# Supplementary material for: Core-periphery structure in sectoral international trade networks: A new approach to an old theory
Source: PLoS One. 2020 Apr 2;15(4):e0229547. doi: 10.1371/journal.pone.0229547 (PMC7117750; doi:10.1371/journal.pone.0229547)
Supplement: S7 File — (ZIP) [file pone.0229547.s007.zip › S7_File/RawData 2000/comtrade (48).csv]

Classification	Year	Period	Period Desc.	Aggregate Level	Is Leaf Code	Trade Flow Code	Trade Flow	Reporter Code	Reporter	Reporter ISO	Partner Code	Partner	Partner ISO	2nd Partner Code	2nd Partner	2nd Partner ISO	Customs Proc. Code	Customs	Mode of Transport Code	Mode of Transport	Commodity Code	Commodity	Qty Unit Code	Qty Unit	Qty	Alt Qty Unit Code	Alt Qty Unit	Alt Qty	Netweight (kg)	Gross weight (kg)	Trade Value (US$)	CIF Trade Value (US$)	FOB Trade Value (US$)	Flag
S3	2000	2000	2000	2	0	2	Export	508	Mozambique	MOZ	0	World	WLD								00	LIVE ANIMALS	1	No Quantity							12406			0
S3	2000	2000	2000	2	0	2	Export	508	Mozambique	MOZ	208	Denmark	DNK								00	LIVE ANIMALS	1	No Quantity							1010			0
S3	2000	2000	2000	2	0	2	Export	508	Mozambique	MOZ	344	China, Hong Kong SAR	HKG								00	LIVE ANIMALS	1	No Quantity							1084			0
S3	2000	2000	2000	2	0	2	Export	508	Mozambique	MOZ	528	Netherlands	NLD								00	LIVE ANIMALS	1	No Quantity							2012			0
S3	2000	2000	2000	2	0	2	Export	508	Mozambique	MOZ	710	South Africa	ZAF								00	LIVE ANIMALS	1	No Quantity							3050			0
S3	2000	2000	2000	2	0	2	Export	508	Mozambique	MOZ	842	USA	USA								00	LIVE ANIMALS	1	No Quantity							5225			0
S3	2000	2000	2000	2	0	2	Export	508	Mozambique	MOZ	899	Areas, nes									00	LIVE ANIMALS	1	No Quantity							25			0
S3	2000	2000	2000	2	0	2	Export	512	Oman	OMN	0	World	WLD								00	LIVE ANIMALS	1	No Quantity							33724083			0
S3	2000	2000	2000	2	0	2	Export	512	Oman	OMN	48	Bahrain	BHR								00	LIVE ANIMALS	1	No Quantity							702			0
S3	2000	2000	2000	2	0	2	Export	512	Oman	OMN	124	Canada	CAN								00	LIVE ANIMALS	1	No Quantity							442			0
S3	2000	2000	2000	2	0	2	Export	512	Oman	OMN	144	Sri Lanka	LKA								00	LIVE ANIMALS	1	No Quantity							130			0
S3	2000	2000	2000	2	0	2	Export	512	Oman	OMN	196	Cyprus	CYP								00	LIVE ANIMALS	1	No Quantity							1625			0
S3	2000	2000	2000	2	0	2	Export	512	Oman	OMN	251	France	FRA								00	LIVE ANIMALS	1	No Quantity							832			0
S3	2000	2000	2000	2	0	2	Export	512	Oman	OMN	276	Germany	DEU								00	LIVE ANIMALS	1	No Quantity							234			0
S3	2000	2000	2000	2	0	2	Export	512	Oman	OMN	364	Iran	IRN								00	LIVE ANIMALS	1	No Quantity							1821			0
S3	2000	2000	2000	2	0	2	Export	512	Oman	OMN	372	Ireland	IRL								00	LIVE ANIMALS	1	No Quantity							520			0
S3	2000	2000	2000	2	0	2	Export	512	Oman	OMN	381	Italy	ITA								00	LIVE ANIMALS	1	No Quantity							130			0
S3	2000	2000	2000	2	0	2	Export	512	Oman	OMN	400	Jordan	JOR								00	LIVE ANIMALS	1	No Quantity							130			0
S3	2000	2000	2000	2	0	2	Export	512	Oman	OMN	404	Kenya	KEN								00	LIVE ANIMALS	1	No Quantity							104			0
S3	2000	2000	2000	2	0	2	Export	512	Oman	OMN	458	Malaysia	MYS								00	LIVE ANIMALS	1	No Quantity							260			0
S3	2000	2000	2000	2	0	2	Export	512	Oman	OMN	528	Netherlands	NLD								00	LIVE ANIMALS	1	No Quantity							1157			0
S3	2000	2000	2000	2	0	2	Export	512	Oman	OMN	608	Philippines	PHL								00	LIVE ANIMALS	1	No Quantity							130			0
S3	2000	2000	2000	2	0	2	Export	512	Oman	OMN	634	Qatar	QAT								00	LIVE ANIMALS	1	No Quantity							174715			0
S3	2000	2000	2000	2	0	2	Export	512	Oman	OMN	682	Saudi Arabia	SAU								00	LIVE ANIMALS	1	No Quantity							2523			0
S3	2000	2000	2000	2	0	2	Export	512	Oman	OMN	699	India	IND								00	LIVE ANIMALS	1	No Quantity							260			0
S3	2000	2000	2000	2	0	2	Export	512	Oman	OMN	702	Singapore	SGP								00	LIVE ANIMALS	1	No Quantity							130			0
S3	2000	2000	2000	2	0	2	Export	512	Oman	OMN	710	South Africa	ZAF								00	LIVE ANIMALS	1	No Quantity							520			0
S3	2000	2000	2000	2	0	2	Export	512	Oman	OMN	724	Spain	ESP								00	LIVE ANIMALS	1	No Quantity							1092			0
S3	2000	2000	2000	2	0	2	Export	512	Oman	OMN	757	Switzerland	CHE								00	LIVE ANIMALS	1	No Quantity							390			0
S3	2000	2000	2000	2	0	2	Export	512	Oman	OMN	764	Thailand	THA								00	LIVE ANIMALS	1	No Quantity							780			0
S3	2000	2000	2000	2	0	2	Export	512	Oman	OMN	784	United Arab Emirates	ARE								00	LIVE ANIMALS	1	No Quantity							33522288			0
S3	2000	2000	2000	2	0	2	Export	512	Oman	OMN	826	United Kingdom	GBR								00	LIVE ANIMALS	1	No Quantity							5553			0
S3	2000	2000	2000	2	0	2	Export	512	Oman	OMN	842	USA	USA								00	LIVE ANIMALS	1	No Quantity							7051			0
S3	2000	2000	2000	2	0	2	Export	512	Oman	OMN	887	Yemen	YEM								00	LIVE ANIMALS	1	No Quantity							562			0
S3	2000	2000	2000	2	0	2	Export	508	Mozambique	MOZ	0	World	WLD								01	MEAT, MEAT PREPARATIONS	1	No Quantity							53209			0
S3	2000	2000	2000	2	0	2	Export	508	Mozambique	MOZ	454	Malawi	MWI								01	MEAT, MEAT PREPARATIONS	1	No Quantity							2959			0
S3	2000	2000	2000	2	0	2	Export	508	Mozambique	MOZ	710	South Africa	ZAF								01	MEAT, MEAT PREPARATIONS	1	No Quantity							50250			0
S3	2000	2000	2000	2	0	2	Export	512	Oman	OMN	0	World	WLD								01	MEAT, MEAT PREPARATIONS	1	No Quantity							1257688			0
S3	2000	2000	2000	2	0	2	Export	512	Oman	OMN	400	Jordan	JOR								01	MEAT, MEAT PREPARATIONS	1	No Quantity							19795			0
S3	2000	2000	2000	2	0	2	Export	512	Oman	OMN	462	Maldives	MDV								01	MEAT, MEAT PREPARATIONS	1	No Quantity							63865			0
S3	2000	2000	2000	2	0	2	Export	512	Oman	OMN	466	Mali	MLI								01	MEAT, MEAT PREPARATIONS	1	No Quantity							27854			0
S3	2000	2000	2000	2	0	2	Export	512	Oman	OMN	682	Saudi Arabia	SAU								01	MEAT, MEAT PREPARATIONS	1	No Quantity							12993			0
S3	2000	2000	2000	2	0	2	Export	512	Oman	OMN	699	India	IND								01	MEAT, MEAT PREPARATIONS	1	No Quantity							215964			0
S3	2000	2000	2000	2	0	2	Export	512	Oman	OMN	784	United Arab Emirates	ARE								01	MEAT, MEAT PREPARATIONS	1	No Quantity							804252			0
S3	2000	2000	2000	2	0	2	Export	512	Oman	OMN	834	United Rep. of Tanzania	TZA								01	MEAT, MEAT PREPARATIONS	1	No Quantity							12744			0
S3	2000	2000	2000	2	0	2	Export	512	Oman	OMN	887	Yemen	YEM								01	MEAT, MEAT PREPARATIONS	1	No Quantity							100221			0
S3	2000	2000	2000	2	0	2	Export	508	Mozambique	MOZ	0	World	WLD								02	DAIRY PRODUCTS,BIRD EGGS	1	No Quantity							90897			0
S3	2000	2000	2000	2	0	2	Export	508	Mozambique	MOZ	24	Angola	AGO								02	DAIRY PRODUCTS,BIRD EGGS	1	No Quantity							59622			0
S3	2000	2000	2000	2	0	2	Export	508	Mozambique	MOZ	404	Kenya	KEN								02	DAIRY PRODUCTS,BIRD EGGS	1	No Quantity							10030			0
S3	2000	2000	2000	2	0	2	Export	508	Mozambique	MOZ	528	Netherlands	NLD								02	DAIRY PRODUCTS,BIRD EGGS	1	No Quantity							732			0
S3	2000	2000	2000	2	0	2	Export	508	Mozambique	MOZ	710	South Africa	ZAF								02	DAIRY PRODUCTS,BIRD EGGS	1	No Quantity							12054			0
S3	2000	2000	2000	2	0	2	Export	508	Mozambique	MOZ	716	Zimbabwe	ZWE								02	DAIRY PRODUCTS,BIRD EGGS	1	No Quantity							24			0
S3	2000	2000	2000	2	0	2	Export	508	Mozambique	MOZ	748	Swaziland	SWZ								02	DAIRY PRODUCTS,BIRD EGGS	1	No Quantity							8107			0
S3	2000	2000	2000	2	0	2	Export	508	Mozambique	MOZ	826	United Kingdom	GBR								02	DAIRY PRODUCTS,BIRD EGGS	1	No Quantity							329			0
S3	2000	2000	2000	2	0	2	Export	512	Oman	OMN	0	World	WLD								02	DAIRY PRODUCTS,BIRD EGGS	1	No Quantity							30371893			0
S3	2000	2000	2000	2	0	2	Export	512	Oman	OMN	36	Australia	AUS								02	DAIRY PRODUCTS,BIRD EGGS	1	No Quantity							10403			0
S3	2000	2000	2000	2	0	2	Export	512	Oman	OMN	40	Austria	AUT								02	DAIRY PRODUCTS,BIRD EGGS	1	No Quantity							36302			0
S3	2000	2000	2000	2	0	2	Export	512	Oman	OMN	262	Djibouti	DJI								02	DAIRY PRODUCTS,BIRD EGGS	1	No Quantity							13126			0
S3	2000	2000	2000	2	0	2	Export	512	Oman	OMN	344	China, Hong Kong SAR	HKG								02	DAIRY PRODUCTS,BIRD EGGS	1	No Quantity							28408			0
S3	2000	2000	2000	2	0	2	Export	512	Oman	OMN	368	Iraq	IRQ								02	DAIRY PRODUCTS,BIRD EGGS	1	No Quantity							5768595			0
S3	2000	2000	2000	2	0	2	Export	512	Oman	OMN	400	Jordan	JOR								02	DAIRY PRODUCTS,BIRD EGGS	1	No Quantity							10433783			0
S3	2000	2000	2000	2	0	2	Export	512	Oman	OMN	404	Kenya	KEN								02	DAIRY PRODUCTS,BIRD EGGS	1	No Quantity							18583			0
S3	2000	2000	2000	2	0	2	Export	512	Oman	OMN	414	Kuwait	KWT								02	DAIRY PRODUCTS,BIRD EGGS	1	No Quantity							113839			0
S3	2000	2000	2000	2	0	2	Export	512	Oman	OMN	422	Lebanon	LBN								02	DAIRY PRODUCTS,BIRD EGGS	1	No Quantity							1082187			0
S3	2000	2000	2000	2	0	2	Export	512	Oman	OMN	458	Malaysia	MYS								02	DAIRY PRODUCTS,BIRD EGGS	1	No Quantity							12138			0
S3	2000	2000	2000	2	0	2	Export	512	Oman	OMN	478	Mauritania	MRT								02	DAIRY PRODUCTS,BIRD EGGS	1	No Quantity							17165			0
S3	2000	2000	2000	2	0	2	Export	512	Oman	OMN	480	Mauritius	MUS								02	DAIRY PRODUCTS,BIRD EGGS	1	No Quantity							6039			0
S3	2000	2000	2000	2	0	2	Export	512	Oman	OMN	490	Other Asia, nes									02	DAIRY PRODUCTS,BIRD EGGS	1	No Quantity							45095			0
S3	2000	2000	2000	2	0	2	Export	512	Oman	OMN	566	Nigeria	NGA								02	DAIRY PRODUCTS,BIRD EGGS	1	No Quantity							8507			0
S3	2000	2000	2000	2	0	2	Export	512	Oman	OMN	586	Pakistan	PAK								02	DAIRY PRODUCTS,BIRD EGGS	1	No Quantity							13657			0
S3	2000	2000	2000	2	0	2	Export	512	Oman	OMN	634	Qatar	QAT								02	DAIRY PRODUCTS,BIRD EGGS	1	No Quantity							37116			0
S3	2000	2000	2000	2	0	2	Export	512	Oman	OMN	682	Saudi Arabia	SAU								02	DAIRY PRODUCTS,BIRD EGGS	1	No Quantity							292062			0
S3	2000	2000	2000	2	0	2	Export	512	Oman	OMN	699	India	IND								02	DAIRY PRODUCTS,BIRD EGGS	1	No Quantity							75420			0
S3	2000	2000	2000	2	0	2	Export	512	Oman	OMN	706	Somalia	SOM								02	DAIRY PRODUCTS,BIRD EGGS	1	No Quantity							263332			0
S3	2000	2000	2000	2	0	2	Export	512	Oman	OMN	736	Fmr Sudan	SDN								02	DAIRY PRODUCTS,BIRD EGGS	1	No Quantity							2732086			0
S3	2000	2000	2000	2	0	2	Export	512	Oman	OMN	760	Syria	SYR								02	DAIRY PRODUCTS,BIRD EGGS	1	No Quantity							820299			0
S3	2000	2000	2000	2	0	2	Export	512	Oman	OMN	784	United Arab Emirates	ARE								02	DAIRY PRODUCTS,BIRD EGGS	1	No Quantity							5087214			0
S3	2000	2000	2000	2	0	2	Export	512	Oman	OMN	788	Tunisia	TUN								02	DAIRY PRODUCTS,BIRD EGGS	1	No Quantity							31761			0
S3	2000	2000	2000	2	0	2	Export	512	Oman	OMN	818	Egypt	EGY								02	DAIRY PRODUCTS,BIRD EGGS	1	No Quantity							597056			0
S3	2000	2000	2000	2	0	2	Export	512	Oman	OMN	834	United Rep. of Tanzania	TZA								02	DAIRY PRODUCTS,BIRD EGGS	1	No Quantity							58713			0
S3	2000	2000	2000	2	0	2	Export	512	Oman	OMN	887	Yemen	YEM								02	DAIRY PRODUCTS,BIRD EGGS	1	No Quantity							2769009			0
S3	2000	2000	2000	2	0	2	Export	508	Mozambique	MOZ	0	World	WLD								03	FISH,CRUSTACEANS,MOLLUSC	1	No Quantity							98309533			0
S3	2000	2000	2000	2	0	2	Export	508	Mozambique	MOZ	24	Angola	AGO								03	FISH,CRUSTACEANS,MOLLUSC	1	No Quantity							2771			0
S3	2000	2000	2000	2	0	2	Export	508	Mozambique	MOZ	120	Cameroon	CMR								03	FISH,CRUSTACEANS,MOLLUSC	1	No Quantity							9118			0
S3	2000	2000	2000	2	0	2	Export	508	Mozambique	MOZ	178	Congo	COG								03	FISH,CRUSTACEANS,MOLLUSC	1	No Quantity							49385			0
S3	2000	2000	2000	2	0	2	Export	508	Mozambique	MOZ	180	Dem. Rep. of the Congo	COD								03	FISH,CRUSTACEANS,MOLLUSC	1	No Quantity							19264			0
S3	2000	2000	2000	2	0	2	Export	508	Mozambique	MOZ	251	France	FRA								03	FISH,CRUSTACEANS,MOLLUSC	1	No Quantity							308300			0
S3	2000	2000	2000	2	0	2	Export	508	Mozambique	MOZ	344	China, Hong Kong SAR	HKG								03	FISH,CRUSTACEANS,MOLLUSC	1	No Quantity							196589			0
S3	2000	2000	2000	2	0	2	Export	508	Mozambique	MOZ	372	Ireland	IRL								03	FISH,CRUSTACEANS,MOLLUSC	1	No Quantity							135430			0
S3	2000	2000	2000	2	0	2	Export	508	Mozambique	MOZ	381	Italy	ITA								03	FISH,CRUSTACEANS,MOLLUSC	1	No Quantity							641597			0
S3	2000	2000	2000	2	0	2	Export	508	Mozambique	MOZ	392	Japan	JPN								03	FISH,CRUSTACEANS,MOLLUSC	1	No Quantity							15036045			0
S3	2000	2000	2000	2	0	2	Export	508	Mozambique	MOZ	408	Dem. People's Rep. of Korea	PRK								03	FISH,CRUSTACEANS,MOLLUSC	1	No Quantity							252			0
S3	2000	2000	2000	2	0	2	Export	508	Mozambique	MOZ	454	Malawi	MWI								03	FISH,CRUSTACEANS,MOLLUSC	1	No Quantity							49903			0
S3	2000	2000	2000	2	0	2	Export	508	Mozambique	MOZ	490	Other Asia, nes									03	FISH,CRUSTACEANS,MOLLUSC	1	No Quantity							45776			0
S3	2000	2000	2000	2	0	2	Export	508	Mozambique	MOZ	516	Namibia	NAM								03	FISH,CRUSTACEANS,MOLLUSC	1	No Quantity							18191			0
S3	2000	2000	2000	2	0	2	Export	508	Mozambique	MOZ	528	Netherlands	NLD								03	FISH,CRUSTACEANS,MOLLUSC	1	No Quantity							259237			0
S3	2000	2000	2000	2	0	2	Export	508	Mozambique	MOZ	620	Portugal	PRT								03	FISH,CRUSTACEANS,MOLLUSC	1	No Quantity							25662304			0
S3	2000	2000	2000	2	0	2	Export	508	Mozambique	MOZ	702	Singapore	SGP								03	FISH,CRUSTACEANS,MOLLUSC	1	No Quantity							1516			0
S3	2000	2000	2000	2	0	2	Export	508	Mozambique	MOZ	710	South Africa	ZAF								03	FISH,CRUSTACEANS,MOLLUSC	1	No Quantity							14320548			0
S3	2000	2000	2000	2	0	2	Export	508	Mozambique	MOZ	716	Zimbabwe	ZWE								03	FISH,CRUSTACEANS,MOLLUSC	1	No Quantity							3999602			0
S3	2000	2000	2000	2	0	2	Export	508	Mozambique	MOZ	724	Spain	ESP								03	FISH,CRUSTACEANS,MOLLUSC	1	No Quantity							36917285			0
S3	2000	2000	2000	2	0	2	Export	508	Mozambique	MOZ	752	Sweden	SWE								03	FISH,CRUSTACEANS,MOLLUSC	1	No Quantity							811			0
S3	2000	2000	2000	2	0	2	Export	508	Mozambique	MOZ	826	United Kingdom	GBR								03	FISH,CRUSTACEANS,MOLLUSC	1	No Quantity							1714			0
S3	2000	2000	2000	2	0	2	Export	508	Mozambique	MOZ	842	USA	USA								03	FISH,CRUSTACEANS,MOLLUSC	1	No Quantity							17908			0
S3	2000	2000	2000	2	0	2	Export	508	Mozambique	MOZ	894	Zambia	ZMB								03	FISH,CRUSTACEANS,MOLLUSC	1	No Quantity							60360			0
S3	2000	2000	2000	2	0	2	Export	508	Mozambique	MOZ	899	Areas, nes									03	FISH,CRUSTACEANS,MOLLUSC	1	No Quantity							555627			0
S3	2000	2000	2000	2	0	2	Export	512	Oman	OMN	0	World	WLD								03	FISH,CRUSTACEANS,MOLLUSC	1	No Quantity							28209532			0
S3	2000	2000	2000	2	0	2	Export	512	Oman	OMN	48	Bahrain	BHR								03	FISH,CRUSTACEANS,MOLLUSC	1	No Quantity							63423			0
S3	2000	2000	2000	2	0	2	Export	512	Oman	OMN	76	Brazil	BRA								03	FISH,CRUSTACEANS,MOLLUSC	1	No Quantity							260			0
S3	2000	2000	2000	2	0	2	Export	512	Oman	OMN	124	Canada	CAN								03	FISH,CRUSTACEANS,MOLLUSC	1	No Quantity							583			0
S3	2000	2000	2000	2	0	2	Export	512	Oman	OMN	144	Sri Lanka	LKA								03	FISH,CRUSTACEANS,MOLLUSC	1	No Quantity							503311			0
S3	2000	2000	2000	2	0	2	Export	512	Oman	OMN	156	China	CHN								03	FISH,CRUSTACEANS,MOLLUSC	1	No Quantity							518921			0
S3	2000	2000	2000	2	0	2	Export	512	Oman	OMN	196	Cyprus	CYP								03	FISH,CRUSTACEANS,MOLLUSC	1	No Quantity							6354			0
S3	2000	2000	2000	2	0	2	Export	512	Oman	OMN	208	Denmark	DNK								03	FISH,CRUSTACEANS,MOLLUSC	1	No Quantity							1339			0
S3	2000	2000	2000	2	0	2	Export	512	Oman	OMN	231	Ethiopia	ETH								03	FISH,CRUSTACEANS,MOLLUSC	1	No Quantity							69069			0
S3	2000	2000	2000	2	0	2	Export	512	Oman	OMN	251	France	FRA								03	FISH,CRUSTACEANS,MOLLUSC	1	No Quantity							740676			0
S3	2000	2000	2000	2	0	2	Export	512	Oman	OMN	276	Germany	DEU								03	FISH,CRUSTACEANS,MOLLUSC	1	No Quantity							193038			0
S3	2000	2000	2000	2	0	2	Export	512	Oman	OMN	300	Greece	GRC								03	FISH,CRUSTACEANS,MOLLUSC	1	No Quantity							618023			0
S3	2000	2000	2000	2	0	2	Export	512	Oman	OMN	340	Honduras	HND								03	FISH,CRUSTACEANS,MOLLUSC	1	No Quantity							62546			0
S3	2000	2000	2000	2	0	2	Export	512	Oman	OMN	344	China, Hong Kong SAR	HKG								03	FISH,CRUSTACEANS,MOLLUSC	1	No Quantity							2956010			0
S3	2000	2000	2000	2	0	2	Export	512	Oman	OMN	364	Iran	IRN								03	FISH,CRUSTACEANS,MOLLUSC	1	No Quantity							1412			0
S3	2000	2000	2000	2	0	2	Export	512	Oman	OMN	376	Israel	ISR								03	FISH,CRUSTACEANS,MOLLUSC	1	No Quantity							233290			0
S3	2000	2000	2000	2	0	2	Export	512	Oman	OMN	381	Italy	ITA								03	FISH,CRUSTACEANS,MOLLUSC	1	No Quantity							924661			0
S3	2000	2000	2000	2	0	2	Export	512	Oman	OMN	392	Japan	JPN								03	FISH,CRUSTACEANS,MOLLUSC	1	No Quantity							462822			0
S3	2000	2000	2000	2	0	2	Export	512	Oman	OMN	400	Jordan	JOR								03	FISH,CRUSTACEANS,MOLLUSC	1	No Quantity							671488			0
S3	2000	2000	2000	2	0	2	Export	512	Oman	OMN	410	Rep. of Korea	KOR								03	FISH,CRUSTACEANS,MOLLUSC	1	No Quantity							1660216			0
S3	2000	2000	2000	2	0	2	Export	512	Oman	OMN	414	Kuwait	KWT								03	FISH,CRUSTACEANS,MOLLUSC	1	No Quantity							176205			0
S3	2000	2000	2000	2	0	2	Export	512	Oman	OMN	422	Lebanon	LBN								03	FISH,CRUSTACEANS,MOLLUSC	1	No Quantity							623558			0
S3	2000	2000	2000	2	0	2	Export	512	Oman	OMN	480	Mauritius	MUS								03	FISH,CRUSTACEANS,MOLLUSC	1	No Quantity							158499			0
S3	2000	2000	2000	2	0	2	Export	512	Oman	OMN	490	Other Asia, nes									03	FISH,CRUSTACEANS,MOLLUSC	1	No Quantity							126611			0
S3	2000	2000	2000	2	0	2	Export	512	Oman	OMN	528	Netherlands	NLD								03	FISH,CRUSTACEANS,MOLLUSC	1	No Quantity							434624			0
S3	2000	2000	2000	2	0	2	Export	512	Oman	OMN	608	Philippines	PHL								03	FISH,CRUSTACEANS,MOLLUSC	1	No Quantity							1300			0
S3	2000	2000	2000	2	0	2	Export	512	Oman	OMN	620	Portugal	PRT								03	FISH,CRUSTACEANS,MOLLUSC	1	No Quantity							20388			0
S3	2000	2000	2000	2	0	2	Export	512	Oman	OMN	634	Qatar	QAT								03	FISH,CRUSTACEANS,MOLLUSC	1	No Quantity							491813			0
S3	2000	2000	2000	2	0	2	Export	512	Oman	OMN	682	Saudi Arabia	SAU								03	FISH,CRUSTACEANS,MOLLUSC	1	No Quantity							6418884			0
S3	2000	2000	2000	2	0	2	Export	512	Oman	OMN	699	India	IND								03	FISH,CRUSTACEANS,MOLLUSC	1	No Quantity							13347			0
S3	2000	2000	2000	2	0	2	Export	512	Oman	OMN	702	Singapore	SGP								03	FISH,CRUSTACEANS,MOLLUSC	1	No Quantity							73124			0
S3	2000	2000	2000	2	0	2	Export	512	Oman	OMN	710	South Africa	ZAF								03	FISH,CRUSTACEANS,MOLLUSC	1	No Quantity							16211			0
S3	2000	2000	2000	2	0	2	Export	512	Oman	OMN	724	Spain	ESP								03	FISH,CRUSTACEANS,MOLLUSC	1	No Quantity							570557			0
S3	2000	2000	2000	2	0	2	Export	512	Oman	OMN	752	Sweden	SWE								03	FISH,CRUSTACEANS,MOLLUSC	1	No Quantity							1553			0
S3	2000	2000	2000	2	0	2	Export	512	Oman	OMN	757	Switzerland	CHE								03	FISH,CRUSTACEANS,MOLLUSC	1	No Quantity							131576			0
S3	2000	2000	2000	2	0	2	Export	512	Oman	OMN	762	Tajikistan	TJK								03	FISH,CRUSTACEANS,MOLLUSC	1	No Quantity							100148			0
S3	2000	2000	2000	2	0	2	Export	512	Oman	OMN	764	Thailand	THA								03	FISH,CRUSTACEANS,MOLLUSC	1	No Quantity							360029			0
S3	2000	2000	2000	2	0	2	Export	512	Oman	OMN	784	United Arab Emirates	ARE								03	FISH,CRUSTACEANS,MOLLUSC	1	No Quantity							7381440			0
S3	2000	2000	2000	2	0	2	Export	512	Oman	OMN	788	Tunisia	TUN								03	FISH,CRUSTACEANS,MOLLUSC	1	No Quantity							431202			0
S3	2000	2000	2000	2	0	2	Export	512	Oman	OMN	818	Egypt	EGY								03	FISH,CRUSTACEANS,MOLLUSC	1	No Quantity							28380			0
S3	2000	2000	2000	2	0	2	Export	512	Oman	OMN	826	United Kingdom	GBR								03	FISH,CRUSTACEANS,MOLLUSC	1	No Quantity							318876			0
S3	2000	2000	2000	2	0	2	Export	512	Oman	OMN	834	United Rep. of Tanzania	TZA								03	FISH,CRUSTACEANS,MOLLUSC	1	No Quantity							13074			0
S3	2000	2000	2000	2	0	2	Export	512	Oman	OMN	842	USA	USA								03	FISH,CRUSTACEANS,MOLLUSC	1	No Quantity							488320			0
S3	2000	2000	2000	2	0	2	Export	512	Oman	OMN	862	Venezuela	VEN								03	FISH,CRUSTACEANS,MOLLUSC	1	No Quantity							42533			0
S3	2000	2000	2000	2	0	2	Export	512	Oman	OMN	887	Yemen	YEM								03	FISH,CRUSTACEANS,MOLLUSC	1	No Quantity							99841			0
S3	2000	2000	2000	2	0	2	Export	508	Mozambique	MOZ	0	World	WLD								04	CEREALS,CEREAL PREPRTNS.	1	No Quantity							545291			0
S3	2000	2000	2000	2	0	2	Export	508	Mozambique	MOZ	178	Congo	COG								04	CEREALS,CEREAL PREPRTNS.	1	No Quantity							379			0
S3	2000	2000	2000	2	0	2	Export	508	Mozambique	MOZ	404	Kenya	KEN								04	CEREALS,CEREAL PREPRTNS.	1	No Quantity							16871			0
S3	2000	2000	2000	2	0	2	Export	508	Mozambique	MOZ	454	Malawi	MWI								04	CEREALS,CEREAL PREPRTNS.	1	No Quantity							388433			0
S3	2000	2000	2000	2	0	2	Export	508	Mozambique	MOZ	620	Portugal	PRT								04	CEREALS,CEREAL PREPRTNS.	1	No Quantity							18358			0
S3	2000	2000	2000	2	0	2	Export	508	Mozambique	MOZ	682	Saudi Arabia	SAU								04	CEREALS,CEREAL PREPRTNS.	1	No Quantity							22449			0
S3	2000	2000	2000	2	0	2	Export	508	Mozambique	MOZ	710	South Africa	ZAF								04	CEREALS,CEREAL PREPRTNS.	1	No Quantity							18939			0
S3	2000	2000	2000	2	0	2	Export	508	Mozambique	MOZ	716	Zimbabwe	ZWE								04	CEREALS,CEREAL PREPRTNS.	1	No Quantity							79755			0
S3	2000	2000	2000	2	0	2	Export	508	Mozambique	MOZ	842	USA	USA								04	CEREALS,CEREAL PREPRTNS.	1	No Quantity							30			0
S3	2000	2000	2000	2	0	2	Export	508	Mozambique	MOZ	899	Areas, nes									04	CEREALS,CEREAL PREPRTNS.	1	No Quantity							76			0
S3	2000	2000	2000	2	0	2	Export	512	Oman	OMN	0	World	WLD								04	CEREALS,CEREAL PREPRTNS.	1	No Quantity							42733804			0
S3	2000	2000	2000	2	0	2	Export	512	Oman	OMN	24	Angola	AGO								04	CEREALS,CEREAL PREPRTNS.	1	No Quantity							833430			0
S3	2000	2000	2000	2	0	2	Export	512	Oman	OMN	36	Australia	AUS								04	CEREALS,CEREAL PREPRTNS.	1	No Quantity							444192			0
S3	2000	2000	2000	2	0	2	Export	512	Oman	OMN	48	Bahrain	BHR								04	CEREALS,CEREAL PREPRTNS.	1	No Quantity							367274			0
S3	2000	2000	2000	2	0	2	Export	512	Oman	OMN	50	Bangladesh	BGD								04	CEREALS,CEREAL PREPRTNS.	1	No Quantity							14117			0
S3	2000	2000	2000	2	0	2	Export	512	Oman	OMN	100	Bulgaria	BGR								04	CEREALS,CEREAL PREPRTNS.	1	No Quantity							20320			0
S3	2000	2000	2000	2	0	2	Export	512	Oman	OMN	124	Canada	CAN								04	CEREALS,CEREAL PREPRTNS.	1	No Quantity							37134			0
S3	2000	2000	2000	2	0	2	Export	512	Oman	OMN	140	Central African Rep.	CAF								04	CEREALS,CEREAL PREPRTNS.	1	No Quantity							25006			0
S3	2000	2000	2000	2	0	2	Export	512	Oman	OMN	144	Sri Lanka	LKA								04	CEREALS,CEREAL PREPRTNS.	1	No Quantity							94055			0
S3	2000	2000	2000	2	0	2	Export	512	Oman	OMN	231	Ethiopia	ETH								04	CEREALS,CEREAL PREPRTNS.	1	No Quantity							2970			0
S3	2000	2000	2000	2	0	2	Export	512	Oman	OMN	242	Fiji	FJI								04	CEREALS,CEREAL PREPRTNS.	1	No Quantity							8653			0
S3	2000	2000	2000	2	0	2	Export	512	Oman	OMN	262	Djibouti	DJI								04	CEREALS,CEREAL PREPRTNS.	1	No Quantity							332902			0
S3	2000	2000	2000	2	0	2	Export	512	Oman	OMN	276	Germany	DEU								04	CEREALS,CEREAL PREPRTNS.	1	No Quantity							50114			0
S3	2000	2000	2000	2	0	2	Export	512	Oman	OMN	360	Indonesia	IDN								04	CEREALS,CEREAL PREPRTNS.	1	No Quantity							3842616			0
S3	2000	2000	2000	2	0	2	Export	512	Oman	OMN	364	Iran	IRN								04	CEREALS,CEREAL PREPRTNS.	1	No Quantity							16762			0
S3	2000	2000	2000	2	0	2	Export	512	Oman	OMN	372	Ireland	IRL								04	CEREALS,CEREAL PREPRTNS.	1	No Quantity							39142			0
S3	2000	2000	2000	2	0	2	Export	512	Oman	OMN	400	Jordan	JOR								04	CEREALS,CEREAL PREPRTNS.	1	No Quantity							20476			0
S3	2000	2000	2000	2	0	2	Export	512	Oman	OMN	404	Kenya	KEN								04	CEREALS,CEREAL PREPRTNS.	1	No Quantity							88367			0
S3	2000	2000	2000	2	0	2	Export	512	Oman	OMN	410	Rep. of Korea	KOR								04	CEREALS,CEREAL PREPRTNS.	1	No Quantity							137475			0
S3	2000	2000	2000	2	0	2	Export	512	Oman	OMN	414	Kuwait	KWT								04	CEREALS,CEREAL PREPRTNS.	1	No Quantity							215683			0
S3	2000	2000	2000	2	0	2	Export	512	Oman	OMN	434	Libya	LBY								04	CEREALS,CEREAL PREPRTNS.	1	No Quantity							11363			0
S3	2000	2000	2000	2	0	2	Export	512	Oman	OMN	458	Malaysia	MYS								04	CEREALS,CEREAL PREPRTNS.	1	No Quantity							622986			0
S3	2000	2000	2000	2	0	2	Export	512	Oman	OMN	480	Mauritius	MUS								04	CEREALS,CEREAL PREPRTNS.	1	No Quantity							5306			0
S3	2000	2000	2000	2	0	2	Export	512	Oman	OMN	504	Morocco	MAR								04	CEREALS,CEREAL PREPRTNS.	1	No Quantity							53134			0
S3	2000	2000	2000	2	0	2	Export	512	Oman	OMN	524	Nepal	NPL								04	CEREALS,CEREAL PREPRTNS.	1	No Quantity							18062			0
S3	2000	2000	2000	2	0	2	Export	512	Oman	OMN	554	New Zealand	NZL								04	CEREALS,CEREAL PREPRTNS.	1	No Quantity							125485			0
S3	2000	2000	2000	2	0	2	Export	512	Oman	OMN	566	Nigeria	NGA								04	CEREALS,CEREAL PREPRTNS.	1	No Quantity							272796			0
S3	2000	2000	2000	2	0	2	Export	512	Oman	OMN	634	Qatar	QAT								04	CEREALS,CEREAL PREPRTNS.	1	No Quantity							267475			0
S3	2000	2000	2000	2	0	2	Export	512	Oman	OMN	646	Rwanda	RWA								04	CEREALS,CEREAL PREPRTNS.	1	No Quantity							56244			0
S3	2000	2000	2000	2	0	2	Export	512	Oman	OMN	682	Saudi Arabia	SAU								04	CEREALS,CEREAL PREPRTNS.	1	No Quantity							5834046			0
S3	2000	2000	2000	2	0	2	Export	512	Oman	OMN	694	Sierra Leone	SLE								04	CEREALS,CEREAL PREPRTNS.	1	No Quantity							18203			0
S3	2000	2000	2000	2	0	2	Export	512	Oman	OMN	699	India	IND								04	CEREALS,CEREAL PREPRTNS.	1	No Quantity							34349			0
S3	2000	2000	2000	2	0	2	Export	512	Oman	OMN	702	Singapore	SGP								04	CEREALS,CEREAL PREPRTNS.	1	No Quantity							94598			0
S3	2000	2000	2000	2	0	2	Export	512	Oman	OMN	706	Somalia	SOM								04	CEREALS,CEREAL PREPRTNS.	1	No Quantity							6181094			0
S3	2000	2000	2000	2	0	2	Export	512	Oman	OMN	710	South Africa	ZAF								04	CEREALS,CEREAL PREPRTNS.	1	No Quantity							197238			0
S3	2000	2000	2000	2	0	2	Export	512	Oman	OMN	736	Fmr Sudan	SDN								04	CEREALS,CEREAL PREPRTNS.	1	No Quantity							25352			0
S3	2000	2000	2000	2	0	2	Export	512	Oman	OMN	740	Suriname	SUR								04	CEREALS,CEREAL PREPRTNS.	1	No Quantity							44707			0
S3	2000	2000	2000	2	0	2	Export	512	Oman	OMN	784	United Arab Emirates	ARE								04	CEREALS,CEREAL PREPRTNS.	1	No Quantity							7064031			0
S3	2000	2000	2000	2	0	2	Export	512	Oman	OMN	800	Uganda	UGA								04	CEREALS,CEREAL PREPRTNS.	1	No Quantity							22390			0
S3	2000	2000	2000	2	0	2	Export	512	Oman	OMN	818	Egypt	EGY								04	CEREALS,CEREAL PREPRTNS.	1	No Quantity							18874			0
S3	2000	2000	2000	2	0	2	Export	512	Oman	OMN	834	United Rep. of Tanzania	TZA								04	CEREALS,CEREAL PREPRTNS.	1	No Quantity							5766905			0
S3	2000	2000	2000	2	0	2	Export	512	Oman	OMN	842	USA	USA								04	CEREALS,CEREAL PREPRTNS.	1	No Quantity							20707			0
S3	2000	2000	2000	2	0	2	Export	512	Oman	OMN	887	Yemen	YEM								04	CEREALS,CEREAL PREPRTNS.	1	No Quantity							9158512			0
S3	2000	2000	2000	2	0	2	Export	512	Oman	OMN	891	Serbia and Montenegro	SCG								04	CEREALS,CEREAL PREPRTNS.	1	No Quantity							229259			0
S3	2000	2000	2000	2	0	2	Export	508	Mozambique	MOZ	0	World	WLD								05	VEGETABLES AND FRUIT	1	No Quantity							25643091			0
S3	2000	2000	2000	2	0	2	Export	508	Mozambique	MOZ	56	Belgium	BEL								05	VEGETABLES AND FRUIT	1	No Quantity							121581			0
S3	2000	2000	2000	2	0	2	Export	508	Mozambique	MOZ	124	Canada	CAN								05	VEGETABLES AND FRUIT	1	No Quantity							251256			0
S3	2000	2000	2000	2	0	2	Export	508	Mozambique	MOZ	251	France	FRA								05	VEGETABLES AND FRUIT	1	No Quantity							112439			0
S3	2000	2000	2000	2	0	2	Export	508	Mozambique	MOZ	276	Germany	DEU								05	VEGETABLES AND FRUIT	1	No Quantity							31201			0
S3	2000	2000	2000	2	0	2	Export	508	Mozambique	MOZ	381	Italy	ITA								05	VEGETABLES AND FRUIT	1	No Quantity							18452			0
S3	2000	2000	2000	2	0	2	Export	508	Mozambique	MOZ	404	Kenya	KEN								05	VEGETABLES AND FRUIT	1	No Quantity							12258			0
S3	2000	2000	2000	2	0	2	Export	508	Mozambique	MOZ	528	Netherlands	NLD								05	VEGETABLES AND FRUIT	1	No Quantity							190050			0
S3	2000	2000	2000	2	0	2	Export	508	Mozambique	MOZ	616	Poland	POL								05	VEGETABLES AND FRUIT	1	No Quantity							629			0
S3	2000	2000	2000	2	0	2	Export	508	Mozambique	MOZ	620	Portugal	PRT								05	VEGETABLES AND FRUIT	1	No Quantity							187396			0
S3	2000	2000	2000	2	0	2	Export	508	Mozambique	MOZ	682	Saudi Arabia	SAU								05	VEGETABLES AND FRUIT	1	No Quantity							18513			0
S3	2000	2000	2000	2	0	2	Export	508	Mozambique	MOZ	699	India	IND								05	VEGETABLES AND FRUIT	1	No Quantity							11679443			0
S3	2000	2000	2000	2	0	2	Export	508	Mozambique	MOZ	702	Singapore	SGP								05	VEGETABLES AND FRUIT	1	No Quantity							1406530			0
S3	2000	2000	2000	2	0	2	Export	508	Mozambique	MOZ	710	South Africa	ZAF								05	VEGETABLES AND FRUIT	1	No Quantity							937151			0
S3	2000	2000	2000	2	0	2	Export	508	Mozambique	MOZ	716	Zimbabwe	ZWE								05	VEGETABLES AND FRUIT	1	No Quantity							367930			0
S3	2000	2000	2000	2	0	2	Export	508	Mozambique	MOZ	748	Swaziland	SWZ								05	VEGETABLES AND FRUIT	1	No Quantity							75647			0
S3	2000	2000	2000	2	0	2	Export	508	Mozambique	MOZ	826	United Kingdom	GBR								05	VEGETABLES AND FRUIT	1	No Quantity							67181			0
S3	2000	2000	2000	2	0	2	Export	508	Mozambique	MOZ	842	USA	USA								05	VEGETABLES AND FRUIT	1	No Quantity							10156041			0
S3	2000	2000	2000	2	0	2	Export	508	Mozambique	MOZ	899	Areas, nes									05	VEGETABLES AND FRUIT	1	No Quantity							9393			0
S3	2000	2000	2000	2	0	2	Export	512	Oman	OMN	0	World	WLD								05	VEGETABLES AND FRUIT	1	No Quantity							21390292			0
S3	2000	2000	2000	2	0	2	Export	512	Oman	OMN	48	Bahrain	BHR								05	VEGETABLES AND FRUIT	1	No Quantity							1517992			0
S3	2000	2000	2000	2	0	2	Export	512	Oman	OMN	96	Brunei Darussalam	BRN								05	VEGETABLES AND FRUIT	1	No Quantity							1300			0
S3	2000	2000	2000	2	0	2	Export	512	Oman	OMN	120	Cameroon	CMR								05	VEGETABLES AND FRUIT	1	No Quantity							8380			0
S3	2000	2000	2000	2	0	2	Export	512	Oman	OMN	144	Sri Lanka	LKA								05	VEGETABLES AND FRUIT	1	No Quantity							32031			0
S3	2000	2000	2000	2	0	2	Export	512	Oman	OMN	148	Chad	TCD								05	VEGETABLES AND FRUIT	1	No Quantity							26564			0
S3	2000	2000	2000	2	0	2	Export	512	Oman	OMN	174	Comoros	COM								05	VEGETABLES AND FRUIT	1	No Quantity							19311			0
S3	2000	2000	2000	2	0	2	Export	512	Oman	OMN	203	Czechia	CZE								05	VEGETABLES AND FRUIT	1	No Quantity							17165			0
S3	2000	2000	2000	2	0	2	Export	512	Oman	OMN	208	Denmark	DNK								05	VEGETABLES AND FRUIT	1	No Quantity							3610			0
S3	2000	2000	2000	2	0	2	Export	512	Oman	OMN	251	France	FRA								05	VEGETABLES AND FRUIT	1	No Quantity							26			0
S3	2000	2000	2000	2	0	2	Export	512	Oman	OMN	276	Germany	DEU								05	VEGETABLES AND FRUIT	1	No Quantity							21886			0
S3	2000	2000	2000	2	0	2	Export	512	Oman	OMN	360	Indonesia	IDN								05	VEGETABLES AND FRUIT	1	No Quantity							78			0
S3	2000	2000	2000	2	0	2	Export	512	Oman	OMN	364	Iran	IRN								05	VEGETABLES AND FRUIT	1	No Quantity							741940			0
S3	2000	2000	2000	2	0	2	Export	512	Oman	OMN	372	Ireland	IRL								05	VEGETABLES AND FRUIT	1	No Quantity							52			0
S3	2000	2000	2000	2	0	2	Export	512	Oman	OMN	381	Italy	ITA								05	VEGETABLES AND FRUIT	1	No Quantity							520			0
S3	2000	2000	2000	2	0	2	Export	512	Oman	OMN	392	Japan	JPN								05	VEGETABLES AND FRUIT	1	No Quantity							3580806			0
S3	2000	2000	2000	2	0	2	Export	512	Oman	OMN	400	Jordan	JOR								05	VEGETABLES AND FRUIT	1	No Quantity							7789			0
S3	2000	2000	2000	2	0	2	Export	512	Oman	OMN	404	Kenya	KEN								05	VEGETABLES AND FRUIT	1	No Quantity							12252			0
S3	2000	2000	2000	2	0	2	Export	512	Oman	OMN	414	Kuwait	KWT								05	VEGETABLES AND FRUIT	1	No Quantity							280736			0
S3	2000	2000	2000	2	0	2	Export	512	Oman	OMN	422	Lebanon	LBN								05	VEGETABLES AND FRUIT	1	No Quantity							34494			0
S3	2000	2000	2000	2	0	2	Export	512	Oman	OMN	434	Libya	LBY								05	VEGETABLES AND FRUIT	1	No Quantity							13714			0
S3	2000	2000	2000	2	0	2	Export	512	Oman	OMN	458	Malaysia	MYS								05	VEGETABLES AND FRUIT	1	No Quantity							66525			0
S3	2000	2000	2000	2	0	2	Export	512	Oman	OMN	466	Mali	MLI								05	VEGETABLES AND FRUIT	1	No Quantity							28302			0
S3	2000	2000	2000	2	0	2	Export	512	Oman	OMN	478	Mauritania	MRT								05	VEGETABLES AND FRUIT	1	No Quantity							260			0
S3	2000	2000	2000	2	0	2	Export	512	Oman	OMN	480	Mauritius	MUS								05	VEGETABLES AND FRUIT	1	No Quantity							3615			0
S3	2000	2000	2000	2	0	2	Export	512	Oman	OMN	490	Other Asia, nes									05	VEGETABLES AND FRUIT	1	No Quantity							38283			0
S3	2000	2000	2000	2	0	2	Export	512	Oman	OMN	528	Netherlands	NLD								05	VEGETABLES AND FRUIT	1	No Quantity							8713			0
S3	2000	2000	2000	2	0	2	Export	512	Oman	OMN	566	Nigeria	NGA								05	VEGETABLES AND FRUIT	1	No Quantity							10200			0
S3	2000	2000	2000	2	0	2	Export	512	Oman	OMN	586	Pakistan	PAK								05	VEGETABLES AND FRUIT	1	No Quantity							978			0
S3	2000	2000	2000	2	0	2	Export	512	Oman	OMN	634	Qatar	QAT								05	VEGETABLES AND FRUIT	1	No Quantity							659347			0
S3	2000	2000	2000	2	0	2	Export	512	Oman	OMN	682	Saudi Arabia	SAU								05	VEGETABLES AND FRUIT	1	No Quantity							1202156			0
S3	2000	2000	2000	2	0	2	Export	512	Oman	OMN	699	India	IND								05	VEGETABLES AND FRUIT	1	No Quantity							4021719			0
S3	2000	2000	2000	2	0	2	Export	512	Oman	OMN	702	Singapore	SGP								05	VEGETABLES AND FRUIT	1	No Quantity							11659			0
S3	2000	2000	2000	2	0	2	Export	512	Oman	OMN	706	Somalia	SOM								05	VEGETABLES AND FRUIT	1	No Quantity							36538			0
S3	2000	2000	2000	2	0	2	Export	512	Oman	OMN	736	Fmr Sudan	SDN								05	VEGETABLES AND FRUIT	1	No Quantity							35243			0
S3	2000	2000	2000	2	0	2	Export	512	Oman	OMN	764	Thailand	THA								05	VEGETABLES AND FRUIT	1	No Quantity							13860			0
S3	2000	2000	2000	2	0	2	Export	512	Oman	OMN	784	United Arab Emirates	ARE								05	VEGETABLES AND FRUIT	1	No Quantity							6874860			0
S3	2000	2000	2000	2	0	2	Export	512	Oman	OMN	818	Egypt	EGY								05	VEGETABLES AND FRUIT	1	No Quantity							1170			0
S3	2000	2000	2000	2	0	2	Export	512	Oman	OMN	826	United Kingdom	GBR								05	VEGETABLES AND FRUIT	1	No Quantity							24637			0
S3	2000	2000	2000	2	0	2	Export	512	Oman	OMN	834	United Rep. of Tanzania	TZA								05	VEGETABLES AND FRUIT	1	No Quantity							86081			0
S3	2000	2000	2000	2	0	2	Export	512	Oman	OMN	842	USA	USA								05	VEGETABLES AND FRUIT	1	No Quantity							669514			0
S3	2000	2000	2000	2	0	2	Export	512	Oman	OMN	887	Yemen	YEM								05	VEGETABLES AND FRUIT	1	No Quantity							1275984			0
S3	2000	2000	2000	2	0	2	Export	508	Mozambique	MOZ	0	World	WLD								06	SUGAR,SUGR.PREPTNS,HONEY	1	No Quantity							4324110			0
S3	2000	2000	2000	2	0	2	Export	508	Mozambique	MOZ	620	Portugal	PRT								06	SUGAR,SUGR.PREPTNS,HONEY	1	No Quantity							11			0
S3	2000	2000	2000	2	0	2	Export	508	Mozambique	MOZ	710	South Africa	ZAF								06	SUGAR,SUGR.PREPTNS,HONEY	1	No Quantity							601			0
S3	2000	2000	2000	2	0	2	Export	508	Mozambique	MOZ	842	USA	USA								06	SUGAR,SUGR.PREPTNS,HONEY	1	No Quantity							4323457			0
S3	2000	2000	2000	2	0	2	Export	508	Mozambique	MOZ	899	Areas, nes									06	SUGAR,SUGR.PREPTNS,HONEY	1	No Quantity							41			0
S3	2000	2000	2000	2	0	2	Export	512	Oman	OMN	0	World	WLD								06	SUGAR,SUGR.PREPTNS,HONEY	1	No Quantity							1115339			0
S3	2000	2000	2000	2	0	2	Export	512	Oman	OMN	24	Angola	AGO								06	SUGAR,SUGR.PREPTNS,HONEY	1	No Quantity							174372			0
S3	2000	2000	2000	2	0	2	Export	512	Oman	OMN	36	Australia	AUS								06	SUGAR,SUGR.PREPTNS,HONEY	1	No Quantity							11293			0
S3	2000	2000	2000	2	0	2	Export	512	Oman	OMN	48	Bahrain	BHR								06	SUGAR,SUGR.PREPTNS,HONEY	1	No Quantity							936			0
S3	2000	2000	2000	2	0	2	Export	512	Oman	OMN	144	Sri Lanka	LKA								06	SUGAR,SUGR.PREPTNS,HONEY	1	No Quantity							33789			0
S3	2000	2000	2000	2	0	2	Export	512	Oman	OMN	364	Iran	IRN								06	SUGAR,SUGR.PREPTNS,HONEY	1	No Quantity							9519			0
S3	2000	2000	2000	2	0	2	Export	512	Oman	OMN	414	Kuwait	KWT								06	SUGAR,SUGR.PREPTNS,HONEY	1	No Quantity							16476			0
S3	2000	2000	2000	2	0	2	Export	512	Oman	OMN	490	Other Asia, nes									06	SUGAR,SUGR.PREPTNS,HONEY	1	No Quantity							34244			0
S3	2000	2000	2000	2	0	2	Export	512	Oman	OMN	634	Qatar	QAT								06	SUGAR,SUGR.PREPTNS,HONEY	1	No Quantity							30237			0
S3	2000	2000	2000	2	0	2	Export	512	Oman	OMN	682	Saudi Arabia	SAU								06	SUGAR,SUGR.PREPTNS,HONEY	1	No Quantity							157784			0
S3	2000	2000	2000	2	0	2	Export	512	Oman	OMN	702	Singapore	SGP								06	SUGAR,SUGR.PREPTNS,HONEY	1	No Quantity							9233			0
S3	2000	2000	2000	2	0	2	Export	512	Oman	OMN	706	Somalia	SOM								06	SUGAR,SUGR.PREPTNS,HONEY	1	No Quantity							86354			0
S3	2000	2000	2000	2	0	2	Export	512	Oman	OMN	784	United Arab Emirates	ARE								06	SUGAR,SUGR.PREPTNS,HONEY	1	No Quantity							510544			0
S3	2000	2000	2000	2	0	2	Export	512	Oman	OMN	842	USA	USA								06	SUGAR,SUGR.PREPTNS,HONEY	1	No Quantity							16564			0
S3	2000	2000	2000	2	0	2	Export	512	Oman	OMN	887	Yemen	YEM								06	SUGAR,SUGR.PREPTNS,HONEY	1	No Quantity							23995			0
S3	2000	2000	2000	2	0	2	Export	508	Mozambique	MOZ	0	World	WLD								07	COFFEE,TEA,COCOA,SPICES	1	No Quantity							964115			0
S3	2000	2000	2000	2	0	2	Export	508	Mozambique	MOZ	344	China, Hong Kong SAR	HKG								07	COFFEE,TEA,COCOA,SPICES	1	No Quantity							31622			0
S3	2000	2000	2000	2	0	2	Export	508	Mozambique	MOZ	404	Kenya	KEN								07	COFFEE,TEA,COCOA,SPICES	1	No Quantity							116685			0
S3	2000	2000	2000	2	0	2	Export	508	Mozambique	MOZ	454	Malawi	MWI								07	COFFEE,TEA,COCOA,SPICES	1	No Quantity							421670			0
S3	2000	2000	2000	2	0	2	Export	508	Mozambique	MOZ	528	Netherlands	NLD								07	COFFEE,TEA,COCOA,SPICES	1	No Quantity							14720			0
S3	2000	2000	2000	2	0	2	Export	508	Mozambique	MOZ	586	Pakistan	PAK								07	COFFEE,TEA,COCOA,SPICES	1	No Quantity							279614			0
S3	2000	2000	2000	2	0	2	Export	508	Mozambique	MOZ	616	Poland	POL								07	COFFEE,TEA,COCOA,SPICES	1	No Quantity							46682			0
S3	2000	2000	2000	2	0	2	Export	508	Mozambique	MOZ	620	Portugal	PRT								07	COFFEE,TEA,COCOA,SPICES	1	No Quantity							16937			0
S3	2000	2000	2000	2	0	2	Export	508	Mozambique	MOZ	710	South Africa	ZAF								07	COFFEE,TEA,COCOA,SPICES	1	No Quantity							11104			0
S3	2000	2000	2000	2	0	2	Export	508	Mozambique	MOZ	826	United Kingdom	GBR								07	COFFEE,TEA,COCOA,SPICES	1	No Quantity							4404			0
S3	2000	2000	2000	2	0	2	Export	508	Mozambique	MOZ	842	USA	USA								07	COFFEE,TEA,COCOA,SPICES	1	No Quantity							120			0
S3	2000	2000	2000	2	0	2	Export	508	Mozambique	MOZ	887	Yemen	YEM								07	COFFEE,TEA,COCOA,SPICES	1	No Quantity							20532			0
S3	2000	2000	2000	2	0	2	Export	508	Mozambique	MOZ	899	Areas, nes									07	COFFEE,TEA,COCOA,SPICES	1	No Quantity							24			0
S3	2000	2000	2000	2	0	2	Export	512	Oman	OMN	0	World	WLD								07	COFFEE,TEA,COCOA,SPICES	1	No Quantity							4188660			0
S3	2000	2000	2000	2	0	2	Export	512	Oman	OMN	24	Angola	AGO								07	COFFEE,TEA,COCOA,SPICES	1	No Quantity							207592			0
S3	2000	2000	2000	2	0	2	Export	512	Oman	OMN	36	Australia	AUS								07	COFFEE,TEA,COCOA,SPICES	1	No Quantity							68902			0
S3	2000	2000	2000	2	0	2	Export	512	Oman	OMN	48	Bahrain	BHR								07	COFFEE,TEA,COCOA,SPICES	1	No Quantity							26476			0
S3	2000	2000	2000	2	0	2	Export	512	Oman	OMN	144	Sri Lanka	LKA								07	COFFEE,TEA,COCOA,SPICES	1	No Quantity							84312			0
S3	2000	2000	2000	2	0	2	Export	512	Oman	OMN	276	Germany	DEU								07	COFFEE,TEA,COCOA,SPICES	1	No Quantity							21			0
S3	2000	2000	2000	2	0	2	Export	512	Oman	OMN	364	Iran	IRN								07	COFFEE,TEA,COCOA,SPICES	1	No Quantity							5298			0
S3	2000	2000	2000	2	0	2	Export	512	Oman	OMN	381	Italy	ITA								07	COFFEE,TEA,COCOA,SPICES	1	No Quantity							351			0
S3	2000	2000	2000	2	0	2	Export	512	Oman	OMN	404	Kenya	KEN								07	COFFEE,TEA,COCOA,SPICES	1	No Quantity							390			0
S3	2000	2000	2000	2	0	2	Export	512	Oman	OMN	414	Kuwait	KWT								07	COFFEE,TEA,COCOA,SPICES	1	No Quantity							720			0
S3	2000	2000	2000	2	0	2	Export	512	Oman	OMN	422	Lebanon	LBN								07	COFFEE,TEA,COCOA,SPICES	1	No Quantity							25979			0
S3	2000	2000	2000	2	0	2	Export	512	Oman	OMN	554	New Zealand	NZL								07	COFFEE,TEA,COCOA,SPICES	1	No Quantity							39077			0
S3	2000	2000	2000	2	0	2	Export	512	Oman	OMN	634	Qatar	QAT								07	COFFEE,TEA,COCOA,SPICES	1	No Quantity							240941			0
S3	2000	2000	2000	2	0	2	Export	512	Oman	OMN	682	Saudi Arabia	SAU								07	COFFEE,TEA,COCOA,SPICES	1	No Quantity							497740			0
S3	2000	2000	2000	2	0	2	Export	512	Oman	OMN	699	India	IND								07	COFFEE,TEA,COCOA,SPICES	1	No Quantity							37459			0
S3	2000	2000	2000	2	0	2	Export	512	Oman	OMN	706	Somalia	SOM								07	COFFEE,TEA,COCOA,SPICES	1	No Quantity							702			0
S3	2000	2000	2000	2	0	2	Export	512	Oman	OMN	736	Fmr Sudan	SDN								07	COFFEE,TEA,COCOA,SPICES	1	No Quantity							74229			0
S3	2000	2000	2000	2	0	2	Export	512	Oman	OMN	757	Switzerland	CHE								07	COFFEE,TEA,COCOA,SPICES	1	No Quantity							26			0
S3	2000	2000	2000	2	0	2	Export	512	Oman	OMN	784	United Arab Emirates	ARE								07	COFFEE,TEA,COCOA,SPICES	1	No Quantity							1813537			0
S3	2000	2000	2000	2	0	2	Export	512	Oman	OMN	818	Egypt	EGY								07	COFFEE,TEA,COCOA,SPICES	1	No Quantity							12674			0
S3	2000	2000	2000	2	0	2	Export	512	Oman	OMN	834	United Rep. of Tanzania	TZA								07	COFFEE,TEA,COCOA,SPICES	1	No Quantity							24710			0
S3	2000	2000	2000	2	0	2	Export	512	Oman	OMN	887	Yemen	YEM								07	COFFEE,TEA,COCOA,SPICES	1	No Quantity							1027524			0
S3	2000	2000	2000	2	0	2	Export	508	Mozambique	MOZ	0	World	WLD								08	ANIMAL FEED STUFF	1	No Quantity							6498878			0
S3	2000	2000	2000	2	0	2	Export	508	Mozambique	MOZ	682	Saudi Arabia	SAU								08	ANIMAL FEED STUFF	1	No Quantity							67845			0
S3	2000	2000	2000	2	0	2	Export	508	Mozambique	MOZ	710	South Africa	ZAF								08	ANIMAL FEED STUFF	1	No Quantity							6275410			0
S3	2000	2000	2000	2	0	2	Export	508	Mozambique	MOZ	716	Zimbabwe	ZWE								08	ANIMAL FEED STUFF	1	No Quantity							116213			0
S3	2000	2000	2000	2	0	2	Export	508	Mozambique	MOZ	899	Areas, nes									08	ANIMAL FEED STUFF	1	No Quantity							39410			0
S3	2000	2000	2000	2	0	2	Export	512	Oman	OMN	0	World	WLD								08	ANIMAL FEED STUFF	1	No Quantity							1307097			0
S3	2000	2000	2000	2	0	2	Export	512	Oman	OMN	634	Qatar	QAT								08	ANIMAL FEED STUFF	1	No Quantity							27854			0
S3	2000	2000	2000	2	0	2	Export	512	Oman	OMN	682	Saudi Arabia	SAU								08	ANIMAL FEED STUFF	1	No Quantity							231563			0
S3	2000	2000	2000	2	0	2	Export	512	Oman	OMN	784	United Arab Emirates	ARE								08	ANIMAL FEED STUFF	1	No Quantity							676718			0
S3	2000	2000	2000	2	0	2	Export	512	Oman	OMN	887	Yemen	YEM								08	ANIMAL FEED STUFF	1	No Quantity							370962			0
S3	2000	2000	2000	2	0	2	Export	508	Mozambique	MOZ	0	World	WLD								09	MISC.EDIBLE PRODUCTS ETC	1	No Quantity							401			0
S3	2000	2000	2000	2	0	2	Export	508	Mozambique	MOZ	404	Kenya	KEN								09	MISC.EDIBLE PRODUCTS ETC	1	No Quantity							188			0
S3	2000	2000	2000	2	0	2	Export	508	Mozambique	MOZ	710	South Africa	ZAF								09	MISC.EDIBLE PRODUCTS ETC	1	No Quantity							212			0
S3	2000	2000	2000	2	0	2	Export	512	Oman	OMN	0	World	WLD								09	MISC.EDIBLE PRODUCTS ETC	1	No Quantity							9202075			0
S3	2000	2000	2000	2	0	2	Export	512	Oman	OMN	48	Bahrain	BHR								09	MISC.EDIBLE PRODUCTS ETC	1	No Quantity							319027			0
S3	2000	2000	2000	2	0	2	Export	512	Oman	OMN	251	France	FRA								09	MISC.EDIBLE PRODUCTS ETC	1	No Quantity							99			0
S3	2000	2000	2000	2	0	2	Export	512	Oman	OMN	364	Iran	IRN								09	MISC.EDIBLE PRODUCTS ETC	1	No Quantity							6931			0
S3	2000	2000	2000	2	0	2	Export	512	Oman	OMN	368	Iraq	IRQ								09	MISC.EDIBLE PRODUCTS ETC	1	No Quantity							11248			0
S3	2000	2000	2000	2	0	2	Export	512	Oman	OMN	392	Japan	JPN								09	MISC.EDIBLE PRODUCTS ETC	1	No Quantity							440			0
S3	2000	2000	2000	2	0	2	Export	512	Oman	OMN	400	Jordan	JOR								09	MISC.EDIBLE PRODUCTS ETC	1	No Quantity							144382			0
S3	2000	2000	2000	2	0	2	Export	512	Oman	OMN	414	Kuwait	KWT								09	MISC.EDIBLE PRODUCTS ETC	1	No Quantity							627337			0
S3	2000	2000	2000	2	0	2	Export	512	Oman	OMN	422	Lebanon	LBN								09	MISC.EDIBLE PRODUCTS ETC	1	No Quantity							8609			0
S3	2000	2000	2000	2	0	2	Export	512	Oman	OMN	434	Libya	LBY								09	MISC.EDIBLE PRODUCTS ETC	1	No Quantity							25800			0
S3	2000	2000	2000	2	0	2	Export	512	Oman	OMN	458	Malaysia	MYS								09	MISC.EDIBLE PRODUCTS ETC	1	No Quantity							5428			0
S3	2000	2000	2000	2	0	2	Export	512	Oman	OMN	462	Maldives	MDV								09	MISC.EDIBLE PRODUCTS ETC	1	No Quantity							44208			0
S3	2000	2000	2000	2	0	2	Export	512	Oman	OMN	634	Qatar	QAT								09	MISC.EDIBLE PRODUCTS ETC	1	No Quantity							110463			0
S3	2000	2000	2000	2	0	2	Export	512	Oman	OMN	682	Saudi Arabia	SAU								09	MISC.EDIBLE PRODUCTS ETC	1	No Quantity							2672239			0
S3	2000	2000	2000	2	0	2	Export	512	Oman	OMN	736	Fmr Sudan	SDN								09	MISC.EDIBLE PRODUCTS ETC	1	No Quantity							80858			0
S3	2000	2000	2000	2	0	2	Export	512	Oman	OMN	760	Syria	SYR								09	MISC.EDIBLE PRODUCTS ETC	1	No Quantity							351105			0
S3	2000	2000	2000	2	0	2	Export	512	Oman	OMN	784	United Arab Emirates	ARE								09	MISC.EDIBLE PRODUCTS ETC	1	No Quantity							3075844			0
S3	2000	2000	2000	2	0	2	Export	512	Oman	OMN	818	Egypt	EGY								09	MISC.EDIBLE PRODUCTS ETC	1	No Quantity							39316			0
S3	2000	2000	2000	2	0	2	Export	512	Oman	OMN	887	Yemen	YEM								09	MISC.EDIBLE PRODUCTS ETC	1	No Quantity							1678741			0
S3	2000	2000	2000	2	0	2	Export	508	Mozambique	MOZ	0	World	WLD								11	BEVERAGES	1	No Quantity							409400			0
S3	2000	2000	2000	2	0	2	Export	508	Mozambique	MOZ	24	Angola	AGO								11	BEVERAGES	1	No Quantity							151608			0
S3	2000	2000	2000	2	0	2	Export	508	Mozambique	MOZ	208	Denmark	DNK								11	BEVERAGES	1	No Quantity							1			0
S3	2000	2000	2000	2	0	2	Export	508	Mozambique	MOZ	251	France	FRA								11	BEVERAGES	1	No Quantity							3442			0
S3	2000	2000	2000	2	0	2	Export	508	Mozambique	MOZ	276	Germany	DEU								11	BEVERAGES	1	No Quantity							2708			0
S3	2000	2000	2000	2	0	2	Export	508	Mozambique	MOZ	620	Portugal	PRT								11	BEVERAGES	1	No Quantity							100331			0
S3	2000	2000	2000	2	0	2	Export	508	Mozambique	MOZ	710	South Africa	ZAF								11	BEVERAGES	1	No Quantity							53644			0
S3	2000	2000	2000	2	0	2	Export	508	Mozambique	MOZ	826	United Kingdom	GBR								11	BEVERAGES	1	No Quantity							77873			0
S3	2000	2000	2000	2	0	2	Export	508	Mozambique	MOZ	842	USA	USA								11	BEVERAGES	1	No Quantity							11506			0
S3	2000	2000	2000	2	0	2	Export	508	Mozambique	MOZ	899	Areas, nes									11	BEVERAGES	1	No Quantity							8288			0
S3	2000	2000	2000	2	0	2	Export	512	Oman	OMN	0	World	WLD								11	BEVERAGES	1	No Quantity							5065539			0
S3	2000	2000	2000	2	0	2	Export	512	Oman	OMN	48	Bahrain	BHR								11	BEVERAGES	1	No Quantity							26146			0
S3	2000	2000	2000	2	0	2	Export	512	Oman	OMN	50	Bangladesh	BGD								11	BEVERAGES	1	No Quantity							24806			0
S3	2000	2000	2000	2	0	2	Export	512	Oman	OMN	108	Burundi	BDI								11	BEVERAGES	1	No Quantity							11066			0
S3	2000	2000	2000	2	0	2	Export	512	Oman	OMN	144	Sri Lanka	LKA								11	BEVERAGES	1	No Quantity							13090			0
S3	2000	2000	2000	2	0	2	Export	512	Oman	OMN	231	Ethiopia	ETH								11	BEVERAGES	1	No Quantity							13958			0
S3	2000	2000	2000	2	0	2	Export	512	Oman	OMN	340	Honduras	HND								11	BEVERAGES	1	No Quantity							3194			0
S3	2000	2000	2000	2	0	2	Export	512	Oman	OMN	364	Iran	IRN								11	BEVERAGES	1	No Quantity							3238			0
S3	2000	2000	2000	2	0	2	Export	512	Oman	OMN	404	Kenya	KEN								11	BEVERAGES	1	No Quantity							44941			0
S3	2000	2000	2000	2	0	2	Export	512	Oman	OMN	414	Kuwait	KWT								11	BEVERAGES	1	No Quantity							507802			0
S3	2000	2000	2000	2	0	2	Export	512	Oman	OMN	458	Malaysia	MYS								11	BEVERAGES	1	No Quantity							16460			0
S3	2000	2000	2000	2	0	2	Export	512	Oman	OMN	480	Mauritius	MUS								11	BEVERAGES	1	No Quantity							9389			0
S3	2000	2000	2000	2	0	2	Export	512	Oman	OMN	490	Other Asia, nes									11	BEVERAGES	1	No Quantity							248640			0
S3	2000	2000	2000	2	0	2	Export	512	Oman	OMN	504	Morocco	MAR								11	BEVERAGES	1	No Quantity							4034			0
S3	2000	2000	2000	2	0	2	Export	512	Oman	OMN	566	Nigeria	NGA								11	BEVERAGES	1	No Quantity							73542			0
S3	2000	2000	2000	2	0	2	Export	512	Oman	OMN	586	Pakistan	PAK								11	BEVERAGES	1	No Quantity							16333			0
S3	2000	2000	2000	2	0	2	Export	512	Oman	OMN	634	Qatar	QAT								11	BEVERAGES	1	No Quantity							318863			0
S3	2000	2000	2000	2	0	2	Export	512	Oman	OMN	682	Saudi Arabia	SAU								11	BEVERAGES	1	No Quantity							1492166			0
S3	2000	2000	2000	2	0	2	Export	512	Oman	OMN	699	India	IND								11	BEVERAGES	1	No Quantity							42791			0
S3	2000	2000	2000	2	0	2	Export	512	Oman	OMN	706	Somalia	SOM								11	BEVERAGES	1	No Quantity							177766			0
S3	2000	2000	2000	2	0	2	Export	512	Oman	OMN	710	South Africa	ZAF								11	BEVERAGES	1	No Quantity							10148			0
S3	2000	2000	2000	2	0	2	Export	512	Oman	OMN	784	United Arab Emirates	ARE								11	BEVERAGES	1	No Quantity							1725805			0
S3	2000	2000	2000	2	0	2	Export	512	Oman	OMN	826	United Kingdom	GBR								11	BEVERAGES	1	No Quantity							130			0
S3	2000	2000	2000	2	0	2	Export	512	Oman	OMN	834	United Rep. of Tanzania	TZA								11	BEVERAGES	1	No Quantity							70674			0
S3	2000	2000	2000	2	0	2	Export	512	Oman	OMN	842	USA	USA								11	BEVERAGES	1	No Quantity							4863			0
S3	2000	2000	2000	2	0	2	Export	512	Oman	OMN	887	Yemen	YEM								11	BEVERAGES	1	No Quantity							205693			0
S3	2000	2000	2000	2	0	2	Export	508	Mozambique	MOZ	0	World	WLD								12	TOBACCO,TOBACCO MANUFACT	1	No Quantity							7822496			0
S3	2000	2000	2000	2	0	2	Export	508	Mozambique	MOZ	251	France	FRA								12	TOBACCO,TOBACCO MANUFACT	1	No Quantity							2210			0
S3	2000	2000	2000	2	0	2	Export	508	Mozambique	MOZ	454	Malawi	MWI								12	TOBACCO,TOBACCO MANUFACT	1	No Quantity							7804419			0
S3	2000	2000	2000	2	0	2	Export	508	Mozambique	MOZ	620	Portugal	PRT								12	TOBACCO,TOBACCO MANUFACT	1	No Quantity							145			0
S3	2000	2000	2000	2	0	2	Export	508	Mozambique	MOZ	710	South Africa	ZAF								12	TOBACCO,TOBACCO MANUFACT	1	No Quantity							4283			0
S3	2000	2000	2000	2	0	2	Export	508	Mozambique	MOZ	842	USA	USA								12	TOBACCO,TOBACCO MANUFACT	1	No Quantity							4058			0
S3	2000	2000	2000	2	0	2	Export	508	Mozambique	MOZ	899	Areas, nes									12	TOBACCO,TOBACCO MANUFACT	1	No Quantity							7381			0
S3	2000	2000	2000	2	0	2	Export	512	Oman	OMN	0	World	WLD								12	TOBACCO,TOBACCO MANUFACT	1	No Quantity							133812279			0
S3	2000	2000	2000	2	0	2	Export	512	Oman	OMN	48	Bahrain	BHR								12	TOBACCO,TOBACCO MANUFACT	1	No Quantity							229579			0
S3	2000	2000	2000	2	0	2	Export	512	Oman	OMN	364	Iran	IRN								12	TOBACCO,TOBACCO MANUFACT	1	No Quantity							120484322			0
S3	2000	2000	2000	2	0	2	Export	512	Oman	OMN	400	Jordan	JOR								12	TOBACCO,TOBACCO MANUFACT	1	No Quantity							49			0
S3	2000	2000	2000	2	0	2	Export	512	Oman	OMN	414	Kuwait	KWT								12	TOBACCO,TOBACCO MANUFACT	1	No Quantity							16385			0
S3	2000	2000	2000	2	0	2	Export	512	Oman	OMN	634	Qatar	QAT								12	TOBACCO,TOBACCO MANUFACT	1	No Quantity							35228			0
S3	2000	2000	2000	2	0	2	Export	512	Oman	OMN	682	Saudi Arabia	SAU								12	TOBACCO,TOBACCO MANUFACT	1	No Quantity							415475			0
S3	2000	2000	2000	2	0	2	Export	512	Oman	OMN	784	United Arab Emirates	ARE								12	TOBACCO,TOBACCO MANUFACT	1	No Quantity							12325858			0
S3	2000	2000	2000	2	0	2	Export	512	Oman	OMN	887	Yemen	YEM								12	TOBACCO,TOBACCO MANUFACT	1	No Quantity							305384			0
S3	2000	2000	2000	2	0	2	Export	508	Mozambique	MOZ	0	World	WLD								21	HIDES,SKINS,FURSKINS,RAW	1	No Quantity							15919			0
S3	2000	2000	2000	2	0	2	Export	508	Mozambique	MOZ	702	Singapore	SGP								21	HIDES,SKINS,FURSKINS,RAW	1	No Quantity							15919			0
S3	2000	2000	2000	2	0	2	Export	512	Oman	OMN	0	World	WLD								21	HIDES,SKINS,FURSKINS,RAW	1	No Quantity							101659			0
S3	2000	2000	2000	2	0	2	Export	512	Oman	OMN	381	Italy	ITA								21	HIDES,SKINS,FURSKINS,RAW	1	No Quantity							101659			0
S3	2000	2000	2000	2	0	2	Export	508	Mozambique	MOZ	0	World	WLD								22	OIL SEED,OLEAGINUS FRUIT	1	No Quantity							3446392			0
S3	2000	2000	2000	2	0	2	Export	508	Mozambique	MOZ	24	Angola	AGO								22	OIL SEED,OLEAGINUS FRUIT	1	No Quantity							19212			0
S3	2000	2000	2000	2	0	2	Export	508	Mozambique	MOZ	156	China	CHN								22	OIL SEED,OLEAGINUS FRUIT	1	No Quantity							20268			0
S3	2000	2000	2000	2	0	2	Export	508	Mozambique	MOZ	376	Israel	ISR								22	OIL SEED,OLEAGINUS FRUIT	1	No Quantity							30406			0
S3	2000	2000	2000	2	0	2	Export	508	Mozambique	MOZ	381	Italy	ITA								22	OIL SEED,OLEAGINUS FRUIT	1	No Quantity							9679			0
S3	2000	2000	2000	2	0	2	Export	508	Mozambique	MOZ	392	Japan	JPN								22	OIL SEED,OLEAGINUS FRUIT	1	No Quantity							402277			0
S3	2000	2000	2000	2	0	2	Export	508	Mozambique	MOZ	528	Netherlands	NLD								22	OIL SEED,OLEAGINUS FRUIT	1	No Quantity							2126504			0
S3	2000	2000	2000	2	0	2	Export	508	Mozambique	MOZ	682	Saudi Arabia	SAU								22	OIL SEED,OLEAGINUS FRUIT	1	No Quantity							117268			0
S3	2000	2000	2000	2	0	2	Export	508	Mozambique	MOZ	710	South Africa	ZAF								22	OIL SEED,OLEAGINUS FRUIT	1	No Quantity							33992			0
S3	2000	2000	2000	2	0	2	Export	508	Mozambique	MOZ	716	Zimbabwe	ZWE								22	OIL SEED,OLEAGINUS FRUIT	1	No Quantity							457			0
S3	2000	2000	2000	2	0	2	Export	508	Mozambique	MOZ	784	United Arab Emirates	ARE								22	OIL SEED,OLEAGINUS FRUIT	1	No Quantity							25560			0
S3	2000	2000	2000	2	0	2	Export	508	Mozambique	MOZ	792	Turkey	TUR								22	OIL SEED,OLEAGINUS FRUIT	1	No Quantity							93963			0
S3	2000	2000	2000	2	0	2	Export	508	Mozambique	MOZ	842	USA	USA								22	OIL SEED,OLEAGINUS FRUIT	1	No Quantity							566806			0
S3	2000	2000	2000	2	0	2	Export	512	Oman	OMN	0	World	WLD								22	OIL SEED,OLEAGINUS FRUIT	1	No Quantity							28036			0
S3	2000	2000	2000	2	0	2	Export	512	Oman	OMN	784	United Arab Emirates	ARE								22	OIL SEED,OLEAGINUS FRUIT	1	No Quantity							28036			0
S3	2000	2000	2000	2	0	2	Export	508	Mozambique	MOZ	0	World	WLD								23	CRUDE RUBBER	1	No Quantity							30574			0
S3	2000	2000	2000	2	0	2	Export	508	Mozambique	MOZ	156	China	CHN								23	CRUDE RUBBER	1	No Quantity							30574			0
S3	2000	2000	2000	2	0	2	Export	508	Mozambique	MOZ	0	World	WLD								24	CORK AND WOOD	1	No Quantity							14204614			0
S3	2000	2000	2000	2	0	2	Export	508	Mozambique	MOZ	56	Belgium	BEL								24	CORK AND WOOD	1	No Quantity							57721			0
S3	2000	2000	2000	2	0	2	Export	508	Mozambique	MOZ	124	Canada	CAN								24	CORK AND WOOD	1	No Quantity							199971			0
S3	2000	2000	2000	2	0	2	Export	508	Mozambique	MOZ	156	China	CHN								24	CORK AND WOOD	1	No Quantity							2524922			0
S3	2000	2000	2000	2	0	2	Export	508	Mozambique	MOZ	170	Colombia	COL								24	CORK AND WOOD	1	No Quantity							8158			0
S3	2000	2000	2000	2	0	2	Export	508	Mozambique	MOZ	208	Denmark	DNK								24	CORK AND WOOD	1	No Quantity							207907			0
S3	2000	2000	2000	2	0	2	Export	508	Mozambique	MOZ	276	Germany	DEU								24	CORK AND WOOD	1	No Quantity							308725			0
S3	2000	2000	2000	2	0	2	Export	508	Mozambique	MOZ	292	Gibraltar	GIB								24	CORK AND WOOD	1	No Quantity							9088			0
S3	2000	2000	2000	2	0	2	Export	508	Mozambique	MOZ	344	China, Hong Kong SAR	HKG								24	CORK AND WOOD	1	No Quantity							3848557			0
S3	2000	2000	2000	2	0	2	Export	508	Mozambique	MOZ	364	Iran	IRN								24	CORK AND WOOD	1	No Quantity							153774			0
S3	2000	2000	2000	2	0	2	Export	508	Mozambique	MOZ	372	Ireland	IRL								24	CORK AND WOOD	1	No Quantity							15964			0
S3	2000	2000	2000	2	0	2	Export	508	Mozambique	MOZ	381	Italy	ITA								24	CORK AND WOOD	1	No Quantity							12324			0
S3	2000	2000	2000	2	0	2	Export	508	Mozambique	MOZ	392	Japan	JPN								24	CORK AND WOOD	1	No Quantity							42811			0
S3	2000	2000	2000	2	0	2	Export	508	Mozambique	MOZ	454	Malawi	MWI								24	CORK AND WOOD	1	No Quantity							91821			0
S3	2000	2000	2000	2	0	2	Export	508	Mozambique	MOZ	458	Malaysia	MYS								24	CORK AND WOOD	1	No Quantity							1780948			0
S3	2000	2000	2000	2	0	2	Export	508	Mozambique	MOZ	480	Mauritius	MUS								24	CORK AND WOOD	1	No Quantity							7795			0
S3	2000	2000	2000	2	0	2	Export	508	Mozambique	MOZ	490	Other Asia, nes									24	CORK AND WOOD	1	No Quantity							268896			0
S3	2000	2000	2000	2	0	2	Export	508	Mozambique	MOZ	528	Netherlands	NLD								24	CORK AND WOOD	1	No Quantity							112979			0
S3	2000	2000	2000	2	0	2	Export	508	Mozambique	MOZ	558	Nicaragua	NIC								24	CORK AND WOOD	1	No Quantity							18581			0
S3	2000	2000	2000	2	0	2	Export	508	Mozambique	MOZ	620	Portugal	PRT								24	CORK AND WOOD	1	No Quantity							287380			0
S3	2000	2000	2000	2	0	2	Export	508	Mozambique	MOZ	699	India	IND								24	CORK AND WOOD	1	No Quantity							68482			0
S3	2000	2000	2000	2	0	2	Export	508	Mozambique	MOZ	702	Singapore	SGP								24	CORK AND WOOD	1	No Quantity							259893			0
S3	2000	2000	2000	2	0	2	Export	508	Mozambique	MOZ	704	Viet Nam	VNM								24	CORK AND WOOD	1	No Quantity							78100			0
S3	2000	2000	2000	2	0	2	Export	508	Mozambique	MOZ	710	South Africa	ZAF								24	CORK AND WOOD	1	No Quantity							3516251			0
S3	2000	2000	2000	2	0	2	Export	508	Mozambique	MOZ	716	Zimbabwe	ZWE								24	CORK AND WOOD	1	No Quantity							79993			0
S3	2000	2000	2000	2	0	2	Export	508	Mozambique	MOZ	724	Spain	ESP								24	CORK AND WOOD	1	No Quantity							164279			0
S3	2000	2000	2000	2	0	2	Export	508	Mozambique	MOZ	748	Swaziland	SWZ								24	CORK AND WOOD	1	No Quantity							3895			0
S3	2000	2000	2000	2	0	2	Export	508	Mozambique	MOZ	842	USA	USA								24	CORK AND WOOD	1	No Quantity							25612			0
S3	2000	2000	2000	2	0	2	Export	508	Mozambique	MOZ	899	Areas, nes									24	CORK AND WOOD	1	No Quantity							49787			0
S3	2000	2000	2000	2	0	2	Export	512	Oman	OMN	0	World	WLD								24	CORK AND WOOD	1	No Quantity							573376			0
S3	2000	2000	2000	2	0	2	Export	512	Oman	OMN	48	Bahrain	BHR								24	CORK AND WOOD	1	No Quantity							17524			0
S3	2000	2000	2000	2	0	2	Export	512	Oman	OMN	634	Qatar	QAT								24	CORK AND WOOD	1	No Quantity							624			0
S3	2000	2000	2000	2	0	2	Export	512	Oman	OMN	682	Saudi Arabia	SAU								24	CORK AND WOOD	1	No Quantity							52			0
S3	2000	2000	2000	2	0	2	Export	512	Oman	OMN	699	India	IND								24	CORK AND WOOD	1	No Quantity							627			0
S3	2000	2000	2000	2	0	2	Export	512	Oman	OMN	784	United Arab Emirates	ARE								24	CORK AND WOOD	1	No Quantity							526993			0
S3	2000	2000	2000	2	0	2	Export	512	Oman	OMN	818	Egypt	EGY								24	CORK AND WOOD	1	No Quantity							27555			0
S3	2000	2000	2000	2	0	2	Export	508	Mozambique	MOZ	0	World	WLD								25	PULP AND WASTE PAPER	1	No Quantity							1312			0
S3	2000	2000	2000	2	0	2	Export	508	Mozambique	MOZ	716	Zimbabwe	ZWE								25	PULP AND WASTE PAPER	1	No Quantity							532			0
S3	2000	2000	2000	2	0	2	Export	508	Mozambique	MOZ	748	Swaziland	SWZ								25	PULP AND WASTE PAPER	1	No Quantity							780			0
S3	2000	2000	2000	2	0	2	Export	512	Oman	OMN	0	World	WLD								25	PULP AND WASTE PAPER	1	No Quantity							267821			0
S3	2000	2000	2000	2	0	2	Export	512	Oman	OMN	364	Iran	IRN								25	PULP AND WASTE PAPER	1	No Quantity							14801			0
S3	2000	2000	2000	2	0	2	Export	512	Oman	OMN	414	Kuwait	KWT								25	PULP AND WASTE PAPER	1	No Quantity							5974			0
S3	2000	2000	2000	2	0	2	Export	512	Oman	OMN	699	India	IND								25	PULP AND WASTE PAPER	1	No Quantity							104315			0
S3	2000	2000	2000	2	0	2	Export	512	Oman	OMN	764	Thailand	THA								25	PULP AND WASTE PAPER	1	No Quantity							54580			0
S3	2000	2000	2000	2	0	2	Export	512	Oman	OMN	784	United Arab Emirates	ARE								25	PULP AND WASTE PAPER	1	No Quantity							88151			0
S3	2000	2000	2000	2	0	2	Export	508	Mozambique	MOZ	0	World	WLD								26	TEXTILE FIBRES	1	No Quantity							26724686			0
S3	2000	2000	2000	2	0	2	Export	508	Mozambique	MOZ	50	Bangladesh	BGD								26	TEXTILE FIBRES	1	No Quantity							113870			0
S3	2000	2000	2000	2	0	2	Export	508	Mozambique	MOZ	56	Belgium	BEL								26	TEXTILE FIBRES	1	No Quantity							548634			0
S3	2000	2000	2000	2	0	2	Export	508	Mozambique	MOZ	156	China	CHN								26	TEXTILE FIBRES	1	No Quantity							91309			0
S3	2000	2000	2000	2	0	2	Export	508	Mozambique	MOZ	251	France	FRA								26	TEXTILE FIBRES	1	No Quantity							611047			0
S3	2000	2000	2000	2	0	2	Export	508	Mozambique	MOZ	276	Germany	DEU								26	TEXTILE FIBRES	1	No Quantity							69731			0
S3	2000	2000	2000	2	0	2	Export	508	Mozambique	MOZ	360	Indonesia	IDN								26	TEXTILE FIBRES	1	No Quantity							116333			0
S3	2000	2000	2000	2	0	2	Export	508	Mozambique	MOZ	381	Italy	ITA								26	TEXTILE FIBRES	1	No Quantity							587088			0
S3	2000	2000	2000	2	0	2	Export	508	Mozambique	MOZ	392	Japan	JPN								26	TEXTILE FIBRES	1	No Quantity							17199			0
S3	2000	2000	2000	2	0	2	Export	508	Mozambique	MOZ	458	Malaysia	MYS								26	TEXTILE FIBRES	1	No Quantity							39415			0
S3	2000	2000	2000	2	0	2	Export	508	Mozambique	MOZ	620	Portugal	PRT								26	TEXTILE FIBRES	1	No Quantity							12150133			0
S3	2000	2000	2000	2	0	2	Export	508	Mozambique	MOZ	686	Senegal	SEN								26	TEXTILE FIBRES	1	No Quantity							40253			0
S3	2000	2000	2000	2	0	2	Export	508	Mozambique	MOZ	699	India	IND								26	TEXTILE FIBRES	1	No Quantity							4523605			0
S3	2000	2000	2000	2	0	2	Export	508	Mozambique	MOZ	702	Singapore	SGP								26	TEXTILE FIBRES	1	No Quantity							716881			0
S3	2000	2000	2000	2	0	2	Export	508	Mozambique	MOZ	704	Viet Nam	VNM								26	TEXTILE FIBRES	1	No Quantity							237948			0
S3	2000	2000	2000	2	0	2	Export	508	Mozambique	MOZ	710	South Africa	ZAF								26	TEXTILE FIBRES	1	No Quantity							2413057			0
S3	2000	2000	2000	2	0	2	Export	508	Mozambique	MOZ	716	Zimbabwe	ZWE								26	TEXTILE FIBRES	1	No Quantity							419417			0
S3	2000	2000	2000	2	0	2	Export	508	Mozambique	MOZ	724	Spain	ESP								26	TEXTILE FIBRES	1	No Quantity							84256			0
S3	2000	2000	2000	2	0	2	Export	508	Mozambique	MOZ	748	Swaziland	SWZ								26	TEXTILE FIBRES	1	No Quantity							12890			0
S3	2000	2000	2000	2	0	2	Export	508	Mozambique	MOZ	764	Thailand	THA								26	TEXTILE FIBRES	1	No Quantity							827371			0
S3	2000	2000	2000	2	0	2	Export	508	Mozambique	MOZ	768	Togo	TGO								26	TEXTILE FIBRES	1	No Quantity							24999			0
S3	2000	2000	2000	2	0	2	Export	508	Mozambique	MOZ	792	Turkey	TUR								26	TEXTILE FIBRES	1	No Quantity							57381			0
S3	2000	2000	2000	2	0	2	Export	508	Mozambique	MOZ	826	United Kingdom	GBR								26	TEXTILE FIBRES	1	No Quantity							2530764			0
S3	2000	2000	2000	2	0	2	Export	508	Mozambique	MOZ	842	USA	USA								26	TEXTILE FIBRES	1	No Quantity							47246			0
S3	2000	2000	2000	2	0	2	Export	508	Mozambique	MOZ	899	Areas, nes									26	TEXTILE FIBRES	1	No Quantity							443861			0
S3	2000	2000	2000	2	0	2	Export	512	Oman	OMN	0	World	WLD								26	TEXTILE FIBRES	1	No Quantity							114146			0
S3	2000	2000	2000	2	0	2	Export	512	Oman	OMN	344	China, Hong Kong SAR	HKG								26	TEXTILE FIBRES	1	No Quantity							97280			0
S3	2000	2000	2000	2	0	2	Export	512	Oman	OMN	706	Somalia	SOM								26	TEXTILE FIBRES	1	No Quantity							390			0
S3	2000	2000	2000	2	0	2	Export	512	Oman	OMN	784	United Arab Emirates	ARE								26	TEXTILE FIBRES	1	No Quantity							5358			0
S3	2000	2000	2000	2	0	2	Export	512	Oman	OMN	788	Tunisia	TUN								26	TEXTILE FIBRES	1	No Quantity							390			0
S3	2000	2000	2000	2	0	2	Export	512	Oman	OMN	818	Egypt	EGY								26	TEXTILE FIBRES	1	No Quantity							3849			0
S3	2000	2000	2000	2	0	2	Export	512	Oman	OMN	834	United Rep. of Tanzania	TZA								26	TEXTILE FIBRES	1	No Quantity							6762			0
S3	2000	2000	2000	2	0	2	Export	512	Oman	OMN	887	Yemen	YEM								26	TEXTILE FIBRES	1	No Quantity							117			0
S3	2000	2000	2000	2	0	2	Export	508	Mozambique	MOZ	0	World	WLD								27	CRUDE FERTILIZER,MINERAL	1	No Quantity							1104007			0
S3	2000	2000	2000	2	0	2	Export	508	Mozambique	MOZ	24	Angola	AGO								27	CRUDE FERTILIZER,MINERAL	1	No Quantity							38190			0
S3	2000	2000	2000	2	0	2	Export	508	Mozambique	MOZ	178	Congo	COG								27	CRUDE FERTILIZER,MINERAL	1	No Quantity							1517			0
S3	2000	2000	2000	2	0	2	Export	508	Mozambique	MOZ	276	Germany	DEU								27	CRUDE FERTILIZER,MINERAL	1	No Quantity							1611			0
S3	2000	2000	2000	2	0	2	Export	508	Mozambique	MOZ	344	China, Hong Kong SAR	HKG								27	CRUDE FERTILIZER,MINERAL	1	No Quantity							4234			0
S3	2000	2000	2000	2	0	2	Export	508	Mozambique	MOZ	414	Kuwait	KWT								27	CRUDE FERTILIZER,MINERAL	1	No Quantity							11837			0
S3	2000	2000	2000	2	0	2	Export	508	Mozambique	MOZ	454	Malawi	MWI								27	CRUDE FERTILIZER,MINERAL	1	No Quantity							411009			0
S3	2000	2000	2000	2	0	2	Export	508	Mozambique	MOZ	458	Malaysia	MYS								27	CRUDE FERTILIZER,MINERAL	1	No Quantity							2002			0
S3	2000	2000	2000	2	0	2	Export	508	Mozambique	MOZ	620	Portugal	PRT								27	CRUDE FERTILIZER,MINERAL	1	No Quantity							43373			0
S3	2000	2000	2000	2	0	2	Export	508	Mozambique	MOZ	710	South Africa	ZAF								27	CRUDE FERTILIZER,MINERAL	1	No Quantity							583985			0
S3	2000	2000	2000	2	0	2	Export	508	Mozambique	MOZ	716	Zimbabwe	ZWE								27	CRUDE FERTILIZER,MINERAL	1	No Quantity							5762			0
S3	2000	2000	2000	2	0	2	Export	508	Mozambique	MOZ	826	United Kingdom	GBR								27	CRUDE FERTILIZER,MINERAL	1	No Quantity							487			0
S3	2000	2000	2000	2	0	2	Export	512	Oman	OMN	0	World	WLD								27	CRUDE FERTILIZER,MINERAL	1	No Quantity							9387924			0
S3	2000	2000	2000	2	0	2	Export	512	Oman	OMN	36	Australia	AUS								27	CRUDE FERTILIZER,MINERAL	1	No Quantity							3092			0
S3	2000	2000	2000	2	0	2	Export	512	Oman	OMN	48	Bahrain	BHR								27	CRUDE FERTILIZER,MINERAL	1	No Quantity							18726			0
S3	2000	2000	2000	2	0	2	Export	512	Oman	OMN	196	Cyprus	CYP								27	CRUDE FERTILIZER,MINERAL	1	No Quantity							14739			0
S3	2000	2000	2000	2	0	2	Export	512	Oman	OMN	251	France	FRA								27	CRUDE FERTILIZER,MINERAL	1	No Quantity							650			0
S3	2000	2000	2000	2	0	2	Export	512	Oman	OMN	381	Italy	ITA								27	CRUDE FERTILIZER,MINERAL	1	No Quantity							39			0
S3	2000	2000	2000	2	0	2	Export	512	Oman	OMN	414	Kuwait	KWT								27	CRUDE FERTILIZER,MINERAL	1	No Quantity							326239			0
S3	2000	2000	2000	2	0	2	Export	512	Oman	OMN	682	Saudi Arabia	SAU								27	CRUDE FERTILIZER,MINERAL	1	No Quantity							11508			0
S3	2000	2000	2000	2	0	2	Export	512	Oman	OMN	699	India	IND								27	CRUDE FERTILIZER,MINERAL	1	No Quantity							130			0
S3	2000	2000	2000	2	0	2	Export	512	Oman	OMN	724	Spain	ESP								27	CRUDE FERTILIZER,MINERAL	1	No Quantity							520			0
S3	2000	2000	2000	2	0	2	Export	512	Oman	OMN	784	United Arab Emirates	ARE								27	CRUDE FERTILIZER,MINERAL	1	No Quantity							8980561			0
S3	2000	2000	2000	2	0	2	Export	512	Oman	OMN	826	United Kingdom	GBR								27	CRUDE FERTILIZER,MINERAL	1	No Quantity							302			0
S3	2000	2000	2000	2	0	2	Export	512	Oman	OMN	842	USA	USA								27	CRUDE FERTILIZER,MINERAL	1	No Quantity							130			0
S3	2000	2000	2000	2	0	2	Export	512	Oman	OMN	887	Yemen	YEM								27	CRUDE FERTILIZER,MINERAL	1	No Quantity							31287			0
S3	2000	2000	2000	2	0	2	Export	508	Mozambique	MOZ	0	World	WLD								28	METALLIFEROUS ORE,SCRAP	1	No Quantity							1649446			0
S3	2000	2000	2000	2	0	2	Export	508	Mozambique	MOZ	360	Indonesia	IDN								28	METALLIFEROUS ORE,SCRAP	1	No Quantity							198087			0
S3	2000	2000	2000	2	0	2	Export	508	Mozambique	MOZ	458	Malaysia	MYS								28	METALLIFEROUS ORE,SCRAP	1	No Quantity							211000			0
S3	2000	2000	2000	2	0	2	Export	508	Mozambique	MOZ	699	India	IND								28	METALLIFEROUS ORE,SCRAP	1	No Quantity							772813			0
S3	2000	2000	2000	2	0	2	Export	508	Mozambique	MOZ	710	South Africa	ZAF								28	METALLIFEROUS ORE,SCRAP	1	No Quantity							420348			0
S3	2000	2000	2000	2	0	2	Export	508	Mozambique	MOZ	716	Zimbabwe	ZWE								28	METALLIFEROUS ORE,SCRAP	1	No Quantity							16512			0
S3	2000	2000	2000	2	0	2	Export	508	Mozambique	MOZ	748	Swaziland	SWZ								28	METALLIFEROUS ORE,SCRAP	1	No Quantity							801			0
S3	2000	2000	2000	2	0	2	Export	508	Mozambique	MOZ	826	United Kingdom	GBR								28	METALLIFEROUS ORE,SCRAP	1	No Quantity							29886			0
S3	2000	2000	2000	2	0	2	Export	512	Oman	OMN	0	World	WLD								28	METALLIFEROUS ORE,SCRAP	1	No Quantity							19488464			0
S3	2000	2000	2000	2	0	2	Export	512	Oman	OMN	31	Azerbaijan	AZE								28	METALLIFEROUS ORE,SCRAP	1	No Quantity							140494			0
S3	2000	2000	2000	2	0	2	Export	512	Oman	OMN	48	Bahrain	BHR								28	METALLIFEROUS ORE,SCRAP	1	No Quantity							12099			0
S3	2000	2000	2000	2	0	2	Export	512	Oman	OMN	300	Greece	GRC								28	METALLIFEROUS ORE,SCRAP	1	No Quantity							31121			0
S3	2000	2000	2000	2	0	2	Export	512	Oman	OMN	360	Indonesia	IDN								28	METALLIFEROUS ORE,SCRAP	1	No Quantity							3415			0
S3	2000	2000	2000	2	0	2	Export	512	Oman	OMN	364	Iran	IRN								28	METALLIFEROUS ORE,SCRAP	1	No Quantity							438364			0
S3	2000	2000	2000	2	0	2	Export	512	Oman	OMN	392	Japan	JPN								28	METALLIFEROUS ORE,SCRAP	1	No Quantity							480174			0
S3	2000	2000	2000	2	0	2	Export	512	Oman	OMN	400	Jordan	JOR								28	METALLIFEROUS ORE,SCRAP	1	No Quantity							41170			0
S3	2000	2000	2000	2	0	2	Export	512	Oman	OMN	410	Rep. of Korea	KOR								28	METALLIFEROUS ORE,SCRAP	1	No Quantity							15836			0
S3	2000	2000	2000	2	0	2	Export	512	Oman	OMN	414	Kuwait	KWT								28	METALLIFEROUS ORE,SCRAP	1	No Quantity							499844			0
S3	2000	2000	2000	2	0	2	Export	512	Oman	OMN	422	Lebanon	LBN								28	METALLIFEROUS ORE,SCRAP	1	No Quantity							37087			0
S3	2000	2000	2000	2	0	2	Export	512	Oman	OMN	458	Malaysia	MYS								28	METALLIFEROUS ORE,SCRAP	1	No Quantity							2307			0
S3	2000	2000	2000	2	0	2	Export	512	Oman	OMN	490	Other Asia, nes									28	METALLIFEROUS ORE,SCRAP	1	No Quantity							3714			0
S3	2000	2000	2000	2	0	2	Export	512	Oman	OMN	528	Netherlands	NLD								28	METALLIFEROUS ORE,SCRAP	1	No Quantity							46044			0
S3	2000	2000	2000	2	0	2	Export	512	Oman	OMN	579	Norway	NOR								28	METALLIFEROUS ORE,SCRAP	1	No Quantity							1300			0
S3	2000	2000	2000	2	0	2	Export	512	Oman	OMN	586	Pakistan	PAK								28	METALLIFEROUS ORE,SCRAP	1	No Quantity							1589214			0
S3	2000	2000	2000	2	0	2	Export	512	Oman	OMN	608	Philippines	PHL								28	METALLIFEROUS ORE,SCRAP	1	No Quantity							3714			0
S3	2000	2000	2000	2	0	2	Export	512	Oman	OMN	634	Qatar	QAT								28	METALLIFEROUS ORE,SCRAP	1	No Quantity							52879			0
S3	2000	2000	2000	2	0	2	Export	512	Oman	OMN	682	Saudi Arabia	SAU								28	METALLIFEROUS ORE,SCRAP	1	No Quantity							356406			0
S3	2000	2000	2000	2	0	2	Export	512	Oman	OMN	699	India	IND								28	METALLIFEROUS ORE,SCRAP	1	No Quantity							943410			0
S3	2000	2000	2000	2	0	2	Export	512	Oman	OMN	736	Fmr Sudan	SDN								28	METALLIFEROUS ORE,SCRAP	1	No Quantity							2601			0
S3	2000	2000	2000	2	0	2	Export	512	Oman	OMN	784	United Arab Emirates	ARE								28	METALLIFEROUS ORE,SCRAP	1	No Quantity							14617999			0
S3	2000	2000	2000	2	0	2	Export	512	Oman	OMN	826	United Kingdom	GBR								28	METALLIFEROUS ORE,SCRAP	1	No Quantity							144798			0
S3	2000	2000	2000	2	0	2	Export	512	Oman	OMN	887	Yemen	YEM								28	METALLIFEROUS ORE,SCRAP	1	No Quantity							24473			0
S3	2000	2000	2000	2	0	2	Export	508	Mozambique	MOZ	0	World	WLD								29	CRUDE ANIMAL,VEG.MATERL.	1	No Quantity							277893			0
S3	2000	2000	2000	2	0	2	Export	508	Mozambique	MOZ	156	China	CHN								29	CRUDE ANIMAL,VEG.MATERL.	1	No Quantity							13493			0
S3	2000	2000	2000	2	0	2	Export	508	Mozambique	MOZ	344	China, Hong Kong SAR	HKG								29	CRUDE ANIMAL,VEG.MATERL.	1	No Quantity							52404			0
S3	2000	2000	2000	2	0	2	Export	508	Mozambique	MOZ	381	Italy	ITA								29	CRUDE ANIMAL,VEG.MATERL.	1	No Quantity							27843			0
S3	2000	2000	2000	2	0	2	Export	508	Mozambique	MOZ	392	Japan	JPN								29	CRUDE ANIMAL,VEG.MATERL.	1	No Quantity							90070			0
S3	2000	2000	2000	2	0	2	Export	508	Mozambique	MOZ	620	Portugal	PRT								29	CRUDE ANIMAL,VEG.MATERL.	1	No Quantity							66			0
S3	2000	2000	2000	2	0	2	Export	508	Mozambique	MOZ	710	South Africa	ZAF								29	CRUDE ANIMAL,VEG.MATERL.	1	No Quantity							36708			0
S3	2000	2000	2000	2	0	2	Export	508	Mozambique	MOZ	724	Spain	ESP								29	CRUDE ANIMAL,VEG.MATERL.	1	No Quantity							51415			0
S3	2000	2000	2000	2	0	2	Export	508	Mozambique	MOZ	826	United Kingdom	GBR								29	CRUDE ANIMAL,VEG.MATERL.	1	No Quantity							5840			0
S3	2000	2000	2000	2	0	2	Export	508	Mozambique	MOZ	842	USA	USA								29	CRUDE ANIMAL,VEG.MATERL.	1	No Quantity							54			0
S3	2000	2000	2000	2	0	2	Export	512	Oman	OMN	0	World	WLD								29	CRUDE ANIMAL,VEG.MATERL.	1	No Quantity							220151			0
S3	2000	2000	2000	2	0	2	Export	512	Oman	OMN	36	Australia	AUS								29	CRUDE ANIMAL,VEG.MATERL.	1	No Quantity							520			0
S3	2000	2000	2000	2	0	2	Export	512	Oman	OMN	344	China, Hong Kong SAR	HKG								29	CRUDE ANIMAL,VEG.MATERL.	1	No Quantity							322			0
S3	2000	2000	2000	2	0	2	Export	512	Oman	OMN	381	Italy	ITA								29	CRUDE ANIMAL,VEG.MATERL.	1	No Quantity							4161			0
S3	2000	2000	2000	2	0	2	Export	512	Oman	OMN	528	Netherlands	NLD								29	CRUDE ANIMAL,VEG.MATERL.	1	No Quantity							26			0
S3	2000	2000	2000	2	0	2	Export	512	Oman	OMN	634	Qatar	QAT								29	CRUDE ANIMAL,VEG.MATERL.	1	No Quantity							15248			0
S3	2000	2000	2000	2	0	2	Export	512	Oman	OMN	784	United Arab Emirates	ARE								29	CRUDE ANIMAL,VEG.MATERL.	1	No Quantity							189964			0
S3	2000	2000	2000	2	0	2	Export	512	Oman	OMN	818	Egypt	EGY								29	CRUDE ANIMAL,VEG.MATERL.	1	No Quantity							9909			0
S3	2000	2000	2000	2	0	2	Export	508	Mozambique	MOZ	0	World	WLD								32	COAL, COKE, BRIQUETTES	1	No Quantity							395072			0
S3	2000	2000	2000	2	0	2	Export	508	Mozambique	MOZ	454	Malawi	MWI								32	COAL, COKE, BRIQUETTES	1	No Quantity							285406			0
S3	2000	2000	2000	2	0	2	Export	508	Mozambique	MOZ	710	South Africa	ZAF								32	COAL, COKE, BRIQUETTES	1	No Quantity							50959			0
S3	2000	2000	2000	2	0	2	Export	508	Mozambique	MOZ	716	Zimbabwe	ZWE								32	COAL, COKE, BRIQUETTES	1	No Quantity							58707			0
S3	2000	2000	2000	2	0	2	Export	512	Oman	OMN	0	World	WLD								32	COAL, COKE, BRIQUETTES	1	No Quantity							2341			0
S3	2000	2000	2000	2	0	2	Export	512	Oman	OMN	784	United Arab Emirates	ARE								32	COAL, COKE, BRIQUETTES	1	No Quantity							2341			0
S3	2000	2000	2000	2	0	2	Export	508	Mozambique	MOZ	0	World	WLD								33	PETROLEUM,PETROL.PRODUCT	1	No Quantity							8923197			0
S3	2000	2000	2000	2	0	2	Export	508	Mozambique	MOZ	251	France	FRA								33	PETROLEUM,PETROL.PRODUCT	1	No Quantity							41558			0
S3	2000	2000	2000	2	0	2	Export	508	Mozambique	MOZ	620	Portugal	PRT								33	PETROLEUM,PETROL.PRODUCT	1	No Quantity							45			0
S3	2000	2000	2000	2	0	2	Export	508	Mozambique	MOZ	710	South Africa	ZAF								33	PETROLEUM,PETROL.PRODUCT	1	No Quantity							6858			0
S3	2000	2000	2000	2	0	2	Export	508	Mozambique	MOZ	724	Spain	ESP								33	PETROLEUM,PETROL.PRODUCT	1	No Quantity							13849			0
S3	2000	2000	2000	2	0	2	Export	508	Mozambique	MOZ	899	Areas, nes									33	PETROLEUM,PETROL.PRODUCT	1	No Quantity							8860886			0
S3	2000	2000	2000	2	0	2	Export	512	Oman	OMN	0	World	WLD								33	PETROLEUM,PETROL.PRODUCT	1	No Quantity							8949107535			0
S3	2000	2000	2000	2	0	2	Export	512	Oman	OMN	36	Australia	AUS								33	PETROLEUM,PETROL.PRODUCT	1	No Quantity							663			0
S3	2000	2000	2000	2	0	2	Export	512	Oman	OMN	48	Bahrain	BHR								33	PETROLEUM,PETROL.PRODUCT	1	No Quantity							669722			0
S3	2000	2000	2000	2	0	2	Export	512	Oman	OMN	156	China	CHN								33	PETROLEUM,PETROL.PRODUCT	1	No Quantity							3062623901			0
S3	2000	2000	2000	2	0	2	Export	512	Oman	OMN	251	France	FRA								33	PETROLEUM,PETROL.PRODUCT	1	No Quantity							39			0
S3	2000	2000	2000	2	0	2	Export	512	Oman	OMN	276	Germany	DEU								33	PETROLEUM,PETROL.PRODUCT	1	No Quantity							8944			0
S3	2000	2000	2000	2	0	2	Export	512	Oman	OMN	364	Iran	IRN								33	PETROLEUM,PETROL.PRODUCT	1	No Quantity							1430			0
S3	2000	2000	2000	2	0	2	Export	512	Oman	OMN	392	Japan	JPN								33	PETROLEUM,PETROL.PRODUCT	1	No Quantity							1954316543			0
S3	2000	2000	2000	2	0	2	Export	512	Oman	OMN	400	Jordan	JOR								33	PETROLEUM,PETROL.PRODUCT	1	No Quantity							4161			0
S3	2000	2000	2000	2	0	2	Export	512	Oman	OMN	404	Kenya	KEN								33	PETROLEUM,PETROL.PRODUCT	1	No Quantity							7490			0
S3	2000	2000	2000	2	0	2	Export	512	Oman	OMN	410	Rep. of Korea	KOR								33	PETROLEUM,PETROL.PRODUCT	1	No Quantity							1491451078			0
S3	2000	2000	2000	2	0	2	Export	512	Oman	OMN	414	Kuwait	KWT								33	PETROLEUM,PETROL.PRODUCT	1	No Quantity							3193264			0
S3	2000	2000	2000	2	0	2	Export	512	Oman	OMN	422	Lebanon	LBN								33	PETROLEUM,PETROL.PRODUCT	1	No Quantity							100005			0
S3	2000	2000	2000	2	0	2	Export	512	Oman	OMN	458	Malaysia	MYS								33	PETROLEUM,PETROL.PRODUCT	1	No Quantity							271473676			0
S3	2000	2000	2000	2	0	2	Export	512	Oman	OMN	490	Other Asia, nes									33	PETROLEUM,PETROL.PRODUCT	1	No Quantity							402891596			0
S3	2000	2000	2000	2	0	2	Export	512	Oman	OMN	528	Netherlands	NLD								33	PETROLEUM,PETROL.PRODUCT	1	No Quantity							606			0
S3	2000	2000	2000	2	0	2	Export	512	Oman	OMN	579	Norway	NOR								33	PETROLEUM,PETROL.PRODUCT	1	No Quantity							507			0
S3	2000	2000	2000	2	0	2	Export	512	Oman	OMN	608	Philippines	PHL								33	PETROLEUM,PETROL.PRODUCT	1	No Quantity							159809296			0
S3	2000	2000	2000	2	0	2	Export	512	Oman	OMN	682	Saudi Arabia	SAU								33	PETROLEUM,PETROL.PRODUCT	1	No Quantity							15818			0
S3	2000	2000	2000	2	0	2	Export	512	Oman	OMN	702	Singapore	SGP								33	PETROLEUM,PETROL.PRODUCT	1	No Quantity							183375943			0
S3	2000	2000	2000	2	0	2	Export	512	Oman	OMN	704	Viet Nam	VNM								33	PETROLEUM,PETROL.PRODUCT	1	No Quantity							46322			0
S3	2000	2000	2000	2	0	2	Export	512	Oman	OMN	752	Sweden	SWE								33	PETROLEUM,PETROL.PRODUCT	1	No Quantity							26			0
S3	2000	2000	2000	2	0	2	Export	512	Oman	OMN	757	Switzerland	CHE								33	PETROLEUM,PETROL.PRODUCT	1	No Quantity							13			0
S3	2000	2000	2000	2	0	2	Export	512	Oman	OMN	764	Thailand	THA								33	PETROLEUM,PETROL.PRODUCT	1	No Quantity							941983296			0
S3	2000	2000	2000	2	0	2	Export	512	Oman	OMN	784	United Arab Emirates	ARE								33	PETROLEUM,PETROL.PRODUCT	1	No Quantity							33859474			0
S3	2000	2000	2000	2	0	2	Export	512	Oman	OMN	826	United Kingdom	GBR								33	PETROLEUM,PETROL.PRODUCT	1	No Quantity							16720			0
S3	2000	2000	2000	2	0	2	Export	512	Oman	OMN	834	United Rep. of Tanzania	TZA								33	PETROLEUM,PETROL.PRODUCT	1	No Quantity							38788			0
S3	2000	2000	2000	2	0	2	Export	512	Oman	OMN	842	USA	USA								33	PETROLEUM,PETROL.PRODUCT	1	No Quantity							390			0
S3	2000	2000	2000	2	0	2	Export	512	Oman	OMN	887	Yemen	YEM								33	PETROLEUM,PETROL.PRODUCT	1	No Quantity							84796			0
S3	2000	2000	2000	2	0	2	Export	512	Oman	OMN	899	Areas, nes									33	PETROLEUM,PETROL.PRODUCT	1	No Quantity							443133027			0
S3	2000	2000	2000	2	0	2	Export	508	Mozambique	MOZ	0	World	WLD								34	GAS,NATURAL,MANUFACTURED	1	No Quantity							103511			0
S3	2000	2000	2000	2	0	2	Export	508	Mozambique	MOZ	620	Portugal	PRT								34	GAS,NATURAL,MANUFACTURED	1	No Quantity							638			0
S3	2000	2000	2000	2	0	2	Export	508	Mozambique	MOZ	710	South Africa	ZAF								34	GAS,NATURAL,MANUFACTURED	1	No Quantity							3082			0
S3	2000	2000	2000	2	0	2	Export	508	Mozambique	MOZ	899	Areas, nes									34	GAS,NATURAL,MANUFACTURED	1	No Quantity							99792			0
S3	2000	2000	2000	2	0	2	Export	512	Oman	OMN	0	World	WLD								34	GAS,NATURAL,MANUFACTURED	1	No Quantity							469023113			0
S3	2000	2000	2000	2	0	2	Export	512	Oman	OMN	400	Jordan	JOR								34	GAS,NATURAL,MANUFACTURED	1	No Quantity							5766			0
S3	2000	2000	2000	2	0	2	Export	512	Oman	OMN	682	Saudi Arabia	SAU								34	GAS,NATURAL,MANUFACTURED	1	No Quantity							6949			0
S3	2000	2000	2000	2	0	2	Export	512	Oman	OMN	764	Thailand	THA								34	GAS,NATURAL,MANUFACTURED	1	No Quantity							6596			0
S3	2000	2000	2000	2	0	2	Export	512	Oman	OMN	784	United Arab Emirates	ARE								34	GAS,NATURAL,MANUFACTURED	1	No Quantity							3203779			0
S3	2000	2000	2000	2	0	2	Export	512	Oman	OMN	842	USA	USA								34	GAS,NATURAL,MANUFACTURED	1	No Quantity							325			0
S3	2000	2000	2000	2	0	2	Export	512	Oman	OMN	899	Areas, nes									34	GAS,NATURAL,MANUFACTURED	1	No Quantity							465799698			0
S3	2000	2000	2000	2	0	2	Export	508	Mozambique	MOZ	0	World	WLD								35	ELECTRIC CURRENT	1	No Quantity							66986989			0
S3	2000	2000	2000	2	0	2	Export	508	Mozambique	MOZ	710	South Africa	ZAF								35	ELECTRIC CURRENT	1	No Quantity							9265694			0
S3	2000	2000	2000	2	0	2	Export	508	Mozambique	MOZ	716	Zimbabwe	ZWE								35	ELECTRIC CURRENT	1	No Quantity							57721296			0
S3	2000	2000	2000	2	0	2	Export	512	Oman	OMN	0	World	WLD								41	ANIMAL OILS AND FATS	1	No Quantity							266281			0
S3	2000	2000	2000	2	0	2	Export	512	Oman	OMN	48	Bahrain	BHR								41	ANIMAL OILS AND FATS	1	No Quantity							6502			0
S3	2000	2000	2000	2	0	2	Export	512	Oman	OMN	586	Pakistan	PAK								41	ANIMAL OILS AND FATS	1	No Quantity							247524			0
S3	2000	2000	2000	2	0	2	Export	512	Oman	OMN	784	United Arab Emirates	ARE								41	ANIMAL OILS AND FATS	1	No Quantity							12255			0
S3	2000	2000	2000	2	0	2	Export	508	Mozambique	MOZ	0	World	WLD								42	FIXED VEG. FATS AND OILS	1	No Quantity							3747114			0
S3	2000	2000	2000	2	0	2	Export	508	Mozambique	MOZ	454	Malawi	MWI								42	FIXED VEG. FATS AND OILS	1	No Quantity							485357			0
S3	2000	2000	2000	2	0	2	Export	508	Mozambique	MOZ	710	South Africa	ZAF								42	FIXED VEG. FATS AND OILS	1	No Quantity							2844650			0
S3	2000	2000	2000	2	0	2	Export	508	Mozambique	MOZ	716	Zimbabwe	ZWE								42	FIXED VEG. FATS AND OILS	1	No Quantity							265107			0
S3	2000	2000	2000	2	0	2	Export	508	Mozambique	MOZ	748	Swaziland	SWZ								42	FIXED VEG. FATS AND OILS	1	No Quantity							50129			0
S3	2000	2000	2000	2	0	2	Export	508	Mozambique	MOZ	826	United Kingdom	GBR								42	FIXED VEG. FATS AND OILS	1	No Quantity							84920			0
S3	2000	2000	2000	2	0	2	Export	508	Mozambique	MOZ	894	Zambia	ZMB								42	FIXED VEG. FATS AND OILS	1	No Quantity							16950			0
S3	2000	2000	2000	2	0	2	Export	512	Oman	OMN	0	World	WLD								42	FIXED VEG. FATS AND OILS	1	No Quantity							24249647			0
S3	2000	2000	2000	2	0	2	Export	512	Oman	OMN	48	Bahrain	BHR								42	FIXED VEG. FATS AND OILS	1	No Quantity							432515			0
S3	2000	2000	2000	2	0	2	Export	512	Oman	OMN	50	Bangladesh	BGD								42	FIXED VEG. FATS AND OILS	1	No Quantity							60127			0
S3	2000	2000	2000	2	0	2	Export	512	Oman	OMN	404	Kenya	KEN								42	FIXED VEG. FATS AND OILS	1	No Quantity							81906			0
S3	2000	2000	2000	2	0	2	Export	512	Oman	OMN	414	Kuwait	KWT								42	FIXED VEG. FATS AND OILS	1	No Quantity							136411			0
S3	2000	2000	2000	2	0	2	Export	512	Oman	OMN	422	Lebanon	LBN								42	FIXED VEG. FATS AND OILS	1	No Quantity							54551			0
S3	2000	2000	2000	2	0	2	Export	512	Oman	OMN	458	Malaysia	MYS								42	FIXED VEG. FATS AND OILS	1	No Quantity							3456			0
S3	2000	2000	2000	2	0	2	Export	512	Oman	OMN	462	Maldives	MDV								42	FIXED VEG. FATS AND OILS	1	No Quantity							33782			0
S3	2000	2000	2000	2	0	2	Export	512	Oman	OMN	490	Other Asia, nes									42	FIXED VEG. FATS AND OILS	1	No Quantity							10083			0
S3	2000	2000	2000	2	0	2	Export	512	Oman	OMN	586	Pakistan	PAK								42	FIXED VEG. FATS AND OILS	1	No Quantity							107124			0
S3	2000	2000	2000	2	0	2	Export	512	Oman	OMN	634	Qatar	QAT								42	FIXED VEG. FATS AND OILS	1	No Quantity							201664			0
S3	2000	2000	2000	2	0	2	Export	512	Oman	OMN	682	Saudi Arabia	SAU								42	FIXED VEG. FATS AND OILS	1	No Quantity							5026356			0
S3	2000	2000	2000	2	0	2	Export	512	Oman	OMN	702	Singapore	SGP								42	FIXED VEG. FATS AND OILS	1	No Quantity							10083			0
S3	2000	2000	2000	2	0	2	Export	512	Oman	OMN	706	Somalia	SOM								42	FIXED VEG. FATS AND OILS	1	No Quantity							2106822			0
S3	2000	2000	2000	2	0	2	Export	512	Oman	OMN	736	Fmr Sudan	SDN								42	FIXED VEG. FATS AND OILS	1	No Quantity							32882			0
S3	2000	2000	2000	2	0	2	Export	512	Oman	OMN	760	Syria	SYR								42	FIXED VEG. FATS AND OILS	1	No Quantity							228166			0
S3	2000	2000	2000	2	0	2	Export	512	Oman	OMN	784	United Arab Emirates	ARE								42	FIXED VEG. FATS AND OILS	1	No Quantity							12882982			0
S3	2000	2000	2000	2	0	2	Export	512	Oman	OMN	834	United Rep. of Tanzania	TZA								42	FIXED VEG. FATS AND OILS	1	No Quantity							36486			0
S3	2000	2000	2000	2	0	2	Export	512	Oman	OMN	842	USA	USA								42	FIXED VEG. FATS AND OILS	1	No Quantity							19758			0
S3	2000	2000	2000	2	0	2	Export	512	Oman	OMN	887	Yemen	YEM								42	FIXED VEG. FATS AND OILS	1	No Quantity							2772481			0
S3	2000	2000	2000	2	0	2	Export	512	Oman	OMN	894	Zambia	ZMB								42	FIXED VEG. FATS AND OILS	1	No Quantity							12010			0
S3	2000	2000	2000	2	0	2	Export	512	Oman	OMN	0	World	WLD								43	ANIMAL,VEG.FATS,OILS,NES	1	No Quantity							2989979			0
S3	2000	2000	2000	2	0	2	Export	512	Oman	OMN	56	Belgium	BEL								43	ANIMAL,VEG.FATS,OILS,NES	1	No Quantity							41576			0
S3	2000	2000	2000	2	0	2	Export	512	Oman	OMN	276	Germany	DEU								43	ANIMAL,VEG.FATS,OILS,NES	1	No Quantity							14268			0
S3	2000	2000	2000	2	0	2	Export	512	Oman	OMN	414	Kuwait	KWT								43	ANIMAL,VEG.FATS,OILS,NES	1	No Quantity							9321			0
S3	2000	2000	2000	2	0	2	Export	512	Oman	OMN	422	Lebanon	LBN								43	ANIMAL,VEG.FATS,OILS,NES	1	No Quantity							43802			0
S3	2000	2000	2000	2	0	2	Export	512	Oman	OMN	430	Liberia	LBR								43	ANIMAL,VEG.FATS,OILS,NES	1	No Quantity							22153			0
S3	2000	2000	2000	2	0	2	Export	512	Oman	OMN	490	Other Asia, nes									43	ANIMAL,VEG.FATS,OILS,NES	1	No Quantity							66335			0
S3	2000	2000	2000	2	0	2	Export	512	Oman	OMN	528	Netherlands	NLD								43	ANIMAL,VEG.FATS,OILS,NES	1	No Quantity							15730			0
S3	2000	2000	2000	2	0	2	Export	512	Oman	OMN	586	Pakistan	PAK								43	ANIMAL,VEG.FATS,OILS,NES	1	No Quantity							49792			0
S3	2000	2000	2000	2	0	2	Export	512	Oman	OMN	634	Qatar	QAT								43	ANIMAL,VEG.FATS,OILS,NES	1	No Quantity							2270			0
S3	2000	2000	2000	2	0	2	Export	512	Oman	OMN	682	Saudi Arabia	SAU								43	ANIMAL,VEG.FATS,OILS,NES	1	No Quantity							16255			0
S3	2000	2000	2000	2	0	2	Export	512	Oman	OMN	694	Sierra Leone	SLE								43	ANIMAL,VEG.FATS,OILS,NES	1	No Quantity							21412			0
S3	2000	2000	2000	2	0	2	Export	512	Oman	OMN	760	Syria	SYR								43	ANIMAL,VEG.FATS,OILS,NES	1	No Quantity							2018725			0
S3	2000	2000	2000	2	0	2	Export	512	Oman	OMN	784	United Arab Emirates	ARE								43	ANIMAL,VEG.FATS,OILS,NES	1	No Quantity							626520			0
S3	2000	2000	2000	2	0	2	Export	512	Oman	OMN	834	United Rep. of Tanzania	TZA								43	ANIMAL,VEG.FATS,OILS,NES	1	No Quantity							39217			0
S3	2000	2000	2000	2	0	2	Export	512	Oman	OMN	887	Yemen	YEM								43	ANIMAL,VEG.FATS,OILS,NES	1	No Quantity							2601			0
S3	2000	2000	2000	2	0	2	Export	508	Mozambique	MOZ	0	World	WLD								51	ORGANIC CHEMICALS	1	No Quantity							899			0
S3	2000	2000	2000	2	0	2	Export	508	Mozambique	MOZ	710	South Africa	ZAF								51	ORGANIC CHEMICALS	1	No Quantity							700			0
S3	2000	2000	2000	2	0	2	Export	508	Mozambique	MOZ	716	Zimbabwe	ZWE								51	ORGANIC CHEMICALS	1	No Quantity							192			0
S3	2000	2000	2000	2	0	2	Export	508	Mozambique	MOZ	826	United Kingdom	GBR								51	ORGANIC CHEMICALS	1	No Quantity							7			0
S3	2000	2000	2000	2	0	2	Export	512	Oman	OMN	0	World	WLD								51	ORGANIC CHEMICALS	1	No Quantity							374705			0
S3	2000	2000	2000	2	0	2	Export	512	Oman	OMN	156	China	CHN								51	ORGANIC CHEMICALS	1	No Quantity							52668			0
S3	2000	2000	2000	2	0	2	Export	512	Oman	OMN	276	Germany	DEU								51	ORGANIC CHEMICALS	1	No Quantity							111144			0
S3	2000	2000	2000	2	0	2	Export	512	Oman	OMN	404	Kenya	KEN								51	ORGANIC CHEMICALS	1	No Quantity							27337			0
S3	2000	2000	2000	2	0	2	Export	512	Oman	OMN	504	Morocco	MAR								51	ORGANIC CHEMICALS	1	No Quantity							20627			0
S3	2000	2000	2000	2	0	2	Export	512	Oman	OMN	682	Saudi Arabia	SAU								51	ORGANIC CHEMICALS	1	No Quantity							27035			0
S3	2000	2000	2000	2	0	2	Export	512	Oman	OMN	784	United Arab Emirates	ARE								51	ORGANIC CHEMICALS	1	No Quantity							110661			0
S3	2000	2000	2000	2	0	2	Export	512	Oman	OMN	826	United Kingdom	GBR								51	ORGANIC CHEMICALS	1	No Quantity							25233			0
S3	2000	2000	2000	2	0	2	Export	508	Mozambique	MOZ	0	World	WLD								52	INORGANIC CHEMICALS	1	No Quantity							8936			0
S3	2000	2000	2000	2	0	2	Export	508	Mozambique	MOZ	24	Angola	AGO								52	INORGANIC CHEMICALS	1	No Quantity							7786			0
S3	2000	2000	2000	2	0	2	Export	508	Mozambique	MOZ	620	Portugal	PRT								52	INORGANIC CHEMICALS	1	No Quantity							383			0
S3	2000	2000	2000	2	0	2	Export	508	Mozambique	MOZ	710	South Africa	ZAF								52	INORGANIC CHEMICALS	1	No Quantity							766			0
S3	2000	2000	2000	2	0	2	Export	508	Mozambique	MOZ	826	United Kingdom	GBR								52	INORGANIC CHEMICALS	1	No Quantity							1			0
S3	2000	2000	2000	2	0	2	Export	512	Oman	OMN	0	World	WLD								52	INORGANIC CHEMICALS	1	No Quantity							9377890			0
S3	2000	2000	2000	2	0	2	Export	512	Oman	OMN	48	Bahrain	BHR								52	INORGANIC CHEMICALS	1	No Quantity							14367			0
S3	2000	2000	2000	2	0	2	Export	512	Oman	OMN	50	Bangladesh	BGD								52	INORGANIC CHEMICALS	1	No Quantity							120962			0
S3	2000	2000	2000	2	0	2	Export	512	Oman	OMN	56	Belgium	BEL								52	INORGANIC CHEMICALS	1	No Quantity							41254			0
S3	2000	2000	2000	2	0	2	Export	512	Oman	OMN	144	Sri Lanka	LKA								52	INORGANIC CHEMICALS	1	No Quantity							110112			0
S3	2000	2000	2000	2	0	2	Export	512	Oman	OMN	276	Germany	DEU								52	INORGANIC CHEMICALS	1	No Quantity							46934			0
S3	2000	2000	2000	2	0	2	Export	512	Oman	OMN	360	Indonesia	IDN								52	INORGANIC CHEMICALS	1	No Quantity							829389			0
S3	2000	2000	2000	2	0	2	Export	512	Oman	OMN	364	Iran	IRN								52	INORGANIC CHEMICALS	1	No Quantity							642135			0
S3	2000	2000	2000	2	0	2	Export	512	Oman	OMN	392	Japan	JPN								52	INORGANIC CHEMICALS	1	No Quantity							32042			0
S3	2000	2000	2000	2	0	2	Export	512	Oman	OMN	400	Jordan	JOR								52	INORGANIC CHEMICALS	1	No Quantity							45100			0
S3	2000	2000	2000	2	0	2	Export	512	Oman	OMN	414	Kuwait	KWT								52	INORGANIC CHEMICALS	1	No Quantity							102655			0
S3	2000	2000	2000	2	0	2	Export	512	Oman	OMN	422	Lebanon	LBN								52	INORGANIC CHEMICALS	1	No Quantity							25904			0
S3	2000	2000	2000	2	0	2	Export	512	Oman	OMN	430	Liberia	LBR								52	INORGANIC CHEMICALS	1	No Quantity							76598			0
S3	2000	2000	2000	2	0	2	Export	512	Oman	OMN	434	Libya	LBY								52	INORGANIC CHEMICALS	1	No Quantity							337168			0
S3	2000	2000	2000	2	0	2	Export	512	Oman	OMN	480	Mauritius	MUS								52	INORGANIC CHEMICALS	1	No Quantity							203199			0
S3	2000	2000	2000	2	0	2	Export	512	Oman	OMN	490	Other Asia, nes									52	INORGANIC CHEMICALS	1	No Quantity							132671			0
S3	2000	2000	2000	2	0	2	Export	512	Oman	OMN	554	New Zealand	NZL								52	INORGANIC CHEMICALS	1	No Quantity							2437			0
S3	2000	2000	2000	2	0	2	Export	512	Oman	OMN	566	Nigeria	NGA								52	INORGANIC CHEMICALS	1	No Quantity							1528333			0
S3	2000	2000	2000	2	0	2	Export	512	Oman	OMN	586	Pakistan	PAK								52	INORGANIC CHEMICALS	1	No Quantity							54065			0
S3	2000	2000	2000	2	0	2	Export	512	Oman	OMN	608	Philippines	PHL								52	INORGANIC CHEMICALS	1	No Quantity							10247			0
S3	2000	2000	2000	2	0	2	Export	512	Oman	OMN	634	Qatar	QAT								52	INORGANIC CHEMICALS	1	No Quantity							10947			0
S3	2000	2000	2000	2	0	2	Export	512	Oman	OMN	682	Saudi Arabia	SAU								52	INORGANIC CHEMICALS	1	No Quantity							720655			0
S3	2000	2000	2000	2	0	2	Export	512	Oman	OMN	694	Sierra Leone	SLE								52	INORGANIC CHEMICALS	1	No Quantity							22153			0
S3	2000	2000	2000	2	0	2	Export	512	Oman	OMN	699	India	IND								52	INORGANIC CHEMICALS	1	No Quantity							55386			0
S3	2000	2000	2000	2	0	2	Export	512	Oman	OMN	702	Singapore	SGP								52	INORGANIC CHEMICALS	1	No Quantity							8694			0
S3	2000	2000	2000	2	0	2	Export	512	Oman	OMN	704	Viet Nam	VNM								52	INORGANIC CHEMICALS	1	No Quantity							3977			0
S3	2000	2000	2000	2	0	2	Export	512	Oman	OMN	736	Fmr Sudan	SDN								52	INORGANIC CHEMICALS	1	No Quantity							202229			0
S3	2000	2000	2000	2	0	2	Export	512	Oman	OMN	760	Syria	SYR								52	INORGANIC CHEMICALS	1	No Quantity							8627			0
S3	2000	2000	2000	2	0	2	Export	512	Oman	OMN	784	United Arab Emirates	ARE								52	INORGANIC CHEMICALS	1	No Quantity							3225745			0
S3	2000	2000	2000	2	0	2	Export	512	Oman	OMN	788	Tunisia	TUN								52	INORGANIC CHEMICALS	1	No Quantity							9573			0
S3	2000	2000	2000	2	0	2	Export	512	Oman	OMN	834	United Rep. of Tanzania	TZA								52	INORGANIC CHEMICALS	1	No Quantity							425084			0
S3	2000	2000	2000	2	0	2	Export	512	Oman	OMN	887	Yemen	YEM								52	INORGANIC CHEMICALS	1	No Quantity							329248			0
S3	2000	2000	2000	2	0	2	Export	508	Mozambique	MOZ	0	World	WLD								53	DYES,COLOURING MATERIALS	1	No Quantity							23679			0
S3	2000	2000	2000	2	0	2	Export	508	Mozambique	MOZ	458	Malaysia	MYS								53	DYES,COLOURING MATERIALS	1	No Quantity							119			0
S3	2000	2000	2000	2	0	2	Export	508	Mozambique	MOZ	620	Portugal	PRT								53	DYES,COLOURING MATERIALS	1	No Quantity							74			0
S3	2000	2000	2000	2	0	2	Export	508	Mozambique	MOZ	710	South Africa	ZAF								53	DYES,COLOURING MATERIALS	1	No Quantity							544			0
S3	2000	2000	2000	2	0	2	Export	508	Mozambique	MOZ	716	Zimbabwe	ZWE								53	DYES,COLOURING MATERIALS	1	No Quantity							21739			0
S3	2000	2000	2000	2	0	2	Export	508	Mozambique	MOZ	826	United Kingdom	GBR								53	DYES,COLOURING MATERIALS	1	No Quantity							1063			0
S3	2000	2000	2000	2	0	2	Export	508	Mozambique	MOZ	842	USA	USA								53	DYES,COLOURING MATERIALS	1	No Quantity							141			0
S3	2000	2000	2000	2	0	2	Export	512	Oman	OMN	0	World	WLD								53	DYES,COLOURING MATERIALS	1	No Quantity							4811674			0
S3	2000	2000	2000	2	0	2	Export	512	Oman	OMN	48	Bahrain	BHR								53	DYES,COLOURING MATERIALS	1	No Quantity							806398			0
S3	2000	2000	2000	2	0	2	Export	512	Oman	OMN	364	Iran	IRN								53	DYES,COLOURING MATERIALS	1	No Quantity							34221			0
S3	2000	2000	2000	2	0	2	Export	512	Oman	OMN	400	Jordan	JOR								53	DYES,COLOURING MATERIALS	1	No Quantity							1235			0
S3	2000	2000	2000	2	0	2	Export	512	Oman	OMN	404	Kenya	KEN								53	DYES,COLOURING MATERIALS	1	No Quantity							109116			0
S3	2000	2000	2000	2	0	2	Export	512	Oman	OMN	414	Kuwait	KWT								53	DYES,COLOURING MATERIALS	1	No Quantity							103844			0
S3	2000	2000	2000	2	0	2	Export	512	Oman	OMN	586	Pakistan	PAK								53	DYES,COLOURING MATERIALS	1	No Quantity							30889			0
S3	2000	2000	2000	2	0	2	Export	512	Oman	OMN	634	Qatar	QAT								53	DYES,COLOURING MATERIALS	1	No Quantity							225649			0
S3	2000	2000	2000	2	0	2	Export	512	Oman	OMN	682	Saudi Arabia	SAU								53	DYES,COLOURING MATERIALS	1	No Quantity							166765			0
S3	2000	2000	2000	2	0	2	Export	512	Oman	OMN	699	India	IND								53	DYES,COLOURING MATERIALS	1	No Quantity							199045			0
S3	2000	2000	2000	2	0	2	Export	512	Oman	OMN	702	Singapore	SGP								53	DYES,COLOURING MATERIALS	1	No Quantity							241940			0
S3	2000	2000	2000	2	0	2	Export	512	Oman	OMN	736	Fmr Sudan	SDN								53	DYES,COLOURING MATERIALS	1	No Quantity							13391			0
S3	2000	2000	2000	2	0	2	Export	512	Oman	OMN	784	United Arab Emirates	ARE								53	DYES,COLOURING MATERIALS	1	No Quantity							2270538			0
S3	2000	2000	2000	2	0	2	Export	512	Oman	OMN	834	United Rep. of Tanzania	TZA								53	DYES,COLOURING MATERIALS	1	No Quantity							111925			0
S3	2000	2000	2000	2	0	2	Export	512	Oman	OMN	842	USA	USA								53	DYES,COLOURING MATERIALS	1	No Quantity							12757			0
S3	2000	2000	2000	2	0	2	Export	512	Oman	OMN	887	Yemen	YEM								53	DYES,COLOURING MATERIALS	1	No Quantity							483961			0
S3	2000	2000	2000	2	0	2	Export	508	Mozambique	MOZ	0	World	WLD								54	MEDICINAL,PHARM.PRODUCTS	1	No Quantity							17054			0
S3	2000	2000	2000	2	0	2	Export	508	Mozambique	MOZ	620	Portugal	PRT								54	MEDICINAL,PHARM.PRODUCTS	1	No Quantity							16455			0
S3	2000	2000	2000	2	0	2	Export	508	Mozambique	MOZ	826	United Kingdom	GBR								54	MEDICINAL,PHARM.PRODUCTS	1	No Quantity							600			0
S3	2000	2000	2000	2	0	2	Export	512	Oman	OMN	0	World	WLD								54	MEDICINAL,PHARM.PRODUCTS	1	No Quantity							1086226			0
S3	2000	2000	2000	2	0	2	Export	512	Oman	OMN	48	Bahrain	BHR								54	MEDICINAL,PHARM.PRODUCTS	1	No Quantity							41207			0
S3	2000	2000	2000	2	0	2	Export	512	Oman	OMN	56	Belgium	BEL								54	MEDICINAL,PHARM.PRODUCTS	1	No Quantity							133			0
S3	2000	2000	2000	2	0	2	Export	512	Oman	OMN	246	Finland	FIN								54	MEDICINAL,PHARM.PRODUCTS	1	No Quantity							11612			0
S3	2000	2000	2000	2	0	2	Export	512	Oman	OMN	276	Germany	DEU								54	MEDICINAL,PHARM.PRODUCTS	1	No Quantity							10544			0
S3	2000	2000	2000	2	0	2	Export	512	Oman	OMN	400	Jordan	JOR								54	MEDICINAL,PHARM.PRODUCTS	1	No Quantity							5420			0
S3	2000	2000	2000	2	0	2	Export	512	Oman	OMN	414	Kuwait	KWT								54	MEDICINAL,PHARM.PRODUCTS	1	No Quantity							12944			0
S3	2000	2000	2000	2	0	2	Export	512	Oman	OMN	528	Netherlands	NLD								54	MEDICINAL,PHARM.PRODUCTS	1	No Quantity							710			0
S3	2000	2000	2000	2	0	2	Export	512	Oman	OMN	682	Saudi Arabia	SAU								54	MEDICINAL,PHARM.PRODUCTS	1	No Quantity							8148			0
S3	2000	2000	2000	2	0	2	Export	512	Oman	OMN	699	India	IND								54	MEDICINAL,PHARM.PRODUCTS	1	No Quantity							17441			0
S3	2000	2000	2000	2	0	2	Export	512	Oman	OMN	752	Sweden	SWE								54	MEDICINAL,PHARM.PRODUCTS	1	No Quantity							6523			0
S3	2000	2000	2000	2	0	2	Export	512	Oman	OMN	757	Switzerland	CHE								54	MEDICINAL,PHARM.PRODUCTS	1	No Quantity							1254			0
S3	2000	2000	2000	2	0	2	Export	512	Oman	OMN	784	United Arab Emirates	ARE								54	MEDICINAL,PHARM.PRODUCTS	1	No Quantity							189186			0
S3	2000	2000	2000	2	0	2	Export	512	Oman	OMN	826	United Kingdom	GBR								54	MEDICINAL,PHARM.PRODUCTS	1	No Quantity							268			0
S3	2000	2000	2000	2	0	2	Export	512	Oman	OMN	887	Yemen	YEM								54	MEDICINAL,PHARM.PRODUCTS	1	No Quantity							780837			0
S3	2000	2000	2000	2	0	2	Export	508	Mozambique	MOZ	0	World	WLD								55	ESSENTL.OILS,PERFUME,ETC	1	No Quantity							277183			0
S3	2000	2000	2000	2	0	2	Export	508	Mozambique	MOZ	156	China	CHN								55	ESSENTL.OILS,PERFUME,ETC	1	No Quantity							1040			0
S3	2000	2000	2000	2	0	2	Export	508	Mozambique	MOZ	251	France	FRA								55	ESSENTL.OILS,PERFUME,ETC	1	No Quantity							208877			0
S3	2000	2000	2000	2	0	2	Export	508	Mozambique	MOZ	528	Netherlands	NLD								55	ESSENTL.OILS,PERFUME,ETC	1	No Quantity							18493			0
S3	2000	2000	2000	2	0	2	Export	508	Mozambique	MOZ	620	Portugal	PRT								55	ESSENTL.OILS,PERFUME,ETC	1	No Quantity							22265			0
S3	2000	2000	2000	2	0	2	Export	508	Mozambique	MOZ	710	South Africa	ZAF								55	ESSENTL.OILS,PERFUME,ETC	1	No Quantity							6654			0
S3	2000	2000	2000	2	0	2	Export	508	Mozambique	MOZ	757	Switzerland	CHE								55	ESSENTL.OILS,PERFUME,ETC	1	No Quantity							11014			0
S3	2000	2000	2000	2	0	2	Export	508	Mozambique	MOZ	826	United Kingdom	GBR								55	ESSENTL.OILS,PERFUME,ETC	1	No Quantity							4867			0
S3	2000	2000	2000	2	0	2	Export	508	Mozambique	MOZ	842	USA	USA								55	ESSENTL.OILS,PERFUME,ETC	1	No Quantity							3974			0
S3	2000	2000	2000	2	0	2	Export	512	Oman	OMN	0	World	WLD								55	ESSENTL.OILS,PERFUME,ETC	1	No Quantity							39315991			0
S3	2000	2000	2000	2	0	2	Export	512	Oman	OMN	36	Australia	AUS								55	ESSENTL.OILS,PERFUME,ETC	1	No Quantity							37766			0
S3	2000	2000	2000	2	0	2	Export	512	Oman	OMN	48	Bahrain	BHR								55	ESSENTL.OILS,PERFUME,ETC	1	No Quantity							715376			0
S3	2000	2000	2000	2	0	2	Export	512	Oman	OMN	56	Belgium	BEL								55	ESSENTL.OILS,PERFUME,ETC	1	No Quantity							11077			0
S3	2000	2000	2000	2	0	2	Export	512	Oman	OMN	140	Central African Rep.	CAF								55	ESSENTL.OILS,PERFUME,ETC	1	No Quantity							26362			0
S3	2000	2000	2000	2	0	2	Export	512	Oman	OMN	144	Sri Lanka	LKA								55	ESSENTL.OILS,PERFUME,ETC	1	No Quantity							17025			0
S3	2000	2000	2000	2	0	2	Export	512	Oman	OMN	156	China	CHN								55	ESSENTL.OILS,PERFUME,ETC	1	No Quantity							16520			0
S3	2000	2000	2000	2	0	2	Export	512	Oman	OMN	178	Congo	COG								55	ESSENTL.OILS,PERFUME,ETC	1	No Quantity							21027			0
S3	2000	2000	2000	2	0	2	Export	512	Oman	OMN	208	Denmark	DNK								55	ESSENTL.OILS,PERFUME,ETC	1	No Quantity							7761			0
S3	2000	2000	2000	2	0	2	Export	512	Oman	OMN	251	France	FRA								55	ESSENTL.OILS,PERFUME,ETC	1	No Quantity							113997			0
S3	2000	2000	2000	2	0	2	Export	512	Oman	OMN	262	Djibouti	DJI								55	ESSENTL.OILS,PERFUME,ETC	1	No Quantity							195730			0
S3	2000	2000	2000	2	0	2	Export	512	Oman	OMN	270	Gambia	GMB								55	ESSENTL.OILS,PERFUME,ETC	1	No Quantity							25821			0
S3	2000	2000	2000	2	0	2	Export	512	Oman	OMN	276	Germany	DEU								55	ESSENTL.OILS,PERFUME,ETC	1	No Quantity							29834			0
S3	2000	2000	2000	2	0	2	Export	512	Oman	OMN	320	Guatemala	GTM								55	ESSENTL.OILS,PERFUME,ETC	1	No Quantity							47			0
S3	2000	2000	2000	2	0	2	Export	512	Oman	OMN	340	Honduras	HND								55	ESSENTL.OILS,PERFUME,ETC	1	No Quantity							30187			0
S3	2000	2000	2000	2	0	2	Export	512	Oman	OMN	364	Iran	IRN								55	ESSENTL.OILS,PERFUME,ETC	1	No Quantity							1759872			0
S3	2000	2000	2000	2	0	2	Export	512	Oman	OMN	368	Iraq	IRQ								55	ESSENTL.OILS,PERFUME,ETC	1	No Quantity							1350975			0
S3	2000	2000	2000	2	0	2	Export	512	Oman	OMN	400	Jordan	JOR								55	ESSENTL.OILS,PERFUME,ETC	1	No Quantity							68928			0
S3	2000	2000	2000	2	0	2	Export	512	Oman	OMN	404	Kenya	KEN								55	ESSENTL.OILS,PERFUME,ETC	1	No Quantity							70419			0
S3	2000	2000	2000	2	0	2	Export	512	Oman	OMN	414	Kuwait	KWT								55	ESSENTL.OILS,PERFUME,ETC	1	No Quantity							2360967			0
S3	2000	2000	2000	2	0	2	Export	512	Oman	OMN	422	Lebanon	LBN								55	ESSENTL.OILS,PERFUME,ETC	1	No Quantity							6471			0
S3	2000	2000	2000	2	0	2	Export	512	Oman	OMN	430	Liberia	LBR								55	ESSENTL.OILS,PERFUME,ETC	1	No Quantity							109300			0
S3	2000	2000	2000	2	0	2	Export	512	Oman	OMN	458	Malaysia	MYS								55	ESSENTL.OILS,PERFUME,ETC	1	No Quantity							40739			0
S3	2000	2000	2000	2	0	2	Export	512	Oman	OMN	478	Mauritania	MRT								55	ESSENTL.OILS,PERFUME,ETC	1	No Quantity							172348			0
S3	2000	2000	2000	2	0	2	Export	512	Oman	OMN	480	Mauritius	MUS								55	ESSENTL.OILS,PERFUME,ETC	1	No Quantity							123064			0
S3	2000	2000	2000	2	0	2	Export	512	Oman	OMN	508	Mozambique	MOZ								55	ESSENTL.OILS,PERFUME,ETC	1	No Quantity							9412			0
S3	2000	2000	2000	2	0	2	Export	512	Oman	OMN	566	Nigeria	NGA								55	ESSENTL.OILS,PERFUME,ETC	1	No Quantity							158169			0
S3	2000	2000	2000	2	0	2	Export	512	Oman	OMN	608	Philippines	PHL								55	ESSENTL.OILS,PERFUME,ETC	1	No Quantity							2338			0
S3	2000	2000	2000	2	0	2	Export	512	Oman	OMN	634	Qatar	QAT								55	ESSENTL.OILS,PERFUME,ETC	1	No Quantity							481716			0
S3	2000	2000	2000	2	0	2	Export	512	Oman	OMN	682	Saudi Arabia	SAU								55	ESSENTL.OILS,PERFUME,ETC	1	No Quantity							16076134			0
S3	2000	2000	2000	2	0	2	Export	512	Oman	OMN	699	India	IND								55	ESSENTL.OILS,PERFUME,ETC	1	No Quantity							102856			0
S3	2000	2000	2000	2	0	2	Export	512	Oman	OMN	702	Singapore	SGP								55	ESSENTL.OILS,PERFUME,ETC	1	No Quantity							71904			0
S3	2000	2000	2000	2	0	2	Export	512	Oman	OMN	710	South Africa	ZAF								55	ESSENTL.OILS,PERFUME,ETC	1	No Quantity							120346			0
S3	2000	2000	2000	2	0	2	Export	512	Oman	OMN	757	Switzerland	CHE								55	ESSENTL.OILS,PERFUME,ETC	1	No Quantity							1501			0
S3	2000	2000	2000	2	0	2	Export	512	Oman	OMN	760	Syria	SYR								55	ESSENTL.OILS,PERFUME,ETC	1	No Quantity							36666			0
S3	2000	2000	2000	2	0	2	Export	512	Oman	OMN	784	United Arab Emirates	ARE								55	ESSENTL.OILS,PERFUME,ETC	1	No Quantity							13553710			0
S3	2000	2000	2000	2	0	2	Export	512	Oman	OMN	826	United Kingdom	GBR								55	ESSENTL.OILS,PERFUME,ETC	1	No Quantity							11540			0
S3	2000	2000	2000	2	0	2	Export	512	Oman	OMN	834	United Rep. of Tanzania	TZA								55	ESSENTL.OILS,PERFUME,ETC	1	No Quantity							282804			0
S3	2000	2000	2000	2	0	2	Export	512	Oman	OMN	842	USA	USA								55	ESSENTL.OILS,PERFUME,ETC	1	No Quantity							520			0
S3	2000	2000	2000	2	0	2	Export	512	Oman	OMN	887	Yemen	YEM								55	ESSENTL.OILS,PERFUME,ETC	1	No Quantity							1022169			0
S3	2000	2000	2000	2	0	2	Export	512	Oman	OMN	891	Serbia and Montenegro	SCG								55	ESSENTL.OILS,PERFUME,ETC	1	No Quantity							72596			0
S3	2000	2000	2000	2	0	2	Export	512	Oman	OMN	0	World	WLD								56	FERTILIZER,EXCEPT GRP272	1	No Quantity							414268			0
S3	2000	2000	2000	2	0	2	Export	512	Oman	OMN	36	Australia	AUS								56	FERTILIZER,EXCEPT GRP272	1	No Quantity							31082			0
S3	2000	2000	2000	2	0	2	Export	512	Oman	OMN	410	Rep. of Korea	KOR								56	FERTILIZER,EXCEPT GRP272	1	No Quantity							4312			0
S3	2000	2000	2000	2	0	2	Export	512	Oman	OMN	634	Qatar	QAT								56	FERTILIZER,EXCEPT GRP272	1	No Quantity							36411			0
S3	2000	2000	2000	2	0	2	Export	512	Oman	OMN	682	Saudi Arabia	SAU								56	FERTILIZER,EXCEPT GRP272	1	No Quantity							13888			0
S3	2000	2000	2000	2	0	2	Export	512	Oman	OMN	784	United Arab Emirates	ARE								56	FERTILIZER,EXCEPT GRP272	1	No Quantity							328575			0
S3	2000	2000	2000	2	0	2	Export	508	Mozambique	MOZ	0	World	WLD								57	PLASTICS IN PRIMARY FORM	1	No Quantity							13008			0
S3	2000	2000	2000	2	0	2	Export	508	Mozambique	MOZ	276	Germany	DEU								57	PLASTICS IN PRIMARY FORM	1	No Quantity							4025			0
S3	2000	2000	2000	2	0	2	Export	508	Mozambique	MOZ	620	Portugal	PRT								57	PLASTICS IN PRIMARY FORM	1	No Quantity							9			0
S3	2000	2000	2000	2	0	2	Export	508	Mozambique	MOZ	710	South Africa	ZAF								57	PLASTICS IN PRIMARY FORM	1	No Quantity							2087			0
S3	2000	2000	2000	2	0	2	Export	508	Mozambique	MOZ	716	Zimbabwe	ZWE								57	PLASTICS IN PRIMARY FORM	1	No Quantity							4508			0
S3	2000	2000	2000	2	0	2	Export	508	Mozambique	MOZ	724	Spain	ESP								57	PLASTICS IN PRIMARY FORM	1	No Quantity							2379			0
S3	2000	2000	2000	2	0	2	Export	512	Oman	OMN	0	World	WLD								57	PLASTICS IN PRIMARY FORM	1	No Quantity							127269			0
S3	2000	2000	2000	2	0	2	Export	512	Oman	OMN	144	Sri Lanka	LKA								57	PLASTICS IN PRIMARY FORM	1	No Quantity							9462			0
S3	2000	2000	2000	2	0	2	Export	512	Oman	OMN	430	Liberia	LBR								57	PLASTICS IN PRIMARY FORM	1	No Quantity							21412			0
S3	2000	2000	2000	2	0	2	Export	512	Oman	OMN	586	Pakistan	PAK								57	PLASTICS IN PRIMARY FORM	1	No Quantity							43295			0
S3	2000	2000	2000	2	0	2	Export	512	Oman	OMN	682	Saudi Arabia	SAU								57	PLASTICS IN PRIMARY FORM	1	No Quantity							38882			0
S3	2000	2000	2000	2	0	2	Export	512	Oman	OMN	706	Somalia	SOM								57	PLASTICS IN PRIMARY FORM	1	No Quantity							11880			0
S3	2000	2000	2000	2	0	2	Export	512	Oman	OMN	710	South Africa	ZAF								57	PLASTICS IN PRIMARY FORM	1	No Quantity							49			0
S3	2000	2000	2000	2	0	2	Export	512	Oman	OMN	784	United Arab Emirates	ARE								57	PLASTICS IN PRIMARY FORM	1	No Quantity							2289			0
S3	2000	2000	2000	2	0	2	Export	508	Mozambique	MOZ	0	World	WLD								58	PLASTIC,NON-PRIMARY FORM	1	No Quantity							19007			0
S3	2000	2000	2000	2	0	2	Export	508	Mozambique	MOZ	404	Kenya	KEN								58	PLASTIC,NON-PRIMARY FORM	1	No Quantity							25			0
S3	2000	2000	2000	2	0	2	Export	508	Mozambique	MOZ	458	Malaysia	MYS								58	PLASTIC,NON-PRIMARY FORM	1	No Quantity							887			0
S3	2000	2000	2000	2	0	2	Export	508	Mozambique	MOZ	620	Portugal	PRT								58	PLASTIC,NON-PRIMARY FORM	1	No Quantity							3674			0
S3	2000	2000	2000	2	0	2	Export	508	Mozambique	MOZ	710	South Africa	ZAF								58	PLASTIC,NON-PRIMARY FORM	1	No Quantity							2899			0
S3	2000	2000	2000	2	0	2	Export	508	Mozambique	MOZ	716	Zimbabwe	ZWE								58	PLASTIC,NON-PRIMARY FORM	1	No Quantity							162			0
S3	2000	2000	2000	2	0	2	Export	508	Mozambique	MOZ	724	Spain	ESP								58	PLASTIC,NON-PRIMARY FORM	1	No Quantity							6376			0
S3	2000	2000	2000	2	0	2	Export	508	Mozambique	MOZ	842	USA	USA								58	PLASTIC,NON-PRIMARY FORM	1	No Quantity							4984			0
S3	2000	2000	2000	2	0	2	Export	512	Oman	OMN	0	World	WLD								58	PLASTIC,NON-PRIMARY FORM	1	No Quantity							15530742			0
S3	2000	2000	2000	2	0	2	Export	512	Oman	OMN	24	Angola	AGO								58	PLASTIC,NON-PRIMARY FORM	1	No Quantity							69891			0
S3	2000	2000	2000	2	0	2	Export	512	Oman	OMN	48	Bahrain	BHR								58	PLASTIC,NON-PRIMARY FORM	1	No Quantity							60687			0
S3	2000	2000	2000	2	0	2	Export	512	Oman	OMN	50	Bangladesh	BGD								58	PLASTIC,NON-PRIMARY FORM	1	No Quantity							66416			0
S3	2000	2000	2000	2	0	2	Export	512	Oman	OMN	144	Sri Lanka	LKA								58	PLASTIC,NON-PRIMARY FORM	1	No Quantity							174437			0
S3	2000	2000	2000	2	0	2	Export	512	Oman	OMN	262	Djibouti	DJI								58	PLASTIC,NON-PRIMARY FORM	1	No Quantity							48247			0
S3	2000	2000	2000	2	0	2	Export	512	Oman	OMN	276	Germany	DEU								58	PLASTIC,NON-PRIMARY FORM	1	No Quantity							390			0
S3	2000	2000	2000	2	0	2	Export	512	Oman	OMN	328	Guyana	GUY								58	PLASTIC,NON-PRIMARY FORM	1	No Quantity							41472			0
S3	2000	2000	2000	2	0	2	Export	512	Oman	OMN	344	China, Hong Kong SAR	HKG								58	PLASTIC,NON-PRIMARY FORM	1	No Quantity							104835			0
S3	2000	2000	2000	2	0	2	Export	512	Oman	OMN	364	Iran	IRN								58	PLASTIC,NON-PRIMARY FORM	1	No Quantity							136348			0
S3	2000	2000	2000	2	0	2	Export	512	Oman	OMN	400	Jordan	JOR								58	PLASTIC,NON-PRIMARY FORM	1	No Quantity							1035397			0
S3	2000	2000	2000	2	0	2	Export	512	Oman	OMN	414	Kuwait	KWT								58	PLASTIC,NON-PRIMARY FORM	1	No Quantity							64661			0
S3	2000	2000	2000	2	0	2	Export	512	Oman	OMN	422	Lebanon	LBN								58	PLASTIC,NON-PRIMARY FORM	1	No Quantity							192910			0
S3	2000	2000	2000	2	0	2	Export	512	Oman	OMN	434	Libya	LBY								58	PLASTIC,NON-PRIMARY FORM	1	No Quantity							72700			0
S3	2000	2000	2000	2	0	2	Export	512	Oman	OMN	478	Mauritania	MRT								58	PLASTIC,NON-PRIMARY FORM	1	No Quantity							6835			0
S3	2000	2000	2000	2	0	2	Export	512	Oman	OMN	528	Netherlands	NLD								58	PLASTIC,NON-PRIMARY FORM	1	No Quantity							260			0
S3	2000	2000	2000	2	0	2	Export	512	Oman	OMN	566	Nigeria	NGA								58	PLASTIC,NON-PRIMARY FORM	1	No Quantity							142224			0
S3	2000	2000	2000	2	0	2	Export	512	Oman	OMN	586	Pakistan	PAK								58	PLASTIC,NON-PRIMARY FORM	1	No Quantity							531696			0
S3	2000	2000	2000	2	0	2	Export	512	Oman	OMN	634	Qatar	QAT								58	PLASTIC,NON-PRIMARY FORM	1	No Quantity							60718			0
S3	2000	2000	2000	2	0	2	Export	512	Oman	OMN	643	Russian Federation	RUS								58	PLASTIC,NON-PRIMARY FORM	1	No Quantity							105313			0
S3	2000	2000	2000	2	0	2	Export	512	Oman	OMN	682	Saudi Arabia	SAU								58	PLASTIC,NON-PRIMARY FORM	1	No Quantity							3021404			0
S3	2000	2000	2000	2	0	2	Export	512	Oman	OMN	694	Sierra Leone	SLE								58	PLASTIC,NON-PRIMARY FORM	1	No Quantity							38328			0
S3	2000	2000	2000	2	0	2	Export	512	Oman	OMN	699	India	IND								58	PLASTIC,NON-PRIMARY FORM	1	No Quantity							625087			0
S3	2000	2000	2000	2	0	2	Export	512	Oman	OMN	710	South Africa	ZAF								58	PLASTIC,NON-PRIMARY FORM	1	No Quantity							30138			0
S3	2000	2000	2000	2	0	2	Export	512	Oman	OMN	736	Fmr Sudan	SDN								58	PLASTIC,NON-PRIMARY FORM	1	No Quantity							44749			0
S3	2000	2000	2000	2	0	2	Export	512	Oman	OMN	760	Syria	SYR								58	PLASTIC,NON-PRIMARY FORM	1	No Quantity							110962			0
S3	2000	2000	2000	2	0	2	Export	512	Oman	OMN	784	United Arab Emirates	ARE								58	PLASTIC,NON-PRIMARY FORM	1	No Quantity							6841544			0
S3	2000	2000	2000	2	0	2	Export	512	Oman	OMN	818	Egypt	EGY								58	PLASTIC,NON-PRIMARY FORM	1	No Quantity							1314554			0
S3	2000	2000	2000	2	0	2	Export	512	Oman	OMN	834	United Rep. of Tanzania	TZA								58	PLASTIC,NON-PRIMARY FORM	1	No Quantity							36107			0
S3	2000	2000	2000	2	0	2	Export	512	Oman	OMN	842	USA	USA								58	PLASTIC,NON-PRIMARY FORM	1	No Quantity							73475			0
S3	2000	2000	2000	2	0	2	Export	512	Oman	OMN	887	Yemen	YEM								58	PLASTIC,NON-PRIMARY FORM	1	No Quantity							478960			0
S3	2000	2000	2000	2	0	2	Export	508	Mozambique	MOZ	0	World	WLD								59	CHEMICAL MATERIALS NES	1	No Quantity							275511			0
S3	2000	2000	2000	2	0	2	Export	508	Mozambique	MOZ	56	Belgium	BEL								59	CHEMICAL MATERIALS NES	1	No Quantity							220839			0
S3	2000	2000	2000	2	0	2	Export	508	Mozambique	MOZ	251	France	FRA								59	CHEMICAL MATERIALS NES	1	No Quantity							17669			0
S3	2000	2000	2000	2	0	2	Export	508	Mozambique	MOZ	620	Portugal	PRT								59	CHEMICAL MATERIALS NES	1	No Quantity							18082			0
S3	2000	2000	2000	2	0	2	Export	508	Mozambique	MOZ	710	South Africa	ZAF								59	CHEMICAL MATERIALS NES	1	No Quantity							13293			0
S3	2000	2000	2000	2	0	2	Export	508	Mozambique	MOZ	716	Zimbabwe	ZWE								59	CHEMICAL MATERIALS NES	1	No Quantity							2924			0
S3	2000	2000	2000	2	0	2	Export	508	Mozambique	MOZ	724	Spain	ESP								59	CHEMICAL MATERIALS NES	1	No Quantity							2704			0
S3	2000	2000	2000	2	0	2	Export	512	Oman	OMN	0	World	WLD								59	CHEMICAL MATERIALS NES	1	No Quantity							2449971			0
S3	2000	2000	2000	2	0	2	Export	512	Oman	OMN	48	Bahrain	BHR								59	CHEMICAL MATERIALS NES	1	No Quantity							18148			0
S3	2000	2000	2000	2	0	2	Export	512	Oman	OMN	56	Belgium	BEL								59	CHEMICAL MATERIALS NES	1	No Quantity							2601			0
S3	2000	2000	2000	2	0	2	Export	512	Oman	OMN	124	Canada	CAN								59	CHEMICAL MATERIALS NES	1	No Quantity							208			0
S3	2000	2000	2000	2	0	2	Export	512	Oman	OMN	208	Denmark	DNK								59	CHEMICAL MATERIALS NES	1	No Quantity							101			0
S3	2000	2000	2000	2	0	2	Export	512	Oman	OMN	231	Ethiopia	ETH								59	CHEMICAL MATERIALS NES	1	No Quantity							16138			0
S3	2000	2000	2000	2	0	2	Export	512	Oman	OMN	276	Germany	DEU								59	CHEMICAL MATERIALS NES	1	No Quantity							29267			0
S3	2000	2000	2000	2	0	2	Export	512	Oman	OMN	360	Indonesia	IDN								59	CHEMICAL MATERIALS NES	1	No Quantity							10512			0
S3	2000	2000	2000	2	0	2	Export	512	Oman	OMN	364	Iran	IRN								59	CHEMICAL MATERIALS NES	1	No Quantity							3355			0
S3	2000	2000	2000	2	0	2	Export	512	Oman	OMN	368	Iraq	IRQ								59	CHEMICAL MATERIALS NES	1	No Quantity							257592			0
S3	2000	2000	2000	2	0	2	Export	512	Oman	OMN	392	Japan	JPN								59	CHEMICAL MATERIALS NES	1	No Quantity							18			0
S3	2000	2000	2000	2	0	2	Export	512	Oman	OMN	404	Kenya	KEN								59	CHEMICAL MATERIALS NES	1	No Quantity							9558			0
S3	2000	2000	2000	2	0	2	Export	512	Oman	OMN	414	Kuwait	KWT								59	CHEMICAL MATERIALS NES	1	No Quantity							11493			0
S3	2000	2000	2000	2	0	2	Export	512	Oman	OMN	528	Netherlands	NLD								59	CHEMICAL MATERIALS NES	1	No Quantity							1990			0
S3	2000	2000	2000	2	0	2	Export	512	Oman	OMN	586	Pakistan	PAK								59	CHEMICAL MATERIALS NES	1	No Quantity							17017			0
S3	2000	2000	2000	2	0	2	Export	512	Oman	OMN	634	Qatar	QAT								59	CHEMICAL MATERIALS NES	1	No Quantity							114869			0
S3	2000	2000	2000	2	0	2	Export	512	Oman	OMN	682	Saudi Arabia	SAU								59	CHEMICAL MATERIALS NES	1	No Quantity							114296			0
S3	2000	2000	2000	2	0	2	Export	512	Oman	OMN	699	India	IND								59	CHEMICAL MATERIALS NES	1	No Quantity							473			0
S3	2000	2000	2000	2	0	2	Export	512	Oman	OMN	710	South Africa	ZAF								59	CHEMICAL MATERIALS NES	1	No Quantity							5202			0
S3	2000	2000	2000	2	0	2	Export	512	Oman	OMN	784	United Arab Emirates	ARE								59	CHEMICAL MATERIALS NES	1	No Quantity							1603844			0
S3	2000	2000	2000	2	0	2	Export	512	Oman	OMN	800	Uganda	UGA								59	CHEMICAL MATERIALS NES	1	No Quantity							32809			0
S3	2000	2000	2000	2	0	2	Export	512	Oman	OMN	826	United Kingdom	GBR								59	CHEMICAL MATERIALS NES	1	No Quantity							3363			0
S3	2000	2000	2000	2	0	2	Export	512	Oman	OMN	834	United Rep. of Tanzania	TZA								59	CHEMICAL MATERIALS NES	1	No Quantity							7490			0
S3	2000	2000	2000	2	0	2	Export	512	Oman	OMN	842	USA	USA								59	CHEMICAL MATERIALS NES	1	No Quantity							601			0
S3	2000	2000	2000	2	0	2	Export	512	Oman	OMN	887	Yemen	YEM								59	CHEMICAL MATERIALS NES	1	No Quantity							179040			0
S3	2000	2000	2000	2	0	2	Export	512	Oman	OMN	894	Zambia	ZMB								59	CHEMICAL MATERIALS NES	1	No Quantity							9987			0
S3	2000	2000	2000	2	0	2	Export	508	Mozambique	MOZ	0	World	WLD								61	LEATHER, LEATHER GOODS	1	No Quantity							33702			0
S3	2000	2000	2000	2	0	2	Export	508	Mozambique	MOZ	76	Brazil	BRA								61	LEATHER, LEATHER GOODS	1	No Quantity							885			0
S3	2000	2000	2000	2	0	2	Export	508	Mozambique	MOZ	251	France	FRA								61	LEATHER, LEATHER GOODS	1	No Quantity							950			0
S3	2000	2000	2000	2	0	2	Export	508	Mozambique	MOZ	344	China, Hong Kong SAR	HKG								61	LEATHER, LEATHER GOODS	1	No Quantity							13818			0
S3	2000	2000	2000	2	0	2	Export	508	Mozambique	MOZ	710	South Africa	ZAF								61	LEATHER, LEATHER GOODS	1	No Quantity							430			0
S3	2000	2000	2000	2	0	2	Export	508	Mozambique	MOZ	724	Spain	ESP								61	LEATHER, LEATHER GOODS	1	No Quantity							733			0
S3	2000	2000	2000	2	0	2	Export	508	Mozambique	MOZ	826	United Kingdom	GBR								61	LEATHER, LEATHER GOODS	1	No Quantity							303			0
S3	2000	2000	2000	2	0	2	Export	508	Mozambique	MOZ	842	USA	USA								61	LEATHER, LEATHER GOODS	1	No Quantity							16583			0
S3	2000	2000	2000	2	0	2	Export	512	Oman	OMN	0	World	WLD								61	LEATHER, LEATHER GOODS	1	No Quantity							103363			0
S3	2000	2000	2000	2	0	2	Export	512	Oman	OMN	381	Italy	ITA								61	LEATHER, LEATHER GOODS	1	No Quantity							29914			0
S3	2000	2000	2000	2	0	2	Export	512	Oman	OMN	784	United Arab Emirates	ARE								61	LEATHER, LEATHER GOODS	1	No Quantity							73384			0
S3	2000	2000	2000	2	0	2	Export	512	Oman	OMN	792	Turkey	TUR								61	LEATHER, LEATHER GOODS	1	No Quantity							65			0
S3	2000	2000	2000	2	0	2	Export	508	Mozambique	MOZ	0	World	WLD								62	RUBBER MANUFACTURES, NES	1	No Quantity							314755			0
S3	2000	2000	2000	2	0	2	Export	508	Mozambique	MOZ	156	China	CHN								62	RUBBER MANUFACTURES, NES	1	No Quantity							1586			0
S3	2000	2000	2000	2	0	2	Export	508	Mozambique	MOZ	454	Malawi	MWI								62	RUBBER MANUFACTURES, NES	1	No Quantity							721			0
S3	2000	2000	2000	2	0	2	Export	508	Mozambique	MOZ	620	Portugal	PRT								62	RUBBER MANUFACTURES, NES	1	No Quantity							11540			0
S3	2000	2000	2000	2	0	2	Export	508	Mozambique	MOZ	686	Senegal	SEN								62	RUBBER MANUFACTURES, NES	1	No Quantity							340			0
S3	2000	2000	2000	2	0	2	Export	508	Mozambique	MOZ	710	South Africa	ZAF								62	RUBBER MANUFACTURES, NES	1	No Quantity							295795			0
S3	2000	2000	2000	2	0	2	Export	508	Mozambique	MOZ	716	Zimbabwe	ZWE								62	RUBBER MANUFACTURES, NES	1	No Quantity							1300			0
S3	2000	2000	2000	2	0	2	Export	508	Mozambique	MOZ	724	Spain	ESP								62	RUBBER MANUFACTURES, NES	1	No Quantity							3408			0
S3	2000	2000	2000	2	0	2	Export	508	Mozambique	MOZ	826	United Kingdom	GBR								62	RUBBER MANUFACTURES, NES	1	No Quantity							66			0
S3	2000	2000	2000	2	0	2	Export	512	Oman	OMN	0	World	WLD								62	RUBBER MANUFACTURES, NES	1	No Quantity							21021325			0
S3	2000	2000	2000	2	0	2	Export	512	Oman	OMN	50	Bangladesh	BGD								62	RUBBER MANUFACTURES, NES	1	No Quantity							3207			0
S3	2000	2000	2000	2	0	2	Export	512	Oman	OMN	251	France	FRA								62	RUBBER MANUFACTURES, NES	1	No Quantity							125			0
S3	2000	2000	2000	2	0	2	Export	512	Oman	OMN	364	Iran	IRN								62	RUBBER MANUFACTURES, NES	1	No Quantity							4707			0
S3	2000	2000	2000	2	0	2	Export	512	Oman	OMN	368	Iraq	IRQ								62	RUBBER MANUFACTURES, NES	1	No Quantity							441287			0
S3	2000	2000	2000	2	0	2	Export	512	Oman	OMN	392	Japan	JPN								62	RUBBER MANUFACTURES, NES	1	No Quantity							153368			0
S3	2000	2000	2000	2	0	2	Export	512	Oman	OMN	404	Kenya	KEN								62	RUBBER MANUFACTURES, NES	1	No Quantity							1610736			0
S3	2000	2000	2000	2	0	2	Export	512	Oman	OMN	414	Kuwait	KWT								62	RUBBER MANUFACTURES, NES	1	No Quantity							7308			0
S3	2000	2000	2000	2	0	2	Export	512	Oman	OMN	699	India	IND								62	RUBBER MANUFACTURES, NES	1	No Quantity							42991			0
S3	2000	2000	2000	2	0	2	Export	512	Oman	OMN	710	South Africa	ZAF								62	RUBBER MANUFACTURES, NES	1	No Quantity							3901			0
S3	2000	2000	2000	2	0	2	Export	512	Oman	OMN	764	Thailand	THA								62	RUBBER MANUFACTURES, NES	1	No Quantity							130			0
S3	2000	2000	2000	2	0	2	Export	512	Oman	OMN	784	United Arab Emirates	ARE								62	RUBBER MANUFACTURES, NES	1	No Quantity							12162350			0
S3	2000	2000	2000	2	0	2	Export	512	Oman	OMN	804	Ukraine	UKR								62	RUBBER MANUFACTURES, NES	1	No Quantity							39636			0
S3	2000	2000	2000	2	0	2	Export	512	Oman	OMN	826	United Kingdom	GBR								62	RUBBER MANUFACTURES, NES	1	No Quantity							843			0
S3	2000	2000	2000	2	0	2	Export	512	Oman	OMN	834	United Rep. of Tanzania	TZA								62	RUBBER MANUFACTURES, NES	1	No Quantity							3589170			0
S3	2000	2000	2000	2	0	2	Export	512	Oman	OMN	887	Yemen	YEM								62	RUBBER MANUFACTURES, NES	1	No Quantity							767641			0
S3	2000	2000	2000	2	0	2	Export	512	Oman	OMN	894	Zambia	ZMB								62	RUBBER MANUFACTURES, NES	1	No Quantity							2193924			0
S3	2000	2000	2000	2	0	2	Export	508	Mozambique	MOZ	0	World	WLD								63	CORK, WOOD MANUFACTURES	1	No Quantity							106563			0
S3	2000	2000	2000	2	0	2	Export	508	Mozambique	MOZ	381	Italy	ITA								63	CORK, WOOD MANUFACTURES	1	No Quantity							25			0
S3	2000	2000	2000	2	0	2	Export	508	Mozambique	MOZ	620	Portugal	PRT								63	CORK, WOOD MANUFACTURES	1	No Quantity							46707			0
S3	2000	2000	2000	2	0	2	Export	508	Mozambique	MOZ	710	South Africa	ZAF								63	CORK, WOOD MANUFACTURES	1	No Quantity							35342			0
S3	2000	2000	2000	2	0	2	Export	508	Mozambique	MOZ	716	Zimbabwe	ZWE								63	CORK, WOOD MANUFACTURES	1	No Quantity							5877			0
S3	2000	2000	2000	2	0	2	Export	508	Mozambique	MOZ	826	United Kingdom	GBR								63	CORK, WOOD MANUFACTURES	1	No Quantity							158			0
S3	2000	2000	2000	2	0	2	Export	508	Mozambique	MOZ	842	USA	USA								63	CORK, WOOD MANUFACTURES	1	No Quantity							12013			0
S3	2000	2000	2000	2	0	2	Export	508	Mozambique	MOZ	899	Areas, nes									63	CORK, WOOD MANUFACTURES	1	No Quantity							6441			0
S3	2000	2000	2000	2	0	2	Export	512	Oman	OMN	0	World	WLD								63	CORK, WOOD MANUFACTURES	1	No Quantity							182250			0
S3	2000	2000	2000	2	0	2	Export	512	Oman	OMN	48	Bahrain	BHR								63	CORK, WOOD MANUFACTURES	1	No Quantity							4096			0
S3	2000	2000	2000	2	0	2	Export	512	Oman	OMN	56	Belgium	BEL								63	CORK, WOOD MANUFACTURES	1	No Quantity							2081			0
S3	2000	2000	2000	2	0	2	Export	512	Oman	OMN	276	Germany	DEU								63	CORK, WOOD MANUFACTURES	1	No Quantity							39012			0
S3	2000	2000	2000	2	0	2	Export	512	Oman	OMN	422	Lebanon	LBN								63	CORK, WOOD MANUFACTURES	1	No Quantity							88			0
S3	2000	2000	2000	2	0	2	Export	512	Oman	OMN	608	Philippines	PHL								63	CORK, WOOD MANUFACTURES	1	No Quantity							1040			0
S3	2000	2000	2000	2	0	2	Export	512	Oman	OMN	682	Saudi Arabia	SAU								63	CORK, WOOD MANUFACTURES	1	No Quantity							85922			0
S3	2000	2000	2000	2	0	2	Export	512	Oman	OMN	699	India	IND								63	CORK, WOOD MANUFACTURES	1	No Quantity							2635			0
S3	2000	2000	2000	2	0	2	Export	512	Oman	OMN	706	Somalia	SOM								63	CORK, WOOD MANUFACTURES	1	No Quantity							3090			0
S3	2000	2000	2000	2	0	2	Export	512	Oman	OMN	784	United Arab Emirates	ARE								63	CORK, WOOD MANUFACTURES	1	No Quantity							29131			0
S3	2000	2000	2000	2	0	2	Export	512	Oman	OMN	818	Egypt	EGY								63	CORK, WOOD MANUFACTURES	1	No Quantity							7886			0
S3	2000	2000	2000	2	0	2	Export	512	Oman	OMN	826	United Kingdom	GBR								63	CORK, WOOD MANUFACTURES	1	No Quantity							3888			0
S3	2000	2000	2000	2	0	2	Export	512	Oman	OMN	834	United Rep. of Tanzania	TZA								63	CORK, WOOD MANUFACTURES	1	No Quantity							2081			0
S3	2000	2000	2000	2	0	2	Export	512	Oman	OMN	887	Yemen	YEM								63	CORK, WOOD MANUFACTURES	1	No Quantity							1300			0
S3	2000	2000	2000	2	0	2	Export	508	Mozambique	MOZ	0	World	WLD								64	PAPER,PAPERBOARD,ETC.	1	No Quantity							171162			0
S3	2000	2000	2000	2	0	2	Export	508	Mozambique	MOZ	276	Germany	DEU								64	PAPER,PAPERBOARD,ETC.	1	No Quantity							97462			0
S3	2000	2000	2000	2	0	2	Export	508	Mozambique	MOZ	404	Kenya	KEN								64	PAPER,PAPERBOARD,ETC.	1	No Quantity							2868			0
S3	2000	2000	2000	2	0	2	Export	508	Mozambique	MOZ	528	Netherlands	NLD								64	PAPER,PAPERBOARD,ETC.	1	No Quantity							708			0
S3	2000	2000	2000	2	0	2	Export	508	Mozambique	MOZ	620	Portugal	PRT								64	PAPER,PAPERBOARD,ETC.	1	No Quantity							31103			0
S3	2000	2000	2000	2	0	2	Export	508	Mozambique	MOZ	710	South Africa	ZAF								64	PAPER,PAPERBOARD,ETC.	1	No Quantity							724			0
S3	2000	2000	2000	2	0	2	Export	508	Mozambique	MOZ	716	Zimbabwe	ZWE								64	PAPER,PAPERBOARD,ETC.	1	No Quantity							498			0
S3	2000	2000	2000	2	0	2	Export	508	Mozambique	MOZ	724	Spain	ESP								64	PAPER,PAPERBOARD,ETC.	1	No Quantity							4798			0
S3	2000	2000	2000	2	0	2	Export	508	Mozambique	MOZ	826	United Kingdom	GBR								64	PAPER,PAPERBOARD,ETC.	1	No Quantity							32250			0
S3	2000	2000	2000	2	0	2	Export	508	Mozambique	MOZ	899	Areas, nes									64	PAPER,PAPERBOARD,ETC.	1	No Quantity							750			0
S3	2000	2000	2000	2	0	2	Export	512	Oman	OMN	0	World	WLD								64	PAPER,PAPERBOARD,ETC.	1	No Quantity							5089940			0
S3	2000	2000	2000	2	0	2	Export	512	Oman	OMN	36	Australia	AUS								64	PAPER,PAPERBOARD,ETC.	1	No Quantity							309			0
S3	2000	2000	2000	2	0	2	Export	512	Oman	OMN	48	Bahrain	BHR								64	PAPER,PAPERBOARD,ETC.	1	No Quantity							608861			0
S3	2000	2000	2000	2	0	2	Export	512	Oman	OMN	124	Canada	CAN								64	PAPER,PAPERBOARD,ETC.	1	No Quantity							1638			0
S3	2000	2000	2000	2	0	2	Export	512	Oman	OMN	144	Sri Lanka	LKA								64	PAPER,PAPERBOARD,ETC.	1	No Quantity							5805			0
S3	2000	2000	2000	2	0	2	Export	512	Oman	OMN	231	Ethiopia	ETH								64	PAPER,PAPERBOARD,ETC.	1	No Quantity							7698			0
S3	2000	2000	2000	2	0	2	Export	512	Oman	OMN	262	Djibouti	DJI								64	PAPER,PAPERBOARD,ETC.	1	No Quantity							36424			0
S3	2000	2000	2000	2	0	2	Export	512	Oman	OMN	276	Germany	DEU								64	PAPER,PAPERBOARD,ETC.	1	No Quantity							200			0
S3	2000	2000	2000	2	0	2	Export	512	Oman	OMN	324	Guinea	GIN								64	PAPER,PAPERBOARD,ETC.	1	No Quantity							198320			0
S3	2000	2000	2000	2	0	2	Export	512	Oman	OMN	328	Guyana	GUY								64	PAPER,PAPERBOARD,ETC.	1	No Quantity							30837			0
S3	2000	2000	2000	2	0	2	Export	512	Oman	OMN	364	Iran	IRN								64	PAPER,PAPERBOARD,ETC.	1	No Quantity							24983			0
S3	2000	2000	2000	2	0	2	Export	512	Oman	OMN	400	Jordan	JOR								64	PAPER,PAPERBOARD,ETC.	1	No Quantity							25475			0
S3	2000	2000	2000	2	0	2	Export	512	Oman	OMN	404	Kenya	KEN								64	PAPER,PAPERBOARD,ETC.	1	No Quantity							35337			0
S3	2000	2000	2000	2	0	2	Export	512	Oman	OMN	414	Kuwait	KWT								64	PAPER,PAPERBOARD,ETC.	1	No Quantity							210905			0
S3	2000	2000	2000	2	0	2	Export	512	Oman	OMN	480	Mauritius	MUS								64	PAPER,PAPERBOARD,ETC.	1	No Quantity							31020			0
S3	2000	2000	2000	2	0	2	Export	512	Oman	OMN	528	Netherlands	NLD								64	PAPER,PAPERBOARD,ETC.	1	No Quantity							2081			0
S3	2000	2000	2000	2	0	2	Export	512	Oman	OMN	586	Pakistan	PAK								64	PAPER,PAPERBOARD,ETC.	1	No Quantity							83137			0
S3	2000	2000	2000	2	0	2	Export	512	Oman	OMN	608	Philippines	PHL								64	PAPER,PAPERBOARD,ETC.	1	No Quantity							224			0
S3	2000	2000	2000	2	0	2	Export	512	Oman	OMN	634	Qatar	QAT								64	PAPER,PAPERBOARD,ETC.	1	No Quantity							454411			0
S3	2000	2000	2000	2	0	2	Export	512	Oman	OMN	682	Saudi Arabia	SAU								64	PAPER,PAPERBOARD,ETC.	1	No Quantity							286424			0
S3	2000	2000	2000	2	0	2	Export	512	Oman	OMN	699	India	IND								64	PAPER,PAPERBOARD,ETC.	1	No Quantity							138086			0
S3	2000	2000	2000	2	0	2	Export	512	Oman	OMN	706	Somalia	SOM								64	PAPER,PAPERBOARD,ETC.	1	No Quantity							2601			0
S3	2000	2000	2000	2	0	2	Export	512	Oman	OMN	736	Fmr Sudan	SDN								64	PAPER,PAPERBOARD,ETC.	1	No Quantity							131243			0
S3	2000	2000	2000	2	0	2	Export	512	Oman	OMN	784	United Arab Emirates	ARE								64	PAPER,PAPERBOARD,ETC.	1	No Quantity							2320270			0
S3	2000	2000	2000	2	0	2	Export	512	Oman	OMN	818	Egypt	EGY								64	PAPER,PAPERBOARD,ETC.	1	No Quantity							26133			0
S3	2000	2000	2000	2	0	2	Export	512	Oman	OMN	826	United Kingdom	GBR								64	PAPER,PAPERBOARD,ETC.	1	No Quantity							3155			0
S3	2000	2000	2000	2	0	2	Export	512	Oman	OMN	834	United Rep. of Tanzania	TZA								64	PAPER,PAPERBOARD,ETC.	1	No Quantity							58931			0
S3	2000	2000	2000	2	0	2	Export	512	Oman	OMN	842	USA	USA								64	PAPER,PAPERBOARD,ETC.	1	No Quantity							13581			0
S3	2000	2000	2000	2	0	2	Export	512	Oman	OMN	887	Yemen	YEM								64	PAPER,PAPERBOARD,ETC.	1	No Quantity							351852			0
S3	2000	2000	2000	2	0	2	Export	508	Mozambique	MOZ	0	World	WLD								65	TEXTILE YARN,FABRIC,ETC.	1	No Quantity							458951			0
S3	2000	2000	2000	2	0	2	Export	508	Mozambique	MOZ	56	Belgium	BEL								65	TEXTILE YARN,FABRIC,ETC.	1	No Quantity							35449			0
S3	2000	2000	2000	2	0	2	Export	508	Mozambique	MOZ	72	Botswana	BWA								65	TEXTILE YARN,FABRIC,ETC.	1	No Quantity							353			0
S3	2000	2000	2000	2	0	2	Export	508	Mozambique	MOZ	178	Congo	COG								65	TEXTILE YARN,FABRIC,ETC.	1	No Quantity							10250			0
S3	2000	2000	2000	2	0	2	Export	508	Mozambique	MOZ	246	Finland	FIN								65	TEXTILE YARN,FABRIC,ETC.	1	No Quantity							297			0
S3	2000	2000	2000	2	0	2	Export	508	Mozambique	MOZ	480	Mauritius	MUS								65	TEXTILE YARN,FABRIC,ETC.	1	No Quantity							9087			0
S3	2000	2000	2000	2	0	2	Export	508	Mozambique	MOZ	528	Netherlands	NLD								65	TEXTILE YARN,FABRIC,ETC.	1	No Quantity							38429			0
S3	2000	2000	2000	2	0	2	Export	508	Mozambique	MOZ	620	Portugal	PRT								65	TEXTILE YARN,FABRIC,ETC.	1	No Quantity							54007			0
S3	2000	2000	2000	2	0	2	Export	508	Mozambique	MOZ	699	India	IND								65	TEXTILE YARN,FABRIC,ETC.	1	No Quantity							77783			0
S3	2000	2000	2000	2	0	2	Export	508	Mozambique	MOZ	702	Singapore	SGP								65	TEXTILE YARN,FABRIC,ETC.	1	No Quantity							52			0
S3	2000	2000	2000	2	0	2	Export	508	Mozambique	MOZ	710	South Africa	ZAF								65	TEXTILE YARN,FABRIC,ETC.	1	No Quantity							139819			0
S3	2000	2000	2000	2	0	2	Export	508	Mozambique	MOZ	716	Zimbabwe	ZWE								65	TEXTILE YARN,FABRIC,ETC.	1	No Quantity							7264			0
S3	2000	2000	2000	2	0	2	Export	508	Mozambique	MOZ	724	Spain	ESP								65	TEXTILE YARN,FABRIC,ETC.	1	No Quantity							80800			0
S3	2000	2000	2000	2	0	2	Export	508	Mozambique	MOZ	748	Swaziland	SWZ								65	TEXTILE YARN,FABRIC,ETC.	1	No Quantity							4935			0
S3	2000	2000	2000	2	0	2	Export	508	Mozambique	MOZ	826	United Kingdom	GBR								65	TEXTILE YARN,FABRIC,ETC.	1	No Quantity							92			0
S3	2000	2000	2000	2	0	2	Export	508	Mozambique	MOZ	842	USA	USA								65	TEXTILE YARN,FABRIC,ETC.	1	No Quantity							331			0
S3	2000	2000	2000	2	0	2	Export	512	Oman	OMN	0	World	WLD								65	TEXTILE YARN,FABRIC,ETC.	1	No Quantity							19299452			0
S3	2000	2000	2000	2	0	2	Export	512	Oman	OMN	48	Bahrain	BHR								65	TEXTILE YARN,FABRIC,ETC.	1	No Quantity							355547			0
S3	2000	2000	2000	2	0	2	Export	512	Oman	OMN	56	Belgium	BEL								65	TEXTILE YARN,FABRIC,ETC.	1	No Quantity							5202			0
S3	2000	2000	2000	2	0	2	Export	512	Oman	OMN	144	Sri Lanka	LKA								65	TEXTILE YARN,FABRIC,ETC.	1	No Quantity							35566			0
S3	2000	2000	2000	2	0	2	Export	512	Oman	OMN	156	China	CHN								65	TEXTILE YARN,FABRIC,ETC.	1	No Quantity							19131			0
S3	2000	2000	2000	2	0	2	Export	512	Oman	OMN	344	China, Hong Kong SAR	HKG								65	TEXTILE YARN,FABRIC,ETC.	1	No Quantity							107756			0
S3	2000	2000	2000	2	0	2	Export	512	Oman	OMN	364	Iran	IRN								65	TEXTILE YARN,FABRIC,ETC.	1	No Quantity							11524517			0
S3	2000	2000	2000	2	0	2	Export	512	Oman	OMN	404	Kenya	KEN								65	TEXTILE YARN,FABRIC,ETC.	1	No Quantity							237			0
S3	2000	2000	2000	2	0	2	Export	512	Oman	OMN	414	Kuwait	KWT								65	TEXTILE YARN,FABRIC,ETC.	1	No Quantity							43459			0
S3	2000	2000	2000	2	0	2	Export	512	Oman	OMN	434	Libya	LBY								65	TEXTILE YARN,FABRIC,ETC.	1	No Quantity							6679			0
S3	2000	2000	2000	2	0	2	Export	512	Oman	OMN	480	Mauritius	MUS								65	TEXTILE YARN,FABRIC,ETC.	1	No Quantity							14455			0
S3	2000	2000	2000	2	0	2	Export	512	Oman	OMN	586	Pakistan	PAK								65	TEXTILE YARN,FABRIC,ETC.	1	No Quantity							94356			0
S3	2000	2000	2000	2	0	2	Export	512	Oman	OMN	634	Qatar	QAT								65	TEXTILE YARN,FABRIC,ETC.	1	No Quantity							67948			0
S3	2000	2000	2000	2	0	2	Export	512	Oman	OMN	682	Saudi Arabia	SAU								65	TEXTILE YARN,FABRIC,ETC.	1	No Quantity							447165			0
S3	2000	2000	2000	2	0	2	Export	512	Oman	OMN	699	India	IND								65	TEXTILE YARN,FABRIC,ETC.	1	No Quantity							406			0
S3	2000	2000	2000	2	0	2	Export	512	Oman	OMN	706	Somalia	SOM								65	TEXTILE YARN,FABRIC,ETC.	1	No Quantity							4291			0
S3	2000	2000	2000	2	0	2	Export	512	Oman	OMN	760	Syria	SYR								65	TEXTILE YARN,FABRIC,ETC.	1	No Quantity							1990			0
S3	2000	2000	2000	2	0	2	Export	512	Oman	OMN	784	United Arab Emirates	ARE								65	TEXTILE YARN,FABRIC,ETC.	1	No Quantity							3558260			0
S3	2000	2000	2000	2	0	2	Export	512	Oman	OMN	788	Tunisia	TUN								65	TEXTILE YARN,FABRIC,ETC.	1	No Quantity							9449			0
S3	2000	2000	2000	2	0	2	Export	512	Oman	OMN	826	United Kingdom	GBR								65	TEXTILE YARN,FABRIC,ETC.	1	No Quantity							187			0
S3	2000	2000	2000	2	0	2	Export	512	Oman	OMN	834	United Rep. of Tanzania	TZA								65	TEXTILE YARN,FABRIC,ETC.	1	No Quantity							2939			0
S3	2000	2000	2000	2	0	2	Export	512	Oman	OMN	842	USA	USA								65	TEXTILE YARN,FABRIC,ETC.	1	No Quantity							34138			0
S3	2000	2000	2000	2	0	2	Export	512	Oman	OMN	887	Yemen	YEM								65	TEXTILE YARN,FABRIC,ETC.	1	No Quantity							2965776			0
S3	2000	2000	2000	2	0	2	Export	508	Mozambique	MOZ	0	World	WLD								66	NON-METAL.MINERAL MANFCT	1	No Quantity							664350			0
S3	2000	2000	2000	2	0	2	Export	508	Mozambique	MOZ	24	Angola	AGO								66	NON-METAL.MINERAL MANFCT	1	No Quantity							14769			0
S3	2000	2000	2000	2	0	2	Export	508	Mozambique	MOZ	56	Belgium	BEL								66	NON-METAL.MINERAL MANFCT	1	No Quantity							95927			0
S3	2000	2000	2000	2	0	2	Export	508	Mozambique	MOZ	100	Bulgaria	BGR								66	NON-METAL.MINERAL MANFCT	1	No Quantity							5446			0
S3	2000	2000	2000	2	0	2	Export	508	Mozambique	MOZ	208	Denmark	DNK								66	NON-METAL.MINERAL MANFCT	1	No Quantity							16155			0
S3	2000	2000	2000	2	0	2	Export	508	Mozambique	MOZ	276	Germany	DEU								66	NON-METAL.MINERAL MANFCT	1	No Quantity							53823			0
S3	2000	2000	2000	2	0	2	Export	508	Mozambique	MOZ	408	Dem. People's Rep. of Korea	PRK								66	NON-METAL.MINERAL MANFCT	1	No Quantity							306			0
S3	2000	2000	2000	2	0	2	Export	508	Mozambique	MOZ	620	Portugal	PRT								66	NON-METAL.MINERAL MANFCT	1	No Quantity							19166			0
S3	2000	2000	2000	2	0	2	Export	508	Mozambique	MOZ	710	South Africa	ZAF								66	NON-METAL.MINERAL MANFCT	1	No Quantity							2795			0
S3	2000	2000	2000	2	0	2	Export	508	Mozambique	MOZ	716	Zimbabwe	ZWE								66	NON-METAL.MINERAL MANFCT	1	No Quantity							536			0
S3	2000	2000	2000	2	0	2	Export	508	Mozambique	MOZ	724	Spain	ESP								66	NON-METAL.MINERAL MANFCT	1	No Quantity							1413			0
S3	2000	2000	2000	2	0	2	Export	508	Mozambique	MOZ	748	Swaziland	SWZ								66	NON-METAL.MINERAL MANFCT	1	No Quantity							417282			0
S3	2000	2000	2000	2	0	2	Export	508	Mozambique	MOZ	784	United Arab Emirates	ARE								66	NON-METAL.MINERAL MANFCT	1	No Quantity							1274			0
S3	2000	2000	2000	2	0	2	Export	508	Mozambique	MOZ	842	USA	USA								66	NON-METAL.MINERAL MANFCT	1	No Quantity							35458			0
S3	2000	2000	2000	2	0	2	Export	512	Oman	OMN	0	World	WLD								66	NON-METAL.MINERAL MANFCT	1	No Quantity							45532774			0
S3	2000	2000	2000	2	0	2	Export	512	Oman	OMN	36	Australia	AUS								66	NON-METAL.MINERAL MANFCT	1	No Quantity							385097			0
S3	2000	2000	2000	2	0	2	Export	512	Oman	OMN	48	Bahrain	BHR								66	NON-METAL.MINERAL MANFCT	1	No Quantity							386580			0
S3	2000	2000	2000	2	0	2	Export	512	Oman	OMN	50	Bangladesh	BGD								66	NON-METAL.MINERAL MANFCT	1	No Quantity							36741			0
S3	2000	2000	2000	2	0	2	Export	512	Oman	OMN	124	Canada	CAN								66	NON-METAL.MINERAL MANFCT	1	No Quantity							12359			0
S3	2000	2000	2000	2	0	2	Export	512	Oman	OMN	144	Sri Lanka	LKA								66	NON-METAL.MINERAL MANFCT	1	No Quantity							36923			0
S3	2000	2000	2000	2	0	2	Export	512	Oman	OMN	156	China	CHN								66	NON-METAL.MINERAL MANFCT	1	No Quantity							23646			0
S3	2000	2000	2000	2	0	2	Export	512	Oman	OMN	174	Comoros	COM								66	NON-METAL.MINERAL MANFCT	1	No Quantity							156042			0
S3	2000	2000	2000	2	0	2	Export	512	Oman	OMN	196	Cyprus	CYP								66	NON-METAL.MINERAL MANFCT	1	No Quantity							176817			0
S3	2000	2000	2000	2	0	2	Export	512	Oman	OMN	231	Ethiopia	ETH								66	NON-METAL.MINERAL MANFCT	1	No Quantity							109823			0
S3	2000	2000	2000	2	0	2	Export	512	Oman	OMN	262	Djibouti	DJI								66	NON-METAL.MINERAL MANFCT	1	No Quantity							196991			0
S3	2000	2000	2000	2	0	2	Export	512	Oman	OMN	276	Germany	DEU								66	NON-METAL.MINERAL MANFCT	1	No Quantity							103126			0
S3	2000	2000	2000	2	0	2	Export	512	Oman	OMN	368	Iraq	IRQ								66	NON-METAL.MINERAL MANFCT	1	No Quantity							32770			0
S3	2000	2000	2000	2	0	2	Export	512	Oman	OMN	381	Italy	ITA								66	NON-METAL.MINERAL MANFCT	1	No Quantity							96557			0
S3	2000	2000	2000	2	0	2	Export	512	Oman	OMN	392	Japan	JPN								66	NON-METAL.MINERAL MANFCT	1	No Quantity							60294			0
S3	2000	2000	2000	2	0	2	Export	512	Oman	OMN	400	Jordan	JOR								66	NON-METAL.MINERAL MANFCT	1	No Quantity							107534			0
S3	2000	2000	2000	2	0	2	Export	512	Oman	OMN	404	Kenya	KEN								66	NON-METAL.MINERAL MANFCT	1	No Quantity							32081			0
S3	2000	2000	2000	2	0	2	Export	512	Oman	OMN	410	Rep. of Korea	KOR								66	NON-METAL.MINERAL MANFCT	1	No Quantity							191714			0
S3	2000	2000	2000	2	0	2	Export	512	Oman	OMN	414	Kuwait	KWT								66	NON-METAL.MINERAL MANFCT	1	No Quantity							1041108			0
S3	2000	2000	2000	2	0	2	Export	512	Oman	OMN	458	Malaysia	MYS								66	NON-METAL.MINERAL MANFCT	1	No Quantity							372627			0
S3	2000	2000	2000	2	0	2	Export	512	Oman	OMN	586	Pakistan	PAK								66	NON-METAL.MINERAL MANFCT	1	No Quantity							112138			0
S3	2000	2000	2000	2	0	2	Export	512	Oman	OMN	634	Qatar	QAT								66	NON-METAL.MINERAL MANFCT	1	No Quantity							849573			0
S3	2000	2000	2000	2	0	2	Export	512	Oman	OMN	682	Saudi Arabia	SAU								66	NON-METAL.MINERAL MANFCT	1	No Quantity							5121542			0
S3	2000	2000	2000	2	0	2	Export	512	Oman	OMN	699	India	IND								66	NON-METAL.MINERAL MANFCT	1	No Quantity							1234005			0
S3	2000	2000	2000	2	0	2	Export	512	Oman	OMN	702	Singapore	SGP								66	NON-METAL.MINERAL MANFCT	1	No Quantity							444739			0
S3	2000	2000	2000	2	0	2	Export	512	Oman	OMN	706	Somalia	SOM								66	NON-METAL.MINERAL MANFCT	1	No Quantity							2282179			0
S3	2000	2000	2000	2	0	2	Export	512	Oman	OMN	736	Fmr Sudan	SDN								66	NON-METAL.MINERAL MANFCT	1	No Quantity							51919			0
S3	2000	2000	2000	2	0	2	Export	512	Oman	OMN	757	Switzerland	CHE								66	NON-METAL.MINERAL MANFCT	1	No Quantity							60			0
S3	2000	2000	2000	2	0	2	Export	512	Oman	OMN	784	United Arab Emirates	ARE								66	NON-METAL.MINERAL MANFCT	1	No Quantity							20359798			0
S3	2000	2000	2000	2	0	2	Export	512	Oman	OMN	788	Tunisia	TUN								66	NON-METAL.MINERAL MANFCT	1	No Quantity							150198			0
S3	2000	2000	2000	2	0	2	Export	512	Oman	OMN	826	United Kingdom	GBR								66	NON-METAL.MINERAL MANFCT	1	No Quantity							2023			0
S3	2000	2000	2000	2	0	2	Export	512	Oman	OMN	834	United Rep. of Tanzania	TZA								66	NON-METAL.MINERAL MANFCT	1	No Quantity							1284928			0
S3	2000	2000	2000	2	0	2	Export	512	Oman	OMN	842	USA	USA								66	NON-METAL.MINERAL MANFCT	1	No Quantity							1010073			0
S3	2000	2000	2000	2	0	2	Export	512	Oman	OMN	887	Yemen	YEM								66	NON-METAL.MINERAL MANFCT	1	No Quantity							9070769			0
S3	2000	2000	2000	2	0	2	Export	508	Mozambique	MOZ	0	World	WLD								67	IRON AND STEEL	1	No Quantity							93734			0
S3	2000	2000	2000	2	0	2	Export	508	Mozambique	MOZ	620	Portugal	PRT								67	IRON AND STEEL	1	No Quantity							33840			0
S3	2000	2000	2000	2	0	2	Export	508	Mozambique	MOZ	699	India	IND								67	IRON AND STEEL	1	No Quantity							467			0
S3	2000	2000	2000	2	0	2	Export	508	Mozambique	MOZ	710	South Africa	ZAF								67	IRON AND STEEL	1	No Quantity							36427			0
S3	2000	2000	2000	2	0	2	Export	508	Mozambique	MOZ	716	Zimbabwe	ZWE								67	IRON AND STEEL	1	No Quantity							10281			0
S3	2000	2000	2000	2	0	2	Export	508	Mozambique	MOZ	724	Spain	ESP								67	IRON AND STEEL	1	No Quantity							8522			0
S3	2000	2000	2000	2	0	2	Export	508	Mozambique	MOZ	788	Tunisia	TUN								67	IRON AND STEEL	1	No Quantity							911			0
S3	2000	2000	2000	2	0	2	Export	508	Mozambique	MOZ	842	USA	USA								67	IRON AND STEEL	1	No Quantity							3056			0
S3	2000	2000	2000	2	0	2	Export	508	Mozambique	MOZ	899	Areas, nes									67	IRON AND STEEL	1	No Quantity							231			0
S3	2000	2000	2000	2	0	2	Export	512	Oman	OMN	0	World	WLD								67	IRON AND STEEL	1	No Quantity							31312803			0
S3	2000	2000	2000	2	0	2	Export	512	Oman	OMN	48	Bahrain	BHR								67	IRON AND STEEL	1	No Quantity							32559			0
S3	2000	2000	2000	2	0	2	Export	512	Oman	OMN	251	France	FRA								67	IRON AND STEEL	1	No Quantity							25306			0
S3	2000	2000	2000	2	0	2	Export	512	Oman	OMN	276	Germany	DEU								67	IRON AND STEEL	1	No Quantity							12744			0
S3	2000	2000	2000	2	0	2	Export	512	Oman	OMN	364	Iran	IRN								67	IRON AND STEEL	1	No Quantity							6177			0
S3	2000	2000	2000	2	0	2	Export	512	Oman	OMN	404	Kenya	KEN								67	IRON AND STEEL	1	No Quantity							67951			0
S3	2000	2000	2000	2	0	2	Export	512	Oman	OMN	414	Kuwait	KWT								67	IRON AND STEEL	1	No Quantity							259480			0
S3	2000	2000	2000	2	0	2	Export	512	Oman	OMN	566	Nigeria	NGA								67	IRON AND STEEL	1	No Quantity							32707			0
S3	2000	2000	2000	2	0	2	Export	512	Oman	OMN	586	Pakistan	PAK								67	IRON AND STEEL	1	No Quantity							112416			0
S3	2000	2000	2000	2	0	2	Export	512	Oman	OMN	634	Qatar	QAT								67	IRON AND STEEL	1	No Quantity							472593			0
S3	2000	2000	2000	2	0	2	Export	512	Oman	OMN	682	Saudi Arabia	SAU								67	IRON AND STEEL	1	No Quantity							9403955			0
S3	2000	2000	2000	2	0	2	Export	512	Oman	OMN	694	Sierra Leone	SLE								67	IRON AND STEEL	1	No Quantity							11274			0
S3	2000	2000	2000	2	0	2	Export	512	Oman	OMN	699	India	IND								67	IRON AND STEEL	1	No Quantity							134707			0
S3	2000	2000	2000	2	0	2	Export	512	Oman	OMN	736	Fmr Sudan	SDN								67	IRON AND STEEL	1	No Quantity							67493			0
S3	2000	2000	2000	2	0	2	Export	512	Oman	OMN	784	United Arab Emirates	ARE								67	IRON AND STEEL	1	No Quantity							20306750			0
S3	2000	2000	2000	2	0	2	Export	512	Oman	OMN	842	USA	USA								67	IRON AND STEEL	1	No Quantity							131438			0
S3	2000	2000	2000	2	0	2	Export	512	Oman	OMN	887	Yemen	YEM								67	IRON AND STEEL	1	No Quantity							235254			0
S3	2000	2000	2000	2	0	2	Export	508	Mozambique	MOZ	0	World	WLD								68	NON-FERROUS METALS	1	No Quantity							60228654			0
S3	2000	2000	2000	2	0	2	Export	508	Mozambique	MOZ	620	Portugal	PRT								68	NON-FERROUS METALS	1	No Quantity							16			0
S3	2000	2000	2000	2	0	2	Export	508	Mozambique	MOZ	710	South Africa	ZAF								68	NON-FERROUS METALS	1	No Quantity							59671			0
S3	2000	2000	2000	2	0	2	Export	508	Mozambique	MOZ	716	Zimbabwe	ZWE								68	NON-FERROUS METALS	1	No Quantity							144			0
S3	2000	2000	2000	2	0	2	Export	508	Mozambique	MOZ	724	Spain	ESP								68	NON-FERROUS METALS	1	No Quantity							1722			0
S3	2000	2000	2000	2	0	2	Export	508	Mozambique	MOZ	899	Areas, nes									68	NON-FERROUS METALS	1	No Quantity							60167101			0
S3	2000	2000	2000	2	0	2	Export	512	Oman	OMN	0	World	WLD								68	NON-FERROUS METALS	1	No Quantity							45915650			0
S3	2000	2000	2000	2	0	2	Export	512	Oman	OMN	36	Australia	AUS								68	NON-FERROUS METALS	1	No Quantity							4870871			0
S3	2000	2000	2000	2	0	2	Export	512	Oman	OMN	56	Belgium	BEL								68	NON-FERROUS METALS	1	No Quantity							2503251			0
S3	2000	2000	2000	2	0	2	Export	512	Oman	OMN	144	Sri Lanka	LKA								68	NON-FERROUS METALS	1	No Quantity							49			0
S3	2000	2000	2000	2	0	2	Export	512	Oman	OMN	251	France	FRA								68	NON-FERROUS METALS	1	No Quantity							54442			0
S3	2000	2000	2000	2	0	2	Export	512	Oman	OMN	276	Germany	DEU								68	NON-FERROUS METALS	1	No Quantity							161839			0
S3	2000	2000	2000	2	0	2	Export	512	Oman	OMN	344	China, Hong Kong SAR	HKG								68	NON-FERROUS METALS	1	No Quantity							468609			0
S3	2000	2000	2000	2	0	2	Export	512	Oman	OMN	410	Rep. of Korea	KOR								68	NON-FERROUS METALS	1	No Quantity							701365			0
S3	2000	2000	2000	2	0	2	Export	512	Oman	OMN	414	Kuwait	KWT								68	NON-FERROUS METALS	1	No Quantity							9466254			0
S3	2000	2000	2000	2	0	2	Export	512	Oman	OMN	458	Malaysia	MYS								68	NON-FERROUS METALS	1	No Quantity							3988205			0
S3	2000	2000	2000	2	0	2	Export	512	Oman	OMN	490	Other Asia, nes									68	NON-FERROUS METALS	1	No Quantity							7134166			0
S3	2000	2000	2000	2	0	2	Export	512	Oman	OMN	528	Netherlands	NLD								68	NON-FERROUS METALS	1	No Quantity							38049			0
S3	2000	2000	2000	2	0	2	Export	512	Oman	OMN	586	Pakistan	PAK								68	NON-FERROUS METALS	1	No Quantity							2090663			0
S3	2000	2000	2000	2	0	2	Export	512	Oman	OMN	608	Philippines	PHL								68	NON-FERROUS METALS	1	No Quantity							361404			0
S3	2000	2000	2000	2	0	2	Export	512	Oman	OMN	634	Qatar	QAT								68	NON-FERROUS METALS	1	No Quantity							418247			0
S3	2000	2000	2000	2	0	2	Export	512	Oman	OMN	682	Saudi Arabia	SAU								68	NON-FERROUS METALS	1	No Quantity							3766221			0
S3	2000	2000	2000	2	0	2	Export	512	Oman	OMN	686	Senegal	SEN								68	NON-FERROUS METALS	1	No Quantity							190247			0
S3	2000	2000	2000	2	0	2	Export	512	Oman	OMN	702	Singapore	SGP								68	NON-FERROUS METALS	1	No Quantity							45059			0
S3	2000	2000	2000	2	0	2	Export	512	Oman	OMN	764	Thailand	THA								68	NON-FERROUS METALS	1	No Quantity							710923			0
S3	2000	2000	2000	2	0	2	Export	512	Oman	OMN	784	United Arab Emirates	ARE								68	NON-FERROUS METALS	1	No Quantity							5655396			0
S3	2000	2000	2000	2	0	2	Export	512	Oman	OMN	826	United Kingdom	GBR								68	NON-FERROUS METALS	1	No Quantity							1516645			0
S3	2000	2000	2000	2	0	2	Export	512	Oman	OMN	834	United Rep. of Tanzania	TZA								68	NON-FERROUS METALS	1	No Quantity							33043			0
S3	2000	2000	2000	2	0	2	Export	512	Oman	OMN	842	USA	USA								68	NON-FERROUS METALS	1	No Quantity							1662158			0
S3	2000	2000	2000	2	0	2	Export	512	Oman	OMN	887	Yemen	YEM								68	NON-FERROUS METALS	1	No Quantity							78544			0
S3	2000	2000	2000	2	0	2	Export	508	Mozambique	MOZ	0	World	WLD								69	METALS MANUFACTURES,NES	1	No Quantity							1784755			0
S3	2000	2000	2000	2	0	2	Export	508	Mozambique	MOZ	24	Angola	AGO								69	METALS MANUFACTURES,NES	1	No Quantity							154			0
S3	2000	2000	2000	2	0	2	Export	508	Mozambique	MOZ	156	China	CHN								69	METALS MANUFACTURES,NES	1	No Quantity							899			0
S3	2000	2000	2000	2	0	2	Export	508	Mozambique	MOZ	178	Congo	COG								69	METALS MANUFACTURES,NES	1	No Quantity							1173			0
S3	2000	2000	2000	2	0	2	Export	508	Mozambique	MOZ	208	Denmark	DNK								69	METALS MANUFACTURES,NES	1	No Quantity							2396			0
S3	2000	2000	2000	2	0	2	Export	508	Mozambique	MOZ	392	Japan	JPN								69	METALS MANUFACTURES,NES	1	No Quantity							2423			0
S3	2000	2000	2000	2	0	2	Export	508	Mozambique	MOZ	408	Dem. People's Rep. of Korea	PRK								69	METALS MANUFACTURES,NES	1	No Quantity							5			0
S3	2000	2000	2000	2	0	2	Export	508	Mozambique	MOZ	454	Malawi	MWI								69	METALS MANUFACTURES,NES	1	No Quantity							3924			0
S3	2000	2000	2000	2	0	2	Export	508	Mozambique	MOZ	620	Portugal	PRT								69	METALS MANUFACTURES,NES	1	No Quantity							41619			0
S3	2000	2000	2000	2	0	2	Export	508	Mozambique	MOZ	686	Senegal	SEN								69	METALS MANUFACTURES,NES	1	No Quantity							142139			0
S3	2000	2000	2000	2	0	2	Export	508	Mozambique	MOZ	699	India	IND								69	METALS MANUFACTURES,NES	1	No Quantity							130601			0
S3	2000	2000	2000	2	0	2	Export	508	Mozambique	MOZ	710	South Africa	ZAF								69	METALS MANUFACTURES,NES	1	No Quantity							1193690			0
S3	2000	2000	2000	2	0	2	Export	508	Mozambique	MOZ	716	Zimbabwe	ZWE								69	METALS MANUFACTURES,NES	1	No Quantity							4803			0
S3	2000	2000	2000	2	0	2	Export	508	Mozambique	MOZ	724	Spain	ESP								69	METALS MANUFACTURES,NES	1	No Quantity							110878			0
S3	2000	2000	2000	2	0	2	Export	508	Mozambique	MOZ	752	Sweden	SWE								69	METALS MANUFACTURES,NES	1	No Quantity							94			0
S3	2000	2000	2000	2	0	2	Export	508	Mozambique	MOZ	788	Tunisia	TUN								69	METALS MANUFACTURES,NES	1	No Quantity							3300			0
S3	2000	2000	2000	2	0	2	Export	508	Mozambique	MOZ	842	USA	USA								69	METALS MANUFACTURES,NES	1	No Quantity							145366			0
S3	2000	2000	2000	2	0	2	Export	508	Mozambique	MOZ	899	Areas, nes									69	METALS MANUFACTURES,NES	1	No Quantity							1292			0
S3	2000	2000	2000	2	0	2	Export	512	Oman	OMN	0	World	WLD								69	METALS MANUFACTURES,NES	1	No Quantity							13970592			0
S3	2000	2000	2000	2	0	2	Export	512	Oman	OMN	31	Azerbaijan	AZE								69	METALS MANUFACTURES,NES	1	No Quantity							6653			0
S3	2000	2000	2000	2	0	2	Export	512	Oman	OMN	36	Australia	AUS								69	METALS MANUFACTURES,NES	1	No Quantity							60598			0
S3	2000	2000	2000	2	0	2	Export	512	Oman	OMN	48	Bahrain	BHR								69	METALS MANUFACTURES,NES	1	No Quantity							289776			0
S3	2000	2000	2000	2	0	2	Export	512	Oman	OMN	50	Bangladesh	BGD								69	METALS MANUFACTURES,NES	1	No Quantity							35155			0
S3	2000	2000	2000	2	0	2	Export	512	Oman	OMN	56	Belgium	BEL								69	METALS MANUFACTURES,NES	1	No Quantity							40283			0
S3	2000	2000	2000	2	0	2	Export	512	Oman	OMN	124	Canada	CAN								69	METALS MANUFACTURES,NES	1	No Quantity							1048			0
S3	2000	2000	2000	2	0	2	Export	512	Oman	OMN	144	Sri Lanka	LKA								69	METALS MANUFACTURES,NES	1	No Quantity							16567			0
S3	2000	2000	2000	2	0	2	Export	512	Oman	OMN	196	Cyprus	CYP								69	METALS MANUFACTURES,NES	1	No Quantity							101			0
S3	2000	2000	2000	2	0	2	Export	512	Oman	OMN	208	Denmark	DNK								69	METALS MANUFACTURES,NES	1	No Quantity							11225			0
S3	2000	2000	2000	2	0	2	Export	512	Oman	OMN	251	France	FRA								69	METALS MANUFACTURES,NES	1	No Quantity							46369			0
S3	2000	2000	2000	2	0	2	Export	512	Oman	OMN	276	Germany	DEU								69	METALS MANUFACTURES,NES	1	No Quantity							182174			0
S3	2000	2000	2000	2	0	2	Export	512	Oman	OMN	364	Iran	IRN								69	METALS MANUFACTURES,NES	1	No Quantity							22211			0
S3	2000	2000	2000	2	0	2	Export	512	Oman	OMN	372	Ireland	IRL								69	METALS MANUFACTURES,NES	1	No Quantity							10351			0
S3	2000	2000	2000	2	0	2	Export	512	Oman	OMN	381	Italy	ITA								69	METALS MANUFACTURES,NES	1	No Quantity							139194			0
S3	2000	2000	2000	2	0	2	Export	512	Oman	OMN	392	Japan	JPN								69	METALS MANUFACTURES,NES	1	No Quantity							2900			0
S3	2000	2000	2000	2	0	2	Export	512	Oman	OMN	414	Kuwait	KWT								69	METALS MANUFACTURES,NES	1	No Quantity							125056			0
S3	2000	2000	2000	2	0	2	Export	512	Oman	OMN	528	Netherlands	NLD								69	METALS MANUFACTURES,NES	1	No Quantity							379927			0
S3	2000	2000	2000	2	0	2	Export	512	Oman	OMN	579	Norway	NOR								69	METALS MANUFACTURES,NES	1	No Quantity							10939			0
S3	2000	2000	2000	2	0	2	Export	512	Oman	OMN	586	Pakistan	PAK								69	METALS MANUFACTURES,NES	1	No Quantity							96902			0
S3	2000	2000	2000	2	0	2	Export	512	Oman	OMN	634	Qatar	QAT								69	METALS MANUFACTURES,NES	1	No Quantity							269467			0
S3	2000	2000	2000	2	0	2	Export	512	Oman	OMN	682	Saudi Arabia	SAU								69	METALS MANUFACTURES,NES	1	No Quantity							1180491			0
S3	2000	2000	2000	2	0	2	Export	512	Oman	OMN	686	Senegal	SEN								69	METALS MANUFACTURES,NES	1	No Quantity							117932			0
S3	2000	2000	2000	2	0	2	Export	512	Oman	OMN	699	India	IND								69	METALS MANUFACTURES,NES	1	No Quantity							121615			0
S3	2000	2000	2000	2	0	2	Export	512	Oman	OMN	702	Singapore	SGP								69	METALS MANUFACTURES,NES	1	No Quantity							38408			0
S3	2000	2000	2000	2	0	2	Export	512	Oman	OMN	706	Somalia	SOM								69	METALS MANUFACTURES,NES	1	No Quantity							3958			0
S3	2000	2000	2000	2	0	2	Export	512	Oman	OMN	736	Fmr Sudan	SDN								69	METALS MANUFACTURES,NES	1	No Quantity							2211			0
S3	2000	2000	2000	2	0	2	Export	512	Oman	OMN	752	Sweden	SWE								69	METALS MANUFACTURES,NES	1	No Quantity							99			0
S3	2000	2000	2000	2	0	2	Export	512	Oman	OMN	757	Switzerland	CHE								69	METALS MANUFACTURES,NES	1	No Quantity							5740			0
S3	2000	2000	2000	2	0	2	Export	512	Oman	OMN	784	United Arab Emirates	ARE								69	METALS MANUFACTURES,NES	1	No Quantity							9776080			0
S3	2000	2000	2000	2	0	2	Export	512	Oman	OMN	788	Tunisia	TUN								69	METALS MANUFACTURES,NES	1	No Quantity							27516			0
S3	2000	2000	2000	2	0	2	Export	512	Oman	OMN	818	Egypt	EGY								69	METALS MANUFACTURES,NES	1	No Quantity							1300			0
S3	2000	2000	2000	2	0	2	Export	512	Oman	OMN	826	United Kingdom	GBR								69	METALS MANUFACTURES,NES	1	No Quantity							159789			0
S3	2000	2000	2000	2	0	2	Export	512	Oman	OMN	834	United Rep. of Tanzania	TZA								69	METALS MANUFACTURES,NES	1	No Quantity							86398			0
S3	2000	2000	2000	2	0	2	Export	512	Oman	OMN	842	USA	USA								69	METALS MANUFACTURES,NES	1	No Quantity							22921			0
S3	2000	2000	2000	2	0	2	Export	512	Oman	OMN	887	Yemen	YEM								69	METALS MANUFACTURES,NES	1	No Quantity							679235			0
S3	2000	2000	2000	2	0	2	Export	508	Mozambique	MOZ	0	World	WLD								71	POWER GENERATNG.MACHINES	1	No Quantity							527638			0
S3	2000	2000	2000	2	0	2	Export	508	Mozambique	MOZ	72	Botswana	BWA								71	POWER GENERATNG.MACHINES	1	No Quantity							707			0
S3	2000	2000	2000	2	0	2	Export	508	Mozambique	MOZ	246	Finland	FIN								71	POWER GENERATNG.MACHINES	1	No Quantity							595			0
S3	2000	2000	2000	2	0	2	Export	508	Mozambique	MOZ	251	France	FRA								71	POWER GENERATNG.MACHINES	1	No Quantity							454			0
S3	2000	2000	2000	2	0	2	Export	508	Mozambique	MOZ	304	Greenland	GRL								71	POWER GENERATNG.MACHINES	1	No Quantity							1135			0
S3	2000	2000	2000	2	0	2	Export	508	Mozambique	MOZ	392	Japan	JPN								71	POWER GENERATNG.MACHINES	1	No Quantity							28634			0
S3	2000	2000	2000	2	0	2	Export	508	Mozambique	MOZ	408	Dem. People's Rep. of Korea	PRK								71	POWER GENERATNG.MACHINES	1	No Quantity							306			0
S3	2000	2000	2000	2	0	2	Export	508	Mozambique	MOZ	454	Malawi	MWI								71	POWER GENERATNG.MACHINES	1	No Quantity							10638			0
S3	2000	2000	2000	2	0	2	Export	508	Mozambique	MOZ	462	Maldives	MDV								71	POWER GENERATNG.MACHINES	1	No Quantity							4128			0
S3	2000	2000	2000	2	0	2	Export	508	Mozambique	MOZ	620	Portugal	PRT								71	POWER GENERATNG.MACHINES	1	No Quantity							53455			0
S3	2000	2000	2000	2	0	2	Export	508	Mozambique	MOZ	710	South Africa	ZAF								71	POWER GENERATNG.MACHINES	1	No Quantity							97117			0
S3	2000	2000	2000	2	0	2	Export	508	Mozambique	MOZ	716	Zimbabwe	ZWE								71	POWER GENERATNG.MACHINES	1	No Quantity							9584			0
S3	2000	2000	2000	2	0	2	Export	508	Mozambique	MOZ	724	Spain	ESP								71	POWER GENERATNG.MACHINES	1	No Quantity							297685			0
S3	2000	2000	2000	2	0	2	Export	508	Mozambique	MOZ	842	USA	USA								71	POWER GENERATNG.MACHINES	1	No Quantity							8509			0
S3	2000	2000	2000	2	0	2	Export	508	Mozambique	MOZ	899	Areas, nes									71	POWER GENERATNG.MACHINES	1	No Quantity							14692			0
S3	2000	2000	2000	2	0	2	Export	512	Oman	OMN	0	World	WLD								71	POWER GENERATNG.MACHINES	1	No Quantity							10933593			0
S3	2000	2000	2000	2	0	2	Export	512	Oman	OMN	36	Australia	AUS								71	POWER GENERATNG.MACHINES	1	No Quantity							499			0
S3	2000	2000	2000	2	0	2	Export	512	Oman	OMN	48	Bahrain	BHR								71	POWER GENERATNG.MACHINES	1	No Quantity							30614			0
S3	2000	2000	2000	2	0	2	Export	512	Oman	OMN	56	Belgium	BEL								71	POWER GENERATNG.MACHINES	1	No Quantity							759			0
S3	2000	2000	2000	2	0	2	Export	512	Oman	OMN	208	Denmark	DNK								71	POWER GENERATNG.MACHINES	1	No Quantity							4902			0
S3	2000	2000	2000	2	0	2	Export	512	Oman	OMN	251	France	FRA								71	POWER GENERATNG.MACHINES	1	No Quantity							49607			0
S3	2000	2000	2000	2	0	2	Export	512	Oman	OMN	276	Germany	DEU								71	POWER GENERATNG.MACHINES	1	No Quantity							42018			0
S3	2000	2000	2000	2	0	2	Export	512	Oman	OMN	300	Greece	GRC								71	POWER GENERATNG.MACHINES	1	No Quantity							2003			0
S3	2000	2000	2000	2	0	2	Export	512	Oman	OMN	344	China, Hong Kong SAR	HKG								71	POWER GENERATNG.MACHINES	1	No Quantity							50780			0
S3	2000	2000	2000	2	0	2	Export	512	Oman	OMN	364	Iran	IRN								71	POWER GENERATNG.MACHINES	1	No Quantity							1417945			0
S3	2000	2000	2000	2	0	2	Export	512	Oman	OMN	372	Ireland	IRL								71	POWER GENERATNG.MACHINES	1	No Quantity							11537			0
S3	2000	2000	2000	2	0	2	Export	512	Oman	OMN	392	Japan	JPN								71	POWER GENERATNG.MACHINES	1	No Quantity							2229			0
S3	2000	2000	2000	2	0	2	Export	512	Oman	OMN	400	Jordan	JOR								71	POWER GENERATNG.MACHINES	1	No Quantity							31209			0
S3	2000	2000	2000	2	0	2	Export	512	Oman	OMN	410	Rep. of Korea	KOR								71	POWER GENERATNG.MACHINES	1	No Quantity							31			0
S3	2000	2000	2000	2	0	2	Export	512	Oman	OMN	414	Kuwait	KWT								71	POWER GENERATNG.MACHINES	1	No Quantity							380			0
S3	2000	2000	2000	2	0	2	Export	512	Oman	OMN	528	Netherlands	NLD								71	POWER GENERATNG.MACHINES	1	No Quantity							253144			0
S3	2000	2000	2000	2	0	2	Export	512	Oman	OMN	579	Norway	NOR								71	POWER GENERATNG.MACHINES	1	No Quantity							1300			0
S3	2000	2000	2000	2	0	2	Export	512	Oman	OMN	608	Philippines	PHL								71	POWER GENERATNG.MACHINES	1	No Quantity							780			0
S3	2000	2000	2000	2	0	2	Export	512	Oman	OMN	634	Qatar	QAT								71	POWER GENERATNG.MACHINES	1	No Quantity							109064			0
S3	2000	2000	2000	2	0	2	Export	512	Oman	OMN	682	Saudi Arabia	SAU								71	POWER GENERATNG.MACHINES	1	No Quantity							795004			0
S3	2000	2000	2000	2	0	2	Export	512	Oman	OMN	702	Singapore	SGP								71	POWER GENERATNG.MACHINES	1	No Quantity							96221			0
S3	2000	2000	2000	2	0	2	Export	512	Oman	OMN	706	Somalia	SOM								71	POWER GENERATNG.MACHINES	1	No Quantity							780			0
S3	2000	2000	2000	2	0	2	Export	512	Oman	OMN	752	Sweden	SWE								71	POWER GENERATNG.MACHINES	1	No Quantity							1813			0
S3	2000	2000	2000	2	0	2	Export	512	Oman	OMN	757	Switzerland	CHE								71	POWER GENERATNG.MACHINES	1	No Quantity							17087			0
S3	2000	2000	2000	2	0	2	Export	512	Oman	OMN	784	United Arab Emirates	ARE								71	POWER GENERATNG.MACHINES	1	No Quantity							7454070			0
S3	2000	2000	2000	2	0	2	Export	512	Oman	OMN	818	Egypt	EGY								71	POWER GENERATNG.MACHINES	1	No Quantity							72793			0
S3	2000	2000	2000	2	0	2	Export	512	Oman	OMN	826	United Kingdom	GBR								71	POWER GENERATNG.MACHINES	1	No Quantity							90068			0
S3	2000	2000	2000	2	0	2	Export	512	Oman	OMN	834	United Rep. of Tanzania	TZA								71	POWER GENERATNG.MACHINES	1	No Quantity							36515			0
S3	2000	2000	2000	2	0	2	Export	512	Oman	OMN	842	USA	USA								71	POWER GENERATNG.MACHINES	1	No Quantity							17163			0
S3	2000	2000	2000	2	0	2	Export	512	Oman	OMN	887	Yemen	YEM								71	POWER GENERATNG.MACHINES	1	No Quantity							343277			0
S3	2000	2000	2000	2	0	2	Export	508	Mozambique	MOZ	0	World	WLD								72	SPECIAL.INDUST.MACHINERY	1	No Quantity							3090657			0
S3	2000	2000	2000	2	0	2	Export	508	Mozambique	MOZ	36	Australia	AUS								72	SPECIAL.INDUST.MACHINERY	1	No Quantity							50186			0
S3	2000	2000	2000	2	0	2	Export	508	Mozambique	MOZ	251	France	FRA								72	SPECIAL.INDUST.MACHINERY	1	No Quantity							5773			0
S3	2000	2000	2000	2	0	2	Export	508	Mozambique	MOZ	450	Madagascar	MDG								72	SPECIAL.INDUST.MACHINERY	1	No Quantity							67492			0
S3	2000	2000	2000	2	0	2	Export	508	Mozambique	MOZ	454	Malawi	MWI								72	SPECIAL.INDUST.MACHINERY	1	No Quantity							147360			0
S3	2000	2000	2000	2	0	2	Export	508	Mozambique	MOZ	528	Netherlands	NLD								72	SPECIAL.INDUST.MACHINERY	1	No Quantity							31361			0
S3	2000	2000	2000	2	0	2	Export	508	Mozambique	MOZ	620	Portugal	PRT								72	SPECIAL.INDUST.MACHINERY	1	No Quantity							553967			0
S3	2000	2000	2000	2	0	2	Export	508	Mozambique	MOZ	686	Senegal	SEN								72	SPECIAL.INDUST.MACHINERY	1	No Quantity							23151			0
S3	2000	2000	2000	2	0	2	Export	508	Mozambique	MOZ	699	India	IND								72	SPECIAL.INDUST.MACHINERY	1	No Quantity							248686			0
S3	2000	2000	2000	2	0	2	Export	508	Mozambique	MOZ	710	South Africa	ZAF								72	SPECIAL.INDUST.MACHINERY	1	No Quantity							1485726			0
S3	2000	2000	2000	2	0	2	Export	508	Mozambique	MOZ	716	Zimbabwe	ZWE								72	SPECIAL.INDUST.MACHINERY	1	No Quantity							222198			0
S3	2000	2000	2000	2	0	2	Export	508	Mozambique	MOZ	748	Swaziland	SWZ								72	SPECIAL.INDUST.MACHINERY	1	No Quantity							52143			0
S3	2000	2000	2000	2	0	2	Export	508	Mozambique	MOZ	788	Tunisia	TUN								72	SPECIAL.INDUST.MACHINERY	1	No Quantity							85449			0
S3	2000	2000	2000	2	0	2	Export	508	Mozambique	MOZ	842	USA	USA								72	SPECIAL.INDUST.MACHINERY	1	No Quantity							116674			0
S3	2000	2000	2000	2	0	2	Export	508	Mozambique	MOZ	899	Areas, nes									72	SPECIAL.INDUST.MACHINERY	1	No Quantity							491			0
S3	2000	2000	2000	2	0	2	Export	512	Oman	OMN	0	World	WLD								72	SPECIAL.INDUST.MACHINERY	1	No Quantity							42596457			0
S3	2000	2000	2000	2	0	2	Export	512	Oman	OMN	36	Australia	AUS								72	SPECIAL.INDUST.MACHINERY	1	No Quantity							145498			0
S3	2000	2000	2000	2	0	2	Export	512	Oman	OMN	48	Bahrain	BHR								72	SPECIAL.INDUST.MACHINERY	1	No Quantity							134182			0
S3	2000	2000	2000	2	0	2	Export	512	Oman	OMN	56	Belgium	BEL								72	SPECIAL.INDUST.MACHINERY	1	No Quantity							31			0
S3	2000	2000	2000	2	0	2	Export	512	Oman	OMN	124	Canada	CAN								72	SPECIAL.INDUST.MACHINERY	1	No Quantity							95196			0
S3	2000	2000	2000	2	0	2	Export	512	Oman	OMN	208	Denmark	DNK								72	SPECIAL.INDUST.MACHINERY	1	No Quantity							81693			0
S3	2000	2000	2000	2	0	2	Export	512	Oman	OMN	251	France	FRA								72	SPECIAL.INDUST.MACHINERY	1	No Quantity							84598			0
S3	2000	2000	2000	2	0	2	Export	512	Oman	OMN	276	Germany	DEU								72	SPECIAL.INDUST.MACHINERY	1	No Quantity							489794			0
S3	2000	2000	2000	2	0	2	Export	512	Oman	OMN	360	Indonesia	IDN								72	SPECIAL.INDUST.MACHINERY	1	No Quantity							1430			0
S3	2000	2000	2000	2	0	2	Export	512	Oman	OMN	364	Iran	IRN								72	SPECIAL.INDUST.MACHINERY	1	No Quantity							364822			0
S3	2000	2000	2000	2	0	2	Export	512	Oman	OMN	368	Iraq	IRQ								72	SPECIAL.INDUST.MACHINERY	1	No Quantity							16354			0
S3	2000	2000	2000	2	0	2	Export	512	Oman	OMN	372	Ireland	IRL								72	SPECIAL.INDUST.MACHINERY	1	No Quantity							3722			0
S3	2000	2000	2000	2	0	2	Export	512	Oman	OMN	381	Italy	ITA								72	SPECIAL.INDUST.MACHINERY	1	No Quantity							8224			0
S3	2000	2000	2000	2	0	2	Export	512	Oman	OMN	392	Japan	JPN								72	SPECIAL.INDUST.MACHINERY	1	No Quantity							99			0
S3	2000	2000	2000	2	0	2	Export	512	Oman	OMN	414	Kuwait	KWT								72	SPECIAL.INDUST.MACHINERY	1	No Quantity							54793			0
S3	2000	2000	2000	2	0	2	Export	512	Oman	OMN	434	Libya	LBY								72	SPECIAL.INDUST.MACHINERY	1	No Quantity							270351			0
S3	2000	2000	2000	2	0	2	Export	512	Oman	OMN	490	Other Asia, nes									72	SPECIAL.INDUST.MACHINERY	1	No Quantity							260			0
S3	2000	2000	2000	2	0	2	Export	512	Oman	OMN	528	Netherlands	NLD								72	SPECIAL.INDUST.MACHINERY	1	No Quantity							72268			0
S3	2000	2000	2000	2	0	2	Export	512	Oman	OMN	579	Norway	NOR								72	SPECIAL.INDUST.MACHINERY	1	No Quantity							390			0
S3	2000	2000	2000	2	0	2	Export	512	Oman	OMN	586	Pakistan	PAK								72	SPECIAL.INDUST.MACHINERY	1	No Quantity							100341			0
S3	2000	2000	2000	2	0	2	Export	512	Oman	OMN	634	Qatar	QAT								72	SPECIAL.INDUST.MACHINERY	1	No Quantity							413303			0
S3	2000	2000	2000	2	0	2	Export	512	Oman	OMN	682	Saudi Arabia	SAU								72	SPECIAL.INDUST.MACHINERY	1	No Quantity							1625872			0
S3	2000	2000	2000	2	0	2	Export	512	Oman	OMN	699	India	IND								72	SPECIAL.INDUST.MACHINERY	1	No Quantity							36655			0
S3	2000	2000	2000	2	0	2	Export	512	Oman	OMN	702	Singapore	SGP								72	SPECIAL.INDUST.MACHINERY	1	No Quantity							244697			0
S3	2000	2000	2000	2	0	2	Export	512	Oman	OMN	724	Spain	ESP								72	SPECIAL.INDUST.MACHINERY	1	No Quantity							1540			0
S3	2000	2000	2000	2	0	2	Export	512	Oman	OMN	760	Syria	SYR								72	SPECIAL.INDUST.MACHINERY	1	No Quantity							25841			0
S3	2000	2000	2000	2	0	2	Export	512	Oman	OMN	784	United Arab Emirates	ARE								72	SPECIAL.INDUST.MACHINERY	1	No Quantity							31712530			0
S3	2000	2000	2000	2	0	2	Export	512	Oman	OMN	788	Tunisia	TUN								72	SPECIAL.INDUST.MACHINERY	1	No Quantity							1858848			0
S3	2000	2000	2000	2	0	2	Export	512	Oman	OMN	818	Egypt	EGY								72	SPECIAL.INDUST.MACHINERY	1	No Quantity							90112			0
S3	2000	2000	2000	2	0	2	Export	512	Oman	OMN	826	United Kingdom	GBR								72	SPECIAL.INDUST.MACHINERY	1	No Quantity							626824			0
S3	2000	2000	2000	2	0	2	Export	512	Oman	OMN	834	United Rep. of Tanzania	TZA								72	SPECIAL.INDUST.MACHINERY	1	No Quantity							39860			0
S3	2000	2000	2000	2	0	2	Export	512	Oman	OMN	842	USA	USA								72	SPECIAL.INDUST.MACHINERY	1	No Quantity							1080830			0
S3	2000	2000	2000	2	0	2	Export	512	Oman	OMN	887	Yemen	YEM								72	SPECIAL.INDUST.MACHINERY	1	No Quantity							2915498			0
S3	2000	2000	2000	2	0	2	Export	508	Mozambique	MOZ	0	World	WLD								73	METALWORKING MACHINERY	1	No Quantity							51922			0
S3	2000	2000	2000	2	0	2	Export	508	Mozambique	MOZ	24	Angola	AGO								73	METALWORKING MACHINERY	1	No Quantity							337			0
S3	2000	2000	2000	2	0	2	Export	508	Mozambique	MOZ	208	Denmark	DNK								73	METALWORKING MACHINERY	1	No Quantity							474			0
S3	2000	2000	2000	2	0	2	Export	508	Mozambique	MOZ	454	Malawi	MWI								73	METALWORKING MACHINERY	1	No Quantity							16			0
S3	2000	2000	2000	2	0	2	Export	508	Mozambique	MOZ	620	Portugal	PRT								73	METALWORKING MACHINERY	1	No Quantity							22048			0
S3	2000	2000	2000	2	0	2	Export	508	Mozambique	MOZ	710	South Africa	ZAF								73	METALWORKING MACHINERY	1	No Quantity							6555			0
S3	2000	2000	2000	2	0	2	Export	508	Mozambique	MOZ	716	Zimbabwe	ZWE								73	METALWORKING MACHINERY	1	No Quantity							1898			0
S3	2000	2000	2000	2	0	2	Export	508	Mozambique	MOZ	724	Spain	ESP								73	METALWORKING MACHINERY	1	No Quantity							928			0
S3	2000	2000	2000	2	0	2	Export	508	Mozambique	MOZ	752	Sweden	SWE								73	METALWORKING MACHINERY	1	No Quantity							16146			0
S3	2000	2000	2000	2	0	2	Export	508	Mozambique	MOZ	842	USA	USA								73	METALWORKING MACHINERY	1	No Quantity							3520			0
S3	2000	2000	2000	2	0	2	Export	512	Oman	OMN	0	World	WLD								73	METALWORKING MACHINERY	1	No Quantity							235339			0
S3	2000	2000	2000	2	0	2	Export	512	Oman	OMN	490	Other Asia, nes									73	METALWORKING MACHINERY	1	No Quantity							6148			0
S3	2000	2000	2000	2	0	2	Export	512	Oman	OMN	634	Qatar	QAT								73	METALWORKING MACHINERY	1	No Quantity							20939			0
S3	2000	2000	2000	2	0	2	Export	512	Oman	OMN	682	Saudi Arabia	SAU								73	METALWORKING MACHINERY	1	No Quantity							7009			0
S3	2000	2000	2000	2	0	2	Export	512	Oman	OMN	784	United Arab Emirates	ARE								73	METALWORKING MACHINERY	1	No Quantity							198642			0
S3	2000	2000	2000	2	0	2	Export	512	Oman	OMN	887	Yemen	YEM								73	METALWORKING MACHINERY	1	No Quantity							2601			0
S3	2000	2000	2000	2	0	2	Export	508	Mozambique	MOZ	0	World	WLD								74	GENERAL INDUSTL.MACH.NES	1	No Quantity							1310117			0
S3	2000	2000	2000	2	0	2	Export	508	Mozambique	MOZ	24	Angola	AGO								74	GENERAL INDUSTL.MACH.NES	1	No Quantity							80740			0
S3	2000	2000	2000	2	0	2	Export	508	Mozambique	MOZ	72	Botswana	BWA								74	GENERAL INDUSTL.MACH.NES	1	No Quantity							151			0
S3	2000	2000	2000	2	0	2	Export	508	Mozambique	MOZ	208	Denmark	DNK								74	GENERAL INDUSTL.MACH.NES	1	No Quantity							2351			0
S3	2000	2000	2000	2	0	2	Export	508	Mozambique	MOZ	246	Finland	FIN								74	GENERAL INDUSTL.MACH.NES	1	No Quantity							496			0
S3	2000	2000	2000	2	0	2	Export	508	Mozambique	MOZ	251	France	FRA								74	GENERAL INDUSTL.MACH.NES	1	No Quantity							1242			0
S3	2000	2000	2000	2	0	2	Export	508	Mozambique	MOZ	360	Indonesia	IDN								74	GENERAL INDUSTL.MACH.NES	1	No Quantity							44794			0
S3	2000	2000	2000	2	0	2	Export	508	Mozambique	MOZ	381	Italy	ITA								74	GENERAL INDUSTL.MACH.NES	1	No Quantity							3943			0
S3	2000	2000	2000	2	0	2	Export	508	Mozambique	MOZ	404	Kenya	KEN								74	GENERAL INDUSTL.MACH.NES	1	No Quantity							1613			0
S3	2000	2000	2000	2	0	2	Export	508	Mozambique	MOZ	408	Dem. People's Rep. of Korea	PRK								74	GENERAL INDUSTL.MACH.NES	1	No Quantity							616			0
S3	2000	2000	2000	2	0	2	Export	508	Mozambique	MOZ	454	Malawi	MWI								74	GENERAL INDUSTL.MACH.NES	1	No Quantity							3855			0
S3	2000	2000	2000	2	0	2	Export	508	Mozambique	MOZ	462	Maldives	MDV								74	GENERAL INDUSTL.MACH.NES	1	No Quantity							355			0
S3	2000	2000	2000	2	0	2	Export	508	Mozambique	MOZ	516	Namibia	NAM								74	GENERAL INDUSTL.MACH.NES	1	No Quantity							4086			0
S3	2000	2000	2000	2	0	2	Export	508	Mozambique	MOZ	620	Portugal	PRT								74	GENERAL INDUSTL.MACH.NES	1	No Quantity							157425			0
S3	2000	2000	2000	2	0	2	Export	508	Mozambique	MOZ	686	Senegal	SEN								74	GENERAL INDUSTL.MACH.NES	1	No Quantity							4647			0
S3	2000	2000	2000	2	0	2	Export	508	Mozambique	MOZ	699	India	IND								74	GENERAL INDUSTL.MACH.NES	1	No Quantity							115916			0
S3	2000	2000	2000	2	0	2	Export	508	Mozambique	MOZ	710	South Africa	ZAF								74	GENERAL INDUSTL.MACH.NES	1	No Quantity							569860			0
S3	2000	2000	2000	2	0	2	Export	508	Mozambique	MOZ	716	Zimbabwe	ZWE								74	GENERAL INDUSTL.MACH.NES	1	No Quantity							16355			0
S3	2000	2000	2000	2	0	2	Export	508	Mozambique	MOZ	724	Spain	ESP								74	GENERAL INDUSTL.MACH.NES	1	No Quantity							140666			0
S3	2000	2000	2000	2	0	2	Export	508	Mozambique	MOZ	752	Sweden	SWE								74	GENERAL INDUSTL.MACH.NES	1	No Quantity							2377			0
S3	2000	2000	2000	2	0	2	Export	508	Mozambique	MOZ	788	Tunisia	TUN								74	GENERAL INDUSTL.MACH.NES	1	No Quantity							1510			0
S3	2000	2000	2000	2	0	2	Export	508	Mozambique	MOZ	826	United Kingdom	GBR								74	GENERAL INDUSTL.MACH.NES	1	No Quantity							4616			0
S3	2000	2000	2000	2	0	2	Export	508	Mozambique	MOZ	842	USA	USA								74	GENERAL INDUSTL.MACH.NES	1	No Quantity							135247			0
S3	2000	2000	2000	2	0	2	Export	508	Mozambique	MOZ	899	Areas, nes									74	GENERAL INDUSTL.MACH.NES	1	No Quantity							17255			0
S3	2000	2000	2000	2	0	2	Export	512	Oman	OMN	0	World	WLD								74	GENERAL INDUSTL.MACH.NES	1	No Quantity							22818326			0
S3	2000	2000	2000	2	0	2	Export	512	Oman	OMN	40	Austria	AUT								74	GENERAL INDUSTL.MACH.NES	1	No Quantity							1982			0
S3	2000	2000	2000	2	0	2	Export	512	Oman	OMN	48	Bahrain	BHR								74	GENERAL INDUSTL.MACH.NES	1	No Quantity							147087			0
S3	2000	2000	2000	2	0	2	Export	512	Oman	OMN	56	Belgium	BEL								74	GENERAL INDUSTL.MACH.NES	1	No Quantity							5558			0
S3	2000	2000	2000	2	0	2	Export	512	Oman	OMN	144	Sri Lanka	LKA								74	GENERAL INDUSTL.MACH.NES	1	No Quantity							2453			0
S3	2000	2000	2000	2	0	2	Export	512	Oman	OMN	196	Cyprus	CYP								74	GENERAL INDUSTL.MACH.NES	1	No Quantity							52			0
S3	2000	2000	2000	2	0	2	Export	512	Oman	OMN	246	Finland	FIN								74	GENERAL INDUSTL.MACH.NES	1	No Quantity							6726			0
S3	2000	2000	2000	2	0	2	Export	512	Oman	OMN	251	France	FRA								74	GENERAL INDUSTL.MACH.NES	1	No Quantity							2557			0
S3	2000	2000	2000	2	0	2	Export	512	Oman	OMN	275	State of Palestine	PSE								74	GENERAL INDUSTL.MACH.NES	1	No Quantity							489			0
S3	2000	2000	2000	2	0	2	Export	512	Oman	OMN	276	Germany	DEU								74	GENERAL INDUSTL.MACH.NES	1	No Quantity							40179			0
S3	2000	2000	2000	2	0	2	Export	512	Oman	OMN	364	Iran	IRN								74	GENERAL INDUSTL.MACH.NES	1	No Quantity							24101			0
S3	2000	2000	2000	2	0	2	Export	512	Oman	OMN	368	Iraq	IRQ								74	GENERAL INDUSTL.MACH.NES	1	No Quantity							211238			0
S3	2000	2000	2000	2	0	2	Export	512	Oman	OMN	372	Ireland	IRL								74	GENERAL INDUSTL.MACH.NES	1	No Quantity							15321			0
S3	2000	2000	2000	2	0	2	Export	512	Oman	OMN	381	Italy	ITA								74	GENERAL INDUSTL.MACH.NES	1	No Quantity							762			0
S3	2000	2000	2000	2	0	2	Export	512	Oman	OMN	392	Japan	JPN								74	GENERAL INDUSTL.MACH.NES	1	No Quantity							25009			0
S3	2000	2000	2000	2	0	2	Export	512	Oman	OMN	400	Jordan	JOR								74	GENERAL INDUSTL.MACH.NES	1	No Quantity							90512			0
S3	2000	2000	2000	2	0	2	Export	512	Oman	OMN	404	Kenya	KEN								74	GENERAL INDUSTL.MACH.NES	1	No Quantity							57142			0
S3	2000	2000	2000	2	0	2	Export	512	Oman	OMN	410	Rep. of Korea	KOR								74	GENERAL INDUSTL.MACH.NES	1	No Quantity							151			0
S3	2000	2000	2000	2	0	2	Export	512	Oman	OMN	414	Kuwait	KWT								74	GENERAL INDUSTL.MACH.NES	1	No Quantity							262421			0
S3	2000	2000	2000	2	0	2	Export	512	Oman	OMN	422	Lebanon	LBN								74	GENERAL INDUSTL.MACH.NES	1	No Quantity							18114			0
S3	2000	2000	2000	2	0	2	Export	512	Oman	OMN	458	Malaysia	MYS								74	GENERAL INDUSTL.MACH.NES	1	No Quantity							330			0
S3	2000	2000	2000	2	0	2	Export	512	Oman	OMN	470	Malta	MLT								74	GENERAL INDUSTL.MACH.NES	1	No Quantity							8739			0
S3	2000	2000	2000	2	0	2	Export	512	Oman	OMN	528	Netherlands	NLD								74	GENERAL INDUSTL.MACH.NES	1	No Quantity							1399			0
S3	2000	2000	2000	2	0	2	Export	512	Oman	OMN	586	Pakistan	PAK								74	GENERAL INDUSTL.MACH.NES	1	No Quantity							312			0
S3	2000	2000	2000	2	0	2	Export	512	Oman	OMN	634	Qatar	QAT								74	GENERAL INDUSTL.MACH.NES	1	No Quantity							534983			0
S3	2000	2000	2000	2	0	2	Export	512	Oman	OMN	682	Saudi Arabia	SAU								74	GENERAL INDUSTL.MACH.NES	1	No Quantity							131072			0
S3	2000	2000	2000	2	0	2	Export	512	Oman	OMN	699	India	IND								74	GENERAL INDUSTL.MACH.NES	1	No Quantity							39228			0
S3	2000	2000	2000	2	0	2	Export	512	Oman	OMN	702	Singapore	SGP								74	GENERAL INDUSTL.MACH.NES	1	No Quantity							5691911			0
S3	2000	2000	2000	2	0	2	Export	512	Oman	OMN	724	Spain	ESP								74	GENERAL INDUSTL.MACH.NES	1	No Quantity							1951			0
S3	2000	2000	2000	2	0	2	Export	512	Oman	OMN	736	Fmr Sudan	SDN								74	GENERAL INDUSTL.MACH.NES	1	No Quantity							44635			0
S3	2000	2000	2000	2	0	2	Export	512	Oman	OMN	760	Syria	SYR								74	GENERAL INDUSTL.MACH.NES	1	No Quantity							1599			0
S3	2000	2000	2000	2	0	2	Export	512	Oman	OMN	784	United Arab Emirates	ARE								74	GENERAL INDUSTL.MACH.NES	1	No Quantity							13389973			0
S3	2000	2000	2000	2	0	2	Export	512	Oman	OMN	788	Tunisia	TUN								74	GENERAL INDUSTL.MACH.NES	1	No Quantity							11313			0
S3	2000	2000	2000	2	0	2	Export	512	Oman	OMN	792	Turkey	TUR								74	GENERAL INDUSTL.MACH.NES	1	No Quantity							7610			0
S3	2000	2000	2000	2	0	2	Export	512	Oman	OMN	818	Egypt	EGY								74	GENERAL INDUSTL.MACH.NES	1	No Quantity							7428			0
S3	2000	2000	2000	2	0	2	Export	512	Oman	OMN	826	United Kingdom	GBR								74	GENERAL INDUSTL.MACH.NES	1	No Quantity							155914			0
S3	2000	2000	2000	2	0	2	Export	512	Oman	OMN	834	United Rep. of Tanzania	TZA								74	GENERAL INDUSTL.MACH.NES	1	No Quantity							136021			0
S3	2000	2000	2000	2	0	2	Export	512	Oman	OMN	842	USA	USA								74	GENERAL INDUSTL.MACH.NES	1	No Quantity							193477			0
S3	2000	2000	2000	2	0	2	Export	512	Oman	OMN	887	Yemen	YEM								74	GENERAL INDUSTL.MACH.NES	1	No Quantity							1418018			0
S3	2000	2000	2000	2	0	2	Export	512	Oman	OMN	894	Zambia	ZMB								74	GENERAL INDUSTL.MACH.NES	1	No Quantity							130559			0
S3	2000	2000	2000	2	0	2	Export	508	Mozambique	MOZ	0	World	WLD								75	OFFICE MACHINES,ADP MACH	1	No Quantity							78630			0
S3	2000	2000	2000	2	0	2	Export	508	Mozambique	MOZ	24	Angola	AGO								75	OFFICE MACHINES,ADP MACH	1	No Quantity							433			0
S3	2000	2000	2000	2	0	2	Export	508	Mozambique	MOZ	76	Brazil	BRA								75	OFFICE MACHINES,ADP MACH	1	No Quantity							498			0
S3	2000	2000	2000	2	0	2	Export	508	Mozambique	MOZ	132	Cabo Verde	CPV								75	OFFICE MACHINES,ADP MACH	1	No Quantity							433			0
S3	2000	2000	2000	2	0	2	Export	508	Mozambique	MOZ	208	Denmark	DNK								75	OFFICE MACHINES,ADP MACH	1	No Quantity							4275			0
S3	2000	2000	2000	2	0	2	Export	508	Mozambique	MOZ	251	France	FRA								75	OFFICE MACHINES,ADP MACH	1	No Quantity							1518			0
S3	2000	2000	2000	2	0	2	Export	508	Mozambique	MOZ	276	Germany	DEU								75	OFFICE MACHINES,ADP MACH	1	No Quantity							182			0
S3	2000	2000	2000	2	0	2	Export	508	Mozambique	MOZ	392	Japan	JPN								75	OFFICE MACHINES,ADP MACH	1	No Quantity							421			0
S3	2000	2000	2000	2	0	2	Export	508	Mozambique	MOZ	404	Kenya	KEN								75	OFFICE MACHINES,ADP MACH	1	No Quantity							1510			0
S3	2000	2000	2000	2	0	2	Export	508	Mozambique	MOZ	490	Other Asia, nes									75	OFFICE MACHINES,ADP MACH	1	No Quantity							1140			0
S3	2000	2000	2000	2	0	2	Export	508	Mozambique	MOZ	528	Netherlands	NLD								75	OFFICE MACHINES,ADP MACH	1	No Quantity							2587			0
S3	2000	2000	2000	2	0	2	Export	508	Mozambique	MOZ	620	Portugal	PRT								75	OFFICE MACHINES,ADP MACH	1	No Quantity							35384			0
S3	2000	2000	2000	2	0	2	Export	508	Mozambique	MOZ	678	Sao Tome and Principe	STP								75	OFFICE MACHINES,ADP MACH	1	No Quantity							433			0
S3	2000	2000	2000	2	0	2	Export	508	Mozambique	MOZ	710	South Africa	ZAF								75	OFFICE MACHINES,ADP MACH	1	No Quantity							24579			0
S3	2000	2000	2000	2	0	2	Export	508	Mozambique	MOZ	716	Zimbabwe	ZWE								75	OFFICE MACHINES,ADP MACH	1	No Quantity							1765			0
S3	2000	2000	2000	2	0	2	Export	508	Mozambique	MOZ	842	USA	USA								75	OFFICE MACHINES,ADP MACH	1	No Quantity							2147			0
S3	2000	2000	2000	2	0	2	Export	508	Mozambique	MOZ	899	Areas, nes									75	OFFICE MACHINES,ADP MACH	1	No Quantity							1324			0
S3	2000	2000	2000	2	0	2	Export	512	Oman	OMN	0	World	WLD								75	OFFICE MACHINES,ADP MACH	1	No Quantity							6292210			0
S3	2000	2000	2000	2	0	2	Export	512	Oman	OMN	36	Australia	AUS								75	OFFICE MACHINES,ADP MACH	1	No Quantity							390			0
S3	2000	2000	2000	2	0	2	Export	512	Oman	OMN	48	Bahrain	BHR								75	OFFICE MACHINES,ADP MACH	1	No Quantity							2601			0
S3	2000	2000	2000	2	0	2	Export	512	Oman	OMN	124	Canada	CAN								75	OFFICE MACHINES,ADP MACH	1	No Quantity							390			0
S3	2000	2000	2000	2	0	2	Export	512	Oman	OMN	208	Denmark	DNK								75	OFFICE MACHINES,ADP MACH	1	No Quantity							52			0
S3	2000	2000	2000	2	0	2	Export	512	Oman	OMN	246	Finland	FIN								75	OFFICE MACHINES,ADP MACH	1	No Quantity							169			0
S3	2000	2000	2000	2	0	2	Export	512	Oman	OMN	251	France	FRA								75	OFFICE MACHINES,ADP MACH	1	No Quantity							40676			0
S3	2000	2000	2000	2	0	2	Export	512	Oman	OMN	276	Germany	DEU								75	OFFICE MACHINES,ADP MACH	1	No Quantity							68075			0
S3	2000	2000	2000	2	0	2	Export	512	Oman	OMN	364	Iran	IRN								75	OFFICE MACHINES,ADP MACH	1	No Quantity							532736			0
S3	2000	2000	2000	2	0	2	Export	512	Oman	OMN	372	Ireland	IRL								75	OFFICE MACHINES,ADP MACH	1	No Quantity							8806			0
S3	2000	2000	2000	2	0	2	Export	512	Oman	OMN	376	Israel	ISR								75	OFFICE MACHINES,ADP MACH	1	No Quantity							3815			0
S3	2000	2000	2000	2	0	2	Export	512	Oman	OMN	381	Italy	ITA								75	OFFICE MACHINES,ADP MACH	1	No Quantity							1371			0
S3	2000	2000	2000	2	0	2	Export	512	Oman	OMN	392	Japan	JPN								75	OFFICE MACHINES,ADP MACH	1	No Quantity							603			0
S3	2000	2000	2000	2	0	2	Export	512	Oman	OMN	400	Jordan	JOR								75	OFFICE MACHINES,ADP MACH	1	No Quantity							3069			0
S3	2000	2000	2000	2	0	2	Export	512	Oman	OMN	414	Kuwait	KWT								75	OFFICE MACHINES,ADP MACH	1	No Quantity							40088			0
S3	2000	2000	2000	2	0	2	Export	512	Oman	OMN	422	Lebanon	LBN								75	OFFICE MACHINES,ADP MACH	1	No Quantity							2081			0
S3	2000	2000	2000	2	0	2	Export	512	Oman	OMN	528	Netherlands	NLD								75	OFFICE MACHINES,ADP MACH	1	No Quantity							278689			0
S3	2000	2000	2000	2	0	2	Export	512	Oman	OMN	586	Pakistan	PAK								75	OFFICE MACHINES,ADP MACH	1	No Quantity							3901			0
S3	2000	2000	2000	2	0	2	Export	512	Oman	OMN	634	Qatar	QAT								75	OFFICE MACHINES,ADP MACH	1	No Quantity							6941			0
S3	2000	2000	2000	2	0	2	Export	512	Oman	OMN	699	India	IND								75	OFFICE MACHINES,ADP MACH	1	No Quantity							26941			0
S3	2000	2000	2000	2	0	2	Export	512	Oman	OMN	702	Singapore	SGP								75	OFFICE MACHINES,ADP MACH	1	No Quantity							772			0
S3	2000	2000	2000	2	0	2	Export	512	Oman	OMN	710	South Africa	ZAF								75	OFFICE MACHINES,ADP MACH	1	No Quantity							4161			0
S3	2000	2000	2000	2	0	2	Export	512	Oman	OMN	736	Fmr Sudan	SDN								75	OFFICE MACHINES,ADP MACH	1	No Quantity							6190			0
S3	2000	2000	2000	2	0	2	Export	512	Oman	OMN	757	Switzerland	CHE								75	OFFICE MACHINES,ADP MACH	1	No Quantity							221			0
S3	2000	2000	2000	2	0	2	Export	512	Oman	OMN	784	United Arab Emirates	ARE								75	OFFICE MACHINES,ADP MACH	1	No Quantity							2903279			0
S3	2000	2000	2000	2	0	2	Export	512	Oman	OMN	788	Tunisia	TUN								75	OFFICE MACHINES,ADP MACH	1	No Quantity							15490			0
S3	2000	2000	2000	2	0	2	Export	512	Oman	OMN	818	Egypt	EGY								75	OFFICE MACHINES,ADP MACH	1	No Quantity							1300			0
S3	2000	2000	2000	2	0	2	Export	512	Oman	OMN	826	United Kingdom	GBR								75	OFFICE MACHINES,ADP MACH	1	No Quantity							449766			0
S3	2000	2000	2000	2	0	2	Export	512	Oman	OMN	834	United Rep. of Tanzania	TZA								75	OFFICE MACHINES,ADP MACH	1	No Quantity							3048			0
S3	2000	2000	2000	2	0	2	Export	512	Oman	OMN	842	USA	USA								75	OFFICE MACHINES,ADP MACH	1	No Quantity							78208			0
S3	2000	2000	2000	2	0	2	Export	512	Oman	OMN	887	Yemen	YEM								75	OFFICE MACHINES,ADP MACH	1	No Quantity							1808377			0
S3	2000	2000	2000	2	0	2	Export	508	Mozambique	MOZ	0	World	WLD								76	TELECOMM.SOUND EQUIP ETC	1	No Quantity							390803			0
S3	2000	2000	2000	2	0	2	Export	508	Mozambique	MOZ	72	Botswana	BWA								76	TELECOMM.SOUND EQUIP ETC	1	No Quantity							151			0
S3	2000	2000	2000	2	0	2	Export	508	Mozambique	MOZ	124	Canada	CAN								76	TELECOMM.SOUND EQUIP ETC	1	No Quantity							4028			0
S3	2000	2000	2000	2	0	2	Export	508	Mozambique	MOZ	156	China	CHN								76	TELECOMM.SOUND EQUIP ETC	1	No Quantity							363			0
S3	2000	2000	2000	2	0	2	Export	508	Mozambique	MOZ	246	Finland	FIN								76	TELECOMM.SOUND EQUIP ETC	1	No Quantity							3100			0
S3	2000	2000	2000	2	0	2	Export	508	Mozambique	MOZ	251	France	FRA								76	TELECOMM.SOUND EQUIP ETC	1	No Quantity							45917			0
S3	2000	2000	2000	2	0	2	Export	508	Mozambique	MOZ	276	Germany	DEU								76	TELECOMM.SOUND EQUIP ETC	1	No Quantity							9106			0
S3	2000	2000	2000	2	0	2	Export	508	Mozambique	MOZ	381	Italy	ITA								76	TELECOMM.SOUND EQUIP ETC	1	No Quantity							7339			0
S3	2000	2000	2000	2	0	2	Export	508	Mozambique	MOZ	404	Kenya	KEN								76	TELECOMM.SOUND EQUIP ETC	1	No Quantity							450			0
S3	2000	2000	2000	2	0	2	Export	508	Mozambique	MOZ	528	Netherlands	NLD								76	TELECOMM.SOUND EQUIP ETC	1	No Quantity							23023			0
S3	2000	2000	2000	2	0	2	Export	508	Mozambique	MOZ	579	Norway	NOR								76	TELECOMM.SOUND EQUIP ETC	1	No Quantity							6514			0
S3	2000	2000	2000	2	0	2	Export	508	Mozambique	MOZ	620	Portugal	PRT								76	TELECOMM.SOUND EQUIP ETC	1	No Quantity							100900			0
S3	2000	2000	2000	2	0	2	Export	508	Mozambique	MOZ	710	South Africa	ZAF								76	TELECOMM.SOUND EQUIP ETC	1	No Quantity							152625			0
S3	2000	2000	2000	2	0	2	Export	508	Mozambique	MOZ	716	Zimbabwe	ZWE								76	TELECOMM.SOUND EQUIP ETC	1	No Quantity							653			0
S3	2000	2000	2000	2	0	2	Export	508	Mozambique	MOZ	842	USA	USA								76	TELECOMM.SOUND EQUIP ETC	1	No Quantity							28920			0
S3	2000	2000	2000	2	0	2	Export	508	Mozambique	MOZ	899	Areas, nes									76	TELECOMM.SOUND EQUIP ETC	1	No Quantity							7715			0
S3	2000	2000	2000	2	0	2	Export	512	Oman	OMN	0	World	WLD								76	TELECOMM.SOUND EQUIP ETC	1	No Quantity							43329850			0
S3	2000	2000	2000	2	0	2	Export	512	Oman	OMN	36	Australia	AUS								76	TELECOMM.SOUND EQUIP ETC	1	No Quantity							4694			0
S3	2000	2000	2000	2	0	2	Export	512	Oman	OMN	48	Bahrain	BHR								76	TELECOMM.SOUND EQUIP ETC	1	No Quantity							16234			0
S3	2000	2000	2000	2	0	2	Export	512	Oman	OMN	56	Belgium	BEL								76	TELECOMM.SOUND EQUIP ETC	1	No Quantity							4468			0
S3	2000	2000	2000	2	0	2	Export	512	Oman	OMN	124	Canada	CAN								76	TELECOMM.SOUND EQUIP ETC	1	No Quantity							18172			0
S3	2000	2000	2000	2	0	2	Export	512	Oman	OMN	144	Sri Lanka	LKA								76	TELECOMM.SOUND EQUIP ETC	1	No Quantity							3589			0
S3	2000	2000	2000	2	0	2	Export	512	Oman	OMN	208	Denmark	DNK								76	TELECOMM.SOUND EQUIP ETC	1	No Quantity							401			0
S3	2000	2000	2000	2	0	2	Export	512	Oman	OMN	246	Finland	FIN								76	TELECOMM.SOUND EQUIP ETC	1	No Quantity							299			0
S3	2000	2000	2000	2	0	2	Export	512	Oman	OMN	251	France	FRA								76	TELECOMM.SOUND EQUIP ETC	1	No Quantity							56793			0
S3	2000	2000	2000	2	0	2	Export	512	Oman	OMN	276	Germany	DEU								76	TELECOMM.SOUND EQUIP ETC	1	No Quantity							297066			0
S3	2000	2000	2000	2	0	2	Export	512	Oman	OMN	344	China, Hong Kong SAR	HKG								76	TELECOMM.SOUND EQUIP ETC	1	No Quantity							120936			0
S3	2000	2000	2000	2	0	2	Export	512	Oman	OMN	360	Indonesia	IDN								76	TELECOMM.SOUND EQUIP ETC	1	No Quantity							510			0
S3	2000	2000	2000	2	0	2	Export	512	Oman	OMN	364	Iran	IRN								76	TELECOMM.SOUND EQUIP ETC	1	No Quantity							2284819			0
S3	2000	2000	2000	2	0	2	Export	512	Oman	OMN	372	Ireland	IRL								76	TELECOMM.SOUND EQUIP ETC	1	No Quantity							1545			0
S3	2000	2000	2000	2	0	2	Export	512	Oman	OMN	376	Israel	ISR								76	TELECOMM.SOUND EQUIP ETC	1	No Quantity							4915			0
S3	2000	2000	2000	2	0	2	Export	512	Oman	OMN	381	Italy	ITA								76	TELECOMM.SOUND EQUIP ETC	1	No Quantity							43017			0
S3	2000	2000	2000	2	0	2	Export	512	Oman	OMN	392	Japan	JPN								76	TELECOMM.SOUND EQUIP ETC	1	No Quantity							4655			0
S3	2000	2000	2000	2	0	2	Export	512	Oman	OMN	400	Jordan	JOR								76	TELECOMM.SOUND EQUIP ETC	1	No Quantity							153			0
S3	2000	2000	2000	2	0	2	Export	512	Oman	OMN	410	Rep. of Korea	KOR								76	TELECOMM.SOUND EQUIP ETC	1	No Quantity							8341			0
S3	2000	2000	2000	2	0	2	Export	512	Oman	OMN	414	Kuwait	KWT								76	TELECOMM.SOUND EQUIP ETC	1	No Quantity							1433			0
S3	2000	2000	2000	2	0	2	Export	512	Oman	OMN	490	Other Asia, nes									76	TELECOMM.SOUND EQUIP ETC	1	No Quantity							2281			0
S3	2000	2000	2000	2	0	2	Export	512	Oman	OMN	528	Netherlands	NLD								76	TELECOMM.SOUND EQUIP ETC	1	No Quantity							121194			0
S3	2000	2000	2000	2	0	2	Export	512	Oman	OMN	579	Norway	NOR								76	TELECOMM.SOUND EQUIP ETC	1	No Quantity							887			0
S3	2000	2000	2000	2	0	2	Export	512	Oman	OMN	608	Philippines	PHL								76	TELECOMM.SOUND EQUIP ETC	1	No Quantity							520			0
S3	2000	2000	2000	2	0	2	Export	512	Oman	OMN	634	Qatar	QAT								76	TELECOMM.SOUND EQUIP ETC	1	No Quantity							3142			0
S3	2000	2000	2000	2	0	2	Export	512	Oman	OMN	682	Saudi Arabia	SAU								76	TELECOMM.SOUND EQUIP ETC	1	No Quantity							2393			0
S3	2000	2000	2000	2	0	2	Export	512	Oman	OMN	699	India	IND								76	TELECOMM.SOUND EQUIP ETC	1	No Quantity							377			0
S3	2000	2000	2000	2	0	2	Export	512	Oman	OMN	702	Singapore	SGP								76	TELECOMM.SOUND EQUIP ETC	1	No Quantity							1589467			0
S3	2000	2000	2000	2	0	2	Export	512	Oman	OMN	710	South Africa	ZAF								76	TELECOMM.SOUND EQUIP ETC	1	No Quantity							82505			0
S3	2000	2000	2000	2	0	2	Export	512	Oman	OMN	724	Spain	ESP								76	TELECOMM.SOUND EQUIP ETC	1	No Quantity							5079			0
S3	2000	2000	2000	2	0	2	Export	512	Oman	OMN	736	Fmr Sudan	SDN								76	TELECOMM.SOUND EQUIP ETC	1	No Quantity							299			0
S3	2000	2000	2000	2	0	2	Export	512	Oman	OMN	752	Sweden	SWE								76	TELECOMM.SOUND EQUIP ETC	1	No Quantity							49332			0
S3	2000	2000	2000	2	0	2	Export	512	Oman	OMN	757	Switzerland	CHE								76	TELECOMM.SOUND EQUIP ETC	1	No Quantity							85951			0
S3	2000	2000	2000	2	0	2	Export	512	Oman	OMN	784	United Arab Emirates	ARE								76	TELECOMM.SOUND EQUIP ETC	1	No Quantity							28554393			0
S3	2000	2000	2000	2	0	2	Export	512	Oman	OMN	788	Tunisia	TUN								76	TELECOMM.SOUND EQUIP ETC	1	No Quantity							81300			0
S3	2000	2000	2000	2	0	2	Export	512	Oman	OMN	818	Egypt	EGY								76	TELECOMM.SOUND EQUIP ETC	1	No Quantity							4866			0
S3	2000	2000	2000	2	0	2	Export	512	Oman	OMN	826	United Kingdom	GBR								76	TELECOMM.SOUND EQUIP ETC	1	No Quantity							244973			0
S3	2000	2000	2000	2	0	2	Export	512	Oman	OMN	842	USA	USA								76	TELECOMM.SOUND EQUIP ETC	1	No Quantity							192421			0
S3	2000	2000	2000	2	0	2	Export	512	Oman	OMN	887	Yemen	YEM								76	TELECOMM.SOUND EQUIP ETC	1	No Quantity							9436431			0
S3	2000	2000	2000	2	0	2	Export	508	Mozambique	MOZ	0	World	WLD								77	ELEC MCH APPAR,PARTS,NES	1	No Quantity							791043			0
S3	2000	2000	2000	2	0	2	Export	508	Mozambique	MOZ	24	Angola	AGO								77	ELEC MCH APPAR,PARTS,NES	1	No Quantity							141436			0
S3	2000	2000	2000	2	0	2	Export	508	Mozambique	MOZ	72	Botswana	BWA								77	ELEC MCH APPAR,PARTS,NES	1	No Quantity							151			0
S3	2000	2000	2000	2	0	2	Export	508	Mozambique	MOZ	76	Brazil	BRA								77	ELEC MCH APPAR,PARTS,NES	1	No Quantity							21			0
S3	2000	2000	2000	2	0	2	Export	508	Mozambique	MOZ	178	Congo	COG								77	ELEC MCH APPAR,PARTS,NES	1	No Quantity							734			0
S3	2000	2000	2000	2	0	2	Export	508	Mozambique	MOZ	208	Denmark	DNK								77	ELEC MCH APPAR,PARTS,NES	1	No Quantity							4501			0
S3	2000	2000	2000	2	0	2	Export	508	Mozambique	MOZ	246	Finland	FIN								77	ELEC MCH APPAR,PARTS,NES	1	No Quantity							4956			0
S3	2000	2000	2000	2	0	2	Export	508	Mozambique	MOZ	251	France	FRA								77	ELEC MCH APPAR,PARTS,NES	1	No Quantity							1821			0
S3	2000	2000	2000	2	0	2	Export	508	Mozambique	MOZ	276	Germany	DEU								77	ELEC MCH APPAR,PARTS,NES	1	No Quantity							175			0
S3	2000	2000	2000	2	0	2	Export	508	Mozambique	MOZ	372	Ireland	IRL								77	ELEC MCH APPAR,PARTS,NES	1	No Quantity							201			0
S3	2000	2000	2000	2	0	2	Export	508	Mozambique	MOZ	408	Dem. People's Rep. of Korea	PRK								77	ELEC MCH APPAR,PARTS,NES	1	No Quantity							3085			0
S3	2000	2000	2000	2	0	2	Export	508	Mozambique	MOZ	458	Malaysia	MYS								77	ELEC MCH APPAR,PARTS,NES	1	No Quantity							7682			0
S3	2000	2000	2000	2	0	2	Export	508	Mozambique	MOZ	620	Portugal	PRT								77	ELEC MCH APPAR,PARTS,NES	1	No Quantity							101848			0
S3	2000	2000	2000	2	0	2	Export	508	Mozambique	MOZ	686	Senegal	SEN								77	ELEC MCH APPAR,PARTS,NES	1	No Quantity							881			0
S3	2000	2000	2000	2	0	2	Export	508	Mozambique	MOZ	699	India	IND								77	ELEC MCH APPAR,PARTS,NES	1	No Quantity							233			0
S3	2000	2000	2000	2	0	2	Export	508	Mozambique	MOZ	710	South Africa	ZAF								77	ELEC MCH APPAR,PARTS,NES	1	No Quantity							50273			0
S3	2000	2000	2000	2	0	2	Export	508	Mozambique	MOZ	716	Zimbabwe	ZWE								77	ELEC MCH APPAR,PARTS,NES	1	No Quantity							8214			0
S3	2000	2000	2000	2	0	2	Export	508	Mozambique	MOZ	724	Spain	ESP								77	ELEC MCH APPAR,PARTS,NES	1	No Quantity							30565			0
S3	2000	2000	2000	2	0	2	Export	508	Mozambique	MOZ	748	Swaziland	SWZ								77	ELEC MCH APPAR,PARTS,NES	1	No Quantity							271			0
S3	2000	2000	2000	2	0	2	Export	508	Mozambique	MOZ	752	Sweden	SWE								77	ELEC MCH APPAR,PARTS,NES	1	No Quantity							1745			0
S3	2000	2000	2000	2	0	2	Export	508	Mozambique	MOZ	788	Tunisia	TUN								77	ELEC MCH APPAR,PARTS,NES	1	No Quantity							233346			0
S3	2000	2000	2000	2	0	2	Export	508	Mozambique	MOZ	826	United Kingdom	GBR								77	ELEC MCH APPAR,PARTS,NES	1	No Quantity							1454			0
S3	2000	2000	2000	2	0	2	Export	508	Mozambique	MOZ	842	USA	USA								77	ELEC MCH APPAR,PARTS,NES	1	No Quantity							192749			0
S3	2000	2000	2000	2	0	2	Export	508	Mozambique	MOZ	899	Areas, nes									77	ELEC MCH APPAR,PARTS,NES	1	No Quantity							4700			0
S3	2000	2000	2000	2	0	2	Export	512	Oman	OMN	0	World	WLD								77	ELEC MCH APPAR,PARTS,NES	1	No Quantity							41613539			0
S3	2000	2000	2000	2	0	2	Export	512	Oman	OMN	31	Azerbaijan	AZE								77	ELEC MCH APPAR,PARTS,NES	1	No Quantity							54627			0
S3	2000	2000	2000	2	0	2	Export	512	Oman	OMN	36	Australia	AUS								77	ELEC MCH APPAR,PARTS,NES	1	No Quantity							299			0
S3	2000	2000	2000	2	0	2	Export	512	Oman	OMN	40	Austria	AUT								77	ELEC MCH APPAR,PARTS,NES	1	No Quantity							484			0
S3	2000	2000	2000	2	0	2	Export	512	Oman	OMN	48	Bahrain	BHR								77	ELEC MCH APPAR,PARTS,NES	1	No Quantity							1428062			0
S3	2000	2000	2000	2	0	2	Export	512	Oman	OMN	108	Burundi	BDI								77	ELEC MCH APPAR,PARTS,NES	1	No Quantity							31012			0
S3	2000	2000	2000	2	0	2	Export	512	Oman	OMN	124	Canada	CAN								77	ELEC MCH APPAR,PARTS,NES	1	No Quantity							170967			0
S3	2000	2000	2000	2	0	2	Export	512	Oman	OMN	144	Sri Lanka	LKA								77	ELEC MCH APPAR,PARTS,NES	1	No Quantity							24003			0
S3	2000	2000	2000	2	0	2	Export	512	Oman	OMN	152	Chile	CHL								77	ELEC MCH APPAR,PARTS,NES	1	No Quantity							177412			0
S3	2000	2000	2000	2	0	2	Export	512	Oman	OMN	156	China	CHN								77	ELEC MCH APPAR,PARTS,NES	1	No Quantity							16481			0
S3	2000	2000	2000	2	0	2	Export	512	Oman	OMN	196	Cyprus	CYP								77	ELEC MCH APPAR,PARTS,NES	1	No Quantity							52			0
S3	2000	2000	2000	2	0	2	Export	512	Oman	OMN	208	Denmark	DNK								77	ELEC MCH APPAR,PARTS,NES	1	No Quantity							32718			0
S3	2000	2000	2000	2	0	2	Export	512	Oman	OMN	251	France	FRA								77	ELEC MCH APPAR,PARTS,NES	1	No Quantity							101165			0
S3	2000	2000	2000	2	0	2	Export	512	Oman	OMN	276	Germany	DEU								77	ELEC MCH APPAR,PARTS,NES	1	No Quantity							715735			0
S3	2000	2000	2000	2	0	2	Export	512	Oman	OMN	300	Greece	GRC								77	ELEC MCH APPAR,PARTS,NES	1	No Quantity							331131			0
S3	2000	2000	2000	2	0	2	Export	512	Oman	OMN	344	China, Hong Kong SAR	HKG								77	ELEC MCH APPAR,PARTS,NES	1	No Quantity							2601			0
S3	2000	2000	2000	2	0	2	Export	512	Oman	OMN	364	Iran	IRN								77	ELEC MCH APPAR,PARTS,NES	1	No Quantity							767823			0
S3	2000	2000	2000	2	0	2	Export	512	Oman	OMN	368	Iraq	IRQ								77	ELEC MCH APPAR,PARTS,NES	1	No Quantity							541425			0
S3	2000	2000	2000	2	0	2	Export	512	Oman	OMN	372	Ireland	IRL								77	ELEC MCH APPAR,PARTS,NES	1	No Quantity							351			0
S3	2000	2000	2000	2	0	2	Export	512	Oman	OMN	381	Italy	ITA								77	ELEC MCH APPAR,PARTS,NES	1	No Quantity							48497			0
S3	2000	2000	2000	2	0	2	Export	512	Oman	OMN	392	Japan	JPN								77	ELEC MCH APPAR,PARTS,NES	1	No Quantity							3623			0
S3	2000	2000	2000	2	0	2	Export	512	Oman	OMN	400	Jordan	JOR								77	ELEC MCH APPAR,PARTS,NES	1	No Quantity							467235			0
S3	2000	2000	2000	2	0	2	Export	512	Oman	OMN	404	Kenya	KEN								77	ELEC MCH APPAR,PARTS,NES	1	No Quantity							86013			0
S3	2000	2000	2000	2	0	2	Export	512	Oman	OMN	410	Rep. of Korea	KOR								77	ELEC MCH APPAR,PARTS,NES	1	No Quantity							520			0
S3	2000	2000	2000	2	0	2	Export	512	Oman	OMN	414	Kuwait	KWT								77	ELEC MCH APPAR,PARTS,NES	1	No Quantity							1990801			0
S3	2000	2000	2000	2	0	2	Export	512	Oman	OMN	422	Lebanon	LBN								77	ELEC MCH APPAR,PARTS,NES	1	No Quantity							79888			0
S3	2000	2000	2000	2	0	2	Export	512	Oman	OMN	528	Netherlands	NLD								77	ELEC MCH APPAR,PARTS,NES	1	No Quantity							16887			0
S3	2000	2000	2000	2	0	2	Export	512	Oman	OMN	586	Pakistan	PAK								77	ELEC MCH APPAR,PARTS,NES	1	No Quantity							390			0
S3	2000	2000	2000	2	0	2	Export	512	Oman	OMN	634	Qatar	QAT								77	ELEC MCH APPAR,PARTS,NES	1	No Quantity							1488203			0
S3	2000	2000	2000	2	0	2	Export	512	Oman	OMN	682	Saudi Arabia	SAU								77	ELEC MCH APPAR,PARTS,NES	1	No Quantity							2528031			0
S3	2000	2000	2000	2	0	2	Export	512	Oman	OMN	699	India	IND								77	ELEC MCH APPAR,PARTS,NES	1	No Quantity							149545			0
S3	2000	2000	2000	2	0	2	Export	512	Oman	OMN	702	Singapore	SGP								77	ELEC MCH APPAR,PARTS,NES	1	No Quantity							34140			0
S3	2000	2000	2000	2	0	2	Export	512	Oman	OMN	736	Fmr Sudan	SDN								77	ELEC MCH APPAR,PARTS,NES	1	No Quantity							68583			0
S3	2000	2000	2000	2	0	2	Export	512	Oman	OMN	752	Sweden	SWE								77	ELEC MCH APPAR,PARTS,NES	1	No Quantity							129573			0
S3	2000	2000	2000	2	0	2	Export	512	Oman	OMN	757	Switzerland	CHE								77	ELEC MCH APPAR,PARTS,NES	1	No Quantity							21384			0
S3	2000	2000	2000	2	0	2	Export	512	Oman	OMN	760	Syria	SYR								77	ELEC MCH APPAR,PARTS,NES	1	No Quantity							257092			0
S3	2000	2000	2000	2	0	2	Export	512	Oman	OMN	784	United Arab Emirates	ARE								77	ELEC MCH APPAR,PARTS,NES	1	No Quantity							23132952			0
S3	2000	2000	2000	2	0	2	Export	512	Oman	OMN	788	Tunisia	TUN								77	ELEC MCH APPAR,PARTS,NES	1	No Quantity							314512			0
S3	2000	2000	2000	2	0	2	Export	512	Oman	OMN	818	Egypt	EGY								77	ELEC MCH APPAR,PARTS,NES	1	No Quantity							74135			0
S3	2000	2000	2000	2	0	2	Export	512	Oman	OMN	826	United Kingdom	GBR								77	ELEC MCH APPAR,PARTS,NES	1	No Quantity							282817			0
S3	2000	2000	2000	2	0	2	Export	512	Oman	OMN	834	United Rep. of Tanzania	TZA								77	ELEC MCH APPAR,PARTS,NES	1	No Quantity							430481			0
S3	2000	2000	2000	2	0	2	Export	512	Oman	OMN	842	USA	USA								77	ELEC MCH APPAR,PARTS,NES	1	No Quantity							3261664			0
S3	2000	2000	2000	2	0	2	Export	512	Oman	OMN	854	Burkina Faso	BFA								77	ELEC MCH APPAR,PARTS,NES	1	No Quantity							52016			0
S3	2000	2000	2000	2	0	2	Export	512	Oman	OMN	887	Yemen	YEM								77	ELEC MCH APPAR,PARTS,NES	1	No Quantity							2224952			0
S3	2000	2000	2000	2	0	2	Export	512	Oman	OMN	894	Zambia	ZMB								77	ELEC MCH APPAR,PARTS,NES	1	No Quantity							73256			0
S3	2000	2000	2000	2	0	2	Export	508	Mozambique	MOZ	0	World	WLD								78	ROAD VEHICLES	1	No Quantity							3697338			0
S3	2000	2000	2000	2	0	2	Export	508	Mozambique	MOZ	24	Angola	AGO								78	ROAD VEHICLES	1	No Quantity							18389			0
S3	2000	2000	2000	2	0	2	Export	508	Mozambique	MOZ	72	Botswana	BWA								78	ROAD VEHICLES	1	No Quantity							808			0
S3	2000	2000	2000	2	0	2	Export	508	Mozambique	MOZ	208	Denmark	DNK								78	ROAD VEHICLES	1	No Quantity							40155			0
S3	2000	2000	2000	2	0	2	Export	508	Mozambique	MOZ	320	Guatemala	GTM								78	ROAD VEHICLES	1	No Quantity							8610			0
S3	2000	2000	2000	2	0	2	Export	508	Mozambique	MOZ	392	Japan	JPN								78	ROAD VEHICLES	1	No Quantity							5968			0
S3	2000	2000	2000	2	0	2	Export	508	Mozambique	MOZ	404	Kenya	KEN								78	ROAD VEHICLES	1	No Quantity							1384			0
S3	2000	2000	2000	2	0	2	Export	508	Mozambique	MOZ	454	Malawi	MWI								78	ROAD VEHICLES	1	No Quantity							608787			0
S3	2000	2000	2000	2	0	2	Export	508	Mozambique	MOZ	528	Netherlands	NLD								78	ROAD VEHICLES	1	No Quantity							129521			0
S3	2000	2000	2000	2	0	2	Export	508	Mozambique	MOZ	620	Portugal	PRT								78	ROAD VEHICLES	1	No Quantity							84764			0
S3	2000	2000	2000	2	0	2	Export	508	Mozambique	MOZ	686	Senegal	SEN								78	ROAD VEHICLES	1	No Quantity							1395			0
S3	2000	2000	2000	2	0	2	Export	508	Mozambique	MOZ	699	India	IND								78	ROAD VEHICLES	1	No Quantity							7074			0
S3	2000	2000	2000	2	0	2	Export	508	Mozambique	MOZ	710	South Africa	ZAF								78	ROAD VEHICLES	1	No Quantity							1295571			0
S3	2000	2000	2000	2	0	2	Export	508	Mozambique	MOZ	716	Zimbabwe	ZWE								78	ROAD VEHICLES	1	No Quantity							628162			0
S3	2000	2000	2000	2	0	2	Export	508	Mozambique	MOZ	724	Spain	ESP								78	ROAD VEHICLES	1	No Quantity							25339			0
S3	2000	2000	2000	2	0	2	Export	508	Mozambique	MOZ	748	Swaziland	SWZ								78	ROAD VEHICLES	1	No Quantity							4366			0
S3	2000	2000	2000	2	0	2	Export	508	Mozambique	MOZ	752	Sweden	SWE								78	ROAD VEHICLES	1	No Quantity							3336			0
S3	2000	2000	2000	2	0	2	Export	508	Mozambique	MOZ	826	United Kingdom	GBR								78	ROAD VEHICLES	1	No Quantity							25122			0
S3	2000	2000	2000	2	0	2	Export	508	Mozambique	MOZ	842	USA	USA								78	ROAD VEHICLES	1	No Quantity							385903			0
S3	2000	2000	2000	2	0	2	Export	508	Mozambique	MOZ	899	Areas, nes									78	ROAD VEHICLES	1	No Quantity							422684			0
S3	2000	2000	2000	2	0	2	Export	512	Oman	OMN	0	World	WLD								78	ROAD VEHICLES	1	No Quantity							446039016			0
S3	2000	2000	2000	2	0	2	Export	512	Oman	OMN	4	Afghanistan	AFG								78	ROAD VEHICLES	1	No Quantity							145904			0
S3	2000	2000	2000	2	0	2	Export	512	Oman	OMN	12	Algeria	DZA								78	ROAD VEHICLES	1	No Quantity							1550393			0
S3	2000	2000	2000	2	0	2	Export	512	Oman	OMN	24	Angola	AGO								78	ROAD VEHICLES	1	No Quantity							68372			0
S3	2000	2000	2000	2	0	2	Export	512	Oman	OMN	31	Azerbaijan	AZE								78	ROAD VEHICLES	1	No Quantity							479873			0
S3	2000	2000	2000	2	0	2	Export	512	Oman	OMN	36	Australia	AUS								78	ROAD VEHICLES	1	No Quantity							29321			0
S3	2000	2000	2000	2	0	2	Export	512	Oman	OMN	40	Austria	AUT								78	ROAD VEHICLES	1	No Quantity							21326			0
S3	2000	2000	2000	2	0	2	Export	512	Oman	OMN	48	Bahrain	BHR								78	ROAD VEHICLES	1	No Quantity							175597			0
S3	2000	2000	2000	2	0	2	Export	512	Oman	OMN	51	Armenia	ARM								78	ROAD VEHICLES	1	No Quantity							35644			0
S3	2000	2000	2000	2	0	2	Export	512	Oman	OMN	56	Belgium	BEL								78	ROAD VEHICLES	1	No Quantity							12423320			0
S3	2000	2000	2000	2	0	2	Export	512	Oman	OMN	76	Brazil	BRA								78	ROAD VEHICLES	1	No Quantity							801			0
S3	2000	2000	2000	2	0	2	Export	512	Oman	OMN	96	Brunei Darussalam	BRN								78	ROAD VEHICLES	1	No Quantity							13004			0
S3	2000	2000	2000	2	0	2	Export	512	Oman	OMN	100	Bulgaria	BGR								78	ROAD VEHICLES	1	No Quantity							1352406			0
S3	2000	2000	2000	2	0	2	Export	512	Oman	OMN	104	Myanmar	MMR								78	ROAD VEHICLES	1	No Quantity							114694			0
S3	2000	2000	2000	2	0	2	Export	512	Oman	OMN	108	Burundi	BDI								78	ROAD VEHICLES	1	No Quantity							161857			0
S3	2000	2000	2000	2	0	2	Export	512	Oman	OMN	116	Cambodia	KHM								78	ROAD VEHICLES	1	No Quantity							89467			0
S3	2000	2000	2000	2	0	2	Export	512	Oman	OMN	120	Cameroon	CMR								78	ROAD VEHICLES	1	No Quantity							11964			0
S3	2000	2000	2000	2	0	2	Export	512	Oman	OMN	124	Canada	CAN								78	ROAD VEHICLES	1	No Quantity							217006			0
S3	2000	2000	2000	2	0	2	Export	512	Oman	OMN	144	Sri Lanka	LKA								78	ROAD VEHICLES	1	No Quantity							15178			0
S3	2000	2000	2000	2	0	2	Export	512	Oman	OMN	148	Chad	TCD								78	ROAD VEHICLES	1	No Quantity							437971			0
S3	2000	2000	2000	2	0	2	Export	512	Oman	OMN	156	China	CHN								78	ROAD VEHICLES	1	No Quantity							165815			0
S3	2000	2000	2000	2	0	2	Export	512	Oman	OMN	174	Comoros	COM								78	ROAD VEHICLES	1	No Quantity							6775			0
S3	2000	2000	2000	2	0	2	Export	512	Oman	OMN	178	Congo	COG								78	ROAD VEHICLES	1	No Quantity							383802			0
S3	2000	2000	2000	2	0	2	Export	512	Oman	OMN	180	Dem. Rep. of the Congo	COD								78	ROAD VEHICLES	1	No Quantity							125098			0
S3	2000	2000	2000	2	0	2	Export	512	Oman	OMN	196	Cyprus	CYP								78	ROAD VEHICLES	1	No Quantity							24967			0
S3	2000	2000	2000	2	0	2	Export	512	Oman	OMN	208	Denmark	DNK								78	ROAD VEHICLES	1	No Quantity							2122692			0
S3	2000	2000	2000	2	0	2	Export	512	Oman	OMN	231	Ethiopia	ETH								78	ROAD VEHICLES	1	No Quantity							601930			0
S3	2000	2000	2000	2	0	2	Export	512	Oman	OMN	232	Eritrea	ERI								78	ROAD VEHICLES	1	No Quantity							198294			0
S3	2000	2000	2000	2	0	2	Export	512	Oman	OMN	251	France	FRA								78	ROAD VEHICLES	1	No Quantity							48276			0
S3	2000	2000	2000	2	0	2	Export	512	Oman	OMN	262	Djibouti	DJI								78	ROAD VEHICLES	1	No Quantity							1106328			0
S3	2000	2000	2000	2	0	2	Export	512	Oman	OMN	268	Georgia	GEO								78	ROAD VEHICLES	1	No Quantity							30798			0
S3	2000	2000	2000	2	0	2	Export	512	Oman	OMN	270	Gambia	GMB								78	ROAD VEHICLES	1	No Quantity							43589			0
S3	2000	2000	2000	2	0	2	Export	512	Oman	OMN	276	Germany	DEU								78	ROAD VEHICLES	1	No Quantity							951932			0
S3	2000	2000	2000	2	0	2	Export	512	Oman	OMN	288	Ghana	GHA								78	ROAD VEHICLES	1	No Quantity							309867			0
S3	2000	2000	2000	2	0	2	Export	512	Oman	OMN	344	China, Hong Kong SAR	HKG								78	ROAD VEHICLES	1	No Quantity							7021846			0
S3	2000	2000	2000	2	0	2	Export	512	Oman	OMN	364	Iran	IRN								78	ROAD VEHICLES	1	No Quantity							1195748			0
S3	2000	2000	2000	2	0	2	Export	512	Oman	OMN	368	Iraq	IRQ								78	ROAD VEHICLES	1	No Quantity							1034554			0
S3	2000	2000	2000	2	0	2	Export	512	Oman	OMN	372	Ireland	IRL								78	ROAD VEHICLES	1	No Quantity							8			0
S3	2000	2000	2000	2	0	2	Export	512	Oman	OMN	381	Italy	ITA								78	ROAD VEHICLES	1	No Quantity							523069			0
S3	2000	2000	2000	2	0	2	Export	512	Oman	OMN	392	Japan	JPN								78	ROAD VEHICLES	1	No Quantity							365631			0
S3	2000	2000	2000	2	0	2	Export	512	Oman	OMN	398	Kazakhstan	KAZ								78	ROAD VEHICLES	1	No Quantity							2698122			0
S3	2000	2000	2000	2	0	2	Export	512	Oman	OMN	400	Jordan	JOR								78	ROAD VEHICLES	1	No Quantity							2608835			0
S3	2000	2000	2000	2	0	2	Export	512	Oman	OMN	404	Kenya	KEN								78	ROAD VEHICLES	1	No Quantity							12242295			0
S3	2000	2000	2000	2	0	2	Export	512	Oman	OMN	414	Kuwait	KWT								78	ROAD VEHICLES	1	No Quantity							708603			0
S3	2000	2000	2000	2	0	2	Export	512	Oman	OMN	417	Kyrgyzstan	KGZ								78	ROAD VEHICLES	1	No Quantity							31209			0
S3	2000	2000	2000	2	0	2	Export	512	Oman	OMN	422	Lebanon	LBN								78	ROAD VEHICLES	1	No Quantity							65194			0
S3	2000	2000	2000	2	0	2	Export	512	Oman	OMN	430	Liberia	LBR								78	ROAD VEHICLES	1	No Quantity							21847			0
S3	2000	2000	2000	2	0	2	Export	512	Oman	OMN	434	Libya	LBY								78	ROAD VEHICLES	1	No Quantity							7845679			0
S3	2000	2000	2000	2	0	2	Export	512	Oman	OMN	458	Malaysia	MYS								78	ROAD VEHICLES	1	No Quantity							26008			0
S3	2000	2000	2000	2	0	2	Export	512	Oman	OMN	466	Mali	MLI								78	ROAD VEHICLES	1	No Quantity							11704			0
S3	2000	2000	2000	2	0	2	Export	512	Oman	OMN	478	Mauritania	MRT								78	ROAD VEHICLES	1	No Quantity							142263			0
S3	2000	2000	2000	2	0	2	Export	512	Oman	OMN	480	Mauritius	MUS								78	ROAD VEHICLES	1	No Quantity							34544			0
S3	2000	2000	2000	2	0	2	Export	512	Oman	OMN	490	Other Asia, nes									78	ROAD VEHICLES	1	No Quantity							1293277			0
S3	2000	2000	2000	2	0	2	Export	512	Oman	OMN	504	Morocco	MAR								78	ROAD VEHICLES	1	No Quantity							115735			0
S3	2000	2000	2000	2	0	2	Export	512	Oman	OMN	528	Netherlands	NLD								78	ROAD VEHICLES	1	No Quantity							1225732			0
S3	2000	2000	2000	2	0	2	Export	512	Oman	OMN	562	Niger	NER								78	ROAD VEHICLES	1	No Quantity							32770			0
S3	2000	2000	2000	2	0	2	Export	512	Oman	OMN	566	Nigeria	NGA								78	ROAD VEHICLES	1	No Quantity							97529			0
S3	2000	2000	2000	2	0	2	Export	512	Oman	OMN	579	Norway	NOR								78	ROAD VEHICLES	1	No Quantity							46294			0
S3	2000	2000	2000	2	0	2	Export	512	Oman	OMN	586	Pakistan	PAK								78	ROAD VEHICLES	1	No Quantity							220455			0
S3	2000	2000	2000	2	0	2	Export	512	Oman	OMN	616	Poland	POL								78	ROAD VEHICLES	1	No Quantity							81925			0
S3	2000	2000	2000	2	0	2	Export	512	Oman	OMN	634	Qatar	QAT								78	ROAD VEHICLES	1	No Quantity							1718525			0
S3	2000	2000	2000	2	0	2	Export	512	Oman	OMN	642	Romania	ROU								78	ROAD VEHICLES	1	No Quantity							15605			0
S3	2000	2000	2000	2	0	2	Export	512	Oman	OMN	643	Russian Federation	RUS								78	ROAD VEHICLES	1	No Quantity							306785			0
S3	2000	2000	2000	2	0	2	Export	512	Oman	OMN	646	Rwanda	RWA								78	ROAD VEHICLES	1	No Quantity							49935			0
S3	2000	2000	2000	2	0	2	Export	512	Oman	OMN	682	Saudi Arabia	SAU								78	ROAD VEHICLES	1	No Quantity							50181928			0
S3	2000	2000	2000	2	0	2	Export	512	Oman	OMN	699	India	IND								78	ROAD VEHICLES	1	No Quantity							203332			0
S3	2000	2000	2000	2	0	2	Export	512	Oman	OMN	702	Singapore	SGP								78	ROAD VEHICLES	1	No Quantity							970830			0
S3	2000	2000	2000	2	0	2	Export	512	Oman	OMN	706	Somalia	SOM								78	ROAD VEHICLES	1	No Quantity							86086			0
S3	2000	2000	2000	2	0	2	Export	512	Oman	OMN	710	South Africa	ZAF								78	ROAD VEHICLES	1	No Quantity							21238			0
S3	2000	2000	2000	2	0	2	Export	512	Oman	OMN	724	Spain	ESP								78	ROAD VEHICLES	1	No Quantity							650			0
S3	2000	2000	2000	2	0	2	Export	512	Oman	OMN	736	Fmr Sudan	SDN								78	ROAD VEHICLES	1	No Quantity							2531940			0
S3	2000	2000	2000	2	0	2	Export	512	Oman	OMN	752	Sweden	SWE								78	ROAD VEHICLES	1	No Quantity							14486			0
S3	2000	2000	2000	2	0	2	Export	512	Oman	OMN	757	Switzerland	CHE								78	ROAD VEHICLES	1	No Quantity							150905			0
S3	2000	2000	2000	2	0	2	Export	512	Oman	OMN	760	Syria	SYR								78	ROAD VEHICLES	1	No Quantity							682504			0
S3	2000	2000	2000	2	0	2	Export	512	Oman	OMN	762	Tajikistan	TJK								78	ROAD VEHICLES	1	No Quantity							11964			0
S3	2000	2000	2000	2	0	2	Export	512	Oman	OMN	764	Thailand	THA								78	ROAD VEHICLES	1	No Quantity							4992338			0
S3	2000	2000	2000	2	0	2	Export	512	Oman	OMN	768	Togo	TGO								78	ROAD VEHICLES	1	No Quantity							27308			0
S3	2000	2000	2000	2	0	2	Export	512	Oman	OMN	784	United Arab Emirates	ARE								78	ROAD VEHICLES	1	No Quantity							223589886			0
S3	2000	2000	2000	2	0	2	Export	512	Oman	OMN	788	Tunisia	TUN								78	ROAD VEHICLES	1	No Quantity							2928900			0
S3	2000	2000	2000	2	0	2	Export	512	Oman	OMN	795	Turkmenistan	TKM								78	ROAD VEHICLES	1	No Quantity							428330			0
S3	2000	2000	2000	2	0	2	Export	512	Oman	OMN	800	Uganda	UGA								78	ROAD VEHICLES	1	No Quantity							73922			0
S3	2000	2000	2000	2	0	2	Export	512	Oman	OMN	804	Ukraine	UKR								78	ROAD VEHICLES	1	No Quantity							59717			0
S3	2000	2000	2000	2	0	2	Export	512	Oman	OMN	818	Egypt	EGY								78	ROAD VEHICLES	1	No Quantity							4174931			0
S3	2000	2000	2000	2	0	2	Export	512	Oman	OMN	826	United Kingdom	GBR								78	ROAD VEHICLES	1	No Quantity							517202			0
S3	2000	2000	2000	2	0	2	Export	512	Oman	OMN	834	United Rep. of Tanzania	TZA								78	ROAD VEHICLES	1	No Quantity							18305109			0
S3	2000	2000	2000	2	0	2	Export	512	Oman	OMN	842	USA	USA								78	ROAD VEHICLES	1	No Quantity							135079			0
S3	2000	2000	2000	2	0	2	Export	512	Oman	OMN	860	Uzbekistan	UZB								78	ROAD VEHICLES	1	No Quantity							244380			0
S3	2000	2000	2000	2	0	2	Export	512	Oman	OMN	887	Yemen	YEM								78	ROAD VEHICLES	1	No Quantity							55422903			0
S3	2000	2000	2000	2	0	2	Export	512	Oman	OMN	894	Zambia	ZMB								78	ROAD VEHICLES	1	No Quantity							15037166			0
S3	2000	2000	2000	2	0	2	Export	508	Mozambique	MOZ	0	World	WLD								79	OTHR.TRANSPORT EQUIPMENT	1	No Quantity							1105257			0
S3	2000	2000	2000	2	0	2	Export	508	Mozambique	MOZ	292	Gibraltar	GIB								79	OTHR.TRANSPORT EQUIPMENT	1	No Quantity							131835			0
S3	2000	2000	2000	2	0	2	Export	508	Mozambique	MOZ	404	Kenya	KEN								79	OTHR.TRANSPORT EQUIPMENT	1	No Quantity							302			0
S3	2000	2000	2000	2	0	2	Export	508	Mozambique	MOZ	450	Madagascar	MDG								79	OTHR.TRANSPORT EQUIPMENT	1	No Quantity							101165			0
S3	2000	2000	2000	2	0	2	Export	508	Mozambique	MOZ	528	Netherlands	NLD								79	OTHR.TRANSPORT EQUIPMENT	1	No Quantity							4022			0
S3	2000	2000	2000	2	0	2	Export	508	Mozambique	MOZ	620	Portugal	PRT								79	OTHR.TRANSPORT EQUIPMENT	1	No Quantity							4662			0
S3	2000	2000	2000	2	0	2	Export	508	Mozambique	MOZ	686	Senegal	SEN								79	OTHR.TRANSPORT EQUIPMENT	1	No Quantity							66			0
S3	2000	2000	2000	2	0	2	Export	508	Mozambique	MOZ	702	Singapore	SGP								79	OTHR.TRANSPORT EQUIPMENT	1	No Quantity							75			0
S3	2000	2000	2000	2	0	2	Export	508	Mozambique	MOZ	710	South Africa	ZAF								79	OTHR.TRANSPORT EQUIPMENT	1	No Quantity							739487			0
S3	2000	2000	2000	2	0	2	Export	508	Mozambique	MOZ	724	Spain	ESP								79	OTHR.TRANSPORT EQUIPMENT	1	No Quantity							8496			0
S3	2000	2000	2000	2	0	2	Export	508	Mozambique	MOZ	826	United Kingdom	GBR								79	OTHR.TRANSPORT EQUIPMENT	1	No Quantity							109255			0
S3	2000	2000	2000	2	0	2	Export	508	Mozambique	MOZ	842	USA	USA								79	OTHR.TRANSPORT EQUIPMENT	1	No Quantity							4303			0
S3	2000	2000	2000	2	0	2	Export	508	Mozambique	MOZ	899	Areas, nes									79	OTHR.TRANSPORT EQUIPMENT	1	No Quantity							1588			0
S3	2000	2000	2000	2	0	2	Export	512	Oman	OMN	0	World	WLD								79	OTHR.TRANSPORT EQUIPMENT	1	No Quantity							35842592			0
S3	2000	2000	2000	2	0	2	Export	512	Oman	OMN	48	Bahrain	BHR								79	OTHR.TRANSPORT EQUIPMENT	1	No Quantity							359368			0
S3	2000	2000	2000	2	0	2	Export	512	Oman	OMN	56	Belgium	BEL								79	OTHR.TRANSPORT EQUIPMENT	1	No Quantity							23350			0
S3	2000	2000	2000	2	0	2	Export	512	Oman	OMN	208	Denmark	DNK								79	OTHR.TRANSPORT EQUIPMENT	1	No Quantity							351			0
S3	2000	2000	2000	2	0	2	Export	512	Oman	OMN	251	France	FRA								79	OTHR.TRANSPORT EQUIPMENT	1	No Quantity							1080156			0
S3	2000	2000	2000	2	0	2	Export	512	Oman	OMN	276	Germany	DEU								79	OTHR.TRANSPORT EQUIPMENT	1	No Quantity							3905792			0
S3	2000	2000	2000	2	0	2	Export	512	Oman	OMN	458	Malaysia	MYS								79	OTHR.TRANSPORT EQUIPMENT	1	No Quantity							317			0
S3	2000	2000	2000	2	0	2	Export	512	Oman	OMN	528	Netherlands	NLD								79	OTHR.TRANSPORT EQUIPMENT	1	No Quantity							87912			0
S3	2000	2000	2000	2	0	2	Export	512	Oman	OMN	579	Norway	NOR								79	OTHR.TRANSPORT EQUIPMENT	1	No Quantity							123098			0
S3	2000	2000	2000	2	0	2	Export	512	Oman	OMN	586	Pakistan	PAK								79	OTHR.TRANSPORT EQUIPMENT	1	No Quantity							3774			0
S3	2000	2000	2000	2	0	2	Export	512	Oman	OMN	699	India	IND								79	OTHR.TRANSPORT EQUIPMENT	1	No Quantity							237098			0
S3	2000	2000	2000	2	0	2	Export	512	Oman	OMN	702	Singapore	SGP								79	OTHR.TRANSPORT EQUIPMENT	1	No Quantity							6760517			0
S3	2000	2000	2000	2	0	2	Export	512	Oman	OMN	724	Spain	ESP								79	OTHR.TRANSPORT EQUIPMENT	1	No Quantity							41433			0
S3	2000	2000	2000	2	0	2	Export	512	Oman	OMN	752	Sweden	SWE								79	OTHR.TRANSPORT EQUIPMENT	1	No Quantity							235350			0
S3	2000	2000	2000	2	0	2	Export	512	Oman	OMN	757	Switzerland	CHE								79	OTHR.TRANSPORT EQUIPMENT	1	No Quantity							206390			0
S3	2000	2000	2000	2	0	2	Export	512	Oman	OMN	784	United Arab Emirates	ARE								79	OTHR.TRANSPORT EQUIPMENT	1	No Quantity							3599849			0
S3	2000	2000	2000	2	0	2	Export	512	Oman	OMN	826	United Kingdom	GBR								79	OTHR.TRANSPORT EQUIPMENT	1	No Quantity							18798076			0
S3	2000	2000	2000	2	0	2	Export	512	Oman	OMN	842	USA	USA								79	OTHR.TRANSPORT EQUIPMENT	1	No Quantity							379763			0
S3	2000	2000	2000	2	0	2	Export	508	Mozambique	MOZ	0	World	WLD								81	PREFAB BUILDGS,FTTNG ETC	1	No Quantity							164332			0
S3	2000	2000	2000	2	0	2	Export	508	Mozambique	MOZ	454	Malawi	MWI								81	PREFAB BUILDGS,FTTNG ETC	1	No Quantity							603			0
S3	2000	2000	2000	2	0	2	Export	508	Mozambique	MOZ	620	Portugal	PRT								81	PREFAB BUILDGS,FTTNG ETC	1	No Quantity							171			0
S3	2000	2000	2000	2	0	2	Export	508	Mozambique	MOZ	710	South Africa	ZAF								81	PREFAB BUILDGS,FTTNG ETC	1	No Quantity							154242			0
S3	2000	2000	2000	2	0	2	Export	508	Mozambique	MOZ	716	Zimbabwe	ZWE								81	PREFAB BUILDGS,FTTNG ETC	1	No Quantity							1846			0
S3	2000	2000	2000	2	0	2	Export	508	Mozambique	MOZ	724	Spain	ESP								81	PREFAB BUILDGS,FTTNG ETC	1	No Quantity							7451			0
S3	2000	2000	2000	2	0	2	Export	508	Mozambique	MOZ	842	USA	USA								81	PREFAB BUILDGS,FTTNG ETC	1	No Quantity							18			0
S3	2000	2000	2000	2	0	2	Export	512	Oman	OMN	0	World	WLD								81	PREFAB BUILDGS,FTTNG ETC	1	No Quantity							5657615			0
S3	2000	2000	2000	2	0	2	Export	512	Oman	OMN	48	Bahrain	BHR								81	PREFAB BUILDGS,FTTNG ETC	1	No Quantity							110341			0
S3	2000	2000	2000	2	0	2	Export	512	Oman	OMN	246	Finland	FIN								81	PREFAB BUILDGS,FTTNG ETC	1	No Quantity							3121			0
S3	2000	2000	2000	2	0	2	Export	512	Oman	OMN	276	Germany	DEU								81	PREFAB BUILDGS,FTTNG ETC	1	No Quantity							32042			0
S3	2000	2000	2000	2	0	2	Export	512	Oman	OMN	364	Iran	IRN								81	PREFAB BUILDGS,FTTNG ETC	1	No Quantity							1300			0
S3	2000	2000	2000	2	0	2	Export	512	Oman	OMN	381	Italy	ITA								81	PREFAB BUILDGS,FTTNG ETC	1	No Quantity							390			0
S3	2000	2000	2000	2	0	2	Export	512	Oman	OMN	400	Jordan	JOR								81	PREFAB BUILDGS,FTTNG ETC	1	No Quantity							1691			0
S3	2000	2000	2000	2	0	2	Export	512	Oman	OMN	414	Kuwait	KWT								81	PREFAB BUILDGS,FTTNG ETC	1	No Quantity							238190			0
S3	2000	2000	2000	2	0	2	Export	512	Oman	OMN	586	Pakistan	PAK								81	PREFAB BUILDGS,FTTNG ETC	1	No Quantity							1300			0
S3	2000	2000	2000	2	0	2	Export	512	Oman	OMN	634	Qatar	QAT								81	PREFAB BUILDGS,FTTNG ETC	1	No Quantity							664120			0
S3	2000	2000	2000	2	0	2	Export	512	Oman	OMN	682	Saudi Arabia	SAU								81	PREFAB BUILDGS,FTTNG ETC	1	No Quantity							566520			0
S3	2000	2000	2000	2	0	2	Export	512	Oman	OMN	702	Singapore	SGP								81	PREFAB BUILDGS,FTTNG ETC	1	No Quantity							105992			0
S3	2000	2000	2000	2	0	2	Export	512	Oman	OMN	784	United Arab Emirates	ARE								81	PREFAB BUILDGS,FTTNG ETC	1	No Quantity							3200897			0
S3	2000	2000	2000	2	0	2	Export	512	Oman	OMN	788	Tunisia	TUN								81	PREFAB BUILDGS,FTTNG ETC	1	No Quantity							2081			0
S3	2000	2000	2000	2	0	2	Export	512	Oman	OMN	826	United Kingdom	GBR								81	PREFAB BUILDGS,FTTNG ETC	1	No Quantity							52			0
S3	2000	2000	2000	2	0	2	Export	512	Oman	OMN	834	United Rep. of Tanzania	TZA								81	PREFAB BUILDGS,FTTNG ETC	1	No Quantity							4473			0
S3	2000	2000	2000	2	0	2	Export	512	Oman	OMN	887	Yemen	YEM								81	PREFAB BUILDGS,FTTNG ETC	1	No Quantity							725105			0
S3	2000	2000	2000	2	0	2	Export	508	Mozambique	MOZ	0	World	WLD								82	FURNITURE,BEDDING,ETC.	1	No Quantity							42916			0
S3	2000	2000	2000	2	0	2	Export	508	Mozambique	MOZ	454	Malawi	MWI								82	FURNITURE,BEDDING,ETC.	1	No Quantity							841			0
S3	2000	2000	2000	2	0	2	Export	508	Mozambique	MOZ	620	Portugal	PRT								82	FURNITURE,BEDDING,ETC.	1	No Quantity							4817			0
S3	2000	2000	2000	2	0	2	Export	508	Mozambique	MOZ	710	South Africa	ZAF								82	FURNITURE,BEDDING,ETC.	1	No Quantity							12338			0
S3	2000	2000	2000	2	0	2	Export	508	Mozambique	MOZ	716	Zimbabwe	ZWE								82	FURNITURE,BEDDING,ETC.	1	No Quantity							144			0
S3	2000	2000	2000	2	0	2	Export	508	Mozambique	MOZ	724	Spain	ESP								82	FURNITURE,BEDDING,ETC.	1	No Quantity							757			0
S3	2000	2000	2000	2	0	2	Export	508	Mozambique	MOZ	757	Switzerland	CHE								82	FURNITURE,BEDDING,ETC.	1	No Quantity							17886			0
S3	2000	2000	2000	2	0	2	Export	508	Mozambique	MOZ	826	United Kingdom	GBR								82	FURNITURE,BEDDING,ETC.	1	No Quantity							6134			0
S3	2000	2000	2000	2	0	2	Export	512	Oman	OMN	0	World	WLD								82	FURNITURE,BEDDING,ETC.	1	No Quantity							28317587			0
S3	2000	2000	2000	2	0	2	Export	512	Oman	OMN	48	Bahrain	BHR								82	FURNITURE,BEDDING,ETC.	1	No Quantity							321298			0
S3	2000	2000	2000	2	0	2	Export	512	Oman	OMN	56	Belgium	BEL								82	FURNITURE,BEDDING,ETC.	1	No Quantity							145958			0
S3	2000	2000	2000	2	0	2	Export	512	Oman	OMN	124	Canada	CAN								82	FURNITURE,BEDDING,ETC.	1	No Quantity							650			0
S3	2000	2000	2000	2	0	2	Export	512	Oman	OMN	180	Dem. Rep. of the Congo	COD								82	FURNITURE,BEDDING,ETC.	1	No Quantity							8101			0
S3	2000	2000	2000	2	0	2	Export	512	Oman	OMN	208	Denmark	DNK								82	FURNITURE,BEDDING,ETC.	1	No Quantity							14226			0
S3	2000	2000	2000	2	0	2	Export	512	Oman	OMN	276	Germany	DEU								82	FURNITURE,BEDDING,ETC.	1	No Quantity							879350			0
S3	2000	2000	2000	2	0	2	Export	512	Oman	OMN	344	China, Hong Kong SAR	HKG								82	FURNITURE,BEDDING,ETC.	1	No Quantity							57074			0
S3	2000	2000	2000	2	0	2	Export	512	Oman	OMN	364	Iran	IRN								82	FURNITURE,BEDDING,ETC.	1	No Quantity							89038			0
S3	2000	2000	2000	2	0	2	Export	512	Oman	OMN	372	Ireland	IRL								82	FURNITURE,BEDDING,ETC.	1	No Quantity							134117			0
S3	2000	2000	2000	2	0	2	Export	512	Oman	OMN	381	Italy	ITA								82	FURNITURE,BEDDING,ETC.	1	No Quantity							780			0
S3	2000	2000	2000	2	0	2	Export	512	Oman	OMN	392	Japan	JPN								82	FURNITURE,BEDDING,ETC.	1	No Quantity							20895			0
S3	2000	2000	2000	2	0	2	Export	512	Oman	OMN	400	Jordan	JOR								82	FURNITURE,BEDDING,ETC.	1	No Quantity							56346			0
S3	2000	2000	2000	2	0	2	Export	512	Oman	OMN	404	Kenya	KEN								82	FURNITURE,BEDDING,ETC.	1	No Quantity							39207			0
S3	2000	2000	2000	2	0	2	Export	512	Oman	OMN	414	Kuwait	KWT								82	FURNITURE,BEDDING,ETC.	1	No Quantity							2322403			0
S3	2000	2000	2000	2	0	2	Export	512	Oman	OMN	422	Lebanon	LBN								82	FURNITURE,BEDDING,ETC.	1	No Quantity							8879			0
S3	2000	2000	2000	2	0	2	Export	512	Oman	OMN	528	Netherlands	NLD								82	FURNITURE,BEDDING,ETC.	1	No Quantity							369360			0
S3	2000	2000	2000	2	0	2	Export	512	Oman	OMN	586	Pakistan	PAK								82	FURNITURE,BEDDING,ETC.	1	No Quantity							7163			0
S3	2000	2000	2000	2	0	2	Export	512	Oman	OMN	634	Qatar	QAT								82	FURNITURE,BEDDING,ETC.	1	No Quantity							3952314			0
S3	2000	2000	2000	2	0	2	Export	512	Oman	OMN	682	Saudi Arabia	SAU								82	FURNITURE,BEDDING,ETC.	1	No Quantity							6488124			0
S3	2000	2000	2000	2	0	2	Export	512	Oman	OMN	699	India	IND								82	FURNITURE,BEDDING,ETC.	1	No Quantity							19576			0
S3	2000	2000	2000	2	0	2	Export	512	Oman	OMN	702	Singapore	SGP								82	FURNITURE,BEDDING,ETC.	1	No Quantity							679			0
S3	2000	2000	2000	2	0	2	Export	512	Oman	OMN	705	Slovenia	SVN								82	FURNITURE,BEDDING,ETC.	1	No Quantity							50453			0
S3	2000	2000	2000	2	0	2	Export	512	Oman	OMN	706	Somalia	SOM								82	FURNITURE,BEDDING,ETC.	1	No Quantity							1810			0
S3	2000	2000	2000	2	0	2	Export	512	Oman	OMN	710	South Africa	ZAF								82	FURNITURE,BEDDING,ETC.	1	No Quantity							39612			0
S3	2000	2000	2000	2	0	2	Export	512	Oman	OMN	764	Thailand	THA								82	FURNITURE,BEDDING,ETC.	1	No Quantity							278			0
S3	2000	2000	2000	2	0	2	Export	512	Oman	OMN	784	United Arab Emirates	ARE								82	FURNITURE,BEDDING,ETC.	1	No Quantity							9932296			0
S3	2000	2000	2000	2	0	2	Export	512	Oman	OMN	788	Tunisia	TUN								82	FURNITURE,BEDDING,ETC.	1	No Quantity							22770			0
S3	2000	2000	2000	2	0	2	Export	512	Oman	OMN	818	Egypt	EGY								82	FURNITURE,BEDDING,ETC.	1	No Quantity							17704			0
S3	2000	2000	2000	2	0	2	Export	512	Oman	OMN	826	United Kingdom	GBR								82	FURNITURE,BEDDING,ETC.	1	No Quantity							2519337			0
S3	2000	2000	2000	2	0	2	Export	512	Oman	OMN	834	United Rep. of Tanzania	TZA								82	FURNITURE,BEDDING,ETC.	1	No Quantity							150346			0
S3	2000	2000	2000	2	0	2	Export	512	Oman	OMN	842	USA	USA								82	FURNITURE,BEDDING,ETC.	1	No Quantity							186164			0
S3	2000	2000	2000	2	0	2	Export	512	Oman	OMN	887	Yemen	YEM								82	FURNITURE,BEDDING,ETC.	1	No Quantity							461280			0
S3	2000	2000	2000	2	0	2	Export	508	Mozambique	MOZ	0	World	WLD								83	TRAVEL GOODS,HANDBGS ETC	1	No Quantity							12996			0
S3	2000	2000	2000	2	0	2	Export	508	Mozambique	MOZ	251	France	FRA								83	TRAVEL GOODS,HANDBGS ETC	1	No Quantity							5278			0
S3	2000	2000	2000	2	0	2	Export	508	Mozambique	MOZ	381	Italy	ITA								83	TRAVEL GOODS,HANDBGS ETC	1	No Quantity							7387			0
S3	2000	2000	2000	2	0	2	Export	508	Mozambique	MOZ	620	Portugal	PRT								83	TRAVEL GOODS,HANDBGS ETC	1	No Quantity							332			0
S3	2000	2000	2000	2	0	2	Export	512	Oman	OMN	0	World	WLD								83	TRAVEL GOODS,HANDBGS ETC	1	No Quantity							66765			0
S3	2000	2000	2000	2	0	2	Export	512	Oman	OMN	400	Jordan	JOR								83	TRAVEL GOODS,HANDBGS ETC	1	No Quantity							8879			0
S3	2000	2000	2000	2	0	2	Export	512	Oman	OMN	414	Kuwait	KWT								83	TRAVEL GOODS,HANDBGS ETC	1	No Quantity							1750			0
S3	2000	2000	2000	2	0	2	Export	512	Oman	OMN	422	Lebanon	LBN								83	TRAVEL GOODS,HANDBGS ETC	1	No Quantity							8811			0
S3	2000	2000	2000	2	0	2	Export	512	Oman	OMN	634	Qatar	QAT								83	TRAVEL GOODS,HANDBGS ETC	1	No Quantity							1196			0
S3	2000	2000	2000	2	0	2	Export	512	Oman	OMN	784	United Arab Emirates	ARE								83	TRAVEL GOODS,HANDBGS ETC	1	No Quantity							21004			0
S3	2000	2000	2000	2	0	2	Export	512	Oman	OMN	788	Tunisia	TUN								83	TRAVEL GOODS,HANDBGS ETC	1	No Quantity							234			0
S3	2000	2000	2000	2	0	2	Export	512	Oman	OMN	826	United Kingdom	GBR								83	TRAVEL GOODS,HANDBGS ETC	1	No Quantity							182			0
S3	2000	2000	2000	2	0	2	Export	512	Oman	OMN	887	Yemen	YEM								83	TRAVEL GOODS,HANDBGS ETC	1	No Quantity							24707			0
S3	2000	2000	2000	2	0	2	Export	508	Mozambique	MOZ	0	World	WLD								84	CLOTHING AND ACCESSORIES	1	No Quantity							5803865			0
S3	2000	2000	2000	2	0	2	Export	508	Mozambique	MOZ	56	Belgium	BEL								84	CLOTHING AND ACCESSORIES	1	No Quantity							65175			0
S3	2000	2000	2000	2	0	2	Export	508	Mozambique	MOZ	178	Congo	COG								84	CLOTHING AND ACCESSORIES	1	No Quantity							3868			0
S3	2000	2000	2000	2	0	2	Export	508	Mozambique	MOZ	251	France	FRA								84	CLOTHING AND ACCESSORIES	1	No Quantity							488630			0
S3	2000	2000	2000	2	0	2	Export	508	Mozambique	MOZ	266	Gabon	GAB								84	CLOTHING AND ACCESSORIES	1	No Quantity							15748			0
S3	2000	2000	2000	2	0	2	Export	508	Mozambique	MOZ	381	Italy	ITA								84	CLOTHING AND ACCESSORIES	1	No Quantity							32087			0
S3	2000	2000	2000	2	0	2	Export	508	Mozambique	MOZ	620	Portugal	PRT								84	CLOTHING AND ACCESSORIES	1	No Quantity							166173			0
S3	2000	2000	2000	2	0	2	Export	508	Mozambique	MOZ	699	India	IND								84	CLOTHING AND ACCESSORIES	1	No Quantity							210860			0
S3	2000	2000	2000	2	0	2	Export	508	Mozambique	MOZ	710	South Africa	ZAF								84	CLOTHING AND ACCESSORIES	1	No Quantity							4641343			0
S3	2000	2000	2000	2	0	2	Export	508	Mozambique	MOZ	724	Spain	ESP								84	CLOTHING AND ACCESSORIES	1	No Quantity							63852			0
S3	2000	2000	2000	2	0	2	Export	508	Mozambique	MOZ	826	United Kingdom	GBR								84	CLOTHING AND ACCESSORIES	1	No Quantity							62693			0
S3	2000	2000	2000	2	0	2	Export	508	Mozambique	MOZ	842	USA	USA								84	CLOTHING AND ACCESSORIES	1	No Quantity							2564			0
S3	2000	2000	2000	2	0	2	Export	508	Mozambique	MOZ	899	Areas, nes									84	CLOTHING AND ACCESSORIES	1	No Quantity							50873			0
S3	2000	2000	2000	2	0	2	Export	512	Oman	OMN	0	World	WLD								84	CLOTHING AND ACCESSORIES	1	No Quantity							77827944			0
S3	2000	2000	2000	2	0	2	Export	512	Oman	OMN	48	Bahrain	BHR								84	CLOTHING AND ACCESSORIES	1	No Quantity							44146			0
S3	2000	2000	2000	2	0	2	Export	512	Oman	OMN	124	Canada	CAN								84	CLOTHING AND ACCESSORIES	1	No Quantity							1190190			0
S3	2000	2000	2000	2	0	2	Export	512	Oman	OMN	144	Sri Lanka	LKA								84	CLOTHING AND ACCESSORIES	1	No Quantity							71573			0
S3	2000	2000	2000	2	0	2	Export	512	Oman	OMN	251	France	FRA								84	CLOTHING AND ACCESSORIES	1	No Quantity							102013			0
S3	2000	2000	2000	2	0	2	Export	512	Oman	OMN	276	Germany	DEU								84	CLOTHING AND ACCESSORIES	1	No Quantity							46965			0
S3	2000	2000	2000	2	0	2	Export	512	Oman	OMN	364	Iran	IRN								84	CLOTHING AND ACCESSORIES	1	No Quantity							19636			0
S3	2000	2000	2000	2	0	2	Export	512	Oman	OMN	368	Iraq	IRQ								84	CLOTHING AND ACCESSORIES	1	No Quantity							38468			0
S3	2000	2000	2000	2	0	2	Export	512	Oman	OMN	392	Japan	JPN								84	CLOTHING AND ACCESSORIES	1	No Quantity							436949			0
S3	2000	2000	2000	2	0	2	Export	512	Oman	OMN	400	Jordan	JOR								84	CLOTHING AND ACCESSORIES	1	No Quantity							19025			0
S3	2000	2000	2000	2	0	2	Export	512	Oman	OMN	414	Kuwait	KWT								84	CLOTHING AND ACCESSORIES	1	No Quantity							56936			0
S3	2000	2000	2000	2	0	2	Export	512	Oman	OMN	458	Malaysia	MYS								84	CLOTHING AND ACCESSORIES	1	No Quantity							1020			0
S3	2000	2000	2000	2	0	2	Export	512	Oman	OMN	484	Mexico	MEX								84	CLOTHING AND ACCESSORIES	1	No Quantity							101459			0
S3	2000	2000	2000	2	0	2	Export	512	Oman	OMN	528	Netherlands	NLD								84	CLOTHING AND ACCESSORIES	1	No Quantity							152437			0
S3	2000	2000	2000	2	0	2	Export	512	Oman	OMN	634	Qatar	QAT								84	CLOTHING AND ACCESSORIES	1	No Quantity							13925			0
S3	2000	2000	2000	2	0	2	Export	512	Oman	OMN	682	Saudi Arabia	SAU								84	CLOTHING AND ACCESSORIES	1	No Quantity							219196			0
S3	2000	2000	2000	2	0	2	Export	512	Oman	OMN	699	India	IND								84	CLOTHING AND ACCESSORIES	1	No Quantity							17306			0
S3	2000	2000	2000	2	0	2	Export	512	Oman	OMN	710	South Africa	ZAF								84	CLOTHING AND ACCESSORIES	1	No Quantity							84752			0
S3	2000	2000	2000	2	0	2	Export	512	Oman	OMN	748	Swaziland	SWZ								84	CLOTHING AND ACCESSORIES	1	No Quantity							1893			0
S3	2000	2000	2000	2	0	2	Export	512	Oman	OMN	757	Switzerland	CHE								84	CLOTHING AND ACCESSORIES	1	No Quantity							2850			0
S3	2000	2000	2000	2	0	2	Export	512	Oman	OMN	784	United Arab Emirates	ARE								84	CLOTHING AND ACCESSORIES	1	No Quantity							2515376			0
S3	2000	2000	2000	2	0	2	Export	512	Oman	OMN	788	Tunisia	TUN								84	CLOTHING AND ACCESSORIES	1	No Quantity							390			0
S3	2000	2000	2000	2	0	2	Export	512	Oman	OMN	826	United Kingdom	GBR								84	CLOTHING AND ACCESSORIES	1	No Quantity							457420			0
S3	2000	2000	2000	2	0	2	Export	512	Oman	OMN	834	United Rep. of Tanzania	TZA								84	CLOTHING AND ACCESSORIES	1	No Quantity							28367			0
S3	2000	2000	2000	2	0	2	Export	512	Oman	OMN	842	USA	USA								84	CLOTHING AND ACCESSORIES	1	No Quantity							62465336			0
S3	2000	2000	2000	2	0	2	Export	512	Oman	OMN	887	Yemen	YEM								84	CLOTHING AND ACCESSORIES	1	No Quantity							9740316			0
S3	2000	2000	2000	2	0	2	Export	508	Mozambique	MOZ	0	World	WLD								85	FOOTWEAR	1	No Quantity							587505			0
S3	2000	2000	2000	2	0	2	Export	508	Mozambique	MOZ	178	Congo	COG								85	FOOTWEAR	1	No Quantity							3121			0
S3	2000	2000	2000	2	0	2	Export	508	Mozambique	MOZ	192	Cuba	CUB								85	FOOTWEAR	1	No Quantity							137127			0
S3	2000	2000	2000	2	0	2	Export	508	Mozambique	MOZ	454	Malawi	MWI								85	FOOTWEAR	1	No Quantity							2999			0
S3	2000	2000	2000	2	0	2	Export	508	Mozambique	MOZ	620	Portugal	PRT								85	FOOTWEAR	1	No Quantity							444173			0
S3	2000	2000	2000	2	0	2	Export	508	Mozambique	MOZ	710	South Africa	ZAF								85	FOOTWEAR	1	No Quantity							84			0
S3	2000	2000	2000	2	0	2	Export	508	Mozambique	MOZ	716	Zimbabwe	ZWE								85	FOOTWEAR	1	No Quantity							1			0
S3	2000	2000	2000	2	0	2	Export	512	Oman	OMN	0	World	WLD								85	FOOTWEAR	1	No Quantity							1845644			0
S3	2000	2000	2000	2	0	2	Export	512	Oman	OMN	48	Bahrain	BHR								85	FOOTWEAR	1	No Quantity							58140			0
S3	2000	2000	2000	2	0	2	Export	512	Oman	OMN	364	Iran	IRN								85	FOOTWEAR	1	No Quantity							2341			0
S3	2000	2000	2000	2	0	2	Export	512	Oman	OMN	368	Iraq	IRQ								85	FOOTWEAR	1	No Quantity							9495			0
S3	2000	2000	2000	2	0	2	Export	512	Oman	OMN	400	Jordan	JOR								85	FOOTWEAR	1	No Quantity							988			0
S3	2000	2000	2000	2	0	2	Export	512	Oman	OMN	414	Kuwait	KWT								85	FOOTWEAR	1	No Quantity							88856			0
S3	2000	2000	2000	2	0	2	Export	512	Oman	OMN	634	Qatar	QAT								85	FOOTWEAR	1	No Quantity							315800			0
S3	2000	2000	2000	2	0	2	Export	512	Oman	OMN	682	Saudi Arabia	SAU								85	FOOTWEAR	1	No Quantity							289501			0
S3	2000	2000	2000	2	0	2	Export	512	Oman	OMN	760	Syria	SYR								85	FOOTWEAR	1	No Quantity							10013			0
S3	2000	2000	2000	2	0	2	Export	512	Oman	OMN	784	United Arab Emirates	ARE								85	FOOTWEAR	1	No Quantity							583768			0
S3	2000	2000	2000	2	0	2	Export	512	Oman	OMN	800	Uganda	UGA								85	FOOTWEAR	1	No Quantity							26			0
S3	2000	2000	2000	2	0	2	Export	512	Oman	OMN	842	USA	USA								85	FOOTWEAR	1	No Quantity							43420			0
S3	2000	2000	2000	2	0	2	Export	512	Oman	OMN	887	Yemen	YEM								85	FOOTWEAR	1	No Quantity							443295			0
S3	2000	2000	2000	2	0	2	Export	508	Mozambique	MOZ	0	World	WLD								87	SCIENTIFIC EQUIPMENT NES	1	No Quantity							321489			0
S3	2000	2000	2000	2	0	2	Export	508	Mozambique	MOZ	170	Colombia	COL								87	SCIENTIFIC EQUIPMENT NES	1	No Quantity							445			0
S3	2000	2000	2000	2	0	2	Export	508	Mozambique	MOZ	208	Denmark	DNK								87	SCIENTIFIC EQUIPMENT NES	1	No Quantity							7708			0
S3	2000	2000	2000	2	0	2	Export	508	Mozambique	MOZ	251	France	FRA								87	SCIENTIFIC EQUIPMENT NES	1	No Quantity							237			0
S3	2000	2000	2000	2	0	2	Export	508	Mozambique	MOZ	528	Netherlands	NLD								87	SCIENTIFIC EQUIPMENT NES	1	No Quantity							17443			0
S3	2000	2000	2000	2	0	2	Export	508	Mozambique	MOZ	620	Portugal	PRT								87	SCIENTIFIC EQUIPMENT NES	1	No Quantity							137613			0
S3	2000	2000	2000	2	0	2	Export	508	Mozambique	MOZ	710	South Africa	ZAF								87	SCIENTIFIC EQUIPMENT NES	1	No Quantity							76746			0
S3	2000	2000	2000	2	0	2	Export	508	Mozambique	MOZ	716	Zimbabwe	ZWE								87	SCIENTIFIC EQUIPMENT NES	1	No Quantity							2951			0
S3	2000	2000	2000	2	0	2	Export	508	Mozambique	MOZ	724	Spain	ESP								87	SCIENTIFIC EQUIPMENT NES	1	No Quantity							56932			0
S3	2000	2000	2000	2	0	2	Export	508	Mozambique	MOZ	752	Sweden	SWE								87	SCIENTIFIC EQUIPMENT NES	1	No Quantity							1056			0
S3	2000	2000	2000	2	0	2	Export	508	Mozambique	MOZ	826	United Kingdom	GBR								87	SCIENTIFIC EQUIPMENT NES	1	No Quantity							16820			0
S3	2000	2000	2000	2	0	2	Export	508	Mozambique	MOZ	842	USA	USA								87	SCIENTIFIC EQUIPMENT NES	1	No Quantity							3128			0
S3	2000	2000	2000	2	0	2	Export	508	Mozambique	MOZ	899	Areas, nes									87	SCIENTIFIC EQUIPMENT NES	1	No Quantity							410			0
S3	2000	2000	2000	2	0	2	Export	512	Oman	OMN	0	World	WLD								87	SCIENTIFIC EQUIPMENT NES	1	No Quantity							2120876			0
S3	2000	2000	2000	2	0	2	Export	512	Oman	OMN	48	Bahrain	BHR								87	SCIENTIFIC EQUIPMENT NES	1	No Quantity							33222			0
S3	2000	2000	2000	2	0	2	Export	512	Oman	OMN	56	Belgium	BEL								87	SCIENTIFIC EQUIPMENT NES	1	No Quantity							5607			0
S3	2000	2000	2000	2	0	2	Export	512	Oman	OMN	124	Canada	CAN								87	SCIENTIFIC EQUIPMENT NES	1	No Quantity							12112			0
S3	2000	2000	2000	2	0	2	Export	512	Oman	OMN	208	Denmark	DNK								87	SCIENTIFIC EQUIPMENT NES	1	No Quantity							6996			0
S3	2000	2000	2000	2	0	2	Export	512	Oman	OMN	231	Ethiopia	ETH								87	SCIENTIFIC EQUIPMENT NES	1	No Quantity							60			0
S3	2000	2000	2000	2	0	2	Export	512	Oman	OMN	251	France	FRA								87	SCIENTIFIC EQUIPMENT NES	1	No Quantity							54718			0
S3	2000	2000	2000	2	0	2	Export	512	Oman	OMN	276	Germany	DEU								87	SCIENTIFIC EQUIPMENT NES	1	No Quantity							694640			0
S3	2000	2000	2000	2	0	2	Export	512	Oman	OMN	300	Greece	GRC								87	SCIENTIFIC EQUIPMENT NES	1	No Quantity							22468			0
S3	2000	2000	2000	2	0	2	Export	512	Oman	OMN	368	Iraq	IRQ								87	SCIENTIFIC EQUIPMENT NES	1	No Quantity							38364			0
S3	2000	2000	2000	2	0	2	Export	512	Oman	OMN	381	Italy	ITA								87	SCIENTIFIC EQUIPMENT NES	1	No Quantity							126445			0
S3	2000	2000	2000	2	0	2	Export	512	Oman	OMN	392	Japan	JPN								87	SCIENTIFIC EQUIPMENT NES	1	No Quantity							94528			0
S3	2000	2000	2000	2	0	2	Export	512	Oman	OMN	400	Jordan	JOR								87	SCIENTIFIC EQUIPMENT NES	1	No Quantity							2075			0
S3	2000	2000	2000	2	0	2	Export	512	Oman	OMN	414	Kuwait	KWT								87	SCIENTIFIC EQUIPMENT NES	1	No Quantity							1207			0
S3	2000	2000	2000	2	0	2	Export	512	Oman	OMN	422	Lebanon	LBN								87	SCIENTIFIC EQUIPMENT NES	1	No Quantity							650			0
S3	2000	2000	2000	2	0	2	Export	512	Oman	OMN	490	Other Asia, nes									87	SCIENTIFIC EQUIPMENT NES	1	No Quantity							499			0
S3	2000	2000	2000	2	0	2	Export	512	Oman	OMN	528	Netherlands	NLD								87	SCIENTIFIC EQUIPMENT NES	1	No Quantity							13012			0
S3	2000	2000	2000	2	0	2	Export	512	Oman	OMN	586	Pakistan	PAK								87	SCIENTIFIC EQUIPMENT NES	1	No Quantity							100224			0
S3	2000	2000	2000	2	0	2	Export	512	Oman	OMN	608	Philippines	PHL								87	SCIENTIFIC EQUIPMENT NES	1	No Quantity							1821			0
S3	2000	2000	2000	2	0	2	Export	512	Oman	OMN	634	Qatar	QAT								87	SCIENTIFIC EQUIPMENT NES	1	No Quantity							14598			0
S3	2000	2000	2000	2	0	2	Export	512	Oman	OMN	682	Saudi Arabia	SAU								87	SCIENTIFIC EQUIPMENT NES	1	No Quantity							72047			0
S3	2000	2000	2000	2	0	2	Export	512	Oman	OMN	699	India	IND								87	SCIENTIFIC EQUIPMENT NES	1	No Quantity							10304			0
S3	2000	2000	2000	2	0	2	Export	512	Oman	OMN	710	South Africa	ZAF								87	SCIENTIFIC EQUIPMENT NES	1	No Quantity							59826			0
S3	2000	2000	2000	2	0	2	Export	512	Oman	OMN	736	Fmr Sudan	SDN								87	SCIENTIFIC EQUIPMENT NES	1	No Quantity							1873			0
S3	2000	2000	2000	2	0	2	Export	512	Oman	OMN	752	Sweden	SWE								87	SCIENTIFIC EQUIPMENT NES	1	No Quantity							51246			0
S3	2000	2000	2000	2	0	2	Export	512	Oman	OMN	757	Switzerland	CHE								87	SCIENTIFIC EQUIPMENT NES	1	No Quantity							5701			0
S3	2000	2000	2000	2	0	2	Export	512	Oman	OMN	784	United Arab Emirates	ARE								87	SCIENTIFIC EQUIPMENT NES	1	No Quantity							458031			0
S3	2000	2000	2000	2	0	2	Export	512	Oman	OMN	788	Tunisia	TUN								87	SCIENTIFIC EQUIPMENT NES	1	No Quantity							11235			0
S3	2000	2000	2000	2	0	2	Export	512	Oman	OMN	792	Turkey	TUR								87	SCIENTIFIC EQUIPMENT NES	1	No Quantity							1300			0
S3	2000	2000	2000	2	0	2	Export	512	Oman	OMN	818	Egypt	EGY								87	SCIENTIFIC EQUIPMENT NES	1	No Quantity							24614			0
S3	2000	2000	2000	2	0	2	Export	512	Oman	OMN	826	United Kingdom	GBR								87	SCIENTIFIC EQUIPMENT NES	1	No Quantity							92377			0
S3	2000	2000	2000	2	0	2	Export	512	Oman	OMN	834	United Rep. of Tanzania	TZA								87	SCIENTIFIC EQUIPMENT NES	1	No Quantity							26562			0
S3	2000	2000	2000	2	0	2	Export	512	Oman	OMN	842	USA	USA								87	SCIENTIFIC EQUIPMENT NES	1	No Quantity							57623			0
S3	2000	2000	2000	2	0	2	Export	512	Oman	OMN	887	Yemen	YEM								87	SCIENTIFIC EQUIPMENT NES	1	No Quantity							24892			0
S3	2000	2000	2000	2	0	2	Export	508	Mozambique	MOZ	0	World	WLD								88	PHOTO.APPARAT.NES;CLOCKS	1	No Quantity							884111			0
S3	2000	2000	2000	2	0	2	Export	508	Mozambique	MOZ	251	France	FRA								88	PHOTO.APPARAT.NES;CLOCKS	1	No Quantity							1823			0
S3	2000	2000	2000	2	0	2	Export	508	Mozambique	MOZ	454	Malawi	MWI								88	PHOTO.APPARAT.NES;CLOCKS	1	No Quantity							132711			0
S3	2000	2000	2000	2	0	2	Export	508	Mozambique	MOZ	528	Netherlands	NLD								88	PHOTO.APPARAT.NES;CLOCKS	1	No Quantity							733135			0
S3	2000	2000	2000	2	0	2	Export	508	Mozambique	MOZ	620	Portugal	PRT								88	PHOTO.APPARAT.NES;CLOCKS	1	No Quantity							6662			0
S3	2000	2000	2000	2	0	2	Export	508	Mozambique	MOZ	710	South Africa	ZAF								88	PHOTO.APPARAT.NES;CLOCKS	1	No Quantity							117			0
S3	2000	2000	2000	2	0	2	Export	508	Mozambique	MOZ	724	Spain	ESP								88	PHOTO.APPARAT.NES;CLOCKS	1	No Quantity							3616			0
S3	2000	2000	2000	2	0	2	Export	508	Mozambique	MOZ	757	Switzerland	CHE								88	PHOTO.APPARAT.NES;CLOCKS	1	No Quantity							6047			0
S3	2000	2000	2000	2	0	2	Export	512	Oman	OMN	0	World	WLD								88	PHOTO.APPARAT.NES;CLOCKS	1	No Quantity							13296157			0
S3	2000	2000	2000	2	0	2	Export	512	Oman	OMN	48	Bahrain	BHR								88	PHOTO.APPARAT.NES;CLOCKS	1	No Quantity							10593			0
S3	2000	2000	2000	2	0	2	Export	512	Oman	OMN	144	Sri Lanka	LKA								88	PHOTO.APPARAT.NES;CLOCKS	1	No Quantity							25568			0
S3	2000	2000	2000	2	0	2	Export	512	Oman	OMN	156	China	CHN								88	PHOTO.APPARAT.NES;CLOCKS	1	No Quantity							92403			0
S3	2000	2000	2000	2	0	2	Export	512	Oman	OMN	251	France	FRA								88	PHOTO.APPARAT.NES;CLOCKS	1	No Quantity							130			0
S3	2000	2000	2000	2	0	2	Export	512	Oman	OMN	276	Germany	DEU								88	PHOTO.APPARAT.NES;CLOCKS	1	No Quantity							19878			0
S3	2000	2000	2000	2	0	2	Export	512	Oman	OMN	344	China, Hong Kong SAR	HKG								88	PHOTO.APPARAT.NES;CLOCKS	1	No Quantity							928299			0
S3	2000	2000	2000	2	0	2	Export	512	Oman	OMN	364	Iran	IRN								88	PHOTO.APPARAT.NES;CLOCKS	1	No Quantity							130			0
S3	2000	2000	2000	2	0	2	Export	512	Oman	OMN	392	Japan	JPN								88	PHOTO.APPARAT.NES;CLOCKS	1	No Quantity							2601			0
S3	2000	2000	2000	2	0	2	Export	512	Oman	OMN	400	Jordan	JOR								88	PHOTO.APPARAT.NES;CLOCKS	1	No Quantity							52			0
S3	2000	2000	2000	2	0	2	Export	512	Oman	OMN	414	Kuwait	KWT								88	PHOTO.APPARAT.NES;CLOCKS	1	No Quantity							1563			0
S3	2000	2000	2000	2	0	2	Export	512	Oman	OMN	422	Lebanon	LBN								88	PHOTO.APPARAT.NES;CLOCKS	1	No Quantity							325			0
S3	2000	2000	2000	2	0	2	Export	512	Oman	OMN	586	Pakistan	PAK								88	PHOTO.APPARAT.NES;CLOCKS	1	No Quantity							520			0
S3	2000	2000	2000	2	0	2	Export	512	Oman	OMN	634	Qatar	QAT								88	PHOTO.APPARAT.NES;CLOCKS	1	No Quantity							5462			0
S3	2000	2000	2000	2	0	2	Export	512	Oman	OMN	682	Saudi Arabia	SAU								88	PHOTO.APPARAT.NES;CLOCKS	1	No Quantity							130			0
S3	2000	2000	2000	2	0	2	Export	512	Oman	OMN	699	India	IND								88	PHOTO.APPARAT.NES;CLOCKS	1	No Quantity							130			0
S3	2000	2000	2000	2	0	2	Export	512	Oman	OMN	702	Singapore	SGP								88	PHOTO.APPARAT.NES;CLOCKS	1	No Quantity							334393			0
S3	2000	2000	2000	2	0	2	Export	512	Oman	OMN	752	Sweden	SWE								88	PHOTO.APPARAT.NES;CLOCKS	1	No Quantity							180941			0
S3	2000	2000	2000	2	0	2	Export	512	Oman	OMN	757	Switzerland	CHE								88	PHOTO.APPARAT.NES;CLOCKS	1	No Quantity							15033			0
S3	2000	2000	2000	2	0	2	Export	512	Oman	OMN	760	Syria	SYR								88	PHOTO.APPARAT.NES;CLOCKS	1	No Quantity							299			0
S3	2000	2000	2000	2	0	2	Export	512	Oman	OMN	784	United Arab Emirates	ARE								88	PHOTO.APPARAT.NES;CLOCKS	1	No Quantity							11334670			0
S3	2000	2000	2000	2	0	2	Export	512	Oman	OMN	818	Egypt	EGY								88	PHOTO.APPARAT.NES;CLOCKS	1	No Quantity							28156			0
S3	2000	2000	2000	2	0	2	Export	512	Oman	OMN	826	United Kingdom	GBR								88	PHOTO.APPARAT.NES;CLOCKS	1	No Quantity							38949			0
S3	2000	2000	2000	2	0	2	Export	512	Oman	OMN	842	USA	USA								88	PHOTO.APPARAT.NES;CLOCKS	1	No Quantity							273131			0
S3	2000	2000	2000	2	0	2	Export	512	Oman	OMN	887	Yemen	YEM								88	PHOTO.APPARAT.NES;CLOCKS	1	No Quantity							2801			0
S3	2000	2000	2000	2	0	2	Export	508	Mozambique	MOZ	0	World	WLD								89	MISC MANUFCTRD GOODS NES	1	No Quantity							1251769			0
S3	2000	2000	2000	2	0	2	Export	508	Mozambique	MOZ	24	Angola	AGO								89	MISC MANUFCTRD GOODS NES	1	No Quantity							2093			0
S3	2000	2000	2000	2	0	2	Export	508	Mozambique	MOZ	56	Belgium	BEL								89	MISC MANUFCTRD GOODS NES	1	No Quantity							7110			0
S3	2000	2000	2000	2	0	2	Export	508	Mozambique	MOZ	132	Cabo Verde	CPV								89	MISC MANUFCTRD GOODS NES	1	No Quantity							102			0
S3	2000	2000	2000	2	0	2	Export	508	Mozambique	MOZ	178	Congo	COG								89	MISC MANUFCTRD GOODS NES	1	No Quantity							1199			0
S3	2000	2000	2000	2	0	2	Export	508	Mozambique	MOZ	208	Denmark	DNK								89	MISC MANUFCTRD GOODS NES	1	No Quantity							1963			0
S3	2000	2000	2000	2	0	2	Export	508	Mozambique	MOZ	251	France	FRA								89	MISC MANUFCTRD GOODS NES	1	No Quantity							1727			0
S3	2000	2000	2000	2	0	2	Export	508	Mozambique	MOZ	276	Germany	DEU								89	MISC MANUFCTRD GOODS NES	1	No Quantity							14699			0
S3	2000	2000	2000	2	0	2	Export	508	Mozambique	MOZ	364	Iran	IRN								89	MISC MANUFCTRD GOODS NES	1	No Quantity							640135			0
S3	2000	2000	2000	2	0	2	Export	508	Mozambique	MOZ	381	Italy	ITA								89	MISC MANUFCTRD GOODS NES	1	No Quantity							331			0
S3	2000	2000	2000	2	0	2	Export	508	Mozambique	MOZ	384	Côte d'Ivoire	CIV								89	MISC MANUFCTRD GOODS NES	1	No Quantity							202220			0
S3	2000	2000	2000	2	0	2	Export	508	Mozambique	MOZ	392	Japan	JPN								89	MISC MANUFCTRD GOODS NES	1	No Quantity							4695			0
S3	2000	2000	2000	2	0	2	Export	508	Mozambique	MOZ	404	Kenya	KEN								89	MISC MANUFCTRD GOODS NES	1	No Quantity							69			0
S3	2000	2000	2000	2	0	2	Export	508	Mozambique	MOZ	462	Maldives	MDV								89	MISC MANUFCTRD GOODS NES	1	No Quantity							87			0
S3	2000	2000	2000	2	0	2	Export	508	Mozambique	MOZ	516	Namibia	NAM								89	MISC MANUFCTRD GOODS NES	1	No Quantity							5168			0
S3	2000	2000	2000	2	0	2	Export	508	Mozambique	MOZ	528	Netherlands	NLD								89	MISC MANUFCTRD GOODS NES	1	No Quantity							60189			0
S3	2000	2000	2000	2	0	2	Export	508	Mozambique	MOZ	620	Portugal	PRT								89	MISC MANUFCTRD GOODS NES	1	No Quantity							80096			0
S3	2000	2000	2000	2	0	2	Export	508	Mozambique	MOZ	710	South Africa	ZAF								89	MISC MANUFCTRD GOODS NES	1	No Quantity							118356			0
S3	2000	2000	2000	2	0	2	Export	508	Mozambique	MOZ	716	Zimbabwe	ZWE								89	MISC MANUFCTRD GOODS NES	1	No Quantity							33043			0
S3	2000	2000	2000	2	0	2	Export	508	Mozambique	MOZ	724	Spain	ESP								89	MISC MANUFCTRD GOODS NES	1	No Quantity							1913			0
S3	2000	2000	2000	2	0	2	Export	508	Mozambique	MOZ	757	Switzerland	CHE								89	MISC MANUFCTRD GOODS NES	1	No Quantity							36			0
S3	2000	2000	2000	2	0	2	Export	508	Mozambique	MOZ	826	United Kingdom	GBR								89	MISC MANUFCTRD GOODS NES	1	No Quantity							45078			0
S3	2000	2000	2000	2	0	2	Export	508	Mozambique	MOZ	842	USA	USA								89	MISC MANUFCTRD GOODS NES	1	No Quantity							29347			0
S3	2000	2000	2000	2	0	2	Export	508	Mozambique	MOZ	899	Areas, nes									89	MISC MANUFCTRD GOODS NES	1	No Quantity							2112			0
S3	2000	2000	2000	2	0	2	Export	512	Oman	OMN	0	World	WLD								89	MISC MANUFCTRD GOODS NES	1	No Quantity							14430756			0
S3	2000	2000	2000	2	0	2	Export	512	Oman	OMN	12	Algeria	DZA								89	MISC MANUFCTRD GOODS NES	1	No Quantity							4811			0
S3	2000	2000	2000	2	0	2	Export	512	Oman	OMN	24	Angola	AGO								89	MISC MANUFCTRD GOODS NES	1	No Quantity							268195			0
S3	2000	2000	2000	2	0	2	Export	512	Oman	OMN	32	Argentina	ARG								89	MISC MANUFCTRD GOODS NES	1	No Quantity							130			0
S3	2000	2000	2000	2	0	2	Export	512	Oman	OMN	36	Australia	AUS								89	MISC MANUFCTRD GOODS NES	1	No Quantity							416			0
S3	2000	2000	2000	2	0	2	Export	512	Oman	OMN	48	Bahrain	BHR								89	MISC MANUFCTRD GOODS NES	1	No Quantity							274099			0
S3	2000	2000	2000	2	0	2	Export	512	Oman	OMN	50	Bangladesh	BGD								89	MISC MANUFCTRD GOODS NES	1	No Quantity							52			0
S3	2000	2000	2000	2	0	2	Export	512	Oman	OMN	56	Belgium	BEL								89	MISC MANUFCTRD GOODS NES	1	No Quantity							850			0
S3	2000	2000	2000	2	0	2	Export	512	Oman	OMN	100	Bulgaria	BGR								89	MISC MANUFCTRD GOODS NES	1	No Quantity							390			0
S3	2000	2000	2000	2	0	2	Export	512	Oman	OMN	120	Cameroon	CMR								89	MISC MANUFCTRD GOODS NES	1	No Quantity							4590			0
S3	2000	2000	2000	2	0	2	Export	512	Oman	OMN	124	Canada	CAN								89	MISC MANUFCTRD GOODS NES	1	No Quantity							364			0
S3	2000	2000	2000	2	0	2	Export	512	Oman	OMN	144	Sri Lanka	LKA								89	MISC MANUFCTRD GOODS NES	1	No Quantity							26237			0
S3	2000	2000	2000	2	0	2	Export	512	Oman	OMN	156	China	CHN								89	MISC MANUFCTRD GOODS NES	1	No Quantity							5467			0
S3	2000	2000	2000	2	0	2	Export	512	Oman	OMN	196	Cyprus	CYP								89	MISC MANUFCTRD GOODS NES	1	No Quantity							39			0
S3	2000	2000	2000	2	0	2	Export	512	Oman	OMN	231	Ethiopia	ETH								89	MISC MANUFCTRD GOODS NES	1	No Quantity							55730			0
S3	2000	2000	2000	2	0	2	Export	512	Oman	OMN	232	Eritrea	ERI								89	MISC MANUFCTRD GOODS NES	1	No Quantity							64554			0
S3	2000	2000	2000	2	0	2	Export	512	Oman	OMN	251	France	FRA								89	MISC MANUFCTRD GOODS NES	1	No Quantity							3469			0
S3	2000	2000	2000	2	0	2	Export	512	Oman	OMN	262	Djibouti	DJI								89	MISC MANUFCTRD GOODS NES	1	No Quantity							26161			0
S3	2000	2000	2000	2	0	2	Export	512	Oman	OMN	275	State of Palestine	PSE								89	MISC MANUFCTRD GOODS NES	1	No Quantity							364			0
S3	2000	2000	2000	2	0	2	Export	512	Oman	OMN	276	Germany	DEU								89	MISC MANUFCTRD GOODS NES	1	No Quantity							26583			0
S3	2000	2000	2000	2	0	2	Export	512	Oman	OMN	324	Guinea	GIN								89	MISC MANUFCTRD GOODS NES	1	No Quantity							24671			0
S3	2000	2000	2000	2	0	2	Export	512	Oman	OMN	344	China, Hong Kong SAR	HKG								89	MISC MANUFCTRD GOODS NES	1	No Quantity							40533			0
S3	2000	2000	2000	2	0	2	Export	512	Oman	OMN	360	Indonesia	IDN								89	MISC MANUFCTRD GOODS NES	1	No Quantity							26			0
S3	2000	2000	2000	2	0	2	Export	512	Oman	OMN	364	Iran	IRN								89	MISC MANUFCTRD GOODS NES	1	No Quantity							610741			0
S3	2000	2000	2000	2	0	2	Export	512	Oman	OMN	372	Ireland	IRL								89	MISC MANUFCTRD GOODS NES	1	No Quantity							4528			0
S3	2000	2000	2000	2	0	2	Export	512	Oman	OMN	381	Italy	ITA								89	MISC MANUFCTRD GOODS NES	1	No Quantity							3160			0
S3	2000	2000	2000	2	0	2	Export	512	Oman	OMN	392	Japan	JPN								89	MISC MANUFCTRD GOODS NES	1	No Quantity							8993			0
S3	2000	2000	2000	2	0	2	Export	512	Oman	OMN	400	Jordan	JOR								89	MISC MANUFCTRD GOODS NES	1	No Quantity							138276			0
S3	2000	2000	2000	2	0	2	Export	512	Oman	OMN	404	Kenya	KEN								89	MISC MANUFCTRD GOODS NES	1	No Quantity							15238			0
S3	2000	2000	2000	2	0	2	Export	512	Oman	OMN	410	Rep. of Korea	KOR								89	MISC MANUFCTRD GOODS NES	1	No Quantity							1922			0
S3	2000	2000	2000	2	0	2	Export	512	Oman	OMN	414	Kuwait	KWT								89	MISC MANUFCTRD GOODS NES	1	No Quantity							535228			0
S3	2000	2000	2000	2	0	2	Export	512	Oman	OMN	422	Lebanon	LBN								89	MISC MANUFCTRD GOODS NES	1	No Quantity							22195			0
S3	2000	2000	2000	2	0	2	Export	512	Oman	OMN	430	Liberia	LBR								89	MISC MANUFCTRD GOODS NES	1	No Quantity							133805			0
S3	2000	2000	2000	2	0	2	Export	512	Oman	OMN	458	Malaysia	MYS								89	MISC MANUFCTRD GOODS NES	1	No Quantity							650			0
S3	2000	2000	2000	2	0	2	Export	512	Oman	OMN	484	Mexico	MEX								89	MISC MANUFCTRD GOODS NES	1	No Quantity							4242			0
S3	2000	2000	2000	2	0	2	Export	512	Oman	OMN	490	Other Asia, nes									89	MISC MANUFCTRD GOODS NES	1	No Quantity							637			0
S3	2000	2000	2000	2	0	2	Export	512	Oman	OMN	504	Morocco	MAR								89	MISC MANUFCTRD GOODS NES	1	No Quantity							25436			0
S3	2000	2000	2000	2	0	2	Export	512	Oman	OMN	524	Nepal	NPL								89	MISC MANUFCTRD GOODS NES	1	No Quantity							13			0
S3	2000	2000	2000	2	0	2	Export	512	Oman	OMN	528	Netherlands	NLD								89	MISC MANUFCTRD GOODS NES	1	No Quantity							3901			0
S3	2000	2000	2000	2	0	2	Export	512	Oman	OMN	586	Pakistan	PAK								89	MISC MANUFCTRD GOODS NES	1	No Quantity							71212			0
S3	2000	2000	2000	2	0	2	Export	512	Oman	OMN	608	Philippines	PHL								89	MISC MANUFCTRD GOODS NES	1	No Quantity							4954			0
S3	2000	2000	2000	2	0	2	Export	512	Oman	OMN	634	Qatar	QAT								89	MISC MANUFCTRD GOODS NES	1	No Quantity							215657			0
S3	2000	2000	2000	2	0	2	Export	512	Oman	OMN	646	Rwanda	RWA								89	MISC MANUFCTRD GOODS NES	1	No Quantity							260			0
S3	2000	2000	2000	2	0	2	Export	512	Oman	OMN	682	Saudi Arabia	SAU								89	MISC MANUFCTRD GOODS NES	1	No Quantity							3479027			0
S3	2000	2000	2000	2	0	2	Export	512	Oman	OMN	686	Senegal	SEN								89	MISC MANUFCTRD GOODS NES	1	No Quantity							260			0
S3	2000	2000	2000	2	0	2	Export	512	Oman	OMN	694	Sierra Leone	SLE								89	MISC MANUFCTRD GOODS NES	1	No Quantity							191880			0
S3	2000	2000	2000	2	0	2	Export	512	Oman	OMN	699	India	IND								89	MISC MANUFCTRD GOODS NES	1	No Quantity							108322			0
S3	2000	2000	2000	2	0	2	Export	512	Oman	OMN	702	Singapore	SGP								89	MISC MANUFCTRD GOODS NES	1	No Quantity							286			0
S3	2000	2000	2000	2	0	2	Export	512	Oman	OMN	710	South Africa	ZAF								89	MISC MANUFCTRD GOODS NES	1	No Quantity							168598			0
S3	2000	2000	2000	2	0	2	Export	512	Oman	OMN	716	Zimbabwe	ZWE								89	MISC MANUFCTRD GOODS NES	1	No Quantity							9534			0
S3	2000	2000	2000	2	0	2	Export	512	Oman	OMN	724	Spain	ESP								89	MISC MANUFCTRD GOODS NES	1	No Quantity							1964			0
S3	2000	2000	2000	2	0	2	Export	512	Oman	OMN	736	Fmr Sudan	SDN								89	MISC MANUFCTRD GOODS NES	1	No Quantity							82375			0
S3	2000	2000	2000	2	0	2	Export	512	Oman	OMN	752	Sweden	SWE								89	MISC MANUFCTRD GOODS NES	1	No Quantity							13			0
S3	2000	2000	2000	2	0	2	Export	512	Oman	OMN	757	Switzerland	CHE								89	MISC MANUFCTRD GOODS NES	1	No Quantity							3225			0
S3	2000	2000	2000	2	0	2	Export	512	Oman	OMN	760	Syria	SYR								89	MISC MANUFCTRD GOODS NES	1	No Quantity							15654			0
S3	2000	2000	2000	2	0	2	Export	512	Oman	OMN	764	Thailand	THA								89	MISC MANUFCTRD GOODS NES	1	No Quantity							26			0
S3	2000	2000	2000	2	0	2	Export	512	Oman	OMN	768	Togo	TGO								89	MISC MANUFCTRD GOODS NES	1	No Quantity							77313			0
S3	2000	2000	2000	2	0	2	Export	512	Oman	OMN	784	United Arab Emirates	ARE								89	MISC MANUFCTRD GOODS NES	1	No Quantity							3621043			0
S3	2000	2000	2000	2	0	2	Export	512	Oman	OMN	788	Tunisia	TUN								89	MISC MANUFCTRD GOODS NES	1	No Quantity							3990			0
S3	2000	2000	2000	2	0	2	Export	512	Oman	OMN	792	Turkey	TUR								89	MISC MANUFCTRD GOODS NES	1	No Quantity							51711			0
S3	2000	2000	2000	2	0	2	Export	512	Oman	OMN	800	Uganda	UGA								89	MISC MANUFCTRD GOODS NES	1	No Quantity							23199			0
[truncated: 138 more rows]
