# Supplementary material for: Core-periphery structure in sectoral international trade networks: A new approach to an old theory
Source: PLoS One. 2020 Apr 2;15(4):e0229547. doi: 10.1371/journal.pone.0229547 (PMC7117750; doi:10.1371/journal.pone.0229547)
Supplement: S7 File — (ZIP) [file pone.0229547.s007.zip › S7_File/RawData 2000/comtrade (49).csv]

Classification	Year	Period	Period Desc.	Aggregate Level	Is Leaf Code	Trade Flow Code	Trade Flow	Reporter Code	Reporter	Reporter ISO	Partner Code	Partner	Partner ISO	2nd Partner Code	2nd Partner	2nd Partner ISO	Customs Proc. Code	Customs	Mode of Transport Code	Mode of Transport	Commodity Code	Commodity	Qty Unit Code	Qty Unit	Qty	Alt Qty Unit Code	Alt Qty Unit	Alt Qty	Netweight (kg)	Gross weight (kg)	Trade Value (US$)	CIF Trade Value (US$)	FOB Trade Value (US$)	Flag
S3	2000	2000	2000	2	0	2	Export	516	Namibia	NAM	0	World	WLD								00	LIVE ANIMALS	1	No Quantity							16908740			0
S3	2000	2000	2000	2	0	2	Export	516	Namibia	NAM	0	World	WLD								01	MEAT, MEAT PREPARATIONS	1	No Quantity							24184229			0
S3	2000	2000	2000	2	0	2	Export	516	Namibia	NAM	0	World	WLD								03	FISH,CRUSTACEANS,MOLLUSC	1	No Quantity							242417966			0
S3	2000	2000	2000	2	0	2	Export	516	Namibia	NAM	0	World	WLD								02	DAIRY PRODUCTS,BIRD EGGS	1	No Quantity							758244			0
S3	2000	2000	2000	2	0	2	Export	516	Namibia	NAM	0	World	WLD								04	CEREALS,CEREAL PREPRTNS.	1	No Quantity							1815457			0
S3	2000	2000	2000	2	0	2	Export	516	Namibia	NAM	0	World	WLD								05	VEGETABLES AND FRUIT	1	No Quantity							6213330			0
S3	2000	2000	2000	2	0	2	Export	524	Nepal	NPL	0	World	WLD								00	LIVE ANIMALS	1	No Quantity							344225			0
S3	2000	2000	2000	2	0	2	Export	524	Nepal	NPL	0	World	WLD								02	DAIRY PRODUCTS,BIRD EGGS	1	No Quantity							38326992			0
S3	2000	2000	2000	2	0	2	Export	524	Nepal	NPL	0	World	WLD								04	CEREALS,CEREAL PREPRTNS.	1	No Quantity							3119491			0
S3	2000	2000	2000	2	0	2	Export	524	Nepal	NPL	0	World	WLD								05	VEGETABLES AND FRUIT	1	No Quantity							14573133			0
S3	2000	2000	2000	2	0	2	Export	516	Namibia	NAM	0	World	WLD								06	SUGAR,SUGR.PREPTNS,HONEY	1	No Quantity							4690566			0
S3	2000	2000	2000	2	0	2	Export	516	Namibia	NAM	0	World	WLD								07	COFFEE,TEA,COCOA,SPICES	1	No Quantity							998982			0
S3	2000	2000	2000	2	0	2	Export	524	Nepal	NPL	0	World	WLD								07	COFFEE,TEA,COCOA,SPICES	1	No Quantity							6054273			0
S3	2000	2000	2000	2	0	2	Export	516	Namibia	NAM	0	World	WLD								08	ANIMAL FEED STUFF	1	No Quantity							7556185			0
S3	2000	2000	2000	2	0	2	Export	524	Nepal	NPL	0	World	WLD								06	SUGAR,SUGR.PREPTNS,HONEY	1	No Quantity							251225			0
S3	2000	2000	2000	2	0	2	Export	524	Nepal	NPL	0	World	WLD								08	ANIMAL FEED STUFF	1	No Quantity							6433166			0
S3	2000	2000	2000	2	0	2	Export	516	Namibia	NAM	0	World	WLD								09	MISC.EDIBLE PRODUCTS ETC	1	No Quantity							1195470			0
S3	2000	2000	2000	2	0	2	Export	516	Namibia	NAM	0	World	WLD								11	BEVERAGES	1	No Quantity							58904069			0
S3	2000	2000	2000	2	0	2	Export	524	Nepal	NPL	0	World	WLD								09	MISC.EDIBLE PRODUCTS ETC	1	No Quantity							741900			0
S3	2000	2000	2000	2	0	2	Export	524	Nepal	NPL	0	World	WLD								11	BEVERAGES	1	No Quantity							44590			0
S3	2000	2000	2000	2	0	2	Export	516	Namibia	NAM	0	World	WLD								12	TOBACCO,TOBACCO MANUFACT	1	No Quantity							6119282			0
S3	2000	2000	2000	2	0	2	Export	516	Namibia	NAM	0	World	WLD								21	HIDES,SKINS,FURSKINS,RAW	1	No Quantity							9974946			0
S3	2000	2000	2000	2	0	2	Export	524	Nepal	NPL	0	World	WLD								21	HIDES,SKINS,FURSKINS,RAW	1	No Quantity							2018806			0
S3	2000	2000	2000	2	0	2	Export	524	Nepal	NPL	0	World	WLD								12	TOBACCO,TOBACCO MANUFACT	1	No Quantity							45007			0
S3	2000	2000	2000	2	0	2	Export	516	Namibia	NAM	0	World	WLD								22	OIL SEED,OLEAGINUS FRUIT	1	No Quantity							1543			0
S3	2000	2000	2000	2	0	2	Export	524	Nepal	NPL	0	World	WLD								22	OIL SEED,OLEAGINUS FRUIT	1	No Quantity							655633			0
S3	2000	2000	2000	2	0	2	Export	516	Namibia	NAM	0	World	WLD								23	CRUDE RUBBER	1	No Quantity							99369			0
S3	2000	2000	2000	2	0	2	Export	516	Namibia	NAM	0	World	WLD								24	CORK AND WOOD	1	No Quantity							604835			0
S3	2000	2000	2000	2	0	2	Export	516	Namibia	NAM	0	World	WLD								26	TEXTILE FIBRES	1	No Quantity							175185			0
S3	2000	2000	2000	2	0	2	Export	516	Namibia	NAM	0	World	WLD								25	PULP AND WASTE PAPER	1	No Quantity							94186			0
S3	2000	2000	2000	2	0	2	Export	524	Nepal	NPL	0	World	WLD								26	TEXTILE FIBRES	1	No Quantity							9992			0
S3	2000	2000	2000	2	0	2	Export	516	Namibia	NAM	0	World	WLD								27	CRUDE FERTILIZER,MINERAL	1	No Quantity							15112220			0
S3	2000	2000	2000	2	0	2	Export	516	Namibia	NAM	0	World	WLD								29	CRUDE ANIMAL,VEG.MATERL.	1	No Quantity							1765079			0
S3	2000	2000	2000	2	0	2	Export	516	Namibia	NAM	0	World	WLD								28	METALLIFEROUS ORE,SCRAP	1	No Quantity							115020204			0
S3	2000	2000	2000	2	0	2	Export	524	Nepal	NPL	0	World	WLD								29	CRUDE ANIMAL,VEG.MATERL.	1	No Quantity							764048			0
S3	2000	2000	2000	2	0	2	Export	516	Namibia	NAM	0	World	WLD								33	PETROLEUM,PETROL.PRODUCT	1	No Quantity							26761731			0
S3	2000	2000	2000	2	0	2	Export	524	Nepal	NPL	0	World	WLD								27	CRUDE FERTILIZER,MINERAL	1	No Quantity							1307967			0
S3	2000	2000	2000	2	0	2	Export	516	Namibia	NAM	0	World	WLD								32	COAL, COKE, BRIQUETTES	1	No Quantity							7243			0
S3	2000	2000	2000	2	0	2	Export	516	Namibia	NAM	0	World	WLD								34	GAS,NATURAL,MANUFACTURED	1	No Quantity							280505			0
S3	2000	2000	2000	2	0	2	Export	516	Namibia	NAM	0	World	WLD								35	ELECTRIC CURRENT	1	No Quantity							222321			0
S3	2000	2000	2000	2	0	2	Export	516	Namibia	NAM	0	World	WLD								41	ANIMAL OILS AND FATS	1	No Quantity							863040			0
S3	2000	2000	2000	2	0	2	Export	516	Namibia	NAM	0	World	WLD								42	FIXED VEG. FATS AND OILS	1	No Quantity							6752533			0
S3	2000	2000	2000	2	0	2	Export	516	Namibia	NAM	0	World	WLD								43	ANIMAL,VEG.FATS,OILS,NES	1	No Quantity							1326			0
S3	2000	2000	2000	2	0	2	Export	516	Namibia	NAM	0	World	WLD								51	ORGANIC CHEMICALS	1	No Quantity							354302			0
S3	2000	2000	2000	2	0	2	Export	516	Namibia	NAM	0	World	WLD								52	INORGANIC CHEMICALS	1	No Quantity							538249			0
S3	2000	2000	2000	2	0	2	Export	516	Namibia	NAM	0	World	WLD								53	DYES,COLOURING MATERIALS	1	No Quantity							472153			0
S3	2000	2000	2000	2	0	2	Export	516	Namibia	NAM	0	World	WLD								54	MEDICINAL,PHARM.PRODUCTS	1	No Quantity							414073			0
S3	2000	2000	2000	2	0	2	Export	524	Nepal	NPL	0	World	WLD								54	MEDICINAL,PHARM.PRODUCTS	1	No Quantity							7267666			0
S3	2000	2000	2000	2	0	2	Export	516	Namibia	NAM	0	World	WLD								55	ESSENTL.OILS,PERFUME,ETC	1	No Quantity							2382138			0
S3	2000	2000	2000	2	0	2	Export	524	Nepal	NPL	0	World	WLD								55	ESSENTL.OILS,PERFUME,ETC	1	No Quantity							47850736			0
S3	2000	2000	2000	2	0	2	Export	516	Namibia	NAM	0	World	WLD								58	PLASTIC,NON-PRIMARY FORM	1	No Quantity							4389090			0
S3	2000	2000	2000	2	0	2	Export	516	Namibia	NAM	0	World	WLD								57	PLASTICS IN PRIMARY FORM	1	No Quantity							96523			0
S3	2000	2000	2000	2	0	2	Export	516	Namibia	NAM	0	World	WLD								59	CHEMICAL MATERIALS NES	1	No Quantity							152000			0
S3	2000	2000	2000	2	0	2	Export	516	Namibia	NAM	0	World	WLD								61	LEATHER, LEATHER GOODS	1	No Quantity							3086569			0
S3	2000	2000	2000	2	0	2	Export	524	Nepal	NPL	0	World	WLD								61	LEATHER, LEATHER GOODS	1	No Quantity							2699044			0
S3	2000	2000	2000	2	0	2	Export	516	Namibia	NAM	0	World	WLD								62	RUBBER MANUFACTURES, NES	1	No Quantity							2310009			0
S3	2000	2000	2000	2	0	2	Export	516	Namibia	NAM	0	World	WLD								63	CORK, WOOD MANUFACTURES	1	No Quantity							872913			0
S3	2000	2000	2000	2	0	2	Export	524	Nepal	NPL	0	World	WLD								63	CORK, WOOD MANUFACTURES	1	No Quantity							764417			0
S3	2000	2000	2000	2	0	2	Export	524	Nepal	NPL	0	World	WLD								64	PAPER,PAPERBOARD,ETC.	1	No Quantity							2804394			0
S3	2000	2000	2000	2	0	2	Export	516	Namibia	NAM	0	World	WLD								65	TEXTILE YARN,FABRIC,ETC.	1	No Quantity							2800806			0
S3	2000	2000	2000	2	0	2	Export	524	Nepal	NPL	0	World	WLD								65	TEXTILE YARN,FABRIC,ETC.	1	No Quantity							182219472			0
S3	2000	2000	2000	2	0	2	Export	516	Namibia	NAM	0	World	WLD								64	PAPER,PAPERBOARD,ETC.	1	No Quantity							5380037			0
S3	2000	2000	2000	2	0	2	Export	516	Namibia	NAM	0	World	WLD								66	NON-METAL.MINERAL MANFCT	1	No Quantity							514280144			0
S3	2000	2000	2000	2	0	2	Export	516	Namibia	NAM	0	World	WLD								67	IRON AND STEEL	1	No Quantity							870358			0
S3	2000	2000	2000	2	0	2	Export	524	Nepal	NPL	0	World	WLD								25	PULP AND WASTE PAPER	1	No Quantity							429746			0
S3	2000	2000	2000	2	0	2	Export	524	Nepal	NPL	0	World	WLD								53	DYES,COLOURING MATERIALS	1	No Quantity							2795949			0
S3	2000	2000	2000	2	0	2	Export	516	Namibia	NAM	0	World	WLD								56	FERTILIZER,EXCEPT GRP272	1	No Quantity							69414			0
S3	2000	2000	2000	2	0	2	Export	524	Nepal	NPL	0	World	WLD								59	CHEMICAL MATERIALS NES	1	No Quantity							2625943			0
S3	2000	2000	2000	2	0	2	Export	524	Nepal	NPL	0	World	WLD								66	NON-METAL.MINERAL MANFCT	1	No Quantity							24080			0
S3	2000	2000	2000	2	0	2	Export	524	Nepal	NPL	0	World	WLD								62	RUBBER MANUFACTURES, NES	1	No Quantity							55017			0
S3	2000	2000	2000	2	0	2	Export	524	Nepal	NPL	0	World	WLD								67	IRON AND STEEL	1	No Quantity							103559			0
S3	2000	2000	2000	2	0	2	Export	516	Namibia	NAM	0	World	WLD								69	METALS MANUFACTURES,NES	1	No Quantity							6844281			0
S3	2000	2000	2000	2	0	2	Export	516	Namibia	NAM	0	World	WLD								71	POWER GENERATNG.MACHINES	1	No Quantity							4417732			0
S3	2000	2000	2000	2	0	2	Export	516	Namibia	NAM	0	World	WLD								72	SPECIAL.INDUST.MACHINERY	1	No Quantity							4922512			0
S3	2000	2000	2000	2	0	2	Export	516	Namibia	NAM	0	World	WLD								68	NON-FERROUS METALS	1	No Quantity							13102610			0
S3	2000	2000	2000	2	0	2	Export	524	Nepal	NPL	0	World	WLD								69	METALS MANUFACTURES,NES	1	No Quantity							495007			0
S3	2000	2000	2000	2	0	2	Export	524	Nepal	NPL	0	World	WLD								72	SPECIAL.INDUST.MACHINERY	1	No Quantity							2121598			0
S3	2000	2000	2000	2	0	2	Export	516	Namibia	NAM	0	World	WLD								74	GENERAL INDUSTL.MACH.NES	1	No Quantity							3942571			0
S3	2000	2000	2000	2	0	2	Export	516	Namibia	NAM	0	World	WLD								75	OFFICE MACHINES,ADP MACH	1	No Quantity							2712309			0
S3	2000	2000	2000	2	0	2	Export	516	Namibia	NAM	0	World	WLD								76	TELECOMM.SOUND EQUIP ETC	1	No Quantity							2764520			0
S3	2000	2000	2000	2	0	2	Export	516	Namibia	NAM	0	World	WLD								77	ELEC MCH APPAR,PARTS,NES	1	No Quantity							6842458			0
S3	2000	2000	2000	2	0	2	Export	516	Namibia	NAM	0	World	WLD								78	ROAD VEHICLES	1	No Quantity							10541031			0
S3	2000	2000	2000	2	0	2	Export	516	Namibia	NAM	0	World	WLD								73	METALWORKING MACHINERY	1	No Quantity							1274522			0
S3	2000	2000	2000	2	0	2	Export	524	Nepal	NPL	0	World	WLD								68	NON-FERROUS METALS	1	No Quantity							354472			0
S3	2000	2000	2000	2	0	2	Export	524	Nepal	NPL	0	World	WLD								74	GENERAL INDUSTL.MACH.NES	1	No Quantity							31892			0
S3	2000	2000	2000	2	0	2	Export	524	Nepal	NPL	0	World	WLD								77	ELEC MCH APPAR,PARTS,NES	1	No Quantity							789834			0
S3	2000	2000	2000	2	0	2	Export	516	Namibia	NAM	0	World	WLD								79	OTHR.TRANSPORT EQUIPMENT	1	No Quantity							3831321			0
S3	2000	2000	2000	2	0	2	Export	516	Namibia	NAM	0	World	WLD								82	FURNITURE,BEDDING,ETC.	1	No Quantity							2774040			0
S3	2000	2000	2000	2	0	2	Export	516	Namibia	NAM	0	World	WLD								81	PREFAB BUILDGS,FTTNG ETC	1	No Quantity							1033666			0
S3	2000	2000	2000	2	0	2	Export	524	Nepal	NPL	0	World	WLD								82	FURNITURE,BEDDING,ETC.	1	No Quantity							120035			0
S3	2000	2000	2000	2	0	2	Export	524	Nepal	NPL	0	World	WLD								83	TRAVEL GOODS,HANDBGS ETC	1	No Quantity							1803831			0
S3	2000	2000	2000	2	0	2	Export	524	Nepal	NPL	0	World	WLD								84	CLOTHING AND ACCESSORIES	1	No Quantity							209394336			0
S3	2000	2000	2000	2	0	2	Export	516	Namibia	NAM	0	World	WLD								84	CLOTHING AND ACCESSORIES	1	No Quantity							4318453			0
S3	2000	2000	2000	2	0	2	Export	516	Namibia	NAM	0	World	WLD								85	FOOTWEAR	1	No Quantity							1212153			0
S3	2000	2000	2000	2	0	2	Export	516	Namibia	NAM	0	World	WLD								83	TRAVEL GOODS,HANDBGS ETC	1	No Quantity							1542537			0
S3	2000	2000	2000	2	0	2	Export	524	Nepal	NPL	0	World	WLD								78	ROAD VEHICLES	1	No Quantity							7222			0
S3	2000	2000	2000	2	0	2	Export	524	Nepal	NPL	0	World	WLD								79	OTHR.TRANSPORT EQUIPMENT	1	No Quantity							411646			0
S3	2000	2000	2000	2	0	2	Export	524	Nepal	NPL	0	World	WLD								85	FOOTWEAR	1	No Quantity							13625			0
S3	2000	2000	2000	2	0	2	Export	516	Namibia	NAM	0	World	WLD								87	SCIENTIFIC EQUIPMENT NES	1	No Quantity							8960231			0
S3	2000	2000	2000	2	0	2	Export	516	Namibia	NAM	0	World	WLD								89	MISC MANUFCTRD GOODS NES	1	No Quantity							114320159			0
S3	2000	2000	2000	2	0	2	Export	516	Namibia	NAM	0	World	WLD								93	SPEC.TRANSACT.NOT CLASSD	1	No Quantity							7209529			0
S3	2000	2000	2000	2	0	2	Export	524	Nepal	NPL	0	World	WLD								89	MISC MANUFCTRD GOODS NES	1	No Quantity							7367224			0
S3	2000	2000	2000	2	0	2	Export	516	Namibia	NAM	0	World	WLD								88	PHOTO.APPARAT.NES;CLOCKS	1	No Quantity							468873			0
S3	2000	2000	2000	2	0	2	Export	524	Nepal	NPL	0	World	WLD								88	PHOTO.APPARAT.NES;CLOCKS	1	No Quantity							1360410			0
S3	2000	2000	2000	2	0	2	Export	524	Nepal	NPL	0	World	WLD								81	PREFAB BUILDGS,FTTNG ETC	1	No Quantity							5162			0
S3	2000	2000	2000	2	0	2	Export	524	Nepal	NPL	0	World	WLD								93	SPEC.TRANSACT.NOT CLASSD	1	No Quantity							160167184			0
S3	2000	2000	2000	2	0	2	Export	516	Namibia	NAM	0	World	WLD								96	COIN NONGOLD NONCURRENT	1	No Quantity							34			0
S3	2000	2000	2000	2	0	2	Export	516	Namibia	NAM	0	World	WLD								97	GOLD,NONMONTRY EXCL ORES	1	No Quantity							26271384			0
S3	2000	2000	2000	2	0	2	Export	516	Namibia	NAM	8	Albania	ALB								93	SPEC.TRANSACT.NOT CLASSD	1	No Quantity							2156			0
S3	2000	2000	2000	2	0	2	Export	516	Namibia	NAM	8	Albania	ALB								89	MISC MANUFCTRD GOODS NES	1	No Quantity							15			0
S3	2000	2000	2000	2	0	2	Export	516	Namibia	NAM	8	Albania	ALB								11	BEVERAGES	1	No Quantity							38			0
S3	2000	2000	2000	2	0	2	Export	516	Namibia	NAM	12	Algeria	DZA								93	SPEC.TRANSACT.NOT CLASSD	1	No Quantity							4311			0
S3	2000	2000	2000	2	0	2	Export	516	Namibia	NAM	16	American Samoa	ASM								93	SPEC.TRANSACT.NOT CLASSD	1	No Quantity							2874			0
S3	2000	2000	2000	2	0	2	Export	516	Namibia	NAM	16	American Samoa	ASM								89	MISC MANUFCTRD GOODS NES	1	No Quantity							21295			0
S3	2000	2000	2000	2	0	2	Export	516	Namibia	NAM	16	American Samoa	ASM								24	CORK AND WOOD	1	No Quantity							431			0
S3	2000	2000	2000	2	0	2	Export	516	Namibia	NAM	16	American Samoa	ASM								02	DAIRY PRODUCTS,BIRD EGGS	1	No Quantity							25			0
S3	2000	2000	2000	2	0	2	Export	516	Namibia	NAM	16	American Samoa	ASM								03	FISH,CRUSTACEANS,MOLLUSC	1	No Quantity							1985421			0
S3	2000	2000	2000	2	0	2	Export	516	Namibia	NAM	16	American Samoa	ASM								59	CHEMICAL MATERIALS NES	1	No Quantity							254			0
S3	2000	2000	2000	2	0	2	Export	516	Namibia	NAM	16	American Samoa	ASM								55	ESSENTL.OILS,PERFUME,ETC	1	No Quantity							474			0
S3	2000	2000	2000	2	0	2	Export	516	Namibia	NAM	16	American Samoa	ASM								77	ELEC MCH APPAR,PARTS,NES	1	No Quantity							2935			0
S3	2000	2000	2000	2	0	2	Export	516	Namibia	NAM	20	Andorra	AND								57	PLASTICS IN PRIMARY FORM	1	No Quantity							1150			0
S3	2000	2000	2000	2	0	2	Export	516	Namibia	NAM	20	Andorra	AND								11	BEVERAGES	1	No Quantity							106			0
S3	2000	2000	2000	2	0	2	Export	516	Namibia	NAM	24	Angola	AGO								11	BEVERAGES	1	No Quantity							37583312			0
S3	2000	2000	2000	2	0	2	Export	516	Namibia	NAM	24	Angola	AGO								09	MISC.EDIBLE PRODUCTS ETC	1	No Quantity							1115624			0
S3	2000	2000	2000	2	0	2	Export	516	Namibia	NAM	24	Angola	AGO								08	ANIMAL FEED STUFF	1	No Quantity							81256			0
S3	2000	2000	2000	2	0	2	Export	516	Namibia	NAM	24	Angola	AGO								24	CORK AND WOOD	1	No Quantity							46889			0
S3	2000	2000	2000	2	0	2	Export	516	Namibia	NAM	24	Angola	AGO								23	CRUDE RUBBER	1	No Quantity							93377			0
S3	2000	2000	2000	2	0	2	Export	516	Namibia	NAM	24	Angola	AGO								25	PULP AND WASTE PAPER	1	No Quantity							72			0
S3	2000	2000	2000	2	0	2	Export	516	Namibia	NAM	24	Angola	AGO								26	TEXTILE FIBRES	1	No Quantity							82874			0
S3	2000	2000	2000	2	0	2	Export	516	Namibia	NAM	24	Angola	AGO								22	OIL SEED,OLEAGINUS FRUIT	1	No Quantity							927			0
S3	2000	2000	2000	2	0	2	Export	516	Namibia	NAM	24	Angola	AGO								21	HIDES,SKINS,FURSKINS,RAW	1	No Quantity							408			0
S3	2000	2000	2000	2	0	2	Export	516	Namibia	NAM	24	Angola	AGO								12	TOBACCO,TOBACCO MANUFACT	1	No Quantity							3537336			0
S3	2000	2000	2000	2	0	2	Export	516	Namibia	NAM	24	Angola	AGO								03	FISH,CRUSTACEANS,MOLLUSC	1	No Quantity							608483			0
S3	2000	2000	2000	2	0	2	Export	516	Namibia	NAM	24	Angola	AGO								01	MEAT, MEAT PREPARATIONS	1	No Quantity							336448			0
S3	2000	2000	2000	2	0	2	Export	516	Namibia	NAM	24	Angola	AGO								00	LIVE ANIMALS	1	No Quantity							47308			0
S3	2000	2000	2000	2	0	2	Export	516	Namibia	NAM	24	Angola	AGO								02	DAIRY PRODUCTS,BIRD EGGS	1	No Quantity							449118			0
S3	2000	2000	2000	2	0	2	Export	516	Namibia	NAM	24	Angola	AGO								04	CEREALS,CEREAL PREPRTNS.	1	No Quantity							1555350			0
S3	2000	2000	2000	2	0	2	Export	516	Namibia	NAM	24	Angola	AGO								05	VEGETABLES AND FRUIT	1	No Quantity							1125456			0
S3	2000	2000	2000	2	0	2	Export	516	Namibia	NAM	24	Angola	AGO								07	COFFEE,TEA,COCOA,SPICES	1	No Quantity							493980			0
S3	2000	2000	2000	2	0	2	Export	516	Namibia	NAM	24	Angola	AGO								06	SUGAR,SUGR.PREPTNS,HONEY	1	No Quantity							4398759			0
S3	2000	2000	2000	2	0	2	Export	516	Namibia	NAM	24	Angola	AGO								57	PLASTICS IN PRIMARY FORM	1	No Quantity							51689			0
S3	2000	2000	2000	2	0	2	Export	516	Namibia	NAM	24	Angola	AGO								59	CHEMICAL MATERIALS NES	1	No Quantity							92436			0
S3	2000	2000	2000	2	0	2	Export	516	Namibia	NAM	24	Angola	AGO								58	PLASTIC,NON-PRIMARY FORM	1	No Quantity							377809			0
S3	2000	2000	2000	2	0	2	Export	516	Namibia	NAM	24	Angola	AGO								61	LEATHER, LEATHER GOODS	1	No Quantity							1800			0
S3	2000	2000	2000	2	0	2	Export	516	Namibia	NAM	24	Angola	AGO								55	ESSENTL.OILS,PERFUME,ETC	1	No Quantity							1352716			0
S3	2000	2000	2000	2	0	2	Export	516	Namibia	NAM	24	Angola	AGO								54	MEDICINAL,PHARM.PRODUCTS	1	No Quantity							55781			0
S3	2000	2000	2000	2	0	2	Export	516	Namibia	NAM	24	Angola	AGO								53	DYES,COLOURING MATERIALS	1	No Quantity							360867			0
S3	2000	2000	2000	2	0	2	Export	516	Namibia	NAM	24	Angola	AGO								52	INORGANIC CHEMICALS	1	No Quantity							256772			0
S3	2000	2000	2000	2	0	2	Export	516	Namibia	NAM	24	Angola	AGO								51	ORGANIC CHEMICALS	1	No Quantity							47486			0
S3	2000	2000	2000	2	0	2	Export	516	Namibia	NAM	24	Angola	AGO								43	ANIMAL,VEG.FATS,OILS,NES	1	No Quantity							929			0
S3	2000	2000	2000	2	0	2	Export	516	Namibia	NAM	24	Angola	AGO								42	FIXED VEG. FATS AND OILS	1	No Quantity							6661221			0
S3	2000	2000	2000	2	0	2	Export	516	Namibia	NAM	24	Angola	AGO								41	ANIMAL OILS AND FATS	1	No Quantity							759			0
S3	2000	2000	2000	2	0	2	Export	516	Namibia	NAM	24	Angola	AGO								35	ELECTRIC CURRENT	1	No Quantity							7400			0
S3	2000	2000	2000	2	0	2	Export	516	Namibia	NAM	24	Angola	AGO								34	GAS,NATURAL,MANUFACTURED	1	No Quantity							29332			0
S3	2000	2000	2000	2	0	2	Export	516	Namibia	NAM	24	Angola	AGO								32	COAL, COKE, BRIQUETTES	1	No Quantity							2600			0
S3	2000	2000	2000	2	0	2	Export	516	Namibia	NAM	24	Angola	AGO								33	PETROLEUM,PETROL.PRODUCT	1	No Quantity							378435			0
S3	2000	2000	2000	2	0	2	Export	516	Namibia	NAM	24	Angola	AGO								28	METALLIFEROUS ORE,SCRAP	1	No Quantity							33915			0
S3	2000	2000	2000	2	0	2	Export	516	Namibia	NAM	24	Angola	AGO								29	CRUDE ANIMAL,VEG.MATERL.	1	No Quantity							75803			0
S3	2000	2000	2000	2	0	2	Export	516	Namibia	NAM	24	Angola	AGO								27	CRUDE FERTILIZER,MINERAL	1	No Quantity							133941			0
S3	2000	2000	2000	2	0	2	Export	516	Namibia	NAM	24	Angola	AGO								77	ELEC MCH APPAR,PARTS,NES	1	No Quantity							3755529			0
S3	2000	2000	2000	2	0	2	Export	516	Namibia	NAM	24	Angola	AGO								78	ROAD VEHICLES	1	No Quantity							3333052			0
S3	2000	2000	2000	2	0	2	Export	516	Namibia	NAM	24	Angola	AGO								81	PREFAB BUILDGS,FTTNG ETC	1	No Quantity							934686			0
S3	2000	2000	2000	2	0	2	Export	516	Namibia	NAM	24	Angola	AGO								82	FURNITURE,BEDDING,ETC.	1	No Quantity							2408497			0
S3	2000	2000	2000	2	0	2	Export	516	Namibia	NAM	24	Angola	AGO								79	OTHR.TRANSPORT EQUIPMENT	1	No Quantity							65663			0
S3	2000	2000	2000	2	0	2	Export	516	Namibia	NAM	24	Angola	AGO								73	METALWORKING MACHINERY	1	No Quantity							78322			0
S3	2000	2000	2000	2	0	2	Export	516	Namibia	NAM	24	Angola	AGO								76	TELECOMM.SOUND EQUIP ETC	1	No Quantity							1376807			0
S3	2000	2000	2000	2	0	2	Export	516	Namibia	NAM	24	Angola	AGO								75	OFFICE MACHINES,ADP MACH	1	No Quantity							219743			0
S3	2000	2000	2000	2	0	2	Export	516	Namibia	NAM	24	Angola	AGO								74	GENERAL INDUSTL.MACH.NES	1	No Quantity							683929			0
S3	2000	2000	2000	2	0	2	Export	516	Namibia	NAM	24	Angola	AGO								68	NON-FERROUS METALS	1	No Quantity							298844			0
S3	2000	2000	2000	2	0	2	Export	516	Namibia	NAM	24	Angola	AGO								72	SPECIAL.INDUST.MACHINERY	1	No Quantity							263437			0
S3	2000	2000	2000	2	0	2	Export	516	Namibia	NAM	24	Angola	AGO								71	POWER GENERATNG.MACHINES	1	No Quantity							528473			0
S3	2000	2000	2000	2	0	2	Export	516	Namibia	NAM	24	Angola	AGO								69	METALS MANUFACTURES,NES	1	No Quantity							2135691			0
S3	2000	2000	2000	2	0	2	Export	516	Namibia	NAM	24	Angola	AGO								56	FERTILIZER,EXCEPT GRP272	1	No Quantity							58928			0
S3	2000	2000	2000	2	0	2	Export	516	Namibia	NAM	24	Angola	AGO								67	IRON AND STEEL	1	No Quantity							567380			0
S3	2000	2000	2000	2	0	2	Export	516	Namibia	NAM	24	Angola	AGO								66	NON-METAL.MINERAL MANFCT	1	No Quantity							1390473			0
S3	2000	2000	2000	2	0	2	Export	516	Namibia	NAM	24	Angola	AGO								64	PAPER,PAPERBOARD,ETC.	1	No Quantity							458453			0
S3	2000	2000	2000	2	0	2	Export	516	Namibia	NAM	24	Angola	AGO								65	TEXTILE YARN,FABRIC,ETC.	1	No Quantity							1317513			0
S3	2000	2000	2000	2	0	2	Export	516	Namibia	NAM	24	Angola	AGO								63	CORK, WOOD MANUFACTURES	1	No Quantity							123561			0
S3	2000	2000	2000	2	0	2	Export	516	Namibia	NAM	24	Angola	AGO								62	RUBBER MANUFACTURES, NES	1	No Quantity							2041024			0
S3	2000	2000	2000	2	0	2	Export	516	Namibia	NAM	24	Angola	AGO								89	MISC MANUFCTRD GOODS NES	1	No Quantity							4285907			0
S3	2000	2000	2000	2	0	2	Export	516	Namibia	NAM	24	Angola	AGO								93	SPEC.TRANSACT.NOT CLASSD	1	No Quantity							994476			0
S3	2000	2000	2000	2	0	2	Export	516	Namibia	NAM	24	Angola	AGO								87	SCIENTIFIC EQUIPMENT NES	1	No Quantity							2149867			0
S3	2000	2000	2000	2	0	2	Export	516	Namibia	NAM	24	Angola	AGO								83	TRAVEL GOODS,HANDBGS ETC	1	No Quantity							75322			0
S3	2000	2000	2000	2	0	2	Export	516	Namibia	NAM	24	Angola	AGO								85	FOOTWEAR	1	No Quantity							829694			0
S3	2000	2000	2000	2	0	2	Export	516	Namibia	NAM	24	Angola	AGO								84	CLOTHING AND ACCESSORIES	1	No Quantity							701594			0
S3	2000	2000	2000	2	0	2	Export	516	Namibia	NAM	24	Angola	AGO								96	COIN NONGOLD NONCURRENT	1	No Quantity							34			0
S3	2000	2000	2000	2	0	2	Export	516	Namibia	NAM	24	Angola	AGO								88	PHOTO.APPARAT.NES;CLOCKS	1	No Quantity							156874			0
S3	2000	2000	2000	2	0	2	Export	516	Namibia	NAM	28	Antigua and Barbuda	ATG								93	SPEC.TRANSACT.NOT CLASSD	1	No Quantity							144			0
S3	2000	2000	2000	2	0	2	Export	516	Namibia	NAM	31	Azerbaijan	AZE								89	MISC MANUFCTRD GOODS NES	1	No Quantity							3114			0
S3	2000	2000	2000	2	0	2	Export	516	Namibia	NAM	32	Argentina	ARG								89	MISC MANUFCTRD GOODS NES	1	No Quantity							144			0
S3	2000	2000	2000	2	0	2	Export	524	Nepal	NPL	32	Argentina	ARG								84	CLOTHING AND ACCESSORIES	1	No Quantity							9720			0
S3	2000	2000	2000	2	0	2	Export	524	Nepal	NPL	32	Argentina	ARG								83	TRAVEL GOODS,HANDBGS ETC	1	No Quantity							7620			0
S3	2000	2000	2000	2	0	2	Export	524	Nepal	NPL	32	Argentina	ARG								64	PAPER,PAPERBOARD,ETC.	1	No Quantity							3256			0
S3	2000	2000	2000	2	0	2	Export	524	Nepal	NPL	32	Argentina	ARG								65	TEXTILE YARN,FABRIC,ETC.	1	No Quantity							7365			0
S3	2000	2000	2000	2	0	2	Export	516	Namibia	NAM	32	Argentina	ARG								29	CRUDE ANIMAL,VEG.MATERL.	1	No Quantity							176782			0
S3	2000	2000	2000	2	0	2	Export	516	Namibia	NAM	32	Argentina	ARG								01	MEAT, MEAT PREPARATIONS	1	No Quantity							1511			0
S3	2000	2000	2000	2	0	2	Export	516	Namibia	NAM	36	Australia	AUS								03	FISH,CRUSTACEANS,MOLLUSC	1	No Quantity							3027692			0
S3	2000	2000	2000	2	0	2	Export	524	Nepal	NPL	36	Australia	AUS								11	BEVERAGES	1	No Quantity							2651			0
S3	2000	2000	2000	2	0	2	Export	516	Namibia	NAM	36	Australia	AUS								11	BEVERAGES	1	No Quantity							10325			0
S3	2000	2000	2000	2	0	2	Export	516	Namibia	NAM	36	Australia	AUS								29	CRUDE ANIMAL,VEG.MATERL.	1	No Quantity							18652			0
S3	2000	2000	2000	2	0	2	Export	516	Namibia	NAM	36	Australia	AUS								27	CRUDE FERTILIZER,MINERAL	1	No Quantity							78			0
S3	2000	2000	2000	2	0	2	Export	516	Namibia	NAM	36	Australia	AUS								28	METALLIFEROUS ORE,SCRAP	1	No Quantity							719			0
S3	2000	2000	2000	2	0	2	Export	516	Namibia	NAM	36	Australia	AUS								41	ANIMAL OILS AND FATS	1	No Quantity							12698			0
S3	2000	2000	2000	2	0	2	Export	524	Nepal	NPL	36	Australia	AUS								55	ESSENTL.OILS,PERFUME,ETC	1	No Quantity							11294			0
S3	2000	2000	2000	2	0	2	Export	516	Namibia	NAM	36	Australia	AUS								61	LEATHER, LEATHER GOODS	1	No Quantity							8497			0
S3	2000	2000	2000	2	0	2	Export	524	Nepal	NPL	36	Australia	AUS								61	LEATHER, LEATHER GOODS	1	No Quantity							3233			0
S3	2000	2000	2000	2	0	2	Export	524	Nepal	NPL	36	Australia	AUS								65	TEXTILE YARN,FABRIC,ETC.	1	No Quantity							481958			0
S3	2000	2000	2000	2	0	2	Export	524	Nepal	NPL	36	Australia	AUS								64	PAPER,PAPERBOARD,ETC.	1	No Quantity							75723			0
S3	2000	2000	2000	2	0	2	Export	516	Namibia	NAM	36	Australia	AUS								65	TEXTILE YARN,FABRIC,ETC.	1	No Quantity							332			0
S3	2000	2000	2000	2	0	2	Export	516	Namibia	NAM	36	Australia	AUS								63	CORK, WOOD MANUFACTURES	1	No Quantity							43			0
S3	2000	2000	2000	2	0	2	Export	524	Nepal	NPL	36	Australia	AUS								63	CORK, WOOD MANUFACTURES	1	No Quantity							1776			0
S3	2000	2000	2000	2	0	2	Export	516	Namibia	NAM	36	Australia	AUS								71	POWER GENERATNG.MACHINES	1	No Quantity							37263			0
S3	2000	2000	2000	2	0	2	Export	516	Namibia	NAM	36	Australia	AUS								76	TELECOMM.SOUND EQUIP ETC	1	No Quantity							9230			0
S3	2000	2000	2000	2	0	2	Export	516	Namibia	NAM	36	Australia	AUS								79	OTHR.TRANSPORT EQUIPMENT	1	No Quantity							20421			0
S3	2000	2000	2000	2	0	2	Export	516	Namibia	NAM	36	Australia	AUS								82	FURNITURE,BEDDING,ETC.	1	No Quantity							43			0
S3	2000	2000	2000	2	0	2	Export	516	Namibia	NAM	36	Australia	AUS								78	ROAD VEHICLES	1	No Quantity							17244			0
S3	2000	2000	2000	2	0	2	Export	524	Nepal	NPL	36	Australia	AUS								83	TRAVEL GOODS,HANDBGS ETC	1	No Quantity							60465			0
S3	2000	2000	2000	2	0	2	Export	524	Nepal	NPL	36	Australia	AUS								84	CLOTHING AND ACCESSORIES	1	No Quantity							721353			0
S3	2000	2000	2000	2	0	2	Export	516	Namibia	NAM	36	Australia	AUS								87	SCIENTIFIC EQUIPMENT NES	1	No Quantity							3155469			0
S3	2000	2000	2000	2	0	2	Export	516	Namibia	NAM	36	Australia	AUS								89	MISC MANUFCTRD GOODS NES	1	No Quantity							23933			0
S3	2000	2000	2000	2	0	2	Export	516	Namibia	NAM	36	Australia	AUS								93	SPEC.TRANSACT.NOT CLASSD	1	No Quantity							37586			0
S3	2000	2000	2000	2	0	2	Export	524	Nepal	NPL	36	Australia	AUS								89	MISC MANUFCTRD GOODS NES	1	No Quantity							181902			0
S3	2000	2000	2000	2	0	2	Export	524	Nepal	NPL	40	Austria	AUT								89	MISC MANUFCTRD GOODS NES	1	No Quantity							33699			0
S3	2000	2000	2000	2	0	2	Export	516	Namibia	NAM	40	Austria	AUT								93	SPEC.TRANSACT.NOT CLASSD	1	No Quantity							1477			0
S3	2000	2000	2000	2	0	2	Export	516	Namibia	NAM	40	Austria	AUT								89	MISC MANUFCTRD GOODS NES	1	No Quantity							46493			0
S3	2000	2000	2000	2	0	2	Export	516	Namibia	NAM	40	Austria	AUT								87	SCIENTIFIC EQUIPMENT NES	1	No Quantity							92050			0
S3	2000	2000	2000	2	0	2	Export	516	Namibia	NAM	40	Austria	AUT								83	TRAVEL GOODS,HANDBGS ETC	1	No Quantity							27			0
S3	2000	2000	2000	2	0	2	Export	516	Namibia	NAM	40	Austria	AUT								84	CLOTHING AND ACCESSORIES	1	No Quantity							14			0
S3	2000	2000	2000	2	0	2	Export	524	Nepal	NPL	40	Austria	AUT								84	CLOTHING AND ACCESSORIES	1	No Quantity							163895			0
S3	2000	2000	2000	2	0	2	Export	524	Nepal	NPL	40	Austria	AUT								83	TRAVEL GOODS,HANDBGS ETC	1	No Quantity							23537			0
S3	2000	2000	2000	2	0	2	Export	516	Namibia	NAM	40	Austria	AUT								77	ELEC MCH APPAR,PARTS,NES	1	No Quantity							6725			0
S3	2000	2000	2000	2	0	2	Export	516	Namibia	NAM	40	Austria	AUT								82	FURNITURE,BEDDING,ETC.	1	No Quantity							72			0
S3	2000	2000	2000	2	0	2	Export	516	Namibia	NAM	40	Austria	AUT								75	OFFICE MACHINES,ADP MACH	1	No Quantity							905			0
S3	2000	2000	2000	2	0	2	Export	524	Nepal	NPL	40	Austria	AUT								63	CORK, WOOD MANUFACTURES	1	No Quantity							852			0
S3	2000	2000	2000	2	0	2	Export	516	Namibia	NAM	40	Austria	AUT								63	CORK, WOOD MANUFACTURES	1	No Quantity							2314			0
S3	2000	2000	2000	2	0	2	Export	516	Namibia	NAM	40	Austria	AUT								65	TEXTILE YARN,FABRIC,ETC.	1	No Quantity							747			0
S3	2000	2000	2000	2	0	2	Export	524	Nepal	NPL	40	Austria	AUT								64	PAPER,PAPERBOARD,ETC.	1	No Quantity							22364			0
S3	2000	2000	2000	2	0	2	Export	524	Nepal	NPL	40	Austria	AUT								65	TEXTILE YARN,FABRIC,ETC.	1	No Quantity							2366922			0
S3	2000	2000	2000	2	0	2	Export	516	Namibia	NAM	40	Austria	AUT								66	NON-METAL.MINERAL MANFCT	1	No Quantity							24208			0
S3	2000	2000	2000	2	0	2	Export	524	Nepal	NPL	40	Austria	AUT								61	LEATHER, LEATHER GOODS	1	No Quantity							9897			0
S3	2000	2000	2000	2	0	2	Export	516	Namibia	NAM	40	Austria	AUT								61	LEATHER, LEATHER GOODS	1	No Quantity							5053			0
S3	2000	2000	2000	2	0	2	Export	524	Nepal	NPL	40	Austria	AUT								55	ESSENTL.OILS,PERFUME,ETC	1	No Quantity							10411			0
S3	2000	2000	2000	2	0	2	Export	516	Namibia	NAM	40	Austria	AUT								27	CRUDE FERTILIZER,MINERAL	1	No Quantity							14918			0
S3	2000	2000	2000	2	0	2	Export	516	Namibia	NAM	40	Austria	AUT								29	CRUDE ANIMAL,VEG.MATERL.	1	No Quantity							11897			0
S3	2000	2000	2000	2	0	2	Export	516	Namibia	NAM	40	Austria	AUT								03	FISH,CRUSTACEANS,MOLLUSC	1	No Quantity							139			0
S3	2000	2000	2000	2	0	2	Export	516	Namibia	NAM	40	Austria	AUT								00	LIVE ANIMALS	1	No Quantity							72			0
S3	2000	2000	2000	2	0	2	Export	516	Namibia	NAM	40	Austria	AUT								07	COFFEE,TEA,COCOA,SPICES	1	No Quantity							158			0
S3	2000	2000	2000	2	0	2	Export	516	Namibia	NAM	44	Bahamas	BHS								64	PAPER,PAPERBOARD,ETC.	1	No Quantity							114027			0
S3	2000	2000	2000	2	0	2	Export	516	Namibia	NAM	44	Bahamas	BHS								69	METALS MANUFACTURES,NES	1	No Quantity							703			0
S3	2000	2000	2000	2	0	2	Export	516	Namibia	NAM	44	Bahamas	BHS								72	SPECIAL.INDUST.MACHINERY	1	No Quantity							2427			0
S3	2000	2000	2000	2	0	2	Export	516	Namibia	NAM	44	Bahamas	BHS								89	MISC MANUFCTRD GOODS NES	1	No Quantity							18521			0
S3	2000	2000	2000	2	0	2	Export	516	Namibia	NAM	48	Bahrain	BHR								89	MISC MANUFCTRD GOODS NES	1	No Quantity							752			0
S3	2000	2000	2000	2	0	2	Export	516	Namibia	NAM	48	Bahrain	BHR								53	DYES,COLOURING MATERIALS	1	No Quantity							5258			0
S3	2000	2000	2000	2	0	2	Export	524	Nepal	NPL	50	Bangladesh	BGD								29	CRUDE ANIMAL,VEG.MATERL.	1	No Quantity							8990			0
S3	2000	2000	2000	2	0	2	Export	524	Nepal	NPL	50	Bangladesh	BGD								05	VEGETABLES AND FRUIT	1	No Quantity							1052144			0
S3	2000	2000	2000	2	0	2	Export	524	Nepal	NPL	50	Bangladesh	BGD								08	ANIMAL FEED STUFF	1	No Quantity							37233			0
S3	2000	2000	2000	2	0	2	Export	524	Nepal	NPL	50	Bangladesh	BGD								09	MISC.EDIBLE PRODUCTS ETC	1	No Quantity							612342			0
S3	2000	2000	2000	2	0	2	Export	524	Nepal	NPL	50	Bangladesh	BGD								69	METALS MANUFACTURES,NES	1	No Quantity							9563			0
S3	2000	2000	2000	2	0	2	Export	524	Nepal	NPL	50	Bangladesh	BGD								77	ELEC MCH APPAR,PARTS,NES	1	No Quantity							1222			0
S3	2000	2000	2000	2	0	2	Export	524	Nepal	NPL	50	Bangladesh	BGD								62	RUBBER MANUFACTURES, NES	1	No Quantity							55017			0
S3	2000	2000	2000	2	0	2	Export	524	Nepal	NPL	50	Bangladesh	BGD								65	TEXTILE YARN,FABRIC,ETC.	1	No Quantity							2582			0
S3	2000	2000	2000	2	0	2	Export	524	Nepal	NPL	50	Bangladesh	BGD								64	PAPER,PAPERBOARD,ETC.	1	No Quantity							3381			0
S3	2000	2000	2000	2	0	2	Export	516	Namibia	NAM	50	Bangladesh	BGD								93	SPEC.TRANSACT.NOT CLASSD	1	No Quantity							7055			0
S3	2000	2000	2000	2	0	2	Export	524	Nepal	NPL	50	Bangladesh	BGD								78	ROAD VEHICLES	1	No Quantity							7222			0
S3	2000	2000	2000	2	0	2	Export	524	Nepal	NPL	50	Bangladesh	BGD								89	MISC MANUFCTRD GOODS NES	1	No Quantity							1110			0
S3	2000	2000	2000	2	0	2	Export	524	Nepal	NPL	56	Belgium	BEL								89	MISC MANUFCTRD GOODS NES	1	No Quantity							22646			0
S3	2000	2000	2000	2	0	2	Export	516	Namibia	NAM	56	Belgium	BEL								87	SCIENTIFIC EQUIPMENT NES	1	No Quantity							1297			0
S3	2000	2000	2000	2	0	2	Export	524	Nepal	NPL	56	Belgium	BEL								83	TRAVEL GOODS,HANDBGS ETC	1	No Quantity							19967			0
S3	2000	2000	2000	2	0	2	Export	524	Nepal	NPL	56	Belgium	BEL								84	CLOTHING AND ACCESSORIES	1	No Quantity							711844			0
S3	2000	2000	2000	2	0	2	Export	516	Namibia	NAM	56	Belgium	BEL								93	SPEC.TRANSACT.NOT CLASSD	1	No Quantity							2156			0
S3	2000	2000	2000	2	0	2	Export	516	Namibia	NAM	56	Belgium	BEL								89	MISC MANUFCTRD GOODS NES	1	No Quantity							32431			0
S3	2000	2000	2000	2	0	2	Export	524	Nepal	NPL	56	Belgium	BEL								64	PAPER,PAPERBOARD,ETC.	1	No Quantity							136375			0
S3	2000	2000	2000	2	0	2	Export	516	Namibia	NAM	56	Belgium	BEL								63	CORK, WOOD MANUFACTURES	1	No Quantity							21901			0
S3	2000	2000	2000	2	0	2	Export	524	Nepal	NPL	56	Belgium	BEL								63	CORK, WOOD MANUFACTURES	1	No Quantity							6313			0
S3	2000	2000	2000	2	0	2	Export	524	Nepal	NPL	56	Belgium	BEL								65	TEXTILE YARN,FABRIC,ETC.	1	No Quantity							10507369			0
S3	2000	2000	2000	2	0	2	Export	516	Namibia	NAM	56	Belgium	BEL								64	PAPER,PAPERBOARD,ETC.	1	No Quantity							3			0
S3	2000	2000	2000	2	0	2	Export	516	Namibia	NAM	56	Belgium	BEL								66	NON-METAL.MINERAL MANFCT	1	No Quantity							15479577			0
S3	2000	2000	2000	2	0	2	Export	524	Nepal	NPL	56	Belgium	BEL								82	FURNITURE,BEDDING,ETC.	1	No Quantity							998			0
S3	2000	2000	2000	2	0	2	Export	516	Namibia	NAM	56	Belgium	BEL								68	NON-FERROUS METALS	1	No Quantity							6870043			0
S3	2000	2000	2000	2	0	2	Export	516	Namibia	NAM	56	Belgium	BEL								71	POWER GENERATNG.MACHINES	1	No Quantity							31810			0
S3	2000	2000	2000	2	0	2	Export	516	Namibia	NAM	56	Belgium	BEL								11	BEVERAGES	1	No Quantity							5541			0
S3	2000	2000	2000	2	0	2	Export	516	Namibia	NAM	56	Belgium	BEL								06	SUGAR,SUGR.PREPTNS,HONEY	1	No Quantity							224			0
S3	2000	2000	2000	2	0	2	Export	516	Namibia	NAM	56	Belgium	BEL								01	MEAT, MEAT PREPARATIONS	1	No Quantity							78592			0
S3	2000	2000	2000	2	0	2	Export	516	Namibia	NAM	56	Belgium	BEL								03	FISH,CRUSTACEANS,MOLLUSC	1	No Quantity							1562451			0
S3	2000	2000	2000	2	0	2	Export	516	Namibia	NAM	56	Belgium	BEL								33	PETROLEUM,PETROL.PRODUCT	1	No Quantity							26			0
S3	2000	2000	2000	2	0	2	Export	516	Namibia	NAM	56	Belgium	BEL								29	CRUDE ANIMAL,VEG.MATERL.	1	No Quantity							318			0
S3	2000	2000	2000	2	0	2	Export	516	Namibia	NAM	56	Belgium	BEL								27	CRUDE FERTILIZER,MINERAL	1	No Quantity							39408			0
S3	2000	2000	2000	2	0	2	Export	524	Nepal	NPL	56	Belgium	BEL								55	ESSENTL.OILS,PERFUME,ETC	1	No Quantity							1804			0
S3	2000	2000	2000	2	0	2	Export	524	Nepal	NPL	60	Bermuda	BMU								84	CLOTHING AND ACCESSORIES	1	No Quantity							23572			0
S3	2000	2000	2000	2	0	2	Export	524	Nepal	NPL	64	Bhutan	BTN								84	CLOTHING AND ACCESSORIES	1	No Quantity							3188			0
S3	2000	2000	2000	2	0	2	Export	524	Nepal	NPL	64	Bhutan	BTN								89	MISC MANUFCTRD GOODS NES	1	No Quantity							1328			0
S3	2000	2000	2000	2	0	2	Export	524	Nepal	NPL	64	Bhutan	BTN								55	ESSENTL.OILS,PERFUME,ETC	1	No Quantity							42222			0
S3	2000	2000	2000	2	0	2	Export	524	Nepal	NPL	64	Bhutan	BTN								04	CEREALS,CEREAL PREPRTNS.	1	No Quantity							129434			0
S3	2000	2000	2000	2	0	2	Export	524	Nepal	NPL	64	Bhutan	BTN								77	ELEC MCH APPAR,PARTS,NES	1	No Quantity							5244			0
S3	2000	2000	2000	2	0	2	Export	524	Nepal	NPL	64	Bhutan	BTN								74	GENERAL INDUSTL.MACH.NES	1	No Quantity							31892			0
S3	2000	2000	2000	2	0	2	Export	524	Nepal	NPL	64	Bhutan	BTN								65	TEXTILE YARN,FABRIC,ETC.	1	No Quantity							269320			0
S3	2000	2000	2000	2	0	2	Export	524	Nepal	NPL	64	Bhutan	BTN								67	IRON AND STEEL	1	No Quantity							103559			0
S3	2000	2000	2000	2	0	2	Export	516	Namibia	NAM	72	Botswana	BWA								67	IRON AND STEEL	1	No Quantity							1538			0
S3	2000	2000	2000	2	0	2	Export	516	Namibia	NAM	72	Botswana	BWA								69	METALS MANUFACTURES,NES	1	No Quantity							31006			0
S3	2000	2000	2000	2	0	2	Export	516	Namibia	NAM	72	Botswana	BWA								66	NON-METAL.MINERAL MANFCT	1	No Quantity							53148			0
S3	2000	2000	2000	2	0	2	Export	516	Namibia	NAM	72	Botswana	BWA								64	PAPER,PAPERBOARD,ETC.	1	No Quantity							40			0
S3	2000	2000	2000	2	0	2	Export	516	Namibia	NAM	72	Botswana	BWA								63	CORK, WOOD MANUFACTURES	1	No Quantity							1468			0
S3	2000	2000	2000	2	0	2	Export	516	Namibia	NAM	72	Botswana	BWA								62	RUBBER MANUFACTURES, NES	1	No Quantity							4344			0
S3	2000	2000	2000	2	0	2	Export	516	Namibia	NAM	72	Botswana	BWA								65	TEXTILE YARN,FABRIC,ETC.	1	No Quantity							3155			0
S3	2000	2000	2000	2	0	2	Export	516	Namibia	NAM	72	Botswana	BWA								73	METALWORKING MACHINERY	1	No Quantity							79105			0
S3	2000	2000	2000	2	0	2	Export	516	Namibia	NAM	72	Botswana	BWA								79	OTHR.TRANSPORT EQUIPMENT	1	No Quantity							164557			0
S3	2000	2000	2000	2	0	2	Export	516	Namibia	NAM	72	Botswana	BWA								81	PREFAB BUILDGS,FTTNG ETC	1	No Quantity							14774			0
S3	2000	2000	2000	2	0	2	Export	516	Namibia	NAM	72	Botswana	BWA								82	FURNITURE,BEDDING,ETC.	1	No Quantity							1371			0
S3	2000	2000	2000	2	0	2	Export	516	Namibia	NAM	72	Botswana	BWA								77	ELEC MCH APPAR,PARTS,NES	1	No Quantity							1318966			0
S3	2000	2000	2000	2	0	2	Export	516	Namibia	NAM	72	Botswana	BWA								78	ROAD VEHICLES	1	No Quantity							145773			0
S3	2000	2000	2000	2	0	2	Export	516	Namibia	NAM	72	Botswana	BWA								71	POWER GENERATNG.MACHINES	1	No Quantity							3943			0
S3	2000	2000	2000	2	0	2	Export	516	Namibia	NAM	72	Botswana	BWA								68	NON-FERROUS METALS	1	No Quantity							2			0
S3	2000	2000	2000	2	0	2	Export	516	Namibia	NAM	72	Botswana	BWA								72	SPECIAL.INDUST.MACHINERY	1	No Quantity							26911			0
S3	2000	2000	2000	2	0	2	Export	516	Namibia	NAM	72	Botswana	BWA								75	OFFICE MACHINES,ADP MACH	1	No Quantity							12723			0
S3	2000	2000	2000	2	0	2	Export	516	Namibia	NAM	72	Botswana	BWA								74	GENERAL INDUSTL.MACH.NES	1	No Quantity							30287			0
S3	2000	2000	2000	2	0	2	Export	516	Namibia	NAM	72	Botswana	BWA								76	TELECOMM.SOUND EQUIP ETC	1	No Quantity							1598			0
S3	2000	2000	2000	2	0	2	Export	516	Namibia	NAM	72	Botswana	BWA								06	SUGAR,SUGR.PREPTNS,HONEY	1	No Quantity							20570			0
S3	2000	2000	2000	2	0	2	Export	516	Namibia	NAM	72	Botswana	BWA								07	COFFEE,TEA,COCOA,SPICES	1	No Quantity							477			0
S3	2000	2000	2000	2	0	2	Export	516	Namibia	NAM	72	Botswana	BWA								05	VEGETABLES AND FRUIT	1	No Quantity							15346			0
S3	2000	2000	2000	2	0	2	Export	516	Namibia	NAM	72	Botswana	BWA								02	DAIRY PRODUCTS,BIRD EGGS	1	No Quantity							161059			0
S3	2000	2000	2000	2	0	2	Export	516	Namibia	NAM	72	Botswana	BWA								03	FISH,CRUSTACEANS,MOLLUSC	1	No Quantity							34760			0
S3	2000	2000	2000	2	0	2	Export	516	Namibia	NAM	72	Botswana	BWA								01	MEAT, MEAT PREPARATIONS	1	No Quantity							42507			0
S3	2000	2000	2000	2	0	2	Export	516	Namibia	NAM	72	Botswana	BWA								00	LIVE ANIMALS	1	No Quantity							89193			0
S3	2000	2000	2000	2	0	2	Export	516	Namibia	NAM	72	Botswana	BWA								11	BEVERAGES	1	No Quantity							515813			0
S3	2000	2000	2000	2	0	2	Export	516	Namibia	NAM	72	Botswana	BWA								09	MISC.EDIBLE PRODUCTS ETC	1	No Quantity							8718			0
S3	2000	2000	2000	2	0	2	Export	516	Namibia	NAM	72	Botswana	BWA								08	ANIMAL FEED STUFF	1	No Quantity							335223			0
S3	2000	2000	2000	2	0	2	Export	516	Namibia	NAM	72	Botswana	BWA								24	CORK AND WOOD	1	No Quantity							2935			0
S3	2000	2000	2000	2	0	2	Export	516	Namibia	NAM	72	Botswana	BWA								55	ESSENTL.OILS,PERFUME,ETC	1	No Quantity							33			0
S3	2000	2000	2000	2	0	2	Export	516	Namibia	NAM	72	Botswana	BWA								52	INORGANIC CHEMICALS	1	No Quantity							20897			0
S3	2000	2000	2000	2	0	2	Export	516	Namibia	NAM	72	Botswana	BWA								54	MEDICINAL,PHARM.PRODUCTS	1	No Quantity							746			0
S3	2000	2000	2000	2	0	2	Export	516	Namibia	NAM	72	Botswana	BWA								61	LEATHER, LEATHER GOODS	1	No Quantity							5166			0
S3	2000	2000	2000	2	0	2	Export	516	Namibia	NAM	72	Botswana	BWA								58	PLASTIC,NON-PRIMARY FORM	1	No Quantity							157			0
S3	2000	2000	2000	2	0	2	Export	516	Namibia	NAM	72	Botswana	BWA								59	CHEMICAL MATERIALS NES	1	No Quantity							3122			0
S3	2000	2000	2000	2	0	2	Export	516	Namibia	NAM	72	Botswana	BWA								27	CRUDE FERTILIZER,MINERAL	1	No Quantity							19516			0
S3	2000	2000	2000	2	0	2	Export	516	Namibia	NAM	72	Botswana	BWA								29	CRUDE ANIMAL,VEG.MATERL.	1	No Quantity							14931			0
S3	2000	2000	2000	2	0	2	Export	516	Namibia	NAM	72	Botswana	BWA								33	PETROLEUM,PETROL.PRODUCT	1	No Quantity							3966119			0
S3	2000	2000	2000	2	0	2	Export	516	Namibia	NAM	72	Botswana	BWA								32	COAL, COKE, BRIQUETTES	1	No Quantity							18			0
S3	2000	2000	2000	2	0	2	Export	516	Namibia	NAM	72	Botswana	BWA								34	GAS,NATURAL,MANUFACTURED	1	No Quantity							160885			0
S3	2000	2000	2000	2	0	2	Export	516	Namibia	NAM	72	Botswana	BWA								88	PHOTO.APPARAT.NES;CLOCKS	1	No Quantity							2600			0
S3	2000	2000	2000	2	0	2	Export	516	Namibia	NAM	72	Botswana	BWA								87	SCIENTIFIC EQUIPMENT NES	1	No Quantity							253499			0
S3	2000	2000	2000	2	0	2	Export	516	Namibia	NAM	72	Botswana	BWA								83	TRAVEL GOODS,HANDBGS ETC	1	No Quantity							3450			0
S3	2000	2000	2000	2	0	2	Export	516	Namibia	NAM	72	Botswana	BWA								84	CLOTHING AND ACCESSORIES	1	No Quantity							96550			0
S3	2000	2000	2000	2	0	2	Export	516	Namibia	NAM	72	Botswana	BWA								85	FOOTWEAR	1	No Quantity							4963			0
S3	2000	2000	2000	2	0	2	Export	516	Namibia	NAM	72	Botswana	BWA								89	MISC MANUFCTRD GOODS NES	1	No Quantity							38866			0
S3	2000	2000	2000	2	0	2	Export	516	Namibia	NAM	72	Botswana	BWA								93	SPEC.TRANSACT.NOT CLASSD	1	No Quantity							57531			0
S3	2000	2000	2000	2	0	2	Export	516	Namibia	NAM	76	Brazil	BRA								93	SPEC.TRANSACT.NOT CLASSD	1	No Quantity							7688			0
S3	2000	2000	2000	2	0	2	Export	516	Namibia	NAM	76	Brazil	BRA								89	MISC MANUFCTRD GOODS NES	1	No Quantity							2331			0
S3	2000	2000	2000	2	0	2	Export	524	Nepal	NPL	76	Brazil	BRA								84	CLOTHING AND ACCESSORIES	1	No Quantity							24177			0
S3	2000	2000	2000	2	0	2	Export	524	Nepal	NPL	76	Brazil	BRA								89	MISC MANUFCTRD GOODS NES	1	No Quantity							20814			0
S3	2000	2000	2000	2	0	2	Export	516	Namibia	NAM	76	Brazil	BRA								27	CRUDE FERTILIZER,MINERAL	1	No Quantity							1			0
S3	2000	2000	2000	2	0	2	Export	524	Nepal	NPL	76	Brazil	BRA								61	LEATHER, LEATHER GOODS	1	No Quantity							143748			0
S3	2000	2000	2000	2	0	2	Export	516	Namibia	NAM	76	Brazil	BRA								03	FISH,CRUSTACEANS,MOLLUSC	1	No Quantity							3			0
S3	2000	2000	2000	2	0	2	Export	516	Namibia	NAM	76	Brazil	BRA								06	SUGAR,SUGR.PREPTNS,HONEY	1	No Quantity							170			0
S3	2000	2000	2000	2	0	2	Export	524	Nepal	NPL	76	Brazil	BRA								65	TEXTILE YARN,FABRIC,ETC.	1	No Quantity							7072			0
S3	2000	2000	2000	2	0	2	Export	516	Namibia	NAM	76	Brazil	BRA								69	METALS MANUFACTURES,NES	1	No Quantity							560			0
S3	2000	2000	2000	2	0	2	Export	516	Namibia	NAM	84	Belize	BLZ								69	METALS MANUFACTURES,NES	1	No Quantity							28863			0
S3	2000	2000	2000	2	0	2	Export	516	Namibia	NAM	84	Belize	BLZ								66	NON-METAL.MINERAL MANFCT	1	No Quantity							358			0
S3	2000	2000	2000	2	0	2	Export	516	Namibia	NAM	84	Belize	BLZ								65	TEXTILE YARN,FABRIC,ETC.	1	No Quantity							44453			0
S3	2000	2000	2000	2	0	2	Export	516	Namibia	NAM	84	Belize	BLZ								62	RUBBER MANUFACTURES, NES	1	No Quantity							1314			0
S3	2000	2000	2000	2	0	2	Export	516	Namibia	NAM	84	Belize	BLZ								74	GENERAL INDUSTL.MACH.NES	1	No Quantity							4372			0
S3	2000	2000	2000	2	0	2	Export	516	Namibia	NAM	84	Belize	BLZ								71	POWER GENERATNG.MACHINES	1	No Quantity							106733			0
S3	2000	2000	2000	2	0	2	Export	516	Namibia	NAM	84	Belize	BLZ								03	FISH,CRUSTACEANS,MOLLUSC	1	No Quantity							3226			0
S3	2000	2000	2000	2	0	2	Export	516	Namibia	NAM	84	Belize	BLZ								33	PETROLEUM,PETROL.PRODUCT	1	No Quantity							7897			0
S3	2000	2000	2000	2	0	2	Export	516	Namibia	NAM	84	Belize	BLZ								89	MISC MANUFCTRD GOODS NES	1	No Quantity							7835			0
S3	2000	2000	2000	2	0	2	Export	516	Namibia	NAM	90	Solomon Isds	SLB								93	SPEC.TRANSACT.NOT CLASSD	1	No Quantity							6467			0
S3	2000	2000	2000	2	0	2	Export	516	Namibia	NAM	100	Bulgaria	BGR								93	SPEC.TRANSACT.NOT CLASSD	1	No Quantity							719			0
S3	2000	2000	2000	2	0	2	Export	516	Namibia	NAM	100	Bulgaria	BGR								61	LEATHER, LEATHER GOODS	1	No Quantity							1431			0
S3	2000	2000	2000	2	0	2	Export	516	Namibia	NAM	100	Bulgaria	BGR								06	SUGAR,SUGR.PREPTNS,HONEY	1	No Quantity							33			0
S3	2000	2000	2000	2	0	2	Export	516	Namibia	NAM	100	Bulgaria	BGR								04	CEREALS,CEREAL PREPRTNS.	1	No Quantity							35			0
S3	2000	2000	2000	2	0	2	Export	516	Namibia	NAM	100	Bulgaria	BGR								78	ROAD VEHICLES	1	No Quantity							695			0
S3	2000	2000	2000	2	0	2	Export	516	Namibia	NAM	100	Bulgaria	BGR								62	RUBBER MANUFACTURES, NES	1	No Quantity							44			0
S3	2000	2000	2000	2	0	2	Export	516	Namibia	NAM	104	Myanmar	MMR								58	PLASTIC,NON-PRIMARY FORM	1	No Quantity							487			0
S3	2000	2000	2000	2	0	2	Export	516	Namibia	NAM	104	Myanmar	MMR								89	MISC MANUFCTRD GOODS NES	1	No Quantity							331			0
S3	2000	2000	2000	2	0	2	Export	516	Namibia	NAM	116	Cambodia	KHM								57	PLASTICS IN PRIMARY FORM	1	No Quantity							1563			0
S3	2000	2000	2000	2	0	2	Export	516	Namibia	NAM	116	Cambodia	KHM								03	FISH,CRUSTACEANS,MOLLUSC	1	No Quantity							355195			0
S3	2000	2000	2000	2	0	2	Export	516	Namibia	NAM	116	Cambodia	KHM								76	TELECOMM.SOUND EQUIP ETC	1	No Quantity							18681			0
S3	2000	2000	2000	2	0	2	Export	516	Namibia	NAM	120	Cameroon	CMR								03	FISH,CRUSTACEANS,MOLLUSC	1	No Quantity							80505			0
S3	2000	2000	2000	2	0	2	Export	516	Namibia	NAM	120	Cameroon	CMR								27	CRUDE FERTILIZER,MINERAL	1	No Quantity							967596			0
S3	2000	2000	2000	2	0	2	Export	516	Namibia	NAM	120	Cameroon	CMR								89	MISC MANUFCTRD GOODS NES	1	No Quantity							266			0
S3	2000	2000	2000	2	0	2	Export	516	Namibia	NAM	120	Cameroon	CMR								93	SPEC.TRANSACT.NOT CLASSD	1	No Quantity							2443			0
S3	2000	2000	2000	2	0	2	Export	516	Namibia	NAM	124	Canada	CAN								93	SPEC.TRANSACT.NOT CLASSD	1	No Quantity							22933			0
S3	2000	2000	2000	2	0	2	Export	516	Namibia	NAM	124	Canada	CAN								89	MISC MANUFCTRD GOODS NES	1	No Quantity							1191			0
S3	2000	2000	2000	2	0	2	Export	524	Nepal	NPL	124	Canada	CAN								84	CLOTHING AND ACCESSORIES	1	No Quantity							2849719			0
S3	2000	2000	2000	2	0	2	Export	524	Nepal	NPL	124	Canada	CAN								83	TRAVEL GOODS,HANDBGS ETC	1	No Quantity							37825			0
S3	2000	2000	2000	2	0	2	Export	524	Nepal	NPL	124	Canada	CAN								79	OTHR.TRANSPORT EQUIPMENT	1	No Quantity							49947			0
S3	2000	2000	2000	2	0	2	Export	516	Namibia	NAM	124	Canada	CAN								87	SCIENTIFIC EQUIPMENT NES	1	No Quantity							216			0
S3	2000	2000	2000	2	0	2	Export	524	Nepal	NPL	124	Canada	CAN								89	MISC MANUFCTRD GOODS NES	1	No Quantity							171229			0
S3	2000	2000	2000	2	0	2	Export	524	Nepal	NPL	124	Canada	CAN								81	PREFAB BUILDGS,FTTNG ETC	1	No Quantity							5001			0
S3	2000	2000	2000	2	0	2	Export	516	Namibia	NAM	124	Canada	CAN								27	CRUDE FERTILIZER,MINERAL	1	No Quantity							5940			0
S3	2000	2000	2000	2	0	2	Export	516	Namibia	NAM	124	Canada	CAN								29	CRUDE ANIMAL,VEG.MATERL.	1	No Quantity							1540			0
S3	2000	2000	2000	2	0	2	Export	516	Namibia	NAM	124	Canada	CAN								28	METALLIFEROUS ORE,SCRAP	1	No Quantity							29229146			0
S3	2000	2000	2000	2	0	2	Export	524	Nepal	NPL	124	Canada	CAN								55	ESSENTL.OILS,PERFUME,ETC	1	No Quantity							20012			0
S3	2000	2000	2000	2	0	2	Export	516	Namibia	NAM	124	Canada	CAN								03	FISH,CRUSTACEANS,MOLLUSC	1	No Quantity							38467			0
S3	2000	2000	2000	2	0	2	Export	524	Nepal	NPL	124	Canada	CAN								26	TEXTILE FIBRES	1	No Quantity							1627			0
S3	2000	2000	2000	2	0	2	Export	516	Namibia	NAM	124	Canada	CAN								11	BEVERAGES	1	No Quantity							197			0
S3	2000	2000	2000	2	0	2	Export	516	Namibia	NAM	124	Canada	CAN								74	GENERAL INDUSTL.MACH.NES	1	No Quantity							466			0
S3	2000	2000	2000	2	0	2	Export	516	Namibia	NAM	124	Canada	CAN								75	OFFICE MACHINES,ADP MACH	1	No Quantity							474			0
S3	2000	2000	2000	2	0	2	Export	516	Namibia	NAM	124	Canada	CAN								77	ELEC MCH APPAR,PARTS,NES	1	No Quantity							1			0
S3	2000	2000	2000	2	0	2	Export	524	Nepal	NPL	124	Canada	CAN								82	FURNITURE,BEDDING,ETC.	1	No Quantity							627			0
S3	2000	2000	2000	2	0	2	Export	516	Namibia	NAM	124	Canada	CAN								79	OTHR.TRANSPORT EQUIPMENT	1	No Quantity							15583			0
S3	2000	2000	2000	2	0	2	Export	524	Nepal	NPL	124	Canada	CAN								63	CORK, WOOD MANUFACTURES	1	No Quantity							6421			0
S3	2000	2000	2000	2	0	2	Export	516	Namibia	NAM	124	Canada	CAN								65	TEXTILE YARN,FABRIC,ETC.	1	No Quantity							539			0
S3	2000	2000	2000	2	0	2	Export	524	Nepal	NPL	124	Canada	CAN								64	PAPER,PAPERBOARD,ETC.	1	No Quantity							40179			0
S3	2000	2000	2000	2	0	2	Export	524	Nepal	NPL	124	Canada	CAN								65	TEXTILE YARN,FABRIC,ETC.	1	No Quantity							818367			0
S3	2000	2000	2000	2	0	2	Export	516	Namibia	NAM	132	Cabo Verde	CPV								69	METALS MANUFACTURES,NES	1	No Quantity							187			0
S3	2000	2000	2000	2	0	2	Export	516	Namibia	NAM	132	Cabo Verde	CPV								03	FISH,CRUSTACEANS,MOLLUSC	1	No Quantity							17690			0
S3	2000	2000	2000	2	0	2	Export	516	Namibia	NAM	132	Cabo Verde	CPV								33	PETROLEUM,PETROL.PRODUCT	1	No Quantity							5363			0
S3	2000	2000	2000	2	0	2	Export	516	Namibia	NAM	136	Cayman Isds	CYM								64	PAPER,PAPERBOARD,ETC.	1	No Quantity							54463			0
S3	2000	2000	2000	2	0	2	Export	516	Namibia	NAM	136	Cayman Isds	CYM								89	MISC MANUFCTRD GOODS NES	1	No Quantity							4384			0
S3	2000	2000	2000	2	0	2	Export	516	Namibia	NAM	140	Central African Rep.	CAF								27	CRUDE FERTILIZER,MINERAL	1	No Quantity							242203			0
S3	2000	2000	2000	2	0	2	Export	516	Namibia	NAM	144	Sri Lanka	LKA								27	CRUDE FERTILIZER,MINERAL	1	No Quantity							4311			0
S3	2000	2000	2000	2	0	2	Export	524	Nepal	NPL	144	Sri Lanka	LKA								54	MEDICINAL,PHARM.PRODUCTS	1	No Quantity							4096			0
S3	2000	2000	2000	2	0	2	Export	516	Namibia	NAM	144	Sri Lanka	LKA								93	SPEC.TRANSACT.NOT CLASSD	1	No Quantity							1150			0
S3	2000	2000	2000	2	0	2	Export	524	Nepal	NPL	152	Chile	CHL								83	TRAVEL GOODS,HANDBGS ETC	1	No Quantity							2519			0
S3	2000	2000	2000	2	0	2	Export	524	Nepal	NPL	152	Chile	CHL								84	CLOTHING AND ACCESSORIES	1	No Quantity							38916			0
S3	2000	2000	2000	2	0	2	Export	524	Nepal	NPL	152	Chile	CHL								89	MISC MANUFCTRD GOODS NES	1	No Quantity							2008			0
S3	2000	2000	2000	2	0	2	Export	524	Nepal	NPL	152	Chile	CHL								61	LEATHER, LEATHER GOODS	1	No Quantity							36129			0
S3	2000	2000	2000	2	0	2	Export	516	Namibia	NAM	152	Chile	CHL								03	FISH,CRUSTACEANS,MOLLUSC	1	No Quantity							64268			0
S3	2000	2000	2000	2	0	2	Export	516	Namibia	NAM	152	Chile	CHL								64	PAPER,PAPERBOARD,ETC.	1	No Quantity							8165			0
S3	2000	2000	2000	2	0	2	Export	524	Nepal	NPL	152	Chile	CHL								65	TEXTILE YARN,FABRIC,ETC.	1	No Quantity							5080			0
S3	2000	2000	2000	2	0	2	Export	524	Nepal	NPL	152	Chile	CHL								64	PAPER,PAPERBOARD,ETC.	1	No Quantity							2802			0
S3	2000	2000	2000	2	0	2	Export	516	Namibia	NAM	156	China	CHN								65	TEXTILE YARN,FABRIC,ETC.	1	No Quantity							239			0
S3	2000	2000	2000	2	0	2	Export	516	Namibia	NAM	156	China	CHN								62	RUBBER MANUFACTURES, NES	1	No Quantity							6945			0
S3	2000	2000	2000	2	0	2	Export	524	Nepal	NPL	156	China	CHN								65	TEXTILE YARN,FABRIC,ETC.	1	No Quantity							1424			0
S3	2000	2000	2000	2	0	2	Export	516	Namibia	NAM	156	China	CHN								64	PAPER,PAPERBOARD,ETC.	1	No Quantity							246479			0
S3	2000	2000	2000	2	0	2	Export	516	Namibia	NAM	156	China	CHN								69	METALS MANUFACTURES,NES	1	No Quantity							121			0
S3	2000	2000	2000	2	0	2	Export	516	Namibia	NAM	156	China	CHN								82	FURNITURE,BEDDING,ETC.	1	No Quantity							1142			0
S3	2000	2000	2000	2	0	2	Export	516	Namibia	NAM	156	China	CHN								74	GENERAL INDUSTL.MACH.NES	1	No Quantity							374			0
S3	2000	2000	2000	2	0	2	Export	516	Namibia	NAM	156	China	CHN								76	TELECOMM.SOUND EQUIP ETC	1	No Quantity							4782			0
S3	2000	2000	2000	2	0	2	Export	516	Namibia	NAM	156	China	CHN								03	FISH,CRUSTACEANS,MOLLUSC	1	No Quantity							110192			0
S3	2000	2000	2000	2	0	2	Export	516	Namibia	NAM	156	China	CHN								01	MEAT, MEAT PREPARATIONS	1	No Quantity							575			0
S3	2000	2000	2000	2	0	2	Export	516	Namibia	NAM	156	China	CHN								09	MISC.EDIBLE PRODUCTS ETC	1	No Quantity							14			0
S3	2000	2000	2000	2	0	2	Export	524	Nepal	NPL	156	China	CHN								54	MEDICINAL,PHARM.PRODUCTS	1	No Quantity							6074			0
S3	2000	2000	2000	2	0	2	Export	516	Namibia	NAM	156	China	CHN								27	CRUDE FERTILIZER,MINERAL	1	No Quantity							128461			0
S3	2000	2000	2000	2	0	2	Export	516	Namibia	NAM	156	China	CHN								33	PETROLEUM,PETROL.PRODUCT	1	No Quantity							20761			0
S3	2000	2000	2000	2	0	2	Export	516	Namibia	NAM	156	China	CHN								51	ORGANIC CHEMICALS	1	No Quantity							1962			0
S3	2000	2000	2000	2	0	2	Export	524	Nepal	NPL	156	China	CHN								89	MISC MANUFCTRD GOODS NES	1	No Quantity							12437			0
S3	2000	2000	2000	2	0	2	Export	524	Nepal	NPL	156	China	CHN								84	CLOTHING AND ACCESSORIES	1	No Quantity							5509			0
S3	2000	2000	2000	2	0	2	Export	516	Namibia	NAM	156	China	CHN								85	FOOTWEAR	1	No Quantity							1662			0
S3	2000	2000	2000	2	0	2	Export	516	Namibia	NAM	156	China	CHN								84	CLOTHING AND ACCESSORIES	1	No Quantity							664			0
S3	2000	2000	2000	2	0	2	Export	516	Namibia	NAM	156	China	CHN								89	MISC MANUFCTRD GOODS NES	1	No Quantity							3955			0
S3	2000	2000	2000	2	0	2	Export	516	Namibia	NAM	170	Colombia	COL								93	SPEC.TRANSACT.NOT CLASSD	1	No Quantity							72			0
S3	2000	2000	2000	2	0	2	Export	516	Namibia	NAM	178	Congo	COG								93	SPEC.TRANSACT.NOT CLASSD	1	No Quantity							287			0
S3	2000	2000	2000	2	0	2	Export	516	Namibia	NAM	178	Congo	COG								89	MISC MANUFCTRD GOODS NES	1	No Quantity							172			0
S3	2000	2000	2000	2	0	2	Export	516	Namibia	NAM	178	Congo	COG								84	CLOTHING AND ACCESSORIES	1	No Quantity							2191821			0
S3	2000	2000	2000	2	0	2	Export	516	Namibia	NAM	178	Congo	COG								87	SCIENTIFIC EQUIPMENT NES	1	No Quantity							3			0
S3	2000	2000	2000	2	0	2	Export	516	Namibia	NAM	178	Congo	COG								97	GOLD,NONMONTRY EXCL ORES	1	No Quantity							1078			0
S3	2000	2000	2000	2	0	2	Export	516	Namibia	NAM	178	Congo	COG								27	CRUDE FERTILIZER,MINERAL	1	No Quantity							1480957			0
S3	2000	2000	2000	2	0	2	Export	516	Namibia	NAM	178	Congo	COG								52	INORGANIC CHEMICALS	1	No Quantity							28			0
S3	2000	2000	2000	2	0	2	Export	516	Namibia	NAM	178	Congo	COG								55	ESSENTL.OILS,PERFUME,ETC	1	No Quantity							634			0
S3	2000	2000	2000	2	0	2	Export	516	Namibia	NAM	178	Congo	COG								09	MISC.EDIBLE PRODUCTS ETC	1	No Quantity							5713			0
S3	2000	2000	2000	2	0	2	Export	516	Namibia	NAM	178	Congo	COG								08	ANIMAL FEED STUFF	1	No Quantity							72			0
S3	2000	2000	2000	2	0	2	Export	516	Namibia	NAM	178	Congo	COG								11	BEVERAGES	1	No Quantity							1890			0
S3	2000	2000	2000	2	0	2	Export	516	Namibia	NAM	178	Congo	COG								12	TOBACCO,TOBACCO MANUFACT	1	No Quantity							24			0
S3	2000	2000	2000	2	0	2	Export	516	Namibia	NAM	178	Congo	COG								01	MEAT, MEAT PREPARATIONS	1	No Quantity							4302			0
S3	2000	2000	2000	2	0	2	Export	516	Namibia	NAM	178	Congo	COG								03	FISH,CRUSTACEANS,MOLLUSC	1	No Quantity							437318			0
S3	2000	2000	2000	2	0	2	Export	516	Namibia	NAM	178	Congo	COG								04	CEREALS,CEREAL PREPRTNS.	1	No Quantity							24494			0
S3	2000	2000	2000	2	0	2	Export	516	Namibia	NAM	178	Congo	COG								02	DAIRY PRODUCTS,BIRD EGGS	1	No Quantity							1634			0
S3	2000	2000	2000	2	0	2	Export	516	Namibia	NAM	178	Congo	COG								05	VEGETABLES AND FRUIT	1	No Quantity							9207			0
S3	2000	2000	2000	2	0	2	Export	516	Namibia	NAM	178	Congo	COG								06	SUGAR,SUGR.PREPTNS,HONEY	1	No Quantity							489			0
S3	2000	2000	2000	2	0	2	Export	516	Namibia	NAM	178	Congo	COG								07	COFFEE,TEA,COCOA,SPICES	1	No Quantity							1782			0
S3	2000	2000	2000	2	0	2	Export	516	Namibia	NAM	178	Congo	COG								75	OFFICE MACHINES,ADP MACH	1	No Quantity							575			0
S3	2000	2000	2000	2	0	2	Export	516	Namibia	NAM	178	Congo	COG								82	FURNITURE,BEDDING,ETC.	1	No Quantity							144			0
S3	2000	2000	2000	2	0	2	Export	516	Namibia	NAM	178	Congo	COG								77	ELEC MCH APPAR,PARTS,NES	1	No Quantity							93			0
S3	2000	2000	2000	2	0	2	Export	516	Namibia	NAM	178	Congo	COG								69	METALS MANUFACTURES,NES	1	No Quantity							196			0
S3	2000	2000	2000	2	0	2	Export	516	Namibia	NAM	178	Congo	COG								64	PAPER,PAPERBOARD,ETC.	1	No Quantity							145			0
S3	2000	2000	2000	2	0	2	Export	516	Namibia	NAM	178	Congo	COG								65	TEXTILE YARN,FABRIC,ETC.	1	No Quantity							417			0
S3	2000	2000	2000	2	0	2	Export	516	Namibia	NAM	180	Dem. Rep. of the Congo	COD								03	FISH,CRUSTACEANS,MOLLUSC	1	No Quantity							129043			0
S3	2000	2000	2000	2	0	2	Export	516	Namibia	NAM	180	Dem. Rep. of the Congo	COD								27	CRUDE FERTILIZER,MINERAL	1	No Quantity							31667			0
S3	2000	2000	2000	2	0	2	Export	516	Namibia	NAM	184	Cook Isds	COK								89	MISC MANUFCTRD GOODS NES	1	No Quantity							5532			0
S3	2000	2000	2000	2	0	2	Export	524	Nepal	NPL	188	Costa Rica	CRI								84	CLOTHING AND ACCESSORIES	1	No Quantity							2917			0
S3	2000	2000	2000	2	0	2	Export	524	Nepal	NPL	191	Croatia	HRV								84	CLOTHING AND ACCESSORIES	1	No Quantity							9566			0
S3	2000	2000	2000	2	0	2	Export	524	Nepal	NPL	191	Croatia	HRV								83	TRAVEL GOODS,HANDBGS ETC	1	No Quantity							935			0
S3	2000	2000	2000	2	0	2	Export	516	Namibia	NAM	191	Croatia	HRV								89	MISC MANUFCTRD GOODS NES	1	No Quantity							5058			0
S3	2000	2000	2000	2	0	2	Export	524	Nepal	NPL	191	Croatia	HRV								55	ESSENTL.OILS,PERFUME,ETC	1	No Quantity							731			0
S3	2000	2000	2000	2	0	2	Export	524	Nepal	NPL	191	Croatia	HRV								63	CORK, WOOD MANUFACTURES	1	No Quantity							1085			0
S3	2000	2000	2000	2	0	2	Export	516	Namibia	NAM	192	Cuba	CUB								78	ROAD VEHICLES	1	No Quantity							11843			0
S3	2000	2000	2000	2	0	2	Export	516	Namibia	NAM	192	Cuba	CUB								89	MISC MANUFCTRD GOODS NES	1	No Quantity							22			0
S3	2000	2000	2000	2	0	2	Export	516	Namibia	NAM	192	Cuba	CUB								93	SPEC.TRANSACT.NOT CLASSD	1	No Quantity							60003			0
S3	2000	2000	2000	2	0	2	Export	516	Namibia	NAM	196	Cyprus	CYP								89	MISC MANUFCTRD GOODS NES	1	No Quantity							42405			0
S3	2000	2000	2000	2	0	2	Export	524	Nepal	NPL	196	Cyprus	CYP								83	TRAVEL GOODS,HANDBGS ETC	1	No Quantity							745			0
S3	2000	2000	2000	2	0	2	Export	524	Nepal	NPL	196	Cyprus	CYP								84	CLOTHING AND ACCESSORIES	1	No Quantity							3064			0
S3	2000	2000	2000	2	0	2	Export	524	Nepal	NPL	196	Cyprus	CYP								89	MISC MANUFCTRD GOODS NES	1	No Quantity							2017			0
S3	2000	2000	2000	2	0	2	Export	516	Namibia	NAM	196	Cyprus	CYP								71	POWER GENERATNG.MACHINES	1	No Quantity							567			0
S3	2000	2000	2000	2	0	2	Export	524	Nepal	NPL	196	Cyprus	CYP								64	PAPER,PAPERBOARD,ETC.	1	No Quantity							3450			0
S3	2000	2000	2000	2	0	2	Export	516	Namibia	NAM	196	Cyprus	CYP								64	PAPER,PAPERBOARD,ETC.	1	No Quantity							199680			0
S3	2000	2000	2000	2	0	2	Export	516	Namibia	NAM	196	Cyprus	CYP								53	DYES,COLOURING MATERIALS	1	No Quantity							4311			0
S3	2000	2000	2000	2	0	2	Export	516	Namibia	NAM	196	Cyprus	CYP								33	PETROLEUM,PETROL.PRODUCT	1	No Quantity							1431256			0
S3	2000	2000	2000	2	0	2	Export	516	Namibia	NAM	196	Cyprus	CYP								12	TOBACCO,TOBACCO MANUFACT	1	No Quantity							69554			0
S3	2000	2000	2000	2	0	2	Export	516	Namibia	NAM	203	Czechia	CZE								05	VEGETABLES AND FRUIT	1	No Quantity							1			0
S3	2000	2000	2000	2	0	2	Export	516	Namibia	NAM	203	Czechia	CZE								04	CEREALS,CEREAL PREPRTNS.	1	No Quantity							3			0
S3	2000	2000	2000	2	0	2	Export	516	Namibia	NAM	203	Czechia	CZE								29	CRUDE ANIMAL,VEG.MATERL.	1	No Quantity							395			0
S3	2000	2000	2000	2	0	2	Export	524	Nepal	NPL	203	Czechia	CZE								54	MEDICINAL,PHARM.PRODUCTS	1	No Quantity							19555			0
S3	2000	2000	2000	2	0	2	Export	524	Nepal	NPL	203	Czechia	CZE								55	ESSENTL.OILS,PERFUME,ETC	1	No Quantity							17639			0
S3	2000	2000	2000	2	0	2	Export	516	Namibia	NAM	203	Czechia	CZE								66	NON-METAL.MINERAL MANFCT	1	No Quantity							21			0
S3	2000	2000	2000	2	0	2	Export	524	Nepal	NPL	203	Czechia	CZE								65	TEXTILE YARN,FABRIC,ETC.	1	No Quantity							38455			0
S3	2000	2000	2000	2	0	2	Export	524	Nepal	NPL	203	Czechia	CZE								64	PAPER,PAPERBOARD,ETC.	1	No Quantity							7120			0
S3	2000	2000	2000	2	0	2	Export	516	Namibia	NAM	203	Czechia	CZE								63	CORK, WOOD MANUFACTURES	1	No Quantity							7200			0
S3	2000	2000	2000	2	0	2	Export	524	Nepal	NPL	203	Czechia	CZE								89	MISC MANUFCTRD GOODS NES	1	No Quantity							3556			0
S3	2000	2000	2000	2	0	2	Export	524	Nepal	NPL	203	Czechia	CZE								84	CLOTHING AND ACCESSORIES	1	No Quantity							98248			0
S3	2000	2000	2000	2	0	2	Export	516	Namibia	NAM	203	Czechia	CZE								89	MISC MANUFCTRD GOODS NES	1	No Quantity							848			0
S3	2000	2000	2000	2	0	2	Export	516	Namibia	NAM	204	Benin	BEN								93	SPEC.TRANSACT.NOT CLASSD	1	No Quantity							287			0
S3	2000	2000	2000	2	0	2	Export	516	Namibia	NAM	208	Denmark	DNK								93	SPEC.TRANSACT.NOT CLASSD	1	No Quantity							31539			0
S3	2000	2000	2000	2	0	2	Export	516	Namibia	NAM	208	Denmark	DNK								89	MISC MANUFCTRD GOODS NES	1	No Quantity							79056			0
S3	2000	2000	2000	2	0	2	Export	524	Nepal	NPL	208	Denmark	DNK								84	CLOTHING AND ACCESSORIES	1	No Quantity							308086			0
S3	2000	2000	2000	2	0	2	Export	524	Nepal	NPL	208	Denmark	DNK								83	TRAVEL GOODS,HANDBGS ETC	1	No Quantity							5395			0
S3	2000	2000	2000	2	0	2	Export	516	Namibia	NAM	208	Denmark	DNK								87	SCIENTIFIC EQUIPMENT NES	1	No Quantity							6894			0
S3	2000	2000	2000	2	0	2	Export	524	Nepal	NPL	208	Denmark	DNK								89	MISC MANUFCTRD GOODS NES	1	No Quantity							78080			0
S3	2000	2000	2000	2	0	2	Export	516	Namibia	NAM	208	Denmark	DNK								88	PHOTO.APPARAT.NES;CLOCKS	1	No Quantity							558			0
S3	2000	2000	2000	2	0	2	Export	516	Namibia	NAM	208	Denmark	DNK								63	CORK, WOOD MANUFACTURES	1	No Quantity							15356			0
S3	2000	2000	2000	2	0	2	Export	516	Namibia	NAM	208	Denmark	DNK								62	RUBBER MANUFACTURES, NES	1	No Quantity							53172			0
S3	2000	2000	2000	2	0	2	Export	524	Nepal	NPL	208	Denmark	DNK								63	CORK, WOOD MANUFACTURES	1	No Quantity							2058			0
S3	2000	2000	2000	2	0	2	Export	524	Nepal	NPL	208	Denmark	DNK								64	PAPER,PAPERBOARD,ETC.	1	No Quantity							22945			0
S3	2000	2000	2000	2	0	2	Export	516	Namibia	NAM	208	Denmark	DNK								65	TEXTILE YARN,FABRIC,ETC.	1	No Quantity							908			0
S3	2000	2000	2000	2	0	2	Export	524	Nepal	NPL	208	Denmark	DNK								65	TEXTILE YARN,FABRIC,ETC.	1	No Quantity							31004			0
S3	2000	2000	2000	2	0	2	Export	516	Namibia	NAM	208	Denmark	DNK								66	NON-METAL.MINERAL MANFCT	1	No Quantity							9253			0
S3	2000	2000	2000	2	0	2	Export	516	Namibia	NAM	208	Denmark	DNK								64	PAPER,PAPERBOARD,ETC.	1	No Quantity							30			0
S3	2000	2000	2000	2	0	2	Export	516	Namibia	NAM	208	Denmark	DNK								69	METALS MANUFACTURES,NES	1	No Quantity							26647			0
S3	2000	2000	2000	2	0	2	Export	516	Namibia	NAM	208	Denmark	DNK								67	IRON AND STEEL	1	No Quantity							10275			0
S3	2000	2000	2000	2	0	2	Export	516	Namibia	NAM	208	Denmark	DNK								71	POWER GENERATNG.MACHINES	1	No Quantity							101862			0
S3	2000	2000	2000	2	0	2	Export	516	Namibia	NAM	208	Denmark	DNK								72	SPECIAL.INDUST.MACHINERY	1	No Quantity							104620			0
S3	2000	2000	2000	2	0	2	Export	516	Namibia	NAM	208	Denmark	DNK								75	OFFICE MACHINES,ADP MACH	1	No Quantity							21222			0
S3	2000	2000	2000	2	0	2	Export	516	Namibia	NAM	208	Denmark	DNK								74	GENERAL INDUSTL.MACH.NES	1	No Quantity							537666			0
S3	2000	2000	2000	2	0	2	Export	516	Namibia	NAM	208	Denmark	DNK								76	TELECOMM.SOUND EQUIP ETC	1	No Quantity							6518			0
S3	2000	2000	2000	2	0	2	Export	516	Namibia	NAM	208	Denmark	DNK								78	ROAD VEHICLES	1	No Quantity							326339			0
S3	2000	2000	2000	2	0	2	Export	516	Namibia	NAM	208	Denmark	DNK								77	ELEC MCH APPAR,PARTS,NES	1	No Quantity							26935			0
S3	2000	2000	2000	2	0	2	Export	516	Namibia	NAM	208	Denmark	DNK								82	FURNITURE,BEDDING,ETC.	1	No Quantity							25476			0
S3	2000	2000	2000	2	0	2	Export	516	Namibia	NAM	208	Denmark	DNK								79	OTHR.TRANSPORT EQUIPMENT	1	No Quantity							22058			0
S3	2000	2000	2000	2	0	2	Export	516	Namibia	NAM	208	Denmark	DNK								73	METALWORKING MACHINERY	1	No Quantity							4496			0
S3	2000	2000	2000	2	0	2	Export	516	Namibia	NAM	208	Denmark	DNK								54	MEDICINAL,PHARM.PRODUCTS	1	No Quantity							12324			0
S3	2000	2000	2000	2	0	2	Export	516	Namibia	NAM	208	Denmark	DNK								52	INORGANIC CHEMICALS	1	No Quantity							84			0
S3	2000	2000	2000	2	0	2	Export	516	Namibia	NAM	208	Denmark	DNK								58	PLASTIC,NON-PRIMARY FORM	1	No Quantity							170			0
S3	2000	2000	2000	2	0	2	Export	516	Namibia	NAM	208	Denmark	DNK								29	CRUDE ANIMAL,VEG.MATERL.	1	No Quantity							5754			0
S3	2000	2000	2000	2	0	2	Export	516	Namibia	NAM	208	Denmark	DNK								03	FISH,CRUSTACEANS,MOLLUSC	1	No Quantity							354450			0
S3	2000	2000	2000	2	0	2	Export	516	Namibia	NAM	214	Dominican Rep.	DOM								69	METALS MANUFACTURES,NES	1	No Quantity							862			0
S3	2000	2000	2000	2	0	2	Export	516	Namibia	NAM	214	Dominican Rep.	DOM								66	NON-METAL.MINERAL MANFCT	1	No Quantity							1735			0
S3	2000	2000	2000	2	0	2	Export	516	Namibia	NAM	214	Dominican Rep.	DOM								65	TEXTILE YARN,FABRIC,ETC.	1	No Quantity							966			0
S3	2000	2000	2000	2	0	2	Export	516	Namibia	NAM	214	Dominican Rep.	DOM								84	CLOTHING AND ACCESSORIES	1	No Quantity							2			0
S3	2000	2000	2000	2	0	2	Export	516	Namibia	NAM	214	Dominican Rep.	DOM								89	MISC MANUFCTRD GOODS NES	1	No Quantity							1591			0
S3	2000	2000	2000	2	0	2	Export	516	Namibia	NAM	222	El Salvador	SLV								89	MISC MANUFCTRD GOODS NES	1	No Quantity							4940			0
S3	2000	2000	2000	2	0	2	Export	516	Namibia	NAM	222	El Salvador	SLV								58	PLASTIC,NON-PRIMARY FORM	1	No Quantity							582			0
S3	2000	2000	2000	2	0	2	Export	524	Nepal	NPL	231	Ethiopia	ETH								54	MEDICINAL,PHARM.PRODUCTS	1	No Quantity							3946			0
S3	2000	2000	2000	2	0	2	Export	516	Namibia	NAM	231	Ethiopia	ETH								00	LIVE ANIMALS	1	No Quantity							72			0
S3	2000	2000	2000	2	0	2	Export	516	Namibia	NAM	231	Ethiopia	ETH								93	SPEC.TRANSACT.NOT CLASSD	1	No Quantity							29473			0
S3	2000	2000	2000	2	0	2	Export	516	Namibia	NAM	232	Eritrea	ERI								93	SPEC.TRANSACT.NOT CLASSD	1	No Quantity							7185			0
S3	2000	2000	2000	2	0	2	Export	524	Nepal	NPL	233	Estonia	EST								89	MISC MANUFCTRD GOODS NES	1	No Quantity							1151			0
S3	2000	2000	2000	2	0	2	Export	516	Namibia	NAM	233	Estonia	EST								28	METALLIFEROUS ORE,SCRAP	1	No Quantity							445551			0
S3	2000	2000	2000	2	0	2	Export	524	Nepal	NPL	246	Finland	FIN								64	PAPER,PAPERBOARD,ETC.	1	No Quantity							16807			0
S3	2000	2000	2000	2	0	2	Export	524	Nepal	NPL	246	Finland	FIN								65	TEXTILE YARN,FABRIC,ETC.	1	No Quantity							40195			0
S3	2000	2000	2000	2	0	2	Export	524	Nepal	NPL	246	Finland	FIN								77	ELEC MCH APPAR,PARTS,NES	1	No Quantity							2229			0
S3	2000	2000	2000	2	0	2	Export	516	Namibia	NAM	246	Finland	FIN								78	ROAD VEHICLES	1	No Quantity							862			0
S3	2000	2000	2000	2	0	2	Export	516	Namibia	NAM	246	Finland	FIN								72	SPECIAL.INDUST.MACHINERY	1	No Quantity							316			0
S3	2000	2000	2000	2	0	2	Export	524	Nepal	NPL	246	Finland	FIN								89	MISC MANUFCTRD GOODS NES	1	No Quantity							7572			0
S3	2000	2000	2000	2	0	2	Export	516	Namibia	NAM	246	Finland	FIN								93	SPEC.TRANSACT.NOT CLASSD	1	No Quantity							19478			0
S3	2000	2000	2000	2	0	2	Export	516	Namibia	NAM	246	Finland	FIN								89	MISC MANUFCTRD GOODS NES	1	No Quantity							521			0
S3	2000	2000	2000	2	0	2	Export	524	Nepal	NPL	246	Finland	FIN								83	TRAVEL GOODS,HANDBGS ETC	1	No Quantity							1659			0
S3	2000	2000	2000	2	0	2	Export	524	Nepal	NPL	246	Finland	FIN								84	CLOTHING AND ACCESSORIES	1	No Quantity							26916			0
S3	2000	2000	2000	2	0	2	Export	524	Nepal	NPL	251	France	FRA								84	CLOTHING AND ACCESSORIES	1	No Quantity							8116682			0
S3	2000	2000	2000	2	0	2	Export	524	Nepal	NPL	251	France	FRA								83	TRAVEL GOODS,HANDBGS ETC	1	No Quantity							140115			0
S3	2000	2000	2000	2	0	2	Export	516	Namibia	NAM	251	France	FRA								87	SCIENTIFIC EQUIPMENT NES	1	No Quantity							664			0
S3	2000	2000	2000	2	0	2	Export	516	Namibia	NAM	251	France	FRA								89	MISC MANUFCTRD GOODS NES	1	No Quantity							88505			0
S3	2000	2000	2000	2	0	2	Export	516	Namibia	NAM	251	France	FRA								93	SPEC.TRANSACT.NOT CLASSD	1	No Quantity							70653			0
S3	2000	2000	2000	2	0	2	Export	524	Nepal	NPL	251	France	FRA								89	MISC MANUFCTRD GOODS NES	1	No Quantity							272818			0
S3	2000	2000	2000	2	0	2	Export	516	Namibia	NAM	251	France	FRA								88	PHOTO.APPARAT.NES;CLOCKS	1	No Quantity							693			0
S3	2000	2000	2000	2	0	2	Export	516	Namibia	NAM	251	France	FRA								71	POWER GENERATNG.MACHINES	1	No Quantity							634320			0
S3	2000	2000	2000	2	0	2	Export	516	Namibia	NAM	251	France	FRA								76	TELECOMM.SOUND EQUIP ETC	1	No Quantity							287			0
S3	2000	2000	2000	2	0	2	Export	516	Namibia	NAM	251	France	FRA								74	GENERAL INDUSTL.MACH.NES	1	No Quantity							1			0
S3	2000	2000	2000	2	0	2	Export	516	Namibia	NAM	251	France	FRA								75	OFFICE MACHINES,ADP MACH	1	No Quantity							187			0
S3	2000	2000	2000	2	0	2	Export	516	Namibia	NAM	251	France	FRA								78	ROAD VEHICLES	1	No Quantity							3593			0
S3	2000	2000	2000	2	0	2	Export	516	Namibia	NAM	251	France	FRA								77	ELEC MCH APPAR,PARTS,NES	1	No Quantity							3162			0
S3	2000	2000	2000	2	0	2	Export	516	Namibia	NAM	251	France	FRA								79	OTHR.TRANSPORT EQUIPMENT	1	No Quantity							208987			0
S3	2000	2000	2000	2	0	2	Export	524	Nepal	NPL	251	France	FRA								65	TEXTILE YARN,FABRIC,ETC.	1	No Quantity							1280641			0
S3	2000	2000	2000	2	0	2	Export	516	Namibia	NAM	251	France	FRA								66	NON-METAL.MINERAL MANFCT	1	No Quantity							16075			0
S3	2000	2000	2000	2	0	2	Export	516	Namibia	NAM	251	France	FRA								64	PAPER,PAPERBOARD,ETC.	1	No Quantity							10220			0
S3	2000	2000	2000	2	0	2	Export	524	Nepal	NPL	251	France	FRA								64	PAPER,PAPERBOARD,ETC.	1	No Quantity							419232			0
S3	2000	2000	2000	2	0	2	Export	516	Namibia	NAM	251	France	FRA								65	TEXTILE YARN,FABRIC,ETC.	1	No Quantity							855			0
S3	2000	2000	2000	2	0	2	Export	524	Nepal	NPL	251	France	FRA								63	CORK, WOOD MANUFACTURES	1	No Quantity							27338			0
S3	2000	2000	2000	2	0	2	Export	516	Namibia	NAM	251	France	FRA								63	CORK, WOOD MANUFACTURES	1	No Quantity							36626			0
S3	2000	2000	2000	2	0	2	Export	516	Namibia	NAM	251	France	FRA								28	METALLIFEROUS ORE,SCRAP	1	No Quantity							47128086			0
S3	2000	2000	2000	2	0	2	Export	524	Nepal	NPL	251	France	FRA								29	CRUDE ANIMAL,VEG.MATERL.	1	No Quantity							35157			0
S3	2000	2000	2000	2	0	2	Export	516	Namibia	NAM	251	France	FRA								29	CRUDE ANIMAL,VEG.MATERL.	1	No Quantity							145061			0
S3	2000	2000	2000	2	0	2	Export	516	Namibia	NAM	251	France	FRA								27	CRUDE FERTILIZER,MINERAL	1	No Quantity							265776			0
S3	2000	2000	2000	2	0	2	Export	516	Namibia	NAM	251	France	FRA								52	INORGANIC CHEMICALS	1	No Quantity							14			0
S3	2000	2000	2000	2	0	2	Export	524	Nepal	NPL	251	France	FRA								55	ESSENTL.OILS,PERFUME,ETC	1	No Quantity							30838			0
S3	2000	2000	2000	2	0	2	Export	516	Namibia	NAM	251	France	FRA								55	ESSENTL.OILS,PERFUME,ETC	1	No Quantity							1167			0
S3	2000	2000	2000	2	0	2	Export	516	Namibia	NAM	251	France	FRA								58	PLASTIC,NON-PRIMARY FORM	1	No Quantity							466			0
S3	2000	2000	2000	2	0	2	Export	516	Namibia	NAM	251	France	FRA								61	LEATHER, LEATHER GOODS	1	No Quantity							115			0
S3	2000	2000	2000	2	0	2	Export	516	Namibia	NAM	251	France	FRA								00	LIVE ANIMALS	1	No Quantity							43			0
S3	2000	2000	2000	2	0	2	Export	516	Namibia	NAM	251	France	FRA								01	MEAT, MEAT PREPARATIONS	1	No Quantity							16002			0
S3	2000	2000	2000	2	0	2	Export	516	Namibia	NAM	251	France	FRA								03	FISH,CRUSTACEANS,MOLLUSC	1	No Quantity							4642341			0
S3	2000	2000	2000	2	0	2	Export	516	Namibia	NAM	251	France	FRA								05	VEGETABLES AND FRUIT	1	No Quantity							16858			0
S3	2000	2000	2000	2	0	2	Export	524	Nepal	NPL	251	France	FRA								11	BEVERAGES	1	No Quantity							1100			0
S3	2000	2000	2000	2	0	2	Export	516	Namibia	NAM	251	France	FRA								11	BEVERAGES	1	No Quantity							17467			0
S3	2000	2000	2000	2	0	2	Export	524	Nepal	NPL	251	France	FRA								07	COFFEE,TEA,COCOA,SPICES	1	No Quantity							6240			0
S3	2000	2000	2000	2	0	2	Export	516	Namibia	NAM	262	Djibouti	DJI								78	ROAD VEHICLES	1	No Quantity							10059			0
S3	2000	2000	2000	2	0	2	Export	516	Namibia	NAM	262	Djibouti	DJI								93	SPEC.TRANSACT.NOT CLASSD	1	No Quantity							11209			0
S3	2000	2000	2000	2	0	2	Export	516	Namibia	NAM	266	Gabon	GAB								89	MISC MANUFCTRD GOODS NES	1	No Quantity							1810656			0
S3	2000	2000	2000	2	0	2	Export	516	Namibia	NAM	266	Gabon	GAB								79	OTHR.TRANSPORT EQUIPMENT	1	No Quantity							431			0
S3	2000	2000	2000	2	0	2	Export	516	Namibia	NAM	270	Gambia	GMB								79	OTHR.TRANSPORT EQUIPMENT	1	No Quantity							11747			0
S3	2000	2000	2000	2	0	2	Export	516	Namibia	NAM	270	Gambia	GMB								69	METALS MANUFACTURES,NES	1	No Quantity							14370			0
S3	2000	2000	2000	2	0	2	Export	516	Namibia	NAM	270	Gambia	GMB								89	MISC MANUFCTRD GOODS NES	1	No Quantity							1554			0
S3	2000	2000	2000	2	0	2	Export	516	Namibia	NAM	276	Germany	DEU								89	MISC MANUFCTRD GOODS NES	1	No Quantity							940535			0
S3	2000	2000	2000	2	0	2	Export	516	Namibia	NAM	276	Germany	DEU								93	SPEC.TRANSACT.NOT CLASSD	1	No Quantity							820730			0
S3	2000	2000	2000	2	0	2	Export	516	Namibia	NAM	276	Germany	DEU								87	SCIENTIFIC EQUIPMENT NES	1	No Quantity							134188			0
S3	2000	2000	2000	2	0	2	Export	524	Nepal	NPL	276	Germany	DEU								85	FOOTWEAR	1	No Quantity							1398			0
S3	2000	2000	2000	2	0	2	Export	516	Namibia	NAM	276	Germany	DEU								83	TRAVEL GOODS,HANDBGS ETC	1	No Quantity							4465			0
S3	2000	2000	2000	2	0	2	Export	516	Namibia	NAM	276	Germany	DEU								84	CLOTHING AND ACCESSORIES	1	No Quantity							5636			0
S3	2000	2000	2000	2	0	2	Export	516	Namibia	NAM	276	Germany	DEU								85	FOOTWEAR	1	No Quantity							1664			0
S3	2000	2000	2000	2	0	2	Export	524	Nepal	NPL	276	Germany	DEU								83	TRAVEL GOODS,HANDBGS ETC	1	No Quantity							77230			0
S3	2000	2000	2000	2	0	2	Export	524	Nepal	NPL	276	Germany	DEU								84	CLOTHING AND ACCESSORIES	1	No Quantity							7512819			0
S3	2000	2000	2000	2	0	2	Export	516	Namibia	NAM	276	Germany	DEU								88	PHOTO.APPARAT.NES;CLOCKS	1	No Quantity							2615			0
S3	2000	2000	2000	2	0	2	Export	524	Nepal	NPL	276	Germany	DEU								89	MISC MANUFCTRD GOODS NES	1	No Quantity							562296			0
S3	2000	2000	2000	2	0	2	Export	516	Namibia	NAM	276	Germany	DEU								69	METALS MANUFACTURES,NES	1	No Quantity							43546			0
S3	2000	2000	2000	2	0	2	Export	516	Namibia	NAM	276	Germany	DEU								67	IRON AND STEEL	1	No Quantity							1			0
S3	2000	2000	2000	2	0	2	Export	516	Namibia	NAM	276	Germany	DEU								64	PAPER,PAPERBOARD,ETC.	1	No Quantity							13237			0
S3	2000	2000	2000	2	0	2	Export	516	Namibia	NAM	276	Germany	DEU								66	NON-METAL.MINERAL MANFCT	1	No Quantity							666953			0
S3	2000	2000	2000	2	0	2	Export	524	Nepal	NPL	276	Germany	DEU								65	TEXTILE YARN,FABRIC,ETC.	1	No Quantity							95822480			0
S3	2000	2000	2000	2	0	2	Export	516	Namibia	NAM	276	Germany	DEU								63	CORK, WOOD MANUFACTURES	1	No Quantity							114504			0
S3	2000	2000	2000	2	0	2	Export	516	Namibia	NAM	276	Germany	DEU								62	RUBBER MANUFACTURES, NES	1	No Quantity							3183			0
S3	2000	2000	2000	2	0	2	Export	524	Nepal	NPL	276	Germany	DEU								63	CORK, WOOD MANUFACTURES	1	No Quantity							13905			0
S3	2000	2000	2000	2	0	2	Export	516	Namibia	NAM	276	Germany	DEU								65	TEXTILE YARN,FABRIC,ETC.	1	No Quantity							190069			0
S3	2000	2000	2000	2	0	2	Export	524	Nepal	NPL	276	Germany	DEU								64	PAPER,PAPERBOARD,ETC.	1	No Quantity							139443			0
S3	2000	2000	2000	2	0	2	Export	516	Namibia	NAM	276	Germany	DEU								79	OTHR.TRANSPORT EQUIPMENT	1	No Quantity							160657			0
S3	2000	2000	2000	2	0	2	Export	524	Nepal	NPL	276	Germany	DEU								77	ELEC MCH APPAR,PARTS,NES	1	No Quantity							713301			0
S3	2000	2000	2000	2	0	2	Export	524	Nepal	NPL	276	Germany	DEU								68	NON-FERROUS METALS	1	No Quantity							637			0
S3	2000	2000	2000	2	0	2	Export	516	Namibia	NAM	276	Germany	DEU								73	METALWORKING MACHINERY	1	No Quantity							41550			0
S3	2000	2000	2000	2	0	2	Export	516	Namibia	NAM	276	Germany	DEU								82	FURNITURE,BEDDING,ETC.	1	No Quantity							11835			0
S3	2000	2000	2000	2	0	2	Export	524	Nepal	NPL	276	Germany	DEU								82	FURNITURE,BEDDING,ETC.	1	No Quantity							35895			0
S3	2000	2000	2000	2	0	2	Export	516	Namibia	NAM	276	Germany	DEU								81	PREFAB BUILDGS,FTTNG ETC	1	No Quantity							58			0
S3	2000	2000	2000	2	0	2	Export	516	Namibia	NAM	276	Germany	DEU								78	ROAD VEHICLES	1	No Quantity							375388			0
S3	2000	2000	2000	2	0	2	Export	516	Namibia	NAM	276	Germany	DEU								77	ELEC MCH APPAR,PARTS,NES	1	No Quantity							3912			0
S3	2000	2000	2000	2	0	2	Export	516	Namibia	NAM	276	Germany	DEU								75	OFFICE MACHINES,ADP MACH	1	No Quantity							3034			0
S3	2000	2000	2000	2	0	2	Export	516	Namibia	NAM	276	Germany	DEU								74	GENERAL INDUSTL.MACH.NES	1	No Quantity							70348			0
S3	2000	2000	2000	2	0	2	Export	516	Namibia	NAM	276	Germany	DEU								76	TELECOMM.SOUND EQUIP ETC	1	No Quantity							1156			0
S3	2000	2000	2000	2	0	2	Export	516	Namibia	NAM	276	Germany	DEU								71	POWER GENERATNG.MACHINES	1	No Quantity							102951			0
S3	2000	2000	2000	2	0	2	Export	516	Namibia	NAM	276	Germany	DEU								72	SPECIAL.INDUST.MACHINERY	1	No Quantity							57274			0
S3	2000	2000	2000	2	0	2	Export	516	Namibia	NAM	276	Germany	DEU								68	NON-FERROUS METALS	1	No Quantity							223			0
S3	2000	2000	2000	2	0	2	Export	524	Nepal	NPL	276	Germany	DEU								07	COFFEE,TEA,COCOA,SPICES	1	No Quantity							305921			0
S3	2000	2000	2000	2	0	2	Export	524	Nepal	NPL	276	Germany	DEU								06	SUGAR,SUGR.PREPTNS,HONEY	1	No Quantity							3497			0
S3	2000	2000	2000	2	0	2	Export	516	Namibia	NAM	276	Germany	DEU								11	BEVERAGES	1	No Quantity							98930			0
S3	2000	2000	2000	2	0	2	Export	524	Nepal	NPL	276	Germany	DEU								11	BEVERAGES	1	No Quantity							3843			0
S3	2000	2000	2000	2	0	2	Export	516	Namibia	NAM	276	Germany	DEU								21	HIDES,SKINS,FURSKINS,RAW	1	No Quantity							2272242			0
S3	2000	2000	2000	2	0	2	Export	516	Namibia	NAM	276	Germany	DEU								25	PULP AND WASTE PAPER	1	No Quantity							169			0
S3	2000	2000	2000	2	0	2	Export	516	Namibia	NAM	276	Germany	DEU								26	TEXTILE FIBRES	1	No Quantity							1898			0
S3	2000	2000	2000	2	0	2	Export	516	Namibia	NAM	276	Germany	DEU								24	CORK AND WOOD	1	No Quantity							174			0
S3	2000	2000	2000	2	0	2	Export	516	Namibia	NAM	276	Germany	DEU								05	VEGETABLES AND FRUIT	1	No Quantity							382316			0
S3	2000	2000	2000	2	0	2	Export	516	Namibia	NAM	276	Germany	DEU								04	CEREALS,CEREAL PREPRTNS.	1	No Quantity							72			0
S3	2000	2000	2000	2	0	2	Export	516	Namibia	NAM	276	Germany	DEU								02	DAIRY PRODUCTS,BIRD EGGS	1	No Quantity							2922			0
S3	2000	2000	2000	2	0	2	Export	516	Namibia	NAM	276	Germany	DEU								07	COFFEE,TEA,COCOA,SPICES	1	No Quantity							503			0
S3	2000	2000	2000	2	0	2	Export	516	Namibia	NAM	276	Germany	DEU								03	FISH,CRUSTACEANS,MOLLUSC	1	No Quantity							6125894			0
S3	2000	2000	2000	2	0	2	Export	516	Namibia	NAM	276	Germany	DEU								01	MEAT, MEAT PREPARATIONS	1	No Quantity							171037			0
S3	2000	2000	2000	2	0	2	Export	516	Namibia	NAM	276	Germany	DEU								00	LIVE ANIMALS	1	No Quantity							220			0
S3	2000	2000	2000	2	0	2	Export	516	Namibia	NAM	276	Germany	DEU								61	LEATHER, LEATHER GOODS	1	No Quantity							284624			0
S3	2000	2000	2000	2	0	2	Export	524	Nepal	NPL	276	Germany	DEU								61	LEATHER, LEATHER GOODS	1	No Quantity							185500			0
S3	2000	2000	2000	2	0	2	Export	516	Namibia	NAM	276	Germany	DEU								58	PLASTIC,NON-PRIMARY FORM	1	No Quantity							870			0
S3	2000	2000	2000	2	0	2	Export	516	Namibia	NAM	276	Germany	DEU								59	CHEMICAL MATERIALS NES	1	No Quantity							1388			0
S3	2000	2000	2000	2	0	2	Export	516	Namibia	NAM	276	Germany	DEU								55	ESSENTL.OILS,PERFUME,ETC	1	No Quantity							10459			0
S3	2000	2000	2000	2	0	2	Export	524	Nepal	NPL	276	Germany	DEU								55	ESSENTL.OILS,PERFUME,ETC	1	No Quantity							85964			0
S3	2000	2000	2000	2	0	2	Export	516	Namibia	NAM	276	Germany	DEU								52	INORGANIC CHEMICALS	1	No Quantity							29			0
S3	2000	2000	2000	2	0	2	Export	524	Nepal	NPL	276	Germany	DEU								54	MEDICINAL,PHARM.PRODUCTS	1	No Quantity							4824			0
S3	2000	2000	2000	2	0	2	Export	516	Namibia	NAM	276	Germany	DEU								54	MEDICINAL,PHARM.PRODUCTS	1	No Quantity							546			0
S3	2000	2000	2000	2	0	2	Export	516	Namibia	NAM	276	Germany	DEU								27	CRUDE FERTILIZER,MINERAL	1	No Quantity							97793			0
S3	2000	2000	2000	2	0	2	Export	516	Namibia	NAM	276	Germany	DEU								29	CRUDE ANIMAL,VEG.MATERL.	1	No Quantity							524476			0
S3	2000	2000	2000	2	0	2	Export	524	Nepal	NPL	276	Germany	DEU								29	CRUDE ANIMAL,VEG.MATERL.	1	No Quantity							52578			0
S3	2000	2000	2000	2	0	2	Export	516	Namibia	NAM	276	Germany	DEU								33	PETROLEUM,PETROL.PRODUCT	1	No Quantity							33617			0
S3	2000	2000	2000	2	0	2	Export	516	Namibia	NAM	276	Germany	DEU								51	ORGANIC CHEMICALS	1	No Quantity							1690			0
S3	2000	2000	2000	2	0	2	Export	516	Namibia	NAM	276	Germany	DEU								34	GAS,NATURAL,MANUFACTURED	1	No Quantity							1			0
S3	2000	2000	2000	2	0	2	Export	516	Namibia	NAM	288	Ghana	GHA								00	LIVE ANIMALS	1	No Quantity							7			0
S3	2000	2000	2000	2	0	2	Export	516	Namibia	NAM	288	Ghana	GHA								11	BEVERAGES	1	No Quantity							8525			0
S3	2000	2000	2000	2	0	2	Export	516	Namibia	NAM	288	Ghana	GHA								74	GENERAL INDUSTL.MACH.NES	1	No Quantity							10772			0
S3	2000	2000	2000	2	0	2	Export	516	Namibia	NAM	288	Ghana	GHA								63	CORK, WOOD MANUFACTURES	1	No Quantity							345			0
S3	2000	2000	2000	2	0	2	Export	516	Namibia	NAM	288	Ghana	GHA								69	METALS MANUFACTURES,NES	1	No Quantity							589			0
S3	2000	2000	2000	2	0	2	Export	516	Namibia	NAM	288	Ghana	GHA								85	FOOTWEAR	1	No Quantity							10828			0
S3	2000	2000	2000	2	0	2	Export	516	Namibia	NAM	288	Ghana	GHA								93	SPEC.TRANSACT.NOT CLASSD	1	No Quantity							42320			0
S3	2000	2000	2000	2	0	2	Export	516	Namibia	NAM	300	Greece	GRC								93	SPEC.TRANSACT.NOT CLASSD	1	No Quantity							72			0
S3	2000	2000	2000	2	0	2	Export	524	Nepal	NPL	300	Greece	GRC								84	CLOTHING AND ACCESSORIES	1	No Quantity							215918			0
S3	2000	2000	2000	2	0	2	Export	524	Nepal	NPL	300	Greece	GRC								83	TRAVEL GOODS,HANDBGS ETC	1	No Quantity							7714			0
S3	2000	2000	2000	2	0	2	Export	516	Namibia	NAM	300	Greece	GRC								69	METALS MANUFACTURES,NES	1	No Quantity							27			0
S3	2000	2000	2000	2	0	2	Export	524	Nepal	NPL	300	Greece	GRC								65	TEXTILE YARN,FABRIC,ETC.	1	No Quantity							18207			0
S3	2000	2000	2000	2	0	2	Export	516	Namibia	NAM	300	Greece	GRC								66	NON-METAL.MINERAL MANFCT	1	No Quantity							3195			0
S3	2000	2000	2000	2	0	2	Export	516	Namibia	NAM	300	Greece	GRC								63	CORK, WOOD MANUFACTURES	1	No Quantity							5226			0
S3	2000	2000	2000	2	0	2	Export	524	Nepal	NPL	300	Greece	GRC								63	CORK, WOOD MANUFACTURES	1	No Quantity							1506			0
S3	2000	2000	2000	2	0	2	Export	524	Nepal	NPL	300	Greece	GRC								64	PAPER,PAPERBOARD,ETC.	1	No Quantity							5365			0
S3	2000	2000	2000	2	0	2	Export	516	Namibia	NAM	300	Greece	GRC								71	POWER GENERATNG.MACHINES	1	No Quantity							172			0
S3	2000	2000	2000	2	0	2	Export	516	Namibia	NAM	300	Greece	GRC								24	CORK AND WOOD	1	No Quantity							33			0
S3	2000	2000	2000	2	0	2	Export	516	Namibia	NAM	300	Greece	GRC								03	FISH,CRUSTACEANS,MOLLUSC	1	No Quantity							441477			0
S3	2000	2000	2000	2	0	2	Export	516	Namibia	NAM	300	Greece	GRC								27	CRUDE FERTILIZER,MINERAL	1	No Quantity							14			0
S3	2000	2000	2000	2	0	2	Export	516	Namibia	NAM	324	Guinea	GIN								33	PETROLEUM,PETROL.PRODUCT	1	No Quantity							41244			0
S3	2000	2000	2000	2	0	2	Export	516	Namibia	NAM	324	Guinea	GIN								57	PLASTICS IN PRIMARY FORM	1	No Quantity							222			0
S3	2000	2000	2000	2	0	2	Export	516	Namibia	NAM	324	Guinea	GIN								03	FISH,CRUSTACEANS,MOLLUSC	1	No Quantity							13639			0
S3	2000	2000	2000	2	0	2	Export	516	Namibia	NAM	324	Guinea	GIN								01	MEAT, MEAT PREPARATIONS	1	No Quantity							6371			0
S3	2000	2000	2000	2	0	2	Export	516	Namibia	NAM	332	Haiti	HTI								03	FISH,CRUSTACEANS,MOLLUSC	1	No Quantity							37177			0
S3	2000	2000	2000	2	0	2	Export	516	Namibia	NAM	336	Holy See (Vatican City State)	VAT								89	MISC MANUFCTRD GOODS NES	1	No Quantity							170			0
S3	2000	2000	2000	2	0	2	Export	516	Namibia	NAM	344	China, Hong Kong SAR	HKG								89	MISC MANUFCTRD GOODS NES	1	No Quantity							14			0
S3	2000	2000	2000	2	0	2	Export	524	Nepal	NPL	344	China, Hong Kong SAR	HKG								83	TRAVEL GOODS,HANDBGS ETC	1	No Quantity							3898			0
S3	2000	2000	2000	2	0	2	Export	524	Nepal	NPL	344	China, Hong Kong SAR	HKG								84	CLOTHING AND ACCESSORIES	1	No Quantity							4409408			0
S3	2000	2000	2000	2	0	2	Export	516	Namibia	NAM	344	China, Hong Kong SAR	HKG								83	TRAVEL GOODS,HANDBGS ETC	1	No Quantity							759			0
S3	2000	2000	2000	2	0	2	Export	524	Nepal	NPL	344	China, Hong Kong SAR	HKG								89	MISC MANUFCTRD GOODS NES	1	No Quantity							193284			0
S3	2000	2000	2000	2	0	2	Export	516	Namibia	NAM	344	China, Hong Kong SAR	HKG								88	PHOTO.APPARAT.NES;CLOCKS	1	No Quantity							1006			0
S3	2000	2000	2000	2	0	2	Export	516	Namibia	NAM	344	China, Hong Kong SAR	HKG								03	FISH,CRUSTACEANS,MOLLUSC	1	No Quantity							179516			0
S3	2000	2000	2000	2	0	2	Export	516	Namibia	NAM	344	China, Hong Kong SAR	HKG								01	MEAT, MEAT PREPARATIONS	1	No Quantity							991			0
S3	2000	2000	2000	2	0	2	Export	524	Nepal	NPL	344	China, Hong Kong SAR	HKG								12	TOBACCO,TOBACCO MANUFACT	1	No Quantity							45007			0
S3	2000	2000	2000	2	0	2	Export	524	Nepal	NPL	344	China, Hong Kong SAR	HKG								11	BEVERAGES	1	No Quantity							5308			0
S3	2000	2000	2000	2	0	2	Export	524	Nepal	NPL	344	China, Hong Kong SAR	HKG								61	LEATHER, LEATHER GOODS	1	No Quantity							16635			0
S3	2000	2000	2000	2	0	2	Export	516	Namibia	NAM	344	China, Hong Kong SAR	HKG								61	LEATHER, LEATHER GOODS	1	No Quantity							157854			0
S3	2000	2000	2000	2	0	2	Export	524	Nepal	NPL	344	China, Hong Kong SAR	HKG								54	MEDICINAL,PHARM.PRODUCTS	1	No Quantity							756			0
S3	2000	2000	2000	2	0	2	Export	516	Namibia	NAM	344	China, Hong Kong SAR	HKG								55	ESSENTL.OILS,PERFUME,ETC	1	No Quantity							37			0
S3	2000	2000	2000	2	0	2	Export	524	Nepal	NPL	344	China, Hong Kong SAR	HKG								29	CRUDE ANIMAL,VEG.MATERL.	1	No Quantity							13727			0
S3	2000	2000	2000	2	0	2	Export	516	Namibia	NAM	344	China, Hong Kong SAR	HKG								27	CRUDE FERTILIZER,MINERAL	1	No Quantity							73240			0
S3	2000	2000	2000	2	0	2	Export	516	Namibia	NAM	344	China, Hong Kong SAR	HKG								29	CRUDE ANIMAL,VEG.MATERL.	1	No Quantity							83365			0
S3	2000	2000	2000	2	0	2	Export	524	Nepal	NPL	344	China, Hong Kong SAR	HKG								69	METALS MANUFACTURES,NES	1	No Quantity							8015			0
S3	2000	2000	2000	2	0	2	Export	524	Nepal	NPL	344	China, Hong Kong SAR	HKG								72	SPECIAL.INDUST.MACHINERY	1	No Quantity							2023192			0
S3	2000	2000	2000	2	0	2	Export	516	Namibia	NAM	344	China, Hong Kong SAR	HKG								76	TELECOMM.SOUND EQUIP ETC	1	No Quantity							47			0
S3	2000	2000	2000	2	0	2	Export	524	Nepal	NPL	344	China, Hong Kong SAR	HKG								82	FURNITURE,BEDDING,ETC.	1	No Quantity							3786			0
S3	2000	2000	2000	2	0	2	Export	524	Nepal	NPL	344	China, Hong Kong SAR	HKG								64	PAPER,PAPERBOARD,ETC.	1	No Quantity							5595			0
S3	2000	2000	2000	2	0	2	Export	516	Namibia	NAM	344	China, Hong Kong SAR	HKG								65	TEXTILE YARN,FABRIC,ETC.	1	No Quantity							6649			0
S3	2000	2000	2000	2	0	2	Export	524	Nepal	NPL	344	China, Hong Kong SAR	HKG								63	CORK, WOOD MANUFACTURES	1	No Quantity							4540			0
S3	2000	2000	2000	2	0	2	Export	524	Nepal	NPL	344	China, Hong Kong SAR	HKG								65	TEXTILE YARN,FABRIC,ETC.	1	No Quantity							348937			0
S3	2000	2000	2000	2	0	2	Export	524	Nepal	NPL	348	Hungary	HUN								63	CORK, WOOD MANUFACTURES	1	No Quantity							624			0
S3	2000	2000	2000	2	0	2	Export	516	Namibia	NAM	348	Hungary	HUN								63	CORK, WOOD MANUFACTURES	1	No Quantity							14			0
S3	2000	2000	2000	2	0	2	Export	516	Namibia	NAM	348	Hungary	HUN								29	CRUDE ANIMAL,VEG.MATERL.	1	No Quantity							1221			0
S3	2000	2000	2000	2	0	2	Export	524	Nepal	NPL	348	Hungary	HUN								55	ESSENTL.OILS,PERFUME,ETC	1	No Quantity							9769			0
S3	2000	2000	2000	2	0	2	Export	524	Nepal	NPL	348	Hungary	HUN								89	MISC MANUFCTRD GOODS NES	1	No Quantity							3859			0
S3	2000	2000	2000	2	0	2	Export	524	Nepal	NPL	348	Hungary	HUN								84	CLOTHING AND ACCESSORIES	1	No Quantity							27443			0
S3	2000	2000	2000	2	0	2	Export	524	Nepal	NPL	348	Hungary	HUN								83	TRAVEL GOODS,HANDBGS ETC	1	No Quantity							4138			0
S3	2000	2000	2000	2	0	2	Export	516	Namibia	NAM	348	Hungary	HUN								89	MISC MANUFCTRD GOODS NES	1	No Quantity							7732			0
S3	2000	2000	2000	2	0	2	Export	516	Namibia	NAM	352	Iceland	ISL								89	MISC MANUFCTRD GOODS NES	1	No Quantity							14			0
S3	2000	2000	2000	2	0	2	Export	516	Namibia	NAM	352	Iceland	ISL								93	SPEC.TRANSACT.NOT CLASSD	1	No Quantity							106699			0
S3	2000	2000	2000	2	0	2	Export	516	Namibia	NAM	352	Iceland	ISL								69	METALS MANUFACTURES,NES	1	No Quantity							1135			0
S3	2000	2000	2000	2	0	2	Export	516	Namibia	NAM	352	Iceland	ISL								77	ELEC MCH APPAR,PARTS,NES	1	No Quantity							29			0
S3	2000	2000	2000	2	0	2	Export	516	Namibia	NAM	352	Iceland	ISL								78	ROAD VEHICLES	1	No Quantity							11496			0
S3	2000	2000	2000	2	0	2	Export	524	Nepal	NPL	360	Indonesia	IDN								64	PAPER,PAPERBOARD,ETC.	1	No Quantity							1134			0
S3	2000	2000	2000	2	0	2	Export	516	Namibia	NAM	360	Indonesia	IDN								55	ESSENTL.OILS,PERFUME,ETC	1	No Quantity							86			0
S3	2000	2000	2000	2	0	2	Export	516	Namibia	NAM	360	Indonesia	IDN								93	SPEC.TRANSACT.NOT CLASSD	1	No Quantity							45554			0
S3	2000	2000	2000	2	0	2	Export	524	Nepal	NPL	360	Indonesia	IDN								84	CLOTHING AND ACCESSORIES	1	No Quantity							6757			0
S3	2000	2000	2000	2	0	2	Export	524	Nepal	NPL	360	Indonesia	IDN								89	MISC MANUFCTRD GOODS NES	1	No Quantity							2828			0
S3	2000	2000	2000	2	0	2	Export	516	Namibia	NAM	364	Iran	IRN								85	FOOTWEAR	1	No Quantity							2392			0
S3	2000	2000	2000	2	0	2	Export	516	Namibia	NAM	364	Iran	IRN								84	CLOTHING AND ACCESSORIES	1	No Quantity							5241			0
S3	2000	2000	2000	2	0	2	Export	516	Namibia	NAM	364	Iran	IRN								93	SPEC.TRANSACT.NOT CLASSD	1	No Quantity							3593			0
S3	2000	2000	2000	2	0	2	Export	516	Namibia	NAM	364	Iran	IRN								12	TOBACCO,TOBACCO MANUFACT	1	No Quantity							20045			0
S3	2000	2000	2000	2	0	2	Export	516	Namibia	NAM	364	Iran	IRN								01	MEAT, MEAT PREPARATIONS	1	No Quantity							147			0
S3	2000	2000	2000	2	0	2	Export	516	Namibia	NAM	364	Iran	IRN								65	TEXTILE YARN,FABRIC,ETC.	1	No Quantity							58859			0
S3	2000	2000	2000	2	0	2	Export	516	Namibia	NAM	364	Iran	IRN								69	METALS MANUFACTURES,NES	1	No Quantity							278			0
S3	2000	2000	2000	2	0	2	Export	516	Namibia	NAM	364	Iran	IRN								77	ELEC MCH APPAR,PARTS,NES	1	No Quantity							14415			0
S3	2000	2000	2000	2	0	2	Export	524	Nepal	NPL	372	Ireland	IRL								77	ELEC MCH APPAR,PARTS,NES	1	No Quantity							66947			0
S3	2000	2000	2000	2	0	2	Export	516	Namibia	NAM	372	Ireland	IRL								75	OFFICE MACHINES,ADP MACH	1	No Quantity							1958			0
S3	2000	2000	2000	2	0	2	Export	516	Namibia	NAM	372	Ireland	IRL								72	SPECIAL.INDUST.MACHINERY	1	No Quantity							144			0
S3	2000	2000	2000	2	0	2	Export	524	Nepal	NPL	372	Ireland	IRL								65	TEXTILE YARN,FABRIC,ETC.	1	No Quantity							9393			0
S3	2000	2000	2000	2	0	2	Export	516	Namibia	NAM	372	Ireland	IRL								65	TEXTILE YARN,FABRIC,ETC.	1	No Quantity							24037			0
S3	2000	2000	2000	2	0	2	Export	524	Nepal	NPL	372	Ireland	IRL								64	PAPER,PAPERBOARD,ETC.	1	No Quantity							6391			0
S3	2000	2000	2000	2	0	2	Export	516	Namibia	NAM	372	Ireland	IRL								63	CORK, WOOD MANUFACTURES	1	No Quantity							1400			0
S3	2000	2000	2000	2	0	2	Export	524	Nepal	NPL	372	Ireland	IRL								63	CORK, WOOD MANUFACTURES	1	No Quantity							5197			0
S3	2000	2000	2000	2	0	2	Export	516	Namibia	NAM	372	Ireland	IRL								11	BEVERAGES	1	No Quantity							48			0
S3	2000	2000	2000	2	0	2	Export	516	Namibia	NAM	372	Ireland	IRL								93	SPEC.TRANSACT.NOT CLASSD	1	No Quantity							216			0
S3	2000	2000	2000	2	0	2	Export	516	Namibia	NAM	372	Ireland	IRL								89	MISC MANUFCTRD GOODS NES	1	No Quantity							56			0
S3	2000	2000	2000	2	0	2	Export	516	Namibia	NAM	372	Ireland	IRL								84	CLOTHING AND ACCESSORIES	1	No Quantity							97			0
S3	2000	2000	2000	2	0	2	Export	516	Namibia	NAM	372	Ireland	IRL								83	TRAVEL GOODS,HANDBGS ETC	1	No Quantity							162			0
S3	2000	2000	2000	2	0	2	Export	524	Nepal	NPL	372	Ireland	IRL								84	CLOTHING AND ACCESSORIES	1	No Quantity							62085			0
S3	2000	2000	2000	2	0	2	Export	524	Nepal	NPL	372	Ireland	IRL								89	MISC MANUFCTRD GOODS NES	1	No Quantity							17747			0
S3	2000	2000	2000	2	0	2	Export	524	Nepal	NPL	376	Israel	ISR								89	MISC MANUFCTRD GOODS NES	1	No Quantity							7730			0
S3	2000	2000	2000	2	0	2	Export	516	Namibia	NAM	376	Israel	ISR								88	PHOTO.APPARAT.NES;CLOCKS	1	No Quantity							740			0
S3	2000	2000	2000	2	0	2	Export	524	Nepal	NPL	376	Israel	ISR								84	CLOTHING AND ACCESSORIES	1	No Quantity							102700			0
S3	2000	2000	2000	2	0	2	Export	524	Nepal	NPL	376	Israel	ISR								83	TRAVEL GOODS,HANDBGS ETC	1	No Quantity							11162			0
S3	2000	2000	2000	2	0	2	Export	516	Namibia	NAM	376	Israel	ISR								89	MISC MANUFCTRD GOODS NES	1	No Quantity							29			0
S3	2000	2000	2000	2	0	2	Export	524	Nepal	NPL	376	Israel	ISR								26	TEXTILE FIBRES	1	No Quantity							1995			0
S3	2000	2000	2000	2	0	2	Export	516	Namibia	NAM	376	Israel	ISR								00	LIVE ANIMALS	1	No Quantity							29			0
S3	2000	2000	2000	2	0	2	Export	516	Namibia	NAM	376	Israel	ISR								03	FISH,CRUSTACEANS,MOLLUSC	1	No Quantity							96118			0
S3	2000	2000	2000	2	0	2	Export	524	Nepal	NPL	376	Israel	ISR								55	ESSENTL.OILS,PERFUME,ETC	1	No Quantity							2340			0
S3	2000	2000	2000	2	0	2	Export	516	Namibia	NAM	376	Israel	ISR								29	CRUDE ANIMAL,VEG.MATERL.	1	No Quantity							9262			0
S3	2000	2000	2000	2	0	2	Export	516	Namibia	NAM	376	Israel	ISR								27	CRUDE FERTILIZER,MINERAL	1	No Quantity							46550			0
S3	2000	2000	2000	2	0	2	Export	524	Nepal	NPL	376	Israel	ISR								65	TEXTILE YARN,FABRIC,ETC.	1	No Quantity							9169			0
S3	2000	2000	2000	2	0	2	Export	516	Namibia	NAM	376	Israel	ISR								66	NON-METAL.MINERAL MANFCT	1	No Quantity							16989			0
S3	2000	2000	2000	2	0	2	Export	516	Namibia	NAM	376	Israel	ISR								76	TELECOMM.SOUND EQUIP ETC	1	No Quantity							618			0
S3	2000	2000	2000	2	0	2	Export	516	Namibia	NAM	376	Israel	ISR								77	ELEC MCH APPAR,PARTS,NES	1	No Quantity							29			0
S3	2000	2000	2000	2	0	2	Export	516	Namibia	NAM	376	Israel	ISR								78	ROAD VEHICLES	1	No Quantity							47			0
S3	2000	2000	2000	2	0	2	Export	516	Namibia	NAM	381	Italy	ITA								78	ROAD VEHICLES	1	No Quantity							6179			0
S3	2000	2000	2000	2	0	2	Export	524	Nepal	NPL	381	Italy	ITA								82	FURNITURE,BEDDING,ETC.	1	No Quantity							2705			0
S3	2000	2000	2000	2	0	2	Export	516	Namibia	NAM	381	Italy	ITA								81	PREFAB BUILDGS,FTTNG ETC	1	No Quantity							216			0
S3	2000	2000	2000	2	0	2	Export	516	Namibia	NAM	381	Italy	ITA								76	TELECOMM.SOUND EQUIP ETC	1	No Quantity							647			0
S3	2000	2000	2000	2	0	2	Export	516	Namibia	NAM	381	Italy	ITA								74	GENERAL INDUSTL.MACH.NES	1	No Quantity							1007			0
S3	2000	2000	2000	2	0	2	Export	516	Namibia	NAM	381	Italy	ITA								72	SPECIAL.INDUST.MACHINERY	1	No Quantity							1244			0
S3	2000	2000	2000	2	0	2	Export	516	Namibia	NAM	381	Italy	ITA								66	NON-METAL.MINERAL MANFCT	1	No Quantity							2580			0
S3	2000	2000	2000	2	0	2	Export	524	Nepal	NPL	381	Italy	ITA								65	TEXTILE YARN,FABRIC,ETC.	1	No Quantity							327225			0
S3	2000	2000	2000	2	0	2	Export	516	Namibia	NAM	381	Italy	ITA								69	METALS MANUFACTURES,NES	1	No Quantity							5917			0
S3	2000	2000	2000	2	0	2	Export	524	Nepal	NPL	381	Italy	ITA								63	CORK, WOOD MANUFACTURES	1	No Quantity							16055			0
S3	2000	2000	2000	2	0	2	Export	516	Namibia	NAM	381	Italy	ITA								63	CORK, WOOD MANUFACTURES	1	No Quantity							4660			0
S3	2000	2000	2000	2	0	2	Export	524	Nepal	NPL	381	Italy	ITA								64	PAPER,PAPERBOARD,ETC.	1	No Quantity							69223			0
S3	2000	2000	2000	2	0	2	Export	516	Namibia	NAM	381	Italy	ITA								65	TEXTILE YARN,FABRIC,ETC.	1	No Quantity							971			0
S3	2000	2000	2000	2	0	2	Export	516	Namibia	NAM	381	Italy	ITA								27	CRUDE FERTILIZER,MINERAL	1	No Quantity							434228			0
S3	2000	2000	2000	2	0	2	Export	516	Namibia	NAM	381	Italy	ITA								29	CRUDE ANIMAL,VEG.MATERL.	1	No Quantity							2754			0
S3	2000	2000	2000	2	0	2	Export	524	Nepal	NPL	381	Italy	ITA								55	ESSENTL.OILS,PERFUME,ETC	1	No Quantity							4040			0
S3	2000	2000	2000	2	0	2	Export	516	Namibia	NAM	381	Italy	ITA								54	MEDICINAL,PHARM.PRODUCTS	1	No Quantity							72			0
S3	2000	2000	2000	2	0	2	Export	516	Namibia	NAM	381	Italy	ITA								53	DYES,COLOURING MATERIALS	1	No Quantity							1289			0
S3	2000	2000	2000	2	0	2	Export	516	Namibia	NAM	381	Italy	ITA								61	LEATHER, LEATHER GOODS	1	No Quantity							1946777			0
S3	2000	2000	2000	2	0	2	Export	524	Nepal	NPL	381	Italy	ITA								61	LEATHER, LEATHER GOODS	1	No Quantity							1373906			0
S3	2000	2000	2000	2	0	2	Export	516	Namibia	NAM	381	Italy	ITA								03	FISH,CRUSTACEANS,MOLLUSC	1	No Quantity							12319221			0
S3	2000	2000	2000	2	0	2	Export	516	Namibia	NAM	381	Italy	ITA								00	LIVE ANIMALS	1	No Quantity							14			0
S3	2000	2000	2000	2	0	2	Export	516	Namibia	NAM	381	Italy	ITA								02	DAIRY PRODUCTS,BIRD EGGS	1	No Quantity							72			0
S3	2000	2000	2000	2	0	2	Export	516	Namibia	NAM	381	Italy	ITA								05	VEGETABLES AND FRUIT	1	No Quantity							129			0
S3	2000	2000	2000	2	0	2	Export	516	Namibia	NAM	381	Italy	ITA								21	HIDES,SKINS,FURSKINS,RAW	1	No Quantity							5748989			0
S3	2000	2000	2000	2	0	2	Export	516	Namibia	NAM	381	Italy	ITA								11	BEVERAGES	1	No Quantity							270			0
S3	2000	2000	2000	2	0	2	Export	516	Namibia	NAM	381	Italy	ITA								89	MISC MANUFCTRD GOODS NES	1	No Quantity							51522			0
S3	2000	2000	2000	2	0	2	Export	516	Namibia	NAM	381	Italy	ITA								93	SPEC.TRANSACT.NOT CLASSD	1	No Quantity							26144			0
S3	2000	2000	2000	2	0	2	Export	524	Nepal	NPL	381	Italy	ITA								83	TRAVEL GOODS,HANDBGS ETC	1	No Quantity							163914			0
S3	2000	2000	2000	2	0	2	Export	524	Nepal	NPL	381	Italy	ITA								84	CLOTHING AND ACCESSORIES	1	No Quantity							1850367			0
S3	2000	2000	2000	2	0	2	Export	524	Nepal	NPL	381	Italy	ITA								85	FOOTWEAR	1	No Quantity							10031			0
S3	2000	2000	2000	2	0	2	Export	516	Namibia	NAM	381	Italy	ITA								87	SCIENTIFIC EQUIPMENT NES	1	No Quantity							2874			0
S3	2000	2000	2000	2	0	2	Export	516	Namibia	NAM	381	Italy	ITA								84	CLOTHING AND ACCESSORIES	1	No Quantity							1047			0
S3	2000	2000	2000	2	0	2	Export	524	Nepal	NPL	381	Italy	ITA								89	MISC MANUFCTRD GOODS NES	1	No Quantity							395026			0
S3	2000	2000	2000	2	0	2	Export	516	Namibia	NAM	384	Côte d'Ivoire	CIV								93	SPEC.TRANSACT.NOT CLASSD	1	No Quantity							2156			0
S3	2000	2000	2000	2	0	2	Export	516	Namibia	NAM	384	Côte d'Ivoire	CIV								11	BEVERAGES	1	No Quantity							302814			0
S3	2000	2000	2000	2	0	2	Export	516	Namibia	NAM	384	Côte d'Ivoire	CIV								69	METALS MANUFACTURES,NES	1	No Quantity							72			0
S3	2000	2000	2000	2	0	2	Export	516	Namibia	NAM	384	Côte d'Ivoire	CIV								78	ROAD VEHICLES	1	No Quantity							2874			0
S3	2000	2000	2000	2	0	2	Export	516	Namibia	NAM	388	Jamaica	JAM								78	ROAD VEHICLES	1	No Quantity							420358			0
S3	2000	2000	2000	2	0	2	Export	516	Namibia	NAM	388	Jamaica	JAM								77	ELEC MCH APPAR,PARTS,NES	1	No Quantity							1298			0
S3	2000	2000	2000	2	0	2	Export	516	Namibia	NAM	388	Jamaica	JAM								73	METALWORKING MACHINERY	1	No Quantity							1724			0
S3	2000	2000	2000	2	0	2	Export	516	Namibia	NAM	388	Jamaica	JAM								79	OTHR.TRANSPORT EQUIPMENT	1	No Quantity							137955			0
S3	2000	2000	2000	2	0	2	Export	516	Namibia	NAM	388	Jamaica	JAM								72	SPECIAL.INDUST.MACHINERY	1	No Quantity							277841			0
S3	2000	2000	2000	2	0	2	Export	516	Namibia	NAM	388	Jamaica	JAM								71	POWER GENERATNG.MACHINES	1	No Quantity							18867			0
S3	2000	2000	2000	2	0	2	Export	516	Namibia	NAM	388	Jamaica	JAM								74	GENERAL INDUSTL.MACH.NES	1	No Quantity							164829			0
S3	2000	2000	2000	2	0	2	Export	516	Namibia	NAM	388	Jamaica	JAM								75	OFFICE MACHINES,ADP MACH	1	No Quantity							17303			0
S3	2000	2000	2000	2	0	2	Export	516	Namibia	NAM	388	Jamaica	JAM								76	TELECOMM.SOUND EQUIP ETC	1	No Quantity							53			0
S3	2000	2000	2000	2	0	2	Export	516	Namibia	NAM	388	Jamaica	JAM								69	METALS MANUFACTURES,NES	1	No Quantity							112592			0
S3	2000	2000	2000	2	0	2	Export	516	Namibia	NAM	388	Jamaica	JAM								67	IRON AND STEEL	1	No Quantity							36662			0
S3	2000	2000	2000	2	0	2	Export	516	Namibia	NAM	388	Jamaica	JAM								66	NON-METAL.MINERAL MANFCT	1	No Quantity							1289			0
S3	2000	2000	2000	2	0	2	Export	516	Namibia	NAM	388	Jamaica	JAM								62	RUBBER MANUFACTURES, NES	1	No Quantity							7190			0
S3	2000	2000	2000	2	0	2	Export	516	Namibia	NAM	388	Jamaica	JAM								11	BEVERAGES	1	No Quantity							1233			0
S3	2000	2000	2000	2	0	2	Export	516	Namibia	NAM	388	Jamaica	JAM								58	PLASTIC,NON-PRIMARY FORM	1	No Quantity							343			0
S3	2000	2000	2000	2	0	2	Export	516	Namibia	NAM	388	Jamaica	JAM								33	PETROLEUM,PETROL.PRODUCT	1	No Quantity							21671			0
S3	2000	2000	2000	2	0	2	Export	516	Namibia	NAM	388	Jamaica	JAM								89	MISC MANUFCTRD GOODS NES	1	No Quantity							168			0
S3	2000	2000	2000	2	0	2	Export	516	Namibia	NAM	388	Jamaica	JAM								87	SCIENTIFIC EQUIPMENT NES	1	No Quantity							2612			0
S3	2000	2000	2000	2	0	2	Export	516	Namibia	NAM	392	Japan	JPN								87	SCIENTIFIC EQUIPMENT NES	1	No Quantity							31			0
S3	2000	2000	2000	2	0	2	Export	516	Namibia	NAM	392	Japan	JPN								84	CLOTHING AND ACCESSORIES	1	No Quantity							8601			0
S3	2000	2000	2000	2	0	2	Export	516	Namibia	NAM	392	Japan	JPN								85	FOOTWEAR	1	No Quantity							542			0
S3	2000	2000	2000	2	0	2	Export	524	Nepal	NPL	392	Japan	JPN								84	CLOTHING AND ACCESSORIES	1	No Quantity							7320526			0
S3	2000	2000	2000	2	0	2	Export	524	Nepal	NPL	392	Japan	JPN								83	TRAVEL GOODS,HANDBGS ETC	1	No Quantity							377701			0
S3	2000	2000	2000	2	0	2	Export	516	Namibia	NAM	392	Japan	JPN								89	MISC MANUFCTRD GOODS NES	1	No Quantity							277441			0
S3	2000	2000	2000	2	0	2	Export	516	Namibia	NAM	392	Japan	JPN								93	SPEC.TRANSACT.NOT CLASSD	1	No Quantity							4311			0
S3	2000	2000	2000	2	0	2	Export	524	Nepal	NPL	392	Japan	JPN								89	MISC MANUFCTRD GOODS NES	1	No Quantity							618158			0
S3	2000	2000	2000	2	0	2	Export	516	Namibia	NAM	392	Japan	JPN								88	PHOTO.APPARAT.NES;CLOCKS	1	No Quantity							145			0
S3	2000	2000	2000	2	0	2	Export	516	Namibia	NAM	392	Japan	JPN								33	PETROLEUM,PETROL.PRODUCT	1	No Quantity							257811			0
S3	2000	2000	2000	2	0	2	Export	524	Nepal	NPL	392	Japan	JPN								29	CRUDE ANIMAL,VEG.MATERL.	1	No Quantity							30746			0
S3	2000	2000	2000	2	0	2	Export	524	Nepal	NPL	392	Japan	JPN								27	CRUDE FERTILIZER,MINERAL	1	No Quantity							3723			0
S3	2000	2000	2000	2	0	2	Export	516	Namibia	NAM	392	Japan	JPN								43	ANIMAL,VEG.FATS,OILS,NES	1	No Quantity							97			0
S3	2000	2000	2000	2	0	2	Export	516	Namibia	NAM	392	Japan	JPN								41	ANIMAL OILS AND FATS	1	No Quantity							213338			0
S3	2000	2000	2000	2	0	2	Export	516	Namibia	NAM	392	Japan	JPN								42	FIXED VEG. FATS AND OILS	1	No Quantity							1267			0
S3	2000	2000	2000	2	0	2	Export	516	Namibia	NAM	392	Japan	JPN								29	CRUDE ANIMAL,VEG.MATERL.	1	No Quantity							3476			0
S3	2000	2000	2000	2	0	2	Export	516	Namibia	NAM	392	Japan	JPN								27	CRUDE FERTILIZER,MINERAL	1	No Quantity							100			0
S3	2000	2000	2000	2	0	2	Export	516	Namibia	NAM	392	Japan	JPN								58	PLASTIC,NON-PRIMARY FORM	1	No Quantity							3970			0
S3	2000	2000	2000	2	0	2	Export	516	Namibia	NAM	392	Japan	JPN								57	PLASTICS IN PRIMARY FORM	1	No Quantity							1617			0
S3	2000	2000	2000	2	0	2	Export	516	Namibia	NAM	392	Japan	JPN								59	CHEMICAL MATERIALS NES	1	No Quantity							126			0
S3	2000	2000	2000	2	0	2	Export	524	Nepal	NPL	392	Japan	JPN								61	LEATHER, LEATHER GOODS	1	No Quantity							9034			0
S3	2000	2000	2000	2	0	2	Export	516	Namibia	NAM	392	Japan	JPN								53	DYES,COLOURING MATERIALS	1	No Quantity							8148			0
S3	2000	2000	2000	2	0	2	Export	516	Namibia	NAM	392	Japan	JPN								54	MEDICINAL,PHARM.PRODUCTS	1	No Quantity							273			0
S3	2000	2000	2000	2	0	2	Export	524	Nepal	NPL	392	Japan	JPN								55	ESSENTL.OILS,PERFUME,ETC	1	No Quantity							14798			0
S3	2000	2000	2000	2	0	2	Export	516	Namibia	NAM	392	Japan	JPN								55	ESSENTL.OILS,PERFUME,ETC	1	No Quantity							2404			0
S3	2000	2000	2000	2	0	2	Export	516	Namibia	NAM	392	Japan	JPN								11	BEVERAGES	1	No Quantity							4681			0
S3	2000	2000	2000	2	0	2	Export	524	Nepal	NPL	392	Japan	JPN								06	SUGAR,SUGR.PREPTNS,HONEY	1	No Quantity							2884			0
S3	2000	2000	2000	2	0	2	Export	516	Namibia	NAM	392	Japan	JPN								09	MISC.EDIBLE PRODUCTS ETC	1	No Quantity							3816			0
S3	2000	2000	2000	2	0	2	Export	524	Nepal	NPL	392	Japan	JPN								07	COFFEE,TEA,COCOA,SPICES	1	No Quantity							55322			0
S3	2000	2000	2000	2	0	2	Export	516	Namibia	NAM	392	Japan	JPN								08	ANIMAL FEED STUFF	1	No Quantity							275263			0
S3	2000	2000	2000	2	0	2	Export	524	Nepal	NPL	392	Japan	JPN								21	HIDES,SKINS,FURSKINS,RAW	1	No Quantity							4506			0
S3	2000	2000	2000	2	0	2	Export	524	Nepal	NPL	392	Japan	JPN								26	TEXTILE FIBRES	1	No Quantity							3315			0
S3	2000	2000	2000	2	0	2	Export	516	Namibia	NAM	392	Japan	JPN								26	TEXTILE FIBRES	1	No Quantity							39			0
S3	2000	2000	2000	2	0	2	Export	516	Namibia	NAM	392	Japan	JPN								24	CORK AND WOOD	1	No Quantity							431			0
S3	2000	2000	2000	2	0	2	Export	516	Namibia	NAM	392	Japan	JPN								05	VEGETABLES AND FRUIT	1	No Quantity							8153			0
S3	2000	2000	2000	2	0	2	Export	516	Namibia	NAM	392	Japan	JPN								02	DAIRY PRODUCTS,BIRD EGGS	1	No Quantity							4671			0
S3	2000	2000	2000	2	0	2	Export	516	Namibia	NAM	392	Japan	JPN								04	CEREALS,CEREAL PREPRTNS.	1	No Quantity							1665			0
S3	2000	2000	2000	2	0	2	Export	516	Namibia	NAM	392	Japan	JPN								07	COFFEE,TEA,COCOA,SPICES	1	No Quantity							1835			0
S3	2000	2000	2000	2	0	2	Export	516	Namibia	NAM	392	Japan	JPN								06	SUGAR,SUGR.PREPTNS,HONEY	1	No Quantity							795			0
S3	2000	2000	2000	2	0	2	Export	516	Namibia	NAM	392	Japan	JPN								01	MEAT, MEAT PREPARATIONS	1	No Quantity							17706			0
S3	2000	2000	2000	2	0	2	Export	516	Namibia	NAM	392	Japan	JPN								03	FISH,CRUSTACEANS,MOLLUSC	1	No Quantity							6057995			0
S3	2000	2000	2000	2	0	2	Export	516	Namibia	NAM	392	Japan	JPN								62	RUBBER MANUFACTURES, NES	1	No Quantity							5244			0
S3	2000	2000	2000	2	0	2	Export	516	Namibia	NAM	392	Japan	JPN								63	CORK, WOOD MANUFACTURES	1	No Quantity							77			0
S3	2000	2000	2000	2	0	2	Export	524	Nepal	NPL	392	Japan	JPN								63	CORK, WOOD MANUFACTURES	1	No Quantity							9719			0
S3	2000	2000	2000	2	0	2	Export	516	Namibia	NAM	392	Japan	JPN								65	TEXTILE YARN,FABRIC,ETC.	1	No Quantity							33940			0
S3	2000	2000	2000	2	0	2	Export	524	Nepal	NPL	392	Japan	JPN								64	PAPER,PAPERBOARD,ETC.	1	No Quantity							160336			0
S3	2000	2000	2000	2	0	2	Export	516	Namibia	NAM	392	Japan	JPN								64	PAPER,PAPERBOARD,ETC.	1	No Quantity							5810			0
S3	2000	2000	2000	2	0	2	Export	524	Nepal	NPL	392	Japan	JPN								65	TEXTILE YARN,FABRIC,ETC.	1	No Quantity							846579			0
S3	2000	2000	2000	2	0	2	Export	524	Nepal	NPL	392	Japan	JPN								25	PULP AND WASTE PAPER	1	No Quantity							429746			0
S3	2000	2000	2000	2	0	2	Export	516	Namibia	NAM	392	Japan	JPN								69	METALS MANUFACTURES,NES	1	No Quantity							42580			0
S3	2000	2000	2000	2	0	2	Export	516	Namibia	NAM	392	Japan	JPN								76	TELECOMM.SOUND EQUIP ETC	1	No Quantity							90			0
S3	2000	2000	2000	2	0	2	Export	516	Namibia	NAM	392	Japan	JPN								74	GENERAL INDUSTL.MACH.NES	1	No Quantity							11964			0
S3	2000	2000	2000	2	0	2	Export	516	Namibia	NAM	392	Japan	JPN								71	POWER GENERATNG.MACHINES	1	No Quantity							828243			0
S3	2000	2000	2000	2	0	2	Export	516	Namibia	NAM	392	Japan	JPN								72	SPECIAL.INDUST.MACHINERY	1	No Quantity							128995			0
S3	2000	2000	2000	2	0	2	Export	516	Namibia	NAM	392	Japan	JPN								68	NON-FERROUS METALS	1	No Quantity							352			0
S3	2000	2000	2000	2	0	2	Export	516	Namibia	NAM	392	Japan	JPN								79	OTHR.TRANSPORT EQUIPMENT	1	No Quantity							27			0
S3	2000	2000	2000	2	0	2	Export	524	Nepal	NPL	392	Japan	JPN								82	FURNITURE,BEDDING,ETC.	1	No Quantity							14750			0
S3	2000	2000	2000	2	0	2	Export	516	Namibia	NAM	392	Japan	JPN								77	ELEC MCH APPAR,PARTS,NES	1	No Quantity							3611			0
S3	2000	2000	2000	2	0	2	Export	516	Namibia	NAM	392	Japan	JPN								78	ROAD VEHICLES	1	No Quantity							37162			0
S3	2000	2000	2000	2	0	2	Export	516	Namibia	NAM	400	Jordan	JOR								03	FISH,CRUSTACEANS,MOLLUSC	1	No Quantity							578380			0
S3	2000	2000	2000	2	0	2	Export	516	Namibia	NAM	400	Jordan	JOR								29	CRUDE ANIMAL,VEG.MATERL.	1	No Quantity							6007			0
S3	2000	2000	2000	2	0	2	Export	524	Nepal	NPL	400	Jordan	JOR								89	MISC MANUFCTRD GOODS NES	1	No Quantity							26178			0
S3	2000	2000	2000	2	0	2	Export	516	Namibia	NAM	400	Jordan	JOR								93	SPEC.TRANSACT.NOT CLASSD	1	No Quantity							7473			0
S3	2000	2000	2000	2	0	2	Export	516	Namibia	NAM	404	Kenya	KEN								93	SPEC.TRANSACT.NOT CLASSD	1	No Quantity							7688			0
S3	2000	2000	2000	2	0	2	Export	516	Namibia	NAM	404	Kenya	KEN								89	MISC MANUFCTRD GOODS NES	1	No Quantity							380			0
S3	2000	2000	2000	2	0	2	Export	516	Namibia	NAM	404	Kenya	KEN								03	FISH,CRUSTACEANS,MOLLUSC	1	No Quantity							67739			0
S3	2000	2000	2000	2	0	2	Export	516	Namibia	NAM	404	Kenya	KEN								11	BEVERAGES	1	No Quantity							54913			0
S3	2000	2000	2000	2	0	2	Export	516	Namibia	NAM	404	Kenya	KEN								82	FURNITURE,BEDDING,ETC.	1	No Quantity							13274			0
S3	2000	2000	2000	2	0	2	Export	516	Namibia	NAM	408	Dem. People's Rep. of Korea	PRK								28	METALLIFEROUS ORE,SCRAP	1	No Quantity							94130			0
S3	2000	2000	2000	2	0	2	Export	516	Namibia	NAM	408	Dem. People's Rep. of Korea	PRK								89	MISC MANUFCTRD GOODS NES	1	No Quantity							72			0
S3	2000	2000	2000	2	0	2	Export	524	Nepal	NPL	410	Rep. of Korea	KOR								83	TRAVEL GOODS,HANDBGS ETC	1	No Quantity							3844			0
S3	2000	2000	2000	2	0	2	Export	524	Nepal	NPL	410	Rep. of Korea	KOR								84	CLOTHING AND ACCESSORIES	1	No Quantity							481943			0
S3	2000	2000	2000	2	0	2	Export	516	Namibia	NAM	410	Rep. of Korea	KOR								84	CLOTHING AND ACCESSORIES	1	No Quantity							21			0
S3	2000	2000	2000	2	0	2	Export	524	Nepal	NPL	410	Rep. of Korea	KOR								89	MISC MANUFCTRD GOODS NES	1	No Quantity							4423			0
S3	2000	2000	2000	2	0	2	Export	524	Nepal	NPL	410	Rep. of Korea	KOR								27	CRUDE FERTILIZER,MINERAL	1	No Quantity							1664			0
S3	2000	2000	2000	2	0	2	Export	524	Nepal	NPL	410	Rep. of Korea	KOR								55	ESSENTL.OILS,PERFUME,ETC	1	No Quantity							828			0
S3	2000	2000	2000	2	0	2	Export	524	Nepal	NPL	410	Rep. of Korea	KOR								61	LEATHER, LEATHER GOODS	1	No Quantity							123350			0
S3	2000	2000	2000	2	0	2	Export	524	Nepal	NPL	410	Rep. of Korea	KOR								06	SUGAR,SUGR.PREPTNS,HONEY	1	No Quantity							5189			0
S3	2000	2000	2000	2	0	2	Export	524	Nepal	NPL	410	Rep. of Korea	KOR								05	VEGETABLES AND FRUIT	1	No Quantity							35561			0
S3	2000	2000	2000	2	0	2	Export	524	Nepal	NPL	410	Rep. of Korea	KOR								65	TEXTILE YARN,FABRIC,ETC.	1	No Quantity							202273			0
S3	2000	2000	2000	2	0	2	Export	524	Nepal	NPL	410	Rep. of Korea	KOR								63	CORK, WOOD MANUFACTURES	1	No Quantity							2640			0
S3	2000	2000	2000	2	0	2	Export	516	Namibia	NAM	410	Rep. of Korea	KOR								62	RUBBER MANUFACTURES, NES	1	No Quantity							158			0
S3	2000	2000	2000	2	0	2	Export	524	Nepal	NPL	422	Lebanon	LBN								84	CLOTHING AND ACCESSORIES	1	No Quantity							16987			0
S3	2000	2000	2000	2	0	2	Export	516	Namibia	NAM	426	Lesotho	LSO								11	BEVERAGES	1	No Quantity							15258			0
S3	2000	2000	2000	2	0	2	Export	516	Namibia	NAM	428	Latvia	LVA								29	CRUDE ANIMAL,VEG.MATERL.	1	No Quantity							1150			0
S3	2000	2000	2000	2	0	2	Export	516	Namibia	NAM	428	Latvia	LVA								89	MISC MANUFCTRD GOODS NES	1	No Quantity							3487			0
S3	2000	2000	2000	2	0	2	Export	524	Nepal	NPL	428	Latvia	LVA								89	MISC MANUFCTRD GOODS NES	1	No Quantity							1764			0
S3	2000	2000	2000	2	0	2	Export	516	Namibia	NAM	434	Libya	LBY								93	SPEC.TRANSACT.NOT CLASSD	1	No Quantity							5604			0
S3	2000	2000	2000	2	0	2	Export	516	Namibia	NAM	440	Lithuania	LTU								89	MISC MANUFCTRD GOODS NES	1	No Quantity							187			0
S3	2000	2000	2000	2	0	2	Export	516	Namibia	NAM	440	Lithuania	LTU								29	CRUDE ANIMAL,VEG.MATERL.	1	No Quantity							29			0
S3	2000	2000	2000	2	0	2	Export	516	Namibia	NAM	440	Lithuania	LTU								33	PETROLEUM,PETROL.PRODUCT	1	No Quantity							114606			0
S3	2000	2000	2000	2	0	2	Export	516	Namibia	NAM	440	Lithuania	LTU								53	DYES,COLOURING MATERIALS	1	No Quantity							5837			0
S3	2000	2000	2000	2	0	2	Export	516	Namibia	NAM	440	Lithuania	LTU								03	FISH,CRUSTACEANS,MOLLUSC	1	No Quantity							160			0
S3	2000	2000	2000	2	0	2	Export	516	Namibia	NAM	440	Lithuania	LTU								65	TEXTILE YARN,FABRIC,ETC.	1	No Quantity							862			0
S3	2000	2000	2000	2	0	2	Export	516	Namibia	NAM	440	Lithuania	LTU								64	PAPER,PAPERBOARD,ETC.	1	No Quantity							773			0
S3	2000	2000	2000	2	0	2	Export	516	Namibia	NAM	440	Lithuania	LTU								69	METALS MANUFACTURES,NES	1	No Quantity							1681			0
S3	2000	2000	2000	2	0	2	Export	516	Namibia	NAM	440	Lithuania	LTU								71	POWER GENERATNG.MACHINES	1	No Quantity							164			0
S3	2000	2000	2000	2	0	2	Export	524	Nepal	NPL	442	Luxembourg	LUX								65	TEXTILE YARN,FABRIC,ETC.	1	No Quantity							23965			0
S3	2000	2000	2000	2	0	2	Export	516	Namibia	NAM	442	Luxembourg	LUX								89	MISC MANUFCTRD GOODS NES	1	No Quantity							1748			0
S3	2000	2000	2000	2	0	2	Export	524	Nepal	NPL	442	Luxembourg	LUX								84	CLOTHING AND ACCESSORIES	1	No Quantity							12594			0
S3	2000	2000	2000	2	0	2	Export	524	Nepal	NPL	442	Luxembourg	LUX								83	TRAVEL GOODS,HANDBGS ETC	1	No Quantity							2952			0
S3	2000	2000	2000	2	0	2	Export	524	Nepal	NPL	442	Luxembourg	LUX								89	MISC MANUFCTRD GOODS NES	1	No Quantity							673			0
S3	2000	2000	2000	2	0	2	Export	516	Namibia	NAM	454	Malawi	MWI								89	MISC MANUFCTRD GOODS NES	1	No Quantity							3			0
S3	2000	2000	2000	2	0	2	Export	516	Namibia	NAM	454	Malawi	MWI								93	SPEC.TRANSACT.NOT CLASSD	1	No Quantity							1609			0
S3	2000	2000	2000	2	0	2	Export	516	Namibia	NAM	454	Malawi	MWI								63	CORK, WOOD MANUFACTURES	1	No Quantity							14			0
S3	2000	2000	2000	2	0	2	Export	516	Namibia	NAM	454	Malawi	MWI								76	TELECOMM.SOUND EQUIP ETC	1	No Quantity							4311			0
S3	2000	2000	2000	2	0	2	Export	516	Namibia	NAM	454	Malawi	MWI								78	ROAD VEHICLES	1	No Quantity							471			0
S3	2000	2000	2000	2	0	2	Export	516	Namibia	NAM	454	Malawi	MWI								77	ELEC MCH APPAR,PARTS,NES	1	No Quantity							5944			0
S3	2000	2000	2000	2	0	2	Export	516	Namibia	NAM	454	Malawi	MWI								03	FISH,CRUSTACEANS,MOLLUSC	1	No Quantity							12281			0
S3	2000	2000	2000	2	0	2	Export	516	Namibia	NAM	454	Malawi	MWI								02	DAIRY PRODUCTS,BIRD EGGS	1	No Quantity							62252			0
S3	2000	2000	2000	2	0	2	Export	516	Namibia	NAM	454	Malawi	MWI								11	BEVERAGES	1	No Quantity							27307			0
S3	2000	2000	2000	2	0	2	Export	516	Namibia	NAM	454	Malawi	MWI								27	CRUDE FERTILIZER,MINERAL	1	No Quantity							3265			0
S3	2000	2000	2000	2	0	2	Export	516	Namibia	NAM	458	Malaysia	MYS								28	METALLIFEROUS ORE,SCRAP	1	No Quantity							617289			0
S3	2000	2000	2000	2	0	2	Export	524	Nepal	NPL	458	Malaysia	MYS								61	LEATHER, LEATHER GOODS	1	No Quantity							13889			0
S3	2000	2000	2000	2	0	2	Export	516	Namibia	NAM	458	Malaysia	MYS								11	BEVERAGES	1	No Quantity							29			0
S3	2000	2000	2000	2	0	2	Export	516	Namibia	NAM	458	Malaysia	MYS								12	TOBACCO,TOBACCO MANUFACT	1	No Quantity							592			0
S3	2000	2000	2000	2	0	2	Export	516	Namibia	NAM	458	Malaysia	MYS								03	FISH,CRUSTACEANS,MOLLUSC	1	No Quantity							631963			0
S3	2000	2000	2000	2	0	2	Export	516	Namibia	NAM	458	Malaysia	MYS								82	FURNITURE,BEDDING,ETC.	1	No Quantity							155			0
S3	2000	2000	2000	2	0	2	Export	524	Nepal	NPL	458	Malaysia	MYS								72	SPECIAL.INDUST.MACHINERY	1	No Quantity							84568			0
S3	2000	2000	2000	2	0	2	Export	516	Namibia	NAM	458	Malaysia	MYS								93	SPEC.TRANSACT.NOT CLASSD	1	No Quantity							23490			0
S3	2000	2000	2000	2	0	2	Export	516	Namibia	NAM	458	Malaysia	MYS								89	MISC MANUFCTRD GOODS NES	1	No Quantity							65			0
S3	2000	2000	2000	2	0	2	Export	516	Namibia	NAM	458	Malaysia	MYS								84	CLOTHING AND ACCESSORIES	1	No Quantity							40378			0
S3	2000	2000	2000	2	0	2	Export	524	Nepal	NPL	458	Malaysia	MYS								89	MISC MANUFCTRD GOODS NES	1	No Quantity							14144			0
S3	2000	2000	2000	2	0	2	Export	524	Nepal	NPL	462	Maldives	MDV								55	ESSENTL.OILS,PERFUME,ETC	1	No Quantity							3154			0
S3	2000	2000	2000	2	0	2	Export	516	Namibia	NAM	466	Mali	MLI								27	CRUDE FERTILIZER,MINERAL	1	No Quantity							23656			0
S3	2000	2000	2000	2	0	2	Export	516	Namibia	NAM	466	Mali	MLI								03	FISH,CRUSTACEANS,MOLLUSC	1	No Quantity							14			0
S3	2000	2000	2000	2	0	2	Export	516	Namibia	NAM	466	Mali	MLI								11	BEVERAGES	1	No Quantity							3298			0
S3	2000	2000	2000	2	0	2	Export	516	Namibia	NAM	466	Mali	MLI								87	SCIENTIFIC EQUIPMENT NES	1	No Quantity							5297			0
S3	2000	2000	2000	2	0	2	Export	516	Namibia	NAM	466	Mali	MLI								93	SPEC.TRANSACT.NOT CLASSD	1	No Quantity							719			0
S3	2000	2000	2000	2	0	2	Export	516	Namibia	NAM	478	Mauritania	MRT								01	MEAT, MEAT PREPARATIONS	1	No Quantity							1563			0
S3	2000	2000	2000	2	0	2	Export	516	Namibia	NAM	480	Mauritius	MUS								01	MEAT, MEAT PREPARATIONS	1	No Quantity							4239			0
S3	2000	2000	2000	2	0	2	Export	516	Namibia	NAM	480	Mauritius	MUS								03	FISH,CRUSTACEANS,MOLLUSC	1	No Quantity							178439			0
S3	2000	2000	2000	2	0	2	Export	516	Namibia	NAM	480	Mauritius	MUS								11	BEVERAGES	1	No Quantity							17072			0
S3	2000	2000	2000	2	0	2	Export	516	Namibia	NAM	480	Mauritius	MUS								27	CRUDE FERTILIZER,MINERAL	1	No Quantity							7510			0
S3	2000	2000	2000	2	0	2	Export	516	Namibia	NAM	480	Mauritius	MUS								33	PETROLEUM,PETROL.PRODUCT	1	No Quantity							1023			0
S3	2000	2000	2000	2	0	2	Export	516	Namibia	NAM	480	Mauritius	MUS								72	SPECIAL.INDUST.MACHINERY	1	No Quantity							5748			0
S3	2000	2000	2000	2	0	2	Export	516	Namibia	NAM	480	Mauritius	MUS								71	POWER GENERATNG.MACHINES	1	No Quantity							794			0
S3	2000	2000	2000	2	0	2	Export	516	Namibia	NAM	480	Mauritius	MUS								63	CORK, WOOD MANUFACTURES	1	No Quantity							115			0
S3	2000	2000	2000	2	0	2	Export	516	Namibia	NAM	480	Mauritius	MUS								65	TEXTILE YARN,FABRIC,ETC.	1	No Quantity							1858			0
S3	2000	2000	2000	2	0	2	Export	516	Namibia	NAM	480	Mauritius	MUS								93	SPEC.TRANSACT.NOT CLASSD	1	No Quantity							2874			0
S3	2000	2000	2000	2	0	2	Export	524	Nepal	NPL	484	Mexico	MEX								84	CLOTHING AND ACCESSORIES	1	No Quantity							54518			0
S3	2000	2000	2000	2	0	2	Export	524	Nepal	NPL	484	Mexico	MEX								89	MISC MANUFCTRD GOODS NES	1	No Quantity							2482			0
S3	2000	2000	2000	2	0	2	Export	524	Nepal	NPL	484	Mexico	MEX								64	PAPER,PAPERBOARD,ETC.	1	No Quantity							955			0
S3	2000	2000	2000	2	0	2	Export	524	Nepal	NPL	484	Mexico	MEX								63	CORK, WOOD MANUFACTURES	1	No Quantity							616			0
S3	2000	2000	2000	2	0	2	Export	524	Nepal	NPL	484	Mexico	MEX								65	TEXTILE YARN,FABRIC,ETC.	1	No Quantity							9394			0
S3	2000	2000	2000	2	0	2	Export	516	Namibia	NAM	484	Mexico	MEX								29	CRUDE ANIMAL,VEG.MATERL.	1	No Quantity							1236			0
S3	2000	2000	2000	2	0	2	Export	516	Namibia	NAM	490	Other Asia, nes									27	CRUDE FERTILIZER,MINERAL	1	No Quantity							214357			0
S3	2000	2000	2000	2	0	2	Export	524	Nepal	NPL	490	Other Asia, nes									55	ESSENTL.OILS,PERFUME,ETC	1	No Quantity							25348			0
S3	2000	2000	2000	2	0	2	Export	516	Namibia	NAM	490	Other Asia, nes									03	FISH,CRUSTACEANS,MOLLUSC	1	No Quantity							41738			0
S3	2000	2000	2000	2	0	2	Export	524	Nepal	NPL	490	Other Asia, nes									05	VEGETABLES AND FRUIT	1	No Quantity							835			0
S3	2000	2000	2000	2	0	2	Export	524	Nepal	NPL	490	Other Asia, nes									65	TEXTILE YARN,FABRIC,ETC.	1	No Quantity							28149			0
S3	2000	2000	2000	2	0	2	Export	524	Nepal	NPL	490	Other Asia, nes									63	CORK, WOOD MANUFACTURES	1	No Quantity							3211			0
S3	2000	2000	2000	2	0	2	Export	516	Namibia	NAM	490	Other Asia, nes									62	RUBBER MANUFACTURES, NES	1	No Quantity							25913			0
S3	2000	2000	2000	2	0	2	Export	524	Nepal	NPL	490	Other Asia, nes									64	PAPER,PAPERBOARD,ETC.	1	No Quantity							1251			0
S3	2000	2000	2000	2	0	2	Export	516	Namibia	NAM	490	Other Asia, nes									76	TELECOMM.SOUND EQUIP ETC	1	No Quantity							4801			0
S3	2000	2000	2000	2	0	2	Export	516	Namibia	NAM	490	Other Asia, nes									82	FURNITURE,BEDDING,ETC.	1	No Quantity							2449			0
S3	2000	2000	2000	2	0	2	Export	516	Namibia	NAM	490	Other Asia, nes									77	ELEC MCH APPAR,PARTS,NES	1	No Quantity							141			0
S3	2000	2000	2000	2	0	2	Export	524	Nepal	NPL	490	Other Asia, nes									89	MISC MANUFCTRD GOODS NES	1	No Quantity							284952			0
S3	2000	2000	2000	2	0	2	Export	524	Nepal	NPL	490	Other Asia, nes									84	CLOTHING AND ACCESSORIES	1	No Quantity							128210			0
S3	2000	2000	2000	2	0	2	Export	524	Nepal	NPL	490	Other Asia, nes									83	TRAVEL GOODS,HANDBGS ETC	1	No Quantity							7891			0
S3	2000	2000	2000	2	0	2	Export	516	Namibia	NAM	490	Other Asia, nes									89	MISC MANUFCTRD GOODS NES	1	No Quantity							110			0
S3	2000	2000	2000	2	0	2	Export	524	Nepal	NPL	496	Mongolia	MNG								84	CLOTHING AND ACCESSORIES	1	No Quantity							3330			0
S3	2000	2000	2000	2	0	2	Export	516	Namibia	NAM	504	Morocco	MAR								89	MISC MANUFCTRD GOODS NES	1	No Quantity							3317			0
S3	2000	2000	2000	2	0	2	Export	516	Namibia	NAM	504	Morocco	MAR								77	ELEC MCH APPAR,PARTS,NES	1	No Quantity							458			0
S3	2000	2000	2000	2	0	2	Export	516	Namibia	NAM	504	Morocco	MAR								82	FURNITURE,BEDDING,ETC.	1	No Quantity							24			0
S3	2000	2000	2000	2	0	2	Export	516	Namibia	NAM	504	Morocco	MAR								71	POWER GENERATNG.MACHINES	1	No Quantity							5892			0
S3	2000	2000	2000	2	0	2	Export	516	Namibia	NAM	504	Morocco	MAR								03	FISH,CRUSTACEANS,MOLLUSC	1	No Quantity							50445			0
S3	2000	2000	2000	2	0	2	Export	516	Namibia	NAM	504	Morocco	MAR								11	BEVERAGES	1	No Quantity							26			0
S3	2000	2000	2000	2	0	2	Export	516	Namibia	NAM	508	Mozambique	MOZ								11	BEVERAGES	1	No Quantity							88922			0
S3	2000	2000	2000	2	0	2	Export	516	Namibia	NAM	508	Mozambique	MOZ								03	FISH,CRUSTACEANS,MOLLUSC	1	No Quantity							1074895			0
S3	2000	2000	2000	2	0	2	Export	516	Namibia	NAM	508	Mozambique	MOZ								27	CRUDE FERTILIZER,MINERAL	1	No Quantity							64215			0
S3	2000	2000	2000	2	0	2	Export	516	Namibia	NAM	508	Mozambique	MOZ								71	POWER GENERATNG.MACHINES	1	No Quantity							367			0
S3	2000	2000	2000	2	0	2	Export	516	Namibia	NAM	508	Mozambique	MOZ								72	SPECIAL.INDUST.MACHINERY	1	No Quantity							14370			0
S3	2000	2000	2000	2	0	2	Export	516	Namibia	NAM	508	Mozambique	MOZ								78	ROAD VEHICLES	1	No Quantity							20989			0
S3	2000	2000	2000	2	0	2	Export	516	Namibia	NAM	508	Mozambique	MOZ								69	METALS MANUFACTURES,NES	1	No Quantity							22274			0
S3	2000	2000	2000	2	0	2	Export	516	Namibia	NAM	508	Mozambique	MOZ								67	IRON AND STEEL	1	No Quantity							35207			0
S3	2000	2000	2000	2	0	2	Export	516	Namibia	NAM	508	Mozambique	MOZ								93	SPEC.TRANSACT.NOT CLASSD	1	No Quantity							395			0
S3	2000	2000	2000	2	0	2	Export	516	Namibia	NAM	512	Oman	OMN								93	SPEC.TRANSACT.NOT CLASSD	1	No Quantity							4886			0
S3	2000	2000	2000	2	0	2	Export	524	Nepal	NPL	512	Oman	OMN								84	CLOTHING AND ACCESSORIES	1	No Quantity							11459			0
S3	2000	2000	2000	2	0	2	Export	524	Nepal	NPL	528	Netherlands	NLD								84	CLOTHING AND ACCESSORIES	1	No Quantity							701838			0
S3	2000	2000	2000	2	0	2	Export	524	Nepal	NPL	528	Netherlands	NLD								83	TRAVEL GOODS,HANDBGS ETC	1	No Quantity							18906			0
S3	2000	2000	2000	2	0	2	Export	516	Namibia	NAM	528	Netherlands	NLD								87	SCIENTIFIC EQUIPMENT NES	1	No Quantity							55070			0
S3	2000	2000	2000	2	0	2	Export	516	Namibia	NAM	528	Netherlands	NLD								84	CLOTHING AND ACCESSORIES	1	No Quantity							23260			0
S3	2000	2000	2000	2	0	2	Export	516	Namibia	NAM	528	Netherlands	NLD								93	SPEC.TRANSACT.NOT CLASSD	1	No Quantity							47822			0
S3	2000	2000	2000	2	0	2	Export	516	Namibia	NAM	528	Netherlands	NLD								89	MISC MANUFCTRD GOODS NES	1	No Quantity							6392			0
S3	2000	2000	2000	2	0	2	Export	524	Nepal	NPL	528	Netherlands	NLD								89	MISC MANUFCTRD GOODS NES	1	No Quantity							178522			0
S3	2000	2000	2000	2	0	2	Export	516	Namibia	NAM	528	Netherlands	NLD								88	PHOTO.APPARAT.NES;CLOCKS	1	No Quantity							55929			0
S3	2000	2000	2000	2	0	2	Export	516	Namibia	NAM	528	Netherlands	NLD								67	IRON AND STEEL	1	No Quantity							1897			0
S3	2000	2000	2000	2	0	2	Export	516	Namibia	NAM	528	Netherlands	NLD								69	METALS MANUFACTURES,NES	1	No Quantity							394			0
S3	2000	2000	2000	2	0	2	Export	524	Nepal	NPL	528	Netherlands	NLD								65	TEXTILE YARN,FABRIC,ETC.	1	No Quantity							1771722			0
S3	2000	2000	2000	2	0	2	Export	516	Namibia	NAM	528	Netherlands	NLD								64	PAPER,PAPERBOARD,ETC.	1	No Quantity							456			0
S3	2000	2000	2000	2	0	2	Export	516	Namibia	NAM	528	Netherlands	NLD								66	NON-METAL.MINERAL MANFCT	1	No Quantity							12974711			0
S3	2000	2000	2000	2	0	2	Export	524	Nepal	NPL	528	Netherlands	NLD								64	PAPER,PAPERBOARD,ETC.	1	No Quantity							15069			0
S3	2000	2000	2000	2	0	2	Export	516	Namibia	NAM	528	Netherlands	NLD								65	TEXTILE YARN,FABRIC,ETC.	1	No Quantity							10320			0
S3	2000	2000	2000	2	0	2	Export	516	Namibia	NAM	528	Netherlands	NLD								63	CORK, WOOD MANUFACTURES	1	No Quantity							645			0
S3	2000	2000	2000	2	0	2	Export	524	Nepal	NPL	528	Netherlands	NLD								63	CORK, WOOD MANUFACTURES	1	No Quantity							7063			0
S3	2000	2000	2000	2	0	2	Export	516	Namibia	NAM	528	Netherlands	NLD								78	ROAD VEHICLES	1	No Quantity							5030			0
S3	2000	2000	2000	2	0	2	Export	516	Namibia	NAM	528	Netherlands	NLD								77	ELEC MCH APPAR,PARTS,NES	1	No Quantity							5322			0
S3	2000	2000	2000	2	0	2	Export	524	Nepal	NPL	528	Netherlands	NLD								82	FURNITURE,BEDDING,ETC.	1	No Quantity							6398			0
S3	2000	2000	2000	2	0	2	Export	516	Namibia	NAM	528	Netherlands	NLD								81	PREFAB BUILDGS,FTTNG ETC	1	No Quantity							882			0
S3	2000	2000	2000	2	0	2	Export	516	Namibia	NAM	528	Netherlands	NLD								79	OTHR.TRANSPORT EQUIPMENT	1	No Quantity							460			0
S3	2000	2000	2000	2	0	2	Export	516	Namibia	NAM	528	Netherlands	NLD								72	SPECIAL.INDUST.MACHINERY	1	No Quantity							7106			0
S3	2000	2000	2000	2	0	2	Export	516	Namibia	NAM	528	Netherlands	NLD								71	POWER GENERATNG.MACHINES	1	No Quantity							45486			0
S3	2000	2000	2000	2	0	2	Export	516	Namibia	NAM	528	Netherlands	NLD								76	TELECOMM.SOUND EQUIP ETC	1	No Quantity							4115			0
S3	2000	2000	2000	2	0	2	Export	516	Namibia	NAM	528	Netherlands	NLD								75	OFFICE MACHINES,ADP MACH	1	No Quantity							7659			0
S3	2000	2000	2000	2	0	2	Export	516	Namibia	NAM	528	Netherlands	NLD								27	CRUDE FERTILIZER,MINERAL	1	No Quantity							7200103			0
S3	2000	2000	2000	2	0	2	Export	516	Namibia	NAM	528	Netherlands	NLD								29	CRUDE ANIMAL,VEG.MATERL.	1	No Quantity							206			0
S3	2000	2000	2000	2	0	2	Export	516	Namibia	NAM	528	Netherlands	NLD								33	PETROLEUM,PETROL.PRODUCT	1	No Quantity							1257620			0
S3	2000	2000	2000	2	0	2	Export	524	Nepal	NPL	528	Netherlands	NLD								55	ESSENTL.OILS,PERFUME,ETC	1	No Quantity							6002			0
S3	2000	2000	2000	2	0	2	Export	516	Namibia	NAM	528	Netherlands	NLD								55	ESSENTL.OILS,PERFUME,ETC	1	No Quantity							72			0
S3	2000	2000	2000	2	0	2	Export	516	Namibia	NAM	528	Netherlands	NLD								53	DYES,COLOURING MATERIALS	1	No Quantity							1671			0
S3	2000	2000	2000	2	0	2	Export	516	Namibia	NAM	528	Netherlands	NLD								54	MEDICINAL,PHARM.PRODUCTS	1	No Quantity							4886			0
S3	2000	2000	2000	2	0	2	Export	524	Nepal	NPL	528	Netherlands	NLD								54	MEDICINAL,PHARM.PRODUCTS	1	No Quantity							7355			0
S3	2000	2000	2000	2	0	2	Export	516	Namibia	NAM	528	Netherlands	NLD								61	LEATHER, LEATHER GOODS	1	No Quantity							555335			0
S3	2000	2000	2000	2	0	2	Export	516	Namibia	NAM	528	Netherlands	NLD								58	PLASTIC,NON-PRIMARY FORM	1	No Quantity							2190			0
S3	2000	2000	2000	2	0	2	Export	516	Namibia	NAM	528	Netherlands	NLD								03	FISH,CRUSTACEANS,MOLLUSC	1	No Quantity							9845940			0
S3	2000	2000	2000	2	0	2	Export	516	Namibia	NAM	528	Netherlands	NLD								00	LIVE ANIMALS	1	No Quantity							29			0
S3	2000	2000	2000	2	0	2	Export	516	Namibia	NAM	528	Netherlands	NLD								04	CEREALS,CEREAL PREPRTNS.	1	No Quantity							102191			0
S3	2000	2000	2000	2	0	2	Export	516	Namibia	NAM	528	Netherlands	NLD								05	VEGETABLES AND FRUIT	1	No Quantity							250195			0
S3	2000	2000	2000	2	0	2	Export	524	Nepal	NPL	528	Netherlands	NLD								07	COFFEE,TEA,COCOA,SPICES	1	No Quantity							1220			0
S3	2000	2000	2000	2	0	2	Export	516	Namibia	NAM	528	Netherlands	NLD								21	HIDES,SKINS,FURSKINS,RAW	1	No Quantity							1023596			0
S3	2000	2000	2000	2	0	2	Export	516	Namibia	NAM	530	Neth. Antilles	ANT								01	MEAT, MEAT PREPARATIONS	1	No Quantity							21555			0
S3	2000	2000	2000	2	0	2	Export	516	Namibia	NAM	530	Neth. Antilles	ANT								67	IRON AND STEEL	1	No Quantity							3365			0
S3	2000	2000	2000	2	0	2	Export	524	Nepal	NPL	554	New Zealand	NZL								65	TEXTILE YARN,FABRIC,ETC.	1	No Quantity							23145			0
S3	2000	2000	2000	2	0	2	Export	516	Namibia	NAM	554	New Zealand	NZL								65	TEXTILE YARN,FABRIC,ETC.	1	No Quantity							1790			0
S3	2000	2000	2000	2	0	2	Export	524	Nepal	NPL	554	New Zealand	NZL								64	PAPER,PAPERBOARD,ETC.	1	No Quantity							31715			0
S3	2000	2000	2000	2	0	2	Export	516	Namibia	NAM	554	New Zealand	NZL								71	POWER GENERATNG.MACHINES	1	No Quantity							6148			0
S3	2000	2000	2000	2	0	2	Export	516	Namibia	NAM	554	New Zealand	NZL								11	BEVERAGES	1	No Quantity							11633			0
S3	2000	2000	2000	2	0	2	Export	524	Nepal	NPL	554	New Zealand	NZL								89	MISC MANUFCTRD GOODS NES	1	No Quantity							21599			0
S3	2000	2000	2000	2	0	2	Export	516	Namibia	NAM	554	New Zealand	NZL								89	MISC MANUFCTRD GOODS NES	1	No Quantity							3414			0
S3	2000	2000	2000	2	0	2	Export	516	Namibia	NAM	554	New Zealand	NZL								93	SPEC.TRANSACT.NOT CLASSD	1	No Quantity							59787			0
S3	2000	2000	2000	2	0	2	Export	516	Namibia	NAM	554	New Zealand	NZL								87	SCIENTIFIC EQUIPMENT NES	1	No Quantity							176			0
S3	2000	2000	2000	2	0	2	Export	524	Nepal	NPL	554	New Zealand	NZL								79	OTHR.TRANSPORT EQUIPMENT	1	No Quantity							361699			0
S3	2000	2000	2000	2	0	2	Export	524	Nepal	NPL	554	New Zealand	NZL								83	TRAVEL GOODS,HANDBGS ETC	1	No Quantity							6340			0
S3	2000	2000	2000	2	0	2	Export	524	Nepal	NPL	554	New Zealand	NZL								84	CLOTHING AND ACCESSORIES	1	No Quantity							98134			0
S3	2000	2000	2000	2	0	2	Export	516	Namibia	NAM	558	Nicaragua	NIC								93	SPEC.TRANSACT.NOT CLASSD	1	No Quantity							7473			0
S3	2000	2000	2000	2	0	2	Export	516	Namibia	NAM	558	Nicaragua	NIC								00	LIVE ANIMALS	1	No Quantity							14			0
S3	2000	2000	2000	2	0	2	Export	516	Namibia	NAM	562	Niger	NER								03	FISH,CRUSTACEANS,MOLLUSC	1	No Quantity							22527			0
S3	2000	2000	2000	2	0	2	Export	516	Namibia	NAM	562	Niger	NER								53	DYES,COLOURING MATERIALS	1	No Quantity							560			0
S3	2000	2000	2000	2	0	2	Export	516	Namibia	NAM	562	Niger	NER								29	CRUDE ANIMAL,VEG.MATERL.	1	No Quantity							15143			0
S3	2000	2000	2000	2	0	2	Export	516	Namibia	NAM	562	Niger	NER								82	FURNITURE,BEDDING,ETC.	1	No Quantity							317			0
S3	2000	2000	2000	2	0	2	Export	516	Namibia	NAM	562	Niger	NER								77	ELEC MCH APPAR,PARTS,NES	1	No Quantity							2005			0
S3	2000	2000	2000	2	0	2	Export	516	Namibia	NAM	562	Niger	NER								78	ROAD VEHICLES	1	No Quantity							3839			0
S3	2000	2000	2000	2	0	2	Export	516	Namibia	NAM	562	Niger	NER								62	RUBBER MANUFACTURES, NES	1	No Quantity							1581			0
S3	2000	2000	2000	2	0	2	Export	516	Namibia	NAM	562	Niger	NER								93	SPEC.TRANSACT.NOT CLASSD	1	No Quantity							72			0
S3	2000	2000	2000	2	0	2	Export	516	Namibia	NAM	562	Niger	NER								89	MISC MANUFCTRD GOODS NES	1	No Quantity							14			0
S3	2000	2000	2000	2	0	2	Export	516	Namibia	NAM	566	Nigeria	NGA								89	MISC MANUFCTRD GOODS NES	1	No Quantity							891			0
S3	2000	2000	2000	2	0	2	Export	516	Namibia	NAM	566	Nigeria	NGA								93	SPEC.TRANSACT.NOT CLASSD	1	No Quantity							46264			0
S3	2000	2000	2000	2	0	2	Export	516	Namibia	NAM	566	Nigeria	NGA								87	SCIENTIFIC EQUIPMENT NES	1	No Quantity							187			0
S3	2000	2000	2000	2	0	2	Export	516	Namibia	NAM	566	Nigeria	NGA								78	ROAD VEHICLES	1	No Quantity							352			0
S3	2000	2000	2000	2	0	2	Export	516	Namibia	NAM	566	Nigeria	NGA								77	ELEC MCH APPAR,PARTS,NES	1	No Quantity							346			0
S3	2000	2000	2000	2	0	2	Export	516	Namibia	NAM	566	Nigeria	NGA								72	SPECIAL.INDUST.MACHINERY	1	No Quantity							141			0
S3	2000	2000	2000	2	0	2	Export	516	Namibia	NAM	566	Nigeria	NGA								74	GENERAL INDUSTL.MACH.NES	1	No Quantity							216			0
S3	2000	2000	2000	2	0	2	Export	516	Namibia	NAM	566	Nigeria	NGA								76	TELECOMM.SOUND EQUIP ETC	1	No Quantity							10176			0
S3	2000	2000	2000	2	0	2	Export	516	Namibia	NAM	566	Nigeria	NGA								27	CRUDE FERTILIZER,MINERAL	1	No Quantity							316858			0
S3	2000	2000	2000	2	0	2	Export	516	Namibia	NAM	566	Nigeria	NGA								03	FISH,CRUSTACEANS,MOLLUSC	1	No Quantity							108104			0
S3	2000	2000	2000	2	0	2	Export	516	Namibia	NAM	579	Norway	NOR								01	MEAT, MEAT PREPARATIONS	1	No Quantity							172823			0
S3	2000	2000	2000	2	0	2	Export	524	Nepal	NPL	579	Norway	NOR								07	COFFEE,TEA,COCOA,SPICES	1	No Quantity							2854			0
S3	2000	2000	2000	2	0	2	Export	524	Nepal	NPL	579	Norway	NOR								06	SUGAR,SUGR.PREPTNS,HONEY	1	No Quantity							211681			0
S3	2000	2000	2000	2	0	2	Export	516	Namibia	NAM	579	Norway	NOR								29	CRUDE ANIMAL,VEG.MATERL.	1	No Quantity							65			0
S3	2000	2000	2000	2	0	2	Export	516	Namibia	NAM	579	Norway	NOR								33	PETROLEUM,PETROL.PRODUCT	1	No Quantity							96532			0
S3	2000	2000	2000	2	0	2	Export	516	Namibia	NAM	579	Norway	NOR								61	LEATHER, LEATHER GOODS	1	No Quantity							43			0
S3	2000	2000	2000	2	0	2	Export	516	Namibia	NAM	579	Norway	NOR								74	GENERAL INDUSTL.MACH.NES	1	No Quantity							1			0
S3	2000	2000	2000	2	0	2	Export	516	Namibia	NAM	579	Norway	NOR								71	POWER GENERATNG.MACHINES	1	No Quantity							22162			0
S3	2000	2000	2000	2	0	2	Export	516	Namibia	NAM	579	Norway	NOR								77	ELEC MCH APPAR,PARTS,NES	1	No Quantity							4417			0
S3	2000	2000	2000	2	0	2	Export	516	Namibia	NAM	579	Norway	NOR								78	ROAD VEHICLES	1	No Quantity							233			0
S3	2000	2000	2000	2	0	2	Export	516	Namibia	NAM	579	Norway	NOR								63	CORK, WOOD MANUFACTURES	1	No Quantity							6309			0
S3	2000	2000	2000	2	0	2	Export	524	Nepal	NPL	579	Norway	NOR								63	CORK, WOOD MANUFACTURES	1	No Quantity							11581			0
S3	2000	2000	2000	2	0	2	Export	524	Nepal	NPL	579	Norway	NOR								64	PAPER,PAPERBOARD,ETC.	1	No Quantity							7478			0
S3	2000	2000	2000	2	0	2	Export	516	Namibia	NAM	579	Norway	NOR								65	TEXTILE YARN,FABRIC,ETC.	1	No Quantity							43251			0
S3	2000	2000	2000	2	0	2	Export	524	Nepal	NPL	579	Norway	NOR								65	TEXTILE YARN,FABRIC,ETC.	1	No Quantity							63289			0
S3	2000	2000	2000	2	0	2	Export	516	Namibia	NAM	579	Norway	NOR								69	METALS MANUFACTURES,NES	1	No Quantity							15362			0
S3	2000	2000	2000	2	0	2	Export	516	Namibia	NAM	579	Norway	NOR								87	SCIENTIFIC EQUIPMENT NES	1	No Quantity							46040			0
S3	2000	2000	2000	2	0	2	Export	524	Nepal	NPL	579	Norway	NOR								84	CLOTHING AND ACCESSORIES	1	No Quantity							133403			0
S3	2000	2000	2000	2	0	2	Export	516	Namibia	NAM	579	Norway	NOR								93	SPEC.TRANSACT.NOT CLASSD	1	No Quantity							48521			0
S3	2000	2000	2000	2	0	2	Export	516	Namibia	NAM	579	Norway	NOR								89	MISC MANUFCTRD GOODS NES	1	No Quantity							19233			0
S3	2000	2000	2000	2	0	2	Export	524	Nepal	NPL	579	Norway	NOR								89	MISC MANUFCTRD GOODS NES	1	No Quantity							8821			0
S3	2000	2000	2000	2	0	2	Export	516	Namibia	NAM	579	Norway	NOR								88	PHOTO.APPARAT.NES;CLOCKS	1	No Quantity							13641			0
S3	2000	2000	2000	2	0	2	Export	524	Nepal	NPL	586	Pakistan	PAK								89	MISC MANUFCTRD GOODS NES	1	No Quantity							5519			0
S3	2000	2000	2000	2	0	2	Export	524	Nepal	NPL	586	Pakistan	PAK								84	CLOTHING AND ACCESSORIES	1	No Quantity							3280			0
S3	2000	2000	2000	2	0	2	Export	516	Namibia	NAM	586	Pakistan	PAK								84	CLOTHING AND ACCESSORIES	1	No Quantity							582			0
S3	2000	2000	2000	2	0	2	Export	516	Namibia	NAM	586	Pakistan	PAK								69	METALS MANUFACTURES,NES	1	No Quantity							137			0
S3	2000	2000	2000	2	0	2	Export	524	Nepal	NPL	586	Pakistan	PAK								63	CORK, WOOD MANUFACTURES	1	No Quantity							606			0
S3	2000	2000	2000	2	0	2	Export	524	Nepal	NPL	586	Pakistan	PAK								72	SPECIAL.INDUST.MACHINERY	1	No Quantity							13838			0
S3	2000	2000	2000	2	0	2	Export	524	Nepal	NPL	586	Pakistan	PAK								54	MEDICINAL,PHARM.PRODUCTS	1	No Quantity							32583			0
S3	2000	2000	2000	2	0	2	Export	524	Nepal	NPL	586	Pakistan	PAK								55	ESSENTL.OILS,PERFUME,ETC	1	No Quantity							911			0
S3	2000	2000	2000	2	0	2	Export	524	Nepal	NPL	586	Pakistan	PAK								29	CRUDE ANIMAL,VEG.MATERL.	1	No Quantity							7186			0
S3	2000	2000	2000	2	0	2	Export	524	Nepal	NPL	586	Pakistan	PAK								08	ANIMAL FEED STUFF	1	No Quantity							17462			0
S3	2000	2000	2000	2	0	2	Export	524	Nepal	NPL	586	Pakistan	PAK								21	HIDES,SKINS,FURSKINS,RAW	1	No Quantity							519			0
S3	2000	2000	2000	2	0	2	Export	516	Namibia	NAM	586	Pakistan	PAK								04	CEREALS,CEREAL PREPRTNS.	1	No Quantity							16			0
S3	2000	2000	2000	2	0	2	Export	516	Namibia	NAM	591	Panama	PAN								03	FISH,CRUSTACEANS,MOLLUSC	1	No Quantity							8869			0
S3	2000	2000	2000	2	0	2	Export	516	Namibia	NAM	591	Panama	PAN								33	PETROLEUM,PETROL.PRODUCT	1	No Quantity							237591			0
S3	2000	2000	2000	2	0	2	Export	516	Namibia	NAM	591	Panama	PAN								55	ESSENTL.OILS,PERFUME,ETC	1	No Quantity							42778			0
S3	2000	2000	2000	2	0	2	Export	516	Namibia	NAM	591	Panama	PAN								58	PLASTIC,NON-PRIMARY FORM	1	No Quantity							3665			0
S3	2000	2000	2000	2	0	2	Export	516	Namibia	NAM	591	Panama	PAN								68	NON-FERROUS METALS	1	No Quantity							596			0
S3	2000	2000	2000	2	0	2	Export	516	Namibia	NAM	591	Panama	PAN								71	POWER GENERATNG.MACHINES	1	No Quantity							15118			0
S3	2000	2000	2000	2	0	2	Export	516	Namibia	NAM	591	Panama	PAN								74	GENERAL INDUSTL.MACH.NES	1	No Quantity							34828			0
S3	2000	2000	2000	2	0	2	Export	516	Namibia	NAM	591	Panama	PAN								79	OTHR.TRANSPORT EQUIPMENT	1	No Quantity							4185			0
S3	2000	2000	2000	2	0	2	Export	516	Namibia	NAM	591	Panama	PAN								63	CORK, WOOD MANUFACTURES	1	No Quantity							316			0
S3	2000	2000	2000	2	0	2	Export	516	Namibia	NAM	591	Panama	PAN								62	RUBBER MANUFACTURES, NES	1	No Quantity							155			0
S3	2000	2000	2000	2	0	2	Export	516	Namibia	NAM	591	Panama	PAN								65	TEXTILE YARN,FABRIC,ETC.	1	No Quantity							1405			0
S3	2000	2000	2000	2	0	2	Export	516	Namibia	NAM	591	Panama	PAN								69	METALS MANUFACTURES,NES	1	No Quantity							49681			0
S3	2000	2000	2000	2	0	2	Export	516	Namibia	NAM	591	Panama	PAN								67	IRON AND STEEL	1	No Quantity							3161			0
S3	2000	2000	2000	2	0	2	Export	516	Namibia	NAM	591	Panama	PAN								87	SCIENTIFIC EQUIPMENT NES	1	No Quantity							1524641			0
S3	2000	2000	2000	2	0	2	Export	516	Namibia	NAM	591	Panama	PAN								89	MISC MANUFCTRD GOODS NES	1	No Quantity							844790			0
S3	2000	2000	2000	2	0	2	Export	524	Nepal	NPL	604	Peru	PER								84	CLOTHING AND ACCESSORIES	1	No Quantity							8568			0
S3	2000	2000	2000	2	0	2	Export	524	Nepal	NPL	608	Philippines	PHL								84	CLOTHING AND ACCESSORIES	1	No Quantity							30152			0
S3	2000	2000	2000	2	0	2	Export	516	Namibia	NAM	608	Philippines	PHL								93	SPEC.TRANSACT.NOT CLASSD	1	No Quantity							25435			0
S3	2000	2000	2000	2	0	2	Export	524	Nepal	NPL	608	Philippines	PHL								89	MISC MANUFCTRD GOODS NES	1	No Quantity							680			0
S3	2000	2000	2000	2	0	2	Export	524	Nepal	NPL	608	Philippines	PHL								65	TEXTILE YARN,FABRIC,ETC.	1	No Quantity							705			0
S3	2000	2000	2000	2	0	2	Export	516	Namibia	NAM	616	Poland	POL								63	CORK, WOOD MANUFACTURES	1	No Quantity							1834			0
S3	2000	2000	2000	2	0	2	Export	516	Namibia	NAM	616	Poland	POL								74	GENERAL INDUSTL.MACH.NES	1	No Quantity							65			0
S3	2000	2000	2000	2	0	2	Export	516	Namibia	NAM	616	Poland	POL								71	POWER GENERATNG.MACHINES	1	No Quantity							873			0
S3	2000	2000	2000	2	0	2	Export	516	Namibia	NAM	616	Poland	POL								28	METALLIFEROUS ORE,SCRAP	1	No Quantity							238644			0
S3	2000	2000	2000	2	0	2	Export	516	Namibia	NAM	616	Poland	POL								29	CRUDE ANIMAL,VEG.MATERL.	1	No Quantity							726			0
S3	2000	2000	2000	2	0	2	Export	516	Namibia	NAM	616	Poland	POL								03	FISH,CRUSTACEANS,MOLLUSC	1	No Quantity							28738			0
S3	2000	2000	2000	2	0	2	Export	524	Nepal	NPL	616	Poland	POL								89	MISC MANUFCTRD GOODS NES	1	No Quantity							6027			0
S3	2000	2000	2000	2	0	2	Export	516	Namibia	NAM	616	Poland	POL								93	SPEC.TRANSACT.NOT CLASSD	1	No Quantity							143918			0
S3	2000	2000	2000	2	0	2	Export	516	Namibia	NAM	616	Poland	POL								89	MISC MANUFCTRD GOODS NES	1	No Quantity							7865			0
S3	2000	2000	2000	2	0	2	Export	524	Nepal	NPL	616	Poland	POL								84	CLOTHING AND ACCESSORIES	1	No Quantity							1691			0
S3	2000	2000	2000	2	0	2	Export	524	Nepal	NPL	616	Poland	POL								83	TRAVEL GOODS,HANDBGS ETC	1	No Quantity							685			0
S3	2000	2000	2000	2	0	2	Export	524	Nepal	NPL	620	Portugal	PRT								83	TRAVEL GOODS,HANDBGS ETC	1	No Quantity							3366			0
S3	2000	2000	2000	2	0	2	Export	524	Nepal	NPL	620	Portugal	PRT								84	CLOTHING AND ACCESSORIES	1	No Quantity							17423			0
S3	2000	2000	2000	2	0	2	Export	516	Namibia	NAM	620	Portugal	PRT								87	SCIENTIFIC EQUIPMENT NES	1	No Quantity							49			0
S3	2000	2000	2000	2	0	2	Export	516	Namibia	NAM	620	Portugal	PRT								84	CLOTHING AND ACCESSORIES	1	No Quantity							1837			0
S3	2000	2000	2000	2	0	2	Export	516	Namibia	NAM	620	Portugal	PRT								85	FOOTWEAR	1	No Quantity							1378			0
S3	2000	2000	2000	2	0	2	Export	516	Namibia	NAM	620	Portugal	PRT								89	MISC MANUFCTRD GOODS NES	1	No Quantity							7879			0
S3	2000	2000	2000	2	0	2	Export	516	Namibia	NAM	620	Portugal	PRT								93	SPEC.TRANSACT.NOT CLASSD	1	No Quantity							33749			0
S3	2000	2000	2000	2	0	2	Export	524	Nepal	NPL	620	Portugal	PRT								89	MISC MANUFCTRD GOODS NES	1	No Quantity							7621			0
S3	2000	2000	2000	2	0	2	Export	516	Namibia	NAM	620	Portugal	PRT								03	FISH,CRUSTACEANS,MOLLUSC	1	No Quantity							1524868			0
S3	2000	2000	2000	2	0	2	Export	516	Namibia	NAM	620	Portugal	PRT								02	DAIRY PRODUCTS,BIRD EGGS	1	No Quantity							8860			0
S3	2000	2000	2000	2	0	2	Export	516	Namibia	NAM	620	Portugal	PRT								06	SUGAR,SUGR.PREPTNS,HONEY	1	No Quantity							18			0
S3	2000	2000	2000	2	0	2	Export	516	Namibia	NAM	620	Portugal	PRT								09	MISC.EDIBLE PRODUCTS ETC	1	No Quantity							311			0
S3	2000	2000	2000	2	0	2	Export	516	Namibia	NAM	620	Portugal	PRT								11	BEVERAGES	1	No Quantity							38726			0
S3	2000	2000	2000	2	0	2	Export	516	Namibia	NAM	620	Portugal	PRT								29	CRUDE ANIMAL,VEG.MATERL.	1	No Quantity							604			0
S3	2000	2000	2000	2	0	2	Export	516	Namibia	NAM	620	Portugal	PRT								33	PETROLEUM,PETROL.PRODUCT	1	No Quantity							11362			0
S3	2000	2000	2000	2	0	2	Export	516	Namibia	NAM	620	Portugal	PRT								42	FIXED VEG. FATS AND OILS	1	No Quantity							72967			0
S3	2000	2000	2000	2	0	2	Export	524	Nepal	NPL	620	Portugal	PRT								61	LEATHER, LEATHER GOODS	1	No Quantity							22652			0
S3	2000	2000	2000	2	0	2	Export	516	Namibia	NAM	620	Portugal	PRT								55	ESSENTL.OILS,PERFUME,ETC	1	No Quantity							31164			0
S3	2000	2000	2000	2	0	2	Export	524	Nepal	NPL	620	Portugal	PRT								55	ESSENTL.OILS,PERFUME,ETC	1	No Quantity							2855			0
S3	2000	2000	2000	2	0	2	Export	516	Namibia	NAM	620	Portugal	PRT								54	MEDICINAL,PHARM.PRODUCTS	1	No Quantity							628			0
S3	2000	2000	2000	2	0	2	Export	516	Namibia	NAM	620	Portugal	PRT								53	DYES,COLOURING MATERIALS	1	No Quantity							381			0
S3	2000	2000	2000	2	0	2	Export	516	Namibia	NAM	620	Portugal	PRT								74	GENERAL INDUSTL.MACH.NES	1	No Quantity							3133			0
S3	2000	2000	2000	2	0	2	Export	516	Namibia	NAM	620	Portugal	PRT								76	TELECOMM.SOUND EQUIP ETC	1	No Quantity							571			0
S3	2000	2000	2000	2	0	2	Export	516	Namibia	NAM	620	Portugal	PRT								82	FURNITURE,BEDDING,ETC.	1	No Quantity							412			0
S3	2000	2000	2000	2	0	2	Export	516	Namibia	NAM	620	Portugal	PRT								78	ROAD VEHICLES	1	No Quantity							166324			0
S3	2000	2000	2000	2	0	2	Export	516	Namibia	NAM	620	Portugal	PRT								63	CORK, WOOD MANUFACTURES	1	No Quantity							144			0
S3	2000	2000	2000	2	0	2	Export	524	Nepal	NPL	620	Portugal	PRT								64	PAPER,PAPERBOARD,ETC.	1	No Quantity							28458			0
S3	2000	2000	2000	2	0	2	Export	524	Nepal	NPL	620	Portugal	PRT								65	TEXTILE YARN,FABRIC,ETC.	1	No Quantity							518710			0
S3	2000	2000	2000	2	0	2	Export	516	Namibia	NAM	620	Portugal	PRT								69	METALS MANUFACTURES,NES	1	No Quantity							36322			0
S3	2000	2000	2000	2	0	2	Export	516	Namibia	NAM	634	Qatar	QAT								11	BEVERAGES	1	No Quantity							34			0
S3	2000	2000	2000	2	0	2	Export	516	Namibia	NAM	642	Romania	ROU								07	COFFEE,TEA,COCOA,SPICES	1	No Quantity							14			0
S3	2000	2000	2000	2	0	2	Export	516	Namibia	NAM	642	Romania	ROU								03	FISH,CRUSTACEANS,MOLLUSC	1	No Quantity							24			0
S3	2000	2000	2000	2	0	2	Export	516	Namibia	NAM	642	Romania	ROU								89	MISC MANUFCTRD GOODS NES	1	No Quantity							704			0
S3	2000	2000	2000	2	0	2	Export	516	Namibia	NAM	643	Russian Federation	RUS								89	MISC MANUFCTRD GOODS NES	1	No Quantity							219079			0
S3	2000	2000	2000	2	0	2	Export	516	Namibia	NAM	643	Russian Federation	RUS								93	SPEC.TRANSACT.NOT CLASSD	1	No Quantity							1186			0
S3	2000	2000	2000	2	0	2	Export	516	Namibia	NAM	643	Russian Federation	RUS								84	CLOTHING AND ACCESSORIES	1	No Quantity							1241			0
S3	2000	2000	2000	2	0	2	Export	516	Namibia	NAM	643	Russian Federation	RUS								87	SCIENTIFIC EQUIPMENT NES	1	No Quantity							1401			0
S3	2000	2000	2000	2	0	2	Export	516	Namibia	NAM	643	Russian Federation	RUS								83	TRAVEL GOODS,HANDBGS ETC	1	No Quantity							2989			0
S3	2000	2000	2000	2	0	2	Export	516	Namibia	NAM	643	Russian Federation	RUS								03	FISH,CRUSTACEANS,MOLLUSC	1	No Quantity							157520			0
S3	2000	2000	2000	2	0	2	Export	516	Namibia	NAM	643	Russian Federation	RUS								04	CEREALS,CEREAL PREPRTNS.	1	No Quantity							94			0
S3	2000	2000	2000	2	0	2	Export	516	Namibia	NAM	643	Russian Federation	RUS								11	BEVERAGES	1	No Quantity							9759			0
S3	2000	2000	2000	2	0	2	Export	516	Namibia	NAM	643	Russian Federation	RUS								09	MISC.EDIBLE PRODUCTS ETC	1	No Quantity							17247			0
S3	2000	2000	2000	2	0	2	Export	516	Namibia	NAM	643	Russian Federation	RUS								24	CORK AND WOOD	1	No Quantity							1293			0
S3	2000	2000	2000	2	0	2	Export	516	Namibia	NAM	643	Russian Federation	RUS								23	CRUDE RUBBER	1	No Quantity							43			0
S3	2000	2000	2000	2	0	2	Export	516	Namibia	NAM	643	Russian Federation	RUS								26	TEXTILE FIBRES	1	No Quantity							352			0
S3	2000	2000	2000	2	0	2	Export	516	Namibia	NAM	643	Russian Federation	RUS								53	DYES,COLOURING MATERIALS	1	No Quantity							19919			0
S3	2000	2000	2000	2	0	2	Export	516	Namibia	NAM	643	Russian Federation	RUS								52	INORGANIC CHEMICALS	1	No Quantity							12376			0
S3	2000	2000	2000	2	0	2	Export	516	Namibia	NAM	643	Russian Federation	RUS								55	ESSENTL.OILS,PERFUME,ETC	1	No Quantity							833			0
S3	2000	2000	2000	2	0	2	Export	516	Namibia	NAM	643	Russian Federation	RUS								58	PLASTIC,NON-PRIMARY FORM	1	No Quantity							37242			0
S3	2000	2000	2000	2	0	2	Export	516	Namibia	NAM	643	Russian Federation	RUS								57	PLASTICS IN PRIMARY FORM	1	No Quantity							5172			0
S3	2000	2000	2000	2	0	2	Export	516	Namibia	NAM	643	Russian Federation	RUS								34	GAS,NATURAL,MANUFACTURED	1	No Quantity							9580			0
S3	2000	2000	2000	2	0	2	Export	516	Namibia	NAM	643	Russian Federation	RUS								33	PETROLEUM,PETROL.PRODUCT	1	No Quantity							1865470			0
S3	2000	2000	2000	2	0	2	Export	516	Namibia	NAM	643	Russian Federation	RUS								29	CRUDE ANIMAL,VEG.MATERL.	1	No Quantity							180			0
S3	2000	2000	2000	2	0	2	Export	516	Namibia	NAM	643	Russian Federation	RUS								27	CRUDE FERTILIZER,MINERAL	1	No Quantity							348			0
S3	2000	2000	2000	2	0	2	Export	516	Namibia	NAM	643	Russian Federation	RUS								69	METALS MANUFACTURES,NES	1	No Quantity							136359			0
S3	2000	2000	2000	2	0	2	Export	516	Namibia	NAM	643	Russian Federation	RUS								67	IRON AND STEEL	1	No Quantity							8683			0
S3	2000	2000	2000	2	0	2	Export	524	Nepal	NPL	643	Russian Federation	RUS								65	TEXTILE YARN,FABRIC,ETC.	1	No Quantity							140161			0
S3	2000	2000	2000	2	0	2	Export	516	Namibia	NAM	643	Russian Federation	RUS								66	NON-METAL.MINERAL MANFCT	1	No Quantity							1016			0
S3	2000	2000	2000	2	0	2	Export	516	Namibia	NAM	643	Russian Federation	RUS								64	PAPER,PAPERBOARD,ETC.	1	No Quantity							1900155			0
S3	2000	2000	2000	2	0	2	Export	516	Namibia	NAM	643	Russian Federation	RUS								65	TEXTILE YARN,FABRIC,ETC.	1	No Quantity							45931			0
S3	2000	2000	2000	2	0	2	Export	516	Namibia	NAM	643	Russian Federation	RUS								62	RUBBER MANUFACTURES, NES	1	No Quantity							69			0
S3	2000	2000	2000	2	0	2	Export	516	Namibia	NAM	643	Russian Federation	RUS								77	ELEC MCH APPAR,PARTS,NES	1	No Quantity							570			0
S3	2000	2000	2000	2	0	2	Export	516	Namibia	NAM	643	Russian Federation	RUS								82	FURNITURE,BEDDING,ETC.	1	No Quantity							2012			0
S3	2000	2000	2000	2	0	2	Export	516	Namibia	NAM	643	Russian Federation	RUS								76	TELECOMM.SOUND EQUIP ETC	1	No Quantity							882			0
S3	2000	2000	2000	2	0	2	Export	516	Namibia	NAM	643	Russian Federation	RUS								74	GENERAL INDUSTL.MACH.NES	1	No Quantity							1141			0
S3	2000	2000	2000	2	0	2	Export	516	Namibia	NAM	643	Russian Federation	RUS								71	POWER GENERATNG.MACHINES	1	No Quantity							17805			0
S3	2000	2000	2000	2	0	2	Export	516	Namibia	NAM	646	Rwanda	RWA								69	METALS MANUFACTURES,NES	1	No Quantity							13511			0
S3	2000	2000	2000	2	0	2	Export	516	Namibia	NAM	646	Rwanda	RWA								93	SPEC.TRANSACT.NOT CLASSD	1	No Quantity							8622			0
S3	2000	2000	2000	2	0	2	Export	516	Namibia	NAM	660	Anguilla	AIA								89	MISC MANUFCTRD GOODS NES	1	No Quantity							246			0
S3	2000	2000	2000	2	0	2	Export	516	Namibia	NAM	660	Anguilla	AIA								85	FOOTWEAR	1	No Quantity							86			0
S3	2000	2000	2000	2	0	2	Export	516	Namibia	NAM	660	Anguilla	AIA								69	METALS MANUFACTURES,NES	1	No Quantity							37			0
S3	2000	2000	2000	2	0	2	Export	516	Namibia	NAM	660	Anguilla	AIA								67	IRON AND STEEL	1	No Quantity							392			0
S3	2000	2000	2000	2	0	2	Export	516	Namibia	NAM	660	Anguilla	AIA								66	NON-METAL.MINERAL MANFCT	1	No Quantity							20			0
S3	2000	2000	2000	2	0	2	Export	516	Namibia	NAM	660	Anguilla	AIA								62	RUBBER MANUFACTURES, NES	1	No Quantity							29			0
S3	2000	2000	2000	2	0	2	Export	516	Namibia	NAM	660	Anguilla	AIA								74	GENERAL INDUSTL.MACH.NES	1	No Quantity							187			0
S3	2000	2000	2000	2	0	2	Export	516	Namibia	NAM	660	Anguilla	AIA								76	TELECOMM.SOUND EQUIP ETC	1	No Quantity							223			0
S3	2000	2000	2000	2	0	2	Export	516	Namibia	NAM	660	Anguilla	AIA								82	FURNITURE,BEDDING,ETC.	1	No Quantity							21			0
S3	2000	2000	2000	2	0	2	Export	516	Namibia	NAM	660	Anguilla	AIA								77	ELEC MCH APPAR,PARTS,NES	1	No Quantity							306			0
S3	2000	2000	2000	2	0	2	Export	516	Namibia	NAM	660	Anguilla	AIA								42	FIXED VEG. FATS AND OILS	1	No Quantity							9104			0
S3	2000	2000	2000	2	0	2	Export	516	Namibia	NAM	660	Anguilla	AIA								09	MISC.EDIBLE PRODUCTS ETC	1	No Quantity							8			0
S3	2000	2000	2000	2	0	2	Export	516	Namibia	NAM	660	Anguilla	AIA								11	BEVERAGES	1	No Quantity							1254			0
S3	2000	2000	2000	2	0	2	Export	516	Namibia	NAM	660	Anguilla	AIA								01	MEAT, MEAT PREPARATIONS	1	No Quantity							13			0
S3	2000	2000	2000	2	0	2	Export	516	Namibia	NAM	670	Saint Vincent and the Grenadines	VCT								03	FISH,CRUSTACEANS,MOLLUSC	1	No Quantity							28672			0
S3	2000	2000	2000	2	0	2	Export	516	Namibia	NAM	670	Saint Vincent and the Grenadines	VCT								05	VEGETABLES AND FRUIT	1	No Quantity							12825			0
S3	2000	2000	2000	2	0	2	Export	516	Namibia	NAM	670	Saint Vincent and the Grenadines	VCT								08	ANIMAL FEED STUFF	1	No Quantity							339			0
S3	2000	2000	2000	2	0	2	Export	516	Namibia	NAM	670	Saint Vincent and the Grenadines	VCT								51	ORGANIC CHEMICALS	1	No Quantity							4577			0
S3	2000	2000	2000	2	0	2	Export	516	Namibia	NAM	670	Saint Vincent and the Grenadines	VCT								33	PETROLEUM,PETROL.PRODUCT	1	No Quantity							345004			0
S3	2000	2000	2000	2	0	2	Export	516	Namibia	NAM	670	Saint Vincent and the Grenadines	VCT								59	CHEMICAL MATERIALS NES	1	No Quantity							756			0
S3	2000	2000	2000	2	0	2	Export	516	Namibia	NAM	670	Saint Vincent and the Grenadines	VCT								58	PLASTIC,NON-PRIMARY FORM	1	No Quantity							3905351			0
S3	2000	2000	2000	2	0	2	Export	516	Namibia	NAM	670	Saint Vincent and the Grenadines	VCT								74	GENERAL INDUSTL.MACH.NES	1	No Quantity							31425			0
S3	2000	2000	2000	2	0	2	Export	516	Namibia	NAM	670	Saint Vincent and the Grenadines	VCT								71	POWER GENERATNG.MACHINES	1	No Quantity							165635			0
S3	2000	2000	2000	2	0	2	Export	516	Namibia	NAM	670	Saint Vincent and the Grenadines	VCT								72	SPECIAL.INDUST.MACHINERY	1	No Quantity							2654			0
S3	2000	2000	2000	2	0	2	Export	516	Namibia	NAM	670	Saint Vincent and the Grenadines	VCT								62	RUBBER MANUFACTURES, NES	1	No Quantity							559			0
S3	2000	2000	2000	2	0	2	Export	516	Namibia	NAM	670	Saint Vincent and the Grenadines	VCT								65	TEXTILE YARN,FABRIC,ETC.	1	No Quantity							207342			0
S3	2000	2000	2000	2	0	2	Export	516	Namibia	NAM	670	Saint Vincent and the Grenadines	VCT								64	PAPER,PAPERBOARD,ETC.	1	No Quantity							1948361			0
S3	2000	2000	2000	2	0	2	Export	516	Namibia	NAM	670	Saint Vincent and the Grenadines	VCT								67	IRON AND STEEL	1	No Quantity							1637			0
S3	2000	2000	2000	2	0	2	Export	516	Namibia	NAM	670	Saint Vincent and the Grenadines	VCT								69	METALS MANUFACTURES,NES	1	No Quantity							110273			0
S3	2000	2000	2000	2	0	2	Export	516	Namibia	NAM	670	Saint Vincent and the Grenadines	VCT								85	FOOTWEAR	1	No Quantity							440			0
S3	2000	2000	2000	2	0	2	Export	516	Namibia	NAM	670	Saint Vincent and the Grenadines	VCT								84	CLOTHING AND ACCESSORIES	1	No Quantity							25985			0
S3	2000	2000	2000	2	0	2	Export	516	Namibia	NAM	670	Saint Vincent and the Grenadines	VCT								83	TRAVEL GOODS,HANDBGS ETC	1	No Quantity							388			0
S3	2000	2000	2000	2	0	2	Export	516	Namibia	NAM	670	Saint Vincent and the Grenadines	VCT								87	SCIENTIFIC EQUIPMENT NES	1	No Quantity							401			0
S3	2000	2000	2000	2	0	2	Export	516	Namibia	NAM	670	Saint Vincent and the Grenadines	VCT								89	MISC MANUFCTRD GOODS NES	1	No Quantity							222350			0
S3	2000	2000	2000	2	0	2	Export	516	Namibia	NAM	678	Sao Tome and Principe	STP								84	CLOTHING AND ACCESSORIES	1	No Quantity							287			0
S3	2000	2000	2000	2	0	2	Export	516	Namibia	NAM	678	Sao Tome and Principe	STP								69	METALS MANUFACTURES,NES	1	No Quantity							5			0
S3	2000	2000	2000	2	0	2	Export	516	Namibia	NAM	678	Sao Tome and Principe	STP								71	POWER GENERATNG.MACHINES	1	No Quantity							4974			0
S3	2000	2000	2000	2	0	2	Export	516	Namibia	NAM	678	Sao Tome and Principe	STP								77	ELEC MCH APPAR,PARTS,NES	1	No Quantity							725			0
S3	2000	2000	2000	2	0	2	Export	516	Namibia	NAM	678	Sao Tome and Principe	STP								33	PETROLEUM,PETROL.PRODUCT	1	No Quantity							2009			0
S3	2000	2000	2000	2	0	2	Export	516	Namibia	NAM	678	Sao Tome and Principe	STP								03	FISH,CRUSTACEANS,MOLLUSC	1	No Quantity							3793			0
S3	2000	2000	2000	2	0	2	Export	516	Namibia	NAM	682	Saudi Arabia	SAU								29	CRUDE ANIMAL,VEG.MATERL.	1	No Quantity							216			0
S3	2000	2000	2000	2	0	2	Export	516	Namibia	NAM	682	Saudi Arabia	SAU								77	ELEC MCH APPAR,PARTS,NES	1	No Quantity							156			0
S3	2000	2000	2000	2	0	2	Export	516	Namibia	NAM	682	Saudi Arabia	SAU								69	METALS MANUFACTURES,NES	1	No Quantity							107			0
S3	2000	2000	2000	2	0	2	Export	524	Nepal	NPL	682	Saudi Arabia	SAU								64	PAPER,PAPERBOARD,ETC.	1	No Quantity							2973			0
S3	2000	2000	2000	2	0	2	Export	524	Nepal	NPL	682	Saudi Arabia	SAU								63	CORK, WOOD MANUFACTURES	1	No Quantity							773			0
S3	2000	2000	2000	2	0	2	Export	524	Nepal	NPL	682	Saudi Arabia	SAU								84	CLOTHING AND ACCESSORIES	1	No Quantity							2413			0
S3	2000	2000	2000	2	0	2	Export	516	Namibia	NAM	682	Saudi Arabia	SAU								89	MISC MANUFCTRD GOODS NES	1	No Quantity							72			0
S3	2000	2000	2000	2	0	2	Export	516	Namibia	NAM	686	Senegal	SEN								78	ROAD VEHICLES	1	No Quantity							575			0
S3	2000	2000	2000	2	0	2	Export	516	Namibia	NAM	686	Senegal	SEN								79	OTHR.TRANSPORT EQUIPMENT	1	No Quantity							1408288			0
S3	2000	2000	2000	2	0	2	Export	516	Namibia	NAM	686	Senegal	SEN								58	PLASTIC,NON-PRIMARY FORM	1	No Quantity							1473			0
S3	2000	2000	2000	2	0	2	Export	516	Namibia	NAM	690	Seychelles	SYC								33	PETROLEUM,PETROL.PRODUCT	1	No Quantity							12892			0
S3	2000	2000	2000	2	0	2	Export	516	Namibia	NAM	690	Seychelles	SYC								89	MISC MANUFCTRD GOODS NES	1	No Quantity							19			0
S3	2000	2000	2000	2	0	2	Export	516	Namibia	NAM	690	Seychelles	SYC								93	SPEC.TRANSACT.NOT CLASSD	1	No Quantity							2874			0
S3	2000	2000	2000	2	0	2	Export	516	Namibia	NAM	694	Sierra Leone	SLE								93	SPEC.TRANSACT.NOT CLASSD	1	No Quantity							8423			0
S3	2000	2000	2000	2	0	2	Export	516	Namibia	NAM	694	Sierra Leone	SLE								33	PETROLEUM,PETROL.PRODUCT	1	No Quantity							16954			0
S3	2000	2000	2000	2	0	2	Export	516	Namibia	NAM	694	Sierra Leone	SLE								29	CRUDE ANIMAL,VEG.MATERL.	1	No Quantity							115			0
S3	2000	2000	2000	2	0	2	Export	516	Namibia	NAM	694	Sierra Leone	SLE								03	FISH,CRUSTACEANS,MOLLUSC	1	No Quantity							1332			0
S3	2000	2000	2000	2	0	2	Export	516	Namibia	NAM	694	Sierra Leone	SLE								71	POWER GENERATNG.MACHINES	1	No Quantity							868			0
S3	2000	2000	2000	2	0	2	Export	516	Namibia	NAM	694	Sierra Leone	SLE								72	SPECIAL.INDUST.MACHINERY	1	No Quantity							684			0
S3	2000	2000	2000	2	0	2	Export	516	Namibia	NAM	694	Sierra Leone	SLE								69	METALS MANUFACTURES,NES	1	No Quantity							937			0
S3	2000	2000	2000	2	0	2	Export	524	Nepal	NPL	699	India	IND								53	DYES,COLOURING MATERIALS	1	No Quantity							2795949			0
S3	2000	2000	2000	2	0	2	Export	524	Nepal	NPL	699	India	IND								59	CHEMICAL MATERIALS NES	1	No Quantity							2625943			0
S3	2000	2000	2000	2	0	2	Export	524	Nepal	NPL	699	India	IND								65	TEXTILE YARN,FABRIC,ETC.	1	No Quantity							24364104			0
S3	2000	2000	2000	2	0	2	Export	524	Nepal	NPL	699	India	IND								63	CORK, WOOD MANUFACTURES	1	No Quantity							421500			0
S3	2000	2000	2000	2	0	2	Export	524	Nepal	NPL	699	India	IND								69	METALS MANUFACTURES,NES	1	No Quantity							473485			0
S3	2000	2000	2000	2	0	2	Export	516	Namibia	NAM	699	India	IND								78	ROAD VEHICLES	1	No Quantity							143415			0
S3	2000	2000	2000	2	0	2	Export	524	Nepal	NPL	699	India	IND								05	VEGETABLES AND FRUIT	1	No Quantity							13448660			0
S3	2000	2000	2000	2	0	2	Export	524	Nepal	NPL	699	India	IND								04	CEREALS,CEREAL PREPRTNS.	1	No Quantity							2989838			0
S3	2000	2000	2000	2	0	2	Export	524	Nepal	NPL	699	India	IND								02	DAIRY PRODUCTS,BIRD EGGS	1	No Quantity							38326992			0
S3	2000	2000	2000	2	0	2	Export	524	Nepal	NPL	699	India	IND								00	LIVE ANIMALS	1	No Quantity							344225			0
S3	2000	2000	2000	2	0	2	Export	524	Nepal	NPL	699	India	IND								07	COFFEE,TEA,COCOA,SPICES	1	No Quantity							5670578			0
S3	2000	2000	2000	2	0	2	Export	524	Nepal	NPL	699	India	IND								08	ANIMAL FEED STUFF	1	No Quantity							6377292			0
S3	2000	2000	2000	2	0	2	Export	524	Nepal	NPL	699	India	IND								22	OIL SEED,OLEAGINUS FRUIT	1	No Quantity							466458			0
S3	2000	2000	2000	2	0	2	Export	524	Nepal	NPL	699	India	IND								21	HIDES,SKINS,FURSKINS,RAW	1	No Quantity							1989479			0
S3	2000	2000	2000	2	0	2	Export	516	Namibia	NAM	699	India	IND								29	CRUDE ANIMAL,VEG.MATERL.	1	No Quantity							1336			0
S3	2000	2000	2000	2	0	2	Export	524	Nepal	NPL	699	India	IND								29	CRUDE ANIMAL,VEG.MATERL.	1	No Quantity							605554			0
S3	2000	2000	2000	2	0	2	Export	524	Nepal	NPL	699	India	IND								27	CRUDE FERTILIZER,MINERAL	1	No Quantity							1302433			0
S3	2000	2000	2000	2	0	2	Export	524	Nepal	NPL	699	India	IND								55	ESSENTL.OILS,PERFUME,ETC	1	No Quantity							46995844			0
S3	2000	2000	2000	2	0	2	Export	524	Nepal	NPL	699	India	IND								54	MEDICINAL,PHARM.PRODUCTS	1	No Quantity							7183764			0
S3	2000	2000	2000	2	0	2	Export	516	Namibia	NAM	699	India	IND								93	SPEC.TRANSACT.NOT CLASSD	1	No Quantity							4886			0
S3	2000	2000	2000	2	0	2	Export	516	Namibia	NAM	699	India	IND								89	MISC MANUFCTRD GOODS NES	1	No Quantity							192			0
S3	2000	2000	2000	2	0	2	Export	524	Nepal	NPL	699	India	IND								84	CLOTHING AND ACCESSORIES	1	No Quantity							557784			0
S3	2000	2000	2000	2	0	2	Export	524	Nepal	NPL	699	India	IND								89	MISC MANUFCTRD GOODS NES	1	No Quantity							685639			0
S3	2000	2000	2000	2	0	2	Export	524	Nepal	NPL	699	India	IND								93	SPEC.TRANSACT.NOT CLASSD	1	No Quantity							160167184			0
S3	2000	2000	2000	2	0	2	Export	524	Nepal	NPL	702	Singapore	SGP								88	PHOTO.APPARAT.NES;CLOCKS	1	No Quantity							1340260			0
S3	2000	2000	2000	2	0	2	Export	524	Nepal	NPL	702	Singapore	SGP								89	MISC MANUFCTRD GOODS NES	1	No Quantity							83213			0
S3	2000	2000	2000	2	0	2	Export	524	Nepal	NPL	702	Singapore	SGP								84	CLOTHING AND ACCESSORIES	1	No Quantity							588537			0
S3	2000	2000	2000	2	0	2	Export	524	Nepal	NPL	702	Singapore	SGP								83	TRAVEL GOODS,HANDBGS ETC	1	No Quantity							9286			0
S3	2000	2000	2000	2	0	2	Export	516	Namibia	NAM	702	Singapore	SGP								93	SPEC.TRANSACT.NOT CLASSD	1	No Quantity							7			0
S3	2000	2000	2000	2	0	2	Export	516	Namibia	NAM	702	Singapore	SGP								55	ESSENTL.OILS,PERFUME,ETC	1	No Quantity							25138			0
S3	2000	2000	2000	2	0	2	Export	524	Nepal	NPL	702	Singapore	SGP								61	LEATHER, LEATHER GOODS	1	No Quantity							55712			0
S3	2000	2000	2000	2	0	2	Export	516	Namibia	NAM	702	Singapore	SGP								51	ORGANIC CHEMICALS	1	No Quantity							4959			0
S3	2000	2000	2000	2	0	2	Export	516	Namibia	NAM	702	Singapore	SGP								21	HIDES,SKINS,FURSKINS,RAW	1	No Quantity							9280			0
S3	2000	2000	2000	2	0	2	Export	524	Nepal	NPL	702	Singapore	SGP								05	VEGETABLES AND FRUIT	1	No Quantity							10532			0
S3	2000	2000	2000	2	0	2	Export	516	Namibia	NAM	702	Singapore	SGP								03	FISH,CRUSTACEANS,MOLLUSC	1	No Quantity							178474			0
S3	2000	2000	2000	2	0	2	Export	524	Nepal	NPL	702	Singapore	SGP								68	NON-FERROUS METALS	1	No Quantity							353835			0
S3	2000	2000	2000	2	0	2	Export	516	Namibia	NAM	702	Singapore	SGP								71	POWER GENERATNG.MACHINES	1	No Quantity							2888			0
S3	2000	2000	2000	2	0	2	Export	516	Namibia	NAM	702	Singapore	SGP								74	GENERAL INDUSTL.MACH.NES	1	No Quantity							3164			0
S3	2000	2000	2000	2	0	2	Export	516	Namibia	NAM	702	Singapore	SGP								76	TELECOMM.SOUND EQUIP ETC	1	No Quantity							216			0
S3	2000	2000	2000	2	0	2	Export	524	Nepal	NPL	702	Singapore	SGP								63	CORK, WOOD MANUFACTURES	1	No Quantity							2960			0
S3	2000	2000	2000	2	0	2	Export	524	Nepal	NPL	702	Singapore	SGP								64	PAPER,PAPERBOARD,ETC.	1	No Quantity							512			0
S3	2000	2000	2000	2	0	2	Export	524	Nepal	NPL	702	Singapore	SGP								65	TEXTILE YARN,FABRIC,ETC.	1	No Quantity							8649			0
S3	2000	2000	2000	2	0	2	Export	516	Namibia	NAM	702	Singapore	SGP								69	METALS MANUFACTURES,NES	1	No Quantity							1764			0
S3	2000	2000	2000	2	0	2	Export	524	Nepal	NPL	703	Slovakia	SVK								63	CORK, WOOD MANUFACTURES	1	No Quantity							533			0
S3	2000	2000	2000	2	0	2	Export	516	Namibia	NAM	703	Slovakia	SVK								29	CRUDE ANIMAL,VEG.MATERL.	1	No Quantity							137			0
S3	2000	2000	2000	2	0	2	Export	516	Namibia	NAM	703	Slovakia	SVK								89	MISC MANUFCTRD GOODS NES	1	No Quantity							9559			0
S3	2000	2000	2000	2	0	2	Export	516	Namibia	NAM	704	Viet Nam	VNM								93	SPEC.TRANSACT.NOT CLASSD	1	No Quantity							5748			0
S3	2000	2000	2000	2	0	2	Export	516	Namibia	NAM	705	Slovenia	SVN								89	MISC MANUFCTRD GOODS NES	1	No Quantity							971			0
S3	2000	2000	2000	2	0	2	Export	524	Nepal	NPL	705	Slovenia	SVN								84	CLOTHING AND ACCESSORIES	1	No Quantity							2463			0
S3	2000	2000	2000	2	0	2	Export	524	Nepal	NPL	705	Slovenia	SVN								89	MISC MANUFCTRD GOODS NES	1	No Quantity							3455			0
S3	2000	2000	2000	2	0	2	Export	516	Namibia	NAM	705	Slovenia	SVN								29	CRUDE ANIMAL,VEG.MATERL.	1	No Quantity							478			0
S3	2000	2000	2000	2	0	2	Export	524	Nepal	NPL	705	Slovenia	SVN								64	PAPER,PAPERBOARD,ETC.	1	No Quantity							1143			0
S3	2000	2000	2000	2	0	2	Export	524	Nepal	NPL	705	Slovenia	SVN								65	TEXTILE YARN,FABRIC,ETC.	1	No Quantity							750			0
S3	2000	2000	2000	2	0	2	Export	516	Namibia	NAM	706	Somalia	SOM								66	NON-METAL.MINERAL MANFCT	1	No Quantity							144			0
S3	2000	2000	2000	2	0	2	Export	516	Namibia	NAM	706	Somalia	SOM								65	TEXTILE YARN,FABRIC,ETC.	1	No Quantity							287			0
S3	2000	2000	2000	2	0	2	Export	516	Namibia	NAM	706	Somalia	SOM								76	TELECOMM.SOUND EQUIP ETC	1	No Quantity							168			0
S3	2000	2000	2000	2	0	2	Export	516	Namibia	NAM	706	Somalia	SOM								68	NON-FERROUS METALS	1	No Quantity							72			0
S3	2000	2000	2000	2	0	2	Export	516	Namibia	NAM	706	Somalia	SOM								77	ELEC MCH APPAR,PARTS,NES	1	No Quantity							858			0
S3	2000	2000	2000	2	0	2	Export	516	Namibia	NAM	706	Somalia	SOM								58	PLASTIC,NON-PRIMARY FORM	1	No Quantity							354			0
S3	2000	2000	2000	2	0	2	Export	516	Namibia	NAM	706	Somalia	SOM								06	SUGAR,SUGR.PREPTNS,HONEY	1	No Quantity							80			0
S3	2000	2000	2000	2	0	2	Export	516	Namibia	NAM	706	Somalia	SOM								11	BEVERAGES	1	No Quantity							505			0
S3	2000	2000	2000	2	0	2	Export	516	Namibia	NAM	706	Somalia	SOM								84	CLOTHING AND ACCESSORIES	1	No Quantity							151			0
S3	2000	2000	2000	2	0	2	Export	516	Namibia	NAM	706	Somalia	SOM								93	SPEC.TRANSACT.NOT CLASSD	1	No Quantity							381			0
S3	2000	2000	2000	2	0	2	Export	516	Namibia	NAM	710	South Africa	ZAF								93	SPEC.TRANSACT.NOT CLASSD	1	No Quantity							3649182			0
S3	2000	2000	2000	2	0	2	Export	516	Namibia	NAM	710	South Africa	ZAF								89	MISC MANUFCTRD GOODS NES	1	No Quantity							102779305			0
S3	2000	2000	2000	2	0	2	Export	516	Namibia	NAM	710	South Africa	ZAF								84	CLOTHING AND ACCESSORIES	1	No Quantity							1191895			0
S3	2000	2000	2000	2	0	2	Export	516	Namibia	NAM	710	South Africa	ZAF								85	FOOTWEAR	1	No Quantity							345080			0
S3	2000	2000	2000	2	0	2	Export	516	Namibia	NAM	710	South Africa	ZAF								87	SCIENTIFIC EQUIPMENT NES	1	No Quantity							805068			0
S3	2000	2000	2000	2	0	2	Export	516	Namibia	NAM	710	South Africa	ZAF								83	TRAVEL GOODS,HANDBGS ETC	1	No Quantity							1448945			0
S3	2000	2000	2000	2	0	2	Export	524	Nepal	NPL	710	South Africa	ZAF								84	CLOTHING AND ACCESSORIES	1	No Quantity							47639			0
S3	2000	2000	2000	2	0	2	Export	524	Nepal	NPL	710	South Africa	ZAF								83	TRAVEL GOODS,HANDBGS ETC	1	No Quantity							7197			0
S3	2000	2000	2000	2	0	2	Export	524	Nepal	NPL	710	South Africa	ZAF								89	MISC MANUFCTRD GOODS NES	1	No Quantity							4721			0
S3	2000	2000	2000	2	0	2	Export	516	Namibia	NAM	710	South Africa	ZAF								88	PHOTO.APPARAT.NES;CLOCKS	1	No Quantity							219803			0
S3	2000	2000	2000	2	0	2	Export	516	Namibia	NAM	710	South Africa	ZAF								97	GOLD,NONMONTRY EXCL ORES	1	No Quantity							26270306			0
S3	2000	2000	2000	2	0	2	Export	516	Namibia	NAM	710	South Africa	ZAF								11	BEVERAGES	1	No Quantity							17356025			0
S3	2000	2000	2000	2	0	2	Export	516	Namibia	NAM	710	South Africa	ZAF								09	MISC.EDIBLE PRODUCTS ETC	1	No Quantity							39827			0
S3	2000	2000	2000	2	0	2	Export	516	Namibia	NAM	710	South Africa	ZAF								08	ANIMAL FEED STUFF	1	No Quantity							5991455			0
S3	2000	2000	2000	2	0	2	Export	516	Namibia	NAM	710	South Africa	ZAF								21	HIDES,SKINS,FURSKINS,RAW	1	No Quantity							913587			0
S3	2000	2000	2000	2	0	2	Export	516	Namibia	NAM	710	South Africa	ZAF								22	OIL SEED,OLEAGINUS FRUIT	1	No Quantity							615			0
S3	2000	2000	2000	2	0	2	Export	516	Namibia	NAM	710	South Africa	ZAF								12	TOBACCO,TOBACCO MANUFACT	1	No Quantity							2272255			0
S3	2000	2000	2000	2	0	2	Export	516	Namibia	NAM	710	South Africa	ZAF								23	CRUDE RUBBER	1	No Quantity							5912			0
S3	2000	2000	2000	2	0	2	Export	516	Namibia	NAM	710	South Africa	ZAF								24	CORK AND WOOD	1	No Quantity							548731			0
S3	2000	2000	2000	2	0	2	Export	516	Namibia	NAM	710	South Africa	ZAF								26	TEXTILE FIBRES	1	No Quantity							84070			0
S3	2000	2000	2000	2	0	2	Export	516	Namibia	NAM	710	South Africa	ZAF								25	PULP AND WASTE PAPER	1	No Quantity							93945			0
S3	2000	2000	2000	2	0	2	Export	516	Namibia	NAM	710	South Africa	ZAF								06	SUGAR,SUGR.PREPTNS,HONEY	1	No Quantity							268492			0
S3	2000	2000	2000	2	0	2	Export	516	Namibia	NAM	710	South Africa	ZAF								07	COFFEE,TEA,COCOA,SPICES	1	No Quantity							494188			0
S3	2000	2000	2000	2	0	2	Export	516	Namibia	NAM	710	South Africa	ZAF								05	VEGETABLES AND FRUIT	1	No Quantity							4363350			0
S3	2000	2000	2000	2	0	2	Export	516	Namibia	NAM	710	South Africa	ZAF								04	CEREALS,CEREAL PREPRTNS.	1	No Quantity							46242			0
S3	2000	2000	2000	2	0	2	Export	516	Namibia	NAM	710	South Africa	ZAF								02	DAIRY PRODUCTS,BIRD EGGS	1	No Quantity							34016			0
S3	2000	2000	2000	2	0	2	Export	516	Namibia	NAM	710	South Africa	ZAF								03	FISH,CRUSTACEANS,MOLLUSC	1	No Quantity							35925016			0
S3	2000	2000	2000	2	0	2	Export	516	Namibia	NAM	710	South Africa	ZAF								01	MEAT, MEAT PREPARATIONS	1	No Quantity							21892349			0
S3	2000	2000	2000	2	0	2	Export	516	Namibia	NAM	710	South Africa	ZAF								00	LIVE ANIMALS	1	No Quantity							16770467			0
S3	2000	2000	2000	2	0	2	Export	516	Namibia	NAM	710	South Africa	ZAF								58	PLASTIC,NON-PRIMARY FORM	1	No Quantity							44701			0
S3	2000	2000	2000	2	0	2	Export	516	Namibia	NAM	710	South Africa	ZAF								59	CHEMICAL MATERIALS NES	1	No Quantity							50772			0
S3	2000	2000	2000	2	0	2	Export	516	Namibia	NAM	710	South Africa	ZAF								57	PLASTICS IN PRIMARY FORM	1	No Quantity							35079			0
S3	2000	2000	2000	2	0	2	Export	516	Namibia	NAM	710	South Africa	ZAF								61	LEATHER, LEATHER GOODS	1	No Quantity							118470			0
S3	2000	2000	2000	2	0	2	Export	516	Namibia	NAM	710	South Africa	ZAF								55	ESSENTL.OILS,PERFUME,ETC	1	No Quantity							891378			0
S3	2000	2000	2000	2	0	2	Export	524	Nepal	NPL	710	South Africa	ZAF								55	ESSENTL.OILS,PERFUME,ETC	1	No Quantity							690			0
S3	2000	2000	2000	2	0	2	Export	516	Namibia	NAM	710	South Africa	ZAF								54	MEDICINAL,PHARM.PRODUCTS	1	No Quantity							333997			0
S3	2000	2000	2000	2	0	2	Export	516	Namibia	NAM	710	South Africa	ZAF								52	INORGANIC CHEMICALS	1	No Quantity							246390			0
S3	2000	2000	2000	2	0	2	Export	516	Namibia	NAM	710	South Africa	ZAF								53	DYES,COLOURING MATERIALS	1	No Quantity							62361			0
S3	2000	2000	2000	2	0	2	Export	516	Namibia	NAM	710	South Africa	ZAF								29	CRUDE ANIMAL,VEG.MATERL.	1	No Quantity							386307			0
S3	2000	2000	2000	2	0	2	Export	516	Namibia	NAM	710	South Africa	ZAF								27	CRUDE FERTILIZER,MINERAL	1	No Quantity							2843379			0
S3	2000	2000	2000	2	0	2	Export	516	Namibia	NAM	710	South Africa	ZAF								51	ORGANIC CHEMICALS	1	No Quantity							293628			0
S3	2000	2000	2000	2	0	2	Export	516	Namibia	NAM	710	South Africa	ZAF								43	ANIMAL,VEG.FATS,OILS,NES	1	No Quantity							205			0
S3	2000	2000	2000	2	0	2	Export	516	Namibia	NAM	710	South Africa	ZAF								42	FIXED VEG. FATS AND OILS	1	No Quantity							7090			0
S3	2000	2000	2000	2	0	2	Export	516	Namibia	NAM	710	South Africa	ZAF								41	ANIMAL OILS AND FATS	1	No Quantity							378167			0
S3	2000	2000	2000	2	0	2	Export	516	Namibia	NAM	710	South Africa	ZAF								32	COAL, COKE, BRIQUETTES	1	No Quantity							4625			0
S3	2000	2000	2000	2	0	2	Export	516	Namibia	NAM	710	South Africa	ZAF								34	GAS,NATURAL,MANUFACTURED	1	No Quantity							80347			0
S3	2000	2000	2000	2	0	2	Export	516	Namibia	NAM	710	South Africa	ZAF								35	ELECTRIC CURRENT	1	No Quantity							160489			0
S3	2000	2000	2000	2	0	2	Export	516	Namibia	NAM	710	South Africa	ZAF								28	METALLIFEROUS ORE,SCRAP	1	No Quantity							400236			0
S3	2000	2000	2000	2	0	2	Export	516	Namibia	NAM	710	South Africa	ZAF								33	PETROLEUM,PETROL.PRODUCT	1	No Quantity							14844510			0
S3	2000	2000	2000	2	0	2	Export	516	Namibia	NAM	710	South Africa	ZAF								77	ELEC MCH APPAR,PARTS,NES	1	No Quantity							1609533			0
S3	2000	2000	2000	2	0	2	Export	516	Namibia	NAM	710	South Africa	ZAF								78	ROAD VEHICLES	1	No Quantity							5026739			0
S3	2000	2000	2000	2	0	2	Export	516	Namibia	NAM	710	South Africa	ZAF								73	METALWORKING MACHINERY	1	No Quantity							1060928			0
S3	2000	2000	2000	2	0	2	Export	516	Namibia	NAM	710	South Africa	ZAF								79	OTHR.TRANSPORT EQUIPMENT	1	No Quantity							1507571			0
S3	2000	2000	2000	2	0	2	Export	516	Namibia	NAM	710	South Africa	ZAF								82	FURNITURE,BEDDING,ETC.	1	No Quantity							292598			0
S3	2000	2000	2000	2	0	2	Export	516	Namibia	NAM	710	South Africa	ZAF								81	PREFAB BUILDGS,FTTNG ETC	1	No Quantity							82880			0
S3	2000	2000	2000	2	0	2	Export	516	Namibia	NAM	710	South Africa	ZAF								68	NON-FERROUS METALS	1	No Quantity							101097			0
S3	2000	2000	2000	2	0	2	Export	516	Namibia	NAM	710	South Africa	ZAF								72	SPECIAL.INDUST.MACHINERY	1	No Quantity							3937856			0
S3	2000	2000	2000	2	0	2	Export	516	Namibia	NAM	710	South Africa	ZAF								71	POWER GENERATNG.MACHINES	1	No Quantity							1419946			0
S3	2000	2000	2000	2	0	2	Export	516	Namibia	NAM	710	South Africa	ZAF								76	TELECOMM.SOUND EQUIP ETC	1	No Quantity							1131485			0
S3	2000	2000	2000	2	0	2	Export	516	Namibia	NAM	710	South Africa	ZAF								74	GENERAL INDUSTL.MACH.NES	1	No Quantity							2234439			0
S3	2000	2000	2000	2	0	2	Export	516	Namibia	NAM	710	South Africa	ZAF								75	OFFICE MACHINES,ADP MACH	1	No Quantity							2398808			0
S3	2000	2000	2000	2	0	2	Export	516	Namibia	NAM	710	South Africa	ZAF								65	TEXTILE YARN,FABRIC,ETC.	1	No Quantity							609477			0
S3	2000	2000	2000	2	0	2	Export	524	Nepal	NPL	710	South Africa	ZAF								64	PAPER,PAPERBOARD,ETC.	1	No Quantity							3181			0
S3	2000	2000	2000	2	0	2	Export	524	Nepal	NPL	710	South Africa	ZAF								63	CORK, WOOD MANUFACTURES	1	No Quantity							726			0
S3	2000	2000	2000	2	0	2	Export	516	Namibia	NAM	710	South Africa	ZAF								62	RUBBER MANUFACTURES, NES	1	No Quantity							146642			0
S3	2000	2000	2000	2	0	2	Export	516	Namibia	NAM	710	South Africa	ZAF								63	CORK, WOOD MANUFACTURES	1	No Quantity							410125			0
S3	2000	2000	2000	2	0	2	Export	516	Namibia	NAM	710	South Africa	ZAF								66	NON-METAL.MINERAL MANFCT	1	No Quantity							43211541			0
S3	2000	2000	2000	2	0	2	Export	516	Namibia	NAM	710	South Africa	ZAF								64	PAPER,PAPERBOARD,ETC.	1	No Quantity							266871			0
S3	2000	2000	2000	2	0	2	Export	524	Nepal	NPL	710	South Africa	ZAF								65	TEXTILE YARN,FABRIC,ETC.	1	No Quantity							6226			0
S3	2000	2000	2000	2	0	2	Export	516	Namibia	NAM	710	South Africa	ZAF								69	METALS MANUFACTURES,NES	1	No Quantity							3723938			0
S3	2000	2000	2000	2	0	2	Export	516	Namibia	NAM	710	South Africa	ZAF								56	FERTILIZER,EXCEPT GRP272	1	No Quantity							10487			0
S3	2000	2000	2000	2	0	2	Export	516	Namibia	NAM	710	South Africa	ZAF								67	IRON AND STEEL	1	No Quantity							135674			0
S3	2000	2000	2000	2	0	2	Export	516	Namibia	NAM	716	Zimbabwe	ZWE								69	METALS MANUFACTURES,NES	1	No Quantity							1030			0
S3	2000	2000	2000	2	0	2	Export	516	Namibia	NAM	716	Zimbabwe	ZWE								64	PAPER,PAPERBOARD,ETC.	1	No Quantity							7			0
S3	2000	2000	2000	2	0	2	Export	516	Namibia	NAM	716	Zimbabwe	ZWE								62	RUBBER MANUFACTURES, NES	1	No Quantity							287			0
S3	2000	2000	2000	2	0	2	Export	516	Namibia	NAM	716	Zimbabwe	ZWE								65	TEXTILE YARN,FABRIC,ETC.	1	No Quantity							373			0
S3	2000	2000	2000	2	0	2	Export	516	Namibia	NAM	716	Zimbabwe	ZWE								75	OFFICE MACHINES,ADP MACH	1	No Quantity							1178			0
S3	2000	2000	2000	2	0	2	Export	516	Namibia	NAM	716	Zimbabwe	ZWE								74	GENERAL INDUSTL.MACH.NES	1	No Quantity							1825			0
S3	2000	2000	2000	2	0	2	Export	516	Namibia	NAM	716	Zimbabwe	ZWE								76	TELECOMM.SOUND EQUIP ETC	1	No Quantity							132			0
S3	2000	2000	2000	2	0	2	Export	516	Namibia	NAM	716	Zimbabwe	ZWE								72	SPECIAL.INDUST.MACHINERY	1	No Quantity							5001			0
S3	2000	2000	2000	2	0	2	Export	516	Namibia	NAM	716	Zimbabwe	ZWE								82	FURNITURE,BEDDING,ETC.	1	No Quantity							36			0
S3	2000	2000	2000	2	0	2	Export	516	Namibia	NAM	716	Zimbabwe	ZWE								73	METALWORKING MACHINERY	1	No Quantity							128			0
S3	2000	2000	2000	2	0	2	Export	516	Namibia	NAM	716	Zimbabwe	ZWE								78	ROAD VEHICLES	1	No Quantity							15647			0
S3	2000	2000	2000	2	0	2	Export	516	Namibia	NAM	716	Zimbabwe	ZWE								77	ELEC MCH APPAR,PARTS,NES	1	No Quantity							341			0
S3	2000	2000	2000	2	0	2	Export	516	Namibia	NAM	716	Zimbabwe	ZWE								42	FIXED VEG. FATS AND OILS	1	No Quantity							883			0
S3	2000	2000	2000	2	0	2	Export	516	Namibia	NAM	716	Zimbabwe	ZWE								27	CRUDE FERTILIZER,MINERAL	1	No Quantity							215120			0
S3	2000	2000	2000	2	0	2	Export	516	Namibia	NAM	716	Zimbabwe	ZWE								54	MEDICINAL,PHARM.PRODUCTS	1	No Quantity							4267			0
S3	2000	2000	2000	2	0	2	Export	516	Namibia	NAM	716	Zimbabwe	ZWE								55	ESSENTL.OILS,PERFUME,ETC	1	No Quantity							174			0
S3	2000	2000	2000	2	0	2	Export	516	Namibia	NAM	716	Zimbabwe	ZWE								61	LEATHER, LEATHER GOODS	1	No Quantity							820			0
S3	2000	2000	2000	2	0	2	Export	516	Namibia	NAM	716	Zimbabwe	ZWE								00	LIVE ANIMALS	1	No Quantity							7			0
S3	2000	2000	2000	2	0	2	Export	516	Namibia	NAM	716	Zimbabwe	ZWE								01	MEAT, MEAT PREPARATIONS	1	No Quantity							119906			0
S3	2000	2000	2000	2	0	2	Export	516	Namibia	NAM	716	Zimbabwe	ZWE								03	FISH,CRUSTACEANS,MOLLUSC	1	No Quantity							1282009			0
S3	2000	2000	2000	2	0	2	Export	516	Namibia	NAM	716	Zimbabwe	ZWE								05	VEGETABLES AND FRUIT	1	No Quantity							3485			0
S3	2000	2000	2000	2	0	2	Export	516	Namibia	NAM	716	Zimbabwe	ZWE								12	TOBACCO,TOBACCO MANUFACT	1	No Quantity							74237			0
S3	2000	2000	2000	2	0	2	Export	516	Namibia	NAM	716	Zimbabwe	ZWE								21	HIDES,SKINS,FURSKINS,RAW	1	No Quantity							3876			0
S3	2000	2000	2000	2	0	2	Export	516	Namibia	NAM	716	Zimbabwe	ZWE								08	ANIMAL FEED STUFF	1	No Quantity							713692			0
S3	2000	2000	2000	2	0	2	Export	516	Namibia	NAM	716	Zimbabwe	ZWE								11	BEVERAGES	1	No Quantity							1521181			0
S3	2000	2000	2000	2	0	2	Export	516	Namibia	NAM	716	Zimbabwe	ZWE								85	FOOTWEAR	1	No Quantity							22			0
S3	2000	2000	2000	2	0	2	Export	516	Namibia	NAM	716	Zimbabwe	ZWE								89	MISC MANUFCTRD GOODS NES	1	No Quantity							4749			0
S3	2000	2000	2000	2	0	2	Export	516	Namibia	NAM	716	Zimbabwe	ZWE								93	SPEC.TRANSACT.NOT CLASSD	1	No Quantity							11877			0
S3	2000	2000	2000	2	0	2	Export	516	Namibia	NAM	724	Spain	ESP								93	SPEC.TRANSACT.NOT CLASSD	1	No Quantity							42823			0
S3	2000	2000	2000	2	0	2	Export	516	Namibia	NAM	724	Spain	ESP								89	MISC MANUFCTRD GOODS NES	1	No Quantity							66886			0
S3	2000	2000	2000	2	0	2	Export	516	Namibia	NAM	724	Spain	ESP								85	FOOTWEAR	1	No Quantity							184			0
S3	2000	2000	2000	2	0	2	Export	516	Namibia	NAM	724	Spain	ESP								84	CLOTHING AND ACCESSORIES	1	No Quantity							7993			0
S3	2000	2000	2000	2	0	2	Export	516	Namibia	NAM	724	Spain	ESP								83	TRAVEL GOODS,HANDBGS ETC	1	No Quantity							1724			0
S3	2000	2000	2000	2	0	2	Export	524	Nepal	NPL	724	Spain	ESP								85	FOOTWEAR	1	No Quantity							568			0
S3	2000	2000	2000	2	0	2	Export	516	Namibia	NAM	724	Spain	ESP								87	SCIENTIFIC EQUIPMENT NES	1	No Quantity							306305			0
S3	2000	2000	2000	2	0	2	Export	524	Nepal	NPL	724	Spain	ESP								83	TRAVEL GOODS,HANDBGS ETC	1	No Quantity							246403			0
S3	2000	2000	2000	2	0	2	Export	524	Nepal	NPL	724	Spain	ESP								84	CLOTHING AND ACCESSORIES	1	No Quantity							1844356			0
S3	2000	2000	2000	2	0	2	Export	524	Nepal	NPL	724	Spain	ESP								89	MISC MANUFCTRD GOODS NES	1	No Quantity							119395			0
S3	2000	2000	2000	2	0	2	Export	516	Namibia	NAM	724	Spain	ESP								09	MISC.EDIBLE PRODUCTS ETC	1	No Quantity							4177			0
S3	2000	2000	2000	2	0	2	Export	516	Namibia	NAM	724	Spain	ESP								21	HIDES,SKINS,FURSKINS,RAW	1	No Quantity							1868			0
S3	2000	2000	2000	2	0	2	Export	516	Namibia	NAM	724	Spain	ESP								12	TOBACCO,TOBACCO MANUFACT	1	No Quantity							3164			0
S3	2000	2000	2000	2	0	2	Export	524	Nepal	NPL	724	Spain	ESP								26	TEXTILE FIBRES	1	No Quantity							1424			0
S3	2000	2000	2000	2	0	2	Export	516	Namibia	NAM	724	Spain	ESP								26	TEXTILE FIBRES	1	No Quantity							394			0
S3	2000	2000	2000	2	0	2	Export	516	Namibia	NAM	724	Spain	ESP								23	CRUDE RUBBER	1	No Quantity							37			0
S3	2000	2000	2000	2	0	2	Export	516	Namibia	NAM	724	Spain	ESP								05	VEGETABLES AND FRUIT	1	No Quantity							10360			0
S3	2000	2000	2000	2	0	2	Export	516	Namibia	NAM	724	Spain	ESP								02	DAIRY PRODUCTS,BIRD EGGS	1	No Quantity							595			0
S3	2000	2000	2000	2	0	2	Export	516	Namibia	NAM	724	Spain	ESP								04	CEREALS,CEREAL PREPRTNS.	1	No Quantity							1463			0
S3	2000	2000	2000	2	0	2	Export	516	Namibia	NAM	724	Spain	ESP								07	COFFEE,TEA,COCOA,SPICES	1	No Quantity							2310			0
S3	2000	2000	2000	2	0	2	Export	516	Namibia	NAM	724	Spain	ESP								06	SUGAR,SUGR.PREPTNS,HONEY	1	No Quantity							165			0
S3	2000	2000	2000	2	0	2	Export	516	Namibia	NAM	724	Spain	ESP								03	FISH,CRUSTACEANS,MOLLUSC	1	No Quantity							129943225			0
S3	2000	2000	2000	2	0	2	Export	516	Namibia	NAM	724	Spain	ESP								01	MEAT, MEAT PREPARATIONS	1	No Quantity							7584			0
S3	2000	2000	2000	2	0	2	Export	516	Namibia	NAM	724	Spain	ESP								00	LIVE ANIMALS	1	No Quantity							14			0
S3	2000	2000	2000	2	0	2	Export	524	Nepal	NPL	724	Spain	ESP								61	LEATHER, LEATHER GOODS	1	No Quantity							263330			0
S3	2000	2000	2000	2	0	2	Export	516	Namibia	NAM	724	Spain	ESP								57	PLASTICS IN PRIMARY FORM	1	No Quantity							32			0
S3	2000	2000	2000	2	0	2	Export	516	Namibia	NAM	724	Spain	ESP								59	CHEMICAL MATERIALS NES	1	No Quantity							3060			0
S3	2000	2000	2000	2	0	2	Export	516	Namibia	NAM	724	Spain	ESP								58	PLASTIC,NON-PRIMARY FORM	1	No Quantity							3061			0
S3	2000	2000	2000	2	0	2	Export	516	Namibia	NAM	724	Spain	ESP								55	ESSENTL.OILS,PERFUME,ETC	1	No Quantity							442			0
S3	2000	2000	2000	2	0	2	Export	524	Nepal	NPL	724	Spain	ESP								55	ESSENTL.OILS,PERFUME,ETC	1	No Quantity							15575			0
S3	2000	2000	2000	2	0	2	Export	516	Namibia	NAM	724	Spain	ESP								54	MEDICINAL,PHARM.PRODUCTS	1	No Quantity							486			0
S3	2000	2000	2000	2	0	2	Export	516	Namibia	NAM	724	Spain	ESP								53	DYES,COLOURING MATERIALS	1	No Quantity							216			0
S3	2000	2000	2000	2	0	2	Export	516	Namibia	NAM	724	Spain	ESP								52	INORGANIC CHEMICALS	1	No Quantity							775			0
S3	2000	2000	2000	2	0	2	Export	516	Namibia	NAM	724	Spain	ESP								27	CRUDE FERTILIZER,MINERAL	1	No Quantity							2763			0
S3	2000	2000	2000	2	0	2	Export	516	Namibia	NAM	724	Spain	ESP								29	CRUDE ANIMAL,VEG.MATERL.	1	No Quantity							63585			0
S3	2000	2000	2000	2	0	2	Export	516	Namibia	NAM	724	Spain	ESP								41	ANIMAL OILS AND FATS	1	No Quantity							74565			0
S3	2000	2000	2000	2	0	2	Export	516	Namibia	NAM	724	Spain	ESP								34	GAS,NATURAL,MANUFACTURED	1	No Quantity							359			0
S3	2000	2000	2000	2	0	2	Export	516	Namibia	NAM	724	Spain	ESP								33	PETROLEUM,PETROL.PRODUCT	1	No Quantity							935710			0
S3	2000	2000	2000	2	0	2	Export	516	Namibia	NAM	724	Spain	ESP								77	ELEC MCH APPAR,PARTS,NES	1	No Quantity							44643			0
S3	2000	2000	2000	2	0	2	Export	516	Namibia	NAM	724	Spain	ESP								78	ROAD VEHICLES	1	No Quantity							62733			0
S3	2000	2000	2000	2	0	2	Export	516	Namibia	NAM	724	Spain	ESP								79	OTHR.TRANSPORT EQUIPMENT	1	No Quantity							4311			0
S3	2000	2000	2000	2	0	2	Export	516	Namibia	NAM	724	Spain	ESP								82	FURNITURE,BEDDING,ETC.	1	No Quantity							410			0
S3	2000	2000	2000	2	0	2	Export	524	Nepal	NPL	724	Spain	ESP								82	FURNITURE,BEDDING,ETC.	1	No Quantity							21525			0
S3	2000	2000	2000	2	0	2	Export	516	Namibia	NAM	724	Spain	ESP								72	SPECIAL.INDUST.MACHINERY	1	No Quantity							77082			0
S3	2000	2000	2000	2	0	2	Export	516	Namibia	NAM	724	Spain	ESP								68	NON-FERROUS METALS	1	No Quantity							4			0
S3	2000	2000	2000	2	0	2	Export	516	Namibia	NAM	724	Spain	ESP								71	POWER GENERATNG.MACHINES	1	No Quantity							107814			0
S3	2000	2000	2000	2	0	2	Export	516	Namibia	NAM	724	Spain	ESP								76	TELECOMM.SOUND EQUIP ETC	1	No Quantity							172			0
S3	2000	2000	2000	2	0	2	Export	516	Namibia	NAM	724	Spain	ESP								74	GENERAL INDUSTL.MACH.NES	1	No Quantity							9827			0
S3	2000	2000	2000	2	0	2	Export	516	Namibia	NAM	724	Spain	ESP								75	OFFICE MACHINES,ADP MACH	1	No Quantity							13624			0
S3	2000	2000	2000	2	0	2	Export	516	Namibia	NAM	724	Spain	ESP								65	TEXTILE YARN,FABRIC,ETC.	1	No Quantity							32101			0
S3	2000	2000	2000	2	0	2	Export	524	Nepal	NPL	724	Spain	ESP								64	PAPER,PAPERBOARD,ETC.	1	No Quantity							47499			0
S3	2000	2000	2000	2	0	2	Export	516	Namibia	NAM	724	Spain	ESP								62	RUBBER MANUFACTURES, NES	1	No Quantity							6259			0
S3	2000	2000	2000	2	0	2	Export	516	Namibia	NAM	724	Spain	ESP								63	CORK, WOOD MANUFACTURES	1	No Quantity							20108			0
S3	2000	2000	2000	2	0	2	Export	524	Nepal	NPL	724	Spain	ESP								63	CORK, WOOD MANUFACTURES	1	No Quantity							12418			0
S3	2000	2000	2000	2	0	2	Export	516	Namibia	NAM	724	Spain	ESP								64	PAPER,PAPERBOARD,ETC.	1	No Quantity							49656			0
S3	2000	2000	2000	2	0	2	Export	516	Namibia	NAM	724	Spain	ESP								66	NON-METAL.MINERAL MANFCT	1	No Quantity							5707			0
S3	2000	2000	2000	2	0	2	Export	524	Nepal	NPL	724	Spain	ESP								65	TEXTILE YARN,FABRIC,ETC.	1	No Quantity							1647995			0
S3	2000	2000	2000	2	0	2	Export	516	Namibia	NAM	724	Spain	ESP								69	METALS MANUFACTURES,NES	1	No Quantity							66230			0
S3	2000	2000	2000	2	0	2	Export	516	Namibia	NAM	724	Spain	ESP								67	IRON AND STEEL	1	No Quantity							31131			0
S3	2000	2000	2000	2	0	2	Export	524	Nepal	NPL	724	Spain	ESP								66	NON-METAL.MINERAL MANFCT	1	No Quantity							9036			0
S3	2000	2000	2000	2	0	2	Export	516	Namibia	NAM	748	Swaziland	SWZ								78	ROAD VEHICLES	1	No Quantity							24429			0
S3	2000	2000	2000	2	0	2	Export	516	Namibia	NAM	748	Swaziland	SWZ								00	LIVE ANIMALS	1	No Quantity							72			0
S3	2000	2000	2000	2	0	2	Export	516	Namibia	NAM	748	Swaziland	SWZ								93	SPEC.TRANSACT.NOT CLASSD	1	No Quantity							402			0
S3	2000	2000	2000	2	0	2	Export	516	Namibia	NAM	752	Sweden	SWE								93	SPEC.TRANSACT.NOT CLASSD	1	No Quantity							55757			0
S3	2000	2000	2000	2	0	2	Export	516	Namibia	NAM	752	Sweden	SWE								89	MISC MANUFCTRD GOODS NES	1	No Quantity							8109			0
S3	2000	2000	2000	2	0	2	Export	524	Nepal	NPL	752	Sweden	SWE								84	CLOTHING AND ACCESSORIES	1	No Quantity							305280			0
S3	2000	2000	2000	2	0	2	Export	524	Nepal	NPL	752	Sweden	SWE								83	TRAVEL GOODS,HANDBGS ETC	1	No Quantity							14700			0
S3	2000	2000	2000	2	0	2	Export	516	Namibia	NAM	752	Sweden	SWE								87	SCIENTIFIC EQUIPMENT NES	1	No Quantity							3317			0
S3	2000	2000	2000	2	0	2	Export	524	Nepal	NPL	752	Sweden	SWE								89	MISC MANUFCTRD GOODS NES	1	No Quantity							10988			0
S3	2000	2000	2000	2	0	2	Export	516	Namibia	NAM	752	Sweden	SWE								26	TEXTILE FIBRES	1	No Quantity							4499			0
S3	2000	2000	2000	2	0	2	Export	516	Namibia	NAM	752	Sweden	SWE								21	HIDES,SKINS,FURSKINS,RAW	1	No Quantity							727			0
S3	2000	2000	2000	2	0	2	Export	516	Namibia	NAM	752	Sweden	SWE								11	BEVERAGES	1	No Quantity							7032			0
S3	2000	2000	2000	2	0	2	Export	524	Nepal	NPL	752	Sweden	SWE								29	CRUDE ANIMAL,VEG.MATERL.	1	No Quantity							839			0
S3	2000	2000	2000	2	0	2	Export	516	Namibia	NAM	752	Sweden	SWE								29	CRUDE ANIMAL,VEG.MATERL.	1	No Quantity							72			0
S3	2000	2000	2000	2	0	2	Export	516	Namibia	NAM	752	Sweden	SWE								54	MEDICINAL,PHARM.PRODUCTS	1	No Quantity							38			0
S3	2000	2000	2000	2	0	2	Export	524	Nepal	NPL	752	Sweden	SWE								54	MEDICINAL,PHARM.PRODUCTS	1	No Quantity							1727			0
S3	2000	2000	2000	2	0	2	Export	524	Nepal	NPL	752	Sweden	SWE								55	ESSENTL.OILS,PERFUME,ETC	1	No Quantity							1884			0
S3	2000	2000	2000	2	0	2	Export	516	Namibia	NAM	752	Sweden	SWE								77	ELEC MCH APPAR,PARTS,NES	1	No Quantity							9836			0
S3	2000	2000	2000	2	0	2	Export	524	Nepal	NPL	752	Sweden	SWE								82	FURNITURE,BEDDING,ETC.	1	No Quantity							11296			0
S3	2000	2000	2000	2	0	2	Export	516	Namibia	NAM	752	Sweden	SWE								82	FURNITURE,BEDDING,ETC.	1	No Quantity							201			0
S3	2000	2000	2000	2	0	2	Export	516	Namibia	NAM	752	Sweden	SWE								76	TELECOMM.SOUND EQUIP ETC	1	No Quantity							69			0
S3	2000	2000	2000	2	0	2	Export	516	Namibia	NAM	752	Sweden	SWE								71	POWER GENERATNG.MACHINES	1	No Quantity							2930			0
S3	2000	2000	2000	2	0	2	Export	516	Namibia	NAM	752	Sweden	SWE								69	METALS MANUFACTURES,NES	1	No Quantity							1208			0
S3	2000	2000	2000	2	0	2	Export	524	Nepal	NPL	752	Sweden	SWE								65	TEXTILE YARN,FABRIC,ETC.	1	No Quantity							991312			0
S3	2000	2000	2000	2	0	2	Export	516	Namibia	NAM	752	Sweden	SWE								66	NON-METAL.MINERAL MANFCT	1	No Quantity							4009			0
S3	2000	2000	2000	2	0	2	Export	516	Namibia	NAM	752	Sweden	SWE								63	CORK, WOOD MANUFACTURES	1	No Quantity							3860			0
S3	2000	2000	2000	2	0	2	Export	524	Nepal	NPL	752	Sweden	SWE								64	PAPER,PAPERBOARD,ETC.	1	No Quantity							4952			0
S3	2000	2000	2000	2	0	2	Export	516	Namibia	NAM	752	Sweden	SWE								65	TEXTILE YARN,FABRIC,ETC.	1	No Quantity							403			0
S3	2000	2000	2000	2	0	2	Export	516	Namibia	NAM	757	Switzerland	CHE								65	TEXTILE YARN,FABRIC,ETC.	1	No Quantity							1574			0
S3	2000	2000	2000	2	0	2	Export	524	Nepal	NPL	757	Switzerland	CHE								64	PAPER,PAPERBOARD,ETC.	1	No Quantity							41687			0
S3	2000	2000	2000	2	0	2	Export	516	Namibia	NAM	757	Switzerland	CHE								63	CORK, WOOD MANUFACTURES	1	No Quantity							2831			0
S3	2000	2000	2000	2	0	2	Export	524	Nepal	NPL	757	Switzerland	CHE								63	CORK, WOOD MANUFACTURES	1	No Quantity							7969			0
S3	2000	2000	2000	2	0	2	Export	516	Namibia	NAM	757	Switzerland	CHE								66	NON-METAL.MINERAL MANFCT	1	No Quantity							38203370			0
S3	2000	2000	2000	2	0	2	Export	516	Namibia	NAM	757	Switzerland	CHE								64	PAPER,PAPERBOARD,ETC.	1	No Quantity							26880			0
S3	2000	2000	2000	2	0	2	Export	524	Nepal	NPL	757	Switzerland	CHE								65	TEXTILE YARN,FABRIC,ETC.	1	No Quantity							4867298			0
S3	2000	2000	2000	2	0	2	Export	516	Namibia	NAM	757	Switzerland	CHE								71	POWER GENERATNG.MACHINES	1	No Quantity							34473			0
S3	2000	2000	2000	2	0	2	Export	516	Namibia	NAM	757	Switzerland	CHE								74	GENERAL INDUSTL.MACH.NES	1	No Quantity							733			0
S3	2000	2000	2000	2	0	2	Export	516	Namibia	NAM	757	Switzerland	CHE								82	FURNITURE,BEDDING,ETC.	1	No Quantity							1724			0
S3	2000	2000	2000	2	0	2	Export	524	Nepal	NPL	757	Switzerland	CHE								82	FURNITURE,BEDDING,ETC.	1	No Quantity							2745			0
S3	2000	2000	2000	2	0	2	Export	516	Namibia	NAM	757	Switzerland	CHE								78	ROAD VEHICLES	1	No Quantity							12063			0
S3	2000	2000	2000	2	0	2	Export	524	Nepal	NPL	757	Switzerland	CHE								55	ESSENTL.OILS,PERFUME,ETC	1	No Quantity							1737			0
S3	2000	2000	2000	2	0	2	Export	516	Namibia	NAM	757	Switzerland	CHE								55	ESSENTL.OILS,PERFUME,ETC	1	No Quantity							12			0
S3	2000	2000	2000	2	0	2	Export	516	Namibia	NAM	757	Switzerland	CHE								58	PLASTIC,NON-PRIMARY FORM	1	No Quantity							926			0
S3	2000	2000	2000	2	0	2	Export	516	Namibia	NAM	757	Switzerland	CHE								29	CRUDE ANIMAL,VEG.MATERL.	1	No Quantity							420			0
S3	2000	2000	2000	2	0	2	Export	516	Namibia	NAM	757	Switzerland	CHE								27	CRUDE FERTILIZER,MINERAL	1	No Quantity							27113			0
S3	2000	2000	2000	2	0	2	Export	516	Namibia	NAM	757	Switzerland	CHE								28	METALLIFEROUS ORE,SCRAP	1	No Quantity							2454710			0
S3	2000	2000	2000	2	0	2	Export	516	Namibia	NAM	757	Switzerland	CHE								33	PETROLEUM,PETROL.PRODUCT	1	No Quantity							201			0
S3	2000	2000	2000	2	0	2	Export	524	Nepal	NPL	757	Switzerland	CHE								08	ANIMAL FEED STUFF	1	No Quantity							1124			0
S3	2000	2000	2000	2	0	2	Export	524	Nepal	NPL	757	Switzerland	CHE								07	COFFEE,TEA,COCOA,SPICES	1	No Quantity							667			0
S3	2000	2000	2000	2	0	2	Export	516	Namibia	NAM	757	Switzerland	CHE								21	HIDES,SKINS,FURSKINS,RAW	1	No Quantity							374			0
S3	2000	2000	2000	2	0	2	Export	516	Namibia	NAM	757	Switzerland	CHE								00	LIVE ANIMALS	1	No Quantity							14			0
S3	2000	2000	2000	2	0	2	Export	516	Namibia	NAM	757	Switzerland	CHE								01	MEAT, MEAT PREPARATIONS	1	No Quantity							304097			0
S3	2000	2000	2000	2	0	2	Export	516	Namibia	NAM	757	Switzerland	CHE								03	FISH,CRUSTACEANS,MOLLUSC	1	No Quantity							1027			0
S3	2000	2000	2000	2	0	2	Export	524	Nepal	NPL	757	Switzerland	CHE								89	MISC MANUFCTRD GOODS NES	1	No Quantity							67080			0
S3	2000	2000	2000	2	0	2	Export	524	Nepal	NPL	757	Switzerland	CHE								83	TRAVEL GOODS,HANDBGS ETC	1	No Quantity							24374			0
S3	2000	2000	2000	2	0	2	Export	524	Nepal	NPL	757	Switzerland	CHE								84	CLOTHING AND ACCESSORIES	1	No Quantity							861222			0
S3	2000	2000	2000	2	0	2	Export	516	Namibia	NAM	757	Switzerland	CHE								89	MISC MANUFCTRD GOODS NES	1	No Quantity							32318			0
S3	2000	2000	2000	2	0	2	Export	516	Namibia	NAM	757	Switzerland	CHE								93	SPEC.TRANSACT.NOT CLASSD	1	No Quantity							11396			0
S3	2000	2000	2000	2	0	2	Export	516	Namibia	NAM	760	Syria	SYR								01	MEAT, MEAT PREPARATIONS	1	No Quantity							1674			0
S3	2000	2000	2000	2	0	2	Export	516	Namibia	NAM	764	Thailand	THA								03	FISH,CRUSTACEANS,MOLLUSC	1	No Quantity							65			0
S3	2000	2000	2000	2	0	2	Export	516	Namibia	NAM	764	Thailand	THA								59	CHEMICAL MATERIALS NES	1	No Quantity							86			0
S3	2000	2000	2000	2	0	2	Export	524	Nepal	NPL	764	Thailand	THA								61	LEATHER, LEATHER GOODS	1	No Quantity							53195			0
S3	2000	2000	2000	2	0	2	Export	516	Namibia	NAM	764	Thailand	THA								82	FURNITURE,BEDDING,ETC.	1	No Quantity							120			0
S3	2000	2000	2000	2	0	2	Export	524	Nepal	NPL	764	Thailand	THA								65	TEXTILE YARN,FABRIC,ETC.	1	No Quantity							4057			0
S3	2000	2000	2000	2	0	2	Export	516	Namibia	NAM	764	Thailand	THA								66	NON-METAL.MINERAL MANFCT	1	No Quantity							191			0
S3	2000	2000	2000	2	0	2	Export	524	Nepal	NPL	764	Thailand	THA								63	CORK, WOOD MANUFACTURES	1	No Quantity							1576			0
S3	2000	2000	2000	2	0	2	Export	516	Namibia	NAM	764	Thailand	THA								63	CORK, WOOD MANUFACTURES	1	No Quantity							57			0
S3	2000	2000	2000	2	0	2	Export	516	Namibia	NAM	764	Thailand	THA								89	MISC MANUFCTRD GOODS NES	1	No Quantity							394			0
S3	2000	2000	2000	2	0	2	Export	524	Nepal	NPL	764	Thailand	THA								89	MISC MANUFCTRD GOODS NES	1	No Quantity							9988			0
S3	2000	2000	2000	2	0	2	Export	524	Nepal	NPL	784	United Arab Emirates	ARE								89	MISC MANUFCTRD GOODS NES	1	No Quantity							104227			0
S3	2000	2000	2000	2	0	2	Export	524	Nepal	NPL	784	United Arab Emirates	ARE								88	PHOTO.APPARAT.NES;CLOCKS	1	No Quantity							19998			0
S3	2000	2000	2000	2	0	2	Export	516	Namibia	NAM	784	United Arab Emirates	ARE								93	SPEC.TRANSACT.NOT CLASSD	1	No Quantity							14370			0
S3	2000	2000	2000	2	0	2	Export	524	Nepal	NPL	784	United Arab Emirates	ARE								84	CLOTHING AND ACCESSORIES	1	No Quantity							58867			0
S3	2000	2000	2000	2	0	2	Export	516	Namibia	NAM	784	United Arab Emirates	ARE								87	SCIENTIFIC EQUIPMENT NES	1	No Quantity							1093			0
S3	2000	2000	2000	2	0	2	Export	516	Namibia	NAM	784	United Arab Emirates	ARE								84	CLOTHING AND ACCESSORIES	1	No Quantity							4101			0
S3	2000	2000	2000	2	0	2	Export	516	Namibia	NAM	784	United Arab Emirates	ARE								64	PAPER,PAPERBOARD,ETC.	1	No Quantity							5795			0
S3	2000	2000	2000	2	0	2	Export	516	Namibia	NAM	784	United Arab Emirates	ARE								69	METALS MANUFACTURES,NES	1	No Quantity							14			0
S3	2000	2000	2000	2	0	2	Export	516	Namibia	NAM	784	United Arab Emirates	ARE								77	ELEC MCH APPAR,PARTS,NES	1	No Quantity							3624			0
S3	2000	2000	2000	2	0	2	Export	516	Namibia	NAM	784	United Arab Emirates	ARE								75	OFFICE MACHINES,ADP MACH	1	No Quantity							115			0
S3	2000	2000	2000	2	0	2	Export	516	Namibia	NAM	784	United Arab Emirates	ARE								76	TELECOMM.SOUND EQUIP ETC	1	No Quantity							22537			0
S3	2000	2000	2000	2	0	2	Export	524	Nepal	NPL	784	United Arab Emirates	ARE								55	ESSENTL.OILS,PERFUME,ETC	1	No Quantity							2064			0
S3	2000	2000	2000	2	0	2	Export	524	Nepal	NPL	784	United Arab Emirates	ARE								29	CRUDE ANIMAL,VEG.MATERL.	1	No Quantity							1169			0
S3	2000	2000	2000	2	0	2	Export	516	Namibia	NAM	784	United Arab Emirates	ARE								03	FISH,CRUSTACEANS,MOLLUSC	1	No Quantity							21555			0
S3	2000	2000	2000	2	0	2	Export	516	Namibia	NAM	784	United Arab Emirates	ARE								02	DAIRY PRODUCTS,BIRD EGGS	1	No Quantity							32282			0
S3	2000	2000	2000	2	0	2	Export	524	Nepal	NPL	784	United Arab Emirates	ARE								09	MISC.EDIBLE PRODUCTS ETC	1	No Quantity							129160			0
S3	2000	2000	2000	2	0	2	Export	524	Nepal	NPL	784	United Arab Emirates	ARE								06	SUGAR,SUGR.PREPTNS,HONEY	1	No Quantity							17856			0
S3	2000	2000	2000	2	0	2	Export	516	Namibia	NAM	784	United Arab Emirates	ARE								11	BEVERAGES	1	No Quantity							8606			0
S3	2000	2000	2000	2	0	2	Export	516	Namibia	NAM	788	Tunisia	TUN								89	MISC MANUFCTRD GOODS NES	1	No Quantity							3			0
S3	2000	2000	2000	2	0	2	Export	516	Namibia	NAM	792	Turkey	TUR								93	SPEC.TRANSACT.NOT CLASSD	1	No Quantity							72			0
S3	2000	2000	2000	2	0	2	Export	516	Namibia	NAM	792	Turkey	TUR								85	FOOTWEAR	1	No Quantity							13197			0
S3	2000	2000	2000	2	0	2	Export	524	Nepal	NPL	792	Turkey	TUR								84	CLOTHING AND ACCESSORIES	1	No Quantity							48753			0
S3	2000	2000	2000	2	0	2	Export	524	Nepal	NPL	792	Turkey	TUR								89	MISC MANUFCTRD GOODS NES	1	No Quantity							1755			0
S3	2000	2000	2000	2	0	2	Export	516	Namibia	NAM	792	Turkey	TUR								04	CEREALS,CEREAL PREPRTNS.	1	No Quantity							190			0
S3	2000	2000	2000	2	0	2	Export	516	Namibia	NAM	792	Turkey	TUR								03	FISH,CRUSTACEANS,MOLLUSC	1	No Quantity							6970			0
S3	2000	2000	2000	2	0	2	Export	524	Nepal	NPL	792	Turkey	TUR								61	LEATHER, LEATHER GOODS	1	No Quantity							33855			0
S3	2000	2000	2000	2	0	2	Export	516	Namibia	NAM	792	Turkey	TUR								69	METALS MANUFACTURES,NES	1	No Quantity							36			0
S3	2000	2000	2000	2	0	2	Export	524	Nepal	NPL	792	Turkey	TUR								65	TEXTILE YARN,FABRIC,ETC.	1	No Quantity							552967			0
S3	2000	2000	2000	2	0	2	Export	516	Namibia	NAM	800	Uganda	UGA								69	METALS MANUFACTURES,NES	1	No Quantity							2271			0
S3	2000	2000	2000	2	0	2	Export	516	Namibia	NAM	800	Uganda	UGA								76	TELECOMM.SOUND EQUIP ETC	1	No Quantity							1724			0
S3	2000	2000	2000	2	0	2	Export	516	Namibia	NAM	800	Uganda	UGA								74	GENERAL INDUSTL.MACH.NES	1	No Quantity							12215			0
S3	2000	2000	2000	2	0	2	Export	516	Namibia	NAM	800	Uganda	UGA								00	LIVE ANIMALS	1	No Quantity							72			0
S3	2000	2000	2000	2	0	2	Export	516	Namibia	NAM	800	Uganda	UGA								93	SPEC.TRANSACT.NOT CLASSD	1	No Quantity							4728			0
S3	2000	2000	2000	2	0	2	Export	516	Namibia	NAM	804	Ukraine	UKR								89	MISC MANUFCTRD GOODS NES	1	No Quantity							72			0
S3	2000	2000	2000	2	0	2	Export	516	Namibia	NAM	804	Ukraine	UKR								76	TELECOMM.SOUND EQUIP ETC	1	No Quantity							43			0
S3	2000	2000	2000	2	0	2	Export	516	Namibia	NAM	804	Ukraine	UKR								64	PAPER,PAPERBOARD,ETC.	1	No Quantity							37963			0
S3	2000	2000	2000	2	0	2	Export	516	Namibia	NAM	804	Ukraine	UKR								65	TEXTILE YARN,FABRIC,ETC.	1	No Quantity							6197			0
S3	2000	2000	2000	2	0	2	Export	524	Nepal	NPL	818	Egypt	EGY								65	TEXTILE YARN,FABRIC,ETC.	1	No Quantity							1206			0
S3	2000	2000	2000	2	0	2	Export	516	Namibia	NAM	818	Egypt	EGY								82	FURNITURE,BEDDING,ETC.	1	No Quantity							6036			0
S3	2000	2000	2000	2	0	2	Export	516	Namibia	NAM	818	Egypt	EGY								12	TOBACCO,TOBACCO MANUFACT	1	No Quantity							132749			0
S3	2000	2000	2000	2	0	2	Export	516	Namibia	NAM	818	Egypt	EGY								89	MISC MANUFCTRD GOODS NES	1	No Quantity							43			0
S3	2000	2000	2000	2	0	2	Export	516	Namibia	NAM	818	Egypt	EGY								93	SPEC.TRANSACT.NOT CLASSD	1	No Quantity							29818			0
S3	2000	2000	2000	2	0	2	Export	524	Nepal	NPL	818	Egypt	EGY								89	MISC MANUFCTRD GOODS NES	1	No Quantity							1989			0
S3	2000	2000	2000	2	0	2	Export	524	Nepal	NPL	826	United Kingdom	GBR								89	MISC MANUFCTRD GOODS NES	1	No Quantity							297605			0
S3	2000	2000	2000	2	0	2	Export	516	Namibia	NAM	826	United Kingdom	GBR								88	PHOTO.APPARAT.NES;CLOCKS	1	No Quantity							8683			0
S3	2000	2000	2000	2	0	2	Export	516	Namibia	NAM	826	United Kingdom	GBR								93	SPEC.TRANSACT.NOT CLASSD	1	No Quantity							352231			0
S3	2000	2000	2000	2	0	2	Export	516	Namibia	NAM	826	United Kingdom	GBR								89	MISC MANUFCTRD GOODS NES	1	No Quantity							1951193			0
S3	2000	2000	2000	2	0	2	Export	524	Nepal	NPL	826	United Kingdom	GBR								84	CLOTHING AND ACCESSORIES	1	No Quantity							11528674			0
S3	2000	2000	2000	2	0	2	Export	524	Nepal	NPL	826	United Kingdom	GBR								83	TRAVEL GOODS,HANDBGS ETC	1	No Quantity							195809			0
S3	2000	2000	2000	2	0	2	Export	516	Namibia	NAM	826	United Kingdom	GBR								87	SCIENTIFIC EQUIPMENT NES	1	No Quantity							262614			0
S3	2000	2000	2000	2	0	2	Export	516	Namibia	NAM	826	United Kingdom	GBR								83	TRAVEL GOODS,HANDBGS ETC	1	No Quantity							1113			0
S3	2000	2000	2000	2	0	2	Export	524	Nepal	NPL	826	United Kingdom	GBR								11	BEVERAGES	1	No Quantity							30932			0
S3	2000	2000	2000	2	0	2	Export	524	Nepal	NPL	826	United Kingdom	GBR								21	HIDES,SKINS,FURSKINS,RAW	1	No Quantity							24001			0
S3	2000	2000	2000	2	0	2	Export	524	Nepal	NPL	826	United Kingdom	GBR								22	OIL SEED,OLEAGINUS FRUIT	1	No Quantity							16131			0
S3	2000	2000	2000	2	0	2	Export	516	Namibia	NAM	826	United Kingdom	GBR								24	CORK AND WOOD	1	No Quantity							1722			0
S3	2000	2000	2000	2	0	2	Export	516	Namibia	NAM	826	United Kingdom	GBR								11	BEVERAGES	1	No Quantity							348826			0
S3	2000	2000	2000	2	0	2	Export	516	Namibia	NAM	826	United Kingdom	GBR								00	LIVE ANIMALS	1	No Quantity							144			0
S3	2000	2000	2000	2	0	2	Export	516	Namibia	NAM	826	United Kingdom	GBR								01	MEAT, MEAT PREPARATIONS	1	No Quantity							982171			0
S3	2000	2000	2000	2	0	2	Export	516	Namibia	NAM	826	United Kingdom	GBR								03	FISH,CRUSTACEANS,MOLLUSC	1	No Quantity							5442330			0
S3	2000	2000	2000	2	0	2	Export	516	Namibia	NAM	826	United Kingdom	GBR								05	VEGETABLES AND FRUIT	1	No Quantity							8368			0
S3	2000	2000	2000	2	0	2	Export	524	Nepal	NPL	826	United Kingdom	GBR								05	VEGETABLES AND FRUIT	1	No Quantity							25207			0
S3	2000	2000	2000	2	0	2	Export	524	Nepal	NPL	826	United Kingdom	GBR								61	LEATHER, LEATHER GOODS	1	No Quantity							132783			0
S3	2000	2000	2000	2	0	2	Export	516	Namibia	NAM	826	United Kingdom	GBR								61	LEATHER, LEATHER GOODS	1	No Quantity							105			0
S3	2000	2000	2000	2	0	2	Export	524	Nepal	NPL	826	United Kingdom	GBR								55	ESSENTL.OILS,PERFUME,ETC	1	No Quantity							11042			0
S3	2000	2000	2000	2	0	2	Export	516	Namibia	NAM	826	United Kingdom	GBR								55	ESSENTL.OILS,PERFUME,ETC	1	No Quantity							1083			0
S3	2000	2000	2000	2	0	2	Export	516	Namibia	NAM	826	United Kingdom	GBR								52	INORGANIC CHEMICALS	1	No Quantity							884			0
S3	2000	2000	2000	2	0	2	Export	516	Namibia	NAM	826	United Kingdom	GBR								53	DYES,COLOURING MATERIALS	1	No Quantity							1210			0
S3	2000	2000	2000	2	0	2	Export	516	Namibia	NAM	826	United Kingdom	GBR								28	METALLIFEROUS ORE,SCRAP	1	No Quantity							18212618			0
S3	2000	2000	2000	2	0	2	Export	516	Namibia	NAM	826	United Kingdom	GBR								33	PETROLEUM,PETROL.PRODUCT	1	No Quantity							21054			0
S3	2000	2000	2000	2	0	2	Export	516	Namibia	NAM	826	United Kingdom	GBR								41	ANIMAL OILS AND FATS	1	No Quantity							183513			0
S3	2000	2000	2000	2	0	2	Export	516	Namibia	NAM	826	United Kingdom	GBR								27	CRUDE FERTILIZER,MINERAL	1	No Quantity							110521			0
S3	2000	2000	2000	2	0	2	Export	516	Namibia	NAM	826	United Kingdom	GBR								29	CRUDE ANIMAL,VEG.MATERL.	1	No Quantity							2170			0
S3	2000	2000	2000	2	0	2	Export	516	Namibia	NAM	826	United Kingdom	GBR								82	FURNITURE,BEDDING,ETC.	1	No Quantity							920			0
S3	2000	2000	2000	2	0	2	Export	524	Nepal	NPL	826	United Kingdom	GBR								82	FURNITURE,BEDDING,ETC.	1	No Quantity							2397			0
S3	2000	2000	2000	2	0	2	Export	516	Namibia	NAM	826	United Kingdom	GBR								79	OTHR.TRANSPORT EQUIPMENT	1	No Quantity							8192			0
S3	2000	2000	2000	2	0	2	Export	516	Namibia	NAM	826	United Kingdom	GBR								73	METALWORKING MACHINERY	1	No Quantity							7			0
S3	2000	2000	2000	2	0	2	Export	516	Namibia	NAM	826	United Kingdom	GBR								77	ELEC MCH APPAR,PARTS,NES	1	No Quantity							5747			0
S3	2000	2000	2000	2	0	2	Export	516	Namibia	NAM	826	United Kingdom	GBR								78	ROAD VEHICLES	1	No Quantity							184152			0
S3	2000	2000	2000	2	0	2	Export	516	Namibia	NAM	826	United Kingdom	GBR								76	TELECOMM.SOUND EQUIP ETC	1	No Quantity							22228			0
S3	2000	2000	2000	2	0	2	Export	516	Namibia	NAM	826	United Kingdom	GBR								74	GENERAL INDUSTL.MACH.NES	1	No Quantity							1859			0
S3	2000	2000	2000	2	0	2	Export	516	Namibia	NAM	826	United Kingdom	GBR								75	OFFICE MACHINES,ADP MACH	1	No Quantity							3461			0
S3	2000	2000	2000	2	0	2	Export	516	Namibia	NAM	826	United Kingdom	GBR								71	POWER GENERATNG.MACHINES	1	No Quantity							32704			0
S3	2000	2000	2000	2	0	2	Export	516	Namibia	NAM	826	United Kingdom	GBR								72	SPECIAL.INDUST.MACHINERY	1	No Quantity							431			0
S3	2000	2000	2000	2	0	2	Export	524	Nepal	NPL	826	United Kingdom	GBR								65	TEXTILE YARN,FABRIC,ETC.	1	No Quantity							3729878			0
S3	2000	2000	2000	2	0	2	Export	516	Namibia	NAM	826	United Kingdom	GBR								66	NON-METAL.MINERAL MANFCT	1	No Quantity							402081227			0
S3	2000	2000	2000	2	0	2	Export	516	Namibia	NAM	826	United Kingdom	GBR								69	METALS MANUFACTURES,NES	1	No Quantity							166308			0
S3	2000	2000	2000	2	0	2	Export	516	Namibia	NAM	826	United Kingdom	GBR								67	IRON AND STEEL	1	No Quantity							28784			0
S3	2000	2000	2000	2	0	2	Export	516	Namibia	NAM	826	United Kingdom	GBR								65	TEXTILE YARN,FABRIC,ETC.	1	No Quantity							83576			0
S3	2000	2000	2000	2	0	2	Export	524	Nepal	NPL	826	United Kingdom	GBR								64	PAPER,PAPERBOARD,ETC.	1	No Quantity							741800			0
S3	2000	2000	2000	2	0	2	Export	516	Namibia	NAM	826	United Kingdom	GBR								63	CORK, WOOD MANUFACTURES	1	No Quantity							44400			0
S3	2000	2000	2000	2	0	2	Export	516	Namibia	NAM	826	United Kingdom	GBR								62	RUBBER MANUFACTURES, NES	1	No Quantity							4770			0
S3	2000	2000	2000	2	0	2	Export	524	Nepal	NPL	826	United Kingdom	GBR								63	CORK, WOOD MANUFACTURES	1	No Quantity							12830			0
S3	2000	2000	2000	2	0	2	Export	516	Namibia	NAM	834	United Rep. of Tanzania	TZA								64	PAPER,PAPERBOARD,ETC.	1	No Quantity							43			0
S3	2000	2000	2000	2	0	2	Export	516	Namibia	NAM	834	United Rep. of Tanzania	TZA								76	TELECOMM.SOUND EQUIP ETC	1	No Quantity							11			0
S3	2000	2000	2000	2	0	2	Export	516	Namibia	NAM	834	United Rep. of Tanzania	TZA								78	ROAD VEHICLES	1	No Quantity							5748			0
S3	2000	2000	2000	2	0	2	Export	516	Namibia	NAM	834	United Rep. of Tanzania	TZA								82	FURNITURE,BEDDING,ETC.	1	No Quantity							2529			0
S3	2000	2000	2000	2	0	2	Export	516	Namibia	NAM	834	United Rep. of Tanzania	TZA								27	CRUDE FERTILIZER,MINERAL	1	No Quantity							10			0
S3	2000	2000	2000	2	0	2	Export	516	Namibia	NAM	834	United Rep. of Tanzania	TZA								03	FISH,CRUSTACEANS,MOLLUSC	1	No Quantity							142313			0
S3	2000	2000	2000	2	0	2	Export	516	Namibia	NAM	834	United Rep. of Tanzania	TZA								11	BEVERAGES	1	No Quantity							42246			0
S3	2000	2000	2000	2	0	2	Export	516	Namibia	NAM	834	United Rep. of Tanzania	TZA								89	MISC MANUFCTRD GOODS NES	1	No Quantity							66			0
S3	2000	2000	2000	2	0	2	Export	516	Namibia	NAM	834	United Rep. of Tanzania	TZA								93	SPEC.TRANSACT.NOT CLASSD	1	No Quantity							18813			0
S3	2000	2000	2000	2	0	2	Export	516	Namibia	NAM	842	USA	USA								93	SPEC.TRANSACT.NOT CLASSD	1	No Quantity							47986			0
S3	2000	2000	2000	2	0	2	Export	516	Namibia	NAM	842	USA	USA								89	MISC MANUFCTRD GOODS NES	1	No Quantity							236798			0
S3	2000	2000	2000	2	0	2	Export	516	Namibia	NAM	842	USA	USA								83	TRAVEL GOODS,HANDBGS ETC	1	No Quantity							605			0
S3	2000	2000	2000	2	0	2	Export	524	Nepal	NPL	842	USA	USA								85	FOOTWEAR	1	No Quantity							679			0
S3	2000	2000	2000	2	0	2	Export	516	Namibia	NAM	842	USA	USA								87	SCIENTIFIC EQUIPMENT NES	1	No Quantity							146913			0
S3	2000	2000	2000	2	0	2	Export	516	Namibia	NAM	842	USA	USA								85	FOOTWEAR	1	No Quantity							22			0
S3	2000	2000	2000	2	0	2	Export	516	Namibia	NAM	842	USA	USA								84	CLOTHING AND ACCESSORIES	1	No Quantity							4608			0
S3	2000	2000	2000	2	0	2	Export	524	Nepal	NPL	842	USA	USA								83	TRAVEL GOODS,HANDBGS ETC	1	No Quantity							312853			0
S3	2000	2000	2000	2	0	2	Export	524	Nepal	NPL	842	USA	USA								84	CLOTHING AND ACCESSORIES	1	No Quantity							157181824			0
S3	2000	2000	2000	2	0	2	Export	524	Nepal	NPL	842	USA	USA								89	MISC MANUFCTRD GOODS NES	1	No Quantity							2780850			0
S3	2000	2000	2000	2	0	2	Export	516	Namibia	NAM	842	USA	USA								11	BEVERAGES	1	No Quantity							13			0
S3	2000	2000	2000	2	0	2	Export	524	Nepal	NPL	842	USA	USA								06	SUGAR,SUGR.PREPTNS,HONEY	1	No Quantity							10118			0
S3	2000	2000	2000	2	0	2	Export	516	Namibia	NAM	842	USA	USA								09	MISC.EDIBLE PRODUCTS ETC	1	No Quantity							14			0
S3	2000	2000	2000	2	0	2	Export	524	Nepal	NPL	842	USA	USA								07	COFFEE,TEA,COCOA,SPICES	1	No Quantity							8780			0
S3	2000	2000	2000	2	0	2	Export	524	Nepal	NPL	842	USA	USA								22	OIL SEED,OLEAGINUS FRUIT	1	No Quantity							173044			0
S3	2000	2000	2000	2	0	2	Export	516	Namibia	NAM	842	USA	USA								12	TOBACCO,TOBACCO MANUFACT	1	No Quantity							4462			0
S3	2000	2000	2000	2	0	2	Export	516	Namibia	NAM	842	USA	USA								03	FISH,CRUSTACEANS,MOLLUSC	1	No Quantity							16326125			0
S3	2000	2000	2000	2	0	2	Export	516	Namibia	NAM	842	USA	USA								01	MEAT, MEAT PREPARATIONS	1	No Quantity							29			0
S3	2000	2000	2000	2	0	2	Export	516	Namibia	NAM	842	USA	USA								00	LIVE ANIMALS	1	No Quantity							374			0
S3	2000	2000	2000	2	0	2	Export	516	Namibia	NAM	842	USA	USA								06	SUGAR,SUGR.PREPTNS,HONEY	1	No Quantity							15			0
S3	2000	2000	2000	2	0	2	Export	516	Namibia	NAM	842	USA	USA								04	CEREALS,CEREAL PREPRTNS.	1	No Quantity							83593			0
S3	2000	2000	2000	2	0	2	Export	516	Namibia	NAM	842	USA	USA								27	CRUDE FERTILIZER,MINERAL	1	No Quantity							45724			0
S3	2000	2000	2000	2	0	2	Export	516	Namibia	NAM	842	USA	USA								29	CRUDE ANIMAL,VEG.MATERL.	1	No Quantity							69276			0
S3	2000	2000	2000	2	0	2	Export	516	Namibia	NAM	842	USA	USA								33	PETROLEUM,PETROL.PRODUCT	1	No Quantity							100471			0
S3	2000	2000	2000	2	0	2	Export	516	Namibia	NAM	842	USA	USA								28	METALLIFEROUS ORE,SCRAP	1	No Quantity							16165163			0
S3	2000	2000	2000	2	0	2	Export	524	Nepal	NPL	842	USA	USA								29	CRUDE ANIMAL,VEG.MATERL.	1	No Quantity							7688			0
S3	2000	2000	2000	2	0	2	Export	524	Nepal	NPL	842	USA	USA								54	MEDICINAL,PHARM.PRODUCTS	1	No Quantity							2375			0
S3	2000	2000	2000	2	0	2	Export	516	Namibia	NAM	842	USA	USA								54	MEDICINAL,PHARM.PRODUCTS	1	No Quantity							30			0
S3	2000	2000	2000	2	0	2	Export	516	Namibia	NAM	842	USA	USA								55	ESSENTL.OILS,PERFUME,ETC	1	No Quantity							550			0
S3	2000	2000	2000	2	0	2	Export	524	Nepal	NPL	842	USA	USA								55	ESSENTL.OILS,PERFUME,ETC	1	No Quantity							525844			0
S3	2000	2000	2000	2	0	2	Export	516	Namibia	NAM	842	USA	USA								61	LEATHER, LEATHER GOODS	1	No Quantity							478			0
S3	2000	2000	2000	2	0	2	Export	524	Nepal	NPL	842	USA	USA								61	LEATHER, LEATHER GOODS	1	No Quantity							221976			0
S3	2000	2000	2000	2	0	2	Export	516	Namibia	NAM	842	USA	USA								82	FURNITURE,BEDDING,ETC.	1	No Quantity							36			0
S3	2000	2000	2000	2	0	2	Export	524	Nepal	NPL	842	USA	USA								82	FURNITURE,BEDDING,ETC.	1	No Quantity							14156			0
S3	2000	2000	2000	2	0	2	Export	516	Namibia	NAM	842	USA	USA								81	PREFAB BUILDGS,FTTNG ETC	1	No Quantity							79			0
S3	2000	2000	2000	2	0	2	Export	516	Namibia	NAM	842	USA	USA								79	OTHR.TRANSPORT EQUIPMENT	1	No Quantity							79677			0
S3	2000	2000	2000	2	0	2	Export	516	Namibia	NAM	842	USA	USA								78	ROAD VEHICLES	1	No Quantity							94840			0
S3	2000	2000	2000	2	0	2	Export	516	Namibia	NAM	842	USA	USA								77	ELEC MCH APPAR,PARTS,NES	1	No Quantity							9172			0
S3	2000	2000	2000	2	0	2	Export	516	Namibia	NAM	842	USA	USA								76	TELECOMM.SOUND EQUIP ETC	1	No Quantity							22724			0
S3	2000	2000	2000	2	0	2	Export	516	Namibia	NAM	842	USA	USA								75	OFFICE MACHINES,ADP MACH	1	No Quantity							8229			0
S3	2000	2000	2000	2	0	2	Export	516	Namibia	NAM	842	USA	USA								74	GENERAL INDUSTL.MACH.NES	1	No Quantity							25610			0
S3	2000	2000	2000	2	0	2	Export	516	Namibia	NAM	842	USA	USA								72	SPECIAL.INDUST.MACHINERY	1	No Quantity							4290			0
S3	2000	2000	2000	2	0	2	Export	516	Namibia	NAM	842	USA	USA								68	NON-FERROUS METALS	1	No Quantity							5827152			0
S3	2000	2000	2000	2	0	2	Export	524	Nepal	NPL	842	USA	USA								69	METALS MANUFACTURES,NES	1	No Quantity							2698			0
S3	2000	2000	2000	2	0	2	Export	516	Namibia	NAM	842	USA	USA								71	POWER GENERATNG.MACHINES	1	No Quantity							129151			0
S3	2000	2000	2000	2	0	2	Export	516	Namibia	NAM	842	USA	USA								64	PAPER,PAPERBOARD,ETC.	1	No Quantity							1			0
S3	2000	2000	2000	2	0	2	Export	516	Namibia	NAM	842	USA	USA								66	NON-METAL.MINERAL MANFCT	1	No Quantity							82927			0
S3	2000	2000	2000	2	0	2	Export	524	Nepal	NPL	842	USA	USA								65	TEXTILE YARN,FABRIC,ETC.	1	No Quantity							30014900			0
S3	2000	2000	2000	2	0	2	Export	516	Namibia	NAM	842	USA	USA								67	IRON AND STEEL	1	No Quantity							4311			0
S3	2000	2000	2000	2	0	2	Export	524	Nepal	NPL	842	USA	USA								66	NON-METAL.MINERAL MANFCT	1	No Quantity							13954			0
S3	2000	2000	2000	2	0	2	Export	516	Namibia	NAM	842	USA	USA								69	METALS MANUFACTURES,NES	1	No Quantity							1388			0
S3	2000	2000	2000	2	0	2	Export	524	Nepal	NPL	842	USA	USA								63	CORK, WOOD MANUFACTURES	1	No Quantity							171760			0
S3	2000	2000	2000	2	0	2	Export	516	Namibia	NAM	842	USA	USA								63	CORK, WOOD MANUFACTURES	1	No Quantity							45254			0
S3	2000	2000	2000	2	0	2	Export	524	Nepal	NPL	842	USA	USA								64	PAPER,PAPERBOARD,ETC.	1	No Quantity							725292			0
S3	2000	2000	2000	2	0	2	Export	516	Namibia	NAM	842	USA	USA								65	TEXTILE YARN,FABRIC,ETC.	1	No Quantity							34496			0
S3	2000	2000	2000	2	0	2	Export	516	Namibia	NAM	854	Burkina Faso	BFA								00	LIVE ANIMALS	1	No Quantity							29			0
S3	2000	2000	2000	2	0	2	Export	516	Namibia	NAM	854	Burkina Faso	BFA								93	SPEC.TRANSACT.NOT CLASSD	1	No Quantity							7904			0
S3	2000	2000	2000	2	0	2	Export	524	Nepal	NPL	858	Uruguay	URY								84	CLOTHING AND ACCESSORIES	1	No Quantity							10862			0
S3	2000	2000	2000	2	0	2	Export	516	Namibia	NAM	858	Uruguay	URY								33	PETROLEUM,PETROL.PRODUCT	1	No Quantity							48587			0
S3	2000	2000	2000	2	0	2	Export	524	Nepal	NPL	858	Uruguay	URY								65	TEXTILE YARN,FABRIC,ETC.	1	No Quantity							656			0
S3	2000	2000	2000	2	0	2	Export	524	Nepal	NPL	862	Venezuela	VEN								64	PAPER,PAPERBOARD,ETC.	1	No Quantity							523			0
S3	2000	2000	2000	2	0	2	Export	516	Namibia	NAM	862	Venezuela	VEN								04	CEREALS,CEREAL PREPRTNS.	1	No Quantity							51			0
S3	2000	2000	2000	2	0	2	Export	516	Namibia	NAM	862	Venezuela	VEN								93	SPEC.TRANSACT.NOT CLASSD	1	No Quantity							23			0
S3	2000	2000	2000	2	0	2	Export	516	Namibia	NAM	894	Zambia	ZMB								93	SPEC.TRANSACT.NOT CLASSD	1	No Quantity							27483			0
S3	2000	2000	2000	2	0	2	Export	516	Namibia	NAM	894	Zambia	ZMB								89	MISC MANUFCTRD GOODS NES	1	No Quantity							10625			0
S3	2000	2000	2000	2	0	2	Export	516	Namibia	NAM	894	Zambia	ZMB								84	CLOTHING AND ACCESSORIES	1	No Quantity							2608			0
S3	2000	2000	2000	2	0	2	Export	516	Namibia	NAM	894	Zambia	ZMB								02	DAIRY PRODUCTS,BIRD EGGS	1	No Quantity							739			0
S3	2000	2000	2000	2	0	2	Export	516	Namibia	NAM	894	Zambia	ZMB								05	VEGETABLES AND FRUIT	1	No Quantity							6227			0
S3	2000	2000	2000	2	0	2	Export	516	Namibia	NAM	894	Zambia	ZMB								00	LIVE ANIMALS	1	No Quantity							546			0
S3	2000	2000	2000	2	0	2	Export	516	Namibia	NAM	894	Zambia	ZMB								03	FISH,CRUSTACEANS,MOLLUSC	1	No Quantity							40936			0
S3	2000	2000	2000	2	0	2	Export	516	Namibia	NAM	894	Zambia	ZMB								24	CORK AND WOOD	1	No Quantity							2195			0
S3	2000	2000	2000	2	0	2	Export	516	Namibia	NAM	894	Zambia	ZMB								08	ANIMAL FEED STUFF	1	No Quantity							158885			0
S3	2000	2000	2000	2	0	2	Export	516	Namibia	NAM	894	Zambia	ZMB								11	BEVERAGES	1	No Quantity							668062			0
S3	2000	2000	2000	2	0	2	Export	516	Namibia	NAM	894	Zambia	ZMB								29	CRUDE ANIMAL,VEG.MATERL.	1	No Quantity							139938			0
S3	2000	2000	2000	2	0	2	Export	516	Namibia	NAM	894	Zambia	ZMB								27	CRUDE FERTILIZER,MINERAL	1	No Quantity							50490			0
S3	2000	2000	2000	2	0	2	Export	516	Namibia	NAM	894	Zambia	ZMB								62	RUBBER MANUFACTURES, NES	1	No Quantity							677			0
S3	2000	2000	2000	2	0	2	Export	516	Namibia	NAM	894	Zambia	ZMB								66	NON-METAL.MINERAL MANFCT	1	No Quantity							3234			0
S3	2000	2000	2000	2	0	2	Export	516	Namibia	NAM	894	Zambia	ZMB								72	SPECIAL.INDUST.MACHINERY	1	No Quantity							1437			0
S3	2000	2000	2000	2	0	2	Export	516	Namibia	NAM	894	Zambia	ZMB								74	GENERAL INDUSTL.MACH.NES	1	No Quantity							63229			0
S3	2000	2000	2000	2	0	2	Export	516	Namibia	NAM	894	Zambia	ZMB								75	OFFICE MACHINES,ADP MACH	1	No Quantity							680			0
S3	2000	2000	2000	2	0	2	Export	516	Namibia	NAM	894	Zambia	ZMB								78	ROAD VEHICLES	1	No Quantity							31719			0
S3	2000	2000	2000	2	0	2	Export	516	Namibia	NAM	894	Zambia	ZMB								79	OTHR.TRANSPORT EQUIPMENT	1	No Quantity							719			0
S3	2000	2000	2000	2	0	2	Export	516	Namibia	NAM	894	Zambia	ZMB								73	METALWORKING MACHINERY	1	No Quantity							8263			0
S3	2000	2000	2000	2	0	2	Export	516	Namibia	NAM	894	Zambia	ZMB								82	FURNITURE,BEDDING,ETC.	1	No Quantity							583			0
S3	2000	2000	2000	2	0	2	Export	516	Namibia	NAM	899	Areas, nes									82	FURNITURE,BEDDING,ETC.	1	No Quantity							1603			0
S3	2000	2000	2000	2	0	2	Export	516	Namibia	NAM	899	Areas, nes									81	PREFAB BUILDGS,FTTNG ETC	1	No Quantity							91			0
S3	2000	2000	2000	2	0	2	Export	524	Nepal	NPL	899	Areas, nes									82	FURNITURE,BEDDING,ETC.	1	No Quantity							2757			0
S3	2000	2000	2000	2	0	2	Export	524	Nepal	NPL	899	Areas, nes									77	ELEC MCH APPAR,PARTS,NES	1	No Quantity							891			0
S3	2000	2000	2000	2	0	2	Export	516	Namibia	NAM	899	Areas, nes									79	OTHR.TRANSPORT EQUIPMENT	1	No Quantity							9832			0
S3	2000	2000	2000	2	0	2	Export	516	Namibia	NAM	899	Areas, nes									78	ROAD VEHICLES	1	No Quantity							38765			0
S3	2000	2000	2000	2	0	2	Export	516	Namibia	NAM	899	Areas, nes									77	ELEC MCH APPAR,PARTS,NES	1	No Quantity							673			0
S3	2000	2000	2000	2	0	2	Export	516	Namibia	NAM	899	Areas, nes									75	OFFICE MACHINES,ADP MACH	1	No Quantity							432			0
S3	2000	2000	2000	2	0	2	Export	516	Namibia	NAM	899	Areas, nes									74	GENERAL INDUSTL.MACH.NES	1	No Quantity							2657			0
S3	2000	2000	2000	2	0	2	Export	516	Namibia	NAM	899	Areas, nes									76	TELECOMM.SOUND EQUIP ETC	1	No Quantity							117415			0
S3	2000	2000	2000	2	0	2	Export	516	Namibia	NAM	899	Areas, nes									72	SPECIAL.INDUST.MACHINERY	1	No Quantity							2501			0
S3	2000	2000	2000	2	0	2	Export	524	Nepal	NPL	899	Areas, nes									69	METALS MANUFACTURES,NES	1	No Quantity							1246			0
S3	2000	2000	2000	2	0	2	Export	516	Namibia	NAM	899	Areas, nes									68	NON-FERROUS METALS	1	No Quantity							4224			0
S3	2000	2000	2000	2	0	2	Export	516	Namibia	NAM	899	Areas, nes									71	POWER GENERATNG.MACHINES	1	No Quantity							6335			0
S3	2000	2000	2000	2	0	2	Export	516	Namibia	NAM	899	Areas, nes									66	NON-METAL.MINERAL MANFCT	1	No Quantity							46195			0
S3	2000	2000	2000	2	0	2	Export	516	Namibia	NAM	899	Areas, nes									64	PAPER,PAPERBOARD,ETC.	1	No Quantity							32324			0
S3	2000	2000	2000	2	0	2	Export	524	Nepal	NPL	899	Areas, nes									65	TEXTILE YARN,FABRIC,ETC.	1	No Quantity							8222			0
S3	2000	2000	2000	2	0	2	Export	516	Namibia	NAM	899	Areas, nes									69	METALS MANUFACTURES,NES	1	No Quantity							47070			0
S3	2000	2000	2000	2	0	2	Export	524	Nepal	NPL	899	Areas, nes									66	NON-METAL.MINERAL MANFCT	1	No Quantity							1090			0
S3	2000	2000	2000	2	0	2	Export	516	Namibia	NAM	899	Areas, nes									67	IRON AND STEEL	1	No Quantity							259			0
S3	2000	2000	2000	2	0	2	Export	516	Namibia	NAM	899	Areas, nes									62	RUBBER MANUFACTURES, NES	1	No Quantity							450			0
S3	2000	2000	2000	2	0	2	Export	516	Namibia	NAM	899	Areas, nes									63	CORK, WOOD MANUFACTURES	1	No Quantity							2206			0
S3	2000	2000	2000	2	0	2	Export	524	Nepal	NPL	899	Areas, nes									63	CORK, WOOD MANUFACTURES	1	No Quantity							8266			0
S3	2000	2000	2000	2	0	2	Export	524	Nepal	NPL	899	Areas, nes									64	PAPER,PAPERBOARD,ETC.	1	No Quantity							8785			0
S3	2000	2000	2000	2	0	2	Export	516	Namibia	NAM	899	Areas, nes									65	TEXTILE YARN,FABRIC,ETC.	1	No Quantity							34914			0
S3	2000	2000	2000	2	0	2	Export	516	Namibia	NAM	899	Areas, nes									27	CRUDE FERTILIZER,MINERAL	1	No Quantity							90			0
S3	2000	2000	2000	2	0	2	Export	516	Namibia	NAM	899	Areas, nes									33	PETROLEUM,PETROL.PRODUCT	1	No Quantity							685936			0
S3	2000	2000	2000	2	0	2	Export	524	Nepal	NPL	899	Areas, nes									29	CRUDE ANIMAL,VEG.MATERL.	1	No Quantity							414			0
S3	2000	2000	2000	2	0	2	Export	516	Namibia	NAM	899	Areas, nes									43	ANIMAL,VEG.FATS,OILS,NES	1	No Quantity							95			0
S3	2000	2000	2000	2	0	2	Export	516	Namibia	NAM	899	Areas, nes									35	ELECTRIC CURRENT	1	No Quantity							54431			0
S3	2000	2000	2000	2	0	2	Export	524	Nepal	NPL	899	Areas, nes									27	CRUDE FERTILIZER,MINERAL	1	No Quantity							147			0
S3	2000	2000	2000	2	0	2	Export	524	Nepal	NPL	899	Areas, nes									61	LEATHER, LEATHER GOODS	1	No Quantity							220			0
S3	2000	2000	2000	2	0	2	Export	516	Namibia	NAM	899	Areas, nes									58	PLASTIC,NON-PRIMARY FORM	1	No Quantity							5274			0
S3	2000	2000	2000	2	0	2	Export	524	Nepal	NPL	899	Areas, nes									55	ESSENTL.OILS,PERFUME,ETC	1	No Quantity							5094			0
S3	2000	2000	2000	2	0	2	Export	516	Namibia	NAM	899	Areas, nes									55	ESSENTL.OILS,PERFUME,ETC	1	No Quantity							20502			0
S3	2000	2000	2000	2	0	2	Export	524	Nepal	NPL	899	Areas, nes									54	MEDICINAL,PHARM.PRODUCTS	1	No Quantity							611			0
S3	2000	2000	2000	2	0	2	Export	516	Namibia	NAM	899	Areas, nes									53	DYES,COLOURING MATERIALS	1	No Quantity							125			0
S3	2000	2000	2000	2	0	2	Export	516	Namibia	NAM	899	Areas, nes									11	BEVERAGES	1	No Quantity							132150			0
S3	2000	2000	2000	2	0	2	Export	524	Nepal	NPL	899	Areas, nes									07	COFFEE,TEA,COCOA,SPICES	1	No Quantity							2691			0
S3	2000	2000	2000	2	0	2	Export	524	Nepal	NPL	899	Areas, nes									08	ANIMAL FEED STUFF	1	No Quantity							55			0
S3	2000	2000	2000	2	0	2	Export	516	Namibia	NAM	899	Areas, nes									26	TEXTILE FIBRES	1	No Quantity							1059			0
S3	2000	2000	2000	2	0	2	Export	524	Nepal	NPL	899	Areas, nes									26	TEXTILE FIBRES	1	No Quantity							1631			0
S3	2000	2000	2000	2	0	2	Export	516	Namibia	NAM	899	Areas, nes									12	TOBACCO,TOBACCO MANUFACT	1	No Quantity							4867			0
S3	2000	2000	2000	2	0	2	Export	524	Nepal	NPL	899	Areas, nes									11	BEVERAGES	1	No Quantity							756			0
S3	2000	2000	2000	2	0	2	Export	524	Nepal	NPL	899	Areas, nes									09	MISC.EDIBLE PRODUCTS ETC	1	No Quantity							398			0
S3	2000	2000	2000	2	0	2	Export	524	Nepal	NPL	899	Areas, nes									21	HIDES,SKINS,FURSKINS,RAW	1	No Quantity							301			0
S3	2000	2000	2000	2	0	2	Export	516	Namibia	NAM	899	Areas, nes									03	FISH,CRUSTACEANS,MOLLUSC	1	No Quantity							18796			0
S3	2000	2000	2000	2	0	2	Export	516	Namibia	NAM	899	Areas, nes									01	MEAT, MEAT PREPARATIONS	1	No Quantity							38			0
S3	2000	2000	2000	2	0	2	Export	516	Namibia	NAM	899	Areas, nes									05	VEGETABLES AND FRUIT	1	No Quantity							1055			0
S3	2000	2000	2000	2	0	2	Export	516	Namibia	NAM	899	Areas, nes									06	SUGAR,SUGR.PREPTNS,HONEY	1	No Quantity							757			0
S3	2000	2000	2000	2	0	2	Export	516	Namibia	NAM	899	Areas, nes									07	COFFEE,TEA,COCOA,SPICES	1	No Quantity							3733			0
S3	2000	2000	2000	2	0	2	Export	524	Nepal	NPL	899	Areas, nes									05	VEGETABLES AND FRUIT	1	No Quantity							194			0
S3	2000	2000	2000	2	0	2	Export	524	Nepal	NPL	899	Areas, nes									04	CEREALS,CEREAL PREPRTNS.	1	No Quantity							219			0
S3	2000	2000	2000	2	0	2	Export	516	Namibia	NAM	899	Areas, nes									84	CLOTHING AND ACCESSORIES	1	No Quantity							2238			0
S3	2000	2000	2000	2	0	2	Export	516	Namibia	NAM	899	Areas, nes									87	SCIENTIFIC EQUIPMENT NES	1	No Quantity							1994			0
S3	2000	2000	2000	2	0	2	Export	524	Nepal	NPL	899	Areas, nes									85	FOOTWEAR	1	No Quantity							949			0
S3	2000	2000	2000	2	0	2	Export	516	Namibia	NAM	899	Areas, nes									83	TRAVEL GOODS,HANDBGS ETC	1	No Quantity							2589			0
S3	2000	2000	2000	2	0	2	Export	524	Nepal	NPL	899	Areas, nes									84	CLOTHING AND ACCESSORIES	1	No Quantity							26729			0
S3	2000	2000	2000	2	0	2	Export	524	Nepal	NPL	899	Areas, nes									83	TRAVEL GOODS,HANDBGS ETC	1	No Quantity							2686			0
S3	2000	2000	2000	2	0	2	Export	516	Namibia	NAM	899	Areas, nes									89	MISC MANUFCTRD GOODS NES	1	No Quantity							66263			0
S3	2000	2000	2000	2	0	2	Export	516	Namibia	NAM	899	Areas, nes									93	SPEC.TRANSACT.NOT CLASSD	1	No Quantity							1613			0
S3	2000	2000	2000	2	0	2	Export	524	Nepal	NPL	899	Areas, nes									89	MISC MANUFCTRD GOODS NES	1	No Quantity							19619			0
S3	2000	2000	2000	2	0	2	Export	516	Namibia	NAM	899	Areas, nes									88	PHOTO.APPARAT.NES;CLOCKS	1	No Quantity							5586			0
S3	2000	2000	2000	2	0	2	Export	524	Nepal	NPL	899	Areas, nes									88	PHOTO.APPARAT.NES;CLOCKS	1	No Quantity							152			0
S3	2000	2000	2000	2	0	2	Export	524	Nepal	NPL	899	Areas, nes									81	PREFAB BUILDGS,FTTNG ETC	1	No Quantity							161			0
