# Supplementary material for: Core-periphery structure in sectoral international trade networks: A new approach to an old theory
Source: PLoS One. 2020 Apr 2;15(4):e0229547. doi: 10.1371/journal.pone.0229547 (PMC7117750; doi:10.1371/journal.pone.0229547)
Supplement: S7 File — (ZIP) [file pone.0229547.s007.zip › S7_File/RawData 2000/comtrade (5).csv]

Classification	Year	Period	Period Desc.	Aggregate Level	Is Leaf Code	Trade Flow Code	Trade Flow	Reporter Code	Reporter	Reporter ISO	Partner Code	Partner	Partner ISO	2nd Partner Code	2nd Partner	2nd Partner ISO	Customs Proc. Code	Customs	Mode of Transport Code	Mode of Transport	Commodity Code	Commodity	Qty Unit Code	Qty Unit	Qty	Alt Qty Unit Code	Alt Qty Unit	Alt Qty	Netweight (kg)	Gross weight (kg)	Trade Value (US$)	CIF Trade Value (US$)	FOB Trade Value (US$)	Flag
S3	2000	2000	2000	2	0	2	Export	48	Bahrain	BHR	0	World	WLD								00	LIVE ANIMALS	1	No Quantity							369462			0
S3	2000	2000	2000	2	0	2	Export	48	Bahrain	BHR	246	Finland	FIN								00	LIVE ANIMALS	1	No Quantity							7979			0
S3	2000	2000	2000	2	0	2	Export	48	Bahrain	BHR	251	France	FRA								00	LIVE ANIMALS	1	No Quantity							53191			0
S3	2000	2000	2000	2	0	2	Export	48	Bahrain	BHR	414	Kuwait	KWT								00	LIVE ANIMALS	1	No Quantity							16223			0
S3	2000	2000	2000	2	0	2	Export	48	Bahrain	BHR	634	Qatar	QAT								00	LIVE ANIMALS	1	No Quantity							13955			0
S3	2000	2000	2000	2	0	2	Export	48	Bahrain	BHR	682	Saudi Arabia	SAU								00	LIVE ANIMALS	1	No Quantity							59987			0
S3	2000	2000	2000	2	0	2	Export	48	Bahrain	BHR	784	United Arab Emirates	ARE								00	LIVE ANIMALS	1	No Quantity							211478			0
S3	2000	2000	2000	2	0	2	Export	48	Bahrain	BHR	899	Areas, nes									00	LIVE ANIMALS	1	No Quantity							6649			0
S3	2000	2000	2000	2	0	2	Export	51	Armenia	ARM	0	World	WLD								00	LIVE ANIMALS	1	No Quantity							2670			0
S3	2000	2000	2000	2	0	2	Export	51	Armenia	ARM	268	Georgia	GEO								00	LIVE ANIMALS	1	No Quantity							2550			0
S3	2000	2000	2000	2	0	2	Export	51	Armenia	ARM	643	Russian Federation	RUS								00	LIVE ANIMALS	1	No Quantity							120			0
S3	2000	2000	2000	2	0	2	Export	48	Bahrain	BHR	0	World	WLD								01	MEAT, MEAT PREPARATIONS	1	No Quantity							1837630			0
S3	2000	2000	2000	2	0	2	Export	48	Bahrain	BHR	156	China	CHN								01	MEAT, MEAT PREPARATIONS	1	No Quantity							257284			0
S3	2000	2000	2000	2	0	2	Export	48	Bahrain	BHR	364	Iran	IRN								01	MEAT, MEAT PREPARATIONS	1	No Quantity							129763			0
S3	2000	2000	2000	2	0	2	Export	48	Bahrain	BHR	414	Kuwait	KWT								01	MEAT, MEAT PREPARATIONS	1	No Quantity							67292			0
S3	2000	2000	2000	2	0	2	Export	48	Bahrain	BHR	422	Lebanon	LBN								01	MEAT, MEAT PREPARATIONS	1	No Quantity							66266			0
S3	2000	2000	2000	2	0	2	Export	48	Bahrain	BHR	512	Oman	OMN								01	MEAT, MEAT PREPARATIONS	1	No Quantity							124545			0
S3	2000	2000	2000	2	0	2	Export	48	Bahrain	BHR	528	Netherlands	NLD								01	MEAT, MEAT PREPARATIONS	1	No Quantity							60255			0
S3	2000	2000	2000	2	0	2	Export	48	Bahrain	BHR	634	Qatar	QAT								01	MEAT, MEAT PREPARATIONS	1	No Quantity							63864			0
S3	2000	2000	2000	2	0	2	Export	48	Bahrain	BHR	682	Saudi Arabia	SAU								01	MEAT, MEAT PREPARATIONS	1	No Quantity							388566			0
S3	2000	2000	2000	2	0	2	Export	48	Bahrain	BHR	699	India	IND								01	MEAT, MEAT PREPARATIONS	1	No Quantity							87521			0
S3	2000	2000	2000	2	0	2	Export	48	Bahrain	BHR	784	United Arab Emirates	ARE								01	MEAT, MEAT PREPARATIONS	1	No Quantity							189008			0
S3	2000	2000	2000	2	0	2	Export	48	Bahrain	BHR	837	Bunkers									01	MEAT, MEAT PREPARATIONS	1	No Quantity							245013			0
S3	2000	2000	2000	2	0	2	Export	48	Bahrain	BHR	899	Areas, nes									01	MEAT, MEAT PREPARATIONS	1	No Quantity							158252			0
S3	2000	2000	2000	2	0	2	Export	51	Armenia	ARM	0	World	WLD								01	MEAT, MEAT PREPARATIONS	1	No Quantity							13055			0
S3	2000	2000	2000	2	0	2	Export	51	Armenia	ARM	276	Germany	DEU								01	MEAT, MEAT PREPARATIONS	1	No Quantity							11981			0
S3	2000	2000	2000	2	0	2	Export	51	Armenia	ARM	381	Italy	ITA								01	MEAT, MEAT PREPARATIONS	1	No Quantity							17			0
S3	2000	2000	2000	2	0	2	Export	51	Armenia	ARM	428	Latvia	LVA								01	MEAT, MEAT PREPARATIONS	1	No Quantity							83			0
S3	2000	2000	2000	2	0	2	Export	51	Armenia	ARM	643	Russian Federation	RUS								01	MEAT, MEAT PREPARATIONS	1	No Quantity							975			0
S3	2000	2000	2000	2	0	2	Export	48	Bahrain	BHR	0	World	WLD								02	DAIRY PRODUCTS,BIRD EGGS	1	No Quantity							1497130			0
S3	2000	2000	2000	2	0	2	Export	48	Bahrain	BHR	414	Kuwait	KWT								02	DAIRY PRODUCTS,BIRD EGGS	1	No Quantity							788794			0
S3	2000	2000	2000	2	0	2	Export	48	Bahrain	BHR	512	Oman	OMN								02	DAIRY PRODUCTS,BIRD EGGS	1	No Quantity							27979			0
S3	2000	2000	2000	2	0	2	Export	48	Bahrain	BHR	634	Qatar	QAT								02	DAIRY PRODUCTS,BIRD EGGS	1	No Quantity							103984			0
S3	2000	2000	2000	2	0	2	Export	48	Bahrain	BHR	682	Saudi Arabia	SAU								02	DAIRY PRODUCTS,BIRD EGGS	1	No Quantity							45277			0
S3	2000	2000	2000	2	0	2	Export	48	Bahrain	BHR	784	United Arab Emirates	ARE								02	DAIRY PRODUCTS,BIRD EGGS	1	No Quantity							70979			0
S3	2000	2000	2000	2	0	2	Export	48	Bahrain	BHR	837	Bunkers									02	DAIRY PRODUCTS,BIRD EGGS	1	No Quantity							306598			0
S3	2000	2000	2000	2	0	2	Export	48	Bahrain	BHR	899	Areas, nes									02	DAIRY PRODUCTS,BIRD EGGS	1	No Quantity							153521			0
S3	2000	2000	2000	2	0	2	Export	51	Armenia	ARM	0	World	WLD								02	DAIRY PRODUCTS,BIRD EGGS	1	No Quantity							374518			0
S3	2000	2000	2000	2	0	2	Export	51	Armenia	ARM	100	Bulgaria	BGR								02	DAIRY PRODUCTS,BIRD EGGS	1	No Quantity							40400			0
S3	2000	2000	2000	2	0	2	Export	51	Armenia	ARM	268	Georgia	GEO								02	DAIRY PRODUCTS,BIRD EGGS	1	No Quantity							87908			0
S3	2000	2000	2000	2	0	2	Export	51	Armenia	ARM	276	Germany	DEU								02	DAIRY PRODUCTS,BIRD EGGS	1	No Quantity							368			0
S3	2000	2000	2000	2	0	2	Export	51	Armenia	ARM	643	Russian Federation	RUS								02	DAIRY PRODUCTS,BIRD EGGS	1	No Quantity							66143			0
S3	2000	2000	2000	2	0	2	Export	51	Armenia	ARM	842	USA	USA								02	DAIRY PRODUCTS,BIRD EGGS	1	No Quantity							179700			0
S3	2000	2000	2000	2	0	2	Export	48	Bahrain	BHR	0	World	WLD								03	FISH,CRUSTACEANS,MOLLUSC	1	No Quantity							9703720			0
S3	2000	2000	2000	2	0	2	Export	48	Bahrain	BHR	100	Bulgaria	BGR								03	FISH,CRUSTACEANS,MOLLUSC	1	No Quantity							101			0
S3	2000	2000	2000	2	0	2	Export	48	Bahrain	BHR	124	Canada	CAN								03	FISH,CRUSTACEANS,MOLLUSC	1	No Quantity							173282			0
S3	2000	2000	2000	2	0	2	Export	48	Bahrain	BHR	156	China	CHN								03	FISH,CRUSTACEANS,MOLLUSC	1	No Quantity							1121862			0
S3	2000	2000	2000	2	0	2	Export	48	Bahrain	BHR	344	China, Hong Kong SAR	HKG								03	FISH,CRUSTACEANS,MOLLUSC	1	No Quantity							5237			0
S3	2000	2000	2000	2	0	2	Export	48	Bahrain	BHR	392	Japan	JPN								03	FISH,CRUSTACEANS,MOLLUSC	1	No Quantity							37487			0
S3	2000	2000	2000	2	0	2	Export	48	Bahrain	BHR	410	Rep. of Korea	KOR								03	FISH,CRUSTACEANS,MOLLUSC	1	No Quantity							4485405			0
S3	2000	2000	2000	2	0	2	Export	48	Bahrain	BHR	414	Kuwait	KWT								03	FISH,CRUSTACEANS,MOLLUSC	1	No Quantity							10957			0
S3	2000	2000	2000	2	0	2	Export	48	Bahrain	BHR	422	Lebanon	LBN								03	FISH,CRUSTACEANS,MOLLUSC	1	No Quantity							142040			0
S3	2000	2000	2000	2	0	2	Export	48	Bahrain	BHR	490	Other Asia, nes									03	FISH,CRUSTACEANS,MOLLUSC	1	No Quantity							6880			0
S3	2000	2000	2000	2	0	2	Export	48	Bahrain	BHR	512	Oman	OMN								03	FISH,CRUSTACEANS,MOLLUSC	1	No Quantity							53191			0
S3	2000	2000	2000	2	0	2	Export	48	Bahrain	BHR	634	Qatar	QAT								03	FISH,CRUSTACEANS,MOLLUSC	1	No Quantity							5612			0
S3	2000	2000	2000	2	0	2	Export	48	Bahrain	BHR	682	Saudi Arabia	SAU								03	FISH,CRUSTACEANS,MOLLUSC	1	No Quantity							2014630			0
S3	2000	2000	2000	2	0	2	Export	48	Bahrain	BHR	699	India	IND								03	FISH,CRUSTACEANS,MOLLUSC	1	No Quantity							67388			0
S3	2000	2000	2000	2	0	2	Export	48	Bahrain	BHR	760	Syria	SYR								03	FISH,CRUSTACEANS,MOLLUSC	1	No Quantity							2128			0
S3	2000	2000	2000	2	0	2	Export	48	Bahrain	BHR	764	Thailand	THA								03	FISH,CRUSTACEANS,MOLLUSC	1	No Quantity							40175			0
S3	2000	2000	2000	2	0	2	Export	48	Bahrain	BHR	784	United Arab Emirates	ARE								03	FISH,CRUSTACEANS,MOLLUSC	1	No Quantity							857600			0
S3	2000	2000	2000	2	0	2	Export	48	Bahrain	BHR	788	Tunisia	TUN								03	FISH,CRUSTACEANS,MOLLUSC	1	No Quantity							536422			0
S3	2000	2000	2000	2	0	2	Export	48	Bahrain	BHR	837	Bunkers									03	FISH,CRUSTACEANS,MOLLUSC	1	No Quantity							87085			0
S3	2000	2000	2000	2	0	2	Export	48	Bahrain	BHR	899	Areas, nes									03	FISH,CRUSTACEANS,MOLLUSC	1	No Quantity							56239			0
S3	2000	2000	2000	2	0	2	Export	51	Armenia	ARM	0	World	WLD								03	FISH,CRUSTACEANS,MOLLUSC	1	No Quantity							95212			0
S3	2000	2000	2000	2	0	2	Export	51	Armenia	ARM	196	Cyprus	CYP								03	FISH,CRUSTACEANS,MOLLUSC	1	No Quantity							123			0
S3	2000	2000	2000	2	0	2	Export	51	Armenia	ARM	251	France	FRA								03	FISH,CRUSTACEANS,MOLLUSC	1	No Quantity							7678			0
S3	2000	2000	2000	2	0	2	Export	51	Armenia	ARM	440	Lithuania	LTU								03	FISH,CRUSTACEANS,MOLLUSC	1	No Quantity							3900			0
S3	2000	2000	2000	2	0	2	Export	51	Armenia	ARM	528	Netherlands	NLD								03	FISH,CRUSTACEANS,MOLLUSC	1	No Quantity							8046			0
S3	2000	2000	2000	2	0	2	Export	51	Armenia	ARM	643	Russian Federation	RUS								03	FISH,CRUSTACEANS,MOLLUSC	1	No Quantity							73821			0
S3	2000	2000	2000	2	0	2	Export	51	Armenia	ARM	757	Switzerland	CHE								03	FISH,CRUSTACEANS,MOLLUSC	1	No Quantity							103			0
S3	2000	2000	2000	2	0	2	Export	51	Armenia	ARM	842	USA	USA								03	FISH,CRUSTACEANS,MOLLUSC	1	No Quantity							1542			0
S3	2000	2000	2000	2	0	2	Export	48	Bahrain	BHR	0	World	WLD								04	CEREALS,CEREAL PREPRTNS.	1	No Quantity							9911622			0
S3	2000	2000	2000	2	0	2	Export	48	Bahrain	BHR	400	Jordan	JOR								04	CEREALS,CEREAL PREPRTNS.	1	No Quantity							2487			0
S3	2000	2000	2000	2	0	2	Export	48	Bahrain	BHR	414	Kuwait	KWT								04	CEREALS,CEREAL PREPRTNS.	1	No Quantity							137917			0
S3	2000	2000	2000	2	0	2	Export	48	Bahrain	BHR	512	Oman	OMN								04	CEREALS,CEREAL PREPRTNS.	1	No Quantity							6702			0
S3	2000	2000	2000	2	0	2	Export	48	Bahrain	BHR	634	Qatar	QAT								04	CEREALS,CEREAL PREPRTNS.	1	No Quantity							86024			0
S3	2000	2000	2000	2	0	2	Export	48	Bahrain	BHR	682	Saudi Arabia	SAU								04	CEREALS,CEREAL PREPRTNS.	1	No Quantity							8733241			0
S3	2000	2000	2000	2	0	2	Export	48	Bahrain	BHR	784	United Arab Emirates	ARE								04	CEREALS,CEREAL PREPRTNS.	1	No Quantity							204335			0
S3	2000	2000	2000	2	0	2	Export	48	Bahrain	BHR	818	Egypt	EGY								04	CEREALS,CEREAL PREPRTNS.	1	No Quantity							7920			0
S3	2000	2000	2000	2	0	2	Export	48	Bahrain	BHR	837	Bunkers									04	CEREALS,CEREAL PREPRTNS.	1	No Quantity							93260			0
S3	2000	2000	2000	2	0	2	Export	48	Bahrain	BHR	887	Yemen	YEM								04	CEREALS,CEREAL PREPRTNS.	1	No Quantity							513403			0
S3	2000	2000	2000	2	0	2	Export	48	Bahrain	BHR	899	Areas, nes									04	CEREALS,CEREAL PREPRTNS.	1	No Quantity							126332			0
S3	2000	2000	2000	2	0	2	Export	51	Armenia	ARM	0	World	WLD								04	CEREALS,CEREAL PREPRTNS.	1	No Quantity							4177			0
S3	2000	2000	2000	2	0	2	Export	51	Armenia	ARM	124	Canada	CAN								04	CEREALS,CEREAL PREPRTNS.	1	No Quantity							138			0
S3	2000	2000	2000	2	0	2	Export	51	Armenia	ARM	381	Italy	ITA								04	CEREALS,CEREAL PREPRTNS.	1	No Quantity							12			0
S3	2000	2000	2000	2	0	2	Export	51	Armenia	ARM	643	Russian Federation	RUS								04	CEREALS,CEREAL PREPRTNS.	1	No Quantity							4027			0
S3	2000	2000	2000	2	0	2	Export	48	Bahrain	BHR	0	World	WLD								05	VEGETABLES AND FRUIT	1	No Quantity							5307677			0
S3	2000	2000	2000	2	0	2	Export	48	Bahrain	BHR	414	Kuwait	KWT								05	VEGETABLES AND FRUIT	1	No Quantity							1527612			0
S3	2000	2000	2000	2	0	2	Export	48	Bahrain	BHR	512	Oman	OMN								05	VEGETABLES AND FRUIT	1	No Quantity							48678			0
S3	2000	2000	2000	2	0	2	Export	48	Bahrain	BHR	634	Qatar	QAT								05	VEGETABLES AND FRUIT	1	No Quantity							146412			0
S3	2000	2000	2000	2	0	2	Export	48	Bahrain	BHR	682	Saudi Arabia	SAU								05	VEGETABLES AND FRUIT	1	No Quantity							2301669			0
S3	2000	2000	2000	2	0	2	Export	48	Bahrain	BHR	784	United Arab Emirates	ARE								05	VEGETABLES AND FRUIT	1	No Quantity							474651			0
S3	2000	2000	2000	2	0	2	Export	48	Bahrain	BHR	826	United Kingdom	GBR								05	VEGETABLES AND FRUIT	1	No Quantity							25527			0
S3	2000	2000	2000	2	0	2	Export	48	Bahrain	BHR	837	Bunkers									05	VEGETABLES AND FRUIT	1	No Quantity							319			0
S3	2000	2000	2000	2	0	2	Export	48	Bahrain	BHR	899	Areas, nes									05	VEGETABLES AND FRUIT	1	No Quantity							782810			0
S3	2000	2000	2000	2	0	2	Export	51	Armenia	ARM	0	World	WLD								05	VEGETABLES AND FRUIT	1	No Quantity							3041371			0
S3	2000	2000	2000	2	0	2	Export	51	Armenia	ARM	36	Australia	AUS								05	VEGETABLES AND FRUIT	1	No Quantity							1458			0
S3	2000	2000	2000	2	0	2	Export	51	Armenia	ARM	251	France	FRA								05	VEGETABLES AND FRUIT	1	No Quantity							8550			0
S3	2000	2000	2000	2	0	2	Export	51	Armenia	ARM	268	Georgia	GEO								05	VEGETABLES AND FRUIT	1	No Quantity							36432			0
S3	2000	2000	2000	2	0	2	Export	51	Armenia	ARM	276	Germany	DEU								05	VEGETABLES AND FRUIT	1	No Quantity							8744			0
S3	2000	2000	2000	2	0	2	Export	51	Armenia	ARM	376	Israel	ISR								05	VEGETABLES AND FRUIT	1	No Quantity							45693			0
S3	2000	2000	2000	2	0	2	Export	51	Armenia	ARM	422	Lebanon	LBN								05	VEGETABLES AND FRUIT	1	No Quantity							6026			0
S3	2000	2000	2000	2	0	2	Export	51	Armenia	ARM	616	Poland	POL								05	VEGETABLES AND FRUIT	1	No Quantity							18547			0
S3	2000	2000	2000	2	0	2	Export	51	Armenia	ARM	643	Russian Federation	RUS								05	VEGETABLES AND FRUIT	1	No Quantity							2315688			0
S3	2000	2000	2000	2	0	2	Export	51	Armenia	ARM	784	United Arab Emirates	ARE								05	VEGETABLES AND FRUIT	1	No Quantity							29000			0
S3	2000	2000	2000	2	0	2	Export	51	Armenia	ARM	795	Turkmenistan	TKM								05	VEGETABLES AND FRUIT	1	No Quantity							49600			0
S3	2000	2000	2000	2	0	2	Export	51	Armenia	ARM	804	Ukraine	UKR								05	VEGETABLES AND FRUIT	1	No Quantity							273575			0
S3	2000	2000	2000	2	0	2	Export	51	Armenia	ARM	842	USA	USA								05	VEGETABLES AND FRUIT	1	No Quantity							248058			0
S3	2000	2000	2000	2	0	2	Export	48	Bahrain	BHR	0	World	WLD								06	SUGAR,SUGR.PREPTNS,HONEY	1	No Quantity							424925			0
S3	2000	2000	2000	2	0	2	Export	48	Bahrain	BHR	360	Indonesia	IDN								06	SUGAR,SUGR.PREPTNS,HONEY	1	No Quantity							27128			0
S3	2000	2000	2000	2	0	2	Export	48	Bahrain	BHR	414	Kuwait	KWT								06	SUGAR,SUGR.PREPTNS,HONEY	1	No Quantity							33542			0
S3	2000	2000	2000	2	0	2	Export	48	Bahrain	BHR	512	Oman	OMN								06	SUGAR,SUGR.PREPTNS,HONEY	1	No Quantity							3742			0
S3	2000	2000	2000	2	0	2	Export	48	Bahrain	BHR	634	Qatar	QAT								06	SUGAR,SUGR.PREPTNS,HONEY	1	No Quantity							76505			0
S3	2000	2000	2000	2	0	2	Export	48	Bahrain	BHR	682	Saudi Arabia	SAU								06	SUGAR,SUGR.PREPTNS,HONEY	1	No Quantity							122282			0
S3	2000	2000	2000	2	0	2	Export	48	Bahrain	BHR	784	United Arab Emirates	ARE								06	SUGAR,SUGR.PREPTNS,HONEY	1	No Quantity							56949			0
S3	2000	2000	2000	2	0	2	Export	48	Bahrain	BHR	899	Areas, nes									06	SUGAR,SUGR.PREPTNS,HONEY	1	No Quantity							104776			0
S3	2000	2000	2000	2	0	2	Export	51	Armenia	ARM	0	World	WLD								06	SUGAR,SUGR.PREPTNS,HONEY	1	No Quantity							45027			0
S3	2000	2000	2000	2	0	2	Export	51	Armenia	ARM	124	Canada	CAN								06	SUGAR,SUGR.PREPTNS,HONEY	1	No Quantity							420			0
S3	2000	2000	2000	2	0	2	Export	51	Armenia	ARM	268	Georgia	GEO								06	SUGAR,SUGR.PREPTNS,HONEY	1	No Quantity							1239			0
S3	2000	2000	2000	2	0	2	Export	51	Armenia	ARM	643	Russian Federation	RUS								06	SUGAR,SUGR.PREPTNS,HONEY	1	No Quantity							42669			0
S3	2000	2000	2000	2	0	2	Export	51	Armenia	ARM	804	Ukraine	UKR								06	SUGAR,SUGR.PREPTNS,HONEY	1	No Quantity							699			0
S3	2000	2000	2000	2	0	2	Export	48	Bahrain	BHR	0	World	WLD								07	COFFEE,TEA,COCOA,SPICES	1	No Quantity							1295006			0
S3	2000	2000	2000	2	0	2	Export	48	Bahrain	BHR	414	Kuwait	KWT								07	COFFEE,TEA,COCOA,SPICES	1	No Quantity							755			0
S3	2000	2000	2000	2	0	2	Export	48	Bahrain	BHR	512	Oman	OMN								07	COFFEE,TEA,COCOA,SPICES	1	No Quantity							163356			0
S3	2000	2000	2000	2	0	2	Export	48	Bahrain	BHR	634	Qatar	QAT								07	COFFEE,TEA,COCOA,SPICES	1	No Quantity							125513			0
S3	2000	2000	2000	2	0	2	Export	48	Bahrain	BHR	682	Saudi Arabia	SAU								07	COFFEE,TEA,COCOA,SPICES	1	No Quantity							95582			0
S3	2000	2000	2000	2	0	2	Export	48	Bahrain	BHR	784	United Arab Emirates	ARE								07	COFFEE,TEA,COCOA,SPICES	1	No Quantity							220590			0
S3	2000	2000	2000	2	0	2	Export	48	Bahrain	BHR	837	Bunkers									07	COFFEE,TEA,COCOA,SPICES	1	No Quantity							392497			0
S3	2000	2000	2000	2	0	2	Export	48	Bahrain	BHR	899	Areas, nes									07	COFFEE,TEA,COCOA,SPICES	1	No Quantity							296712			0
S3	2000	2000	2000	2	0	2	Export	51	Armenia	ARM	0	World	WLD								07	COFFEE,TEA,COCOA,SPICES	1	No Quantity							129963			0
S3	2000	2000	2000	2	0	2	Export	51	Armenia	ARM	100	Bulgaria	BGR								07	COFFEE,TEA,COCOA,SPICES	1	No Quantity							1080			0
S3	2000	2000	2000	2	0	2	Export	51	Armenia	ARM	124	Canada	CAN								07	COFFEE,TEA,COCOA,SPICES	1	No Quantity							6791			0
S3	2000	2000	2000	2	0	2	Export	51	Armenia	ARM	268	Georgia	GEO								07	COFFEE,TEA,COCOA,SPICES	1	No Quantity							108988			0
S3	2000	2000	2000	2	0	2	Export	51	Armenia	ARM	643	Russian Federation	RUS								07	COFFEE,TEA,COCOA,SPICES	1	No Quantity							12583			0
S3	2000	2000	2000	2	0	2	Export	51	Armenia	ARM	703	Slovakia	SVK								07	COFFEE,TEA,COCOA,SPICES	1	No Quantity							520			0
S3	2000	2000	2000	2	0	2	Export	48	Bahrain	BHR	0	World	WLD								08	ANIMAL FEED STUFF	1	No Quantity							214555			0
S3	2000	2000	2000	2	0	2	Export	48	Bahrain	BHR	40	Austria	AUT								08	ANIMAL FEED STUFF	1	No Quantity							120			0
S3	2000	2000	2000	2	0	2	Export	48	Bahrain	BHR	634	Qatar	QAT								08	ANIMAL FEED STUFF	1	No Quantity							46609			0
S3	2000	2000	2000	2	0	2	Export	48	Bahrain	BHR	682	Saudi Arabia	SAU								08	ANIMAL FEED STUFF	1	No Quantity							160308			0
S3	2000	2000	2000	2	0	2	Export	48	Bahrain	BHR	784	United Arab Emirates	ARE								08	ANIMAL FEED STUFF	1	No Quantity							2154			0
S3	2000	2000	2000	2	0	2	Export	48	Bahrain	BHR	899	Areas, nes									08	ANIMAL FEED STUFF	1	No Quantity							5364			0
S3	2000	2000	2000	2	0	2	Export	51	Armenia	ARM	0	World	WLD								08	ANIMAL FEED STUFF	1	No Quantity							72948			0
S3	2000	2000	2000	2	0	2	Export	51	Armenia	ARM	251	France	FRA								08	ANIMAL FEED STUFF	1	No Quantity							29248			0
S3	2000	2000	2000	2	0	2	Export	51	Armenia	ARM	400	Jordan	JOR								08	ANIMAL FEED STUFF	1	No Quantity							41825			0
S3	2000	2000	2000	2	0	2	Export	51	Armenia	ARM	736	Fmr Sudan	SDN								08	ANIMAL FEED STUFF	1	No Quantity							1875			0
S3	2000	2000	2000	2	0	2	Export	48	Bahrain	BHR	0	World	WLD								09	MISC.EDIBLE PRODUCTS ETC	1	No Quantity							485305			0
S3	2000	2000	2000	2	0	2	Export	48	Bahrain	BHR	414	Kuwait	KWT								09	MISC.EDIBLE PRODUCTS ETC	1	No Quantity							184954			0
S3	2000	2000	2000	2	0	2	Export	48	Bahrain	BHR	512	Oman	OMN								09	MISC.EDIBLE PRODUCTS ETC	1	No Quantity							80912			0
S3	2000	2000	2000	2	0	2	Export	48	Bahrain	BHR	634	Qatar	QAT								09	MISC.EDIBLE PRODUCTS ETC	1	No Quantity							45590			0
S3	2000	2000	2000	2	0	2	Export	48	Bahrain	BHR	784	United Arab Emirates	ARE								09	MISC.EDIBLE PRODUCTS ETC	1	No Quantity							35965			0
S3	2000	2000	2000	2	0	2	Export	48	Bahrain	BHR	899	Areas, nes									09	MISC.EDIBLE PRODUCTS ETC	1	No Quantity							137883			0
S3	2000	2000	2000	2	0	2	Export	51	Armenia	ARM	0	World	WLD								09	MISC.EDIBLE PRODUCTS ETC	1	No Quantity							43544			0
S3	2000	2000	2000	2	0	2	Export	51	Armenia	ARM	276	Germany	DEU								09	MISC.EDIBLE PRODUCTS ETC	1	No Quantity							1353			0
S3	2000	2000	2000	2	0	2	Export	51	Armenia	ARM	643	Russian Federation	RUS								09	MISC.EDIBLE PRODUCTS ETC	1	No Quantity							26332			0
S3	2000	2000	2000	2	0	2	Export	51	Armenia	ARM	842	USA	USA								09	MISC.EDIBLE PRODUCTS ETC	1	No Quantity							15859			0
S3	2000	2000	2000	2	0	2	Export	48	Bahrain	BHR	0	World	WLD								11	BEVERAGES	1	No Quantity							7804952			0
S3	2000	2000	2000	2	0	2	Export	48	Bahrain	BHR	36	Australia	AUS								11	BEVERAGES	1	No Quantity							35146			0
S3	2000	2000	2000	2	0	2	Export	48	Bahrain	BHR	400	Jordan	JOR								11	BEVERAGES	1	No Quantity							388664			0
S3	2000	2000	2000	2	0	2	Export	48	Bahrain	BHR	410	Rep. of Korea	KOR								11	BEVERAGES	1	No Quantity							5178			0
S3	2000	2000	2000	2	0	2	Export	48	Bahrain	BHR	414	Kuwait	KWT								11	BEVERAGES	1	No Quantity							974006			0
S3	2000	2000	2000	2	0	2	Export	48	Bahrain	BHR	512	Oman	OMN								11	BEVERAGES	1	No Quantity							165074			0
S3	2000	2000	2000	2	0	2	Export	48	Bahrain	BHR	528	Netherlands	NLD								11	BEVERAGES	1	No Quantity							435018			0
S3	2000	2000	2000	2	0	2	Export	48	Bahrain	BHR	634	Qatar	QAT								11	BEVERAGES	1	No Quantity							481672			0
S3	2000	2000	2000	2	0	2	Export	48	Bahrain	BHR	682	Saudi Arabia	SAU								11	BEVERAGES	1	No Quantity							101909			0
S3	2000	2000	2000	2	0	2	Export	48	Bahrain	BHR	702	Singapore	SGP								11	BEVERAGES	1	No Quantity							47766			0
S3	2000	2000	2000	2	0	2	Export	48	Bahrain	BHR	764	Thailand	THA								11	BEVERAGES	1	No Quantity							71178			0
S3	2000	2000	2000	2	0	2	Export	48	Bahrain	BHR	784	United Arab Emirates	ARE								11	BEVERAGES	1	No Quantity							2759894			0
S3	2000	2000	2000	2	0	2	Export	48	Bahrain	BHR	818	Egypt	EGY								11	BEVERAGES	1	No Quantity							61			0
S3	2000	2000	2000	2	0	2	Export	48	Bahrain	BHR	826	United Kingdom	GBR								11	BEVERAGES	1	No Quantity							262529			0
S3	2000	2000	2000	2	0	2	Export	48	Bahrain	BHR	837	Bunkers									11	BEVERAGES	1	No Quantity							1755861			0
S3	2000	2000	2000	2	0	2	Export	48	Bahrain	BHR	887	Yemen	YEM								11	BEVERAGES	1	No Quantity							4452			0
S3	2000	2000	2000	2	0	2	Export	48	Bahrain	BHR	899	Areas, nes									11	BEVERAGES	1	No Quantity							316542			0
S3	2000	2000	2000	2	0	2	Export	51	Armenia	ARM	0	World	WLD								11	BEVERAGES	1	No Quantity							22449515			0
S3	2000	2000	2000	2	0	2	Export	51	Armenia	ARM	36	Australia	AUS								11	BEVERAGES	1	No Quantity							117			0
S3	2000	2000	2000	2	0	2	Export	51	Armenia	ARM	112	Belarus	BLR								11	BEVERAGES	1	No Quantity							487356			0
S3	2000	2000	2000	2	0	2	Export	51	Armenia	ARM	124	Canada	CAN								11	BEVERAGES	1	No Quantity							13336			0
S3	2000	2000	2000	2	0	2	Export	51	Armenia	ARM	196	Cyprus	CYP								11	BEVERAGES	1	No Quantity							80994			0
S3	2000	2000	2000	2	0	2	Export	51	Armenia	ARM	203	Czechia	CZE								11	BEVERAGES	1	No Quantity							71797			0
S3	2000	2000	2000	2	0	2	Export	51	Armenia	ARM	233	Estonia	EST								11	BEVERAGES	1	No Quantity							159138			0
S3	2000	2000	2000	2	0	2	Export	51	Armenia	ARM	246	Finland	FIN								11	BEVERAGES	1	No Quantity							7776			0
S3	2000	2000	2000	2	0	2	Export	51	Armenia	ARM	251	France	FRA								11	BEVERAGES	1	No Quantity							26292			0
S3	2000	2000	2000	2	0	2	Export	51	Armenia	ARM	268	Georgia	GEO								11	BEVERAGES	1	No Quantity							1790865			0
S3	2000	2000	2000	2	0	2	Export	51	Armenia	ARM	276	Germany	DEU								11	BEVERAGES	1	No Quantity							151788			0
S3	2000	2000	2000	2	0	2	Export	51	Armenia	ARM	376	Israel	ISR								11	BEVERAGES	1	No Quantity							193860			0
S3	2000	2000	2000	2	0	2	Export	51	Armenia	ARM	392	Japan	JPN								11	BEVERAGES	1	No Quantity							86841			0
S3	2000	2000	2000	2	0	2	Export	51	Armenia	ARM	398	Kazakhstan	KAZ								11	BEVERAGES	1	No Quantity							376335			0
S3	2000	2000	2000	2	0	2	Export	51	Armenia	ARM	417	Kyrgyzstan	KGZ								11	BEVERAGES	1	No Quantity							10688			0
S3	2000	2000	2000	2	0	2	Export	51	Armenia	ARM	422	Lebanon	LBN								11	BEVERAGES	1	No Quantity							34854			0
S3	2000	2000	2000	2	0	2	Export	51	Armenia	ARM	428	Latvia	LVA								11	BEVERAGES	1	No Quantity							268369			0
S3	2000	2000	2000	2	0	2	Export	51	Armenia	ARM	528	Netherlands	NLD								11	BEVERAGES	1	No Quantity							4200			0
S3	2000	2000	2000	2	0	2	Export	51	Armenia	ARM	616	Poland	POL								11	BEVERAGES	1	No Quantity							10456			0
S3	2000	2000	2000	2	0	2	Export	51	Armenia	ARM	643	Russian Federation	RUS								11	BEVERAGES	1	No Quantity							16957429			0
S3	2000	2000	2000	2	0	2	Export	51	Armenia	ARM	703	Slovakia	SVK								11	BEVERAGES	1	No Quantity							205			0
S3	2000	2000	2000	2	0	2	Export	51	Armenia	ARM	757	Switzerland	CHE								11	BEVERAGES	1	No Quantity							17852			0
S3	2000	2000	2000	2	0	2	Export	51	Armenia	ARM	784	United Arab Emirates	ARE								11	BEVERAGES	1	No Quantity							27805			0
S3	2000	2000	2000	2	0	2	Export	51	Armenia	ARM	795	Turkmenistan	TKM								11	BEVERAGES	1	No Quantity							49637			0
S3	2000	2000	2000	2	0	2	Export	51	Armenia	ARM	804	Ukraine	UKR								11	BEVERAGES	1	No Quantity							1088985			0
S3	2000	2000	2000	2	0	2	Export	51	Armenia	ARM	818	Egypt	EGY								11	BEVERAGES	1	No Quantity							12			0
S3	2000	2000	2000	2	0	2	Export	51	Armenia	ARM	842	USA	USA								11	BEVERAGES	1	No Quantity							532530			0
S3	2000	2000	2000	2	0	2	Export	48	Bahrain	BHR	0	World	WLD								12	TOBACCO,TOBACCO MANUFACT	1	No Quantity							2384430			0
S3	2000	2000	2000	2	0	2	Export	48	Bahrain	BHR	196	Cyprus	CYP								12	TOBACCO,TOBACCO MANUFACT	1	No Quantity							28066			0
S3	2000	2000	2000	2	0	2	Export	48	Bahrain	BHR	344	China, Hong Kong SAR	HKG								12	TOBACCO,TOBACCO MANUFACT	1	No Quantity							181782			0
S3	2000	2000	2000	2	0	2	Export	48	Bahrain	BHR	682	Saudi Arabia	SAU								12	TOBACCO,TOBACCO MANUFACT	1	No Quantity							37340			0
S3	2000	2000	2000	2	0	2	Export	48	Bahrain	BHR	784	United Arab Emirates	ARE								12	TOBACCO,TOBACCO MANUFACT	1	No Quantity							4109			0
S3	2000	2000	2000	2	0	2	Export	48	Bahrain	BHR	837	Bunkers									12	TOBACCO,TOBACCO MANUFACT	1	No Quantity							2096220			0
S3	2000	2000	2000	2	0	2	Export	48	Bahrain	BHR	899	Areas, nes									12	TOBACCO,TOBACCO MANUFACT	1	No Quantity							36912			0
S3	2000	2000	2000	2	0	2	Export	51	Armenia	ARM	0	World	WLD								12	TOBACCO,TOBACCO MANUFACT	1	No Quantity							1341428			0
S3	2000	2000	2000	2	0	2	Export	51	Armenia	ARM	124	Canada	CAN								12	TOBACCO,TOBACCO MANUFACT	1	No Quantity							100			0
S3	2000	2000	2000	2	0	2	Export	51	Armenia	ARM	268	Georgia	GEO								12	TOBACCO,TOBACCO MANUFACT	1	No Quantity							23910			0
S3	2000	2000	2000	2	0	2	Export	51	Armenia	ARM	643	Russian Federation	RUS								12	TOBACCO,TOBACCO MANUFACT	1	No Quantity							731351			0
S3	2000	2000	2000	2	0	2	Export	51	Armenia	ARM	795	Turkmenistan	TKM								12	TOBACCO,TOBACCO MANUFACT	1	No Quantity							115670			0
S3	2000	2000	2000	2	0	2	Export	51	Armenia	ARM	818	Egypt	EGY								12	TOBACCO,TOBACCO MANUFACT	1	No Quantity							75			0
S3	2000	2000	2000	2	0	2	Export	51	Armenia	ARM	842	USA	USA								12	TOBACCO,TOBACCO MANUFACT	1	No Quantity							470322			0
S3	2000	2000	2000	2	0	2	Export	48	Bahrain	BHR	0	World	WLD								21	HIDES,SKINS,FURSKINS,RAW	1	No Quantity							850703			0
S3	2000	2000	2000	2	0	2	Export	48	Bahrain	BHR	156	China	CHN								21	HIDES,SKINS,FURSKINS,RAW	1	No Quantity							185196			0
S3	2000	2000	2000	2	0	2	Export	48	Bahrain	BHR	344	China, Hong Kong SAR	HKG								21	HIDES,SKINS,FURSKINS,RAW	1	No Quantity							169651			0
S3	2000	2000	2000	2	0	2	Export	48	Bahrain	BHR	682	Saudi Arabia	SAU								21	HIDES,SKINS,FURSKINS,RAW	1	No Quantity							107699			0
S3	2000	2000	2000	2	0	2	Export	48	Bahrain	BHR	784	United Arab Emirates	ARE								21	HIDES,SKINS,FURSKINS,RAW	1	No Quantity							223327			0
S3	2000	2000	2000	2	0	2	Export	48	Bahrain	BHR	792	Turkey	TUR								21	HIDES,SKINS,FURSKINS,RAW	1	No Quantity							164830			0
S3	2000	2000	2000	2	0	2	Export	51	Armenia	ARM	0	World	WLD								21	HIDES,SKINS,FURSKINS,RAW	1	No Quantity							1316552			0
S3	2000	2000	2000	2	0	2	Export	51	Armenia	ARM	381	Italy	ITA								21	HIDES,SKINS,FURSKINS,RAW	1	No Quantity							20100			0
S3	2000	2000	2000	2	0	2	Export	51	Armenia	ARM	586	Pakistan	PAK								21	HIDES,SKINS,FURSKINS,RAW	1	No Quantity							2100			0
S3	2000	2000	2000	2	0	2	Export	51	Armenia	ARM	792	Turkey	TUR								21	HIDES,SKINS,FURSKINS,RAW	1	No Quantity							1294352			0
S3	2000	2000	2000	2	0	2	Export	48	Bahrain	BHR	0	World	WLD								22	OIL SEED,OLEAGINUS FRUIT	1	No Quantity							46939			0
S3	2000	2000	2000	2	0	2	Export	48	Bahrain	BHR	899	Areas, nes									22	OIL SEED,OLEAGINUS FRUIT	1	No Quantity							46939			0
S3	2000	2000	2000	2	0	2	Export	51	Armenia	ARM	0	World	WLD								23	CRUDE RUBBER	1	No Quantity							8086687			0
S3	2000	2000	2000	2	0	2	Export	51	Armenia	ARM	112	Belarus	BLR								23	CRUDE RUBBER	1	No Quantity							50193			0
S3	2000	2000	2000	2	0	2	Export	51	Armenia	ARM	364	Iran	IRN								23	CRUDE RUBBER	1	No Quantity							301297			0
S3	2000	2000	2000	2	0	2	Export	51	Armenia	ARM	398	Kazakhstan	KAZ								23	CRUDE RUBBER	1	No Quantity							60270			0
S3	2000	2000	2000	2	0	2	Export	51	Armenia	ARM	586	Pakistan	PAK								23	CRUDE RUBBER	1	No Quantity							18			0
S3	2000	2000	2000	2	0	2	Export	51	Armenia	ARM	643	Russian Federation	RUS								23	CRUDE RUBBER	1	No Quantity							7310932			0
S3	2000	2000	2000	2	0	2	Export	51	Armenia	ARM	804	Ukraine	UKR								23	CRUDE RUBBER	1	No Quantity							131723			0
S3	2000	2000	2000	2	0	2	Export	51	Armenia	ARM	818	Egypt	EGY								23	CRUDE RUBBER	1	No Quantity							4			0
S3	2000	2000	2000	2	0	2	Export	51	Armenia	ARM	826	United Kingdom	GBR								23	CRUDE RUBBER	1	No Quantity							232250			0
S3	2000	2000	2000	2	0	2	Export	48	Bahrain	BHR	0	World	WLD								24	CORK AND WOOD	1	No Quantity							66332			0
S3	2000	2000	2000	2	0	2	Export	48	Bahrain	BHR	837	Bunkers									24	CORK AND WOOD	1	No Quantity							340			0
S3	2000	2000	2000	2	0	2	Export	48	Bahrain	BHR	899	Areas, nes									24	CORK AND WOOD	1	No Quantity							65992			0
S3	2000	2000	2000	2	0	2	Export	51	Armenia	ARM	0	World	WLD								24	CORK AND WOOD	1	No Quantity							510521			0
S3	2000	2000	2000	2	0	2	Export	51	Armenia	ARM	56	Belgium	BEL								24	CORK AND WOOD	1	No Quantity							18737			0
S3	2000	2000	2000	2	0	2	Export	51	Armenia	ARM	156	China	CHN								24	CORK AND WOOD	1	No Quantity							14160			0
S3	2000	2000	2000	2	0	2	Export	51	Armenia	ARM	300	Greece	GRC								24	CORK AND WOOD	1	No Quantity							5685			0
S3	2000	2000	2000	2	0	2	Export	51	Armenia	ARM	364	Iran	IRN								24	CORK AND WOOD	1	No Quantity							19172			0
S3	2000	2000	2000	2	0	2	Export	51	Armenia	ARM	381	Italy	ITA								24	CORK AND WOOD	1	No Quantity							72820			0
S3	2000	2000	2000	2	0	2	Export	51	Armenia	ARM	422	Lebanon	LBN								24	CORK AND WOOD	1	No Quantity							7196			0
S3	2000	2000	2000	2	0	2	Export	51	Armenia	ARM	620	Portugal	PRT								24	CORK AND WOOD	1	No Quantity							8079			0
S3	2000	2000	2000	2	0	2	Export	51	Armenia	ARM	643	Russian Federation	RUS								24	CORK AND WOOD	1	No Quantity							12396			0
S3	2000	2000	2000	2	0	2	Export	51	Armenia	ARM	724	Spain	ESP								24	CORK AND WOOD	1	No Quantity							37378			0
S3	2000	2000	2000	2	0	2	Export	51	Armenia	ARM	784	United Arab Emirates	ARE								24	CORK AND WOOD	1	No Quantity							311267			0
S3	2000	2000	2000	2	0	2	Export	51	Armenia	ARM	792	Turkey	TUR								24	CORK AND WOOD	1	No Quantity							3630			0
S3	2000	2000	2000	2	0	2	Export	48	Bahrain	BHR	0	World	WLD								25	PULP AND WASTE PAPER	1	No Quantity							1357115			0
S3	2000	2000	2000	2	0	2	Export	48	Bahrain	BHR	50	Bangladesh	BGD								25	PULP AND WASTE PAPER	1	No Quantity							13590			0
S3	2000	2000	2000	2	0	2	Export	48	Bahrain	BHR	144	Sri Lanka	LKA								25	PULP AND WASTE PAPER	1	No Quantity							26888			0
S3	2000	2000	2000	2	0	2	Export	48	Bahrain	BHR	360	Indonesia	IDN								25	PULP AND WASTE PAPER	1	No Quantity							40120			0
S3	2000	2000	2000	2	0	2	Export	48	Bahrain	BHR	512	Oman	OMN								25	PULP AND WASTE PAPER	1	No Quantity							18287			0
S3	2000	2000	2000	2	0	2	Export	48	Bahrain	BHR	586	Pakistan	PAK								25	PULP AND WASTE PAPER	1	No Quantity							90564			0
S3	2000	2000	2000	2	0	2	Export	48	Bahrain	BHR	608	Philippines	PHL								25	PULP AND WASTE PAPER	1	No Quantity							20505			0
S3	2000	2000	2000	2	0	2	Export	48	Bahrain	BHR	682	Saudi Arabia	SAU								25	PULP AND WASTE PAPER	1	No Quantity							21391			0
S3	2000	2000	2000	2	0	2	Export	48	Bahrain	BHR	699	India	IND								25	PULP AND WASTE PAPER	1	No Quantity							930530			0
S3	2000	2000	2000	2	0	2	Export	48	Bahrain	BHR	704	Viet Nam	VNM								25	PULP AND WASTE PAPER	1	No Quantity							11968			0
S3	2000	2000	2000	2	0	2	Export	48	Bahrain	BHR	764	Thailand	THA								25	PULP AND WASTE PAPER	1	No Quantity							158138			0
S3	2000	2000	2000	2	0	2	Export	48	Bahrain	BHR	784	United Arab Emirates	ARE								25	PULP AND WASTE PAPER	1	No Quantity							21808			0
S3	2000	2000	2000	2	0	2	Export	48	Bahrain	BHR	899	Areas, nes									25	PULP AND WASTE PAPER	1	No Quantity							3324			0
S3	2000	2000	2000	2	0	2	Export	48	Bahrain	BHR	0	World	WLD								26	TEXTILE FIBRES	1	No Quantity							1124408			0
S3	2000	2000	2000	2	0	2	Export	48	Bahrain	BHR	586	Pakistan	PAK								26	TEXTILE FIBRES	1	No Quantity							363861			0
S3	2000	2000	2000	2	0	2	Export	48	Bahrain	BHR	682	Saudi Arabia	SAU								26	TEXTILE FIBRES	1	No Quantity							449154			0
S3	2000	2000	2000	2	0	2	Export	48	Bahrain	BHR	757	Switzerland	CHE								26	TEXTILE FIBRES	1	No Quantity							193768			0
S3	2000	2000	2000	2	0	2	Export	48	Bahrain	BHR	784	United Arab Emirates	ARE								26	TEXTILE FIBRES	1	No Quantity							35598			0
S3	2000	2000	2000	2	0	2	Export	48	Bahrain	BHR	842	USA	USA								26	TEXTILE FIBRES	1	No Quantity							39234			0
S3	2000	2000	2000	2	0	2	Export	48	Bahrain	BHR	899	Areas, nes									26	TEXTILE FIBRES	1	No Quantity							42792			0
S3	2000	2000	2000	2	0	2	Export	51	Armenia	ARM	0	World	WLD								26	TEXTILE FIBRES	1	No Quantity							7			0
S3	2000	2000	2000	2	0	2	Export	51	Armenia	ARM	251	France	FRA								26	TEXTILE FIBRES	1	No Quantity							7			0
S3	2000	2000	2000	2	0	2	Export	48	Bahrain	BHR	0	World	WLD								27	CRUDE FERTILIZER,MINERAL	1	No Quantity							823956			0
S3	2000	2000	2000	2	0	2	Export	48	Bahrain	BHR	586	Pakistan	PAK								27	CRUDE FERTILIZER,MINERAL	1	No Quantity							114447			0
S3	2000	2000	2000	2	0	2	Export	48	Bahrain	BHR	634	Qatar	QAT								27	CRUDE FERTILIZER,MINERAL	1	No Quantity							17521			0
S3	2000	2000	2000	2	0	2	Export	48	Bahrain	BHR	682	Saudi Arabia	SAU								27	CRUDE FERTILIZER,MINERAL	1	No Quantity							5628			0
S3	2000	2000	2000	2	0	2	Export	48	Bahrain	BHR	699	India	IND								27	CRUDE FERTILIZER,MINERAL	1	No Quantity							650041			0
S3	2000	2000	2000	2	0	2	Export	48	Bahrain	BHR	784	United Arab Emirates	ARE								27	CRUDE FERTILIZER,MINERAL	1	No Quantity							2162			0
S3	2000	2000	2000	2	0	2	Export	48	Bahrain	BHR	899	Areas, nes									27	CRUDE FERTILIZER,MINERAL	1	No Quantity							34157			0
S3	2000	2000	2000	2	0	2	Export	51	Armenia	ARM	0	World	WLD								27	CRUDE FERTILIZER,MINERAL	1	No Quantity							667471			0
S3	2000	2000	2000	2	0	2	Export	51	Armenia	ARM	56	Belgium	BEL								27	CRUDE FERTILIZER,MINERAL	1	No Quantity							1566			0
S3	2000	2000	2000	2	0	2	Export	51	Armenia	ARM	100	Bulgaria	BGR								27	CRUDE FERTILIZER,MINERAL	1	No Quantity							8			0
S3	2000	2000	2000	2	0	2	Export	51	Armenia	ARM	268	Georgia	GEO								27	CRUDE FERTILIZER,MINERAL	1	No Quantity							192933			0
S3	2000	2000	2000	2	0	2	Export	51	Armenia	ARM	643	Russian Federation	RUS								27	CRUDE FERTILIZER,MINERAL	1	No Quantity							41208			0
S3	2000	2000	2000	2	0	2	Export	51	Armenia	ARM	842	USA	USA								27	CRUDE FERTILIZER,MINERAL	1	No Quantity							431755			0
S3	2000	2000	2000	2	0	2	Export	48	Bahrain	BHR	0	World	WLD								28	METALLIFEROUS ORE,SCRAP	1	No Quantity							210489487			0
S3	2000	2000	2000	2	0	2	Export	48	Bahrain	BHR	360	Indonesia	IDN								28	METALLIFEROUS ORE,SCRAP	1	No Quantity							35961767			0
S3	2000	2000	2000	2	0	2	Export	48	Bahrain	BHR	364	Iran	IRN								28	METALLIFEROUS ORE,SCRAP	1	No Quantity							33609417			0
S3	2000	2000	2000	2	0	2	Export	48	Bahrain	BHR	392	Japan	JPN								28	METALLIFEROUS ORE,SCRAP	1	No Quantity							34040352			0
S3	2000	2000	2000	2	0	2	Export	48	Bahrain	BHR	410	Rep. of Korea	KOR								28	METALLIFEROUS ORE,SCRAP	1	No Quantity							26230996			0
S3	2000	2000	2000	2	0	2	Export	48	Bahrain	BHR	422	Lebanon	LBN								28	METALLIFEROUS ORE,SCRAP	1	No Quantity							8606			0
S3	2000	2000	2000	2	0	2	Export	48	Bahrain	BHR	434	Libya	LBY								28	METALLIFEROUS ORE,SCRAP	1	No Quantity							6331383			0
S3	2000	2000	2000	2	0	2	Export	48	Bahrain	BHR	458	Malaysia	MYS								28	METALLIFEROUS ORE,SCRAP	1	No Quantity							16235106			0
S3	2000	2000	2000	2	0	2	Export	48	Bahrain	BHR	462	Maldives	MDV								28	METALLIFEROUS ORE,SCRAP	1	No Quantity							17691			0
S3	2000	2000	2000	2	0	2	Export	48	Bahrain	BHR	490	Other Asia, nes									28	METALLIFEROUS ORE,SCRAP	1	No Quantity							65372			0
S3	2000	2000	2000	2	0	2	Export	48	Bahrain	BHR	512	Oman	OMN								28	METALLIFEROUS ORE,SCRAP	1	No Quantity							6808			0
S3	2000	2000	2000	2	0	2	Export	48	Bahrain	BHR	586	Pakistan	PAK								28	METALLIFEROUS ORE,SCRAP	1	No Quantity							960714			0
S3	2000	2000	2000	2	0	2	Export	48	Bahrain	BHR	608	Philippines	PHL								28	METALLIFEROUS ORE,SCRAP	1	No Quantity							151197			0
S3	2000	2000	2000	2	0	2	Export	48	Bahrain	BHR	634	Qatar	QAT								28	METALLIFEROUS ORE,SCRAP	1	No Quantity							20490553			0
S3	2000	2000	2000	2	0	2	Export	48	Bahrain	BHR	642	Romania	ROU								28	METALLIFEROUS ORE,SCRAP	1	No Quantity							784666			0
S3	2000	2000	2000	2	0	2	Export	48	Bahrain	BHR	682	Saudi Arabia	SAU								28	METALLIFEROUS ORE,SCRAP	1	No Quantity							55784			0
S3	2000	2000	2000	2	0	2	Export	48	Bahrain	BHR	699	India	IND								28	METALLIFEROUS ORE,SCRAP	1	No Quantity							27001670			0
S3	2000	2000	2000	2	0	2	Export	48	Bahrain	BHR	702	Singapore	SGP								28	METALLIFEROUS ORE,SCRAP	1	No Quantity							3635457			0
S3	2000	2000	2000	2	0	2	Export	48	Bahrain	BHR	704	Viet Nam	VNM								28	METALLIFEROUS ORE,SCRAP	1	No Quantity							112042			0
S3	2000	2000	2000	2	0	2	Export	48	Bahrain	BHR	784	United Arab Emirates	ARE								28	METALLIFEROUS ORE,SCRAP	1	No Quantity							1326894			0
S3	2000	2000	2000	2	0	2	Export	48	Bahrain	BHR	818	Egypt	EGY								28	METALLIFEROUS ORE,SCRAP	1	No Quantity							3076271			0
S3	2000	2000	2000	2	0	2	Export	48	Bahrain	BHR	826	United Kingdom	GBR								28	METALLIFEROUS ORE,SCRAP	1	No Quantity							19620			0
S3	2000	2000	2000	2	0	2	Export	48	Bahrain	BHR	842	USA	USA								28	METALLIFEROUS ORE,SCRAP	1	No Quantity							22005			0
S3	2000	2000	2000	2	0	2	Export	48	Bahrain	BHR	899	Areas, nes									28	METALLIFEROUS ORE,SCRAP	1	No Quantity							345114			0
S3	2000	2000	2000	2	0	2	Export	51	Armenia	ARM	0	World	WLD								28	METALLIFEROUS ORE,SCRAP	1	No Quantity							36848794			0
S3	2000	2000	2000	2	0	2	Export	51	Armenia	ARM	100	Bulgaria	BGR								28	METALLIFEROUS ORE,SCRAP	1	No Quantity							523544			0
S3	2000	2000	2000	2	0	2	Export	51	Armenia	ARM	156	China	CHN								28	METALLIFEROUS ORE,SCRAP	1	No Quantity							557620			0
S3	2000	2000	2000	2	0	2	Export	51	Armenia	ARM	196	Cyprus	CYP								28	METALLIFEROUS ORE,SCRAP	1	No Quantity							1547796			0
S3	2000	2000	2000	2	0	2	Export	51	Armenia	ARM	276	Germany	DEU								28	METALLIFEROUS ORE,SCRAP	1	No Quantity							3057375			0
S3	2000	2000	2000	2	0	2	Export	51	Armenia	ARM	300	Greece	GRC								28	METALLIFEROUS ORE,SCRAP	1	No Quantity							2236000			0
S3	2000	2000	2000	2	0	2	Export	51	Armenia	ARM	364	Iran	IRN								28	METALLIFEROUS ORE,SCRAP	1	No Quantity							13146411			0
S3	2000	2000	2000	2	0	2	Export	51	Armenia	ARM	392	Japan	JPN								28	METALLIFEROUS ORE,SCRAP	1	No Quantity							124498			0
S3	2000	2000	2000	2	0	2	Export	51	Armenia	ARM	422	Lebanon	LBN								28	METALLIFEROUS ORE,SCRAP	1	No Quantity							113576			0
S3	2000	2000	2000	2	0	2	Export	51	Armenia	ARM	528	Netherlands	NLD								28	METALLIFEROUS ORE,SCRAP	1	No Quantity							2492453			0
S3	2000	2000	2000	2	0	2	Export	51	Armenia	ARM	586	Pakistan	PAK								28	METALLIFEROUS ORE,SCRAP	1	No Quantity							69786			0
S3	2000	2000	2000	2	0	2	Export	51	Armenia	ARM	643	Russian Federation	RUS								28	METALLIFEROUS ORE,SCRAP	1	No Quantity							353250			0
S3	2000	2000	2000	2	0	2	Export	51	Armenia	ARM	699	India	IND								28	METALLIFEROUS ORE,SCRAP	1	No Quantity							360346			0
S3	2000	2000	2000	2	0	2	Export	51	Armenia	ARM	757	Switzerland	CHE								28	METALLIFEROUS ORE,SCRAP	1	No Quantity							1759200			0
S3	2000	2000	2000	2	0	2	Export	51	Armenia	ARM	784	United Arab Emirates	ARE								28	METALLIFEROUS ORE,SCRAP	1	No Quantity							4401234			0
S3	2000	2000	2000	2	0	2	Export	51	Armenia	ARM	826	United Kingdom	GBR								28	METALLIFEROUS ORE,SCRAP	1	No Quantity							131651			0
S3	2000	2000	2000	2	0	2	Export	51	Armenia	ARM	842	USA	USA								28	METALLIFEROUS ORE,SCRAP	1	No Quantity							5974054			0
S3	2000	2000	2000	2	0	2	Export	48	Bahrain	BHR	0	World	WLD								29	CRUDE ANIMAL,VEG.MATERL.	1	No Quantity							12399			0
S3	2000	2000	2000	2	0	2	Export	48	Bahrain	BHR	414	Kuwait	KWT								29	CRUDE ANIMAL,VEG.MATERL.	1	No Quantity							596			0
S3	2000	2000	2000	2	0	2	Export	48	Bahrain	BHR	512	Oman	OMN								29	CRUDE ANIMAL,VEG.MATERL.	1	No Quantity							449			0
S3	2000	2000	2000	2	0	2	Export	48	Bahrain	BHR	899	Areas, nes									29	CRUDE ANIMAL,VEG.MATERL.	1	No Quantity							11354			0
S3	2000	2000	2000	2	0	2	Export	51	Armenia	ARM	0	World	WLD								29	CRUDE ANIMAL,VEG.MATERL.	1	No Quantity							73156			0
S3	2000	2000	2000	2	0	2	Export	51	Armenia	ARM	100	Bulgaria	BGR								29	CRUDE ANIMAL,VEG.MATERL.	1	No Quantity							2943			0
S3	2000	2000	2000	2	0	2	Export	51	Armenia	ARM	156	China	CHN								29	CRUDE ANIMAL,VEG.MATERL.	1	No Quantity							480			0
S3	2000	2000	2000	2	0	2	Export	51	Armenia	ARM	203	Czechia	CZE								29	CRUDE ANIMAL,VEG.MATERL.	1	No Quantity							210			0
S3	2000	2000	2000	2	0	2	Export	51	Armenia	ARM	528	Netherlands	NLD								29	CRUDE ANIMAL,VEG.MATERL.	1	No Quantity							2846			0
S3	2000	2000	2000	2	0	2	Export	51	Armenia	ARM	643	Russian Federation	RUS								29	CRUDE ANIMAL,VEG.MATERL.	1	No Quantity							22450			0
S3	2000	2000	2000	2	0	2	Export	51	Armenia	ARM	784	United Arab Emirates	ARE								29	CRUDE ANIMAL,VEG.MATERL.	1	No Quantity							840			0
S3	2000	2000	2000	2	0	2	Export	51	Armenia	ARM	804	Ukraine	UKR								29	CRUDE ANIMAL,VEG.MATERL.	1	No Quantity							30000			0
S3	2000	2000	2000	2	0	2	Export	51	Armenia	ARM	842	USA	USA								29	CRUDE ANIMAL,VEG.MATERL.	1	No Quantity							13387			0
S3	2000	2000	2000	2	0	2	Export	48	Bahrain	BHR	0	World	WLD								33	PETROLEUM,PETROL.PRODUCT	1	No Quantity							11422494			0
S3	2000	2000	2000	2	0	2	Export	48	Bahrain	BHR	276	Germany	DEU								33	PETROLEUM,PETROL.PRODUCT	1	No Quantity							8436			0
S3	2000	2000	2000	2	0	2	Export	48	Bahrain	BHR	418	Lao People's Dem. Rep.	LAO								33	PETROLEUM,PETROL.PRODUCT	1	No Quantity							4654			0
S3	2000	2000	2000	2	0	2	Export	48	Bahrain	BHR	422	Lebanon	LBN								33	PETROLEUM,PETROL.PRODUCT	1	No Quantity							867			0
S3	2000	2000	2000	2	0	2	Export	48	Bahrain	BHR	634	Qatar	QAT								33	PETROLEUM,PETROL.PRODUCT	1	No Quantity							45239			0
S3	2000	2000	2000	2	0	2	Export	48	Bahrain	BHR	699	India	IND								33	PETROLEUM,PETROL.PRODUCT	1	No Quantity							4418			0
S3	2000	2000	2000	2	0	2	Export	48	Bahrain	BHR	704	Viet Nam	VNM								33	PETROLEUM,PETROL.PRODUCT	1	No Quantity							49122			0
S3	2000	2000	2000	2	0	2	Export	48	Bahrain	BHR	784	United Arab Emirates	ARE								33	PETROLEUM,PETROL.PRODUCT	1	No Quantity							11253947			0
S3	2000	2000	2000	2	0	2	Export	48	Bahrain	BHR	837	Bunkers									33	PETROLEUM,PETROL.PRODUCT	1	No Quantity							28995			0
S3	2000	2000	2000	2	0	2	Export	48	Bahrain	BHR	899	Areas, nes									33	PETROLEUM,PETROL.PRODUCT	1	No Quantity							26816			0
S3	2000	2000	2000	2	0	2	Export	51	Armenia	ARM	0	World	WLD								33	PETROLEUM,PETROL.PRODUCT	1	No Quantity							89241			0
S3	2000	2000	2000	2	0	2	Export	51	Armenia	ARM	268	Georgia	GEO								33	PETROLEUM,PETROL.PRODUCT	1	No Quantity							59406			0
S3	2000	2000	2000	2	0	2	Export	51	Armenia	ARM	795	Turkmenistan	TKM								33	PETROLEUM,PETROL.PRODUCT	1	No Quantity							29835			0
S3	2000	2000	2000	2	0	2	Export	48	Bahrain	BHR	0	World	WLD								34	GAS,NATURAL,MANUFACTURED	1	No Quantity							40			0
S3	2000	2000	2000	2	0	2	Export	48	Bahrain	BHR	899	Areas, nes									34	GAS,NATURAL,MANUFACTURED	1	No Quantity							40			0
S3	2000	2000	2000	2	0	2	Export	51	Armenia	ARM	0	World	WLD								35	ELECTRIC CURRENT	1	No Quantity							20551593			0
S3	2000	2000	2000	2	0	2	Export	51	Armenia	ARM	268	Georgia	GEO								35	ELECTRIC CURRENT	1	No Quantity							9349881			0
S3	2000	2000	2000	2	0	2	Export	51	Armenia	ARM	364	Iran	IRN								35	ELECTRIC CURRENT	1	No Quantity							9677837			0
S3	2000	2000	2000	2	0	2	Export	51	Armenia	ARM	899	Areas, nes									35	ELECTRIC CURRENT	1	No Quantity							1523875			0
S3	2000	2000	2000	2	0	2	Export	48	Bahrain	BHR	0	World	WLD								41	ANIMAL OILS AND FATS	1	No Quantity							256781			0
S3	2000	2000	2000	2	0	2	Export	48	Bahrain	BHR	586	Pakistan	PAK								41	ANIMAL OILS AND FATS	1	No Quantity							248670			0
S3	2000	2000	2000	2	0	2	Export	48	Bahrain	BHR	682	Saudi Arabia	SAU								41	ANIMAL OILS AND FATS	1	No Quantity							8112			0
S3	2000	2000	2000	2	0	2	Export	48	Bahrain	BHR	0	World	WLD								42	FIXED VEG. FATS AND OILS	1	No Quantity							14342391			0
S3	2000	2000	2000	2	0	2	Export	48	Bahrain	BHR	392	Japan	JPN								42	FIXED VEG. FATS AND OILS	1	No Quantity							13359			0
S3	2000	2000	2000	2	0	2	Export	48	Bahrain	BHR	400	Jordan	JOR								42	FIXED VEG. FATS AND OILS	1	No Quantity							204005			0
S3	2000	2000	2000	2	0	2	Export	48	Bahrain	BHR	414	Kuwait	KWT								42	FIXED VEG. FATS AND OILS	1	No Quantity							1344998			0
S3	2000	2000	2000	2	0	2	Export	48	Bahrain	BHR	422	Lebanon	LBN								42	FIXED VEG. FATS AND OILS	1	No Quantity							18808			0
S3	2000	2000	2000	2	0	2	Export	48	Bahrain	BHR	512	Oman	OMN								42	FIXED VEG. FATS AND OILS	1	No Quantity							635704			0
S3	2000	2000	2000	2	0	2	Export	48	Bahrain	BHR	586	Pakistan	PAK								42	FIXED VEG. FATS AND OILS	1	No Quantity							36436			0
S3	2000	2000	2000	2	0	2	Export	48	Bahrain	BHR	634	Qatar	QAT								42	FIXED VEG. FATS AND OILS	1	No Quantity							1140464			0
S3	2000	2000	2000	2	0	2	Export	48	Bahrain	BHR	682	Saudi Arabia	SAU								42	FIXED VEG. FATS AND OILS	1	No Quantity							7688386			0
S3	2000	2000	2000	2	0	2	Export	48	Bahrain	BHR	736	Fmr Sudan	SDN								42	FIXED VEG. FATS AND OILS	1	No Quantity							9537			0
S3	2000	2000	2000	2	0	2	Export	48	Bahrain	BHR	760	Syria	SYR								42	FIXED VEG. FATS AND OILS	1	No Quantity							226268			0
S3	2000	2000	2000	2	0	2	Export	48	Bahrain	BHR	784	United Arab Emirates	ARE								42	FIXED VEG. FATS AND OILS	1	No Quantity							3014910			0
S3	2000	2000	2000	2	0	2	Export	48	Bahrain	BHR	899	Areas, nes									42	FIXED VEG. FATS AND OILS	1	No Quantity							9516			0
S3	2000	2000	2000	2	0	2	Export	48	Bahrain	BHR	0	World	WLD								43	ANIMAL,VEG.FATS,OILS,NES	1	No Quantity							5739			0
S3	2000	2000	2000	2	0	2	Export	48	Bahrain	BHR	586	Pakistan	PAK								43	ANIMAL,VEG.FATS,OILS,NES	1	No Quantity							4309			0
S3	2000	2000	2000	2	0	2	Export	48	Bahrain	BHR	899	Areas, nes									43	ANIMAL,VEG.FATS,OILS,NES	1	No Quantity							1431			0
S3	2000	2000	2000	2	0	2	Export	48	Bahrain	BHR	0	World	WLD								51	ORGANIC CHEMICALS	1	No Quantity							39418051			0
S3	2000	2000	2000	2	0	2	Export	48	Bahrain	BHR	156	China	CHN								51	ORGANIC CHEMICALS	1	No Quantity							8290944			0
S3	2000	2000	2000	2	0	2	Export	48	Bahrain	BHR	381	Italy	ITA								51	ORGANIC CHEMICALS	1	No Quantity							831913			0
S3	2000	2000	2000	2	0	2	Export	48	Bahrain	BHR	392	Japan	JPN								51	ORGANIC CHEMICALS	1	No Quantity							979520			0
S3	2000	2000	2000	2	0	2	Export	48	Bahrain	BHR	410	Rep. of Korea	KOR								51	ORGANIC CHEMICALS	1	No Quantity							4796534			0
S3	2000	2000	2000	2	0	2	Export	48	Bahrain	BHR	414	Kuwait	KWT								51	ORGANIC CHEMICALS	1	No Quantity							1755			0
S3	2000	2000	2000	2	0	2	Export	48	Bahrain	BHR	490	Other Asia, nes									51	ORGANIC CHEMICALS	1	No Quantity							2474464			0
S3	2000	2000	2000	2	0	2	Export	48	Bahrain	BHR	528	Netherlands	NLD								51	ORGANIC CHEMICALS	1	No Quantity							2442017			0
S3	2000	2000	2000	2	0	2	Export	48	Bahrain	BHR	682	Saudi Arabia	SAU								51	ORGANIC CHEMICALS	1	No Quantity							27992			0
S3	2000	2000	2000	2	0	2	Export	48	Bahrain	BHR	699	India	IND								51	ORGANIC CHEMICALS	1	No Quantity							705850			0
S3	2000	2000	2000	2	0	2	Export	48	Bahrain	BHR	702	Singapore	SGP								51	ORGANIC CHEMICALS	1	No Quantity							2176592			0
S3	2000	2000	2000	2	0	2	Export	48	Bahrain	BHR	724	Spain	ESP								51	ORGANIC CHEMICALS	1	No Quantity							401595			0
S3	2000	2000	2000	2	0	2	Export	48	Bahrain	BHR	784	United Arab Emirates	ARE								51	ORGANIC CHEMICALS	1	No Quantity							81149			0
S3	2000	2000	2000	2	0	2	Export	48	Bahrain	BHR	842	USA	USA								51	ORGANIC CHEMICALS	1	No Quantity							16162207			0
S3	2000	2000	2000	2	0	2	Export	48	Bahrain	BHR	899	Areas, nes									51	ORGANIC CHEMICALS	1	No Quantity							45519			0
S3	2000	2000	2000	2	0	2	Export	51	Armenia	ARM	0	World	WLD								51	ORGANIC CHEMICALS	1	No Quantity							692392			0
S3	2000	2000	2000	2	0	2	Export	51	Armenia	ARM	56	Belgium	BEL								51	ORGANIC CHEMICALS	1	No Quantity							26876			0
S3	2000	2000	2000	2	0	2	Export	51	Armenia	ARM	76	Brazil	BRA								51	ORGANIC CHEMICALS	1	No Quantity							5000			0
S3	2000	2000	2000	2	0	2	Export	51	Armenia	ARM	112	Belarus	BLR								51	ORGANIC CHEMICALS	1	No Quantity							366			0
S3	2000	2000	2000	2	0	2	Export	51	Armenia	ARM	251	France	FRA								51	ORGANIC CHEMICALS	1	No Quantity							24434			0
S3	2000	2000	2000	2	0	2	Export	51	Armenia	ARM	268	Georgia	GEO								51	ORGANIC CHEMICALS	1	No Quantity							1780			0
S3	2000	2000	2000	2	0	2	Export	51	Armenia	ARM	276	Germany	DEU								51	ORGANIC CHEMICALS	1	No Quantity							50715			0
S3	2000	2000	2000	2	0	2	Export	51	Armenia	ARM	344	China, Hong Kong SAR	HKG								51	ORGANIC CHEMICALS	1	No Quantity							789			0
S3	2000	2000	2000	2	0	2	Export	51	Armenia	ARM	376	Israel	ISR								51	ORGANIC CHEMICALS	1	No Quantity							427			0
S3	2000	2000	2000	2	0	2	Export	51	Armenia	ARM	484	Mexico	MEX								51	ORGANIC CHEMICALS	1	No Quantity							3047			0
S3	2000	2000	2000	2	0	2	Export	51	Armenia	ARM	528	Netherlands	NLD								51	ORGANIC CHEMICALS	1	No Quantity							7			0
S3	2000	2000	2000	2	0	2	Export	51	Armenia	ARM	643	Russian Federation	RUS								51	ORGANIC CHEMICALS	1	No Quantity							353125			0
S3	2000	2000	2000	2	0	2	Export	51	Armenia	ARM	757	Switzerland	CHE								51	ORGANIC CHEMICALS	1	No Quantity							555			0
S3	2000	2000	2000	2	0	2	Export	51	Armenia	ARM	804	Ukraine	UKR								51	ORGANIC CHEMICALS	1	No Quantity							172200			0
S3	2000	2000	2000	2	0	2	Export	51	Armenia	ARM	842	USA	USA								51	ORGANIC CHEMICALS	1	No Quantity							53070			0
S3	2000	2000	2000	2	0	2	Export	48	Bahrain	BHR	0	World	WLD								52	INORGANIC CHEMICALS	1	No Quantity							18464998			0
S3	2000	2000	2000	2	0	2	Export	48	Bahrain	BHR	36	Australia	AUS								52	INORGANIC CHEMICALS	1	No Quantity							2380576			0
S3	2000	2000	2000	2	0	2	Export	48	Bahrain	BHR	56	Belgium	BEL								52	INORGANIC CHEMICALS	1	No Quantity							5816			0
S3	2000	2000	2000	2	0	2	Export	48	Bahrain	BHR	360	Indonesia	IDN								52	INORGANIC CHEMICALS	1	No Quantity							35003			0
S3	2000	2000	2000	2	0	2	Export	48	Bahrain	BHR	381	Italy	ITA								52	INORGANIC CHEMICALS	1	No Quantity							53141			0
S3	2000	2000	2000	2	0	2	Export	48	Bahrain	BHR	400	Jordan	JOR								52	INORGANIC CHEMICALS	1	No Quantity							44441			0
S3	2000	2000	2000	2	0	2	Export	48	Bahrain	BHR	414	Kuwait	KWT								52	INORGANIC CHEMICALS	1	No Quantity							499446			0
S3	2000	2000	2000	2	0	2	Export	48	Bahrain	BHR	458	Malaysia	MYS								52	INORGANIC CHEMICALS	1	No Quantity							9910			0
S3	2000	2000	2000	2	0	2	Export	48	Bahrain	BHR	586	Pakistan	PAK								52	INORGANIC CHEMICALS	1	No Quantity							12293			0
S3	2000	2000	2000	2	0	2	Export	48	Bahrain	BHR	608	Philippines	PHL								52	INORGANIC CHEMICALS	1	No Quantity							74109			0
S3	2000	2000	2000	2	0	2	Export	48	Bahrain	BHR	634	Qatar	QAT								52	INORGANIC CHEMICALS	1	No Quantity							60090			0
S3	2000	2000	2000	2	0	2	Export	48	Bahrain	BHR	682	Saudi Arabia	SAU								52	INORGANIC CHEMICALS	1	No Quantity							1598859			0
S3	2000	2000	2000	2	0	2	Export	48	Bahrain	BHR	699	India	IND								52	INORGANIC CHEMICALS	1	No Quantity							4856375			0
S3	2000	2000	2000	2	0	2	Export	48	Bahrain	BHR	710	South Africa	ZAF								52	INORGANIC CHEMICALS	1	No Quantity							2686849			0
S3	2000	2000	2000	2	0	2	Export	48	Bahrain	BHR	764	Thailand	THA								52	INORGANIC CHEMICALS	1	No Quantity							6084298			0
S3	2000	2000	2000	2	0	2	Export	48	Bahrain	BHR	784	United Arab Emirates	ARE								52	INORGANIC CHEMICALS	1	No Quantity							25803			0
S3	2000	2000	2000	2	0	2	Export	48	Bahrain	BHR	818	Egypt	EGY								52	INORGANIC CHEMICALS	1	No Quantity							12649			0
S3	2000	2000	2000	2	0	2	Export	48	Bahrain	BHR	899	Areas, nes									52	INORGANIC CHEMICALS	1	No Quantity							25340			0
S3	2000	2000	2000	2	0	2	Export	51	Armenia	ARM	0	World	WLD								52	INORGANIC CHEMICALS	1	No Quantity							56714			0
S3	2000	2000	2000	2	0	2	Export	51	Armenia	ARM	268	Georgia	GEO								52	INORGANIC CHEMICALS	1	No Quantity							41043			0
S3	2000	2000	2000	2	0	2	Export	51	Armenia	ARM	364	Iran	IRN								52	INORGANIC CHEMICALS	1	No Quantity							4427			0
S3	2000	2000	2000	2	0	2	Export	51	Armenia	ARM	643	Russian Federation	RUS								52	INORGANIC CHEMICALS	1	No Quantity							10581			0
S3	2000	2000	2000	2	0	2	Export	51	Armenia	ARM	764	Thailand	THA								52	INORGANIC CHEMICALS	1	No Quantity							663			0
S3	2000	2000	2000	2	0	2	Export	48	Bahrain	BHR	0	World	WLD								53	DYES,COLOURING MATERIALS	1	No Quantity							939368			0
S3	2000	2000	2000	2	0	2	Export	48	Bahrain	BHR	414	Kuwait	KWT								53	DYES,COLOURING MATERIALS	1	No Quantity							89808			0
S3	2000	2000	2000	2	0	2	Export	48	Bahrain	BHR	634	Qatar	QAT								53	DYES,COLOURING MATERIALS	1	No Quantity							66846			0
S3	2000	2000	2000	2	0	2	Export	48	Bahrain	BHR	682	Saudi Arabia	SAU								53	DYES,COLOURING MATERIALS	1	No Quantity							402412			0
S3	2000	2000	2000	2	0	2	Export	48	Bahrain	BHR	702	Singapore	SGP								53	DYES,COLOURING MATERIALS	1	No Quantity							17785			0
S3	2000	2000	2000	2	0	2	Export	48	Bahrain	BHR	784	United Arab Emirates	ARE								53	DYES,COLOURING MATERIALS	1	No Quantity							167811			0
S3	2000	2000	2000	2	0	2	Export	48	Bahrain	BHR	837	Bunkers									53	DYES,COLOURING MATERIALS	1	No Quantity							104617			0
S3	2000	2000	2000	2	0	2	Export	48	Bahrain	BHR	899	Areas, nes									53	DYES,COLOURING MATERIALS	1	No Quantity							90090			0
S3	2000	2000	2000	2	0	2	Export	51	Armenia	ARM	0	World	WLD								53	DYES,COLOURING MATERIALS	1	No Quantity							1012668			0
S3	2000	2000	2000	2	0	2	Export	51	Armenia	ARM	36	Australia	AUS								53	DYES,COLOURING MATERIALS	1	No Quantity							17840			0
S3	2000	2000	2000	2	0	2	Export	51	Armenia	ARM	268	Georgia	GEO								53	DYES,COLOURING MATERIALS	1	No Quantity							24476			0
S3	2000	2000	2000	2	0	2	Export	51	Armenia	ARM	364	Iran	IRN								53	DYES,COLOURING MATERIALS	1	No Quantity							2779			0
S3	2000	2000	2000	2	0	2	Export	51	Armenia	ARM	643	Russian Federation	RUS								53	DYES,COLOURING MATERIALS	1	No Quantity							31073			0
S3	2000	2000	2000	2	0	2	Export	51	Armenia	ARM	795	Turkmenistan	TKM								53	DYES,COLOURING MATERIALS	1	No Quantity							25100			0
S3	2000	2000	2000	2	0	2	Export	51	Armenia	ARM	804	Ukraine	UKR								53	DYES,COLOURING MATERIALS	1	No Quantity							911400			0
S3	2000	2000	2000	2	0	2	Export	48	Bahrain	BHR	0	World	WLD								54	MEDICINAL,PHARM.PRODUCTS	1	No Quantity							361912			0
S3	2000	2000	2000	2	0	2	Export	48	Bahrain	BHR	400	Jordan	JOR								54	MEDICINAL,PHARM.PRODUCTS	1	No Quantity							18681			0
S3	2000	2000	2000	2	0	2	Export	48	Bahrain	BHR	414	Kuwait	KWT								54	MEDICINAL,PHARM.PRODUCTS	1	No Quantity							45963			0
S3	2000	2000	2000	2	0	2	Export	48	Bahrain	BHR	512	Oman	OMN								54	MEDICINAL,PHARM.PRODUCTS	1	No Quantity							77380			0
S3	2000	2000	2000	2	0	2	Export	48	Bahrain	BHR	634	Qatar	QAT								54	MEDICINAL,PHARM.PRODUCTS	1	No Quantity							28910			0
S3	2000	2000	2000	2	0	2	Export	48	Bahrain	BHR	682	Saudi Arabia	SAU								54	MEDICINAL,PHARM.PRODUCTS	1	No Quantity							12261			0
S3	2000	2000	2000	2	0	2	Export	48	Bahrain	BHR	784	United Arab Emirates	ARE								54	MEDICINAL,PHARM.PRODUCTS	1	No Quantity							60263			0
S3	2000	2000	2000	2	0	2	Export	48	Bahrain	BHR	826	United Kingdom	GBR								54	MEDICINAL,PHARM.PRODUCTS	1	No Quantity							74471			0
S3	2000	2000	2000	2	0	2	Export	48	Bahrain	BHR	887	Yemen	YEM								54	MEDICINAL,PHARM.PRODUCTS	1	No Quantity							19114			0
S3	2000	2000	2000	2	0	2	Export	48	Bahrain	BHR	899	Areas, nes									54	MEDICINAL,PHARM.PRODUCTS	1	No Quantity							24870			0
S3	2000	2000	2000	2	0	2	Export	51	Armenia	ARM	0	World	WLD								54	MEDICINAL,PHARM.PRODUCTS	1	No Quantity							1285189			0
S3	2000	2000	2000	2	0	2	Export	51	Armenia	ARM	112	Belarus	BLR								54	MEDICINAL,PHARM.PRODUCTS	1	No Quantity							52031			0
S3	2000	2000	2000	2	0	2	Export	51	Armenia	ARM	268	Georgia	GEO								54	MEDICINAL,PHARM.PRODUCTS	1	No Quantity							825899			0
S3	2000	2000	2000	2	0	2	Export	51	Armenia	ARM	348	Hungary	HUN								54	MEDICINAL,PHARM.PRODUCTS	1	No Quantity							33460			0
S3	2000	2000	2000	2	0	2	Export	51	Armenia	ARM	643	Russian Federation	RUS								54	MEDICINAL,PHARM.PRODUCTS	1	No Quantity							181038			0
S3	2000	2000	2000	2	0	2	Export	51	Armenia	ARM	736	Fmr Sudan	SDN								54	MEDICINAL,PHARM.PRODUCTS	1	No Quantity							60			0
S3	2000	2000	2000	2	0	2	Export	51	Armenia	ARM	757	Switzerland	CHE								54	MEDICINAL,PHARM.PRODUCTS	1	No Quantity							30297			0
S3	2000	2000	2000	2	0	2	Export	51	Armenia	ARM	795	Turkmenistan	TKM								54	MEDICINAL,PHARM.PRODUCTS	1	No Quantity							102059			0
S3	2000	2000	2000	2	0	2	Export	51	Armenia	ARM	818	Egypt	EGY								54	MEDICINAL,PHARM.PRODUCTS	1	No Quantity							23			0
S3	2000	2000	2000	2	0	2	Export	51	Armenia	ARM	826	United Kingdom	GBR								54	MEDICINAL,PHARM.PRODUCTS	1	No Quantity							8522			0
S3	2000	2000	2000	2	0	2	Export	51	Armenia	ARM	860	Uzbekistan	UZB								54	MEDICINAL,PHARM.PRODUCTS	1	No Quantity							51800			0
S3	2000	2000	2000	2	0	2	Export	48	Bahrain	BHR	0	World	WLD								55	ESSENTL.OILS,PERFUME,ETC	1	No Quantity							8773089			0
S3	2000	2000	2000	2	0	2	Export	48	Bahrain	BHR	251	France	FRA								55	ESSENTL.OILS,PERFUME,ETC	1	No Quantity							27093			0
S3	2000	2000	2000	2	0	2	Export	48	Bahrain	BHR	276	Germany	DEU								55	ESSENTL.OILS,PERFUME,ETC	1	No Quantity							2973			0
S3	2000	2000	2000	2	0	2	Export	48	Bahrain	BHR	344	China, Hong Kong SAR	HKG								55	ESSENTL.OILS,PERFUME,ETC	1	No Quantity							156822			0
S3	2000	2000	2000	2	0	2	Export	48	Bahrain	BHR	414	Kuwait	KWT								55	ESSENTL.OILS,PERFUME,ETC	1	No Quantity							1150889			0
S3	2000	2000	2000	2	0	2	Export	48	Bahrain	BHR	422	Lebanon	LBN								55	ESSENTL.OILS,PERFUME,ETC	1	No Quantity							10646			0
S3	2000	2000	2000	2	0	2	Export	48	Bahrain	BHR	462	Maldives	MDV								55	ESSENTL.OILS,PERFUME,ETC	1	No Quantity							24112			0
S3	2000	2000	2000	2	0	2	Export	48	Bahrain	BHR	512	Oman	OMN								55	ESSENTL.OILS,PERFUME,ETC	1	No Quantity							327606			0
S3	2000	2000	2000	2	0	2	Export	48	Bahrain	BHR	634	Qatar	QAT								55	ESSENTL.OILS,PERFUME,ETC	1	No Quantity							81444			0
S3	2000	2000	2000	2	0	2	Export	48	Bahrain	BHR	682	Saudi Arabia	SAU								55	ESSENTL.OILS,PERFUME,ETC	1	No Quantity							478978			0
S3	2000	2000	2000	2	0	2	Export	48	Bahrain	BHR	702	Singapore	SGP								55	ESSENTL.OILS,PERFUME,ETC	1	No Quantity							436478			0
S3	2000	2000	2000	2	0	2	Export	48	Bahrain	BHR	757	Switzerland	CHE								55	ESSENTL.OILS,PERFUME,ETC	1	No Quantity							221510			0
S3	2000	2000	2000	2	0	2	Export	48	Bahrain	BHR	784	United Arab Emirates	ARE								55	ESSENTL.OILS,PERFUME,ETC	1	No Quantity							4079312			0
S3	2000	2000	2000	2	0	2	Export	48	Bahrain	BHR	826	United Kingdom	GBR								55	ESSENTL.OILS,PERFUME,ETC	1	No Quantity							162907			0
S3	2000	2000	2000	2	0	2	Export	48	Bahrain	BHR	837	Bunkers									55	ESSENTL.OILS,PERFUME,ETC	1	No Quantity							470818			0
S3	2000	2000	2000	2	0	2	Export	48	Bahrain	BHR	842	USA	USA								55	ESSENTL.OILS,PERFUME,ETC	1	No Quantity							749900			0
S3	2000	2000	2000	2	0	2	Export	48	Bahrain	BHR	887	Yemen	YEM								55	ESSENTL.OILS,PERFUME,ETC	1	No Quantity							12213			0
S3	2000	2000	2000	2	0	2	Export	48	Bahrain	BHR	899	Areas, nes									55	ESSENTL.OILS,PERFUME,ETC	1	No Quantity							379388			0
S3	2000	2000	2000	2	0	2	Export	51	Armenia	ARM	0	World	WLD								55	ESSENTL.OILS,PERFUME,ETC	1	No Quantity							90550			0
S3	2000	2000	2000	2	0	2	Export	51	Armenia	ARM	36	Australia	AUS								55	ESSENTL.OILS,PERFUME,ETC	1	No Quantity							1726			0
S3	2000	2000	2000	2	0	2	Export	51	Armenia	ARM	268	Georgia	GEO								55	ESSENTL.OILS,PERFUME,ETC	1	No Quantity							24877			0
S3	2000	2000	2000	2	0	2	Export	51	Armenia	ARM	643	Russian Federation	RUS								55	ESSENTL.OILS,PERFUME,ETC	1	No Quantity							34705			0
S3	2000	2000	2000	2	0	2	Export	51	Armenia	ARM	682	Saudi Arabia	SAU								55	ESSENTL.OILS,PERFUME,ETC	1	No Quantity							14763			0
S3	2000	2000	2000	2	0	2	Export	51	Armenia	ARM	784	United Arab Emirates	ARE								55	ESSENTL.OILS,PERFUME,ETC	1	No Quantity							14478			0
S3	2000	2000	2000	2	0	2	Export	48	Bahrain	BHR	0	World	WLD								56	FERTILIZER,EXCEPT GRP272	1	No Quantity							68706268			0
S3	2000	2000	2000	2	0	2	Export	48	Bahrain	BHR	32	Argentina	ARG								56	FERTILIZER,EXCEPT GRP272	1	No Quantity							2762495			0
S3	2000	2000	2000	2	0	2	Export	48	Bahrain	BHR	36	Australia	AUS								56	FERTILIZER,EXCEPT GRP272	1	No Quantity							12293862			0
S3	2000	2000	2000	2	0	2	Export	48	Bahrain	BHR	124	Canada	CAN								56	FERTILIZER,EXCEPT GRP272	1	No Quantity							3168080			0
S3	2000	2000	2000	2	0	2	Export	48	Bahrain	BHR	251	France	FRA								56	FERTILIZER,EXCEPT GRP272	1	No Quantity							3020208			0
S3	2000	2000	2000	2	0	2	Export	48	Bahrain	BHR	566	Nigeria	NGA								56	FERTILIZER,EXCEPT GRP272	1	No Quantity							1269679			0
S3	2000	2000	2000	2	0	2	Export	48	Bahrain	BHR	704	Viet Nam	VNM								56	FERTILIZER,EXCEPT GRP272	1	No Quantity							1299732			0
S3	2000	2000	2000	2	0	2	Export	48	Bahrain	BHR	710	South Africa	ZAF								56	FERTILIZER,EXCEPT GRP272	1	No Quantity							1264360			0
S3	2000	2000	2000	2	0	2	Export	48	Bahrain	BHR	764	Thailand	THA								56	FERTILIZER,EXCEPT GRP272	1	No Quantity							9641473			0
S3	2000	2000	2000	2	0	2	Export	48	Bahrain	BHR	842	USA	USA								56	FERTILIZER,EXCEPT GRP272	1	No Quantity							33986379			0
S3	2000	2000	2000	2	0	2	Export	51	Armenia	ARM	0	World	WLD								56	FERTILIZER,EXCEPT GRP272	1	No Quantity							48356			0
S3	2000	2000	2000	2	0	2	Export	51	Armenia	ARM	56	Belgium	BEL								56	FERTILIZER,EXCEPT GRP272	1	No Quantity							1071			0
S3	2000	2000	2000	2	0	2	Export	51	Armenia	ARM	276	Germany	DEU								56	FERTILIZER,EXCEPT GRP272	1	No Quantity							33000			0
S3	2000	2000	2000	2	0	2	Export	51	Armenia	ARM	528	Netherlands	NLD								56	FERTILIZER,EXCEPT GRP272	1	No Quantity							13700			0
S3	2000	2000	2000	2	0	2	Export	51	Armenia	ARM	826	United Kingdom	GBR								56	FERTILIZER,EXCEPT GRP272	1	No Quantity							585			0
S3	2000	2000	2000	2	0	2	Export	48	Bahrain	BHR	0	World	WLD								57	PLASTICS IN PRIMARY FORM	1	No Quantity							571031			0
S3	2000	2000	2000	2	0	2	Export	48	Bahrain	BHR	392	Japan	JPN								57	PLASTICS IN PRIMARY FORM	1	No Quantity							4543			0
S3	2000	2000	2000	2	0	2	Export	48	Bahrain	BHR	400	Jordan	JOR								57	PLASTICS IN PRIMARY FORM	1	No Quantity							4947			0
S3	2000	2000	2000	2	0	2	Export	48	Bahrain	BHR	414	Kuwait	KWT								57	PLASTICS IN PRIMARY FORM	1	No Quantity							11654			0
S3	2000	2000	2000	2	0	2	Export	48	Bahrain	BHR	586	Pakistan	PAK								57	PLASTICS IN PRIMARY FORM	1	No Quantity							191486			0
S3	2000	2000	2000	2	0	2	Export	48	Bahrain	BHR	608	Philippines	PHL								57	PLASTICS IN PRIMARY FORM	1	No Quantity							10638			0
S3	2000	2000	2000	2	0	2	Export	48	Bahrain	BHR	682	Saudi Arabia	SAU								57	PLASTICS IN PRIMARY FORM	1	No Quantity							9343			0
S3	2000	2000	2000	2	0	2	Export	48	Bahrain	BHR	699	India	IND								57	PLASTICS IN PRIMARY FORM	1	No Quantity							214095			0
S3	2000	2000	2000	2	0	2	Export	48	Bahrain	BHR	702	Singapore	SGP								57	PLASTICS IN PRIMARY FORM	1	No Quantity							71808			0
S3	2000	2000	2000	2	0	2	Export	48	Bahrain	BHR	764	Thailand	THA								57	PLASTICS IN PRIMARY FORM	1	No Quantity							32585			0
S3	2000	2000	2000	2	0	2	Export	48	Bahrain	BHR	784	United Arab Emirates	ARE								57	PLASTICS IN PRIMARY FORM	1	No Quantity							18069			0
S3	2000	2000	2000	2	0	2	Export	48	Bahrain	BHR	899	Areas, nes									57	PLASTICS IN PRIMARY FORM	1	No Quantity							1862			0
S3	2000	2000	2000	2	0	2	Export	51	Armenia	ARM	0	World	WLD								57	PLASTICS IN PRIMARY FORM	1	No Quantity							57730			0
S3	2000	2000	2000	2	0	2	Export	51	Armenia	ARM	268	Georgia	GEO								57	PLASTICS IN PRIMARY FORM	1	No Quantity							33007			0
S3	2000	2000	2000	2	0	2	Export	51	Armenia	ARM	642	Romania	ROU								57	PLASTICS IN PRIMARY FORM	1	No Quantity							675			0
S3	2000	2000	2000	2	0	2	Export	51	Armenia	ARM	643	Russian Federation	RUS								57	PLASTICS IN PRIMARY FORM	1	No Quantity							5623			0
S3	2000	2000	2000	2	0	2	Export	51	Armenia	ARM	795	Turkmenistan	TKM								57	PLASTICS IN PRIMARY FORM	1	No Quantity							18425			0
S3	2000	2000	2000	2	0	2	Export	48	Bahrain	BHR	0	World	WLD								58	PLASTIC,NON-PRIMARY FORM	1	No Quantity							7810224			0
S3	2000	2000	2000	2	0	2	Export	48	Bahrain	BHR	414	Kuwait	KWT								58	PLASTIC,NON-PRIMARY FORM	1	No Quantity							803366			0
S3	2000	2000	2000	2	0	2	Export	48	Bahrain	BHR	512	Oman	OMN								58	PLASTIC,NON-PRIMARY FORM	1	No Quantity							4678			0
S3	2000	2000	2000	2	0	2	Export	48	Bahrain	BHR	634	Qatar	QAT								58	PLASTIC,NON-PRIMARY FORM	1	No Quantity							772605			0
S3	2000	2000	2000	2	0	2	Export	48	Bahrain	BHR	682	Saudi Arabia	SAU								58	PLASTIC,NON-PRIMARY FORM	1	No Quantity							4674559			0
S3	2000	2000	2000	2	0	2	Export	48	Bahrain	BHR	699	India	IND								58	PLASTIC,NON-PRIMARY FORM	1	No Quantity							14279			0
S3	2000	2000	2000	2	0	2	Export	48	Bahrain	BHR	784	United Arab Emirates	ARE								58	PLASTIC,NON-PRIMARY FORM	1	No Quantity							1490508			0
S3	2000	2000	2000	2	0	2	Export	48	Bahrain	BHR	818	Egypt	EGY								58	PLASTIC,NON-PRIMARY FORM	1	No Quantity							18085			0
S3	2000	2000	2000	2	0	2	Export	48	Bahrain	BHR	899	Areas, nes									58	PLASTIC,NON-PRIMARY FORM	1	No Quantity							32144			0
S3	2000	2000	2000	2	0	2	Export	51	Armenia	ARM	0	World	WLD								58	PLASTIC,NON-PRIMARY FORM	1	No Quantity							118625			0
S3	2000	2000	2000	2	0	2	Export	51	Armenia	ARM	100	Bulgaria	BGR								58	PLASTIC,NON-PRIMARY FORM	1	No Quantity							50121			0
S3	2000	2000	2000	2	0	2	Export	51	Armenia	ARM	268	Georgia	GEO								58	PLASTIC,NON-PRIMARY FORM	1	No Quantity							1000			0
S3	2000	2000	2000	2	0	2	Export	51	Armenia	ARM	643	Russian Federation	RUS								58	PLASTIC,NON-PRIMARY FORM	1	No Quantity							67504			0
S3	2000	2000	2000	2	0	2	Export	48	Bahrain	BHR	0	World	WLD								59	CHEMICAL MATERIALS NES	1	No Quantity							2768381			0
S3	2000	2000	2000	2	0	2	Export	48	Bahrain	BHR	364	Iran	IRN								59	CHEMICAL MATERIALS NES	1	No Quantity							10918			0
S3	2000	2000	2000	2	0	2	Export	48	Bahrain	BHR	414	Kuwait	KWT								59	CHEMICAL MATERIALS NES	1	No Quantity							15931			0
S3	2000	2000	2000	2	0	2	Export	48	Bahrain	BHR	512	Oman	OMN								59	CHEMICAL MATERIALS NES	1	No Quantity							18558			0
S3	2000	2000	2000	2	0	2	Export	48	Bahrain	BHR	528	Netherlands	NLD								59	CHEMICAL MATERIALS NES	1	No Quantity							8074			0
S3	2000	2000	2000	2	0	2	Export	48	Bahrain	BHR	586	Pakistan	PAK								59	CHEMICAL MATERIALS NES	1	No Quantity							224968			0
S3	2000	2000	2000	2	0	2	Export	48	Bahrain	BHR	634	Qatar	QAT								59	CHEMICAL MATERIALS NES	1	No Quantity							160021			0
S3	2000	2000	2000	2	0	2	Export	48	Bahrain	BHR	682	Saudi Arabia	SAU								59	CHEMICAL MATERIALS NES	1	No Quantity							1679460			0
S3	2000	2000	2000	2	0	2	Export	48	Bahrain	BHR	699	India	IND								59	CHEMICAL MATERIALS NES	1	No Quantity							14516			0
S3	2000	2000	2000	2	0	2	Export	48	Bahrain	BHR	702	Singapore	SGP								59	CHEMICAL MATERIALS NES	1	No Quantity							8436			0
S3	2000	2000	2000	2	0	2	Export	48	Bahrain	BHR	784	United Arab Emirates	ARE								59	CHEMICAL MATERIALS NES	1	No Quantity							313132			0
S3	2000	2000	2000	2	0	2	Export	48	Bahrain	BHR	818	Egypt	EGY								59	CHEMICAL MATERIALS NES	1	No Quantity							96891			0
S3	2000	2000	2000	2	0	2	Export	48	Bahrain	BHR	826	United Kingdom	GBR								59	CHEMICAL MATERIALS NES	1	No Quantity							22311			0
S3	2000	2000	2000	2	0	2	Export	48	Bahrain	BHR	837	Bunkers									59	CHEMICAL MATERIALS NES	1	No Quantity							58021			0
S3	2000	2000	2000	2	0	2	Export	48	Bahrain	BHR	842	USA	USA								59	CHEMICAL MATERIALS NES	1	No Quantity							503			0
S3	2000	2000	2000	2	0	2	Export	48	Bahrain	BHR	887	Yemen	YEM								59	CHEMICAL MATERIALS NES	1	No Quantity							32045			0
S3	2000	2000	2000	2	0	2	Export	48	Bahrain	BHR	899	Areas, nes									59	CHEMICAL MATERIALS NES	1	No Quantity							104596			0
S3	2000	2000	2000	2	0	2	Export	51	Armenia	ARM	0	World	WLD								59	CHEMICAL MATERIALS NES	1	No Quantity							89430			0
S3	2000	2000	2000	2	0	2	Export	51	Armenia	ARM	56	Belgium	BEL								59	CHEMICAL MATERIALS NES	1	No Quantity							642			0
S3	2000	2000	2000	2	0	2	Export	51	Armenia	ARM	268	Georgia	GEO								59	CHEMICAL MATERIALS NES	1	No Quantity							3444			0
S3	2000	2000	2000	2	0	2	Export	51	Armenia	ARM	364	Iran	IRN								59	CHEMICAL MATERIALS NES	1	No Quantity							27720			0
S3	2000	2000	2000	2	0	2	Export	51	Armenia	ARM	643	Russian Federation	RUS								59	CHEMICAL MATERIALS NES	1	No Quantity							50245			0
S3	2000	2000	2000	2	0	2	Export	51	Armenia	ARM	682	Saudi Arabia	SAU								59	CHEMICAL MATERIALS NES	1	No Quantity							6807			0
S3	2000	2000	2000	2	0	2	Export	51	Armenia	ARM	804	Ukraine	UKR								59	CHEMICAL MATERIALS NES	1	No Quantity							571			0
S3	2000	2000	2000	2	0	2	Export	48	Bahrain	BHR	0	World	WLD								61	LEATHER, LEATHER GOODS	1	No Quantity							369712			0
S3	2000	2000	2000	2	0	2	Export	48	Bahrain	BHR	251	France	FRA								61	LEATHER, LEATHER GOODS	1	No Quantity							5399			0
S3	2000	2000	2000	2	0	2	Export	48	Bahrain	BHR	682	Saudi Arabia	SAU								61	LEATHER, LEATHER GOODS	1	No Quantity							157447			0
S3	2000	2000	2000	2	0	2	Export	48	Bahrain	BHR	784	United Arab Emirates	ARE								61	LEATHER, LEATHER GOODS	1	No Quantity							65909			0
S3	2000	2000	2000	2	0	2	Export	48	Bahrain	BHR	792	Turkey	TUR								61	LEATHER, LEATHER GOODS	1	No Quantity							117686			0
S3	2000	2000	2000	2	0	2	Export	48	Bahrain	BHR	899	Areas, nes									61	LEATHER, LEATHER GOODS	1	No Quantity							23271			0
S3	2000	2000	2000	2	0	2	Export	51	Armenia	ARM	0	World	WLD								61	LEATHER, LEATHER GOODS	1	No Quantity							7223			0
S3	2000	2000	2000	2	0	2	Export	51	Armenia	ARM	643	Russian Federation	RUS								61	LEATHER, LEATHER GOODS	1	No Quantity							7223			0
S3	2000	2000	2000	2	0	2	Export	48	Bahrain	BHR	0	World	WLD								62	RUBBER MANUFACTURES, NES	1	No Quantity							856653			0
S3	2000	2000	2000	2	0	2	Export	48	Bahrain	BHR	392	Japan	JPN								62	RUBBER MANUFACTURES, NES	1	No Quantity							1596			0
S3	2000	2000	2000	2	0	2	Export	48	Bahrain	BHR	414	Kuwait	KWT								62	RUBBER MANUFACTURES, NES	1	No Quantity							24484			0
S3	2000	2000	2000	2	0	2	Export	48	Bahrain	BHR	422	Lebanon	LBN								62	RUBBER MANUFACTURES, NES	1	No Quantity							213			0
S3	2000	2000	2000	2	0	2	Export	48	Bahrain	BHR	512	Oman	OMN								62	RUBBER MANUFACTURES, NES	1	No Quantity							15335			0
S3	2000	2000	2000	2	0	2	Export	48	Bahrain	BHR	586	Pakistan	PAK								62	RUBBER MANUFACTURES, NES	1	No Quantity							12247			0
S3	2000	2000	2000	2	0	2	Export	48	Bahrain	BHR	634	Qatar	QAT								62	RUBBER MANUFACTURES, NES	1	No Quantity							12136			0
S3	2000	2000	2000	2	0	2	Export	48	Bahrain	BHR	682	Saudi Arabia	SAU								62	RUBBER MANUFACTURES, NES	1	No Quantity							320114			0
S3	2000	2000	2000	2	0	2	Export	48	Bahrain	BHR	784	United Arab Emirates	ARE								62	RUBBER MANUFACTURES, NES	1	No Quantity							352244			0
S3	2000	2000	2000	2	0	2	Export	48	Bahrain	BHR	818	Egypt	EGY								62	RUBBER MANUFACTURES, NES	1	No Quantity							101			0
S3	2000	2000	2000	2	0	2	Export	48	Bahrain	BHR	899	Areas, nes									62	RUBBER MANUFACTURES, NES	1	No Quantity							118183			0
S3	2000	2000	2000	2	0	2	Export	51	Armenia	ARM	0	World	WLD								62	RUBBER MANUFACTURES, NES	1	No Quantity							595270			0
S3	2000	2000	2000	2	0	2	Export	51	Armenia	ARM	56	Belgium	BEL								62	RUBBER MANUFACTURES, NES	1	No Quantity							67742			0
S3	2000	2000	2000	2	0	2	Export	51	Armenia	ARM	268	Georgia	GEO								62	RUBBER MANUFACTURES, NES	1	No Quantity							8740			0
S3	2000	2000	2000	2	0	2	Export	51	Armenia	ARM	643	Russian Federation	RUS								62	RUBBER MANUFACTURES, NES	1	No Quantity							6369			0
S3	2000	2000	2000	2	0	2	Export	51	Armenia	ARM	760	Syria	SYR								62	RUBBER MANUFACTURES, NES	1	No Quantity							26599			0
S3	2000	2000	2000	2	0	2	Export	51	Armenia	ARM	795	Turkmenistan	TKM								62	RUBBER MANUFACTURES, NES	1	No Quantity							435143			0
S3	2000	2000	2000	2	0	2	Export	51	Armenia	ARM	804	Ukraine	UKR								62	RUBBER MANUFACTURES, NES	1	No Quantity							50677			0
S3	2000	2000	2000	2	0	2	Export	48	Bahrain	BHR	0	World	WLD								63	CORK, WOOD MANUFACTURES	1	No Quantity							398092			0
S3	2000	2000	2000	2	0	2	Export	48	Bahrain	BHR	414	Kuwait	KWT								63	CORK, WOOD MANUFACTURES	1	No Quantity							5452			0
S3	2000	2000	2000	2	0	2	Export	48	Bahrain	BHR	512	Oman	OMN								63	CORK, WOOD MANUFACTURES	1	No Quantity							9016			0
S3	2000	2000	2000	2	0	2	Export	48	Bahrain	BHR	634	Qatar	QAT								63	CORK, WOOD MANUFACTURES	1	No Quantity							102396			0
S3	2000	2000	2000	2	0	2	Export	48	Bahrain	BHR	682	Saudi Arabia	SAU								63	CORK, WOOD MANUFACTURES	1	No Quantity							113537			0
S3	2000	2000	2000	2	0	2	Export	48	Bahrain	BHR	784	United Arab Emirates	ARE								63	CORK, WOOD MANUFACTURES	1	No Quantity							97840			0
S3	2000	2000	2000	2	0	2	Export	48	Bahrain	BHR	899	Areas, nes									63	CORK, WOOD MANUFACTURES	1	No Quantity							69851			0
S3	2000	2000	2000	2	0	2	Export	51	Armenia	ARM	0	World	WLD								63	CORK, WOOD MANUFACTURES	1	No Quantity							314105			0
S3	2000	2000	2000	2	0	2	Export	51	Armenia	ARM	364	Iran	IRN								63	CORK, WOOD MANUFACTURES	1	No Quantity							10042			0
S3	2000	2000	2000	2	0	2	Export	51	Armenia	ARM	422	Lebanon	LBN								63	CORK, WOOD MANUFACTURES	1	No Quantity							842			0
S3	2000	2000	2000	2	0	2	Export	51	Armenia	ARM	643	Russian Federation	RUS								63	CORK, WOOD MANUFACTURES	1	No Quantity							30338			0
S3	2000	2000	2000	2	0	2	Export	51	Armenia	ARM	795	Turkmenistan	TKM								63	CORK, WOOD MANUFACTURES	1	No Quantity							2005			0
S3	2000	2000	2000	2	0	2	Export	51	Armenia	ARM	804	Ukraine	UKR								63	CORK, WOOD MANUFACTURES	1	No Quantity							435			0
S3	2000	2000	2000	2	0	2	Export	51	Armenia	ARM	842	USA	USA								63	CORK, WOOD MANUFACTURES	1	No Quantity							1920			0
S3	2000	2000	2000	2	0	2	Export	51	Armenia	ARM	891	Serbia and Montenegro	SCG								63	CORK, WOOD MANUFACTURES	1	No Quantity							268523			0
S3	2000	2000	2000	2	0	2	Export	48	Bahrain	BHR	0	World	WLD								64	PAPER,PAPERBOARD,ETC.	1	No Quantity							28692085			0
S3	2000	2000	2000	2	0	2	Export	48	Bahrain	BHR	251	France	FRA								64	PAPER,PAPERBOARD,ETC.	1	No Quantity							4406495			0
S3	2000	2000	2000	2	0	2	Export	48	Bahrain	BHR	344	China, Hong Kong SAR	HKG								64	PAPER,PAPERBOARD,ETC.	1	No Quantity							849717			0
S3	2000	2000	2000	2	0	2	Export	48	Bahrain	BHR	381	Italy	ITA								64	PAPER,PAPERBOARD,ETC.	1	No Quantity							404087			0
S3	2000	2000	2000	2	0	2	Export	48	Bahrain	BHR	400	Jordan	JOR								64	PAPER,PAPERBOARD,ETC.	1	No Quantity							144361			0
S3	2000	2000	2000	2	0	2	Export	48	Bahrain	BHR	414	Kuwait	KWT								64	PAPER,PAPERBOARD,ETC.	1	No Quantity							984067			0
S3	2000	2000	2000	2	0	2	Export	48	Bahrain	BHR	422	Lebanon	LBN								64	PAPER,PAPERBOARD,ETC.	1	No Quantity							262053			0
S3	2000	2000	2000	2	0	2	Export	48	Bahrain	BHR	512	Oman	OMN								64	PAPER,PAPERBOARD,ETC.	1	No Quantity							511826			0
S3	2000	2000	2000	2	0	2	Export	48	Bahrain	BHR	634	Qatar	QAT								64	PAPER,PAPERBOARD,ETC.	1	No Quantity							332265			0
S3	2000	2000	2000	2	0	2	Export	48	Bahrain	BHR	682	Saudi Arabia	SAU								64	PAPER,PAPERBOARD,ETC.	1	No Quantity							18646870			0
S3	2000	2000	2000	2	0	2	Export	48	Bahrain	BHR	686	Senegal	SEN								64	PAPER,PAPERBOARD,ETC.	1	No Quantity							49125			0
S3	2000	2000	2000	2	0	2	Export	48	Bahrain	BHR	784	United Arab Emirates	ARE								64	PAPER,PAPERBOARD,ETC.	1	No Quantity							967155			0
S3	2000	2000	2000	2	0	2	Export	48	Bahrain	BHR	837	Bunkers									64	PAPER,PAPERBOARD,ETC.	1	No Quantity							61691			0
S3	2000	2000	2000	2	0	2	Export	48	Bahrain	BHR	887	Yemen	YEM								64	PAPER,PAPERBOARD,ETC.	1	No Quantity							972278			0
S3	2000	2000	2000	2	0	2	Export	48	Bahrain	BHR	899	Areas, nes									64	PAPER,PAPERBOARD,ETC.	1	No Quantity							100093			0
S3	2000	2000	2000	2	0	2	Export	51	Armenia	ARM	0	World	WLD								64	PAPER,PAPERBOARD,ETC.	1	No Quantity							206299			0
S3	2000	2000	2000	2	0	2	Export	51	Armenia	ARM	112	Belarus	BLR								64	PAPER,PAPERBOARD,ETC.	1	No Quantity							4859			0
S3	2000	2000	2000	2	0	2	Export	51	Armenia	ARM	268	Georgia	GEO								64	PAPER,PAPERBOARD,ETC.	1	No Quantity							40534			0
S3	2000	2000	2000	2	0	2	Export	51	Armenia	ARM	276	Germany	DEU								64	PAPER,PAPERBOARD,ETC.	1	No Quantity							4235			0
S3	2000	2000	2000	2	0	2	Export	51	Armenia	ARM	364	Iran	IRN								64	PAPER,PAPERBOARD,ETC.	1	No Quantity							375			0
S3	2000	2000	2000	2	0	2	Export	51	Armenia	ARM	381	Italy	ITA								64	PAPER,PAPERBOARD,ETC.	1	No Quantity							742			0
S3	2000	2000	2000	2	0	2	Export	51	Armenia	ARM	398	Kazakhstan	KAZ								64	PAPER,PAPERBOARD,ETC.	1	No Quantity							2481			0
S3	2000	2000	2000	2	0	2	Export	51	Armenia	ARM	643	Russian Federation	RUS								64	PAPER,PAPERBOARD,ETC.	1	No Quantity							92502			0
S3	2000	2000	2000	2	0	2	Export	51	Armenia	ARM	795	Turkmenistan	TKM								64	PAPER,PAPERBOARD,ETC.	1	No Quantity							45979			0
S3	2000	2000	2000	2	0	2	Export	51	Armenia	ARM	804	Ukraine	UKR								64	PAPER,PAPERBOARD,ETC.	1	No Quantity							14590			0
S3	2000	2000	2000	2	0	2	Export	51	Armenia	ARM	818	Egypt	EGY								64	PAPER,PAPERBOARD,ETC.	1	No Quantity							3			0
S3	2000	2000	2000	2	0	2	Export	48	Bahrain	BHR	0	World	WLD								65	TEXTILE YARN,FABRIC,ETC.	1	No Quantity							75539511			0
S3	2000	2000	2000	2	0	2	Export	48	Bahrain	BHR	50	Bangladesh	BGD								65	TEXTILE YARN,FABRIC,ETC.	1	No Quantity							128803			0
S3	2000	2000	2000	2	0	2	Export	48	Bahrain	BHR	56	Belgium	BEL								65	TEXTILE YARN,FABRIC,ETC.	1	No Quantity							7916949			0
S3	2000	2000	2000	2	0	2	Export	48	Bahrain	BHR	64	Bhutan	BTN								65	TEXTILE YARN,FABRIC,ETC.	1	No Quantity							110074			0
S3	2000	2000	2000	2	0	2	Export	48	Bahrain	BHR	124	Canada	CAN								65	TEXTILE YARN,FABRIC,ETC.	1	No Quantity							101468			0
S3	2000	2000	2000	2	0	2	Export	48	Bahrain	BHR	152	Chile	CHL								65	TEXTILE YARN,FABRIC,ETC.	1	No Quantity							74183			0
S3	2000	2000	2000	2	0	2	Export	48	Bahrain	BHR	156	China	CHN								65	TEXTILE YARN,FABRIC,ETC.	1	No Quantity							613845			0
S3	2000	2000	2000	2	0	2	Export	48	Bahrain	BHR	208	Denmark	DNK								65	TEXTILE YARN,FABRIC,ETC.	1	No Quantity							1307306			0
S3	2000	2000	2000	2	0	2	Export	48	Bahrain	BHR	246	Finland	FIN								65	TEXTILE YARN,FABRIC,ETC.	1	No Quantity							29516			0
S3	2000	2000	2000	2	0	2	Export	48	Bahrain	BHR	251	France	FRA								65	TEXTILE YARN,FABRIC,ETC.	1	No Quantity							100380			0
S3	2000	2000	2000	2	0	2	Export	48	Bahrain	BHR	276	Germany	DEU								65	TEXTILE YARN,FABRIC,ETC.	1	No Quantity							1048982			0
S3	2000	2000	2000	2	0	2	Export	48	Bahrain	BHR	344	China, Hong Kong SAR	HKG								65	TEXTILE YARN,FABRIC,ETC.	1	No Quantity							2993934			0
S3	2000	2000	2000	2	0	2	Export	48	Bahrain	BHR	364	Iran	IRN								65	TEXTILE YARN,FABRIC,ETC.	1	No Quantity							63250			0
S3	2000	2000	2000	2	0	2	Export	48	Bahrain	BHR	381	Italy	ITA								65	TEXTILE YARN,FABRIC,ETC.	1	No Quantity							16683416			0
S3	2000	2000	2000	2	0	2	Export	48	Bahrain	BHR	392	Japan	JPN								65	TEXTILE YARN,FABRIC,ETC.	1	No Quantity							236702			0
S3	2000	2000	2000	2	0	2	Export	48	Bahrain	BHR	410	Rep. of Korea	KOR								65	TEXTILE YARN,FABRIC,ETC.	1	No Quantity							249954			0
S3	2000	2000	2000	2	0	2	Export	48	Bahrain	BHR	414	Kuwait	KWT								65	TEXTILE YARN,FABRIC,ETC.	1	No Quantity							2128			0
S3	2000	2000	2000	2	0	2	Export	48	Bahrain	BHR	490	Other Asia, nes									65	TEXTILE YARN,FABRIC,ETC.	1	No Quantity							133848			0
S3	2000	2000	2000	2	0	2	Export	48	Bahrain	BHR	512	Oman	OMN								65	TEXTILE YARN,FABRIC,ETC.	1	No Quantity							56380			0
S3	2000	2000	2000	2	0	2	Export	48	Bahrain	BHR	528	Netherlands	NLD								65	TEXTILE YARN,FABRIC,ETC.	1	No Quantity							11143141			0
S3	2000	2000	2000	2	0	2	Export	48	Bahrain	BHR	586	Pakistan	PAK								65	TEXTILE YARN,FABRIC,ETC.	1	No Quantity							534933			0
S3	2000	2000	2000	2	0	2	Export	48	Bahrain	BHR	608	Philippines	PHL								65	TEXTILE YARN,FABRIC,ETC.	1	No Quantity							72683			0
S3	2000	2000	2000	2	0	2	Export	48	Bahrain	BHR	620	Portugal	PRT								65	TEXTILE YARN,FABRIC,ETC.	1	No Quantity							69925			0
S3	2000	2000	2000	2	0	2	Export	48	Bahrain	BHR	634	Qatar	QAT								65	TEXTILE YARN,FABRIC,ETC.	1	No Quantity							102245			0
S3	2000	2000	2000	2	0	2	Export	48	Bahrain	BHR	682	Saudi Arabia	SAU								65	TEXTILE YARN,FABRIC,ETC.	1	No Quantity							861174			0
S3	2000	2000	2000	2	0	2	Export	48	Bahrain	BHR	699	India	IND								65	TEXTILE YARN,FABRIC,ETC.	1	No Quantity							54213			0
S3	2000	2000	2000	2	0	2	Export	48	Bahrain	BHR	702	Singapore	SGP								65	TEXTILE YARN,FABRIC,ETC.	1	No Quantity							37074			0
S3	2000	2000	2000	2	0	2	Export	48	Bahrain	BHR	724	Spain	ESP								65	TEXTILE YARN,FABRIC,ETC.	1	No Quantity							1446189			0
S3	2000	2000	2000	2	0	2	Export	48	Bahrain	BHR	757	Switzerland	CHE								65	TEXTILE YARN,FABRIC,ETC.	1	No Quantity							5199263			0
S3	2000	2000	2000	2	0	2	Export	48	Bahrain	BHR	784	United Arab Emirates	ARE								65	TEXTILE YARN,FABRIC,ETC.	1	No Quantity							921150			0
S3	2000	2000	2000	2	0	2	Export	48	Bahrain	BHR	792	Turkey	TUR								65	TEXTILE YARN,FABRIC,ETC.	1	No Quantity							33380			0
S3	2000	2000	2000	2	0	2	Export	48	Bahrain	BHR	826	United Kingdom	GBR								65	TEXTILE YARN,FABRIC,ETC.	1	No Quantity							3137043			0
S3	2000	2000	2000	2	0	2	Export	48	Bahrain	BHR	842	USA	USA								65	TEXTILE YARN,FABRIC,ETC.	1	No Quantity							19704337			0
S3	2000	2000	2000	2	0	2	Export	48	Bahrain	BHR	899	Areas, nes									65	TEXTILE YARN,FABRIC,ETC.	1	No Quantity							371643			0
S3	2000	2000	2000	2	0	2	Export	51	Armenia	ARM	0	World	WLD								65	TEXTILE YARN,FABRIC,ETC.	1	No Quantity							1012970			0
S3	2000	2000	2000	2	0	2	Export	51	Armenia	ARM	56	Belgium	BEL								65	TEXTILE YARN,FABRIC,ETC.	1	No Quantity							1113			0
S3	2000	2000	2000	2	0	2	Export	51	Armenia	ARM	124	Canada	CAN								65	TEXTILE YARN,FABRIC,ETC.	1	No Quantity							29400			0
S3	2000	2000	2000	2	0	2	Export	51	Armenia	ARM	251	France	FRA								65	TEXTILE YARN,FABRIC,ETC.	1	No Quantity							3432			0
S3	2000	2000	2000	2	0	2	Export	51	Armenia	ARM	268	Georgia	GEO								65	TEXTILE YARN,FABRIC,ETC.	1	No Quantity							16000			0
S3	2000	2000	2000	2	0	2	Export	51	Armenia	ARM	276	Germany	DEU								65	TEXTILE YARN,FABRIC,ETC.	1	No Quantity							329			0
S3	2000	2000	2000	2	0	2	Export	51	Armenia	ARM	364	Iran	IRN								65	TEXTILE YARN,FABRIC,ETC.	1	No Quantity							958			0
S3	2000	2000	2000	2	0	2	Export	51	Armenia	ARM	381	Italy	ITA								65	TEXTILE YARN,FABRIC,ETC.	1	No Quantity							1942			0
S3	2000	2000	2000	2	0	2	Export	51	Armenia	ARM	528	Netherlands	NLD								65	TEXTILE YARN,FABRIC,ETC.	1	No Quantity							2692			0
S3	2000	2000	2000	2	0	2	Export	51	Armenia	ARM	643	Russian Federation	RUS								65	TEXTILE YARN,FABRIC,ETC.	1	No Quantity							435495			0
S3	2000	2000	2000	2	0	2	Export	51	Armenia	ARM	784	United Arab Emirates	ARE								65	TEXTILE YARN,FABRIC,ETC.	1	No Quantity							9450			0
S3	2000	2000	2000	2	0	2	Export	51	Armenia	ARM	804	Ukraine	UKR								65	TEXTILE YARN,FABRIC,ETC.	1	No Quantity							9153			0
S3	2000	2000	2000	2	0	2	Export	51	Armenia	ARM	842	USA	USA								65	TEXTILE YARN,FABRIC,ETC.	1	No Quantity							503007			0
S3	2000	2000	2000	2	0	2	Export	48	Bahrain	BHR	0	World	WLD								66	NON-METAL.MINERAL MANFCT	1	No Quantity							3027436			0
S3	2000	2000	2000	2	0	2	Export	48	Bahrain	BHR	40	Austria	AUT								66	NON-METAL.MINERAL MANFCT	1	No Quantity							57928			0
S3	2000	2000	2000	2	0	2	Export	48	Bahrain	BHR	96	Brunei Darussalam	BRN								66	NON-METAL.MINERAL MANFCT	1	No Quantity							123279			0
S3	2000	2000	2000	2	0	2	Export	48	Bahrain	BHR	144	Sri Lanka	LKA								66	NON-METAL.MINERAL MANFCT	1	No Quantity							17928			0
S3	2000	2000	2000	2	0	2	Export	48	Bahrain	BHR	251	France	FRA								66	NON-METAL.MINERAL MANFCT	1	No Quantity							12415			0
S3	2000	2000	2000	2	0	2	Export	48	Bahrain	BHR	300	Greece	GRC								66	NON-METAL.MINERAL MANFCT	1	No Quantity							6779			0
S3	2000	2000	2000	2	0	2	Export	48	Bahrain	BHR	392	Japan	JPN								66	NON-METAL.MINERAL MANFCT	1	No Quantity							22362			0
S3	2000	2000	2000	2	0	2	Export	48	Bahrain	BHR	400	Jordan	JOR								66	NON-METAL.MINERAL MANFCT	1	No Quantity							62832			0
S3	2000	2000	2000	2	0	2	Export	48	Bahrain	BHR	414	Kuwait	KWT								66	NON-METAL.MINERAL MANFCT	1	No Quantity							60519			0
S3	2000	2000	2000	2	0	2	Export	48	Bahrain	BHR	512	Oman	OMN								66	NON-METAL.MINERAL MANFCT	1	No Quantity							243747			0
S3	2000	2000	2000	2	0	2	Export	48	Bahrain	BHR	608	Philippines	PHL								66	NON-METAL.MINERAL MANFCT	1	No Quantity							135013			0
S3	2000	2000	2000	2	0	2	Export	48	Bahrain	BHR	634	Qatar	QAT								66	NON-METAL.MINERAL MANFCT	1	No Quantity							365042			0
S3	2000	2000	2000	2	0	2	Export	48	Bahrain	BHR	682	Saudi Arabia	SAU								66	NON-METAL.MINERAL MANFCT	1	No Quantity							742685			0
S3	2000	2000	2000	2	0	2	Export	48	Bahrain	BHR	702	Singapore	SGP								66	NON-METAL.MINERAL MANFCT	1	No Quantity							49537			0
S3	2000	2000	2000	2	0	2	Export	48	Bahrain	BHR	724	Spain	ESP								66	NON-METAL.MINERAL MANFCT	1	No Quantity							32971			0
S3	2000	2000	2000	2	0	2	Export	48	Bahrain	BHR	784	United Arab Emirates	ARE								66	NON-METAL.MINERAL MANFCT	1	No Quantity							443082			0
S3	2000	2000	2000	2	0	2	Export	48	Bahrain	BHR	826	United Kingdom	GBR								66	NON-METAL.MINERAL MANFCT	1	No Quantity							21976			0
S3	2000	2000	2000	2	0	2	Export	48	Bahrain	BHR	837	Bunkers									66	NON-METAL.MINERAL MANFCT	1	No Quantity							90287			0
S3	2000	2000	2000	2	0	2	Export	48	Bahrain	BHR	842	USA	USA								66	NON-METAL.MINERAL MANFCT	1	No Quantity							30721			0
S3	2000	2000	2000	2	0	2	Export	48	Bahrain	BHR	887	Yemen	YEM								66	NON-METAL.MINERAL MANFCT	1	No Quantity							12572			0
S3	2000	2000	2000	2	0	2	Export	48	Bahrain	BHR	899	Areas, nes									66	NON-METAL.MINERAL MANFCT	1	No Quantity							495762			0
S3	2000	2000	2000	2	0	2	Export	51	Armenia	ARM	0	World	WLD								66	NON-METAL.MINERAL MANFCT	1	No Quantity							101610046			0
S3	2000	2000	2000	2	0	2	Export	51	Armenia	ARM	56	Belgium	BEL								66	NON-METAL.MINERAL MANFCT	1	No Quantity							73625560			0
S3	2000	2000	2000	2	0	2	Export	51	Armenia	ARM	196	Cyprus	CYP								66	NON-METAL.MINERAL MANFCT	1	No Quantity							6448			0
S3	2000	2000	2000	2	0	2	Export	51	Armenia	ARM	268	Georgia	GEO								66	NON-METAL.MINERAL MANFCT	1	No Quantity							2057490			0
S3	2000	2000	2000	2	0	2	Export	51	Armenia	ARM	276	Germany	DEU								66	NON-METAL.MINERAL MANFCT	1	No Quantity							12135			0
S3	2000	2000	2000	2	0	2	Export	51	Armenia	ARM	292	Gibraltar	GIB								66	NON-METAL.MINERAL MANFCT	1	No Quantity							551061			0
S3	2000	2000	2000	2	0	2	Export	51	Armenia	ARM	364	Iran	IRN								66	NON-METAL.MINERAL MANFCT	1	No Quantity							1317			0
S3	2000	2000	2000	2	0	2	Export	51	Armenia	ARM	376	Israel	ISR								66	NON-METAL.MINERAL MANFCT	1	No Quantity							16992704			0
S3	2000	2000	2000	2	0	2	Export	51	Armenia	ARM	398	Kazakhstan	KAZ								66	NON-METAL.MINERAL MANFCT	1	No Quantity							6800			0
S3	2000	2000	2000	2	0	2	Export	51	Armenia	ARM	528	Netherlands	NLD								66	NON-METAL.MINERAL MANFCT	1	No Quantity							218			0
S3	2000	2000	2000	2	0	2	Export	51	Armenia	ARM	616	Poland	POL								66	NON-METAL.MINERAL MANFCT	1	No Quantity							4995			0
S3	2000	2000	2000	2	0	2	Export	51	Armenia	ARM	643	Russian Federation	RUS								66	NON-METAL.MINERAL MANFCT	1	No Quantity							681771			0
S3	2000	2000	2000	2	0	2	Export	51	Armenia	ARM	757	Switzerland	CHE								66	NON-METAL.MINERAL MANFCT	1	No Quantity							6262524			0
S3	2000	2000	2000	2	0	2	Export	51	Armenia	ARM	784	United Arab Emirates	ARE								66	NON-METAL.MINERAL MANFCT	1	No Quantity							56205			0
S3	2000	2000	2000	2	0	2	Export	51	Armenia	ARM	795	Turkmenistan	TKM								66	NON-METAL.MINERAL MANFCT	1	No Quantity							35215			0
S3	2000	2000	2000	2	0	2	Export	51	Armenia	ARM	804	Ukraine	UKR								66	NON-METAL.MINERAL MANFCT	1	No Quantity							8872			0
S3	2000	2000	2000	2	0	2	Export	51	Armenia	ARM	818	Egypt	EGY								66	NON-METAL.MINERAL MANFCT	1	No Quantity							411			0
S3	2000	2000	2000	2	0	2	Export	51	Armenia	ARM	842	USA	USA								66	NON-METAL.MINERAL MANFCT	1	No Quantity							1306321			0
S3	2000	2000	2000	2	0	2	Export	48	Bahrain	BHR	0	World	WLD								67	IRON AND STEEL	1	No Quantity							19032628			0
S3	2000	2000	2000	2	0	2	Export	48	Bahrain	BHR	56	Belgium	BEL								67	IRON AND STEEL	1	No Quantity							112529			0
S3	2000	2000	2000	2	0	2	Export	48	Bahrain	BHR	360	Indonesia	IDN								67	IRON AND STEEL	1	No Quantity							9125			0
S3	2000	2000	2000	2	0	2	Export	48	Bahrain	BHR	414	Kuwait	KWT								67	IRON AND STEEL	1	No Quantity							23870			0
S3	2000	2000	2000	2	0	2	Export	48	Bahrain	BHR	634	Qatar	QAT								67	IRON AND STEEL	1	No Quantity							553079			0
S3	2000	2000	2000	2	0	2	Export	48	Bahrain	BHR	682	Saudi Arabia	SAU								67	IRON AND STEEL	1	No Quantity							8529063			0
S3	2000	2000	2000	2	0	2	Export	48	Bahrain	BHR	699	India	IND								67	IRON AND STEEL	1	No Quantity							7077815			0
S3	2000	2000	2000	2	0	2	Export	48	Bahrain	BHR	702	Singapore	SGP								67	IRON AND STEEL	1	No Quantity							53425			0
S3	2000	2000	2000	2	0	2	Export	48	Bahrain	BHR	704	Viet Nam	VNM								67	IRON AND STEEL	1	No Quantity							336039			0
S3	2000	2000	2000	2	0	2	Export	48	Bahrain	BHR	784	United Arab Emirates	ARE								67	IRON AND STEEL	1	No Quantity							627132			0
S3	2000	2000	2000	2	0	2	Export	48	Bahrain	BHR	818	Egypt	EGY								67	IRON AND STEEL	1	No Quantity							1243235			0
S3	2000	2000	2000	2	0	2	Export	48	Bahrain	BHR	842	USA	USA								67	IRON AND STEEL	1	No Quantity							147673			0
S3	2000	2000	2000	2	0	2	Export	48	Bahrain	BHR	899	Areas, nes									67	IRON AND STEEL	1	No Quantity							319643			0
S3	2000	2000	2000	2	0	2	Export	51	Armenia	ARM	0	World	WLD								67	IRON AND STEEL	1	No Quantity							8846539			0
S3	2000	2000	2000	2	0	2	Export	51	Armenia	ARM	268	Georgia	GEO								67	IRON AND STEEL	1	No Quantity							4450			0
S3	2000	2000	2000	2	0	2	Export	51	Armenia	ARM	276	Germany	DEU								67	IRON AND STEEL	1	No Quantity							6654388			0
S3	2000	2000	2000	2	0	2	Export	51	Armenia	ARM	364	Iran	IRN								67	IRON AND STEEL	1	No Quantity							1709006			0
S3	2000	2000	2000	2	0	2	Export	51	Armenia	ARM	398	Kazakhstan	KAZ								67	IRON AND STEEL	1	No Quantity							4230			0
S3	2000	2000	2000	2	0	2	Export	51	Armenia	ARM	643	Russian Federation	RUS								67	IRON AND STEEL	1	No Quantity							458818			0
S3	2000	2000	2000	2	0	2	Export	51	Armenia	ARM	757	Switzerland	CHE								67	IRON AND STEEL	1	No Quantity							15648			0
S3	2000	2000	2000	2	0	2	Export	48	Bahrain	BHR	0	World	WLD								68	NON-FERROUS METALS	1	No Quantity							780091950			0
S3	2000	2000	2000	2	0	2	Export	48	Bahrain	BHR	12	Algeria	DZA								68	NON-FERROUS METALS	1	No Quantity							24341959			0
S3	2000	2000	2000	2	0	2	Export	48	Bahrain	BHR	36	Australia	AUS								68	NON-FERROUS METALS	1	No Quantity							4353336			0
S3	2000	2000	2000	2	0	2	Export	48	Bahrain	BHR	56	Belgium	BEL								68	NON-FERROUS METALS	1	No Quantity							1699271			0
S3	2000	2000	2000	2	0	2	Export	48	Bahrain	BHR	140	Central African Rep.	CAF								68	NON-FERROUS METALS	1	No Quantity							932935			0
S3	2000	2000	2000	2	0	2	Export	48	Bahrain	BHR	144	Sri Lanka	LKA								68	NON-FERROUS METALS	1	No Quantity							1367389			0
S3	2000	2000	2000	2	0	2	Export	48	Bahrain	BHR	156	China	CHN								68	NON-FERROUS METALS	1	No Quantity							14345689			0
S3	2000	2000	2000	2	0	2	Export	48	Bahrain	BHR	170	Colombia	COL								68	NON-FERROUS METALS	1	No Quantity							39372			0
S3	2000	2000	2000	2	0	2	Export	48	Bahrain	BHR	231	Ethiopia	ETH								68	NON-FERROUS METALS	1	No Quantity							1345386			0
S3	2000	2000	2000	2	0	2	Export	48	Bahrain	BHR	251	France	FRA								68	NON-FERROUS METALS	1	No Quantity							3800419			0
S3	2000	2000	2000	2	0	2	Export	48	Bahrain	BHR	268	Georgia	GEO								68	NON-FERROUS METALS	1	No Quantity							201063			0
S3	2000	2000	2000	2	0	2	Export	48	Bahrain	BHR	276	Germany	DEU								68	NON-FERROUS METALS	1	No Quantity							8235662			0
S3	2000	2000	2000	2	0	2	Export	48	Bahrain	BHR	288	Ghana	GHA								68	NON-FERROUS METALS	1	No Quantity							18096			0
S3	2000	2000	2000	2	0	2	Export	48	Bahrain	BHR	300	Greece	GRC								68	NON-FERROUS METALS	1	No Quantity							2993112			0
S3	2000	2000	2000	2	0	2	Export	48	Bahrain	BHR	344	China, Hong Kong SAR	HKG								68	NON-FERROUS METALS	1	No Quantity							5866152			0
S3	2000	2000	2000	2	0	2	Export	48	Bahrain	BHR	348	Hungary	HUN								68	NON-FERROUS METALS	1	No Quantity							115093			0
S3	2000	2000	2000	2	0	2	Export	48	Bahrain	BHR	360	Indonesia	IDN								68	NON-FERROUS METALS	1	No Quantity							7739798			0
S3	2000	2000	2000	2	0	2	Export	48	Bahrain	BHR	364	Iran	IRN								68	NON-FERROUS METALS	1	No Quantity							500962			0
S3	2000	2000	2000	2	0	2	Export	48	Bahrain	BHR	372	Ireland	IRL								68	NON-FERROUS METALS	1	No Quantity							373970			0
S3	2000	2000	2000	2	0	2	Export	48	Bahrain	BHR	381	Italy	ITA								68	NON-FERROUS METALS	1	No Quantity							15239719			0
S3	2000	2000	2000	2	0	2	Export	48	Bahrain	BHR	392	Japan	JPN								68	NON-FERROUS METALS	1	No Quantity							56340068			0
S3	2000	2000	2000	2	0	2	Export	48	Bahrain	BHR	400	Jordan	JOR								68	NON-FERROUS METALS	1	No Quantity							4355913			0
S3	2000	2000	2000	2	0	2	Export	48	Bahrain	BHR	404	Kenya	KEN								68	NON-FERROUS METALS	1	No Quantity							478531			0
S3	2000	2000	2000	2	0	2	Export	48	Bahrain	BHR	410	Rep. of Korea	KOR								68	NON-FERROUS METALS	1	No Quantity							30547994			0
S3	2000	2000	2000	2	0	2	Export	48	Bahrain	BHR	414	Kuwait	KWT								68	NON-FERROUS METALS	1	No Quantity							19235516			0
S3	2000	2000	2000	2	0	2	Export	48	Bahrain	BHR	422	Lebanon	LBN								68	NON-FERROUS METALS	1	No Quantity							1891372			0
S3	2000	2000	2000	2	0	2	Export	48	Bahrain	BHR	428	Latvia	LVA								68	NON-FERROUS METALS	1	No Quantity							95239			0
S3	2000	2000	2000	2	0	2	Export	48	Bahrain	BHR	434	Libya	LBY								68	NON-FERROUS METALS	1	No Quantity							865291			0
S3	2000	2000	2000	2	0	2	Export	48	Bahrain	BHR	446	China, Macao SAR	MAC								68	NON-FERROUS METALS	1	No Quantity							207468			0
S3	2000	2000	2000	2	0	2	Export	48	Bahrain	BHR	454	Malawi	MWI								68	NON-FERROUS METALS	1	No Quantity							325723			0
S3	2000	2000	2000	2	0	2	Export	48	Bahrain	BHR	458	Malaysia	MYS								68	NON-FERROUS METALS	1	No Quantity							13572230			0
S3	2000	2000	2000	2	0	2	Export	48	Bahrain	BHR	470	Malta	MLT								68	NON-FERROUS METALS	1	No Quantity							796839			0
S3	2000	2000	2000	2	0	2	Export	48	Bahrain	BHR	490	Other Asia, nes									68	NON-FERROUS METALS	1	No Quantity							138123555			0
S3	2000	2000	2000	2	0	2	Export	48	Bahrain	BHR	504	Morocco	MAR								68	NON-FERROUS METALS	1	No Quantity							2647051			0
S3	2000	2000	2000	2	0	2	Export	48	Bahrain	BHR	508	Mozambique	MOZ								68	NON-FERROUS METALS	1	No Quantity							579063			0
S3	2000	2000	2000	2	0	2	Export	48	Bahrain	BHR	512	Oman	OMN								68	NON-FERROUS METALS	1	No Quantity							11113888			0
S3	2000	2000	2000	2	0	2	Export	48	Bahrain	BHR	528	Netherlands	NLD								68	NON-FERROUS METALS	1	No Quantity							28071227			0
S3	2000	2000	2000	2	0	2	Export	48	Bahrain	BHR	554	New Zealand	NZL								68	NON-FERROUS METALS	1	No Quantity							6154181			0
S3	2000	2000	2000	2	0	2	Export	48	Bahrain	BHR	579	Norway	NOR								68	NON-FERROUS METALS	1	No Quantity							7304472			0
S3	2000	2000	2000	2	0	2	Export	48	Bahrain	BHR	586	Pakistan	PAK								68	NON-FERROUS METALS	1	No Quantity							4607208			0
S3	2000	2000	2000	2	0	2	Export	48	Bahrain	BHR	608	Philippines	PHL								68	NON-FERROUS METALS	1	No Quantity							8505994			0
S3	2000	2000	2000	2	0	2	Export	48	Bahrain	BHR	620	Portugal	PRT								68	NON-FERROUS METALS	1	No Quantity							45239			0
S3	2000	2000	2000	2	0	2	Export	48	Bahrain	BHR	634	Qatar	QAT								68	NON-FERROUS METALS	1	No Quantity							2353446			0
S3	2000	2000	2000	2	0	2	Export	48	Bahrain	BHR	682	Saudi Arabia	SAU								68	NON-FERROUS METALS	1	No Quantity							150542306			0
S3	2000	2000	2000	2	0	2	Export	48	Bahrain	BHR	699	India	IND								68	NON-FERROUS METALS	1	No Quantity							17834677			0
S3	2000	2000	2000	2	0	2	Export	48	Bahrain	BHR	702	Singapore	SGP								68	NON-FERROUS METALS	1	No Quantity							7374948			0
S3	2000	2000	2000	2	0	2	Export	48	Bahrain	BHR	704	Viet Nam	VNM								68	NON-FERROUS METALS	1	No Quantity							2950668			0
S3	2000	2000	2000	2	0	2	Export	48	Bahrain	BHR	710	South Africa	ZAF								68	NON-FERROUS METALS	1	No Quantity							796930			0
S3	2000	2000	2000	2	0	2	Export	48	Bahrain	BHR	716	Zimbabwe	ZWE								68	NON-FERROUS METALS	1	No Quantity							1432577			0
S3	2000	2000	2000	2	0	2	Export	48	Bahrain	BHR	724	Spain	ESP								68	NON-FERROUS METALS	1	No Quantity							300257			0
S3	2000	2000	2000	2	0	2	Export	48	Bahrain	BHR	752	Sweden	SWE								68	NON-FERROUS METALS	1	No Quantity							5722738			0
S3	2000	2000	2000	2	0	2	Export	48	Bahrain	BHR	757	Switzerland	CHE								68	NON-FERROUS METALS	1	No Quantity							274476			0
S3	2000	2000	2000	2	0	2	Export	48	Bahrain	BHR	760	Syria	SYR								68	NON-FERROUS METALS	1	No Quantity							4012804			0
S3	2000	2000	2000	2	0	2	Export	48	Bahrain	BHR	764	Thailand	THA								68	NON-FERROUS METALS	1	No Quantity							25598962			0
S3	2000	2000	2000	2	0	2	Export	48	Bahrain	BHR	784	United Arab Emirates	ARE								68	NON-FERROUS METALS	1	No Quantity							33281082			0
S3	2000	2000	2000	2	0	2	Export	48	Bahrain	BHR	788	Tunisia	TUN								68	NON-FERROUS METALS	1	No Quantity							5295026			0
S3	2000	2000	2000	2	0	2	Export	48	Bahrain	BHR	792	Turkey	TUR								68	NON-FERROUS METALS	1	No Quantity							28971116			0
S3	2000	2000	2000	2	0	2	Export	48	Bahrain	BHR	800	Uganda	UGA								68	NON-FERROUS METALS	1	No Quantity							1910103			0
S3	2000	2000	2000	2	0	2	Export	48	Bahrain	BHR	818	Egypt	EGY								68	NON-FERROUS METALS	1	No Quantity							2867144			0
S3	2000	2000	2000	2	0	2	Export	48	Bahrain	BHR	826	United Kingdom	GBR								68	NON-FERROUS METALS	1	No Quantity							4887489			0
S3	2000	2000	2000	2	0	2	Export	48	Bahrain	BHR	834	United Rep. of Tanzania	TZA								68	NON-FERROUS METALS	1	No Quantity							1052567			0
S3	2000	2000	2000	2	0	2	Export	48	Bahrain	BHR	837	Bunkers									68	NON-FERROUS METALS	1	No Quantity							57058			0
S3	2000	2000	2000	2	0	2	Export	48	Bahrain	BHR	842	USA	USA								68	NON-FERROUS METALS	1	No Quantity							49189933			0
S3	2000	2000	2000	2	0	2	Export	48	Bahrain	BHR	887	Yemen	YEM								68	NON-FERROUS METALS	1	No Quantity							2815910			0
S3	2000	2000	2000	2	0	2	Export	48	Bahrain	BHR	899	Areas, nes									68	NON-FERROUS METALS	1	No Quantity							1196288			0
S3	2000	2000	2000	2	0	2	Export	51	Armenia	ARM	0	World	WLD								68	NON-FERROUS METALS	1	No Quantity							15000015			0
S3	2000	2000	2000	2	0	2	Export	51	Armenia	ARM	36	Australia	AUS								68	NON-FERROUS METALS	1	No Quantity							26			0
S3	2000	2000	2000	2	0	2	Export	51	Armenia	ARM	40	Austria	AUT								68	NON-FERROUS METALS	1	No Quantity							14			0
S3	2000	2000	2000	2	0	2	Export	51	Armenia	ARM	48	Bahrain	BHR								68	NON-FERROUS METALS	1	No Quantity							13			0
S3	2000	2000	2000	2	0	2	Export	51	Armenia	ARM	96	Brunei Darussalam	BRN								68	NON-FERROUS METALS	1	No Quantity							13			0
S3	2000	2000	2000	2	0	2	Export	51	Armenia	ARM	156	China	CHN								68	NON-FERROUS METALS	1	No Quantity							38			0
S3	2000	2000	2000	2	0	2	Export	51	Armenia	ARM	196	Cyprus	CYP								68	NON-FERROUS METALS	1	No Quantity							28			0
S3	2000	2000	2000	2	0	2	Export	51	Armenia	ARM	268	Georgia	GEO								68	NON-FERROUS METALS	1	No Quantity							3240			0
S3	2000	2000	2000	2	0	2	Export	51	Armenia	ARM	276	Germany	DEU								68	NON-FERROUS METALS	1	No Quantity							2491710			0
S3	2000	2000	2000	2	0	2	Export	51	Armenia	ARM	344	China, Hong Kong SAR	HKG								68	NON-FERROUS METALS	1	No Quantity							40			0
S3	2000	2000	2000	2	0	2	Export	51	Armenia	ARM	364	Iran	IRN								68	NON-FERROUS METALS	1	No Quantity							170010			0
S3	2000	2000	2000	2	0	2	Export	51	Armenia	ARM	376	Israel	ISR								68	NON-FERROUS METALS	1	No Quantity							66506			0
S3	2000	2000	2000	2	0	2	Export	51	Armenia	ARM	381	Italy	ITA								68	NON-FERROUS METALS	1	No Quantity							134			0
S3	2000	2000	2000	2	0	2	Export	51	Armenia	ARM	410	Rep. of Korea	KOR								68	NON-FERROUS METALS	1	No Quantity							22			0
S3	2000	2000	2000	2	0	2	Export	51	Armenia	ARM	422	Lebanon	LBN								68	NON-FERROUS METALS	1	No Quantity							7			0
S3	2000	2000	2000	2	0	2	Export	51	Armenia	ARM	470	Malta	MLT								68	NON-FERROUS METALS	1	No Quantity							52			0
S3	2000	2000	2000	2	0	2	Export	51	Armenia	ARM	490	Other Asia, nes									68	NON-FERROUS METALS	1	No Quantity							26			0
S3	2000	2000	2000	2	0	2	Export	51	Armenia	ARM	528	Netherlands	NLD								68	NON-FERROUS METALS	1	No Quantity							60095			0
S3	2000	2000	2000	2	0	2	Export	51	Armenia	ARM	586	Pakistan	PAK								68	NON-FERROUS METALS	1	No Quantity							5			0
S3	2000	2000	2000	2	0	2	Export	51	Armenia	ARM	643	Russian Federation	RUS								68	NON-FERROUS METALS	1	No Quantity							4018			0
S3	2000	2000	2000	2	0	2	Export	51	Armenia	ARM	682	Saudi Arabia	SAU								68	NON-FERROUS METALS	1	No Quantity							62			0
S3	2000	2000	2000	2	0	2	Export	51	Armenia	ARM	699	India	IND								68	NON-FERROUS METALS	1	No Quantity							31			0
S3	2000	2000	2000	2	0	2	Export	51	Armenia	ARM	702	Singapore	SGP								68	NON-FERROUS METALS	1	No Quantity							15			0
S3	2000	2000	2000	2	0	2	Export	51	Armenia	ARM	752	Sweden	SWE								68	NON-FERROUS METALS	1	No Quantity							82115			0
S3	2000	2000	2000	2	0	2	Export	51	Armenia	ARM	757	Switzerland	CHE								68	NON-FERROUS METALS	1	No Quantity							11915644			0
S3	2000	2000	2000	2	0	2	Export	51	Armenia	ARM	760	Syria	SYR								68	NON-FERROUS METALS	1	No Quantity							13			0
S3	2000	2000	2000	2	0	2	Export	51	Armenia	ARM	764	Thailand	THA								68	NON-FERROUS METALS	1	No Quantity							36			0
S3	2000	2000	2000	2	0	2	Export	51	Armenia	ARM	784	United Arab Emirates	ARE								68	NON-FERROUS METALS	1	No Quantity							133313			0
S3	2000	2000	2000	2	0	2	Export	51	Armenia	ARM	792	Turkey	TUR								68	NON-FERROUS METALS	1	No Quantity							52			0
S3	2000	2000	2000	2	0	2	Export	51	Armenia	ARM	795	Turkmenistan	TKM								68	NON-FERROUS METALS	1	No Quantity							67894			0
S3	2000	2000	2000	2	0	2	Export	51	Armenia	ARM	818	Egypt	EGY								68	NON-FERROUS METALS	1	No Quantity							42			0
S3	2000	2000	2000	2	0	2	Export	51	Armenia	ARM	826	United Kingdom	GBR								68	NON-FERROUS METALS	1	No Quantity							73			0
S3	2000	2000	2000	2	0	2	Export	51	Armenia	ARM	842	USA	USA								68	NON-FERROUS METALS	1	No Quantity							4730			0
S3	2000	2000	2000	2	0	2	Export	48	Bahrain	BHR	0	World	WLD								69	METALS MANUFACTURES,NES	1	No Quantity							15498264			0
S3	2000	2000	2000	2	0	2	Export	48	Bahrain	BHR	12	Algeria	DZA								69	METALS MANUFACTURES,NES	1	No Quantity							215106			0
S3	2000	2000	2000	2	0	2	Export	48	Bahrain	BHR	56	Belgium	BEL								69	METALS MANUFACTURES,NES	1	No Quantity							586244			0
S3	2000	2000	2000	2	0	2	Export	48	Bahrain	BHR	251	France	FRA								69	METALS MANUFACTURES,NES	1	No Quantity							84077			0
S3	2000	2000	2000	2	0	2	Export	48	Bahrain	BHR	276	Germany	DEU								69	METALS MANUFACTURES,NES	1	No Quantity							3338564			0
S3	2000	2000	2000	2	0	2	Export	48	Bahrain	BHR	300	Greece	GRC								69	METALS MANUFACTURES,NES	1	No Quantity							51636			0
S3	2000	2000	2000	2	0	2	Export	48	Bahrain	BHR	381	Italy	ITA								69	METALS MANUFACTURES,NES	1	No Quantity							34957			0
S3	2000	2000	2000	2	0	2	Export	48	Bahrain	BHR	400	Jordan	JOR								69	METALS MANUFACTURES,NES	1	No Quantity							122146			0
S3	2000	2000	2000	2	0	2	Export	48	Bahrain	BHR	414	Kuwait	KWT								69	METALS MANUFACTURES,NES	1	No Quantity							1698816			0
S3	2000	2000	2000	2	0	2	Export	48	Bahrain	BHR	422	Lebanon	LBN								69	METALS MANUFACTURES,NES	1	No Quantity							65558			0
S3	2000	2000	2000	2	0	2	Export	48	Bahrain	BHR	458	Malaysia	MYS								69	METALS MANUFACTURES,NES	1	No Quantity							30160			0
S3	2000	2000	2000	2	0	2	Export	48	Bahrain	BHR	512	Oman	OMN								69	METALS MANUFACTURES,NES	1	No Quantity							340313			0
S3	2000	2000	2000	2	0	2	Export	48	Bahrain	BHR	528	Netherlands	NLD								69	METALS MANUFACTURES,NES	1	No Quantity							349882			0
S3	2000	2000	2000	2	0	2	Export	48	Bahrain	BHR	579	Norway	NOR								69	METALS MANUFACTURES,NES	1	No Quantity							33114			0
S3	2000	2000	2000	2	0	2	Export	48	Bahrain	BHR	586	Pakistan	PAK								69	METALS MANUFACTURES,NES	1	No Quantity							13553			0
S3	2000	2000	2000	2	0	2	Export	48	Bahrain	BHR	608	Philippines	PHL								69	METALS MANUFACTURES,NES	1	No Quantity							15814			0
S3	2000	2000	2000	2	0	2	Export	48	Bahrain	BHR	634	Qatar	QAT								69	METALS MANUFACTURES,NES	1	No Quantity							879036			0
S3	2000	2000	2000	2	0	2	Export	48	Bahrain	BHR	682	Saudi Arabia	SAU								69	METALS MANUFACTURES,NES	1	No Quantity							3930366			0
S3	2000	2000	2000	2	0	2	Export	48	Bahrain	BHR	699	India	IND								69	METALS MANUFACTURES,NES	1	No Quantity							62798			0
S3	2000	2000	2000	2	0	2	Export	48	Bahrain	BHR	702	Singapore	SGP								69	METALS MANUFACTURES,NES	1	No Quantity							3516			0
S3	2000	2000	2000	2	0	2	Export	48	Bahrain	BHR	710	South Africa	ZAF								69	METALS MANUFACTURES,NES	1	No Quantity							39886			0
S3	2000	2000	2000	2	0	2	Export	48	Bahrain	BHR	784	United Arab Emirates	ARE								69	METALS MANUFACTURES,NES	1	No Quantity							2041310			0
S3	2000	2000	2000	2	0	2	Export	48	Bahrain	BHR	818	Egypt	EGY								69	METALS MANUFACTURES,NES	1	No Quantity							95151			0
S3	2000	2000	2000	2	0	2	Export	48	Bahrain	BHR	826	United Kingdom	GBR								69	METALS MANUFACTURES,NES	1	No Quantity							630970			0
S3	2000	2000	2000	2	0	2	Export	48	Bahrain	BHR	837	Bunkers									69	METALS MANUFACTURES,NES	1	No Quantity							182896			0
S3	2000	2000	2000	2	0	2	Export	48	Bahrain	BHR	842	USA	USA								69	METALS MANUFACTURES,NES	1	No Quantity							43306			0
S3	2000	2000	2000	2	0	2	Export	48	Bahrain	BHR	887	Yemen	YEM								69	METALS MANUFACTURES,NES	1	No Quantity							10242			0
S3	2000	2000	2000	2	0	2	Export	48	Bahrain	BHR	899	Areas, nes									69	METALS MANUFACTURES,NES	1	No Quantity							598847			0
S3	2000	2000	2000	2	0	2	Export	51	Armenia	ARM	0	World	WLD								69	METALS MANUFACTURES,NES	1	No Quantity							796988			0
S3	2000	2000	2000	2	0	2	Export	51	Armenia	ARM	36	Australia	AUS								69	METALS MANUFACTURES,NES	1	No Quantity							1339			0
S3	2000	2000	2000	2	0	2	Export	51	Armenia	ARM	56	Belgium	BEL								69	METALS MANUFACTURES,NES	1	No Quantity							22546			0
S3	2000	2000	2000	2	0	2	Export	51	Armenia	ARM	100	Bulgaria	BGR								69	METALS MANUFACTURES,NES	1	No Quantity							19137			0
S3	2000	2000	2000	2	0	2	Export	51	Armenia	ARM	112	Belarus	BLR								69	METALS MANUFACTURES,NES	1	No Quantity							65600			0
S3	2000	2000	2000	2	0	2	Export	51	Armenia	ARM	251	France	FRA								69	METALS MANUFACTURES,NES	1	No Quantity							92211			0
S3	2000	2000	2000	2	0	2	Export	51	Armenia	ARM	268	Georgia	GEO								69	METALS MANUFACTURES,NES	1	No Quantity							797			0
S3	2000	2000	2000	2	0	2	Export	51	Armenia	ARM	364	Iran	IRN								69	METALS MANUFACTURES,NES	1	No Quantity							259013			0
S3	2000	2000	2000	2	0	2	Export	51	Armenia	ARM	398	Kazakhstan	KAZ								69	METALS MANUFACTURES,NES	1	No Quantity							19044			0
S3	2000	2000	2000	2	0	2	Export	51	Armenia	ARM	440	Lithuania	LTU								69	METALS MANUFACTURES,NES	1	No Quantity							816			0
S3	2000	2000	2000	2	0	2	Export	51	Armenia	ARM	643	Russian Federation	RUS								69	METALS MANUFACTURES,NES	1	No Quantity							105788			0
S3	2000	2000	2000	2	0	2	Export	51	Armenia	ARM	703	Slovakia	SVK								69	METALS MANUFACTURES,NES	1	No Quantity							2400			0
S3	2000	2000	2000	2	0	2	Export	51	Armenia	ARM	752	Sweden	SWE								69	METALS MANUFACTURES,NES	1	No Quantity							10300			0
S3	2000	2000	2000	2	0	2	Export	51	Armenia	ARM	784	United Arab Emirates	ARE								69	METALS MANUFACTURES,NES	1	No Quantity							40852			0
S3	2000	2000	2000	2	0	2	Export	51	Armenia	ARM	795	Turkmenistan	TKM								69	METALS MANUFACTURES,NES	1	No Quantity							10277			0
S3	2000	2000	2000	2	0	2	Export	51	Armenia	ARM	818	Egypt	EGY								69	METALS MANUFACTURES,NES	1	No Quantity							3			0
S3	2000	2000	2000	2	0	2	Export	51	Armenia	ARM	842	USA	USA								69	METALS MANUFACTURES,NES	1	No Quantity							146867			0
S3	2000	2000	2000	2	0	2	Export	48	Bahrain	BHR	0	World	WLD								71	POWER GENERATNG.MACHINES	1	No Quantity							3157497			0
S3	2000	2000	2000	2	0	2	Export	48	Bahrain	BHR	56	Belgium	BEL								71	POWER GENERATNG.MACHINES	1	No Quantity							203298			0
S3	2000	2000	2000	2	0	2	Export	48	Bahrain	BHR	400	Jordan	JOR								71	POWER GENERATNG.MACHINES	1	No Quantity							101574			0
S3	2000	2000	2000	2	0	2	Export	48	Bahrain	BHR	414	Kuwait	KWT								71	POWER GENERATNG.MACHINES	1	No Quantity							200925			0
S3	2000	2000	2000	2	0	2	Export	48	Bahrain	BHR	634	Qatar	QAT								71	POWER GENERATNG.MACHINES	1	No Quantity							34737			0
S3	2000	2000	2000	2	0	2	Export	48	Bahrain	BHR	682	Saudi Arabia	SAU								71	POWER GENERATNG.MACHINES	1	No Quantity							874073			0
S3	2000	2000	2000	2	0	2	Export	48	Bahrain	BHR	699	India	IND								71	POWER GENERATNG.MACHINES	1	No Quantity							61165			0
S3	2000	2000	2000	2	0	2	Export	48	Bahrain	BHR	784	United Arab Emirates	ARE								71	POWER GENERATNG.MACHINES	1	No Quantity							1323078			0
S3	2000	2000	2000	2	0	2	Export	48	Bahrain	BHR	899	Areas, nes									71	POWER GENERATNG.MACHINES	1	No Quantity							358648			0
S3	2000	2000	2000	2	0	2	Export	51	Armenia	ARM	0	World	WLD								71	POWER GENERATNG.MACHINES	1	No Quantity							1659381			0
S3	2000	2000	2000	2	0	2	Export	51	Armenia	ARM	56	Belgium	BEL								71	POWER GENERATNG.MACHINES	1	No Quantity							353005			0
S3	2000	2000	2000	2	0	2	Export	51	Armenia	ARM	112	Belarus	BLR								71	POWER GENERATNG.MACHINES	1	No Quantity							5486			0
S3	2000	2000	2000	2	0	2	Export	51	Armenia	ARM	268	Georgia	GEO								71	POWER GENERATNG.MACHINES	1	No Quantity							3950			0
S3	2000	2000	2000	2	0	2	Export	51	Armenia	ARM	364	Iran	IRN								71	POWER GENERATNG.MACHINES	1	No Quantity							29490			0
S3	2000	2000	2000	2	0	2	Export	51	Armenia	ARM	398	Kazakhstan	KAZ								71	POWER GENERATNG.MACHINES	1	No Quantity							110000			0
S3	2000	2000	2000	2	0	2	Export	51	Armenia	ARM	417	Kyrgyzstan	KGZ								71	POWER GENERATNG.MACHINES	1	No Quantity							1073			0
S3	2000	2000	2000	2	0	2	Export	51	Armenia	ARM	498	Rep. of Moldova	MDA								71	POWER GENERATNG.MACHINES	1	No Quantity							980			0
S3	2000	2000	2000	2	0	2	Export	51	Armenia	ARM	643	Russian Federation	RUS								71	POWER GENERATNG.MACHINES	1	No Quantity							709581			0
S3	2000	2000	2000	2	0	2	Export	51	Armenia	ARM	795	Turkmenistan	TKM								71	POWER GENERATNG.MACHINES	1	No Quantity							135000			0
S3	2000	2000	2000	2	0	2	Export	51	Armenia	ARM	804	Ukraine	UKR								71	POWER GENERATNG.MACHINES	1	No Quantity							310766			0
S3	2000	2000	2000	2	0	2	Export	51	Armenia	ARM	818	Egypt	EGY								71	POWER GENERATNG.MACHINES	1	No Quantity							50			0
S3	2000	2000	2000	2	0	2	Export	48	Bahrain	BHR	0	World	WLD								72	SPECIAL.INDUST.MACHINERY	1	No Quantity							4817614			0
S3	2000	2000	2000	2	0	2	Export	48	Bahrain	BHR	512	Oman	OMN								72	SPECIAL.INDUST.MACHINERY	1	No Quantity							48484			0
S3	2000	2000	2000	2	0	2	Export	48	Bahrain	BHR	586	Pakistan	PAK								72	SPECIAL.INDUST.MACHINERY	1	No Quantity							106893			0
S3	2000	2000	2000	2	0	2	Export	48	Bahrain	BHR	634	Qatar	QAT								72	SPECIAL.INDUST.MACHINERY	1	No Quantity							2121688			0
S3	2000	2000	2000	2	0	2	Export	48	Bahrain	BHR	682	Saudi Arabia	SAU								72	SPECIAL.INDUST.MACHINERY	1	No Quantity							736640			0
S3	2000	2000	2000	2	0	2	Export	48	Bahrain	BHR	784	United Arab Emirates	ARE								72	SPECIAL.INDUST.MACHINERY	1	No Quantity							1547777			0
S3	2000	2000	2000	2	0	2	Export	48	Bahrain	BHR	826	United Kingdom	GBR								72	SPECIAL.INDUST.MACHINERY	1	No Quantity							115960			0
S3	2000	2000	2000	2	0	2	Export	48	Bahrain	BHR	899	Areas, nes									72	SPECIAL.INDUST.MACHINERY	1	No Quantity							140173			0
S3	2000	2000	2000	2	0	2	Export	51	Armenia	ARM	0	World	WLD								72	SPECIAL.INDUST.MACHINERY	1	No Quantity							2336403			0
S3	2000	2000	2000	2	0	2	Export	51	Armenia	ARM	56	Belgium	BEL								72	SPECIAL.INDUST.MACHINERY	1	No Quantity							2838			0
S3	2000	2000	2000	2	0	2	Export	51	Armenia	ARM	112	Belarus	BLR								72	SPECIAL.INDUST.MACHINERY	1	No Quantity							44730			0
S3	2000	2000	2000	2	0	2	Export	51	Armenia	ARM	251	France	FRA								72	SPECIAL.INDUST.MACHINERY	1	No Quantity							313			0
S3	2000	2000	2000	2	0	2	Export	51	Armenia	ARM	268	Georgia	GEO								72	SPECIAL.INDUST.MACHINERY	1	No Quantity							24704			0
S3	2000	2000	2000	2	0	2	Export	51	Armenia	ARM	276	Germany	DEU								72	SPECIAL.INDUST.MACHINERY	1	No Quantity							1281			0
S3	2000	2000	2000	2	0	2	Export	51	Armenia	ARM	364	Iran	IRN								72	SPECIAL.INDUST.MACHINERY	1	No Quantity							869864			0
S3	2000	2000	2000	2	0	2	Export	51	Armenia	ARM	428	Latvia	LVA								72	SPECIAL.INDUST.MACHINERY	1	No Quantity							45827			0
S3	2000	2000	2000	2	0	2	Export	51	Armenia	ARM	642	Romania	ROU								72	SPECIAL.INDUST.MACHINERY	1	No Quantity							398699			0
S3	2000	2000	2000	2	0	2	Export	51	Armenia	ARM	643	Russian Federation	RUS								72	SPECIAL.INDUST.MACHINERY	1	No Quantity							757644			0
S3	2000	2000	2000	2	0	2	Export	51	Armenia	ARM	704	Viet Nam	VNM								72	SPECIAL.INDUST.MACHINERY	1	No Quantity							16776			0
S3	2000	2000	2000	2	0	2	Export	51	Armenia	ARM	760	Syria	SYR								72	SPECIAL.INDUST.MACHINERY	1	No Quantity							25483			0
S3	2000	2000	2000	2	0	2	Export	51	Armenia	ARM	784	United Arab Emirates	ARE								72	SPECIAL.INDUST.MACHINERY	1	No Quantity							31348			0
S3	2000	2000	2000	2	0	2	Export	51	Armenia	ARM	792	Turkey	TUR								72	SPECIAL.INDUST.MACHINERY	1	No Quantity							20614			0
S3	2000	2000	2000	2	0	2	Export	51	Armenia	ARM	795	Turkmenistan	TKM								72	SPECIAL.INDUST.MACHINERY	1	No Quantity							4312			0
S3	2000	2000	2000	2	0	2	Export	51	Armenia	ARM	804	Ukraine	UKR								72	SPECIAL.INDUST.MACHINERY	1	No Quantity							32000			0
S3	2000	2000	2000	2	0	2	Export	51	Armenia	ARM	842	USA	USA								72	SPECIAL.INDUST.MACHINERY	1	No Quantity							59970			0
S3	2000	2000	2000	2	0	2	Export	48	Bahrain	BHR	0	World	WLD								73	METALWORKING MACHINERY	1	No Quantity							1743540			0
S3	2000	2000	2000	2	0	2	Export	48	Bahrain	BHR	276	Germany	DEU								73	METALWORKING MACHINERY	1	No Quantity							58511			0
S3	2000	2000	2000	2	0	2	Export	48	Bahrain	BHR	414	Kuwait	KWT								73	METALWORKING MACHINERY	1	No Quantity							67971			0
S3	2000	2000	2000	2	0	2	Export	48	Bahrain	BHR	634	Qatar	QAT								73	METALWORKING MACHINERY	1	No Quantity							62178			0
S3	2000	2000	2000	2	0	2	Export	48	Bahrain	BHR	682	Saudi Arabia	SAU								73	METALWORKING MACHINERY	1	No Quantity							1395843			0
S3	2000	2000	2000	2	0	2	Export	48	Bahrain	BHR	826	United Kingdom	GBR								73	METALWORKING MACHINERY	1	No Quantity							37279			0
S3	2000	2000	2000	2	0	2	Export	48	Bahrain	BHR	899	Areas, nes									73	METALWORKING MACHINERY	1	No Quantity							121758			0
S3	2000	2000	2000	2	0	2	Export	51	Armenia	ARM	0	World	WLD								73	METALWORKING MACHINERY	1	No Quantity							4480114			0
S3	2000	2000	2000	2	0	2	Export	51	Armenia	ARM	100	Bulgaria	BGR								73	METALWORKING MACHINERY	1	No Quantity							4800			0
S3	2000	2000	2000	2	0	2	Export	51	Armenia	ARM	268	Georgia	GEO								73	METALWORKING MACHINERY	1	No Quantity							1407			0
S3	2000	2000	2000	2	0	2	Export	51	Armenia	ARM	364	Iran	IRN								73	METALWORKING MACHINERY	1	No Quantity							2980597			0
S3	2000	2000	2000	2	0	2	Export	51	Armenia	ARM	422	Lebanon	LBN								73	METALWORKING MACHINERY	1	No Quantity							9700			0
S3	2000	2000	2000	2	0	2	Export	51	Armenia	ARM	428	Latvia	LVA								73	METALWORKING MACHINERY	1	No Quantity							3703			0
S3	2000	2000	2000	2	0	2	Export	51	Armenia	ARM	440	Lithuania	LTU								73	METALWORKING MACHINERY	1	No Quantity							80440			0
S3	2000	2000	2000	2	0	2	Export	51	Armenia	ARM	643	Russian Federation	RUS								73	METALWORKING MACHINERY	1	No Quantity							685503			0
S3	2000	2000	2000	2	0	2	Export	51	Armenia	ARM	760	Syria	SYR								73	METALWORKING MACHINERY	1	No Quantity							27137			0
S3	2000	2000	2000	2	0	2	Export	51	Armenia	ARM	784	United Arab Emirates	ARE								73	METALWORKING MACHINERY	1	No Quantity							34600			0
S3	2000	2000	2000	2	0	2	Export	51	Armenia	ARM	792	Turkey	TUR								73	METALWORKING MACHINERY	1	No Quantity							12300			0
S3	2000	2000	2000	2	0	2	Export	51	Armenia	ARM	795	Turkmenistan	TKM								73	METALWORKING MACHINERY	1	No Quantity							361097			0
S3	2000	2000	2000	2	0	2	Export	51	Armenia	ARM	818	Egypt	EGY								73	METALWORKING MACHINERY	1	No Quantity							10350			0
S3	2000	2000	2000	2	0	2	Export	51	Armenia	ARM	842	USA	USA								73	METALWORKING MACHINERY	1	No Quantity							268480			0
S3	2000	2000	2000	2	0	2	Export	48	Bahrain	BHR	0	World	WLD								74	GENERAL INDUSTL.MACH.NES	1	No Quantity							25885587			0
S3	2000	2000	2000	2	0	2	Export	48	Bahrain	BHR	12	Algeria	DZA								74	GENERAL INDUSTL.MACH.NES	1	No Quantity							368300			0
S3	2000	2000	2000	2	0	2	Export	48	Bahrain	BHR	52	Barbados	BRB								74	GENERAL INDUSTL.MACH.NES	1	No Quantity							40160			0
S3	2000	2000	2000	2	0	2	Export	48	Bahrain	BHR	124	Canada	CAN								74	GENERAL INDUSTL.MACH.NES	1	No Quantity							18473			0
S3	2000	2000	2000	2	0	2	Export	48	Bahrain	BHR	204	Benin	BEN								74	GENERAL INDUSTL.MACH.NES	1	No Quantity							50444			0
S3	2000	2000	2000	2	0	2	Export	48	Bahrain	BHR	208	Denmark	DNK								74	GENERAL INDUSTL.MACH.NES	1	No Quantity							45888			0
S3	2000	2000	2000	2	0	2	Export	48	Bahrain	BHR	251	France	FRA								74	GENERAL INDUSTL.MACH.NES	1	No Quantity							236590			0
S3	2000	2000	2000	2	0	2	Export	48	Bahrain	BHR	288	Ghana	GHA								74	GENERAL INDUSTL.MACH.NES	1	No Quantity							34753			0
S3	2000	2000	2000	2	0	2	Export	48	Bahrain	BHR	400	Jordan	JOR								74	GENERAL INDUSTL.MACH.NES	1	No Quantity							110282			0
S3	2000	2000	2000	2	0	2	Export	48	Bahrain	BHR	410	Rep. of Korea	KOR								74	GENERAL INDUSTL.MACH.NES	1	No Quantity							31915			0
S3	2000	2000	2000	2	0	2	Export	48	Bahrain	BHR	414	Kuwait	KWT								74	GENERAL INDUSTL.MACH.NES	1	No Quantity							4781128			0
S3	2000	2000	2000	2	0	2	Export	48	Bahrain	BHR	422	Lebanon	LBN								74	GENERAL INDUSTL.MACH.NES	1	No Quantity							101880			0
S3	2000	2000	2000	2	0	2	Export	48	Bahrain	BHR	426	Lesotho	LSO								74	GENERAL INDUSTL.MACH.NES	1	No Quantity							36322			0
S3	2000	2000	2000	2	0	2	Export	48	Bahrain	BHR	434	Libya	LBY								74	GENERAL INDUSTL.MACH.NES	1	No Quantity							207875			0
S3	2000	2000	2000	2	0	2	Export	48	Bahrain	BHR	470	Malta	MLT								74	GENERAL INDUSTL.MACH.NES	1	No Quantity							36739			0
S3	2000	2000	2000	2	0	2	Export	48	Bahrain	BHR	504	Morocco	MAR								74	GENERAL INDUSTL.MACH.NES	1	No Quantity							69138			0
S3	2000	2000	2000	2	0	2	Export	48	Bahrain	BHR	512	Oman	OMN								74	GENERAL INDUSTL.MACH.NES	1	No Quantity							1705074			0
S3	2000	2000	2000	2	0	2	Export	48	Bahrain	BHR	528	Netherlands	NLD								74	GENERAL INDUSTL.MACH.NES	1	No Quantity							134965			0
S3	2000	2000	2000	2	0	2	Export	48	Bahrain	BHR	586	Pakistan	PAK								74	GENERAL INDUSTL.MACH.NES	1	No Quantity							29652			0
S3	2000	2000	2000	2	0	2	Export	48	Bahrain	BHR	634	Qatar	QAT								74	GENERAL INDUSTL.MACH.NES	1	No Quantity							2701331			0
S3	2000	2000	2000	2	0	2	Export	48	Bahrain	BHR	682	Saudi Arabia	SAU								74	GENERAL INDUSTL.MACH.NES	1	No Quantity							9606699			0
S3	2000	2000	2000	2	0	2	Export	48	Bahrain	BHR	702	Singapore	SGP								74	GENERAL INDUSTL.MACH.NES	1	No Quantity							19476			0
S3	2000	2000	2000	2	0	2	Export	48	Bahrain	BHR	710	South Africa	ZAF								74	GENERAL INDUSTL.MACH.NES	1	No Quantity							66779			0
S3	2000	2000	2000	2	0	2	Export	48	Bahrain	BHR	736	Fmr Sudan	SDN								74	GENERAL INDUSTL.MACH.NES	1	No Quantity							33705			0
S3	2000	2000	2000	2	0	2	Export	48	Bahrain	BHR	760	Syria	SYR								74	GENERAL INDUSTL.MACH.NES	1	No Quantity							208598			0
S3	2000	2000	2000	2	0	2	Export	48	Bahrain	BHR	784	United Arab Emirates	ARE								74	GENERAL INDUSTL.MACH.NES	1	No Quantity							3790789			0
S3	2000	2000	2000	2	0	2	Export	48	Bahrain	BHR	818	Egypt	EGY								74	GENERAL INDUSTL.MACH.NES	1	No Quantity							43306			0
S3	2000	2000	2000	2	0	2	Export	48	Bahrain	BHR	826	United Kingdom	GBR								74	GENERAL INDUSTL.MACH.NES	1	No Quantity							46747			0
S3	2000	2000	2000	2	0	2	Export	48	Bahrain	BHR	842	USA	USA								74	GENERAL INDUSTL.MACH.NES	1	No Quantity							761799			0
S3	2000	2000	2000	2	0	2	Export	48	Bahrain	BHR	899	Areas, nes									74	GENERAL INDUSTL.MACH.NES	1	No Quantity							566781			0
S3	2000	2000	2000	2	0	2	Export	51	Armenia	ARM	0	World	WLD								74	GENERAL INDUSTL.MACH.NES	1	No Quantity							1940239			0
S3	2000	2000	2000	2	0	2	Export	51	Armenia	ARM	56	Belgium	BEL								74	GENERAL INDUSTL.MACH.NES	1	No Quantity							2004			0
S3	2000	2000	2000	2	0	2	Export	51	Armenia	ARM	100	Bulgaria	BGR								74	GENERAL INDUSTL.MACH.NES	1	No Quantity							6608			0
S3	2000	2000	2000	2	0	2	Export	51	Armenia	ARM	112	Belarus	BLR								74	GENERAL INDUSTL.MACH.NES	1	No Quantity							8923			0
S3	2000	2000	2000	2	0	2	Export	51	Armenia	ARM	124	Canada	CAN								74	GENERAL INDUSTL.MACH.NES	1	No Quantity							19025			0
S3	2000	2000	2000	2	0	2	Export	51	Armenia	ARM	251	France	FRA								74	GENERAL INDUSTL.MACH.NES	1	No Quantity							418			0
S3	2000	2000	2000	2	0	2	Export	51	Armenia	ARM	268	Georgia	GEO								74	GENERAL INDUSTL.MACH.NES	1	No Quantity							7800			0
S3	2000	2000	2000	2	0	2	Export	51	Armenia	ARM	276	Germany	DEU								74	GENERAL INDUSTL.MACH.NES	1	No Quantity							11148			0
S3	2000	2000	2000	2	0	2	Export	51	Armenia	ARM	300	Greece	GRC								74	GENERAL INDUSTL.MACH.NES	1	No Quantity							3100			0
S3	2000	2000	2000	2	0	2	Export	51	Armenia	ARM	364	Iran	IRN								74	GENERAL INDUSTL.MACH.NES	1	No Quantity							519383			0
S3	2000	2000	2000	2	0	2	Export	51	Armenia	ARM	428	Latvia	LVA								74	GENERAL INDUSTL.MACH.NES	1	No Quantity							18500			0
S3	2000	2000	2000	2	0	2	Export	51	Armenia	ARM	643	Russian Federation	RUS								74	GENERAL INDUSTL.MACH.NES	1	No Quantity							782396			0
S3	2000	2000	2000	2	0	2	Export	51	Armenia	ARM	760	Syria	SYR								74	GENERAL INDUSTL.MACH.NES	1	No Quantity							641			0
S3	2000	2000	2000	2	0	2	Export	51	Armenia	ARM	784	United Arab Emirates	ARE								74	GENERAL INDUSTL.MACH.NES	1	No Quantity							145256			0
S3	2000	2000	2000	2	0	2	Export	51	Armenia	ARM	792	Turkey	TUR								74	GENERAL INDUSTL.MACH.NES	1	No Quantity							20000			0
S3	2000	2000	2000	2	0	2	Export	51	Armenia	ARM	795	Turkmenistan	TKM								74	GENERAL INDUSTL.MACH.NES	1	No Quantity							254730			0
S3	2000	2000	2000	2	0	2	Export	51	Armenia	ARM	804	Ukraine	UKR								74	GENERAL INDUSTL.MACH.NES	1	No Quantity							79878			0
S3	2000	2000	2000	2	0	2	Export	51	Armenia	ARM	818	Egypt	EGY								74	GENERAL INDUSTL.MACH.NES	1	No Quantity							50			0
S3	2000	2000	2000	2	0	2	Export	51	Armenia	ARM	842	USA	USA								74	GENERAL INDUSTL.MACH.NES	1	No Quantity							60380			0
S3	2000	2000	2000	2	0	2	Export	48	Bahrain	BHR	0	World	WLD								75	OFFICE MACHINES,ADP MACH	1	No Quantity							843267			0
S3	2000	2000	2000	2	0	2	Export	48	Bahrain	BHR	458	Malaysia	MYS								75	OFFICE MACHINES,ADP MACH	1	No Quantity							253			0
S3	2000	2000	2000	2	0	2	Export	48	Bahrain	BHR	682	Saudi Arabia	SAU								75	OFFICE MACHINES,ADP MACH	1	No Quantity							518308			0
S3	2000	2000	2000	2	0	2	Export	48	Bahrain	BHR	757	Switzerland	CHE								75	OFFICE MACHINES,ADP MACH	1	No Quantity							59343			0
S3	2000	2000	2000	2	0	2	Export	48	Bahrain	BHR	784	United Arab Emirates	ARE								75	OFFICE MACHINES,ADP MACH	1	No Quantity							181763			0
S3	2000	2000	2000	2	0	2	Export	48	Bahrain	BHR	899	Areas, nes									75	OFFICE MACHINES,ADP MACH	1	No Quantity							83601			0
S3	2000	2000	2000	2	0	2	Export	51	Armenia	ARM	0	World	WLD								75	OFFICE MACHINES,ADP MACH	1	No Quantity							11231			0
S3	2000	2000	2000	2	0	2	Export	51	Armenia	ARM	251	France	FRA								75	OFFICE MACHINES,ADP MACH	1	No Quantity							1714			0
S3	2000	2000	2000	2	0	2	Export	51	Armenia	ARM	372	Ireland	IRL								75	OFFICE MACHINES,ADP MACH	1	No Quantity							260			0
S3	2000	2000	2000	2	0	2	Export	51	Armenia	ARM	643	Russian Federation	RUS								75	OFFICE MACHINES,ADP MACH	1	No Quantity							8537			0
S3	2000	2000	2000	2	0	2	Export	51	Armenia	ARM	826	United Kingdom	GBR								75	OFFICE MACHINES,ADP MACH	1	No Quantity							570			0
S3	2000	2000	2000	2	0	2	Export	51	Armenia	ARM	842	USA	USA								75	OFFICE MACHINES,ADP MACH	1	No Quantity							150			0
S3	2000	2000	2000	2	0	2	Export	48	Bahrain	BHR	0	World	WLD								76	TELECOMM.SOUND EQUIP ETC	1	No Quantity							1227814			0
S3	2000	2000	2000	2	0	2	Export	48	Bahrain	BHR	634	Qatar	QAT								76	TELECOMM.SOUND EQUIP ETC	1	No Quantity							29117			0
S3	2000	2000	2000	2	0	2	Export	48	Bahrain	BHR	784	United Arab Emirates	ARE								76	TELECOMM.SOUND EQUIP ETC	1	No Quantity							101433			0
S3	2000	2000	2000	2	0	2	Export	48	Bahrain	BHR	837	Bunkers									76	TELECOMM.SOUND EQUIP ETC	1	No Quantity							723704			0
S3	2000	2000	2000	2	0	2	Export	48	Bahrain	BHR	842	USA	USA								76	TELECOMM.SOUND EQUIP ETC	1	No Quantity							63532			0
S3	2000	2000	2000	2	0	2	Export	48	Bahrain	BHR	899	Areas, nes									76	TELECOMM.SOUND EQUIP ETC	1	No Quantity							310029			0
S3	2000	2000	2000	2	0	2	Export	51	Armenia	ARM	0	World	WLD								76	TELECOMM.SOUND EQUIP ETC	1	No Quantity							776653			0
S3	2000	2000	2000	2	0	2	Export	51	Armenia	ARM	268	Georgia	GEO								76	TELECOMM.SOUND EQUIP ETC	1	No Quantity							6765			0
S3	2000	2000	2000	2	0	2	Export	51	Armenia	ARM	300	Greece	GRC								76	TELECOMM.SOUND EQUIP ETC	1	No Quantity							653845			0
S3	2000	2000	2000	2	0	2	Export	51	Armenia	ARM	528	Netherlands	NLD								76	TELECOMM.SOUND EQUIP ETC	1	No Quantity							18000			0
S3	2000	2000	2000	2	0	2	Export	51	Armenia	ARM	643	Russian Federation	RUS								76	TELECOMM.SOUND EQUIP ETC	1	No Quantity							22429			0
S3	2000	2000	2000	2	0	2	Export	51	Armenia	ARM	757	Switzerland	CHE								76	TELECOMM.SOUND EQUIP ETC	1	No Quantity							8200			0
S3	2000	2000	2000	2	0	2	Export	51	Armenia	ARM	795	Turkmenistan	TKM								76	TELECOMM.SOUND EQUIP ETC	1	No Quantity							21280			0
S3	2000	2000	2000	2	0	2	Export	51	Armenia	ARM	842	USA	USA								76	TELECOMM.SOUND EQUIP ETC	1	No Quantity							46134			0
S3	2000	2000	2000	2	0	2	Export	48	Bahrain	BHR	0	World	WLD								77	ELEC MCH APPAR,PARTS,NES	1	No Quantity							2303592			0
S3	2000	2000	2000	2	0	2	Export	48	Bahrain	BHR	392	Japan	JPN								77	ELEC MCH APPAR,PARTS,NES	1	No Quantity							124109			0
S3	2000	2000	2000	2	0	2	Export	48	Bahrain	BHR	400	Jordan	JOR								77	ELEC MCH APPAR,PARTS,NES	1	No Quantity							81540			0
S3	2000	2000	2000	2	0	2	Export	48	Bahrain	BHR	414	Kuwait	KWT								77	ELEC MCH APPAR,PARTS,NES	1	No Quantity							178082			0
S3	2000	2000	2000	2	0	2	Export	48	Bahrain	BHR	512	Oman	OMN								77	ELEC MCH APPAR,PARTS,NES	1	No Quantity							36146			0
S3	2000	2000	2000	2	0	2	Export	48	Bahrain	BHR	634	Qatar	QAT								77	ELEC MCH APPAR,PARTS,NES	1	No Quantity							189268			0
S3	2000	2000	2000	2	0	2	Export	48	Bahrain	BHR	682	Saudi Arabia	SAU								77	ELEC MCH APPAR,PARTS,NES	1	No Quantity							737371			0
S3	2000	2000	2000	2	0	2	Export	48	Bahrain	BHR	760	Syria	SYR								77	ELEC MCH APPAR,PARTS,NES	1	No Quantity							88141			0
S3	2000	2000	2000	2	0	2	Export	48	Bahrain	BHR	784	United Arab Emirates	ARE								77	ELEC MCH APPAR,PARTS,NES	1	No Quantity							477882			0
S3	2000	2000	2000	2	0	2	Export	48	Bahrain	BHR	837	Bunkers									77	ELEC MCH APPAR,PARTS,NES	1	No Quantity							34457			0
S3	2000	2000	2000	2	0	2	Export	48	Bahrain	BHR	899	Areas, nes									77	ELEC MCH APPAR,PARTS,NES	1	No Quantity							356595			0
S3	2000	2000	2000	2	0	2	Export	51	Armenia	ARM	0	World	WLD								77	ELEC MCH APPAR,PARTS,NES	1	No Quantity							18680357			0
S3	2000	2000	2000	2	0	2	Export	51	Armenia	ARM	40	Austria	AUT								77	ELEC MCH APPAR,PARTS,NES	1	No Quantity							3000			0
S3	2000	2000	2000	2	0	2	Export	51	Armenia	ARM	56	Belgium	BEL								77	ELEC MCH APPAR,PARTS,NES	1	No Quantity							19515			0
S3	2000	2000	2000	2	0	2	Export	51	Armenia	ARM	112	Belarus	BLR								77	ELEC MCH APPAR,PARTS,NES	1	No Quantity							62355			0
S3	2000	2000	2000	2	0	2	Export	51	Armenia	ARM	268	Georgia	GEO								77	ELEC MCH APPAR,PARTS,NES	1	No Quantity							805233			0
S3	2000	2000	2000	2	0	2	Export	51	Armenia	ARM	276	Germany	DEU								77	ELEC MCH APPAR,PARTS,NES	1	No Quantity							43			0
S3	2000	2000	2000	2	0	2	Export	51	Armenia	ARM	300	Greece	GRC								77	ELEC MCH APPAR,PARTS,NES	1	No Quantity							220			0
S3	2000	2000	2000	2	0	2	Export	51	Armenia	ARM	364	Iran	IRN								77	ELEC MCH APPAR,PARTS,NES	1	No Quantity							279216			0
S3	2000	2000	2000	2	0	2	Export	51	Armenia	ARM	398	Kazakhstan	KAZ								77	ELEC MCH APPAR,PARTS,NES	1	No Quantity							5120			0
S3	2000	2000	2000	2	0	2	Export	51	Armenia	ARM	428	Latvia	LVA								77	ELEC MCH APPAR,PARTS,NES	1	No Quantity							500			0
S3	2000	2000	2000	2	0	2	Export	51	Armenia	ARM	442	Luxembourg	LUX								77	ELEC MCH APPAR,PARTS,NES	1	No Quantity							26			0
S3	2000	2000	2000	2	0	2	Export	51	Armenia	ARM	643	Russian Federation	RUS								77	ELEC MCH APPAR,PARTS,NES	1	No Quantity							4084611			0
S3	2000	2000	2000	2	0	2	Export	51	Armenia	ARM	760	Syria	SYR								77	ELEC MCH APPAR,PARTS,NES	1	No Quantity							839			0
S3	2000	2000	2000	2	0	2	Export	51	Armenia	ARM	795	Turkmenistan	TKM								77	ELEC MCH APPAR,PARTS,NES	1	No Quantity							3117905			0
S3	2000	2000	2000	2	0	2	Export	51	Armenia	ARM	804	Ukraine	UKR								77	ELEC MCH APPAR,PARTS,NES	1	No Quantity							34753			0
S3	2000	2000	2000	2	0	2	Export	51	Armenia	ARM	818	Egypt	EGY								77	ELEC MCH APPAR,PARTS,NES	1	No Quantity							5			0
S3	2000	2000	2000	2	0	2	Export	51	Armenia	ARM	842	USA	USA								77	ELEC MCH APPAR,PARTS,NES	1	No Quantity							10194177			0
S3	2000	2000	2000	2	0	2	Export	51	Armenia	ARM	860	Uzbekistan	UZB								77	ELEC MCH APPAR,PARTS,NES	1	No Quantity							72841			0
S3	2000	2000	2000	2	0	2	Export	48	Bahrain	BHR	0	World	WLD								78	ROAD VEHICLES	1	No Quantity							21091903			0
S3	2000	2000	2000	2	0	2	Export	48	Bahrain	BHR	56	Belgium	BEL								78	ROAD VEHICLES	1	No Quantity							71753			0
S3	2000	2000	2000	2	0	2	Export	48	Bahrain	BHR	124	Canada	CAN								78	ROAD VEHICLES	1	No Quantity							43963			0
S3	2000	2000	2000	2	0	2	Export	48	Bahrain	BHR	251	France	FRA								78	ROAD VEHICLES	1	No Quantity							28016			0
S3	2000	2000	2000	2	0	2	Export	48	Bahrain	BHR	276	Germany	DEU								78	ROAD VEHICLES	1	No Quantity							559555			0
S3	2000	2000	2000	2	0	2	Export	48	Bahrain	BHR	364	Iran	IRN								78	ROAD VEHICLES	1	No Quantity							50673			0
S3	2000	2000	2000	2	0	2	Export	48	Bahrain	BHR	381	Italy	ITA								78	ROAD VEHICLES	1	No Quantity							4421285			0
S3	2000	2000	2000	2	0	2	Export	48	Bahrain	BHR	392	Japan	JPN								78	ROAD VEHICLES	1	No Quantity							817789			0
S3	2000	2000	2000	2	0	2	Export	48	Bahrain	BHR	400	Jordan	JOR								78	ROAD VEHICLES	1	No Quantity							207707			0
S3	2000	2000	2000	2	0	2	Export	48	Bahrain	BHR	414	Kuwait	KWT								78	ROAD VEHICLES	1	No Quantity							818334			0
S3	2000	2000	2000	2	0	2	Export	48	Bahrain	BHR	422	Lebanon	LBN								78	ROAD VEHICLES	1	No Quantity							67487			0
S3	2000	2000	2000	2	0	2	Export	48	Bahrain	BHR	504	Morocco	MAR								78	ROAD VEHICLES	1	No Quantity							198824			0
S3	2000	2000	2000	2	0	2	Export	48	Bahrain	BHR	512	Oman	OMN								78	ROAD VEHICLES	1	No Quantity							72681			0
S3	2000	2000	2000	2	0	2	Export	48	Bahrain	BHR	528	Netherlands	NLD								78	ROAD VEHICLES	1	No Quantity							839177			0
S3	2000	2000	2000	2	0	2	Export	48	Bahrain	BHR	554	New Zealand	NZL								78	ROAD VEHICLES	1	No Quantity							42763			0
S3	2000	2000	2000	2	0	2	Export	48	Bahrain	BHR	579	Norway	NOR								78	ROAD VEHICLES	1	No Quantity							3953961			0
S3	2000	2000	2000	2	0	2	Export	48	Bahrain	BHR	634	Qatar	QAT								78	ROAD VEHICLES	1	No Quantity							79356			0
S3	2000	2000	2000	2	0	2	Export	48	Bahrain	BHR	682	Saudi Arabia	SAU								78	ROAD VEHICLES	1	No Quantity							1498136			0
S3	2000	2000	2000	2	0	2	Export	48	Bahrain	BHR	699	India	IND								78	ROAD VEHICLES	1	No Quantity							212766			0
S3	2000	2000	2000	2	0	2	Export	48	Bahrain	BHR	736	Fmr Sudan	SDN								78	ROAD VEHICLES	1	No Quantity							915198			0
S3	2000	2000	2000	2	0	2	Export	48	Bahrain	BHR	760	Syria	SYR								78	ROAD VEHICLES	1	No Quantity							280606			0
S3	2000	2000	2000	2	0	2	Export	48	Bahrain	BHR	784	United Arab Emirates	ARE								78	ROAD VEHICLES	1	No Quantity							2748588			0
S3	2000	2000	2000	2	0	2	Export	48	Bahrain	BHR	788	Tunisia	TUN								78	ROAD VEHICLES	1	No Quantity							98447			0
S3	2000	2000	2000	2	0	2	Export	48	Bahrain	BHR	818	Egypt	EGY								78	ROAD VEHICLES	1	No Quantity							89949			0
S3	2000	2000	2000	2	0	2	Export	48	Bahrain	BHR	826	United Kingdom	GBR								78	ROAD VEHICLES	1	No Quantity							211010			0
S3	2000	2000	2000	2	0	2	Export	48	Bahrain	BHR	842	USA	USA								78	ROAD VEHICLES	1	No Quantity							1642795			0
S3	2000	2000	2000	2	0	2	Export	48	Bahrain	BHR	899	Areas, nes									78	ROAD VEHICLES	1	No Quantity							1121086			0
S3	2000	2000	2000	2	0	2	Export	51	Armenia	ARM	0	World	WLD								78	ROAD VEHICLES	1	No Quantity							388042			0
S3	2000	2000	2000	2	0	2	Export	51	Armenia	ARM	112	Belarus	BLR								78	ROAD VEHICLES	1	No Quantity							11071			0
S3	2000	2000	2000	2	0	2	Export	51	Armenia	ARM	124	Canada	CAN								78	ROAD VEHICLES	1	No Quantity							29398			0
S3	2000	2000	2000	2	0	2	Export	51	Armenia	ARM	268	Georgia	GEO								78	ROAD VEHICLES	1	No Quantity							10671			0
S3	2000	2000	2000	2	0	2	Export	51	Armenia	ARM	276	Germany	DEU								78	ROAD VEHICLES	1	No Quantity							133560			0
S3	2000	2000	2000	2	0	2	Export	51	Armenia	ARM	364	Iran	IRN								78	ROAD VEHICLES	1	No Quantity							3260			0
S3	2000	2000	2000	2	0	2	Export	51	Armenia	ARM	398	Kazakhstan	KAZ								78	ROAD VEHICLES	1	No Quantity							4500			0
S3	2000	2000	2000	2	0	2	Export	51	Armenia	ARM	643	Russian Federation	RUS								78	ROAD VEHICLES	1	No Quantity							193888			0
S3	2000	2000	2000	2	0	2	Export	51	Armenia	ARM	760	Syria	SYR								78	ROAD VEHICLES	1	No Quantity							1694			0
S3	2000	2000	2000	2	0	2	Export	48	Bahrain	BHR	0	World	WLD								79	OTHR.TRANSPORT EQUIPMENT	1	No Quantity							3103120			0
S3	2000	2000	2000	2	0	2	Export	48	Bahrain	BHR	344	China, Hong Kong SAR	HKG								79	OTHR.TRANSPORT EQUIPMENT	1	No Quantity							13883			0
S3	2000	2000	2000	2	0	2	Export	48	Bahrain	BHR	392	Japan	JPN								79	OTHR.TRANSPORT EQUIPMENT	1	No Quantity							662885			0
S3	2000	2000	2000	2	0	2	Export	48	Bahrain	BHR	400	Jordan	JOR								79	OTHR.TRANSPORT EQUIPMENT	1	No Quantity							90080			0
S3	2000	2000	2000	2	0	2	Export	48	Bahrain	BHR	414	Kuwait	KWT								79	OTHR.TRANSPORT EQUIPMENT	1	No Quantity							707847			0
S3	2000	2000	2000	2	0	2	Export	48	Bahrain	BHR	512	Oman	OMN								79	OTHR.TRANSPORT EQUIPMENT	1	No Quantity							74042			0
S3	2000	2000	2000	2	0	2	Export	48	Bahrain	BHR	528	Netherlands	NLD								79	OTHR.TRANSPORT EQUIPMENT	1	No Quantity							26596			0
S3	2000	2000	2000	2	0	2	Export	48	Bahrain	BHR	608	Philippines	PHL								79	OTHR.TRANSPORT EQUIPMENT	1	No Quantity							417156			0
S3	2000	2000	2000	2	0	2	Export	48	Bahrain	BHR	634	Qatar	QAT								79	OTHR.TRANSPORT EQUIPMENT	1	No Quantity							143151			0
S3	2000	2000	2000	2	0	2	Export	48	Bahrain	BHR	682	Saudi Arabia	SAU								79	OTHR.TRANSPORT EQUIPMENT	1	No Quantity							28984			0
S3	2000	2000	2000	2	0	2	Export	48	Bahrain	BHR	702	Singapore	SGP								79	OTHR.TRANSPORT EQUIPMENT	1	No Quantity							12763			0
S3	2000	2000	2000	2	0	2	Export	48	Bahrain	BHR	784	United Arab Emirates	ARE								79	OTHR.TRANSPORT EQUIPMENT	1	No Quantity							463595			0
S3	2000	2000	2000	2	0	2	Export	48	Bahrain	BHR	842	USA	USA								79	OTHR.TRANSPORT EQUIPMENT	1	No Quantity							219369			0
S3	2000	2000	2000	2	0	2	Export	48	Bahrain	BHR	899	Areas, nes									79	OTHR.TRANSPORT EQUIPMENT	1	No Quantity							242768			0
S3	2000	2000	2000	2	0	2	Export	51	Armenia	ARM	0	World	WLD								79	OTHR.TRANSPORT EQUIPMENT	1	No Quantity							590030			0
S3	2000	2000	2000	2	0	2	Export	51	Armenia	ARM	56	Belgium	BEL								79	OTHR.TRANSPORT EQUIPMENT	1	No Quantity							534174			0
S3	2000	2000	2000	2	0	2	Export	51	Armenia	ARM	364	Iran	IRN								79	OTHR.TRANSPORT EQUIPMENT	1	No Quantity							4800			0
S3	2000	2000	2000	2	0	2	Export	51	Armenia	ARM	643	Russian Federation	RUS								79	OTHR.TRANSPORT EQUIPMENT	1	No Quantity							51056			0
S3	2000	2000	2000	2	0	2	Export	48	Bahrain	BHR	0	World	WLD								81	PREFAB BUILDGS,FTTNG ETC	1	No Quantity							3731653			0
S3	2000	2000	2000	2	0	2	Export	48	Bahrain	BHR	72	Botswana	BWA								81	PREFAB BUILDGS,FTTNG ETC	1	No Quantity							136721			0
S3	2000	2000	2000	2	0	2	Export	48	Bahrain	BHR	120	Cameroon	CMR								81	PREFAB BUILDGS,FTTNG ETC	1	No Quantity							146545			0
S3	2000	2000	2000	2	0	2	Export	48	Bahrain	BHR	144	Sri Lanka	LKA								81	PREFAB BUILDGS,FTTNG ETC	1	No Quantity							74223			0
S3	2000	2000	2000	2	0	2	Export	48	Bahrain	BHR	288	Ghana	GHA								81	PREFAB BUILDGS,FTTNG ETC	1	No Quantity							50407			0
S3	2000	2000	2000	2	0	2	Export	48	Bahrain	BHR	344	China, Hong Kong SAR	HKG								81	PREFAB BUILDGS,FTTNG ETC	1	No Quantity							19910			0
S3	2000	2000	2000	2	0	2	Export	48	Bahrain	BHR	400	Jordan	JOR								81	PREFAB BUILDGS,FTTNG ETC	1	No Quantity							165127			0
S3	2000	2000	2000	2	0	2	Export	48	Bahrain	BHR	414	Kuwait	KWT								81	PREFAB BUILDGS,FTTNG ETC	1	No Quantity							705188			0
S3	2000	2000	2000	2	0	2	Export	48	Bahrain	BHR	426	Lesotho	LSO								81	PREFAB BUILDGS,FTTNG ETC	1	No Quantity							50351			0
S3	2000	2000	2000	2	0	2	Export	48	Bahrain	BHR	512	Oman	OMN								81	PREFAB BUILDGS,FTTNG ETC	1	No Quantity							59747			0
S3	2000	2000	2000	2	0	2	Export	48	Bahrain	BHR	634	Qatar	QAT								81	PREFAB BUILDGS,FTTNG ETC	1	No Quantity							414002			0
S3	2000	2000	2000	2	0	2	Export	48	Bahrain	BHR	682	Saudi Arabia	SAU								81	PREFAB BUILDGS,FTTNG ETC	1	No Quantity							1373628			0
S3	2000	2000	2000	2	0	2	Export	48	Bahrain	BHR	736	Fmr Sudan	SDN								81	PREFAB BUILDGS,FTTNG ETC	1	No Quantity							22269			0
S3	2000	2000	2000	2	0	2	Export	48	Bahrain	BHR	784	United Arab Emirates	ARE								81	PREFAB BUILDGS,FTTNG ETC	1	No Quantity							335188			0
S3	2000	2000	2000	2	0	2	Export	48	Bahrain	BHR	834	United Rep. of Tanzania	TZA								81	PREFAB BUILDGS,FTTNG ETC	1	No Quantity							45300			0
S3	2000	2000	2000	2	0	2	Export	48	Bahrain	BHR	894	Zambia	ZMB								81	PREFAB BUILDGS,FTTNG ETC	1	No Quantity							13479			0
S3	2000	2000	2000	2	0	2	Export	48	Bahrain	BHR	899	Areas, nes									81	PREFAB BUILDGS,FTTNG ETC	1	No Quantity							119569			0
S3	2000	2000	2000	2	0	2	Export	51	Armenia	ARM	0	World	WLD								81	PREFAB BUILDGS,FTTNG ETC	1	No Quantity							301935			0
S3	2000	2000	2000	2	0	2	Export	51	Armenia	ARM	56	Belgium	BEL								81	PREFAB BUILDGS,FTTNG ETC	1	No Quantity							6263			0
S3	2000	2000	2000	2	0	2	Export	51	Armenia	ARM	268	Georgia	GEO								81	PREFAB BUILDGS,FTTNG ETC	1	No Quantity							579			0
S3	2000	2000	2000	2	0	2	Export	51	Armenia	ARM	276	Germany	DEU								81	PREFAB BUILDGS,FTTNG ETC	1	No Quantity							2079			0
S3	2000	2000	2000	2	0	2	Export	51	Armenia	ARM	643	Russian Federation	RUS								81	PREFAB BUILDGS,FTTNG ETC	1	No Quantity							24249			0
S3	2000	2000	2000	2	0	2	Export	51	Armenia	ARM	795	Turkmenistan	TKM								81	PREFAB BUILDGS,FTTNG ETC	1	No Quantity							130765			0
S3	2000	2000	2000	2	0	2	Export	51	Armenia	ARM	842	USA	USA								81	PREFAB BUILDGS,FTTNG ETC	1	No Quantity							138000			0
S3	2000	2000	2000	2	0	2	Export	48	Bahrain	BHR	0	World	WLD								82	FURNITURE,BEDDING,ETC.	1	No Quantity							6330878			0
S3	2000	2000	2000	2	0	2	Export	48	Bahrain	BHR	251	France	FRA								82	FURNITURE,BEDDING,ETC.	1	No Quantity							1569			0
S3	2000	2000	2000	2	0	2	Export	48	Bahrain	BHR	364	Iran	IRN								82	FURNITURE,BEDDING,ETC.	1	No Quantity							266			0
S3	2000	2000	2000	2	0	2	Export	48	Bahrain	BHR	372	Ireland	IRL								82	FURNITURE,BEDDING,ETC.	1	No Quantity							62832			0
S3	2000	2000	2000	2	0	2	Export	48	Bahrain	BHR	400	Jordan	JOR								82	FURNITURE,BEDDING,ETC.	1	No Quantity							129933			0
S3	2000	2000	2000	2	0	2	Export	48	Bahrain	BHR	414	Kuwait	KWT								82	FURNITURE,BEDDING,ETC.	1	No Quantity							1655423			0
S3	2000	2000	2000	2	0	2	Export	48	Bahrain	BHR	422	Lebanon	LBN								82	FURNITURE,BEDDING,ETC.	1	No Quantity							798			0
S3	2000	2000	2000	2	0	2	Export	48	Bahrain	BHR	512	Oman	OMN								82	FURNITURE,BEDDING,ETC.	1	No Quantity							32093			0
S3	2000	2000	2000	2	0	2	Export	48	Bahrain	BHR	634	Qatar	QAT								82	FURNITURE,BEDDING,ETC.	1	No Quantity							802012			0
S3	2000	2000	2000	2	0	2	Export	48	Bahrain	BHR	682	Saudi Arabia	SAU								82	FURNITURE,BEDDING,ETC.	1	No Quantity							2659682			0
S3	2000	2000	2000	2	0	2	Export	48	Bahrain	BHR	702	Singapore	SGP								82	FURNITURE,BEDDING,ETC.	1	No Quantity							106524			0
S3	2000	2000	2000	2	0	2	Export	48	Bahrain	BHR	710	South Africa	ZAF								82	FURNITURE,BEDDING,ETC.	1	No Quantity							18976			0
S3	2000	2000	2000	2	0	2	Export	48	Bahrain	BHR	760	Syria	SYR								82	FURNITURE,BEDDING,ETC.	1	No Quantity							8271			0
S3	2000	2000	2000	2	0	2	Export	48	Bahrain	BHR	784	United Arab Emirates	ARE								82	FURNITURE,BEDDING,ETC.	1	No Quantity							629212			0
S3	2000	2000	2000	2	0	2	Export	48	Bahrain	BHR	826	United Kingdom	GBR								82	FURNITURE,BEDDING,ETC.	1	No Quantity							18750			0
S3	2000	2000	2000	2	0	2	Export	48	Bahrain	BHR	887	Yemen	YEM								82	FURNITURE,BEDDING,ETC.	1	No Quantity							1527			0
S3	2000	2000	2000	2	0	2	Export	48	Bahrain	BHR	899	Areas, nes									82	FURNITURE,BEDDING,ETC.	1	No Quantity							203010			0
S3	2000	2000	2000	2	0	2	Export	51	Armenia	ARM	0	World	WLD								82	FURNITURE,BEDDING,ETC.	1	No Quantity							78578			0
S3	2000	2000	2000	2	0	2	Export	51	Armenia	ARM	528	Netherlands	NLD								82	FURNITURE,BEDDING,ETC.	1	No Quantity							100			0
S3	2000	2000	2000	2	0	2	Export	51	Armenia	ARM	643	Russian Federation	RUS								82	FURNITURE,BEDDING,ETC.	1	No Quantity							1092			0
S3	2000	2000	2000	2	0	2	Export	51	Armenia	ARM	784	United Arab Emirates	ARE								82	FURNITURE,BEDDING,ETC.	1	No Quantity							338			0
S3	2000	2000	2000	2	0	2	Export	51	Armenia	ARM	795	Turkmenistan	TKM								82	FURNITURE,BEDDING,ETC.	1	No Quantity							76900			0
S3	2000	2000	2000	2	0	2	Export	51	Armenia	ARM	826	United Kingdom	GBR								82	FURNITURE,BEDDING,ETC.	1	No Quantity							148			0
S3	2000	2000	2000	2	0	2	Export	48	Bahrain	BHR	0	World	WLD								83	TRAVEL GOODS,HANDBGS ETC	1	No Quantity							93787			0
S3	2000	2000	2000	2	0	2	Export	48	Bahrain	BHR	837	Bunkers									83	TRAVEL GOODS,HANDBGS ETC	1	No Quantity							43250			0
S3	2000	2000	2000	2	0	2	Export	48	Bahrain	BHR	899	Areas, nes									83	TRAVEL GOODS,HANDBGS ETC	1	No Quantity							50537			0
S3	2000	2000	2000	2	0	2	Export	51	Armenia	ARM	0	World	WLD								83	TRAVEL GOODS,HANDBGS ETC	1	No Quantity							22353			0
S3	2000	2000	2000	2	0	2	Export	51	Armenia	ARM	643	Russian Federation	RUS								83	TRAVEL GOODS,HANDBGS ETC	1	No Quantity							21686			0
S3	2000	2000	2000	2	0	2	Export	51	Armenia	ARM	842	USA	USA								83	TRAVEL GOODS,HANDBGS ETC	1	No Quantity							667			0
S3	2000	2000	2000	2	0	2	Export	48	Bahrain	BHR	0	World	WLD								84	CLOTHING AND ACCESSORIES	1	No Quantity							260817288			0
S3	2000	2000	2000	2	0	2	Export	48	Bahrain	BHR	8	Albania	ALB								84	CLOTHING AND ACCESSORIES	1	No Quantity							17043			0
S3	2000	2000	2000	2	0	2	Export	48	Bahrain	BHR	124	Canada	CAN								84	CLOTHING AND ACCESSORIES	1	No Quantity							1959819			0
S3	2000	2000	2000	2	0	2	Export	48	Bahrain	BHR	344	China, Hong Kong SAR	HKG								84	CLOTHING AND ACCESSORIES	1	No Quantity							347587			0
S3	2000	2000	2000	2	0	2	Export	48	Bahrain	BHR	381	Italy	ITA								84	CLOTHING AND ACCESSORIES	1	No Quantity							37359			0
S3	2000	2000	2000	2	0	2	Export	48	Bahrain	BHR	392	Japan	JPN								84	CLOTHING AND ACCESSORIES	1	No Quantity							139066			0
S3	2000	2000	2000	2	0	2	Export	48	Bahrain	BHR	414	Kuwait	KWT								84	CLOTHING AND ACCESSORIES	1	No Quantity							103524			0
S3	2000	2000	2000	2	0	2	Export	48	Bahrain	BHR	512	Oman	OMN								84	CLOTHING AND ACCESSORIES	1	No Quantity							3578406			0
S3	2000	2000	2000	2	0	2	Export	48	Bahrain	BHR	528	Netherlands	NLD								84	CLOTHING AND ACCESSORIES	1	No Quantity							78186			0
S3	2000	2000	2000	2	0	2	Export	48	Bahrain	BHR	634	Qatar	QAT								84	CLOTHING AND ACCESSORIES	1	No Quantity							4008			0
S3	2000	2000	2000	2	0	2	Export	48	Bahrain	BHR	682	Saudi Arabia	SAU								84	CLOTHING AND ACCESSORIES	1	No Quantity							1015924			0
S3	2000	2000	2000	2	0	2	Export	48	Bahrain	BHR	784	United Arab Emirates	ARE								84	CLOTHING AND ACCESSORIES	1	No Quantity							159582			0
S3	2000	2000	2000	2	0	2	Export	48	Bahrain	BHR	826	United Kingdom	GBR								84	CLOTHING AND ACCESSORIES	1	No Quantity							347093			0
S3	2000	2000	2000	2	0	2	Export	48	Bahrain	BHR	842	USA	USA								84	CLOTHING AND ACCESSORIES	1	No Quantity							252692403			0
S3	2000	2000	2000	2	0	2	Export	48	Bahrain	BHR	887	Yemen	YEM								84	CLOTHING AND ACCESSORIES	1	No Quantity							34508			0
S3	2000	2000	2000	2	0	2	Export	48	Bahrain	BHR	899	Areas, nes									84	CLOTHING AND ACCESSORIES	1	No Quantity							302781			0
S3	2000	2000	2000	2	0	2	Export	51	Armenia	ARM	0	World	WLD								84	CLOTHING AND ACCESSORIES	1	No Quantity							11723863			0
S3	2000	2000	2000	2	0	2	Export	51	Armenia	ARM	40	Austria	AUT								84	CLOTHING AND ACCESSORIES	1	No Quantity							1040			0
S3	2000	2000	2000	2	0	2	Export	51	Armenia	ARM	124	Canada	CAN								84	CLOTHING AND ACCESSORIES	1	No Quantity							840366			0
S3	2000	2000	2000	2	0	2	Export	51	Armenia	ARM	251	France	FRA								84	CLOTHING AND ACCESSORIES	1	No Quantity							99607			0
S3	2000	2000	2000	2	0	2	Export	51	Armenia	ARM	268	Georgia	GEO								84	CLOTHING AND ACCESSORIES	1	No Quantity							64611			0
S3	2000	2000	2000	2	0	2	Export	51	Armenia	ARM	381	Italy	ITA								84	CLOTHING AND ACCESSORIES	1	No Quantity							2554024			0
S3	2000	2000	2000	2	0	2	Export	51	Armenia	ARM	417	Kyrgyzstan	KGZ								84	CLOTHING AND ACCESSORIES	1	No Quantity							1453			0
S3	2000	2000	2000	2	0	2	Export	51	Armenia	ARM	643	Russian Federation	RUS								84	CLOTHING AND ACCESSORIES	1	No Quantity							826732			0
S3	2000	2000	2000	2	0	2	Export	51	Armenia	ARM	762	Tajikistan	TJK								84	CLOTHING AND ACCESSORIES	1	No Quantity							36			0
S3	2000	2000	2000	2	0	2	Export	51	Armenia	ARM	795	Turkmenistan	TKM								84	CLOTHING AND ACCESSORIES	1	No Quantity							36			0
S3	2000	2000	2000	2	0	2	Export	51	Armenia	ARM	826	United Kingdom	GBR								84	CLOTHING AND ACCESSORIES	1	No Quantity							521100			0
S3	2000	2000	2000	2	0	2	Export	51	Armenia	ARM	842	USA	USA								84	CLOTHING AND ACCESSORIES	1	No Quantity							6814860			0
S3	2000	2000	2000	2	0	2	Export	48	Bahrain	BHR	0	World	WLD								85	FOOTWEAR	1	No Quantity							33566			0
S3	2000	2000	2000	2	0	2	Export	48	Bahrain	BHR	899	Areas, nes									85	FOOTWEAR	1	No Quantity							33566			0
S3	2000	2000	2000	2	0	2	Export	51	Armenia	ARM	0	World	WLD								85	FOOTWEAR	1	No Quantity							880204			0
S3	2000	2000	2000	2	0	2	Export	51	Armenia	ARM	92	Br. Virgin Isds	VGB								85	FOOTWEAR	1	No Quantity							14064			0
S3	2000	2000	2000	2	0	2	Export	51	Armenia	ARM	554	New Zealand	NZL								85	FOOTWEAR	1	No Quantity							21412			0
S3	2000	2000	2000	2	0	2	Export	51	Armenia	ARM	642	Romania	ROU								85	FOOTWEAR	1	No Quantity							100			0
S3	2000	2000	2000	2	0	2	Export	51	Armenia	ARM	643	Russian Federation	RUS								85	FOOTWEAR	1	No Quantity							840300			0
S3	2000	2000	2000	2	0	2	Export	51	Armenia	ARM	842	USA	USA								85	FOOTWEAR	1	No Quantity							4328			0
S3	2000	2000	2000	2	0	2	Export	48	Bahrain	BHR	0	World	WLD								87	SCIENTIFIC EQUIPMENT NES	1	No Quantity							230095			0
S3	2000	2000	2000	2	0	2	Export	48	Bahrain	BHR	364	Iran	IRN								87	SCIENTIFIC EQUIPMENT NES	1	No Quantity							3282			0
S3	2000	2000	2000	2	0	2	Export	48	Bahrain	BHR	634	Qatar	QAT								87	SCIENTIFIC EQUIPMENT NES	1	No Quantity							13053			0
S3	2000	2000	2000	2	0	2	Export	48	Bahrain	BHR	682	Saudi Arabia	SAU								87	SCIENTIFIC EQUIPMENT NES	1	No Quantity							22503			0
S3	2000	2000	2000	2	0	2	Export	48	Bahrain	BHR	784	United Arab Emirates	ARE								87	SCIENTIFIC EQUIPMENT NES	1	No Quantity							68832			0
S3	2000	2000	2000	2	0	2	Export	48	Bahrain	BHR	837	Bunkers									87	SCIENTIFIC EQUIPMENT NES	1	No Quantity							26649			0
S3	2000	2000	2000	2	0	2	Export	48	Bahrain	BHR	899	Areas, nes									87	SCIENTIFIC EQUIPMENT NES	1	No Quantity							95776			0
S3	2000	2000	2000	2	0	2	Export	51	Armenia	ARM	0	World	WLD								87	SCIENTIFIC EQUIPMENT NES	1	No Quantity							1034510			0
S3	2000	2000	2000	2	0	2	Export	51	Armenia	ARM	56	Belgium	BEL								87	SCIENTIFIC EQUIPMENT NES	1	No Quantity							18926			0
S3	2000	2000	2000	2	0	2	Export	51	Armenia	ARM	112	Belarus	BLR								87	SCIENTIFIC EQUIPMENT NES	1	No Quantity							95640			0
S3	2000	2000	2000	2	0	2	Export	51	Armenia	ARM	251	France	FRA								87	SCIENTIFIC EQUIPMENT NES	1	No Quantity							8201			0
S3	2000	2000	2000	2	0	2	Export	51	Armenia	ARM	268	Georgia	GEO								87	SCIENTIFIC EQUIPMENT NES	1	No Quantity							12363			0
S3	2000	2000	2000	2	0	2	Export	51	Armenia	ARM	364	Iran	IRN								87	SCIENTIFIC EQUIPMENT NES	1	No Quantity							7905			0
S3	2000	2000	2000	2	0	2	Export	51	Armenia	ARM	398	Kazakhstan	KAZ								87	SCIENTIFIC EQUIPMENT NES	1	No Quantity							47056			0
S3	2000	2000	2000	2	0	2	Export	51	Armenia	ARM	440	Lithuania	LTU								87	SCIENTIFIC EQUIPMENT NES	1	No Quantity							673			0
S3	2000	2000	2000	2	0	2	Export	51	Armenia	ARM	643	Russian Federation	RUS								87	SCIENTIFIC EQUIPMENT NES	1	No Quantity							816462			0
S3	2000	2000	2000	2	0	2	Export	51	Armenia	ARM	757	Switzerland	CHE								87	SCIENTIFIC EQUIPMENT NES	1	No Quantity							15826			0
S3	2000	2000	2000	2	0	2	Export	51	Armenia	ARM	804	Ukraine	UKR								87	SCIENTIFIC EQUIPMENT NES	1	No Quantity							11159			0
S3	2000	2000	2000	2	0	2	Export	51	Armenia	ARM	842	USA	USA								87	SCIENTIFIC EQUIPMENT NES	1	No Quantity							300			0
S3	2000	2000	2000	2	0	2	Export	48	Bahrain	BHR	0	World	WLD								88	PHOTO.APPARAT.NES;CLOCKS	1	No Quantity							1997324			0
S3	2000	2000	2000	2	0	2	Export	48	Bahrain	BHR	512	Oman	OMN								88	PHOTO.APPARAT.NES;CLOCKS	1	No Quantity							33941			0
S3	2000	2000	2000	2	0	2	Export	48	Bahrain	BHR	634	Qatar	QAT								88	PHOTO.APPARAT.NES;CLOCKS	1	No Quantity							37452			0
S3	2000	2000	2000	2	0	2	Export	48	Bahrain	BHR	702	Singapore	SGP								88	PHOTO.APPARAT.NES;CLOCKS	1	No Quantity							53391			0
S3	2000	2000	2000	2	0	2	Export	48	Bahrain	BHR	784	United Arab Emirates	ARE								88	PHOTO.APPARAT.NES;CLOCKS	1	No Quantity							247526			0
S3	2000	2000	2000	2	0	2	Export	48	Bahrain	BHR	826	United Kingdom	GBR								88	PHOTO.APPARAT.NES;CLOCKS	1	No Quantity							137415			0
S3	2000	2000	2000	2	0	2	Export	48	Bahrain	BHR	837	Bunkers									88	PHOTO.APPARAT.NES;CLOCKS	1	No Quantity							1317330			0
S3	2000	2000	2000	2	0	2	Export	48	Bahrain	BHR	899	Areas, nes									88	PHOTO.APPARAT.NES;CLOCKS	1	No Quantity							170268			0
S3	2000	2000	2000	2	0	2	Export	51	Armenia	ARM	0	World	WLD								88	PHOTO.APPARAT.NES;CLOCKS	1	No Quantity							1103197			0
S3	2000	2000	2000	2	0	2	Export	51	Armenia	ARM	56	Belgium	BEL								88	PHOTO.APPARAT.NES;CLOCKS	1	No Quantity							10444			0
S3	2000	2000	2000	2	0	2	Export	51	Armenia	ARM	276	Germany	DEU								88	PHOTO.APPARAT.NES;CLOCKS	1	No Quantity							74370			0
S3	2000	2000	2000	2	0	2	Export	51	Armenia	ARM	300	Greece	GRC								88	PHOTO.APPARAT.NES;CLOCKS	1	No Quantity							2362			0
S3	2000	2000	2000	2	0	2	Export	51	Armenia	ARM	364	Iran	IRN								88	PHOTO.APPARAT.NES;CLOCKS	1	No Quantity							145			0
S3	2000	2000	2000	2	0	2	Export	51	Armenia	ARM	398	Kazakhstan	KAZ								88	PHOTO.APPARAT.NES;CLOCKS	1	No Quantity							583802			0
S3	2000	2000	2000	2	0	2	Export	51	Armenia	ARM	498	Rep. of Moldova	MDA								88	PHOTO.APPARAT.NES;CLOCKS	1	No Quantity							5255			0
S3	2000	2000	2000	2	0	2	Export	51	Armenia	ARM	643	Russian Federation	RUS								88	PHOTO.APPARAT.NES;CLOCKS	1	No Quantity							180090			0
S3	2000	2000	2000	2	0	2	Export	51	Armenia	ARM	757	Switzerland	CHE								88	PHOTO.APPARAT.NES;CLOCKS	1	No Quantity							162004			0
S3	2000	2000	2000	2	0	2	Export	51	Armenia	ARM	795	Turkmenistan	TKM								88	PHOTO.APPARAT.NES;CLOCKS	1	No Quantity							11118			0
S3	2000	2000	2000	2	0	2	Export	51	Armenia	ARM	804	Ukraine	UKR								88	PHOTO.APPARAT.NES;CLOCKS	1	No Quantity							13071			0
S3	2000	2000	2000	2	0	2	Export	51	Armenia	ARM	818	Egypt	EGY								88	PHOTO.APPARAT.NES;CLOCKS	1	No Quantity							210			0
S3	2000	2000	2000	2	0	2	Export	51	Armenia	ARM	842	USA	USA								88	PHOTO.APPARAT.NES;CLOCKS	1	No Quantity							60326			0
S3	2000	2000	2000	2	0	2	Export	48	Bahrain	BHR	0	World	WLD								89	MISC MANUFCTRD GOODS NES	1	No Quantity							25304027			0
S3	2000	2000	2000	2	0	2	Export	48	Bahrain	BHR	12	Algeria	DZA								89	MISC MANUFCTRD GOODS NES	1	No Quantity							9394			0
S3	2000	2000	2000	2	0	2	Export	48	Bahrain	BHR	36	Australia	AUS								89	MISC MANUFCTRD GOODS NES	1	No Quantity							169875			0
S3	2000	2000	2000	2	0	2	Export	48	Bahrain	BHR	50	Bangladesh	BGD								89	MISC MANUFCTRD GOODS NES	1	No Quantity							118806			0
S3	2000	2000	2000	2	0	2	Export	48	Bahrain	BHR	56	Belgium	BEL								89	MISC MANUFCTRD GOODS NES	1	No Quantity							17420			0
S3	2000	2000	2000	2	0	2	Export	48	Bahrain	BHR	144	Sri Lanka	LKA								89	MISC MANUFCTRD GOODS NES	1	No Quantity							14513			0
S3	2000	2000	2000	2	0	2	Export	48	Bahrain	BHR	196	Cyprus	CYP								89	MISC MANUFCTRD GOODS NES	1	No Quantity							30936			0
S3	2000	2000	2000	2	0	2	Export	48	Bahrain	BHR	251	France	FRA								89	MISC MANUFCTRD GOODS NES	1	No Quantity							202109			0
S3	2000	2000	2000	2	0	2	Export	48	Bahrain	BHR	276	Germany	DEU								89	MISC MANUFCTRD GOODS NES	1	No Quantity							100550			0
S3	2000	2000	2000	2	0	2	Export	48	Bahrain	BHR	300	Greece	GRC								89	MISC MANUFCTRD GOODS NES	1	No Quantity							70726			0
S3	2000	2000	2000	2	0	2	Export	48	Bahrain	BHR	381	Italy	ITA								89	MISC MANUFCTRD GOODS NES	1	No Quantity							153657			0
S3	2000	2000	2000	2	0	2	Export	48	Bahrain	BHR	392	Japan	JPN								89	MISC MANUFCTRD GOODS NES	1	No Quantity							134106			0
S3	2000	2000	2000	2	0	2	Export	48	Bahrain	BHR	400	Jordan	JOR								89	MISC MANUFCTRD GOODS NES	1	No Quantity							39322			0
S3	2000	2000	2000	2	0	2	Export	48	Bahrain	BHR	404	Kenya	KEN								89	MISC MANUFCTRD GOODS NES	1	No Quantity							66779			0
S3	2000	2000	2000	2	0	2	Export	48	Bahrain	BHR	410	Rep. of Korea	KOR								89	MISC MANUFCTRD GOODS NES	1	No Quantity							90657			0
S3	2000	2000	2000	2	0	2	Export	48	Bahrain	BHR	414	Kuwait	KWT								89	MISC MANUFCTRD GOODS NES	1	No Quantity							369600			0
S3	2000	2000	2000	2	0	2	Export	48	Bahrain	BHR	422	Lebanon	LBN								89	MISC MANUFCTRD GOODS NES	1	No Quantity							73883			0
S3	2000	2000	2000	2	0	2	Export	48	Bahrain	BHR	458	Malaysia	MYS								89	MISC MANUFCTRD GOODS NES	1	No Quantity							124034			0
S3	2000	2000	2000	2	0	2	Export	48	Bahrain	BHR	504	Morocco	MAR								89	MISC MANUFCTRD GOODS NES	1	No Quantity							70500			0
S3	2000	2000	2000	2	0	2	Export	48	Bahrain	BHR	512	Oman	OMN								89	MISC MANUFCTRD GOODS NES	1	No Quantity							1015756			0
S3	2000	2000	2000	2	0	2	Export	48	Bahrain	BHR	524	Nepal	NPL								89	MISC MANUFCTRD GOODS NES	1	No Quantity							31566			0
S3	2000	2000	2000	2	0	2	Export	48	Bahrain	BHR	586	Pakistan	PAK								89	MISC MANUFCTRD GOODS NES	1	No Quantity							144080			0
S3	2000	2000	2000	2	0	2	Export	48	Bahrain	BHR	608	Philippines	PHL								89	MISC MANUFCTRD GOODS NES	1	No Quantity							273042			0
S3	2000	2000	2000	2	0	2	Export	48	Bahrain	BHR	634	Qatar	QAT								89	MISC MANUFCTRD GOODS NES	1	No Quantity							893076			0
S3	2000	2000	2000	2	0	2	Export	48	Bahrain	BHR	682	Saudi Arabia	SAU								89	MISC MANUFCTRD GOODS NES	1	No Quantity							9076599			0
S3	2000	2000	2000	2	0	2	Export	48	Bahrain	BHR	699	India	IND								89	MISC MANUFCTRD GOODS NES	1	No Quantity							3377904			0
S3	2000	2000	2000	2	0	2	Export	48	Bahrain	BHR	702	Singapore	SGP								89	MISC MANUFCTRD GOODS NES	1	No Quantity							2618017			0
S3	2000	2000	2000	2	0	2	Export	48	Bahrain	BHR	760	Syria	SYR								89	MISC MANUFCTRD GOODS NES	1	No Quantity							330316			0
S3	2000	2000	2000	2	0	2	Export	48	Bahrain	BHR	764	Thailand	THA								89	MISC MANUFCTRD GOODS NES	1	No Quantity							257151			0
S3	2000	2000	2000	2	0	2	Export	48	Bahrain	BHR	784	United Arab Emirates	ARE								89	MISC MANUFCTRD GOODS NES	1	No Quantity							3176420			0
S3	2000	2000	2000	2	0	2	Export	48	Bahrain	BHR	818	Egypt	EGY								89	MISC MANUFCTRD GOODS NES	1	No Quantity							31915			0
S3	2000	2000	2000	2	0	2	Export	48	Bahrain	BHR	826	United Kingdom	GBR								89	MISC MANUFCTRD GOODS NES	1	No Quantity							622307			0
S3	2000	2000	2000	2	0	2	Export	48	Bahrain	BHR	837	Bunkers									89	MISC MANUFCTRD GOODS NES	1	No Quantity							495781			0
S3	2000	2000	2000	2	0	2	Export	48	Bahrain	BHR	887	Yemen	YEM								89	MISC MANUFCTRD GOODS NES	1	No Quantity							359499			0
S3	2000	2000	2000	2	0	2	Export	48	Bahrain	BHR	899	Areas, nes									89	MISC MANUFCTRD GOODS NES	1	No Quantity							743730			0
S3	2000	2000	2000	2	0	2	Export	51	Armenia	ARM	0	World	WLD								89	MISC MANUFCTRD GOODS NES	1	No Quantity							11191191			0
S3	2000	2000	2000	2	0	2	Export	51	Armenia	ARM	36	Australia	AUS								89	MISC MANUFCTRD GOODS NES	1	No Quantity							1300			0
S3	2000	2000	2000	2	0	2	Export	51	Armenia	ARM	40	Austria	AUT								89	MISC MANUFCTRD GOODS NES	1	No Quantity							3813			0
S3	2000	2000	2000	2	0	2	Export	51	Armenia	ARM	56	Belgium	BEL								89	MISC MANUFCTRD GOODS NES	1	No Quantity							23401			0
S3	2000	2000	2000	2	0	2	Export	51	Armenia	ARM	112	Belarus	BLR								89	MISC MANUFCTRD GOODS NES	1	No Quantity							4040			0
S3	2000	2000	2000	2	0	2	Export	51	Armenia	ARM	124	Canada	CAN								89	MISC MANUFCTRD GOODS NES	1	No Quantity							34971			0
S3	2000	2000	2000	2	0	2	Export	51	Armenia	ARM	251	France	FRA								89	MISC MANUFCTRD GOODS NES	1	No Quantity							8320			0
S3	2000	2000	2000	2	0	2	Export	51	Armenia	ARM	268	Georgia	GEO								89	MISC MANUFCTRD GOODS NES	1	No Quantity							160204			0
S3	2000	2000	2000	2	0	2	Export	51	Armenia	ARM	276	Germany	DEU								89	MISC MANUFCTRD GOODS NES	1	No Quantity							56959			0
S3	2000	2000	2000	2	0	2	Export	51	Armenia	ARM	300	Greece	GRC								89	MISC MANUFCTRD GOODS NES	1	No Quantity							28508			0
S3	2000	2000	2000	2	0	2	Export	51	Armenia	ARM	348	Hungary	HUN								89	MISC MANUFCTRD GOODS NES	1	No Quantity							357207			0
S3	2000	2000	2000	2	0	2	Export	51	Armenia	ARM	381	Italy	ITA								89	MISC MANUFCTRD GOODS NES	1	No Quantity							67			0
S3	2000	2000	2000	2	0	2	Export	51	Armenia	ARM	398	Kazakhstan	KAZ								89	MISC MANUFCTRD GOODS NES	1	No Quantity							41843			0
S3	2000	2000	2000	2	0	2	Export	51	Armenia	ARM	417	Kyrgyzstan	KGZ								89	MISC MANUFCTRD GOODS NES	1	No Quantity							15			0
S3	2000	2000	2000	2	0	2	Export	51	Armenia	ARM	422	Lebanon	LBN								89	MISC MANUFCTRD GOODS NES	1	No Quantity							242			0
S3	2000	2000	2000	2	0	2	Export	51	Armenia	ARM	428	Latvia	LVA								89	MISC MANUFCTRD GOODS NES	1	No Quantity							1027			0
S3	2000	2000	2000	2	0	2	Export	51	Armenia	ARM	440	Lithuania	LTU								89	MISC MANUFCTRD GOODS NES	1	No Quantity							1755			0
S3	2000	2000	2000	2	0	2	Export	51	Armenia	ARM	490	Other Asia, nes									89	MISC MANUFCTRD GOODS NES	1	No Quantity							200			0
S3	2000	2000	2000	2	0	2	Export	51	Armenia	ARM	498	Rep. of Moldova	MDA								89	MISC MANUFCTRD GOODS NES	1	No Quantity							125406			0
S3	2000	2000	2000	2	0	2	Export	51	Armenia	ARM	643	Russian Federation	RUS								89	MISC MANUFCTRD GOODS NES	1	No Quantity							237751			0
S3	2000	2000	2000	2	0	2	Export	51	Armenia	ARM	724	Spain	ESP								89	MISC MANUFCTRD GOODS NES	1	No Quantity							3845			0
S3	2000	2000	2000	2	0	2	Export	51	Armenia	ARM	757	Switzerland	CHE								89	MISC MANUFCTRD GOODS NES	1	No Quantity							359			0
S3	2000	2000	2000	2	0	2	Export	51	Armenia	ARM	762	Tajikistan	TJK								89	MISC MANUFCTRD GOODS NES	1	No Quantity							15			0
S3	2000	2000	2000	2	0	2	Export	51	Armenia	ARM	764	Thailand	THA								89	MISC MANUFCTRD GOODS NES	1	No Quantity							5438			0
S3	2000	2000	2000	2	0	2	Export	51	Armenia	ARM	784	United Arab Emirates	ARE								89	MISC MANUFCTRD GOODS NES	1	No Quantity							213199			0
S3	2000	2000	2000	2	0	2	Export	51	Armenia	ARM	792	Turkey	TUR								89	MISC MANUFCTRD GOODS NES	1	No Quantity							79382			0
S3	2000	2000	2000	2	0	2	Export	51	Armenia	ARM	795	Turkmenistan	TKM								89	MISC MANUFCTRD GOODS NES	1	No Quantity							420734			0
S3	2000	2000	2000	2	0	2	Export	51	Armenia	ARM	804	Ukraine	UKR								89	MISC MANUFCTRD GOODS NES	1	No Quantity							6327			0
S3	2000	2000	2000	2	0	2	Export	51	Armenia	ARM	818	Egypt	EGY								89	MISC MANUFCTRD GOODS NES	1	No Quantity							230			0
S3	2000	2000	2000	2	0	2	Export	51	Armenia	ARM	826	United Kingdom	GBR								89	MISC MANUFCTRD GOODS NES	1	No Quantity							7343			0
S3	2000	2000	2000	2	0	2	Export	51	Armenia	ARM	842	USA	USA								89	MISC MANUFCTRD GOODS NES	1	No Quantity							9363563			0
S3	2000	2000	2000	2	0	2	Export	51	Armenia	ARM	860	Uzbekistan	UZB								89	MISC MANUFCTRD GOODS NES	1	No Quantity							3729			0
S3	2000	2000	2000	2	0	2	Export	48	Bahrain	BHR	0	World	WLD								93	SPEC.TRANSACT.NOT CLASSD	1	No Quantity							4478611947			0
S3	2000	2000	2000	2	0	2	Export	48	Bahrain	BHR	512	Oman	OMN								93	SPEC.TRANSACT.NOT CLASSD	1	No Quantity							28910			0
S3	2000	2000	2000	2	0	2	Export	48	Bahrain	BHR	682	Saudi Arabia	SAU								93	SPEC.TRANSACT.NOT CLASSD	1	No Quantity							501313			0
S3	2000	2000	2000	2	0	2	Export	48	Bahrain	BHR	702	Singapore	SGP								93	SPEC.TRANSACT.NOT CLASSD	1	No Quantity							8043			0
S3	2000	2000	2000	2	0	2	Export	48	Bahrain	BHR	784	United Arab Emirates	ARE								93	SPEC.TRANSACT.NOT CLASSD	1	No Quantity							132904			0
S3	2000	2000	2000	2	0	2	Export	48	Bahrain	BHR	842	USA	USA								93	SPEC.TRANSACT.NOT CLASSD	1	No Quantity							1005			0
S3	2000	2000	2000	2	0	2	Export	48	Bahrain	BHR	899	Areas, nes									93	SPEC.TRANSACT.NOT CLASSD	1	No Quantity							4477939772			0
S3	2000	2000	2000	2	0	2	Export	51	Armenia	ARM	0	World	WLD								93	SPEC.TRANSACT.NOT CLASSD	1	No Quantity							1			0
S3	2000	2000	2000	2	0	2	Export	51	Armenia	ARM	56	Belgium	BEL								93	SPEC.TRANSACT.NOT CLASSD	1	No Quantity							1			0
S3	2000	2000	2000	2	0	2	Export	51	Armenia	ARM	124	Canada	CAN								93	SPEC.TRANSACT.NOT CLASSD	1	No Quantity							1			0
S3	2000	2000	2000	2	0	2	Export	51	Armenia	ARM	276	Germany	DEU								93	SPEC.TRANSACT.NOT CLASSD	1	No Quantity							1			0
S3	2000	2000	2000	2	0	2	Export	51	Armenia	ARM	364	Iran	IRN								93	SPEC.TRANSACT.NOT CLASSD	1	No Quantity							1			0
S3	2000	2000	2000	2	0	2	Export	51	Armenia	ARM	376	Israel	ISR								93	SPEC.TRANSACT.NOT CLASSD	1	No Quantity							1			0
S3	2000	2000	2000	2	0	2	Export	51	Armenia	ARM	398	Kazakhstan	KAZ								93	SPEC.TRANSACT.NOT CLASSD	1	No Quantity							1			0
S3	2000	2000	2000	2	0	2	Export	51	Armenia	ARM	757	Switzerland	CHE								93	SPEC.TRANSACT.NOT CLASSD	1	No Quantity							1			0
S3	2000	2000	2000	2	0	2	Export	51	Armenia	ARM	784	United Arab Emirates	ARE								93	SPEC.TRANSACT.NOT CLASSD	1	No Quantity							1			0
S3	2000	2000	2000	2	0	2	Export	51	Armenia	ARM	804	Ukraine	UKR								93	SPEC.TRANSACT.NOT CLASSD	1	No Quantity							1			0
S3	2000	2000	2000	2	0	2	Export	51	Armenia	ARM	0	World	WLD								97	GOLD,NONMONTRY EXCL ORES	1	No Quantity							9306102			0
S3	2000	2000	2000	2	0	2	Export	51	Armenia	ARM	826	United Kingdom	GBR								97	GOLD,NONMONTRY EXCL ORES	1	No Quantity							9170827			0
S3	2000	2000	2000	2	0	2	Export	51	Armenia	ARM	842	USA	USA								97	GOLD,NONMONTRY EXCL ORES	1	No Quantity							135275			0
