# Supplementary material for: Core-periphery structure in sectoral international trade networks: A new approach to an old theory
Source: PLoS One. 2020 Apr 2;15(4):e0229547. doi: 10.1371/journal.pone.0229547 (PMC7117750; doi:10.1371/journal.pone.0229547)
Supplement: S7 File — (ZIP) [file pone.0229547.s007.zip › S7_File/RawData 2000/comtrade (50).csv]

Classification	Year	Period	Period Desc.	Aggregate Level	Is Leaf Code	Trade Flow Code	Trade Flow	Reporter Code	Reporter	Reporter ISO	Partner Code	Partner	Partner ISO	2nd Partner Code	2nd Partner	2nd Partner ISO	Customs Proc. Code	Customs	Mode of Transport Code	Mode of Transport	Commodity Code	Commodity	Qty Unit Code	Qty Unit	Qty	Alt Qty Unit Code	Alt Qty Unit	Alt Qty	Netweight (kg)	Gross weight (kg)	Trade Value (US$)	CIF Trade Value (US$)	FOB Trade Value (US$)	Flag
S3	2000	2000	2000	2	0	2	Export	528	Netherlands	NLD	0	World	WLD								00	LIVE ANIMALS	1	No Quantity							528451215			0
S3	2000	2000	2000	2	0	2	Export	528	Netherlands	NLD	8	Albania	ALB								00	LIVE ANIMALS	1	No Quantity							45105			0
S3	2000	2000	2000	2	0	2	Export	528	Netherlands	NLD	12	Algeria	DZA								00	LIVE ANIMALS	1	No Quantity							2641874			0
S3	2000	2000	2000	2	0	2	Export	528	Netherlands	NLD	32	Argentina	ARG								00	LIVE ANIMALS	1	No Quantity							113223			0
S3	2000	2000	2000	2	0	2	Export	528	Netherlands	NLD	36	Australia	AUS								00	LIVE ANIMALS	1	No Quantity							44185			0
S3	2000	2000	2000	2	0	2	Export	528	Netherlands	NLD	40	Austria	AUT								00	LIVE ANIMALS	1	No Quantity							1132232			0
S3	2000	2000	2000	2	0	2	Export	528	Netherlands	NLD	44	Bahamas	BHS								00	LIVE ANIMALS	1	No Quantity							9205			0
S3	2000	2000	2000	2	0	2	Export	528	Netherlands	NLD	48	Bahrain	BHR								00	LIVE ANIMALS	1	No Quantity							84687			0
S3	2000	2000	2000	2	0	2	Export	528	Netherlands	NLD	50	Bangladesh	BGD								00	LIVE ANIMALS	1	No Quantity							433562			0
S3	2000	2000	2000	2	0	2	Export	528	Netherlands	NLD	56	Belgium	BEL								00	LIVE ANIMALS	1	No Quantity							61677173			0
S3	2000	2000	2000	2	0	2	Export	528	Netherlands	NLD	60	Bermuda	BMU								00	LIVE ANIMALS	1	No Quantity							2762			0
S3	2000	2000	2000	2	0	2	Export	528	Netherlands	NLD	70	Bosnia Herzegovina	BIH								00	LIVE ANIMALS	1	No Quantity							1008883			0
S3	2000	2000	2000	2	0	2	Export	528	Netherlands	NLD	76	Brazil	BRA								00	LIVE ANIMALS	1	No Quantity							560593			0
S3	2000	2000	2000	2	0	2	Export	528	Netherlands	NLD	96	Brunei Darussalam	BRN								00	LIVE ANIMALS	1	No Quantity							16569			0
S3	2000	2000	2000	2	0	2	Export	528	Netherlands	NLD	100	Bulgaria	BGR								00	LIVE ANIMALS	1	No Quantity							254982			0
S3	2000	2000	2000	2	0	2	Export	528	Netherlands	NLD	104	Myanmar	MMR								00	LIVE ANIMALS	1	No Quantity							26695			0
S3	2000	2000	2000	2	0	2	Export	528	Netherlands	NLD	112	Belarus	BLR								00	LIVE ANIMALS	1	No Quantity							13808			0
S3	2000	2000	2000	2	0	2	Export	528	Netherlands	NLD	116	Cambodia	KHM								00	LIVE ANIMALS	1	No Quantity							4603			0
S3	2000	2000	2000	2	0	2	Export	528	Netherlands	NLD	120	Cameroon	CMR								00	LIVE ANIMALS	1	No Quantity							130713			0
S3	2000	2000	2000	2	0	2	Export	528	Netherlands	NLD	124	Canada	CAN								00	LIVE ANIMALS	1	No Quantity							1725963			0
S3	2000	2000	2000	2	0	2	Export	528	Netherlands	NLD	132	Cabo Verde	CPV								00	LIVE ANIMALS	1	No Quantity							7364			0
S3	2000	2000	2000	2	0	2	Export	528	Netherlands	NLD	144	Sri Lanka	LKA								00	LIVE ANIMALS	1	No Quantity							239334			0
S3	2000	2000	2000	2	0	2	Export	528	Netherlands	NLD	152	Chile	CHL								00	LIVE ANIMALS	1	No Quantity							676578			0
S3	2000	2000	2000	2	0	2	Export	528	Netherlands	NLD	156	China	CHN								00	LIVE ANIMALS	1	No Quantity							856078			0
S3	2000	2000	2000	2	0	2	Export	528	Netherlands	NLD	170	Colombia	COL								00	LIVE ANIMALS	1	No Quantity							921			0
S3	2000	2000	2000	2	0	2	Export	528	Netherlands	NLD	188	Costa Rica	CRI								00	LIVE ANIMALS	1	No Quantity							8285			0
S3	2000	2000	2000	2	0	2	Export	528	Netherlands	NLD	191	Croatia	HRV								00	LIVE ANIMALS	1	No Quantity							2574677			0
S3	2000	2000	2000	2	0	2	Export	528	Netherlands	NLD	196	Cyprus	CYP								00	LIVE ANIMALS	1	No Quantity							412390			0
S3	2000	2000	2000	2	0	2	Export	528	Netherlands	NLD	203	Czechia	CZE								00	LIVE ANIMALS	1	No Quantity							781516			0
S3	2000	2000	2000	2	0	2	Export	528	Netherlands	NLD	208	Denmark	DNK								00	LIVE ANIMALS	1	No Quantity							1346711			0
S3	2000	2000	2000	2	0	2	Export	528	Netherlands	NLD	214	Dominican Rep.	DOM								00	LIVE ANIMALS	1	No Quantity							298246			0
S3	2000	2000	2000	2	0	2	Export	528	Netherlands	NLD	218	Ecuador	ECU								00	LIVE ANIMALS	1	No Quantity							438164			0
S3	2000	2000	2000	2	0	2	Export	528	Netherlands	NLD	231	Ethiopia	ETH								00	LIVE ANIMALS	1	No Quantity							94813			0
S3	2000	2000	2000	2	0	2	Export	528	Netherlands	NLD	232	Eritrea	ERI								00	LIVE ANIMALS	1	No Quantity							107700			0
S3	2000	2000	2000	2	0	2	Export	528	Netherlands	NLD	233	Estonia	EST								00	LIVE ANIMALS	1	No Quantity							529295			0
S3	2000	2000	2000	2	0	2	Export	528	Netherlands	NLD	246	Finland	FIN								00	LIVE ANIMALS	1	No Quantity							486952			0
S3	2000	2000	2000	2	0	2	Export	528	Netherlands	NLD	251	France	FRA								00	LIVE ANIMALS	1	No Quantity							41739769			0
S3	2000	2000	2000	2	0	2	Export	528	Netherlands	NLD	268	Georgia	GEO								00	LIVE ANIMALS	1	No Quantity							622267			0
S3	2000	2000	2000	2	0	2	Export	528	Netherlands	NLD	270	Gambia	GMB								00	LIVE ANIMALS	1	No Quantity							921			0
S3	2000	2000	2000	2	0	2	Export	528	Netherlands	NLD	276	Germany	DEU								00	LIVE ANIMALS	1	No Quantity							164087074			0
S3	2000	2000	2000	2	0	2	Export	528	Netherlands	NLD	288	Ghana	GHA								00	LIVE ANIMALS	1	No Quantity							374649			0
S3	2000	2000	2000	2	0	2	Export	528	Netherlands	NLD	300	Greece	GRC								00	LIVE ANIMALS	1	No Quantity							2963133			0
S3	2000	2000	2000	2	0	2	Export	528	Netherlands	NLD	320	Guatemala	GTM								00	LIVE ANIMALS	1	No Quantity							214480			0
S3	2000	2000	2000	2	0	2	Export	528	Netherlands	NLD	324	Guinea	GIN								00	LIVE ANIMALS	1	No Quantity							43264			0
S3	2000	2000	2000	2	0	2	Export	528	Netherlands	NLD	340	Honduras	HND								00	LIVE ANIMALS	1	No Quantity							7364			0
S3	2000	2000	2000	2	0	2	Export	528	Netherlands	NLD	344	China, Hong Kong SAR	HKG								00	LIVE ANIMALS	1	No Quantity							243016			0
S3	2000	2000	2000	2	0	2	Export	528	Netherlands	NLD	348	Hungary	HUN								00	LIVE ANIMALS	1	No Quantity							1589727			0
S3	2000	2000	2000	2	0	2	Export	528	Netherlands	NLD	352	Iceland	ISL								00	LIVE ANIMALS	1	No Quantity							14728			0
S3	2000	2000	2000	2	0	2	Export	528	Netherlands	NLD	360	Indonesia	IDN								00	LIVE ANIMALS	1	No Quantity							799006			0
S3	2000	2000	2000	2	0	2	Export	528	Netherlands	NLD	364	Iran	IRN								00	LIVE ANIMALS	1	No Quantity							46026			0
S3	2000	2000	2000	2	0	2	Export	528	Netherlands	NLD	372	Ireland	IRL								00	LIVE ANIMALS	1	No Quantity							71800			0
S3	2000	2000	2000	2	0	2	Export	528	Netherlands	NLD	376	Israel	ISR								00	LIVE ANIMALS	1	No Quantity							647121			0
S3	2000	2000	2000	2	0	2	Export	528	Netherlands	NLD	381	Italy	ITA								00	LIVE ANIMALS	1	No Quantity							77254105			0
S3	2000	2000	2000	2	0	2	Export	528	Netherlands	NLD	384	Côte d'Ivoire	CIV								00	LIVE ANIMALS	1	No Quantity							185023			0
S3	2000	2000	2000	2	0	2	Export	528	Netherlands	NLD	392	Japan	JPN								00	LIVE ANIMALS	1	No Quantity							3807244			0
S3	2000	2000	2000	2	0	2	Export	528	Netherlands	NLD	398	Kazakhstan	KAZ								00	LIVE ANIMALS	1	No Quantity							143600			0
S3	2000	2000	2000	2	0	2	Export	528	Netherlands	NLD	400	Jordan	JOR								00	LIVE ANIMALS	1	No Quantity							497998			0
S3	2000	2000	2000	2	0	2	Export	528	Netherlands	NLD	404	Kenya	KEN								00	LIVE ANIMALS	1	No Quantity							65356			0
S3	2000	2000	2000	2	0	2	Export	528	Netherlands	NLD	410	Rep. of Korea	KOR								00	LIVE ANIMALS	1	No Quantity							139918			0
S3	2000	2000	2000	2	0	2	Export	528	Netherlands	NLD	414	Kuwait	KWT								00	LIVE ANIMALS	1	No Quantity							1861279			0
S3	2000	2000	2000	2	0	2	Export	528	Netherlands	NLD	418	Lao People's Dem. Rep.	LAO								00	LIVE ANIMALS	1	No Quantity							24854			0
S3	2000	2000	2000	2	0	2	Export	528	Netherlands	NLD	422	Lebanon	LBN								00	LIVE ANIMALS	1	No Quantity							1075160			0
S3	2000	2000	2000	2	0	2	Export	528	Netherlands	NLD	428	Latvia	LVA								00	LIVE ANIMALS	1	No Quantity							141759			0
S3	2000	2000	2000	2	0	2	Export	528	Netherlands	NLD	434	Libya	LBY								00	LIVE ANIMALS	1	No Quantity							434482			0
S3	2000	2000	2000	2	0	2	Export	528	Netherlands	NLD	440	Lithuania	LTU								00	LIVE ANIMALS	1	No Quantity							285359			0
S3	2000	2000	2000	2	0	2	Export	528	Netherlands	NLD	442	Luxembourg	LUX								00	LIVE ANIMALS	1	No Quantity							433562			0
S3	2000	2000	2000	2	0	2	Export	528	Netherlands	NLD	450	Madagascar	MDG								00	LIVE ANIMALS	1	No Quantity							10126			0
S3	2000	2000	2000	2	0	2	Export	528	Netherlands	NLD	458	Malaysia	MYS								00	LIVE ANIMALS	1	No Quantity							438164			0
S3	2000	2000	2000	2	0	2	Export	528	Netherlands	NLD	462	Maldives	MDV								00	LIVE ANIMALS	1	No Quantity							13808			0
S3	2000	2000	2000	2	0	2	Export	528	Netherlands	NLD	470	Malta	MLT								00	LIVE ANIMALS	1	No Quantity							100336			0
S3	2000	2000	2000	2	0	2	Export	528	Netherlands	NLD	480	Mauritius	MUS								00	LIVE ANIMALS	1	No Quantity							156487			0
S3	2000	2000	2000	2	0	2	Export	528	Netherlands	NLD	484	Mexico	MEX								00	LIVE ANIMALS	1	No Quantity							6297234			0
S3	2000	2000	2000	2	0	2	Export	528	Netherlands	NLD	490	Other Asia, nes									00	LIVE ANIMALS	1	No Quantity							1015327			0
S3	2000	2000	2000	2	0	2	Export	528	Netherlands	NLD	496	Mongolia	MNG								00	LIVE ANIMALS	1	No Quantity							4603			0
S3	2000	2000	2000	2	0	2	Export	528	Netherlands	NLD	504	Morocco	MAR								00	LIVE ANIMALS	1	No Quantity							6031205			0
S3	2000	2000	2000	2	0	2	Export	528	Netherlands	NLD	512	Oman	OMN								00	LIVE ANIMALS	1	No Quantity							339670			0
S3	2000	2000	2000	2	0	2	Export	528	Netherlands	NLD	524	Nepal	NPL								00	LIVE ANIMALS	1	No Quantity							11046			0
S3	2000	2000	2000	2	0	2	Export	528	Netherlands	NLD	530	Neth. Antilles	ANT								00	LIVE ANIMALS	1	No Quantity							112303			0
S3	2000	2000	2000	2	0	2	Export	528	Netherlands	NLD	533	Aruba	ABW								00	LIVE ANIMALS	1	No Quantity							86528			0
S3	2000	2000	2000	2	0	2	Export	528	Netherlands	NLD	540	New Caledonia	NCL								00	LIVE ANIMALS	1	No Quantity							921			0
S3	2000	2000	2000	2	0	2	Export	528	Netherlands	NLD	554	New Zealand	NZL								00	LIVE ANIMALS	1	No Quantity							4603			0
S3	2000	2000	2000	2	0	2	Export	528	Netherlands	NLD	558	Nicaragua	NIC								00	LIVE ANIMALS	1	No Quantity							18410			0
S3	2000	2000	2000	2	0	2	Export	528	Netherlands	NLD	566	Nigeria	NGA								00	LIVE ANIMALS	1	No Quantity							1033737			0
S3	2000	2000	2000	2	0	2	Export	528	Netherlands	NLD	568	Other Europe, nes									00	LIVE ANIMALS	1	No Quantity							9205			0
S3	2000	2000	2000	2	0	2	Export	528	Netherlands	NLD	577	Other Africa, nes									00	LIVE ANIMALS	1	No Quantity							4603			0
S3	2000	2000	2000	2	0	2	Export	528	Netherlands	NLD	579	Norway	NOR								00	LIVE ANIMALS	1	No Quantity							173977			0
S3	2000	2000	2000	2	0	2	Export	528	Netherlands	NLD	586	Pakistan	PAK								00	LIVE ANIMALS	1	No Quantity							238413			0
S3	2000	2000	2000	2	0	2	Export	528	Netherlands	NLD	591	Panama	PAN								00	LIVE ANIMALS	1	No Quantity							120587			0
S3	2000	2000	2000	2	0	2	Export	528	Netherlands	NLD	604	Peru	PER								00	LIVE ANIMALS	1	No Quantity							133474			0
S3	2000	2000	2000	2	0	2	Export	528	Netherlands	NLD	608	Philippines	PHL								00	LIVE ANIMALS	1	No Quantity							1796843			0
S3	2000	2000	2000	2	0	2	Export	528	Netherlands	NLD	616	Poland	POL								00	LIVE ANIMALS	1	No Quantity							9078105			0
S3	2000	2000	2000	2	0	2	Export	528	Netherlands	NLD	620	Portugal	PRT								00	LIVE ANIMALS	1	No Quantity							2680536			0
S3	2000	2000	2000	2	0	2	Export	528	Netherlands	NLD	634	Qatar	QAT								00	LIVE ANIMALS	1	No Quantity							47867			0
S3	2000	2000	2000	2	0	2	Export	528	Netherlands	NLD	642	Romania	ROU								00	LIVE ANIMALS	1	No Quantity							540341			0
S3	2000	2000	2000	2	0	2	Export	528	Netherlands	NLD	643	Russian Federation	RUS								00	LIVE ANIMALS	1	No Quantity							1968058			0
S3	2000	2000	2000	2	0	2	Export	528	Netherlands	NLD	646	Rwanda	RWA								00	LIVE ANIMALS	1	No Quantity							3682			0
S3	2000	2000	2000	2	0	2	Export	528	Netherlands	NLD	682	Saudi Arabia	SAU								00	LIVE ANIMALS	1	No Quantity							753901			0
S3	2000	2000	2000	2	0	2	Export	528	Netherlands	NLD	686	Senegal	SEN								00	LIVE ANIMALS	1	No Quantity							7364			0
S3	2000	2000	2000	2	0	2	Export	528	Netherlands	NLD	694	Sierra Leone	SLE								00	LIVE ANIMALS	1	No Quantity							4603			0
S3	2000	2000	2000	2	0	2	Export	528	Netherlands	NLD	699	India	IND								00	LIVE ANIMALS	1	No Quantity							217241			0
S3	2000	2000	2000	2	0	2	Export	528	Netherlands	NLD	702	Singapore	SGP								00	LIVE ANIMALS	1	No Quantity							231049			0
S3	2000	2000	2000	2	0	2	Export	528	Netherlands	NLD	703	Slovakia	SVK								00	LIVE ANIMALS	1	No Quantity							205275			0
S3	2000	2000	2000	2	0	2	Export	528	Netherlands	NLD	704	Viet Nam	VNM								00	LIVE ANIMALS	1	No Quantity							20251			0
S3	2000	2000	2000	2	0	2	Export	528	Netherlands	NLD	705	Slovenia	SVN								00	LIVE ANIMALS	1	No Quantity							192387			0
S3	2000	2000	2000	2	0	2	Export	528	Netherlands	NLD	710	South Africa	ZAF								00	LIVE ANIMALS	1	No Quantity							626870			0
S3	2000	2000	2000	2	0	2	Export	528	Netherlands	NLD	716	Zimbabwe	ZWE								00	LIVE ANIMALS	1	No Quantity							64436			0
S3	2000	2000	2000	2	0	2	Export	528	Netherlands	NLD	724	Spain	ESP								00	LIVE ANIMALS	1	No Quantity							42951165			0
S3	2000	2000	2000	2	0	2	Export	528	Netherlands	NLD	736	Fmr Sudan	SDN								00	LIVE ANIMALS	1	No Quantity							177659			0
S3	2000	2000	2000	2	0	2	Export	528	Netherlands	NLD	740	Suriname	SUR								00	LIVE ANIMALS	1	No Quantity							14728			0
S3	2000	2000	2000	2	0	2	Export	528	Netherlands	NLD	748	Swaziland	SWZ								00	LIVE ANIMALS	1	No Quantity							15649			0
S3	2000	2000	2000	2	0	2	Export	528	Netherlands	NLD	752	Sweden	SWE								00	LIVE ANIMALS	1	No Quantity							577162			0
S3	2000	2000	2000	2	0	2	Export	528	Netherlands	NLD	757	Switzerland	CHE								00	LIVE ANIMALS	1	No Quantity							3330418			0
S3	2000	2000	2000	2	0	2	Export	528	Netherlands	NLD	760	Syria	SYR								00	LIVE ANIMALS	1	No Quantity							463939			0
S3	2000	2000	2000	2	0	2	Export	528	Netherlands	NLD	764	Thailand	THA								00	LIVE ANIMALS	1	No Quantity							683021			0
S3	2000	2000	2000	2	0	2	Export	528	Netherlands	NLD	768	Togo	TGO								00	LIVE ANIMALS	1	No Quantity							2762			0
S3	2000	2000	2000	2	0	2	Export	528	Netherlands	NLD	780	Trinidad and Tobago	TTO								00	LIVE ANIMALS	1	No Quantity							18410			0
S3	2000	2000	2000	2	0	2	Export	528	Netherlands	NLD	784	United Arab Emirates	ARE								00	LIVE ANIMALS	1	No Quantity							2406223			0
S3	2000	2000	2000	2	0	2	Export	528	Netherlands	NLD	788	Tunisia	TUN								00	LIVE ANIMALS	1	No Quantity							735490			0
S3	2000	2000	2000	2	0	2	Export	528	Netherlands	NLD	792	Turkey	TUR								00	LIVE ANIMALS	1	No Quantity							1064114			0
S3	2000	2000	2000	2	0	2	Export	528	Netherlands	NLD	800	Uganda	UGA								00	LIVE ANIMALS	1	No Quantity							78244			0
S3	2000	2000	2000	2	0	2	Export	528	Netherlands	NLD	804	Ukraine	UKR								00	LIVE ANIMALS	1	No Quantity							73641			0
S3	2000	2000	2000	2	0	2	Export	528	Netherlands	NLD	807	North Macedonia	MKD								00	LIVE ANIMALS	1	No Quantity							2060109			0
S3	2000	2000	2000	2	0	2	Export	528	Netherlands	NLD	818	Egypt	EGY								00	LIVE ANIMALS	1	No Quantity							1320937			0
S3	2000	2000	2000	2	0	2	Export	528	Netherlands	NLD	826	United Kingdom	GBR								00	LIVE ANIMALS	1	No Quantity							673816			0
S3	2000	2000	2000	2	0	2	Export	528	Netherlands	NLD	834	United Rep. of Tanzania	TZA								00	LIVE ANIMALS	1	No Quantity							122428			0
S3	2000	2000	2000	2	0	2	Export	528	Netherlands	NLD	842	USA	USA								00	LIVE ANIMALS	1	No Quantity							55670822			0
S3	2000	2000	2000	2	0	2	Export	528	Netherlands	NLD	862	Venezuela	VEN								00	LIVE ANIMALS	1	No Quantity							1642196			0
S3	2000	2000	2000	2	0	2	Export	528	Netherlands	NLD	887	Yemen	YEM								00	LIVE ANIMALS	1	No Quantity							254982			0
S3	2000	2000	2000	2	0	2	Export	528	Netherlands	NLD	891	Serbia and Montenegro	SCG								00	LIVE ANIMALS	1	No Quantity							618585			0
S3	2000	2000	2000	2	0	2	Export	528	Netherlands	NLD	894	Zambia	ZMB								00	LIVE ANIMALS	1	No Quantity							98495			0
S3	2000	2000	2000	2	0	2	Export	528	Netherlands	NLD	899	Areas, nes									00	LIVE ANIMALS	1	No Quantity							2762			0
S3	2000	2000	2000	2	0	2	Export	533	Aruba	ABW	0	World	WLD								00	LIVE ANIMALS	1	No Quantity							76827			0
S3	2000	2000	2000	2	0	2	Export	533	Aruba	ABW	124	Canada	CAN								00	LIVE ANIMALS	1	No Quantity							598			0
S3	2000	2000	2000	2	0	2	Export	533	Aruba	ABW	340	Honduras	HND								00	LIVE ANIMALS	1	No Quantity							84			0
S3	2000	2000	2000	2	0	2	Export	533	Aruba	ABW	528	Netherlands	NLD								00	LIVE ANIMALS	1	No Quantity							196			0
S3	2000	2000	2000	2	0	2	Export	533	Aruba	ABW	530	Neth. Antilles	ANT								00	LIVE ANIMALS	1	No Quantity							4218			0
S3	2000	2000	2000	2	0	2	Export	533	Aruba	ABW	842	USA	USA								00	LIVE ANIMALS	1	No Quantity							56715			0
S3	2000	2000	2000	2	0	2	Export	533	Aruba	ABW	862	Venezuela	VEN								00	LIVE ANIMALS	1	No Quantity							15017			0
S3	2000	2000	2000	2	0	2	Export	528	Netherlands	NLD	0	World	WLD								01	MEAT, MEAT PREPARATIONS	1	No Quantity							4292447015			0
S3	2000	2000	2000	2	0	2	Export	528	Netherlands	NLD	8	Albania	ALB								01	MEAT, MEAT PREPARATIONS	1	No Quantity							57072			0
S3	2000	2000	2000	2	0	2	Export	528	Netherlands	NLD	24	Angola	AGO								01	MEAT, MEAT PREPARATIONS	1	No Quantity							3198785			0
S3	2000	2000	2000	2	0	2	Export	528	Netherlands	NLD	31	Azerbaijan	AZE								01	MEAT, MEAT PREPARATIONS	1	No Quantity							75482			0
S3	2000	2000	2000	2	0	2	Export	528	Netherlands	NLD	32	Argentina	ARG								01	MEAT, MEAT PREPARATIONS	1	No Quantity							921434			0
S3	2000	2000	2000	2	0	2	Export	528	Netherlands	NLD	36	Australia	AUS								01	MEAT, MEAT PREPARATIONS	1	No Quantity							1375247			0
S3	2000	2000	2000	2	0	2	Export	528	Netherlands	NLD	40	Austria	AUT								01	MEAT, MEAT PREPARATIONS	1	No Quantity							35582454			0
S3	2000	2000	2000	2	0	2	Export	528	Netherlands	NLD	44	Bahamas	BHS								01	MEAT, MEAT PREPARATIONS	1	No Quantity							27615			0
S3	2000	2000	2000	2	0	2	Export	528	Netherlands	NLD	48	Bahrain	BHR								01	MEAT, MEAT PREPARATIONS	1	No Quantity							1083445			0
S3	2000	2000	2000	2	0	2	Export	528	Netherlands	NLD	52	Barbados	BRB								01	MEAT, MEAT PREPARATIONS	1	No Quantity							21172			0
S3	2000	2000	2000	2	0	2	Export	528	Netherlands	NLD	56	Belgium	BEL								01	MEAT, MEAT PREPARATIONS	1	No Quantity							146548528			0
S3	2000	2000	2000	2	0	2	Export	528	Netherlands	NLD	60	Bermuda	BMU								01	MEAT, MEAT PREPARATIONS	1	No Quantity							67197			0
S3	2000	2000	2000	2	0	2	Export	528	Netherlands	NLD	70	Bosnia Herzegovina	BIH								01	MEAT, MEAT PREPARATIONS	1	No Quantity							7523358			0
S3	2000	2000	2000	2	0	2	Export	528	Netherlands	NLD	76	Brazil	BRA								01	MEAT, MEAT PREPARATIONS	1	No Quantity							308372			0
S3	2000	2000	2000	2	0	2	Export	528	Netherlands	NLD	96	Brunei Darussalam	BRN								01	MEAT, MEAT PREPARATIONS	1	No Quantity							195149			0
S3	2000	2000	2000	2	0	2	Export	528	Netherlands	NLD	100	Bulgaria	BGR								01	MEAT, MEAT PREPARATIONS	1	No Quantity							3263221			0
S3	2000	2000	2000	2	0	2	Export	528	Netherlands	NLD	108	Burundi	BDI								01	MEAT, MEAT PREPARATIONS	1	No Quantity							21172			0
S3	2000	2000	2000	2	0	2	Export	528	Netherlands	NLD	112	Belarus	BLR								01	MEAT, MEAT PREPARATIONS	1	No Quantity							1214157			0
S3	2000	2000	2000	2	0	2	Export	528	Netherlands	NLD	120	Cameroon	CMR								01	MEAT, MEAT PREPARATIONS	1	No Quantity							4424909			0
S3	2000	2000	2000	2	0	2	Export	528	Netherlands	NLD	124	Canada	CAN								01	MEAT, MEAT PREPARATIONS	1	No Quantity							126110			0
S3	2000	2000	2000	2	0	2	Export	528	Netherlands	NLD	132	Cabo Verde	CPV								01	MEAT, MEAT PREPARATIONS	1	No Quantity							1313573			0
S3	2000	2000	2000	2	0	2	Export	528	Netherlands	NLD	144	Sri Lanka	LKA								01	MEAT, MEAT PREPARATIONS	1	No Quantity							160169			0
S3	2000	2000	2000	2	0	2	Export	528	Netherlands	NLD	156	China	CHN								01	MEAT, MEAT PREPARATIONS	1	No Quantity							23775946			0
S3	2000	2000	2000	2	0	2	Export	528	Netherlands	NLD	174	Comoros	COM								01	MEAT, MEAT PREPARATIONS	1	No Quantity							698670			0
S3	2000	2000	2000	2	0	2	Export	528	Netherlands	NLD	175	Mayotte	MYT								01	MEAT, MEAT PREPARATIONS	1	No Quantity							102177			0
S3	2000	2000	2000	2	0	2	Export	528	Netherlands	NLD	178	Congo	COG								01	MEAT, MEAT PREPARATIONS	1	No Quantity							4128504			0
S3	2000	2000	2000	2	0	2	Export	528	Netherlands	NLD	180	Dem. Rep. of the Congo	COD								01	MEAT, MEAT PREPARATIONS	1	No Quantity							4195701			0
S3	2000	2000	2000	2	0	2	Export	528	Netherlands	NLD	191	Croatia	HRV								01	MEAT, MEAT PREPARATIONS	1	No Quantity							7765453			0
S3	2000	2000	2000	2	0	2	Export	528	Netherlands	NLD	192	Cuba	CUB								01	MEAT, MEAT PREPARATIONS	1	No Quantity							8876513			0
S3	2000	2000	2000	2	0	2	Export	528	Netherlands	NLD	196	Cyprus	CYP								01	MEAT, MEAT PREPARATIONS	1	No Quantity							1965297			0
S3	2000	2000	2000	2	0	2	Export	528	Netherlands	NLD	203	Czechia	CZE								01	MEAT, MEAT PREPARATIONS	1	No Quantity							1196668			0
S3	2000	2000	2000	2	0	2	Export	528	Netherlands	NLD	204	Benin	BEN								01	MEAT, MEAT PREPARATIONS	1	No Quantity							14169466			0
S3	2000	2000	2000	2	0	2	Export	528	Netherlands	NLD	208	Denmark	DNK								01	MEAT, MEAT PREPARATIONS	1	No Quantity							95182948			0
S3	2000	2000	2000	2	0	2	Export	528	Netherlands	NLD	222	El Salvador	SLV								01	MEAT, MEAT PREPARATIONS	1	No Quantity							28536			0
S3	2000	2000	2000	2	0	2	Export	528	Netherlands	NLD	226	Equatorial Guinea	GNQ								01	MEAT, MEAT PREPARATIONS	1	No Quantity							1748055			0
S3	2000	2000	2000	2	0	2	Export	528	Netherlands	NLD	231	Ethiopia	ETH								01	MEAT, MEAT PREPARATIONS	1	No Quantity							5523			0
S3	2000	2000	2000	2	0	2	Export	528	Netherlands	NLD	233	Estonia	EST								01	MEAT, MEAT PREPARATIONS	1	No Quantity							15649			0
S3	2000	2000	2000	2	0	2	Export	528	Netherlands	NLD	246	Finland	FIN								01	MEAT, MEAT PREPARATIONS	1	No Quantity							5002991			0
S3	2000	2000	2000	2	0	2	Export	528	Netherlands	NLD	251	France	FRA								01	MEAT, MEAT PREPARATIONS	1	No Quantity							501070537			0
S3	2000	2000	2000	2	0	2	Export	528	Netherlands	NLD	258	French Polynesia	PYF								01	MEAT, MEAT PREPARATIONS	1	No Quantity							383854			0
S3	2000	2000	2000	2	0	2	Export	528	Netherlands	NLD	266	Gabon	GAB								01	MEAT, MEAT PREPARATIONS	1	No Quantity							6552216			0
S3	2000	2000	2000	2	0	2	Export	528	Netherlands	NLD	268	Georgia	GEO								01	MEAT, MEAT PREPARATIONS	1	No Quantity							65356			0
S3	2000	2000	2000	2	0	2	Export	528	Netherlands	NLD	270	Gambia	GMB								01	MEAT, MEAT PREPARATIONS	1	No Quantity							1187463			0
S3	2000	2000	2000	2	0	2	Export	528	Netherlands	NLD	275	State of Palestine	PSE								01	MEAT, MEAT PREPARATIONS	1	No Quantity							625029			0
S3	2000	2000	2000	2	0	2	Export	528	Netherlands	NLD	276	Germany	DEU								01	MEAT, MEAT PREPARATIONS	1	No Quantity							976344601			0
S3	2000	2000	2000	2	0	2	Export	528	Netherlands	NLD	288	Ghana	GHA								01	MEAT, MEAT PREPARATIONS	1	No Quantity							4536291			0
S3	2000	2000	2000	2	0	2	Export	528	Netherlands	NLD	292	Gibraltar	GIB								01	MEAT, MEAT PREPARATIONS	1	No Quantity							157408			0
S3	2000	2000	2000	2	0	2	Export	528	Netherlands	NLD	300	Greece	GRC								01	MEAT, MEAT PREPARATIONS	1	No Quantity							175051312			0
S3	2000	2000	2000	2	0	2	Export	528	Netherlands	NLD	308	Grenada	GRD								01	MEAT, MEAT PREPARATIONS	1	No Quantity							4603			0
S3	2000	2000	2000	2	0	2	Export	528	Netherlands	NLD	320	Guatemala	GTM								01	MEAT, MEAT PREPARATIONS	1	No Quantity							921			0
S3	2000	2000	2000	2	0	2	Export	528	Netherlands	NLD	324	Guinea	GIN								01	MEAT, MEAT PREPARATIONS	1	No Quantity							798085			0
S3	2000	2000	2000	2	0	2	Export	528	Netherlands	NLD	328	Guyana	GUY								01	MEAT, MEAT PREPARATIONS	1	No Quantity							60754			0
S3	2000	2000	2000	2	0	2	Export	528	Netherlands	NLD	336	Holy See (Vatican City State)	VAT								01	MEAT, MEAT PREPARATIONS	1	No Quantity							951811			0
S3	2000	2000	2000	2	0	2	Export	528	Netherlands	NLD	344	China, Hong Kong SAR	HKG								01	MEAT, MEAT PREPARATIONS	1	No Quantity							34680350			0
S3	2000	2000	2000	2	0	2	Export	528	Netherlands	NLD	348	Hungary	HUN								01	MEAT, MEAT PREPARATIONS	1	No Quantity							12063331			0
S3	2000	2000	2000	2	0	2	Export	528	Netherlands	NLD	352	Iceland	ISL								01	MEAT, MEAT PREPARATIONS	1	No Quantity							63515			0
S3	2000	2000	2000	2	0	2	Export	528	Netherlands	NLD	360	Indonesia	IDN								01	MEAT, MEAT PREPARATIONS	1	No Quantity							438164			0
S3	2000	2000	2000	2	0	2	Export	528	Netherlands	NLD	372	Ireland	IRL								01	MEAT, MEAT PREPARATIONS	1	No Quantity							52954386			0
S3	2000	2000	2000	2	0	2	Export	528	Netherlands	NLD	376	Israel	ISR								01	MEAT, MEAT PREPARATIONS	1	No Quantity							2142956			0
S3	2000	2000	2000	2	0	2	Export	528	Netherlands	NLD	381	Italy	ITA								01	MEAT, MEAT PREPARATIONS	1	No Quantity							635897245			0
S3	2000	2000	2000	2	0	2	Export	528	Netherlands	NLD	384	Côte d'Ivoire	CIV								01	MEAT, MEAT PREPARATIONS	1	No Quantity							609380			0
S3	2000	2000	2000	2	0	2	Export	528	Netherlands	NLD	392	Japan	JPN								01	MEAT, MEAT PREPARATIONS	1	No Quantity							38970864			0
S3	2000	2000	2000	2	0	2	Export	528	Netherlands	NLD	398	Kazakhstan	KAZ								01	MEAT, MEAT PREPARATIONS	1	No Quantity							722603			0
S3	2000	2000	2000	2	0	2	Export	528	Netherlands	NLD	400	Jordan	JOR								01	MEAT, MEAT PREPARATIONS	1	No Quantity							764026			0
S3	2000	2000	2000	2	0	2	Export	528	Netherlands	NLD	404	Kenya	KEN								01	MEAT, MEAT PREPARATIONS	1	No Quantity							126110			0
S3	2000	2000	2000	2	0	2	Export	528	Netherlands	NLD	408	Dem. People's Rep. of Korea	PRK								01	MEAT, MEAT PREPARATIONS	1	No Quantity							1254660			0
S3	2000	2000	2000	2	0	2	Export	528	Netherlands	NLD	410	Rep. of Korea	KOR								01	MEAT, MEAT PREPARATIONS	1	No Quantity							35583374			0
S3	2000	2000	2000	2	0	2	Export	528	Netherlands	NLD	414	Kuwait	KWT								01	MEAT, MEAT PREPARATIONS	1	No Quantity							2318774			0
S3	2000	2000	2000	2	0	2	Export	528	Netherlands	NLD	422	Lebanon	LBN								01	MEAT, MEAT PREPARATIONS	1	No Quantity							9753762			0
S3	2000	2000	2000	2	0	2	Export	528	Netherlands	NLD	428	Latvia	LVA								01	MEAT, MEAT PREPARATIONS	1	No Quantity							3213513			0
S3	2000	2000	2000	2	0	2	Export	528	Netherlands	NLD	430	Liberia	LBR								01	MEAT, MEAT PREPARATIONS	1	No Quantity							1706632			0
S3	2000	2000	2000	2	0	2	Export	528	Netherlands	NLD	434	Libya	LBY								01	MEAT, MEAT PREPARATIONS	1	No Quantity							18410			0
S3	2000	2000	2000	2	0	2	Export	528	Netherlands	NLD	440	Lithuania	LTU								01	MEAT, MEAT PREPARATIONS	1	No Quantity							3109495			0
S3	2000	2000	2000	2	0	2	Export	528	Netherlands	NLD	442	Luxembourg	LUX								01	MEAT, MEAT PREPARATIONS	1	No Quantity							5686933			0
S3	2000	2000	2000	2	0	2	Export	528	Netherlands	NLD	446	China, Macao SAR	MAC								01	MEAT, MEAT PREPARATIONS	1	No Quantity							23933			0
S3	2000	2000	2000	2	0	2	Export	528	Netherlands	NLD	450	Madagascar	MDG								01	MEAT, MEAT PREPARATIONS	1	No Quantity							51549			0
S3	2000	2000	2000	2	0	2	Export	528	Netherlands	NLD	458	Malaysia	MYS								01	MEAT, MEAT PREPARATIONS	1	No Quantity							9269572			0
S3	2000	2000	2000	2	0	2	Export	528	Netherlands	NLD	462	Maldives	MDV								01	MEAT, MEAT PREPARATIONS	1	No Quantity							45105			0
S3	2000	2000	2000	2	0	2	Export	528	Netherlands	NLD	466	Mali	MLI								01	MEAT, MEAT PREPARATIONS	1	No Quantity							73641			0
S3	2000	2000	2000	2	0	2	Export	528	Netherlands	NLD	470	Malta	MLT								01	MEAT, MEAT PREPARATIONS	1	No Quantity							2028812			0
S3	2000	2000	2000	2	0	2	Export	528	Netherlands	NLD	478	Mauritania	MRT								01	MEAT, MEAT PREPARATIONS	1	No Quantity							1615501			0
S3	2000	2000	2000	2	0	2	Export	528	Netherlands	NLD	480	Mauritius	MUS								01	MEAT, MEAT PREPARATIONS	1	No Quantity							35900			0
S3	2000	2000	2000	2	0	2	Export	528	Netherlands	NLD	490	Other Asia, nes									01	MEAT, MEAT PREPARATIONS	1	No Quantity							81926			0
S3	2000	2000	2000	2	0	2	Export	528	Netherlands	NLD	498	Rep. of Moldova	MDA								01	MEAT, MEAT PREPARATIONS	1	No Quantity							8832328			0
S3	2000	2000	2000	2	0	2	Export	528	Netherlands	NLD	504	Morocco	MAR								01	MEAT, MEAT PREPARATIONS	1	No Quantity							37741			0
S3	2000	2000	2000	2	0	2	Export	528	Netherlands	NLD	508	Mozambique	MOZ								01	MEAT, MEAT PREPARATIONS	1	No Quantity							127951			0
S3	2000	2000	2000	2	0	2	Export	528	Netherlands	NLD	512	Oman	OMN								01	MEAT, MEAT PREPARATIONS	1	No Quantity							182262			0
S3	2000	2000	2000	2	0	2	Export	528	Netherlands	NLD	524	Nepal	NPL								01	MEAT, MEAT PREPARATIONS	1	No Quantity							73641			0
S3	2000	2000	2000	2	0	2	Export	528	Netherlands	NLD	530	Neth. Antilles	ANT								01	MEAT, MEAT PREPARATIONS	1	No Quantity							3779629			0
S3	2000	2000	2000	2	0	2	Export	528	Netherlands	NLD	533	Aruba	ABW								01	MEAT, MEAT PREPARATIONS	1	No Quantity							2154922			0
S3	2000	2000	2000	2	0	2	Export	528	Netherlands	NLD	540	New Caledonia	NCL								01	MEAT, MEAT PREPARATIONS	1	No Quantity							586367			0
S3	2000	2000	2000	2	0	2	Export	528	Netherlands	NLD	554	New Zealand	NZL								01	MEAT, MEAT PREPARATIONS	1	No Quantity							24854			0
S3	2000	2000	2000	2	0	2	Export	528	Netherlands	NLD	562	Niger	NER								01	MEAT, MEAT PREPARATIONS	1	No Quantity							172136			0
S3	2000	2000	2000	2	0	2	Export	528	Netherlands	NLD	566	Nigeria	NGA								01	MEAT, MEAT PREPARATIONS	1	No Quantity							2884890			0
S3	2000	2000	2000	2	0	2	Export	528	Netherlands	NLD	568	Other Europe, nes									01	MEAT, MEAT PREPARATIONS	1	No Quantity							62595			0
S3	2000	2000	2000	2	0	2	Export	528	Netherlands	NLD	577	Other Africa, nes									01	MEAT, MEAT PREPARATIONS	1	No Quantity							813734			0
S3	2000	2000	2000	2	0	2	Export	528	Netherlands	NLD	579	Norway	NOR								01	MEAT, MEAT PREPARATIONS	1	No Quantity							635154			0
S3	2000	2000	2000	2	0	2	Export	528	Netherlands	NLD	591	Panama	PAN								01	MEAT, MEAT PREPARATIONS	1	No Quantity							99415			0
S3	2000	2000	2000	2	0	2	Export	528	Netherlands	NLD	598	Papua New Guinea	PNG								01	MEAT, MEAT PREPARATIONS	1	No Quantity							254062			0
S3	2000	2000	2000	2	0	2	Export	528	Netherlands	NLD	608	Philippines	PHL								01	MEAT, MEAT PREPARATIONS	1	No Quantity							5843420			0
S3	2000	2000	2000	2	0	2	Export	528	Netherlands	NLD	616	Poland	POL								01	MEAT, MEAT PREPARATIONS	1	No Quantity							3629585			0
S3	2000	2000	2000	2	0	2	Export	528	Netherlands	NLD	620	Portugal	PRT								01	MEAT, MEAT PREPARATIONS	1	No Quantity							40602014			0
S3	2000	2000	2000	2	0	2	Export	528	Netherlands	NLD	624	Guinea-Bissau	GNB								01	MEAT, MEAT PREPARATIONS	1	No Quantity							102177			0
S3	2000	2000	2000	2	0	2	Export	528	Netherlands	NLD	634	Qatar	QAT								01	MEAT, MEAT PREPARATIONS	1	No Quantity							1047544			0
S3	2000	2000	2000	2	0	2	Export	528	Netherlands	NLD	642	Romania	ROU								01	MEAT, MEAT PREPARATIONS	1	No Quantity							13464353			0
S3	2000	2000	2000	2	0	2	Export	528	Netherlands	NLD	643	Russian Federation	RUS								01	MEAT, MEAT PREPARATIONS	1	No Quantity							86709621			0
S3	2000	2000	2000	2	0	2	Export	528	Netherlands	NLD	662	Saint Lucia	LCA								01	MEAT, MEAT PREPARATIONS	1	No Quantity							10126			0
S3	2000	2000	2000	2	0	2	Export	528	Netherlands	NLD	666	Saint Pierre and Miquelon	SPM								01	MEAT, MEAT PREPARATIONS	1	No Quantity							99415			0
S3	2000	2000	2000	2	0	2	Export	528	Netherlands	NLD	670	Saint Vincent and the Grenadines	VCT								01	MEAT, MEAT PREPARATIONS	1	No Quantity							3682			0
S3	2000	2000	2000	2	0	2	Export	528	Netherlands	NLD	678	Sao Tome and Principe	STP								01	MEAT, MEAT PREPARATIONS	1	No Quantity							34980			0
S3	2000	2000	2000	2	0	2	Export	528	Netherlands	NLD	682	Saudi Arabia	SAU								01	MEAT, MEAT PREPARATIONS	1	No Quantity							579003			0
S3	2000	2000	2000	2	0	2	Export	528	Netherlands	NLD	686	Senegal	SEN								01	MEAT, MEAT PREPARATIONS	1	No Quantity							712478			0
S3	2000	2000	2000	2	0	2	Export	528	Netherlands	NLD	690	Seychelles	SYC								01	MEAT, MEAT PREPARATIONS	1	No Quantity							20251			0
S3	2000	2000	2000	2	0	2	Export	528	Netherlands	NLD	694	Sierra Leone	SLE								01	MEAT, MEAT PREPARATIONS	1	No Quantity							1409306			0
S3	2000	2000	2000	2	0	2	Export	528	Netherlands	NLD	699	India	IND								01	MEAT, MEAT PREPARATIONS	1	No Quantity							140839			0
S3	2000	2000	2000	2	0	2	Export	528	Netherlands	NLD	702	Singapore	SGP								01	MEAT, MEAT PREPARATIONS	1	No Quantity							14199843			0
S3	2000	2000	2000	2	0	2	Export	528	Netherlands	NLD	703	Slovakia	SVK								01	MEAT, MEAT PREPARATIONS	1	No Quantity							1059511			0
S3	2000	2000	2000	2	0	2	Export	528	Netherlands	NLD	705	Slovenia	SVN								01	MEAT, MEAT PREPARATIONS	1	No Quantity							6794311			0
S3	2000	2000	2000	2	0	2	Export	528	Netherlands	NLD	710	South Africa	ZAF								01	MEAT, MEAT PREPARATIONS	1	No Quantity							144521			0
S3	2000	2000	2000	2	0	2	Export	528	Netherlands	NLD	724	Spain	ESP								01	MEAT, MEAT PREPARATIONS	1	No Quantity							126117729			0
S3	2000	2000	2000	2	0	2	Export	528	Netherlands	NLD	740	Suriname	SUR								01	MEAT, MEAT PREPARATIONS	1	No Quantity							519170			0
S3	2000	2000	2000	2	0	2	Export	528	Netherlands	NLD	752	Sweden	SWE								01	MEAT, MEAT PREPARATIONS	1	No Quantity							31489850			0
S3	2000	2000	2000	2	0	2	Export	528	Netherlands	NLD	757	Switzerland	CHE								01	MEAT, MEAT PREPARATIONS	1	No Quantity							12292539			0
S3	2000	2000	2000	2	0	2	Export	528	Netherlands	NLD	762	Tajikistan	TJK								01	MEAT, MEAT PREPARATIONS	1	No Quantity							35900			0
S3	2000	2000	2000	2	0	2	Export	528	Netherlands	NLD	764	Thailand	THA								01	MEAT, MEAT PREPARATIONS	1	No Quantity							313895			0
S3	2000	2000	2000	2	0	2	Export	528	Netherlands	NLD	768	Togo	TGO								01	MEAT, MEAT PREPARATIONS	1	No Quantity							362682			0
S3	2000	2000	2000	2	0	2	Export	528	Netherlands	NLD	780	Trinidad and Tobago	TTO								01	MEAT, MEAT PREPARATIONS	1	No Quantity							6444			0
S3	2000	2000	2000	2	0	2	Export	528	Netherlands	NLD	784	United Arab Emirates	ARE								01	MEAT, MEAT PREPARATIONS	1	No Quantity							7940350			0
S3	2000	2000	2000	2	0	2	Export	528	Netherlands	NLD	792	Turkey	TUR								01	MEAT, MEAT PREPARATIONS	1	No Quantity							249459			0
S3	2000	2000	2000	2	0	2	Export	528	Netherlands	NLD	795	Turkmenistan	TKM								01	MEAT, MEAT PREPARATIONS	1	No Quantity							25774			0
S3	2000	2000	2000	2	0	2	Export	528	Netherlands	NLD	800	Uganda	UGA								01	MEAT, MEAT PREPARATIONS	1	No Quantity							921			0
S3	2000	2000	2000	2	0	2	Export	528	Netherlands	NLD	804	Ukraine	UKR								01	MEAT, MEAT PREPARATIONS	1	No Quantity							2988908			0
S3	2000	2000	2000	2	0	2	Export	528	Netherlands	NLD	807	North Macedonia	MKD								01	MEAT, MEAT PREPARATIONS	1	No Quantity							1362360			0
S3	2000	2000	2000	2	0	2	Export	528	Netherlands	NLD	818	Egypt	EGY								01	MEAT, MEAT PREPARATIONS	1	No Quantity							21905462			0
S3	2000	2000	2000	2	0	2	Export	528	Netherlands	NLD	826	United Kingdom	GBR								01	MEAT, MEAT PREPARATIONS	1	No Quantity							963021087			0
S3	2000	2000	2000	2	0	2	Export	528	Netherlands	NLD	834	United Rep. of Tanzania	TZA								01	MEAT, MEAT PREPARATIONS	1	No Quantity							5523			0
S3	2000	2000	2000	2	0	2	Export	528	Netherlands	NLD	839	Special Categories									01	MEAT, MEAT PREPARATIONS	1	No Quantity							9555852			0
S3	2000	2000	2000	2	0	2	Export	528	Netherlands	NLD	842	USA	USA								01	MEAT, MEAT PREPARATIONS	1	No Quantity							9415934			0
S3	2000	2000	2000	2	0	2	Export	528	Netherlands	NLD	854	Burkina Faso	BFA								01	MEAT, MEAT PREPARATIONS	1	No Quantity							12887			0
S3	2000	2000	2000	2	0	2	Export	528	Netherlands	NLD	860	Uzbekistan	UZB								01	MEAT, MEAT PREPARATIONS	1	No Quantity							106780			0
S3	2000	2000	2000	2	0	2	Export	528	Netherlands	NLD	862	Venezuela	VEN								01	MEAT, MEAT PREPARATIONS	1	No Quantity							34059			0
S3	2000	2000	2000	2	0	2	Export	528	Netherlands	NLD	876	Wallis and Futuna Isds	WLF								01	MEAT, MEAT PREPARATIONS	1	No Quantity							103098			0
S3	2000	2000	2000	2	0	2	Export	528	Netherlands	NLD	887	Yemen	YEM								01	MEAT, MEAT PREPARATIONS	1	No Quantity							36821			0
S3	2000	2000	2000	2	0	2	Export	528	Netherlands	NLD	891	Serbia and Montenegro	SCG								01	MEAT, MEAT PREPARATIONS	1	No Quantity							7324527			0
S3	2000	2000	2000	2	0	2	Export	528	Netherlands	NLD	899	Areas, nes									01	MEAT, MEAT PREPARATIONS	1	No Quantity							428959			0
S3	2000	2000	2000	2	0	2	Export	533	Aruba	ABW	0	World	WLD								01	MEAT, MEAT PREPARATIONS	1	No Quantity							5771039			0
S3	2000	2000	2000	2	0	2	Export	533	Aruba	ABW	28	Antigua and Barbuda	ATG								01	MEAT, MEAT PREPARATIONS	1	No Quantity							16866			0
S3	2000	2000	2000	2	0	2	Export	533	Aruba	ABW	36	Australia	AUS								01	MEAT, MEAT PREPARATIONS	1	No Quantity							11447			0
S3	2000	2000	2000	2	0	2	Export	533	Aruba	ABW	156	China	CHN								01	MEAT, MEAT PREPARATIONS	1	No Quantity							18743			0
S3	2000	2000	2000	2	0	2	Export	533	Aruba	ABW	170	Colombia	COL								01	MEAT, MEAT PREPARATIONS	1	No Quantity							3779955			0
S3	2000	2000	2000	2	0	2	Export	533	Aruba	ABW	340	Honduras	HND								01	MEAT, MEAT PREPARATIONS	1	No Quantity							84899			0
S3	2000	2000	2000	2	0	2	Export	533	Aruba	ABW	528	Netherlands	NLD								01	MEAT, MEAT PREPARATIONS	1	No Quantity							10514			0
S3	2000	2000	2000	2	0	2	Export	533	Aruba	ABW	530	Neth. Antilles	ANT								01	MEAT, MEAT PREPARATIONS	1	No Quantity							68106			0
S3	2000	2000	2000	2	0	2	Export	533	Aruba	ABW	591	Panama	PAN								01	MEAT, MEAT PREPARATIONS	1	No Quantity							35866			0
S3	2000	2000	2000	2	0	2	Export	533	Aruba	ABW	724	Spain	ESP								01	MEAT, MEAT PREPARATIONS	1	No Quantity							34922			0
S3	2000	2000	2000	2	0	2	Export	533	Aruba	ABW	842	USA	USA								01	MEAT, MEAT PREPARATIONS	1	No Quantity							142385			0
S3	2000	2000	2000	2	0	2	Export	533	Aruba	ABW	862	Venezuela	VEN								01	MEAT, MEAT PREPARATIONS	1	No Quantity							1567335			0
S3	2000	2000	2000	2	0	2	Export	528	Netherlands	NLD	0	World	WLD								02	DAIRY PRODUCTS,BIRD EGGS	1	No Quantity							3539121689			0
S3	2000	2000	2000	2	0	2	Export	528	Netherlands	NLD	4	Afghanistan	AFG								02	DAIRY PRODUCTS,BIRD EGGS	1	No Quantity							347034			0
S3	2000	2000	2000	2	0	2	Export	528	Netherlands	NLD	8	Albania	ALB								02	DAIRY PRODUCTS,BIRD EGGS	1	No Quantity							102177			0
S3	2000	2000	2000	2	0	2	Export	528	Netherlands	NLD	12	Algeria	DZA								02	DAIRY PRODUCTS,BIRD EGGS	1	No Quantity							25784507			0
S3	2000	2000	2000	2	0	2	Export	528	Netherlands	NLD	20	Andorra	AND								02	DAIRY PRODUCTS,BIRD EGGS	1	No Quantity							1521609			0
S3	2000	2000	2000	2	0	2	Export	528	Netherlands	NLD	24	Angola	AGO								02	DAIRY PRODUCTS,BIRD EGGS	1	No Quantity							13898835			0
S3	2000	2000	2000	2	0	2	Export	528	Netherlands	NLD	28	Antigua and Barbuda	ATG								02	DAIRY PRODUCTS,BIRD EGGS	1	No Quantity							607539			0
S3	2000	2000	2000	2	0	2	Export	528	Netherlands	NLD	31	Azerbaijan	AZE								02	DAIRY PRODUCTS,BIRD EGGS	1	No Quantity							173977			0
S3	2000	2000	2000	2	0	2	Export	528	Netherlands	NLD	32	Argentina	ARG								02	DAIRY PRODUCTS,BIRD EGGS	1	No Quantity							926957			0
S3	2000	2000	2000	2	0	2	Export	528	Netherlands	NLD	36	Australia	AUS								02	DAIRY PRODUCTS,BIRD EGGS	1	No Quantity							4781148			0
S3	2000	2000	2000	2	0	2	Export	528	Netherlands	NLD	40	Austria	AUT								02	DAIRY PRODUCTS,BIRD EGGS	1	No Quantity							30092510			0
S3	2000	2000	2000	2	0	2	Export	528	Netherlands	NLD	44	Bahamas	BHS								02	DAIRY PRODUCTS,BIRD EGGS	1	No Quantity							1195747			0
S3	2000	2000	2000	2	0	2	Export	528	Netherlands	NLD	48	Bahrain	BHR								02	DAIRY PRODUCTS,BIRD EGGS	1	No Quantity							7319004			0
S3	2000	2000	2000	2	0	2	Export	528	Netherlands	NLD	50	Bangladesh	BGD								02	DAIRY PRODUCTS,BIRD EGGS	1	No Quantity							1164450			0
S3	2000	2000	2000	2	0	2	Export	528	Netherlands	NLD	51	Armenia	ARM								02	DAIRY PRODUCTS,BIRD EGGS	1	No Quantity							55231			0
S3	2000	2000	2000	2	0	2	Export	528	Netherlands	NLD	52	Barbados	BRB								02	DAIRY PRODUCTS,BIRD EGGS	1	No Quantity							1426796			0
S3	2000	2000	2000	2	0	2	Export	528	Netherlands	NLD	56	Belgium	BEL								02	DAIRY PRODUCTS,BIRD EGGS	1	No Quantity							395870560			0
S3	2000	2000	2000	2	0	2	Export	528	Netherlands	NLD	60	Bermuda	BMU								02	DAIRY PRODUCTS,BIRD EGGS	1	No Quantity							12887			0
S3	2000	2000	2000	2	0	2	Export	528	Netherlands	NLD	68	Bolivia (Plurinational State of)	BOL								02	DAIRY PRODUCTS,BIRD EGGS	1	No Quantity							3277949			0
S3	2000	2000	2000	2	0	2	Export	528	Netherlands	NLD	70	Bosnia Herzegovina	BIH								02	DAIRY PRODUCTS,BIRD EGGS	1	No Quantity							749298			0
S3	2000	2000	2000	2	0	2	Export	528	Netherlands	NLD	72	Botswana	BWA								02	DAIRY PRODUCTS,BIRD EGGS	1	No Quantity							204354			0
S3	2000	2000	2000	2	0	2	Export	528	Netherlands	NLD	76	Brazil	BRA								02	DAIRY PRODUCTS,BIRD EGGS	1	No Quantity							11299305			0
S3	2000	2000	2000	2	0	2	Export	528	Netherlands	NLD	84	Belize	BLZ								02	DAIRY PRODUCTS,BIRD EGGS	1	No Quantity							3722557			0
S3	2000	2000	2000	2	0	2	Export	528	Netherlands	NLD	96	Brunei Darussalam	BRN								02	DAIRY PRODUCTS,BIRD EGGS	1	No Quantity							649883			0
S3	2000	2000	2000	2	0	2	Export	528	Netherlands	NLD	100	Bulgaria	BGR								02	DAIRY PRODUCTS,BIRD EGGS	1	No Quantity							1338427			0
S3	2000	2000	2000	2	0	2	Export	528	Netherlands	NLD	108	Burundi	BDI								02	DAIRY PRODUCTS,BIRD EGGS	1	No Quantity							162010			0
S3	2000	2000	2000	2	0	2	Export	528	Netherlands	NLD	116	Cambodia	KHM								02	DAIRY PRODUCTS,BIRD EGGS	1	No Quantity							177659			0
S3	2000	2000	2000	2	0	2	Export	528	Netherlands	NLD	120	Cameroon	CMR								02	DAIRY PRODUCTS,BIRD EGGS	1	No Quantity							4804161			0
S3	2000	2000	2000	2	0	2	Export	528	Netherlands	NLD	124	Canada	CAN								02	DAIRY PRODUCTS,BIRD EGGS	1	No Quantity							10551848			0
S3	2000	2000	2000	2	0	2	Export	528	Netherlands	NLD	132	Cabo Verde	CPV								02	DAIRY PRODUCTS,BIRD EGGS	1	No Quantity							2989828			0
S3	2000	2000	2000	2	0	2	Export	528	Netherlands	NLD	136	Cayman Isds	CYM								02	DAIRY PRODUCTS,BIRD EGGS	1	No Quantity							14728			0
S3	2000	2000	2000	2	0	2	Export	528	Netherlands	NLD	140	Central African Rep.	CAF								02	DAIRY PRODUCTS,BIRD EGGS	1	No Quantity							509044			0
S3	2000	2000	2000	2	0	2	Export	528	Netherlands	NLD	144	Sri Lanka	LKA								02	DAIRY PRODUCTS,BIRD EGGS	1	No Quantity							991393			0
S3	2000	2000	2000	2	0	2	Export	528	Netherlands	NLD	148	Chad	TCD								02	DAIRY PRODUCTS,BIRD EGGS	1	No Quantity							248539			0
S3	2000	2000	2000	2	0	2	Export	528	Netherlands	NLD	152	Chile	CHL								02	DAIRY PRODUCTS,BIRD EGGS	1	No Quantity							3129746			0
S3	2000	2000	2000	2	0	2	Export	528	Netherlands	NLD	156	China	CHN								02	DAIRY PRODUCTS,BIRD EGGS	1	No Quantity							10689004			0
S3	2000	2000	2000	2	0	2	Export	528	Netherlands	NLD	170	Colombia	COL								02	DAIRY PRODUCTS,BIRD EGGS	1	No Quantity							1563953			0
S3	2000	2000	2000	2	0	2	Export	528	Netherlands	NLD	174	Comoros	COM								02	DAIRY PRODUCTS,BIRD EGGS	1	No Quantity							189626			0
S3	2000	2000	2000	2	0	2	Export	528	Netherlands	NLD	175	Mayotte	MYT								02	DAIRY PRODUCTS,BIRD EGGS	1	No Quantity							22092			0
S3	2000	2000	2000	2	0	2	Export	528	Netherlands	NLD	178	Congo	COG								02	DAIRY PRODUCTS,BIRD EGGS	1	No Quantity							5190776			0
S3	2000	2000	2000	2	0	2	Export	528	Netherlands	NLD	180	Dem. Rep. of the Congo	COD								02	DAIRY PRODUCTS,BIRD EGGS	1	No Quantity							6475813			0
S3	2000	2000	2000	2	0	2	Export	528	Netherlands	NLD	188	Costa Rica	CRI								02	DAIRY PRODUCTS,BIRD EGGS	1	No Quantity							1250057			0
S3	2000	2000	2000	2	0	2	Export	528	Netherlands	NLD	191	Croatia	HRV								02	DAIRY PRODUCTS,BIRD EGGS	1	No Quantity							1156165			0
S3	2000	2000	2000	2	0	2	Export	528	Netherlands	NLD	192	Cuba	CUB								02	DAIRY PRODUCTS,BIRD EGGS	1	No Quantity							20551387			0
S3	2000	2000	2000	2	0	2	Export	528	Netherlands	NLD	196	Cyprus	CYP								02	DAIRY PRODUCTS,BIRD EGGS	1	No Quantity							3674690			0
S3	2000	2000	2000	2	0	2	Export	528	Netherlands	NLD	203	Czechia	CZE								02	DAIRY PRODUCTS,BIRD EGGS	1	No Quantity							821098			0
S3	2000	2000	2000	2	0	2	Export	528	Netherlands	NLD	204	Benin	BEN								02	DAIRY PRODUCTS,BIRD EGGS	1	No Quantity							9015510			0
S3	2000	2000	2000	2	0	2	Export	528	Netherlands	NLD	208	Denmark	DNK								02	DAIRY PRODUCTS,BIRD EGGS	1	No Quantity							26555897			0
S3	2000	2000	2000	2	0	2	Export	528	Netherlands	NLD	212	Dominica	DMA								02	DAIRY PRODUCTS,BIRD EGGS	1	No Quantity							995996			0
S3	2000	2000	2000	2	0	2	Export	528	Netherlands	NLD	214	Dominican Rep.	DOM								02	DAIRY PRODUCTS,BIRD EGGS	1	No Quantity							19504763			0
S3	2000	2000	2000	2	0	2	Export	528	Netherlands	NLD	218	Ecuador	ECU								02	DAIRY PRODUCTS,BIRD EGGS	1	No Quantity							283518			0
S3	2000	2000	2000	2	0	2	Export	528	Netherlands	NLD	222	El Salvador	SLV								02	DAIRY PRODUCTS,BIRD EGGS	1	No Quantity							4330096			0
S3	2000	2000	2000	2	0	2	Export	528	Netherlands	NLD	226	Equatorial Guinea	GNQ								02	DAIRY PRODUCTS,BIRD EGGS	1	No Quantity							1121186			0
S3	2000	2000	2000	2	0	2	Export	528	Netherlands	NLD	231	Ethiopia	ETH								02	DAIRY PRODUCTS,BIRD EGGS	1	No Quantity							876329			0
S3	2000	2000	2000	2	0	2	Export	528	Netherlands	NLD	232	Eritrea	ERI								02	DAIRY PRODUCTS,BIRD EGGS	1	No Quantity							2121784			0
S3	2000	2000	2000	2	0	2	Export	528	Netherlands	NLD	233	Estonia	EST								02	DAIRY PRODUCTS,BIRD EGGS	1	No Quantity							412390			0
S3	2000	2000	2000	2	0	2	Export	528	Netherlands	NLD	234	Faeroe Isds	FRO								02	DAIRY PRODUCTS,BIRD EGGS	1	No Quantity							4603			0
S3	2000	2000	2000	2	0	2	Export	528	Netherlands	NLD	246	Finland	FIN								02	DAIRY PRODUCTS,BIRD EGGS	1	No Quantity							7036406			0
S3	2000	2000	2000	2	0	2	Export	528	Netherlands	NLD	251	France	FRA								02	DAIRY PRODUCTS,BIRD EGGS	1	No Quantity							262122694			0
S3	2000	2000	2000	2	0	2	Export	528	Netherlands	NLD	262	Djibouti	DJI								02	DAIRY PRODUCTS,BIRD EGGS	1	No Quantity							13114557			0
S3	2000	2000	2000	2	0	2	Export	528	Netherlands	NLD	266	Gabon	GAB								02	DAIRY PRODUCTS,BIRD EGGS	1	No Quantity							5881161			0
S3	2000	2000	2000	2	0	2	Export	528	Netherlands	NLD	268	Georgia	GEO								02	DAIRY PRODUCTS,BIRD EGGS	1	No Quantity							1395499			0
S3	2000	2000	2000	2	0	2	Export	528	Netherlands	NLD	270	Gambia	GMB								02	DAIRY PRODUCTS,BIRD EGGS	1	No Quantity							4606250			0
S3	2000	2000	2000	2	0	2	Export	528	Netherlands	NLD	275	State of Palestine	PSE								02	DAIRY PRODUCTS,BIRD EGGS	1	No Quantity							58913			0
S3	2000	2000	2000	2	0	2	Export	528	Netherlands	NLD	276	Germany	DEU								02	DAIRY PRODUCTS,BIRD EGGS	1	No Quantity							1234220966			0
S3	2000	2000	2000	2	0	2	Export	528	Netherlands	NLD	288	Ghana	GHA								02	DAIRY PRODUCTS,BIRD EGGS	1	No Quantity							5247848			0
S3	2000	2000	2000	2	0	2	Export	528	Netherlands	NLD	292	Gibraltar	GIB								02	DAIRY PRODUCTS,BIRD EGGS	1	No Quantity							519170			0
S3	2000	2000	2000	2	0	2	Export	528	Netherlands	NLD	300	Greece	GRC								02	DAIRY PRODUCTS,BIRD EGGS	1	No Quantity							133286689			0
S3	2000	2000	2000	2	0	2	Export	528	Netherlands	NLD	308	Grenada	GRD								02	DAIRY PRODUCTS,BIRD EGGS	1	No Quantity							1303447			0
S3	2000	2000	2000	2	0	2	Export	528	Netherlands	NLD	320	Guatemala	GTM								02	DAIRY PRODUCTS,BIRD EGGS	1	No Quantity							1420353			0
S3	2000	2000	2000	2	0	2	Export	528	Netherlands	NLD	324	Guinea	GIN								02	DAIRY PRODUCTS,BIRD EGGS	1	No Quantity							3932434			0
S3	2000	2000	2000	2	0	2	Export	528	Netherlands	NLD	328	Guyana	GUY								02	DAIRY PRODUCTS,BIRD EGGS	1	No Quantity							4392691			0
S3	2000	2000	2000	2	0	2	Export	528	Netherlands	NLD	332	Haiti	HTI								02	DAIRY PRODUCTS,BIRD EGGS	1	No Quantity							6612049			0
S3	2000	2000	2000	2	0	2	Export	528	Netherlands	NLD	340	Honduras	HND								02	DAIRY PRODUCTS,BIRD EGGS	1	No Quantity							1394578			0
S3	2000	2000	2000	2	0	2	Export	528	Netherlands	NLD	344	China, Hong Kong SAR	HKG								02	DAIRY PRODUCTS,BIRD EGGS	1	No Quantity							16166981			0
S3	2000	2000	2000	2	0	2	Export	528	Netherlands	NLD	348	Hungary	HUN								02	DAIRY PRODUCTS,BIRD EGGS	1	No Quantity							759424			0
S3	2000	2000	2000	2	0	2	Export	528	Netherlands	NLD	352	Iceland	ISL								02	DAIRY PRODUCTS,BIRD EGGS	1	No Quantity							94813			0
S3	2000	2000	2000	2	0	2	Export	528	Netherlands	NLD	360	Indonesia	IDN								02	DAIRY PRODUCTS,BIRD EGGS	1	No Quantity							31374786			0
S3	2000	2000	2000	2	0	2	Export	528	Netherlands	NLD	364	Iran	IRN								02	DAIRY PRODUCTS,BIRD EGGS	1	No Quantity							235651			0
S3	2000	2000	2000	2	0	2	Export	528	Netherlands	NLD	368	Iraq	IRQ								02	DAIRY PRODUCTS,BIRD EGGS	1	No Quantity							2732084			0
S3	2000	2000	2000	2	0	2	Export	528	Netherlands	NLD	372	Ireland	IRL								02	DAIRY PRODUCTS,BIRD EGGS	1	No Quantity							7248124			0
S3	2000	2000	2000	2	0	2	Export	528	Netherlands	NLD	376	Israel	ISR								02	DAIRY PRODUCTS,BIRD EGGS	1	No Quantity							1441524			0
S3	2000	2000	2000	2	0	2	Export	528	Netherlands	NLD	381	Italy	ITA								02	DAIRY PRODUCTS,BIRD EGGS	1	No Quantity							113404515			0
S3	2000	2000	2000	2	0	2	Export	528	Netherlands	NLD	384	Côte d'Ivoire	CIV								02	DAIRY PRODUCTS,BIRD EGGS	1	No Quantity							9133336			0
S3	2000	2000	2000	2	0	2	Export	528	Netherlands	NLD	388	Jamaica	JAM								02	DAIRY PRODUCTS,BIRD EGGS	1	No Quantity							682101			0
S3	2000	2000	2000	2	0	2	Export	528	Netherlands	NLD	392	Japan	JPN								02	DAIRY PRODUCTS,BIRD EGGS	1	No Quantity							54567126			0
S3	2000	2000	2000	2	0	2	Export	528	Netherlands	NLD	398	Kazakhstan	KAZ								02	DAIRY PRODUCTS,BIRD EGGS	1	No Quantity							1211396			0
S3	2000	2000	2000	2	0	2	Export	528	Netherlands	NLD	400	Jordan	JOR								02	DAIRY PRODUCTS,BIRD EGGS	1	No Quantity							11571777			0
S3	2000	2000	2000	2	0	2	Export	528	Netherlands	NLD	404	Kenya	KEN								02	DAIRY PRODUCTS,BIRD EGGS	1	No Quantity							721683			0
S3	2000	2000	2000	2	0	2	Export	528	Netherlands	NLD	408	Dem. People's Rep. of Korea	PRK								02	DAIRY PRODUCTS,BIRD EGGS	1	No Quantity							182262			0
S3	2000	2000	2000	2	0	2	Export	528	Netherlands	NLD	410	Rep. of Korea	KOR								02	DAIRY PRODUCTS,BIRD EGGS	1	No Quantity							13184516			0
S3	2000	2000	2000	2	0	2	Export	528	Netherlands	NLD	414	Kuwait	KWT								02	DAIRY PRODUCTS,BIRD EGGS	1	No Quantity							18075205			0
S3	2000	2000	2000	2	0	2	Export	528	Netherlands	NLD	422	Lebanon	LBN								02	DAIRY PRODUCTS,BIRD EGGS	1	No Quantity							11357297			0
S3	2000	2000	2000	2	0	2	Export	528	Netherlands	NLD	428	Latvia	LVA								02	DAIRY PRODUCTS,BIRD EGGS	1	No Quantity							58913			0
S3	2000	2000	2000	2	0	2	Export	528	Netherlands	NLD	430	Liberia	LBR								02	DAIRY PRODUCTS,BIRD EGGS	1	No Quantity							2185299			0
S3	2000	2000	2000	2	0	2	Export	528	Netherlands	NLD	434	Libya	LBY								02	DAIRY PRODUCTS,BIRD EGGS	1	No Quantity							23404979			0
S3	2000	2000	2000	2	0	2	Export	528	Netherlands	NLD	440	Lithuania	LTU								02	DAIRY PRODUCTS,BIRD EGGS	1	No Quantity							387536			0
S3	2000	2000	2000	2	0	2	Export	528	Netherlands	NLD	442	Luxembourg	LUX								02	DAIRY PRODUCTS,BIRD EGGS	1	No Quantity							1308050			0
S3	2000	2000	2000	2	0	2	Export	528	Netherlands	NLD	450	Madagascar	MDG								02	DAIRY PRODUCTS,BIRD EGGS	1	No Quantity							623188			0
S3	2000	2000	2000	2	0	2	Export	528	Netherlands	NLD	454	Malawi	MWI								02	DAIRY PRODUCTS,BIRD EGGS	1	No Quantity							381093			0
S3	2000	2000	2000	2	0	2	Export	528	Netherlands	NLD	458	Malaysia	MYS								02	DAIRY PRODUCTS,BIRD EGGS	1	No Quantity							7303355			0
S3	2000	2000	2000	2	0	2	Export	528	Netherlands	NLD	462	Maldives	MDV								02	DAIRY PRODUCTS,BIRD EGGS	1	No Quantity							2515764			0
S3	2000	2000	2000	2	0	2	Export	528	Netherlands	NLD	466	Mali	MLI								02	DAIRY PRODUCTS,BIRD EGGS	1	No Quantity							2653841			0
S3	2000	2000	2000	2	0	2	Export	528	Netherlands	NLD	470	Malta	MLT								02	DAIRY PRODUCTS,BIRD EGGS	1	No Quantity							4187416			0
S3	2000	2000	2000	2	0	2	Export	528	Netherlands	NLD	478	Mauritania	MRT								02	DAIRY PRODUCTS,BIRD EGGS	1	No Quantity							1138675			0
S3	2000	2000	2000	2	0	2	Export	528	Netherlands	NLD	480	Mauritius	MUS								02	DAIRY PRODUCTS,BIRD EGGS	1	No Quantity							1381691			0
S3	2000	2000	2000	2	0	2	Export	528	Netherlands	NLD	484	Mexico	MEX								02	DAIRY PRODUCTS,BIRD EGGS	1	No Quantity							35961705			0
S3	2000	2000	2000	2	0	2	Export	528	Netherlands	NLD	490	Other Asia, nes									02	DAIRY PRODUCTS,BIRD EGGS	1	No Quantity							9156349			0
S3	2000	2000	2000	2	0	2	Export	528	Netherlands	NLD	496	Mongolia	MNG								02	DAIRY PRODUCTS,BIRD EGGS	1	No Quantity							921			0
S3	2000	2000	2000	2	0	2	Export	528	Netherlands	NLD	504	Morocco	MAR								02	DAIRY PRODUCTS,BIRD EGGS	1	No Quantity							11460394			0
S3	2000	2000	2000	2	0	2	Export	528	Netherlands	NLD	508	Mozambique	MOZ								02	DAIRY PRODUCTS,BIRD EGGS	1	No Quantity							46946			0
S3	2000	2000	2000	2	0	2	Export	528	Netherlands	NLD	512	Oman	OMN								02	DAIRY PRODUCTS,BIRD EGGS	1	No Quantity							27179085			0
S3	2000	2000	2000	2	0	2	Export	528	Netherlands	NLD	524	Nepal	NPL								02	DAIRY PRODUCTS,BIRD EGGS	1	No Quantity							156487			0
S3	2000	2000	2000	2	0	2	Export	528	Netherlands	NLD	530	Neth. Antilles	ANT								02	DAIRY PRODUCTS,BIRD EGGS	1	No Quantity							14904036			0
S3	2000	2000	2000	2	0	2	Export	528	Netherlands	NLD	533	Aruba	ABW								02	DAIRY PRODUCTS,BIRD EGGS	1	No Quantity							9565977			0
S3	2000	2000	2000	2	0	2	Export	528	Netherlands	NLD	540	New Caledonia	NCL								02	DAIRY PRODUCTS,BIRD EGGS	1	No Quantity							23013			0
S3	2000	2000	2000	2	0	2	Export	528	Netherlands	NLD	554	New Zealand	NZL								02	DAIRY PRODUCTS,BIRD EGGS	1	No Quantity							113223			0
S3	2000	2000	2000	2	0	2	Export	528	Netherlands	NLD	558	Nicaragua	NIC								02	DAIRY PRODUCTS,BIRD EGGS	1	No Quantity							1423114			0
S3	2000	2000	2000	2	0	2	Export	528	Netherlands	NLD	562	Niger	NER								02	DAIRY PRODUCTS,BIRD EGGS	1	No Quantity							1779353			0
S3	2000	2000	2000	2	0	2	Export	528	Netherlands	NLD	566	Nigeria	NGA								02	DAIRY PRODUCTS,BIRD EGGS	1	No Quantity							34895750			0
S3	2000	2000	2000	2	0	2	Export	528	Netherlands	NLD	568	Other Europe, nes									02	DAIRY PRODUCTS,BIRD EGGS	1	No Quantity							10126			0
S3	2000	2000	2000	2	0	2	Export	528	Netherlands	NLD	577	Other Africa, nes									02	DAIRY PRODUCTS,BIRD EGGS	1	No Quantity							14935333			0
S3	2000	2000	2000	2	0	2	Export	528	Netherlands	NLD	579	Norway	NOR								02	DAIRY PRODUCTS,BIRD EGGS	1	No Quantity							702352			0
S3	2000	2000	2000	2	0	2	Export	528	Netherlands	NLD	583	FS Micronesia	FSM								02	DAIRY PRODUCTS,BIRD EGGS	1	No Quantity							23013			0
S3	2000	2000	2000	2	0	2	Export	528	Netherlands	NLD	586	Pakistan	PAK								02	DAIRY PRODUCTS,BIRD EGGS	1	No Quantity							278916			0
S3	2000	2000	2000	2	0	2	Export	528	Netherlands	NLD	591	Panama	PAN								02	DAIRY PRODUCTS,BIRD EGGS	1	No Quantity							2860956			0
S3	2000	2000	2000	2	0	2	Export	528	Netherlands	NLD	600	Paraguay	PRY								02	DAIRY PRODUCTS,BIRD EGGS	1	No Quantity							28536			0
S3	2000	2000	2000	2	0	2	Export	528	Netherlands	NLD	604	Peru	PER								02	DAIRY PRODUCTS,BIRD EGGS	1	No Quantity							930639			0
S3	2000	2000	2000	2	0	2	Export	528	Netherlands	NLD	608	Philippines	PHL								02	DAIRY PRODUCTS,BIRD EGGS	1	No Quantity							14566207			0
S3	2000	2000	2000	2	0	2	Export	528	Netherlands	NLD	616	Poland	POL								02	DAIRY PRODUCTS,BIRD EGGS	1	No Quantity							4203065			0
S3	2000	2000	2000	2	0	2	Export	528	Netherlands	NLD	620	Portugal	PRT								02	DAIRY PRODUCTS,BIRD EGGS	1	No Quantity							7364109			0
S3	2000	2000	2000	2	0	2	Export	528	Netherlands	NLD	624	Guinea-Bissau	GNB								02	DAIRY PRODUCTS,BIRD EGGS	1	No Quantity							581765			0
S3	2000	2000	2000	2	0	2	Export	528	Netherlands	NLD	634	Qatar	QAT								02	DAIRY PRODUCTS,BIRD EGGS	1	No Quantity							10799466			0
S3	2000	2000	2000	2	0	2	Export	528	Netherlands	NLD	642	Romania	ROU								02	DAIRY PRODUCTS,BIRD EGGS	1	No Quantity							633313			0
S3	2000	2000	2000	2	0	2	Export	528	Netherlands	NLD	643	Russian Federation	RUS								02	DAIRY PRODUCTS,BIRD EGGS	1	No Quantity							21440603			0
S3	2000	2000	2000	2	0	2	Export	528	Netherlands	NLD	646	Rwanda	RWA								02	DAIRY PRODUCTS,BIRD EGGS	1	No Quantity							1065034			0
S3	2000	2000	2000	2	0	2	Export	528	Netherlands	NLD	659	Saint Kitts and Nevis	KNA								02	DAIRY PRODUCTS,BIRD EGGS	1	No Quantity							506282			0
S3	2000	2000	2000	2	0	2	Export	528	Netherlands	NLD	662	Saint Lucia	LCA								02	DAIRY PRODUCTS,BIRD EGGS	1	No Quantity							277995			0
S3	2000	2000	2000	2	0	2	Export	528	Netherlands	NLD	666	Saint Pierre and Miquelon	SPM								02	DAIRY PRODUCTS,BIRD EGGS	1	No Quantity							23013			0
S3	2000	2000	2000	2	0	2	Export	528	Netherlands	NLD	670	Saint Vincent and the Grenadines	VCT								02	DAIRY PRODUCTS,BIRD EGGS	1	No Quantity							895660			0
S3	2000	2000	2000	2	0	2	Export	528	Netherlands	NLD	674	San Marino	SMR								02	DAIRY PRODUCTS,BIRD EGGS	1	No Quantity							66277			0
S3	2000	2000	2000	2	0	2	Export	528	Netherlands	NLD	678	Sao Tome and Principe	STP								02	DAIRY PRODUCTS,BIRD EGGS	1	No Quantity							187785			0
S3	2000	2000	2000	2	0	2	Export	528	Netherlands	NLD	682	Saudi Arabia	SAU								02	DAIRY PRODUCTS,BIRD EGGS	1	No Quantity							117069080			0
S3	2000	2000	2000	2	0	2	Export	528	Netherlands	NLD	686	Senegal	SEN								02	DAIRY PRODUCTS,BIRD EGGS	1	No Quantity							786119			0
S3	2000	2000	2000	2	0	2	Export	528	Netherlands	NLD	690	Seychelles	SYC								02	DAIRY PRODUCTS,BIRD EGGS	1	No Quantity							861601			0
S3	2000	2000	2000	2	0	2	Export	528	Netherlands	NLD	694	Sierra Leone	SLE								02	DAIRY PRODUCTS,BIRD EGGS	1	No Quantity							3912183			0
S3	2000	2000	2000	2	0	2	Export	528	Netherlands	NLD	699	India	IND								02	DAIRY PRODUCTS,BIRD EGGS	1	No Quantity							1774750			0
S3	2000	2000	2000	2	0	2	Export	528	Netherlands	NLD	702	Singapore	SGP								02	DAIRY PRODUCTS,BIRD EGGS	1	No Quantity							18464583			0
S3	2000	2000	2000	2	0	2	Export	528	Netherlands	NLD	703	Slovakia	SVK								02	DAIRY PRODUCTS,BIRD EGGS	1	No Quantity							405947			0
S3	2000	2000	2000	2	0	2	Export	528	Netherlands	NLD	704	Viet Nam	VNM								02	DAIRY PRODUCTS,BIRD EGGS	1	No Quantity							3630506			0
S3	2000	2000	2000	2	0	2	Export	528	Netherlands	NLD	705	Slovenia	SVN								02	DAIRY PRODUCTS,BIRD EGGS	1	No Quantity							680260			0
S3	2000	2000	2000	2	0	2	Export	528	Netherlands	NLD	706	Somalia	SOM								02	DAIRY PRODUCTS,BIRD EGGS	1	No Quantity							2124545			0
S3	2000	2000	2000	2	0	2	Export	528	Netherlands	NLD	710	South Africa	ZAF								02	DAIRY PRODUCTS,BIRD EGGS	1	No Quantity							4895291			0
S3	2000	2000	2000	2	0	2	Export	528	Netherlands	NLD	716	Zimbabwe	ZWE								02	DAIRY PRODUCTS,BIRD EGGS	1	No Quantity							6444			0
S3	2000	2000	2000	2	0	2	Export	528	Netherlands	NLD	724	Spain	ESP								02	DAIRY PRODUCTS,BIRD EGGS	1	No Quantity							83978457			0
S3	2000	2000	2000	2	0	2	Export	528	Netherlands	NLD	736	Fmr Sudan	SDN								02	DAIRY PRODUCTS,BIRD EGGS	1	No Quantity							6249367			0
S3	2000	2000	2000	2	0	2	Export	528	Netherlands	NLD	740	Suriname	SUR								02	DAIRY PRODUCTS,BIRD EGGS	1	No Quantity							3595526			0
S3	2000	2000	2000	2	0	2	Export	528	Netherlands	NLD	752	Sweden	SWE								02	DAIRY PRODUCTS,BIRD EGGS	1	No Quantity							27992819			0
S3	2000	2000	2000	2	0	2	Export	528	Netherlands	NLD	757	Switzerland	CHE								02	DAIRY PRODUCTS,BIRD EGGS	1	No Quantity							28599437			0
S3	2000	2000	2000	2	0	2	Export	528	Netherlands	NLD	760	Syria	SYR								02	DAIRY PRODUCTS,BIRD EGGS	1	No Quantity							12641413			0
S3	2000	2000	2000	2	0	2	Export	528	Netherlands	NLD	764	Thailand	THA								02	DAIRY PRODUCTS,BIRD EGGS	1	No Quantity							17919638			0
S3	2000	2000	2000	2	0	2	Export	528	Netherlands	NLD	768	Togo	TGO								02	DAIRY PRODUCTS,BIRD EGGS	1	No Quantity							4474617			0
S3	2000	2000	2000	2	0	2	Export	528	Netherlands	NLD	780	Trinidad and Tobago	TTO								02	DAIRY PRODUCTS,BIRD EGGS	1	No Quantity							1412068			0
S3	2000	2000	2000	2	0	2	Export	528	Netherlands	NLD	784	United Arab Emirates	ARE								02	DAIRY PRODUCTS,BIRD EGGS	1	No Quantity							73876740			0
S3	2000	2000	2000	2	0	2	Export	528	Netherlands	NLD	788	Tunisia	TUN								02	DAIRY PRODUCTS,BIRD EGGS	1	No Quantity							1953330			0
S3	2000	2000	2000	2	0	2	Export	528	Netherlands	NLD	792	Turkey	TUR								02	DAIRY PRODUCTS,BIRD EGGS	1	No Quantity							3155521			0
S3	2000	2000	2000	2	0	2	Export	528	Netherlands	NLD	795	Turkmenistan	TKM								02	DAIRY PRODUCTS,BIRD EGGS	1	No Quantity							15649			0
S3	2000	2000	2000	2	0	2	Export	528	Netherlands	NLD	800	Uganda	UGA								02	DAIRY PRODUCTS,BIRD EGGS	1	No Quantity							475906			0
S3	2000	2000	2000	2	0	2	Export	528	Netherlands	NLD	804	Ukraine	UKR								02	DAIRY PRODUCTS,BIRD EGGS	1	No Quantity							558752			0
S3	2000	2000	2000	2	0	2	Export	528	Netherlands	NLD	807	North Macedonia	MKD								02	DAIRY PRODUCTS,BIRD EGGS	1	No Quantity							95733			0
S3	2000	2000	2000	2	0	2	Export	528	Netherlands	NLD	818	Egypt	EGY								02	DAIRY PRODUCTS,BIRD EGGS	1	No Quantity							22628066			0
S3	2000	2000	2000	2	0	2	Export	528	Netherlands	NLD	826	United Kingdom	GBR								02	DAIRY PRODUCTS,BIRD EGGS	1	No Quantity							110414687			0
S3	2000	2000	2000	2	0	2	Export	528	Netherlands	NLD	834	United Rep. of Tanzania	TZA								02	DAIRY PRODUCTS,BIRD EGGS	1	No Quantity							1264786			0
S3	2000	2000	2000	2	0	2	Export	528	Netherlands	NLD	839	Special Categories									02	DAIRY PRODUCTS,BIRD EGGS	1	No Quantity							2678695			0
S3	2000	2000	2000	2	0	2	Export	528	Netherlands	NLD	842	USA	USA								02	DAIRY PRODUCTS,BIRD EGGS	1	No Quantity							35444377			0
S3	2000	2000	2000	2	0	2	Export	528	Netherlands	NLD	854	Burkina Faso	BFA								02	DAIRY PRODUCTS,BIRD EGGS	1	No Quantity							2808487			0
S3	2000	2000	2000	2	0	2	Export	528	Netherlands	NLD	858	Uruguay	URY								02	DAIRY PRODUCTS,BIRD EGGS	1	No Quantity							45105			0
S3	2000	2000	2000	2	0	2	Export	528	Netherlands	NLD	860	Uzbekistan	UZB								02	DAIRY PRODUCTS,BIRD EGGS	1	No Quantity							287200			0
S3	2000	2000	2000	2	0	2	Export	528	Netherlands	NLD	862	Venezuela	VEN								02	DAIRY PRODUCTS,BIRD EGGS	1	No Quantity							23213512			0
S3	2000	2000	2000	2	0	2	Export	528	Netherlands	NLD	887	Yemen	YEM								02	DAIRY PRODUCTS,BIRD EGGS	1	No Quantity							7130298			0
S3	2000	2000	2000	2	0	2	Export	528	Netherlands	NLD	891	Serbia and Montenegro	SCG								02	DAIRY PRODUCTS,BIRD EGGS	1	No Quantity							2148479			0
S3	2000	2000	2000	2	0	2	Export	528	Netherlands	NLD	899	Areas, nes									02	DAIRY PRODUCTS,BIRD EGGS	1	No Quantity							5276384			0
S3	2000	2000	2000	2	0	2	Export	533	Aruba	ABW	0	World	WLD								02	DAIRY PRODUCTS,BIRD EGGS	1	No Quantity							9659838			0
S3	2000	2000	2000	2	0	2	Export	533	Aruba	ABW	140	Central African Rep.	CAF								02	DAIRY PRODUCTS,BIRD EGGS	1	No Quantity							97441			0
S3	2000	2000	2000	2	0	2	Export	533	Aruba	ABW	170	Colombia	COL								02	DAIRY PRODUCTS,BIRD EGGS	1	No Quantity							3684050			0
S3	2000	2000	2000	2	0	2	Export	533	Aruba	ABW	192	Cuba	CUB								02	DAIRY PRODUCTS,BIRD EGGS	1	No Quantity							3469			0
S3	2000	2000	2000	2	0	2	Export	533	Aruba	ABW	196	Cyprus	CYP								02	DAIRY PRODUCTS,BIRD EGGS	1	No Quantity							26838			0
S3	2000	2000	2000	2	0	2	Export	533	Aruba	ABW	276	Germany	DEU								02	DAIRY PRODUCTS,BIRD EGGS	1	No Quantity							393933			0
S3	2000	2000	2000	2	0	2	Export	533	Aruba	ABW	340	Honduras	HND								02	DAIRY PRODUCTS,BIRD EGGS	1	No Quantity							55698			0
S3	2000	2000	2000	2	0	2	Export	533	Aruba	ABW	528	Netherlands	NLD								02	DAIRY PRODUCTS,BIRD EGGS	1	No Quantity							898603			0
S3	2000	2000	2000	2	0	2	Export	533	Aruba	ABW	530	Neth. Antilles	ANT								02	DAIRY PRODUCTS,BIRD EGGS	1	No Quantity							1244939			0
S3	2000	2000	2000	2	0	2	Export	533	Aruba	ABW	591	Panama	PAN								02	DAIRY PRODUCTS,BIRD EGGS	1	No Quantity							973061			0
S3	2000	2000	2000	2	0	2	Export	533	Aruba	ABW	826	United Kingdom	GBR								02	DAIRY PRODUCTS,BIRD EGGS	1	No Quantity							3670			0
S3	2000	2000	2000	2	0	2	Export	533	Aruba	ABW	842	USA	USA								02	DAIRY PRODUCTS,BIRD EGGS	1	No Quantity							253631			0
S3	2000	2000	2000	2	0	2	Export	533	Aruba	ABW	862	Venezuela	VEN								02	DAIRY PRODUCTS,BIRD EGGS	1	No Quantity							1786207			0
S3	2000	2000	2000	2	0	2	Export	533	Aruba	ABW	899	Areas, nes									02	DAIRY PRODUCTS,BIRD EGGS	1	No Quantity							238296			0
S3	2000	2000	2000	2	0	2	Export	528	Netherlands	NLD	0	World	WLD								03	FISH,CRUSTACEANS,MOLLUSC	1	No Quantity							1343211619			0
S3	2000	2000	2000	2	0	2	Export	528	Netherlands	NLD	8	Albania	ALB								03	FISH,CRUSTACEANS,MOLLUSC	1	No Quantity							13808			0
S3	2000	2000	2000	2	0	2	Export	528	Netherlands	NLD	24	Angola	AGO								03	FISH,CRUSTACEANS,MOLLUSC	1	No Quantity							212639			0
S3	2000	2000	2000	2	0	2	Export	528	Netherlands	NLD	28	Antigua and Barbuda	ATG								03	FISH,CRUSTACEANS,MOLLUSC	1	No Quantity							182262			0
S3	2000	2000	2000	2	0	2	Export	528	Netherlands	NLD	31	Azerbaijan	AZE								03	FISH,CRUSTACEANS,MOLLUSC	1	No Quantity							34980			0
S3	2000	2000	2000	2	0	2	Export	528	Netherlands	NLD	32	Argentina	ARG								03	FISH,CRUSTACEANS,MOLLUSC	1	No Quantity							73641			0
S3	2000	2000	2000	2	0	2	Export	528	Netherlands	NLD	36	Australia	AUS								03	FISH,CRUSTACEANS,MOLLUSC	1	No Quantity							2527730			0
S3	2000	2000	2000	2	0	2	Export	528	Netherlands	NLD	40	Austria	AUT								03	FISH,CRUSTACEANS,MOLLUSC	1	No Quantity							7264693			0
S3	2000	2000	2000	2	0	2	Export	528	Netherlands	NLD	48	Bahrain	BHR								03	FISH,CRUSTACEANS,MOLLUSC	1	No Quantity							231049			0
S3	2000	2000	2000	2	0	2	Export	528	Netherlands	NLD	50	Bangladesh	BGD								03	FISH,CRUSTACEANS,MOLLUSC	1	No Quantity							1841			0
S3	2000	2000	2000	2	0	2	Export	528	Netherlands	NLD	56	Belgium	BEL								03	FISH,CRUSTACEANS,MOLLUSC	1	No Quantity							216475345			0
S3	2000	2000	2000	2	0	2	Export	528	Netherlands	NLD	70	Bosnia Herzegovina	BIH								03	FISH,CRUSTACEANS,MOLLUSC	1	No Quantity							55231			0
S3	2000	2000	2000	2	0	2	Export	528	Netherlands	NLD	76	Brazil	BRA								03	FISH,CRUSTACEANS,MOLLUSC	1	No Quantity							162931			0
S3	2000	2000	2000	2	0	2	Export	528	Netherlands	NLD	84	Belize	BLZ								03	FISH,CRUSTACEANS,MOLLUSC	1	No Quantity							73641			0
S3	2000	2000	2000	2	0	2	Export	528	Netherlands	NLD	96	Brunei Darussalam	BRN								03	FISH,CRUSTACEANS,MOLLUSC	1	No Quantity							1841			0
S3	2000	2000	2000	2	0	2	Export	528	Netherlands	NLD	100	Bulgaria	BGR								03	FISH,CRUSTACEANS,MOLLUSC	1	No Quantity							174898			0
S3	2000	2000	2000	2	0	2	Export	528	Netherlands	NLD	112	Belarus	BLR								03	FISH,CRUSTACEANS,MOLLUSC	1	No Quantity							2559948			0
S3	2000	2000	2000	2	0	2	Export	528	Netherlands	NLD	120	Cameroon	CMR								03	FISH,CRUSTACEANS,MOLLUSC	1	No Quantity							286280			0
S3	2000	2000	2000	2	0	2	Export	528	Netherlands	NLD	124	Canada	CAN								03	FISH,CRUSTACEANS,MOLLUSC	1	No Quantity							3523726			0
S3	2000	2000	2000	2	0	2	Export	528	Netherlands	NLD	132	Cabo Verde	CPV								03	FISH,CRUSTACEANS,MOLLUSC	1	No Quantity							6444			0
S3	2000	2000	2000	2	0	2	Export	528	Netherlands	NLD	144	Sri Lanka	LKA								03	FISH,CRUSTACEANS,MOLLUSC	1	No Quantity							3682			0
S3	2000	2000	2000	2	0	2	Export	528	Netherlands	NLD	148	Chad	TCD								03	FISH,CRUSTACEANS,MOLLUSC	1	No Quantity							28536			0
S3	2000	2000	2000	2	0	2	Export	528	Netherlands	NLD	152	Chile	CHL								03	FISH,CRUSTACEANS,MOLLUSC	1	No Quantity							3682			0
S3	2000	2000	2000	2	0	2	Export	528	Netherlands	NLD	156	China	CHN								03	FISH,CRUSTACEANS,MOLLUSC	1	No Quantity							7920099			0
S3	2000	2000	2000	2	0	2	Export	528	Netherlands	NLD	174	Comoros	COM								03	FISH,CRUSTACEANS,MOLLUSC	1	No Quantity							7364			0
S3	2000	2000	2000	2	0	2	Export	528	Netherlands	NLD	175	Mayotte	MYT								03	FISH,CRUSTACEANS,MOLLUSC	1	No Quantity							99415			0
S3	2000	2000	2000	2	0	2	Export	528	Netherlands	NLD	178	Congo	COG								03	FISH,CRUSTACEANS,MOLLUSC	1	No Quantity							3682			0
S3	2000	2000	2000	2	0	2	Export	528	Netherlands	NLD	180	Dem. Rep. of the Congo	COD								03	FISH,CRUSTACEANS,MOLLUSC	1	No Quantity							11967			0
S3	2000	2000	2000	2	0	2	Export	528	Netherlands	NLD	188	Costa Rica	CRI								03	FISH,CRUSTACEANS,MOLLUSC	1	No Quantity							1841			0
S3	2000	2000	2000	2	0	2	Export	528	Netherlands	NLD	191	Croatia	HRV								03	FISH,CRUSTACEANS,MOLLUSC	1	No Quantity							1012565			0
S3	2000	2000	2000	2	0	2	Export	528	Netherlands	NLD	196	Cyprus	CYP								03	FISH,CRUSTACEANS,MOLLUSC	1	No Quantity							718921			0
S3	2000	2000	2000	2	0	2	Export	528	Netherlands	NLD	203	Czechia	CZE								03	FISH,CRUSTACEANS,MOLLUSC	1	No Quantity							2900538			0
S3	2000	2000	2000	2	0	2	Export	528	Netherlands	NLD	204	Benin	BEN								03	FISH,CRUSTACEANS,MOLLUSC	1	No Quantity							858839			0
S3	2000	2000	2000	2	0	2	Export	528	Netherlands	NLD	208	Denmark	DNK								03	FISH,CRUSTACEANS,MOLLUSC	1	No Quantity							13165186			0
S3	2000	2000	2000	2	0	2	Export	528	Netherlands	NLD	212	Dominica	DMA								03	FISH,CRUSTACEANS,MOLLUSC	1	No Quantity							49708			0
S3	2000	2000	2000	2	0	2	Export	528	Netherlands	NLD	214	Dominican Rep.	DOM								03	FISH,CRUSTACEANS,MOLLUSC	1	No Quantity							12887			0
S3	2000	2000	2000	2	0	2	Export	528	Netherlands	NLD	218	Ecuador	ECU								03	FISH,CRUSTACEANS,MOLLUSC	1	No Quantity							1841			0
S3	2000	2000	2000	2	0	2	Export	528	Netherlands	NLD	226	Equatorial Guinea	GNQ								03	FISH,CRUSTACEANS,MOLLUSC	1	No Quantity							392139			0
S3	2000	2000	2000	2	0	2	Export	528	Netherlands	NLD	231	Ethiopia	ETH								03	FISH,CRUSTACEANS,MOLLUSC	1	No Quantity							13808			0
S3	2000	2000	2000	2	0	2	Export	528	Netherlands	NLD	233	Estonia	EST								03	FISH,CRUSTACEANS,MOLLUSC	1	No Quantity							753901			0
S3	2000	2000	2000	2	0	2	Export	528	Netherlands	NLD	234	Faeroe Isds	FRO								03	FISH,CRUSTACEANS,MOLLUSC	1	No Quantity							47867			0
S3	2000	2000	2000	2	0	2	Export	528	Netherlands	NLD	246	Finland	FIN								03	FISH,CRUSTACEANS,MOLLUSC	1	No Quantity							762185			0
S3	2000	2000	2000	2	0	2	Export	528	Netherlands	NLD	251	France	FRA								03	FISH,CRUSTACEANS,MOLLUSC	1	No Quantity							229995849			0
S3	2000	2000	2000	2	0	2	Export	528	Netherlands	NLD	266	Gabon	GAB								03	FISH,CRUSTACEANS,MOLLUSC	1	No Quantity							1076080			0
S3	2000	2000	2000	2	0	2	Export	528	Netherlands	NLD	268	Georgia	GEO								03	FISH,CRUSTACEANS,MOLLUSC	1	No Quantity							41423			0
S3	2000	2000	2000	2	0	2	Export	528	Netherlands	NLD	270	Gambia	GMB								03	FISH,CRUSTACEANS,MOLLUSC	1	No Quantity							22092			0
S3	2000	2000	2000	2	0	2	Export	528	Netherlands	NLD	275	State of Palestine	PSE								03	FISH,CRUSTACEANS,MOLLUSC	1	No Quantity							41423			0
S3	2000	2000	2000	2	0	2	Export	528	Netherlands	NLD	276	Germany	DEU								03	FISH,CRUSTACEANS,MOLLUSC	1	No Quantity							214955577			0
S3	2000	2000	2000	2	0	2	Export	528	Netherlands	NLD	288	Ghana	GHA								03	FISH,CRUSTACEANS,MOLLUSC	1	No Quantity							1731486			0
S3	2000	2000	2000	2	0	2	Export	528	Netherlands	NLD	292	Gibraltar	GIB								03	FISH,CRUSTACEANS,MOLLUSC	1	No Quantity							16569			0
S3	2000	2000	2000	2	0	2	Export	528	Netherlands	NLD	300	Greece	GRC								03	FISH,CRUSTACEANS,MOLLUSC	1	No Quantity							12056887			0
S3	2000	2000	2000	2	0	2	Export	528	Netherlands	NLD	308	Grenada	GRD								03	FISH,CRUSTACEANS,MOLLUSC	1	No Quantity							52469			0
S3	2000	2000	2000	2	0	2	Export	528	Netherlands	NLD	324	Guinea	GIN								03	FISH,CRUSTACEANS,MOLLUSC	1	No Quantity							1841			0
S3	2000	2000	2000	2	0	2	Export	528	Netherlands	NLD	332	Haiti	HTI								03	FISH,CRUSTACEANS,MOLLUSC	1	No Quantity							2340866			0
S3	2000	2000	2000	2	0	2	Export	528	Netherlands	NLD	340	Honduras	HND								03	FISH,CRUSTACEANS,MOLLUSC	1	No Quantity							3682			0
S3	2000	2000	2000	2	0	2	Export	528	Netherlands	NLD	344	China, Hong Kong SAR	HKG								03	FISH,CRUSTACEANS,MOLLUSC	1	No Quantity							1035578			0
S3	2000	2000	2000	2	0	2	Export	528	Netherlands	NLD	348	Hungary	HUN								03	FISH,CRUSTACEANS,MOLLUSC	1	No Quantity							359921			0
S3	2000	2000	2000	2	0	2	Export	528	Netherlands	NLD	352	Iceland	ISL								03	FISH,CRUSTACEANS,MOLLUSC	1	No Quantity							285359			0
S3	2000	2000	2000	2	0	2	Export	528	Netherlands	NLD	360	Indonesia	IDN								03	FISH,CRUSTACEANS,MOLLUSC	1	No Quantity							754821			0
S3	2000	2000	2000	2	0	2	Export	528	Netherlands	NLD	372	Ireland	IRL								03	FISH,CRUSTACEANS,MOLLUSC	1	No Quantity							3907580			0
S3	2000	2000	2000	2	0	2	Export	528	Netherlands	NLD	376	Israel	ISR								03	FISH,CRUSTACEANS,MOLLUSC	1	No Quantity							6958162			0
S3	2000	2000	2000	2	0	2	Export	528	Netherlands	NLD	381	Italy	ITA								03	FISH,CRUSTACEANS,MOLLUSC	1	No Quantity							151708928			0
S3	2000	2000	2000	2	0	2	Export	528	Netherlands	NLD	384	Côte d'Ivoire	CIV								03	FISH,CRUSTACEANS,MOLLUSC	1	No Quantity							4468173			0
S3	2000	2000	2000	2	0	2	Export	528	Netherlands	NLD	388	Jamaica	JAM								03	FISH,CRUSTACEANS,MOLLUSC	1	No Quantity							1448888			0
S3	2000	2000	2000	2	0	2	Export	528	Netherlands	NLD	392	Japan	JPN								03	FISH,CRUSTACEANS,MOLLUSC	1	No Quantity							35324710			0
S3	2000	2000	2000	2	0	2	Export	528	Netherlands	NLD	398	Kazakhstan	KAZ								03	FISH,CRUSTACEANS,MOLLUSC	1	No Quantity							101256			0
S3	2000	2000	2000	2	0	2	Export	528	Netherlands	NLD	400	Jordan	JOR								03	FISH,CRUSTACEANS,MOLLUSC	1	No Quantity							120587			0
S3	2000	2000	2000	2	0	2	Export	528	Netherlands	NLD	404	Kenya	KEN								03	FISH,CRUSTACEANS,MOLLUSC	1	No Quantity							30377			0
S3	2000	2000	2000	2	0	2	Export	528	Netherlands	NLD	408	Dem. People's Rep. of Korea	PRK								03	FISH,CRUSTACEANS,MOLLUSC	1	No Quantity							236572			0
S3	2000	2000	2000	2	0	2	Export	528	Netherlands	NLD	410	Rep. of Korea	KOR								03	FISH,CRUSTACEANS,MOLLUSC	1	No Quantity							2374005			0
S3	2000	2000	2000	2	0	2	Export	528	Netherlands	NLD	414	Kuwait	KWT								03	FISH,CRUSTACEANS,MOLLUSC	1	No Quantity							308372			0
S3	2000	2000	2000	2	0	2	Export	528	Netherlands	NLD	422	Lebanon	LBN								03	FISH,CRUSTACEANS,MOLLUSC	1	No Quantity							171216			0
S3	2000	2000	2000	2	0	2	Export	528	Netherlands	NLD	428	Latvia	LVA								03	FISH,CRUSTACEANS,MOLLUSC	1	No Quantity							363603			0
S3	2000	2000	2000	2	0	2	Export	528	Netherlands	NLD	430	Liberia	LBR								03	FISH,CRUSTACEANS,MOLLUSC	1	No Quantity							743775			0
S3	2000	2000	2000	2	0	2	Export	528	Netherlands	NLD	434	Libya	LBY								03	FISH,CRUSTACEANS,MOLLUSC	1	No Quantity							103098			0
S3	2000	2000	2000	2	0	2	Export	528	Netherlands	NLD	440	Lithuania	LTU								03	FISH,CRUSTACEANS,MOLLUSC	1	No Quantity							1974502			0
S3	2000	2000	2000	2	0	2	Export	528	Netherlands	NLD	442	Luxembourg	LUX								03	FISH,CRUSTACEANS,MOLLUSC	1	No Quantity							3209831			0
S3	2000	2000	2000	2	0	2	Export	528	Netherlands	NLD	458	Malaysia	MYS								03	FISH,CRUSTACEANS,MOLLUSC	1	No Quantity							743775			0
S3	2000	2000	2000	2	0	2	Export	528	Netherlands	NLD	470	Malta	MLT								03	FISH,CRUSTACEANS,MOLLUSC	1	No Quantity							508124			0
S3	2000	2000	2000	2	0	2	Export	528	Netherlands	NLD	490	Other Asia, nes									03	FISH,CRUSTACEANS,MOLLUSC	1	No Quantity							989552			0
S3	2000	2000	2000	2	0	2	Export	528	Netherlands	NLD	498	Rep. of Moldova	MDA								03	FISH,CRUSTACEANS,MOLLUSC	1	No Quantity							231049			0
S3	2000	2000	2000	2	0	2	Export	528	Netherlands	NLD	504	Morocco	MAR								03	FISH,CRUSTACEANS,MOLLUSC	1	No Quantity							27388041			0
S3	2000	2000	2000	2	0	2	Export	528	Netherlands	NLD	508	Mozambique	MOZ								03	FISH,CRUSTACEANS,MOLLUSC	1	No Quantity							1841			0
S3	2000	2000	2000	2	0	2	Export	528	Netherlands	NLD	512	Oman	OMN								03	FISH,CRUSTACEANS,MOLLUSC	1	No Quantity							3682			0
S3	2000	2000	2000	2	0	2	Export	528	Netherlands	NLD	524	Nepal	NPL								03	FISH,CRUSTACEANS,MOLLUSC	1	No Quantity							8285			0
S3	2000	2000	2000	2	0	2	Export	528	Netherlands	NLD	530	Neth. Antilles	ANT								03	FISH,CRUSTACEANS,MOLLUSC	1	No Quantity							734570			0
S3	2000	2000	2000	2	0	2	Export	528	Netherlands	NLD	533	Aruba	ABW								03	FISH,CRUSTACEANS,MOLLUSC	1	No Quantity							279836			0
S3	2000	2000	2000	2	0	2	Export	528	Netherlands	NLD	540	New Caledonia	NCL								03	FISH,CRUSTACEANS,MOLLUSC	1	No Quantity							222764			0
S3	2000	2000	2000	2	0	2	Export	528	Netherlands	NLD	554	New Zealand	NZL								03	FISH,CRUSTACEANS,MOLLUSC	1	No Quantity							39582			0
S3	2000	2000	2000	2	0	2	Export	528	Netherlands	NLD	566	Nigeria	NGA								03	FISH,CRUSTACEANS,MOLLUSC	1	No Quantity							68030558			0
S3	2000	2000	2000	2	0	2	Export	528	Netherlands	NLD	568	Other Europe, nes									03	FISH,CRUSTACEANS,MOLLUSC	1	No Quantity							27615			0
S3	2000	2000	2000	2	0	2	Export	528	Netherlands	NLD	577	Other Africa, nes									03	FISH,CRUSTACEANS,MOLLUSC	1	No Quantity							68118			0
S3	2000	2000	2000	2	0	2	Export	528	Netherlands	NLD	579	Norway	NOR								03	FISH,CRUSTACEANS,MOLLUSC	1	No Quantity							1791319			0
S3	2000	2000	2000	2	0	2	Export	528	Netherlands	NLD	581	United States Minor Outlying Islands	UMI								03	FISH,CRUSTACEANS,MOLLUSC	1	No Quantity							8285			0
S3	2000	2000	2000	2	0	2	Export	528	Netherlands	NLD	586	Pakistan	PAK								03	FISH,CRUSTACEANS,MOLLUSC	1	No Quantity							921			0
S3	2000	2000	2000	2	0	2	Export	528	Netherlands	NLD	604	Peru	PER								03	FISH,CRUSTACEANS,MOLLUSC	1	No Quantity							41423			0
S3	2000	2000	2000	2	0	2	Export	528	Netherlands	NLD	616	Poland	POL								03	FISH,CRUSTACEANS,MOLLUSC	1	No Quantity							13462512			0
S3	2000	2000	2000	2	0	2	Export	528	Netherlands	NLD	620	Portugal	PRT								03	FISH,CRUSTACEANS,MOLLUSC	1	No Quantity							18219726			0
S3	2000	2000	2000	2	0	2	Export	528	Netherlands	NLD	634	Qatar	QAT								03	FISH,CRUSTACEANS,MOLLUSC	1	No Quantity							50628			0
S3	2000	2000	2000	2	0	2	Export	528	Netherlands	NLD	642	Romania	ROU								03	FISH,CRUSTACEANS,MOLLUSC	1	No Quantity							2446725			0
S3	2000	2000	2000	2	0	2	Export	528	Netherlands	NLD	643	Russian Federation	RUS								03	FISH,CRUSTACEANS,MOLLUSC	1	No Quantity							4135868			0
S3	2000	2000	2000	2	0	2	Export	528	Netherlands	NLD	646	Rwanda	RWA								03	FISH,CRUSTACEANS,MOLLUSC	1	No Quantity							1841			0
S3	2000	2000	2000	2	0	2	Export	528	Netherlands	NLD	662	Saint Lucia	LCA								03	FISH,CRUSTACEANS,MOLLUSC	1	No Quantity							162010			0
S3	2000	2000	2000	2	0	2	Export	528	Netherlands	NLD	670	Saint Vincent and the Grenadines	VCT								03	FISH,CRUSTACEANS,MOLLUSC	1	No Quantity							80085			0
S3	2000	2000	2000	2	0	2	Export	528	Netherlands	NLD	682	Saudi Arabia	SAU								03	FISH,CRUSTACEANS,MOLLUSC	1	No Quantity							807290			0
S3	2000	2000	2000	2	0	2	Export	528	Netherlands	NLD	686	Senegal	SEN								03	FISH,CRUSTACEANS,MOLLUSC	1	No Quantity							26695			0
S3	2000	2000	2000	2	0	2	Export	528	Netherlands	NLD	690	Seychelles	SYC								03	FISH,CRUSTACEANS,MOLLUSC	1	No Quantity							1841			0
S3	2000	2000	2000	2	0	2	Export	528	Netherlands	NLD	694	Sierra Leone	SLE								03	FISH,CRUSTACEANS,MOLLUSC	1	No Quantity							84687			0
S3	2000	2000	2000	2	0	2	Export	528	Netherlands	NLD	699	India	IND								03	FISH,CRUSTACEANS,MOLLUSC	1	No Quantity							79164			0
S3	2000	2000	2000	2	0	2	Export	528	Netherlands	NLD	702	Singapore	SGP								03	FISH,CRUSTACEANS,MOLLUSC	1	No Quantity							216321			0
S3	2000	2000	2000	2	0	2	Export	528	Netherlands	NLD	703	Slovakia	SVK								03	FISH,CRUSTACEANS,MOLLUSC	1	No Quantity							404105			0
S3	2000	2000	2000	2	0	2	Export	528	Netherlands	NLD	705	Slovenia	SVN								03	FISH,CRUSTACEANS,MOLLUSC	1	No Quantity							686703			0
S3	2000	2000	2000	2	0	2	Export	528	Netherlands	NLD	710	South Africa	ZAF								03	FISH,CRUSTACEANS,MOLLUSC	1	No Quantity							137157			0
S3	2000	2000	2000	2	0	2	Export	528	Netherlands	NLD	716	Zimbabwe	ZWE								03	FISH,CRUSTACEANS,MOLLUSC	1	No Quantity							6444			0
S3	2000	2000	2000	2	0	2	Export	528	Netherlands	NLD	724	Spain	ESP								03	FISH,CRUSTACEANS,MOLLUSC	1	No Quantity							109911166			0
S3	2000	2000	2000	2	0	2	Export	528	Netherlands	NLD	736	Fmr Sudan	SDN								03	FISH,CRUSTACEANS,MOLLUSC	1	No Quantity							921			0
S3	2000	2000	2000	2	0	2	Export	528	Netherlands	NLD	740	Suriname	SUR								03	FISH,CRUSTACEANS,MOLLUSC	1	No Quantity							129792			0
S3	2000	2000	2000	2	0	2	Export	528	Netherlands	NLD	752	Sweden	SWE								03	FISH,CRUSTACEANS,MOLLUSC	1	No Quantity							14730059			0
S3	2000	2000	2000	2	0	2	Export	528	Netherlands	NLD	757	Switzerland	CHE								03	FISH,CRUSTACEANS,MOLLUSC	1	No Quantity							27477331			0
S3	2000	2000	2000	2	0	2	Export	528	Netherlands	NLD	760	Syria	SYR								03	FISH,CRUSTACEANS,MOLLUSC	1	No Quantity							55231			0
S3	2000	2000	2000	2	0	2	Export	528	Netherlands	NLD	764	Thailand	THA								03	FISH,CRUSTACEANS,MOLLUSC	1	No Quantity							1623786			0
S3	2000	2000	2000	2	0	2	Export	528	Netherlands	NLD	768	Togo	TGO								03	FISH,CRUSTACEANS,MOLLUSC	1	No Quantity							701431			0
S3	2000	2000	2000	2	0	2	Export	528	Netherlands	NLD	784	United Arab Emirates	ARE								03	FISH,CRUSTACEANS,MOLLUSC	1	No Quantity							845952			0
S3	2000	2000	2000	2	0	2	Export	528	Netherlands	NLD	792	Turkey	TUR								03	FISH,CRUSTACEANS,MOLLUSC	1	No Quantity							188705			0
S3	2000	2000	2000	2	0	2	Export	528	Netherlands	NLD	795	Turkmenistan	TKM								03	FISH,CRUSTACEANS,MOLLUSC	1	No Quantity							3682			0
S3	2000	2000	2000	2	0	2	Export	528	Netherlands	NLD	804	Ukraine	UKR								03	FISH,CRUSTACEANS,MOLLUSC	1	No Quantity							1524371			0
S3	2000	2000	2000	2	0	2	Export	528	Netherlands	NLD	807	North Macedonia	MKD								03	FISH,CRUSTACEANS,MOLLUSC	1	No Quantity							244857			0
S3	2000	2000	2000	2	0	2	Export	528	Netherlands	NLD	818	Egypt	EGY								03	FISH,CRUSTACEANS,MOLLUSC	1	No Quantity							23948082			0
S3	2000	2000	2000	2	0	2	Export	528	Netherlands	NLD	826	United Kingdom	GBR								03	FISH,CRUSTACEANS,MOLLUSC	1	No Quantity							59255302			0
S3	2000	2000	2000	2	0	2	Export	528	Netherlands	NLD	834	United Rep. of Tanzania	TZA								03	FISH,CRUSTACEANS,MOLLUSC	1	No Quantity							1841			0
S3	2000	2000	2000	2	0	2	Export	528	Netherlands	NLD	842	USA	USA								03	FISH,CRUSTACEANS,MOLLUSC	1	No Quantity							18453536			0
S3	2000	2000	2000	2	0	2	Export	528	Netherlands	NLD	854	Burkina Faso	BFA								03	FISH,CRUSTACEANS,MOLLUSC	1	No Quantity							921			0
S3	2000	2000	2000	2	0	2	Export	528	Netherlands	NLD	858	Uruguay	URY								03	FISH,CRUSTACEANS,MOLLUSC	1	No Quantity							76403			0
S3	2000	2000	2000	2	0	2	Export	528	Netherlands	NLD	862	Venezuela	VEN								03	FISH,CRUSTACEANS,MOLLUSC	1	No Quantity							169375			0
S3	2000	2000	2000	2	0	2	Export	528	Netherlands	NLD	887	Yemen	YEM								03	FISH,CRUSTACEANS,MOLLUSC	1	No Quantity							921			0
S3	2000	2000	2000	2	0	2	Export	528	Netherlands	NLD	891	Serbia and Montenegro	SCG								03	FISH,CRUSTACEANS,MOLLUSC	1	No Quantity							760344			0
S3	2000	2000	2000	2	0	2	Export	528	Netherlands	NLD	894	Zambia	ZMB								03	FISH,CRUSTACEANS,MOLLUSC	1	No Quantity							921			0
S3	2000	2000	2000	2	0	2	Export	528	Netherlands	NLD	899	Areas, nes									03	FISH,CRUSTACEANS,MOLLUSC	1	No Quantity							18410			0
S3	2000	2000	2000	2	0	2	Export	533	Aruba	ABW	0	World	WLD								03	FISH,CRUSTACEANS,MOLLUSC	1	No Quantity							245525			0
S3	2000	2000	2000	2	0	2	Export	533	Aruba	ABW	170	Colombia	COL								03	FISH,CRUSTACEANS,MOLLUSC	1	No Quantity							7380			0
S3	2000	2000	2000	2	0	2	Export	533	Aruba	ABW	214	Dominican Rep.	DOM								03	FISH,CRUSTACEANS,MOLLUSC	1	No Quantity							36391			0
S3	2000	2000	2000	2	0	2	Export	533	Aruba	ABW	530	Neth. Antilles	ANT								03	FISH,CRUSTACEANS,MOLLUSC	1	No Quantity							33821			0
S3	2000	2000	2000	2	0	2	Export	533	Aruba	ABW	757	Switzerland	CHE								03	FISH,CRUSTACEANS,MOLLUSC	1	No Quantity							648			0
S3	2000	2000	2000	2	0	2	Export	533	Aruba	ABW	842	USA	USA								03	FISH,CRUSTACEANS,MOLLUSC	1	No Quantity							111821			0
S3	2000	2000	2000	2	0	2	Export	533	Aruba	ABW	862	Venezuela	VEN								03	FISH,CRUSTACEANS,MOLLUSC	1	No Quantity							54972			0
S3	2000	2000	2000	2	0	2	Export	533	Aruba	ABW	899	Areas, nes									03	FISH,CRUSTACEANS,MOLLUSC	1	No Quantity							492			0
S3	2000	2000	2000	2	0	2	Export	528	Netherlands	NLD	0	World	WLD								04	CEREALS,CEREAL PREPRTNS.	1	No Quantity							880849599			0
S3	2000	2000	2000	2	0	2	Export	528	Netherlands	NLD	4	Afghanistan	AFG								04	CEREALS,CEREAL PREPRTNS.	1	No Quantity							94813			0
S3	2000	2000	2000	2	0	2	Export	528	Netherlands	NLD	8	Albania	ALB								04	CEREALS,CEREAL PREPRTNS.	1	No Quantity							58913			0
S3	2000	2000	2000	2	0	2	Export	528	Netherlands	NLD	12	Algeria	DZA								04	CEREALS,CEREAL PREPRTNS.	1	No Quantity							140839			0
S3	2000	2000	2000	2	0	2	Export	528	Netherlands	NLD	20	Andorra	AND								04	CEREALS,CEREAL PREPRTNS.	1	No Quantity							10126			0
S3	2000	2000	2000	2	0	2	Export	528	Netherlands	NLD	24	Angola	AGO								04	CEREALS,CEREAL PREPRTNS.	1	No Quantity							9754683			0
S3	2000	2000	2000	2	0	2	Export	528	Netherlands	NLD	31	Azerbaijan	AZE								04	CEREALS,CEREAL PREPRTNS.	1	No Quantity							12887			0
S3	2000	2000	2000	2	0	2	Export	528	Netherlands	NLD	32	Argentina	ARG								04	CEREALS,CEREAL PREPRTNS.	1	No Quantity							37741			0
S3	2000	2000	2000	2	0	2	Export	528	Netherlands	NLD	36	Australia	AUS								04	CEREALS,CEREAL PREPRTNS.	1	No Quantity							2011322			0
S3	2000	2000	2000	2	0	2	Export	528	Netherlands	NLD	40	Austria	AUT								04	CEREALS,CEREAL PREPRTNS.	1	No Quantity							8819441			0
S3	2000	2000	2000	2	0	2	Export	528	Netherlands	NLD	44	Bahamas	BHS								04	CEREALS,CEREAL PREPRTNS.	1	No Quantity							921			0
S3	2000	2000	2000	2	0	2	Export	528	Netherlands	NLD	48	Bahrain	BHR								04	CEREALS,CEREAL PREPRTNS.	1	No Quantity							758503			0
S3	2000	2000	2000	2	0	2	Export	528	Netherlands	NLD	50	Bangladesh	BGD								04	CEREALS,CEREAL PREPRTNS.	1	No Quantity							23933			0
S3	2000	2000	2000	2	0	2	Export	528	Netherlands	NLD	56	Belgium	BEL								04	CEREALS,CEREAL PREPRTNS.	1	No Quantity							142839779			0
S3	2000	2000	2000	2	0	2	Export	528	Netherlands	NLD	60	Bermuda	BMU								04	CEREALS,CEREAL PREPRTNS.	1	No Quantity							921			0
S3	2000	2000	2000	2	0	2	Export	528	Netherlands	NLD	68	Bolivia (Plurinational State of)	BOL								04	CEREALS,CEREAL PREPRTNS.	1	No Quantity							921			0
S3	2000	2000	2000	2	0	2	Export	528	Netherlands	NLD	70	Bosnia Herzegovina	BIH								04	CEREALS,CEREAL PREPRTNS.	1	No Quantity							570718			0
S3	2000	2000	2000	2	0	2	Export	528	Netherlands	NLD	76	Brazil	BRA								04	CEREALS,CEREAL PREPRTNS.	1	No Quantity							814655			0
S3	2000	2000	2000	2	0	2	Export	528	Netherlands	NLD	96	Brunei Darussalam	BRN								04	CEREALS,CEREAL PREPRTNS.	1	No Quantity							50628			0
S3	2000	2000	2000	2	0	2	Export	528	Netherlands	NLD	100	Bulgaria	BGR								04	CEREALS,CEREAL PREPRTNS.	1	No Quantity							674736			0
S3	2000	2000	2000	2	0	2	Export	528	Netherlands	NLD	104	Myanmar	MMR								04	CEREALS,CEREAL PREPRTNS.	1	No Quantity							159249			0
S3	2000	2000	2000	2	0	2	Export	528	Netherlands	NLD	108	Burundi	BDI								04	CEREALS,CEREAL PREPRTNS.	1	No Quantity							339670			0
S3	2000	2000	2000	2	0	2	Export	528	Netherlands	NLD	120	Cameroon	CMR								04	CEREALS,CEREAL PREPRTNS.	1	No Quantity							44185			0
S3	2000	2000	2000	2	0	2	Export	528	Netherlands	NLD	124	Canada	CAN								04	CEREALS,CEREAL PREPRTNS.	1	No Quantity							10114604			0
S3	2000	2000	2000	2	0	2	Export	528	Netherlands	NLD	132	Cabo Verde	CPV								04	CEREALS,CEREAL PREPRTNS.	1	No Quantity							123349			0
S3	2000	2000	2000	2	0	2	Export	528	Netherlands	NLD	140	Central African Rep.	CAF								04	CEREALS,CEREAL PREPRTNS.	1	No Quantity							7364			0
S3	2000	2000	2000	2	0	2	Export	528	Netherlands	NLD	144	Sri Lanka	LKA								04	CEREALS,CEREAL PREPRTNS.	1	No Quantity							238413			0
S3	2000	2000	2000	2	0	2	Export	528	Netherlands	NLD	148	Chad	TCD								04	CEREALS,CEREAL PREPRTNS.	1	No Quantity							416993			0
S3	2000	2000	2000	2	0	2	Export	528	Netherlands	NLD	152	Chile	CHL								04	CEREALS,CEREAL PREPRTNS.	1	No Quantity							2237769			0
S3	2000	2000	2000	2	0	2	Export	528	Netherlands	NLD	156	China	CHN								04	CEREALS,CEREAL PREPRTNS.	1	No Quantity							246698			0
S3	2000	2000	2000	2	0	2	Export	528	Netherlands	NLD	170	Colombia	COL								04	CEREALS,CEREAL PREPRTNS.	1	No Quantity							921			0
S3	2000	2000	2000	2	0	2	Export	528	Netherlands	NLD	178	Congo	COG								04	CEREALS,CEREAL PREPRTNS.	1	No Quantity							5548856			0
S3	2000	2000	2000	2	0	2	Export	528	Netherlands	NLD	180	Dem. Rep. of the Congo	COD								04	CEREALS,CEREAL PREPRTNS.	1	No Quantity							6234639			0
S3	2000	2000	2000	2	0	2	Export	528	Netherlands	NLD	188	Costa Rica	CRI								04	CEREALS,CEREAL PREPRTNS.	1	No Quantity							54310			0
S3	2000	2000	2000	2	0	2	Export	528	Netherlands	NLD	191	Croatia	HRV								04	CEREALS,CEREAL PREPRTNS.	1	No Quantity							1144198			0
S3	2000	2000	2000	2	0	2	Export	528	Netherlands	NLD	192	Cuba	CUB								04	CEREALS,CEREAL PREPRTNS.	1	No Quantity							1142357			0
S3	2000	2000	2000	2	0	2	Export	528	Netherlands	NLD	196	Cyprus	CYP								04	CEREALS,CEREAL PREPRTNS.	1	No Quantity							1476504			0
S3	2000	2000	2000	2	0	2	Export	528	Netherlands	NLD	203	Czechia	CZE								04	CEREALS,CEREAL PREPRTNS.	1	No Quantity							1223363			0
S3	2000	2000	2000	2	0	2	Export	528	Netherlands	NLD	204	Benin	BEN								04	CEREALS,CEREAL PREPRTNS.	1	No Quantity							158328			0
S3	2000	2000	2000	2	0	2	Export	528	Netherlands	NLD	208	Denmark	DNK								04	CEREALS,CEREAL PREPRTNS.	1	No Quantity							15359690			0
S3	2000	2000	2000	2	0	2	Export	528	Netherlands	NLD	212	Dominica	DMA								04	CEREALS,CEREAL PREPRTNS.	1	No Quantity							9205			0
S3	2000	2000	2000	2	0	2	Export	528	Netherlands	NLD	214	Dominican Rep.	DOM								04	CEREALS,CEREAL PREPRTNS.	1	No Quantity							938924			0
S3	2000	2000	2000	2	0	2	Export	528	Netherlands	NLD	226	Equatorial Guinea	GNQ								04	CEREALS,CEREAL PREPRTNS.	1	No Quantity							921			0
S3	2000	2000	2000	2	0	2	Export	528	Netherlands	NLD	231	Ethiopia	ETH								04	CEREALS,CEREAL PREPRTNS.	1	No Quantity							344272			0
S3	2000	2000	2000	2	0	2	Export	528	Netherlands	NLD	232	Eritrea	ERI								04	CEREALS,CEREAL PREPRTNS.	1	No Quantity							301928			0
S3	2000	2000	2000	2	0	2	Export	528	Netherlands	NLD	233	Estonia	EST								04	CEREALS,CEREAL PREPRTNS.	1	No Quantity							1273070			0
S3	2000	2000	2000	2	0	2	Export	528	Netherlands	NLD	234	Faeroe Isds	FRO								04	CEREALS,CEREAL PREPRTNS.	1	No Quantity							92972			0
S3	2000	2000	2000	2	0	2	Export	528	Netherlands	NLD	246	Finland	FIN								04	CEREALS,CEREAL PREPRTNS.	1	No Quantity							5462328			0
S3	2000	2000	2000	2	0	2	Export	528	Netherlands	NLD	251	France	FRA								04	CEREALS,CEREAL PREPRTNS.	1	No Quantity							127548207			0
S3	2000	2000	2000	2	0	2	Export	528	Netherlands	NLD	258	French Polynesia	PYF								04	CEREALS,CEREAL PREPRTNS.	1	No Quantity							180421			0
S3	2000	2000	2000	2	0	2	Export	528	Netherlands	NLD	262	Djibouti	DJI								04	CEREALS,CEREAL PREPRTNS.	1	No Quantity							764947			0
S3	2000	2000	2000	2	0	2	Export	528	Netherlands	NLD	266	Gabon	GAB								04	CEREALS,CEREAL PREPRTNS.	1	No Quantity							190546			0
S3	2000	2000	2000	2	0	2	Export	528	Netherlands	NLD	270	Gambia	GMB								04	CEREALS,CEREAL PREPRTNS.	1	No Quantity							2085884			0
S3	2000	2000	2000	2	0	2	Export	528	Netherlands	NLD	276	Germany	DEU								04	CEREALS,CEREAL PREPRTNS.	1	No Quantity							202852664			0
S3	2000	2000	2000	2	0	2	Export	528	Netherlands	NLD	288	Ghana	GHA								04	CEREALS,CEREAL PREPRTNS.	1	No Quantity							187785			0
S3	2000	2000	2000	2	0	2	Export	528	Netherlands	NLD	292	Gibraltar	GIB								04	CEREALS,CEREAL PREPRTNS.	1	No Quantity							115064			0
S3	2000	2000	2000	2	0	2	Export	528	Netherlands	NLD	300	Greece	GRC								04	CEREALS,CEREAL PREPRTNS.	1	No Quantity							6911216			0
S3	2000	2000	2000	2	0	2	Export	528	Netherlands	NLD	324	Guinea	GIN								04	CEREALS,CEREAL PREPRTNS.	1	No Quantity							88369			0
S3	2000	2000	2000	2	0	2	Export	528	Netherlands	NLD	328	Guyana	GUY								04	CEREALS,CEREAL PREPRTNS.	1	No Quantity							23013			0
S3	2000	2000	2000	2	0	2	Export	528	Netherlands	NLD	332	Haiti	HTI								04	CEREALS,CEREAL PREPRTNS.	1	No Quantity							3316611			0
S3	2000	2000	2000	2	0	2	Export	528	Netherlands	NLD	344	China, Hong Kong SAR	HKG								04	CEREALS,CEREAL PREPRTNS.	1	No Quantity							823860			0
S3	2000	2000	2000	2	0	2	Export	528	Netherlands	NLD	348	Hungary	HUN								04	CEREALS,CEREAL PREPRTNS.	1	No Quantity							4093524			0
S3	2000	2000	2000	2	0	2	Export	528	Netherlands	NLD	352	Iceland	ISL								04	CEREALS,CEREAL PREPRTNS.	1	No Quantity							1787637			0
S3	2000	2000	2000	2	0	2	Export	528	Netherlands	NLD	360	Indonesia	IDN								04	CEREALS,CEREAL PREPRTNS.	1	No Quantity							3751093			0
S3	2000	2000	2000	2	0	2	Export	528	Netherlands	NLD	364	Iran	IRN								04	CEREALS,CEREAL PREPRTNS.	1	No Quantity							15649			0
S3	2000	2000	2000	2	0	2	Export	528	Netherlands	NLD	368	Iraq	IRQ								04	CEREALS,CEREAL PREPRTNS.	1	No Quantity							5453123			0
S3	2000	2000	2000	2	0	2	Export	528	Netherlands	NLD	372	Ireland	IRL								04	CEREALS,CEREAL PREPRTNS.	1	No Quantity							4591522			0
S3	2000	2000	2000	2	0	2	Export	528	Netherlands	NLD	376	Israel	ISR								04	CEREALS,CEREAL PREPRTNS.	1	No Quantity							3762139			0
S3	2000	2000	2000	2	0	2	Export	528	Netherlands	NLD	381	Italy	ITA								04	CEREALS,CEREAL PREPRTNS.	1	No Quantity							15983798			0
S3	2000	2000	2000	2	0	2	Export	528	Netherlands	NLD	384	Côte d'Ivoire	CIV								04	CEREALS,CEREAL PREPRTNS.	1	No Quantity							129792			0
S3	2000	2000	2000	2	0	2	Export	528	Netherlands	NLD	392	Japan	JPN								04	CEREALS,CEREAL PREPRTNS.	1	No Quantity							6236480			0
S3	2000	2000	2000	2	0	2	Export	528	Netherlands	NLD	398	Kazakhstan	KAZ								04	CEREALS,CEREAL PREPRTNS.	1	No Quantity							135316			0
S3	2000	2000	2000	2	0	2	Export	528	Netherlands	NLD	400	Jordan	JOR								04	CEREALS,CEREAL PREPRTNS.	1	No Quantity							552308			0
S3	2000	2000	2000	2	0	2	Export	528	Netherlands	NLD	404	Kenya	KEN								04	CEREALS,CEREAL PREPRTNS.	1	No Quantity							221844			0
S3	2000	2000	2000	2	0	2	Export	528	Netherlands	NLD	410	Rep. of Korea	KOR								04	CEREALS,CEREAL PREPRTNS.	1	No Quantity							1170893			0
S3	2000	2000	2000	2	0	2	Export	528	Netherlands	NLD	414	Kuwait	KWT								04	CEREALS,CEREAL PREPRTNS.	1	No Quantity							2529571			0
S3	2000	2000	2000	2	0	2	Export	528	Netherlands	NLD	422	Lebanon	LBN								04	CEREALS,CEREAL PREPRTNS.	1	No Quantity							1988309			0
S3	2000	2000	2000	2	0	2	Export	528	Netherlands	NLD	428	Latvia	LVA								04	CEREALS,CEREAL PREPRTNS.	1	No Quantity							318498			0
S3	2000	2000	2000	2	0	2	Export	528	Netherlands	NLD	430	Liberia	LBR								04	CEREALS,CEREAL PREPRTNS.	1	No Quantity							48787			0
S3	2000	2000	2000	2	0	2	Export	528	Netherlands	NLD	434	Libya	LBY								04	CEREALS,CEREAL PREPRTNS.	1	No Quantity							26537487			0
S3	2000	2000	2000	2	0	2	Export	528	Netherlands	NLD	440	Lithuania	LTU								04	CEREALS,CEREAL PREPRTNS.	1	No Quantity							370046			0
S3	2000	2000	2000	2	0	2	Export	528	Netherlands	NLD	442	Luxembourg	LUX								04	CEREALS,CEREAL PREPRTNS.	1	No Quantity							840429			0
S3	2000	2000	2000	2	0	2	Export	528	Netherlands	NLD	450	Madagascar	MDG								04	CEREALS,CEREAL PREPRTNS.	1	No Quantity							716160			0
S3	2000	2000	2000	2	0	2	Export	528	Netherlands	NLD	454	Malawi	MWI								04	CEREALS,CEREAL PREPRTNS.	1	No Quantity							361762			0
S3	2000	2000	2000	2	0	2	Export	528	Netherlands	NLD	458	Malaysia	MYS								04	CEREALS,CEREAL PREPRTNS.	1	No Quantity							406867			0
S3	2000	2000	2000	2	0	2	Export	528	Netherlands	NLD	462	Maldives	MDV								04	CEREALS,CEREAL PREPRTNS.	1	No Quantity							13808			0
S3	2000	2000	2000	2	0	2	Export	528	Netherlands	NLD	466	Mali	MLI								04	CEREALS,CEREAL PREPRTNS.	1	No Quantity							23933			0
S3	2000	2000	2000	2	0	2	Export	528	Netherlands	NLD	470	Malta	MLT								04	CEREALS,CEREAL PREPRTNS.	1	No Quantity							560593			0
S3	2000	2000	2000	2	0	2	Export	528	Netherlands	NLD	478	Mauritania	MRT								04	CEREALS,CEREAL PREPRTNS.	1	No Quantity							2833341			0
S3	2000	2000	2000	2	0	2	Export	528	Netherlands	NLD	480	Mauritius	MUS								04	CEREALS,CEREAL PREPRTNS.	1	No Quantity							41423			0
S3	2000	2000	2000	2	0	2	Export	528	Netherlands	NLD	484	Mexico	MEX								04	CEREALS,CEREAL PREPRTNS.	1	No Quantity							11967			0
S3	2000	2000	2000	2	0	2	Export	528	Netherlands	NLD	490	Other Asia, nes									04	CEREALS,CEREAL PREPRTNS.	1	No Quantity							410549			0
S3	2000	2000	2000	2	0	2	Export	528	Netherlands	NLD	496	Mongolia	MNG								04	CEREALS,CEREAL PREPRTNS.	1	No Quantity							1841			0
S3	2000	2000	2000	2	0	2	Export	528	Netherlands	NLD	498	Rep. of Moldova	MDA								04	CEREALS,CEREAL PREPRTNS.	1	No Quantity							22092			0
S3	2000	2000	2000	2	0	2	Export	528	Netherlands	NLD	504	Morocco	MAR								04	CEREALS,CEREAL PREPRTNS.	1	No Quantity							936162			0
S3	2000	2000	2000	2	0	2	Export	528	Netherlands	NLD	508	Mozambique	MOZ								04	CEREALS,CEREAL PREPRTNS.	1	No Quantity							4603			0
S3	2000	2000	2000	2	0	2	Export	528	Netherlands	NLD	512	Oman	OMN								04	CEREALS,CEREAL PREPRTNS.	1	No Quantity							847793			0
S3	2000	2000	2000	2	0	2	Export	528	Netherlands	NLD	516	Namibia	NAM								04	CEREALS,CEREAL PREPRTNS.	1	No Quantity							135316			0
S3	2000	2000	2000	2	0	2	Export	528	Netherlands	NLD	524	Nepal	NPL								04	CEREALS,CEREAL PREPRTNS.	1	No Quantity							20251			0
S3	2000	2000	2000	2	0	2	Export	528	Netherlands	NLD	530	Neth. Antilles	ANT								04	CEREALS,CEREAL PREPRTNS.	1	No Quantity							1852994			0
S3	2000	2000	2000	2	0	2	Export	528	Netherlands	NLD	533	Aruba	ABW								04	CEREALS,CEREAL PREPRTNS.	1	No Quantity							884614			0
S3	2000	2000	2000	2	0	2	Export	528	Netherlands	NLD	540	New Caledonia	NCL								04	CEREALS,CEREAL PREPRTNS.	1	No Quantity							11967			0
S3	2000	2000	2000	2	0	2	Export	528	Netherlands	NLD	554	New Zealand	NZL								04	CEREALS,CEREAL PREPRTNS.	1	No Quantity							328623			0
S3	2000	2000	2000	2	0	2	Export	528	Netherlands	NLD	558	Nicaragua	NIC								04	CEREALS,CEREAL PREPRTNS.	1	No Quantity							208036			0
S3	2000	2000	2000	2	0	2	Export	528	Netherlands	NLD	562	Niger	NER								04	CEREALS,CEREAL PREPRTNS.	1	No Quantity							23013			0
S3	2000	2000	2000	2	0	2	Export	528	Netherlands	NLD	566	Nigeria	NGA								04	CEREALS,CEREAL PREPRTNS.	1	No Quantity							208957			0
S3	2000	2000	2000	2	0	2	Export	528	Netherlands	NLD	568	Other Europe, nes									04	CEREALS,CEREAL PREPRTNS.	1	No Quantity							33138			0
S3	2000	2000	2000	2	0	2	Export	528	Netherlands	NLD	577	Other Africa, nes									04	CEREALS,CEREAL PREPRTNS.	1	No Quantity							135316			0
S3	2000	2000	2000	2	0	2	Export	528	Netherlands	NLD	579	Norway	NOR								04	CEREALS,CEREAL PREPRTNS.	1	No Quantity							8361025			0
S3	2000	2000	2000	2	0	2	Export	528	Netherlands	NLD	586	Pakistan	PAK								04	CEREALS,CEREAL PREPRTNS.	1	No Quantity							90210			0
S3	2000	2000	2000	2	0	2	Export	528	Netherlands	NLD	591	Panama	PAN								04	CEREALS,CEREAL PREPRTNS.	1	No Quantity							1289640			0
S3	2000	2000	2000	2	0	2	Export	528	Netherlands	NLD	604	Peru	PER								04	CEREALS,CEREAL PREPRTNS.	1	No Quantity							1841			0
S3	2000	2000	2000	2	0	2	Export	528	Netherlands	NLD	608	Philippines	PHL								04	CEREALS,CEREAL PREPRTNS.	1	No Quantity							1102775			0
S3	2000	2000	2000	2	0	2	Export	528	Netherlands	NLD	616	Poland	POL								04	CEREALS,CEREAL PREPRTNS.	1	No Quantity							8361025			0
S3	2000	2000	2000	2	0	2	Export	528	Netherlands	NLD	620	Portugal	PRT								04	CEREALS,CEREAL PREPRTNS.	1	No Quantity							8753164			0
S3	2000	2000	2000	2	0	2	Export	528	Netherlands	NLD	624	Guinea-Bissau	GNB								04	CEREALS,CEREAL PREPRTNS.	1	No Quantity							196069			0
S3	2000	2000	2000	2	0	2	Export	528	Netherlands	NLD	634	Qatar	QAT								04	CEREALS,CEREAL PREPRTNS.	1	No Quantity							564275			0
S3	2000	2000	2000	2	0	2	Export	528	Netherlands	NLD	642	Romania	ROU								04	CEREALS,CEREAL PREPRTNS.	1	No Quantity							697749			0
S3	2000	2000	2000	2	0	2	Export	528	Netherlands	NLD	643	Russian Federation	RUS								04	CEREALS,CEREAL PREPRTNS.	1	No Quantity							2742210			0
S3	2000	2000	2000	2	0	2	Export	528	Netherlands	NLD	646	Rwanda	RWA								04	CEREALS,CEREAL PREPRTNS.	1	No Quantity							35900			0
S3	2000	2000	2000	2	0	2	Export	528	Netherlands	NLD	659	Saint Kitts and Nevis	KNA								04	CEREALS,CEREAL PREPRTNS.	1	No Quantity							2762			0
S3	2000	2000	2000	2	0	2	Export	528	Netherlands	NLD	678	Sao Tome and Principe	STP								04	CEREALS,CEREAL PREPRTNS.	1	No Quantity							81926			0
S3	2000	2000	2000	2	0	2	Export	528	Netherlands	NLD	682	Saudi Arabia	SAU								04	CEREALS,CEREAL PREPRTNS.	1	No Quantity							8000184			0
S3	2000	2000	2000	2	0	2	Export	528	Netherlands	NLD	686	Senegal	SEN								04	CEREALS,CEREAL PREPRTNS.	1	No Quantity							1338427			0
S3	2000	2000	2000	2	0	2	Export	528	Netherlands	NLD	690	Seychelles	SYC								04	CEREALS,CEREAL PREPRTNS.	1	No Quantity							921			0
S3	2000	2000	2000	2	0	2	Export	528	Netherlands	NLD	694	Sierra Leone	SLE								04	CEREALS,CEREAL PREPRTNS.	1	No Quantity							805449			0
S3	2000	2000	2000	2	0	2	Export	528	Netherlands	NLD	699	India	IND								04	CEREALS,CEREAL PREPRTNS.	1	No Quantity							635154			0
S3	2000	2000	2000	2	0	2	Export	528	Netherlands	NLD	702	Singapore	SGP								04	CEREALS,CEREAL PREPRTNS.	1	No Quantity							470382			0
S3	2000	2000	2000	2	0	2	Export	528	Netherlands	NLD	703	Slovakia	SVK								04	CEREALS,CEREAL PREPRTNS.	1	No Quantity							1953330			0
S3	2000	2000	2000	2	0	2	Export	528	Netherlands	NLD	705	Slovenia	SVN								04	CEREALS,CEREAL PREPRTNS.	1	No Quantity							1266627			0
S3	2000	2000	2000	2	0	2	Export	528	Netherlands	NLD	710	South Africa	ZAF								04	CEREALS,CEREAL PREPRTNS.	1	No Quantity							396741			0
S3	2000	2000	2000	2	0	2	Export	528	Netherlands	NLD	716	Zimbabwe	ZWE								04	CEREALS,CEREAL PREPRTNS.	1	No Quantity							1841			0
S3	2000	2000	2000	2	0	2	Export	528	Netherlands	NLD	724	Spain	ESP								04	CEREALS,CEREAL PREPRTNS.	1	No Quantity							12743590			0
S3	2000	2000	2000	2	0	2	Export	528	Netherlands	NLD	736	Fmr Sudan	SDN								04	CEREALS,CEREAL PREPRTNS.	1	No Quantity							847793			0
S3	2000	2000	2000	2	0	2	Export	528	Netherlands	NLD	740	Suriname	SUR								04	CEREALS,CEREAL PREPRTNS.	1	No Quantity							875408			0
S3	2000	2000	2000	2	0	2	Export	528	Netherlands	NLD	752	Sweden	SWE								04	CEREALS,CEREAL PREPRTNS.	1	No Quantity							17140884			0
S3	2000	2000	2000	2	0	2	Export	528	Netherlands	NLD	757	Switzerland	CHE								04	CEREALS,CEREAL PREPRTNS.	1	No Quantity							17350761			0
S3	2000	2000	2000	2	0	2	Export	528	Netherlands	NLD	760	Syria	SYR								04	CEREALS,CEREAL PREPRTNS.	1	No Quantity							44185			0
S3	2000	2000	2000	2	0	2	Export	528	Netherlands	NLD	762	Tajikistan	TJK								04	CEREALS,CEREAL PREPRTNS.	1	No Quantity							893819			0
S3	2000	2000	2000	2	0	2	Export	528	Netherlands	NLD	764	Thailand	THA								04	CEREALS,CEREAL PREPRTNS.	1	No Quantity							864362			0
S3	2000	2000	2000	2	0	2	Export	528	Netherlands	NLD	768	Togo	TGO								04	CEREALS,CEREAL PREPRTNS.	1	No Quantity							32218			0
S3	2000	2000	2000	2	0	2	Export	528	Netherlands	NLD	780	Trinidad and Tobago	TTO								04	CEREALS,CEREAL PREPRTNS.	1	No Quantity							612142			0
S3	2000	2000	2000	2	0	2	Export	528	Netherlands	NLD	784	United Arab Emirates	ARE								04	CEREALS,CEREAL PREPRTNS.	1	No Quantity							2698025			0
S3	2000	2000	2000	2	0	2	Export	528	Netherlands	NLD	788	Tunisia	TUN								04	CEREALS,CEREAL PREPRTNS.	1	No Quantity							128872			0
S3	2000	2000	2000	2	0	2	Export	528	Netherlands	NLD	792	Turkey	TUR								04	CEREALS,CEREAL PREPRTNS.	1	No Quantity							1513324			0
S3	2000	2000	2000	2	0	2	Export	528	Netherlands	NLD	795	Turkmenistan	TKM								04	CEREALS,CEREAL PREPRTNS.	1	No Quantity							3682			0
S3	2000	2000	2000	2	0	2	Export	528	Netherlands	NLD	800	Uganda	UGA								04	CEREALS,CEREAL PREPRTNS.	1	No Quantity							2762			0
S3	2000	2000	2000	2	0	2	Export	528	Netherlands	NLD	804	Ukraine	UKR								04	CEREALS,CEREAL PREPRTNS.	1	No Quantity							78244			0
S3	2000	2000	2000	2	0	2	Export	528	Netherlands	NLD	807	North Macedonia	MKD								04	CEREALS,CEREAL PREPRTNS.	1	No Quantity							92972			0
S3	2000	2000	2000	2	0	2	Export	528	Netherlands	NLD	818	Egypt	EGY								04	CEREALS,CEREAL PREPRTNS.	1	No Quantity							1244534			0
S3	2000	2000	2000	2	0	2	Export	528	Netherlands	NLD	826	United Kingdom	GBR								04	CEREALS,CEREAL PREPRTNS.	1	No Quantity							89611079			0
S3	2000	2000	2000	2	0	2	Export	528	Netherlands	NLD	834	United Rep. of Tanzania	TZA								04	CEREALS,CEREAL PREPRTNS.	1	No Quantity							258664			0
S3	2000	2000	2000	2	0	2	Export	528	Netherlands	NLD	839	Special Categories									04	CEREALS,CEREAL PREPRTNS.	1	No Quantity							1185622			0
S3	2000	2000	2000	2	0	2	Export	528	Netherlands	NLD	842	USA	USA								04	CEREALS,CEREAL PREPRTNS.	1	No Quantity							17057117			0
S3	2000	2000	2000	2	0	2	Export	528	Netherlands	NLD	854	Burkina Faso	BFA								04	CEREALS,CEREAL PREPRTNS.	1	No Quantity							8285			0
S3	2000	2000	2000	2	0	2	Export	528	Netherlands	NLD	858	Uruguay	URY								04	CEREALS,CEREAL PREPRTNS.	1	No Quantity							13808			0
S3	2000	2000	2000	2	0	2	Export	528	Netherlands	NLD	860	Uzbekistan	UZB								04	CEREALS,CEREAL PREPRTNS.	1	No Quantity							921			0
S3	2000	2000	2000	2	0	2	Export	528	Netherlands	NLD	862	Venezuela	VEN								04	CEREALS,CEREAL PREPRTNS.	1	No Quantity							3717034			0
S3	2000	2000	2000	2	0	2	Export	528	Netherlands	NLD	887	Yemen	YEM								04	CEREALS,CEREAL PREPRTNS.	1	No Quantity							4640309			0
S3	2000	2000	2000	2	0	2	Export	528	Netherlands	NLD	891	Serbia and Montenegro	SCG								04	CEREALS,CEREAL PREPRTNS.	1	No Quantity							1981866			0
S3	2000	2000	2000	2	0	2	Export	528	Netherlands	NLD	899	Areas, nes									04	CEREALS,CEREAL PREPRTNS.	1	No Quantity							44185			0
S3	2000	2000	2000	2	0	2	Export	533	Aruba	ABW	0	World	WLD								04	CEREALS,CEREAL PREPRTNS.	1	No Quantity							4496101			0
S3	2000	2000	2000	2	0	2	Export	533	Aruba	ABW	56	Belgium	BEL								04	CEREALS,CEREAL PREPRTNS.	1	No Quantity							389793			0
S3	2000	2000	2000	2	0	2	Export	533	Aruba	ABW	170	Colombia	COL								04	CEREALS,CEREAL PREPRTNS.	1	No Quantity							34575			0
S3	2000	2000	2000	2	0	2	Export	533	Aruba	ABW	276	Germany	DEU								04	CEREALS,CEREAL PREPRTNS.	1	No Quantity							460302			0
S3	2000	2000	2000	2	0	2	Export	533	Aruba	ABW	528	Netherlands	NLD								04	CEREALS,CEREAL PREPRTNS.	1	No Quantity							3569117			0
S3	2000	2000	2000	2	0	2	Export	533	Aruba	ABW	530	Neth. Antilles	ANT								04	CEREALS,CEREAL PREPRTNS.	1	No Quantity							24615			0
S3	2000	2000	2000	2	0	2	Export	533	Aruba	ABW	591	Panama	PAN								04	CEREALS,CEREAL PREPRTNS.	1	No Quantity							13536			0
S3	2000	2000	2000	2	0	2	Export	533	Aruba	ABW	842	USA	USA								04	CEREALS,CEREAL PREPRTNS.	1	No Quantity							1140			0
S3	2000	2000	2000	2	0	2	Export	533	Aruba	ABW	862	Venezuela	VEN								04	CEREALS,CEREAL PREPRTNS.	1	No Quantity							3006			0
S3	2000	2000	2000	2	0	2	Export	533	Aruba	ABW	899	Areas, nes									04	CEREALS,CEREAL PREPRTNS.	1	No Quantity							17			0
S3	2000	2000	2000	2	0	2	Export	528	Netherlands	NLD	0	World	WLD								05	VEGETABLES AND FRUIT	1	No Quantity							5641673269			0
S3	2000	2000	2000	2	0	2	Export	528	Netherlands	NLD	8	Albania	ALB								05	VEGETABLES AND FRUIT	1	No Quantity							139918			0
S3	2000	2000	2000	2	0	2	Export	528	Netherlands	NLD	12	Algeria	DZA								05	VEGETABLES AND FRUIT	1	No Quantity							17454779			0
S3	2000	2000	2000	2	0	2	Export	528	Netherlands	NLD	20	Andorra	AND								05	VEGETABLES AND FRUIT	1	No Quantity							50628			0
S3	2000	2000	2000	2	0	2	Export	528	Netherlands	NLD	24	Angola	AGO								05	VEGETABLES AND FRUIT	1	No Quantity							2098771			0
S3	2000	2000	2000	2	0	2	Export	528	Netherlands	NLD	28	Antigua and Barbuda	ATG								05	VEGETABLES AND FRUIT	1	No Quantity							99415			0
S3	2000	2000	2000	2	0	2	Export	528	Netherlands	NLD	31	Azerbaijan	AZE								05	VEGETABLES AND FRUIT	1	No Quantity							140839			0
S3	2000	2000	2000	2	0	2	Export	528	Netherlands	NLD	32	Argentina	ARG								05	VEGETABLES AND FRUIT	1	No Quantity							753901			0
S3	2000	2000	2000	2	0	2	Export	528	Netherlands	NLD	36	Australia	AUS								05	VEGETABLES AND FRUIT	1	No Quantity							3108574			0
S3	2000	2000	2000	2	0	2	Export	528	Netherlands	NLD	40	Austria	AUT								05	VEGETABLES AND FRUIT	1	No Quantity							67624612			0
S3	2000	2000	2000	2	0	2	Export	528	Netherlands	NLD	44	Bahamas	BHS								05	VEGETABLES AND FRUIT	1	No Quantity							278916			0
S3	2000	2000	2000	2	0	2	Export	528	Netherlands	NLD	48	Bahrain	BHR								05	VEGETABLES AND FRUIT	1	No Quantity							2345469			0
S3	2000	2000	2000	2	0	2	Export	528	Netherlands	NLD	50	Bangladesh	BGD								05	VEGETABLES AND FRUIT	1	No Quantity							56151			0
S3	2000	2000	2000	2	0	2	Export	528	Netherlands	NLD	51	Armenia	ARM								05	VEGETABLES AND FRUIT	1	No Quantity							251300			0
S3	2000	2000	2000	2	0	2	Export	528	Netherlands	NLD	52	Barbados	BRB								05	VEGETABLES AND FRUIT	1	No Quantity							1315414			0
S3	2000	2000	2000	2	0	2	Export	528	Netherlands	NLD	56	Belgium	BEL								05	VEGETABLES AND FRUIT	1	No Quantity							314884693			0
S3	2000	2000	2000	2	0	2	Export	528	Netherlands	NLD	60	Bermuda	BMU								05	VEGETABLES AND FRUIT	1	No Quantity							921			0
S3	2000	2000	2000	2	0	2	Export	528	Netherlands	NLD	68	Bolivia (Plurinational State of)	BOL								05	VEGETABLES AND FRUIT	1	No Quantity							6444			0
S3	2000	2000	2000	2	0	2	Export	528	Netherlands	NLD	70	Bosnia Herzegovina	BIH								05	VEGETABLES AND FRUIT	1	No Quantity							2140194			0
S3	2000	2000	2000	2	0	2	Export	528	Netherlands	NLD	76	Brazil	BRA								05	VEGETABLES AND FRUIT	1	No Quantity							6085515			0
S3	2000	2000	2000	2	0	2	Export	528	Netherlands	NLD	84	Belize	BLZ								05	VEGETABLES AND FRUIT	1	No Quantity							97574			0
S3	2000	2000	2000	2	0	2	Export	528	Netherlands	NLD	96	Brunei Darussalam	BRN								05	VEGETABLES AND FRUIT	1	No Quantity							211718			0
S3	2000	2000	2000	2	0	2	Export	528	Netherlands	NLD	100	Bulgaria	BGR								05	VEGETABLES AND FRUIT	1	No Quantity							1142357			0
S3	2000	2000	2000	2	0	2	Export	528	Netherlands	NLD	108	Burundi	BDI								05	VEGETABLES AND FRUIT	1	No Quantity							3682			0
S3	2000	2000	2000	2	0	2	Export	528	Netherlands	NLD	112	Belarus	BLR								05	VEGETABLES AND FRUIT	1	No Quantity							5697979			0
S3	2000	2000	2000	2	0	2	Export	528	Netherlands	NLD	120	Cameroon	CMR								05	VEGETABLES AND FRUIT	1	No Quantity							109541			0
S3	2000	2000	2000	2	0	2	Export	528	Netherlands	NLD	124	Canada	CAN								05	VEGETABLES AND FRUIT	1	No Quantity							20974823			0
S3	2000	2000	2000	2	0	2	Export	528	Netherlands	NLD	132	Cabo Verde	CPV								05	VEGETABLES AND FRUIT	1	No Quantity							938924			0
S3	2000	2000	2000	2	0	2	Export	528	Netherlands	NLD	144	Sri Lanka	LKA								05	VEGETABLES AND FRUIT	1	No Quantity							1006121			0
S3	2000	2000	2000	2	0	2	Export	528	Netherlands	NLD	152	Chile	CHL								05	VEGETABLES AND FRUIT	1	No Quantity							984029			0
S3	2000	2000	2000	2	0	2	Export	528	Netherlands	NLD	156	China	CHN								05	VEGETABLES AND FRUIT	1	No Quantity							637916			0
S3	2000	2000	2000	2	0	2	Export	528	Netherlands	NLD	170	Colombia	COL								05	VEGETABLES AND FRUIT	1	No Quantity							1662448			0
S3	2000	2000	2000	2	0	2	Export	528	Netherlands	NLD	174	Comoros	COM								05	VEGETABLES AND FRUIT	1	No Quantity							7364			0
S3	2000	2000	2000	2	0	2	Export	528	Netherlands	NLD	178	Congo	COG								05	VEGETABLES AND FRUIT	1	No Quantity							623188			0
S3	2000	2000	2000	2	0	2	Export	528	Netherlands	NLD	180	Dem. Rep. of the Congo	COD								05	VEGETABLES AND FRUIT	1	No Quantity							115985			0
S3	2000	2000	2000	2	0	2	Export	528	Netherlands	NLD	188	Costa Rica	CRI								05	VEGETABLES AND FRUIT	1	No Quantity							922355			0
S3	2000	2000	2000	2	0	2	Export	528	Netherlands	NLD	191	Croatia	HRV								05	VEGETABLES AND FRUIT	1	No Quantity							8169558			0
S3	2000	2000	2000	2	0	2	Export	528	Netherlands	NLD	192	Cuba	CUB								05	VEGETABLES AND FRUIT	1	No Quantity							2877526			0
S3	2000	2000	2000	2	0	2	Export	528	Netherlands	NLD	196	Cyprus	CYP								05	VEGETABLES AND FRUIT	1	No Quantity							5492705			0
S3	2000	2000	2000	2	0	2	Export	528	Netherlands	NLD	203	Czechia	CZE								05	VEGETABLES AND FRUIT	1	No Quantity							22472499			0
S3	2000	2000	2000	2	0	2	Export	528	Netherlands	NLD	204	Benin	BEN								05	VEGETABLES AND FRUIT	1	No Quantity							115064			0
S3	2000	2000	2000	2	0	2	Export	528	Netherlands	NLD	208	Denmark	DNK								05	VEGETABLES AND FRUIT	1	No Quantity							114626037			0
S3	2000	2000	2000	2	0	2	Export	528	Netherlands	NLD	212	Dominica	DMA								05	VEGETABLES AND FRUIT	1	No Quantity							92972			0
S3	2000	2000	2000	2	0	2	Export	528	Netherlands	NLD	214	Dominican Rep.	DOM								05	VEGETABLES AND FRUIT	1	No Quantity							1016247			0
S3	2000	2000	2000	2	0	2	Export	528	Netherlands	NLD	218	Ecuador	ECU								05	VEGETABLES AND FRUIT	1	No Quantity							138998			0
S3	2000	2000	2000	2	0	2	Export	528	Netherlands	NLD	222	El Salvador	SLV								05	VEGETABLES AND FRUIT	1	No Quantity							125190			0
S3	2000	2000	2000	2	0	2	Export	528	Netherlands	NLD	226	Equatorial Guinea	GNQ								05	VEGETABLES AND FRUIT	1	No Quantity							95733			0
S3	2000	2000	2000	2	0	2	Export	528	Netherlands	NLD	231	Ethiopia	ETH								05	VEGETABLES AND FRUIT	1	No Quantity							35900			0
S3	2000	2000	2000	2	0	2	Export	528	Netherlands	NLD	233	Estonia	EST								05	VEGETABLES AND FRUIT	1	No Quantity							10908086			0
S3	2000	2000	2000	2	0	2	Export	528	Netherlands	NLD	234	Faeroe Isds	FRO								05	VEGETABLES AND FRUIT	1	No Quantity							253141			0
S3	2000	2000	2000	2	0	2	Export	528	Netherlands	NLD	246	Finland	FIN								05	VEGETABLES AND FRUIT	1	No Quantity							60835824			0
S3	2000	2000	2000	2	0	2	Export	528	Netherlands	NLD	251	France	FRA								05	VEGETABLES AND FRUIT	1	No Quantity							526878057			0
S3	2000	2000	2000	2	0	2	Export	528	Netherlands	NLD	258	French Polynesia	PYF								05	VEGETABLES AND FRUIT	1	No Quantity							154646			0
S3	2000	2000	2000	2	0	2	Export	528	Netherlands	NLD	262	Djibouti	DJI								05	VEGETABLES AND FRUIT	1	No Quantity							3682			0
S3	2000	2000	2000	2	0	2	Export	528	Netherlands	NLD	266	Gabon	GAB								05	VEGETABLES AND FRUIT	1	No Quantity							643439			0
S3	2000	2000	2000	2	0	2	Export	528	Netherlands	NLD	268	Georgia	GEO								05	VEGETABLES AND FRUIT	1	No Quantity							125190			0
S3	2000	2000	2000	2	0	2	Export	528	Netherlands	NLD	270	Gambia	GMB								05	VEGETABLES AND FRUIT	1	No Quantity							1679937			0
S3	2000	2000	2000	2	0	2	Export	528	Netherlands	NLD	276	Germany	DEU								05	VEGETABLES AND FRUIT	1	No Quantity							2136961299			0
S3	2000	2000	2000	2	0	2	Export	528	Netherlands	NLD	288	Ghana	GHA								05	VEGETABLES AND FRUIT	1	No Quantity							304690			0
S3	2000	2000	2000	2	0	2	Export	528	Netherlands	NLD	292	Gibraltar	GIB								05	VEGETABLES AND FRUIT	1	No Quantity							1203111			0
S3	2000	2000	2000	2	0	2	Export	528	Netherlands	NLD	300	Greece	GRC								05	VEGETABLES AND FRUIT	1	No Quantity							42311408			0
S3	2000	2000	2000	2	0	2	Export	528	Netherlands	NLD	304	Greenland	GRL								05	VEGETABLES AND FRUIT	1	No Quantity							16569			0
S3	2000	2000	2000	2	0	2	Export	528	Netherlands	NLD	308	Grenada	GRD								05	VEGETABLES AND FRUIT	1	No Quantity							126110			0
S3	2000	2000	2000	2	0	2	Export	528	Netherlands	NLD	320	Guatemala	GTM								05	VEGETABLES AND FRUIT	1	No Quantity							247618			0
S3	2000	2000	2000	2	0	2	Export	528	Netherlands	NLD	324	Guinea	GIN								05	VEGETABLES AND FRUIT	1	No Quantity							1066875			0
S3	2000	2000	2000	2	0	2	Export	528	Netherlands	NLD	328	Guyana	GUY								05	VEGETABLES AND FRUIT	1	No Quantity							1605376			0
S3	2000	2000	2000	2	0	2	Export	528	Netherlands	NLD	336	Holy See (Vatican City State)	VAT								05	VEGETABLES AND FRUIT	1	No Quantity							9205			0
S3	2000	2000	2000	2	0	2	Export	528	Netherlands	NLD	340	Honduras	HND								05	VEGETABLES AND FRUIT	1	No Quantity							816496			0
S3	2000	2000	2000	2	0	2	Export	528	Netherlands	NLD	344	China, Hong Kong SAR	HKG								05	VEGETABLES AND FRUIT	1	No Quantity							4236204			0
S3	2000	2000	2000	2	0	2	Export	528	Netherlands	NLD	348	Hungary	HUN								05	VEGETABLES AND FRUIT	1	No Quantity							9962719			0
S3	2000	2000	2000	2	0	2	Export	528	Netherlands	NLD	352	Iceland	ISL								05	VEGETABLES AND FRUIT	1	No Quantity							8569982			0
S3	2000	2000	2000	2	0	2	Export	528	Netherlands	NLD	360	Indonesia	IDN								05	VEGETABLES AND FRUIT	1	No Quantity							972983			0
S3	2000	2000	2000	2	0	2	Export	528	Netherlands	NLD	364	Iran	IRN								05	VEGETABLES AND FRUIT	1	No Quantity							6444			0
S3	2000	2000	2000	2	0	2	Export	528	Netherlands	NLD	368	Iraq	IRQ								05	VEGETABLES AND FRUIT	1	No Quantity							173977			0
S3	2000	2000	2000	2	0	2	Export	528	Netherlands	NLD	372	Ireland	IRL								05	VEGETABLES AND FRUIT	1	No Quantity							103348825			0
S3	2000	2000	2000	2	0	2	Export	528	Netherlands	NLD	376	Israel	ISR								05	VEGETABLES AND FRUIT	1	No Quantity							7350301			0
S3	2000	2000	2000	2	0	2	Export	528	Netherlands	NLD	381	Italy	ITA								05	VEGETABLES AND FRUIT	1	No Quantity							160137150			0
S3	2000	2000	2000	2	0	2	Export	528	Netherlands	NLD	384	Côte d'Ivoire	CIV								05	VEGETABLES AND FRUIT	1	No Quantity							3809085			0
S3	2000	2000	2000	2	0	2	Export	528	Netherlands	NLD	388	Jamaica	JAM								05	VEGETABLES AND FRUIT	1	No Quantity							3853270			0
S3	2000	2000	2000	2	0	2	Export	528	Netherlands	NLD	392	Japan	JPN								05	VEGETABLES AND FRUIT	1	No Quantity							42048141			0
S3	2000	2000	2000	2	0	2	Export	528	Netherlands	NLD	398	Kazakhstan	KAZ								05	VEGETABLES AND FRUIT	1	No Quantity							1197588			0
S3	2000	2000	2000	2	0	2	Export	528	Netherlands	NLD	400	Jordan	JOR								05	VEGETABLES AND FRUIT	1	No Quantity							1867722			0
S3	2000	2000	2000	2	0	2	Export	528	Netherlands	NLD	404	Kenya	KEN								05	VEGETABLES AND FRUIT	1	No Quantity							1054909			0
S3	2000	2000	2000	2	0	2	Export	528	Netherlands	NLD	408	Dem. People's Rep. of Korea	PRK								05	VEGETABLES AND FRUIT	1	No Quantity							163851			0
S3	2000	2000	2000	2	0	2	Export	528	Netherlands	NLD	410	Rep. of Korea	KOR								05	VEGETABLES AND FRUIT	1	No Quantity							1246375			0
S3	2000	2000	2000	2	0	2	Export	528	Netherlands	NLD	414	Kuwait	KWT								05	VEGETABLES AND FRUIT	1	No Quantity							5900492			0
S3	2000	2000	2000	2	0	2	Export	528	Netherlands	NLD	417	Kyrgyzstan	KGZ								05	VEGETABLES AND FRUIT	1	No Quantity							46946			0
S3	2000	2000	2000	2	0	2	Export	528	Netherlands	NLD	422	Lebanon	LBN								05	VEGETABLES AND FRUIT	1	No Quantity							4362314			0
S3	2000	2000	2000	2	0	2	Export	528	Netherlands	NLD	428	Latvia	LVA								05	VEGETABLES AND FRUIT	1	No Quantity							19280158			0
S3	2000	2000	2000	2	0	2	Export	528	Netherlands	NLD	430	Liberia	LBR								05	VEGETABLES AND FRUIT	1	No Quantity							587288			0
S3	2000	2000	2000	2	0	2	Export	528	Netherlands	NLD	434	Libya	LBY								05	VEGETABLES AND FRUIT	1	No Quantity							354398			0
S3	2000	2000	2000	2	0	2	Export	528	Netherlands	NLD	440	Lithuania	LTU								05	VEGETABLES AND FRUIT	1	No Quantity							12812629			0
S3	2000	2000	2000	2	0	2	Export	528	Netherlands	NLD	442	Luxembourg	LUX								05	VEGETABLES AND FRUIT	1	No Quantity							6504349			0
S3	2000	2000	2000	2	0	2	Export	528	Netherlands	NLD	450	Madagascar	MDG								05	VEGETABLES AND FRUIT	1	No Quantity							8285			0
S3	2000	2000	2000	2	0	2	Export	528	Netherlands	NLD	454	Malawi	MWI								05	VEGETABLES AND FRUIT	1	No Quantity							17490			0
S3	2000	2000	2000	2	0	2	Export	528	Netherlands	NLD	458	Malaysia	MYS								05	VEGETABLES AND FRUIT	1	No Quantity							5758733			0
S3	2000	2000	2000	2	0	2	Export	528	Netherlands	NLD	462	Maldives	MDV								05	VEGETABLES AND FRUIT	1	No Quantity							83767			0
S3	2000	2000	2000	2	0	2	Export	528	Netherlands	NLD	466	Mali	MLI								05	VEGETABLES AND FRUIT	1	No Quantity							80085			0
S3	2000	2000	2000	2	0	2	Export	528	Netherlands	NLD	470	Malta	MLT								05	VEGETABLES AND FRUIT	1	No Quantity							2777190			0
S3	2000	2000	2000	2	0	2	Export	528	Netherlands	NLD	478	Mauritania	MRT								05	VEGETABLES AND FRUIT	1	No Quantity							3716113			0
S3	2000	2000	2000	2	0	2	Export	528	Netherlands	NLD	480	Mauritius	MUS								05	VEGETABLES AND FRUIT	1	No Quantity							208036			0
S3	2000	2000	2000	2	0	2	Export	528	Netherlands	NLD	484	Mexico	MEX								05	VEGETABLES AND FRUIT	1	No Quantity							58913			0
S3	2000	2000	2000	2	0	2	Export	528	Netherlands	NLD	490	Other Asia, nes									05	VEGETABLES AND FRUIT	1	No Quantity							1906384			0
S3	2000	2000	2000	2	0	2	Export	528	Netherlands	NLD	496	Mongolia	MNG								05	VEGETABLES AND FRUIT	1	No Quantity							921			0
S3	2000	2000	2000	2	0	2	Export	528	Netherlands	NLD	498	Rep. of Moldova	MDA								05	VEGETABLES AND FRUIT	1	No Quantity							169375			0
S3	2000	2000	2000	2	0	2	Export	528	Netherlands	NLD	504	Morocco	MAR								05	VEGETABLES AND FRUIT	1	No Quantity							4089842			0
S3	2000	2000	2000	2	0	2	Export	528	Netherlands	NLD	508	Mozambique	MOZ								05	VEGETABLES AND FRUIT	1	No Quantity							39582			0
S3	2000	2000	2000	2	0	2	Export	528	Netherlands	NLD	512	Oman	OMN								05	VEGETABLES AND FRUIT	1	No Quantity							806370			0
S3	2000	2000	2000	2	0	2	Export	528	Netherlands	NLD	516	Namibia	NAM								05	VEGETABLES AND FRUIT	1	No Quantity							16569			0
S3	2000	2000	2000	2	0	2	Export	528	Netherlands	NLD	524	Nepal	NPL								05	VEGETABLES AND FRUIT	1	No Quantity							195149			0
S3	2000	2000	2000	2	0	2	Export	528	Netherlands	NLD	530	Neth. Antilles	ANT								05	VEGETABLES AND FRUIT	1	No Quantity							4395452			0
S3	2000	2000	2000	2	0	2	Export	528	Netherlands	NLD	533	Aruba	ABW								05	VEGETABLES AND FRUIT	1	No Quantity							1160768			0
S3	2000	2000	2000	2	0	2	Export	528	Netherlands	NLD	540	New Caledonia	NCL								05	VEGETABLES AND FRUIT	1	No Quantity							69039			0
S3	2000	2000	2000	2	0	2	Export	528	Netherlands	NLD	554	New Zealand	NZL								05	VEGETABLES AND FRUIT	1	No Quantity							201592			0
S3	2000	2000	2000	2	0	2	Export	528	Netherlands	NLD	558	Nicaragua	NIC								05	VEGETABLES AND FRUIT	1	No Quantity							13808			0
S3	2000	2000	2000	2	0	2	Export	528	Netherlands	NLD	566	Nigeria	NGA								05	VEGETABLES AND FRUIT	1	No Quantity							289041			0
S3	2000	2000	2000	2	0	2	Export	528	Netherlands	NLD	568	Other Europe, nes									05	VEGETABLES AND FRUIT	1	No Quantity							487872			0
S3	2000	2000	2000	2	0	2	Export	528	Netherlands	NLD	577	Other Africa, nes									05	VEGETABLES AND FRUIT	1	No Quantity							826621			0
S3	2000	2000	2000	2	0	2	Export	528	Netherlands	NLD	579	Norway	NOR								05	VEGETABLES AND FRUIT	1	No Quantity							49374509			0
S3	2000	2000	2000	2	0	2	Export	528	Netherlands	NLD	586	Pakistan	PAK								05	VEGETABLES AND FRUIT	1	No Quantity							237493			0
S3	2000	2000	2000	2	0	2	Export	528	Netherlands	NLD	591	Panama	PAN								05	VEGETABLES AND FRUIT	1	No Quantity							1695586			0
S3	2000	2000	2000	2	0	2	Export	528	Netherlands	NLD	598	Papua New Guinea	PNG								05	VEGETABLES AND FRUIT	1	No Quantity							921			0
S3	2000	2000	2000	2	0	2	Export	528	Netherlands	NLD	600	Paraguay	PRY								05	VEGETABLES AND FRUIT	1	No Quantity							26695			0
S3	2000	2000	2000	2	0	2	Export	528	Netherlands	NLD	604	Peru	PER								05	VEGETABLES AND FRUIT	1	No Quantity							1363281			0
S3	2000	2000	2000	2	0	2	Export	528	Netherlands	NLD	608	Philippines	PHL								05	VEGETABLES AND FRUIT	1	No Quantity							509965			0
S3	2000	2000	2000	2	0	2	Export	528	Netherlands	NLD	616	Poland	POL								05	VEGETABLES AND FRUIT	1	No Quantity							48650985			0
S3	2000	2000	2000	2	0	2	Export	528	Netherlands	NLD	620	Portugal	PRT								05	VEGETABLES AND FRUIT	1	No Quantity							31978643			0
S3	2000	2000	2000	2	0	2	Export	528	Netherlands	NLD	624	Guinea-Bissau	GNB								05	VEGETABLES AND FRUIT	1	No Quantity							173057			0
S3	2000	2000	2000	2	0	2	Export	528	Netherlands	NLD	634	Qatar	QAT								05	VEGETABLES AND FRUIT	1	No Quantity							1718599			0
S3	2000	2000	2000	2	0	2	Export	528	Netherlands	NLD	642	Romania	ROU								05	VEGETABLES AND FRUIT	1	No Quantity							6362590			0
S3	2000	2000	2000	2	0	2	Export	528	Netherlands	NLD	643	Russian Federation	RUS								05	VEGETABLES AND FRUIT	1	No Quantity							112819069			0
S3	2000	2000	2000	2	0	2	Export	528	Netherlands	NLD	659	Saint Kitts and Nevis	KNA								05	VEGETABLES AND FRUIT	1	No Quantity							45105			0
S3	2000	2000	2000	2	0	2	Export	528	Netherlands	NLD	662	Saint Lucia	LCA								05	VEGETABLES AND FRUIT	1	No Quantity							94813			0
S3	2000	2000	2000	2	0	2	Export	528	Netherlands	NLD	670	Saint Vincent and the Grenadines	VCT								05	VEGETABLES AND FRUIT	1	No Quantity							83767			0
S3	2000	2000	2000	2	0	2	Export	528	Netherlands	NLD	674	San Marino	SMR								05	VEGETABLES AND FRUIT	1	No Quantity							2762			0
S3	2000	2000	2000	2	0	2	Export	528	Netherlands	NLD	678	Sao Tome and Principe	STP								05	VEGETABLES AND FRUIT	1	No Quantity							16569			0
S3	2000	2000	2000	2	0	2	Export	528	Netherlands	NLD	682	Saudi Arabia	SAU								05	VEGETABLES AND FRUIT	1	No Quantity							25644589			0
S3	2000	2000	2000	2	0	2	Export	528	Netherlands	NLD	686	Senegal	SEN								05	VEGETABLES AND FRUIT	1	No Quantity							9585308			0
S3	2000	2000	2000	2	0	2	Export	528	Netherlands	NLD	690	Seychelles	SYC								05	VEGETABLES AND FRUIT	1	No Quantity							142680			0
S3	2000	2000	2000	2	0	2	Export	528	Netherlands	NLD	694	Sierra Leone	SLE								05	VEGETABLES AND FRUIT	1	No Quantity							1800525			0
S3	2000	2000	2000	2	0	2	Export	528	Netherlands	NLD	699	India	IND								05	VEGETABLES AND FRUIT	1	No Quantity							531136			0
S3	2000	2000	2000	2	0	2	Export	528	Netherlands	NLD	702	Singapore	SGP								05	VEGETABLES AND FRUIT	1	No Quantity							3015603			0
S3	2000	2000	2000	2	0	2	Export	528	Netherlands	NLD	703	Slovakia	SVK								05	VEGETABLES AND FRUIT	1	No Quantity							9548488			0
S3	2000	2000	2000	2	0	2	Export	528	Netherlands	NLD	704	Viet Nam	VNM								05	VEGETABLES AND FRUIT	1	No Quantity							104018			0
S3	2000	2000	2000	2	0	2	Export	528	Netherlands	NLD	705	Slovenia	SVN								05	VEGETABLES AND FRUIT	1	No Quantity							4751691			0
S3	2000	2000	2000	2	0	2	Export	528	Netherlands	NLD	710	South Africa	ZAF								05	VEGETABLES AND FRUIT	1	No Quantity							1777512			0
S3	2000	2000	2000	2	0	2	Export	528	Netherlands	NLD	716	Zimbabwe	ZWE								05	VEGETABLES AND FRUIT	1	No Quantity							169375			0
S3	2000	2000	2000	2	0	2	Export	528	Netherlands	NLD	724	Spain	ESP								05	VEGETABLES AND FRUIT	1	No Quantity							93459747			0
S3	2000	2000	2000	2	0	2	Export	528	Netherlands	NLD	736	Fmr Sudan	SDN								05	VEGETABLES AND FRUIT	1	No Quantity							345193			0
S3	2000	2000	2000	2	0	2	Export	528	Netherlands	NLD	740	Suriname	SUR								05	VEGETABLES AND FRUIT	1	No Quantity							2981544			0
S3	2000	2000	2000	2	0	2	Export	528	Netherlands	NLD	748	Swaziland	SWZ								05	VEGETABLES AND FRUIT	1	No Quantity							921			0
S3	2000	2000	2000	2	0	2	Export	528	Netherlands	NLD	752	Sweden	SWE								05	VEGETABLES AND FRUIT	1	No Quantity							209589903			0
S3	2000	2000	2000	2	0	2	Export	528	Netherlands	NLD	757	Switzerland	CHE								05	VEGETABLES AND FRUIT	1	No Quantity							27944032			0
S3	2000	2000	2000	2	0	2	Export	528	Netherlands	NLD	760	Syria	SYR								05	VEGETABLES AND FRUIT	1	No Quantity							272472			0
S3	2000	2000	2000	2	0	2	Export	528	Netherlands	NLD	762	Tajikistan	TJK								05	VEGETABLES AND FRUIT	1	No Quantity							185944			0
S3	2000	2000	2000	2	0	2	Export	528	Netherlands	NLD	764	Thailand	THA								05	VEGETABLES AND FRUIT	1	No Quantity							752060			0
S3	2000	2000	2000	2	0	2	Export	528	Netherlands	NLD	768	Togo	TGO								05	VEGETABLES AND FRUIT	1	No Quantity							330464			0
S3	2000	2000	2000	2	0	2	Export	528	Netherlands	NLD	780	Trinidad and Tobago	TTO								05	VEGETABLES AND FRUIT	1	No Quantity							5254292			0
S3	2000	2000	2000	2	0	2	Export	528	Netherlands	NLD	784	United Arab Emirates	ARE								05	VEGETABLES AND FRUIT	1	No Quantity							14706125			0
S3	2000	2000	2000	2	0	2	Export	528	Netherlands	NLD	788	Tunisia	TUN								05	VEGETABLES AND FRUIT	1	No Quantity							6359829			0
S3	2000	2000	2000	2	0	2	Export	528	Netherlands	NLD	792	Turkey	TUR								05	VEGETABLES AND FRUIT	1	No Quantity							4923827			0
S3	2000	2000	2000	2	0	2	Export	528	Netherlands	NLD	804	Ukraine	UKR								05	VEGETABLES AND FRUIT	1	No Quantity							3342385			0
S3	2000	2000	2000	2	0	2	Export	528	Netherlands	NLD	807	North Macedonia	MKD								05	VEGETABLES AND FRUIT	1	No Quantity							1147880			0
S3	2000	2000	2000	2	0	2	Export	528	Netherlands	NLD	818	Egypt	EGY								05	VEGETABLES AND FRUIT	1	No Quantity							18786762			0
S3	2000	2000	2000	2	0	2	Export	528	Netherlands	NLD	826	United Kingdom	GBR								05	VEGETABLES AND FRUIT	1	No Quantity							843192308			0
S3	2000	2000	2000	2	0	2	Export	528	Netherlands	NLD	834	United Rep. of Tanzania	TZA								05	VEGETABLES AND FRUIT	1	No Quantity							80085			0
S3	2000	2000	2000	2	0	2	Export	528	Netherlands	NLD	839	Special Categories									05	VEGETABLES AND FRUIT	1	No Quantity							109470240			0
S3	2000	2000	2000	2	0	2	Export	528	Netherlands	NLD	842	USA	USA								05	VEGETABLES AND FRUIT	1	No Quantity							151584658			0
S3	2000	2000	2000	2	0	2	Export	528	Netherlands	NLD	854	Burkina Faso	BFA								05	VEGETABLES AND FRUIT	1	No Quantity							143600			0
S3	2000	2000	2000	2	0	2	Export	528	Netherlands	NLD	858	Uruguay	URY								05	VEGETABLES AND FRUIT	1	No Quantity							2141115			0
S3	2000	2000	2000	2	0	2	Export	528	Netherlands	NLD	860	Uzbekistan	UZB								05	VEGETABLES AND FRUIT	1	No Quantity							3066231			0
S3	2000	2000	2000	2	0	2	Export	528	Netherlands	NLD	862	Venezuela	VEN								05	VEGETABLES AND FRUIT	1	No Quantity							1931238			0
S3	2000	2000	2000	2	0	2	Export	528	Netherlands	NLD	887	Yemen	YEM								05	VEGETABLES AND FRUIT	1	No Quantity							57992			0
S3	2000	2000	2000	2	0	2	Export	528	Netherlands	NLD	891	Serbia and Montenegro	SCG								05	VEGETABLES AND FRUIT	1	No Quantity							4178211			0
S3	2000	2000	2000	2	0	2	Export	528	Netherlands	NLD	894	Zambia	ZMB								05	VEGETABLES AND FRUIT	1	No Quantity							86528			0
S3	2000	2000	2000	2	0	2	Export	528	Netherlands	NLD	899	Areas, nes									05	VEGETABLES AND FRUIT	1	No Quantity							525613			0
S3	2000	2000	2000	2	0	2	Export	533	Aruba	ABW	0	World	WLD								05	VEGETABLES AND FRUIT	1	No Quantity							184464			0
S3	2000	2000	2000	2	0	2	Export	533	Aruba	ABW	170	Colombia	COL								05	VEGETABLES AND FRUIT	1	No Quantity							54101			0
S3	2000	2000	2000	2	0	2	Export	533	Aruba	ABW	188	Costa Rica	CRI								05	VEGETABLES AND FRUIT	1	No Quantity							547			0
S3	2000	2000	2000	2	0	2	Export	533	Aruba	ABW	340	Honduras	HND								05	VEGETABLES AND FRUIT	1	No Quantity							810			0
S3	2000	2000	2000	2	0	2	Export	533	Aruba	ABW	528	Netherlands	NLD								05	VEGETABLES AND FRUIT	1	No Quantity							1190			0
S3	2000	2000	2000	2	0	2	Export	533	Aruba	ABW	530	Neth. Antilles	ANT								05	VEGETABLES AND FRUIT	1	No Quantity							77201			0
S3	2000	2000	2000	2	0	2	Export	533	Aruba	ABW	842	USA	USA								05	VEGETABLES AND FRUIT	1	No Quantity							13799			0
S3	2000	2000	2000	2	0	2	Export	533	Aruba	ABW	862	Venezuela	VEN								05	VEGETABLES AND FRUIT	1	No Quantity							36816			0
S3	2000	2000	2000	2	0	2	Export	528	Netherlands	NLD	0	World	WLD								06	SUGAR,SUGR.PREPTNS,HONEY	1	No Quantity							265105158			0
S3	2000	2000	2000	2	0	2	Export	528	Netherlands	NLD	4	Afghanistan	AFG								06	SUGAR,SUGR.PREPTNS,HONEY	1	No Quantity							97574			0
S3	2000	2000	2000	2	0	2	Export	528	Netherlands	NLD	8	Albania	ALB								06	SUGAR,SUGR.PREPTNS,HONEY	1	No Quantity							2762			0
S3	2000	2000	2000	2	0	2	Export	528	Netherlands	NLD	12	Algeria	DZA								06	SUGAR,SUGR.PREPTNS,HONEY	1	No Quantity							1239932			0
S3	2000	2000	2000	2	0	2	Export	528	Netherlands	NLD	20	Andorra	AND								06	SUGAR,SUGR.PREPTNS,HONEY	1	No Quantity							2762			0
S3	2000	2000	2000	2	0	2	Export	528	Netherlands	NLD	24	Angola	AGO								06	SUGAR,SUGR.PREPTNS,HONEY	1	No Quantity							452893			0
S3	2000	2000	2000	2	0	2	Export	528	Netherlands	NLD	31	Azerbaijan	AZE								06	SUGAR,SUGR.PREPTNS,HONEY	1	No Quantity							3682			0
S3	2000	2000	2000	2	0	2	Export	528	Netherlands	NLD	32	Argentina	ARG								06	SUGAR,SUGR.PREPTNS,HONEY	1	No Quantity							92972			0
S3	2000	2000	2000	2	0	2	Export	528	Netherlands	NLD	36	Australia	AUS								06	SUGAR,SUGR.PREPTNS,HONEY	1	No Quantity							515488			0
S3	2000	2000	2000	2	0	2	Export	528	Netherlands	NLD	40	Austria	AUT								06	SUGAR,SUGR.PREPTNS,HONEY	1	No Quantity							1720440			0
S3	2000	2000	2000	2	0	2	Export	528	Netherlands	NLD	44	Bahamas	BHS								06	SUGAR,SUGR.PREPTNS,HONEY	1	No Quantity							20251			0
S3	2000	2000	2000	2	0	2	Export	528	Netherlands	NLD	48	Bahrain	BHR								06	SUGAR,SUGR.PREPTNS,HONEY	1	No Quantity							43264			0
S3	2000	2000	2000	2	0	2	Export	528	Netherlands	NLD	50	Bangladesh	BGD								06	SUGAR,SUGR.PREPTNS,HONEY	1	No Quantity							34980			0
S3	2000	2000	2000	2	0	2	Export	528	Netherlands	NLD	51	Armenia	ARM								06	SUGAR,SUGR.PREPTNS,HONEY	1	No Quantity							41423			0
S3	2000	2000	2000	2	0	2	Export	528	Netherlands	NLD	52	Barbados	BRB								06	SUGAR,SUGR.PREPTNS,HONEY	1	No Quantity							72721			0
S3	2000	2000	2000	2	0	2	Export	528	Netherlands	NLD	56	Belgium	BEL								06	SUGAR,SUGR.PREPTNS,HONEY	1	No Quantity							49231829			0
S3	2000	2000	2000	2	0	2	Export	528	Netherlands	NLD	60	Bermuda	BMU								06	SUGAR,SUGR.PREPTNS,HONEY	1	No Quantity							7364			0
S3	2000	2000	2000	2	0	2	Export	528	Netherlands	NLD	70	Bosnia Herzegovina	BIH								06	SUGAR,SUGR.PREPTNS,HONEY	1	No Quantity							34059			0
S3	2000	2000	2000	2	0	2	Export	528	Netherlands	NLD	76	Brazil	BRA								06	SUGAR,SUGR.PREPTNS,HONEY	1	No Quantity							9205			0
S3	2000	2000	2000	2	0	2	Export	528	Netherlands	NLD	100	Bulgaria	BGR								06	SUGAR,SUGR.PREPTNS,HONEY	1	No Quantity							47867			0
S3	2000	2000	2000	2	0	2	Export	528	Netherlands	NLD	108	Burundi	BDI								06	SUGAR,SUGR.PREPTNS,HONEY	1	No Quantity							9205			0
S3	2000	2000	2000	2	0	2	Export	528	Netherlands	NLD	112	Belarus	BLR								06	SUGAR,SUGR.PREPTNS,HONEY	1	No Quantity							3682			0
S3	2000	2000	2000	2	0	2	Export	528	Netherlands	NLD	116	Cambodia	KHM								06	SUGAR,SUGR.PREPTNS,HONEY	1	No Quantity							51549			0
S3	2000	2000	2000	2	0	2	Export	528	Netherlands	NLD	124	Canada	CAN								06	SUGAR,SUGR.PREPTNS,HONEY	1	No Quantity							3034933			0
S3	2000	2000	2000	2	0	2	Export	528	Netherlands	NLD	132	Cabo Verde	CPV								06	SUGAR,SUGR.PREPTNS,HONEY	1	No Quantity							32218			0
S3	2000	2000	2000	2	0	2	Export	528	Netherlands	NLD	144	Sri Lanka	LKA								06	SUGAR,SUGR.PREPTNS,HONEY	1	No Quantity							7774658			0
S3	2000	2000	2000	2	0	2	Export	528	Netherlands	NLD	148	Chad	TCD								06	SUGAR,SUGR.PREPTNS,HONEY	1	No Quantity							30377			0
S3	2000	2000	2000	2	0	2	Export	528	Netherlands	NLD	152	Chile	CHL								06	SUGAR,SUGR.PREPTNS,HONEY	1	No Quantity							125190			0
S3	2000	2000	2000	2	0	2	Export	528	Netherlands	NLD	156	China	CHN								06	SUGAR,SUGR.PREPTNS,HONEY	1	No Quantity							130713			0
S3	2000	2000	2000	2	0	2	Export	528	Netherlands	NLD	178	Congo	COG								06	SUGAR,SUGR.PREPTNS,HONEY	1	No Quantity							32218			0
S3	2000	2000	2000	2	0	2	Export	528	Netherlands	NLD	188	Costa Rica	CRI								06	SUGAR,SUGR.PREPTNS,HONEY	1	No Quantity							18410			0
S3	2000	2000	2000	2	0	2	Export	528	Netherlands	NLD	191	Croatia	HRV								06	SUGAR,SUGR.PREPTNS,HONEY	1	No Quantity							107700			0
S3	2000	2000	2000	2	0	2	Export	528	Netherlands	NLD	192	Cuba	CUB								06	SUGAR,SUGR.PREPTNS,HONEY	1	No Quantity							6444			0
S3	2000	2000	2000	2	0	2	Export	528	Netherlands	NLD	196	Cyprus	CYP								06	SUGAR,SUGR.PREPTNS,HONEY	1	No Quantity							958255			0
S3	2000	2000	2000	2	0	2	Export	528	Netherlands	NLD	203	Czechia	CZE								06	SUGAR,SUGR.PREPTNS,HONEY	1	No Quantity							2339025			0
S3	2000	2000	2000	2	0	2	Export	528	Netherlands	NLD	204	Benin	BEN								06	SUGAR,SUGR.PREPTNS,HONEY	1	No Quantity							4603			0
S3	2000	2000	2000	2	0	2	Export	528	Netherlands	NLD	208	Denmark	DNK								06	SUGAR,SUGR.PREPTNS,HONEY	1	No Quantity							9210659			0
S3	2000	2000	2000	2	0	2	Export	528	Netherlands	NLD	214	Dominican Rep.	DOM								06	SUGAR,SUGR.PREPTNS,HONEY	1	No Quantity							64436			0
S3	2000	2000	2000	2	0	2	Export	528	Netherlands	NLD	222	El Salvador	SLV								06	SUGAR,SUGR.PREPTNS,HONEY	1	No Quantity							8285			0
S3	2000	2000	2000	2	0	2	Export	528	Netherlands	NLD	226	Equatorial Guinea	GNQ								06	SUGAR,SUGR.PREPTNS,HONEY	1	No Quantity							44185			0
S3	2000	2000	2000	2	0	2	Export	528	Netherlands	NLD	231	Ethiopia	ETH								06	SUGAR,SUGR.PREPTNS,HONEY	1	No Quantity							289041			0
S3	2000	2000	2000	2	0	2	Export	528	Netherlands	NLD	232	Eritrea	ERI								06	SUGAR,SUGR.PREPTNS,HONEY	1	No Quantity							22092			0
S3	2000	2000	2000	2	0	2	Export	528	Netherlands	NLD	233	Estonia	EST								06	SUGAR,SUGR.PREPTNS,HONEY	1	No Quantity							866203			0
S3	2000	2000	2000	2	0	2	Export	528	Netherlands	NLD	234	Faeroe Isds	FRO								06	SUGAR,SUGR.PREPTNS,HONEY	1	No Quantity							6444			0
S3	2000	2000	2000	2	0	2	Export	528	Netherlands	NLD	246	Finland	FIN								06	SUGAR,SUGR.PREPTNS,HONEY	1	No Quantity							1564873			0
S3	2000	2000	2000	2	0	2	Export	528	Netherlands	NLD	251	France	FRA								06	SUGAR,SUGR.PREPTNS,HONEY	1	No Quantity							20995995			0
S3	2000	2000	2000	2	0	2	Export	528	Netherlands	NLD	258	French Polynesia	PYF								06	SUGAR,SUGR.PREPTNS,HONEY	1	No Quantity							921			0
S3	2000	2000	2000	2	0	2	Export	528	Netherlands	NLD	268	Georgia	GEO								06	SUGAR,SUGR.PREPTNS,HONEY	1	No Quantity							55231			0
S3	2000	2000	2000	2	0	2	Export	528	Netherlands	NLD	270	Gambia	GMB								06	SUGAR,SUGR.PREPTNS,HONEY	1	No Quantity							81926			0
S3	2000	2000	2000	2	0	2	Export	528	Netherlands	NLD	276	Germany	DEU								06	SUGAR,SUGR.PREPTNS,HONEY	1	No Quantity							51817552			0
S3	2000	2000	2000	2	0	2	Export	528	Netherlands	NLD	288	Ghana	GHA								06	SUGAR,SUGR.PREPTNS,HONEY	1	No Quantity							19331			0
S3	2000	2000	2000	2	0	2	Export	528	Netherlands	NLD	292	Gibraltar	GIB								06	SUGAR,SUGR.PREPTNS,HONEY	1	No Quantity							13808			0
S3	2000	2000	2000	2	0	2	Export	528	Netherlands	NLD	300	Greece	GRC								06	SUGAR,SUGR.PREPTNS,HONEY	1	No Quantity							8731992			0
S3	2000	2000	2000	2	0	2	Export	528	Netherlands	NLD	328	Guyana	GUY								06	SUGAR,SUGR.PREPTNS,HONEY	1	No Quantity							141759			0
S3	2000	2000	2000	2	0	2	Export	528	Netherlands	NLD	340	Honduras	HND								06	SUGAR,SUGR.PREPTNS,HONEY	1	No Quantity							921			0
S3	2000	2000	2000	2	0	2	Export	528	Netherlands	NLD	344	China, Hong Kong SAR	HKG								06	SUGAR,SUGR.PREPTNS,HONEY	1	No Quantity							1014406			0
S3	2000	2000	2000	2	0	2	Export	528	Netherlands	NLD	348	Hungary	HUN								06	SUGAR,SUGR.PREPTNS,HONEY	1	No Quantity							88369			0
S3	2000	2000	2000	2	0	2	Export	528	Netherlands	NLD	352	Iceland	ISL								06	SUGAR,SUGR.PREPTNS,HONEY	1	No Quantity							210798			0
S3	2000	2000	2000	2	0	2	Export	528	Netherlands	NLD	360	Indonesia	IDN								06	SUGAR,SUGR.PREPTNS,HONEY	1	No Quantity							1114742			0
S3	2000	2000	2000	2	0	2	Export	528	Netherlands	NLD	364	Iran	IRN								06	SUGAR,SUGR.PREPTNS,HONEY	1	No Quantity							67197			0
S3	2000	2000	2000	2	0	2	Export	528	Netherlands	NLD	372	Ireland	IRL								06	SUGAR,SUGR.PREPTNS,HONEY	1	No Quantity							1092650			0
S3	2000	2000	2000	2	0	2	Export	528	Netherlands	NLD	376	Israel	ISR								06	SUGAR,SUGR.PREPTNS,HONEY	1	No Quantity							2211994			0
S3	2000	2000	2000	2	0	2	Export	528	Netherlands	NLD	381	Italy	ITA								06	SUGAR,SUGR.PREPTNS,HONEY	1	No Quantity							5132784			0
S3	2000	2000	2000	2	0	2	Export	528	Netherlands	NLD	384	Côte d'Ivoire	CIV								06	SUGAR,SUGR.PREPTNS,HONEY	1	No Quantity							52469			0
S3	2000	2000	2000	2	0	2	Export	528	Netherlands	NLD	388	Jamaica	JAM								06	SUGAR,SUGR.PREPTNS,HONEY	1	No Quantity							92051			0
S3	2000	2000	2000	2	0	2	Export	528	Netherlands	NLD	392	Japan	JPN								06	SUGAR,SUGR.PREPTNS,HONEY	1	No Quantity							266949			0
S3	2000	2000	2000	2	0	2	Export	528	Netherlands	NLD	398	Kazakhstan	KAZ								06	SUGAR,SUGR.PREPTNS,HONEY	1	No Quantity							208036			0
S3	2000	2000	2000	2	0	2	Export	528	Netherlands	NLD	400	Jordan	JOR								06	SUGAR,SUGR.PREPTNS,HONEY	1	No Quantity							430800			0
S3	2000	2000	2000	2	0	2	Export	528	Netherlands	NLD	404	Kenya	KEN								06	SUGAR,SUGR.PREPTNS,HONEY	1	No Quantity							2762			0
S3	2000	2000	2000	2	0	2	Export	528	Netherlands	NLD	408	Dem. People's Rep. of Korea	PRK								06	SUGAR,SUGR.PREPTNS,HONEY	1	No Quantity							319418			0
S3	2000	2000	2000	2	0	2	Export	528	Netherlands	NLD	410	Rep. of Korea	KOR								06	SUGAR,SUGR.PREPTNS,HONEY	1	No Quantity							653565			0
S3	2000	2000	2000	2	0	2	Export	528	Netherlands	NLD	414	Kuwait	KWT								06	SUGAR,SUGR.PREPTNS,HONEY	1	No Quantity							395821			0
S3	2000	2000	2000	2	0	2	Export	528	Netherlands	NLD	422	Lebanon	LBN								06	SUGAR,SUGR.PREPTNS,HONEY	1	No Quantity							160169			0
S3	2000	2000	2000	2	0	2	Export	528	Netherlands	NLD	428	Latvia	LVA								06	SUGAR,SUGR.PREPTNS,HONEY	1	No Quantity							138077			0
S3	2000	2000	2000	2	0	2	Export	528	Netherlands	NLD	430	Liberia	LBR								06	SUGAR,SUGR.PREPTNS,HONEY	1	No Quantity							4603			0
S3	2000	2000	2000	2	0	2	Export	528	Netherlands	NLD	434	Libya	LBY								06	SUGAR,SUGR.PREPTNS,HONEY	1	No Quantity							2277351			0
S3	2000	2000	2000	2	0	2	Export	528	Netherlands	NLD	440	Lithuania	LTU								06	SUGAR,SUGR.PREPTNS,HONEY	1	No Quantity							160169			0
S3	2000	2000	2000	2	0	2	Export	528	Netherlands	NLD	442	Luxembourg	LUX								06	SUGAR,SUGR.PREPTNS,HONEY	1	No Quantity							30377			0
S3	2000	2000	2000	2	0	2	Export	528	Netherlands	NLD	458	Malaysia	MYS								06	SUGAR,SUGR.PREPTNS,HONEY	1	No Quantity							18410			0
S3	2000	2000	2000	2	0	2	Export	528	Netherlands	NLD	470	Malta	MLT								06	SUGAR,SUGR.PREPTNS,HONEY	1	No Quantity							153726			0
S3	2000	2000	2000	2	0	2	Export	528	Netherlands	NLD	480	Mauritius	MUS								06	SUGAR,SUGR.PREPTNS,HONEY	1	No Quantity							3682			0
S3	2000	2000	2000	2	0	2	Export	528	Netherlands	NLD	484	Mexico	MEX								06	SUGAR,SUGR.PREPTNS,HONEY	1	No Quantity							22092			0
S3	2000	2000	2000	2	0	2	Export	528	Netherlands	NLD	490	Other Asia, nes									06	SUGAR,SUGR.PREPTNS,HONEY	1	No Quantity							183182			0
S3	2000	2000	2000	2	0	2	Export	528	Netherlands	NLD	496	Mongolia	MNG								06	SUGAR,SUGR.PREPTNS,HONEY	1	No Quantity							6444			0
S3	2000	2000	2000	2	0	2	Export	528	Netherlands	NLD	498	Rep. of Moldova	MDA								06	SUGAR,SUGR.PREPTNS,HONEY	1	No Quantity							13808			0
S3	2000	2000	2000	2	0	2	Export	528	Netherlands	NLD	504	Morocco	MAR								06	SUGAR,SUGR.PREPTNS,HONEY	1	No Quantity							18410			0
S3	2000	2000	2000	2	0	2	Export	528	Netherlands	NLD	508	Mozambique	MOZ								06	SUGAR,SUGR.PREPTNS,HONEY	1	No Quantity							18410			0
S3	2000	2000	2000	2	0	2	Export	528	Netherlands	NLD	512	Oman	OMN								06	SUGAR,SUGR.PREPTNS,HONEY	1	No Quantity							16569			0
S3	2000	2000	2000	2	0	2	Export	528	Netherlands	NLD	530	Neth. Antilles	ANT								06	SUGAR,SUGR.PREPTNS,HONEY	1	No Quantity							864362			0
S3	2000	2000	2000	2	0	2	Export	528	Netherlands	NLD	533	Aruba	ABW								06	SUGAR,SUGR.PREPTNS,HONEY	1	No Quantity							482349			0
S3	2000	2000	2000	2	0	2	Export	528	Netherlands	NLD	554	New Zealand	NZL								06	SUGAR,SUGR.PREPTNS,HONEY	1	No Quantity							69039			0
S3	2000	2000	2000	2	0	2	Export	528	Netherlands	NLD	566	Nigeria	NGA								06	SUGAR,SUGR.PREPTNS,HONEY	1	No Quantity							5820408			0
S3	2000	2000	2000	2	0	2	Export	528	Netherlands	NLD	568	Other Europe, nes									06	SUGAR,SUGR.PREPTNS,HONEY	1	No Quantity							32218			0
S3	2000	2000	2000	2	0	2	Export	528	Netherlands	NLD	577	Other Africa, nes									06	SUGAR,SUGR.PREPTNS,HONEY	1	No Quantity							4603			0
S3	2000	2000	2000	2	0	2	Export	528	Netherlands	NLD	579	Norway	NOR								06	SUGAR,SUGR.PREPTNS,HONEY	1	No Quantity							2034335			0
S3	2000	2000	2000	2	0	2	Export	528	Netherlands	NLD	586	Pakistan	PAK								06	SUGAR,SUGR.PREPTNS,HONEY	1	No Quantity							959175			0
S3	2000	2000	2000	2	0	2	Export	528	Netherlands	NLD	591	Panama	PAN								06	SUGAR,SUGR.PREPTNS,HONEY	1	No Quantity							12887			0
S3	2000	2000	2000	2	0	2	Export	528	Netherlands	NLD	604	Peru	PER								06	SUGAR,SUGR.PREPTNS,HONEY	1	No Quantity							4603			0
S3	2000	2000	2000	2	0	2	Export	528	Netherlands	NLD	608	Philippines	PHL								06	SUGAR,SUGR.PREPTNS,HONEY	1	No Quantity							235651			0
S3	2000	2000	2000	2	0	2	Export	528	Netherlands	NLD	616	Poland	POL								06	SUGAR,SUGR.PREPTNS,HONEY	1	No Quantity							841349			0
S3	2000	2000	2000	2	0	2	Export	528	Netherlands	NLD	620	Portugal	PRT								06	SUGAR,SUGR.PREPTNS,HONEY	1	No Quantity							1451650			0
S3	2000	2000	2000	2	0	2	Export	528	Netherlands	NLD	624	Guinea-Bissau	GNB								06	SUGAR,SUGR.PREPTNS,HONEY	1	No Quantity							23013			0
S3	2000	2000	2000	2	0	2	Export	528	Netherlands	NLD	634	Qatar	QAT								06	SUGAR,SUGR.PREPTNS,HONEY	1	No Quantity							86528			0
S3	2000	2000	2000	2	0	2	Export	528	Netherlands	NLD	642	Romania	ROU								06	SUGAR,SUGR.PREPTNS,HONEY	1	No Quantity							340590			0
S3	2000	2000	2000	2	0	2	Export	528	Netherlands	NLD	643	Russian Federation	RUS								06	SUGAR,SUGR.PREPTNS,HONEY	1	No Quantity							6278823			0
S3	2000	2000	2000	2	0	2	Export	528	Netherlands	NLD	662	Saint Lucia	LCA								06	SUGAR,SUGR.PREPTNS,HONEY	1	No Quantity							921			0
S3	2000	2000	2000	2	0	2	Export	528	Netherlands	NLD	678	Sao Tome and Principe	STP								06	SUGAR,SUGR.PREPTNS,HONEY	1	No Quantity							31297			0
S3	2000	2000	2000	2	0	2	Export	528	Netherlands	NLD	682	Saudi Arabia	SAU								06	SUGAR,SUGR.PREPTNS,HONEY	1	No Quantity							304690			0
S3	2000	2000	2000	2	0	2	Export	528	Netherlands	NLD	686	Senegal	SEN								06	SUGAR,SUGR.PREPTNS,HONEY	1	No Quantity							32218			0
S3	2000	2000	2000	2	0	2	Export	528	Netherlands	NLD	694	Sierra Leone	SLE								06	SUGAR,SUGR.PREPTNS,HONEY	1	No Quantity							137157			0
S3	2000	2000	2000	2	0	2	Export	528	Netherlands	NLD	699	India	IND								06	SUGAR,SUGR.PREPTNS,HONEY	1	No Quantity							139918			0
S3	2000	2000	2000	2	0	2	Export	528	Netherlands	NLD	702	Singapore	SGP								06	SUGAR,SUGR.PREPTNS,HONEY	1	No Quantity							2344548			0
S3	2000	2000	2000	2	0	2	Export	528	Netherlands	NLD	703	Slovakia	SVK								06	SUGAR,SUGR.PREPTNS,HONEY	1	No Quantity							15649			0
S3	2000	2000	2000	2	0	2	Export	528	Netherlands	NLD	705	Slovenia	SVN								06	SUGAR,SUGR.PREPTNS,HONEY	1	No Quantity							23933			0
S3	2000	2000	2000	2	0	2	Export	528	Netherlands	NLD	710	South Africa	ZAF								06	SUGAR,SUGR.PREPTNS,HONEY	1	No Quantity							129792			0
S3	2000	2000	2000	2	0	2	Export	528	Netherlands	NLD	716	Zimbabwe	ZWE								06	SUGAR,SUGR.PREPTNS,HONEY	1	No Quantity							10126			0
S3	2000	2000	2000	2	0	2	Export	528	Netherlands	NLD	724	Spain	ESP								06	SUGAR,SUGR.PREPTNS,HONEY	1	No Quantity							3325816			0
S3	2000	2000	2000	2	0	2	Export	528	Netherlands	NLD	736	Fmr Sudan	SDN								06	SUGAR,SUGR.PREPTNS,HONEY	1	No Quantity							232890			0
S3	2000	2000	2000	2	0	2	Export	528	Netherlands	NLD	740	Suriname	SUR								06	SUGAR,SUGR.PREPTNS,HONEY	1	No Quantity							1251899			0
S3	2000	2000	2000	2	0	2	Export	528	Netherlands	NLD	752	Sweden	SWE								06	SUGAR,SUGR.PREPTNS,HONEY	1	No Quantity							5939154			0
S3	2000	2000	2000	2	0	2	Export	528	Netherlands	NLD	757	Switzerland	CHE								06	SUGAR,SUGR.PREPTNS,HONEY	1	No Quantity							1283196			0
S3	2000	2000	2000	2	0	2	Export	528	Netherlands	NLD	760	Syria	SYR								06	SUGAR,SUGR.PREPTNS,HONEY	1	No Quantity							2693423			0
S3	2000	2000	2000	2	0	2	Export	528	Netherlands	NLD	762	Tajikistan	TJK								06	SUGAR,SUGR.PREPTNS,HONEY	1	No Quantity							129792			0
S3	2000	2000	2000	2	0	2	Export	528	Netherlands	NLD	764	Thailand	THA								06	SUGAR,SUGR.PREPTNS,HONEY	1	No Quantity							8285			0
S3	2000	2000	2000	2	0	2	Export	528	Netherlands	NLD	780	Trinidad and Tobago	TTO								06	SUGAR,SUGR.PREPTNS,HONEY	1	No Quantity							35900			0
S3	2000	2000	2000	2	0	2	Export	528	Netherlands	NLD	784	United Arab Emirates	ARE								06	SUGAR,SUGR.PREPTNS,HONEY	1	No Quantity							1088968			0
S3	2000	2000	2000	2	0	2	Export	528	Netherlands	NLD	788	Tunisia	TUN								06	SUGAR,SUGR.PREPTNS,HONEY	1	No Quantity							4634786			0
S3	2000	2000	2000	2	0	2	Export	528	Netherlands	NLD	792	Turkey	TUR								06	SUGAR,SUGR.PREPTNS,HONEY	1	No Quantity							146362			0
S3	2000	2000	2000	2	0	2	Export	528	Netherlands	NLD	804	Ukraine	UKR								06	SUGAR,SUGR.PREPTNS,HONEY	1	No Quantity							233810			0
S3	2000	2000	2000	2	0	2	Export	528	Netherlands	NLD	807	North Macedonia	MKD								06	SUGAR,SUGR.PREPTNS,HONEY	1	No Quantity							478667			0
S3	2000	2000	2000	2	0	2	Export	528	Netherlands	NLD	818	Egypt	EGY								06	SUGAR,SUGR.PREPTNS,HONEY	1	No Quantity							2701707			0
S3	2000	2000	2000	2	0	2	Export	528	Netherlands	NLD	826	United Kingdom	GBR								06	SUGAR,SUGR.PREPTNS,HONEY	1	No Quantity							28828645			0
S3	2000	2000	2000	2	0	2	Export	528	Netherlands	NLD	834	United Rep. of Tanzania	TZA								06	SUGAR,SUGR.PREPTNS,HONEY	1	No Quantity							34059			0
S3	2000	2000	2000	2	0	2	Export	528	Netherlands	NLD	839	Special Categories									06	SUGAR,SUGR.PREPTNS,HONEY	1	No Quantity							2777190			0
S3	2000	2000	2000	2	0	2	Export	528	Netherlands	NLD	842	USA	USA								06	SUGAR,SUGR.PREPTNS,HONEY	1	No Quantity							6450959			0
S3	2000	2000	2000	2	0	2	Export	528	Netherlands	NLD	858	Uruguay	URY								06	SUGAR,SUGR.PREPTNS,HONEY	1	No Quantity							12887			0
S3	2000	2000	2000	2	0	2	Export	528	Netherlands	NLD	860	Uzbekistan	UZB								06	SUGAR,SUGR.PREPTNS,HONEY	1	No Quantity							318498			0
S3	2000	2000	2000	2	0	2	Export	528	Netherlands	NLD	862	Venezuela	VEN								06	SUGAR,SUGR.PREPTNS,HONEY	1	No Quantity							12887			0
S3	2000	2000	2000	2	0	2	Export	528	Netherlands	NLD	887	Yemen	YEM								06	SUGAR,SUGR.PREPTNS,HONEY	1	No Quantity							3682			0
S3	2000	2000	2000	2	0	2	Export	528	Netherlands	NLD	891	Serbia and Montenegro	SCG								06	SUGAR,SUGR.PREPTNS,HONEY	1	No Quantity							704193			0
S3	2000	2000	2000	2	0	2	Export	528	Netherlands	NLD	899	Areas, nes									06	SUGAR,SUGR.PREPTNS,HONEY	1	No Quantity							219082			0
S3	2000	2000	2000	2	0	2	Export	533	Aruba	ABW	0	World	WLD								06	SUGAR,SUGR.PREPTNS,HONEY	1	No Quantity							21892799			0
S3	2000	2000	2000	2	0	2	Export	533	Aruba	ABW	76	Brazil	BRA								06	SUGAR,SUGR.PREPTNS,HONEY	1	No Quantity							11944			0
S3	2000	2000	2000	2	0	2	Export	533	Aruba	ABW	170	Colombia	COL								06	SUGAR,SUGR.PREPTNS,HONEY	1	No Quantity							797782			0
S3	2000	2000	2000	2	0	2	Export	533	Aruba	ABW	528	Netherlands	NLD								06	SUGAR,SUGR.PREPTNS,HONEY	1	No Quantity							20957905			0
S3	2000	2000	2000	2	0	2	Export	533	Aruba	ABW	530	Neth. Antilles	ANT								06	SUGAR,SUGR.PREPTNS,HONEY	1	No Quantity							37168			0
S3	2000	2000	2000	2	0	2	Export	533	Aruba	ABW	842	USA	USA								06	SUGAR,SUGR.PREPTNS,HONEY	1	No Quantity							218			0
S3	2000	2000	2000	2	0	2	Export	533	Aruba	ABW	862	Venezuela	VEN								06	SUGAR,SUGR.PREPTNS,HONEY	1	No Quantity							385			0
S3	2000	2000	2000	2	0	2	Export	533	Aruba	ABW	899	Areas, nes									06	SUGAR,SUGR.PREPTNS,HONEY	1	No Quantity							87397			0
S3	2000	2000	2000	2	0	2	Export	528	Netherlands	NLD	0	World	WLD								07	COFFEE,TEA,COCOA,SPICES	1	No Quantity							1605270797			0
S3	2000	2000	2000	2	0	2	Export	528	Netherlands	NLD	8	Albania	ALB								07	COFFEE,TEA,COCOA,SPICES	1	No Quantity							331385			0
S3	2000	2000	2000	2	0	2	Export	528	Netherlands	NLD	12	Algeria	DZA								07	COFFEE,TEA,COCOA,SPICES	1	No Quantity							218162			0
S3	2000	2000	2000	2	0	2	Export	528	Netherlands	NLD	20	Andorra	AND								07	COFFEE,TEA,COCOA,SPICES	1	No Quantity							216321			0
S3	2000	2000	2000	2	0	2	Export	528	Netherlands	NLD	24	Angola	AGO								07	COFFEE,TEA,COCOA,SPICES	1	No Quantity							105859			0
S3	2000	2000	2000	2	0	2	Export	528	Netherlands	NLD	31	Azerbaijan	AZE								07	COFFEE,TEA,COCOA,SPICES	1	No Quantity							66277			0
S3	2000	2000	2000	2	0	2	Export	528	Netherlands	NLD	32	Argentina	ARG								07	COFFEE,TEA,COCOA,SPICES	1	No Quantity							1272150			0
S3	2000	2000	2000	2	0	2	Export	528	Netherlands	NLD	36	Australia	AUS								07	COFFEE,TEA,COCOA,SPICES	1	No Quantity							22622542			0
S3	2000	2000	2000	2	0	2	Export	528	Netherlands	NLD	40	Austria	AUT								07	COFFEE,TEA,COCOA,SPICES	1	No Quantity							27056657			0
S3	2000	2000	2000	2	0	2	Export	528	Netherlands	NLD	48	Bahrain	BHR								07	COFFEE,TEA,COCOA,SPICES	1	No Quantity							997837			0
S3	2000	2000	2000	2	0	2	Export	528	Netherlands	NLD	50	Bangladesh	BGD								07	COFFEE,TEA,COCOA,SPICES	1	No Quantity							52469			0
S3	2000	2000	2000	2	0	2	Export	528	Netherlands	NLD	51	Armenia	ARM								07	COFFEE,TEA,COCOA,SPICES	1	No Quantity							231049			0
S3	2000	2000	2000	2	0	2	Export	528	Netherlands	NLD	52	Barbados	BRB								07	COFFEE,TEA,COCOA,SPICES	1	No Quantity							5523			0
S3	2000	2000	2000	2	0	2	Export	528	Netherlands	NLD	56	Belgium	BEL								07	COFFEE,TEA,COCOA,SPICES	1	No Quantity							133039071			0
S3	2000	2000	2000	2	0	2	Export	528	Netherlands	NLD	60	Bermuda	BMU								07	COFFEE,TEA,COCOA,SPICES	1	No Quantity							8285			0
S3	2000	2000	2000	2	0	2	Export	528	Netherlands	NLD	68	Bolivia (Plurinational State of)	BOL								07	COFFEE,TEA,COCOA,SPICES	1	No Quantity							60754			0
S3	2000	2000	2000	2	0	2	Export	528	Netherlands	NLD	70	Bosnia Herzegovina	BIH								07	COFFEE,TEA,COCOA,SPICES	1	No Quantity							960096			0
S3	2000	2000	2000	2	0	2	Export	528	Netherlands	NLD	76	Brazil	BRA								07	COFFEE,TEA,COCOA,SPICES	1	No Quantity							2081281			0
S3	2000	2000	2000	2	0	2	Export	528	Netherlands	NLD	92	Br. Virgin Isds	VGB								07	COFFEE,TEA,COCOA,SPICES	1	No Quantity							106780			0
S3	2000	2000	2000	2	0	2	Export	528	Netherlands	NLD	96	Brunei Darussalam	BRN								07	COFFEE,TEA,COCOA,SPICES	1	No Quantity							23933			0
S3	2000	2000	2000	2	0	2	Export	528	Netherlands	NLD	100	Bulgaria	BGR								07	COFFEE,TEA,COCOA,SPICES	1	No Quantity							3732683			0
S3	2000	2000	2000	2	0	2	Export	528	Netherlands	NLD	112	Belarus	BLR								07	COFFEE,TEA,COCOA,SPICES	1	No Quantity							1103696			0
S3	2000	2000	2000	2	0	2	Export	528	Netherlands	NLD	120	Cameroon	CMR								07	COFFEE,TEA,COCOA,SPICES	1	No Quantity							7364			0
S3	2000	2000	2000	2	0	2	Export	528	Netherlands	NLD	124	Canada	CAN								07	COFFEE,TEA,COCOA,SPICES	1	No Quantity							13598748			0
S3	2000	2000	2000	2	0	2	Export	528	Netherlands	NLD	132	Cabo Verde	CPV								07	COFFEE,TEA,COCOA,SPICES	1	No Quantity							139918			0
S3	2000	2000	2000	2	0	2	Export	528	Netherlands	NLD	140	Central African Rep.	CAF								07	COFFEE,TEA,COCOA,SPICES	1	No Quantity							921			0
S3	2000	2000	2000	2	0	2	Export	528	Netherlands	NLD	144	Sri Lanka	LKA								07	COFFEE,TEA,COCOA,SPICES	1	No Quantity							328623			0
S3	2000	2000	2000	2	0	2	Export	528	Netherlands	NLD	152	Chile	CHL								07	COFFEE,TEA,COCOA,SPICES	1	No Quantity							960096			0
S3	2000	2000	2000	2	0	2	Export	528	Netherlands	NLD	156	China	CHN								07	COFFEE,TEA,COCOA,SPICES	1	No Quantity							3312008			0
S3	2000	2000	2000	2	0	2	Export	528	Netherlands	NLD	170	Colombia	COL								07	COFFEE,TEA,COCOA,SPICES	1	No Quantity							626870			0
S3	2000	2000	2000	2	0	2	Export	528	Netherlands	NLD	178	Congo	COG								07	COFFEE,TEA,COCOA,SPICES	1	No Quantity							1841			0
S3	2000	2000	2000	2	0	2	Export	528	Netherlands	NLD	188	Costa Rica	CRI								07	COFFEE,TEA,COCOA,SPICES	1	No Quantity							358080			0
S3	2000	2000	2000	2	0	2	Export	528	Netherlands	NLD	191	Croatia	HRV								07	COFFEE,TEA,COCOA,SPICES	1	No Quantity							2295761			0
S3	2000	2000	2000	2	0	2	Export	528	Netherlands	NLD	192	Cuba	CUB								07	COFFEE,TEA,COCOA,SPICES	1	No Quantity							342431			0
S3	2000	2000	2000	2	0	2	Export	528	Netherlands	NLD	196	Cyprus	CYP								07	COFFEE,TEA,COCOA,SPICES	1	No Quantity							1809730			0
S3	2000	2000	2000	2	0	2	Export	528	Netherlands	NLD	203	Czechia	CZE								07	COFFEE,TEA,COCOA,SPICES	1	No Quantity							6557739			0
S3	2000	2000	2000	2	0	2	Export	528	Netherlands	NLD	208	Denmark	DNK								07	COFFEE,TEA,COCOA,SPICES	1	No Quantity							20719841			0
S3	2000	2000	2000	2	0	2	Export	528	Netherlands	NLD	212	Dominica	DMA								07	COFFEE,TEA,COCOA,SPICES	1	No Quantity							1841			0
S3	2000	2000	2000	2	0	2	Export	528	Netherlands	NLD	214	Dominican Rep.	DOM								07	COFFEE,TEA,COCOA,SPICES	1	No Quantity							178580			0
S3	2000	2000	2000	2	0	2	Export	528	Netherlands	NLD	218	Ecuador	ECU								07	COFFEE,TEA,COCOA,SPICES	1	No Quantity							95733			0
S3	2000	2000	2000	2	0	2	Export	528	Netherlands	NLD	222	El Salvador	SLV								07	COFFEE,TEA,COCOA,SPICES	1	No Quantity							75482			0
S3	2000	2000	2000	2	0	2	Export	528	Netherlands	NLD	226	Equatorial Guinea	GNQ								07	COFFEE,TEA,COCOA,SPICES	1	No Quantity							1841			0
S3	2000	2000	2000	2	0	2	Export	528	Netherlands	NLD	231	Ethiopia	ETH								07	COFFEE,TEA,COCOA,SPICES	1	No Quantity							6444			0
S3	2000	2000	2000	2	0	2	Export	528	Netherlands	NLD	232	Eritrea	ERI								07	COFFEE,TEA,COCOA,SPICES	1	No Quantity							34059			0
S3	2000	2000	2000	2	0	2	Export	528	Netherlands	NLD	233	Estonia	EST								07	COFFEE,TEA,COCOA,SPICES	1	No Quantity							1280434			0
S3	2000	2000	2000	2	0	2	Export	528	Netherlands	NLD	234	Faeroe Isds	FRO								07	COFFEE,TEA,COCOA,SPICES	1	No Quantity							3682			0
S3	2000	2000	2000	2	0	2	Export	528	Netherlands	NLD	242	Fiji	FJI								07	COFFEE,TEA,COCOA,SPICES	1	No Quantity							7364			0
S3	2000	2000	2000	2	0	2	Export	528	Netherlands	NLD	246	Finland	FIN								07	COFFEE,TEA,COCOA,SPICES	1	No Quantity							16027062			0
S3	2000	2000	2000	2	0	2	Export	528	Netherlands	NLD	251	France	FRA								07	COFFEE,TEA,COCOA,SPICES	1	No Quantity							178432358			0
S3	2000	2000	2000	2	0	2	Export	528	Netherlands	NLD	258	French Polynesia	PYF								07	COFFEE,TEA,COCOA,SPICES	1	No Quantity							52469			0
S3	2000	2000	2000	2	0	2	Export	528	Netherlands	NLD	262	Djibouti	DJI								07	COFFEE,TEA,COCOA,SPICES	1	No Quantity							49708			0
S3	2000	2000	2000	2	0	2	Export	528	Netherlands	NLD	266	Gabon	GAB								07	COFFEE,TEA,COCOA,SPICES	1	No Quantity							1841			0
S3	2000	2000	2000	2	0	2	Export	528	Netherlands	NLD	268	Georgia	GEO								07	COFFEE,TEA,COCOA,SPICES	1	No Quantity							62595			0
S3	2000	2000	2000	2	0	2	Export	528	Netherlands	NLD	270	Gambia	GMB								07	COFFEE,TEA,COCOA,SPICES	1	No Quantity							205275			0
S3	2000	2000	2000	2	0	2	Export	528	Netherlands	NLD	276	Germany	DEU								07	COFFEE,TEA,COCOA,SPICES	1	No Quantity							453803084			0
S3	2000	2000	2000	2	0	2	Export	528	Netherlands	NLD	288	Ghana	GHA								07	COFFEE,TEA,COCOA,SPICES	1	No Quantity							69039			0
S3	2000	2000	2000	2	0	2	Export	528	Netherlands	NLD	292	Gibraltar	GIB								07	COFFEE,TEA,COCOA,SPICES	1	No Quantity							482349			0
S3	2000	2000	2000	2	0	2	Export	528	Netherlands	NLD	300	Greece	GRC								07	COFFEE,TEA,COCOA,SPICES	1	No Quantity							15731578			0
S3	2000	2000	2000	2	0	2	Export	528	Netherlands	NLD	320	Guatemala	GTM								07	COFFEE,TEA,COCOA,SPICES	1	No Quantity							565195			0
S3	2000	2000	2000	2	0	2	Export	528	Netherlands	NLD	324	Guinea	GIN								07	COFFEE,TEA,COCOA,SPICES	1	No Quantity							4603			0
S3	2000	2000	2000	2	0	2	Export	528	Netherlands	NLD	328	Guyana	GUY								07	COFFEE,TEA,COCOA,SPICES	1	No Quantity							34059			0
S3	2000	2000	2000	2	0	2	Export	528	Netherlands	NLD	332	Haiti	HTI								07	COFFEE,TEA,COCOA,SPICES	1	No Quantity							921			0
S3	2000	2000	2000	2	0	2	Export	528	Netherlands	NLD	340	Honduras	HND								07	COFFEE,TEA,COCOA,SPICES	1	No Quantity							106780			0
S3	2000	2000	2000	2	0	2	Export	528	Netherlands	NLD	344	China, Hong Kong SAR	HKG								07	COFFEE,TEA,COCOA,SPICES	1	No Quantity							2741290			0
S3	2000	2000	2000	2	0	2	Export	528	Netherlands	NLD	348	Hungary	HUN								07	COFFEE,TEA,COCOA,SPICES	1	No Quantity							9558613			0
S3	2000	2000	2000	2	0	2	Export	528	Netherlands	NLD	352	Iceland	ISL								07	COFFEE,TEA,COCOA,SPICES	1	No Quantity							1215998			0
S3	2000	2000	2000	2	0	2	Export	528	Netherlands	NLD	360	Indonesia	IDN								07	COFFEE,TEA,COCOA,SPICES	1	No Quantity							4170847			0
S3	2000	2000	2000	2	0	2	Export	528	Netherlands	NLD	364	Iran	IRN								07	COFFEE,TEA,COCOA,SPICES	1	No Quantity							1794081			0
S3	2000	2000	2000	2	0	2	Export	528	Netherlands	NLD	372	Ireland	IRL								07	COFFEE,TEA,COCOA,SPICES	1	No Quantity							3001795			0
S3	2000	2000	2000	2	0	2	Export	528	Netherlands	NLD	376	Israel	ISR								07	COFFEE,TEA,COCOA,SPICES	1	No Quantity							5694297			0
S3	2000	2000	2000	2	0	2	Export	528	Netherlands	NLD	381	Italy	ITA								07	COFFEE,TEA,COCOA,SPICES	1	No Quantity							34044275			0
S3	2000	2000	2000	2	0	2	Export	528	Netherlands	NLD	384	Côte d'Ivoire	CIV								07	COFFEE,TEA,COCOA,SPICES	1	No Quantity							921			0
S3	2000	2000	2000	2	0	2	Export	528	Netherlands	NLD	392	Japan	JPN								07	COFFEE,TEA,COCOA,SPICES	1	No Quantity							36041790			0
S3	2000	2000	2000	2	0	2	Export	528	Netherlands	NLD	398	Kazakhstan	KAZ								07	COFFEE,TEA,COCOA,SPICES	1	No Quantity							879090			0
S3	2000	2000	2000	2	0	2	Export	528	Netherlands	NLD	400	Jordan	JOR								07	COFFEE,TEA,COCOA,SPICES	1	No Quantity							962857			0
S3	2000	2000	2000	2	0	2	Export	528	Netherlands	NLD	404	Kenya	KEN								07	COFFEE,TEA,COCOA,SPICES	1	No Quantity							116905			0
S3	2000	2000	2000	2	0	2	Export	528	Netherlands	NLD	410	Rep. of Korea	KOR								07	COFFEE,TEA,COCOA,SPICES	1	No Quantity							14255994			0
S3	2000	2000	2000	2	0	2	Export	528	Netherlands	NLD	414	Kuwait	KWT								07	COFFEE,TEA,COCOA,SPICES	1	No Quantity							4543655			0
S3	2000	2000	2000	2	0	2	Export	528	Netherlands	NLD	422	Lebanon	LBN								07	COFFEE,TEA,COCOA,SPICES	1	No Quantity							3065310			0
S3	2000	2000	2000	2	0	2	Export	528	Netherlands	NLD	428	Latvia	LVA								07	COFFEE,TEA,COCOA,SPICES	1	No Quantity							920514			0
S3	2000	2000	2000	2	0	2	Export	528	Netherlands	NLD	430	Liberia	LBR								07	COFFEE,TEA,COCOA,SPICES	1	No Quantity							4603			0
S3	2000	2000	2000	2	0	2	Export	528	Netherlands	NLD	434	Libya	LBY								07	COFFEE,TEA,COCOA,SPICES	1	No Quantity							153726			0
S3	2000	2000	2000	2	0	2	Export	528	Netherlands	NLD	440	Lithuania	LTU								07	COFFEE,TEA,COCOA,SPICES	1	No Quantity							2035256			0
S3	2000	2000	2000	2	0	2	Export	528	Netherlands	NLD	442	Luxembourg	LUX								07	COFFEE,TEA,COCOA,SPICES	1	No Quantity							917752			0
S3	2000	2000	2000	2	0	2	Export	528	Netherlands	NLD	454	Malawi	MWI								07	COFFEE,TEA,COCOA,SPICES	1	No Quantity							921			0
S3	2000	2000	2000	2	0	2	Export	528	Netherlands	NLD	458	Malaysia	MYS								07	COFFEE,TEA,COCOA,SPICES	1	No Quantity							2459612			0
S3	2000	2000	2000	2	0	2	Export	528	Netherlands	NLD	462	Maldives	MDV								07	COFFEE,TEA,COCOA,SPICES	1	No Quantity							22092			0
S3	2000	2000	2000	2	0	2	Export	528	Netherlands	NLD	466	Mali	MLI								07	COFFEE,TEA,COCOA,SPICES	1	No Quantity							921			0
S3	2000	2000	2000	2	0	2	Export	528	Netherlands	NLD	470	Malta	MLT								07	COFFEE,TEA,COCOA,SPICES	1	No Quantity							1703871			0
S3	2000	2000	2000	2	0	2	Export	528	Netherlands	NLD	478	Mauritania	MRT								07	COFFEE,TEA,COCOA,SPICES	1	No Quantity							5523			0
S3	2000	2000	2000	2	0	2	Export	528	Netherlands	NLD	480	Mauritius	MUS								07	COFFEE,TEA,COCOA,SPICES	1	No Quantity							921			0
S3	2000	2000	2000	2	0	2	Export	528	Netherlands	NLD	484	Mexico	MEX								07	COFFEE,TEA,COCOA,SPICES	1	No Quantity							4897132			0
S3	2000	2000	2000	2	0	2	Export	528	Netherlands	NLD	490	Other Asia, nes									07	COFFEE,TEA,COCOA,SPICES	1	No Quantity							3196023			0
S3	2000	2000	2000	2	0	2	Export	528	Netherlands	NLD	496	Mongolia	MNG								07	COFFEE,TEA,COCOA,SPICES	1	No Quantity							115064			0
S3	2000	2000	2000	2	0	2	Export	528	Netherlands	NLD	498	Rep. of Moldova	MDA								07	COFFEE,TEA,COCOA,SPICES	1	No Quantity							378331			0
S3	2000	2000	2000	2	0	2	Export	528	Netherlands	NLD	500	Montserrat	MSR								07	COFFEE,TEA,COCOA,SPICES	1	No Quantity							921			0
S3	2000	2000	2000	2	0	2	Export	528	Netherlands	NLD	504	Morocco	MAR								07	COFFEE,TEA,COCOA,SPICES	1	No Quantity							899342			0
S3	2000	2000	2000	2	0	2	Export	528	Netherlands	NLD	508	Mozambique	MOZ								07	COFFEE,TEA,COCOA,SPICES	1	No Quantity							921			0
S3	2000	2000	2000	2	0	2	Export	528	Netherlands	NLD	512	Oman	OMN								07	COFFEE,TEA,COCOA,SPICES	1	No Quantity							1125788			0
S3	2000	2000	2000	2	0	2	Export	528	Netherlands	NLD	524	Nepal	NPL								07	COFFEE,TEA,COCOA,SPICES	1	No Quantity							92051			0
S3	2000	2000	2000	2	0	2	Export	528	Netherlands	NLD	530	Neth. Antilles	ANT								07	COFFEE,TEA,COCOA,SPICES	1	No Quantity							1681778			0
S3	2000	2000	2000	2	0	2	Export	528	Netherlands	NLD	533	Aruba	ABW								07	COFFEE,TEA,COCOA,SPICES	1	No Quantity							1462696			0
S3	2000	2000	2000	2	0	2	Export	528	Netherlands	NLD	540	New Caledonia	NCL								07	COFFEE,TEA,COCOA,SPICES	1	No Quantity							13808			0
S3	2000	2000	2000	2	0	2	Export	528	Netherlands	NLD	554	New Zealand	NZL								07	COFFEE,TEA,COCOA,SPICES	1	No Quantity							1418511			0
S3	2000	2000	2000	2	0	2	Export	528	Netherlands	NLD	558	Nicaragua	NIC								07	COFFEE,TEA,COCOA,SPICES	1	No Quantity							43264			0
S3	2000	2000	2000	2	0	2	Export	528	Netherlands	NLD	566	Nigeria	NGA								07	COFFEE,TEA,COCOA,SPICES	1	No Quantity							342431			0
S3	2000	2000	2000	2	0	2	Export	528	Netherlands	NLD	568	Other Europe, nes									07	COFFEE,TEA,COCOA,SPICES	1	No Quantity							56151			0
S3	2000	2000	2000	2	0	2	Export	528	Netherlands	NLD	577	Other Africa, nes									07	COFFEE,TEA,COCOA,SPICES	1	No Quantity							428959			0
S3	2000	2000	2000	2	0	2	Export	528	Netherlands	NLD	579	Norway	NOR								07	COFFEE,TEA,COCOA,SPICES	1	No Quantity							12304505			0
S3	2000	2000	2000	2	0	2	Export	528	Netherlands	NLD	581	United States Minor Outlying Islands	UMI								07	COFFEE,TEA,COCOA,SPICES	1	No Quantity							272472			0
S3	2000	2000	2000	2	0	2	Export	528	Netherlands	NLD	586	Pakistan	PAK								07	COFFEE,TEA,COCOA,SPICES	1	No Quantity							806370			0
S3	2000	2000	2000	2	0	2	Export	528	Netherlands	NLD	591	Panama	PAN								07	COFFEE,TEA,COCOA,SPICES	1	No Quantity							217241			0
S3	2000	2000	2000	2	0	2	Export	528	Netherlands	NLD	600	Paraguay	PRY								07	COFFEE,TEA,COCOA,SPICES	1	No Quantity							242095			0
S3	2000	2000	2000	2	0	2	Export	528	Netherlands	NLD	604	Peru	PER								07	COFFEE,TEA,COCOA,SPICES	1	No Quantity							367285			0
S3	2000	2000	2000	2	0	2	Export	528	Netherlands	NLD	608	Philippines	PHL								07	COFFEE,TEA,COCOA,SPICES	1	No Quantity							3190500			0
S3	2000	2000	2000	2	0	2	Export	528	Netherlands	NLD	616	Poland	POL								07	COFFEE,TEA,COCOA,SPICES	1	No Quantity							31671191			0
S3	2000	2000	2000	2	0	2	Export	528	Netherlands	NLD	620	Portugal	PRT								07	COFFEE,TEA,COCOA,SPICES	1	No Quantity							6162839			0
S3	2000	2000	2000	2	0	2	Export	528	Netherlands	NLD	624	Guinea-Bissau	GNB								07	COFFEE,TEA,COCOA,SPICES	1	No Quantity							1841			0
S3	2000	2000	2000	2	0	2	Export	528	Netherlands	NLD	634	Qatar	QAT								07	COFFEE,TEA,COCOA,SPICES	1	No Quantity							722603			0
S3	2000	2000	2000	2	0	2	Export	528	Netherlands	NLD	642	Romania	ROU								07	COFFEE,TEA,COCOA,SPICES	1	No Quantity							2385051			0
S3	2000	2000	2000	2	0	2	Export	528	Netherlands	NLD	643	Russian Federation	RUS								07	COFFEE,TEA,COCOA,SPICES	1	No Quantity							31187001			0
S3	2000	2000	2000	2	0	2	Export	528	Netherlands	NLD	666	Saint Pierre and Miquelon	SPM								07	COFFEE,TEA,COCOA,SPICES	1	No Quantity							921			0
S3	2000	2000	2000	2	0	2	Export	528	Netherlands	NLD	682	Saudi Arabia	SAU								07	COFFEE,TEA,COCOA,SPICES	1	No Quantity							8134579			0
S3	2000	2000	2000	2	0	2	Export	528	Netherlands	NLD	686	Senegal	SEN								07	COFFEE,TEA,COCOA,SPICES	1	No Quantity							35900			0
S3	2000	2000	2000	2	0	2	Export	528	Netherlands	NLD	690	Seychelles	SYC								07	COFFEE,TEA,COCOA,SPICES	1	No Quantity							9205			0
S3	2000	2000	2000	2	0	2	Export	528	Netherlands	NLD	694	Sierra Leone	SLE								07	COFFEE,TEA,COCOA,SPICES	1	No Quantity							208957			0
S3	2000	2000	2000	2	0	2	Export	528	Netherlands	NLD	699	India	IND								07	COFFEE,TEA,COCOA,SPICES	1	No Quantity							1803286			0
S3	2000	2000	2000	2	0	2	Export	528	Netherlands	NLD	702	Singapore	SGP								07	COFFEE,TEA,COCOA,SPICES	1	No Quantity							6283426			0
S3	2000	2000	2000	2	0	2	Export	528	Netherlands	NLD	703	Slovakia	SVK								07	COFFEE,TEA,COCOA,SPICES	1	No Quantity							1616422			0
S3	2000	2000	2000	2	0	2	Export	528	Netherlands	NLD	705	Slovenia	SVN								07	COFFEE,TEA,COCOA,SPICES	1	No Quantity							3395775			0
S3	2000	2000	2000	2	0	2	Export	528	Netherlands	NLD	706	Somalia	SOM								07	COFFEE,TEA,COCOA,SPICES	1	No Quantity							6444			0
S3	2000	2000	2000	2	0	2	Export	528	Netherlands	NLD	710	South Africa	ZAF								07	COFFEE,TEA,COCOA,SPICES	1	No Quantity							2074838			0
S3	2000	2000	2000	2	0	2	Export	528	Netherlands	NLD	716	Zimbabwe	ZWE								07	COFFEE,TEA,COCOA,SPICES	1	No Quantity							165692			0
S3	2000	2000	2000	2	0	2	Export	528	Netherlands	NLD	724	Spain	ESP								07	COFFEE,TEA,COCOA,SPICES	1	No Quantity							28925299			0
S3	2000	2000	2000	2	0	2	Export	528	Netherlands	NLD	736	Fmr Sudan	SDN								07	COFFEE,TEA,COCOA,SPICES	1	No Quantity							1841			0
S3	2000	2000	2000	2	0	2	Export	528	Netherlands	NLD	740	Suriname	SUR								07	COFFEE,TEA,COCOA,SPICES	1	No Quantity							919593			0
S3	2000	2000	2000	2	0	2	Export	528	Netherlands	NLD	748	Swaziland	SWZ								07	COFFEE,TEA,COCOA,SPICES	1	No Quantity							20251			0
S3	2000	2000	2000	2	0	2	Export	528	Netherlands	NLD	752	Sweden	SWE								07	COFFEE,TEA,COCOA,SPICES	1	No Quantity							34816586			0
S3	2000	2000	2000	2	0	2	Export	528	Netherlands	NLD	757	Switzerland	CHE								07	COFFEE,TEA,COCOA,SPICES	1	No Quantity							61277671			0
S3	2000	2000	2000	2	0	2	Export	528	Netherlands	NLD	760	Syria	SYR								07	COFFEE,TEA,COCOA,SPICES	1	No Quantity							2366640			0
S3	2000	2000	2000	2	0	2	Export	528	Netherlands	NLD	764	Thailand	THA								07	COFFEE,TEA,COCOA,SPICES	1	No Quantity							1444286			0
S3	2000	2000	2000	2	0	2	Export	528	Netherlands	NLD	780	Trinidad and Tobago	TTO								07	COFFEE,TEA,COCOA,SPICES	1	No Quantity							882773			0
S3	2000	2000	2000	2	0	2	Export	528	Netherlands	NLD	784	United Arab Emirates	ARE								07	COFFEE,TEA,COCOA,SPICES	1	No Quantity							8381276			0
S3	2000	2000	2000	2	0	2	Export	528	Netherlands	NLD	788	Tunisia	TUN								07	COFFEE,TEA,COCOA,SPICES	1	No Quantity							861601			0
S3	2000	2000	2000	2	0	2	Export	528	Netherlands	NLD	792	Turkey	TUR								07	COFFEE,TEA,COCOA,SPICES	1	No Quantity							10282137			0
S3	2000	2000	2000	2	0	2	Export	528	Netherlands	NLD	795	Turkmenistan	TKM								07	COFFEE,TEA,COCOA,SPICES	1	No Quantity							9205			0
S3	2000	2000	2000	2	0	2	Export	528	Netherlands	NLD	800	Uganda	UGA								07	COFFEE,TEA,COCOA,SPICES	1	No Quantity							23933			0
S3	2000	2000	2000	2	0	2	Export	528	Netherlands	NLD	804	Ukraine	UKR								07	COFFEE,TEA,COCOA,SPICES	1	No Quantity							4226998			0
S3	2000	2000	2000	2	0	2	Export	528	Netherlands	NLD	807	North Macedonia	MKD								07	COFFEE,TEA,COCOA,SPICES	1	No Quantity							228287			0
S3	2000	2000	2000	2	0	2	Export	528	Netherlands	NLD	818	Egypt	EGY								07	COFFEE,TEA,COCOA,SPICES	1	No Quantity							1408386			0
S3	2000	2000	2000	2	0	2	Export	528	Netherlands	NLD	826	United Kingdom	GBR								07	COFFEE,TEA,COCOA,SPICES	1	No Quantity							186228188			0
S3	2000	2000	2000	2	0	2	Export	528	Netherlands	NLD	834	United Rep. of Tanzania	TZA								07	COFFEE,TEA,COCOA,SPICES	1	No Quantity							5523			0
S3	2000	2000	2000	2	0	2	Export	528	Netherlands	NLD	839	Special Categories									07	COFFEE,TEA,COCOA,SPICES	1	No Quantity							222764			0
S3	2000	2000	2000	2	0	2	Export	528	Netherlands	NLD	842	USA	USA								07	COFFEE,TEA,COCOA,SPICES	1	No Quantity							86715144			0
S3	2000	2000	2000	2	0	2	Export	528	Netherlands	NLD	858	Uruguay	URY								07	COFFEE,TEA,COCOA,SPICES	1	No Quantity							551388			0
S3	2000	2000	2000	2	0	2	Export	528	Netherlands	NLD	860	Uzbekistan	UZB								07	COFFEE,TEA,COCOA,SPICES	1	No Quantity							141759			0
S3	2000	2000	2000	2	0	2	Export	528	Netherlands	NLD	862	Venezuela	VEN								07	COFFEE,TEA,COCOA,SPICES	1	No Quantity							549547			0
S3	2000	2000	2000	2	0	2	Export	528	Netherlands	NLD	887	Yemen	YEM								07	COFFEE,TEA,COCOA,SPICES	1	No Quantity							243936			0
S3	2000	2000	2000	2	0	2	Export	528	Netherlands	NLD	891	Serbia and Montenegro	SCG								07	COFFEE,TEA,COCOA,SPICES	1	No Quantity							2101533			0
S3	2000	2000	2000	2	0	2	Export	528	Netherlands	NLD	899	Areas, nes									07	COFFEE,TEA,COCOA,SPICES	1	No Quantity							34059			0
S3	2000	2000	2000	2	0	2	Export	533	Aruba	ABW	0	World	WLD								07	COFFEE,TEA,COCOA,SPICES	1	No Quantity							25173391			0
S3	2000	2000	2000	2	0	2	Export	533	Aruba	ABW	32	Argentina	ARG								07	COFFEE,TEA,COCOA,SPICES	1	No Quantity							20173			0
S3	2000	2000	2000	2	0	2	Export	533	Aruba	ABW	76	Brazil	BRA								07	COFFEE,TEA,COCOA,SPICES	1	No Quantity							4715			0
S3	2000	2000	2000	2	0	2	Export	533	Aruba	ABW	170	Colombia	COL								07	COFFEE,TEA,COCOA,SPICES	1	No Quantity							576894			0
S3	2000	2000	2000	2	0	2	Export	533	Aruba	ABW	276	Germany	DEU								07	COFFEE,TEA,COCOA,SPICES	1	No Quantity							1766575			0
S3	2000	2000	2000	2	0	2	Export	533	Aruba	ABW	528	Netherlands	NLD								07	COFFEE,TEA,COCOA,SPICES	1	No Quantity							18393994			0
S3	2000	2000	2000	2	0	2	Export	533	Aruba	ABW	530	Neth. Antilles	ANT								07	COFFEE,TEA,COCOA,SPICES	1	No Quantity							12324			0
S3	2000	2000	2000	2	0	2	Export	533	Aruba	ABW	591	Panama	PAN								07	COFFEE,TEA,COCOA,SPICES	1	No Quantity							1162128			0
S3	2000	2000	2000	2	0	2	Export	533	Aruba	ABW	724	Spain	ESP								07	COFFEE,TEA,COCOA,SPICES	1	No Quantity							2895385			0
S3	2000	2000	2000	2	0	2	Export	533	Aruba	ABW	826	United Kingdom	GBR								07	COFFEE,TEA,COCOA,SPICES	1	No Quantity							10631			0
S3	2000	2000	2000	2	0	2	Export	533	Aruba	ABW	842	USA	USA								07	COFFEE,TEA,COCOA,SPICES	1	No Quantity							323508			0
S3	2000	2000	2000	2	0	2	Export	533	Aruba	ABW	862	Venezuela	VEN								07	COFFEE,TEA,COCOA,SPICES	1	No Quantity							6101			0
S3	2000	2000	2000	2	0	2	Export	533	Aruba	ABW	899	Areas, nes									07	COFFEE,TEA,COCOA,SPICES	1	No Quantity							961			0
S3	2000	2000	2000	2	0	2	Export	528	Netherlands	NLD	0	World	WLD								08	ANIMAL FEED STUFF	1	No Quantity							1670086922			0
S3	2000	2000	2000	2	0	2	Export	528	Netherlands	NLD	8	Albania	ALB								08	ANIMAL FEED STUFF	1	No Quantity							2762			0
S3	2000	2000	2000	2	0	2	Export	528	Netherlands	NLD	12	Algeria	DZA								08	ANIMAL FEED STUFF	1	No Quantity							993234			0
S3	2000	2000	2000	2	0	2	Export	528	Netherlands	NLD	24	Angola	AGO								08	ANIMAL FEED STUFF	1	No Quantity							41423			0
S3	2000	2000	2000	2	0	2	Export	528	Netherlands	NLD	32	Argentina	ARG								08	ANIMAL FEED STUFF	1	No Quantity							675657			0
S3	2000	2000	2000	2	0	2	Export	528	Netherlands	NLD	36	Australia	AUS								08	ANIMAL FEED STUFF	1	No Quantity							195149			0
S3	2000	2000	2000	2	0	2	Export	528	Netherlands	NLD	40	Austria	AUT								08	ANIMAL FEED STUFF	1	No Quantity							31819394			0
S3	2000	2000	2000	2	0	2	Export	528	Netherlands	NLD	48	Bahrain	BHR								08	ANIMAL FEED STUFF	1	No Quantity							781516			0
S3	2000	2000	2000	2	0	2	Export	528	Netherlands	NLD	50	Bangladesh	BGD								08	ANIMAL FEED STUFF	1	No Quantity							2773508			0
S3	2000	2000	2000	2	0	2	Export	528	Netherlands	NLD	51	Armenia	ARM								08	ANIMAL FEED STUFF	1	No Quantity							199751			0
S3	2000	2000	2000	2	0	2	Export	528	Netherlands	NLD	56	Belgium	BEL								08	ANIMAL FEED STUFF	1	No Quantity							288915163			0
S3	2000	2000	2000	2	0	2	Export	528	Netherlands	NLD	68	Bolivia (Plurinational State of)	BOL								08	ANIMAL FEED STUFF	1	No Quantity							30377			0
S3	2000	2000	2000	2	0	2	Export	528	Netherlands	NLD	70	Bosnia Herzegovina	BIH								08	ANIMAL FEED STUFF	1	No Quantity							422516			0
S3	2000	2000	2000	2	0	2	Export	528	Netherlands	NLD	76	Brazil	BRA								08	ANIMAL FEED STUFF	1	No Quantity							3048741			0
S3	2000	2000	2000	2	0	2	Export	528	Netherlands	NLD	96	Brunei Darussalam	BRN								08	ANIMAL FEED STUFF	1	No Quantity							11046			0
S3	2000	2000	2000	2	0	2	Export	528	Netherlands	NLD	100	Bulgaria	BGR								08	ANIMAL FEED STUFF	1	No Quantity							221844			0
S3	2000	2000	2000	2	0	2	Export	528	Netherlands	NLD	104	Myanmar	MMR								08	ANIMAL FEED STUFF	1	No Quantity							46026			0
S3	2000	2000	2000	2	0	2	Export	528	Netherlands	NLD	112	Belarus	BLR								08	ANIMAL FEED STUFF	1	No Quantity							61674			0
S3	2000	2000	2000	2	0	2	Export	528	Netherlands	NLD	120	Cameroon	CMR								08	ANIMAL FEED STUFF	1	No Quantity							525613			0
S3	2000	2000	2000	2	0	2	Export	528	Netherlands	NLD	124	Canada	CAN								08	ANIMAL FEED STUFF	1	No Quantity							2300364			0
S3	2000	2000	2000	2	0	2	Export	528	Netherlands	NLD	132	Cabo Verde	CPV								08	ANIMAL FEED STUFF	1	No Quantity							12887			0
S3	2000	2000	2000	2	0	2	Export	528	Netherlands	NLD	144	Sri Lanka	LKA								08	ANIMAL FEED STUFF	1	No Quantity							277075			0
S3	2000	2000	2000	2	0	2	Export	528	Netherlands	NLD	152	Chile	CHL								08	ANIMAL FEED STUFF	1	No Quantity							2176094			0
S3	2000	2000	2000	2	0	2	Export	528	Netherlands	NLD	156	China	CHN								08	ANIMAL FEED STUFF	1	No Quantity							3399457			0
S3	2000	2000	2000	2	0	2	Export	528	Netherlands	NLD	170	Colombia	COL								08	ANIMAL FEED STUFF	1	No Quantity							439085			0
S3	2000	2000	2000	2	0	2	Export	528	Netherlands	NLD	188	Costa Rica	CRI								08	ANIMAL FEED STUFF	1	No Quantity							428959			0
S3	2000	2000	2000	2	0	2	Export	528	Netherlands	NLD	191	Croatia	HRV								08	ANIMAL FEED STUFF	1	No Quantity							1600773			0
S3	2000	2000	2000	2	0	2	Export	528	Netherlands	NLD	192	Cuba	CUB								08	ANIMAL FEED STUFF	1	No Quantity							29456			0
S3	2000	2000	2000	2	0	2	Export	528	Netherlands	NLD	196	Cyprus	CYP								08	ANIMAL FEED STUFF	1	No Quantity							1329222			0
S3	2000	2000	2000	2	0	2	Export	528	Netherlands	NLD	203	Czechia	CZE								08	ANIMAL FEED STUFF	1	No Quantity							3543977			0
S3	2000	2000	2000	2	0	2	Export	528	Netherlands	NLD	208	Denmark	DNK								08	ANIMAL FEED STUFF	1	No Quantity							40109540			0
S3	2000	2000	2000	2	0	2	Export	528	Netherlands	NLD	214	Dominican Rep.	DOM								08	ANIMAL FEED STUFF	1	No Quantity							331385			0
S3	2000	2000	2000	2	0	2	Export	528	Netherlands	NLD	218	Ecuador	ECU								08	ANIMAL FEED STUFF	1	No Quantity							324941			0
S3	2000	2000	2000	2	0	2	Export	528	Netherlands	NLD	231	Ethiopia	ETH								08	ANIMAL FEED STUFF	1	No Quantity							19331			0
S3	2000	2000	2000	2	0	2	Export	528	Netherlands	NLD	233	Estonia	EST								08	ANIMAL FEED STUFF	1	No Quantity							324021			0
S3	2000	2000	2000	2	0	2	Export	528	Netherlands	NLD	234	Faeroe Isds	FRO								08	ANIMAL FEED STUFF	1	No Quantity							11046			0
S3	2000	2000	2000	2	0	2	Export	528	Netherlands	NLD	246	Finland	FIN								08	ANIMAL FEED STUFF	1	No Quantity							8731992			0
S3	2000	2000	2000	2	0	2	Export	528	Netherlands	NLD	251	France	FRA								08	ANIMAL FEED STUFF	1	No Quantity							105046252			0
S3	2000	2000	2000	2	0	2	Export	528	Netherlands	NLD	266	Gabon	GAB								08	ANIMAL FEED STUFF	1	No Quantity							11046			0
S3	2000	2000	2000	2	0	2	Export	528	Netherlands	NLD	268	Georgia	GEO								08	ANIMAL FEED STUFF	1	No Quantity							9205			0
S3	2000	2000	2000	2	0	2	Export	528	Netherlands	NLD	276	Germany	DEU								08	ANIMAL FEED STUFF	1	No Quantity							571043380			0
S3	2000	2000	2000	2	0	2	Export	528	Netherlands	NLD	288	Ghana	GHA								08	ANIMAL FEED STUFF	1	No Quantity							322180			0
S3	2000	2000	2000	2	0	2	Export	528	Netherlands	NLD	300	Greece	GRC								08	ANIMAL FEED STUFF	1	No Quantity							16622635			0
S3	2000	2000	2000	2	0	2	Export	528	Netherlands	NLD	320	Guatemala	GTM								08	ANIMAL FEED STUFF	1	No Quantity							57992			0
S3	2000	2000	2000	2	0	2	Export	528	Netherlands	NLD	328	Guyana	GUY								08	ANIMAL FEED STUFF	1	No Quantity							262346			0
S3	2000	2000	2000	2	0	2	Export	528	Netherlands	NLD	340	Honduras	HND								08	ANIMAL FEED STUFF	1	No Quantity							717080			0
S3	2000	2000	2000	2	0	2	Export	528	Netherlands	NLD	344	China, Hong Kong SAR	HKG								08	ANIMAL FEED STUFF	1	No Quantity							757583			0
S3	2000	2000	2000	2	0	2	Export	528	Netherlands	NLD	348	Hungary	HUN								08	ANIMAL FEED STUFF	1	No Quantity							13452386			0
S3	2000	2000	2000	2	0	2	Export	528	Netherlands	NLD	352	Iceland	ISL								08	ANIMAL FEED STUFF	1	No Quantity							553229			0
S3	2000	2000	2000	2	0	2	Export	528	Netherlands	NLD	360	Indonesia	IDN								08	ANIMAL FEED STUFF	1	No Quantity							1523450			0
S3	2000	2000	2000	2	0	2	Export	528	Netherlands	NLD	364	Iran	IRN								08	ANIMAL FEED STUFF	1	No Quantity							30377			0
S3	2000	2000	2000	2	0	2	Export	528	Netherlands	NLD	372	Ireland	IRL								08	ANIMAL FEED STUFF	1	No Quantity							12374464			0
S3	2000	2000	2000	2	0	2	Export	528	Netherlands	NLD	376	Israel	ISR								08	ANIMAL FEED STUFF	1	No Quantity							4832696			0
S3	2000	2000	2000	2	0	2	Export	528	Netherlands	NLD	381	Italy	ITA								08	ANIMAL FEED STUFF	1	No Quantity							89350574			0
S3	2000	2000	2000	2	0	2	Export	528	Netherlands	NLD	384	Côte d'Ivoire	CIV								08	ANIMAL FEED STUFF	1	No Quantity							174898			0
S3	2000	2000	2000	2	0	2	Export	528	Netherlands	NLD	388	Jamaica	JAM								08	ANIMAL FEED STUFF	1	No Quantity							110462			0
S3	2000	2000	2000	2	0	2	Export	528	Netherlands	NLD	392	Japan	JPN								08	ANIMAL FEED STUFF	1	No Quantity							2125466			0
S3	2000	2000	2000	2	0	2	Export	528	Netherlands	NLD	398	Kazakhstan	KAZ								08	ANIMAL FEED STUFF	1	No Quantity							8285			0
S3	2000	2000	2000	2	0	2	Export	528	Netherlands	NLD	400	Jordan	JOR								08	ANIMAL FEED STUFF	1	No Quantity							1302527			0
S3	2000	2000	2000	2	0	2	Export	528	Netherlands	NLD	404	Kenya	KEN								08	ANIMAL FEED STUFF	1	No Quantity							61674			0
S3	2000	2000	2000	2	0	2	Export	528	Netherlands	NLD	408	Dem. People's Rep. of Korea	PRK								08	ANIMAL FEED STUFF	1	No Quantity							14728			0
S3	2000	2000	2000	2	0	2	Export	528	Netherlands	NLD	410	Rep. of Korea	KOR								08	ANIMAL FEED STUFF	1	No Quantity							5008515			0
S3	2000	2000	2000	2	0	2	Export	528	Netherlands	NLD	414	Kuwait	KWT								08	ANIMAL FEED STUFF	1	No Quantity							1484788			0
S3	2000	2000	2000	2	0	2	Export	528	Netherlands	NLD	422	Lebanon	LBN								08	ANIMAL FEED STUFF	1	No Quantity							970221			0
S3	2000	2000	2000	2	0	2	Export	528	Netherlands	NLD	428	Latvia	LVA								08	ANIMAL FEED STUFF	1	No Quantity							667372			0
S3	2000	2000	2000	2	0	2	Export	528	Netherlands	NLD	430	Liberia	LBR								08	ANIMAL FEED STUFF	1	No Quantity							21172			0
S3	2000	2000	2000	2	0	2	Export	528	Netherlands	NLD	434	Libya	LBY								08	ANIMAL FEED STUFF	1	No Quantity							3737285			0
S3	2000	2000	2000	2	0	2	Export	528	Netherlands	NLD	440	Lithuania	LTU								08	ANIMAL FEED STUFF	1	No Quantity							758503			0
S3	2000	2000	2000	2	0	2	Export	528	Netherlands	NLD	442	Luxembourg	LUX								08	ANIMAL FEED STUFF	1	No Quantity							2705389			0
S3	2000	2000	2000	2	0	2	Export	528	Netherlands	NLD	446	China, Macao SAR	MAC								08	ANIMAL FEED STUFF	1	No Quantity							30377			0
S3	2000	2000	2000	2	0	2	Export	528	Netherlands	NLD	458	Malaysia	MYS								08	ANIMAL FEED STUFF	1	No Quantity							796244			0
S3	2000	2000	2000	2	0	2	Export	528	Netherlands	NLD	470	Malta	MLT								08	ANIMAL FEED STUFF	1	No Quantity							2301284			0
S3	2000	2000	2000	2	0	2	Export	528	Netherlands	NLD	478	Mauritania	MRT								08	ANIMAL FEED STUFF	1	No Quantity							57992			0
S3	2000	2000	2000	2	0	2	Export	528	Netherlands	NLD	480	Mauritius	MUS								08	ANIMAL FEED STUFF	1	No Quantity							7364			0
S3	2000	2000	2000	2	0	2	Export	528	Netherlands	NLD	484	Mexico	MEX								08	ANIMAL FEED STUFF	1	No Quantity							1657845			0
S3	2000	2000	2000	2	0	2	Export	528	Netherlands	NLD	490	Other Asia, nes									08	ANIMAL FEED STUFF	1	No Quantity							5410779			0
S3	2000	2000	2000	2	0	2	Export	528	Netherlands	NLD	498	Rep. of Moldova	MDA								08	ANIMAL FEED STUFF	1	No Quantity							31297			0
S3	2000	2000	2000	2	0	2	Export	528	Netherlands	NLD	504	Morocco	MAR								08	ANIMAL FEED STUFF	1	No Quantity							4111934			0
S3	2000	2000	2000	2	0	2	Export	528	Netherlands	NLD	508	Mozambique	MOZ								08	ANIMAL FEED STUFF	1	No Quantity							1841			0
S3	2000	2000	2000	2	0	2	Export	528	Netherlands	NLD	512	Oman	OMN								08	ANIMAL FEED STUFF	1	No Quantity							74562			0
S3	2000	2000	2000	2	0	2	Export	528	Netherlands	NLD	524	Nepal	NPL								08	ANIMAL FEED STUFF	1	No Quantity							34059			0
S3	2000	2000	2000	2	0	2	Export	528	Netherlands	NLD	530	Neth. Antilles	ANT								08	ANIMAL FEED STUFF	1	No Quantity							405026			0
S3	2000	2000	2000	2	0	2	Export	528	Netherlands	NLD	533	Aruba	ABW								08	ANIMAL FEED STUFF	1	No Quantity							319418			0
S3	2000	2000	2000	2	0	2	Export	528	Netherlands	NLD	554	New Zealand	NZL								08	ANIMAL FEED STUFF	1	No Quantity							1239011			0
S3	2000	2000	2000	2	0	2	Export	528	Netherlands	NLD	566	Nigeria	NGA								08	ANIMAL FEED STUFF	1	No Quantity							3675611			0
S3	2000	2000	2000	2	0	2	Export	528	Netherlands	NLD	568	Other Europe, nes									08	ANIMAL FEED STUFF	1	No Quantity							8285			0
S3	2000	2000	2000	2	0	2	Export	528	Netherlands	NLD	579	Norway	NOR								08	ANIMAL FEED STUFF	1	No Quantity							8015833			0
S3	2000	2000	2000	2	0	2	Export	528	Netherlands	NLD	586	Pakistan	PAK								08	ANIMAL FEED STUFF	1	No Quantity							202513			0
S3	2000	2000	2000	2	0	2	Export	528	Netherlands	NLD	591	Panama	PAN								08	ANIMAL FEED STUFF	1	No Quantity							253141			0
S3	2000	2000	2000	2	0	2	Export	528	Netherlands	NLD	600	Paraguay	PRY								08	ANIMAL FEED STUFF	1	No Quantity							154646			0
S3	2000	2000	2000	2	0	2	Export	528	Netherlands	NLD	604	Peru	PER								08	ANIMAL FEED STUFF	1	No Quantity							594652			0
S3	2000	2000	2000	2	0	2	Export	528	Netherlands	NLD	608	Philippines	PHL								08	ANIMAL FEED STUFF	1	No Quantity							4849266			0
S3	2000	2000	2000	2	0	2	Export	528	Netherlands	NLD	616	Poland	POL								08	ANIMAL FEED STUFF	1	No Quantity							51716296			0
S3	2000	2000	2000	2	0	2	Export	528	Netherlands	NLD	620	Portugal	PRT								08	ANIMAL FEED STUFF	1	No Quantity							6730796			0
S3	2000	2000	2000	2	0	2	Export	528	Netherlands	NLD	634	Qatar	QAT								08	ANIMAL FEED STUFF	1	No Quantity							8285			0
S3	2000	2000	2000	2	0	2	Export	528	Netherlands	NLD	642	Romania	ROU								08	ANIMAL FEED STUFF	1	No Quantity							708795			0
S3	2000	2000	2000	2	0	2	Export	528	Netherlands	NLD	643	Russian Federation	RUS								08	ANIMAL FEED STUFF	1	No Quantity							3843144			0
S3	2000	2000	2000	2	0	2	Export	528	Netherlands	NLD	674	San Marino	SMR								08	ANIMAL FEED STUFF	1	No Quantity							11046			0
S3	2000	2000	2000	2	0	2	Export	528	Netherlands	NLD	682	Saudi Arabia	SAU								08	ANIMAL FEED STUFF	1	No Quantity							449211			0
S3	2000	2000	2000	2	0	2	Export	528	Netherlands	NLD	686	Senegal	SEN								08	ANIMAL FEED STUFF	1	No Quantity							168454			0
S3	2000	2000	2000	2	0	2	Export	528	Netherlands	NLD	694	Sierra Leone	SLE								08	ANIMAL FEED STUFF	1	No Quantity							97574			0
S3	2000	2000	2000	2	0	2	Export	528	Netherlands	NLD	699	India	IND								08	ANIMAL FEED STUFF	1	No Quantity							73641			0
S3	2000	2000	2000	2	0	2	Export	528	Netherlands	NLD	702	Singapore	SGP								08	ANIMAL FEED STUFF	1	No Quantity							6224513			0
S3	2000	2000	2000	2	0	2	Export	528	Netherlands	NLD	703	Slovakia	SVK								08	ANIMAL FEED STUFF	1	No Quantity							17971187			0
S3	2000	2000	2000	2	0	2	Export	528	Netherlands	NLD	704	Viet Nam	VNM								08	ANIMAL FEED STUFF	1	No Quantity							992314			0
S3	2000	2000	2000	2	0	2	Export	528	Netherlands	NLD	705	Slovenia	SVN								08	ANIMAL FEED STUFF	1	No Quantity							1641276			0
S3	2000	2000	2000	2	0	2	Export	528	Netherlands	NLD	710	South Africa	ZAF								08	ANIMAL FEED STUFF	1	No Quantity							4610853			0
S3	2000	2000	2000	2	0	2	Export	528	Netherlands	NLD	716	Zimbabwe	ZWE								08	ANIMAL FEED STUFF	1	No Quantity							15649			0
S3	2000	2000	2000	2	0	2	Export	528	Netherlands	NLD	724	Spain	ESP								08	ANIMAL FEED STUFF	1	No Quantity							28657430			0
S3	2000	2000	2000	2	0	2	Export	528	Netherlands	NLD	736	Fmr Sudan	SDN								08	ANIMAL FEED STUFF	1	No Quantity							1079762			0
S3	2000	2000	2000	2	0	2	Export	528	Netherlands	NLD	740	Suriname	SUR								08	ANIMAL FEED STUFF	1	No Quantity							699590			0
S3	2000	2000	2000	2	0	2	Export	528	Netherlands	NLD	752	Sweden	SWE								08	ANIMAL FEED STUFF	1	No Quantity							20078243			0
S3	2000	2000	2000	2	0	2	Export	528	Netherlands	NLD	757	Switzerland	CHE								08	ANIMAL FEED STUFF	1	No Quantity							13865697			0
S3	2000	2000	2000	2	0	2	Export	528	Netherlands	NLD	760	Syria	SYR								08	ANIMAL FEED STUFF	1	No Quantity							11967			0
S3	2000	2000	2000	2	0	2	Export	528	Netherlands	NLD	764	Thailand	THA								08	ANIMAL FEED STUFF	1	No Quantity							7574906			0
S3	2000	2000	2000	2	0	2	Export	528	Netherlands	NLD	780	Trinidad and Tobago	TTO								08	ANIMAL FEED STUFF	1	No Quantity							177659			0
S3	2000	2000	2000	2	0	2	Export	528	Netherlands	NLD	784	United Arab Emirates	ARE								08	ANIMAL FEED STUFF	1	No Quantity							352557			0
S3	2000	2000	2000	2	0	2	Export	528	Netherlands	NLD	788	Tunisia	TUN								08	ANIMAL FEED STUFF	1	No Quantity							88369			0
S3	2000	2000	2000	2	0	2	Export	528	Netherlands	NLD	792	Turkey	TUR								08	ANIMAL FEED STUFF	1	No Quantity							3450085			0
S3	2000	2000	2000	2	0	2	Export	528	Netherlands	NLD	804	Ukraine	UKR								08	ANIMAL FEED STUFF	1	No Quantity							220923			0
S3	2000	2000	2000	2	0	2	Export	528	Netherlands	NLD	807	North Macedonia	MKD								08	ANIMAL FEED STUFF	1	No Quantity							513647			0
S3	2000	2000	2000	2	0	2	Export	528	Netherlands	NLD	818	Egypt	EGY								08	ANIMAL FEED STUFF	1	No Quantity							3176692			0
S3	2000	2000	2000	2	0	2	Export	528	Netherlands	NLD	826	United Kingdom	GBR								08	ANIMAL FEED STUFF	1	No Quantity							151213691			0
S3	2000	2000	2000	2	0	2	Export	528	Netherlands	NLD	834	United Rep. of Tanzania	TZA								08	ANIMAL FEED STUFF	1	No Quantity							49708			0
S3	2000	2000	2000	2	0	2	Export	528	Netherlands	NLD	839	Special Categories									08	ANIMAL FEED STUFF	1	No Quantity							60323098			0
S3	2000	2000	2000	2	0	2	Export	528	Netherlands	NLD	842	USA	USA								08	ANIMAL FEED STUFF	1	No Quantity							9305472			0
S3	2000	2000	2000	2	0	2	Export	528	Netherlands	NLD	858	Uruguay	URY								08	ANIMAL FEED STUFF	1	No Quantity							229208			0
S3	2000	2000	2000	2	0	2	Export	528	Netherlands	NLD	862	Venezuela	VEN								08	ANIMAL FEED STUFF	1	No Quantity							848714			0
S3	2000	2000	2000	2	0	2	Export	528	Netherlands	NLD	887	Yemen	YEM								08	ANIMAL FEED STUFF	1	No Quantity							5778984			0
S3	2000	2000	2000	2	0	2	Export	528	Netherlands	NLD	891	Serbia and Montenegro	SCG								08	ANIMAL FEED STUFF	1	No Quantity							397662			0
S3	2000	2000	2000	2	0	2	Export	528	Netherlands	NLD	899	Areas, nes									08	ANIMAL FEED STUFF	1	No Quantity							223685			0
S3	2000	2000	2000	2	0	2	Export	533	Aruba	ABW	0	World	WLD								08	ANIMAL FEED STUFF	1	No Quantity							3341			0
S3	2000	2000	2000	2	0	2	Export	533	Aruba	ABW	214	Dominican Rep.	DOM								08	ANIMAL FEED STUFF	1	No Quantity							2598			0
S3	2000	2000	2000	2	0	2	Export	533	Aruba	ABW	530	Neth. Antilles	ANT								08	ANIMAL FEED STUFF	1	No Quantity							156			0
S3	2000	2000	2000	2	0	2	Export	533	Aruba	ABW	757	Switzerland	CHE								08	ANIMAL FEED STUFF	1	No Quantity							112			0
S3	2000	2000	2000	2	0	2	Export	533	Aruba	ABW	862	Venezuela	VEN								08	ANIMAL FEED STUFF	1	No Quantity							408			0
S3	2000	2000	2000	2	0	2	Export	533	Aruba	ABW	899	Areas, nes									08	ANIMAL FEED STUFF	1	No Quantity							67			0
S3	2000	2000	2000	2	0	2	Export	528	Netherlands	NLD	0	World	WLD								09	MISC.EDIBLE PRODUCTS ETC	1	No Quantity							1527175343			0
S3	2000	2000	2000	2	0	2	Export	528	Netherlands	NLD	4	Afghanistan	AFG								09	MISC.EDIBLE PRODUCTS ETC	1	No Quantity							27615			0
S3	2000	2000	2000	2	0	2	Export	528	Netherlands	NLD	8	Albania	ALB								09	MISC.EDIBLE PRODUCTS ETC	1	No Quantity							512726			0
S3	2000	2000	2000	2	0	2	Export	528	Netherlands	NLD	12	Algeria	DZA								09	MISC.EDIBLE PRODUCTS ETC	1	No Quantity							1528973			0
S3	2000	2000	2000	2	0	2	Export	528	Netherlands	NLD	24	Angola	AGO								09	MISC.EDIBLE PRODUCTS ETC	1	No Quantity							4825332			0
S3	2000	2000	2000	2	0	2	Export	528	Netherlands	NLD	28	Antigua and Barbuda	ATG								09	MISC.EDIBLE PRODUCTS ETC	1	No Quantity							921			0
S3	2000	2000	2000	2	0	2	Export	528	Netherlands	NLD	31	Azerbaijan	AZE								09	MISC.EDIBLE PRODUCTS ETC	1	No Quantity							134395			0
S3	2000	2000	2000	2	0	2	Export	528	Netherlands	NLD	32	Argentina	ARG								09	MISC.EDIBLE PRODUCTS ETC	1	No Quantity							4813366			0
S3	2000	2000	2000	2	0	2	Export	528	Netherlands	NLD	36	Australia	AUS								09	MISC.EDIBLE PRODUCTS ETC	1	No Quantity							5516638			0
S3	2000	2000	2000	2	0	2	Export	528	Netherlands	NLD	40	Austria	AUT								09	MISC.EDIBLE PRODUCTS ETC	1	No Quantity							16352924			0
S3	2000	2000	2000	2	0	2	Export	528	Netherlands	NLD	44	Bahamas	BHS								09	MISC.EDIBLE PRODUCTS ETC	1	No Quantity							11046			0
S3	2000	2000	2000	2	0	2	Export	528	Netherlands	NLD	48	Bahrain	BHR								09	MISC.EDIBLE PRODUCTS ETC	1	No Quantity							1039260			0
S3	2000	2000	2000	2	0	2	Export	528	Netherlands	NLD	50	Bangladesh	BGD								09	MISC.EDIBLE PRODUCTS ETC	1	No Quantity							3414185			0
S3	2000	2000	2000	2	0	2	Export	528	Netherlands	NLD	51	Armenia	ARM								09	MISC.EDIBLE PRODUCTS ETC	1	No Quantity							417913			0
S3	2000	2000	2000	2	0	2	Export	528	Netherlands	NLD	52	Barbados	BRB								09	MISC.EDIBLE PRODUCTS ETC	1	No Quantity							921			0
S3	2000	2000	2000	2	0	2	Export	528	Netherlands	NLD	56	Belgium	BEL								09	MISC.EDIBLE PRODUCTS ETC	1	No Quantity							158055869			0
S3	2000	2000	2000	2	0	2	Export	528	Netherlands	NLD	60	Bermuda	BMU								09	MISC.EDIBLE PRODUCTS ETC	1	No Quantity							2762			0
S3	2000	2000	2000	2	0	2	Export	528	Netherlands	NLD	68	Bolivia (Plurinational State of)	BOL								09	MISC.EDIBLE PRODUCTS ETC	1	No Quantity							127031			0
S3	2000	2000	2000	2	0	2	Export	528	Netherlands	NLD	70	Bosnia Herzegovina	BIH								09	MISC.EDIBLE PRODUCTS ETC	1	No Quantity							1511483			0
S3	2000	2000	2000	2	0	2	Export	528	Netherlands	NLD	76	Brazil	BRA								09	MISC.EDIBLE PRODUCTS ETC	1	No Quantity							6520918			0
S3	2000	2000	2000	2	0	2	Export	528	Netherlands	NLD	84	Belize	BLZ								09	MISC.EDIBLE PRODUCTS ETC	1	No Quantity							150044			0
S3	2000	2000	2000	2	0	2	Export	528	Netherlands	NLD	96	Brunei Darussalam	BRN								09	MISC.EDIBLE PRODUCTS ETC	1	No Quantity							16569			0
S3	2000	2000	2000	2	0	2	Export	528	Netherlands	NLD	100	Bulgaria	BGR								09	MISC.EDIBLE PRODUCTS ETC	1	No Quantity							4047498			0
S3	2000	2000	2000	2	0	2	Export	528	Netherlands	NLD	104	Myanmar	MMR								09	MISC.EDIBLE PRODUCTS ETC	1	No Quantity							843190			0
S3	2000	2000	2000	2	0	2	Export	528	Netherlands	NLD	108	Burundi	BDI								09	MISC.EDIBLE PRODUCTS ETC	1	No Quantity							50628			0
S3	2000	2000	2000	2	0	2	Export	528	Netherlands	NLD	112	Belarus	BLR								09	MISC.EDIBLE PRODUCTS ETC	1	No Quantity							9205			0
S3	2000	2000	2000	2	0	2	Export	528	Netherlands	NLD	116	Cambodia	KHM								09	MISC.EDIBLE PRODUCTS ETC	1	No Quantity							7364			0
S3	2000	2000	2000	2	0	2	Export	528	Netherlands	NLD	120	Cameroon	CMR								09	MISC.EDIBLE PRODUCTS ETC	1	No Quantity							6387444			0
S3	2000	2000	2000	2	0	2	Export	528	Netherlands	NLD	124	Canada	CAN								09	MISC.EDIBLE PRODUCTS ETC	1	No Quantity							1515165			0
S3	2000	2000	2000	2	0	2	Export	528	Netherlands	NLD	132	Cabo Verde	CPV								09	MISC.EDIBLE PRODUCTS ETC	1	No Quantity							355318			0
S3	2000	2000	2000	2	0	2	Export	528	Netherlands	NLD	140	Central African Rep.	CAF								09	MISC.EDIBLE PRODUCTS ETC	1	No Quantity							107700			0
S3	2000	2000	2000	2	0	2	Export	528	Netherlands	NLD	144	Sri Lanka	LKA								09	MISC.EDIBLE PRODUCTS ETC	1	No Quantity							2848069			0
S3	2000	2000	2000	2	0	2	Export	528	Netherlands	NLD	148	Chad	TCD								09	MISC.EDIBLE PRODUCTS ETC	1	No Quantity							6444			0
S3	2000	2000	2000	2	0	2	Export	528	Netherlands	NLD	152	Chile	CHL								09	MISC.EDIBLE PRODUCTS ETC	1	No Quantity							4048419			0
S3	2000	2000	2000	2	0	2	Export	528	Netherlands	NLD	156	China	CHN								09	MISC.EDIBLE PRODUCTS ETC	1	No Quantity							15376259			0
S3	2000	2000	2000	2	0	2	Export	528	Netherlands	NLD	170	Colombia	COL								09	MISC.EDIBLE PRODUCTS ETC	1	No Quantity							10865743			0
S3	2000	2000	2000	2	0	2	Export	528	Netherlands	NLD	174	Comoros	COM								09	MISC.EDIBLE PRODUCTS ETC	1	No Quantity							100336			0
S3	2000	2000	2000	2	0	2	Export	528	Netherlands	NLD	175	Mayotte	MYT								09	MISC.EDIBLE PRODUCTS ETC	1	No Quantity							921			0
S3	2000	2000	2000	2	0	2	Export	528	Netherlands	NLD	178	Congo	COG								09	MISC.EDIBLE PRODUCTS ETC	1	No Quantity							1918350			0
S3	2000	2000	2000	2	0	2	Export	528	Netherlands	NLD	180	Dem. Rep. of the Congo	COD								09	MISC.EDIBLE PRODUCTS ETC	1	No Quantity							1132232			0
S3	2000	2000	2000	2	0	2	Export	528	Netherlands	NLD	188	Costa Rica	CRI								09	MISC.EDIBLE PRODUCTS ETC	1	No Quantity							5775302			0
S3	2000	2000	2000	2	0	2	Export	528	Netherlands	NLD	191	Croatia	HRV								09	MISC.EDIBLE PRODUCTS ETC	1	No Quantity							862521			0
S3	2000	2000	2000	2	0	2	Export	528	Netherlands	NLD	192	Cuba	CUB								09	MISC.EDIBLE PRODUCTS ETC	1	No Quantity							113223			0
S3	2000	2000	2000	2	0	2	Export	528	Netherlands	NLD	196	Cyprus	CYP								09	MISC.EDIBLE PRODUCTS ETC	1	No Quantity							3330418			0
S3	2000	2000	2000	2	0	2	Export	528	Netherlands	NLD	203	Czechia	CZE								09	MISC.EDIBLE PRODUCTS ETC	1	No Quantity							5985179			0
S3	2000	2000	2000	2	0	2	Export	528	Netherlands	NLD	204	Benin	BEN								09	MISC.EDIBLE PRODUCTS ETC	1	No Quantity							983109			0
S3	2000	2000	2000	2	0	2	Export	528	Netherlands	NLD	208	Denmark	DNK								09	MISC.EDIBLE PRODUCTS ETC	1	No Quantity							19809453			0
S3	2000	2000	2000	2	0	2	Export	528	Netherlands	NLD	212	Dominica	DMA								09	MISC.EDIBLE PRODUCTS ETC	1	No Quantity							12887			0
S3	2000	2000	2000	2	0	2	Export	528	Netherlands	NLD	214	Dominican Rep.	DOM								09	MISC.EDIBLE PRODUCTS ETC	1	No Quantity							2924472			0
S3	2000	2000	2000	2	0	2	Export	528	Netherlands	NLD	218	Ecuador	ECU								09	MISC.EDIBLE PRODUCTS ETC	1	No Quantity							2746813			0
S3	2000	2000	2000	2	0	2	Export	528	Netherlands	NLD	222	El Salvador	SLV								09	MISC.EDIBLE PRODUCTS ETC	1	No Quantity							2506559			0
S3	2000	2000	2000	2	0	2	Export	528	Netherlands	NLD	226	Equatorial Guinea	GNQ								09	MISC.EDIBLE PRODUCTS ETC	1	No Quantity							339670			0
S3	2000	2000	2000	2	0	2	Export	528	Netherlands	NLD	231	Ethiopia	ETH								09	MISC.EDIBLE PRODUCTS ETC	1	No Quantity							814655			0
S3	2000	2000	2000	2	0	2	Export	528	Netherlands	NLD	232	Eritrea	ERI								09	MISC.EDIBLE PRODUCTS ETC	1	No Quantity							98495			0
S3	2000	2000	2000	2	0	2	Export	528	Netherlands	NLD	233	Estonia	EST								09	MISC.EDIBLE PRODUCTS ETC	1	No Quantity							1299765			0
S3	2000	2000	2000	2	0	2	Export	528	Netherlands	NLD	234	Faeroe Isds	FRO								09	MISC.EDIBLE PRODUCTS ETC	1	No Quantity							10126			0
S3	2000	2000	2000	2	0	2	Export	528	Netherlands	NLD	246	Finland	FIN								09	MISC.EDIBLE PRODUCTS ETC	1	No Quantity							13466194			0
S3	2000	2000	2000	2	0	2	Export	528	Netherlands	NLD	251	France	FRA								09	MISC.EDIBLE PRODUCTS ETC	1	No Quantity							99608778			0
S3	2000	2000	2000	2	0	2	Export	528	Netherlands	NLD	258	French Polynesia	PYF								09	MISC.EDIBLE PRODUCTS ETC	1	No Quantity							4603			0
S3	2000	2000	2000	2	0	2	Export	528	Netherlands	NLD	262	Djibouti	DJI								09	MISC.EDIBLE PRODUCTS ETC	1	No Quantity							344272			0
S3	2000	2000	2000	2	0	2	Export	528	Netherlands	NLD	266	Gabon	GAB								09	MISC.EDIBLE PRODUCTS ETC	1	No Quantity							2038938			0
S3	2000	2000	2000	2	0	2	Export	528	Netherlands	NLD	268	Georgia	GEO								09	MISC.EDIBLE PRODUCTS ETC	1	No Quantity							231049			0
S3	2000	2000	2000	2	0	2	Export	528	Netherlands	NLD	270	Gambia	GMB								09	MISC.EDIBLE PRODUCTS ETC	1	No Quantity							2551664			0
S3	2000	2000	2000	2	0	2	Export	528	Netherlands	NLD	275	State of Palestine	PSE								09	MISC.EDIBLE PRODUCTS ETC	1	No Quantity							388457			0
S3	2000	2000	2000	2	0	2	Export	528	Netherlands	NLD	276	Germany	DEU								09	MISC.EDIBLE PRODUCTS ETC	1	No Quantity							210510416			0
S3	2000	2000	2000	2	0	2	Export	528	Netherlands	NLD	288	Ghana	GHA								09	MISC.EDIBLE PRODUCTS ETC	1	No Quantity							4596124			0
S3	2000	2000	2000	2	0	2	Export	528	Netherlands	NLD	292	Gibraltar	GIB								09	MISC.EDIBLE PRODUCTS ETC	1	No Quantity							161090			0
S3	2000	2000	2000	2	0	2	Export	528	Netherlands	NLD	300	Greece	GRC								09	MISC.EDIBLE PRODUCTS ETC	1	No Quantity							33482762			0
S3	2000	2000	2000	2	0	2	Export	528	Netherlands	NLD	320	Guatemala	GTM								09	MISC.EDIBLE PRODUCTS ETC	1	No Quantity							2978782			0
S3	2000	2000	2000	2	0	2	Export	528	Netherlands	NLD	324	Guinea	GIN								09	MISC.EDIBLE PRODUCTS ETC	1	No Quantity							2085884			0
S3	2000	2000	2000	2	0	2	Export	528	Netherlands	NLD	328	Guyana	GUY								09	MISC.EDIBLE PRODUCTS ETC	1	No Quantity							8285			0
S3	2000	2000	2000	2	0	2	Export	528	Netherlands	NLD	332	Haiti	HTI								09	MISC.EDIBLE PRODUCTS ETC	1	No Quantity							92972			0
S3	2000	2000	2000	2	0	2	Export	528	Netherlands	NLD	340	Honduras	HND								09	MISC.EDIBLE PRODUCTS ETC	1	No Quantity							1354076			0
S3	2000	2000	2000	2	0	2	Export	528	Netherlands	NLD	344	China, Hong Kong SAR	HKG								09	MISC.EDIBLE PRODUCTS ETC	1	No Quantity							28138260			0
S3	2000	2000	2000	2	0	2	Export	528	Netherlands	NLD	348	Hungary	HUN								09	MISC.EDIBLE PRODUCTS ETC	1	No Quantity							7900768			0
S3	2000	2000	2000	2	0	2	Export	528	Netherlands	NLD	352	Iceland	ISL								09	MISC.EDIBLE PRODUCTS ETC	1	No Quantity							870806			0
S3	2000	2000	2000	2	0	2	Export	528	Netherlands	NLD	360	Indonesia	IDN								09	MISC.EDIBLE PRODUCTS ETC	1	No Quantity							22680535			0
S3	2000	2000	2000	2	0	2	Export	528	Netherlands	NLD	364	Iran	IRN								09	MISC.EDIBLE PRODUCTS ETC	1	No Quantity							658167			0
S3	2000	2000	2000	2	0	2	Export	528	Netherlands	NLD	368	Iraq	IRQ								09	MISC.EDIBLE PRODUCTS ETC	1	No Quantity							317577			0
S3	2000	2000	2000	2	0	2	Export	528	Netherlands	NLD	372	Ireland	IRL								09	MISC.EDIBLE PRODUCTS ETC	1	No Quantity							7880517			0
S3	2000	2000	2000	2	0	2	Export	528	Netherlands	NLD	376	Israel	ISR								09	MISC.EDIBLE PRODUCTS ETC	1	No Quantity							8829567			0
S3	2000	2000	2000	2	0	2	Export	528	Netherlands	NLD	381	Italy	ITA								09	MISC.EDIBLE PRODUCTS ETC	1	No Quantity							37855202			0
S3	2000	2000	2000	2	0	2	Export	528	Netherlands	NLD	384	Côte d'Ivoire	CIV								09	MISC.EDIBLE PRODUCTS ETC	1	No Quantity							528375			0
S3	2000	2000	2000	2	0	2	Export	528	Netherlands	NLD	388	Jamaica	JAM								09	MISC.EDIBLE PRODUCTS ETC	1	No Quantity							231969			0
S3	2000	2000	2000	2	0	2	Export	528	Netherlands	NLD	392	Japan	JPN								09	MISC.EDIBLE PRODUCTS ETC	1	No Quantity							17224651			0
S3	2000	2000	2000	2	0	2	Export	528	Netherlands	NLD	398	Kazakhstan	KAZ								09	MISC.EDIBLE PRODUCTS ETC	1	No Quantity							446449			0
S3	2000	2000	2000	2	0	2	Export	528	Netherlands	NLD	400	Jordan	JOR								09	MISC.EDIBLE PRODUCTS ETC	1	No Quantity							3332259			0
S3	2000	2000	2000	2	0	2	Export	528	Netherlands	NLD	404	Kenya	KEN								09	MISC.EDIBLE PRODUCTS ETC	1	No Quantity							164772			0
S3	2000	2000	2000	2	0	2	Export	528	Netherlands	NLD	408	Dem. People's Rep. of Korea	PRK								09	MISC.EDIBLE PRODUCTS ETC	1	No Quantity							74562			0
S3	2000	2000	2000	2	0	2	Export	528	Netherlands	NLD	410	Rep. of Korea	KOR								09	MISC.EDIBLE PRODUCTS ETC	1	No Quantity							10797625			0
S3	2000	2000	2000	2	0	2	Export	528	Netherlands	NLD	414	Kuwait	KWT								09	MISC.EDIBLE PRODUCTS ETC	1	No Quantity							3944401			0
S3	2000	2000	2000	2	0	2	Export	528	Netherlands	NLD	422	Lebanon	LBN								09	MISC.EDIBLE PRODUCTS ETC	1	No Quantity							3212592			0
S3	2000	2000	2000	2	0	2	Export	528	Netherlands	NLD	428	Latvia	LVA								09	MISC.EDIBLE PRODUCTS ETC	1	No Quantity							1546463			0
S3	2000	2000	2000	2	0	2	Export	528	Netherlands	NLD	430	Liberia	LBR								09	MISC.EDIBLE PRODUCTS ETC	1	No Quantity							925116			0
S3	2000	2000	2000	2	0	2	Export	528	Netherlands	NLD	434	Libya	LBY								09	MISC.EDIBLE PRODUCTS ETC	1	No Quantity							5652874			0
S3	2000	2000	2000	2	0	2	Export	528	Netherlands	NLD	440	Lithuania	LTU								09	MISC.EDIBLE PRODUCTS ETC	1	No Quantity							1313573			0
S3	2000	2000	2000	2	0	2	Export	528	Netherlands	NLD	442	Luxembourg	LUX								09	MISC.EDIBLE PRODUCTS ETC	1	No Quantity							1430478			0
S3	2000	2000	2000	2	0	2	Export	528	Netherlands	NLD	450	Madagascar	MDG								09	MISC.EDIBLE PRODUCTS ETC	1	No Quantity							160169			0
S3	2000	2000	2000	2	0	2	Export	528	Netherlands	NLD	458	Malaysia	MYS								09	MISC.EDIBLE PRODUCTS ETC	1	No Quantity							25063745			0
S3	2000	2000	2000	2	0	2	Export	528	Netherlands	NLD	462	Maldives	MDV								09	MISC.EDIBLE PRODUCTS ETC	1	No Quantity							80085			0
S3	2000	2000	2000	2	0	2	Export	528	Netherlands	NLD	466	Mali	MLI								09	MISC.EDIBLE PRODUCTS ETC	1	No Quantity							237493			0
S3	2000	2000	2000	2	0	2	Export	528	Netherlands	NLD	470	Malta	MLT								09	MISC.EDIBLE PRODUCTS ETC	1	No Quantity							895660			0
S3	2000	2000	2000	2	0	2	Export	528	Netherlands	NLD	478	Mauritania	MRT								09	MISC.EDIBLE PRODUCTS ETC	1	No Quantity							429880			0
S3	2000	2000	2000	2	0	2	Export	528	Netherlands	NLD	480	Mauritius	MUS								09	MISC.EDIBLE PRODUCTS ETC	1	No Quantity							159249			0
S3	2000	2000	2000	2	0	2	Export	528	Netherlands	NLD	484	Mexico	MEX								09	MISC.EDIBLE PRODUCTS ETC	1	No Quantity							23801720			0
S3	2000	2000	2000	2	0	2	Export	528	Netherlands	NLD	490	Other Asia, nes									09	MISC.EDIBLE PRODUCTS ETC	1	No Quantity							61048463			0
S3	2000	2000	2000	2	0	2	Export	528	Netherlands	NLD	496	Mongolia	MNG								09	MISC.EDIBLE PRODUCTS ETC	1	No Quantity							393980			0
S3	2000	2000	2000	2	0	2	Export	528	Netherlands	NLD	498	Rep. of Moldova	MDA								09	MISC.EDIBLE PRODUCTS ETC	1	No Quantity							54310			0
S3	2000	2000	2000	2	0	2	Export	528	Netherlands	NLD	504	Morocco	MAR								09	MISC.EDIBLE PRODUCTS ETC	1	No Quantity							709716			0
S3	2000	2000	2000	2	0	2	Export	528	Netherlands	NLD	508	Mozambique	MOZ								09	MISC.EDIBLE PRODUCTS ETC	1	No Quantity							109541			0
S3	2000	2000	2000	2	0	2	Export	528	Netherlands	NLD	512	Oman	OMN								09	MISC.EDIBLE PRODUCTS ETC	1	No Quantity							1184701			0
S3	2000	2000	2000	2	0	2	Export	528	Netherlands	NLD	516	Namibia	NAM								09	MISC.EDIBLE PRODUCTS ETC	1	No Quantity							11046			0
S3	2000	2000	2000	2	0	2	Export	528	Netherlands	NLD	524	Nepal	NPL								09	MISC.EDIBLE PRODUCTS ETC	1	No Quantity							23933			0
S3	2000	2000	2000	2	0	2	Export	528	Netherlands	NLD	527	Oceania, nes									09	MISC.EDIBLE PRODUCTS ETC	1	No Quantity							16569			0
S3	2000	2000	2000	2	0	2	Export	528	Netherlands	NLD	530	Neth. Antilles	ANT								09	MISC.EDIBLE PRODUCTS ETC	1	No Quantity							3335941			0
S3	2000	2000	2000	2	0	2	Export	528	Netherlands	NLD	533	Aruba	ABW								09	MISC.EDIBLE PRODUCTS ETC	1	No Quantity							1138675			0
S3	2000	2000	2000	2	0	2	Export	528	Netherlands	NLD	540	New Caledonia	NCL								09	MISC.EDIBLE PRODUCTS ETC	1	No Quantity							12887			0
S3	2000	2000	2000	2	0	2	Export	528	Netherlands	NLD	554	New Zealand	NZL								09	MISC.EDIBLE PRODUCTS ETC	1	No Quantity							518249			0
S3	2000	2000	2000	2	0	2	Export	528	Netherlands	NLD	558	Nicaragua	NIC								09	MISC.EDIBLE PRODUCTS ETC	1	No Quantity							961016			0
S3	2000	2000	2000	2	0	2	Export	528	Netherlands	NLD	562	Niger	NER								09	MISC.EDIBLE PRODUCTS ETC	1	No Quantity							228287			0
S3	2000	2000	2000	2	0	2	Export	528	Netherlands	NLD	566	Nigeria	NGA								09	MISC.EDIBLE PRODUCTS ETC	1	No Quantity							11965756			0
S3	2000	2000	2000	2	0	2	Export	528	Netherlands	NLD	568	Other Europe, nes									09	MISC.EDIBLE PRODUCTS ETC	1	No Quantity							11046			0
S3	2000	2000	2000	2	0	2	Export	528	Netherlands	NLD	577	Other Africa, nes									09	MISC.EDIBLE PRODUCTS ETC	1	No Quantity							41423			0
S3	2000	2000	2000	2	0	2	Export	528	Netherlands	NLD	579	Norway	NOR								09	MISC.EDIBLE PRODUCTS ETC	1	No Quantity							13583099			0
S3	2000	2000	2000	2	0	2	Export	528	Netherlands	NLD	581	United States Minor Outlying Islands	UMI								09	MISC.EDIBLE PRODUCTS ETC	1	No Quantity							29456			0
S3	2000	2000	2000	2	0	2	Export	528	Netherlands	NLD	586	Pakistan	PAK								09	MISC.EDIBLE PRODUCTS ETC	1	No Quantity							6172044			0
S3	2000	2000	2000	2	0	2	Export	528	Netherlands	NLD	591	Panama	PAN								09	MISC.EDIBLE PRODUCTS ETC	1	No Quantity							2780872			0
S3	2000	2000	2000	2	0	2	Export	528	Netherlands	NLD	598	Papua New Guinea	PNG								09	MISC.EDIBLE PRODUCTS ETC	1	No Quantity							12887			0
S3	2000	2000	2000	2	0	2	Export	528	Netherlands	NLD	600	Paraguay	PRY								09	MISC.EDIBLE PRODUCTS ETC	1	No Quantity							91131			0
S3	2000	2000	2000	2	0	2	Export	528	Netherlands	NLD	604	Peru	PER								09	MISC.EDIBLE PRODUCTS ETC	1	No Quantity							1862199			0
S3	2000	2000	2000	2	0	2	Export	528	Netherlands	NLD	608	Philippines	PHL								09	MISC.EDIBLE PRODUCTS ETC	1	No Quantity							26398489			0
S3	2000	2000	2000	2	0	2	Export	528	Netherlands	NLD	616	Poland	POL								09	MISC.EDIBLE PRODUCTS ETC	1	No Quantity							38293366			0
S3	2000	2000	2000	2	0	2	Export	528	Netherlands	NLD	620	Portugal	PRT								09	MISC.EDIBLE PRODUCTS ETC	1	No Quantity							10086988			0
S3	2000	2000	2000	2	0	2	Export	528	Netherlands	NLD	624	Guinea-Bissau	GNB								09	MISC.EDIBLE PRODUCTS ETC	1	No Quantity							183182			0
S3	2000	2000	2000	2	0	2	Export	528	Netherlands	NLD	634	Qatar	QAT								09	MISC.EDIBLE PRODUCTS ETC	1	No Quantity							888296			0
S3	2000	2000	2000	2	0	2	Export	528	Netherlands	NLD	642	Romania	ROU								09	MISC.EDIBLE PRODUCTS ETC	1	No Quantity							4388088			0
S3	2000	2000	2000	2	0	2	Export	528	Netherlands	NLD	643	Russian Federation	RUS								09	MISC.EDIBLE PRODUCTS ETC	1	No Quantity							12009021			0
S3	2000	2000	2000	2	0	2	Export	528	Netherlands	NLD	646	Rwanda	RWA								09	MISC.EDIBLE PRODUCTS ETC	1	No Quantity							188705			0
S3	2000	2000	2000	2	0	2	Export	528	Netherlands	NLD	659	Saint Kitts and Nevis	KNA								09	MISC.EDIBLE PRODUCTS ETC	1	No Quantity							2762			0
S3	2000	2000	2000	2	0	2	Export	528	Netherlands	NLD	662	Saint Lucia	LCA								09	MISC.EDIBLE PRODUCTS ETC	1	No Quantity							11046			0
S3	2000	2000	2000	2	0	2	Export	528	Netherlands	NLD	666	Saint Pierre and Miquelon	SPM								09	MISC.EDIBLE PRODUCTS ETC	1	No Quantity							4603			0
S3	2000	2000	2000	2	0	2	Export	528	Netherlands	NLD	678	Sao Tome and Principe	STP								09	MISC.EDIBLE PRODUCTS ETC	1	No Quantity							15649			0
S3	2000	2000	2000	2	0	2	Export	528	Netherlands	NLD	682	Saudi Arabia	SAU								09	MISC.EDIBLE PRODUCTS ETC	1	No Quantity							17466746			0
S3	2000	2000	2000	2	0	2	Export	528	Netherlands	NLD	686	Senegal	SEN								09	MISC.EDIBLE PRODUCTS ETC	1	No Quantity							603857			0
S3	2000	2000	2000	2	0	2	Export	528	Netherlands	NLD	690	Seychelles	SYC								09	MISC.EDIBLE PRODUCTS ETC	1	No Quantity							27615			0
S3	2000	2000	2000	2	0	2	Export	528	Netherlands	NLD	694	Sierra Leone	SLE								09	MISC.EDIBLE PRODUCTS ETC	1	No Quantity							1126709			0
S3	2000	2000	2000	2	0	2	Export	528	Netherlands	NLD	699	India	IND								09	MISC.EDIBLE PRODUCTS ETC	1	No Quantity							880011			0
S3	2000	2000	2000	2	0	2	Export	528	Netherlands	NLD	702	Singapore	SGP								09	MISC.EDIBLE PRODUCTS ETC	1	No Quantity							17266994			0
S3	2000	2000	2000	2	0	2	Export	528	Netherlands	NLD	703	Slovakia	SVK								09	MISC.EDIBLE PRODUCTS ETC	1	No Quantity							2634510			0
S3	2000	2000	2000	2	0	2	Export	528	Netherlands	NLD	704	Viet Nam	VNM								09	MISC.EDIBLE PRODUCTS ETC	1	No Quantity							8604961			0
S3	2000	2000	2000	2	0	2	Export	528	Netherlands	NLD	705	Slovenia	SVN								09	MISC.EDIBLE PRODUCTS ETC	1	No Quantity							1632991			0
S3	2000	2000	2000	2	0	2	Export	528	Netherlands	NLD	706	Somalia	SOM								09	MISC.EDIBLE PRODUCTS ETC	1	No Quantity							165692			0
S3	2000	2000	2000	2	0	2	Export	528	Netherlands	NLD	710	South Africa	ZAF								09	MISC.EDIBLE PRODUCTS ETC	1	No Quantity							3422470			0
S3	2000	2000	2000	2	0	2	Export	528	Netherlands	NLD	716	Zimbabwe	ZWE								09	MISC.EDIBLE PRODUCTS ETC	1	No Quantity							65356			0
S3	2000	2000	2000	2	0	2	Export	528	Netherlands	NLD	724	Spain	ESP								09	MISC.EDIBLE PRODUCTS ETC	1	No Quantity							47790305			0
S3	2000	2000	2000	2	0	2	Export	528	Netherlands	NLD	736	Fmr Sudan	SDN								09	MISC.EDIBLE PRODUCTS ETC	1	No Quantity							378331			0
S3	2000	2000	2000	2	0	2	Export	528	Netherlands	NLD	740	Suriname	SUR								09	MISC.EDIBLE PRODUCTS ETC	1	No Quantity							2076679			0
S3	2000	2000	2000	2	0	2	Export	528	Netherlands	NLD	752	Sweden	SWE								09	MISC.EDIBLE PRODUCTS ETC	1	No Quantity							31122565			0
S3	2000	2000	2000	2	0	2	Export	528	Netherlands	NLD	757	Switzerland	CHE								09	MISC.EDIBLE PRODUCTS ETC	1	No Quantity							19565517			0
S3	2000	2000	2000	2	0	2	Export	528	Netherlands	NLD	760	Syria	SYR								09	MISC.EDIBLE PRODUCTS ETC	1	No Quantity							4954204			0
S3	2000	2000	2000	2	0	2	Export	528	Netherlands	NLD	762	Tajikistan	TJK								09	MISC.EDIBLE PRODUCTS ETC	1	No Quantity							9205			0
S3	2000	2000	2000	2	0	2	Export	528	Netherlands	NLD	764	Thailand	THA								09	MISC.EDIBLE PRODUCTS ETC	1	No Quantity							16597781			0
S3	2000	2000	2000	2	0	2	Export	528	Netherlands	NLD	768	Togo	TGO								09	MISC.EDIBLE PRODUCTS ETC	1	No Quantity							401344			0
S3	2000	2000	2000	2	0	2	Export	528	Netherlands	NLD	780	Trinidad and Tobago	TTO								09	MISC.EDIBLE PRODUCTS ETC	1	No Quantity							571639			0
S3	2000	2000	2000	2	0	2	Export	528	Netherlands	NLD	784	United Arab Emirates	ARE								09	MISC.EDIBLE PRODUCTS ETC	1	No Quantity							6045933			0
S3	2000	2000	2000	2	0	2	Export	528	Netherlands	NLD	788	Tunisia	TUN								09	MISC.EDIBLE PRODUCTS ETC	1	No Quantity							1884291			0
S3	2000	2000	2000	2	0	2	Export	528	Netherlands	NLD	792	Turkey	TUR								09	MISC.EDIBLE PRODUCTS ETC	1	No Quantity							10834445			0
S3	2000	2000	2000	2	0	2	Export	528	Netherlands	NLD	795	Turkmenistan	TKM								09	MISC.EDIBLE PRODUCTS ETC	1	No Quantity							40503			0
S3	2000	2000	2000	2	0	2	Export	528	Netherlands	NLD	800	Uganda	UGA								09	MISC.EDIBLE PRODUCTS ETC	1	No Quantity							85608			0
S3	2000	2000	2000	2	0	2	Export	528	Netherlands	NLD	804	Ukraine	UKR								09	MISC.EDIBLE PRODUCTS ETC	1	No Quantity							1119345			0
S3	2000	2000	2000	2	0	2	Export	528	Netherlands	NLD	807	North Macedonia	MKD								09	MISC.EDIBLE PRODUCTS ETC	1	No Quantity							522852			0
S3	2000	2000	2000	2	0	2	Export	528	Netherlands	NLD	818	Egypt	EGY								09	MISC.EDIBLE PRODUCTS ETC	1	No Quantity							11973121			0
S3	2000	2000	2000	2	0	2	Export	528	Netherlands	NLD	826	United Kingdom	GBR								09	MISC.EDIBLE PRODUCTS ETC	1	No Quantity							146387438			0
S3	2000	2000	2000	2	0	2	Export	528	Netherlands	NLD	834	United Rep. of Tanzania	TZA								09	MISC.EDIBLE PRODUCTS ETC	1	No Quantity							8285			0
S3	2000	2000	2000	2	0	2	Export	528	Netherlands	NLD	839	Special Categories									09	MISC.EDIBLE PRODUCTS ETC	1	No Quantity							43562386			0
S3	2000	2000	2000	2	0	2	Export	528	Netherlands	NLD	842	USA	USA								09	MISC.EDIBLE PRODUCTS ETC	1	No Quantity							22714594			0
S3	2000	2000	2000	2	0	2	Export	528	Netherlands	NLD	854	Burkina Faso	BFA								09	MISC.EDIBLE PRODUCTS ETC	1	No Quantity							113223			0
S3	2000	2000	2000	2	0	2	Export	528	Netherlands	NLD	858	Uruguay	URY								09	MISC.EDIBLE PRODUCTS ETC	1	No Quantity							1252819			0
S3	2000	2000	2000	2	0	2	Export	528	Netherlands	NLD	860	Uzbekistan	UZB								09	MISC.EDIBLE PRODUCTS ETC	1	No Quantity							1061352			0
S3	2000	2000	2000	2	0	2	Export	528	Netherlands	NLD	862	Venezuela	VEN								09	MISC.EDIBLE PRODUCTS ETC	1	No Quantity							3780549			0
S3	2000	2000	2000	2	0	2	Export	528	Netherlands	NLD	887	Yemen	YEM								09	MISC.EDIBLE PRODUCTS ETC	1	No Quantity							4070511			0
S3	2000	2000	2000	2	0	2	Export	528	Netherlands	NLD	891	Serbia and Montenegro	SCG								09	MISC.EDIBLE PRODUCTS ETC	1	No Quantity							2573756			0
S3	2000	2000	2000	2	0	2	Export	528	Netherlands	NLD	894	Zambia	ZMB								09	MISC.EDIBLE PRODUCTS ETC	1	No Quantity							14728			0
S3	2000	2000	2000	2	0	2	Export	528	Netherlands	NLD	899	Areas, nes									09	MISC.EDIBLE PRODUCTS ETC	1	No Quantity							92972			0
S3	2000	2000	2000	2	0	2	Export	533	Aruba	ABW	0	World	WLD								09	MISC.EDIBLE PRODUCTS ETC	1	No Quantity							395832			0
S3	2000	2000	2000	2	0	2	Export	533	Aruba	ABW	170	Colombia	COL								09	MISC.EDIBLE PRODUCTS ETC	1	No Quantity							255374			0
S3	2000	2000	2000	2	0	2	Export	533	Aruba	ABW	276	Germany	DEU								09	MISC.EDIBLE PRODUCTS ETC	1	No Quantity							16084			0
S3	2000	2000	2000	2	0	2	Export	533	Aruba	ABW	340	Honduras	HND								09	MISC.EDIBLE PRODUCTS ETC	1	No Quantity							184			0
S3	2000	2000	2000	2	0	2	Export	533	Aruba	ABW	528	Netherlands	NLD								09	MISC.EDIBLE PRODUCTS ETC	1	No Quantity							84609			0
S3	2000	2000	2000	2	0	2	Export	533	Aruba	ABW	530	Neth. Antilles	ANT								09	MISC.EDIBLE PRODUCTS ETC	1	No Quantity							7056			0
S3	2000	2000	2000	2	0	2	Export	533	Aruba	ABW	591	Panama	PAN								09	MISC.EDIBLE PRODUCTS ETC	1	No Quantity							196			0
S3	2000	2000	2000	2	0	2	Export	533	Aruba	ABW	842	USA	USA								09	MISC.EDIBLE PRODUCTS ETC	1	No Quantity							24525			0
S3	2000	2000	2000	2	0	2	Export	533	Aruba	ABW	862	Venezuela	VEN								09	MISC.EDIBLE PRODUCTS ETC	1	No Quantity							7804			0
S3	2000	2000	2000	2	0	2	Export	528	Netherlands	NLD	0	World	WLD								11	BEVERAGES	1	No Quantity							1668266146			0
S3	2000	2000	2000	2	0	2	Export	528	Netherlands	NLD	8	Albania	ALB								11	BEVERAGES	1	No Quantity							4701063			0
S3	2000	2000	2000	2	0	2	Export	528	Netherlands	NLD	12	Algeria	DZA								11	BEVERAGES	1	No Quantity							42344			0
S3	2000	2000	2000	2	0	2	Export	528	Netherlands	NLD	20	Andorra	AND								11	BEVERAGES	1	No Quantity							259585			0
S3	2000	2000	2000	2	0	2	Export	528	Netherlands	NLD	24	Angola	AGO								11	BEVERAGES	1	No Quantity							1248216			0
S3	2000	2000	2000	2	0	2	Export	528	Netherlands	NLD	28	Antigua and Barbuda	ATG								11	BEVERAGES	1	No Quantity							237493			0
S3	2000	2000	2000	2	0	2	Export	528	Netherlands	NLD	31	Azerbaijan	AZE								11	BEVERAGES	1	No Quantity							36821			0
S3	2000	2000	2000	2	0	2	Export	528	Netherlands	NLD	32	Argentina	ARG								11	BEVERAGES	1	No Quantity							854237			0
S3	2000	2000	2000	2	0	2	Export	528	Netherlands	NLD	36	Australia	AUS								11	BEVERAGES	1	No Quantity							7527040			0
S3	2000	2000	2000	2	0	2	Export	528	Netherlands	NLD	40	Austria	AUT								11	BEVERAGES	1	No Quantity							6406775			0
S3	2000	2000	2000	2	0	2	Export	528	Netherlands	NLD	44	Bahamas	BHS								11	BEVERAGES	1	No Quantity							289962			0
S3	2000	2000	2000	2	0	2	Export	528	Netherlands	NLD	48	Bahrain	BHR								11	BEVERAGES	1	No Quantity							2541538			0
S3	2000	2000	2000	2	0	2	Export	528	Netherlands	NLD	50	Bangladesh	BGD								11	BEVERAGES	1	No Quantity							169375			0
S3	2000	2000	2000	2	0	2	Export	528	Netherlands	NLD	51	Armenia	ARM								11	BEVERAGES	1	No Quantity							29456			0
S3	2000	2000	2000	2	0	2	Export	528	Netherlands	NLD	52	Barbados	BRB								11	BEVERAGES	1	No Quantity							216321			0
S3	2000	2000	2000	2	0	2	Export	528	Netherlands	NLD	56	Belgium	BEL								11	BEVERAGES	1	No Quantity							125020476			0
S3	2000	2000	2000	2	0	2	Export	528	Netherlands	NLD	60	Bermuda	BMU								11	BEVERAGES	1	No Quantity							2182538			0
S3	2000	2000	2000	2	0	2	Export	528	Netherlands	NLD	68	Bolivia (Plurinational State of)	BOL								11	BEVERAGES	1	No Quantity							44185			0
S3	2000	2000	2000	2	0	2	Export	528	Netherlands	NLD	70	Bosnia Herzegovina	BIH								11	BEVERAGES	1	No Quantity							1793161			0
S3	2000	2000	2000	2	0	2	Export	528	Netherlands	NLD	76	Brazil	BRA								11	BEVERAGES	1	No Quantity							3516362			0
S3	2000	2000	2000	2	0	2	Export	528	Netherlands	NLD	84	Belize	BLZ								11	BEVERAGES	1	No Quantity							125190			0
S3	2000	2000	2000	2	0	2	Export	528	Netherlands	NLD	92	Br. Virgin Isds	VGB								11	BEVERAGES	1	No Quantity							701431			0
S3	2000	2000	2000	2	0	2	Export	528	Netherlands	NLD	96	Brunei Darussalam	BRN								11	BEVERAGES	1	No Quantity							86528			0
S3	2000	2000	2000	2	0	2	Export	528	Netherlands	NLD	100	Bulgaria	BGR								11	BEVERAGES	1	No Quantity							854237			0
S3	2000	2000	2000	2	0	2	Export	528	Netherlands	NLD	108	Burundi	BDI								11	BEVERAGES	1	No Quantity							25774			0
S3	2000	2000	2000	2	0	2	Export	528	Netherlands	NLD	112	Belarus	BLR								11	BEVERAGES	1	No Quantity							115985			0
S3	2000	2000	2000	2	0	2	Export	528	Netherlands	NLD	116	Cambodia	KHM								11	BEVERAGES	1	No Quantity							7364			0
S3	2000	2000	2000	2	0	2	Export	528	Netherlands	NLD	120	Cameroon	CMR								11	BEVERAGES	1	No Quantity							109541			0
S3	2000	2000	2000	2	0	2	Export	528	Netherlands	NLD	124	Canada	CAN								11	BEVERAGES	1	No Quantity							22221199			0
S3	2000	2000	2000	2	0	2	Export	528	Netherlands	NLD	132	Cabo Verde	CPV								11	BEVERAGES	1	No Quantity							915911			0
S3	2000	2000	2000	2	0	2	Export	528	Netherlands	NLD	136	Cayman Isds	CYM								11	BEVERAGES	1	No Quantity							1517927			0
S3	2000	2000	2000	2	0	2	Export	528	Netherlands	NLD	140	Central African Rep.	CAF								11	BEVERAGES	1	No Quantity							3682			0
S3	2000	2000	2000	2	0	2	Export	528	Netherlands	NLD	144	Sri Lanka	LKA								11	BEVERAGES	1	No Quantity							10126			0
S3	2000	2000	2000	2	0	2	Export	528	Netherlands	NLD	148	Chad	TCD								11	BEVERAGES	1	No Quantity							44185			0
S3	2000	2000	2000	2	0	2	Export	528	Netherlands	NLD	152	Chile	CHL								11	BEVERAGES	1	No Quantity							787960			0
S3	2000	2000	2000	2	0	2	Export	528	Netherlands	NLD	156	China	CHN								11	BEVERAGES	1	No Quantity							28101439			0
S3	2000	2000	2000	2	0	2	Export	528	Netherlands	NLD	170	Colombia	COL								11	BEVERAGES	1	No Quantity							1263865			0
S3	2000	2000	2000	2	0	2	Export	528	Netherlands	NLD	174	Comoros	COM								11	BEVERAGES	1	No Quantity							93892			0
S3	2000	2000	2000	2	0	2	Export	528	Netherlands	NLD	175	Mayotte	MYT								11	BEVERAGES	1	No Quantity							50628			0
S3	2000	2000	2000	2	0	2	Export	528	Netherlands	NLD	178	Congo	COG								11	BEVERAGES	1	No Quantity							140839			0
S3	2000	2000	2000	2	0	2	Export	528	Netherlands	NLD	180	Dem. Rep. of the Congo	COD								11	BEVERAGES	1	No Quantity							52469			0
S3	2000	2000	2000	2	0	2	Export	528	Netherlands	NLD	188	Costa Rica	CRI								11	BEVERAGES	1	No Quantity							24854			0
S3	2000	2000	2000	2	0	2	Export	528	Netherlands	NLD	191	Croatia	HRV								11	BEVERAGES	1	No Quantity							4804161			0
S3	2000	2000	2000	2	0	2	Export	528	Netherlands	NLD	192	Cuba	CUB								11	BEVERAGES	1	No Quantity							1721360			0
S3	2000	2000	2000	2	0	2	Export	528	Netherlands	NLD	196	Cyprus	CYP								11	BEVERAGES	1	No Quantity							1487550			0
S3	2000	2000	2000	2	0	2	Export	528	Netherlands	NLD	203	Czechia	CZE								11	BEVERAGES	1	No Quantity							1386293			0
S3	2000	2000	2000	2	0	2	Export	528	Netherlands	NLD	204	Benin	BEN								11	BEVERAGES	1	No Quantity							346113			0
S3	2000	2000	2000	2	0	2	Export	528	Netherlands	NLD	208	Denmark	DNK								11	BEVERAGES	1	No Quantity							6686611			0
S3	2000	2000	2000	2	0	2	Export	528	Netherlands	NLD	212	Dominica	DMA								11	BEVERAGES	1	No Quantity							169375			0
S3	2000	2000	2000	2	0	2	Export	528	Netherlands	NLD	214	Dominican Rep.	DOM								11	BEVERAGES	1	No Quantity							190546			0
S3	2000	2000	2000	2	0	2	Export	528	Netherlands	NLD	218	Ecuador	ECU								11	BEVERAGES	1	No Quantity							196990			0
S3	2000	2000	2000	2	0	2	Export	528	Netherlands	NLD	222	El Salvador	SLV								11	BEVERAGES	1	No Quantity							153726			0
S3	2000	2000	2000	2	0	2	Export	528	Netherlands	NLD	226	Equatorial Guinea	GNQ								11	BEVERAGES	1	No Quantity							115985			0
S3	2000	2000	2000	2	0	2	Export	528	Netherlands	NLD	231	Ethiopia	ETH								11	BEVERAGES	1	No Quantity							82846			0
S3	2000	2000	2000	2	0	2	Export	528	Netherlands	NLD	233	Estonia	EST								11	BEVERAGES	1	No Quantity							2471579			0
S3	2000	2000	2000	2	0	2	Export	528	Netherlands	NLD	238	Falkland Isds (Malvinas)	FLK								11	BEVERAGES	1	No Quantity							921			0
S3	2000	2000	2000	2	0	2	Export	528	Netherlands	NLD	246	Finland	FIN								11	BEVERAGES	1	No Quantity							2175174			0
S3	2000	2000	2000	2	0	2	Export	528	Netherlands	NLD	251	France	FRA								11	BEVERAGES	1	No Quantity							72139731			0
S3	2000	2000	2000	2	0	2	Export	528	Netherlands	NLD	258	French Polynesia	PYF								11	BEVERAGES	1	No Quantity							12887			0
S3	2000	2000	2000	2	0	2	Export	528	Netherlands	NLD	262	Djibouti	DJI								11	BEVERAGES	1	No Quantity							756662			0
S3	2000	2000	2000	2	0	2	Export	528	Netherlands	NLD	266	Gabon	GAB								11	BEVERAGES	1	No Quantity							2688820			0
S3	2000	2000	2000	2	0	2	Export	528	Netherlands	NLD	268	Georgia	GEO								11	BEVERAGES	1	No Quantity							468541			0
S3	2000	2000	2000	2	0	2	Export	528	Netherlands	NLD	270	Gambia	GMB								11	BEVERAGES	1	No Quantity							341511			0
S3	2000	2000	2000	2	0	2	Export	528	Netherlands	NLD	276	Germany	DEU								11	BEVERAGES	1	No Quantity							106786022			0
S3	2000	2000	2000	2	0	2	Export	528	Netherlands	NLD	288	Ghana	GHA								11	BEVERAGES	1	No Quantity							373729			0
S3	2000	2000	2000	2	0	2	Export	528	Netherlands	NLD	292	Gibraltar	GIB								11	BEVERAGES	1	No Quantity							440006			0
S3	2000	2000	2000	2	0	2	Export	528	Netherlands	NLD	300	Greece	GRC								11	BEVERAGES	1	No Quantity							9071662			0
S3	2000	2000	2000	2	0	2	Export	528	Netherlands	NLD	308	Grenada	GRD								11	BEVERAGES	1	No Quantity							30377			0
S3	2000	2000	2000	2	0	2	Export	528	Netherlands	NLD	320	Guatemala	GTM								11	BEVERAGES	1	No Quantity							47867			0
S3	2000	2000	2000	2	0	2	Export	528	Netherlands	NLD	324	Guinea	GIN								11	BEVERAGES	1	No Quantity							389377			0
S3	2000	2000	2000	2	0	2	Export	528	Netherlands	NLD	328	Guyana	GUY								11	BEVERAGES	1	No Quantity							76403			0
S3	2000	2000	2000	2	0	2	Export	528	Netherlands	NLD	332	Haiti	HTI								11	BEVERAGES	1	No Quantity							480508			0
S3	2000	2000	2000	2	0	2	Export	528	Netherlands	NLD	336	Holy See (Vatican City State)	VAT								11	BEVERAGES	1	No Quantity							4603			0
S3	2000	2000	2000	2	0	2	Export	528	Netherlands	NLD	340	Honduras	HND								11	BEVERAGES	1	No Quantity							139918			0
S3	2000	2000	2000	2	0	2	Export	528	Netherlands	NLD	344	China, Hong Kong SAR	HKG								11	BEVERAGES	1	No Quantity							27338334			0
S3	2000	2000	2000	2	0	2	Export	528	Netherlands	NLD	348	Hungary	HUN								11	BEVERAGES	1	No Quantity							1949648			0
S3	2000	2000	2000	2	0	2	Export	528	Netherlands	NLD	352	Iceland	ISL								11	BEVERAGES	1	No Quantity							1796843			0
S3	2000	2000	2000	2	0	2	Export	528	Netherlands	NLD	360	Indonesia	IDN								11	BEVERAGES	1	No Quantity							92972			0
S3	2000	2000	2000	2	0	2	Export	528	Netherlands	NLD	364	Iran	IRN								11	BEVERAGES	1	No Quantity							18410			0
S3	2000	2000	2000	2	0	2	Export	528	Netherlands	NLD	372	Ireland	IRL								11	BEVERAGES	1	No Quantity							16244304			0
S3	2000	2000	2000	2	0	2	Export	528	Netherlands	NLD	376	Israel	ISR								11	BEVERAGES	1	No Quantity							8252405			0
S3	2000	2000	2000	2	0	2	Export	528	Netherlands	NLD	381	Italy	ITA								11	BEVERAGES	1	No Quantity							44416623			0
S3	2000	2000	2000	2	0	2	Export	528	Netherlands	NLD	384	Côte d'Ivoire	CIV								11	BEVERAGES	1	No Quantity							170295			0
S3	2000	2000	2000	2	0	2	Export	528	Netherlands	NLD	388	Jamaica	JAM								11	BEVERAGES	1	No Quantity							1184701			0
S3	2000	2000	2000	2	0	2	Export	528	Netherlands	NLD	392	Japan	JPN								11	BEVERAGES	1	No Quantity							49240114			0
S3	2000	2000	2000	2	0	2	Export	528	Netherlands	NLD	398	Kazakhstan	KAZ								11	BEVERAGES	1	No Quantity							254982			0
S3	2000	2000	2000	2	0	2	Export	528	Netherlands	NLD	400	Jordan	JOR								11	BEVERAGES	1	No Quantity							1218760			0
S3	2000	2000	2000	2	0	2	Export	528	Netherlands	NLD	404	Kenya	KEN								11	BEVERAGES	1	No Quantity							580844			0
S3	2000	2000	2000	2	0	2	Export	528	Netherlands	NLD	410	Rep. of Korea	KOR								11	BEVERAGES	1	No Quantity							2037097			0
S3	2000	2000	2000	2	0	2	Export	528	Netherlands	NLD	414	Kuwait	KWT								11	BEVERAGES	1	No Quantity							2918949			0
S3	2000	2000	2000	2	0	2	Export	528	Netherlands	NLD	417	Kyrgyzstan	KGZ								11	BEVERAGES	1	No Quantity							24854			0
S3	2000	2000	2000	2	0	2	Export	528	Netherlands	NLD	422	Lebanon	LBN								11	BEVERAGES	1	No Quantity							3766742			0
S3	2000	2000	2000	2	0	2	Export	528	Netherlands	NLD	428	Latvia	LVA								11	BEVERAGES	1	No Quantity							1623786			0
S3	2000	2000	2000	2	0	2	Export	528	Netherlands	NLD	430	Liberia	LBR								11	BEVERAGES	1	No Quantity							1030975			0
S3	2000	2000	2000	2	0	2	Export	528	Netherlands	NLD	434	Libya	LBY								11	BEVERAGES	1	No Quantity							322180			0
S3	2000	2000	2000	2	0	2	Export	528	Netherlands	NLD	440	Lithuania	LTU								11	BEVERAGES	1	No Quantity							208036			0
S3	2000	2000	2000	2	0	2	Export	528	Netherlands	NLD	442	Luxembourg	LUX								11	BEVERAGES	1	No Quantity							3204308			0
S3	2000	2000	2000	2	0	2	Export	528	Netherlands	NLD	446	China, Macao SAR	MAC								11	BEVERAGES	1	No Quantity							94813			0
S3	2000	2000	2000	2	0	2	Export	528	Netherlands	NLD	450	Madagascar	MDG								11	BEVERAGES	1	No Quantity							11967			0
S3	2000	2000	2000	2	0	2	Export	528	Netherlands	NLD	458	Malaysia	MYS								11	BEVERAGES	1	No Quantity							1044783			0
S3	2000	2000	2000	2	0	2	Export	528	Netherlands	NLD	462	Maldives	MDV								11	BEVERAGES	1	No Quantity							69959			0
S3	2000	2000	2000	2	0	2	Export	528	Netherlands	NLD	466	Mali	MLI								11	BEVERAGES	1	No Quantity							57992			0
S3	2000	2000	2000	2	0	2	Export	528	Netherlands	NLD	470	Malta	MLT								11	BEVERAGES	1	No Quantity							2870161			0
S3	2000	2000	2000	2	0	2	Export	528	Netherlands	NLD	478	Mauritania	MRT								11	BEVERAGES	1	No Quantity							63515			0
S3	2000	2000	2000	2	0	2	Export	528	Netherlands	NLD	480	Mauritius	MUS								11	BEVERAGES	1	No Quantity							192387			0
S3	2000	2000	2000	2	0	2	Export	528	Netherlands	NLD	484	Mexico	MEX								11	BEVERAGES	1	No Quantity							887375			0
S3	2000	2000	2000	2	0	2	Export	528	Netherlands	NLD	490	Other Asia, nes									11	BEVERAGES	1	No Quantity							20546784			0
S3	2000	2000	2000	2	0	2	Export	528	Netherlands	NLD	496	Mongolia	MNG								11	BEVERAGES	1	No Quantity							376490			0
S3	2000	2000	2000	2	0	2	Export	528	Netherlands	NLD	498	Rep. of Moldova	MDA								11	BEVERAGES	1	No Quantity							6444			0
S3	2000	2000	2000	2	0	2	Export	528	Netherlands	NLD	500	Montserrat	MSR								11	BEVERAGES	1	No Quantity							61674			0
S3	2000	2000	2000	2	0	2	Export	528	Netherlands	NLD	504	Morocco	MAR								11	BEVERAGES	1	No Quantity							369126			0
S3	2000	2000	2000	2	0	2	Export	528	Netherlands	NLD	508	Mozambique	MOZ								11	BEVERAGES	1	No Quantity							78244			0
S3	2000	2000	2000	2	0	2	Export	528	Netherlands	NLD	512	Oman	OMN								11	BEVERAGES	1	No Quantity							251300			0
S3	2000	2000	2000	2	0	2	Export	528	Netherlands	NLD	516	Namibia	NAM								11	BEVERAGES	1	No Quantity							40503			0
S3	2000	2000	2000	2	0	2	Export	528	Netherlands	NLD	530	Neth. Antilles	ANT								11	BEVERAGES	1	No Quantity							7180006			0
S3	2000	2000	2000	2	0	2	Export	528	Netherlands	NLD	533	Aruba	ABW								11	BEVERAGES	1	No Quantity							3416947			0
S3	2000	2000	2000	2	0	2	Export	528	Netherlands	NLD	540	New Caledonia	NCL								11	BEVERAGES	1	No Quantity							86528			0
S3	2000	2000	2000	2	0	2	Export	528	Netherlands	NLD	548	Vanuatu	VUT								11	BEVERAGES	1	No Quantity							3682			0
S3	2000	2000	2000	2	0	2	Export	528	Netherlands	NLD	554	New Zealand	NZL								11	BEVERAGES	1	No Quantity							2206471			0
S3	2000	2000	2000	2	0	2	Export	528	Netherlands	NLD	558	Nicaragua	NIC								11	BEVERAGES	1	No Quantity							133474			0
S3	2000	2000	2000	2	0	2	Export	528	Netherlands	NLD	562	Niger	NER								11	BEVERAGES	1	No Quantity							33138			0
S3	2000	2000	2000	2	0	2	Export	528	Netherlands	NLD	566	Nigeria	NGA								11	BEVERAGES	1	No Quantity							4221475			0
S3	2000	2000	2000	2	0	2	Export	528	Netherlands	NLD	568	Other Europe, nes									11	BEVERAGES	1	No Quantity							2011322			0
S3	2000	2000	2000	2	0	2	Export	528	Netherlands	NLD	577	Other Africa, nes									11	BEVERAGES	1	No Quantity							5421825			0
S3	2000	2000	2000	2	0	2	Export	528	Netherlands	NLD	579	Norway	NOR								11	BEVERAGES	1	No Quantity							2478943			0
S3	2000	2000	2000	2	0	2	Export	528	Netherlands	NLD	581	United States Minor Outlying Islands	UMI								11	BEVERAGES	1	No Quantity							50628			0
S3	2000	2000	2000	2	0	2	Export	528	Netherlands	NLD	586	Pakistan	PAK								11	BEVERAGES	1	No Quantity							685783			0
S3	2000	2000	2000	2	0	2	Export	528	Netherlands	NLD	591	Panama	PAN								11	BEVERAGES	1	No Quantity							2288397			0
S3	2000	2000	2000	2	0	2	Export	528	Netherlands	NLD	600	Paraguay	PRY								11	BEVERAGES	1	No Quantity							556911			0
S3	2000	2000	2000	2	0	2	Export	528	Netherlands	NLD	604	Peru	PER								11	BEVERAGES	1	No Quantity							313895			0
S3	2000	2000	2000	2	0	2	Export	528	Netherlands	NLD	608	Philippines	PHL								11	BEVERAGES	1	No Quantity							892898			0
S3	2000	2000	2000	2	0	2	Export	528	Netherlands	NLD	616	Poland	POL								11	BEVERAGES	1	No Quantity							4355870			0
S3	2000	2000	2000	2	0	2	Export	528	Netherlands	NLD	620	Portugal	PRT								11	BEVERAGES	1	No Quantity							9277857			0
S3	2000	2000	2000	2	0	2	Export	528	Netherlands	NLD	624	Guinea-Bissau	GNB								11	BEVERAGES	1	No Quantity							120587			0
S3	2000	2000	2000	2	0	2	Export	528	Netherlands	NLD	634	Qatar	QAT								11	BEVERAGES	1	No Quantity							701431			0
S3	2000	2000	2000	2	0	2	Export	528	Netherlands	NLD	642	Romania	ROU								11	BEVERAGES	1	No Quantity							499839			0
S3	2000	2000	2000	2	0	2	Export	528	Netherlands	NLD	643	Russian Federation	RUS								11	BEVERAGES	1	No Quantity							7185529			0
S3	2000	2000	2000	2	0	2	Export	528	Netherlands	NLD	646	Rwanda	RWA								11	BEVERAGES	1	No Quantity							6444			0
S3	2000	2000	2000	2	0	2	Export	528	Netherlands	NLD	659	Saint Kitts and Nevis	KNA								11	BEVERAGES	1	No Quantity							8285			0
S3	2000	2000	2000	2	0	2	Export	528	Netherlands	NLD	660	Anguilla	AIA								11	BEVERAGES	1	No Quantity							128872			0
S3	2000	2000	2000	2	0	2	Export	528	Netherlands	NLD	662	Saint Lucia	LCA								11	BEVERAGES	1	No Quantity							10126			0
S3	2000	2000	2000	2	0	2	Export	528	Netherlands	NLD	666	Saint Pierre and Miquelon	SPM								11	BEVERAGES	1	No Quantity							104939			0
S3	2000	2000	2000	2	0	2	Export	528	Netherlands	NLD	670	Saint Vincent and the Grenadines	VCT								11	BEVERAGES	1	No Quantity							9205			0
S3	2000	2000	2000	2	0	2	Export	528	Netherlands	NLD	678	Sao Tome and Principe	STP								11	BEVERAGES	1	No Quantity							15649			0
S3	2000	2000	2000	2	0	2	Export	528	Netherlands	NLD	682	Saudi Arabia	SAU								11	BEVERAGES	1	No Quantity							15961706			0
S3	2000	2000	2000	2	0	2	Export	528	Netherlands	NLD	686	Senegal	SEN								11	BEVERAGES	1	No Quantity							146362			0
S3	2000	2000	2000	2	0	2	Export	528	Netherlands	NLD	690	Seychelles	SYC								11	BEVERAGES	1	No Quantity							12887			0
S3	2000	2000	2000	2	0	2	Export	528	Netherlands	NLD	694	Sierra Leone	SLE								11	BEVERAGES	1	No Quantity							403185			0
S3	2000	2000	2000	2	0	2	Export	528	Netherlands	NLD	699	India	IND								11	BEVERAGES	1	No Quantity							523772			0
S3	2000	2000	2000	2	0	2	Export	528	Netherlands	NLD	702	Singapore	SGP								11	BEVERAGES	1	No Quantity							2416348			0
S3	2000	2000	2000	2	0	2	Export	528	Netherlands	NLD	703	Slovakia	SVK								11	BEVERAGES	1	No Quantity							377411			0
S3	2000	2000	2000	2	0	2	Export	528	Netherlands	NLD	704	Viet Nam	VNM								11	BEVERAGES	1	No Quantity							115064			0
S3	2000	2000	2000	2	0	2	Export	528	Netherlands	NLD	705	Slovenia	SVN								11	BEVERAGES	1	No Quantity							1146960			0
S3	2000	2000	2000	2	0	2	Export	528	Netherlands	NLD	710	South Africa	ZAF								11	BEVERAGES	1	No Quantity							3049662			0
S3	2000	2000	2000	2	0	2	Export	528	Netherlands	NLD	724	Spain	ESP								11	BEVERAGES	1	No Quantity							49048647			0
S3	2000	2000	2000	2	0	2	Export	528	Netherlands	NLD	736	Fmr Sudan	SDN								11	BEVERAGES	1	No Quantity							18410			0
S3	2000	2000	2000	2	0	2	Export	528	Netherlands	NLD	740	Suriname	SUR								11	BEVERAGES	1	No Quantity							1640355			0
S3	2000	2000	2000	2	0	2	Export	528	Netherlands	NLD	752	Sweden	SWE								11	BEVERAGES	1	No Quantity							7643945			0
S3	2000	2000	2000	2	0	2	Export	528	Netherlands	NLD	757	Switzerland	CHE								11	BEVERAGES	1	No Quantity							10737791			0
S3	2000	2000	2000	2	0	2	Export	528	Netherlands	NLD	760	Syria	SYR								11	BEVERAGES	1	No Quantity							46946			0
S3	2000	2000	2000	2	0	2	Export	528	Netherlands	NLD	764	Thailand	THA								11	BEVERAGES	1	No Quantity							353477			0
S3	2000	2000	2000	2	0	2	Export	528	Netherlands	NLD	768	Togo	TGO								11	BEVERAGES	1	No Quantity							210798			0
S3	2000	2000	2000	2	0	2	Export	528	Netherlands	NLD	780	Trinidad and Tobago	TTO								11	BEVERAGES	1	No Quantity							152805			0
S3	2000	2000	2000	2	0	2	Export	528	Netherlands	NLD	784	United Arab Emirates	ARE								11	BEVERAGES	1	No Quantity							14714410			0
S3	2000	2000	2000	2	0	2	Export	528	Netherlands	NLD	788	Tunisia	TUN								11	BEVERAGES	1	No Quantity							334146			0
S3	2000	2000	2000	2	0	2	Export	528	Netherlands	NLD	792	Turkey	TUR								11	BEVERAGES	1	No Quantity							9015510			0
S3	2000	2000	2000	2	0	2	Export	528	Netherlands	NLD	795	Turkmenistan	TKM								11	BEVERAGES	1	No Quantity							156487			0
S3	2000	2000	2000	2	0	2	Export	528	Netherlands	NLD	796	Turks and Caicos Isds	TCA								11	BEVERAGES	1	No Quantity							508124			0
S3	2000	2000	2000	2	0	2	Export	528	Netherlands	NLD	800	Uganda	UGA								11	BEVERAGES	1	No Quantity							33138			0
S3	2000	2000	2000	2	0	2	Export	528	Netherlands	NLD	804	Ukraine	UKR								11	BEVERAGES	1	No Quantity							487872			0
S3	2000	2000	2000	2	0	2	Export	528	Netherlands	NLD	807	North Macedonia	MKD								11	BEVERAGES	1	No Quantity							406867			0
S3	2000	2000	2000	2	0	2	Export	528	Netherlands	NLD	818	Egypt	EGY								11	BEVERAGES	1	No Quantity							1442445			0
S3	2000	2000	2000	2	0	2	Export	528	Netherlands	NLD	826	United Kingdom	GBR								11	BEVERAGES	1	No Quantity							169401199			0
S3	2000	2000	2000	2	0	2	Export	528	Netherlands	NLD	834	United Rep. of Tanzania	TZA								11	BEVERAGES	1	No Quantity							1030975			0
S3	2000	2000	2000	2	0	2	Export	528	Netherlands	NLD	839	Special Categories									11	BEVERAGES	1	No Quantity							1827220			0
S3	2000	2000	2000	2	0	2	Export	528	Netherlands	NLD	842	USA	USA								11	BEVERAGES	1	No Quantity							688291960			0
S3	2000	2000	2000	2	0	2	Export	528	Netherlands	NLD	854	Burkina Faso	BFA								11	BEVERAGES	1	No Quantity							34059			0
S3	2000	2000	2000	2	0	2	Export	528	Netherlands	NLD	858	Uruguay	URY								11	BEVERAGES	1	No Quantity							2173333			0
S3	2000	2000	2000	2	0	2	Export	528	Netherlands	NLD	860	Uzbekistan	UZB								11	BEVERAGES	1	No Quantity							295485			0
S3	2000	2000	2000	2	0	2	Export	528	Netherlands	NLD	862	Venezuela	VEN								11	BEVERAGES	1	No Quantity							891978			0
S3	2000	2000	2000	2	0	2	Export	528	Netherlands	NLD	876	Wallis and Futuna Isds	WLF								11	BEVERAGES	1	No Quantity							23013			0
S3	2000	2000	2000	2	0	2	Export	528	Netherlands	NLD	887	Yemen	YEM								11	BEVERAGES	1	No Quantity							77323			0
S3	2000	2000	2000	2	0	2	Export	528	Netherlands	NLD	891	Serbia and Montenegro	SCG								11	BEVERAGES	1	No Quantity							1684540			0
S3	2000	2000	2000	2	0	2	Export	528	Netherlands	NLD	894	Zambia	ZMB								11	BEVERAGES	1	No Quantity							14728			0
S3	2000	2000	2000	2	0	2	Export	528	Netherlands	NLD	899	Areas, nes									11	BEVERAGES	1	No Quantity							1478345			0
S3	2000	2000	2000	2	0	2	Export	533	Aruba	ABW	0	World	WLD								11	BEVERAGES	1	No Quantity							2470553			0
S3	2000	2000	2000	2	0	2	Export	533	Aruba	ABW	28	Antigua and Barbuda	ATG								11	BEVERAGES	1	No Quantity							5899			0
S3	2000	2000	2000	2	0	2	Export	533	Aruba	ABW	36	Australia	AUS								11	BEVERAGES	1	No Quantity							508			0
S3	2000	2000	2000	2	0	2	Export	533	Aruba	ABW	152	Chile	CHL								11	BEVERAGES	1	No Quantity							5978			0
S3	2000	2000	2000	2	0	2	Export	533	Aruba	ABW	170	Colombia	COL								11	BEVERAGES	1	No Quantity							1281397			0
S3	2000	2000	2000	2	0	2	Export	533	Aruba	ABW	251	France	FRA								11	BEVERAGES	1	No Quantity							5877			0
S3	2000	2000	2000	2	0	2	Export	533	Aruba	ABW	340	Honduras	HND								11	BEVERAGES	1	No Quantity							34			0
S3	2000	2000	2000	2	0	2	Export	533	Aruba	ABW	530	Neth. Antilles	ANT								11	BEVERAGES	1	No Quantity							331050			0
S3	2000	2000	2000	2	0	2	Export	533	Aruba	ABW	591	Panama	PAN								11	BEVERAGES	1	No Quantity							289034			0
S3	2000	2000	2000	2	0	2	Export	533	Aruba	ABW	724	Spain	ESP								11	BEVERAGES	1	No Quantity							553			0
S3	2000	2000	2000	2	0	2	Export	533	Aruba	ABW	752	Sweden	SWE								11	BEVERAGES	1	No Quantity							28			0
S3	2000	2000	2000	2	0	2	Export	533	Aruba	ABW	842	USA	USA								11	BEVERAGES	1	No Quantity							4128			0
S3	2000	2000	2000	2	0	2	Export	533	Aruba	ABW	862	Venezuela	VEN								11	BEVERAGES	1	No Quantity							90497			0
S3	2000	2000	2000	2	0	2	Export	533	Aruba	ABW	899	Areas, nes									11	BEVERAGES	1	No Quantity							455570			0
S3	2000	2000	2000	2	0	2	Export	528	Netherlands	NLD	0	World	WLD								12	TOBACCO,TOBACCO MANUFACT	1	No Quantity							2739828675			0
S3	2000	2000	2000	2	0	2	Export	528	Netherlands	NLD	4	Afghanistan	AFG								12	TOBACCO,TOBACCO MANUFACT	1	No Quantity							3682			0
S3	2000	2000	2000	2	0	2	Export	528	Netherlands	NLD	20	Andorra	AND								12	TOBACCO,TOBACCO MANUFACT	1	No Quantity							1852073			0
S3	2000	2000	2000	2	0	2	Export	528	Netherlands	NLD	24	Angola	AGO								12	TOBACCO,TOBACCO MANUFACT	1	No Quantity							2762			0
S3	2000	2000	2000	2	0	2	Export	528	Netherlands	NLD	32	Argentina	ARG								12	TOBACCO,TOBACCO MANUFACT	1	No Quantity							698670			0
S3	2000	2000	2000	2	0	2	Export	528	Netherlands	NLD	36	Australia	AUS								12	TOBACCO,TOBACCO MANUFACT	1	No Quantity							8618769			0
S3	2000	2000	2000	2	0	2	Export	528	Netherlands	NLD	40	Austria	AUT								12	TOBACCO,TOBACCO MANUFACT	1	No Quantity							3118700			0
S3	2000	2000	2000	2	0	2	Export	528	Netherlands	NLD	48	Bahrain	BHR								12	TOBACCO,TOBACCO MANUFACT	1	No Quantity							69039			0
S3	2000	2000	2000	2	0	2	Export	528	Netherlands	NLD	50	Bangladesh	BGD								12	TOBACCO,TOBACCO MANUFACT	1	No Quantity							45105			0
S3	2000	2000	2000	2	0	2	Export	528	Netherlands	NLD	51	Armenia	ARM								12	TOBACCO,TOBACCO MANUFACT	1	No Quantity							38662			0
S3	2000	2000	2000	2	0	2	Export	528	Netherlands	NLD	52	Barbados	BRB								12	TOBACCO,TOBACCO MANUFACT	1	No Quantity							24854			0
S3	2000	2000	2000	2	0	2	Export	528	Netherlands	NLD	56	Belgium	BEL								12	TOBACCO,TOBACCO MANUFACT	1	No Quantity							204386239			0
S3	2000	2000	2000	2	0	2	Export	528	Netherlands	NLD	60	Bermuda	BMU								12	TOBACCO,TOBACCO MANUFACT	1	No Quantity							30377			0
S3	2000	2000	2000	2	0	2	Export	528	Netherlands	NLD	76	Brazil	BRA								12	TOBACCO,TOBACCO MANUFACT	1	No Quantity							5023243			0
S3	2000	2000	2000	2	0	2	Export	528	Netherlands	NLD	100	Bulgaria	BGR								12	TOBACCO,TOBACCO MANUFACT	1	No Quantity							6444			0
S3	2000	2000	2000	2	0	2	Export	528	Netherlands	NLD	112	Belarus	BLR								12	TOBACCO,TOBACCO MANUFACT	1	No Quantity							46946			0
S3	2000	2000	2000	2	0	2	Export	528	Netherlands	NLD	124	Canada	CAN								12	TOBACCO,TOBACCO MANUFACT	1	No Quantity							3878124			0
S3	2000	2000	2000	2	0	2	Export	528	Netherlands	NLD	132	Cabo Verde	CPV								12	TOBACCO,TOBACCO MANUFACT	1	No Quantity							52469			0
S3	2000	2000	2000	2	0	2	Export	528	Netherlands	NLD	144	Sri Lanka	LKA								12	TOBACCO,TOBACCO MANUFACT	1	No Quantity							1907304			0
S3	2000	2000	2000	2	0	2	Export	528	Netherlands	NLD	152	Chile	CHL								12	TOBACCO,TOBACCO MANUFACT	1	No Quantity							18410			0
S3	2000	2000	2000	2	0	2	Export	528	Netherlands	NLD	156	China	CHN								12	TOBACCO,TOBACCO MANUFACT	1	No Quantity							321259			0
S3	2000	2000	2000	2	0	2	Export	528	Netherlands	NLD	175	Mayotte	MYT								12	TOBACCO,TOBACCO MANUFACT	1	No Quantity							77323			0
S3	2000	2000	2000	2	0	2	Export	528	Netherlands	NLD	178	Congo	COG								12	TOBACCO,TOBACCO MANUFACT	1	No Quantity							8285			0
S3	2000	2000	2000	2	0	2	Export	528	Netherlands	NLD	180	Dem. Rep. of the Congo	COD								12	TOBACCO,TOBACCO MANUFACT	1	No Quantity							8285			0
S3	2000	2000	2000	2	0	2	Export	528	Netherlands	NLD	188	Costa Rica	CRI								12	TOBACCO,TOBACCO MANUFACT	1	No Quantity							8285			0
S3	2000	2000	2000	2	0	2	Export	528	Netherlands	NLD	191	Croatia	HRV								12	TOBACCO,TOBACCO MANUFACT	1	No Quantity							301008			0
S3	2000	2000	2000	2	0	2	Export	528	Netherlands	NLD	192	Cuba	CUB								12	TOBACCO,TOBACCO MANUFACT	1	No Quantity							2762			0
S3	2000	2000	2000	2	0	2	Export	528	Netherlands	NLD	196	Cyprus	CYP								12	TOBACCO,TOBACCO MANUFACT	1	No Quantity							905785			0
S3	2000	2000	2000	2	0	2	Export	528	Netherlands	NLD	203	Czechia	CZE								12	TOBACCO,TOBACCO MANUFACT	1	No Quantity							694067			0
S3	2000	2000	2000	2	0	2	Export	528	Netherlands	NLD	204	Benin	BEN								12	TOBACCO,TOBACCO MANUFACT	1	No Quantity							11967			0
S3	2000	2000	2000	2	0	2	Export	528	Netherlands	NLD	208	Denmark	DNK								12	TOBACCO,TOBACCO MANUFACT	1	No Quantity							6367193			0
S3	2000	2000	2000	2	0	2	Export	528	Netherlands	NLD	214	Dominican Rep.	DOM								12	TOBACCO,TOBACCO MANUFACT	1	No Quantity							407788			0
S3	2000	2000	2000	2	0	2	Export	528	Netherlands	NLD	233	Estonia	EST								12	TOBACCO,TOBACCO MANUFACT	1	No Quantity							137157			0
S3	2000	2000	2000	2	0	2	Export	528	Netherlands	NLD	234	Faeroe Isds	FRO								12	TOBACCO,TOBACCO MANUFACT	1	No Quantity							77323			0
S3	2000	2000	2000	2	0	2	Export	528	Netherlands	NLD	242	Fiji	FJI								12	TOBACCO,TOBACCO MANUFACT	1	No Quantity							1841			0
S3	2000	2000	2000	2	0	2	Export	528	Netherlands	NLD	246	Finland	FIN								12	TOBACCO,TOBACCO MANUFACT	1	No Quantity							18230772			0
S3	2000	2000	2000	2	0	2	Export	528	Netherlands	NLD	251	France	FRA								12	TOBACCO,TOBACCO MANUFACT	1	No Quantity							986858708			0
S3	2000	2000	2000	2	0	2	Export	528	Netherlands	NLD	258	French Polynesia	PYF								12	TOBACCO,TOBACCO MANUFACT	1	No Quantity							1841			0
S3	2000	2000	2000	2	0	2	Export	528	Netherlands	NLD	266	Gabon	GAB								12	TOBACCO,TOBACCO MANUFACT	1	No Quantity							17490			0
S3	2000	2000	2000	2	0	2	Export	528	Netherlands	NLD	270	Gambia	GMB								12	TOBACCO,TOBACCO MANUFACT	1	No Quantity							11967			0
S3	2000	2000	2000	2	0	2	Export	528	Netherlands	NLD	275	State of Palestine	PSE								12	TOBACCO,TOBACCO MANUFACT	1	No Quantity							20251			0
S3	2000	2000	2000	2	0	2	Export	528	Netherlands	NLD	276	Germany	DEU								12	TOBACCO,TOBACCO MANUFACT	1	No Quantity							108197170			0
S3	2000	2000	2000	2	0	2	Export	528	Netherlands	NLD	292	Gibraltar	GIB								12	TOBACCO,TOBACCO MANUFACT	1	No Quantity							194228			0
S3	2000	2000	2000	2	0	2	Export	528	Netherlands	NLD	300	Greece	GRC								12	TOBACCO,TOBACCO MANUFACT	1	No Quantity							88372068			0
S3	2000	2000	2000	2	0	2	Export	528	Netherlands	NLD	320	Guatemala	GTM								12	TOBACCO,TOBACCO MANUFACT	1	No Quantity							21172			0
S3	2000	2000	2000	2	0	2	Export	528	Netherlands	NLD	336	Holy See (Vatican City State)	VAT								12	TOBACCO,TOBACCO MANUFACT	1	No Quantity							390298			0
S3	2000	2000	2000	2	0	2	Export	528	Netherlands	NLD	344	China, Hong Kong SAR	HKG								12	TOBACCO,TOBACCO MANUFACT	1	No Quantity							973903			0
S3	2000	2000	2000	2	0	2	Export	528	Netherlands	NLD	348	Hungary	HUN								12	TOBACCO,TOBACCO MANUFACT	1	No Quantity							162010			0
S3	2000	2000	2000	2	0	2	Export	528	Netherlands	NLD	352	Iceland	ISL								12	TOBACCO,TOBACCO MANUFACT	1	No Quantity							295485			0
S3	2000	2000	2000	2	0	2	Export	528	Netherlands	NLD	360	Indonesia	IDN								12	TOBACCO,TOBACCO MANUFACT	1	No Quantity							980347			0
S3	2000	2000	2000	2	0	2	Export	528	Netherlands	NLD	372	Ireland	IRL								12	TOBACCO,TOBACCO MANUFACT	1	No Quantity							9108482			0
S3	2000	2000	2000	2	0	2	Export	528	Netherlands	NLD	376	Israel	ISR								12	TOBACCO,TOBACCO MANUFACT	1	No Quantity							569798			0
S3	2000	2000	2000	2	0	2	Export	528	Netherlands	NLD	381	Italy	ITA								12	TOBACCO,TOBACCO MANUFACT	1	No Quantity							893690764			0
S3	2000	2000	2000	2	0	2	Export	528	Netherlands	NLD	384	Côte d'Ivoire	CIV								12	TOBACCO,TOBACCO MANUFACT	1	No Quantity							1841			0
S3	2000	2000	2000	2	0	2	Export	528	Netherlands	NLD	392	Japan	JPN								12	TOBACCO,TOBACCO MANUFACT	1	No Quantity							9825562			0
S3	2000	2000	2000	2	0	2	Export	528	Netherlands	NLD	398	Kazakhstan	KAZ								12	TOBACCO,TOBACCO MANUFACT	1	No Quantity							249459			0
S3	2000	2000	2000	2	0	2	Export	528	Netherlands	NLD	400	Jordan	JOR								12	TOBACCO,TOBACCO MANUFACT	1	No Quantity							90210			0
S3	2000	2000	2000	2	0	2	Export	528	Netherlands	NLD	404	Kenya	KEN								12	TOBACCO,TOBACCO MANUFACT	1	No Quantity							1074239			0
S3	2000	2000	2000	2	0	2	Export	528	Netherlands	NLD	410	Rep. of Korea	KOR								12	TOBACCO,TOBACCO MANUFACT	1	No Quantity							51549			0
S3	2000	2000	2000	2	0	2	Export	528	Netherlands	NLD	414	Kuwait	KWT								12	TOBACCO,TOBACCO MANUFACT	1	No Quantity							61674			0
S3	2000	2000	2000	2	0	2	Export	528	Netherlands	NLD	417	Kyrgyzstan	KGZ								12	TOBACCO,TOBACCO MANUFACT	1	No Quantity							4603			0
S3	2000	2000	2000	2	0	2	Export	528	Netherlands	NLD	422	Lebanon	LBN								12	TOBACCO,TOBACCO MANUFACT	1	No Quantity							151885			0
S3	2000	2000	2000	2	0	2	Export	528	Netherlands	NLD	428	Latvia	LVA								12	TOBACCO,TOBACCO MANUFACT	1	No Quantity							32218			0
S3	2000	2000	2000	2	0	2	Export	528	Netherlands	NLD	430	Liberia	LBR								12	TOBACCO,TOBACCO MANUFACT	1	No Quantity							7364			0
S3	2000	2000	2000	2	0	2	Export	528	Netherlands	NLD	440	Lithuania	LTU								12	TOBACCO,TOBACCO MANUFACT	1	No Quantity							12887			0
S3	2000	2000	2000	2	0	2	Export	528	Netherlands	NLD	442	Luxembourg	LUX								12	TOBACCO,TOBACCO MANUFACT	1	No Quantity							23089243			0
S3	2000	2000	2000	2	0	2	Export	528	Netherlands	NLD	446	China, Macao SAR	MAC								12	TOBACCO,TOBACCO MANUFACT	1	No Quantity							77323			0
S3	2000	2000	2000	2	0	2	Export	528	Netherlands	NLD	450	Madagascar	MDG								12	TOBACCO,TOBACCO MANUFACT	1	No Quantity							73641			0
S3	2000	2000	2000	2	0	2	Export	528	Netherlands	NLD	454	Malawi	MWI								12	TOBACCO,TOBACCO MANUFACT	1	No Quantity							2675933			0
S3	2000	2000	2000	2	0	2	Export	528	Netherlands	NLD	458	Malaysia	MYS								12	TOBACCO,TOBACCO MANUFACT	1	No Quantity							265108			0
S3	2000	2000	2000	2	0	2	Export	528	Netherlands	NLD	462	Maldives	MDV								12	TOBACCO,TOBACCO MANUFACT	1	No Quantity							921			0
S3	2000	2000	2000	2	0	2	Export	528	Netherlands	NLD	470	Malta	MLT								12	TOBACCO,TOBACCO MANUFACT	1	No Quantity							442767			0
S3	2000	2000	2000	2	0	2	Export	528	Netherlands	NLD	480	Mauritius	MUS								12	TOBACCO,TOBACCO MANUFACT	1	No Quantity							9205			0
S3	2000	2000	2000	2	0	2	Export	528	Netherlands	NLD	484	Mexico	MEX								12	TOBACCO,TOBACCO MANUFACT	1	No Quantity							110462			0
S3	2000	2000	2000	2	0	2	Export	528	Netherlands	NLD	490	Other Asia, nes									12	TOBACCO,TOBACCO MANUFACT	1	No Quantity							430800			0
S3	2000	2000	2000	2	0	2	Export	528	Netherlands	NLD	496	Mongolia	MNG								12	TOBACCO,TOBACCO MANUFACT	1	No Quantity							1841			0
S3	2000	2000	2000	2	0	2	Export	528	Netherlands	NLD	498	Rep. of Moldova	MDA								12	TOBACCO,TOBACCO MANUFACT	1	No Quantity							4603			0
S3	2000	2000	2000	2	0	2	Export	528	Netherlands	NLD	504	Morocco	MAR								12	TOBACCO,TOBACCO MANUFACT	1	No Quantity							254062			0
S3	2000	2000	2000	2	0	2	Export	528	Netherlands	NLD	508	Mozambique	MOZ								12	TOBACCO,TOBACCO MANUFACT	1	No Quantity							1464537			0
S3	2000	2000	2000	2	0	2	Export	528	Netherlands	NLD	512	Oman	OMN								12	TOBACCO,TOBACCO MANUFACT	1	No Quantity							31297			0
S3	2000	2000	2000	2	0	2	Export	528	Netherlands	NLD	524	Nepal	NPL								12	TOBACCO,TOBACCO MANUFACT	1	No Quantity							18410			0
S3	2000	2000	2000	2	0	2	Export	528	Netherlands	NLD	530	Neth. Antilles	ANT								12	TOBACCO,TOBACCO MANUFACT	1	No Quantity							728126			0
S3	2000	2000	2000	2	0	2	Export	528	Netherlands	NLD	533	Aruba	ABW								12	TOBACCO,TOBACCO MANUFACT	1	No Quantity							184103			0
S3	2000	2000	2000	2	0	2	Export	528	Netherlands	NLD	554	New Zealand	NZL								12	TOBACCO,TOBACCO MANUFACT	1	No Quantity							1850232			0
S3	2000	2000	2000	2	0	2	Export	528	Netherlands	NLD	566	Nigeria	NGA								12	TOBACCO,TOBACCO MANUFACT	1	No Quantity							921			0
S3	2000	2000	2000	2	0	2	Export	528	Netherlands	NLD	568	Other Europe, nes									12	TOBACCO,TOBACCO MANUFACT	1	No Quantity							1974502			0
S3	2000	2000	2000	2	0	2	Export	528	Netherlands	NLD	577	Other Africa, nes									12	TOBACCO,TOBACCO MANUFACT	1	No Quantity							347034			0
S3	2000	2000	2000	2	0	2	Export	528	Netherlands	NLD	579	Norway	NOR								12	TOBACCO,TOBACCO MANUFACT	1	No Quantity							4273945			0
S3	2000	2000	2000	2	0	2	Export	528	Netherlands	NLD	586	Pakistan	PAK								12	TOBACCO,TOBACCO MANUFACT	1	No Quantity							6444			0
S3	2000	2000	2000	2	0	2	Export	528	Netherlands	NLD	600	Paraguay	PRY								12	TOBACCO,TOBACCO MANUFACT	1	No Quantity							53390			0
S3	2000	2000	2000	2	0	2	Export	528	Netherlands	NLD	604	Peru	PER								12	TOBACCO,TOBACCO MANUFACT	1	No Quantity							7364			0
S3	2000	2000	2000	2	0	2	Export	528	Netherlands	NLD	608	Philippines	PHL								12	TOBACCO,TOBACCO MANUFACT	1	No Quantity							93892			0
S3	2000	2000	2000	2	0	2	Export	528	Netherlands	NLD	616	Poland	POL								12	TOBACCO,TOBACCO MANUFACT	1	No Quantity							101256			0
S3	2000	2000	2000	2	0	2	Export	528	Netherlands	NLD	620	Portugal	PRT								12	TOBACCO,TOBACCO MANUFACT	1	No Quantity							15056841			0
S3	2000	2000	2000	2	0	2	Export	528	Netherlands	NLD	634	Qatar	QAT								12	TOBACCO,TOBACCO MANUFACT	1	No Quantity							13808			0
S3	2000	2000	2000	2	0	2	Export	528	Netherlands	NLD	642	Romania	ROU								12	TOBACCO,TOBACCO MANUFACT	1	No Quantity							54310			0
S3	2000	2000	2000	2	0	2	Export	528	Netherlands	NLD	643	Russian Federation	RUS								12	TOBACCO,TOBACCO MANUFACT	1	No Quantity							1593409			0
S3	2000	2000	2000	2	0	2	Export	528	Netherlands	NLD	654	Saint Helena	SHN								12	TOBACCO,TOBACCO MANUFACT	1	No Quantity							4603			0
S3	2000	2000	2000	2	0	2	Export	528	Netherlands	NLD	682	Saudi Arabia	SAU								12	TOBACCO,TOBACCO MANUFACT	1	No Quantity							37741			0
S3	2000	2000	2000	2	0	2	Export	528	Netherlands	NLD	686	Senegal	SEN								12	TOBACCO,TOBACCO MANUFACT	1	No Quantity							1841			0
S3	2000	2000	2000	2	0	2	Export	528	Netherlands	NLD	690	Seychelles	SYC								12	TOBACCO,TOBACCO MANUFACT	1	No Quantity							5523			0
S3	2000	2000	2000	2	0	2	Export	528	Netherlands	NLD	694	Sierra Leone	SLE								12	TOBACCO,TOBACCO MANUFACT	1	No Quantity							2762			0
S3	2000	2000	2000	2	0	2	Export	528	Netherlands	NLD	699	India	IND								12	TOBACCO,TOBACCO MANUFACT	1	No Quantity							1787637			0
S3	2000	2000	2000	2	0	2	Export	528	Netherlands	NLD	702	Singapore	SGP								12	TOBACCO,TOBACCO MANUFACT	1	No Quantity							461177			0
S3	2000	2000	2000	2	0	2	Export	528	Netherlands	NLD	703	Slovakia	SVK								12	TOBACCO,TOBACCO MANUFACT	1	No Quantity							36821			0
S3	2000	2000	2000	2	0	2	Export	528	Netherlands	NLD	705	Slovenia	SVN								12	TOBACCO,TOBACCO MANUFACT	1	No Quantity							4710268			0
S3	2000	2000	2000	2	0	2	Export	528	Netherlands	NLD	710	South Africa	ZAF								12	TOBACCO,TOBACCO MANUFACT	1	No Quantity							1148801			0
S3	2000	2000	2000	2	0	2	Export	528	Netherlands	NLD	716	Zimbabwe	ZWE								12	TOBACCO,TOBACCO MANUFACT	1	No Quantity							2712754			0
S3	2000	2000	2000	2	0	2	Export	528	Netherlands	NLD	724	Spain	ESP								12	TOBACCO,TOBACCO MANUFACT	1	No Quantity							48113405			0
S3	2000	2000	2000	2	0	2	Export	528	Netherlands	NLD	740	Suriname	SUR								12	TOBACCO,TOBACCO MANUFACT	1	No Quantity							277995			0
S3	2000	2000	2000	2	0	2	Export	528	Netherlands	NLD	752	Sweden	SWE								12	TOBACCO,TOBACCO MANUFACT	1	No Quantity							56639202			0
S3	2000	2000	2000	2	0	2	Export	528	Netherlands	NLD	757	Switzerland	CHE								12	TOBACCO,TOBACCO MANUFACT	1	No Quantity							13119160			0
S3	2000	2000	2000	2	0	2	Export	528	Netherlands	NLD	760	Syria	SYR								12	TOBACCO,TOBACCO MANUFACT	1	No Quantity							1841			0
S3	2000	2000	2000	2	0	2	Export	528	Netherlands	NLD	762	Tajikistan	TJK								12	TOBACCO,TOBACCO MANUFACT	1	No Quantity							101256			0
S3	2000	2000	2000	2	0	2	Export	528	Netherlands	NLD	764	Thailand	THA								12	TOBACCO,TOBACCO MANUFACT	1	No Quantity							220003			0
S3	2000	2000	2000	2	0	2	Export	528	Netherlands	NLD	784	United Arab Emirates	ARE								12	TOBACCO,TOBACCO MANUFACT	1	No Quantity							776913			0
S3	2000	2000	2000	2	0	2	Export	528	Netherlands	NLD	788	Tunisia	TUN								12	TOBACCO,TOBACCO MANUFACT	1	No Quantity							125190			0
S3	2000	2000	2000	2	0	2	Export	528	Netherlands	NLD	792	Turkey	TUR								12	TOBACCO,TOBACCO MANUFACT	1	No Quantity							548626			0
S3	2000	2000	2000	2	0	2	Export	528	Netherlands	NLD	795	Turkmenistan	TKM								12	TOBACCO,TOBACCO MANUFACT	1	No Quantity							12887			0
S3	2000	2000	2000	2	0	2	Export	528	Netherlands	NLD	800	Uganda	UGA								12	TOBACCO,TOBACCO MANUFACT	1	No Quantity							1824458			0
S3	2000	2000	2000	2	0	2	Export	528	Netherlands	NLD	804	Ukraine	UKR								12	TOBACCO,TOBACCO MANUFACT	1	No Quantity							184103			0
S3	2000	2000	2000	2	0	2	Export	528	Netherlands	NLD	807	North Macedonia	MKD								12	TOBACCO,TOBACCO MANUFACT	1	No Quantity							11967			0
S3	2000	2000	2000	2	0	2	Export	528	Netherlands	NLD	818	Egypt	EGY								12	TOBACCO,TOBACCO MANUFACT	1	No Quantity							94813			0
S3	2000	2000	2000	2	0	2	Export	528	Netherlands	NLD	826	United Kingdom	GBR								12	TOBACCO,TOBACCO MANUFACT	1	No Quantity							63002713			0
S3	2000	2000	2000	2	0	2	Export	528	Netherlands	NLD	834	United Rep. of Tanzania	TZA								12	TOBACCO,TOBACCO MANUFACT	1	No Quantity							2269987			0
S3	2000	2000	2000	2	0	2	Export	528	Netherlands	NLD	839	Special Categories									12	TOBACCO,TOBACCO MANUFACT	1	No Quantity							113851885			0
S3	2000	2000	2000	2	0	2	Export	528	Netherlands	NLD	842	USA	USA								12	TOBACCO,TOBACCO MANUFACT	1	No Quantity							12659824			0
S3	2000	2000	2000	2	0	2	Export	528	Netherlands	NLD	854	Burkina Faso	BFA								12	TOBACCO,TOBACCO MANUFACT	1	No Quantity							921			0
S3	2000	2000	2000	2	0	2	Export	528	Netherlands	NLD	858	Uruguay	URY								12	TOBACCO,TOBACCO MANUFACT	1	No Quantity							163851			0
S3	2000	2000	2000	2	0	2	Export	528	Netherlands	NLD	862	Venezuela	VEN								12	TOBACCO,TOBACCO MANUFACT	1	No Quantity							678419			0
S3	2000	2000	2000	2	0	2	Export	528	Netherlands	NLD	891	Serbia and Montenegro	SCG								12	TOBACCO,TOBACCO MANUFACT	1	No Quantity							82846			0
S3	2000	2000	2000	2	0	2	Export	528	Netherlands	NLD	894	Zambia	ZMB								12	TOBACCO,TOBACCO MANUFACT	1	No Quantity							50628			0
S3	2000	2000	2000	2	0	2	Export	528	Netherlands	NLD	899	Areas, nes									12	TOBACCO,TOBACCO MANUFACT	1	No Quantity							3682			0
S3	2000	2000	2000	2	0	2	Export	533	Aruba	ABW	0	World	WLD								12	TOBACCO,TOBACCO MANUFACT	1	No Quantity							15700972			0
S3	2000	2000	2000	2	0	2	Export	533	Aruba	ABW	32	Argentina	ARG								12	TOBACCO,TOBACCO MANUFACT	1	No Quantity							11			0
S3	2000	2000	2000	2	0	2	Export	533	Aruba	ABW	56	Belgium	BEL								12	TOBACCO,TOBACCO MANUFACT	1	No Quantity							879190			0
S3	2000	2000	2000	2	0	2	Export	533	Aruba	ABW	170	Colombia	COL								12	TOBACCO,TOBACCO MANUFACT	1	No Quantity							5642218			0
S3	2000	2000	2000	2	0	2	Export	533	Aruba	ABW	214	Dominican Rep.	DOM								12	TOBACCO,TOBACCO MANUFACT	1	No Quantity							2402			0
S3	2000	2000	2000	2	0	2	Export	533	Aruba	ABW	300	Greece	GRC								12	TOBACCO,TOBACCO MANUFACT	1	No Quantity							236106			0
S3	2000	2000	2000	2	0	2	Export	533	Aruba	ABW	528	Netherlands	NLD								12	TOBACCO,TOBACCO MANUFACT	1	No Quantity							105542			0
S3	2000	2000	2000	2	0	2	Export	533	Aruba	ABW	530	Neth. Antilles	ANT								12	TOBACCO,TOBACCO MANUFACT	1	No Quantity							1431721			0
S3	2000	2000	2000	2	0	2	Export	533	Aruba	ABW	591	Panama	PAN								12	TOBACCO,TOBACCO MANUFACT	1	No Quantity							6574045			0
S3	2000	2000	2000	2	0	2	Export	533	Aruba	ABW	608	Philippines	PHL								12	TOBACCO,TOBACCO MANUFACT	1	No Quantity							525			0
S3	2000	2000	2000	2	0	2	Export	533	Aruba	ABW	842	USA	USA								12	TOBACCO,TOBACCO MANUFACT	1	No Quantity							121872			0
S3	2000	2000	2000	2	0	2	Export	533	Aruba	ABW	862	Venezuela	VEN								12	TOBACCO,TOBACCO MANUFACT	1	No Quantity							704922			0
S3	2000	2000	2000	2	0	2	Export	533	Aruba	ABW	899	Areas, nes									12	TOBACCO,TOBACCO MANUFACT	1	No Quantity							2419			0
S3	2000	2000	2000	2	0	2	Export	528	Netherlands	NLD	0	World	WLD								21	HIDES,SKINS,FURSKINS,RAW	1	No Quantity							258592524			0
S3	2000	2000	2000	2	0	2	Export	528	Netherlands	NLD	12	Algeria	DZA								21	HIDES,SKINS,FURSKINS,RAW	1	No Quantity							1409306			0
S3	2000	2000	2000	2	0	2	Export	528	Netherlands	NLD	32	Argentina	ARG								21	HIDES,SKINS,FURSKINS,RAW	1	No Quantity							40503			0
S3	2000	2000	2000	2	0	2	Export	528	Netherlands	NLD	40	Austria	AUT								21	HIDES,SKINS,FURSKINS,RAW	1	No Quantity							7770976			0
S3	2000	2000	2000	2	0	2	Export	528	Netherlands	NLD	56	Belgium	BEL								21	HIDES,SKINS,FURSKINS,RAW	1	No Quantity							3044139			0
S3	2000	2000	2000	2	0	2	Export	528	Netherlands	NLD	76	Brazil	BRA								21	HIDES,SKINS,FURSKINS,RAW	1	No Quantity							405947			0
S3	2000	2000	2000	2	0	2	Export	528	Netherlands	NLD	124	Canada	CAN								21	HIDES,SKINS,FURSKINS,RAW	1	No Quantity							5358310			0
S3	2000	2000	2000	2	0	2	Export	528	Netherlands	NLD	156	China	CHN								21	HIDES,SKINS,FURSKINS,RAW	1	No Quantity							90210			0
S3	2000	2000	2000	2	0	2	Export	528	Netherlands	NLD	191	Croatia	HRV								21	HIDES,SKINS,FURSKINS,RAW	1	No Quantity							385695			0
S3	2000	2000	2000	2	0	2	Export	528	Netherlands	NLD	203	Czechia	CZE								21	HIDES,SKINS,FURSKINS,RAW	1	No Quantity							8285			0
[truncated: 7,867 more rows]
