# Supplementary material for: Core-periphery structure in sectoral international trade networks: A new approach to an old theory
Source: PLoS One. 2020 Apr 2;15(4):e0229547. doi: 10.1371/journal.pone.0229547 (PMC7117750; doi:10.1371/journal.pone.0229547)
Supplement: S7 File — (ZIP) [file pone.0229547.s007.zip › S7_File/RawData 2000/comtrade (51).csv]

Classification	Year	Period	Period Desc.	Aggregate Level	Is Leaf Code	Trade Flow Code	Trade Flow	Reporter Code	Reporter	Reporter ISO	Partner Code	Partner	Partner ISO	2nd Partner Code	2nd Partner	2nd Partner ISO	Customs Proc. Code	Customs	Mode of Transport Code	Mode of Transport	Commodity Code	Commodity	Qty Unit Code	Qty Unit	Qty	Alt Qty Unit Code	Alt Qty Unit	Alt Qty	Netweight (kg)	Gross weight (kg)	Trade Value (US$)	CIF Trade Value (US$)	FOB Trade Value (US$)	Flag
S3	2000	2000	2000	2	0	2	Export	554	New Zealand	NZL	0	World	WLD								00	LIVE ANIMALS	1	No Quantity							80166078			0
S3	2000	2000	2000	2	0	2	Export	554	New Zealand	NZL	32	Argentina	ARG								00	LIVE ANIMALS	1	No Quantity							185385			0
S3	2000	2000	2000	2	0	2	Export	554	New Zealand	NZL	36	Australia	AUS								00	LIVE ANIMALS	1	No Quantity							57415561			0
S3	2000	2000	2000	2	0	2	Export	554	New Zealand	NZL	56	Belgium	BEL								00	LIVE ANIMALS	1	No Quantity							139643			0
S3	2000	2000	2000	2	0	2	Export	554	New Zealand	NZL	76	Brazil	BRA								00	LIVE ANIMALS	1	No Quantity							29798			0
S3	2000	2000	2000	2	0	2	Export	554	New Zealand	NZL	90	Solomon Isds	SLB								00	LIVE ANIMALS	1	No Quantity							5674			0
S3	2000	2000	2000	2	0	2	Export	554	New Zealand	NZL	104	Myanmar	MMR								00	LIVE ANIMALS	1	No Quantity							909			0
S3	2000	2000	2000	2	0	2	Export	554	New Zealand	NZL	124	Canada	CAN								00	LIVE ANIMALS	1	No Quantity							1477174			0
S3	2000	2000	2000	2	0	2	Export	554	New Zealand	NZL	152	Chile	CHL								00	LIVE ANIMALS	1	No Quantity							38633			0
S3	2000	2000	2000	2	0	2	Export	554	New Zealand	NZL	156	China	CHN								00	LIVE ANIMALS	1	No Quantity							1085428			0
S3	2000	2000	2000	2	0	2	Export	554	New Zealand	NZL	184	Cook Isds	COK								00	LIVE ANIMALS	1	No Quantity							7191			0
S3	2000	2000	2000	2	0	2	Export	554	New Zealand	NZL	203	Czechia	CZE								00	LIVE ANIMALS	1	No Quantity							22336			0
S3	2000	2000	2000	2	0	2	Export	554	New Zealand	NZL	238	Falkland Isds (Malvinas)	FLK								00	LIVE ANIMALS	1	No Quantity							237642			0
S3	2000	2000	2000	2	0	2	Export	554	New Zealand	NZL	242	Fiji	FJI								00	LIVE ANIMALS	1	No Quantity							139188			0
S3	2000	2000	2000	2	0	2	Export	554	New Zealand	NZL	251	France	FRA								00	LIVE ANIMALS	1	No Quantity							21725			0
S3	2000	2000	2000	2	0	2	Export	554	New Zealand	NZL	258	French Polynesia	PYF								00	LIVE ANIMALS	1	No Quantity							32835			0
S3	2000	2000	2000	2	0	2	Export	554	New Zealand	NZL	276	Germany	DEU								00	LIVE ANIMALS	1	No Quantity							68326			0
S3	2000	2000	2000	2	0	2	Export	554	New Zealand	NZL	300	Greece	GRC								00	LIVE ANIMALS	1	No Quantity							10281			0
S3	2000	2000	2000	2	0	2	Export	554	New Zealand	NZL	344	China, Hong Kong SAR	HKG								00	LIVE ANIMALS	1	No Quantity							3707319			0
S3	2000	2000	2000	2	0	2	Export	554	New Zealand	NZL	372	Ireland	IRL								00	LIVE ANIMALS	1	No Quantity							13135			0
S3	2000	2000	2000	2	0	2	Export	554	New Zealand	NZL	376	Israel	ISR								00	LIVE ANIMALS	1	No Quantity							4396			0
S3	2000	2000	2000	2	0	2	Export	554	New Zealand	NZL	381	Italy	ITA								00	LIVE ANIMALS	1	No Quantity							3356			0
S3	2000	2000	2000	2	0	2	Export	554	New Zealand	NZL	392	Japan	JPN								00	LIVE ANIMALS	1	No Quantity							682525			0
S3	2000	2000	2000	2	0	2	Export	554	New Zealand	NZL	400	Jordan	JOR								00	LIVE ANIMALS	1	No Quantity							2863			0
S3	2000	2000	2000	2	0	2	Export	554	New Zealand	NZL	410	Rep. of Korea	KOR								00	LIVE ANIMALS	1	No Quantity							598372			0
S3	2000	2000	2000	2	0	2	Export	554	New Zealand	NZL	446	China, Macao SAR	MAC								00	LIVE ANIMALS	1	No Quantity							8181			0
S3	2000	2000	2000	2	0	2	Export	554	New Zealand	NZL	458	Malaysia	MYS								00	LIVE ANIMALS	1	No Quantity							1657885			0
S3	2000	2000	2000	2	0	2	Export	554	New Zealand	NZL	470	Malta	MLT								00	LIVE ANIMALS	1	No Quantity							29606			0
S3	2000	2000	2000	2	0	2	Export	554	New Zealand	NZL	484	Mexico	MEX								00	LIVE ANIMALS	1	No Quantity							1826783			0
S3	2000	2000	2000	2	0	2	Export	554	New Zealand	NZL	528	Netherlands	NLD								00	LIVE ANIMALS	1	No Quantity							40248			0
S3	2000	2000	2000	2	0	2	Export	554	New Zealand	NZL	540	New Caledonia	NCL								00	LIVE ANIMALS	1	No Quantity							60845			0
S3	2000	2000	2000	2	0	2	Export	554	New Zealand	NZL	548	Vanuatu	VUT								00	LIVE ANIMALS	1	No Quantity							38827			0
S3	2000	2000	2000	2	0	2	Export	554	New Zealand	NZL	586	Pakistan	PAK								00	LIVE ANIMALS	1	No Quantity							13635			0
S3	2000	2000	2000	2	0	2	Export	554	New Zealand	NZL	598	Papua New Guinea	PNG								00	LIVE ANIMALS	1	No Quantity							57442			0
S3	2000	2000	2000	2	0	2	Export	554	New Zealand	NZL	608	Philippines	PHL								00	LIVE ANIMALS	1	No Quantity							1074890			0
S3	2000	2000	2000	2	0	2	Export	554	New Zealand	NZL	702	Singapore	SGP								00	LIVE ANIMALS	1	No Quantity							1329482			0
S3	2000	2000	2000	2	0	2	Export	554	New Zealand	NZL	704	Viet Nam	VNM								00	LIVE ANIMALS	1	No Quantity							28248			0
S3	2000	2000	2000	2	0	2	Export	554	New Zealand	NZL	710	South Africa	ZAF								00	LIVE ANIMALS	1	No Quantity							724567			0
S3	2000	2000	2000	2	0	2	Export	554	New Zealand	NZL	764	Thailand	THA								00	LIVE ANIMALS	1	No Quantity							16286			0
S3	2000	2000	2000	2	0	2	Export	554	New Zealand	NZL	776	Tonga	TON								00	LIVE ANIMALS	1	No Quantity							29329			0
S3	2000	2000	2000	2	0	2	Export	554	New Zealand	NZL	784	United Arab Emirates	ARE								00	LIVE ANIMALS	1	No Quantity							1422137			0
S3	2000	2000	2000	2	0	2	Export	554	New Zealand	NZL	826	United Kingdom	GBR								00	LIVE ANIMALS	1	No Quantity							1710519			0
S3	2000	2000	2000	2	0	2	Export	554	New Zealand	NZL	842	USA	USA								00	LIVE ANIMALS	1	No Quantity							4147364			0
S3	2000	2000	2000	2	0	2	Export	554	New Zealand	NZL	858	Uruguay	URY								00	LIVE ANIMALS	1	No Quantity							2154			0
S3	2000	2000	2000	2	0	2	Export	554	New Zealand	NZL	882	Samoa	WSM								00	LIVE ANIMALS	1	No Quantity							17953			0
S3	2000	2000	2000	2	0	2	Export	558	Nicaragua	NIC	0	World	WLD								00	LIVE ANIMALS	1	No Quantity							25180578			0
S3	2000	2000	2000	2	0	2	Export	558	Nicaragua	NIC	40	Austria	AUT								00	LIVE ANIMALS	1	No Quantity							1435			0
S3	2000	2000	2000	2	0	2	Export	558	Nicaragua	NIC	56	Belgium	BEL								00	LIVE ANIMALS	1	No Quantity							43980			0
S3	2000	2000	2000	2	0	2	Export	558	Nicaragua	NIC	124	Canada	CAN								00	LIVE ANIMALS	1	No Quantity							3145			0
S3	2000	2000	2000	2	0	2	Export	558	Nicaragua	NIC	188	Costa Rica	CRI								00	LIVE ANIMALS	1	No Quantity							470986			0
S3	2000	2000	2000	2	0	2	Export	558	Nicaragua	NIC	208	Denmark	DNK								00	LIVE ANIMALS	1	No Quantity							596250			0
S3	2000	2000	2000	2	0	2	Export	558	Nicaragua	NIC	222	El Salvador	SLV								00	LIVE ANIMALS	1	No Quantity							11634424			0
S3	2000	2000	2000	2	0	2	Export	558	Nicaragua	NIC	276	Germany	DEU								00	LIVE ANIMALS	1	No Quantity							991			0
S3	2000	2000	2000	2	0	2	Export	558	Nicaragua	NIC	320	Guatemala	GTM								00	LIVE ANIMALS	1	No Quantity							988295			0
S3	2000	2000	2000	2	0	2	Export	558	Nicaragua	NIC	340	Honduras	HND								00	LIVE ANIMALS	1	No Quantity							5540909			0
S3	2000	2000	2000	2	0	2	Export	558	Nicaragua	NIC	381	Italy	ITA								00	LIVE ANIMALS	1	No Quantity							2540			0
S3	2000	2000	2000	2	0	2	Export	558	Nicaragua	NIC	392	Japan	JPN								00	LIVE ANIMALS	1	No Quantity							37858			0
S3	2000	2000	2000	2	0	2	Export	558	Nicaragua	NIC	484	Mexico	MEX								00	LIVE ANIMALS	1	No Quantity							5301859			0
S3	2000	2000	2000	2	0	2	Export	558	Nicaragua	NIC	528	Netherlands	NLD								00	LIVE ANIMALS	1	No Quantity							179530			0
S3	2000	2000	2000	2	0	2	Export	558	Nicaragua	NIC	591	Panama	PAN								00	LIVE ANIMALS	1	No Quantity							14439			0
S3	2000	2000	2000	2	0	2	Export	558	Nicaragua	NIC	620	Portugal	PRT								00	LIVE ANIMALS	1	No Quantity							25390			0
S3	2000	2000	2000	2	0	2	Export	558	Nicaragua	NIC	724	Spain	ESP								00	LIVE ANIMALS	1	No Quantity							55771			0
S3	2000	2000	2000	2	0	2	Export	558	Nicaragua	NIC	826	United Kingdom	GBR								00	LIVE ANIMALS	1	No Quantity							704			0
S3	2000	2000	2000	2	0	2	Export	558	Nicaragua	NIC	842	USA	USA								00	LIVE ANIMALS	1	No Quantity							282073			0
S3	2000	2000	2000	2	0	2	Export	554	New Zealand	NZL	0	World	WLD								01	MEAT, MEAT PREPARATIONS	1	No Quantity							1702251092			0
S3	2000	2000	2000	2	0	2	Export	554	New Zealand	NZL	12	Algeria	DZA								01	MEAT, MEAT PREPARATIONS	1	No Quantity							1995363			0
S3	2000	2000	2000	2	0	2	Export	554	New Zealand	NZL	16	American Samoa	ASM								01	MEAT, MEAT PREPARATIONS	1	No Quantity							1431473			0
S3	2000	2000	2000	2	0	2	Export	554	New Zealand	NZL	28	Antigua and Barbuda	ATG								01	MEAT, MEAT PREPARATIONS	1	No Quantity							9565			0
S3	2000	2000	2000	2	0	2	Export	554	New Zealand	NZL	32	Argentina	ARG								01	MEAT, MEAT PREPARATIONS	1	No Quantity							25416			0
S3	2000	2000	2000	2	0	2	Export	554	New Zealand	NZL	36	Australia	AUS								01	MEAT, MEAT PREPARATIONS	1	No Quantity							5865896			0
S3	2000	2000	2000	2	0	2	Export	554	New Zealand	NZL	40	Austria	AUT								01	MEAT, MEAT PREPARATIONS	1	No Quantity							2102375			0
S3	2000	2000	2000	2	0	2	Export	554	New Zealand	NZL	44	Bahamas	BHS								01	MEAT, MEAT PREPARATIONS	1	No Quantity							866112			0
S3	2000	2000	2000	2	0	2	Export	554	New Zealand	NZL	48	Bahrain	BHR								01	MEAT, MEAT PREPARATIONS	1	No Quantity							2652584			0
S3	2000	2000	2000	2	0	2	Export	554	New Zealand	NZL	52	Barbados	BRB								01	MEAT, MEAT PREPARATIONS	1	No Quantity							3859877			0
S3	2000	2000	2000	2	0	2	Export	554	New Zealand	NZL	56	Belgium	BEL								01	MEAT, MEAT PREPARATIONS	1	No Quantity							71414269			0
S3	2000	2000	2000	2	0	2	Export	554	New Zealand	NZL	60	Bermuda	BMU								01	MEAT, MEAT PREPARATIONS	1	No Quantity							1122921			0
S3	2000	2000	2000	2	0	2	Export	554	New Zealand	NZL	68	Bolivia (Plurinational State of)	BOL								01	MEAT, MEAT PREPARATIONS	1	No Quantity							36050			0
S3	2000	2000	2000	2	0	2	Export	554	New Zealand	NZL	70	Bosnia Herzegovina	BIH								01	MEAT, MEAT PREPARATIONS	1	No Quantity							48423			0
S3	2000	2000	2000	2	0	2	Export	554	New Zealand	NZL	76	Brazil	BRA								01	MEAT, MEAT PREPARATIONS	1	No Quantity							38311			0
S3	2000	2000	2000	2	0	2	Export	554	New Zealand	NZL	90	Solomon Isds	SLB								01	MEAT, MEAT PREPARATIONS	1	No Quantity							88882			0
S3	2000	2000	2000	2	0	2	Export	554	New Zealand	NZL	100	Bulgaria	BGR								01	MEAT, MEAT PREPARATIONS	1	No Quantity							14901			0
S3	2000	2000	2000	2	0	2	Export	554	New Zealand	NZL	120	Cameroon	CMR								01	MEAT, MEAT PREPARATIONS	1	No Quantity							78472			0
S3	2000	2000	2000	2	0	2	Export	554	New Zealand	NZL	124	Canada	CAN								01	MEAT, MEAT PREPARATIONS	1	No Quantity							70105648			0
S3	2000	2000	2000	2	0	2	Export	554	New Zealand	NZL	144	Sri Lanka	LKA								01	MEAT, MEAT PREPARATIONS	1	No Quantity							482271			0
S3	2000	2000	2000	2	0	2	Export	554	New Zealand	NZL	152	Chile	CHL								01	MEAT, MEAT PREPARATIONS	1	No Quantity							81855			0
S3	2000	2000	2000	2	0	2	Export	554	New Zealand	NZL	156	China	CHN								01	MEAT, MEAT PREPARATIONS	1	No Quantity							11969946			0
S3	2000	2000	2000	2	0	2	Export	554	New Zealand	NZL	180	Dem. Rep. of the Congo	COD								01	MEAT, MEAT PREPARATIONS	1	No Quantity							28014			0
S3	2000	2000	2000	2	0	2	Export	554	New Zealand	NZL	184	Cook Isds	COK								01	MEAT, MEAT PREPARATIONS	1	No Quantity							1314695			0
S3	2000	2000	2000	2	0	2	Export	554	New Zealand	NZL	188	Costa Rica	CRI								01	MEAT, MEAT PREPARATIONS	1	No Quantity							10474			0
S3	2000	2000	2000	2	0	2	Export	554	New Zealand	NZL	196	Cyprus	CYP								01	MEAT, MEAT PREPARATIONS	1	No Quantity							1284864			0
S3	2000	2000	2000	2	0	2	Export	554	New Zealand	NZL	208	Denmark	DNK								01	MEAT, MEAT PREPARATIONS	1	No Quantity							10144898			0
S3	2000	2000	2000	2	0	2	Export	554	New Zealand	NZL	234	Faeroe Isds	FRO								01	MEAT, MEAT PREPARATIONS	1	No Quantity							452078			0
S3	2000	2000	2000	2	0	2	Export	554	New Zealand	NZL	242	Fiji	FJI								01	MEAT, MEAT PREPARATIONS	1	No Quantity							9824234			0
S3	2000	2000	2000	2	0	2	Export	554	New Zealand	NZL	246	Finland	FIN								01	MEAT, MEAT PREPARATIONS	1	No Quantity							2387611			0
S3	2000	2000	2000	2	0	2	Export	554	New Zealand	NZL	251	France	FRA								01	MEAT, MEAT PREPARATIONS	1	No Quantity							92431270			0
S3	2000	2000	2000	2	0	2	Export	554	New Zealand	NZL	258	French Polynesia	PYF								01	MEAT, MEAT PREPARATIONS	1	No Quantity							15602742			0
S3	2000	2000	2000	2	0	2	Export	554	New Zealand	NZL	266	Gabon	GAB								01	MEAT, MEAT PREPARATIONS	1	No Quantity							97378			0
S3	2000	2000	2000	2	0	2	Export	554	New Zealand	NZL	275	State of Palestine	PSE								01	MEAT, MEAT PREPARATIONS	1	No Quantity							14581			0
S3	2000	2000	2000	2	0	2	Export	554	New Zealand	NZL	276	Germany	DEU								01	MEAT, MEAT PREPARATIONS	1	No Quantity							149304383			0
S3	2000	2000	2000	2	0	2	Export	554	New Zealand	NZL	288	Ghana	GHA								01	MEAT, MEAT PREPARATIONS	1	No Quantity							51273			0
S3	2000	2000	2000	2	0	2	Export	554	New Zealand	NZL	292	Gibraltar	GIB								01	MEAT, MEAT PREPARATIONS	1	No Quantity							126304			0
S3	2000	2000	2000	2	0	2	Export	554	New Zealand	NZL	300	Greece	GRC								01	MEAT, MEAT PREPARATIONS	1	No Quantity							14411359			0
S3	2000	2000	2000	2	0	2	Export	554	New Zealand	NZL	308	Grenada	GRD								01	MEAT, MEAT PREPARATIONS	1	No Quantity							111051			0
S3	2000	2000	2000	2	0	2	Export	554	New Zealand	NZL	316	Guam	GUM								01	MEAT, MEAT PREPARATIONS	1	No Quantity							1155676			0
S3	2000	2000	2000	2	0	2	Export	554	New Zealand	NZL	344	China, Hong Kong SAR	HKG								01	MEAT, MEAT PREPARATIONS	1	No Quantity							26705694			0
S3	2000	2000	2000	2	0	2	Export	554	New Zealand	NZL	348	Hungary	HUN								01	MEAT, MEAT PREPARATIONS	1	No Quantity							224749			0
S3	2000	2000	2000	2	0	2	Export	554	New Zealand	NZL	360	Indonesia	IDN								01	MEAT, MEAT PREPARATIONS	1	No Quantity							9033709			0
S3	2000	2000	2000	2	0	2	Export	554	New Zealand	NZL	372	Ireland	IRL								01	MEAT, MEAT PREPARATIONS	1	No Quantity							474409			0
S3	2000	2000	2000	2	0	2	Export	554	New Zealand	NZL	376	Israel	ISR								01	MEAT, MEAT PREPARATIONS	1	No Quantity							744735			0
S3	2000	2000	2000	2	0	2	Export	554	New Zealand	NZL	381	Italy	ITA								01	MEAT, MEAT PREPARATIONS	1	No Quantity							18713753			0
S3	2000	2000	2000	2	0	2	Export	554	New Zealand	NZL	384	Côte d'Ivoire	CIV								01	MEAT, MEAT PREPARATIONS	1	No Quantity							31940			0
S3	2000	2000	2000	2	0	2	Export	554	New Zealand	NZL	388	Jamaica	JAM								01	MEAT, MEAT PREPARATIONS	1	No Quantity							886360			0
S3	2000	2000	2000	2	0	2	Export	554	New Zealand	NZL	392	Japan	JPN								01	MEAT, MEAT PREPARATIONS	1	No Quantity							93978802			0
S3	2000	2000	2000	2	0	2	Export	554	New Zealand	NZL	400	Jordan	JOR								01	MEAT, MEAT PREPARATIONS	1	No Quantity							10201252			0
S3	2000	2000	2000	2	0	2	Export	554	New Zealand	NZL	404	Kenya	KEN								01	MEAT, MEAT PREPARATIONS	1	No Quantity							95682			0
S3	2000	2000	2000	2	0	2	Export	554	New Zealand	NZL	410	Rep. of Korea	KOR								01	MEAT, MEAT PREPARATIONS	1	No Quantity							26654933			0
S3	2000	2000	2000	2	0	2	Export	554	New Zealand	NZL	414	Kuwait	KWT								01	MEAT, MEAT PREPARATIONS	1	No Quantity							2279538			0
S3	2000	2000	2000	2	0	2	Export	554	New Zealand	NZL	422	Lebanon	LBN								01	MEAT, MEAT PREPARATIONS	1	No Quantity							657599			0
S3	2000	2000	2000	2	0	2	Export	554	New Zealand	NZL	434	Libya	LBY								01	MEAT, MEAT PREPARATIONS	1	No Quantity							178202			0
S3	2000	2000	2000	2	0	2	Export	554	New Zealand	NZL	458	Malaysia	MYS								01	MEAT, MEAT PREPARATIONS	1	No Quantity							23467650			0
S3	2000	2000	2000	2	0	2	Export	554	New Zealand	NZL	462	Maldives	MDV								01	MEAT, MEAT PREPARATIONS	1	No Quantity							132034			0
S3	2000	2000	2000	2	0	2	Export	554	New Zealand	NZL	470	Malta	MLT								01	MEAT, MEAT PREPARATIONS	1	No Quantity							3106078			0
S3	2000	2000	2000	2	0	2	Export	554	New Zealand	NZL	480	Mauritius	MUS								01	MEAT, MEAT PREPARATIONS	1	No Quantity							922098			0
S3	2000	2000	2000	2	0	2	Export	554	New Zealand	NZL	484	Mexico	MEX								01	MEAT, MEAT PREPARATIONS	1	No Quantity							18809801			0
S3	2000	2000	2000	2	0	2	Export	554	New Zealand	NZL	490	Other Asia, nes									01	MEAT, MEAT PREPARATIONS	1	No Quantity							43881513			0
S3	2000	2000	2000	2	0	2	Export	554	New Zealand	NZL	504	Morocco	MAR								01	MEAT, MEAT PREPARATIONS	1	No Quantity							235197			0
S3	2000	2000	2000	2	0	2	Export	554	New Zealand	NZL	508	Mozambique	MOZ								01	MEAT, MEAT PREPARATIONS	1	No Quantity							86149			0
S3	2000	2000	2000	2	0	2	Export	554	New Zealand	NZL	512	Oman	OMN								01	MEAT, MEAT PREPARATIONS	1	No Quantity							2881071			0
S3	2000	2000	2000	2	0	2	Export	554	New Zealand	NZL	528	Netherlands	NLD								01	MEAT, MEAT PREPARATIONS	1	No Quantity							20282300			0
S3	2000	2000	2000	2	0	2	Export	554	New Zealand	NZL	530	Neth. Antilles	ANT								01	MEAT, MEAT PREPARATIONS	1	No Quantity							63686			0
S3	2000	2000	2000	2	0	2	Export	554	New Zealand	NZL	540	New Caledonia	NCL								01	MEAT, MEAT PREPARATIONS	1	No Quantity							2712682			0
S3	2000	2000	2000	2	0	2	Export	554	New Zealand	NZL	548	Vanuatu	VUT								01	MEAT, MEAT PREPARATIONS	1	No Quantity							26026			0
S3	2000	2000	2000	2	0	2	Export	554	New Zealand	NZL	570	Niue	NIU								01	MEAT, MEAT PREPARATIONS	1	No Quantity							316587			0
S3	2000	2000	2000	2	0	2	Export	554	New Zealand	NZL	574	Norfolk Isds	NFK								01	MEAT, MEAT PREPARATIONS	1	No Quantity							231983			0
S3	2000	2000	2000	2	0	2	Export	554	New Zealand	NZL	579	Norway	NOR								01	MEAT, MEAT PREPARATIONS	1	No Quantity							3841550			0
S3	2000	2000	2000	2	0	2	Export	554	New Zealand	NZL	580	N. Mariana Isds	MNP								01	MEAT, MEAT PREPARATIONS	1	No Quantity							57140			0
S3	2000	2000	2000	2	0	2	Export	554	New Zealand	NZL	583	FS Micronesia	FSM								01	MEAT, MEAT PREPARATIONS	1	No Quantity							181444			0
S3	2000	2000	2000	2	0	2	Export	554	New Zealand	NZL	598	Papua New Guinea	PNG								01	MEAT, MEAT PREPARATIONS	1	No Quantity							10054485			0
S3	2000	2000	2000	2	0	2	Export	554	New Zealand	NZL	604	Peru	PER								01	MEAT, MEAT PREPARATIONS	1	No Quantity							16247			0
S3	2000	2000	2000	2	0	2	Export	554	New Zealand	NZL	608	Philippines	PHL								01	MEAT, MEAT PREPARATIONS	1	No Quantity							4421638			0
S3	2000	2000	2000	2	0	2	Export	554	New Zealand	NZL	616	Poland	POL								01	MEAT, MEAT PREPARATIONS	1	No Quantity							54065			0
S3	2000	2000	2000	2	0	2	Export	554	New Zealand	NZL	620	Portugal	PRT								01	MEAT, MEAT PREPARATIONS	1	No Quantity							6715942			0
S3	2000	2000	2000	2	0	2	Export	554	New Zealand	NZL	626	Timor-Leste	TLS								01	MEAT, MEAT PREPARATIONS	1	No Quantity							35518			0
S3	2000	2000	2000	2	0	2	Export	554	New Zealand	NZL	634	Qatar	QAT								01	MEAT, MEAT PREPARATIONS	1	No Quantity							859080			0
S3	2000	2000	2000	2	0	2	Export	554	New Zealand	NZL	643	Russian Federation	RUS								01	MEAT, MEAT PREPARATIONS	1	No Quantity							1143848			0
S3	2000	2000	2000	2	0	2	Export	554	New Zealand	NZL	659	Saint Kitts and Nevis	KNA								01	MEAT, MEAT PREPARATIONS	1	No Quantity							44855			0
S3	2000	2000	2000	2	0	2	Export	554	New Zealand	NZL	662	Saint Lucia	LCA								01	MEAT, MEAT PREPARATIONS	1	No Quantity							482107			0
S3	2000	2000	2000	2	0	2	Export	554	New Zealand	NZL	682	Saudi Arabia	SAU								01	MEAT, MEAT PREPARATIONS	1	No Quantity							36737445			0
S3	2000	2000	2000	2	0	2	Export	554	New Zealand	NZL	690	Seychelles	SYC								01	MEAT, MEAT PREPARATIONS	1	No Quantity							247853			0
S3	2000	2000	2000	2	0	2	Export	554	New Zealand	NZL	699	India	IND								01	MEAT, MEAT PREPARATIONS	1	No Quantity							30018			0
S3	2000	2000	2000	2	0	2	Export	554	New Zealand	NZL	702	Singapore	SGP								01	MEAT, MEAT PREPARATIONS	1	No Quantity							13814324			0
S3	2000	2000	2000	2	0	2	Export	554	New Zealand	NZL	704	Viet Nam	VNM								01	MEAT, MEAT PREPARATIONS	1	No Quantity							147070			0
S3	2000	2000	2000	2	0	2	Export	554	New Zealand	NZL	710	South Africa	ZAF								01	MEAT, MEAT PREPARATIONS	1	No Quantity							4944869			0
S3	2000	2000	2000	2	0	2	Export	554	New Zealand	NZL	724	Spain	ESP								01	MEAT, MEAT PREPARATIONS	1	No Quantity							11177117			0
S3	2000	2000	2000	2	0	2	Export	554	New Zealand	NZL	752	Sweden	SWE								01	MEAT, MEAT PREPARATIONS	1	No Quantity							10309779			0
S3	2000	2000	2000	2	0	2	Export	554	New Zealand	NZL	757	Switzerland	CHE								01	MEAT, MEAT PREPARATIONS	1	No Quantity							25142505			0
S3	2000	2000	2000	2	0	2	Export	554	New Zealand	NZL	764	Thailand	THA								01	MEAT, MEAT PREPARATIONS	1	No Quantity							2000161			0
S3	2000	2000	2000	2	0	2	Export	554	New Zealand	NZL	776	Tonga	TON								01	MEAT, MEAT PREPARATIONS	1	No Quantity							2802975			0
S3	2000	2000	2000	2	0	2	Export	554	New Zealand	NZL	780	Trinidad and Tobago	TTO								01	MEAT, MEAT PREPARATIONS	1	No Quantity							2279488			0
S3	2000	2000	2000	2	0	2	Export	554	New Zealand	NZL	784	United Arab Emirates	ARE								01	MEAT, MEAT PREPARATIONS	1	No Quantity							6562985			0
S3	2000	2000	2000	2	0	2	Export	554	New Zealand	NZL	792	Turkey	TUR								01	MEAT, MEAT PREPARATIONS	1	No Quantity							40378			0
S3	2000	2000	2000	2	0	2	Export	554	New Zealand	NZL	798	Tuvalu	TUV								01	MEAT, MEAT PREPARATIONS	1	No Quantity							53570			0
S3	2000	2000	2000	2	0	2	Export	554	New Zealand	NZL	818	Egypt	EGY								01	MEAT, MEAT PREPARATIONS	1	No Quantity							1716519			0
S3	2000	2000	2000	2	0	2	Export	554	New Zealand	NZL	826	United Kingdom	GBR								01	MEAT, MEAT PREPARATIONS	1	No Quantity							231205592			0
S3	2000	2000	2000	2	0	2	Export	554	New Zealand	NZL	842	USA	USA								01	MEAT, MEAT PREPARATIONS	1	No Quantity							540726382			0
S3	2000	2000	2000	2	0	2	Export	554	New Zealand	NZL	862	Venezuela	VEN								01	MEAT, MEAT PREPARATIONS	1	No Quantity							49071			0
S3	2000	2000	2000	2	0	2	Export	554	New Zealand	NZL	876	Wallis and Futuna Isds	WLF								01	MEAT, MEAT PREPARATIONS	1	No Quantity							550494			0
S3	2000	2000	2000	2	0	2	Export	554	New Zealand	NZL	882	Samoa	WSM								01	MEAT, MEAT PREPARATIONS	1	No Quantity							2568928			0
S3	2000	2000	2000	2	0	2	Export	554	New Zealand	NZL	887	Yemen	YEM								01	MEAT, MEAT PREPARATIONS	1	No Quantity							162194			0
S3	2000	2000	2000	2	0	2	Export	554	New Zealand	NZL	891	Serbia and Montenegro	SCG								01	MEAT, MEAT PREPARATIONS	1	No Quantity							13747			0
S3	2000	2000	2000	2	0	2	Export	558	Nicaragua	NIC	0	World	WLD								01	MEAT, MEAT PREPARATIONS	1	No Quantity							58999840			0
S3	2000	2000	2000	2	0	2	Export	558	Nicaragua	NIC	188	Costa Rica	CRI								01	MEAT, MEAT PREPARATIONS	1	No Quantity							4015108			0
S3	2000	2000	2000	2	0	2	Export	558	Nicaragua	NIC	222	El Salvador	SLV								01	MEAT, MEAT PREPARATIONS	1	No Quantity							26340407			0
S3	2000	2000	2000	2	0	2	Export	558	Nicaragua	NIC	320	Guatemala	GTM								01	MEAT, MEAT PREPARATIONS	1	No Quantity							3293289			0
S3	2000	2000	2000	2	0	2	Export	558	Nicaragua	NIC	340	Honduras	HND								01	MEAT, MEAT PREPARATIONS	1	No Quantity							1081890			0
S3	2000	2000	2000	2	0	2	Export	558	Nicaragua	NIC	392	Japan	JPN								01	MEAT, MEAT PREPARATIONS	1	No Quantity							300249			0
S3	2000	2000	2000	2	0	2	Export	558	Nicaragua	NIC	484	Mexico	MEX								01	MEAT, MEAT PREPARATIONS	1	No Quantity							729272			0
S3	2000	2000	2000	2	0	2	Export	558	Nicaragua	NIC	591	Panama	PAN								01	MEAT, MEAT PREPARATIONS	1	No Quantity							1791687			0
S3	2000	2000	2000	2	0	2	Export	558	Nicaragua	NIC	842	USA	USA								01	MEAT, MEAT PREPARATIONS	1	No Quantity							21447939			0
S3	2000	2000	2000	2	0	2	Export	554	New Zealand	NZL	0	World	WLD								02	DAIRY PRODUCTS,BIRD EGGS	1	No Quantity							2099055622			0
S3	2000	2000	2000	2	0	2	Export	554	New Zealand	NZL	8	Albania	ALB								02	DAIRY PRODUCTS,BIRD EGGS	1	No Quantity							108203			0
S3	2000	2000	2000	2	0	2	Export	554	New Zealand	NZL	12	Algeria	DZA								02	DAIRY PRODUCTS,BIRD EGGS	1	No Quantity							30154265			0
S3	2000	2000	2000	2	0	2	Export	554	New Zealand	NZL	16	American Samoa	ASM								02	DAIRY PRODUCTS,BIRD EGGS	1	No Quantity							558014			0
S3	2000	2000	2000	2	0	2	Export	554	New Zealand	NZL	24	Angola	AGO								02	DAIRY PRODUCTS,BIRD EGGS	1	No Quantity							1192945			0
S3	2000	2000	2000	2	0	2	Export	554	New Zealand	NZL	28	Antigua and Barbuda	ATG								02	DAIRY PRODUCTS,BIRD EGGS	1	No Quantity							86173			0
S3	2000	2000	2000	2	0	2	Export	554	New Zealand	NZL	32	Argentina	ARG								02	DAIRY PRODUCTS,BIRD EGGS	1	No Quantity							862418			0
S3	2000	2000	2000	2	0	2	Export	554	New Zealand	NZL	36	Australia	AUS								02	DAIRY PRODUCTS,BIRD EGGS	1	No Quantity							106774242			0
S3	2000	2000	2000	2	0	2	Export	554	New Zealand	NZL	44	Bahamas	BHS								02	DAIRY PRODUCTS,BIRD EGGS	1	No Quantity							509235			0
S3	2000	2000	2000	2	0	2	Export	554	New Zealand	NZL	48	Bahrain	BHR								02	DAIRY PRODUCTS,BIRD EGGS	1	No Quantity							1708098			0
S3	2000	2000	2000	2	0	2	Export	554	New Zealand	NZL	50	Bangladesh	BGD								02	DAIRY PRODUCTS,BIRD EGGS	1	No Quantity							4519475			0
S3	2000	2000	2000	2	0	2	Export	554	New Zealand	NZL	52	Barbados	BRB								02	DAIRY PRODUCTS,BIRD EGGS	1	No Quantity							4500307			0
S3	2000	2000	2000	2	0	2	Export	554	New Zealand	NZL	56	Belgium	BEL								02	DAIRY PRODUCTS,BIRD EGGS	1	No Quantity							92383959			0
S3	2000	2000	2000	2	0	2	Export	554	New Zealand	NZL	60	Bermuda	BMU								02	DAIRY PRODUCTS,BIRD EGGS	1	No Quantity							559660			0
S3	2000	2000	2000	2	0	2	Export	554	New Zealand	NZL	68	Bolivia (Plurinational State of)	BOL								02	DAIRY PRODUCTS,BIRD EGGS	1	No Quantity							165108			0
S3	2000	2000	2000	2	0	2	Export	554	New Zealand	NZL	76	Brazil	BRA								02	DAIRY PRODUCTS,BIRD EGGS	1	No Quantity							15401590			0
S3	2000	2000	2000	2	0	2	Export	554	New Zealand	NZL	84	Belize	BLZ								02	DAIRY PRODUCTS,BIRD EGGS	1	No Quantity							119760			0
S3	2000	2000	2000	2	0	2	Export	554	New Zealand	NZL	90	Solomon Isds	SLB								02	DAIRY PRODUCTS,BIRD EGGS	1	No Quantity							384236			0
S3	2000	2000	2000	2	0	2	Export	554	New Zealand	NZL	96	Brunei Darussalam	BRN								02	DAIRY PRODUCTS,BIRD EGGS	1	No Quantity							886019			0
S3	2000	2000	2000	2	0	2	Export	554	New Zealand	NZL	104	Myanmar	MMR								02	DAIRY PRODUCTS,BIRD EGGS	1	No Quantity							4738650			0
S3	2000	2000	2000	2	0	2	Export	554	New Zealand	NZL	116	Cambodia	KHM								02	DAIRY PRODUCTS,BIRD EGGS	1	No Quantity							410914			0
S3	2000	2000	2000	2	0	2	Export	554	New Zealand	NZL	120	Cameroon	CMR								02	DAIRY PRODUCTS,BIRD EGGS	1	No Quantity							148593			0
S3	2000	2000	2000	2	0	2	Export	554	New Zealand	NZL	124	Canada	CAN								02	DAIRY PRODUCTS,BIRD EGGS	1	No Quantity							34160688			0
S3	2000	2000	2000	2	0	2	Export	554	New Zealand	NZL	136	Cayman Isds	CYM								02	DAIRY PRODUCTS,BIRD EGGS	1	No Quantity							102553			0
S3	2000	2000	2000	2	0	2	Export	554	New Zealand	NZL	144	Sri Lanka	LKA								02	DAIRY PRODUCTS,BIRD EGGS	1	No Quantity							59803844			0
S3	2000	2000	2000	2	0	2	Export	554	New Zealand	NZL	152	Chile	CHL								02	DAIRY PRODUCTS,BIRD EGGS	1	No Quantity							16971988			0
S3	2000	2000	2000	2	0	2	Export	554	New Zealand	NZL	156	China	CHN								02	DAIRY PRODUCTS,BIRD EGGS	1	No Quantity							52064603			0
S3	2000	2000	2000	2	0	2	Export	554	New Zealand	NZL	170	Colombia	COL								02	DAIRY PRODUCTS,BIRD EGGS	1	No Quantity							149568			0
S3	2000	2000	2000	2	0	2	Export	554	New Zealand	NZL	184	Cook Isds	COK								02	DAIRY PRODUCTS,BIRD EGGS	1	No Quantity							855120			0
S3	2000	2000	2000	2	0	2	Export	554	New Zealand	NZL	188	Costa Rica	CRI								02	DAIRY PRODUCTS,BIRD EGGS	1	No Quantity							167975			0
S3	2000	2000	2000	2	0	2	Export	554	New Zealand	NZL	192	Cuba	CUB								02	DAIRY PRODUCTS,BIRD EGGS	1	No Quantity							6709168			0
S3	2000	2000	2000	2	0	2	Export	554	New Zealand	NZL	196	Cyprus	CYP								02	DAIRY PRODUCTS,BIRD EGGS	1	No Quantity							707736			0
S3	2000	2000	2000	2	0	2	Export	554	New Zealand	NZL	208	Denmark	DNK								02	DAIRY PRODUCTS,BIRD EGGS	1	No Quantity							5687134			0
S3	2000	2000	2000	2	0	2	Export	554	New Zealand	NZL	214	Dominican Rep.	DOM								02	DAIRY PRODUCTS,BIRD EGGS	1	No Quantity							10907233			0
S3	2000	2000	2000	2	0	2	Export	554	New Zealand	NZL	218	Ecuador	ECU								02	DAIRY PRODUCTS,BIRD EGGS	1	No Quantity							668238			0
S3	2000	2000	2000	2	0	2	Export	554	New Zealand	NZL	222	El Salvador	SLV								02	DAIRY PRODUCTS,BIRD EGGS	1	No Quantity							36455537			0
S3	2000	2000	2000	2	0	2	Export	554	New Zealand	NZL	242	Fiji	FJI								02	DAIRY PRODUCTS,BIRD EGGS	1	No Quantity							7563759			0
S3	2000	2000	2000	2	0	2	Export	554	New Zealand	NZL	246	Finland	FIN								02	DAIRY PRODUCTS,BIRD EGGS	1	No Quantity							403118			0
S3	2000	2000	2000	2	0	2	Export	554	New Zealand	NZL	251	France	FRA								02	DAIRY PRODUCTS,BIRD EGGS	1	No Quantity							3239396			0
S3	2000	2000	2000	2	0	2	Export	554	New Zealand	NZL	258	French Polynesia	PYF								02	DAIRY PRODUCTS,BIRD EGGS	1	No Quantity							5307291			0
S3	2000	2000	2000	2	0	2	Export	554	New Zealand	NZL	262	Djibouti	DJI								02	DAIRY PRODUCTS,BIRD EGGS	1	No Quantity							191079			0
S3	2000	2000	2000	2	0	2	Export	554	New Zealand	NZL	268	Georgia	GEO								02	DAIRY PRODUCTS,BIRD EGGS	1	No Quantity							253842			0
S3	2000	2000	2000	2	0	2	Export	554	New Zealand	NZL	276	Germany	DEU								02	DAIRY PRODUCTS,BIRD EGGS	1	No Quantity							3082640			0
S3	2000	2000	2000	2	0	2	Export	554	New Zealand	NZL	288	Ghana	GHA								02	DAIRY PRODUCTS,BIRD EGGS	1	No Quantity							1014945			0
S3	2000	2000	2000	2	0	2	Export	554	New Zealand	NZL	292	Gibraltar	GIB								02	DAIRY PRODUCTS,BIRD EGGS	1	No Quantity							135864			0
S3	2000	2000	2000	2	0	2	Export	554	New Zealand	NZL	296	Kiribati	KIR								02	DAIRY PRODUCTS,BIRD EGGS	1	No Quantity							8931			0
S3	2000	2000	2000	2	0	2	Export	554	New Zealand	NZL	300	Greece	GRC								02	DAIRY PRODUCTS,BIRD EGGS	1	No Quantity							499810			0
S3	2000	2000	2000	2	0	2	Export	554	New Zealand	NZL	308	Grenada	GRD								02	DAIRY PRODUCTS,BIRD EGGS	1	No Quantity							1233276			0
S3	2000	2000	2000	2	0	2	Export	554	New Zealand	NZL	316	Guam	GUM								02	DAIRY PRODUCTS,BIRD EGGS	1	No Quantity							2080306			0
S3	2000	2000	2000	2	0	2	Export	554	New Zealand	NZL	320	Guatemala	GTM								02	DAIRY PRODUCTS,BIRD EGGS	1	No Quantity							1486748			0
S3	2000	2000	2000	2	0	2	Export	554	New Zealand	NZL	328	Guyana	GUY								02	DAIRY PRODUCTS,BIRD EGGS	1	No Quantity							3432978			0
S3	2000	2000	2000	2	0	2	Export	554	New Zealand	NZL	332	Haiti	HTI								02	DAIRY PRODUCTS,BIRD EGGS	1	No Quantity							111009			0
S3	2000	2000	2000	2	0	2	Export	554	New Zealand	NZL	340	Honduras	HND								02	DAIRY PRODUCTS,BIRD EGGS	1	No Quantity							505054			0
S3	2000	2000	2000	2	0	2	Export	554	New Zealand	NZL	344	China, Hong Kong SAR	HKG								02	DAIRY PRODUCTS,BIRD EGGS	1	No Quantity							65897385			0
S3	2000	2000	2000	2	0	2	Export	554	New Zealand	NZL	348	Hungary	HUN								02	DAIRY PRODUCTS,BIRD EGGS	1	No Quantity							122434			0
S3	2000	2000	2000	2	0	2	Export	554	New Zealand	NZL	360	Indonesia	IDN								02	DAIRY PRODUCTS,BIRD EGGS	1	No Quantity							104705422			0
S3	2000	2000	2000	2	0	2	Export	554	New Zealand	NZL	364	Iran	IRN								02	DAIRY PRODUCTS,BIRD EGGS	1	No Quantity							37479448			0
S3	2000	2000	2000	2	0	2	Export	554	New Zealand	NZL	381	Italy	ITA								02	DAIRY PRODUCTS,BIRD EGGS	1	No Quantity							3472242			0
S3	2000	2000	2000	2	0	2	Export	554	New Zealand	NZL	388	Jamaica	JAM								02	DAIRY PRODUCTS,BIRD EGGS	1	No Quantity							14960639			0
S3	2000	2000	2000	2	0	2	Export	554	New Zealand	NZL	392	Japan	JPN								02	DAIRY PRODUCTS,BIRD EGGS	1	No Quantity							140295984			0
S3	2000	2000	2000	2	0	2	Export	554	New Zealand	NZL	400	Jordan	JOR								02	DAIRY PRODUCTS,BIRD EGGS	1	No Quantity							1698813			0
S3	2000	2000	2000	2	0	2	Export	554	New Zealand	NZL	404	Kenya	KEN								02	DAIRY PRODUCTS,BIRD EGGS	1	No Quantity							684981			0
S3	2000	2000	2000	2	0	2	Export	554	New Zealand	NZL	410	Rep. of Korea	KOR								02	DAIRY PRODUCTS,BIRD EGGS	1	No Quantity							26658978			0
S3	2000	2000	2000	2	0	2	Export	554	New Zealand	NZL	414	Kuwait	KWT								02	DAIRY PRODUCTS,BIRD EGGS	1	No Quantity							10377333			0
S3	2000	2000	2000	2	0	2	Export	554	New Zealand	NZL	418	Lao People's Dem. Rep.	LAO								02	DAIRY PRODUCTS,BIRD EGGS	1	No Quantity							781627			0
S3	2000	2000	2000	2	0	2	Export	554	New Zealand	NZL	422	Lebanon	LBN								02	DAIRY PRODUCTS,BIRD EGGS	1	No Quantity							796118			0
S3	2000	2000	2000	2	0	2	Export	554	New Zealand	NZL	428	Latvia	LVA								02	DAIRY PRODUCTS,BIRD EGGS	1	No Quantity							25002187			0
S3	2000	2000	2000	2	0	2	Export	554	New Zealand	NZL	434	Libya	LBY								02	DAIRY PRODUCTS,BIRD EGGS	1	No Quantity							186854			0
S3	2000	2000	2000	2	0	2	Export	554	New Zealand	NZL	450	Madagascar	MDG								02	DAIRY PRODUCTS,BIRD EGGS	1	No Quantity							593083			0
S3	2000	2000	2000	2	0	2	Export	554	New Zealand	NZL	458	Malaysia	MYS								02	DAIRY PRODUCTS,BIRD EGGS	1	No Quantity							148178229			0
S3	2000	2000	2000	2	0	2	Export	554	New Zealand	NZL	462	Maldives	MDV								02	DAIRY PRODUCTS,BIRD EGGS	1	No Quantity							1541568			0
S3	2000	2000	2000	2	0	2	Export	554	New Zealand	NZL	470	Malta	MLT								02	DAIRY PRODUCTS,BIRD EGGS	1	No Quantity							370344			0
S3	2000	2000	2000	2	0	2	Export	554	New Zealand	NZL	480	Mauritius	MUS								02	DAIRY PRODUCTS,BIRD EGGS	1	No Quantity							5816461			0
S3	2000	2000	2000	2	0	2	Export	554	New Zealand	NZL	484	Mexico	MEX								02	DAIRY PRODUCTS,BIRD EGGS	1	No Quantity							63960182			0
S3	2000	2000	2000	2	0	2	Export	554	New Zealand	NZL	490	Other Asia, nes									02	DAIRY PRODUCTS,BIRD EGGS	1	No Quantity							99525115			0
S3	2000	2000	2000	2	0	2	Export	554	New Zealand	NZL	496	Mongolia	MNG								02	DAIRY PRODUCTS,BIRD EGGS	1	No Quantity							3150			0
S3	2000	2000	2000	2	0	2	Export	554	New Zealand	NZL	504	Morocco	MAR								02	DAIRY PRODUCTS,BIRD EGGS	1	No Quantity							9922997			0
S3	2000	2000	2000	2	0	2	Export	554	New Zealand	NZL	508	Mozambique	MOZ								02	DAIRY PRODUCTS,BIRD EGGS	1	No Quantity							101078			0
S3	2000	2000	2000	2	0	2	Export	554	New Zealand	NZL	512	Oman	OMN								02	DAIRY PRODUCTS,BIRD EGGS	1	No Quantity							3000720			0
S3	2000	2000	2000	2	0	2	Export	554	New Zealand	NZL	524	Nepal	NPL								02	DAIRY PRODUCTS,BIRD EGGS	1	No Quantity							11402			0
S3	2000	2000	2000	2	0	2	Export	554	New Zealand	NZL	528	Netherlands	NLD								02	DAIRY PRODUCTS,BIRD EGGS	1	No Quantity							5937572			0
S3	2000	2000	2000	2	0	2	Export	554	New Zealand	NZL	530	Neth. Antilles	ANT								02	DAIRY PRODUCTS,BIRD EGGS	1	No Quantity							310609			0
S3	2000	2000	2000	2	0	2	Export	554	New Zealand	NZL	540	New Caledonia	NCL								02	DAIRY PRODUCTS,BIRD EGGS	1	No Quantity							3818268			0
S3	2000	2000	2000	2	0	2	Export	554	New Zealand	NZL	548	Vanuatu	VUT								02	DAIRY PRODUCTS,BIRD EGGS	1	No Quantity							344024			0
S3	2000	2000	2000	2	0	2	Export	554	New Zealand	NZL	566	Nigeria	NGA								02	DAIRY PRODUCTS,BIRD EGGS	1	No Quantity							1555551			0
S3	2000	2000	2000	2	0	2	Export	554	New Zealand	NZL	570	Niue	NIU								02	DAIRY PRODUCTS,BIRD EGGS	1	No Quantity							85345			0
S3	2000	2000	2000	2	0	2	Export	554	New Zealand	NZL	574	Norfolk Isds	NFK								02	DAIRY PRODUCTS,BIRD EGGS	1	No Quantity							247981			0
S3	2000	2000	2000	2	0	2	Export	554	New Zealand	NZL	579	Norway	NOR								02	DAIRY PRODUCTS,BIRD EGGS	1	No Quantity							2163			0
S3	2000	2000	2000	2	0	2	Export	554	New Zealand	NZL	580	N. Mariana Isds	MNP								02	DAIRY PRODUCTS,BIRD EGGS	1	No Quantity							554806			0
S3	2000	2000	2000	2	0	2	Export	554	New Zealand	NZL	583	FS Micronesia	FSM								02	DAIRY PRODUCTS,BIRD EGGS	1	No Quantity							42695			0
S3	2000	2000	2000	2	0	2	Export	554	New Zealand	NZL	584	Marshall Isds	MHL								02	DAIRY PRODUCTS,BIRD EGGS	1	No Quantity							27795			0
S3	2000	2000	2000	2	0	2	Export	554	New Zealand	NZL	586	Pakistan	PAK								02	DAIRY PRODUCTS,BIRD EGGS	1	No Quantity							1164161			0
S3	2000	2000	2000	2	0	2	Export	554	New Zealand	NZL	591	Panama	PAN								02	DAIRY PRODUCTS,BIRD EGGS	1	No Quantity							5529724			0
S3	2000	2000	2000	2	0	2	Export	554	New Zealand	NZL	598	Papua New Guinea	PNG								02	DAIRY PRODUCTS,BIRD EGGS	1	No Quantity							3129254			0
S3	2000	2000	2000	2	0	2	Export	554	New Zealand	NZL	600	Paraguay	PRY								02	DAIRY PRODUCTS,BIRD EGGS	1	No Quantity							191996			0
S3	2000	2000	2000	2	0	2	Export	554	New Zealand	NZL	604	Peru	PER								02	DAIRY PRODUCTS,BIRD EGGS	1	No Quantity							32765288			0
S3	2000	2000	2000	2	0	2	Export	554	New Zealand	NZL	608	Philippines	PHL								02	DAIRY PRODUCTS,BIRD EGGS	1	No Quantity							110209577			0
S3	2000	2000	2000	2	0	2	Export	554	New Zealand	NZL	616	Poland	POL								02	DAIRY PRODUCTS,BIRD EGGS	1	No Quantity							1661862			0
S3	2000	2000	2000	2	0	2	Export	554	New Zealand	NZL	626	Timor-Leste	TLS								02	DAIRY PRODUCTS,BIRD EGGS	1	No Quantity							212584			0
S3	2000	2000	2000	2	0	2	Export	554	New Zealand	NZL	634	Qatar	QAT								02	DAIRY PRODUCTS,BIRD EGGS	1	No Quantity							1000807			0
S3	2000	2000	2000	2	0	2	Export	554	New Zealand	NZL	643	Russian Federation	RUS								02	DAIRY PRODUCTS,BIRD EGGS	1	No Quantity							17085590			0
S3	2000	2000	2000	2	0	2	Export	554	New Zealand	NZL	662	Saint Lucia	LCA								02	DAIRY PRODUCTS,BIRD EGGS	1	No Quantity							546359			0
S3	2000	2000	2000	2	0	2	Export	554	New Zealand	NZL	670	Saint Vincent and the Grenadines	VCT								02	DAIRY PRODUCTS,BIRD EGGS	1	No Quantity							46555			0
S3	2000	2000	2000	2	0	2	Export	554	New Zealand	NZL	682	Saudi Arabia	SAU								02	DAIRY PRODUCTS,BIRD EGGS	1	No Quantity							65218733			0
S3	2000	2000	2000	2	0	2	Export	554	New Zealand	NZL	686	Senegal	SEN								02	DAIRY PRODUCTS,BIRD EGGS	1	No Quantity							140329			0
S3	2000	2000	2000	2	0	2	Export	554	New Zealand	NZL	690	Seychelles	SYC								02	DAIRY PRODUCTS,BIRD EGGS	1	No Quantity							946289			0
S3	2000	2000	2000	2	0	2	Export	554	New Zealand	NZL	699	India	IND								02	DAIRY PRODUCTS,BIRD EGGS	1	No Quantity							8771638			0
S3	2000	2000	2000	2	0	2	Export	554	New Zealand	NZL	702	Singapore	SGP								02	DAIRY PRODUCTS,BIRD EGGS	1	No Quantity							64732354			0
S3	2000	2000	2000	2	0	2	Export	554	New Zealand	NZL	703	Slovakia	SVK								02	DAIRY PRODUCTS,BIRD EGGS	1	No Quantity							299508			0
S3	2000	2000	2000	2	0	2	Export	554	New Zealand	NZL	704	Viet Nam	VNM								02	DAIRY PRODUCTS,BIRD EGGS	1	No Quantity							54702227			0
S3	2000	2000	2000	2	0	2	Export	554	New Zealand	NZL	705	Slovenia	SVN								02	DAIRY PRODUCTS,BIRD EGGS	1	No Quantity							306774			0
S3	2000	2000	2000	2	0	2	Export	554	New Zealand	NZL	710	South Africa	ZAF								02	DAIRY PRODUCTS,BIRD EGGS	1	No Quantity							7178723			0
S3	2000	2000	2000	2	0	2	Export	554	New Zealand	NZL	716	Zimbabwe	ZWE								02	DAIRY PRODUCTS,BIRD EGGS	1	No Quantity							56865			0
S3	2000	2000	2000	2	0	2	Export	554	New Zealand	NZL	724	Spain	ESP								02	DAIRY PRODUCTS,BIRD EGGS	1	No Quantity							2052285			0
S3	2000	2000	2000	2	0	2	Export	554	New Zealand	NZL	736	Fmr Sudan	SDN								02	DAIRY PRODUCTS,BIRD EGGS	1	No Quantity							425050			0
S3	2000	2000	2000	2	0	2	Export	554	New Zealand	NZL	757	Switzerland	CHE								02	DAIRY PRODUCTS,BIRD EGGS	1	No Quantity							345352			0
S3	2000	2000	2000	2	0	2	Export	554	New Zealand	NZL	760	Syria	SYR								02	DAIRY PRODUCTS,BIRD EGGS	1	No Quantity							667478			0
S3	2000	2000	2000	2	0	2	Export	554	New Zealand	NZL	764	Thailand	THA								02	DAIRY PRODUCTS,BIRD EGGS	1	No Quantity							66474584			0
S3	2000	2000	2000	2	0	2	Export	554	New Zealand	NZL	776	Tonga	TON								02	DAIRY PRODUCTS,BIRD EGGS	1	No Quantity							1512134			0
S3	2000	2000	2000	2	0	2	Export	554	New Zealand	NZL	780	Trinidad and Tobago	TTO								02	DAIRY PRODUCTS,BIRD EGGS	1	No Quantity							3727859			0
S3	2000	2000	2000	2	0	2	Export	554	New Zealand	NZL	784	United Arab Emirates	ARE								02	DAIRY PRODUCTS,BIRD EGGS	1	No Quantity							33325160			0
S3	2000	2000	2000	2	0	2	Export	554	New Zealand	NZL	788	Tunisia	TUN								02	DAIRY PRODUCTS,BIRD EGGS	1	No Quantity							3180642			0
S3	2000	2000	2000	2	0	2	Export	554	New Zealand	NZL	792	Turkey	TUR								02	DAIRY PRODUCTS,BIRD EGGS	1	No Quantity							542224			0
S3	2000	2000	2000	2	0	2	Export	554	New Zealand	NZL	795	Turkmenistan	TKM								02	DAIRY PRODUCTS,BIRD EGGS	1	No Quantity							3146656			0
S3	2000	2000	2000	2	0	2	Export	554	New Zealand	NZL	798	Tuvalu	TUV								02	DAIRY PRODUCTS,BIRD EGGS	1	No Quantity							52900			0
S3	2000	2000	2000	2	0	2	Export	554	New Zealand	NZL	804	Ukraine	UKR								02	DAIRY PRODUCTS,BIRD EGGS	1	No Quantity							59168			0
S3	2000	2000	2000	2	0	2	Export	554	New Zealand	NZL	818	Egypt	EGY								02	DAIRY PRODUCTS,BIRD EGGS	1	No Quantity							45998101			0
S3	2000	2000	2000	2	0	2	Export	554	New Zealand	NZL	826	United Kingdom	GBR								02	DAIRY PRODUCTS,BIRD EGGS	1	No Quantity							81997918			0
S3	2000	2000	2000	2	0	2	Export	554	New Zealand	NZL	842	USA	USA								02	DAIRY PRODUCTS,BIRD EGGS	1	No Quantity							110914630			0
S3	2000	2000	2000	2	0	2	Export	554	New Zealand	NZL	862	Venezuela	VEN								02	DAIRY PRODUCTS,BIRD EGGS	1	No Quantity							58649429			0
S3	2000	2000	2000	2	0	2	Export	554	New Zealand	NZL	876	Wallis and Futuna Isds	WLF								02	DAIRY PRODUCTS,BIRD EGGS	1	No Quantity							379465			0
S3	2000	2000	2000	2	0	2	Export	554	New Zealand	NZL	882	Samoa	WSM								02	DAIRY PRODUCTS,BIRD EGGS	1	No Quantity							1530394			0
S3	2000	2000	2000	2	0	2	Export	554	New Zealand	NZL	887	Yemen	YEM								02	DAIRY PRODUCTS,BIRD EGGS	1	No Quantity							6972122			0
S3	2000	2000	2000	2	0	2	Export	558	Nicaragua	NIC	0	World	WLD								02	DAIRY PRODUCTS,BIRD EGGS	1	No Quantity							24190637			0
S3	2000	2000	2000	2	0	2	Export	558	Nicaragua	NIC	188	Costa Rica	CRI								02	DAIRY PRODUCTS,BIRD EGGS	1	No Quantity							1356331			0
S3	2000	2000	2000	2	0	2	Export	558	Nicaragua	NIC	222	El Salvador	SLV								02	DAIRY PRODUCTS,BIRD EGGS	1	No Quantity							11250327			0
S3	2000	2000	2000	2	0	2	Export	558	Nicaragua	NIC	320	Guatemala	GTM								02	DAIRY PRODUCTS,BIRD EGGS	1	No Quantity							499044			0
S3	2000	2000	2000	2	0	2	Export	558	Nicaragua	NIC	340	Honduras	HND								02	DAIRY PRODUCTS,BIRD EGGS	1	No Quantity							10088703			0
S3	2000	2000	2000	2	0	2	Export	558	Nicaragua	NIC	528	Netherlands	NLD								02	DAIRY PRODUCTS,BIRD EGGS	1	No Quantity							404257			0
S3	2000	2000	2000	2	0	2	Export	558	Nicaragua	NIC	591	Panama	PAN								02	DAIRY PRODUCTS,BIRD EGGS	1	No Quantity							22449			0
S3	2000	2000	2000	2	0	2	Export	558	Nicaragua	NIC	842	USA	USA								02	DAIRY PRODUCTS,BIRD EGGS	1	No Quantity							552578			0
S3	2000	2000	2000	2	0	2	Export	558	Nicaragua	NIC	899	Areas, nes									02	DAIRY PRODUCTS,BIRD EGGS	1	No Quantity							16947			0
S3	2000	2000	2000	2	0	2	Export	554	New Zealand	NZL	0	World	WLD								03	FISH,CRUSTACEANS,MOLLUSC	1	No Quantity							641111730			0
S3	2000	2000	2000	2	0	2	Export	554	New Zealand	NZL	16	American Samoa	ASM								03	FISH,CRUSTACEANS,MOLLUSC	1	No Quantity							2458864			0
S3	2000	2000	2000	2	0	2	Export	554	New Zealand	NZL	32	Argentina	ARG								03	FISH,CRUSTACEANS,MOLLUSC	1	No Quantity							125421			0
S3	2000	2000	2000	2	0	2	Export	554	New Zealand	NZL	36	Australia	AUS								03	FISH,CRUSTACEANS,MOLLUSC	1	No Quantity							80034087			0
S3	2000	2000	2000	2	0	2	Export	554	New Zealand	NZL	40	Austria	AUT								03	FISH,CRUSTACEANS,MOLLUSC	1	No Quantity							590258			0
S3	2000	2000	2000	2	0	2	Export	554	New Zealand	NZL	56	Belgium	BEL								03	FISH,CRUSTACEANS,MOLLUSC	1	No Quantity							4788410			0
S3	2000	2000	2000	2	0	2	Export	554	New Zealand	NZL	90	Solomon Isds	SLB								03	FISH,CRUSTACEANS,MOLLUSC	1	No Quantity							547			0
S3	2000	2000	2000	2	0	2	Export	554	New Zealand	NZL	96	Brunei Darussalam	BRN								03	FISH,CRUSTACEANS,MOLLUSC	1	No Quantity							27268			0
S3	2000	2000	2000	2	0	2	Export	554	New Zealand	NZL	100	Bulgaria	BGR								03	FISH,CRUSTACEANS,MOLLUSC	1	No Quantity							612091			0
S3	2000	2000	2000	2	0	2	Export	554	New Zealand	NZL	116	Cambodia	KHM								03	FISH,CRUSTACEANS,MOLLUSC	1	No Quantity							350429			0
S3	2000	2000	2000	2	0	2	Export	554	New Zealand	NZL	124	Canada	CAN								03	FISH,CRUSTACEANS,MOLLUSC	1	No Quantity							6674086			0
S3	2000	2000	2000	2	0	2	Export	554	New Zealand	NZL	144	Sri Lanka	LKA								03	FISH,CRUSTACEANS,MOLLUSC	1	No Quantity							36724			0
S3	2000	2000	2000	2	0	2	Export	554	New Zealand	NZL	152	Chile	CHL								03	FISH,CRUSTACEANS,MOLLUSC	1	No Quantity							36215			0
S3	2000	2000	2000	2	0	2	Export	554	New Zealand	NZL	156	China	CHN								03	FISH,CRUSTACEANS,MOLLUSC	1	No Quantity							17245120			0
S3	2000	2000	2000	2	0	2	Export	554	New Zealand	NZL	184	Cook Isds	COK								03	FISH,CRUSTACEANS,MOLLUSC	1	No Quantity							179787			0
S3	2000	2000	2000	2	0	2	Export	554	New Zealand	NZL	196	Cyprus	CYP								03	FISH,CRUSTACEANS,MOLLUSC	1	No Quantity							1412758			0
S3	2000	2000	2000	2	0	2	Export	554	New Zealand	NZL	203	Czechia	CZE								03	FISH,CRUSTACEANS,MOLLUSC	1	No Quantity							114194			0
S3	2000	2000	2000	2	0	2	Export	554	New Zealand	NZL	208	Denmark	DNK								03	FISH,CRUSTACEANS,MOLLUSC	1	No Quantity							730662			0
S3	2000	2000	2000	2	0	2	Export	554	New Zealand	NZL	214	Dominican Rep.	DOM								03	FISH,CRUSTACEANS,MOLLUSC	1	No Quantity							308604			0
S3	2000	2000	2000	2	0	2	Export	554	New Zealand	NZL	242	Fiji	FJI								03	FISH,CRUSTACEANS,MOLLUSC	1	No Quantity							1665387			0
S3	2000	2000	2000	2	0	2	Export	554	New Zealand	NZL	246	Finland	FIN								03	FISH,CRUSTACEANS,MOLLUSC	1	No Quantity							31351			0
S3	2000	2000	2000	2	0	2	Export	554	New Zealand	NZL	251	France	FRA								03	FISH,CRUSTACEANS,MOLLUSC	1	No Quantity							19427001			0
S3	2000	2000	2000	2	0	2	Export	554	New Zealand	NZL	258	French Polynesia	PYF								03	FISH,CRUSTACEANS,MOLLUSC	1	No Quantity							889454			0
S3	2000	2000	2000	2	0	2	Export	554	New Zealand	NZL	276	Germany	DEU								03	FISH,CRUSTACEANS,MOLLUSC	1	No Quantity							18525267			0
S3	2000	2000	2000	2	0	2	Export	554	New Zealand	NZL	300	Greece	GRC								03	FISH,CRUSTACEANS,MOLLUSC	1	No Quantity							5752590			0
S3	2000	2000	2000	2	0	2	Export	554	New Zealand	NZL	316	Guam	GUM								03	FISH,CRUSTACEANS,MOLLUSC	1	No Quantity							843428			0
S3	2000	2000	2000	2	0	2	Export	554	New Zealand	NZL	344	China, Hong Kong SAR	HKG								03	FISH,CRUSTACEANS,MOLLUSC	1	No Quantity							77920353			0
S3	2000	2000	2000	2	0	2	Export	554	New Zealand	NZL	348	Hungary	HUN								03	FISH,CRUSTACEANS,MOLLUSC	1	No Quantity							3091			0
S3	2000	2000	2000	2	0	2	Export	554	New Zealand	NZL	360	Indonesia	IDN								03	FISH,CRUSTACEANS,MOLLUSC	1	No Quantity							1021401			0
S3	2000	2000	2000	2	0	2	Export	554	New Zealand	NZL	364	Iran	IRN								03	FISH,CRUSTACEANS,MOLLUSC	1	No Quantity							2020026			0
S3	2000	2000	2000	2	0	2	Export	554	New Zealand	NZL	376	Israel	ISR								03	FISH,CRUSTACEANS,MOLLUSC	1	No Quantity							189555			0
S3	2000	2000	2000	2	0	2	Export	554	New Zealand	NZL	381	Italy	ITA								03	FISH,CRUSTACEANS,MOLLUSC	1	No Quantity							6940988			0
S3	2000	2000	2000	2	0	2	Export	554	New Zealand	NZL	392	Japan	JPN								03	FISH,CRUSTACEANS,MOLLUSC	1	No Quantity							144369703			0
S3	2000	2000	2000	2	0	2	Export	554	New Zealand	NZL	400	Jordan	JOR								03	FISH,CRUSTACEANS,MOLLUSC	1	No Quantity							478741			0
S3	2000	2000	2000	2	0	2	Export	554	New Zealand	NZL	404	Kenya	KEN								03	FISH,CRUSTACEANS,MOLLUSC	1	No Quantity							4477			0
S3	2000	2000	2000	2	0	2	Export	554	New Zealand	NZL	410	Rep. of Korea	KOR								03	FISH,CRUSTACEANS,MOLLUSC	1	No Quantity							20113237			0
S3	2000	2000	2000	2	0	2	Export	554	New Zealand	NZL	414	Kuwait	KWT								03	FISH,CRUSTACEANS,MOLLUSC	1	No Quantity							35324			0
S3	2000	2000	2000	2	0	2	Export	554	New Zealand	NZL	422	Lebanon	LBN								03	FISH,CRUSTACEANS,MOLLUSC	1	No Quantity							296167			0
S3	2000	2000	2000	2	0	2	Export	554	New Zealand	NZL	428	Latvia	LVA								03	FISH,CRUSTACEANS,MOLLUSC	1	No Quantity							310055			0
S3	2000	2000	2000	2	0	2	Export	554	New Zealand	NZL	458	Malaysia	MYS								03	FISH,CRUSTACEANS,MOLLUSC	1	No Quantity							8184887			0
S3	2000	2000	2000	2	0	2	Export	554	New Zealand	NZL	470	Malta	MLT								03	FISH,CRUSTACEANS,MOLLUSC	1	No Quantity							62831			0
S3	2000	2000	2000	2	0	2	Export	554	New Zealand	NZL	480	Mauritius	MUS								03	FISH,CRUSTACEANS,MOLLUSC	1	No Quantity							977996			0
S3	2000	2000	2000	2	0	2	Export	554	New Zealand	NZL	484	Mexico	MEX								03	FISH,CRUSTACEANS,MOLLUSC	1	No Quantity							1845			0
S3	2000	2000	2000	2	0	2	Export	554	New Zealand	NZL	490	Other Asia, nes									03	FISH,CRUSTACEANS,MOLLUSC	1	No Quantity							13653105			0
S3	2000	2000	2000	2	0	2	Export	554	New Zealand	NZL	524	Nepal	NPL								03	FISH,CRUSTACEANS,MOLLUSC	1	No Quantity							25873			0
S3	2000	2000	2000	2	0	2	Export	554	New Zealand	NZL	528	Netherlands	NLD								03	FISH,CRUSTACEANS,MOLLUSC	1	No Quantity							6437253			0
S3	2000	2000	2000	2	0	2	Export	554	New Zealand	NZL	540	New Caledonia	NCL								03	FISH,CRUSTACEANS,MOLLUSC	1	No Quantity							1012571			0
S3	2000	2000	2000	2	0	2	Export	554	New Zealand	NZL	548	Vanuatu	VUT								03	FISH,CRUSTACEANS,MOLLUSC	1	No Quantity							29387			0
S3	2000	2000	2000	2	0	2	Export	554	New Zealand	NZL	570	Niue	NIU								03	FISH,CRUSTACEANS,MOLLUSC	1	No Quantity							32553			0
S3	2000	2000	2000	2	0	2	Export	554	New Zealand	NZL	574	Norfolk Isds	NFK								03	FISH,CRUSTACEANS,MOLLUSC	1	No Quantity							13645			0
S3	2000	2000	2000	2	0	2	Export	554	New Zealand	NZL	579	Norway	NOR								03	FISH,CRUSTACEANS,MOLLUSC	1	No Quantity							212233			0
S3	2000	2000	2000	2	0	2	Export	554	New Zealand	NZL	598	Papua New Guinea	PNG								03	FISH,CRUSTACEANS,MOLLUSC	1	No Quantity							423416			0
S3	2000	2000	2000	2	0	2	Export	554	New Zealand	NZL	604	Peru	PER								03	FISH,CRUSTACEANS,MOLLUSC	1	No Quantity							44031			0
S3	2000	2000	2000	2	0	2	Export	554	New Zealand	NZL	608	Philippines	PHL								03	FISH,CRUSTACEANS,MOLLUSC	1	No Quantity							679911			0
S3	2000	2000	2000	2	0	2	Export	554	New Zealand	NZL	616	Poland	POL								03	FISH,CRUSTACEANS,MOLLUSC	1	No Quantity							200065			0
S3	2000	2000	2000	2	0	2	Export	554	New Zealand	NZL	620	Portugal	PRT								03	FISH,CRUSTACEANS,MOLLUSC	1	No Quantity							3031528			0
S3	2000	2000	2000	2	0	2	Export	554	New Zealand	NZL	642	Romania	ROU								03	FISH,CRUSTACEANS,MOLLUSC	1	No Quantity							145692			0
S3	2000	2000	2000	2	0	2	Export	554	New Zealand	NZL	643	Russian Federation	RUS								03	FISH,CRUSTACEANS,MOLLUSC	1	No Quantity							241146			0
S3	2000	2000	2000	2	0	2	Export	554	New Zealand	NZL	682	Saudi Arabia	SAU								03	FISH,CRUSTACEANS,MOLLUSC	1	No Quantity							901794			0
S3	2000	2000	2000	2	0	2	Export	554	New Zealand	NZL	699	India	IND								03	FISH,CRUSTACEANS,MOLLUSC	1	No Quantity							6263			0
S3	2000	2000	2000	2	0	2	Export	554	New Zealand	NZL	702	Singapore	SGP								03	FISH,CRUSTACEANS,MOLLUSC	1	No Quantity							19696006			0
S3	2000	2000	2000	2	0	2	Export	554	New Zealand	NZL	704	Viet Nam	VNM								03	FISH,CRUSTACEANS,MOLLUSC	1	No Quantity							25362			0
S3	2000	2000	2000	2	0	2	Export	554	New Zealand	NZL	705	Slovenia	SVN								03	FISH,CRUSTACEANS,MOLLUSC	1	No Quantity							20495			0
S3	2000	2000	2000	2	0	2	Export	554	New Zealand	NZL	710	South Africa	ZAF								03	FISH,CRUSTACEANS,MOLLUSC	1	No Quantity							1663882			0
S3	2000	2000	2000	2	0	2	Export	554	New Zealand	NZL	724	Spain	ESP								03	FISH,CRUSTACEANS,MOLLUSC	1	No Quantity							23984634			0
S3	2000	2000	2000	2	0	2	Export	554	New Zealand	NZL	752	Sweden	SWE								03	FISH,CRUSTACEANS,MOLLUSC	1	No Quantity							921378			0
S3	2000	2000	2000	2	0	2	Export	554	New Zealand	NZL	757	Switzerland	CHE								03	FISH,CRUSTACEANS,MOLLUSC	1	No Quantity							2307503			0
S3	2000	2000	2000	2	0	2	Export	554	New Zealand	NZL	764	Thailand	THA								03	FISH,CRUSTACEANS,MOLLUSC	1	No Quantity							8472320			0
S3	2000	2000	2000	2	0	2	Export	554	New Zealand	NZL	776	Tonga	TON								03	FISH,CRUSTACEANS,MOLLUSC	1	No Quantity							46273			0
S3	2000	2000	2000	2	0	2	Export	554	New Zealand	NZL	780	Trinidad and Tobago	TTO								03	FISH,CRUSTACEANS,MOLLUSC	1	No Quantity							38462			0
S3	2000	2000	2000	2	0	2	Export	554	New Zealand	NZL	784	United Arab Emirates	ARE								03	FISH,CRUSTACEANS,MOLLUSC	1	No Quantity							74010			0
S3	2000	2000	2000	2	0	2	Export	554	New Zealand	NZL	792	Turkey	TUR								03	FISH,CRUSTACEANS,MOLLUSC	1	No Quantity							111615			0
S3	2000	2000	2000	2	0	2	Export	554	New Zealand	NZL	798	Tuvalu	TUV								03	FISH,CRUSTACEANS,MOLLUSC	1	No Quantity							3847			0
S3	2000	2000	2000	2	0	2	Export	554	New Zealand	NZL	818	Egypt	EGY								03	FISH,CRUSTACEANS,MOLLUSC	1	No Quantity							17230			0
S3	2000	2000	2000	2	0	2	Export	554	New Zealand	NZL	826	United Kingdom	GBR								03	FISH,CRUSTACEANS,MOLLUSC	1	No Quantity							10285305			0
S3	2000	2000	2000	2	0	2	Export	554	New Zealand	NZL	842	USA	USA								03	FISH,CRUSTACEANS,MOLLUSC	1	No Quantity							120136697			0
S3	2000	2000	2000	2	0	2	Export	554	New Zealand	NZL	862	Venezuela	VEN								03	FISH,CRUSTACEANS,MOLLUSC	1	No Quantity							171958			0
S3	2000	2000	2000	2	0	2	Export	554	New Zealand	NZL	876	Wallis and Futuna Isds	WLF								03	FISH,CRUSTACEANS,MOLLUSC	1	No Quantity							27591			0
S3	2000	2000	2000	2	0	2	Export	554	New Zealand	NZL	882	Samoa	WSM								03	FISH,CRUSTACEANS,MOLLUSC	1	No Quantity							45436			0
S3	2000	2000	2000	2	0	2	Export	554	New Zealand	NZL	887	Yemen	YEM								03	FISH,CRUSTACEANS,MOLLUSC	1	No Quantity							93289			0
S3	2000	2000	2000	2	0	2	Export	554	New Zealand	NZL	891	Serbia and Montenegro	SCG								03	FISH,CRUSTACEANS,MOLLUSC	1	No Quantity							87291			0
S3	2000	2000	2000	2	0	2	Export	558	Nicaragua	NIC	0	World	WLD								03	FISH,CRUSTACEANS,MOLLUSC	1	No Quantity							127787202			0
S3	2000	2000	2000	2	0	2	Export	558	Nicaragua	NIC	124	Canada	CAN								03	FISH,CRUSTACEANS,MOLLUSC	1	No Quantity							149566			0
S3	2000	2000	2000	2	0	2	Export	558	Nicaragua	NIC	136	Cayman Isds	CYM								03	FISH,CRUSTACEANS,MOLLUSC	1	No Quantity							170271			0
S3	2000	2000	2000	2	0	2	Export	558	Nicaragua	NIC	156	China	CHN								03	FISH,CRUSTACEANS,MOLLUSC	1	No Quantity							260276			0
S3	2000	2000	2000	2	0	2	Export	558	Nicaragua	NIC	188	Costa Rica	CRI								03	FISH,CRUSTACEANS,MOLLUSC	1	No Quantity							1194661			0
S3	2000	2000	2000	2	0	2	Export	558	Nicaragua	NIC	222	El Salvador	SLV								03	FISH,CRUSTACEANS,MOLLUSC	1	No Quantity							222748			0
S3	2000	2000	2000	2	0	2	Export	558	Nicaragua	NIC	251	France	FRA								03	FISH,CRUSTACEANS,MOLLUSC	1	No Quantity							3333364			0
S3	2000	2000	2000	2	0	2	Export	558	Nicaragua	NIC	320	Guatemala	GTM								03	FISH,CRUSTACEANS,MOLLUSC	1	No Quantity							206634			0
S3	2000	2000	2000	2	0	2	Export	558	Nicaragua	NIC	340	Honduras	HND								03	FISH,CRUSTACEANS,MOLLUSC	1	No Quantity							742775			0
S3	2000	2000	2000	2	0	2	Export	558	Nicaragua	NIC	344	China, Hong Kong SAR	HKG								03	FISH,CRUSTACEANS,MOLLUSC	1	No Quantity							136894			0
S3	2000	2000	2000	2	0	2	Export	558	Nicaragua	NIC	381	Italy	ITA								03	FISH,CRUSTACEANS,MOLLUSC	1	No Quantity							554087			0
S3	2000	2000	2000	2	0	2	Export	558	Nicaragua	NIC	392	Japan	JPN								03	FISH,CRUSTACEANS,MOLLUSC	1	No Quantity							1516123			0
S3	2000	2000	2000	2	0	2	Export	558	Nicaragua	NIC	484	Mexico	MEX								03	FISH,CRUSTACEANS,MOLLUSC	1	No Quantity							255898			0
S3	2000	2000	2000	2	0	2	Export	558	Nicaragua	NIC	490	Other Asia, nes									03	FISH,CRUSTACEANS,MOLLUSC	1	No Quantity							216976			0
S3	2000	2000	2000	2	0	2	Export	558	Nicaragua	NIC	724	Spain	ESP								03	FISH,CRUSTACEANS,MOLLUSC	1	No Quantity							4660663			0
S3	2000	2000	2000	2	0	2	Export	558	Nicaragua	NIC	826	United Kingdom	GBR								03	FISH,CRUSTACEANS,MOLLUSC	1	No Quantity							380925			0
S3	2000	2000	2000	2	0	2	Export	558	Nicaragua	NIC	842	USA	USA								03	FISH,CRUSTACEANS,MOLLUSC	1	No Quantity							113467243			0
S3	2000	2000	2000	2	0	2	Export	558	Nicaragua	NIC	899	Areas, nes									03	FISH,CRUSTACEANS,MOLLUSC	1	No Quantity							318100			0
S3	2000	2000	2000	2	0	2	Export	554	New Zealand	NZL	0	World	WLD								04	CEREALS,CEREAL PREPRTNS.	1	No Quantity							35582910			0
S3	2000	2000	2000	2	0	2	Export	554	New Zealand	NZL	16	American Samoa	ASM								04	CEREALS,CEREAL PREPRTNS.	1	No Quantity							113002			0
S3	2000	2000	2000	2	0	2	Export	554	New Zealand	NZL	36	Australia	AUS								04	CEREALS,CEREAL PREPRTNS.	1	No Quantity							18664654			0
S3	2000	2000	2000	2	0	2	Export	554	New Zealand	NZL	90	Solomon Isds	SLB								04	CEREALS,CEREAL PREPRTNS.	1	No Quantity							7633			0
S3	2000	2000	2000	2	0	2	Export	554	New Zealand	NZL	124	Canada	CAN								04	CEREALS,CEREAL PREPRTNS.	1	No Quantity							126424			0
S3	2000	2000	2000	2	0	2	Export	554	New Zealand	NZL	156	China	CHN								04	CEREALS,CEREAL PREPRTNS.	1	No Quantity							13107			0
S3	2000	2000	2000	2	0	2	Export	554	New Zealand	NZL	184	Cook Isds	COK								04	CEREALS,CEREAL PREPRTNS.	1	No Quantity							529271			0
S3	2000	2000	2000	2	0	2	Export	554	New Zealand	NZL	242	Fiji	FJI								04	CEREALS,CEREAL PREPRTNS.	1	No Quantity							1141180			0
S3	2000	2000	2000	2	0	2	Export	554	New Zealand	NZL	246	Finland	FIN								04	CEREALS,CEREAL PREPRTNS.	1	No Quantity							1818			0
S3	2000	2000	2000	2	0	2	Export	554	New Zealand	NZL	258	French Polynesia	PYF								04	CEREALS,CEREAL PREPRTNS.	1	No Quantity							1143735			0
S3	2000	2000	2000	2	0	2	Export	554	New Zealand	NZL	276	Germany	DEU								04	CEREALS,CEREAL PREPRTNS.	1	No Quantity							4231			0
S3	2000	2000	2000	2	0	2	Export	554	New Zealand	NZL	296	Kiribati	KIR								04	CEREALS,CEREAL PREPRTNS.	1	No Quantity							513			0
S3	2000	2000	2000	2	0	2	Export	554	New Zealand	NZL	316	Guam	GUM								04	CEREALS,CEREAL PREPRTNS.	1	No Quantity							28182			0
S3	2000	2000	2000	2	0	2	Export	554	New Zealand	NZL	344	China, Hong Kong SAR	HKG								04	CEREALS,CEREAL PREPRTNS.	1	No Quantity							60405			0
S3	2000	2000	2000	2	0	2	Export	554	New Zealand	NZL	381	Italy	ITA								04	CEREALS,CEREAL PREPRTNS.	1	No Quantity							455			0
S3	2000	2000	2000	2	0	2	Export	554	New Zealand	NZL	392	Japan	JPN								04	CEREALS,CEREAL PREPRTNS.	1	No Quantity							7233329			0
S3	2000	2000	2000	2	0	2	Export	554	New Zealand	NZL	410	Rep. of Korea	KOR								04	CEREALS,CEREAL PREPRTNS.	1	No Quantity							125450			0
S3	2000	2000	2000	2	0	2	Export	554	New Zealand	NZL	458	Malaysia	MYS								04	CEREALS,CEREAL PREPRTNS.	1	No Quantity							151802			0
S3	2000	2000	2000	2	0	2	Export	554	New Zealand	NZL	490	Other Asia, nes									04	CEREALS,CEREAL PREPRTNS.	1	No Quantity							25957			0
S3	2000	2000	2000	2	0	2	Export	554	New Zealand	NZL	528	Netherlands	NLD								04	CEREALS,CEREAL PREPRTNS.	1	No Quantity							34163			0
S3	2000	2000	2000	2	0	2	Export	554	New Zealand	NZL	540	New Caledonia	NCL								04	CEREALS,CEREAL PREPRTNS.	1	No Quantity							357857			0
S3	2000	2000	2000	2	0	2	Export	554	New Zealand	NZL	548	Vanuatu	VUT								04	CEREALS,CEREAL PREPRTNS.	1	No Quantity							92527			0
S3	2000	2000	2000	2	0	2	Export	554	New Zealand	NZL	570	Niue	NIU								04	CEREALS,CEREAL PREPRTNS.	1	No Quantity							123422			0
S3	2000	2000	2000	2	0	2	Export	554	New Zealand	NZL	574	Norfolk Isds	NFK								04	CEREALS,CEREAL PREPRTNS.	1	No Quantity							26327			0
S3	2000	2000	2000	2	0	2	Export	554	New Zealand	NZL	598	Papua New Guinea	PNG								04	CEREALS,CEREAL PREPRTNS.	1	No Quantity							352517			0
S3	2000	2000	2000	2	0	2	Export	554	New Zealand	NZL	608	Philippines	PHL								04	CEREALS,CEREAL PREPRTNS.	1	No Quantity							11897			0
S3	2000	2000	2000	2	0	2	Export	554	New Zealand	NZL	702	Singapore	SGP								04	CEREALS,CEREAL PREPRTNS.	1	No Quantity							437665			0
S3	2000	2000	2000	2	0	2	Export	554	New Zealand	NZL	752	Sweden	SWE								04	CEREALS,CEREAL PREPRTNS.	1	No Quantity							60311			0
S3	2000	2000	2000	2	0	2	Export	554	New Zealand	NZL	757	Switzerland	CHE								04	CEREALS,CEREAL PREPRTNS.	1	No Quantity							15			0
S3	2000	2000	2000	2	0	2	Export	554	New Zealand	NZL	764	Thailand	THA								04	CEREALS,CEREAL PREPRTNS.	1	No Quantity							5015			0
S3	2000	2000	2000	2	0	2	Export	554	New Zealand	NZL	776	Tonga	TON								04	CEREALS,CEREAL PREPRTNS.	1	No Quantity							399105			0
S3	2000	2000	2000	2	0	2	Export	554	New Zealand	NZL	784	United Arab Emirates	ARE								04	CEREALS,CEREAL PREPRTNS.	1	No Quantity							94432			0
S3	2000	2000	2000	2	0	2	Export	554	New Zealand	NZL	798	Tuvalu	TUV								04	CEREALS,CEREAL PREPRTNS.	1	No Quantity							13357			0
S3	2000	2000	2000	2	0	2	Export	554	New Zealand	NZL	826	United Kingdom	GBR								04	CEREALS,CEREAL PREPRTNS.	1	No Quantity							663682			0
S3	2000	2000	2000	2	0	2	Export	554	New Zealand	NZL	842	USA	USA								04	CEREALS,CEREAL PREPRTNS.	1	No Quantity							1257851			0
S3	2000	2000	2000	2	0	2	Export	554	New Zealand	NZL	858	Uruguay	URY								04	CEREALS,CEREAL PREPRTNS.	1	No Quantity							1847558			0
S3	2000	2000	2000	2	0	2	Export	554	New Zealand	NZL	876	Wallis and Futuna Isds	WLF								04	CEREALS,CEREAL PREPRTNS.	1	No Quantity							66038			0
S3	2000	2000	2000	2	0	2	Export	554	New Zealand	NZL	882	Samoa	WSM								04	CEREALS,CEREAL PREPRTNS.	1	No Quantity							368025			0
S3	2000	2000	2000	2	0	2	Export	558	Nicaragua	NIC	0	World	WLD								04	CEREALS,CEREAL PREPRTNS.	1	No Quantity							5480164			0
S3	2000	2000	2000	2	0	2	Export	558	Nicaragua	NIC	52	Barbados	BRB								04	CEREALS,CEREAL PREPRTNS.	1	No Quantity							13005			0
S3	2000	2000	2000	2	0	2	Export	558	Nicaragua	NIC	188	Costa Rica	CRI								04	CEREALS,CEREAL PREPRTNS.	1	No Quantity							649992			0
S3	2000	2000	2000	2	0	2	Export	558	Nicaragua	NIC	214	Dominican Rep.	DOM								04	CEREALS,CEREAL PREPRTNS.	1	No Quantity							79128			0
S3	2000	2000	2000	2	0	2	Export	558	Nicaragua	NIC	222	El Salvador	SLV								04	CEREALS,CEREAL PREPRTNS.	1	No Quantity							1056975			0
S3	2000	2000	2000	2	0	2	Export	558	Nicaragua	NIC	320	Guatemala	GTM								04	CEREALS,CEREAL PREPRTNS.	1	No Quantity							692208			0
S3	2000	2000	2000	2	0	2	Export	558	Nicaragua	NIC	328	Guyana	GUY								04	CEREALS,CEREAL PREPRTNS.	1	No Quantity							8772			0
S3	2000	2000	2000	2	0	2	Export	558	Nicaragua	NIC	332	Haiti	HTI								04	CEREALS,CEREAL PREPRTNS.	1	No Quantity							21180			0
S3	2000	2000	2000	2	0	2	Export	558	Nicaragua	NIC	340	Honduras	HND								04	CEREALS,CEREAL PREPRTNS.	1	No Quantity							2397678			0
S3	2000	2000	2000	2	0	2	Export	558	Nicaragua	NIC	388	Jamaica	JAM								04	CEREALS,CEREAL PREPRTNS.	1	No Quantity							42062			0
S3	2000	2000	2000	2	0	2	Export	558	Nicaragua	NIC	591	Panama	PAN								04	CEREALS,CEREAL PREPRTNS.	1	No Quantity							270616			0
S3	2000	2000	2000	2	0	2	Export	558	Nicaragua	NIC	780	Trinidad and Tobago	TTO								04	CEREALS,CEREAL PREPRTNS.	1	No Quantity							98951			0
S3	2000	2000	2000	2	0	2	Export	558	Nicaragua	NIC	842	USA	USA								04	CEREALS,CEREAL PREPRTNS.	1	No Quantity							149596			0
S3	2000	2000	2000	2	0	2	Export	554	New Zealand	NZL	0	World	WLD								05	VEGETABLES AND FRUIT	1	No Quantity							742644901			0
S3	2000	2000	2000	2	0	2	Export	554	New Zealand	NZL	16	American Samoa	ASM								05	VEGETABLES AND FRUIT	1	No Quantity							413955			0
S3	2000	2000	2000	2	0	2	Export	554	New Zealand	NZL	32	Argentina	ARG								05	VEGETABLES AND FRUIT	1	No Quantity							475331			0
S3	2000	2000	2000	2	0	2	Export	554	New Zealand	NZL	36	Australia	AUS								05	VEGETABLES AND FRUIT	1	No Quantity							78939681			0
S3	2000	2000	2000	2	0	2	Export	554	New Zealand	NZL	48	Bahrain	BHR								05	VEGETABLES AND FRUIT	1	No Quantity							140660			0
S3	2000	2000	2000	2	0	2	Export	554	New Zealand	NZL	52	Barbados	BRB								05	VEGETABLES AND FRUIT	1	No Quantity							248449			0
S3	2000	2000	2000	2	0	2	Export	554	New Zealand	NZL	56	Belgium	BEL								05	VEGETABLES AND FRUIT	1	No Quantity							3649825			0
S3	2000	2000	2000	2	0	2	Export	554	New Zealand	NZL	76	Brazil	BRA								05	VEGETABLES AND FRUIT	1	No Quantity							315426			0
S3	2000	2000	2000	2	0	2	Export	554	New Zealand	NZL	90	Solomon Isds	SLB								05	VEGETABLES AND FRUIT	1	No Quantity							64818			0
S3	2000	2000	2000	2	0	2	Export	554	New Zealand	NZL	96	Brunei Darussalam	BRN								05	VEGETABLES AND FRUIT	1	No Quantity							85870			0
S3	2000	2000	2000	2	0	2	Export	554	New Zealand	NZL	116	Cambodia	KHM								05	VEGETABLES AND FRUIT	1	No Quantity							47565			0
S3	2000	2000	2000	2	0	2	Export	554	New Zealand	NZL	124	Canada	CAN								05	VEGETABLES AND FRUIT	1	No Quantity							1738446			0
S3	2000	2000	2000	2	0	2	Export	554	New Zealand	NZL	144	Sri Lanka	LKA								05	VEGETABLES AND FRUIT	1	No Quantity							204300			0
S3	2000	2000	2000	2	0	2	Export	554	New Zealand	NZL	152	Chile	CHL								05	VEGETABLES AND FRUIT	1	No Quantity							65216			0
S3	2000	2000	2000	2	0	2	Export	554	New Zealand	NZL	156	China	CHN								05	VEGETABLES AND FRUIT	1	No Quantity							5336694			0
S3	2000	2000	2000	2	0	2	Export	554	New Zealand	NZL	184	Cook Isds	COK								05	VEGETABLES AND FRUIT	1	No Quantity							835807			0
S3	2000	2000	2000	2	0	2	Export	554	New Zealand	NZL	188	Costa Rica	CRI								05	VEGETABLES AND FRUIT	1	No Quantity							1075			0
S3	2000	2000	2000	2	0	2	Export	554	New Zealand	NZL	196	Cyprus	CYP								05	VEGETABLES AND FRUIT	1	No Quantity							35247			0
S3	2000	2000	2000	2	0	2	Export	554	New Zealand	NZL	204	Benin	BEN								05	VEGETABLES AND FRUIT	1	No Quantity							12824			0
S3	2000	2000	2000	2	0	2	Export	554	New Zealand	NZL	208	Denmark	DNK								05	VEGETABLES AND FRUIT	1	No Quantity							426516			0
S3	2000	2000	2000	2	0	2	Export	554	New Zealand	NZL	242	Fiji	FJI								05	VEGETABLES AND FRUIT	1	No Quantity							6582653			0
S3	2000	2000	2000	2	0	2	Export	554	New Zealand	NZL	246	Finland	FIN								05	VEGETABLES AND FRUIT	1	No Quantity							553792			0
S3	2000	2000	2000	2	0	2	Export	554	New Zealand	NZL	251	France	FRA								05	VEGETABLES AND FRUIT	1	No Quantity							1296119			0
S3	2000	2000	2000	2	0	2	Export	554	New Zealand	NZL	258	French Polynesia	PYF								05	VEGETABLES AND FRUIT	1	No Quantity							2602994			0
S3	2000	2000	2000	2	0	2	Export	554	New Zealand	NZL	276	Germany	DEU								05	VEGETABLES AND FRUIT	1	No Quantity							10237001			0
S3	2000	2000	2000	2	0	2	Export	554	New Zealand	NZL	296	Kiribati	KIR								05	VEGETABLES AND FRUIT	1	No Quantity							6123			0
S3	2000	2000	2000	2	0	2	Export	554	New Zealand	NZL	316	Guam	GUM								05	VEGETABLES AND FRUIT	1	No Quantity							251620			0
S3	2000	2000	2000	2	0	2	Export	554	New Zealand	NZL	344	China, Hong Kong SAR	HKG								05	VEGETABLES AND FRUIT	1	No Quantity							19764979			0
S3	2000	2000	2000	2	0	2	Export	554	New Zealand	NZL	360	Indonesia	IDN								05	VEGETABLES AND FRUIT	1	No Quantity							4238092			0
S3	2000	2000	2000	2	0	2	Export	554	New Zealand	NZL	372	Ireland	IRL								05	VEGETABLES AND FRUIT	1	No Quantity							271904			0
S3	2000	2000	2000	2	0	2	Export	554	New Zealand	NZL	376	Israel	ISR								05	VEGETABLES AND FRUIT	1	No Quantity							25498			0
S3	2000	2000	2000	2	0	2	Export	554	New Zealand	NZL	381	Italy	ITA								05	VEGETABLES AND FRUIT	1	No Quantity							8048706			0
S3	2000	2000	2000	2	0	2	Export	554	New Zealand	NZL	388	Jamaica	JAM								05	VEGETABLES AND FRUIT	1	No Quantity							179907			0
S3	2000	2000	2000	2	0	2	Export	554	New Zealand	NZL	392	Japan	JPN								05	VEGETABLES AND FRUIT	1	No Quantity							174204380			0
S3	2000	2000	2000	2	0	2	Export	554	New Zealand	NZL	400	Jordan	JOR								05	VEGETABLES AND FRUIT	1	No Quantity							21359			0
S3	2000	2000	2000	2	0	2	Export	554	New Zealand	NZL	404	Kenya	KEN								05	VEGETABLES AND FRUIT	1	No Quantity							3633			0
S3	2000	2000	2000	2	0	2	Export	554	New Zealand	NZL	410	Rep. of Korea	KOR								05	VEGETABLES AND FRUIT	1	No Quantity							4764976			0
S3	2000	2000	2000	2	0	2	Export	554	New Zealand	NZL	414	Kuwait	KWT								05	VEGETABLES AND FRUIT	1	No Quantity							1406876			0
S3	2000	2000	2000	2	0	2	Export	554	New Zealand	NZL	422	Lebanon	LBN								05	VEGETABLES AND FRUIT	1	No Quantity							14106			0
S3	2000	2000	2000	2	0	2	Export	554	New Zealand	NZL	434	Libya	LBY								05	VEGETABLES AND FRUIT	1	No Quantity							27144			0
S3	2000	2000	2000	2	0	2	Export	554	New Zealand	NZL	458	Malaysia	MYS								05	VEGETABLES AND FRUIT	1	No Quantity							17934216			0
S3	2000	2000	2000	2	0	2	Export	554	New Zealand	NZL	462	Maldives	MDV								05	VEGETABLES AND FRUIT	1	No Quantity							53583			0
S3	2000	2000	2000	2	0	2	Export	554	New Zealand	NZL	470	Malta	MLT								05	VEGETABLES AND FRUIT	1	No Quantity							507132			0
S3	2000	2000	2000	2	0	2	Export	554	New Zealand	NZL	480	Mauritius	MUS								05	VEGETABLES AND FRUIT	1	No Quantity							452622			0
S3	2000	2000	2000	2	0	2	Export	554	New Zealand	NZL	484	Mexico	MEX								05	VEGETABLES AND FRUIT	1	No Quantity							949874			0
S3	2000	2000	2000	2	0	2	Export	554	New Zealand	NZL	490	Other Asia, nes									05	VEGETABLES AND FRUIT	1	No Quantity							23824989			0
S3	2000	2000	2000	2	0	2	Export	554	New Zealand	NZL	512	Oman	OMN								05	VEGETABLES AND FRUIT	1	No Quantity							57679			0
S3	2000	2000	2000	2	0	2	Export	554	New Zealand	NZL	528	Netherlands	NLD								05	VEGETABLES AND FRUIT	1	No Quantity							7446309			0
S3	2000	2000	2000	2	0	2	Export	554	New Zealand	NZL	540	New Caledonia	NCL								05	VEGETABLES AND FRUIT	1	No Quantity							734964			0
S3	2000	2000	2000	2	0	2	Export	554	New Zealand	NZL	548	Vanuatu	VUT								05	VEGETABLES AND FRUIT	1	No Quantity							235146			0
S3	2000	2000	2000	2	0	2	Export	554	New Zealand	NZL	568	Other Europe, nes									05	VEGETABLES AND FRUIT	1	No Quantity							136433497			0
S3	2000	2000	2000	2	0	2	Export	554	New Zealand	NZL	570	Niue	NIU								05	VEGETABLES AND FRUIT	1	No Quantity							150285			0
S3	2000	2000	2000	2	0	2	Export	554	New Zealand	NZL	574	Norfolk Isds	NFK								05	VEGETABLES AND FRUIT	1	No Quantity							107534			0
S3	2000	2000	2000	2	0	2	Export	554	New Zealand	NZL	579	Norway	NOR								05	VEGETABLES AND FRUIT	1	No Quantity							399442			0
S3	2000	2000	2000	2	0	2	Export	554	New Zealand	NZL	580	N. Mariana Isds	MNP								05	VEGETABLES AND FRUIT	1	No Quantity							25548			0
S3	2000	2000	2000	2	0	2	Export	554	New Zealand	NZL	583	FS Micronesia	FSM								05	VEGETABLES AND FRUIT	1	No Quantity							6105			0
S3	2000	2000	2000	2	0	2	Export	554	New Zealand	NZL	584	Marshall Isds	MHL								05	VEGETABLES AND FRUIT	1	No Quantity							4505			0
S3	2000	2000	2000	2	0	2	Export	554	New Zealand	NZL	586	Pakistan	PAK								05	VEGETABLES AND FRUIT	1	No Quantity							629738			0
S3	2000	2000	2000	2	0	2	Export	554	New Zealand	NZL	598	Papua New Guinea	PNG								05	VEGETABLES AND FRUIT	1	No Quantity							900271			0
S3	2000	2000	2000	2	0	2	Export	554	New Zealand	NZL	604	Peru	PER								05	VEGETABLES AND FRUIT	1	No Quantity							27809			0
S3	2000	2000	2000	2	0	2	Export	554	New Zealand	NZL	608	Philippines	PHL								05	VEGETABLES AND FRUIT	1	No Quantity							4916660			0
S3	2000	2000	2000	2	0	2	Export	554	New Zealand	NZL	620	Portugal	PRT								05	VEGETABLES AND FRUIT	1	No Quantity							90847			0
S3	2000	2000	2000	2	0	2	Export	554	New Zealand	NZL	626	Timor-Leste	TLS								05	VEGETABLES AND FRUIT	1	No Quantity							95556			0
S3	2000	2000	2000	2	0	2	Export	554	New Zealand	NZL	634	Qatar	QAT								05	VEGETABLES AND FRUIT	1	No Quantity							124463			0
S3	2000	2000	2000	2	0	2	Export	554	New Zealand	NZL	643	Russian Federation	RUS								05	VEGETABLES AND FRUIT	1	No Quantity							134387			0
S3	2000	2000	2000	2	0	2	Export	554	New Zealand	NZL	682	Saudi Arabia	SAU								05	VEGETABLES AND FRUIT	1	No Quantity							2382755			0
S3	2000	2000	2000	2	0	2	Export	554	New Zealand	NZL	690	Seychelles	SYC								05	VEGETABLES AND FRUIT	1	No Quantity							464364			0
S3	2000	2000	2000	2	0	2	Export	554	New Zealand	NZL	699	India	IND								05	VEGETABLES AND FRUIT	1	No Quantity							974244			0
S3	2000	2000	2000	2	0	2	Export	554	New Zealand	NZL	702	Singapore	SGP								05	VEGETABLES AND FRUIT	1	No Quantity							12539261			0
S3	2000	2000	2000	2	0	2	Export	554	New Zealand	NZL	704	Viet Nam	VNM								05	VEGETABLES AND FRUIT	1	No Quantity							661461			0
S3	2000	2000	2000	2	0	2	Export	554	New Zealand	NZL	710	South Africa	ZAF								05	VEGETABLES AND FRUIT	1	No Quantity							3513554			0
S3	2000	2000	2000	2	0	2	Export	554	New Zealand	NZL	716	Zimbabwe	ZWE								05	VEGETABLES AND FRUIT	1	No Quantity							2961			0
S3	2000	2000	2000	2	0	2	Export	554	New Zealand	NZL	724	Spain	ESP								05	VEGETABLES AND FRUIT	1	No Quantity							30700614			0
S3	2000	2000	2000	2	0	2	Export	554	New Zealand	NZL	752	Sweden	SWE								05	VEGETABLES AND FRUIT	1	No Quantity							1982108			0
S3	2000	2000	2000	2	0	2	Export	554	New Zealand	NZL	757	Switzerland	CHE								05	VEGETABLES AND FRUIT	1	No Quantity							15956			0
S3	2000	2000	2000	2	0	2	Export	554	New Zealand	NZL	764	Thailand	THA								05	VEGETABLES AND FRUIT	1	No Quantity							4460113			0
S3	2000	2000	2000	2	0	2	Export	554	New Zealand	NZL	776	Tonga	TON								05	VEGETABLES AND FRUIT	1	No Quantity							358895			0
S3	2000	2000	2000	2	0	2	Export	554	New Zealand	NZL	780	Trinidad and Tobago	TTO								05	VEGETABLES AND FRUIT	1	No Quantity							8234			0
S3	2000	2000	2000	2	0	2	Export	554	New Zealand	NZL	784	United Arab Emirates	ARE								05	VEGETABLES AND FRUIT	1	No Quantity							1929148			0
S3	2000	2000	2000	2	0	2	Export	554	New Zealand	NZL	798	Tuvalu	TUV								05	VEGETABLES AND FRUIT	1	No Quantity							24695			0
S3	2000	2000	2000	2	0	2	Export	554	New Zealand	NZL	818	Egypt	EGY								05	VEGETABLES AND FRUIT	1	No Quantity							234088			0
S3	2000	2000	2000	2	0	2	Export	554	New Zealand	NZL	826	United Kingdom	GBR								05	VEGETABLES AND FRUIT	1	No Quantity							74867014			0
S3	2000	2000	2000	2	0	2	Export	554	New Zealand	NZL	842	USA	USA								05	VEGETABLES AND FRUIT	1	No Quantity							82852921			0
S3	2000	2000	2000	2	0	2	Export	554	New Zealand	NZL	862	Venezuela	VEN								05	VEGETABLES AND FRUIT	1	No Quantity							23927			0
S3	2000	2000	2000	2	0	2	Export	554	New Zealand	NZL	876	Wallis and Futuna Isds	WLF								05	VEGETABLES AND FRUIT	1	No Quantity							191451			0
S3	2000	2000	2000	2	0	2	Export	554	New Zealand	NZL	882	Samoa	WSM								05	VEGETABLES AND FRUIT	1	No Quantity							674409			0
S3	2000	2000	2000	2	0	2	Export	558	Nicaragua	NIC	0	World	WLD								05	VEGETABLES AND FRUIT	1	No Quantity							25553789			0
S3	2000	2000	2000	2	0	2	Export	558	Nicaragua	NIC	56	Belgium	BEL								05	VEGETABLES AND FRUIT	1	No Quantity							8400			0
S3	2000	2000	2000	2	0	2	Export	558	Nicaragua	NIC	188	Costa Rica	CRI								05	VEGETABLES AND FRUIT	1	No Quantity							5474928			0
S3	2000	2000	2000	2	0	2	Export	558	Nicaragua	NIC	222	El Salvador	SLV								05	VEGETABLES AND FRUIT	1	No Quantity							4531700			0
S3	2000	2000	2000	2	0	2	Export	558	Nicaragua	NIC	251	France	FRA								05	VEGETABLES AND FRUIT	1	No Quantity							11163			0
S3	2000	2000	2000	2	0	2	Export	558	Nicaragua	NIC	276	Germany	DEU								05	VEGETABLES AND FRUIT	1	No Quantity							6058800			0
S3	2000	2000	2000	2	0	2	Export	558	Nicaragua	NIC	320	Guatemala	GTM								05	VEGETABLES AND FRUIT	1	No Quantity							101590			0
S3	2000	2000	2000	2	0	2	Export	558	Nicaragua	NIC	340	Honduras	HND								05	VEGETABLES AND FRUIT	1	No Quantity							1171960			0
S3	2000	2000	2000	2	0	2	Export	558	Nicaragua	NIC	528	Netherlands	NLD								05	VEGETABLES AND FRUIT	1	No Quantity							363264			0
S3	2000	2000	2000	2	0	2	Export	558	Nicaragua	NIC	591	Panama	PAN								05	VEGETABLES AND FRUIT	1	No Quantity							63868			0
S3	2000	2000	2000	2	0	2	Export	558	Nicaragua	NIC	724	Spain	ESP								05	VEGETABLES AND FRUIT	1	No Quantity							6110			0
S3	2000	2000	2000	2	0	2	Export	558	Nicaragua	NIC	826	United Kingdom	GBR								05	VEGETABLES AND FRUIT	1	No Quantity							1420			0
S3	2000	2000	2000	2	0	2	Export	558	Nicaragua	NIC	842	USA	USA								05	VEGETABLES AND FRUIT	1	No Quantity							7562239			0
S3	2000	2000	2000	2	0	2	Export	558	Nicaragua	NIC	899	Areas, nes									05	VEGETABLES AND FRUIT	1	No Quantity							198348			0
S3	2000	2000	2000	2	0	2	Export	554	New Zealand	NZL	0	World	WLD								06	SUGAR,SUGR.PREPTNS,HONEY	1	No Quantity							32382471			0
S3	2000	2000	2000	2	0	2	Export	554	New Zealand	NZL	16	American Samoa	ASM								06	SUGAR,SUGR.PREPTNS,HONEY	1	No Quantity							526768			0
S3	2000	2000	2000	2	0	2	Export	554	New Zealand	NZL	32	Argentina	ARG								06	SUGAR,SUGR.PREPTNS,HONEY	1	No Quantity							180563			0
S3	2000	2000	2000	2	0	2	Export	554	New Zealand	NZL	36	Australia	AUS								06	SUGAR,SUGR.PREPTNS,HONEY	1	No Quantity							6725916			0
S3	2000	2000	2000	2	0	2	Export	554	New Zealand	NZL	48	Bahrain	BHR								06	SUGAR,SUGR.PREPTNS,HONEY	1	No Quantity							3087			0
S3	2000	2000	2000	2	0	2	Export	554	New Zealand	NZL	50	Bangladesh	BGD								06	SUGAR,SUGR.PREPTNS,HONEY	1	No Quantity							444542			0
S3	2000	2000	2000	2	0	2	Export	554	New Zealand	NZL	56	Belgium	BEL								06	SUGAR,SUGR.PREPTNS,HONEY	1	No Quantity							57713			0
S3	2000	2000	2000	2	0	2	Export	554	New Zealand	NZL	76	Brazil	BRA								06	SUGAR,SUGR.PREPTNS,HONEY	1	No Quantity							1109589			0
S3	2000	2000	2000	2	0	2	Export	554	New Zealand	NZL	90	Solomon Isds	SLB								06	SUGAR,SUGR.PREPTNS,HONEY	1	No Quantity							533334			0
S3	2000	2000	2000	2	0	2	Export	554	New Zealand	NZL	96	Brunei Darussalam	BRN								06	SUGAR,SUGR.PREPTNS,HONEY	1	No Quantity							1454			0
S3	2000	2000	2000	2	0	2	Export	554	New Zealand	NZL	100	Bulgaria	BGR								06	SUGAR,SUGR.PREPTNS,HONEY	1	No Quantity							11720			0
S3	2000	2000	2000	2	0	2	Export	554	New Zealand	NZL	104	Myanmar	MMR								06	SUGAR,SUGR.PREPTNS,HONEY	1	No Quantity							30260			0
S3	2000	2000	2000	2	0	2	Export	554	New Zealand	NZL	116	Cambodia	KHM								06	SUGAR,SUGR.PREPTNS,HONEY	1	No Quantity							1206			0
S3	2000	2000	2000	2	0	2	Export	554	New Zealand	NZL	124	Canada	CAN								06	SUGAR,SUGR.PREPTNS,HONEY	1	No Quantity							350041			0
S3	2000	2000	2000	2	0	2	Export	554	New Zealand	NZL	144	Sri Lanka	LKA								06	SUGAR,SUGR.PREPTNS,HONEY	1	No Quantity							98486			0
S3	2000	2000	2000	2	0	2	Export	554	New Zealand	NZL	152	Chile	CHL								06	SUGAR,SUGR.PREPTNS,HONEY	1	No Quantity							353840			0
S3	2000	2000	2000	2	0	2	Export	554	New Zealand	NZL	156	China	CHN								06	SUGAR,SUGR.PREPTNS,HONEY	1	No Quantity							186117			0
S3	2000	2000	2000	2	0	2	Export	554	New Zealand	NZL	170	Colombia	COL								06	SUGAR,SUGR.PREPTNS,HONEY	1	No Quantity							101699			0
S3	2000	2000	2000	2	0	2	Export	554	New Zealand	NZL	184	Cook Isds	COK								06	SUGAR,SUGR.PREPTNS,HONEY	1	No Quantity							249879			0
S3	2000	2000	2000	2	0	2	Export	554	New Zealand	NZL	242	Fiji	FJI								06	SUGAR,SUGR.PREPTNS,HONEY	1	No Quantity							853620			0
S3	2000	2000	2000	2	0	2	Export	554	New Zealand	NZL	251	France	FRA								06	SUGAR,SUGR.PREPTNS,HONEY	1	No Quantity							34090			0
S3	2000	2000	2000	2	0	2	Export	554	New Zealand	NZL	258	French Polynesia	PYF								06	SUGAR,SUGR.PREPTNS,HONEY	1	No Quantity							1500271			0
S3	2000	2000	2000	2	0	2	Export	554	New Zealand	NZL	276	Germany	DEU								06	SUGAR,SUGR.PREPTNS,HONEY	1	No Quantity							1725393			0
S3	2000	2000	2000	2	0	2	Export	554	New Zealand	NZL	344	China, Hong Kong SAR	HKG								06	SUGAR,SUGR.PREPTNS,HONEY	1	No Quantity							915896			0
S3	2000	2000	2000	2	0	2	Export	554	New Zealand	NZL	360	Indonesia	IDN								06	SUGAR,SUGR.PREPTNS,HONEY	1	No Quantity							727749			0
S3	2000	2000	2000	2	0	2	Export	554	New Zealand	NZL	364	Iran	IRN								06	SUGAR,SUGR.PREPTNS,HONEY	1	No Quantity							218935			0
S3	2000	2000	2000	2	0	2	Export	554	New Zealand	NZL	376	Israel	ISR								06	SUGAR,SUGR.PREPTNS,HONEY	1	No Quantity							25900			0
S3	2000	2000	2000	2	0	2	Export	554	New Zealand	NZL	381	Italy	ITA								06	SUGAR,SUGR.PREPTNS,HONEY	1	No Quantity							8007			0
S3	2000	2000	2000	2	0	2	Export	554	New Zealand	NZL	388	Jamaica	JAM								06	SUGAR,SUGR.PREPTNS,HONEY	1	No Quantity							40845			0
S3	2000	2000	2000	2	0	2	Export	554	New Zealand	NZL	392	Japan	JPN								06	SUGAR,SUGR.PREPTNS,HONEY	1	No Quantity							4478588			0
S3	2000	2000	2000	2	0	2	Export	554	New Zealand	NZL	400	Jordan	JOR								06	SUGAR,SUGR.PREPTNS,HONEY	1	No Quantity							1375			0
S3	2000	2000	2000	2	0	2	Export	554	New Zealand	NZL	404	Kenya	KEN								06	SUGAR,SUGR.PREPTNS,HONEY	1	No Quantity							42608			0
S3	2000	2000	2000	2	0	2	Export	554	New Zealand	NZL	410	Rep. of Korea	KOR								06	SUGAR,SUGR.PREPTNS,HONEY	1	No Quantity							731685			0
S3	2000	2000	2000	2	0	2	Export	554	New Zealand	NZL	414	Kuwait	KWT								06	SUGAR,SUGR.PREPTNS,HONEY	1	No Quantity							1795			0
S3	2000	2000	2000	2	0	2	Export	554	New Zealand	NZL	458	Malaysia	MYS								06	SUGAR,SUGR.PREPTNS,HONEY	1	No Quantity							771634			0
S3	2000	2000	2000	2	0	2	Export	554	New Zealand	NZL	484	Mexico	MEX								06	SUGAR,SUGR.PREPTNS,HONEY	1	No Quantity							219234			0
S3	2000	2000	2000	2	0	2	Export	554	New Zealand	NZL	490	Other Asia, nes									06	SUGAR,SUGR.PREPTNS,HONEY	1	No Quantity							326336			0
S3	2000	2000	2000	2	0	2	Export	554	New Zealand	NZL	528	Netherlands	NLD								06	SUGAR,SUGR.PREPTNS,HONEY	1	No Quantity							80884			0
S3	2000	2000	2000	2	0	2	Export	554	New Zealand	NZL	540	New Caledonia	NCL								06	SUGAR,SUGR.PREPTNS,HONEY	1	No Quantity							1323758			0
S3	2000	2000	2000	2	0	2	Export	554	New Zealand	NZL	548	Vanuatu	VUT								06	SUGAR,SUGR.PREPTNS,HONEY	1	No Quantity							24017			0
S3	2000	2000	2000	2	0	2	Export	554	New Zealand	NZL	570	Niue	NIU								06	SUGAR,SUGR.PREPTNS,HONEY	1	No Quantity							36166			0
S3	2000	2000	2000	2	0	2	Export	554	New Zealand	NZL	574	Norfolk Isds	NFK								06	SUGAR,SUGR.PREPTNS,HONEY	1	No Quantity							26659			0
S3	2000	2000	2000	2	0	2	Export	554	New Zealand	NZL	586	Pakistan	PAK								06	SUGAR,SUGR.PREPTNS,HONEY	1	No Quantity							338824			0
S3	2000	2000	2000	2	0	2	Export	554	New Zealand	NZL	598	Papua New Guinea	PNG								06	SUGAR,SUGR.PREPTNS,HONEY	1	No Quantity							31630			0
S3	2000	2000	2000	2	0	2	Export	554	New Zealand	NZL	604	Peru	PER								06	SUGAR,SUGR.PREPTNS,HONEY	1	No Quantity							79591			0
S3	2000	2000	2000	2	0	2	Export	554	New Zealand	NZL	608	Philippines	PHL								06	SUGAR,SUGR.PREPTNS,HONEY	1	No Quantity							1056024			0
S3	2000	2000	2000	2	0	2	Export	554	New Zealand	NZL	616	Poland	POL								06	SUGAR,SUGR.PREPTNS,HONEY	1	No Quantity							124391			0
S3	2000	2000	2000	2	0	2	Export	554	New Zealand	NZL	634	Qatar	QAT								06	SUGAR,SUGR.PREPTNS,HONEY	1	No Quantity							21677			0
S3	2000	2000	2000	2	0	2	Export	554	New Zealand	NZL	643	Russian Federation	RUS								06	SUGAR,SUGR.PREPTNS,HONEY	1	No Quantity							6459			0
S3	2000	2000	2000	2	0	2	Export	554	New Zealand	NZL	682	Saudi Arabia	SAU								06	SUGAR,SUGR.PREPTNS,HONEY	1	No Quantity							7663			0
S3	2000	2000	2000	2	0	2	Export	554	New Zealand	NZL	699	India	IND								06	SUGAR,SUGR.PREPTNS,HONEY	1	No Quantity							424293			0
S3	2000	2000	2000	2	0	2	Export	554	New Zealand	NZL	702	Singapore	SGP								06	SUGAR,SUGR.PREPTNS,HONEY	1	No Quantity							1557087			0
S3	2000	2000	2000	2	0	2	Export	554	New Zealand	NZL	704	Viet Nam	VNM								06	SUGAR,SUGR.PREPTNS,HONEY	1	No Quantity							157190			0
S3	2000	2000	2000	2	0	2	Export	554	New Zealand	NZL	710	South Africa	ZAF								06	SUGAR,SUGR.PREPTNS,HONEY	1	No Quantity							671178			0
S3	2000	2000	2000	2	0	2	Export	554	New Zealand	NZL	757	Switzerland	CHE								06	SUGAR,SUGR.PREPTNS,HONEY	1	No Quantity							85405			0
S3	2000	2000	2000	2	0	2	Export	554	New Zealand	NZL	760	Syria	SYR								06	SUGAR,SUGR.PREPTNS,HONEY	1	No Quantity							46866			0
S3	2000	2000	2000	2	0	2	Export	554	New Zealand	NZL	764	Thailand	THA								06	SUGAR,SUGR.PREPTNS,HONEY	1	No Quantity							997357			0
S3	2000	2000	2000	2	0	2	Export	554	New Zealand	NZL	776	Tonga	TON								06	SUGAR,SUGR.PREPTNS,HONEY	1	No Quantity							72869			0
S3	2000	2000	2000	2	0	2	Export	554	New Zealand	NZL	784	United Arab Emirates	ARE								06	SUGAR,SUGR.PREPTNS,HONEY	1	No Quantity							40971			0
S3	2000	2000	2000	2	0	2	Export	554	New Zealand	NZL	798	Tuvalu	TUV								06	SUGAR,SUGR.PREPTNS,HONEY	1	No Quantity							449			0
S3	2000	2000	2000	2	0	2	Export	554	New Zealand	NZL	804	Ukraine	UKR								06	SUGAR,SUGR.PREPTNS,HONEY	1	No Quantity							2072			0
S3	2000	2000	2000	2	0	2	Export	554	New Zealand	NZL	818	Egypt	EGY								06	SUGAR,SUGR.PREPTNS,HONEY	1	No Quantity							114493			0
S3	2000	2000	2000	2	0	2	Export	554	New Zealand	NZL	826	United Kingdom	GBR								06	SUGAR,SUGR.PREPTNS,HONEY	1	No Quantity							896392			0
S3	2000	2000	2000	2	0	2	Export	554	New Zealand	NZL	842	USA	USA								06	SUGAR,SUGR.PREPTNS,HONEY	1	No Quantity							275509			0
S3	2000	2000	2000	2	0	2	Export	554	New Zealand	NZL	862	Venezuela	VEN								06	SUGAR,SUGR.PREPTNS,HONEY	1	No Quantity							12669			0
S3	2000	2000	2000	2	0	2	Export	554	New Zealand	NZL	876	Wallis and Futuna Isds	WLF								06	SUGAR,SUGR.PREPTNS,HONEY	1	No Quantity							100097			0
S3	2000	2000	2000	2	0	2	Export	554	New Zealand	NZL	882	Samoa	WSM								06	SUGAR,SUGR.PREPTNS,HONEY	1	No Quantity							127081			0
S3	2000	2000	2000	2	0	2	Export	554	New Zealand	NZL	887	Yemen	YEM								06	SUGAR,SUGR.PREPTNS,HONEY	1	No Quantity							52581			0
S3	2000	2000	2000	2	0	2	Export	558	Nicaragua	NIC	0	World	WLD								06	SUGAR,SUGR.PREPTNS,HONEY	1	No Quantity							36417462			0
S3	2000	2000	2000	2	0	2	Export	558	Nicaragua	NIC	100	Bulgaria	BGR								06	SUGAR,SUGR.PREPTNS,HONEY	1	No Quantity							5461600			0
S3	2000	2000	2000	2	0	2	Export	558	Nicaragua	NIC	124	Canada	CAN								06	SUGAR,SUGR.PREPTNS,HONEY	1	No Quantity							3076204			0
S3	2000	2000	2000	2	0	2	Export	558	Nicaragua	NIC	188	Costa Rica	CRI								06	SUGAR,SUGR.PREPTNS,HONEY	1	No Quantity							136384			0
S3	2000	2000	2000	2	0	2	Export	558	Nicaragua	NIC	222	El Salvador	SLV								06	SUGAR,SUGR.PREPTNS,HONEY	1	No Quantity							124233			0
S3	2000	2000	2000	2	0	2	Export	558	Nicaragua	NIC	276	Germany	DEU								06	SUGAR,SUGR.PREPTNS,HONEY	1	No Quantity							1559460			0
S3	2000	2000	2000	2	0	2	Export	558	Nicaragua	NIC	332	Haiti	HTI								06	SUGAR,SUGR.PREPTNS,HONEY	1	No Quantity							640000			0
S3	2000	2000	2000	2	0	2	Export	558	Nicaragua	NIC	340	Honduras	HND								06	SUGAR,SUGR.PREPTNS,HONEY	1	No Quantity							27370			0
S3	2000	2000	2000	2	0	2	Export	558	Nicaragua	NIC	381	Italy	ITA								06	SUGAR,SUGR.PREPTNS,HONEY	1	No Quantity							20400			0
S3	2000	2000	2000	2	0	2	Export	558	Nicaragua	NIC	591	Panama	PAN								06	SUGAR,SUGR.PREPTNS,HONEY	1	No Quantity							1480			0
S3	2000	2000	2000	2	0	2	Export	558	Nicaragua	NIC	642	Romania	ROU								06	SUGAR,SUGR.PREPTNS,HONEY	1	No Quantity							7102980			0
S3	2000	2000	2000	2	0	2	Export	558	Nicaragua	NIC	780	Trinidad and Tobago	TTO								06	SUGAR,SUGR.PREPTNS,HONEY	1	No Quantity							960000			0
S3	2000	2000	2000	2	0	2	Export	558	Nicaragua	NIC	826	United Kingdom	GBR								06	SUGAR,SUGR.PREPTNS,HONEY	1	No Quantity							2160			0
S3	2000	2000	2000	2	0	2	Export	558	Nicaragua	NIC	842	USA	USA								06	SUGAR,SUGR.PREPTNS,HONEY	1	No Quantity							17305190			0
S3	2000	2000	2000	2	0	2	Export	554	New Zealand	NZL	0	World	WLD								07	COFFEE,TEA,COCOA,SPICES	1	No Quantity							29287950			0
S3	2000	2000	2000	2	0	2	Export	554	New Zealand	NZL	16	American Samoa	ASM								07	COFFEE,TEA,COCOA,SPICES	1	No Quantity							57853			0
S3	2000	2000	2000	2	0	2	Export	554	New Zealand	NZL	36	Australia	AUS								07	COFFEE,TEA,COCOA,SPICES	1	No Quantity							8892691			0
S3	2000	2000	2000	2	0	2	Export	554	New Zealand	NZL	90	Solomon Isds	SLB								07	COFFEE,TEA,COCOA,SPICES	1	No Quantity							2660			0
S3	2000	2000	2000	2	0	2	Export	554	New Zealand	NZL	124	Canada	CAN								07	COFFEE,TEA,COCOA,SPICES	1	No Quantity							30911			0
S3	2000	2000	2000	2	0	2	Export	554	New Zealand	NZL	156	China	CHN								07	COFFEE,TEA,COCOA,SPICES	1	No Quantity							27787			0
S3	2000	2000	2000	2	0	2	Export	554	New Zealand	NZL	184	Cook Isds	COK								07	COFFEE,TEA,COCOA,SPICES	1	No Quantity							219131			0
S3	2000	2000	2000	2	0	2	Export	554	New Zealand	NZL	242	Fiji	FJI								07	COFFEE,TEA,COCOA,SPICES	1	No Quantity							131153			0
S3	2000	2000	2000	2	0	2	Export	554	New Zealand	NZL	258	French Polynesia	PYF								07	COFFEE,TEA,COCOA,SPICES	1	No Quantity							33020			0
S3	2000	2000	2000	2	0	2	Export	554	New Zealand	NZL	276	Germany	DEU								07	COFFEE,TEA,COCOA,SPICES	1	No Quantity							52110			0
S3	2000	2000	2000	2	0	2	Export	554	New Zealand	NZL	316	Guam	GUM								07	COFFEE,TEA,COCOA,SPICES	1	No Quantity							55			0
S3	2000	2000	2000	2	0	2	Export	554	New Zealand	NZL	344	China, Hong Kong SAR	HKG								07	COFFEE,TEA,COCOA,SPICES	1	No Quantity							2731			0
S3	2000	2000	2000	2	0	2	Export	554	New Zealand	NZL	360	Indonesia	IDN								07	COFFEE,TEA,COCOA,SPICES	1	No Quantity							618364			0
S3	2000	2000	2000	2	0	2	Export	554	New Zealand	NZL	381	Italy	ITA								07	COFFEE,TEA,COCOA,SPICES	1	No Quantity							1526			0
S3	2000	2000	2000	2	0	2	Export	554	New Zealand	NZL	392	Japan	JPN								07	COFFEE,TEA,COCOA,SPICES	1	No Quantity							14344116			0
S3	2000	2000	2000	2	0	2	Export	554	New Zealand	NZL	410	Rep. of Korea	KOR								07	COFFEE,TEA,COCOA,SPICES	1	No Quantity							3020810			0
S3	2000	2000	2000	2	0	2	Export	554	New Zealand	NZL	458	Malaysia	MYS								07	COFFEE,TEA,COCOA,SPICES	1	No Quantity							146076			0
S3	2000	2000	2000	2	0	2	Export	554	New Zealand	NZL	490	Other Asia, nes									07	COFFEE,TEA,COCOA,SPICES	1	No Quantity							1607			0
S3	2000	2000	2000	2	0	2	Export	554	New Zealand	NZL	530	Neth. Antilles	ANT								07	COFFEE,TEA,COCOA,SPICES	1	No Quantity							36918			0
S3	2000	2000	2000	2	0	2	Export	554	New Zealand	NZL	540	New Caledonia	NCL								07	COFFEE,TEA,COCOA,SPICES	1	No Quantity							22221			0
S3	2000	2000	2000	2	0	2	Export	554	New Zealand	NZL	548	Vanuatu	VUT								07	COFFEE,TEA,COCOA,SPICES	1	No Quantity							10427			0
S3	2000	2000	2000	2	0	2	Export	554	New Zealand	NZL	570	Niue	NIU								07	COFFEE,TEA,COCOA,SPICES	1	No Quantity							20023			0
S3	2000	2000	2000	2	0	2	Export	554	New Zealand	NZL	574	Norfolk Isds	NFK								07	COFFEE,TEA,COCOA,SPICES	1	No Quantity							33837			0
S3	2000	2000	2000	2	0	2	Export	554	New Zealand	NZL	584	Marshall Isds	MHL								07	COFFEE,TEA,COCOA,SPICES	1	No Quantity							2242			0
S3	2000	2000	2000	2	0	2	Export	554	New Zealand	NZL	598	Papua New Guinea	PNG								07	COFFEE,TEA,COCOA,SPICES	1	No Quantity							2343			0
S3	2000	2000	2000	2	0	2	Export	554	New Zealand	NZL	608	Philippines	PHL								07	COFFEE,TEA,COCOA,SPICES	1	No Quantity							275381			0
S3	2000	2000	2000	2	0	2	Export	554	New Zealand	NZL	682	Saudi Arabia	SAU								07	COFFEE,TEA,COCOA,SPICES	1	No Quantity							480357			0
S3	2000	2000	2000	2	0	2	Export	554	New Zealand	NZL	699	India	IND								07	COFFEE,TEA,COCOA,SPICES	1	No Quantity							10321			0
S3	2000	2000	2000	2	0	2	Export	554	New Zealand	NZL	702	Singapore	SGP								07	COFFEE,TEA,COCOA,SPICES	1	No Quantity							355852			0
S3	2000	2000	2000	2	0	2	Export	554	New Zealand	NZL	710	South Africa	ZAF								07	COFFEE,TEA,COCOA,SPICES	1	No Quantity							839			0
S3	2000	2000	2000	2	0	2	Export	554	New Zealand	NZL	776	Tonga	TON								07	COFFEE,TEA,COCOA,SPICES	1	No Quantity							127299			0
S3	2000	2000	2000	2	0	2	Export	554	New Zealand	NZL	798	Tuvalu	TUV								07	COFFEE,TEA,COCOA,SPICES	1	No Quantity							24			0
S3	2000	2000	2000	2	0	2	Export	554	New Zealand	NZL	826	United Kingdom	GBR								07	COFFEE,TEA,COCOA,SPICES	1	No Quantity							3410			0
S3	2000	2000	2000	2	0	2	Export	554	New Zealand	NZL	842	USA	USA								07	COFFEE,TEA,COCOA,SPICES	1	No Quantity							51376			0
S3	2000	2000	2000	2	0	2	Export	554	New Zealand	NZL	862	Venezuela	VEN								07	COFFEE,TEA,COCOA,SPICES	1	No Quantity							154076			0
S3	2000	2000	2000	2	0	2	Export	554	New Zealand	NZL	876	Wallis and Futuna Isds	WLF								07	COFFEE,TEA,COCOA,SPICES	1	No Quantity							12741			0
S3	2000	2000	2000	2	0	2	Export	554	New Zealand	NZL	882	Samoa	WSM								07	COFFEE,TEA,COCOA,SPICES	1	No Quantity							105664			0
S3	2000	2000	2000	2	0	2	Export	558	Nicaragua	NIC	0	World	WLD								07	COFFEE,TEA,COCOA,SPICES	1	No Quantity							178715581			0
S3	2000	2000	2000	2	0	2	Export	558	Nicaragua	NIC	36	Australia	AUS								07	COFFEE,TEA,COCOA,SPICES	1	No Quantity							504011			0
S3	2000	2000	2000	2	0	2	Export	558	Nicaragua	NIC	40	Austria	AUT								07	COFFEE,TEA,COCOA,SPICES	1	No Quantity							635251			0
S3	2000	2000	2000	2	0	2	Export	558	Nicaragua	NIC	44	Bahamas	BHS								07	COFFEE,TEA,COCOA,SPICES	1	No Quantity							86531			0
S3	2000	2000	2000	2	0	2	Export	558	Nicaragua	NIC	56	Belgium	BEL								07	COFFEE,TEA,COCOA,SPICES	1	No Quantity							19603414			0
S3	2000	2000	2000	2	0	2	Export	558	Nicaragua	NIC	68	Bolivia (Plurinational State of)	BOL								07	COFFEE,TEA,COCOA,SPICES	1	No Quantity							993			0
S3	2000	2000	2000	2	0	2	Export	558	Nicaragua	NIC	124	Canada	CAN								07	COFFEE,TEA,COCOA,SPICES	1	No Quantity							4960337			0
S3	2000	2000	2000	2	0	2	Export	558	Nicaragua	NIC	188	Costa Rica	CRI								07	COFFEE,TEA,COCOA,SPICES	1	No Quantity							482968			0
S3	2000	2000	2000	2	0	2	Export	558	Nicaragua	NIC	208	Denmark	DNK								07	COFFEE,TEA,COCOA,SPICES	1	No Quantity							685816			0
S3	2000	2000	2000	2	0	2	Export	558	Nicaragua	NIC	222	El Salvador	SLV								07	COFFEE,TEA,COCOA,SPICES	1	No Quantity							3506332			0
S3	2000	2000	2000	2	0	2	Export	558	Nicaragua	NIC	246	Finland	FIN								07	COFFEE,TEA,COCOA,SPICES	1	No Quantity							2164425			0
S3	2000	2000	2000	2	0	2	Export	558	Nicaragua	NIC	251	France	FRA								07	COFFEE,TEA,COCOA,SPICES	1	No Quantity							5646779			0
S3	2000	2000	2000	2	0	2	Export	558	Nicaragua	NIC	276	Germany	DEU								07	COFFEE,TEA,COCOA,SPICES	1	No Quantity							46641718			0
S3	2000	2000	2000	2	0	2	Export	558	Nicaragua	NIC	320	Guatemala	GTM								07	COFFEE,TEA,COCOA,SPICES	1	No Quantity							1682243			0
S3	2000	2000	2000	2	0	2	Export	558	Nicaragua	NIC	340	Honduras	HND								07	COFFEE,TEA,COCOA,SPICES	1	No Quantity							119809			0
S3	2000	2000	2000	2	0	2	Export	558	Nicaragua	NIC	376	Israel	ISR								07	COFFEE,TEA,COCOA,SPICES	1	No Quantity							192400			0
S3	2000	2000	2000	2	0	2	Export	558	Nicaragua	NIC	381	Italy	ITA								07	COFFEE,TEA,COCOA,SPICES	1	No Quantity							3401094			0
S3	2000	2000	2000	2	0	2	Export	558	Nicaragua	NIC	392	Japan	JPN								07	COFFEE,TEA,COCOA,SPICES	1	No Quantity							1391291			0
S3	2000	2000	2000	2	0	2	Export	558	Nicaragua	NIC	408	Dem. People's Rep. of Korea	PRK								07	COFFEE,TEA,COCOA,SPICES	1	No Quantity							35813			0
S3	2000	2000	2000	2	0	2	Export	558	Nicaragua	NIC	490	Other Asia, nes									07	COFFEE,TEA,COCOA,SPICES	1	No Quantity							28337			0
S3	2000	2000	2000	2	0	2	Export	558	Nicaragua	NIC	504	Morocco	MAR								07	COFFEE,TEA,COCOA,SPICES	1	No Quantity							213630			0
S3	2000	2000	2000	2	0	2	Export	558	Nicaragua	NIC	528	Netherlands	NLD								07	COFFEE,TEA,COCOA,SPICES	1	No Quantity							3600653			0
S3	2000	2000	2000	2	0	2	Export	558	Nicaragua	NIC	579	Norway	NOR								07	COFFEE,TEA,COCOA,SPICES	1	No Quantity							159143			0
S3	2000	2000	2000	2	0	2	Export	558	Nicaragua	NIC	591	Panama	PAN								07	COFFEE,TEA,COCOA,SPICES	1	No Quantity							1200			0
S3	2000	2000	2000	2	0	2	Export	558	Nicaragua	NIC	620	Portugal	PRT								07	COFFEE,TEA,COCOA,SPICES	1	No Quantity							1014558			0
S3	2000	2000	2000	2	0	2	Export	558	Nicaragua	NIC	710	South Africa	ZAF								07	COFFEE,TEA,COCOA,SPICES	1	No Quantity							80640			0
S3	2000	2000	2000	2	0	2	Export	558	Nicaragua	NIC	724	Spain	ESP								07	COFFEE,TEA,COCOA,SPICES	1	No Quantity							7568838			0
S3	2000	2000	2000	2	0	2	Export	558	Nicaragua	NIC	748	Swaziland	SWZ								07	COFFEE,TEA,COCOA,SPICES	1	No Quantity							94875			0
S3	2000	2000	2000	2	0	2	Export	558	Nicaragua	NIC	752	Sweden	SWE								07	COFFEE,TEA,COCOA,SPICES	1	No Quantity							1204743			0
S3	2000	2000	2000	2	0	2	Export	558	Nicaragua	NIC	757	Switzerland	CHE								07	COFFEE,TEA,COCOA,SPICES	1	No Quantity							4588564			0
S3	2000	2000	2000	2	0	2	Export	558	Nicaragua	NIC	760	Syria	SYR								07	COFFEE,TEA,COCOA,SPICES	1	No Quantity							473007			0
S3	2000	2000	2000	2	0	2	Export	558	Nicaragua	NIC	780	Trinidad and Tobago	TTO								07	COFFEE,TEA,COCOA,SPICES	1	No Quantity							55764			0
S3	2000	2000	2000	2	0	2	Export	558	Nicaragua	NIC	784	United Arab Emirates	ARE								07	COFFEE,TEA,COCOA,SPICES	1	No Quantity							71250			0
S3	2000	2000	2000	2	0	2	Export	558	Nicaragua	NIC	826	United Kingdom	GBR								07	COFFEE,TEA,COCOA,SPICES	1	No Quantity							3872183			0
S3	2000	2000	2000	2	0	2	Export	558	Nicaragua	NIC	842	USA	USA								07	COFFEE,TEA,COCOA,SPICES	1	No Quantity							63805727			0
S3	2000	2000	2000	2	0	2	Export	558	Nicaragua	NIC	899	Areas, nes									07	COFFEE,TEA,COCOA,SPICES	1	No Quantity							141244			0
S3	2000	2000	2000	2	0	2	Export	554	New Zealand	NZL	0	World	WLD								08	ANIMAL FEED STUFF	1	No Quantity							79230201			0
S3	2000	2000	2000	2	0	2	Export	554	New Zealand	NZL	16	American Samoa	ASM								08	ANIMAL FEED STUFF	1	No Quantity							42716			0
S3	2000	2000	2000	2	0	2	Export	554	New Zealand	NZL	36	Australia	AUS								08	ANIMAL FEED STUFF	1	No Quantity							7717442			0
S3	2000	2000	2000	2	0	2	Export	554	New Zealand	NZL	50	Bangladesh	BGD								08	ANIMAL FEED STUFF	1	No Quantity							40707			0
S3	2000	2000	2000	2	0	2	Export	554	New Zealand	NZL	90	Solomon Isds	SLB								08	ANIMAL FEED STUFF	1	No Quantity							3063			0
S3	2000	2000	2000	2	0	2	Export	554	New Zealand	NZL	124	Canada	CAN								08	ANIMAL FEED STUFF	1	No Quantity							647447			0
S3	2000	2000	2000	2	0	2	Export	554	New Zealand	NZL	144	Sri Lanka	LKA								08	ANIMAL FEED STUFF	1	No Quantity							197662			0
S3	2000	2000	2000	2	0	2	Export	554	New Zealand	NZL	152	Chile	CHL								08	ANIMAL FEED STUFF	1	No Quantity							653			0
S3	2000	2000	2000	2	0	2	Export	554	New Zealand	NZL	156	China	CHN								08	ANIMAL FEED STUFF	1	No Quantity							18499139			0
S3	2000	2000	2000	2	0	2	Export	554	New Zealand	NZL	184	Cook Isds	COK								08	ANIMAL FEED STUFF	1	No Quantity							208473			0
S3	2000	2000	2000	2	0	2	Export	554	New Zealand	NZL	208	Denmark	DNK								08	ANIMAL FEED STUFF	1	No Quantity							18827			0
S3	2000	2000	2000	2	0	2	Export	554	New Zealand	NZL	222	El Salvador	SLV								08	ANIMAL FEED STUFF	1	No Quantity							15808			0
S3	2000	2000	2000	2	0	2	Export	554	New Zealand	NZL	242	Fiji	FJI								08	ANIMAL FEED STUFF	1	No Quantity							869887			0
S3	2000	2000	2000	2	0	2	Export	554	New Zealand	NZL	246	Finland	FIN								08	ANIMAL FEED STUFF	1	No Quantity							183102			0
S3	2000	2000	2000	2	0	2	Export	554	New Zealand	NZL	258	French Polynesia	PYF								08	ANIMAL FEED STUFF	1	No Quantity							308033			0
S3	2000	2000	2000	2	0	2	Export	554	New Zealand	NZL	276	Germany	DEU								08	ANIMAL FEED STUFF	1	No Quantity							1557269			0
S3	2000	2000	2000	2	0	2	Export	554	New Zealand	NZL	344	China, Hong Kong SAR	HKG								08	ANIMAL FEED STUFF	1	No Quantity							377943			0
S3	2000	2000	2000	2	0	2	Export	554	New Zealand	NZL	360	Indonesia	IDN								08	ANIMAL FEED STUFF	1	No Quantity							9865065			0
S3	2000	2000	2000	2	0	2	Export	554	New Zealand	NZL	376	Israel	ISR								08	ANIMAL FEED STUFF	1	No Quantity							47995			0
S3	2000	2000	2000	2	0	2	Export	554	New Zealand	NZL	392	Japan	JPN								08	ANIMAL FEED STUFF	1	No Quantity							12764899			0
S3	2000	2000	2000	2	0	2	Export	554	New Zealand	NZL	410	Rep. of Korea	KOR								08	ANIMAL FEED STUFF	1	No Quantity							308336			0
S3	2000	2000	2000	2	0	2	Export	554	New Zealand	NZL	440	Lithuania	LTU								08	ANIMAL FEED STUFF	1	No Quantity							20043			0
S3	2000	2000	2000	2	0	2	Export	554	New Zealand	NZL	458	Malaysia	MYS								08	ANIMAL FEED STUFF	1	No Quantity							2273880			0
S3	2000	2000	2000	2	0	2	Export	554	New Zealand	NZL	490	Other Asia, nes									08	ANIMAL FEED STUFF	1	No Quantity							2113876			0
S3	2000	2000	2000	2	0	2	Export	554	New Zealand	NZL	496	Mongolia	MNG								08	ANIMAL FEED STUFF	1	No Quantity							12599			0
S3	2000	2000	2000	2	0	2	Export	554	New Zealand	NZL	528	Netherlands	NLD								08	ANIMAL FEED STUFF	1	No Quantity							3506447			0
S3	2000	2000	2000	2	0	2	Export	554	New Zealand	NZL	540	New Caledonia	NCL								08	ANIMAL FEED STUFF	1	No Quantity							288577			0
S3	2000	2000	2000	2	0	2	Export	554	New Zealand	NZL	548	Vanuatu	VUT								08	ANIMAL FEED STUFF	1	No Quantity							15709			0
S3	2000	2000	2000	2	0	2	Export	554	New Zealand	NZL	570	Niue	NIU								08	ANIMAL FEED STUFF	1	No Quantity							13229			0
S3	2000	2000	2000	2	0	2	Export	554	New Zealand	NZL	574	Norfolk Isds	NFK								08	ANIMAL FEED STUFF	1	No Quantity							41137			0
S3	2000	2000	2000	2	0	2	Export	554	New Zealand	NZL	579	Norway	NOR								08	ANIMAL FEED STUFF	1	No Quantity							36729			0
S3	2000	2000	2000	2	0	2	Export	554	New Zealand	NZL	598	Papua New Guinea	PNG								08	ANIMAL FEED STUFF	1	No Quantity							725185			0
S3	2000	2000	2000	2	0	2	Export	554	New Zealand	NZL	608	Philippines	PHL								08	ANIMAL FEED STUFF	1	No Quantity							339984			0
S3	2000	2000	2000	2	0	2	Export	554	New Zealand	NZL	626	Timor-Leste	TLS								08	ANIMAL FEED STUFF	1	No Quantity							37860			0
S3	2000	2000	2000	2	0	2	Export	554	New Zealand	NZL	682	Saudi Arabia	SAU								08	ANIMAL FEED STUFF	1	No Quantity							801794			0
S3	2000	2000	2000	2	0	2	Export	554	New Zealand	NZL	690	Seychelles	SYC								08	ANIMAL FEED STUFF	1	No Quantity							887			0
S3	2000	2000	2000	2	0	2	Export	554	New Zealand	NZL	699	India	IND								08	ANIMAL FEED STUFF	1	No Quantity							42596			0
S3	2000	2000	2000	2	0	2	Export	554	New Zealand	NZL	702	Singapore	SGP								08	ANIMAL FEED STUFF	1	No Quantity							849232			0
S3	2000	2000	2000	2	0	2	Export	554	New Zealand	NZL	704	Viet Nam	VNM								08	ANIMAL FEED STUFF	1	No Quantity							686173			0
S3	2000	2000	2000	2	0	2	Export	554	New Zealand	NZL	752	Sweden	SWE								08	ANIMAL FEED STUFF	1	No Quantity							50206			0
S3	2000	2000	2000	2	0	2	Export	554	New Zealand	NZL	764	Thailand	THA								08	ANIMAL FEED STUFF	1	No Quantity							366863			0
S3	2000	2000	2000	2	0	2	Export	554	New Zealand	NZL	776	Tonga	TON								08	ANIMAL FEED STUFF	1	No Quantity							310547			0
S3	2000	2000	2000	2	0	2	Export	554	New Zealand	NZL	784	United Arab Emirates	ARE								08	ANIMAL FEED STUFF	1	No Quantity							31415			0
S3	2000	2000	2000	2	0	2	Export	554	New Zealand	NZL	818	Egypt	EGY								08	ANIMAL FEED STUFF	1	No Quantity							1008255			0
S3	2000	2000	2000	2	0	2	Export	554	New Zealand	NZL	826	United Kingdom	GBR								08	ANIMAL FEED STUFF	1	No Quantity							336153			0
S3	2000	2000	2000	2	0	2	Export	554	New Zealand	NZL	842	USA	USA								08	ANIMAL FEED STUFF	1	No Quantity							11497665			0
S3	2000	2000	2000	2	0	2	Export	554	New Zealand	NZL	876	Wallis and Futuna Isds	WLF								08	ANIMAL FEED STUFF	1	No Quantity							9190			0
S3	2000	2000	2000	2	0	2	Export	554	New Zealand	NZL	882	Samoa	WSM								08	ANIMAL FEED STUFF	1	No Quantity							139503			0
S3	2000	2000	2000	2	0	2	Export	558	Nicaragua	NIC	0	World	WLD								08	ANIMAL FEED STUFF	1	No Quantity							2018896			0
S3	2000	2000	2000	2	0	2	Export	558	Nicaragua	NIC	188	Costa Rica	CRI								08	ANIMAL FEED STUFF	1	No Quantity							835349			0
S3	2000	2000	2000	2	0	2	Export	558	Nicaragua	NIC	222	El Salvador	SLV								08	ANIMAL FEED STUFF	1	No Quantity							827247			0
S3	2000	2000	2000	2	0	2	Export	558	Nicaragua	NIC	320	Guatemala	GTM								08	ANIMAL FEED STUFF	1	No Quantity							27270			0
S3	2000	2000	2000	2	0	2	Export	558	Nicaragua	NIC	340	Honduras	HND								08	ANIMAL FEED STUFF	1	No Quantity							328189			0
S3	2000	2000	2000	2	0	2	Export	558	Nicaragua	NIC	842	USA	USA								08	ANIMAL FEED STUFF	1	No Quantity							840			0
S3	2000	2000	2000	2	0	2	Export	554	New Zealand	NZL	0	World	WLD								09	MISC.EDIBLE PRODUCTS ETC	1	No Quantity							147892180			0
S3	2000	2000	2000	2	0	2	Export	554	New Zealand	NZL	16	American Samoa	ASM								09	MISC.EDIBLE PRODUCTS ETC	1	No Quantity							1182980			0
S3	2000	2000	2000	2	0	2	Export	554	New Zealand	NZL	36	Australia	AUS								09	MISC.EDIBLE PRODUCTS ETC	1	No Quantity							51044562			0
S3	2000	2000	2000	2	0	2	Export	554	New Zealand	NZL	40	Austria	AUT								09	MISC.EDIBLE PRODUCTS ETC	1	No Quantity							2435			0
S3	2000	2000	2000	2	0	2	Export	554	New Zealand	NZL	48	Bahrain	BHR								09	MISC.EDIBLE PRODUCTS ETC	1	No Quantity							7433			0
S3	2000	2000	2000	2	0	2	Export	554	New Zealand	NZL	50	Bangladesh	BGD								09	MISC.EDIBLE PRODUCTS ETC	1	No Quantity							15664			0
S3	2000	2000	2000	2	0	2	Export	554	New Zealand	NZL	56	Belgium	BEL								09	MISC.EDIBLE PRODUCTS ETC	1	No Quantity							11368			0
S3	2000	2000	2000	2	0	2	Export	554	New Zealand	NZL	90	Solomon Isds	SLB								09	MISC.EDIBLE PRODUCTS ETC	1	No Quantity							51006			0
S3	2000	2000	2000	2	0	2	Export	554	New Zealand	NZL	96	Brunei Darussalam	BRN								09	MISC.EDIBLE PRODUCTS ETC	1	No Quantity							3651			0
S3	2000	2000	2000	2	0	2	Export	554	New Zealand	NZL	124	Canada	CAN								09	MISC.EDIBLE PRODUCTS ETC	1	No Quantity							4321388			0
S3	2000	2000	2000	2	0	2	Export	554	New Zealand	NZL	144	Sri Lanka	LKA								09	MISC.EDIBLE PRODUCTS ETC	1	No Quantity							18835			0
S3	2000	2000	2000	2	0	2	Export	554	New Zealand	NZL	156	China	CHN								09	MISC.EDIBLE PRODUCTS ETC	1	No Quantity							657845			0
S3	2000	2000	2000	2	0	2	Export	554	New Zealand	NZL	184	Cook Isds	COK								09	MISC.EDIBLE PRODUCTS ETC	1	No Quantity							711118			0
S3	2000	2000	2000	2	0	2	Export	554	New Zealand	NZL	208	Denmark	DNK								09	MISC.EDIBLE PRODUCTS ETC	1	No Quantity							28460			0
S3	2000	2000	2000	2	0	2	Export	554	New Zealand	NZL	242	Fiji	FJI								09	MISC.EDIBLE PRODUCTS ETC	1	No Quantity							933078			0
S3	2000	2000	2000	2	0	2	Export	554	New Zealand	NZL	251	France	FRA								09	MISC.EDIBLE PRODUCTS ETC	1	No Quantity							2613			0
S3	2000	2000	2000	2	0	2	Export	554	New Zealand	NZL	258	French Polynesia	PYF								09	MISC.EDIBLE PRODUCTS ETC	1	No Quantity							400141			0
S3	2000	2000	2000	2	0	2	Export	554	New Zealand	NZL	276	Germany	DEU								09	MISC.EDIBLE PRODUCTS ETC	1	No Quantity							254404			0
S3	2000	2000	2000	2	0	2	Export	554	New Zealand	NZL	296	Kiribati	KIR								09	MISC.EDIBLE PRODUCTS ETC	1	No Quantity							102275			0
S3	2000	2000	2000	2	0	2	Export	554	New Zealand	NZL	316	Guam	GUM								09	MISC.EDIBLE PRODUCTS ETC	1	No Quantity							28587			0
S3	2000	2000	2000	2	0	2	Export	554	New Zealand	NZL	344	China, Hong Kong SAR	HKG								09	MISC.EDIBLE PRODUCTS ETC	1	No Quantity							2543533			0
S3	2000	2000	2000	2	0	2	Export	554	New Zealand	NZL	348	Hungary	HUN								09	MISC.EDIBLE PRODUCTS ETC	1	No Quantity							5461			0
S3	2000	2000	2000	2	0	2	Export	554	New Zealand	NZL	360	Indonesia	IDN								09	MISC.EDIBLE PRODUCTS ETC	1	No Quantity							179855			0
S3	2000	2000	2000	2	0	2	Export	554	New Zealand	NZL	372	Ireland	IRL								09	MISC.EDIBLE PRODUCTS ETC	1	No Quantity							491			0
S3	2000	2000	2000	2	0	2	Export	554	New Zealand	NZL	376	Israel	ISR								09	MISC.EDIBLE PRODUCTS ETC	1	No Quantity							6455			0
S3	2000	2000	2000	2	0	2	Export	554	New Zealand	NZL	381	Italy	ITA								09	MISC.EDIBLE PRODUCTS ETC	1	No Quantity							47544			0
S3	2000	2000	2000	2	0	2	Export	554	New Zealand	NZL	392	Japan	JPN								09	MISC.EDIBLE PRODUCTS ETC	1	No Quantity							39053646			0
S3	2000	2000	2000	2	0	2	Export	554	New Zealand	NZL	400	Jordan	JOR								09	MISC.EDIBLE PRODUCTS ETC	1	No Quantity							33195			0
S3	2000	2000	2000	2	0	2	Export	554	New Zealand	NZL	410	Rep. of Korea	KOR								09	MISC.EDIBLE PRODUCTS ETC	1	No Quantity							1587982			0
S3	2000	2000	2000	2	0	2	Export	554	New Zealand	NZL	422	Lebanon	LBN								09	MISC.EDIBLE PRODUCTS ETC	1	No Quantity							101850			0
S3	2000	2000	2000	2	0	2	Export	554	New Zealand	NZL	458	Malaysia	MYS								09	MISC.EDIBLE PRODUCTS ETC	1	No Quantity							2322582			0
S3	2000	2000	2000	2	0	2	Export	554	New Zealand	NZL	480	Mauritius	MUS								09	MISC.EDIBLE PRODUCTS ETC	1	No Quantity							4790			0
S3	2000	2000	2000	2	0	2	Export	554	New Zealand	NZL	490	Other Asia, nes									09	MISC.EDIBLE PRODUCTS ETC	1	No Quantity							1218882			0
S3	2000	2000	2000	2	0	2	Export	554	New Zealand	NZL	516	Namibia	NAM								09	MISC.EDIBLE PRODUCTS ETC	1	No Quantity							1818			0
S3	2000	2000	2000	2	0	2	Export	554	New Zealand	NZL	520	Nauru	NRU								09	MISC.EDIBLE PRODUCTS ETC	1	No Quantity							4885			0
S3	2000	2000	2000	2	0	2	Export	554	New Zealand	NZL	528	Netherlands	NLD								09	MISC.EDIBLE PRODUCTS ETC	1	No Quantity							46783			0
S3	2000	2000	2000	2	0	2	Export	554	New Zealand	NZL	540	New Caledonia	NCL								09	MISC.EDIBLE PRODUCTS ETC	1	No Quantity							155216			0
S3	2000	2000	2000	2	0	2	Export	554	New Zealand	NZL	548	Vanuatu	VUT								09	MISC.EDIBLE PRODUCTS ETC	1	No Quantity							475889			0
S3	2000	2000	2000	2	0	2	Export	554	New Zealand	NZL	570	Niue	NIU								09	MISC.EDIBLE PRODUCTS ETC	1	No Quantity							147218			0
S3	2000	2000	2000	2	0	2	Export	554	New Zealand	NZL	574	Norfolk Isds	NFK								09	MISC.EDIBLE PRODUCTS ETC	1	No Quantity							55389			0
S3	2000	2000	2000	2	0	2	Export	554	New Zealand	NZL	579	Norway	NOR								09	MISC.EDIBLE PRODUCTS ETC	1	No Quantity							878			0
S3	2000	2000	2000	2	0	2	Export	554	New Zealand	NZL	580	N. Mariana Isds	MNP								09	MISC.EDIBLE PRODUCTS ETC	1	No Quantity							55615			0
S3	2000	2000	2000	2	0	2	Export	554	New Zealand	NZL	598	Papua New Guinea	PNG								09	MISC.EDIBLE PRODUCTS ETC	1	No Quantity							301485			0
S3	2000	2000	2000	2	0	2	Export	554	New Zealand	NZL	604	Peru	PER								09	MISC.EDIBLE PRODUCTS ETC	1	No Quantity							33533			0
S3	2000	2000	2000	2	0	2	Export	554	New Zealand	NZL	608	Philippines	PHL								09	MISC.EDIBLE PRODUCTS ETC	1	No Quantity							3894151			0
S3	2000	2000	2000	2	0	2	Export	554	New Zealand	NZL	616	Poland	POL								09	MISC.EDIBLE PRODUCTS ETC	1	No Quantity							10299			0
S3	2000	2000	2000	2	0	2	Export	554	New Zealand	NZL	620	Portugal	PRT								09	MISC.EDIBLE PRODUCTS ETC	1	No Quantity							1426			0
S3	2000	2000	2000	2	0	2	Export	554	New Zealand	NZL	626	Timor-Leste	TLS								09	MISC.EDIBLE PRODUCTS ETC	1	No Quantity							5639			0
S3	2000	2000	2000	2	0	2	Export	554	New Zealand	NZL	634	Qatar	QAT								09	MISC.EDIBLE PRODUCTS ETC	1	No Quantity							105			0
S3	2000	2000	2000	2	0	2	Export	554	New Zealand	NZL	682	Saudi Arabia	SAU								09	MISC.EDIBLE PRODUCTS ETC	1	No Quantity							57935			0
S3	2000	2000	2000	2	0	2	Export	554	New Zealand	NZL	699	India	IND								09	MISC.EDIBLE PRODUCTS ETC	1	No Quantity							21219			0
S3	2000	2000	2000	2	0	2	Export	554	New Zealand	NZL	702	Singapore	SGP								09	MISC.EDIBLE PRODUCTS ETC	1	No Quantity							2465636			0
S3	2000	2000	2000	2	0	2	Export	554	New Zealand	NZL	704	Viet Nam	VNM								09	MISC.EDIBLE PRODUCTS ETC	1	No Quantity							698499			0
S3	2000	2000	2000	2	0	2	Export	554	New Zealand	NZL	710	South Africa	ZAF								09	MISC.EDIBLE PRODUCTS ETC	1	No Quantity							598777			0
S3	2000	2000	2000	2	0	2	Export	554	New Zealand	NZL	724	Spain	ESP								09	MISC.EDIBLE PRODUCTS ETC	1	No Quantity							19089			0
S3	2000	2000	2000	2	0	2	Export	554	New Zealand	NZL	752	Sweden	SWE								09	MISC.EDIBLE PRODUCTS ETC	1	No Quantity							144455			0
S3	2000	2000	2000	2	0	2	Export	554	New Zealand	NZL	757	Switzerland	CHE								09	MISC.EDIBLE PRODUCTS ETC	1	No Quantity							27552			0
S3	2000	2000	2000	2	0	2	Export	554	New Zealand	NZL	764	Thailand	THA								09	MISC.EDIBLE PRODUCTS ETC	1	No Quantity							7916439			0
S3	2000	2000	2000	2	0	2	Export	554	New Zealand	NZL	776	Tonga	TON								09	MISC.EDIBLE PRODUCTS ETC	1	No Quantity							1579725			0
S3	2000	2000	2000	2	0	2	Export	554	New Zealand	NZL	780	Trinidad and Tobago	TTO								09	MISC.EDIBLE PRODUCTS ETC	1	No Quantity							8338			0
S3	2000	2000	2000	2	0	2	Export	554	New Zealand	NZL	784	United Arab Emirates	ARE								09	MISC.EDIBLE PRODUCTS ETC	1	No Quantity							11977			0
S3	2000	2000	2000	2	0	2	Export	554	New Zealand	NZL	788	Tunisia	TUN								09	MISC.EDIBLE PRODUCTS ETC	1	No Quantity							1351			0
S3	2000	2000	2000	2	0	2	Export	554	New Zealand	NZL	798	Tuvalu	TUV								09	MISC.EDIBLE PRODUCTS ETC	1	No Quantity							5284			0
S3	2000	2000	2000	2	0	2	Export	554	New Zealand	NZL	818	Egypt	EGY								09	MISC.EDIBLE PRODUCTS ETC	1	No Quantity							2216			0
S3	2000	2000	2000	2	0	2	Export	554	New Zealand	NZL	826	United Kingdom	GBR								09	MISC.EDIBLE PRODUCTS ETC	1	No Quantity							1511611			0
S3	2000	2000	2000	2	0	2	Export	554	New Zealand	NZL	842	USA	USA								09	MISC.EDIBLE PRODUCTS ETC	1	No Quantity							19602874			0
S3	2000	2000	2000	2	0	2	Export	554	New Zealand	NZL	876	Wallis and Futuna Isds	WLF								09	MISC.EDIBLE PRODUCTS ETC	1	No Quantity							48088			0
S3	2000	2000	2000	2	0	2	Export	554	New Zealand	NZL	882	Samoa	WSM								09	MISC.EDIBLE PRODUCTS ETC	1	No Quantity							1096674			0
S3	2000	2000	2000	2	0	2	Export	558	Nicaragua	NIC	0	World	WLD								09	MISC.EDIBLE PRODUCTS ETC	1	No Quantity							2098267			0
S3	2000	2000	2000	2	0	2	Export	558	Nicaragua	NIC	188	Costa Rica	CRI								09	MISC.EDIBLE PRODUCTS ETC	1	No Quantity							1161303			0
S3	2000	2000	2000	2	0	2	Export	558	Nicaragua	NIC	222	El Salvador	SLV								09	MISC.EDIBLE PRODUCTS ETC	1	No Quantity							39398			0
S3	2000	2000	2000	2	0	2	Export	558	Nicaragua	NIC	320	Guatemala	GTM								09	MISC.EDIBLE PRODUCTS ETC	1	No Quantity							19720			0
S3	2000	2000	2000	2	0	2	Export	558	Nicaragua	NIC	340	Honduras	HND								09	MISC.EDIBLE PRODUCTS ETC	1	No Quantity							133716			0
S3	2000	2000	2000	2	0	2	Export	558	Nicaragua	NIC	591	Panama	PAN								09	MISC.EDIBLE PRODUCTS ETC	1	No Quantity							722580			0
S3	2000	2000	2000	2	0	2	Export	558	Nicaragua	NIC	842	USA	USA								09	MISC.EDIBLE PRODUCTS ETC	1	No Quantity							21415			0
S3	2000	2000	2000	2	0	2	Export	558	Nicaragua	NIC	899	Areas, nes									09	MISC.EDIBLE PRODUCTS ETC	1	No Quantity							136			0
S3	2000	2000	2000	2	0	2	Export	554	New Zealand	NZL	0	World	WLD								11	BEVERAGES	1	No Quantity							156422079			0
S3	2000	2000	2000	2	0	2	Export	554	New Zealand	NZL	16	American Samoa	ASM								11	BEVERAGES	1	No Quantity							280396			0
S3	2000	2000	2000	2	0	2	Export	554	New Zealand	NZL	36	Australia	AUS								11	BEVERAGES	1	No Quantity							63404261			0
S3	2000	2000	2000	2	0	2	Export	554	New Zealand	NZL	40	Austria	AUT								11	BEVERAGES	1	No Quantity							30104			0
S3	2000	2000	2000	2	0	2	Export	554	New Zealand	NZL	44	Bahamas	BHS								11	BEVERAGES	1	No Quantity							3413			0
S3	2000	2000	2000	2	0	2	Export	554	New Zealand	NZL	48	Bahrain	BHR								11	BEVERAGES	1	No Quantity							156004			0
S3	2000	2000	2000	2	0	2	Export	554	New Zealand	NZL	56	Belgium	BEL								11	BEVERAGES	1	No Quantity							1645056			0
S3	2000	2000	2000	2	0	2	Export	554	New Zealand	NZL	76	Brazil	BRA								11	BEVERAGES	1	No Quantity							128418			0
S3	2000	2000	2000	2	0	2	Export	554	New Zealand	NZL	90	Solomon Isds	SLB								11	BEVERAGES	1	No Quantity							24397			0
S3	2000	2000	2000	2	0	2	Export	554	New Zealand	NZL	92	Br. Virgin Isds	VGB								11	BEVERAGES	1	No Quantity							3392			0
S3	2000	2000	2000	2	0	2	Export	554	New Zealand	NZL	116	Cambodia	KHM								11	BEVERAGES	1	No Quantity							19977			0
S3	2000	2000	2000	2	0	2	Export	554	New Zealand	NZL	124	Canada	CAN								11	BEVERAGES	1	No Quantity							3307869			0
S3	2000	2000	2000	2	0	2	Export	554	New Zealand	NZL	152	Chile	CHL								11	BEVERAGES	1	No Quantity							519			0
S3	2000	2000	2000	2	0	2	Export	554	New Zealand	NZL	156	China	CHN								11	BEVERAGES	1	No Quantity							55423			0
S3	2000	2000	2000	2	0	2	Export	554	New Zealand	NZL	184	Cook Isds	COK								11	BEVERAGES	1	No Quantity							1296270			0
S3	2000	2000	2000	2	0	2	Export	554	New Zealand	NZL	203	Czechia	CZE								11	BEVERAGES	1	No Quantity							795			0
S3	2000	2000	2000	2	0	2	Export	554	New Zealand	NZL	208	Denmark	DNK								11	BEVERAGES	1	No Quantity							1231687			0
S3	2000	2000	2000	2	0	2	Export	554	New Zealand	NZL	238	Falkland Isds (Malvinas)	FLK								11	BEVERAGES	1	No Quantity							11988			0
S3	2000	2000	2000	2	0	2	Export	554	New Zealand	NZL	242	Fiji	FJI								11	BEVERAGES	1	No Quantity							668593			0
S3	2000	2000	2000	2	0	2	Export	554	New Zealand	NZL	246	Finland	FIN								11	BEVERAGES	1	No Quantity							53177			0
S3	2000	2000	2000	2	0	2	Export	554	New Zealand	NZL	251	France	FRA								11	BEVERAGES	1	No Quantity							240995			0
S3	2000	2000	2000	2	0	2	Export	554	New Zealand	NZL	258	French Polynesia	PYF								11	BEVERAGES	1	No Quantity							150609			0
S3	2000	2000	2000	2	0	2	Export	554	New Zealand	NZL	276	Germany	DEU								11	BEVERAGES	1	No Quantity							1330702			0
S3	2000	2000	2000	2	0	2	Export	554	New Zealand	NZL	296	Kiribati	KIR								11	BEVERAGES	1	No Quantity							8270			0
S3	2000	2000	2000	2	0	2	Export	554	New Zealand	NZL	300	Greece	GRC								11	BEVERAGES	1	No Quantity							10213			0
S3	2000	2000	2000	2	0	2	Export	554	New Zealand	NZL	316	Guam	GUM								11	BEVERAGES	1	No Quantity							111136			0
S3	2000	2000	2000	2	0	2	Export	554	New Zealand	NZL	320	Guatemala	GTM								11	BEVERAGES	1	No Quantity							2954			0
S3	2000	2000	2000	2	0	2	Export	554	New Zealand	NZL	344	China, Hong Kong SAR	HKG								11	BEVERAGES	1	No Quantity							3150573			0
S3	2000	2000	2000	2	0	2	Export	554	New Zealand	NZL	352	Iceland	ISL								11	BEVERAGES	1	No Quantity							16948			0
S3	2000	2000	2000	2	0	2	Export	554	New Zealand	NZL	360	Indonesia	IDN								11	BEVERAGES	1	No Quantity							5902			0
S3	2000	2000	2000	2	0	2	Export	554	New Zealand	NZL	372	Ireland	IRL								11	BEVERAGES	1	No Quantity							937999			0
S3	2000	2000	2000	2	0	2	Export	554	New Zealand	NZL	376	Israel	ISR								11	BEVERAGES	1	No Quantity							1374			0
S3	2000	2000	2000	2	0	2	Export	554	New Zealand	NZL	381	Italy	ITA								11	BEVERAGES	1	No Quantity							77646			0
S3	2000	2000	2000	2	0	2	Export	554	New Zealand	NZL	392	Japan	JPN								11	BEVERAGES	1	No Quantity							3172835			0
S3	2000	2000	2000	2	0	2	Export	554	New Zealand	NZL	410	Rep. of Korea	KOR								11	BEVERAGES	1	No Quantity							633401			0
S3	2000	2000	2000	2	0	2	Export	554	New Zealand	NZL	442	Luxembourg	LUX								11	BEVERAGES	1	No Quantity							4265			0
S3	2000	2000	2000	2	0	2	Export	554	New Zealand	NZL	458	Malaysia	MYS								11	BEVERAGES	1	No Quantity							430678			0
S3	2000	2000	2000	2	0	2	Export	554	New Zealand	NZL	490	Other Asia, nes									11	BEVERAGES	1	No Quantity							74876			0
S3	2000	2000	2000	2	0	2	Export	554	New Zealand	NZL	512	Oman	OMN								11	BEVERAGES	1	No Quantity							7800			0
S3	2000	2000	2000	2	0	2	Export	554	New Zealand	NZL	520	Nauru	NRU								11	BEVERAGES	1	No Quantity							1045			0
S3	2000	2000	2000	2	0	2	Export	554	New Zealand	NZL	528	Netherlands	NLD								11	BEVERAGES	1	No Quantity							2887798			0
S3	2000	2000	2000	2	0	2	Export	554	New Zealand	NZL	540	New Caledonia	NCL								11	BEVERAGES	1	No Quantity							62437			0
S3	2000	2000	2000	2	0	2	Export	554	New Zealand	NZL	548	Vanuatu	VUT								11	BEVERAGES	1	No Quantity							41399			0
S3	2000	2000	2000	2	0	2	Export	554	New Zealand	NZL	570	Niue	NIU								11	BEVERAGES	1	No Quantity							112177			0
S3	2000	2000	2000	2	0	2	Export	554	New Zealand	NZL	574	Norfolk Isds	NFK								11	BEVERAGES	1	No Quantity							148198			0
S3	2000	2000	2000	2	0	2	Export	554	New Zealand	NZL	579	Norway	NOR								11	BEVERAGES	1	No Quantity							1985			0
S3	2000	2000	2000	2	0	2	Export	554	New Zealand	NZL	580	N. Mariana Isds	MNP								11	BEVERAGES	1	No Quantity							26637			0
S3	2000	2000	2000	2	0	2	Export	554	New Zealand	NZL	583	FS Micronesia	FSM								11	BEVERAGES	1	No Quantity							886			0
S3	2000	2000	2000	2	0	2	Export	554	New Zealand	NZL	598	Papua New Guinea	PNG								11	BEVERAGES	1	No Quantity							568652			0
S3	2000	2000	2000	2	0	2	Export	554	New Zealand	NZL	604	Peru	PER								11	BEVERAGES	1	No Quantity							1668			0
S3	2000	2000	2000	2	0	2	Export	554	New Zealand	NZL	608	Philippines	PHL								11	BEVERAGES	1	No Quantity							531136			0
S3	2000	2000	2000	2	0	2	Export	554	New Zealand	NZL	616	Poland	POL								11	BEVERAGES	1	No Quantity							3434			0
S3	2000	2000	2000	2	0	2	Export	554	New Zealand	NZL	643	Russian Federation	RUS								11	BEVERAGES	1	No Quantity							38080			0
S3	2000	2000	2000	2	0	2	Export	554	New Zealand	NZL	682	Saudi Arabia	SAU								11	BEVERAGES	1	No Quantity							4486			0
S3	2000	2000	2000	2	0	2	Export	554	New Zealand	NZL	699	India	IND								11	BEVERAGES	1	No Quantity							3393			0
S3	2000	2000	2000	2	0	2	Export	554	New Zealand	NZL	702	Singapore	SGP								11	BEVERAGES	1	No Quantity							1562053			0
S3	2000	2000	2000	2	0	2	Export	554	New Zealand	NZL	704	Viet Nam	VNM								11	BEVERAGES	1	No Quantity							3608			0
S3	2000	2000	2000	2	0	2	Export	554	New Zealand	NZL	710	South Africa	ZAF								11	BEVERAGES	1	No Quantity							1359030			0
S3	2000	2000	2000	2	0	2	Export	554	New Zealand	NZL	724	Spain	ESP								11	BEVERAGES	1	No Quantity							24916			0
S3	2000	2000	2000	2	0	2	Export	554	New Zealand	NZL	752	Sweden	SWE								11	BEVERAGES	1	No Quantity							659483			0
S3	2000	2000	2000	2	0	2	Export	554	New Zealand	NZL	757	Switzerland	CHE								11	BEVERAGES	1	No Quantity							328406			0
S3	2000	2000	2000	2	0	2	Export	554	New Zealand	NZL	764	Thailand	THA								11	BEVERAGES	1	No Quantity							321452			0
S3	2000	2000	2000	2	0	2	Export	554	New Zealand	NZL	776	Tonga	TON								11	BEVERAGES	1	No Quantity							487853			0
S3	2000	2000	2000	2	0	2	Export	554	New Zealand	NZL	784	United Arab Emirates	ARE								11	BEVERAGES	1	No Quantity							304814			0
S3	2000	2000	2000	2	0	2	Export	554	New Zealand	NZL	792	Turkey	TUR								11	BEVERAGES	1	No Quantity							50607			0
S3	2000	2000	2000	2	0	2	Export	554	New Zealand	NZL	798	Tuvalu	TUV								11	BEVERAGES	1	No Quantity							22242			0
S3	2000	2000	2000	2	0	2	Export	554	New Zealand	NZL	804	Ukraine	UKR								11	BEVERAGES	1	No Quantity							9620			0
S3	2000	2000	2000	2	0	2	Export	554	New Zealand	NZL	826	United Kingdom	GBR								11	BEVERAGES	1	No Quantity							41966429			0
S3	2000	2000	2000	2	0	2	Export	554	New Zealand	NZL	842	USA	USA								11	BEVERAGES	1	No Quantity							22015289			0
S3	2000	2000	2000	2	0	2	Export	554	New Zealand	NZL	876	Wallis and Futuna Isds	WLF								11	BEVERAGES	1	No Quantity							10944			0
S3	2000	2000	2000	2	0	2	Export	554	New Zealand	NZL	882	Samoa	WSM								11	BEVERAGES	1	No Quantity							171002			0
S3	2000	2000	2000	2	0	2	Export	558	Nicaragua	NIC	0	World	WLD								11	BEVERAGES	1	No Quantity							1372423			0
S3	2000	2000	2000	2	0	2	Export	558	Nicaragua	NIC	76	Brazil	BRA								11	BEVERAGES	1	No Quantity							14650			0
S3	2000	2000	2000	2	0	2	Export	558	Nicaragua	NIC	136	Cayman Isds	CYM								11	BEVERAGES	1	No Quantity							7850			0
S3	2000	2000	2000	2	0	2	Export	558	Nicaragua	NIC	188	Costa Rica	CRI								11	BEVERAGES	1	No Quantity							293890			0
S3	2000	2000	2000	2	0	2	Export	558	Nicaragua	NIC	222	El Salvador	SLV								11	BEVERAGES	1	No Quantity							78547			0
S3	2000	2000	2000	2	0	2	Export	558	Nicaragua	NIC	251	France	FRA								11	BEVERAGES	1	No Quantity							825			0
S3	2000	2000	2000	2	0	2	Export	558	Nicaragua	NIC	340	Honduras	HND								11	BEVERAGES	1	No Quantity							25457			0
S3	2000	2000	2000	2	0	2	Export	558	Nicaragua	NIC	484	Mexico	MEX								11	BEVERAGES	1	No Quantity							449541			0
S3	2000	2000	2000	2	0	2	Export	558	Nicaragua	NIC	581	United States Minor Outlying Islands	UMI								11	BEVERAGES	1	No Quantity							3220			0
S3	2000	2000	2000	2	0	2	Export	558	Nicaragua	NIC	591	Panama	PAN								11	BEVERAGES	1	No Quantity							146764			0
S3	2000	2000	2000	2	0	2	Export	558	Nicaragua	NIC	604	Peru	PER								11	BEVERAGES	1	No Quantity							44800			0
S3	2000	2000	2000	2	0	2	Export	558	Nicaragua	NIC	724	Spain	ESP								11	BEVERAGES	1	No Quantity							109700			0
S3	2000	2000	2000	2	0	2	Export	558	Nicaragua	NIC	842	USA	USA								11	BEVERAGES	1	No Quantity							197179			0
S3	2000	2000	2000	2	0	2	Export	554	New Zealand	NZL	0	World	WLD								12	TOBACCO,TOBACCO MANUFACT	1	No Quantity							3065971			0
S3	2000	2000	2000	2	0	2	Export	554	New Zealand	NZL	16	American Samoa	ASM								12	TOBACCO,TOBACCO MANUFACT	1	No Quantity							476			0
S3	2000	2000	2000	2	0	2	Export	554	New Zealand	NZL	36	Australia	AUS								12	TOBACCO,TOBACCO MANUFACT	1	No Quantity							1421180			0
S3	2000	2000	2000	2	0	2	Export	554	New Zealand	NZL	184	Cook Isds	COK								12	TOBACCO,TOBACCO MANUFACT	1	No Quantity							289367			0
S3	2000	2000	2000	2	0	2	Export	554	New Zealand	NZL	242	Fiji	FJI								12	TOBACCO,TOBACCO MANUFACT	1	No Quantity							7799			0
S3	2000	2000	2000	2	0	2	Export	554	New Zealand	NZL	258	French Polynesia	PYF								12	TOBACCO,TOBACCO MANUFACT	1	No Quantity							128921			0
S3	2000	2000	2000	2	0	2	Export	554	New Zealand	NZL	296	Kiribati	KIR								12	TOBACCO,TOBACCO MANUFACT	1	No Quantity							6898			0
S3	2000	2000	2000	2	0	2	Export	554	New Zealand	NZL	520	Nauru	NRU								12	TOBACCO,TOBACCO MANUFACT	1	No Quantity							28260			0
S3	2000	2000	2000	2	0	2	Export	554	New Zealand	NZL	528	Netherlands	NLD								12	TOBACCO,TOBACCO MANUFACT	1	No Quantity							1642			0
S3	2000	2000	2000	2	0	2	Export	554	New Zealand	NZL	540	New Caledonia	NCL								12	TOBACCO,TOBACCO MANUFACT	1	No Quantity							327016			0
S3	2000	2000	2000	2	0	2	Export	554	New Zealand	NZL	570	Niue	NIU								12	TOBACCO,TOBACCO MANUFACT	1	No Quantity							23071			0
S3	2000	2000	2000	2	0	2	Export	554	New Zealand	NZL	702	Singapore	SGP								12	TOBACCO,TOBACCO MANUFACT	1	No Quantity							12819			0
S3	2000	2000	2000	2	0	2	Export	554	New Zealand	NZL	776	Tonga	TON								12	TOBACCO,TOBACCO MANUFACT	1	No Quantity							263316			0
S3	2000	2000	2000	2	0	2	Export	554	New Zealand	NZL	798	Tuvalu	TUV								12	TOBACCO,TOBACCO MANUFACT	1	No Quantity							1218			0
S3	2000	2000	2000	2	0	2	Export	554	New Zealand	NZL	842	USA	USA								12	TOBACCO,TOBACCO MANUFACT	1	No Quantity							30648			0
S3	2000	2000	2000	2	0	2	Export	554	New Zealand	NZL	876	Wallis and Futuna Isds	WLF								12	TOBACCO,TOBACCO MANUFACT	1	No Quantity							87193			0
S3	2000	2000	2000	2	0	2	Export	554	New Zealand	NZL	882	Samoa	WSM								12	TOBACCO,TOBACCO MANUFACT	1	No Quantity							436149			0
S3	2000	2000	2000	2	0	2	Export	558	Nicaragua	NIC	0	World	WLD								12	TOBACCO,TOBACCO MANUFACT	1	No Quantity							12943122			0
S3	2000	2000	2000	2	0	2	Export	558	Nicaragua	NIC	40	Austria	AUT								12	TOBACCO,TOBACCO MANUFACT	1	No Quantity							15200			0
S3	2000	2000	2000	2	0	2	Export	558	Nicaragua	NIC	56	Belgium	BEL								12	TOBACCO,TOBACCO MANUFACT	1	No Quantity							21829			0
S3	2000	2000	2000	2	0	2	Export	558	Nicaragua	NIC	124	Canada	CAN								12	TOBACCO,TOBACCO MANUFACT	1	No Quantity							30604			0
S3	2000	2000	2000	2	0	2	Export	558	Nicaragua	NIC	188	Costa Rica	CRI								12	TOBACCO,TOBACCO MANUFACT	1	No Quantity							151464			0
S3	2000	2000	2000	2	0	2	Export	558	Nicaragua	NIC	203	Czechia	CZE								12	TOBACCO,TOBACCO MANUFACT	1	No Quantity							300			0
S3	2000	2000	2000	2	0	2	Export	558	Nicaragua	NIC	208	Denmark	DNK								12	TOBACCO,TOBACCO MANUFACT	1	No Quantity							5987			0
S3	2000	2000	2000	2	0	2	Export	558	Nicaragua	NIC	214	Dominican Rep.	DOM								12	TOBACCO,TOBACCO MANUFACT	1	No Quantity							1461001			0
S3	2000	2000	2000	2	0	2	Export	558	Nicaragua	NIC	218	Ecuador	ECU								12	TOBACCO,TOBACCO MANUFACT	1	No Quantity							18576			0
S3	2000	2000	2000	2	0	2	Export	558	Nicaragua	NIC	222	El Salvador	SLV								12	TOBACCO,TOBACCO MANUFACT	1	No Quantity							97600			0
S3	2000	2000	2000	2	0	2	Export	558	Nicaragua	NIC	251	France	FRA								12	TOBACCO,TOBACCO MANUFACT	1	No Quantity							26498			0
S3	2000	2000	2000	2	0	2	Export	558	Nicaragua	NIC	276	Germany	DEU								12	TOBACCO,TOBACCO MANUFACT	1	No Quantity							417547			0
S3	2000	2000	2000	2	0	2	Export	558	Nicaragua	NIC	300	Greece	GRC								12	TOBACCO,TOBACCO MANUFACT	1	No Quantity							7454			0
S3	2000	2000	2000	2	0	2	Export	558	Nicaragua	NIC	320	Guatemala	GTM								12	TOBACCO,TOBACCO MANUFACT	1	No Quantity							1546			0
S3	2000	2000	2000	2	0	2	Export	558	Nicaragua	NIC	340	Honduras	HND								12	TOBACCO,TOBACCO MANUFACT	1	No Quantity							3971745			0
S3	2000	2000	2000	2	0	2	Export	558	Nicaragua	NIC	372	Ireland	IRL								12	TOBACCO,TOBACCO MANUFACT	1	No Quantity							209700			0
S3	2000	2000	2000	2	0	2	Export	558	Nicaragua	NIC	484	Mexico	MEX								12	TOBACCO,TOBACCO MANUFACT	1	No Quantity							2650			0
S3	2000	2000	2000	2	0	2	Export	558	Nicaragua	NIC	490	Other Asia, nes									12	TOBACCO,TOBACCO MANUFACT	1	No Quantity							5247			0
S3	2000	2000	2000	2	0	2	Export	558	Nicaragua	NIC	528	Netherlands	NLD								12	TOBACCO,TOBACCO MANUFACT	1	No Quantity							21343			0
S3	2000	2000	2000	2	0	2	Export	558	Nicaragua	NIC	554	New Zealand	NZL								12	TOBACCO,TOBACCO MANUFACT	1	No Quantity							1404			0
S3	2000	2000	2000	2	0	2	Export	558	Nicaragua	NIC	579	Norway	NOR								12	TOBACCO,TOBACCO MANUFACT	1	No Quantity							4113			0
S3	2000	2000	2000	2	0	2	Export	558	Nicaragua	NIC	591	Panama	PAN								12	TOBACCO,TOBACCO MANUFACT	1	No Quantity							32225			0
S3	2000	2000	2000	2	0	2	Export	558	Nicaragua	NIC	643	Russian Federation	RUS								12	TOBACCO,TOBACCO MANUFACT	1	No Quantity							1000			0
S3	2000	2000	2000	2	0	2	Export	558	Nicaragua	NIC	724	Spain	ESP								12	TOBACCO,TOBACCO MANUFACT	1	No Quantity							101278			0
S3	2000	2000	2000	2	0	2	Export	558	Nicaragua	NIC	752	Sweden	SWE								12	TOBACCO,TOBACCO MANUFACT	1	No Quantity							24671			0
S3	2000	2000	2000	2	0	2	Export	558	Nicaragua	NIC	757	Switzerland	CHE								12	TOBACCO,TOBACCO MANUFACT	1	No Quantity							216202			0
S3	2000	2000	2000	2	0	2	Export	558	Nicaragua	NIC	842	USA	USA								12	TOBACCO,TOBACCO MANUFACT	1	No Quantity							6077922			0
S3	2000	2000	2000	2	0	2	Export	558	Nicaragua	NIC	899	Areas, nes									12	TOBACCO,TOBACCO MANUFACT	1	No Quantity							18018			0
S3	2000	2000	2000	2	0	2	Export	554	New Zealand	NZL	0	World	WLD								21	HIDES,SKINS,FURSKINS,RAW	1	No Quantity							160407077			0
S3	2000	2000	2000	2	0	2	Export	554	New Zealand	NZL	36	Australia	AUS								21	HIDES,SKINS,FURSKINS,RAW	1	No Quantity							336030			0
S3	2000	2000	2000	2	0	2	Export	554	New Zealand	NZL	56	Belgium	BEL								21	HIDES,SKINS,FURSKINS,RAW	1	No Quantity							5640101			0
S3	2000	2000	2000	2	0	2	Export	554	New Zealand	NZL	100	Bulgaria	BGR								21	HIDES,SKINS,FURSKINS,RAW	1	No Quantity							10112			0
S3	2000	2000	2000	2	0	2	Export	554	New Zealand	NZL	156	China	CHN								21	HIDES,SKINS,FURSKINS,RAW	1	No Quantity							17871110			0
S3	2000	2000	2000	2	0	2	Export	554	New Zealand	NZL	246	Finland	FIN								21	HIDES,SKINS,FURSKINS,RAW	1	No Quantity							66663			0
S3	2000	2000	2000	2	0	2	Export	554	New Zealand	NZL	251	France	FRA								21	HIDES,SKINS,FURSKINS,RAW	1	No Quantity							2924488			0
S3	2000	2000	2000	2	0	2	Export	554	New Zealand	NZL	276	Germany	DEU								21	HIDES,SKINS,FURSKINS,RAW	1	No Quantity							484570			0
S3	2000	2000	2000	2	0	2	Export	554	New Zealand	NZL	300	Greece	GRC								21	HIDES,SKINS,FURSKINS,RAW	1	No Quantity							529250			0
S3	2000	2000	2000	2	0	2	Export	554	New Zealand	NZL	344	China, Hong Kong SAR	HKG								21	HIDES,SKINS,FURSKINS,RAW	1	No Quantity							4177942			0
S3	2000	2000	2000	2	0	2	Export	554	New Zealand	NZL	360	Indonesia	IDN								21	HIDES,SKINS,FURSKINS,RAW	1	No Quantity							290788			0
S3	2000	2000	2000	2	0	2	Export	554	New Zealand	NZL	376	Israel	ISR								21	HIDES,SKINS,FURSKINS,RAW	1	No Quantity							40138			0
S3	2000	2000	2000	2	0	2	Export	554	New Zealand	NZL	381	Italy	ITA								21	HIDES,SKINS,FURSKINS,RAW	1	No Quantity							30058257			0
S3	2000	2000	2000	2	0	2	Export	554	New Zealand	NZL	392	Japan	JPN								21	HIDES,SKINS,FURSKINS,RAW	1	No Quantity							7826290			0
S3	2000	2000	2000	2	0	2	Export	554	New Zealand	NZL	410	Rep. of Korea	KOR								21	HIDES,SKINS,FURSKINS,RAW	1	No Quantity							69875000			0
S3	2000	2000	2000	2	0	2	Export	554	New Zealand	NZL	414	Kuwait	KWT								21	HIDES,SKINS,FURSKINS,RAW	1	No Quantity							139104			0
S3	2000	2000	2000	2	0	2	Export	554	New Zealand	NZL	484	Mexico	MEX								21	HIDES,SKINS,FURSKINS,RAW	1	No Quantity							2073865			0
S3	2000	2000	2000	2	0	2	Export	554	New Zealand	NZL	490	Other Asia, nes									21	HIDES,SKINS,FURSKINS,RAW	1	No Quantity							45676			0
S3	2000	2000	2000	2	0	2	Export	554	New Zealand	NZL	528	Netherlands	NLD								21	HIDES,SKINS,FURSKINS,RAW	1	No Quantity							774			0
S3	2000	2000	2000	2	0	2	Export	554	New Zealand	NZL	586	Pakistan	PAK								21	HIDES,SKINS,FURSKINS,RAW	1	No Quantity							96129			0
S3	2000	2000	2000	2	0	2	Export	554	New Zealand	NZL	616	Poland	POL								21	HIDES,SKINS,FURSKINS,RAW	1	No Quantity							81679			0
S3	2000	2000	2000	2	0	2	Export	554	New Zealand	NZL	642	Romania	ROU								21	HIDES,SKINS,FURSKINS,RAW	1	No Quantity							780433			0
S3	2000	2000	2000	2	0	2	Export	554	New Zealand	NZL	699	India	IND								21	HIDES,SKINS,FURSKINS,RAW	1	No Quantity							2134496			0
S3	2000	2000	2000	2	0	2	Export	554	New Zealand	NZL	710	South Africa	ZAF								21	HIDES,SKINS,FURSKINS,RAW	1	No Quantity							187482			0
S3	2000	2000	2000	2	0	2	Export	554	New Zealand	NZL	716	Zimbabwe	ZWE								21	HIDES,SKINS,FURSKINS,RAW	1	No Quantity							8433			0
S3	2000	2000	2000	2	0	2	Export	554	New Zealand	NZL	764	Thailand	THA								21	HIDES,SKINS,FURSKINS,RAW	1	No Quantity							2435149			0
S3	2000	2000	2000	2	0	2	Export	554	New Zealand	NZL	776	Tonga	TON								21	HIDES,SKINS,FURSKINS,RAW	1	No Quantity							14			0
S3	2000	2000	2000	2	0	2	Export	554	New Zealand	NZL	792	Turkey	TUR								21	HIDES,SKINS,FURSKINS,RAW	1	No Quantity							2947836			0
S3	2000	2000	2000	2	0	2	Export	554	New Zealand	NZL	826	United Kingdom	GBR								21	HIDES,SKINS,FURSKINS,RAW	1	No Quantity							5877378			0
S3	2000	2000	2000	2	0	2	Export	554	New Zealand	NZL	842	USA	USA								21	HIDES,SKINS,FURSKINS,RAW	1	No Quantity							2640934			0
S3	2000	2000	2000	2	0	2	Export	554	New Zealand	NZL	858	Uruguay	URY								21	HIDES,SKINS,FURSKINS,RAW	1	No Quantity							826956			0
S3	2000	2000	2000	2	0	2	Export	558	Nicaragua	NIC	0	World	WLD								21	HIDES,SKINS,FURSKINS,RAW	1	No Quantity							459785			0
S3	2000	2000	2000	2	0	2	Export	558	Nicaragua	NIC	188	Costa Rica	CRI								21	HIDES,SKINS,FURSKINS,RAW	1	No Quantity							219793			0
S3	2000	2000	2000	2	0	2	Export	558	Nicaragua	NIC	222	El Salvador	SLV								21	HIDES,SKINS,FURSKINS,RAW	1	No Quantity							9592			0
S3	2000	2000	2000	2	0	2	Export	558	Nicaragua	NIC	320	Guatemala	GTM								21	HIDES,SKINS,FURSKINS,RAW	1	No Quantity							18036			0
S3	2000	2000	2000	2	0	2	Export	558	Nicaragua	NIC	340	Honduras	HND								21	HIDES,SKINS,FURSKINS,RAW	1	No Quantity							36916			0
S3	2000	2000	2000	2	0	2	Export	558	Nicaragua	NIC	381	Italy	ITA								21	HIDES,SKINS,FURSKINS,RAW	1	No Quantity							12750			0
S3	2000	2000	2000	2	0	2	Export	558	Nicaragua	NIC	484	Mexico	MEX								21	HIDES,SKINS,FURSKINS,RAW	1	No Quantity							126573			0
S3	2000	2000	2000	2	0	2	Export	558	Nicaragua	NIC	842	USA	USA								21	HIDES,SKINS,FURSKINS,RAW	1	No Quantity							36125			0
S3	2000	2000	2000	2	0	2	Export	554	New Zealand	NZL	0	World	WLD								22	OIL SEED,OLEAGINUS FRUIT	1	No Quantity							787980			0
S3	2000	2000	2000	2	0	2	Export	554	New Zealand	NZL	16	American Samoa	ASM								22	OIL SEED,OLEAGINUS FRUIT	1	No Quantity							335			0
S3	2000	2000	2000	2	0	2	Export	554	New Zealand	NZL	36	Australia	AUS								22	OIL SEED,OLEAGINUS FRUIT	1	No Quantity							277926			0
S3	2000	2000	2000	2	0	2	Export	554	New Zealand	NZL	90	Solomon Isds	SLB								22	OIL SEED,OLEAGINUS FRUIT	1	No Quantity							217			0
S3	2000	2000	2000	2	0	2	Export	554	New Zealand	NZL	124	Canada	CAN								22	OIL SEED,OLEAGINUS FRUIT	1	No Quantity							31166			0
S3	2000	2000	2000	2	0	2	Export	554	New Zealand	NZL	184	Cook Isds	COK								22	OIL SEED,OLEAGINUS FRUIT	1	No Quantity							717			0
S3	2000	2000	2000	2	0	2	Export	554	New Zealand	NZL	242	Fiji	FJI								22	OIL SEED,OLEAGINUS FRUIT	1	No Quantity							5666			0
S3	2000	2000	2000	2	0	2	Export	554	New Zealand	NZL	258	French Polynesia	PYF								22	OIL SEED,OLEAGINUS FRUIT	1	No Quantity							1042			0
S3	2000	2000	2000	2	0	2	Export	554	New Zealand	NZL	276	Germany	DEU								22	OIL SEED,OLEAGINUS FRUIT	1	No Quantity							8682			0
S3	2000	2000	2000	2	0	2	Export	554	New Zealand	NZL	344	China, Hong Kong SAR	HKG								22	OIL SEED,OLEAGINUS FRUIT	1	No Quantity							31962			0
S3	2000	2000	2000	2	0	2	Export	554	New Zealand	NZL	360	Indonesia	IDN								22	OIL SEED,OLEAGINUS FRUIT	1	No Quantity							2727			0
S3	2000	2000	2000	2	0	2	Export	554	New Zealand	NZL	392	Japan	JPN								22	OIL SEED,OLEAGINUS FRUIT	1	No Quantity							6426			0
S3	2000	2000	2000	2	0	2	Export	554	New Zealand	NZL	410	Rep. of Korea	KOR								22	OIL SEED,OLEAGINUS FRUIT	1	No Quantity							7982			0
S3	2000	2000	2000	2	0	2	Export	554	New Zealand	NZL	490	Other Asia, nes									22	OIL SEED,OLEAGINUS FRUIT	1	No Quantity							5467			0
S3	2000	2000	2000	2	0	2	Export	554	New Zealand	NZL	528	Netherlands	NLD								22	OIL SEED,OLEAGINUS FRUIT	1	No Quantity							34783			0
S3	2000	2000	2000	2	0	2	Export	554	New Zealand	NZL	540	New Caledonia	NCL								22	OIL SEED,OLEAGINUS FRUIT	1	No Quantity							871			0
S3	2000	2000	2000	2	0	2	Export	554	New Zealand	NZL	548	Vanuatu	VUT								22	OIL SEED,OLEAGINUS FRUIT	1	No Quantity							6			0
S3	2000	2000	2000	2	0	2	Export	554	New Zealand	NZL	570	Niue	NIU								22	OIL SEED,OLEAGINUS FRUIT	1	No Quantity							642			0
S3	2000	2000	2000	2	0	2	Export	554	New Zealand	NZL	608	Philippines	PHL								22	OIL SEED,OLEAGINUS FRUIT	1	No Quantity							7652			0
S3	2000	2000	2000	2	0	2	Export	554	New Zealand	NZL	702	Singapore	SGP								22	OIL SEED,OLEAGINUS FRUIT	1	No Quantity							27196			0
S3	2000	2000	2000	2	0	2	Export	554	New Zealand	NZL	704	Viet Nam	VNM								22	OIL SEED,OLEAGINUS FRUIT	1	No Quantity							16146			0
S3	2000	2000	2000	2	0	2	Export	554	New Zealand	NZL	710	South Africa	ZAF								22	OIL SEED,OLEAGINUS FRUIT	1	No Quantity							15115			0
S3	2000	2000	2000	2	0	2	Export	554	New Zealand	NZL	764	Thailand	THA								22	OIL SEED,OLEAGINUS FRUIT	1	No Quantity							74124			0
S3	2000	2000	2000	2	0	2	Export	554	New Zealand	NZL	776	Tonga	TON								22	OIL SEED,OLEAGINUS FRUIT	1	No Quantity							175			0
S3	2000	2000	2000	2	0	2	Export	554	New Zealand	NZL	826	United Kingdom	GBR								22	OIL SEED,OLEAGINUS FRUIT	1	No Quantity							9276			0
S3	2000	2000	2000	2	0	2	Export	554	New Zealand	NZL	842	USA	USA								22	OIL SEED,OLEAGINUS FRUIT	1	No Quantity							216759			0
S3	2000	2000	2000	2	0	2	Export	554	New Zealand	NZL	858	Uruguay	URY								22	OIL SEED,OLEAGINUS FRUIT	1	No Quantity							751			0
S3	2000	2000	2000	2	0	2	Export	554	New Zealand	NZL	882	Samoa	WSM								22	OIL SEED,OLEAGINUS FRUIT	1	No Quantity							4169			0
S3	2000	2000	2000	2	0	2	Export	558	Nicaragua	NIC	0	World	WLD								22	OIL SEED,OLEAGINUS FRUIT	1	No Quantity							32926095			0
S3	2000	2000	2000	2	0	2	Export	558	Nicaragua	NIC	124	Canada	CAN								22	OIL SEED,OLEAGINUS FRUIT	1	No Quantity							513027			0
S3	2000	2000	2000	2	0	2	Export	558	Nicaragua	NIC	170	Colombia	COL								22	OIL SEED,OLEAGINUS FRUIT	1	No Quantity							50342			0
S3	2000	2000	2000	2	0	2	Export	558	Nicaragua	NIC	188	Costa Rica	CRI								22	OIL SEED,OLEAGINUS FRUIT	1	No Quantity							1681171			0
S3	2000	2000	2000	2	0	2	Export	558	Nicaragua	NIC	222	El Salvador	SLV								22	OIL SEED,OLEAGINUS FRUIT	1	No Quantity							2530369			0
S3	2000	2000	2000	2	0	2	Export	558	Nicaragua	NIC	276	Germany	DEU								22	OIL SEED,OLEAGINUS FRUIT	1	No Quantity							7785			0
S3	2000	2000	2000	2	0	2	Export	558	Nicaragua	NIC	320	Guatemala	GTM								22	OIL SEED,OLEAGINUS FRUIT	1	No Quantity							1803318			0
S3	2000	2000	2000	2	0	2	Export	558	Nicaragua	NIC	340	Honduras	HND								22	OIL SEED,OLEAGINUS FRUIT	1	No Quantity							443907			0
S3	2000	2000	2000	2	0	2	Export	558	Nicaragua	NIC	484	Mexico	MEX								22	OIL SEED,OLEAGINUS FRUIT	1	No Quantity							15730954			0
S3	2000	2000	2000	2	0	2	Export	558	Nicaragua	NIC	528	Netherlands	NLD								22	OIL SEED,OLEAGINUS FRUIT	1	No Quantity							302080			0
S3	2000	2000	2000	2	0	2	Export	558	Nicaragua	NIC	579	Norway	NOR								22	OIL SEED,OLEAGINUS FRUIT	1	No Quantity							33421			0
S3	2000	2000	2000	2	0	2	Export	558	Nicaragua	NIC	591	Panama	PAN								22	OIL SEED,OLEAGINUS FRUIT	1	No Quantity							12600			0
S3	2000	2000	2000	2	0	2	Export	558	Nicaragua	NIC	826	United Kingdom	GBR								22	OIL SEED,OLEAGINUS FRUIT	1	No Quantity							8900282			0
S3	2000	2000	2000	2	0	2	Export	558	Nicaragua	NIC	842	USA	USA								22	OIL SEED,OLEAGINUS FRUIT	1	No Quantity							809515			0
S3	2000	2000	2000	2	0	2	Export	558	Nicaragua	NIC	862	Venezuela	VEN								22	OIL SEED,OLEAGINUS FRUIT	1	No Quantity							107325			0
S3	2000	2000	2000	2	0	2	Export	554	New Zealand	NZL	0	World	WLD								23	CRUDE RUBBER	1	No Quantity							171482			0
S3	2000	2000	2000	2	0	2	Export	554	New Zealand	NZL	16	American Samoa	ASM								23	CRUDE RUBBER	1	No Quantity							300			0
S3	2000	2000	2000	2	0	2	Export	554	New Zealand	NZL	36	Australia	AUS								23	CRUDE RUBBER	1	No Quantity							101170			0
S3	2000	2000	2000	2	0	2	Export	554	New Zealand	NZL	124	Canada	CAN								23	CRUDE RUBBER	1	No Quantity							11128			0
S3	2000	2000	2000	2	0	2	Export	554	New Zealand	NZL	184	Cook Isds	COK								23	CRUDE RUBBER	1	No Quantity							10978			0
S3	2000	2000	2000	2	0	2	Export	554	New Zealand	NZL	242	Fiji	FJI								23	CRUDE RUBBER	1	No Quantity							7411			0
S3	2000	2000	2000	2	0	2	Export	554	New Zealand	NZL	458	Malaysia	MYS								23	CRUDE RUBBER	1	No Quantity							11168			0
S3	2000	2000	2000	2	0	2	Export	554	New Zealand	NZL	490	Other Asia, nes									23	CRUDE RUBBER	1	No Quantity							888			0
S3	2000	2000	2000	2	0	2	Export	554	New Zealand	NZL	842	USA	USA								23	CRUDE RUBBER	1	No Quantity							6149			0
S3	2000	2000	2000	2	0	2	Export	554	New Zealand	NZL	858	Uruguay	URY								23	CRUDE RUBBER	1	No Quantity							101			0
S3	2000	2000	2000	2	0	2	Export	554	New Zealand	NZL	882	Samoa	WSM								23	CRUDE RUBBER	1	No Quantity							22190			0
S3	2000	2000	2000	2	0	2	Export	558	Nicaragua	NIC	0	World	WLD								23	CRUDE RUBBER	1	No Quantity							2140			0
S3	2000	2000	2000	2	0	2	Export	558	Nicaragua	NIC	320	Guatemala	GTM								23	CRUDE RUBBER	1	No Quantity							2140			0
S3	2000	2000	2000	2	0	2	Export	554	New Zealand	NZL	0	World	WLD								24	CORK AND WOOD	1	No Quantity							754226203			0
S3	2000	2000	2000	2	0	2	Export	554	New Zealand	NZL	16	American Samoa	ASM								24	CORK AND WOOD	1	No Quantity							97234			0
S3	2000	2000	2000	2	0	2	Export	554	New Zealand	NZL	36	Australia	AUS								24	CORK AND WOOD	1	No Quantity							147280657			0
S3	2000	2000	2000	2	0	2	Export	554	New Zealand	NZL	50	Bangladesh	BGD								24	CORK AND WOOD	1	No Quantity							28361			0
S3	2000	2000	2000	2	0	2	Export	554	New Zealand	NZL	124	Canada	CAN								24	CORK AND WOOD	1	No Quantity							118585			0
S3	2000	2000	2000	2	0	2	Export	554	New Zealand	NZL	144	Sri Lanka	LKA								24	CORK AND WOOD	1	No Quantity							25395			0
S3	2000	2000	2000	2	0	2	Export	554	New Zealand	NZL	156	China	CHN								24	CORK AND WOOD	1	No Quantity							31198801			0
S3	2000	2000	2000	2	0	2	Export	554	New Zealand	NZL	184	Cook Isds	COK								24	CORK AND WOOD	1	No Quantity							829624			0
S3	2000	2000	2000	2	0	2	Export	554	New Zealand	NZL	238	Falkland Isds (Malvinas)	FLK								24	CORK AND WOOD	1	No Quantity							3734			0
S3	2000	2000	2000	2	0	2	Export	554	New Zealand	NZL	242	Fiji	FJI								24	CORK AND WOOD	1	No Quantity							11156			0
S3	2000	2000	2000	2	0	2	Export	554	New Zealand	NZL	258	French Polynesia	PYF								24	CORK AND WOOD	1	No Quantity							199827			0
S3	2000	2000	2000	2	0	2	Export	554	New Zealand	NZL	296	Kiribati	KIR								24	CORK AND WOOD	1	No Quantity							111368			0
S3	2000	2000	2000	2	0	2	Export	554	New Zealand	NZL	344	China, Hong Kong SAR	HKG								24	CORK AND WOOD	1	No Quantity							10646971			0
S3	2000	2000	2000	2	0	2	Export	554	New Zealand	NZL	360	Indonesia	IDN								24	CORK AND WOOD	1	No Quantity							4121406			0
S3	2000	2000	2000	2	0	2	Export	554	New Zealand	NZL	381	Italy	ITA								24	CORK AND WOOD	1	No Quantity							17037			0
S3	2000	2000	2000	2	0	2	Export	554	New Zealand	NZL	392	Japan	JPN								24	CORK AND WOOD	1	No Quantity							179031065			0
S3	2000	2000	2000	2	0	2	Export	554	New Zealand	NZL	410	Rep. of Korea	KOR								24	CORK AND WOOD	1	No Quantity							161986264			0
S3	2000	2000	2000	2	0	2	Export	554	New Zealand	NZL	458	Malaysia	MYS								24	CORK AND WOOD	1	No Quantity							3590169			0
S3	2000	2000	2000	2	0	2	Export	554	New Zealand	NZL	490	Other Asia, nes									24	CORK AND WOOD	1	No Quantity							21137384			0
S3	2000	2000	2000	2	0	2	Export	554	New Zealand	NZL	528	Netherlands	NLD								24	CORK AND WOOD	1	No Quantity							39803			0
S3	2000	2000	2000	2	0	2	Export	554	New Zealand	NZL	540	New Caledonia	NCL								24	CORK AND WOOD	1	No Quantity							2051397			0
S3	2000	2000	2000	2	0	2	Export	554	New Zealand	NZL	548	Vanuatu	VUT								24	CORK AND WOOD	1	No Quantity							143264			0
S3	2000	2000	2000	2	0	2	Export	554	New Zealand	NZL	570	Niue	NIU								24	CORK AND WOOD	1	No Quantity							30906			0
S3	2000	2000	2000	2	0	2	Export	554	New Zealand	NZL	574	Norfolk Isds	NFK								24	CORK AND WOOD	1	No Quantity							171230			0
S3	2000	2000	2000	2	0	2	Export	554	New Zealand	NZL	580	N. Mariana Isds	MNP								24	CORK AND WOOD	1	No Quantity							3651			0
S3	2000	2000	2000	2	0	2	Export	554	New Zealand	NZL	598	Papua New Guinea	PNG								24	CORK AND WOOD	1	No Quantity							183257			0
S3	2000	2000	2000	2	0	2	Export	554	New Zealand	NZL	608	Philippines	PHL								24	CORK AND WOOD	1	No Quantity							16405626			0
S3	2000	2000	2000	2	0	2	Export	554	New Zealand	NZL	612	Pitcairn	PCN								24	CORK AND WOOD	1	No Quantity							2575			0
S3	2000	2000	2000	2	0	2	Export	554	New Zealand	NZL	626	Timor-Leste	TLS								24	CORK AND WOOD	1	No Quantity							20898			0
S3	2000	2000	2000	2	0	2	Export	554	New Zealand	NZL	699	India	IND								24	CORK AND WOOD	1	No Quantity							13311952			0
S3	2000	2000	2000	2	0	2	Export	554	New Zealand	NZL	702	Singapore	SGP								24	CORK AND WOOD	1	No Quantity							4594718			0
S3	2000	2000	2000	2	0	2	Export	554	New Zealand	NZL	704	Viet Nam	VNM								24	CORK AND WOOD	1	No Quantity							2444375			0
S3	2000	2000	2000	2	0	2	Export	554	New Zealand	NZL	764	Thailand	THA								24	CORK AND WOOD	1	No Quantity							9637087			0
S3	2000	2000	2000	2	0	2	Export	554	New Zealand	NZL	776	Tonga	TON								24	CORK AND WOOD	1	No Quantity							1006201			0
S3	2000	2000	2000	2	0	2	Export	554	New Zealand	NZL	784	United Arab Emirates	ARE								24	CORK AND WOOD	1	No Quantity							4596719			0
S3	2000	2000	2000	2	0	2	Export	554	New Zealand	NZL	798	Tuvalu	TUV								24	CORK AND WOOD	1	No Quantity							17395			0
S3	2000	2000	2000	2	0	2	Export	554	New Zealand	NZL	826	United Kingdom	GBR								24	CORK AND WOOD	1	No Quantity							990998			0
S3	2000	2000	2000	2	0	2	Export	554	New Zealand	NZL	842	USA	USA								24	CORK AND WOOD	1	No Quantity							137105207			0
S3	2000	2000	2000	2	0	2	Export	554	New Zealand	NZL	876	Wallis and Futuna Isds	WLF								24	CORK AND WOOD	1	No Quantity							237031			0
S3	2000	2000	2000	2	0	2	Export	554	New Zealand	NZL	882	Samoa	WSM								24	CORK AND WOOD	1	No Quantity							796875			0
S3	2000	2000	2000	2	0	2	Export	558	Nicaragua	NIC	0	World	WLD								24	CORK AND WOOD	1	No Quantity							10501435			0
S3	2000	2000	2000	2	0	2	Export	558	Nicaragua	NIC	188	Costa Rica	CRI								24	CORK AND WOOD	1	No Quantity							938168			0
S3	2000	2000	2000	2	0	2	Export	558	Nicaragua	NIC	192	Cuba	CUB								24	CORK AND WOOD	1	No Quantity							1983168			0
S3	2000	2000	2000	2	0	2	Export	558	Nicaragua	NIC	208	Denmark	DNK								24	CORK AND WOOD	1	No Quantity							11011			0
S3	2000	2000	2000	2	0	2	Export	558	Nicaragua	NIC	214	Dominican Rep.	DOM								24	CORK AND WOOD	1	No Quantity							1401224			0
S3	2000	2000	2000	2	0	2	Export	558	Nicaragua	NIC	222	El Salvador	SLV								24	CORK AND WOOD	1	No Quantity							1993954			0
S3	2000	2000	2000	2	0	2	Export	558	Nicaragua	NIC	320	Guatemala	GTM								24	CORK AND WOOD	1	No Quantity							2600			0
S3	2000	2000	2000	2	0	2	Export	558	Nicaragua	NIC	340	Honduras	HND								24	CORK AND WOOD	1	No Quantity							2542724			0
S3	2000	2000	2000	2	0	2	Export	558	Nicaragua	NIC	388	Jamaica	JAM								24	CORK AND WOOD	1	No Quantity							87149			0
S3	2000	2000	2000	2	0	2	Export	558	Nicaragua	NIC	490	Other Asia, nes									24	CORK AND WOOD	1	No Quantity							66345			0
S3	2000	2000	2000	2	0	2	Export	558	Nicaragua	NIC	591	Panama	PAN								24	CORK AND WOOD	1	No Quantity							145			0
S3	2000	2000	2000	2	0	2	Export	558	Nicaragua	NIC	724	Spain	ESP								24	CORK AND WOOD	1	No Quantity							138257			0
S3	2000	2000	2000	2	0	2	Export	558	Nicaragua	NIC	757	Switzerland	CHE								24	CORK AND WOOD	1	No Quantity							1400			0
S3	2000	2000	2000	2	0	2	Export	558	Nicaragua	NIC	780	Trinidad and Tobago	TTO								24	CORK AND WOOD	1	No Quantity							37042			0
S3	2000	2000	2000	2	0	2	Export	558	Nicaragua	NIC	842	USA	USA								24	CORK AND WOOD	1	No Quantity							1296021			0
S3	2000	2000	2000	2	0	2	Export	558	Nicaragua	NIC	899	Areas, nes									24	CORK AND WOOD	1	No Quantity							2226			0
S3	2000	2000	2000	2	0	2	Export	554	New Zealand	NZL	0	World	WLD								25	PULP AND WASTE PAPER	1	No Quantity							321347597			0
S3	2000	2000	2000	2	0	2	Export	554	New Zealand	NZL	16	American Samoa	ASM								25	PULP AND WASTE PAPER	1	No Quantity							1879578			0
S3	2000	2000	2000	2	0	2	Export	554	New Zealand	NZL	36	Australia	AUS								25	PULP AND WASTE PAPER	1	No Quantity							79195592			0
S3	2000	2000	2000	2	0	2	Export	554	New Zealand	NZL	50	Bangladesh	BGD								25	PULP AND WASTE PAPER	1	No Quantity							230648			0
S3	2000	2000	2000	2	0	2	Export	554	New Zealand	NZL	56	Belgium	BEL								25	PULP AND WASTE PAPER	1	No Quantity							1627837			0
S3	2000	2000	2000	2	0	2	Export	554	New Zealand	NZL	156	China	CHN								25	PULP AND WASTE PAPER	1	No Quantity							29825581			0
S3	2000	2000	2000	2	0	2	Export	554	New Zealand	NZL	170	Colombia	COL								25	PULP AND WASTE PAPER	1	No Quantity							84644			0
S3	2000	2000	2000	2	0	2	Export	554	New Zealand	NZL	242	Fiji	FJI								25	PULP AND WASTE PAPER	1	No Quantity							31101			0
S3	2000	2000	2000	2	0	2	Export	554	New Zealand	NZL	246	Finland	FIN								25	PULP AND WASTE PAPER	1	No Quantity							9545			0
S3	2000	2000	2000	2	0	2	Export	554	New Zealand	NZL	352	Iceland	ISL								25	PULP AND WASTE PAPER	1	No Quantity							313100			0
S3	2000	2000	2000	2	0	2	Export	554	New Zealand	NZL	360	Indonesia	IDN								25	PULP AND WASTE PAPER	1	No Quantity							48163813			0
S3	2000	2000	2000	2	0	2	Export	554	New Zealand	NZL	392	Japan	JPN								25	PULP AND WASTE PAPER	1	No Quantity							38767349			0
S3	2000	2000	2000	2	0	2	Export	554	New Zealand	NZL	410	Rep. of Korea	KOR								25	PULP AND WASTE PAPER	1	No Quantity							40874682			0
S3	2000	2000	2000	2	0	2	Export	554	New Zealand	NZL	458	Malaysia	MYS								25	PULP AND WASTE PAPER	1	No Quantity							10697354			0
S3	2000	2000	2000	2	0	2	Export	554	New Zealand	NZL	484	Mexico	MEX								25	PULP AND WASTE PAPER	1	No Quantity							25980			0
S3	2000	2000	2000	2	0	2	Export	554	New Zealand	NZL	490	Other Asia, nes									25	PULP AND WASTE PAPER	1	No Quantity							25144601			0
S3	2000	2000	2000	2	0	2	Export	554	New Zealand	NZL	528	Netherlands	NLD								25	PULP AND WASTE PAPER	1	No Quantity							257560			0
S3	2000	2000	2000	2	0	2	Export	554	New Zealand	NZL	586	Pakistan	PAK								25	PULP AND WASTE PAPER	1	No Quantity							121115			0
S3	2000	2000	2000	2	0	2	Export	554	New Zealand	NZL	608	Philippines	PHL								25	PULP AND WASTE PAPER	1	No Quantity							2980906			0
S3	2000	2000	2000	2	0	2	Export	554	New Zealand	NZL	626	Timor-Leste	TLS								25	PULP AND WASTE PAPER	1	No Quantity							583047			0
S3	2000	2000	2000	2	0	2	Export	554	New Zealand	NZL	682	Saudi Arabia	SAU								25	PULP AND WASTE PAPER	1	No Quantity							99810			0
S3	2000	2000	2000	2	0	2	Export	554	New Zealand	NZL	699	India	IND								25	PULP AND WASTE PAPER	1	No Quantity							488459			0
S3	2000	2000	2000	2	0	2	Export	554	New Zealand	NZL	702	Singapore	SGP								25	PULP AND WASTE PAPER	1	No Quantity							316817			0
S3	2000	2000	2000	2	0	2	Export	554	New Zealand	NZL	704	Viet Nam	VNM								25	PULP AND WASTE PAPER	1	No Quantity							9874876			0
S3	2000	2000	2000	2	0	2	Export	554	New Zealand	NZL	710	South Africa	ZAF								25	PULP AND WASTE PAPER	1	No Quantity							209483			0
S3	2000	2000	2000	2	0	2	Export	554	New Zealand	NZL	724	Spain	ESP								25	PULP AND WASTE PAPER	1	No Quantity							6553			0
S3	2000	2000	2000	2	0	2	Export	554	New Zealand	NZL	764	Thailand	THA								25	PULP AND WASTE PAPER	1	No Quantity							11999868			0
S3	2000	2000	2000	2	0	2	Export	554	New Zealand	NZL	776	Tonga	TON								25	PULP AND WASTE PAPER	1	No Quantity							752			0
S3	2000	2000	2000	2	0	2	Export	554	New Zealand	NZL	842	USA	USA								25	PULP AND WASTE PAPER	1	No Quantity							17533902			0
S3	2000	2000	2000	2	0	2	Export	554	New Zealand	NZL	882	Samoa	WSM								25	PULP AND WASTE PAPER	1	No Quantity							3044			0
S3	2000	2000	2000	2	0	2	Export	558	Nicaragua	NIC	0	World	WLD								25	PULP AND WASTE PAPER	1	No Quantity							244948			0
S3	2000	2000	2000	2	0	2	Export	558	Nicaragua	NIC	188	Costa Rica	CRI								25	PULP AND WASTE PAPER	1	No Quantity							48960			0
S3	2000	2000	2000	2	0	2	Export	558	Nicaragua	NIC	222	El Salvador	SLV								25	PULP AND WASTE PAPER	1	No Quantity							195168			0
S3	2000	2000	2000	2	0	2	Export	558	Nicaragua	NIC	340	Honduras	HND								25	PULP AND WASTE PAPER	1	No Quantity							820			0
S3	2000	2000	2000	2	0	2	Export	554	New Zealand	NZL	0	World	WLD								26	TEXTILE FIBRES	1	No Quantity							408749142			0
S3	2000	2000	2000	2	0	2	Export	554	New Zealand	NZL	16	American Samoa	ASM								26	TEXTILE FIBRES	1	No Quantity							150			0
S3	2000	2000	2000	2	0	2	Export	554	New Zealand	NZL	36	Australia	AUS								26	TEXTILE FIBRES	1	No Quantity							24486636			0
S3	2000	2000	2000	2	0	2	Export	554	New Zealand	NZL	50	Bangladesh	BGD								26	TEXTILE FIBRES	1	No Quantity							73114			0
S3	2000	2000	2000	2	0	2	Export	554	New Zealand	NZL	56	Belgium	BEL								26	TEXTILE FIBRES	1	No Quantity							24075170			0
S3	2000	2000	2000	2	0	2	Export	554	New Zealand	NZL	76	Brazil	BRA								26	TEXTILE FIBRES	1	No Quantity							4459			0
S3	2000	2000	2000	2	0	2	Export	554	New Zealand	NZL	90	Solomon Isds	SLB								26	TEXTILE FIBRES	1	No Quantity							912			0
S3	2000	2000	2000	2	0	2	Export	554	New Zealand	NZL	100	Bulgaria	BGR								26	TEXTILE FIBRES	1	No Quantity							1057			0
S3	2000	2000	2000	2	0	2	Export	554	New Zealand	NZL	124	Canada	CAN								26	TEXTILE FIBRES	1	No Quantity							888984			0
S3	2000	2000	2000	2	0	2	Export	554	New Zealand	NZL	156	China	CHN								26	TEXTILE FIBRES	1	No Quantity							68401101			0
S3	2000	2000	2000	2	0	2	Export	554	New Zealand	NZL	184	Cook Isds	COK								26	TEXTILE FIBRES	1	No Quantity							21379			0
S3	2000	2000	2000	2	0	2	Export	554	New Zealand	NZL	203	Czechia	CZE								26	TEXTILE FIBRES	1	No Quantity							685807			0
S3	2000	2000	2000	2	0	2	Export	554	New Zealand	NZL	208	Denmark	DNK								26	TEXTILE FIBRES	1	No Quantity							847712			0
S3	2000	2000	2000	2	0	2	Export	554	New Zealand	NZL	233	Estonia	EST								26	TEXTILE FIBRES	1	No Quantity							37206			0
S3	2000	2000	2000	2	0	2	Export	554	New Zealand	NZL	242	Fiji	FJI								26	TEXTILE FIBRES	1	No Quantity							70			0
S3	2000	2000	2000	2	0	2	Export	554	New Zealand	NZL	246	Finland	FIN								26	TEXTILE FIBRES	1	No Quantity							485069			0
S3	2000	2000	2000	2	0	2	Export	554	New Zealand	NZL	251	France	FRA								26	TEXTILE FIBRES	1	No Quantity							2184026			0
S3	2000	2000	2000	2	0	2	Export	554	New Zealand	NZL	258	French Polynesia	PYF								26	TEXTILE FIBRES	1	No Quantity							1091			0
S3	2000	2000	2000	2	0	2	Export	554	New Zealand	NZL	276	Germany	DEU								26	TEXTILE FIBRES	1	No Quantity							31390194			0
S3	2000	2000	2000	2	0	2	Export	554	New Zealand	NZL	300	Greece	GRC								26	TEXTILE FIBRES	1	No Quantity							4187047			0
S3	2000	2000	2000	2	0	2	Export	554	New Zealand	NZL	344	China, Hong Kong SAR	HKG								26	TEXTILE FIBRES	1	No Quantity							3247429			0
S3	2000	2000	2000	2	0	2	Export	554	New Zealand	NZL	348	Hungary	HUN								26	TEXTILE FIBRES	1	No Quantity							197455			0
S3	2000	2000	2000	2	0	2	Export	554	New Zealand	NZL	360	Indonesia	IDN								26	TEXTILE FIBRES	1	No Quantity							227819			0
S3	2000	2000	2000	2	0	2	Export	554	New Zealand	NZL	364	Iran	IRN								26	TEXTILE FIBRES	1	No Quantity							9132118			0
S3	2000	2000	2000	2	0	2	Export	554	New Zealand	NZL	372	Ireland	IRL								26	TEXTILE FIBRES	1	No Quantity							2845920			0
S3	2000	2000	2000	2	0	2	Export	554	New Zealand	NZL	376	Israel	ISR								26	TEXTILE FIBRES	1	No Quantity							163			0
S3	2000	2000	2000	2	0	2	Export	554	New Zealand	NZL	381	Italy	ITA								26	TEXTILE FIBRES	1	No Quantity							56365425			0
S3	2000	2000	2000	2	0	2	Export	554	New Zealand	NZL	392	Japan	JPN								26	TEXTILE FIBRES	1	No Quantity							17219040			0
S3	2000	2000	2000	2	0	2	Export	554	New Zealand	NZL	400	Jordan	JOR								26	TEXTILE FIBRES	1	No Quantity							3447			0
S3	2000	2000	2000	2	0	2	Export	554	New Zealand	NZL	410	Rep. of Korea	KOR								26	TEXTILE FIBRES	1	No Quantity							1768183			0
S3	2000	2000	2000	2	0	2	Export	554	New Zealand	NZL	428	Latvia	LVA								26	TEXTILE FIBRES	1	No Quantity							140983			0
S3	2000	2000	2000	2	0	2	Export	554	New Zealand	NZL	440	Lithuania	LTU								26	TEXTILE FIBRES	1	No Quantity							38580			0
S3	2000	2000	2000	2	0	2	Export	554	New Zealand	NZL	446	China, Macao SAR	MAC								26	TEXTILE FIBRES	1	No Quantity							816297			0
S3	2000	2000	2000	2	0	2	Export	554	New Zealand	NZL	458	Malaysia	MYS								26	TEXTILE FIBRES	1	No Quantity							316078			0
S3	2000	2000	2000	2	0	2	Export	554	New Zealand	NZL	480	Mauritius	MUS								26	TEXTILE FIBRES	1	No Quantity							824755			0
S3	2000	2000	2000	2	0	2	Export	554	New Zealand	NZL	484	Mexico	MEX								26	TEXTILE FIBRES	1	No Quantity							389272			0
S3	2000	2000	2000	2	0	2	Export	554	New Zealand	NZL	490	Other Asia, nes									26	TEXTILE FIBRES	1	No Quantity							3746979			0
S3	2000	2000	2000	2	0	2	Export	554	New Zealand	NZL	498	Rep. of Moldova	MDA								26	TEXTILE FIBRES	1	No Quantity							36836			0
S3	2000	2000	2000	2	0	2	Export	554	New Zealand	NZL	504	Morocco	MAR								26	TEXTILE FIBRES	1	No Quantity							387933			0
S3	2000	2000	2000	2	0	2	Export	554	New Zealand	NZL	524	Nepal	NPL								26	TEXTILE FIBRES	1	No Quantity							18874798			0
S3	2000	2000	2000	2	0	2	Export	554	New Zealand	NZL	528	Netherlands	NLD								26	TEXTILE FIBRES	1	No Quantity							255580			0
S3	2000	2000	2000	2	0	2	Export	554	New Zealand	NZL	548	Vanuatu	VUT								26	TEXTILE FIBRES	1	No Quantity							48671			0
S3	2000	2000	2000	2	0	2	Export	554	New Zealand	NZL	570	Niue	NIU								26	TEXTILE FIBRES	1	No Quantity							7			0
S3	2000	2000	2000	2	0	2	Export	554	New Zealand	NZL	574	Norfolk Isds	NFK								26	TEXTILE FIBRES	1	No Quantity							10			0
S3	2000	2000	2000	2	0	2	Export	554	New Zealand	NZL	579	Norway	NOR								26	TEXTILE FIBRES	1	No Quantity							354675			0
S3	2000	2000	2000	2	0	2	Export	554	New Zealand	NZL	586	Pakistan	PAK								26	TEXTILE FIBRES	1	No Quantity							4420880			0
S3	2000	2000	2000	2	0	2	Export	554	New Zealand	NZL	598	Papua New Guinea	PNG								26	TEXTILE FIBRES	1	No Quantity							1231085			0
S3	2000	2000	2000	2	0	2	Export	554	New Zealand	NZL	604	Peru	PER								26	TEXTILE FIBRES	1	No Quantity							39111			0
S3	2000	2000	2000	2	0	2	Export	554	New Zealand	NZL	608	Philippines	PHL								26	TEXTILE FIBRES	1	No Quantity							574530			0
S3	2000	2000	2000	2	0	2	Export	554	New Zealand	NZL	616	Poland	POL								26	TEXTILE FIBRES	1	No Quantity							479217			0
S3	2000	2000	2000	2	0	2	Export	554	New Zealand	NZL	620	Portugal	PRT								26	TEXTILE FIBRES	1	No Quantity							632043			0
S3	2000	2000	2000	2	0	2	Export	554	New Zealand	NZL	626	Timor-Leste	TLS								26	TEXTILE FIBRES	1	No Quantity							38227			0
S3	2000	2000	2000	2	0	2	Export	554	New Zealand	NZL	642	Romania	ROU								26	TEXTILE FIBRES	1	No Quantity							471627			0
S3	2000	2000	2000	2	0	2	Export	554	New Zealand	NZL	643	Russian Federation	RUS								26	TEXTILE FIBRES	1	No Quantity							30173			0
S3	2000	2000	2000	2	0	2	Export	554	New Zealand	NZL	699	India	IND								26	TEXTILE FIBRES	1	No Quantity							30020233			0
S3	2000	2000	2000	2	0	2	Export	554	New Zealand	NZL	702	Singapore	SGP								26	TEXTILE FIBRES	1	No Quantity							1051430			0
S3	2000	2000	2000	2	0	2	Export	554	New Zealand	NZL	703	Slovakia	SVK								26	TEXTILE FIBRES	1	No Quantity							40942			0
S3	2000	2000	2000	2	0	2	Export	554	New Zealand	NZL	704	Viet Nam	VNM								26	TEXTILE FIBRES	1	No Quantity							78335			0
S3	2000	2000	2000	2	0	2	Export	554	New Zealand	NZL	710	South Africa	ZAF								26	TEXTILE FIBRES	1	No Quantity							1756526			0
S3	2000	2000	2000	2	0	2	Export	554	New Zealand	NZL	724	Spain	ESP								26	TEXTILE FIBRES	1	No Quantity							1138735			0
S3	2000	2000	2000	2	0	2	Export	554	New Zealand	NZL	752	Sweden	SWE								26	TEXTILE FIBRES	1	No Quantity							71884			0
S3	2000	2000	2000	2	0	2	Export	554	New Zealand	NZL	757	Switzerland	CHE								26	TEXTILE FIBRES	1	No Quantity							289127			0
S3	2000	2000	2000	2	0	2	Export	554	New Zealand	NZL	760	Syria	SYR								26	TEXTILE FIBRES	1	No Quantity							1907921			0
S3	2000	2000	2000	2	0	2	Export	554	New Zealand	NZL	764	Thailand	THA								26	TEXTILE FIBRES	1	No Quantity							1076132			0
S3	2000	2000	2000	2	0	2	Export	554	New Zealand	NZL	776	Tonga	TON								26	TEXTILE FIBRES	1	No Quantity							21218			0
S3	2000	2000	2000	2	0	2	Export	554	New Zealand	NZL	784	United Arab Emirates	ARE								26	TEXTILE FIBRES	1	No Quantity							135188			0
S3	2000	2000	2000	2	0	2	Export	554	New Zealand	NZL	792	Turkey	TUR								26	TEXTILE FIBRES	1	No Quantity							11189422			0
S3	2000	2000	2000	2	0	2	Export	554	New Zealand	NZL	804	Ukraine	UKR								26	TEXTILE FIBRES	1	No Quantity							70228			0
S3	2000	2000	2000	2	0	2	Export	554	New Zealand	NZL	818	Egypt	EGY								26	TEXTILE FIBRES	1	No Quantity							3975272			0
S3	2000	2000	2000	2	0	2	Export	554	New Zealand	NZL	826	United Kingdom	GBR								26	TEXTILE FIBRES	1	No Quantity							53793643			0
S3	2000	2000	2000	2	0	2	Export	554	New Zealand	NZL	842	USA	USA								26	TEXTILE FIBRES	1	No Quantity							18403063			0
S3	2000	2000	2000	2	0	2	Export	554	New Zealand	NZL	858	Uruguay	URY								26	TEXTILE FIBRES	1	No Quantity							800549			0
S3	2000	2000	2000	2	0	2	Export	554	New Zealand	NZL	882	Samoa	WSM								26	TEXTILE FIBRES	1	No Quantity							2767			0
S3	2000	2000	2000	2	0	2	Export	558	Nicaragua	NIC	0	World	WLD								26	TEXTILE FIBRES	1	No Quantity							160603			0
S3	2000	2000	2000	2	0	2	Export	558	Nicaragua	NIC	222	El Salvador	SLV								26	TEXTILE FIBRES	1	No Quantity							24793			0
S3	2000	2000	2000	2	0	2	Export	558	Nicaragua	NIC	320	Guatemala	GTM								26	TEXTILE FIBRES	1	No Quantity							114809			0
S3	2000	2000	2000	2	0	2	Export	558	Nicaragua	NIC	340	Honduras	HND								26	TEXTILE FIBRES	1	No Quantity							21000			0
S3	2000	2000	2000	2	0	2	Export	554	New Zealand	NZL	0	World	WLD								27	CRUDE FERTILIZER,MINERAL	1	No Quantity							17201238			0
S3	2000	2000	2000	2	0	2	Export	554	New Zealand	NZL	16	American Samoa	ASM								27	CRUDE FERTILIZER,MINERAL	1	No Quantity							436952			0
S3	2000	2000	2000	2	0	2	Export	554	New Zealand	NZL	32	Argentina	ARG								27	CRUDE FERTILIZER,MINERAL	1	No Quantity							16589			0
S3	2000	2000	2000	2	0	2	Export	554	New Zealand	NZL	36	Australia	AUS								27	CRUDE FERTILIZER,MINERAL	1	No Quantity							1806553			0
S3	2000	2000	2000	2	0	2	Export	554	New Zealand	NZL	50	Bangladesh	BGD								27	CRUDE FERTILIZER,MINERAL	1	No Quantity							355012			0
S3	2000	2000	2000	2	0	2	Export	554	New Zealand	NZL	56	Belgium	BEL								27	CRUDE FERTILIZER,MINERAL	1	No Quantity							4727			0
S3	2000	2000	2000	2	0	2	Export	554	New Zealand	NZL	90	Solomon Isds	SLB								27	CRUDE FERTILIZER,MINERAL	1	No Quantity							16421			0
S3	2000	2000	2000	2	0	2	Export	554	New Zealand	NZL	124	Canada	CAN								27	CRUDE FERTILIZER,MINERAL	1	No Quantity							17340			0
S3	2000	2000	2000	2	0	2	Export	554	New Zealand	NZL	144	Sri Lanka	LKA								27	CRUDE FERTILIZER,MINERAL	1	No Quantity							269106			0
S3	2000	2000	2000	2	0	2	Export	554	New Zealand	NZL	156	China	CHN								27	CRUDE FERTILIZER,MINERAL	1	No Quantity							3348562			0
S3	2000	2000	2000	2	0	2	Export	554	New Zealand	NZL	170	Colombia	COL								27	CRUDE FERTILIZER,MINERAL	1	No Quantity							34806			0
S3	2000	2000	2000	2	0	2	Export	554	New Zealand	NZL	184	Cook Isds	COK								27	CRUDE FERTILIZER,MINERAL	1	No Quantity							43137			0
S3	2000	2000	2000	2	0	2	Export	554	New Zealand	NZL	196	Cyprus	CYP								27	CRUDE FERTILIZER,MINERAL	1	No Quantity							13855			0
S3	2000	2000	2000	2	0	2	Export	554	New Zealand	NZL	242	Fiji	FJI								27	CRUDE FERTILIZER,MINERAL	1	No Quantity							668554			0
S3	2000	2000	2000	2	0	2	Export	554	New Zealand	NZL	251	France	FRA								27	CRUDE FERTILIZER,MINERAL	1	No Quantity							250997			0
S3	2000	2000	2000	2	0	2	Export	554	New Zealand	NZL	258	French Polynesia	PYF								27	CRUDE FERTILIZER,MINERAL	1	No Quantity							117791			0
S3	2000	2000	2000	2	0	2	Export	554	New Zealand	NZL	276	Germany	DEU								27	CRUDE FERTILIZER,MINERAL	1	No Quantity							67465			0
S3	2000	2000	2000	2	0	2	Export	554	New Zealand	NZL	344	China, Hong Kong SAR	HKG								27	CRUDE FERTILIZER,MINERAL	1	No Quantity							250263			0
S3	2000	2000	2000	2	0	2	Export	554	New Zealand	NZL	348	Hungary	HUN								27	CRUDE FERTILIZER,MINERAL	1	No Quantity							1508			0
S3	2000	2000	2000	2	0	2	Export	554	New Zealand	NZL	360	Indonesia	IDN								27	CRUDE FERTILIZER,MINERAL	1	No Quantity							571849			0
S3	2000	2000	2000	2	0	2	Export	554	New Zealand	NZL	381	Italy	ITA								27	CRUDE FERTILIZER,MINERAL	1	No Quantity							56887			0
S3	2000	2000	2000	2	0	2	Export	554	New Zealand	NZL	392	Japan	JPN								27	CRUDE FERTILIZER,MINERAL	1	No Quantity							2056742			0
S3	2000	2000	2000	2	0	2	Export	554	New Zealand	NZL	410	Rep. of Korea	KOR								27	CRUDE FERTILIZER,MINERAL	1	No Quantity							1487440			0
S3	2000	2000	2000	2	0	2	Export	554	New Zealand	NZL	458	Malaysia	MYS								27	CRUDE FERTILIZER,MINERAL	1	No Quantity							472296			0
S3	2000	2000	2000	2	0	2	Export	554	New Zealand	NZL	490	Other Asia, nes									27	CRUDE FERTILIZER,MINERAL	1	No Quantity							331951			0
S3	2000	2000	2000	2	0	2	Export	554	New Zealand	NZL	540	New Caledonia	NCL								27	CRUDE FERTILIZER,MINERAL	1	No Quantity							177723			0
S3	2000	2000	2000	2	0	2	Export	554	New Zealand	NZL	548	Vanuatu	VUT								27	CRUDE FERTILIZER,MINERAL	1	No Quantity							44543			0
S3	2000	2000	2000	2	0	2	Export	554	New Zealand	NZL	570	Niue	NIU								27	CRUDE FERTILIZER,MINERAL	1	No Quantity							1768			0
S3	2000	2000	2000	2	0	2	Export	554	New Zealand	NZL	574	Norfolk Isds	NFK								27	CRUDE FERTILIZER,MINERAL	1	No Quantity							12594			0
S3	2000	2000	2000	2	0	2	Export	554	New Zealand	NZL	586	Pakistan	PAK								27	CRUDE FERTILIZER,MINERAL	1	No Quantity							1069			0
S3	2000	2000	2000	2	0	2	Export	554	New Zealand	NZL	598	Papua New Guinea	PNG								27	CRUDE FERTILIZER,MINERAL	1	No Quantity							7910			0
S3	2000	2000	2000	2	0	2	Export	554	New Zealand	NZL	604	Peru	PER								27	CRUDE FERTILIZER,MINERAL	1	No Quantity							1440			0
S3	2000	2000	2000	2	0	2	Export	554	New Zealand	NZL	608	Philippines	PHL								27	CRUDE FERTILIZER,MINERAL	1	No Quantity							183977			0
S3	2000	2000	2000	2	0	2	Export	554	New Zealand	NZL	620	Portugal	PRT								27	CRUDE FERTILIZER,MINERAL	1	No Quantity							106152			0
S3	2000	2000	2000	2	0	2	Export	554	New Zealand	NZL	682	Saudi Arabia	SAU								27	CRUDE FERTILIZER,MINERAL	1	No Quantity							2503			0
S3	2000	2000	2000	2	0	2	Export	554	New Zealand	NZL	699	India	IND								27	CRUDE FERTILIZER,MINERAL	1	No Quantity							53380			0
S3	2000	2000	2000	2	0	2	Export	554	New Zealand	NZL	702	Singapore	SGP								27	CRUDE FERTILIZER,MINERAL	1	No Quantity							54533			0
S3	2000	2000	2000	2	0	2	Export	554	New Zealand	NZL	704	Viet Nam	VNM								27	CRUDE FERTILIZER,MINERAL	1	No Quantity							98301			0
S3	2000	2000	2000	2	0	2	Export	554	New Zealand	NZL	710	South Africa	ZAF								27	CRUDE FERTILIZER,MINERAL	1	No Quantity							8855			0
S3	2000	2000	2000	2	0	2	Export	554	New Zealand	NZL	724	Spain	ESP								27	CRUDE FERTILIZER,MINERAL	1	No Quantity							201883			0
S3	2000	2000	2000	2	0	2	Export	554	New Zealand	NZL	764	Thailand	THA								27	CRUDE FERTILIZER,MINERAL	1	No Quantity							746802			0
S3	2000	2000	2000	2	0	2	Export	554	New Zealand	NZL	776	Tonga	TON								27	CRUDE FERTILIZER,MINERAL	1	No Quantity							60862			0
S3	2000	2000	2000	2	0	2	Export	554	New Zealand	NZL	784	United Arab Emirates	ARE								27	CRUDE FERTILIZER,MINERAL	1	No Quantity							14944			0
S3	2000	2000	2000	2	0	2	Export	554	New Zealand	NZL	798	Tuvalu	TUV								27	CRUDE FERTILIZER,MINERAL	1	No Quantity							2297			0
S3	2000	2000	2000	2	0	2	Export	554	New Zealand	NZL	826	United Kingdom	GBR								27	CRUDE FERTILIZER,MINERAL	1	No Quantity							169921			0
S3	2000	2000	2000	2	0	2	Export	554	New Zealand	NZL	842	USA	USA								27	CRUDE FERTILIZER,MINERAL	1	No Quantity							2418285			0
S3	2000	2000	2000	2	0	2	Export	554	New Zealand	NZL	876	Wallis and Futuna Isds	WLF								27	CRUDE FERTILIZER,MINERAL	1	No Quantity							61			0
S3	2000	2000	2000	2	0	2	Export	554	New Zealand	NZL	882	Samoa	WSM								27	CRUDE FERTILIZER,MINERAL	1	No Quantity							134040			0
S3	2000	2000	2000	2	0	2	Export	554	New Zealand	NZL	894	Zambia	ZMB								27	CRUDE FERTILIZER,MINERAL	1	No Quantity							591			0
S3	2000	2000	2000	2	0	2	Export	558	Nicaragua	NIC	0	World	WLD								27	CRUDE FERTILIZER,MINERAL	1	No Quantity							46939			0
S3	2000	2000	2000	2	0	2	Export	558	Nicaragua	NIC	124	Canada	CAN								27	CRUDE FERTILIZER,MINERAL	1	No Quantity							1600			0
S3	2000	2000	2000	2	0	2	Export	558	Nicaragua	NIC	188	Costa Rica	CRI								27	CRUDE FERTILIZER,MINERAL	1	No Quantity							43029			0
S3	2000	2000	2000	2	0	2	Export	558	Nicaragua	NIC	222	El Salvador	SLV								27	CRUDE FERTILIZER,MINERAL	1	No Quantity							56			0
S3	2000	2000	2000	2	0	2	Export	558	Nicaragua	NIC	340	Honduras	HND								27	CRUDE FERTILIZER,MINERAL	1	No Quantity							1668			0
S3	2000	2000	2000	2	0	2	Export	558	Nicaragua	NIC	842	USA	USA								27	CRUDE FERTILIZER,MINERAL	1	No Quantity							587			0
S3	2000	2000	2000	2	0	2	Export	554	New Zealand	NZL	0	World	WLD								28	METALLIFEROUS ORE,SCRAP	1	No Quantity							42685737			0
S3	2000	2000	2000	2	0	2	Export	554	New Zealand	NZL	32	Argentina	ARG								28	METALLIFEROUS ORE,SCRAP	1	No Quantity							1553			0
S3	2000	2000	2000	2	0	2	Export	554	New Zealand	NZL	36	Australia	AUS								28	METALLIFEROUS ORE,SCRAP	1	No Quantity							5072450			0
S3	2000	2000	2000	2	0	2	Export	554	New Zealand	NZL	50	Bangladesh	BGD								28	METALLIFEROUS ORE,SCRAP	1	No Quantity							24077			0
S3	2000	2000	2000	2	0	2	Export	554	New Zealand	NZL	76	Brazil	BRA								28	METALLIFEROUS ORE,SCRAP	1	No Quantity							1703			0
S3	2000	2000	2000	2	0	2	Export	554	New Zealand	NZL	124	Canada	CAN								28	METALLIFEROUS ORE,SCRAP	1	No Quantity							75222			0
S3	2000	2000	2000	2	0	2	Export	554	New Zealand	NZL	152	Chile	CHL								28	METALLIFEROUS ORE,SCRAP	1	No Quantity							3822			0
S3	2000	2000	2000	2	0	2	Export	554	New Zealand	NZL	156	China	CHN								28	METALLIFEROUS ORE,SCRAP	1	No Quantity							10140831			0
S3	2000	2000	2000	2	0	2	Export	554	New Zealand	NZL	242	Fiji	FJI								28	METALLIFEROUS ORE,SCRAP	1	No Quantity							127			0
S3	2000	2000	2000	2	0	2	Export	554	New Zealand	NZL	251	France	FRA								28	METALLIFEROUS ORE,SCRAP	1	No Quantity							11425			0
S3	2000	2000	2000	2	0	2	Export	554	New Zealand	NZL	276	Germany	DEU								28	METALLIFEROUS ORE,SCRAP	1	No Quantity							76977			0
S3	2000	2000	2000	2	0	2	Export	554	New Zealand	NZL	300	Greece	GRC								28	METALLIFEROUS ORE,SCRAP	1	No Quantity							37366			0
S3	2000	2000	2000	2	0	2	Export	554	New Zealand	NZL	344	China, Hong Kong SAR	HKG								28	METALLIFEROUS ORE,SCRAP	1	No Quantity							908479			0
S3	2000	2000	2000	2	0	2	Export	554	New Zealand	NZL	360	Indonesia	IDN								28	METALLIFEROUS ORE,SCRAP	1	No Quantity							4461823			0
S3	2000	2000	2000	2	0	2	Export	554	New Zealand	NZL	392	Japan	JPN								28	METALLIFEROUS ORE,SCRAP	1	No Quantity							11407337			0
S3	2000	2000	2000	2	0	2	Export	554	New Zealand	NZL	410	Rep. of Korea	KOR								28	METALLIFEROUS ORE,SCRAP	1	No Quantity							6417131			0
S3	2000	2000	2000	2	0	2	Export	554	New Zealand	NZL	458	Malaysia	MYS								28	METALLIFEROUS ORE,SCRAP	1	No Quantity							74908			0
S3	2000	2000	2000	2	0	2	Export	554	New Zealand	NZL	490	Other Asia, nes									28	METALLIFEROUS ORE,SCRAP	1	No Quantity							2401218			0
S3	2000	2000	2000	2	0	2	Export	554	New Zealand	NZL	528	Netherlands	NLD								28	METALLIFEROUS ORE,SCRAP	1	No Quantity							12265			0
S3	2000	2000	2000	2	0	2	Export	554	New Zealand	NZL	586	Pakistan	PAK								28	METALLIFEROUS ORE,SCRAP	1	No Quantity							137914			0
S3	2000	2000	2000	2	0	2	Export	554	New Zealand	NZL	642	Romania	ROU								28	METALLIFEROUS ORE,SCRAP	1	No Quantity							1973			0
S3	2000	2000	2000	2	0	2	Export	554	New Zealand	NZL	699	India	IND								28	METALLIFEROUS ORE,SCRAP	1	No Quantity							293893			0
S3	2000	2000	2000	2	0	2	Export	554	New Zealand	NZL	702	Singapore	SGP								28	METALLIFEROUS ORE,SCRAP	1	No Quantity							7642			0
S3	2000	2000	2000	2	0	2	Export	554	New Zealand	NZL	710	South Africa	ZAF								28	METALLIFEROUS ORE,SCRAP	1	No Quantity							31860			0
S3	2000	2000	2000	2	0	2	Export	554	New Zealand	NZL	764	Thailand	THA								28	METALLIFEROUS ORE,SCRAP	1	No Quantity							26062			0
S3	2000	2000	2000	2	0	2	Export	554	New Zealand	NZL	784	United Arab Emirates	ARE								28	METALLIFEROUS ORE,SCRAP	1	No Quantity							46563			0
S3	2000	2000	2000	2	0	2	Export	554	New Zealand	NZL	826	United Kingdom	GBR								28	METALLIFEROUS ORE,SCRAP	1	No Quantity							570864			0
S3	2000	2000	2000	2	0	2	Export	554	New Zealand	NZL	834	United Rep. of Tanzania	TZA								28	METALLIFEROUS ORE,SCRAP	1	No Quantity							8062			0
S3	2000	2000	2000	2	0	2	Export	554	New Zealand	NZL	842	USA	USA								28	METALLIFEROUS ORE,SCRAP	1	No Quantity							430933			0
S3	2000	2000	2000	2	0	2	Export	554	New Zealand	NZL	862	Venezuela	VEN								28	METALLIFEROUS ORE,SCRAP	1	No Quantity							1164			0
S3	2000	2000	2000	2	0	2	Export	554	New Zealand	NZL	882	Samoa	WSM								28	METALLIFEROUS ORE,SCRAP	1	No Quantity							95			0
S3	2000	2000	2000	2	0	2	Export	558	Nicaragua	NIC	0	World	WLD								28	METALLIFEROUS ORE,SCRAP	1	No Quantity							1769962			0
S3	2000	2000	2000	2	0	2	Export	558	Nicaragua	NIC	156	China	CHN								28	METALLIFEROUS ORE,SCRAP	1	No Quantity							46721			0
S3	2000	2000	2000	2	0	2	Export	558	Nicaragua	NIC	188	Costa Rica	CRI								28	METALLIFEROUS ORE,SCRAP	1	No Quantity							57563			0
S3	2000	2000	2000	2	0	2	Export	558	Nicaragua	NIC	222	El Salvador	SLV								28	METALLIFEROUS ORE,SCRAP	1	No Quantity							104950			0
S3	2000	2000	2000	2	0	2	Export	558	Nicaragua	NIC	320	Guatemala	GTM								28	METALLIFEROUS ORE,SCRAP	1	No Quantity							379500			0
S3	2000	2000	2000	2	0	2	Export	558	Nicaragua	NIC	340	Honduras	HND								28	METALLIFEROUS ORE,SCRAP	1	No Quantity							4000			0
S3	2000	2000	2000	2	0	2	Export	558	Nicaragua	NIC	842	USA	USA								28	METALLIFEROUS ORE,SCRAP	1	No Quantity							1162589			0
S3	2000	2000	2000	2	0	2	Export	558	Nicaragua	NIC	899	Areas, nes									28	METALLIFEROUS ORE,SCRAP	1	No Quantity							14640			0
S3	2000	2000	2000	2	0	2	Export	554	New Zealand	NZL	0	World	WLD								29	CRUDE ANIMAL,VEG.MATERL.	1	No Quantity							201133947			0
S3	2000	2000	2000	2	0	2	Export	554	New Zealand	NZL	16	American Samoa	ASM								29	CRUDE ANIMAL,VEG.MATERL.	1	No Quantity							614			0
S3	2000	2000	2000	2	0	2	Export	554	New Zealand	NZL	28	Antigua and Barbuda	ATG								29	CRUDE ANIMAL,VEG.MATERL.	1	No Quantity							1723			0
S3	2000	2000	2000	2	0	2	Export	554	New Zealand	NZL	32	Argentina	ARG								29	CRUDE ANIMAL,VEG.MATERL.	1	No Quantity							944245			0
S3	2000	2000	2000	2	0	2	Export	554	New Zealand	NZL	36	Australia	AUS								29	CRUDE ANIMAL,VEG.MATERL.	1	No Quantity							10066657			0
S3	2000	2000	2000	2	0	2	Export	554	New Zealand	NZL	40	Austria	AUT								29	CRUDE ANIMAL,VEG.MATERL.	1	No Quantity							231891			0
S3	2000	2000	2000	2	0	2	Export	554	New Zealand	NZL	44	Bahamas	BHS								29	CRUDE ANIMAL,VEG.MATERL.	1	No Quantity							5781			0
S3	2000	2000	2000	2	0	2	Export	554	New Zealand	NZL	48	Bahrain	BHR								29	CRUDE ANIMAL,VEG.MATERL.	1	No Quantity							880			0
S3	2000	2000	2000	2	0	2	Export	554	New Zealand	NZL	50	Bangladesh	BGD								29	CRUDE ANIMAL,VEG.MATERL.	1	No Quantity							46047			0
S3	2000	2000	2000	2	0	2	Export	554	New Zealand	NZL	52	Barbados	BRB								29	CRUDE ANIMAL,VEG.MATERL.	1	No Quantity							15827			0
S3	2000	2000	2000	2	0	2	Export	554	New Zealand	NZL	56	Belgium	BEL								29	CRUDE ANIMAL,VEG.MATERL.	1	No Quantity							863576			0
S3	2000	2000	2000	2	0	2	Export	554	New Zealand	NZL	60	Bermuda	BMU								29	CRUDE ANIMAL,VEG.MATERL.	1	No Quantity							39			0
S3	2000	2000	2000	2	0	2	Export	554	New Zealand	NZL	68	Bolivia (Plurinational State of)	BOL								29	CRUDE ANIMAL,VEG.MATERL.	1	No Quantity							409			0
S3	2000	2000	2000	2	0	2	Export	554	New Zealand	NZL	76	Brazil	BRA								29	CRUDE ANIMAL,VEG.MATERL.	1	No Quantity							521710			0
S3	2000	2000	2000	2	0	2	Export	554	New Zealand	NZL	84	Belize	BLZ								29	CRUDE ANIMAL,VEG.MATERL.	1	No Quantity							5184			0
S3	2000	2000	2000	2	0	2	Export	554	New Zealand	NZL	90	Solomon Isds	SLB								29	CRUDE ANIMAL,VEG.MATERL.	1	No Quantity							1886			0
S3	2000	2000	2000	2	0	2	Export	554	New Zealand	NZL	96	Brunei Darussalam	BRN								29	CRUDE ANIMAL,VEG.MATERL.	1	No Quantity							6223			0
S3	2000	2000	2000	2	0	2	Export	554	New Zealand	NZL	100	Bulgaria	BGR								29	CRUDE ANIMAL,VEG.MATERL.	1	No Quantity							23438			0
S3	2000	2000	2000	2	0	2	Export	554	New Zealand	NZL	124	Canada	CAN								29	CRUDE ANIMAL,VEG.MATERL.	1	No Quantity							3426017			0
S3	2000	2000	2000	2	0	2	Export	554	New Zealand	NZL	136	Cayman Isds	CYM								29	CRUDE ANIMAL,VEG.MATERL.	1	No Quantity							542			0
S3	2000	2000	2000	2	0	2	Export	554	New Zealand	NZL	144	Sri Lanka	LKA								29	CRUDE ANIMAL,VEG.MATERL.	1	No Quantity							29298			0
S3	2000	2000	2000	2	0	2	Export	554	New Zealand	NZL	152	Chile	CHL								29	CRUDE ANIMAL,VEG.MATERL.	1	No Quantity							2418554			0
S3	2000	2000	2000	2	0	2	Export	554	New Zealand	NZL	156	China	CHN								29	CRUDE ANIMAL,VEG.MATERL.	1	No Quantity							17145353			0
S3	2000	2000	2000	2	0	2	Export	554	New Zealand	NZL	170	Colombia	COL								29	CRUDE ANIMAL,VEG.MATERL.	1	No Quantity							19279			0
S3	2000	2000	2000	2	0	2	Export	554	New Zealand	NZL	184	Cook Isds	COK								29	CRUDE ANIMAL,VEG.MATERL.	1	No Quantity							10784			0
S3	2000	2000	2000	2	0	2	Export	554	New Zealand	NZL	188	Costa Rica	CRI								29	CRUDE ANIMAL,VEG.MATERL.	1	No Quantity							17096			0
S3	2000	2000	2000	2	0	2	Export	554	New Zealand	NZL	203	Czechia	CZE								29	CRUDE ANIMAL,VEG.MATERL.	1	No Quantity							172592			0
S3	2000	2000	2000	2	0	2	Export	554	New Zealand	NZL	208	Denmark	DNK								29	CRUDE ANIMAL,VEG.MATERL.	1	No Quantity							205456			0
S3	2000	2000	2000	2	0	2	Export	554	New Zealand	NZL	212	Dominica	DMA								29	CRUDE ANIMAL,VEG.MATERL.	1	No Quantity							869			0
S3	2000	2000	2000	2	0	2	Export	554	New Zealand	NZL	218	Ecuador	ECU								29	CRUDE ANIMAL,VEG.MATERL.	1	No Quantity							91100			0
S3	2000	2000	2000	2	0	2	Export	554	New Zealand	NZL	238	Falkland Isds (Malvinas)	FLK								29	CRUDE ANIMAL,VEG.MATERL.	1	No Quantity							3498			0
S3	2000	2000	2000	2	0	2	Export	554	New Zealand	NZL	242	Fiji	FJI								29	CRUDE ANIMAL,VEG.MATERL.	1	No Quantity							59602			0
S3	2000	2000	2000	2	0	2	Export	554	New Zealand	NZL	246	Finland	FIN								29	CRUDE ANIMAL,VEG.MATERL.	1	No Quantity							179493			0
S3	2000	2000	2000	2	0	2	Export	554	New Zealand	NZL	251	France	FRA								29	CRUDE ANIMAL,VEG.MATERL.	1	No Quantity							4367396			0
S3	2000	2000	2000	2	0	2	Export	554	New Zealand	NZL	258	French Polynesia	PYF								29	CRUDE ANIMAL,VEG.MATERL.	1	No Quantity							277156			0
S3	2000	2000	2000	2	0	2	Export	554	New Zealand	NZL	276	Germany	DEU								29	CRUDE ANIMAL,VEG.MATERL.	1	No Quantity							4065126			0
S3	2000	2000	2000	2	0	2	Export	554	New Zealand	NZL	296	Kiribati	KIR								29	CRUDE ANIMAL,VEG.MATERL.	1	No Quantity							2596			0
S3	2000	2000	2000	2	0	2	Export	554	New Zealand	NZL	308	Grenada	GRD								29	CRUDE ANIMAL,VEG.MATERL.	1	No Quantity							644			0
S3	2000	2000	2000	2	0	2	Export	554	New Zealand	NZL	316	Guam	GUM								29	CRUDE ANIMAL,VEG.MATERL.	1	No Quantity							14163			0
S3	2000	2000	2000	2	0	2	Export	554	New Zealand	NZL	344	China, Hong Kong SAR	HKG								29	CRUDE ANIMAL,VEG.MATERL.	1	No Quantity							18203495			0
S3	2000	2000	2000	2	0	2	Export	554	New Zealand	NZL	348	Hungary	HUN								29	CRUDE ANIMAL,VEG.MATERL.	1	No Quantity							41993			0
S3	2000	2000	2000	2	0	2	Export	554	New Zealand	NZL	360	Indonesia	IDN								29	CRUDE ANIMAL,VEG.MATERL.	1	No Quantity							1112343			0
S3	2000	2000	2000	2	0	2	Export	554	New Zealand	NZL	372	Ireland	IRL								29	CRUDE ANIMAL,VEG.MATERL.	1	No Quantity							279710			0
S3	2000	2000	2000	2	0	2	Export	554	New Zealand	NZL	381	Italy	ITA								29	CRUDE ANIMAL,VEG.MATERL.	1	No Quantity							3947179			0
S3	2000	2000	2000	2	0	2	Export	554	New Zealand	NZL	388	Jamaica	JAM								29	CRUDE ANIMAL,VEG.MATERL.	1	No Quantity							22161			0
S3	2000	2000	2000	2	0	2	Export	554	New Zealand	NZL	392	Japan	JPN								29	CRUDE ANIMAL,VEG.MATERL.	1	No Quantity							59850964			0
S3	2000	2000	2000	2	0	2	Export	554	New Zealand	NZL	400	Jordan	JOR								29	CRUDE ANIMAL,VEG.MATERL.	1	No Quantity							22362			0
S3	2000	2000	2000	2	0	2	Export	554	New Zealand	NZL	404	Kenya	KEN								29	CRUDE ANIMAL,VEG.MATERL.	1	No Quantity							51509			0
S3	2000	2000	2000	2	0	2	Export	554	New Zealand	NZL	410	Rep. of Korea	KOR								29	CRUDE ANIMAL,VEG.MATERL.	1	No Quantity							8993651			0
S3	2000	2000	2000	2	0	2	Export	554	New Zealand	NZL	414	Kuwait	KWT								29	CRUDE ANIMAL,VEG.MATERL.	1	No Quantity							8591			0
S3	2000	2000	2000	2	0	2	Export	554	New Zealand	NZL	450	Madagascar	MDG								29	CRUDE ANIMAL,VEG.MATERL.	1	No Quantity							8181			0
S3	2000	2000	2000	2	0	2	Export	554	New Zealand	NZL	458	Malaysia	MYS								29	CRUDE ANIMAL,VEG.MATERL.	1	No Quantity							3638365			0
S3	2000	2000	2000	2	0	2	Export	554	New Zealand	NZL	470	Malta	MLT								29	CRUDE ANIMAL,VEG.MATERL.	1	No Quantity							1683			0
S3	2000	2000	2000	2	0	2	Export	554	New Zealand	NZL	480	Mauritius	MUS								29	CRUDE ANIMAL,VEG.MATERL.	1	No Quantity							8802			0
S3	2000	2000	2000	2	0	2	Export	554	New Zealand	NZL	484	Mexico	MEX								29	CRUDE ANIMAL,VEG.MATERL.	1	No Quantity							109039			0
S3	2000	2000	2000	2	0	2	Export	554	New Zealand	NZL	490	Other Asia, nes									29	CRUDE ANIMAL,VEG.MATERL.	1	No Quantity							1756981			0
S3	2000	2000	2000	2	0	2	Export	554	New Zealand	NZL	508	Mozambique	MOZ								29	CRUDE ANIMAL,VEG.MATERL.	1	No Quantity							1419			0
S3	2000	2000	2000	2	0	2	Export	554	New Zealand	NZL	512	Oman	OMN								29	CRUDE ANIMAL,VEG.MATERL.	1	No Quantity							794			0
S3	2000	2000	2000	2	0	2	Export	554	New Zealand	NZL	528	Netherlands	NLD								29	CRUDE ANIMAL,VEG.MATERL.	1	No Quantity							6291251			0
S3	2000	2000	2000	2	0	2	Export	554	New Zealand	NZL	530	Neth. Antilles	ANT								29	CRUDE ANIMAL,VEG.MATERL.	1	No Quantity							2955			0
S3	2000	2000	2000	2	0	2	Export	554	New Zealand	NZL	540	New Caledonia	NCL								29	CRUDE ANIMAL,VEG.MATERL.	1	No Quantity							536652			0
S3	2000	2000	2000	2	0	2	Export	554	New Zealand	NZL	548	Vanuatu	VUT								29	CRUDE ANIMAL,VEG.MATERL.	1	No Quantity							24135			0
S3	2000	2000	2000	2	0	2	Export	554	New Zealand	NZL	566	Nigeria	NGA								29	CRUDE ANIMAL,VEG.MATERL.	1	No Quantity							2458			0
S3	2000	2000	2000	2	0	2	Export	554	New Zealand	NZL	574	Norfolk Isds	NFK								29	CRUDE ANIMAL,VEG.MATERL.	1	No Quantity							2937			0
S3	2000	2000	2000	2	0	2	Export	554	New Zealand	NZL	579	Norway	NOR								29	CRUDE ANIMAL,VEG.MATERL.	1	No Quantity							16396			0
S3	2000	2000	2000	2	0	2	Export	554	New Zealand	NZL	583	FS Micronesia	FSM								29	CRUDE ANIMAL,VEG.MATERL.	1	No Quantity							88			0
S3	2000	2000	2000	2	0	2	Export	554	New Zealand	NZL	586	Pakistan	PAK								29	CRUDE ANIMAL,VEG.MATERL.	1	No Quantity							9045			0
S3	2000	2000	2000	2	0	2	Export	554	New Zealand	NZL	591	Panama	PAN								29	CRUDE ANIMAL,VEG.MATERL.	1	No Quantity							658			0
S3	2000	2000	2000	2	0	2	Export	554	New Zealand	NZL	598	Papua New Guinea	PNG								29	CRUDE ANIMAL,VEG.MATERL.	1	No Quantity							158635			0
S3	2000	2000	2000	2	0	2	Export	554	New Zealand	NZL	600	Paraguay	PRY								29	CRUDE ANIMAL,VEG.MATERL.	1	No Quantity							13184			0
S3	2000	2000	2000	2	0	2	Export	554	New Zealand	NZL	604	Peru	PER								29	CRUDE ANIMAL,VEG.MATERL.	1	No Quantity							1556144			0
S3	2000	2000	2000	2	0	2	Export	554	New Zealand	NZL	608	Philippines	PHL								29	CRUDE ANIMAL,VEG.MATERL.	1	No Quantity							629935			0
S3	2000	2000	2000	2	0	2	Export	554	New Zealand	NZL	616	Poland	POL								29	CRUDE ANIMAL,VEG.MATERL.	1	No Quantity							400467			0
S3	2000	2000	2000	2	0	2	Export	554	New Zealand	NZL	620	Portugal	PRT								29	CRUDE ANIMAL,VEG.MATERL.	1	No Quantity							648847			0
S3	2000	2000	2000	2	0	2	Export	554	New Zealand	NZL	634	Qatar	QAT								29	CRUDE ANIMAL,VEG.MATERL.	1	No Quantity							1067			0
S3	2000	2000	2000	2	0	2	Export	554	New Zealand	NZL	643	Russian Federation	RUS								29	CRUDE ANIMAL,VEG.MATERL.	1	No Quantity							50512			0
S3	2000	2000	2000	2	0	2	Export	554	New Zealand	NZL	646	Rwanda	RWA								29	CRUDE ANIMAL,VEG.MATERL.	1	No Quantity							9257			0
S3	2000	2000	2000	2	0	2	Export	554	New Zealand	NZL	662	Saint Lucia	LCA								29	CRUDE ANIMAL,VEG.MATERL.	1	No Quantity							6553			0
S3	2000	2000	2000	2	0	2	Export	554	New Zealand	NZL	682	Saudi Arabia	SAU								29	CRUDE ANIMAL,VEG.MATERL.	1	No Quantity							186901			0
S3	2000	2000	2000	2	0	2	Export	554	New Zealand	NZL	690	Seychelles	SYC								29	CRUDE ANIMAL,VEG.MATERL.	1	No Quantity							579			0
S3	2000	2000	2000	2	0	2	Export	554	New Zealand	NZL	699	India	IND								29	CRUDE ANIMAL,VEG.MATERL.	1	No Quantity							8608			0
S3	2000	2000	2000	2	0	2	Export	554	New Zealand	NZL	702	Singapore	SGP								29	CRUDE ANIMAL,VEG.MATERL.	1	No Quantity							1857720			0
S3	2000	2000	2000	2	0	2	Export	554	New Zealand	NZL	704	Viet Nam	VNM								29	CRUDE ANIMAL,VEG.MATERL.	1	No Quantity							448142			0
S3	2000	2000	2000	2	0	2	Export	554	New Zealand	NZL	710	South Africa	ZAF								29	CRUDE ANIMAL,VEG.MATERL.	1	No Quantity							1510458			0
S3	2000	2000	2000	2	0	2	Export	554	New Zealand	NZL	716	Zimbabwe	ZWE								29	CRUDE ANIMAL,VEG.MATERL.	1	No Quantity							206743			0
S3	2000	2000	2000	2	0	2	Export	554	New Zealand	NZL	724	Spain	ESP								29	CRUDE ANIMAL,VEG.MATERL.	1	No Quantity							1139069			0
S3	2000	2000	2000	2	0	2	Export	554	New Zealand	NZL	752	Sweden	SWE								29	CRUDE ANIMAL,VEG.MATERL.	1	No Quantity							97438			0
S3	2000	2000	2000	2	0	2	Export	554	New Zealand	NZL	757	Switzerland	CHE								29	CRUDE ANIMAL,VEG.MATERL.	1	No Quantity							287647			0
S3	2000	2000	2000	2	0	2	Export	554	New Zealand	NZL	760	Syria	SYR								29	CRUDE ANIMAL,VEG.MATERL.	1	No Quantity							54783			0
S3	2000	2000	2000	2	0	2	Export	554	New Zealand	NZL	764	Thailand	THA								29	CRUDE ANIMAL,VEG.MATERL.	1	No Quantity							672703			0
S3	2000	2000	2000	2	0	2	Export	554	New Zealand	NZL	776	Tonga	TON								29	CRUDE ANIMAL,VEG.MATERL.	1	No Quantity							228680			0
S3	2000	2000	2000	2	0	2	Export	554	New Zealand	NZL	780	Trinidad and Tobago	TTO								29	CRUDE ANIMAL,VEG.MATERL.	1	No Quantity							1316			0
S3	2000	2000	2000	2	0	2	Export	554	New Zealand	NZL	784	United Arab Emirates	ARE								29	CRUDE ANIMAL,VEG.MATERL.	1	No Quantity							16322			0
S3	2000	2000	2000	2	0	2	Export	554	New Zealand	NZL	818	Egypt	EGY								29	CRUDE ANIMAL,VEG.MATERL.	1	No Quantity							4333468			0
S3	2000	2000	2000	2	0	2	Export	554	New Zealand	NZL	826	United Kingdom	GBR								29	CRUDE ANIMAL,VEG.MATERL.	1	No Quantity							5097810			0
S3	2000	2000	2000	2	0	2	Export	554	New Zealand	NZL	842	USA	USA								29	CRUDE ANIMAL,VEG.MATERL.	1	No Quantity							31104086			0
S3	2000	2000	2000	2	0	2	Export	554	New Zealand	NZL	858	Uruguay	URY								29	CRUDE ANIMAL,VEG.MATERL.	1	No Quantity							172805			0
S3	2000	2000	2000	2	0	2	Export	554	New Zealand	NZL	876	Wallis and Futuna Isds	WLF								29	CRUDE ANIMAL,VEG.MATERL.	1	No Quantity							2694			0
S3	2000	2000	2000	2	0	2	Export	554	New Zealand	NZL	882	Samoa	WSM								29	CRUDE ANIMAL,VEG.MATERL.	1	No Quantity							42836			0
S3	2000	2000	2000	2	0	2	Export	558	Nicaragua	NIC	0	World	WLD								29	CRUDE ANIMAL,VEG.MATERL.	1	No Quantity							1511191			0
S3	2000	2000	2000	2	0	2	Export	558	Nicaragua	NIC	124	Canada	CAN								29	CRUDE ANIMAL,VEG.MATERL.	1	No Quantity							47			0
S3	2000	2000	2000	2	0	2	Export	558	Nicaragua	NIC	188	Costa Rica	CRI								29	CRUDE ANIMAL,VEG.MATERL.	1	No Quantity							48121			0
S3	2000	2000	2000	2	0	2	Export	558	Nicaragua	NIC	222	El Salvador	SLV								29	CRUDE ANIMAL,VEG.MATERL.	1	No Quantity							26568			0
S3	2000	2000	2000	2	0	2	Export	558	Nicaragua	NIC	276	Germany	DEU								29	CRUDE ANIMAL,VEG.MATERL.	1	No Quantity							262926			0
S3	2000	2000	2000	2	0	2	Export	558	Nicaragua	NIC	320	Guatemala	GTM								29	CRUDE ANIMAL,VEG.MATERL.	1	No Quantity							72401			0
S3	2000	2000	2000	2	0	2	Export	558	Nicaragua	NIC	340	Honduras	HND								29	CRUDE ANIMAL,VEG.MATERL.	1	No Quantity							7506			0
S3	2000	2000	2000	2	0	2	Export	558	Nicaragua	NIC	381	Italy	ITA								29	CRUDE ANIMAL,VEG.MATERL.	1	No Quantity							11014			0
S3	2000	2000	2000	2	0	2	Export	558	Nicaragua	NIC	392	Japan	JPN								29	CRUDE ANIMAL,VEG.MATERL.	1	No Quantity							133792			0
S3	2000	2000	2000	2	0	2	Export	558	Nicaragua	NIC	484	Mexico	MEX								29	CRUDE ANIMAL,VEG.MATERL.	1	No Quantity							218219			0
S3	2000	2000	2000	2	0	2	Export	558	Nicaragua	NIC	528	Netherlands	NLD								29	CRUDE ANIMAL,VEG.MATERL.	1	No Quantity							572062			0
S3	2000	2000	2000	2	0	2	Export	558	Nicaragua	NIC	530	Neth. Antilles	ANT								29	CRUDE ANIMAL,VEG.MATERL.	1	No Quantity							13728			0
S3	2000	2000	2000	2	0	2	Export	558	Nicaragua	NIC	591	Panama	PAN								29	CRUDE ANIMAL,VEG.MATERL.	1	No Quantity							66			0
S3	2000	2000	2000	2	0	2	Export	558	Nicaragua	NIC	724	Spain	ESP								29	CRUDE ANIMAL,VEG.MATERL.	1	No Quantity							1			0
S3	2000	2000	2000	2	0	2	Export	558	Nicaragua	NIC	826	United Kingdom	GBR								29	CRUDE ANIMAL,VEG.MATERL.	1	No Quantity							2961			0
S3	2000	2000	2000	2	0	2	Export	558	Nicaragua	NIC	842	USA	USA								29	CRUDE ANIMAL,VEG.MATERL.	1	No Quantity							141531			0
S3	2000	2000	2000	2	0	2	Export	558	Nicaragua	NIC	899	Areas, nes									29	CRUDE ANIMAL,VEG.MATERL.	1	No Quantity							250			0
S3	2000	2000	2000	2	0	2	Export	554	New Zealand	NZL	0	World	WLD								32	COAL, COKE, BRIQUETTES	1	No Quantity							51181250			0
S3	2000	2000	2000	2	0	2	Export	554	New Zealand	NZL	36	Australia	AUS								32	COAL, COKE, BRIQUETTES	1	No Quantity							506679			0
S3	2000	2000	2000	2	0	2	Export	554	New Zealand	NZL	96	Brunei Darussalam	BRN								32	COAL, COKE, BRIQUETTES	1	No Quantity							5425			0
S3	2000	2000	2000	2	0	2	Export	554	New Zealand	NZL	152	Chile	CHL								32	COAL, COKE, BRIQUETTES	1	No Quantity							4331783			0
S3	2000	2000	2000	2	0	2	Export	554	New Zealand	NZL	156	China	CHN								32	COAL, COKE, BRIQUETTES	1	No Quantity							7640025			0
S3	2000	2000	2000	2	0	2	Export	554	New Zealand	NZL	184	Cook Isds	COK								32	COAL, COKE, BRIQUETTES	1	No Quantity							3209			0
S3	2000	2000	2000	2	0	2	Export	554	New Zealand	NZL	242	Fiji	FJI								32	COAL, COKE, BRIQUETTES	1	No Quantity							10184			0
S3	2000	2000	2000	2	0	2	Export	554	New Zealand	NZL	258	French Polynesia	PYF								32	COAL, COKE, BRIQUETTES	1	No Quantity							95692			0
S3	2000	2000	2000	2	0	2	Export	554	New Zealand	NZL	344	China, Hong Kong SAR	HKG								32	COAL, COKE, BRIQUETTES	1	No Quantity							3370			0
S3	2000	2000	2000	2	0	2	Export	554	New Zealand	NZL	392	Japan	JPN								32	COAL, COKE, BRIQUETTES	1	No Quantity							31591968			0
S3	2000	2000	2000	2	0	2	Export	554	New Zealand	NZL	540	New Caledonia	NCL								32	COAL, COKE, BRIQUETTES	1	No Quantity							59883			0
S3	2000	2000	2000	2	0	2	Export	554	New Zealand	NZL	548	Vanuatu	VUT								32	COAL, COKE, BRIQUETTES	1	No Quantity							369			0
S3	2000	2000	2000	2	0	2	Export	554	New Zealand	NZL	574	Norfolk Isds	NFK								32	COAL, COKE, BRIQUETTES	1	No Quantity							4204			0
S3	2000	2000	2000	2	0	2	Export	554	New Zealand	NZL	598	Papua New Guinea	PNG								32	COAL, COKE, BRIQUETTES	1	No Quantity							3114			0
S3	2000	2000	2000	2	0	2	Export	554	New Zealand	NZL	699	India	IND								32	COAL, COKE, BRIQUETTES	1	No Quantity							4449231			0
S3	2000	2000	2000	2	0	2	Export	554	New Zealand	NZL	702	Singapore	SGP								32	COAL, COKE, BRIQUETTES	1	No Quantity							1870			0
S3	2000	2000	2000	2	0	2	Export	554	New Zealand	NZL	710	South Africa	ZAF								32	COAL, COKE, BRIQUETTES	1	No Quantity							2473796			0
S3	2000	2000	2000	2	0	2	Export	554	New Zealand	NZL	882	Samoa	WSM								32	COAL, COKE, BRIQUETTES	1	No Quantity							448			0
S3	2000	2000	2000	2	0	2	Export	554	New Zealand	NZL	0	World	WLD								33	PETROLEUM,PETROL.PRODUCT	1	No Quantity							311953694			0
S3	2000	2000	2000	2	0	2	Export	554	New Zealand	NZL	16	American Samoa	ASM								33	PETROLEUM,PETROL.PRODUCT	1	No Quantity							15223			0
S3	2000	2000	2000	2	0	2	Export	554	New Zealand	NZL	36	Australia	AUS								33	PETROLEUM,PETROL.PRODUCT	1	No Quantity							219612787			0
S3	2000	2000	2000	2	0	2	Export	554	New Zealand	NZL	90	Solomon Isds	SLB								33	PETROLEUM,PETROL.PRODUCT	1	No Quantity							21488			0
S3	2000	2000	2000	2	0	2	Export	554	New Zealand	NZL	104	Myanmar	MMR								33	PETROLEUM,PETROL.PRODUCT	1	No Quantity							91			0
S3	2000	2000	2000	2	0	2	Export	554	New Zealand	NZL	184	Cook Isds	COK								33	PETROLEUM,PETROL.PRODUCT	1	No Quantity							7583			0
S3	2000	2000	2000	2	0	2	Export	554	New Zealand	NZL	242	Fiji	FJI								33	PETROLEUM,PETROL.PRODUCT	1	No Quantity							1357692			0
S3	2000	2000	2000	2	0	2	Export	554	New Zealand	NZL	258	French Polynesia	PYF								33	PETROLEUM,PETROL.PRODUCT	1	No Quantity							1312			0
S3	2000	2000	2000	2	0	2	Export	554	New Zealand	NZL	296	Kiribati	KIR								33	PETROLEUM,PETROL.PRODUCT	1	No Quantity							136			0
S3	2000	2000	2000	2	0	2	Export	554	New Zealand	NZL	344	China, Hong Kong SAR	HKG								33	PETROLEUM,PETROL.PRODUCT	1	No Quantity							11593			0
S3	2000	2000	2000	2	0	2	Export	554	New Zealand	NZL	392	Japan	JPN								33	PETROLEUM,PETROL.PRODUCT	1	No Quantity							54550348			0
S3	2000	2000	2000	2	0	2	Export	554	New Zealand	NZL	410	Rep. of Korea	KOR								33	PETROLEUM,PETROL.PRODUCT	1	No Quantity							10996544			0
S3	2000	2000	2000	2	0	2	Export	554	New Zealand	NZL	458	Malaysia	MYS								33	PETROLEUM,PETROL.PRODUCT	1	No Quantity							14418			0
S3	2000	2000	2000	2	0	2	Export	554	New Zealand	NZL	490	Other Asia, nes									33	PETROLEUM,PETROL.PRODUCT	1	No Quantity							1136			0
S3	2000	2000	2000	2	0	2	Export	554	New Zealand	NZL	524	Nepal	NPL								33	PETROLEUM,PETROL.PRODUCT	1	No Quantity							1637			0
S3	2000	2000	2000	2	0	2	Export	554	New Zealand	NZL	540	New Caledonia	NCL								33	PETROLEUM,PETROL.PRODUCT	1	No Quantity							248389			0
S3	2000	2000	2000	2	0	2	Export	554	New Zealand	NZL	548	Vanuatu	VUT								33	PETROLEUM,PETROL.PRODUCT	1	No Quantity							52410			0
S3	2000	2000	2000	2	0	2	Export	554	New Zealand	NZL	570	Niue	NIU								33	PETROLEUM,PETROL.PRODUCT	1	No Quantity							14013			0
S3	2000	2000	2000	2	0	2	Export	554	New Zealand	NZL	574	Norfolk Isds	NFK								33	PETROLEUM,PETROL.PRODUCT	1	No Quantity							2029			0
S3	2000	2000	2000	2	0	2	Export	554	New Zealand	NZL	598	Papua New Guinea	PNG								33	PETROLEUM,PETROL.PRODUCT	1	No Quantity							908			0
S3	2000	2000	2000	2	0	2	Export	554	New Zealand	NZL	608	Philippines	PHL								33	PETROLEUM,PETROL.PRODUCT	1	No Quantity							9388524			0
S3	2000	2000	2000	2	0	2	Export	554	New Zealand	NZL	612	Pitcairn	PCN								33	PETROLEUM,PETROL.PRODUCT	1	No Quantity							61			0
S3	2000	2000	2000	2	0	2	Export	554	New Zealand	NZL	699	India	IND								33	PETROLEUM,PETROL.PRODUCT	1	No Quantity							11855			0
S3	2000	2000	2000	2	0	2	Export	554	New Zealand	NZL	702	Singapore	SGP								33	PETROLEUM,PETROL.PRODUCT	1	No Quantity							1823862			0
S3	2000	2000	2000	2	0	2	Export	554	New Zealand	NZL	752	Sweden	SWE								33	PETROLEUM,PETROL.PRODUCT	1	No Quantity							386			0
S3	2000	2000	2000	2	0	2	Export	554	New Zealand	NZL	757	Switzerland	CHE								33	PETROLEUM,PETROL.PRODUCT	1	No Quantity							485			0
S3	2000	2000	2000	2	0	2	Export	554	New Zealand	NZL	764	Thailand	THA								33	PETROLEUM,PETROL.PRODUCT	1	No Quantity							21021			0
S3	2000	2000	2000	2	0	2	Export	554	New Zealand	NZL	776	Tonga	TON								33	PETROLEUM,PETROL.PRODUCT	1	No Quantity							198045			0
S3	2000	2000	2000	2	0	2	Export	554	New Zealand	NZL	842	USA	USA								33	PETROLEUM,PETROL.PRODUCT	1	No Quantity							13506625			0
S3	2000	2000	2000	2	0	2	Export	554	New Zealand	NZL	876	Wallis and Futuna Isds	WLF								33	PETROLEUM,PETROL.PRODUCT	1	No Quantity							32501			0
S3	2000	2000	2000	2	0	2	Export	554	New Zealand	NZL	882	Samoa	WSM								33	PETROLEUM,PETROL.PRODUCT	1	No Quantity							60591			0
S3	2000	2000	2000	2	0	2	Export	558	Nicaragua	NIC	0	World	WLD								33	PETROLEUM,PETROL.PRODUCT	1	No Quantity							10813274			0
S3	2000	2000	2000	2	0	2	Export	558	Nicaragua	NIC	84	Belize	BLZ								33	PETROLEUM,PETROL.PRODUCT	1	No Quantity							64112			0
S3	2000	2000	2000	2	0	2	Export	558	Nicaragua	NIC	188	Costa Rica	CRI								33	PETROLEUM,PETROL.PRODUCT	1	No Quantity							3608888			0
S3	2000	2000	2000	2	0	2	Export	558	Nicaragua	NIC	222	El Salvador	SLV								33	PETROLEUM,PETROL.PRODUCT	1	No Quantity							786015			0
S3	2000	2000	2000	2	0	2	Export	558	Nicaragua	NIC	320	Guatemala	GTM								33	PETROLEUM,PETROL.PRODUCT	1	No Quantity							3584229			0
S3	2000	2000	2000	2	0	2	Export	558	Nicaragua	NIC	340	Honduras	HND								33	PETROLEUM,PETROL.PRODUCT	1	No Quantity							920775			0
S3	2000	2000	2000	2	0	2	Export	558	Nicaragua	NIC	530	Neth. Antilles	ANT								33	PETROLEUM,PETROL.PRODUCT	1	No Quantity							1791900			0
S3	2000	2000	2000	2	0	2	Export	558	Nicaragua	NIC	591	Panama	PAN								33	PETROLEUM,PETROL.PRODUCT	1	No Quantity							50646			0
S3	2000	2000	2000	2	0	2	Export	558	Nicaragua	NIC	899	Areas, nes									33	PETROLEUM,PETROL.PRODUCT	1	No Quantity							6709			0
S3	2000	2000	2000	2	0	2	Export	554	New Zealand	NZL	0	World	WLD								34	GAS,NATURAL,MANUFACTURED	1	No Quantity							17163838			0
S3	2000	2000	2000	2	0	2	Export	554	New Zealand	NZL	16	American Samoa	ASM								34	GAS,NATURAL,MANUFACTURED	1	No Quantity							4601			0
S3	2000	2000	2000	2	0	2	Export	554	New Zealand	NZL	36	Australia	AUS								34	GAS,NATURAL,MANUFACTURED	1	No Quantity							1912509			0
S3	2000	2000	2000	2	0	2	Export	554	New Zealand	NZL	90	Solomon Isds	SLB								34	GAS,NATURAL,MANUFACTURED	1	No Quantity							122057			0
S3	2000	2000	2000	2	0	2	Export	554	New Zealand	NZL	156	China	CHN								34	GAS,NATURAL,MANUFACTURED	1	No Quantity							6152020			0
S3	2000	2000	2000	2	0	2	Export	554	New Zealand	NZL	184	Cook Isds	COK								34	GAS,NATURAL,MANUFACTURED	1	No Quantity							162229			0
S3	2000	2000	2000	2	0	2	Export	554	New Zealand	NZL	242	Fiji	FJI								34	GAS,NATURAL,MANUFACTURED	1	No Quantity							1923900			0
S3	2000	2000	2000	2	0	2	Export	554	New Zealand	NZL	258	French Polynesia	PYF								34	GAS,NATURAL,MANUFACTURED	1	No Quantity							3106829			0
S3	2000	2000	2000	2	0	2	Export	554	New Zealand	NZL	540	New Caledonia	NCL								34	GAS,NATURAL,MANUFACTURED	1	No Quantity							2171516			0
S3	2000	2000	2000	2	0	2	Export	554	New Zealand	NZL	548	Vanuatu	VUT								34	GAS,NATURAL,MANUFACTURED	1	No Quantity							622122			0
S3	2000	2000	2000	2	0	2	Export	554	New Zealand	NZL	574	Norfolk Isds	NFK								34	GAS,NATURAL,MANUFACTURED	1	No Quantity							106927			0
S3	2000	2000	2000	2	0	2	Export	554	New Zealand	NZL	598	Papua New Guinea	PNG								34	GAS,NATURAL,MANUFACTURED	1	No Quantity							321772			0
S3	2000	2000	2000	2	0	2	Export	554	New Zealand	NZL	764	Thailand	THA								34	GAS,NATURAL,MANUFACTURED	1	No Quantity							984			0
S3	2000	2000	2000	2	0	2	Export	554	New Zealand	NZL	776	Tonga	TON								34	GAS,NATURAL,MANUFACTURED	1	No Quantity							469011			0
S3	2000	2000	2000	2	0	2	Export	554	New Zealand	NZL	876	Wallis and Futuna Isds	WLF								34	GAS,NATURAL,MANUFACTURED	1	No Quantity							87177			0
S3	2000	2000	2000	2	0	2	Export	554	New Zealand	NZL	882	Samoa	WSM								34	GAS,NATURAL,MANUFACTURED	1	No Quantity							185			0
S3	2000	2000	2000	2	0	2	Export	554	New Zealand	NZL	0	World	WLD								41	ANIMAL OILS AND FATS	1	No Quantity							36567305			0
S3	2000	2000	2000	2	0	2	Export	554	New Zealand	NZL	16	American Samoa	ASM								41	ANIMAL OILS AND FATS	1	No Quantity							252			0
S3	2000	2000	2000	2	0	2	Export	554	New Zealand	NZL	36	Australia	AUS								41	ANIMAL OILS AND FATS	1	No Quantity							406084			0
S3	2000	2000	2000	2	0	2	Export	554	New Zealand	NZL	50	Bangladesh	BGD								41	ANIMAL OILS AND FATS	1	No Quantity							496117			0
S3	2000	2000	2000	2	0	2	Export	554	New Zealand	NZL	56	Belgium	BEL								41	ANIMAL OILS AND FATS	1	No Quantity							160169			0
S3	2000	2000	2000	2	0	2	Export	554	New Zealand	NZL	76	Brazil	BRA								41	ANIMAL OILS AND FATS	1	No Quantity							455			0
S3	2000	2000	2000	2	0	2	Export	554	New Zealand	NZL	144	Sri Lanka	LKA								41	ANIMAL OILS AND FATS	1	No Quantity							186908			0
S3	2000	2000	2000	2	0	2	Export	554	New Zealand	NZL	156	China	CHN								41	ANIMAL OILS AND FATS	1	No Quantity							20210549			0
S3	2000	2000	2000	2	0	2	Export	554	New Zealand	NZL	184	Cook Isds	COK								41	ANIMAL OILS AND FATS	1	No Quantity							84			0
S3	2000	2000	2000	2	0	2	Export	554	New Zealand	NZL	242	Fiji	FJI								41	ANIMAL OILS AND FATS	1	No Quantity							607776			0
S3	2000	2000	2000	2	0	2	Export	554	New Zealand	NZL	251	France	FRA								41	ANIMAL OILS AND FATS	1	No Quantity							458827			0
S3	2000	2000	2000	2	0	2	Export	554	New Zealand	NZL	258	French Polynesia	PYF								41	ANIMAL OILS AND FATS	1	No Quantity							18827			0
S3	2000	2000	2000	2	0	2	Export	554	New Zealand	NZL	276	Germany	DEU								41	ANIMAL OILS AND FATS	1	No Quantity							330832			0
S3	2000	2000	2000	2	0	2	Export	554	New Zealand	NZL	344	China, Hong Kong SAR	HKG								41	ANIMAL OILS AND FATS	1	No Quantity							16481			0
S3	2000	2000	2000	2	0	2	Export	554	New Zealand	NZL	360	Indonesia	IDN								41	ANIMAL OILS AND FATS	1	No Quantity							102977			0
S3	2000	2000	2000	2	0	2	Export	554	New Zealand	NZL	381	Italy	ITA								41	ANIMAL OILS AND FATS	1	No Quantity							52114			0
S3	2000	2000	2000	2	0	2	Export	554	New Zealand	NZL	392	Japan	JPN								41	ANIMAL OILS AND FATS	1	No Quantity							943979			0
S3	2000	2000	2000	2	0	2	Export	554	New Zealand	NZL	404	Kenya	KEN								41	ANIMAL OILS AND FATS	1	No Quantity							7281			0
S3	2000	2000	2000	2	0	2	Export	554	New Zealand	NZL	410	Rep. of Korea	KOR								41	ANIMAL OILS AND FATS	1	No Quantity							294733			0
S3	2000	2000	2000	2	0	2	Export	554	New Zealand	NZL	458	Malaysia	MYS								41	ANIMAL OILS AND FATS	1	No Quantity							353716			0
S3	2000	2000	2000	2	0	2	Export	554	New Zealand	NZL	480	Mauritius	MUS								41	ANIMAL OILS AND FATS	1	No Quantity							8067			0
S3	2000	2000	2000	2	0	2	Export	554	New Zealand	NZL	490	Other Asia, nes									41	ANIMAL OILS AND FATS	1	No Quantity							5040845			0
S3	2000	2000	2000	2	0	2	Export	554	New Zealand	NZL	508	Mozambique	MOZ								41	ANIMAL OILS AND FATS	1	No Quantity							71311			0
S3	2000	2000	2000	2	0	2	Export	554	New Zealand	NZL	524	Nepal	NPL								41	ANIMAL OILS AND FATS	1	No Quantity							325287			0
S3	2000	2000	2000	2	0	2	Export	554	New Zealand	NZL	540	New Caledonia	NCL								41	ANIMAL OILS AND FATS	1	No Quantity							13978			0
S3	2000	2000	2000	2	0	2	Export	554	New Zealand	NZL	579	Norway	NOR								41	ANIMAL OILS AND FATS	1	No Quantity							90199			0
S3	2000	2000	2000	2	0	2	Export	554	New Zealand	NZL	586	Pakistan	PAK								41	ANIMAL OILS AND FATS	1	No Quantity							809041			0
S3	2000	2000	2000	2	0	2	Export	554	New Zealand	NZL	598	Papua New Guinea	PNG								41	ANIMAL OILS AND FATS	1	No Quantity							178257			0
S3	2000	2000	2000	2	0	2	Export	554	New Zealand	NZL	608	Philippines	PHL								41	ANIMAL OILS AND FATS	1	No Quantity							1075351			0
S3	2000	2000	2000	2	0	2	Export	554	New Zealand	NZL	682	Saudi Arabia	SAU								41	ANIMAL OILS AND FATS	1	No Quantity							7954			0
S3	2000	2000	2000	2	0	2	Export	554	New Zealand	NZL	699	India	IND								41	ANIMAL OILS AND FATS	1	No Quantity							496473			0
S3	2000	2000	2000	2	0	2	Export	554	New Zealand	NZL	702	Singapore	SGP								41	ANIMAL OILS AND FATS	1	No Quantity							258279			0
S3	2000	2000	2000	2	0	2	Export	554	New Zealand	NZL	704	Viet Nam	VNM								41	ANIMAL OILS AND FATS	1	No Quantity							25343			0
S3	2000	2000	2000	2	0	2	Export	554	New Zealand	NZL	764	Thailand	THA								41	ANIMAL OILS AND FATS	1	No Quantity							212130			0
S3	2000	2000	2000	2	0	2	Export	554	New Zealand	NZL	826	United Kingdom	GBR								41	ANIMAL OILS AND FATS	1	No Quantity							2501639			0
S3	2000	2000	2000	2	0	2	Export	554	New Zealand	NZL	834	United Rep. of Tanzania	TZA								41	ANIMAL OILS AND FATS	1	No Quantity							432780			0
S3	2000	2000	2000	2	0	2	Export	554	New Zealand	NZL	842	USA	USA								41	ANIMAL OILS AND FATS	1	No Quantity							363196			0
S3	2000	2000	2000	2	0	2	Export	554	New Zealand	NZL	882	Samoa	WSM								41	ANIMAL OILS AND FATS	1	No Quantity							9013			0
S3	2000	2000	2000	2	0	2	Export	558	Nicaragua	NIC	0	World	WLD								41	ANIMAL OILS AND FATS	1	No Quantity							283783			0
S3	2000	2000	2000	2	0	2	Export	558	Nicaragua	NIC	188	Costa Rica	CRI								41	ANIMAL OILS AND FATS	1	No Quantity							271873			0
S3	2000	2000	2000	2	0	2	Export	558	Nicaragua	NIC	222	El Salvador	SLV								41	ANIMAL OILS AND FATS	1	No Quantity							9301			0
S3	2000	2000	2000	2	0	2	Export	558	Nicaragua	NIC	340	Honduras	HND								41	ANIMAL OILS AND FATS	1	No Quantity							2609			0
S3	2000	2000	2000	2	0	2	Export	554	New Zealand	NZL	0	World	WLD								42	FIXED VEG. FATS AND OILS	1	No Quantity							578600			0
S3	2000	2000	2000	2	0	2	Export	554	New Zealand	NZL	16	American Samoa	ASM								42	FIXED VEG. FATS AND OILS	1	No Quantity							1824			0
S3	2000	2000	2000	2	0	2	Export	554	New Zealand	NZL	36	Australia	AUS								42	FIXED VEG. FATS AND OILS	1	No Quantity							473502			0
S3	2000	2000	2000	2	0	2	Export	554	New Zealand	NZL	56	Belgium	BEL								42	FIXED VEG. FATS AND OILS	1	No Quantity							164			0
S3	2000	2000	2000	2	0	2	Export	554	New Zealand	NZL	90	Solomon Isds	SLB								42	FIXED VEG. FATS AND OILS	1	No Quantity							471			0
S3	2000	2000	2000	2	0	2	Export	554	New Zealand	NZL	184	Cook Isds	COK								42	FIXED VEG. FATS AND OILS	1	No Quantity							38887			0
S3	2000	2000	2000	2	0	2	Export	554	New Zealand	NZL	242	Fiji	FJI								42	FIXED VEG. FATS AND OILS	1	No Quantity							21507			0
S3	2000	2000	2000	2	0	2	Export	554	New Zealand	NZL	251	France	FRA								42	FIXED VEG. FATS AND OILS	1	No Quantity							7829			0
S3	2000	2000	2000	2	0	2	Export	554	New Zealand	NZL	258	French Polynesia	PYF								42	FIXED VEG. FATS AND OILS	1	No Quantity							634			0
S3	2000	2000	2000	2	0	2	Export	554	New Zealand	NZL	276	Germany	DEU								42	FIXED VEG. FATS AND OILS	1	No Quantity							5371			0
S3	2000	2000	2000	2	0	2	Export	554	New Zealand	NZL	344	China, Hong Kong SAR	HKG								42	FIXED VEG. FATS AND OILS	1	No Quantity							166			0
S3	2000	2000	2000	2	0	2	Export	554	New Zealand	NZL	392	Japan	JPN								42	FIXED VEG. FATS AND OILS	1	No Quantity							85			0
S3	2000	2000	2000	2	0	2	Export	554	New Zealand	NZL	490	Other Asia, nes									42	FIXED VEG. FATS AND OILS	1	No Quantity							2909			0
S3	2000	2000	2000	2	0	2	Export	554	New Zealand	NZL	528	Netherlands	NLD								42	FIXED VEG. FATS AND OILS	1	No Quantity							59			0
S3	2000	2000	2000	2	0	2	Export	554	New Zealand	NZL	540	New Caledonia	NCL								42	FIXED VEG. FATS AND OILS	1	No Quantity							3027			0
S3	2000	2000	2000	2	0	2	Export	554	New Zealand	NZL	548	Vanuatu	VUT								42	FIXED VEG. FATS AND OILS	1	No Quantity							497			0
S3	2000	2000	2000	2	0	2	Export	554	New Zealand	NZL	570	Niue	NIU								42	FIXED VEG. FATS AND OILS	1	No Quantity							2723			0
S3	2000	2000	2000	2	0	2	Export	554	New Zealand	NZL	598	Papua New Guinea	PNG								42	FIXED VEG. FATS AND OILS	1	No Quantity							2813			0
S3	2000	2000	2000	2	0	2	Export	554	New Zealand	NZL	608	Philippines	PHL								42	FIXED VEG. FATS AND OILS	1	No Quantity							35			0
S3	2000	2000	2000	2	0	2	Export	554	New Zealand	NZL	702	Singapore	SGP								42	FIXED VEG. FATS AND OILS	1	No Quantity							4041			0
S3	2000	2000	2000	2	0	2	Export	554	New Zealand	NZL	776	Tonga	TON								42	FIXED VEG. FATS AND OILS	1	No Quantity							1185			0
S3	2000	2000	2000	2	0	2	Export	554	New Zealand	NZL	826	United Kingdom	GBR								42	FIXED VEG. FATS AND OILS	1	No Quantity							1898			0
S3	2000	2000	2000	2	0	2	Export	554	New Zealand	NZL	842	USA	USA								42	FIXED VEG. FATS AND OILS	1	No Quantity							6603			0
S3	2000	2000	2000	2	0	2	Export	554	New Zealand	NZL	882	Samoa	WSM								42	FIXED VEG. FATS AND OILS	1	No Quantity							2370			0
S3	2000	2000	2000	2	0	2	Export	558	Nicaragua	NIC	0	World	WLD								42	FIXED VEG. FATS AND OILS	1	No Quantity							330151			0
S3	2000	2000	2000	2	0	2	Export	558	Nicaragua	NIC	188	Costa Rica	CRI								42	FIXED VEG. FATS AND OILS	1	No Quantity							56248			0
S3	2000	2000	2000	2	0	2	Export	558	Nicaragua	NIC	826	United Kingdom	GBR								42	FIXED VEG. FATS AND OILS	1	No Quantity							233400			0
S3	2000	2000	2000	2	0	2	Export	558	Nicaragua	NIC	842	USA	USA								42	FIXED VEG. FATS AND OILS	1	No Quantity							40503			0
S3	2000	2000	2000	2	0	2	Export	554	New Zealand	NZL	0	World	WLD								43	ANIMAL,VEG.FATS,OILS,NES	1	No Quantity							31950288			0
S3	2000	2000	2000	2	0	2	Export	554	New Zealand	NZL	36	Australia	AUS								43	ANIMAL,VEG.FATS,OILS,NES	1	No Quantity							549192			0
S3	2000	2000	2000	2	0	2	Export	554	New Zealand	NZL	90	Solomon Isds	SLB								43	ANIMAL,VEG.FATS,OILS,NES	1	No Quantity							3051			0
S3	2000	2000	2000	2	0	2	Export	554	New Zealand	NZL	144	Sri Lanka	LKA								43	ANIMAL,VEG.FATS,OILS,NES	1	No Quantity							105653			0
S3	2000	2000	2000	2	0	2	Export	554	New Zealand	NZL	170	Colombia	COL								43	ANIMAL,VEG.FATS,OILS,NES	1	No Quantity							11699			0
S3	2000	2000	2000	2	0	2	Export	554	New Zealand	NZL	184	Cook Isds	COK								43	ANIMAL,VEG.FATS,OILS,NES	1	No Quantity							5672			0
S3	2000	2000	2000	2	0	2	Export	554	New Zealand	NZL	208	Denmark	DNK								43	ANIMAL,VEG.FATS,OILS,NES	1	No Quantity							1301			0
S3	2000	2000	2000	2	0	2	Export	554	New Zealand	NZL	242	Fiji	FJI								43	ANIMAL,VEG.FATS,OILS,NES	1	No Quantity							20486			0
S3	2000	2000	2000	2	0	2	Export	554	New Zealand	NZL	258	French Polynesia	PYF								43	ANIMAL,VEG.FATS,OILS,NES	1	No Quantity							1238			0
S3	2000	2000	2000	2	0	2	Export	554	New Zealand	NZL	276	Germany	DEU								43	ANIMAL,VEG.FATS,OILS,NES	1	No Quantity							12347			0
S3	2000	2000	2000	2	0	2	Export	554	New Zealand	NZL	360	Indonesia	IDN								43	ANIMAL,VEG.FATS,OILS,NES	1	No Quantity							17499			0
S3	2000	2000	2000	2	0	2	Export	554	New Zealand	NZL	392	Japan	JPN								43	ANIMAL,VEG.FATS,OILS,NES	1	No Quantity							25916558			0
S3	2000	2000	2000	2	0	2	Export	554	New Zealand	NZL	400	Jordan	JOR								43	ANIMAL,VEG.FATS,OILS,NES	1	No Quantity							72014			0
S3	2000	2000	2000	2	0	2	Export	554	New Zealand	NZL	410	Rep. of Korea	KOR								43	ANIMAL,VEG.FATS,OILS,NES	1	No Quantity							4465710			0
S3	2000	2000	2000	2	0	2	Export	554	New Zealand	NZL	458	Malaysia	MYS								43	ANIMAL,VEG.FATS,OILS,NES	1	No Quantity							291688			0
S3	2000	2000	2000	2	0	2	Export	554	New Zealand	NZL	490	Other Asia, nes									43	ANIMAL,VEG.FATS,OILS,NES	1	No Quantity							113825			0
S3	2000	2000	2000	2	0	2	Export	554	New Zealand	NZL	540	New Caledonia	NCL								43	ANIMAL,VEG.FATS,OILS,NES	1	No Quantity							2276			0
S3	2000	2000	2000	2	0	2	Export	554	New Zealand	NZL	570	Niue	NIU								43	ANIMAL,VEG.FATS,OILS,NES	1	No Quantity							1141			0
S3	2000	2000	2000	2	0	2	Export	554	New Zealand	NZL	574	Norfolk Isds	NFK								43	ANIMAL,VEG.FATS,OILS,NES	1	No Quantity							222			0
S3	2000	2000	2000	2	0	2	Export	554	New Zealand	NZL	699	India	IND								43	ANIMAL,VEG.FATS,OILS,NES	1	No Quantity							2533			0
S3	2000	2000	2000	2	0	2	Export	554	New Zealand	NZL	702	Singapore	SGP								43	ANIMAL,VEG.FATS,OILS,NES	1	No Quantity							100804			0
S3	2000	2000	2000	2	0	2	Export	554	New Zealand	NZL	710	South Africa	ZAF								43	ANIMAL,VEG.FATS,OILS,NES	1	No Quantity							100402			0
S3	2000	2000	2000	2	0	2	Export	554	New Zealand	NZL	716	Zimbabwe	ZWE								43	ANIMAL,VEG.FATS,OILS,NES	1	No Quantity							14954			0
S3	2000	2000	2000	2	0	2	Export	554	New Zealand	NZL	764	Thailand	THA								43	ANIMAL,VEG.FATS,OILS,NES	1	No Quantity							31106			0
S3	2000	2000	2000	2	0	2	Export	554	New Zealand	NZL	776	Tonga	TON								43	ANIMAL,VEG.FATS,OILS,NES	1	No Quantity							952			0
S3	2000	2000	2000	2	0	2	Export	554	New Zealand	NZL	826	United Kingdom	GBR								43	ANIMAL,VEG.FATS,OILS,NES	1	No Quantity							13088			0
S3	2000	2000	2000	2	0	2	Export	554	New Zealand	NZL	842	USA	USA								43	ANIMAL,VEG.FATS,OILS,NES	1	No Quantity							94387			0
S3	2000	2000	2000	2	0	2	Export	554	New Zealand	NZL	882	Samoa	WSM								43	ANIMAL,VEG.FATS,OILS,NES	1	No Quantity							492			0
S3	2000	2000	2000	2	0	2	Export	558	Nicaragua	NIC	0	World	WLD								43	ANIMAL,VEG.FATS,OILS,NES	1	No Quantity							6666			0
S3	2000	2000	2000	2	0	2	Export	558	Nicaragua	NIC	188	Costa Rica	CRI								43	ANIMAL,VEG.FATS,OILS,NES	1	No Quantity							5781			0
S3	2000	2000	2000	2	0	2	Export	558	Nicaragua	NIC	340	Honduras	HND								43	ANIMAL,VEG.FATS,OILS,NES	1	No Quantity							885			0
S3	2000	2000	2000	2	0	2	Export	554	New Zealand	NZL	0	World	WLD								51	ORGANIC CHEMICALS	1	No Quantity							303901465			0
S3	2000	2000	2000	2	0	2	Export	554	New Zealand	NZL	16	American Samoa	ASM								51	ORGANIC CHEMICALS	1	No Quantity							1382			0
S3	2000	2000	2000	2	0	2	Export	554	New Zealand	NZL	36	Australia	AUS								51	ORGANIC CHEMICALS	1	No Quantity							7647885			0
S3	2000	2000	2000	2	0	2	Export	554	New Zealand	NZL	90	Solomon Isds	SLB								51	ORGANIC CHEMICALS	1	No Quantity							7748			0
S3	2000	2000	2000	2	0	2	Export	554	New Zealand	NZL	124	Canada	CAN								51	ORGANIC CHEMICALS	1	No Quantity							3287			0
S3	2000	2000	2000	2	0	2	Export	554	New Zealand	NZL	144	Sri Lanka	LKA								51	ORGANIC CHEMICALS	1	No Quantity							73812			0
S3	2000	2000	2000	2	0	2	Export	554	New Zealand	NZL	156	China	CHN								51	ORGANIC CHEMICALS	1	No Quantity							39813813			0
S3	2000	2000	2000	2	0	2	Export	554	New Zealand	NZL	184	Cook Isds	COK								51	ORGANIC CHEMICALS	1	No Quantity							3385			0
S3	2000	2000	2000	2	0	2	Export	554	New Zealand	NZL	196	Cyprus	CYP								51	ORGANIC CHEMICALS	1	No Quantity							8393			0
S3	2000	2000	2000	2	0	2	Export	554	New Zealand	NZL	208	Denmark	DNK								51	ORGANIC CHEMICALS	1	No Quantity							656083			0
S3	2000	2000	2000	2	0	2	Export	554	New Zealand	NZL	242	Fiji	FJI								51	ORGANIC CHEMICALS	1	No Quantity							592697			0
S3	2000	2000	2000	2	0	2	Export	554	New Zealand	NZL	246	Finland	FIN								51	ORGANIC CHEMICALS	1	No Quantity							212321			0
S3	2000	2000	2000	2	0	2	Export	554	New Zealand	NZL	258	French Polynesia	PYF								51	ORGANIC CHEMICALS	1	No Quantity							115215			0
S3	2000	2000	2000	2	0	2	Export	554	New Zealand	NZL	276	Germany	DEU								51	ORGANIC CHEMICALS	1	No Quantity							300351			0
S3	2000	2000	2000	2	0	2	Export	554	New Zealand	NZL	288	Ghana	GHA								51	ORGANIC CHEMICALS	1	No Quantity							113			0
S3	2000	2000	2000	2	0	2	Export	554	New Zealand	NZL	296	Kiribati	KIR								51	ORGANIC CHEMICALS	1	No Quantity							44			0
S3	2000	2000	2000	2	0	2	Export	554	New Zealand	NZL	300	Greece	GRC								51	ORGANIC CHEMICALS	1	No Quantity							20445			0
S3	2000	2000	2000	2	0	2	Export	554	New Zealand	NZL	344	China, Hong Kong SAR	HKG								51	ORGANIC CHEMICALS	1	No Quantity							235652			0
S3	2000	2000	2000	2	0	2	Export	554	New Zealand	NZL	360	Indonesia	IDN								51	ORGANIC CHEMICALS	1	No Quantity							220255			0
S3	2000	2000	2000	2	0	2	Export	554	New Zealand	NZL	372	Ireland	IRL								51	ORGANIC CHEMICALS	1	No Quantity							202			0
S3	2000	2000	2000	2	0	2	Export	554	New Zealand	NZL	381	Italy	ITA								51	ORGANIC CHEMICALS	1	No Quantity							918122			0
S3	2000	2000	2000	2	0	2	Export	554	New Zealand	NZL	392	Japan	JPN								51	ORGANIC CHEMICALS	1	No Quantity							118799157			0
S3	2000	2000	2000	2	0	2	Export	554	New Zealand	NZL	410	Rep. of Korea	KOR								51	ORGANIC CHEMICALS	1	No Quantity							56814955			0
S3	2000	2000	2000	2	0	2	Export	554	New Zealand	NZL	458	Malaysia	MYS								51	ORGANIC CHEMICALS	1	No Quantity							10700453			0
S3	2000	2000	2000	2	0	2	Export	554	New Zealand	NZL	490	Other Asia, nes									51	ORGANIC CHEMICALS	1	No Quantity							6896765			0
S3	2000	2000	2000	2	0	2	Export	554	New Zealand	NZL	528	Netherlands	NLD								51	ORGANIC CHEMICALS	1	No Quantity							3218			0
S3	2000	2000	2000	2	0	2	Export	554	New Zealand	NZL	540	New Caledonia	NCL								51	ORGANIC CHEMICALS	1	No Quantity							25022			0
S3	2000	2000	2000	2	0	2	Export	554	New Zealand	NZL	548	Vanuatu	VUT								51	ORGANIC CHEMICALS	1	No Quantity							20547			0
S3	2000	2000	2000	2	0	2	Export	554	New Zealand	NZL	574	Norfolk Isds	NFK								51	ORGANIC CHEMICALS	1	No Quantity							3439			0
S3	2000	2000	2000	2	0	2	Export	554	New Zealand	NZL	598	Papua New Guinea	PNG								51	ORGANIC CHEMICALS	1	No Quantity							3678			0
S3	2000	2000	2000	2	0	2	Export	554	New Zealand	NZL	608	Philippines	PHL								51	ORGANIC CHEMICALS	1	No Quantity							1952			0
S3	2000	2000	2000	2	0	2	Export	554	New Zealand	NZL	682	Saudi Arabia	SAU								51	ORGANIC CHEMICALS	1	No Quantity							90955			0
S3	2000	2000	2000	2	0	2	Export	554	New Zealand	NZL	699	India	IND								51	ORGANIC CHEMICALS	1	No Quantity							802278			0
S3	2000	2000	2000	2	0	2	Export	554	New Zealand	NZL	702	Singapore	SGP								51	ORGANIC CHEMICALS	1	No Quantity							4621922			0
S3	2000	2000	2000	2	0	2	Export	554	New Zealand	NZL	724	Spain	ESP								51	ORGANIC CHEMICALS	1	No Quantity							92461			0
S3	2000	2000	2000	2	0	2	Export	554	New Zealand	NZL	764	Thailand	THA								51	ORGANIC CHEMICALS	1	No Quantity							7477926			0
S3	2000	2000	2000	2	0	2	Export	554	New Zealand	NZL	776	Tonga	TON								51	ORGANIC CHEMICALS	1	No Quantity							25941			0
S3	2000	2000	2000	2	0	2	Export	554	New Zealand	NZL	784	United Arab Emirates	ARE								51	ORGANIC CHEMICALS	1	No Quantity							22315118			0
S3	2000	2000	2000	2	0	2	Export	554	New Zealand	NZL	792	Turkey	TUR								51	ORGANIC CHEMICALS	1	No Quantity							79051			0
S3	2000	2000	2000	2	0	2	Export	554	New Zealand	NZL	826	United Kingdom	GBR								51	ORGANIC CHEMICALS	1	No Quantity							148601			0
S3	2000	2000	2000	2	0	2	Export	554	New Zealand	NZL	842	USA	USA								51	ORGANIC CHEMICALS	1	No Quantity							24106922			0
S3	2000	2000	2000	2	0	2	Export	554	New Zealand	NZL	862	Venezuela	VEN								51	ORGANIC CHEMICALS	1	No Quantity							1944			0
S3	2000	2000	2000	2	0	2	Export	554	New Zealand	NZL	882	Samoa	WSM								51	ORGANIC CHEMICALS	1	No Quantity							37957			0
S3	2000	2000	2000	2	0	2	Export	558	Nicaragua	NIC	0	World	WLD								51	ORGANIC CHEMICALS	1	No Quantity							4432983			0
S3	2000	2000	2000	2	0	2	Export	558	Nicaragua	NIC	188	Costa Rica	CRI								51	ORGANIC CHEMICALS	1	No Quantity							1102220			0
S3	2000	2000	2000	2	0	2	Export	558	Nicaragua	NIC	222	El Salvador	SLV								51	ORGANIC CHEMICALS	1	No Quantity							164857			0
S3	2000	2000	2000	2	0	2	Export	558	Nicaragua	NIC	320	Guatemala	GTM								51	ORGANIC CHEMICALS	1	No Quantity							388398			0
S3	2000	2000	2000	2	0	2	Export	558	Nicaragua	NIC	340	Honduras	HND								51	ORGANIC CHEMICALS	1	No Quantity							71377			0
S3	2000	2000	2000	2	0	2	Export	558	Nicaragua	NIC	528	Netherlands	NLD								51	ORGANIC CHEMICALS	1	No Quantity							1557228			0
S3	2000	2000	2000	2	0	2	Export	558	Nicaragua	NIC	591	Panama	PAN								51	ORGANIC CHEMICALS	1	No Quantity							97746			0
S3	2000	2000	2000	2	0	2	Export	558	Nicaragua	NIC	608	Philippines	PHL								51	ORGANIC CHEMICALS	1	No Quantity							1022038			0
S3	2000	2000	2000	2	0	2	Export	558	Nicaragua	NIC	842	USA	USA								51	ORGANIC CHEMICALS	1	No Quantity							29119			0
S3	2000	2000	2000	2	0	2	Export	554	New Zealand	NZL	0	World	WLD								52	INORGANIC CHEMICALS	1	No Quantity							9307956			0
S3	2000	2000	2000	2	0	2	Export	554	New Zealand	NZL	16	American Samoa	ASM								52	INORGANIC CHEMICALS	1	No Quantity							3791			0
S3	2000	2000	2000	2	0	2	Export	554	New Zealand	NZL	36	Australia	AUS								52	INORGANIC CHEMICALS	1	No Quantity							4045758			0
S3	2000	2000	2000	2	0	2	Export	554	New Zealand	NZL	50	Bangladesh	BGD								52	INORGANIC CHEMICALS	1	No Quantity							3521			0
S3	2000	2000	2000	2	0	2	Export	554	New Zealand	NZL	90	Solomon Isds	SLB								52	INORGANIC CHEMICALS	1	No Quantity							297041			0
S3	2000	2000	2000	2	0	2	Export	554	New Zealand	NZL	124	Canada	CAN								52	INORGANIC CHEMICALS	1	No Quantity							98839			0
S3	2000	2000	2000	2	0	2	Export	554	New Zealand	NZL	156	China	CHN								52	INORGANIC CHEMICALS	1	No Quantity							111703			0
S3	2000	2000	2000	2	0	2	Export	554	New Zealand	NZL	184	Cook Isds	COK								52	INORGANIC CHEMICALS	1	No Quantity							23451			0
S3	2000	2000	2000	2	0	2	Export	554	New Zealand	NZL	242	Fiji	FJI								52	INORGANIC CHEMICALS	1	No Quantity							377007			0
S3	2000	2000	2000	2	0	2	Export	554	New Zealand	NZL	258	French Polynesia	PYF								52	INORGANIC CHEMICALS	1	No Quantity							119868			0
S3	2000	2000	2000	2	0	2	Export	554	New Zealand	NZL	276	Germany	DEU								52	INORGANIC CHEMICALS	1	No Quantity							691			0
S3	2000	2000	2000	2	0	2	Export	554	New Zealand	NZL	288	Ghana	GHA								52	INORGANIC CHEMICALS	1	No Quantity							462			0
S3	2000	2000	2000	2	0	2	Export	554	New Zealand	NZL	344	China, Hong Kong SAR	HKG								52	INORGANIC CHEMICALS	1	No Quantity							251263			0
S3	2000	2000	2000	2	0	2	Export	554	New Zealand	NZL	372	Ireland	IRL								52	INORGANIC CHEMICALS	1	No Quantity							1245			0
S3	2000	2000	2000	2	0	2	Export	554	New Zealand	NZL	376	Israel	ISR								52	INORGANIC CHEMICALS	1	No Quantity							2364			0
S3	2000	2000	2000	2	0	2	Export	554	New Zealand	NZL	392	Japan	JPN								52	INORGANIC CHEMICALS	1	No Quantity							1105693			0
S3	2000	2000	2000	2	0	2	Export	554	New Zealand	NZL	410	Rep. of Korea	KOR								52	INORGANIC CHEMICALS	1	No Quantity							159957			0
S3	2000	2000	2000	2	0	2	Export	554	New Zealand	NZL	458	Malaysia	MYS								52	INORGANIC CHEMICALS	1	No Quantity							85057			0
S3	2000	2000	2000	2	0	2	Export	554	New Zealand	NZL	490	Other Asia, nes									52	INORGANIC CHEMICALS	1	No Quantity							51211			0
S3	2000	2000	2000	2	0	2	Export	554	New Zealand	NZL	528	Netherlands	NLD								52	INORGANIC CHEMICALS	1	No Quantity							25508			0
S3	2000	2000	2000	2	0	2	Export	554	New Zealand	NZL	540	New Caledonia	NCL								52	INORGANIC CHEMICALS	1	No Quantity							51381			0
S3	2000	2000	2000	2	0	2	Export	554	New Zealand	NZL	548	Vanuatu	VUT								52	INORGANIC CHEMICALS	1	No Quantity							17909			0
S3	2000	2000	2000	2	0	2	Export	554	New Zealand	NZL	570	Niue	NIU								52	INORGANIC CHEMICALS	1	No Quantity							819			0
S3	2000	2000	2000	2	0	2	Export	554	New Zealand	NZL	574	Norfolk Isds	NFK								52	INORGANIC CHEMICALS	1	No Quantity							4605			0
S3	2000	2000	2000	2	0	2	Export	554	New Zealand	NZL	598	Papua New Guinea	PNG								52	INORGANIC CHEMICALS	1	No Quantity							677			0
S3	2000	2000	2000	2	0	2	Export	554	New Zealand	NZL	608	Philippines	PHL								52	INORGANIC CHEMICALS	1	No Quantity							129851			0
S3	2000	2000	2000	2	0	2	Export	554	New Zealand	NZL	702	Singapore	SGP								52	INORGANIC CHEMICALS	1	No Quantity							750343			0
S3	2000	2000	2000	2	0	2	Export	554	New Zealand	NZL	704	Viet Nam	VNM								52	INORGANIC CHEMICALS	1	No Quantity							20035			0
S3	2000	2000	2000	2	0	2	Export	554	New Zealand	NZL	757	Switzerland	CHE								52	INORGANIC CHEMICALS	1	No Quantity							942143			0
S3	2000	2000	2000	2	0	2	Export	554	New Zealand	NZL	764	Thailand	THA								52	INORGANIC CHEMICALS	1	No Quantity							63095			0
S3	2000	2000	2000	2	0	2	Export	554	New Zealand	NZL	776	Tonga	TON								52	INORGANIC CHEMICALS	1	No Quantity							21630			0
S3	2000	2000	2000	2	0	2	Export	554	New Zealand	NZL	792	Turkey	TUR								52	INORGANIC CHEMICALS	1	No Quantity							3802			0
S3	2000	2000	2000	2	0	2	Export	554	New Zealand	NZL	826	United Kingdom	GBR								52	INORGANIC CHEMICALS	1	No Quantity							2981			0
S3	2000	2000	2000	2	0	2	Export	554	New Zealand	NZL	842	USA	USA								52	INORGANIC CHEMICALS	1	No Quantity							493323			0
S3	2000	2000	2000	2	0	2	Export	554	New Zealand	NZL	876	Wallis and Futuna Isds	WLF								52	INORGANIC CHEMICALS	1	No Quantity							4905			0
S3	2000	2000	2000	2	0	2	Export	554	New Zealand	NZL	882	Samoa	WSM								52	INORGANIC CHEMICALS	1	No Quantity							36026			0
S3	2000	2000	2000	2	0	2	Export	558	Nicaragua	NIC	0	World	WLD								52	INORGANIC CHEMICALS	1	No Quantity							596786			0
S3	2000	2000	2000	2	0	2	Export	558	Nicaragua	NIC	188	Costa Rica	CRI								52	INORGANIC CHEMICALS	1	No Quantity							139771			0
S3	2000	2000	2000	2	0	2	Export	558	Nicaragua	NIC	222	El Salvador	SLV								52	INORGANIC CHEMICALS	1	No Quantity							5384			0
S3	2000	2000	2000	2	0	2	Export	558	Nicaragua	NIC	320	Guatemala	GTM								52	INORGANIC CHEMICALS	1	No Quantity							45467			0
S3	2000	2000	2000	2	0	2	Export	558	Nicaragua	NIC	340	Honduras	HND								52	INORGANIC CHEMICALS	1	No Quantity							406163			0
S3	2000	2000	2000	2	0	2	Export	554	New Zealand	NZL	0	World	WLD								53	DYES,COLOURING MATERIALS	1	No Quantity							15459286			0
S3	2000	2000	2000	2	0	2	Export	554	New Zealand	NZL	16	American Samoa	ASM								53	DYES,COLOURING MATERIALS	1	No Quantity							118400			0
S3	2000	2000	2000	2	0	2	Export	554	New Zealand	NZL	36	Australia	AUS								53	DYES,COLOURING MATERIALS	1	No Quantity							7338266			0
S3	2000	2000	2000	2	0	2	Export	554	New Zealand	NZL	40	Austria	AUT								53	DYES,COLOURING MATERIALS	1	No Quantity							130			0
S3	2000	2000	2000	2	0	2	Export	554	New Zealand	NZL	90	Solomon Isds	SLB								53	DYES,COLOURING MATERIALS	1	No Quantity							34294			0
S3	2000	2000	2000	2	0	2	Export	554	New Zealand	NZL	96	Brunei Darussalam	BRN								53	DYES,COLOURING MATERIALS	1	No Quantity							24182			0
S3	2000	2000	2000	2	0	2	Export	554	New Zealand	NZL	124	Canada	CAN								53	DYES,COLOURING MATERIALS	1	No Quantity							1332			0
S3	2000	2000	2000	2	0	2	Export	554	New Zealand	NZL	144	Sri Lanka	LKA								53	DYES,COLOURING MATERIALS	1	No Quantity							18988			0
S3	2000	2000	2000	2	0	2	Export	554	New Zealand	NZL	152	Chile	CHL								53	DYES,COLOURING MATERIALS	1	No Quantity							11208			0
S3	2000	2000	2000	2	0	2	Export	554	New Zealand	NZL	156	China	CHN								53	DYES,COLOURING MATERIALS	1	No Quantity							353964			0
S3	2000	2000	2000	2	0	2	Export	554	New Zealand	NZL	184	Cook Isds	COK								53	DYES,COLOURING MATERIALS	1	No Quantity							230972			0
S3	2000	2000	2000	2	0	2	Export	554	New Zealand	NZL	208	Denmark	DNK								53	DYES,COLOURING MATERIALS	1	No Quantity							129			0
S3	2000	2000	2000	2	0	2	Export	554	New Zealand	NZL	238	Falkland Isds (Malvinas)	FLK								53	DYES,COLOURING MATERIALS	1	No Quantity							5205			0
S3	2000	2000	2000	2	0	2	Export	554	New Zealand	NZL	242	Fiji	FJI								53	DYES,COLOURING MATERIALS	1	No Quantity							1205829			0
S3	2000	2000	2000	2	0	2	Export	554	New Zealand	NZL	258	French Polynesia	PYF								53	DYES,COLOURING MATERIALS	1	No Quantity							100254			0
S3	2000	2000	2000	2	0	2	Export	554	New Zealand	NZL	276	Germany	DEU								53	DYES,COLOURING MATERIALS	1	No Quantity							43902			0
S3	2000	2000	2000	2	0	2	Export	554	New Zealand	NZL	296	Kiribati	KIR								53	DYES,COLOURING MATERIALS	1	No Quantity							3487			0
S3	2000	2000	2000	2	0	2	Export	554	New Zealand	NZL	300	Greece	GRC								53	DYES,COLOURING MATERIALS	1	No Quantity							22508			0
S3	2000	2000	2000	2	0	2	Export	554	New Zealand	NZL	316	Guam	GUM								53	DYES,COLOURING MATERIALS	1	No Quantity							2133			0
S3	2000	2000	2000	2	0	2	Export	554	New Zealand	NZL	344	China, Hong Kong SAR	HKG								53	DYES,COLOURING MATERIALS	1	No Quantity							1005848			0
S3	2000	2000	2000	2	0	2	Export	554	New Zealand	NZL	348	Hungary	HUN								53	DYES,COLOURING MATERIALS	1	No Quantity							39622			0
S3	2000	2000	2000	2	0	2	Export	554	New Zealand	NZL	360	Indonesia	IDN								53	DYES,COLOURING MATERIALS	1	No Quantity							86109			0
S3	2000	2000	2000	2	0	2	Export	554	New Zealand	NZL	372	Ireland	IRL								53	DYES,COLOURING MATERIALS	1	No Quantity							72351			0
S3	2000	2000	2000	2	0	2	Export	554	New Zealand	NZL	376	Israel	ISR								53	DYES,COLOURING MATERIALS	1	No Quantity							119			0
S3	2000	2000	2000	2	0	2	Export	554	New Zealand	NZL	381	Italy	ITA								53	DYES,COLOURING MATERIALS	1	No Quantity							4538			0
S3	2000	2000	2000	2	0	2	Export	554	New Zealand	NZL	392	Japan	JPN								53	DYES,COLOURING MATERIALS	1	No Quantity							298037			0
S3	2000	2000	2000	2	0	2	Export	554	New Zealand	NZL	410	Rep. of Korea	KOR								53	DYES,COLOURING MATERIALS	1	No Quantity							138799			0
S3	2000	2000	2000	2	0	2	Export	554	New Zealand	NZL	446	China, Macao SAR	MAC								53	DYES,COLOURING MATERIALS	1	No Quantity							1854			0
S3	2000	2000	2000	2	0	2	Export	554	New Zealand	NZL	458	Malaysia	MYS								53	DYES,COLOURING MATERIALS	1	No Quantity							728371			0
S3	2000	2000	2000	2	0	2	Export	554	New Zealand	NZL	462	Maldives	MDV								53	DYES,COLOURING MATERIALS	1	No Quantity							12291			0
S3	2000	2000	2000	2	0	2	Export	554	New Zealand	NZL	490	Other Asia, nes									53	DYES,COLOURING MATERIALS	1	No Quantity							1055368			0
S3	2000	2000	2000	2	0	2	Export	554	New Zealand	NZL	520	Nauru	NRU								53	DYES,COLOURING MATERIALS	1	No Quantity							618			0
S3	2000	2000	2000	2	0	2	Export	554	New Zealand	NZL	528	Netherlands	NLD								53	DYES,COLOURING MATERIALS	1	No Quantity							4265			0
S3	2000	2000	2000	2	0	2	Export	554	New Zealand	NZL	540	New Caledonia	NCL								53	DYES,COLOURING MATERIALS	1	No Quantity							149679			0
S3	2000	2000	2000	2	0	2	Export	554	New Zealand	NZL	548	Vanuatu	VUT								53	DYES,COLOURING MATERIALS	1	No Quantity							99348			0
S3	2000	2000	2000	2	0	2	Export	554	New Zealand	NZL	570	Niue	NIU								53	DYES,COLOURING MATERIALS	1	No Quantity							19044			0
S3	2000	2000	2000	2	0	2	Export	554	New Zealand	NZL	574	Norfolk Isds	NFK								53	DYES,COLOURING MATERIALS	1	No Quantity							90237			0
S3	2000	2000	2000	2	0	2	Export	554	New Zealand	NZL	583	FS Micronesia	FSM								53	DYES,COLOURING MATERIALS	1	No Quantity							87			0
S3	2000	2000	2000	2	0	2	Export	554	New Zealand	NZL	584	Marshall Isds	MHL								53	DYES,COLOURING MATERIALS	1	No Quantity							7462			0
S3	2000	2000	2000	2	0	2	Export	554	New Zealand	NZL	598	Papua New Guinea	PNG								53	DYES,COLOURING MATERIALS	1	No Quantity							40098			0
S3	2000	2000	2000	2	0	2	Export	554	New Zealand	NZL	608	Philippines	PHL								53	DYES,COLOURING MATERIALS	1	No Quantity							68			0
S3	2000	2000	2000	2	0	2	Export	554	New Zealand	NZL	612	Pitcairn	PCN								53	DYES,COLOURING MATERIALS	1	No Quantity							1121			0
S3	2000	2000	2000	2	0	2	Export	554	New Zealand	NZL	626	Timor-Leste	TLS								53	DYES,COLOURING MATERIALS	1	No Quantity							2626			0
S3	2000	2000	2000	2	0	2	Export	554	New Zealand	NZL	690	Seychelles	SYC								53	DYES,COLOURING MATERIALS	1	No Quantity							684			0
S3	2000	2000	2000	2	0	2	Export	554	New Zealand	NZL	699	India	IND								53	DYES,COLOURING MATERIALS	1	No Quantity							6968			0
S3	2000	2000	2000	2	0	2	Export	554	New Zealand	NZL	702	Singapore	SGP								53	DYES,COLOURING MATERIALS	1	No Quantity							601542			0
S3	2000	2000	2000	2	0	2	Export	554	New Zealand	NZL	704	Viet Nam	VNM								53	DYES,COLOURING MATERIALS	1	No Quantity							8122			0
S3	2000	2000	2000	2	0	2	Export	554	New Zealand	NZL	710	South Africa	ZAF								53	DYES,COLOURING MATERIALS	1	No Quantity							109140			0
S3	2000	2000	2000	2	0	2	Export	554	New Zealand	NZL	724	Spain	ESP								53	DYES,COLOURING MATERIALS	1	No Quantity							16263			0
S3	2000	2000	2000	2	0	2	Export	554	New Zealand	NZL	752	Sweden	SWE								53	DYES,COLOURING MATERIALS	1	No Quantity							12687			0
S3	2000	2000	2000	2	0	2	Export	554	New Zealand	NZL	757	Switzerland	CHE								53	DYES,COLOURING MATERIALS	1	No Quantity							41			0
S3	2000	2000	2000	2	0	2	Export	554	New Zealand	NZL	764	Thailand	THA								53	DYES,COLOURING MATERIALS	1	No Quantity							7576			0
S3	2000	2000	2000	2	0	2	Export	554	New Zealand	NZL	776	Tonga	TON								53	DYES,COLOURING MATERIALS	1	No Quantity							137915			0
S3	2000	2000	2000	2	0	2	Export	554	New Zealand	NZL	784	United Arab Emirates	ARE								53	DYES,COLOURING MATERIALS	1	No Quantity							51			0
S3	2000	2000	2000	2	0	2	Export	554	New Zealand	NZL	798	Tuvalu	TUV								53	DYES,COLOURING MATERIALS	1	No Quantity							3879			0
S3	2000	2000	2000	2	0	2	Export	554	New Zealand	NZL	800	Uganda	UGA								53	DYES,COLOURING MATERIALS	1	No Quantity							42			0
S3	2000	2000	2000	2	0	2	Export	554	New Zealand	NZL	818	Egypt	EGY								53	DYES,COLOURING MATERIALS	1	No Quantity							134338			0
S3	2000	2000	2000	2	0	2	Export	554	New Zealand	NZL	826	United Kingdom	GBR								53	DYES,COLOURING MATERIALS	1	No Quantity							479289			0
S3	2000	2000	2000	2	0	2	Export	554	New Zealand	NZL	842	USA	USA								53	DYES,COLOURING MATERIALS	1	No Quantity							399518			0
S3	2000	2000	2000	2	0	2	Export	554	New Zealand	NZL	858	Uruguay	URY								53	DYES,COLOURING MATERIALS	1	No Quantity							871			0
S3	2000	2000	2000	2	0	2	Export	554	New Zealand	NZL	876	Wallis and Futuna Isds	WLF								53	DYES,COLOURING MATERIALS	1	No Quantity							1023			0
S3	2000	2000	2000	2	0	2	Export	554	New Zealand	NZL	882	Samoa	WSM								53	DYES,COLOURING MATERIALS	1	No Quantity							166190			0
S3	2000	2000	2000	2	0	2	Export	558	Nicaragua	NIC	0	World	WLD								53	DYES,COLOURING MATERIALS	1	No Quantity							21134			0
S3	2000	2000	2000	2	0	2	Export	558	Nicaragua	NIC	188	Costa Rica	CRI								53	DYES,COLOURING MATERIALS	1	No Quantity							1010			0
S3	2000	2000	2000	2	0	2	Export	558	Nicaragua	NIC	214	Dominican Rep.	DOM								53	DYES,COLOURING MATERIALS	1	No Quantity							1499			0
S3	2000	2000	2000	2	0	2	Export	558	Nicaragua	NIC	222	El Salvador	SLV								53	DYES,COLOURING MATERIALS	1	No Quantity							3473			0
S3	2000	2000	2000	2	0	2	Export	558	Nicaragua	NIC	320	Guatemala	GTM								53	DYES,COLOURING MATERIALS	1	No Quantity							1450			0
S3	2000	2000	2000	2	0	2	Export	558	Nicaragua	NIC	340	Honduras	HND								53	DYES,COLOURING MATERIALS	1	No Quantity							11512			0
S3	2000	2000	2000	2	0	2	Export	558	Nicaragua	NIC	591	Panama	PAN								53	DYES,COLOURING MATERIALS	1	No Quantity							2121			0
S3	2000	2000	2000	2	0	2	Export	558	Nicaragua	NIC	842	USA	USA								53	DYES,COLOURING MATERIALS	1	No Quantity							68			0
S3	2000	2000	2000	2	0	2	Export	554	New Zealand	NZL	0	World	WLD								54	MEDICINAL,PHARM.PRODUCTS	1	No Quantity							72261697			0
S3	2000	2000	2000	2	0	2	Export	554	New Zealand	NZL	16	American Samoa	ASM								54	MEDICINAL,PHARM.PRODUCTS	1	No Quantity							7836			0
S3	2000	2000	2000	2	0	2	Export	554	New Zealand	NZL	32	Argentina	ARG								54	MEDICINAL,PHARM.PRODUCTS	1	No Quantity							216585			0
S3	2000	2000	2000	2	0	2	Export	554	New Zealand	NZL	36	Australia	AUS								54	MEDICINAL,PHARM.PRODUCTS	1	No Quantity							16658740			0
S3	2000	2000	2000	2	0	2	Export	554	New Zealand	NZL	50	Bangladesh	BGD								54	MEDICINAL,PHARM.PRODUCTS	1	No Quantity							25041			0
S3	2000	2000	2000	2	0	2	Export	554	New Zealand	NZL	56	Belgium	BEL								54	MEDICINAL,PHARM.PRODUCTS	1	No Quantity							818364			0
S3	2000	2000	2000	2	0	2	Export	554	New Zealand	NZL	68	Bolivia (Plurinational State of)	BOL								54	MEDICINAL,PHARM.PRODUCTS	1	No Quantity							61964			0
S3	2000	2000	2000	2	0	2	Export	554	New Zealand	NZL	76	Brazil	BRA								54	MEDICINAL,PHARM.PRODUCTS	1	No Quantity							10677			0
S3	2000	2000	2000	2	0	2	Export	554	New Zealand	NZL	90	Solomon Isds	SLB								54	MEDICINAL,PHARM.PRODUCTS	1	No Quantity							148573			0
S3	2000	2000	2000	2	0	2	Export	554	New Zealand	NZL	96	Brunei Darussalam	BRN								54	MEDICINAL,PHARM.PRODUCTS	1	No Quantity							3704			0
S3	2000	2000	2000	2	0	2	Export	554	New Zealand	NZL	116	Cambodia	KHM								54	MEDICINAL,PHARM.PRODUCTS	1	No Quantity							2304			0
S3	2000	2000	2000	2	0	2	Export	554	New Zealand	NZL	124	Canada	CAN								54	MEDICINAL,PHARM.PRODUCTS	1	No Quantity							3947296			0
S3	2000	2000	2000	2	0	2	Export	554	New Zealand	NZL	144	Sri Lanka	LKA								54	MEDICINAL,PHARM.PRODUCTS	1	No Quantity							41063			0
S3	2000	2000	2000	2	0	2	Export	554	New Zealand	NZL	152	Chile	CHL								54	MEDICINAL,PHARM.PRODUCTS	1	No Quantity							83303			0
S3	2000	2000	2000	2	0	2	Export	554	New Zealand	NZL	156	China	CHN								54	MEDICINAL,PHARM.PRODUCTS	1	No Quantity							100901			0
S3	2000	2000	2000	2	0	2	Export	554	New Zealand	NZL	170	Colombia	COL								54	MEDICINAL,PHARM.PRODUCTS	1	No Quantity							23743			0
S3	2000	2000	2000	2	0	2	Export	554	New Zealand	NZL	184	Cook Isds	COK								54	MEDICINAL,PHARM.PRODUCTS	1	No Quantity							345837			0
S3	2000	2000	2000	2	0	2	Export	554	New Zealand	NZL	191	Croatia	HRV								54	MEDICINAL,PHARM.PRODUCTS	1	No Quantity							19824			0
S3	2000	2000	2000	2	0	2	Export	554	New Zealand	NZL	196	Cyprus	CYP								54	MEDICINAL,PHARM.PRODUCTS	1	No Quantity							1187			0
S3	2000	2000	2000	2	0	2	Export	554	New Zealand	NZL	203	Czechia	CZE								54	MEDICINAL,PHARM.PRODUCTS	1	No Quantity							17651			0
S3	2000	2000	2000	2	0	2	Export	554	New Zealand	NZL	208	Denmark	DNK								54	MEDICINAL,PHARM.PRODUCTS	1	No Quantity							159107			0
S3	2000	2000	2000	2	0	2	Export	554	New Zealand	NZL	214	Dominican Rep.	DOM								54	MEDICINAL,PHARM.PRODUCTS	1	No Quantity							2698			0
S3	2000	2000	2000	2	0	2	Export	554	New Zealand	NZL	218	Ecuador	ECU								54	MEDICINAL,PHARM.PRODUCTS	1	No Quantity							3039			0
S3	2000	2000	2000	2	0	2	Export	554	New Zealand	NZL	242	Fiji	FJI								54	MEDICINAL,PHARM.PRODUCTS	1	No Quantity							2210254			0
S3	2000	2000	2000	2	0	2	Export	554	New Zealand	NZL	251	France	FRA								54	MEDICINAL,PHARM.PRODUCTS	1	No Quantity							1399013			0
S3	2000	2000	2000	2	0	2	Export	554	New Zealand	NZL	258	French Polynesia	PYF								54	MEDICINAL,PHARM.PRODUCTS	1	No Quantity							62254			0
S3	2000	2000	2000	2	0	2	Export	554	New Zealand	NZL	276	Germany	DEU								54	MEDICINAL,PHARM.PRODUCTS	1	No Quantity							994518			0
S3	2000	2000	2000	2	0	2	Export	554	New Zealand	NZL	296	Kiribati	KIR								54	MEDICINAL,PHARM.PRODUCTS	1	No Quantity							24871			0
S3	2000	2000	2000	2	0	2	Export	554	New Zealand	NZL	300	Greece	GRC								54	MEDICINAL,PHARM.PRODUCTS	1	No Quantity							912736			0
S3	2000	2000	2000	2	0	2	Export	554	New Zealand	NZL	316	Guam	GUM								54	MEDICINAL,PHARM.PRODUCTS	1	No Quantity							7173			0
S3	2000	2000	2000	2	0	2	Export	554	New Zealand	NZL	344	China, Hong Kong SAR	HKG								54	MEDICINAL,PHARM.PRODUCTS	1	No Quantity							1469358			0
S3	2000	2000	2000	2	0	2	Export	554	New Zealand	NZL	348	Hungary	HUN								54	MEDICINAL,PHARM.PRODUCTS	1	No Quantity							87713			0
S3	2000	2000	2000	2	0	2	Export	554	New Zealand	NZL	360	Indonesia	IDN								54	MEDICINAL,PHARM.PRODUCTS	1	No Quantity							25736			0
S3	2000	2000	2000	2	0	2	Export	554	New Zealand	NZL	364	Iran	IRN								54	MEDICINAL,PHARM.PRODUCTS	1	No Quantity							6818			0
S3	2000	2000	2000	2	0	2	Export	554	New Zealand	NZL	372	Ireland	IRL								54	MEDICINAL,PHARM.PRODUCTS	1	No Quantity							1406848			0
S3	2000	2000	2000	2	0	2	Export	554	New Zealand	NZL	376	Israel	ISR								54	MEDICINAL,PHARM.PRODUCTS	1	No Quantity							39601			0
S3	2000	2000	2000	2	0	2	Export	554	New Zealand	NZL	381	Italy	ITA								54	MEDICINAL,PHARM.PRODUCTS	1	No Quantity							629450			0
S3	2000	2000	2000	2	0	2	Export	554	New Zealand	NZL	392	Japan	JPN								54	MEDICINAL,PHARM.PRODUCTS	1	No Quantity							4909609			0
S3	2000	2000	2000	2	0	2	Export	554	New Zealand	NZL	400	Jordan	JOR								54	MEDICINAL,PHARM.PRODUCTS	1	No Quantity							56780			0
S3	2000	2000	2000	2	0	2	Export	554	New Zealand	NZL	404	Kenya	KEN								54	MEDICINAL,PHARM.PRODUCTS	1	No Quantity							3185			0
S3	2000	2000	2000	2	0	2	Export	554	New Zealand	NZL	410	Rep. of Korea	KOR								54	MEDICINAL,PHARM.PRODUCTS	1	No Quantity							1098667			0
S3	2000	2000	2000	2	0	2	Export	554	New Zealand	NZL	428	Latvia	LVA								54	MEDICINAL,PHARM.PRODUCTS	1	No Quantity							6538			0
S3	2000	2000	2000	2	0	2	Export	554	New Zealand	NZL	440	Lithuania	LTU								54	MEDICINAL,PHARM.PRODUCTS	1	No Quantity							24352			0
S3	2000	2000	2000	2	0	2	Export	554	New Zealand	NZL	446	China, Macao SAR	MAC								54	MEDICINAL,PHARM.PRODUCTS	1	No Quantity							768			0
S3	2000	2000	2000	2	0	2	Export	554	New Zealand	NZL	458	Malaysia	MYS								54	MEDICINAL,PHARM.PRODUCTS	1	No Quantity							892710			0
S3	2000	2000	2000	2	0	2	Export	554	New Zealand	NZL	480	Mauritius	MUS								54	MEDICINAL,PHARM.PRODUCTS	1	No Quantity							2103			0
S3	2000	2000	2000	2	0	2	Export	554	New Zealand	NZL	484	Mexico	MEX								54	MEDICINAL,PHARM.PRODUCTS	1	No Quantity							401729			0
S3	2000	2000	2000	2	0	2	Export	554	New Zealand	NZL	490	Other Asia, nes									54	MEDICINAL,PHARM.PRODUCTS	1	No Quantity							2026142			0
S3	2000	2000	2000	2	0	2	Export	554	New Zealand	NZL	496	Mongolia	MNG								54	MEDICINAL,PHARM.PRODUCTS	1	No Quantity							780			0
S3	2000	2000	2000	2	0	2	Export	554	New Zealand	NZL	524	Nepal	NPL								54	MEDICINAL,PHARM.PRODUCTS	1	No Quantity							16089			0
S3	2000	2000	2000	2	0	2	Export	554	New Zealand	NZL	528	Netherlands	NLD								54	MEDICINAL,PHARM.PRODUCTS	1	No Quantity							870514			0
S3	2000	2000	2000	2	0	2	Export	554	New Zealand	NZL	540	New Caledonia	NCL								54	MEDICINAL,PHARM.PRODUCTS	1	No Quantity							26806			0
S3	2000	2000	2000	2	0	2	Export	554	New Zealand	NZL	548	Vanuatu	VUT								54	MEDICINAL,PHARM.PRODUCTS	1	No Quantity							68629			0
S3	2000	2000	2000	2	0	2	Export	554	New Zealand	NZL	570	Niue	NIU								54	MEDICINAL,PHARM.PRODUCTS	1	No Quantity							78081			0
S3	2000	2000	2000	2	0	2	Export	554	New Zealand	NZL	574	Norfolk Isds	NFK								54	MEDICINAL,PHARM.PRODUCTS	1	No Quantity							17815			0
S3	2000	2000	2000	2	0	2	Export	554	New Zealand	NZL	579	Norway	NOR								54	MEDICINAL,PHARM.PRODUCTS	1	No Quantity							39316			0
S3	2000	2000	2000	2	0	2	Export	554	New Zealand	NZL	583	FS Micronesia	FSM								54	MEDICINAL,PHARM.PRODUCTS	1	No Quantity							4419			0
S3	2000	2000	2000	2	0	2	Export	554	New Zealand	NZL	584	Marshall Isds	MHL								54	MEDICINAL,PHARM.PRODUCTS	1	No Quantity							151455			0
S3	2000	2000	2000	2	0	2	Export	554	New Zealand	NZL	598	Papua New Guinea	PNG								54	MEDICINAL,PHARM.PRODUCTS	1	No Quantity							658537			0
S3	2000	2000	2000	2	0	2	Export	554	New Zealand	NZL	608	Philippines	PHL								54	MEDICINAL,PHARM.PRODUCTS	1	No Quantity							64445			0
S3	2000	2000	2000	2	0	2	Export	554	New Zealand	NZL	620	Portugal	PRT								54	MEDICINAL,PHARM.PRODUCTS	1	No Quantity							74113			0
S3	2000	2000	2000	2	0	2	Export	554	New Zealand	NZL	634	Qatar	QAT								54	MEDICINAL,PHARM.PRODUCTS	1	No Quantity							27846			0
S3	2000	2000	2000	2	0	2	Export	554	New Zealand	NZL	643	Russian Federation	RUS								54	MEDICINAL,PHARM.PRODUCTS	1	No Quantity							7164			0
S3	2000	2000	2000	2	0	2	Export	554	New Zealand	NZL	682	Saudi Arabia	SAU								54	MEDICINAL,PHARM.PRODUCTS	1	No Quantity							392976			0
S3	2000	2000	2000	2	0	2	Export	554	New Zealand	NZL	699	India	IND								54	MEDICINAL,PHARM.PRODUCTS	1	No Quantity							61310			0
S3	2000	2000	2000	2	0	2	Export	554	New Zealand	NZL	702	Singapore	SGP								54	MEDICINAL,PHARM.PRODUCTS	1	No Quantity							14989817			0
S3	2000	2000	2000	2	0	2	Export	554	New Zealand	NZL	704	Viet Nam	VNM								54	MEDICINAL,PHARM.PRODUCTS	1	No Quantity							103275			0
S3	2000	2000	2000	2	0	2	Export	554	New Zealand	NZL	705	Slovenia	SVN								54	MEDICINAL,PHARM.PRODUCTS	1	No Quantity							3117			0
S3	2000	2000	2000	2	0	2	Export	554	New Zealand	NZL	710	South Africa	ZAF								54	MEDICINAL,PHARM.PRODUCTS	1	No Quantity							1019604			0
S3	2000	2000	2000	2	0	2	Export	554	New Zealand	NZL	716	Zimbabwe	ZWE								54	MEDICINAL,PHARM.PRODUCTS	1	No Quantity							45977			0
S3	2000	2000	2000	2	0	2	Export	554	New Zealand	NZL	724	Spain	ESP								54	MEDICINAL,PHARM.PRODUCTS	1	No Quantity							134618			0
S3	2000	2000	2000	2	0	2	Export	554	New Zealand	NZL	752	Sweden	SWE								54	MEDICINAL,PHARM.PRODUCTS	1	No Quantity							105028			0
S3	2000	2000	2000	2	0	2	Export	554	New Zealand	NZL	757	Switzerland	CHE								54	MEDICINAL,PHARM.PRODUCTS	1	No Quantity							444395			0
S3	2000	2000	2000	2	0	2	Export	554	New Zealand	NZL	764	Thailand	THA								54	MEDICINAL,PHARM.PRODUCTS	1	No Quantity							127626			0
S3	2000	2000	2000	2	0	2	Export	554	New Zealand	NZL	776	Tonga	TON								54	MEDICINAL,PHARM.PRODUCTS	1	No Quantity							139493			0
S3	2000	2000	2000	2	0	2	Export	554	New Zealand	NZL	780	Trinidad and Tobago	TTO								54	MEDICINAL,PHARM.PRODUCTS	1	No Quantity							14883			0
S3	2000	2000	2000	2	0	2	Export	554	New Zealand	NZL	784	United Arab Emirates	ARE								54	MEDICINAL,PHARM.PRODUCTS	1	No Quantity							117273			0
S3	2000	2000	2000	2	0	2	Export	554	New Zealand	NZL	798	Tuvalu	TUV								54	MEDICINAL,PHARM.PRODUCTS	1	No Quantity							6017			0
S3	2000	2000	2000	2	0	2	Export	554	New Zealand	NZL	818	Egypt	EGY								54	MEDICINAL,PHARM.PRODUCTS	1	No Quantity							73856			0
S3	2000	2000	2000	2	0	2	Export	554	New Zealand	NZL	826	United Kingdom	GBR								54	MEDICINAL,PHARM.PRODUCTS	1	No Quantity							4367330			0
S3	2000	2000	2000	2	0	2	Export	554	New Zealand	NZL	842	USA	USA								54	MEDICINAL,PHARM.PRODUCTS	1	No Quantity							6007419			0
S3	2000	2000	2000	2	0	2	Export	554	New Zealand	NZL	858	Uruguay	URY								54	MEDICINAL,PHARM.PRODUCTS	1	No Quantity							7728			0
S3	2000	2000	2000	2	0	2	Export	554	New Zealand	NZL	862	Venezuela	VEN								54	MEDICINAL,PHARM.PRODUCTS	1	No Quantity							36437			0
S3	2000	2000	2000	2	0	2	Export	554	New Zealand	NZL	882	Samoa	WSM								54	MEDICINAL,PHARM.PRODUCTS	1	No Quantity							558589			0
S3	2000	2000	2000	2	0	2	Export	554	New Zealand	NZL	891	Serbia and Montenegro	SCG								54	MEDICINAL,PHARM.PRODUCTS	1	No Quantity							557			0
S3	2000	2000	2000	2	0	2	Export	558	Nicaragua	NIC	0	World	WLD								54	MEDICINAL,PHARM.PRODUCTS	1	No Quantity							789781			0
S3	2000	2000	2000	2	0	2	Export	558	Nicaragua	NIC	124	Canada	CAN								54	MEDICINAL,PHARM.PRODUCTS	1	No Quantity							89640			0
S3	2000	2000	2000	2	0	2	Export	558	Nicaragua	NIC	188	Costa Rica	CRI								54	MEDICINAL,PHARM.PRODUCTS	1	No Quantity							104371			0
S3	2000	2000	2000	2	0	2	Export	558	Nicaragua	NIC	192	Cuba	CUB								54	MEDICINAL,PHARM.PRODUCTS	1	No Quantity							30707			0
S3	2000	2000	2000	2	0	2	Export	558	Nicaragua	NIC	222	El Salvador	SLV								54	MEDICINAL,PHARM.PRODUCTS	1	No Quantity							15875			0
S3	2000	2000	2000	2	0	2	Export	558	Nicaragua	NIC	320	Guatemala	GTM								54	MEDICINAL,PHARM.PRODUCTS	1	No Quantity							9606			0
S3	2000	2000	2000	2	0	2	Export	558	Nicaragua	NIC	340	Honduras	HND								54	MEDICINAL,PHARM.PRODUCTS	1	No Quantity							305401			0
S3	2000	2000	2000	2	0	2	Export	558	Nicaragua	NIC	410	Rep. of Korea	KOR								54	MEDICINAL,PHARM.PRODUCTS	1	No Quantity							65352			0
S3	2000	2000	2000	2	0	2	Export	558	Nicaragua	NIC	591	Panama	PAN								54	MEDICINAL,PHARM.PRODUCTS	1	No Quantity							9897			0
S3	2000	2000	2000	2	0	2	Export	558	Nicaragua	NIC	600	Paraguay	PRY								54	MEDICINAL,PHARM.PRODUCTS	1	No Quantity							100			0
S3	2000	2000	2000	2	0	2	Export	558	Nicaragua	NIC	643	Russian Federation	RUS								54	MEDICINAL,PHARM.PRODUCTS	1	No Quantity							2176			0
S3	2000	2000	2000	2	0	2	Export	558	Nicaragua	NIC	842	USA	USA								54	MEDICINAL,PHARM.PRODUCTS	1	No Quantity							156656			0
S3	2000	2000	2000	2	0	2	Export	554	New Zealand	NZL	0	World	WLD								55	ESSENTL.OILS,PERFUME,ETC	1	No Quantity							63851879			0
S3	2000	2000	2000	2	0	2	Export	554	New Zealand	NZL	16	American Samoa	ASM								55	ESSENTL.OILS,PERFUME,ETC	1	No Quantity							91720			0
S3	2000	2000	2000	2	0	2	Export	554	New Zealand	NZL	36	Australia	AUS								55	ESSENTL.OILS,PERFUME,ETC	1	No Quantity							50126696			0
S3	2000	2000	2000	2	0	2	Export	554	New Zealand	NZL	56	Belgium	BEL								55	ESSENTL.OILS,PERFUME,ETC	1	No Quantity							36724			0
S3	2000	2000	2000	2	0	2	Export	554	New Zealand	NZL	90	Solomon Isds	SLB								55	ESSENTL.OILS,PERFUME,ETC	1	No Quantity							6758			0
S3	2000	2000	2000	2	0	2	Export	554	New Zealand	NZL	100	Bulgaria	BGR								55	ESSENTL.OILS,PERFUME,ETC	1	No Quantity							514			0
S3	2000	2000	2000	2	0	2	Export	554	New Zealand	NZL	124	Canada	CAN								55	ESSENTL.OILS,PERFUME,ETC	1	No Quantity							238246			0
S3	2000	2000	2000	2	0	2	Export	554	New Zealand	NZL	144	Sri Lanka	LKA								55	ESSENTL.OILS,PERFUME,ETC	1	No Quantity							1189			0
S3	2000	2000	2000	2	0	2	Export	554	New Zealand	NZL	152	Chile	CHL								55	ESSENTL.OILS,PERFUME,ETC	1	No Quantity							5225			0
S3	2000	2000	2000	2	0	2	Export	554	New Zealand	NZL	156	China	CHN								55	ESSENTL.OILS,PERFUME,ETC	1	No Quantity							15624			0
S3	2000	2000	2000	2	0	2	Export	554	New Zealand	NZL	170	Colombia	COL								55	ESSENTL.OILS,PERFUME,ETC	1	No Quantity							4072			0
S3	2000	2000	2000	2	0	2	Export	554	New Zealand	NZL	184	Cook Isds	COK								55	ESSENTL.OILS,PERFUME,ETC	1	No Quantity							376670			0
S3	2000	2000	2000	2	0	2	Export	554	New Zealand	NZL	191	Croatia	HRV								55	ESSENTL.OILS,PERFUME,ETC	1	No Quantity							1349			0
S3	2000	2000	2000	2	0	2	Export	554	New Zealand	NZL	208	Denmark	DNK								55	ESSENTL.OILS,PERFUME,ETC	1	No Quantity							4098			0
S3	2000	2000	2000	2	0	2	Export	554	New Zealand	NZL	238	Falkland Isds (Malvinas)	FLK								55	ESSENTL.OILS,PERFUME,ETC	1	No Quantity							1214			0
S3	2000	2000	2000	2	0	2	Export	554	New Zealand	NZL	242	Fiji	FJI								55	ESSENTL.OILS,PERFUME,ETC	1	No Quantity							1024221			0
S3	2000	2000	2000	2	0	2	Export	554	New Zealand	NZL	246	Finland	FIN								55	ESSENTL.OILS,PERFUME,ETC	1	No Quantity							3084			0
S3	2000	2000	2000	2	0	2	Export	554	New Zealand	NZL	251	France	FRA								55	ESSENTL.OILS,PERFUME,ETC	1	No Quantity							577743			0
S3	2000	2000	2000	2	0	2	Export	554	New Zealand	NZL	258	French Polynesia	PYF								55	ESSENTL.OILS,PERFUME,ETC	1	No Quantity							38475			0
S3	2000	2000	2000	2	0	2	Export	554	New Zealand	NZL	276	Germany	DEU								55	ESSENTL.OILS,PERFUME,ETC	1	No Quantity							255130			0
S3	2000	2000	2000	2	0	2	Export	554	New Zealand	NZL	296	Kiribati	KIR								55	ESSENTL.OILS,PERFUME,ETC	1	No Quantity							308			0
S3	2000	2000	2000	2	0	2	Export	554	New Zealand	NZL	300	Greece	GRC								55	ESSENTL.OILS,PERFUME,ETC	1	No Quantity							354628			0
S3	2000	2000	2000	2	0	2	Export	554	New Zealand	NZL	316	Guam	GUM								55	ESSENTL.OILS,PERFUME,ETC	1	No Quantity							37424			0
S3	2000	2000	2000	2	0	2	Export	554	New Zealand	NZL	344	China, Hong Kong SAR	HKG								55	ESSENTL.OILS,PERFUME,ETC	1	No Quantity							1480300			0
S3	2000	2000	2000	2	0	2	Export	554	New Zealand	NZL	360	Indonesia	IDN								55	ESSENTL.OILS,PERFUME,ETC	1	No Quantity							444778			0
S3	2000	2000	2000	2	0	2	Export	554	New Zealand	NZL	372	Ireland	IRL								55	ESSENTL.OILS,PERFUME,ETC	1	No Quantity							298123			0
S3	2000	2000	2000	2	0	2	Export	554	New Zealand	NZL	381	Italy	ITA								55	ESSENTL.OILS,PERFUME,ETC	1	No Quantity							56660			0
S3	2000	2000	2000	2	0	2	Export	554	New Zealand	NZL	392	Japan	JPN								55	ESSENTL.OILS,PERFUME,ETC	1	No Quantity							425020			0
S3	2000	2000	2000	2	0	2	Export	554	New Zealand	NZL	410	Rep. of Korea	KOR								55	ESSENTL.OILS,PERFUME,ETC	1	No Quantity							365817			0
S3	2000	2000	2000	2	0	2	Export	554	New Zealand	NZL	414	Kuwait	KWT								55	ESSENTL.OILS,PERFUME,ETC	1	No Quantity							8331			0
S3	2000	2000	2000	2	0	2	Export	554	New Zealand	NZL	458	Malaysia	MYS								55	ESSENTL.OILS,PERFUME,ETC	1	No Quantity							587837			0
S3	2000	2000	2000	2	0	2	Export	554	New Zealand	NZL	462	Maldives	MDV								55	ESSENTL.OILS,PERFUME,ETC	1	No Quantity							9			0
S3	2000	2000	2000	2	0	2	Export	554	New Zealand	NZL	490	Other Asia, nes									55	ESSENTL.OILS,PERFUME,ETC	1	No Quantity							887972			0
S3	2000	2000	2000	2	0	2	Export	554	New Zealand	NZL	520	Nauru	NRU								55	ESSENTL.OILS,PERFUME,ETC	1	No Quantity							803			0
S3	2000	2000	2000	2	0	2	Export	554	New Zealand	NZL	528	Netherlands	NLD								55	ESSENTL.OILS,PERFUME,ETC	1	No Quantity							43790			0
S3	2000	2000	2000	2	0	2	Export	554	New Zealand	NZL	540	New Caledonia	NCL								55	ESSENTL.OILS,PERFUME,ETC	1	No Quantity							141065			0
S3	2000	2000	2000	2	0	2	Export	554	New Zealand	NZL	548	Vanuatu	VUT								55	ESSENTL.OILS,PERFUME,ETC	1	No Quantity							43234			0
S3	2000	2000	2000	2	0	2	Export	554	New Zealand	NZL	570	Niue	NIU								55	ESSENTL.OILS,PERFUME,ETC	1	No Quantity							82604			0
S3	2000	2000	2000	2	0	2	Export	554	New Zealand	NZL	574	Norfolk Isds	NFK								55	ESSENTL.OILS,PERFUME,ETC	1	No Quantity							162698			0
S3	2000	2000	2000	2	0	2	Export	554	New Zealand	NZL	583	FS Micronesia	FSM								55	ESSENTL.OILS,PERFUME,ETC	1	No Quantity							91			0
S3	2000	2000	2000	2	0	2	Export	554	New Zealand	NZL	598	Papua New Guinea	PNG								55	ESSENTL.OILS,PERFUME,ETC	1	No Quantity							1040025			0
S3	2000	2000	2000	2	0	2	Export	554	New Zealand	NZL	608	Philippines	PHL								55	ESSENTL.OILS,PERFUME,ETC	1	No Quantity							9596			0
S3	2000	2000	2000	2	0	2	Export	554	New Zealand	NZL	643	Russian Federation	RUS								55	ESSENTL.OILS,PERFUME,ETC	1	No Quantity							1169			0
S3	2000	2000	2000	2	0	2	Export	554	New Zealand	NZL	682	Saudi Arabia	SAU								55	ESSENTL.OILS,PERFUME,ETC	1	No Quantity							9122			0
S3	2000	2000	2000	2	0	2	Export	554	New Zealand	NZL	690	Seychelles	SYC								55	ESSENTL.OILS,PERFUME,ETC	1	No Quantity							72			0
S3	2000	2000	2000	2	0	2	Export	554	New Zealand	NZL	702	Singapore	SGP								55	ESSENTL.OILS,PERFUME,ETC	1	No Quantity							477704			0
S3	2000	2000	2000	2	0	2	Export	554	New Zealand	NZL	704	Viet Nam	VNM								55	ESSENTL.OILS,PERFUME,ETC	1	No Quantity							1391			0
S3	2000	2000	2000	2	0	2	Export	554	New Zealand	NZL	710	South Africa	ZAF								55	ESSENTL.OILS,PERFUME,ETC	1	No Quantity							149310			0
S3	2000	2000	2000	2	0	2	Export	554	New Zealand	NZL	724	Spain	ESP								55	ESSENTL.OILS,PERFUME,ETC	1	No Quantity							50402			0
S3	2000	2000	2000	2	0	2	Export	554	New Zealand	NZL	752	Sweden	SWE								55	ESSENTL.OILS,PERFUME,ETC	1	No Quantity							12892			0
S3	2000	2000	2000	2	0	2	Export	554	New Zealand	NZL	757	Switzerland	CHE								55	ESSENTL.OILS,PERFUME,ETC	1	No Quantity							316590			0
S3	2000	2000	2000	2	0	2	Export	554	New Zealand	NZL	764	Thailand	THA								55	ESSENTL.OILS,PERFUME,ETC	1	No Quantity							179174			0
S3	2000	2000	2000	2	0	2	Export	554	New Zealand	NZL	776	Tonga	TON								55	ESSENTL.OILS,PERFUME,ETC	1	No Quantity							54415			0
S3	2000	2000	2000	2	0	2	Export	554	New Zealand	NZL	784	United Arab Emirates	ARE								55	ESSENTL.OILS,PERFUME,ETC	1	No Quantity							156884			0
S3	2000	2000	2000	2	0	2	Export	554	New Zealand	NZL	792	Turkey	TUR								55	ESSENTL.OILS,PERFUME,ETC	1	No Quantity							11383			0
S3	2000	2000	2000	2	0	2	Export	554	New Zealand	NZL	798	Tuvalu	TUV								55	ESSENTL.OILS,PERFUME,ETC	1	No Quantity							2135			0
S3	2000	2000	2000	2	0	2	Export	554	New Zealand	NZL	818	Egypt	EGY								55	ESSENTL.OILS,PERFUME,ETC	1	No Quantity							22496			0
S3	2000	2000	2000	2	0	2	Export	554	New Zealand	NZL	826	United Kingdom	GBR								55	ESSENTL.OILS,PERFUME,ETC	1	No Quantity							715043			0
S3	2000	2000	2000	2	0	2	Export	554	New Zealand	NZL	842	USA	USA								55	ESSENTL.OILS,PERFUME,ETC	1	No Quantity							2272854			0
S3	2000	2000	2000	2	0	2	Export	554	New Zealand	NZL	876	Wallis and Futuna Isds	WLF								55	ESSENTL.OILS,PERFUME,ETC	1	No Quantity							15332			0
S3	2000	2000	2000	2	0	2	Export	554	New Zealand	NZL	882	Samoa	WSM								55	ESSENTL.OILS,PERFUME,ETC	1	No Quantity							123644			0
S3	2000	2000	2000	2	0	2	Export	558	Nicaragua	NIC	0	World	WLD								55	ESSENTL.OILS,PERFUME,ETC	1	No Quantity							1583742			0
S3	2000	2000	2000	2	0	2	Export	558	Nicaragua	NIC	188	Costa Rica	CRI								55	ESSENTL.OILS,PERFUME,ETC	1	No Quantity							308984			0
S3	2000	2000	2000	2	0	2	Export	558	Nicaragua	NIC	192	Cuba	CUB								55	ESSENTL.OILS,PERFUME,ETC	1	No Quantity							234			0
S3	2000	2000	2000	2	0	2	Export	558	Nicaragua	NIC	222	El Salvador	SLV								55	ESSENTL.OILS,PERFUME,ETC	1	No Quantity							76311			0
S3	2000	2000	2000	2	0	2	Export	558	Nicaragua	NIC	320	Guatemala	GTM								55	ESSENTL.OILS,PERFUME,ETC	1	No Quantity							4938			0
S3	2000	2000	2000	2	0	2	Export	558	Nicaragua	NIC	340	Honduras	HND								55	ESSENTL.OILS,PERFUME,ETC	1	No Quantity							867943			0
S3	2000	2000	2000	2	0	2	Export	558	Nicaragua	NIC	381	Italy	ITA								55	ESSENTL.OILS,PERFUME,ETC	1	No Quantity							44923			0
S3	2000	2000	2000	2	0	2	Export	558	Nicaragua	NIC	484	Mexico	MEX								55	ESSENTL.OILS,PERFUME,ETC	1	No Quantity							53335			0
S3	2000	2000	2000	2	0	2	Export	558	Nicaragua	NIC	591	Panama	PAN								55	ESSENTL.OILS,PERFUME,ETC	1	No Quantity							207164			0
S3	2000	2000	2000	2	0	2	Export	558	Nicaragua	NIC	724	Spain	ESP								55	ESSENTL.OILS,PERFUME,ETC	1	No Quantity							12002			0
S3	2000	2000	2000	2	0	2	Export	558	Nicaragua	NIC	842	USA	USA								55	ESSENTL.OILS,PERFUME,ETC	1	No Quantity							7909			0
S3	2000	2000	2000	2	0	2	Export	554	New Zealand	NZL	0	World	WLD								56	FERTILIZER,EXCEPT GRP272	1	No Quantity							3629153			0
S3	2000	2000	2000	2	0	2	Export	554	New Zealand	NZL	16	American Samoa	ASM								56	FERTILIZER,EXCEPT GRP272	1	No Quantity							12067			0
S3	2000	2000	2000	2	0	2	Export	554	New Zealand	NZL	36	Australia	AUS								56	FERTILIZER,EXCEPT GRP272	1	No Quantity							1913906			0
S3	2000	2000	2000	2	0	2	Export	554	New Zealand	NZL	90	Solomon Isds	SLB								56	FERTILIZER,EXCEPT GRP272	1	No Quantity							21753			0
S3	2000	2000	2000	2	0	2	Export	554	New Zealand	NZL	104	Myanmar	MMR								56	FERTILIZER,EXCEPT GRP272	1	No Quantity							227			0
S3	2000	2000	2000	2	0	2	Export	554	New Zealand	NZL	124	Canada	CAN								56	FERTILIZER,EXCEPT GRP272	1	No Quantity							6085			0
S3	2000	2000	2000	2	0	2	Export	554	New Zealand	NZL	144	Sri Lanka	LKA								56	FERTILIZER,EXCEPT GRP272	1	No Quantity							653			0
S3	2000	2000	2000	2	0	2	Export	554	New Zealand	NZL	184	Cook Isds	COK								56	FERTILIZER,EXCEPT GRP272	1	No Quantity							18586			0
S3	2000	2000	2000	2	0	2	Export	554	New Zealand	NZL	238	Falkland Isds (Malvinas)	FLK								56	FERTILIZER,EXCEPT GRP272	1	No Quantity							1153			0
S3	2000	2000	2000	2	0	2	Export	554	New Zealand	NZL	242	Fiji	FJI								56	FERTILIZER,EXCEPT GRP272	1	No Quantity							133896			0
S3	2000	2000	2000	2	0	2	Export	554	New Zealand	NZL	258	French Polynesia	PYF								56	FERTILIZER,EXCEPT GRP272	1	No Quantity							299360			0
S3	2000	2000	2000	2	0	2	Export	554	New Zealand	NZL	316	Guam	GUM								56	FERTILIZER,EXCEPT GRP272	1	No Quantity							1136			0
S3	2000	2000	2000	2	0	2	Export	554	New Zealand	NZL	490	Other Asia, nes									56	FERTILIZER,EXCEPT GRP272	1	No Quantity							982			0
S3	2000	2000	2000	2	0	2	Export	554	New Zealand	NZL	540	New Caledonia	NCL								56	FERTILIZER,EXCEPT GRP272	1	No Quantity							373141			0
S3	2000	2000	2000	2	0	2	Export	554	New Zealand	NZL	548	Vanuatu	VUT								56	FERTILIZER,EXCEPT GRP272	1	No Quantity							11529			0
S3	2000	2000	2000	2	0	2	Export	554	New Zealand	NZL	570	Niue	NIU								56	FERTILIZER,EXCEPT GRP272	1	No Quantity							557			0
S3	2000	2000	2000	2	0	2	Export	554	New Zealand	NZL	574	Norfolk Isds	NFK								56	FERTILIZER,EXCEPT GRP272	1	No Quantity							12195			0
S3	2000	2000	2000	2	0	2	Export	554	New Zealand	NZL	598	Papua New Guinea	PNG								56	FERTILIZER,EXCEPT GRP272	1	No Quantity							20609			0
S3	2000	2000	2000	2	0	2	Export	554	New Zealand	NZL	690	Seychelles	SYC								56	FERTILIZER,EXCEPT GRP272	1	No Quantity							1060			0
S3	2000	2000	2000	2	0	2	Export	554	New Zealand	NZL	702	Singapore	SGP								56	FERTILIZER,EXCEPT GRP272	1	No Quantity							3512			0
S3	2000	2000	2000	2	0	2	Export	554	New Zealand	NZL	710	South Africa	ZAF								56	FERTILIZER,EXCEPT GRP272	1	No Quantity							35905			0
S3	2000	2000	2000	2	0	2	Export	554	New Zealand	NZL	752	Sweden	SWE								56	FERTILIZER,EXCEPT GRP272	1	No Quantity							16726			0
S3	2000	2000	2000	2	0	2	Export	554	New Zealand	NZL	764	Thailand	THA								56	FERTILIZER,EXCEPT GRP272	1	No Quantity							7695			0
S3	2000	2000	2000	2	0	2	Export	554	New Zealand	NZL	776	Tonga	TON								56	FERTILIZER,EXCEPT GRP272	1	No Quantity							476218			0
S3	2000	2000	2000	2	0	2	Export	554	New Zealand	NZL	826	United Kingdom	GBR								56	FERTILIZER,EXCEPT GRP272	1	No Quantity							181616			0
S3	2000	2000	2000	2	0	2	Export	554	New Zealand	NZL	842	USA	USA								56	FERTILIZER,EXCEPT GRP272	1	No Quantity							30537			0
S3	2000	2000	2000	2	0	2	Export	554	New Zealand	NZL	876	Wallis and Futuna Isds	WLF								56	FERTILIZER,EXCEPT GRP272	1	No Quantity							10603			0
S3	2000	2000	2000	2	0	2	Export	554	New Zealand	NZL	882	Samoa	WSM								56	FERTILIZER,EXCEPT GRP272	1	No Quantity							37447			0
S3	2000	2000	2000	2	0	2	Export	558	Nicaragua	NIC	0	World	WLD								56	FERTILIZER,EXCEPT GRP272	1	No Quantity							16234			0
S3	2000	2000	2000	2	0	2	Export	558	Nicaragua	NIC	188	Costa Rica	CRI								56	FERTILIZER,EXCEPT GRP272	1	No Quantity							5779			0
S3	2000	2000	2000	2	0	2	Export	558	Nicaragua	NIC	320	Guatemala	GTM								56	FERTILIZER,EXCEPT GRP272	1	No Quantity							3710			0
S3	2000	2000	2000	2	0	2	Export	558	Nicaragua	NIC	340	Honduras	HND								56	FERTILIZER,EXCEPT GRP272	1	No Quantity							4000			0
S3	2000	2000	2000	2	0	2	Export	558	Nicaragua	NIC	842	USA	USA								56	FERTILIZER,EXCEPT GRP272	1	No Quantity							2745			0
S3	2000	2000	2000	2	0	2	Export	554	New Zealand	NZL	0	World	WLD								57	PLASTICS IN PRIMARY FORM	1	No Quantity							27274504			0
S3	2000	2000	2000	2	0	2	Export	554	New Zealand	NZL	16	American Samoa	ASM								57	PLASTICS IN PRIMARY FORM	1	No Quantity							1734			0
[truncated: 2,748 more rows]
