# Supplementary material for: Core-periphery structure in sectoral international trade networks: A new approach to an old theory
Source: PLoS One. 2020 Apr 2;15(4):e0229547. doi: 10.1371/journal.pone.0229547 (PMC7117750; doi:10.1371/journal.pone.0229547)
Supplement: S7 File — (ZIP) [file pone.0229547.s007.zip › S7_File/RawData 2000/comtrade (52).csv]

Classification	Year	Period	Period Desc.	Aggregate Level	Is Leaf Code	Trade Flow Code	Trade Flow	Reporter Code	Reporter	Reporter ISO	Partner Code	Partner	Partner ISO	2nd Partner Code	2nd Partner	2nd Partner ISO	Customs Proc. Code	Customs	Mode of Transport Code	Mode of Transport	Commodity Code	Commodity	Qty Unit Code	Qty Unit	Qty	Alt Qty Unit Code	Alt Qty Unit	Alt Qty	Netweight (kg)	Gross weight (kg)	Trade Value (US$)	CIF Trade Value (US$)	FOB Trade Value (US$)	Flag
S3	2000	2000	2000	2	0	2	Export	562	Niger	NER	0	World	WLD								00	LIVE ANIMALS	1	No Quantity							52595181			0
S3	2000	2000	2000	2	0	2	Export	562	Niger	NER	12	Algeria	DZA								00	LIVE ANIMALS	1	No Quantity							122669			0
S3	2000	2000	2000	2	0	2	Export	562	Niger	NER	108	Burundi	BDI								00	LIVE ANIMALS	1	No Quantity							155			0
S3	2000	2000	2000	2	0	2	Export	562	Niger	NER	148	Chad	TCD								00	LIVE ANIMALS	1	No Quantity							408			0
S3	2000	2000	2000	2	0	2	Export	562	Niger	NER	204	Benin	BEN								00	LIVE ANIMALS	1	No Quantity							2283957			0
S3	2000	2000	2000	2	0	2	Export	562	Niger	NER	266	Gabon	GAB								00	LIVE ANIMALS	1	No Quantity							21955			0
S3	2000	2000	2000	2	0	2	Export	562	Niger	NER	288	Ghana	GHA								00	LIVE ANIMALS	1	No Quantity							5137			0
S3	2000	2000	2000	2	0	2	Export	562	Niger	NER	384	Côte d'Ivoire	CIV								00	LIVE ANIMALS	1	No Quantity							96999			0
S3	2000	2000	2000	2	0	2	Export	562	Niger	NER	392	Japan	JPN								00	LIVE ANIMALS	1	No Quantity							151943			0
S3	2000	2000	2000	2	0	2	Export	562	Niger	NER	434	Libya	LBY								00	LIVE ANIMALS	1	No Quantity							418476			0
S3	2000	2000	2000	2	0	2	Export	562	Niger	NER	466	Mali	MLI								00	LIVE ANIMALS	1	No Quantity							1816			0
S3	2000	2000	2000	2	0	2	Export	562	Niger	NER	478	Mauritania	MRT								00	LIVE ANIMALS	1	No Quantity							844			0
S3	2000	2000	2000	2	0	2	Export	562	Niger	NER	566	Nigeria	NGA								00	LIVE ANIMALS	1	No Quantity							49358959			0
S3	2000	2000	2000	2	0	2	Export	562	Niger	NER	579	Norway	NOR								00	LIVE ANIMALS	1	No Quantity							2407			0
S3	2000	2000	2000	2	0	2	Export	562	Niger	NER	686	Senegal	SEN								00	LIVE ANIMALS	1	No Quantity							13877			0
S3	2000	2000	2000	2	0	2	Export	562	Niger	NER	768	Togo	TGO								00	LIVE ANIMALS	1	No Quantity							4915			0
S3	2000	2000	2000	2	0	2	Export	562	Niger	NER	854	Burkina Faso	BFA								00	LIVE ANIMALS	1	No Quantity							110664			0
S3	2000	2000	2000	2	0	2	Export	566	Nigeria	NGA	0	World	WLD								00	LIVE ANIMALS	1	No Quantity							1864			0
S3	2000	2000	2000	2	0	2	Export	566	Nigeria	NGA	60	Bermuda	BMU								00	LIVE ANIMALS	1	No Quantity							93			0
S3	2000	2000	2000	2	0	2	Export	566	Nigeria	NGA	120	Cameroon	CMR								00	LIVE ANIMALS	1	No Quantity							1180			0
S3	2000	2000	2000	2	0	2	Export	566	Nigeria	NGA	251	France	FRA								00	LIVE ANIMALS	1	No Quantity							590			0
S3	2000	2000	2000	2	0	2	Export	562	Niger	NER	0	World	WLD								01	MEAT, MEAT PREPARATIONS	1	No Quantity							49701			0
S3	2000	2000	2000	2	0	2	Export	562	Niger	NER	204	Benin	BEN								01	MEAT, MEAT PREPARATIONS	1	No Quantity							3378			0
S3	2000	2000	2000	2	0	2	Export	562	Niger	NER	384	Côte d'Ivoire	CIV								01	MEAT, MEAT PREPARATIONS	1	No Quantity							23560			0
S3	2000	2000	2000	2	0	2	Export	562	Niger	NER	566	Nigeria	NGA								01	MEAT, MEAT PREPARATIONS	1	No Quantity							22762			0
S3	2000	2000	2000	2	0	2	Export	566	Nigeria	NGA	0	World	WLD								01	MEAT, MEAT PREPARATIONS	1	No Quantity							26630			0
S3	2000	2000	2000	2	0	2	Export	566	Nigeria	NGA	528	Netherlands	NLD								01	MEAT, MEAT PREPARATIONS	1	No Quantity							5600			0
S3	2000	2000	2000	2	0	2	Export	566	Nigeria	NGA	724	Spain	ESP								01	MEAT, MEAT PREPARATIONS	1	No Quantity							21030			0
S3	2000	2000	2000	2	0	2	Export	562	Niger	NER	0	World	WLD								02	DAIRY PRODUCTS,BIRD EGGS	1	No Quantity							214713			0
S3	2000	2000	2000	2	0	2	Export	562	Niger	NER	156	China	CHN								02	DAIRY PRODUCTS,BIRD EGGS	1	No Quantity							20596			0
S3	2000	2000	2000	2	0	2	Export	562	Niger	NER	204	Benin	BEN								02	DAIRY PRODUCTS,BIRD EGGS	1	No Quantity							6250			0
S3	2000	2000	2000	2	0	2	Export	562	Niger	NER	251	France	FRA								02	DAIRY PRODUCTS,BIRD EGGS	1	No Quantity							89362			0
S3	2000	2000	2000	2	0	2	Export	562	Niger	NER	566	Nigeria	NGA								02	DAIRY PRODUCTS,BIRD EGGS	1	No Quantity							78293			0
S3	2000	2000	2000	2	0	2	Export	562	Niger	NER	854	Burkina Faso	BFA								02	DAIRY PRODUCTS,BIRD EGGS	1	No Quantity							20213			0
S3	2000	2000	2000	2	0	2	Export	566	Nigeria	NGA	0	World	WLD								02	DAIRY PRODUCTS,BIRD EGGS	1	No Quantity							1313238			0
S3	2000	2000	2000	2	0	2	Export	566	Nigeria	NGA	120	Cameroon	CMR								02	DAIRY PRODUCTS,BIRD EGGS	1	No Quantity							286			0
S3	2000	2000	2000	2	0	2	Export	566	Nigeria	NGA	204	Benin	BEN								02	DAIRY PRODUCTS,BIRD EGGS	1	No Quantity							451952			0
S3	2000	2000	2000	2	0	2	Export	566	Nigeria	NGA	251	France	FRA								02	DAIRY PRODUCTS,BIRD EGGS	1	No Quantity							11518			0
S3	2000	2000	2000	2	0	2	Export	566	Nigeria	NGA	372	Ireland	IRL								02	DAIRY PRODUCTS,BIRD EGGS	1	No Quantity							62509			0
S3	2000	2000	2000	2	0	2	Export	566	Nigeria	NGA	528	Netherlands	NLD								02	DAIRY PRODUCTS,BIRD EGGS	1	No Quantity							786973			0
S3	2000	2000	2000	2	0	2	Export	562	Niger	NER	0	World	WLD								03	FISH,CRUSTACEANS,MOLLUSC	1	No Quantity							1881066			0
S3	2000	2000	2000	2	0	2	Export	562	Niger	NER	148	Chad	TCD								03	FISH,CRUSTACEANS,MOLLUSC	1	No Quantity							141			0
S3	2000	2000	2000	2	0	2	Export	562	Niger	NER	204	Benin	BEN								03	FISH,CRUSTACEANS,MOLLUSC	1	No Quantity							2665			0
S3	2000	2000	2000	2	0	2	Export	562	Niger	NER	466	Mali	MLI								03	FISH,CRUSTACEANS,MOLLUSC	1	No Quantity							124125			0
S3	2000	2000	2000	2	0	2	Export	562	Niger	NER	566	Nigeria	NGA								03	FISH,CRUSTACEANS,MOLLUSC	1	No Quantity							1754079			0
S3	2000	2000	2000	2	0	2	Export	562	Niger	NER	854	Burkina Faso	BFA								03	FISH,CRUSTACEANS,MOLLUSC	1	No Quantity							56			0
S3	2000	2000	2000	2	0	2	Export	566	Nigeria	NGA	0	World	WLD								03	FISH,CRUSTACEANS,MOLLUSC	1	No Quantity							1992456			0
S3	2000	2000	2000	2	0	2	Export	566	Nigeria	NGA	56	Belgium	BEL								03	FISH,CRUSTACEANS,MOLLUSC	1	No Quantity							2869			0
S3	2000	2000	2000	2	0	2	Export	566	Nigeria	NGA	251	France	FRA								03	FISH,CRUSTACEANS,MOLLUSC	1	No Quantity							21169			0
S3	2000	2000	2000	2	0	2	Export	566	Nigeria	NGA	276	Germany	DEU								03	FISH,CRUSTACEANS,MOLLUSC	1	No Quantity							18667			0
S3	2000	2000	2000	2	0	2	Export	566	Nigeria	NGA	344	China, Hong Kong SAR	HKG								03	FISH,CRUSTACEANS,MOLLUSC	1	No Quantity							3443			0
S3	2000	2000	2000	2	0	2	Export	566	Nigeria	NGA	381	Italy	ITA								03	FISH,CRUSTACEANS,MOLLUSC	1	No Quantity							83616			0
S3	2000	2000	2000	2	0	2	Export	566	Nigeria	NGA	528	Netherlands	NLD								03	FISH,CRUSTACEANS,MOLLUSC	1	No Quantity							373604			0
S3	2000	2000	2000	2	0	2	Export	566	Nigeria	NGA	620	Portugal	PRT								03	FISH,CRUSTACEANS,MOLLUSC	1	No Quantity							298361			0
S3	2000	2000	2000	2	0	2	Export	566	Nigeria	NGA	724	Spain	ESP								03	FISH,CRUSTACEANS,MOLLUSC	1	No Quantity							162182			0
S3	2000	2000	2000	2	0	2	Export	566	Nigeria	NGA	826	United Kingdom	GBR								03	FISH,CRUSTACEANS,MOLLUSC	1	No Quantity							1028546			0
S3	2000	2000	2000	2	0	2	Export	562	Niger	NER	0	World	WLD								04	CEREALS,CEREAL PREPRTNS.	1	No Quantity							119961			0
S3	2000	2000	2000	2	0	2	Export	562	Niger	NER	148	Chad	TCD								04	CEREALS,CEREAL PREPRTNS.	1	No Quantity							1527			0
S3	2000	2000	2000	2	0	2	Export	562	Niger	NER	204	Benin	BEN								04	CEREALS,CEREAL PREPRTNS.	1	No Quantity							16608			0
S3	2000	2000	2000	2	0	2	Export	562	Niger	NER	288	Ghana	GHA								04	CEREALS,CEREAL PREPRTNS.	1	No Quantity							4222			0
S3	2000	2000	2000	2	0	2	Export	562	Niger	NER	466	Mali	MLI								04	CEREALS,CEREAL PREPRTNS.	1	No Quantity							3461			0
S3	2000	2000	2000	2	0	2	Export	562	Niger	NER	566	Nigeria	NGA								04	CEREALS,CEREAL PREPRTNS.	1	No Quantity							94142			0
S3	2000	2000	2000	2	0	2	Export	566	Nigeria	NGA	0	World	WLD								04	CEREALS,CEREAL PREPRTNS.	1	No Quantity							925796			0
S3	2000	2000	2000	2	0	2	Export	566	Nigeria	NGA	148	Chad	TCD								04	CEREALS,CEREAL PREPRTNS.	1	No Quantity							3689			0
S3	2000	2000	2000	2	0	2	Export	566	Nigeria	NGA	204	Benin	BEN								04	CEREALS,CEREAL PREPRTNS.	1	No Quantity							2180			0
S3	2000	2000	2000	2	0	2	Export	566	Nigeria	NGA	288	Ghana	GHA								04	CEREALS,CEREAL PREPRTNS.	1	No Quantity							27627			0
S3	2000	2000	2000	2	0	2	Export	566	Nigeria	NGA	504	Morocco	MAR								04	CEREALS,CEREAL PREPRTNS.	1	No Quantity							412242			0
S3	2000	2000	2000	2	0	2	Export	566	Nigeria	NGA	710	South Africa	ZAF								04	CEREALS,CEREAL PREPRTNS.	1	No Quantity							197253			0
S3	2000	2000	2000	2	0	2	Export	566	Nigeria	NGA	842	USA	USA								04	CEREALS,CEREAL PREPRTNS.	1	No Quantity							282805			0
S3	2000	2000	2000	2	0	2	Export	562	Niger	NER	0	World	WLD								05	VEGETABLES AND FRUIT	1	No Quantity							33333673			0
S3	2000	2000	2000	2	0	2	Export	562	Niger	NER	12	Algeria	DZA								05	VEGETABLES AND FRUIT	1	No Quantity							89896			0
S3	2000	2000	2000	2	0	2	Export	562	Niger	NER	108	Burundi	BDI								05	VEGETABLES AND FRUIT	1	No Quantity							718			0
S3	2000	2000	2000	2	0	2	Export	562	Niger	NER	148	Chad	TCD								05	VEGETABLES AND FRUIT	1	No Quantity							243			0
S3	2000	2000	2000	2	0	2	Export	562	Niger	NER	180	Dem. Rep. of the Congo	COD								05	VEGETABLES AND FRUIT	1	No Quantity							18139			0
S3	2000	2000	2000	2	0	2	Export	562	Niger	NER	204	Benin	BEN								05	VEGETABLES AND FRUIT	1	No Quantity							667315			0
S3	2000	2000	2000	2	0	2	Export	562	Niger	NER	266	Gabon	GAB								05	VEGETABLES AND FRUIT	1	No Quantity							268			0
S3	2000	2000	2000	2	0	2	Export	562	Niger	NER	288	Ghana	GHA								05	VEGETABLES AND FRUIT	1	No Quantity							4344353			0
S3	2000	2000	2000	2	0	2	Export	562	Niger	NER	384	Côte d'Ivoire	CIV								05	VEGETABLES AND FRUIT	1	No Quantity							5125714			0
S3	2000	2000	2000	2	0	2	Export	562	Niger	NER	392	Japan	JPN								05	VEGETABLES AND FRUIT	1	No Quantity							59111			0
S3	2000	2000	2000	2	0	2	Export	562	Niger	NER	434	Libya	LBY								05	VEGETABLES AND FRUIT	1	No Quantity							18648			0
S3	2000	2000	2000	2	0	2	Export	562	Niger	NER	466	Mali	MLI								05	VEGETABLES AND FRUIT	1	No Quantity							27039			0
S3	2000	2000	2000	2	0	2	Export	562	Niger	NER	566	Nigeria	NGA								05	VEGETABLES AND FRUIT	1	No Quantity							22467444			0
S3	2000	2000	2000	2	0	2	Export	562	Niger	NER	768	Togo	TGO								05	VEGETABLES AND FRUIT	1	No Quantity							113171			0
S3	2000	2000	2000	2	0	2	Export	562	Niger	NER	854	Burkina Faso	BFA								05	VEGETABLES AND FRUIT	1	No Quantity							388919			0
S3	2000	2000	2000	2	0	2	Export	562	Niger	NER	899	Areas, nes									05	VEGETABLES AND FRUIT	1	No Quantity							12695			0
S3	2000	2000	2000	2	0	2	Export	566	Nigeria	NGA	0	World	WLD								05	VEGETABLES AND FRUIT	1	No Quantity							365324			0
S3	2000	2000	2000	2	0	2	Export	566	Nigeria	NGA	120	Cameroon	CMR								05	VEGETABLES AND FRUIT	1	No Quantity							6640			0
S3	2000	2000	2000	2	0	2	Export	566	Nigeria	NGA	148	Chad	TCD								05	VEGETABLES AND FRUIT	1	No Quantity							17273			0
S3	2000	2000	2000	2	0	2	Export	566	Nigeria	NGA	699	India	IND								05	VEGETABLES AND FRUIT	1	No Quantity							44801			0
S3	2000	2000	2000	2	0	2	Export	566	Nigeria	NGA	826	United Kingdom	GBR								05	VEGETABLES AND FRUIT	1	No Quantity							294596			0
S3	2000	2000	2000	2	0	2	Export	566	Nigeria	NGA	842	USA	USA								05	VEGETABLES AND FRUIT	1	No Quantity							2013			0
S3	2000	2000	2000	2	0	2	Export	562	Niger	NER	0	World	WLD								06	SUGAR,SUGR.PREPTNS,HONEY	1	No Quantity							741204			0
S3	2000	2000	2000	2	0	2	Export	562	Niger	NER	56	Belgium	BEL								06	SUGAR,SUGR.PREPTNS,HONEY	1	No Quantity							22619			0
S3	2000	2000	2000	2	0	2	Export	562	Niger	NER	76	Brazil	BRA								06	SUGAR,SUGR.PREPTNS,HONEY	1	No Quantity							14538			0
S3	2000	2000	2000	2	0	2	Export	562	Niger	NER	148	Chad	TCD								06	SUGAR,SUGR.PREPTNS,HONEY	1	No Quantity							72342			0
S3	2000	2000	2000	2	0	2	Export	562	Niger	NER	204	Benin	BEN								06	SUGAR,SUGR.PREPTNS,HONEY	1	No Quantity							46205			0
S3	2000	2000	2000	2	0	2	Export	562	Niger	NER	251	France	FRA								06	SUGAR,SUGR.PREPTNS,HONEY	1	No Quantity							295447			0
S3	2000	2000	2000	2	0	2	Export	562	Niger	NER	466	Mali	MLI								06	SUGAR,SUGR.PREPTNS,HONEY	1	No Quantity							125310			0
S3	2000	2000	2000	2	0	2	Export	562	Niger	NER	566	Nigeria	NGA								06	SUGAR,SUGR.PREPTNS,HONEY	1	No Quantity							145567			0
S3	2000	2000	2000	2	0	2	Export	562	Niger	NER	854	Burkina Faso	BFA								06	SUGAR,SUGR.PREPTNS,HONEY	1	No Quantity							19176			0
S3	2000	2000	2000	2	0	2	Export	566	Nigeria	NGA	0	World	WLD								06	SUGAR,SUGR.PREPTNS,HONEY	1	No Quantity							707116			0
S3	2000	2000	2000	2	0	2	Export	566	Nigeria	NGA	120	Cameroon	CMR								06	SUGAR,SUGR.PREPTNS,HONEY	1	No Quantity							1967			0
S3	2000	2000	2000	2	0	2	Export	566	Nigeria	NGA	140	Central African Rep.	CAF								06	SUGAR,SUGR.PREPTNS,HONEY	1	No Quantity							1918			0
S3	2000	2000	2000	2	0	2	Export	566	Nigeria	NGA	148	Chad	TCD								06	SUGAR,SUGR.PREPTNS,HONEY	1	No Quantity							680396			0
S3	2000	2000	2000	2	0	2	Export	566	Nigeria	NGA	204	Benin	BEN								06	SUGAR,SUGR.PREPTNS,HONEY	1	No Quantity							4598			0
S3	2000	2000	2000	2	0	2	Export	566	Nigeria	NGA	288	Ghana	GHA								06	SUGAR,SUGR.PREPTNS,HONEY	1	No Quantity							16268			0
S3	2000	2000	2000	2	0	2	Export	566	Nigeria	NGA	842	USA	USA								06	SUGAR,SUGR.PREPTNS,HONEY	1	No Quantity							1967			0
S3	2000	2000	2000	2	0	2	Export	562	Niger	NER	0	World	WLD								07	COFFEE,TEA,COCOA,SPICES	1	No Quantity							1029213			0
S3	2000	2000	2000	2	0	2	Export	562	Niger	NER	12	Algeria	DZA								07	COFFEE,TEA,COCOA,SPICES	1	No Quantity							380933			0
S3	2000	2000	2000	2	0	2	Export	562	Niger	NER	148	Chad	TCD								07	COFFEE,TEA,COCOA,SPICES	1	No Quantity							64983			0
S3	2000	2000	2000	2	0	2	Export	562	Niger	NER	204	Benin	BEN								07	COFFEE,TEA,COCOA,SPICES	1	No Quantity							43725			0
S3	2000	2000	2000	2	0	2	Export	562	Niger	NER	384	Côte d'Ivoire	CIV								07	COFFEE,TEA,COCOA,SPICES	1	No Quantity							102790			0
S3	2000	2000	2000	2	0	2	Export	562	Niger	NER	466	Mali	MLI								07	COFFEE,TEA,COCOA,SPICES	1	No Quantity							281			0
S3	2000	2000	2000	2	0	2	Export	562	Niger	NER	566	Nigeria	NGA								07	COFFEE,TEA,COCOA,SPICES	1	No Quantity							433998			0
S3	2000	2000	2000	2	0	2	Export	562	Niger	NER	768	Togo	TGO								07	COFFEE,TEA,COCOA,SPICES	1	No Quantity							574			0
S3	2000	2000	2000	2	0	2	Export	562	Niger	NER	854	Burkina Faso	BFA								07	COFFEE,TEA,COCOA,SPICES	1	No Quantity							1928			0
S3	2000	2000	2000	2	0	2	Export	566	Nigeria	NGA	0	World	WLD								07	COFFEE,TEA,COCOA,SPICES	1	No Quantity							2340361			0
S3	2000	2000	2000	2	0	2	Export	566	Nigeria	NGA	48	Bahrain	BHR								07	COFFEE,TEA,COCOA,SPICES	1	No Quantity							1977			0
S3	2000	2000	2000	2	0	2	Export	566	Nigeria	NGA	120	Cameroon	CMR								07	COFFEE,TEA,COCOA,SPICES	1	No Quantity							1987			0
S3	2000	2000	2000	2	0	2	Export	566	Nigeria	NGA	148	Chad	TCD								07	COFFEE,TEA,COCOA,SPICES	1	No Quantity							204840			0
S3	2000	2000	2000	2	0	2	Export	566	Nigeria	NGA	204	Benin	BEN								07	COFFEE,TEA,COCOA,SPICES	1	No Quantity							1171			0
S3	2000	2000	2000	2	0	2	Export	566	Nigeria	NGA	251	France	FRA								07	COFFEE,TEA,COCOA,SPICES	1	No Quantity							1			0
S3	2000	2000	2000	2	0	2	Export	566	Nigeria	NGA	276	Germany	DEU								07	COFFEE,TEA,COCOA,SPICES	1	No Quantity							1			0
S3	2000	2000	2000	2	0	2	Export	566	Nigeria	NGA	404	Kenya	KEN								07	COFFEE,TEA,COCOA,SPICES	1	No Quantity							1			0
S3	2000	2000	2000	2	0	2	Export	566	Nigeria	NGA	528	Netherlands	NLD								07	COFFEE,TEA,COCOA,SPICES	1	No Quantity							62081			0
S3	2000	2000	2000	2	0	2	Export	566	Nigeria	NGA	702	Singapore	SGP								07	COFFEE,TEA,COCOA,SPICES	1	No Quantity							1586807			0
S3	2000	2000	2000	2	0	2	Export	566	Nigeria	NGA	724	Spain	ESP								07	COFFEE,TEA,COCOA,SPICES	1	No Quantity							1			0
S3	2000	2000	2000	2	0	2	Export	566	Nigeria	NGA	826	United Kingdom	GBR								07	COFFEE,TEA,COCOA,SPICES	1	No Quantity							57291			0
S3	2000	2000	2000	2	0	2	Export	566	Nigeria	NGA	842	USA	USA								07	COFFEE,TEA,COCOA,SPICES	1	No Quantity							424205			0
S3	2000	2000	2000	2	0	2	Export	562	Niger	NER	0	World	WLD								08	ANIMAL FEED STUFF	1	No Quantity							90			0
S3	2000	2000	2000	2	0	2	Export	562	Niger	NER	204	Benin	BEN								08	ANIMAL FEED STUFF	1	No Quantity							70			0
S3	2000	2000	2000	2	0	2	Export	562	Niger	NER	566	Nigeria	NGA								08	ANIMAL FEED STUFF	1	No Quantity							19			0
S3	2000	2000	2000	2	0	2	Export	566	Nigeria	NGA	0	World	WLD								08	ANIMAL FEED STUFF	1	No Quantity							13996			0
S3	2000	2000	2000	2	0	2	Export	566	Nigeria	NGA	148	Chad	TCD								08	ANIMAL FEED STUFF	1	No Quantity							7476			0
S3	2000	2000	2000	2	0	2	Export	566	Nigeria	NGA	586	Pakistan	PAK								08	ANIMAL FEED STUFF	1	No Quantity							6255			0
S3	2000	2000	2000	2	0	2	Export	566	Nigeria	NGA	826	United Kingdom	GBR								08	ANIMAL FEED STUFF	1	No Quantity							266			0
S3	2000	2000	2000	2	0	2	Export	562	Niger	NER	0	World	WLD								09	MISC.EDIBLE PRODUCTS ETC	1	No Quantity							157636			0
S3	2000	2000	2000	2	0	2	Export	562	Niger	NER	148	Chad	TCD								09	MISC.EDIBLE PRODUCTS ETC	1	No Quantity							53			0
S3	2000	2000	2000	2	0	2	Export	562	Niger	NER	204	Benin	BEN								09	MISC.EDIBLE PRODUCTS ETC	1	No Quantity							5461			0
S3	2000	2000	2000	2	0	2	Export	562	Niger	NER	384	Côte d'Ivoire	CIV								09	MISC.EDIBLE PRODUCTS ETC	1	No Quantity							134067			0
S3	2000	2000	2000	2	0	2	Export	562	Niger	NER	466	Mali	MLI								09	MISC.EDIBLE PRODUCTS ETC	1	No Quantity							8			0
S3	2000	2000	2000	2	0	2	Export	562	Niger	NER	566	Nigeria	NGA								09	MISC.EDIBLE PRODUCTS ETC	1	No Quantity							9250			0
S3	2000	2000	2000	2	0	2	Export	562	Niger	NER	724	Spain	ESP								09	MISC.EDIBLE PRODUCTS ETC	1	No Quantity							8796			0
S3	2000	2000	2000	2	0	2	Export	566	Nigeria	NGA	0	World	WLD								09	MISC.EDIBLE PRODUCTS ETC	1	No Quantity							25295			0
S3	2000	2000	2000	2	0	2	Export	566	Nigeria	NGA	120	Cameroon	CMR								09	MISC.EDIBLE PRODUCTS ETC	1	No Quantity							746			0
S3	2000	2000	2000	2	0	2	Export	566	Nigeria	NGA	204	Benin	BEN								09	MISC.EDIBLE PRODUCTS ETC	1	No Quantity							14			0
S3	2000	2000	2000	2	0	2	Export	566	Nigeria	NGA	288	Ghana	GHA								09	MISC.EDIBLE PRODUCTS ETC	1	No Quantity							24508			0
S3	2000	2000	2000	2	0	2	Export	566	Nigeria	NGA	562	Niger	NER								09	MISC.EDIBLE PRODUCTS ETC	1	No Quantity							5			0
S3	2000	2000	2000	2	0	2	Export	566	Nigeria	NGA	768	Togo	TGO								09	MISC.EDIBLE PRODUCTS ETC	1	No Quantity							22			0
S3	2000	2000	2000	2	0	2	Export	562	Niger	NER	0	World	WLD								11	BEVERAGES	1	No Quantity							348066			0
S3	2000	2000	2000	2	0	2	Export	562	Niger	NER	204	Benin	BEN								11	BEVERAGES	1	No Quantity							4861			0
S3	2000	2000	2000	2	0	2	Export	562	Niger	NER	251	France	FRA								11	BEVERAGES	1	No Quantity							2334			0
S3	2000	2000	2000	2	0	2	Export	562	Niger	NER	372	Ireland	IRL								11	BEVERAGES	1	No Quantity							1180			0
S3	2000	2000	2000	2	0	2	Export	562	Niger	NER	484	Mexico	MEX								11	BEVERAGES	1	No Quantity							538			0
S3	2000	2000	2000	2	0	2	Export	562	Niger	NER	566	Nigeria	NGA								11	BEVERAGES	1	No Quantity							3185			0
S3	2000	2000	2000	2	0	2	Export	562	Niger	NER	826	United Kingdom	GBR								11	BEVERAGES	1	No Quantity							14973			0
S3	2000	2000	2000	2	0	2	Export	562	Niger	NER	899	Areas, nes									11	BEVERAGES	1	No Quantity							320995			0
S3	2000	2000	2000	2	0	2	Export	566	Nigeria	NGA	0	World	WLD								11	BEVERAGES	1	No Quantity							33521			0
S3	2000	2000	2000	2	0	2	Export	566	Nigeria	NGA	288	Ghana	GHA								11	BEVERAGES	1	No Quantity							25201			0
S3	2000	2000	2000	2	0	2	Export	566	Nigeria	NGA	768	Togo	TGO								11	BEVERAGES	1	No Quantity							8320			0
S3	2000	2000	2000	2	0	2	Export	562	Niger	NER	0	World	WLD								12	TOBACCO,TOBACCO MANUFACT	1	No Quantity							8910960			0
S3	2000	2000	2000	2	0	2	Export	562	Niger	NER	12	Algeria	DZA								12	TOBACCO,TOBACCO MANUFACT	1	No Quantity							20789			0
S3	2000	2000	2000	2	0	2	Export	562	Niger	NER	204	Benin	BEN								12	TOBACCO,TOBACCO MANUFACT	1	No Quantity							1633			0
S3	2000	2000	2000	2	0	2	Export	562	Niger	NER	251	France	FRA								12	TOBACCO,TOBACCO MANUFACT	1	No Quantity							4656			0
S3	2000	2000	2000	2	0	2	Export	562	Niger	NER	276	Germany	DEU								12	TOBACCO,TOBACCO MANUFACT	1	No Quantity							43658			0
S3	2000	2000	2000	2	0	2	Export	562	Niger	NER	392	Japan	JPN								12	TOBACCO,TOBACCO MANUFACT	1	No Quantity							40808			0
S3	2000	2000	2000	2	0	2	Export	562	Niger	NER	434	Libya	LBY								12	TOBACCO,TOBACCO MANUFACT	1	No Quantity							15888			0
S3	2000	2000	2000	2	0	2	Export	562	Niger	NER	458	Malaysia	MYS								12	TOBACCO,TOBACCO MANUFACT	1	No Quantity							123854			0
S3	2000	2000	2000	2	0	2	Export	562	Niger	NER	566	Nigeria	NGA								12	TOBACCO,TOBACCO MANUFACT	1	No Quantity							55951			0
S3	2000	2000	2000	2	0	2	Export	562	Niger	NER	826	United Kingdom	GBR								12	TOBACCO,TOBACCO MANUFACT	1	No Quantity							1282469			0
S3	2000	2000	2000	2	0	2	Export	562	Niger	NER	842	USA	USA								12	TOBACCO,TOBACCO MANUFACT	1	No Quantity							7079668			0
S3	2000	2000	2000	2	0	2	Export	562	Niger	NER	854	Burkina Faso	BFA								12	TOBACCO,TOBACCO MANUFACT	1	No Quantity							213683			0
S3	2000	2000	2000	2	0	2	Export	562	Niger	NER	899	Areas, nes									12	TOBACCO,TOBACCO MANUFACT	1	No Quantity							27903			0
S3	2000	2000	2000	2	0	2	Export	562	Niger	NER	0	World	WLD								21	HIDES,SKINS,FURSKINS,RAW	1	No Quantity							611986			0
S3	2000	2000	2000	2	0	2	Export	562	Niger	NER	204	Benin	BEN								21	HIDES,SKINS,FURSKINS,RAW	1	No Quantity							1305			0
S3	2000	2000	2000	2	0	2	Export	562	Niger	NER	381	Italy	ITA								21	HIDES,SKINS,FURSKINS,RAW	1	No Quantity							5869			0
S3	2000	2000	2000	2	0	2	Export	562	Niger	NER	384	Côte d'Ivoire	CIV								21	HIDES,SKINS,FURSKINS,RAW	1	No Quantity							1407			0
S3	2000	2000	2000	2	0	2	Export	562	Niger	NER	466	Mali	MLI								21	HIDES,SKINS,FURSKINS,RAW	1	No Quantity							13441			0
S3	2000	2000	2000	2	0	2	Export	562	Niger	NER	566	Nigeria	NGA								21	HIDES,SKINS,FURSKINS,RAW	1	No Quantity							578225			0
S3	2000	2000	2000	2	0	2	Export	562	Niger	NER	784	United Arab Emirates	ARE								21	HIDES,SKINS,FURSKINS,RAW	1	No Quantity							11739			0
S3	2000	2000	2000	2	0	2	Export	566	Nigeria	NGA	0	World	WLD								21	HIDES,SKINS,FURSKINS,RAW	1	No Quantity							3443			0
S3	2000	2000	2000	2	0	2	Export	566	Nigeria	NGA	148	Chad	TCD								21	HIDES,SKINS,FURSKINS,RAW	1	No Quantity							3443			0
S3	2000	2000	2000	2	0	2	Export	562	Niger	NER	0	World	WLD								22	OIL SEED,OLEAGINUS FRUIT	1	No Quantity							1298234			0
S3	2000	2000	2000	2	0	2	Export	562	Niger	NER	12	Algeria	DZA								22	OIL SEED,OLEAGINUS FRUIT	1	No Quantity							38338			0
S3	2000	2000	2000	2	0	2	Export	562	Niger	NER	204	Benin	BEN								22	OIL SEED,OLEAGINUS FRUIT	1	No Quantity							60312			0
S3	2000	2000	2000	2	0	2	Export	562	Niger	NER	251	France	FRA								22	OIL SEED,OLEAGINUS FRUIT	1	No Quantity							7			0
S3	2000	2000	2000	2	0	2	Export	562	Niger	NER	288	Ghana	GHA								22	OIL SEED,OLEAGINUS FRUIT	1	No Quantity							13884			0
S3	2000	2000	2000	2	0	2	Export	562	Niger	NER	434	Libya	LBY								22	OIL SEED,OLEAGINUS FRUIT	1	No Quantity							3958			0
S3	2000	2000	2000	2	0	2	Export	562	Niger	NER	504	Morocco	MAR								22	OIL SEED,OLEAGINUS FRUIT	1	No Quantity							19262			0
S3	2000	2000	2000	2	0	2	Export	562	Niger	NER	566	Nigeria	NGA								22	OIL SEED,OLEAGINUS FRUIT	1	No Quantity							921572			0
S3	2000	2000	2000	2	0	2	Export	562	Niger	NER	724	Spain	ESP								22	OIL SEED,OLEAGINUS FRUIT	1	No Quantity							239258			0
S3	2000	2000	2000	2	0	2	Export	562	Niger	NER	854	Burkina Faso	BFA								22	OIL SEED,OLEAGINUS FRUIT	1	No Quantity							1644			0
S3	2000	2000	2000	2	0	2	Export	566	Nigeria	NGA	0	World	WLD								22	OIL SEED,OLEAGINUS FRUIT	1	No Quantity							27821082			0
S3	2000	2000	2000	2	0	2	Export	566	Nigeria	NGA	148	Chad	TCD								22	OIL SEED,OLEAGINUS FRUIT	1	No Quantity							2308			0
S3	2000	2000	2000	2	0	2	Export	566	Nigeria	NGA	344	China, Hong Kong SAR	HKG								22	OIL SEED,OLEAGINUS FRUIT	1	No Quantity							10500			0
S3	2000	2000	2000	2	0	2	Export	566	Nigeria	NGA	392	Japan	JPN								22	OIL SEED,OLEAGINUS FRUIT	1	No Quantity							9581341			0
S3	2000	2000	2000	2	0	2	Export	566	Nigeria	NGA	408	Dem. People's Rep. of Korea	PRK								22	OIL SEED,OLEAGINUS FRUIT	1	No Quantity							1			0
S3	2000	2000	2000	2	0	2	Export	566	Nigeria	NGA	410	Rep. of Korea	KOR								22	OIL SEED,OLEAGINUS FRUIT	1	No Quantity							46668			0
S3	2000	2000	2000	2	0	2	Export	566	Nigeria	NGA	450	Madagascar	MDG								22	OIL SEED,OLEAGINUS FRUIT	1	No Quantity							1218036			0
S3	2000	2000	2000	2	0	2	Export	566	Nigeria	NGA	586	Pakistan	PAK								22	OIL SEED,OLEAGINUS FRUIT	1	No Quantity							7000			0
S3	2000	2000	2000	2	0	2	Export	566	Nigeria	NGA	699	India	IND								22	OIL SEED,OLEAGINUS FRUIT	1	No Quantity							14000			0
S3	2000	2000	2000	2	0	2	Export	566	Nigeria	NGA	710	South Africa	ZAF								22	OIL SEED,OLEAGINUS FRUIT	1	No Quantity							16471490			0
S3	2000	2000	2000	2	0	2	Export	566	Nigeria	NGA	724	Spain	ESP								22	OIL SEED,OLEAGINUS FRUIT	1	No Quantity							23265			0
S3	2000	2000	2000	2	0	2	Export	566	Nigeria	NGA	826	United Kingdom	GBR								22	OIL SEED,OLEAGINUS FRUIT	1	No Quantity							254517			0
S3	2000	2000	2000	2	0	2	Export	566	Nigeria	NGA	842	USA	USA								22	OIL SEED,OLEAGINUS FRUIT	1	No Quantity							191953			0
S3	2000	2000	2000	2	0	2	Export	562	Niger	NER	0	World	WLD								23	CRUDE RUBBER	1	No Quantity							439			0
S3	2000	2000	2000	2	0	2	Export	562	Niger	NER	204	Benin	BEN								23	CRUDE RUBBER	1	No Quantity							211			0
S3	2000	2000	2000	2	0	2	Export	562	Niger	NER	566	Nigeria	NGA								23	CRUDE RUBBER	1	No Quantity							228			0
S3	2000	2000	2000	2	0	2	Export	566	Nigeria	NGA	0	World	WLD								23	CRUDE RUBBER	1	No Quantity							207382			0
S3	2000	2000	2000	2	0	2	Export	566	Nigeria	NGA	251	France	FRA								23	CRUDE RUBBER	1	No Quantity							149990			0
S3	2000	2000	2000	2	0	2	Export	566	Nigeria	NGA	580	N. Mariana Isds	MNP								23	CRUDE RUBBER	1	No Quantity							1			0
S3	2000	2000	2000	2	0	2	Export	566	Nigeria	NGA	826	United Kingdom	GBR								23	CRUDE RUBBER	1	No Quantity							57391			0
S3	2000	2000	2000	2	0	2	Export	562	Niger	NER	0	World	WLD								24	CORK AND WOOD	1	No Quantity							2687			0
S3	2000	2000	2000	2	0	2	Export	562	Niger	NER	204	Benin	BEN								24	CORK AND WOOD	1	No Quantity							1291			0
S3	2000	2000	2000	2	0	2	Export	562	Niger	NER	566	Nigeria	NGA								24	CORK AND WOOD	1	No Quantity							1395			0
S3	2000	2000	2000	2	0	2	Export	566	Nigeria	NGA	0	World	WLD								24	CORK AND WOOD	1	No Quantity							255634			0
S3	2000	2000	2000	2	0	2	Export	566	Nigeria	NGA	276	Germany	DEU								24	CORK AND WOOD	1	No Quantity							86635			0
S3	2000	2000	2000	2	0	2	Export	566	Nigeria	NGA	381	Italy	ITA								24	CORK AND WOOD	1	No Quantity							71906			0
S3	2000	2000	2000	2	0	2	Export	566	Nigeria	NGA	490	Other Asia, nes									24	CORK AND WOOD	1	No Quantity							91026			0
S3	2000	2000	2000	2	0	2	Export	566	Nigeria	NGA	842	USA	USA								24	CORK AND WOOD	1	No Quantity							6067			0
S3	2000	2000	2000	2	0	2	Export	562	Niger	NER	0	World	WLD								26	TEXTILE FIBRES	1	No Quantity							6703459			0
S3	2000	2000	2000	2	0	2	Export	562	Niger	NER	148	Chad	TCD								26	TEXTILE FIBRES	1	No Quantity							285			0
S3	2000	2000	2000	2	0	2	Export	562	Niger	NER	204	Benin	BEN								26	TEXTILE FIBRES	1	No Quantity							294374			0
S3	2000	2000	2000	2	0	2	Export	562	Niger	NER	276	Germany	DEU								26	TEXTILE FIBRES	1	No Quantity							17702			0
S3	2000	2000	2000	2	0	2	Export	562	Niger	NER	344	China, Hong Kong SAR	HKG								26	TEXTILE FIBRES	1	No Quantity							494			0
S3	2000	2000	2000	2	0	2	Export	562	Niger	NER	381	Italy	ITA								26	TEXTILE FIBRES	1	No Quantity							7030			0
S3	2000	2000	2000	2	0	2	Export	562	Niger	NER	384	Côte d'Ivoire	CIV								26	TEXTILE FIBRES	1	No Quantity							7372			0
S3	2000	2000	2000	2	0	2	Export	562	Niger	NER	392	Japan	JPN								26	TEXTILE FIBRES	1	No Quantity							371446			0
S3	2000	2000	2000	2	0	2	Export	562	Niger	NER	490	Other Asia, nes									26	TEXTILE FIBRES	1	No Quantity							10260			0
S3	2000	2000	2000	2	0	2	Export	562	Niger	NER	566	Nigeria	NGA								26	TEXTILE FIBRES	1	No Quantity							372481			0
S3	2000	2000	2000	2	0	2	Export	562	Niger	NER	768	Togo	TGO								26	TEXTILE FIBRES	1	No Quantity							551			0
S3	2000	2000	2000	2	0	2	Export	562	Niger	NER	842	USA	USA								26	TEXTILE FIBRES	1	No Quantity							5621465			0
S3	2000	2000	2000	2	0	2	Export	566	Nigeria	NGA	0	World	WLD								26	TEXTILE FIBRES	1	No Quantity							771570			0
S3	2000	2000	2000	2	0	2	Export	566	Nigeria	NGA	56	Belgium	BEL								26	TEXTILE FIBRES	1	No Quantity							78621			0
S3	2000	2000	2000	2	0	2	Export	566	Nigeria	NGA	120	Cameroon	CMR								26	TEXTILE FIBRES	1	No Quantity							568			0
S3	2000	2000	2000	2	0	2	Export	566	Nigeria	NGA	204	Benin	BEN								26	TEXTILE FIBRES	1	No Quantity							1877			0
S3	2000	2000	2000	2	0	2	Export	566	Nigeria	NGA	276	Germany	DEU								26	TEXTILE FIBRES	1	No Quantity							11200			0
S3	2000	2000	2000	2	0	2	Export	566	Nigeria	NGA	528	Netherlands	NLD								26	TEXTILE FIBRES	1	No Quantity							51522			0
S3	2000	2000	2000	2	0	2	Export	566	Nigeria	NGA	620	Portugal	PRT								26	TEXTILE FIBRES	1	No Quantity							204820			0
S3	2000	2000	2000	2	0	2	Export	566	Nigeria	NGA	724	Spain	ESP								26	TEXTILE FIBRES	1	No Quantity							25392			0
S3	2000	2000	2000	2	0	2	Export	566	Nigeria	NGA	826	United Kingdom	GBR								26	TEXTILE FIBRES	1	No Quantity							316315			0
S3	2000	2000	2000	2	0	2	Export	566	Nigeria	NGA	842	USA	USA								26	TEXTILE FIBRES	1	No Quantity							81256			0
S3	2000	2000	2000	2	0	2	Export	562	Niger	NER	0	World	WLD								27	CRUDE FERTILIZER,MINERAL	1	No Quantity							976316			0
S3	2000	2000	2000	2	0	2	Export	562	Niger	NER	56	Belgium	BEL								27	CRUDE FERTILIZER,MINERAL	1	No Quantity							91			0
S3	2000	2000	2000	2	0	2	Export	562	Niger	NER	148	Chad	TCD								27	CRUDE FERTILIZER,MINERAL	1	No Quantity							212			0
S3	2000	2000	2000	2	0	2	Export	562	Niger	NER	204	Benin	BEN								27	CRUDE FERTILIZER,MINERAL	1	No Quantity							8488			0
S3	2000	2000	2000	2	0	2	Export	562	Niger	NER	251	France	FRA								27	CRUDE FERTILIZER,MINERAL	1	No Quantity							9117			0
S3	2000	2000	2000	2	0	2	Export	562	Niger	NER	276	Germany	DEU								27	CRUDE FERTILIZER,MINERAL	1	No Quantity							142			0
S3	2000	2000	2000	2	0	2	Export	562	Niger	NER	288	Ghana	GHA								27	CRUDE FERTILIZER,MINERAL	1	No Quantity							1970			0
S3	2000	2000	2000	2	0	2	Export	562	Niger	NER	466	Mali	MLI								27	CRUDE FERTILIZER,MINERAL	1	No Quantity							2295			0
S3	2000	2000	2000	2	0	2	Export	562	Niger	NER	566	Nigeria	NGA								27	CRUDE FERTILIZER,MINERAL	1	No Quantity							951325			0
S3	2000	2000	2000	2	0	2	Export	562	Niger	NER	768	Togo	TGO								27	CRUDE FERTILIZER,MINERAL	1	No Quantity							2674			0
S3	2000	2000	2000	2	0	2	Export	566	Nigeria	NGA	0	World	WLD								27	CRUDE FERTILIZER,MINERAL	1	No Quantity							525040			0
S3	2000	2000	2000	2	0	2	Export	566	Nigeria	NGA	120	Cameroon	CMR								27	CRUDE FERTILIZER,MINERAL	1	No Quantity							1820			0
S3	2000	2000	2000	2	0	2	Export	566	Nigeria	NGA	148	Chad	TCD								27	CRUDE FERTILIZER,MINERAL	1	No Quantity							521351			0
S3	2000	2000	2000	2	0	2	Export	566	Nigeria	NGA	562	Niger	NER								27	CRUDE FERTILIZER,MINERAL	1	No Quantity							1869			0
S3	2000	2000	2000	2	0	2	Export	562	Niger	NER	0	World	WLD								28	METALLIFEROUS ORE,SCRAP	1	No Quantity							90142607			0
S3	2000	2000	2000	2	0	2	Export	562	Niger	NER	204	Benin	BEN								28	METALLIFEROUS ORE,SCRAP	1	No Quantity							127			0
S3	2000	2000	2000	2	0	2	Export	562	Niger	NER	251	France	FRA								28	METALLIFEROUS ORE,SCRAP	1	No Quantity							58023302			0
S3	2000	2000	2000	2	0	2	Export	562	Niger	NER	384	Côte d'Ivoire	CIV								28	METALLIFEROUS ORE,SCRAP	1	No Quantity							8789			0
S3	2000	2000	2000	2	0	2	Export	562	Niger	NER	392	Japan	JPN								28	METALLIFEROUS ORE,SCRAP	1	No Quantity							26098826			0
S3	2000	2000	2000	2	0	2	Export	562	Niger	NER	466	Mali	MLI								28	METALLIFEROUS ORE,SCRAP	1	No Quantity							3527			0
S3	2000	2000	2000	2	0	2	Export	562	Niger	NER	566	Nigeria	NGA								28	METALLIFEROUS ORE,SCRAP	1	No Quantity							14234			0
S3	2000	2000	2000	2	0	2	Export	562	Niger	NER	724	Spain	ESP								28	METALLIFEROUS ORE,SCRAP	1	No Quantity							5987080			0
S3	2000	2000	2000	2	0	2	Export	562	Niger	NER	768	Togo	TGO								28	METALLIFEROUS ORE,SCRAP	1	No Quantity							2885			0
S3	2000	2000	2000	2	0	2	Export	562	Niger	NER	854	Burkina Faso	BFA								28	METALLIFEROUS ORE,SCRAP	1	No Quantity							3837			0
S3	2000	2000	2000	2	0	2	Export	566	Nigeria	NGA	0	World	WLD								28	METALLIFEROUS ORE,SCRAP	1	No Quantity							25643			0
S3	2000	2000	2000	2	0	2	Export	566	Nigeria	NGA	276	Germany	DEU								28	METALLIFEROUS ORE,SCRAP	1	No Quantity							13316			0
S3	2000	2000	2000	2	0	2	Export	566	Nigeria	NGA	724	Spain	ESP								28	METALLIFEROUS ORE,SCRAP	1	No Quantity							993			0
S3	2000	2000	2000	2	0	2	Export	566	Nigeria	NGA	842	USA	USA								28	METALLIFEROUS ORE,SCRAP	1	No Quantity							11334			0
S3	2000	2000	2000	2	0	2	Export	562	Niger	NER	0	World	WLD								29	CRUDE ANIMAL,VEG.MATERL.	1	No Quantity							37893			0
S3	2000	2000	2000	2	0	2	Export	562	Niger	NER	12	Algeria	DZA								29	CRUDE ANIMAL,VEG.MATERL.	1	No Quantity							70			0
S3	2000	2000	2000	2	0	2	Export	562	Niger	NER	56	Belgium	BEL								29	CRUDE ANIMAL,VEG.MATERL.	1	No Quantity							63			0
S3	2000	2000	2000	2	0	2	Export	562	Niger	NER	148	Chad	TCD								29	CRUDE ANIMAL,VEG.MATERL.	1	No Quantity							70			0
S3	2000	2000	2000	2	0	2	Export	562	Niger	NER	204	Benin	BEN								29	CRUDE ANIMAL,VEG.MATERL.	1	No Quantity							228			0
S3	2000	2000	2000	2	0	2	Export	562	Niger	NER	251	France	FRA								29	CRUDE ANIMAL,VEG.MATERL.	1	No Quantity							16907			0
S3	2000	2000	2000	2	0	2	Export	562	Niger	NER	384	Côte d'Ivoire	CIV								29	CRUDE ANIMAL,VEG.MATERL.	1	No Quantity							2850			0
S3	2000	2000	2000	2	0	2	Export	562	Niger	NER	566	Nigeria	NGA								29	CRUDE ANIMAL,VEG.MATERL.	1	No Quantity							17422			0
S3	2000	2000	2000	2	0	2	Export	562	Niger	NER	854	Burkina Faso	BFA								29	CRUDE ANIMAL,VEG.MATERL.	1	No Quantity							281			0
S3	2000	2000	2000	2	0	2	Export	566	Nigeria	NGA	0	World	WLD								29	CRUDE ANIMAL,VEG.MATERL.	1	No Quantity							372021			0
S3	2000	2000	2000	2	0	2	Export	566	Nigeria	NGA	148	Chad	TCD								29	CRUDE ANIMAL,VEG.MATERL.	1	No Quantity							3935			0
S3	2000	2000	2000	2	0	2	Export	566	Nigeria	NGA	204	Benin	BEN								29	CRUDE ANIMAL,VEG.MATERL.	1	No Quantity							26			0
S3	2000	2000	2000	2	0	2	Export	566	Nigeria	NGA	208	Denmark	DNK								29	CRUDE ANIMAL,VEG.MATERL.	1	No Quantity							1867			0
S3	2000	2000	2000	2	0	2	Export	566	Nigeria	NGA	300	Greece	GRC								29	CRUDE ANIMAL,VEG.MATERL.	1	No Quantity							17501			0
S3	2000	2000	2000	2	0	2	Export	566	Nigeria	NGA	381	Italy	ITA								29	CRUDE ANIMAL,VEG.MATERL.	1	No Quantity							26076			0
S3	2000	2000	2000	2	0	2	Export	566	Nigeria	NGA	520	Nauru	NRU								29	CRUDE ANIMAL,VEG.MATERL.	1	No Quantity							84045			0
S3	2000	2000	2000	2	0	2	Export	566	Nigeria	NGA	528	Netherlands	NLD								29	CRUDE ANIMAL,VEG.MATERL.	1	No Quantity							187			0
S3	2000	2000	2000	2	0	2	Export	566	Nigeria	NGA	620	Portugal	PRT								29	CRUDE ANIMAL,VEG.MATERL.	1	No Quantity							46668			0
S3	2000	2000	2000	2	0	2	Export	566	Nigeria	NGA	724	Spain	ESP								29	CRUDE ANIMAL,VEG.MATERL.	1	No Quantity							186519			0
S3	2000	2000	2000	2	0	2	Export	566	Nigeria	NGA	826	United Kingdom	GBR								29	CRUDE ANIMAL,VEG.MATERL.	1	No Quantity							1355			0
S3	2000	2000	2000	2	0	2	Export	566	Nigeria	NGA	842	USA	USA								29	CRUDE ANIMAL,VEG.MATERL.	1	No Quantity							3842			0
S3	2000	2000	2000	2	0	2	Export	562	Niger	NER	0	World	WLD								32	COAL, COKE, BRIQUETTES	1	No Quantity							1516			0
S3	2000	2000	2000	2	0	2	Export	562	Niger	NER	204	Benin	BEN								32	COAL, COKE, BRIQUETTES	1	No Quantity							901			0
S3	2000	2000	2000	2	0	2	Export	562	Niger	NER	566	Nigeria	NGA								32	COAL, COKE, BRIQUETTES	1	No Quantity							615			0
S3	2000	2000	2000	2	0	2	Export	562	Niger	NER	0	World	WLD								33	PETROLEUM,PETROL.PRODUCT	1	No Quantity							3669836			0
S3	2000	2000	2000	2	0	2	Export	562	Niger	NER	12	Algeria	DZA								33	PETROLEUM,PETROL.PRODUCT	1	No Quantity							11919			0
S3	2000	2000	2000	2	0	2	Export	562	Niger	NER	24	Angola	AGO								33	PETROLEUM,PETROL.PRODUCT	1	No Quantity							953			0
S3	2000	2000	2000	2	0	2	Export	562	Niger	NER	56	Belgium	BEL								33	PETROLEUM,PETROL.PRODUCT	1	No Quantity							4515			0
S3	2000	2000	2000	2	0	2	Export	562	Niger	NER	120	Cameroon	CMR								33	PETROLEUM,PETROL.PRODUCT	1	No Quantity							7100			0
S3	2000	2000	2000	2	0	2	Export	562	Niger	NER	148	Chad	TCD								33	PETROLEUM,PETROL.PRODUCT	1	No Quantity							38554			0
S3	2000	2000	2000	2	0	2	Export	562	Niger	NER	204	Benin	BEN								33	PETROLEUM,PETROL.PRODUCT	1	No Quantity							47384			0
S3	2000	2000	2000	2	0	2	Export	562	Niger	NER	231	Ethiopia	ETH								33	PETROLEUM,PETROL.PRODUCT	1	No Quantity							10089			0
S3	2000	2000	2000	2	0	2	Export	562	Niger	NER	251	France	FRA								33	PETROLEUM,PETROL.PRODUCT	1	No Quantity							79693			0
S3	2000	2000	2000	2	0	2	Export	562	Niger	NER	266	Gabon	GAB								33	PETROLEUM,PETROL.PRODUCT	1	No Quantity							10879			0
S3	2000	2000	2000	2	0	2	Export	562	Niger	NER	276	Germany	DEU								33	PETROLEUM,PETROL.PRODUCT	1	No Quantity							1889			0
S3	2000	2000	2000	2	0	2	Export	562	Niger	NER	288	Ghana	GHA								33	PETROLEUM,PETROL.PRODUCT	1	No Quantity							11871			0
S3	2000	2000	2000	2	0	2	Export	562	Niger	NER	376	Israel	ISR								33	PETROLEUM,PETROL.PRODUCT	1	No Quantity							1520			0
S3	2000	2000	2000	2	0	2	Export	562	Niger	NER	381	Italy	ITA								33	PETROLEUM,PETROL.PRODUCT	1	No Quantity							495263			0
S3	2000	2000	2000	2	0	2	Export	562	Niger	NER	384	Côte d'Ivoire	CIV								33	PETROLEUM,PETROL.PRODUCT	1	No Quantity							699295			0
S3	2000	2000	2000	2	0	2	Export	562	Niger	NER	414	Kuwait	KWT								33	PETROLEUM,PETROL.PRODUCT	1	No Quantity							846534			0
S3	2000	2000	2000	2	0	2	Export	562	Niger	NER	434	Libya	LBY								33	PETROLEUM,PETROL.PRODUCT	1	No Quantity							42290			0
S3	2000	2000	2000	2	0	2	Export	562	Niger	NER	466	Mali	MLI								33	PETROLEUM,PETROL.PRODUCT	1	No Quantity							26259			0
S3	2000	2000	2000	2	0	2	Export	562	Niger	NER	504	Morocco	MAR								33	PETROLEUM,PETROL.PRODUCT	1	No Quantity							6427			0
S3	2000	2000	2000	2	0	2	Export	562	Niger	NER	566	Nigeria	NGA								33	PETROLEUM,PETROL.PRODUCT	1	No Quantity							25371			0
S3	2000	2000	2000	2	0	2	Export	562	Niger	NER	616	Poland	POL								33	PETROLEUM,PETROL.PRODUCT	1	No Quantity							2179			0
S3	2000	2000	2000	2	0	2	Export	562	Niger	NER	682	Saudi Arabia	SAU								33	PETROLEUM,PETROL.PRODUCT	1	No Quantity							13811			0
S3	2000	2000	2000	2	0	2	Export	562	Niger	NER	686	Senegal	SEN								33	PETROLEUM,PETROL.PRODUCT	1	No Quantity							925648			0
S3	2000	2000	2000	2	0	2	Export	562	Niger	NER	710	South Africa	ZAF								33	PETROLEUM,PETROL.PRODUCT	1	No Quantity							26896			0
S3	2000	2000	2000	2	0	2	Export	562	Niger	NER	724	Spain	ESP								33	PETROLEUM,PETROL.PRODUCT	1	No Quantity							27917			0
S3	2000	2000	2000	2	0	2	Export	562	Niger	NER	768	Togo	TGO								33	PETROLEUM,PETROL.PRODUCT	1	No Quantity							32136			0
S3	2000	2000	2000	2	0	2	Export	562	Niger	NER	784	United Arab Emirates	ARE								33	PETROLEUM,PETROL.PRODUCT	1	No Quantity							134817			0
S3	2000	2000	2000	2	0	2	Export	562	Niger	NER	788	Tunisia	TUN								33	PETROLEUM,PETROL.PRODUCT	1	No Quantity							2582			0
S3	2000	2000	2000	2	0	2	Export	562	Niger	NER	818	Egypt	EGY								33	PETROLEUM,PETROL.PRODUCT	1	No Quantity							6063			0
S3	2000	2000	2000	2	0	2	Export	562	Niger	NER	826	United Kingdom	GBR								33	PETROLEUM,PETROL.PRODUCT	1	No Quantity							33892			0
S3	2000	2000	2000	2	0	2	Export	562	Niger	NER	842	USA	USA								33	PETROLEUM,PETROL.PRODUCT	1	No Quantity							81790			0
S3	2000	2000	2000	2	0	2	Export	562	Niger	NER	854	Burkina Faso	BFA								33	PETROLEUM,PETROL.PRODUCT	1	No Quantity							13985			0
S3	2000	2000	2000	2	0	2	Export	562	Niger	NER	899	Areas, nes									33	PETROLEUM,PETROL.PRODUCT	1	No Quantity							316			0
S3	2000	2000	2000	2	0	2	Export	566	Nigeria	NGA	0	World	WLD								33	PETROLEUM,PETROL.PRODUCT	1	No Quantity							26905448983			0
S3	2000	2000	2000	2	0	2	Export	566	Nigeria	NGA	32	Argentina	ARG								33	PETROLEUM,PETROL.PRODUCT	1	No Quantity							147261544			0
S3	2000	2000	2000	2	0	2	Export	566	Nigeria	NGA	76	Brazil	BRA								33	PETROLEUM,PETROL.PRODUCT	1	No Quantity							667025817			0
S3	2000	2000	2000	2	0	2	Export	566	Nigeria	NGA	120	Cameroon	CMR								33	PETROLEUM,PETROL.PRODUCT	1	No Quantity							245805987			0
S3	2000	2000	2000	2	0	2	Export	566	Nigeria	NGA	124	Canada	CAN								33	PETROLEUM,PETROL.PRODUCT	1	No Quantity							615313821			0
S3	2000	2000	2000	2	0	2	Export	566	Nigeria	NGA	152	Chile	CHL								33	PETROLEUM,PETROL.PRODUCT	1	No Quantity							280624805			0
S3	2000	2000	2000	2	0	2	Export	566	Nigeria	NGA	156	China	CHN								33	PETROLEUM,PETROL.PRODUCT	1	No Quantity							140116727			0
S3	2000	2000	2000	2	0	2	Export	566	Nigeria	NGA	226	Equatorial Guinea	GNQ								33	PETROLEUM,PETROL.PRODUCT	1	No Quantity							5663933			0
S3	2000	2000	2000	2	0	2	Export	566	Nigeria	NGA	251	France	FRA								33	PETROLEUM,PETROL.PRODUCT	1	No Quantity							1654039341			0
S3	2000	2000	2000	2	0	2	Export	566	Nigeria	NGA	276	Germany	DEU								33	PETROLEUM,PETROL.PRODUCT	1	No Quantity							111659422			0
S3	2000	2000	2000	2	0	2	Export	566	Nigeria	NGA	288	Ghana	GHA								33	PETROLEUM,PETROL.PRODUCT	1	No Quantity							259473543			0
S3	2000	2000	2000	2	0	2	Export	566	Nigeria	NGA	324	Guinea	GIN								33	PETROLEUM,PETROL.PRODUCT	1	No Quantity							12061991			0
S3	2000	2000	2000	2	0	2	Export	566	Nigeria	NGA	360	Indonesia	IDN								33	PETROLEUM,PETROL.PRODUCT	1	No Quantity							606436843			0
S3	2000	2000	2000	2	0	2	Export	566	Nigeria	NGA	381	Italy	ITA								33	PETROLEUM,PETROL.PRODUCT	1	No Quantity							1115134602			0
S3	2000	2000	2000	2	0	2	Export	566	Nigeria	NGA	384	Côte d'Ivoire	CIV								33	PETROLEUM,PETROL.PRODUCT	1	No Quantity							842249670			0
S3	2000	2000	2000	2	0	2	Export	566	Nigeria	NGA	392	Japan	JPN								33	PETROLEUM,PETROL.PRODUCT	1	No Quantity							97141475			0
S3	2000	2000	2000	2	0	2	Export	566	Nigeria	NGA	408	Dem. People's Rep. of Korea	PRK								33	PETROLEUM,PETROL.PRODUCT	1	No Quantity							31641774			0
S3	2000	2000	2000	2	0	2	Export	566	Nigeria	NGA	410	Rep. of Korea	KOR								33	PETROLEUM,PETROL.PRODUCT	1	No Quantity							230434944			0
S3	2000	2000	2000	2	0	2	Export	566	Nigeria	NGA	490	Other Asia, nes									33	PETROLEUM,PETROL.PRODUCT	1	No Quantity							342755047			0
S3	2000	2000	2000	2	0	2	Export	566	Nigeria	NGA	520	Nauru	NRU								33	PETROLEUM,PETROL.PRODUCT	1	No Quantity							26752728			0
S3	2000	2000	2000	2	0	2	Export	566	Nigeria	NGA	528	Netherlands	NLD								33	PETROLEUM,PETROL.PRODUCT	1	No Quantity							247744545			0
S3	2000	2000	2000	2	0	2	Export	566	Nigeria	NGA	604	Peru	PER								33	PETROLEUM,PETROL.PRODUCT	1	No Quantity							67131548			0
S3	2000	2000	2000	2	0	2	Export	566	Nigeria	NGA	620	Portugal	PRT								33	PETROLEUM,PETROL.PRODUCT	1	No Quantity							685575237			0
S3	2000	2000	2000	2	0	2	Export	566	Nigeria	NGA	686	Senegal	SEN								33	PETROLEUM,PETROL.PRODUCT	1	No Quantity							246843890			0
S3	2000	2000	2000	2	0	2	Export	566	Nigeria	NGA	699	India	IND								33	PETROLEUM,PETROL.PRODUCT	1	No Quantity							3920189737			0
S3	2000	2000	2000	2	0	2	Export	566	Nigeria	NGA	702	Singapore	SGP								33	PETROLEUM,PETROL.PRODUCT	1	No Quantity							13353065			0
S3	2000	2000	2000	2	0	2	Export	566	Nigeria	NGA	710	South Africa	ZAF								33	PETROLEUM,PETROL.PRODUCT	1	No Quantity							249572815			0
S3	2000	2000	2000	2	0	2	Export	566	Nigeria	NGA	724	Spain	ESP								33	PETROLEUM,PETROL.PRODUCT	1	No Quantity							2343409487			0
S3	2000	2000	2000	2	0	2	Export	566	Nigeria	NGA	752	Sweden	SWE								33	PETROLEUM,PETROL.PRODUCT	1	No Quantity							29956757			0
S3	2000	2000	2000	2	0	2	Export	566	Nigeria	NGA	784	United Arab Emirates	ARE								33	PETROLEUM,PETROL.PRODUCT	1	No Quantity							14024			0
S3	2000	2000	2000	2	0	2	Export	566	Nigeria	NGA	842	USA	USA								33	PETROLEUM,PETROL.PRODUCT	1	No Quantity							11486200596			0
S3	2000	2000	2000	2	0	2	Export	566	Nigeria	NGA	858	Uruguay	URY								33	PETROLEUM,PETROL.PRODUCT	1	No Quantity							48220588			0
S3	2000	2000	2000	2	0	2	Export	566	Nigeria	NGA	862	Venezuela	VEN								33	PETROLEUM,PETROL.PRODUCT	1	No Quantity							135642682			0
S3	2000	2000	2000	2	0	2	Export	562	Niger	NER	0	World	WLD								34	GAS,NATURAL,MANUFACTURED	1	No Quantity							2835			0
S3	2000	2000	2000	2	0	2	Export	562	Niger	NER	204	Benin	BEN								34	GAS,NATURAL,MANUFACTURED	1	No Quantity							1718			0
S3	2000	2000	2000	2	0	2	Export	562	Niger	NER	566	Nigeria	NGA								34	GAS,NATURAL,MANUFACTURED	1	No Quantity							1117			0
S3	2000	2000	2000	2	0	2	Export	566	Nigeria	NGA	0	World	WLD								34	GAS,NATURAL,MANUFACTURED	1	No Quantity							75735578			0
S3	2000	2000	2000	2	0	2	Export	566	Nigeria	NGA	620	Portugal	PRT								34	GAS,NATURAL,MANUFACTURED	1	No Quantity							56857			0
S3	2000	2000	2000	2	0	2	Export	566	Nigeria	NGA	899	Areas, nes									34	GAS,NATURAL,MANUFACTURED	1	No Quantity							75678721			0
S3	2000	2000	2000	2	0	2	Export	562	Niger	NER	0	World	WLD								41	ANIMAL OILS AND FATS	1	No Quantity							200			0
S3	2000	2000	2000	2	0	2	Export	562	Niger	NER	466	Mali	MLI								41	ANIMAL OILS AND FATS	1	No Quantity							190			0
S3	2000	2000	2000	2	0	2	Export	562	Niger	NER	566	Nigeria	NGA								41	ANIMAL OILS AND FATS	1	No Quantity							10			0
S3	2000	2000	2000	2	0	2	Export	566	Nigeria	NGA	0	World	WLD								41	ANIMAL OILS AND FATS	1	No Quantity							4023			0
S3	2000	2000	2000	2	0	2	Export	566	Nigeria	NGA	148	Chad	TCD								41	ANIMAL OILS AND FATS	1	No Quantity							1869			0
S3	2000	2000	2000	2	0	2	Export	566	Nigeria	NGA	842	USA	USA								41	ANIMAL OILS AND FATS	1	No Quantity							2154			0
S3	2000	2000	2000	2	0	2	Export	562	Niger	NER	0	World	WLD								42	FIXED VEG. FATS AND OILS	1	No Quantity							143048			0
S3	2000	2000	2000	2	0	2	Export	562	Niger	NER	148	Chad	TCD								42	FIXED VEG. FATS AND OILS	1	No Quantity							24427			0
S3	2000	2000	2000	2	0	2	Export	562	Niger	NER	204	Benin	BEN								42	FIXED VEG. FATS AND OILS	1	No Quantity							80182			0
S3	2000	2000	2000	2	0	2	Export	562	Niger	NER	466	Mali	MLI								42	FIXED VEG. FATS AND OILS	1	No Quantity							73			0
S3	2000	2000	2000	2	0	2	Export	562	Niger	NER	566	Nigeria	NGA								42	FIXED VEG. FATS AND OILS	1	No Quantity							38366			0
S3	2000	2000	2000	2	0	2	Export	566	Nigeria	NGA	0	World	WLD								42	FIXED VEG. FATS AND OILS	1	No Quantity							1919263			0
S3	2000	2000	2000	2	0	2	Export	566	Nigeria	NGA	120	Cameroon	CMR								42	FIXED VEG. FATS AND OILS	1	No Quantity							1771			0
S3	2000	2000	2000	2	0	2	Export	566	Nigeria	NGA	148	Chad	TCD								42	FIXED VEG. FATS AND OILS	1	No Quantity							16832			0
S3	2000	2000	2000	2	0	2	Export	566	Nigeria	NGA	204	Benin	BEN								42	FIXED VEG. FATS AND OILS	1	No Quantity							207174			0
S3	2000	2000	2000	2	0	2	Export	566	Nigeria	NGA	288	Ghana	GHA								42	FIXED VEG. FATS AND OILS	1	No Quantity							35309			0
S3	2000	2000	2000	2	0	2	Export	566	Nigeria	NGA	392	Japan	JPN								42	FIXED VEG. FATS AND OILS	1	No Quantity							437776			0
S3	2000	2000	2000	2	0	2	Export	566	Nigeria	NGA	410	Rep. of Korea	KOR								42	FIXED VEG. FATS AND OILS	1	No Quantity							192560			0
S3	2000	2000	2000	2	0	2	Export	566	Nigeria	NGA	466	Mali	MLI								42	FIXED VEG. FATS AND OILS	1	No Quantity							5880			0
S3	2000	2000	2000	2	0	2	Export	566	Nigeria	NGA	528	Netherlands	NLD								42	FIXED VEG. FATS AND OILS	1	No Quantity							6113			0
S3	2000	2000	2000	2	0	2	Export	566	Nigeria	NGA	558	Nicaragua	NIC								42	FIXED VEG. FATS AND OILS	1	No Quantity							233340			0
S3	2000	2000	2000	2	0	2	Export	566	Nigeria	NGA	562	Niger	NER								42	FIXED VEG. FATS AND OILS	1	No Quantity							386208			0
S3	2000	2000	2000	2	0	2	Export	566	Nigeria	NGA	768	Togo	TGO								42	FIXED VEG. FATS AND OILS	1	No Quantity							14756			0
S3	2000	2000	2000	2	0	2	Export	566	Nigeria	NGA	826	United Kingdom	GBR								42	FIXED VEG. FATS AND OILS	1	No Quantity							218696			0
S3	2000	2000	2000	2	0	2	Export	566	Nigeria	NGA	842	USA	USA								42	FIXED VEG. FATS AND OILS	1	No Quantity							162848			0
S3	2000	2000	2000	2	0	2	Export	566	Nigeria	NGA	0	World	WLD								43	ANIMAL,VEG.FATS,OILS,NES	1	No Quantity							14719			0
S3	2000	2000	2000	2	0	2	Export	566	Nigeria	NGA	204	Benin	BEN								43	ANIMAL,VEG.FATS,OILS,NES	1	No Quantity							14719			0
S3	2000	2000	2000	2	0	2	Export	562	Niger	NER	0	World	WLD								51	ORGANIC CHEMICALS	1	No Quantity							190212			0
S3	2000	2000	2000	2	0	2	Export	562	Niger	NER	156	China	CHN								51	ORGANIC CHEMICALS	1	No Quantity							150171			0
S3	2000	2000	2000	2	0	2	Export	562	Niger	NER	204	Benin	BEN								51	ORGANIC CHEMICALS	1	No Quantity							8562			0
S3	2000	2000	2000	2	0	2	Export	562	Niger	NER	566	Nigeria	NGA								51	ORGANIC CHEMICALS	1	No Quantity							31480			0
S3	2000	2000	2000	2	0	2	Export	566	Nigeria	NGA	0	World	WLD								51	ORGANIC CHEMICALS	1	No Quantity							787746			0
S3	2000	2000	2000	2	0	2	Export	566	Nigeria	NGA	100	Bulgaria	BGR								51	ORGANIC CHEMICALS	1	No Quantity							1			0
S3	2000	2000	2000	2	0	2	Export	566	Nigeria	NGA	270	Gambia	GMB								51	ORGANIC CHEMICALS	1	No Quantity							46491			0
S3	2000	2000	2000	2	0	2	Export	566	Nigeria	NGA	368	Iraq	IRQ								51	ORGANIC CHEMICALS	1	No Quantity							242410			0
S3	2000	2000	2000	2	0	2	Export	566	Nigeria	NGA	528	Netherlands	NLD								51	ORGANIC CHEMICALS	1	No Quantity							376699			0
S3	2000	2000	2000	2	0	2	Export	566	Nigeria	NGA	842	USA	USA								51	ORGANIC CHEMICALS	1	No Quantity							122146			0
S3	2000	2000	2000	2	0	2	Export	562	Niger	NER	0	World	WLD								52	INORGANIC CHEMICALS	1	No Quantity							105437			0
S3	2000	2000	2000	2	0	2	Export	562	Niger	NER	12	Algeria	DZA								52	INORGANIC CHEMICALS	1	No Quantity							9367			0
S3	2000	2000	2000	2	0	2	Export	562	Niger	NER	204	Benin	BEN								52	INORGANIC CHEMICALS	1	No Quantity							997			0
S3	2000	2000	2000	2	0	2	Export	562	Niger	NER	384	Côte d'Ivoire	CIV								52	INORGANIC CHEMICALS	1	No Quantity							3575			0
S3	2000	2000	2000	2	0	2	Export	562	Niger	NER	566	Nigeria	NGA								52	INORGANIC CHEMICALS	1	No Quantity							91498			0
S3	2000	2000	2000	2	0	2	Export	566	Nigeria	NGA	0	World	WLD								52	INORGANIC CHEMICALS	1	No Quantity							35600			0
S3	2000	2000	2000	2	0	2	Export	566	Nigeria	NGA	251	France	FRA								52	INORGANIC CHEMICALS	1	No Quantity							10299			0
S3	2000	2000	2000	2	0	2	Export	566	Nigeria	NGA	288	Ghana	GHA								52	INORGANIC CHEMICALS	1	No Quantity							12364			0
S3	2000	2000	2000	2	0	2	Export	566	Nigeria	NGA	699	India	IND								52	INORGANIC CHEMICALS	1	No Quantity							12937			0
S3	2000	2000	2000	2	0	2	Export	562	Niger	NER	0	World	WLD								53	DYES,COLOURING MATERIALS	1	No Quantity							42162			0
S3	2000	2000	2000	2	0	2	Export	562	Niger	NER	12	Algeria	DZA								53	DYES,COLOURING MATERIALS	1	No Quantity							8107			0
S3	2000	2000	2000	2	0	2	Export	562	Niger	NER	204	Benin	BEN								53	DYES,COLOURING MATERIALS	1	No Quantity							1826			0
S3	2000	2000	2000	2	0	2	Export	562	Niger	NER	384	Côte d'Ivoire	CIV								53	DYES,COLOURING MATERIALS	1	No Quantity							14813			0
S3	2000	2000	2000	2	0	2	Export	562	Niger	NER	466	Mali	MLI								53	DYES,COLOURING MATERIALS	1	No Quantity							90			0
S3	2000	2000	2000	2	0	2	Export	562	Niger	NER	566	Nigeria	NGA								53	DYES,COLOURING MATERIALS	1	No Quantity							15919			0
S3	2000	2000	2000	2	0	2	Export	562	Niger	NER	854	Burkina Faso	BFA								53	DYES,COLOURING MATERIALS	1	No Quantity							1407			0
S3	2000	2000	2000	2	0	2	Export	566	Nigeria	NGA	0	World	WLD								53	DYES,COLOURING MATERIALS	1	No Quantity							367519			0
S3	2000	2000	2000	2	0	2	Export	566	Nigeria	NGA	56	Belgium	BEL								53	DYES,COLOURING MATERIALS	1	No Quantity							366			0
S3	2000	2000	2000	2	0	2	Export	566	Nigeria	NGA	120	Cameroon	CMR								53	DYES,COLOURING MATERIALS	1	No Quantity							6394			0
S3	2000	2000	2000	2	0	2	Export	566	Nigeria	NGA	276	Germany	DEU								53	DYES,COLOURING MATERIALS	1	No Quantity							169872			0
S3	2000	2000	2000	2	0	2	Export	566	Nigeria	NGA	528	Netherlands	NLD								53	DYES,COLOURING MATERIALS	1	No Quantity							56427			0
S3	2000	2000	2000	2	0	2	Export	566	Nigeria	NGA	710	South Africa	ZAF								53	DYES,COLOURING MATERIALS	1	No Quantity							83162			0
S3	2000	2000	2000	2	0	2	Export	566	Nigeria	NGA	792	Turkey	TUR								53	DYES,COLOURING MATERIALS	1	No Quantity							10510			0
S3	2000	2000	2000	2	0	2	Export	566	Nigeria	NGA	826	United Kingdom	GBR								53	DYES,COLOURING MATERIALS	1	No Quantity							40788			0
S3	2000	2000	2000	2	0	2	Export	562	Niger	NER	0	World	WLD								54	MEDICINAL,PHARM.PRODUCTS	1	No Quantity							257938			0
S3	2000	2000	2000	2	0	2	Export	562	Niger	NER	120	Cameroon	CMR								54	MEDICINAL,PHARM.PRODUCTS	1	No Quantity							7060			0
S3	2000	2000	2000	2	0	2	Export	562	Niger	NER	148	Chad	TCD								54	MEDICINAL,PHARM.PRODUCTS	1	No Quantity							63			0
S3	2000	2000	2000	2	0	2	Export	562	Niger	NER	204	Benin	BEN								54	MEDICINAL,PHARM.PRODUCTS	1	No Quantity							7987			0
S3	2000	2000	2000	2	0	2	Export	562	Niger	NER	384	Côte d'Ivoire	CIV								54	MEDICINAL,PHARM.PRODUCTS	1	No Quantity							99924			0
S3	2000	2000	2000	2	0	2	Export	562	Niger	NER	466	Mali	MLI								54	MEDICINAL,PHARM.PRODUCTS	1	No Quantity							34705			0
S3	2000	2000	2000	2	0	2	Export	562	Niger	NER	566	Nigeria	NGA								54	MEDICINAL,PHARM.PRODUCTS	1	No Quantity							95642			0
S3	2000	2000	2000	2	0	2	Export	562	Niger	NER	694	Sierra Leone	SLE								54	MEDICINAL,PHARM.PRODUCTS	1	No Quantity							2911			0
S3	2000	2000	2000	2	0	2	Export	562	Niger	NER	854	Burkina Faso	BFA								54	MEDICINAL,PHARM.PRODUCTS	1	No Quantity							9645			0
S3	2000	2000	2000	2	0	2	Export	562	Niger	NER	0	World	WLD								55	ESSENTL.OILS,PERFUME,ETC	1	No Quantity							249977			0
S3	2000	2000	2000	2	0	2	Export	562	Niger	NER	148	Chad	TCD								55	ESSENTL.OILS,PERFUME,ETC	1	No Quantity							26652			0
S3	2000	2000	2000	2	0	2	Export	562	Niger	NER	204	Benin	BEN								55	ESSENTL.OILS,PERFUME,ETC	1	No Quantity							23397			0
S3	2000	2000	2000	2	0	2	Export	562	Niger	NER	251	France	FRA								55	ESSENTL.OILS,PERFUME,ETC	1	No Quantity							11613			0
S3	2000	2000	2000	2	0	2	Export	562	Niger	NER	566	Nigeria	NGA								55	ESSENTL.OILS,PERFUME,ETC	1	No Quantity							144835			0
S3	2000	2000	2000	2	0	2	Export	562	Niger	NER	899	Areas, nes									55	ESSENTL.OILS,PERFUME,ETC	1	No Quantity							43481			0
S3	2000	2000	2000	2	0	2	Export	566	Nigeria	NGA	0	World	WLD								55	ESSENTL.OILS,PERFUME,ETC	1	No Quantity							231010			0
S3	2000	2000	2000	2	0	2	Export	566	Nigeria	NGA	56	Belgium	BEL								55	ESSENTL.OILS,PERFUME,ETC	1	No Quantity							32024			0
S3	2000	2000	2000	2	0	2	Export	566	Nigeria	NGA	148	Chad	TCD								55	ESSENTL.OILS,PERFUME,ETC	1	No Quantity							100929			0
S3	2000	2000	2000	2	0	2	Export	566	Nigeria	NGA	204	Benin	BEN								55	ESSENTL.OILS,PERFUME,ETC	1	No Quantity							59675			0
S3	2000	2000	2000	2	0	2	Export	566	Nigeria	NGA	288	Ghana	GHA								55	ESSENTL.OILS,PERFUME,ETC	1	No Quantity							38384			0
S3	2000	2000	2000	2	0	2	Export	562	Niger	NER	0	World	WLD								56	FERTILIZER,EXCEPT GRP272	1	No Quantity							25539			0
S3	2000	2000	2000	2	0	2	Export	562	Niger	NER	204	Benin	BEN								56	FERTILIZER,EXCEPT GRP272	1	No Quantity							211			0
S3	2000	2000	2000	2	0	2	Export	562	Niger	NER	450	Madagascar	MDG								56	FERTILIZER,EXCEPT GRP272	1	No Quantity							25162			0
S3	2000	2000	2000	2	0	2	Export	562	Niger	NER	566	Nigeria	NGA								56	FERTILIZER,EXCEPT GRP272	1	No Quantity							166			0
S3	2000	2000	2000	2	0	2	Export	566	Nigeria	NGA	0	World	WLD								56	FERTILIZER,EXCEPT GRP272	1	No Quantity							917			0
S3	2000	2000	2000	2	0	2	Export	566	Nigeria	NGA	204	Benin	BEN								56	FERTILIZER,EXCEPT GRP272	1	No Quantity							917			0
S3	2000	2000	2000	2	0	2	Export	562	Niger	NER	0	World	WLD								57	PLASTICS IN PRIMARY FORM	1	No Quantity							102			0
S3	2000	2000	2000	2	0	2	Export	562	Niger	NER	204	Benin	BEN								57	PLASTICS IN PRIMARY FORM	1	No Quantity							14			0
S3	2000	2000	2000	2	0	2	Export	562	Niger	NER	566	Nigeria	NGA								57	PLASTICS IN PRIMARY FORM	1	No Quantity							88			0
S3	2000	2000	2000	2	0	2	Export	566	Nigeria	NGA	0	World	WLD								57	PLASTICS IN PRIMARY FORM	1	No Quantity							1496183			0
S3	2000	2000	2000	2	0	2	Export	566	Nigeria	NGA	204	Benin	BEN								57	PLASTICS IN PRIMARY FORM	1	No Quantity							6352			0
S3	2000	2000	2000	2	0	2	Export	566	Nigeria	NGA	724	Spain	ESP								57	PLASTICS IN PRIMARY FORM	1	No Quantity							1031845			0
S3	2000	2000	2000	2	0	2	Export	566	Nigeria	NGA	842	USA	USA								57	PLASTICS IN PRIMARY FORM	1	No Quantity							457985			0
S3	2000	2000	2000	2	0	2	Export	562	Niger	NER	0	World	WLD								58	PLASTIC,NON-PRIMARY FORM	1	No Quantity							2020			0
S3	2000	2000	2000	2	0	2	Export	562	Niger	NER	204	Benin	BEN								58	PLASTIC,NON-PRIMARY FORM	1	No Quantity							1182			0
S3	2000	2000	2000	2	0	2	Export	562	Niger	NER	251	France	FRA								58	PLASTIC,NON-PRIMARY FORM	1	No Quantity							428			0
S3	2000	2000	2000	2	0	2	Export	562	Niger	NER	566	Nigeria	NGA								58	PLASTIC,NON-PRIMARY FORM	1	No Quantity							410			0
S3	2000	2000	2000	2	0	2	Export	566	Nigeria	NGA	0	World	WLD								58	PLASTIC,NON-PRIMARY FORM	1	No Quantity							91400			0
S3	2000	2000	2000	2	0	2	Export	566	Nigeria	NGA	204	Benin	BEN								58	PLASTIC,NON-PRIMARY FORM	1	No Quantity							91400			0
S3	2000	2000	2000	2	0	2	Export	562	Niger	NER	0	World	WLD								59	CHEMICAL MATERIALS NES	1	No Quantity							154048			0
S3	2000	2000	2000	2	0	2	Export	562	Niger	NER	156	China	CHN								59	CHEMICAL MATERIALS NES	1	No Quantity							84174			0
S3	2000	2000	2000	2	0	2	Export	562	Niger	NER	204	Benin	BEN								59	CHEMICAL MATERIALS NES	1	No Quantity							1205			0
S3	2000	2000	2000	2	0	2	Export	562	Niger	NER	251	France	FRA								59	CHEMICAL MATERIALS NES	1	No Quantity							7			0
S3	2000	2000	2000	2	0	2	Export	562	Niger	NER	384	Côte d'Ivoire	CIV								59	CHEMICAL MATERIALS NES	1	No Quantity							1689			0
S3	2000	2000	2000	2	0	2	Export	562	Niger	NER	566	Nigeria	NGA								59	CHEMICAL MATERIALS NES	1	No Quantity							15499			0
S3	2000	2000	2000	2	0	2	Export	562	Niger	NER	768	Togo	TGO								59	CHEMICAL MATERIALS NES	1	No Quantity							338			0
S3	2000	2000	2000	2	0	2	Export	562	Niger	NER	854	Burkina Faso	BFA								59	CHEMICAL MATERIALS NES	1	No Quantity							51136			0
S3	2000	2000	2000	2	0	2	Export	566	Nigeria	NGA	0	World	WLD								59	CHEMICAL MATERIALS NES	1	No Quantity							149640			0
S3	2000	2000	2000	2	0	2	Export	566	Nigeria	NGA	36	Australia	AUS								59	CHEMICAL MATERIALS NES	1	No Quantity							96855			0
S3	2000	2000	2000	2	0	2	Export	566	Nigeria	NGA	178	Congo	COG								59	CHEMICAL MATERIALS NES	1	No Quantity							17267			0
S3	2000	2000	2000	2	0	2	Export	566	Nigeria	NGA	204	Benin	BEN								59	CHEMICAL MATERIALS NES	1	No Quantity							117			0
S3	2000	2000	2000	2	0	2	Export	566	Nigeria	NGA	528	Netherlands	NLD								59	CHEMICAL MATERIALS NES	1	No Quantity							35401			0
S3	2000	2000	2000	2	0	2	Export	562	Niger	NER	0	World	WLD								61	LEATHER, LEATHER GOODS	1	No Quantity							70921			0
S3	2000	2000	2000	2	0	2	Export	562	Niger	NER	204	Benin	BEN								61	LEATHER, LEATHER GOODS	1	No Quantity							1554			0
S3	2000	2000	2000	2	0	2	Export	562	Niger	NER	251	France	FRA								61	LEATHER, LEATHER GOODS	1	No Quantity							2474			0
S3	2000	2000	2000	2	0	2	Export	562	Niger	NER	276	Germany	DEU								61	LEATHER, LEATHER GOODS	1	No Quantity							649			0
S3	2000	2000	2000	2	0	2	Export	562	Niger	NER	381	Italy	ITA								61	LEATHER, LEATHER GOODS	1	No Quantity							25103			0
S3	2000	2000	2000	2	0	2	Export	562	Niger	NER	466	Mali	MLI								61	LEATHER, LEATHER GOODS	1	No Quantity							2117			0
S3	2000	2000	2000	2	0	2	Export	562	Niger	NER	528	Netherlands	NLD								61	LEATHER, LEATHER GOODS	1	No Quantity							1227			0
S3	2000	2000	2000	2	0	2	Export	562	Niger	NER	566	Nigeria	NGA								61	LEATHER, LEATHER GOODS	1	No Quantity							16393			0
S3	2000	2000	2000	2	0	2	Export	562	Niger	NER	682	Saudi Arabia	SAU								61	LEATHER, LEATHER GOODS	1	No Quantity							10948			0
S3	2000	2000	2000	2	0	2	Export	562	Niger	NER	699	India	IND								61	LEATHER, LEATHER GOODS	1	No Quantity							9074			0
S3	2000	2000	2000	2	0	2	Export	562	Niger	NER	842	USA	USA								61	LEATHER, LEATHER GOODS	1	No Quantity							1382			0
S3	2000	2000	2000	2	0	2	Export	566	Nigeria	NGA	0	World	WLD								61	LEATHER, LEATHER GOODS	1	No Quantity							1703749			0
S3	2000	2000	2000	2	0	2	Export	566	Nigeria	NGA	381	Italy	ITA								61	LEATHER, LEATHER GOODS	1	No Quantity							194595			0
S3	2000	2000	2000	2	0	2	Export	566	Nigeria	NGA	574	Norfolk Isds	NFK								61	LEATHER, LEATHER GOODS	1	No Quantity							30751			0
S3	2000	2000	2000	2	0	2	Export	566	Nigeria	NGA	724	Spain	ESP								61	LEATHER, LEATHER GOODS	1	No Quantity							1265193			0
S3	2000	2000	2000	2	0	2	Export	566	Nigeria	NGA	826	United Kingdom	GBR								61	LEATHER, LEATHER GOODS	1	No Quantity							102559			0
S3	2000	2000	2000	2	0	2	Export	566	Nigeria	NGA	842	USA	USA								61	LEATHER, LEATHER GOODS	1	No Quantity							110651			0
S3	2000	2000	2000	2	0	2	Export	562	Niger	NER	0	World	WLD								62	RUBBER MANUFACTURES, NES	1	No Quantity							350210			0
S3	2000	2000	2000	2	0	2	Export	562	Niger	NER	148	Chad	TCD								62	RUBBER MANUFACTURES, NES	1	No Quantity							18633			0
S3	2000	2000	2000	2	0	2	Export	562	Niger	NER	204	Benin	BEN								62	RUBBER MANUFACTURES, NES	1	No Quantity							61308			0
S3	2000	2000	2000	2	0	2	Export	562	Niger	NER	251	France	FRA								62	RUBBER MANUFACTURES, NES	1	No Quantity							11045			0
S3	2000	2000	2000	2	0	2	Export	562	Niger	NER	381	Italy	ITA								62	RUBBER MANUFACTURES, NES	1	No Quantity							753			0
S3	2000	2000	2000	2	0	2	Export	562	Niger	NER	392	Japan	JPN								62	RUBBER MANUFACTURES, NES	1	No Quantity							110112			0
S3	2000	2000	2000	2	0	2	Export	562	Niger	NER	466	Mali	MLI								62	RUBBER MANUFACTURES, NES	1	No Quantity							4123			0
S3	2000	2000	2000	2	0	2	Export	562	Niger	NER	504	Morocco	MAR								62	RUBBER MANUFACTURES, NES	1	No Quantity							18112			0
S3	2000	2000	2000	2	0	2	Export	562	Niger	NER	566	Nigeria	NGA								62	RUBBER MANUFACTURES, NES	1	No Quantity							19962			0
S3	2000	2000	2000	2	0	2	Export	562	Niger	NER	768	Togo	TGO								62	RUBBER MANUFACTURES, NES	1	No Quantity							1848			0
S3	2000	2000	2000	2	0	2	Export	562	Niger	NER	842	USA	USA								62	RUBBER MANUFACTURES, NES	1	No Quantity							95236			0
S3	2000	2000	2000	2	0	2	Export	562	Niger	NER	899	Areas, nes									62	RUBBER MANUFACTURES, NES	1	No Quantity							9077			0
S3	2000	2000	2000	2	0	2	Export	566	Nigeria	NGA	0	World	WLD								62	RUBBER MANUFACTURES, NES	1	No Quantity							109187			0
S3	2000	2000	2000	2	0	2	Export	566	Nigeria	NGA	56	Belgium	BEL								62	RUBBER MANUFACTURES, NES	1	No Quantity							722			0
S3	2000	2000	2000	2	0	2	Export	566	Nigeria	NGA	100	Bulgaria	BGR								62	RUBBER MANUFACTURES, NES	1	No Quantity							1			0
S3	2000	2000	2000	2	0	2	Export	566	Nigeria	NGA	148	Chad	TCD								62	RUBBER MANUFACTURES, NES	1	No Quantity							1810			0
S3	2000	2000	2000	2	0	2	Export	566	Nigeria	NGA	204	Benin	BEN								62	RUBBER MANUFACTURES, NES	1	No Quantity							7456			0
S3	2000	2000	2000	2	0	2	Export	566	Nigeria	NGA	251	France	FRA								62	RUBBER MANUFACTURES, NES	1	No Quantity							21631			0
S3	2000	2000	2000	2	0	2	Export	566	Nigeria	NGA	276	Germany	DEU								62	RUBBER MANUFACTURES, NES	1	No Quantity							54718			0
S3	2000	2000	2000	2	0	2	Export	566	Nigeria	NGA	702	Singapore	SGP								62	RUBBER MANUFACTURES, NES	1	No Quantity							20702			0
S3	2000	2000	2000	2	0	2	Export	566	Nigeria	NGA	842	USA	USA								62	RUBBER MANUFACTURES, NES	1	No Quantity							2146			0
S3	2000	2000	2000	2	0	2	Export	562	Niger	NER	0	World	WLD								63	CORK, WOOD MANUFACTURES	1	No Quantity							3580			0
S3	2000	2000	2000	2	0	2	Export	562	Niger	NER	12	Algeria	DZA								63	CORK, WOOD MANUFACTURES	1	No Quantity							739			0
S3	2000	2000	2000	2	0	2	Export	562	Niger	NER	56	Belgium	BEL								63	CORK, WOOD MANUFACTURES	1	No Quantity							385			0
S3	2000	2000	2000	2	0	2	Export	562	Niger	NER	204	Benin	BEN								63	CORK, WOOD MANUFACTURES	1	No Quantity							545			0
S3	2000	2000	2000	2	0	2	Export	562	Niger	NER	251	France	FRA								63	CORK, WOOD MANUFACTURES	1	No Quantity							351			0
S3	2000	2000	2000	2	0	2	Export	562	Niger	NER	288	Ghana	GHA								63	CORK, WOOD MANUFACTURES	1	No Quantity							56			0
S3	2000	2000	2000	2	0	2	Export	562	Niger	NER	426	Lesotho	LSO								63	CORK, WOOD MANUFACTURES	1	No Quantity							267			0
S3	2000	2000	2000	2	0	2	Export	562	Niger	NER	504	Morocco	MAR								63	CORK, WOOD MANUFACTURES	1	No Quantity							279			0
S3	2000	2000	2000	2	0	2	Export	562	Niger	NER	566	Nigeria	NGA								63	CORK, WOOD MANUFACTURES	1	No Quantity							816			0
S3	2000	2000	2000	2	0	2	Export	562	Niger	NER	710	South Africa	ZAF								63	CORK, WOOD MANUFACTURES	1	No Quantity							141			0
S3	2000	2000	2000	2	0	2	Export	566	Nigeria	NGA	0	World	WLD								63	CORK, WOOD MANUFACTURES	1	No Quantity							167914			0
S3	2000	2000	2000	2	0	2	Export	566	Nigeria	NGA	381	Italy	ITA								63	CORK, WOOD MANUFACTURES	1	No Quantity							167914			0
S3	2000	2000	2000	2	0	2	Export	562	Niger	NER	0	World	WLD								64	PAPER,PAPERBOARD,ETC.	1	No Quantity							24969			0
S3	2000	2000	2000	2	0	2	Export	562	Niger	NER	204	Benin	BEN								64	PAPER,PAPERBOARD,ETC.	1	No Quantity							246			0
S3	2000	2000	2000	2	0	2	Export	562	Niger	NER	251	France	FRA								64	PAPER,PAPERBOARD,ETC.	1	No Quantity							117			0
S3	2000	2000	2000	2	0	2	Export	562	Niger	NER	566	Nigeria	NGA								64	PAPER,PAPERBOARD,ETC.	1	No Quantity							925			0
S3	2000	2000	2000	2	0	2	Export	562	Niger	NER	686	Senegal	SEN								64	PAPER,PAPERBOARD,ETC.	1	No Quantity							2836			0
S3	2000	2000	2000	2	0	2	Export	562	Niger	NER	826	United Kingdom	GBR								64	PAPER,PAPERBOARD,ETC.	1	No Quantity							14139			0
S3	2000	2000	2000	2	0	2	Export	562	Niger	NER	842	USA	USA								64	PAPER,PAPERBOARD,ETC.	1	No Quantity							144			0
S3	2000	2000	2000	2	0	2	Export	562	Niger	NER	854	Burkina Faso	BFA								64	PAPER,PAPERBOARD,ETC.	1	No Quantity							6352			0
S3	2000	2000	2000	2	0	2	Export	562	Niger	NER	899	Areas, nes									64	PAPER,PAPERBOARD,ETC.	1	No Quantity							209			0
S3	2000	2000	2000	2	0	2	Export	566	Nigeria	NGA	0	World	WLD								64	PAPER,PAPERBOARD,ETC.	1	No Quantity							203120			0
S3	2000	2000	2000	2	0	2	Export	566	Nigeria	NGA	56	Belgium	BEL								64	PAPER,PAPERBOARD,ETC.	1	No Quantity							5117			0
S3	2000	2000	2000	2	0	2	Export	566	Nigeria	NGA	204	Benin	BEN								64	PAPER,PAPERBOARD,ETC.	1	No Quantity							97491			0
S3	2000	2000	2000	2	0	2	Export	566	Nigeria	NGA	288	Ghana	GHA								64	PAPER,PAPERBOARD,ETC.	1	No Quantity							2681			0
S3	2000	2000	2000	2	0	2	Export	566	Nigeria	NGA	826	United Kingdom	GBR								64	PAPER,PAPERBOARD,ETC.	1	No Quantity							97832			0
S3	2000	2000	2000	2	0	2	Export	562	Niger	NER	0	World	WLD								65	TEXTILE YARN,FABRIC,ETC.	1	No Quantity							7302934			0
S3	2000	2000	2000	2	0	2	Export	562	Niger	NER	12	Algeria	DZA								65	TEXTILE YARN,FABRIC,ETC.	1	No Quantity							14646			0
S3	2000	2000	2000	2	0	2	Export	562	Niger	NER	148	Chad	TCD								65	TEXTILE YARN,FABRIC,ETC.	1	No Quantity							40409			0
S3	2000	2000	2000	2	0	2	Export	562	Niger	NER	156	China	CHN								65	TEXTILE YARN,FABRIC,ETC.	1	No Quantity							22055			0
S3	2000	2000	2000	2	0	2	Export	562	Niger	NER	178	Congo	COG								65	TEXTILE YARN,FABRIC,ETC.	1	No Quantity							1436			0
S3	2000	2000	2000	2	0	2	Export	562	Niger	NER	204	Benin	BEN								65	TEXTILE YARN,FABRIC,ETC.	1	No Quantity							179788			0
S3	2000	2000	2000	2	0	2	Export	562	Niger	NER	251	France	FRA								65	TEXTILE YARN,FABRIC,ETC.	1	No Quantity							3835			0
S3	2000	2000	2000	2	0	2	Export	562	Niger	NER	276	Germany	DEU								65	TEXTILE YARN,FABRIC,ETC.	1	No Quantity							656			0
S3	2000	2000	2000	2	0	2	Export	562	Niger	NER	288	Ghana	GHA								65	TEXTILE YARN,FABRIC,ETC.	1	No Quantity							150904			0
S3	2000	2000	2000	2	0	2	Export	562	Niger	NER	384	Côte d'Ivoire	CIV								65	TEXTILE YARN,FABRIC,ETC.	1	No Quantity							1041934			0
S3	2000	2000	2000	2	0	2	Export	562	Niger	NER	392	Japan	JPN								65	TEXTILE YARN,FABRIC,ETC.	1	No Quantity							87			0
S3	2000	2000	2000	2	0	2	Export	562	Niger	NER	466	Mali	MLI								65	TEXTILE YARN,FABRIC,ETC.	1	No Quantity							1749			0
S3	2000	2000	2000	2	0	2	Export	562	Niger	NER	528	Netherlands	NLD								65	TEXTILE YARN,FABRIC,ETC.	1	No Quantity							2364448			0
S3	2000	2000	2000	2	0	2	Export	562	Niger	NER	566	Nigeria	NGA								65	TEXTILE YARN,FABRIC,ETC.	1	No Quantity							2323008			0
S3	2000	2000	2000	2	0	2	Export	562	Niger	NER	682	Saudi Arabia	SAU								65	TEXTILE YARN,FABRIC,ETC.	1	No Quantity							63			0
S3	2000	2000	2000	2	0	2	Export	562	Niger	NER	768	Togo	TGO								65	TEXTILE YARN,FABRIC,ETC.	1	No Quantity							1149			0
S3	2000	2000	2000	2	0	2	Export	562	Niger	NER	818	Egypt	EGY								65	TEXTILE YARN,FABRIC,ETC.	1	No Quantity							1013			0
S3	2000	2000	2000	2	0	2	Export	562	Niger	NER	826	United Kingdom	GBR								65	TEXTILE YARN,FABRIC,ETC.	1	No Quantity							1011090			0
S3	2000	2000	2000	2	0	2	Export	562	Niger	NER	854	Burkina Faso	BFA								65	TEXTILE YARN,FABRIC,ETC.	1	No Quantity							144658			0
S3	2000	2000	2000	2	0	2	Export	562	Niger	NER	899	Areas, nes									65	TEXTILE YARN,FABRIC,ETC.	1	No Quantity							5			0
S3	2000	2000	2000	2	0	2	Export	566	Nigeria	NGA	0	World	WLD								65	TEXTILE YARN,FABRIC,ETC.	1	No Quantity							9899472			0
S3	2000	2000	2000	2	0	2	Export	566	Nigeria	NGA	148	Chad	TCD								65	TEXTILE YARN,FABRIC,ETC.	1	No Quantity							5656			0
S3	2000	2000	2000	2	0	2	Export	566	Nigeria	NGA	156	China	CHN								65	TEXTILE YARN,FABRIC,ETC.	1	No Quantity							236			0
S3	2000	2000	2000	2	0	2	Export	566	Nigeria	NGA	178	Congo	COG								65	TEXTILE YARN,FABRIC,ETC.	1	No Quantity							343569			0
S3	2000	2000	2000	2	0	2	Export	566	Nigeria	NGA	204	Benin	BEN								65	TEXTILE YARN,FABRIC,ETC.	1	No Quantity							1645746			0
S3	2000	2000	2000	2	0	2	Export	566	Nigeria	NGA	251	France	FRA								65	TEXTILE YARN,FABRIC,ETC.	1	No Quantity							53413			0
S3	2000	2000	2000	2	0	2	Export	566	Nigeria	NGA	288	Ghana	GHA								65	TEXTILE YARN,FABRIC,ETC.	1	No Quantity							44407			0
S3	2000	2000	2000	2	0	2	Export	566	Nigeria	NGA	344	China, Hong Kong SAR	HKG								65	TEXTILE YARN,FABRIC,ETC.	1	No Quantity							226598			0
S3	2000	2000	2000	2	0	2	Export	566	Nigeria	NGA	381	Italy	ITA								65	TEXTILE YARN,FABRIC,ETC.	1	No Quantity							76235			0
S3	2000	2000	2000	2	0	2	Export	566	Nigeria	NGA	404	Kenya	KEN								65	TEXTILE YARN,FABRIC,ETC.	1	No Quantity							26631			0
S3	2000	2000	2000	2	0	2	Export	566	Nigeria	NGA	430	Liberia	LBR								65	TEXTILE YARN,FABRIC,ETC.	1	No Quantity							149483			0
S3	2000	2000	2000	2	0	2	Export	566	Nigeria	NGA	458	Malaysia	MYS								65	TEXTILE YARN,FABRIC,ETC.	1	No Quantity							3473			0
S3	2000	2000	2000	2	0	2	Export	566	Nigeria	NGA	462	Maldives	MDV								65	TEXTILE YARN,FABRIC,ETC.	1	No Quantity							9224			0
S3	2000	2000	2000	2	0	2	Export	566	Nigeria	NGA	466	Mali	MLI								65	TEXTILE YARN,FABRIC,ETC.	1	No Quantity							4665986			0
S3	2000	2000	2000	2	0	2	Export	566	Nigeria	NGA	620	Portugal	PRT								65	TEXTILE YARN,FABRIC,ETC.	1	No Quantity							569003			0
S3	2000	2000	2000	2	0	2	Export	566	Nigeria	NGA	710	South Africa	ZAF								65	TEXTILE YARN,FABRIC,ETC.	1	No Quantity							57506			0
S3	2000	2000	2000	2	0	2	Export	566	Nigeria	NGA	724	Spain	ESP								65	TEXTILE YARN,FABRIC,ETC.	1	No Quantity							177341			0
S3	2000	2000	2000	2	0	2	Export	566	Nigeria	NGA	768	Togo	TGO								65	TEXTILE YARN,FABRIC,ETC.	1	No Quantity							23121			0
S3	2000	2000	2000	2	0	2	Export	566	Nigeria	NGA	826	United Kingdom	GBR								65	TEXTILE YARN,FABRIC,ETC.	1	No Quantity							715092			0
S3	2000	2000	2000	2	0	2	Export	566	Nigeria	NGA	842	USA	USA								65	TEXTILE YARN,FABRIC,ETC.	1	No Quantity							653132			0
S3	2000	2000	2000	2	0	2	Export	566	Nigeria	NGA	854	Burkina Faso	BFA								65	TEXTILE YARN,FABRIC,ETC.	1	No Quantity							453618			0
S3	2000	2000	2000	2	0	2	Export	562	Niger	NER	0	World	WLD								66	NON-METAL.MINERAL MANFCT	1	No Quantity							21248			0
S3	2000	2000	2000	2	0	2	Export	562	Niger	NER	204	Benin	BEN								66	NON-METAL.MINERAL MANFCT	1	No Quantity							7523			0
S3	2000	2000	2000	2	0	2	Export	562	Niger	NER	251	France	FRA								66	NON-METAL.MINERAL MANFCT	1	No Quantity							724			0
S3	2000	2000	2000	2	0	2	Export	562	Niger	NER	392	Japan	JPN								66	NON-METAL.MINERAL MANFCT	1	No Quantity							56			0
S3	2000	2000	2000	2	0	2	Export	562	Niger	NER	466	Mali	MLI								66	NON-METAL.MINERAL MANFCT	1	No Quantity							980			0
S3	2000	2000	2000	2	0	2	Export	562	Niger	NER	566	Nigeria	NGA								66	NON-METAL.MINERAL MANFCT	1	No Quantity							9168			0
S3	2000	2000	2000	2	0	2	Export	562	Niger	NER	768	Togo	TGO								66	NON-METAL.MINERAL MANFCT	1	No Quantity							454			0
S3	2000	2000	2000	2	0	2	Export	562	Niger	NER	842	USA	USA								66	NON-METAL.MINERAL MANFCT	1	No Quantity							2132			0
S3	2000	2000	2000	2	0	2	Export	562	Niger	NER	854	Burkina Faso	BFA								66	NON-METAL.MINERAL MANFCT	1	No Quantity							211			0
S3	2000	2000	2000	2	0	2	Export	566	Nigeria	NGA	0	World	WLD								66	NON-METAL.MINERAL MANFCT	1	No Quantity							4787511			0
S3	2000	2000	2000	2	0	2	Export	566	Nigeria	NGA	56	Belgium	BEL								66	NON-METAL.MINERAL MANFCT	1	No Quantity							1172			0
S3	2000	2000	2000	2	0	2	Export	566	Nigeria	NGA	204	Benin	BEN								66	NON-METAL.MINERAL MANFCT	1	No Quantity							3515384			0
S3	2000	2000	2000	2	0	2	Export	566	Nigeria	NGA	288	Ghana	GHA								66	NON-METAL.MINERAL MANFCT	1	No Quantity							1164550			0
S3	2000	2000	2000	2	0	2	Export	566	Nigeria	NGA	528	Netherlands	NLD								66	NON-METAL.MINERAL MANFCT	1	No Quantity							106137			0
S3	2000	2000	2000	2	0	2	Export	566	Nigeria	NGA	768	Togo	TGO								66	NON-METAL.MINERAL MANFCT	1	No Quantity							268			0
S3	2000	2000	2000	2	0	2	Export	562	Niger	NER	0	World	WLD								67	IRON AND STEEL	1	No Quantity							58547			0
S3	2000	2000	2000	2	0	2	Export	562	Niger	NER	148	Chad	TCD								67	IRON AND STEEL	1	No Quantity							1773			0
S3	2000	2000	2000	2	0	2	Export	562	Niger	NER	204	Benin	BEN								67	IRON AND STEEL	1	No Quantity							525			0
S3	2000	2000	2000	2	0	2	Export	562	Niger	NER	384	Côte d'Ivoire	CIV								67	IRON AND STEEL	1	No Quantity							4053			0
S3	2000	2000	2000	2	0	2	Export	562	Niger	NER	566	Nigeria	NGA								67	IRON AND STEEL	1	No Quantity							48247			0
S3	2000	2000	2000	2	0	2	Export	562	Niger	NER	818	Egypt	EGY								67	IRON AND STEEL	1	No Quantity							3949			0
S3	2000	2000	2000	2	0	2	Export	566	Nigeria	NGA	0	World	WLD								67	IRON AND STEEL	1	No Quantity							123111			0
S3	2000	2000	2000	2	0	2	Export	566	Nigeria	NGA	120	Cameroon	CMR								67	IRON AND STEEL	1	No Quantity							128			0
S3	2000	2000	2000	2	0	2	Export	566	Nigeria	NGA	148	Chad	TCD								67	IRON AND STEEL	1	No Quantity							7132			0
S3	2000	2000	2000	2	0	2	Export	566	Nigeria	NGA	204	Benin	BEN								67	IRON AND STEEL	1	No Quantity							1372			0
S3	2000	2000	2000	2	0	2	Export	566	Nigeria	NGA	288	Ghana	GHA								67	IRON AND STEEL	1	No Quantity							85683			0
S3	2000	2000	2000	2	0	2	Export	566	Nigeria	NGA	768	Togo	TGO								67	IRON AND STEEL	1	No Quantity							26031			0
S3	2000	2000	2000	2	0	2	Export	566	Nigeria	NGA	842	USA	USA								67	IRON AND STEEL	1	No Quantity							2763			0
S3	2000	2000	2000	2	0	2	Export	562	Niger	NER	0	World	WLD								68	NON-FERROUS METALS	1	No Quantity							4812			0
S3	2000	2000	2000	2	0	2	Export	562	Niger	NER	204	Benin	BEN								68	NON-FERROUS METALS	1	No Quantity							4779			0
S3	2000	2000	2000	2	0	2	Export	562	Niger	NER	566	Nigeria	NGA								68	NON-FERROUS METALS	1	No Quantity							34			0
S3	2000	2000	2000	2	0	2	Export	566	Nigeria	NGA	0	World	WLD								68	NON-FERROUS METALS	1	No Quantity							1806733			0
S3	2000	2000	2000	2	0	2	Export	566	Nigeria	NGA	56	Belgium	BEL								68	NON-FERROUS METALS	1	No Quantity							73348			0
S3	2000	2000	2000	2	0	2	Export	566	Nigeria	NGA	100	Bulgaria	BGR								68	NON-FERROUS METALS	1	No Quantity							3			0
S3	2000	2000	2000	2	0	2	Export	566	Nigeria	NGA	120	Cameroon	CMR								68	NON-FERROUS METALS	1	No Quantity							62223			0
S3	2000	2000	2000	2	0	2	Export	566	Nigeria	NGA	204	Benin	BEN								68	NON-FERROUS METALS	1	No Quantity							64426			0
S3	2000	2000	2000	2	0	2	Export	566	Nigeria	NGA	288	Ghana	GHA								68	NON-FERROUS METALS	1	No Quantity							143114			0
S3	2000	2000	2000	2	0	2	Export	566	Nigeria	NGA	324	Guinea	GIN								68	NON-FERROUS METALS	1	No Quantity							59681			0
S3	2000	2000	2000	2	0	2	Export	566	Nigeria	NGA	826	United Kingdom	GBR								68	NON-FERROUS METALS	1	No Quantity							1204602			0
S3	2000	2000	2000	2	0	2	Export	566	Nigeria	NGA	842	USA	USA								68	NON-FERROUS METALS	1	No Quantity							199336			0
S3	2000	2000	2000	2	0	2	Export	562	Niger	NER	0	World	WLD								69	METALS MANUFACTURES,NES	1	No Quantity							1827302			0
S3	2000	2000	2000	2	0	2	Export	562	Niger	NER	12	Algeria	DZA								69	METALS MANUFACTURES,NES	1	No Quantity							33541			0
S3	2000	2000	2000	2	0	2	Export	562	Niger	NER	124	Canada	CAN								69	METALS MANUFACTURES,NES	1	No Quantity							978			0
S3	2000	2000	2000	2	0	2	Export	562	Niger	NER	148	Chad	TCD								69	METALS MANUFACTURES,NES	1	No Quantity							56752			0
S3	2000	2000	2000	2	0	2	Export	562	Niger	NER	204	Benin	BEN								69	METALS MANUFACTURES,NES	1	No Quantity							118722			0
S3	2000	2000	2000	2	0	2	Export	562	Niger	NER	251	France	FRA								69	METALS MANUFACTURES,NES	1	No Quantity							218621			0
S3	2000	2000	2000	2	0	2	Export	562	Niger	NER	276	Germany	DEU								69	METALS MANUFACTURES,NES	1	No Quantity							141			0
S3	2000	2000	2000	2	0	2	Export	562	Niger	NER	384	Côte d'Ivoire	CIV								69	METALS MANUFACTURES,NES	1	No Quantity							6755			0
S3	2000	2000	2000	2	0	2	Export	562	Niger	NER	392	Japan	JPN								69	METALS MANUFACTURES,NES	1	No Quantity							8603			0
S3	2000	2000	2000	2	0	2	Export	562	Niger	NER	450	Madagascar	MDG								69	METALS MANUFACTURES,NES	1	No Quantity							288834			0
S3	2000	2000	2000	2	0	2	Export	562	Niger	NER	466	Mali	MLI								69	METALS MANUFACTURES,NES	1	No Quantity							1693			0
S3	2000	2000	2000	2	0	2	Export	562	Niger	NER	528	Netherlands	NLD								69	METALS MANUFACTURES,NES	1	No Quantity							93			0
S3	2000	2000	2000	2	0	2	Export	562	Niger	NER	566	Nigeria	NGA								69	METALS MANUFACTURES,NES	1	No Quantity							90018			0
S3	2000	2000	2000	2	0	2	Export	562	Niger	NER	579	Norway	NOR								69	METALS MANUFACTURES,NES	1	No Quantity							7304			0
S3	2000	2000	2000	2	0	2	Export	562	Niger	NER	686	Senegal	SEN								69	METALS MANUFACTURES,NES	1	No Quantity							16395			0
S3	2000	2000	2000	2	0	2	Export	562	Niger	NER	818	Egypt	EGY								69	METALS MANUFACTURES,NES	1	No Quantity							1721			0
S3	2000	2000	2000	2	0	2	Export	562	Niger	NER	826	United Kingdom	GBR								69	METALS MANUFACTURES,NES	1	No Quantity							72044			0
S3	2000	2000	2000	2	0	2	Export	562	Niger	NER	842	USA	USA								69	METALS MANUFACTURES,NES	1	No Quantity							882431			0
S3	2000	2000	2000	2	0	2	Export	562	Niger	NER	854	Burkina Faso	BFA								69	METALS MANUFACTURES,NES	1	No Quantity							9206			0
S3	2000	2000	2000	2	0	2	Export	562	Niger	NER	899	Areas, nes									69	METALS MANUFACTURES,NES	1	No Quantity							13450			0
S3	2000	2000	2000	2	0	2	Export	566	Nigeria	NGA	0	World	WLD								69	METALS MANUFACTURES,NES	1	No Quantity							6927034			0
S3	2000	2000	2000	2	0	2	Export	566	Nigeria	NGA	56	Belgium	BEL								69	METALS MANUFACTURES,NES	1	No Quantity							157			0
S3	2000	2000	2000	2	0	2	Export	566	Nigeria	NGA	124	Canada	CAN								69	METALS MANUFACTURES,NES	1	No Quantity							74394			0
S3	2000	2000	2000	2	0	2	Export	566	Nigeria	NGA	148	Chad	TCD								69	METALS MANUFACTURES,NES	1	No Quantity							69288			0
S3	2000	2000	2000	2	0	2	Export	566	Nigeria	NGA	178	Congo	COG								69	METALS MANUFACTURES,NES	1	No Quantity							2559			0
S3	2000	2000	2000	2	0	2	Export	566	Nigeria	NGA	204	Benin	BEN								69	METALS MANUFACTURES,NES	1	No Quantity							41105			0
S3	2000	2000	2000	2	0	2	Export	566	Nigeria	NGA	251	France	FRA								69	METALS MANUFACTURES,NES	1	No Quantity							385157			0
S3	2000	2000	2000	2	0	2	Export	566	Nigeria	NGA	276	Germany	DEU								69	METALS MANUFACTURES,NES	1	No Quantity							14761			0
S3	2000	2000	2000	2	0	2	Export	566	Nigeria	NGA	381	Italy	ITA								69	METALS MANUFACTURES,NES	1	No Quantity							14285			0
S3	2000	2000	2000	2	0	2	Export	566	Nigeria	NGA	384	Côte d'Ivoire	CIV								69	METALS MANUFACTURES,NES	1	No Quantity							4913			0
S3	2000	2000	2000	2	0	2	Export	566	Nigeria	NGA	392	Japan	JPN								69	METALS MANUFACTURES,NES	1	No Quantity							1422256			0
S3	2000	2000	2000	2	0	2	Export	566	Nigeria	NGA	410	Rep. of Korea	KOR								69	METALS MANUFACTURES,NES	1	No Quantity							1			0
S3	2000	2000	2000	2	0	2	Export	566	Nigeria	NGA	528	Netherlands	NLD								69	METALS MANUFACTURES,NES	1	No Quantity							2415245			0
S3	2000	2000	2000	2	0	2	Export	566	Nigeria	NGA	702	Singapore	SGP								69	METALS MANUFACTURES,NES	1	No Quantity							81713			0
S3	2000	2000	2000	2	0	2	Export	566	Nigeria	NGA	724	Spain	ESP								69	METALS MANUFACTURES,NES	1	No Quantity							492			0
S3	2000	2000	2000	2	0	2	Export	566	Nigeria	NGA	784	United Arab Emirates	ARE								69	METALS MANUFACTURES,NES	1	No Quantity							2248221			0
S3	2000	2000	2000	2	0	2	Export	566	Nigeria	NGA	826	United Kingdom	GBR								69	METALS MANUFACTURES,NES	1	No Quantity							130326			0
S3	2000	2000	2000	2	0	2	Export	566	Nigeria	NGA	842	USA	USA								69	METALS MANUFACTURES,NES	1	No Quantity							22162			0
S3	2000	2000	2000	2	0	2	Export	562	Niger	NER	0	World	WLD								71	POWER GENERATNG.MACHINES	1	No Quantity							356202			0
S3	2000	2000	2000	2	0	2	Export	562	Niger	NER	204	Benin	BEN								71	POWER GENERATNG.MACHINES	1	No Quantity							4095			0
S3	2000	2000	2000	2	0	2	Export	562	Niger	NER	251	France	FRA								71	POWER GENERATNG.MACHINES	1	No Quantity							55735			0
S3	2000	2000	2000	2	0	2	Export	562	Niger	NER	276	Germany	DEU								71	POWER GENERATNG.MACHINES	1	No Quantity							7037			0
S3	2000	2000	2000	2	0	2	Export	562	Niger	NER	324	Guinea	GIN								71	POWER GENERATNG.MACHINES	1	No Quantity							9601			0
S3	2000	2000	2000	2	0	2	Export	562	Niger	NER	384	Côte d'Ivoire	CIV								71	POWER GENERATNG.MACHINES	1	No Quantity							6488			0
S3	2000	2000	2000	2	0	2	Export	562	Niger	NER	392	Japan	JPN								71	POWER GENERATNG.MACHINES	1	No Quantity							11864			0
S3	2000	2000	2000	2	0	2	Export	562	Niger	NER	466	Mali	MLI								71	POWER GENERATNG.MACHINES	1	No Quantity							781			0
S3	2000	2000	2000	2	0	2	Export	562	Niger	NER	528	Netherlands	NLD								71	POWER GENERATNG.MACHINES	1	No Quantity							211110			0
S3	2000	2000	2000	2	0	2	Export	562	Niger	NER	566	Nigeria	NGA								71	POWER GENERATNG.MACHINES	1	No Quantity							5031			0
S3	2000	2000	2000	2	0	2	Export	562	Niger	NER	724	Spain	ESP								71	POWER GENERATNG.MACHINES	1	No Quantity							995			0
S3	2000	2000	2000	2	0	2	Export	562	Niger	NER	768	Togo	TGO								71	POWER GENERATNG.MACHINES	1	No Quantity							5630			0
S3	2000	2000	2000	2	0	2	Export	562	Niger	NER	842	USA	USA								71	POWER GENERATNG.MACHINES	1	No Quantity							37624			0
S3	2000	2000	2000	2	0	2	Export	562	Niger	NER	854	Burkina Faso	BFA								71	POWER GENERATNG.MACHINES	1	No Quantity							211			0
S3	2000	2000	2000	2	0	2	Export	566	Nigeria	NGA	0	World	WLD								71	POWER GENERATNG.MACHINES	1	No Quantity							235546			0
S3	2000	2000	2000	2	0	2	Export	566	Nigeria	NGA	56	Belgium	BEL								71	POWER GENERATNG.MACHINES	1	No Quantity							13526			0
S3	2000	2000	2000	2	0	2	Export	566	Nigeria	NGA	251	France	FRA								71	POWER GENERATNG.MACHINES	1	No Quantity							162396			0
S3	2000	2000	2000	2	0	2	Export	566	Nigeria	NGA	528	Netherlands	NLD								71	POWER GENERATNG.MACHINES	1	No Quantity							32897			0
S3	2000	2000	2000	2	0	2	Export	566	Nigeria	NGA	826	United Kingdom	GBR								71	POWER GENERATNG.MACHINES	1	No Quantity							2901			0
S3	2000	2000	2000	2	0	2	Export	566	Nigeria	NGA	842	USA	USA								71	POWER GENERATNG.MACHINES	1	No Quantity							23826			0
S3	2000	2000	2000	2	0	2	Export	562	Niger	NER	0	World	WLD								72	SPECIAL.INDUST.MACHINERY	1	No Quantity							5481980			0
S3	2000	2000	2000	2	0	2	Export	562	Niger	NER	56	Belgium	BEL								72	SPECIAL.INDUST.MACHINERY	1	No Quantity							16476			0
S3	2000	2000	2000	2	0	2	Export	562	Niger	NER	124	Canada	CAN								72	SPECIAL.INDUST.MACHINERY	1	No Quantity							194262			0
S3	2000	2000	2000	2	0	2	Export	562	Niger	NER	148	Chad	TCD								72	SPECIAL.INDUST.MACHINERY	1	No Quantity							2590			0
S3	2000	2000	2000	2	0	2	Export	562	Niger	NER	204	Benin	BEN								72	SPECIAL.INDUST.MACHINERY	1	No Quantity							9987			0
S3	2000	2000	2000	2	0	2	Export	562	Niger	NER	251	France	FRA								72	SPECIAL.INDUST.MACHINERY	1	No Quantity							840521			0
S3	2000	2000	2000	2	0	2	Export	562	Niger	NER	276	Germany	DEU								72	SPECIAL.INDUST.MACHINERY	1	No Quantity							144145			0
S3	2000	2000	2000	2	0	2	Export	562	Niger	NER	324	Guinea	GIN								72	SPECIAL.INDUST.MACHINERY	1	No Quantity							120869			0
S3	2000	2000	2000	2	0	2	Export	562	Niger	NER	381	Italy	ITA								72	SPECIAL.INDUST.MACHINERY	1	No Quantity							22221			0
S3	2000	2000	2000	2	0	2	Export	562	Niger	NER	384	Côte d'Ivoire	CIV								72	SPECIAL.INDUST.MACHINERY	1	No Quantity							2563			0
S3	2000	2000	2000	2	0	2	Export	562	Niger	NER	392	Japan	JPN								72	SPECIAL.INDUST.MACHINERY	1	No Quantity							80034			0
S3	2000	2000	2000	2	0	2	Export	562	Niger	NER	466	Mali	MLI								72	SPECIAL.INDUST.MACHINERY	1	No Quantity							89059			0
S3	2000	2000	2000	2	0	2	Export	562	Niger	NER	566	Nigeria	NGA								72	SPECIAL.INDUST.MACHINERY	1	No Quantity							62998			0
S3	2000	2000	2000	2	0	2	Export	562	Niger	NER	686	Senegal	SEN								72	SPECIAL.INDUST.MACHINERY	1	No Quantity							1553			0
S3	2000	2000	2000	2	0	2	Export	562	Niger	NER	768	Togo	TGO								72	SPECIAL.INDUST.MACHINERY	1	No Quantity							46367			0
S3	2000	2000	2000	2	0	2	Export	562	Niger	NER	842	USA	USA								72	SPECIAL.INDUST.MACHINERY	1	No Quantity							3812321			0
S3	2000	2000	2000	2	0	2	Export	562	Niger	NER	854	Burkina Faso	BFA								72	SPECIAL.INDUST.MACHINERY	1	No Quantity							8443			0
S3	2000	2000	2000	2	0	2	Export	562	Niger	NER	899	Areas, nes									72	SPECIAL.INDUST.MACHINERY	1	No Quantity							27572			0
S3	2000	2000	2000	2	0	2	Export	566	Nigeria	NGA	0	World	WLD								72	SPECIAL.INDUST.MACHINERY	1	No Quantity							4612082			0
S3	2000	2000	2000	2	0	2	Export	566	Nigeria	NGA	24	Angola	AGO								72	SPECIAL.INDUST.MACHINERY	1	No Quantity							4119703			0
S3	2000	2000	2000	2	0	2	Export	566	Nigeria	NGA	56	Belgium	BEL								72	SPECIAL.INDUST.MACHINERY	1	No Quantity							4079			0
S3	2000	2000	2000	2	0	2	Export	566	Nigeria	NGA	156	China	CHN								72	SPECIAL.INDUST.MACHINERY	1	No Quantity							1778			0
S3	2000	2000	2000	2	0	2	Export	566	Nigeria	NGA	251	France	FRA								72	SPECIAL.INDUST.MACHINERY	1	No Quantity							41432			0
S3	2000	2000	2000	2	0	2	Export	566	Nigeria	NGA	276	Germany	DEU								72	SPECIAL.INDUST.MACHINERY	1	No Quantity							42772			0
S3	2000	2000	2000	2	0	2	Export	566	Nigeria	NGA	288	Ghana	GHA								72	SPECIAL.INDUST.MACHINERY	1	No Quantity							1427			0
S3	2000	2000	2000	2	0	2	Export	566	Nigeria	NGA	344	China, Hong Kong SAR	HKG								72	SPECIAL.INDUST.MACHINERY	1	No Quantity							3148			0
S3	2000	2000	2000	2	0	2	Export	566	Nigeria	NGA	384	Côte d'Ivoire	CIV								72	SPECIAL.INDUST.MACHINERY	1	No Quantity							7870			0
S3	2000	2000	2000	2	0	2	Export	566	Nigeria	NGA	458	Malaysia	MYS								72	SPECIAL.INDUST.MACHINERY	1	No Quantity							24454			0
S3	2000	2000	2000	2	0	2	Export	566	Nigeria	NGA	579	Norway	NOR								72	SPECIAL.INDUST.MACHINERY	1	No Quantity							117			0
S3	2000	2000	2000	2	0	2	Export	566	Nigeria	NGA	826	United Kingdom	GBR								72	SPECIAL.INDUST.MACHINERY	1	No Quantity							114412			0
S3	2000	2000	2000	2	0	2	Export	566	Nigeria	NGA	842	USA	USA								72	SPECIAL.INDUST.MACHINERY	1	No Quantity							250891			0
S3	2000	2000	2000	2	0	2	Export	562	Niger	NER	0	World	WLD								73	METALWORKING MACHINERY	1	No Quantity							13955			0
S3	2000	2000	2000	2	0	2	Export	562	Niger	NER	204	Benin	BEN								73	METALWORKING MACHINERY	1	No Quantity							1312			0
S3	2000	2000	2000	2	0	2	Export	562	Niger	NER	251	France	FRA								73	METALWORKING MACHINERY	1	No Quantity							2111			0
S3	2000	2000	2000	2	0	2	Export	562	Niger	NER	324	Guinea	GIN								73	METALWORKING MACHINERY	1	No Quantity							290			0
S3	2000	2000	2000	2	0	2	Export	562	Niger	NER	392	Japan	JPN								73	METALWORKING MACHINERY	1	No Quantity							2481			0
S3	2000	2000	2000	2	0	2	Export	562	Niger	NER	466	Mali	MLI								73	METALWORKING MACHINERY	1	No Quantity							3115			0
S3	2000	2000	2000	2	0	2	Export	562	Niger	NER	566	Nigeria	NGA								73	METALWORKING MACHINERY	1	No Quantity							99			0
S3	2000	2000	2000	2	0	2	Export	562	Niger	NER	686	Senegal	SEN								73	METALWORKING MACHINERY	1	No Quantity							2517			0
S3	2000	2000	2000	2	0	2	Export	562	Niger	NER	842	USA	USA								73	METALWORKING MACHINERY	1	No Quantity							1678			0
S3	2000	2000	2000	2	0	2	Export	562	Niger	NER	854	Burkina Faso	BFA								73	METALWORKING MACHINERY	1	No Quantity							352			0
S3	2000	2000	2000	2	0	2	Export	566	Nigeria	NGA	0	World	WLD								73	METALWORKING MACHINERY	1	No Quantity							595426			0
S3	2000	2000	2000	2	0	2	Export	566	Nigeria	NGA	251	France	FRA								73	METALWORKING MACHINERY	1	No Quantity							595426			0
S3	2000	2000	2000	2	0	2	Export	562	Niger	NER	0	World	WLD								74	GENERAL INDUSTL.MACH.NES	1	No Quantity							451294			0
S3	2000	2000	2000	2	0	2	Export	562	Niger	NER	56	Belgium	BEL								74	GENERAL INDUSTL.MACH.NES	1	No Quantity							2824			0
S3	2000	2000	2000	2	0	2	Export	562	Niger	NER	148	Chad	TCD								74	GENERAL INDUSTL.MACH.NES	1	No Quantity							4222			0
S3	2000	2000	2000	2	0	2	Export	562	Niger	NER	204	Benin	BEN								74	GENERAL INDUSTL.MACH.NES	1	No Quantity							14876			0
S3	2000	2000	2000	2	0	2	Export	562	Niger	NER	208	Denmark	DNK								74	GENERAL INDUSTL.MACH.NES	1	No Quantity							6341			0
S3	2000	2000	2000	2	0	2	Export	562	Niger	NER	251	France	FRA								74	GENERAL INDUSTL.MACH.NES	1	No Quantity							62192			0
S3	2000	2000	2000	2	0	2	Export	562	Niger	NER	276	Germany	DEU								74	GENERAL INDUSTL.MACH.NES	1	No Quantity							137613			0
S3	2000	2000	2000	2	0	2	Export	562	Niger	NER	324	Guinea	GIN								74	GENERAL INDUSTL.MACH.NES	1	No Quantity							28370			0
S3	2000	2000	2000	2	0	2	Export	562	Niger	NER	381	Italy	ITA								74	GENERAL INDUSTL.MACH.NES	1	No Quantity							600			0
S3	2000	2000	2000	2	0	2	Export	562	Niger	NER	384	Côte d'Ivoire	CIV								74	GENERAL INDUSTL.MACH.NES	1	No Quantity							14920			0
S3	2000	2000	2000	2	0	2	Export	562	Niger	NER	392	Japan	JPN								74	GENERAL INDUSTL.MACH.NES	1	No Quantity							110408			0
S3	2000	2000	2000	2	0	2	Export	562	Niger	NER	466	Mali	MLI								74	GENERAL INDUSTL.MACH.NES	1	No Quantity							1739			0
S3	2000	2000	2000	2	0	2	Export	562	Niger	NER	566	Nigeria	NGA								74	GENERAL INDUSTL.MACH.NES	1	No Quantity							10818			0
S3	2000	2000	2000	2	0	2	Export	562	Niger	NER	686	Senegal	SEN								74	GENERAL INDUSTL.MACH.NES	1	No Quantity							1180			0
S3	2000	2000	2000	2	0	2	Export	562	Niger	NER	768	Togo	TGO								74	GENERAL INDUSTL.MACH.NES	1	No Quantity							37968			0
S3	2000	2000	2000	2	0	2	Export	562	Niger	NER	818	Egypt	EGY								74	GENERAL INDUSTL.MACH.NES	1	No Quantity							7088			0
S3	2000	2000	2000	2	0	2	Export	562	Niger	NER	826	United Kingdom	GBR								74	GENERAL INDUSTL.MACH.NES	1	No Quantity							4869			0
S3	2000	2000	2000	2	0	2	Export	562	Niger	NER	842	USA	USA								74	GENERAL INDUSTL.MACH.NES	1	No Quantity							1115			0
S3	2000	2000	2000	2	0	2	Export	562	Niger	NER	854	Burkina Faso	BFA								74	GENERAL INDUSTL.MACH.NES	1	No Quantity							4152			0
S3	2000	2000	2000	2	0	2	Export	566	Nigeria	NGA	0	World	WLD								74	GENERAL INDUSTL.MACH.NES	1	No Quantity							1740835			0
S3	2000	2000	2000	2	0	2	Export	566	Nigeria	NGA	120	Cameroon	CMR								74	GENERAL INDUSTL.MACH.NES	1	No Quantity							483			0
S3	2000	2000	2000	2	0	2	Export	566	Nigeria	NGA	251	France	FRA								74	GENERAL INDUSTL.MACH.NES	1	No Quantity							1385409			0
S3	2000	2000	2000	2	0	2	Export	566	Nigeria	NGA	276	Germany	DEU								74	GENERAL INDUSTL.MACH.NES	1	No Quantity							5874			0
S3	2000	2000	2000	2	0	2	Export	566	Nigeria	NGA	384	Côte d'Ivoire	CIV								74	GENERAL INDUSTL.MACH.NES	1	No Quantity							8400			0
S3	2000	2000	2000	2	0	2	Export	566	Nigeria	NGA	528	Netherlands	NLD								74	GENERAL INDUSTL.MACH.NES	1	No Quantity							2104			0
S3	2000	2000	2000	2	0	2	Export	566	Nigeria	NGA	784	United Arab Emirates	ARE								74	GENERAL INDUSTL.MACH.NES	1	No Quantity							206544			0
S3	2000	2000	2000	2	0	2	Export	566	Nigeria	NGA	826	United Kingdom	GBR								74	GENERAL INDUSTL.MACH.NES	1	No Quantity							83734			0
S3	2000	2000	2000	2	0	2	Export	566	Nigeria	NGA	842	USA	USA								74	GENERAL INDUSTL.MACH.NES	1	No Quantity							48288			0
S3	2000	2000	2000	2	0	2	Export	562	Niger	NER	0	World	WLD								75	OFFICE MACHINES,ADP MACH	1	No Quantity							36654			0
S3	2000	2000	2000	2	0	2	Export	562	Niger	NER	124	Canada	CAN								75	OFFICE MACHINES,ADP MACH	1	No Quantity							3767			0
S3	2000	2000	2000	2	0	2	Export	562	Niger	NER	204	Benin	BEN								75	OFFICE MACHINES,ADP MACH	1	No Quantity							2127			0
S3	2000	2000	2000	2	0	2	Export	562	Niger	NER	208	Denmark	DNK								75	OFFICE MACHINES,ADP MACH	1	No Quantity							633			0
S3	2000	2000	2000	2	0	2	Export	562	Niger	NER	251	France	FRA								75	OFFICE MACHINES,ADP MACH	1	No Quantity							12431			0
S3	2000	2000	2000	2	0	2	Export	562	Niger	NER	276	Germany	DEU								75	OFFICE MACHINES,ADP MACH	1	No Quantity							1699			0
S3	2000	2000	2000	2	0	2	Export	562	Niger	NER	288	Ghana	GHA								75	OFFICE MACHINES,ADP MACH	1	No Quantity							1407			0
S3	2000	2000	2000	2	0	2	Export	562	Niger	NER	324	Guinea	GIN								75	OFFICE MACHINES,ADP MACH	1	No Quantity							704			0
S3	2000	2000	2000	2	0	2	Export	562	Niger	NER	372	Ireland	IRL								75	OFFICE MACHINES,ADP MACH	1	No Quantity							2120			0
S3	2000	2000	2000	2	0	2	Export	562	Niger	NER	384	Côte d'Ivoire	CIV								75	OFFICE MACHINES,ADP MACH	1	No Quantity							472			0
S3	2000	2000	2000	2	0	2	Export	562	Niger	NER	392	Japan	JPN								75	OFFICE MACHINES,ADP MACH	1	No Quantity							71			0
S3	2000	2000	2000	2	0	2	Export	562	Niger	NER	466	Mali	MLI								75	OFFICE MACHINES,ADP MACH	1	No Quantity							1616			0
S3	2000	2000	2000	2	0	2	Export	562	Niger	NER	566	Nigeria	NGA								75	OFFICE MACHINES,ADP MACH	1	No Quantity							1191			0
S3	2000	2000	2000	2	0	2	Export	562	Niger	NER	686	Senegal	SEN								75	OFFICE MACHINES,ADP MACH	1	No Quantity							1140			0
S3	2000	2000	2000	2	0	2	Export	562	Niger	NER	826	United Kingdom	GBR								75	OFFICE MACHINES,ADP MACH	1	No Quantity							6419			0
S3	2000	2000	2000	2	0	2	Export	562	Niger	NER	842	USA	USA								75	OFFICE MACHINES,ADP MACH	1	No Quantity							141			0
S3	2000	2000	2000	2	0	2	Export	562	Niger	NER	899	Areas, nes									75	OFFICE MACHINES,ADP MACH	1	No Quantity							716			0
S3	2000	2000	2000	2	0	2	Export	566	Nigeria	NGA	0	World	WLD								75	OFFICE MACHINES,ADP MACH	1	No Quantity							78217			0
S3	2000	2000	2000	2	0	2	Export	566	Nigeria	NGA	36	Australia	AUS								75	OFFICE MACHINES,ADP MACH	1	No Quantity							78217			0
S3	2000	2000	2000	2	0	2	Export	562	Niger	NER	0	World	WLD								76	TELECOMM.SOUND EQUIP ETC	1	No Quantity							159717			0
S3	2000	2000	2000	2	0	2	Export	562	Niger	NER	124	Canada	CAN								76	TELECOMM.SOUND EQUIP ETC	1	No Quantity							45404			0
S3	2000	2000	2000	2	0	2	Export	562	Niger	NER	148	Chad	TCD								76	TELECOMM.SOUND EQUIP ETC	1	No Quantity							4935			0
S3	2000	2000	2000	2	0	2	Export	562	Niger	NER	204	Benin	BEN								76	TELECOMM.SOUND EQUIP ETC	1	No Quantity							7706			0
S3	2000	2000	2000	2	0	2	Export	562	Niger	NER	251	France	FRA								76	TELECOMM.SOUND EQUIP ETC	1	No Quantity							38069			0
S3	2000	2000	2000	2	0	2	Export	562	Niger	NER	276	Germany	DEU								76	TELECOMM.SOUND EQUIP ETC	1	No Quantity							4394			0
S3	2000	2000	2000	2	0	2	Export	562	Niger	NER	324	Guinea	GIN								76	TELECOMM.SOUND EQUIP ETC	1	No Quantity							985			0
S3	2000	2000	2000	2	0	2	Export	562	Niger	NER	384	Côte d'Ivoire	CIV								76	TELECOMM.SOUND EQUIP ETC	1	No Quantity							956			0
S3	2000	2000	2000	2	0	2	Export	562	Niger	NER	466	Mali	MLI								76	TELECOMM.SOUND EQUIP ETC	1	No Quantity							270			0
S3	2000	2000	2000	2	0	2	Export	562	Niger	NER	566	Nigeria	NGA								76	TELECOMM.SOUND EQUIP ETC	1	No Quantity							7868			0
S3	2000	2000	2000	2	0	2	Export	562	Niger	NER	686	Senegal	SEN								76	TELECOMM.SOUND EQUIP ETC	1	No Quantity							7820			0
S3	2000	2000	2000	2	0	2	Export	562	Niger	NER	818	Egypt	EGY								76	TELECOMM.SOUND EQUIP ETC	1	No Quantity							203			0
S3	2000	2000	2000	2	0	2	Export	562	Niger	NER	842	USA	USA								76	TELECOMM.SOUND EQUIP ETC	1	No Quantity							27048			0
S3	2000	2000	2000	2	0	2	Export	562	Niger	NER	899	Areas, nes									76	TELECOMM.SOUND EQUIP ETC	1	No Quantity							14061			0
S3	2000	2000	2000	2	0	2	Export	566	Nigeria	NGA	0	World	WLD								76	TELECOMM.SOUND EQUIP ETC	1	No Quantity							2551			0
S3	2000	2000	2000	2	0	2	Export	566	Nigeria	NGA	204	Benin	BEN								76	TELECOMM.SOUND EQUIP ETC	1	No Quantity							2426			0
S3	2000	2000	2000	2	0	2	Export	566	Nigeria	NGA	826	United Kingdom	GBR								76	TELECOMM.SOUND EQUIP ETC	1	No Quantity							125			0
S3	2000	2000	2000	2	0	2	Export	562	Niger	NER	0	World	WLD								77	ELEC MCH APPAR,PARTS,NES	1	No Quantity							94696			0
S3	2000	2000	2000	2	0	2	Export	562	Niger	NER	120	Cameroon	CMR								77	ELEC MCH APPAR,PARTS,NES	1	No Quantity							1752			0
S3	2000	2000	2000	2	0	2	Export	562	Niger	NER	124	Canada	CAN								77	ELEC MCH APPAR,PARTS,NES	1	No Quantity							13804			0
S3	2000	2000	2000	2	0	2	Export	562	Niger	NER	148	Chad	TCD								77	ELEC MCH APPAR,PARTS,NES	1	No Quantity							11422			0
S3	2000	2000	2000	2	0	2	Export	562	Niger	NER	204	Benin	BEN								77	ELEC MCH APPAR,PARTS,NES	1	No Quantity							7103			0
S3	2000	2000	2000	2	0	2	Export	562	Niger	NER	251	France	FRA								77	ELEC MCH APPAR,PARTS,NES	1	No Quantity							13352			0
S3	2000	2000	2000	2	0	2	Export	562	Niger	NER	276	Germany	DEU								77	ELEC MCH APPAR,PARTS,NES	1	No Quantity							382			0
S3	2000	2000	2000	2	0	2	Export	562	Niger	NER	324	Guinea	GIN								77	ELEC MCH APPAR,PARTS,NES	1	No Quantity							74			0
S3	2000	2000	2000	2	0	2	Export	562	Niger	NER	384	Côte d'Ivoire	CIV								77	ELEC MCH APPAR,PARTS,NES	1	No Quantity							211			0
S3	2000	2000	2000	2	0	2	Export	562	Niger	NER	392	Japan	JPN								77	ELEC MCH APPAR,PARTS,NES	1	No Quantity							730			0
S3	2000	2000	2000	2	0	2	Export	562	Niger	NER	466	Mali	MLI								77	ELEC MCH APPAR,PARTS,NES	1	No Quantity							69			0
S3	2000	2000	2000	2	0	2	Export	562	Niger	NER	566	Nigeria	NGA								77	ELEC MCH APPAR,PARTS,NES	1	No Quantity							29939			0
S3	2000	2000	2000	2	0	2	Export	562	Niger	NER	686	Senegal	SEN								77	ELEC MCH APPAR,PARTS,NES	1	No Quantity							8730			0
S3	2000	2000	2000	2	0	2	Export	562	Niger	NER	818	Egypt	EGY								77	ELEC MCH APPAR,PARTS,NES	1	No Quantity							2446			0
S3	2000	2000	2000	2	0	2	Export	562	Niger	NER	842	USA	USA								77	ELEC MCH APPAR,PARTS,NES	1	No Quantity							4683			0
S3	2000	2000	2000	2	0	2	Export	566	Nigeria	NGA	0	World	WLD								77	ELEC MCH APPAR,PARTS,NES	1	No Quantity							155922			0
S3	2000	2000	2000	2	0	2	Export	566	Nigeria	NGA	56	Belgium	BEL								77	ELEC MCH APPAR,PARTS,NES	1	No Quantity							3197			0
S3	2000	2000	2000	2	0	2	Export	566	Nigeria	NGA	204	Benin	BEN								77	ELEC MCH APPAR,PARTS,NES	1	No Quantity							27619			0
S3	2000	2000	2000	2	0	2	Export	566	Nigeria	NGA	381	Italy	ITA								77	ELEC MCH APPAR,PARTS,NES	1	No Quantity							49036			0
S3	2000	2000	2000	2	0	2	Export	566	Nigeria	NGA	579	Norway	NOR								77	ELEC MCH APPAR,PARTS,NES	1	No Quantity							20684			0
S3	2000	2000	2000	2	0	2	Export	566	Nigeria	NGA	752	Sweden	SWE								77	ELEC MCH APPAR,PARTS,NES	1	No Quantity							24562			0
S3	2000	2000	2000	2	0	2	Export	566	Nigeria	NGA	826	United Kingdom	GBR								77	ELEC MCH APPAR,PARTS,NES	1	No Quantity							25828			0
S3	2000	2000	2000	2	0	2	Export	566	Nigeria	NGA	842	USA	USA								77	ELEC MCH APPAR,PARTS,NES	1	No Quantity							4996			0
S3	2000	2000	2000	2	0	2	Export	562	Niger	NER	0	World	WLD								78	ROAD VEHICLES	1	No Quantity							2238756			0
S3	2000	2000	2000	2	0	2	Export	562	Niger	NER	12	Algeria	DZA								78	ROAD VEHICLES	1	No Quantity							190			0
S3	2000	2000	2000	2	0	2	Export	562	Niger	NER	124	Canada	CAN								78	ROAD VEHICLES	1	No Quantity							18154			0
S3	2000	2000	2000	2	0	2	Export	562	Niger	NER	140	Central African Rep.	CAF								78	ROAD VEHICLES	1	No Quantity							704			0
S3	2000	2000	2000	2	0	2	Export	562	Niger	NER	148	Chad	TCD								78	ROAD VEHICLES	1	No Quantity							4701			0
S3	2000	2000	2000	2	0	2	Export	562	Niger	NER	204	Benin	BEN								78	ROAD VEHICLES	1	No Quantity							83374			0
S3	2000	2000	2000	2	0	2	Export	562	Niger	NER	251	France	FRA								78	ROAD VEHICLES	1	No Quantity							654193			0
S3	2000	2000	2000	2	0	2	Export	562	Niger	NER	276	Germany	DEU								78	ROAD VEHICLES	1	No Quantity							34575			0
S3	2000	2000	2000	2	0	2	Export	562	Niger	NER	324	Guinea	GIN								78	ROAD VEHICLES	1	No Quantity							4282			0
S3	2000	2000	2000	2	0	2	Export	562	Niger	NER	381	Italy	ITA								78	ROAD VEHICLES	1	No Quantity							10725			0
S3	2000	2000	2000	2	0	2	Export	562	Niger	NER	384	Côte d'Ivoire	CIV								78	ROAD VEHICLES	1	No Quantity							197			0
S3	2000	2000	2000	2	0	2	Export	562	Niger	NER	392	Japan	JPN								78	ROAD VEHICLES	1	No Quantity							781308			0
S3	2000	2000	2000	2	0	2	Export	562	Niger	NER	466	Mali	MLI								78	ROAD VEHICLES	1	No Quantity							41432			0
S3	2000	2000	2000	2	0	2	Export	562	Niger	NER	528	Netherlands	NLD								78	ROAD VEHICLES	1	No Quantity							8515			0
S3	2000	2000	2000	2	0	2	Export	562	Niger	NER	566	Nigeria	NGA								78	ROAD VEHICLES	1	No Quantity							76284			0
S3	2000	2000	2000	2	0	2	Export	562	Niger	NER	624	Guinea-Bissau	GNB								78	ROAD VEHICLES	1	No Quantity							29572			0
S3	2000	2000	2000	2	0	2	Export	562	Niger	NER	686	Senegal	SEN								78	ROAD VEHICLES	1	No Quantity							7429			0
S3	2000	2000	2000	2	0	2	Export	562	Niger	NER	752	Sweden	SWE								78	ROAD VEHICLES	1	No Quantity							9148			0
S3	2000	2000	2000	2	0	2	Export	562	Niger	NER	768	Togo	TGO								78	ROAD VEHICLES	1	No Quantity							118698			0
S3	2000	2000	2000	2	0	2	Export	562	Niger	NER	826	United Kingdom	GBR								78	ROAD VEHICLES	1	No Quantity							6238			0
S3	2000	2000	2000	2	0	2	Export	562	Niger	NER	842	USA	USA								78	ROAD VEHICLES	1	No Quantity							346336			0
S3	2000	2000	2000	2	0	2	Export	562	Niger	NER	854	Burkina Faso	BFA								78	ROAD VEHICLES	1	No Quantity							2702			0
S3	2000	2000	2000	2	0	2	Export	566	Nigeria	NGA	0	World	WLD								78	ROAD VEHICLES	1	No Quantity							1922146			0
S3	2000	2000	2000	2	0	2	Export	566	Nigeria	NGA	56	Belgium	BEL								78	ROAD VEHICLES	1	No Quantity							145			0
S3	2000	2000	2000	2	0	2	Export	566	Nigeria	NGA	156	China	CHN								78	ROAD VEHICLES	1	No Quantity							215918			0
S3	2000	2000	2000	2	0	2	Export	566	Nigeria	NGA	204	Benin	BEN								78	ROAD VEHICLES	1	No Quantity							37485			0
S3	2000	2000	2000	2	0	2	Export	566	Nigeria	NGA	288	Ghana	GHA								78	ROAD VEHICLES	1	No Quantity							114762			0
S3	2000	2000	2000	2	0	2	Export	566	Nigeria	NGA	381	Italy	ITA								78	ROAD VEHICLES	1	No Quantity							1540046			0
S3	2000	2000	2000	2	0	2	Export	566	Nigeria	NGA	842	USA	USA								78	ROAD VEHICLES	1	No Quantity							13789			0
S3	2000	2000	2000	2	0	2	Export	562	Niger	NER	0	World	WLD								79	OTHR.TRANSPORT EQUIPMENT	1	No Quantity							506502			0
S3	2000	2000	2000	2	0	2	Export	562	Niger	NER	56	Belgium	BEL								79	OTHR.TRANSPORT EQUIPMENT	1	No Quantity							1657			0
S3	2000	2000	2000	2	0	2	Export	562	Niger	NER	148	Chad	TCD								79	OTHR.TRANSPORT EQUIPMENT	1	No Quantity							11776			0
S3	2000	2000	2000	2	0	2	Export	562	Niger	NER	251	France	FRA								79	OTHR.TRANSPORT EQUIPMENT	1	No Quantity							34730			0
S3	2000	2000	2000	2	0	2	Export	562	Niger	NER	554	New Zealand	NZL								79	OTHR.TRANSPORT EQUIPMENT	1	No Quantity							351850			0
S3	2000	2000	2000	2	0	2	Export	562	Niger	NER	566	Nigeria	NGA								79	OTHR.TRANSPORT EQUIPMENT	1	No Quantity							493			0
S3	2000	2000	2000	2	0	2	Export	562	Niger	NER	842	USA	USA								79	OTHR.TRANSPORT EQUIPMENT	1	No Quantity							105996			0
S3	2000	2000	2000	2	0	2	Export	566	Nigeria	NGA	0	World	WLD								79	OTHR.TRANSPORT EQUIPMENT	1	No Quantity							17611462			0
S3	2000	2000	2000	2	0	2	Export	566	Nigeria	NGA	24	Angola	AGO								79	OTHR.TRANSPORT EQUIPMENT	1	No Quantity							144819			0
S3	2000	2000	2000	2	0	2	Export	566	Nigeria	NGA	120	Cameroon	CMR								79	OTHR.TRANSPORT EQUIPMENT	1	No Quantity							326194			0
S3	2000	2000	2000	2	0	2	Export	566	Nigeria	NGA	251	France	FRA								79	OTHR.TRANSPORT EQUIPMENT	1	No Quantity							84968			0
S3	2000	2000	2000	2	0	2	Export	566	Nigeria	NGA	266	Gabon	GAB								79	OTHR.TRANSPORT EQUIPMENT	1	No Quantity							3135			0
S3	2000	2000	2000	2	0	2	Export	566	Nigeria	NGA	528	Netherlands	NLD								79	OTHR.TRANSPORT EQUIPMENT	1	No Quantity							466681			0
S3	2000	2000	2000	2	0	2	Export	566	Nigeria	NGA	579	Norway	NOR								79	OTHR.TRANSPORT EQUIPMENT	1	No Quantity							4510885			0
S3	2000	2000	2000	2	0	2	Export	566	Nigeria	NGA	826	United Kingdom	GBR								79	OTHR.TRANSPORT EQUIPMENT	1	No Quantity							1876710			0
S3	2000	2000	2000	2	0	2	Export	566	Nigeria	NGA	842	USA	USA								79	OTHR.TRANSPORT EQUIPMENT	1	No Quantity							10198071			0
S3	2000	2000	2000	2	0	2	Export	562	Niger	NER	0	World	WLD								81	PREFAB BUILDGS,FTTNG ETC	1	No Quantity							44678			0
S3	2000	2000	2000	2	0	2	Export	562	Niger	NER	148	Chad	TCD								81	PREFAB BUILDGS,FTTNG ETC	1	No Quantity							1455			0
S3	2000	2000	2000	2	0	2	Export	562	Niger	NER	204	Benin	BEN								81	PREFAB BUILDGS,FTTNG ETC	1	No Quantity							6327			0
S3	2000	2000	2000	2	0	2	Export	562	Niger	NER	392	Japan	JPN								81	PREFAB BUILDGS,FTTNG ETC	1	No Quantity							28913			0
S3	2000	2000	2000	2	0	2	Export	562	Niger	NER	566	Nigeria	NGA								81	PREFAB BUILDGS,FTTNG ETC	1	No Quantity							5252			0
S3	2000	2000	2000	2	0	2	Export	562	Niger	NER	686	Senegal	SEN								81	PREFAB BUILDGS,FTTNG ETC	1	No Quantity							101			0
S3	2000	2000	2000	2	0	2	Export	562	Niger	NER	768	Togo	TGO								81	PREFAB BUILDGS,FTTNG ETC	1	No Quantity							1119			0
S3	2000	2000	2000	2	0	2	Export	562	Niger	NER	854	Burkina Faso	BFA								81	PREFAB BUILDGS,FTTNG ETC	1	No Quantity							1510			0
S3	2000	2000	2000	2	0	2	Export	566	Nigeria	NGA	0	World	WLD								81	PREFAB BUILDGS,FTTNG ETC	1	No Quantity							26448			0
S3	2000	2000	2000	2	0	2	Export	566	Nigeria	NGA	120	Cameroon	CMR								81	PREFAB BUILDGS,FTTNG ETC	1	No Quantity							170			0
S3	2000	2000	2000	2	0	2	Export	566	Nigeria	NGA	528	Netherlands	NLD								81	PREFAB BUILDGS,FTTNG ETC	1	No Quantity							12409			0
S3	2000	2000	2000	2	0	2	Export	566	Nigeria	NGA	826	United Kingdom	GBR								81	PREFAB BUILDGS,FTTNG ETC	1	No Quantity							7918			0
S3	2000	2000	2000	2	0	2	Export	566	Nigeria	NGA	842	USA	USA								81	PREFAB BUILDGS,FTTNG ETC	1	No Quantity							5951			0
S3	2000	2000	2000	2	0	2	Export	562	Niger	NER	0	World	WLD								82	FURNITURE,BEDDING,ETC.	1	No Quantity							171339			0
S3	2000	2000	2000	2	0	2	Export	562	Niger	NER	148	Chad	TCD								82	FURNITURE,BEDDING,ETC.	1	No Quantity							56			0
S3	2000	2000	2000	2	0	2	Export	562	Niger	NER	204	Benin	BEN								82	FURNITURE,BEDDING,ETC.	1	No Quantity							78815			0
S3	2000	2000	2000	2	0	2	Export	562	Niger	NER	276	Germany	DEU								82	FURNITURE,BEDDING,ETC.	1	No Quantity							281			0
S3	2000	2000	2000	2	0	2	Export	562	Niger	NER	392	Japan	JPN								82	FURNITURE,BEDDING,ETC.	1	No Quantity							56			0
S3	2000	2000	2000	2	0	2	Export	562	Niger	NER	466	Mali	MLI								82	FURNITURE,BEDDING,ETC.	1	No Quantity							5919			0
S3	2000	2000	2000	2	0	2	Export	562	Niger	NER	566	Nigeria	NGA								82	FURNITURE,BEDDING,ETC.	1	No Quantity							2101			0
S3	2000	2000	2000	2	0	2	Export	562	Niger	NER	854	Burkina Faso	BFA								82	FURNITURE,BEDDING,ETC.	1	No Quantity							84111			0
S3	2000	2000	2000	2	0	2	Export	566	Nigeria	NGA	0	World	WLD								82	FURNITURE,BEDDING,ETC.	1	No Quantity							207582			0
S3	2000	2000	2000	2	0	2	Export	566	Nigeria	NGA	276	Germany	DEU								82	FURNITURE,BEDDING,ETC.	1	No Quantity							22867			0
S3	2000	2000	2000	2	0	2	Export	566	Nigeria	NGA	490	Other Asia, nes									82	FURNITURE,BEDDING,ETC.	1	No Quantity							70568			0
S3	2000	2000	2000	2	0	2	Export	566	Nigeria	NGA	842	USA	USA								82	FURNITURE,BEDDING,ETC.	1	No Quantity							114148			0
S3	2000	2000	2000	2	0	2	Export	562	Niger	NER	0	World	WLD								83	TRAVEL GOODS,HANDBGS ETC	1	No Quantity							17258			0
S3	2000	2000	2000	2	0	2	Export	562	Niger	NER	204	Benin	BEN								83	TRAVEL GOODS,HANDBGS ETC	1	No Quantity							460			0
S3	2000	2000	2000	2	0	2	Export	562	Niger	NER	251	France	FRA								83	TRAVEL GOODS,HANDBGS ETC	1	No Quantity							3218			0
S3	2000	2000	2000	2	0	2	Export	562	Niger	NER	276	Germany	DEU								83	TRAVEL GOODS,HANDBGS ETC	1	No Quantity							3515			0
S3	2000	2000	2000	2	0	2	Export	562	Niger	NER	504	Morocco	MAR								83	TRAVEL GOODS,HANDBGS ETC	1	No Quantity							281			0
S3	2000	2000	2000	2	0	2	Export	562	Niger	NER	528	Netherlands	NLD								83	TRAVEL GOODS,HANDBGS ETC	1	No Quantity							3385			0
S3	2000	2000	2000	2	0	2	Export	562	Niger	NER	566	Nigeria	NGA								83	TRAVEL GOODS,HANDBGS ETC	1	No Quantity							3299			0
S3	2000	2000	2000	2	0	2	Export	562	Niger	NER	686	Senegal	SEN								83	TRAVEL GOODS,HANDBGS ETC	1	No Quantity							925			0
S3	2000	2000	2000	2	0	2	Export	562	Niger	NER	710	South Africa	ZAF								83	TRAVEL GOODS,HANDBGS ETC	1	No Quantity							359			0
S3	2000	2000	2000	2	0	2	Export	562	Niger	NER	842	USA	USA								83	TRAVEL GOODS,HANDBGS ETC	1	No Quantity							1816			0
S3	2000	2000	2000	2	0	2	Export	566	Nigeria	NGA	0	World	WLD								83	TRAVEL GOODS,HANDBGS ETC	1	No Quantity							32802			0
S3	2000	2000	2000	2	0	2	Export	566	Nigeria	NGA	56	Belgium	BEL								83	TRAVEL GOODS,HANDBGS ETC	1	No Quantity							283			0
S3	2000	2000	2000	2	0	2	Export	566	Nigeria	NGA	768	Togo	TGO								83	TRAVEL GOODS,HANDBGS ETC	1	No Quantity							32519			0
S3	2000	2000	2000	2	0	2	Export	562	Niger	NER	0	World	WLD								84	CLOTHING AND ACCESSORIES	1	No Quantity							60637			0
S3	2000	2000	2000	2	0	2	Export	562	Niger	NER	148	Chad	TCD								84	CLOTHING AND ACCESSORIES	1	No Quantity							3728			0
S3	2000	2000	2000	2	0	2	Export	562	Niger	NER	156	China	CHN								84	CLOTHING AND ACCESSORIES	1	No Quantity							2696			0
S3	2000	2000	2000	2	0	2	Export	562	Niger	NER	204	Benin	BEN								84	CLOTHING AND ACCESSORIES	1	No Quantity							6820			0
S3	2000	2000	2000	2	0	2	Export	562	Niger	NER	251	France	FRA								84	CLOTHING AND ACCESSORIES	1	No Quantity							810			0
S3	2000	2000	2000	2	0	2	Export	562	Niger	NER	276	Germany	DEU								84	CLOTHING AND ACCESSORIES	1	No Quantity							221			0
S3	2000	2000	2000	2	0	2	Export	562	Niger	NER	288	Ghana	GHA								84	CLOTHING AND ACCESSORIES	1	No Quantity							2829			0
S3	2000	2000	2000	2	0	2	Export	562	Niger	NER	384	Côte d'Ivoire	CIV								84	CLOTHING AND ACCESSORIES	1	No Quantity							6627			0
S3	2000	2000	2000	2	0	2	Export	562	Niger	NER	392	Japan	JPN								84	CLOTHING AND ACCESSORIES	1	No Quantity							80			0
S3	2000	2000	2000	2	0	2	Export	562	Niger	NER	466	Mali	MLI								84	CLOTHING AND ACCESSORIES	1	No Quantity							51			0
S3	2000	2000	2000	2	0	2	Export	562	Niger	NER	566	Nigeria	NGA								84	CLOTHING AND ACCESSORIES	1	No Quantity							23791			0
S3	2000	2000	2000	2	0	2	Export	562	Niger	NER	586	Pakistan	PAK								84	CLOTHING AND ACCESSORIES	1	No Quantity							9852			0
S3	2000	2000	2000	2	0	2	Export	562	Niger	NER	686	Senegal	SEN								84	CLOTHING AND ACCESSORIES	1	No Quantity							47			0
S3	2000	2000	2000	2	0	2	Export	562	Niger	NER	842	USA	USA								84	CLOTHING AND ACCESSORIES	1	No Quantity							2907			0
S3	2000	2000	2000	2	0	2	Export	562	Niger	NER	899	Areas, nes									84	CLOTHING AND ACCESSORIES	1	No Quantity							178			0
S3	2000	2000	2000	2	0	2	Export	566	Nigeria	NGA	0	World	WLD								84	CLOTHING AND ACCESSORIES	1	No Quantity							109040			0
S3	2000	2000	2000	2	0	2	Export	566	Nigeria	NGA	204	Benin	BEN								84	CLOTHING AND ACCESSORIES	1	No Quantity							479			0
S3	2000	2000	2000	2	0	2	Export	566	Nigeria	NGA	251	France	FRA								84	CLOTHING AND ACCESSORIES	1	No Quantity							1083			0
S3	2000	2000	2000	2	0	2	Export	566	Nigeria	NGA	276	Germany	DEU								84	CLOTHING AND ACCESSORIES	1	No Quantity							490			0
S3	2000	2000	2000	2	0	2	Export	566	Nigeria	NGA	381	Italy	ITA								84	CLOTHING AND ACCESSORIES	1	No Quantity							55913			0
S3	2000	2000	2000	2	0	2	Export	566	Nigeria	NGA	826	United Kingdom	GBR								84	CLOTHING AND ACCESSORIES	1	No Quantity							49132			0
S3	2000	2000	2000	2	0	2	Export	566	Nigeria	NGA	842	USA	USA								84	CLOTHING AND ACCESSORIES	1	No Quantity							1942			0
S3	2000	2000	2000	2	0	2	Export	562	Niger	NER	0	World	WLD								85	FOOTWEAR	1	No Quantity							190843			0
S3	2000	2000	2000	2	0	2	Export	562	Niger	NER	12	Algeria	DZA								85	FOOTWEAR	1	No Quantity							176			0
S3	2000	2000	2000	2	0	2	Export	562	Niger	NER	148	Chad	TCD								85	FOOTWEAR	1	No Quantity							40816			0
S3	2000	2000	2000	2	0	2	Export	562	Niger	NER	204	Benin	BEN								85	FOOTWEAR	1	No Quantity							27231			0
S3	2000	2000	2000	2	0	2	Export	562	Niger	NER	392	Japan	JPN								85	FOOTWEAR	1	No Quantity							84			0
S3	2000	2000	2000	2	0	2	Export	562	Niger	NER	466	Mali	MLI								85	FOOTWEAR	1	No Quantity							14			0
S3	2000	2000	2000	2	0	2	Export	562	Niger	NER	566	Nigeria	NGA								85	FOOTWEAR	1	No Quantity							122521			0
S3	2000	2000	2000	2	0	2	Export	566	Nigeria	NGA	0	World	WLD								85	FOOTWEAR	1	No Quantity							1272984			0
S3	2000	2000	2000	2	0	2	Export	566	Nigeria	NGA	56	Belgium	BEL								85	FOOTWEAR	1	No Quantity							63			0
S3	2000	2000	2000	2	0	2	Export	566	Nigeria	NGA	120	Cameroon	CMR								85	FOOTWEAR	1	No Quantity							1869			0
S3	2000	2000	2000	2	0	2	Export	566	Nigeria	NGA	148	Chad	TCD								85	FOOTWEAR	1	No Quantity							191199			0
S3	2000	2000	2000	2	0	2	Export	566	Nigeria	NGA	204	Benin	BEN								85	FOOTWEAR	1	No Quantity							8800			0
S3	2000	2000	2000	2	0	2	Export	566	Nigeria	NGA	288	Ghana	GHA								85	FOOTWEAR	1	No Quantity							1044310			0
S3	2000	2000	2000	2	0	2	Export	566	Nigeria	NGA	842	USA	USA								85	FOOTWEAR	1	No Quantity							26743			0
S3	2000	2000	2000	2	0	2	Export	562	Niger	NER	0	World	WLD								87	SCIENTIFIC EQUIPMENT NES	1	No Quantity							323236			0
S3	2000	2000	2000	2	0	2	Export	562	Niger	NER	124	Canada	CAN								87	SCIENTIFIC EQUIPMENT NES	1	No Quantity							15380			0
S3	2000	2000	2000	2	0	2	Export	562	Niger	NER	204	Benin	BEN								87	SCIENTIFIC EQUIPMENT NES	1	No Quantity							904			0
S3	2000	2000	2000	2	0	2	Export	562	Niger	NER	251	France	FRA								87	SCIENTIFIC EQUIPMENT NES	1	No Quantity							62367			0
S3	2000	2000	2000	2	0	2	Export	562	Niger	NER	266	Gabon	GAB								87	SCIENTIFIC EQUIPMENT NES	1	No Quantity							6427			0
S3	2000	2000	2000	2	0	2	Export	562	Niger	NER	276	Germany	DEU								87	SCIENTIFIC EQUIPMENT NES	1	No Quantity							4054			0
S3	2000	2000	2000	2	0	2	Export	562	Niger	NER	392	Japan	JPN								87	SCIENTIFIC EQUIPMENT NES	1	No Quantity							4066			0
S3	2000	2000	2000	2	0	2	Export	562	Niger	NER	528	Netherlands	NLD								87	SCIENTIFIC EQUIPMENT NES	1	No Quantity							8278			0
S3	2000	2000	2000	2	0	2	Export	562	Niger	NER	566	Nigeria	NGA								87	SCIENTIFIC EQUIPMENT NES	1	No Quantity							6883			0
S3	2000	2000	2000	2	0	2	Export	562	Niger	NER	686	Senegal	SEN								87	SCIENTIFIC EQUIPMENT NES	1	No Quantity							19752			0
S3	2000	2000	2000	2	0	2	Export	562	Niger	NER	818	Egypt	EGY								87	SCIENTIFIC EQUIPMENT NES	1	No Quantity							90019			0
S3	2000	2000	2000	2	0	2	Export	562	Niger	NER	842	USA	USA								87	SCIENTIFIC EQUIPMENT NES	1	No Quantity							85103			0
S3	2000	2000	2000	2	0	2	Export	562	Niger	NER	854	Burkina Faso	BFA								87	SCIENTIFIC EQUIPMENT NES	1	No Quantity							20004			0
S3	2000	2000	2000	2	0	2	Export	566	Nigeria	NGA	0	World	WLD								87	SCIENTIFIC EQUIPMENT NES	1	No Quantity							244485			0
S3	2000	2000	2000	2	0	2	Export	566	Nigeria	NGA	251	France	FRA								87	SCIENTIFIC EQUIPMENT NES	1	No Quantity							241433			0
S3	2000	2000	2000	2	0	2	Export	566	Nigeria	NGA	842	USA	USA								87	SCIENTIFIC EQUIPMENT NES	1	No Quantity							3052			0
S3	2000	2000	2000	2	0	2	Export	562	Niger	NER	0	World	WLD								88	PHOTO.APPARAT.NES;CLOCKS	1	No Quantity							25438			0
S3	2000	2000	2000	2	0	2	Export	562	Niger	NER	204	Benin	BEN								88	PHOTO.APPARAT.NES;CLOCKS	1	No Quantity							2155			0
S3	2000	2000	2000	2	0	2	Export	562	Niger	NER	251	France	FRA								88	PHOTO.APPARAT.NES;CLOCKS	1	No Quantity							17041			0
S3	2000	2000	2000	2	0	2	Export	562	Niger	NER	276	Germany	DEU								88	PHOTO.APPARAT.NES;CLOCKS	1	No Quantity							2410			0
S3	2000	2000	2000	2	0	2	Export	562	Niger	NER	566	Nigeria	NGA								88	PHOTO.APPARAT.NES;CLOCKS	1	No Quantity							1679			0
S3	2000	2000	2000	2	0	2	Export	562	Niger	NER	686	Senegal	SEN								88	PHOTO.APPARAT.NES;CLOCKS	1	No Quantity							68			0
S3	2000	2000	2000	2	0	2	Export	562	Niger	NER	842	USA	USA								88	PHOTO.APPARAT.NES;CLOCKS	1	No Quantity							58			0
S3	2000	2000	2000	2	0	2	Export	562	Niger	NER	899	Areas, nes									88	PHOTO.APPARAT.NES;CLOCKS	1	No Quantity							2027			0
S3	2000	2000	2000	2	0	2	Export	562	Niger	NER	0	World	WLD								89	MISC MANUFCTRD GOODS NES	1	No Quantity							200373			0
S3	2000	2000	2000	2	0	2	Export	562	Niger	NER	12	Algeria	DZA								89	MISC MANUFCTRD GOODS NES	1	No Quantity							14			0
S3	2000	2000	2000	2	0	2	Export	562	Niger	NER	56	Belgium	BEL								89	MISC MANUFCTRD GOODS NES	1	No Quantity							2120			0
S3	2000	2000	2000	2	0	2	Export	562	Niger	NER	124	Canada	CAN								89	MISC MANUFCTRD GOODS NES	1	No Quantity							5294			0
S3	2000	2000	2000	2	0	2	Export	562	Niger	NER	148	Chad	TCD								89	MISC MANUFCTRD GOODS NES	1	No Quantity							8250			0
S3	2000	2000	2000	2	0	2	Export	562	Niger	NER	204	Benin	BEN								89	MISC MANUFCTRD GOODS NES	1	No Quantity							30663			0
S3	2000	2000	2000	2	0	2	Export	562	Niger	NER	251	France	FRA								89	MISC MANUFCTRD GOODS NES	1	No Quantity							49026			0
S3	2000	2000	2000	2	0	2	Export	562	Niger	NER	276	Germany	DEU								89	MISC MANUFCTRD GOODS NES	1	No Quantity							40935			0
S3	2000	2000	2000	2	0	2	Export	562	Niger	NER	324	Guinea	GIN								89	MISC MANUFCTRD GOODS NES	1	No Quantity							1126			0
S3	2000	2000	2000	2	0	2	Export	562	Niger	NER	392	Japan	JPN								89	MISC MANUFCTRD GOODS NES	1	No Quantity							143			0
S3	2000	2000	2000	2	0	2	Export	562	Niger	NER	466	Mali	MLI								89	MISC MANUFCTRD GOODS NES	1	No Quantity							857			0
S3	2000	2000	2000	2	0	2	Export	562	Niger	NER	504	Morocco	MAR								89	MISC MANUFCTRD GOODS NES	1	No Quantity							1731			0
S3	2000	2000	2000	2	0	2	Export	562	Niger	NER	528	Netherlands	NLD								89	MISC MANUFCTRD GOODS NES	1	No Quantity							3004			0
S3	2000	2000	2000	2	0	2	Export	562	Niger	NER	566	Nigeria	NGA								89	MISC MANUFCTRD GOODS NES	1	No Quantity							23820			0
S3	2000	2000	2000	2	0	2	Export	562	Niger	NER	682	Saudi Arabia	SAU								89	MISC MANUFCTRD GOODS NES	1	No Quantity							1607			0
S3	2000	2000	2000	2	0	2	Export	562	Niger	NER	686	Senegal	SEN								89	MISC MANUFCTRD GOODS NES	1	No Quantity							8			0
S3	2000	2000	2000	2	0	2	Export	562	Niger	NER	710	South Africa	ZAF								89	MISC MANUFCTRD GOODS NES	1	No Quantity							3664			0
S3	2000	2000	2000	2	0	2	Export	562	Niger	NER	757	Switzerland	CHE								89	MISC MANUFCTRD GOODS NES	1	No Quantity							1337			0
S3	2000	2000	2000	2	0	2	Export	562	Niger	NER	768	Togo	TGO								89	MISC MANUFCTRD GOODS NES	1	No Quantity							4075			0
S3	2000	2000	2000	2	0	2	Export	562	Niger	NER	818	Egypt	EGY								89	MISC MANUFCTRD GOODS NES	1	No Quantity							1924			0
S3	2000	2000	2000	2	0	2	Export	562	Niger	NER	826	United Kingdom	GBR								89	MISC MANUFCTRD GOODS NES	1	No Quantity							1252			0
S3	2000	2000	2000	2	0	2	Export	562	Niger	NER	842	USA	USA								89	MISC MANUFCTRD GOODS NES	1	No Quantity							11061			0
S3	2000	2000	2000	2	0	2	Export	562	Niger	NER	854	Burkina Faso	BFA								89	MISC MANUFCTRD GOODS NES	1	No Quantity							8030			0
S3	2000	2000	2000	2	0	2	Export	562	Niger	NER	899	Areas, nes									89	MISC MANUFCTRD GOODS NES	1	No Quantity							432			0
S3	2000	2000	2000	2	0	2	Export	566	Nigeria	NGA	0	World	WLD								89	MISC MANUFCTRD GOODS NES	1	No Quantity							125974			0
S3	2000	2000	2000	2	0	2	Export	566	Nigeria	NGA	56	Belgium	BEL								89	MISC MANUFCTRD GOODS NES	1	No Quantity							1576			0
S3	2000	2000	2000	2	0	2	Export	566	Nigeria	NGA	120	Cameroon	CMR								89	MISC MANUFCTRD GOODS NES	1	No Quantity							3092			0
S3	2000	2000	2000	2	0	2	Export	566	Nigeria	NGA	204	Benin	BEN								89	MISC MANUFCTRD GOODS NES	1	No Quantity							21336			0
S3	2000	2000	2000	2	0	2	Export	566	Nigeria	NGA	251	France	FRA								89	MISC MANUFCTRD GOODS NES	1	No Quantity							7440			0
S3	2000	2000	2000	2	0	2	Export	566	Nigeria	NGA	466	Mali	MLI								89	MISC MANUFCTRD GOODS NES	1	No Quantity							9777			0
S3	2000	2000	2000	2	0	2	Export	566	Nigeria	NGA	528	Netherlands	NLD								89	MISC MANUFCTRD GOODS NES	1	No Quantity							80			0
S3	2000	2000	2000	2	0	2	Export	566	Nigeria	NGA	710	South Africa	ZAF								89	MISC MANUFCTRD GOODS NES	1	No Quantity							51335			0
S3	2000	2000	2000	2	0	2	Export	566	Nigeria	NGA	826	United Kingdom	GBR								89	MISC MANUFCTRD GOODS NES	1	No Quantity							21801			0
S3	2000	2000	2000	2	0	2	Export	566	Nigeria	NGA	842	USA	USA								89	MISC MANUFCTRD GOODS NES	1	No Quantity							9537			0
S3	2000	2000	2000	2	0	2	Export	566	Nigeria	NGA	0	World	WLD								93	SPEC.TRANSACT.NOT CLASSD	1	No Quantity							1306356			0
S3	2000	2000	2000	2	0	2	Export	566	Nigeria	NGA	148	Chad	TCD								93	SPEC.TRANSACT.NOT CLASSD	1	No Quantity							1820			0
S3	2000	2000	2000	2	0	2	Export	566	Nigeria	NGA	251	France	FRA								93	SPEC.TRANSACT.NOT CLASSD	1	No Quantity							66307			0
S3	2000	2000	2000	2	0	2	Export	566	Nigeria	NGA	276	Germany	DEU								93	SPEC.TRANSACT.NOT CLASSD	1	No Quantity							2818			0
S3	2000	2000	2000	2	0	2	Export	566	Nigeria	NGA	288	Ghana	GHA								93	SPEC.TRANSACT.NOT CLASSD	1	No Quantity							2459			0
S3	2000	2000	2000	2	0	2	Export	566	Nigeria	NGA	381	Italy	ITA								93	SPEC.TRANSACT.NOT CLASSD	1	No Quantity							979			0
S3	2000	2000	2000	2	0	2	Export	566	Nigeria	NGA	528	Netherlands	NLD								93	SPEC.TRANSACT.NOT CLASSD	1	No Quantity							1070355			0
S3	2000	2000	2000	2	0	2	Export	566	Nigeria	NGA	579	Norway	NOR								93	SPEC.TRANSACT.NOT CLASSD	1	No Quantity							1441			0
S3	2000	2000	2000	2	0	2	Export	566	Nigeria	NGA	826	United Kingdom	GBR								93	SPEC.TRANSACT.NOT CLASSD	1	No Quantity							39599			0
S3	2000	2000	2000	2	0	2	Export	566	Nigeria	NGA	842	USA	USA								93	SPEC.TRANSACT.NOT CLASSD	1	No Quantity							120577			0
