# Supplementary material for: Core-periphery structure in sectoral international trade networks: A new approach to an old theory
Source: PLoS One. 2020 Apr 2;15(4):e0229547. doi: 10.1371/journal.pone.0229547 (PMC7117750; doi:10.1371/journal.pone.0229547)
Supplement: S7 File — (ZIP) [file pone.0229547.s007.zip › S7_File/RawData 2000/comtrade (53).csv]

Classification	Year	Period	Period Desc.	Aggregate Level	Is Leaf Code	Trade Flow Code	Trade Flow	Reporter Code	Reporter	Reporter ISO	Partner Code	Partner	Partner ISO	2nd Partner Code	2nd Partner	2nd Partner ISO	Customs Proc. Code	Customs	Mode of Transport Code	Mode of Transport	Commodity Code	Commodity	Qty Unit Code	Qty Unit	Qty	Alt Qty Unit Code	Alt Qty Unit	Alt Qty	Netweight (kg)	Gross weight (kg)	Trade Value (US$)	CIF Trade Value (US$)	FOB Trade Value (US$)	Flag
S3	2000	2000	2000	2	0	2	Export	579	Norway	NOR	0	World	WLD								00	LIVE ANIMALS	1	No Quantity							2395661			0
S3	2000	2000	2000	2	0	2	Export	579	Norway	NOR	56	Belgium	BEL								00	LIVE ANIMALS	1	No Quantity							13491			0
S3	2000	2000	2000	2	0	2	Export	579	Norway	NOR	208	Denmark	DNK								00	LIVE ANIMALS	1	No Quantity							161543			0
S3	2000	2000	2000	2	0	2	Export	579	Norway	NOR	233	Estonia	EST								00	LIVE ANIMALS	1	No Quantity							9092			0
S3	2000	2000	2000	2	0	2	Export	579	Norway	NOR	246	Finland	FIN								00	LIVE ANIMALS	1	No Quantity							63544			0
S3	2000	2000	2000	2	0	2	Export	579	Norway	NOR	251	France	FRA								00	LIVE ANIMALS	1	No Quantity							17979			0
S3	2000	2000	2000	2	0	2	Export	579	Norway	NOR	276	Germany	DEU								00	LIVE ANIMALS	1	No Quantity							53668			0
S3	2000	2000	2000	2	0	2	Export	579	Norway	NOR	292	Gibraltar	GIB								00	LIVE ANIMALS	1	No Quantity							15418			0
S3	2000	2000	2000	2	0	2	Export	579	Norway	NOR	352	Iceland	ISL								00	LIVE ANIMALS	1	No Quantity							510			0
S3	2000	2000	2000	2	0	2	Export	579	Norway	NOR	372	Ireland	IRL								00	LIVE ANIMALS	1	No Quantity							424083			0
S3	2000	2000	2000	2	0	2	Export	579	Norway	NOR	381	Italy	ITA								00	LIVE ANIMALS	1	No Quantity							32876			0
S3	2000	2000	2000	2	0	2	Export	579	Norway	NOR	470	Malta	MLT								00	LIVE ANIMALS	1	No Quantity							3401			0
S3	2000	2000	2000	2	0	2	Export	579	Norway	NOR	490	Other Asia, nes									00	LIVE ANIMALS	1	No Quantity							309356			0
S3	2000	2000	2000	2	0	2	Export	579	Norway	NOR	528	Netherlands	NLD								00	LIVE ANIMALS	1	No Quantity							108315			0
S3	2000	2000	2000	2	0	2	Export	579	Norway	NOR	752	Sweden	SWE								00	LIVE ANIMALS	1	No Quantity							971528			0
S3	2000	2000	2000	2	0	2	Export	579	Norway	NOR	757	Switzerland	CHE								00	LIVE ANIMALS	1	No Quantity							25859			0
S3	2000	2000	2000	2	0	2	Export	579	Norway	NOR	764	Thailand	THA								00	LIVE ANIMALS	1	No Quantity							48957			0
S3	2000	2000	2000	2	0	2	Export	579	Norway	NOR	826	United Kingdom	GBR								00	LIVE ANIMALS	1	No Quantity							116107			0
S3	2000	2000	2000	2	0	2	Export	579	Norway	NOR	842	USA	USA								00	LIVE ANIMALS	1	No Quantity							19934			0
S3	2000	2000	2000	2	0	2	Export	579	Norway	NOR	0	World	WLD								01	MEAT, MEAT PREPARATIONS	1	No Quantity							10290359			0
S3	2000	2000	2000	2	0	2	Export	579	Norway	NOR	36	Australia	AUS								01	MEAT, MEAT PREPARATIONS	1	No Quantity							118273			0
S3	2000	2000	2000	2	0	2	Export	579	Norway	NOR	40	Austria	AUT								01	MEAT, MEAT PREPARATIONS	1	No Quantity							748			0
S3	2000	2000	2000	2	0	2	Export	579	Norway	NOR	56	Belgium	BEL								01	MEAT, MEAT PREPARATIONS	1	No Quantity							52982			0
S3	2000	2000	2000	2	0	2	Export	579	Norway	NOR	70	Bosnia Herzegovina	BIH								01	MEAT, MEAT PREPARATIONS	1	No Quantity							44990			0
S3	2000	2000	2000	2	0	2	Export	579	Norway	NOR	76	Brazil	BRA								01	MEAT, MEAT PREPARATIONS	1	No Quantity							97405			0
S3	2000	2000	2000	2	0	2	Export	579	Norway	NOR	100	Bulgaria	BGR								01	MEAT, MEAT PREPARATIONS	1	No Quantity							295023			0
S3	2000	2000	2000	2	0	2	Export	579	Norway	NOR	156	China	CHN								01	MEAT, MEAT PREPARATIONS	1	No Quantity							8020			0
S3	2000	2000	2000	2	0	2	Export	579	Norway	NOR	196	Cyprus	CYP								01	MEAT, MEAT PREPARATIONS	1	No Quantity							95016			0
S3	2000	2000	2000	2	0	2	Export	579	Norway	NOR	203	Czechia	CZE								01	MEAT, MEAT PREPARATIONS	1	No Quantity							14032			0
S3	2000	2000	2000	2	0	2	Export	579	Norway	NOR	208	Denmark	DNK								01	MEAT, MEAT PREPARATIONS	1	No Quantity							2164422			0
S3	2000	2000	2000	2	0	2	Export	579	Norway	NOR	233	Estonia	EST								01	MEAT, MEAT PREPARATIONS	1	No Quantity							653872			0
S3	2000	2000	2000	2	0	2	Export	579	Norway	NOR	246	Finland	FIN								01	MEAT, MEAT PREPARATIONS	1	No Quantity							132140			0
S3	2000	2000	2000	2	0	2	Export	579	Norway	NOR	251	France	FRA								01	MEAT, MEAT PREPARATIONS	1	No Quantity							76879			0
S3	2000	2000	2000	2	0	2	Export	579	Norway	NOR	276	Germany	DEU								01	MEAT, MEAT PREPARATIONS	1	No Quantity							334543			0
S3	2000	2000	2000	2	0	2	Export	579	Norway	NOR	288	Ghana	GHA								01	MEAT, MEAT PREPARATIONS	1	No Quantity							4081			0
S3	2000	2000	2000	2	0	2	Export	579	Norway	NOR	300	Greece	GRC								01	MEAT, MEAT PREPARATIONS	1	No Quantity							134			0
S3	2000	2000	2000	2	0	2	Export	579	Norway	NOR	344	China, Hong Kong SAR	HKG								01	MEAT, MEAT PREPARATIONS	1	No Quantity							23145			0
S3	2000	2000	2000	2	0	2	Export	579	Norway	NOR	348	Hungary	HUN								01	MEAT, MEAT PREPARATIONS	1	No Quantity							208			0
S3	2000	2000	2000	2	0	2	Export	579	Norway	NOR	352	Iceland	ISL								01	MEAT, MEAT PREPARATIONS	1	No Quantity							4221			0
S3	2000	2000	2000	2	0	2	Export	579	Norway	NOR	360	Indonesia	IDN								01	MEAT, MEAT PREPARATIONS	1	No Quantity							30794			0
S3	2000	2000	2000	2	0	2	Export	579	Norway	NOR	372	Ireland	IRL								01	MEAT, MEAT PREPARATIONS	1	No Quantity							3764			0
S3	2000	2000	2000	2	0	2	Export	579	Norway	NOR	376	Israel	ISR								01	MEAT, MEAT PREPARATIONS	1	No Quantity							872			0
S3	2000	2000	2000	2	0	2	Export	579	Norway	NOR	381	Italy	ITA								01	MEAT, MEAT PREPARATIONS	1	No Quantity							30982			0
S3	2000	2000	2000	2	0	2	Export	579	Norway	NOR	392	Japan	JPN								01	MEAT, MEAT PREPARATIONS	1	No Quantity							97268			0
S3	2000	2000	2000	2	0	2	Export	579	Norway	NOR	410	Rep. of Korea	KOR								01	MEAT, MEAT PREPARATIONS	1	No Quantity							909			0
S3	2000	2000	2000	2	0	2	Export	579	Norway	NOR	428	Latvia	LVA								01	MEAT, MEAT PREPARATIONS	1	No Quantity							243			0
S3	2000	2000	2000	2	0	2	Export	579	Norway	NOR	440	Lithuania	LTU								01	MEAT, MEAT PREPARATIONS	1	No Quantity							24342			0
S3	2000	2000	2000	2	0	2	Export	579	Norway	NOR	458	Malaysia	MYS								01	MEAT, MEAT PREPARATIONS	1	No Quantity							95844			0
S3	2000	2000	2000	2	0	2	Export	579	Norway	NOR	484	Mexico	MEX								01	MEAT, MEAT PREPARATIONS	1	No Quantity							6341			0
S3	2000	2000	2000	2	0	2	Export	579	Norway	NOR	490	Other Asia, nes									01	MEAT, MEAT PREPARATIONS	1	No Quantity							22925			0
S3	2000	2000	2000	2	0	2	Export	579	Norway	NOR	498	Rep. of Moldova	MDA								01	MEAT, MEAT PREPARATIONS	1	No Quantity							4525			0
S3	2000	2000	2000	2	0	2	Export	579	Norway	NOR	504	Morocco	MAR								01	MEAT, MEAT PREPARATIONS	1	No Quantity							3118			0
S3	2000	2000	2000	2	0	2	Export	579	Norway	NOR	516	Namibia	NAM								01	MEAT, MEAT PREPARATIONS	1	No Quantity							54380			0
S3	2000	2000	2000	2	0	2	Export	579	Norway	NOR	528	Netherlands	NLD								01	MEAT, MEAT PREPARATIONS	1	No Quantity							525918			0
S3	2000	2000	2000	2	0	2	Export	579	Norway	NOR	533	Aruba	ABW								01	MEAT, MEAT PREPARATIONS	1	No Quantity							33930			0
S3	2000	2000	2000	2	0	2	Export	579	Norway	NOR	554	New Zealand	NZL								01	MEAT, MEAT PREPARATIONS	1	No Quantity							4446			0
S3	2000	2000	2000	2	0	2	Export	579	Norway	NOR	591	Panama	PAN								01	MEAT, MEAT PREPARATIONS	1	No Quantity							518			0
S3	2000	2000	2000	2	0	2	Export	579	Norway	NOR	608	Philippines	PHL								01	MEAT, MEAT PREPARATIONS	1	No Quantity							45986			0
S3	2000	2000	2000	2	0	2	Export	579	Norway	NOR	616	Poland	POL								01	MEAT, MEAT PREPARATIONS	1	No Quantity							400893			0
S3	2000	2000	2000	2	0	2	Export	579	Norway	NOR	620	Portugal	PRT								01	MEAT, MEAT PREPARATIONS	1	No Quantity							92859			0
S3	2000	2000	2000	2	0	2	Export	579	Norway	NOR	634	Qatar	QAT								01	MEAT, MEAT PREPARATIONS	1	No Quantity							2670			0
S3	2000	2000	2000	2	0	2	Export	579	Norway	NOR	643	Russian Federation	RUS								01	MEAT, MEAT PREPARATIONS	1	No Quantity							585770			0
S3	2000	2000	2000	2	0	2	Export	579	Norway	NOR	702	Singapore	SGP								01	MEAT, MEAT PREPARATIONS	1	No Quantity							25149			0
S3	2000	2000	2000	2	0	2	Export	579	Norway	NOR	710	South Africa	ZAF								01	MEAT, MEAT PREPARATIONS	1	No Quantity							17585			0
S3	2000	2000	2000	2	0	2	Export	579	Norway	NOR	724	Spain	ESP								01	MEAT, MEAT PREPARATIONS	1	No Quantity							295571			0
S3	2000	2000	2000	2	0	2	Export	579	Norway	NOR	752	Sweden	SWE								01	MEAT, MEAT PREPARATIONS	1	No Quantity							3182256			0
S3	2000	2000	2000	2	0	2	Export	579	Norway	NOR	757	Switzerland	CHE								01	MEAT, MEAT PREPARATIONS	1	No Quantity							135075			0
S3	2000	2000	2000	2	0	2	Export	579	Norway	NOR	764	Thailand	THA								01	MEAT, MEAT PREPARATIONS	1	No Quantity							8801			0
S3	2000	2000	2000	2	0	2	Export	579	Norway	NOR	776	Tonga	TON								01	MEAT, MEAT PREPARATIONS	1	No Quantity							1530			0
S3	2000	2000	2000	2	0	2	Export	579	Norway	NOR	784	United Arab Emirates	ARE								01	MEAT, MEAT PREPARATIONS	1	No Quantity							735			0
S3	2000	2000	2000	2	0	2	Export	579	Norway	NOR	804	Ukraine	UKR								01	MEAT, MEAT PREPARATIONS	1	No Quantity							562			0
S3	2000	2000	2000	2	0	2	Export	579	Norway	NOR	818	Egypt	EGY								01	MEAT, MEAT PREPARATIONS	1	No Quantity							2177			0
S3	2000	2000	2000	2	0	2	Export	579	Norway	NOR	826	United Kingdom	GBR								01	MEAT, MEAT PREPARATIONS	1	No Quantity							277718			0
S3	2000	2000	2000	2	0	2	Export	579	Norway	NOR	842	USA	USA								01	MEAT, MEAT PREPARATIONS	1	No Quantity							153770			0
S3	2000	2000	2000	2	0	2	Export	579	Norway	NOR	0	World	WLD								02	DAIRY PRODUCTS,BIRD EGGS	1	No Quantity							81214821			0
S3	2000	2000	2000	2	0	2	Export	579	Norway	NOR	36	Australia	AUS								02	DAIRY PRODUCTS,BIRD EGGS	1	No Quantity							4526137			0
S3	2000	2000	2000	2	0	2	Export	579	Norway	NOR	40	Austria	AUT								02	DAIRY PRODUCTS,BIRD EGGS	1	No Quantity							55421			0
S3	2000	2000	2000	2	0	2	Export	579	Norway	NOR	48	Bahrain	BHR								02	DAIRY PRODUCTS,BIRD EGGS	1	No Quantity							88702			0
S3	2000	2000	2000	2	0	2	Export	579	Norway	NOR	56	Belgium	BEL								02	DAIRY PRODUCTS,BIRD EGGS	1	No Quantity							119690			0
S3	2000	2000	2000	2	0	2	Export	579	Norway	NOR	76	Brazil	BRA								02	DAIRY PRODUCTS,BIRD EGGS	1	No Quantity							5584			0
S3	2000	2000	2000	2	0	2	Export	579	Norway	NOR	124	Canada	CAN								02	DAIRY PRODUCTS,BIRD EGGS	1	No Quantity							4870339			0
S3	2000	2000	2000	2	0	2	Export	579	Norway	NOR	196	Cyprus	CYP								02	DAIRY PRODUCTS,BIRD EGGS	1	No Quantity							28718			0
S3	2000	2000	2000	2	0	2	Export	579	Norway	NOR	203	Czechia	CZE								02	DAIRY PRODUCTS,BIRD EGGS	1	No Quantity							143208			0
S3	2000	2000	2000	2	0	2	Export	579	Norway	NOR	208	Denmark	DNK								02	DAIRY PRODUCTS,BIRD EGGS	1	No Quantity							4418967			0
S3	2000	2000	2000	2	0	2	Export	579	Norway	NOR	233	Estonia	EST								02	DAIRY PRODUCTS,BIRD EGGS	1	No Quantity							1315706			0
S3	2000	2000	2000	2	0	2	Export	579	Norway	NOR	246	Finland	FIN								02	DAIRY PRODUCTS,BIRD EGGS	1	No Quantity							1691			0
S3	2000	2000	2000	2	0	2	Export	579	Norway	NOR	251	France	FRA								02	DAIRY PRODUCTS,BIRD EGGS	1	No Quantity							117803			0
S3	2000	2000	2000	2	0	2	Export	579	Norway	NOR	276	Germany	DEU								02	DAIRY PRODUCTS,BIRD EGGS	1	No Quantity							3804494			0
S3	2000	2000	2000	2	0	2	Export	579	Norway	NOR	300	Greece	GRC								02	DAIRY PRODUCTS,BIRD EGGS	1	No Quantity							60609			0
S3	2000	2000	2000	2	0	2	Export	579	Norway	NOR	348	Hungary	HUN								02	DAIRY PRODUCTS,BIRD EGGS	1	No Quantity							221069			0
S3	2000	2000	2000	2	0	2	Export	579	Norway	NOR	352	Iceland	ISL								02	DAIRY PRODUCTS,BIRD EGGS	1	No Quantity							190474			0
S3	2000	2000	2000	2	0	2	Export	579	Norway	NOR	360	Indonesia	IDN								02	DAIRY PRODUCTS,BIRD EGGS	1	No Quantity							240			0
S3	2000	2000	2000	2	0	2	Export	579	Norway	NOR	381	Italy	ITA								02	DAIRY PRODUCTS,BIRD EGGS	1	No Quantity							382341			0
S3	2000	2000	2000	2	0	2	Export	579	Norway	NOR	384	Côte d'Ivoire	CIV								02	DAIRY PRODUCTS,BIRD EGGS	1	No Quantity							12347			0
S3	2000	2000	2000	2	0	2	Export	579	Norway	NOR	392	Japan	JPN								02	DAIRY PRODUCTS,BIRD EGGS	1	No Quantity							12879098			0
S3	2000	2000	2000	2	0	2	Export	579	Norway	NOR	422	Lebanon	LBN								02	DAIRY PRODUCTS,BIRD EGGS	1	No Quantity							31081			0
S3	2000	2000	2000	2	0	2	Export	579	Norway	NOR	428	Latvia	LVA								02	DAIRY PRODUCTS,BIRD EGGS	1	No Quantity							560324			0
S3	2000	2000	2000	2	0	2	Export	579	Norway	NOR	440	Lithuania	LTU								02	DAIRY PRODUCTS,BIRD EGGS	1	No Quantity							145709			0
S3	2000	2000	2000	2	0	2	Export	579	Norway	NOR	442	Luxembourg	LUX								02	DAIRY PRODUCTS,BIRD EGGS	1	No Quantity							80072			0
S3	2000	2000	2000	2	0	2	Export	579	Norway	NOR	470	Malta	MLT								02	DAIRY PRODUCTS,BIRD EGGS	1	No Quantity							14793			0
S3	2000	2000	2000	2	0	2	Export	579	Norway	NOR	490	Other Asia, nes									02	DAIRY PRODUCTS,BIRD EGGS	1	No Quantity							47927			0
S3	2000	2000	2000	2	0	2	Export	579	Norway	NOR	504	Morocco	MAR								02	DAIRY PRODUCTS,BIRD EGGS	1	No Quantity							647530			0
S3	2000	2000	2000	2	0	2	Export	579	Norway	NOR	528	Netherlands	NLD								02	DAIRY PRODUCTS,BIRD EGGS	1	No Quantity							204511			0
S3	2000	2000	2000	2	0	2	Export	579	Norway	NOR	620	Portugal	PRT								02	DAIRY PRODUCTS,BIRD EGGS	1	No Quantity							45699			0
S3	2000	2000	2000	2	0	2	Export	579	Norway	NOR	643	Russian Federation	RUS								02	DAIRY PRODUCTS,BIRD EGGS	1	No Quantity							822961			0
S3	2000	2000	2000	2	0	2	Export	579	Norway	NOR	646	Rwanda	RWA								02	DAIRY PRODUCTS,BIRD EGGS	1	No Quantity							41946			0
S3	2000	2000	2000	2	0	2	Export	579	Norway	NOR	682	Saudi Arabia	SAU								02	DAIRY PRODUCTS,BIRD EGGS	1	No Quantity							25088			0
S3	2000	2000	2000	2	0	2	Export	579	Norway	NOR	694	Sierra Leone	SLE								02	DAIRY PRODUCTS,BIRD EGGS	1	No Quantity							1474			0
S3	2000	2000	2000	2	0	2	Export	579	Norway	NOR	702	Singapore	SGP								02	DAIRY PRODUCTS,BIRD EGGS	1	No Quantity							9398			0
S3	2000	2000	2000	2	0	2	Export	579	Norway	NOR	705	Slovenia	SVN								02	DAIRY PRODUCTS,BIRD EGGS	1	No Quantity							52188			0
S3	2000	2000	2000	2	0	2	Export	579	Norway	NOR	724	Spain	ESP								02	DAIRY PRODUCTS,BIRD EGGS	1	No Quantity							98716			0
S3	2000	2000	2000	2	0	2	Export	579	Norway	NOR	752	Sweden	SWE								02	DAIRY PRODUCTS,BIRD EGGS	1	No Quantity							5184771			0
S3	2000	2000	2000	2	0	2	Export	579	Norway	NOR	757	Switzerland	CHE								02	DAIRY PRODUCTS,BIRD EGGS	1	No Quantity							193266			0
S3	2000	2000	2000	2	0	2	Export	579	Norway	NOR	792	Turkey	TUR								02	DAIRY PRODUCTS,BIRD EGGS	1	No Quantity							319820			0
S3	2000	2000	2000	2	0	2	Export	579	Norway	NOR	818	Egypt	EGY								02	DAIRY PRODUCTS,BIRD EGGS	1	No Quantity							7162			0
S3	2000	2000	2000	2	0	2	Export	579	Norway	NOR	826	United Kingdom	GBR								02	DAIRY PRODUCTS,BIRD EGGS	1	No Quantity							4097334			0
S3	2000	2000	2000	2	0	2	Export	579	Norway	NOR	842	USA	USA								02	DAIRY PRODUCTS,BIRD EGGS	1	No Quantity							35317337			0
S3	2000	2000	2000	2	0	2	Export	579	Norway	NOR	887	Yemen	YEM								02	DAIRY PRODUCTS,BIRD EGGS	1	No Quantity							23072			0
S3	2000	2000	2000	2	0	2	Export	579	Norway	NOR	0	World	WLD								03	FISH,CRUSTACEANS,MOLLUSC	1	No Quantity							3435050897			0
S3	2000	2000	2000	2	0	2	Export	579	Norway	NOR	12	Algeria	DZA								03	FISH,CRUSTACEANS,MOLLUSC	1	No Quantity							1532			0
S3	2000	2000	2000	2	0	2	Export	579	Norway	NOR	24	Angola	AGO								03	FISH,CRUSTACEANS,MOLLUSC	1	No Quantity							797210			0
S3	2000	2000	2000	2	0	2	Export	579	Norway	NOR	28	Antigua and Barbuda	ATG								03	FISH,CRUSTACEANS,MOLLUSC	1	No Quantity							824697			0
S3	2000	2000	2000	2	0	2	Export	579	Norway	NOR	31	Azerbaijan	AZE								03	FISH,CRUSTACEANS,MOLLUSC	1	No Quantity							75301			0
S3	2000	2000	2000	2	0	2	Export	579	Norway	NOR	32	Argentina	ARG								03	FISH,CRUSTACEANS,MOLLUSC	1	No Quantity							1676253			0
S3	2000	2000	2000	2	0	2	Export	579	Norway	NOR	36	Australia	AUS								03	FISH,CRUSTACEANS,MOLLUSC	1	No Quantity							3626812			0
S3	2000	2000	2000	2	0	2	Export	579	Norway	NOR	40	Austria	AUT								03	FISH,CRUSTACEANS,MOLLUSC	1	No Quantity							4516157			0
S3	2000	2000	2000	2	0	2	Export	579	Norway	NOR	44	Bahamas	BHS								03	FISH,CRUSTACEANS,MOLLUSC	1	No Quantity							39503			0
S3	2000	2000	2000	2	0	2	Export	579	Norway	NOR	48	Bahrain	BHR								03	FISH,CRUSTACEANS,MOLLUSC	1	No Quantity							176817			0
S3	2000	2000	2000	2	0	2	Export	579	Norway	NOR	52	Barbados	BRB								03	FISH,CRUSTACEANS,MOLLUSC	1	No Quantity							147026			0
S3	2000	2000	2000	2	0	2	Export	579	Norway	NOR	56	Belgium	BEL								03	FISH,CRUSTACEANS,MOLLUSC	1	No Quantity							41839975			0
S3	2000	2000	2000	2	0	2	Export	579	Norway	NOR	60	Bermuda	BMU								03	FISH,CRUSTACEANS,MOLLUSC	1	No Quantity							15490			0
S3	2000	2000	2000	2	0	2	Export	579	Norway	NOR	68	Bolivia (Plurinational State of)	BOL								03	FISH,CRUSTACEANS,MOLLUSC	1	No Quantity							279878			0
S3	2000	2000	2000	2	0	2	Export	579	Norway	NOR	70	Bosnia Herzegovina	BIH								03	FISH,CRUSTACEANS,MOLLUSC	1	No Quantity							150485			0
S3	2000	2000	2000	2	0	2	Export	579	Norway	NOR	76	Brazil	BRA								03	FISH,CRUSTACEANS,MOLLUSC	1	No Quantity							103412226			0
S3	2000	2000	2000	2	0	2	Export	579	Norway	NOR	92	Br. Virgin Isds	VGB								03	FISH,CRUSTACEANS,MOLLUSC	1	No Quantity							1301068			0
S3	2000	2000	2000	2	0	2	Export	579	Norway	NOR	100	Bulgaria	BGR								03	FISH,CRUSTACEANS,MOLLUSC	1	No Quantity							2087913			0
S3	2000	2000	2000	2	0	2	Export	579	Norway	NOR	112	Belarus	BLR								03	FISH,CRUSTACEANS,MOLLUSC	1	No Quantity							7029718			0
S3	2000	2000	2000	2	0	2	Export	579	Norway	NOR	120	Cameroon	CMR								03	FISH,CRUSTACEANS,MOLLUSC	1	No Quantity							76568			0
S3	2000	2000	2000	2	0	2	Export	579	Norway	NOR	124	Canada	CAN								03	FISH,CRUSTACEANS,MOLLUSC	1	No Quantity							32518797			0
S3	2000	2000	2000	2	0	2	Export	579	Norway	NOR	136	Cayman Isds	CYM								03	FISH,CRUSTACEANS,MOLLUSC	1	No Quantity							1946			0
S3	2000	2000	2000	2	0	2	Export	579	Norway	NOR	144	Sri Lanka	LKA								03	FISH,CRUSTACEANS,MOLLUSC	1	No Quantity							21785			0
S3	2000	2000	2000	2	0	2	Export	579	Norway	NOR	152	Chile	CHL								03	FISH,CRUSTACEANS,MOLLUSC	1	No Quantity							14535			0
S3	2000	2000	2000	2	0	2	Export	579	Norway	NOR	156	China	CHN								03	FISH,CRUSTACEANS,MOLLUSC	1	No Quantity							41412291			0
S3	2000	2000	2000	2	0	2	Export	579	Norway	NOR	170	Colombia	COL								03	FISH,CRUSTACEANS,MOLLUSC	1	No Quantity							4307			0
S3	2000	2000	2000	2	0	2	Export	579	Norway	NOR	178	Congo	COG								03	FISH,CRUSTACEANS,MOLLUSC	1	No Quantity							1018281			0
S3	2000	2000	2000	2	0	2	Export	579	Norway	NOR	180	Dem. Rep. of the Congo	COD								03	FISH,CRUSTACEANS,MOLLUSC	1	No Quantity							636601			0
S3	2000	2000	2000	2	0	2	Export	579	Norway	NOR	188	Costa Rica	CRI								03	FISH,CRUSTACEANS,MOLLUSC	1	No Quantity							79097			0
S3	2000	2000	2000	2	0	2	Export	579	Norway	NOR	191	Croatia	HRV								03	FISH,CRUSTACEANS,MOLLUSC	1	No Quantity							1843640			0
S3	2000	2000	2000	2	0	2	Export	579	Norway	NOR	192	Cuba	CUB								03	FISH,CRUSTACEANS,MOLLUSC	1	No Quantity							80088			0
S3	2000	2000	2000	2	0	2	Export	579	Norway	NOR	196	Cyprus	CYP								03	FISH,CRUSTACEANS,MOLLUSC	1	No Quantity							1716623			0
S3	2000	2000	2000	2	0	2	Export	579	Norway	NOR	203	Czechia	CZE								03	FISH,CRUSTACEANS,MOLLUSC	1	No Quantity							3145926			0
S3	2000	2000	2000	2	0	2	Export	579	Norway	NOR	204	Benin	BEN								03	FISH,CRUSTACEANS,MOLLUSC	1	No Quantity							680			0
S3	2000	2000	2000	2	0	2	Export	579	Norway	NOR	208	Denmark	DNK								03	FISH,CRUSTACEANS,MOLLUSC	1	No Quantity							398122697			0
S3	2000	2000	2000	2	0	2	Export	579	Norway	NOR	212	Dominica	DMA								03	FISH,CRUSTACEANS,MOLLUSC	1	No Quantity							1015539			0
S3	2000	2000	2000	2	0	2	Export	579	Norway	NOR	214	Dominican Rep.	DOM								03	FISH,CRUSTACEANS,MOLLUSC	1	No Quantity							21059824			0
S3	2000	2000	2000	2	0	2	Export	579	Norway	NOR	222	El Salvador	SLV								03	FISH,CRUSTACEANS,MOLLUSC	1	No Quantity							132767			0
S3	2000	2000	2000	2	0	2	Export	579	Norway	NOR	231	Ethiopia	ETH								03	FISH,CRUSTACEANS,MOLLUSC	1	No Quantity							3637			0
S3	2000	2000	2000	2	0	2	Export	579	Norway	NOR	232	Eritrea	ERI								03	FISH,CRUSTACEANS,MOLLUSC	1	No Quantity							1902			0
S3	2000	2000	2000	2	0	2	Export	579	Norway	NOR	233	Estonia	EST								03	FISH,CRUSTACEANS,MOLLUSC	1	No Quantity							7194359			0
S3	2000	2000	2000	2	0	2	Export	579	Norway	NOR	234	Faeroe Isds	FRO								03	FISH,CRUSTACEANS,MOLLUSC	1	No Quantity							2136968			0
S3	2000	2000	2000	2	0	2	Export	579	Norway	NOR	246	Finland	FIN								03	FISH,CRUSTACEANS,MOLLUSC	1	No Quantity							48441438			0
S3	2000	2000	2000	2	0	2	Export	579	Norway	NOR	251	France	FRA								03	FISH,CRUSTACEANS,MOLLUSC	1	No Quantity							304345276			0
S3	2000	2000	2000	2	0	2	Export	579	Norway	NOR	266	Gabon	GAB								03	FISH,CRUSTACEANS,MOLLUSC	1	No Quantity							249421			0
S3	2000	2000	2000	2	0	2	Export	579	Norway	NOR	268	Georgia	GEO								03	FISH,CRUSTACEANS,MOLLUSC	1	No Quantity							47364			0
S3	2000	2000	2000	2	0	2	Export	579	Norway	NOR	276	Germany	DEU								03	FISH,CRUSTACEANS,MOLLUSC	1	No Quantity							186234286			0
S3	2000	2000	2000	2	0	2	Export	579	Norway	NOR	288	Ghana	GHA								03	FISH,CRUSTACEANS,MOLLUSC	1	No Quantity							14350			0
S3	2000	2000	2000	2	0	2	Export	579	Norway	NOR	292	Gibraltar	GIB								03	FISH,CRUSTACEANS,MOLLUSC	1	No Quantity							18998			0
S3	2000	2000	2000	2	0	2	Export	579	Norway	NOR	300	Greece	GRC								03	FISH,CRUSTACEANS,MOLLUSC	1	No Quantity							19223321			0
S3	2000	2000	2000	2	0	2	Export	579	Norway	NOR	304	Greenland	GRL								03	FISH,CRUSTACEANS,MOLLUSC	1	No Quantity							2534543			0
S3	2000	2000	2000	2	0	2	Export	579	Norway	NOR	308	Grenada	GRD								03	FISH,CRUSTACEANS,MOLLUSC	1	No Quantity							780994			0
S3	2000	2000	2000	2	0	2	Export	579	Norway	NOR	316	Guam	GUM								03	FISH,CRUSTACEANS,MOLLUSC	1	No Quantity							61334			0
S3	2000	2000	2000	2	0	2	Export	579	Norway	NOR	340	Honduras	HND								03	FISH,CRUSTACEANS,MOLLUSC	1	No Quantity							458422			0
S3	2000	2000	2000	2	0	2	Export	579	Norway	NOR	344	China, Hong Kong SAR	HKG								03	FISH,CRUSTACEANS,MOLLUSC	1	No Quantity							25089582			0
S3	2000	2000	2000	2	0	2	Export	579	Norway	NOR	348	Hungary	HUN								03	FISH,CRUSTACEANS,MOLLUSC	1	No Quantity							958662			0
S3	2000	2000	2000	2	0	2	Export	579	Norway	NOR	352	Iceland	ISL								03	FISH,CRUSTACEANS,MOLLUSC	1	No Quantity							23978886			0
S3	2000	2000	2000	2	0	2	Export	579	Norway	NOR	360	Indonesia	IDN								03	FISH,CRUSTACEANS,MOLLUSC	1	No Quantity							793724			0
S3	2000	2000	2000	2	0	2	Export	579	Norway	NOR	364	Iran	IRN								03	FISH,CRUSTACEANS,MOLLUSC	1	No Quantity							4510			0
S3	2000	2000	2000	2	0	2	Export	579	Norway	NOR	372	Ireland	IRL								03	FISH,CRUSTACEANS,MOLLUSC	1	No Quantity							963197			0
S3	2000	2000	2000	2	0	2	Export	579	Norway	NOR	376	Israel	ISR								03	FISH,CRUSTACEANS,MOLLUSC	1	No Quantity							23475289			0
S3	2000	2000	2000	2	0	2	Export	579	Norway	NOR	381	Italy	ITA								03	FISH,CRUSTACEANS,MOLLUSC	1	No Quantity							144271183			0
S3	2000	2000	2000	2	0	2	Export	579	Norway	NOR	384	Côte d'Ivoire	CIV								03	FISH,CRUSTACEANS,MOLLUSC	1	No Quantity							786460			0
S3	2000	2000	2000	2	0	2	Export	579	Norway	NOR	388	Jamaica	JAM								03	FISH,CRUSTACEANS,MOLLUSC	1	No Quantity							4499845			0
S3	2000	2000	2000	2	0	2	Export	579	Norway	NOR	392	Japan	JPN								03	FISH,CRUSTACEANS,MOLLUSC	1	No Quantity							478230349			0
S3	2000	2000	2000	2	0	2	Export	579	Norway	NOR	398	Kazakhstan	KAZ								03	FISH,CRUSTACEANS,MOLLUSC	1	No Quantity							1354345			0
S3	2000	2000	2000	2	0	2	Export	579	Norway	NOR	400	Jordan	JOR								03	FISH,CRUSTACEANS,MOLLUSC	1	No Quantity							193022			0
S3	2000	2000	2000	2	0	2	Export	579	Norway	NOR	404	Kenya	KEN								03	FISH,CRUSTACEANS,MOLLUSC	1	No Quantity							68837			0
S3	2000	2000	2000	2	0	2	Export	579	Norway	NOR	410	Rep. of Korea	KOR								03	FISH,CRUSTACEANS,MOLLUSC	1	No Quantity							19474325			0
S3	2000	2000	2000	2	0	2	Export	579	Norway	NOR	414	Kuwait	KWT								03	FISH,CRUSTACEANS,MOLLUSC	1	No Quantity							178130			0
S3	2000	2000	2000	2	0	2	Export	579	Norway	NOR	422	Lebanon	LBN								03	FISH,CRUSTACEANS,MOLLUSC	1	No Quantity							238619			0
S3	2000	2000	2000	2	0	2	Export	579	Norway	NOR	428	Latvia	LVA								03	FISH,CRUSTACEANS,MOLLUSC	1	No Quantity							14713117			0
S3	2000	2000	2000	2	0	2	Export	579	Norway	NOR	440	Lithuania	LTU								03	FISH,CRUSTACEANS,MOLLUSC	1	No Quantity							17538089			0
S3	2000	2000	2000	2	0	2	Export	579	Norway	NOR	442	Luxembourg	LUX								03	FISH,CRUSTACEANS,MOLLUSC	1	No Quantity							1834402			0
S3	2000	2000	2000	2	0	2	Export	579	Norway	NOR	446	China, Macao SAR	MAC								03	FISH,CRUSTACEANS,MOLLUSC	1	No Quantity							544271			0
S3	2000	2000	2000	2	0	2	Export	579	Norway	NOR	454	Malawi	MWI								03	FISH,CRUSTACEANS,MOLLUSC	1	No Quantity							3163			0
S3	2000	2000	2000	2	0	2	Export	579	Norway	NOR	458	Malaysia	MYS								03	FISH,CRUSTACEANS,MOLLUSC	1	No Quantity							2446522			0
S3	2000	2000	2000	2	0	2	Export	579	Norway	NOR	470	Malta	MLT								03	FISH,CRUSTACEANS,MOLLUSC	1	No Quantity							958220			0
S3	2000	2000	2000	2	0	2	Export	579	Norway	NOR	484	Mexico	MEX								03	FISH,CRUSTACEANS,MOLLUSC	1	No Quantity							2984044			0
S3	2000	2000	2000	2	0	2	Export	579	Norway	NOR	490	Other Asia, nes									03	FISH,CRUSTACEANS,MOLLUSC	1	No Quantity							33620428			0
S3	2000	2000	2000	2	0	2	Export	579	Norway	NOR	498	Rep. of Moldova	MDA								03	FISH,CRUSTACEANS,MOLLUSC	1	No Quantity							2186863			0
S3	2000	2000	2000	2	0	2	Export	579	Norway	NOR	504	Morocco	MAR								03	FISH,CRUSTACEANS,MOLLUSC	1	No Quantity							157928			0
S3	2000	2000	2000	2	0	2	Export	579	Norway	NOR	512	Oman	OMN								03	FISH,CRUSTACEANS,MOLLUSC	1	No Quantity							19319			0
S3	2000	2000	2000	2	0	2	Export	579	Norway	NOR	516	Namibia	NAM								03	FISH,CRUSTACEANS,MOLLUSC	1	No Quantity							35065			0
S3	2000	2000	2000	2	0	2	Export	579	Norway	NOR	524	Nepal	NPL								03	FISH,CRUSTACEANS,MOLLUSC	1	No Quantity							7902			0
S3	2000	2000	2000	2	0	2	Export	579	Norway	NOR	528	Netherlands	NLD								03	FISH,CRUSTACEANS,MOLLUSC	1	No Quantity							99022189			0
S3	2000	2000	2000	2	0	2	Export	579	Norway	NOR	530	Neth. Antilles	ANT								03	FISH,CRUSTACEANS,MOLLUSC	1	No Quantity							476593			0
S3	2000	2000	2000	2	0	2	Export	579	Norway	NOR	533	Aruba	ABW								03	FISH,CRUSTACEANS,MOLLUSC	1	No Quantity							127112			0
S3	2000	2000	2000	2	0	2	Export	579	Norway	NOR	554	New Zealand	NZL								03	FISH,CRUSTACEANS,MOLLUSC	1	No Quantity							4870			0
S3	2000	2000	2000	2	0	2	Export	579	Norway	NOR	566	Nigeria	NGA								03	FISH,CRUSTACEANS,MOLLUSC	1	No Quantity							5491820			0
S3	2000	2000	2000	2	0	2	Export	579	Norway	NOR	586	Pakistan	PAK								03	FISH,CRUSTACEANS,MOLLUSC	1	No Quantity							24635			0
S3	2000	2000	2000	2	0	2	Export	579	Norway	NOR	591	Panama	PAN								03	FISH,CRUSTACEANS,MOLLUSC	1	No Quantity							1546815			0
S3	2000	2000	2000	2	0	2	Export	579	Norway	NOR	604	Peru	PER								03	FISH,CRUSTACEANS,MOLLUSC	1	No Quantity							4845			0
S3	2000	2000	2000	2	0	2	Export	579	Norway	NOR	608	Philippines	PHL								03	FISH,CRUSTACEANS,MOLLUSC	1	No Quantity							2014419			0
S3	2000	2000	2000	2	0	2	Export	579	Norway	NOR	616	Poland	POL								03	FISH,CRUSTACEANS,MOLLUSC	1	No Quantity							104272297			0
S3	2000	2000	2000	2	0	2	Export	579	Norway	NOR	620	Portugal	PRT								03	FISH,CRUSTACEANS,MOLLUSC	1	No Quantity							198081310			0
S3	2000	2000	2000	2	0	2	Export	579	Norway	NOR	634	Qatar	QAT								03	FISH,CRUSTACEANS,MOLLUSC	1	No Quantity							84315			0
S3	2000	2000	2000	2	0	2	Export	579	Norway	NOR	642	Romania	ROU								03	FISH,CRUSTACEANS,MOLLUSC	1	No Quantity							4575919			0
S3	2000	2000	2000	2	0	2	Export	579	Norway	NOR	643	Russian Federation	RUS								03	FISH,CRUSTACEANS,MOLLUSC	1	No Quantity							118361298			0
S3	2000	2000	2000	2	0	2	Export	579	Norway	NOR	646	Rwanda	RWA								03	FISH,CRUSTACEANS,MOLLUSC	1	No Quantity							227			0
S3	2000	2000	2000	2	0	2	Export	579	Norway	NOR	662	Saint Lucia	LCA								03	FISH,CRUSTACEANS,MOLLUSC	1	No Quantity							420420			0
S3	2000	2000	2000	2	0	2	Export	579	Norway	NOR	670	Saint Vincent and the Grenadines	VCT								03	FISH,CRUSTACEANS,MOLLUSC	1	No Quantity							392115			0
S3	2000	2000	2000	2	0	2	Export	579	Norway	NOR	682	Saudi Arabia	SAU								03	FISH,CRUSTACEANS,MOLLUSC	1	No Quantity							814038			0
S3	2000	2000	2000	2	0	2	Export	579	Norway	NOR	690	Seychelles	SYC								03	FISH,CRUSTACEANS,MOLLUSC	1	No Quantity							10950			0
S3	2000	2000	2000	2	0	2	Export	579	Norway	NOR	699	India	IND								03	FISH,CRUSTACEANS,MOLLUSC	1	No Quantity							393011			0
S3	2000	2000	2000	2	0	2	Export	579	Norway	NOR	702	Singapore	SGP								03	FISH,CRUSTACEANS,MOLLUSC	1	No Quantity							14614459			0
S3	2000	2000	2000	2	0	2	Export	579	Norway	NOR	703	Slovakia	SVK								03	FISH,CRUSTACEANS,MOLLUSC	1	No Quantity							953046			0
S3	2000	2000	2000	2	0	2	Export	579	Norway	NOR	704	Viet Nam	VNM								03	FISH,CRUSTACEANS,MOLLUSC	1	No Quantity							293038			0
S3	2000	2000	2000	2	0	2	Export	579	Norway	NOR	705	Slovenia	SVN								03	FISH,CRUSTACEANS,MOLLUSC	1	No Quantity							22605			0
S3	2000	2000	2000	2	0	2	Export	579	Norway	NOR	710	South Africa	ZAF								03	FISH,CRUSTACEANS,MOLLUSC	1	No Quantity							3219427			0
S3	2000	2000	2000	2	0	2	Export	579	Norway	NOR	716	Zimbabwe	ZWE								03	FISH,CRUSTACEANS,MOLLUSC	1	No Quantity							40307			0
S3	2000	2000	2000	2	0	2	Export	579	Norway	NOR	724	Spain	ESP								03	FISH,CRUSTACEANS,MOLLUSC	1	No Quantity							96941834			0
S3	2000	2000	2000	2	0	2	Export	579	Norway	NOR	736	Fmr Sudan	SDN								03	FISH,CRUSTACEANS,MOLLUSC	1	No Quantity							212076			0
S3	2000	2000	2000	2	0	2	Export	579	Norway	NOR	740	Suriname	SUR								03	FISH,CRUSTACEANS,MOLLUSC	1	No Quantity							72821			0
S3	2000	2000	2000	2	0	2	Export	579	Norway	NOR	752	Sweden	SWE								03	FISH,CRUSTACEANS,MOLLUSC	1	No Quantity							183557874			0
S3	2000	2000	2000	2	0	2	Export	579	Norway	NOR	757	Switzerland	CHE								03	FISH,CRUSTACEANS,MOLLUSC	1	No Quantity							35016068			0
S3	2000	2000	2000	2	0	2	Export	579	Norway	NOR	760	Syria	SYR								03	FISH,CRUSTACEANS,MOLLUSC	1	No Quantity							27934			0
S3	2000	2000	2000	2	0	2	Export	579	Norway	NOR	764	Thailand	THA								03	FISH,CRUSTACEANS,MOLLUSC	1	No Quantity							13130665			0
S3	2000	2000	2000	2	0	2	Export	579	Norway	NOR	768	Togo	TGO								03	FISH,CRUSTACEANS,MOLLUSC	1	No Quantity							1635			0
S3	2000	2000	2000	2	0	2	Export	579	Norway	NOR	784	United Arab Emirates	ARE								03	FISH,CRUSTACEANS,MOLLUSC	1	No Quantity							2628193			0
S3	2000	2000	2000	2	0	2	Export	579	Norway	NOR	788	Tunisia	TUN								03	FISH,CRUSTACEANS,MOLLUSC	1	No Quantity							129471			0
S3	2000	2000	2000	2	0	2	Export	579	Norway	NOR	792	Turkey	TUR								03	FISH,CRUSTACEANS,MOLLUSC	1	No Quantity							12515437			0
S3	2000	2000	2000	2	0	2	Export	579	Norway	NOR	800	Uganda	UGA								03	FISH,CRUSTACEANS,MOLLUSC	1	No Quantity							453			0
S3	2000	2000	2000	2	0	2	Export	579	Norway	NOR	804	Ukraine	UKR								03	FISH,CRUSTACEANS,MOLLUSC	1	No Quantity							55149150			0
S3	2000	2000	2000	2	0	2	Export	579	Norway	NOR	807	North Macedonia	MKD								03	FISH,CRUSTACEANS,MOLLUSC	1	No Quantity							109613			0
S3	2000	2000	2000	2	0	2	Export	579	Norway	NOR	818	Egypt	EGY								03	FISH,CRUSTACEANS,MOLLUSC	1	No Quantity							7972765			0
S3	2000	2000	2000	2	0	2	Export	579	Norway	NOR	826	United Kingdom	GBR								03	FISH,CRUSTACEANS,MOLLUSC	1	No Quantity							274633528			0
S3	2000	2000	2000	2	0	2	Export	579	Norway	NOR	834	United Rep. of Tanzania	TZA								03	FISH,CRUSTACEANS,MOLLUSC	1	No Quantity							3399			0
S3	2000	2000	2000	2	0	2	Export	579	Norway	NOR	842	USA	USA								03	FISH,CRUSTACEANS,MOLLUSC	1	No Quantity							147606272			0
S3	2000	2000	2000	2	0	2	Export	579	Norway	NOR	858	Uruguay	URY								03	FISH,CRUSTACEANS,MOLLUSC	1	No Quantity							168097			0
S3	2000	2000	2000	2	0	2	Export	579	Norway	NOR	862	Venezuela	VEN								03	FISH,CRUSTACEANS,MOLLUSC	1	No Quantity							5488533			0
S3	2000	2000	2000	2	0	2	Export	579	Norway	NOR	891	Serbia and Montenegro	SCG								03	FISH,CRUSTACEANS,MOLLUSC	1	No Quantity							168035			0
S3	2000	2000	2000	2	0	2	Export	579	Norway	NOR	0	World	WLD								04	CEREALS,CEREAL PREPRTNS.	1	No Quantity							19417739			0
S3	2000	2000	2000	2	0	2	Export	579	Norway	NOR	24	Angola	AGO								04	CEREALS,CEREAL PREPRTNS.	1	No Quantity							231467			0
S3	2000	2000	2000	2	0	2	Export	579	Norway	NOR	32	Argentina	ARG								04	CEREALS,CEREAL PREPRTNS.	1	No Quantity							3292			0
S3	2000	2000	2000	2	0	2	Export	579	Norway	NOR	36	Australia	AUS								04	CEREALS,CEREAL PREPRTNS.	1	No Quantity							239800			0
S3	2000	2000	2000	2	0	2	Export	579	Norway	NOR	40	Austria	AUT								04	CEREALS,CEREAL PREPRTNS.	1	No Quantity							9795			0
S3	2000	2000	2000	2	0	2	Export	579	Norway	NOR	48	Bahrain	BHR								04	CEREALS,CEREAL PREPRTNS.	1	No Quantity							50120			0
S3	2000	2000	2000	2	0	2	Export	579	Norway	NOR	56	Belgium	BEL								04	CEREALS,CEREAL PREPRTNS.	1	No Quantity							24742			0
S3	2000	2000	2000	2	0	2	Export	579	Norway	NOR	76	Brazil	BRA								04	CEREALS,CEREAL PREPRTNS.	1	No Quantity							9741			0
S3	2000	2000	2000	2	0	2	Export	579	Norway	NOR	96	Brunei Darussalam	BRN								04	CEREALS,CEREAL PREPRTNS.	1	No Quantity							1197			0
S3	2000	2000	2000	2	0	2	Export	579	Norway	NOR	120	Cameroon	CMR								04	CEREALS,CEREAL PREPRTNS.	1	No Quantity							1257			0
S3	2000	2000	2000	2	0	2	Export	579	Norway	NOR	124	Canada	CAN								04	CEREALS,CEREAL PREPRTNS.	1	No Quantity							201513			0
S3	2000	2000	2000	2	0	2	Export	579	Norway	NOR	144	Sri Lanka	LKA								04	CEREALS,CEREAL PREPRTNS.	1	No Quantity							8593			0
S3	2000	2000	2000	2	0	2	Export	579	Norway	NOR	152	Chile	CHL								04	CEREALS,CEREAL PREPRTNS.	1	No Quantity							1945			0
S3	2000	2000	2000	2	0	2	Export	579	Norway	NOR	156	China	CHN								04	CEREALS,CEREAL PREPRTNS.	1	No Quantity							3562			0
S3	2000	2000	2000	2	0	2	Export	579	Norway	NOR	178	Congo	COG								04	CEREALS,CEREAL PREPRTNS.	1	No Quantity							12994			0
S3	2000	2000	2000	2	0	2	Export	579	Norway	NOR	191	Croatia	HRV								04	CEREALS,CEREAL PREPRTNS.	1	No Quantity							1257			0
S3	2000	2000	2000	2	0	2	Export	579	Norway	NOR	192	Cuba	CUB								04	CEREALS,CEREAL PREPRTNS.	1	No Quantity							2514			0
S3	2000	2000	2000	2	0	2	Export	579	Norway	NOR	196	Cyprus	CYP								04	CEREALS,CEREAL PREPRTNS.	1	No Quantity							5016			0
S3	2000	2000	2000	2	0	2	Export	579	Norway	NOR	208	Denmark	DNK								04	CEREALS,CEREAL PREPRTNS.	1	No Quantity							3145964			0
S3	2000	2000	2000	2	0	2	Export	579	Norway	NOR	218	Ecuador	ECU								04	CEREALS,CEREAL PREPRTNS.	1	No Quantity							1669			0
S3	2000	2000	2000	2	0	2	Export	579	Norway	NOR	231	Ethiopia	ETH								04	CEREALS,CEREAL PREPRTNS.	1	No Quantity							318164			0
S3	2000	2000	2000	2	0	2	Export	579	Norway	NOR	232	Eritrea	ERI								04	CEREALS,CEREAL PREPRTNS.	1	No Quantity							4095			0
S3	2000	2000	2000	2	0	2	Export	579	Norway	NOR	233	Estonia	EST								04	CEREALS,CEREAL PREPRTNS.	1	No Quantity							68850			0
S3	2000	2000	2000	2	0	2	Export	579	Norway	NOR	234	Faeroe Isds	FRO								04	CEREALS,CEREAL PREPRTNS.	1	No Quantity							188005			0
S3	2000	2000	2000	2	0	2	Export	579	Norway	NOR	246	Finland	FIN								04	CEREALS,CEREAL PREPRTNS.	1	No Quantity							2242317			0
S3	2000	2000	2000	2	0	2	Export	579	Norway	NOR	251	France	FRA								04	CEREALS,CEREAL PREPRTNS.	1	No Quantity							67468			0
S3	2000	2000	2000	2	0	2	Export	579	Norway	NOR	262	Djibouti	DJI								04	CEREALS,CEREAL PREPRTNS.	1	No Quantity							494013			0
S3	2000	2000	2000	2	0	2	Export	579	Norway	NOR	276	Germany	DEU								04	CEREALS,CEREAL PREPRTNS.	1	No Quantity							352321			0
S3	2000	2000	2000	2	0	2	Export	579	Norway	NOR	288	Ghana	GHA								04	CEREALS,CEREAL PREPRTNS.	1	No Quantity							1646			0
S3	2000	2000	2000	2	0	2	Export	579	Norway	NOR	300	Greece	GRC								04	CEREALS,CEREAL PREPRTNS.	1	No Quantity							21941			0
S3	2000	2000	2000	2	0	2	Export	579	Norway	NOR	344	China, Hong Kong SAR	HKG								04	CEREALS,CEREAL PREPRTNS.	1	No Quantity							17158			0
S3	2000	2000	2000	2	0	2	Export	579	Norway	NOR	352	Iceland	ISL								04	CEREALS,CEREAL PREPRTNS.	1	No Quantity							694904			0
S3	2000	2000	2000	2	0	2	Export	579	Norway	NOR	376	Israel	ISR								04	CEREALS,CEREAL PREPRTNS.	1	No Quantity							2993			0
S3	2000	2000	2000	2	0	2	Export	579	Norway	NOR	381	Italy	ITA								04	CEREALS,CEREAL PREPRTNS.	1	No Quantity							7907			0
S3	2000	2000	2000	2	0	2	Export	579	Norway	NOR	392	Japan	JPN								04	CEREALS,CEREAL PREPRTNS.	1	No Quantity							210612			0
S3	2000	2000	2000	2	0	2	Export	579	Norway	NOR	404	Kenya	KEN								04	CEREALS,CEREAL PREPRTNS.	1	No Quantity							2296714			0
S3	2000	2000	2000	2	0	2	Export	579	Norway	NOR	410	Rep. of Korea	KOR								04	CEREALS,CEREAL PREPRTNS.	1	No Quantity							23588			0
S3	2000	2000	2000	2	0	2	Export	579	Norway	NOR	422	Lebanon	LBN								04	CEREALS,CEREAL PREPRTNS.	1	No Quantity							5385			0
S3	2000	2000	2000	2	0	2	Export	579	Norway	NOR	428	Latvia	LVA								04	CEREALS,CEREAL PREPRTNS.	1	No Quantity							31603			0
S3	2000	2000	2000	2	0	2	Export	579	Norway	NOR	440	Lithuania	LTU								04	CEREALS,CEREAL PREPRTNS.	1	No Quantity							45529			0
S3	2000	2000	2000	2	0	2	Export	579	Norway	NOR	442	Luxembourg	LUX								04	CEREALS,CEREAL PREPRTNS.	1	No Quantity							2024			0
S3	2000	2000	2000	2	0	2	Export	579	Norway	NOR	458	Malaysia	MYS								04	CEREALS,CEREAL PREPRTNS.	1	No Quantity							7070			0
S3	2000	2000	2000	2	0	2	Export	579	Norway	NOR	470	Malta	MLT								04	CEREALS,CEREAL PREPRTNS.	1	No Quantity							5881			0
S3	2000	2000	2000	2	0	2	Export	579	Norway	NOR	490	Other Asia, nes									04	CEREALS,CEREAL PREPRTNS.	1	No Quantity							9237			0
S3	2000	2000	2000	2	0	2	Export	579	Norway	NOR	528	Netherlands	NLD								04	CEREALS,CEREAL PREPRTNS.	1	No Quantity							334410			0
S3	2000	2000	2000	2	0	2	Export	579	Norway	NOR	554	New Zealand	NZL								04	CEREALS,CEREAL PREPRTNS.	1	No Quantity							91549			0
S3	2000	2000	2000	2	0	2	Export	579	Norway	NOR	591	Panama	PAN								04	CEREALS,CEREAL PREPRTNS.	1	No Quantity							2131			0
S3	2000	2000	2000	2	0	2	Export	579	Norway	NOR	608	Philippines	PHL								04	CEREALS,CEREAL PREPRTNS.	1	No Quantity							81463			0
S3	2000	2000	2000	2	0	2	Export	579	Norway	NOR	620	Portugal	PRT								04	CEREALS,CEREAL PREPRTNS.	1	No Quantity							4377			0
S3	2000	2000	2000	2	0	2	Export	579	Norway	NOR	643	Russian Federation	RUS								04	CEREALS,CEREAL PREPRTNS.	1	No Quantity							27723			0
S3	2000	2000	2000	2	0	2	Export	579	Norway	NOR	682	Saudi Arabia	SAU								04	CEREALS,CEREAL PREPRTNS.	1	No Quantity							7682			0
S3	2000	2000	2000	2	0	2	Export	579	Norway	NOR	699	India	IND								04	CEREALS,CEREAL PREPRTNS.	1	No Quantity							5432			0
S3	2000	2000	2000	2	0	2	Export	579	Norway	NOR	702	Singapore	SGP								04	CEREALS,CEREAL PREPRTNS.	1	No Quantity							61067			0
S3	2000	2000	2000	2	0	2	Export	579	Norway	NOR	706	Somalia	SOM								04	CEREALS,CEREAL PREPRTNS.	1	No Quantity							88451			0
S3	2000	2000	2000	2	0	2	Export	579	Norway	NOR	710	South Africa	ZAF								04	CEREALS,CEREAL PREPRTNS.	1	No Quantity							20433			0
S3	2000	2000	2000	2	0	2	Export	579	Norway	NOR	724	Spain	ESP								04	CEREALS,CEREAL PREPRTNS.	1	No Quantity							181441			0
S3	2000	2000	2000	2	0	2	Export	579	Norway	NOR	752	Sweden	SWE								04	CEREALS,CEREAL PREPRTNS.	1	No Quantity							5926290			0
S3	2000	2000	2000	2	0	2	Export	579	Norway	NOR	757	Switzerland	CHE								04	CEREALS,CEREAL PREPRTNS.	1	No Quantity							6011			0
S3	2000	2000	2000	2	0	2	Export	579	Norway	NOR	764	Thailand	THA								04	CEREALS,CEREAL PREPRTNS.	1	No Quantity							5846			0
S3	2000	2000	2000	2	0	2	Export	579	Norway	NOR	784	United Arab Emirates	ARE								04	CEREALS,CEREAL PREPRTNS.	1	No Quantity							16338			0
S3	2000	2000	2000	2	0	2	Export	579	Norway	NOR	792	Turkey	TUR								04	CEREALS,CEREAL PREPRTNS.	1	No Quantity							37006			0
S3	2000	2000	2000	2	0	2	Export	579	Norway	NOR	804	Ukraine	UKR								04	CEREALS,CEREAL PREPRTNS.	1	No Quantity							5133			0
S3	2000	2000	2000	2	0	2	Export	579	Norway	NOR	818	Egypt	EGY								04	CEREALS,CEREAL PREPRTNS.	1	No Quantity							5174			0
S3	2000	2000	2000	2	0	2	Export	579	Norway	NOR	826	United Kingdom	GBR								04	CEREALS,CEREAL PREPRTNS.	1	No Quantity							462692			0
S3	2000	2000	2000	2	0	2	Export	579	Norway	NOR	834	United Rep. of Tanzania	TZA								04	CEREALS,CEREAL PREPRTNS.	1	No Quantity							1469			0
S3	2000	2000	2000	2	0	2	Export	579	Norway	NOR	842	USA	USA								04	CEREALS,CEREAL PREPRTNS.	1	No Quantity							958906			0
S3	2000	2000	2000	2	0	2	Export	579	Norway	NOR	858	Uruguay	URY								04	CEREALS,CEREAL PREPRTNS.	1	No Quantity							1618			0
S3	2000	2000	2000	2	0	2	Export	579	Norway	NOR	862	Venezuela	VEN								04	CEREALS,CEREAL PREPRTNS.	1	No Quantity							9234			0
S3	2000	2000	2000	2	0	2	Export	579	Norway	NOR	0	World	WLD								05	VEGETABLES AND FRUIT	1	No Quantity							8605271			0
S3	2000	2000	2000	2	0	2	Export	579	Norway	NOR	40	Austria	AUT								05	VEGETABLES AND FRUIT	1	No Quantity							30386			0
S3	2000	2000	2000	2	0	2	Export	579	Norway	NOR	56	Belgium	BEL								05	VEGETABLES AND FRUIT	1	No Quantity							26990			0
S3	2000	2000	2000	2	0	2	Export	579	Norway	NOR	76	Brazil	BRA								05	VEGETABLES AND FRUIT	1	No Quantity							592			0
S3	2000	2000	2000	2	0	2	Export	579	Norway	NOR	124	Canada	CAN								05	VEGETABLES AND FRUIT	1	No Quantity							24280			0
S3	2000	2000	2000	2	0	2	Export	579	Norway	NOR	152	Chile	CHL								05	VEGETABLES AND FRUIT	1	No Quantity							15390			0
S3	2000	2000	2000	2	0	2	Export	579	Norway	NOR	156	China	CHN								05	VEGETABLES AND FRUIT	1	No Quantity							315			0
S3	2000	2000	2000	2	0	2	Export	579	Norway	NOR	203	Czechia	CZE								05	VEGETABLES AND FRUIT	1	No Quantity							5833			0
S3	2000	2000	2000	2	0	2	Export	579	Norway	NOR	208	Denmark	DNK								05	VEGETABLES AND FRUIT	1	No Quantity							1285268			0
S3	2000	2000	2000	2	0	2	Export	579	Norway	NOR	233	Estonia	EST								05	VEGETABLES AND FRUIT	1	No Quantity							311074			0
S3	2000	2000	2000	2	0	2	Export	579	Norway	NOR	234	Faeroe Isds	FRO								05	VEGETABLES AND FRUIT	1	No Quantity							23184			0
S3	2000	2000	2000	2	0	2	Export	579	Norway	NOR	246	Finland	FIN								05	VEGETABLES AND FRUIT	1	No Quantity							503227			0
S3	2000	2000	2000	2	0	2	Export	579	Norway	NOR	251	France	FRA								05	VEGETABLES AND FRUIT	1	No Quantity							75545			0
S3	2000	2000	2000	2	0	2	Export	579	Norway	NOR	276	Germany	DEU								05	VEGETABLES AND FRUIT	1	No Quantity							109005			0
S3	2000	2000	2000	2	0	2	Export	579	Norway	NOR	300	Greece	GRC								05	VEGETABLES AND FRUIT	1	No Quantity							356			0
S3	2000	2000	2000	2	0	2	Export	579	Norway	NOR	352	Iceland	ISL								05	VEGETABLES AND FRUIT	1	No Quantity							762895			0
S3	2000	2000	2000	2	0	2	Export	579	Norway	NOR	360	Indonesia	IDN								05	VEGETABLES AND FRUIT	1	No Quantity							134			0
S3	2000	2000	2000	2	0	2	Export	579	Norway	NOR	372	Ireland	IRL								05	VEGETABLES AND FRUIT	1	No Quantity							250569			0
S3	2000	2000	2000	2	0	2	Export	579	Norway	NOR	381	Italy	ITA								05	VEGETABLES AND FRUIT	1	No Quantity							6938			0
S3	2000	2000	2000	2	0	2	Export	579	Norway	NOR	392	Japan	JPN								05	VEGETABLES AND FRUIT	1	No Quantity							137			0
S3	2000	2000	2000	2	0	2	Export	579	Norway	NOR	428	Latvia	LVA								05	VEGETABLES AND FRUIT	1	No Quantity							23755			0
S3	2000	2000	2000	2	0	2	Export	579	Norway	NOR	440	Lithuania	LTU								05	VEGETABLES AND FRUIT	1	No Quantity							35365			0
S3	2000	2000	2000	2	0	2	Export	579	Norway	NOR	490	Other Asia, nes									05	VEGETABLES AND FRUIT	1	No Quantity							8026			0
S3	2000	2000	2000	2	0	2	Export	579	Norway	NOR	528	Netherlands	NLD								05	VEGETABLES AND FRUIT	1	No Quantity							198199			0
S3	2000	2000	2000	2	0	2	Export	579	Norway	NOR	616	Poland	POL								05	VEGETABLES AND FRUIT	1	No Quantity							80032			0
S3	2000	2000	2000	2	0	2	Export	579	Norway	NOR	643	Russian Federation	RUS								05	VEGETABLES AND FRUIT	1	No Quantity							1425			0
S3	2000	2000	2000	2	0	2	Export	579	Norway	NOR	702	Singapore	SGP								05	VEGETABLES AND FRUIT	1	No Quantity							6915			0
S3	2000	2000	2000	2	0	2	Export	579	Norway	NOR	710	South Africa	ZAF								05	VEGETABLES AND FRUIT	1	No Quantity							1507			0
S3	2000	2000	2000	2	0	2	Export	579	Norway	NOR	724	Spain	ESP								05	VEGETABLES AND FRUIT	1	No Quantity							82183			0
S3	2000	2000	2000	2	0	2	Export	579	Norway	NOR	752	Sweden	SWE								05	VEGETABLES AND FRUIT	1	No Quantity							4222461			0
S3	2000	2000	2000	2	0	2	Export	579	Norway	NOR	757	Switzerland	CHE								05	VEGETABLES AND FRUIT	1	No Quantity							24380			0
S3	2000	2000	2000	2	0	2	Export	579	Norway	NOR	784	United Arab Emirates	ARE								05	VEGETABLES AND FRUIT	1	No Quantity							15707			0
S3	2000	2000	2000	2	0	2	Export	579	Norway	NOR	826	United Kingdom	GBR								05	VEGETABLES AND FRUIT	1	No Quantity							424656			0
S3	2000	2000	2000	2	0	2	Export	579	Norway	NOR	842	USA	USA								05	VEGETABLES AND FRUIT	1	No Quantity							48542			0
S3	2000	2000	2000	2	0	2	Export	579	Norway	NOR	0	World	WLD								06	SUGAR,SUGR.PREPTNS,HONEY	1	No Quantity							11064614			0
S3	2000	2000	2000	2	0	2	Export	579	Norway	NOR	40	Austria	AUT								06	SUGAR,SUGR.PREPTNS,HONEY	1	No Quantity							71838			0
S3	2000	2000	2000	2	0	2	Export	579	Norway	NOR	56	Belgium	BEL								06	SUGAR,SUGR.PREPTNS,HONEY	1	No Quantity							147			0
S3	2000	2000	2000	2	0	2	Export	579	Norway	NOR	124	Canada	CAN								06	SUGAR,SUGR.PREPTNS,HONEY	1	No Quantity							29346			0
S3	2000	2000	2000	2	0	2	Export	579	Norway	NOR	208	Denmark	DNK								06	SUGAR,SUGR.PREPTNS,HONEY	1	No Quantity							1293441			0
S3	2000	2000	2000	2	0	2	Export	579	Norway	NOR	233	Estonia	EST								06	SUGAR,SUGR.PREPTNS,HONEY	1	No Quantity							34503			0
S3	2000	2000	2000	2	0	2	Export	579	Norway	NOR	234	Faeroe Isds	FRO								06	SUGAR,SUGR.PREPTNS,HONEY	1	No Quantity							13830			0
S3	2000	2000	2000	2	0	2	Export	579	Norway	NOR	246	Finland	FIN								06	SUGAR,SUGR.PREPTNS,HONEY	1	No Quantity							2880522			0
S3	2000	2000	2000	2	0	2	Export	579	Norway	NOR	251	France	FRA								06	SUGAR,SUGR.PREPTNS,HONEY	1	No Quantity							1053			0
S3	2000	2000	2000	2	0	2	Export	579	Norway	NOR	276	Germany	DEU								06	SUGAR,SUGR.PREPTNS,HONEY	1	No Quantity							177784			0
S3	2000	2000	2000	2	0	2	Export	579	Norway	NOR	300	Greece	GRC								06	SUGAR,SUGR.PREPTNS,HONEY	1	No Quantity							1192			0
S3	2000	2000	2000	2	0	2	Export	579	Norway	NOR	352	Iceland	ISL								06	SUGAR,SUGR.PREPTNS,HONEY	1	No Quantity							76162			0
S3	2000	2000	2000	2	0	2	Export	579	Norway	NOR	381	Italy	ITA								06	SUGAR,SUGR.PREPTNS,HONEY	1	No Quantity							89059			0
S3	2000	2000	2000	2	0	2	Export	579	Norway	NOR	392	Japan	JPN								06	SUGAR,SUGR.PREPTNS,HONEY	1	No Quantity							866			0
S3	2000	2000	2000	2	0	2	Export	579	Norway	NOR	410	Rep. of Korea	KOR								06	SUGAR,SUGR.PREPTNS,HONEY	1	No Quantity							210983			0
S3	2000	2000	2000	2	0	2	Export	579	Norway	NOR	428	Latvia	LVA								06	SUGAR,SUGR.PREPTNS,HONEY	1	No Quantity							39180			0
S3	2000	2000	2000	2	0	2	Export	579	Norway	NOR	440	Lithuania	LTU								06	SUGAR,SUGR.PREPTNS,HONEY	1	No Quantity							111524			0
S3	2000	2000	2000	2	0	2	Export	579	Norway	NOR	470	Malta	MLT								06	SUGAR,SUGR.PREPTNS,HONEY	1	No Quantity							13713			0
S3	2000	2000	2000	2	0	2	Export	579	Norway	NOR	528	Netherlands	NLD								06	SUGAR,SUGR.PREPTNS,HONEY	1	No Quantity							163356			0
S3	2000	2000	2000	2	0	2	Export	579	Norway	NOR	616	Poland	POL								06	SUGAR,SUGR.PREPTNS,HONEY	1	No Quantity							62181			0
S3	2000	2000	2000	2	0	2	Export	579	Norway	NOR	620	Portugal	PRT								06	SUGAR,SUGR.PREPTNS,HONEY	1	No Quantity							228911			0
S3	2000	2000	2000	2	0	2	Export	579	Norway	NOR	643	Russian Federation	RUS								06	SUGAR,SUGR.PREPTNS,HONEY	1	No Quantity							152			0
S3	2000	2000	2000	2	0	2	Export	579	Norway	NOR	702	Singapore	SGP								06	SUGAR,SUGR.PREPTNS,HONEY	1	No Quantity							13405			0
S3	2000	2000	2000	2	0	2	Export	579	Norway	NOR	724	Spain	ESP								06	SUGAR,SUGR.PREPTNS,HONEY	1	No Quantity							66928			0
S3	2000	2000	2000	2	0	2	Export	579	Norway	NOR	752	Sweden	SWE								06	SUGAR,SUGR.PREPTNS,HONEY	1	No Quantity							4577554			0
S3	2000	2000	2000	2	0	2	Export	579	Norway	NOR	757	Switzerland	CHE								06	SUGAR,SUGR.PREPTNS,HONEY	1	No Quantity							4367			0
S3	2000	2000	2000	2	0	2	Export	579	Norway	NOR	826	United Kingdom	GBR								06	SUGAR,SUGR.PREPTNS,HONEY	1	No Quantity							663330			0
S3	2000	2000	2000	2	0	2	Export	579	Norway	NOR	842	USA	USA								06	SUGAR,SUGR.PREPTNS,HONEY	1	No Quantity							239289			0
S3	2000	2000	2000	2	0	2	Export	579	Norway	NOR	0	World	WLD								07	COFFEE,TEA,COCOA,SPICES	1	No Quantity							31765062			0
S3	2000	2000	2000	2	0	2	Export	579	Norway	NOR	44	Bahamas	BHS								07	COFFEE,TEA,COCOA,SPICES	1	No Quantity							10483			0
S3	2000	2000	2000	2	0	2	Export	579	Norway	NOR	56	Belgium	BEL								07	COFFEE,TEA,COCOA,SPICES	1	No Quantity							18976			0
S3	2000	2000	2000	2	0	2	Export	579	Norway	NOR	70	Bosnia Herzegovina	BIH								07	COFFEE,TEA,COCOA,SPICES	1	No Quantity							27422			0
S3	2000	2000	2000	2	0	2	Export	579	Norway	NOR	76	Brazil	BRA								07	COFFEE,TEA,COCOA,SPICES	1	No Quantity							2921			0
S3	2000	2000	2000	2	0	2	Export	579	Norway	NOR	124	Canada	CAN								07	COFFEE,TEA,COCOA,SPICES	1	No Quantity							18242			0
S3	2000	2000	2000	2	0	2	Export	579	Norway	NOR	208	Denmark	DNK								07	COFFEE,TEA,COCOA,SPICES	1	No Quantity							7335668			0
S3	2000	2000	2000	2	0	2	Export	579	Norway	NOR	233	Estonia	EST								07	COFFEE,TEA,COCOA,SPICES	1	No Quantity							5079			0
S3	2000	2000	2000	2	0	2	Export	579	Norway	NOR	234	Faeroe Isds	FRO								07	COFFEE,TEA,COCOA,SPICES	1	No Quantity							73479			0
S3	2000	2000	2000	2	0	2	Export	579	Norway	NOR	246	Finland	FIN								07	COFFEE,TEA,COCOA,SPICES	1	No Quantity							1283019			0
S3	2000	2000	2000	2	0	2	Export	579	Norway	NOR	251	France	FRA								07	COFFEE,TEA,COCOA,SPICES	1	No Quantity							1718769			0
S3	2000	2000	2000	2	0	2	Export	579	Norway	NOR	276	Germany	DEU								07	COFFEE,TEA,COCOA,SPICES	1	No Quantity							1329763			0
S3	2000	2000	2000	2	0	2	Export	579	Norway	NOR	300	Greece	GRC								07	COFFEE,TEA,COCOA,SPICES	1	No Quantity							2678			0
S3	2000	2000	2000	2	0	2	Export	579	Norway	NOR	344	China, Hong Kong SAR	HKG								07	COFFEE,TEA,COCOA,SPICES	1	No Quantity							2443			0
S3	2000	2000	2000	2	0	2	Export	579	Norway	NOR	352	Iceland	ISL								07	COFFEE,TEA,COCOA,SPICES	1	No Quantity							502219			0
S3	2000	2000	2000	2	0	2	Export	579	Norway	NOR	372	Ireland	IRL								07	COFFEE,TEA,COCOA,SPICES	1	No Quantity							1531			0
S3	2000	2000	2000	2	0	2	Export	579	Norway	NOR	392	Japan	JPN								07	COFFEE,TEA,COCOA,SPICES	1	No Quantity							2550			0
S3	2000	2000	2000	2	0	2	Export	579	Norway	NOR	428	Latvia	LVA								07	COFFEE,TEA,COCOA,SPICES	1	No Quantity							283			0
S3	2000	2000	2000	2	0	2	Export	579	Norway	NOR	440	Lithuania	LTU								07	COFFEE,TEA,COCOA,SPICES	1	No Quantity							5807			0
S3	2000	2000	2000	2	0	2	Export	579	Norway	NOR	528	Netherlands	NLD								07	COFFEE,TEA,COCOA,SPICES	1	No Quantity							265560			0
S3	2000	2000	2000	2	0	2	Export	579	Norway	NOR	616	Poland	POL								07	COFFEE,TEA,COCOA,SPICES	1	No Quantity							37912			0
S3	2000	2000	2000	2	0	2	Export	579	Norway	NOR	620	Portugal	PRT								07	COFFEE,TEA,COCOA,SPICES	1	No Quantity							12554			0
S3	2000	2000	2000	2	0	2	Export	579	Norway	NOR	643	Russian Federation	RUS								07	COFFEE,TEA,COCOA,SPICES	1	No Quantity							317			0
S3	2000	2000	2000	2	0	2	Export	579	Norway	NOR	702	Singapore	SGP								07	COFFEE,TEA,COCOA,SPICES	1	No Quantity							5352			0
S3	2000	2000	2000	2	0	2	Export	579	Norway	NOR	710	South Africa	ZAF								07	COFFEE,TEA,COCOA,SPICES	1	No Quantity							5264			0
S3	2000	2000	2000	2	0	2	Export	579	Norway	NOR	724	Spain	ESP								07	COFFEE,TEA,COCOA,SPICES	1	No Quantity							171931			0
S3	2000	2000	2000	2	0	2	Export	579	Norway	NOR	752	Sweden	SWE								07	COFFEE,TEA,COCOA,SPICES	1	No Quantity							17598239			0
S3	2000	2000	2000	2	0	2	Export	579	Norway	NOR	792	Turkey	TUR								07	COFFEE,TEA,COCOA,SPICES	1	No Quantity							350			0
S3	2000	2000	2000	2	0	2	Export	579	Norway	NOR	826	United Kingdom	GBR								07	COFFEE,TEA,COCOA,SPICES	1	No Quantity							1052678			0
S3	2000	2000	2000	2	0	2	Export	579	Norway	NOR	842	USA	USA								07	COFFEE,TEA,COCOA,SPICES	1	No Quantity							273573			0
S3	2000	2000	2000	2	0	2	Export	579	Norway	NOR	0	World	WLD								08	ANIMAL FEED STUFF	1	No Quantity							130264800			0
S3	2000	2000	2000	2	0	2	Export	579	Norway	NOR	32	Argentina	ARG								08	ANIMAL FEED STUFF	1	No Quantity							491563			0
S3	2000	2000	2000	2	0	2	Export	579	Norway	NOR	36	Australia	AUS								08	ANIMAL FEED STUFF	1	No Quantity							1275297			0
S3	2000	2000	2000	2	0	2	Export	579	Norway	NOR	56	Belgium	BEL								08	ANIMAL FEED STUFF	1	No Quantity							247337			0
S3	2000	2000	2000	2	0	2	Export	579	Norway	NOR	76	Brazil	BRA								08	ANIMAL FEED STUFF	1	No Quantity							207			0
S3	2000	2000	2000	2	0	2	Export	579	Norway	NOR	124	Canada	CAN								08	ANIMAL FEED STUFF	1	No Quantity							1851509			0
S3	2000	2000	2000	2	0	2	Export	579	Norway	NOR	144	Sri Lanka	LKA								08	ANIMAL FEED STUFF	1	No Quantity							7457			0
S3	2000	2000	2000	2	0	2	Export	579	Norway	NOR	152	Chile	CHL								08	ANIMAL FEED STUFF	1	No Quantity							12942			0
S3	2000	2000	2000	2	0	2	Export	579	Norway	NOR	156	China	CHN								08	ANIMAL FEED STUFF	1	No Quantity							1395743			0
S3	2000	2000	2000	2	0	2	Export	579	Norway	NOR	208	Denmark	DNK								08	ANIMAL FEED STUFF	1	No Quantity							9402505			0
S3	2000	2000	2000	2	0	2	Export	579	Norway	NOR	218	Ecuador	ECU								08	ANIMAL FEED STUFF	1	No Quantity							85707			0
S3	2000	2000	2000	2	0	2	Export	579	Norway	NOR	233	Estonia	EST								08	ANIMAL FEED STUFF	1	No Quantity							222466			0
S3	2000	2000	2000	2	0	2	Export	579	Norway	NOR	234	Faeroe Isds	FRO								08	ANIMAL FEED STUFF	1	No Quantity							28289817			0
S3	2000	2000	2000	2	0	2	Export	579	Norway	NOR	246	Finland	FIN								08	ANIMAL FEED STUFF	1	No Quantity							2803797			0
S3	2000	2000	2000	2	0	2	Export	579	Norway	NOR	251	France	FRA								08	ANIMAL FEED STUFF	1	No Quantity							5969102			0
S3	2000	2000	2000	2	0	2	Export	579	Norway	NOR	276	Germany	DEU								08	ANIMAL FEED STUFF	1	No Quantity							5348969			0
S3	2000	2000	2000	2	0	2	Export	579	Norway	NOR	300	Greece	GRC								08	ANIMAL FEED STUFF	1	No Quantity							4802520			0
S3	2000	2000	2000	2	0	2	Export	579	Norway	NOR	344	China, Hong Kong SAR	HKG								08	ANIMAL FEED STUFF	1	No Quantity							177588			0
S3	2000	2000	2000	2	0	2	Export	579	Norway	NOR	348	Hungary	HUN								08	ANIMAL FEED STUFF	1	No Quantity							6628			0
S3	2000	2000	2000	2	0	2	Export	579	Norway	NOR	352	Iceland	ISL								08	ANIMAL FEED STUFF	1	No Quantity							231131			0
S3	2000	2000	2000	2	0	2	Export	579	Norway	NOR	360	Indonesia	IDN								08	ANIMAL FEED STUFF	1	No Quantity							853082			0
S3	2000	2000	2000	2	0	2	Export	579	Norway	NOR	364	Iran	IRN								08	ANIMAL FEED STUFF	1	No Quantity							76940			0
S3	2000	2000	2000	2	0	2	Export	579	Norway	NOR	372	Ireland	IRL								08	ANIMAL FEED STUFF	1	No Quantity							4437190			0
S3	2000	2000	2000	2	0	2	Export	579	Norway	NOR	376	Israel	ISR								08	ANIMAL FEED STUFF	1	No Quantity							455576			0
S3	2000	2000	2000	2	0	2	Export	579	Norway	NOR	381	Italy	ITA								08	ANIMAL FEED STUFF	1	No Quantity							951405			0
S3	2000	2000	2000	2	0	2	Export	579	Norway	NOR	392	Japan	JPN								08	ANIMAL FEED STUFF	1	No Quantity							156709			0
S3	2000	2000	2000	2	0	2	Export	579	Norway	NOR	400	Jordan	JOR								08	ANIMAL FEED STUFF	1	No Quantity							5161			0
S3	2000	2000	2000	2	0	2	Export	579	Norway	NOR	410	Rep. of Korea	KOR								08	ANIMAL FEED STUFF	1	No Quantity							329122			0
S3	2000	2000	2000	2	0	2	Export	579	Norway	NOR	440	Lithuania	LTU								08	ANIMAL FEED STUFF	1	No Quantity							116942			0
S3	2000	2000	2000	2	0	2	Export	579	Norway	NOR	442	Luxembourg	LUX								08	ANIMAL FEED STUFF	1	No Quantity							118			0
S3	2000	2000	2000	2	0	2	Export	579	Norway	NOR	458	Malaysia	MYS								08	ANIMAL FEED STUFF	1	No Quantity							484025			0
S3	2000	2000	2000	2	0	2	Export	579	Norway	NOR	490	Other Asia, nes									08	ANIMAL FEED STUFF	1	No Quantity							943707			0
S3	2000	2000	2000	2	0	2	Export	579	Norway	NOR	528	Netherlands	NLD								08	ANIMAL FEED STUFF	1	No Quantity							65434			0
S3	2000	2000	2000	2	0	2	Export	579	Norway	NOR	554	New Zealand	NZL								08	ANIMAL FEED STUFF	1	No Quantity							258283			0
S3	2000	2000	2000	2	0	2	Export	579	Norway	NOR	586	Pakistan	PAK								08	ANIMAL FEED STUFF	1	No Quantity							314242			0
S3	2000	2000	2000	2	0	2	Export	579	Norway	NOR	608	Philippines	PHL								08	ANIMAL FEED STUFF	1	No Quantity							693828			0
S3	2000	2000	2000	2	0	2	Export	579	Norway	NOR	616	Poland	POL								08	ANIMAL FEED STUFF	1	No Quantity							24794			0
S3	2000	2000	2000	2	0	2	Export	579	Norway	NOR	643	Russian Federation	RUS								08	ANIMAL FEED STUFF	1	No Quantity							18116			0
S3	2000	2000	2000	2	0	2	Export	579	Norway	NOR	699	India	IND								08	ANIMAL FEED STUFF	1	No Quantity							133876			0
S3	2000	2000	2000	2	0	2	Export	579	Norway	NOR	704	Viet Nam	VNM								08	ANIMAL FEED STUFF	1	No Quantity							60954			0
S3	2000	2000	2000	2	0	2	Export	579	Norway	NOR	710	South Africa	ZAF								08	ANIMAL FEED STUFF	1	No Quantity							1461505			0
S3	2000	2000	2000	2	0	2	Export	579	Norway	NOR	724	Spain	ESP								08	ANIMAL FEED STUFF	1	No Quantity							3459391			0
S3	2000	2000	2000	2	0	2	Export	579	Norway	NOR	752	Sweden	SWE								08	ANIMAL FEED STUFF	1	No Quantity							22496023			0
S3	2000	2000	2000	2	0	2	Export	579	Norway	NOR	757	Switzerland	CHE								08	ANIMAL FEED STUFF	1	No Quantity							2876329			0
S3	2000	2000	2000	2	0	2	Export	579	Norway	NOR	764	Thailand	THA								08	ANIMAL FEED STUFF	1	No Quantity							375354			0
S3	2000	2000	2000	2	0	2	Export	579	Norway	NOR	818	Egypt	EGY								08	ANIMAL FEED STUFF	1	No Quantity							105662			0
S3	2000	2000	2000	2	0	2	Export	579	Norway	NOR	826	United Kingdom	GBR								08	ANIMAL FEED STUFF	1	No Quantity							20989320			0
S3	2000	2000	2000	2	0	2	Export	579	Norway	NOR	842	USA	USA								08	ANIMAL FEED STUFF	1	No Quantity							5271528			0
S3	2000	2000	2000	2	0	2	Export	579	Norway	NOR	858	Uruguay	URY								08	ANIMAL FEED STUFF	1	No Quantity							20362			0
S3	2000	2000	2000	2	0	2	Export	579	Norway	NOR	862	Venezuela	VEN								08	ANIMAL FEED STUFF	1	No Quantity							207541			0
S3	2000	2000	2000	2	0	2	Export	579	Norway	NOR	0	World	WLD								09	MISC.EDIBLE PRODUCTS ETC	1	No Quantity							18412718			0
S3	2000	2000	2000	2	0	2	Export	579	Norway	NOR	32	Argentina	ARG								09	MISC.EDIBLE PRODUCTS ETC	1	No Quantity							12463			0
S3	2000	2000	2000	2	0	2	Export	579	Norway	NOR	40	Austria	AUT								09	MISC.EDIBLE PRODUCTS ETC	1	No Quantity							1721			0
S3	2000	2000	2000	2	0	2	Export	579	Norway	NOR	50	Bangladesh	BGD								09	MISC.EDIBLE PRODUCTS ETC	1	No Quantity							4130			0
S3	2000	2000	2000	2	0	2	Export	579	Norway	NOR	56	Belgium	BEL								09	MISC.EDIBLE PRODUCTS ETC	1	No Quantity							441848			0
S3	2000	2000	2000	2	0	2	Export	579	Norway	NOR	76	Brazil	BRA								09	MISC.EDIBLE PRODUCTS ETC	1	No Quantity							933			0
S3	2000	2000	2000	2	0	2	Export	579	Norway	NOR	124	Canada	CAN								09	MISC.EDIBLE PRODUCTS ETC	1	No Quantity							444619			0
S3	2000	2000	2000	2	0	2	Export	579	Norway	NOR	203	Czechia	CZE								09	MISC.EDIBLE PRODUCTS ETC	1	No Quantity							470517			0
S3	2000	2000	2000	2	0	2	Export	579	Norway	NOR	208	Denmark	DNK								09	MISC.EDIBLE PRODUCTS ETC	1	No Quantity							2672050			0
S3	2000	2000	2000	2	0	2	Export	579	Norway	NOR	233	Estonia	EST								09	MISC.EDIBLE PRODUCTS ETC	1	No Quantity							98961			0
S3	2000	2000	2000	2	0	2	Export	579	Norway	NOR	234	Faeroe Isds	FRO								09	MISC.EDIBLE PRODUCTS ETC	1	No Quantity							181138			0
S3	2000	2000	2000	2	0	2	Export	579	Norway	NOR	246	Finland	FIN								09	MISC.EDIBLE PRODUCTS ETC	1	No Quantity							1299552			0
S3	2000	2000	2000	2	0	2	Export	579	Norway	NOR	251	France	FRA								09	MISC.EDIBLE PRODUCTS ETC	1	No Quantity							1887301			0
S3	2000	2000	2000	2	0	2	Export	579	Norway	NOR	276	Germany	DEU								09	MISC.EDIBLE PRODUCTS ETC	1	No Quantity							258404			0
S3	2000	2000	2000	2	0	2	Export	579	Norway	NOR	300	Greece	GRC								09	MISC.EDIBLE PRODUCTS ETC	1	No Quantity							9739			0
S3	2000	2000	2000	2	0	2	Export	579	Norway	NOR	348	Hungary	HUN								09	MISC.EDIBLE PRODUCTS ETC	1	No Quantity							4973			0
S3	2000	2000	2000	2	0	2	Export	579	Norway	NOR	352	Iceland	ISL								09	MISC.EDIBLE PRODUCTS ETC	1	No Quantity							1123710			0
S3	2000	2000	2000	2	0	2	Export	579	Norway	NOR	381	Italy	ITA								09	MISC.EDIBLE PRODUCTS ETC	1	No Quantity							5170			0
S3	2000	2000	2000	2	0	2	Export	579	Norway	NOR	392	Japan	JPN								09	MISC.EDIBLE PRODUCTS ETC	1	No Quantity							35403			0
S3	2000	2000	2000	2	0	2	Export	579	Norway	NOR	400	Jordan	JOR								09	MISC.EDIBLE PRODUCTS ETC	1	No Quantity							3842			0
S3	2000	2000	2000	2	0	2	Export	579	Norway	NOR	410	Rep. of Korea	KOR								09	MISC.EDIBLE PRODUCTS ETC	1	No Quantity							4535			0
S3	2000	2000	2000	2	0	2	Export	579	Norway	NOR	428	Latvia	LVA								09	MISC.EDIBLE PRODUCTS ETC	1	No Quantity							12576			0
S3	2000	2000	2000	2	0	2	Export	579	Norway	NOR	440	Lithuania	LTU								09	MISC.EDIBLE PRODUCTS ETC	1	No Quantity							1820			0
S3	2000	2000	2000	2	0	2	Export	579	Norway	NOR	484	Mexico	MEX								09	MISC.EDIBLE PRODUCTS ETC	1	No Quantity							3612			0
S3	2000	2000	2000	2	0	2	Export	579	Norway	NOR	490	Other Asia, nes									09	MISC.EDIBLE PRODUCTS ETC	1	No Quantity							40087			0
S3	2000	2000	2000	2	0	2	Export	579	Norway	NOR	528	Netherlands	NLD								09	MISC.EDIBLE PRODUCTS ETC	1	No Quantity							499807			0
S3	2000	2000	2000	2	0	2	Export	579	Norway	NOR	608	Philippines	PHL								09	MISC.EDIBLE PRODUCTS ETC	1	No Quantity							54706			0
S3	2000	2000	2000	2	0	2	Export	579	Norway	NOR	616	Poland	POL								09	MISC.EDIBLE PRODUCTS ETC	1	No Quantity							22946			0
S3	2000	2000	2000	2	0	2	Export	579	Norway	NOR	620	Portugal	PRT								09	MISC.EDIBLE PRODUCTS ETC	1	No Quantity							11727			0
S3	2000	2000	2000	2	0	2	Export	579	Norway	NOR	643	Russian Federation	RUS								09	MISC.EDIBLE PRODUCTS ETC	1	No Quantity							3419			0
S3	2000	2000	2000	2	0	2	Export	579	Norway	NOR	694	Sierra Leone	SLE								09	MISC.EDIBLE PRODUCTS ETC	1	No Quantity							40582			0
S3	2000	2000	2000	2	0	2	Export	579	Norway	NOR	699	India	IND								09	MISC.EDIBLE PRODUCTS ETC	1	No Quantity							63089			0
S3	2000	2000	2000	2	0	2	Export	579	Norway	NOR	702	Singapore	SGP								09	MISC.EDIBLE PRODUCTS ETC	1	No Quantity							59539			0
S3	2000	2000	2000	2	0	2	Export	579	Norway	NOR	710	South Africa	ZAF								09	MISC.EDIBLE PRODUCTS ETC	1	No Quantity							1180			0
S3	2000	2000	2000	2	0	2	Export	579	Norway	NOR	724	Spain	ESP								09	MISC.EDIBLE PRODUCTS ETC	1	No Quantity							108192			0
S3	2000	2000	2000	2	0	2	Export	579	Norway	NOR	752	Sweden	SWE								09	MISC.EDIBLE PRODUCTS ETC	1	No Quantity							6464153			0
S3	2000	2000	2000	2	0	2	Export	579	Norway	NOR	757	Switzerland	CHE								09	MISC.EDIBLE PRODUCTS ETC	1	No Quantity							203755			0
S3	2000	2000	2000	2	0	2	Export	579	Norway	NOR	764	Thailand	THA								09	MISC.EDIBLE PRODUCTS ETC	1	No Quantity							11983			0
S3	2000	2000	2000	2	0	2	Export	579	Norway	NOR	784	United Arab Emirates	ARE								09	MISC.EDIBLE PRODUCTS ETC	1	No Quantity							6530			0
S3	2000	2000	2000	2	0	2	Export	579	Norway	NOR	826	United Kingdom	GBR								09	MISC.EDIBLE PRODUCTS ETC	1	No Quantity							1196707			0
S3	2000	2000	2000	2	0	2	Export	579	Norway	NOR	842	USA	USA								09	MISC.EDIBLE PRODUCTS ETC	1	No Quantity							638619			0
S3	2000	2000	2000	2	0	2	Export	579	Norway	NOR	891	Serbia and Montenegro	SCG								09	MISC.EDIBLE PRODUCTS ETC	1	No Quantity							6682			0
S3	2000	2000	2000	2	0	2	Export	579	Norway	NOR	0	World	WLD								11	BEVERAGES	1	No Quantity							18151518			0
S3	2000	2000	2000	2	0	2	Export	579	Norway	NOR	32	Argentina	ARG								11	BEVERAGES	1	No Quantity							1959			0
S3	2000	2000	2000	2	0	2	Export	579	Norway	NOR	36	Australia	AUS								11	BEVERAGES	1	No Quantity							45304			0
S3	2000	2000	2000	2	0	2	Export	579	Norway	NOR	40	Austria	AUT								11	BEVERAGES	1	No Quantity							917			0
S3	2000	2000	2000	2	0	2	Export	579	Norway	NOR	48	Bahrain	BHR								11	BEVERAGES	1	No Quantity							2721			0
S3	2000	2000	2000	2	0	2	Export	579	Norway	NOR	56	Belgium	BEL								11	BEVERAGES	1	No Quantity							4607			0
S3	2000	2000	2000	2	0	2	Export	579	Norway	NOR	70	Bosnia Herzegovina	BIH								11	BEVERAGES	1	No Quantity							967			0
S3	2000	2000	2000	2	0	2	Export	579	Norway	NOR	76	Brazil	BRA								11	BEVERAGES	1	No Quantity							12929			0
S3	2000	2000	2000	2	0	2	Export	579	Norway	NOR	96	Brunei Darussalam	BRN								11	BEVERAGES	1	No Quantity							1088			0
S3	2000	2000	2000	2	0	2	Export	579	Norway	NOR	120	Cameroon	CMR								11	BEVERAGES	1	No Quantity							1360			0
S3	2000	2000	2000	2	0	2	Export	579	Norway	NOR	124	Canada	CAN								11	BEVERAGES	1	No Quantity							8901			0
S3	2000	2000	2000	2	0	2	Export	579	Norway	NOR	144	Sri Lanka	LKA								11	BEVERAGES	1	No Quantity							1701			0
S3	2000	2000	2000	2	0	2	Export	579	Norway	NOR	152	Chile	CHL								11	BEVERAGES	1	No Quantity							1360			0
S3	2000	2000	2000	2	0	2	Export	579	Norway	NOR	191	Croatia	HRV								11	BEVERAGES	1	No Quantity							463			0
S3	2000	2000	2000	2	0	2	Export	579	Norway	NOR	192	Cuba	CUB								11	BEVERAGES	1	No Quantity							1360			0
S3	2000	2000	2000	2	0	2	Export	579	Norway	NOR	196	Cyprus	CYP								11	BEVERAGES	1	No Quantity							1510			0
S3	2000	2000	2000	2	0	2	Export	579	Norway	NOR	203	Czechia	CZE								11	BEVERAGES	1	No Quantity							2073			0
S3	2000	2000	2000	2	0	2	Export	579	Norway	NOR	208	Denmark	DNK								11	BEVERAGES	1	No Quantity							3058236			0
S3	2000	2000	2000	2	0	2	Export	579	Norway	NOR	218	Ecuador	ECU								11	BEVERAGES	1	No Quantity							1011			0
S3	2000	2000	2000	2	0	2	Export	579	Norway	NOR	233	Estonia	EST								11	BEVERAGES	1	No Quantity							182404			0
S3	2000	2000	2000	2	0	2	Export	579	Norway	NOR	234	Faeroe Isds	FRO								11	BEVERAGES	1	No Quantity							3012			0
S3	2000	2000	2000	2	0	2	Export	579	Norway	NOR	246	Finland	FIN								11	BEVERAGES	1	No Quantity							59553			0
S3	2000	2000	2000	2	0	2	Export	579	Norway	NOR	251	France	FRA								11	BEVERAGES	1	No Quantity							281901			0
S3	2000	2000	2000	2	0	2	Export	579	Norway	NOR	276	Germany	DEU								11	BEVERAGES	1	No Quantity							2874929			0
S3	2000	2000	2000	2	0	2	Export	579	Norway	NOR	288	Ghana	GHA								11	BEVERAGES	1	No Quantity							979			0
S3	2000	2000	2000	2	0	2	Export	579	Norway	NOR	344	China, Hong Kong SAR	HKG								11	BEVERAGES	1	No Quantity							27596			0
S3	2000	2000	2000	2	0	2	Export	579	Norway	NOR	352	Iceland	ISL								11	BEVERAGES	1	No Quantity							25278			0
S3	2000	2000	2000	2	0	2	Export	579	Norway	NOR	372	Ireland	IRL								11	BEVERAGES	1	No Quantity							2145			0
S3	2000	2000	2000	2	0	2	Export	579	Norway	NOR	376	Israel	ISR								11	BEVERAGES	1	No Quantity							154			0
S3	2000	2000	2000	2	0	2	Export	579	Norway	NOR	381	Italy	ITA								11	BEVERAGES	1	No Quantity							45460			0
S3	2000	2000	2000	2	0	2	Export	579	Norway	NOR	392	Japan	JPN								11	BEVERAGES	1	No Quantity							68350			0
S3	2000	2000	2000	2	0	2	Export	579	Norway	NOR	410	Rep. of Korea	KOR								11	BEVERAGES	1	No Quantity							7420			0
S3	2000	2000	2000	2	0	2	Export	579	Norway	NOR	428	Latvia	LVA								11	BEVERAGES	1	No Quantity							318651			0
S3	2000	2000	2000	2	0	2	Export	579	Norway	NOR	442	Luxembourg	LUX								11	BEVERAGES	1	No Quantity							403			0
S3	2000	2000	2000	2	0	2	Export	579	Norway	NOR	458	Malaysia	MYS								11	BEVERAGES	1	No Quantity							8236			0
S3	2000	2000	2000	2	0	2	Export	579	Norway	NOR	470	Malta	MLT								11	BEVERAGES	1	No Quantity							1823			0
S3	2000	2000	2000	2	0	2	Export	579	Norway	NOR	490	Other Asia, nes									11	BEVERAGES	1	No Quantity							10801			0
S3	2000	2000	2000	2	0	2	Export	579	Norway	NOR	528	Netherlands	NLD								11	BEVERAGES	1	No Quantity							156448			0
S3	2000	2000	2000	2	0	2	Export	579	Norway	NOR	554	New Zealand	NZL								11	BEVERAGES	1	No Quantity							7626			0
S3	2000	2000	2000	2	0	2	Export	579	Norway	NOR	566	Nigeria	NGA								11	BEVERAGES	1	No Quantity							396			0
S3	2000	2000	2000	2	0	2	Export	579	Norway	NOR	591	Panama	PAN								11	BEVERAGES	1	No Quantity							930			0
S3	2000	2000	2000	2	0	2	Export	579	Norway	NOR	608	Philippines	PHL								11	BEVERAGES	1	No Quantity							3038			0
S3	2000	2000	2000	2	0	2	Export	579	Norway	NOR	616	Poland	POL								11	BEVERAGES	1	No Quantity							7836			0
S3	2000	2000	2000	2	0	2	Export	579	Norway	NOR	620	Portugal	PRT								11	BEVERAGES	1	No Quantity							2085			0
S3	2000	2000	2000	2	0	2	Export	579	Norway	NOR	643	Russian Federation	RUS								11	BEVERAGES	1	No Quantity							4487			0
S3	2000	2000	2000	2	0	2	Export	579	Norway	NOR	682	Saudi Arabia	SAU								11	BEVERAGES	1	No Quantity							2149			0
S3	2000	2000	2000	2	0	2	Export	579	Norway	NOR	702	Singapore	SGP								11	BEVERAGES	1	No Quantity							47163			0
S3	2000	2000	2000	2	0	2	Export	579	Norway	NOR	710	South Africa	ZAF								11	BEVERAGES	1	No Quantity							14594			0
S3	2000	2000	2000	2	0	2	Export	579	Norway	NOR	724	Spain	ESP								11	BEVERAGES	1	No Quantity							49018			0
S3	2000	2000	2000	2	0	2	Export	579	Norway	NOR	752	Sweden	SWE								11	BEVERAGES	1	No Quantity							9097776			0
S3	2000	2000	2000	2	0	2	Export	579	Norway	NOR	757	Switzerland	CHE								11	BEVERAGES	1	No Quantity							5164			0
S3	2000	2000	2000	2	0	2	Export	579	Norway	NOR	764	Thailand	THA								11	BEVERAGES	1	No Quantity							5660			0
S3	2000	2000	2000	2	0	2	Export	579	Norway	NOR	768	Togo	TGO								11	BEVERAGES	1	No Quantity							3994			0
S3	2000	2000	2000	2	0	2	Export	579	Norway	NOR	784	United Arab Emirates	ARE								11	BEVERAGES	1	No Quantity							22644			0
S3	2000	2000	2000	2	0	2	Export	579	Norway	NOR	792	Turkey	TUR								11	BEVERAGES	1	No Quantity							23452			0
S3	2000	2000	2000	2	0	2	Export	579	Norway	NOR	804	Ukraine	UKR								11	BEVERAGES	1	No Quantity							3428			0
S3	2000	2000	2000	2	0	2	Export	579	Norway	NOR	807	North Macedonia	MKD								11	BEVERAGES	1	No Quantity							3056			0
S3	2000	2000	2000	2	0	2	Export	579	Norway	NOR	818	Egypt	EGY								11	BEVERAGES	1	No Quantity							3383			0
S3	2000	2000	2000	2	0	2	Export	579	Norway	NOR	826	United Kingdom	GBR								11	BEVERAGES	1	No Quantity							273413			0
S3	2000	2000	2000	2	0	2	Export	579	Norway	NOR	842	USA	USA								11	BEVERAGES	1	No Quantity							1346214			0
S3	2000	2000	2000	2	0	2	Export	579	Norway	NOR	0	World	WLD								12	TOBACCO,TOBACCO MANUFACT	1	No Quantity							5930542			0
S3	2000	2000	2000	2	0	2	Export	579	Norway	NOR	51	Armenia	ARM								12	TOBACCO,TOBACCO MANUFACT	1	No Quantity							15164			0
S3	2000	2000	2000	2	0	2	Export	579	Norway	NOR	56	Belgium	BEL								12	TOBACCO,TOBACCO MANUFACT	1	No Quantity							16459			0
S3	2000	2000	2000	2	0	2	Export	579	Norway	NOR	112	Belarus	BLR								12	TOBACCO,TOBACCO MANUFACT	1	No Quantity							306125			0
S3	2000	2000	2000	2	0	2	Export	579	Norway	NOR	196	Cyprus	CYP								12	TOBACCO,TOBACCO MANUFACT	1	No Quantity							22124			0
S3	2000	2000	2000	2	0	2	Export	579	Norway	NOR	203	Czechia	CZE								12	TOBACCO,TOBACCO MANUFACT	1	No Quantity							6857			0
S3	2000	2000	2000	2	0	2	Export	579	Norway	NOR	208	Denmark	DNK								12	TOBACCO,TOBACCO MANUFACT	1	No Quantity							3868634			0
S3	2000	2000	2000	2	0	2	Export	579	Norway	NOR	234	Faeroe Isds	FRO								12	TOBACCO,TOBACCO MANUFACT	1	No Quantity							15537			0
S3	2000	2000	2000	2	0	2	Export	579	Norway	NOR	246	Finland	FIN								12	TOBACCO,TOBACCO MANUFACT	1	No Quantity							22743			0
S3	2000	2000	2000	2	0	2	Export	579	Norway	NOR	251	France	FRA								12	TOBACCO,TOBACCO MANUFACT	1	No Quantity							2131			0
S3	2000	2000	2000	2	0	2	Export	579	Norway	NOR	276	Germany	DEU								12	TOBACCO,TOBACCO MANUFACT	1	No Quantity							145139			0
S3	2000	2000	2000	2	0	2	Export	579	Norway	NOR	300	Greece	GRC								12	TOBACCO,TOBACCO MANUFACT	1	No Quantity							140			0
S3	2000	2000	2000	2	0	2	Export	579	Norway	NOR	392	Japan	JPN								12	TOBACCO,TOBACCO MANUFACT	1	No Quantity							871			0
S3	2000	2000	2000	2	0	2	Export	579	Norway	NOR	428	Latvia	LVA								12	TOBACCO,TOBACCO MANUFACT	1	No Quantity							746772			0
S3	2000	2000	2000	2	0	2	Export	579	Norway	NOR	440	Lithuania	LTU								12	TOBACCO,TOBACCO MANUFACT	1	No Quantity							16588			0
S3	2000	2000	2000	2	0	2	Export	579	Norway	NOR	528	Netherlands	NLD								12	TOBACCO,TOBACCO MANUFACT	1	No Quantity							131176			0
S3	2000	2000	2000	2	0	2	Export	579	Norway	NOR	586	Pakistan	PAK								12	TOBACCO,TOBACCO MANUFACT	1	No Quantity							225			0
S3	2000	2000	2000	2	0	2	Export	579	Norway	NOR	616	Poland	POL								12	TOBACCO,TOBACCO MANUFACT	1	No Quantity							50839			0
S3	2000	2000	2000	2	0	2	Export	579	Norway	NOR	643	Russian Federation	RUS								12	TOBACCO,TOBACCO MANUFACT	1	No Quantity							316566			0
S3	2000	2000	2000	2	0	2	Export	579	Norway	NOR	682	Saudi Arabia	SAU								12	TOBACCO,TOBACCO MANUFACT	1	No Quantity							5982			0
S3	2000	2000	2000	2	0	2	Export	579	Norway	NOR	702	Singapore	SGP								12	TOBACCO,TOBACCO MANUFACT	1	No Quantity							21127			0
S3	2000	2000	2000	2	0	2	Export	579	Norway	NOR	710	South Africa	ZAF								12	TOBACCO,TOBACCO MANUFACT	1	No Quantity							29111			0
S3	2000	2000	2000	2	0	2	Export	579	Norway	NOR	724	Spain	ESP								12	TOBACCO,TOBACCO MANUFACT	1	No Quantity							52061			0
S3	2000	2000	2000	2	0	2	Export	579	Norway	NOR	752	Sweden	SWE								12	TOBACCO,TOBACCO MANUFACT	1	No Quantity							106521			0
S3	2000	2000	2000	2	0	2	Export	579	Norway	NOR	757	Switzerland	CHE								12	TOBACCO,TOBACCO MANUFACT	1	No Quantity							11214			0
S3	2000	2000	2000	2	0	2	Export	579	Norway	NOR	784	United Arab Emirates	ARE								12	TOBACCO,TOBACCO MANUFACT	1	No Quantity							4530			0
S3	2000	2000	2000	2	0	2	Export	579	Norway	NOR	826	United Kingdom	GBR								12	TOBACCO,TOBACCO MANUFACT	1	No Quantity							6098			0
S3	2000	2000	2000	2	0	2	Export	579	Norway	NOR	834	United Rep. of Tanzania	TZA								12	TOBACCO,TOBACCO MANUFACT	1	No Quantity							365			0
S3	2000	2000	2000	2	0	2	Export	579	Norway	NOR	842	USA	USA								12	TOBACCO,TOBACCO MANUFACT	1	No Quantity							9442			0
S3	2000	2000	2000	2	0	2	Export	579	Norway	NOR	0	World	WLD								21	HIDES,SKINS,FURSKINS,RAW	1	No Quantity							62719115			0
S3	2000	2000	2000	2	0	2	Export	579	Norway	NOR	56	Belgium	BEL								21	HIDES,SKINS,FURSKINS,RAW	1	No Quantity							5613998			0
S3	2000	2000	2000	2	0	2	Export	579	Norway	NOR	124	Canada	CAN								21	HIDES,SKINS,FURSKINS,RAW	1	No Quantity							1936			0
S3	2000	2000	2000	2	0	2	Export	579	Norway	NOR	156	China	CHN								21	HIDES,SKINS,FURSKINS,RAW	1	No Quantity							959272			0
S3	2000	2000	2000	2	0	2	Export	579	Norway	NOR	196	Cyprus	CYP								21	HIDES,SKINS,FURSKINS,RAW	1	No Quantity							30609			0
S3	2000	2000	2000	2	0	2	Export	579	Norway	NOR	203	Czechia	CZE								21	HIDES,SKINS,FURSKINS,RAW	1	No Quantity							304			0
S3	2000	2000	2000	2	0	2	Export	579	Norway	NOR	208	Denmark	DNK								21	HIDES,SKINS,FURSKINS,RAW	1	No Quantity							34669236			0
S3	2000	2000	2000	2	0	2	Export	579	Norway	NOR	233	Estonia	EST								21	HIDES,SKINS,FURSKINS,RAW	1	No Quantity							10129			0
S3	2000	2000	2000	2	0	2	Export	579	Norway	NOR	246	Finland	FIN								21	HIDES,SKINS,FURSKINS,RAW	1	No Quantity							255373			0
S3	2000	2000	2000	2	0	2	Export	579	Norway	NOR	251	France	FRA								21	HIDES,SKINS,FURSKINS,RAW	1	No Quantity							618819			0
S3	2000	2000	2000	2	0	2	Export	579	Norway	NOR	276	Germany	DEU								21	HIDES,SKINS,FURSKINS,RAW	1	No Quantity							476108			0
S3	2000	2000	2000	2	0	2	Export	579	Norway	NOR	288	Ghana	GHA								21	HIDES,SKINS,FURSKINS,RAW	1	No Quantity							8503			0
S3	2000	2000	2000	2	0	2	Export	579	Norway	NOR	300	Greece	GRC								21	HIDES,SKINS,FURSKINS,RAW	1	No Quantity							3381			0
S3	2000	2000	2000	2	0	2	Export	579	Norway	NOR	344	China, Hong Kong SAR	HKG								21	HIDES,SKINS,FURSKINS,RAW	1	No Quantity							141663			0
S3	2000	2000	2000	2	0	2	Export	579	Norway	NOR	352	Iceland	ISL								21	HIDES,SKINS,FURSKINS,RAW	1	No Quantity							3928			0
S3	2000	2000	2000	2	0	2	Export	579	Norway	NOR	381	Italy	ITA								21	HIDES,SKINS,FURSKINS,RAW	1	No Quantity							1659820			0
S3	2000	2000	2000	2	0	2	Export	579	Norway	NOR	392	Japan	JPN								21	HIDES,SKINS,FURSKINS,RAW	1	No Quantity							299564			0
S3	2000	2000	2000	2	0	2	Export	579	Norway	NOR	440	Lithuania	LTU								21	HIDES,SKINS,FURSKINS,RAW	1	No Quantity							37026			0
S3	2000	2000	2000	2	0	2	Export	579	Norway	NOR	528	Netherlands	NLD								21	HIDES,SKINS,FURSKINS,RAW	1	No Quantity							78707			0
S3	2000	2000	2000	2	0	2	Export	579	Norway	NOR	586	Pakistan	PAK								21	HIDES,SKINS,FURSKINS,RAW	1	No Quantity							44950			0
S3	2000	2000	2000	2	0	2	Export	579	Norway	NOR	616	Poland	POL								21	HIDES,SKINS,FURSKINS,RAW	1	No Quantity							5454			0
S3	2000	2000	2000	2	0	2	Export	579	Norway	NOR	643	Russian Federation	RUS								21	HIDES,SKINS,FURSKINS,RAW	1	No Quantity							1020			0
S3	2000	2000	2000	2	0	2	Export	579	Norway	NOR	699	India	IND								21	HIDES,SKINS,FURSKINS,RAW	1	No Quantity							1481455			0
S3	2000	2000	2000	2	0	2	Export	579	Norway	NOR	724	Spain	ESP								21	HIDES,SKINS,FURSKINS,RAW	1	No Quantity							1547517			0
S3	2000	2000	2000	2	0	2	Export	579	Norway	NOR	752	Sweden	SWE								21	HIDES,SKINS,FURSKINS,RAW	1	No Quantity							10447537			0
S3	2000	2000	2000	2	0	2	Export	579	Norway	NOR	757	Switzerland	CHE								21	HIDES,SKINS,FURSKINS,RAW	1	No Quantity							999			0
S3	2000	2000	2000	2	0	2	Export	579	Norway	NOR	792	Turkey	TUR								21	HIDES,SKINS,FURSKINS,RAW	1	No Quantity							3268244			0
S3	2000	2000	2000	2	0	2	Export	579	Norway	NOR	826	United Kingdom	GBR								21	HIDES,SKINS,FURSKINS,RAW	1	No Quantity							987145			0
S3	2000	2000	2000	2	0	2	Export	579	Norway	NOR	842	USA	USA								21	HIDES,SKINS,FURSKINS,RAW	1	No Quantity							66418			0
S3	2000	2000	2000	2	0	2	Export	579	Norway	NOR	0	World	WLD								22	OIL SEED,OLEAGINUS FRUIT	1	No Quantity							831335			0
S3	2000	2000	2000	2	0	2	Export	579	Norway	NOR	40	Austria	AUT								22	OIL SEED,OLEAGINUS FRUIT	1	No Quantity							5567			0
S3	2000	2000	2000	2	0	2	Export	579	Norway	NOR	208	Denmark	DNK								22	OIL SEED,OLEAGINUS FRUIT	1	No Quantity							27670			0
S3	2000	2000	2000	2	0	2	Export	579	Norway	NOR	246	Finland	FIN								22	OIL SEED,OLEAGINUS FRUIT	1	No Quantity							592211			0
S3	2000	2000	2000	2	0	2	Export	579	Norway	NOR	251	France	FRA								22	OIL SEED,OLEAGINUS FRUIT	1	No Quantity							896			0
S3	2000	2000	2000	2	0	2	Export	579	Norway	NOR	276	Germany	DEU								22	OIL SEED,OLEAGINUS FRUIT	1	No Quantity							18130			0
S3	2000	2000	2000	2	0	2	Export	579	Norway	NOR	352	Iceland	ISL								22	OIL SEED,OLEAGINUS FRUIT	1	No Quantity							729			0
S3	2000	2000	2000	2	0	2	Export	579	Norway	NOR	528	Netherlands	NLD								22	OIL SEED,OLEAGINUS FRUIT	1	No Quantity							114239			0
S3	2000	2000	2000	2	0	2	Export	579	Norway	NOR	752	Sweden	SWE								22	OIL SEED,OLEAGINUS FRUIT	1	No Quantity							50335			0
S3	2000	2000	2000	2	0	2	Export	579	Norway	NOR	826	United Kingdom	GBR								22	OIL SEED,OLEAGINUS FRUIT	1	No Quantity							21559			0
S3	2000	2000	2000	2	0	2	Export	579	Norway	NOR	0	World	WLD								23	CRUDE RUBBER	1	No Quantity							278389			0
S3	2000	2000	2000	2	0	2	Export	579	Norway	NOR	56	Belgium	BEL								23	CRUDE RUBBER	1	No Quantity							1779			0
S3	2000	2000	2000	2	0	2	Export	579	Norway	NOR	100	Bulgaria	BGR								23	CRUDE RUBBER	1	No Quantity							4985			0
S3	2000	2000	2000	2	0	2	Export	579	Norway	NOR	124	Canada	CAN								23	CRUDE RUBBER	1	No Quantity							5295			0
S3	2000	2000	2000	2	0	2	Export	579	Norway	NOR	156	China	CHN								23	CRUDE RUBBER	1	No Quantity							748			0
S3	2000	2000	2000	2	0	2	Export	579	Norway	NOR	203	Czechia	CZE								23	CRUDE RUBBER	1	No Quantity							8547			0
S3	2000	2000	2000	2	0	2	Export	579	Norway	NOR	208	Denmark	DNK								23	CRUDE RUBBER	1	No Quantity							27396			0
S3	2000	2000	2000	2	0	2	Export	579	Norway	NOR	234	Faeroe Isds	FRO								23	CRUDE RUBBER	1	No Quantity							767			0
S3	2000	2000	2000	2	0	2	Export	579	Norway	NOR	246	Finland	FIN								23	CRUDE RUBBER	1	No Quantity							8514			0
S3	2000	2000	2000	2	0	2	Export	579	Norway	NOR	251	France	FRA								23	CRUDE RUBBER	1	No Quantity							3743			0
S3	2000	2000	2000	2	0	2	Export	579	Norway	NOR	276	Germany	DEU								23	CRUDE RUBBER	1	No Quantity							8989			0
S3	2000	2000	2000	2	0	2	Export	579	Norway	NOR	348	Hungary	HUN								23	CRUDE RUBBER	1	No Quantity							1742			0
S3	2000	2000	2000	2	0	2	Export	579	Norway	NOR	352	Iceland	ISL								23	CRUDE RUBBER	1	No Quantity							4399			0
S3	2000	2000	2000	2	0	2	Export	579	Norway	NOR	372	Ireland	IRL								23	CRUDE RUBBER	1	No Quantity							3117			0
S3	2000	2000	2000	2	0	2	Export	579	Norway	NOR	376	Israel	ISR								23	CRUDE RUBBER	1	No Quantity							4517			0
S3	2000	2000	2000	2	0	2	Export	579	Norway	NOR	410	Rep. of Korea	KOR								23	CRUDE RUBBER	1	No Quantity							3653			0
S3	2000	2000	2000	2	0	2	Export	579	Norway	NOR	440	Lithuania	LTU								23	CRUDE RUBBER	1	No Quantity							1266			0
S3	2000	2000	2000	2	0	2	Export	579	Norway	NOR	528	Netherlands	NLD								23	CRUDE RUBBER	1	No Quantity							71452			0
S3	2000	2000	2000	2	0	2	Export	579	Norway	NOR	554	New Zealand	NZL								23	CRUDE RUBBER	1	No Quantity							1516			0
S3	2000	2000	2000	2	0	2	Export	579	Norway	NOR	616	Poland	POL								23	CRUDE RUBBER	1	No Quantity							4488			0
S3	2000	2000	2000	2	0	2	Export	579	Norway	NOR	682	Saudi Arabia	SAU								23	CRUDE RUBBER	1	No Quantity							1023			0
S3	2000	2000	2000	2	0	2	Export	579	Norway	NOR	702	Singapore	SGP								23	CRUDE RUBBER	1	No Quantity							4532			0
S3	2000	2000	2000	2	0	2	Export	579	Norway	NOR	703	Slovakia	SVK								23	CRUDE RUBBER	1	No Quantity							13505			0
S3	2000	2000	2000	2	0	2	Export	579	Norway	NOR	724	Spain	ESP								23	CRUDE RUBBER	1	No Quantity							3570			0
S3	2000	2000	2000	2	0	2	Export	579	Norway	NOR	752	Sweden	SWE								23	CRUDE RUBBER	1	No Quantity							76024			0
S3	2000	2000	2000	2	0	2	Export	579	Norway	NOR	764	Thailand	THA								23	CRUDE RUBBER	1	No Quantity							467			0
S3	2000	2000	2000	2	0	2	Export	579	Norway	NOR	784	United Arab Emirates	ARE								23	CRUDE RUBBER	1	No Quantity							646			0
S3	2000	2000	2000	2	0	2	Export	579	Norway	NOR	818	Egypt	EGY								23	CRUDE RUBBER	1	No Quantity							877			0
S3	2000	2000	2000	2	0	2	Export	579	Norway	NOR	826	United Kingdom	GBR								23	CRUDE RUBBER	1	No Quantity							4072			0
S3	2000	2000	2000	2	0	2	Export	579	Norway	NOR	842	USA	USA								23	CRUDE RUBBER	1	No Quantity							6760			0
S3	2000	2000	2000	2	0	2	Export	579	Norway	NOR	0	World	WLD								24	CORK AND WOOD	1	No Quantity							138895305			0
S3	2000	2000	2000	2	0	2	Export	579	Norway	NOR	24	Angola	AGO								24	CORK AND WOOD	1	No Quantity							3952			0
S3	2000	2000	2000	2	0	2	Export	579	Norway	NOR	36	Australia	AUS								24	CORK AND WOOD	1	No Quantity							23609			0
S3	2000	2000	2000	2	0	2	Export	579	Norway	NOR	40	Austria	AUT								24	CORK AND WOOD	1	No Quantity							1009281			0
S3	2000	2000	2000	2	0	2	Export	579	Norway	NOR	44	Bahamas	BHS								24	CORK AND WOOD	1	No Quantity							4672			0
S3	2000	2000	2000	2	0	2	Export	579	Norway	NOR	56	Belgium	BEL								24	CORK AND WOOD	1	No Quantity							4794583			0
S3	2000	2000	2000	2	0	2	Export	579	Norway	NOR	76	Brazil	BRA								24	CORK AND WOOD	1	No Quantity							28342			0
S3	2000	2000	2000	2	0	2	Export	579	Norway	NOR	124	Canada	CAN								24	CORK AND WOOD	1	No Quantity							19831			0
S3	2000	2000	2000	2	0	2	Export	579	Norway	NOR	156	China	CHN								24	CORK AND WOOD	1	No Quantity							27929			0
S3	2000	2000	2000	2	0	2	Export	579	Norway	NOR	184	Cook Isds	COK								24	CORK AND WOOD	1	No Quantity							538			0
S3	2000	2000	2000	2	0	2	Export	579	Norway	NOR	203	Czechia	CZE								24	CORK AND WOOD	1	No Quantity							377956			0
S3	2000	2000	2000	2	0	2	Export	579	Norway	NOR	208	Denmark	DNK								24	CORK AND WOOD	1	No Quantity							12839188			0
S3	2000	2000	2000	2	0	2	Export	579	Norway	NOR	233	Estonia	EST								24	CORK AND WOOD	1	No Quantity							1631			0
S3	2000	2000	2000	2	0	2	Export	579	Norway	NOR	234	Faeroe Isds	FRO								24	CORK AND WOOD	1	No Quantity							183076			0
S3	2000	2000	2000	2	0	2	Export	579	Norway	NOR	246	Finland	FIN								24	CORK AND WOOD	1	No Quantity							262052			0
S3	2000	2000	2000	2	0	2	Export	579	Norway	NOR	251	France	FRA								24	CORK AND WOOD	1	No Quantity							4093558			0
S3	2000	2000	2000	2	0	2	Export	579	Norway	NOR	276	Germany	DEU								24	CORK AND WOOD	1	No Quantity							29952322			0
S3	2000	2000	2000	2	0	2	Export	579	Norway	NOR	300	Greece	GRC								24	CORK AND WOOD	1	No Quantity							1304			0
S3	2000	2000	2000	2	0	2	Export	579	Norway	NOR	344	China, Hong Kong SAR	HKG								24	CORK AND WOOD	1	No Quantity							22359			0
S3	2000	2000	2000	2	0	2	Export	579	Norway	NOR	348	Hungary	HUN								24	CORK AND WOOD	1	No Quantity							52019			0
S3	2000	2000	2000	2	0	2	Export	579	Norway	NOR	352	Iceland	ISL								24	CORK AND WOOD	1	No Quantity							1880180			0
S3	2000	2000	2000	2	0	2	Export	579	Norway	NOR	372	Ireland	IRL								24	CORK AND WOOD	1	No Quantity							2033311			0
S3	2000	2000	2000	2	0	2	Export	579	Norway	NOR	376	Israel	ISR								24	CORK AND WOOD	1	No Quantity							102462			0
S3	2000	2000	2000	2	0	2	Export	579	Norway	NOR	381	Italy	ITA								24	CORK AND WOOD	1	No Quantity							511549			0
S3	2000	2000	2000	2	0	2	Export	579	Norway	NOR	392	Japan	JPN								24	CORK AND WOOD	1	No Quantity							5207515			0
S3	2000	2000	2000	2	0	2	Export	579	Norway	NOR	400	Jordan	JOR								24	CORK AND WOOD	1	No Quantity							46592			0
S3	2000	2000	2000	2	0	2	Export	579	Norway	NOR	410	Rep. of Korea	KOR								24	CORK AND WOOD	1	No Quantity							36622			0
S3	2000	2000	2000	2	0	2	Export	579	Norway	NOR	414	Kuwait	KWT								24	CORK AND WOOD	1	No Quantity							2870			0
S3	2000	2000	2000	2	0	2	Export	579	Norway	NOR	428	Latvia	LVA								24	CORK AND WOOD	1	No Quantity							3401			0
S3	2000	2000	2000	2	0	2	Export	579	Norway	NOR	440	Lithuania	LTU								24	CORK AND WOOD	1	No Quantity							6109			0
S3	2000	2000	2000	2	0	2	Export	579	Norway	NOR	470	Malta	MLT								24	CORK AND WOOD	1	No Quantity							1147			0
S3	2000	2000	2000	2	0	2	Export	579	Norway	NOR	490	Other Asia, nes									24	CORK AND WOOD	1	No Quantity							86857			0
S3	2000	2000	2000	2	0	2	Export	579	Norway	NOR	528	Netherlands	NLD								24	CORK AND WOOD	1	No Quantity							18404361			0
S3	2000	2000	2000	2	0	2	Export	579	Norway	NOR	554	New Zealand	NZL								24	CORK AND WOOD	1	No Quantity							363			0
S3	2000	2000	2000	2	0	2	Export	579	Norway	NOR	608	Philippines	PHL								24	CORK AND WOOD	1	No Quantity							411			0
S3	2000	2000	2000	2	0	2	Export	579	Norway	NOR	616	Poland	POL								24	CORK AND WOOD	1	No Quantity							809122			0
S3	2000	2000	2000	2	0	2	Export	579	Norway	NOR	620	Portugal	PRT								24	CORK AND WOOD	1	No Quantity							457			0
S3	2000	2000	2000	2	0	2	Export	579	Norway	NOR	642	Romania	ROU								24	CORK AND WOOD	1	No Quantity							1292			0
S3	2000	2000	2000	2	0	2	Export	579	Norway	NOR	643	Russian Federation	RUS								24	CORK AND WOOD	1	No Quantity							119350			0
S3	2000	2000	2000	2	0	2	Export	579	Norway	NOR	682	Saudi Arabia	SAU								24	CORK AND WOOD	1	No Quantity							130156			0
S3	2000	2000	2000	2	0	2	Export	579	Norway	NOR	702	Singapore	SGP								24	CORK AND WOOD	1	No Quantity							2072			0
S3	2000	2000	2000	2	0	2	Export	579	Norway	NOR	705	Slovenia	SVN								24	CORK AND WOOD	1	No Quantity							66914			0
S3	2000	2000	2000	2	0	2	Export	579	Norway	NOR	724	Spain	ESP								24	CORK AND WOOD	1	No Quantity							842917			0
S3	2000	2000	2000	2	0	2	Export	579	Norway	NOR	752	Sweden	SWE								24	CORK AND WOOD	1	No Quantity							34642582			0
S3	2000	2000	2000	2	0	2	Export	579	Norway	NOR	757	Switzerland	CHE								24	CORK AND WOOD	1	No Quantity							1746229			0
S3	2000	2000	2000	2	0	2	Export	579	Norway	NOR	792	Turkey	TUR								24	CORK AND WOOD	1	No Quantity							5887			0
S3	2000	2000	2000	2	0	2	Export	579	Norway	NOR	826	United Kingdom	GBR								24	CORK AND WOOD	1	No Quantity							18443449			0
S3	2000	2000	2000	2	0	2	Export	579	Norway	NOR	842	USA	USA								24	CORK AND WOOD	1	No Quantity							29279			0
S3	2000	2000	2000	2	0	2	Export	579	Norway	NOR	891	Serbia and Montenegro	SCG								24	CORK AND WOOD	1	No Quantity							33647			0
S3	2000	2000	2000	2	0	2	Export	579	Norway	NOR	0	World	WLD								25	PULP AND WASTE PAPER	1	No Quantity							174780796			0
S3	2000	2000	2000	2	0	2	Export	579	Norway	NOR	12	Algeria	DZA								25	PULP AND WASTE PAPER	1	No Quantity							70240			0
S3	2000	2000	2000	2	0	2	Export	579	Norway	NOR	32	Argentina	ARG								25	PULP AND WASTE PAPER	1	No Quantity							119334			0
S3	2000	2000	2000	2	0	2	Export	579	Norway	NOR	40	Austria	AUT								25	PULP AND WASTE PAPER	1	No Quantity							7835260			0
S3	2000	2000	2000	2	0	2	Export	579	Norway	NOR	56	Belgium	BEL								25	PULP AND WASTE PAPER	1	No Quantity							14094041			0
S3	2000	2000	2000	2	0	2	Export	579	Norway	NOR	76	Brazil	BRA								25	PULP AND WASTE PAPER	1	No Quantity							17282			0
S3	2000	2000	2000	2	0	2	Export	579	Norway	NOR	156	China	CHN								25	PULP AND WASTE PAPER	1	No Quantity							1558165			0
S3	2000	2000	2000	2	0	2	Export	579	Norway	NOR	170	Colombia	COL								25	PULP AND WASTE PAPER	1	No Quantity							160430			0
S3	2000	2000	2000	2	0	2	Export	579	Norway	NOR	208	Denmark	DNK								25	PULP AND WASTE PAPER	1	No Quantity							3179450			0
S3	2000	2000	2000	2	0	2	Export	579	Norway	NOR	233	Estonia	EST								25	PULP AND WASTE PAPER	1	No Quantity							756			0
S3	2000	2000	2000	2	0	2	Export	579	Norway	NOR	246	Finland	FIN								25	PULP AND WASTE PAPER	1	No Quantity							1204592			0
S3	2000	2000	2000	2	0	2	Export	579	Norway	NOR	251	France	FRA								25	PULP AND WASTE PAPER	1	No Quantity							6801868			0
S3	2000	2000	2000	2	0	2	Export	579	Norway	NOR	276	Germany	DEU								25	PULP AND WASTE PAPER	1	No Quantity							25555650			0
S3	2000	2000	2000	2	0	2	Export	579	Norway	NOR	300	Greece	GRC								25	PULP AND WASTE PAPER	1	No Quantity							333918			0
S3	2000	2000	2000	2	0	2	Export	579	Norway	NOR	344	China, Hong Kong SAR	HKG								25	PULP AND WASTE PAPER	1	No Quantity							150828			0
S3	2000	2000	2000	2	0	2	Export	579	Norway	NOR	348	Hungary	HUN								25	PULP AND WASTE PAPER	1	No Quantity							1789931			0
S3	2000	2000	2000	2	0	2	Export	579	Norway	NOR	360	Indonesia	IDN								25	PULP AND WASTE PAPER	1	No Quantity							4793675			0
S3	2000	2000	2000	2	0	2	Export	579	Norway	NOR	372	Ireland	IRL								25	PULP AND WASTE PAPER	1	No Quantity							39323			0
S3	2000	2000	2000	2	0	2	Export	579	Norway	NOR	376	Israel	ISR								25	PULP AND WASTE PAPER	1	No Quantity							2823871			0
S3	2000	2000	2000	2	0	2	Export	579	Norway	NOR	381	Italy	ITA								25	PULP AND WASTE PAPER	1	No Quantity							9761635			0
S3	2000	2000	2000	2	0	2	Export	579	Norway	NOR	392	Japan	JPN								25	PULP AND WASTE PAPER	1	No Quantity							4257568			0
S3	2000	2000	2000	2	0	2	Export	579	Norway	NOR	410	Rep. of Korea	KOR								25	PULP AND WASTE PAPER	1	No Quantity							7193490			0
S3	2000	2000	2000	2	0	2	Export	579	Norway	NOR	440	Lithuania	LTU								25	PULP AND WASTE PAPER	1	No Quantity							470698			0
S3	2000	2000	2000	2	0	2	Export	579	Norway	NOR	454	Malawi	MWI								25	PULP AND WASTE PAPER	1	No Quantity							1711			0
S3	2000	2000	2000	2	0	2	Export	579	Norway	NOR	458	Malaysia	MYS								25	PULP AND WASTE PAPER	1	No Quantity							2876270			0
S3	2000	2000	2000	2	0	2	Export	579	Norway	NOR	484	Mexico	MEX								25	PULP AND WASTE PAPER	1	No Quantity							72867			0
S3	2000	2000	2000	2	0	2	Export	579	Norway	NOR	490	Other Asia, nes									25	PULP AND WASTE PAPER	1	No Quantity							7076866			0
S3	2000	2000	2000	2	0	2	Export	579	Norway	NOR	504	Morocco	MAR								25	PULP AND WASTE PAPER	1	No Quantity							133455			0
S3	2000	2000	2000	2	0	2	Export	579	Norway	NOR	528	Netherlands	NLD								25	PULP AND WASTE PAPER	1	No Quantity							19133894			0
S3	2000	2000	2000	2	0	2	Export	579	Norway	NOR	586	Pakistan	PAK								25	PULP AND WASTE PAPER	1	No Quantity							2496776			0
S3	2000	2000	2000	2	0	2	Export	579	Norway	NOR	616	Poland	POL								25	PULP AND WASTE PAPER	1	No Quantity							483297			0
S3	2000	2000	2000	2	0	2	Export	579	Norway	NOR	643	Russian Federation	RUS								25	PULP AND WASTE PAPER	1	No Quantity							399			0
S3	2000	2000	2000	2	0	2	Export	579	Norway	NOR	699	India	IND								25	PULP AND WASTE PAPER	1	No Quantity							2042179			0
S3	2000	2000	2000	2	0	2	Export	579	Norway	NOR	702	Singapore	SGP								25	PULP AND WASTE PAPER	1	No Quantity							831349			0
S3	2000	2000	2000	2	0	2	Export	579	Norway	NOR	703	Slovakia	SVK								25	PULP AND WASTE PAPER	1	No Quantity							2378878			0
S3	2000	2000	2000	2	0	2	Export	579	Norway	NOR	724	Spain	ESP								25	PULP AND WASTE PAPER	1	No Quantity							299673			0
S3	2000	2000	2000	2	0	2	Export	579	Norway	NOR	752	Sweden	SWE								25	PULP AND WASTE PAPER	1	No Quantity							25703776			0
S3	2000	2000	2000	2	0	2	Export	579	Norway	NOR	757	Switzerland	CHE								25	PULP AND WASTE PAPER	1	No Quantity							692888			0
S3	2000	2000	2000	2	0	2	Export	579	Norway	NOR	764	Thailand	THA								25	PULP AND WASTE PAPER	1	No Quantity							362475			0
S3	2000	2000	2000	2	0	2	Export	579	Norway	NOR	784	United Arab Emirates	ARE								25	PULP AND WASTE PAPER	1	No Quantity							429288			0
S3	2000	2000	2000	2	0	2	Export	579	Norway	NOR	792	Turkey	TUR								25	PULP AND WASTE PAPER	1	No Quantity							201357			0
S3	2000	2000	2000	2	0	2	Export	579	Norway	NOR	804	Ukraine	UKR								25	PULP AND WASTE PAPER	1	No Quantity							636066			0
S3	2000	2000	2000	2	0	2	Export	579	Norway	NOR	826	United Kingdom	GBR								25	PULP AND WASTE PAPER	1	No Quantity							16058683			0
S3	2000	2000	2000	2	0	2	Export	579	Norway	NOR	842	USA	USA								25	PULP AND WASTE PAPER	1	No Quantity							656642			0
S3	2000	2000	2000	2	0	2	Export	579	Norway	NOR	0	World	WLD								26	TEXTILE FIBRES	1	No Quantity							8030046			0
S3	2000	2000	2000	2	0	2	Export	579	Norway	NOR	24	Angola	AGO								26	TEXTILE FIBRES	1	No Quantity							18298			0
S3	2000	2000	2000	2	0	2	Export	579	Norway	NOR	36	Australia	AUS								26	TEXTILE FIBRES	1	No Quantity							5668			0
S3	2000	2000	2000	2	0	2	Export	579	Norway	NOR	56	Belgium	BEL								26	TEXTILE FIBRES	1	No Quantity							487963			0
S3	2000	2000	2000	2	0	2	Export	579	Norway	NOR	100	Bulgaria	BGR								26	TEXTILE FIBRES	1	No Quantity							25699			0
S3	2000	2000	2000	2	0	2	Export	579	Norway	NOR	112	Belarus	BLR								26	TEXTILE FIBRES	1	No Quantity							340			0
S3	2000	2000	2000	2	0	2	Export	579	Norway	NOR	144	Sri Lanka	LKA								26	TEXTILE FIBRES	1	No Quantity							2267			0
S3	2000	2000	2000	2	0	2	Export	579	Norway	NOR	156	China	CHN								26	TEXTILE FIBRES	1	No Quantity							5170			0
S3	2000	2000	2000	2	0	2	Export	579	Norway	NOR	203	Czechia	CZE								26	TEXTILE FIBRES	1	No Quantity							144462			0
S3	2000	2000	2000	2	0	2	Export	579	Norway	NOR	204	Benin	BEN								26	TEXTILE FIBRES	1	No Quantity							7575			0
S3	2000	2000	2000	2	0	2	Export	579	Norway	NOR	208	Denmark	DNK								26	TEXTILE FIBRES	1	No Quantity							142726			0
S3	2000	2000	2000	2	0	2	Export	579	Norway	NOR	232	Eritrea	ERI								26	TEXTILE FIBRES	1	No Quantity							4355			0
S3	2000	2000	2000	2	0	2	Export	579	Norway	NOR	233	Estonia	EST								26	TEXTILE FIBRES	1	No Quantity							126604			0
S3	2000	2000	2000	2	0	2	Export	579	Norway	NOR	234	Faeroe Isds	FRO								26	TEXTILE FIBRES	1	No Quantity							94033			0
S3	2000	2000	2000	2	0	2	Export	579	Norway	NOR	246	Finland	FIN								26	TEXTILE FIBRES	1	No Quantity							32065			0
S3	2000	2000	2000	2	0	2	Export	579	Norway	NOR	251	France	FRA								26	TEXTILE FIBRES	1	No Quantity							9500			0
S3	2000	2000	2000	2	0	2	Export	579	Norway	NOR	262	Djibouti	DJI								26	TEXTILE FIBRES	1	No Quantity							20188			0
S3	2000	2000	2000	2	0	2	Export	579	Norway	NOR	270	Gambia	GMB								26	TEXTILE FIBRES	1	No Quantity							45890			0
S3	2000	2000	2000	2	0	2	Export	579	Norway	NOR	276	Germany	DEU								26	TEXTILE FIBRES	1	No Quantity							37012			0
S3	2000	2000	2000	2	0	2	Export	579	Norway	NOR	288	Ghana	GHA								26	TEXTILE FIBRES	1	No Quantity							31572			0
S3	2000	2000	2000	2	0	2	Export	579	Norway	NOR	344	China, Hong Kong SAR	HKG								26	TEXTILE FIBRES	1	No Quantity							11328			0
S3	2000	2000	2000	2	0	2	Export	579	Norway	NOR	348	Hungary	HUN								26	TEXTILE FIBRES	1	No Quantity							9574			0
S3	2000	2000	2000	2	0	2	Export	579	Norway	NOR	352	Iceland	ISL								26	TEXTILE FIBRES	1	No Quantity							2722			0
S3	2000	2000	2000	2	0	2	Export	579	Norway	NOR	381	Italy	ITA								26	TEXTILE FIBRES	1	No Quantity							5627			0
S3	2000	2000	2000	2	0	2	Export	579	Norway	NOR	384	Côte d'Ivoire	CIV								26	TEXTILE FIBRES	1	No Quantity							2425			0
S3	2000	2000	2000	2	0	2	Export	579	Norway	NOR	404	Kenya	KEN								26	TEXTILE FIBRES	1	No Quantity							40969			0
S3	2000	2000	2000	2	0	2	Export	579	Norway	NOR	418	Lao People's Dem. Rep.	LAO								26	TEXTILE FIBRES	1	No Quantity							1413			0
S3	2000	2000	2000	2	0	2	Export	579	Norway	NOR	428	Latvia	LVA								26	TEXTILE FIBRES	1	No Quantity							92628			0
S3	2000	2000	2000	2	0	2	Export	579	Norway	NOR	440	Lithuania	LTU								26	TEXTILE FIBRES	1	No Quantity							62617			0
S3	2000	2000	2000	2	0	2	Export	579	Norway	NOR	454	Malawi	MWI								26	TEXTILE FIBRES	1	No Quantity							14832			0
S3	2000	2000	2000	2	0	2	Export	579	Norway	NOR	498	Rep. of Moldova	MDA								26	TEXTILE FIBRES	1	No Quantity							1104			0
S3	2000	2000	2000	2	0	2	Export	579	Norway	NOR	528	Netherlands	NLD								26	TEXTILE FIBRES	1	No Quantity							132058			0
S3	2000	2000	2000	2	0	2	Export	579	Norway	NOR	586	Pakistan	PAK								26	TEXTILE FIBRES	1	No Quantity							68416			0
S3	2000	2000	2000	2	0	2	Export	579	Norway	NOR	616	Poland	POL								26	TEXTILE FIBRES	1	No Quantity							542875			0
S3	2000	2000	2000	2	0	2	Export	579	Norway	NOR	620	Portugal	PRT								26	TEXTILE FIBRES	1	No Quantity							113			0
S3	2000	2000	2000	2	0	2	Export	579	Norway	NOR	642	Romania	ROU								26	TEXTILE FIBRES	1	No Quantity							10577			0
S3	2000	2000	2000	2	0	2	Export	579	Norway	NOR	643	Russian Federation	RUS								26	TEXTILE FIBRES	1	No Quantity							479974			0
S3	2000	2000	2000	2	0	2	Export	579	Norway	NOR	678	Sao Tome and Principe	STP								26	TEXTILE FIBRES	1	No Quantity							6742			0
S3	2000	2000	2000	2	0	2	Export	579	Norway	NOR	694	Sierra Leone	SLE								26	TEXTILE FIBRES	1	No Quantity							3188			0
S3	2000	2000	2000	2	0	2	Export	579	Norway	NOR	702	Singapore	SGP								26	TEXTILE FIBRES	1	No Quantity							131745			0
S3	2000	2000	2000	2	0	2	Export	579	Norway	NOR	724	Spain	ESP								26	TEXTILE FIBRES	1	No Quantity							12753			0
S3	2000	2000	2000	2	0	2	Export	579	Norway	NOR	752	Sweden	SWE								26	TEXTILE FIBRES	1	No Quantity							881963			0
S3	2000	2000	2000	2	0	2	Export	579	Norway	NOR	757	Switzerland	CHE								26	TEXTILE FIBRES	1	No Quantity							5745			0
S3	2000	2000	2000	2	0	2	Export	579	Norway	NOR	768	Togo	TGO								26	TEXTILE FIBRES	1	No Quantity							1134			0
S3	2000	2000	2000	2	0	2	Export	579	Norway	NOR	784	United Arab Emirates	ARE								26	TEXTILE FIBRES	1	No Quantity							4288			0
S3	2000	2000	2000	2	0	2	Export	579	Norway	NOR	792	Turkey	TUR								26	TEXTILE FIBRES	1	No Quantity							311304			0
S3	2000	2000	2000	2	0	2	Export	579	Norway	NOR	804	Ukraine	UKR								26	TEXTILE FIBRES	1	No Quantity							22251			0
S3	2000	2000	2000	2	0	2	Export	579	Norway	NOR	826	United Kingdom	GBR								26	TEXTILE FIBRES	1	No Quantity							3887578			0
S3	2000	2000	2000	2	0	2	Export	579	Norway	NOR	834	United Rep. of Tanzania	TZA								26	TEXTILE FIBRES	1	No Quantity							1437			0
S3	2000	2000	2000	2	0	2	Export	579	Norway	NOR	842	USA	USA								26	TEXTILE FIBRES	1	No Quantity							38524			0
S3	2000	2000	2000	2	0	2	Export	579	Norway	NOR	894	Zambia	ZMB								26	TEXTILE FIBRES	1	No Quantity							753			0
S3	2000	2000	2000	2	0	2	Export	579	Norway	NOR	0	World	WLD								27	CRUDE FERTILIZER,MINERAL	1	No Quantity							229824229			0
S3	2000	2000	2000	2	0	2	Export	579	Norway	NOR	32	Argentina	ARG								27	CRUDE FERTILIZER,MINERAL	1	No Quantity							24328			0
S3	2000	2000	2000	2	0	2	Export	579	Norway	NOR	36	Australia	AUS								27	CRUDE FERTILIZER,MINERAL	1	No Quantity							607217			0
S3	2000	2000	2000	2	0	2	Export	579	Norway	NOR	40	Austria	AUT								27	CRUDE FERTILIZER,MINERAL	1	No Quantity							23266			0
S3	2000	2000	2000	2	0	2	Export	579	Norway	NOR	44	Bahamas	BHS								27	CRUDE FERTILIZER,MINERAL	1	No Quantity							4119			0
S3	2000	2000	2000	2	0	2	Export	579	Norway	NOR	52	Barbados	BRB								27	CRUDE FERTILIZER,MINERAL	1	No Quantity							34246			0
S3	2000	2000	2000	2	0	2	Export	579	Norway	NOR	56	Belgium	BEL								27	CRUDE FERTILIZER,MINERAL	1	No Quantity							9753783			0
S3	2000	2000	2000	2	0	2	Export	579	Norway	NOR	76	Brazil	BRA								27	CRUDE FERTILIZER,MINERAL	1	No Quantity							1317076			0
S3	2000	2000	2000	2	0	2	Export	579	Norway	NOR	124	Canada	CAN								27	CRUDE FERTILIZER,MINERAL	1	No Quantity							695345			0
S3	2000	2000	2000	2	0	2	Export	579	Norway	NOR	144	Sri Lanka	LKA								27	CRUDE FERTILIZER,MINERAL	1	No Quantity							22152			0
S3	2000	2000	2000	2	0	2	Export	579	Norway	NOR	152	Chile	CHL								27	CRUDE FERTILIZER,MINERAL	1	No Quantity							57489			0
S3	2000	2000	2000	2	0	2	Export	579	Norway	NOR	156	China	CHN								27	CRUDE FERTILIZER,MINERAL	1	No Quantity							6807353			0
S3	2000	2000	2000	2	0	2	Export	579	Norway	NOR	170	Colombia	COL								27	CRUDE FERTILIZER,MINERAL	1	No Quantity							131331			0
S3	2000	2000	2000	2	0	2	Export	579	Norway	NOR	188	Costa Rica	CRI								27	CRUDE FERTILIZER,MINERAL	1	No Quantity							5589			0
S3	2000	2000	2000	2	0	2	Export	579	Norway	NOR	203	Czechia	CZE								27	CRUDE FERTILIZER,MINERAL	1	No Quantity							116401			0
S3	2000	2000	2000	2	0	2	Export	579	Norway	NOR	208	Denmark	DNK								27	CRUDE FERTILIZER,MINERAL	1	No Quantity							17024477			0
S3	2000	2000	2000	2	0	2	Export	579	Norway	NOR	234	Faeroe Isds	FRO								27	CRUDE FERTILIZER,MINERAL	1	No Quantity							300639			0
S3	2000	2000	2000	2	0	2	Export	579	Norway	NOR	246	Finland	FIN								27	CRUDE FERTILIZER,MINERAL	1	No Quantity							2543100			0
S3	2000	2000	2000	2	0	2	Export	579	Norway	NOR	251	France	FRA								27	CRUDE FERTILIZER,MINERAL	1	No Quantity							15425339			0
S3	2000	2000	2000	2	0	2	Export	579	Norway	NOR	276	Germany	DEU								27	CRUDE FERTILIZER,MINERAL	1	No Quantity							38730547			0
S3	2000	2000	2000	2	0	2	Export	579	Norway	NOR	300	Greece	GRC								27	CRUDE FERTILIZER,MINERAL	1	No Quantity							1034037			0
S3	2000	2000	2000	2	0	2	Export	579	Norway	NOR	328	Guyana	GUY								27	CRUDE FERTILIZER,MINERAL	1	No Quantity							19980			0
S3	2000	2000	2000	2	0	2	Export	579	Norway	NOR	344	China, Hong Kong SAR	HKG								27	CRUDE FERTILIZER,MINERAL	1	No Quantity							1537485			0
S3	2000	2000	2000	2	0	2	Export	579	Norway	NOR	348	Hungary	HUN								27	CRUDE FERTILIZER,MINERAL	1	No Quantity							20957			0
S3	2000	2000	2000	2	0	2	Export	579	Norway	NOR	352	Iceland	ISL								27	CRUDE FERTILIZER,MINERAL	1	No Quantity							2471984			0
S3	2000	2000	2000	2	0	2	Export	579	Norway	NOR	360	Indonesia	IDN								27	CRUDE FERTILIZER,MINERAL	1	No Quantity							976027			0
S3	2000	2000	2000	2	0	2	Export	579	Norway	NOR	372	Ireland	IRL								27	CRUDE FERTILIZER,MINERAL	1	No Quantity							473994			0
S3	2000	2000	2000	2	0	2	Export	579	Norway	NOR	376	Israel	ISR								27	CRUDE FERTILIZER,MINERAL	1	No Quantity							30570			0
S3	2000	2000	2000	2	0	2	Export	579	Norway	NOR	381	Italy	ITA								27	CRUDE FERTILIZER,MINERAL	1	No Quantity							30245578			0
S3	2000	2000	2000	2	0	2	Export	579	Norway	NOR	388	Jamaica	JAM								27	CRUDE FERTILIZER,MINERAL	1	No Quantity							38483			0
S3	2000	2000	2000	2	0	2	Export	579	Norway	NOR	392	Japan	JPN								27	CRUDE FERTILIZER,MINERAL	1	No Quantity							6271638			0
S3	2000	2000	2000	2	0	2	Export	579	Norway	NOR	400	Jordan	JOR								27	CRUDE FERTILIZER,MINERAL	1	No Quantity							12571			0
S3	2000	2000	2000	2	0	2	Export	579	Norway	NOR	410	Rep. of Korea	KOR								27	CRUDE FERTILIZER,MINERAL	1	No Quantity							877150			0
S3	2000	2000	2000	2	0	2	Export	579	Norway	NOR	422	Lebanon	LBN								27	CRUDE FERTILIZER,MINERAL	1	No Quantity							51050			0
S3	2000	2000	2000	2	0	2	Export	579	Norway	NOR	428	Latvia	LVA								27	CRUDE FERTILIZER,MINERAL	1	No Quantity							103573			0
S3	2000	2000	2000	2	0	2	Export	579	Norway	NOR	440	Lithuania	LTU								27	CRUDE FERTILIZER,MINERAL	1	No Quantity							38214			0
S3	2000	2000	2000	2	0	2	Export	579	Norway	NOR	458	Malaysia	MYS								27	CRUDE FERTILIZER,MINERAL	1	No Quantity							1774243			0
S3	2000	2000	2000	2	0	2	Export	579	Norway	NOR	470	Malta	MLT								27	CRUDE FERTILIZER,MINERAL	1	No Quantity							6615			0
S3	2000	2000	2000	2	0	2	Export	579	Norway	NOR	484	Mexico	MEX								27	CRUDE FERTILIZER,MINERAL	1	No Quantity							35152			0
S3	2000	2000	2000	2	0	2	Export	579	Norway	NOR	490	Other Asia, nes									27	CRUDE FERTILIZER,MINERAL	1	No Quantity							5211039			0
S3	2000	2000	2000	2	0	2	Export	579	Norway	NOR	508	Mozambique	MOZ								27	CRUDE FERTILIZER,MINERAL	1	No Quantity							381761			0
S3	2000	2000	2000	2	0	2	Export	579	Norway	NOR	512	Oman	OMN								27	CRUDE FERTILIZER,MINERAL	1	No Quantity							12611			0
S3	2000	2000	2000	2	0	2	Export	579	Norway	NOR	524	Nepal	NPL								27	CRUDE FERTILIZER,MINERAL	1	No Quantity							2267			0
S3	2000	2000	2000	2	0	2	Export	579	Norway	NOR	528	Netherlands	NLD								27	CRUDE FERTILIZER,MINERAL	1	No Quantity							17363643			0
S3	2000	2000	2000	2	0	2	Export	579	Norway	NOR	554	New Zealand	NZL								27	CRUDE FERTILIZER,MINERAL	1	No Quantity							499545			0
S3	2000	2000	2000	2	0	2	Export	579	Norway	NOR	586	Pakistan	PAK								27	CRUDE FERTILIZER,MINERAL	1	No Quantity							27332			0
S3	2000	2000	2000	2	0	2	Export	579	Norway	NOR	604	Peru	PER								27	CRUDE FERTILIZER,MINERAL	1	No Quantity							8674			0
S3	2000	2000	2000	2	0	2	Export	579	Norway	NOR	608	Philippines	PHL								27	CRUDE FERTILIZER,MINERAL	1	No Quantity							66422			0
S3	2000	2000	2000	2	0	2	Export	579	Norway	NOR	616	Poland	POL								27	CRUDE FERTILIZER,MINERAL	1	No Quantity							6364305			0
S3	2000	2000	2000	2	0	2	Export	579	Norway	NOR	620	Portugal	PRT								27	CRUDE FERTILIZER,MINERAL	1	No Quantity							1214353			0
S3	2000	2000	2000	2	0	2	Export	579	Norway	NOR	643	Russian Federation	RUS								27	CRUDE FERTILIZER,MINERAL	1	No Quantity							391705			0
S3	2000	2000	2000	2	0	2	Export	579	Norway	NOR	682	Saudi Arabia	SAU								27	CRUDE FERTILIZER,MINERAL	1	No Quantity							32213			0
S3	2000	2000	2000	2	0	2	Export	579	Norway	NOR	699	India	IND								27	CRUDE FERTILIZER,MINERAL	1	No Quantity							1050015			0
S3	2000	2000	2000	2	0	2	Export	579	Norway	NOR	702	Singapore	SGP								27	CRUDE FERTILIZER,MINERAL	1	No Quantity							79815			0
S3	2000	2000	2000	2	0	2	Export	579	Norway	NOR	703	Slovakia	SVK								27	CRUDE FERTILIZER,MINERAL	1	No Quantity							15020			0
S3	2000	2000	2000	2	0	2	Export	579	Norway	NOR	704	Viet Nam	VNM								27	CRUDE FERTILIZER,MINERAL	1	No Quantity							176632			0
S3	2000	2000	2000	2	0	2	Export	579	Norway	NOR	705	Slovenia	SVN								27	CRUDE FERTILIZER,MINERAL	1	No Quantity							126487			0
S3	2000	2000	2000	2	0	2	Export	579	Norway	NOR	710	South Africa	ZAF								27	CRUDE FERTILIZER,MINERAL	1	No Quantity							19413			0
S3	2000	2000	2000	2	0	2	Export	579	Norway	NOR	724	Spain	ESP								27	CRUDE FERTILIZER,MINERAL	1	No Quantity							13086917			0
S3	2000	2000	2000	2	0	2	Export	579	Norway	NOR	752	Sweden	SWE								27	CRUDE FERTILIZER,MINERAL	1	No Quantity							9903040			0
S3	2000	2000	2000	2	0	2	Export	579	Norway	NOR	757	Switzerland	CHE								27	CRUDE FERTILIZER,MINERAL	1	No Quantity							4936436			0
S3	2000	2000	2000	2	0	2	Export	579	Norway	NOR	760	Syria	SYR								27	CRUDE FERTILIZER,MINERAL	1	No Quantity							24648			0
S3	2000	2000	2000	2	0	2	Export	579	Norway	NOR	764	Thailand	THA								27	CRUDE FERTILIZER,MINERAL	1	No Quantity							1289523			0
S3	2000	2000	2000	2	0	2	Export	579	Norway	NOR	768	Togo	TGO								27	CRUDE FERTILIZER,MINERAL	1	No Quantity							170			0
S3	2000	2000	2000	2	0	2	Export	579	Norway	NOR	780	Trinidad and Tobago	TTO								27	CRUDE FERTILIZER,MINERAL	1	No Quantity							36146			0
S3	2000	2000	2000	2	0	2	Export	579	Norway	NOR	784	United Arab Emirates	ARE								27	CRUDE FERTILIZER,MINERAL	1	No Quantity							164437			0
S3	2000	2000	2000	2	0	2	Export	579	Norway	NOR	792	Turkey	TUR								27	CRUDE FERTILIZER,MINERAL	1	No Quantity							1340895			0
S3	2000	2000	2000	2	0	2	Export	579	Norway	NOR	818	Egypt	EGY								27	CRUDE FERTILIZER,MINERAL	1	No Quantity							212575			0
S3	2000	2000	2000	2	0	2	Export	579	Norway	NOR	826	United Kingdom	GBR								27	CRUDE FERTILIZER,MINERAL	1	No Quantity							20009144			0
S3	2000	2000	2000	2	0	2	Export	579	Norway	NOR	842	USA	USA								27	CRUDE FERTILIZER,MINERAL	1	No Quantity							5952082			0
S3	2000	2000	2000	2	0	2	Export	579	Norway	NOR	858	Uruguay	URY								27	CRUDE FERTILIZER,MINERAL	1	No Quantity							8058			0
S3	2000	2000	2000	2	0	2	Export	579	Norway	NOR	862	Venezuela	VEN								27	CRUDE FERTILIZER,MINERAL	1	No Quantity							144908			0
S3	2000	2000	2000	2	0	2	Export	579	Norway	NOR	891	Serbia and Montenegro	SCG								27	CRUDE FERTILIZER,MINERAL	1	No Quantity							28899			0
S3	2000	2000	2000	2	0	2	Export	579	Norway	NOR	0	World	WLD								28	METALLIFEROUS ORE,SCRAP	1	No Quantity							77868581			0
S3	2000	2000	2000	2	0	2	Export	579	Norway	NOR	4	Afghanistan	AFG								28	METALLIFEROUS ORE,SCRAP	1	No Quantity							6462			0
S3	2000	2000	2000	2	0	2	Export	579	Norway	NOR	40	Austria	AUT								28	METALLIFEROUS ORE,SCRAP	1	No Quantity							244977			0
S3	2000	2000	2000	2	0	2	Export	579	Norway	NOR	56	Belgium	BEL								28	METALLIFEROUS ORE,SCRAP	1	No Quantity							2423696			0
S3	2000	2000	2000	2	0	2	Export	579	Norway	NOR	124	Canada	CAN								28	METALLIFEROUS ORE,SCRAP	1	No Quantity							369763			0
S3	2000	2000	2000	2	0	2	Export	579	Norway	NOR	156	China	CHN								28	METALLIFEROUS ORE,SCRAP	1	No Quantity							7606265			0
S3	2000	2000	2000	2	0	2	Export	579	Norway	NOR	191	Croatia	HRV								28	METALLIFEROUS ORE,SCRAP	1	No Quantity							249			0
S3	2000	2000	2000	2	0	2	Export	579	Norway	NOR	208	Denmark	DNK								28	METALLIFEROUS ORE,SCRAP	1	No Quantity							1703650			0
S3	2000	2000	2000	2	0	2	Export	579	Norway	NOR	246	Finland	FIN								28	METALLIFEROUS ORE,SCRAP	1	No Quantity							13658966			0
S3	2000	2000	2000	2	0	2	Export	579	Norway	NOR	251	France	FRA								28	METALLIFEROUS ORE,SCRAP	1	No Quantity							1946767			0
S3	2000	2000	2000	2	0	2	Export	579	Norway	NOR	270	Gambia	GMB								28	METALLIFEROUS ORE,SCRAP	1	No Quantity							1134			0
S3	2000	2000	2000	2	0	2	Export	579	Norway	NOR	276	Germany	DEU								28	METALLIFEROUS ORE,SCRAP	1	No Quantity							13995305			0
S3	2000	2000	2000	2	0	2	Export	579	Norway	NOR	288	Ghana	GHA								28	METALLIFEROUS ORE,SCRAP	1	No Quantity							1134			0
S3	2000	2000	2000	2	0	2	Export	579	Norway	NOR	344	China, Hong Kong SAR	HKG								28	METALLIFEROUS ORE,SCRAP	1	No Quantity							89059			0
S3	2000	2000	2000	2	0	2	Export	579	Norway	NOR	360	Indonesia	IDN								28	METALLIFEROUS ORE,SCRAP	1	No Quantity							78973			0
S3	2000	2000	2000	2	0	2	Export	579	Norway	NOR	381	Italy	ITA								28	METALLIFEROUS ORE,SCRAP	1	No Quantity							56806			0
S3	2000	2000	2000	2	0	2	Export	579	Norway	NOR	392	Japan	JPN								28	METALLIFEROUS ORE,SCRAP	1	No Quantity							30600			0
S3	2000	2000	2000	2	0	2	Export	579	Norway	NOR	442	Luxembourg	LUX								28	METALLIFEROUS ORE,SCRAP	1	No Quantity							3687411			0
S3	2000	2000	2000	2	0	2	Export	579	Norway	NOR	490	Other Asia, nes									28	METALLIFEROUS ORE,SCRAP	1	No Quantity							2192912			0
S3	2000	2000	2000	2	0	2	Export	579	Norway	NOR	528	Netherlands	NLD								28	METALLIFEROUS ORE,SCRAP	1	No Quantity							879421			0
S3	2000	2000	2000	2	0	2	Export	579	Norway	NOR	616	Poland	POL								28	METALLIFEROUS ORE,SCRAP	1	No Quantity							270186			0
S3	2000	2000	2000	2	0	2	Export	579	Norway	NOR	620	Portugal	PRT								28	METALLIFEROUS ORE,SCRAP	1	No Quantity							2575			0
S3	2000	2000	2000	2	0	2	Export	579	Norway	NOR	699	India	IND								28	METALLIFEROUS ORE,SCRAP	1	No Quantity							585607			0
S3	2000	2000	2000	2	0	2	Export	579	Norway	NOR	702	Singapore	SGP								28	METALLIFEROUS ORE,SCRAP	1	No Quantity							167409			0
S3	2000	2000	2000	2	0	2	Export	579	Norway	NOR	724	Spain	ESP								28	METALLIFEROUS ORE,SCRAP	1	No Quantity							1880842			0
S3	2000	2000	2000	2	0	2	Export	579	Norway	NOR	752	Sweden	SWE								28	METALLIFEROUS ORE,SCRAP	1	No Quantity							14788243			0
S3	2000	2000	2000	2	0	2	Export	579	Norway	NOR	757	Switzerland	CHE								28	METALLIFEROUS ORE,SCRAP	1	No Quantity							35393			0
S3	2000	2000	2000	2	0	2	Export	579	Norway	NOR	780	Trinidad and Tobago	TTO								28	METALLIFEROUS ORE,SCRAP	1	No Quantity							2267			0
S3	2000	2000	2000	2	0	2	Export	579	Norway	NOR	826	United Kingdom	GBR								28	METALLIFEROUS ORE,SCRAP	1	No Quantity							8435689			0
S3	2000	2000	2000	2	0	2	Export	579	Norway	NOR	842	USA	USA								28	METALLIFEROUS ORE,SCRAP	1	No Quantity							2726820			0
S3	2000	2000	2000	2	0	2	Export	579	Norway	NOR	0	World	WLD								29	CRUDE ANIMAL,VEG.MATERL.	1	No Quantity							32153638			0
S3	2000	2000	2000	2	0	2	Export	579	Norway	NOR	36	Australia	AUS								29	CRUDE ANIMAL,VEG.MATERL.	1	No Quantity							65405			0
S3	2000	2000	2000	2	0	2	Export	579	Norway	NOR	40	Austria	AUT								29	CRUDE ANIMAL,VEG.MATERL.	1	No Quantity							7832			0
S3	2000	2000	2000	2	0	2	Export	579	Norway	NOR	56	Belgium	BEL								29	CRUDE ANIMAL,VEG.MATERL.	1	No Quantity							388362			0
S3	2000	2000	2000	2	0	2	Export	579	Norway	NOR	68	Bolivia (Plurinational State of)	BOL								29	CRUDE ANIMAL,VEG.MATERL.	1	No Quantity							18541			0
S3	2000	2000	2000	2	0	2	Export	579	Norway	NOR	76	Brazil	BRA								29	CRUDE ANIMAL,VEG.MATERL.	1	No Quantity							31843			0
S3	2000	2000	2000	2	0	2	Export	579	Norway	NOR	124	Canada	CAN								29	CRUDE ANIMAL,VEG.MATERL.	1	No Quantity							56776			0
S3	2000	2000	2000	2	0	2	Export	579	Norway	NOR	144	Sri Lanka	LKA								29	CRUDE ANIMAL,VEG.MATERL.	1	No Quantity							2177			0
S3	2000	2000	2000	2	0	2	Export	579	Norway	NOR	152	Chile	CHL								29	CRUDE ANIMAL,VEG.MATERL.	1	No Quantity							1040392			0
S3	2000	2000	2000	2	0	2	Export	579	Norway	NOR	156	China	CHN								29	CRUDE ANIMAL,VEG.MATERL.	1	No Quantity							315495			0
S3	2000	2000	2000	2	0	2	Export	579	Norway	NOR	188	Costa Rica	CRI								29	CRUDE ANIMAL,VEG.MATERL.	1	No Quantity							18233			0
S3	2000	2000	2000	2	0	2	Export	579	Norway	NOR	191	Croatia	HRV								29	CRUDE ANIMAL,VEG.MATERL.	1	No Quantity							6779			0
S3	2000	2000	2000	2	0	2	Export	579	Norway	NOR	196	Cyprus	CYP								29	CRUDE ANIMAL,VEG.MATERL.	1	No Quantity							7041			0
S3	2000	2000	2000	2	0	2	Export	579	Norway	NOR	203	Czechia	CZE								29	CRUDE ANIMAL,VEG.MATERL.	1	No Quantity							128986			0
S3	2000	2000	2000	2	0	2	Export	579	Norway	NOR	208	Denmark	DNK								29	CRUDE ANIMAL,VEG.MATERL.	1	No Quantity							9437405			0
S3	2000	2000	2000	2	0	2	Export	579	Norway	NOR	214	Dominican Rep.	DOM								29	CRUDE ANIMAL,VEG.MATERL.	1	No Quantity							4756			0
S3	2000	2000	2000	2	0	2	Export	579	Norway	NOR	218	Ecuador	ECU								29	CRUDE ANIMAL,VEG.MATERL.	1	No Quantity							6383			0
S3	2000	2000	2000	2	0	2	Export	579	Norway	NOR	233	Estonia	EST								29	CRUDE ANIMAL,VEG.MATERL.	1	No Quantity							31652			0
S3	2000	2000	2000	2	0	2	Export	579	Norway	NOR	234	Faeroe Isds	FRO								29	CRUDE ANIMAL,VEG.MATERL.	1	No Quantity							80647			0
S3	2000	2000	2000	2	0	2	Export	579	Norway	NOR	246	Finland	FIN								29	CRUDE ANIMAL,VEG.MATERL.	1	No Quantity							2015788			0
S3	2000	2000	2000	2	0	2	Export	579	Norway	NOR	251	France	FRA								29	CRUDE ANIMAL,VEG.MATERL.	1	No Quantity							2057372			0
S3	2000	2000	2000	2	0	2	Export	579	Norway	NOR	276	Germany	DEU								29	CRUDE ANIMAL,VEG.MATERL.	1	No Quantity							1124942			0
S3	2000	2000	2000	2	0	2	Export	579	Norway	NOR	300	Greece	GRC								29	CRUDE ANIMAL,VEG.MATERL.	1	No Quantity							177322			0
S3	2000	2000	2000	2	0	2	Export	579	Norway	NOR	304	Greenland	GRL								29	CRUDE ANIMAL,VEG.MATERL.	1	No Quantity							19627			0
S3	2000	2000	2000	2	0	2	Export	579	Norway	NOR	344	China, Hong Kong SAR	HKG								29	CRUDE ANIMAL,VEG.MATERL.	1	No Quantity							152096			0
S3	2000	2000	2000	2	0	2	Export	579	Norway	NOR	348	Hungary	HUN								29	CRUDE ANIMAL,VEG.MATERL.	1	No Quantity							58332			0
S3	2000	2000	2000	2	0	2	Export	579	Norway	NOR	352	Iceland	ISL								29	CRUDE ANIMAL,VEG.MATERL.	1	No Quantity							513018			0
S3	2000	2000	2000	2	0	2	Export	579	Norway	NOR	360	Indonesia	IDN								29	CRUDE ANIMAL,VEG.MATERL.	1	No Quantity							15039			0
S3	2000	2000	2000	2	0	2	Export	579	Norway	NOR	372	Ireland	IRL								29	CRUDE ANIMAL,VEG.MATERL.	1	No Quantity							287196			0
S3	2000	2000	2000	2	0	2	Export	579	Norway	NOR	376	Israel	ISR								29	CRUDE ANIMAL,VEG.MATERL.	1	No Quantity							61463			0
S3	2000	2000	2000	2	0	2	Export	579	Norway	NOR	381	Italy	ITA								29	CRUDE ANIMAL,VEG.MATERL.	1	No Quantity							167830			0
S3	2000	2000	2000	2	0	2	Export	579	Norway	NOR	392	Japan	JPN								29	CRUDE ANIMAL,VEG.MATERL.	1	No Quantity							1729093			0
S3	2000	2000	2000	2	0	2	Export	579	Norway	NOR	410	Rep. of Korea	KOR								29	CRUDE ANIMAL,VEG.MATERL.	1	No Quantity							2267			0
S3	2000	2000	2000	2	0	2	Export	579	Norway	NOR	428	Latvia	LVA								29	CRUDE ANIMAL,VEG.MATERL.	1	No Quantity							4235			0
S3	2000	2000	2000	2	0	2	Export	579	Norway	NOR	440	Lithuania	LTU								29	CRUDE ANIMAL,VEG.MATERL.	1	No Quantity							28541			0
S3	2000	2000	2000	2	0	2	Export	579	Norway	NOR	458	Malaysia	MYS								29	CRUDE ANIMAL,VEG.MATERL.	1	No Quantity							7968			0
S3	2000	2000	2000	2	0	2	Export	579	Norway	NOR	470	Malta	MLT								29	CRUDE ANIMAL,VEG.MATERL.	1	No Quantity							16198			0
S3	2000	2000	2000	2	0	2	Export	579	Norway	NOR	480	Mauritius	MUS								29	CRUDE ANIMAL,VEG.MATERL.	1	No Quantity							16950			0
S3	2000	2000	2000	2	0	2	Export	579	Norway	NOR	484	Mexico	MEX								29	CRUDE ANIMAL,VEG.MATERL.	1	No Quantity							222988			0
S3	2000	2000	2000	2	0	2	Export	579	Norway	NOR	490	Other Asia, nes									29	CRUDE ANIMAL,VEG.MATERL.	1	No Quantity							449086			0
S3	2000	2000	2000	2	0	2	Export	579	Norway	NOR	504	Morocco	MAR								29	CRUDE ANIMAL,VEG.MATERL.	1	No Quantity							19218			0
S3	2000	2000	2000	2	0	2	Export	579	Norway	NOR	524	Nepal	NPL								29	CRUDE ANIMAL,VEG.MATERL.	1	No Quantity							6190			0
S3	2000	2000	2000	2	0	2	Export	579	Norway	NOR	528	Netherlands	NLD								29	CRUDE ANIMAL,VEG.MATERL.	1	No Quantity							1365251			0
S3	2000	2000	2000	2	0	2	Export	579	Norway	NOR	554	New Zealand	NZL								29	CRUDE ANIMAL,VEG.MATERL.	1	No Quantity							194264			0
S3	2000	2000	2000	2	0	2	Export	579	Norway	NOR	558	Nicaragua	NIC								29	CRUDE ANIMAL,VEG.MATERL.	1	No Quantity							21630			0
S3	2000	2000	2000	2	0	2	Export	579	Norway	NOR	566	Nigeria	NGA								29	CRUDE ANIMAL,VEG.MATERL.	1	No Quantity							684161			0
S3	2000	2000	2000	2	0	2	Export	579	Norway	NOR	586	Pakistan	PAK								29	CRUDE ANIMAL,VEG.MATERL.	1	No Quantity							18749			0
S3	2000	2000	2000	2	0	2	Export	579	Norway	NOR	591	Panama	PAN								29	CRUDE ANIMAL,VEG.MATERL.	1	No Quantity							14001			0
S3	2000	2000	2000	2	0	2	Export	579	Norway	NOR	608	Philippines	PHL								29	CRUDE ANIMAL,VEG.MATERL.	1	No Quantity							118967			0
S3	2000	2000	2000	2	0	2	Export	579	Norway	NOR	616	Poland	POL								29	CRUDE ANIMAL,VEG.MATERL.	1	No Quantity							1488212			0
S3	2000	2000	2000	2	0	2	Export	579	Norway	NOR	620	Portugal	PRT								29	CRUDE ANIMAL,VEG.MATERL.	1	No Quantity							345001			0
S3	2000	2000	2000	2	0	2	Export	579	Norway	NOR	642	Romania	ROU								29	CRUDE ANIMAL,VEG.MATERL.	1	No Quantity							82623			0
S3	2000	2000	2000	2	0	2	Export	579	Norway	NOR	643	Russian Federation	RUS								29	CRUDE ANIMAL,VEG.MATERL.	1	No Quantity							601245			0
S3	2000	2000	2000	2	0	2	Export	579	Norway	NOR	682	Saudi Arabia	SAU								29	CRUDE ANIMAL,VEG.MATERL.	1	No Quantity							1803			0
S3	2000	2000	2000	2	0	2	Export	579	Norway	NOR	699	India	IND								29	CRUDE ANIMAL,VEG.MATERL.	1	No Quantity							123581			0
S3	2000	2000	2000	2	0	2	Export	579	Norway	NOR	705	Slovenia	SVN								29	CRUDE ANIMAL,VEG.MATERL.	1	No Quantity							67709			0
S3	2000	2000	2000	2	0	2	Export	579	Norway	NOR	710	South Africa	ZAF								29	CRUDE ANIMAL,VEG.MATERL.	1	No Quantity							181629			0
S3	2000	2000	2000	2	0	2	Export	579	Norway	NOR	724	Spain	ESP								29	CRUDE ANIMAL,VEG.MATERL.	1	No Quantity							481926			0
S3	2000	2000	2000	2	0	2	Export	579	Norway	NOR	752	Sweden	SWE								29	CRUDE ANIMAL,VEG.MATERL.	1	No Quantity							1318801			0
S3	2000	2000	2000	2	0	2	Export	579	Norway	NOR	757	Switzerland	CHE								29	CRUDE ANIMAL,VEG.MATERL.	1	No Quantity							73520			0
S3	2000	2000	2000	2	0	2	Export	579	Norway	NOR	764	Thailand	THA								29	CRUDE ANIMAL,VEG.MATERL.	1	No Quantity							355405			0
S3	2000	2000	2000	2	0	2	Export	579	Norway	NOR	788	Tunisia	TUN								29	CRUDE ANIMAL,VEG.MATERL.	1	No Quantity							8269			0
S3	2000	2000	2000	2	0	2	Export	579	Norway	NOR	792	Turkey	TUR								29	CRUDE ANIMAL,VEG.MATERL.	1	No Quantity							27560			0
S3	2000	2000	2000	2	0	2	Export	579	Norway	NOR	804	Ukraine	UKR								29	CRUDE ANIMAL,VEG.MATERL.	1	No Quantity							7536			0
S3	2000	2000	2000	2	0	2	Export	579	Norway	NOR	818	Egypt	EGY								29	CRUDE ANIMAL,VEG.MATERL.	1	No Quantity							423470			0
S3	2000	2000	2000	2	0	2	Export	579	Norway	NOR	826	United Kingdom	GBR								29	CRUDE ANIMAL,VEG.MATERL.	1	No Quantity							2532051			0
S3	2000	2000	2000	2	0	2	Export	579	Norway	NOR	842	USA	USA								29	CRUDE ANIMAL,VEG.MATERL.	1	No Quantity							752076			0
S3	2000	2000	2000	2	0	2	Export	579	Norway	NOR	858	Uruguay	URY								29	CRUDE ANIMAL,VEG.MATERL.	1	No Quantity							36552			0
S3	2000	2000	2000	2	0	2	Export	579	Norway	NOR	862	Venezuela	VEN								29	CRUDE ANIMAL,VEG.MATERL.	1	No Quantity							26180			0
S3	2000	2000	2000	2	0	2	Export	579	Norway	NOR	0	World	WLD								32	COAL, COKE, BRIQUETTES	1	No Quantity							676473			0
S3	2000	2000	2000	2	0	2	Export	579	Norway	NOR	208	Denmark	DNK								32	COAL, COKE, BRIQUETTES	1	No Quantity							4199			0
S3	2000	2000	2000	2	0	2	Export	579	Norway	NOR	251	France	FRA								32	COAL, COKE, BRIQUETTES	1	No Quantity							765			0
S3	2000	2000	2000	2	0	2	Export	579	Norway	NOR	276	Germany	DEU								32	COAL, COKE, BRIQUETTES	1	No Quantity							4620			0
S3	2000	2000	2000	2	0	2	Export	579	Norway	NOR	392	Japan	JPN								32	COAL, COKE, BRIQUETTES	1	No Quantity							2625			0
S3	2000	2000	2000	2	0	2	Export	579	Norway	NOR	528	Netherlands	NLD								32	COAL, COKE, BRIQUETTES	1	No Quantity							218184			0
S3	2000	2000	2000	2	0	2	Export	579	Norway	NOR	616	Poland	POL								32	COAL, COKE, BRIQUETTES	1	No Quantity							49890			0
S3	2000	2000	2000	2	0	2	Export	579	Norway	NOR	752	Sweden	SWE								32	COAL, COKE, BRIQUETTES	1	No Quantity							35881			0
S3	2000	2000	2000	2	0	2	Export	579	Norway	NOR	826	United Kingdom	GBR								32	COAL, COKE, BRIQUETTES	1	No Quantity							360309			0
S3	2000	2000	2000	2	0	2	Export	579	Norway	NOR	0	World	WLD								33	PETROLEUM,PETROL.PRODUCT	1	No Quantity							32148401214			0
S3	2000	2000	2000	2	0	2	Export	579	Norway	NOR	24	Angola	AGO								33	PETROLEUM,PETROL.PRODUCT	1	No Quantity							36850			0
S3	2000	2000	2000	2	0	2	Export	579	Norway	NOR	36	Australia	AUS								33	PETROLEUM,PETROL.PRODUCT	1	No Quantity							17539			0
S3	2000	2000	2000	2	0	2	Export	579	Norway	NOR	40	Austria	AUT								33	PETROLEUM,PETROL.PRODUCT	1	No Quantity							387857			0
S3	2000	2000	2000	2	0	2	Export	579	Norway	NOR	44	Bahamas	BHS								33	PETROLEUM,PETROL.PRODUCT	1	No Quantity							33243792			0
S3	2000	2000	2000	2	0	2	Export	579	Norway	NOR	56	Belgium	BEL								33	PETROLEUM,PETROL.PRODUCT	1	No Quantity							898116169			0
S3	2000	2000	2000	2	0	2	Export	579	Norway	NOR	70	Bosnia Herzegovina	BIH								33	PETROLEUM,PETROL.PRODUCT	1	No Quantity							37439			0
S3	2000	2000	2000	2	0	2	Export	579	Norway	NOR	124	Canada	CAN								33	PETROLEUM,PETROL.PRODUCT	1	No Quantity							3209416885			0
S3	2000	2000	2000	2	0	2	Export	579	Norway	NOR	156	China	CHN								33	PETROLEUM,PETROL.PRODUCT	1	No Quantity							60936123			0
S3	2000	2000	2000	2	0	2	Export	579	Norway	NOR	188	Costa Rica	CRI								33	PETROLEUM,PETROL.PRODUCT	1	No Quantity							8312509			0
S3	2000	2000	2000	2	0	2	Export	579	Norway	NOR	191	Croatia	HRV								33	PETROLEUM,PETROL.PRODUCT	1	No Quantity							24801525			0
S3	2000	2000	2000	2	0	2	Export	579	Norway	NOR	196	Cyprus	CYP								33	PETROLEUM,PETROL.PRODUCT	1	No Quantity							18732229			0
S3	2000	2000	2000	2	0	2	Export	579	Norway	NOR	203	Czechia	CZE								33	PETROLEUM,PETROL.PRODUCT	1	No Quantity							127032			0
S3	2000	2000	2000	2	0	2	Export	579	Norway	NOR	208	Denmark	DNK								33	PETROLEUM,PETROL.PRODUCT	1	No Quantity							830339386			0
S3	2000	2000	2000	2	0	2	Export	579	Norway	NOR	233	Estonia	EST								33	PETROLEUM,PETROL.PRODUCT	1	No Quantity							10079			0
S3	2000	2000	2000	2	0	2	Export	579	Norway	NOR	234	Faeroe Isds	FRO								33	PETROLEUM,PETROL.PRODUCT	1	No Quantity							46419180			0
S3	2000	2000	2000	2	0	2	Export	579	Norway	NOR	246	Finland	FIN								33	PETROLEUM,PETROL.PRODUCT	1	No Quantity							698189395			0
S3	2000	2000	2000	2	0	2	Export	579	Norway	NOR	251	France	FRA								33	PETROLEUM,PETROL.PRODUCT	1	No Quantity							3307329621			0
S3	2000	2000	2000	2	0	2	Export	579	Norway	NOR	276	Germany	DEU								33	PETROLEUM,PETROL.PRODUCT	1	No Quantity							1342566137			0
S3	2000	2000	2000	2	0	2	Export	579	Norway	NOR	292	Gibraltar	GIB								33	PETROLEUM,PETROL.PRODUCT	1	No Quantity							33585965			0
S3	2000	2000	2000	2	0	2	Export	579	Norway	NOR	300	Greece	GRC								33	PETROLEUM,PETROL.PRODUCT	1	No Quantity							72080			0
S3	2000	2000	2000	2	0	2	Export	579	Norway	NOR	304	Greenland	GRL								33	PETROLEUM,PETROL.PRODUCT	1	No Quantity							34933417			0
S3	2000	2000	2000	2	0	2	Export	579	Norway	NOR	344	China, Hong Kong SAR	HKG								33	PETROLEUM,PETROL.PRODUCT	1	No Quantity							8392538			0
S3	2000	2000	2000	2	0	2	Export	579	Norway	NOR	352	Iceland	ISL								33	PETROLEUM,PETROL.PRODUCT	1	No Quantity							51979867			0
S3	2000	2000	2000	2	0	2	Export	579	Norway	NOR	372	Ireland	IRL								33	PETROLEUM,PETROL.PRODUCT	1	No Quantity							703129223			0
S3	2000	2000	2000	2	0	2	Export	579	Norway	NOR	376	Israel	ISR								33	PETROLEUM,PETROL.PRODUCT	1	No Quantity							1786			0
S3	2000	2000	2000	2	0	2	Export	579	Norway	NOR	381	Italy	ITA								33	PETROLEUM,PETROL.PRODUCT	1	No Quantity							422040387			0
S3	2000	2000	2000	2	0	2	Export	579	Norway	NOR	384	Côte d'Ivoire	CIV								33	PETROLEUM,PETROL.PRODUCT	1	No Quantity							680			0
S3	2000	2000	2000	2	0	2	Export	579	Norway	NOR	392	Japan	JPN								33	PETROLEUM,PETROL.PRODUCT	1	No Quantity							25644903			0
S3	2000	2000	2000	2	0	2	Export	579	Norway	NOR	410	Rep. of Korea	KOR								33	PETROLEUM,PETROL.PRODUCT	1	No Quantity							199826046			0
S3	2000	2000	2000	2	0	2	Export	579	Norway	NOR	422	Lebanon	LBN								33	PETROLEUM,PETROL.PRODUCT	1	No Quantity							4251038			0
S3	2000	2000	2000	2	0	2	Export	579	Norway	NOR	428	Latvia	LVA								33	PETROLEUM,PETROL.PRODUCT	1	No Quantity							4367548			0
S3	2000	2000	2000	2	0	2	Export	579	Norway	NOR	430	Liberia	LBR								33	PETROLEUM,PETROL.PRODUCT	1	No Quantity							797			0
S3	2000	2000	2000	2	0	2	Export	579	Norway	NOR	440	Lithuania	LTU								33	PETROLEUM,PETROL.PRODUCT	1	No Quantity							23215			0
S3	2000	2000	2000	2	0	2	Export	579	Norway	NOR	458	Malaysia	MYS								33	PETROLEUM,PETROL.PRODUCT	1	No Quantity							426			0
S3	2000	2000	2000	2	0	2	Export	579	Norway	NOR	490	Other Asia, nes									33	PETROLEUM,PETROL.PRODUCT	1	No Quantity							63101			0
S3	2000	2000	2000	2	0	2	Export	579	Norway	NOR	528	Netherlands	NLD								33	PETROLEUM,PETROL.PRODUCT	1	No Quantity							5194015435			0
S3	2000	2000	2000	2	0	2	Export	579	Norway	NOR	554	New Zealand	NZL								33	PETROLEUM,PETROL.PRODUCT	1	No Quantity							6624			0
S3	2000	2000	2000	2	0	2	Export	579	Norway	NOR	566	Nigeria	NGA								33	PETROLEUM,PETROL.PRODUCT	1	No Quantity							4587			0
S3	2000	2000	2000	2	0	2	Export	579	Norway	NOR	608	Philippines	PHL								33	PETROLEUM,PETROL.PRODUCT	1	No Quantity							1988			0
S3	2000	2000	2000	2	0	2	Export	579	Norway	NOR	616	Poland	POL								33	PETROLEUM,PETROL.PRODUCT	1	No Quantity							12873881			0
S3	2000	2000	2000	2	0	2	Export	579	Norway	NOR	620	Portugal	PRT								33	PETROLEUM,PETROL.PRODUCT	1	No Quantity							114740793			0
S3	2000	2000	2000	2	0	2	Export	579	Norway	NOR	642	Romania	ROU								33	PETROLEUM,PETROL.PRODUCT	1	No Quantity							4223			0
S3	2000	2000	2000	2	0	2	Export	579	Norway	NOR	643	Russian Federation	RUS								33	PETROLEUM,PETROL.PRODUCT	1	No Quantity							281276			0
S3	2000	2000	2000	2	0	2	Export	579	Norway	NOR	682	Saudi Arabia	SAU								33	PETROLEUM,PETROL.PRODUCT	1	No Quantity							43081			0
S3	2000	2000	2000	2	0	2	Export	579	Norway	NOR	694	Sierra Leone	SLE								33	PETROLEUM,PETROL.PRODUCT	1	No Quantity							8557			0
S3	2000	2000	2000	2	0	2	Export	579	Norway	NOR	699	India	IND								33	PETROLEUM,PETROL.PRODUCT	1	No Quantity							705			0
S3	2000	2000	2000	2	0	2	Export	579	Norway	NOR	702	Singapore	SGP								33	PETROLEUM,PETROL.PRODUCT	1	No Quantity							28764			0
S3	2000	2000	2000	2	0	2	Export	579	Norway	NOR	705	Slovenia	SVN								33	PETROLEUM,PETROL.PRODUCT	1	No Quantity							18406			0
S3	2000	2000	2000	2	0	2	Export	579	Norway	NOR	710	South Africa	ZAF								33	PETROLEUM,PETROL.PRODUCT	1	No Quantity							1130			0
S3	2000	2000	2000	2	0	2	Export	579	Norway	NOR	724	Spain	ESP								33	PETROLEUM,PETROL.PRODUCT	1	No Quantity							46735705			0
S3	2000	2000	2000	2	0	2	Export	579	Norway	NOR	752	Sweden	SWE								33	PETROLEUM,PETROL.PRODUCT	1	No Quantity							1991397430			0
S3	2000	2000	2000	2	0	2	Export	579	Norway	NOR	757	Switzerland	CHE								33	PETROLEUM,PETROL.PRODUCT	1	No Quantity							5733625			0
S3	2000	2000	2000	2	0	2	Export	579	Norway	NOR	784	United Arab Emirates	ARE								33	PETROLEUM,PETROL.PRODUCT	1	No Quantity							91699			0
S3	2000	2000	2000	2	0	2	Export	579	Norway	NOR	792	Turkey	TUR								33	PETROLEUM,PETROL.PRODUCT	1	No Quantity							9498			0
S3	2000	2000	2000	2	0	2	Export	579	Norway	NOR	818	Egypt	EGY								33	PETROLEUM,PETROL.PRODUCT	1	No Quantity							24080			0
S3	2000	2000	2000	2	0	2	Export	579	Norway	NOR	826	United Kingdom	GBR								33	PETROLEUM,PETROL.PRODUCT	1	No Quantity							9870530612			0
S3	2000	2000	2000	2	0	2	Export	579	Norway	NOR	834	United Rep. of Tanzania	TZA								33	PETROLEUM,PETROL.PRODUCT	1	No Quantity							2114			0
S3	2000	2000	2000	2	0	2	Export	579	Norway	NOR	842	USA	USA								33	PETROLEUM,PETROL.PRODUCT	1	No Quantity							2944513108			0
S3	2000	2000	2000	2	0	2	Export	579	Norway	NOR	891	Serbia and Montenegro	SCG								33	PETROLEUM,PETROL.PRODUCT	1	No Quantity							1129			0
S3	2000	2000	2000	2	0	2	Export	579	Norway	NOR	0	World	WLD								34	GAS,NATURAL,MANUFACTURED	1	No Quantity							5901014987			0
S3	2000	2000	2000	2	0	2	Export	579	Norway	NOR	8	Albania	ALB								34	GAS,NATURAL,MANUFACTURED	1	No Quantity							3109			0
S3	2000	2000	2000	2	0	2	Export	579	Norway	NOR	56	Belgium	BEL								34	GAS,NATURAL,MANUFACTURED	1	No Quantity							713240918			0
S3	2000	2000	2000	2	0	2	Export	579	Norway	NOR	203	Czechia	CZE								34	GAS,NATURAL,MANUFACTURED	1	No Quantity							213235260			0
S3	2000	2000	2000	2	0	2	Export	579	Norway	NOR	208	Denmark	DNK								34	GAS,NATURAL,MANUFACTURED	1	No Quantity							8735221			0
S3	2000	2000	2000	2	0	2	Export	579	Norway	NOR	246	Finland	FIN								34	GAS,NATURAL,MANUFACTURED	1	No Quantity							4173393			0
S3	2000	2000	2000	2	0	2	Export	579	Norway	NOR	251	France	FRA								34	GAS,NATURAL,MANUFACTURED	1	No Quantity							1396328355			0
S3	2000	2000	2000	2	0	2	Export	579	Norway	NOR	276	Germany	DEU								34	GAS,NATURAL,MANUFACTURED	1	No Quantity							2206517118			0
S3	2000	2000	2000	2	0	2	Export	579	Norway	NOR	304	Greenland	GRL								34	GAS,NATURAL,MANUFACTURED	1	No Quantity							5668			0
S3	2000	2000	2000	2	0	2	Export	579	Norway	NOR	372	Ireland	IRL								34	GAS,NATURAL,MANUFACTURED	1	No Quantity							625252			0
S3	2000	2000	2000	2	0	2	Export	579	Norway	NOR	381	Italy	ITA								34	GAS,NATURAL,MANUFACTURED	1	No Quantity							16515677			0
S3	2000	2000	2000	2	0	2	Export	579	Norway	NOR	392	Japan	JPN								34	GAS,NATURAL,MANUFACTURED	1	No Quantity							9411			0
S3	2000	2000	2000	2	0	2	Export	579	Norway	NOR	410	Rep. of Korea	KOR								34	GAS,NATURAL,MANUFACTURED	1	No Quantity							9485			0
S3	2000	2000	2000	2	0	2	Export	579	Norway	NOR	484	Mexico	MEX								34	GAS,NATURAL,MANUFACTURED	1	No Quantity							23710806			0
S3	2000	2000	2000	2	0	2	Export	579	Norway	NOR	504	Morocco	MAR								34	GAS,NATURAL,MANUFACTURED	1	No Quantity							364308			0
S3	2000	2000	2000	2	0	2	Export	579	Norway	NOR	528	Netherlands	NLD								34	GAS,NATURAL,MANUFACTURED	1	No Quantity							608064872			0
S3	2000	2000	2000	2	0	2	Export	579	Norway	NOR	566	Nigeria	NGA								34	GAS,NATURAL,MANUFACTURED	1	No Quantity							358			0
S3	2000	2000	2000	2	0	2	Export	579	Norway	NOR	616	Poland	POL								34	GAS,NATURAL,MANUFACTURED	1	No Quantity							21110588			0
S3	2000	2000	2000	2	0	2	Export	579	Norway	NOR	620	Portugal	PRT								34	GAS,NATURAL,MANUFACTURED	1	No Quantity							929079			0
S3	2000	2000	2000	2	0	2	Export	579	Norway	NOR	702	Singapore	SGP								34	GAS,NATURAL,MANUFACTURED	1	No Quantity							33451			0
S3	2000	2000	2000	2	0	2	Export	579	Norway	NOR	724	Spain	ESP								34	GAS,NATURAL,MANUFACTURED	1	No Quantity							310170404			0
S3	2000	2000	2000	2	0	2	Export	579	Norway	NOR	752	Sweden	SWE								34	GAS,NATURAL,MANUFACTURED	1	No Quantity							37406317			0
S3	2000	2000	2000	2	0	2	Export	579	Norway	NOR	757	Switzerland	CHE								34	GAS,NATURAL,MANUFACTURED	1	No Quantity							5348313			0
S3	2000	2000	2000	2	0	2	Export	579	Norway	NOR	792	Turkey	TUR								34	GAS,NATURAL,MANUFACTURED	1	No Quantity							97062697			0
S3	2000	2000	2000	2	0	2	Export	579	Norway	NOR	826	United Kingdom	GBR								34	GAS,NATURAL,MANUFACTURED	1	No Quantity							227846105			0
S3	2000	2000	2000	2	0	2	Export	579	Norway	NOR	842	USA	USA								34	GAS,NATURAL,MANUFACTURED	1	No Quantity							9568823			0
S3	2000	2000	2000	2	0	2	Export	579	Norway	NOR	0	World	WLD								35	ELECTRIC CURRENT	1	No Quantity							228946039			0
S3	2000	2000	2000	2	0	2	Export	579	Norway	NOR	208	Denmark	DNK								35	ELECTRIC CURRENT	1	No Quantity							51187178			0
S3	2000	2000	2000	2	0	2	Export	579	Norway	NOR	246	Finland	FIN								35	ELECTRIC CURRENT	1	No Quantity							1310142			0
S3	2000	2000	2000	2	0	2	Export	579	Norway	NOR	752	Sweden	SWE								35	ELECTRIC CURRENT	1	No Quantity							176448720			0
S3	2000	2000	2000	2	0	2	Export	579	Norway	NOR	0	World	WLD								41	ANIMAL OILS AND FATS	1	No Quantity							37234790			0
S3	2000	2000	2000	2	0	2	Export	579	Norway	NOR	32	Argentina	ARG								41	ANIMAL OILS AND FATS	1	No Quantity							4208			0
S3	2000	2000	2000	2	0	2	Export	579	Norway	NOR	36	Australia	AUS								41	ANIMAL OILS AND FATS	1	No Quantity							407323			0
S3	2000	2000	2000	2	0	2	Export	579	Norway	NOR	40	Austria	AUT								41	ANIMAL OILS AND FATS	1	No Quantity							4084			0
S3	2000	2000	2000	2	0	2	Export	579	Norway	NOR	56	Belgium	BEL								41	ANIMAL OILS AND FATS	1	No Quantity							90446			0
S3	2000	2000	2000	2	0	2	Export	579	Norway	NOR	76	Brazil	BRA								41	ANIMAL OILS AND FATS	1	No Quantity							69389			0
S3	2000	2000	2000	2	0	2	Export	579	Norway	NOR	112	Belarus	BLR								41	ANIMAL OILS AND FATS	1	No Quantity							16186			0
S3	2000	2000	2000	2	0	2	Export	579	Norway	NOR	124	Canada	CAN								41	ANIMAL OILS AND FATS	1	No Quantity							753341			0
S3	2000	2000	2000	2	0	2	Export	579	Norway	NOR	156	China	CHN								41	ANIMAL OILS AND FATS	1	No Quantity							74698			0
S3	2000	2000	2000	2	0	2	Export	579	Norway	NOR	203	Czechia	CZE								41	ANIMAL OILS AND FATS	1	No Quantity							44803			0
S3	2000	2000	2000	2	0	2	Export	579	Norway	NOR	208	Denmark	DNK								41	ANIMAL OILS AND FATS	1	No Quantity							1685347			0
S3	2000	2000	2000	2	0	2	Export	579	Norway	NOR	233	Estonia	EST								41	ANIMAL OILS AND FATS	1	No Quantity							127699			0
S3	2000	2000	2000	2	0	2	Export	579	Norway	NOR	246	Finland	FIN								41	ANIMAL OILS AND FATS	1	No Quantity							426299			0
S3	2000	2000	2000	2	0	2	Export	579	Norway	NOR	251	France	FRA								41	ANIMAL OILS AND FATS	1	No Quantity							1783604			0
S3	2000	2000	2000	2	0	2	Export	579	Norway	NOR	276	Germany	DEU								41	ANIMAL OILS AND FATS	1	No Quantity							847650			0
S3	2000	2000	2000	2	0	2	Export	579	Norway	NOR	348	Hungary	HUN								41	ANIMAL OILS AND FATS	1	No Quantity							8056			0
S3	2000	2000	2000	2	0	2	Export	579	Norway	NOR	352	Iceland	ISL								41	ANIMAL OILS AND FATS	1	No Quantity							763410			0
S3	2000	2000	2000	2	0	2	Export	579	Norway	NOR	381	Italy	ITA								41	ANIMAL OILS AND FATS	1	No Quantity							256296			0
S3	2000	2000	2000	2	0	2	Export	579	Norway	NOR	410	Rep. of Korea	KOR								41	ANIMAL OILS AND FATS	1	No Quantity							288526			0
S3	2000	2000	2000	2	0	2	Export	579	Norway	NOR	428	Latvia	LVA								41	ANIMAL OILS AND FATS	1	No Quantity							200881			0
S3	2000	2000	2000	2	0	2	Export	579	Norway	NOR	440	Lithuania	LTU								41	ANIMAL OILS AND FATS	1	No Quantity							135236			0
S3	2000	2000	2000	2	0	2	Export	579	Norway	NOR	458	Malaysia	MYS								41	ANIMAL OILS AND FATS	1	No Quantity							6372			0
S3	2000	2000	2000	2	0	2	Export	579	Norway	NOR	484	Mexico	MEX								41	ANIMAL OILS AND FATS	1	No Quantity							9264			0
S3	2000	2000	2000	2	0	2	Export	579	Norway	NOR	490	Other Asia, nes									41	ANIMAL OILS AND FATS	1	No Quantity							178419			0
S3	2000	2000	2000	2	0	2	Export	579	Norway	NOR	528	Netherlands	NLD								41	ANIMAL OILS AND FATS	1	No Quantity							4259947			0
S3	2000	2000	2000	2	0	2	Export	579	Norway	NOR	554	New Zealand	NZL								41	ANIMAL OILS AND FATS	1	No Quantity							34305			0
S3	2000	2000	2000	2	0	2	Export	579	Norway	NOR	608	Philippines	PHL								41	ANIMAL OILS AND FATS	1	No Quantity							13060			0
S3	2000	2000	2000	2	0	2	Export	579	Norway	NOR	616	Poland	POL								41	ANIMAL OILS AND FATS	1	No Quantity							73891			0
S3	2000	2000	2000	2	0	2	Export	579	Norway	NOR	620	Portugal	PRT								41	ANIMAL OILS AND FATS	1	No Quantity							1305987			0
S3	2000	2000	2000	2	0	2	Export	579	Norway	NOR	643	Russian Federation	RUS								41	ANIMAL OILS AND FATS	1	No Quantity							54088			0
S3	2000	2000	2000	2	0	2	Export	579	Norway	NOR	699	India	IND								41	ANIMAL OILS AND FATS	1	No Quantity							226079			0
S3	2000	2000	2000	2	0	2	Export	579	Norway	NOR	702	Singapore	SGP								41	ANIMAL OILS AND FATS	1	No Quantity							6018			0
S3	2000	2000	2000	2	0	2	Export	579	Norway	NOR	704	Viet Nam	VNM								41	ANIMAL OILS AND FATS	1	No Quantity							7361			0
S3	2000	2000	2000	2	0	2	Export	579	Norway	NOR	710	South Africa	ZAF								41	ANIMAL OILS AND FATS	1	No Quantity							58189			0
S3	2000	2000	2000	2	0	2	Export	579	Norway	NOR	724	Spain	ESP								41	ANIMAL OILS AND FATS	1	No Quantity							251668			0
S3	2000	2000	2000	2	0	2	Export	579	Norway	NOR	752	Sweden	SWE								41	ANIMAL OILS AND FATS	1	No Quantity							769716			0
S3	2000	2000	2000	2	0	2	Export	579	Norway	NOR	757	Switzerland	CHE								41	ANIMAL OILS AND FATS	1	No Quantity							73316			0
S3	2000	2000	2000	2	0	2	Export	579	Norway	NOR	764	Thailand	THA								41	ANIMAL OILS AND FATS	1	No Quantity							25139			0
S3	2000	2000	2000	2	0	2	Export	579	Norway	NOR	792	Turkey	TUR								41	ANIMAL OILS AND FATS	1	No Quantity							33624			0
S3	2000	2000	2000	2	0	2	Export	579	Norway	NOR	804	Ukraine	UKR								41	ANIMAL OILS AND FATS	1	No Quantity							58741			0
S3	2000	2000	2000	2	0	2	Export	579	Norway	NOR	826	United Kingdom	GBR								41	ANIMAL OILS AND FATS	1	No Quantity							12504414			0
S3	2000	2000	2000	2	0	2	Export	579	Norway	NOR	842	USA	USA								41	ANIMAL OILS AND FATS	1	No Quantity							9192874			0
S3	2000	2000	2000	2	0	2	Export	579	Norway	NOR	862	Venezuela	VEN								41	ANIMAL OILS AND FATS	1	No Quantity							104838			0
S3	2000	2000	2000	2	0	2	Export	579	Norway	NOR	0	World	WLD								42	FIXED VEG. FATS AND OILS	1	No Quantity							11273549			0
S3	2000	2000	2000	2	0	2	Export	579	Norway	NOR	12	Algeria	DZA								42	FIXED VEG. FATS AND OILS	1	No Quantity							536			0
S3	2000	2000	2000	2	0	2	Export	579	Norway	NOR	56	Belgium	BEL								42	FIXED VEG. FATS AND OILS	1	No Quantity							34388			0
S3	2000	2000	2000	2	0	2	Export	579	Norway	NOR	251	France	FRA								42	FIXED VEG. FATS AND OILS	1	No Quantity							125692			0
S3	2000	2000	2000	2	0	2	Export	579	Norway	NOR	276	Germany	DEU								42	FIXED VEG. FATS AND OILS	1	No Quantity							2401726			0
S3	2000	2000	2000	2	0	2	Export	579	Norway	NOR	352	Iceland	ISL								42	FIXED VEG. FATS AND OILS	1	No Quantity							595698			0
S3	2000	2000	2000	2	0	2	Export	579	Norway	NOR	381	Italy	ITA								42	FIXED VEG. FATS AND OILS	1	No Quantity							12772			0
S3	2000	2000	2000	2	0	2	Export	579	Norway	NOR	410	Rep. of Korea	KOR								42	FIXED VEG. FATS AND OILS	1	No Quantity							35436			0
S3	2000	2000	2000	2	0	2	Export	579	Norway	NOR	428	Latvia	LVA								42	FIXED VEG. FATS AND OILS	1	No Quantity							20666			0
S3	2000	2000	2000	2	0	2	Export	579	Norway	NOR	504	Morocco	MAR								42	FIXED VEG. FATS AND OILS	1	No Quantity							1124546			0
S3	2000	2000	2000	2	0	2	Export	579	Norway	NOR	528	Netherlands	NLD								42	FIXED VEG. FATS AND OILS	1	No Quantity							2069937			0
S3	2000	2000	2000	2	0	2	Export	579	Norway	NOR	642	Romania	ROU								42	FIXED VEG. FATS AND OILS	1	No Quantity							38397			0
S3	2000	2000	2000	2	0	2	Export	579	Norway	NOR	752	Sweden	SWE								42	FIXED VEG. FATS AND OILS	1	No Quantity							3439231			0
S3	2000	2000	2000	2	0	2	Export	579	Norway	NOR	757	Switzerland	CHE								42	FIXED VEG. FATS AND OILS	1	No Quantity							884788			0
S3	2000	2000	2000	2	0	2	Export	579	Norway	NOR	764	Thailand	THA								42	FIXED VEG. FATS AND OILS	1	No Quantity							1672			0
S3	2000	2000	2000	2	0	2	Export	579	Norway	NOR	780	Trinidad and Tobago	TTO								42	FIXED VEG. FATS AND OILS	1	No Quantity							49616			0
S3	2000	2000	2000	2	0	2	Export	579	Norway	NOR	784	United Arab Emirates	ARE								42	FIXED VEG. FATS AND OILS	1	No Quantity							6917			0
S3	2000	2000	2000	2	0	2	Export	579	Norway	NOR	826	United Kingdom	GBR								42	FIXED VEG. FATS AND OILS	1	No Quantity							428794			0
S3	2000	2000	2000	2	0	2	Export	579	Norway	NOR	842	USA	USA								42	FIXED VEG. FATS AND OILS	1	No Quantity							2738			0
S3	2000	2000	2000	2	0	2	Export	579	Norway	NOR	0	World	WLD								43	ANIMAL,VEG.FATS,OILS,NES	1	No Quantity							5567781			0
S3	2000	2000	2000	2	0	2	Export	579	Norway	NOR	40	Austria	AUT								43	ANIMAL,VEG.FATS,OILS,NES	1	No Quantity							1650			0
S3	2000	2000	2000	2	0	2	Export	579	Norway	NOR	56	Belgium	BEL								43	ANIMAL,VEG.FATS,OILS,NES	1	No Quantity							113			0
S3	2000	2000	2000	2	0	2	Export	579	Norway	NOR	208	Denmark	DNK								43	ANIMAL,VEG.FATS,OILS,NES	1	No Quantity							1780332			0
S3	2000	2000	2000	2	0	2	Export	579	Norway	NOR	233	Estonia	EST								43	ANIMAL,VEG.FATS,OILS,NES	1	No Quantity							13332			0
S3	2000	2000	2000	2	0	2	Export	579	Norway	NOR	246	Finland	FIN								43	ANIMAL,VEG.FATS,OILS,NES	1	No Quantity							16687			0
S3	2000	2000	2000	2	0	2	Export	579	Norway	NOR	251	France	FRA								43	ANIMAL,VEG.FATS,OILS,NES	1	No Quantity							198518			0
S3	2000	2000	2000	2	0	2	Export	579	Norway	NOR	276	Germany	DEU								43	ANIMAL,VEG.FATS,OILS,NES	1	No Quantity							1343264			0
S3	2000	2000	2000	2	0	2	Export	579	Norway	NOR	352	Iceland	ISL								43	ANIMAL,VEG.FATS,OILS,NES	1	No Quantity							920			0
S3	2000	2000	2000	2	0	2	Export	579	Norway	NOR	376	Israel	ISR								43	ANIMAL,VEG.FATS,OILS,NES	1	No Quantity							4077			0
S3	2000	2000	2000	2	0	2	Export	579	Norway	NOR	381	Italy	ITA								43	ANIMAL,VEG.FATS,OILS,NES	1	No Quantity							131141			0
S3	2000	2000	2000	2	0	2	Export	579	Norway	NOR	528	Netherlands	NLD								43	ANIMAL,VEG.FATS,OILS,NES	1	No Quantity							334453			0
S3	2000	2000	2000	2	0	2	Export	579	Norway	NOR	620	Portugal	PRT								43	ANIMAL,VEG.FATS,OILS,NES	1	No Quantity							184361			0
S3	2000	2000	2000	2	0	2	Export	579	Norway	NOR	704	Viet Nam	VNM								43	ANIMAL,VEG.FATS,OILS,NES	1	No Quantity							1140			0
S3	2000	2000	2000	2	0	2	Export	579	Norway	NOR	710	South Africa	ZAF								43	ANIMAL,VEG.FATS,OILS,NES	1	No Quantity							67952			0
S3	2000	2000	2000	2	0	2	Export	579	Norway	NOR	724	Spain	ESP								43	ANIMAL,VEG.FATS,OILS,NES	1	No Quantity							60572			0
S3	2000	2000	2000	2	0	2	Export	579	Norway	NOR	752	Sweden	SWE								43	ANIMAL,VEG.FATS,OILS,NES	1	No Quantity							1041072			0
S3	2000	2000	2000	2	0	2	Export	579	Norway	NOR	757	Switzerland	CHE								43	ANIMAL,VEG.FATS,OILS,NES	1	No Quantity							195466			0
S3	2000	2000	2000	2	0	2	Export	579	Norway	NOR	826	United Kingdom	GBR								43	ANIMAL,VEG.FATS,OILS,NES	1	No Quantity							192730			0
S3	2000	2000	2000	2	0	2	Export	579	Norway	NOR	0	World	WLD								51	ORGANIC CHEMICALS	1	No Quantity							375013512			0
S3	2000	2000	2000	2	0	2	Export	579	Norway	NOR	12	Algeria	DZA								51	ORGANIC CHEMICALS	1	No Quantity							2977			0
S3	2000	2000	2000	2	0	2	Export	579	Norway	NOR	32	Argentina	ARG								51	ORGANIC CHEMICALS	1	No Quantity							110317			0
S3	2000	2000	2000	2	0	2	Export	579	Norway	NOR	36	Australia	AUS								51	ORGANIC CHEMICALS	1	No Quantity							155421			0
S3	2000	2000	2000	2	0	2	Export	579	Norway	NOR	40	Austria	AUT								51	ORGANIC CHEMICALS	1	No Quantity							951224			0
S3	2000	2000	2000	2	0	2	Export	579	Norway	NOR	56	Belgium	BEL								51	ORGANIC CHEMICALS	1	No Quantity							1955690			0
S3	2000	2000	2000	2	0	2	Export	579	Norway	NOR	76	Brazil	BRA								51	ORGANIC CHEMICALS	1	No Quantity							180877			0
S3	2000	2000	2000	2	0	2	Export	579	Norway	NOR	124	Canada	CAN								51	ORGANIC CHEMICALS	1	No Quantity							300688			0
S3	2000	2000	2000	2	0	2	Export	579	Norway	NOR	152	Chile	CHL								51	ORGANIC CHEMICALS	1	No Quantity							22141			0
S3	2000	2000	2000	2	0	2	Export	579	Norway	NOR	156	China	CHN								51	ORGANIC CHEMICALS	1	No Quantity							4421478			0
S3	2000	2000	2000	2	0	2	Export	579	Norway	NOR	170	Colombia	COL								51	ORGANIC CHEMICALS	1	No Quantity							143475			0
S3	2000	2000	2000	2	0	2	Export	579	Norway	NOR	188	Costa Rica	CRI								51	ORGANIC CHEMICALS	1	No Quantity							236752			0
S3	2000	2000	2000	2	0	2	Export	579	Norway	NOR	192	Cuba	CUB								51	ORGANIC CHEMICALS	1	No Quantity							104218			0
S3	2000	2000	2000	2	0	2	Export	579	Norway	NOR	203	Czechia	CZE								51	ORGANIC CHEMICALS	1	No Quantity							305971			0
S3	2000	2000	2000	2	0	2	Export	579	Norway	NOR	208	Denmark	DNK								51	ORGANIC CHEMICALS	1	No Quantity							5215477			0
S3	2000	2000	2000	2	0	2	Export	579	Norway	NOR	222	El Salvador	SLV								51	ORGANIC CHEMICALS	1	No Quantity							50151			0
S3	2000	2000	2000	2	0	2	Export	579	Norway	NOR	233	Estonia	EST								51	ORGANIC CHEMICALS	1	No Quantity							14650			0
S3	2000	2000	2000	2	0	2	Export	579	Norway	NOR	246	Finland	FIN								51	ORGANIC CHEMICALS	1	No Quantity							2051941			0
S3	2000	2000	2000	2	0	2	Export	579	Norway	NOR	251	France	FRA								51	ORGANIC CHEMICALS	1	No Quantity							5678081			0
S3	2000	2000	2000	2	0	2	Export	579	Norway	NOR	266	Gabon	GAB								51	ORGANIC CHEMICALS	1	No Quantity							1784			0
S3	2000	2000	2000	2	0	2	Export	579	Norway	NOR	276	Germany	DEU								51	ORGANIC CHEMICALS	1	No Quantity							13517456			0
S3	2000	2000	2000	2	0	2	Export	579	Norway	NOR	288	Ghana	GHA								51	ORGANIC CHEMICALS	1	No Quantity							571			0
S3	2000	2000	2000	2	0	2	Export	579	Norway	NOR	300	Greece	GRC								51	ORGANIC CHEMICALS	1	No Quantity							3776			0
S3	2000	2000	2000	2	0	2	Export	579	Norway	NOR	344	China, Hong Kong SAR	HKG								51	ORGANIC CHEMICALS	1	No Quantity							3383			0
S3	2000	2000	2000	2	0	2	Export	579	Norway	NOR	352	Iceland	ISL								51	ORGANIC CHEMICALS	1	No Quantity							219533			0
S3	2000	2000	2000	2	0	2	Export	579	Norway	NOR	360	Indonesia	IDN								51	ORGANIC CHEMICALS	1	No Quantity							64477			0
S3	2000	2000	2000	2	0	2	Export	579	Norway	NOR	372	Ireland	IRL								51	ORGANIC CHEMICALS	1	No Quantity							95198812			0
S3	2000	2000	2000	2	0	2	Export	579	Norway	NOR	381	Italy	ITA								51	ORGANIC CHEMICALS	1	No Quantity							1818463			0
S3	2000	2000	2000	2	0	2	Export	579	Norway	NOR	392	Japan	JPN								51	ORGANIC CHEMICALS	1	No Quantity							103129619			0
S3	2000	2000	2000	2	0	2	Export	579	Norway	NOR	410	Rep. of Korea	KOR								51	ORGANIC CHEMICALS	1	No Quantity							15716			0
S3	2000	2000	2000	2	0	2	Export	579	Norway	NOR	414	Kuwait	KWT								51	ORGANIC CHEMICALS	1	No Quantity							1468			0
S3	2000	2000	2000	2	0	2	Export	579	Norway	NOR	428	Latvia	LVA								51	ORGANIC CHEMICALS	1	No Quantity							17196			0
S3	2000	2000	2000	2	0	2	Export	579	Norway	NOR	440	Lithuania	LTU								51	ORGANIC CHEMICALS	1	No Quantity							3919			0
S3	2000	2000	2000	2	0	2	Export	579	Norway	NOR	458	Malaysia	MYS								51	ORGANIC CHEMICALS	1	No Quantity							11861			0
S3	2000	2000	2000	2	0	2	Export	579	Norway	NOR	466	Mali	MLI								51	ORGANIC CHEMICALS	1	No Quantity							4278			0
S3	2000	2000	2000	2	0	2	Export	579	Norway	NOR	470	Malta	MLT								51	ORGANIC CHEMICALS	1	No Quantity							14268			0
S3	2000	2000	2000	2	0	2	Export	579	Norway	NOR	484	Mexico	MEX								51	ORGANIC CHEMICALS	1	No Quantity							97953			0
S3	2000	2000	2000	2	0	2	Export	579	Norway	NOR	490	Other Asia, nes									51	ORGANIC CHEMICALS	1	No Quantity							36415			0
S3	2000	2000	2000	2	0	2	Export	579	Norway	NOR	504	Morocco	MAR								51	ORGANIC CHEMICALS	1	No Quantity							12147			0
S3	2000	2000	2000	2	0	2	Export	579	Norway	NOR	512	Oman	OMN								51	ORGANIC CHEMICALS	1	No Quantity							10233			0
S3	2000	2000	2000	2	0	2	Export	579	Norway	NOR	528	Netherlands	NLD								51	ORGANIC CHEMICALS	1	No Quantity							2210520			0
S3	2000	2000	2000	2	0	2	Export	579	Norway	NOR	530	Neth. Antilles	ANT								51	ORGANIC CHEMICALS	1	No Quantity							1168			0
S3	2000	2000	2000	2	0	2	Export	579	Norway	NOR	554	New Zealand	NZL								51	ORGANIC CHEMICALS	1	No Quantity							27163			0
S3	2000	2000	2000	2	0	2	Export	579	Norway	NOR	566	Nigeria	NGA								51	ORGANIC CHEMICALS	1	No Quantity							92674			0
S3	2000	2000	2000	2	0	2	Export	579	Norway	NOR	591	Panama	PAN								51	ORGANIC CHEMICALS	1	No Quantity							1717			0
S3	2000	2000	2000	2	0	2	Export	579	Norway	NOR	604	Peru	PER								51	ORGANIC CHEMICALS	1	No Quantity							2215			0
S3	2000	2000	2000	2	0	2	Export	579	Norway	NOR	608	Philippines	PHL								51	ORGANIC CHEMICALS	1	No Quantity							36243			0
S3	2000	2000	2000	2	0	2	Export	579	Norway	NOR	616	Poland	POL								51	ORGANIC CHEMICALS	1	No Quantity							261338			0
S3	2000	2000	2000	2	0	2	Export	579	Norway	NOR	620	Portugal	PRT								51	ORGANIC CHEMICALS	1	No Quantity							63722			0
S3	2000	2000	2000	2	0	2	Export	579	Norway	NOR	642	Romania	ROU								51	ORGANIC CHEMICALS	1	No Quantity							3412			0
S3	2000	2000	2000	2	0	2	Export	579	Norway	NOR	643	Russian Federation	RUS								51	ORGANIC CHEMICALS	1	No Quantity							23851			0
S3	2000	2000	2000	2	0	2	Export	579	Norway	NOR	659	Saint Kitts and Nevis	KNA								51	ORGANIC CHEMICALS	1	No Quantity							306			0
S3	2000	2000	2000	2	0	2	Export	579	Norway	NOR	682	Saudi Arabia	SAU								51	ORGANIC CHEMICALS	1	No Quantity							48403			0
S3	2000	2000	2000	2	0	2	Export	579	Norway	NOR	702	Singapore	SGP								51	ORGANIC CHEMICALS	1	No Quantity							102607			0
S3	2000	2000	2000	2	0	2	Export	579	Norway	NOR	703	Slovakia	SVK								51	ORGANIC CHEMICALS	1	No Quantity							49655			0
S3	2000	2000	2000	2	0	2	Export	579	Norway	NOR	704	Viet Nam	VNM								51	ORGANIC CHEMICALS	1	No Quantity							565			0
S3	2000	2000	2000	2	0	2	Export	579	Norway	NOR	710	South Africa	ZAF								51	ORGANIC CHEMICALS	1	No Quantity							281680			0
S3	2000	2000	2000	2	0	2	Export	579	Norway	NOR	716	Zimbabwe	ZWE								51	ORGANIC CHEMICALS	1	No Quantity							844			0
S3	2000	2000	2000	2	0	2	Export	579	Norway	NOR	724	Spain	ESP								51	ORGANIC CHEMICALS	1	No Quantity							1254782			0
S3	2000	2000	2000	2	0	2	Export	579	Norway	NOR	740	Suriname	SUR								51	ORGANIC CHEMICALS	1	No Quantity							43783			0
S3	2000	2000	2000	2	0	2	Export	579	Norway	NOR	752	Sweden	SWE								51	ORGANIC CHEMICALS	1	No Quantity							6525727			0
S3	2000	2000	2000	2	0	2	Export	579	Norway	NOR	757	Switzerland	CHE								51	ORGANIC CHEMICALS	1	No Quantity							74289			0
S3	2000	2000	2000	2	0	2	Export	579	Norway	NOR	760	Syria	SYR								51	ORGANIC CHEMICALS	1	No Quantity							10392			0
S3	2000	2000	2000	2	0	2	Export	579	Norway	NOR	764	Thailand	THA								51	ORGANIC CHEMICALS	1	No Quantity							17558			0
S3	2000	2000	2000	2	0	2	Export	579	Norway	NOR	768	Togo	TGO								51	ORGANIC CHEMICALS	1	No Quantity							2785			0
S3	2000	2000	2000	2	0	2	Export	579	Norway	NOR	780	Trinidad and Tobago	TTO								51	ORGANIC CHEMICALS	1	No Quantity							211			0
S3	2000	2000	2000	2	0	2	Export	579	Norway	NOR	784	United Arab Emirates	ARE								51	ORGANIC CHEMICALS	1	No Quantity							572102			0
S3	2000	2000	2000	2	0	2	Export	579	Norway	NOR	792	Turkey	TUR								51	ORGANIC CHEMICALS	1	No Quantity							538949			0
S3	2000	2000	2000	2	0	2	Export	579	Norway	NOR	804	Ukraine	UKR								51	ORGANIC CHEMICALS	1	No Quantity							459			0
S3	2000	2000	2000	2	0	2	Export	579	Norway	NOR	818	Egypt	EGY								51	ORGANIC CHEMICALS	1	No Quantity							162449			0
S3	2000	2000	2000	2	0	2	Export	579	Norway	NOR	826	United Kingdom	GBR								51	ORGANIC CHEMICALS	1	No Quantity							6290968			0
S3	2000	2000	2000	2	0	2	Export	579	Norway	NOR	842	USA	USA								51	ORGANIC CHEMICALS	1	No Quantity							119794223			0
S3	2000	2000	2000	2	0	2	Export	579	Norway	NOR	862	Venezuela	VEN								51	ORGANIC CHEMICALS	1	No Quantity							431894			0
S3	2000	2000	2000	2	0	2	Export	579	Norway	NOR	0	World	WLD								52	INORGANIC CHEMICALS	1	No Quantity							283157200			0
S3	2000	2000	2000	2	0	2	Export	579	Norway	NOR	12	Algeria	DZA								52	INORGANIC CHEMICALS	1	No Quantity							5435			0
S3	2000	2000	2000	2	0	2	Export	579	Norway	NOR	32	Argentina	ARG								52	INORGANIC CHEMICALS	1	No Quantity							563			0
S3	2000	2000	2000	2	0	2	Export	579	Norway	NOR	36	Australia	AUS								52	INORGANIC CHEMICALS	1	No Quantity							218326			0
S3	2000	2000	2000	2	0	2	Export	579	Norway	NOR	40	Austria	AUT								52	INORGANIC CHEMICALS	1	No Quantity							1462144			0
S3	2000	2000	2000	2	0	2	Export	579	Norway	NOR	48	Bahrain	BHR								52	INORGANIC CHEMICALS	1	No Quantity							12797			0
S3	2000	2000	2000	2	0	2	Export	579	Norway	NOR	56	Belgium	BEL								52	INORGANIC CHEMICALS	1	No Quantity							2681411			0
S3	2000	2000	2000	2	0	2	Export	579	Norway	NOR	68	Bolivia (Plurinational State of)	BOL								52	INORGANIC CHEMICALS	1	No Quantity							17517			0
S3	2000	2000	2000	2	0	2	Export	579	Norway	NOR	76	Brazil	BRA								52	INORGANIC CHEMICALS	1	No Quantity							175734			0
S3	2000	2000	2000	2	0	2	Export	579	Norway	NOR	124	Canada	CAN								52	INORGANIC CHEMICALS	1	No Quantity							141637			0
S3	2000	2000	2000	2	0	2	Export	579	Norway	NOR	144	Sri Lanka	LKA								52	INORGANIC CHEMICALS	1	No Quantity							4369			0
S3	2000	2000	2000	2	0	2	Export	579	Norway	NOR	152	Chile	CHL								52	INORGANIC CHEMICALS	1	No Quantity							1342			0
S3	2000	2000	2000	2	0	2	Export	579	Norway	NOR	156	China	CHN								52	INORGANIC CHEMICALS	1	No Quantity							22492			0
S3	2000	2000	2000	2	0	2	Export	579	Norway	NOR	170	Colombia	COL								52	INORGANIC CHEMICALS	1	No Quantity							723132			0
S3	2000	2000	2000	2	0	2	Export	579	Norway	NOR	178	Congo	COG								52	INORGANIC CHEMICALS	1	No Quantity							3968			0
S3	2000	2000	2000	2	0	2	Export	579	Norway	NOR	196	Cyprus	CYP								52	INORGANIC CHEMICALS	1	No Quantity							43917			0
S3	2000	2000	2000	2	0	2	Export	579	Norway	NOR	203	Czechia	CZE								52	INORGANIC CHEMICALS	1	No Quantity							65034			0
S3	2000	2000	2000	2	0	2	Export	579	Norway	NOR	208	Denmark	DNK								52	INORGANIC CHEMICALS	1	No Quantity							11240089			0
S3	2000	2000	2000	2	0	2	Export	579	Norway	NOR	233	Estonia	EST								52	INORGANIC CHEMICALS	1	No Quantity							38150			0
S3	2000	2000	2000	2	0	2	Export	579	Norway	NOR	246	Finland	FIN								52	INORGANIC CHEMICALS	1	No Quantity							3887995			0
S3	2000	2000	2000	2	0	2	Export	579	Norway	NOR	251	France	FRA								52	INORGANIC CHEMICALS	1	No Quantity							8161010			0
S3	2000	2000	2000	2	0	2	Export	579	Norway	NOR	276	Germany	DEU								52	INORGANIC CHEMICALS	1	No Quantity							94316329			0
S3	2000	2000	2000	2	0	2	Export	579	Norway	NOR	288	Ghana	GHA								52	INORGANIC CHEMICALS	1	No Quantity							16329			0
S3	2000	2000	2000	2	0	2	Export	579	Norway	NOR	300	Greece	GRC								52	INORGANIC CHEMICALS	1	No Quantity							708195			0
S3	2000	2000	2000	2	0	2	Export	579	Norway	NOR	344	China, Hong Kong SAR	HKG								52	INORGANIC CHEMICALS	1	No Quantity							6826			0
S3	2000	2000	2000	2	0	2	Export	579	Norway	NOR	348	Hungary	HUN								52	INORGANIC CHEMICALS	1	No Quantity							59527			0
S3	2000	2000	2000	2	0	2	Export	579	Norway	NOR	352	Iceland	ISL								52	INORGANIC CHEMICALS	1	No Quantity							484084			0
S3	2000	2000	2000	2	0	2	Export	579	Norway	NOR	372	Ireland	IRL								52	INORGANIC CHEMICALS	1	No Quantity							372612			0
S3	2000	2000	2000	2	0	2	Export	579	Norway	NOR	376	Israel	ISR								52	INORGANIC CHEMICALS	1	No Quantity							9443			0
S3	2000	2000	2000	2	0	2	Export	579	Norway	NOR	381	Italy	ITA								52	INORGANIC CHEMICALS	1	No Quantity							13812708			0
S3	2000	2000	2000	2	0	2	Export	579	Norway	NOR	392	Japan	JPN								52	INORGANIC CHEMICALS	1	No Quantity							22819383			0
S3	2000	2000	2000	2	0	2	Export	579	Norway	NOR	400	Jordan	JOR								52	INORGANIC CHEMICALS	1	No Quantity							10823			0
S3	2000	2000	2000	2	0	2	Export	579	Norway	NOR	410	Rep. of Korea	KOR								52	INORGANIC CHEMICALS	1	No Quantity							208162			0
S3	2000	2000	2000	2	0	2	Export	579	Norway	NOR	422	Lebanon	LBN								52	INORGANIC CHEMICALS	1	No Quantity							39324			0
S3	2000	2000	2000	2	0	2	Export	579	Norway	NOR	428	Latvia	LVA								52	INORGANIC CHEMICALS	1	No Quantity							18926			0
S3	2000	2000	2000	2	0	2	Export	579	Norway	NOR	440	Lithuania	LTU								52	INORGANIC CHEMICALS	1	No Quantity							74623			0
S3	2000	2000	2000	2	0	2	Export	579	Norway	NOR	458	Malaysia	MYS								52	INORGANIC CHEMICALS	1	No Quantity							4574			0
S3	2000	2000	2000	2	0	2	Export	579	Norway	NOR	504	Morocco	MAR								52	INORGANIC CHEMICALS	1	No Quantity							93229			0
S3	2000	2000	2000	2	0	2	Export	579	Norway	NOR	508	Mozambique	MOZ								52	INORGANIC CHEMICALS	1	No Quantity							46254			0
S3	2000	2000	2000	2	0	2	Export	579	Norway	NOR	528	Netherlands	NLD								52	INORGANIC CHEMICALS	1	No Quantity							15161228			0
S3	2000	2000	2000	2	0	2	Export	579	Norway	NOR	530	Neth. Antilles	ANT								52	INORGANIC CHEMICALS	1	No Quantity							1126			0
S3	2000	2000	2000	2	0	2	Export	579	Norway	NOR	554	New Zealand	NZL								52	INORGANIC CHEMICALS	1	No Quantity							27188			0
S3	2000	2000	2000	2	0	2	Export	579	Norway	NOR	586	Pakistan	PAK								52	INORGANIC CHEMICALS	1	No Quantity							608			0
S3	2000	2000	2000	2	0	2	Export	579	Norway	NOR	591	Panama	PAN								52	INORGANIC CHEMICALS	1	No Quantity							2154			0
S3	2000	2000	2000	2	0	2	Export	579	Norway	NOR	608	Philippines	PHL								52	INORGANIC CHEMICALS	1	No Quantity							8162			0
S3	2000	2000	2000	2	0	2	Export	579	Norway	NOR	616	Poland	POL								52	INORGANIC CHEMICALS	1	No Quantity							5773996			0
S3	2000	2000	2000	2	0	2	Export	579	Norway	NOR	620	Portugal	PRT								52	INORGANIC CHEMICALS	1	No Quantity							194797			0
S3	2000	2000	2000	2	0	2	Export	579	Norway	NOR	634	Qatar	QAT								52	INORGANIC CHEMICALS	1	No Quantity							13219			0
S3	2000	2000	2000	2	0	2	Export	579	Norway	NOR	643	Russian Federation	RUS								52	INORGANIC CHEMICALS	1	No Quantity							187750			0
S3	2000	2000	2000	2	0	2	Export	579	Norway	NOR	682	Saudi Arabia	SAU								52	INORGANIC CHEMICALS	1	No Quantity							253			0
S3	2000	2000	2000	2	0	2	Export	579	Norway	NOR	699	India	IND								52	INORGANIC CHEMICALS	1	No Quantity							1269994			0
S3	2000	2000	2000	2	0	2	Export	579	Norway	NOR	702	Singapore	SGP								52	INORGANIC CHEMICALS	1	No Quantity							255746			0
S3	2000	2000	2000	2	0	2	Export	579	Norway	NOR	703	Slovakia	SVK								52	INORGANIC CHEMICALS	1	No Quantity							3265			0
S3	2000	2000	2000	2	0	2	Export	579	Norway	NOR	705	Slovenia	SVN								52	INORGANIC CHEMICALS	1	No Quantity							207118			0
S3	2000	2000	2000	2	0	2	Export	579	Norway	NOR	710	South Africa	ZAF								52	INORGANIC CHEMICALS	1	No Quantity							18914			0
S3	2000	2000	2000	2	0	2	Export	579	Norway	NOR	724	Spain	ESP								52	INORGANIC CHEMICALS	1	No Quantity							1381350			0
S3	2000	2000	2000	2	0	2	Export	579	Norway	NOR	740	Suriname	SUR								52	INORGANIC CHEMICALS	1	No Quantity							1297			0
S3	2000	2000	2000	2	0	2	Export	579	Norway	NOR	752	Sweden	SWE								52	INORGANIC CHEMICALS	1	No Quantity							18415326			0
S3	2000	2000	2000	2	0	2	Export	579	Norway	NOR	757	Switzerland	CHE								52	INORGANIC CHEMICALS	1	No Quantity							107485			0
S3	2000	2000	2000	2	0	2	Export	579	Norway	NOR	768	Togo	TGO								52	INORGANIC CHEMICALS	1	No Quantity							970			0
S3	2000	2000	2000	2	0	2	Export	579	Norway	NOR	784	United Arab Emirates	ARE								52	INORGANIC CHEMICALS	1	No Quantity							9244974			0
S3	2000	2000	2000	2	0	2	Export	579	Norway	NOR	792	Turkey	TUR								52	INORGANIC CHEMICALS	1	No Quantity							104527			0
S3	2000	2000	2000	2	0	2	Export	579	Norway	NOR	804	Ukraine	UKR								52	INORGANIC CHEMICALS	1	No Quantity							147170			0
S3	2000	2000	2000	2	0	2	Export	579	Norway	NOR	818	Egypt	EGY								52	INORGANIC CHEMICALS	1	No Quantity							45411			0
S3	2000	2000	2000	2	0	2	Export	579	Norway	NOR	826	United Kingdom	GBR								52	INORGANIC CHEMICALS	1	No Quantity							57229724			0
S3	2000	2000	2000	2	0	2	Export	579	Norway	NOR	842	USA	USA								52	INORGANIC CHEMICALS	1	No Quantity							11233828			0
S3	2000	2000	2000	2	0	2	Export	579	Norway	NOR	862	Venezuela	VEN								52	INORGANIC CHEMICALS	1	No Quantity							111203			0
S3	2000	2000	2000	2	0	2	Export	579	Norway	NOR	0	World	WLD								53	DYES,COLOURING MATERIALS	1	No Quantity							68450930			0
S3	2000	2000	2000	2	0	2	Export	579	Norway	NOR	12	Algeria	DZA								53	DYES,COLOURING MATERIALS	1	No Quantity							1620			0
S3	2000	2000	2000	2	0	2	Export	579	Norway	NOR	24	Angola	AGO								53	DYES,COLOURING MATERIALS	1	No Quantity							15822			0
S3	2000	2000	2000	2	0	2	Export	579	Norway	NOR	31	Azerbaijan	AZE								53	DYES,COLOURING MATERIALS	1	No Quantity							35649			0
S3	2000	2000	2000	2	0	2	Export	579	Norway	NOR	36	Australia	AUS								53	DYES,COLOURING MATERIALS	1	No Quantity							99758			0
S3	2000	2000	2000	2	0	2	Export	579	Norway	NOR	40	Austria	AUT								53	DYES,COLOURING MATERIALS	1	No Quantity							8785			0
S3	2000	2000	2000	2	0	2	Export	579	Norway	NOR	44	Bahamas	BHS								53	DYES,COLOURING MATERIALS	1	No Quantity							9288			0
S3	2000	2000	2000	2	0	2	Export	579	Norway	NOR	56	Belgium	BEL								53	DYES,COLOURING MATERIALS	1	No Quantity							280009			0
S3	2000	2000	2000	2	0	2	Export	579	Norway	NOR	76	Brazil	BRA								53	DYES,COLOURING MATERIALS	1	No Quantity							56068			0
S3	2000	2000	2000	2	0	2	Export	579	Norway	NOR	100	Bulgaria	BGR								53	DYES,COLOURING MATERIALS	1	No Quantity							18876			0
S3	2000	2000	2000	2	0	2	Export	579	Norway	NOR	124	Canada	CAN								53	DYES,COLOURING MATERIALS	1	No Quantity							162065			0
S3	2000	2000	2000	2	0	2	Export	579	Norway	NOR	144	Sri Lanka	LKA								53	DYES,COLOURING MATERIALS	1	No Quantity							6434			0
S3	2000	2000	2000	2	0	2	Export	579	Norway	NOR	152	Chile	CHL								53	DYES,COLOURING MATERIALS	1	No Quantity							934133			0
S3	2000	2000	2000	2	0	2	Export	579	Norway	NOR	156	China	CHN								53	DYES,COLOURING MATERIALS	1	No Quantity							130997			0
S3	2000	2000	2000	2	0	2	Export	579	Norway	NOR	184	Cook Isds	COK								53	DYES,COLOURING MATERIALS	1	No Quantity							164			0
S3	2000	2000	2000	2	0	2	Export	579	Norway	NOR	191	Croatia	HRV								53	DYES,COLOURING MATERIALS	1	No Quantity							501			0
S3	2000	2000	2000	2	0	2	Export	579	Norway	NOR	196	Cyprus	CYP								53	DYES,COLOURING MATERIALS	1	No Quantity							1439			0
S3	2000	2000	2000	2	0	2	Export	579	Norway	NOR	203	Czechia	CZE								53	DYES,COLOURING MATERIALS	1	No Quantity							61871			0
S3	2000	2000	2000	2	0	2	Export	579	Norway	NOR	204	Benin	BEN								53	DYES,COLOURING MATERIALS	1	No Quantity							1515			0
S3	2000	2000	2000	2	0	2	Export	579	Norway	NOR	208	Denmark	DNK								53	DYES,COLOURING MATERIALS	1	No Quantity							11993734			0
S3	2000	2000	2000	2	0	2	Export	579	Norway	NOR	231	Ethiopia	ETH								53	DYES,COLOURING MATERIALS	1	No Quantity							1746			0
S3	2000	2000	2000	2	0	2	Export	579	Norway	NOR	233	Estonia	EST								53	DYES,COLOURING MATERIALS	1	No Quantity							249576			0
S3	2000	2000	2000	2	0	2	Export	579	Norway	NOR	234	Faeroe Isds	FRO								53	DYES,COLOURING MATERIALS	1	No Quantity							106129			0
S3	2000	2000	2000	2	0	2	Export	579	Norway	NOR	246	Finland	FIN								53	DYES,COLOURING MATERIALS	1	No Quantity							1580292			0
S3	2000	2000	2000	2	0	2	Export	579	Norway	NOR	251	France	FRA								53	DYES,COLOURING MATERIALS	1	No Quantity							1452907			0
S3	2000	2000	2000	2	0	2	Export	579	Norway	NOR	266	Gabon	GAB								53	DYES,COLOURING MATERIALS	1	No Quantity							3058			0
S3	2000	2000	2000	2	0	2	Export	579	Norway	NOR	270	Gambia	GMB								53	DYES,COLOURING MATERIALS	1	No Quantity							544			0
S3	2000	2000	2000	2	0	2	Export	579	Norway	NOR	276	Germany	DEU								53	DYES,COLOURING MATERIALS	1	No Quantity							1584521			0
S3	2000	2000	2000	2	0	2	Export	579	Norway	NOR	300	Greece	GRC								53	DYES,COLOURING MATERIALS	1	No Quantity							332451			0
S3	2000	2000	2000	2	0	2	Export	579	Norway	NOR	344	China, Hong Kong SAR	HKG								53	DYES,COLOURING MATERIALS	1	No Quantity							31598			0
S3	2000	2000	2000	2	0	2	Export	579	Norway	NOR	348	Hungary	HUN								53	DYES,COLOURING MATERIALS	1	No Quantity							44778			0
S3	2000	2000	2000	2	0	2	Export	579	Norway	NOR	352	Iceland	ISL								53	DYES,COLOURING MATERIALS	1	No Quantity							1681992			0
S3	2000	2000	2000	2	0	2	Export	579	Norway	NOR	360	Indonesia	IDN								53	DYES,COLOURING MATERIALS	1	No Quantity							20326			0
S3	2000	2000	2000	2	0	2	Export	579	Norway	NOR	372	Ireland	IRL								53	DYES,COLOURING MATERIALS	1	No Quantity							63075			0
S3	2000	2000	2000	2	0	2	Export	579	Norway	NOR	376	Israel	ISR								53	DYES,COLOURING MATERIALS	1	No Quantity							8826			0
S3	2000	2000	2000	2	0	2	Export	579	Norway	NOR	381	Italy	ITA								53	DYES,COLOURING MATERIALS	1	No Quantity							723368			0
S3	2000	2000	2000	2	0	2	Export	579	Norway	NOR	392	Japan	JPN								53	DYES,COLOURING MATERIALS	1	No Quantity							350691			0
S3	2000	2000	2000	2	0	2	Export	579	Norway	NOR	400	Jordan	JOR								53	DYES,COLOURING MATERIALS	1	No Quantity							32590			0
S3	2000	2000	2000	2	0	2	Export	579	Norway	NOR	410	Rep. of Korea	KOR								53	DYES,COLOURING MATERIALS	1	No Quantity							135978			0
S3	2000	2000	2000	2	0	2	Export	579	Norway	NOR	414	Kuwait	KWT								53	DYES,COLOURING MATERIALS	1	No Quantity							916			0
S3	2000	2000	2000	2	0	2	Export	579	Norway	NOR	428	Latvia	LVA								53	DYES,COLOURING MATERIALS	1	No Quantity							122470			0
S3	2000	2000	2000	2	0	2	Export	579	Norway	NOR	440	Lithuania	LTU								53	DYES,COLOURING MATERIALS	1	No Quantity							143574			0
S3	2000	2000	2000	2	0	2	Export	579	Norway	NOR	442	Luxembourg	LUX								53	DYES,COLOURING MATERIALS	1	No Quantity							19000			0
S3	2000	2000	2000	2	0	2	Export	579	Norway	NOR	458	Malaysia	MYS								53	DYES,COLOURING MATERIALS	1	No Quantity							332503			0
S3	2000	2000	2000	2	0	2	Export	579	Norway	NOR	466	Mali	MLI								53	DYES,COLOURING MATERIALS	1	No Quantity							1360			0
S3	2000	2000	2000	2	0	2	Export	579	Norway	NOR	480	Mauritius	MUS								53	DYES,COLOURING MATERIALS	1	No Quantity							10623			0
S3	2000	2000	2000	2	0	2	Export	579	Norway	NOR	490	Other Asia, nes									53	DYES,COLOURING MATERIALS	1	No Quantity							225587			0
S3	2000	2000	2000	2	0	2	Export	579	Norway	NOR	512	Oman	OMN								53	DYES,COLOURING MATERIALS	1	No Quantity							84092			0
S3	2000	2000	2000	2	0	2	Export	579	Norway	NOR	528	Netherlands	NLD								53	DYES,COLOURING MATERIALS	1	No Quantity							4065006			0
S3	2000	2000	2000	2	0	2	Export	579	Norway	NOR	554	New Zealand	NZL								53	DYES,COLOURING MATERIALS	1	No Quantity							19361			0
S3	2000	2000	2000	2	0	2	Export	579	Norway	NOR	608	Philippines	PHL								53	DYES,COLOURING MATERIALS	1	No Quantity							74924			0
S3	2000	2000	2000	2	0	2	Export	579	Norway	NOR	616	Poland	POL								53	DYES,COLOURING MATERIALS	1	No Quantity							821348			0
S3	2000	2000	2000	2	0	2	Export	579	Norway	NOR	620	Portugal	PRT								53	DYES,COLOURING MATERIALS	1	No Quantity							88985			0
S3	2000	2000	2000	2	0	2	Export	579	Norway	NOR	642	Romania	ROU								53	DYES,COLOURING MATERIALS	1	No Quantity							120763			0
S3	2000	2000	2000	2	0	2	Export	579	Norway	NOR	643	Russian Federation	RUS								53	DYES,COLOURING MATERIALS	1	No Quantity							999503			0
S3	2000	2000	2000	2	0	2	Export	579	Norway	NOR	682	Saudi Arabia	SAU								53	DYES,COLOURING MATERIALS	1	No Quantity							498131			0
S3	2000	2000	2000	2	0	2	Export	579	Norway	NOR	699	India	IND								53	DYES,COLOURING MATERIALS	1	No Quantity							21905			0
S3	2000	2000	2000	2	0	2	Export	579	Norway	NOR	702	Singapore	SGP								53	DYES,COLOURING MATERIALS	1	No Quantity							904144			0
S3	2000	2000	2000	2	0	2	Export	579	Norway	NOR	703	Slovakia	SVK								53	DYES,COLOURING MATERIALS	1	No Quantity							15823			0
S3	2000	2000	2000	2	0	2	Export	579	Norway	NOR	704	Viet Nam	VNM								53	DYES,COLOURING MATERIALS	1	No Quantity							6396			0
S3	2000	2000	2000	2	0	2	Export	579	Norway	NOR	705	Slovenia	SVN								53	DYES,COLOURING MATERIALS	1	No Quantity							30633			0
S3	2000	2000	2000	2	0	2	Export	579	Norway	NOR	710	South Africa	ZAF								53	DYES,COLOURING MATERIALS	1	No Quantity							197919			0
S3	2000	2000	2000	2	0	2	Export	579	Norway	NOR	724	Spain	ESP								53	DYES,COLOURING MATERIALS	1	No Quantity							1451863			0
S3	2000	2000	2000	2	0	2	Export	579	Norway	NOR	752	Sweden	SWE								53	DYES,COLOURING MATERIALS	1	No Quantity							18864932			0
S3	2000	2000	2000	2	0	2	Export	579	Norway	NOR	757	Switzerland	CHE								53	DYES,COLOURING MATERIALS	1	No Quantity							86427			0
S3	2000	2000	2000	2	0	2	Export	579	Norway	NOR	764	Thailand	THA								53	DYES,COLOURING MATERIALS	1	No Quantity							419910			0
S3	2000	2000	2000	2	0	2	Export	579	Norway	NOR	768	Togo	TGO								53	DYES,COLOURING MATERIALS	1	No Quantity							3109			0
S3	2000	2000	2000	2	0	2	Export	579	Norway	NOR	784	United Arab Emirates	ARE								53	DYES,COLOURING MATERIALS	1	No Quantity							2104019			0
S3	2000	2000	2000	2	0	2	Export	579	Norway	NOR	792	Turkey	TUR								53	DYES,COLOURING MATERIALS	1	No Quantity							251289			0
S3	2000	2000	2000	2	0	2	Export	579	Norway	NOR	800	Uganda	UGA								53	DYES,COLOURING MATERIALS	1	No Quantity							7867			0
S3	2000	2000	2000	2	0	2	Export	579	Norway	NOR	804	Ukraine	UKR								53	DYES,COLOURING MATERIALS	1	No Quantity							250518			0
S3	2000	2000	2000	2	0	2	Export	579	Norway	NOR	818	Egypt	EGY								53	DYES,COLOURING MATERIALS	1	No Quantity							381488			0
S3	2000	2000	2000	2	0	2	Export	579	Norway	NOR	826	United Kingdom	GBR								53	DYES,COLOURING MATERIALS	1	No Quantity							13352566			0
S3	2000	2000	2000	2	0	2	Export	579	Norway	NOR	834	United Rep. of Tanzania	TZA								53	DYES,COLOURING MATERIALS	1	No Quantity							257			0
S3	2000	2000	2000	2	0	2	Export	579	Norway	NOR	842	USA	USA								53	DYES,COLOURING MATERIALS	1	No Quantity							230254			0
S3	2000	2000	2000	2	0	2	Export	579	Norway	NOR	891	Serbia and Montenegro	SCG								53	DYES,COLOURING MATERIALS	1	No Quantity							18289			0
S3	2000	2000	2000	2	0	2	Export	579	Norway	NOR	0	World	WLD								54	MEDICINAL,PHARM.PRODUCTS	1	No Quantity							239839957			0
S3	2000	2000	2000	2	0	2	Export	579	Norway	NOR	12	Algeria	DZA								54	MEDICINAL,PHARM.PRODUCTS	1	No Quantity							3240			0
S3	2000	2000	2000	2	0	2	Export	579	Norway	NOR	24	Angola	AGO								54	MEDICINAL,PHARM.PRODUCTS	1	No Quantity							1159			0
S3	2000	2000	2000	2	0	2	Export	579	Norway	NOR	32	Argentina	ARG								54	MEDICINAL,PHARM.PRODUCTS	1	No Quantity							103262			0
S3	2000	2000	2000	2	0	2	Export	579	Norway	NOR	36	Australia	AUS								54	MEDICINAL,PHARM.PRODUCTS	1	No Quantity							77118			0
S3	2000	2000	2000	2	0	2	Export	579	Norway	NOR	40	Austria	AUT								54	MEDICINAL,PHARM.PRODUCTS	1	No Quantity							9737237			0
S3	2000	2000	2000	2	0	2	Export	579	Norway	NOR	44	Bahamas	BHS								54	MEDICINAL,PHARM.PRODUCTS	1	No Quantity							6273			0
S3	2000	2000	2000	2	0	2	Export	579	Norway	NOR	48	Bahrain	BHR								54	MEDICINAL,PHARM.PRODUCTS	1	No Quantity							78478			0
S3	2000	2000	2000	2	0	2	Export	579	Norway	NOR	50	Bangladesh	BGD								54	MEDICINAL,PHARM.PRODUCTS	1	No Quantity							347300			0
S3	2000	2000	2000	2	0	2	Export	579	Norway	NOR	52	Barbados	BRB								54	MEDICINAL,PHARM.PRODUCTS	1	No Quantity							56520			0
S3	2000	2000	2000	2	0	2	Export	579	Norway	NOR	56	Belgium	BEL								54	MEDICINAL,PHARM.PRODUCTS	1	No Quantity							824456			0
S3	2000	2000	2000	2	0	2	Export	579	Norway	NOR	72	Botswana	BWA								54	MEDICINAL,PHARM.PRODUCTS	1	No Quantity							105257			0
S3	2000	2000	2000	2	0	2	Export	579	Norway	NOR	76	Brazil	BRA								54	MEDICINAL,PHARM.PRODUCTS	1	No Quantity							1331510			0
S3	2000	2000	2000	2	0	2	Export	579	Norway	NOR	100	Bulgaria	BGR								54	MEDICINAL,PHARM.PRODUCTS	1	No Quantity							25896			0
S3	2000	2000	2000	2	0	2	Export	579	Norway	NOR	104	Myanmar	MMR								54	MEDICINAL,PHARM.PRODUCTS	1	No Quantity							30718			0
S3	2000	2000	2000	2	0	2	Export	579	Norway	NOR	124	Canada	CAN								54	MEDICINAL,PHARM.PRODUCTS	1	No Quantity							3882522			0
S3	2000	2000	2000	2	0	2	Export	579	Norway	NOR	144	Sri Lanka	LKA								54	MEDICINAL,PHARM.PRODUCTS	1	No Quantity							151931			0
S3	2000	2000	2000	2	0	2	Export	579	Norway	NOR	152	Chile	CHL								54	MEDICINAL,PHARM.PRODUCTS	1	No Quantity							470639			0
S3	2000	2000	2000	2	0	2	Export	579	Norway	NOR	156	China	CHN								54	MEDICINAL,PHARM.PRODUCTS	1	No Quantity							2088414			0
S3	2000	2000	2000	2	0	2	Export	579	Norway	NOR	170	Colombia	COL								54	MEDICINAL,PHARM.PRODUCTS	1	No Quantity							2328			0
S3	2000	2000	2000	2	0	2	Export	579	Norway	NOR	188	Costa Rica	CRI								54	MEDICINAL,PHARM.PRODUCTS	1	No Quantity							119			0
S3	2000	2000	2000	2	0	2	Export	579	Norway	NOR	191	Croatia	HRV								54	MEDICINAL,PHARM.PRODUCTS	1	No Quantity							185			0
S3	2000	2000	2000	2	0	2	Export	579	Norway	NOR	196	Cyprus	CYP								54	MEDICINAL,PHARM.PRODUCTS	1	No Quantity							64426			0
S3	2000	2000	2000	2	0	2	Export	579	Norway	NOR	203	Czechia	CZE								54	MEDICINAL,PHARM.PRODUCTS	1	No Quantity							89454			0
S3	2000	2000	2000	2	0	2	Export	579	Norway	NOR	208	Denmark	DNK								54	MEDICINAL,PHARM.PRODUCTS	1	No Quantity							18819333			0
S3	2000	2000	2000	2	0	2	Export	579	Norway	NOR	231	Ethiopia	ETH								54	MEDICINAL,PHARM.PRODUCTS	1	No Quantity							1263			0
S3	2000	2000	2000	2	0	2	Export	579	Norway	NOR	233	Estonia	EST								54	MEDICINAL,PHARM.PRODUCTS	1	No Quantity							597166			0
S3	2000	2000	2000	2	0	2	Export	579	Norway	NOR	234	Faeroe Isds	FRO								54	MEDICINAL,PHARM.PRODUCTS	1	No Quantity							165986			0
S3	2000	2000	2000	2	0	2	Export	579	Norway	NOR	242	Fiji	FJI								54	MEDICINAL,PHARM.PRODUCTS	1	No Quantity							12459			0
S3	2000	2000	2000	2	0	2	Export	579	Norway	NOR	246	Finland	FIN								54	MEDICINAL,PHARM.PRODUCTS	1	No Quantity							14171155			0
S3	2000	2000	2000	2	0	2	Export	579	Norway	NOR	251	France	FRA								54	MEDICINAL,PHARM.PRODUCTS	1	No Quantity							9173129			0
S3	2000	2000	2000	2	0	2	Export	579	Norway	NOR	270	Gambia	GMB								54	MEDICINAL,PHARM.PRODUCTS	1	No Quantity							1382			0
S3	2000	2000	2000	2	0	2	Export	579	Norway	NOR	276	Germany	DEU								54	MEDICINAL,PHARM.PRODUCTS	1	No Quantity							7785167			0
S3	2000	2000	2000	2	0	2	Export	579	Norway	NOR	300	Greece	GRC								54	MEDICINAL,PHARM.PRODUCTS	1	No Quantity							1878413			0
S3	2000	2000	2000	2	0	2	Export	579	Norway	NOR	344	China, Hong Kong SAR	HKG								54	MEDICINAL,PHARM.PRODUCTS	1	No Quantity							564217			0
S3	2000	2000	2000	2	0	2	Export	579	Norway	NOR	348	Hungary	HUN								54	MEDICINAL,PHARM.PRODUCTS	1	No Quantity							18334			0
S3	2000	2000	2000	2	0	2	Export	579	Norway	NOR	352	Iceland	ISL								54	MEDICINAL,PHARM.PRODUCTS	1	No Quantity							2877709			0
S3	2000	2000	2000	2	0	2	Export	579	Norway	NOR	360	Indonesia	IDN								54	MEDICINAL,PHARM.PRODUCTS	1	No Quantity							1583784			0
S3	2000	2000	2000	2	0	2	Export	579	Norway	NOR	364	Iran	IRN								54	MEDICINAL,PHARM.PRODUCTS	1	No Quantity							25964			0
S3	2000	2000	2000	2	0	2	Export	579	Norway	NOR	372	Ireland	IRL								54	MEDICINAL,PHARM.PRODUCTS	1	No Quantity							8994993			0
S3	2000	2000	2000	2	0	2	Export	579	Norway	NOR	376	Israel	ISR								54	MEDICINAL,PHARM.PRODUCTS	1	No Quantity							195376			0
S3	2000	2000	2000	2	0	2	Export	579	Norway	NOR	381	Italy	ITA								54	MEDICINAL,PHARM.PRODUCTS	1	No Quantity							1236966			0
S3	2000	2000	2000	2	0	2	Export	579	Norway	NOR	392	Japan	JPN								54	MEDICINAL,PHARM.PRODUCTS	1	No Quantity							11202813			0
S3	2000	2000	2000	2	0	2	Export	579	Norway	NOR	400	Jordan	JOR								54	MEDICINAL,PHARM.PRODUCTS	1	No Quantity							420426			0
S3	2000	2000	2000	2	0	2	Export	579	Norway	NOR	404	Kenya	KEN								54	MEDICINAL,PHARM.PRODUCTS	1	No Quantity							2971			0
S3	2000	2000	2000	2	0	2	Export	579	Norway	NOR	408	Dem. People's Rep. of Korea	PRK								54	MEDICINAL,PHARM.PRODUCTS	1	No Quantity							10965			0
S3	2000	2000	2000	2	0	2	Export	579	Norway	NOR	410	Rep. of Korea	KOR								54	MEDICINAL,PHARM.PRODUCTS	1	No Quantity							305075			0
S3	2000	2000	2000	2	0	2	Export	579	Norway	NOR	414	Kuwait	KWT								54	MEDICINAL,PHARM.PRODUCTS	1	No Quantity							402776			0
S3	2000	2000	2000	2	0	2	Export	579	Norway	NOR	422	Lebanon	LBN								54	MEDICINAL,PHARM.PRODUCTS	1	No Quantity							700165			0
S3	2000	2000	2000	2	0	2	Export	579	Norway	NOR	428	Latvia	LVA								54	MEDICINAL,PHARM.PRODUCTS	1	No Quantity							75263			0
S3	2000	2000	2000	2	0	2	Export	579	Norway	NOR	442	Luxembourg	LUX								54	MEDICINAL,PHARM.PRODUCTS	1	No Quantity							31157			0
S3	2000	2000	2000	2	0	2	Export	579	Norway	NOR	458	Malaysia	MYS								54	MEDICINAL,PHARM.PRODUCTS	1	No Quantity							588835			0
S3	2000	2000	2000	2	0	2	Export	579	Norway	NOR	480	Mauritius	MUS								54	MEDICINAL,PHARM.PRODUCTS	1	No Quantity							29987			0
S3	2000	2000	2000	2	0	2	Export	579	Norway	NOR	484	Mexico	MEX								54	MEDICINAL,PHARM.PRODUCTS	1	No Quantity							163656			0
S3	2000	2000	2000	2	0	2	Export	579	Norway	NOR	490	Other Asia, nes									54	MEDICINAL,PHARM.PRODUCTS	1	No Quantity							1806826			0
S3	2000	2000	2000	2	0	2	Export	579	Norway	NOR	504	Morocco	MAR								54	MEDICINAL,PHARM.PRODUCTS	1	No Quantity							2443			0
S3	2000	2000	2000	2	0	2	Export	579	Norway	NOR	512	Oman	OMN								54	MEDICINAL,PHARM.PRODUCTS	1	No Quantity							32183			0
S3	2000	2000	2000	2	0	2	Export	579	Norway	NOR	528	Netherlands	NLD								54	MEDICINAL,PHARM.PRODUCTS	1	No Quantity							4396684			0
S3	2000	2000	2000	2	0	2	Export	579	Norway	NOR	554	New Zealand	NZL								54	MEDICINAL,PHARM.PRODUCTS	1	No Quantity							152411			0
S3	2000	2000	2000	2	0	2	Export	579	Norway	NOR	566	Nigeria	NGA								54	MEDICINAL,PHARM.PRODUCTS	1	No Quantity							902			0
S3	2000	2000	2000	2	0	2	Export	579	Norway	NOR	586	Pakistan	PAK								54	MEDICINAL,PHARM.PRODUCTS	1	No Quantity							370809			0
S3	2000	2000	2000	2	0	2	Export	579	Norway	NOR	591	Panama	PAN								54	MEDICINAL,PHARM.PRODUCTS	1	No Quantity							240352			0
S3	2000	2000	2000	2	0	2	Export	579	Norway	NOR	600	Paraguay	PRY								54	MEDICINAL,PHARM.PRODUCTS	1	No Quantity							7489			0
S3	2000	2000	2000	2	0	2	Export	579	Norway	NOR	604	Peru	PER								54	MEDICINAL,PHARM.PRODUCTS	1	No Quantity							30579			0
S3	2000	2000	2000	2	0	2	Export	579	Norway	NOR	608	Philippines	PHL								54	MEDICINAL,PHARM.PRODUCTS	1	No Quantity							47600			0
S3	2000	2000	2000	2	0	2	Export	579	Norway	NOR	616	Poland	POL								54	MEDICINAL,PHARM.PRODUCTS	1	No Quantity							3421726			0
S3	2000	2000	2000	2	0	2	Export	579	Norway	NOR	620	Portugal	PRT								54	MEDICINAL,PHARM.PRODUCTS	1	No Quantity							797440			0
S3	2000	2000	2000	2	0	2	Export	579	Norway	NOR	634	Qatar	QAT								54	MEDICINAL,PHARM.PRODUCTS	1	No Quantity							74730			0
S3	2000	2000	2000	2	0	2	Export	579	Norway	NOR	642	Romania	ROU								54	MEDICINAL,PHARM.PRODUCTS	1	No Quantity							45557			0
S3	2000	2000	2000	2	0	2	Export	579	Norway	NOR	643	Russian Federation	RUS								54	MEDICINAL,PHARM.PRODUCTS	1	No Quantity							1409			0
S3	2000	2000	2000	2	0	2	Export	579	Norway	NOR	682	Saudi Arabia	SAU								54	MEDICINAL,PHARM.PRODUCTS	1	No Quantity							809718			0
S3	2000	2000	2000	2	0	2	Export	579	Norway	NOR	699	India	IND								54	MEDICINAL,PHARM.PRODUCTS	1	No Quantity							986171			0
S3	2000	2000	2000	2	0	2	Export	579	Norway	NOR	702	Singapore	SGP								54	MEDICINAL,PHARM.PRODUCTS	1	No Quantity							726886			0
S3	2000	2000	2000	2	0	2	Export	579	Norway	NOR	703	Slovakia	SVK								54	MEDICINAL,PHARM.PRODUCTS	1	No Quantity							21877			0
S3	2000	2000	2000	2	0	2	Export	579	Norway	NOR	705	Slovenia	SVN								54	MEDICINAL,PHARM.PRODUCTS	1	No Quantity							199915			0
S3	2000	2000	2000	2	0	2	Export	579	Norway	NOR	710	South Africa	ZAF								54	MEDICINAL,PHARM.PRODUCTS	1	No Quantity							6300			0
S3	2000	2000	2000	2	0	2	Export	579	Norway	NOR	724	Spain	ESP								54	MEDICINAL,PHARM.PRODUCTS	1	No Quantity							1733620			0
S3	2000	2000	2000	2	0	2	Export	579	Norway	NOR	752	Sweden	SWE								54	MEDICINAL,PHARM.PRODUCTS	1	No Quantity							39023404			0
S3	2000	2000	2000	2	0	2	Export	579	Norway	NOR	757	Switzerland	CHE								54	MEDICINAL,PHARM.PRODUCTS	1	No Quantity							3645495			0
S3	2000	2000	2000	2	0	2	Export	579	Norway	NOR	760	Syria	SYR								54	MEDICINAL,PHARM.PRODUCTS	1	No Quantity							18187			0
S3	2000	2000	2000	2	0	2	Export	579	Norway	NOR	764	Thailand	THA								54	MEDICINAL,PHARM.PRODUCTS	1	No Quantity							295752			0
S3	2000	2000	2000	2	0	2	Export	579	Norway	NOR	776	Tonga	TON								54	MEDICINAL,PHARM.PRODUCTS	1	No Quantity							7255			0
S3	2000	2000	2000	2	0	2	Export	579	Norway	NOR	784	United Arab Emirates	ARE								54	MEDICINAL,PHARM.PRODUCTS	1	No Quantity							493621			0
S3	2000	2000	2000	2	0	2	Export	579	Norway	NOR	792	Turkey	TUR								54	MEDICINAL,PHARM.PRODUCTS	1	No Quantity							669936			0
S3	2000	2000	2000	2	0	2	Export	579	Norway	NOR	800	Uganda	UGA								54	MEDICINAL,PHARM.PRODUCTS	1	No Quantity							13180			0
S3	2000	2000	2000	2	0	2	Export	579	Norway	NOR	804	Ukraine	UKR								54	MEDICINAL,PHARM.PRODUCTS	1	No Quantity							2995			0
S3	2000	2000	2000	2	0	2	Export	579	Norway	NOR	807	North Macedonia	MKD								54	MEDICINAL,PHARM.PRODUCTS	1	No Quantity							129			0
S3	2000	2000	2000	2	0	2	Export	579	Norway	NOR	818	Egypt	EGY								54	MEDICINAL,PHARM.PRODUCTS	1	No Quantity							317232			0
S3	2000	2000	2000	2	0	2	Export	579	Norway	NOR	826	United Kingdom	GBR								54	MEDICINAL,PHARM.PRODUCTS	1	No Quantity							19036473			0
S3	2000	2000	2000	2	0	2	Export	579	Norway	NOR	842	USA	USA								54	MEDICINAL,PHARM.PRODUCTS	1	No Quantity							58490075			0
S3	2000	2000	2000	2	0	2	Export	579	Norway	NOR	858	Uruguay	URY								54	MEDICINAL,PHARM.PRODUCTS	1	No Quantity							129334			0
S3	2000	2000	2000	2	0	2	Export	579	Norway	NOR	862	Venezuela	VEN								54	MEDICINAL,PHARM.PRODUCTS	1	No Quantity							173171			0
S3	2000	2000	2000	2	0	2	Export	579	Norway	NOR	882	Samoa	WSM								54	MEDICINAL,PHARM.PRODUCTS	1	No Quantity							509			0
S3	2000	2000	2000	2	0	2	Export	579	Norway	NOR	887	Yemen	YEM								54	MEDICINAL,PHARM.PRODUCTS	1	No Quantity							81732			0
S3	2000	2000	2000	2	0	2	Export	579	Norway	NOR	891	Serbia and Montenegro	SCG								54	MEDICINAL,PHARM.PRODUCTS	1	No Quantity							12523			0
S3	2000	2000	2000	2	0	2	Export	579	Norway	NOR	0	World	WLD								55	ESSENTL.OILS,PERFUME,ETC	1	No Quantity							79833591			0
S3	2000	2000	2000	2	0	2	Export	579	Norway	NOR	12	Algeria	DZA								55	ESSENTL.OILS,PERFUME,ETC	1	No Quantity							11200			0
S3	2000	2000	2000	2	0	2	Export	579	Norway	NOR	31	Azerbaijan	AZE								55	ESSENTL.OILS,PERFUME,ETC	1	No Quantity							469			0
S3	2000	2000	2000	2	0	2	Export	579	Norway	NOR	32	Argentina	ARG								55	ESSENTL.OILS,PERFUME,ETC	1	No Quantity							44100			0
S3	2000	2000	2000	2	0	2	Export	579	Norway	NOR	36	Australia	AUS								55	ESSENTL.OILS,PERFUME,ETC	1	No Quantity							30809			0
S3	2000	2000	2000	2	0	2	Export	579	Norway	NOR	40	Austria	AUT								55	ESSENTL.OILS,PERFUME,ETC	1	No Quantity							1508828			0
S3	2000	2000	2000	2	0	2	Export	579	Norway	NOR	44	Bahamas	BHS								55	ESSENTL.OILS,PERFUME,ETC	1	No Quantity							10442			0
S3	2000	2000	2000	2	0	2	Export	579	Norway	NOR	48	Bahrain	BHR								55	ESSENTL.OILS,PERFUME,ETC	1	No Quantity							2696			0
S3	2000	2000	2000	2	0	2	Export	579	Norway	NOR	52	Barbados	BRB								55	ESSENTL.OILS,PERFUME,ETC	1	No Quantity							235			0
S3	2000	2000	2000	2	0	2	Export	579	Norway	NOR	56	Belgium	BEL								55	ESSENTL.OILS,PERFUME,ETC	1	No Quantity							2729842			0
S3	2000	2000	2000	2	0	2	Export	579	Norway	NOR	76	Brazil	BRA								55	ESSENTL.OILS,PERFUME,ETC	1	No Quantity							218937			0
S3	2000	2000	2000	2	0	2	Export	579	Norway	NOR	124	Canada	CAN								55	ESSENTL.OILS,PERFUME,ETC	1	No Quantity							233886			0
S3	2000	2000	2000	2	0	2	Export	579	Norway	NOR	152	Chile	CHL								55	ESSENTL.OILS,PERFUME,ETC	1	No Quantity							12635			0
S3	2000	2000	2000	2	0	2	Export	579	Norway	NOR	156	China	CHN								55	ESSENTL.OILS,PERFUME,ETC	1	No Quantity							1321			0
S3	2000	2000	2000	2	0	2	Export	579	Norway	NOR	170	Colombia	COL								55	ESSENTL.OILS,PERFUME,ETC	1	No Quantity							1601			0
S3	2000	2000	2000	2	0	2	Export	579	Norway	NOR	188	Costa Rica	CRI								55	ESSENTL.OILS,PERFUME,ETC	1	No Quantity							15073			0
S3	2000	2000	2000	2	0	2	Export	579	Norway	NOR	191	Croatia	HRV								55	ESSENTL.OILS,PERFUME,ETC	1	No Quantity							14534			0
S3	2000	2000	2000	2	0	2	Export	579	Norway	NOR	196	Cyprus	CYP								55	ESSENTL.OILS,PERFUME,ETC	1	No Quantity							11410			0
S3	2000	2000	2000	2	0	2	Export	579	Norway	NOR	203	Czechia	CZE								55	ESSENTL.OILS,PERFUME,ETC	1	No Quantity							167850			0
S3	2000	2000	2000	2	0	2	Export	579	Norway	NOR	208	Denmark	DNK								55	ESSENTL.OILS,PERFUME,ETC	1	No Quantity							7440482			0
S3	2000	2000	2000	2	0	2	Export	579	Norway	NOR	218	Ecuador	ECU								55	ESSENTL.OILS,PERFUME,ETC	1	No Quantity							501			0
S3	2000	2000	2000	2	0	2	Export	579	Norway	NOR	222	El Salvador	SLV								55	ESSENTL.OILS,PERFUME,ETC	1	No Quantity							740			0
S3	2000	2000	2000	2	0	2	Export	579	Norway	NOR	233	Estonia	EST								55	ESSENTL.OILS,PERFUME,ETC	1	No Quantity							123096			0
S3	2000	2000	2000	2	0	2	Export	579	Norway	NOR	234	Faeroe Isds	FRO								55	ESSENTL.OILS,PERFUME,ETC	1	No Quantity							1175			0
S3	2000	2000	2000	2	0	2	Export	579	Norway	NOR	246	Finland	FIN								55	ESSENTL.OILS,PERFUME,ETC	1	No Quantity							4989154			0
S3	2000	2000	2000	2	0	2	Export	579	Norway	NOR	251	France	FRA								55	ESSENTL.OILS,PERFUME,ETC	1	No Quantity							5468485			0
S3	2000	2000	2000	2	0	2	Export	579	Norway	NOR	276	Germany	DEU								55	ESSENTL.OILS,PERFUME,ETC	1	No Quantity							11613325			0
S3	2000	2000	2000	2	0	2	Export	579	Norway	NOR	288	Ghana	GHA								55	ESSENTL.OILS,PERFUME,ETC	1	No Quantity							2301			0
S3	2000	2000	2000	2	0	2	Export	579	Norway	NOR	300	Greece	GRC								55	ESSENTL.OILS,PERFUME,ETC	1	No Quantity							460757			0
S3	2000	2000	2000	2	0	2	Export	579	Norway	NOR	320	Guatemala	GTM								55	ESSENTL.OILS,PERFUME,ETC	1	No Quantity							5698			0
S3	2000	2000	2000	2	0	2	Export	579	Norway	NOR	332	Haiti	HTI								55	ESSENTL.OILS,PERFUME,ETC	1	No Quantity							836			0
S3	2000	2000	2000	2	0	2	Export	579	Norway	NOR	344	China, Hong Kong SAR	HKG								55	ESSENTL.OILS,PERFUME,ETC	1	No Quantity							47457			0
S3	2000	2000	2000	2	0	2	Export	579	Norway	NOR	348	Hungary	HUN								55	ESSENTL.OILS,PERFUME,ETC	1	No Quantity							115487			0
S3	2000	2000	2000	2	0	2	Export	579	Norway	NOR	352	Iceland	ISL								55	ESSENTL.OILS,PERFUME,ETC	1	No Quantity							322842			0
S3	2000	2000	2000	2	0	2	Export	579	Norway	NOR	364	Iran	IRN								55	ESSENTL.OILS,PERFUME,ETC	1	No Quantity							42227			0
S3	2000	2000	2000	2	0	2	Export	579	Norway	NOR	372	Ireland	IRL								55	ESSENTL.OILS,PERFUME,ETC	1	No Quantity							146458			0
S3	2000	2000	2000	2	0	2	Export	579	Norway	NOR	376	Israel	ISR								55	ESSENTL.OILS,PERFUME,ETC	1	No Quantity							29913			0
S3	2000	2000	2000	2	0	2	Export	579	Norway	NOR	381	Italy	ITA								55	ESSENTL.OILS,PERFUME,ETC	1	No Quantity							507302			0
S3	2000	2000	2000	2	0	2	Export	579	Norway	NOR	388	Jamaica	JAM								55	ESSENTL.OILS,PERFUME,ETC	1	No Quantity							64919			0
S3	2000	2000	2000	2	0	2	Export	579	Norway	NOR	392	Japan	JPN								55	ESSENTL.OILS,PERFUME,ETC	1	No Quantity							491061			0
S3	2000	2000	2000	2	0	2	Export	579	Norway	NOR	400	Jordan	JOR								55	ESSENTL.OILS,PERFUME,ETC	1	No Quantity							3094			0
S3	2000	2000	2000	2	0	2	Export	579	Norway	NOR	404	Kenya	KEN								55	ESSENTL.OILS,PERFUME,ETC	1	No Quantity							11595			0
S3	2000	2000	2000	2	0	2	Export	579	Norway	NOR	410	Rep. of Korea	KOR								55	ESSENTL.OILS,PERFUME,ETC	1	No Quantity							425093			0
S3	2000	2000	2000	2	0	2	Export	579	Norway	NOR	414	Kuwait	KWT								55	ESSENTL.OILS,PERFUME,ETC	1	No Quantity							15028			0
S3	2000	2000	2000	2	0	2	Export	579	Norway	NOR	422	Lebanon	LBN								55	ESSENTL.OILS,PERFUME,ETC	1	No Quantity							15056			0
S3	2000	2000	2000	2	0	2	Export	579	Norway	NOR	428	Latvia	LVA								55	ESSENTL.OILS,PERFUME,ETC	1	No Quantity							164666			0
S3	2000	2000	2000	2	0	2	Export	579	Norway	NOR	440	Lithuania	LTU								55	ESSENTL.OILS,PERFUME,ETC	1	No Quantity							92027			0
S3	2000	2000	2000	2	0	2	Export	579	Norway	NOR	458	Malaysia	MYS								55	ESSENTL.OILS,PERFUME,ETC	1	No Quantity							8752			0
S3	2000	2000	2000	2	0	2	Export	579	Norway	NOR	466	Mali	MLI								55	ESSENTL.OILS,PERFUME,ETC	1	No Quantity							1516			0
S3	2000	2000	2000	2	0	2	Export	579	Norway	NOR	470	Malta	MLT								55	ESSENTL.OILS,PERFUME,ETC	1	No Quantity							18604			0
S3	2000	2000	2000	2	0	2	Export	579	Norway	NOR	490	Other Asia, nes									55	ESSENTL.OILS,PERFUME,ETC	1	No Quantity							42024			0
S3	2000	2000	2000	2	0	2	Export	579	Norway	NOR	512	Oman	OMN								55	ESSENTL.OILS,PERFUME,ETC	1	No Quantity							7871			0
S3	2000	2000	2000	2	0	2	Export	579	Norway	NOR	528	Netherlands	NLD								55	ESSENTL.OILS,PERFUME,ETC	1	No Quantity							10203943			0
S3	2000	2000	2000	2	0	2	Export	579	Norway	NOR	530	Neth. Antilles	ANT								55	ESSENTL.OILS,PERFUME,ETC	1	No Quantity							25310			0
S3	2000	2000	2000	2	0	2	Export	579	Norway	NOR	554	New Zealand	NZL								55	ESSENTL.OILS,PERFUME,ETC	1	No Quantity							2534			0
S3	2000	2000	2000	2	0	2	Export	579	Norway	NOR	586	Pakistan	PAK								55	ESSENTL.OILS,PERFUME,ETC	1	No Quantity							2754			0
S3	2000	2000	2000	2	0	2	Export	579	Norway	NOR	591	Panama	PAN								55	ESSENTL.OILS,PERFUME,ETC	1	No Quantity							84700			0
S3	2000	2000	2000	2	0	2	Export	579	Norway	NOR	616	Poland	POL								55	ESSENTL.OILS,PERFUME,ETC	1	No Quantity							913289			0
S3	2000	2000	2000	2	0	2	Export	579	Norway	NOR	620	Portugal	PRT								55	ESSENTL.OILS,PERFUME,ETC	1	No Quantity							1219684			0
S3	2000	2000	2000	2	0	2	Export	579	Norway	NOR	634	Qatar	QAT								55	ESSENTL.OILS,PERFUME,ETC	1	No Quantity							4662			0
S3	2000	2000	2000	2	0	2	Export	579	Norway	NOR	643	Russian Federation	RUS								55	ESSENTL.OILS,PERFUME,ETC	1	No Quantity							334338			0
S3	2000	2000	2000	2	0	2	Export	579	Norway	NOR	682	Saudi Arabia	SAU								55	ESSENTL.OILS,PERFUME,ETC	1	No Quantity							18637			0
S3	2000	2000	2000	2	0	2	Export	579	Norway	NOR	699	India	IND								55	ESSENTL.OILS,PERFUME,ETC	1	No Quantity							1438			0
S3	2000	2000	2000	2	0	2	Export	579	Norway	NOR	702	Singapore	SGP								55	ESSENTL.OILS,PERFUME,ETC	1	No Quantity							2769821			0
S3	2000	2000	2000	2	0	2	Export	579	Norway	NOR	703	Slovakia	SVK								55	ESSENTL.OILS,PERFUME,ETC	1	No Quantity							10830			0
S3	2000	2000	2000	2	0	2	Export	579	Norway	NOR	705	Slovenia	SVN								55	ESSENTL.OILS,PERFUME,ETC	1	No Quantity							9227			0
S3	2000	2000	2000	2	0	2	Export	579	Norway	NOR	710	South Africa	ZAF								55	ESSENTL.OILS,PERFUME,ETC	1	No Quantity							323197			0
S3	2000	2000	2000	2	0	2	Export	579	Norway	NOR	724	Spain	ESP								55	ESSENTL.OILS,PERFUME,ETC	1	No Quantity							122546			0
S3	2000	2000	2000	2	0	2	Export	579	Norway	NOR	752	Sweden	SWE								55	ESSENTL.OILS,PERFUME,ETC	1	No Quantity							15233412			0
S3	2000	2000	2000	2	0	2	Export	579	Norway	NOR	757	Switzerland	CHE								55	ESSENTL.OILS,PERFUME,ETC	1	No Quantity							1774881			0
S3	2000	2000	2000	2	0	2	Export	579	Norway	NOR	760	Syria	SYR								55	ESSENTL.OILS,PERFUME,ETC	1	No Quantity							179852			0
S3	2000	2000	2000	2	0	2	Export	579	Norway	NOR	764	Thailand	THA								55	ESSENTL.OILS,PERFUME,ETC	1	No Quantity							25095			0
S3	2000	2000	2000	2	0	2	Export	579	Norway	NOR	768	Togo	TGO								55	ESSENTL.OILS,PERFUME,ETC	1	No Quantity							1175			0
S3	2000	2000	2000	2	0	2	Export	579	Norway	NOR	780	Trinidad and Tobago	TTO								55	ESSENTL.OILS,PERFUME,ETC	1	No Quantity							41025			0
S3	2000	2000	2000	2	0	2	Export	579	Norway	NOR	784	United Arab Emirates	ARE								55	ESSENTL.OILS,PERFUME,ETC	1	No Quantity							863636			0
S3	2000	2000	2000	2	0	2	Export	579	Norway	NOR	788	Tunisia	TUN								55	ESSENTL.OILS,PERFUME,ETC	1	No Quantity							2852			0
S3	2000	2000	2000	2	0	2	Export	579	Norway	NOR	792	Turkey	TUR								55	ESSENTL.OILS,PERFUME,ETC	1	No Quantity							44827			0
S3	2000	2000	2000	2	0	2	Export	579	Norway	NOR	800	Uganda	UGA								55	ESSENTL.OILS,PERFUME,ETC	1	No Quantity							8995			0
S3	2000	2000	2000	2	0	2	Export	579	Norway	NOR	804	Ukraine	UKR								55	ESSENTL.OILS,PERFUME,ETC	1	No Quantity							7353			0
S3	2000	2000	2000	2	0	2	Export	579	Norway	NOR	807	North Macedonia	MKD								55	ESSENTL.OILS,PERFUME,ETC	1	No Quantity							3266			0
S3	2000	2000	2000	2	0	2	Export	579	Norway	NOR	826	United Kingdom	GBR								55	ESSENTL.OILS,PERFUME,ETC	1	No Quantity							4017535			0
S3	2000	2000	2000	2	0	2	Export	579	Norway	NOR	834	United Rep. of Tanzania	TZA								55	ESSENTL.OILS,PERFUME,ETC	1	No Quantity							24848			0
S3	2000	2000	2000	2	0	2	Export	579	Norway	NOR	842	USA	USA								55	ESSENTL.OILS,PERFUME,ETC	1	No Quantity							3820946			0
S3	2000	2000	2000	2	0	2	Export	579	Norway	NOR	858	Uruguay	URY								55	ESSENTL.OILS,PERFUME,ETC	1	No Quantity							35019			0
S3	2000	2000	2000	2	0	2	Export	579	Norway	NOR	862	Venezuela	VEN								55	ESSENTL.OILS,PERFUME,ETC	1	No Quantity							5461			0
S3	2000	2000	2000	2	0	2	Export	579	Norway	NOR	891	Serbia and Montenegro	SCG								55	ESSENTL.OILS,PERFUME,ETC	1	No Quantity							1093			0
S3	2000	2000	2000	2	0	2	Export	579	Norway	NOR	0	World	WLD								56	FERTILIZER,EXCEPT GRP272	1	No Quantity							2214515			0
S3	2000	2000	2000	2	0	2	Export	579	Norway	NOR	196	Cyprus	CYP								56	FERTILIZER,EXCEPT GRP272	1	No Quantity							13701			0
S3	2000	2000	2000	2	0	2	Export	579	Norway	NOR	208	Denmark	DNK								56	FERTILIZER,EXCEPT GRP272	1	No Quantity							570512			0
S3	2000	2000	2000	2	0	2	Export	579	Norway	NOR	233	Estonia	EST								56	FERTILIZER,EXCEPT GRP272	1	No Quantity							532			0
S3	2000	2000	2000	2	0	2	Export	579	Norway	NOR	352	Iceland	ISL								56	FERTILIZER,EXCEPT GRP272	1	No Quantity							528			0
S3	2000	2000	2000	2	0	2	Export	579	Norway	NOR	404	Kenya	KEN								56	FERTILIZER,EXCEPT GRP272	1	No Quantity							67577			0
S3	2000	2000	2000	2	0	2	Export	579	Norway	NOR	528	Netherlands	NLD								56	FERTILIZER,EXCEPT GRP272	1	No Quantity							15413			0
S3	2000	2000	2000	2	0	2	Export	579	Norway	NOR	724	Spain	ESP								56	FERTILIZER,EXCEPT GRP272	1	No Quantity							1523668			0
S3	2000	2000	2000	2	0	2	Export	579	Norway	NOR	752	Sweden	SWE								56	FERTILIZER,EXCEPT GRP272	1	No Quantity							22584			0
S3	2000	2000	2000	2	0	2	Export	579	Norway	NOR	0	World	WLD								57	PLASTICS IN PRIMARY FORM	1	No Quantity							47571726			0
S3	2000	2000	2000	2	0	2	Export	579	Norway	NOR	32	Argentina	ARG								57	PLASTICS IN PRIMARY FORM	1	No Quantity							7265			0
S3	2000	2000	2000	2	0	2	Export	579	Norway	NOR	36	Australia	AUS								57	PLASTICS IN PRIMARY FORM	1	No Quantity							38952			0
S3	2000	2000	2000	2	0	2	Export	579	Norway	NOR	40	Austria	AUT								57	PLASTICS IN PRIMARY FORM	1	No Quantity							225657			0
S3	2000	2000	2000	2	0	2	Export	579	Norway	NOR	56	Belgium	BEL								57	PLASTICS IN PRIMARY FORM	1	No Quantity							416886			0
S3	2000	2000	2000	2	0	2	Export	579	Norway	NOR	76	Brazil	BRA								57	PLASTICS IN PRIMARY FORM	1	No Quantity							42186			0
S3	2000	2000	2000	2	0	2	Export	579	Norway	NOR	124	Canada	CAN								57	PLASTICS IN PRIMARY FORM	1	No Quantity							326188			0
S3	2000	2000	2000	2	0	2	Export	579	Norway	NOR	152	Chile	CHL								57	PLASTICS IN PRIMARY FORM	1	No Quantity							190587			0
S3	2000	2000	2000	2	0	2	Export	579	Norway	NOR	156	China	CHN								57	PLASTICS IN PRIMARY FORM	1	No Quantity							1261620			0
S3	2000	2000	2000	2	0	2	Export	579	Norway	NOR	196	Cyprus	CYP								57	PLASTICS IN PRIMARY FORM	1	No Quantity							28970			0
S3	2000	2000	2000	2	0	2	Export	579	Norway	NOR	203	Czechia	CZE								57	PLASTICS IN PRIMARY FORM	1	No Quantity							362413			0
S3	2000	2000	2000	2	0	2	Export	579	Norway	NOR	208	Denmark	DNK								57	PLASTICS IN PRIMARY FORM	1	No Quantity							7350954			0
S3	2000	2000	2000	2	0	2	Export	579	Norway	NOR	231	Ethiopia	ETH								57	PLASTICS IN PRIMARY FORM	1	No Quantity							9069			0
S3	2000	2000	2000	2	0	2	Export	579	Norway	NOR	233	Estonia	EST								57	PLASTICS IN PRIMARY FORM	1	No Quantity							49025			0
S3	2000	2000	2000	2	0	2	Export	579	Norway	NOR	234	Faeroe Isds	FRO								57	PLASTICS IN PRIMARY FORM	1	No Quantity							6836			0
S3	2000	2000	2000	2	0	2	Export	579	Norway	NOR	246	Finland	FIN								57	PLASTICS IN PRIMARY FORM	1	No Quantity							2245765			0
S3	2000	2000	2000	2	0	2	Export	579	Norway	NOR	251	France	FRA								57	PLASTICS IN PRIMARY FORM	1	No Quantity							743320			0
S3	2000	2000	2000	2	0	2	Export	579	Norway	NOR	276	Germany	DEU								57	PLASTICS IN PRIMARY FORM	1	No Quantity							3290797			0
S3	2000	2000	2000	2	0	2	Export	579	Norway	NOR	300	Greece	GRC								57	PLASTICS IN PRIMARY FORM	1	No Quantity							33470			0
S3	2000	2000	2000	2	0	2	Export	579	Norway	NOR	344	China, Hong Kong SAR	HKG								57	PLASTICS IN PRIMARY FORM	1	No Quantity							36938			0
S3	2000	2000	2000	2	0	2	Export	579	Norway	NOR	348	Hungary	HUN								57	PLASTICS IN PRIMARY FORM	1	No Quantity							220582			0
S3	2000	2000	2000	2	0	2	Export	579	Norway	NOR	352	Iceland	ISL								57	PLASTICS IN PRIMARY FORM	1	No Quantity							186742			0
S3	2000	2000	2000	2	0	2	Export	579	Norway	NOR	360	Indonesia	IDN								57	PLASTICS IN PRIMARY FORM	1	No Quantity							163132			0
S3	2000	2000	2000	2	0	2	Export	579	Norway	NOR	372	Ireland	IRL								57	PLASTICS IN PRIMARY FORM	1	No Quantity							20273			0
S3	2000	2000	2000	2	0	2	Export	579	Norway	NOR	376	Israel	ISR								57	PLASTICS IN PRIMARY FORM	1	No Quantity							37381			0
S3	2000	2000	2000	2	0	2	Export	579	Norway	NOR	381	Italy	ITA								57	PLASTICS IN PRIMARY FORM	1	No Quantity							675654			0
S3	2000	2000	2000	2	0	2	Export	579	Norway	NOR	392	Japan	JPN								57	PLASTICS IN PRIMARY FORM	1	No Quantity							1155654			0
S3	2000	2000	2000	2	0	2	Export	579	Norway	NOR	404	Kenya	KEN								57	PLASTICS IN PRIMARY FORM	1	No Quantity							2687			0
S3	2000	2000	2000	2	0	2	Export	579	Norway	NOR	410	Rep. of Korea	KOR								57	PLASTICS IN PRIMARY FORM	1	No Quantity							1486086			0
S3	2000	2000	2000	2	0	2	Export	579	Norway	NOR	422	Lebanon	LBN								57	PLASTICS IN PRIMARY FORM	1	No Quantity							14478			0
S3	2000	2000	2000	2	0	2	Export	579	Norway	NOR	428	Latvia	LVA								57	PLASTICS IN PRIMARY FORM	1	No Quantity							10127			0
S3	2000	2000	2000	2	0	2	Export	579	Norway	NOR	440	Lithuania	LTU								57	PLASTICS IN PRIMARY FORM	1	No Quantity							71694			0
S3	2000	2000	2000	2	0	2	Export	579	Norway	NOR	458	Malaysia	MYS								57	PLASTICS IN PRIMARY FORM	1	No Quantity							317891			0
S3	2000	2000	2000	2	0	2	Export	579	Norway	NOR	484	Mexico	MEX								57	PLASTICS IN PRIMARY FORM	1	No Quantity							24867			0
S3	2000	2000	2000	2	0	2	Export	579	Norway	NOR	490	Other Asia, nes									57	PLASTICS IN PRIMARY FORM	1	No Quantity							59278			0
S3	2000	2000	2000	2	0	2	Export	579	Norway	NOR	528	Netherlands	NLD								57	PLASTICS IN PRIMARY FORM	1	No Quantity							820190			0
S3	2000	2000	2000	2	0	2	Export	579	Norway	NOR	530	Neth. Antilles	ANT								57	PLASTICS IN PRIMARY FORM	1	No Quantity							896			0
S3	2000	2000	2000	2	0	2	Export	579	Norway	NOR	554	New Zealand	NZL								57	PLASTICS IN PRIMARY FORM	1	No Quantity							2054			0
S3	2000	2000	2000	2	0	2	Export	579	Norway	NOR	616	Poland	POL								57	PLASTICS IN PRIMARY FORM	1	No Quantity							355746			0
S3	2000	2000	2000	2	0	2	Export	579	Norway	NOR	620	Portugal	PRT								57	PLASTICS IN PRIMARY FORM	1	No Quantity							24384			0
S3	2000	2000	2000	2	0	2	Export	579	Norway	NOR	642	Romania	ROU								57	PLASTICS IN PRIMARY FORM	1	No Quantity							39417			0
S3	2000	2000	2000	2	0	2	Export	579	Norway	NOR	643	Russian Federation	RUS								57	PLASTICS IN PRIMARY FORM	1	No Quantity							30700			0
S3	2000	2000	2000	2	0	2	Export	579	Norway	NOR	682	Saudi Arabia	SAU								57	PLASTICS IN PRIMARY FORM	1	No Quantity							26056			0
S3	2000	2000	2000	2	0	2	Export	579	Norway	NOR	686	Senegal	SEN								57	PLASTICS IN PRIMARY FORM	1	No Quantity							587519			0
S3	2000	2000	2000	2	0	2	Export	579	Norway	NOR	699	India	IND								57	PLASTICS IN PRIMARY FORM	1	No Quantity							69475			0
S3	2000	2000	2000	2	0	2	Export	579	Norway	NOR	702	Singapore	SGP								57	PLASTICS IN PRIMARY FORM	1	No Quantity							1983627			0
S3	2000	2000	2000	2	0	2	Export	579	Norway	NOR	704	Viet Nam	VNM								57	PLASTICS IN PRIMARY FORM	1	No Quantity							183			0
S3	2000	2000	2000	2	0	2	Export	579	Norway	NOR	705	Slovenia	SVN								57	PLASTICS IN PRIMARY FORM	1	No Quantity							1565			0
S3	2000	2000	2000	2	0	2	Export	579	Norway	NOR	710	South Africa	ZAF								57	PLASTICS IN PRIMARY FORM	1	No Quantity							113239			0
S3	2000	2000	2000	2	0	2	Export	579	Norway	NOR	724	Spain	ESP								57	PLASTICS IN PRIMARY FORM	1	No Quantity							920301			0
S3	2000	2000	2000	2	0	2	Export	579	Norway	NOR	752	Sweden	SWE								57	PLASTICS IN PRIMARY FORM	1	No Quantity							12511373			0
S3	2000	2000	2000	2	0	2	Export	579	Norway	NOR	757	Switzerland	CHE								57	PLASTICS IN PRIMARY FORM	1	No Quantity							395003			0
S3	2000	2000	2000	2	0	2	Export	579	Norway	NOR	764	Thailand	THA								57	PLASTICS IN PRIMARY FORM	1	No Quantity							86769			0
S3	2000	2000	2000	2	0	2	Export	579	Norway	NOR	784	United Arab Emirates	ARE								57	PLASTICS IN PRIMARY FORM	1	No Quantity							1067365			0
S3	2000	2000	2000	2	0	2	Export	579	Norway	NOR	792	Turkey	TUR								57	PLASTICS IN PRIMARY FORM	1	No Quantity							779108			0
S3	2000	2000	2000	2	0	2	Export	579	Norway	NOR	804	Ukraine	UKR								57	PLASTICS IN PRIMARY FORM	1	No Quantity							2357			0
S3	2000	2000	2000	2	0	2	Export	579	Norway	NOR	818	Egypt	EGY								57	PLASTICS IN PRIMARY FORM	1	No Quantity							458099			0
S3	2000	2000	2000	2	0	2	Export	579	Norway	NOR	826	United Kingdom	GBR								57	PLASTICS IN PRIMARY FORM	1	No Quantity							4919460			0
S3	2000	2000	2000	2	0	2	Export	579	Norway	NOR	834	United Rep. of Tanzania	TZA								57	PLASTICS IN PRIMARY FORM	1	No Quantity							30016			0
S3	2000	2000	2000	2	0	2	Export	579	Norway	NOR	842	USA	USA								57	PLASTICS IN PRIMARY FORM	1	No Quantity							1233401			0
S3	2000	2000	2000	2	0	2	Export	579	Norway	NOR	0	World	WLD								58	PLASTIC,NON-PRIMARY FORM	1	No Quantity							121737483			0
S3	2000	2000	2000	2	0	2	Export	579	Norway	NOR	24	Angola	AGO								58	PLASTIC,NON-PRIMARY FORM	1	No Quantity							6729			0
S3	2000	2000	2000	2	0	2	Export	579	Norway	NOR	32	Argentina	ARG								58	PLASTIC,NON-PRIMARY FORM	1	No Quantity							116			0
S3	2000	2000	2000	2	0	2	Export	579	Norway	NOR	36	Australia	AUS								58	PLASTIC,NON-PRIMARY FORM	1	No Quantity							70482			0
S3	2000	2000	2000	2	0	2	Export	579	Norway	NOR	40	Austria	AUT								58	PLASTIC,NON-PRIMARY FORM	1	No Quantity							1292449			0
S3	2000	2000	2000	2	0	2	Export	579	Norway	NOR	44	Bahamas	BHS								58	PLASTIC,NON-PRIMARY FORM	1	No Quantity							2004			0
S3	2000	2000	2000	2	0	2	Export	579	Norway	NOR	56	Belgium	BEL								58	PLASTIC,NON-PRIMARY FORM	1	No Quantity							1503248			0
S3	2000	2000	2000	2	0	2	Export	579	Norway	NOR	70	Bosnia Herzegovina	BIH								58	PLASTIC,NON-PRIMARY FORM	1	No Quantity							366847			0
S3	2000	2000	2000	2	0	2	Export	579	Norway	NOR	76	Brazil	BRA								58	PLASTIC,NON-PRIMARY FORM	1	No Quantity							3621			0
S3	2000	2000	2000	2	0	2	Export	579	Norway	NOR	90	Solomon Isds	SLB								58	PLASTIC,NON-PRIMARY FORM	1	No Quantity							161			0
S3	2000	2000	2000	2	0	2	Export	579	Norway	NOR	96	Brunei Darussalam	BRN								58	PLASTIC,NON-PRIMARY FORM	1	No Quantity							2717			0
S3	2000	2000	2000	2	0	2	Export	579	Norway	NOR	100	Bulgaria	BGR								58	PLASTIC,NON-PRIMARY FORM	1	No Quantity							76572			0
S3	2000	2000	2000	2	0	2	Export	579	Norway	NOR	124	Canada	CAN								58	PLASTIC,NON-PRIMARY FORM	1	No Quantity							186408			0
S3	2000	2000	2000	2	0	2	Export	579	Norway	NOR	144	Sri Lanka	LKA								58	PLASTIC,NON-PRIMARY FORM	1	No Quantity							551956			0
S3	2000	2000	2000	2	0	2	Export	579	Norway	NOR	152	Chile	CHL								58	PLASTIC,NON-PRIMARY FORM	1	No Quantity							31857			0
S3	2000	2000	2000	2	0	2	Export	579	Norway	NOR	156	China	CHN								58	PLASTIC,NON-PRIMARY FORM	1	No Quantity							381886			0
S3	2000	2000	2000	2	0	2	Export	579	Norway	NOR	170	Colombia	COL								58	PLASTIC,NON-PRIMARY FORM	1	No Quantity							3632			0
S3	2000	2000	2000	2	0	2	Export	579	Norway	NOR	191	Croatia	HRV								58	PLASTIC,NON-PRIMARY FORM	1	No Quantity							295101			0
S3	2000	2000	2000	2	0	2	Export	579	Norway	NOR	196	Cyprus	CYP								58	PLASTIC,NON-PRIMARY FORM	1	No Quantity							7828			0
S3	2000	2000	2000	2	0	2	Export	579	Norway	NOR	203	Czechia	CZE								58	PLASTIC,NON-PRIMARY FORM	1	No Quantity							1701463			0
S3	2000	2000	2000	2	0	2	Export	579	Norway	NOR	208	Denmark	DNK								58	PLASTIC,NON-PRIMARY FORM	1	No Quantity							11215062			0
S3	2000	2000	2000	2	0	2	Export	579	Norway	NOR	233	Estonia	EST								58	PLASTIC,NON-PRIMARY FORM	1	No Quantity							1159295			0
S3	2000	2000	2000	2	0	2	Export	579	Norway	NOR	234	Faeroe Isds	FRO								58	PLASTIC,NON-PRIMARY FORM	1	No Quantity							262204			0
S3	2000	2000	2000	2	0	2	Export	579	Norway	NOR	246	Finland	FIN								58	PLASTIC,NON-PRIMARY FORM	1	No Quantity							4630683			0
S3	2000	2000	2000	2	0	2	Export	579	Norway	NOR	251	France	FRA								58	PLASTIC,NON-PRIMARY FORM	1	No Quantity							7783773			0
S3	2000	2000	2000	2	0	2	Export	579	Norway	NOR	276	Germany	DEU								58	PLASTIC,NON-PRIMARY FORM	1	No Quantity							8941384			0
S3	2000	2000	2000	2	0	2	Export	579	Norway	NOR	288	Ghana	GHA								58	PLASTIC,NON-PRIMARY FORM	1	No Quantity							7355			0
S3	2000	2000	2000	2	0	2	Export	579	Norway	NOR	300	Greece	GRC								58	PLASTIC,NON-PRIMARY FORM	1	No Quantity							36143			0
S3	2000	2000	2000	2	0	2	Export	579	Norway	NOR	344	China, Hong Kong SAR	HKG								58	PLASTIC,NON-PRIMARY FORM	1	No Quantity							540029			0
S3	2000	2000	2000	2	0	2	Export	579	Norway	NOR	348	Hungary	HUN								58	PLASTIC,NON-PRIMARY FORM	1	No Quantity							500671			0
S3	2000	2000	2000	2	0	2	Export	579	Norway	NOR	352	Iceland	ISL								58	PLASTIC,NON-PRIMARY FORM	1	No Quantity							587313			0
S3	2000	2000	2000	2	0	2	Export	579	Norway	NOR	360	Indonesia	IDN								58	PLASTIC,NON-PRIMARY FORM	1	No Quantity							252158			0
S3	2000	2000	2000	2	0	2	Export	579	Norway	NOR	372	Ireland	IRL								58	PLASTIC,NON-PRIMARY FORM	1	No Quantity							101404			0
S3	2000	2000	2000	2	0	2	Export	579	Norway	NOR	376	Israel	ISR								58	PLASTIC,NON-PRIMARY FORM	1	No Quantity							121580			0
S3	2000	2000	2000	2	0	2	Export	579	Norway	NOR	381	Italy	ITA								58	PLASTIC,NON-PRIMARY FORM	1	No Quantity							764600			0
S3	2000	2000	2000	2	0	2	Export	579	Norway	NOR	392	Japan	JPN								58	PLASTIC,NON-PRIMARY FORM	1	No Quantity							48281			0
S3	2000	2000	2000	2	0	2	Export	579	Norway	NOR	410	Rep. of Korea	KOR								58	PLASTIC,NON-PRIMARY FORM	1	No Quantity							34810			0
S3	2000	2000	2000	2	0	2	Export	579	Norway	NOR	414	Kuwait	KWT								58	PLASTIC,NON-PRIMARY FORM	1	No Quantity							18041			0
S3	2000	2000	2000	2	0	2	Export	579	Norway	NOR	428	Latvia	LVA								58	PLASTIC,NON-PRIMARY FORM	1	No Quantity							396241			0
S3	2000	2000	2000	2	0	2	Export	579	Norway	NOR	430	Liberia	LBR								58	PLASTIC,NON-PRIMARY FORM	1	No Quantity							125			0
S3	2000	2000	2000	2	0	2	Export	579	Norway	NOR	434	Libya	LBY								58	PLASTIC,NON-PRIMARY FORM	1	No Quantity							19374			0
S3	2000	2000	2000	2	0	2	Export	579	Norway	NOR	440	Lithuania	LTU								58	PLASTIC,NON-PRIMARY FORM	1	No Quantity							1490694			0
S3	2000	2000	2000	2	0	2	Export	579	Norway	NOR	458	Malaysia	MYS								58	PLASTIC,NON-PRIMARY FORM	1	No Quantity							46538			0
S3	2000	2000	2000	2	0	2	Export	579	Norway	NOR	490	Other Asia, nes									58	PLASTIC,NON-PRIMARY FORM	1	No Quantity							1086			0
S3	2000	2000	2000	2	0	2	Export	579	Norway	NOR	528	Netherlands	NLD								58	PLASTIC,NON-PRIMARY FORM	1	No Quantity							3015049			0
S3	2000	2000	2000	2	0	2	Export	579	Norway	NOR	554	New Zealand	NZL								58	PLASTIC,NON-PRIMARY FORM	1	No Quantity							4629			0
S3	2000	2000	2000	2	0	2	Export	579	Norway	NOR	566	Nigeria	NGA								58	PLASTIC,NON-PRIMARY FORM	1	No Quantity							1072			0
S3	2000	2000	2000	2	0	2	Export	579	Norway	NOR	586	Pakistan	PAK								58	PLASTIC,NON-PRIMARY FORM	1	No Quantity							16186			0
S3	2000	2000	2000	2	0	2	Export	579	Norway	NOR	591	Panama	PAN								58	PLASTIC,NON-PRIMARY FORM	1	No Quantity							30509			0
S3	2000	2000	2000	2	0	2	Export	579	Norway	NOR	604	Peru	PER								58	PLASTIC,NON-PRIMARY FORM	1	No Quantity							28233			0
S3	2000	2000	2000	2	0	2	Export	579	Norway	NOR	608	Philippines	PHL								58	PLASTIC,NON-PRIMARY FORM	1	No Quantity							783			0
S3	2000	2000	2000	2	0	2	Export	579	Norway	NOR	616	Poland	POL								58	PLASTIC,NON-PRIMARY FORM	1	No Quantity							2688797			0
S3	2000	2000	2000	2	0	2	Export	579	Norway	NOR	620	Portugal	PRT								58	PLASTIC,NON-PRIMARY FORM	1	No Quantity							246562			0
S3	2000	2000	2000	2	0	2	Export	579	Norway	NOR	642	Romania	ROU								58	PLASTIC,NON-PRIMARY FORM	1	No Quantity							14185			0
S3	2000	2000	2000	2	0	2	Export	579	Norway	NOR	643	Russian Federation	RUS								58	PLASTIC,NON-PRIMARY FORM	1	No Quantity							420200			0
S3	2000	2000	2000	2	0	2	Export	579	Norway	NOR	682	Saudi Arabia	SAU								58	PLASTIC,NON-PRIMARY FORM	1	No Quantity							48141			0
S3	2000	2000	2000	2	0	2	Export	579	Norway	NOR	690	Seychelles	SYC								58	PLASTIC,NON-PRIMARY FORM	1	No Quantity							97540			0
S3	2000	2000	2000	2	0	2	Export	579	Norway	NOR	702	Singapore	SGP								58	PLASTIC,NON-PRIMARY FORM	1	No Quantity							104516			0
S3	2000	2000	2000	2	0	2	Export	579	Norway	NOR	703	Slovakia	SVK								58	PLASTIC,NON-PRIMARY FORM	1	No Quantity							151086			0
S3	2000	2000	2000	2	0	2	Export	579	Norway	NOR	704	Viet Nam	VNM								58	PLASTIC,NON-PRIMARY FORM	1	No Quantity							542			0
S3	2000	2000	2000	2	0	2	Export	579	Norway	NOR	705	Slovenia	SVN								58	PLASTIC,NON-PRIMARY FORM	1	No Quantity							133487			0
S3	2000	2000	2000	2	0	2	Export	579	Norway	NOR	710	South Africa	ZAF								58	PLASTIC,NON-PRIMARY FORM	1	No Quantity							122			0
S3	2000	2000	2000	2	0	2	Export	579	Norway	NOR	724	Spain	ESP								58	PLASTIC,NON-PRIMARY FORM	1	No Quantity							958803			0
S3	2000	2000	2000	2	0	2	Export	579	Norway	NOR	752	Sweden	SWE								58	PLASTIC,NON-PRIMARY FORM	1	No Quantity							46029608			0
S3	2000	2000	2000	2	0	2	Export	579	Norway	NOR	757	Switzerland	CHE								58	PLASTIC,NON-PRIMARY FORM	1	No Quantity							605222			0
S3	2000	2000	2000	2	0	2	Export	579	Norway	NOR	764	Thailand	THA								58	PLASTIC,NON-PRIMARY FORM	1	No Quantity							249916			0
S3	2000	2000	2000	2	0	2	Export	579	Norway	NOR	784	United Arab Emirates	ARE								58	PLASTIC,NON-PRIMARY FORM	1	No Quantity							16308			0
S3	2000	2000	2000	2	0	2	Export	579	Norway	NOR	792	Turkey	TUR								58	PLASTIC,NON-PRIMARY FORM	1	No Quantity							56081			0
S3	2000	2000	2000	2	0	2	Export	579	Norway	NOR	804	Ukraine	UKR								58	PLASTIC,NON-PRIMARY FORM	1	No Quantity							37034			0
S3	2000	2000	2000	2	0	2	Export	579	Norway	NOR	818	Egypt	EGY								58	PLASTIC,NON-PRIMARY FORM	1	No Quantity							7401			0
S3	2000	2000	2000	2	0	2	Export	579	Norway	NOR	826	United Kingdom	GBR								58	PLASTIC,NON-PRIMARY FORM	1	No Quantity							17304653			0
S3	2000	2000	2000	2	0	2	Export	579	Norway	NOR	834	United Rep. of Tanzania	TZA								58	PLASTIC,NON-PRIMARY FORM	1	No Quantity							6567			0
S3	2000	2000	2000	2	0	2	Export	579	Norway	NOR	842	USA	USA								58	PLASTIC,NON-PRIMARY FORM	1	No Quantity							3213985			0
S3	2000	2000	2000	2	0	2	Export	579	Norway	NOR	891	Serbia and Montenegro	SCG								58	PLASTIC,NON-PRIMARY FORM	1	No Quantity							806341			0
S3	2000	2000	2000	2	0	2	Export	579	Norway	NOR	0	World	WLD								59	CHEMICAL MATERIALS NES	1	No Quantity							342776785			0
S3	2000	2000	2000	2	0	2	Export	579	Norway	NOR	24	Angola	AGO								59	CHEMICAL MATERIALS NES	1	No Quantity							333			0
S3	2000	2000	2000	2	0	2	Export	579	Norway	NOR	31	Azerbaijan	AZE								59	CHEMICAL MATERIALS NES	1	No Quantity							19866			0
S3	2000	2000	2000	2	0	2	Export	579	Norway	NOR	32	Argentina	ARG								59	CHEMICAL MATERIALS NES	1	No Quantity							96681			0
S3	2000	2000	2000	2	0	2	Export	579	Norway	NOR	36	Australia	AUS								59	CHEMICAL MATERIALS NES	1	No Quantity							569467			0
S3	2000	2000	2000	2	0	2	Export	579	Norway	NOR	40	Austria	AUT								59	CHEMICAL MATERIALS NES	1	No Quantity							1621065			0
S3	2000	2000	2000	2	0	2	Export	579	Norway	NOR	44	Bahamas	BHS								59	CHEMICAL MATERIALS NES	1	No Quantity							1596			0
S3	2000	2000	2000	2	0	2	Export	579	Norway	NOR	50	Bangladesh	BGD								59	CHEMICAL MATERIALS NES	1	No Quantity							2815			0
S3	2000	2000	2000	2	0	2	Export	579	Norway	NOR	56	Belgium	BEL								59	CHEMICAL MATERIALS NES	1	No Quantity							1192077			0
S3	2000	2000	2000	2	0	2	Export	579	Norway	NOR	64	Bhutan	BTN								59	CHEMICAL MATERIALS NES	1	No Quantity							25469			0
S3	2000	2000	2000	2	0	2	Export	579	Norway	NOR	72	Botswana	BWA								59	CHEMICAL MATERIALS NES	1	No Quantity							1927			0
S3	2000	2000	2000	2	0	2	Export	579	Norway	NOR	76	Brazil	BRA								59	CHEMICAL MATERIALS NES	1	No Quantity							580935			0
S3	2000	2000	2000	2	0	2	Export	579	Norway	NOR	84	Belize	BLZ								59	CHEMICAL MATERIALS NES	1	No Quantity							156849			0
S3	2000	2000	2000	2	0	2	Export	579	Norway	NOR	100	Bulgaria	BGR								59	CHEMICAL MATERIALS NES	1	No Quantity							1051			0
S3	2000	2000	2000	2	0	2	Export	579	Norway	NOR	104	Myanmar	MMR								59	CHEMICAL MATERIALS NES	1	No Quantity							11238			0
S3	2000	2000	2000	2	0	2	Export	579	Norway	NOR	124	Canada	CAN								59	CHEMICAL MATERIALS NES	1	No Quantity							247792			0
S3	2000	2000	2000	2	0	2	Export	579	Norway	NOR	140	Central African Rep.	CAF								59	CHEMICAL MATERIALS NES	1	No Quantity							1506			0
S3	2000	2000	2000	2	0	2	Export	579	Norway	NOR	144	Sri Lanka	LKA								59	CHEMICAL MATERIALS NES	1	No Quantity							35732			0
S3	2000	2000	2000	2	0	2	Export	579	Norway	NOR	152	Chile	CHL								59	CHEMICAL MATERIALS NES	1	No Quantity							1184799			0
S3	2000	2000	2000	2	0	2	Export	579	Norway	NOR	156	China	CHN								59	CHEMICAL MATERIALS NES	1	No Quantity							964493			0
S3	2000	2000	2000	2	0	2	Export	579	Norway	NOR	170	Colombia	COL								59	CHEMICAL MATERIALS NES	1	No Quantity							2749			0
S3	2000	2000	2000	2	0	2	Export	579	Norway	NOR	178	Congo	COG								59	CHEMICAL MATERIALS NES	1	No Quantity							72448			0
S3	2000	2000	2000	2	0	2	Export	579	Norway	NOR	188	Costa Rica	CRI								59	CHEMICAL MATERIALS NES	1	No Quantity							41039			0
S3	2000	2000	2000	2	0	2	Export	579	Norway	NOR	191	Croatia	HRV								59	CHEMICAL MATERIALS NES	1	No Quantity							51366			0
S3	2000	2000	2000	2	0	2	Export	579	Norway	NOR	192	Cuba	CUB								59	CHEMICAL MATERIALS NES	1	No Quantity							169687			0
S3	2000	2000	2000	2	0	2	Export	579	Norway	NOR	196	Cyprus	CYP								59	CHEMICAL MATERIALS NES	1	No Quantity							40750			0
S3	2000	2000	2000	2	0	2	Export	579	Norway	NOR	203	Czechia	CZE								59	CHEMICAL MATERIALS NES	1	No Quantity							49855			0
S3	2000	2000	2000	2	0	2	Export	579	Norway	NOR	208	Denmark	DNK								59	CHEMICAL MATERIALS NES	1	No Quantity							7445096			0
S3	2000	2000	2000	2	0	2	Export	579	Norway	NOR	214	Dominican Rep.	DOM								59	CHEMICAL MATERIALS NES	1	No Quantity							216			0
S3	2000	2000	2000	2	0	2	Export	579	Norway	NOR	218	Ecuador	ECU								59	CHEMICAL MATERIALS NES	1	No Quantity							7348			0
S3	2000	2000	2000	2	0	2	Export	579	Norway	NOR	226	Equatorial Guinea	GNQ								59	CHEMICAL MATERIALS NES	1	No Quantity							771			0
S3	2000	2000	2000	2	0	2	Export	579	Norway	NOR	231	Ethiopia	ETH								59	CHEMICAL MATERIALS NES	1	No Quantity							2267			0
S3	2000	2000	2000	2	0	2	Export	579	Norway	NOR	233	Estonia	EST								59	CHEMICAL MATERIALS NES	1	No Quantity							78693			0
S3	2000	2000	2000	2	0	2	Export	579	Norway	NOR	234	Faeroe Isds	FRO								59	CHEMICAL MATERIALS NES	1	No Quantity							133001			0
S3	2000	2000	2000	2	0	2	Export	579	Norway	NOR	246	Finland	FIN								59	CHEMICAL MATERIALS NES	1	No Quantity							54649769			0
S3	2000	2000	2000	2	0	2	Export	579	Norway	NOR	251	France	FRA								59	CHEMICAL MATERIALS NES	1	No Quantity							10311478			0
S3	2000	2000	2000	2	0	2	Export	579	Norway	NOR	266	Gabon	GAB								59	CHEMICAL MATERIALS NES	1	No Quantity							302512			0
S3	2000	2000	2000	2	0	2	Export	579	Norway	NOR	276	Germany	DEU								59	CHEMICAL MATERIALS NES	1	No Quantity							68446703			0
S3	2000	2000	2000	2	0	2	Export	579	Norway	NOR	288	Ghana	GHA								59	CHEMICAL MATERIALS NES	1	No Quantity							194274			0
S3	2000	2000	2000	2	0	2	Export	579	Norway	NOR	300	Greece	GRC								59	CHEMICAL MATERIALS NES	1	No Quantity							2465349			0
S3	2000	2000	2000	2	0	2	Export	579	Norway	NOR	304	Greenland	GRL								59	CHEMICAL MATERIALS NES	1	No Quantity							15564			0
S3	2000	2000	2000	2	0	2	Export	579	Norway	NOR	320	Guatemala	GTM								59	CHEMICAL MATERIALS NES	1	No Quantity							35301			0
S3	2000	2000	2000	2	0	2	Export	579	Norway	NOR	344	China, Hong Kong SAR	HKG								59	CHEMICAL MATERIALS NES	1	No Quantity							63502			0
S3	2000	2000	2000	2	0	2	Export	579	Norway	NOR	348	Hungary	HUN								59	CHEMICAL MATERIALS NES	1	No Quantity							12692			0
S3	2000	2000	2000	2	0	2	Export	579	Norway	NOR	352	Iceland	ISL								59	CHEMICAL MATERIALS NES	1	No Quantity							1681277			0
S3	2000	2000	2000	2	0	2	Export	579	Norway	NOR	360	Indonesia	IDN								59	CHEMICAL MATERIALS NES	1	No Quantity							511589			0
S3	2000	2000	2000	2	0	2	Export	579	Norway	NOR	364	Iran	IRN								59	CHEMICAL MATERIALS NES	1	No Quantity							246634			0
S3	2000	2000	2000	2	0	2	Export	579	Norway	NOR	372	Ireland	IRL								59	CHEMICAL MATERIALS NES	1	No Quantity							168415			0
S3	2000	2000	2000	2	0	2	Export	579	Norway	NOR	376	Israel	ISR								59	CHEMICAL MATERIALS NES	1	No Quantity							370123			0
S3	2000	2000	2000	2	0	2	Export	579	Norway	NOR	381	Italy	ITA								59	CHEMICAL MATERIALS NES	1	No Quantity							3070265			0
S3	2000	2000	2000	2	0	2	Export	579	Norway	NOR	384	Côte d'Ivoire	CIV								59	CHEMICAL MATERIALS NES	1	No Quantity							13121			0
S3	2000	2000	2000	2	0	2	Export	579	Norway	NOR	392	Japan	JPN								59	CHEMICAL MATERIALS NES	1	No Quantity							7740258			0
S3	2000	2000	2000	2	0	2	Export	579	Norway	NOR	398	Kazakhstan	KAZ								59	CHEMICAL MATERIALS NES	1	No Quantity							98235			0
S3	2000	2000	2000	2	0	2	Export	579	Norway	NOR	404	Kenya	KEN								59	CHEMICAL MATERIALS NES	1	No Quantity							561419			0
S3	2000	2000	2000	2	0	2	Export	579	Norway	NOR	410	Rep. of Korea	KOR								59	CHEMICAL MATERIALS NES	1	No Quantity							2096361			0
S3	2000	2000	2000	2	0	2	Export	579	Norway	NOR	422	Lebanon	LBN								59	CHEMICAL MATERIALS NES	1	No Quantity							98616			0
S3	2000	2000	2000	2	0	2	Export	579	Norway	NOR	428	Latvia	LVA								59	CHEMICAL MATERIALS NES	1	No Quantity							43784			0
S3	2000	2000	2000	2	0	2	Export	579	Norway	NOR	440	Lithuania	LTU								59	CHEMICAL MATERIALS NES	1	No Quantity							140106			0
S3	2000	2000	2000	2	0	2	Export	579	Norway	NOR	442	Luxembourg	LUX								59	CHEMICAL MATERIALS NES	1	No Quantity							6834			0
S3	2000	2000	2000	2	0	2	Export	579	Norway	NOR	458	Malaysia	MYS								59	CHEMICAL MATERIALS NES	1	No Quantity							34695			0
S3	2000	2000	2000	2	0	2	Export	579	Norway	NOR	462	Maldives	MDV								59	CHEMICAL MATERIALS NES	1	No Quantity							22964			0
S3	2000	2000	2000	2	0	2	Export	579	Norway	NOR	470	Malta	MLT								59	CHEMICAL MATERIALS NES	1	No Quantity							343			0
S3	2000	2000	2000	2	0	2	Export	579	Norway	NOR	484	Mexico	MEX								59	CHEMICAL MATERIALS NES	1	No Quantity							8114938			0
S3	2000	2000	2000	2	0	2	Export	579	Norway	NOR	490	Other Asia, nes									59	CHEMICAL MATERIALS NES	1	No Quantity							280534			0
S3	2000	2000	2000	2	0	2	Export	579	Norway	NOR	508	Mozambique	MOZ								59	CHEMICAL MATERIALS NES	1	No Quantity							319			0
S3	2000	2000	2000	2	0	2	Export	579	Norway	NOR	512	Oman	OMN								59	CHEMICAL MATERIALS NES	1	No Quantity							94217			0
S3	2000	2000	2000	2	0	2	Export	579	Norway	NOR	524	Nepal	NPL								59	CHEMICAL MATERIALS NES	1	No Quantity							942			0
S3	2000	2000	2000	2	0	2	Export	579	Norway	NOR	528	Netherlands	NLD								59	CHEMICAL MATERIALS NES	1	No Quantity							45500096			0
S3	2000	2000	2000	2	0	2	Export	579	Norway	NOR	530	Neth. Antilles	ANT								59	CHEMICAL MATERIALS NES	1	No Quantity							27283			0
S3	2000	2000	2000	2	0	2	Export	579	Norway	NOR	540	New Caledonia	NCL								59	CHEMICAL MATERIALS NES	1	No Quantity							591751			0
S3	2000	2000	2000	2	0	2	Export	579	Norway	NOR	554	New Zealand	NZL								59	CHEMICAL MATERIALS NES	1	No Quantity							48062			0
S3	2000	2000	2000	2	0	2	Export	579	Norway	NOR	566	Nigeria	NGA								59	CHEMICAL MATERIALS NES	1	No Quantity							116450			0
S3	2000	2000	2000	2	0	2	Export	579	Norway	NOR	586	Pakistan	PAK								59	CHEMICAL MATERIALS NES	1	No Quantity							43686			0
S3	2000	2000	2000	2	0	2	Export	579	Norway	NOR	591	Panama	PAN								59	CHEMICAL MATERIALS NES	1	No Quantity							66742			0
S3	2000	2000	2000	2	0	2	Export	579	Norway	NOR	604	Peru	PER								59	CHEMICAL MATERIALS NES	1	No Quantity							33440			0
S3	2000	2000	2000	2	0	2	Export	579	Norway	NOR	608	Philippines	PHL								59	CHEMICAL MATERIALS NES	1	No Quantity							7285			0
S3	2000	2000	2000	2	0	2	Export	579	Norway	NOR	616	Poland	POL								59	CHEMICAL MATERIALS NES	1	No Quantity							8254877			0
S3	2000	2000	2000	2	0	2	Export	579	Norway	NOR	620	Portugal	PRT								59	CHEMICAL MATERIALS NES	1	No Quantity							95613			0
S3	2000	2000	2000	2	0	2	Export	579	Norway	NOR	634	Qatar	QAT								59	CHEMICAL MATERIALS NES	1	No Quantity							24896			0
S3	2000	2000	2000	2	0	2	Export	579	Norway	NOR	642	Romania	ROU								59	CHEMICAL MATERIALS NES	1	No Quantity							582			0
S3	2000	2000	2000	2	0	2	Export	579	Norway	NOR	643	Russian Federation	RUS								59	CHEMICAL MATERIALS NES	1	No Quantity							4195819			0
S3	2000	2000	2000	2	0	2	Export	579	Norway	NOR	682	Saudi Arabia	SAU								59	CHEMICAL MATERIALS NES	1	No Quantity							235046			0
S3	2000	2000	2000	2	0	2	Export	579	Norway	NOR	699	India	IND								59	CHEMICAL MATERIALS NES	1	No Quantity							963747			0
S3	2000	2000	2000	2	0	2	Export	579	Norway	NOR	702	Singapore	SGP								59	CHEMICAL MATERIALS NES	1	No Quantity							3794521			0
S3	2000	2000	2000	2	0	2	Export	579	Norway	NOR	703	Slovakia	SVK								59	CHEMICAL MATERIALS NES	1	No Quantity							1597			0
S3	2000	2000	2000	2	0	2	Export	579	Norway	NOR	705	Slovenia	SVN								59	CHEMICAL MATERIALS NES	1	No Quantity							48987			0
S3	2000	2000	2000	2	0	2	Export	579	Norway	NOR	710	South Africa	ZAF								59	CHEMICAL MATERIALS NES	1	No Quantity							1960839			0
S3	2000	2000	2000	2	0	2	Export	579	Norway	NOR	716	Zimbabwe	ZWE								59	CHEMICAL MATERIALS NES	1	No Quantity							31940			0
S3	2000	2000	2000	2	0	2	Export	579	Norway	NOR	724	Spain	ESP								59	CHEMICAL MATERIALS NES	1	No Quantity							1825741			0
S3	2000	2000	2000	2	0	2	Export	579	Norway	NOR	752	Sweden	SWE								59	CHEMICAL MATERIALS NES	1	No Quantity							52396840			0
S3	2000	2000	2000	2	0	2	Export	579	Norway	NOR	757	Switzerland	CHE								59	CHEMICAL MATERIALS NES	1	No Quantity							6384211			0
S3	2000	2000	2000	2	0	2	Export	579	Norway	NOR	764	Thailand	THA								59	CHEMICAL MATERIALS NES	1	No Quantity							175409			0
S3	2000	2000	2000	2	0	2	Export	579	Norway	NOR	768	Togo	TGO								59	CHEMICAL MATERIALS NES	1	No Quantity							2061			0
S3	2000	2000	2000	2	0	2	Export	579	Norway	NOR	780	Trinidad and Tobago	TTO								59	CHEMICAL MATERIALS NES	1	No Quantity							10131			0
S3	2000	2000	2000	2	0	2	Export	579	Norway	NOR	784	United Arab Emirates	ARE								59	CHEMICAL MATERIALS NES	1	No Quantity							810929			0
S3	2000	2000	2000	2	0	2	Export	579	Norway	NOR	788	Tunisia	TUN								59	CHEMICAL MATERIALS NES	1	No Quantity							10783			0
S3	2000	2000	2000	2	0	2	Export	579	Norway	NOR	792	Turkey	TUR								59	CHEMICAL MATERIALS NES	1	No Quantity							403664			0
S3	2000	2000	2000	2	0	2	Export	579	Norway	NOR	804	Ukraine	UKR								59	CHEMICAL MATERIALS NES	1	No Quantity							807			0
S3	2000	2000	2000	2	0	2	Export	579	Norway	NOR	807	North Macedonia	MKD								59	CHEMICAL MATERIALS NES	1	No Quantity							2534			0
S3	2000	2000	2000	2	0	2	Export	579	Norway	NOR	818	Egypt	EGY								59	CHEMICAL MATERIALS NES	1	No Quantity							1098781			0
S3	2000	2000	2000	2	0	2	Export	579	Norway	NOR	826	United Kingdom	GBR								59	CHEMICAL MATERIALS NES	1	No Quantity							17973389			0
S3	2000	2000	2000	2	0	2	Export	579	Norway	NOR	834	United Rep. of Tanzania	TZA								59	CHEMICAL MATERIALS NES	1	No Quantity							285464			0
S3	2000	2000	2000	2	0	2	Export	579	Norway	NOR	842	USA	USA								59	CHEMICAL MATERIALS NES	1	No Quantity							17407175			0
S3	2000	2000	2000	2	0	2	Export	579	Norway	NOR	858	Uruguay	URY								59	CHEMICAL MATERIALS NES	1	No Quantity							32075			0
S3	2000	2000	2000	2	0	2	Export	579	Norway	NOR	862	Venezuela	VEN								59	CHEMICAL MATERIALS NES	1	No Quantity							80067			0
S3	2000	2000	2000	2	0	2	Export	579	Norway	NOR	887	Yemen	YEM								59	CHEMICAL MATERIALS NES	1	No Quantity							22043			0
S3	2000	2000	2000	2	0	2	Export	579	Norway	NOR	891	Serbia and Montenegro	SCG								59	CHEMICAL MATERIALS NES	1	No Quantity							949967			0
S3	2000	2000	2000	2	0	2	Export	579	Norway	NOR	894	Zambia	ZMB								59	CHEMICAL MATERIALS NES	1	No Quantity							157340			0
S3	2000	2000	2000	2	0	2	Export	579	Norway	NOR	0	World	WLD								61	LEATHER, LEATHER GOODS	1	No Quantity							31613243			0
S3	2000	2000	2000	2	0	2	Export	579	Norway	NOR	32	Argentina	ARG								61	LEATHER, LEATHER GOODS	1	No Quantity							652			0
S3	2000	2000	2000	2	0	2	Export	579	Norway	NOR	36	Australia	AUS								61	LEATHER, LEATHER GOODS	1	No Quantity							554			0
S3	2000	2000	2000	2	0	2	Export	579	Norway	NOR	40	Austria	AUT								61	LEATHER, LEATHER GOODS	1	No Quantity							7476			0
S3	2000	2000	2000	2	0	2	Export	579	Norway	NOR	44	Bahamas	BHS								61	LEATHER, LEATHER GOODS	1	No Quantity							20746			0
S3	2000	2000	2000	2	0	2	Export	579	Norway	NOR	56	Belgium	BEL								61	LEATHER, LEATHER GOODS	1	No Quantity							28969			0
S3	2000	2000	2000	2	0	2	Export	579	Norway	NOR	76	Brazil	BRA								61	LEATHER, LEATHER GOODS	1	No Quantity							8327			0
S3	2000	2000	2000	2	0	2	Export	579	Norway	NOR	124	Canada	CAN								61	LEATHER, LEATHER GOODS	1	No Quantity							79876			0
S3	2000	2000	2000	2	0	2	Export	579	Norway	NOR	156	China	CHN								61	LEATHER, LEATHER GOODS	1	No Quantity							675572			0
S3	2000	2000	2000	2	0	2	Export	579	Norway	NOR	188	Costa Rica	CRI								61	LEATHER, LEATHER GOODS	1	No Quantity							177577			0
S3	2000	2000	2000	2	0	2	Export	579	Norway	NOR	191	Croatia	HRV								61	LEATHER, LEATHER GOODS	1	No Quantity							81148			0
S3	2000	2000	2000	2	0	2	Export	579	Norway	NOR	203	Czechia	CZE								61	LEATHER, LEATHER GOODS	1	No Quantity							99182			0
S3	2000	2000	2000	2	0	2	Export	579	Norway	NOR	208	Denmark	DNK								61	LEATHER, LEATHER GOODS	1	No Quantity							869819			0
S3	2000	2000	2000	2	0	2	Export	579	Norway	NOR	233	Estonia	EST								61	LEATHER, LEATHER GOODS	1	No Quantity							650890			0
S3	2000	2000	2000	2	0	2	Export	579	Norway	NOR	234	Faeroe Isds	FRO								61	LEATHER, LEATHER GOODS	1	No Quantity							129			0
S3	2000	2000	2000	2	0	2	Export	579	Norway	NOR	246	Finland	FIN								61	LEATHER, LEATHER GOODS	1	No Quantity							731501			0
S3	2000	2000	2000	2	0	2	Export	579	Norway	NOR	251	France	FRA								61	LEATHER, LEATHER GOODS	1	No Quantity							6628243			0
S3	2000	2000	2000	2	0	2	Export	579	Norway	NOR	276	Germany	DEU								61	LEATHER, LEATHER GOODS	1	No Quantity							2398534			0
S3	2000	2000	2000	2	0	2	Export	579	Norway	NOR	300	Greece	GRC								61	LEATHER, LEATHER GOODS	1	No Quantity							72217			0
S3	2000	2000	2000	2	0	2	Export	579	Norway	NOR	344	China, Hong Kong SAR	HKG								61	LEATHER, LEATHER GOODS	1	No Quantity							1271487			0
S3	2000	2000	2000	2	0	2	Export	579	Norway	NOR	352	Iceland	ISL								61	LEATHER, LEATHER GOODS	1	No Quantity							6347			0
S3	2000	2000	2000	2	0	2	Export	579	Norway	NOR	372	Ireland	IRL								61	LEATHER, LEATHER GOODS	1	No Quantity							147728			0
S3	2000	2000	2000	2	0	2	Export	579	Norway	NOR	381	Italy	ITA								61	LEATHER, LEATHER GOODS	1	No Quantity							7757999			0
S3	2000	2000	2000	2	0	2	Export	579	Norway	NOR	392	Japan	JPN								61	LEATHER, LEATHER GOODS	1	No Quantity							568514			0
S3	2000	2000	2000	2	0	2	Export	579	Norway	NOR	410	Rep. of Korea	KOR								61	LEATHER, LEATHER GOODS	1	No Quantity							349710			0
S3	2000	2000	2000	2	0	2	Export	579	Norway	NOR	428	Latvia	LVA								61	LEATHER, LEATHER GOODS	1	No Quantity							23395			0
S3	2000	2000	2000	2	0	2	Export	579	Norway	NOR	440	Lithuania	LTU								61	LEATHER, LEATHER GOODS	1	No Quantity							107123			0
S3	2000	2000	2000	2	0	2	Export	579	Norway	NOR	490	Other Asia, nes									61	LEATHER, LEATHER GOODS	1	No Quantity							461619			0
S3	2000	2000	2000	2	0	2	Export	579	Norway	NOR	528	Netherlands	NLD								61	LEATHER, LEATHER GOODS	1	No Quantity							6530			0
S3	2000	2000	2000	2	0	2	Export	579	Norway	NOR	586	Pakistan	PAK								61	LEATHER, LEATHER GOODS	1	No Quantity							2030			0
S3	2000	2000	2000	2	0	2	Export	579	Norway	NOR	616	Poland	POL								61	LEATHER, LEATHER GOODS	1	No Quantity							105907			0
S3	2000	2000	2000	2	0	2	Export	579	Norway	NOR	620	Portugal	PRT								61	LEATHER, LEATHER GOODS	1	No Quantity							117988			0
S3	2000	2000	2000	2	0	2	Export	579	Norway	NOR	634	Qatar	QAT								61	LEATHER, LEATHER GOODS	1	No Quantity							1463			0
S3	2000	2000	2000	2	0	2	Export	579	Norway	NOR	643	Russian Federation	RUS								61	LEATHER, LEATHER GOODS	1	No Quantity							54806			0
S3	2000	2000	2000	2	0	2	Export	579	Norway	NOR	699	India	IND								61	LEATHER, LEATHER GOODS	1	No Quantity							353595			0
S3	2000	2000	2000	2	0	2	Export	579	Norway	NOR	703	Slovakia	SVK								61	LEATHER, LEATHER GOODS	1	No Quantity							213313			0
S3	2000	2000	2000	2	0	2	Export	579	Norway	NOR	724	Spain	ESP								61	LEATHER, LEATHER GOODS	1	No Quantity							717219			0
S3	2000	2000	2000	2	0	2	Export	579	Norway	NOR	752	Sweden	SWE								61	LEATHER, LEATHER GOODS	1	No Quantity							1774417			0
S3	2000	2000	2000	2	0	2	Export	579	Norway	NOR	757	Switzerland	CHE								61	LEATHER, LEATHER GOODS	1	No Quantity							158598			0
S3	2000	2000	2000	2	0	2	Export	579	Norway	NOR	764	Thailand	THA								61	LEATHER, LEATHER GOODS	1	No Quantity							61523			0
S3	2000	2000	2000	2	0	2	Export	579	Norway	NOR	784	United Arab Emirates	ARE								61	LEATHER, LEATHER GOODS	1	No Quantity							126103			0
S3	2000	2000	2000	2	0	2	Export	579	Norway	NOR	792	Turkey	TUR								61	LEATHER, LEATHER GOODS	1	No Quantity							32445			0
S3	2000	2000	2000	2	0	2	Export	579	Norway	NOR	804	Ukraine	UKR								61	LEATHER, LEATHER GOODS	1	No Quantity							2259			0
S3	2000	2000	2000	2	0	2	Export	579	Norway	NOR	826	United Kingdom	GBR								61	LEATHER, LEATHER GOODS	1	No Quantity							967658			0
S3	2000	2000	2000	2	0	2	Export	579	Norway	NOR	842	USA	USA								61	LEATHER, LEATHER GOODS	1	No Quantity							3692056			0
S3	2000	2000	2000	2	0	2	Export	579	Norway	NOR	0	World	WLD								62	RUBBER MANUFACTURES, NES	1	No Quantity							31820364			0
S3	2000	2000	2000	2	0	2	Export	579	Norway	NOR	24	Angola	AGO								62	RUBBER MANUFACTURES, NES	1	No Quantity							148460			0
S3	2000	2000	2000	2	0	2	Export	579	Norway	NOR	31	Azerbaijan	AZE								62	RUBBER MANUFACTURES, NES	1	No Quantity							1315			0
S3	2000	2000	2000	2	0	2	Export	579	Norway	NOR	32	Argentina	ARG								62	RUBBER MANUFACTURES, NES	1	No Quantity							5428			0
S3	2000	2000	2000	2	0	2	Export	579	Norway	NOR	36	Australia	AUS								62	RUBBER MANUFACTURES, NES	1	No Quantity							461630			0
S3	2000	2000	2000	2	0	2	Export	579	Norway	NOR	40	Austria	AUT								62	RUBBER MANUFACTURES, NES	1	No Quantity							110258			0
S3	2000	2000	2000	2	0	2	Export	579	Norway	NOR	44	Bahamas	BHS								62	RUBBER MANUFACTURES, NES	1	No Quantity							28831			0
S3	2000	2000	2000	2	0	2	Export	579	Norway	NOR	48	Bahrain	BHR								62	RUBBER MANUFACTURES, NES	1	No Quantity							20853			0
S3	2000	2000	2000	2	0	2	Export	579	Norway	NOR	56	Belgium	BEL								62	RUBBER MANUFACTURES, NES	1	No Quantity							4265124			0
S3	2000	2000	2000	2	0	2	Export	579	Norway	NOR	70	Bosnia Herzegovina	BIH								62	RUBBER MANUFACTURES, NES	1	No Quantity							227			0
S3	2000	2000	2000	2	0	2	Export	579	Norway	NOR	72	Botswana	BWA								62	RUBBER MANUFACTURES, NES	1	No Quantity							7001			0
S3	2000	2000	2000	2	0	2	Export	579	Norway	NOR	76	Brazil	BRA								62	RUBBER MANUFACTURES, NES	1	No Quantity							744132			0
S3	2000	2000	2000	2	0	2	Export	579	Norway	NOR	90	Solomon Isds	SLB								62	RUBBER MANUFACTURES, NES	1	No Quantity							328			0
S3	2000	2000	2000	2	0	2	Export	579	Norway	NOR	100	Bulgaria	BGR								62	RUBBER MANUFACTURES, NES	1	No Quantity							9638			0
S3	2000	2000	2000	2	0	2	Export	579	Norway	NOR	112	Belarus	BLR								62	RUBBER MANUFACTURES, NES	1	No Quantity							1374			0
S3	2000	2000	2000	2	0	2	Export	579	Norway	NOR	120	Cameroon	CMR								62	RUBBER MANUFACTURES, NES	1	No Quantity							1657			0
S3	2000	2000	2000	2	0	2	Export	579	Norway	NOR	124	Canada	CAN								62	RUBBER MANUFACTURES, NES	1	No Quantity							185701			0
S3	2000	2000	2000	2	0	2	Export	579	Norway	NOR	132	Cabo Verde	CPV								62	RUBBER MANUFACTURES, NES	1	No Quantity							3169			0
S3	2000	2000	2000	2	0	2	Export	579	Norway	NOR	144	Sri Lanka	LKA								62	RUBBER MANUFACTURES, NES	1	No Quantity							10700			0
S3	2000	2000	2000	2	0	2	Export	579	Norway	NOR	152	Chile	CHL								62	RUBBER MANUFACTURES, NES	1	No Quantity							209345			0
S3	2000	2000	2000	2	0	2	Export	579	Norway	NOR	156	China	CHN								62	RUBBER MANUFACTURES, NES	1	No Quantity							32325			0
S3	2000	2000	2000	2	0	2	Export	579	Norway	NOR	170	Colombia	COL								62	RUBBER MANUFACTURES, NES	1	No Quantity							5733			0
S3	2000	2000	2000	2	0	2	Export	579	Norway	NOR	178	Congo	COG								62	RUBBER MANUFACTURES, NES	1	No Quantity							751			0
S3	2000	2000	2000	2	0	2	Export	579	Norway	NOR	184	Cook Isds	COK								62	RUBBER MANUFACTURES, NES	1	No Quantity							164			0
S3	2000	2000	2000	2	0	2	Export	579	Norway	NOR	188	Costa Rica	CRI								62	RUBBER MANUFACTURES, NES	1	No Quantity							12393			0
S3	2000	2000	2000	2	0	2	Export	579	Norway	NOR	191	Croatia	HRV								62	RUBBER MANUFACTURES, NES	1	No Quantity							20974			0
S3	2000	2000	2000	2	0	2	Export	579	Norway	NOR	196	Cyprus	CYP								62	RUBBER MANUFACTURES, NES	1	No Quantity							11094			0
S3	2000	2000	2000	2	0	2	Export	579	Norway	NOR	203	Czechia	CZE								62	RUBBER MANUFACTURES, NES	1	No Quantity							59242			0
S3	2000	2000	2000	2	0	2	Export	579	Norway	NOR	204	Benin	BEN								62	RUBBER MANUFACTURES, NES	1	No Quantity							48250			0
S3	2000	2000	2000	2	0	2	Export	579	Norway	NOR	208	Denmark	DNK								62	RUBBER MANUFACTURES, NES	1	No Quantity							2074923			0
S3	2000	2000	2000	2	0	2	Export	579	Norway	NOR	214	Dominican Rep.	DOM								62	RUBBER MANUFACTURES, NES	1	No Quantity							108723			0
S3	2000	2000	2000	2	0	2	Export	579	Norway	NOR	231	Ethiopia	ETH								62	RUBBER MANUFACTURES, NES	1	No Quantity							2104			0
S3	2000	2000	2000	2	0	2	Export	579	Norway	NOR	232	Eritrea	ERI								62	RUBBER MANUFACTURES, NES	1	No Quantity							1405			0
S3	2000	2000	2000	2	0	2	Export	579	Norway	NOR	233	Estonia	EST								62	RUBBER MANUFACTURES, NES	1	No Quantity							164472			0
S3	2000	2000	2000	2	0	2	Export	579	Norway	NOR	234	Faeroe Isds	FRO								62	RUBBER MANUFACTURES, NES	1	No Quantity							109378			0
S3	2000	2000	2000	2	0	2	Export	579	Norway	NOR	246	Finland	FIN								62	RUBBER MANUFACTURES, NES	1	No Quantity							1373714			0
S3	2000	2000	2000	2	0	2	Export	579	Norway	NOR	251	France	FRA								62	RUBBER MANUFACTURES, NES	1	No Quantity							539280			0
S3	2000	2000	2000	2	0	2	Export	579	Norway	NOR	270	Gambia	GMB								62	RUBBER MANUFACTURES, NES	1	No Quantity							1417			0
S3	2000	2000	2000	2	0	2	Export	579	Norway	NOR	276	Germany	DEU								62	RUBBER MANUFACTURES, NES	1	No Quantity							1822419			0
S3	2000	2000	2000	2	0	2	Export	579	Norway	NOR	288	Ghana	GHA								62	RUBBER MANUFACTURES, NES	1	No Quantity							181338			0
S3	2000	2000	2000	2	0	2	Export	579	Norway	NOR	300	Greece	GRC								62	RUBBER MANUFACTURES, NES	1	No Quantity							37186			0
S3	2000	2000	2000	2	0	2	Export	579	Norway	NOR	304	Greenland	GRL								62	RUBBER MANUFACTURES, NES	1	No Quantity							3633			0
S3	2000	2000	2000	2	0	2	Export	579	Norway	NOR	308	Grenada	GRD								62	RUBBER MANUFACTURES, NES	1	No Quantity							1683			0
S3	2000	2000	2000	2	0	2	Export	579	Norway	NOR	324	Guinea	GIN								62	RUBBER MANUFACTURES, NES	1	No Quantity							1587			0
S3	2000	2000	2000	2	0	2	Export	579	Norway	NOR	344	China, Hong Kong SAR	HKG								62	RUBBER MANUFACTURES, NES	1	No Quantity							85527			0
S3	2000	2000	2000	2	0	2	Export	579	Norway	NOR	348	Hungary	HUN								62	RUBBER MANUFACTURES, NES	1	No Quantity							32314			0
S3	2000	2000	2000	2	0	2	Export	579	Norway	NOR	352	Iceland	ISL								62	RUBBER MANUFACTURES, NES	1	No Quantity							879814			0
S3	2000	2000	2000	2	0	2	Export	579	Norway	NOR	372	Ireland	IRL								62	RUBBER MANUFACTURES, NES	1	No Quantity							61160			0
S3	2000	2000	2000	2	0	2	Export	579	Norway	NOR	376	Israel	ISR								62	RUBBER MANUFACTURES, NES	1	No Quantity							230032			0
S3	2000	2000	2000	2	0	2	Export	579	Norway	NOR	381	Italy	ITA								62	RUBBER MANUFACTURES, NES	1	No Quantity							168727			0
S3	2000	2000	2000	2	0	2	Export	579	Norway	NOR	388	Jamaica	JAM								62	RUBBER MANUFACTURES, NES	1	No Quantity							236074			0
S3	2000	2000	2000	2	0	2	Export	579	Norway	NOR	392	Japan	JPN								62	RUBBER MANUFACTURES, NES	1	No Quantity							27313			0
S3	2000	2000	2000	2	0	2	Export	579	Norway	NOR	404	Kenya	KEN								62	RUBBER MANUFACTURES, NES	1	No Quantity							599			0
S3	2000	2000	2000	2	0	2	Export	579	Norway	NOR	410	Rep. of Korea	KOR								62	RUBBER MANUFACTURES, NES	1	No Quantity							49936			0
S3	2000	2000	2000	2	0	2	Export	579	Norway	NOR	422	Lebanon	LBN								62	RUBBER MANUFACTURES, NES	1	No Quantity							6588			0
S3	2000	2000	2000	2	0	2	Export	579	Norway	NOR	428	Latvia	LVA								62	RUBBER MANUFACTURES, NES	1	No Quantity							88338			0
S3	2000	2000	2000	2	0	2	Export	579	Norway	NOR	430	Liberia	LBR								62	RUBBER MANUFACTURES, NES	1	No Quantity							728			0
S3	2000	2000	2000	2	0	2	Export	579	Norway	NOR	440	Lithuania	LTU								62	RUBBER MANUFACTURES, NES	1	No Quantity							46234			0
S3	2000	2000	2000	2	0	2	Export	579	Norway	NOR	442	Luxembourg	LUX								62	RUBBER MANUFACTURES, NES	1	No Quantity							8390			0
S3	2000	2000	2000	2	0	2	Export	579	Norway	NOR	446	China, Macao SAR	MAC								62	RUBBER MANUFACTURES, NES	1	No Quantity							640			0
S3	2000	2000	2000	2	0	2	Export	579	Norway	NOR	458	Malaysia	MYS								62	RUBBER MANUFACTURES, NES	1	No Quantity							39579			0
S3	2000	2000	2000	2	0	2	Export	579	Norway	NOR	470	Malta	MLT								62	RUBBER MANUFACTURES, NES	1	No Quantity							18472			0
S3	2000	2000	2000	2	0	2	Export	579	Norway	NOR	484	Mexico	MEX								62	RUBBER MANUFACTURES, NES	1	No Quantity							6229			0
S3	2000	2000	2000	2	0	2	Export	579	Norway	NOR	504	Morocco	MAR								62	RUBBER MANUFACTURES, NES	1	No Quantity							3877			0
S3	2000	2000	2000	2	0	2	Export	579	Norway	NOR	512	Oman	OMN								62	RUBBER MANUFACTURES, NES	1	No Quantity							7165			0
S3	2000	2000	2000	2	0	2	Export	579	Norway	NOR	516	Namibia	NAM								62	RUBBER MANUFACTURES, NES	1	No Quantity							1315			0
S3	2000	2000	2000	2	0	2	Export	579	Norway	NOR	528	Netherlands	NLD								62	RUBBER MANUFACTURES, NES	1	No Quantity							1219205			0
S3	2000	2000	2000	2	0	2	Export	579	Norway	NOR	554	New Zealand	NZL								62	RUBBER MANUFACTURES, NES	1	No Quantity							21537			0
S3	2000	2000	2000	2	0	2	Export	579	Norway	NOR	566	Nigeria	NGA								62	RUBBER MANUFACTURES, NES	1	No Quantity							78562			0
S3	2000	2000	2000	2	0	2	Export	579	Norway	NOR	586	Pakistan	PAK								62	RUBBER MANUFACTURES, NES	1	No Quantity							7122			0
S3	2000	2000	2000	2	0	2	Export	579	Norway	NOR	591	Panama	PAN								62	RUBBER MANUFACTURES, NES	1	No Quantity							3025			0
S3	2000	2000	2000	2	0	2	Export	579	Norway	NOR	598	Papua New Guinea	PNG								62	RUBBER MANUFACTURES, NES	1	No Quantity							394			0
S3	2000	2000	2000	2	0	2	Export	579	Norway	NOR	604	Peru	PER								62	RUBBER MANUFACTURES, NES	1	No Quantity							107936			0
S3	2000	2000	2000	2	0	2	Export	579	Norway	NOR	608	Philippines	PHL								62	RUBBER MANUFACTURES, NES	1	No Quantity							372114			0
S3	2000	2000	2000	2	0	2	Export	579	Norway	NOR	616	Poland	POL								62	RUBBER MANUFACTURES, NES	1	No Quantity							432143			0
S3	2000	2000	2000	2	0	2	Export	579	Norway	NOR	620	Portugal	PRT								62	RUBBER MANUFACTURES, NES	1	No Quantity							53826			0
S3	2000	2000	2000	2	0	2	Export	579	Norway	NOR	634	Qatar	QAT								62	RUBBER MANUFACTURES, NES	1	No Quantity							278			0
S3	2000	2000	2000	2	0	2	Export	579	Norway	NOR	642	Romania	ROU								62	RUBBER MANUFACTURES, NES	1	No Quantity							92002			0
S3	2000	2000	2000	2	0	2	Export	579	Norway	NOR	643	Russian Federation	RUS								62	RUBBER MANUFACTURES, NES	1	No Quantity							102237			0
S3	2000	2000	2000	2	0	2	Export	579	Norway	NOR	682	Saudi Arabia	SAU								62	RUBBER MANUFACTURES, NES	1	No Quantity							32820			0
S3	2000	2000	2000	2	0	2	Export	579	Norway	NOR	699	India	IND								62	RUBBER MANUFACTURES, NES	1	No Quantity							98227			0
S3	2000	2000	2000	2	0	2	Export	579	Norway	NOR	702	Singapore	SGP								62	RUBBER MANUFACTURES, NES	1	No Quantity							298425			0
S3	2000	2000	2000	2	0	2	Export	579	Norway	NOR	703	Slovakia	SVK								62	RUBBER MANUFACTURES, NES	1	No Quantity							12386			0
S3	2000	2000	2000	2	0	2	Export	579	Norway	NOR	704	Viet Nam	VNM								62	RUBBER MANUFACTURES, NES	1	No Quantity							975			0
S3	2000	2000	2000	2	0	2	Export	579	Norway	NOR	705	Slovenia	SVN								62	RUBBER MANUFACTURES, NES	1	No Quantity							86088			0
S3	2000	2000	2000	2	0	2	Export	579	Norway	NOR	710	South Africa	ZAF								62	RUBBER MANUFACTURES, NES	1	No Quantity							41965			0
S3	2000	2000	2000	2	0	2	Export	579	Norway	NOR	724	Spain	ESP								62	RUBBER MANUFACTURES, NES	1	No Quantity							485790			0
S3	2000	2000	2000	2	0	2	Export	579	Norway	NOR	752	Sweden	SWE								62	RUBBER MANUFACTURES, NES	1	No Quantity							8584107			0
S3	2000	2000	2000	2	0	2	Export	579	Norway	NOR	757	Switzerland	CHE								62	RUBBER MANUFACTURES, NES	1	No Quantity							226516			0
S3	2000	2000	2000	2	0	2	Export	579	Norway	NOR	764	Thailand	THA								62	RUBBER MANUFACTURES, NES	1	No Quantity							8939			0
S3	2000	2000	2000	2	0	2	Export	579	Norway	NOR	768	Togo	TGO								62	RUBBER MANUFACTURES, NES	1	No Quantity							2247			0
S3	2000	2000	2000	2	0	2	Export	579	Norway	NOR	776	Tonga	TON								62	RUBBER MANUFACTURES, NES	1	No Quantity							229			0
S3	2000	2000	2000	2	0	2	Export	579	Norway	NOR	780	Trinidad and Tobago	TTO								62	RUBBER MANUFACTURES, NES	1	No Quantity							136			0
S3	2000	2000	2000	2	0	2	Export	579	Norway	NOR	784	United Arab Emirates	ARE								62	RUBBER MANUFACTURES, NES	1	No Quantity							90619			0
S3	2000	2000	2000	2	0	2	Export	579	Norway	NOR	792	Turkey	TUR								62	RUBBER MANUFACTURES, NES	1	No Quantity							75629			0
S3	2000	2000	2000	2	0	2	Export	579	Norway	NOR	804	Ukraine	UKR								62	RUBBER MANUFACTURES, NES	1	No Quantity							3183			0
S3	2000	2000	2000	2	0	2	Export	579	Norway	NOR	807	North Macedonia	MKD								62	RUBBER MANUFACTURES, NES	1	No Quantity							214336			0
S3	2000	2000	2000	2	0	2	Export	579	Norway	NOR	818	Egypt	EGY								62	RUBBER MANUFACTURES, NES	1	No Quantity							56829			0
S3	2000	2000	2000	2	0	2	Export	579	Norway	NOR	826	United Kingdom	GBR								62	RUBBER MANUFACTURES, NES	1	No Quantity							3161190			0
S3	2000	2000	2000	2	0	2	Export	579	Norway	NOR	834	United Rep. of Tanzania	TZA								62	RUBBER MANUFACTURES, NES	1	No Quantity							51921			0
S3	2000	2000	2000	2	0	2	Export	579	Norway	NOR	842	USA	USA								62	RUBBER MANUFACTURES, NES	1	No Quantity							893452			0
S3	2000	2000	2000	2	0	2	Export	579	Norway	NOR	858	Uruguay	URY								62	RUBBER MANUFACTURES, NES	1	No Quantity							8237			0
S3	2000	2000	2000	2	0	2	Export	579	Norway	NOR	862	Venezuela	VEN								62	RUBBER MANUFACTURES, NES	1	No Quantity							66875			0
S3	2000	2000	2000	2	0	2	Export	579	Norway	NOR	891	Serbia and Montenegro	SCG								62	RUBBER MANUFACTURES, NES	1	No Quantity							453			0
S3	2000	2000	2000	2	0	2	Export	579	Norway	NOR	0	World	WLD								63	CORK, WOOD MANUFACTURES	1	No Quantity							224806838			0
S3	2000	2000	2000	2	0	2	Export	579	Norway	NOR	24	Angola	AGO								63	CORK, WOOD MANUFACTURES	1	No Quantity							137			0
S3	2000	2000	2000	2	0	2	Export	579	Norway	NOR	36	Australia	AUS								63	CORK, WOOD MANUFACTURES	1	No Quantity							803636			0
S3	2000	2000	2000	2	0	2	Export	579	Norway	NOR	40	Austria	AUT								63	CORK, WOOD MANUFACTURES	1	No Quantity							5182140			0
S3	2000	2000	2000	2	0	2	Export	579	Norway	NOR	44	Bahamas	BHS								63	CORK, WOOD MANUFACTURES	1	No Quantity							227454			0
S3	2000	2000	2000	2	0	2	Export	579	Norway	NOR	48	Bahrain	BHR								63	CORK, WOOD MANUFACTURES	1	No Quantity							88826			0
S3	2000	2000	2000	2	0	2	Export	579	Norway	NOR	56	Belgium	BEL								63	CORK, WOOD MANUFACTURES	1	No Quantity							1574708			0
S3	2000	2000	2000	2	0	2	Export	579	Norway	NOR	70	Bosnia Herzegovina	BIH								63	CORK, WOOD MANUFACTURES	1	No Quantity							63598			0
S3	2000	2000	2000	2	0	2	Export	579	Norway	NOR	76	Brazil	BRA								63	CORK, WOOD MANUFACTURES	1	No Quantity							2921			0
S3	2000	2000	2000	2	0	2	Export	579	Norway	NOR	100	Bulgaria	BGR								63	CORK, WOOD MANUFACTURES	1	No Quantity							219			0
S3	2000	2000	2000	2	0	2	Export	579	Norway	NOR	124	Canada	CAN								63	CORK, WOOD MANUFACTURES	1	No Quantity							149586			0
S3	2000	2000	2000	2	0	2	Export	579	Norway	NOR	152	Chile	CHL								63	CORK, WOOD MANUFACTURES	1	No Quantity							70637			0
S3	2000	2000	2000	2	0	2	Export	579	Norway	NOR	156	China	CHN								63	CORK, WOOD MANUFACTURES	1	No Quantity							365395			0
S3	2000	2000	2000	2	0	2	Export	579	Norway	NOR	191	Croatia	HRV								63	CORK, WOOD MANUFACTURES	1	No Quantity							18161			0
S3	2000	2000	2000	2	0	2	Export	579	Norway	NOR	196	Cyprus	CYP								63	CORK, WOOD MANUFACTURES	1	No Quantity							21809			0
S3	2000	2000	2000	2	0	2	Export	579	Norway	NOR	203	Czechia	CZE								63	CORK, WOOD MANUFACTURES	1	No Quantity							610926			0
S3	2000	2000	2000	2	0	2	Export	579	Norway	NOR	208	Denmark	DNK								63	CORK, WOOD MANUFACTURES	1	No Quantity							21482971			0
S3	2000	2000	2000	2	0	2	Export	579	Norway	NOR	218	Ecuador	ECU								63	CORK, WOOD MANUFACTURES	1	No Quantity							18896			0
S3	2000	2000	2000	2	0	2	Export	579	Norway	NOR	233	Estonia	EST								63	CORK, WOOD MANUFACTURES	1	No Quantity							244617			0
S3	2000	2000	2000	2	0	2	Export	579	Norway	NOR	234	Faeroe Isds	FRO								63	CORK, WOOD MANUFACTURES	1	No Quantity							678486			0
S3	2000	2000	2000	2	0	2	Export	579	Norway	NOR	246	Finland	FIN								63	CORK, WOOD MANUFACTURES	1	No Quantity							2677626			0
S3	2000	2000	2000	2	0	2	Export	579	Norway	NOR	251	France	FRA								63	CORK, WOOD MANUFACTURES	1	No Quantity							1051266			0
S3	2000	2000	2000	2	0	2	Export	579	Norway	NOR	266	Gabon	GAB								63	CORK, WOOD MANUFACTURES	1	No Quantity							4251			0
S3	2000	2000	2000	2	0	2	Export	579	Norway	NOR	270	Gambia	GMB								63	CORK, WOOD MANUFACTURES	1	No Quantity							51556			0
S3	2000	2000	2000	2	0	2	Export	579	Norway	NOR	276	Germany	DEU								63	CORK, WOOD MANUFACTURES	1	No Quantity							33311708			0
S3	2000	2000	2000	2	0	2	Export	579	Norway	NOR	288	Ghana	GHA								63	CORK, WOOD MANUFACTURES	1	No Quantity							11337			0
S3	2000	2000	2000	2	0	2	Export	579	Norway	NOR	300	Greece	GRC								63	CORK, WOOD MANUFACTURES	1	No Quantity							10935			0
S3	2000	2000	2000	2	0	2	Export	579	Norway	NOR	304	Greenland	GRL								63	CORK, WOOD MANUFACTURES	1	No Quantity							2948			0
S3	2000	2000	2000	2	0	2	Export	579	Norway	NOR	340	Honduras	HND								63	CORK, WOOD MANUFACTURES	1	No Quantity							376681			0
S3	2000	2000	2000	2	0	2	Export	579	Norway	NOR	344	China, Hong Kong SAR	HKG								63	CORK, WOOD MANUFACTURES	1	No Quantity							350119			0
S3	2000	2000	2000	2	0	2	Export	579	Norway	NOR	348	Hungary	HUN								63	CORK, WOOD MANUFACTURES	1	No Quantity							51587			0
S3	2000	2000	2000	2	0	2	Export	579	Norway	NOR	352	Iceland	ISL								63	CORK, WOOD MANUFACTURES	1	No Quantity							3202072			0
S3	2000	2000	2000	2	0	2	Export	579	Norway	NOR	360	Indonesia	IDN								63	CORK, WOOD MANUFACTURES	1	No Quantity							26301			0
S3	2000	2000	2000	2	0	2	Export	579	Norway	NOR	364	Iran	IRN								63	CORK, WOOD MANUFACTURES	1	No Quantity							316			0
S3	2000	2000	2000	2	0	2	Export	579	Norway	NOR	372	Ireland	IRL								63	CORK, WOOD MANUFACTURES	1	No Quantity							869168			0
S3	2000	2000	2000	2	0	2	Export	579	Norway	NOR	376	Israel	ISR								63	CORK, WOOD MANUFACTURES	1	No Quantity							372737			0
S3	2000	2000	2000	2	0	2	Export	579	Norway	NOR	381	Italy	ITA								63	CORK, WOOD MANUFACTURES	1	No Quantity							4247987			0
S3	2000	2000	2000	2	0	2	Export	579	Norway	NOR	392	Japan	JPN								63	CORK, WOOD MANUFACTURES	1	No Quantity							4794933			0
S3	2000	2000	2000	2	0	2	Export	579	Norway	NOR	404	Kenya	KEN								63	CORK, WOOD MANUFACTURES	1	No Quantity							1020			0
S3	2000	2000	2000	2	0	2	Export	579	Norway	NOR	410	Rep. of Korea	KOR								63	CORK, WOOD MANUFACTURES	1	No Quantity							72825			0
S3	2000	2000	2000	2	0	2	Export	579	Norway	NOR	414	Kuwait	KWT								63	CORK, WOOD MANUFACTURES	1	No Quantity							22502			0
S3	2000	2000	2000	2	0	2	Export	579	Norway	NOR	422	Lebanon	LBN								63	CORK, WOOD MANUFACTURES	1	No Quantity							31733			0
S3	2000	2000	2000	2	0	2	Export	579	Norway	NOR	428	Latvia	LVA								63	CORK, WOOD MANUFACTURES	1	No Quantity							25297			0
S3	2000	2000	2000	2	0	2	Export	579	Norway	NOR	440	Lithuania	LTU								63	CORK, WOOD MANUFACTURES	1	No Quantity							59561			0
S3	2000	2000	2000	2	0	2	Export	579	Norway	NOR	442	Luxembourg	LUX								63	CORK, WOOD MANUFACTURES	1	No Quantity							503			0
S3	2000	2000	2000	2	0	2	Export	579	Norway	NOR	446	China, Macao SAR	MAC								63	CORK, WOOD MANUFACTURES	1	No Quantity							35200			0
[truncated: 2,749 more rows]
