# Supplementary material for: Core-periphery structure in sectoral international trade networks: A new approach to an old theory
Source: PLoS One. 2020 Apr 2;15(4):e0229547. doi: 10.1371/journal.pone.0229547 (PMC7117750; doi:10.1371/journal.pone.0229547)
Supplement: S7 File — (ZIP) [file pone.0229547.s007.zip › S7_File/RawData 2000/comtrade (54).csv]

Classification	Year	Period	Period Desc.	Aggregate Level	Is Leaf Code	Trade Flow Code	Trade Flow	Reporter Code	Reporter	Reporter ISO	Partner Code	Partner	Partner ISO	2nd Partner Code	2nd Partner	2nd Partner ISO	Customs Proc. Code	Customs	Mode of Transport Code	Mode of Transport	Commodity Code	Commodity	Qty Unit Code	Qty Unit	Qty	Alt Qty Unit Code	Alt Qty Unit	Alt Qty	Netweight (kg)	Gross weight (kg)	Trade Value (US$)	CIF Trade Value (US$)	FOB Trade Value (US$)	Flag
S3	2000	2000	2000	2	0	2	Export	586	Pakistan	PAK	0	World	WLD								00	LIVE ANIMALS	1	No Quantity							4479445			0
S3	2000	2000	2000	2	0	2	Export	586	Pakistan	PAK	4	Afghanistan	AFG								00	LIVE ANIMALS	1	No Quantity							412094			0
S3	2000	2000	2000	2	0	2	Export	586	Pakistan	PAK	48	Bahrain	BHR								00	LIVE ANIMALS	1	No Quantity							76799			0
S3	2000	2000	2000	2	0	2	Export	586	Pakistan	PAK	50	Bangladesh	BGD								00	LIVE ANIMALS	1	No Quantity							937			0
S3	2000	2000	2000	2	0	2	Export	586	Pakistan	PAK	56	Belgium	BEL								00	LIVE ANIMALS	1	No Quantity							21444			0
S3	2000	2000	2000	2	0	2	Export	586	Pakistan	PAK	96	Brunei Darussalam	BRN								00	LIVE ANIMALS	1	No Quantity							4403			0
S3	2000	2000	2000	2	0	2	Export	586	Pakistan	PAK	124	Canada	CAN								00	LIVE ANIMALS	1	No Quantity							1768			0
S3	2000	2000	2000	2	0	2	Export	586	Pakistan	PAK	203	Czechia	CZE								00	LIVE ANIMALS	1	No Quantity							3753			0
S3	2000	2000	2000	2	0	2	Export	586	Pakistan	PAK	208	Denmark	DNK								00	LIVE ANIMALS	1	No Quantity							1364			0
S3	2000	2000	2000	2	0	2	Export	586	Pakistan	PAK	233	Estonia	EST								00	LIVE ANIMALS	1	No Quantity							2386			0
S3	2000	2000	2000	2	0	2	Export	586	Pakistan	PAK	246	Finland	FIN								00	LIVE ANIMALS	1	No Quantity							1332			0
S3	2000	2000	2000	2	0	2	Export	586	Pakistan	PAK	251	France	FRA								00	LIVE ANIMALS	1	No Quantity							60199			0
S3	2000	2000	2000	2	0	2	Export	586	Pakistan	PAK	276	Germany	DEU								00	LIVE ANIMALS	1	No Quantity							13350			0
S3	2000	2000	2000	2	0	2	Export	586	Pakistan	PAK	300	Greece	GRC								00	LIVE ANIMALS	1	No Quantity							64212			0
S3	2000	2000	2000	2	0	2	Export	586	Pakistan	PAK	360	Indonesia	IDN								00	LIVE ANIMALS	1	No Quantity							2176			0
S3	2000	2000	2000	2	0	2	Export	586	Pakistan	PAK	368	Iraq	IRQ								00	LIVE ANIMALS	1	No Quantity							7284			0
S3	2000	2000	2000	2	0	2	Export	586	Pakistan	PAK	381	Italy	ITA								00	LIVE ANIMALS	1	No Quantity							49781			0
S3	2000	2000	2000	2	0	2	Export	586	Pakistan	PAK	392	Japan	JPN								00	LIVE ANIMALS	1	No Quantity							50071			0
S3	2000	2000	2000	2	0	2	Export	586	Pakistan	PAK	400	Jordan	JOR								00	LIVE ANIMALS	1	No Quantity							18610			0
S3	2000	2000	2000	2	0	2	Export	586	Pakistan	PAK	404	Kenya	KEN								00	LIVE ANIMALS	1	No Quantity							820			0
S3	2000	2000	2000	2	0	2	Export	586	Pakistan	PAK	422	Lebanon	LBN								00	LIVE ANIMALS	1	No Quantity							11192			0
S3	2000	2000	2000	2	0	2	Export	586	Pakistan	PAK	458	Malaysia	MYS								00	LIVE ANIMALS	1	No Quantity							43844			0
S3	2000	2000	2000	2	0	2	Export	586	Pakistan	PAK	512	Oman	OMN								00	LIVE ANIMALS	1	No Quantity							5038			0
S3	2000	2000	2000	2	0	2	Export	586	Pakistan	PAK	528	Netherlands	NLD								00	LIVE ANIMALS	1	No Quantity							19282			0
S3	2000	2000	2000	2	0	2	Export	586	Pakistan	PAK	608	Philippines	PHL								00	LIVE ANIMALS	1	No Quantity							8656			0
S3	2000	2000	2000	2	0	2	Export	586	Pakistan	PAK	634	Qatar	QAT								00	LIVE ANIMALS	1	No Quantity							186219			0
S3	2000	2000	2000	2	0	2	Export	586	Pakistan	PAK	682	Saudi Arabia	SAU								00	LIVE ANIMALS	1	No Quantity							492575			0
S3	2000	2000	2000	2	0	2	Export	586	Pakistan	PAK	702	Singapore	SGP								00	LIVE ANIMALS	1	No Quantity							10902			0
S3	2000	2000	2000	2	0	2	Export	586	Pakistan	PAK	724	Spain	ESP								00	LIVE ANIMALS	1	No Quantity							102335			0
S3	2000	2000	2000	2	0	2	Export	586	Pakistan	PAK	760	Syria	SYR								00	LIVE ANIMALS	1	No Quantity							759			0
S3	2000	2000	2000	2	0	2	Export	586	Pakistan	PAK	784	United Arab Emirates	ARE								00	LIVE ANIMALS	1	No Quantity							2771029			0
S3	2000	2000	2000	2	0	2	Export	586	Pakistan	PAK	804	Ukraine	UKR								00	LIVE ANIMALS	1	No Quantity							816			0
S3	2000	2000	2000	2	0	2	Export	586	Pakistan	PAK	818	Egypt	EGY								00	LIVE ANIMALS	1	No Quantity							3376			0
S3	2000	2000	2000	2	0	2	Export	586	Pakistan	PAK	826	United Kingdom	GBR								00	LIVE ANIMALS	1	No Quantity							10928			0
S3	2000	2000	2000	2	0	2	Export	586	Pakistan	PAK	842	USA	USA								00	LIVE ANIMALS	1	No Quantity							12784			0
S3	2000	2000	2000	2	0	2	Export	586	Pakistan	PAK	860	Uzbekistan	UZB								00	LIVE ANIMALS	1	No Quantity							1804			0
S3	2000	2000	2000	2	0	2	Export	586	Pakistan	PAK	887	Yemen	YEM								00	LIVE ANIMALS	1	No Quantity							4779			0
S3	2000	2000	2000	2	0	2	Export	586	Pakistan	PAK	899	Areas, nes									00	LIVE ANIMALS	1	No Quantity							344			0
S3	2000	2000	2000	2	0	2	Export	591	Panama	PAN	0	World	WLD								00	LIVE ANIMALS	1	No Quantity							16663505			0
S3	2000	2000	2000	2	0	2	Export	591	Panama	PAN	188	Costa Rica	CRI								00	LIVE ANIMALS	1	No Quantity							26500			0
S3	2000	2000	2000	2	0	2	Export	591	Panama	PAN	222	El Salvador	SLV								00	LIVE ANIMALS	1	No Quantity							1000			0
S3	2000	2000	2000	2	0	2	Export	591	Panama	PAN	320	Guatemala	GTM								00	LIVE ANIMALS	1	No Quantity							4000			0
S3	2000	2000	2000	2	0	2	Export	591	Panama	PAN	340	Honduras	HND								00	LIVE ANIMALS	1	No Quantity							132014			0
S3	2000	2000	2000	2	0	2	Export	591	Panama	PAN	484	Mexico	MEX								00	LIVE ANIMALS	1	No Quantity							8516951			0
S3	2000	2000	2000	2	0	2	Export	591	Panama	PAN	558	Nicaragua	NIC								00	LIVE ANIMALS	1	No Quantity							7956040			0
S3	2000	2000	2000	2	0	2	Export	591	Panama	PAN	842	USA	USA								00	LIVE ANIMALS	1	No Quantity							27000			0
S3	2000	2000	2000	2	0	2	Export	586	Pakistan	PAK	0	World	WLD								01	MEAT, MEAT PREPARATIONS	1	No Quantity							6965919			0
S3	2000	2000	2000	2	0	2	Export	586	Pakistan	PAK	48	Bahrain	BHR								01	MEAT, MEAT PREPARATIONS	1	No Quantity							338935			0
S3	2000	2000	2000	2	0	2	Export	586	Pakistan	PAK	156	China	CHN								01	MEAT, MEAT PREPARATIONS	1	No Quantity							11810			0
S3	2000	2000	2000	2	0	2	Export	586	Pakistan	PAK	276	Germany	DEU								01	MEAT, MEAT PREPARATIONS	1	No Quantity							5076			0
S3	2000	2000	2000	2	0	2	Export	586	Pakistan	PAK	344	China, Hong Kong SAR	HKG								01	MEAT, MEAT PREPARATIONS	1	No Quantity							50240			0
S3	2000	2000	2000	2	0	2	Export	586	Pakistan	PAK	414	Kuwait	KWT								01	MEAT, MEAT PREPARATIONS	1	No Quantity							156600			0
S3	2000	2000	2000	2	0	2	Export	586	Pakistan	PAK	458	Malaysia	MYS								01	MEAT, MEAT PREPARATIONS	1	No Quantity							2106			0
S3	2000	2000	2000	2	0	2	Export	586	Pakistan	PAK	512	Oman	OMN								01	MEAT, MEAT PREPARATIONS	1	No Quantity							624413			0
S3	2000	2000	2000	2	0	2	Export	586	Pakistan	PAK	579	Norway	NOR								01	MEAT, MEAT PREPARATIONS	1	No Quantity							2575			0
S3	2000	2000	2000	2	0	2	Export	586	Pakistan	PAK	634	Qatar	QAT								01	MEAT, MEAT PREPARATIONS	1	No Quantity							25528			0
S3	2000	2000	2000	2	0	2	Export	586	Pakistan	PAK	643	Russian Federation	RUS								01	MEAT, MEAT PREPARATIONS	1	No Quantity							4273			0
S3	2000	2000	2000	2	0	2	Export	586	Pakistan	PAK	682	Saudi Arabia	SAU								01	MEAT, MEAT PREPARATIONS	1	No Quantity							3849104			0
S3	2000	2000	2000	2	0	2	Export	586	Pakistan	PAK	784	United Arab Emirates	ARE								01	MEAT, MEAT PREPARATIONS	1	No Quantity							1872349			0
S3	2000	2000	2000	2	0	2	Export	586	Pakistan	PAK	842	USA	USA								01	MEAT, MEAT PREPARATIONS	1	No Quantity							22910			0
S3	2000	2000	2000	2	0	2	Export	591	Panama	PAN	0	World	WLD								01	MEAT, MEAT PREPARATIONS	1	No Quantity							12970172			0
S3	2000	2000	2000	2	0	2	Export	591	Panama	PAN	124	Canada	CAN								01	MEAT, MEAT PREPARATIONS	1	No Quantity							20242			0
S3	2000	2000	2000	2	0	2	Export	591	Panama	PAN	156	China	CHN								01	MEAT, MEAT PREPARATIONS	1	No Quantity							72643			0
S3	2000	2000	2000	2	0	2	Export	591	Panama	PAN	170	Colombia	COL								01	MEAT, MEAT PREPARATIONS	1	No Quantity							55020			0
S3	2000	2000	2000	2	0	2	Export	591	Panama	PAN	192	Cuba	CUB								01	MEAT, MEAT PREPARATIONS	1	No Quantity							280736			0
S3	2000	2000	2000	2	0	2	Export	591	Panama	PAN	214	Dominican Rep.	DOM								01	MEAT, MEAT PREPARATIONS	1	No Quantity							2797091			0
S3	2000	2000	2000	2	0	2	Export	591	Panama	PAN	218	Ecuador	ECU								01	MEAT, MEAT PREPARATIONS	1	No Quantity							78702			0
S3	2000	2000	2000	2	0	2	Export	591	Panama	PAN	222	El Salvador	SLV								01	MEAT, MEAT PREPARATIONS	1	No Quantity							163118			0
S3	2000	2000	2000	2	0	2	Export	591	Panama	PAN	320	Guatemala	GTM								01	MEAT, MEAT PREPARATIONS	1	No Quantity							2604016			0
S3	2000	2000	2000	2	0	2	Export	591	Panama	PAN	340	Honduras	HND								01	MEAT, MEAT PREPARATIONS	1	No Quantity							6479			0
S3	2000	2000	2000	2	0	2	Export	591	Panama	PAN	344	China, Hong Kong SAR	HKG								01	MEAT, MEAT PREPARATIONS	1	No Quantity							180909			0
S3	2000	2000	2000	2	0	2	Export	591	Panama	PAN	388	Jamaica	JAM								01	MEAT, MEAT PREPARATIONS	1	No Quantity							138337			0
S3	2000	2000	2000	2	0	2	Export	591	Panama	PAN	392	Japan	JPN								01	MEAT, MEAT PREPARATIONS	1	No Quantity							644871			0
S3	2000	2000	2000	2	0	2	Export	591	Panama	PAN	484	Mexico	MEX								01	MEAT, MEAT PREPARATIONS	1	No Quantity							4672139			0
S3	2000	2000	2000	2	0	2	Export	591	Panama	PAN	490	Other Asia, nes									01	MEAT, MEAT PREPARATIONS	1	No Quantity							930149			0
S3	2000	2000	2000	2	0	2	Export	591	Panama	PAN	530	Neth. Antilles	ANT								01	MEAT, MEAT PREPARATIONS	1	No Quantity							99681			0
S3	2000	2000	2000	2	0	2	Export	591	Panama	PAN	558	Nicaragua	NIC								01	MEAT, MEAT PREPARATIONS	1	No Quantity							54137			0
S3	2000	2000	2000	2	0	2	Export	591	Panama	PAN	842	USA	USA								01	MEAT, MEAT PREPARATIONS	1	No Quantity							6946			0
S3	2000	2000	2000	2	0	2	Export	591	Panama	PAN	862	Venezuela	VEN								01	MEAT, MEAT PREPARATIONS	1	No Quantity							164956			0
S3	2000	2000	2000	2	0	2	Export	586	Pakistan	PAK	0	World	WLD								02	DAIRY PRODUCTS,BIRD EGGS	1	No Quantity							1786750			0
S3	2000	2000	2000	2	0	2	Export	586	Pakistan	PAK	4	Afghanistan	AFG								02	DAIRY PRODUCTS,BIRD EGGS	1	No Quantity							1095273			0
S3	2000	2000	2000	2	0	2	Export	586	Pakistan	PAK	50	Bangladesh	BGD								02	DAIRY PRODUCTS,BIRD EGGS	1	No Quantity							210738			0
S3	2000	2000	2000	2	0	2	Export	586	Pakistan	PAK	398	Kazakhstan	KAZ								02	DAIRY PRODUCTS,BIRD EGGS	1	No Quantity							33489			0
S3	2000	2000	2000	2	0	2	Export	586	Pakistan	PAK	462	Maldives	MDV								02	DAIRY PRODUCTS,BIRD EGGS	1	No Quantity							43503			0
S3	2000	2000	2000	2	0	2	Export	586	Pakistan	PAK	512	Oman	OMN								02	DAIRY PRODUCTS,BIRD EGGS	1	No Quantity							104736			0
S3	2000	2000	2000	2	0	2	Export	586	Pakistan	PAK	784	United Arab Emirates	ARE								02	DAIRY PRODUCTS,BIRD EGGS	1	No Quantity							76106			0
S3	2000	2000	2000	2	0	2	Export	586	Pakistan	PAK	860	Uzbekistan	UZB								02	DAIRY PRODUCTS,BIRD EGGS	1	No Quantity							96373			0
S3	2000	2000	2000	2	0	2	Export	586	Pakistan	PAK	887	Yemen	YEM								02	DAIRY PRODUCTS,BIRD EGGS	1	No Quantity							126532			0
S3	2000	2000	2000	2	0	2	Export	591	Panama	PAN	0	World	WLD								02	DAIRY PRODUCTS,BIRD EGGS	1	No Quantity							13010272			0
S3	2000	2000	2000	2	0	2	Export	591	Panama	PAN	68	Bolivia (Plurinational State of)	BOL								02	DAIRY PRODUCTS,BIRD EGGS	1	No Quantity							454063			0
S3	2000	2000	2000	2	0	2	Export	591	Panama	PAN	170	Colombia	COL								02	DAIRY PRODUCTS,BIRD EGGS	1	No Quantity							232616			0
S3	2000	2000	2000	2	0	2	Export	591	Panama	PAN	188	Costa Rica	CRI								02	DAIRY PRODUCTS,BIRD EGGS	1	No Quantity							8029154			0
S3	2000	2000	2000	2	0	2	Export	591	Panama	PAN	192	Cuba	CUB								02	DAIRY PRODUCTS,BIRD EGGS	1	No Quantity							285723			0
S3	2000	2000	2000	2	0	2	Export	591	Panama	PAN	218	Ecuador	ECU								02	DAIRY PRODUCTS,BIRD EGGS	1	No Quantity							9900			0
S3	2000	2000	2000	2	0	2	Export	591	Panama	PAN	222	El Salvador	SLV								02	DAIRY PRODUCTS,BIRD EGGS	1	No Quantity							440262			0
S3	2000	2000	2000	2	0	2	Export	591	Panama	PAN	320	Guatemala	GTM								02	DAIRY PRODUCTS,BIRD EGGS	1	No Quantity							1672802			0
S3	2000	2000	2000	2	0	2	Export	591	Panama	PAN	340	Honduras	HND								02	DAIRY PRODUCTS,BIRD EGGS	1	No Quantity							653011			0
S3	2000	2000	2000	2	0	2	Export	591	Panama	PAN	558	Nicaragua	NIC								02	DAIRY PRODUCTS,BIRD EGGS	1	No Quantity							528772			0
S3	2000	2000	2000	2	0	2	Export	591	Panama	PAN	842	USA	USA								02	DAIRY PRODUCTS,BIRD EGGS	1	No Quantity							703969			0
S3	2000	2000	2000	2	0	2	Export	586	Pakistan	PAK	0	World	WLD								03	FISH,CRUSTACEANS,MOLLUSC	1	No Quantity							149618128			0
S3	2000	2000	2000	2	0	2	Export	586	Pakistan	PAK	36	Australia	AUS								03	FISH,CRUSTACEANS,MOLLUSC	1	No Quantity							94007			0
S3	2000	2000	2000	2	0	2	Export	586	Pakistan	PAK	48	Bahrain	BHR								03	FISH,CRUSTACEANS,MOLLUSC	1	No Quantity							221038			0
S3	2000	2000	2000	2	0	2	Export	586	Pakistan	PAK	50	Bangladesh	BGD								03	FISH,CRUSTACEANS,MOLLUSC	1	No Quantity							3906			0
S3	2000	2000	2000	2	0	2	Export	586	Pakistan	PAK	56	Belgium	BEL								03	FISH,CRUSTACEANS,MOLLUSC	1	No Quantity							10530986			0
S3	2000	2000	2000	2	0	2	Export	586	Pakistan	PAK	104	Myanmar	MMR								03	FISH,CRUSTACEANS,MOLLUSC	1	No Quantity							8530			0
S3	2000	2000	2000	2	0	2	Export	586	Pakistan	PAK	124	Canada	CAN								03	FISH,CRUSTACEANS,MOLLUSC	1	No Quantity							170144			0
S3	2000	2000	2000	2	0	2	Export	586	Pakistan	PAK	144	Sri Lanka	LKA								03	FISH,CRUSTACEANS,MOLLUSC	1	No Quantity							10461686			0
S3	2000	2000	2000	2	0	2	Export	586	Pakistan	PAK	156	China	CHN								03	FISH,CRUSTACEANS,MOLLUSC	1	No Quantity							15308911			0
S3	2000	2000	2000	2	0	2	Export	586	Pakistan	PAK	196	Cyprus	CYP								03	FISH,CRUSTACEANS,MOLLUSC	1	No Quantity							126288			0
S3	2000	2000	2000	2	0	2	Export	586	Pakistan	PAK	203	Czechia	CZE								03	FISH,CRUSTACEANS,MOLLUSC	1	No Quantity							3062			0
S3	2000	2000	2000	2	0	2	Export	586	Pakistan	PAK	204	Benin	BEN								03	FISH,CRUSTACEANS,MOLLUSC	1	No Quantity							85765			0
S3	2000	2000	2000	2	0	2	Export	586	Pakistan	PAK	208	Denmark	DNK								03	FISH,CRUSTACEANS,MOLLUSC	1	No Quantity							15619			0
S3	2000	2000	2000	2	0	2	Export	586	Pakistan	PAK	218	Ecuador	ECU								03	FISH,CRUSTACEANS,MOLLUSC	1	No Quantity							7418			0
S3	2000	2000	2000	2	0	2	Export	586	Pakistan	PAK	251	France	FRA								03	FISH,CRUSTACEANS,MOLLUSC	1	No Quantity							2468675			0
S3	2000	2000	2000	2	0	2	Export	586	Pakistan	PAK	276	Germany	DEU								03	FISH,CRUSTACEANS,MOLLUSC	1	No Quantity							1624111			0
S3	2000	2000	2000	2	0	2	Export	586	Pakistan	PAK	300	Greece	GRC								03	FISH,CRUSTACEANS,MOLLUSC	1	No Quantity							216968			0
S3	2000	2000	2000	2	0	2	Export	586	Pakistan	PAK	344	China, Hong Kong SAR	HKG								03	FISH,CRUSTACEANS,MOLLUSC	1	No Quantity							6300118			0
S3	2000	2000	2000	2	0	2	Export	586	Pakistan	PAK	372	Ireland	IRL								03	FISH,CRUSTACEANS,MOLLUSC	1	No Quantity							55582			0
S3	2000	2000	2000	2	0	2	Export	586	Pakistan	PAK	381	Italy	ITA								03	FISH,CRUSTACEANS,MOLLUSC	1	No Quantity							675063			0
S3	2000	2000	2000	2	0	2	Export	586	Pakistan	PAK	392	Japan	JPN								03	FISH,CRUSTACEANS,MOLLUSC	1	No Quantity							19433408			0
S3	2000	2000	2000	2	0	2	Export	586	Pakistan	PAK	400	Jordan	JOR								03	FISH,CRUSTACEANS,MOLLUSC	1	No Quantity							48472			0
S3	2000	2000	2000	2	0	2	Export	586	Pakistan	PAK	410	Rep. of Korea	KOR								03	FISH,CRUSTACEANS,MOLLUSC	1	No Quantity							5525129			0
S3	2000	2000	2000	2	0	2	Export	586	Pakistan	PAK	414	Kuwait	KWT								03	FISH,CRUSTACEANS,MOLLUSC	1	No Quantity							2589544			0
S3	2000	2000	2000	2	0	2	Export	586	Pakistan	PAK	422	Lebanon	LBN								03	FISH,CRUSTACEANS,MOLLUSC	1	No Quantity							92529			0
S3	2000	2000	2000	2	0	2	Export	586	Pakistan	PAK	458	Malaysia	MYS								03	FISH,CRUSTACEANS,MOLLUSC	1	No Quantity							3885303			0
S3	2000	2000	2000	2	0	2	Export	586	Pakistan	PAK	462	Maldives	MDV								03	FISH,CRUSTACEANS,MOLLUSC	1	No Quantity							1334			0
S3	2000	2000	2000	2	0	2	Export	586	Pakistan	PAK	478	Mauritania	MRT								03	FISH,CRUSTACEANS,MOLLUSC	1	No Quantity							20735			0
S3	2000	2000	2000	2	0	2	Export	586	Pakistan	PAK	480	Mauritius	MUS								03	FISH,CRUSTACEANS,MOLLUSC	1	No Quantity							150765			0
S3	2000	2000	2000	2	0	2	Export	586	Pakistan	PAK	490	Other Asia, nes									03	FISH,CRUSTACEANS,MOLLUSC	1	No Quantity							1008804			0
S3	2000	2000	2000	2	0	2	Export	586	Pakistan	PAK	512	Oman	OMN								03	FISH,CRUSTACEANS,MOLLUSC	1	No Quantity							6530			0
S3	2000	2000	2000	2	0	2	Export	586	Pakistan	PAK	528	Netherlands	NLD								03	FISH,CRUSTACEANS,MOLLUSC	1	No Quantity							16348488			0
S3	2000	2000	2000	2	0	2	Export	586	Pakistan	PAK	577	Other Africa, nes									03	FISH,CRUSTACEANS,MOLLUSC	1	No Quantity							85318			0
S3	2000	2000	2000	2	0	2	Export	586	Pakistan	PAK	579	Norway	NOR								03	FISH,CRUSTACEANS,MOLLUSC	1	No Quantity							4590			0
S3	2000	2000	2000	2	0	2	Export	586	Pakistan	PAK	608	Philippines	PHL								03	FISH,CRUSTACEANS,MOLLUSC	1	No Quantity							2410			0
S3	2000	2000	2000	2	0	2	Export	586	Pakistan	PAK	634	Qatar	QAT								03	FISH,CRUSTACEANS,MOLLUSC	1	No Quantity							187200			0
S3	2000	2000	2000	2	0	2	Export	586	Pakistan	PAK	643	Russian Federation	RUS								03	FISH,CRUSTACEANS,MOLLUSC	1	No Quantity							28428			0
S3	2000	2000	2000	2	0	2	Export	586	Pakistan	PAK	682	Saudi Arabia	SAU								03	FISH,CRUSTACEANS,MOLLUSC	1	No Quantity							4010841			0
S3	2000	2000	2000	2	0	2	Export	586	Pakistan	PAK	699	India	IND								03	FISH,CRUSTACEANS,MOLLUSC	1	No Quantity							43850			0
S3	2000	2000	2000	2	0	2	Export	586	Pakistan	PAK	702	Singapore	SGP								03	FISH,CRUSTACEANS,MOLLUSC	1	No Quantity							2429925			0
S3	2000	2000	2000	2	0	2	Export	586	Pakistan	PAK	704	Viet Nam	VNM								03	FISH,CRUSTACEANS,MOLLUSC	1	No Quantity							165926			0
S3	2000	2000	2000	2	0	2	Export	586	Pakistan	PAK	710	South Africa	ZAF								03	FISH,CRUSTACEANS,MOLLUSC	1	No Quantity							504114			0
S3	2000	2000	2000	2	0	2	Export	586	Pakistan	PAK	716	Zimbabwe	ZWE								03	FISH,CRUSTACEANS,MOLLUSC	1	No Quantity							1275			0
S3	2000	2000	2000	2	0	2	Export	586	Pakistan	PAK	724	Spain	ESP								03	FISH,CRUSTACEANS,MOLLUSC	1	No Quantity							2997262			0
S3	2000	2000	2000	2	0	2	Export	586	Pakistan	PAK	740	Suriname	SUR								03	FISH,CRUSTACEANS,MOLLUSC	1	No Quantity							47345			0
S3	2000	2000	2000	2	0	2	Export	586	Pakistan	PAK	757	Switzerland	CHE								03	FISH,CRUSTACEANS,MOLLUSC	1	No Quantity							15126			0
S3	2000	2000	2000	2	0	2	Export	586	Pakistan	PAK	760	Syria	SYR								03	FISH,CRUSTACEANS,MOLLUSC	1	No Quantity							12885			0
S3	2000	2000	2000	2	0	2	Export	586	Pakistan	PAK	764	Thailand	THA								03	FISH,CRUSTACEANS,MOLLUSC	1	No Quantity							2158702			0
S3	2000	2000	2000	2	0	2	Export	586	Pakistan	PAK	784	United Arab Emirates	ARE								03	FISH,CRUSTACEANS,MOLLUSC	1	No Quantity							7488392			0
S3	2000	2000	2000	2	0	2	Export	586	Pakistan	PAK	788	Tunisia	TUN								03	FISH,CRUSTACEANS,MOLLUSC	1	No Quantity							128126			0
S3	2000	2000	2000	2	0	2	Export	586	Pakistan	PAK	792	Turkey	TUR								03	FISH,CRUSTACEANS,MOLLUSC	1	No Quantity							4173			0
S3	2000	2000	2000	2	0	2	Export	586	Pakistan	PAK	826	United Kingdom	GBR								03	FISH,CRUSTACEANS,MOLLUSC	1	No Quantity							22185800			0
S3	2000	2000	2000	2	0	2	Export	586	Pakistan	PAK	842	USA	USA								03	FISH,CRUSTACEANS,MOLLUSC	1	No Quantity							9614051			0
S3	2000	2000	2000	2	0	2	Export	586	Pakistan	PAK	887	Yemen	YEM								03	FISH,CRUSTACEANS,MOLLUSC	1	No Quantity							13205			0
S3	2000	2000	2000	2	0	2	Export	586	Pakistan	PAK	899	Areas, nes									03	FISH,CRUSTACEANS,MOLLUSC	1	No Quantity							262			0
S3	2000	2000	2000	2	0	2	Export	591	Panama	PAN	0	World	WLD								03	FISH,CRUSTACEANS,MOLLUSC	1	No Quantity							247975132			0
S3	2000	2000	2000	2	0	2	Export	591	Panama	PAN	56	Belgium	BEL								03	FISH,CRUSTACEANS,MOLLUSC	1	No Quantity							85000			0
S3	2000	2000	2000	2	0	2	Export	591	Panama	PAN	68	Bolivia (Plurinational State of)	BOL								03	FISH,CRUSTACEANS,MOLLUSC	1	No Quantity							103000			0
S3	2000	2000	2000	2	0	2	Export	591	Panama	PAN	76	Brazil	BRA								03	FISH,CRUSTACEANS,MOLLUSC	1	No Quantity							50000			0
S3	2000	2000	2000	2	0	2	Export	591	Panama	PAN	124	Canada	CAN								03	FISH,CRUSTACEANS,MOLLUSC	1	No Quantity							433710			0
S3	2000	2000	2000	2	0	2	Export	591	Panama	PAN	156	China	CHN								03	FISH,CRUSTACEANS,MOLLUSC	1	No Quantity							139750			0
S3	2000	2000	2000	2	0	2	Export	591	Panama	PAN	188	Costa Rica	CRI								03	FISH,CRUSTACEANS,MOLLUSC	1	No Quantity							1656273			0
S3	2000	2000	2000	2	0	2	Export	591	Panama	PAN	212	Dominica	DMA								03	FISH,CRUSTACEANS,MOLLUSC	1	No Quantity							37947			0
S3	2000	2000	2000	2	0	2	Export	591	Panama	PAN	214	Dominican Rep.	DOM								03	FISH,CRUSTACEANS,MOLLUSC	1	No Quantity							200382			0
S3	2000	2000	2000	2	0	2	Export	591	Panama	PAN	218	Ecuador	ECU								03	FISH,CRUSTACEANS,MOLLUSC	1	No Quantity							74189			0
S3	2000	2000	2000	2	0	2	Export	591	Panama	PAN	222	El Salvador	SLV								03	FISH,CRUSTACEANS,MOLLUSC	1	No Quantity							17078			0
S3	2000	2000	2000	2	0	2	Export	591	Panama	PAN	251	France	FRA								03	FISH,CRUSTACEANS,MOLLUSC	1	No Quantity							218650			0
S3	2000	2000	2000	2	0	2	Export	591	Panama	PAN	300	Greece	GRC								03	FISH,CRUSTACEANS,MOLLUSC	1	No Quantity							179490			0
S3	2000	2000	2000	2	0	2	Export	591	Panama	PAN	320	Guatemala	GTM								03	FISH,CRUSTACEANS,MOLLUSC	1	No Quantity							3305850			0
S3	2000	2000	2000	2	0	2	Export	591	Panama	PAN	340	Honduras	HND								03	FISH,CRUSTACEANS,MOLLUSC	1	No Quantity							5941010			0
S3	2000	2000	2000	2	0	2	Export	591	Panama	PAN	344	China, Hong Kong SAR	HKG								03	FISH,CRUSTACEANS,MOLLUSC	1	No Quantity							6455220			0
S3	2000	2000	2000	2	0	2	Export	591	Panama	PAN	381	Italy	ITA								03	FISH,CRUSTACEANS,MOLLUSC	1	No Quantity							220013			0
S3	2000	2000	2000	2	0	2	Export	591	Panama	PAN	388	Jamaica	JAM								03	FISH,CRUSTACEANS,MOLLUSC	1	No Quantity							113780			0
S3	2000	2000	2000	2	0	2	Export	591	Panama	PAN	392	Japan	JPN								03	FISH,CRUSTACEANS,MOLLUSC	1	No Quantity							9971100			0
S3	2000	2000	2000	2	0	2	Export	591	Panama	PAN	484	Mexico	MEX								03	FISH,CRUSTACEANS,MOLLUSC	1	No Quantity							276336			0
S3	2000	2000	2000	2	0	2	Export	591	Panama	PAN	490	Other Asia, nes									03	FISH,CRUSTACEANS,MOLLUSC	1	No Quantity							12419600			0
S3	2000	2000	2000	2	0	2	Export	591	Panama	PAN	528	Netherlands	NLD								03	FISH,CRUSTACEANS,MOLLUSC	1	No Quantity							28000			0
S3	2000	2000	2000	2	0	2	Export	591	Panama	PAN	530	Neth. Antilles	ANT								03	FISH,CRUSTACEANS,MOLLUSC	1	No Quantity							1145989			0
S3	2000	2000	2000	2	0	2	Export	591	Panama	PAN	533	Aruba	ABW								03	FISH,CRUSTACEANS,MOLLUSC	1	No Quantity							53409			0
S3	2000	2000	2000	2	0	2	Export	591	Panama	PAN	558	Nicaragua	NIC								03	FISH,CRUSTACEANS,MOLLUSC	1	No Quantity							2954596			0
S3	2000	2000	2000	2	0	2	Export	591	Panama	PAN	724	Spain	ESP								03	FISH,CRUSTACEANS,MOLLUSC	1	No Quantity							5837760			0
S3	2000	2000	2000	2	0	2	Export	591	Panama	PAN	752	Sweden	SWE								03	FISH,CRUSTACEANS,MOLLUSC	1	No Quantity							8910			0
S3	2000	2000	2000	2	0	2	Export	591	Panama	PAN	757	Switzerland	CHE								03	FISH,CRUSTACEANS,MOLLUSC	1	No Quantity							118412			0
S3	2000	2000	2000	2	0	2	Export	591	Panama	PAN	780	Trinidad and Tobago	TTO								03	FISH,CRUSTACEANS,MOLLUSC	1	No Quantity							15600			0
S3	2000	2000	2000	2	0	2	Export	591	Panama	PAN	826	United Kingdom	GBR								03	FISH,CRUSTACEANS,MOLLUSC	1	No Quantity							372150			0
S3	2000	2000	2000	2	0	2	Export	591	Panama	PAN	842	USA	USA								03	FISH,CRUSTACEANS,MOLLUSC	1	No Quantity							193555350			0
S3	2000	2000	2000	2	0	2	Export	591	Panama	PAN	858	Uruguay	URY								03	FISH,CRUSTACEANS,MOLLUSC	1	No Quantity							142000			0
S3	2000	2000	2000	2	0	2	Export	591	Panama	PAN	862	Venezuela	VEN								03	FISH,CRUSTACEANS,MOLLUSC	1	No Quantity							1844578			0
S3	2000	2000	2000	2	0	2	Export	586	Pakistan	PAK	0	World	WLD								04	CEREALS,CEREAL PREPRTNS.	1	No Quantity							547186368			0
S3	2000	2000	2000	2	0	2	Export	586	Pakistan	PAK	4	Afghanistan	AFG								04	CEREALS,CEREAL PREPRTNS.	1	No Quantity							43771880			0
S3	2000	2000	2000	2	0	2	Export	586	Pakistan	PAK	12	Algeria	DZA								04	CEREALS,CEREAL PREPRTNS.	1	No Quantity							109043			0
S3	2000	2000	2000	2	0	2	Export	586	Pakistan	PAK	31	Azerbaijan	AZE								04	CEREALS,CEREAL PREPRTNS.	1	No Quantity							227162			0
S3	2000	2000	2000	2	0	2	Export	586	Pakistan	PAK	32	Argentina	ARG								04	CEREALS,CEREAL PREPRTNS.	1	No Quantity							45368			0
S3	2000	2000	2000	2	0	2	Export	586	Pakistan	PAK	36	Australia	AUS								04	CEREALS,CEREAL PREPRTNS.	1	No Quantity							3684111			0
S3	2000	2000	2000	2	0	2	Export	586	Pakistan	PAK	44	Bahamas	BHS								04	CEREALS,CEREAL PREPRTNS.	1	No Quantity							20709			0
S3	2000	2000	2000	2	0	2	Export	586	Pakistan	PAK	48	Bahrain	BHR								04	CEREALS,CEREAL PREPRTNS.	1	No Quantity							12956903			0
S3	2000	2000	2000	2	0	2	Export	586	Pakistan	PAK	50	Bangladesh	BGD								04	CEREALS,CEREAL PREPRTNS.	1	No Quantity							23550916			0
S3	2000	2000	2000	2	0	2	Export	586	Pakistan	PAK	56	Belgium	BEL								04	CEREALS,CEREAL PREPRTNS.	1	No Quantity							3436950			0
S3	2000	2000	2000	2	0	2	Export	586	Pakistan	PAK	68	Bolivia (Plurinational State of)	BOL								04	CEREALS,CEREAL PREPRTNS.	1	No Quantity							106014			0
S3	2000	2000	2000	2	0	2	Export	586	Pakistan	PAK	96	Brunei Darussalam	BRN								04	CEREALS,CEREAL PREPRTNS.	1	No Quantity							110178			0
S3	2000	2000	2000	2	0	2	Export	586	Pakistan	PAK	100	Bulgaria	BGR								04	CEREALS,CEREAL PREPRTNS.	1	No Quantity							4392			0
S3	2000	2000	2000	2	0	2	Export	586	Pakistan	PAK	104	Myanmar	MMR								04	CEREALS,CEREAL PREPRTNS.	1	No Quantity							16712			0
S3	2000	2000	2000	2	0	2	Export	586	Pakistan	PAK	108	Burundi	BDI								04	CEREALS,CEREAL PREPRTNS.	1	No Quantity							23462			0
S3	2000	2000	2000	2	0	2	Export	586	Pakistan	PAK	112	Belarus	BLR								04	CEREALS,CEREAL PREPRTNS.	1	No Quantity							111076			0
S3	2000	2000	2000	2	0	2	Export	586	Pakistan	PAK	120	Cameroon	CMR								04	CEREALS,CEREAL PREPRTNS.	1	No Quantity							2843145			0
S3	2000	2000	2000	2	0	2	Export	586	Pakistan	PAK	124	Canada	CAN								04	CEREALS,CEREAL PREPRTNS.	1	No Quantity							4608888			0
S3	2000	2000	2000	2	0	2	Export	586	Pakistan	PAK	140	Central African Rep.	CAF								04	CEREALS,CEREAL PREPRTNS.	1	No Quantity							594828			0
S3	2000	2000	2000	2	0	2	Export	586	Pakistan	PAK	144	Sri Lanka	LKA								04	CEREALS,CEREAL PREPRTNS.	1	No Quantity							3702380			0
S3	2000	2000	2000	2	0	2	Export	586	Pakistan	PAK	152	Chile	CHL								04	CEREALS,CEREAL PREPRTNS.	1	No Quantity							27425			0
S3	2000	2000	2000	2	0	2	Export	586	Pakistan	PAK	156	China	CHN								04	CEREALS,CEREAL PREPRTNS.	1	No Quantity							321715			0
S3	2000	2000	2000	2	0	2	Export	586	Pakistan	PAK	174	Comoros	COM								04	CEREALS,CEREAL PREPRTNS.	1	No Quantity							381895			0
S3	2000	2000	2000	2	0	2	Export	586	Pakistan	PAK	178	Congo	COG								04	CEREALS,CEREAL PREPRTNS.	1	No Quantity							9165620			0
S3	2000	2000	2000	2	0	2	Export	586	Pakistan	PAK	180	Dem. Rep. of the Congo	COD								04	CEREALS,CEREAL PREPRTNS.	1	No Quantity							33059			0
S3	2000	2000	2000	2	0	2	Export	586	Pakistan	PAK	196	Cyprus	CYP								04	CEREALS,CEREAL PREPRTNS.	1	No Quantity							219312			0
S3	2000	2000	2000	2	0	2	Export	586	Pakistan	PAK	204	Benin	BEN								04	CEREALS,CEREAL PREPRTNS.	1	No Quantity							1830009			0
S3	2000	2000	2000	2	0	2	Export	586	Pakistan	PAK	208	Denmark	DNK								04	CEREALS,CEREAL PREPRTNS.	1	No Quantity							196940			0
S3	2000	2000	2000	2	0	2	Export	586	Pakistan	PAK	226	Equatorial Guinea	GNQ								04	CEREALS,CEREAL PREPRTNS.	1	No Quantity							11353			0
S3	2000	2000	2000	2	0	2	Export	586	Pakistan	PAK	231	Ethiopia	ETH								04	CEREALS,CEREAL PREPRTNS.	1	No Quantity							8406			0
S3	2000	2000	2000	2	0	2	Export	586	Pakistan	PAK	246	Finland	FIN								04	CEREALS,CEREAL PREPRTNS.	1	No Quantity							57659			0
S3	2000	2000	2000	2	0	2	Export	586	Pakistan	PAK	251	France	FRA								04	CEREALS,CEREAL PREPRTNS.	1	No Quantity							2182370			0
S3	2000	2000	2000	2	0	2	Export	586	Pakistan	PAK	262	Djibouti	DJI								04	CEREALS,CEREAL PREPRTNS.	1	No Quantity							735510			0
S3	2000	2000	2000	2	0	2	Export	586	Pakistan	PAK	266	Gabon	GAB								04	CEREALS,CEREAL PREPRTNS.	1	No Quantity							15037			0
S3	2000	2000	2000	2	0	2	Export	586	Pakistan	PAK	268	Georgia	GEO								04	CEREALS,CEREAL PREPRTNS.	1	No Quantity							16632			0
S3	2000	2000	2000	2	0	2	Export	586	Pakistan	PAK	276	Germany	DEU								04	CEREALS,CEREAL PREPRTNS.	1	No Quantity							1719613			0
S3	2000	2000	2000	2	0	2	Export	586	Pakistan	PAK	288	Ghana	GHA								04	CEREALS,CEREAL PREPRTNS.	1	No Quantity							1475611			0
S3	2000	2000	2000	2	0	2	Export	586	Pakistan	PAK	300	Greece	GRC								04	CEREALS,CEREAL PREPRTNS.	1	No Quantity							431854			0
S3	2000	2000	2000	2	0	2	Export	586	Pakistan	PAK	328	Guyana	GUY								04	CEREALS,CEREAL PREPRTNS.	1	No Quantity							5168			0
S3	2000	2000	2000	2	0	2	Export	586	Pakistan	PAK	344	China, Hong Kong SAR	HKG								04	CEREALS,CEREAL PREPRTNS.	1	No Quantity							1544527			0
S3	2000	2000	2000	2	0	2	Export	586	Pakistan	PAK	348	Hungary	HUN								04	CEREALS,CEREAL PREPRTNS.	1	No Quantity							4685			0
S3	2000	2000	2000	2	0	2	Export	586	Pakistan	PAK	360	Indonesia	IDN								04	CEREALS,CEREAL PREPRTNS.	1	No Quantity							6808217			0
S3	2000	2000	2000	2	0	2	Export	586	Pakistan	PAK	364	Iran	IRN								04	CEREALS,CEREAL PREPRTNS.	1	No Quantity							9161747			0
S3	2000	2000	2000	2	0	2	Export	586	Pakistan	PAK	368	Iraq	IRQ								04	CEREALS,CEREAL PREPRTNS.	1	No Quantity							3011004			0
S3	2000	2000	2000	2	0	2	Export	586	Pakistan	PAK	372	Ireland	IRL								04	CEREALS,CEREAL PREPRTNS.	1	No Quantity							583545			0
S3	2000	2000	2000	2	0	2	Export	586	Pakistan	PAK	381	Italy	ITA								04	CEREALS,CEREAL PREPRTNS.	1	No Quantity							3189908			0
S3	2000	2000	2000	2	0	2	Export	586	Pakistan	PAK	384	Côte d'Ivoire	CIV								04	CEREALS,CEREAL PREPRTNS.	1	No Quantity							1701497			0
S3	2000	2000	2000	2	0	2	Export	586	Pakistan	PAK	392	Japan	JPN								04	CEREALS,CEREAL PREPRTNS.	1	No Quantity							391268			0
S3	2000	2000	2000	2	0	2	Export	586	Pakistan	PAK	400	Jordan	JOR								04	CEREALS,CEREAL PREPRTNS.	1	No Quantity							390516			0
S3	2000	2000	2000	2	0	2	Export	586	Pakistan	PAK	404	Kenya	KEN								04	CEREALS,CEREAL PREPRTNS.	1	No Quantity							8053813			0
S3	2000	2000	2000	2	0	2	Export	586	Pakistan	PAK	410	Rep. of Korea	KOR								04	CEREALS,CEREAL PREPRTNS.	1	No Quantity							57664			0
S3	2000	2000	2000	2	0	2	Export	586	Pakistan	PAK	414	Kuwait	KWT								04	CEREALS,CEREAL PREPRTNS.	1	No Quantity							13615503			0
S3	2000	2000	2000	2	0	2	Export	586	Pakistan	PAK	417	Kyrgyzstan	KGZ								04	CEREALS,CEREAL PREPRTNS.	1	No Quantity							4257			0
S3	2000	2000	2000	2	0	2	Export	586	Pakistan	PAK	418	Lao People's Dem. Rep.	LAO								04	CEREALS,CEREAL PREPRTNS.	1	No Quantity							246870			0
S3	2000	2000	2000	2	0	2	Export	586	Pakistan	PAK	422	Lebanon	LBN								04	CEREALS,CEREAL PREPRTNS.	1	No Quantity							600868			0
S3	2000	2000	2000	2	0	2	Export	586	Pakistan	PAK	430	Liberia	LBR								04	CEREALS,CEREAL PREPRTNS.	1	No Quantity							35957			0
S3	2000	2000	2000	2	0	2	Export	586	Pakistan	PAK	434	Libya	LBY								04	CEREALS,CEREAL PREPRTNS.	1	No Quantity							238814			0
S3	2000	2000	2000	2	0	2	Export	586	Pakistan	PAK	440	Lithuania	LTU								04	CEREALS,CEREAL PREPRTNS.	1	No Quantity							11244			0
S3	2000	2000	2000	2	0	2	Export	586	Pakistan	PAK	442	Luxembourg	LUX								04	CEREALS,CEREAL PREPRTNS.	1	No Quantity							56008			0
S3	2000	2000	2000	2	0	2	Export	586	Pakistan	PAK	450	Madagascar	MDG								04	CEREALS,CEREAL PREPRTNS.	1	No Quantity							8231335			0
S3	2000	2000	2000	2	0	2	Export	586	Pakistan	PAK	454	Malawi	MWI								04	CEREALS,CEREAL PREPRTNS.	1	No Quantity							7508			0
S3	2000	2000	2000	2	0	2	Export	586	Pakistan	PAK	458	Malaysia	MYS								04	CEREALS,CEREAL PREPRTNS.	1	No Quantity							13986808			0
S3	2000	2000	2000	2	0	2	Export	586	Pakistan	PAK	462	Maldives	MDV								04	CEREALS,CEREAL PREPRTNS.	1	No Quantity							345695			0
S3	2000	2000	2000	2	0	2	Export	586	Pakistan	PAK	466	Mali	MLI								04	CEREALS,CEREAL PREPRTNS.	1	No Quantity							34801			0
S3	2000	2000	2000	2	0	2	Export	586	Pakistan	PAK	470	Malta	MLT								04	CEREALS,CEREAL PREPRTNS.	1	No Quantity							322878			0
S3	2000	2000	2000	2	0	2	Export	586	Pakistan	PAK	478	Mauritania	MRT								04	CEREALS,CEREAL PREPRTNS.	1	No Quantity							1985742			0
S3	2000	2000	2000	2	0	2	Export	586	Pakistan	PAK	480	Mauritius	MUS								04	CEREALS,CEREAL PREPRTNS.	1	No Quantity							9081686			0
S3	2000	2000	2000	2	0	2	Export	586	Pakistan	PAK	490	Other Asia, nes									04	CEREALS,CEREAL PREPRTNS.	1	No Quantity							40369			0
S3	2000	2000	2000	2	0	2	Export	586	Pakistan	PAK	504	Morocco	MAR								04	CEREALS,CEREAL PREPRTNS.	1	No Quantity							3751834			0
S3	2000	2000	2000	2	0	2	Export	586	Pakistan	PAK	512	Oman	OMN								04	CEREALS,CEREAL PREPRTNS.	1	No Quantity							26378886			0
S3	2000	2000	2000	2	0	2	Export	586	Pakistan	PAK	524	Nepal	NPL								04	CEREALS,CEREAL PREPRTNS.	1	No Quantity							16107			0
S3	2000	2000	2000	2	0	2	Export	586	Pakistan	PAK	528	Netherlands	NLD								04	CEREALS,CEREAL PREPRTNS.	1	No Quantity							6673513			0
S3	2000	2000	2000	2	0	2	Export	586	Pakistan	PAK	554	New Zealand	NZL								04	CEREALS,CEREAL PREPRTNS.	1	No Quantity							701314			0
S3	2000	2000	2000	2	0	2	Export	586	Pakistan	PAK	562	Niger	NER								04	CEREALS,CEREAL PREPRTNS.	1	No Quantity							28105			0
S3	2000	2000	2000	2	0	2	Export	586	Pakistan	PAK	566	Nigeria	NGA								04	CEREALS,CEREAL PREPRTNS.	1	No Quantity							3358439			0
S3	2000	2000	2000	2	0	2	Export	586	Pakistan	PAK	577	Other Africa, nes									04	CEREALS,CEREAL PREPRTNS.	1	No Quantity							67236456			0
S3	2000	2000	2000	2	0	2	Export	586	Pakistan	PAK	579	Norway	NOR								04	CEREALS,CEREAL PREPRTNS.	1	No Quantity							476899			0
S3	2000	2000	2000	2	0	2	Export	586	Pakistan	PAK	585	Palau	PLW								04	CEREALS,CEREAL PREPRTNS.	1	No Quantity							9717			0
S3	2000	2000	2000	2	0	2	Export	586	Pakistan	PAK	591	Panama	PAN								04	CEREALS,CEREAL PREPRTNS.	1	No Quantity							60109			0
S3	2000	2000	2000	2	0	2	Export	586	Pakistan	PAK	608	Philippines	PHL								04	CEREALS,CEREAL PREPRTNS.	1	No Quantity							16894			0
S3	2000	2000	2000	2	0	2	Export	586	Pakistan	PAK	616	Poland	POL								04	CEREALS,CEREAL PREPRTNS.	1	No Quantity							184699			0
S3	2000	2000	2000	2	0	2	Export	586	Pakistan	PAK	634	Qatar	QAT								04	CEREALS,CEREAL PREPRTNS.	1	No Quantity							21202912			0
S3	2000	2000	2000	2	0	2	Export	586	Pakistan	PAK	636	Rest of America, nes									04	CEREALS,CEREAL PREPRTNS.	1	No Quantity							9349			0
S3	2000	2000	2000	2	0	2	Export	586	Pakistan	PAK	642	Romania	ROU								04	CEREALS,CEREAL PREPRTNS.	1	No Quantity							96642			0
S3	2000	2000	2000	2	0	2	Export	586	Pakistan	PAK	643	Russian Federation	RUS								04	CEREALS,CEREAL PREPRTNS.	1	No Quantity							535034			0
S3	2000	2000	2000	2	0	2	Export	586	Pakistan	PAK	682	Saudi Arabia	SAU								04	CEREALS,CEREAL PREPRTNS.	1	No Quantity							40797024			0
S3	2000	2000	2000	2	0	2	Export	586	Pakistan	PAK	686	Senegal	SEN								04	CEREALS,CEREAL PREPRTNS.	1	No Quantity							13800			0
S3	2000	2000	2000	2	0	2	Export	586	Pakistan	PAK	694	Sierra Leone	SLE								04	CEREALS,CEREAL PREPRTNS.	1	No Quantity							6298			0
S3	2000	2000	2000	2	0	2	Export	586	Pakistan	PAK	699	India	IND								04	CEREALS,CEREAL PREPRTNS.	1	No Quantity							12179230			0
S3	2000	2000	2000	2	0	2	Export	586	Pakistan	PAK	702	Singapore	SGP								04	CEREALS,CEREAL PREPRTNS.	1	No Quantity							1485930			0
S3	2000	2000	2000	2	0	2	Export	586	Pakistan	PAK	705	Slovenia	SVN								04	CEREALS,CEREAL PREPRTNS.	1	No Quantity							4743			0
S3	2000	2000	2000	2	0	2	Export	586	Pakistan	PAK	706	Somalia	SOM								04	CEREALS,CEREAL PREPRTNS.	1	No Quantity							46958			0
S3	2000	2000	2000	2	0	2	Export	586	Pakistan	PAK	710	South Africa	ZAF								04	CEREALS,CEREAL PREPRTNS.	1	No Quantity							7816616			0
S3	2000	2000	2000	2	0	2	Export	586	Pakistan	PAK	716	Zimbabwe	ZWE								04	CEREALS,CEREAL PREPRTNS.	1	No Quantity							84599			0
S3	2000	2000	2000	2	0	2	Export	586	Pakistan	PAK	724	Spain	ESP								04	CEREALS,CEREAL PREPRTNS.	1	No Quantity							63156			0
S3	2000	2000	2000	2	0	2	Export	586	Pakistan	PAK	736	Fmr Sudan	SDN								04	CEREALS,CEREAL PREPRTNS.	1	No Quantity							2914563			0
S3	2000	2000	2000	2	0	2	Export	586	Pakistan	PAK	752	Sweden	SWE								04	CEREALS,CEREAL PREPRTNS.	1	No Quantity							456081			0
S3	2000	2000	2000	2	0	2	Export	586	Pakistan	PAK	757	Switzerland	CHE								04	CEREALS,CEREAL PREPRTNS.	1	No Quantity							1307967			0
S3	2000	2000	2000	2	0	2	Export	586	Pakistan	PAK	760	Syria	SYR								04	CEREALS,CEREAL PREPRTNS.	1	No Quantity							1177268			0
S3	2000	2000	2000	2	0	2	Export	586	Pakistan	PAK	762	Tajikistan	TJK								04	CEREALS,CEREAL PREPRTNS.	1	No Quantity							2326			0
S3	2000	2000	2000	2	0	2	Export	586	Pakistan	PAK	764	Thailand	THA								04	CEREALS,CEREAL PREPRTNS.	1	No Quantity							24107			0
S3	2000	2000	2000	2	0	2	Export	586	Pakistan	PAK	768	Togo	TGO								04	CEREALS,CEREAL PREPRTNS.	1	No Quantity							56425			0
S3	2000	2000	2000	2	0	2	Export	586	Pakistan	PAK	784	United Arab Emirates	ARE								04	CEREALS,CEREAL PREPRTNS.	1	No Quantity							103568368			0
S3	2000	2000	2000	2	0	2	Export	586	Pakistan	PAK	792	Turkey	TUR								04	CEREALS,CEREAL PREPRTNS.	1	No Quantity							364845			0
S3	2000	2000	2000	2	0	2	Export	586	Pakistan	PAK	795	Turkmenistan	TKM								04	CEREALS,CEREAL PREPRTNS.	1	No Quantity							118883			0
S3	2000	2000	2000	2	0	2	Export	586	Pakistan	PAK	800	Uganda	UGA								04	CEREALS,CEREAL PREPRTNS.	1	No Quantity							211252			0
S3	2000	2000	2000	2	0	2	Export	586	Pakistan	PAK	804	Ukraine	UKR								04	CEREALS,CEREAL PREPRTNS.	1	No Quantity							365309			0
S3	2000	2000	2000	2	0	2	Export	586	Pakistan	PAK	818	Egypt	EGY								04	CEREALS,CEREAL PREPRTNS.	1	No Quantity							183343			0
S3	2000	2000	2000	2	0	2	Export	586	Pakistan	PAK	826	United Kingdom	GBR								04	CEREALS,CEREAL PREPRTNS.	1	No Quantity							14831964			0
S3	2000	2000	2000	2	0	2	Export	586	Pakistan	PAK	834	United Rep. of Tanzania	TZA								04	CEREALS,CEREAL PREPRTNS.	1	No Quantity							3137740			0
S3	2000	2000	2000	2	0	2	Export	586	Pakistan	PAK	842	USA	USA								04	CEREALS,CEREAL PREPRTNS.	1	No Quantity							9553121			0
S3	2000	2000	2000	2	0	2	Export	586	Pakistan	PAK	860	Uzbekistan	UZB								04	CEREALS,CEREAL PREPRTNS.	1	No Quantity							185366			0
S3	2000	2000	2000	2	0	2	Export	586	Pakistan	PAK	887	Yemen	YEM								04	CEREALS,CEREAL PREPRTNS.	1	No Quantity							12849318			0
S3	2000	2000	2000	2	0	2	Export	586	Pakistan	PAK	894	Zambia	ZMB								04	CEREALS,CEREAL PREPRTNS.	1	No Quantity							138166			0
S3	2000	2000	2000	2	0	2	Export	586	Pakistan	PAK	899	Areas, nes									04	CEREALS,CEREAL PREPRTNS.	1	No Quantity							672			0
S3	2000	2000	2000	2	0	2	Export	591	Panama	PAN	0	World	WLD								04	CEREALS,CEREAL PREPRTNS.	1	No Quantity							938841			0
S3	2000	2000	2000	2	0	2	Export	591	Panama	PAN	188	Costa Rica	CRI								04	CEREALS,CEREAL PREPRTNS.	1	No Quantity							24085			0
S3	2000	2000	2000	2	0	2	Export	591	Panama	PAN	192	Cuba	CUB								04	CEREALS,CEREAL PREPRTNS.	1	No Quantity							32070			0
S3	2000	2000	2000	2	0	2	Export	591	Panama	PAN	388	Jamaica	JAM								04	CEREALS,CEREAL PREPRTNS.	1	No Quantity							474396			0
S3	2000	2000	2000	2	0	2	Export	591	Panama	PAN	842	USA	USA								04	CEREALS,CEREAL PREPRTNS.	1	No Quantity							1693			0
S3	2000	2000	2000	2	0	2	Export	591	Panama	PAN	862	Venezuela	VEN								04	CEREALS,CEREAL PREPRTNS.	1	No Quantity							359386			0
S3	2000	2000	2000	2	0	2	Export	591	Panama	PAN	899	Areas, nes									04	CEREALS,CEREAL PREPRTNS.	1	No Quantity							47211			0
S3	2000	2000	2000	2	0	2	Export	586	Pakistan	PAK	0	World	WLD								05	VEGETABLES AND FRUIT	1	No Quantity							126490960			0
S3	2000	2000	2000	2	0	2	Export	586	Pakistan	PAK	4	Afghanistan	AFG								05	VEGETABLES AND FRUIT	1	No Quantity							3916664			0
S3	2000	2000	2000	2	0	2	Export	586	Pakistan	PAK	12	Algeria	DZA								05	VEGETABLES AND FRUIT	1	No Quantity							22236			0
S3	2000	2000	2000	2	0	2	Export	586	Pakistan	PAK	31	Azerbaijan	AZE								05	VEGETABLES AND FRUIT	1	No Quantity							58970			0
S3	2000	2000	2000	2	0	2	Export	586	Pakistan	PAK	36	Australia	AUS								05	VEGETABLES AND FRUIT	1	No Quantity							312384			0
S3	2000	2000	2000	2	0	2	Export	586	Pakistan	PAK	40	Austria	AUT								05	VEGETABLES AND FRUIT	1	No Quantity							62341			0
S3	2000	2000	2000	2	0	2	Export	586	Pakistan	PAK	48	Bahrain	BHR								05	VEGETABLES AND FRUIT	1	No Quantity							434736			0
S3	2000	2000	2000	2	0	2	Export	586	Pakistan	PAK	50	Bangladesh	BGD								05	VEGETABLES AND FRUIT	1	No Quantity							1981777			0
S3	2000	2000	2000	2	0	2	Export	586	Pakistan	PAK	56	Belgium	BEL								05	VEGETABLES AND FRUIT	1	No Quantity							111070			0
S3	2000	2000	2000	2	0	2	Export	586	Pakistan	PAK	64	Bhutan	BTN								05	VEGETABLES AND FRUIT	1	No Quantity							7108			0
S3	2000	2000	2000	2	0	2	Export	586	Pakistan	PAK	96	Brunei Darussalam	BRN								05	VEGETABLES AND FRUIT	1	No Quantity							9000			0
S3	2000	2000	2000	2	0	2	Export	586	Pakistan	PAK	104	Myanmar	MMR								05	VEGETABLES AND FRUIT	1	No Quantity							27553			0
S3	2000	2000	2000	2	0	2	Export	586	Pakistan	PAK	112	Belarus	BLR								05	VEGETABLES AND FRUIT	1	No Quantity							4596			0
S3	2000	2000	2000	2	0	2	Export	586	Pakistan	PAK	116	Cambodia	KHM								05	VEGETABLES AND FRUIT	1	No Quantity							5897			0
S3	2000	2000	2000	2	0	2	Export	586	Pakistan	PAK	124	Canada	CAN								05	VEGETABLES AND FRUIT	1	No Quantity							836225			0
S3	2000	2000	2000	2	0	2	Export	586	Pakistan	PAK	144	Sri Lanka	LKA								05	VEGETABLES AND FRUIT	1	No Quantity							14734748			0
S3	2000	2000	2000	2	0	2	Export	586	Pakistan	PAK	156	China	CHN								05	VEGETABLES AND FRUIT	1	No Quantity							452747			0
S3	2000	2000	2000	2	0	2	Export	586	Pakistan	PAK	196	Cyprus	CYP								05	VEGETABLES AND FRUIT	1	No Quantity							14214			0
S3	2000	2000	2000	2	0	2	Export	586	Pakistan	PAK	208	Denmark	DNK								05	VEGETABLES AND FRUIT	1	No Quantity							306532			0
S3	2000	2000	2000	2	0	2	Export	586	Pakistan	PAK	246	Finland	FIN								05	VEGETABLES AND FRUIT	1	No Quantity							5602			0
S3	2000	2000	2000	2	0	2	Export	586	Pakistan	PAK	251	France	FRA								05	VEGETABLES AND FRUIT	1	No Quantity							1830871			0
S3	2000	2000	2000	2	0	2	Export	586	Pakistan	PAK	262	Djibouti	DJI								05	VEGETABLES AND FRUIT	1	No Quantity							1975			0
S3	2000	2000	2000	2	0	2	Export	586	Pakistan	PAK	276	Germany	DEU								05	VEGETABLES AND FRUIT	1	No Quantity							5249131			0
S3	2000	2000	2000	2	0	2	Export	586	Pakistan	PAK	300	Greece	GRC								05	VEGETABLES AND FRUIT	1	No Quantity							21963			0
S3	2000	2000	2000	2	0	2	Export	586	Pakistan	PAK	320	Guatemala	GTM								05	VEGETABLES AND FRUIT	1	No Quantity							10721			0
S3	2000	2000	2000	2	0	2	Export	586	Pakistan	PAK	332	Haiti	HTI								05	VEGETABLES AND FRUIT	1	No Quantity							3129			0
S3	2000	2000	2000	2	0	2	Export	586	Pakistan	PAK	344	China, Hong Kong SAR	HKG								05	VEGETABLES AND FRUIT	1	No Quantity							896196			0
S3	2000	2000	2000	2	0	2	Export	586	Pakistan	PAK	360	Indonesia	IDN								05	VEGETABLES AND FRUIT	1	No Quantity							3400867			0
S3	2000	2000	2000	2	0	2	Export	586	Pakistan	PAK	364	Iran	IRN								05	VEGETABLES AND FRUIT	1	No Quantity							94260			0
S3	2000	2000	2000	2	0	2	Export	586	Pakistan	PAK	368	Iraq	IRQ								05	VEGETABLES AND FRUIT	1	No Quantity							42419			0
S3	2000	2000	2000	2	0	2	Export	586	Pakistan	PAK	381	Italy	ITA								05	VEGETABLES AND FRUIT	1	No Quantity							81304			0
S3	2000	2000	2000	2	0	2	Export	586	Pakistan	PAK	392	Japan	JPN								05	VEGETABLES AND FRUIT	1	No Quantity							251100			0
S3	2000	2000	2000	2	0	2	Export	586	Pakistan	PAK	400	Jordan	JOR								05	VEGETABLES AND FRUIT	1	No Quantity							501212			0
S3	2000	2000	2000	2	0	2	Export	586	Pakistan	PAK	404	Kenya	KEN								05	VEGETABLES AND FRUIT	1	No Quantity							85330			0
S3	2000	2000	2000	2	0	2	Export	586	Pakistan	PAK	408	Dem. People's Rep. of Korea	PRK								05	VEGETABLES AND FRUIT	1	No Quantity							1376			0
S3	2000	2000	2000	2	0	2	Export	586	Pakistan	PAK	410	Rep. of Korea	KOR								05	VEGETABLES AND FRUIT	1	No Quantity							53782			0
S3	2000	2000	2000	2	0	2	Export	586	Pakistan	PAK	414	Kuwait	KWT								05	VEGETABLES AND FRUIT	1	No Quantity							1043711			0
S3	2000	2000	2000	2	0	2	Export	586	Pakistan	PAK	422	Lebanon	LBN								05	VEGETABLES AND FRUIT	1	No Quantity							4102			0
S3	2000	2000	2000	2	0	2	Export	586	Pakistan	PAK	440	Lithuania	LTU								05	VEGETABLES AND FRUIT	1	No Quantity							6354			0
S3	2000	2000	2000	2	0	2	Export	586	Pakistan	PAK	454	Malawi	MWI								05	VEGETABLES AND FRUIT	1	No Quantity							607			0
S3	2000	2000	2000	2	0	2	Export	586	Pakistan	PAK	458	Malaysia	MYS								05	VEGETABLES AND FRUIT	1	No Quantity							934767			0
S3	2000	2000	2000	2	0	2	Export	586	Pakistan	PAK	462	Maldives	MDV								05	VEGETABLES AND FRUIT	1	No Quantity							47641			0
S3	2000	2000	2000	2	0	2	Export	586	Pakistan	PAK	478	Mauritania	MRT								05	VEGETABLES AND FRUIT	1	No Quantity							9706			0
S3	2000	2000	2000	2	0	2	Export	586	Pakistan	PAK	480	Mauritius	MUS								05	VEGETABLES AND FRUIT	1	No Quantity							55298			0
S3	2000	2000	2000	2	0	2	Export	586	Pakistan	PAK	490	Other Asia, nes									05	VEGETABLES AND FRUIT	1	No Quantity							65273			0
S3	2000	2000	2000	2	0	2	Export	586	Pakistan	PAK	504	Morocco	MAR								05	VEGETABLES AND FRUIT	1	No Quantity							114022			0
S3	2000	2000	2000	2	0	2	Export	586	Pakistan	PAK	512	Oman	OMN								05	VEGETABLES AND FRUIT	1	No Quantity							2133799			0
S3	2000	2000	2000	2	0	2	Export	586	Pakistan	PAK	524	Nepal	NPL								05	VEGETABLES AND FRUIT	1	No Quantity							165416			0
S3	2000	2000	2000	2	0	2	Export	586	Pakistan	PAK	527	Oceania, nes									05	VEGETABLES AND FRUIT	1	No Quantity							1111			0
S3	2000	2000	2000	2	0	2	Export	586	Pakistan	PAK	528	Netherlands	NLD								05	VEGETABLES AND FRUIT	1	No Quantity							2391331			0
S3	2000	2000	2000	2	0	2	Export	586	Pakistan	PAK	554	New Zealand	NZL								05	VEGETABLES AND FRUIT	1	No Quantity							131430			0
S3	2000	2000	2000	2	0	2	Export	586	Pakistan	PAK	566	Nigeria	NGA								05	VEGETABLES AND FRUIT	1	No Quantity							27268			0
S3	2000	2000	2000	2	0	2	Export	586	Pakistan	PAK	577	Other Africa, nes									05	VEGETABLES AND FRUIT	1	No Quantity							12209			0
S3	2000	2000	2000	2	0	2	Export	586	Pakistan	PAK	579	Norway	NOR								05	VEGETABLES AND FRUIT	1	No Quantity							157969			0
S3	2000	2000	2000	2	0	2	Export	586	Pakistan	PAK	598	Papua New Guinea	PNG								05	VEGETABLES AND FRUIT	1	No Quantity							5334			0
S3	2000	2000	2000	2	0	2	Export	586	Pakistan	PAK	600	Paraguay	PRY								05	VEGETABLES AND FRUIT	1	No Quantity							50175			0
S3	2000	2000	2000	2	0	2	Export	586	Pakistan	PAK	604	Peru	PER								05	VEGETABLES AND FRUIT	1	No Quantity							2393			0
S3	2000	2000	2000	2	0	2	Export	586	Pakistan	PAK	608	Philippines	PHL								05	VEGETABLES AND FRUIT	1	No Quantity							2495441			0
S3	2000	2000	2000	2	0	2	Export	586	Pakistan	PAK	616	Poland	POL								05	VEGETABLES AND FRUIT	1	No Quantity							10494			0
S3	2000	2000	2000	2	0	2	Export	586	Pakistan	PAK	634	Qatar	QAT								05	VEGETABLES AND FRUIT	1	No Quantity							1146745			0
S3	2000	2000	2000	2	0	2	Export	586	Pakistan	PAK	682	Saudi Arabia	SAU								05	VEGETABLES AND FRUIT	1	No Quantity							6009123			0
S3	2000	2000	2000	2	0	2	Export	586	Pakistan	PAK	690	Seychelles	SYC								05	VEGETABLES AND FRUIT	1	No Quantity							72944			0
S3	2000	2000	2000	2	0	2	Export	586	Pakistan	PAK	694	Sierra Leone	SLE								05	VEGETABLES AND FRUIT	1	No Quantity							538914			0
S3	2000	2000	2000	2	0	2	Export	586	Pakistan	PAK	699	India	IND								05	VEGETABLES AND FRUIT	1	No Quantity							33979520			0
S3	2000	2000	2000	2	0	2	Export	586	Pakistan	PAK	702	Singapore	SGP								05	VEGETABLES AND FRUIT	1	No Quantity							1088857			0
S3	2000	2000	2000	2	0	2	Export	586	Pakistan	PAK	704	Viet Nam	VNM								05	VEGETABLES AND FRUIT	1	No Quantity							12897			0
S3	2000	2000	2000	2	0	2	Export	586	Pakistan	PAK	710	South Africa	ZAF								05	VEGETABLES AND FRUIT	1	No Quantity							245659			0
S3	2000	2000	2000	2	0	2	Export	586	Pakistan	PAK	724	Spain	ESP								05	VEGETABLES AND FRUIT	1	No Quantity							84028			0
S3	2000	2000	2000	2	0	2	Export	586	Pakistan	PAK	732	Western Sahara	ESH								05	VEGETABLES AND FRUIT	1	No Quantity							37649			0
S3	2000	2000	2000	2	0	2	Export	586	Pakistan	PAK	752	Sweden	SWE								05	VEGETABLES AND FRUIT	1	No Quantity							73200			0
S3	2000	2000	2000	2	0	2	Export	586	Pakistan	PAK	757	Switzerland	CHE								05	VEGETABLES AND FRUIT	1	No Quantity							2778946			0
S3	2000	2000	2000	2	0	2	Export	586	Pakistan	PAK	760	Syria	SYR								05	VEGETABLES AND FRUIT	1	No Quantity							334301			0
S3	2000	2000	2000	2	0	2	Export	586	Pakistan	PAK	764	Thailand	THA								05	VEGETABLES AND FRUIT	1	No Quantity							68345			0
S3	2000	2000	2000	2	0	2	Export	586	Pakistan	PAK	784	United Arab Emirates	ARE								05	VEGETABLES AND FRUIT	1	No Quantity							26089536			0
S3	2000	2000	2000	2	0	2	Export	586	Pakistan	PAK	792	Turkey	TUR								05	VEGETABLES AND FRUIT	1	No Quantity							343064			0
S3	2000	2000	2000	2	0	2	Export	586	Pakistan	PAK	795	Turkmenistan	TKM								05	VEGETABLES AND FRUIT	1	No Quantity							48500			0
S3	2000	2000	2000	2	0	2	Export	586	Pakistan	PAK	804	Ukraine	UKR								05	VEGETABLES AND FRUIT	1	No Quantity							11920			0
S3	2000	2000	2000	2	0	2	Export	586	Pakistan	PAK	818	Egypt	EGY								05	VEGETABLES AND FRUIT	1	No Quantity							63208			0
S3	2000	2000	2000	2	0	2	Export	586	Pakistan	PAK	826	United Kingdom	GBR								05	VEGETABLES AND FRUIT	1	No Quantity							4861925			0
S3	2000	2000	2000	2	0	2	Export	586	Pakistan	PAK	842	USA	USA								05	VEGETABLES AND FRUIT	1	No Quantity							2766714			0
S3	2000	2000	2000	2	0	2	Export	586	Pakistan	PAK	860	Uzbekistan	UZB								05	VEGETABLES AND FRUIT	1	No Quantity							26647			0
S3	2000	2000	2000	2	0	2	Export	586	Pakistan	PAK	887	Yemen	YEM								05	VEGETABLES AND FRUIT	1	No Quantity							108513			0
S3	2000	2000	2000	2	0	2	Export	586	Pakistan	PAK	899	Areas, nes									05	VEGETABLES AND FRUIT	1	No Quantity							3920			0
S3	2000	2000	2000	2	0	2	Export	591	Panama	PAN	0	World	WLD								05	VEGETABLES AND FRUIT	1	No Quantity							183781739			0
S3	2000	2000	2000	2	0	2	Export	591	Panama	PAN	56	Belgium	BEL								05	VEGETABLES AND FRUIT	1	No Quantity							40619731			0
S3	2000	2000	2000	2	0	2	Export	591	Panama	PAN	124	Canada	CAN								05	VEGETABLES AND FRUIT	1	No Quantity							1800			0
S3	2000	2000	2000	2	0	2	Export	591	Panama	PAN	156	China	CHN								05	VEGETABLES AND FRUIT	1	No Quantity							38505			0
S3	2000	2000	2000	2	0	2	Export	591	Panama	PAN	188	Costa Rica	CRI								05	VEGETABLES AND FRUIT	1	No Quantity							63097			0
S3	2000	2000	2000	2	0	2	Export	591	Panama	PAN	222	El Salvador	SLV								05	VEGETABLES AND FRUIT	1	No Quantity							163070			0
S3	2000	2000	2000	2	0	2	Export	591	Panama	PAN	276	Germany	DEU								05	VEGETABLES AND FRUIT	1	No Quantity							10632179			0
S3	2000	2000	2000	2	0	2	Export	591	Panama	PAN	320	Guatemala	GTM								05	VEGETABLES AND FRUIT	1	No Quantity							2200			0
S3	2000	2000	2000	2	0	2	Export	591	Panama	PAN	344	China, Hong Kong SAR	HKG								05	VEGETABLES AND FRUIT	1	No Quantity							42000			0
S3	2000	2000	2000	2	0	2	Export	591	Panama	PAN	381	Italy	ITA								05	VEGETABLES AND FRUIT	1	No Quantity							18009276			0
S3	2000	2000	2000	2	0	2	Export	591	Panama	PAN	528	Netherlands	NLD								05	VEGETABLES AND FRUIT	1	No Quantity							3517634			0
S3	2000	2000	2000	2	0	2	Export	591	Panama	PAN	554	New Zealand	NZL								05	VEGETABLES AND FRUIT	1	No Quantity							122836			0
S3	2000	2000	2000	2	0	2	Export	591	Panama	PAN	558	Nicaragua	NIC								05	VEGETABLES AND FRUIT	1	No Quantity							51691			0
S3	2000	2000	2000	2	0	2	Export	591	Panama	PAN	620	Portugal	PRT								05	VEGETABLES AND FRUIT	1	No Quantity							9739052			0
S3	2000	2000	2000	2	0	2	Export	591	Panama	PAN	643	Russian Federation	RUS								05	VEGETABLES AND FRUIT	1	No Quantity							3408797			0
S3	2000	2000	2000	2	0	2	Export	591	Panama	PAN	724	Spain	ESP								05	VEGETABLES AND FRUIT	1	No Quantity							4030572			0
S3	2000	2000	2000	2	0	2	Export	591	Panama	PAN	752	Sweden	SWE								05	VEGETABLES AND FRUIT	1	No Quantity							66141435			0
S3	2000	2000	2000	2	0	2	Export	591	Panama	PAN	826	United Kingdom	GBR								05	VEGETABLES AND FRUIT	1	No Quantity							1573489			0
S3	2000	2000	2000	2	0	2	Export	591	Panama	PAN	842	USA	USA								05	VEGETABLES AND FRUIT	1	No Quantity							25623385			0
S3	2000	2000	2000	2	0	2	Export	591	Panama	PAN	899	Areas, nes									05	VEGETABLES AND FRUIT	1	No Quantity							990			0
S3	2000	2000	2000	2	0	2	Export	586	Pakistan	PAK	0	World	WLD								06	SUGAR,SUGR.PREPTNS,HONEY	1	No Quantity							57951776			0
S3	2000	2000	2000	2	0	2	Export	586	Pakistan	PAK	4	Afghanistan	AFG								06	SUGAR,SUGR.PREPTNS,HONEY	1	No Quantity							4915399			0
S3	2000	2000	2000	2	0	2	Export	586	Pakistan	PAK	36	Australia	AUS								06	SUGAR,SUGR.PREPTNS,HONEY	1	No Quantity							330084			0
S3	2000	2000	2000	2	0	2	Export	586	Pakistan	PAK	48	Bahrain	BHR								06	SUGAR,SUGR.PREPTNS,HONEY	1	No Quantity							14491			0
S3	2000	2000	2000	2	0	2	Export	586	Pakistan	PAK	50	Bangladesh	BGD								06	SUGAR,SUGR.PREPTNS,HONEY	1	No Quantity							977458			0
S3	2000	2000	2000	2	0	2	Export	586	Pakistan	PAK	56	Belgium	BEL								06	SUGAR,SUGR.PREPTNS,HONEY	1	No Quantity							1137			0
S3	2000	2000	2000	2	0	2	Export	586	Pakistan	PAK	96	Brunei Darussalam	BRN								06	SUGAR,SUGR.PREPTNS,HONEY	1	No Quantity							416907			0
S3	2000	2000	2000	2	0	2	Export	586	Pakistan	PAK	112	Belarus	BLR								06	SUGAR,SUGR.PREPTNS,HONEY	1	No Quantity							7591			0
S3	2000	2000	2000	2	0	2	Export	586	Pakistan	PAK	120	Cameroon	CMR								06	SUGAR,SUGR.PREPTNS,HONEY	1	No Quantity							7973			0
S3	2000	2000	2000	2	0	2	Export	586	Pakistan	PAK	124	Canada	CAN								06	SUGAR,SUGR.PREPTNS,HONEY	1	No Quantity							339955			0
S3	2000	2000	2000	2	0	2	Export	586	Pakistan	PAK	144	Sri Lanka	LKA								06	SUGAR,SUGR.PREPTNS,HONEY	1	No Quantity							463841			0
S3	2000	2000	2000	2	0	2	Export	586	Pakistan	PAK	156	China	CHN								06	SUGAR,SUGR.PREPTNS,HONEY	1	No Quantity							31997			0
S3	2000	2000	2000	2	0	2	Export	586	Pakistan	PAK	174	Comoros	COM								06	SUGAR,SUGR.PREPTNS,HONEY	1	No Quantity							19290			0
S3	2000	2000	2000	2	0	2	Export	586	Pakistan	PAK	178	Congo	COG								06	SUGAR,SUGR.PREPTNS,HONEY	1	No Quantity							95063			0
S3	2000	2000	2000	2	0	2	Export	586	Pakistan	PAK	180	Dem. Rep. of the Congo	COD								06	SUGAR,SUGR.PREPTNS,HONEY	1	No Quantity							272965			0
S3	2000	2000	2000	2	0	2	Export	586	Pakistan	PAK	208	Denmark	DNK								06	SUGAR,SUGR.PREPTNS,HONEY	1	No Quantity							3894			0
S3	2000	2000	2000	2	0	2	Export	586	Pakistan	PAK	251	France	FRA								06	SUGAR,SUGR.PREPTNS,HONEY	1	No Quantity							26961			0
S3	2000	2000	2000	2	0	2	Export	586	Pakistan	PAK	276	Germany	DEU								06	SUGAR,SUGR.PREPTNS,HONEY	1	No Quantity							123215			0
S3	2000	2000	2000	2	0	2	Export	586	Pakistan	PAK	288	Ghana	GHA								06	SUGAR,SUGR.PREPTNS,HONEY	1	No Quantity							531929			0
S3	2000	2000	2000	2	0	2	Export	586	Pakistan	PAK	324	Guinea	GIN								06	SUGAR,SUGR.PREPTNS,HONEY	1	No Quantity							4322			0
S3	2000	2000	2000	2	0	2	Export	586	Pakistan	PAK	360	Indonesia	IDN								06	SUGAR,SUGR.PREPTNS,HONEY	1	No Quantity							104940			0
S3	2000	2000	2000	2	0	2	Export	586	Pakistan	PAK	372	Ireland	IRL								06	SUGAR,SUGR.PREPTNS,HONEY	1	No Quantity							30126			0
S3	2000	2000	2000	2	0	2	Export	586	Pakistan	PAK	381	Italy	ITA								06	SUGAR,SUGR.PREPTNS,HONEY	1	No Quantity							386340			0
S3	2000	2000	2000	2	0	2	Export	586	Pakistan	PAK	392	Japan	JPN								06	SUGAR,SUGR.PREPTNS,HONEY	1	No Quantity							14542			0
S3	2000	2000	2000	2	0	2	Export	586	Pakistan	PAK	400	Jordan	JOR								06	SUGAR,SUGR.PREPTNS,HONEY	1	No Quantity							122224			0
S3	2000	2000	2000	2	0	2	Export	586	Pakistan	PAK	404	Kenya	KEN								06	SUGAR,SUGR.PREPTNS,HONEY	1	No Quantity							381977			0
S3	2000	2000	2000	2	0	2	Export	586	Pakistan	PAK	410	Rep. of Korea	KOR								06	SUGAR,SUGR.PREPTNS,HONEY	1	No Quantity							225792			0
S3	2000	2000	2000	2	0	2	Export	586	Pakistan	PAK	414	Kuwait	KWT								06	SUGAR,SUGR.PREPTNS,HONEY	1	No Quantity							148221			0
S3	2000	2000	2000	2	0	2	Export	586	Pakistan	PAK	422	Lebanon	LBN								06	SUGAR,SUGR.PREPTNS,HONEY	1	No Quantity							3973			0
S3	2000	2000	2000	2	0	2	Export	586	Pakistan	PAK	454	Malawi	MWI								06	SUGAR,SUGR.PREPTNS,HONEY	1	No Quantity							24706			0
S3	2000	2000	2000	2	0	2	Export	586	Pakistan	PAK	458	Malaysia	MYS								06	SUGAR,SUGR.PREPTNS,HONEY	1	No Quantity							28368			0
S3	2000	2000	2000	2	0	2	Export	586	Pakistan	PAK	462	Maldives	MDV								06	SUGAR,SUGR.PREPTNS,HONEY	1	No Quantity							187736			0
S3	2000	2000	2000	2	0	2	Export	586	Pakistan	PAK	478	Mauritania	MRT								06	SUGAR,SUGR.PREPTNS,HONEY	1	No Quantity							20694			0
S3	2000	2000	2000	2	0	2	Export	586	Pakistan	PAK	480	Mauritius	MUS								06	SUGAR,SUGR.PREPTNS,HONEY	1	No Quantity							40239			0
S3	2000	2000	2000	2	0	2	Export	586	Pakistan	PAK	490	Other Asia, nes									06	SUGAR,SUGR.PREPTNS,HONEY	1	No Quantity							57172			0
S3	2000	2000	2000	2	0	2	Export	586	Pakistan	PAK	504	Morocco	MAR								06	SUGAR,SUGR.PREPTNS,HONEY	1	No Quantity							19258			0
S3	2000	2000	2000	2	0	2	Export	586	Pakistan	PAK	512	Oman	OMN								06	SUGAR,SUGR.PREPTNS,HONEY	1	No Quantity							78641			0
S3	2000	2000	2000	2	0	2	Export	586	Pakistan	PAK	528	Netherlands	NLD								06	SUGAR,SUGR.PREPTNS,HONEY	1	No Quantity							12536815			0
S3	2000	2000	2000	2	0	2	Export	586	Pakistan	PAK	554	New Zealand	NZL								06	SUGAR,SUGR.PREPTNS,HONEY	1	No Quantity							37377			0
S3	2000	2000	2000	2	0	2	Export	586	Pakistan	PAK	566	Nigeria	NGA								06	SUGAR,SUGR.PREPTNS,HONEY	1	No Quantity							65343			0
S3	2000	2000	2000	2	0	2	Export	586	Pakistan	PAK	577	Other Africa, nes									06	SUGAR,SUGR.PREPTNS,HONEY	1	No Quantity							275064			0
S3	2000	2000	2000	2	0	2	Export	586	Pakistan	PAK	579	Norway	NOR								06	SUGAR,SUGR.PREPTNS,HONEY	1	No Quantity							94420			0
S3	2000	2000	2000	2	0	2	Export	586	Pakistan	PAK	634	Qatar	QAT								06	SUGAR,SUGR.PREPTNS,HONEY	1	No Quantity							33352			0
S3	2000	2000	2000	2	0	2	Export	586	Pakistan	PAK	636	Rest of America, nes									06	SUGAR,SUGR.PREPTNS,HONEY	1	No Quantity							17857			0
S3	2000	2000	2000	2	0	2	Export	586	Pakistan	PAK	682	Saudi Arabia	SAU								06	SUGAR,SUGR.PREPTNS,HONEY	1	No Quantity							2123842			0
S3	2000	2000	2000	2	0	2	Export	586	Pakistan	PAK	686	Senegal	SEN								06	SUGAR,SUGR.PREPTNS,HONEY	1	No Quantity							5482			0
S3	2000	2000	2000	2	0	2	Export	586	Pakistan	PAK	699	India	IND								06	SUGAR,SUGR.PREPTNS,HONEY	1	No Quantity							574812			0
S3	2000	2000	2000	2	0	2	Export	586	Pakistan	PAK	710	South Africa	ZAF								06	SUGAR,SUGR.PREPTNS,HONEY	1	No Quantity							122719			0
S3	2000	2000	2000	2	0	2	Export	586	Pakistan	PAK	724	Spain	ESP								06	SUGAR,SUGR.PREPTNS,HONEY	1	No Quantity							4328533			0
S3	2000	2000	2000	2	0	2	Export	586	Pakistan	PAK	752	Sweden	SWE								06	SUGAR,SUGR.PREPTNS,HONEY	1	No Quantity							1449			0
S3	2000	2000	2000	2	0	2	Export	586	Pakistan	PAK	757	Switzerland	CHE								06	SUGAR,SUGR.PREPTNS,HONEY	1	No Quantity							217156			0
S3	2000	2000	2000	2	0	2	Export	586	Pakistan	PAK	760	Syria	SYR								06	SUGAR,SUGR.PREPTNS,HONEY	1	No Quantity							13945			0
S3	2000	2000	2000	2	0	2	Export	586	Pakistan	PAK	768	Togo	TGO								06	SUGAR,SUGR.PREPTNS,HONEY	1	No Quantity							16519			0
S3	2000	2000	2000	2	0	2	Export	586	Pakistan	PAK	784	United Arab Emirates	ARE								06	SUGAR,SUGR.PREPTNS,HONEY	1	No Quantity							2618415			0
S3	2000	2000	2000	2	0	2	Export	586	Pakistan	PAK	792	Turkey	TUR								06	SUGAR,SUGR.PREPTNS,HONEY	1	No Quantity							27381			0
S3	2000	2000	2000	2	0	2	Export	586	Pakistan	PAK	800	Uganda	UGA								06	SUGAR,SUGR.PREPTNS,HONEY	1	No Quantity							19921			0
S3	2000	2000	2000	2	0	2	Export	586	Pakistan	PAK	818	Egypt	EGY								06	SUGAR,SUGR.PREPTNS,HONEY	1	No Quantity							109801			0
S3	2000	2000	2000	2	0	2	Export	586	Pakistan	PAK	826	United Kingdom	GBR								06	SUGAR,SUGR.PREPTNS,HONEY	1	No Quantity							17696988			0
S3	2000	2000	2000	2	0	2	Export	586	Pakistan	PAK	834	United Rep. of Tanzania	TZA								06	SUGAR,SUGR.PREPTNS,HONEY	1	No Quantity							1086663			0
S3	2000	2000	2000	2	0	2	Export	586	Pakistan	PAK	842	USA	USA								06	SUGAR,SUGR.PREPTNS,HONEY	1	No Quantity							4257024			0
S3	2000	2000	2000	2	0	2	Export	586	Pakistan	PAK	860	Uzbekistan	UZB								06	SUGAR,SUGR.PREPTNS,HONEY	1	No Quantity							54856			0
S3	2000	2000	2000	2	0	2	Export	586	Pakistan	PAK	887	Yemen	YEM								06	SUGAR,SUGR.PREPTNS,HONEY	1	No Quantity							1135226			0
S3	2000	2000	2000	2	0	2	Export	586	Pakistan	PAK	894	Zambia	ZMB								06	SUGAR,SUGR.PREPTNS,HONEY	1	No Quantity							20744			0
S3	2000	2000	2000	2	0	2	Export	586	Pakistan	PAK	899	Areas, nes									06	SUGAR,SUGR.PREPTNS,HONEY	1	No Quantity							651			0
S3	2000	2000	2000	2	0	2	Export	591	Panama	PAN	0	World	WLD								06	SUGAR,SUGR.PREPTNS,HONEY	1	No Quantity							20245130			0
S3	2000	2000	2000	2	0	2	Export	591	Panama	PAN	170	Colombia	COL								06	SUGAR,SUGR.PREPTNS,HONEY	1	No Quantity							7200			0
S3	2000	2000	2000	2	0	2	Export	591	Panama	PAN	188	Costa Rica	CRI								06	SUGAR,SUGR.PREPTNS,HONEY	1	No Quantity							3680			0
S3	2000	2000	2000	2	0	2	Export	591	Panama	PAN	218	Ecuador	ECU								06	SUGAR,SUGR.PREPTNS,HONEY	1	No Quantity							12400			0
S3	2000	2000	2000	2	0	2	Export	591	Panama	PAN	332	Haiti	HTI								06	SUGAR,SUGR.PREPTNS,HONEY	1	No Quantity							1657310			0
S3	2000	2000	2000	2	0	2	Export	591	Panama	PAN	388	Jamaica	JAM								06	SUGAR,SUGR.PREPTNS,HONEY	1	No Quantity							20000			0
S3	2000	2000	2000	2	0	2	Export	591	Panama	PAN	842	USA	USA								06	SUGAR,SUGR.PREPTNS,HONEY	1	No Quantity							18500106			0
S3	2000	2000	2000	2	0	2	Export	591	Panama	PAN	899	Areas, nes									06	SUGAR,SUGR.PREPTNS,HONEY	1	No Quantity							44434			0
S3	2000	2000	2000	2	0	2	Export	586	Pakistan	PAK	0	World	WLD								07	COFFEE,TEA,COCOA,SPICES	1	No Quantity							16266000			0
S3	2000	2000	2000	2	0	2	Export	586	Pakistan	PAK	36	Australia	AUS								07	COFFEE,TEA,COCOA,SPICES	1	No Quantity							372246			0
S3	2000	2000	2000	2	0	2	Export	586	Pakistan	PAK	48	Bahrain	BHR								07	COFFEE,TEA,COCOA,SPICES	1	No Quantity							229586			0
S3	2000	2000	2000	2	0	2	Export	586	Pakistan	PAK	50	Bangladesh	BGD								07	COFFEE,TEA,COCOA,SPICES	1	No Quantity							217633			0
S3	2000	2000	2000	2	0	2	Export	586	Pakistan	PAK	56	Belgium	BEL								07	COFFEE,TEA,COCOA,SPICES	1	No Quantity							9062			0
S3	2000	2000	2000	2	0	2	Export	586	Pakistan	PAK	104	Myanmar	MMR								07	COFFEE,TEA,COCOA,SPICES	1	No Quantity							71560			0
S3	2000	2000	2000	2	0	2	Export	586	Pakistan	PAK	112	Belarus	BLR								07	COFFEE,TEA,COCOA,SPICES	1	No Quantity							14963			0
S3	2000	2000	2000	2	0	2	Export	586	Pakistan	PAK	116	Cambodia	KHM								07	COFFEE,TEA,COCOA,SPICES	1	No Quantity							34561			0
S3	2000	2000	2000	2	0	2	Export	586	Pakistan	PAK	124	Canada	CAN								07	COFFEE,TEA,COCOA,SPICES	1	No Quantity							262874			0
S3	2000	2000	2000	2	0	2	Export	586	Pakistan	PAK	144	Sri Lanka	LKA								07	COFFEE,TEA,COCOA,SPICES	1	No Quantity							888351			0
S3	2000	2000	2000	2	0	2	Export	586	Pakistan	PAK	152	Chile	CHL								07	COFFEE,TEA,COCOA,SPICES	1	No Quantity							19572			0
S3	2000	2000	2000	2	0	2	Export	586	Pakistan	PAK	156	China	CHN								07	COFFEE,TEA,COCOA,SPICES	1	No Quantity							1189765			0
S3	2000	2000	2000	2	0	2	Export	586	Pakistan	PAK	208	Denmark	DNK								07	COFFEE,TEA,COCOA,SPICES	1	No Quantity							58424			0
S3	2000	2000	2000	2	0	2	Export	586	Pakistan	PAK	251	France	FRA								07	COFFEE,TEA,COCOA,SPICES	1	No Quantity							16706			0
S3	2000	2000	2000	2	0	2	Export	586	Pakistan	PAK	276	Germany	DEU								07	COFFEE,TEA,COCOA,SPICES	1	No Quantity							127174			0
S3	2000	2000	2000	2	0	2	Export	586	Pakistan	PAK	288	Ghana	GHA								07	COFFEE,TEA,COCOA,SPICES	1	No Quantity							23218			0
S3	2000	2000	2000	2	0	2	Export	586	Pakistan	PAK	300	Greece	GRC								07	COFFEE,TEA,COCOA,SPICES	1	No Quantity							3318			0
S3	2000	2000	2000	2	0	2	Export	586	Pakistan	PAK	344	China, Hong Kong SAR	HKG								07	COFFEE,TEA,COCOA,SPICES	1	No Quantity							127490			0
S3	2000	2000	2000	2	0	2	Export	586	Pakistan	PAK	360	Indonesia	IDN								07	COFFEE,TEA,COCOA,SPICES	1	No Quantity							21867			0
S3	2000	2000	2000	2	0	2	Export	586	Pakistan	PAK	364	Iran	IRN								07	COFFEE,TEA,COCOA,SPICES	1	No Quantity							49444			0
S3	2000	2000	2000	2	0	2	Export	586	Pakistan	PAK	368	Iraq	IRQ								07	COFFEE,TEA,COCOA,SPICES	1	No Quantity							6416			0
S3	2000	2000	2000	2	0	2	Export	586	Pakistan	PAK	381	Italy	ITA								07	COFFEE,TEA,COCOA,SPICES	1	No Quantity							109794			0
S3	2000	2000	2000	2	0	2	Export	586	Pakistan	PAK	392	Japan	JPN								07	COFFEE,TEA,COCOA,SPICES	1	No Quantity							210281			0
S3	2000	2000	2000	2	0	2	Export	586	Pakistan	PAK	400	Jordan	JOR								07	COFFEE,TEA,COCOA,SPICES	1	No Quantity							65195			0
S3	2000	2000	2000	2	0	2	Export	586	Pakistan	PAK	404	Kenya	KEN								07	COFFEE,TEA,COCOA,SPICES	1	No Quantity							7255			0
S3	2000	2000	2000	2	0	2	Export	586	Pakistan	PAK	410	Rep. of Korea	KOR								07	COFFEE,TEA,COCOA,SPICES	1	No Quantity							1538707			0
S3	2000	2000	2000	2	0	2	Export	586	Pakistan	PAK	414	Kuwait	KWT								07	COFFEE,TEA,COCOA,SPICES	1	No Quantity							520332			0
S3	2000	2000	2000	2	0	2	Export	586	Pakistan	PAK	458	Malaysia	MYS								07	COFFEE,TEA,COCOA,SPICES	1	No Quantity							100015			0
S3	2000	2000	2000	2	0	2	Export	586	Pakistan	PAK	462	Maldives	MDV								07	COFFEE,TEA,COCOA,SPICES	1	No Quantity							1298			0
S3	2000	2000	2000	2	0	2	Export	586	Pakistan	PAK	478	Mauritania	MRT								07	COFFEE,TEA,COCOA,SPICES	1	No Quantity							16717			0
S3	2000	2000	2000	2	0	2	Export	586	Pakistan	PAK	480	Mauritius	MUS								07	COFFEE,TEA,COCOA,SPICES	1	No Quantity							17937			0
S3	2000	2000	2000	2	0	2	Export	586	Pakistan	PAK	484	Mexico	MEX								07	COFFEE,TEA,COCOA,SPICES	1	No Quantity							197340			0
S3	2000	2000	2000	2	0	2	Export	586	Pakistan	PAK	490	Other Asia, nes									07	COFFEE,TEA,COCOA,SPICES	1	No Quantity							177740			0
S3	2000	2000	2000	2	0	2	Export	586	Pakistan	PAK	504	Morocco	MAR								07	COFFEE,TEA,COCOA,SPICES	1	No Quantity							47511			0
S3	2000	2000	2000	2	0	2	Export	586	Pakistan	PAK	512	Oman	OMN								07	COFFEE,TEA,COCOA,SPICES	1	No Quantity							64264			0
S3	2000	2000	2000	2	0	2	Export	586	Pakistan	PAK	524	Nepal	NPL								07	COFFEE,TEA,COCOA,SPICES	1	No Quantity							8810			0
S3	2000	2000	2000	2	0	2	Export	586	Pakistan	PAK	528	Netherlands	NLD								07	COFFEE,TEA,COCOA,SPICES	1	No Quantity							77311			0
S3	2000	2000	2000	2	0	2	Export	586	Pakistan	PAK	566	Nigeria	NGA								07	COFFEE,TEA,COCOA,SPICES	1	No Quantity							49386			0
S3	2000	2000	2000	2	0	2	Export	586	Pakistan	PAK	577	Other Africa, nes									07	COFFEE,TEA,COCOA,SPICES	1	No Quantity							30091			0
S3	2000	2000	2000	2	0	2	Export	586	Pakistan	PAK	634	Qatar	QAT								07	COFFEE,TEA,COCOA,SPICES	1	No Quantity							135532			0
S3	2000	2000	2000	2	0	2	Export	586	Pakistan	PAK	682	Saudi Arabia	SAU								07	COFFEE,TEA,COCOA,SPICES	1	No Quantity							3250348			0
S3	2000	2000	2000	2	0	2	Export	586	Pakistan	PAK	686	Senegal	SEN								07	COFFEE,TEA,COCOA,SPICES	1	No Quantity							5060			0
S3	2000	2000	2000	2	0	2	Export	586	Pakistan	PAK	699	India	IND								07	COFFEE,TEA,COCOA,SPICES	1	No Quantity							261555			0
S3	2000	2000	2000	2	0	2	Export	586	Pakistan	PAK	702	Singapore	SGP								07	COFFEE,TEA,COCOA,SPICES	1	No Quantity							302193			0
S3	2000	2000	2000	2	0	2	Export	586	Pakistan	PAK	710	South Africa	ZAF								07	COFFEE,TEA,COCOA,SPICES	1	No Quantity							41073			0
S3	2000	2000	2000	2	0	2	Export	586	Pakistan	PAK	724	Spain	ESP								07	COFFEE,TEA,COCOA,SPICES	1	No Quantity							17037			0
S3	2000	2000	2000	2	0	2	Export	586	Pakistan	PAK	752	Sweden	SWE								07	COFFEE,TEA,COCOA,SPICES	1	No Quantity							5680			0
S3	2000	2000	2000	2	0	2	Export	586	Pakistan	PAK	764	Thailand	THA								07	COFFEE,TEA,COCOA,SPICES	1	No Quantity							3812			0
S3	2000	2000	2000	2	0	2	Export	586	Pakistan	PAK	784	United Arab Emirates	ARE								07	COFFEE,TEA,COCOA,SPICES	1	No Quantity							2059548			0
S3	2000	2000	2000	2	0	2	Export	586	Pakistan	PAK	792	Turkey	TUR								07	COFFEE,TEA,COCOA,SPICES	1	No Quantity							270217			0
S3	2000	2000	2000	2	0	2	Export	586	Pakistan	PAK	795	Turkmenistan	TKM								07	COFFEE,TEA,COCOA,SPICES	1	No Quantity							14855			0
S3	2000	2000	2000	2	0	2	Export	586	Pakistan	PAK	800	Uganda	UGA								07	COFFEE,TEA,COCOA,SPICES	1	No Quantity							8454			0
S3	2000	2000	2000	2	0	2	Export	586	Pakistan	PAK	826	United Kingdom	GBR								07	COFFEE,TEA,COCOA,SPICES	1	No Quantity							752364			0
S3	2000	2000	2000	2	0	2	Export	586	Pakistan	PAK	834	United Rep. of Tanzania	TZA								07	COFFEE,TEA,COCOA,SPICES	1	No Quantity							47156			0
S3	2000	2000	2000	2	0	2	Export	586	Pakistan	PAK	842	USA	USA								07	COFFEE,TEA,COCOA,SPICES	1	No Quantity							2041096			0
S3	2000	2000	2000	2	0	2	Export	586	Pakistan	PAK	860	Uzbekistan	UZB								07	COFFEE,TEA,COCOA,SPICES	1	No Quantity							10990			0
S3	2000	2000	2000	2	0	2	Export	586	Pakistan	PAK	887	Yemen	YEM								07	COFFEE,TEA,COCOA,SPICES	1	No Quantity							53850			0
S3	2000	2000	2000	2	0	2	Export	586	Pakistan	PAK	899	Areas, nes									07	COFFEE,TEA,COCOA,SPICES	1	No Quantity							966			0
S3	2000	2000	2000	2	0	2	Export	591	Panama	PAN	0	World	WLD								07	COFFEE,TEA,COCOA,SPICES	1	No Quantity							17985779			0
S3	2000	2000	2000	2	0	2	Export	591	Panama	PAN	36	Australia	AUS								07	COFFEE,TEA,COCOA,SPICES	1	No Quantity							27777			0
S3	2000	2000	2000	2	0	2	Export	591	Panama	PAN	84	Belize	BLZ								07	COFFEE,TEA,COCOA,SPICES	1	No Quantity							634			0
S3	2000	2000	2000	2	0	2	Export	591	Panama	PAN	124	Canada	CAN								07	COFFEE,TEA,COCOA,SPICES	1	No Quantity							1284896			0
S3	2000	2000	2000	2	0	2	Export	591	Panama	PAN	188	Costa Rica	CRI								07	COFFEE,TEA,COCOA,SPICES	1	No Quantity							1055695			0
S3	2000	2000	2000	2	0	2	Export	591	Panama	PAN	222	El Salvador	SLV								07	COFFEE,TEA,COCOA,SPICES	1	No Quantity							20390			0
S3	2000	2000	2000	2	0	2	Export	591	Panama	PAN	246	Finland	FIN								07	COFFEE,TEA,COCOA,SPICES	1	No Quantity							268253			0
S3	2000	2000	2000	2	0	2	Export	591	Panama	PAN	276	Germany	DEU								07	COFFEE,TEA,COCOA,SPICES	1	No Quantity							989366			0
S3	2000	2000	2000	2	0	2	Export	591	Panama	PAN	320	Guatemala	GTM								07	COFFEE,TEA,COCOA,SPICES	1	No Quantity							278217			0
S3	2000	2000	2000	2	0	2	Export	591	Panama	PAN	340	Honduras	HND								07	COFFEE,TEA,COCOA,SPICES	1	No Quantity							145934			0
S3	2000	2000	2000	2	0	2	Export	591	Panama	PAN	381	Italy	ITA								07	COFFEE,TEA,COCOA,SPICES	1	No Quantity							804964			0
S3	2000	2000	2000	2	0	2	Export	591	Panama	PAN	388	Jamaica	JAM								07	COFFEE,TEA,COCOA,SPICES	1	No Quantity							1098			0
S3	2000	2000	2000	2	0	2	Export	591	Panama	PAN	392	Japan	JPN								07	COFFEE,TEA,COCOA,SPICES	1	No Quantity							51588			0
S3	2000	2000	2000	2	0	2	Export	591	Panama	PAN	528	Netherlands	NLD								07	COFFEE,TEA,COCOA,SPICES	1	No Quantity							133425			0
S3	2000	2000	2000	2	0	2	Export	591	Panama	PAN	620	Portugal	PRT								07	COFFEE,TEA,COCOA,SPICES	1	No Quantity							38888			0
S3	2000	2000	2000	2	0	2	Export	591	Panama	PAN	724	Spain	ESP								07	COFFEE,TEA,COCOA,SPICES	1	No Quantity							26730			0
S3	2000	2000	2000	2	0	2	Export	591	Panama	PAN	752	Sweden	SWE								07	COFFEE,TEA,COCOA,SPICES	1	No Quantity							251786			0
S3	2000	2000	2000	2	0	2	Export	591	Panama	PAN	842	USA	USA								07	COFFEE,TEA,COCOA,SPICES	1	No Quantity							12586967			0
S3	2000	2000	2000	2	0	2	Export	591	Panama	PAN	858	Uruguay	URY								07	COFFEE,TEA,COCOA,SPICES	1	No Quantity							14934			0
S3	2000	2000	2000	2	0	2	Export	591	Panama	PAN	899	Areas, nes									07	COFFEE,TEA,COCOA,SPICES	1	No Quantity							4237			0
S3	2000	2000	2000	2	0	2	Export	586	Pakistan	PAK	0	World	WLD								08	ANIMAL FEED STUFF	1	No Quantity							1660314			0
S3	2000	2000	2000	2	0	2	Export	586	Pakistan	PAK	4	Afghanistan	AFG								08	ANIMAL FEED STUFF	1	No Quantity							309073			0
S3	2000	2000	2000	2	0	2	Export	586	Pakistan	PAK	32	Argentina	ARG								08	ANIMAL FEED STUFF	1	No Quantity							3655			0
S3	2000	2000	2000	2	0	2	Export	586	Pakistan	PAK	276	Germany	DEU								08	ANIMAL FEED STUFF	1	No Quantity							16394			0
S3	2000	2000	2000	2	0	2	Export	586	Pakistan	PAK	414	Kuwait	KWT								08	ANIMAL FEED STUFF	1	No Quantity							10543			0
S3	2000	2000	2000	2	0	2	Export	586	Pakistan	PAK	512	Oman	OMN								08	ANIMAL FEED STUFF	1	No Quantity							14348			0
S3	2000	2000	2000	2	0	2	Export	586	Pakistan	PAK	634	Qatar	QAT								08	ANIMAL FEED STUFF	1	No Quantity							27125			0
S3	2000	2000	2000	2	0	2	Export	586	Pakistan	PAK	784	United Arab Emirates	ARE								08	ANIMAL FEED STUFF	1	No Quantity							1276669			0
S3	2000	2000	2000	2	0	2	Export	586	Pakistan	PAK	842	USA	USA								08	ANIMAL FEED STUFF	1	No Quantity							2033			0
S3	2000	2000	2000	2	0	2	Export	586	Pakistan	PAK	899	Areas, nes									08	ANIMAL FEED STUFF	1	No Quantity							474			0
S3	2000	2000	2000	2	0	2	Export	591	Panama	PAN	0	World	WLD								08	ANIMAL FEED STUFF	1	No Quantity							9380937			0
S3	2000	2000	2000	2	0	2	Export	591	Panama	PAN	144	Sri Lanka	LKA								08	ANIMAL FEED STUFF	1	No Quantity							319198			0
S3	2000	2000	2000	2	0	2	Export	591	Panama	PAN	156	China	CHN								08	ANIMAL FEED STUFF	1	No Quantity							804712			0
S3	2000	2000	2000	2	0	2	Export	591	Panama	PAN	188	Costa Rica	CRI								08	ANIMAL FEED STUFF	1	No Quantity							351845			0
S3	2000	2000	2000	2	0	2	Export	591	Panama	PAN	218	Ecuador	ECU								08	ANIMAL FEED STUFF	1	No Quantity							45260			0
S3	2000	2000	2000	2	0	2	Export	591	Panama	PAN	222	El Salvador	SLV								08	ANIMAL FEED STUFF	1	No Quantity							2779			0
S3	2000	2000	2000	2	0	2	Export	591	Panama	PAN	276	Germany	DEU								08	ANIMAL FEED STUFF	1	No Quantity							1603839			0
S3	2000	2000	2000	2	0	2	Export	591	Panama	PAN	320	Guatemala	GTM								08	ANIMAL FEED STUFF	1	No Quantity							2911			0
S3	2000	2000	2000	2	0	2	Export	591	Panama	PAN	340	Honduras	HND								08	ANIMAL FEED STUFF	1	No Quantity							22025			0
S3	2000	2000	2000	2	0	2	Export	591	Panama	PAN	344	China, Hong Kong SAR	HKG								08	ANIMAL FEED STUFF	1	No Quantity							38500			0
S3	2000	2000	2000	2	0	2	Export	591	Panama	PAN	372	Ireland	IRL								08	ANIMAL FEED STUFF	1	No Quantity							643992			0
S3	2000	2000	2000	2	0	2	Export	591	Panama	PAN	392	Japan	JPN								08	ANIMAL FEED STUFF	1	No Quantity							77000			0
S3	2000	2000	2000	2	0	2	Export	591	Panama	PAN	400	Jordan	JOR								08	ANIMAL FEED STUFF	1	No Quantity							144981			0
S3	2000	2000	2000	2	0	2	Export	591	Panama	PAN	410	Rep. of Korea	KOR								08	ANIMAL FEED STUFF	1	No Quantity							997058			0
S3	2000	2000	2000	2	0	2	Export	591	Panama	PAN	484	Mexico	MEX								08	ANIMAL FEED STUFF	1	No Quantity							11550			0
S3	2000	2000	2000	2	0	2	Export	591	Panama	PAN	490	Other Asia, nes									08	ANIMAL FEED STUFF	1	No Quantity							896769			0
S3	2000	2000	2000	2	0	2	Export	591	Panama	PAN	558	Nicaragua	NIC								08	ANIMAL FEED STUFF	1	No Quantity							963139			0
S3	2000	2000	2000	2	0	2	Export	591	Panama	PAN	704	Viet Nam	VNM								08	ANIMAL FEED STUFF	1	No Quantity							65036			0
S3	2000	2000	2000	2	0	2	Export	591	Panama	PAN	724	Spain	ESP								08	ANIMAL FEED STUFF	1	No Quantity							2272417			0
S3	2000	2000	2000	2	0	2	Export	591	Panama	PAN	780	Trinidad and Tobago	TTO								08	ANIMAL FEED STUFF	1	No Quantity							41335			0
S3	2000	2000	2000	2	0	2	Export	591	Panama	PAN	818	Egypt	EGY								08	ANIMAL FEED STUFF	1	No Quantity							62801			0
S3	2000	2000	2000	2	0	2	Export	591	Panama	PAN	842	USA	USA								08	ANIMAL FEED STUFF	1	No Quantity							13790			0
S3	2000	2000	2000	2	0	2	Export	586	Pakistan	PAK	0	World	WLD								09	MISC.EDIBLE PRODUCTS ETC	1	No Quantity							13761394			0
S3	2000	2000	2000	2	0	2	Export	586	Pakistan	PAK	4	Afghanistan	AFG								09	MISC.EDIBLE PRODUCTS ETC	1	No Quantity							607411			0
S3	2000	2000	2000	2	0	2	Export	586	Pakistan	PAK	36	Australia	AUS								09	MISC.EDIBLE PRODUCTS ETC	1	No Quantity							112458			0
S3	2000	2000	2000	2	0	2	Export	586	Pakistan	PAK	48	Bahrain	BHR								09	MISC.EDIBLE PRODUCTS ETC	1	No Quantity							193041			0
S3	2000	2000	2000	2	0	2	Export	586	Pakistan	PAK	50	Bangladesh	BGD								09	MISC.EDIBLE PRODUCTS ETC	1	No Quantity							1633409			0
S3	2000	2000	2000	2	0	2	Export	586	Pakistan	PAK	124	Canada	CAN								09	MISC.EDIBLE PRODUCTS ETC	1	No Quantity							652916			0
S3	2000	2000	2000	2	0	2	Export	586	Pakistan	PAK	144	Sri Lanka	LKA								09	MISC.EDIBLE PRODUCTS ETC	1	No Quantity							28192			0
S3	2000	2000	2000	2	0	2	Export	586	Pakistan	PAK	156	China	CHN								09	MISC.EDIBLE PRODUCTS ETC	1	No Quantity							11278			0
S3	2000	2000	2000	2	0	2	Export	586	Pakistan	PAK	208	Denmark	DNK								09	MISC.EDIBLE PRODUCTS ETC	1	No Quantity							59986			0
S3	2000	2000	2000	2	0	2	Export	586	Pakistan	PAK	246	Finland	FIN								09	MISC.EDIBLE PRODUCTS ETC	1	No Quantity							15538			0
S3	2000	2000	2000	2	0	2	Export	586	Pakistan	PAK	251	France	FRA								09	MISC.EDIBLE PRODUCTS ETC	1	No Quantity							37967			0
S3	2000	2000	2000	2	0	2	Export	586	Pakistan	PAK	276	Germany	DEU								09	MISC.EDIBLE PRODUCTS ETC	1	No Quantity							209561			0
S3	2000	2000	2000	2	0	2	Export	586	Pakistan	PAK	300	Greece	GRC								09	MISC.EDIBLE PRODUCTS ETC	1	No Quantity							105228			0
S3	2000	2000	2000	2	0	2	Export	586	Pakistan	PAK	344	China, Hong Kong SAR	HKG								09	MISC.EDIBLE PRODUCTS ETC	1	No Quantity							27006			0
S3	2000	2000	2000	2	0	2	Export	586	Pakistan	PAK	381	Italy	ITA								09	MISC.EDIBLE PRODUCTS ETC	1	No Quantity							690312			0
S3	2000	2000	2000	2	0	2	Export	586	Pakistan	PAK	392	Japan	JPN								09	MISC.EDIBLE PRODUCTS ETC	1	No Quantity							415992			0
S3	2000	2000	2000	2	0	2	Export	586	Pakistan	PAK	398	Kazakhstan	KAZ								09	MISC.EDIBLE PRODUCTS ETC	1	No Quantity							26976			0
S3	2000	2000	2000	2	0	2	Export	586	Pakistan	PAK	400	Jordan	JOR								09	MISC.EDIBLE PRODUCTS ETC	1	No Quantity							7900			0
S3	2000	2000	2000	2	0	2	Export	586	Pakistan	PAK	410	Rep. of Korea	KOR								09	MISC.EDIBLE PRODUCTS ETC	1	No Quantity							108746			0
S3	2000	2000	2000	2	0	2	Export	586	Pakistan	PAK	414	Kuwait	KWT								09	MISC.EDIBLE PRODUCTS ETC	1	No Quantity							198086			0
S3	2000	2000	2000	2	0	2	Export	586	Pakistan	PAK	450	Madagascar	MDG								09	MISC.EDIBLE PRODUCTS ETC	1	No Quantity							2145			0
S3	2000	2000	2000	2	0	2	Export	586	Pakistan	PAK	458	Malaysia	MYS								09	MISC.EDIBLE PRODUCTS ETC	1	No Quantity							8294			0
S3	2000	2000	2000	2	0	2	Export	586	Pakistan	PAK	462	Maldives	MDV								09	MISC.EDIBLE PRODUCTS ETC	1	No Quantity							2179			0
S3	2000	2000	2000	2	0	2	Export	586	Pakistan	PAK	478	Mauritania	MRT								09	MISC.EDIBLE PRODUCTS ETC	1	No Quantity							15306			0
S3	2000	2000	2000	2	0	2	Export	586	Pakistan	PAK	480	Mauritius	MUS								09	MISC.EDIBLE PRODUCTS ETC	1	No Quantity							85476			0
S3	2000	2000	2000	2	0	2	Export	586	Pakistan	PAK	490	Other Asia, nes									09	MISC.EDIBLE PRODUCTS ETC	1	No Quantity							269510			0
S3	2000	2000	2000	2	0	2	Export	586	Pakistan	PAK	512	Oman	OMN								09	MISC.EDIBLE PRODUCTS ETC	1	No Quantity							172470			0
S3	2000	2000	2000	2	0	2	Export	586	Pakistan	PAK	528	Netherlands	NLD								09	MISC.EDIBLE PRODUCTS ETC	1	No Quantity							263917			0
S3	2000	2000	2000	2	0	2	Export	586	Pakistan	PAK	554	New Zealand	NZL								09	MISC.EDIBLE PRODUCTS ETC	1	No Quantity							19183			0
S3	2000	2000	2000	2	0	2	Export	586	Pakistan	PAK	566	Nigeria	NGA								09	MISC.EDIBLE PRODUCTS ETC	1	No Quantity							8785			0
S3	2000	2000	2000	2	0	2	Export	586	Pakistan	PAK	577	Other Africa, nes									09	MISC.EDIBLE PRODUCTS ETC	1	No Quantity							519			0
S3	2000	2000	2000	2	0	2	Export	586	Pakistan	PAK	579	Norway	NOR								09	MISC.EDIBLE PRODUCTS ETC	1	No Quantity							6187			0
S3	2000	2000	2000	2	0	2	Export	586	Pakistan	PAK	608	Philippines	PHL								09	MISC.EDIBLE PRODUCTS ETC	1	No Quantity							40560			0
S3	2000	2000	2000	2	0	2	Export	586	Pakistan	PAK	634	Qatar	QAT								09	MISC.EDIBLE PRODUCTS ETC	1	No Quantity							251847			0
S3	2000	2000	2000	2	0	2	Export	586	Pakistan	PAK	682	Saudi Arabia	SAU								09	MISC.EDIBLE PRODUCTS ETC	1	No Quantity							1653077			0
S3	2000	2000	2000	2	0	2	Export	586	Pakistan	PAK	699	India	IND								09	MISC.EDIBLE PRODUCTS ETC	1	No Quantity							202189			0
S3	2000	2000	2000	2	0	2	Export	586	Pakistan	PAK	702	Singapore	SGP								09	MISC.EDIBLE PRODUCTS ETC	1	No Quantity							44230			0
S3	2000	2000	2000	2	0	2	Export	586	Pakistan	PAK	710	South Africa	ZAF								09	MISC.EDIBLE PRODUCTS ETC	1	No Quantity							27920			0
S3	2000	2000	2000	2	0	2	Export	586	Pakistan	PAK	736	Fmr Sudan	SDN								09	MISC.EDIBLE PRODUCTS ETC	1	No Quantity							10664			0
S3	2000	2000	2000	2	0	2	Export	586	Pakistan	PAK	752	Sweden	SWE								09	MISC.EDIBLE PRODUCTS ETC	1	No Quantity							24212			0
S3	2000	2000	2000	2	0	2	Export	586	Pakistan	PAK	764	Thailand	THA								09	MISC.EDIBLE PRODUCTS ETC	1	No Quantity							22377			0
S3	2000	2000	2000	2	0	2	Export	586	Pakistan	PAK	784	United Arab Emirates	ARE								09	MISC.EDIBLE PRODUCTS ETC	1	No Quantity							1667058			0
S3	2000	2000	2000	2	0	2	Export	586	Pakistan	PAK	792	Turkey	TUR								09	MISC.EDIBLE PRODUCTS ETC	1	No Quantity							9582			0
S3	2000	2000	2000	2	0	2	Export	586	Pakistan	PAK	795	Turkmenistan	TKM								09	MISC.EDIBLE PRODUCTS ETC	1	No Quantity							56214			0
S3	2000	2000	2000	2	0	2	Export	586	Pakistan	PAK	818	Egypt	EGY								09	MISC.EDIBLE PRODUCTS ETC	1	No Quantity							10880			0
S3	2000	2000	2000	2	0	2	Export	586	Pakistan	PAK	826	United Kingdom	GBR								09	MISC.EDIBLE PRODUCTS ETC	1	No Quantity							1626451			0
S3	2000	2000	2000	2	0	2	Export	586	Pakistan	PAK	834	United Rep. of Tanzania	TZA								09	MISC.EDIBLE PRODUCTS ETC	1	No Quantity							31930			0
S3	2000	2000	2000	2	0	2	Export	586	Pakistan	PAK	842	USA	USA								09	MISC.EDIBLE PRODUCTS ETC	1	No Quantity							1803050			0
S3	2000	2000	2000	2	0	2	Export	586	Pakistan	PAK	860	Uzbekistan	UZB								09	MISC.EDIBLE PRODUCTS ETC	1	No Quantity							263498			0
S3	2000	2000	2000	2	0	2	Export	586	Pakistan	PAK	887	Yemen	YEM								09	MISC.EDIBLE PRODUCTS ETC	1	No Quantity							18587			0
S3	2000	2000	2000	2	0	2	Export	586	Pakistan	PAK	899	Areas, nes									09	MISC.EDIBLE PRODUCTS ETC	1	No Quantity							1094			0
S3	2000	2000	2000	2	0	2	Export	591	Panama	PAN	0	World	WLD								09	MISC.EDIBLE PRODUCTS ETC	1	No Quantity							10261976			0
S3	2000	2000	2000	2	0	2	Export	591	Panama	PAN	68	Bolivia (Plurinational State of)	BOL								09	MISC.EDIBLE PRODUCTS ETC	1	No Quantity							4752			0
S3	2000	2000	2000	2	0	2	Export	591	Panama	PAN	152	Chile	CHL								09	MISC.EDIBLE PRODUCTS ETC	1	No Quantity							940			0
S3	2000	2000	2000	2	0	2	Export	591	Panama	PAN	170	Colombia	COL								09	MISC.EDIBLE PRODUCTS ETC	1	No Quantity							23764			0
S3	2000	2000	2000	2	0	2	Export	591	Panama	PAN	188	Costa Rica	CRI								09	MISC.EDIBLE PRODUCTS ETC	1	No Quantity							4182982			0
S3	2000	2000	2000	2	0	2	Export	591	Panama	PAN	214	Dominican Rep.	DOM								09	MISC.EDIBLE PRODUCTS ETC	1	No Quantity							20965			0
S3	2000	2000	2000	2	0	2	Export	591	Panama	PAN	218	Ecuador	ECU								09	MISC.EDIBLE PRODUCTS ETC	1	No Quantity							21570			0
S3	2000	2000	2000	2	0	2	Export	591	Panama	PAN	222	El Salvador	SLV								09	MISC.EDIBLE PRODUCTS ETC	1	No Quantity							2217255			0
S3	2000	2000	2000	2	0	2	Export	591	Panama	PAN	320	Guatemala	GTM								09	MISC.EDIBLE PRODUCTS ETC	1	No Quantity							2139153			0
S3	2000	2000	2000	2	0	2	Export	591	Panama	PAN	340	Honduras	HND								09	MISC.EDIBLE PRODUCTS ETC	1	No Quantity							541118			0
S3	2000	2000	2000	2	0	2	Export	591	Panama	PAN	388	Jamaica	JAM								09	MISC.EDIBLE PRODUCTS ETC	1	No Quantity							2490			0
S3	2000	2000	2000	2	0	2	Export	591	Panama	PAN	530	Neth. Antilles	ANT								09	MISC.EDIBLE PRODUCTS ETC	1	No Quantity							118344			0
S3	2000	2000	2000	2	0	2	Export	591	Panama	PAN	558	Nicaragua	NIC								09	MISC.EDIBLE PRODUCTS ETC	1	No Quantity							75928			0
S3	2000	2000	2000	2	0	2	Export	591	Panama	PAN	604	Peru	PER								09	MISC.EDIBLE PRODUCTS ETC	1	No Quantity							178092			0
S3	2000	2000	2000	2	0	2	Export	591	Panama	PAN	842	USA	USA								09	MISC.EDIBLE PRODUCTS ETC	1	No Quantity							621640			0
S3	2000	2000	2000	2	0	2	Export	591	Panama	PAN	858	Uruguay	URY								09	MISC.EDIBLE PRODUCTS ETC	1	No Quantity							8112			0
S3	2000	2000	2000	2	0	2	Export	591	Panama	PAN	862	Venezuela	VEN								09	MISC.EDIBLE PRODUCTS ETC	1	No Quantity							80219			0
S3	2000	2000	2000	2	0	2	Export	591	Panama	PAN	899	Areas, nes									09	MISC.EDIBLE PRODUCTS ETC	1	No Quantity							24652			0
S3	2000	2000	2000	2	0	2	Export	586	Pakistan	PAK	0	World	WLD								11	BEVERAGES	1	No Quantity							108095			0
S3	2000	2000	2000	2	0	2	Export	586	Pakistan	PAK	4	Afghanistan	AFG								11	BEVERAGES	1	No Quantity							53773			0
S3	2000	2000	2000	2	0	2	Export	586	Pakistan	PAK	398	Kazakhstan	KAZ								11	BEVERAGES	1	No Quantity							18132			0
S3	2000	2000	2000	2	0	2	Export	586	Pakistan	PAK	795	Turkmenistan	TKM								11	BEVERAGES	1	No Quantity							36190			0
S3	2000	2000	2000	2	0	2	Export	591	Panama	PAN	0	World	WLD								11	BEVERAGES	1	No Quantity							5651489			0
S3	2000	2000	2000	2	0	2	Export	591	Panama	PAN	44	Bahamas	BHS								11	BEVERAGES	1	No Quantity							170237			0
S3	2000	2000	2000	2	0	2	Export	591	Panama	PAN	68	Bolivia (Plurinational State of)	BOL								11	BEVERAGES	1	No Quantity							119380			0
S3	2000	2000	2000	2	0	2	Export	591	Panama	PAN	124	Canada	CAN								11	BEVERAGES	1	No Quantity							7711			0
S3	2000	2000	2000	2	0	2	Export	591	Panama	PAN	152	Chile	CHL								11	BEVERAGES	1	No Quantity							188734			0
S3	2000	2000	2000	2	0	2	Export	591	Panama	PAN	170	Colombia	COL								11	BEVERAGES	1	No Quantity							74926			0
S3	2000	2000	2000	2	0	2	Export	591	Panama	PAN	188	Costa Rica	CRI								11	BEVERAGES	1	No Quantity							906526			0
S3	2000	2000	2000	2	0	2	Export	591	Panama	PAN	192	Cuba	CUB								11	BEVERAGES	1	No Quantity							286754			0
S3	2000	2000	2000	2	0	2	Export	591	Panama	PAN	214	Dominican Rep.	DOM								11	BEVERAGES	1	No Quantity							6375			0
S3	2000	2000	2000	2	0	2	Export	591	Panama	PAN	218	Ecuador	ECU								11	BEVERAGES	1	No Quantity							193326			0
S3	2000	2000	2000	2	0	2	Export	591	Panama	PAN	222	El Salvador	SLV								11	BEVERAGES	1	No Quantity							84565			0
S3	2000	2000	2000	2	0	2	Export	591	Panama	PAN	320	Guatemala	GTM								11	BEVERAGES	1	No Quantity							254550			0
S3	2000	2000	2000	2	0	2	Export	591	Panama	PAN	340	Honduras	HND								11	BEVERAGES	1	No Quantity							34155			0
S3	2000	2000	2000	2	0	2	Export	591	Panama	PAN	484	Mexico	MEX								11	BEVERAGES	1	No Quantity							13763			0
S3	2000	2000	2000	2	0	2	Export	591	Panama	PAN	528	Netherlands	NLD								11	BEVERAGES	1	No Quantity							78296			0
S3	2000	2000	2000	2	0	2	Export	591	Panama	PAN	530	Neth. Antilles	ANT								11	BEVERAGES	1	No Quantity							160618			0
S3	2000	2000	2000	2	0	2	Export	591	Panama	PAN	533	Aruba	ABW								11	BEVERAGES	1	No Quantity							59891			0
S3	2000	2000	2000	2	0	2	Export	591	Panama	PAN	558	Nicaragua	NIC								11	BEVERAGES	1	No Quantity							105372			0
S3	2000	2000	2000	2	0	2	Export	591	Panama	PAN	604	Peru	PER								11	BEVERAGES	1	No Quantity							361830			0
S3	2000	2000	2000	2	0	2	Export	591	Panama	PAN	842	USA	USA								11	BEVERAGES	1	No Quantity							105301			0
S3	2000	2000	2000	2	0	2	Export	591	Panama	PAN	862	Venezuela	VEN								11	BEVERAGES	1	No Quantity							33079			0
S3	2000	2000	2000	2	0	2	Export	591	Panama	PAN	899	Areas, nes									11	BEVERAGES	1	No Quantity							2406100			0
S3	2000	2000	2000	2	0	2	Export	586	Pakistan	PAK	0	World	WLD								12	TOBACCO,TOBACCO MANUFACT	1	No Quantity							6108928			0
S3	2000	2000	2000	2	0	2	Export	586	Pakistan	PAK	50	Bangladesh	BGD								12	TOBACCO,TOBACCO MANUFACT	1	No Quantity							219359			0
S3	2000	2000	2000	2	0	2	Export	586	Pakistan	PAK	56	Belgium	BEL								12	TOBACCO,TOBACCO MANUFACT	1	No Quantity							37139			0
S3	2000	2000	2000	2	0	2	Export	586	Pakistan	PAK	144	Sri Lanka	LKA								12	TOBACCO,TOBACCO MANUFACT	1	No Quantity							337072			0
S3	2000	2000	2000	2	0	2	Export	586	Pakistan	PAK	174	Comoros	COM								12	TOBACCO,TOBACCO MANUFACT	1	No Quantity							5146			0
S3	2000	2000	2000	2	0	2	Export	586	Pakistan	PAK	251	France	FRA								12	TOBACCO,TOBACCO MANUFACT	1	No Quantity							68920			0
S3	2000	2000	2000	2	0	2	Export	586	Pakistan	PAK	276	Germany	DEU								12	TOBACCO,TOBACCO MANUFACT	1	No Quantity							652413			0
S3	2000	2000	2000	2	0	2	Export	586	Pakistan	PAK	360	Indonesia	IDN								12	TOBACCO,TOBACCO MANUFACT	1	No Quantity							451673			0
S3	2000	2000	2000	2	0	2	Export	586	Pakistan	PAK	364	Iran	IRN								12	TOBACCO,TOBACCO MANUFACT	1	No Quantity							2658			0
S3	2000	2000	2000	2	0	2	Export	586	Pakistan	PAK	381	Italy	ITA								12	TOBACCO,TOBACCO MANUFACT	1	No Quantity							323583			0
S3	2000	2000	2000	2	0	2	Export	586	Pakistan	PAK	414	Kuwait	KWT								12	TOBACCO,TOBACCO MANUFACT	1	No Quantity							512			0
S3	2000	2000	2000	2	0	2	Export	586	Pakistan	PAK	440	Lithuania	LTU								12	TOBACCO,TOBACCO MANUFACT	1	No Quantity							2374988			0
S3	2000	2000	2000	2	0	2	Export	586	Pakistan	PAK	528	Netherlands	NLD								12	TOBACCO,TOBACCO MANUFACT	1	No Quantity							31179			0
S3	2000	2000	2000	2	0	2	Export	586	Pakistan	PAK	600	Paraguay	PRY								12	TOBACCO,TOBACCO MANUFACT	1	No Quantity							23177			0
S3	2000	2000	2000	2	0	2	Export	586	Pakistan	PAK	616	Poland	POL								12	TOBACCO,TOBACCO MANUFACT	1	No Quantity							30162			0
S3	2000	2000	2000	2	0	2	Export	586	Pakistan	PAK	682	Saudi Arabia	SAU								12	TOBACCO,TOBACCO MANUFACT	1	No Quantity							26917			0
S3	2000	2000	2000	2	0	2	Export	586	Pakistan	PAK	710	South Africa	ZAF								12	TOBACCO,TOBACCO MANUFACT	1	No Quantity							120666			0
S3	2000	2000	2000	2	0	2	Export	586	Pakistan	PAK	784	United Arab Emirates	ARE								12	TOBACCO,TOBACCO MANUFACT	1	No Quantity							1311866			0
S3	2000	2000	2000	2	0	2	Export	586	Pakistan	PAK	800	Uganda	UGA								12	TOBACCO,TOBACCO MANUFACT	1	No Quantity							2916			0
S3	2000	2000	2000	2	0	2	Export	586	Pakistan	PAK	818	Egypt	EGY								12	TOBACCO,TOBACCO MANUFACT	1	No Quantity							1034			0
S3	2000	2000	2000	2	0	2	Export	586	Pakistan	PAK	842	USA	USA								12	TOBACCO,TOBACCO MANUFACT	1	No Quantity							39713			0
S3	2000	2000	2000	2	0	2	Export	586	Pakistan	PAK	887	Yemen	YEM								12	TOBACCO,TOBACCO MANUFACT	1	No Quantity							47118			0
S3	2000	2000	2000	2	0	2	Export	586	Pakistan	PAK	899	Areas, nes									12	TOBACCO,TOBACCO MANUFACT	1	No Quantity							717			0
S3	2000	2000	2000	2	0	2	Export	591	Panama	PAN	0	World	WLD								12	TOBACCO,TOBACCO MANUFACT	1	No Quantity							38271681			0
S3	2000	2000	2000	2	0	2	Export	591	Panama	PAN	170	Colombia	COL								12	TOBACCO,TOBACCO MANUFACT	1	No Quantity							840000			0
S3	2000	2000	2000	2	0	2	Export	591	Panama	PAN	188	Costa Rica	CRI								12	TOBACCO,TOBACCO MANUFACT	1	No Quantity							300435			0
S3	2000	2000	2000	2	0	2	Export	591	Panama	PAN	320	Guatemala	GTM								12	TOBACCO,TOBACCO MANUFACT	1	No Quantity							3520000			0
S3	2000	2000	2000	2	0	2	Export	591	Panama	PAN	340	Honduras	HND								12	TOBACCO,TOBACCO MANUFACT	1	No Quantity							248750			0
S3	2000	2000	2000	2	0	2	Export	591	Panama	PAN	530	Neth. Antilles	ANT								12	TOBACCO,TOBACCO MANUFACT	1	No Quantity							2520000			0
S3	2000	2000	2000	2	0	2	Export	591	Panama	PAN	558	Nicaragua	NIC								12	TOBACCO,TOBACCO MANUFACT	1	No Quantity							66636			0
S3	2000	2000	2000	2	0	2	Export	591	Panama	PAN	699	India	IND								12	TOBACCO,TOBACCO MANUFACT	1	No Quantity							6028			0
S3	2000	2000	2000	2	0	2	Export	591	Panama	PAN	752	Sweden	SWE								12	TOBACCO,TOBACCO MANUFACT	1	No Quantity							2932			0
S3	2000	2000	2000	2	0	2	Export	591	Panama	PAN	842	USA	USA								12	TOBACCO,TOBACCO MANUFACT	1	No Quantity							30766900			0
S3	2000	2000	2000	2	0	2	Export	586	Pakistan	PAK	0	World	WLD								21	HIDES,SKINS,FURSKINS,RAW	1	No Quantity							177709			0
S3	2000	2000	2000	2	0	2	Export	586	Pakistan	PAK	276	Germany	DEU								21	HIDES,SKINS,FURSKINS,RAW	1	No Quantity							1269			0
S3	2000	2000	2000	2	0	2	Export	586	Pakistan	PAK	344	China, Hong Kong SAR	HKG								21	HIDES,SKINS,FURSKINS,RAW	1	No Quantity							46388			0
S3	2000	2000	2000	2	0	2	Export	586	Pakistan	PAK	392	Japan	JPN								21	HIDES,SKINS,FURSKINS,RAW	1	No Quantity							85681			0
S3	2000	2000	2000	2	0	2	Export	586	Pakistan	PAK	410	Rep. of Korea	KOR								21	HIDES,SKINS,FURSKINS,RAW	1	No Quantity							32375			0
S3	2000	2000	2000	2	0	2	Export	586	Pakistan	PAK	417	Kyrgyzstan	KGZ								21	HIDES,SKINS,FURSKINS,RAW	1	No Quantity							4858			0
S3	2000	2000	2000	2	0	2	Export	586	Pakistan	PAK	643	Russian Federation	RUS								21	HIDES,SKINS,FURSKINS,RAW	1	No Quantity							3027			0
S3	2000	2000	2000	2	0	2	Export	586	Pakistan	PAK	826	United Kingdom	GBR								21	HIDES,SKINS,FURSKINS,RAW	1	No Quantity							3632			0
S3	2000	2000	2000	2	0	2	Export	586	Pakistan	PAK	899	Areas, nes									21	HIDES,SKINS,FURSKINS,RAW	1	No Quantity							479			0
S3	2000	2000	2000	2	0	2	Export	591	Panama	PAN	0	World	WLD								21	HIDES,SKINS,FURSKINS,RAW	1	No Quantity							1171634			0
S3	2000	2000	2000	2	0	2	Export	591	Panama	PAN	188	Costa Rica	CRI								21	HIDES,SKINS,FURSKINS,RAW	1	No Quantity							205700			0
S3	2000	2000	2000	2	0	2	Export	591	Panama	PAN	218	Ecuador	ECU								21	HIDES,SKINS,FURSKINS,RAW	1	No Quantity							4200			0
S3	2000	2000	2000	2	0	2	Export	591	Panama	PAN	344	China, Hong Kong SAR	HKG								21	HIDES,SKINS,FURSKINS,RAW	1	No Quantity							21766			0
S3	2000	2000	2000	2	0	2	Export	591	Panama	PAN	381	Italy	ITA								21	HIDES,SKINS,FURSKINS,RAW	1	No Quantity							849578			0
S3	2000	2000	2000	2	0	2	Export	591	Panama	PAN	484	Mexico	MEX								21	HIDES,SKINS,FURSKINS,RAW	1	No Quantity							58540			0
S3	2000	2000	2000	2	0	2	Export	591	Panama	PAN	558	Nicaragua	NIC								21	HIDES,SKINS,FURSKINS,RAW	1	No Quantity							11600			0
S3	2000	2000	2000	2	0	2	Export	591	Panama	PAN	724	Spain	ESP								21	HIDES,SKINS,FURSKINS,RAW	1	No Quantity							20250			0
S3	2000	2000	2000	2	0	2	Export	586	Pakistan	PAK	0	World	WLD								22	OIL SEED,OLEAGINUS FRUIT	1	No Quantity							9120849			0
S3	2000	2000	2000	2	0	2	Export	586	Pakistan	PAK	31	Azerbaijan	AZE								22	OIL SEED,OLEAGINUS FRUIT	1	No Quantity							108436			0
S3	2000	2000	2000	2	0	2	Export	586	Pakistan	PAK	112	Belarus	BLR								22	OIL SEED,OLEAGINUS FRUIT	1	No Quantity							80389			0
S3	2000	2000	2000	2	0	2	Export	586	Pakistan	PAK	144	Sri Lanka	LKA								22	OIL SEED,OLEAGINUS FRUIT	1	No Quantity							7187			0
S3	2000	2000	2000	2	0	2	Export	586	Pakistan	PAK	156	China	CHN								22	OIL SEED,OLEAGINUS FRUIT	1	No Quantity							66724			0
S3	2000	2000	2000	2	0	2	Export	586	Pakistan	PAK	203	Czechia	CZE								22	OIL SEED,OLEAGINUS FRUIT	1	No Quantity							12154			0
S3	2000	2000	2000	2	0	2	Export	586	Pakistan	PAK	276	Germany	DEU								22	OIL SEED,OLEAGINUS FRUIT	1	No Quantity							11433			0
S3	2000	2000	2000	2	0	2	Export	586	Pakistan	PAK	300	Greece	GRC								22	OIL SEED,OLEAGINUS FRUIT	1	No Quantity							47103			0
S3	2000	2000	2000	2	0	2	Export	586	Pakistan	PAK	360	Indonesia	IDN								22	OIL SEED,OLEAGINUS FRUIT	1	No Quantity							742905			0
S3	2000	2000	2000	2	0	2	Export	586	Pakistan	PAK	381	Italy	ITA								22	OIL SEED,OLEAGINUS FRUIT	1	No Quantity							760163			0
S3	2000	2000	2000	2	0	2	Export	586	Pakistan	PAK	392	Japan	JPN								22	OIL SEED,OLEAGINUS FRUIT	1	No Quantity							1239599			0
S3	2000	2000	2000	2	0	2	Export	586	Pakistan	PAK	400	Jordan	JOR								22	OIL SEED,OLEAGINUS FRUIT	1	No Quantity							4012			0
S3	2000	2000	2000	2	0	2	Export	586	Pakistan	PAK	458	Malaysia	MYS								22	OIL SEED,OLEAGINUS FRUIT	1	No Quantity							22805			0
S3	2000	2000	2000	2	0	2	Export	586	Pakistan	PAK	490	Other Asia, nes									22	OIL SEED,OLEAGINUS FRUIT	1	No Quantity							1182504			0
S3	2000	2000	2000	2	0	2	Export	586	Pakistan	PAK	512	Oman	OMN								22	OIL SEED,OLEAGINUS FRUIT	1	No Quantity							211290			0
S3	2000	2000	2000	2	0	2	Export	586	Pakistan	PAK	528	Netherlands	NLD								22	OIL SEED,OLEAGINUS FRUIT	1	No Quantity							57109			0
S3	2000	2000	2000	2	0	2	Export	586	Pakistan	PAK	634	Qatar	QAT								22	OIL SEED,OLEAGINUS FRUIT	1	No Quantity							258823			0
S3	2000	2000	2000	2	0	2	Export	586	Pakistan	PAK	682	Saudi Arabia	SAU								22	OIL SEED,OLEAGINUS FRUIT	1	No Quantity							17627			0
S3	2000	2000	2000	2	0	2	Export	586	Pakistan	PAK	702	Singapore	SGP								22	OIL SEED,OLEAGINUS FRUIT	1	No Quantity							19486			0
S3	2000	2000	2000	2	0	2	Export	586	Pakistan	PAK	706	Somalia	SOM								22	OIL SEED,OLEAGINUS FRUIT	1	No Quantity							106594			0
S3	2000	2000	2000	2	0	2	Export	586	Pakistan	PAK	724	Spain	ESP								22	OIL SEED,OLEAGINUS FRUIT	1	No Quantity							491652			0
S3	2000	2000	2000	2	0	2	Export	586	Pakistan	PAK	757	Switzerland	CHE								22	OIL SEED,OLEAGINUS FRUIT	1	No Quantity							18473			0
S3	2000	2000	2000	2	0	2	Export	586	Pakistan	PAK	760	Syria	SYR								22	OIL SEED,OLEAGINUS FRUIT	1	No Quantity							821241			0
S3	2000	2000	2000	2	0	2	Export	586	Pakistan	PAK	764	Thailand	THA								22	OIL SEED,OLEAGINUS FRUIT	1	No Quantity							154151			0
S3	2000	2000	2000	2	0	2	Export	586	Pakistan	PAK	784	United Arab Emirates	ARE								22	OIL SEED,OLEAGINUS FRUIT	1	No Quantity							161551			0
S3	2000	2000	2000	2	0	2	Export	586	Pakistan	PAK	792	Turkey	TUR								22	OIL SEED,OLEAGINUS FRUIT	1	No Quantity							2320502			0
S3	2000	2000	2000	2	0	2	Export	586	Pakistan	PAK	826	United Kingdom	GBR								22	OIL SEED,OLEAGINUS FRUIT	1	No Quantity							10738			0
S3	2000	2000	2000	2	0	2	Export	586	Pakistan	PAK	842	USA	USA								22	OIL SEED,OLEAGINUS FRUIT	1	No Quantity							186198			0
S3	2000	2000	2000	2	0	2	Export	586	Pakistan	PAK	0	World	WLD								23	CRUDE RUBBER	1	No Quantity							378798			0
S3	2000	2000	2000	2	0	2	Export	586	Pakistan	PAK	48	Bahrain	BHR								23	CRUDE RUBBER	1	No Quantity							5644			0
S3	2000	2000	2000	2	0	2	Export	586	Pakistan	PAK	144	Sri Lanka	LKA								23	CRUDE RUBBER	1	No Quantity							19904			0
S3	2000	2000	2000	2	0	2	Export	586	Pakistan	PAK	352	Iceland	ISL								23	CRUDE RUBBER	1	No Quantity							3411			0
S3	2000	2000	2000	2	0	2	Export	586	Pakistan	PAK	400	Jordan	JOR								23	CRUDE RUBBER	1	No Quantity							1291			0
S3	2000	2000	2000	2	0	2	Export	586	Pakistan	PAK	404	Kenya	KEN								23	CRUDE RUBBER	1	No Quantity							5151			0
S3	2000	2000	2000	2	0	2	Export	586	Pakistan	PAK	410	Rep. of Korea	KOR								23	CRUDE RUBBER	1	No Quantity							51430			0
S3	2000	2000	2000	2	0	2	Export	586	Pakistan	PAK	417	Kyrgyzstan	KGZ								23	CRUDE RUBBER	1	No Quantity							1217			0
S3	2000	2000	2000	2	0	2	Export	586	Pakistan	PAK	512	Oman	OMN								23	CRUDE RUBBER	1	No Quantity							4851			0
S3	2000	2000	2000	2	0	2	Export	586	Pakistan	PAK	528	Netherlands	NLD								23	CRUDE RUBBER	1	No Quantity							3626			0
S3	2000	2000	2000	2	0	2	Export	586	Pakistan	PAK	577	Other Africa, nes									23	CRUDE RUBBER	1	No Quantity							147803			0
S3	2000	2000	2000	2	0	2	Export	586	Pakistan	PAK	710	South Africa	ZAF								23	CRUDE RUBBER	1	No Quantity							46909			0
S3	2000	2000	2000	2	0	2	Export	586	Pakistan	PAK	784	United Arab Emirates	ARE								23	CRUDE RUBBER	1	No Quantity							28510			0
S3	2000	2000	2000	2	0	2	Export	586	Pakistan	PAK	818	Egypt	EGY								23	CRUDE RUBBER	1	No Quantity							849			0
S3	2000	2000	2000	2	0	2	Export	586	Pakistan	PAK	826	United Kingdom	GBR								23	CRUDE RUBBER	1	No Quantity							57703			0
S3	2000	2000	2000	2	0	2	Export	586	Pakistan	PAK	899	Areas, nes									23	CRUDE RUBBER	1	No Quantity							499			0
S3	2000	2000	2000	2	0	2	Export	586	Pakistan	PAK	0	World	WLD								24	CORK AND WOOD	1	No Quantity							18281			0
S3	2000	2000	2000	2	0	2	Export	586	Pakistan	PAK	784	United Arab Emirates	ARE								24	CORK AND WOOD	1	No Quantity							505			0
S3	2000	2000	2000	2	0	2	Export	586	Pakistan	PAK	842	USA	USA								24	CORK AND WOOD	1	No Quantity							17776			0
S3	2000	2000	2000	2	0	2	Export	591	Panama	PAN	0	World	WLD								24	CORK AND WOOD	1	No Quantity							489511			0
S3	2000	2000	2000	2	0	2	Export	591	Panama	PAN	156	China	CHN								24	CORK AND WOOD	1	No Quantity							17600			0
S3	2000	2000	2000	2	0	2	Export	591	Panama	PAN	188	Costa Rica	CRI								24	CORK AND WOOD	1	No Quantity							13820			0
S3	2000	2000	2000	2	0	2	Export	591	Panama	PAN	203	Czechia	CZE								24	CORK AND WOOD	1	No Quantity							6880			0
S3	2000	2000	2000	2	0	2	Export	591	Panama	PAN	222	El Salvador	SLV								24	CORK AND WOOD	1	No Quantity							16000			0
S3	2000	2000	2000	2	0	2	Export	591	Panama	PAN	344	China, Hong Kong SAR	HKG								24	CORK AND WOOD	1	No Quantity							33781			0
S3	2000	2000	2000	2	0	2	Export	591	Panama	PAN	490	Other Asia, nes									24	CORK AND WOOD	1	No Quantity							14400			0
S3	2000	2000	2000	2	0	2	Export	591	Panama	PAN	699	India	IND								24	CORK AND WOOD	1	No Quantity							129348			0
S3	2000	2000	2000	2	0	2	Export	591	Panama	PAN	724	Spain	ESP								24	CORK AND WOOD	1	No Quantity							51701			0
S3	2000	2000	2000	2	0	2	Export	591	Panama	PAN	842	USA	USA								24	CORK AND WOOD	1	No Quantity							205013			0
S3	2000	2000	2000	2	0	2	Export	591	Panama	PAN	899	Areas, nes									24	CORK AND WOOD	1	No Quantity							968			0
S3	2000	2000	2000	2	0	2	Export	586	Pakistan	PAK	0	World	WLD								25	PULP AND WASTE PAPER	1	No Quantity							53734			0
S3	2000	2000	2000	2	0	2	Export	586	Pakistan	PAK	784	United Arab Emirates	ARE								25	PULP AND WASTE PAPER	1	No Quantity							53734			0
S3	2000	2000	2000	2	0	2	Export	591	Panama	PAN	0	World	WLD								25	PULP AND WASTE PAPER	1	No Quantity							447746			0
S3	2000	2000	2000	2	0	2	Export	591	Panama	PAN	170	Colombia	COL								25	PULP AND WASTE PAPER	1	No Quantity							335999			0
S3	2000	2000	2000	2	0	2	Export	591	Panama	PAN	188	Costa Rica	CRI								25	PULP AND WASTE PAPER	1	No Quantity							3650			0
S3	2000	2000	2000	2	0	2	Export	591	Panama	PAN	862	Venezuela	VEN								25	PULP AND WASTE PAPER	1	No Quantity							108097			0
S3	2000	2000	2000	2	0	2	Export	586	Pakistan	PAK	0	World	WLD								26	TEXTILE FIBRES	1	No Quantity							215150192			0
S3	2000	2000	2000	2	0	2	Export	586	Pakistan	PAK	4	Afghanistan	AFG								26	TEXTILE FIBRES	1	No Quantity							26018			0
S3	2000	2000	2000	2	0	2	Export	586	Pakistan	PAK	32	Argentina	ARG								26	TEXTILE FIBRES	1	No Quantity							70947			0
S3	2000	2000	2000	2	0	2	Export	586	Pakistan	PAK	36	Australia	AUS								26	TEXTILE FIBRES	1	No Quantity							40639			0
S3	2000	2000	2000	2	0	2	Export	586	Pakistan	PAK	48	Bahrain	BHR								26	TEXTILE FIBRES	1	No Quantity							4297279			0
S3	2000	2000	2000	2	0	2	Export	586	Pakistan	PAK	50	Bangladesh	BGD								26	TEXTILE FIBRES	1	No Quantity							27791374			0
S3	2000	2000	2000	2	0	2	Export	586	Pakistan	PAK	56	Belgium	BEL								26	TEXTILE FIBRES	1	No Quantity							8087680			0
S3	2000	2000	2000	2	0	2	Export	586	Pakistan	PAK	64	Bhutan	BTN								26	TEXTILE FIBRES	1	No Quantity							108214			0
S3	2000	2000	2000	2	0	2	Export	586	Pakistan	PAK	96	Brunei Darussalam	BRN								26	TEXTILE FIBRES	1	No Quantity							480094			0
S3	2000	2000	2000	2	0	2	Export	586	Pakistan	PAK	116	Cambodia	KHM								26	TEXTILE FIBRES	1	No Quantity							112428			0
S3	2000	2000	2000	2	0	2	Export	586	Pakistan	PAK	124	Canada	CAN								26	TEXTILE FIBRES	1	No Quantity							281286			0
S3	2000	2000	2000	2	0	2	Export	586	Pakistan	PAK	144	Sri Lanka	LKA								26	TEXTILE FIBRES	1	No Quantity							1294090			0
S3	2000	2000	2000	2	0	2	Export	586	Pakistan	PAK	152	Chile	CHL								26	TEXTILE FIBRES	1	No Quantity							14281			0
S3	2000	2000	2000	2	0	2	Export	586	Pakistan	PAK	156	China	CHN								26	TEXTILE FIBRES	1	No Quantity							10794329			0
S3	2000	2000	2000	2	0	2	Export	586	Pakistan	PAK	174	Comoros	COM								26	TEXTILE FIBRES	1	No Quantity							3637			0
S3	2000	2000	2000	2	0	2	Export	586	Pakistan	PAK	196	Cyprus	CYP								26	TEXTILE FIBRES	1	No Quantity							5582			0
S3	2000	2000	2000	2	0	2	Export	586	Pakistan	PAK	208	Denmark	DNK								26	TEXTILE FIBRES	1	No Quantity							263640			0
S3	2000	2000	2000	2	0	2	Export	586	Pakistan	PAK	233	Estonia	EST								26	TEXTILE FIBRES	1	No Quantity							23038			0
S3	2000	2000	2000	2	0	2	Export	586	Pakistan	PAK	238	Falkland Isds (Malvinas)	FLK								26	TEXTILE FIBRES	1	No Quantity							15252			0
S3	2000	2000	2000	2	0	2	Export	586	Pakistan	PAK	251	France	FRA								26	TEXTILE FIBRES	1	No Quantity							3329743			0
S3	2000	2000	2000	2	0	2	Export	586	Pakistan	PAK	276	Germany	DEU								26	TEXTILE FIBRES	1	No Quantity							6824768			0
S3	2000	2000	2000	2	0	2	Export	586	Pakistan	PAK	332	Haiti	HTI								26	TEXTILE FIBRES	1	No Quantity							34016			0
S3	2000	2000	2000	2	0	2	Export	586	Pakistan	PAK	344	China, Hong Kong SAR	HKG								26	TEXTILE FIBRES	1	No Quantity							10155194			0
S3	2000	2000	2000	2	0	2	Export	586	Pakistan	PAK	360	Indonesia	IDN								26	TEXTILE FIBRES	1	No Quantity							26919896			0
S3	2000	2000	2000	2	0	2	Export	586	Pakistan	PAK	364	Iran	IRN								26	TEXTILE FIBRES	1	No Quantity							52714			0
S3	2000	2000	2000	2	0	2	Export	586	Pakistan	PAK	372	Ireland	IRL								26	TEXTILE FIBRES	1	No Quantity							27207			0
S3	2000	2000	2000	2	0	2	Export	586	Pakistan	PAK	381	Italy	ITA								26	TEXTILE FIBRES	1	No Quantity							17352446			0
S3	2000	2000	2000	2	0	2	Export	586	Pakistan	PAK	392	Japan	JPN								26	TEXTILE FIBRES	1	No Quantity							2996752			0
S3	2000	2000	2000	2	0	2	Export	586	Pakistan	PAK	400	Jordan	JOR								26	TEXTILE FIBRES	1	No Quantity							29707			0
S3	2000	2000	2000	2	0	2	Export	586	Pakistan	PAK	404	Kenya	KEN								26	TEXTILE FIBRES	1	No Quantity							42800			0
S3	2000	2000	2000	2	0	2	Export	586	Pakistan	PAK	410	Rep. of Korea	KOR								26	TEXTILE FIBRES	1	No Quantity							7500987			0
S3	2000	2000	2000	2	0	2	Export	586	Pakistan	PAK	414	Kuwait	KWT								26	TEXTILE FIBRES	1	No Quantity							208992			0
S3	2000	2000	2000	2	0	2	Export	586	Pakistan	PAK	417	Kyrgyzstan	KGZ								26	TEXTILE FIBRES	1	No Quantity							23038			0
S3	2000	2000	2000	2	0	2	Export	586	Pakistan	PAK	418	Lao People's Dem. Rep.	LAO								26	TEXTILE FIBRES	1	No Quantity							36271			0
S3	2000	2000	2000	2	0	2	Export	586	Pakistan	PAK	422	Lebanon	LBN								26	TEXTILE FIBRES	1	No Quantity							39996			0
S3	2000	2000	2000	2	0	2	Export	586	Pakistan	PAK	458	Malaysia	MYS								26	TEXTILE FIBRES	1	No Quantity							744447			0
S3	2000	2000	2000	2	0	2	Export	586	Pakistan	PAK	462	Maldives	MDV								26	TEXTILE FIBRES	1	No Quantity							610			0
S3	2000	2000	2000	2	0	2	Export	586	Pakistan	PAK	471	CACM, nes									26	TEXTILE FIBRES	1	No Quantity							30196			0
S3	2000	2000	2000	2	0	2	Export	586	Pakistan	PAK	480	Mauritius	MUS								26	TEXTILE FIBRES	1	No Quantity							629301			0
S3	2000	2000	2000	2	0	2	Export	586	Pakistan	PAK	490	Other Asia, nes									26	TEXTILE FIBRES	1	No Quantity							9747270			0
S3	2000	2000	2000	2	0	2	Export	586	Pakistan	PAK	504	Morocco	MAR								26	TEXTILE FIBRES	1	No Quantity							965352			0
S3	2000	2000	2000	2	0	2	Export	586	Pakistan	PAK	512	Oman	OMN								26	TEXTILE FIBRES	1	No Quantity							169328			0
S3	2000	2000	2000	2	0	2	Export	586	Pakistan	PAK	528	Netherlands	NLD								26	TEXTILE FIBRES	1	No Quantity							1645610			0
S3	2000	2000	2000	2	0	2	Export	586	Pakistan	PAK	562	Niger	NER								26	TEXTILE FIBRES	1	No Quantity							13699			0
S3	2000	2000	2000	2	0	2	Export	586	Pakistan	PAK	577	Other Africa, nes									26	TEXTILE FIBRES	1	No Quantity							51565			0
S3	2000	2000	2000	2	0	2	Export	586	Pakistan	PAK	579	Norway	NOR								26	TEXTILE FIBRES	1	No Quantity							14008			0
S3	2000	2000	2000	2	0	2	Export	586	Pakistan	PAK	591	Panama	PAN								26	TEXTILE FIBRES	1	No Quantity							93381			0
S3	2000	2000	2000	2	0	2	Export	586	Pakistan	PAK	604	Peru	PER								26	TEXTILE FIBRES	1	No Quantity							362514			0
S3	2000	2000	2000	2	0	2	Export	586	Pakistan	PAK	608	Philippines	PHL								26	TEXTILE FIBRES	1	No Quantity							10729889			0
S3	2000	2000	2000	2	0	2	Export	586	Pakistan	PAK	620	Portugal	PRT								26	TEXTILE FIBRES	1	No Quantity							3707949			0
S3	2000	2000	2000	2	0	2	Export	586	Pakistan	PAK	634	Qatar	QAT								26	TEXTILE FIBRES	1	No Quantity							179412			0
S3	2000	2000	2000	2	0	2	Export	586	Pakistan	PAK	682	Saudi Arabia	SAU								26	TEXTILE FIBRES	1	No Quantity							1195947			0
S3	2000	2000	2000	2	0	2	Export	586	Pakistan	PAK	699	India	IND								26	TEXTILE FIBRES	1	No Quantity							1739372			0
S3	2000	2000	2000	2	0	2	Export	586	Pakistan	PAK	702	Singapore	SGP								26	TEXTILE FIBRES	1	No Quantity							609191			0
S3	2000	2000	2000	2	0	2	Export	586	Pakistan	PAK	704	Viet Nam	VNM								26	TEXTILE FIBRES	1	No Quantity							1130324			0
S3	2000	2000	2000	2	0	2	Export	586	Pakistan	PAK	706	Somalia	SOM								26	TEXTILE FIBRES	1	No Quantity							4256			0
S3	2000	2000	2000	2	0	2	Export	586	Pakistan	PAK	710	South Africa	ZAF								26	TEXTILE FIBRES	1	No Quantity							101675			0
S3	2000	2000	2000	2	0	2	Export	586	Pakistan	PAK	724	Spain	ESP								26	TEXTILE FIBRES	1	No Quantity							7872330			0
S3	2000	2000	2000	2	0	2	Export	586	Pakistan	PAK	736	Fmr Sudan	SDN								26	TEXTILE FIBRES	1	No Quantity							9761			0
S3	2000	2000	2000	2	0	2	Export	586	Pakistan	PAK	740	Suriname	SUR								26	TEXTILE FIBRES	1	No Quantity							15223			0
S3	2000	2000	2000	2	0	2	Export	586	Pakistan	PAK	752	Sweden	SWE								26	TEXTILE FIBRES	1	No Quantity							76897			0
S3	2000	2000	2000	2	0	2	Export	586	Pakistan	PAK	757	Switzerland	CHE								26	TEXTILE FIBRES	1	No Quantity							118275			0
S3	2000	2000	2000	2	0	2	Export	586	Pakistan	PAK	760	Syria	SYR								26	TEXTILE FIBRES	1	No Quantity							53101			0
S3	2000	2000	2000	2	0	2	Export	586	Pakistan	PAK	762	Tajikistan	TJK								26	TEXTILE FIBRES	1	No Quantity							3732			0
S3	2000	2000	2000	2	0	2	Export	586	Pakistan	PAK	764	Thailand	THA								26	TEXTILE FIBRES	1	No Quantity							18556882			0
S3	2000	2000	2000	2	0	2	Export	586	Pakistan	PAK	768	Togo	TGO								26	TEXTILE FIBRES	1	No Quantity							9371			0
S3	2000	2000	2000	2	0	2	Export	586	Pakistan	PAK	784	United Arab Emirates	ARE								26	TEXTILE FIBRES	1	No Quantity							1448514			0
S3	2000	2000	2000	2	0	2	Export	586	Pakistan	PAK	788	Tunisia	TUN								26	TEXTILE FIBRES	1	No Quantity							23010			0
S3	2000	2000	2000	2	0	2	Export	586	Pakistan	PAK	792	Turkey	TUR								26	TEXTILE FIBRES	1	No Quantity							16208149			0
S3	2000	2000	2000	2	0	2	Export	586	Pakistan	PAK	800	Uganda	UGA								26	TEXTILE FIBRES	1	No Quantity							9530			0
S3	2000	2000	2000	2	0	2	Export	586	Pakistan	PAK	804	Ukraine	UKR								26	TEXTILE FIBRES	1	No Quantity							2346925			0
S3	2000	2000	2000	2	0	2	Export	586	Pakistan	PAK	818	Egypt	EGY								26	TEXTILE FIBRES	1	No Quantity							1036993			0
S3	2000	2000	2000	2	0	2	Export	586	Pakistan	PAK	826	United Kingdom	GBR								26	TEXTILE FIBRES	1	No Quantity							1711072			0
S3	2000	2000	2000	2	0	2	Export	586	Pakistan	PAK	842	USA	USA								26	TEXTILE FIBRES	1	No Quantity							2223086			0
S3	2000	2000	2000	2	0	2	Export	586	Pakistan	PAK	858	Uruguay	URY								26	TEXTILE FIBRES	1	No Quantity							7959			0
S3	2000	2000	2000	2	0	2	Export	586	Pakistan	PAK	860	Uzbekistan	UZB								26	TEXTILE FIBRES	1	No Quantity							220058			0
S3	2000	2000	2000	2	0	2	Export	586	Pakistan	PAK	887	Yemen	YEM								26	TEXTILE FIBRES	1	No Quantity							48962			0
S3	2000	2000	2000	2	0	2	Export	586	Pakistan	PAK	899	Areas, nes									26	TEXTILE FIBRES	1	No Quantity							739			0
S3	2000	2000	2000	2	0	2	Export	586	Pakistan	PAK	0	World	WLD								27	CRUDE FERTILIZER,MINERAL	1	No Quantity							9370709			0
S3	2000	2000	2000	2	0	2	Export	586	Pakistan	PAK	4	Afghanistan	AFG								27	CRUDE FERTILIZER,MINERAL	1	No Quantity							327187			0
S3	2000	2000	2000	2	0	2	Export	586	Pakistan	PAK	36	Australia	AUS								27	CRUDE FERTILIZER,MINERAL	1	No Quantity							14862			0
S3	2000	2000	2000	2	0	2	Export	586	Pakistan	PAK	48	Bahrain	BHR								27	CRUDE FERTILIZER,MINERAL	1	No Quantity							8976			0
S3	2000	2000	2000	2	0	2	Export	586	Pakistan	PAK	50	Bangladesh	BGD								27	CRUDE FERTILIZER,MINERAL	1	No Quantity							1271711			0
S3	2000	2000	2000	2	0	2	Export	586	Pakistan	PAK	56	Belgium	BEL								27	CRUDE FERTILIZER,MINERAL	1	No Quantity							7862			0
S3	2000	2000	2000	2	0	2	Export	586	Pakistan	PAK	96	Brunei Darussalam	BRN								27	CRUDE FERTILIZER,MINERAL	1	No Quantity							21810			0
S3	2000	2000	2000	2	0	2	Export	586	Pakistan	PAK	104	Myanmar	MMR								27	CRUDE FERTILIZER,MINERAL	1	No Quantity							2613			0
S3	2000	2000	2000	2	0	2	Export	586	Pakistan	PAK	144	Sri Lanka	LKA								27	CRUDE FERTILIZER,MINERAL	1	No Quantity							57508			0
S3	2000	2000	2000	2	0	2	Export	586	Pakistan	PAK	156	China	CHN								27	CRUDE FERTILIZER,MINERAL	1	No Quantity							458320			0
S3	2000	2000	2000	2	0	2	Export	586	Pakistan	PAK	238	Falkland Isds (Malvinas)	FLK								27	CRUDE FERTILIZER,MINERAL	1	No Quantity							37606			0
S3	2000	2000	2000	2	0	2	Export	586	Pakistan	PAK	251	France	FRA								27	CRUDE FERTILIZER,MINERAL	1	No Quantity							9023			0
S3	2000	2000	2000	2	0	2	Export	586	Pakistan	PAK	276	Germany	DEU								27	CRUDE FERTILIZER,MINERAL	1	No Quantity							237785			0
S3	2000	2000	2000	2	0	2	Export	586	Pakistan	PAK	300	Greece	GRC								27	CRUDE FERTILIZER,MINERAL	1	No Quantity							116043			0
S3	2000	2000	2000	2	0	2	Export	586	Pakistan	PAK	344	China, Hong Kong SAR	HKG								27	CRUDE FERTILIZER,MINERAL	1	No Quantity							223243			0
S3	2000	2000	2000	2	0	2	Export	586	Pakistan	PAK	368	Iraq	IRQ								27	CRUDE FERTILIZER,MINERAL	1	No Quantity							418226			0
S3	2000	2000	2000	2	0	2	Export	586	Pakistan	PAK	381	Italy	ITA								27	CRUDE FERTILIZER,MINERAL	1	No Quantity							578699			0
S3	2000	2000	2000	2	0	2	Export	586	Pakistan	PAK	392	Japan	JPN								27	CRUDE FERTILIZER,MINERAL	1	No Quantity							101316			0
S3	2000	2000	2000	2	0	2	Export	586	Pakistan	PAK	400	Jordan	JOR								27	CRUDE FERTILIZER,MINERAL	1	No Quantity							4343			0
S3	2000	2000	2000	2	0	2	Export	586	Pakistan	PAK	404	Kenya	KEN								27	CRUDE FERTILIZER,MINERAL	1	No Quantity							19729			0
S3	2000	2000	2000	2	0	2	Export	586	Pakistan	PAK	410	Rep. of Korea	KOR								27	CRUDE FERTILIZER,MINERAL	1	No Quantity							123105			0
S3	2000	2000	2000	2	0	2	Export	586	Pakistan	PAK	414	Kuwait	KWT								27	CRUDE FERTILIZER,MINERAL	1	No Quantity							17317			0
S3	2000	2000	2000	2	0	2	Export	586	Pakistan	PAK	422	Lebanon	LBN								27	CRUDE FERTILIZER,MINERAL	1	No Quantity							142267			0
S3	2000	2000	2000	2	0	2	Export	586	Pakistan	PAK	434	Libya	LBY								27	CRUDE FERTILIZER,MINERAL	1	No Quantity							17948			0
S3	2000	2000	2000	2	0	2	Export	586	Pakistan	PAK	458	Malaysia	MYS								27	CRUDE FERTILIZER,MINERAL	1	No Quantity							133177			0
S3	2000	2000	2000	2	0	2	Export	586	Pakistan	PAK	480	Mauritius	MUS								27	CRUDE FERTILIZER,MINERAL	1	No Quantity							3169			0
S3	2000	2000	2000	2	0	2	Export	586	Pakistan	PAK	490	Other Asia, nes									27	CRUDE FERTILIZER,MINERAL	1	No Quantity							702195			0
S3	2000	2000	2000	2	0	2	Export	586	Pakistan	PAK	512	Oman	OMN								27	CRUDE FERTILIZER,MINERAL	1	No Quantity							54652			0
S3	2000	2000	2000	2	0	2	Export	586	Pakistan	PAK	554	New Zealand	NZL								27	CRUDE FERTILIZER,MINERAL	1	No Quantity							63097			0
S3	2000	2000	2000	2	0	2	Export	586	Pakistan	PAK	577	Other Africa, nes									27	CRUDE FERTILIZER,MINERAL	1	No Quantity							35127			0
S3	2000	2000	2000	2	0	2	Export	586	Pakistan	PAK	616	Poland	POL								27	CRUDE FERTILIZER,MINERAL	1	No Quantity							8668			0
S3	2000	2000	2000	2	0	2	Export	586	Pakistan	PAK	682	Saudi Arabia	SAU								27	CRUDE FERTILIZER,MINERAL	1	No Quantity							217765			0
S3	2000	2000	2000	2	0	2	Export	586	Pakistan	PAK	699	India	IND								27	CRUDE FERTILIZER,MINERAL	1	No Quantity							374080			0
S3	2000	2000	2000	2	0	2	Export	586	Pakistan	PAK	702	Singapore	SGP								27	CRUDE FERTILIZER,MINERAL	1	No Quantity							42858			0
S3	2000	2000	2000	2	0	2	Export	586	Pakistan	PAK	710	South Africa	ZAF								27	CRUDE FERTILIZER,MINERAL	1	No Quantity							2434			0
S3	2000	2000	2000	2	0	2	Export	586	Pakistan	PAK	724	Spain	ESP								27	CRUDE FERTILIZER,MINERAL	1	No Quantity							67297			0
S3	2000	2000	2000	2	0	2	Export	586	Pakistan	PAK	760	Syria	SYR								27	CRUDE FERTILIZER,MINERAL	1	No Quantity							47833			0
S3	2000	2000	2000	2	0	2	Export	586	Pakistan	PAK	784	United Arab Emirates	ARE								27	CRUDE FERTILIZER,MINERAL	1	No Quantity							378707			0
S3	2000	2000	2000	2	0	2	Export	586	Pakistan	PAK	818	Egypt	EGY								27	CRUDE FERTILIZER,MINERAL	1	No Quantity							238890			0
S3	2000	2000	2000	2	0	2	Export	586	Pakistan	PAK	826	United Kingdom	GBR								27	CRUDE FERTILIZER,MINERAL	1	No Quantity							132149			0
S3	2000	2000	2000	2	0	2	Export	586	Pakistan	PAK	834	United Rep. of Tanzania	TZA								27	CRUDE FERTILIZER,MINERAL	1	No Quantity							23667			0
S3	2000	2000	2000	2	0	2	Export	586	Pakistan	PAK	842	USA	USA								27	CRUDE FERTILIZER,MINERAL	1	No Quantity							2621901			0
S3	2000	2000	2000	2	0	2	Export	586	Pakistan	PAK	882	Samoa	WSM								27	CRUDE FERTILIZER,MINERAL	1	No Quantity							2039			0
S3	2000	2000	2000	2	0	2	Export	586	Pakistan	PAK	894	Zambia	ZMB								27	CRUDE FERTILIZER,MINERAL	1	No Quantity							1757			0
S3	2000	2000	2000	2	0	2	Export	586	Pakistan	PAK	899	Areas, nes									27	CRUDE FERTILIZER,MINERAL	1	No Quantity							1748			0
S3	2000	2000	2000	2	0	2	Export	591	Panama	PAN	0	World	WLD								27	CRUDE FERTILIZER,MINERAL	1	No Quantity							19494			0
S3	2000	2000	2000	2	0	2	Export	591	Panama	PAN	188	Costa Rica	CRI								27	CRUDE FERTILIZER,MINERAL	1	No Quantity							11628			0
S3	2000	2000	2000	2	0	2	Export	591	Panama	PAN	899	Areas, nes									27	CRUDE FERTILIZER,MINERAL	1	No Quantity							7866			0
S3	2000	2000	2000	2	0	2	Export	586	Pakistan	PAK	0	World	WLD								28	METALLIFEROUS ORE,SCRAP	1	No Quantity							10070971			0
S3	2000	2000	2000	2	0	2	Export	586	Pakistan	PAK	50	Bangladesh	BGD								28	METALLIFEROUS ORE,SCRAP	1	No Quantity							46359			0
S3	2000	2000	2000	2	0	2	Export	586	Pakistan	PAK	144	Sri Lanka	LKA								28	METALLIFEROUS ORE,SCRAP	1	No Quantity							4895			0
S3	2000	2000	2000	2	0	2	Export	586	Pakistan	PAK	156	China	CHN								28	METALLIFEROUS ORE,SCRAP	1	No Quantity							4525589			0
S3	2000	2000	2000	2	0	2	Export	586	Pakistan	PAK	208	Denmark	DNK								28	METALLIFEROUS ORE,SCRAP	1	No Quantity							33527			0
S3	2000	2000	2000	2	0	2	Export	586	Pakistan	PAK	251	France	FRA								28	METALLIFEROUS ORE,SCRAP	1	No Quantity							1818			0
S3	2000	2000	2000	2	0	2	Export	586	Pakistan	PAK	276	Germany	DEU								28	METALLIFEROUS ORE,SCRAP	1	No Quantity							4274			0
S3	2000	2000	2000	2	0	2	Export	586	Pakistan	PAK	300	Greece	GRC								28	METALLIFEROUS ORE,SCRAP	1	No Quantity							53199			0
S3	2000	2000	2000	2	0	2	Export	586	Pakistan	PAK	344	China, Hong Kong SAR	HKG								28	METALLIFEROUS ORE,SCRAP	1	No Quantity							16231			0
S3	2000	2000	2000	2	0	2	Export	586	Pakistan	PAK	372	Ireland	IRL								28	METALLIFEROUS ORE,SCRAP	1	No Quantity							7469			0
S3	2000	2000	2000	2	0	2	Export	586	Pakistan	PAK	381	Italy	ITA								28	METALLIFEROUS ORE,SCRAP	1	No Quantity							28003			0
S3	2000	2000	2000	2	0	2	Export	586	Pakistan	PAK	392	Japan	JPN								28	METALLIFEROUS ORE,SCRAP	1	No Quantity							2839968			0
S3	2000	2000	2000	2	0	2	Export	586	Pakistan	PAK	404	Kenya	KEN								28	METALLIFEROUS ORE,SCRAP	1	No Quantity							29968			0
S3	2000	2000	2000	2	0	2	Export	586	Pakistan	PAK	410	Rep. of Korea	KOR								28	METALLIFEROUS ORE,SCRAP	1	No Quantity							902961			0
S3	2000	2000	2000	2	0	2	Export	586	Pakistan	PAK	414	Kuwait	KWT								28	METALLIFEROUS ORE,SCRAP	1	No Quantity							834			0
S3	2000	2000	2000	2	0	2	Export	586	Pakistan	PAK	490	Other Asia, nes									28	METALLIFEROUS ORE,SCRAP	1	No Quantity							369602			0
S3	2000	2000	2000	2	0	2	Export	586	Pakistan	PAK	528	Netherlands	NLD								28	METALLIFEROUS ORE,SCRAP	1	No Quantity							208714			0
S3	2000	2000	2000	2	0	2	Export	586	Pakistan	PAK	566	Nigeria	NGA								28	METALLIFEROUS ORE,SCRAP	1	No Quantity							15436			0
S3	2000	2000	2000	2	0	2	Export	586	Pakistan	PAK	579	Norway	NOR								28	METALLIFEROUS ORE,SCRAP	1	No Quantity							2228			0
S3	2000	2000	2000	2	0	2	Export	586	Pakistan	PAK	591	Panama	PAN								28	METALLIFEROUS ORE,SCRAP	1	No Quantity							53602			0
S3	2000	2000	2000	2	0	2	Export	586	Pakistan	PAK	608	Philippines	PHL								28	METALLIFEROUS ORE,SCRAP	1	No Quantity							377936			0
S3	2000	2000	2000	2	0	2	Export	586	Pakistan	PAK	616	Poland	POL								28	METALLIFEROUS ORE,SCRAP	1	No Quantity							26942			0
S3	2000	2000	2000	2	0	2	Export	586	Pakistan	PAK	702	Singapore	SGP								28	METALLIFEROUS ORE,SCRAP	1	No Quantity							93790			0
S3	2000	2000	2000	2	0	2	Export	586	Pakistan	PAK	703	Slovakia	SVK								28	METALLIFEROUS ORE,SCRAP	1	No Quantity							4100			0
S3	2000	2000	2000	2	0	2	Export	586	Pakistan	PAK	704	Viet Nam	VNM								28	METALLIFEROUS ORE,SCRAP	1	No Quantity							10555			0
S3	2000	2000	2000	2	0	2	Export	586	Pakistan	PAK	724	Spain	ESP								28	METALLIFEROUS ORE,SCRAP	1	No Quantity							3135			0
S3	2000	2000	2000	2	0	2	Export	586	Pakistan	PAK	752	Sweden	SWE								28	METALLIFEROUS ORE,SCRAP	1	No Quantity							73873			0
S3	2000	2000	2000	2	0	2	Export	586	Pakistan	PAK	757	Switzerland	CHE								28	METALLIFEROUS ORE,SCRAP	1	No Quantity							16840			0
S3	2000	2000	2000	2	0	2	Export	586	Pakistan	PAK	764	Thailand	THA								28	METALLIFEROUS ORE,SCRAP	1	No Quantity							780			0
S3	2000	2000	2000	2	0	2	Export	586	Pakistan	PAK	784	United Arab Emirates	ARE								28	METALLIFEROUS ORE,SCRAP	1	No Quantity							233050			0
S3	2000	2000	2000	2	0	2	Export	586	Pakistan	PAK	826	United Kingdom	GBR								28	METALLIFEROUS ORE,SCRAP	1	No Quantity							76504			0
S3	2000	2000	2000	2	0	2	Export	586	Pakistan	PAK	842	USA	USA								28	METALLIFEROUS ORE,SCRAP	1	No Quantity							3622			0
S3	2000	2000	2000	2	0	2	Export	586	Pakistan	PAK	887	Yemen	YEM								28	METALLIFEROUS ORE,SCRAP	1	No Quantity							4761			0
S3	2000	2000	2000	2	0	2	Export	586	Pakistan	PAK	899	Areas, nes									28	METALLIFEROUS ORE,SCRAP	1	No Quantity							406			0
S3	2000	2000	2000	2	0	2	Export	591	Panama	PAN	0	World	WLD								28	METALLIFEROUS ORE,SCRAP	1	No Quantity							9578083			0
S3	2000	2000	2000	2	0	2	Export	591	Panama	PAN	56	Belgium	BEL								28	METALLIFEROUS ORE,SCRAP	1	No Quantity							16729			0
S3	2000	2000	2000	2	0	2	Export	591	Panama	PAN	152	Chile	CHL								28	METALLIFEROUS ORE,SCRAP	1	No Quantity							166119			0
S3	2000	2000	2000	2	0	2	Export	591	Panama	PAN	156	China	CHN								28	METALLIFEROUS ORE,SCRAP	1	No Quantity							543645			0
S3	2000	2000	2000	2	0	2	Export	591	Panama	PAN	170	Colombia	COL								28	METALLIFEROUS ORE,SCRAP	1	No Quantity							896026			0
S3	2000	2000	2000	2	0	2	Export	591	Panama	PAN	188	Costa Rica	CRI								28	METALLIFEROUS ORE,SCRAP	1	No Quantity							3425			0
S3	2000	2000	2000	2	0	2	Export	591	Panama	PAN	218	Ecuador	ECU								28	METALLIFEROUS ORE,SCRAP	1	No Quantity							475			0
S3	2000	2000	2000	2	0	2	Export	591	Panama	PAN	276	Germany	DEU								28	METALLIFEROUS ORE,SCRAP	1	No Quantity							151327			0
S3	2000	2000	2000	2	0	2	Export	591	Panama	PAN	484	Mexico	MEX								28	METALLIFEROUS ORE,SCRAP	1	No Quantity							69000			0
S3	2000	2000	2000	2	0	2	Export	591	Panama	PAN	490	Other Asia, nes									28	METALLIFEROUS ORE,SCRAP	1	No Quantity							259119			0
S3	2000	2000	2000	2	0	2	Export	591	Panama	PAN	724	Spain	ESP								28	METALLIFEROUS ORE,SCRAP	1	No Quantity							11500			0
S3	2000	2000	2000	2	0	2	Export	591	Panama	PAN	842	USA	USA								28	METALLIFEROUS ORE,SCRAP	1	No Quantity							7432912			0
S3	2000	2000	2000	2	0	2	Export	591	Panama	PAN	899	Areas, nes									28	METALLIFEROUS ORE,SCRAP	1	No Quantity							27806			0
S3	2000	2000	2000	2	0	2	Export	586	Pakistan	PAK	0	World	WLD								29	CRUDE ANIMAL,VEG.MATERL.	1	No Quantity							53762880			0
S3	2000	2000	2000	2	0	2	Export	586	Pakistan	PAK	4	Afghanistan	AFG								29	CRUDE ANIMAL,VEG.MATERL.	1	No Quantity							64384			0
S3	2000	2000	2000	2	0	2	Export	586	Pakistan	PAK	32	Argentina	ARG								29	CRUDE ANIMAL,VEG.MATERL.	1	No Quantity							119679			0
S3	2000	2000	2000	2	0	2	Export	586	Pakistan	PAK	36	Australia	AUS								29	CRUDE ANIMAL,VEG.MATERL.	1	No Quantity							249547			0
S3	2000	2000	2000	2	0	2	Export	586	Pakistan	PAK	40	Austria	AUT								29	CRUDE ANIMAL,VEG.MATERL.	1	No Quantity							12143			0
S3	2000	2000	2000	2	0	2	Export	586	Pakistan	PAK	48	Bahrain	BHR								29	CRUDE ANIMAL,VEG.MATERL.	1	No Quantity							9400			0
S3	2000	2000	2000	2	0	2	Export	586	Pakistan	PAK	50	Bangladesh	BGD								29	CRUDE ANIMAL,VEG.MATERL.	1	No Quantity							143605			0
S3	2000	2000	2000	2	0	2	Export	586	Pakistan	PAK	56	Belgium	BEL								29	CRUDE ANIMAL,VEG.MATERL.	1	No Quantity							1636170			0
S3	2000	2000	2000	2	0	2	Export	586	Pakistan	PAK	76	Brazil	BRA								29	CRUDE ANIMAL,VEG.MATERL.	1	No Quantity							189312			0
S3	2000	2000	2000	2	0	2	Export	586	Pakistan	PAK	84	Belize	BLZ								29	CRUDE ANIMAL,VEG.MATERL.	1	No Quantity							21036			0
S3	2000	2000	2000	2	0	2	Export	586	Pakistan	PAK	100	Bulgaria	BGR								29	CRUDE ANIMAL,VEG.MATERL.	1	No Quantity							11458			0
S3	2000	2000	2000	2	0	2	Export	586	Pakistan	PAK	104	Myanmar	MMR								29	CRUDE ANIMAL,VEG.MATERL.	1	No Quantity							5315			0
S3	2000	2000	2000	2	0	2	Export	586	Pakistan	PAK	116	Cambodia	KHM								29	CRUDE ANIMAL,VEG.MATERL.	1	No Quantity							29709			0
S3	2000	2000	2000	2	0	2	Export	586	Pakistan	PAK	124	Canada	CAN								29	CRUDE ANIMAL,VEG.MATERL.	1	No Quantity							657199			0
S3	2000	2000	2000	2	0	2	Export	586	Pakistan	PAK	144	Sri Lanka	LKA								29	CRUDE ANIMAL,VEG.MATERL.	1	No Quantity							422488			0
S3	2000	2000	2000	2	0	2	Export	586	Pakistan	PAK	152	Chile	CHL								29	CRUDE ANIMAL,VEG.MATERL.	1	No Quantity							50306			0
S3	2000	2000	2000	2	0	2	Export	586	Pakistan	PAK	156	China	CHN								29	CRUDE ANIMAL,VEG.MATERL.	1	No Quantity							601218			0
S3	2000	2000	2000	2	0	2	Export	586	Pakistan	PAK	170	Colombia	COL								29	CRUDE ANIMAL,VEG.MATERL.	1	No Quantity							24100			0
S3	2000	2000	2000	2	0	2	Export	586	Pakistan	PAK	208	Denmark	DNK								29	CRUDE ANIMAL,VEG.MATERL.	1	No Quantity							1585904			0
S3	2000	2000	2000	2	0	2	Export	586	Pakistan	PAK	226	Equatorial Guinea	GNQ								29	CRUDE ANIMAL,VEG.MATERL.	1	No Quantity							82704			0
S3	2000	2000	2000	2	0	2	Export	586	Pakistan	PAK	246	Finland	FIN								29	CRUDE ANIMAL,VEG.MATERL.	1	No Quantity							53540			0
S3	2000	2000	2000	2	0	2	Export	586	Pakistan	PAK	251	France	FRA								29	CRUDE ANIMAL,VEG.MATERL.	1	No Quantity							2107288			0
S3	2000	2000	2000	2	0	2	Export	586	Pakistan	PAK	270	Gambia	GMB								29	CRUDE ANIMAL,VEG.MATERL.	1	No Quantity							27333			0
S3	2000	2000	2000	2	0	2	Export	586	Pakistan	PAK	276	Germany	DEU								29	CRUDE ANIMAL,VEG.MATERL.	1	No Quantity							7219309			0
S3	2000	2000	2000	2	0	2	Export	586	Pakistan	PAK	300	Greece	GRC								29	CRUDE ANIMAL,VEG.MATERL.	1	No Quantity							776			0
S3	2000	2000	2000	2	0	2	Export	586	Pakistan	PAK	344	China, Hong Kong SAR	HKG								29	CRUDE ANIMAL,VEG.MATERL.	1	No Quantity							716530			0
S3	2000	2000	2000	2	0	2	Export	586	Pakistan	PAK	360	Indonesia	IDN								29	CRUDE ANIMAL,VEG.MATERL.	1	No Quantity							775322			0
S3	2000	2000	2000	2	0	2	Export	586	Pakistan	PAK	364	Iran	IRN								29	CRUDE ANIMAL,VEG.MATERL.	1	No Quantity							3460			0
S3	2000	2000	2000	2	0	2	Export	586	Pakistan	PAK	368	Iraq	IRQ								29	CRUDE ANIMAL,VEG.MATERL.	1	No Quantity							3709			0
S3	2000	2000	2000	2	0	2	Export	586	Pakistan	PAK	381	Italy	ITA								29	CRUDE ANIMAL,VEG.MATERL.	1	No Quantity							2175464			0
S3	2000	2000	2000	2	0	2	Export	586	Pakistan	PAK	392	Japan	JPN								29	CRUDE ANIMAL,VEG.MATERL.	1	No Quantity							6447205			0
S3	2000	2000	2000	2	0	2	Export	586	Pakistan	PAK	398	Kazakhstan	KAZ								29	CRUDE ANIMAL,VEG.MATERL.	1	No Quantity							6031			0
S3	2000	2000	2000	2	0	2	Export	586	Pakistan	PAK	400	Jordan	JOR								29	CRUDE ANIMAL,VEG.MATERL.	1	No Quantity							64715			0
S3	2000	2000	2000	2	0	2	Export	586	Pakistan	PAK	404	Kenya	KEN								29	CRUDE ANIMAL,VEG.MATERL.	1	No Quantity							41184			0
S3	2000	2000	2000	2	0	2	Export	586	Pakistan	PAK	410	Rep. of Korea	KOR								29	CRUDE ANIMAL,VEG.MATERL.	1	No Quantity							265405			0
S3	2000	2000	2000	2	0	2	Export	586	Pakistan	PAK	414	Kuwait	KWT								29	CRUDE ANIMAL,VEG.MATERL.	1	No Quantity							15971			0
S3	2000	2000	2000	2	0	2	Export	586	Pakistan	PAK	417	Kyrgyzstan	KGZ								29	CRUDE ANIMAL,VEG.MATERL.	1	No Quantity							2928			0
S3	2000	2000	2000	2	0	2	Export	586	Pakistan	PAK	422	Lebanon	LBN								29	CRUDE ANIMAL,VEG.MATERL.	1	No Quantity							9646			0
S3	2000	2000	2000	2	0	2	Export	586	Pakistan	PAK	430	Liberia	LBR								29	CRUDE ANIMAL,VEG.MATERL.	1	No Quantity							23788			0
S3	2000	2000	2000	2	0	2	Export	586	Pakistan	PAK	442	Luxembourg	LUX								29	CRUDE ANIMAL,VEG.MATERL.	1	No Quantity							22662			0
S3	2000	2000	2000	2	0	2	Export	586	Pakistan	PAK	458	Malaysia	MYS								29	CRUDE ANIMAL,VEG.MATERL.	1	No Quantity							40389			0
S3	2000	2000	2000	2	0	2	Export	586	Pakistan	PAK	462	Maldives	MDV								29	CRUDE ANIMAL,VEG.MATERL.	1	No Quantity							16938			0
S3	2000	2000	2000	2	0	2	Export	586	Pakistan	PAK	478	Mauritania	MRT								29	CRUDE ANIMAL,VEG.MATERL.	1	No Quantity							68564			0
S3	2000	2000	2000	2	0	2	Export	586	Pakistan	PAK	480	Mauritius	MUS								29	CRUDE ANIMAL,VEG.MATERL.	1	No Quantity							6628			0
S3	2000	2000	2000	2	0	2	Export	586	Pakistan	PAK	484	Mexico	MEX								29	CRUDE ANIMAL,VEG.MATERL.	1	No Quantity							20281			0
S3	2000	2000	2000	2	0	2	Export	586	Pakistan	PAK	490	Other Asia, nes									29	CRUDE ANIMAL,VEG.MATERL.	1	No Quantity							661906			0
S3	2000	2000	2000	2	0	2	Export	586	Pakistan	PAK	504	Morocco	MAR								29	CRUDE ANIMAL,VEG.MATERL.	1	No Quantity							23807			0
S3	2000	2000	2000	2	0	2	Export	586	Pakistan	PAK	512	Oman	OMN								29	CRUDE ANIMAL,VEG.MATERL.	1	No Quantity							44843			0
S3	2000	2000	2000	2	0	2	Export	586	Pakistan	PAK	524	Nepal	NPL								29	CRUDE ANIMAL,VEG.MATERL.	1	No Quantity							9090			0
S3	2000	2000	2000	2	0	2	Export	586	Pakistan	PAK	528	Netherlands	NLD								29	CRUDE ANIMAL,VEG.MATERL.	1	No Quantity							3257705			0
S3	2000	2000	2000	2	0	2	Export	586	Pakistan	PAK	554	New Zealand	NZL								29	CRUDE ANIMAL,VEG.MATERL.	1	No Quantity							9700			0
S3	2000	2000	2000	2	0	2	Export	586	Pakistan	PAK	566	Nigeria	NGA								29	CRUDE ANIMAL,VEG.MATERL.	1	No Quantity							7199			0
S3	2000	2000	2000	2	0	2	Export	586	Pakistan	PAK	577	Other Africa, nes									29	CRUDE ANIMAL,VEG.MATERL.	1	No Quantity							60976			0
S3	2000	2000	2000	2	0	2	Export	586	Pakistan	PAK	579	Norway	NOR								29	CRUDE ANIMAL,VEG.MATERL.	1	No Quantity							97329			0
S3	2000	2000	2000	2	0	2	Export	586	Pakistan	PAK	604	Peru	PER								29	CRUDE ANIMAL,VEG.MATERL.	1	No Quantity							21369			0
S3	2000	2000	2000	2	0	2	Export	586	Pakistan	PAK	608	Philippines	PHL								29	CRUDE ANIMAL,VEG.MATERL.	1	No Quantity							109900			0
S3	2000	2000	2000	2	0	2	Export	586	Pakistan	PAK	616	Poland	POL								29	CRUDE ANIMAL,VEG.MATERL.	1	No Quantity							16483			0
S3	2000	2000	2000	2	0	2	Export	586	Pakistan	PAK	620	Portugal	PRT								29	CRUDE ANIMAL,VEG.MATERL.	1	No Quantity							969408			0
S3	2000	2000	2000	2	0	2	Export	586	Pakistan	PAK	634	Qatar	QAT								29	CRUDE ANIMAL,VEG.MATERL.	1	No Quantity							3299			0
S3	2000	2000	2000	2	0	2	Export	586	Pakistan	PAK	642	Romania	ROU								29	CRUDE ANIMAL,VEG.MATERL.	1	No Quantity							1912138			0
S3	2000	2000	2000	2	0	2	Export	586	Pakistan	PAK	643	Russian Federation	RUS								29	CRUDE ANIMAL,VEG.MATERL.	1	No Quantity							6543			0
S3	2000	2000	2000	2	0	2	Export	586	Pakistan	PAK	646	Rwanda	RWA								29	CRUDE ANIMAL,VEG.MATERL.	1	No Quantity							3257			0
S3	2000	2000	2000	2	0	2	Export	586	Pakistan	PAK	682	Saudi Arabia	SAU								29	CRUDE ANIMAL,VEG.MATERL.	1	No Quantity							503327			0
S3	2000	2000	2000	2	0	2	Export	586	Pakistan	PAK	699	India	IND								29	CRUDE ANIMAL,VEG.MATERL.	1	No Quantity							4077460			0
S3	2000	2000	2000	2	0	2	Export	586	Pakistan	PAK	702	Singapore	SGP								29	CRUDE ANIMAL,VEG.MATERL.	1	No Quantity							179104			0
S3	2000	2000	2000	2	0	2	Export	586	Pakistan	PAK	704	Viet Nam	VNM								29	CRUDE ANIMAL,VEG.MATERL.	1	No Quantity							1269			0
S3	2000	2000	2000	2	0	2	Export	586	Pakistan	PAK	706	Somalia	SOM								29	CRUDE ANIMAL,VEG.MATERL.	1	No Quantity							26641			0
S3	2000	2000	2000	2	0	2	Export	586	Pakistan	PAK	710	South Africa	ZAF								29	CRUDE ANIMAL,VEG.MATERL.	1	No Quantity							266548			0
S3	2000	2000	2000	2	0	2	Export	586	Pakistan	PAK	724	Spain	ESP								29	CRUDE ANIMAL,VEG.MATERL.	1	No Quantity							1863377			0
S3	2000	2000	2000	2	0	2	Export	586	Pakistan	PAK	752	Sweden	SWE								29	CRUDE ANIMAL,VEG.MATERL.	1	No Quantity							26003			0
S3	2000	2000	2000	2	0	2	Export	586	Pakistan	PAK	757	Switzerland	CHE								29	CRUDE ANIMAL,VEG.MATERL.	1	No Quantity							867889			0
S3	2000	2000	2000	2	0	2	Export	586	Pakistan	PAK	760	Syria	SYR								29	CRUDE ANIMAL,VEG.MATERL.	1	No Quantity							10724			0
S3	2000	2000	2000	2	0	2	Export	586	Pakistan	PAK	764	Thailand	THA								29	CRUDE ANIMAL,VEG.MATERL.	1	No Quantity							113106			0
S3	2000	2000	2000	2	0	2	Export	586	Pakistan	PAK	784	United Arab Emirates	ARE								29	CRUDE ANIMAL,VEG.MATERL.	1	No Quantity							1182810			0
S3	2000	2000	2000	2	0	2	Export	586	Pakistan	PAK	792	Turkey	TUR								29	CRUDE ANIMAL,VEG.MATERL.	1	No Quantity							843783			0
S3	2000	2000	2000	2	0	2	Export	586	Pakistan	PAK	818	Egypt	EGY								29	CRUDE ANIMAL,VEG.MATERL.	1	No Quantity							189530			0
S3	2000	2000	2000	2	0	2	Export	586	Pakistan	PAK	826	United Kingdom	GBR								29	CRUDE ANIMAL,VEG.MATERL.	1	No Quantity							1394381			0
S3	2000	2000	2000	2	0	2	Export	586	Pakistan	PAK	834	United Rep. of Tanzania	TZA								29	CRUDE ANIMAL,VEG.MATERL.	1	No Quantity							175986			0
S3	2000	2000	2000	2	0	2	Export	586	Pakistan	PAK	842	USA	USA								29	CRUDE ANIMAL,VEG.MATERL.	1	No Quantity							8678423			0
S3	2000	2000	2000	2	0	2	Export	586	Pakistan	PAK	860	Uzbekistan	UZB								29	CRUDE ANIMAL,VEG.MATERL.	1	No Quantity							29969			0
S3	2000	2000	2000	2	0	2	Export	586	Pakistan	PAK	862	Venezuela	VEN								29	CRUDE ANIMAL,VEG.MATERL.	1	No Quantity							26820			0
S3	2000	2000	2000	2	0	2	Export	586	Pakistan	PAK	887	Yemen	YEM								29	CRUDE ANIMAL,VEG.MATERL.	1	No Quantity							37059			0
S3	2000	2000	2000	2	0	2	Export	586	Pakistan	PAK	899	Areas, nes									29	CRUDE ANIMAL,VEG.MATERL.	1	No Quantity							2977			0
S3	2000	2000	2000	2	0	2	Export	591	Panama	PAN	0	World	WLD								29	CRUDE ANIMAL,VEG.MATERL.	1	No Quantity							7951130			0
S3	2000	2000	2000	2	0	2	Export	591	Panama	PAN	124	Canada	CAN								29	CRUDE ANIMAL,VEG.MATERL.	1	No Quantity							13429			0
S3	2000	2000	2000	2	0	2	Export	591	Panama	PAN	188	Costa Rica	CRI								29	CRUDE ANIMAL,VEG.MATERL.	1	No Quantity							324578			0
S3	2000	2000	2000	2	0	2	Export	591	Panama	PAN	218	Ecuador	ECU								29	CRUDE ANIMAL,VEG.MATERL.	1	No Quantity							196453			0
S3	2000	2000	2000	2	0	2	Export	591	Panama	PAN	222	El Salvador	SLV								29	CRUDE ANIMAL,VEG.MATERL.	1	No Quantity							5740			0
S3	2000	2000	2000	2	0	2	Export	591	Panama	PAN	251	France	FRA								29	CRUDE ANIMAL,VEG.MATERL.	1	No Quantity							85283			0
S3	2000	2000	2000	2	0	2	Export	591	Panama	PAN	276	Germany	DEU								29	CRUDE ANIMAL,VEG.MATERL.	1	No Quantity							43947			0
S3	2000	2000	2000	2	0	2	Export	591	Panama	PAN	320	Guatemala	GTM								29	CRUDE ANIMAL,VEG.MATERL.	1	No Quantity							11984			0
S3	2000	2000	2000	2	0	2	Export	591	Panama	PAN	340	Honduras	HND								29	CRUDE ANIMAL,VEG.MATERL.	1	No Quantity							90066			0
S3	2000	2000	2000	2	0	2	Export	591	Panama	PAN	344	China, Hong Kong SAR	HKG								29	CRUDE ANIMAL,VEG.MATERL.	1	No Quantity							783884			0
S3	2000	2000	2000	2	0	2	Export	591	Panama	PAN	381	Italy	ITA								29	CRUDE ANIMAL,VEG.MATERL.	1	No Quantity							24056			0
S3	2000	2000	2000	2	0	2	Export	591	Panama	PAN	392	Japan	JPN								29	CRUDE ANIMAL,VEG.MATERL.	1	No Quantity							1078414			0
S3	2000	2000	2000	2	0	2	Export	591	Panama	PAN	410	Rep. of Korea	KOR								29	CRUDE ANIMAL,VEG.MATERL.	1	No Quantity							17203			0
S3	2000	2000	2000	2	0	2	Export	591	Panama	PAN	484	Mexico	MEX								29	CRUDE ANIMAL,VEG.MATERL.	1	No Quantity							141117			0
S3	2000	2000	2000	2	0	2	Export	591	Panama	PAN	530	Neth. Antilles	ANT								29	CRUDE ANIMAL,VEG.MATERL.	1	No Quantity							3437462			0
S3	2000	2000	2000	2	0	2	Export	591	Panama	PAN	533	Aruba	ABW								29	CRUDE ANIMAL,VEG.MATERL.	1	No Quantity							212856			0
S3	2000	2000	2000	2	0	2	Export	591	Panama	PAN	554	New Zealand	NZL								29	CRUDE ANIMAL,VEG.MATERL.	1	No Quantity							363850			0
S3	2000	2000	2000	2	0	2	Export	591	Panama	PAN	724	Spain	ESP								29	CRUDE ANIMAL,VEG.MATERL.	1	No Quantity							64			0
S3	2000	2000	2000	2	0	2	Export	591	Panama	PAN	757	Switzerland	CHE								29	CRUDE ANIMAL,VEG.MATERL.	1	No Quantity							16447			0
S3	2000	2000	2000	2	0	2	Export	591	Panama	PAN	842	USA	USA								29	CRUDE ANIMAL,VEG.MATERL.	1	No Quantity							1104297			0
S3	2000	2000	2000	2	0	2	Export	586	Pakistan	PAK	0	World	WLD								32	COAL, COKE, BRIQUETTES	1	No Quantity							96217			0
S3	2000	2000	2000	2	0	2	Export	586	Pakistan	PAK	4	Afghanistan	AFG								32	COAL, COKE, BRIQUETTES	1	No Quantity							96217			0
S3	2000	2000	2000	2	0	2	Export	586	Pakistan	PAK	0	World	WLD								33	PETROLEUM,PETROL.PRODUCT	1	No Quantity							131383000			0
S3	2000	2000	2000	2	0	2	Export	586	Pakistan	PAK	50	Bangladesh	BGD								33	PETROLEUM,PETROL.PRODUCT	1	No Quantity							1252965			0
S3	2000	2000	2000	2	0	2	Export	586	Pakistan	PAK	156	China	CHN								33	PETROLEUM,PETROL.PRODUCT	1	No Quantity							5120433			0
S3	2000	2000	2000	2	0	2	Export	586	Pakistan	PAK	208	Denmark	DNK								33	PETROLEUM,PETROL.PRODUCT	1	No Quantity							35482			0
S3	2000	2000	2000	2	0	2	Export	586	Pakistan	PAK	360	Indonesia	IDN								33	PETROLEUM,PETROL.PRODUCT	1	No Quantity							51516280			0
S3	2000	2000	2000	2	0	2	Export	586	Pakistan	PAK	372	Ireland	IRL								33	PETROLEUM,PETROL.PRODUCT	1	No Quantity							1185			0
S3	2000	2000	2000	2	0	2	Export	586	Pakistan	PAK	392	Japan	JPN								33	PETROLEUM,PETROL.PRODUCT	1	No Quantity							9446			0
S3	2000	2000	2000	2	0	2	Export	586	Pakistan	PAK	410	Rep. of Korea	KOR								33	PETROLEUM,PETROL.PRODUCT	1	No Quantity							8124			0
S3	2000	2000	2000	2	0	2	Export	586	Pakistan	PAK	414	Kuwait	KWT								33	PETROLEUM,PETROL.PRODUCT	1	No Quantity							35482			0
S3	2000	2000	2000	2	0	2	Export	586	Pakistan	PAK	470	Malta	MLT								33	PETROLEUM,PETROL.PRODUCT	1	No Quantity							2697			0
S3	2000	2000	2000	2	0	2	Export	586	Pakistan	PAK	490	Other Asia, nes									33	PETROLEUM,PETROL.PRODUCT	1	No Quantity							21646			0
S3	2000	2000	2000	2	0	2	Export	586	Pakistan	PAK	608	Philippines	PHL								33	PETROLEUM,PETROL.PRODUCT	1	No Quantity							835			0
S3	2000	2000	2000	2	0	2	Export	586	Pakistan	PAK	682	Saudi Arabia	SAU								33	PETROLEUM,PETROL.PRODUCT	1	No Quantity							36165			0
S3	2000	2000	2000	2	0	2	Export	586	Pakistan	PAK	702	Singapore	SGP								33	PETROLEUM,PETROL.PRODUCT	1	No Quantity							7410059			0
S3	2000	2000	2000	2	0	2	Export	586	Pakistan	PAK	764	Thailand	THA								33	PETROLEUM,PETROL.PRODUCT	1	No Quantity							9309275			0
S3	2000	2000	2000	2	0	2	Export	586	Pakistan	PAK	784	United Arab Emirates	ARE								33	PETROLEUM,PETROL.PRODUCT	1	No Quantity							56578904			0
S3	2000	2000	2000	2	0	2	Export	586	Pakistan	PAK	826	United Kingdom	GBR								33	PETROLEUM,PETROL.PRODUCT	1	No Quantity							40315			0
S3	2000	2000	2000	2	0	2	Export	586	Pakistan	PAK	842	USA	USA								33	PETROLEUM,PETROL.PRODUCT	1	No Quantity							1965			0
S3	2000	2000	2000	2	0	2	Export	586	Pakistan	PAK	899	Areas, nes									33	PETROLEUM,PETROL.PRODUCT	1	No Quantity							1744			0
S3	2000	2000	2000	2	0	2	Export	591	Panama	PAN	0	World	WLD								33	PETROLEUM,PETROL.PRODUCT	1	No Quantity							52240431			0
S3	2000	2000	2000	2	0	2	Export	591	Panama	PAN	32	Argentina	ARG								33	PETROLEUM,PETROL.PRODUCT	1	No Quantity							979143			0
S3	2000	2000	2000	2	0	2	Export	591	Panama	PAN	44	Bahamas	BHS								33	PETROLEUM,PETROL.PRODUCT	1	No Quantity							840803			0
S3	2000	2000	2000	2	0	2	Export	591	Panama	PAN	188	Costa Rica	CRI								33	PETROLEUM,PETROL.PRODUCT	1	No Quantity							1892356			0
S3	2000	2000	2000	2	0	2	Export	591	Panama	PAN	214	Dominican Rep.	DOM								33	PETROLEUM,PETROL.PRODUCT	1	No Quantity							4179563			0
S3	2000	2000	2000	2	0	2	Export	591	Panama	PAN	222	El Salvador	SLV								33	PETROLEUM,PETROL.PRODUCT	1	No Quantity							35521			0
S3	2000	2000	2000	2	0	2	Export	591	Panama	PAN	320	Guatemala	GTM								33	PETROLEUM,PETROL.PRODUCT	1	No Quantity							684752			0
S3	2000	2000	2000	2	0	2	Export	591	Panama	PAN	340	Honduras	HND								33	PETROLEUM,PETROL.PRODUCT	1	No Quantity							7594531			0
S3	2000	2000	2000	2	0	2	Export	591	Panama	PAN	484	Mexico	MEX								33	PETROLEUM,PETROL.PRODUCT	1	No Quantity							9557602			0
S3	2000	2000	2000	2	0	2	Export	591	Panama	PAN	558	Nicaragua	NIC								33	PETROLEUM,PETROL.PRODUCT	1	No Quantity							228740			0
S3	2000	2000	2000	2	0	2	Export	591	Panama	PAN	842	USA	USA								33	PETROLEUM,PETROL.PRODUCT	1	No Quantity							26220599			0
S3	2000	2000	2000	2	0	2	Export	591	Panama	PAN	899	Areas, nes									33	PETROLEUM,PETROL.PRODUCT	1	No Quantity							26821			0
S3	2000	2000	2000	2	0	2	Export	591	Panama	PAN	0	World	WLD								34	GAS,NATURAL,MANUFACTURED	1	No Quantity							76427			0
S3	2000	2000	2000	2	0	2	Export	591	Panama	PAN	188	Costa Rica	CRI								34	GAS,NATURAL,MANUFACTURED	1	No Quantity							76427			0
S3	2000	2000	2000	2	0	2	Export	591	Panama	PAN	0	World	WLD								41	ANIMAL OILS AND FATS	1	No Quantity							1823975			0
S3	2000	2000	2000	2	0	2	Export	591	Panama	PAN	188	Costa Rica	CRI								41	ANIMAL OILS AND FATS	1	No Quantity							21059			0
S3	2000	2000	2000	2	0	2	Export	591	Panama	PAN	528	Netherlands	NLD								41	ANIMAL OILS AND FATS	1	No Quantity							1802076			0
S3	2000	2000	2000	2	0	2	Export	591	Panama	PAN	558	Nicaragua	NIC								41	ANIMAL OILS AND FATS	1	No Quantity							840			0
S3	2000	2000	2000	2	0	2	Export	586	Pakistan	PAK	0	World	WLD								42	FIXED VEG. FATS AND OILS	1	No Quantity							17405			0
S3	2000	2000	2000	2	0	2	Export	586	Pakistan	PAK	4	Afghanistan	AFG								42	FIXED VEG. FATS AND OILS	1	No Quantity							17405			0
S3	2000	2000	2000	2	0	2	Export	591	Panama	PAN	0	World	WLD								42	FIXED VEG. FATS AND OILS	1	No Quantity							28465			0
S3	2000	2000	2000	2	0	2	Export	591	Panama	PAN	188	Costa Rica	CRI								42	FIXED VEG. FATS AND OILS	1	No Quantity							28465			0
S3	2000	2000	2000	2	0	2	Export	586	Pakistan	PAK	0	World	WLD								43	ANIMAL,VEG.FATS,OILS,NES	1	No Quantity							22779662			0
S3	2000	2000	2000	2	0	2	Export	586	Pakistan	PAK	4	Afghanistan	AFG								43	ANIMAL,VEG.FATS,OILS,NES	1	No Quantity							22718084			0
S3	2000	2000	2000	2	0	2	Export	586	Pakistan	PAK	762	Tajikistan	TJK								43	ANIMAL,VEG.FATS,OILS,NES	1	No Quantity							8979			0
S3	2000	2000	2000	2	0	2	Export	586	Pakistan	PAK	784	United Arab Emirates	ARE								43	ANIMAL,VEG.FATS,OILS,NES	1	No Quantity							52600			0
S3	2000	2000	2000	2	0	2	Export	586	Pakistan	PAK	0	World	WLD								51	ORGANIC CHEMICALS	1	No Quantity							29813316			0
S3	2000	2000	2000	2	0	2	Export	586	Pakistan	PAK	4	Afghanistan	AFG								51	ORGANIC CHEMICALS	1	No Quantity							2098			0
S3	2000	2000	2000	2	0	2	Export	586	Pakistan	PAK	50	Bangladesh	BGD								51	ORGANIC CHEMICALS	1	No Quantity							7599			0
S3	2000	2000	2000	2	0	2	Export	586	Pakistan	PAK	156	China	CHN								51	ORGANIC CHEMICALS	1	No Quantity							20248464			0
S3	2000	2000	2000	2	0	2	Export	586	Pakistan	PAK	300	Greece	GRC								51	ORGANIC CHEMICALS	1	No Quantity							1413			0
S3	2000	2000	2000	2	0	2	Export	586	Pakistan	PAK	360	Indonesia	IDN								51	ORGANIC CHEMICALS	1	No Quantity							449915			0
S3	2000	2000	2000	2	0	2	Export	586	Pakistan	PAK	381	Italy	ITA								51	ORGANIC CHEMICALS	1	No Quantity							17087			0
S3	2000	2000	2000	2	0	2	Export	586	Pakistan	PAK	392	Japan	JPN								51	ORGANIC CHEMICALS	1	No Quantity							4936834			0
S3	2000	2000	2000	2	0	2	Export	586	Pakistan	PAK	398	Kazakhstan	KAZ								51	ORGANIC CHEMICALS	1	No Quantity							1188			0
S3	2000	2000	2000	2	0	2	Export	586	Pakistan	PAK	410	Rep. of Korea	KOR								51	ORGANIC CHEMICALS	1	No Quantity							4343			0
S3	2000	2000	2000	2	0	2	Export	586	Pakistan	PAK	450	Madagascar	MDG								51	ORGANIC CHEMICALS	1	No Quantity							8444			0
S3	2000	2000	2000	2	0	2	Export	586	Pakistan	PAK	512	Oman	OMN								51	ORGANIC CHEMICALS	1	No Quantity							12851			0
S3	2000	2000	2000	2	0	2	Export	586	Pakistan	PAK	528	Netherlands	NLD								51	ORGANIC CHEMICALS	1	No Quantity							902925			0
S3	2000	2000	2000	2	0	2	Export	586	Pakistan	PAK	699	India	IND								51	ORGANIC CHEMICALS	1	No Quantity							68989			0
S3	2000	2000	2000	2	0	2	Export	586	Pakistan	PAK	702	Singapore	SGP								51	ORGANIC CHEMICALS	1	No Quantity							1266			0
S3	2000	2000	2000	2	0	2	Export	586	Pakistan	PAK	704	Viet Nam	VNM								51	ORGANIC CHEMICALS	1	No Quantity							16693			0
S3	2000	2000	2000	2	0	2	Export	586	Pakistan	PAK	710	South Africa	ZAF								51	ORGANIC CHEMICALS	1	No Quantity							870555			0
S3	2000	2000	2000	2	0	2	Export	586	Pakistan	PAK	716	Zimbabwe	ZWE								51	ORGANIC CHEMICALS	1	No Quantity							125376			0
S3	2000	2000	2000	2	0	2	Export	586	Pakistan	PAK	764	Thailand	THA								51	ORGANIC CHEMICALS	1	No Quantity							1676628			0
S3	2000	2000	2000	2	0	2	Export	586	Pakistan	PAK	784	United Arab Emirates	ARE								51	ORGANIC CHEMICALS	1	No Quantity							33634			0
S3	2000	2000	2000	2	0	2	Export	586	Pakistan	PAK	818	Egypt	EGY								51	ORGANIC CHEMICALS	1	No Quantity							422844			0
S3	2000	2000	2000	2	0	2	Export	586	Pakistan	PAK	842	USA	USA								51	ORGANIC CHEMICALS	1	No Quantity							4005			0
S3	2000	2000	2000	2	0	2	Export	586	Pakistan	PAK	899	Areas, nes									51	ORGANIC CHEMICALS	1	No Quantity							164			0
S3	2000	2000	2000	2	0	2	Export	591	Panama	PAN	0	World	WLD								51	ORGANIC CHEMICALS	1	No Quantity							3055912			0
S3	2000	2000	2000	2	0	2	Export	591	Panama	PAN	170	Colombia	COL								51	ORGANIC CHEMICALS	1	No Quantity							1858400			0
S3	2000	2000	2000	2	0	2	Export	591	Panama	PAN	188	Costa Rica	CRI								51	ORGANIC CHEMICALS	1	No Quantity							7963			0
S3	2000	2000	2000	2	0	2	Export	591	Panama	PAN	214	Dominican Rep.	DOM								51	ORGANIC CHEMICALS	1	No Quantity							509174			0
S3	2000	2000	2000	2	0	2	Export	591	Panama	PAN	251	France	FRA								51	ORGANIC CHEMICALS	1	No Quantity							4375			0
S3	2000	2000	2000	2	0	2	Export	591	Panama	PAN	724	Spain	ESP								51	ORGANIC CHEMICALS	1	No Quantity							676000			0
S3	2000	2000	2000	2	0	2	Export	586	Pakistan	PAK	0	World	WLD								52	INORGANIC CHEMICALS	1	No Quantity							613232			0
S3	2000	2000	2000	2	0	2	Export	586	Pakistan	PAK	4	Afghanistan	AFG								52	INORGANIC CHEMICALS	1	No Quantity							71549			0
S3	2000	2000	2000	2	0	2	Export	586	Pakistan	PAK	48	Bahrain	BHR								52	INORGANIC CHEMICALS	1	No Quantity							15147			0
S3	2000	2000	2000	2	0	2	Export	586	Pakistan	PAK	50	Bangladesh	BGD								52	INORGANIC CHEMICALS	1	No Quantity							76706			0
S3	2000	2000	2000	2	0	2	Export	586	Pakistan	PAK	104	Myanmar	MMR								52	INORGANIC CHEMICALS	1	No Quantity							1558			0
S3	2000	2000	2000	2	0	2	Export	586	Pakistan	PAK	144	Sri Lanka	LKA								52	INORGANIC CHEMICALS	1	No Quantity							29929			0
S3	2000	2000	2000	2	0	2	Export	586	Pakistan	PAK	276	Germany	DEU								52	INORGANIC CHEMICALS	1	No Quantity							6718			0
S3	2000	2000	2000	2	0	2	Export	586	Pakistan	PAK	364	Iran	IRN								52	INORGANIC CHEMICALS	1	No Quantity							11843			0
S3	2000	2000	2000	2	0	2	Export	586	Pakistan	PAK	410	Rep. of Korea	KOR								52	INORGANIC CHEMICALS	1	No Quantity							16087			0
S3	2000	2000	2000	2	0	2	Export	586	Pakistan	PAK	458	Malaysia	MYS								52	INORGANIC CHEMICALS	1	No Quantity							23973			0
S3	2000	2000	2000	2	0	2	Export	586	Pakistan	PAK	608	Philippines	PHL								52	INORGANIC CHEMICALS	1	No Quantity							22452			0
S3	2000	2000	2000	2	0	2	Export	586	Pakistan	PAK	682	Saudi Arabia	SAU								52	INORGANIC CHEMICALS	1	No Quantity							28406			0
S3	2000	2000	2000	2	0	2	Export	586	Pakistan	PAK	702	Singapore	SGP								52	INORGANIC CHEMICALS	1	No Quantity							34222			0
S3	2000	2000	2000	2	0	2	Export	586	Pakistan	PAK	704	Viet Nam	VNM								52	INORGANIC CHEMICALS	1	No Quantity							24514			0
S3	2000	2000	2000	2	0	2	Export	586	Pakistan	PAK	736	Fmr Sudan	SDN								52	INORGANIC CHEMICALS	1	No Quantity							36403			0
S3	2000	2000	2000	2	0	2	Export	586	Pakistan	PAK	757	Switzerland	CHE								52	INORGANIC CHEMICALS	1	No Quantity							6472			0
S3	2000	2000	2000	2	0	2	Export	586	Pakistan	PAK	764	Thailand	THA								52	INORGANIC CHEMICALS	1	No Quantity							7970			0
S3	2000	2000	2000	2	0	2	Export	586	Pakistan	PAK	784	United Arab Emirates	ARE								52	INORGANIC CHEMICALS	1	No Quantity							183201			0
S3	2000	2000	2000	2	0	2	Export	586	Pakistan	PAK	887	Yemen	YEM								52	INORGANIC CHEMICALS	1	No Quantity							16082			0
S3	2000	2000	2000	2	0	2	Export	591	Panama	PAN	0	World	WLD								52	INORGANIC CHEMICALS	1	No Quantity							2026059			0
S3	2000	2000	2000	2	0	2	Export	591	Panama	PAN	188	Costa Rica	CRI								52	INORGANIC CHEMICALS	1	No Quantity							723419			0
S3	2000	2000	2000	2	0	2	Export	591	Panama	PAN	218	Ecuador	ECU								52	INORGANIC CHEMICALS	1	No Quantity							1152975			0
S3	2000	2000	2000	2	0	2	Export	591	Panama	PAN	222	El Salvador	SLV								52	INORGANIC CHEMICALS	1	No Quantity							39610			0
S3	2000	2000	2000	2	0	2	Export	591	Panama	PAN	251	France	FRA								52	INORGANIC CHEMICALS	1	No Quantity							2510			0
S3	2000	2000	2000	2	0	2	Export	591	Panama	PAN	340	Honduras	HND								52	INORGANIC CHEMICALS	1	No Quantity							61425			0
S3	2000	2000	2000	2	0	2	Export	591	Panama	PAN	558	Nicaragua	NIC								52	INORGANIC CHEMICALS	1	No Quantity							46120			0
S3	2000	2000	2000	2	0	2	Export	586	Pakistan	PAK	0	World	WLD								53	DYES,COLOURING MATERIALS	1	No Quantity							817288			0
S3	2000	2000	2000	2	0	2	Export	586	Pakistan	PAK	48	Bahrain	BHR								53	DYES,COLOURING MATERIALS	1	No Quantity							590			0
S3	2000	2000	2000	2	0	2	Export	586	Pakistan	PAK	50	Bangladesh	BGD								53	DYES,COLOURING MATERIALS	1	No Quantity							346139			0
S3	2000	2000	2000	2	0	2	Export	586	Pakistan	PAK	104	Myanmar	MMR								53	DYES,COLOURING MATERIALS	1	No Quantity							2098			0
S3	2000	2000	2000	2	0	2	Export	586	Pakistan	PAK	156	China	CHN								53	DYES,COLOURING MATERIALS	1	No Quantity							502			0
S3	2000	2000	2000	2	0	2	Export	586	Pakistan	PAK	208	Denmark	DNK								53	DYES,COLOURING MATERIALS	1	No Quantity							32362			0
S3	2000	2000	2000	2	0	2	Export	586	Pakistan	PAK	276	Germany	DEU								53	DYES,COLOURING MATERIALS	1	No Quantity							9151			0
S3	2000	2000	2000	2	0	2	Export	586	Pakistan	PAK	360	Indonesia	IDN								53	DYES,COLOURING MATERIALS	1	No Quantity							40154			0
S3	2000	2000	2000	2	0	2	Export	586	Pakistan	PAK	381	Italy	ITA								53	DYES,COLOURING MATERIALS	1	No Quantity							8826			0
S3	2000	2000	2000	2	0	2	Export	586	Pakistan	PAK	392	Japan	JPN								53	DYES,COLOURING MATERIALS	1	No Quantity							8688			0
S3	2000	2000	2000	2	0	2	Export	586	Pakistan	PAK	404	Kenya	KEN								53	DYES,COLOURING MATERIALS	1	No Quantity							4780			0
S3	2000	2000	2000	2	0	2	Export	586	Pakistan	PAK	410	Rep. of Korea	KOR								53	DYES,COLOURING MATERIALS	1	No Quantity							16760			0
S3	2000	2000	2000	2	0	2	Export	586	Pakistan	PAK	490	Other Asia, nes									53	DYES,COLOURING MATERIALS	1	No Quantity							4830			0
S3	2000	2000	2000	2	0	2	Export	586	Pakistan	PAK	512	Oman	OMN								53	DYES,COLOURING MATERIALS	1	No Quantity							8548			0
S3	2000	2000	2000	2	0	2	Export	586	Pakistan	PAK	566	Nigeria	NGA								53	DYES,COLOURING MATERIALS	1	No Quantity							26751			0
S3	2000	2000	2000	2	0	2	Export	586	Pakistan	PAK	634	Qatar	QAT								53	DYES,COLOURING MATERIALS	1	No Quantity							31959			0
S3	2000	2000	2000	2	0	2	Export	586	Pakistan	PAK	699	India	IND								53	DYES,COLOURING MATERIALS	1	No Quantity							3914			0
S3	2000	2000	2000	2	0	2	Export	586	Pakistan	PAK	702	Singapore	SGP								53	DYES,COLOURING MATERIALS	1	No Quantity							89615			0
S3	2000	2000	2000	2	0	2	Export	586	Pakistan	PAK	757	Switzerland	CHE								53	DYES,COLOURING MATERIALS	1	No Quantity							89346			0
S3	2000	2000	2000	2	0	2	Export	586	Pakistan	PAK	784	United Arab Emirates	ARE								53	DYES,COLOURING MATERIALS	1	No Quantity							23577			0
S3	2000	2000	2000	2	0	2	Export	586	Pakistan	PAK	792	Turkey	TUR								53	DYES,COLOURING MATERIALS	1	No Quantity							806			0
S3	2000	2000	2000	2	0	2	Export	586	Pakistan	PAK	818	Egypt	EGY								53	DYES,COLOURING MATERIALS	1	No Quantity							3259			0
S3	2000	2000	2000	2	0	2	Export	586	Pakistan	PAK	860	Uzbekistan	UZB								53	DYES,COLOURING MATERIALS	1	No Quantity							63938			0
S3	2000	2000	2000	2	0	2	Export	586	Pakistan	PAK	899	Areas, nes									53	DYES,COLOURING MATERIALS	1	No Quantity							695			0
S3	2000	2000	2000	2	0	2	Export	591	Panama	PAN	0	World	WLD								53	DYES,COLOURING MATERIALS	1	No Quantity							2771476			0
S3	2000	2000	2000	2	0	2	Export	591	Panama	PAN	170	Colombia	COL								53	DYES,COLOURING MATERIALS	1	No Quantity							20450			0
S3	2000	2000	2000	2	0	2	Export	591	Panama	PAN	188	Costa Rica	CRI								53	DYES,COLOURING MATERIALS	1	No Quantity							1428942			0
S3	2000	2000	2000	2	0	2	Export	591	Panama	PAN	218	Ecuador	ECU								53	DYES,COLOURING MATERIALS	1	No Quantity							40022			0
S3	2000	2000	2000	2	0	2	Export	591	Panama	PAN	222	El Salvador	SLV								53	DYES,COLOURING MATERIALS	1	No Quantity							313434			0
S3	2000	2000	2000	2	0	2	Export	591	Panama	PAN	320	Guatemala	GTM								53	DYES,COLOURING MATERIALS	1	No Quantity							276606			0
S3	2000	2000	2000	2	0	2	Export	591	Panama	PAN	340	Honduras	HND								53	DYES,COLOURING MATERIALS	1	No Quantity							198622			0
S3	2000	2000	2000	2	0	2	Export	591	Panama	PAN	533	Aruba	ABW								53	DYES,COLOURING MATERIALS	1	No Quantity							1258			0
S3	2000	2000	2000	2	0	2	Export	591	Panama	PAN	558	Nicaragua	NIC								53	DYES,COLOURING MATERIALS	1	No Quantity							397479			0
S3	2000	2000	2000	2	0	2	Export	591	Panama	PAN	604	Peru	PER								53	DYES,COLOURING MATERIALS	1	No Quantity							4444			0
S3	2000	2000	2000	2	0	2	Export	591	Panama	PAN	780	Trinidad and Tobago	TTO								53	DYES,COLOURING MATERIALS	1	No Quantity							62909			0
S3	2000	2000	2000	2	0	2	Export	591	Panama	PAN	842	USA	USA								53	DYES,COLOURING MATERIALS	1	No Quantity							21970			0
S3	2000	2000	2000	2	0	2	Export	591	Panama	PAN	899	Areas, nes									53	DYES,COLOURING MATERIALS	1	No Quantity							5340			0
S3	2000	2000	2000	2	0	2	Export	586	Pakistan	PAK	0	World	WLD								54	MEDICINAL,PHARM.PRODUCTS	1	No Quantity							41999092			0
S3	2000	2000	2000	2	0	2	Export	586	Pakistan	PAK	4	Afghanistan	AFG								54	MEDICINAL,PHARM.PRODUCTS	1	No Quantity							345418			0
S3	2000	2000	2000	2	0	2	Export	586	Pakistan	PAK	12	Algeria	DZA								54	MEDICINAL,PHARM.PRODUCTS	1	No Quantity							11072			0
S3	2000	2000	2000	2	0	2	Export	586	Pakistan	PAK	32	Argentina	ARG								54	MEDICINAL,PHARM.PRODUCTS	1	No Quantity							157249			0
S3	2000	2000	2000	2	0	2	Export	586	Pakistan	PAK	36	Australia	AUS								54	MEDICINAL,PHARM.PRODUCTS	1	No Quantity							77121			0
S3	2000	2000	2000	2	0	2	Export	586	Pakistan	PAK	44	Bahamas	BHS								54	MEDICINAL,PHARM.PRODUCTS	1	No Quantity							14568			0
S3	2000	2000	2000	2	0	2	Export	586	Pakistan	PAK	48	Bahrain	BHR								54	MEDICINAL,PHARM.PRODUCTS	1	No Quantity							16638			0
S3	2000	2000	2000	2	0	2	Export	586	Pakistan	PAK	50	Bangladesh	BGD								54	MEDICINAL,PHARM.PRODUCTS	1	No Quantity							876490			0
S3	2000	2000	2000	2	0	2	Export	586	Pakistan	PAK	56	Belgium	BEL								54	MEDICINAL,PHARM.PRODUCTS	1	No Quantity							170818			0
S3	2000	2000	2000	2	0	2	Export	586	Pakistan	PAK	72	Botswana	BWA								54	MEDICINAL,PHARM.PRODUCTS	1	No Quantity							41753			0
S3	2000	2000	2000	2	0	2	Export	586	Pakistan	PAK	104	Myanmar	MMR								54	MEDICINAL,PHARM.PRODUCTS	1	No Quantity							406044			0
S3	2000	2000	2000	2	0	2	Export	586	Pakistan	PAK	108	Burundi	BDI								54	MEDICINAL,PHARM.PRODUCTS	1	No Quantity							6626			0
S3	2000	2000	2000	2	0	2	Export	586	Pakistan	PAK	116	Cambodia	KHM								54	MEDICINAL,PHARM.PRODUCTS	1	No Quantity							4287			0
S3	2000	2000	2000	2	0	2	Export	586	Pakistan	PAK	124	Canada	CAN								54	MEDICINAL,PHARM.PRODUCTS	1	No Quantity							414719			0
S3	2000	2000	2000	2	0	2	Export	586	Pakistan	PAK	144	Sri Lanka	LKA								54	MEDICINAL,PHARM.PRODUCTS	1	No Quantity							4249082			0
S3	2000	2000	2000	2	0	2	Export	586	Pakistan	PAK	152	Chile	CHL								54	MEDICINAL,PHARM.PRODUCTS	1	No Quantity							33247			0
S3	2000	2000	2000	2	0	2	Export	586	Pakistan	PAK	156	China	CHN								54	MEDICINAL,PHARM.PRODUCTS	1	No Quantity							308504			0
S3	2000	2000	2000	2	0	2	Export	586	Pakistan	PAK	178	Congo	COG								54	MEDICINAL,PHARM.PRODUCTS	1	No Quantity							87059			0
S3	2000	2000	2000	2	0	2	Export	586	Pakistan	PAK	204	Benin	BEN								54	MEDICINAL,PHARM.PRODUCTS	1	No Quantity							875245			0
S3	2000	2000	2000	2	0	2	Export	586	Pakistan	PAK	208	Denmark	DNK								54	MEDICINAL,PHARM.PRODUCTS	1	No Quantity							2934			0
S3	2000	2000	2000	2	0	2	Export	586	Pakistan	PAK	231	Ethiopia	ETH								54	MEDICINAL,PHARM.PRODUCTS	1	No Quantity							44919			0
S3	2000	2000	2000	2	0	2	Export	586	Pakistan	PAK	242	Fiji	FJI								54	MEDICINAL,PHARM.PRODUCTS	1	No Quantity							91406			0
S3	2000	2000	2000	2	0	2	Export	586	Pakistan	PAK	251	France	FRA								54	MEDICINAL,PHARM.PRODUCTS	1	No Quantity							1072253			0
S3	2000	2000	2000	2	0	2	Export	586	Pakistan	PAK	262	Djibouti	DJI								54	MEDICINAL,PHARM.PRODUCTS	1	No Quantity							423406			0
S3	2000	2000	2000	2	0	2	Export	586	Pakistan	PAK	276	Germany	DEU								54	MEDICINAL,PHARM.PRODUCTS	1	No Quantity							353660			0
S3	2000	2000	2000	2	0	2	Export	586	Pakistan	PAK	288	Ghana	GHA								54	MEDICINAL,PHARM.PRODUCTS	1	No Quantity							72016			0
S3	2000	2000	2000	2	0	2	Export	586	Pakistan	PAK	300	Greece	GRC								54	MEDICINAL,PHARM.PRODUCTS	1	No Quantity							487835			0
S3	2000	2000	2000	2	0	2	Export	586	Pakistan	PAK	340	Honduras	HND								54	MEDICINAL,PHARM.PRODUCTS	1	No Quantity							41098			0
S3	2000	2000	2000	2	0	2	Export	586	Pakistan	PAK	344	China, Hong Kong SAR	HKG								54	MEDICINAL,PHARM.PRODUCTS	1	No Quantity							216840			0
S3	2000	2000	2000	2	0	2	Export	586	Pakistan	PAK	360	Indonesia	IDN								54	MEDICINAL,PHARM.PRODUCTS	1	No Quantity							83836			0
S3	2000	2000	2000	2	0	2	Export	586	Pakistan	PAK	372	Ireland	IRL								54	MEDICINAL,PHARM.PRODUCTS	1	No Quantity							193870			0
S3	2000	2000	2000	2	0	2	Export	586	Pakistan	PAK	381	Italy	ITA								54	MEDICINAL,PHARM.PRODUCTS	1	No Quantity							1060984			0
S3	2000	2000	2000	2	0	2	Export	586	Pakistan	PAK	392	Japan	JPN								54	MEDICINAL,PHARM.PRODUCTS	1	No Quantity							49570			0
S3	2000	2000	2000	2	0	2	Export	586	Pakistan	PAK	398	Kazakhstan	KAZ								54	MEDICINAL,PHARM.PRODUCTS	1	No Quantity							205438			0
S3	2000	2000	2000	2	0	2	Export	586	Pakistan	PAK	400	Jordan	JOR								54	MEDICINAL,PHARM.PRODUCTS	1	No Quantity							390643			0
S3	2000	2000	2000	2	0	2	Export	586	Pakistan	PAK	404	Kenya	KEN								54	MEDICINAL,PHARM.PRODUCTS	1	No Quantity							305161			0
S3	2000	2000	2000	2	0	2	Export	586	Pakistan	PAK	410	Rep. of Korea	KOR								54	MEDICINAL,PHARM.PRODUCTS	1	No Quantity							2723			0
S3	2000	2000	2000	2	0	2	Export	586	Pakistan	PAK	414	Kuwait	KWT								54	MEDICINAL,PHARM.PRODUCTS	1	No Quantity							17669			0
S3	2000	2000	2000	2	0	2	Export	586	Pakistan	PAK	417	Kyrgyzstan	KGZ								54	MEDICINAL,PHARM.PRODUCTS	1	No Quantity							83858			0
S3	2000	2000	2000	2	0	2	Export	586	Pakistan	PAK	418	Lao People's Dem. Rep.	LAO								54	MEDICINAL,PHARM.PRODUCTS	1	No Quantity							2185			0
S3	2000	2000	2000	2	0	2	Export	586	Pakistan	PAK	422	Lebanon	LBN								54	MEDICINAL,PHARM.PRODUCTS	1	No Quantity							2482			0
S3	2000	2000	2000	2	0	2	Export	586	Pakistan	PAK	442	Luxembourg	LUX								54	MEDICINAL,PHARM.PRODUCTS	1	No Quantity							57202			0
S3	2000	2000	2000	2	0	2	Export	586	Pakistan	PAK	454	Malawi	MWI								54	MEDICINAL,PHARM.PRODUCTS	1	No Quantity							13701			0
S3	2000	2000	2000	2	0	2	Export	586	Pakistan	PAK	458	Malaysia	MYS								54	MEDICINAL,PHARM.PRODUCTS	1	No Quantity							150029			0
S3	2000	2000	2000	2	0	2	Export	586	Pakistan	PAK	462	Maldives	MDV								54	MEDICINAL,PHARM.PRODUCTS	1	No Quantity							366277			0
S3	2000	2000	2000	2	0	2	Export	586	Pakistan	PAK	470	Malta	MLT								54	MEDICINAL,PHARM.PRODUCTS	1	No Quantity							173203			0
S3	2000	2000	2000	2	0	2	Export	586	Pakistan	PAK	478	Mauritania	MRT								54	MEDICINAL,PHARM.PRODUCTS	1	No Quantity							206770			0
S3	2000	2000	2000	2	0	2	Export	586	Pakistan	PAK	480	Mauritius	MUS								54	MEDICINAL,PHARM.PRODUCTS	1	No Quantity							95737			0
S3	2000	2000	2000	2	0	2	Export	586	Pakistan	PAK	490	Other Asia, nes									54	MEDICINAL,PHARM.PRODUCTS	1	No Quantity							12920			0
S3	2000	2000	2000	2	0	2	Export	586	Pakistan	PAK	512	Oman	OMN								54	MEDICINAL,PHARM.PRODUCTS	1	No Quantity							245075			0
S3	2000	2000	2000	2	0	2	Export	586	Pakistan	PAK	520	Nauru	NRU								54	MEDICINAL,PHARM.PRODUCTS	1	No Quantity							2934			0
S3	2000	2000	2000	2	0	2	Export	586	Pakistan	PAK	528	Netherlands	NLD								54	MEDICINAL,PHARM.PRODUCTS	1	No Quantity							87059			0
S3	2000	2000	2000	2	0	2	Export	586	Pakistan	PAK	530	Neth. Antilles	ANT								54	MEDICINAL,PHARM.PRODUCTS	1	No Quantity							67036			0
S3	2000	2000	2000	2	0	2	Export	586	Pakistan	PAK	562	Niger	NER								54	MEDICINAL,PHARM.PRODUCTS	1	No Quantity							92283			0
S3	2000	2000	2000	2	0	2	Export	586	Pakistan	PAK	566	Nigeria	NGA								54	MEDICINAL,PHARM.PRODUCTS	1	No Quantity							9874357			0
S3	2000	2000	2000	2	0	2	Export	586	Pakistan	PAK	577	Other Africa, nes									54	MEDICINAL,PHARM.PRODUCTS	1	No Quantity							149001			0
S3	2000	2000	2000	2	0	2	Export	586	Pakistan	PAK	579	Norway	NOR								54	MEDICINAL,PHARM.PRODUCTS	1	No Quantity							277156			0
S3	2000	2000	2000	2	0	2	Export	586	Pakistan	PAK	608	Philippines	PHL								54	MEDICINAL,PHARM.PRODUCTS	1	No Quantity							2190902			0
S3	2000	2000	2000	2	0	2	Export	586	Pakistan	PAK	616	Poland	POL								54	MEDICINAL,PHARM.PRODUCTS	1	No Quantity							26178			0
S3	2000	2000	2000	2	0	2	Export	586	Pakistan	PAK	634	Qatar	QAT								54	MEDICINAL,PHARM.PRODUCTS	1	No Quantity							38873			0
S3	2000	2000	2000	2	0	2	Export	586	Pakistan	PAK	643	Russian Federation	RUS								54	MEDICINAL,PHARM.PRODUCTS	1	No Quantity							1689280			0
S3	2000	2000	2000	2	0	2	Export	586	Pakistan	PAK	646	Rwanda	RWA								54	MEDICINAL,PHARM.PRODUCTS	1	No Quantity							11343			0
S3	2000	2000	2000	2	0	2	Export	586	Pakistan	PAK	682	Saudi Arabia	SAU								54	MEDICINAL,PHARM.PRODUCTS	1	No Quantity							566726			0
S3	2000	2000	2000	2	0	2	Export	586	Pakistan	PAK	699	India	IND								54	MEDICINAL,PHARM.PRODUCTS	1	No Quantity							25264			0
S3	2000	2000	2000	2	0	2	Export	586	Pakistan	PAK	702	Singapore	SGP								54	MEDICINAL,PHARM.PRODUCTS	1	No Quantity							2253717			0
S3	2000	2000	2000	2	0	2	Export	586	Pakistan	PAK	704	Viet Nam	VNM								54	MEDICINAL,PHARM.PRODUCTS	1	No Quantity							189410			0
S3	2000	2000	2000	2	0	2	Export	586	Pakistan	PAK	706	Somalia	SOM								54	MEDICINAL,PHARM.PRODUCTS	1	No Quantity							1145873			0
S3	2000	2000	2000	2	0	2	Export	586	Pakistan	PAK	710	South Africa	ZAF								54	MEDICINAL,PHARM.PRODUCTS	1	No Quantity							1143796			0
S3	2000	2000	2000	2	0	2	Export	586	Pakistan	PAK	724	Spain	ESP								54	MEDICINAL,PHARM.PRODUCTS	1	No Quantity							55263			0
S3	2000	2000	2000	2	0	2	Export	586	Pakistan	PAK	736	Fmr Sudan	SDN								54	MEDICINAL,PHARM.PRODUCTS	1	No Quantity							817520			0
S3	2000	2000	2000	2	0	2	Export	586	Pakistan	PAK	752	Sweden	SWE								54	MEDICINAL,PHARM.PRODUCTS	1	No Quantity							90527			0
S3	2000	2000	2000	2	0	2	Export	586	Pakistan	PAK	757	Switzerland	CHE								54	MEDICINAL,PHARM.PRODUCTS	1	No Quantity							15031			0
S3	2000	2000	2000	2	0	2	Export	586	Pakistan	PAK	760	Syria	SYR								54	MEDICINAL,PHARM.PRODUCTS	1	No Quantity							280465			0
S3	2000	2000	2000	2	0	2	Export	586	Pakistan	PAK	762	Tajikistan	TJK								54	MEDICINAL,PHARM.PRODUCTS	1	No Quantity							34520			0
S3	2000	2000	2000	2	0	2	Export	586	Pakistan	PAK	764	Thailand	THA								54	MEDICINAL,PHARM.PRODUCTS	1	No Quantity							440333			0
S3	2000	2000	2000	2	0	2	Export	586	Pakistan	PAK	784	United Arab Emirates	ARE								54	MEDICINAL,PHARM.PRODUCTS	1	No Quantity							1123207			0
S3	2000	2000	2000	2	0	2	Export	586	Pakistan	PAK	788	Tunisia	TUN								54	MEDICINAL,PHARM.PRODUCTS	1	No Quantity							68699			0
S3	2000	2000	2000	2	0	2	Export	586	Pakistan	PAK	792	Turkey	TUR								54	MEDICINAL,PHARM.PRODUCTS	1	No Quantity							22152			0
S3	2000	2000	2000	2	0	2	Export	586	Pakistan	PAK	795	Turkmenistan	TKM								54	MEDICINAL,PHARM.PRODUCTS	1	No Quantity							50353			0
S3	2000	2000	2000	2	0	2	Export	586	Pakistan	PAK	800	Uganda	UGA								54	MEDICINAL,PHARM.PRODUCTS	1	No Quantity							634348			0
S3	2000	2000	2000	2	0	2	Export	586	Pakistan	PAK	804	Ukraine	UKR								54	MEDICINAL,PHARM.PRODUCTS	1	No Quantity							74050			0
S3	2000	2000	2000	2	0	2	Export	586	Pakistan	PAK	826	United Kingdom	GBR								54	MEDICINAL,PHARM.PRODUCTS	1	No Quantity							2080693			0
S3	2000	2000	2000	2	0	2	Export	586	Pakistan	PAK	834	United Rep. of Tanzania	TZA								54	MEDICINAL,PHARM.PRODUCTS	1	No Quantity							106503			0
S3	2000	2000	2000	2	0	2	Export	586	Pakistan	PAK	842	USA	USA								54	MEDICINAL,PHARM.PRODUCTS	1	No Quantity							1190359			0
S3	2000	2000	2000	2	0	2	Export	586	Pakistan	PAK	860	Uzbekistan	UZB								54	MEDICINAL,PHARM.PRODUCTS	1	No Quantity							57659			0
S3	2000	2000	2000	2	0	2	Export	586	Pakistan	PAK	887	Yemen	YEM								54	MEDICINAL,PHARM.PRODUCTS	1	No Quantity							369478			0
S3	2000	2000	2000	2	0	2	Export	586	Pakistan	PAK	894	Zambia	ZMB								54	MEDICINAL,PHARM.PRODUCTS	1	No Quantity							33489			0
S3	2000	2000	2000	2	0	2	Export	586	Pakistan	PAK	899	Areas, nes									54	MEDICINAL,PHARM.PRODUCTS	1	No Quantity							1615			0
S3	2000	2000	2000	2	0	2	Export	591	Panama	PAN	0	World	WLD								54	MEDICINAL,PHARM.PRODUCTS	1	No Quantity							16417014			0
S3	2000	2000	2000	2	0	2	Export	591	Panama	PAN	170	Colombia	COL								54	MEDICINAL,PHARM.PRODUCTS	1	No Quantity							2938088			0
S3	2000	2000	2000	2	0	2	Export	591	Panama	PAN	188	Costa Rica	CRI								54	MEDICINAL,PHARM.PRODUCTS	1	No Quantity							1175427			0
S3	2000	2000	2000	2	0	2	Export	591	Panama	PAN	214	Dominican Rep.	DOM								54	MEDICINAL,PHARM.PRODUCTS	1	No Quantity							1541915			0
S3	2000	2000	2000	2	0	2	Export	591	Panama	PAN	218	Ecuador	ECU								54	MEDICINAL,PHARM.PRODUCTS	1	No Quantity							222799			0
S3	2000	2000	2000	2	0	2	Export	591	Panama	PAN	222	El Salvador	SLV								54	MEDICINAL,PHARM.PRODUCTS	1	No Quantity							807112			0
S3	2000	2000	2000	2	0	2	Export	591	Panama	PAN	320	Guatemala	GTM								54	MEDICINAL,PHARM.PRODUCTS	1	No Quantity							557199			0
S3	2000	2000	2000	2	0	2	Export	591	Panama	PAN	340	Honduras	HND								54	MEDICINAL,PHARM.PRODUCTS	1	No Quantity							1508803			0
S3	2000	2000	2000	2	0	2	Export	591	Panama	PAN	381	Italy	ITA								54	MEDICINAL,PHARM.PRODUCTS	1	No Quantity							14841			0
S3	2000	2000	2000	2	0	2	Export	591	Panama	PAN	388	Jamaica	JAM								54	MEDICINAL,PHARM.PRODUCTS	1	No Quantity							729068			0
S3	2000	2000	2000	2	0	2	Export	591	Panama	PAN	558	Nicaragua	NIC								54	MEDICINAL,PHARM.PRODUCTS	1	No Quantity							2027544			0
S3	2000	2000	2000	2	0	2	Export	591	Panama	PAN	780	Trinidad and Tobago	TTO								54	MEDICINAL,PHARM.PRODUCTS	1	No Quantity							454930			0
S3	2000	2000	2000	2	0	2	Export	591	Panama	PAN	842	USA	USA								54	MEDICINAL,PHARM.PRODUCTS	1	No Quantity							4302591			0
S3	2000	2000	2000	2	0	2	Export	591	Panama	PAN	899	Areas, nes									54	MEDICINAL,PHARM.PRODUCTS	1	No Quantity							136697			0
S3	2000	2000	2000	2	0	2	Export	586	Pakistan	PAK	0	World	WLD								55	ESSENTL.OILS,PERFUME,ETC	1	No Quantity							5794976			0
S3	2000	2000	2000	2	0	2	Export	586	Pakistan	PAK	4	Afghanistan	AFG								55	ESSENTL.OILS,PERFUME,ETC	1	No Quantity							232528			0
S3	2000	2000	2000	2	0	2	Export	586	Pakistan	PAK	36	Australia	AUS								55	ESSENTL.OILS,PERFUME,ETC	1	No Quantity							8590			0
S3	2000	2000	2000	2	0	2	Export	586	Pakistan	PAK	48	Bahrain	BHR								55	ESSENTL.OILS,PERFUME,ETC	1	No Quantity							37854			0
S3	2000	2000	2000	2	0	2	Export	586	Pakistan	PAK	50	Bangladesh	BGD								55	ESSENTL.OILS,PERFUME,ETC	1	No Quantity							25659			0
S3	2000	2000	2000	2	0	2	Export	586	Pakistan	PAK	144	Sri Lanka	LKA								55	ESSENTL.OILS,PERFUME,ETC	1	No Quantity							77092			0
S3	2000	2000	2000	2	0	2	Export	586	Pakistan	PAK	156	China	CHN								55	ESSENTL.OILS,PERFUME,ETC	1	No Quantity							59739			0
S3	2000	2000	2000	2	0	2	Export	586	Pakistan	PAK	196	Cyprus	CYP								55	ESSENTL.OILS,PERFUME,ETC	1	No Quantity							2182			0
S3	2000	2000	2000	2	0	2	Export	586	Pakistan	PAK	208	Denmark	DNK								55	ESSENTL.OILS,PERFUME,ETC	1	No Quantity							1341			0
S3	2000	2000	2000	2	0	2	Export	586	Pakistan	PAK	231	Ethiopia	ETH								55	ESSENTL.OILS,PERFUME,ETC	1	No Quantity							27536			0
S3	2000	2000	2000	2	0	2	Export	586	Pakistan	PAK	251	France	FRA								55	ESSENTL.OILS,PERFUME,ETC	1	No Quantity							15770			0
S3	2000	2000	2000	2	0	2	Export	586	Pakistan	PAK	276	Germany	DEU								55	ESSENTL.OILS,PERFUME,ETC	1	No Quantity							46813			0
S3	2000	2000	2000	2	0	2	Export	586	Pakistan	PAK	360	Indonesia	IDN								55	ESSENTL.OILS,PERFUME,ETC	1	No Quantity							2184			0
S3	2000	2000	2000	2	0	2	Export	586	Pakistan	PAK	392	Japan	JPN								55	ESSENTL.OILS,PERFUME,ETC	1	No Quantity							893			0
S3	2000	2000	2000	2	0	2	Export	586	Pakistan	PAK	414	Kuwait	KWT								55	ESSENTL.OILS,PERFUME,ETC	1	No Quantity							30418			0
S3	2000	2000	2000	2	0	2	Export	586	Pakistan	PAK	422	Lebanon	LBN								55	ESSENTL.OILS,PERFUME,ETC	1	No Quantity							3904			0
S3	2000	2000	2000	2	0	2	Export	586	Pakistan	PAK	434	Libya	LBY								55	ESSENTL.OILS,PERFUME,ETC	1	No Quantity							20291			0
S3	2000	2000	2000	2	0	2	Export	586	Pakistan	PAK	458	Malaysia	MYS								55	ESSENTL.OILS,PERFUME,ETC	1	No Quantity							8197			0
S3	2000	2000	2000	2	0	2	Export	586	Pakistan	PAK	462	Maldives	MDV								55	ESSENTL.OILS,PERFUME,ETC	1	No Quantity							7175			0
S3	2000	2000	2000	2	0	2	Export	586	Pakistan	PAK	480	Mauritius	MUS								55	ESSENTL.OILS,PERFUME,ETC	1	No Quantity							10254			0
S3	2000	2000	2000	2	0	2	Export	586	Pakistan	PAK	484	Mexico	MEX								55	ESSENTL.OILS,PERFUME,ETC	1	No Quantity							976			0
S3	2000	2000	2000	2	0	2	Export	586	Pakistan	PAK	504	Morocco	MAR								55	ESSENTL.OILS,PERFUME,ETC	1	No Quantity							10411			0
S3	2000	2000	2000	2	0	2	Export	586	Pakistan	PAK	512	Oman	OMN								55	ESSENTL.OILS,PERFUME,ETC	1	No Quantity							50737			0
S3	2000	2000	2000	2	0	2	Export	586	Pakistan	PAK	524	Nepal	NPL								55	ESSENTL.OILS,PERFUME,ETC	1	No Quantity							1735			0
S3	2000	2000	2000	2	0	2	Export	586	Pakistan	PAK	528	Netherlands	NLD								55	ESSENTL.OILS,PERFUME,ETC	1	No Quantity							29140			0
S3	2000	2000	2000	2	0	2	Export	586	Pakistan	PAK	562	Niger	NER								55	ESSENTL.OILS,PERFUME,ETC	1	No Quantity							176030			0
S3	2000	2000	2000	2	0	2	Export	586	Pakistan	PAK	566	Nigeria	NGA								55	ESSENTL.OILS,PERFUME,ETC	1	No Quantity							34090			0
S3	2000	2000	2000	2	0	2	Export	586	Pakistan	PAK	568	Other Europe, nes									55	ESSENTL.OILS,PERFUME,ETC	1	No Quantity							5596			0
S3	2000	2000	2000	2	0	2	Export	586	Pakistan	PAK	579	Norway	NOR								55	ESSENTL.OILS,PERFUME,ETC	1	No Quantity							1650			0
S3	2000	2000	2000	2	0	2	Export	586	Pakistan	PAK	634	Qatar	QAT								55	ESSENTL.OILS,PERFUME,ETC	1	No Quantity							83798			0
S3	2000	2000	2000	2	0	2	Export	586	Pakistan	PAK	682	Saudi Arabia	SAU								55	ESSENTL.OILS,PERFUME,ETC	1	No Quantity							710316			0
S3	2000	2000	2000	2	0	2	Export	586	Pakistan	PAK	702	Singapore	SGP								55	ESSENTL.OILS,PERFUME,ETC	1	No Quantity							179759			0
S3	2000	2000	2000	2	0	2	Export	586	Pakistan	PAK	706	Somalia	SOM								55	ESSENTL.OILS,PERFUME,ETC	1	No Quantity							5363			0
S3	2000	2000	2000	2	0	2	Export	586	Pakistan	PAK	752	Sweden	SWE								55	ESSENTL.OILS,PERFUME,ETC	1	No Quantity							9866			0
S3	2000	2000	2000	2	0	2	Export	586	Pakistan	PAK	757	Switzerland	CHE								55	ESSENTL.OILS,PERFUME,ETC	1	No Quantity							12041			0
S3	2000	2000	2000	2	0	2	Export	586	Pakistan	PAK	760	Syria	SYR								55	ESSENTL.OILS,PERFUME,ETC	1	No Quantity							6003			0
S3	2000	2000	2000	2	0	2	Export	586	Pakistan	PAK	784	United Arab Emirates	ARE								55	ESSENTL.OILS,PERFUME,ETC	1	No Quantity							3586255			0
S3	2000	2000	2000	2	0	2	Export	586	Pakistan	PAK	800	Uganda	UGA								55	ESSENTL.OILS,PERFUME,ETC	1	No Quantity							14649			0
S3	2000	2000	2000	2	0	2	Export	586	Pakistan	PAK	826	United Kingdom	GBR								55	ESSENTL.OILS,PERFUME,ETC	1	No Quantity							164631			0
S3	2000	2000	2000	2	0	2	Export	586	Pakistan	PAK	834	United Rep. of Tanzania	TZA								55	ESSENTL.OILS,PERFUME,ETC	1	No Quantity							2565			0
S3	2000	2000	2000	2	0	2	Export	586	Pakistan	PAK	842	USA	USA								55	ESSENTL.OILS,PERFUME,ETC	1	No Quantity							42864			0
S3	2000	2000	2000	2	0	2	Export	586	Pakistan	PAK	860	Uzbekistan	UZB								55	ESSENTL.OILS,PERFUME,ETC	1	No Quantity							525			0
S3	2000	2000	2000	2	0	2	Export	586	Pakistan	PAK	887	Yemen	YEM								55	ESSENTL.OILS,PERFUME,ETC	1	No Quantity							46557			0
S3	2000	2000	2000	2	0	2	Export	586	Pakistan	PAK	899	Areas, nes									55	ESSENTL.OILS,PERFUME,ETC	1	No Quantity							999			0
S3	2000	2000	2000	2	0	2	Export	591	Panama	PAN	0	World	WLD								55	ESSENTL.OILS,PERFUME,ETC	1	No Quantity							7748415			0
S3	2000	2000	2000	2	0	2	Export	591	Panama	PAN	44	Bahamas	BHS								55	ESSENTL.OILS,PERFUME,ETC	1	No Quantity							124500			0
S3	2000	2000	2000	2	0	2	Export	591	Panama	PAN	52	Barbados	BRB								55	ESSENTL.OILS,PERFUME,ETC	1	No Quantity							182600			0
S3	2000	2000	2000	2	0	2	Export	591	Panama	PAN	170	Colombia	COL								55	ESSENTL.OILS,PERFUME,ETC	1	No Quantity							1019443			0
S3	2000	2000	2000	2	0	2	Export	591	Panama	PAN	188	Costa Rica	CRI								55	ESSENTL.OILS,PERFUME,ETC	1	No Quantity							129051			0
S3	2000	2000	2000	2	0	2	Export	591	Panama	PAN	218	Ecuador	ECU								55	ESSENTL.OILS,PERFUME,ETC	1	No Quantity							531930			0
S3	2000	2000	2000	2	0	2	Export	591	Panama	PAN	222	El Salvador	SLV								55	ESSENTL.OILS,PERFUME,ETC	1	No Quantity							9066			0
S3	2000	2000	2000	2	0	2	Export	591	Panama	PAN	251	France	FRA								55	ESSENTL.OILS,PERFUME,ETC	1	No Quantity							178450			0
S3	2000	2000	2000	2	0	2	Export	591	Panama	PAN	320	Guatemala	GTM								55	ESSENTL.OILS,PERFUME,ETC	1	No Quantity							2836			0
S3	2000	2000	2000	2	0	2	Export	591	Panama	PAN	328	Guyana	GUY								55	ESSENTL.OILS,PERFUME,ETC	1	No Quantity							564400			0
S3	2000	2000	2000	2	0	2	Export	591	Panama	PAN	332	Haiti	HTI								55	ESSENTL.OILS,PERFUME,ETC	1	No Quantity							1649966			0
S3	2000	2000	2000	2	0	2	Export	591	Panama	PAN	340	Honduras	HND								55	ESSENTL.OILS,PERFUME,ETC	1	No Quantity							4913			0
S3	2000	2000	2000	2	0	2	Export	591	Panama	PAN	388	Jamaica	JAM								55	ESSENTL.OILS,PERFUME,ETC	1	No Quantity							459670			0
S3	2000	2000	2000	2	0	2	Export	591	Panama	PAN	484	Mexico	MEX								55	ESSENTL.OILS,PERFUME,ETC	1	No Quantity							645690			0
S3	2000	2000	2000	2	0	2	Export	591	Panama	PAN	533	Aruba	ABW								55	ESSENTL.OILS,PERFUME,ETC	1	No Quantity							32710			0
S3	2000	2000	2000	2	0	2	Export	591	Panama	PAN	558	Nicaragua	NIC								55	ESSENTL.OILS,PERFUME,ETC	1	No Quantity							4385			0
S3	2000	2000	2000	2	0	2	Export	591	Panama	PAN	566	Nigeria	NGA								55	ESSENTL.OILS,PERFUME,ETC	1	No Quantity							333750			0
S3	2000	2000	2000	2	0	2	Export	591	Panama	PAN	842	USA	USA								55	ESSENTL.OILS,PERFUME,ETC	1	No Quantity							1379484			0
S3	2000	2000	2000	2	0	2	Export	591	Panama	PAN	899	Areas, nes									55	ESSENTL.OILS,PERFUME,ETC	1	No Quantity							495571			0
S3	2000	2000	2000	2	0	2	Export	586	Pakistan	PAK	0	World	WLD								56	FERTILIZER,EXCEPT GRP272	1	No Quantity							20426716			0
S3	2000	2000	2000	2	0	2	Export	586	Pakistan	PAK	4	Afghanistan	AFG								56	FERTILIZER,EXCEPT GRP272	1	No Quantity							6085626			0
S3	2000	2000	2000	2	0	2	Export	586	Pakistan	PAK	50	Bangladesh	BGD								56	FERTILIZER,EXCEPT GRP272	1	No Quantity							2214			0
S3	2000	2000	2000	2	0	2	Export	586	Pakistan	PAK	104	Myanmar	MMR								56	FERTILIZER,EXCEPT GRP272	1	No Quantity							1495775			0
S3	2000	2000	2000	2	0	2	Export	586	Pakistan	PAK	144	Sri Lanka	LKA								56	FERTILIZER,EXCEPT GRP272	1	No Quantity							4212208			0
S3	2000	2000	2000	2	0	2	Export	586	Pakistan	PAK	608	Philippines	PHL								56	FERTILIZER,EXCEPT GRP272	1	No Quantity							2704497			0
S3	2000	2000	2000	2	0	2	Export	586	Pakistan	PAK	702	Singapore	SGP								56	FERTILIZER,EXCEPT GRP272	1	No Quantity							2759888			0
S3	2000	2000	2000	2	0	2	Export	586	Pakistan	PAK	704	Viet Nam	VNM								56	FERTILIZER,EXCEPT GRP272	1	No Quantity							3166507			0
S3	2000	2000	2000	2	0	2	Export	586	Pakistan	PAK	0	World	WLD								57	PLASTICS IN PRIMARY FORM	1	No Quantity							36271776			0
S3	2000	2000	2000	2	0	2	Export	586	Pakistan	PAK	4	Afghanistan	AFG								57	PLASTICS IN PRIMARY FORM	1	No Quantity							61497			0
S3	2000	2000	2000	2	0	2	Export	586	Pakistan	PAK	48	Bahrain	BHR								57	PLASTICS IN PRIMARY FORM	1	No Quantity							19026			0
S3	2000	2000	2000	2	0	2	Export	586	Pakistan	PAK	50	Bangladesh	BGD								57	PLASTICS IN PRIMARY FORM	1	No Quantity							4202533			0
S3	2000	2000	2000	2	0	2	Export	586	Pakistan	PAK	56	Belgium	BEL								57	PLASTICS IN PRIMARY FORM	1	No Quantity							1242598			0
S3	2000	2000	2000	2	0	2	Export	586	Pakistan	PAK	76	Brazil	BRA								57	PLASTICS IN PRIMARY FORM	1	No Quantity							609			0
S3	2000	2000	2000	2	0	2	Export	586	Pakistan	PAK	124	Canada	CAN								57	PLASTICS IN PRIMARY FORM	1	No Quantity							87519			0
S3	2000	2000	2000	2	0	2	Export	586	Pakistan	PAK	144	Sri Lanka	LKA								57	PLASTICS IN PRIMARY FORM	1	No Quantity							3535218			0
S3	2000	2000	2000	2	0	2	Export	586	Pakistan	PAK	156	China	CHN								57	PLASTICS IN PRIMARY FORM	1	No Quantity							2454126			0
S3	2000	2000	2000	2	0	2	Export	586	Pakistan	PAK	233	Estonia	EST								57	PLASTICS IN PRIMARY FORM	1	No Quantity							82059			0
S3	2000	2000	2000	2	0	2	Export	586	Pakistan	PAK	251	France	FRA								57	PLASTICS IN PRIMARY FORM	1	No Quantity							9435			0
S3	2000	2000	2000	2	0	2	Export	586	Pakistan	PAK	276	Germany	DEU								57	PLASTICS IN PRIMARY FORM	1	No Quantity							209982			0
S3	2000	2000	2000	2	0	2	Export	586	Pakistan	PAK	300	Greece	GRC								57	PLASTICS IN PRIMARY FORM	1	No Quantity							272029			0
S3	2000	2000	2000	2	0	2	Export	586	Pakistan	PAK	344	China, Hong Kong SAR	HKG								57	PLASTICS IN PRIMARY FORM	1	No Quantity							3947741			0
S3	2000	2000	2000	2	0	2	Export	586	Pakistan	PAK	360	Indonesia	IDN								57	PLASTICS IN PRIMARY FORM	1	No Quantity							605			0
S3	2000	2000	2000	2	0	2	Export	586	Pakistan	PAK	364	Iran	IRN								57	PLASTICS IN PRIMARY FORM	1	No Quantity							315094			0
S3	2000	2000	2000	2	0	2	Export	586	Pakistan	PAK	368	Iraq	IRQ								57	PLASTICS IN PRIMARY FORM	1	No Quantity							91250			0
S3	2000	2000	2000	2	0	2	Export	586	Pakistan	PAK	372	Ireland	IRL								57	PLASTICS IN PRIMARY FORM	1	No Quantity							65812			0
S3	2000	2000	2000	2	0	2	Export	586	Pakistan	PAK	381	Italy	ITA								57	PLASTICS IN PRIMARY FORM	1	No Quantity							279244			0
S3	2000	2000	2000	2	0	2	Export	586	Pakistan	PAK	392	Japan	JPN								57	PLASTICS IN PRIMARY FORM	1	No Quantity							6101			0
S3	2000	2000	2000	2	0	2	Export	586	Pakistan	PAK	404	Kenya	KEN								57	PLASTICS IN PRIMARY FORM	1	No Quantity							226418			0
S3	2000	2000	2000	2	0	2	Export	586	Pakistan	PAK	410	Rep. of Korea	KOR								57	PLASTICS IN PRIMARY FORM	1	No Quantity							38545			0
S3	2000	2000	2000	2	0	2	Export	586	Pakistan	PAK	414	Kuwait	KWT								57	PLASTICS IN PRIMARY FORM	1	No Quantity							334105			0
S3	2000	2000	2000	2	0	2	Export	586	Pakistan	PAK	422	Lebanon	LBN								57	PLASTICS IN PRIMARY FORM	1	No Quantity							1356068			0
S3	2000	2000	2000	2	0	2	Export	586	Pakistan	PAK	434	Libya	LBY								57	PLASTICS IN PRIMARY FORM	1	No Quantity							191598			0
S3	2000	2000	2000	2	0	2	Export	586	Pakistan	PAK	458	Malaysia	MYS								57	PLASTICS IN PRIMARY FORM	1	No Quantity							17354			0
S3	2000	2000	2000	2	0	2	Export	586	Pakistan	PAK	490	Other Asia, nes									57	PLASTICS IN PRIMARY FORM	1	No Quantity							17895			0
S3	2000	2000	2000	2	0	2	Export	586	Pakistan	PAK	512	Oman	OMN								57	PLASTICS IN PRIMARY FORM	1	No Quantity							73712			0
S3	2000	2000	2000	2	0	2	Export	586	Pakistan	PAK	528	Netherlands	NLD								57	PLASTICS IN PRIMARY FORM	1	No Quantity							4652433			0
S3	2000	2000	2000	2	0	2	Export	586	Pakistan	PAK	579	Norway	NOR								57	PLASTICS IN PRIMARY FORM	1	No Quantity							124860			0
S3	2000	2000	2000	2	0	2	Export	586	Pakistan	PAK	608	Philippines	PHL								57	PLASTICS IN PRIMARY FORM	1	No Quantity							131574			0
S3	2000	2000	2000	2	0	2	Export	586	Pakistan	PAK	642	Romania	ROU								57	PLASTICS IN PRIMARY FORM	1	No Quantity							140102			0
S3	2000	2000	2000	2	0	2	Export	586	Pakistan	PAK	699	India	IND								57	PLASTICS IN PRIMARY FORM	1	No Quantity							4451			0
S3	2000	2000	2000	2	0	2	Export	586	Pakistan	PAK	702	Singapore	SGP								57	PLASTICS IN PRIMARY FORM	1	No Quantity							30574			0
S3	2000	2000	2000	2	0	2	Export	586	Pakistan	PAK	704	Viet Nam	VNM								57	PLASTICS IN PRIMARY FORM	1	No Quantity							376781			0
S3	2000	2000	2000	2	0	2	Export	586	Pakistan	PAK	710	South Africa	ZAF								57	PLASTICS IN PRIMARY FORM	1	No Quantity							47216			0
S3	2000	2000	2000	2	0	2	Export	586	Pakistan	PAK	760	Syria	SYR								57	PLASTICS IN PRIMARY FORM	1	No Quantity							178642			0
S3	2000	2000	2000	2	0	2	Export	586	Pakistan	PAK	784	United Arab Emirates	ARE								57	PLASTICS IN PRIMARY FORM	1	No Quantity							6622597			0
S3	2000	2000	2000	2	0	2	Export	586	Pakistan	PAK	818	Egypt	EGY								57	PLASTICS IN PRIMARY FORM	1	No Quantity							3917127			0
S3	2000	2000	2000	2	0	2	Export	586	Pakistan	PAK	826	United Kingdom	GBR								57	PLASTICS IN PRIMARY FORM	1	No Quantity							809846			0
S3	2000	2000	2000	2	0	2	Export	586	Pakistan	PAK	834	United Rep. of Tanzania	TZA								57	PLASTICS IN PRIMARY FORM	1	No Quantity							96137			0
S3	2000	2000	2000	2	0	2	Export	586	Pakistan	PAK	899	Areas, nes									57	PLASTICS IN PRIMARY FORM	1	No Quantity							1263			0
S3	2000	2000	2000	2	0	2	Export	591	Panama	PAN	0	World	WLD								57	PLASTICS IN PRIMARY FORM	1	No Quantity							455249			0
S3	2000	2000	2000	2	0	2	Export	591	Panama	PAN	32	Argentina	ARG								57	PLASTICS IN PRIMARY FORM	1	No Quantity							16250			0
S3	2000	2000	2000	2	0	2	Export	591	Panama	PAN	152	Chile	CHL								57	PLASTICS IN PRIMARY FORM	1	No Quantity							96000			0
S3	2000	2000	2000	2	0	2	Export	591	Panama	PAN	170	Colombia	COL								57	PLASTICS IN PRIMARY FORM	1	No Quantity							6893			0
S3	2000	2000	2000	2	0	2	Export	591	Panama	PAN	188	Costa Rica	CRI								57	PLASTICS IN PRIMARY FORM	1	No Quantity							195612			0
S3	2000	2000	2000	2	0	2	Export	591	Panama	PAN	218	Ecuador	ECU								57	PLASTICS IN PRIMARY FORM	1	No Quantity							7612			0
S3	2000	2000	2000	2	0	2	Export	591	Panama	PAN	222	El Salvador	SLV								57	PLASTICS IN PRIMARY FORM	1	No Quantity							36000			0
S3	2000	2000	2000	2	0	2	Export	591	Panama	PAN	340	Honduras	HND								57	PLASTICS IN PRIMARY FORM	1	No Quantity							19258			0
S3	2000	2000	2000	2	0	2	Export	591	Panama	PAN	381	Italy	ITA								57	PLASTICS IN PRIMARY FORM	1	No Quantity							3000			0
S3	2000	2000	2000	2	0	2	Export	591	Panama	PAN	558	Nicaragua	NIC								57	PLASTICS IN PRIMARY FORM	1	No Quantity							22272			0
S3	2000	2000	2000	2	0	2	Export	591	Panama	PAN	604	Peru	PER								57	PLASTICS IN PRIMARY FORM	1	No Quantity							24232			0
S3	2000	2000	2000	2	0	2	Export	591	Panama	PAN	724	Spain	ESP								57	PLASTICS IN PRIMARY FORM	1	No Quantity							18000			0
S3	2000	2000	2000	2	0	2	Export	591	Panama	PAN	842	USA	USA								57	PLASTICS IN PRIMARY FORM	1	No Quantity							4000			0
S3	2000	2000	2000	2	0	2	Export	591	Panama	PAN	862	Venezuela	VEN								57	PLASTICS IN PRIMARY FORM	1	No Quantity							6000			0
S3	2000	2000	2000	2	0	2	Export	591	Panama	PAN	899	Areas, nes									57	PLASTICS IN PRIMARY FORM	1	No Quantity							120			0
S3	2000	2000	2000	2	0	2	Export	586	Pakistan	PAK	0	World	WLD								58	PLASTIC,NON-PRIMARY FORM	1	No Quantity							481466			0
S3	2000	2000	2000	2	0	2	Export	586	Pakistan	PAK	50	Bangladesh	BGD								58	PLASTIC,NON-PRIMARY FORM	1	No Quantity							64084			0
S3	2000	2000	2000	2	0	2	Export	586	Pakistan	PAK	144	Sri Lanka	LKA								58	PLASTIC,NON-PRIMARY FORM	1	No Quantity							51062			0
S3	2000	2000	2000	2	0	2	Export	586	Pakistan	PAK	344	China, Hong Kong SAR	HKG								58	PLASTIC,NON-PRIMARY FORM	1	No Quantity							35511			0
S3	2000	2000	2000	2	0	2	Export	586	Pakistan	PAK	364	Iran	IRN								58	PLASTIC,NON-PRIMARY FORM	1	No Quantity							68348			0
S3	2000	2000	2000	2	0	2	Export	586	Pakistan	PAK	384	Côte d'Ivoire	CIV								58	PLASTIC,NON-PRIMARY FORM	1	No Quantity							4880			0
S3	2000	2000	2000	2	0	2	Export	586	Pakistan	PAK	392	Japan	JPN								58	PLASTIC,NON-PRIMARY FORM	1	No Quantity							39381			0
S3	2000	2000	2000	2	0	2	Export	586	Pakistan	PAK	414	Kuwait	KWT								58	PLASTIC,NON-PRIMARY FORM	1	No Quantity							37861			0
S3	2000	2000	2000	2	0	2	Export	586	Pakistan	PAK	490	Other Asia, nes									58	PLASTIC,NON-PRIMARY FORM	1	No Quantity							16441			0
S3	2000	2000	2000	2	0	2	Export	586	Pakistan	PAK	702	Singapore	SGP								58	PLASTIC,NON-PRIMARY FORM	1	No Quantity							19947			0
S3	2000	2000	2000	2	0	2	Export	586	Pakistan	PAK	760	Syria	SYR								58	PLASTIC,NON-PRIMARY FORM	1	No Quantity							14984			0
S3	2000	2000	2000	2	0	2	Export	586	Pakistan	PAK	784	United Arab Emirates	ARE								58	PLASTIC,NON-PRIMARY FORM	1	No Quantity							126049			0
S3	2000	2000	2000	2	0	2	Export	586	Pakistan	PAK	792	Turkey	TUR								58	PLASTIC,NON-PRIMARY FORM	1	No Quantity							873			0
S3	2000	2000	2000	2	0	2	Export	586	Pakistan	PAK	842	USA	USA								58	PLASTIC,NON-PRIMARY FORM	1	No Quantity							1668			0
S3	2000	2000	2000	2	0	2	Export	586	Pakistan	PAK	899	Areas, nes									58	PLASTIC,NON-PRIMARY FORM	1	No Quantity							377			0
S3	2000	2000	2000	2	0	2	Export	591	Panama	PAN	0	World	WLD								58	PLASTIC,NON-PRIMARY FORM	1	No Quantity							6014457			0
S3	2000	2000	2000	2	0	2	Export	591	Panama	PAN	124	Canada	CAN								58	PLASTIC,NON-PRIMARY FORM	1	No Quantity							86439			0
S3	2000	2000	2000	2	0	2	Export	591	Panama	PAN	188	Costa Rica	CRI								58	PLASTIC,NON-PRIMARY FORM	1	No Quantity							5507679			0
S3	2000	2000	2000	2	0	2	Export	591	Panama	PAN	192	Cuba	CUB								58	PLASTIC,NON-PRIMARY FORM	1	No Quantity							26886			0
S3	2000	2000	2000	2	0	2	Export	591	Panama	PAN	222	El Salvador	SLV								58	PLASTIC,NON-PRIMARY FORM	1	No Quantity							15551			0
S3	2000	2000	2000	2	0	2	Export	591	Panama	PAN	320	Guatemala	GTM								58	PLASTIC,NON-PRIMARY FORM	1	No Quantity							2550			0
S3	2000	2000	2000	2	0	2	Export	591	Panama	PAN	340	Honduras	HND								58	PLASTIC,NON-PRIMARY FORM	1	No Quantity							158041			0
S3	2000	2000	2000	2	0	2	Export	591	Panama	PAN	388	Jamaica	JAM								58	PLASTIC,NON-PRIMARY FORM	1	No Quantity							4181			0
S3	2000	2000	2000	2	0	2	Export	591	Panama	PAN	558	Nicaragua	NIC								58	PLASTIC,NON-PRIMARY FORM	1	No Quantity							3690			0
S3	2000	2000	2000	2	0	2	Export	591	Panama	PAN	842	USA	USA								58	PLASTIC,NON-PRIMARY FORM	1	No Quantity							188573			0
S3	2000	2000	2000	2	0	2	Export	591	Panama	PAN	899	Areas, nes									58	PLASTIC,NON-PRIMARY FORM	1	No Quantity							20867			0
S3	2000	2000	2000	2	0	2	Export	586	Pakistan	PAK	0	World	WLD								59	CHEMICAL MATERIALS NES	1	No Quantity							9796204			0
S3	2000	2000	2000	2	0	2	Export	586	Pakistan	PAK	4	Afghanistan	AFG								59	CHEMICAL MATERIALS NES	1	No Quantity							7786			0
S3	2000	2000	2000	2	0	2	Export	586	Pakistan	PAK	36	Australia	AUS								59	CHEMICAL MATERIALS NES	1	No Quantity							1371069			0
S3	2000	2000	2000	2	0	2	Export	586	Pakistan	PAK	48	Bahrain	BHR								59	CHEMICAL MATERIALS NES	1	No Quantity							327764			0
S3	2000	2000	2000	2	0	2	Export	586	Pakistan	PAK	50	Bangladesh	BGD								59	CHEMICAL MATERIALS NES	1	No Quantity							271059			0
S3	2000	2000	2000	2	0	2	Export	586	Pakistan	PAK	56	Belgium	BEL								59	CHEMICAL MATERIALS NES	1	No Quantity							47091			0
S3	2000	2000	2000	2	0	2	Export	586	Pakistan	PAK	104	Myanmar	MMR								59	CHEMICAL MATERIALS NES	1	No Quantity							1217			0
S3	2000	2000	2000	2	0	2	Export	586	Pakistan	PAK	144	Sri Lanka	LKA								59	CHEMICAL MATERIALS NES	1	No Quantity							49083			0
S3	2000	2000	2000	2	0	2	Export	586	Pakistan	PAK	156	China	CHN								59	CHEMICAL MATERIALS NES	1	No Quantity							258853			0
S3	2000	2000	2000	2	0	2	Export	586	Pakistan	PAK	276	Germany	DEU								59	CHEMICAL MATERIALS NES	1	No Quantity							500817			0
S3	2000	2000	2000	2	0	2	Export	586	Pakistan	PAK	364	Iran	IRN								59	CHEMICAL MATERIALS NES	1	No Quantity							481470			0
S3	2000	2000	2000	2	0	2	Export	586	Pakistan	PAK	381	Italy	ITA								59	CHEMICAL MATERIALS NES	1	No Quantity							2358603			0
S3	2000	2000	2000	2	0	2	Export	586	Pakistan	PAK	392	Japan	JPN								59	CHEMICAL MATERIALS NES	1	No Quantity							340358			0
S3	2000	2000	2000	2	0	2	Export	586	Pakistan	PAK	400	Jordan	JOR								59	CHEMICAL MATERIALS NES	1	No Quantity							5797			0
S3	2000	2000	2000	2	0	2	Export	586	Pakistan	PAK	404	Kenya	KEN								59	CHEMICAL MATERIALS NES	1	No Quantity							143502			0
S3	2000	2000	2000	2	0	2	Export	586	Pakistan	PAK	410	Rep. of Korea	KOR								59	CHEMICAL MATERIALS NES	1	No Quantity							50728			0
S3	2000	2000	2000	2	0	2	Export	586	Pakistan	PAK	414	Kuwait	KWT								59	CHEMICAL MATERIALS NES	1	No Quantity							194680			0
S3	2000	2000	2000	2	0	2	Export	586	Pakistan	PAK	434	Libya	LBY								59	CHEMICAL MATERIALS NES	1	No Quantity							38803			0
S3	2000	2000	2000	2	0	2	Export	586	Pakistan	PAK	458	Malaysia	MYS								59	CHEMICAL MATERIALS NES	1	No Quantity							367916			0
S3	2000	2000	2000	2	0	2	Export	586	Pakistan	PAK	490	Other Asia, nes									59	CHEMICAL MATERIALS NES	1	No Quantity							10108			0
S3	2000	2000	2000	2	0	2	Export	586	Pakistan	PAK	512	Oman	OMN								59	CHEMICAL MATERIALS NES	1	No Quantity							9467			0
S3	2000	2000	2000	2	0	2	Export	586	Pakistan	PAK	528	Netherlands	NLD								59	CHEMICAL MATERIALS NES	1	No Quantity							89655			0
S3	2000	2000	2000	2	0	2	Export	586	Pakistan	PAK	577	Other Africa, nes									59	CHEMICAL MATERIALS NES	1	No Quantity							10401			0
S3	2000	2000	2000	2	0	2	Export	586	Pakistan	PAK	579	Norway	NOR								59	CHEMICAL MATERIALS NES	1	No Quantity							7579			0
S3	2000	2000	2000	2	0	2	Export	586	Pakistan	PAK	634	Qatar	QAT								59	CHEMICAL MATERIALS NES	1	No Quantity							6142			0
S3	2000	2000	2000	2	0	2	Export	586	Pakistan	PAK	682	Saudi Arabia	SAU								59	CHEMICAL MATERIALS NES	1	No Quantity							98330			0
S3	2000	2000	2000	2	0	2	Export	586	Pakistan	PAK	699	India	IND								59	CHEMICAL MATERIALS NES	1	No Quantity							45092			0
S3	2000	2000	2000	2	0	2	Export	586	Pakistan	PAK	702	Singapore	SGP								59	CHEMICAL MATERIALS NES	1	No Quantity							10035			0
S3	2000	2000	2000	2	0	2	Export	586	Pakistan	PAK	724	Spain	ESP								59	CHEMICAL MATERIALS NES	1	No Quantity							113771			0
S3	2000	2000	2000	2	0	2	Export	586	Pakistan	PAK	752	Sweden	SWE								59	CHEMICAL MATERIALS NES	1	No Quantity							2763			0
S3	2000	2000	2000	2	0	2	Export	586	Pakistan	PAK	760	Syria	SYR								59	CHEMICAL MATERIALS NES	1	No Quantity							76570			0
S3	2000	2000	2000	2	0	2	Export	586	Pakistan	PAK	762	Tajikistan	TJK								59	CHEMICAL MATERIALS NES	1	No Quantity							29012			0
S3	2000	2000	2000	2	0	2	Export	586	Pakistan	PAK	784	United Arab Emirates	ARE								59	CHEMICAL MATERIALS NES	1	No Quantity							876624			0
S3	2000	2000	2000	2	0	2	Export	586	Pakistan	PAK	826	United Kingdom	GBR								59	CHEMICAL MATERIALS NES	1	No Quantity							156272			0
S3	2000	2000	2000	2	0	2	Export	586	Pakistan	PAK	842	USA	USA								59	CHEMICAL MATERIALS NES	1	No Quantity							1437102			0
S3	2000	2000	2000	2	0	2	Export	586	Pakistan	PAK	899	Areas, nes									59	CHEMICAL MATERIALS NES	1	No Quantity							685			0
S3	2000	2000	2000	2	0	2	Export	591	Panama	PAN	0	World	WLD								59	CHEMICAL MATERIALS NES	1	No Quantity							352356			0
S3	2000	2000	2000	2	0	2	Export	591	Panama	PAN	32	Argentina	ARG								59	CHEMICAL MATERIALS NES	1	No Quantity							84961			0
S3	2000	2000	2000	2	0	2	Export	591	Panama	PAN	170	Colombia	COL								59	CHEMICAL MATERIALS NES	1	No Quantity							554			0
S3	2000	2000	2000	2	0	2	Export	591	Panama	PAN	188	Costa Rica	CRI								59	CHEMICAL MATERIALS NES	1	No Quantity							16675			0
S3	2000	2000	2000	2	0	2	Export	591	Panama	PAN	192	Cuba	CUB								59	CHEMICAL MATERIALS NES	1	No Quantity							4130			0
S3	2000	2000	2000	2	0	2	Export	591	Panama	PAN	222	El Salvador	SLV								59	CHEMICAL MATERIALS NES	1	No Quantity							114025			0
S3	2000	2000	2000	2	0	2	Export	591	Panama	PAN	320	Guatemala	GTM								59	CHEMICAL MATERIALS NES	1	No Quantity							91909			0
S3	2000	2000	2000	2	0	2	Export	591	Panama	PAN	340	Honduras	HND								59	CHEMICAL MATERIALS NES	1	No Quantity							8916			0
S3	2000	2000	2000	2	0	2	Export	591	Panama	PAN	533	Aruba	ABW								59	CHEMICAL MATERIALS NES	1	No Quantity							343			0
S3	2000	2000	2000	2	0	2	Export	591	Panama	PAN	558	Nicaragua	NIC								59	CHEMICAL MATERIALS NES	1	No Quantity							1880			0
S3	2000	2000	2000	2	0	2	Export	591	Panama	PAN	899	Areas, nes									59	CHEMICAL MATERIALS NES	1	No Quantity							28963			0
S3	2000	2000	2000	2	0	2	Export	586	Pakistan	PAK	0	World	WLD								61	LEATHER, LEATHER GOODS	1	No Quantity							215136672			0
S3	2000	2000	2000	2	0	2	Export	586	Pakistan	PAK	4	Afghanistan	AFG								61	LEATHER, LEATHER GOODS	1	No Quantity							9669			0
S3	2000	2000	2000	2	0	2	Export	586	Pakistan	PAK	32	Argentina	ARG								61	LEATHER, LEATHER GOODS	1	No Quantity							262626			0
S3	2000	2000	2000	2	0	2	Export	586	Pakistan	PAK	36	Australia	AUS								61	LEATHER, LEATHER GOODS	1	No Quantity							664128			0
S3	2000	2000	2000	2	0	2	Export	586	Pakistan	PAK	40	Austria	AUT								61	LEATHER, LEATHER GOODS	1	No Quantity							2586929			0
S3	2000	2000	2000	2	0	2	Export	586	Pakistan	PAK	44	Bahamas	BHS								61	LEATHER, LEATHER GOODS	1	No Quantity							6792			0
S3	2000	2000	2000	2	0	2	Export	586	Pakistan	PAK	48	Bahrain	BHR								61	LEATHER, LEATHER GOODS	1	No Quantity							39927			0
S3	2000	2000	2000	2	0	2	Export	586	Pakistan	PAK	50	Bangladesh	BGD								61	LEATHER, LEATHER GOODS	1	No Quantity							99635			0
S3	2000	2000	2000	2	0	2	Export	586	Pakistan	PAK	51	Armenia	ARM								61	LEATHER, LEATHER GOODS	1	No Quantity							3314			0
S3	2000	2000	2000	2	0	2	Export	586	Pakistan	PAK	56	Belgium	BEL								61	LEATHER, LEATHER GOODS	1	No Quantity							716039			0
S3	2000	2000	2000	2	0	2	Export	586	Pakistan	PAK	76	Brazil	BRA								61	LEATHER, LEATHER GOODS	1	No Quantity							193084			0
S3	2000	2000	2000	2	0	2	Export	586	Pakistan	PAK	100	Bulgaria	BGR								61	LEATHER, LEATHER GOODS	1	No Quantity							6888			0
S3	2000	2000	2000	2	0	2	Export	586	Pakistan	PAK	104	Myanmar	MMR								61	LEATHER, LEATHER GOODS	1	No Quantity							50290			0
S3	2000	2000	2000	2	0	2	Export	586	Pakistan	PAK	116	Cambodia	KHM								61	LEATHER, LEATHER GOODS	1	No Quantity							124529			0
S3	2000	2000	2000	2	0	2	Export	586	Pakistan	PAK	124	Canada	CAN								61	LEATHER, LEATHER GOODS	1	No Quantity							2743419			0
S3	2000	2000	2000	2	0	2	Export	586	Pakistan	PAK	144	Sri Lanka	LKA								61	LEATHER, LEATHER GOODS	1	No Quantity							1303411			0
S3	2000	2000	2000	2	0	2	Export	586	Pakistan	PAK	152	Chile	CHL								61	LEATHER, LEATHER GOODS	1	No Quantity							204623			0
S3	2000	2000	2000	2	0	2	Export	586	Pakistan	PAK	156	China	CHN								61	LEATHER, LEATHER GOODS	1	No Quantity							16441172			0
S3	2000	2000	2000	2	0	2	Export	586	Pakistan	PAK	170	Colombia	COL								61	LEATHER, LEATHER GOODS	1	No Quantity							76537			0
S3	2000	2000	2000	2	0	2	Export	586	Pakistan	PAK	196	Cyprus	CYP								61	LEATHER, LEATHER GOODS	1	No Quantity							123757			0
S3	2000	2000	2000	2	0	2	Export	586	Pakistan	PAK	203	Czechia	CZE								61	LEATHER, LEATHER GOODS	1	No Quantity							282283			0
S3	2000	2000	2000	2	0	2	Export	586	Pakistan	PAK	204	Benin	BEN								61	LEATHER, LEATHER GOODS	1	No Quantity							301420			0
S3	2000	2000	2000	2	0	2	Export	586	Pakistan	PAK	208	Denmark	DNK								61	LEATHER, LEATHER GOODS	1	No Quantity							360147			0
S3	2000	2000	2000	2	0	2	Export	586	Pakistan	PAK	226	Equatorial Guinea	GNQ								61	LEATHER, LEATHER GOODS	1	No Quantity							32036			0
S3	2000	2000	2000	2	0	2	Export	586	Pakistan	PAK	233	Estonia	EST								61	LEATHER, LEATHER GOODS	1	No Quantity							10295			0
S3	2000	2000	2000	2	0	2	Export	586	Pakistan	PAK	246	Finland	FIN								61	LEATHER, LEATHER GOODS	1	No Quantity							20616			0
S3	2000	2000	2000	2	0	2	Export	586	Pakistan	PAK	251	France	FRA								61	LEATHER, LEATHER GOODS	1	No Quantity							10287595			0
S3	2000	2000	2000	2	0	2	Export	586	Pakistan	PAK	276	Germany	DEU								61	LEATHER, LEATHER GOODS	1	No Quantity							21284296			0
S3	2000	2000	2000	2	0	2	Export	586	Pakistan	PAK	292	Gibraltar	GIB								61	LEATHER, LEATHER GOODS	1	No Quantity							42901			0
S3	2000	2000	2000	2	0	2	Export	586	Pakistan	PAK	300	Greece	GRC								61	LEATHER, LEATHER GOODS	1	No Quantity							459576			0
S3	2000	2000	2000	2	0	2	Export	586	Pakistan	PAK	328	Guyana	GUY								61	LEATHER, LEATHER GOODS	1	No Quantity							91069			0
S3	2000	2000	2000	2	0	2	Export	586	Pakistan	PAK	340	Honduras	HND								61	LEATHER, LEATHER GOODS	1	No Quantity							8993			0
S3	2000	2000	2000	2	0	2	Export	586	Pakistan	PAK	344	China, Hong Kong SAR	HKG								61	LEATHER, LEATHER GOODS	1	No Quantity							30879136			0
S3	2000	2000	2000	2	0	2	Export	586	Pakistan	PAK	348	Hungary	HUN								61	LEATHER, LEATHER GOODS	1	No Quantity							465178			0
S3	2000	2000	2000	2	0	2	Export	586	Pakistan	PAK	352	Iceland	ISL								61	LEATHER, LEATHER GOODS	1	No Quantity							47553			0
S3	2000	2000	2000	2	0	2	Export	586	Pakistan	PAK	360	Indonesia	IDN								61	LEATHER, LEATHER GOODS	1	No Quantity							1739121			0
S3	2000	2000	2000	2	0	2	Export	586	Pakistan	PAK	372	Ireland	IRL								61	LEATHER, LEATHER GOODS	1	No Quantity							4250			0
S3	2000	2000	2000	2	0	2	Export	586	Pakistan	PAK	381	Italy	ITA								61	LEATHER, LEATHER GOODS	1	No Quantity							31600098			0
S3	2000	2000	2000	2	0	2	Export	586	Pakistan	PAK	392	Japan	JPN								61	LEATHER, LEATHER GOODS	1	No Quantity							8571789			0
S3	2000	2000	2000	2	0	2	Export	586	Pakistan	PAK	398	Kazakhstan	KAZ								61	LEATHER, LEATHER GOODS	1	No Quantity							27136			0
S3	2000	2000	2000	2	0	2	Export	586	Pakistan	PAK	400	Jordan	JOR								61	LEATHER, LEATHER GOODS	1	No Quantity							39924			0
S3	2000	2000	2000	2	0	2	Export	586	Pakistan	PAK	404	Kenya	KEN								61	LEATHER, LEATHER GOODS	1	No Quantity							16390			0
S3	2000	2000	2000	2	0	2	Export	586	Pakistan	PAK	408	Dem. People's Rep. of Korea	PRK								61	LEATHER, LEATHER GOODS	1	No Quantity							55792			0
S3	2000	2000	2000	2	0	2	Export	586	Pakistan	PAK	410	Rep. of Korea	KOR								61	LEATHER, LEATHER GOODS	1	No Quantity							34873216			0
S3	2000	2000	2000	2	0	2	Export	586	Pakistan	PAK	414	Kuwait	KWT								61	LEATHER, LEATHER GOODS	1	No Quantity							630264			0
S3	2000	2000	2000	2	0	2	Export	586	Pakistan	PAK	418	Lao People's Dem. Rep.	LAO								61	LEATHER, LEATHER GOODS	1	No Quantity							25944			0
S3	2000	2000	2000	2	0	2	Export	586	Pakistan	PAK	422	Lebanon	LBN								61	LEATHER, LEATHER GOODS	1	No Quantity							129754			0
S3	2000	2000	2000	2	0	2	Export	586	Pakistan	PAK	428	Latvia	LVA								61	LEATHER, LEATHER GOODS	1	No Quantity							1949			0
S3	2000	2000	2000	2	0	2	Export	586	Pakistan	PAK	434	Libya	LBY								61	LEATHER, LEATHER GOODS	1	No Quantity							4109			0
S3	2000	2000	2000	2	0	2	Export	586	Pakistan	PAK	440	Lithuania	LTU								61	LEATHER, LEATHER GOODS	1	No Quantity							82657			0
S3	2000	2000	2000	2	0	2	Export	586	Pakistan	PAK	442	Luxembourg	LUX								61	LEATHER, LEATHER GOODS	1	No Quantity							9794			0
S3	2000	2000	2000	2	0	2	Export	586	Pakistan	PAK	454	Malawi	MWI								61	LEATHER, LEATHER GOODS	1	No Quantity							6829			0
S3	2000	2000	2000	2	0	2	Export	586	Pakistan	PAK	458	Malaysia	MYS								61	LEATHER, LEATHER GOODS	1	No Quantity							2396617			0
S3	2000	2000	2000	2	0	2	Export	586	Pakistan	PAK	462	Maldives	MDV								61	LEATHER, LEATHER GOODS	1	No Quantity							29119			0
S3	2000	2000	2000	2	0	2	Export	586	Pakistan	PAK	470	Malta	MLT								61	LEATHER, LEATHER GOODS	1	No Quantity							7792			0
S3	2000	2000	2000	2	0	2	Export	586	Pakistan	PAK	478	Mauritania	MRT								61	LEATHER, LEATHER GOODS	1	No Quantity							94457			0
S3	2000	2000	2000	2	0	2	Export	586	Pakistan	PAK	480	Mauritius	MUS								61	LEATHER, LEATHER GOODS	1	No Quantity							20308			0
S3	2000	2000	2000	2	0	2	Export	586	Pakistan	PAK	484	Mexico	MEX								61	LEATHER, LEATHER GOODS	1	No Quantity							1646486			0
S3	2000	2000	2000	2	0	2	Export	586	Pakistan	PAK	490	Other Asia, nes									61	LEATHER, LEATHER GOODS	1	No Quantity							1401396			0
S3	2000	2000	2000	2	0	2	Export	586	Pakistan	PAK	496	Mongolia	MNG								61	LEATHER, LEATHER GOODS	1	No Quantity							34943			0
S3	2000	2000	2000	2	0	2	Export	586	Pakistan	PAK	504	Morocco	MAR								61	LEATHER, LEATHER GOODS	1	No Quantity							1093660			0
S3	2000	2000	2000	2	0	2	Export	586	Pakistan	PAK	512	Oman	OMN								61	LEATHER, LEATHER GOODS	1	No Quantity							48612			0
S3	2000	2000	2000	2	0	2	Export	586	Pakistan	PAK	524	Nepal	NPL								61	LEATHER, LEATHER GOODS	1	No Quantity							8219			0
S3	2000	2000	2000	2	0	2	Export	586	Pakistan	PAK	527	Oceania, nes									61	LEATHER, LEATHER GOODS	1	No Quantity							15595			0
S3	2000	2000	2000	2	0	2	Export	586	Pakistan	PAK	528	Netherlands	NLD								61	LEATHER, LEATHER GOODS	1	No Quantity							1277434			0
S3	2000	2000	2000	2	0	2	Export	586	Pakistan	PAK	530	Neth. Antilles	ANT								61	LEATHER, LEATHER GOODS	1	No Quantity							12355			0
S3	2000	2000	2000	2	0	2	Export	586	Pakistan	PAK	554	New Zealand	NZL								61	LEATHER, LEATHER GOODS	1	No Quantity							206247			0
S3	2000	2000	2000	2	0	2	Export	586	Pakistan	PAK	568	Other Europe, nes									61	LEATHER, LEATHER GOODS	1	No Quantity							10813			0
S3	2000	2000	2000	2	0	2	Export	586	Pakistan	PAK	577	Other Africa, nes									61	LEATHER, LEATHER GOODS	1	No Quantity							287136			0
S3	2000	2000	2000	2	0	2	Export	586	Pakistan	PAK	579	Norway	NOR								61	LEATHER, LEATHER GOODS	1	No Quantity							78874			0
S3	2000	2000	2000	2	0	2	Export	586	Pakistan	PAK	600	Paraguay	PRY								61	LEATHER, LEATHER GOODS	1	No Quantity							12951			0
S3	2000	2000	2000	2	0	2	Export	586	Pakistan	PAK	608	Philippines	PHL								61	LEATHER, LEATHER GOODS	1	No Quantity							1038077			0
S3	2000	2000	2000	2	0	2	Export	586	Pakistan	PAK	616	Poland	POL								61	LEATHER, LEATHER GOODS	1	No Quantity							449332			0
S3	2000	2000	2000	2	0	2	Export	586	Pakistan	PAK	620	Portugal	PRT								61	LEATHER, LEATHER GOODS	1	No Quantity							3479429			0
S3	2000	2000	2000	2	0	2	Export	586	Pakistan	PAK	634	Qatar	QAT								61	LEATHER, LEATHER GOODS	1	No Quantity							50507			0
S3	2000	2000	2000	2	0	2	Export	586	Pakistan	PAK	642	Romania	ROU								61	LEATHER, LEATHER GOODS	1	No Quantity							78802			0
S3	2000	2000	2000	2	0	2	Export	586	Pakistan	PAK	643	Russian Federation	RUS								61	LEATHER, LEATHER GOODS	1	No Quantity							115856			0
S3	2000	2000	2000	2	0	2	Export	586	Pakistan	PAK	682	Saudi Arabia	SAU								61	LEATHER, LEATHER GOODS	1	No Quantity							925495			0
S3	2000	2000	2000	2	0	2	Export	586	Pakistan	PAK	690	Seychelles	SYC								61	LEATHER, LEATHER GOODS	1	No Quantity							15091			0
S3	2000	2000	2000	2	0	2	Export	586	Pakistan	PAK	694	Sierra Leone	SLE								61	LEATHER, LEATHER GOODS	1	No Quantity							210422			0
S3	2000	2000	2000	2	0	2	Export	586	Pakistan	PAK	699	India	IND								61	LEATHER, LEATHER GOODS	1	No Quantity							374706			0
S3	2000	2000	2000	2	0	2	Export	586	Pakistan	PAK	702	Singapore	SGP								61	LEATHER, LEATHER GOODS	1	No Quantity							2068425			0
S3	2000	2000	2000	2	0	2	Export	586	Pakistan	PAK	703	Slovakia	SVK								61	LEATHER, LEATHER GOODS	1	No Quantity							6371			0
S3	2000	2000	2000	2	0	2	Export	586	Pakistan	PAK	704	Viet Nam	VNM								61	LEATHER, LEATHER GOODS	1	No Quantity							719859			0
S3	2000	2000	2000	2	0	2	Export	586	Pakistan	PAK	705	Slovenia	SVN								61	LEATHER, LEATHER GOODS	1	No Quantity							8251			0
S3	2000	2000	2000	2	0	2	Export	586	Pakistan	PAK	706	Somalia	SOM								61	LEATHER, LEATHER GOODS	1	No Quantity							14501			0
S3	2000	2000	2000	2	0	2	Export	586	Pakistan	PAK	710	South Africa	ZAF								61	LEATHER, LEATHER GOODS	1	No Quantity							3386785			0
S3	2000	2000	2000	2	0	2	Export	586	Pakistan	PAK	716	Zimbabwe	ZWE								61	LEATHER, LEATHER GOODS	1	No Quantity							2804			0
S3	2000	2000	2000	2	0	2	Export	586	Pakistan	PAK	724	Spain	ESP								61	LEATHER, LEATHER GOODS	1	No Quantity							8303227			0
S3	2000	2000	2000	2	0	2	Export	586	Pakistan	PAK	736	Fmr Sudan	SDN								61	LEATHER, LEATHER GOODS	1	No Quantity							114778			0
S3	2000	2000	2000	2	0	2	Export	586	Pakistan	PAK	740	Suriname	SUR								61	LEATHER, LEATHER GOODS	1	No Quantity							23614			0
S3	2000	2000	2000	2	0	2	Export	586	Pakistan	PAK	752	Sweden	SWE								61	LEATHER, LEATHER GOODS	1	No Quantity							439887			0
S3	2000	2000	2000	2	0	2	Export	586	Pakistan	PAK	757	Switzerland	CHE								61	LEATHER, LEATHER GOODS	1	No Quantity							33483			0
S3	2000	2000	2000	2	0	2	Export	586	Pakistan	PAK	762	Tajikistan	TJK								61	LEATHER, LEATHER GOODS	1	No Quantity							10279			0
S3	2000	2000	2000	2	0	2	Export	586	Pakistan	PAK	764	Thailand	THA								61	LEATHER, LEATHER GOODS	1	No Quantity							2514761			0
S3	2000	2000	2000	2	0	2	Export	586	Pakistan	PAK	784	United Arab Emirates	ARE								61	LEATHER, LEATHER GOODS	1	No Quantity							1386808			0
S3	2000	2000	2000	2	0	2	Export	586	Pakistan	PAK	788	Tunisia	TUN								61	LEATHER, LEATHER GOODS	1	No Quantity							77486			0
S3	2000	2000	2000	2	0	2	Export	586	Pakistan	PAK	792	Turkey	TUR								61	LEATHER, LEATHER GOODS	1	No Quantity							3165588			0
S3	2000	2000	2000	2	0	2	Export	586	Pakistan	PAK	818	Egypt	EGY								61	LEATHER, LEATHER GOODS	1	No Quantity							13521			0
S3	2000	2000	2000	2	0	2	Export	586	Pakistan	PAK	826	United Kingdom	GBR								61	LEATHER, LEATHER GOODS	1	No Quantity							2767281			0
S3	2000	2000	2000	2	0	2	Export	586	Pakistan	PAK	842	USA	USA								61	LEATHER, LEATHER GOODS	1	No Quantity							6081228			0
S3	2000	2000	2000	2	0	2	Export	586	Pakistan	PAK	858	Uruguay	URY								61	LEATHER, LEATHER GOODS	1	No Quantity							25109			0
S3	2000	2000	2000	2	0	2	Export	586	Pakistan	PAK	860	Uzbekistan	UZB								61	LEATHER, LEATHER GOODS	1	No Quantity							51153			0
S3	2000	2000	2000	2	0	2	Export	586	Pakistan	PAK	862	Venezuela	VEN								61	LEATHER, LEATHER GOODS	1	No Quantity							314676			0
S3	2000	2000	2000	2	0	2	Export	586	Pakistan	PAK	887	Yemen	YEM								61	LEATHER, LEATHER GOODS	1	No Quantity							2852			0
S3	2000	2000	2000	2	0	2	Export	586	Pakistan	PAK	891	Serbia and Montenegro	SCG								61	LEATHER, LEATHER GOODS	1	No Quantity							132454			0
S3	2000	2000	2000	2	0	2	Export	586	Pakistan	PAK	899	Areas, nes									61	LEATHER, LEATHER GOODS	1	No Quantity							1877			0
S3	2000	2000	2000	2	0	2	Export	591	Panama	PAN	0	World	WLD								61	LEATHER, LEATHER GOODS	1	No Quantity							7846590			0
S3	2000	2000	2000	2	0	2	Export	591	Panama	PAN	76	Brazil	BRA								61	LEATHER, LEATHER GOODS	1	No Quantity							15400			0
S3	2000	2000	2000	2	0	2	Export	591	Panama	PAN	188	Costa Rica	CRI								61	LEATHER, LEATHER GOODS	1	No Quantity							44872			0
S3	2000	2000	2000	2	0	2	Export	591	Panama	PAN	222	El Salvador	SLV								61	LEATHER, LEATHER GOODS	1	No Quantity							93410			0
S3	2000	2000	2000	2	0	2	Export	591	Panama	PAN	320	Guatemala	GTM								61	LEATHER, LEATHER GOODS	1	No Quantity							104750			0
S3	2000	2000	2000	2	0	2	Export	591	Panama	PAN	340	Honduras	HND								61	LEATHER, LEATHER GOODS	1	No Quantity							772057			0
S3	2000	2000	2000	2	0	2	Export	591	Panama	PAN	344	China, Hong Kong SAR	HKG								61	LEATHER, LEATHER GOODS	1	No Quantity							511923			0
S3	2000	2000	2000	2	0	2	Export	591	Panama	PAN	381	Italy	ITA								61	LEATHER, LEATHER GOODS	1	No Quantity							5648408			0
S3	2000	2000	2000	2	0	2	Export	591	Panama	PAN	490	Other Asia, nes									61	LEATHER, LEATHER GOODS	1	No Quantity							378095			0
S3	2000	2000	2000	2	0	2	Export	591	Panama	PAN	558	Nicaragua	NIC								61	LEATHER, LEATHER GOODS	1	No Quantity							183560			0
S3	2000	2000	2000	2	0	2	Export	591	Panama	PAN	608	Philippines	PHL								61	LEATHER, LEATHER GOODS	1	No Quantity							31500			0
S3	2000	2000	2000	2	0	2	Export	591	Panama	PAN	724	Spain	ESP								61	LEATHER, LEATHER GOODS	1	No Quantity							49115			0
S3	2000	2000	2000	2	0	2	Export	591	Panama	PAN	842	USA	USA								61	LEATHER, LEATHER GOODS	1	No Quantity							13500			0
S3	2000	2000	2000	2	0	2	Export	586	Pakistan	PAK	0	World	WLD								62	RUBBER MANUFACTURES, NES	1	No Quantity							1227071			0
S3	2000	2000	2000	2	0	2	Export	586	Pakistan	PAK	4	Afghanistan	AFG								62	RUBBER MANUFACTURES, NES	1	No Quantity							1899			0
S3	2000	2000	2000	2	0	2	Export	586	Pakistan	PAK	36	Australia	AUS								62	RUBBER MANUFACTURES, NES	1	No Quantity							12608			0
S3	2000	2000	2000	2	0	2	Export	586	Pakistan	PAK	48	Bahrain	BHR								62	RUBBER MANUFACTURES, NES	1	No Quantity							7397			0
S3	2000	2000	2000	2	0	2	Export	586	Pakistan	PAK	50	Bangladesh	BGD								62	RUBBER MANUFACTURES, NES	1	No Quantity							171078			0
S3	2000	2000	2000	2	0	2	Export	586	Pakistan	PAK	124	Canada	CAN								62	RUBBER MANUFACTURES, NES	1	No Quantity							51726			0
S3	2000	2000	2000	2	0	2	Export	586	Pakistan	PAK	180	Dem. Rep. of the Congo	COD								62	RUBBER MANUFACTURES, NES	1	No Quantity							1600			0
S3	2000	2000	2000	2	0	2	Export	586	Pakistan	PAK	208	Denmark	DNK								62	RUBBER MANUFACTURES, NES	1	No Quantity							968			0
S3	2000	2000	2000	2	0	2	Export	586	Pakistan	PAK	246	Finland	FIN								62	RUBBER MANUFACTURES, NES	1	No Quantity							4109			0
S3	2000	2000	2000	2	0	2	Export	586	Pakistan	PAK	251	France	FRA								62	RUBBER MANUFACTURES, NES	1	No Quantity							17265			0
S3	2000	2000	2000	2	0	2	Export	586	Pakistan	PAK	276	Germany	DEU								62	RUBBER MANUFACTURES, NES	1	No Quantity							16133			0
S3	2000	2000	2000	2	0	2	Export	586	Pakistan	PAK	344	China, Hong Kong SAR	HKG								62	RUBBER MANUFACTURES, NES	1	No Quantity							36899			0
S3	2000	2000	2000	2	0	2	Export	586	Pakistan	PAK	364	Iran	IRN								62	RUBBER MANUFACTURES, NES	1	No Quantity							23350			0
S3	2000	2000	2000	2	0	2	Export	586	Pakistan	PAK	372	Ireland	IRL								62	RUBBER MANUFACTURES, NES	1	No Quantity							4034			0
S3	2000	2000	2000	2	0	2	Export	586	Pakistan	PAK	381	Italy	ITA								62	RUBBER MANUFACTURES, NES	1	No Quantity							93288			0
S3	2000	2000	2000	2	0	2	Export	586	Pakistan	PAK	392	Japan	JPN								62	RUBBER MANUFACTURES, NES	1	No Quantity							2003			0
S3	2000	2000	2000	2	0	2	Export	586	Pakistan	PAK	404	Kenya	KEN								62	RUBBER MANUFACTURES, NES	1	No Quantity							15403			0
S3	2000	2000	2000	2	0	2	Export	586	Pakistan	PAK	410	Rep. of Korea	KOR								62	RUBBER MANUFACTURES, NES	1	No Quantity							30348			0
S3	2000	2000	2000	2	0	2	Export	586	Pakistan	PAK	414	Kuwait	KWT								62	RUBBER MANUFACTURES, NES	1	No Quantity							1172			0
S3	2000	2000	2000	2	0	2	Export	586	Pakistan	PAK	458	Malaysia	MYS								62	RUBBER MANUFACTURES, NES	1	No Quantity							3243			0
S3	2000	2000	2000	2	0	2	Export	586	Pakistan	PAK	528	Netherlands	NLD								62	RUBBER MANUFACTURES, NES	1	No Quantity							326563			0
S3	2000	2000	2000	2	0	2	Export	586	Pakistan	PAK	634	Qatar	QAT								62	RUBBER MANUFACTURES, NES	1	No Quantity							37507			0
S3	2000	2000	2000	2	0	2	Export	586	Pakistan	PAK	643	Russian Federation	RUS								62	RUBBER MANUFACTURES, NES	1	No Quantity							4242			0
S3	2000	2000	2000	2	0	2	Export	586	Pakistan	PAK	682	Saudi Arabia	SAU								62	RUBBER MANUFACTURES, NES	1	No Quantity							134128			0
S3	2000	2000	2000	2	0	2	Export	586	Pakistan	PAK	710	South Africa	ZAF								62	RUBBER MANUFACTURES, NES	1	No Quantity							109876			0
S3	2000	2000	2000	2	0	2	Export	586	Pakistan	PAK	724	Spain	ESP								62	RUBBER MANUFACTURES, NES	1	No Quantity							6478			0
S3	2000	2000	2000	2	0	2	Export	586	Pakistan	PAK	757	Switzerland	CHE								62	RUBBER MANUFACTURES, NES	1	No Quantity							3091			0
S3	2000	2000	2000	2	0	2	Export	586	Pakistan	PAK	784	United Arab Emirates	ARE								62	RUBBER MANUFACTURES, NES	1	No Quantity							13070			0
S3	2000	2000	2000	2	0	2	Export	586	Pakistan	PAK	818	Egypt	EGY								62	RUBBER MANUFACTURES, NES	1	No Quantity							5984			0
S3	2000	2000	2000	2	0	2	Export	586	Pakistan	PAK	826	United Kingdom	GBR								62	RUBBER MANUFACTURES, NES	1	No Quantity							88755			0
S3	2000	2000	2000	2	0	2	Export	586	Pakistan	PAK	899	Areas, nes									62	RUBBER MANUFACTURES, NES	1	No Quantity							2854			0
S3	2000	2000	2000	2	0	2	Export	591	Panama	PAN	0	World	WLD								62	RUBBER MANUFACTURES, NES	1	No Quantity							402535			0
S3	2000	2000	2000	2	0	2	Export	591	Panama	PAN	188	Costa Rica	CRI								62	RUBBER MANUFACTURES, NES	1	No Quantity							49166			0
S3	2000	2000	2000	2	0	2	Export	591	Panama	PAN	222	El Salvador	SLV								62	RUBBER MANUFACTURES, NES	1	No Quantity							142343			0
S3	2000	2000	2000	2	0	2	Export	591	Panama	PAN	320	Guatemala	GTM								62	RUBBER MANUFACTURES, NES	1	No Quantity							25869			0
S3	2000	2000	2000	2	0	2	Export	591	Panama	PAN	340	Honduras	HND								62	RUBBER MANUFACTURES, NES	1	No Quantity							185157			0
S3	2000	2000	2000	2	0	2	Export	586	Pakistan	PAK	0	World	WLD								63	CORK, WOOD MANUFACTURES	1	No Quantity							3276951			0
S3	2000	2000	2000	2	0	2	Export	586	Pakistan	PAK	4	Afghanistan	AFG								63	CORK, WOOD MANUFACTURES	1	No Quantity							4785			0
S3	2000	2000	2000	2	0	2	Export	586	Pakistan	PAK	36	Australia	AUS								63	CORK, WOOD MANUFACTURES	1	No Quantity							17359			0
S3	2000	2000	2000	2	0	2	Export	586	Pakistan	PAK	48	Bahrain	BHR								63	CORK, WOOD MANUFACTURES	1	No Quantity							49476			0
S3	2000	2000	2000	2	0	2	Export	586	Pakistan	PAK	50	Bangladesh	BGD								63	CORK, WOOD MANUFACTURES	1	No Quantity							149076			0
S3	2000	2000	2000	2	0	2	Export	586	Pakistan	PAK	56	Belgium	BEL								63	CORK, WOOD MANUFACTURES	1	No Quantity							1993			0
S3	2000	2000	2000	2	0	2	Export	586	Pakistan	PAK	70	Bosnia Herzegovina	BIH								63	CORK, WOOD MANUFACTURES	1	No Quantity							9306			0
S3	2000	2000	2000	2	0	2	Export	586	Pakistan	PAK	124	Canada	CAN								63	CORK, WOOD MANUFACTURES	1	No Quantity							9619			0
S3	2000	2000	2000	2	0	2	Export	586	Pakistan	PAK	144	Sri Lanka	LKA								63	CORK, WOOD MANUFACTURES	1	No Quantity							289802			0
S3	2000	2000	2000	2	0	2	Export	586	Pakistan	PAK	196	Cyprus	CYP								63	CORK, WOOD MANUFACTURES	1	No Quantity							28207			0
S3	2000	2000	2000	2	0	2	Export	586	Pakistan	PAK	204	Benin	BEN								63	CORK, WOOD MANUFACTURES	1	No Quantity							9797			0
S3	2000	2000	2000	2	0	2	Export	586	Pakistan	PAK	208	Denmark	DNK								63	CORK, WOOD MANUFACTURES	1	No Quantity							5479			0
S3	2000	2000	2000	2	0	2	Export	586	Pakistan	PAK	251	France	FRA								63	CORK, WOOD MANUFACTURES	1	No Quantity							38986			0
S3	2000	2000	2000	2	0	2	Export	586	Pakistan	PAK	276	Germany	DEU								63	CORK, WOOD MANUFACTURES	1	No Quantity							163673			0
S3	2000	2000	2000	2	0	2	Export	586	Pakistan	PAK	300	Greece	GRC								63	CORK, WOOD MANUFACTURES	1	No Quantity							10242			0
S3	2000	2000	2000	2	0	2	Export	586	Pakistan	PAK	364	Iran	IRN								63	CORK, WOOD MANUFACTURES	1	No Quantity							20097			0
S3	2000	2000	2000	2	0	2	Export	586	Pakistan	PAK	381	Italy	ITA								63	CORK, WOOD MANUFACTURES	1	No Quantity							27772			0
S3	2000	2000	2000	2	0	2	Export	586	Pakistan	PAK	392	Japan	JPN								63	CORK, WOOD MANUFACTURES	1	No Quantity							40899			0
S3	2000	2000	2000	2	0	2	Export	586	Pakistan	PAK	400	Jordan	JOR								63	CORK, WOOD MANUFACTURES	1	No Quantity							1051			0
S3	2000	2000	2000	2	0	2	Export	586	Pakistan	PAK	404	Kenya	KEN								63	CORK, WOOD MANUFACTURES	1	No Quantity							8219			0
S3	2000	2000	2000	2	0	2	Export	586	Pakistan	PAK	410	Rep. of Korea	KOR								63	CORK, WOOD MANUFACTURES	1	No Quantity							37173			0
S3	2000	2000	2000	2	0	2	Export	586	Pakistan	PAK	414	Kuwait	KWT								63	CORK, WOOD MANUFACTURES	1	No Quantity							85435			0
S3	2000	2000	2000	2	0	2	Export	586	Pakistan	PAK	422	Lebanon	LBN								63	CORK, WOOD MANUFACTURES	1	No Quantity							14196			0
S3	2000	2000	2000	2	0	2	Export	586	Pakistan	PAK	458	Malaysia	MYS								63	CORK, WOOD MANUFACTURES	1	No Quantity							8606			0
S3	2000	2000	2000	2	0	2	Export	586	Pakistan	PAK	478	Mauritania	MRT								63	CORK, WOOD MANUFACTURES	1	No Quantity							19136			0
S3	2000	2000	2000	2	0	2	Export	586	Pakistan	PAK	480	Mauritius	MUS								63	CORK, WOOD MANUFACTURES	1	No Quantity							4319			0
S3	2000	2000	2000	2	0	2	Export	586	Pakistan	PAK	490	Other Asia, nes									63	CORK, WOOD MANUFACTURES	1	No Quantity							9107			0
S3	2000	2000	2000	2	0	2	Export	586	Pakistan	PAK	504	Morocco	MAR								63	CORK, WOOD MANUFACTURES	1	No Quantity							83330			0
S3	2000	2000	2000	2	0	2	Export	586	Pakistan	PAK	512	Oman	OMN								63	CORK, WOOD MANUFACTURES	1	No Quantity							97595			0
S3	2000	2000	2000	2	0	2	Export	586	Pakistan	PAK	528	Netherlands	NLD								63	CORK, WOOD MANUFACTURES	1	No Quantity							30147			0
S3	2000	2000	2000	2	0	2	Export	586	Pakistan	PAK	579	Norway	NOR								63	CORK, WOOD MANUFACTURES	1	No Quantity							10125			0
S3	2000	2000	2000	2	0	2	Export	586	Pakistan	PAK	608	Philippines	PHL								63	CORK, WOOD MANUFACTURES	1	No Quantity							3346			0
S3	2000	2000	2000	2	0	2	Export	586	Pakistan	PAK	634	Qatar	QAT								63	CORK, WOOD MANUFACTURES	1	No Quantity							62443			0
S3	2000	2000	2000	2	0	2	Export	586	Pakistan	PAK	642	Romania	ROU								63	CORK, WOOD MANUFACTURES	1	No Quantity							4559			0
S3	2000	2000	2000	2	0	2	Export	586	Pakistan	PAK	646	Rwanda	RWA								63	CORK, WOOD MANUFACTURES	1	No Quantity							2616			0
S3	2000	2000	2000	2	0	2	Export	586	Pakistan	PAK	682	Saudi Arabia	SAU								63	CORK, WOOD MANUFACTURES	1	No Quantity							175524			0
S3	2000	2000	2000	2	0	2	Export	586	Pakistan	PAK	699	India	IND								63	CORK, WOOD MANUFACTURES	1	No Quantity							4270			0
S3	2000	2000	2000	2	0	2	Export	586	Pakistan	PAK	702	Singapore	SGP								63	CORK, WOOD MANUFACTURES	1	No Quantity							104633			0
S3	2000	2000	2000	2	0	2	Export	586	Pakistan	PAK	710	South Africa	ZAF								63	CORK, WOOD MANUFACTURES	1	No Quantity							30214			0
S3	2000	2000	2000	2	0	2	Export	586	Pakistan	PAK	724	Spain	ESP								63	CORK, WOOD MANUFACTURES	1	No Quantity							68475			0
S3	2000	2000	2000	2	0	2	Export	586	Pakistan	PAK	752	Sweden	SWE								63	CORK, WOOD MANUFACTURES	1	No Quantity							1091			0
S3	2000	2000	2000	2	0	2	Export	586	Pakistan	PAK	764	Thailand	THA								63	CORK, WOOD MANUFACTURES	1	No Quantity							632			0
S3	2000	2000	2000	2	0	2	Export	586	Pakistan	PAK	784	United Arab Emirates	ARE								63	CORK, WOOD MANUFACTURES	1	No Quantity							212563			0
S3	2000	2000	2000	2	0	2	Export	586	Pakistan	PAK	788	Tunisia	TUN								63	CORK, WOOD MANUFACTURES	1	No Quantity							55967			0
S3	2000	2000	2000	2	0	2	Export	586	Pakistan	PAK	792	Turkey	TUR								63	CORK, WOOD MANUFACTURES	1	No Quantity							26726			0
S3	2000	2000	2000	2	0	2	Export	586	Pakistan	PAK	826	United Kingdom	GBR								63	CORK, WOOD MANUFACTURES	1	No Quantity							339795			0
S3	2000	2000	2000	2	0	2	Export	586	Pakistan	PAK	842	USA	USA								63	CORK, WOOD MANUFACTURES	1	No Quantity							897806			0
S3	2000	2000	2000	2	0	2	Export	586	Pakistan	PAK	899	Areas, nes									63	CORK, WOOD MANUFACTURES	1	No Quantity							1284			0
S3	2000	2000	2000	2	0	2	Export	591	Panama	PAN	0	World	WLD								63	CORK, WOOD MANUFACTURES	1	No Quantity							6224562			0
S3	2000	2000	2000	2	0	2	Export	591	Panama	PAN	124	Canada	CAN								63	CORK, WOOD MANUFACTURES	1	No Quantity							206149			0
S3	2000	2000	2000	2	0	2	Export	591	Panama	PAN	188	Costa Rica	CRI								63	CORK, WOOD MANUFACTURES	1	No Quantity							4633			0
S3	2000	2000	2000	2	0	2	Export	591	Panama	PAN	192	Cuba	CUB								63	CORK, WOOD MANUFACTURES	1	No Quantity							58334			0
S3	2000	2000	2000	2	0	2	Export	591	Panama	PAN	214	Dominican Rep.	DOM								63	CORK, WOOD MANUFACTURES	1	No Quantity							11674			0
S3	2000	2000	2000	2	0	2	Export	591	Panama	PAN	222	El Salvador	SLV								63	CORK, WOOD MANUFACTURES	1	No Quantity							48740			0
S3	2000	2000	2000	2	0	2	Export	591	Panama	PAN	340	Honduras	HND								63	CORK, WOOD MANUFACTURES	1	No Quantity							309100			0
S3	2000	2000	2000	2	0	2	Export	591	Panama	PAN	388	Jamaica	JAM								63	CORK, WOOD MANUFACTURES	1	No Quantity							12952			0
S3	2000	2000	2000	2	0	2	Export	591	Panama	PAN	530	Neth. Antilles	ANT								63	CORK, WOOD MANUFACTURES	1	No Quantity							2785166			0
S3	2000	2000	2000	2	0	2	Export	591	Panama	PAN	533	Aruba	ABW								63	CORK, WOOD MANUFACTURES	1	No Quantity							202245			0
S3	2000	2000	2000	2	0	2	Export	591	Panama	PAN	558	Nicaragua	NIC								63	CORK, WOOD MANUFACTURES	1	No Quantity							500			0
S3	2000	2000	2000	2	0	2	Export	591	Panama	PAN	724	Spain	ESP								63	CORK, WOOD MANUFACTURES	1	No Quantity							1513			0
S3	2000	2000	2000	2	0	2	Export	591	Panama	PAN	780	Trinidad and Tobago	TTO								63	CORK, WOOD MANUFACTURES	1	No Quantity							3720			0
S3	2000	2000	2000	2	0	2	Export	591	Panama	PAN	842	USA	USA								63	CORK, WOOD MANUFACTURES	1	No Quantity							2528103			0
S3	2000	2000	2000	2	0	2	Export	591	Panama	PAN	899	Areas, nes									63	CORK, WOOD MANUFACTURES	1	No Quantity							51733			0
S3	2000	2000	2000	2	0	2	Export	586	Pakistan	PAK	0	World	WLD								64	PAPER,PAPERBOARD,ETC.	1	No Quantity							1415812			0
S3	2000	2000	2000	2	0	2	Export	586	Pakistan	PAK	4	Afghanistan	AFG								64	PAPER,PAPERBOARD,ETC.	1	No Quantity							23674			0
S3	2000	2000	2000	2	0	2	Export	586	Pakistan	PAK	36	Australia	AUS								64	PAPER,PAPERBOARD,ETC.	1	No Quantity							33735			0
S3	2000	2000	2000	2	0	2	Export	586	Pakistan	PAK	48	Bahrain	BHR								64	PAPER,PAPERBOARD,ETC.	1	No Quantity							5275			0
S3	2000	2000	2000	2	0	2	Export	586	Pakistan	PAK	50	Bangladesh	BGD								64	PAPER,PAPERBOARD,ETC.	1	No Quantity							17854			0
S3	2000	2000	2000	2	0	2	Export	586	Pakistan	PAK	144	Sri Lanka	LKA								64	PAPER,PAPERBOARD,ETC.	1	No Quantity							48423			0
S3	2000	2000	2000	2	0	2	Export	586	Pakistan	PAK	276	Germany	DEU								64	PAPER,PAPERBOARD,ETC.	1	No Quantity							2058			0
S3	2000	2000	2000	2	0	2	Export	586	Pakistan	PAK	360	Indonesia	IDN								64	PAPER,PAPERBOARD,ETC.	1	No Quantity							17575			0
S3	2000	2000	2000	2	0	2	Export	586	Pakistan	PAK	364	Iran	IRN								64	PAPER,PAPERBOARD,ETC.	1	No Quantity							89655			0
S3	2000	2000	2000	2	0	2	Export	586	Pakistan	PAK	414	Kuwait	KWT								64	PAPER,PAPERBOARD,ETC.	1	No Quantity							140130			0
S3	2000	2000	2000	2	0	2	Export	586	Pakistan	PAK	490	Other Asia, nes									64	PAPER,PAPERBOARD,ETC.	1	No Quantity							21965			0
S3	2000	2000	2000	2	0	2	Export	586	Pakistan	PAK	512	Oman	OMN								64	PAPER,PAPERBOARD,ETC.	1	No Quantity							282188			0
S3	2000	2000	2000	2	0	2	Export	586	Pakistan	PAK	634	Qatar	QAT								64	PAPER,PAPERBOARD,ETC.	1	No Quantity							8118			0
S3	2000	2000	2000	2	0	2	Export	586	Pakistan	PAK	710	South Africa	ZAF								64	PAPER,PAPERBOARD,ETC.	1	No Quantity							23182			0
S3	2000	2000	2000	2	0	2	Export	586	Pakistan	PAK	736	Fmr Sudan	SDN								64	PAPER,PAPERBOARD,ETC.	1	No Quantity							223909			0
S3	2000	2000	2000	2	0	2	Export	586	Pakistan	PAK	752	Sweden	SWE								64	PAPER,PAPERBOARD,ETC.	1	No Quantity							9150			0
S3	2000	2000	2000	2	0	2	Export	586	Pakistan	PAK	760	Syria	SYR								64	PAPER,PAPERBOARD,ETC.	1	No Quantity							45292			0
S3	2000	2000	2000	2	0	2	Export	586	Pakistan	PAK	784	United Arab Emirates	ARE								64	PAPER,PAPERBOARD,ETC.	1	No Quantity							381194			0
S3	2000	2000	2000	2	0	2	Export	586	Pakistan	PAK	826	United Kingdom	GBR								64	PAPER,PAPERBOARD,ETC.	1	No Quantity							15621			0
S3	2000	2000	2000	2	0	2	Export	586	Pakistan	PAK	842	USA	USA								64	PAPER,PAPERBOARD,ETC.	1	No Quantity							26376			0
S3	2000	2000	2000	2	0	2	Export	586	Pakistan	PAK	899	Areas, nes									64	PAPER,PAPERBOARD,ETC.	1	No Quantity							438			0
S3	2000	2000	2000	2	0	2	Export	591	Panama	PAN	0	World	WLD								64	PAPER,PAPERBOARD,ETC.	1	No Quantity							15385268			0
S3	2000	2000	2000	2	0	2	Export	591	Panama	PAN	170	Colombia	COL								64	PAPER,PAPERBOARD,ETC.	1	No Quantity							41999			0
S3	2000	2000	2000	2	0	2	Export	591	Panama	PAN	188	Costa Rica	CRI								64	PAPER,PAPERBOARD,ETC.	1	No Quantity							5328020			0
S3	2000	2000	2000	2	0	2	Export	591	Panama	PAN	192	Cuba	CUB								64	PAPER,PAPERBOARD,ETC.	1	No Quantity							238866			0
S3	2000	2000	2000	2	0	2	Export	591	Panama	PAN	214	Dominican Rep.	DOM								64	PAPER,PAPERBOARD,ETC.	1	No Quantity							387258			0
S3	2000	2000	2000	2	0	2	Export	591	Panama	PAN	222	El Salvador	SLV								64	PAPER,PAPERBOARD,ETC.	1	No Quantity							953304			0
S3	2000	2000	2000	2	0	2	Export	591	Panama	PAN	251	France	FRA								64	PAPER,PAPERBOARD,ETC.	1	No Quantity							121301			0
S3	2000	2000	2000	2	0	2	Export	591	Panama	PAN	276	Germany	DEU								64	PAPER,PAPERBOARD,ETC.	1	No Quantity							10037			0
S3	2000	2000	2000	2	0	2	Export	591	Panama	PAN	320	Guatemala	GTM								64	PAPER,PAPERBOARD,ETC.	1	No Quantity							4813281			0
S3	2000	2000	2000	2	0	2	Export	591	Panama	PAN	340	Honduras	HND								64	PAPER,PAPERBOARD,ETC.	1	No Quantity							532506			0
S3	2000	2000	2000	2	0	2	Export	591	Panama	PAN	381	Italy	ITA								64	PAPER,PAPERBOARD,ETC.	1	No Quantity							913			0
S3	2000	2000	2000	2	0	2	Export	591	Panama	PAN	388	Jamaica	JAM								64	PAPER,PAPERBOARD,ETC.	1	No Quantity							64996			0
S3	2000	2000	2000	2	0	2	Export	591	Panama	PAN	484	Mexico	MEX								64	PAPER,PAPERBOARD,ETC.	1	No Quantity							10697			0
S3	2000	2000	2000	2	0	2	Export	591	Panama	PAN	528	Netherlands	NLD								64	PAPER,PAPERBOARD,ETC.	1	No Quantity							19884			0
S3	2000	2000	2000	2	0	2	Export	591	Panama	PAN	530	Neth. Antilles	ANT								64	PAPER,PAPERBOARD,ETC.	1	No Quantity							87413			0
S3	2000	2000	2000	2	0	2	Export	591	Panama	PAN	533	Aruba	ABW								64	PAPER,PAPERBOARD,ETC.	1	No Quantity							35121			0
S3	2000	2000	2000	2	0	2	Export	591	Panama	PAN	558	Nicaragua	NIC								64	PAPER,PAPERBOARD,ETC.	1	No Quantity							251106			0
S3	2000	2000	2000	2	0	2	Export	591	Panama	PAN	579	Norway	NOR								64	PAPER,PAPERBOARD,ETC.	1	No Quantity							151784			0
S3	2000	2000	2000	2	0	2	Export	591	Panama	PAN	604	Peru	PER								64	PAPER,PAPERBOARD,ETC.	1	No Quantity							76770			0
S3	2000	2000	2000	2	0	2	Export	591	Panama	PAN	682	Saudi Arabia	SAU								64	PAPER,PAPERBOARD,ETC.	1	No Quantity							11900			0
S3	2000	2000	2000	2	0	2	Export	591	Panama	PAN	780	Trinidad and Tobago	TTO								64	PAPER,PAPERBOARD,ETC.	1	No Quantity							7187			0
S3	2000	2000	2000	2	0	2	Export	591	Panama	PAN	842	USA	USA								64	PAPER,PAPERBOARD,ETC.	1	No Quantity							2010398			0
S3	2000	2000	2000	2	0	2	Export	591	Panama	PAN	862	Venezuela	VEN								64	PAPER,PAPERBOARD,ETC.	1	No Quantity							5198			0
S3	2000	2000	2000	2	0	2	Export	591	Panama	PAN	899	Areas, nes									64	PAPER,PAPERBOARD,ETC.	1	No Quantity							225329			0
S3	2000	2000	2000	2	0	2	Export	586	Pakistan	PAK	0	World	WLD								65	TEXTILE YARN,FABRIC,ETC.	1	No Quantity							4532080128			0
S3	2000	2000	2000	2	0	2	Export	586	Pakistan	PAK	4	Afghanistan	AFG								65	TEXTILE YARN,FABRIC,ETC.	1	No Quantity							1094027			0
S3	2000	2000	2000	2	0	2	Export	586	Pakistan	PAK	12	Algeria	DZA								65	TEXTILE YARN,FABRIC,ETC.	1	No Quantity							3271942			0
S3	2000	2000	2000	2	0	2	Export	586	Pakistan	PAK	31	Azerbaijan	AZE								65	TEXTILE YARN,FABRIC,ETC.	1	No Quantity							180451			0
S3	2000	2000	2000	2	0	2	Export	586	Pakistan	PAK	32	Argentina	ARG								65	TEXTILE YARN,FABRIC,ETC.	1	No Quantity							20891304			0
S3	2000	2000	2000	2	0	2	Export	586	Pakistan	PAK	36	Australia	AUS								65	TEXTILE YARN,FABRIC,ETC.	1	No Quantity							95052280			0
S3	2000	2000	2000	2	0	2	Export	586	Pakistan	PAK	40	Austria	AUT								65	TEXTILE YARN,FABRIC,ETC.	1	No Quantity							7777178			0
S3	2000	2000	2000	2	0	2	Export	586	Pakistan	PAK	44	Bahamas	BHS								65	TEXTILE YARN,FABRIC,ETC.	1	No Quantity							3794512			0
S3	2000	2000	2000	2	0	2	Export	586	Pakistan	PAK	48	Bahrain	BHR								65	TEXTILE YARN,FABRIC,ETC.	1	No Quantity							20206876			0
S3	2000	2000	2000	2	0	2	Export	586	Pakistan	PAK	50	Bangladesh	BGD								65	TEXTILE YARN,FABRIC,ETC.	1	No Quantity							67079560			0
S3	2000	2000	2000	2	0	2	Export	586	Pakistan	PAK	51	Armenia	ARM								65	TEXTILE YARN,FABRIC,ETC.	1	No Quantity							56712			0
S3	2000	2000	2000	2	0	2	Export	586	Pakistan	PAK	52	Barbados	BRB								65	TEXTILE YARN,FABRIC,ETC.	1	No Quantity							101998			0
S3	2000	2000	2000	2	0	2	Export	586	Pakistan	PAK	56	Belgium	BEL								65	TEXTILE YARN,FABRIC,ETC.	1	No Quantity							99490624			0
S3	2000	2000	2000	2	0	2	Export	586	Pakistan	PAK	64	Bhutan	BTN								65	TEXTILE YARN,FABRIC,ETC.	1	No Quantity							195242			0
S3	2000	2000	2000	2	0	2	Export	586	Pakistan	PAK	68	Bolivia (Plurinational State of)	BOL								65	TEXTILE YARN,FABRIC,ETC.	1	No Quantity							91003			0
S3	2000	2000	2000	2	0	2	Export	586	Pakistan	PAK	70	Bosnia Herzegovina	BIH								65	TEXTILE YARN,FABRIC,ETC.	1	No Quantity							66601			0
S3	2000	2000	2000	2	0	2	Export	586	Pakistan	PAK	72	Botswana	BWA								65	TEXTILE YARN,FABRIC,ETC.	1	No Quantity							37044			0
S3	2000	2000	2000	2	0	2	Export	586	Pakistan	PAK	76	Brazil	BRA								65	TEXTILE YARN,FABRIC,ETC.	1	No Quantity							2167804			0
S3	2000	2000	2000	2	0	2	Export	586	Pakistan	PAK	84	Belize	BLZ								65	TEXTILE YARN,FABRIC,ETC.	1	No Quantity							33101			0
S3	2000	2000	2000	2	0	2	Export	586	Pakistan	PAK	96	Brunei Darussalam	BRN								65	TEXTILE YARN,FABRIC,ETC.	1	No Quantity							1247548			0
S3	2000	2000	2000	2	0	2	Export	586	Pakistan	PAK	100	Bulgaria	BGR								65	TEXTILE YARN,FABRIC,ETC.	1	No Quantity							932756			0
S3	2000	2000	2000	2	0	2	Export	586	Pakistan	PAK	104	Myanmar	MMR								65	TEXTILE YARN,FABRIC,ETC.	1	No Quantity							1582111			0
S3	2000	2000	2000	2	0	2	Export	586	Pakistan	PAK	108	Burundi	BDI								65	TEXTILE YARN,FABRIC,ETC.	1	No Quantity							137646			0
S3	2000	2000	2000	2	0	2	Export	586	Pakistan	PAK	112	Belarus	BLR								65	TEXTILE YARN,FABRIC,ETC.	1	No Quantity							349562			0
S3	2000	2000	2000	2	0	2	Export	586	Pakistan	PAK	116	Cambodia	KHM								65	TEXTILE YARN,FABRIC,ETC.	1	No Quantity							2419474			0
S3	2000	2000	2000	2	0	2	Export	586	Pakistan	PAK	120	Cameroon	CMR								65	TEXTILE YARN,FABRIC,ETC.	1	No Quantity							1240878			0
S3	2000	2000	2000	2	0	2	Export	586	Pakistan	PAK	124	Canada	CAN								65	TEXTILE YARN,FABRIC,ETC.	1	No Quantity							104522656			0
S3	2000	2000	2000	2	0	2	Export	586	Pakistan	PAK	140	Central African Rep.	CAF								65	TEXTILE YARN,FABRIC,ETC.	1	No Quantity							1377			0
S3	2000	2000	2000	2	0	2	Export	586	Pakistan	PAK	144	Sri Lanka	LKA								65	TEXTILE YARN,FABRIC,ETC.	1	No Quantity							26379864			0
S3	2000	2000	2000	2	0	2	Export	586	Pakistan	PAK	148	Chad	TCD								65	TEXTILE YARN,FABRIC,ETC.	1	No Quantity							86112			0
S3	2000	2000	2000	2	0	2	Export	586	Pakistan	PAK	152	Chile	CHL								65	TEXTILE YARN,FABRIC,ETC.	1	No Quantity							35236848			0
S3	2000	2000	2000	2	0	2	Export	586	Pakistan	PAK	156	China	CHN								65	TEXTILE YARN,FABRIC,ETC.	1	No Quantity							160437920			0
S3	2000	2000	2000	2	0	2	Export	586	Pakistan	PAK	170	Colombia	COL								65	TEXTILE YARN,FABRIC,ETC.	1	No Quantity							7810781			0
S3	2000	2000	2000	2	0	2	Export	586	Pakistan	PAK	174	Comoros	COM								65	TEXTILE YARN,FABRIC,ETC.	1	No Quantity							531634			0
S3	2000	2000	2000	2	0	2	Export	586	Pakistan	PAK	178	Congo	COG								65	TEXTILE YARN,FABRIC,ETC.	1	No Quantity							423632			0
S3	2000	2000	2000	2	0	2	Export	586	Pakistan	PAK	180	Dem. Rep. of the Congo	COD								65	TEXTILE YARN,FABRIC,ETC.	1	No Quantity							103511			0
S3	2000	2000	2000	2	0	2	Export	586	Pakistan	PAK	188	Costa Rica	CRI								65	TEXTILE YARN,FABRIC,ETC.	1	No Quantity							721634			0
S3	2000	2000	2000	2	0	2	Export	586	Pakistan	PAK	191	Croatia	HRV								65	TEXTILE YARN,FABRIC,ETC.	1	No Quantity							389847			0
S3	2000	2000	2000	2	0	2	Export	586	Pakistan	PAK	196	Cyprus	CYP								65	TEXTILE YARN,FABRIC,ETC.	1	No Quantity							4854347			0
S3	2000	2000	2000	2	0	2	Export	586	Pakistan	PAK	203	Czechia	CZE								65	TEXTILE YARN,FABRIC,ETC.	1	No Quantity							1465651			0
S3	2000	2000	2000	2	0	2	Export	586	Pakistan	PAK	204	Benin	BEN								65	TEXTILE YARN,FABRIC,ETC.	1	No Quantity							15892055			0
S3	2000	2000	2000	2	0	2	Export	586	Pakistan	PAK	208	Denmark	DNK								65	TEXTILE YARN,FABRIC,ETC.	1	No Quantity							13476497			0
S3	2000	2000	2000	2	0	2	Export	586	Pakistan	PAK	214	Dominican Rep.	DOM								65	TEXTILE YARN,FABRIC,ETC.	1	No Quantity							7483404			0
S3	2000	2000	2000	2	0	2	Export	586	Pakistan	PAK	218	Ecuador	ECU								65	TEXTILE YARN,FABRIC,ETC.	1	No Quantity							608488			0
S3	2000	2000	2000	2	0	2	Export	586	Pakistan	PAK	222	El Salvador	SLV								65	TEXTILE YARN,FABRIC,ETC.	1	No Quantity							7011050			0
S3	2000	2000	2000	2	0	2	Export	586	Pakistan	PAK	226	Equatorial Guinea	GNQ								65	TEXTILE YARN,FABRIC,ETC.	1	No Quantity							101952			0
S3	2000	2000	2000	2	0	2	Export	586	Pakistan	PAK	231	Ethiopia	ETH								65	TEXTILE YARN,FABRIC,ETC.	1	No Quantity							522188			0
S3	2000	2000	2000	2	0	2	Export	586	Pakistan	PAK	233	Estonia	EST								65	TEXTILE YARN,FABRIC,ETC.	1	No Quantity							5416430			0
S3	2000	2000	2000	2	0	2	Export	586	Pakistan	PAK	238	Falkland Isds (Malvinas)	FLK								65	TEXTILE YARN,FABRIC,ETC.	1	No Quantity							455589			0
S3	2000	2000	2000	2	0	2	Export	586	Pakistan	PAK	242	Fiji	FJI								65	TEXTILE YARN,FABRIC,ETC.	1	No Quantity							1202534			0
S3	2000	2000	2000	2	0	2	Export	586	Pakistan	PAK	246	Finland	FIN								65	TEXTILE YARN,FABRIC,ETC.	1	No Quantity							6162464			0
S3	2000	2000	2000	2	0	2	Export	586	Pakistan	PAK	251	France	FRA								65	TEXTILE YARN,FABRIC,ETC.	1	No Quantity							115884480			0
S3	2000	2000	2000	2	0	2	Export	586	Pakistan	PAK	262	Djibouti	DJI								65	TEXTILE YARN,FABRIC,ETC.	1	No Quantity							1308045			0
S3	2000	2000	2000	2	0	2	Export	586	Pakistan	PAK	266	Gabon	GAB								65	TEXTILE YARN,FABRIC,ETC.	1	No Quantity							479048			0
S3	2000	2000	2000	2	0	2	Export	586	Pakistan	PAK	268	Georgia	GEO								65	TEXTILE YARN,FABRIC,ETC.	1	No Quantity							48753			0
S3	2000	2000	2000	2	0	2	Export	586	Pakistan	PAK	270	Gambia	GMB								65	TEXTILE YARN,FABRIC,ETC.	1	No Quantity							292942			0
S3	2000	2000	2000	2	0	2	Export	586	Pakistan	PAK	276	Germany	DEU								65	TEXTILE YARN,FABRIC,ETC.	1	No Quantity							177544528			0
S3	2000	2000	2000	2	0	2	Export	586	Pakistan	PAK	288	Ghana	GHA								65	TEXTILE YARN,FABRIC,ETC.	1	No Quantity							742881			0
S3	2000	2000	2000	2	0	2	Export	586	Pakistan	PAK	292	Gibraltar	GIB								65	TEXTILE YARN,FABRIC,ETC.	1	No Quantity							81654			0
S3	2000	2000	2000	2	0	2	Export	586	Pakistan	PAK	300	Greece	GRC								65	TEXTILE YARN,FABRIC,ETC.	1	No Quantity							28687702			0
S3	2000	2000	2000	2	0	2	Export	586	Pakistan	PAK	304	Greenland	GRL								65	TEXTILE YARN,FABRIC,ETC.	1	No Quantity							202942			0
S3	2000	2000	2000	2	0	2	Export	586	Pakistan	PAK	320	Guatemala	GTM								65	TEXTILE YARN,FABRIC,ETC.	1	No Quantity							11153045			0
S3	2000	2000	2000	2	0	2	Export	586	Pakistan	PAK	324	Guinea	GIN								65	TEXTILE YARN,FABRIC,ETC.	1	No Quantity							350224			0
S3	2000	2000	2000	2	0	2	Export	586	Pakistan	PAK	328	Guyana	GUY								65	TEXTILE YARN,FABRIC,ETC.	1	No Quantity							610800			0
S3	2000	2000	2000	2	0	2	Export	586	Pakistan	PAK	332	Haiti	HTI								65	TEXTILE YARN,FABRIC,ETC.	1	No Quantity							706583			0
S3	2000	2000	2000	2	0	2	Export	586	Pakistan	PAK	340	Honduras	HND								65	TEXTILE YARN,FABRIC,ETC.	1	No Quantity							8988422			0
S3	2000	2000	2000	2	0	2	Export	586	Pakistan	PAK	344	China, Hong Kong SAR	HKG								65	TEXTILE YARN,FABRIC,ETC.	1	No Quantity							469141824			0
S3	2000	2000	2000	2	0	2	Export	586	Pakistan	PAK	348	Hungary	HUN								65	TEXTILE YARN,FABRIC,ETC.	1	No Quantity							5958037			0
S3	2000	2000	2000	2	0	2	Export	586	Pakistan	PAK	352	Iceland	ISL								65	TEXTILE YARN,FABRIC,ETC.	1	No Quantity							591720			0
S3	2000	2000	2000	2	0	2	Export	586	Pakistan	PAK	360	Indonesia	IDN								65	TEXTILE YARN,FABRIC,ETC.	1	No Quantity							18126586			0
S3	2000	2000	2000	2	0	2	Export	586	Pakistan	PAK	364	Iran	IRN								65	TEXTILE YARN,FABRIC,ETC.	1	No Quantity							3920352			0
S3	2000	2000	2000	2	0	2	Export	586	Pakistan	PAK	368	Iraq	IRQ								65	TEXTILE YARN,FABRIC,ETC.	1	No Quantity							486412			0
S3	2000	2000	2000	2	0	2	Export	586	Pakistan	PAK	372	Ireland	IRL								65	TEXTILE YARN,FABRIC,ETC.	1	No Quantity							4494841			0
S3	2000	2000	2000	2	0	2	Export	586	Pakistan	PAK	381	Italy	ITA								65	TEXTILE YARN,FABRIC,ETC.	1	No Quantity							99630296			0
S3	2000	2000	2000	2	0	2	Export	586	Pakistan	PAK	384	Côte d'Ivoire	CIV								65	TEXTILE YARN,FABRIC,ETC.	1	No Quantity							124751			0
S3	2000	2000	2000	2	0	2	Export	586	Pakistan	PAK	388	Jamaica	JAM								65	TEXTILE YARN,FABRIC,ETC.	1	No Quantity							306600			0
S3	2000	2000	2000	2	0	2	Export	586	Pakistan	PAK	392	Japan	JPN								65	TEXTILE YARN,FABRIC,ETC.	1	No Quantity							153754992			0
S3	2000	2000	2000	2	0	2	Export	586	Pakistan	PAK	398	Kazakhstan	KAZ								65	TEXTILE YARN,FABRIC,ETC.	1	No Quantity							807957			0
S3	2000	2000	2000	2	0	2	Export	586	Pakistan	PAK	400	Jordan	JOR								65	TEXTILE YARN,FABRIC,ETC.	1	No Quantity							8834015			0
S3	2000	2000	2000	2	0	2	Export	586	Pakistan	PAK	404	Kenya	KEN								65	TEXTILE YARN,FABRIC,ETC.	1	No Quantity							5381436			0
S3	2000	2000	2000	2	0	2	Export	586	Pakistan	PAK	408	Dem. People's Rep. of Korea	PRK								65	TEXTILE YARN,FABRIC,ETC.	1	No Quantity							1255022			0
S3	2000	2000	2000	2	0	2	Export	586	Pakistan	PAK	410	Rep. of Korea	KOR								65	TEXTILE YARN,FABRIC,ETC.	1	No Quantity							203240656			0
S3	2000	2000	2000	2	0	2	Export	586	Pakistan	PAK	414	Kuwait	KWT								65	TEXTILE YARN,FABRIC,ETC.	1	No Quantity							13927173			0
S3	2000	2000	2000	2	0	2	Export	586	Pakistan	PAK	417	Kyrgyzstan	KGZ								65	TEXTILE YARN,FABRIC,ETC.	1	No Quantity							68246			0
S3	2000	2000	2000	2	0	2	Export	586	Pakistan	PAK	418	Lao People's Dem. Rep.	LAO								65	TEXTILE YARN,FABRIC,ETC.	1	No Quantity							554948			0
S3	2000	2000	2000	2	0	2	Export	586	Pakistan	PAK	422	Lebanon	LBN								65	TEXTILE YARN,FABRIC,ETC.	1	No Quantity							6189933			0
S3	2000	2000	2000	2	0	2	Export	586	Pakistan	PAK	426	Lesotho	LSO								65	TEXTILE YARN,FABRIC,ETC.	1	No Quantity							618646			0
S3	2000	2000	2000	2	0	2	Export	586	Pakistan	PAK	428	Latvia	LVA								65	TEXTILE YARN,FABRIC,ETC.	1	No Quantity							31423			0
S3	2000	2000	2000	2	0	2	Export	586	Pakistan	PAK	430	Liberia	LBR								65	TEXTILE YARN,FABRIC,ETC.	1	No Quantity							757166			0
S3	2000	2000	2000	2	0	2	Export	586	Pakistan	PAK	434	Libya	LBY								65	TEXTILE YARN,FABRIC,ETC.	1	No Quantity							2157231			0
S3	2000	2000	2000	2	0	2	Export	586	Pakistan	PAK	440	Lithuania	LTU								65	TEXTILE YARN,FABRIC,ETC.	1	No Quantity							1561982			0
S3	2000	2000	2000	2	0	2	Export	586	Pakistan	PAK	442	Luxembourg	LUX								65	TEXTILE YARN,FABRIC,ETC.	1	No Quantity							1076057			0
S3	2000	2000	2000	2	0	2	Export	586	Pakistan	PAK	446	China, Macao SAR	MAC								65	TEXTILE YARN,FABRIC,ETC.	1	No Quantity							483665			0
S3	2000	2000	2000	2	0	2	Export	586	Pakistan	PAK	450	Madagascar	MDG								65	TEXTILE YARN,FABRIC,ETC.	1	No Quantity							1314905			0
S3	2000	2000	2000	2	0	2	Export	586	Pakistan	PAK	454	Malawi	MWI								65	TEXTILE YARN,FABRIC,ETC.	1	No Quantity							1283813			0
S3	2000	2000	2000	2	0	2	Export	586	Pakistan	PAK	458	Malaysia	MYS								65	TEXTILE YARN,FABRIC,ETC.	1	No Quantity							26658754			0
S3	2000	2000	2000	2	0	2	Export	586	Pakistan	PAK	462	Maldives	MDV								65	TEXTILE YARN,FABRIC,ETC.	1	No Quantity							285964			0
S3	2000	2000	2000	2	0	2	Export	586	Pakistan	PAK	466	Mali	MLI								65	TEXTILE YARN,FABRIC,ETC.	1	No Quantity							42186			0
S3	2000	2000	2000	2	0	2	Export	586	Pakistan	PAK	470	Malta	MLT								65	TEXTILE YARN,FABRIC,ETC.	1	No Quantity							1627901			0
S3	2000	2000	2000	2	0	2	Export	586	Pakistan	PAK	471	CACM, nes									65	TEXTILE YARN,FABRIC,ETC.	1	No Quantity							250106			0
S3	2000	2000	2000	2	0	2	Export	586	Pakistan	PAK	473	LAIA, nes									65	TEXTILE YARN,FABRIC,ETC.	1	No Quantity							123720			0
S3	2000	2000	2000	2	0	2	Export	586	Pakistan	PAK	478	Mauritania	MRT								65	TEXTILE YARN,FABRIC,ETC.	1	No Quantity							6111225			0
S3	2000	2000	2000	2	0	2	Export	586	Pakistan	PAK	480	Mauritius	MUS								65	TEXTILE YARN,FABRIC,ETC.	1	No Quantity							14643714			0
S3	2000	2000	2000	2	0	2	Export	586	Pakistan	PAK	484	Mexico	MEX								65	TEXTILE YARN,FABRIC,ETC.	1	No Quantity							12815120			0
S3	2000	2000	2000	2	0	2	Export	586	Pakistan	PAK	490	Other Asia, nes									65	TEXTILE YARN,FABRIC,ETC.	1	No Quantity							54803828			0
S3	2000	2000	2000	2	0	2	Export	586	Pakistan	PAK	496	Mongolia	MNG								65	TEXTILE YARN,FABRIC,ETC.	1	No Quantity							68919			0
S3	2000	2000	2000	2	0	2	Export	586	Pakistan	PAK	498	Rep. of Moldova	MDA								65	TEXTILE YARN,FABRIC,ETC.	1	No Quantity							9911			0
S3	2000	2000	2000	2	0	2	Export	586	Pakistan	PAK	504	Morocco	MAR								65	TEXTILE YARN,FABRIC,ETC.	1	No Quantity							4453042			0
S3	2000	2000	2000	2	0	2	Export	586	Pakistan	PAK	512	Oman	OMN								65	TEXTILE YARN,FABRIC,ETC.	1	No Quantity							13773470			0
S3	2000	2000	2000	2	0	2	Export	586	Pakistan	PAK	520	Nauru	NRU								65	TEXTILE YARN,FABRIC,ETC.	1	No Quantity							68545			0
S3	2000	2000	2000	2	0	2	Export	586	Pakistan	PAK	524	Nepal	NPL								65	TEXTILE YARN,FABRIC,ETC.	1	No Quantity							2185316			0
S3	2000	2000	2000	2	0	2	Export	586	Pakistan	PAK	527	Oceania, nes									65	TEXTILE YARN,FABRIC,ETC.	1	No Quantity							1562061			0
S3	2000	2000	2000	2	0	2	Export	586	Pakistan	PAK	528	Netherlands	NLD								65	TEXTILE YARN,FABRIC,ETC.	1	No Quantity							84887680			0
S3	2000	2000	2000	2	0	2	Export	586	Pakistan	PAK	530	Neth. Antilles	ANT								65	TEXTILE YARN,FABRIC,ETC.	1	No Quantity							42325			0
S3	2000	2000	2000	2	0	2	Export	586	Pakistan	PAK	540	New Caledonia	NCL								65	TEXTILE YARN,FABRIC,ETC.	1	No Quantity							168039			0
S3	2000	2000	2000	2	0	2	Export	586	Pakistan	PAK	554	New Zealand	NZL								65	TEXTILE YARN,FABRIC,ETC.	1	No Quantity							20798910			0
S3	2000	2000	2000	2	0	2	Export	586	Pakistan	PAK	558	Nicaragua	NIC								65	TEXTILE YARN,FABRIC,ETC.	1	No Quantity							418993			0
S3	2000	2000	2000	2	0	2	Export	586	Pakistan	PAK	562	Niger	NER								65	TEXTILE YARN,FABRIC,ETC.	1	No Quantity							12889883			0
S3	2000	2000	2000	2	0	2	Export	586	Pakistan	PAK	566	Nigeria	NGA								65	TEXTILE YARN,FABRIC,ETC.	1	No Quantity							17300560			0
S3	2000	2000	2000	2	0	2	Export	586	Pakistan	PAK	568	Other Europe, nes									65	TEXTILE YARN,FABRIC,ETC.	1	No Quantity							36429			0
S3	2000	2000	2000	2	0	2	Export	586	Pakistan	PAK	577	Other Africa, nes									65	TEXTILE YARN,FABRIC,ETC.	1	No Quantity							18375504			0
S3	2000	2000	2000	2	0	2	Export	586	Pakistan	PAK	579	Norway	NOR								65	TEXTILE YARN,FABRIC,ETC.	1	No Quantity							17846296			0
S3	2000	2000	2000	2	0	2	Export	586	Pakistan	PAK	585	Palau	PLW								65	TEXTILE YARN,FABRIC,ETC.	1	No Quantity							117670			0
S3	2000	2000	2000	2	0	2	Export	586	Pakistan	PAK	591	Panama	PAN								65	TEXTILE YARN,FABRIC,ETC.	1	No Quantity							7297077			0
S3	2000	2000	2000	2	0	2	Export	586	Pakistan	PAK	598	Papua New Guinea	PNG								65	TEXTILE YARN,FABRIC,ETC.	1	No Quantity							75858			0
S3	2000	2000	2000	2	0	2	Export	586	Pakistan	PAK	600	Paraguay	PRY								65	TEXTILE YARN,FABRIC,ETC.	1	No Quantity							1203655			0
S3	2000	2000	2000	2	0	2	Export	586	Pakistan	PAK	604	Peru	PER								65	TEXTILE YARN,FABRIC,ETC.	1	No Quantity							1368497			0
S3	2000	2000	2000	2	0	2	Export	586	Pakistan	PAK	608	Philippines	PHL								65	TEXTILE YARN,FABRIC,ETC.	1	No Quantity							17144672			0
S3	2000	2000	2000	2	0	2	Export	586	Pakistan	PAK	616	Poland	POL								65	TEXTILE YARN,FABRIC,ETC.	1	No Quantity							3857396			0
S3	2000	2000	2000	2	0	2	Export	586	Pakistan	PAK	620	Portugal	PRT								65	TEXTILE YARN,FABRIC,ETC.	1	No Quantity							69515616			0
S3	2000	2000	2000	2	0	2	Export	586	Pakistan	PAK	624	Guinea-Bissau	GNB								65	TEXTILE YARN,FABRIC,ETC.	1	No Quantity							167652			0
S3	2000	2000	2000	2	0	2	Export	586	Pakistan	PAK	634	Qatar	QAT								65	TEXTILE YARN,FABRIC,ETC.	1	No Quantity							13990518			0
S3	2000	2000	2000	2	0	2	Export	586	Pakistan	PAK	636	Rest of America, nes									65	TEXTILE YARN,FABRIC,ETC.	1	No Quantity							74283			0
S3	2000	2000	2000	2	0	2	Export	586	Pakistan	PAK	642	Romania	ROU								65	TEXTILE YARN,FABRIC,ETC.	1	No Quantity							261814			0
S3	2000	2000	2000	2	0	2	Export	586	Pakistan	PAK	643	Russian Federation	RUS								65	TEXTILE YARN,FABRIC,ETC.	1	No Quantity							987576			0
S3	2000	2000	2000	2	0	2	Export	586	Pakistan	PAK	646	Rwanda	RWA								65	TEXTILE YARN,FABRIC,ETC.	1	No Quantity							50075			0
S3	2000	2000	2000	2	0	2	Export	586	Pakistan	PAK	682	Saudi Arabia	SAU								65	TEXTILE YARN,FABRIC,ETC.	1	No Quantity							110868152			0
S3	2000	2000	2000	2	0	2	Export	586	Pakistan	PAK	686	Senegal	SEN								65	TEXTILE YARN,FABRIC,ETC.	1	No Quantity							436877			0
S3	2000	2000	2000	2	0	2	Export	586	Pakistan	PAK	690	Seychelles	SYC								65	TEXTILE YARN,FABRIC,ETC.	1	No Quantity							8656			0
S3	2000	2000	2000	2	0	2	Export	586	Pakistan	PAK	694	Sierra Leone	SLE								65	TEXTILE YARN,FABRIC,ETC.	1	No Quantity							68381			0
S3	2000	2000	2000	2	0	2	Export	586	Pakistan	PAK	699	India	IND								65	TEXTILE YARN,FABRIC,ETC.	1	No Quantity							4297101			0
S3	2000	2000	2000	2	0	2	Export	586	Pakistan	PAK	702	Singapore	SGP								65	TEXTILE YARN,FABRIC,ETC.	1	No Quantity							26152076			0
S3	2000	2000	2000	2	0	2	Export	586	Pakistan	PAK	703	Slovakia	SVK								65	TEXTILE YARN,FABRIC,ETC.	1	No Quantity							267794			0
S3	2000	2000	2000	2	0	2	Export	586	Pakistan	PAK	704	Viet Nam	VNM								65	TEXTILE YARN,FABRIC,ETC.	1	No Quantity							13785782			0
S3	2000	2000	2000	2	0	2	Export	586	Pakistan	PAK	705	Slovenia	SVN								65	TEXTILE YARN,FABRIC,ETC.	1	No Quantity							505758			0
S3	2000	2000	2000	2	0	2	Export	586	Pakistan	PAK	706	Somalia	SOM								65	TEXTILE YARN,FABRIC,ETC.	1	No Quantity							280650			0
S3	2000	2000	2000	2	0	2	Export	586	Pakistan	PAK	710	South Africa	ZAF								65	TEXTILE YARN,FABRIC,ETC.	1	No Quantity							47867912			0
S3	2000	2000	2000	2	0	2	Export	586	Pakistan	PAK	716	Zimbabwe	ZWE								65	TEXTILE YARN,FABRIC,ETC.	1	No Quantity							6419063			0
S3	2000	2000	2000	2	0	2	Export	586	Pakistan	PAK	724	Spain	ESP								65	TEXTILE YARN,FABRIC,ETC.	1	No Quantity							76252688			0
S3	2000	2000	2000	2	0	2	Export	586	Pakistan	PAK	736	Fmr Sudan	SDN								65	TEXTILE YARN,FABRIC,ETC.	1	No Quantity							396945			0
S3	2000	2000	2000	2	0	2	Export	586	Pakistan	PAK	740	Suriname	SUR								65	TEXTILE YARN,FABRIC,ETC.	1	No Quantity							556871			0
S3	2000	2000	2000	2	0	2	Export	586	Pakistan	PAK	752	Sweden	SWE								65	TEXTILE YARN,FABRIC,ETC.	1	No Quantity							30136148			0
S3	2000	2000	2000	2	0	2	Export	586	Pakistan	PAK	757	Switzerland	CHE								65	TEXTILE YARN,FABRIC,ETC.	1	No Quantity							17738744			0
S3	2000	2000	2000	2	0	2	Export	586	Pakistan	PAK	760	Syria	SYR								65	TEXTILE YARN,FABRIC,ETC.	1	No Quantity							670780			0
S3	2000	2000	2000	2	0	2	Export	586	Pakistan	PAK	762	Tajikistan	TJK								65	TEXTILE YARN,FABRIC,ETC.	1	No Quantity							1039554			0
S3	2000	2000	2000	2	0	2	Export	586	Pakistan	PAK	764	Thailand	THA								65	TEXTILE YARN,FABRIC,ETC.	1	No Quantity							22204798			0
S3	2000	2000	2000	2	0	2	Export	586	Pakistan	PAK	768	Togo	TGO								65	TEXTILE YARN,FABRIC,ETC.	1	No Quantity							2805151			0
S3	2000	2000	2000	2	0	2	Export	586	Pakistan	PAK	780	Trinidad and Tobago	TTO								65	TEXTILE YARN,FABRIC,ETC.	1	No Quantity							63274			0
S3	2000	2000	2000	2	0	2	Export	586	Pakistan	PAK	784	United Arab Emirates	ARE								65	TEXTILE YARN,FABRIC,ETC.	1	No Quantity							217844352			0
S3	2000	2000	2000	2	0	2	Export	586	Pakistan	PAK	788	Tunisia	TUN								65	TEXTILE YARN,FABRIC,ETC.	1	No Quantity							8477518			0
S3	2000	2000	2000	2	0	2	Export	586	Pakistan	PAK	792	Turkey	TUR								65	TEXTILE YARN,FABRIC,ETC.	1	No Quantity							71160312			0
S3	2000	2000	2000	2	0	2	Export	586	Pakistan	PAK	795	Turkmenistan	TKM								65	TEXTILE YARN,FABRIC,ETC.	1	No Quantity							216038			0
S3	2000	2000	2000	2	0	2	Export	586	Pakistan	PAK	800	Uganda	UGA								65	TEXTILE YARN,FABRIC,ETC.	1	No Quantity							594463			0
S3	2000	2000	2000	2	0	2	Export	586	Pakistan	PAK	804	Ukraine	UKR								65	TEXTILE YARN,FABRIC,ETC.	1	No Quantity							725842			0
S3	2000	2000	2000	2	0	2	Export	586	Pakistan	PAK	818	Egypt	EGY								65	TEXTILE YARN,FABRIC,ETC.	1	No Quantity							31269098			0
S3	2000	2000	2000	2	0	2	Export	586	Pakistan	PAK	826	United Kingdom	GBR								65	TEXTILE YARN,FABRIC,ETC.	1	No Quantity							289161984			0
S3	2000	2000	2000	2	0	2	Export	586	Pakistan	PAK	834	United Rep. of Tanzania	TZA								65	TEXTILE YARN,FABRIC,ETC.	1	No Quantity							10102120			0
S3	2000	2000	2000	2	0	2	Export	586	Pakistan	PAK	842	USA	USA								65	TEXTILE YARN,FABRIC,ETC.	1	No Quantity							1002972928			0
S3	2000	2000	2000	2	0	2	Export	586	Pakistan	PAK	854	Burkina Faso	BFA								65	TEXTILE YARN,FABRIC,ETC.	1	No Quantity							90818			0
S3	2000	2000	2000	2	0	2	Export	586	Pakistan	PAK	858	Uruguay	URY								65	TEXTILE YARN,FABRIC,ETC.	1	No Quantity							1823420			0
S3	2000	2000	2000	2	0	2	Export	586	Pakistan	PAK	860	Uzbekistan	UZB								65	TEXTILE YARN,FABRIC,ETC.	1	No Quantity							3551881			0
S3	2000	2000	2000	2	0	2	Export	586	Pakistan	PAK	862	Venezuela	VEN								65	TEXTILE YARN,FABRIC,ETC.	1	No Quantity							12435845			0
S3	2000	2000	2000	2	0	2	Export	586	Pakistan	PAK	879	Western Asia, nes									65	TEXTILE YARN,FABRIC,ETC.	1	No Quantity							32209			0
S3	2000	2000	2000	2	0	2	Export	586	Pakistan	PAK	882	Samoa	WSM								65	TEXTILE YARN,FABRIC,ETC.	1	No Quantity							2893			0
S3	2000	2000	2000	2	0	2	Export	586	Pakistan	PAK	887	Yemen	YEM								65	TEXTILE YARN,FABRIC,ETC.	1	No Quantity							3479414			0
S3	2000	2000	2000	2	0	2	Export	586	Pakistan	PAK	891	Serbia and Montenegro	SCG								65	TEXTILE YARN,FABRIC,ETC.	1	No Quantity							63100			0
S3	2000	2000	2000	2	0	2	Export	586	Pakistan	PAK	894	Zambia	ZMB								65	TEXTILE YARN,FABRIC,ETC.	1	No Quantity							2921384			0
S3	2000	2000	2000	2	0	2	Export	586	Pakistan	PAK	899	Areas, nes									65	TEXTILE YARN,FABRIC,ETC.	1	No Quantity							11084			0
S3	2000	2000	2000	2	0	2	Export	591	Panama	PAN	0	World	WLD								65	TEXTILE YARN,FABRIC,ETC.	1	No Quantity							107261			0
S3	2000	2000	2000	2	0	2	Export	591	Panama	PAN	188	Costa Rica	CRI								65	TEXTILE YARN,FABRIC,ETC.	1	No Quantity							1668			0
S3	2000	2000	2000	2	0	2	Export	591	Panama	PAN	192	Cuba	CUB								65	TEXTILE YARN,FABRIC,ETC.	1	No Quantity							14328			0
S3	2000	2000	2000	2	0	2	Export	591	Panama	PAN	381	Italy	ITA								65	TEXTILE YARN,FABRIC,ETC.	1	No Quantity							6830			0
S3	2000	2000	2000	2	0	2	Export	591	Panama	PAN	388	Jamaica	JAM								65	TEXTILE YARN,FABRIC,ETC.	1	No Quantity							41402			0
S3	2000	2000	2000	2	0	2	Export	591	Panama	PAN	392	Japan	JPN								65	TEXTILE YARN,FABRIC,ETC.	1	No Quantity							555			0
S3	2000	2000	2000	2	0	2	Export	591	Panama	PAN	484	Mexico	MEX								65	TEXTILE YARN,FABRIC,ETC.	1	No Quantity							270			0
S3	2000	2000	2000	2	0	2	Export	591	Panama	PAN	530	Neth. Antilles	ANT								65	TEXTILE YARN,FABRIC,ETC.	1	No Quantity							336			0
S3	2000	2000	2000	2	0	2	Export	591	Panama	PAN	533	Aruba	ABW								65	TEXTILE YARN,FABRIC,ETC.	1	No Quantity							1176			0
S3	2000	2000	2000	2	0	2	Export	591	Panama	PAN	842	USA	USA								65	TEXTILE YARN,FABRIC,ETC.	1	No Quantity							10402			0
S3	2000	2000	2000	2	0	2	Export	591	Panama	PAN	862	Venezuela	VEN								65	TEXTILE YARN,FABRIC,ETC.	1	No Quantity							29160			0
S3	2000	2000	2000	2	0	2	Export	591	Panama	PAN	899	Areas, nes									65	TEXTILE YARN,FABRIC,ETC.	1	No Quantity							1134			0
S3	2000	2000	2000	2	0	2	Export	586	Pakistan	PAK	0	World	WLD								66	NON-METAL.MINERAL MANFCT	1	No Quantity							20273068			0
S3	2000	2000	2000	2	0	2	Export	586	Pakistan	PAK	4	Afghanistan	AFG								66	NON-METAL.MINERAL MANFCT	1	No Quantity							1158293			0
S3	2000	2000	2000	2	0	2	Export	586	Pakistan	PAK	32	Argentina	ARG								66	NON-METAL.MINERAL MANFCT	1	No Quantity							19517			0
S3	2000	2000	2000	2	0	2	Export	586	Pakistan	PAK	36	Australia	AUS								66	NON-METAL.MINERAL MANFCT	1	No Quantity							182630			0
S3	2000	2000	2000	2	0	2	Export	586	Pakistan	PAK	40	Austria	AUT								66	NON-METAL.MINERAL MANFCT	1	No Quantity							20317			0
S3	2000	2000	2000	2	0	2	Export	586	Pakistan	PAK	48	Bahrain	BHR								66	NON-METAL.MINERAL MANFCT	1	No Quantity							33911			0
S3	2000	2000	2000	2	0	2	Export	586	Pakistan	PAK	50	Bangladesh	BGD								66	NON-METAL.MINERAL MANFCT	1	No Quantity							622546			0
S3	2000	2000	2000	2	0	2	Export	586	Pakistan	PAK	56	Belgium	BEL								66	NON-METAL.MINERAL MANFCT	1	No Quantity							127251			0
S3	2000	2000	2000	2	0	2	Export	586	Pakistan	PAK	76	Brazil	BRA								66	NON-METAL.MINERAL MANFCT	1	No Quantity							10896			0
S3	2000	2000	2000	2	0	2	Export	586	Pakistan	PAK	96	Brunei Darussalam	BRN								66	NON-METAL.MINERAL MANFCT	1	No Quantity							8239			0
S3	2000	2000	2000	2	0	2	Export	586	Pakistan	PAK	120	Cameroon	CMR								66	NON-METAL.MINERAL MANFCT	1	No Quantity							15838			0
S3	2000	2000	2000	2	0	2	Export	586	Pakistan	PAK	124	Canada	CAN								66	NON-METAL.MINERAL MANFCT	1	No Quantity							252148			0
S3	2000	2000	2000	2	0	2	Export	586	Pakistan	PAK	144	Sri Lanka	LKA								66	NON-METAL.MINERAL MANFCT	1	No Quantity							51553			0
S3	2000	2000	2000	2	0	2	Export	586	Pakistan	PAK	156	China	CHN								66	NON-METAL.MINERAL MANFCT	1	No Quantity							179608			0
S3	2000	2000	2000	2	0	2	Export	586	Pakistan	PAK	178	Congo	COG								66	NON-METAL.MINERAL MANFCT	1	No Quantity							4789			0
S3	2000	2000	2000	2	0	2	Export	586	Pakistan	PAK	191	Croatia	HRV								66	NON-METAL.MINERAL MANFCT	1	No Quantity							5932			0
S3	2000	2000	2000	2	0	2	Export	586	Pakistan	PAK	196	Cyprus	CYP								66	NON-METAL.MINERAL MANFCT	1	No Quantity							87400			0
S3	2000	2000	2000	2	0	2	Export	586	Pakistan	PAK	204	Benin	BEN								66	NON-METAL.MINERAL MANFCT	1	No Quantity							10422			0
S3	2000	2000	2000	2	0	2	Export	586	Pakistan	PAK	208	Denmark	DNK								66	NON-METAL.MINERAL MANFCT	1	No Quantity							8498			0
S3	2000	2000	2000	2	0	2	Export	586	Pakistan	PAK	226	Equatorial Guinea	GNQ								66	NON-METAL.MINERAL MANFCT	1	No Quantity							816			0
S3	2000	2000	2000	2	0	2	Export	586	Pakistan	PAK	233	Estonia	EST								66	NON-METAL.MINERAL MANFCT	1	No Quantity							6052			0
S3	2000	2000	2000	2	0	2	Export	586	Pakistan	PAK	242	Fiji	FJI								66	NON-METAL.MINERAL MANFCT	1	No Quantity							2492			0
S3	2000	2000	2000	2	0	2	Export	586	Pakistan	PAK	246	Finland	FIN								66	NON-METAL.MINERAL MANFCT	1	No Quantity							16868			0
S3	2000	2000	2000	2	0	2	Export	586	Pakistan	PAK	251	France	FRA								66	NON-METAL.MINERAL MANFCT	1	No Quantity							176069			0
[truncated: 1,444 more rows]
