# Supplementary material for: Core-periphery structure in sectoral international trade networks: A new approach to an old theory
Source: PLoS One. 2020 Apr 2;15(4):e0229547. doi: 10.1371/journal.pone.0229547 (PMC7117750; doi:10.1371/journal.pone.0229547)
Supplement: S7 File — (ZIP) [file pone.0229547.s007.zip › S7_File/RawData 2000/comtrade (55).csv]

Classification	Year	Period	Period Desc.	Aggregate Level	Is Leaf Code	Trade Flow Code	Trade Flow	Reporter Code	Reporter	Reporter ISO	Partner Code	Partner	Partner ISO	2nd Partner Code	2nd Partner	2nd Partner ISO	Customs Proc. Code	Customs	Mode of Transport Code	Mode of Transport	Commodity Code	Commodity	Qty Unit Code	Qty Unit	Qty	Alt Qty Unit Code	Alt Qty Unit	Alt Qty	Netweight (kg)	Gross weight (kg)	Trade Value (US$)	CIF Trade Value (US$)	FOB Trade Value (US$)	Flag
S3	2000	2000	2000	2	0	2	Export	600	Paraguay	PRY	0	World	WLD								00	LIVE ANIMALS	1	No Quantity							10090292			0
S3	2000	2000	2000	2	0	2	Export	600	Paraguay	PRY	32	Argentina	ARG								00	LIVE ANIMALS	1	No Quantity							8000			0
S3	2000	2000	2000	2	0	2	Export	600	Paraguay	PRY	68	Bolivia (Plurinational State of)	BOL								00	LIVE ANIMALS	1	No Quantity							90320			0
S3	2000	2000	2000	2	0	2	Export	600	Paraguay	PRY	76	Brazil	BRA								00	LIVE ANIMALS	1	No Quantity							9950836			0
S3	2000	2000	2000	2	0	2	Export	600	Paraguay	PRY	124	Canada	CAN								00	LIVE ANIMALS	1	No Quantity							585			0
S3	2000	2000	2000	2	0	2	Export	600	Paraguay	PRY	152	Chile	CHL								00	LIVE ANIMALS	1	No Quantity							21160			0
S3	2000	2000	2000	2	0	2	Export	600	Paraguay	PRY	203	Czechia	CZE								00	LIVE ANIMALS	1	No Quantity							83			0
S3	2000	2000	2000	2	0	2	Export	600	Paraguay	PRY	251	France	FRA								00	LIVE ANIMALS	1	No Quantity							182			0
S3	2000	2000	2000	2	0	2	Export	600	Paraguay	PRY	276	Germany	DEU								00	LIVE ANIMALS	1	No Quantity							1972			0
S3	2000	2000	2000	2	0	2	Export	600	Paraguay	PRY	300	Greece	GRC								00	LIVE ANIMALS	1	No Quantity							297			0
S3	2000	2000	2000	2	0	2	Export	600	Paraguay	PRY	484	Mexico	MEX								00	LIVE ANIMALS	1	No Quantity							829			0
S3	2000	2000	2000	2	0	2	Export	600	Paraguay	PRY	528	Netherlands	NLD								00	LIVE ANIMALS	1	No Quantity							3188			0
S3	2000	2000	2000	2	0	2	Export	600	Paraguay	PRY	724	Spain	ESP								00	LIVE ANIMALS	1	No Quantity							3637			0
S3	2000	2000	2000	2	0	2	Export	600	Paraguay	PRY	842	USA	USA								00	LIVE ANIMALS	1	No Quantity							9203			0
S3	2000	2000	2000	2	0	2	Export	600	Paraguay	PRY	0	World	WLD								01	MEAT, MEAT PREPARATIONS	1	No Quantity							72708106			0
S3	2000	2000	2000	2	0	2	Export	600	Paraguay	PRY	24	Angola	AGO								01	MEAT, MEAT PREPARATIONS	1	No Quantity							83600			0
S3	2000	2000	2000	2	0	2	Export	600	Paraguay	PRY	56	Belgium	BEL								01	MEAT, MEAT PREPARATIONS	1	No Quantity							967474			0
S3	2000	2000	2000	2	0	2	Export	600	Paraguay	PRY	68	Bolivia (Plurinational State of)	BOL								01	MEAT, MEAT PREPARATIONS	1	No Quantity							112283			0
S3	2000	2000	2000	2	0	2	Export	600	Paraguay	PRY	76	Brazil	BRA								01	MEAT, MEAT PREPARATIONS	1	No Quantity							23112904			0
S3	2000	2000	2000	2	0	2	Export	600	Paraguay	PRY	152	Chile	CHL								01	MEAT, MEAT PREPARATIONS	1	No Quantity							39933558			0
S3	2000	2000	2000	2	0	2	Export	600	Paraguay	PRY	170	Colombia	COL								01	MEAT, MEAT PREPARATIONS	1	No Quantity							231886			0
S3	2000	2000	2000	2	0	2	Export	600	Paraguay	PRY	208	Denmark	DNK								01	MEAT, MEAT PREPARATIONS	1	No Quantity							132274			0
S3	2000	2000	2000	2	0	2	Export	600	Paraguay	PRY	251	France	FRA								01	MEAT, MEAT PREPARATIONS	1	No Quantity							22220			0
S3	2000	2000	2000	2	0	2	Export	600	Paraguay	PRY	276	Germany	DEU								01	MEAT, MEAT PREPARATIONS	1	No Quantity							2169770			0
S3	2000	2000	2000	2	0	2	Export	600	Paraguay	PRY	300	Greece	GRC								01	MEAT, MEAT PREPARATIONS	1	No Quantity							607440			0
S3	2000	2000	2000	2	0	2	Export	600	Paraguay	PRY	344	China, Hong Kong SAR	HKG								01	MEAT, MEAT PREPARATIONS	1	No Quantity							62223			0
S3	2000	2000	2000	2	0	2	Export	600	Paraguay	PRY	381	Italy	ITA								01	MEAT, MEAT PREPARATIONS	1	No Quantity							235175			0
S3	2000	2000	2000	2	0	2	Export	600	Paraguay	PRY	490	Other Asia, nes									01	MEAT, MEAT PREPARATIONS	1	No Quantity							19697			0
S3	2000	2000	2000	2	0	2	Export	600	Paraguay	PRY	528	Netherlands	NLD								01	MEAT, MEAT PREPARATIONS	1	No Quantity							992850			0
S3	2000	2000	2000	2	0	2	Export	600	Paraguay	PRY	533	Aruba	ABW								01	MEAT, MEAT PREPARATIONS	1	No Quantity							37840			0
S3	2000	2000	2000	2	0	2	Export	600	Paraguay	PRY	604	Peru	PER								01	MEAT, MEAT PREPARATIONS	1	No Quantity							721239			0
S3	2000	2000	2000	2	0	2	Export	600	Paraguay	PRY	616	Poland	POL								01	MEAT, MEAT PREPARATIONS	1	No Quantity							21000			0
S3	2000	2000	2000	2	0	2	Export	600	Paraguay	PRY	620	Portugal	PRT								01	MEAT, MEAT PREPARATIONS	1	No Quantity							134300			0
S3	2000	2000	2000	2	0	2	Export	600	Paraguay	PRY	643	Russian Federation	RUS								01	MEAT, MEAT PREPARATIONS	1	No Quantity							256149			0
S3	2000	2000	2000	2	0	2	Export	600	Paraguay	PRY	682	Saudi Arabia	SAU								01	MEAT, MEAT PREPARATIONS	1	No Quantity							334469			0
S3	2000	2000	2000	2	0	2	Export	600	Paraguay	PRY	724	Spain	ESP								01	MEAT, MEAT PREPARATIONS	1	No Quantity							1993055			0
S3	2000	2000	2000	2	0	2	Export	600	Paraguay	PRY	757	Switzerland	CHE								01	MEAT, MEAT PREPARATIONS	1	No Quantity							433630			0
S3	2000	2000	2000	2	0	2	Export	600	Paraguay	PRY	826	United Kingdom	GBR								01	MEAT, MEAT PREPARATIONS	1	No Quantity							93070			0
S3	2000	2000	2000	2	0	2	Export	604	Peru	PER	0	World	WLD								01	MEAT, MEAT PREPARATIONS	1	No Quantity							146995			0
S3	2000	2000	2000	2	0	2	Export	604	Peru	PER	68	Bolivia (Plurinational State of)	BOL								01	MEAT, MEAT PREPARATIONS	1	No Quantity							146990			0
S3	2000	2000	2000	2	0	2	Export	604	Peru	PER	899	Areas, nes									01	MEAT, MEAT PREPARATIONS	1	No Quantity							5			0
S3	2000	2000	2000	2	0	2	Export	600	Paraguay	PRY	0	World	WLD								02	DAIRY PRODUCTS,BIRD EGGS	1	No Quantity							5478			0
S3	2000	2000	2000	2	0	2	Export	600	Paraguay	PRY	68	Bolivia (Plurinational State of)	BOL								02	DAIRY PRODUCTS,BIRD EGGS	1	No Quantity							5478			0
S3	2000	2000	2000	2	0	2	Export	604	Peru	PER	0	World	WLD								02	DAIRY PRODUCTS,BIRD EGGS	1	No Quantity							132675			0
S3	2000	2000	2000	2	0	2	Export	604	Peru	PER	392	Japan	JPN								02	DAIRY PRODUCTS,BIRD EGGS	1	No Quantity							5899			0
S3	2000	2000	2000	2	0	2	Export	604	Peru	PER	862	Venezuela	VEN								02	DAIRY PRODUCTS,BIRD EGGS	1	No Quantity							126347			0
S3	2000	2000	2000	2	0	2	Export	604	Peru	PER	899	Areas, nes									02	DAIRY PRODUCTS,BIRD EGGS	1	No Quantity							429			0
S3	2000	2000	2000	2	0	2	Export	600	Paraguay	PRY	0	World	WLD								03	FISH,CRUSTACEANS,MOLLUSC	1	No Quantity							44613			0
S3	2000	2000	2000	2	0	2	Export	600	Paraguay	PRY	76	Brazil	BRA								03	FISH,CRUSTACEANS,MOLLUSC	1	No Quantity							19655			0
S3	2000	2000	2000	2	0	2	Export	600	Paraguay	PRY	276	Germany	DEU								03	FISH,CRUSTACEANS,MOLLUSC	1	No Quantity							12190			0
S3	2000	2000	2000	2	0	2	Export	600	Paraguay	PRY	826	United Kingdom	GBR								03	FISH,CRUSTACEANS,MOLLUSC	1	No Quantity							2160			0
S3	2000	2000	2000	2	0	2	Export	600	Paraguay	PRY	842	USA	USA								03	FISH,CRUSTACEANS,MOLLUSC	1	No Quantity							10608			0
S3	2000	2000	2000	2	0	2	Export	604	Peru	PER	0	World	WLD								03	FISH,CRUSTACEANS,MOLLUSC	1	No Quantity							46368330			0
S3	2000	2000	2000	2	0	2	Export	604	Peru	PER	32	Argentina	ARG								03	FISH,CRUSTACEANS,MOLLUSC	1	No Quantity							1370774			0
S3	2000	2000	2000	2	0	2	Export	604	Peru	PER	36	Australia	AUS								03	FISH,CRUSTACEANS,MOLLUSC	1	No Quantity							104668			0
S3	2000	2000	2000	2	0	2	Export	604	Peru	PER	56	Belgium	BEL								03	FISH,CRUSTACEANS,MOLLUSC	1	No Quantity							111406			0
S3	2000	2000	2000	2	0	2	Export	604	Peru	PER	68	Bolivia (Plurinational State of)	BOL								03	FISH,CRUSTACEANS,MOLLUSC	1	No Quantity							2768508			0
S3	2000	2000	2000	2	0	2	Export	604	Peru	PER	76	Brazil	BRA								03	FISH,CRUSTACEANS,MOLLUSC	1	No Quantity							5513278			0
S3	2000	2000	2000	2	0	2	Export	604	Peru	PER	90	Solomon Isds	SLB								03	FISH,CRUSTACEANS,MOLLUSC	1	No Quantity							13968			0
S3	2000	2000	2000	2	0	2	Export	604	Peru	PER	124	Canada	CAN								03	FISH,CRUSTACEANS,MOLLUSC	1	No Quantity							487135			0
S3	2000	2000	2000	2	0	2	Export	604	Peru	PER	144	Sri Lanka	LKA								03	FISH,CRUSTACEANS,MOLLUSC	1	No Quantity							834222			0
S3	2000	2000	2000	2	0	2	Export	604	Peru	PER	152	Chile	CHL								03	FISH,CRUSTACEANS,MOLLUSC	1	No Quantity							2056029			0
S3	2000	2000	2000	2	0	2	Export	604	Peru	PER	170	Colombia	COL								03	FISH,CRUSTACEANS,MOLLUSC	1	No Quantity							5081757			0
S3	2000	2000	2000	2	0	2	Export	604	Peru	PER	178	Congo	COG								03	FISH,CRUSTACEANS,MOLLUSC	1	No Quantity							37399			0
S3	2000	2000	2000	2	0	2	Export	604	Peru	PER	180	Dem. Rep. of the Congo	COD								03	FISH,CRUSTACEANS,MOLLUSC	1	No Quantity							131300			0
S3	2000	2000	2000	2	0	2	Export	604	Peru	PER	188	Costa Rica	CRI								03	FISH,CRUSTACEANS,MOLLUSC	1	No Quantity							154000			0
S3	2000	2000	2000	2	0	2	Export	604	Peru	PER	192	Cuba	CUB								03	FISH,CRUSTACEANS,MOLLUSC	1	No Quantity							364834			0
S3	2000	2000	2000	2	0	2	Export	604	Peru	PER	214	Dominican Rep.	DOM								03	FISH,CRUSTACEANS,MOLLUSC	1	No Quantity							909431			0
S3	2000	2000	2000	2	0	2	Export	604	Peru	PER	218	Ecuador	ECU								03	FISH,CRUSTACEANS,MOLLUSC	1	No Quantity							96000			0
S3	2000	2000	2000	2	0	2	Export	604	Peru	PER	222	El Salvador	SLV								03	FISH,CRUSTACEANS,MOLLUSC	1	No Quantity							20860			0
S3	2000	2000	2000	2	0	2	Export	604	Peru	PER	242	Fiji	FJI								03	FISH,CRUSTACEANS,MOLLUSC	1	No Quantity							48595			0
S3	2000	2000	2000	2	0	2	Export	604	Peru	PER	251	France	FRA								03	FISH,CRUSTACEANS,MOLLUSC	1	No Quantity							230169			0
S3	2000	2000	2000	2	0	2	Export	604	Peru	PER	258	French Polynesia	PYF								03	FISH,CRUSTACEANS,MOLLUSC	1	No Quantity							19582			0
S3	2000	2000	2000	2	0	2	Export	604	Peru	PER	266	Gabon	GAB								03	FISH,CRUSTACEANS,MOLLUSC	1	No Quantity							52957			0
S3	2000	2000	2000	2	0	2	Export	604	Peru	PER	276	Germany	DEU								03	FISH,CRUSTACEANS,MOLLUSC	1	No Quantity							166281			0
S3	2000	2000	2000	2	0	2	Export	604	Peru	PER	296	Kiribati	KIR								03	FISH,CRUSTACEANS,MOLLUSC	1	No Quantity							29990			0
S3	2000	2000	2000	2	0	2	Export	604	Peru	PER	328	Guyana	GUY								03	FISH,CRUSTACEANS,MOLLUSC	1	No Quantity							22100			0
S3	2000	2000	2000	2	0	2	Export	604	Peru	PER	332	Haiti	HTI								03	FISH,CRUSTACEANS,MOLLUSC	1	No Quantity							115244			0
S3	2000	2000	2000	2	0	2	Export	604	Peru	PER	344	China, Hong Kong SAR	HKG								03	FISH,CRUSTACEANS,MOLLUSC	1	No Quantity							287600			0
S3	2000	2000	2000	2	0	2	Export	604	Peru	PER	360	Indonesia	IDN								03	FISH,CRUSTACEANS,MOLLUSC	1	No Quantity							121986			0
S3	2000	2000	2000	2	0	2	Export	604	Peru	PER	376	Israel	ISR								03	FISH,CRUSTACEANS,MOLLUSC	1	No Quantity							13752			0
S3	2000	2000	2000	2	0	2	Export	604	Peru	PER	381	Italy	ITA								03	FISH,CRUSTACEANS,MOLLUSC	1	No Quantity							1497854			0
S3	2000	2000	2000	2	0	2	Export	604	Peru	PER	388	Jamaica	JAM								03	FISH,CRUSTACEANS,MOLLUSC	1	No Quantity							435821			0
S3	2000	2000	2000	2	0	2	Export	604	Peru	PER	392	Japan	JPN								03	FISH,CRUSTACEANS,MOLLUSC	1	No Quantity							19083			0
S3	2000	2000	2000	2	0	2	Export	604	Peru	PER	480	Mauritius	MUS								03	FISH,CRUSTACEANS,MOLLUSC	1	No Quantity							233601			0
S3	2000	2000	2000	2	0	2	Export	604	Peru	PER	484	Mexico	MEX								03	FISH,CRUSTACEANS,MOLLUSC	1	No Quantity							485660			0
S3	2000	2000	2000	2	0	2	Export	604	Peru	PER	490	Other Asia, nes									03	FISH,CRUSTACEANS,MOLLUSC	1	No Quantity							1758290			0
S3	2000	2000	2000	2	0	2	Export	604	Peru	PER	528	Netherlands	NLD								03	FISH,CRUSTACEANS,MOLLUSC	1	No Quantity							199333			0
S3	2000	2000	2000	2	0	2	Export	604	Peru	PER	530	Neth. Antilles	ANT								03	FISH,CRUSTACEANS,MOLLUSC	1	No Quantity							305513			0
S3	2000	2000	2000	2	0	2	Export	604	Peru	PER	533	Aruba	ABW								03	FISH,CRUSTACEANS,MOLLUSC	1	No Quantity							61038			0
S3	2000	2000	2000	2	0	2	Export	604	Peru	PER	548	Vanuatu	VUT								03	FISH,CRUSTACEANS,MOLLUSC	1	No Quantity							20076			0
S3	2000	2000	2000	2	0	2	Export	604	Peru	PER	554	New Zealand	NZL								03	FISH,CRUSTACEANS,MOLLUSC	1	No Quantity							117145			0
S3	2000	2000	2000	2	0	2	Export	604	Peru	PER	591	Panama	PAN								03	FISH,CRUSTACEANS,MOLLUSC	1	No Quantity							3479641			0
S3	2000	2000	2000	2	0	2	Export	604	Peru	PER	598	Papua New Guinea	PNG								03	FISH,CRUSTACEANS,MOLLUSC	1	No Quantity							444040			0
S3	2000	2000	2000	2	0	2	Export	604	Peru	PER	608	Philippines	PHL								03	FISH,CRUSTACEANS,MOLLUSC	1	No Quantity							86684			0
S3	2000	2000	2000	2	0	2	Export	604	Peru	PER	620	Portugal	PRT								03	FISH,CRUSTACEANS,MOLLUSC	1	No Quantity							3778			0
S3	2000	2000	2000	2	0	2	Export	604	Peru	PER	642	Romania	ROU								03	FISH,CRUSTACEANS,MOLLUSC	1	No Quantity							14595			0
S3	2000	2000	2000	2	0	2	Export	604	Peru	PER	702	Singapore	SGP								03	FISH,CRUSTACEANS,MOLLUSC	1	No Quantity							1056067			0
S3	2000	2000	2000	2	0	2	Export	604	Peru	PER	710	South Africa	ZAF								03	FISH,CRUSTACEANS,MOLLUSC	1	No Quantity							1455934			0
S3	2000	2000	2000	2	0	2	Export	604	Peru	PER	724	Spain	ESP								03	FISH,CRUSTACEANS,MOLLUSC	1	No Quantity							2418322			0
S3	2000	2000	2000	2	0	2	Export	604	Peru	PER	740	Suriname	SUR								03	FISH,CRUSTACEANS,MOLLUSC	1	No Quantity							25114			0
S3	2000	2000	2000	2	0	2	Export	604	Peru	PER	776	Tonga	TON								03	FISH,CRUSTACEANS,MOLLUSC	1	No Quantity							75318			0
S3	2000	2000	2000	2	0	2	Export	604	Peru	PER	780	Trinidad and Tobago	TTO								03	FISH,CRUSTACEANS,MOLLUSC	1	No Quantity							91749			0
S3	2000	2000	2000	2	0	2	Export	604	Peru	PER	826	United Kingdom	GBR								03	FISH,CRUSTACEANS,MOLLUSC	1	No Quantity							3415870			0
S3	2000	2000	2000	2	0	2	Export	604	Peru	PER	842	USA	USA								03	FISH,CRUSTACEANS,MOLLUSC	1	No Quantity							5274809			0
S3	2000	2000	2000	2	0	2	Export	604	Peru	PER	858	Uruguay	URY								03	FISH,CRUSTACEANS,MOLLUSC	1	No Quantity							1936408			0
S3	2000	2000	2000	2	0	2	Export	604	Peru	PER	862	Venezuela	VEN								03	FISH,CRUSTACEANS,MOLLUSC	1	No Quantity							187133			0
S3	2000	2000	2000	2	0	2	Export	604	Peru	PER	882	Samoa	WSM								03	FISH,CRUSTACEANS,MOLLUSC	1	No Quantity							104121			0
S3	2000	2000	2000	2	0	2	Export	604	Peru	PER	899	Areas, nes									03	FISH,CRUSTACEANS,MOLLUSC	1	No Quantity							1508			0
S3	2000	2000	2000	2	0	2	Export	600	Paraguay	PRY	0	World	WLD								04	CEREALS,CEREAL PREPRTNS.	1	No Quantity							32044457			0
S3	2000	2000	2000	2	0	2	Export	600	Paraguay	PRY	32	Argentina	ARG								04	CEREALS,CEREAL PREPRTNS.	1	No Quantity							256341			0
S3	2000	2000	2000	2	0	2	Export	600	Paraguay	PRY	68	Bolivia (Plurinational State of)	BOL								04	CEREALS,CEREAL PREPRTNS.	1	No Quantity							84160			0
S3	2000	2000	2000	2	0	2	Export	600	Paraguay	PRY	76	Brazil	BRA								04	CEREALS,CEREAL PREPRTNS.	1	No Quantity							31699155			0
S3	2000	2000	2000	2	0	2	Export	600	Paraguay	PRY	276	Germany	DEU								04	CEREALS,CEREAL PREPRTNS.	1	No Quantity							31			0
S3	2000	2000	2000	2	0	2	Export	600	Paraguay	PRY	858	Uruguay	URY								04	CEREALS,CEREAL PREPRTNS.	1	No Quantity							4770			0
S3	2000	2000	2000	2	0	2	Export	604	Peru	PER	0	World	WLD								04	CEREALS,CEREAL PREPRTNS.	1	No Quantity							14434653			0
S3	2000	2000	2000	2	0	2	Export	604	Peru	PER	32	Argentina	ARG								04	CEREALS,CEREAL PREPRTNS.	1	No Quantity							870			0
S3	2000	2000	2000	2	0	2	Export	604	Peru	PER	68	Bolivia (Plurinational State of)	BOL								04	CEREALS,CEREAL PREPRTNS.	1	No Quantity							1071254			0
S3	2000	2000	2000	2	0	2	Export	604	Peru	PER	76	Brazil	BRA								04	CEREALS,CEREAL PREPRTNS.	1	No Quantity							11288			0
S3	2000	2000	2000	2	0	2	Export	604	Peru	PER	124	Canada	CAN								04	CEREALS,CEREAL PREPRTNS.	1	No Quantity							31182			0
S3	2000	2000	2000	2	0	2	Export	604	Peru	PER	152	Chile	CHL								04	CEREALS,CEREAL PREPRTNS.	1	No Quantity							4189670			0
S3	2000	2000	2000	2	0	2	Export	604	Peru	PER	156	China	CHN								04	CEREALS,CEREAL PREPRTNS.	1	No Quantity							15212			0
S3	2000	2000	2000	2	0	2	Export	604	Peru	PER	170	Colombia	COL								04	CEREALS,CEREAL PREPRTNS.	1	No Quantity							357418			0
S3	2000	2000	2000	2	0	2	Export	604	Peru	PER	188	Costa Rica	CRI								04	CEREALS,CEREAL PREPRTNS.	1	No Quantity							8239			0
S3	2000	2000	2000	2	0	2	Export	604	Peru	PER	192	Cuba	CUB								04	CEREALS,CEREAL PREPRTNS.	1	No Quantity							8120			0
S3	2000	2000	2000	2	0	2	Export	604	Peru	PER	214	Dominican Rep.	DOM								04	CEREALS,CEREAL PREPRTNS.	1	No Quantity							17186			0
S3	2000	2000	2000	2	0	2	Export	604	Peru	PER	218	Ecuador	ECU								04	CEREALS,CEREAL PREPRTNS.	1	No Quantity							716667			0
S3	2000	2000	2000	2	0	2	Export	604	Peru	PER	222	El Salvador	SLV								04	CEREALS,CEREAL PREPRTNS.	1	No Quantity							10143			0
S3	2000	2000	2000	2	0	2	Export	604	Peru	PER	251	France	FRA								04	CEREALS,CEREAL PREPRTNS.	1	No Quantity							12408			0
S3	2000	2000	2000	2	0	2	Export	604	Peru	PER	276	Germany	DEU								04	CEREALS,CEREAL PREPRTNS.	1	No Quantity							793563			0
S3	2000	2000	2000	2	0	2	Export	604	Peru	PER	320	Guatemala	GTM								04	CEREALS,CEREAL PREPRTNS.	1	No Quantity							65887			0
S3	2000	2000	2000	2	0	2	Export	604	Peru	PER	332	Haiti	HTI								04	CEREALS,CEREAL PREPRTNS.	1	No Quantity							1170284			0
S3	2000	2000	2000	2	0	2	Export	604	Peru	PER	348	Hungary	HUN								04	CEREALS,CEREAL PREPRTNS.	1	No Quantity							18360			0
S3	2000	2000	2000	2	0	2	Export	604	Peru	PER	372	Ireland	IRL								04	CEREALS,CEREAL PREPRTNS.	1	No Quantity							70949			0
S3	2000	2000	2000	2	0	2	Export	604	Peru	PER	381	Italy	ITA								04	CEREALS,CEREAL PREPRTNS.	1	No Quantity							41092			0
S3	2000	2000	2000	2	0	2	Export	604	Peru	PER	388	Jamaica	JAM								04	CEREALS,CEREAL PREPRTNS.	1	No Quantity							90928			0
S3	2000	2000	2000	2	0	2	Export	604	Peru	PER	392	Japan	JPN								04	CEREALS,CEREAL PREPRTNS.	1	No Quantity							1086053			0
S3	2000	2000	2000	2	0	2	Export	604	Peru	PER	410	Rep. of Korea	KOR								04	CEREALS,CEREAL PREPRTNS.	1	No Quantity							22149			0
S3	2000	2000	2000	2	0	2	Export	604	Peru	PER	484	Mexico	MEX								04	CEREALS,CEREAL PREPRTNS.	1	No Quantity							83059			0
S3	2000	2000	2000	2	0	2	Export	604	Peru	PER	528	Netherlands	NLD								04	CEREALS,CEREAL PREPRTNS.	1	No Quantity							196262			0
S3	2000	2000	2000	2	0	2	Export	604	Peru	PER	530	Neth. Antilles	ANT								04	CEREALS,CEREAL PREPRTNS.	1	No Quantity							7760			0
S3	2000	2000	2000	2	0	2	Export	604	Peru	PER	533	Aruba	ABW								04	CEREALS,CEREAL PREPRTNS.	1	No Quantity							11187			0
S3	2000	2000	2000	2	0	2	Export	604	Peru	PER	558	Nicaragua	NIC								04	CEREALS,CEREAL PREPRTNS.	1	No Quantity							24914			0
S3	2000	2000	2000	2	0	2	Export	604	Peru	PER	591	Panama	PAN								04	CEREALS,CEREAL PREPRTNS.	1	No Quantity							170864			0
S3	2000	2000	2000	2	0	2	Export	604	Peru	PER	724	Spain	ESP								04	CEREALS,CEREAL PREPRTNS.	1	No Quantity							2099058			0
S3	2000	2000	2000	2	0	2	Export	604	Peru	PER	792	Turkey	TUR								04	CEREALS,CEREAL PREPRTNS.	1	No Quantity							28080			0
S3	2000	2000	2000	2	0	2	Export	604	Peru	PER	826	United Kingdom	GBR								04	CEREALS,CEREAL PREPRTNS.	1	No Quantity							74964			0
S3	2000	2000	2000	2	0	2	Export	604	Peru	PER	842	USA	USA								04	CEREALS,CEREAL PREPRTNS.	1	No Quantity							1727960			0
S3	2000	2000	2000	2	0	2	Export	604	Peru	PER	862	Venezuela	VEN								04	CEREALS,CEREAL PREPRTNS.	1	No Quantity							194560			0
S3	2000	2000	2000	2	0	2	Export	604	Peru	PER	899	Areas, nes									04	CEREALS,CEREAL PREPRTNS.	1	No Quantity							7063			0
S3	2000	2000	2000	2	0	2	Export	600	Paraguay	PRY	0	World	WLD								05	VEGETABLES AND FRUIT	1	No Quantity							2677027			0
S3	2000	2000	2000	2	0	2	Export	600	Paraguay	PRY	32	Argentina	ARG								05	VEGETABLES AND FRUIT	1	No Quantity							720771			0
S3	2000	2000	2000	2	0	2	Export	600	Paraguay	PRY	68	Bolivia (Plurinational State of)	BOL								05	VEGETABLES AND FRUIT	1	No Quantity							14351			0
S3	2000	2000	2000	2	0	2	Export	600	Paraguay	PRY	76	Brazil	BRA								05	VEGETABLES AND FRUIT	1	No Quantity							832840			0
S3	2000	2000	2000	2	0	2	Export	600	Paraguay	PRY	208	Denmark	DNK								05	VEGETABLES AND FRUIT	1	No Quantity							9995			0
S3	2000	2000	2000	2	0	2	Export	600	Paraguay	PRY	276	Germany	DEU								05	VEGETABLES AND FRUIT	1	No Quantity							1563			0
S3	2000	2000	2000	2	0	2	Export	600	Paraguay	PRY	392	Japan	JPN								05	VEGETABLES AND FRUIT	1	No Quantity							236164			0
S3	2000	2000	2000	2	0	2	Export	600	Paraguay	PRY	528	Netherlands	NLD								05	VEGETABLES AND FRUIT	1	No Quantity							822804			0
S3	2000	2000	2000	2	0	2	Export	600	Paraguay	PRY	724	Spain	ESP								05	VEGETABLES AND FRUIT	1	No Quantity							15750			0
S3	2000	2000	2000	2	0	2	Export	600	Paraguay	PRY	842	USA	USA								05	VEGETABLES AND FRUIT	1	No Quantity							165			0
S3	2000	2000	2000	2	0	2	Export	600	Paraguay	PRY	858	Uruguay	URY								05	VEGETABLES AND FRUIT	1	No Quantity							22624			0
S3	2000	2000	2000	2	0	2	Export	604	Peru	PER	0	World	WLD								05	VEGETABLES AND FRUIT	1	No Quantity							103814026			0
S3	2000	2000	2000	2	0	2	Export	604	Peru	PER	32	Argentina	ARG								05	VEGETABLES AND FRUIT	1	No Quantity							2564297			0
S3	2000	2000	2000	2	0	2	Export	604	Peru	PER	36	Australia	AUS								05	VEGETABLES AND FRUIT	1	No Quantity							1611462			0
S3	2000	2000	2000	2	0	2	Export	604	Peru	PER	56	Belgium	BEL								05	VEGETABLES AND FRUIT	1	No Quantity							1248135			0
S3	2000	2000	2000	2	0	2	Export	604	Peru	PER	68	Bolivia (Plurinational State of)	BOL								05	VEGETABLES AND FRUIT	1	No Quantity							375999			0
S3	2000	2000	2000	2	0	2	Export	604	Peru	PER	76	Brazil	BRA								05	VEGETABLES AND FRUIT	1	No Quantity							1638738			0
S3	2000	2000	2000	2	0	2	Export	604	Peru	PER	124	Canada	CAN								05	VEGETABLES AND FRUIT	1	No Quantity							185115			0
S3	2000	2000	2000	2	0	2	Export	604	Peru	PER	152	Chile	CHL								05	VEGETABLES AND FRUIT	1	No Quantity							821054			0
S3	2000	2000	2000	2	0	2	Export	604	Peru	PER	170	Colombia	COL								05	VEGETABLES AND FRUIT	1	No Quantity							515440			0
S3	2000	2000	2000	2	0	2	Export	604	Peru	PER	188	Costa Rica	CRI								05	VEGETABLES AND FRUIT	1	No Quantity							165529			0
S3	2000	2000	2000	2	0	2	Export	604	Peru	PER	208	Denmark	DNK								05	VEGETABLES AND FRUIT	1	No Quantity							1616074			0
S3	2000	2000	2000	2	0	2	Export	604	Peru	PER	214	Dominican Rep.	DOM								05	VEGETABLES AND FRUIT	1	No Quantity							25649			0
S3	2000	2000	2000	2	0	2	Export	604	Peru	PER	218	Ecuador	ECU								05	VEGETABLES AND FRUIT	1	No Quantity							961850			0
S3	2000	2000	2000	2	0	2	Export	604	Peru	PER	222	El Salvador	SLV								05	VEGETABLES AND FRUIT	1	No Quantity							4482			0
S3	2000	2000	2000	2	0	2	Export	604	Peru	PER	251	France	FRA								05	VEGETABLES AND FRUIT	1	No Quantity							12038952			0
S3	2000	2000	2000	2	0	2	Export	604	Peru	PER	276	Germany	DEU								05	VEGETABLES AND FRUIT	1	No Quantity							1898809			0
S3	2000	2000	2000	2	0	2	Export	604	Peru	PER	320	Guatemala	GTM								05	VEGETABLES AND FRUIT	1	No Quantity							267452			0
S3	2000	2000	2000	2	0	2	Export	604	Peru	PER	332	Haiti	HTI								05	VEGETABLES AND FRUIT	1	No Quantity							525			0
S3	2000	2000	2000	2	0	2	Export	604	Peru	PER	340	Honduras	HND								05	VEGETABLES AND FRUIT	1	No Quantity							26820			0
S3	2000	2000	2000	2	0	2	Export	604	Peru	PER	344	China, Hong Kong SAR	HKG								05	VEGETABLES AND FRUIT	1	No Quantity							39414			0
S3	2000	2000	2000	2	0	2	Export	604	Peru	PER	381	Italy	ITA								05	VEGETABLES AND FRUIT	1	No Quantity							653662			0
S3	2000	2000	2000	2	0	2	Export	604	Peru	PER	388	Jamaica	JAM								05	VEGETABLES AND FRUIT	1	No Quantity							191699			0
S3	2000	2000	2000	2	0	2	Export	604	Peru	PER	392	Japan	JPN								05	VEGETABLES AND FRUIT	1	No Quantity							675666			0
S3	2000	2000	2000	2	0	2	Export	604	Peru	PER	400	Jordan	JOR								05	VEGETABLES AND FRUIT	1	No Quantity							16054			0
S3	2000	2000	2000	2	0	2	Export	604	Peru	PER	410	Rep. of Korea	KOR								05	VEGETABLES AND FRUIT	1	No Quantity							17813			0
S3	2000	2000	2000	2	0	2	Export	604	Peru	PER	414	Kuwait	KWT								05	VEGETABLES AND FRUIT	1	No Quantity							55848			0
S3	2000	2000	2000	2	0	2	Export	604	Peru	PER	458	Malaysia	MYS								05	VEGETABLES AND FRUIT	1	No Quantity							11385			0
S3	2000	2000	2000	2	0	2	Export	604	Peru	PER	484	Mexico	MEX								05	VEGETABLES AND FRUIT	1	No Quantity							337301			0
S3	2000	2000	2000	2	0	2	Export	604	Peru	PER	490	Other Asia, nes									05	VEGETABLES AND FRUIT	1	No Quantity							47378			0
S3	2000	2000	2000	2	0	2	Export	604	Peru	PER	528	Netherlands	NLD								05	VEGETABLES AND FRUIT	1	No Quantity							7890181			0
S3	2000	2000	2000	2	0	2	Export	604	Peru	PER	554	New Zealand	NZL								05	VEGETABLES AND FRUIT	1	No Quantity							62373			0
S3	2000	2000	2000	2	0	2	Export	604	Peru	PER	591	Panama	PAN								05	VEGETABLES AND FRUIT	1	No Quantity							39959			0
S3	2000	2000	2000	2	0	2	Export	604	Peru	PER	620	Portugal	PRT								05	VEGETABLES AND FRUIT	1	No Quantity							75208			0
S3	2000	2000	2000	2	0	2	Export	604	Peru	PER	643	Russian Federation	RUS								05	VEGETABLES AND FRUIT	1	No Quantity							12061			0
S3	2000	2000	2000	2	0	2	Export	604	Peru	PER	724	Spain	ESP								05	VEGETABLES AND FRUIT	1	No Quantity							58232421			0
S3	2000	2000	2000	2	0	2	Export	604	Peru	PER	752	Sweden	SWE								05	VEGETABLES AND FRUIT	1	No Quantity							311512			0
S3	2000	2000	2000	2	0	2	Export	604	Peru	PER	757	Switzerland	CHE								05	VEGETABLES AND FRUIT	1	No Quantity							262600			0
S3	2000	2000	2000	2	0	2	Export	604	Peru	PER	764	Thailand	THA								05	VEGETABLES AND FRUIT	1	No Quantity							72171			0
S3	2000	2000	2000	2	0	2	Export	604	Peru	PER	780	Trinidad and Tobago	TTO								05	VEGETABLES AND FRUIT	1	No Quantity							154433			0
S3	2000	2000	2000	2	0	2	Export	604	Peru	PER	792	Turkey	TUR								05	VEGETABLES AND FRUIT	1	No Quantity							22356			0
S3	2000	2000	2000	2	0	2	Export	604	Peru	PER	818	Egypt	EGY								05	VEGETABLES AND FRUIT	1	No Quantity							34694			0
S3	2000	2000	2000	2	0	2	Export	604	Peru	PER	826	United Kingdom	GBR								05	VEGETABLES AND FRUIT	1	No Quantity							1865553			0
S3	2000	2000	2000	2	0	2	Export	604	Peru	PER	842	USA	USA								05	VEGETABLES AND FRUIT	1	No Quantity							6217930			0
S3	2000	2000	2000	2	0	2	Export	604	Peru	PER	858	Uruguay	URY								05	VEGETABLES AND FRUIT	1	No Quantity							27050			0
S3	2000	2000	2000	2	0	2	Export	604	Peru	PER	862	Venezuela	VEN								05	VEGETABLES AND FRUIT	1	No Quantity							301647			0
S3	2000	2000	2000	2	0	2	Export	604	Peru	PER	899	Areas, nes									05	VEGETABLES AND FRUIT	1	No Quantity							219275			0
S3	2000	2000	2000	2	0	2	Export	600	Paraguay	PRY	0	World	WLD								06	SUGAR,SUGR.PREPTNS,HONEY	1	No Quantity							8319798			0
S3	2000	2000	2000	2	0	2	Export	600	Paraguay	PRY	36	Australia	AUS								06	SUGAR,SUGR.PREPTNS,HONEY	1	No Quantity							8600			0
S3	2000	2000	2000	2	0	2	Export	600	Paraguay	PRY	56	Belgium	BEL								06	SUGAR,SUGR.PREPTNS,HONEY	1	No Quantity							122020			0
S3	2000	2000	2000	2	0	2	Export	600	Paraguay	PRY	124	Canada	CAN								06	SUGAR,SUGR.PREPTNS,HONEY	1	No Quantity							46352			0
S3	2000	2000	2000	2	0	2	Export	600	Paraguay	PRY	208	Denmark	DNK								06	SUGAR,SUGR.PREPTNS,HONEY	1	No Quantity							182000			0
S3	2000	2000	2000	2	0	2	Export	600	Paraguay	PRY	276	Germany	DEU								06	SUGAR,SUGR.PREPTNS,HONEY	1	No Quantity							171800			0
S3	2000	2000	2000	2	0	2	Export	600	Paraguay	PRY	376	Israel	ISR								06	SUGAR,SUGR.PREPTNS,HONEY	1	No Quantity							20800			0
S3	2000	2000	2000	2	0	2	Export	600	Paraguay	PRY	381	Italy	ITA								06	SUGAR,SUGR.PREPTNS,HONEY	1	No Quantity							306123			0
S3	2000	2000	2000	2	0	2	Export	600	Paraguay	PRY	392	Japan	JPN								06	SUGAR,SUGR.PREPTNS,HONEY	1	No Quantity							253680			0
S3	2000	2000	2000	2	0	2	Export	600	Paraguay	PRY	528	Netherlands	NLD								06	SUGAR,SUGR.PREPTNS,HONEY	1	No Quantity							710806			0
S3	2000	2000	2000	2	0	2	Export	600	Paraguay	PRY	554	New Zealand	NZL								06	SUGAR,SUGR.PREPTNS,HONEY	1	No Quantity							15800			0
S3	2000	2000	2000	2	0	2	Export	600	Paraguay	PRY	757	Switzerland	CHE								06	SUGAR,SUGR.PREPTNS,HONEY	1	No Quantity							363344			0
S3	2000	2000	2000	2	0	2	Export	600	Paraguay	PRY	826	United Kingdom	GBR								06	SUGAR,SUGR.PREPTNS,HONEY	1	No Quantity							540185			0
S3	2000	2000	2000	2	0	2	Export	600	Paraguay	PRY	842	USA	USA								06	SUGAR,SUGR.PREPTNS,HONEY	1	No Quantity							5578288			0
S3	2000	2000	2000	2	0	2	Export	604	Peru	PER	0	World	WLD								06	SUGAR,SUGR.PREPTNS,HONEY	1	No Quantity							19665456			0
S3	2000	2000	2000	2	0	2	Export	604	Peru	PER	24	Angola	AGO								06	SUGAR,SUGR.PREPTNS,HONEY	1	No Quantity							28070			0
S3	2000	2000	2000	2	0	2	Export	604	Peru	PER	32	Argentina	ARG								06	SUGAR,SUGR.PREPTNS,HONEY	1	No Quantity							23059			0
S3	2000	2000	2000	2	0	2	Export	604	Peru	PER	36	Australia	AUS								06	SUGAR,SUGR.PREPTNS,HONEY	1	No Quantity							27919			0
S3	2000	2000	2000	2	0	2	Export	604	Peru	PER	56	Belgium	BEL								06	SUGAR,SUGR.PREPTNS,HONEY	1	No Quantity							56139			0
S3	2000	2000	2000	2	0	2	Export	604	Peru	PER	68	Bolivia (Plurinational State of)	BOL								06	SUGAR,SUGR.PREPTNS,HONEY	1	No Quantity							313992			0
S3	2000	2000	2000	2	0	2	Export	604	Peru	PER	120	Cameroon	CMR								06	SUGAR,SUGR.PREPTNS,HONEY	1	No Quantity							9222			0
S3	2000	2000	2000	2	0	2	Export	604	Peru	PER	152	Chile	CHL								06	SUGAR,SUGR.PREPTNS,HONEY	1	No Quantity							105773			0
S3	2000	2000	2000	2	0	2	Export	604	Peru	PER	170	Colombia	COL								06	SUGAR,SUGR.PREPTNS,HONEY	1	No Quantity							173980			0
S3	2000	2000	2000	2	0	2	Export	604	Peru	PER	188	Costa Rica	CRI								06	SUGAR,SUGR.PREPTNS,HONEY	1	No Quantity							19059			0
S3	2000	2000	2000	2	0	2	Export	604	Peru	PER	214	Dominican Rep.	DOM								06	SUGAR,SUGR.PREPTNS,HONEY	1	No Quantity							26289			0
S3	2000	2000	2000	2	0	2	Export	604	Peru	PER	218	Ecuador	ECU								06	SUGAR,SUGR.PREPTNS,HONEY	1	No Quantity							902837			0
S3	2000	2000	2000	2	0	2	Export	604	Peru	PER	222	El Salvador	SLV								06	SUGAR,SUGR.PREPTNS,HONEY	1	No Quantity							7500			0
S3	2000	2000	2000	2	0	2	Export	604	Peru	PER	320	Guatemala	GTM								06	SUGAR,SUGR.PREPTNS,HONEY	1	No Quantity							73296			0
S3	2000	2000	2000	2	0	2	Export	604	Peru	PER	340	Honduras	HND								06	SUGAR,SUGR.PREPTNS,HONEY	1	No Quantity							54453			0
S3	2000	2000	2000	2	0	2	Export	604	Peru	PER	381	Italy	ITA								06	SUGAR,SUGR.PREPTNS,HONEY	1	No Quantity							6902			0
S3	2000	2000	2000	2	0	2	Export	604	Peru	PER	528	Netherlands	NLD								06	SUGAR,SUGR.PREPTNS,HONEY	1	No Quantity							656			0
S3	2000	2000	2000	2	0	2	Export	604	Peru	PER	558	Nicaragua	NIC								06	SUGAR,SUGR.PREPTNS,HONEY	1	No Quantity							96524			0
S3	2000	2000	2000	2	0	2	Export	604	Peru	PER	566	Nigeria	NGA								06	SUGAR,SUGR.PREPTNS,HONEY	1	No Quantity							21205			0
S3	2000	2000	2000	2	0	2	Export	604	Peru	PER	591	Panama	PAN								06	SUGAR,SUGR.PREPTNS,HONEY	1	No Quantity							35783			0
S3	2000	2000	2000	2	0	2	Export	604	Peru	PER	600	Paraguay	PRY								06	SUGAR,SUGR.PREPTNS,HONEY	1	No Quantity							31574			0
S3	2000	2000	2000	2	0	2	Export	604	Peru	PER	682	Saudi Arabia	SAU								06	SUGAR,SUGR.PREPTNS,HONEY	1	No Quantity							30897			0
S3	2000	2000	2000	2	0	2	Export	604	Peru	PER	724	Spain	ESP								06	SUGAR,SUGR.PREPTNS,HONEY	1	No Quantity							193321			0
S3	2000	2000	2000	2	0	2	Export	604	Peru	PER	826	United Kingdom	GBR								06	SUGAR,SUGR.PREPTNS,HONEY	1	No Quantity							4383			0
S3	2000	2000	2000	2	0	2	Export	604	Peru	PER	842	USA	USA								06	SUGAR,SUGR.PREPTNS,HONEY	1	No Quantity							16054104			0
S3	2000	2000	2000	2	0	2	Export	604	Peru	PER	858	Uruguay	URY								06	SUGAR,SUGR.PREPTNS,HONEY	1	No Quantity							14699			0
S3	2000	2000	2000	2	0	2	Export	604	Peru	PER	862	Venezuela	VEN								06	SUGAR,SUGR.PREPTNS,HONEY	1	No Quantity							1352684			0
S3	2000	2000	2000	2	0	2	Export	604	Peru	PER	899	Areas, nes									06	SUGAR,SUGR.PREPTNS,HONEY	1	No Quantity							1136			0
S3	2000	2000	2000	2	0	2	Export	600	Paraguay	PRY	0	World	WLD								07	COFFEE,TEA,COCOA,SPICES	1	No Quantity							788664			0
S3	2000	2000	2000	2	0	2	Export	600	Paraguay	PRY	32	Argentina	ARG								07	COFFEE,TEA,COCOA,SPICES	1	No Quantity							113616			0
S3	2000	2000	2000	2	0	2	Export	600	Paraguay	PRY	68	Bolivia (Plurinational State of)	BOL								07	COFFEE,TEA,COCOA,SPICES	1	No Quantity							43456			0
S3	2000	2000	2000	2	0	2	Export	600	Paraguay	PRY	76	Brazil	BRA								07	COFFEE,TEA,COCOA,SPICES	1	No Quantity							187892			0
S3	2000	2000	2000	2	0	2	Export	600	Paraguay	PRY	124	Canada	CAN								07	COFFEE,TEA,COCOA,SPICES	1	No Quantity							19582			0
S3	2000	2000	2000	2	0	2	Export	600	Paraguay	PRY	152	Chile	CHL								07	COFFEE,TEA,COCOA,SPICES	1	No Quantity							23391			0
S3	2000	2000	2000	2	0	2	Export	600	Paraguay	PRY	156	China	CHN								07	COFFEE,TEA,COCOA,SPICES	1	No Quantity							440			0
S3	2000	2000	2000	2	0	2	Export	600	Paraguay	PRY	276	Germany	DEU								07	COFFEE,TEA,COCOA,SPICES	1	No Quantity							6779			0
S3	2000	2000	2000	2	0	2	Export	600	Paraguay	PRY	320	Guatemala	GTM								07	COFFEE,TEA,COCOA,SPICES	1	No Quantity							6400			0
S3	2000	2000	2000	2	0	2	Export	600	Paraguay	PRY	392	Japan	JPN								07	COFFEE,TEA,COCOA,SPICES	1	No Quantity							1288			0
S3	2000	2000	2000	2	0	2	Export	600	Paraguay	PRY	760	Syria	SYR								07	COFFEE,TEA,COCOA,SPICES	1	No Quantity							84000			0
S3	2000	2000	2000	2	0	2	Export	600	Paraguay	PRY	842	USA	USA								07	COFFEE,TEA,COCOA,SPICES	1	No Quantity							104822			0
S3	2000	2000	2000	2	0	2	Export	600	Paraguay	PRY	858	Uruguay	URY								07	COFFEE,TEA,COCOA,SPICES	1	No Quantity							196998			0
S3	2000	2000	2000	2	0	2	Export	604	Peru	PER	0	World	WLD								07	COFFEE,TEA,COCOA,SPICES	1	No Quantity							17060232			0
S3	2000	2000	2000	2	0	2	Export	604	Peru	PER	56	Belgium	BEL								07	COFFEE,TEA,COCOA,SPICES	1	No Quantity							25649			0
S3	2000	2000	2000	2	0	2	Export	604	Peru	PER	68	Bolivia (Plurinational State of)	BOL								07	COFFEE,TEA,COCOA,SPICES	1	No Quantity							1858984			0
S3	2000	2000	2000	2	0	2	Export	604	Peru	PER	76	Brazil	BRA								07	COFFEE,TEA,COCOA,SPICES	1	No Quantity							70000			0
S3	2000	2000	2000	2	0	2	Export	604	Peru	PER	152	Chile	CHL								07	COFFEE,TEA,COCOA,SPICES	1	No Quantity							378871			0
S3	2000	2000	2000	2	0	2	Export	604	Peru	PER	170	Colombia	COL								07	COFFEE,TEA,COCOA,SPICES	1	No Quantity							41677			0
S3	2000	2000	2000	2	0	2	Export	604	Peru	PER	188	Costa Rica	CRI								07	COFFEE,TEA,COCOA,SPICES	1	No Quantity							198082			0
S3	2000	2000	2000	2	0	2	Export	604	Peru	PER	192	Cuba	CUB								07	COFFEE,TEA,COCOA,SPICES	1	No Quantity							181025			0
S3	2000	2000	2000	2	0	2	Export	604	Peru	PER	214	Dominican Rep.	DOM								07	COFFEE,TEA,COCOA,SPICES	1	No Quantity							926397			0
S3	2000	2000	2000	2	0	2	Export	604	Peru	PER	222	El Salvador	SLV								07	COFFEE,TEA,COCOA,SPICES	1	No Quantity							70342			0
S3	2000	2000	2000	2	0	2	Export	604	Peru	PER	251	France	FRA								07	COFFEE,TEA,COCOA,SPICES	1	No Quantity							657333			0
S3	2000	2000	2000	2	0	2	Export	604	Peru	PER	276	Germany	DEU								07	COFFEE,TEA,COCOA,SPICES	1	No Quantity							145410			0
S3	2000	2000	2000	2	0	2	Export	604	Peru	PER	320	Guatemala	GTM								07	COFFEE,TEA,COCOA,SPICES	1	No Quantity							23981			0
S3	2000	2000	2000	2	0	2	Export	604	Peru	PER	340	Honduras	HND								07	COFFEE,TEA,COCOA,SPICES	1	No Quantity							44626			0
S3	2000	2000	2000	2	0	2	Export	604	Peru	PER	381	Italy	ITA								07	COFFEE,TEA,COCOA,SPICES	1	No Quantity							41186			0
S3	2000	2000	2000	2	0	2	Export	604	Peru	PER	392	Japan	JPN								07	COFFEE,TEA,COCOA,SPICES	1	No Quantity							14172			0
S3	2000	2000	2000	2	0	2	Export	604	Peru	PER	528	Netherlands	NLD								07	COFFEE,TEA,COCOA,SPICES	1	No Quantity							309302			0
S3	2000	2000	2000	2	0	2	Export	604	Peru	PER	558	Nicaragua	NIC								07	COFFEE,TEA,COCOA,SPICES	1	No Quantity							103416			0
S3	2000	2000	2000	2	0	2	Export	604	Peru	PER	724	Spain	ESP								07	COFFEE,TEA,COCOA,SPICES	1	No Quantity							112240			0
S3	2000	2000	2000	2	0	2	Export	604	Peru	PER	804	Ukraine	UKR								07	COFFEE,TEA,COCOA,SPICES	1	No Quantity							5292			0
S3	2000	2000	2000	2	0	2	Export	604	Peru	PER	826	United Kingdom	GBR								07	COFFEE,TEA,COCOA,SPICES	1	No Quantity							4530			0
S3	2000	2000	2000	2	0	2	Export	604	Peru	PER	842	USA	USA								07	COFFEE,TEA,COCOA,SPICES	1	No Quantity							8563466			0
S3	2000	2000	2000	2	0	2	Export	604	Peru	PER	862	Venezuela	VEN								07	COFFEE,TEA,COCOA,SPICES	1	No Quantity							3281476			0
S3	2000	2000	2000	2	0	2	Export	604	Peru	PER	899	Areas, nes									07	COFFEE,TEA,COCOA,SPICES	1	No Quantity							2775			0
S3	2000	2000	2000	2	0	2	Export	600	Paraguay	PRY	0	World	WLD								08	ANIMAL FEED STUFF	1	No Quantity							81819901			0
S3	2000	2000	2000	2	0	2	Export	600	Paraguay	PRY	32	Argentina	ARG								08	ANIMAL FEED STUFF	1	No Quantity							4990527			0
S3	2000	2000	2000	2	0	2	Export	600	Paraguay	PRY	56	Belgium	BEL								08	ANIMAL FEED STUFF	1	No Quantity							15492			0
S3	2000	2000	2000	2	0	2	Export	600	Paraguay	PRY	76	Brazil	BRA								08	ANIMAL FEED STUFF	1	No Quantity							17807722			0
S3	2000	2000	2000	2	0	2	Export	600	Paraguay	PRY	152	Chile	CHL								08	ANIMAL FEED STUFF	1	No Quantity							680000			0
S3	2000	2000	2000	2	0	2	Export	600	Paraguay	PRY	381	Italy	ITA								08	ANIMAL FEED STUFF	1	No Quantity							411496			0
S3	2000	2000	2000	2	0	2	Export	600	Paraguay	PRY	554	New Zealand	NZL								08	ANIMAL FEED STUFF	1	No Quantity							24068			0
S3	2000	2000	2000	2	0	2	Export	600	Paraguay	PRY	604	Peru	PER								08	ANIMAL FEED STUFF	1	No Quantity							10656000			0
S3	2000	2000	2000	2	0	2	Export	600	Paraguay	PRY	826	United Kingdom	GBR								08	ANIMAL FEED STUFF	1	No Quantity							2688049			0
S3	2000	2000	2000	2	0	2	Export	600	Paraguay	PRY	842	USA	USA								08	ANIMAL FEED STUFF	1	No Quantity							4041083			0
S3	2000	2000	2000	2	0	2	Export	600	Paraguay	PRY	858	Uruguay	URY								08	ANIMAL FEED STUFF	1	No Quantity							40505464			0
S3	2000	2000	2000	2	0	2	Export	604	Peru	PER	0	World	WLD								08	ANIMAL FEED STUFF	1	No Quantity							901989559			0
S3	2000	2000	2000	2	0	2	Export	604	Peru	PER	8	Albania	ALB								08	ANIMAL FEED STUFF	1	No Quantity							148707			0
S3	2000	2000	2000	2	0	2	Export	604	Peru	PER	36	Australia	AUS								08	ANIMAL FEED STUFF	1	No Quantity							11535087			0
S3	2000	2000	2000	2	0	2	Export	604	Peru	PER	40	Austria	AUT								08	ANIMAL FEED STUFF	1	No Quantity							1269292			0
S3	2000	2000	2000	2	0	2	Export	604	Peru	PER	44	Bahamas	BHS								08	ANIMAL FEED STUFF	1	No Quantity							37061			0
S3	2000	2000	2000	2	0	2	Export	604	Peru	PER	50	Bangladesh	BGD								08	ANIMAL FEED STUFF	1	No Quantity							256118			0
S3	2000	2000	2000	2	0	2	Export	604	Peru	PER	56	Belgium	BEL								08	ANIMAL FEED STUFF	1	No Quantity							18400259			0
S3	2000	2000	2000	2	0	2	Export	604	Peru	PER	68	Bolivia (Plurinational State of)	BOL								08	ANIMAL FEED STUFF	1	No Quantity							526567			0
S3	2000	2000	2000	2	0	2	Export	604	Peru	PER	76	Brazil	BRA								08	ANIMAL FEED STUFF	1	No Quantity							1604406			0
S3	2000	2000	2000	2	0	2	Export	604	Peru	PER	84	Belize	BLZ								08	ANIMAL FEED STUFF	1	No Quantity							25156			0
S3	2000	2000	2000	2	0	2	Export	604	Peru	PER	96	Brunei Darussalam	BRN								08	ANIMAL FEED STUFF	1	No Quantity							23072			0
S3	2000	2000	2000	2	0	2	Export	604	Peru	PER	100	Bulgaria	BGR								08	ANIMAL FEED STUFF	1	No Quantity							925855			0
S3	2000	2000	2000	2	0	2	Export	604	Peru	PER	120	Cameroon	CMR								08	ANIMAL FEED STUFF	1	No Quantity							224817			0
S3	2000	2000	2000	2	0	2	Export	604	Peru	PER	124	Canada	CAN								08	ANIMAL FEED STUFF	1	No Quantity							26037980			0
S3	2000	2000	2000	2	0	2	Export	604	Peru	PER	144	Sri Lanka	LKA								08	ANIMAL FEED STUFF	1	No Quantity							213192			0
S3	2000	2000	2000	2	0	2	Export	604	Peru	PER	152	Chile	CHL								08	ANIMAL FEED STUFF	1	No Quantity							734086			0
S3	2000	2000	2000	2	0	2	Export	604	Peru	PER	156	China	CHN								08	ANIMAL FEED STUFF	1	No Quantity							325562080			0
S3	2000	2000	2000	2	0	2	Export	604	Peru	PER	170	Colombia	COL								08	ANIMAL FEED STUFF	1	No Quantity							13565629			0
S3	2000	2000	2000	2	0	2	Export	604	Peru	PER	188	Costa Rica	CRI								08	ANIMAL FEED STUFF	1	No Quantity							769843			0
S3	2000	2000	2000	2	0	2	Export	604	Peru	PER	191	Croatia	HRV								08	ANIMAL FEED STUFF	1	No Quantity							358343			0
S3	2000	2000	2000	2	0	2	Export	604	Peru	PER	196	Cyprus	CYP								08	ANIMAL FEED STUFF	1	No Quantity							646751			0
S3	2000	2000	2000	2	0	2	Export	604	Peru	PER	208	Denmark	DNK								08	ANIMAL FEED STUFF	1	No Quantity							2559822			0
S3	2000	2000	2000	2	0	2	Export	604	Peru	PER	218	Ecuador	ECU								08	ANIMAL FEED STUFF	1	No Quantity							2880374			0
S3	2000	2000	2000	2	0	2	Export	604	Peru	PER	233	Estonia	EST								08	ANIMAL FEED STUFF	1	No Quantity							61509			0
S3	2000	2000	2000	2	0	2	Export	604	Peru	PER	246	Finland	FIN								08	ANIMAL FEED STUFF	1	No Quantity							102789			0
S3	2000	2000	2000	2	0	2	Export	604	Peru	PER	251	France	FRA								08	ANIMAL FEED STUFF	1	No Quantity							5645636			0
S3	2000	2000	2000	2	0	2	Export	604	Peru	PER	268	Georgia	GEO								08	ANIMAL FEED STUFF	1	No Quantity							29811			0
S3	2000	2000	2000	2	0	2	Export	604	Peru	PER	276	Germany	DEU								08	ANIMAL FEED STUFF	1	No Quantity							62258712			0
S3	2000	2000	2000	2	0	2	Export	604	Peru	PER	288	Ghana	GHA								08	ANIMAL FEED STUFF	1	No Quantity							234031			0
S3	2000	2000	2000	2	0	2	Export	604	Peru	PER	300	Greece	GRC								08	ANIMAL FEED STUFF	1	No Quantity							4573087			0
S3	2000	2000	2000	2	0	2	Export	604	Peru	PER	320	Guatemala	GTM								08	ANIMAL FEED STUFF	1	No Quantity							1963188			0
S3	2000	2000	2000	2	0	2	Export	604	Peru	PER	340	Honduras	HND								08	ANIMAL FEED STUFF	1	No Quantity							237223			0
S3	2000	2000	2000	2	0	2	Export	604	Peru	PER	344	China, Hong Kong SAR	HKG								08	ANIMAL FEED STUFF	1	No Quantity							4835177			0
S3	2000	2000	2000	2	0	2	Export	604	Peru	PER	348	Hungary	HUN								08	ANIMAL FEED STUFF	1	No Quantity							441532			0
S3	2000	2000	2000	2	0	2	Export	604	Peru	PER	360	Indonesia	IDN								08	ANIMAL FEED STUFF	1	No Quantity							32007696			0
S3	2000	2000	2000	2	0	2	Export	604	Peru	PER	364	Iran	IRN								08	ANIMAL FEED STUFF	1	No Quantity							21912434			0
S3	2000	2000	2000	2	0	2	Export	604	Peru	PER	372	Ireland	IRL								08	ANIMAL FEED STUFF	1	No Quantity							254796			0
S3	2000	2000	2000	2	0	2	Export	604	Peru	PER	376	Israel	ISR								08	ANIMAL FEED STUFF	1	No Quantity							6543703			0
S3	2000	2000	2000	2	0	2	Export	604	Peru	PER	381	Italy	ITA								08	ANIMAL FEED STUFF	1	No Quantity							8152589			0
S3	2000	2000	2000	2	0	2	Export	604	Peru	PER	392	Japan	JPN								08	ANIMAL FEED STUFF	1	No Quantity							50949427			0
S3	2000	2000	2000	2	0	2	Export	604	Peru	PER	400	Jordan	JOR								08	ANIMAL FEED STUFF	1	No Quantity							87164			0
S3	2000	2000	2000	2	0	2	Export	604	Peru	PER	408	Dem. People's Rep. of Korea	PRK								08	ANIMAL FEED STUFF	1	No Quantity							436201			0
S3	2000	2000	2000	2	0	2	Export	604	Peru	PER	410	Rep. of Korea	KOR								08	ANIMAL FEED STUFF	1	No Quantity							3814793			0
S3	2000	2000	2000	2	0	2	Export	604	Peru	PER	428	Latvia	LVA								08	ANIMAL FEED STUFF	1	No Quantity							3344300			0
S3	2000	2000	2000	2	0	2	Export	604	Peru	PER	440	Lithuania	LTU								08	ANIMAL FEED STUFF	1	No Quantity							2866710			0
S3	2000	2000	2000	2	0	2	Export	604	Peru	PER	458	Malaysia	MYS								08	ANIMAL FEED STUFF	1	No Quantity							846055			0
S3	2000	2000	2000	2	0	2	Export	604	Peru	PER	480	Mauritius	MUS								08	ANIMAL FEED STUFF	1	No Quantity							41253			0
S3	2000	2000	2000	2	0	2	Export	604	Peru	PER	484	Mexico	MEX								08	ANIMAL FEED STUFF	1	No Quantity							18905499			0
S3	2000	2000	2000	2	0	2	Export	604	Peru	PER	490	Other Asia, nes									08	ANIMAL FEED STUFF	1	No Quantity							61996104			0
S3	2000	2000	2000	2	0	2	Export	604	Peru	PER	504	Morocco	MAR								08	ANIMAL FEED STUFF	1	No Quantity							66000			0
S3	2000	2000	2000	2	0	2	Export	604	Peru	PER	528	Netherlands	NLD								08	ANIMAL FEED STUFF	1	No Quantity							1825405			0
S3	2000	2000	2000	2	0	2	Export	604	Peru	PER	530	Neth. Antilles	ANT								08	ANIMAL FEED STUFF	1	No Quantity							40328			0
S3	2000	2000	2000	2	0	2	Export	604	Peru	PER	540	New Caledonia	NCL								08	ANIMAL FEED STUFF	1	No Quantity							335717			0
S3	2000	2000	2000	2	0	2	Export	604	Peru	PER	554	New Zealand	NZL								08	ANIMAL FEED STUFF	1	No Quantity							932361			0
S3	2000	2000	2000	2	0	2	Export	604	Peru	PER	566	Nigeria	NGA								08	ANIMAL FEED STUFF	1	No Quantity							216356			0
S3	2000	2000	2000	2	0	2	Export	604	Peru	PER	579	Norway	NOR								08	ANIMAL FEED STUFF	1	No Quantity							14411934			0
S3	2000	2000	2000	2	0	2	Export	604	Peru	PER	586	Pakistan	PAK								08	ANIMAL FEED STUFF	1	No Quantity							29960			0
S3	2000	2000	2000	2	0	2	Export	604	Peru	PER	591	Panama	PAN								08	ANIMAL FEED STUFF	1	No Quantity							145970			0
S3	2000	2000	2000	2	0	2	Export	604	Peru	PER	608	Philippines	PHL								08	ANIMAL FEED STUFF	1	No Quantity							36412512			0
S3	2000	2000	2000	2	0	2	Export	604	Peru	PER	616	Poland	POL								08	ANIMAL FEED STUFF	1	No Quantity							955893			0
S3	2000	2000	2000	2	0	2	Export	604	Peru	PER	620	Portugal	PRT								08	ANIMAL FEED STUFF	1	No Quantity							23428112			0
S3	2000	2000	2000	2	0	2	Export	604	Peru	PER	634	Qatar	QAT								08	ANIMAL FEED STUFF	1	No Quantity							56291			0
S3	2000	2000	2000	2	0	2	Export	604	Peru	PER	642	Romania	ROU								08	ANIMAL FEED STUFF	1	No Quantity							4649091			0
S3	2000	2000	2000	2	0	2	Export	604	Peru	PER	643	Russian Federation	RUS								08	ANIMAL FEED STUFF	1	No Quantity							3117011			0
S3	2000	2000	2000	2	0	2	Export	604	Peru	PER	682	Saudi Arabia	SAU								08	ANIMAL FEED STUFF	1	No Quantity							660044			0
S3	2000	2000	2000	2	0	2	Export	604	Peru	PER	699	India	IND								08	ANIMAL FEED STUFF	1	No Quantity							3081803			0
S3	2000	2000	2000	2	0	2	Export	604	Peru	PER	702	Singapore	SGP								08	ANIMAL FEED STUFF	1	No Quantity							1197431			0
S3	2000	2000	2000	2	0	2	Export	604	Peru	PER	704	Viet Nam	VNM								08	ANIMAL FEED STUFF	1	No Quantity							3836391			0
S3	2000	2000	2000	2	0	2	Export	604	Peru	PER	705	Slovenia	SVN								08	ANIMAL FEED STUFF	1	No Quantity							122680			0
S3	2000	2000	2000	2	0	2	Export	604	Peru	PER	710	South Africa	ZAF								08	ANIMAL FEED STUFF	1	No Quantity							82102			0
S3	2000	2000	2000	2	0	2	Export	604	Peru	PER	724	Spain	ESP								08	ANIMAL FEED STUFF	1	No Quantity							14035031			0
S3	2000	2000	2000	2	0	2	Export	604	Peru	PER	757	Switzerland	CHE								08	ANIMAL FEED STUFF	1	No Quantity							174738			0
S3	2000	2000	2000	2	0	2	Export	604	Peru	PER	760	Syria	SYR								08	ANIMAL FEED STUFF	1	No Quantity							1142351			0
S3	2000	2000	2000	2	0	2	Export	604	Peru	PER	764	Thailand	THA								08	ANIMAL FEED STUFF	1	No Quantity							36779528			0
S3	2000	2000	2000	2	0	2	Export	604	Peru	PER	784	United Arab Emirates	ARE								08	ANIMAL FEED STUFF	1	No Quantity							75449			0
S3	2000	2000	2000	2	0	2	Export	604	Peru	PER	792	Turkey	TUR								08	ANIMAL FEED STUFF	1	No Quantity							10738164			0
S3	2000	2000	2000	2	0	2	Export	604	Peru	PER	818	Egypt	EGY								08	ANIMAL FEED STUFF	1	No Quantity							2592687			0
S3	2000	2000	2000	2	0	2	Export	604	Peru	PER	826	United Kingdom	GBR								08	ANIMAL FEED STUFF	1	No Quantity							24140343			0
S3	2000	2000	2000	2	0	2	Export	604	Peru	PER	842	USA	USA								08	ANIMAL FEED STUFF	1	No Quantity							3947670			0
S3	2000	2000	2000	2	0	2	Export	604	Peru	PER	862	Venezuela	VEN								08	ANIMAL FEED STUFF	1	No Quantity							9651593			0
S3	2000	2000	2000	2	0	2	Export	604	Peru	PER	891	Serbia and Montenegro	SCG								08	ANIMAL FEED STUFF	1	No Quantity							757528			0
S3	2000	2000	2000	2	0	2	Export	604	Peru	PER	899	Areas, nes									08	ANIMAL FEED STUFF	1	No Quantity							1505169			0
S3	2000	2000	2000	2	0	2	Export	600	Paraguay	PRY	0	World	WLD								09	MISC.EDIBLE PRODUCTS ETC	1	No Quantity							2153012			0
S3	2000	2000	2000	2	0	2	Export	600	Paraguay	PRY	32	Argentina	ARG								09	MISC.EDIBLE PRODUCTS ETC	1	No Quantity							142497			0
S3	2000	2000	2000	2	0	2	Export	600	Paraguay	PRY	68	Bolivia (Plurinational State of)	BOL								09	MISC.EDIBLE PRODUCTS ETC	1	No Quantity							4124			0
S3	2000	2000	2000	2	0	2	Export	600	Paraguay	PRY	76	Brazil	BRA								09	MISC.EDIBLE PRODUCTS ETC	1	No Quantity							1841991			0
S3	2000	2000	2000	2	0	2	Export	600	Paraguay	PRY	842	USA	USA								09	MISC.EDIBLE PRODUCTS ETC	1	No Quantity							14			0
S3	2000	2000	2000	2	0	2	Export	600	Paraguay	PRY	858	Uruguay	URY								09	MISC.EDIBLE PRODUCTS ETC	1	No Quantity							164386			0
S3	2000	2000	2000	2	0	2	Export	604	Peru	PER	0	World	WLD								09	MISC.EDIBLE PRODUCTS ETC	1	No Quantity							8845918			0
S3	2000	2000	2000	2	0	2	Export	604	Peru	PER	32	Argentina	ARG								09	MISC.EDIBLE PRODUCTS ETC	1	No Quantity							599			0
S3	2000	2000	2000	2	0	2	Export	604	Peru	PER	36	Australia	AUS								09	MISC.EDIBLE PRODUCTS ETC	1	No Quantity							7695			0
S3	2000	2000	2000	2	0	2	Export	604	Peru	PER	68	Bolivia (Plurinational State of)	BOL								09	MISC.EDIBLE PRODUCTS ETC	1	No Quantity							2932256			0
S3	2000	2000	2000	2	0	2	Export	604	Peru	PER	76	Brazil	BRA								09	MISC.EDIBLE PRODUCTS ETC	1	No Quantity							1719			0
S3	2000	2000	2000	2	0	2	Export	604	Peru	PER	100	Bulgaria	BGR								09	MISC.EDIBLE PRODUCTS ETC	1	No Quantity							3772			0
S3	2000	2000	2000	2	0	2	Export	604	Peru	PER	124	Canada	CAN								09	MISC.EDIBLE PRODUCTS ETC	1	No Quantity							1489			0
S3	2000	2000	2000	2	0	2	Export	604	Peru	PER	152	Chile	CHL								09	MISC.EDIBLE PRODUCTS ETC	1	No Quantity							1457061			0
S3	2000	2000	2000	2	0	2	Export	604	Peru	PER	170	Colombia	COL								09	MISC.EDIBLE PRODUCTS ETC	1	No Quantity							408476			0
S3	2000	2000	2000	2	0	2	Export	604	Peru	PER	188	Costa Rica	CRI								09	MISC.EDIBLE PRODUCTS ETC	1	No Quantity							36887			0
S3	2000	2000	2000	2	0	2	Export	604	Peru	PER	196	Cyprus	CYP								09	MISC.EDIBLE PRODUCTS ETC	1	No Quantity							10754			0
S3	2000	2000	2000	2	0	2	Export	604	Peru	PER	203	Czechia	CZE								09	MISC.EDIBLE PRODUCTS ETC	1	No Quantity							1146			0
S3	2000	2000	2000	2	0	2	Export	604	Peru	PER	214	Dominican Rep.	DOM								09	MISC.EDIBLE PRODUCTS ETC	1	No Quantity							48674			0
S3	2000	2000	2000	2	0	2	Export	604	Peru	PER	218	Ecuador	ECU								09	MISC.EDIBLE PRODUCTS ETC	1	No Quantity							200737			0
S3	2000	2000	2000	2	0	2	Export	604	Peru	PER	222	El Salvador	SLV								09	MISC.EDIBLE PRODUCTS ETC	1	No Quantity							5942			0
S3	2000	2000	2000	2	0	2	Export	604	Peru	PER	251	France	FRA								09	MISC.EDIBLE PRODUCTS ETC	1	No Quantity							24681			0
S3	2000	2000	2000	2	0	2	Export	604	Peru	PER	276	Germany	DEU								09	MISC.EDIBLE PRODUCTS ETC	1	No Quantity							43146			0
S3	2000	2000	2000	2	0	2	Export	604	Peru	PER	320	Guatemala	GTM								09	MISC.EDIBLE PRODUCTS ETC	1	No Quantity							3404			0
S3	2000	2000	2000	2	0	2	Export	604	Peru	PER	340	Honduras	HND								09	MISC.EDIBLE PRODUCTS ETC	1	No Quantity							5250			0
S3	2000	2000	2000	2	0	2	Export	604	Peru	PER	344	China, Hong Kong SAR	HKG								09	MISC.EDIBLE PRODUCTS ETC	1	No Quantity							26479			0
S3	2000	2000	2000	2	0	2	Export	604	Peru	PER	348	Hungary	HUN								09	MISC.EDIBLE PRODUCTS ETC	1	No Quantity							415336			0
S3	2000	2000	2000	2	0	2	Export	604	Peru	PER	376	Israel	ISR								09	MISC.EDIBLE PRODUCTS ETC	1	No Quantity							5205			0
S3	2000	2000	2000	2	0	2	Export	604	Peru	PER	381	Italy	ITA								09	MISC.EDIBLE PRODUCTS ETC	1	No Quantity							89320			0
S3	2000	2000	2000	2	0	2	Export	604	Peru	PER	392	Japan	JPN								09	MISC.EDIBLE PRODUCTS ETC	1	No Quantity							714118			0
S3	2000	2000	2000	2	0	2	Export	604	Peru	PER	410	Rep. of Korea	KOR								09	MISC.EDIBLE PRODUCTS ETC	1	No Quantity							14448			0
S3	2000	2000	2000	2	0	2	Export	604	Peru	PER	484	Mexico	MEX								09	MISC.EDIBLE PRODUCTS ETC	1	No Quantity							5000			0
S3	2000	2000	2000	2	0	2	Export	604	Peru	PER	490	Other Asia, nes									09	MISC.EDIBLE PRODUCTS ETC	1	No Quantity							52001			0
S3	2000	2000	2000	2	0	2	Export	604	Peru	PER	528	Netherlands	NLD								09	MISC.EDIBLE PRODUCTS ETC	1	No Quantity							4426			0
S3	2000	2000	2000	2	0	2	Export	604	Peru	PER	530	Neth. Antilles	ANT								09	MISC.EDIBLE PRODUCTS ETC	1	No Quantity							2735			0
S3	2000	2000	2000	2	0	2	Export	604	Peru	PER	591	Panama	PAN								09	MISC.EDIBLE PRODUCTS ETC	1	No Quantity							9108			0
S3	2000	2000	2000	2	0	2	Export	604	Peru	PER	600	Paraguay	PRY								09	MISC.EDIBLE PRODUCTS ETC	1	No Quantity							3038			0
S3	2000	2000	2000	2	0	2	Export	604	Peru	PER	616	Poland	POL								09	MISC.EDIBLE PRODUCTS ETC	1	No Quantity							10500			0
S3	2000	2000	2000	2	0	2	Export	604	Peru	PER	642	Romania	ROU								09	MISC.EDIBLE PRODUCTS ETC	1	No Quantity							3600			0
S3	2000	2000	2000	2	0	2	Export	604	Peru	PER	643	Russian Federation	RUS								09	MISC.EDIBLE PRODUCTS ETC	1	No Quantity							52966			0
S3	2000	2000	2000	2	0	2	Export	604	Peru	PER	724	Spain	ESP								09	MISC.EDIBLE PRODUCTS ETC	1	No Quantity							24923			0
S3	2000	2000	2000	2	0	2	Export	604	Peru	PER	757	Switzerland	CHE								09	MISC.EDIBLE PRODUCTS ETC	1	No Quantity							15234			0
S3	2000	2000	2000	2	0	2	Export	604	Peru	PER	804	Ukraine	UKR								09	MISC.EDIBLE PRODUCTS ETC	1	No Quantity							5000			0
S3	2000	2000	2000	2	0	2	Export	604	Peru	PER	826	United Kingdom	GBR								09	MISC.EDIBLE PRODUCTS ETC	1	No Quantity							666512			0
S3	2000	2000	2000	2	0	2	Export	604	Peru	PER	842	USA	USA								09	MISC.EDIBLE PRODUCTS ETC	1	No Quantity							1457598			0
S3	2000	2000	2000	2	0	2	Export	604	Peru	PER	862	Venezuela	VEN								09	MISC.EDIBLE PRODUCTS ETC	1	No Quantity							70810			0
S3	2000	2000	2000	2	0	2	Export	604	Peru	PER	899	Areas, nes									09	MISC.EDIBLE PRODUCTS ETC	1	No Quantity							3873			0
S3	2000	2000	2000	2	0	2	Export	600	Paraguay	PRY	0	World	WLD								11	BEVERAGES	1	No Quantity							245078			0
S3	2000	2000	2000	2	0	2	Export	600	Paraguay	PRY	32	Argentina	ARG								11	BEVERAGES	1	No Quantity							71800			0
S3	2000	2000	2000	2	0	2	Export	600	Paraguay	PRY	68	Bolivia (Plurinational State of)	BOL								11	BEVERAGES	1	No Quantity							10117			0
S3	2000	2000	2000	2	0	2	Export	600	Paraguay	PRY	152	Chile	CHL								11	BEVERAGES	1	No Quantity							146025			0
S3	2000	2000	2000	2	0	2	Export	600	Paraguay	PRY	251	France	FRA								11	BEVERAGES	1	No Quantity							17136			0
S3	2000	2000	2000	2	0	2	Export	604	Peru	PER	0	World	WLD								11	BEVERAGES	1	No Quantity							4744458			0
S3	2000	2000	2000	2	0	2	Export	604	Peru	PER	32	Argentina	ARG								11	BEVERAGES	1	No Quantity							8726			0
S3	2000	2000	2000	2	0	2	Export	604	Peru	PER	56	Belgium	BEL								11	BEVERAGES	1	No Quantity							2583			0
S3	2000	2000	2000	2	0	2	Export	604	Peru	PER	68	Bolivia (Plurinational State of)	BOL								11	BEVERAGES	1	No Quantity							208724			0
S3	2000	2000	2000	2	0	2	Export	604	Peru	PER	124	Canada	CAN								11	BEVERAGES	1	No Quantity							10141			0
S3	2000	2000	2000	2	0	2	Export	604	Peru	PER	152	Chile	CHL								11	BEVERAGES	1	No Quantity							2476190			0
S3	2000	2000	2000	2	0	2	Export	604	Peru	PER	156	China	CHN								11	BEVERAGES	1	No Quantity							3868			0
S3	2000	2000	2000	2	0	2	Export	604	Peru	PER	170	Colombia	COL								11	BEVERAGES	1	No Quantity							338907			0
S3	2000	2000	2000	2	0	2	Export	604	Peru	PER	188	Costa Rica	CRI								11	BEVERAGES	1	No Quantity							20603			0
S3	2000	2000	2000	2	0	2	Export	604	Peru	PER	208	Denmark	DNK								11	BEVERAGES	1	No Quantity							4379			0
S3	2000	2000	2000	2	0	2	Export	604	Peru	PER	218	Ecuador	ECU								11	BEVERAGES	1	No Quantity							38232			0
S3	2000	2000	2000	2	0	2	Export	604	Peru	PER	251	France	FRA								11	BEVERAGES	1	No Quantity							46719			0
S3	2000	2000	2000	2	0	2	Export	604	Peru	PER	276	Germany	DEU								11	BEVERAGES	1	No Quantity							2764			0
S3	2000	2000	2000	2	0	2	Export	604	Peru	PER	376	Israel	ISR								11	BEVERAGES	1	No Quantity							1114			0
S3	2000	2000	2000	2	0	2	Export	604	Peru	PER	381	Italy	ITA								11	BEVERAGES	1	No Quantity							72633			0
S3	2000	2000	2000	2	0	2	Export	604	Peru	PER	392	Japan	JPN								11	BEVERAGES	1	No Quantity							170676			0
S3	2000	2000	2000	2	0	2	Export	604	Peru	PER	408	Dem. People's Rep. of Korea	PRK								11	BEVERAGES	1	No Quantity							2493			0
S3	2000	2000	2000	2	0	2	Export	604	Peru	PER	484	Mexico	MEX								11	BEVERAGES	1	No Quantity							6646			0
S3	2000	2000	2000	2	0	2	Export	604	Peru	PER	530	Neth. Antilles	ANT								11	BEVERAGES	1	No Quantity							6593			0
S3	2000	2000	2000	2	0	2	Export	604	Peru	PER	533	Aruba	ABW								11	BEVERAGES	1	No Quantity							18477			0
S3	2000	2000	2000	2	0	2	Export	604	Peru	PER	579	Norway	NOR								11	BEVERAGES	1	No Quantity							47895			0
S3	2000	2000	2000	2	0	2	Export	604	Peru	PER	591	Panama	PAN								11	BEVERAGES	1	No Quantity							20653			0
S3	2000	2000	2000	2	0	2	Export	604	Peru	PER	600	Paraguay	PRY								11	BEVERAGES	1	No Quantity							1988			0
S3	2000	2000	2000	2	0	2	Export	604	Peru	PER	702	Singapore	SGP								11	BEVERAGES	1	No Quantity							9120			0
S3	2000	2000	2000	2	0	2	Export	604	Peru	PER	724	Spain	ESP								11	BEVERAGES	1	No Quantity							154182			0
S3	2000	2000	2000	2	0	2	Export	604	Peru	PER	748	Swaziland	SWZ								11	BEVERAGES	1	No Quantity							879			0
S3	2000	2000	2000	2	0	2	Export	604	Peru	PER	826	United Kingdom	GBR								11	BEVERAGES	1	No Quantity							20606			0
S3	2000	2000	2000	2	0	2	Export	604	Peru	PER	842	USA	USA								11	BEVERAGES	1	No Quantity							1031399			0
S3	2000	2000	2000	2	0	2	Export	604	Peru	PER	862	Venezuela	VEN								11	BEVERAGES	1	No Quantity							9541			0
S3	2000	2000	2000	2	0	2	Export	604	Peru	PER	899	Areas, nes									11	BEVERAGES	1	No Quantity							7727			0
S3	2000	2000	2000	2	0	2	Export	600	Paraguay	PRY	0	World	WLD								12	TOBACCO,TOBACCO MANUFACT	1	No Quantity							19032716			0
S3	2000	2000	2000	2	0	2	Export	600	Paraguay	PRY	32	Argentina	ARG								12	TOBACCO,TOBACCO MANUFACT	1	No Quantity							946830			0
S3	2000	2000	2000	2	0	2	Export	600	Paraguay	PRY	40	Austria	AUT								12	TOBACCO,TOBACCO MANUFACT	1	No Quantity							14182			0
S3	2000	2000	2000	2	0	2	Export	600	Paraguay	PRY	56	Belgium	BEL								12	TOBACCO,TOBACCO MANUFACT	1	No Quantity							192408			0
S3	2000	2000	2000	2	0	2	Export	600	Paraguay	PRY	68	Bolivia (Plurinational State of)	BOL								12	TOBACCO,TOBACCO MANUFACT	1	No Quantity							5685164			0
S3	2000	2000	2000	2	0	2	Export	600	Paraguay	PRY	76	Brazil	BRA								12	TOBACCO,TOBACCO MANUFACT	1	No Quantity							1821096			0
S3	2000	2000	2000	2	0	2	Export	600	Paraguay	PRY	152	Chile	CHL								12	TOBACCO,TOBACCO MANUFACT	1	No Quantity							5809			0
S3	2000	2000	2000	2	0	2	Export	600	Paraguay	PRY	192	Cuba	CUB								12	TOBACCO,TOBACCO MANUFACT	1	No Quantity							180			0
S3	2000	2000	2000	2	0	2	Export	600	Paraguay	PRY	251	France	FRA								12	TOBACCO,TOBACCO MANUFACT	1	No Quantity							1014298			0
S3	2000	2000	2000	2	0	2	Export	600	Paraguay	PRY	276	Germany	DEU								12	TOBACCO,TOBACCO MANUFACT	1	No Quantity							395918			0
S3	2000	2000	2000	2	0	2	Export	600	Paraguay	PRY	320	Guatemala	GTM								12	TOBACCO,TOBACCO MANUFACT	1	No Quantity							1734			0
S3	2000	2000	2000	2	0	2	Export	600	Paraguay	PRY	344	China, Hong Kong SAR	HKG								12	TOBACCO,TOBACCO MANUFACT	1	No Quantity							9000			0
S3	2000	2000	2000	2	0	2	Export	600	Paraguay	PRY	450	Madagascar	MDG								12	TOBACCO,TOBACCO MANUFACT	1	No Quantity							67887			0
S3	2000	2000	2000	2	0	2	Export	600	Paraguay	PRY	528	Netherlands	NLD								12	TOBACCO,TOBACCO MANUFACT	1	No Quantity							306044			0
S3	2000	2000	2000	2	0	2	Export	600	Paraguay	PRY	591	Panama	PAN								12	TOBACCO,TOBACCO MANUFACT	1	No Quantity							584000			0
S3	2000	2000	2000	2	0	2	Export	600	Paraguay	PRY	608	Philippines	PHL								12	TOBACCO,TOBACCO MANUFACT	1	No Quantity							4077913			0
S3	2000	2000	2000	2	0	2	Export	600	Paraguay	PRY	686	Senegal	SEN								12	TOBACCO,TOBACCO MANUFACT	1	No Quantity							13393			0
S3	2000	2000	2000	2	0	2	Export	600	Paraguay	PRY	710	South Africa	ZAF								12	TOBACCO,TOBACCO MANUFACT	1	No Quantity							353187			0
S3	2000	2000	2000	2	0	2	Export	600	Paraguay	PRY	724	Spain	ESP								12	TOBACCO,TOBACCO MANUFACT	1	No Quantity							89614			0
S3	2000	2000	2000	2	0	2	Export	600	Paraguay	PRY	762	Tajikistan	TJK								12	TOBACCO,TOBACCO MANUFACT	1	No Quantity							104386			0
S3	2000	2000	2000	2	0	2	Export	600	Paraguay	PRY	780	Trinidad and Tobago	TTO								12	TOBACCO,TOBACCO MANUFACT	1	No Quantity							80494			0
S3	2000	2000	2000	2	0	2	Export	600	Paraguay	PRY	842	USA	USA								12	TOBACCO,TOBACCO MANUFACT	1	No Quantity							223846			0
S3	2000	2000	2000	2	0	2	Export	600	Paraguay	PRY	854	Burkina Faso	BFA								12	TOBACCO,TOBACCO MANUFACT	1	No Quantity							13050			0
S3	2000	2000	2000	2	0	2	Export	600	Paraguay	PRY	858	Uruguay	URY								12	TOBACCO,TOBACCO MANUFACT	1	No Quantity							3032283			0
S3	2000	2000	2000	2	0	2	Export	604	Peru	PER	0	World	WLD								12	TOBACCO,TOBACCO MANUFACT	1	No Quantity							10587229			0
S3	2000	2000	2000	2	0	2	Export	604	Peru	PER	152	Chile	CHL								12	TOBACCO,TOBACCO MANUFACT	1	No Quantity							1933176			0
S3	2000	2000	2000	2	0	2	Export	604	Peru	PER	208	Denmark	DNK								12	TOBACCO,TOBACCO MANUFACT	1	No Quantity							81843			0
S3	2000	2000	2000	2	0	2	Export	604	Peru	PER	214	Dominican Rep.	DOM								12	TOBACCO,TOBACCO MANUFACT	1	No Quantity							377033			0
S3	2000	2000	2000	2	0	2	Export	604	Peru	PER	276	Germany	DEU								12	TOBACCO,TOBACCO MANUFACT	1	No Quantity							113658			0
S3	2000	2000	2000	2	0	2	Export	604	Peru	PER	530	Neth. Antilles	ANT								12	TOBACCO,TOBACCO MANUFACT	1	No Quantity							5152175			0
S3	2000	2000	2000	2	0	2	Export	604	Peru	PER	533	Aruba	ABW								12	TOBACCO,TOBACCO MANUFACT	1	No Quantity							590323			0
S3	2000	2000	2000	2	0	2	Export	604	Peru	PER	591	Panama	PAN								12	TOBACCO,TOBACCO MANUFACT	1	No Quantity							953479			0
S3	2000	2000	2000	2	0	2	Export	604	Peru	PER	620	Portugal	PRT								12	TOBACCO,TOBACCO MANUFACT	1	No Quantity							81843			0
S3	2000	2000	2000	2	0	2	Export	604	Peru	PER	842	USA	USA								12	TOBACCO,TOBACCO MANUFACT	1	No Quantity							1010480			0
S3	2000	2000	2000	2	0	2	Export	604	Peru	PER	858	Uruguay	URY								12	TOBACCO,TOBACCO MANUFACT	1	No Quantity							237244			0
S3	2000	2000	2000	2	0	2	Export	604	Peru	PER	862	Venezuela	VEN								12	TOBACCO,TOBACCO MANUFACT	1	No Quantity							55097			0
S3	2000	2000	2000	2	0	2	Export	604	Peru	PER	899	Areas, nes									12	TOBACCO,TOBACCO MANUFACT	1	No Quantity							878			0
S3	2000	2000	2000	2	0	2	Export	604	Peru	PER	0	World	WLD								21	HIDES,SKINS,FURSKINS,RAW	1	No Quantity							2323977			0
S3	2000	2000	2000	2	0	2	Export	604	Peru	PER	68	Bolivia (Plurinational State of)	BOL								21	HIDES,SKINS,FURSKINS,RAW	1	No Quantity							55800			0
S3	2000	2000	2000	2	0	2	Export	604	Peru	PER	76	Brazil	BRA								21	HIDES,SKINS,FURSKINS,RAW	1	No Quantity							447291			0
S3	2000	2000	2000	2	0	2	Export	604	Peru	PER	152	Chile	CHL								21	HIDES,SKINS,FURSKINS,RAW	1	No Quantity							83284			0
S3	2000	2000	2000	2	0	2	Export	604	Peru	PER	170	Colombia	COL								21	HIDES,SKINS,FURSKINS,RAW	1	No Quantity							6929			0
S3	2000	2000	2000	2	0	2	Export	604	Peru	PER	218	Ecuador	ECU								21	HIDES,SKINS,FURSKINS,RAW	1	No Quantity							511928			0
S3	2000	2000	2000	2	0	2	Export	604	Peru	PER	276	Germany	DEU								21	HIDES,SKINS,FURSKINS,RAW	1	No Quantity							2992			0
S3	2000	2000	2000	2	0	2	Export	604	Peru	PER	381	Italy	ITA								21	HIDES,SKINS,FURSKINS,RAW	1	No Quantity							199555			0
S3	2000	2000	2000	2	0	2	Export	604	Peru	PER	528	Netherlands	NLD								21	HIDES,SKINS,FURSKINS,RAW	1	No Quantity							5500			0
S3	2000	2000	2000	2	0	2	Export	604	Peru	PER	724	Spain	ESP								21	HIDES,SKINS,FURSKINS,RAW	1	No Quantity							696041			0
S3	2000	2000	2000	2	0	2	Export	604	Peru	PER	826	United Kingdom	GBR								21	HIDES,SKINS,FURSKINS,RAW	1	No Quantity							24076			0
S3	2000	2000	2000	2	0	2	Export	604	Peru	PER	842	USA	USA								21	HIDES,SKINS,FURSKINS,RAW	1	No Quantity							267690			0
S3	2000	2000	2000	2	0	2	Export	604	Peru	PER	858	Uruguay	URY								21	HIDES,SKINS,FURSKINS,RAW	1	No Quantity							22050			0
S3	2000	2000	2000	2	0	2	Export	604	Peru	PER	899	Areas, nes									21	HIDES,SKINS,FURSKINS,RAW	1	No Quantity							841			0
S3	2000	2000	2000	2	0	2	Export	600	Paraguay	PRY	0	World	WLD								22	OIL SEED,OLEAGINUS FRUIT	1	No Quantity							291778109			0
S3	2000	2000	2000	2	0	2	Export	600	Paraguay	PRY	32	Argentina	ARG								22	OIL SEED,OLEAGINUS FRUIT	1	No Quantity							23171863			0
S3	2000	2000	2000	2	0	2	Export	600	Paraguay	PRY	60	Bermuda	BMU								22	OIL SEED,OLEAGINUS FRUIT	1	No Quantity							1296000			0
S3	2000	2000	2000	2	0	2	Export	600	Paraguay	PRY	68	Bolivia (Plurinational State of)	BOL								22	OIL SEED,OLEAGINUS FRUIT	1	No Quantity							9417281			0
S3	2000	2000	2000	2	0	2	Export	600	Paraguay	PRY	76	Brazil	BRA								22	OIL SEED,OLEAGINUS FRUIT	1	No Quantity							130457194			0
S3	2000	2000	2000	2	0	2	Export	600	Paraguay	PRY	136	Cayman Isds	CYM								22	OIL SEED,OLEAGINUS FRUIT	1	No Quantity							24540444			0
S3	2000	2000	2000	2	0	2	Export	600	Paraguay	PRY	152	Chile	CHL								22	OIL SEED,OLEAGINUS FRUIT	1	No Quantity							2088565			0
S3	2000	2000	2000	2	0	2	Export	600	Paraguay	PRY	276	Germany	DEU								22	OIL SEED,OLEAGINUS FRUIT	1	No Quantity							149358			0
S3	2000	2000	2000	2	0	2	Export	600	Paraguay	PRY	376	Israel	ISR								22	OIL SEED,OLEAGINUS FRUIT	1	No Quantity							20218			0
S3	2000	2000	2000	2	0	2	Export	600	Paraguay	PRY	392	Japan	JPN								22	OIL SEED,OLEAGINUS FRUIT	1	No Quantity							1964336			0
S3	2000	2000	2000	2	0	2	Export	600	Paraguay	PRY	528	Netherlands	NLD								22	OIL SEED,OLEAGINUS FRUIT	1	No Quantity							51031950			0
S3	2000	2000	2000	2	0	2	Export	600	Paraguay	PRY	724	Spain	ESP								22	OIL SEED,OLEAGINUS FRUIT	1	No Quantity							40720			0
S3	2000	2000	2000	2	0	2	Export	600	Paraguay	PRY	762	Tajikistan	TJK								22	OIL SEED,OLEAGINUS FRUIT	1	No Quantity							23140			0
S3	2000	2000	2000	2	0	2	Export	600	Paraguay	PRY	842	USA	USA								22	OIL SEED,OLEAGINUS FRUIT	1	No Quantity							22680			0
S3	2000	2000	2000	2	0	2	Export	600	Paraguay	PRY	858	Uruguay	URY								22	OIL SEED,OLEAGINUS FRUIT	1	No Quantity							47554360			0
S3	2000	2000	2000	2	0	2	Export	604	Peru	PER	0	World	WLD								22	OIL SEED,OLEAGINUS FRUIT	1	No Quantity							1023743			0
S3	2000	2000	2000	2	0	2	Export	604	Peru	PER	56	Belgium	BEL								22	OIL SEED,OLEAGINUS FRUIT	1	No Quantity							65656			0
S3	2000	2000	2000	2	0	2	Export	604	Peru	PER	76	Brazil	BRA								22	OIL SEED,OLEAGINUS FRUIT	1	No Quantity							162332			0
S3	2000	2000	2000	2	0	2	Export	604	Peru	PER	124	Canada	CAN								22	OIL SEED,OLEAGINUS FRUIT	1	No Quantity							32239			0
S3	2000	2000	2000	2	0	2	Export	604	Peru	PER	170	Colombia	COL								22	OIL SEED,OLEAGINUS FRUIT	1	No Quantity							3850			0
S3	2000	2000	2000	2	0	2	Export	604	Peru	PER	188	Costa Rica	CRI								22	OIL SEED,OLEAGINUS FRUIT	1	No Quantity							23300			0
S3	2000	2000	2000	2	0	2	Export	604	Peru	PER	276	Germany	DEU								22	OIL SEED,OLEAGINUS FRUIT	1	No Quantity							262589			0
S3	2000	2000	2000	2	0	2	Export	604	Peru	PER	381	Italy	ITA								22	OIL SEED,OLEAGINUS FRUIT	1	No Quantity							21123			0
S3	2000	2000	2000	2	0	2	Export	604	Peru	PER	392	Japan	JPN								22	OIL SEED,OLEAGINUS FRUIT	1	No Quantity							27600			0
S3	2000	2000	2000	2	0	2	Export	604	Peru	PER	528	Netherlands	NLD								22	OIL SEED,OLEAGINUS FRUIT	1	No Quantity							30440			0
S3	2000	2000	2000	2	0	2	Export	604	Peru	PER	724	Spain	ESP								22	OIL SEED,OLEAGINUS FRUIT	1	No Quantity							17781			0
S3	2000	2000	2000	2	0	2	Export	604	Peru	PER	842	USA	USA								22	OIL SEED,OLEAGINUS FRUIT	1	No Quantity							323565			0
S3	2000	2000	2000	2	0	2	Export	604	Peru	PER	862	Venezuela	VEN								22	OIL SEED,OLEAGINUS FRUIT	1	No Quantity							9726			0
S3	2000	2000	2000	2	0	2	Export	604	Peru	PER	899	Areas, nes									22	OIL SEED,OLEAGINUS FRUIT	1	No Quantity							43542			0
S3	2000	2000	2000	2	0	2	Export	604	Peru	PER	0	World	WLD								23	CRUDE RUBBER	1	No Quantity							17712			0
S3	2000	2000	2000	2	0	2	Export	604	Peru	PER	152	Chile	CHL								23	CRUDE RUBBER	1	No Quantity							17567			0
S3	2000	2000	2000	2	0	2	Export	604	Peru	PER	899	Areas, nes									23	CRUDE RUBBER	1	No Quantity							145			0
S3	2000	2000	2000	2	0	2	Export	600	Paraguay	PRY	0	World	WLD								24	CORK AND WOOD	1	No Quantity							50266556			0
S3	2000	2000	2000	2	0	2	Export	600	Paraguay	PRY	32	Argentina	ARG								24	CORK AND WOOD	1	No Quantity							14857218			0
S3	2000	2000	2000	2	0	2	Export	600	Paraguay	PRY	56	Belgium	BEL								24	CORK AND WOOD	1	No Quantity							28250			0
S3	2000	2000	2000	2	0	2	Export	600	Paraguay	PRY	68	Bolivia (Plurinational State of)	BOL								24	CORK AND WOOD	1	No Quantity							9936			0
S3	2000	2000	2000	2	0	2	Export	600	Paraguay	PRY	76	Brazil	BRA								24	CORK AND WOOD	1	No Quantity							5844519			0
S3	2000	2000	2000	2	0	2	Export	600	Paraguay	PRY	92	Br. Virgin Isds	VGB								24	CORK AND WOOD	1	No Quantity							6300			0
S3	2000	2000	2000	2	0	2	Export	600	Paraguay	PRY	124	Canada	CAN								24	CORK AND WOOD	1	No Quantity							92805			0
S3	2000	2000	2000	2	0	2	Export	600	Paraguay	PRY	152	Chile	CHL								24	CORK AND WOOD	1	No Quantity							166605			0
S3	2000	2000	2000	2	0	2	Export	600	Paraguay	PRY	156	China	CHN								24	CORK AND WOOD	1	No Quantity							1577485			0
S3	2000	2000	2000	2	0	2	Export	600	Paraguay	PRY	251	France	FRA								24	CORK AND WOOD	1	No Quantity							20094			0
S3	2000	2000	2000	2	0	2	Export	600	Paraguay	PRY	276	Germany	DEU								24	CORK AND WOOD	1	No Quantity							988349			0
S3	2000	2000	2000	2	0	2	Export	600	Paraguay	PRY	300	Greece	GRC								24	CORK AND WOOD	1	No Quantity							22306			0
S3	2000	2000	2000	2	0	2	Export	600	Paraguay	PRY	308	Grenada	GRD								24	CORK AND WOOD	1	No Quantity							28594			0
S3	2000	2000	2000	2	0	2	Export	600	Paraguay	PRY	344	China, Hong Kong SAR	HKG								24	CORK AND WOOD	1	No Quantity							3667182			0
S3	2000	2000	2000	2	0	2	Export	600	Paraguay	PRY	352	Iceland	ISL								24	CORK AND WOOD	1	No Quantity							95611			0
S3	2000	2000	2000	2	0	2	Export	600	Paraguay	PRY	372	Ireland	IRL								24	CORK AND WOOD	1	No Quantity							12995			0
S3	2000	2000	2000	2	0	2	Export	600	Paraguay	PRY	376	Israel	ISR								24	CORK AND WOOD	1	No Quantity							150690			0
S3	2000	2000	2000	2	0	2	Export	600	Paraguay	PRY	381	Italy	ITA								24	CORK AND WOOD	1	No Quantity							4441341			0
S3	2000	2000	2000	2	0	2	Export	600	Paraguay	PRY	392	Japan	JPN								24	CORK AND WOOD	1	No Quantity							29742			0
S3	2000	2000	2000	2	0	2	Export	600	Paraguay	PRY	408	Dem. People's Rep. of Korea	PRK								24	CORK AND WOOD	1	No Quantity							40586			0
S3	2000	2000	2000	2	0	2	Export	600	Paraguay	PRY	410	Rep. of Korea	KOR								24	CORK AND WOOD	1	No Quantity							76547			0
S3	2000	2000	2000	2	0	2	Export	600	Paraguay	PRY	422	Lebanon	LBN								24	CORK AND WOOD	1	No Quantity							783			0
S3	2000	2000	2000	2	0	2	Export	600	Paraguay	PRY	490	Other Asia, nes									24	CORK AND WOOD	1	No Quantity							13022666			0
S3	2000	2000	2000	2	0	2	Export	600	Paraguay	PRY	528	Netherlands	NLD								24	CORK AND WOOD	1	No Quantity							951150			0
S3	2000	2000	2000	2	0	2	Export	600	Paraguay	PRY	530	Neth. Antilles	ANT								24	CORK AND WOOD	1	No Quantity							67229			0
S3	2000	2000	2000	2	0	2	Export	600	Paraguay	PRY	579	Norway	NOR								24	CORK AND WOOD	1	No Quantity							14006			0
S3	2000	2000	2000	2	0	2	Export	600	Paraguay	PRY	591	Panama	PAN								24	CORK AND WOOD	1	No Quantity							6000			0
S3	2000	2000	2000	2	0	2	Export	600	Paraguay	PRY	604	Peru	PER								24	CORK AND WOOD	1	No Quantity							156728			0
S3	2000	2000	2000	2	0	2	Export	600	Paraguay	PRY	608	Philippines	PHL								24	CORK AND WOOD	1	No Quantity							224292			0
S3	2000	2000	2000	2	0	2	Export	600	Paraguay	PRY	616	Poland	POL								24	CORK AND WOOD	1	No Quantity							109718			0
S3	2000	2000	2000	2	0	2	Export	600	Paraguay	PRY	620	Portugal	PRT								24	CORK AND WOOD	1	No Quantity							166910			0
S3	2000	2000	2000	2	0	2	Export	600	Paraguay	PRY	702	Singapore	SGP								24	CORK AND WOOD	1	No Quantity							51298			0
S3	2000	2000	2000	2	0	2	Export	600	Paraguay	PRY	710	South Africa	ZAF								24	CORK AND WOOD	1	No Quantity							8808			0
S3	2000	2000	2000	2	0	2	Export	600	Paraguay	PRY	724	Spain	ESP								24	CORK AND WOOD	1	No Quantity							474626			0
S3	2000	2000	2000	2	0	2	Export	600	Paraguay	PRY	792	Turkey	TUR								24	CORK AND WOOD	1	No Quantity							24532			0
S3	2000	2000	2000	2	0	2	Export	600	Paraguay	PRY	826	United Kingdom	GBR								24	CORK AND WOOD	1	No Quantity							70550			0
S3	2000	2000	2000	2	0	2	Export	600	Paraguay	PRY	842	USA	USA								24	CORK AND WOOD	1	No Quantity							1245683			0
S3	2000	2000	2000	2	0	2	Export	600	Paraguay	PRY	858	Uruguay	URY								24	CORK AND WOOD	1	No Quantity							1424969			0
S3	2000	2000	2000	2	0	2	Export	600	Paraguay	PRY	862	Venezuela	VEN								24	CORK AND WOOD	1	No Quantity							87453			0
S3	2000	2000	2000	2	0	2	Export	600	Paraguay	PRY	899	Areas, nes									24	CORK AND WOOD	1	No Quantity							2000			0
S3	2000	2000	2000	2	0	2	Export	604	Peru	PER	0	World	WLD								24	CORK AND WOOD	1	No Quantity							55596542			0
S3	2000	2000	2000	2	0	2	Export	604	Peru	PER	32	Argentina	ARG								24	CORK AND WOOD	1	No Quantity							9606			0
S3	2000	2000	2000	2	0	2	Export	604	Peru	PER	36	Australia	AUS								24	CORK AND WOOD	1	No Quantity							78382			0
S3	2000	2000	2000	2	0	2	Export	604	Peru	PER	52	Barbados	BRB								24	CORK AND WOOD	1	No Quantity							67266			0
S3	2000	2000	2000	2	0	2	Export	604	Peru	PER	56	Belgium	BEL								24	CORK AND WOOD	1	No Quantity							31001			0
S3	2000	2000	2000	2	0	2	Export	604	Peru	PER	68	Bolivia (Plurinational State of)	BOL								24	CORK AND WOOD	1	No Quantity							183582			0
S3	2000	2000	2000	2	0	2	Export	604	Peru	PER	152	Chile	CHL								24	CORK AND WOOD	1	No Quantity							95453			0
S3	2000	2000	2000	2	0	2	Export	604	Peru	PER	156	China	CHN								24	CORK AND WOOD	1	No Quantity							786555			0
S3	2000	2000	2000	2	0	2	Export	604	Peru	PER	188	Costa Rica	CRI								24	CORK AND WOOD	1	No Quantity							3699			0
S3	2000	2000	2000	2	0	2	Export	604	Peru	PER	208	Denmark	DNK								24	CORK AND WOOD	1	No Quantity							23335			0
S3	2000	2000	2000	2	0	2	Export	604	Peru	PER	214	Dominican Rep.	DOM								24	CORK AND WOOD	1	No Quantity							2244252			0
S3	2000	2000	2000	2	0	2	Export	604	Peru	PER	251	France	FRA								24	CORK AND WOOD	1	No Quantity							29835			0
S3	2000	2000	2000	2	0	2	Export	604	Peru	PER	276	Germany	DEU								24	CORK AND WOOD	1	No Quantity							92880			0
S3	2000	2000	2000	2	0	2	Export	604	Peru	PER	344	China, Hong Kong SAR	HKG								24	CORK AND WOOD	1	No Quantity							1654686			0
S3	2000	2000	2000	2	0	2	Export	604	Peru	PER	360	Indonesia	IDN								24	CORK AND WOOD	1	No Quantity							189011			0
S3	2000	2000	2000	2	0	2	Export	604	Peru	PER	381	Italy	ITA								24	CORK AND WOOD	1	No Quantity							598307			0
S3	2000	2000	2000	2	0	2	Export	604	Peru	PER	388	Jamaica	JAM								24	CORK AND WOOD	1	No Quantity							38970			0
S3	2000	2000	2000	2	0	2	Export	604	Peru	PER	392	Japan	JPN								24	CORK AND WOOD	1	No Quantity							223566			0
S3	2000	2000	2000	2	0	2	Export	604	Peru	PER	408	Dem. People's Rep. of Korea	PRK								24	CORK AND WOOD	1	No Quantity							24975			0
S3	2000	2000	2000	2	0	2	Export	604	Peru	PER	484	Mexico	MEX								24	CORK AND WOOD	1	No Quantity							9019445			0
S3	2000	2000	2000	2	0	2	Export	604	Peru	PER	490	Other Asia, nes									24	CORK AND WOOD	1	No Quantity							221263			0
S3	2000	2000	2000	2	0	2	Export	604	Peru	PER	528	Netherlands	NLD								24	CORK AND WOOD	1	No Quantity							2685			0
S3	2000	2000	2000	2	0	2	Export	604	Peru	PER	530	Neth. Antilles	ANT								24	CORK AND WOOD	1	No Quantity							51983			0
S3	2000	2000	2000	2	0	2	Export	604	Peru	PER	554	New Zealand	NZL								24	CORK AND WOOD	1	No Quantity							34033			0
S3	2000	2000	2000	2	0	2	Export	604	Peru	PER	591	Panama	PAN								24	CORK AND WOOD	1	No Quantity							138081			0
S3	2000	2000	2000	2	0	2	Export	604	Peru	PER	608	Philippines	PHL								24	CORK AND WOOD	1	No Quantity							162253			0
S3	2000	2000	2000	2	0	2	Export	604	Peru	PER	724	Spain	ESP								24	CORK AND WOOD	1	No Quantity							196381			0
S3	2000	2000	2000	2	0	2	Export	604	Peru	PER	752	Sweden	SWE								24	CORK AND WOOD	1	No Quantity							72665			0
S3	2000	2000	2000	2	0	2	Export	604	Peru	PER	780	Trinidad and Tobago	TTO								24	CORK AND WOOD	1	No Quantity							69198			0
S3	2000	2000	2000	2	0	2	Export	604	Peru	PER	826	United Kingdom	GBR								24	CORK AND WOOD	1	No Quantity							469008			0
S3	2000	2000	2000	2	0	2	Export	604	Peru	PER	842	USA	USA								24	CORK AND WOOD	1	No Quantity							38754662			0
S3	2000	2000	2000	2	0	2	Export	604	Peru	PER	858	Uruguay	URY								24	CORK AND WOOD	1	No Quantity							20169			0
S3	2000	2000	2000	2	0	2	Export	604	Peru	PER	862	Venezuela	VEN								24	CORK AND WOOD	1	No Quantity							8803			0
S3	2000	2000	2000	2	0	2	Export	604	Peru	PER	899	Areas, nes									24	CORK AND WOOD	1	No Quantity							552			0
S3	2000	2000	2000	2	0	2	Export	600	Paraguay	PRY	0	World	WLD								25	PULP AND WASTE PAPER	1	No Quantity							410640			0
S3	2000	2000	2000	2	0	2	Export	600	Paraguay	PRY	32	Argentina	ARG								25	PULP AND WASTE PAPER	1	No Quantity							78210			0
S3	2000	2000	2000	2	0	2	Export	600	Paraguay	PRY	76	Brazil	BRA								25	PULP AND WASTE PAPER	1	No Quantity							332430			0
S3	2000	2000	2000	2	0	2	Export	604	Peru	PER	0	World	WLD								25	PULP AND WASTE PAPER	1	No Quantity							456261			0
S3	2000	2000	2000	2	0	2	Export	604	Peru	PER	152	Chile	CHL								25	PULP AND WASTE PAPER	1	No Quantity							234531			0
S3	2000	2000	2000	2	0	2	Export	604	Peru	PER	218	Ecuador	ECU								25	PULP AND WASTE PAPER	1	No Quantity							204542			0
S3	2000	2000	2000	2	0	2	Export	604	Peru	PER	842	USA	USA								25	PULP AND WASTE PAPER	1	No Quantity							17188			0
S3	2000	2000	2000	2	0	2	Export	600	Paraguay	PRY	0	World	WLD								26	TEXTILE FIBRES	1	No Quantity							80631155			0
S3	2000	2000	2000	2	0	2	Export	600	Paraguay	PRY	32	Argentina	ARG								26	TEXTILE FIBRES	1	No Quantity							1535284			0
S3	2000	2000	2000	2	0	2	Export	600	Paraguay	PRY	50	Bangladesh	BGD								26	TEXTILE FIBRES	1	No Quantity							532269			0
S3	2000	2000	2000	2	0	2	Export	600	Paraguay	PRY	68	Bolivia (Plurinational State of)	BOL								26	TEXTILE FIBRES	1	No Quantity							1102898			0
S3	2000	2000	2000	2	0	2	Export	600	Paraguay	PRY	76	Brazil	BRA								26	TEXTILE FIBRES	1	No Quantity							62183226			0
S3	2000	2000	2000	2	0	2	Export	600	Paraguay	PRY	152	Chile	CHL								26	TEXTILE FIBRES	1	No Quantity							1308791			0
S3	2000	2000	2000	2	0	2	Export	600	Paraguay	PRY	156	China	CHN								26	TEXTILE FIBRES	1	No Quantity							768726			0
S3	2000	2000	2000	2	0	2	Export	600	Paraguay	PRY	170	Colombia	COL								26	TEXTILE FIBRES	1	No Quantity							1556055			0
S3	2000	2000	2000	2	0	2	Export	600	Paraguay	PRY	275	State of Palestine	PSE								26	TEXTILE FIBRES	1	No Quantity							64541			0
S3	2000	2000	2000	2	0	2	Export	600	Paraguay	PRY	276	Germany	DEU								26	TEXTILE FIBRES	1	No Quantity							1382404			0
S3	2000	2000	2000	2	0	2	Export	600	Paraguay	PRY	344	China, Hong Kong SAR	HKG								26	TEXTILE FIBRES	1	No Quantity							1187872			0
S3	2000	2000	2000	2	0	2	Export	600	Paraguay	PRY	360	Indonesia	IDN								26	TEXTILE FIBRES	1	No Quantity							115837			0
S3	2000	2000	2000	2	0	2	Export	600	Paraguay	PRY	381	Italy	ITA								26	TEXTILE FIBRES	1	No Quantity							36718			0
S3	2000	2000	2000	2	0	2	Export	600	Paraguay	PRY	392	Japan	JPN								26	TEXTILE FIBRES	1	No Quantity							16325			0
S3	2000	2000	2000	2	0	2	Export	600	Paraguay	PRY	458	Malaysia	MYS								26	TEXTILE FIBRES	1	No Quantity							449185			0
S3	2000	2000	2000	2	0	2	Export	600	Paraguay	PRY	528	Netherlands	NLD								26	TEXTILE FIBRES	1	No Quantity							585985			0
S3	2000	2000	2000	2	0	2	Export	600	Paraguay	PRY	608	Philippines	PHL								26	TEXTILE FIBRES	1	No Quantity							39185			0
S3	2000	2000	2000	2	0	2	Export	600	Paraguay	PRY	699	India	IND								26	TEXTILE FIBRES	1	No Quantity							407735			0
S3	2000	2000	2000	2	0	2	Export	600	Paraguay	PRY	724	Spain	ESP								26	TEXTILE FIBRES	1	No Quantity							364304			0
S3	2000	2000	2000	2	0	2	Export	600	Paraguay	PRY	757	Switzerland	CHE								26	TEXTILE FIBRES	1	No Quantity							250725			0
S3	2000	2000	2000	2	0	2	Export	600	Paraguay	PRY	764	Thailand	THA								26	TEXTILE FIBRES	1	No Quantity							402602			0
S3	2000	2000	2000	2	0	2	Export	600	Paraguay	PRY	792	Turkey	TUR								26	TEXTILE FIBRES	1	No Quantity							1023088			0
S3	2000	2000	2000	2	0	2	Export	600	Paraguay	PRY	842	USA	USA								26	TEXTILE FIBRES	1	No Quantity							73375			0
S3	2000	2000	2000	2	0	2	Export	600	Paraguay	PRY	858	Uruguay	URY								26	TEXTILE FIBRES	1	No Quantity							556729			0
S3	2000	2000	2000	2	0	2	Export	600	Paraguay	PRY	862	Venezuela	VEN								26	TEXTILE FIBRES	1	No Quantity							4687296			0
S3	2000	2000	2000	2	0	2	Export	604	Peru	PER	0	World	WLD								26	TEXTILE FIBRES	1	No Quantity							79274724			0
S3	2000	2000	2000	2	0	2	Export	604	Peru	PER	36	Australia	AUS								26	TEXTILE FIBRES	1	No Quantity							27585			0
S3	2000	2000	2000	2	0	2	Export	604	Peru	PER	56	Belgium	BEL								26	TEXTILE FIBRES	1	No Quantity							39061			0
S3	2000	2000	2000	2	0	2	Export	604	Peru	PER	68	Bolivia (Plurinational State of)	BOL								26	TEXTILE FIBRES	1	No Quantity							4218137			0
S3	2000	2000	2000	2	0	2	Export	604	Peru	PER	76	Brazil	BRA								26	TEXTILE FIBRES	1	No Quantity							3282675			0
S3	2000	2000	2000	2	0	2	Export	604	Peru	PER	124	Canada	CAN								26	TEXTILE FIBRES	1	No Quantity							19810			0
S3	2000	2000	2000	2	0	2	Export	604	Peru	PER	152	Chile	CHL								26	TEXTILE FIBRES	1	No Quantity							6344719			0
S3	2000	2000	2000	2	0	2	Export	604	Peru	PER	156	China	CHN								26	TEXTILE FIBRES	1	No Quantity							22050356			0
S3	2000	2000	2000	2	0	2	Export	604	Peru	PER	170	Colombia	COL								26	TEXTILE FIBRES	1	No Quantity							4616343			0
S3	2000	2000	2000	2	0	2	Export	604	Peru	PER	188	Costa Rica	CRI								26	TEXTILE FIBRES	1	No Quantity							568414			0
S3	2000	2000	2000	2	0	2	Export	604	Peru	PER	218	Ecuador	ECU								26	TEXTILE FIBRES	1	No Quantity							7446389			0
S3	2000	2000	2000	2	0	2	Export	604	Peru	PER	246	Finland	FIN								26	TEXTILE FIBRES	1	No Quantity							390344			0
S3	2000	2000	2000	2	0	2	Export	604	Peru	PER	276	Germany	DEU								26	TEXTILE FIBRES	1	No Quantity							1038840			0
S3	2000	2000	2000	2	0	2	Export	604	Peru	PER	300	Greece	GRC								26	TEXTILE FIBRES	1	No Quantity							217514			0
S3	2000	2000	2000	2	0	2	Export	604	Peru	PER	320	Guatemala	GTM								26	TEXTILE FIBRES	1	No Quantity							145853			0
S3	2000	2000	2000	2	0	2	Export	604	Peru	PER	344	China, Hong Kong SAR	HKG								26	TEXTILE FIBRES	1	No Quantity							455034			0
S3	2000	2000	2000	2	0	2	Export	604	Peru	PER	364	Iran	IRN								26	TEXTILE FIBRES	1	No Quantity							67841			0
S3	2000	2000	2000	2	0	2	Export	604	Peru	PER	381	Italy	ITA								26	TEXTILE FIBRES	1	No Quantity							12173734			0
S3	2000	2000	2000	2	0	2	Export	604	Peru	PER	392	Japan	JPN								26	TEXTILE FIBRES	1	No Quantity							3054950			0
S3	2000	2000	2000	2	0	2	Export	604	Peru	PER	408	Dem. People's Rep. of Korea	PRK								26	TEXTILE FIBRES	1	No Quantity							996555			0
S3	2000	2000	2000	2	0	2	Export	604	Peru	PER	410	Rep. of Korea	KOR								26	TEXTILE FIBRES	1	No Quantity							454843			0
S3	2000	2000	2000	2	0	2	Export	604	Peru	PER	484	Mexico	MEX								26	TEXTILE FIBRES	1	No Quantity							1041666			0
S3	2000	2000	2000	2	0	2	Export	604	Peru	PER	490	Other Asia, nes									26	TEXTILE FIBRES	1	No Quantity							113393			0
S3	2000	2000	2000	2	0	2	Export	604	Peru	PER	528	Netherlands	NLD								26	TEXTILE FIBRES	1	No Quantity							5571			0
S3	2000	2000	2000	2	0	2	Export	604	Peru	PER	530	Neth. Antilles	ANT								26	TEXTILE FIBRES	1	No Quantity							53455			0
S3	2000	2000	2000	2	0	2	Export	604	Peru	PER	554	New Zealand	NZL								26	TEXTILE FIBRES	1	No Quantity							10708			0
S3	2000	2000	2000	2	0	2	Export	604	Peru	PER	608	Philippines	PHL								26	TEXTILE FIBRES	1	No Quantity							2323			0
S3	2000	2000	2000	2	0	2	Export	604	Peru	PER	620	Portugal	PRT								26	TEXTILE FIBRES	1	No Quantity							8593			0
S3	2000	2000	2000	2	0	2	Export	604	Peru	PER	643	Russian Federation	RUS								26	TEXTILE FIBRES	1	No Quantity							54925			0
S3	2000	2000	2000	2	0	2	Export	604	Peru	PER	699	India	IND								26	TEXTILE FIBRES	1	No Quantity							306202			0
S3	2000	2000	2000	2	0	2	Export	604	Peru	PER	724	Spain	ESP								26	TEXTILE FIBRES	1	No Quantity							1118851			0
S3	2000	2000	2000	2	0	2	Export	604	Peru	PER	757	Switzerland	CHE								26	TEXTILE FIBRES	1	No Quantity							2726929			0
S3	2000	2000	2000	2	0	2	Export	604	Peru	PER	792	Turkey	TUR								26	TEXTILE FIBRES	1	No Quantity							1671595			0
S3	2000	2000	2000	2	0	2	Export	604	Peru	PER	826	United Kingdom	GBR								26	TEXTILE FIBRES	1	No Quantity							3203818			0
S3	2000	2000	2000	2	0	2	Export	604	Peru	PER	842	USA	USA								26	TEXTILE FIBRES	1	No Quantity							795598			0
S3	2000	2000	2000	2	0	2	Export	604	Peru	PER	858	Uruguay	URY								26	TEXTILE FIBRES	1	No Quantity							297826			0
S3	2000	2000	2000	2	0	2	Export	604	Peru	PER	862	Venezuela	VEN								26	TEXTILE FIBRES	1	No Quantity							250855			0
S3	2000	2000	2000	2	0	2	Export	604	Peru	PER	899	Areas, nes									26	TEXTILE FIBRES	1	No Quantity							3419			0
S3	2000	2000	2000	2	0	2	Export	600	Paraguay	PRY	0	World	WLD								27	CRUDE FERTILIZER,MINERAL	1	No Quantity							564026			0
S3	2000	2000	2000	2	0	2	Export	600	Paraguay	PRY	32	Argentina	ARG								27	CRUDE FERTILIZER,MINERAL	1	No Quantity							552026			0
S3	2000	2000	2000	2	0	2	Export	600	Paraguay	PRY	76	Brazil	BRA								27	CRUDE FERTILIZER,MINERAL	1	No Quantity							12000			0
S3	2000	2000	2000	2	0	2	Export	604	Peru	PER	0	World	WLD								27	CRUDE FERTILIZER,MINERAL	1	No Quantity							13497764			0
S3	2000	2000	2000	2	0	2	Export	604	Peru	PER	32	Argentina	ARG								27	CRUDE FERTILIZER,MINERAL	1	No Quantity							239185			0
S3	2000	2000	2000	2	0	2	Export	604	Peru	PER	36	Australia	AUS								27	CRUDE FERTILIZER,MINERAL	1	No Quantity							11156			0
S3	2000	2000	2000	2	0	2	Export	604	Peru	PER	40	Austria	AUT								27	CRUDE FERTILIZER,MINERAL	1	No Quantity							1721			0
S3	2000	2000	2000	2	0	2	Export	604	Peru	PER	56	Belgium	BEL								27	CRUDE FERTILIZER,MINERAL	1	No Quantity							100429			0
S3	2000	2000	2000	2	0	2	Export	604	Peru	PER	68	Bolivia (Plurinational State of)	BOL								27	CRUDE FERTILIZER,MINERAL	1	No Quantity							68731			0
S3	2000	2000	2000	2	0	2	Export	604	Peru	PER	76	Brazil	BRA								27	CRUDE FERTILIZER,MINERAL	1	No Quantity							223978			0
S3	2000	2000	2000	2	0	2	Export	604	Peru	PER	152	Chile	CHL								27	CRUDE FERTILIZER,MINERAL	1	No Quantity							1817894			0
S3	2000	2000	2000	2	0	2	Export	604	Peru	PER	170	Colombia	COL								27	CRUDE FERTILIZER,MINERAL	1	No Quantity							1541228			0
S3	2000	2000	2000	2	0	2	Export	604	Peru	PER	188	Costa Rica	CRI								27	CRUDE FERTILIZER,MINERAL	1	No Quantity							603624			0
S3	2000	2000	2000	2	0	2	Export	604	Peru	PER	218	Ecuador	ECU								27	CRUDE FERTILIZER,MINERAL	1	No Quantity							1285681			0
S3	2000	2000	2000	2	0	2	Export	604	Peru	PER	251	France	FRA								27	CRUDE FERTILIZER,MINERAL	1	No Quantity							952979			0
S3	2000	2000	2000	2	0	2	Export	604	Peru	PER	276	Germany	DEU								27	CRUDE FERTILIZER,MINERAL	1	No Quantity							123687			0
S3	2000	2000	2000	2	0	2	Export	604	Peru	PER	300	Greece	GRC								27	CRUDE FERTILIZER,MINERAL	1	No Quantity							31419			0
S3	2000	2000	2000	2	0	2	Export	604	Peru	PER	320	Guatemala	GTM								27	CRUDE FERTILIZER,MINERAL	1	No Quantity							19529			0
S3	2000	2000	2000	2	0	2	Export	604	Peru	PER	344	China, Hong Kong SAR	HKG								27	CRUDE FERTILIZER,MINERAL	1	No Quantity							5500			0
S3	2000	2000	2000	2	0	2	Export	604	Peru	PER	348	Hungary	HUN								27	CRUDE FERTILIZER,MINERAL	1	No Quantity							2187			0
S3	2000	2000	2000	2	0	2	Export	604	Peru	PER	376	Israel	ISR								27	CRUDE FERTILIZER,MINERAL	1	No Quantity							2000			0
S3	2000	2000	2000	2	0	2	Export	604	Peru	PER	381	Italy	ITA								27	CRUDE FERTILIZER,MINERAL	1	No Quantity							328449			0
S3	2000	2000	2000	2	0	2	Export	604	Peru	PER	392	Japan	JPN								27	CRUDE FERTILIZER,MINERAL	1	No Quantity							42026			0
S3	2000	2000	2000	2	0	2	Export	604	Peru	PER	410	Rep. of Korea	KOR								27	CRUDE FERTILIZER,MINERAL	1	No Quantity							207797			0
S3	2000	2000	2000	2	0	2	Export	604	Peru	PER	458	Malaysia	MYS								27	CRUDE FERTILIZER,MINERAL	1	No Quantity							688254			0
S3	2000	2000	2000	2	0	2	Export	604	Peru	PER	484	Mexico	MEX								27	CRUDE FERTILIZER,MINERAL	1	No Quantity							699			0
S3	2000	2000	2000	2	0	2	Export	604	Peru	PER	490	Other Asia, nes									27	CRUDE FERTILIZER,MINERAL	1	No Quantity							3201			0
S3	2000	2000	2000	2	0	2	Export	604	Peru	PER	528	Netherlands	NLD								27	CRUDE FERTILIZER,MINERAL	1	No Quantity							17488			0
S3	2000	2000	2000	2	0	2	Export	604	Peru	PER	579	Norway	NOR								27	CRUDE FERTILIZER,MINERAL	1	No Quantity							5525			0
S3	2000	2000	2000	2	0	2	Export	604	Peru	PER	591	Panama	PAN								27	CRUDE FERTILIZER,MINERAL	1	No Quantity							338718			0
S3	2000	2000	2000	2	0	2	Export	604	Peru	PER	608	Philippines	PHL								27	CRUDE FERTILIZER,MINERAL	1	No Quantity							34720			0
S3	2000	2000	2000	2	0	2	Export	604	Peru	PER	620	Portugal	PRT								27	CRUDE FERTILIZER,MINERAL	1	No Quantity							11350			0
S3	2000	2000	2000	2	0	2	Export	604	Peru	PER	699	India	IND								27	CRUDE FERTILIZER,MINERAL	1	No Quantity							49000			0
S3	2000	2000	2000	2	0	2	Export	604	Peru	PER	702	Singapore	SGP								27	CRUDE FERTILIZER,MINERAL	1	No Quantity							30440			0
S3	2000	2000	2000	2	0	2	Export	604	Peru	PER	710	South Africa	ZAF								27	CRUDE FERTILIZER,MINERAL	1	No Quantity							7800			0
S3	2000	2000	2000	2	0	2	Export	604	Peru	PER	724	Spain	ESP								27	CRUDE FERTILIZER,MINERAL	1	No Quantity							19063			0
S3	2000	2000	2000	2	0	2	Export	604	Peru	PER	757	Switzerland	CHE								27	CRUDE FERTILIZER,MINERAL	1	No Quantity							7884			0
S3	2000	2000	2000	2	0	2	Export	604	Peru	PER	764	Thailand	THA								27	CRUDE FERTILIZER,MINERAL	1	No Quantity							83787			0
S3	2000	2000	2000	2	0	2	Export	604	Peru	PER	826	United Kingdom	GBR								27	CRUDE FERTILIZER,MINERAL	1	No Quantity							129170			0
S3	2000	2000	2000	2	0	2	Export	604	Peru	PER	842	USA	USA								27	CRUDE FERTILIZER,MINERAL	1	No Quantity							4039018			0
S3	2000	2000	2000	2	0	2	Export	604	Peru	PER	862	Venezuela	VEN								27	CRUDE FERTILIZER,MINERAL	1	No Quantity							415494			0
S3	2000	2000	2000	2	0	2	Export	604	Peru	PER	899	Areas, nes									27	CRUDE FERTILIZER,MINERAL	1	No Quantity							6953			0
S3	2000	2000	2000	2	0	2	Export	600	Paraguay	PRY	0	World	WLD								28	METALLIFEROUS ORE,SCRAP	1	No Quantity							2558480			0
S3	2000	2000	2000	2	0	2	Export	600	Paraguay	PRY	32	Argentina	ARG								28	METALLIFEROUS ORE,SCRAP	1	No Quantity							89020			0
S3	2000	2000	2000	2	0	2	Export	600	Paraguay	PRY	76	Brazil	BRA								28	METALLIFEROUS ORE,SCRAP	1	No Quantity							1000485			0
S3	2000	2000	2000	2	0	2	Export	600	Paraguay	PRY	410	Rep. of Korea	KOR								28	METALLIFEROUS ORE,SCRAP	1	No Quantity							16200			0
S3	2000	2000	2000	2	0	2	Export	600	Paraguay	PRY	484	Mexico	MEX								28	METALLIFEROUS ORE,SCRAP	1	No Quantity							28250			0
S3	2000	2000	2000	2	0	2	Export	600	Paraguay	PRY	842	USA	USA								28	METALLIFEROUS ORE,SCRAP	1	No Quantity							1380250			0
S3	2000	2000	2000	2	0	2	Export	600	Paraguay	PRY	858	Uruguay	URY								28	METALLIFEROUS ORE,SCRAP	1	No Quantity							44275			0
S3	2000	2000	2000	2	0	2	Export	604	Peru	PER	0	World	WLD								28	METALLIFEROUS ORE,SCRAP	1	No Quantity							775554101			0
S3	2000	2000	2000	2	0	2	Export	604	Peru	PER	12	Algeria	DZA								28	METALLIFEROUS ORE,SCRAP	1	No Quantity							13209220			0
S3	2000	2000	2000	2	0	2	Export	604	Peru	PER	32	Argentina	ARG								28	METALLIFEROUS ORE,SCRAP	1	No Quantity							1479508			0
S3	2000	2000	2000	2	0	2	Export	604	Peru	PER	36	Australia	AUS								28	METALLIFEROUS ORE,SCRAP	1	No Quantity							21306488			0
S3	2000	2000	2000	2	0	2	Export	604	Peru	PER	56	Belgium	BEL								28	METALLIFEROUS ORE,SCRAP	1	No Quantity							67539841			0
S3	2000	2000	2000	2	0	2	Export	604	Peru	PER	76	Brazil	BRA								28	METALLIFEROUS ORE,SCRAP	1	No Quantity							88008385			0
S3	2000	2000	2000	2	0	2	Export	604	Peru	PER	100	Bulgaria	BGR								28	METALLIFEROUS ORE,SCRAP	1	No Quantity							18175309			0
S3	2000	2000	2000	2	0	2	Export	604	Peru	PER	124	Canada	CAN								28	METALLIFEROUS ORE,SCRAP	1	No Quantity							69733968			0
S3	2000	2000	2000	2	0	2	Export	604	Peru	PER	152	Chile	CHL								28	METALLIFEROUS ORE,SCRAP	1	No Quantity							16081574			0
S3	2000	2000	2000	2	0	2	Export	604	Peru	PER	156	China	CHN								28	METALLIFEROUS ORE,SCRAP	1	No Quantity							75246705			0
S3	2000	2000	2000	2	0	2	Export	604	Peru	PER	170	Colombia	COL								28	METALLIFEROUS ORE,SCRAP	1	No Quantity							3698730			0
S3	2000	2000	2000	2	0	2	Export	604	Peru	PER	188	Costa Rica	CRI								28	METALLIFEROUS ORE,SCRAP	1	No Quantity							144050			0
S3	2000	2000	2000	2	0	2	Export	604	Peru	PER	218	Ecuador	ECU								28	METALLIFEROUS ORE,SCRAP	1	No Quantity							2165695			0
S3	2000	2000	2000	2	0	2	Export	604	Peru	PER	276	Germany	DEU								28	METALLIFEROUS ORE,SCRAP	1	No Quantity							7057802			0
S3	2000	2000	2000	2	0	2	Export	604	Peru	PER	344	China, Hong Kong SAR	HKG								28	METALLIFEROUS ORE,SCRAP	1	No Quantity							206988			0
S3	2000	2000	2000	2	0	2	Export	604	Peru	PER	360	Indonesia	IDN								28	METALLIFEROUS ORE,SCRAP	1	No Quantity							509			0
S3	2000	2000	2000	2	0	2	Export	604	Peru	PER	381	Italy	ITA								28	METALLIFEROUS ORE,SCRAP	1	No Quantity							4084328			0
S3	2000	2000	2000	2	0	2	Export	604	Peru	PER	392	Japan	JPN								28	METALLIFEROUS ORE,SCRAP	1	No Quantity							106495318			0
S3	2000	2000	2000	2	0	2	Export	604	Peru	PER	408	Dem. People's Rep. of Korea	PRK								28	METALLIFEROUS ORE,SCRAP	1	No Quantity							37567			0
S3	2000	2000	2000	2	0	2	Export	604	Peru	PER	410	Rep. of Korea	KOR								28	METALLIFEROUS ORE,SCRAP	1	No Quantity							45717665			0
S3	2000	2000	2000	2	0	2	Export	604	Peru	PER	458	Malaysia	MYS								28	METALLIFEROUS ORE,SCRAP	1	No Quantity							16158655			0
S3	2000	2000	2000	2	0	2	Export	604	Peru	PER	484	Mexico	MEX								28	METALLIFEROUS ORE,SCRAP	1	No Quantity							46487255			0
S3	2000	2000	2000	2	0	2	Export	604	Peru	PER	490	Other Asia, nes									28	METALLIFEROUS ORE,SCRAP	1	No Quantity							908506			0
S3	2000	2000	2000	2	0	2	Export	604	Peru	PER	504	Morocco	MAR								28	METALLIFEROUS ORE,SCRAP	1	No Quantity							494308			0
S3	2000	2000	2000	2	0	2	Export	604	Peru	PER	528	Netherlands	NLD								28	METALLIFEROUS ORE,SCRAP	1	No Quantity							5904825			0
S3	2000	2000	2000	2	0	2	Export	604	Peru	PER	579	Norway	NOR								28	METALLIFEROUS ORE,SCRAP	1	No Quantity							5167425			0
S3	2000	2000	2000	2	0	2	Export	604	Peru	PER	616	Poland	POL								28	METALLIFEROUS ORE,SCRAP	1	No Quantity							2232430			0
S3	2000	2000	2000	2	0	2	Export	604	Peru	PER	642	Romania	ROU								28	METALLIFEROUS ORE,SCRAP	1	No Quantity							2686514			0
S3	2000	2000	2000	2	0	2	Export	604	Peru	PER	643	Russian Federation	RUS								28	METALLIFEROUS ORE,SCRAP	1	No Quantity							14487535			0
S3	2000	2000	2000	2	0	2	Export	604	Peru	PER	699	India	IND								28	METALLIFEROUS ORE,SCRAP	1	No Quantity							28711828			0
S3	2000	2000	2000	2	0	2	Export	604	Peru	PER	702	Singapore	SGP								28	METALLIFEROUS ORE,SCRAP	1	No Quantity							18716			0
S3	2000	2000	2000	2	0	2	Export	604	Peru	PER	710	South Africa	ZAF								28	METALLIFEROUS ORE,SCRAP	1	No Quantity							6155932			0
S3	2000	2000	2000	2	0	2	Export	604	Peru	PER	724	Spain	ESP								28	METALLIFEROUS ORE,SCRAP	1	No Quantity							32626717			0
S3	2000	2000	2000	2	0	2	Export	604	Peru	PER	752	Sweden	SWE								28	METALLIFEROUS ORE,SCRAP	1	No Quantity							2000			0
S3	2000	2000	2000	2	0	2	Export	604	Peru	PER	757	Switzerland	CHE								28	METALLIFEROUS ORE,SCRAP	1	No Quantity							953834			0
S3	2000	2000	2000	2	0	2	Export	604	Peru	PER	764	Thailand	THA								28	METALLIFEROUS ORE,SCRAP	1	No Quantity							34992601			0
S3	2000	2000	2000	2	0	2	Export	604	Peru	PER	780	Trinidad and Tobago	TTO								28	METALLIFEROUS ORE,SCRAP	1	No Quantity							11723843			0
S3	2000	2000	2000	2	0	2	Export	604	Peru	PER	784	United Arab Emirates	ARE								28	METALLIFEROUS ORE,SCRAP	1	No Quantity							8764589			0
S3	2000	2000	2000	2	0	2	Export	604	Peru	PER	826	United Kingdom	GBR								28	METALLIFEROUS ORE,SCRAP	1	No Quantity							1276385			0
S3	2000	2000	2000	2	0	2	Export	604	Peru	PER	842	USA	USA								28	METALLIFEROUS ORE,SCRAP	1	No Quantity							15015544			0
S3	2000	2000	2000	2	0	2	Export	604	Peru	PER	862	Venezuela	VEN								28	METALLIFEROUS ORE,SCRAP	1	No Quantity							391822			0
S3	2000	2000	2000	2	0	2	Export	604	Peru	PER	899	Areas, nes									28	METALLIFEROUS ORE,SCRAP	1	No Quantity							3187			0
S3	2000	2000	2000	2	0	2	Export	600	Paraguay	PRY	0	World	WLD								29	CRUDE ANIMAL,VEG.MATERL.	1	No Quantity							3377931			0
S3	2000	2000	2000	2	0	2	Export	600	Paraguay	PRY	32	Argentina	ARG								29	CRUDE ANIMAL,VEG.MATERL.	1	No Quantity							660338			0
S3	2000	2000	2000	2	0	2	Export	600	Paraguay	PRY	36	Australia	AUS								29	CRUDE ANIMAL,VEG.MATERL.	1	No Quantity							10636			0
S3	2000	2000	2000	2	0	2	Export	600	Paraguay	PRY	56	Belgium	BEL								29	CRUDE ANIMAL,VEG.MATERL.	1	No Quantity							24486			0
S3	2000	2000	2000	2	0	2	Export	600	Paraguay	PRY	76	Brazil	BRA								29	CRUDE ANIMAL,VEG.MATERL.	1	No Quantity							406772			0
S3	2000	2000	2000	2	0	2	Export	600	Paraguay	PRY	152	Chile	CHL								29	CRUDE ANIMAL,VEG.MATERL.	1	No Quantity							371865			0
S3	2000	2000	2000	2	0	2	Export	600	Paraguay	PRY	233	Estonia	EST								29	CRUDE ANIMAL,VEG.MATERL.	1	No Quantity							166255			0
S3	2000	2000	2000	2	0	2	Export	600	Paraguay	PRY	251	France	FRA								29	CRUDE ANIMAL,VEG.MATERL.	1	No Quantity							173359			0
S3	2000	2000	2000	2	0	2	Export	600	Paraguay	PRY	276	Germany	DEU								29	CRUDE ANIMAL,VEG.MATERL.	1	No Quantity							246950			0
S3	2000	2000	2000	2	0	2	Export	600	Paraguay	PRY	381	Italy	ITA								29	CRUDE ANIMAL,VEG.MATERL.	1	No Quantity							62700			0
S3	2000	2000	2000	2	0	2	Export	600	Paraguay	PRY	392	Japan	JPN								29	CRUDE ANIMAL,VEG.MATERL.	1	No Quantity							64021			0
S3	2000	2000	2000	2	0	2	Export	600	Paraguay	PRY	410	Rep. of Korea	KOR								29	CRUDE ANIMAL,VEG.MATERL.	1	No Quantity							2152			0
S3	2000	2000	2000	2	0	2	Export	600	Paraguay	PRY	528	Netherlands	NLD								29	CRUDE ANIMAL,VEG.MATERL.	1	No Quantity							50362			0
S3	2000	2000	2000	2	0	2	Export	600	Paraguay	PRY	554	New Zealand	NZL								29	CRUDE ANIMAL,VEG.MATERL.	1	No Quantity							16434			0
S3	2000	2000	2000	2	0	2	Export	600	Paraguay	PRY	579	Norway	NOR								29	CRUDE ANIMAL,VEG.MATERL.	1	No Quantity							156367			0
S3	2000	2000	2000	2	0	2	Export	600	Paraguay	PRY	604	Peru	PER								29	CRUDE ANIMAL,VEG.MATERL.	1	No Quantity							31440			0
S3	2000	2000	2000	2	0	2	Export	600	Paraguay	PRY	620	Portugal	PRT								29	CRUDE ANIMAL,VEG.MATERL.	1	No Quantity							381177			0
S3	2000	2000	2000	2	0	2	Export	600	Paraguay	PRY	724	Spain	ESP								29	CRUDE ANIMAL,VEG.MATERL.	1	No Quantity							404442			0
S3	2000	2000	2000	2	0	2	Export	600	Paraguay	PRY	752	Sweden	SWE								29	CRUDE ANIMAL,VEG.MATERL.	1	No Quantity							59330			0
S3	2000	2000	2000	2	0	2	Export	600	Paraguay	PRY	842	USA	USA								29	CRUDE ANIMAL,VEG.MATERL.	1	No Quantity							88845			0
S3	2000	2000	2000	2	0	2	Export	604	Peru	PER	0	World	WLD								29	CRUDE ANIMAL,VEG.MATERL.	1	No Quantity							15931242			0
S3	2000	2000	2000	2	0	2	Export	604	Peru	PER	32	Argentina	ARG								29	CRUDE ANIMAL,VEG.MATERL.	1	No Quantity							884409			0
S3	2000	2000	2000	2	0	2	Export	604	Peru	PER	36	Australia	AUS								29	CRUDE ANIMAL,VEG.MATERL.	1	No Quantity							37403			0
S3	2000	2000	2000	2	0	2	Export	604	Peru	PER	40	Austria	AUT								29	CRUDE ANIMAL,VEG.MATERL.	1	No Quantity							175693			0
S3	2000	2000	2000	2	0	2	Export	604	Peru	PER	50	Bangladesh	BGD								29	CRUDE ANIMAL,VEG.MATERL.	1	No Quantity							121350			0
S3	2000	2000	2000	2	0	2	Export	604	Peru	PER	56	Belgium	BEL								29	CRUDE ANIMAL,VEG.MATERL.	1	No Quantity							378309			0
S3	2000	2000	2000	2	0	2	Export	604	Peru	PER	68	Bolivia (Plurinational State of)	BOL								29	CRUDE ANIMAL,VEG.MATERL.	1	No Quantity							60775			0
S3	2000	2000	2000	2	0	2	Export	604	Peru	PER	76	Brazil	BRA								29	CRUDE ANIMAL,VEG.MATERL.	1	No Quantity							944140			0
S3	2000	2000	2000	2	0	2	Export	604	Peru	PER	92	Br. Virgin Isds	VGB								29	CRUDE ANIMAL,VEG.MATERL.	1	No Quantity							10514			0
S3	2000	2000	2000	2	0	2	Export	604	Peru	PER	124	Canada	CAN								29	CRUDE ANIMAL,VEG.MATERL.	1	No Quantity							15977			0
S3	2000	2000	2000	2	0	2	Export	604	Peru	PER	152	Chile	CHL								29	CRUDE ANIMAL,VEG.MATERL.	1	No Quantity							3151523			0
S3	2000	2000	2000	2	0	2	Export	604	Peru	PER	156	China	CHN								29	CRUDE ANIMAL,VEG.MATERL.	1	No Quantity							84300			0
S3	2000	2000	2000	2	0	2	Export	604	Peru	PER	170	Colombia	COL								29	CRUDE ANIMAL,VEG.MATERL.	1	No Quantity							71888			0
S3	2000	2000	2000	2	0	2	Export	604	Peru	PER	188	Costa Rica	CRI								29	CRUDE ANIMAL,VEG.MATERL.	1	No Quantity							15605			0
S3	2000	2000	2000	2	0	2	Export	604	Peru	PER	203	Czechia	CZE								29	CRUDE ANIMAL,VEG.MATERL.	1	No Quantity							1077			0
S3	2000	2000	2000	2	0	2	Export	604	Peru	PER	214	Dominican Rep.	DOM								29	CRUDE ANIMAL,VEG.MATERL.	1	No Quantity							143729			0
S3	2000	2000	2000	2	0	2	Export	604	Peru	PER	218	Ecuador	ECU								29	CRUDE ANIMAL,VEG.MATERL.	1	No Quantity							111841			0
S3	2000	2000	2000	2	0	2	Export	604	Peru	PER	251	France	FRA								29	CRUDE ANIMAL,VEG.MATERL.	1	No Quantity							815609			0
S3	2000	2000	2000	2	0	2	Export	604	Peru	PER	276	Germany	DEU								29	CRUDE ANIMAL,VEG.MATERL.	1	No Quantity							384532			0
S3	2000	2000	2000	2	0	2	Export	604	Peru	PER	348	Hungary	HUN								29	CRUDE ANIMAL,VEG.MATERL.	1	No Quantity							1531			0
S3	2000	2000	2000	2	0	2	Export	604	Peru	PER	381	Italy	ITA								29	CRUDE ANIMAL,VEG.MATERL.	1	No Quantity							674718			0
S3	2000	2000	2000	2	0	2	Export	604	Peru	PER	392	Japan	JPN								29	CRUDE ANIMAL,VEG.MATERL.	1	No Quantity							1146410			0
S3	2000	2000	2000	2	0	2	Export	604	Peru	PER	484	Mexico	MEX								29	CRUDE ANIMAL,VEG.MATERL.	1	No Quantity							149978			0
S3	2000	2000	2000	2	0	2	Export	604	Peru	PER	490	Other Asia, nes									29	CRUDE ANIMAL,VEG.MATERL.	1	No Quantity							14038			0
S3	2000	2000	2000	2	0	2	Export	604	Peru	PER	528	Netherlands	NLD								29	CRUDE ANIMAL,VEG.MATERL.	1	No Quantity							532893			0
S3	2000	2000	2000	2	0	2	Export	604	Peru	PER	554	New Zealand	NZL								29	CRUDE ANIMAL,VEG.MATERL.	1	No Quantity							8360			0
S3	2000	2000	2000	2	0	2	Export	604	Peru	PER	579	Norway	NOR								29	CRUDE ANIMAL,VEG.MATERL.	1	No Quantity							75538			0
S3	2000	2000	2000	2	0	2	Export	604	Peru	PER	586	Pakistan	PAK								29	CRUDE ANIMAL,VEG.MATERL.	1	No Quantity							11350			0
S3	2000	2000	2000	2	0	2	Export	604	Peru	PER	591	Panama	PAN								29	CRUDE ANIMAL,VEG.MATERL.	1	No Quantity							53814			0
S3	2000	2000	2000	2	0	2	Export	604	Peru	PER	620	Portugal	PRT								29	CRUDE ANIMAL,VEG.MATERL.	1	No Quantity							11794			0
S3	2000	2000	2000	2	0	2	Export	604	Peru	PER	643	Russian Federation	RUS								29	CRUDE ANIMAL,VEG.MATERL.	1	No Quantity							5053			0
S3	2000	2000	2000	2	0	2	Export	604	Peru	PER	699	India	IND								29	CRUDE ANIMAL,VEG.MATERL.	1	No Quantity							11899			0
S3	2000	2000	2000	2	0	2	Export	604	Peru	PER	724	Spain	ESP								29	CRUDE ANIMAL,VEG.MATERL.	1	No Quantity							592104			0
S3	2000	2000	2000	2	0	2	Export	604	Peru	PER	757	Switzerland	CHE								29	CRUDE ANIMAL,VEG.MATERL.	1	No Quantity							475309			0
S3	2000	2000	2000	2	0	2	Export	604	Peru	PER	776	Tonga	TON								29	CRUDE ANIMAL,VEG.MATERL.	1	No Quantity							19000			0
S3	2000	2000	2000	2	0	2	Export	604	Peru	PER	792	Turkey	TUR								29	CRUDE ANIMAL,VEG.MATERL.	1	No Quantity							21809			0
S3	2000	2000	2000	2	0	2	Export	604	Peru	PER	826	United Kingdom	GBR								29	CRUDE ANIMAL,VEG.MATERL.	1	No Quantity							191775			0
S3	2000	2000	2000	2	0	2	Export	604	Peru	PER	842	USA	USA								29	CRUDE ANIMAL,VEG.MATERL.	1	No Quantity							4259308			0
S3	2000	2000	2000	2	0	2	Export	604	Peru	PER	858	Uruguay	URY								29	CRUDE ANIMAL,VEG.MATERL.	1	No Quantity							56070			0
S3	2000	2000	2000	2	0	2	Export	604	Peru	PER	862	Venezuela	VEN								29	CRUDE ANIMAL,VEG.MATERL.	1	No Quantity							200546			0
S3	2000	2000	2000	2	0	2	Export	604	Peru	PER	899	Areas, nes									29	CRUDE ANIMAL,VEG.MATERL.	1	No Quantity							9271			0
S3	2000	2000	2000	2	0	2	Export	604	Peru	PER	0	World	WLD								32	COAL, COKE, BRIQUETTES	1	No Quantity							26407			0
S3	2000	2000	2000	2	0	2	Export	604	Peru	PER	152	Chile	CHL								32	COAL, COKE, BRIQUETTES	1	No Quantity							15602			0
S3	2000	2000	2000	2	0	2	Export	604	Peru	PER	218	Ecuador	ECU								32	COAL, COKE, BRIQUETTES	1	No Quantity							10773			0
S3	2000	2000	2000	2	0	2	Export	604	Peru	PER	899	Areas, nes									32	COAL, COKE, BRIQUETTES	1	No Quantity							32			0
S3	2000	2000	2000	2	0	2	Export	600	Paraguay	PRY	0	World	WLD								33	PETROLEUM,PETROL.PRODUCT	1	No Quantity							1057338			0
S3	2000	2000	2000	2	0	2	Export	600	Paraguay	PRY	32	Argentina	ARG								33	PETROLEUM,PETROL.PRODUCT	1	No Quantity							803121			0
S3	2000	2000	2000	2	0	2	Export	600	Paraguay	PRY	76	Brazil	BRA								33	PETROLEUM,PETROL.PRODUCT	1	No Quantity							253785			0
S3	2000	2000	2000	2	0	2	Export	600	Paraguay	PRY	152	Chile	CHL								33	PETROLEUM,PETROL.PRODUCT	1	No Quantity							432			0
S3	2000	2000	2000	2	0	2	Export	604	Peru	PER	0	World	WLD								33	PETROLEUM,PETROL.PRODUCT	1	No Quantity							403566167			0
S3	2000	2000	2000	2	0	2	Export	604	Peru	PER	32	Argentina	ARG								33	PETROLEUM,PETROL.PRODUCT	1	No Quantity							336623			0
S3	2000	2000	2000	2	0	2	Export	604	Peru	PER	44	Bahamas	BHS								33	PETROLEUM,PETROL.PRODUCT	1	No Quantity							1115206			0
S3	2000	2000	2000	2	0	2	Export	604	Peru	PER	56	Belgium	BEL								33	PETROLEUM,PETROL.PRODUCT	1	No Quantity							31835			0
S3	2000	2000	2000	2	0	2	Export	604	Peru	PER	68	Bolivia (Plurinational State of)	BOL								33	PETROLEUM,PETROL.PRODUCT	1	No Quantity							4320700			0
S3	2000	2000	2000	2	0	2	Export	604	Peru	PER	76	Brazil	BRA								33	PETROLEUM,PETROL.PRODUCT	1	No Quantity							95514			0
S3	2000	2000	2000	2	0	2	Export	604	Peru	PER	84	Belize	BLZ								33	PETROLEUM,PETROL.PRODUCT	1	No Quantity							25626			0
S3	2000	2000	2000	2	0	2	Export	604	Peru	PER	100	Bulgaria	BGR								33	PETROLEUM,PETROL.PRODUCT	1	No Quantity							29580			0
S3	2000	2000	2000	2	0	2	Export	604	Peru	PER	152	Chile	CHL								33	PETROLEUM,PETROL.PRODUCT	1	No Quantity							76083729			0
S3	2000	2000	2000	2	0	2	Export	604	Peru	PER	156	China	CHN								33	PETROLEUM,PETROL.PRODUCT	1	No Quantity							163369			0
S3	2000	2000	2000	2	0	2	Export	604	Peru	PER	170	Colombia	COL								33	PETROLEUM,PETROL.PRODUCT	1	No Quantity							1810838			0
S3	2000	2000	2000	2	0	2	Export	604	Peru	PER	196	Cyprus	CYP								33	PETROLEUM,PETROL.PRODUCT	1	No Quantity							551125			0
S3	2000	2000	2000	2	0	2	Export	604	Peru	PER	208	Denmark	DNK								33	PETROLEUM,PETROL.PRODUCT	1	No Quantity							128016			0
S3	2000	2000	2000	2	0	2	Export	604	Peru	PER	214	Dominican Rep.	DOM								33	PETROLEUM,PETROL.PRODUCT	1	No Quantity							3427			0
S3	2000	2000	2000	2	0	2	Export	604	Peru	PER	218	Ecuador	ECU								33	PETROLEUM,PETROL.PRODUCT	1	No Quantity							12735639			0
S3	2000	2000	2000	2	0	2	Export	604	Peru	PER	276	Germany	DEU								33	PETROLEUM,PETROL.PRODUCT	1	No Quantity							204059			0
S3	2000	2000	2000	2	0	2	Export	604	Peru	PER	300	Greece	GRC								33	PETROLEUM,PETROL.PRODUCT	1	No Quantity							313772			0
S3	2000	2000	2000	2	0	2	Export	604	Peru	PER	308	Grenada	GRD								33	PETROLEUM,PETROL.PRODUCT	1	No Quantity							11596			0
S3	2000	2000	2000	2	0	2	Export	604	Peru	PER	340	Honduras	HND								33	PETROLEUM,PETROL.PRODUCT	1	No Quantity							26391			0
S3	2000	2000	2000	2	0	2	Export	604	Peru	PER	344	China, Hong Kong SAR	HKG								33	PETROLEUM,PETROL.PRODUCT	1	No Quantity							2920			0
S3	2000	2000	2000	2	0	2	Export	604	Peru	PER	381	Italy	ITA								33	PETROLEUM,PETROL.PRODUCT	1	No Quantity							196110			0
S3	2000	2000	2000	2	0	2	Export	604	Peru	PER	392	Japan	JPN								33	PETROLEUM,PETROL.PRODUCT	1	No Quantity							805122			0
S3	2000	2000	2000	2	0	2	Export	604	Peru	PER	408	Dem. People's Rep. of Korea	PRK								33	PETROLEUM,PETROL.PRODUCT	1	No Quantity							25962			0
S3	2000	2000	2000	2	0	2	Export	604	Peru	PER	410	Rep. of Korea	KOR								33	PETROLEUM,PETROL.PRODUCT	1	No Quantity							69285400			0
S3	2000	2000	2000	2	0	2	Export	604	Peru	PER	430	Liberia	LBR								33	PETROLEUM,PETROL.PRODUCT	1	No Quantity							937888			0
S3	2000	2000	2000	2	0	2	Export	604	Peru	PER	470	Malta	MLT								33	PETROLEUM,PETROL.PRODUCT	1	No Quantity							223657			0
S3	2000	2000	2000	2	0	2	Export	604	Peru	PER	484	Mexico	MEX								33	PETROLEUM,PETROL.PRODUCT	1	No Quantity							15139212			0
S3	2000	2000	2000	2	0	2	Export	604	Peru	PER	530	Neth. Antilles	ANT								33	PETROLEUM,PETROL.PRODUCT	1	No Quantity							3767263			0
S3	2000	2000	2000	2	0	2	Export	604	Peru	PER	533	Aruba	ABW								33	PETROLEUM,PETROL.PRODUCT	1	No Quantity							6861690			0
S3	2000	2000	2000	2	0	2	Export	604	Peru	PER	554	New Zealand	NZL								33	PETROLEUM,PETROL.PRODUCT	1	No Quantity							46589			0
S3	2000	2000	2000	2	0	2	Export	604	Peru	PER	579	Norway	NOR								33	PETROLEUM,PETROL.PRODUCT	1	No Quantity							12688			0
S3	2000	2000	2000	2	0	2	Export	604	Peru	PER	591	Panama	PAN								33	PETROLEUM,PETROL.PRODUCT	1	No Quantity							26824404			0
S3	2000	2000	2000	2	0	2	Export	604	Peru	PER	608	Philippines	PHL								33	PETROLEUM,PETROL.PRODUCT	1	No Quantity							270415			0
S3	2000	2000	2000	2	0	2	Export	604	Peru	PER	643	Russian Federation	RUS								33	PETROLEUM,PETROL.PRODUCT	1	No Quantity							389980			0
S3	2000	2000	2000	2	0	2	Export	604	Peru	PER	702	Singapore	SGP								33	PETROLEUM,PETROL.PRODUCT	1	No Quantity							231547			0
S3	2000	2000	2000	2	0	2	Export	604	Peru	PER	757	Switzerland	CHE								33	PETROLEUM,PETROL.PRODUCT	1	No Quantity							18690			0
S3	2000	2000	2000	2	0	2	Export	604	Peru	PER	792	Turkey	TUR								33	PETROLEUM,PETROL.PRODUCT	1	No Quantity							279029			0
S3	2000	2000	2000	2	0	2	Export	604	Peru	PER	818	Egypt	EGY								33	PETROLEUM,PETROL.PRODUCT	1	No Quantity							5084			0
S3	2000	2000	2000	2	0	2	Export	604	Peru	PER	826	United Kingdom	GBR								33	PETROLEUM,PETROL.PRODUCT	1	No Quantity							79577			0
S3	2000	2000	2000	2	0	2	Export	604	Peru	PER	842	USA	USA								33	PETROLEUM,PETROL.PRODUCT	1	No Quantity							157727346			0
S3	2000	2000	2000	2	0	2	Export	604	Peru	PER	862	Venezuela	VEN								33	PETROLEUM,PETROL.PRODUCT	1	No Quantity							11726			0
S3	2000	2000	2000	2	0	2	Export	604	Peru	PER	899	Areas, nes									33	PETROLEUM,PETROL.PRODUCT	1	No Quantity							22436823			0
S3	2000	2000	2000	2	0	2	Export	604	Peru	PER	0	World	WLD								34	GAS,NATURAL,MANUFACTURED	1	No Quantity							51637			0
S3	2000	2000	2000	2	0	2	Export	604	Peru	PER	899	Areas, nes									34	GAS,NATURAL,MANUFACTURED	1	No Quantity							51637			0
S3	2000	2000	2000	2	0	2	Export	600	Paraguay	PRY	0	World	WLD								35	ELECTRIC CURRENT	1	No Quantity							1330732612			0
S3	2000	2000	2000	2	0	2	Export	600	Paraguay	PRY	32	Argentina	ARG								35	ELECTRIC CURRENT	1	No Quantity							245399525			0
S3	2000	2000	2000	2	0	2	Export	600	Paraguay	PRY	76	Brazil	BRA								35	ELECTRIC CURRENT	1	No Quantity							1085333087			0
S3	2000	2000	2000	2	0	2	Export	600	Paraguay	PRY	0	World	WLD								41	ANIMAL OILS AND FATS	1	No Quantity							173080			0
S3	2000	2000	2000	2	0	2	Export	600	Paraguay	PRY	76	Brazil	BRA								41	ANIMAL OILS AND FATS	1	No Quantity							173080			0
S3	2000	2000	2000	2	0	2	Export	604	Peru	PER	0	World	WLD								41	ANIMAL OILS AND FATS	1	No Quantity							80644445			0
S3	2000	2000	2000	2	0	2	Export	604	Peru	PER	36	Australia	AUS								41	ANIMAL OILS AND FATS	1	No Quantity							1461391			0
S3	2000	2000	2000	2	0	2	Export	604	Peru	PER	68	Bolivia (Plurinational State of)	BOL								41	ANIMAL OILS AND FATS	1	No Quantity							1280			0
S3	2000	2000	2000	2	0	2	Export	604	Peru	PER	76	Brazil	BRA								41	ANIMAL OILS AND FATS	1	No Quantity							258665			0
S3	2000	2000	2000	2	0	2	Export	604	Peru	PER	124	Canada	CAN								41	ANIMAL OILS AND FATS	1	No Quantity							4622966			0
S3	2000	2000	2000	2	0	2	Export	604	Peru	PER	152	Chile	CHL								41	ANIMAL OILS AND FATS	1	No Quantity							15333867			0
S3	2000	2000	2000	2	0	2	Export	604	Peru	PER	156	China	CHN								41	ANIMAL OILS AND FATS	1	No Quantity							4574406			0
S3	2000	2000	2000	2	0	2	Export	604	Peru	PER	170	Colombia	COL								41	ANIMAL OILS AND FATS	1	No Quantity							433293			0
S3	2000	2000	2000	2	0	2	Export	604	Peru	PER	208	Denmark	DNK								41	ANIMAL OILS AND FATS	1	No Quantity							286149			0
S3	2000	2000	2000	2	0	2	Export	604	Peru	PER	218	Ecuador	ECU								41	ANIMAL OILS AND FATS	1	No Quantity							625			0
S3	2000	2000	2000	2	0	2	Export	604	Peru	PER	251	France	FRA								41	ANIMAL OILS AND FATS	1	No Quantity							628757			0
S3	2000	2000	2000	2	0	2	Export	604	Peru	PER	276	Germany	DEU								41	ANIMAL OILS AND FATS	1	No Quantity							150815			0
S3	2000	2000	2000	2	0	2	Export	604	Peru	PER	300	Greece	GRC								41	ANIMAL OILS AND FATS	1	No Quantity							94802			0
S3	2000	2000	2000	2	0	2	Export	604	Peru	PER	320	Guatemala	GTM								41	ANIMAL OILS AND FATS	1	No Quantity							51393			0
S3	2000	2000	2000	2	0	2	Export	604	Peru	PER	340	Honduras	HND								41	ANIMAL OILS AND FATS	1	No Quantity							17238			0
S3	2000	2000	2000	2	0	2	Export	604	Peru	PER	344	China, Hong Kong SAR	HKG								41	ANIMAL OILS AND FATS	1	No Quantity							68253			0
S3	2000	2000	2000	2	0	2	Export	604	Peru	PER	360	Indonesia	IDN								41	ANIMAL OILS AND FATS	1	No Quantity							1799060			0
S3	2000	2000	2000	2	0	2	Export	604	Peru	PER	392	Japan	JPN								41	ANIMAL OILS AND FATS	1	No Quantity							7271878			0
S3	2000	2000	2000	2	0	2	Export	604	Peru	PER	408	Dem. People's Rep. of Korea	PRK								41	ANIMAL OILS AND FATS	1	No Quantity							144820			0
S3	2000	2000	2000	2	0	2	Export	604	Peru	PER	410	Rep. of Korea	KOR								41	ANIMAL OILS AND FATS	1	No Quantity							1072125			0
S3	2000	2000	2000	2	0	2	Export	604	Peru	PER	458	Malaysia	MYS								41	ANIMAL OILS AND FATS	1	No Quantity							27080			0
S3	2000	2000	2000	2	0	2	Export	604	Peru	PER	484	Mexico	MEX								41	ANIMAL OILS AND FATS	1	No Quantity							6288195			0
S3	2000	2000	2000	2	0	2	Export	604	Peru	PER	490	Other Asia, nes									41	ANIMAL OILS AND FATS	1	No Quantity							373200			0
S3	2000	2000	2000	2	0	2	Export	604	Peru	PER	528	Netherlands	NLD								41	ANIMAL OILS AND FATS	1	No Quantity							10667705			0
S3	2000	2000	2000	2	0	2	Export	604	Peru	PER	540	New Caledonia	NCL								41	ANIMAL OILS AND FATS	1	No Quantity							5290			0
S3	2000	2000	2000	2	0	2	Export	604	Peru	PER	554	New Zealand	NZL								41	ANIMAL OILS AND FATS	1	No Quantity							74147			0
S3	2000	2000	2000	2	0	2	Export	604	Peru	PER	579	Norway	NOR								41	ANIMAL OILS AND FATS	1	No Quantity							21272924			0
S3	2000	2000	2000	2	0	2	Export	604	Peru	PER	608	Philippines	PHL								41	ANIMAL OILS AND FATS	1	No Quantity							952702			0
S3	2000	2000	2000	2	0	2	Export	604	Peru	PER	620	Portugal	PRT								41	ANIMAL OILS AND FATS	1	No Quantity							133630			0
S3	2000	2000	2000	2	0	2	Export	604	Peru	PER	682	Saudi Arabia	SAU								41	ANIMAL OILS AND FATS	1	No Quantity							53414			0
S3	2000	2000	2000	2	0	2	Export	604	Peru	PER	699	India	IND								41	ANIMAL OILS AND FATS	1	No Quantity							38891			0
S3	2000	2000	2000	2	0	2	Export	604	Peru	PER	702	Singapore	SGP								41	ANIMAL OILS AND FATS	1	No Quantity							31554			0
S3	2000	2000	2000	2	0	2	Export	604	Peru	PER	704	Viet Nam	VNM								41	ANIMAL OILS AND FATS	1	No Quantity							300375			0
S3	2000	2000	2000	2	0	2	Export	604	Peru	PER	724	Spain	ESP								41	ANIMAL OILS AND FATS	1	No Quantity							42270			0
S3	2000	2000	2000	2	0	2	Export	604	Peru	PER	764	Thailand	THA								41	ANIMAL OILS AND FATS	1	No Quantity							1663372			0
S3	2000	2000	2000	2	0	2	Export	604	Peru	PER	826	United Kingdom	GBR								41	ANIMAL OILS AND FATS	1	No Quantity							30188			0
S3	2000	2000	2000	2	0	2	Export	604	Peru	PER	842	USA	USA								41	ANIMAL OILS AND FATS	1	No Quantity							321209			0
S3	2000	2000	2000	2	0	2	Export	604	Peru	PER	858	Uruguay	URY								41	ANIMAL OILS AND FATS	1	No Quantity							27296			0
S3	2000	2000	2000	2	0	2	Export	604	Peru	PER	862	Venezuela	VEN								41	ANIMAL OILS AND FATS	1	No Quantity							69216			0
S3	2000	2000	2000	2	0	2	Export	604	Peru	PER	899	Areas, nes									41	ANIMAL OILS AND FATS	1	No Quantity							4			0
S3	2000	2000	2000	2	0	2	Export	600	Paraguay	PRY	0	World	WLD								42	FIXED VEG. FATS AND OILS	1	No Quantity							41729398			0
S3	2000	2000	2000	2	0	2	Export	600	Paraguay	PRY	32	Argentina	ARG								42	FIXED VEG. FATS AND OILS	1	No Quantity							6770850			0
S3	2000	2000	2000	2	0	2	Export	600	Paraguay	PRY	68	Bolivia (Plurinational State of)	BOL								42	FIXED VEG. FATS AND OILS	1	No Quantity							2500			0
S3	2000	2000	2000	2	0	2	Export	600	Paraguay	PRY	76	Brazil	BRA								42	FIXED VEG. FATS AND OILS	1	No Quantity							9051712			0
S3	2000	2000	2000	2	0	2	Export	600	Paraguay	PRY	152	Chile	CHL								42	FIXED VEG. FATS AND OILS	1	No Quantity							272400			0
S3	2000	2000	2000	2	0	2	Export	600	Paraguay	PRY	170	Colombia	COL								42	FIXED VEG. FATS AND OILS	1	No Quantity							103565			0
S3	2000	2000	2000	2	0	2	Export	600	Paraguay	PRY	381	Italy	ITA								42	FIXED VEG. FATS AND OILS	1	No Quantity							1172500			0
S3	2000	2000	2000	2	0	2	Export	600	Paraguay	PRY	484	Mexico	MEX								42	FIXED VEG. FATS AND OILS	1	No Quantity							183041			0
S3	2000	2000	2000	2	0	2	Export	600	Paraguay	PRY	528	Netherlands	NLD								42	FIXED VEG. FATS AND OILS	1	No Quantity							2578973			0
S3	2000	2000	2000	2	0	2	Export	600	Paraguay	PRY	604	Peru	PER								42	FIXED VEG. FATS AND OILS	1	No Quantity							9525			0
S3	2000	2000	2000	2	0	2	Export	600	Paraguay	PRY	699	India	IND								42	FIXED VEG. FATS AND OILS	1	No Quantity							580000			0
S3	2000	2000	2000	2	0	2	Export	600	Paraguay	PRY	842	USA	USA								42	FIXED VEG. FATS AND OILS	1	No Quantity							760200			0
S3	2000	2000	2000	2	0	2	Export	600	Paraguay	PRY	858	Uruguay	URY								42	FIXED VEG. FATS AND OILS	1	No Quantity							15691463			0
S3	2000	2000	2000	2	0	2	Export	600	Paraguay	PRY	862	Venezuela	VEN								42	FIXED VEG. FATS AND OILS	1	No Quantity							4552669			0
S3	2000	2000	2000	2	0	2	Export	604	Peru	PER	0	World	WLD								42	FIXED VEG. FATS AND OILS	1	No Quantity							3055347			0
S3	2000	2000	2000	2	0	2	Export	604	Peru	PER	68	Bolivia (Plurinational State of)	BOL								42	FIXED VEG. FATS AND OILS	1	No Quantity							44487			0
S3	2000	2000	2000	2	0	2	Export	604	Peru	PER	170	Colombia	COL								42	FIXED VEG. FATS AND OILS	1	No Quantity							2893			0
S3	2000	2000	2000	2	0	2	Export	604	Peru	PER	188	Costa Rica	CRI								42	FIXED VEG. FATS AND OILS	1	No Quantity							1404			0
S3	2000	2000	2000	2	0	2	Export	604	Peru	PER	214	Dominican Rep.	DOM								42	FIXED VEG. FATS AND OILS	1	No Quantity							713183			0
S3	2000	2000	2000	2	0	2	Export	604	Peru	PER	218	Ecuador	ECU								42	FIXED VEG. FATS AND OILS	1	No Quantity							712500			0
S3	2000	2000	2000	2	0	2	Export	604	Peru	PER	381	Italy	ITA								42	FIXED VEG. FATS AND OILS	1	No Quantity							699			0
S3	2000	2000	2000	2	0	2	Export	604	Peru	PER	484	Mexico	MEX								42	FIXED VEG. FATS AND OILS	1	No Quantity							1105686			0
S3	2000	2000	2000	2	0	2	Export	604	Peru	PER	826	United Kingdom	GBR								42	FIXED VEG. FATS AND OILS	1	No Quantity							453226			0
S3	2000	2000	2000	2	0	2	Export	604	Peru	PER	842	USA	USA								42	FIXED VEG. FATS AND OILS	1	No Quantity							19967			0
S3	2000	2000	2000	2	0	2	Export	604	Peru	PER	899	Areas, nes									42	FIXED VEG. FATS AND OILS	1	No Quantity							1302			0
S3	2000	2000	2000	2	0	2	Export	600	Paraguay	PRY	0	World	WLD								43	ANIMAL,VEG.FATS,OILS,NES	1	No Quantity							483464			0
S3	2000	2000	2000	2	0	2	Export	600	Paraguay	PRY	76	Brazil	BRA								43	ANIMAL,VEG.FATS,OILS,NES	1	No Quantity							239864			0
S3	2000	2000	2000	2	0	2	Export	600	Paraguay	PRY	152	Chile	CHL								43	ANIMAL,VEG.FATS,OILS,NES	1	No Quantity							243600			0
S3	2000	2000	2000	2	0	2	Export	604	Peru	PER	0	World	WLD								43	ANIMAL,VEG.FATS,OILS,NES	1	No Quantity							1052932			0
S3	2000	2000	2000	2	0	2	Export	604	Peru	PER	44	Bahamas	BHS								43	ANIMAL,VEG.FATS,OILS,NES	1	No Quantity							14955			0
S3	2000	2000	2000	2	0	2	Export	604	Peru	PER	52	Barbados	BRB								43	ANIMAL,VEG.FATS,OILS,NES	1	No Quantity							5377			0
S3	2000	2000	2000	2	0	2	Export	604	Peru	PER	68	Bolivia (Plurinational State of)	BOL								43	ANIMAL,VEG.FATS,OILS,NES	1	No Quantity							123007			0
S3	2000	2000	2000	2	0	2	Export	604	Peru	PER	76	Brazil	BRA								43	ANIMAL,VEG.FATS,OILS,NES	1	No Quantity							6777			0
S3	2000	2000	2000	2	0	2	Export	604	Peru	PER	152	Chile	CHL								43	ANIMAL,VEG.FATS,OILS,NES	1	No Quantity							339154			0
S3	2000	2000	2000	2	0	2	Export	604	Peru	PER	170	Colombia	COL								43	ANIMAL,VEG.FATS,OILS,NES	1	No Quantity							167742			0
S3	2000	2000	2000	2	0	2	Export	604	Peru	PER	218	Ecuador	ECU								43	ANIMAL,VEG.FATS,OILS,NES	1	No Quantity							164671			0
S3	2000	2000	2000	2	0	2	Export	604	Peru	PER	276	Germany	DEU								43	ANIMAL,VEG.FATS,OILS,NES	1	No Quantity							21274			0
S3	2000	2000	2000	2	0	2	Export	604	Peru	PER	388	Jamaica	JAM								43	ANIMAL,VEG.FATS,OILS,NES	1	No Quantity							15719			0
S3	2000	2000	2000	2	0	2	Export	604	Peru	PER	484	Mexico	MEX								43	ANIMAL,VEG.FATS,OILS,NES	1	No Quantity							97910			0
S3	2000	2000	2000	2	0	2	Export	604	Peru	PER	530	Neth. Antilles	ANT								43	ANIMAL,VEG.FATS,OILS,NES	1	No Quantity							12031			0
S3	2000	2000	2000	2	0	2	Export	604	Peru	PER	724	Spain	ESP								43	ANIMAL,VEG.FATS,OILS,NES	1	No Quantity							8919			0
S3	2000	2000	2000	2	0	2	Export	604	Peru	PER	842	USA	USA								43	ANIMAL,VEG.FATS,OILS,NES	1	No Quantity							65098			0
S3	2000	2000	2000	2	0	2	Export	604	Peru	PER	862	Venezuela	VEN								43	ANIMAL,VEG.FATS,OILS,NES	1	No Quantity							7284			0
S3	2000	2000	2000	2	0	2	Export	604	Peru	PER	899	Areas, nes									43	ANIMAL,VEG.FATS,OILS,NES	1	No Quantity							3014			0
S3	2000	2000	2000	2	0	2	Export	600	Paraguay	PRY	0	World	WLD								51	ORGANIC CHEMICALS	1	No Quantity							1961855			0
S3	2000	2000	2000	2	0	2	Export	600	Paraguay	PRY	32	Argentina	ARG								51	ORGANIC CHEMICALS	1	No Quantity							299380			0
S3	2000	2000	2000	2	0	2	Export	600	Paraguay	PRY	68	Bolivia (Plurinational State of)	BOL								51	ORGANIC CHEMICALS	1	No Quantity							1800			0
S3	2000	2000	2000	2	0	2	Export	600	Paraguay	PRY	76	Brazil	BRA								51	ORGANIC CHEMICALS	1	No Quantity							1348417			0
S3	2000	2000	2000	2	0	2	Export	600	Paraguay	PRY	152	Chile	CHL								51	ORGANIC CHEMICALS	1	No Quantity							1100			0
S3	2000	2000	2000	2	0	2	Export	600	Paraguay	PRY	528	Netherlands	NLD								51	ORGANIC CHEMICALS	1	No Quantity							288000			0
S3	2000	2000	2000	2	0	2	Export	600	Paraguay	PRY	757	Switzerland	CHE								51	ORGANIC CHEMICALS	1	No Quantity							25			0
S3	2000	2000	2000	2	0	2	Export	600	Paraguay	PRY	842	USA	USA								51	ORGANIC CHEMICALS	1	No Quantity							23133			0
S3	2000	2000	2000	2	0	2	Export	604	Peru	PER	0	World	WLD								51	ORGANIC CHEMICALS	1	No Quantity							9356511			0
S3	2000	2000	2000	2	0	2	Export	604	Peru	PER	32	Argentina	ARG								51	ORGANIC CHEMICALS	1	No Quantity							81341			0
S3	2000	2000	2000	2	0	2	Export	604	Peru	PER	68	Bolivia (Plurinational State of)	BOL								51	ORGANIC CHEMICALS	1	No Quantity							1158427			0
S3	2000	2000	2000	2	0	2	Export	604	Peru	PER	76	Brazil	BRA								51	ORGANIC CHEMICALS	1	No Quantity							4541			0
S3	2000	2000	2000	2	0	2	Export	604	Peru	PER	124	Canada	CAN								51	ORGANIC CHEMICALS	1	No Quantity							28564			0
S3	2000	2000	2000	2	0	2	Export	604	Peru	PER	152	Chile	CHL								51	ORGANIC CHEMICALS	1	No Quantity							1351376			0
S3	2000	2000	2000	2	0	2	Export	604	Peru	PER	170	Colombia	COL								51	ORGANIC CHEMICALS	1	No Quantity							2597923			0
S3	2000	2000	2000	2	0	2	Export	604	Peru	PER	192	Cuba	CUB								51	ORGANIC CHEMICALS	1	No Quantity							27455			0
S3	2000	2000	2000	2	0	2	Export	604	Peru	PER	208	Denmark	DNK								51	ORGANIC CHEMICALS	1	No Quantity							6552			0
S3	2000	2000	2000	2	0	2	Export	604	Peru	PER	214	Dominican Rep.	DOM								51	ORGANIC CHEMICALS	1	No Quantity							31580			0
S3	2000	2000	2000	2	0	2	Export	604	Peru	PER	218	Ecuador	ECU								51	ORGANIC CHEMICALS	1	No Quantity							2262304			0
S3	2000	2000	2000	2	0	2	Export	604	Peru	PER	251	France	FRA								51	ORGANIC CHEMICALS	1	No Quantity							193544			0
S3	2000	2000	2000	2	0	2	Export	604	Peru	PER	276	Germany	DEU								51	ORGANIC CHEMICALS	1	No Quantity							90559			0
S3	2000	2000	2000	2	0	2	Export	604	Peru	PER	320	Guatemala	GTM								51	ORGANIC CHEMICALS	1	No Quantity							26800			0
S3	2000	2000	2000	2	0	2	Export	604	Peru	PER	340	Honduras	HND								51	ORGANIC CHEMICALS	1	No Quantity							26000			0
S3	2000	2000	2000	2	0	2	Export	604	Peru	PER	381	Italy	ITA								51	ORGANIC CHEMICALS	1	No Quantity							21125			0
S3	2000	2000	2000	2	0	2	Export	604	Peru	PER	392	Japan	JPN								51	ORGANIC CHEMICALS	1	No Quantity							25399			0
S3	2000	2000	2000	2	0	2	Export	604	Peru	PER	484	Mexico	MEX								51	ORGANIC CHEMICALS	1	No Quantity							149005			0
S3	2000	2000	2000	2	0	2	Export	604	Peru	PER	528	Netherlands	NLD								51	ORGANIC CHEMICALS	1	No Quantity							165622			0
S3	2000	2000	2000	2	0	2	Export	604	Peru	PER	724	Spain	ESP								51	ORGANIC CHEMICALS	1	No Quantity							19274			0
S3	2000	2000	2000	2	0	2	Export	604	Peru	PER	740	Suriname	SUR								51	ORGANIC CHEMICALS	1	No Quantity							28169			0
S3	2000	2000	2000	2	0	2	Export	604	Peru	PER	842	USA	USA								51	ORGANIC CHEMICALS	1	No Quantity							827919			0
S3	2000	2000	2000	2	0	2	Export	604	Peru	PER	858	Uruguay	URY								51	ORGANIC CHEMICALS	1	No Quantity							21982			0
S3	2000	2000	2000	2	0	2	Export	604	Peru	PER	862	Venezuela	VEN								51	ORGANIC CHEMICALS	1	No Quantity							202860			0
S3	2000	2000	2000	2	0	2	Export	604	Peru	PER	899	Areas, nes									51	ORGANIC CHEMICALS	1	No Quantity							8190			0
S3	2000	2000	2000	2	0	2	Export	600	Paraguay	PRY	0	World	WLD								52	INORGANIC CHEMICALS	1	No Quantity							1144847			0
S3	2000	2000	2000	2	0	2	Export	600	Paraguay	PRY	32	Argentina	ARG								52	INORGANIC CHEMICALS	1	No Quantity							108074			0
S3	2000	2000	2000	2	0	2	Export	600	Paraguay	PRY	68	Bolivia (Plurinational State of)	BOL								52	INORGANIC CHEMICALS	1	No Quantity							6920			0
S3	2000	2000	2000	2	0	2	Export	600	Paraguay	PRY	76	Brazil	BRA								52	INORGANIC CHEMICALS	1	No Quantity							1011150			0
S3	2000	2000	2000	2	0	2	Export	600	Paraguay	PRY	152	Chile	CHL								52	INORGANIC CHEMICALS	1	No Quantity							18703			0
S3	2000	2000	2000	2	0	2	Export	604	Peru	PER	0	World	WLD								52	INORGANIC CHEMICALS	1	No Quantity							39345880			0
S3	2000	2000	2000	2	0	2	Export	604	Peru	PER	32	Argentina	ARG								52	INORGANIC CHEMICALS	1	No Quantity							1282927			0
S3	2000	2000	2000	2	0	2	Export	604	Peru	PER	36	Australia	AUS								52	INORGANIC CHEMICALS	1	No Quantity							235360			0
S3	2000	2000	2000	2	0	2	Export	604	Peru	PER	40	Austria	AUT								52	INORGANIC CHEMICALS	1	No Quantity							6188			0
S3	2000	2000	2000	2	0	2	Export	604	Peru	PER	56	Belgium	BEL								52	INORGANIC CHEMICALS	1	No Quantity							501101			0
S3	2000	2000	2000	2	0	2	Export	604	Peru	PER	60	Bermuda	BMU								52	INORGANIC CHEMICALS	1	No Quantity							54856			0
S3	2000	2000	2000	2	0	2	Export	604	Peru	PER	68	Bolivia (Plurinational State of)	BOL								52	INORGANIC CHEMICALS	1	No Quantity							1982858			0
S3	2000	2000	2000	2	0	2	Export	604	Peru	PER	76	Brazil	BRA								52	INORGANIC CHEMICALS	1	No Quantity							2254114			0
S3	2000	2000	2000	2	0	2	Export	604	Peru	PER	124	Canada	CAN								52	INORGANIC CHEMICALS	1	No Quantity							898723			0
S3	2000	2000	2000	2	0	2	Export	604	Peru	PER	152	Chile	CHL								52	INORGANIC CHEMICALS	1	No Quantity							9169088			0
S3	2000	2000	2000	2	0	2	Export	604	Peru	PER	156	China	CHN								52	INORGANIC CHEMICALS	1	No Quantity							368371			0
S3	2000	2000	2000	2	0	2	Export	604	Peru	PER	170	Colombia	COL								52	INORGANIC CHEMICALS	1	No Quantity							3964716			0
S3	2000	2000	2000	2	0	2	Export	604	Peru	PER	188	Costa Rica	CRI								52	INORGANIC CHEMICALS	1	No Quantity							495442			0
S3	2000	2000	2000	2	0	2	Export	604	Peru	PER	203	Czechia	CZE								52	INORGANIC CHEMICALS	1	No Quantity							4949			0
S3	2000	2000	2000	2	0	2	Export	604	Peru	PER	208	Denmark	DNK								52	INORGANIC CHEMICALS	1	No Quantity							77199			0
S3	2000	2000	2000	2	0	2	Export	604	Peru	PER	214	Dominican Rep.	DOM								52	INORGANIC CHEMICALS	1	No Quantity							135672			0
S3	2000	2000	2000	2	0	2	Export	604	Peru	PER	218	Ecuador	ECU								52	INORGANIC CHEMICALS	1	No Quantity							3458983			0
S3	2000	2000	2000	2	0	2	Export	604	Peru	PER	222	El Salvador	SLV								52	INORGANIC CHEMICALS	1	No Quantity							249198			0
S3	2000	2000	2000	2	0	2	Export	604	Peru	PER	251	France	FRA								52	INORGANIC CHEMICALS	1	No Quantity							40330			0
S3	2000	2000	2000	2	0	2	Export	604	Peru	PER	276	Germany	DEU								52	INORGANIC CHEMICALS	1	No Quantity							302181			0
S3	2000	2000	2000	2	0	2	Export	604	Peru	PER	320	Guatemala	GTM								52	INORGANIC CHEMICALS	1	No Quantity							225289			0
S3	2000	2000	2000	2	0	2	Export	604	Peru	PER	340	Honduras	HND								52	INORGANIC CHEMICALS	1	No Quantity							73196			0
S3	2000	2000	2000	2	0	2	Export	604	Peru	PER	344	China, Hong Kong SAR	HKG								52	INORGANIC CHEMICALS	1	No Quantity							186032			0
S3	2000	2000	2000	2	0	2	Export	604	Peru	PER	348	Hungary	HUN								52	INORGANIC CHEMICALS	1	No Quantity							189238			0
S3	2000	2000	2000	2	0	2	Export	604	Peru	PER	360	Indonesia	IDN								52	INORGANIC CHEMICALS	1	No Quantity							28504			0
S3	2000	2000	2000	2	0	2	Export	604	Peru	PER	364	Iran	IRN								52	INORGANIC CHEMICALS	1	No Quantity							78423			0
S3	2000	2000	2000	2	0	2	Export	604	Peru	PER	381	Italy	ITA								52	INORGANIC CHEMICALS	1	No Quantity							2000775			0
S3	2000	2000	2000	2	0	2	Export	604	Peru	PER	392	Japan	JPN								52	INORGANIC CHEMICALS	1	No Quantity							446697			0
S3	2000	2000	2000	2	0	2	Export	604	Peru	PER	410	Rep. of Korea	KOR								52	INORGANIC CHEMICALS	1	No Quantity							30679			0
S3	2000	2000	2000	2	0	2	Export	604	Peru	PER	458	Malaysia	MYS								52	INORGANIC CHEMICALS	1	No Quantity							191301			0
S3	2000	2000	2000	2	0	2	Export	604	Peru	PER	484	Mexico	MEX								52	INORGANIC CHEMICALS	1	No Quantity							240305			0
S3	2000	2000	2000	2	0	2	Export	604	Peru	PER	490	Other Asia, nes									52	INORGANIC CHEMICALS	1	No Quantity							485162			0
S3	2000	2000	2000	2	0	2	Export	604	Peru	PER	504	Morocco	MAR								52	INORGANIC CHEMICALS	1	No Quantity							19781			0
S3	2000	2000	2000	2	0	2	Export	604	Peru	PER	508	Mozambique	MOZ								52	INORGANIC CHEMICALS	1	No Quantity							8861			0
S3	2000	2000	2000	2	0	2	Export	604	Peru	PER	524	Nepal	NPL								52	INORGANIC CHEMICALS	1	No Quantity							927			0
S3	2000	2000	2000	2	0	2	Export	604	Peru	PER	528	Netherlands	NLD								52	INORGANIC CHEMICALS	1	No Quantity							844186			0
S3	2000	2000	2000	2	0	2	Export	604	Peru	PER	554	New Zealand	NZL								52	INORGANIC CHEMICALS	1	No Quantity							64038			0
S3	2000	2000	2000	2	0	2	Export	604	Peru	PER	558	Nicaragua	NIC								52	INORGANIC CHEMICALS	1	No Quantity							74149			0
S3	2000	2000	2000	2	0	2	Export	604	Peru	PER	566	Nigeria	NGA								52	INORGANIC CHEMICALS	1	No Quantity							37589			0
S3	2000	2000	2000	2	0	2	Export	604	Peru	PER	586	Pakistan	PAK								52	INORGANIC CHEMICALS	1	No Quantity							62802			0
S3	2000	2000	2000	2	0	2	Export	604	Peru	PER	591	Panama	PAN								52	INORGANIC CHEMICALS	1	No Quantity							161950			0
S3	2000	2000	2000	2	0	2	Export	604	Peru	PER	600	Paraguay	PRY								52	INORGANIC CHEMICALS	1	No Quantity							55457			0
S3	2000	2000	2000	2	0	2	Export	604	Peru	PER	608	Philippines	PHL								52	INORGANIC CHEMICALS	1	No Quantity							153204			0
S3	2000	2000	2000	2	0	2	Export	604	Peru	PER	616	Poland	POL								52	INORGANIC CHEMICALS	1	No Quantity							149529			0
S3	2000	2000	2000	2	0	2	Export	604	Peru	PER	620	Portugal	PRT								52	INORGANIC CHEMICALS	1	No Quantity							22320			0
S3	2000	2000	2000	2	0	2	Export	604	Peru	PER	699	India	IND								52	INORGANIC CHEMICALS	1	No Quantity							179386			0
S3	2000	2000	2000	2	0	2	Export	604	Peru	PER	702	Singapore	SGP								52	INORGANIC CHEMICALS	1	No Quantity							189940			0
S3	2000	2000	2000	2	0	2	Export	604	Peru	PER	704	Viet Nam	VNM								52	INORGANIC CHEMICALS	1	No Quantity							8238			0
S3	2000	2000	2000	2	0	2	Export	604	Peru	PER	724	Spain	ESP								52	INORGANIC CHEMICALS	1	No Quantity							388962			0
S3	2000	2000	2000	2	0	2	Export	604	Peru	PER	757	Switzerland	CHE								52	INORGANIC CHEMICALS	1	No Quantity							4956			0
S3	2000	2000	2000	2	0	2	Export	604	Peru	PER	760	Syria	SYR								52	INORGANIC CHEMICALS	1	No Quantity							15989			0
S3	2000	2000	2000	2	0	2	Export	604	Peru	PER	764	Thailand	THA								52	INORGANIC CHEMICALS	1	No Quantity							145002			0
S3	2000	2000	2000	2	0	2	Export	604	Peru	PER	792	Turkey	TUR								52	INORGANIC CHEMICALS	1	No Quantity							197610			0
S3	2000	2000	2000	2	0	2	Export	604	Peru	PER	818	Egypt	EGY								52	INORGANIC CHEMICALS	1	No Quantity							46467			0
S3	2000	2000	2000	2	0	2	Export	604	Peru	PER	826	United Kingdom	GBR								52	INORGANIC CHEMICALS	1	No Quantity							1515463			0
S3	2000	2000	2000	2	0	2	Export	604	Peru	PER	842	USA	USA								52	INORGANIC CHEMICALS	1	No Quantity							3204909			0
S3	2000	2000	2000	2	0	2	Export	604	Peru	PER	854	Burkina Faso	BFA								52	INORGANIC CHEMICALS	1	No Quantity							30007			0
S3	2000	2000	2000	2	0	2	Export	604	Peru	PER	858	Uruguay	URY								52	INORGANIC CHEMICALS	1	No Quantity							92027			0
S3	2000	2000	2000	2	0	2	Export	604	Peru	PER	862	Venezuela	VEN								52	INORGANIC CHEMICALS	1	No Quantity							1995033			0
S3	2000	2000	2000	2	0	2	Export	604	Peru	PER	887	Yemen	YEM								52	INORGANIC CHEMICALS	1	No Quantity							12300			0
S3	2000	2000	2000	2	0	2	Export	604	Peru	PER	899	Areas, nes									52	INORGANIC CHEMICALS	1	No Quantity							6941			0
S3	2000	2000	2000	2	0	2	Export	600	Paraguay	PRY	0	World	WLD								53	DYES,COLOURING MATERIALS	1	No Quantity							23882			0
S3	2000	2000	2000	2	0	2	Export	600	Paraguay	PRY	32	Argentina	ARG								53	DYES,COLOURING MATERIALS	1	No Quantity							7003			0
S3	2000	2000	2000	2	0	2	Export	600	Paraguay	PRY	251	France	FRA								53	DYES,COLOURING MATERIALS	1	No Quantity							15270			0
S3	2000	2000	2000	2	0	2	Export	600	Paraguay	PRY	842	USA	USA								53	DYES,COLOURING MATERIALS	1	No Quantity							1			0
S3	2000	2000	2000	2	0	2	Export	600	Paraguay	PRY	858	Uruguay	URY								53	DYES,COLOURING MATERIALS	1	No Quantity							1608			0
S3	2000	2000	2000	2	0	2	Export	604	Peru	PER	0	World	WLD								53	DYES,COLOURING MATERIALS	1	No Quantity							28732000			0
S3	2000	2000	2000	2	0	2	Export	604	Peru	PER	32	Argentina	ARG								53	DYES,COLOURING MATERIALS	1	No Quantity							1213389			0
S3	2000	2000	2000	2	0	2	Export	604	Peru	PER	36	Australia	AUS								53	DYES,COLOURING MATERIALS	1	No Quantity							136350			0
S3	2000	2000	2000	2	0	2	Export	604	Peru	PER	40	Austria	AUT								53	DYES,COLOURING MATERIALS	1	No Quantity							22378			0
S3	2000	2000	2000	2	0	2	Export	604	Peru	PER	56	Belgium	BEL								53	DYES,COLOURING MATERIALS	1	No Quantity							2174			0
S3	2000	2000	2000	2	0	2	Export	604	Peru	PER	68	Bolivia (Plurinational State of)	BOL								53	DYES,COLOURING MATERIALS	1	No Quantity							462275			0
S3	2000	2000	2000	2	0	2	Export	604	Peru	PER	76	Brazil	BRA								53	DYES,COLOURING MATERIALS	1	No Quantity							1716546			0
S3	2000	2000	2000	2	0	2	Export	604	Peru	PER	124	Canada	CAN								53	DYES,COLOURING MATERIALS	1	No Quantity							40903			0
S3	2000	2000	2000	2	0	2	Export	604	Peru	PER	152	Chile	CHL								53	DYES,COLOURING MATERIALS	1	No Quantity							498388			0
S3	2000	2000	2000	2	0	2	Export	604	Peru	PER	156	China	CHN								53	DYES,COLOURING MATERIALS	1	No Quantity							18899			0
S3	2000	2000	2000	2	0	2	Export	604	Peru	PER	170	Colombia	COL								53	DYES,COLOURING MATERIALS	1	No Quantity							104452			0
S3	2000	2000	2000	2	0	2	Export	604	Peru	PER	188	Costa Rica	CRI								53	DYES,COLOURING MATERIALS	1	No Quantity							7199			0
S3	2000	2000	2000	2	0	2	Export	604	Peru	PER	196	Cyprus	CYP								53	DYES,COLOURING MATERIALS	1	No Quantity							1860			0
S3	2000	2000	2000	2	0	2	Export	604	Peru	PER	203	Czechia	CZE								53	DYES,COLOURING MATERIALS	1	No Quantity							78083			0
S3	2000	2000	2000	2	0	2	Export	604	Peru	PER	208	Denmark	DNK								53	DYES,COLOURING MATERIALS	1	No Quantity							746269			0
S3	2000	2000	2000	2	0	2	Export	604	Peru	PER	218	Ecuador	ECU								53	DYES,COLOURING MATERIALS	1	No Quantity							343916			0
S3	2000	2000	2000	2	0	2	Export	604	Peru	PER	222	El Salvador	SLV								53	DYES,COLOURING MATERIALS	1	No Quantity							799989			0
S3	2000	2000	2000	2	0	2	Export	604	Peru	PER	251	France	FRA								53	DYES,COLOURING MATERIALS	1	No Quantity							1154872			0
S3	2000	2000	2000	2	0	2	Export	604	Peru	PER	276	Germany	DEU								53	DYES,COLOURING MATERIALS	1	No Quantity							4316418			0
S3	2000	2000	2000	2	0	2	Export	604	Peru	PER	300	Greece	GRC								53	DYES,COLOURING MATERIALS	1	No Quantity							86641			0
S3	2000	2000	2000	2	0	2	Export	604	Peru	PER	320	Guatemala	GTM								53	DYES,COLOURING MATERIALS	1	No Quantity							110559			0
S3	2000	2000	2000	2	0	2	Export	604	Peru	PER	344	China, Hong Kong SAR	HKG								53	DYES,COLOURING MATERIALS	1	No Quantity							112220			0
S3	2000	2000	2000	2	0	2	Export	604	Peru	PER	360	Indonesia	IDN								53	DYES,COLOURING MATERIALS	1	No Quantity							2425			0
S3	2000	2000	2000	2	0	2	Export	604	Peru	PER	372	Ireland	IRL								53	DYES,COLOURING MATERIALS	1	No Quantity							682841			0
S3	2000	2000	2000	2	0	2	Export	604	Peru	PER	376	Israel	ISR								53	DYES,COLOURING MATERIALS	1	No Quantity							85416			0
S3	2000	2000	2000	2	0	2	Export	604	Peru	PER	381	Italy	ITA								53	DYES,COLOURING MATERIALS	1	No Quantity							1992083			0
S3	2000	2000	2000	2	0	2	Export	604	Peru	PER	392	Japan	JPN								53	DYES,COLOURING MATERIALS	1	No Quantity							1994757			0
S3	2000	2000	2000	2	0	2	Export	604	Peru	PER	408	Dem. People's Rep. of Korea	PRK								53	DYES,COLOURING MATERIALS	1	No Quantity							16014			0
S3	2000	2000	2000	2	0	2	Export	604	Peru	PER	410	Rep. of Korea	KOR								53	DYES,COLOURING MATERIALS	1	No Quantity							205577			0
S3	2000	2000	2000	2	0	2	Export	604	Peru	PER	458	Malaysia	MYS								53	DYES,COLOURING MATERIALS	1	No Quantity							3982			0
S3	2000	2000	2000	2	0	2	Export	604	Peru	PER	484	Mexico	MEX								53	DYES,COLOURING MATERIALS	1	No Quantity							1110822			0
S3	2000	2000	2000	2	0	2	Export	604	Peru	PER	490	Other Asia, nes									53	DYES,COLOURING MATERIALS	1	No Quantity							39089			0
S3	2000	2000	2000	2	0	2	Export	604	Peru	PER	512	Oman	OMN								53	DYES,COLOURING MATERIALS	1	No Quantity							23580			0
S3	2000	2000	2000	2	0	2	Export	604	Peru	PER	528	Netherlands	NLD								53	DYES,COLOURING MATERIALS	1	No Quantity							176151			0
S3	2000	2000	2000	2	0	2	Export	604	Peru	PER	591	Panama	PAN								53	DYES,COLOURING MATERIALS	1	No Quantity							3959			0
S3	2000	2000	2000	2	0	2	Export	604	Peru	PER	608	Philippines	PHL								53	DYES,COLOURING MATERIALS	1	No Quantity							2250			0
S3	2000	2000	2000	2	0	2	Export	604	Peru	PER	616	Poland	POL								53	DYES,COLOURING MATERIALS	1	No Quantity							9449			0
S3	2000	2000	2000	2	0	2	Export	604	Peru	PER	620	Portugal	PRT								53	DYES,COLOURING MATERIALS	1	No Quantity							954417			0
S3	2000	2000	2000	2	0	2	Export	604	Peru	PER	642	Romania	ROU								53	DYES,COLOURING MATERIALS	1	No Quantity							699			0
S3	2000	2000	2000	2	0	2	Export	604	Peru	PER	643	Russian Federation	RUS								53	DYES,COLOURING MATERIALS	1	No Quantity							4398			0
S3	2000	2000	2000	2	0	2	Export	604	Peru	PER	699	India	IND								53	DYES,COLOURING MATERIALS	1	No Quantity							10439			0
S3	2000	2000	2000	2	0	2	Export	604	Peru	PER	710	South Africa	ZAF								53	DYES,COLOURING MATERIALS	1	No Quantity							430679			0
S3	2000	2000	2000	2	0	2	Export	604	Peru	PER	724	Spain	ESP								53	DYES,COLOURING MATERIALS	1	No Quantity							2412416			0
S3	2000	2000	2000	2	0	2	Export	604	Peru	PER	752	Sweden	SWE								53	DYES,COLOURING MATERIALS	1	No Quantity							19835			0
S3	2000	2000	2000	2	0	2	Export	604	Peru	PER	757	Switzerland	CHE								53	DYES,COLOURING MATERIALS	1	No Quantity							137990			0
S3	2000	2000	2000	2	0	2	Export	604	Peru	PER	780	Trinidad and Tobago	TTO								53	DYES,COLOURING MATERIALS	1	No Quantity							7500			0
S3	2000	2000	2000	2	0	2	Export	604	Peru	PER	792	Turkey	TUR								53	DYES,COLOURING MATERIALS	1	No Quantity							46384			0
S3	2000	2000	2000	2	0	2	Export	604	Peru	PER	826	United Kingdom	GBR								53	DYES,COLOURING MATERIALS	1	No Quantity							1055340			0
S3	2000	2000	2000	2	0	2	Export	604	Peru	PER	842	USA	USA								53	DYES,COLOURING MATERIALS	1	No Quantity							4898117			0
S3	2000	2000	2000	2	0	2	Export	604	Peru	PER	858	Uruguay	URY								53	DYES,COLOURING MATERIALS	1	No Quantity							110269			0
S3	2000	2000	2000	2	0	2	Export	604	Peru	PER	862	Venezuela	VEN								53	DYES,COLOURING MATERIALS	1	No Quantity							276506			0
S3	2000	2000	2000	2	0	2	Export	604	Peru	PER	899	Areas, nes									53	DYES,COLOURING MATERIALS	1	No Quantity							44836			0
S3	2000	2000	2000	2	0	2	Export	600	Paraguay	PRY	0	World	WLD								54	MEDICINAL,PHARM.PRODUCTS	1	No Quantity							4817250			0
S3	2000	2000	2000	2	0	2	Export	600	Paraguay	PRY	32	Argentina	ARG								54	MEDICINAL,PHARM.PRODUCTS	1	No Quantity							86449			0
S3	2000	2000	2000	2	0	2	Export	600	Paraguay	PRY	68	Bolivia (Plurinational State of)	BOL								54	MEDICINAL,PHARM.PRODUCTS	1	No Quantity							1191568			0
S3	2000	2000	2000	2	0	2	Export	600	Paraguay	PRY	76	Brazil	BRA								54	MEDICINAL,PHARM.PRODUCTS	1	No Quantity							93187			0
S3	2000	2000	2000	2	0	2	Export	600	Paraguay	PRY	152	Chile	CHL								54	MEDICINAL,PHARM.PRODUCTS	1	No Quantity							5661			0
S3	2000	2000	2000	2	0	2	Export	600	Paraguay	PRY	170	Colombia	COL								54	MEDICINAL,PHARM.PRODUCTS	1	No Quantity							6070			0
S3	2000	2000	2000	2	0	2	Export	600	Paraguay	PRY	208	Denmark	DNK								54	MEDICINAL,PHARM.PRODUCTS	1	No Quantity							14054			0
S3	2000	2000	2000	2	0	2	Export	600	Paraguay	PRY	214	Dominican Rep.	DOM								54	MEDICINAL,PHARM.PRODUCTS	1	No Quantity							28306			0
S3	2000	2000	2000	2	0	2	Export	600	Paraguay	PRY	218	Ecuador	ECU								54	MEDICINAL,PHARM.PRODUCTS	1	No Quantity							440875			0
S3	2000	2000	2000	2	0	2	Export	600	Paraguay	PRY	222	El Salvador	SLV								54	MEDICINAL,PHARM.PRODUCTS	1	No Quantity							13623			0
S3	2000	2000	2000	2	0	2	Export	600	Paraguay	PRY	251	France	FRA								54	MEDICINAL,PHARM.PRODUCTS	1	No Quantity							242256			0
S3	2000	2000	2000	2	0	2	Export	600	Paraguay	PRY	320	Guatemala	GTM								54	MEDICINAL,PHARM.PRODUCTS	1	No Quantity							90248			0
S3	2000	2000	2000	2	0	2	Export	600	Paraguay	PRY	340	Honduras	HND								54	MEDICINAL,PHARM.PRODUCTS	1	No Quantity							60943			0
S3	2000	2000	2000	2	0	2	Export	600	Paraguay	PRY	484	Mexico	MEX								54	MEDICINAL,PHARM.PRODUCTS	1	No Quantity							32581			0
S3	2000	2000	2000	2	0	2	Export	600	Paraguay	PRY	558	Nicaragua	NIC								54	MEDICINAL,PHARM.PRODUCTS	1	No Quantity							107642			0
S3	2000	2000	2000	2	0	2	Export	600	Paraguay	PRY	591	Panama	PAN								54	MEDICINAL,PHARM.PRODUCTS	1	No Quantity							5711			0
S3	2000	2000	2000	2	0	2	Export	600	Paraguay	PRY	604	Peru	PER								54	MEDICINAL,PHARM.PRODUCTS	1	No Quantity							422193			0
S3	2000	2000	2000	2	0	2	Export	600	Paraguay	PRY	858	Uruguay	URY								54	MEDICINAL,PHARM.PRODUCTS	1	No Quantity							1905248			0
S3	2000	2000	2000	2	0	2	Export	600	Paraguay	PRY	862	Venezuela	VEN								54	MEDICINAL,PHARM.PRODUCTS	1	No Quantity							70635			0
S3	2000	2000	2000	2	0	2	Export	604	Peru	PER	0	World	WLD								54	MEDICINAL,PHARM.PRODUCTS	1	No Quantity							17012114			0
S3	2000	2000	2000	2	0	2	Export	604	Peru	PER	32	Argentina	ARG								54	MEDICINAL,PHARM.PRODUCTS	1	No Quantity							247811			0
S3	2000	2000	2000	2	0	2	Export	604	Peru	PER	52	Barbados	BRB								54	MEDICINAL,PHARM.PRODUCTS	1	No Quantity							8586			0
S3	2000	2000	2000	2	0	2	Export	604	Peru	PER	68	Bolivia (Plurinational State of)	BOL								54	MEDICINAL,PHARM.PRODUCTS	1	No Quantity							752984			0
S3	2000	2000	2000	2	0	2	Export	604	Peru	PER	76	Brazil	BRA								54	MEDICINAL,PHARM.PRODUCTS	1	No Quantity							227129			0
S3	2000	2000	2000	2	0	2	Export	604	Peru	PER	152	Chile	CHL								54	MEDICINAL,PHARM.PRODUCTS	1	No Quantity							924724			0
S3	2000	2000	2000	2	0	2	Export	604	Peru	PER	156	China	CHN								54	MEDICINAL,PHARM.PRODUCTS	1	No Quantity							8951			0
S3	2000	2000	2000	2	0	2	Export	604	Peru	PER	170	Colombia	COL								54	MEDICINAL,PHARM.PRODUCTS	1	No Quantity							2067477			0
S3	2000	2000	2000	2	0	2	Export	604	Peru	PER	188	Costa Rica	CRI								54	MEDICINAL,PHARM.PRODUCTS	1	No Quantity							42206			0
S3	2000	2000	2000	2	0	2	Export	604	Peru	PER	192	Cuba	CUB								54	MEDICINAL,PHARM.PRODUCTS	1	No Quantity							67130			0
S3	2000	2000	2000	2	0	2	Export	604	Peru	PER	208	Denmark	DNK								54	MEDICINAL,PHARM.PRODUCTS	1	No Quantity							20460			0
S3	2000	2000	2000	2	0	2	Export	604	Peru	PER	214	Dominican Rep.	DOM								54	MEDICINAL,PHARM.PRODUCTS	1	No Quantity							33488			0
S3	2000	2000	2000	2	0	2	Export	604	Peru	PER	218	Ecuador	ECU								54	MEDICINAL,PHARM.PRODUCTS	1	No Quantity							2381121			0
S3	2000	2000	2000	2	0	2	Export	604	Peru	PER	222	El Salvador	SLV								54	MEDICINAL,PHARM.PRODUCTS	1	No Quantity							38324			0
S3	2000	2000	2000	2	0	2	Export	604	Peru	PER	276	Germany	DEU								54	MEDICINAL,PHARM.PRODUCTS	1	No Quantity							39158			0
S3	2000	2000	2000	2	0	2	Export	604	Peru	PER	320	Guatemala	GTM								54	MEDICINAL,PHARM.PRODUCTS	1	No Quantity							164163			0
S3	2000	2000	2000	2	0	2	Export	604	Peru	PER	364	Iran	IRN								54	MEDICINAL,PHARM.PRODUCTS	1	No Quantity							674			0
S3	2000	2000	2000	2	0	2	Export	604	Peru	PER	381	Italy	ITA								54	MEDICINAL,PHARM.PRODUCTS	1	No Quantity							24136			0
S3	2000	2000	2000	2	0	2	Export	604	Peru	PER	392	Japan	JPN								54	MEDICINAL,PHARM.PRODUCTS	1	No Quantity							13029			0
S3	2000	2000	2000	2	0	2	Export	604	Peru	PER	484	Mexico	MEX								54	MEDICINAL,PHARM.PRODUCTS	1	No Quantity							6776084			0
S3	2000	2000	2000	2	0	2	Export	604	Peru	PER	528	Netherlands	NLD								54	MEDICINAL,PHARM.PRODUCTS	1	No Quantity							766934			0
S3	2000	2000	2000	2	0	2	Export	604	Peru	PER	558	Nicaragua	NIC								54	MEDICINAL,PHARM.PRODUCTS	1	No Quantity							11199			0
S3	2000	2000	2000	2	0	2	Export	604	Peru	PER	591	Panama	PAN								54	MEDICINAL,PHARM.PRODUCTS	1	No Quantity							282655			0
S3	2000	2000	2000	2	0	2	Export	604	Peru	PER	600	Paraguay	PRY								54	MEDICINAL,PHARM.PRODUCTS	1	No Quantity							96977			0
S3	2000	2000	2000	2	0	2	Export	604	Peru	PER	620	Portugal	PRT								54	MEDICINAL,PHARM.PRODUCTS	1	No Quantity							16000			0
S3	2000	2000	2000	2	0	2	Export	604	Peru	PER	724	Spain	ESP								54	MEDICINAL,PHARM.PRODUCTS	1	No Quantity							7041			0
S3	2000	2000	2000	2	0	2	Export	604	Peru	PER	757	Switzerland	CHE								54	MEDICINAL,PHARM.PRODUCTS	1	No Quantity							2625			0
S3	2000	2000	2000	2	0	2	Export	604	Peru	PER	826	United Kingdom	GBR								54	MEDICINAL,PHARM.PRODUCTS	1	No Quantity							209114			0
S3	2000	2000	2000	2	0	2	Export	604	Peru	PER	842	USA	USA								54	MEDICINAL,PHARM.PRODUCTS	1	No Quantity							261187			0
S3	2000	2000	2000	2	0	2	Export	604	Peru	PER	858	Uruguay	URY								54	MEDICINAL,PHARM.PRODUCTS	1	No Quantity							69937			0
S3	2000	2000	2000	2	0	2	Export	604	Peru	PER	862	Venezuela	VEN								54	MEDICINAL,PHARM.PRODUCTS	1	No Quantity							1447343			0
S3	2000	2000	2000	2	0	2	Export	604	Peru	PER	899	Areas, nes									54	MEDICINAL,PHARM.PRODUCTS	1	No Quantity							3467			0
S3	2000	2000	2000	2	0	2	Export	600	Paraguay	PRY	0	World	WLD								55	ESSENTL.OILS,PERFUME,ETC	1	No Quantity							8552445			0
S3	2000	2000	2000	2	0	2	Export	600	Paraguay	PRY	32	Argentina	ARG								55	ESSENTL.OILS,PERFUME,ETC	1	No Quantity							189236			0
S3	2000	2000	2000	2	0	2	Export	600	Paraguay	PRY	56	Belgium	BEL								55	ESSENTL.OILS,PERFUME,ETC	1	No Quantity							2032			0
S3	2000	2000	2000	2	0	2	Export	600	Paraguay	PRY	68	Bolivia (Plurinational State of)	BOL								55	ESSENTL.OILS,PERFUME,ETC	1	No Quantity							114227			0
S3	2000	2000	2000	2	0	2	Export	600	Paraguay	PRY	76	Brazil	BRA								55	ESSENTL.OILS,PERFUME,ETC	1	No Quantity							2055722			0
S3	2000	2000	2000	2	0	2	Export	600	Paraguay	PRY	251	France	FRA								55	ESSENTL.OILS,PERFUME,ETC	1	No Quantity							688018			0
S3	2000	2000	2000	2	0	2	Export	600	Paraguay	PRY	276	Germany	DEU								55	ESSENTL.OILS,PERFUME,ETC	1	No Quantity							151249			0
S3	2000	2000	2000	2	0	2	Export	600	Paraguay	PRY	381	Italy	ITA								55	ESSENTL.OILS,PERFUME,ETC	1	No Quantity							104760			0
S3	2000	2000	2000	2	0	2	Export	600	Paraguay	PRY	392	Japan	JPN								55	ESSENTL.OILS,PERFUME,ETC	1	No Quantity							14460			0
S3	2000	2000	2000	2	0	2	Export	600	Paraguay	PRY	528	Netherlands	NLD								55	ESSENTL.OILS,PERFUME,ETC	1	No Quantity							2368983			0
S3	2000	2000	2000	2	0	2	Export	600	Paraguay	PRY	591	Panama	PAN								55	ESSENTL.OILS,PERFUME,ETC	1	No Quantity							25482			0
S3	2000	2000	2000	2	0	2	Export	600	Paraguay	PRY	699	India	IND								55	ESSENTL.OILS,PERFUME,ETC	1	No Quantity							51020			0
S3	2000	2000	2000	2	0	2	Export	600	Paraguay	PRY	724	Spain	ESP								55	ESSENTL.OILS,PERFUME,ETC	1	No Quantity							700738			0
S3	2000	2000	2000	2	0	2	Export	600	Paraguay	PRY	757	Switzerland	CHE								55	ESSENTL.OILS,PERFUME,ETC	1	No Quantity							479017			0
S3	2000	2000	2000	2	0	2	Export	600	Paraguay	PRY	762	Tajikistan	TJK								55	ESSENTL.OILS,PERFUME,ETC	1	No Quantity							2000			0
S3	2000	2000	2000	2	0	2	Export	600	Paraguay	PRY	826	United Kingdom	GBR								55	ESSENTL.OILS,PERFUME,ETC	1	No Quantity							107129			0
S3	2000	2000	2000	2	0	2	Export	600	Paraguay	PRY	842	USA	USA								55	ESSENTL.OILS,PERFUME,ETC	1	No Quantity							1488112			0
S3	2000	2000	2000	2	0	2	Export	600	Paraguay	PRY	858	Uruguay	URY								55	ESSENTL.OILS,PERFUME,ETC	1	No Quantity							10260			0
S3	2000	2000	2000	2	0	2	Export	604	Peru	PER	0	World	WLD								55	ESSENTL.OILS,PERFUME,ETC	1	No Quantity							37923143			0
S3	2000	2000	2000	2	0	2	Export	604	Peru	PER	32	Argentina	ARG								55	ESSENTL.OILS,PERFUME,ETC	1	No Quantity							55101			0
S3	2000	2000	2000	2	0	2	Export	604	Peru	PER	36	Australia	AUS								55	ESSENTL.OILS,PERFUME,ETC	1	No Quantity							271853			0
S3	2000	2000	2000	2	0	2	Export	604	Peru	PER	68	Bolivia (Plurinational State of)	BOL								55	ESSENTL.OILS,PERFUME,ETC	1	No Quantity							14151878			0
S3	2000	2000	2000	2	0	2	Export	604	Peru	PER	76	Brazil	BRA								55	ESSENTL.OILS,PERFUME,ETC	1	No Quantity							60341			0
S3	2000	2000	2000	2	0	2	Export	604	Peru	PER	124	Canada	CAN								55	ESSENTL.OILS,PERFUME,ETC	1	No Quantity							15038			0
S3	2000	2000	2000	2	0	2	Export	604	Peru	PER	152	Chile	CHL								55	ESSENTL.OILS,PERFUME,ETC	1	No Quantity							4586686			0
S3	2000	2000	2000	2	0	2	Export	604	Peru	PER	170	Colombia	COL								55	ESSENTL.OILS,PERFUME,ETC	1	No Quantity							2147331			0
S3	2000	2000	2000	2	0	2	Export	604	Peru	PER	214	Dominican Rep.	DOM								55	ESSENTL.OILS,PERFUME,ETC	1	No Quantity							40485			0
S3	2000	2000	2000	2	0	2	Export	604	Peru	PER	218	Ecuador	ECU								55	ESSENTL.OILS,PERFUME,ETC	1	No Quantity							2690612			0
S3	2000	2000	2000	2	0	2	Export	604	Peru	PER	276	Germany	DEU								55	ESSENTL.OILS,PERFUME,ETC	1	No Quantity							33880			0
S3	2000	2000	2000	2	0	2	Export	604	Peru	PER	320	Guatemala	GTM								55	ESSENTL.OILS,PERFUME,ETC	1	No Quantity							83707			0
S3	2000	2000	2000	2	0	2	Export	604	Peru	PER	360	Indonesia	IDN								55	ESSENTL.OILS,PERFUME,ETC	1	No Quantity							1802			0
S3	2000	2000	2000	2	0	2	Export	604	Peru	PER	381	Italy	ITA								55	ESSENTL.OILS,PERFUME,ETC	1	No Quantity							4899			0
S3	2000	2000	2000	2	0	2	Export	604	Peru	PER	392	Japan	JPN								55	ESSENTL.OILS,PERFUME,ETC	1	No Quantity							62103			0
S3	2000	2000	2000	2	0	2	Export	604	Peru	PER	484	Mexico	MEX								55	ESSENTL.OILS,PERFUME,ETC	1	No Quantity							8120649			0
S3	2000	2000	2000	2	0	2	Export	604	Peru	PER	528	Netherlands	NLD								55	ESSENTL.OILS,PERFUME,ETC	1	No Quantity							577959			0
S3	2000	2000	2000	2	0	2	Export	604	Peru	PER	530	Neth. Antilles	ANT								55	ESSENTL.OILS,PERFUME,ETC	1	No Quantity							584			0
S3	2000	2000	2000	2	0	2	Export	604	Peru	PER	591	Panama	PAN								55	ESSENTL.OILS,PERFUME,ETC	1	No Quantity							127777			0
S3	2000	2000	2000	2	0	2	Export	604	Peru	PER	600	Paraguay	PRY								55	ESSENTL.OILS,PERFUME,ETC	1	No Quantity							36664			0
S3	2000	2000	2000	2	0	2	Export	604	Peru	PER	616	Poland	POL								55	ESSENTL.OILS,PERFUME,ETC	1	No Quantity							126649			0
S3	2000	2000	2000	2	0	2	Export	604	Peru	PER	643	Russian Federation	RUS								55	ESSENTL.OILS,PERFUME,ETC	1	No Quantity							2300			0
S3	2000	2000	2000	2	0	2	Export	604	Peru	PER	724	Spain	ESP								55	ESSENTL.OILS,PERFUME,ETC	1	No Quantity							42199			0
S3	2000	2000	2000	2	0	2	Export	604	Peru	PER	757	Switzerland	CHE								55	ESSENTL.OILS,PERFUME,ETC	1	No Quantity							6175			0
S3	2000	2000	2000	2	0	2	Export	604	Peru	PER	826	United Kingdom	GBR								55	ESSENTL.OILS,PERFUME,ETC	1	No Quantity							715445			0
S3	2000	2000	2000	2	0	2	Export	604	Peru	PER	842	USA	USA								55	ESSENTL.OILS,PERFUME,ETC	1	No Quantity							2007144			0
S3	2000	2000	2000	2	0	2	Export	604	Peru	PER	858	Uruguay	URY								55	ESSENTL.OILS,PERFUME,ETC	1	No Quantity							26115			0
S3	2000	2000	2000	2	0	2	Export	604	Peru	PER	862	Venezuela	VEN								55	ESSENTL.OILS,PERFUME,ETC	1	No Quantity							1915643			0
S3	2000	2000	2000	2	0	2	Export	604	Peru	PER	899	Areas, nes									55	ESSENTL.OILS,PERFUME,ETC	1	No Quantity							12124			0
S3	2000	2000	2000	2	0	2	Export	604	Peru	PER	0	World	WLD								56	FERTILIZER,EXCEPT GRP272	1	No Quantity							239331			0
S3	2000	2000	2000	2	0	2	Export	604	Peru	PER	68	Bolivia (Plurinational State of)	BOL								56	FERTILIZER,EXCEPT GRP272	1	No Quantity							239307			0
S3	2000	2000	2000	2	0	2	Export	604	Peru	PER	899	Areas, nes									56	FERTILIZER,EXCEPT GRP272	1	No Quantity							24			0
S3	2000	2000	2000	2	0	2	Export	600	Paraguay	PRY	0	World	WLD								57	PLASTICS IN PRIMARY FORM	1	No Quantity							899140			0
S3	2000	2000	2000	2	0	2	Export	600	Paraguay	PRY	32	Argentina	ARG								57	PLASTICS IN PRIMARY FORM	1	No Quantity							74456			0
S3	2000	2000	2000	2	0	2	Export	600	Paraguay	PRY	68	Bolivia (Plurinational State of)	BOL								57	PLASTICS IN PRIMARY FORM	1	No Quantity							430			0
S3	2000	2000	2000	2	0	2	Export	600	Paraguay	PRY	76	Brazil	BRA								57	PLASTICS IN PRIMARY FORM	1	No Quantity							588693			0
S3	2000	2000	2000	2	0	2	Export	600	Paraguay	PRY	842	USA	USA								57	PLASTICS IN PRIMARY FORM	1	No Quantity							235561			0
S3	2000	2000	2000	2	0	2	Export	604	Peru	PER	0	World	WLD								57	PLASTICS IN PRIMARY FORM	1	No Quantity							2681267			0
S3	2000	2000	2000	2	0	2	Export	604	Peru	PER	32	Argentina	ARG								57	PLASTICS IN PRIMARY FORM	1	No Quantity							674			0
S3	2000	2000	2000	2	0	2	Export	604	Peru	PER	68	Bolivia (Plurinational State of)	BOL								57	PLASTICS IN PRIMARY FORM	1	No Quantity							977256			0
S3	2000	2000	2000	2	0	2	Export	604	Peru	PER	152	Chile	CHL								57	PLASTICS IN PRIMARY FORM	1	No Quantity							599588			0
S3	2000	2000	2000	2	0	2	Export	604	Peru	PER	156	China	CHN								57	PLASTICS IN PRIMARY FORM	1	No Quantity							133917			0
S3	2000	2000	2000	2	0	2	Export	604	Peru	PER	170	Colombia	COL								57	PLASTICS IN PRIMARY FORM	1	No Quantity							15713			0
S3	2000	2000	2000	2	0	2	Export	604	Peru	PER	188	Costa Rica	CRI								57	PLASTICS IN PRIMARY FORM	1	No Quantity							5474			0
S3	2000	2000	2000	2	0	2	Export	604	Peru	PER	218	Ecuador	ECU								57	PLASTICS IN PRIMARY FORM	1	No Quantity							741069			0
S3	2000	2000	2000	2	0	2	Export	604	Peru	PER	276	Germany	DEU								57	PLASTICS IN PRIMARY FORM	1	No Quantity							1600			0
S3	2000	2000	2000	2	0	2	Export	604	Peru	PER	344	China, Hong Kong SAR	HKG								57	PLASTICS IN PRIMARY FORM	1	No Quantity							26190			0
S3	2000	2000	2000	2	0	2	Export	604	Peru	PER	360	Indonesia	IDN								57	PLASTICS IN PRIMARY FORM	1	No Quantity							4302			0
S3	2000	2000	2000	2	0	2	Export	604	Peru	PER	484	Mexico	MEX								57	PLASTICS IN PRIMARY FORM	1	No Quantity							4224			0
S3	2000	2000	2000	2	0	2	Export	604	Peru	PER	490	Other Asia, nes									57	PLASTICS IN PRIMARY FORM	1	No Quantity							26160			0
S3	2000	2000	2000	2	0	2	Export	604	Peru	PER	591	Panama	PAN								57	PLASTICS IN PRIMARY FORM	1	No Quantity							1277			0
S3	2000	2000	2000	2	0	2	Export	604	Peru	PER	826	United Kingdom	GBR								57	PLASTICS IN PRIMARY FORM	1	No Quantity							552			0
S3	2000	2000	2000	2	0	2	Export	604	Peru	PER	842	USA	USA								57	PLASTICS IN PRIMARY FORM	1	No Quantity							37842			0
S3	2000	2000	2000	2	0	2	Export	604	Peru	PER	862	Venezuela	VEN								57	PLASTICS IN PRIMARY FORM	1	No Quantity							59783			0
S3	2000	2000	2000	2	0	2	Export	604	Peru	PER	899	Areas, nes									57	PLASTICS IN PRIMARY FORM	1	No Quantity							45646			0
S3	2000	2000	2000	2	0	2	Export	600	Paraguay	PRY	0	World	WLD								58	PLASTIC,NON-PRIMARY FORM	1	No Quantity							2043349			0
S3	2000	2000	2000	2	0	2	Export	600	Paraguay	PRY	32	Argentina	ARG								58	PLASTIC,NON-PRIMARY FORM	1	No Quantity							589853			0
S3	2000	2000	2000	2	0	2	Export	600	Paraguay	PRY	68	Bolivia (Plurinational State of)	BOL								58	PLASTIC,NON-PRIMARY FORM	1	No Quantity							70713			0
S3	2000	2000	2000	2	0	2	Export	600	Paraguay	PRY	76	Brazil	BRA								58	PLASTIC,NON-PRIMARY FORM	1	No Quantity							1322049			0
S3	2000	2000	2000	2	0	2	Export	600	Paraguay	PRY	858	Uruguay	URY								58	PLASTIC,NON-PRIMARY FORM	1	No Quantity							60734			0
S3	2000	2000	2000	2	0	2	Export	604	Peru	PER	0	World	WLD								58	PLASTIC,NON-PRIMARY FORM	1	No Quantity							10480805			0
S3	2000	2000	2000	2	0	2	Export	604	Peru	PER	32	Argentina	ARG								58	PLASTIC,NON-PRIMARY FORM	1	No Quantity							3998			0
S3	2000	2000	2000	2	0	2	Export	604	Peru	PER	68	Bolivia (Plurinational State of)	BOL								58	PLASTIC,NON-PRIMARY FORM	1	No Quantity							464292			0
S3	2000	2000	2000	2	0	2	Export	604	Peru	PER	152	Chile	CHL								58	PLASTIC,NON-PRIMARY FORM	1	No Quantity							318404			0
S3	2000	2000	2000	2	0	2	Export	604	Peru	PER	170	Colombia	COL								58	PLASTIC,NON-PRIMARY FORM	1	No Quantity							775876			0
S3	2000	2000	2000	2	0	2	Export	604	Peru	PER	188	Costa Rica	CRI								58	PLASTIC,NON-PRIMARY FORM	1	No Quantity							93940			0
S3	2000	2000	2000	2	0	2	Export	604	Peru	PER	192	Cuba	CUB								58	PLASTIC,NON-PRIMARY FORM	1	No Quantity							68774			0
S3	2000	2000	2000	2	0	2	Export	604	Peru	PER	214	Dominican Rep.	DOM								58	PLASTIC,NON-PRIMARY FORM	1	No Quantity							1821283			0
S3	2000	2000	2000	2	0	2	Export	604	Peru	PER	218	Ecuador	ECU								58	PLASTIC,NON-PRIMARY FORM	1	No Quantity							477768			0
S3	2000	2000	2000	2	0	2	Export	604	Peru	PER	246	Finland	FIN								58	PLASTIC,NON-PRIMARY FORM	1	No Quantity							77147			0
S3	2000	2000	2000	2	0	2	Export	604	Peru	PER	276	Germany	DEU								58	PLASTIC,NON-PRIMARY FORM	1	No Quantity							59695			0
S3	2000	2000	2000	2	0	2	Export	604	Peru	PER	320	Guatemala	GTM								58	PLASTIC,NON-PRIMARY FORM	1	No Quantity							386833			0
S3	2000	2000	2000	2	0	2	Export	604	Peru	PER	392	Japan	JPN								58	PLASTIC,NON-PRIMARY FORM	1	No Quantity							34059			0
S3	2000	2000	2000	2	0	2	Export	604	Peru	PER	490	Other Asia, nes									58	PLASTIC,NON-PRIMARY FORM	1	No Quantity							58582			0
S3	2000	2000	2000	2	0	2	Export	604	Peru	PER	528	Netherlands	NLD								58	PLASTIC,NON-PRIMARY FORM	1	No Quantity							47387			0
S3	2000	2000	2000	2	0	2	Export	604	Peru	PER	591	Panama	PAN								58	PLASTIC,NON-PRIMARY FORM	1	No Quantity							634229			0
S3	2000	2000	2000	2	0	2	Export	604	Peru	PER	600	Paraguay	PRY								58	PLASTIC,NON-PRIMARY FORM	1	No Quantity							1269			0
S3	2000	2000	2000	2	0	2	Export	604	Peru	PER	678	Sao Tome and Principe	STP								58	PLASTIC,NON-PRIMARY FORM	1	No Quantity							7777			0
S3	2000	2000	2000	2	0	2	Export	604	Peru	PER	826	United Kingdom	GBR								58	PLASTIC,NON-PRIMARY FORM	1	No Quantity							158201			0
S3	2000	2000	2000	2	0	2	Export	604	Peru	PER	842	USA	USA								58	PLASTIC,NON-PRIMARY FORM	1	No Quantity							177290			0
S3	2000	2000	2000	2	0	2	Export	604	Peru	PER	862	Venezuela	VEN								58	PLASTIC,NON-PRIMARY FORM	1	No Quantity							4802087			0
S3	2000	2000	2000	2	0	2	Export	604	Peru	PER	899	Areas, nes									58	PLASTIC,NON-PRIMARY FORM	1	No Quantity							11914			0
S3	2000	2000	2000	2	0	2	Export	600	Paraguay	PRY	0	World	WLD								59	CHEMICAL MATERIALS NES	1	No Quantity							2843124			0
S3	2000	2000	2000	2	0	2	Export	600	Paraguay	PRY	32	Argentina	ARG								59	CHEMICAL MATERIALS NES	1	No Quantity							178382			0
S3	2000	2000	2000	2	0	2	Export	600	Paraguay	PRY	68	Bolivia (Plurinational State of)	BOL								59	CHEMICAL MATERIALS NES	1	No Quantity							674598			0
S3	2000	2000	2000	2	0	2	Export	600	Paraguay	PRY	76	Brazil	BRA								59	CHEMICAL MATERIALS NES	1	No Quantity							1222671			0
S3	2000	2000	2000	2	0	2	Export	600	Paraguay	PRY	152	Chile	CHL								59	CHEMICAL MATERIALS NES	1	No Quantity							34719			0
S3	2000	2000	2000	2	0	2	Export	600	Paraguay	PRY	724	Spain	ESP								59	CHEMICAL MATERIALS NES	1	No Quantity							462352			0
S3	2000	2000	2000	2	0	2	Export	600	Paraguay	PRY	842	USA	USA								59	CHEMICAL MATERIALS NES	1	No Quantity							15000			0
S3	2000	2000	2000	2	0	2	Export	600	Paraguay	PRY	858	Uruguay	URY								59	CHEMICAL MATERIALS NES	1	No Quantity							255402			0
S3	2000	2000	2000	2	0	2	Export	604	Peru	PER	0	World	WLD								59	CHEMICAL MATERIALS NES	1	No Quantity							16608479			0
S3	2000	2000	2000	2	0	2	Export	604	Peru	PER	32	Argentina	ARG								59	CHEMICAL MATERIALS NES	1	No Quantity							525471			0
S3	2000	2000	2000	2	0	2	Export	604	Peru	PER	36	Australia	AUS								59	CHEMICAL MATERIALS NES	1	No Quantity							137483			0
S3	2000	2000	2000	2	0	2	Export	604	Peru	PER	40	Austria	AUT								59	CHEMICAL MATERIALS NES	1	No Quantity							28328			0
S3	2000	2000	2000	2	0	2	Export	604	Peru	PER	56	Belgium	BEL								59	CHEMICAL MATERIALS NES	1	No Quantity							53800			0
S3	2000	2000	2000	2	0	2	Export	604	Peru	PER	68	Bolivia (Plurinational State of)	BOL								59	CHEMICAL MATERIALS NES	1	No Quantity							2633754			0
S3	2000	2000	2000	2	0	2	Export	604	Peru	PER	76	Brazil	BRA								59	CHEMICAL MATERIALS NES	1	No Quantity							325160			0
S3	2000	2000	2000	2	0	2	Export	604	Peru	PER	124	Canada	CAN								59	CHEMICAL MATERIALS NES	1	No Quantity							48199			0
S3	2000	2000	2000	2	0	2	Export	604	Peru	PER	144	Sri Lanka	LKA								59	CHEMICAL MATERIALS NES	1	No Quantity							47720			0
S3	2000	2000	2000	2	0	2	Export	604	Peru	PER	152	Chile	CHL								59	CHEMICAL MATERIALS NES	1	No Quantity							1495025			0
S3	2000	2000	2000	2	0	2	Export	604	Peru	PER	170	Colombia	COL								59	CHEMICAL MATERIALS NES	1	No Quantity							1819595			0
S3	2000	2000	2000	2	0	2	Export	604	Peru	PER	188	Costa Rica	CRI								59	CHEMICAL MATERIALS NES	1	No Quantity							6239			0
S3	2000	2000	2000	2	0	2	Export	604	Peru	PER	192	Cuba	CUB								59	CHEMICAL MATERIALS NES	1	No Quantity							59366			0
S3	2000	2000	2000	2	0	2	Export	604	Peru	PER	218	Ecuador	ECU								59	CHEMICAL MATERIALS NES	1	No Quantity							4342667			0
S3	2000	2000	2000	2	0	2	Export	604	Peru	PER	222	El Salvador	SLV								59	CHEMICAL MATERIALS NES	1	No Quantity							70891			0
S3	2000	2000	2000	2	0	2	Export	604	Peru	PER	251	France	FRA								59	CHEMICAL MATERIALS NES	1	No Quantity							615			0
S3	2000	2000	2000	2	0	2	Export	604	Peru	PER	276	Germany	DEU								59	CHEMICAL MATERIALS NES	1	No Quantity							68005			0
S3	2000	2000	2000	2	0	2	Export	604	Peru	PER	300	Greece	GRC								59	CHEMICAL MATERIALS NES	1	No Quantity							67729			0
S3	2000	2000	2000	2	0	2	Export	604	Peru	PER	320	Guatemala	GTM								59	CHEMICAL MATERIALS NES	1	No Quantity							99360			0
S3	2000	2000	2000	2	0	2	Export	604	Peru	PER	340	Honduras	HND								59	CHEMICAL MATERIALS NES	1	No Quantity							313667			0
S3	2000	2000	2000	2	0	2	Export	604	Peru	PER	348	Hungary	HUN								59	CHEMICAL MATERIALS NES	1	No Quantity							123651			0
S3	2000	2000	2000	2	0	2	Export	604	Peru	PER	360	Indonesia	IDN								59	CHEMICAL MATERIALS NES	1	No Quantity							26000			0
S3	2000	2000	2000	2	0	2	Export	604	Peru	PER	376	Israel	ISR								59	CHEMICAL MATERIALS NES	1	No Quantity							38800			0
S3	2000	2000	2000	2	0	2	Export	604	Peru	PER	381	Italy	ITA								59	CHEMICAL MATERIALS NES	1	No Quantity							462055			0
S3	2000	2000	2000	2	0	2	Export	604	Peru	PER	392	Japan	JPN								59	CHEMICAL MATERIALS NES	1	No Quantity							796			0
S3	2000	2000	2000	2	0	2	Export	604	Peru	PER	458	Malaysia	MYS								59	CHEMICAL MATERIALS NES	1	No Quantity							27055			0
S3	2000	2000	2000	2	0	2	Export	604	Peru	PER	484	Mexico	MEX								59	CHEMICAL MATERIALS NES	1	No Quantity							195712			0
S3	2000	2000	2000	2	0	2	Export	604	Peru	PER	558	Nicaragua	NIC								59	CHEMICAL MATERIALS NES	1	No Quantity							49156			0
S3	2000	2000	2000	2	0	2	Export	604	Peru	PER	591	Panama	PAN								59	CHEMICAL MATERIALS NES	1	No Quantity							77000			0
S3	2000	2000	2000	2	0	2	Export	604	Peru	PER	710	South Africa	ZAF								59	CHEMICAL MATERIALS NES	1	No Quantity							790291			0
S3	2000	2000	2000	2	0	2	Export	604	Peru	PER	724	Spain	ESP								59	CHEMICAL MATERIALS NES	1	No Quantity							114510			0
S3	2000	2000	2000	2	0	2	Export	604	Peru	PER	764	Thailand	THA								59	CHEMICAL MATERIALS NES	1	No Quantity							173305			0
S3	2000	2000	2000	2	0	2	Export	604	Peru	PER	792	Turkey	TUR								59	CHEMICAL MATERIALS NES	1	No Quantity							106785			0
S3	2000	2000	2000	2	0	2	Export	604	Peru	PER	818	Egypt	EGY								59	CHEMICAL MATERIALS NES	1	No Quantity							254000			0
S3	2000	2000	2000	2	0	2	Export	604	Peru	PER	826	United Kingdom	GBR								59	CHEMICAL MATERIALS NES	1	No Quantity							101949			0
S3	2000	2000	2000	2	0	2	Export	604	Peru	PER	842	USA	USA								59	CHEMICAL MATERIALS NES	1	No Quantity							1172281			0
S3	2000	2000	2000	2	0	2	Export	604	Peru	PER	858	Uruguay	URY								59	CHEMICAL MATERIALS NES	1	No Quantity							106923			0
S3	2000	2000	2000	2	0	2	Export	604	Peru	PER	862	Venezuela	VEN								59	CHEMICAL MATERIALS NES	1	No Quantity							533213			0
S3	2000	2000	2000	2	0	2	Export	604	Peru	PER	899	Areas, nes									59	CHEMICAL MATERIALS NES	1	No Quantity							111923			0
S3	2000	2000	2000	2	0	2	Export	600	Paraguay	PRY	0	World	WLD								61	LEATHER, LEATHER GOODS	1	No Quantity							55871512			0
S3	2000	2000	2000	2	0	2	Export	600	Paraguay	PRY	32	Argentina	ARG								61	LEATHER, LEATHER GOODS	1	No Quantity							2276513			0
S3	2000	2000	2000	2	0	2	Export	600	Paraguay	PRY	56	Belgium	BEL								61	LEATHER, LEATHER GOODS	1	No Quantity							56000			0
S3	2000	2000	2000	2	0	2	Export	600	Paraguay	PRY	76	Brazil	BRA								61	LEATHER, LEATHER GOODS	1	No Quantity							10197749			0
S3	2000	2000	2000	2	0	2	Export	600	Paraguay	PRY	152	Chile	CHL								61	LEATHER, LEATHER GOODS	1	No Quantity							683432			0
S3	2000	2000	2000	2	0	2	Export	600	Paraguay	PRY	156	China	CHN								61	LEATHER, LEATHER GOODS	1	No Quantity							3314934			0
S3	2000	2000	2000	2	0	2	Export	600	Paraguay	PRY	251	France	FRA								61	LEATHER, LEATHER GOODS	1	No Quantity							3164711			0
S3	2000	2000	2000	2	0	2	Export	600	Paraguay	PRY	276	Germany	DEU								61	LEATHER, LEATHER GOODS	1	No Quantity							824681			0
S3	2000	2000	2000	2	0	2	Export	600	Paraguay	PRY	300	Greece	GRC								61	LEATHER, LEATHER GOODS	1	No Quantity							47450			0
S3	2000	2000	2000	2	0	2	Export	600	Paraguay	PRY	348	Hungary	HUN								61	LEATHER, LEATHER GOODS	1	No Quantity							1567			0
S3	2000	2000	2000	2	0	2	Export	600	Paraguay	PRY	360	Indonesia	IDN								61	LEATHER, LEATHER GOODS	1	No Quantity							18895			0
S3	2000	2000	2000	2	0	2	Export	600	Paraguay	PRY	376	Israel	ISR								61	LEATHER, LEATHER GOODS	1	No Quantity							16369			0
S3	2000	2000	2000	2	0	2	Export	600	Paraguay	PRY	381	Italy	ITA								61	LEATHER, LEATHER GOODS	1	No Quantity							20030274			0
S3	2000	2000	2000	2	0	2	Export	600	Paraguay	PRY	458	Malaysia	MYS								61	LEATHER, LEATHER GOODS	1	No Quantity							907430			0
S3	2000	2000	2000	2	0	2	Export	600	Paraguay	PRY	484	Mexico	MEX								61	LEATHER, LEATHER GOODS	1	No Quantity							427565			0
S3	2000	2000	2000	2	0	2	Export	600	Paraguay	PRY	490	Other Asia, nes									61	LEATHER, LEATHER GOODS	1	No Quantity							2193618			0
S3	2000	2000	2000	2	0	2	Export	600	Paraguay	PRY	528	Netherlands	NLD								61	LEATHER, LEATHER GOODS	1	No Quantity							634697			0
S3	2000	2000	2000	2	0	2	Export	600	Paraguay	PRY	608	Philippines	PHL								61	LEATHER, LEATHER GOODS	1	No Quantity							52600			0
S3	2000	2000	2000	2	0	2	Export	600	Paraguay	PRY	704	Viet Nam	VNM								61	LEATHER, LEATHER GOODS	1	No Quantity							7317			0
S3	2000	2000	2000	2	0	2	Export	600	Paraguay	PRY	724	Spain	ESP								61	LEATHER, LEATHER GOODS	1	No Quantity							1772227			0
S3	2000	2000	2000	2	0	2	Export	600	Paraguay	PRY	757	Switzerland	CHE								61	LEATHER, LEATHER GOODS	1	No Quantity							353			0
S3	2000	2000	2000	2	0	2	Export	600	Paraguay	PRY	764	Thailand	THA								61	LEATHER, LEATHER GOODS	1	No Quantity							644502			0
S3	2000	2000	2000	2	0	2	Export	600	Paraguay	PRY	792	Turkey	TUR								61	LEATHER, LEATHER GOODS	1	No Quantity							206800			0
S3	2000	2000	2000	2	0	2	Export	600	Paraguay	PRY	826	United Kingdom	GBR								61	LEATHER, LEATHER GOODS	1	No Quantity							37802			0
S3	2000	2000	2000	2	0	2	Export	600	Paraguay	PRY	842	USA	USA								61	LEATHER, LEATHER GOODS	1	No Quantity							2953772			0
S3	2000	2000	2000	2	0	2	Export	600	Paraguay	PRY	858	Uruguay	URY								61	LEATHER, LEATHER GOODS	1	No Quantity							5400254			0
S3	2000	2000	2000	2	0	2	Export	604	Peru	PER	0	World	WLD								61	LEATHER, LEATHER GOODS	1	No Quantity							4663860			0
S3	2000	2000	2000	2	0	2	Export	604	Peru	PER	68	Bolivia (Plurinational State of)	BOL								61	LEATHER, LEATHER GOODS	1	No Quantity							17585			0
S3	2000	2000	2000	2	0	2	Export	604	Peru	PER	76	Brazil	BRA								61	LEATHER, LEATHER GOODS	1	No Quantity							284420			0
S3	2000	2000	2000	2	0	2	Export	604	Peru	PER	124	Canada	CAN								61	LEATHER, LEATHER GOODS	1	No Quantity							3637			0
S3	2000	2000	2000	2	0	2	Export	604	Peru	PER	152	Chile	CHL								61	LEATHER, LEATHER GOODS	1	No Quantity							277193			0
S3	2000	2000	2000	2	0	2	Export	604	Peru	PER	170	Colombia	COL								61	LEATHER, LEATHER GOODS	1	No Quantity							6400			0
S3	2000	2000	2000	2	0	2	Export	604	Peru	PER	214	Dominican Rep.	DOM								61	LEATHER, LEATHER GOODS	1	No Quantity							1560			0
S3	2000	2000	2000	2	0	2	Export	604	Peru	PER	218	Ecuador	ECU								61	LEATHER, LEATHER GOODS	1	No Quantity							38759			0
S3	2000	2000	2000	2	0	2	Export	604	Peru	PER	251	France	FRA								61	LEATHER, LEATHER GOODS	1	No Quantity							77870			0
S3	2000	2000	2000	2	0	2	Export	604	Peru	PER	276	Germany	DEU								61	LEATHER, LEATHER GOODS	1	No Quantity							556542			0
S3	2000	2000	2000	2	0	2	Export	604	Peru	PER	348	Hungary	HUN								61	LEATHER, LEATHER GOODS	1	No Quantity							628			0
S3	2000	2000	2000	2	0	2	Export	604	Peru	PER	381	Italy	ITA								61	LEATHER, LEATHER GOODS	1	No Quantity							658660			0
S3	2000	2000	2000	2	0	2	Export	604	Peru	PER	392	Japan	JPN								61	LEATHER, LEATHER GOODS	1	No Quantity							14210			0
S3	2000	2000	2000	2	0	2	Export	604	Peru	PER	408	Dem. People's Rep. of Korea	PRK								61	LEATHER, LEATHER GOODS	1	No Quantity							42500			0
S3	2000	2000	2000	2	0	2	Export	604	Peru	PER	410	Rep. of Korea	KOR								61	LEATHER, LEATHER GOODS	1	No Quantity							111166			0
S3	2000	2000	2000	2	0	2	Export	604	Peru	PER	484	Mexico	MEX								61	LEATHER, LEATHER GOODS	1	No Quantity							1242831			0
S3	2000	2000	2000	2	0	2	Export	604	Peru	PER	591	Panama	PAN								61	LEATHER, LEATHER GOODS	1	No Quantity							2709			0
S3	2000	2000	2000	2	0	2	Export	604	Peru	PER	620	Portugal	PRT								61	LEATHER, LEATHER GOODS	1	No Quantity							66600			0
S3	2000	2000	2000	2	0	2	Export	604	Peru	PER	724	Spain	ESP								61	LEATHER, LEATHER GOODS	1	No Quantity							456061			0
S3	2000	2000	2000	2	0	2	Export	604	Peru	PER	842	USA	USA								61	LEATHER, LEATHER GOODS	1	No Quantity							631291			0
S3	2000	2000	2000	2	0	2	Export	604	Peru	PER	858	Uruguay	URY								61	LEATHER, LEATHER GOODS	1	No Quantity							165506			0
S3	2000	2000	2000	2	0	2	Export	604	Peru	PER	862	Venezuela	VEN								61	LEATHER, LEATHER GOODS	1	No Quantity							4050			0
S3	2000	2000	2000	2	0	2	Export	604	Peru	PER	899	Areas, nes									61	LEATHER, LEATHER GOODS	1	No Quantity							3682			0
S3	2000	2000	2000	2	0	2	Export	600	Paraguay	PRY	0	World	WLD								62	RUBBER MANUFACTURES, NES	1	No Quantity							493175			0
S3	2000	2000	2000	2	0	2	Export	600	Paraguay	PRY	32	Argentina	ARG								62	RUBBER MANUFACTURES, NES	1	No Quantity							5461			0
S3	2000	2000	2000	2	0	2	Export	600	Paraguay	PRY	76	Brazil	BRA								62	RUBBER MANUFACTURES, NES	1	No Quantity							460201			0
S3	2000	2000	2000	2	0	2	Export	600	Paraguay	PRY	858	Uruguay	URY								62	RUBBER MANUFACTURES, NES	1	No Quantity							27513			0
S3	2000	2000	2000	2	0	2	Export	604	Peru	PER	0	World	WLD								62	RUBBER MANUFACTURES, NES	1	No Quantity							20033206			0
S3	2000	2000	2000	2	0	2	Export	604	Peru	PER	32	Argentina	ARG								62	RUBBER MANUFACTURES, NES	1	No Quantity							308342			0
S3	2000	2000	2000	2	0	2	Export	604	Peru	PER	56	Belgium	BEL								62	RUBBER MANUFACTURES, NES	1	No Quantity							638			0
S3	2000	2000	2000	2	0	2	Export	604	Peru	PER	68	Bolivia (Plurinational State of)	BOL								62	RUBBER MANUFACTURES, NES	1	No Quantity							1571469			0
S3	2000	2000	2000	2	0	2	Export	604	Peru	PER	76	Brazil	BRA								62	RUBBER MANUFACTURES, NES	1	No Quantity							269026			0
S3	2000	2000	2000	2	0	2	Export	604	Peru	PER	120	Cameroon	CMR								62	RUBBER MANUFACTURES, NES	1	No Quantity							9902			0
S3	2000	2000	2000	2	0	2	Export	604	Peru	PER	124	Canada	CAN								62	RUBBER MANUFACTURES, NES	1	No Quantity							10955			0
S3	2000	2000	2000	2	0	2	Export	604	Peru	PER	152	Chile	CHL								62	RUBBER MANUFACTURES, NES	1	No Quantity							871873			0
S3	2000	2000	2000	2	0	2	Export	604	Peru	PER	170	Colombia	COL								62	RUBBER MANUFACTURES, NES	1	No Quantity							5776480			0
S3	2000	2000	2000	2	0	2	Export	604	Peru	PER	188	Costa Rica	CRI								62	RUBBER MANUFACTURES, NES	1	No Quantity							3960			0
S3	2000	2000	2000	2	0	2	Export	604	Peru	PER	208	Denmark	DNK								62	RUBBER MANUFACTURES, NES	1	No Quantity							11120			0
S3	2000	2000	2000	2	0	2	Export	604	Peru	PER	214	Dominican Rep.	DOM								62	RUBBER MANUFACTURES, NES	1	No Quantity							474850			0
S3	2000	2000	2000	2	0	2	Export	604	Peru	PER	218	Ecuador	ECU								62	RUBBER MANUFACTURES, NES	1	No Quantity							2308211			0
S3	2000	2000	2000	2	0	2	Export	604	Peru	PER	222	El Salvador	SLV								62	RUBBER MANUFACTURES, NES	1	No Quantity							100525			0
S3	2000	2000	2000	2	0	2	Export	604	Peru	PER	270	Gambia	GMB								62	RUBBER MANUFACTURES, NES	1	No Quantity							11087			0
S3	2000	2000	2000	2	0	2	Export	604	Peru	PER	276	Germany	DEU								62	RUBBER MANUFACTURES, NES	1	No Quantity							91161			0
S3	2000	2000	2000	2	0	2	Export	604	Peru	PER	288	Ghana	GHA								62	RUBBER MANUFACTURES, NES	1	No Quantity							470604			0
S3	2000	2000	2000	2	0	2	Export	604	Peru	PER	300	Greece	GRC								62	RUBBER MANUFACTURES, NES	1	No Quantity							251852			0
S3	2000	2000	2000	2	0	2	Export	604	Peru	PER	320	Guatemala	GTM								62	RUBBER MANUFACTURES, NES	1	No Quantity							8822			0
S3	2000	2000	2000	2	0	2	Export	604	Peru	PER	324	Guinea	GIN								62	RUBBER MANUFACTURES, NES	1	No Quantity							14384			0
S3	2000	2000	2000	2	0	2	Export	604	Peru	PER	332	Haiti	HTI								62	RUBBER MANUFACTURES, NES	1	No Quantity							588621			0
S3	2000	2000	2000	2	0	2	Export	604	Peru	PER	340	Honduras	HND								62	RUBBER MANUFACTURES, NES	1	No Quantity							102384			0
S3	2000	2000	2000	2	0	2	Export	604	Peru	PER	384	Côte d'Ivoire	CIV								62	RUBBER MANUFACTURES, NES	1	No Quantity							11885			0
S3	2000	2000	2000	2	0	2	Export	604	Peru	PER	388	Jamaica	JAM								62	RUBBER MANUFACTURES, NES	1	No Quantity							29181			0
S3	2000	2000	2000	2	0	2	Export	604	Peru	PER	392	Japan	JPN								62	RUBBER MANUFACTURES, NES	1	No Quantity							97515			0
S3	2000	2000	2000	2	0	2	Export	604	Peru	PER	430	Liberia	LBR								62	RUBBER MANUFACTURES, NES	1	No Quantity							30015			0
S3	2000	2000	2000	2	0	2	Export	604	Peru	PER	484	Mexico	MEX								62	RUBBER MANUFACTURES, NES	1	No Quantity							76566			0
S3	2000	2000	2000	2	0	2	Export	604	Peru	PER	528	Netherlands	NLD								62	RUBBER MANUFACTURES, NES	1	No Quantity							1376			0
S3	2000	2000	2000	2	0	2	Export	604	Peru	PER	530	Neth. Antilles	ANT								62	RUBBER MANUFACTURES, NES	1	No Quantity							45855			0
S3	2000	2000	2000	2	0	2	Export	604	Peru	PER	591	Panama	PAN								62	RUBBER MANUFACTURES, NES	1	No Quantity							506348			0
S3	2000	2000	2000	2	0	2	Export	604	Peru	PER	620	Portugal	PRT								62	RUBBER MANUFACTURES, NES	1	No Quantity							32118			0
S3	2000	2000	2000	2	0	2	Export	604	Peru	PER	634	Qatar	QAT								62	RUBBER MANUFACTURES, NES	1	No Quantity							23722			0
S3	2000	2000	2000	2	0	2	Export	604	Peru	PER	682	Saudi Arabia	SAU								62	RUBBER MANUFACTURES, NES	1	No Quantity							31916			0
S3	2000	2000	2000	2	0	2	Export	604	Peru	PER	694	Sierra Leone	SLE								62	RUBBER MANUFACTURES, NES	1	No Quantity							25318			0
S3	2000	2000	2000	2	0	2	Export	604	Peru	PER	740	Suriname	SUR								62	RUBBER MANUFACTURES, NES	1	No Quantity							55502			0
S3	2000	2000	2000	2	0	2	Export	604	Peru	PER	748	Swaziland	SWZ								62	RUBBER MANUFACTURES, NES	1	No Quantity							1531			0
S3	2000	2000	2000	2	0	2	Export	604	Peru	PER	752	Sweden	SWE								62	RUBBER MANUFACTURES, NES	1	No Quantity							4986			0
S3	2000	2000	2000	2	0	2	Export	604	Peru	PER	780	Trinidad and Tobago	TTO								62	RUBBER MANUFACTURES, NES	1	No Quantity							572			0
S3	2000	2000	2000	2	0	2	Export	604	Peru	PER	784	United Arab Emirates	ARE								62	RUBBER MANUFACTURES, NES	1	No Quantity							22769			0
S3	2000	2000	2000	2	0	2	Export	604	Peru	PER	826	United Kingdom	GBR								62	RUBBER MANUFACTURES, NES	1	No Quantity							103119			0
S3	2000	2000	2000	2	0	2	Export	604	Peru	PER	842	USA	USA								62	RUBBER MANUFACTURES, NES	1	No Quantity							925989			0
S3	2000	2000	2000	2	0	2	Export	604	Peru	PER	858	Uruguay	URY								62	RUBBER MANUFACTURES, NES	1	No Quantity							5507			0
S3	2000	2000	2000	2	0	2	Export	604	Peru	PER	862	Venezuela	VEN								62	RUBBER MANUFACTURES, NES	1	No Quantity							4291270			0
S3	2000	2000	2000	2	0	2	Export	604	Peru	PER	887	Yemen	YEM								62	RUBBER MANUFACTURES, NES	1	No Quantity							361856			0
S3	2000	2000	2000	2	0	2	Export	604	Peru	PER	899	Areas, nes									62	RUBBER MANUFACTURES, NES	1	No Quantity							92024			0
S3	2000	2000	2000	2	0	2	Export	600	Paraguay	PRY	0	World	WLD								63	CORK, WOOD MANUFACTURES	1	No Quantity							22668943			0
S3	2000	2000	2000	2	0	2	Export	600	Paraguay	PRY	32	Argentina	ARG								63	CORK, WOOD MANUFACTURES	1	No Quantity							4418889			0
S3	2000	2000	2000	2	0	2	Export	600	Paraguay	PRY	76	Brazil	BRA								63	CORK, WOOD MANUFACTURES	1	No Quantity							1961576			0
S3	2000	2000	2000	2	0	2	Export	600	Paraguay	PRY	124	Canada	CAN								63	CORK, WOOD MANUFACTURES	1	No Quantity							520			0
S3	2000	2000	2000	2	0	2	Export	600	Paraguay	PRY	152	Chile	CHL								63	CORK, WOOD MANUFACTURES	1	No Quantity							2227695			0
S3	2000	2000	2000	2	0	2	Export	600	Paraguay	PRY	156	China	CHN								63	CORK, WOOD MANUFACTURES	1	No Quantity							61366			0
S3	2000	2000	2000	2	0	2	Export	600	Paraguay	PRY	214	Dominican Rep.	DOM								63	CORK, WOOD MANUFACTURES	1	No Quantity							8798			0
S3	2000	2000	2000	2	0	2	Export	600	Paraguay	PRY	251	France	FRA								63	CORK, WOOD MANUFACTURES	1	No Quantity							1109			0
S3	2000	2000	2000	2	0	2	Export	600	Paraguay	PRY	276	Germany	DEU								63	CORK, WOOD MANUFACTURES	1	No Quantity							80659			0
S3	2000	2000	2000	2	0	2	Export	600	Paraguay	PRY	320	Guatemala	GTM								63	CORK, WOOD MANUFACTURES	1	No Quantity							28881			0
S3	2000	2000	2000	2	0	2	Export	600	Paraguay	PRY	344	China, Hong Kong SAR	HKG								63	CORK, WOOD MANUFACTURES	1	No Quantity							64827			0
S3	2000	2000	2000	2	0	2	Export	600	Paraguay	PRY	376	Israel	ISR								63	CORK, WOOD MANUFACTURES	1	No Quantity							8088			0
S3	2000	2000	2000	2	0	2	Export	600	Paraguay	PRY	381	Italy	ITA								63	CORK, WOOD MANUFACTURES	1	No Quantity							183774			0
S3	2000	2000	2000	2	0	2	Export	600	Paraguay	PRY	392	Japan	JPN								63	CORK, WOOD MANUFACTURES	1	No Quantity							165463			0
S3	2000	2000	2000	2	0	2	Export	600	Paraguay	PRY	410	Rep. of Korea	KOR								63	CORK, WOOD MANUFACTURES	1	No Quantity							143299			0
S3	2000	2000	2000	2	0	2	Export	600	Paraguay	PRY	490	Other Asia, nes									63	CORK, WOOD MANUFACTURES	1	No Quantity							151647			0
S3	2000	2000	2000	2	0	2	Export	600	Paraguay	PRY	528	Netherlands	NLD								63	CORK, WOOD MANUFACTURES	1	No Quantity							11060			0
S3	2000	2000	2000	2	0	2	Export	600	Paraguay	PRY	702	Singapore	SGP								63	CORK, WOOD MANUFACTURES	1	No Quantity							7800			0
S3	2000	2000	2000	2	0	2	Export	600	Paraguay	PRY	724	Spain	ESP								63	CORK, WOOD MANUFACTURES	1	No Quantity							304398			0
S3	2000	2000	2000	2	0	2	Export	600	Paraguay	PRY	826	United Kingdom	GBR								63	CORK, WOOD MANUFACTURES	1	No Quantity							4400			0
S3	2000	2000	2000	2	0	2	Export	600	Paraguay	PRY	842	USA	USA								63	CORK, WOOD MANUFACTURES	1	No Quantity							12333588			0
S3	2000	2000	2000	2	0	2	Export	600	Paraguay	PRY	858	Uruguay	URY								63	CORK, WOOD MANUFACTURES	1	No Quantity							447670			0
S3	2000	2000	2000	2	0	2	Export	600	Paraguay	PRY	862	Venezuela	VEN								63	CORK, WOOD MANUFACTURES	1	No Quantity							35346			0
S3	2000	2000	2000	2	0	2	Export	600	Paraguay	PRY	899	Areas, nes									63	CORK, WOOD MANUFACTURES	1	No Quantity							18090			0
S3	2000	2000	2000	2	0	2	Export	604	Peru	PER	0	World	WLD								63	CORK, WOOD MANUFACTURES	1	No Quantity							14982894			0
S3	2000	2000	2000	2	0	2	Export	604	Peru	PER	32	Argentina	ARG								63	CORK, WOOD MANUFACTURES	1	No Quantity							2127			0
S3	2000	2000	2000	2	0	2	Export	604	Peru	PER	68	Bolivia (Plurinational State of)	BOL								63	CORK, WOOD MANUFACTURES	1	No Quantity							8198			0
S3	2000	2000	2000	2	0	2	Export	604	Peru	PER	76	Brazil	BRA								63	CORK, WOOD MANUFACTURES	1	No Quantity							16722			0
S3	2000	2000	2000	2	0	2	Export	604	Peru	PER	124	Canada	CAN								63	CORK, WOOD MANUFACTURES	1	No Quantity							13385			0
S3	2000	2000	2000	2	0	2	Export	604	Peru	PER	152	Chile	CHL								63	CORK, WOOD MANUFACTURES	1	No Quantity							97695			0
S3	2000	2000	2000	2	0	2	Export	604	Peru	PER	156	China	CHN								63	CORK, WOOD MANUFACTURES	1	No Quantity							11201			0
S3	2000	2000	2000	2	0	2	Export	604	Peru	PER	170	Colombia	COL								63	CORK, WOOD MANUFACTURES	1	No Quantity							53844			0
S3	2000	2000	2000	2	0	2	Export	604	Peru	PER	188	Costa Rica	CRI								63	CORK, WOOD MANUFACTURES	1	No Quantity							30807			0
S3	2000	2000	2000	2	0	2	Export	604	Peru	PER	214	Dominican Rep.	DOM								63	CORK, WOOD MANUFACTURES	1	No Quantity							102697			0
S3	2000	2000	2000	2	0	2	Export	604	Peru	PER	218	Ecuador	ECU								63	CORK, WOOD MANUFACTURES	1	No Quantity							58027			0
S3	2000	2000	2000	2	0	2	Export	604	Peru	PER	222	El Salvador	SLV								63	CORK, WOOD MANUFACTURES	1	No Quantity							142535			0
S3	2000	2000	2000	2	0	2	Export	604	Peru	PER	251	France	FRA								63	CORK, WOOD MANUFACTURES	1	No Quantity							26184			0
S3	2000	2000	2000	2	0	2	Export	604	Peru	PER	276	Germany	DEU								63	CORK, WOOD MANUFACTURES	1	No Quantity							8130			0
S3	2000	2000	2000	2	0	2	Export	604	Peru	PER	320	Guatemala	GTM								63	CORK, WOOD MANUFACTURES	1	No Quantity							11970			0
S3	2000	2000	2000	2	0	2	Export	604	Peru	PER	340	Honduras	HND								63	CORK, WOOD MANUFACTURES	1	No Quantity							2576			0
S3	2000	2000	2000	2	0	2	Export	604	Peru	PER	344	China, Hong Kong SAR	HKG								63	CORK, WOOD MANUFACTURES	1	No Quantity							12013			0
S3	2000	2000	2000	2	0	2	Export	604	Peru	PER	381	Italy	ITA								63	CORK, WOOD MANUFACTURES	1	No Quantity							979618			0
S3	2000	2000	2000	2	0	2	Export	604	Peru	PER	392	Japan	JPN								63	CORK, WOOD MANUFACTURES	1	No Quantity							29603			0
S3	2000	2000	2000	2	0	2	Export	604	Peru	PER	484	Mexico	MEX								63	CORK, WOOD MANUFACTURES	1	No Quantity							6527724			0
S3	2000	2000	2000	2	0	2	Export	604	Peru	PER	490	Other Asia, nes									63	CORK, WOOD MANUFACTURES	1	No Quantity							27805			0
S3	2000	2000	2000	2	0	2	Export	604	Peru	PER	528	Netherlands	NLD								63	CORK, WOOD MANUFACTURES	1	No Quantity							11811			0
S3	2000	2000	2000	2	0	2	Export	604	Peru	PER	558	Nicaragua	NIC								63	CORK, WOOD MANUFACTURES	1	No Quantity							44098			0
S3	2000	2000	2000	2	0	2	Export	604	Peru	PER	591	Panama	PAN								63	CORK, WOOD MANUFACTURES	1	No Quantity							197412			0
S3	2000	2000	2000	2	0	2	Export	604	Peru	PER	620	Portugal	PRT								63	CORK, WOOD MANUFACTURES	1	No Quantity							637			0
S3	2000	2000	2000	2	0	2	Export	604	Peru	PER	724	Spain	ESP								63	CORK, WOOD MANUFACTURES	1	No Quantity							21013			0
S3	2000	2000	2000	2	0	2	Export	604	Peru	PER	826	United Kingdom	GBR								63	CORK, WOOD MANUFACTURES	1	No Quantity							15575			0
S3	2000	2000	2000	2	0	2	Export	604	Peru	PER	842	USA	USA								63	CORK, WOOD MANUFACTURES	1	No Quantity							3433144			0
S3	2000	2000	2000	2	0	2	Export	604	Peru	PER	858	Uruguay	URY								63	CORK, WOOD MANUFACTURES	1	No Quantity							2633			0
S3	2000	2000	2000	2	0	2	Export	604	Peru	PER	862	Venezuela	VEN								63	CORK, WOOD MANUFACTURES	1	No Quantity							3078950			0
S3	2000	2000	2000	2	0	2	Export	604	Peru	PER	899	Areas, nes									63	CORK, WOOD MANUFACTURES	1	No Quantity							14760			0
S3	2000	2000	2000	2	0	2	Export	600	Paraguay	PRY	0	World	WLD								64	PAPER,PAPERBOARD,ETC.	1	No Quantity							2688278			0
S3	2000	2000	2000	2	0	2	Export	600	Paraguay	PRY	32	Argentina	ARG								64	PAPER,PAPERBOARD,ETC.	1	No Quantity							1274050			0
S3	2000	2000	2000	2	0	2	Export	600	Paraguay	PRY	68	Bolivia (Plurinational State of)	BOL								64	PAPER,PAPERBOARD,ETC.	1	No Quantity							70544			0
S3	2000	2000	2000	2	0	2	Export	600	Paraguay	PRY	76	Brazil	BRA								64	PAPER,PAPERBOARD,ETC.	1	No Quantity							1268983			0
S3	2000	2000	2000	2	0	2	Export	600	Paraguay	PRY	152	Chile	CHL								64	PAPER,PAPERBOARD,ETC.	1	No Quantity							1198			0
S3	2000	2000	2000	2	0	2	Export	600	Paraguay	PRY	276	Germany	DEU								64	PAPER,PAPERBOARD,ETC.	1	No Quantity							100			0
S3	2000	2000	2000	2	0	2	Export	600	Paraguay	PRY	842	USA	USA								64	PAPER,PAPERBOARD,ETC.	1	No Quantity							90			0
S3	2000	2000	2000	2	0	2	Export	600	Paraguay	PRY	858	Uruguay	URY								64	PAPER,PAPERBOARD,ETC.	1	No Quantity							73313			0
S3	2000	2000	2000	2	0	2	Export	604	Peru	PER	0	World	WLD								64	PAPER,PAPERBOARD,ETC.	1	No Quantity							22984999			0
S3	2000	2000	2000	2	0	2	Export	604	Peru	PER	32	Argentina	ARG								64	PAPER,PAPERBOARD,ETC.	1	No Quantity							32856			0
S3	2000	2000	2000	2	0	2	Export	604	Peru	PER	36	Australia	AUS								64	PAPER,PAPERBOARD,ETC.	1	No Quantity							1768			0
S3	2000	2000	2000	2	0	2	Export	604	Peru	PER	56	Belgium	BEL								64	PAPER,PAPERBOARD,ETC.	1	No Quantity							90149			0
S3	2000	2000	2000	2	0	2	Export	604	Peru	PER	68	Bolivia (Plurinational State of)	BOL								64	PAPER,PAPERBOARD,ETC.	1	No Quantity							2852475			0
S3	2000	2000	2000	2	0	2	Export	604	Peru	PER	76	Brazil	BRA								64	PAPER,PAPERBOARD,ETC.	1	No Quantity							6511			0
S3	2000	2000	2000	2	0	2	Export	604	Peru	PER	124	Canada	CAN								64	PAPER,PAPERBOARD,ETC.	1	No Quantity							1593			0
S3	2000	2000	2000	2	0	2	Export	604	Peru	PER	152	Chile	CHL								64	PAPER,PAPERBOARD,ETC.	1	No Quantity							2260036			0
S3	2000	2000	2000	2	0	2	Export	604	Peru	PER	170	Colombia	COL								64	PAPER,PAPERBOARD,ETC.	1	No Quantity							1592646			0
S3	2000	2000	2000	2	0	2	Export	604	Peru	PER	188	Costa Rica	CRI								64	PAPER,PAPERBOARD,ETC.	1	No Quantity							762213			0
S3	2000	2000	2000	2	0	2	Export	604	Peru	PER	192	Cuba	CUB								64	PAPER,PAPERBOARD,ETC.	1	No Quantity							1143			0
S3	2000	2000	2000	2	0	2	Export	604	Peru	PER	208	Denmark	DNK								64	PAPER,PAPERBOARD,ETC.	1	No Quantity							809			0
S3	2000	2000	2000	2	0	2	Export	604	Peru	PER	214	Dominican Rep.	DOM								64	PAPER,PAPERBOARD,ETC.	1	No Quantity							95914			0
S3	2000	2000	2000	2	0	2	Export	604	Peru	PER	218	Ecuador	ECU								64	PAPER,PAPERBOARD,ETC.	1	No Quantity							6470206			0
S3	2000	2000	2000	2	0	2	Export	604	Peru	PER	222	El Salvador	SLV								64	PAPER,PAPERBOARD,ETC.	1	No Quantity							51786			0
S3	2000	2000	2000	2	0	2	Export	604	Peru	PER	251	France	FRA								64	PAPER,PAPERBOARD,ETC.	1	No Quantity							68116			0
S3	2000	2000	2000	2	0	2	Export	604	Peru	PER	276	Germany	DEU								64	PAPER,PAPERBOARD,ETC.	1	No Quantity							11047			0
S3	2000	2000	2000	2	0	2	Export	604	Peru	PER	320	Guatemala	GTM								64	PAPER,PAPERBOARD,ETC.	1	No Quantity							6501756			0
S3	2000	2000	2000	2	0	2	Export	604	Peru	PER	340	Honduras	HND								64	PAPER,PAPERBOARD,ETC.	1	No Quantity							862915			0
S3	2000	2000	2000	2	0	2	Export	604	Peru	PER	344	China, Hong Kong SAR	HKG								64	PAPER,PAPERBOARD,ETC.	1	No Quantity							18869			0
S3	2000	2000	2000	2	0	2	Export	604	Peru	PER	381	Italy	ITA								64	PAPER,PAPERBOARD,ETC.	1	No Quantity							2064			0
S3	2000	2000	2000	2	0	2	Export	604	Peru	PER	392	Japan	JPN								64	PAPER,PAPERBOARD,ETC.	1	No Quantity							2426			0
S3	2000	2000	2000	2	0	2	Export	604	Peru	PER	484	Mexico	MEX								64	PAPER,PAPERBOARD,ETC.	1	No Quantity							428474			0
S3	2000	2000	2000	2	0	2	Export	604	Peru	PER	528	Netherlands	NLD								64	PAPER,PAPERBOARD,ETC.	1	No Quantity							4651			0
S3	2000	2000	2000	2	0	2	Export	604	Peru	PER	558	Nicaragua	NIC								64	PAPER,PAPERBOARD,ETC.	1	No Quantity							799			0
S3	2000	2000	2000	2	0	2	Export	604	Peru	PER	600	Paraguay	PRY								64	PAPER,PAPERBOARD,ETC.	1	No Quantity							10833			0
S3	2000	2000	2000	2	0	2	Export	604	Peru	PER	842	USA	USA								64	PAPER,PAPERBOARD,ETC.	1	No Quantity							121794			0
S3	2000	2000	2000	2	0	2	Export	604	Peru	PER	862	Venezuela	VEN								64	PAPER,PAPERBOARD,ETC.	1	No Quantity							536587			0
S3	2000	2000	2000	2	0	2	Export	604	Peru	PER	899	Areas, nes									64	PAPER,PAPERBOARD,ETC.	1	No Quantity							194563			0
S3	2000	2000	2000	2	0	2	Export	600	Paraguay	PRY	0	World	WLD								65	TEXTILE YARN,FABRIC,ETC.	1	No Quantity							16002436			0
S3	2000	2000	2000	2	0	2	Export	600	Paraguay	PRY	32	Argentina	ARG								65	TEXTILE YARN,FABRIC,ETC.	1	No Quantity							2546921			0
S3	2000	2000	2000	2	0	2	Export	600	Paraguay	PRY	76	Brazil	BRA								65	TEXTILE YARN,FABRIC,ETC.	1	No Quantity							9097156			0
S3	2000	2000	2000	2	0	2	Export	600	Paraguay	PRY	152	Chile	CHL								65	TEXTILE YARN,FABRIC,ETC.	1	No Quantity							226820			0
S3	2000	2000	2000	2	0	2	Export	600	Paraguay	PRY	218	Ecuador	ECU								65	TEXTILE YARN,FABRIC,ETC.	1	No Quantity							171			0
S3	2000	2000	2000	2	0	2	Export	600	Paraguay	PRY	276	Germany	DEU								65	TEXTILE YARN,FABRIC,ETC.	1	No Quantity							38773			0
S3	2000	2000	2000	2	0	2	Export	600	Paraguay	PRY	320	Guatemala	GTM								65	TEXTILE YARN,FABRIC,ETC.	1	No Quantity							1062			0
S3	2000	2000	2000	2	0	2	Export	600	Paraguay	PRY	381	Italy	ITA								65	TEXTILE YARN,FABRIC,ETC.	1	No Quantity							3294390			0
S3	2000	2000	2000	2	0	2	Export	600	Paraguay	PRY	392	Japan	JPN								65	TEXTILE YARN,FABRIC,ETC.	1	No Quantity							34677			0
S3	2000	2000	2000	2	0	2	Export	600	Paraguay	PRY	528	Netherlands	NLD								65	TEXTILE YARN,FABRIC,ETC.	1	No Quantity							290230			0
S3	2000	2000	2000	2	0	2	Export	600	Paraguay	PRY	724	Spain	ESP								65	TEXTILE YARN,FABRIC,ETC.	1	No Quantity							30			0
S3	2000	2000	2000	2	0	2	Export	600	Paraguay	PRY	757	Switzerland	CHE								65	TEXTILE YARN,FABRIC,ETC.	1	No Quantity							81191			0
S3	2000	2000	2000	2	0	2	Export	600	Paraguay	PRY	792	Turkey	TUR								65	TEXTILE YARN,FABRIC,ETC.	1	No Quantity							32093			0
S3	2000	2000	2000	2	0	2	Export	600	Paraguay	PRY	842	USA	USA								65	TEXTILE YARN,FABRIC,ETC.	1	No Quantity							2030			0
S3	2000	2000	2000	2	0	2	Export	600	Paraguay	PRY	858	Uruguay	URY								65	TEXTILE YARN,FABRIC,ETC.	1	No Quantity							354899			0
S3	2000	2000	2000	2	0	2	Export	600	Paraguay	PRY	862	Venezuela	VEN								65	TEXTILE YARN,FABRIC,ETC.	1	No Quantity							1993			0
S3	2000	2000	2000	2	0	2	Export	604	Peru	PER	0	World	WLD								65	TEXTILE YARN,FABRIC,ETC.	1	No Quantity							128301001			0
S3	2000	2000	2000	2	0	2	Export	604	Peru	PER	32	Argentina	ARG								65	TEXTILE YARN,FABRIC,ETC.	1	No Quantity							1293037			0
S3	2000	2000	2000	2	0	2	Export	604	Peru	PER	36	Australia	AUS								65	TEXTILE YARN,FABRIC,ETC.	1	No Quantity							120308			0
S3	2000	2000	2000	2	0	2	Export	604	Peru	PER	40	Austria	AUT								65	TEXTILE YARN,FABRIC,ETC.	1	No Quantity							32140			0
S3	2000	2000	2000	2	0	2	Export	604	Peru	PER	50	Bangladesh	BGD								65	TEXTILE YARN,FABRIC,ETC.	1	No Quantity							57994			0
S3	2000	2000	2000	2	0	2	Export	604	Peru	PER	56	Belgium	BEL								65	TEXTILE YARN,FABRIC,ETC.	1	No Quantity							1229239			0
S3	2000	2000	2000	2	0	2	Export	604	Peru	PER	68	Bolivia (Plurinational State of)	BOL								65	TEXTILE YARN,FABRIC,ETC.	1	No Quantity							11865183			0
S3	2000	2000	2000	2	0	2	Export	604	Peru	PER	76	Brazil	BRA								65	TEXTILE YARN,FABRIC,ETC.	1	No Quantity							2445343			0
S3	2000	2000	2000	2	0	2	Export	604	Peru	PER	124	Canada	CAN								65	TEXTILE YARN,FABRIC,ETC.	1	No Quantity							1842170			0
S3	2000	2000	2000	2	0	2	Export	604	Peru	PER	144	Sri Lanka	LKA								65	TEXTILE YARN,FABRIC,ETC.	1	No Quantity							20915			0
S3	2000	2000	2000	2	0	2	Export	604	Peru	PER	152	Chile	CHL								65	TEXTILE YARN,FABRIC,ETC.	1	No Quantity							12514882			0
S3	2000	2000	2000	2	0	2	Export	604	Peru	PER	156	China	CHN								65	TEXTILE YARN,FABRIC,ETC.	1	No Quantity							842922			0
S3	2000	2000	2000	2	0	2	Export	604	Peru	PER	170	Colombia	COL								65	TEXTILE YARN,FABRIC,ETC.	1	No Quantity							9815173			0
S3	2000	2000	2000	2	0	2	Export	604	Peru	PER	188	Costa Rica	CRI								65	TEXTILE YARN,FABRIC,ETC.	1	No Quantity							347475			0
S3	2000	2000	2000	2	0	2	Export	604	Peru	PER	208	Denmark	DNK								65	TEXTILE YARN,FABRIC,ETC.	1	No Quantity							304767			0
S3	2000	2000	2000	2	0	2	Export	604	Peru	PER	214	Dominican Rep.	DOM								65	TEXTILE YARN,FABRIC,ETC.	1	No Quantity							310372			0
S3	2000	2000	2000	2	0	2	Export	604	Peru	PER	218	Ecuador	ECU								65	TEXTILE YARN,FABRIC,ETC.	1	No Quantity							5746461			0
S3	2000	2000	2000	2	0	2	Export	604	Peru	PER	222	El Salvador	SLV								65	TEXTILE YARN,FABRIC,ETC.	1	No Quantity							954934			0
S3	2000	2000	2000	2	0	2	Export	604	Peru	PER	234	Faeroe Isds	FRO								65	TEXTILE YARN,FABRIC,ETC.	1	No Quantity							114962			0
S3	2000	2000	2000	2	0	2	Export	604	Peru	PER	246	Finland	FIN								65	TEXTILE YARN,FABRIC,ETC.	1	No Quantity							154334			0
S3	2000	2000	2000	2	0	2	Export	604	Peru	PER	251	France	FRA								65	TEXTILE YARN,FABRIC,ETC.	1	No Quantity							703762			0
S3	2000	2000	2000	2	0	2	Export	604	Peru	PER	276	Germany	DEU								65	TEXTILE YARN,FABRIC,ETC.	1	No Quantity							4853749			0
S3	2000	2000	2000	2	0	2	Export	604	Peru	PER	288	Ghana	GHA								65	TEXTILE YARN,FABRIC,ETC.	1	No Quantity							221761			0
S3	2000	2000	2000	2	0	2	Export	604	Peru	PER	320	Guatemala	GTM								65	TEXTILE YARN,FABRIC,ETC.	1	No Quantity							755315			0
S3	2000	2000	2000	2	0	2	Export	604	Peru	PER	332	Haiti	HTI								65	TEXTILE YARN,FABRIC,ETC.	1	No Quantity							232652			0
S3	2000	2000	2000	2	0	2	Export	604	Peru	PER	340	Honduras	HND								65	TEXTILE YARN,FABRIC,ETC.	1	No Quantity							324665			0
S3	2000	2000	2000	2	0	2	Export	604	Peru	PER	344	China, Hong Kong SAR	HKG								65	TEXTILE YARN,FABRIC,ETC.	1	No Quantity							2634716			0
S3	2000	2000	2000	2	0	2	Export	604	Peru	PER	348	Hungary	HUN								65	TEXTILE YARN,FABRIC,ETC.	1	No Quantity							63992			0
S3	2000	2000	2000	2	0	2	Export	604	Peru	PER	360	Indonesia	IDN								65	TEXTILE YARN,FABRIC,ETC.	1	No Quantity							81213			0
S3	2000	2000	2000	2	0	2	Export	604	Peru	PER	364	Iran	IRN								65	TEXTILE YARN,FABRIC,ETC.	1	No Quantity							7434			0
S3	2000	2000	2000	2	0	2	Export	604	Peru	PER	372	Ireland	IRL								65	TEXTILE YARN,FABRIC,ETC.	1	No Quantity							322317			0
S3	2000	2000	2000	2	0	2	Export	604	Peru	PER	376	Israel	ISR								65	TEXTILE YARN,FABRIC,ETC.	1	No Quantity							41548			0
S3	2000	2000	2000	2	0	2	Export	604	Peru	PER	381	Italy	ITA								65	TEXTILE YARN,FABRIC,ETC.	1	No Quantity							7236453			0
S3	2000	2000	2000	2	0	2	Export	604	Peru	PER	392	Japan	JPN								65	TEXTILE YARN,FABRIC,ETC.	1	No Quantity							5733127			0
S3	2000	2000	2000	2	0	2	Export	604	Peru	PER	400	Jordan	JOR								65	TEXTILE YARN,FABRIC,ETC.	1	No Quantity							32692			0
S3	2000	2000	2000	2	0	2	Export	604	Peru	PER	408	Dem. People's Rep. of Korea	PRK								65	TEXTILE YARN,FABRIC,ETC.	1	No Quantity							104508			0
S3	2000	2000	2000	2	0	2	Export	604	Peru	PER	410	Rep. of Korea	KOR								65	TEXTILE YARN,FABRIC,ETC.	1	No Quantity							1231899			0
S3	2000	2000	2000	2	0	2	Export	604	Peru	PER	414	Kuwait	KWT								65	TEXTILE YARN,FABRIC,ETC.	1	No Quantity							45865			0
S3	2000	2000	2000	2	0	2	Export	604	Peru	PER	428	Latvia	LVA								65	TEXTILE YARN,FABRIC,ETC.	1	No Quantity							62188			0
S3	2000	2000	2000	2	0	2	Export	604	Peru	PER	446	China, Macao SAR	MAC								65	TEXTILE YARN,FABRIC,ETC.	1	No Quantity							6208			0
S3	2000	2000	2000	2	0	2	Export	604	Peru	PER	458	Malaysia	MYS								65	TEXTILE YARN,FABRIC,ETC.	1	No Quantity							1060			0
S3	2000	2000	2000	2	0	2	Export	604	Peru	PER	484	Mexico	MEX								65	TEXTILE YARN,FABRIC,ETC.	1	No Quantity							1926083			0
S3	2000	2000	2000	2	0	2	Export	604	Peru	PER	490	Other Asia, nes									65	TEXTILE YARN,FABRIC,ETC.	1	No Quantity							296749			0
S3	2000	2000	2000	2	0	2	Export	604	Peru	PER	496	Mongolia	MNG								65	TEXTILE YARN,FABRIC,ETC.	1	No Quantity							1464			0
S3	2000	2000	2000	2	0	2	Export	604	Peru	PER	528	Netherlands	NLD								65	TEXTILE YARN,FABRIC,ETC.	1	No Quantity							1422853			0
S3	2000	2000	2000	2	0	2	Export	604	Peru	PER	554	New Zealand	NZL								65	TEXTILE YARN,FABRIC,ETC.	1	No Quantity							104957			0
S3	2000	2000	2000	2	0	2	Export	604	Peru	PER	558	Nicaragua	NIC								65	TEXTILE YARN,FABRIC,ETC.	1	No Quantity							6929			0
S3	2000	2000	2000	2	0	2	Export	604	Peru	PER	579	Norway	NOR								65	TEXTILE YARN,FABRIC,ETC.	1	No Quantity							730537			0
S3	2000	2000	2000	2	0	2	Export	604	Peru	PER	591	Panama	PAN								65	TEXTILE YARN,FABRIC,ETC.	1	No Quantity							906165			0
S3	2000	2000	2000	2	0	2	Export	604	Peru	PER	600	Paraguay	PRY								65	TEXTILE YARN,FABRIC,ETC.	1	No Quantity							102215			0
S3	2000	2000	2000	2	0	2	Export	604	Peru	PER	608	Philippines	PHL								65	TEXTILE YARN,FABRIC,ETC.	1	No Quantity							78059			0
S3	2000	2000	2000	2	0	2	Export	604	Peru	PER	616	Poland	POL								65	TEXTILE YARN,FABRIC,ETC.	1	No Quantity							5821			0
S3	2000	2000	2000	2	0	2	Export	604	Peru	PER	620	Portugal	PRT								65	TEXTILE YARN,FABRIC,ETC.	1	No Quantity							266779			0
S3	2000	2000	2000	2	0	2	Export	604	Peru	PER	643	Russian Federation	RUS								65	TEXTILE YARN,FABRIC,ETC.	1	No Quantity							111868			0
S3	2000	2000	2000	2	0	2	Export	604	Peru	PER	682	Saudi Arabia	SAU								65	TEXTILE YARN,FABRIC,ETC.	1	No Quantity							45858			0
S3	2000	2000	2000	2	0	2	Export	604	Peru	PER	704	Viet Nam	VNM								65	TEXTILE YARN,FABRIC,ETC.	1	No Quantity							25206			0
S3	2000	2000	2000	2	0	2	Export	604	Peru	PER	705	Slovenia	SVN								65	TEXTILE YARN,FABRIC,ETC.	1	No Quantity							4610			0
S3	2000	2000	2000	2	0	2	Export	604	Peru	PER	710	South Africa	ZAF								65	TEXTILE YARN,FABRIC,ETC.	1	No Quantity							11048			0
S3	2000	2000	2000	2	0	2	Export	604	Peru	PER	724	Spain	ESP								65	TEXTILE YARN,FABRIC,ETC.	1	No Quantity							3210289			0
S3	2000	2000	2000	2	0	2	Export	604	Peru	PER	752	Sweden	SWE								65	TEXTILE YARN,FABRIC,ETC.	1	No Quantity							1300885			0
S3	2000	2000	2000	2	0	2	Export	604	Peru	PER	757	Switzerland	CHE								65	TEXTILE YARN,FABRIC,ETC.	1	No Quantity							1240868			0
S3	2000	2000	2000	2	0	2	Export	604	Peru	PER	760	Syria	SYR								65	TEXTILE YARN,FABRIC,ETC.	1	No Quantity							291137			0
S3	2000	2000	2000	2	0	2	Export	604	Peru	PER	764	Thailand	THA								65	TEXTILE YARN,FABRIC,ETC.	1	No Quantity							25621			0
S3	2000	2000	2000	2	0	2	Export	604	Peru	PER	818	Egypt	EGY								65	TEXTILE YARN,FABRIC,ETC.	1	No Quantity							1237153			0
S3	2000	2000	2000	2	0	2	Export	604	Peru	PER	826	United Kingdom	GBR								65	TEXTILE YARN,FABRIC,ETC.	1	No Quantity							3457036			0
S3	2000	2000	2000	2	0	2	Export	604	Peru	PER	842	USA	USA								65	TEXTILE YARN,FABRIC,ETC.	1	No Quantity							23660082			0
S3	2000	2000	2000	2	0	2	Export	604	Peru	PER	858	Uruguay	URY								65	TEXTILE YARN,FABRIC,ETC.	1	No Quantity							235390			0
S3	2000	2000	2000	2	0	2	Export	604	Peru	PER	862	Venezuela	VEN								65	TEXTILE YARN,FABRIC,ETC.	1	No Quantity							12827779			0
S3	2000	2000	2000	2	0	2	Export	604	Peru	PER	899	Areas, nes									65	TEXTILE YARN,FABRIC,ETC.	1	No Quantity							57825			0
S3	2000	2000	2000	2	0	2	Export	600	Paraguay	PRY	0	World	WLD								66	NON-METAL.MINERAL MANFCT	1	No Quantity							1670199			0
S3	2000	2000	2000	2	0	2	Export	600	Paraguay	PRY	32	Argentina	ARG								66	NON-METAL.MINERAL MANFCT	1	No Quantity							1360873			0
S3	2000	2000	2000	2	0	2	Export	600	Paraguay	PRY	76	Brazil	BRA								66	NON-METAL.MINERAL MANFCT	1	No Quantity							191575			0
S3	2000	2000	2000	2	0	2	Export	600	Paraguay	PRY	152	Chile	CHL								66	NON-METAL.MINERAL MANFCT	1	No Quantity							69			0
S3	2000	2000	2000	2	0	2	Export	600	Paraguay	PRY	276	Germany	DEU								66	NON-METAL.MINERAL MANFCT	1	No Quantity							624			0
S3	2000	2000	2000	2	0	2	Export	600	Paraguay	PRY	842	USA	USA								66	NON-METAL.MINERAL MANFCT	1	No Quantity							177			0
S3	2000	2000	2000	2	0	2	Export	600	Paraguay	PRY	858	Uruguay	URY								66	NON-METAL.MINERAL MANFCT	1	No Quantity							116881			0
S3	2000	2000	2000	2	0	2	Export	604	Peru	PER	0	World	WLD								66	NON-METAL.MINERAL MANFCT	1	No Quantity							33192294			0
S3	2000	2000	2000	2	0	2	Export	604	Peru	PER	32	Argentina	ARG								66	NON-METAL.MINERAL MANFCT	1	No Quantity							422344			0
S3	2000	2000	2000	2	0	2	Export	604	Peru	PER	36	Australia	AUS								66	NON-METAL.MINERAL MANFCT	1	No Quantity							79017			0
S3	2000	2000	2000	2	0	2	Export	604	Peru	PER	40	Austria	AUT								66	NON-METAL.MINERAL MANFCT	1	No Quantity							149531			0
S3	2000	2000	2000	2	0	2	Export	604	Peru	PER	52	Barbados	BRB								66	NON-METAL.MINERAL MANFCT	1	No Quantity							533			0
S3	2000	2000	2000	2	0	2	Export	604	Peru	PER	56	Belgium	BEL								66	NON-METAL.MINERAL MANFCT	1	No Quantity							137081			0
S3	2000	2000	2000	2	0	2	Export	604	Peru	PER	60	Bermuda	BMU								66	NON-METAL.MINERAL MANFCT	1	No Quantity							14538			0
S3	2000	2000	2000	2	0	2	Export	604	Peru	PER	68	Bolivia (Plurinational State of)	BOL								66	NON-METAL.MINERAL MANFCT	1	No Quantity							480423			0
S3	2000	2000	2000	2	0	2	Export	604	Peru	PER	76	Brazil	BRA								66	NON-METAL.MINERAL MANFCT	1	No Quantity							1897639			0
S3	2000	2000	2000	2	0	2	Export	604	Peru	PER	124	Canada	CAN								66	NON-METAL.MINERAL MANFCT	1	No Quantity							41348			0
S3	2000	2000	2000	2	0	2	Export	604	Peru	PER	152	Chile	CHL								66	NON-METAL.MINERAL MANFCT	1	No Quantity							6553726			0
S3	2000	2000	2000	2	0	2	Export	604	Peru	PER	170	Colombia	COL								66	NON-METAL.MINERAL MANFCT	1	No Quantity							1234323			0
S3	2000	2000	2000	2	0	2	Export	604	Peru	PER	188	Costa Rica	CRI								66	NON-METAL.MINERAL MANFCT	1	No Quantity							121029			0
S3	2000	2000	2000	2	0	2	Export	604	Peru	PER	192	Cuba	CUB								66	NON-METAL.MINERAL MANFCT	1	No Quantity							1791			0
S3	2000	2000	2000	2	0	2	Export	604	Peru	PER	208	Denmark	DNK								66	NON-METAL.MINERAL MANFCT	1	No Quantity							6158			0
S3	2000	2000	2000	2	0	2	Export	604	Peru	PER	214	Dominican Rep.	DOM								66	NON-METAL.MINERAL MANFCT	1	No Quantity							7010			0
S3	2000	2000	2000	2	0	2	Export	604	Peru	PER	218	Ecuador	ECU								66	NON-METAL.MINERAL MANFCT	1	No Quantity							1225754			0
S3	2000	2000	2000	2	0	2	Export	604	Peru	PER	222	El Salvador	SLV								66	NON-METAL.MINERAL MANFCT	1	No Quantity							110978			0
S3	2000	2000	2000	2	0	2	Export	604	Peru	PER	246	Finland	FIN								66	NON-METAL.MINERAL MANFCT	1	No Quantity							8914			0
S3	2000	2000	2000	2	0	2	Export	604	Peru	PER	251	France	FRA								66	NON-METAL.MINERAL MANFCT	1	No Quantity							186835			0
S3	2000	2000	2000	2	0	2	Export	604	Peru	PER	276	Germany	DEU								66	NON-METAL.MINERAL MANFCT	1	No Quantity							396448			0
S3	2000	2000	2000	2	0	2	Export	604	Peru	PER	288	Ghana	GHA								66	NON-METAL.MINERAL MANFCT	1	No Quantity							4878			0
S3	2000	2000	2000	2	0	2	Export	604	Peru	PER	300	Greece	GRC								66	NON-METAL.MINERAL MANFCT	1	No Quantity							11159			0
S3	2000	2000	2000	2	0	2	Export	604	Peru	PER	320	Guatemala	GTM								66	NON-METAL.MINERAL MANFCT	1	No Quantity							138757			0
S3	2000	2000	2000	2	0	2	Export	604	Peru	PER	340	Honduras	HND								66	NON-METAL.MINERAL MANFCT	1	No Quantity							753846			0
S3	2000	2000	2000	2	0	2	Export	604	Peru	PER	344	China, Hong Kong SAR	HKG								66	NON-METAL.MINERAL MANFCT	1	No Quantity							10500			0
S3	2000	2000	2000	2	0	2	Export	604	Peru	PER	348	Hungary	HUN								66	NON-METAL.MINERAL MANFCT	1	No Quantity							6509			0
S3	2000	2000	2000	2	0	2	Export	604	Peru	PER	372	Ireland	IRL								66	NON-METAL.MINERAL MANFCT	1	No Quantity							23761			0
S3	2000	2000	2000	2	0	2	Export	604	Peru	PER	376	Israel	ISR								66	NON-METAL.MINERAL MANFCT	1	No Quantity							54436			0
S3	2000	2000	2000	2	0	2	Export	604	Peru	PER	381	Italy	ITA								66	NON-METAL.MINERAL MANFCT	1	No Quantity							553132			0
S3	2000	2000	2000	2	0	2	Export	604	Peru	PER	392	Japan	JPN								66	NON-METAL.MINERAL MANFCT	1	No Quantity							345351			0
S3	2000	2000	2000	2	0	2	Export	604	Peru	PER	408	Dem. People's Rep. of Korea	PRK								66	NON-METAL.MINERAL MANFCT	1	No Quantity							5018			0
S3	2000	2000	2000	2	0	2	Export	604	Peru	PER	484	Mexico	MEX								66	NON-METAL.MINERAL MANFCT	1	No Quantity							287127			0
S3	2000	2000	2000	2	0	2	Export	604	Peru	PER	490	Other Asia, nes									66	NON-METAL.MINERAL MANFCT	1	No Quantity							9647			0
S3	2000	2000	2000	2	0	2	Export	604	Peru	PER	528	Netherlands	NLD								66	NON-METAL.MINERAL MANFCT	1	No Quantity							111654			0
S3	2000	2000	2000	2	0	2	Export	604	Peru	PER	530	Neth. Antilles	ANT								66	NON-METAL.MINERAL MANFCT	1	No Quantity							40768			0
S3	2000	2000	2000	2	0	2	Export	604	Peru	PER	533	Aruba	ABW								66	NON-METAL.MINERAL MANFCT	1	No Quantity							20808			0
S3	2000	2000	2000	2	0	2	Export	604	Peru	PER	554	New Zealand	NZL								66	NON-METAL.MINERAL MANFCT	1	No Quantity							6806			0
S3	2000	2000	2000	2	0	2	Export	604	Peru	PER	558	Nicaragua	NIC								66	NON-METAL.MINERAL MANFCT	1	No Quantity							1008			0
S3	2000	2000	2000	2	0	2	Export	604	Peru	PER	566	Nigeria	NGA								66	NON-METAL.MINERAL MANFCT	1	No Quantity							28071			0
S3	2000	2000	2000	2	0	2	Export	604	Peru	PER	579	Norway	NOR								66	NON-METAL.MINERAL MANFCT	1	No Quantity							1076			0
S3	2000	2000	2000	2	0	2	Export	604	Peru	PER	591	Panama	PAN								66	NON-METAL.MINERAL MANFCT	1	No Quantity							79523			0
S3	2000	2000	2000	2	0	2	Export	604	Peru	PER	608	Philippines	PHL								66	NON-METAL.MINERAL MANFCT	1	No Quantity							166610			0
S3	2000	2000	2000	2	0	2	Export	604	Peru	PER	616	Poland	POL								66	NON-METAL.MINERAL MANFCT	1	No Quantity							1250			0
S3	2000	2000	2000	2	0	2	Export	604	Peru	PER	620	Portugal	PRT								66	NON-METAL.MINERAL MANFCT	1	No Quantity							54064			0
S3	2000	2000	2000	2	0	2	Export	604	Peru	PER	642	Romania	ROU								66	NON-METAL.MINERAL MANFCT	1	No Quantity							1447			0
S3	2000	2000	2000	2	0	2	Export	604	Peru	PER	682	Saudi Arabia	SAU								66	NON-METAL.MINERAL MANFCT	1	No Quantity							29800			0
S3	2000	2000	2000	2	0	2	Export	604	Peru	PER	710	South Africa	ZAF								66	NON-METAL.MINERAL MANFCT	1	No Quantity							7127			0
S3	2000	2000	2000	2	0	2	Export	604	Peru	PER	724	Spain	ESP								66	NON-METAL.MINERAL MANFCT	1	No Quantity							373275			0
S3	2000	2000	2000	2	0	2	Export	604	Peru	PER	748	Swaziland	SWZ								66	NON-METAL.MINERAL MANFCT	1	No Quantity							1884			0
S3	2000	2000	2000	2	0	2	Export	604	Peru	PER	752	Sweden	SWE								66	NON-METAL.MINERAL MANFCT	1	No Quantity							39606			0
S3	2000	2000	2000	2	0	2	Export	604	Peru	PER	757	Switzerland	CHE								66	NON-METAL.MINERAL MANFCT	1	No Quantity							36394			0
S3	2000	2000	2000	2	0	2	Export	604	Peru	PER	764	Thailand	THA								66	NON-METAL.MINERAL MANFCT	1	No Quantity							25883			0
S3	2000	2000	2000	2	0	2	Export	604	Peru	PER	780	Trinidad and Tobago	TTO								66	NON-METAL.MINERAL MANFCT	1	No Quantity							465468			0
S3	2000	2000	2000	2	0	2	Export	604	Peru	PER	826	United Kingdom	GBR								66	NON-METAL.MINERAL MANFCT	1	No Quantity							267689			0
S3	2000	2000	2000	2	0	2	Export	604	Peru	PER	842	USA	USA								66	NON-METAL.MINERAL MANFCT	1	No Quantity							15747281			0
S3	2000	2000	2000	2	0	2	Export	604	Peru	PER	858	Uruguay	URY								66	NON-METAL.MINERAL MANFCT	1	No Quantity							32237			0
S3	2000	2000	2000	2	0	2	Export	604	Peru	PER	862	Venezuela	VEN								66	NON-METAL.MINERAL MANFCT	1	No Quantity							328030			0
S3	2000	2000	2000	2	0	2	Export	604	Peru	PER	899	Areas, nes									66	NON-METAL.MINERAL MANFCT	1	No Quantity							44994			0
S3	2000	2000	2000	2	0	2	Export	600	Paraguay	PRY	0	World	WLD								67	IRON AND STEEL	1	No Quantity							7105139			0
S3	2000	2000	2000	2	0	2	Export	600	Paraguay	PRY	32	Argentina	ARG								67	IRON AND STEEL	1	No Quantity							3292594			0
S3	2000	2000	2000	2	0	2	Export	600	Paraguay	PRY	68	Bolivia (Plurinational State of)	BOL								67	IRON AND STEEL	1	No Quantity							302064			0
S3	2000	2000	2000	2	0	2	Export	600	Paraguay	PRY	76	Brazil	BRA								67	IRON AND STEEL	1	No Quantity							3439711			0
S3	2000	2000	2000	2	0	2	Export	600	Paraguay	PRY	858	Uruguay	URY								67	IRON AND STEEL	1	No Quantity							70770			0
S3	2000	2000	2000	2	0	2	Export	604	Peru	PER	0	World	WLD								67	IRON AND STEEL	1	No Quantity							39298632			0
S3	2000	2000	2000	2	0	2	Export	604	Peru	PER	32	Argentina	ARG								67	IRON AND STEEL	1	No Quantity							56676			0
S3	2000	2000	2000	2	0	2	Export	604	Peru	PER	56	Belgium	BEL								67	IRON AND STEEL	1	No Quantity							531			0
S3	2000	2000	2000	2	0	2	Export	604	Peru	PER	68	Bolivia (Plurinational State of)	BOL								67	IRON AND STEEL	1	No Quantity							11029200			0
S3	2000	2000	2000	2	0	2	Export	604	Peru	PER	76	Brazil	BRA								67	IRON AND STEEL	1	No Quantity							1080			0
S3	2000	2000	2000	2	0	2	Export	604	Peru	PER	124	Canada	CAN								67	IRON AND STEEL	1	No Quantity							538376			0
S3	2000	2000	2000	2	0	2	Export	604	Peru	PER	152	Chile	CHL								67	IRON AND STEEL	1	No Quantity							24459295			0
S3	2000	2000	2000	2	0	2	Export	604	Peru	PER	170	Colombia	COL								67	IRON AND STEEL	1	No Quantity							47344			0
S3	2000	2000	2000	2	0	2	Export	604	Peru	PER	188	Costa Rica	CRI								67	IRON AND STEEL	1	No Quantity							113156			0
S3	2000	2000	2000	2	0	2	Export	604	Peru	PER	218	Ecuador	ECU								67	IRON AND STEEL	1	No Quantity							1991492			0
S3	2000	2000	2000	2	0	2	Export	604	Peru	PER	222	El Salvador	SLV								67	IRON AND STEEL	1	No Quantity							1949			0
S3	2000	2000	2000	2	0	2	Export	604	Peru	PER	276	Germany	DEU								67	IRON AND STEEL	1	No Quantity							3594			0
S3	2000	2000	2000	2	0	2	Export	604	Peru	PER	392	Japan	JPN								67	IRON AND STEEL	1	No Quantity							116392			0
S3	2000	2000	2000	2	0	2	Export	604	Peru	PER	484	Mexico	MEX								67	IRON AND STEEL	1	No Quantity							117083			0
S3	2000	2000	2000	2	0	2	Export	604	Peru	PER	490	Other Asia, nes									67	IRON AND STEEL	1	No Quantity							52856			0
S3	2000	2000	2000	2	0	2	Export	604	Peru	PER	528	Netherlands	NLD								67	IRON AND STEEL	1	No Quantity							39238			0
S3	2000	2000	2000	2	0	2	Export	604	Peru	PER	591	Panama	PAN								67	IRON AND STEEL	1	No Quantity							44606			0
S3	2000	2000	2000	2	0	2	Export	604	Peru	PER	748	Swaziland	SWZ								67	IRON AND STEEL	1	No Quantity							3267			0
S3	2000	2000	2000	2	0	2	Export	604	Peru	PER	752	Sweden	SWE								67	IRON AND STEEL	1	No Quantity							29252			0
S3	2000	2000	2000	2	0	2	Export	604	Peru	PER	757	Switzerland	CHE								67	IRON AND STEEL	1	No Quantity							17544			0
S3	2000	2000	2000	2	0	2	Export	604	Peru	PER	842	USA	USA								67	IRON AND STEEL	1	No Quantity							516442			0
S3	2000	2000	2000	2	0	2	Export	604	Peru	PER	862	Venezuela	VEN								67	IRON AND STEEL	1	No Quantity							111399			0
S3	2000	2000	2000	2	0	2	Export	604	Peru	PER	899	Areas, nes									67	IRON AND STEEL	1	No Quantity							7860			0
S3	2000	2000	2000	2	0	2	Export	604	Peru	PER	0	World	WLD								68	NON-FERROUS METALS	1	No Quantity							1456976953			0
S3	2000	2000	2000	2	0	2	Export	604	Peru	PER	8	Albania	ALB								68	NON-FERROUS METALS	1	No Quantity							87981			0
S3	2000	2000	2000	2	0	2	Export	604	Peru	PER	32	Argentina	ARG								68	NON-FERROUS METALS	1	No Quantity							4169725			0
S3	2000	2000	2000	2	0	2	Export	604	Peru	PER	40	Austria	AUT								68	NON-FERROUS METALS	1	No Quantity							12839			0
S3	2000	2000	2000	2	0	2	Export	604	Peru	PER	50	Bangladesh	BGD								68	NON-FERROUS METALS	1	No Quantity							600316			0
S3	2000	2000	2000	2	0	2	Export	604	Peru	PER	56	Belgium	BEL								68	NON-FERROUS METALS	1	No Quantity							3091846			0
S3	2000	2000	2000	2	0	2	Export	604	Peru	PER	68	Bolivia (Plurinational State of)	BOL								68	NON-FERROUS METALS	1	No Quantity							1513201			0
S3	2000	2000	2000	2	0	2	Export	604	Peru	PER	76	Brazil	BRA								68	NON-FERROUS METALS	1	No Quantity							97169326			0
S3	2000	2000	2000	2	0	2	Export	604	Peru	PER	120	Cameroon	CMR								68	NON-FERROUS METALS	1	No Quantity							953835			0
S3	2000	2000	2000	2	0	2	Export	604	Peru	PER	124	Canada	CAN								68	NON-FERROUS METALS	1	No Quantity							2862105			0
S3	2000	2000	2000	2	0	2	Export	604	Peru	PER	152	Chile	CHL								68	NON-FERROUS METALS	1	No Quantity							20623632			0
S3	2000	2000	2000	2	0	2	Export	604	Peru	PER	156	China	CHN								68	NON-FERROUS METALS	1	No Quantity							12046464			0
S3	2000	2000	2000	2	0	2	Export	604	Peru	PER	170	Colombia	COL								68	NON-FERROUS METALS	1	No Quantity							62219981			0
S3	2000	2000	2000	2	0	2	Export	604	Peru	PER	188	Costa Rica	CRI								68	NON-FERROUS METALS	1	No Quantity							2612422			0
S3	2000	2000	2000	2	0	2	Export	604	Peru	PER	192	Cuba	CUB								68	NON-FERROUS METALS	1	No Quantity							107247			0
S3	2000	2000	2000	2	0	2	Export	604	Peru	PER	214	Dominican Rep.	DOM								68	NON-FERROUS METALS	1	No Quantity							610088			0
S3	2000	2000	2000	2	0	2	Export	604	Peru	PER	218	Ecuador	ECU								68	NON-FERROUS METALS	1	No Quantity							12858073			0
S3	2000	2000	2000	2	0	2	Export	604	Peru	PER	222	El Salvador	SLV								68	NON-FERROUS METALS	1	No Quantity							1043382			0
S3	2000	2000	2000	2	0	2	Export	604	Peru	PER	251	France	FRA								68	NON-FERROUS METALS	1	No Quantity							7277473			0
S3	2000	2000	2000	2	0	2	Export	604	Peru	PER	276	Germany	DEU								68	NON-FERROUS METALS	1	No Quantity							9662780			0
S3	2000	2000	2000	2	0	2	Export	604	Peru	PER	300	Greece	GRC								68	NON-FERROUS METALS	1	No Quantity							37893			0
S3	2000	2000	2000	2	0	2	Export	604	Peru	PER	320	Guatemala	GTM								68	NON-FERROUS METALS	1	No Quantity							7354233			0
S3	2000	2000	2000	2	0	2	Export	604	Peru	PER	332	Haiti	HTI								68	NON-FERROUS METALS	1	No Quantity							351549			0
S3	2000	2000	2000	2	0	2	Export	604	Peru	PER	340	Honduras	HND								68	NON-FERROUS METALS	1	No Quantity							151177			0
S3	2000	2000	2000	2	0	2	Export	604	Peru	PER	344	China, Hong Kong SAR	HKG								68	NON-FERROUS METALS	1	No Quantity							2529262			0
S3	2000	2000	2000	2	0	2	Export	604	Peru	PER	360	Indonesia	IDN								68	NON-FERROUS METALS	1	No Quantity							56858			0
S3	2000	2000	2000	2	0	2	Export	604	Peru	PER	376	Israel	ISR								68	NON-FERROUS METALS	1	No Quantity							15573			0
S3	2000	2000	2000	2	0	2	Export	604	Peru	PER	381	Italy	ITA								68	NON-FERROUS METALS	1	No Quantity							57525258			0
S3	2000	2000	2000	2	0	2	Export	604	Peru	PER	388	Jamaica	JAM								68	NON-FERROUS METALS	1	No Quantity							117100			0
S3	2000	2000	2000	2	0	2	Export	604	Peru	PER	392	Japan	JPN								68	NON-FERROUS METALS	1	No Quantity							103002350			0
S3	2000	2000	2000	2	0	2	Export	604	Peru	PER	408	Dem. People's Rep. of Korea	PRK								68	NON-FERROUS METALS	1	No Quantity							189469			0
S3	2000	2000	2000	2	0	2	Export	604	Peru	PER	410	Rep. of Korea	KOR								68	NON-FERROUS METALS	1	No Quantity							2517469			0
S3	2000	2000	2000	2	0	2	Export	604	Peru	PER	450	Madagascar	MDG								68	NON-FERROUS METALS	1	No Quantity							504771			0
S3	2000	2000	2000	2	0	2	Export	604	Peru	PER	458	Malaysia	MYS								68	NON-FERROUS METALS	1	No Quantity							3804003			0
S3	2000	2000	2000	2	0	2	Export	604	Peru	PER	466	Mali	MLI								68	NON-FERROUS METALS	1	No Quantity							1358529			0
S3	2000	2000	2000	2	0	2	Export	604	Peru	PER	484	Mexico	MEX								68	NON-FERROUS METALS	1	No Quantity							12901263			0
S3	2000	2000	2000	2	0	2	Export	604	Peru	PER	490	Other Asia, nes									68	NON-FERROUS METALS	1	No Quantity							26326207			0
S3	2000	2000	2000	2	0	2	Export	604	Peru	PER	504	Morocco	MAR								68	NON-FERROUS METALS	1	No Quantity							2563857			0
S3	2000	2000	2000	2	0	2	Export	604	Peru	PER	524	Nepal	NPL								68	NON-FERROUS METALS	1	No Quantity							309162			0
S3	2000	2000	2000	2	0	2	Export	604	Peru	PER	528	Netherlands	NLD								68	NON-FERROUS METALS	1	No Quantity							54429693			0
S3	2000	2000	2000	2	0	2	Export	604	Peru	PER	562	Niger	NER								68	NON-FERROUS METALS	1	No Quantity							40925			0
S3	2000	2000	2000	2	0	2	Export	604	Peru	PER	566	Nigeria	NGA								68	NON-FERROUS METALS	1	No Quantity							744556			0
S3	2000	2000	2000	2	0	2	Export	604	Peru	PER	586	Pakistan	PAK								68	NON-FERROUS METALS	1	No Quantity							984719			0
S3	2000	2000	2000	2	0	2	Export	604	Peru	PER	608	Philippines	PHL								68	NON-FERROUS METALS	1	No Quantity							296943			0
S3	2000	2000	2000	2	0	2	Export	604	Peru	PER	616	Poland	POL								68	NON-FERROUS METALS	1	No Quantity							36792			0
S3	2000	2000	2000	2	0	2	Export	604	Peru	PER	643	Russian Federation	RUS								68	NON-FERROUS METALS	1	No Quantity							32858			0
S3	2000	2000	2000	2	0	2	Export	604	Peru	PER	699	India	IND								68	NON-FERROUS METALS	1	No Quantity							2294201			0
S3	2000	2000	2000	2	0	2	Export	604	Peru	PER	702	Singapore	SGP								68	NON-FERROUS METALS	1	No Quantity							212626			0
S3	2000	2000	2000	2	0	2	Export	604	Peru	PER	724	Spain	ESP								68	NON-FERROUS METALS	1	No Quantity							12712355			0
S3	2000	2000	2000	2	0	2	Export	604	Peru	PER	736	Fmr Sudan	SDN								68	NON-FERROUS METALS	1	No Quantity							770257			0
S3	2000	2000	2000	2	0	2	Export	604	Peru	PER	752	Sweden	SWE								68	NON-FERROUS METALS	1	No Quantity							104047			0
S3	2000	2000	2000	2	0	2	Export	604	Peru	PER	760	Syria	SYR								68	NON-FERROUS METALS	1	No Quantity							165180			0
S3	2000	2000	2000	2	0	2	Export	604	Peru	PER	764	Thailand	THA								68	NON-FERROUS METALS	1	No Quantity							279648			0
S3	2000	2000	2000	2	0	2	Export	604	Peru	PER	780	Trinidad and Tobago	TTO								68	NON-FERROUS METALS	1	No Quantity							847156			0
S3	2000	2000	2000	2	0	2	Export	604	Peru	PER	784	United Arab Emirates	ARE								68	NON-FERROUS METALS	1	No Quantity							4882712			0
S3	2000	2000	2000	2	0	2	Export	604	Peru	PER	788	Tunisia	TUN								68	NON-FERROUS METALS	1	No Quantity							74529			0
S3	2000	2000	2000	2	0	2	Export	604	Peru	PER	818	Egypt	EGY								68	NON-FERROUS METALS	1	No Quantity							342462			0
S3	2000	2000	2000	2	0	2	Export	604	Peru	PER	826	United Kingdom	GBR								68	NON-FERROUS METALS	1	No Quantity							98977785			0
S3	2000	2000	2000	2	0	2	Export	604	Peru	PER	842	USA	USA								68	NON-FERROUS METALS	1	No Quantity							782514428			0
S3	2000	2000	2000	2	0	2	Export	604	Peru	PER	854	Burkina Faso	BFA								68	NON-FERROUS METALS	1	No Quantity							293767			0
S3	2000	2000	2000	2	0	2	Export	604	Peru	PER	858	Uruguay	URY								68	NON-FERROUS METALS	1	No Quantity							302168			0
S3	2000	2000	2000	2	0	2	Export	604	Peru	PER	862	Venezuela	VEN								68	NON-FERROUS METALS	1	No Quantity							34467328			0
S3	2000	2000	2000	2	0	2	Export	604	Peru	PER	899	Areas, nes									68	NON-FERROUS METALS	1	No Quantity							31119			0
S3	2000	2000	2000	2	0	2	Export	600	Paraguay	PRY	0	World	WLD								69	METALS MANUFACTURES,NES	1	No Quantity							432080			0
S3	2000	2000	2000	2	0	2	Export	600	Paraguay	PRY	24	Angola	AGO								69	METALS MANUFACTURES,NES	1	No Quantity							31977			0
S3	2000	2000	2000	2	0	2	Export	600	Paraguay	PRY	32	Argentina	ARG								69	METALS MANUFACTURES,NES	1	No Quantity							175411			0
S3	2000	2000	2000	2	0	2	Export	600	Paraguay	PRY	68	Bolivia (Plurinational State of)	BOL								69	METALS MANUFACTURES,NES	1	No Quantity							30373			0
S3	2000	2000	2000	2	0	2	Export	600	Paraguay	PRY	76	Brazil	BRA								69	METALS MANUFACTURES,NES	1	No Quantity							25490			0
S3	2000	2000	2000	2	0	2	Export	600	Paraguay	PRY	124	Canada	CAN								69	METALS MANUFACTURES,NES	1	No Quantity							1038			0
S3	2000	2000	2000	2	0	2	Export	600	Paraguay	PRY	276	Germany	DEU								69	METALS MANUFACTURES,NES	1	No Quantity							3900			0
S3	2000	2000	2000	2	0	2	Export	600	Paraguay	PRY	826	United Kingdom	GBR								69	METALS MANUFACTURES,NES	1	No Quantity							6300			0
S3	2000	2000	2000	2	0	2	Export	600	Paraguay	PRY	842	USA	USA								69	METALS MANUFACTURES,NES	1	No Quantity							4910			0
S3	2000	2000	2000	2	0	2	Export	600	Paraguay	PRY	858	Uruguay	URY								69	METALS MANUFACTURES,NES	1	No Quantity							152681			0
S3	2000	2000	2000	2	0	2	Export	604	Peru	PER	0	World	WLD								69	METALS MANUFACTURES,NES	1	No Quantity							25369653			0
S3	2000	2000	2000	2	0	2	Export	604	Peru	PER	32	Argentina	ARG								69	METALS MANUFACTURES,NES	1	No Quantity							117616			0
S3	2000	2000	2000	2	0	2	Export	604	Peru	PER	36	Australia	AUS								69	METALS MANUFACTURES,NES	1	No Quantity							2528			0
S3	2000	2000	2000	2	0	2	Export	604	Peru	PER	56	Belgium	BEL								69	METALS MANUFACTURES,NES	1	No Quantity							4653			0
S3	2000	2000	2000	2	0	2	Export	604	Peru	PER	68	Bolivia (Plurinational State of)	BOL								69	METALS MANUFACTURES,NES	1	No Quantity							6613481			0
S3	2000	2000	2000	2	0	2	Export	604	Peru	PER	76	Brazil	BRA								69	METALS MANUFACTURES,NES	1	No Quantity							235995			0
S3	2000	2000	2000	2	0	2	Export	604	Peru	PER	124	Canada	CAN								69	METALS MANUFACTURES,NES	1	No Quantity							207400			0
S3	2000	2000	2000	2	0	2	Export	604	Peru	PER	152	Chile	CHL								69	METALS MANUFACTURES,NES	1	No Quantity							5814965			0
S3	2000	2000	2000	2	0	2	Export	604	Peru	PER	156	China	CHN								69	METALS MANUFACTURES,NES	1	No Quantity							65337			0
S3	2000	2000	2000	2	0	2	Export	604	Peru	PER	170	Colombia	COL								69	METALS MANUFACTURES,NES	1	No Quantity							1384612			0
S3	2000	2000	2000	2	0	2	Export	604	Peru	PER	188	Costa Rica	CRI								69	METALS MANUFACTURES,NES	1	No Quantity							443155			0
S3	2000	2000	2000	2	0	2	Export	604	Peru	PER	192	Cuba	CUB								69	METALS MANUFACTURES,NES	1	No Quantity							415987			0
S3	2000	2000	2000	2	0	2	Export	604	Peru	PER	214	Dominican Rep.	DOM								69	METALS MANUFACTURES,NES	1	No Quantity							16519			0
S3	2000	2000	2000	2	0	2	Export	604	Peru	PER	218	Ecuador	ECU								69	METALS MANUFACTURES,NES	1	No Quantity							1620505			0
S3	2000	2000	2000	2	0	2	Export	604	Peru	PER	222	El Salvador	SLV								69	METALS MANUFACTURES,NES	1	No Quantity							154773			0
S3	2000	2000	2000	2	0	2	Export	604	Peru	PER	246	Finland	FIN								69	METALS MANUFACTURES,NES	1	No Quantity							2755			0
S3	2000	2000	2000	2	0	2	Export	604	Peru	PER	251	France	FRA								69	METALS MANUFACTURES,NES	1	No Quantity							600522			0
S3	2000	2000	2000	2	0	2	Export	604	Peru	PER	276	Germany	DEU								69	METALS MANUFACTURES,NES	1	No Quantity							68284			0
S3	2000	2000	2000	2	0	2	Export	604	Peru	PER	320	Guatemala	GTM								69	METALS MANUFACTURES,NES	1	No Quantity							12300			0
S3	2000	2000	2000	2	0	2	Export	604	Peru	PER	340	Honduras	HND								69	METALS MANUFACTURES,NES	1	No Quantity							17557			0
S3	2000	2000	2000	2	0	2	Export	604	Peru	PER	344	China, Hong Kong SAR	HKG								69	METALS MANUFACTURES,NES	1	No Quantity							26100			0
S3	2000	2000	2000	2	0	2	Export	604	Peru	PER	376	Israel	ISR								69	METALS MANUFACTURES,NES	1	No Quantity							46388			0
S3	2000	2000	2000	2	0	2	Export	604	Peru	PER	381	Italy	ITA								69	METALS MANUFACTURES,NES	1	No Quantity							186668			0
S3	2000	2000	2000	2	0	2	Export	604	Peru	PER	388	Jamaica	JAM								69	METALS MANUFACTURES,NES	1	No Quantity							48269			0
S3	2000	2000	2000	2	0	2	Export	604	Peru	PER	392	Japan	JPN								69	METALS MANUFACTURES,NES	1	No Quantity							85516			0
S3	2000	2000	2000	2	0	2	Export	604	Peru	PER	410	Rep. of Korea	KOR								69	METALS MANUFACTURES,NES	1	No Quantity							1134			0
S3	2000	2000	2000	2	0	2	Export	604	Peru	PER	484	Mexico	MEX								69	METALS MANUFACTURES,NES	1	No Quantity							328651			0
S3	2000	2000	2000	2	0	2	Export	604	Peru	PER	490	Other Asia, nes									69	METALS MANUFACTURES,NES	1	No Quantity							24055			0
S3	2000	2000	2000	2	0	2	Export	604	Peru	PER	528	Netherlands	NLD								69	METALS MANUFACTURES,NES	1	No Quantity							774685			0
S3	2000	2000	2000	2	0	2	Export	604	Peru	PER	530	Neth. Antilles	ANT								69	METALS MANUFACTURES,NES	1	No Quantity							4294			0
S3	2000	2000	2000	2	0	2	Export	604	Peru	PER	533	Aruba	ABW								69	METALS MANUFACTURES,NES	1	No Quantity							1138			0
S3	2000	2000	2000	2	0	2	Export	604	Peru	PER	558	Nicaragua	NIC								69	METALS MANUFACTURES,NES	1	No Quantity							85480			0
S3	2000	2000	2000	2	0	2	Export	604	Peru	PER	591	Panama	PAN								69	METALS MANUFACTURES,NES	1	No Quantity							177807			0
S3	2000	2000	2000	2	0	2	Export	604	Peru	PER	600	Paraguay	PRY								69	METALS MANUFACTURES,NES	1	No Quantity							8945			0
S3	2000	2000	2000	2	0	2	Export	604	Peru	PER	608	Philippines	PHL								69	METALS MANUFACTURES,NES	1	No Quantity							18962			0
S3	2000	2000	2000	2	0	2	Export	604	Peru	PER	682	Saudi Arabia	SAU								69	METALS MANUFACTURES,NES	1	No Quantity							3419			0
S3	2000	2000	2000	2	0	2	Export	604	Peru	PER	710	South Africa	ZAF								69	METALS MANUFACTURES,NES	1	No Quantity							22775			0
S3	2000	2000	2000	2	0	2	Export	604	Peru	PER	724	Spain	ESP								69	METALS MANUFACTURES,NES	1	No Quantity							237545			0
S3	2000	2000	2000	2	0	2	Export	604	Peru	PER	752	Sweden	SWE								69	METALS MANUFACTURES,NES	1	No Quantity							117838			0
S3	2000	2000	2000	2	0	2	Export	604	Peru	PER	757	Switzerland	CHE								69	METALS MANUFACTURES,NES	1	No Quantity							5843			0
S3	2000	2000	2000	2	0	2	Export	604	Peru	PER	764	Thailand	THA								69	METALS MANUFACTURES,NES	1	No Quantity							37324			0
S3	2000	2000	2000	2	0	2	Export	604	Peru	PER	780	Trinidad and Tobago	TTO								69	METALS MANUFACTURES,NES	1	No Quantity							382775			0
S3	2000	2000	2000	2	0	2	Export	604	Peru	PER	818	Egypt	EGY								69	METALS MANUFACTURES,NES	1	No Quantity							718			0
S3	2000	2000	2000	2	0	2	Export	604	Peru	PER	826	United Kingdom	GBR								69	METALS MANUFACTURES,NES	1	No Quantity							350677			0
S3	2000	2000	2000	2	0	2	Export	604	Peru	PER	834	United Rep. of Tanzania	TZA								69	METALS MANUFACTURES,NES	1	No Quantity							667			0
S3	2000	2000	2000	2	0	2	Export	604	Peru	PER	842	USA	USA								69	METALS MANUFACTURES,NES	1	No Quantity							2699909			0
S3	2000	2000	2000	2	0	2	Export	604	Peru	PER	858	Uruguay	URY								69	METALS MANUFACTURES,NES	1	No Quantity							14027			0
S3	2000	2000	2000	2	0	2	Export	604	Peru	PER	862	Venezuela	VEN								69	METALS MANUFACTURES,NES	1	No Quantity							1774166			0
S3	2000	2000	2000	2	0	2	Export	604	Peru	PER	891	Serbia and Montenegro	SCG								69	METALS MANUFACTURES,NES	1	No Quantity							33000			0
S3	2000	2000	2000	2	0	2	Export	604	Peru	PER	899	Areas, nes									69	METALS MANUFACTURES,NES	1	No Quantity							71934			0
S3	2000	2000	2000	2	0	2	Export	600	Paraguay	PRY	0	World	WLD								71	POWER GENERATNG.MACHINES	1	No Quantity							717081			0
S3	2000	2000	2000	2	0	2	Export	600	Paraguay	PRY	32	Argentina	ARG								71	POWER GENERATNG.MACHINES	1	No Quantity							30366			0
S3	2000	2000	2000	2	0	2	Export	600	Paraguay	PRY	76	Brazil	BRA								71	POWER GENERATNG.MACHINES	1	No Quantity							346896			0
S3	2000	2000	2000	2	0	2	Export	600	Paraguay	PRY	152	Chile	CHL								71	POWER GENERATNG.MACHINES	1	No Quantity							2720			0
S3	2000	2000	2000	2	0	2	Export	600	Paraguay	PRY	251	France	FRA								71	POWER GENERATNG.MACHINES	1	No Quantity							300			0
S3	2000	2000	2000	2	0	2	Export	600	Paraguay	PRY	276	Germany	DEU								71	POWER GENERATNG.MACHINES	1	No Quantity							10000			0
S3	2000	2000	2000	2	0	2	Export	600	Paraguay	PRY	710	South Africa	ZAF								71	POWER GENERATNG.MACHINES	1	No Quantity							125450			0
S3	2000	2000	2000	2	0	2	Export	600	Paraguay	PRY	752	Sweden	SWE								71	POWER GENERATNG.MACHINES	1	No Quantity							2500			0
S3	2000	2000	2000	2	0	2	Export	600	Paraguay	PRY	842	USA	USA								71	POWER GENERATNG.MACHINES	1	No Quantity							198849			0
S3	2000	2000	2000	2	0	2	Export	604	Peru	PER	0	World	WLD								71	POWER GENERATNG.MACHINES	1	No Quantity							2884642			0
S3	2000	2000	2000	2	0	2	Export	604	Peru	PER	32	Argentina	ARG								71	POWER GENERATNG.MACHINES	1	No Quantity							2488			0
S3	2000	2000	2000	2	0	2	Export	604	Peru	PER	56	Belgium	BEL								71	POWER GENERATNG.MACHINES	1	No Quantity							3451			0
S3	2000	2000	2000	2	0	2	Export	604	Peru	PER	68	Bolivia (Plurinational State of)	BOL								71	POWER GENERATNG.MACHINES	1	No Quantity							241273			0
S3	2000	2000	2000	2	0	2	Export	604	Peru	PER	76	Brazil	BRA								71	POWER GENERATNG.MACHINES	1	No Quantity							5452			0
S3	2000	2000	2000	2	0	2	Export	604	Peru	PER	124	Canada	CAN								71	POWER GENERATNG.MACHINES	1	No Quantity							25770			0
S3	2000	2000	2000	2	0	2	Export	604	Peru	PER	152	Chile	CHL								71	POWER GENERATNG.MACHINES	1	No Quantity							93673			0
S3	2000	2000	2000	2	0	2	Export	604	Peru	PER	170	Colombia	COL								71	POWER GENERATNG.MACHINES	1	No Quantity							579691			0
S3	2000	2000	2000	2	0	2	Export	604	Peru	PER	188	Costa Rica	CRI								71	POWER GENERATNG.MACHINES	1	No Quantity							1475			0
S3	2000	2000	2000	2	0	2	Export	604	Peru	PER	218	Ecuador	ECU								71	POWER GENERATNG.MACHINES	1	No Quantity							113128			0
S3	2000	2000	2000	2	0	2	Export	604	Peru	PER	222	El Salvador	SLV								71	POWER GENERATNG.MACHINES	1	No Quantity							12229			0
S3	2000	2000	2000	2	0	2	Export	604	Peru	PER	246	Finland	FIN								71	POWER GENERATNG.MACHINES	1	No Quantity							11353			0
S3	2000	2000	2000	2	0	2	Export	604	Peru	PER	251	France	FRA								71	POWER GENERATNG.MACHINES	1	No Quantity							31207			0
S3	2000	2000	2000	2	0	2	Export	604	Peru	PER	276	Germany	DEU								71	POWER GENERATNG.MACHINES	1	No Quantity							28079			0
S3	2000	2000	2000	2	0	2	Export	604	Peru	PER	381	Italy	ITA								71	POWER GENERATNG.MACHINES	1	No Quantity							3265			0
S3	2000	2000	2000	2	0	2	Export	604	Peru	PER	392	Japan	JPN								71	POWER GENERATNG.MACHINES	1	No Quantity							31277			0
S3	2000	2000	2000	2	0	2	Export	604	Peru	PER	484	Mexico	MEX								71	POWER GENERATNG.MACHINES	1	No Quantity							769			0
S3	2000	2000	2000	2	0	2	Export	604	Peru	PER	528	Netherlands	NLD								71	POWER GENERATNG.MACHINES	1	No Quantity							3000			0
S3	2000	2000	2000	2	0	2	Export	604	Peru	PER	724	Spain	ESP								71	POWER GENERATNG.MACHINES	1	No Quantity							2281			0
S3	2000	2000	2000	2	0	2	Export	604	Peru	PER	740	Suriname	SUR								71	POWER GENERATNG.MACHINES	1	No Quantity							20000			0
S3	2000	2000	2000	2	0	2	Export	604	Peru	PER	752	Sweden	SWE								71	POWER GENERATNG.MACHINES	1	No Quantity							7136			0
S3	2000	2000	2000	2	0	2	Export	604	Peru	PER	826	United Kingdom	GBR								71	POWER GENERATNG.MACHINES	1	No Quantity							53267			0
S3	2000	2000	2000	2	0	2	Export	604	Peru	PER	842	USA	USA								71	POWER GENERATNG.MACHINES	1	No Quantity							1516427			0
S3	2000	2000	2000	2	0	2	Export	604	Peru	PER	858	Uruguay	URY								71	POWER GENERATNG.MACHINES	1	No Quantity							9600			0
S3	2000	2000	2000	2	0	2	Export	604	Peru	PER	862	Venezuela	VEN								71	POWER GENERATNG.MACHINES	1	No Quantity							81499			0
S3	2000	2000	2000	2	0	2	Export	604	Peru	PER	899	Areas, nes									71	POWER GENERATNG.MACHINES	1	No Quantity							6852			0
S3	2000	2000	2000	2	0	2	Export	600	Paraguay	PRY	0	World	WLD								72	SPECIAL.INDUST.MACHINERY	1	No Quantity							806065			0
S3	2000	2000	2000	2	0	2	Export	600	Paraguay	PRY	32	Argentina	ARG								72	SPECIAL.INDUST.MACHINERY	1	No Quantity							226697			0
S3	2000	2000	2000	2	0	2	Export	600	Paraguay	PRY	68	Bolivia (Plurinational State of)	BOL								72	SPECIAL.INDUST.MACHINERY	1	No Quantity							2018			0
S3	2000	2000	2000	2	0	2	Export	600	Paraguay	PRY	76	Brazil	BRA								72	SPECIAL.INDUST.MACHINERY	1	No Quantity							430836			0
S3	2000	2000	2000	2	0	2	Export	600	Paraguay	PRY	152	Chile	CHL								72	SPECIAL.INDUST.MACHINERY	1	No Quantity							28000			0
S3	2000	2000	2000	2	0	2	Export	600	Paraguay	PRY	208	Denmark	DNK								72	SPECIAL.INDUST.MACHINERY	1	No Quantity							1912			0
S3	2000	2000	2000	2	0	2	Export	600	Paraguay	PRY	276	Germany	DEU								72	SPECIAL.INDUST.MACHINERY	1	No Quantity							5000			0
S3	2000	2000	2000	2	0	2	Export	600	Paraguay	PRY	381	Italy	ITA								72	SPECIAL.INDUST.MACHINERY	1	No Quantity							10800			0
S3	2000	2000	2000	2	0	2	Export	600	Paraguay	PRY	384	Côte d'Ivoire	CIV								72	SPECIAL.INDUST.MACHINERY	1	No Quantity							10500			0
S3	2000	2000	2000	2	0	2	Export	600	Paraguay	PRY	604	Peru	PER								72	SPECIAL.INDUST.MACHINERY	1	No Quantity							4652			0
S3	2000	2000	2000	2	0	2	Export	600	Paraguay	PRY	764	Thailand	THA								72	SPECIAL.INDUST.MACHINERY	1	No Quantity							12000			0
S3	2000	2000	2000	2	0	2	Export	600	Paraguay	PRY	842	USA	USA								72	SPECIAL.INDUST.MACHINERY	1	No Quantity							69300			0
S3	2000	2000	2000	2	0	2	Export	600	Paraguay	PRY	858	Uruguay	URY								72	SPECIAL.INDUST.MACHINERY	1	No Quantity							4350			0
S3	2000	2000	2000	2	0	2	Export	604	Peru	PER	0	World	WLD								72	SPECIAL.INDUST.MACHINERY	1	No Quantity							9674049			0
S3	2000	2000	2000	2	0	2	Export	604	Peru	PER	32	Argentina	ARG								72	SPECIAL.INDUST.MACHINERY	1	No Quantity							1187832			0
S3	2000	2000	2000	2	0	2	Export	604	Peru	PER	40	Austria	AUT								72	SPECIAL.INDUST.MACHINERY	1	No Quantity							4159			0
S3	2000	2000	2000	2	0	2	Export	604	Peru	PER	56	Belgium	BEL								72	SPECIAL.INDUST.MACHINERY	1	No Quantity							4228			0
S3	2000	2000	2000	2	0	2	Export	604	Peru	PER	68	Bolivia (Plurinational State of)	BOL								72	SPECIAL.INDUST.MACHINERY	1	No Quantity							1036278			0
S3	2000	2000	2000	2	0	2	Export	604	Peru	PER	76	Brazil	BRA								72	SPECIAL.INDUST.MACHINERY	1	No Quantity							39899			0
S3	2000	2000	2000	2	0	2	Export	604	Peru	PER	84	Belize	BLZ								72	SPECIAL.INDUST.MACHINERY	1	No Quantity							50000			0
S3	2000	2000	2000	2	0	2	Export	604	Peru	PER	124	Canada	CAN								72	SPECIAL.INDUST.MACHINERY	1	No Quantity							346401			0
S3	2000	2000	2000	2	0	2	Export	604	Peru	PER	152	Chile	CHL								72	SPECIAL.INDUST.MACHINERY	1	No Quantity							2264142			0
S3	2000	2000	2000	2	0	2	Export	604	Peru	PER	156	China	CHN								72	SPECIAL.INDUST.MACHINERY	1	No Quantity							45699			0
S3	2000	2000	2000	2	0	2	Export	604	Peru	PER	170	Colombia	COL								72	SPECIAL.INDUST.MACHINERY	1	No Quantity							599130			0
S3	2000	2000	2000	2	0	2	Export	604	Peru	PER	188	Costa Rica	CRI								72	SPECIAL.INDUST.MACHINERY	1	No Quantity							24094			0
S3	2000	2000	2000	2	0	2	Export	604	Peru	PER	214	Dominican Rep.	DOM								72	SPECIAL.INDUST.MACHINERY	1	No Quantity							4176			0
S3	2000	2000	2000	2	0	2	Export	604	Peru	PER	218	Ecuador	ECU								72	SPECIAL.INDUST.MACHINERY	1	No Quantity							528384			0
S3	2000	2000	2000	2	0	2	Export	604	Peru	PER	222	El Salvador	SLV								72	SPECIAL.INDUST.MACHINERY	1	No Quantity							3824			0
S3	2000	2000	2000	2	0	2	Export	604	Peru	PER	246	Finland	FIN								72	SPECIAL.INDUST.MACHINERY	1	No Quantity							9196			0
S3	2000	2000	2000	2	0	2	Export	604	Peru	PER	251	France	FRA								72	SPECIAL.INDUST.MACHINERY	1	No Quantity							193576			0
S3	2000	2000	2000	2	0	2	Export	604	Peru	PER	276	Germany	DEU								72	SPECIAL.INDUST.MACHINERY	1	No Quantity							27959			0
S3	2000	2000	2000	2	0	2	Export	604	Peru	PER	320	Guatemala	GTM								72	SPECIAL.INDUST.MACHINERY	1	No Quantity							80178			0
S3	2000	2000	2000	2	0	2	Export	604	Peru	PER	340	Honduras	HND								72	SPECIAL.INDUST.MACHINERY	1	No Quantity							7283			0
S3	2000	2000	2000	2	0	2	Export	604	Peru	PER	348	Hungary	HUN								72	SPECIAL.INDUST.MACHINERY	1	No Quantity							4959			0
S3	2000	2000	2000	2	0	2	Export	604	Peru	PER	381	Italy	ITA								72	SPECIAL.INDUST.MACHINERY	1	No Quantity							34480			0
S3	2000	2000	2000	2	0	2	Export	604	Peru	PER	392	Japan	JPN								72	SPECIAL.INDUST.MACHINERY	1	No Quantity							128009			0
S3	2000	2000	2000	2	0	2	Export	604	Peru	PER	484	Mexico	MEX								72	SPECIAL.INDUST.MACHINERY	1	No Quantity							109111			0
S3	2000	2000	2000	2	0	2	Export	604	Peru	PER	490	Other Asia, nes									72	SPECIAL.INDUST.MACHINERY	1	No Quantity							1489			0
S3	2000	2000	2000	2	0	2	Export	604	Peru	PER	504	Morocco	MAR								72	SPECIAL.INDUST.MACHINERY	1	No Quantity							76164			0
S3	2000	2000	2000	2	0	2	Export	604	Peru	PER	528	Netherlands	NLD								72	SPECIAL.INDUST.MACHINERY	1	No Quantity							25000			0
S3	2000	2000	2000	2	0	2	Export	604	Peru	PER	554	New Zealand	NZL								72	SPECIAL.INDUST.MACHINERY	1	No Quantity							15837			0
S3	2000	2000	2000	2	0	2	Export	604	Peru	PER	558	Nicaragua	NIC								72	SPECIAL.INDUST.MACHINERY	1	No Quantity							12000			0
S3	2000	2000	2000	2	0	2	Export	604	Peru	PER	591	Panama	PAN								72	SPECIAL.INDUST.MACHINERY	1	No Quantity							28484			0
S3	2000	2000	2000	2	0	2	Export	604	Peru	PER	710	South Africa	ZAF								72	SPECIAL.INDUST.MACHINERY	1	No Quantity							19712			0
S3	2000	2000	2000	2	0	2	Export	604	Peru	PER	724	Spain	ESP								72	SPECIAL.INDUST.MACHINERY	1	No Quantity							125397			0
S3	2000	2000	2000	2	0	2	Export	604	Peru	PER	752	Sweden	SWE								72	SPECIAL.INDUST.MACHINERY	1	No Quantity							73593			0
S3	2000	2000	2000	2	0	2	Export	604	Peru	PER	757	Switzerland	CHE								72	SPECIAL.INDUST.MACHINERY	1	No Quantity							23270			0
S3	2000	2000	2000	2	0	2	Export	604	Peru	PER	826	United Kingdom	GBR								72	SPECIAL.INDUST.MACHINERY	1	No Quantity							4867			0
S3	2000	2000	2000	2	0	2	Export	604	Peru	PER	842	USA	USA								72	SPECIAL.INDUST.MACHINERY	1	No Quantity							2037699			0
S3	2000	2000	2000	2	0	2	Export	604	Peru	PER	862	Venezuela	VEN								72	SPECIAL.INDUST.MACHINERY	1	No Quantity							487868			0
S3	2000	2000	2000	2	0	2	Export	604	Peru	PER	899	Areas, nes									72	SPECIAL.INDUST.MACHINERY	1	No Quantity							9672			0
S3	2000	2000	2000	2	0	2	Export	600	Paraguay	PRY	0	World	WLD								73	METALWORKING MACHINERY	1	No Quantity							74020			0
S3	2000	2000	2000	2	0	2	Export	600	Paraguay	PRY	68	Bolivia (Plurinational State of)	BOL								73	METALWORKING MACHINERY	1	No Quantity							520			0
S3	2000	2000	2000	2	0	2	Export	600	Paraguay	PRY	76	Brazil	BRA								73	METALWORKING MACHINERY	1	No Quantity							73200			0
S3	2000	2000	2000	2	0	2	Export	600	Paraguay	PRY	320	Guatemala	GTM								73	METALWORKING MACHINERY	1	No Quantity							300			0
S3	2000	2000	2000	2	0	2	Export	604	Peru	PER	0	World	WLD								73	METALWORKING MACHINERY	1	No Quantity							1828311			0
S3	2000	2000	2000	2	0	2	Export	604	Peru	PER	32	Argentina	ARG								73	METALWORKING MACHINERY	1	No Quantity							690948			0
S3	2000	2000	2000	2	0	2	Export	604	Peru	PER	68	Bolivia (Plurinational State of)	BOL								73	METALWORKING MACHINERY	1	No Quantity							47305			0
S3	2000	2000	2000	2	0	2	Export	604	Peru	PER	152	Chile	CHL								73	METALWORKING MACHINERY	1	No Quantity							331096			0
S3	2000	2000	2000	2	0	2	Export	604	Peru	PER	170	Colombia	COL								73	METALWORKING MACHINERY	1	No Quantity							52760			0
S3	2000	2000	2000	2	0	2	Export	604	Peru	PER	188	Costa Rica	CRI								73	METALWORKING MACHINERY	1	No Quantity							84630			0
S3	2000	2000	2000	2	0	2	Export	604	Peru	PER	218	Ecuador	ECU								73	METALWORKING MACHINERY	1	No Quantity							324629			0
S3	2000	2000	2000	2	0	2	Export	604	Peru	PER	251	France	FRA								73	METALWORKING MACHINERY	1	No Quantity							4069			0
S3	2000	2000	2000	2	0	2	Export	604	Peru	PER	320	Guatemala	GTM								73	METALWORKING MACHINERY	1	No Quantity							5000			0
S3	2000	2000	2000	2	0	2	Export	604	Peru	PER	381	Italy	ITA								73	METALWORKING MACHINERY	1	No Quantity							40000			0
S3	2000	2000	2000	2	0	2	Export	604	Peru	PER	392	Japan	JPN								73	METALWORKING MACHINERY	1	No Quantity							11957			0
S3	2000	2000	2000	2	0	2	Export	604	Peru	PER	484	Mexico	MEX								73	METALWORKING MACHINERY	1	No Quantity							817			0
S3	2000	2000	2000	2	0	2	Export	604	Peru	PER	490	Other Asia, nes									73	METALWORKING MACHINERY	1	No Quantity							45729			0
S3	2000	2000	2000	2	0	2	Export	604	Peru	PER	591	Panama	PAN								73	METALWORKING MACHINERY	1	No Quantity							74669			0
S3	2000	2000	2000	2	0	2	Export	604	Peru	PER	724	Spain	ESP								73	METALWORKING MACHINERY	1	No Quantity							3590			0
S3	2000	2000	2000	2	0	2	Export	604	Peru	PER	826	United Kingdom	GBR								73	METALWORKING MACHINERY	1	No Quantity							573			0
S3	2000	2000	2000	2	0	2	Export	604	Peru	PER	842	USA	USA								73	METALWORKING MACHINERY	1	No Quantity							101736			0
S3	2000	2000	2000	2	0	2	Export	604	Peru	PER	899	Areas, nes									73	METALWORKING MACHINERY	1	No Quantity							8803			0
S3	2000	2000	2000	2	0	2	Export	600	Paraguay	PRY	0	World	WLD								74	GENERAL INDUSTL.MACH.NES	1	No Quantity							212552			0
S3	2000	2000	2000	2	0	2	Export	600	Paraguay	PRY	32	Argentina	ARG								74	GENERAL INDUSTL.MACH.NES	1	No Quantity							52648			0
S3	2000	2000	2000	2	0	2	Export	600	Paraguay	PRY	68	Bolivia (Plurinational State of)	BOL								74	GENERAL INDUSTL.MACH.NES	1	No Quantity							27020			0
S3	2000	2000	2000	2	0	2	Export	600	Paraguay	PRY	76	Brazil	BRA								74	GENERAL INDUSTL.MACH.NES	1	No Quantity							89888			0
S3	2000	2000	2000	2	0	2	Export	600	Paraguay	PRY	124	Canada	CAN								74	GENERAL INDUSTL.MACH.NES	1	No Quantity							11300			0
S3	2000	2000	2000	2	0	2	Export	600	Paraguay	PRY	152	Chile	CHL								74	GENERAL INDUSTL.MACH.NES	1	No Quantity							50			0
S3	2000	2000	2000	2	0	2	Export	600	Paraguay	PRY	276	Germany	DEU								74	GENERAL INDUSTL.MACH.NES	1	No Quantity							200			0
S3	2000	2000	2000	2	0	2	Export	600	Paraguay	PRY	392	Japan	JPN								74	GENERAL INDUSTL.MACH.NES	1	No Quantity							1296			0
S3	2000	2000	2000	2	0	2	Export	600	Paraguay	PRY	490	Other Asia, nes									74	GENERAL INDUSTL.MACH.NES	1	No Quantity							8142			0
S3	2000	2000	2000	2	0	2	Export	600	Paraguay	PRY	604	Peru	PER								74	GENERAL INDUSTL.MACH.NES	1	No Quantity							5000			0
S3	2000	2000	2000	2	0	2	Export	600	Paraguay	PRY	842	USA	USA								74	GENERAL INDUSTL.MACH.NES	1	No Quantity							4474			0
S3	2000	2000	2000	2	0	2	Export	600	Paraguay	PRY	858	Uruguay	URY								74	GENERAL INDUSTL.MACH.NES	1	No Quantity							12534			0
S3	2000	2000	2000	2	0	2	Export	604	Peru	PER	0	World	WLD								74	GENERAL INDUSTL.MACH.NES	1	No Quantity							11796500			0
S3	2000	2000	2000	2	0	2	Export	604	Peru	PER	32	Argentina	ARG								74	GENERAL INDUSTL.MACH.NES	1	No Quantity							190506			0
S3	2000	2000	2000	2	0	2	Export	604	Peru	PER	36	Australia	AUS								74	GENERAL INDUSTL.MACH.NES	1	No Quantity							2570			0
S3	2000	2000	2000	2	0	2	Export	604	Peru	PER	40	Austria	AUT								74	GENERAL INDUSTL.MACH.NES	1	No Quantity							9000			0
S3	2000	2000	2000	2	0	2	Export	604	Peru	PER	56	Belgium	BEL								74	GENERAL INDUSTL.MACH.NES	1	No Quantity							20996			0
S3	2000	2000	2000	2	0	2	Export	604	Peru	PER	68	Bolivia (Plurinational State of)	BOL								74	GENERAL INDUSTL.MACH.NES	1	No Quantity							750624			0
S3	2000	2000	2000	2	0	2	Export	604	Peru	PER	76	Brazil	BRA								74	GENERAL INDUSTL.MACH.NES	1	No Quantity							206666			0
S3	2000	2000	2000	2	0	2	Export	604	Peru	PER	124	Canada	CAN								74	GENERAL INDUSTL.MACH.NES	1	No Quantity							389959			0
S3	2000	2000	2000	2	0	2	Export	604	Peru	PER	152	Chile	CHL								74	GENERAL INDUSTL.MACH.NES	1	No Quantity							1594015			0
S3	2000	2000	2000	2	0	2	Export	604	Peru	PER	156	China	CHN								74	GENERAL INDUSTL.MACH.NES	1	No Quantity							127363			0
S3	2000	2000	2000	2	0	2	Export	604	Peru	PER	170	Colombia	COL								74	GENERAL INDUSTL.MACH.NES	1	No Quantity							466345			0
S3	2000	2000	2000	2	0	2	Export	604	Peru	PER	188	Costa Rica	CRI								74	GENERAL INDUSTL.MACH.NES	1	No Quantity							143069			0
S3	2000	2000	2000	2	0	2	Export	604	Peru	PER	192	Cuba	CUB								74	GENERAL INDUSTL.MACH.NES	1	No Quantity							70643			0
S3	2000	2000	2000	2	0	2	Export	604	Peru	PER	208	Denmark	DNK								74	GENERAL INDUSTL.MACH.NES	1	No Quantity							30716			0
S3	2000	2000	2000	2	0	2	Export	604	Peru	PER	214	Dominican Rep.	DOM								74	GENERAL INDUSTL.MACH.NES	1	No Quantity							76826			0
S3	2000	2000	2000	2	0	2	Export	604	Peru	PER	218	Ecuador	ECU								74	GENERAL INDUSTL.MACH.NES	1	No Quantity							1116370			0
S3	2000	2000	2000	2	0	2	Export	604	Peru	PER	222	El Salvador	SLV								74	GENERAL INDUSTL.MACH.NES	1	No Quantity							70138			0
S3	2000	2000	2000	2	0	2	Export	604	Peru	PER	246	Finland	FIN								74	GENERAL INDUSTL.MACH.NES	1	No Quantity							11347			0
S3	2000	2000	2000	2	0	2	Export	604	Peru	PER	251	France	FRA								74	GENERAL INDUSTL.MACH.NES	1	No Quantity							13252			0
S3	2000	2000	2000	2	0	2	Export	604	Peru	PER	276	Germany	DEU								74	GENERAL INDUSTL.MACH.NES	1	No Quantity							195910			0
S3	2000	2000	2000	2	0	2	Export	604	Peru	PER	320	Guatemala	GTM								74	GENERAL INDUSTL.MACH.NES	1	No Quantity							148223			0
S3	2000	2000	2000	2	0	2	Export	604	Peru	PER	340	Honduras	HND								74	GENERAL INDUSTL.MACH.NES	1	No Quantity							71437			0
S3	2000	2000	2000	2	0	2	Export	604	Peru	PER	381	Italy	ITA								74	GENERAL INDUSTL.MACH.NES	1	No Quantity							9907			0
S3	2000	2000	2000	2	0	2	Export	604	Peru	PER	392	Japan	JPN								74	GENERAL INDUSTL.MACH.NES	1	No Quantity							215056			0
S3	2000	2000	2000	2	0	2	Export	604	Peru	PER	484	Mexico	MEX								74	GENERAL INDUSTL.MACH.NES	1	No Quantity							342927			0
S3	2000	2000	2000	2	0	2	Export	604	Peru	PER	490	Other Asia, nes									74	GENERAL INDUSTL.MACH.NES	1	No Quantity							59664			0
S3	2000	2000	2000	2	0	2	Export	604	Peru	PER	528	Netherlands	NLD								74	GENERAL INDUSTL.MACH.NES	1	No Quantity							503781			0
S3	2000	2000	2000	2	0	2	Export	604	Peru	PER	591	Panama	PAN								74	GENERAL INDUSTL.MACH.NES	1	No Quantity							166358			0
S3	2000	2000	2000	2	0	2	Export	604	Peru	PER	600	Paraguay	PRY								74	GENERAL INDUSTL.MACH.NES	1	No Quantity							3500			0
S3	2000	2000	2000	2	0	2	Export	604	Peru	PER	682	Saudi Arabia	SAU								74	GENERAL INDUSTL.MACH.NES	1	No Quantity							141585			0
S3	2000	2000	2000	2	0	2	Export	604	Peru	PER	710	South Africa	ZAF								74	GENERAL INDUSTL.MACH.NES	1	No Quantity							13445			0
S3	2000	2000	2000	2	0	2	Export	604	Peru	PER	724	Spain	ESP								74	GENERAL INDUSTL.MACH.NES	1	No Quantity							66736			0
S3	2000	2000	2000	2	0	2	Export	604	Peru	PER	740	Suriname	SUR								74	GENERAL INDUSTL.MACH.NES	1	No Quantity							509			0
S3	2000	2000	2000	2	0	2	Export	604	Peru	PER	748	Swaziland	SWZ								74	GENERAL INDUSTL.MACH.NES	1	No Quantity							61130			0
S3	2000	2000	2000	2	0	2	Export	604	Peru	PER	752	Sweden	SWE								74	GENERAL INDUSTL.MACH.NES	1	No Quantity							69310			0
S3	2000	2000	2000	2	0	2	Export	604	Peru	PER	757	Switzerland	CHE								74	GENERAL INDUSTL.MACH.NES	1	No Quantity							252659			0
S3	2000	2000	2000	2	0	2	Export	604	Peru	PER	780	Trinidad and Tobago	TTO								74	GENERAL INDUSTL.MACH.NES	1	No Quantity							3312			0
S3	2000	2000	2000	2	0	2	Export	604	Peru	PER	792	Turkey	TUR								74	GENERAL INDUSTL.MACH.NES	1	No Quantity							5494			0
S3	2000	2000	2000	2	0	2	Export	604	Peru	PER	826	United Kingdom	GBR								74	GENERAL INDUSTL.MACH.NES	1	No Quantity							10659			0
S3	2000	2000	2000	2	0	2	Export	604	Peru	PER	842	USA	USA								74	GENERAL INDUSTL.MACH.NES	1	No Quantity							3712928			0
S3	2000	2000	2000	2	0	2	Export	604	Peru	PER	862	Venezuela	VEN								74	GENERAL INDUSTL.MACH.NES	1	No Quantity							411378			0
S3	2000	2000	2000	2	0	2	Export	604	Peru	PER	899	Areas, nes									74	GENERAL INDUSTL.MACH.NES	1	No Quantity							40187			0
S3	2000	2000	2000	2	0	2	Export	600	Paraguay	PRY	0	World	WLD								75	OFFICE MACHINES,ADP MACH	1	No Quantity							487923			0
S3	2000	2000	2000	2	0	2	Export	600	Paraguay	PRY	32	Argentina	ARG								75	OFFICE MACHINES,ADP MACH	1	No Quantity							40701			0
S3	2000	2000	2000	2	0	2	Export	600	Paraguay	PRY	68	Bolivia (Plurinational State of)	BOL								75	OFFICE MACHINES,ADP MACH	1	No Quantity							10247			0
S3	2000	2000	2000	2	0	2	Export	600	Paraguay	PRY	76	Brazil	BRA								75	OFFICE MACHINES,ADP MACH	1	No Quantity							1504			0
S3	2000	2000	2000	2	0	2	Export	600	Paraguay	PRY	152	Chile	CHL								75	OFFICE MACHINES,ADP MACH	1	No Quantity							3350			0
S3	2000	2000	2000	2	0	2	Export	600	Paraguay	PRY	251	France	FRA								75	OFFICE MACHINES,ADP MACH	1	No Quantity							4000			0
S3	2000	2000	2000	2	0	2	Export	600	Paraguay	PRY	842	USA	USA								75	OFFICE MACHINES,ADP MACH	1	No Quantity							46008			0
S3	2000	2000	2000	2	0	2	Export	600	Paraguay	PRY	858	Uruguay	URY								75	OFFICE MACHINES,ADP MACH	1	No Quantity							382113			0
S3	2000	2000	2000	2	0	2	Export	604	Peru	PER	0	World	WLD								75	OFFICE MACHINES,ADP MACH	1	No Quantity							3539941			0
S3	2000	2000	2000	2	0	2	Export	604	Peru	PER	32	Argentina	ARG								75	OFFICE MACHINES,ADP MACH	1	No Quantity							11000			0
[truncated: 619 more rows]
