# Supplementary material for: Core-periphery structure in sectoral international trade networks: A new approach to an old theory
Source: PLoS One. 2020 Apr 2;15(4):e0229547. doi: 10.1371/journal.pone.0229547 (PMC7117750; doi:10.1371/journal.pone.0229547)
Supplement: S7 File — (ZIP) [file pone.0229547.s007.zip › S7_File/RawData 2000/comtrade (56).csv]

Classification	Year	Period	Period Desc.	Aggregate Level	Is Leaf Code	Trade Flow Code	Trade Flow	Reporter Code	Reporter	Reporter ISO	Partner Code	Partner	Partner ISO	2nd Partner Code	2nd Partner	2nd Partner ISO	Customs Proc. Code	Customs	Mode of Transport Code	Mode of Transport	Commodity Code	Commodity	Qty Unit Code	Qty Unit	Qty	Alt Qty Unit Code	Alt Qty Unit	Alt Qty	Netweight (kg)	Gross weight (kg)	Trade Value (US$)	CIF Trade Value (US$)	FOB Trade Value (US$)	Flag
S3	2000	2000	2000	2	0	2	Export	608	Philippines	PHL	0	World	WLD								00	LIVE ANIMALS	1	No Quantity							1675496			0
S3	2000	2000	2000	2	0	2	Export	608	Philippines	PHL	40	Austria	AUT								00	LIVE ANIMALS	1	No Quantity							460			0
S3	2000	2000	2000	2	0	2	Export	608	Philippines	PHL	48	Bahrain	BHR								00	LIVE ANIMALS	1	No Quantity							400			0
S3	2000	2000	2000	2	0	2	Export	608	Philippines	PHL	52	Barbados	BRB								00	LIVE ANIMALS	1	No Quantity							50			0
S3	2000	2000	2000	2	0	2	Export	608	Philippines	PHL	56	Belgium	BEL								00	LIVE ANIMALS	1	No Quantity							600			0
S3	2000	2000	2000	2	0	2	Export	608	Philippines	PHL	96	Brunei Darussalam	BRN								00	LIVE ANIMALS	1	No Quantity							51016			0
S3	2000	2000	2000	2	0	2	Export	608	Philippines	PHL	124	Canada	CAN								00	LIVE ANIMALS	1	No Quantity							7730			0
S3	2000	2000	2000	2	0	2	Export	608	Philippines	PHL	144	Sri Lanka	LKA								00	LIVE ANIMALS	1	No Quantity							3236			0
S3	2000	2000	2000	2	0	2	Export	608	Philippines	PHL	203	Czechia	CZE								00	LIVE ANIMALS	1	No Quantity							5335			0
S3	2000	2000	2000	2	0	2	Export	608	Philippines	PHL	251	France	FRA								00	LIVE ANIMALS	1	No Quantity							210036			0
S3	2000	2000	2000	2	0	2	Export	608	Philippines	PHL	276	Germany	DEU								00	LIVE ANIMALS	1	No Quantity							20021			0
S3	2000	2000	2000	2	0	2	Export	608	Philippines	PHL	344	China, Hong Kong SAR	HKG								00	LIVE ANIMALS	1	No Quantity							175			0
S3	2000	2000	2000	2	0	2	Export	608	Philippines	PHL	360	Indonesia	IDN								00	LIVE ANIMALS	1	No Quantity							1226			0
S3	2000	2000	2000	2	0	2	Export	608	Philippines	PHL	392	Japan	JPN								00	LIVE ANIMALS	1	No Quantity							328615			0
S3	2000	2000	2000	2	0	2	Export	608	Philippines	PHL	410	Rep. of Korea	KOR								00	LIVE ANIMALS	1	No Quantity							7800			0
S3	2000	2000	2000	2	0	2	Export	608	Philippines	PHL	442	Luxembourg	LUX								00	LIVE ANIMALS	1	No Quantity							60			0
S3	2000	2000	2000	2	0	2	Export	608	Philippines	PHL	458	Malaysia	MYS								00	LIVE ANIMALS	1	No Quantity							220108			0
S3	2000	2000	2000	2	0	2	Export	608	Philippines	PHL	484	Mexico	MEX								00	LIVE ANIMALS	1	No Quantity							2000			0
S3	2000	2000	2000	2	0	2	Export	608	Philippines	PHL	490	Other Asia, nes									00	LIVE ANIMALS	1	No Quantity							25240			0
S3	2000	2000	2000	2	0	2	Export	608	Philippines	PHL	528	Netherlands	NLD								00	LIVE ANIMALS	1	No Quantity							3015			0
S3	2000	2000	2000	2	0	2	Export	608	Philippines	PHL	554	New Zealand	NZL								00	LIVE ANIMALS	1	No Quantity							511			0
S3	2000	2000	2000	2	0	2	Export	608	Philippines	PHL	616	Poland	POL								00	LIVE ANIMALS	1	No Quantity							2940			0
S3	2000	2000	2000	2	0	2	Export	608	Philippines	PHL	634	Qatar	QAT								00	LIVE ANIMALS	1	No Quantity							1080			0
S3	2000	2000	2000	2	0	2	Export	608	Philippines	PHL	699	India	IND								00	LIVE ANIMALS	1	No Quantity							33			0
S3	2000	2000	2000	2	0	2	Export	608	Philippines	PHL	702	Singapore	SGP								00	LIVE ANIMALS	1	No Quantity							3430			0
S3	2000	2000	2000	2	0	2	Export	608	Philippines	PHL	710	South Africa	ZAF								00	LIVE ANIMALS	1	No Quantity							60			0
S3	2000	2000	2000	2	0	2	Export	608	Philippines	PHL	716	Zimbabwe	ZWE								00	LIVE ANIMALS	1	No Quantity							400			0
S3	2000	2000	2000	2	0	2	Export	608	Philippines	PHL	757	Switzerland	CHE								00	LIVE ANIMALS	1	No Quantity							7241			0
S3	2000	2000	2000	2	0	2	Export	608	Philippines	PHL	764	Thailand	THA								00	LIVE ANIMALS	1	No Quantity							4700			0
S3	2000	2000	2000	2	0	2	Export	608	Philippines	PHL	826	United Kingdom	GBR								00	LIVE ANIMALS	1	No Quantity							40876			0
S3	2000	2000	2000	2	0	2	Export	608	Philippines	PHL	842	USA	USA								00	LIVE ANIMALS	1	No Quantity							727102			0
S3	2000	2000	2000	2	0	2	Export	616	Poland	POL	0	World	WLD								00	LIVE ANIMALS	1	No Quantity							131637000			0
S3	2000	2000	2000	2	0	2	Export	616	Poland	POL	56	Belgium	BEL								00	LIVE ANIMALS	1	No Quantity							605000			0
S3	2000	2000	2000	2	0	2	Export	616	Poland	POL	70	Bosnia Herzegovina	BIH								00	LIVE ANIMALS	1	No Quantity							8374000			0
S3	2000	2000	2000	2	0	2	Export	616	Poland	POL	76	Brazil	BRA								00	LIVE ANIMALS	1	No Quantity							100000			0
S3	2000	2000	2000	2	0	2	Export	616	Poland	POL	112	Belarus	BLR								00	LIVE ANIMALS	1	No Quantity							306000			0
S3	2000	2000	2000	2	0	2	Export	616	Poland	POL	191	Croatia	HRV								00	LIVE ANIMALS	1	No Quantity							9757000			0
S3	2000	2000	2000	2	0	2	Export	616	Poland	POL	203	Czechia	CZE								00	LIVE ANIMALS	1	No Quantity							3330000			0
S3	2000	2000	2000	2	0	2	Export	616	Poland	POL	251	France	FRA								00	LIVE ANIMALS	1	No Quantity							3337000			0
S3	2000	2000	2000	2	0	2	Export	616	Poland	POL	276	Germany	DEU								00	LIVE ANIMALS	1	No Quantity							4304000			0
S3	2000	2000	2000	2	0	2	Export	616	Poland	POL	300	Greece	GRC								00	LIVE ANIMALS	1	No Quantity							1000000			0
S3	2000	2000	2000	2	0	2	Export	616	Poland	POL	348	Hungary	HUN								00	LIVE ANIMALS	1	No Quantity							179000			0
S3	2000	2000	2000	2	0	2	Export	616	Poland	POL	364	Iran	IRN								00	LIVE ANIMALS	1	No Quantity							227000			0
S3	2000	2000	2000	2	0	2	Export	616	Poland	POL	376	Israel	ISR								00	LIVE ANIMALS	1	No Quantity							8028000			0
S3	2000	2000	2000	2	0	2	Export	616	Poland	POL	381	Italy	ITA								00	LIVE ANIMALS	1	No Quantity							78718000			0
S3	2000	2000	2000	2	0	2	Export	616	Poland	POL	422	Lebanon	LBN								00	LIVE ANIMALS	1	No Quantity							76000			0
S3	2000	2000	2000	2	0	2	Export	616	Poland	POL	428	Latvia	LVA								00	LIVE ANIMALS	1	No Quantity							67000			0
S3	2000	2000	2000	2	0	2	Export	616	Poland	POL	440	Lithuania	LTU								00	LIVE ANIMALS	1	No Quantity							386000			0
S3	2000	2000	2000	2	0	2	Export	616	Poland	POL	528	Netherlands	NLD								00	LIVE ANIMALS	1	No Quantity							3677000			0
S3	2000	2000	2000	2	0	2	Export	616	Poland	POL	642	Romania	ROU								00	LIVE ANIMALS	1	No Quantity							293000			0
S3	2000	2000	2000	2	0	2	Export	616	Poland	POL	643	Russian Federation	RUS								00	LIVE ANIMALS	1	No Quantity							453000			0
S3	2000	2000	2000	2	0	2	Export	616	Poland	POL	682	Saudi Arabia	SAU								00	LIVE ANIMALS	1	No Quantity							65000			0
S3	2000	2000	2000	2	0	2	Export	616	Poland	POL	703	Slovakia	SVK								00	LIVE ANIMALS	1	No Quantity							83000			0
S3	2000	2000	2000	2	0	2	Export	616	Poland	POL	705	Slovenia	SVN								00	LIVE ANIMALS	1	No Quantity							3632000			0
S3	2000	2000	2000	2	0	2	Export	616	Poland	POL	724	Spain	ESP								00	LIVE ANIMALS	1	No Quantity							1588000			0
S3	2000	2000	2000	2	0	2	Export	616	Poland	POL	752	Sweden	SWE								00	LIVE ANIMALS	1	No Quantity							131000			0
S3	2000	2000	2000	2	0	2	Export	616	Poland	POL	784	United Arab Emirates	ARE								00	LIVE ANIMALS	1	No Quantity							88000			0
S3	2000	2000	2000	2	0	2	Export	616	Poland	POL	804	Ukraine	UKR								00	LIVE ANIMALS	1	No Quantity							75000			0
S3	2000	2000	2000	2	0	2	Export	616	Poland	POL	818	Egypt	EGY								00	LIVE ANIMALS	1	No Quantity							1809000			0
S3	2000	2000	2000	2	0	2	Export	616	Poland	POL	826	United Kingdom	GBR								00	LIVE ANIMALS	1	No Quantity							405000			0
S3	2000	2000	2000	2	0	2	Export	616	Poland	POL	842	USA	USA								00	LIVE ANIMALS	1	No Quantity							544000			0
S3	2000	2000	2000	2	0	2	Export	608	Philippines	PHL	0	World	WLD								01	MEAT, MEAT PREPARATIONS	1	No Quantity							1700150			0
S3	2000	2000	2000	2	0	2	Export	608	Philippines	PHL	16	American Samoa	ASM								01	MEAT, MEAT PREPARATIONS	1	No Quantity							132			0
S3	2000	2000	2000	2	0	2	Export	608	Philippines	PHL	36	Australia	AUS								01	MEAT, MEAT PREPARATIONS	1	No Quantity							2615			0
S3	2000	2000	2000	2	0	2	Export	608	Philippines	PHL	48	Bahrain	BHR								01	MEAT, MEAT PREPARATIONS	1	No Quantity							17185			0
S3	2000	2000	2000	2	0	2	Export	608	Philippines	PHL	50	Bangladesh	BGD								01	MEAT, MEAT PREPARATIONS	1	No Quantity							4185			0
S3	2000	2000	2000	2	0	2	Export	608	Philippines	PHL	56	Belgium	BEL								01	MEAT, MEAT PREPARATIONS	1	No Quantity							43344			0
S3	2000	2000	2000	2	0	2	Export	608	Philippines	PHL	96	Brunei Darussalam	BRN								01	MEAT, MEAT PREPARATIONS	1	No Quantity							13192			0
S3	2000	2000	2000	2	0	2	Export	608	Philippines	PHL	124	Canada	CAN								01	MEAT, MEAT PREPARATIONS	1	No Quantity							17458			0
S3	2000	2000	2000	2	0	2	Export	608	Philippines	PHL	156	China	CHN								01	MEAT, MEAT PREPARATIONS	1	No Quantity							55			0
S3	2000	2000	2000	2	0	2	Export	608	Philippines	PHL	196	Cyprus	CYP								01	MEAT, MEAT PREPARATIONS	1	No Quantity							763			0
S3	2000	2000	2000	2	0	2	Export	608	Philippines	PHL	251	France	FRA								01	MEAT, MEAT PREPARATIONS	1	No Quantity							763			0
S3	2000	2000	2000	2	0	2	Export	608	Philippines	PHL	300	Greece	GRC								01	MEAT, MEAT PREPARATIONS	1	No Quantity							295			0
S3	2000	2000	2000	2	0	2	Export	608	Philippines	PHL	316	Guam	GUM								01	MEAT, MEAT PREPARATIONS	1	No Quantity							22656			0
S3	2000	2000	2000	2	0	2	Export	608	Philippines	PHL	344	China, Hong Kong SAR	HKG								01	MEAT, MEAT PREPARATIONS	1	No Quantity							537538			0
S3	2000	2000	2000	2	0	2	Export	608	Philippines	PHL	360	Indonesia	IDN								01	MEAT, MEAT PREPARATIONS	1	No Quantity							1296			0
S3	2000	2000	2000	2	0	2	Export	608	Philippines	PHL	376	Israel	ISR								01	MEAT, MEAT PREPARATIONS	1	No Quantity							1067			0
S3	2000	2000	2000	2	0	2	Export	608	Philippines	PHL	381	Italy	ITA								01	MEAT, MEAT PREPARATIONS	1	No Quantity							21756			0
S3	2000	2000	2000	2	0	2	Export	608	Philippines	PHL	392	Japan	JPN								01	MEAT, MEAT PREPARATIONS	1	No Quantity							22176			0
S3	2000	2000	2000	2	0	2	Export	608	Philippines	PHL	410	Rep. of Korea	KOR								01	MEAT, MEAT PREPARATIONS	1	No Quantity							10050			0
S3	2000	2000	2000	2	0	2	Export	608	Philippines	PHL	414	Kuwait	KWT								01	MEAT, MEAT PREPARATIONS	1	No Quantity							1363			0
S3	2000	2000	2000	2	0	2	Export	608	Philippines	PHL	458	Malaysia	MYS								01	MEAT, MEAT PREPARATIONS	1	No Quantity							800			0
S3	2000	2000	2000	2	0	2	Export	608	Philippines	PHL	490	Other Asia, nes									01	MEAT, MEAT PREPARATIONS	1	No Quantity							113747			0
S3	2000	2000	2000	2	0	2	Export	608	Philippines	PHL	512	Oman	OMN								01	MEAT, MEAT PREPARATIONS	1	No Quantity							21826			0
S3	2000	2000	2000	2	0	2	Export	608	Philippines	PHL	554	New Zealand	NZL								01	MEAT, MEAT PREPARATIONS	1	No Quantity							25033			0
S3	2000	2000	2000	2	0	2	Export	608	Philippines	PHL	581	United States Minor Outlying Islands	UMI								01	MEAT, MEAT PREPARATIONS	1	No Quantity							2289			0
S3	2000	2000	2000	2	0	2	Export	608	Philippines	PHL	583	FS Micronesia	FSM								01	MEAT, MEAT PREPARATIONS	1	No Quantity							415			0
S3	2000	2000	2000	2	0	2	Export	608	Philippines	PHL	585	Palau	PLW								01	MEAT, MEAT PREPARATIONS	1	No Quantity							864			0
S3	2000	2000	2000	2	0	2	Export	608	Philippines	PHL	598	Papua New Guinea	PNG								01	MEAT, MEAT PREPARATIONS	1	No Quantity							1162			0
S3	2000	2000	2000	2	0	2	Export	608	Philippines	PHL	634	Qatar	QAT								01	MEAT, MEAT PREPARATIONS	1	No Quantity							1379			0
S3	2000	2000	2000	2	0	2	Export	608	Philippines	PHL	682	Saudi Arabia	SAU								01	MEAT, MEAT PREPARATIONS	1	No Quantity							460778			0
S3	2000	2000	2000	2	0	2	Export	608	Philippines	PHL	702	Singapore	SGP								01	MEAT, MEAT PREPARATIONS	1	No Quantity							19795			0
S3	2000	2000	2000	2	0	2	Export	608	Philippines	PHL	704	Viet Nam	VNM								01	MEAT, MEAT PREPARATIONS	1	No Quantity							1287			0
S3	2000	2000	2000	2	0	2	Export	608	Philippines	PHL	710	South Africa	ZAF								01	MEAT, MEAT PREPARATIONS	1	No Quantity							71			0
S3	2000	2000	2000	2	0	2	Export	608	Philippines	PHL	757	Switzerland	CHE								01	MEAT, MEAT PREPARATIONS	1	No Quantity							858			0
S3	2000	2000	2000	2	0	2	Export	608	Philippines	PHL	784	United Arab Emirates	ARE								01	MEAT, MEAT PREPARATIONS	1	No Quantity							269055			0
S3	2000	2000	2000	2	0	2	Export	608	Philippines	PHL	842	USA	USA								01	MEAT, MEAT PREPARATIONS	1	No Quantity							62902			0
S3	2000	2000	2000	2	0	2	Export	616	Poland	POL	0	World	WLD								01	MEAT, MEAT PREPARATIONS	1	No Quantity							308069000			0
S3	2000	2000	2000	2	0	2	Export	616	Poland	POL	31	Azerbaijan	AZE								01	MEAT, MEAT PREPARATIONS	1	No Quantity							1031000			0
S3	2000	2000	2000	2	0	2	Export	616	Poland	POL	32	Argentina	ARG								01	MEAT, MEAT PREPARATIONS	1	No Quantity							183000			0
S3	2000	2000	2000	2	0	2	Export	616	Poland	POL	36	Australia	AUS								01	MEAT, MEAT PREPARATIONS	1	No Quantity							64000			0
S3	2000	2000	2000	2	0	2	Export	616	Poland	POL	40	Austria	AUT								01	MEAT, MEAT PREPARATIONS	1	No Quantity							2005000			0
S3	2000	2000	2000	2	0	2	Export	616	Poland	POL	44	Bahamas	BHS								01	MEAT, MEAT PREPARATIONS	1	No Quantity							107000			0
S3	2000	2000	2000	2	0	2	Export	616	Poland	POL	51	Armenia	ARM								01	MEAT, MEAT PREPARATIONS	1	No Quantity							215000			0
S3	2000	2000	2000	2	0	2	Export	616	Poland	POL	56	Belgium	BEL								01	MEAT, MEAT PREPARATIONS	1	No Quantity							873000			0
S3	2000	2000	2000	2	0	2	Export	616	Poland	POL	70	Bosnia Herzegovina	BIH								01	MEAT, MEAT PREPARATIONS	1	No Quantity							772000			0
S3	2000	2000	2000	2	0	2	Export	616	Poland	POL	100	Bulgaria	BGR								01	MEAT, MEAT PREPARATIONS	1	No Quantity							428000			0
S3	2000	2000	2000	2	0	2	Export	616	Poland	POL	112	Belarus	BLR								01	MEAT, MEAT PREPARATIONS	1	No Quantity							6797000			0
S3	2000	2000	2000	2	0	2	Export	616	Poland	POL	124	Canada	CAN								01	MEAT, MEAT PREPARATIONS	1	No Quantity							266000			0
S3	2000	2000	2000	2	0	2	Export	616	Poland	POL	156	China	CHN								01	MEAT, MEAT PREPARATIONS	1	No Quantity							1814000			0
S3	2000	2000	2000	2	0	2	Export	616	Poland	POL	191	Croatia	HRV								01	MEAT, MEAT PREPARATIONS	1	No Quantity							885000			0
S3	2000	2000	2000	2	0	2	Export	616	Poland	POL	203	Czechia	CZE								01	MEAT, MEAT PREPARATIONS	1	No Quantity							486000			0
S3	2000	2000	2000	2	0	2	Export	616	Poland	POL	208	Denmark	DNK								01	MEAT, MEAT PREPARATIONS	1	No Quantity							349000			0
S3	2000	2000	2000	2	0	2	Export	616	Poland	POL	233	Estonia	EST								01	MEAT, MEAT PREPARATIONS	1	No Quantity							3623000			0
S3	2000	2000	2000	2	0	2	Export	616	Poland	POL	251	France	FRA								01	MEAT, MEAT PREPARATIONS	1	No Quantity							11906000			0
S3	2000	2000	2000	2	0	2	Export	616	Poland	POL	275	State of Palestine	PSE								01	MEAT, MEAT PREPARATIONS	1	No Quantity							68000			0
S3	2000	2000	2000	2	0	2	Export	616	Poland	POL	276	Germany	DEU								01	MEAT, MEAT PREPARATIONS	1	No Quantity							84470000			0
S3	2000	2000	2000	2	0	2	Export	616	Poland	POL	300	Greece	GRC								01	MEAT, MEAT PREPARATIONS	1	No Quantity							437000			0
S3	2000	2000	2000	2	0	2	Export	616	Poland	POL	336	Holy See (Vatican City State)	VAT								01	MEAT, MEAT PREPARATIONS	1	No Quantity							81000			0
S3	2000	2000	2000	2	0	2	Export	616	Poland	POL	344	China, Hong Kong SAR	HKG								01	MEAT, MEAT PREPARATIONS	1	No Quantity							2347000			0
S3	2000	2000	2000	2	0	2	Export	616	Poland	POL	348	Hungary	HUN								01	MEAT, MEAT PREPARATIONS	1	No Quantity							209000			0
S3	2000	2000	2000	2	0	2	Export	616	Poland	POL	372	Ireland	IRL								01	MEAT, MEAT PREPARATIONS	1	No Quantity							168000			0
S3	2000	2000	2000	2	0	2	Export	616	Poland	POL	376	Israel	ISR								01	MEAT, MEAT PREPARATIONS	1	No Quantity							111000			0
S3	2000	2000	2000	2	0	2	Export	616	Poland	POL	381	Italy	ITA								01	MEAT, MEAT PREPARATIONS	1	No Quantity							34278000			0
S3	2000	2000	2000	2	0	2	Export	616	Poland	POL	392	Japan	JPN								01	MEAT, MEAT PREPARATIONS	1	No Quantity							3534000			0
S3	2000	2000	2000	2	0	2	Export	616	Poland	POL	398	Kazakhstan	KAZ								01	MEAT, MEAT PREPARATIONS	1	No Quantity							93000			0
S3	2000	2000	2000	2	0	2	Export	616	Poland	POL	410	Rep. of Korea	KOR								01	MEAT, MEAT PREPARATIONS	1	No Quantity							428000			0
S3	2000	2000	2000	2	0	2	Export	616	Poland	POL	422	Lebanon	LBN								01	MEAT, MEAT PREPARATIONS	1	No Quantity							192000			0
S3	2000	2000	2000	2	0	2	Export	616	Poland	POL	428	Latvia	LVA								01	MEAT, MEAT PREPARATIONS	1	No Quantity							5971000			0
S3	2000	2000	2000	2	0	2	Export	616	Poland	POL	440	Lithuania	LTU								01	MEAT, MEAT PREPARATIONS	1	No Quantity							1596000			0
S3	2000	2000	2000	2	0	2	Export	616	Poland	POL	498	Rep. of Moldova	MDA								01	MEAT, MEAT PREPARATIONS	1	No Quantity							3582000			0
S3	2000	2000	2000	2	0	2	Export	616	Poland	POL	528	Netherlands	NLD								01	MEAT, MEAT PREPARATIONS	1	No Quantity							1983000			0
S3	2000	2000	2000	2	0	2	Export	616	Poland	POL	642	Romania	ROU								01	MEAT, MEAT PREPARATIONS	1	No Quantity							2352000			0
S3	2000	2000	2000	2	0	2	Export	616	Poland	POL	643	Russian Federation	RUS								01	MEAT, MEAT PREPARATIONS	1	No Quantity							72828000			0
S3	2000	2000	2000	2	0	2	Export	616	Poland	POL	703	Slovakia	SVK								01	MEAT, MEAT PREPARATIONS	1	No Quantity							1085000			0
S3	2000	2000	2000	2	0	2	Export	616	Poland	POL	705	Slovenia	SVN								01	MEAT, MEAT PREPARATIONS	1	No Quantity							604000			0
S3	2000	2000	2000	2	0	2	Export	616	Poland	POL	752	Sweden	SWE								01	MEAT, MEAT PREPARATIONS	1	No Quantity							6885000			0
S3	2000	2000	2000	2	0	2	Export	616	Poland	POL	757	Switzerland	CHE								01	MEAT, MEAT PREPARATIONS	1	No Quantity							481000			0
S3	2000	2000	2000	2	0	2	Export	616	Poland	POL	764	Thailand	THA								01	MEAT, MEAT PREPARATIONS	1	No Quantity							320000			0
S3	2000	2000	2000	2	0	2	Export	616	Poland	POL	804	Ukraine	UKR								01	MEAT, MEAT PREPARATIONS	1	No Quantity							9564000			0
S3	2000	2000	2000	2	0	2	Export	616	Poland	POL	807	North Macedonia	MKD								01	MEAT, MEAT PREPARATIONS	1	No Quantity							2884000			0
S3	2000	2000	2000	2	0	2	Export	616	Poland	POL	826	United Kingdom	GBR								01	MEAT, MEAT PREPARATIONS	1	No Quantity							6024000			0
S3	2000	2000	2000	2	0	2	Export	616	Poland	POL	837	Bunkers									01	MEAT, MEAT PREPARATIONS	1	No Quantity							679000			0
S3	2000	2000	2000	2	0	2	Export	616	Poland	POL	842	USA	USA								01	MEAT, MEAT PREPARATIONS	1	No Quantity							30134000			0
S3	2000	2000	2000	2	0	2	Export	616	Poland	POL	860	Uzbekistan	UZB								01	MEAT, MEAT PREPARATIONS	1	No Quantity							156000			0
S3	2000	2000	2000	2	0	2	Export	616	Poland	POL	899	Areas, nes									01	MEAT, MEAT PREPARATIONS	1	No Quantity							2721000			0
S3	2000	2000	2000	2	0	2	Export	608	Philippines	PHL	0	World	WLD								02	DAIRY PRODUCTS,BIRD EGGS	1	No Quantity							14668282			0
S3	2000	2000	2000	2	0	2	Export	608	Philippines	PHL	16	American Samoa	ASM								02	DAIRY PRODUCTS,BIRD EGGS	1	No Quantity							296			0
S3	2000	2000	2000	2	0	2	Export	608	Philippines	PHL	36	Australia	AUS								02	DAIRY PRODUCTS,BIRD EGGS	1	No Quantity							132893			0
S3	2000	2000	2000	2	0	2	Export	608	Philippines	PHL	48	Bahrain	BHR								02	DAIRY PRODUCTS,BIRD EGGS	1	No Quantity							1020			0
S3	2000	2000	2000	2	0	2	Export	608	Philippines	PHL	96	Brunei Darussalam	BRN								02	DAIRY PRODUCTS,BIRD EGGS	1	No Quantity							67591			0
S3	2000	2000	2000	2	0	2	Export	608	Philippines	PHL	124	Canada	CAN								02	DAIRY PRODUCTS,BIRD EGGS	1	No Quantity							18501			0
S3	2000	2000	2000	2	0	2	Export	608	Philippines	PHL	196	Cyprus	CYP								02	DAIRY PRODUCTS,BIRD EGGS	1	No Quantity							8976			0
S3	2000	2000	2000	2	0	2	Export	608	Philippines	PHL	251	France	FRA								02	DAIRY PRODUCTS,BIRD EGGS	1	No Quantity							1158			0
S3	2000	2000	2000	2	0	2	Export	608	Philippines	PHL	276	Germany	DEU								02	DAIRY PRODUCTS,BIRD EGGS	1	No Quantity							120			0
S3	2000	2000	2000	2	0	2	Export	608	Philippines	PHL	300	Greece	GRC								02	DAIRY PRODUCTS,BIRD EGGS	1	No Quantity							102			0
S3	2000	2000	2000	2	0	2	Export	608	Philippines	PHL	316	Guam	GUM								02	DAIRY PRODUCTS,BIRD EGGS	1	No Quantity							38193			0
S3	2000	2000	2000	2	0	2	Export	608	Philippines	PHL	344	China, Hong Kong SAR	HKG								02	DAIRY PRODUCTS,BIRD EGGS	1	No Quantity							164617			0
S3	2000	2000	2000	2	0	2	Export	608	Philippines	PHL	360	Indonesia	IDN								02	DAIRY PRODUCTS,BIRD EGGS	1	No Quantity							11580977			0
S3	2000	2000	2000	2	0	2	Export	608	Philippines	PHL	376	Israel	ISR								02	DAIRY PRODUCTS,BIRD EGGS	1	No Quantity							1688			0
S3	2000	2000	2000	2	0	2	Export	608	Philippines	PHL	381	Italy	ITA								02	DAIRY PRODUCTS,BIRD EGGS	1	No Quantity							35213			0
S3	2000	2000	2000	2	0	2	Export	608	Philippines	PHL	392	Japan	JPN								02	DAIRY PRODUCTS,BIRD EGGS	1	No Quantity							803656			0
S3	2000	2000	2000	2	0	2	Export	608	Philippines	PHL	414	Kuwait	KWT								02	DAIRY PRODUCTS,BIRD EGGS	1	No Quantity							62546			0
S3	2000	2000	2000	2	0	2	Export	608	Philippines	PHL	458	Malaysia	MYS								02	DAIRY PRODUCTS,BIRD EGGS	1	No Quantity							4826			0
S3	2000	2000	2000	2	0	2	Export	608	Philippines	PHL	490	Other Asia, nes									02	DAIRY PRODUCTS,BIRD EGGS	1	No Quantity							123368			0
S3	2000	2000	2000	2	0	2	Export	608	Philippines	PHL	512	Oman	OMN								02	DAIRY PRODUCTS,BIRD EGGS	1	No Quantity							5525			0
S3	2000	2000	2000	2	0	2	Export	608	Philippines	PHL	528	Netherlands	NLD								02	DAIRY PRODUCTS,BIRD EGGS	1	No Quantity							5758			0
S3	2000	2000	2000	2	0	2	Export	608	Philippines	PHL	533	Aruba	ABW								02	DAIRY PRODUCTS,BIRD EGGS	1	No Quantity							2493			0
S3	2000	2000	2000	2	0	2	Export	608	Philippines	PHL	554	New Zealand	NZL								02	DAIRY PRODUCTS,BIRD EGGS	1	No Quantity							13647			0
S3	2000	2000	2000	2	0	2	Export	608	Philippines	PHL	579	Norway	NOR								02	DAIRY PRODUCTS,BIRD EGGS	1	No Quantity							24105			0
S3	2000	2000	2000	2	0	2	Export	608	Philippines	PHL	581	United States Minor Outlying Islands	UMI								02	DAIRY PRODUCTS,BIRD EGGS	1	No Quantity							81262			0
S3	2000	2000	2000	2	0	2	Export	608	Philippines	PHL	583	FS Micronesia	FSM								02	DAIRY PRODUCTS,BIRD EGGS	1	No Quantity							10082			0
S3	2000	2000	2000	2	0	2	Export	608	Philippines	PHL	584	Marshall Isds	MHL								02	DAIRY PRODUCTS,BIRD EGGS	1	No Quantity							23807			0
S3	2000	2000	2000	2	0	2	Export	608	Philippines	PHL	585	Palau	PLW								02	DAIRY PRODUCTS,BIRD EGGS	1	No Quantity							11982			0
S3	2000	2000	2000	2	0	2	Export	608	Philippines	PHL	598	Papua New Guinea	PNG								02	DAIRY PRODUCTS,BIRD EGGS	1	No Quantity							96			0
S3	2000	2000	2000	2	0	2	Export	608	Philippines	PHL	634	Qatar	QAT								02	DAIRY PRODUCTS,BIRD EGGS	1	No Quantity							2064			0
S3	2000	2000	2000	2	0	2	Export	608	Philippines	PHL	682	Saudi Arabia	SAU								02	DAIRY PRODUCTS,BIRD EGGS	1	No Quantity							76890			0
S3	2000	2000	2000	2	0	2	Export	608	Philippines	PHL	702	Singapore	SGP								02	DAIRY PRODUCTS,BIRD EGGS	1	No Quantity							81715			0
S3	2000	2000	2000	2	0	2	Export	608	Philippines	PHL	704	Viet Nam	VNM								02	DAIRY PRODUCTS,BIRD EGGS	1	No Quantity							186460			0
S3	2000	2000	2000	2	0	2	Export	608	Philippines	PHL	757	Switzerland	CHE								02	DAIRY PRODUCTS,BIRD EGGS	1	No Quantity							507			0
S3	2000	2000	2000	2	0	2	Export	608	Philippines	PHL	764	Thailand	THA								02	DAIRY PRODUCTS,BIRD EGGS	1	No Quantity							52339			0
S3	2000	2000	2000	2	0	2	Export	608	Philippines	PHL	784	United Arab Emirates	ARE								02	DAIRY PRODUCTS,BIRD EGGS	1	No Quantity							79277			0
S3	2000	2000	2000	2	0	2	Export	608	Philippines	PHL	818	Egypt	EGY								02	DAIRY PRODUCTS,BIRD EGGS	1	No Quantity							40			0
S3	2000	2000	2000	2	0	2	Export	608	Philippines	PHL	842	USA	USA								02	DAIRY PRODUCTS,BIRD EGGS	1	No Quantity							964492			0
S3	2000	2000	2000	2	0	2	Export	616	Poland	POL	0	World	WLD								02	DAIRY PRODUCTS,BIRD EGGS	1	No Quantity							234464000			0
S3	2000	2000	2000	2	0	2	Export	616	Poland	POL	4	Afghanistan	AFG								02	DAIRY PRODUCTS,BIRD EGGS	1	No Quantity							66000			0
S3	2000	2000	2000	2	0	2	Export	616	Poland	POL	12	Algeria	DZA								02	DAIRY PRODUCTS,BIRD EGGS	1	No Quantity							38922000			0
S3	2000	2000	2000	2	0	2	Export	616	Poland	POL	20	Andorra	AND								02	DAIRY PRODUCTS,BIRD EGGS	1	No Quantity							248000			0
S3	2000	2000	2000	2	0	2	Export	616	Poland	POL	44	Bahamas	BHS								02	DAIRY PRODUCTS,BIRD EGGS	1	No Quantity							53000			0
S3	2000	2000	2000	2	0	2	Export	616	Poland	POL	50	Bangladesh	BGD								02	DAIRY PRODUCTS,BIRD EGGS	1	No Quantity							3503000			0
S3	2000	2000	2000	2	0	2	Export	616	Poland	POL	56	Belgium	BEL								02	DAIRY PRODUCTS,BIRD EGGS	1	No Quantity							2915000			0
S3	2000	2000	2000	2	0	2	Export	616	Poland	POL	70	Bosnia Herzegovina	BIH								02	DAIRY PRODUCTS,BIRD EGGS	1	No Quantity							1031000			0
S3	2000	2000	2000	2	0	2	Export	616	Poland	POL	72	Botswana	BWA								02	DAIRY PRODUCTS,BIRD EGGS	1	No Quantity							233000			0
S3	2000	2000	2000	2	0	2	Export	616	Poland	POL	76	Brazil	BRA								02	DAIRY PRODUCTS,BIRD EGGS	1	No Quantity							5720000			0
S3	2000	2000	2000	2	0	2	Export	616	Poland	POL	100	Bulgaria	BGR								02	DAIRY PRODUCTS,BIRD EGGS	1	No Quantity							336000			0
S3	2000	2000	2000	2	0	2	Export	616	Poland	POL	112	Belarus	BLR								02	DAIRY PRODUCTS,BIRD EGGS	1	No Quantity							229000			0
S3	2000	2000	2000	2	0	2	Export	616	Poland	POL	120	Cameroon	CMR								02	DAIRY PRODUCTS,BIRD EGGS	1	No Quantity							62000			0
S3	2000	2000	2000	2	0	2	Export	616	Poland	POL	124	Canada	CAN								02	DAIRY PRODUCTS,BIRD EGGS	1	No Quantity							918000			0
S3	2000	2000	2000	2	0	2	Export	616	Poland	POL	156	China	CHN								02	DAIRY PRODUCTS,BIRD EGGS	1	No Quantity							1012000			0
S3	2000	2000	2000	2	0	2	Export	616	Poland	POL	170	Colombia	COL								02	DAIRY PRODUCTS,BIRD EGGS	1	No Quantity							187000			0
S3	2000	2000	2000	2	0	2	Export	616	Poland	POL	191	Croatia	HRV								02	DAIRY PRODUCTS,BIRD EGGS	1	No Quantity							417000			0
S3	2000	2000	2000	2	0	2	Export	616	Poland	POL	196	Cyprus	CYP								02	DAIRY PRODUCTS,BIRD EGGS	1	No Quantity							124000			0
S3	2000	2000	2000	2	0	2	Export	616	Poland	POL	203	Czechia	CZE								02	DAIRY PRODUCTS,BIRD EGGS	1	No Quantity							17228000			0
S3	2000	2000	2000	2	0	2	Export	616	Poland	POL	208	Denmark	DNK								02	DAIRY PRODUCTS,BIRD EGGS	1	No Quantity							527000			0
S3	2000	2000	2000	2	0	2	Export	616	Poland	POL	233	Estonia	EST								02	DAIRY PRODUCTS,BIRD EGGS	1	No Quantity							351000			0
S3	2000	2000	2000	2	0	2	Export	616	Poland	POL	251	France	FRA								02	DAIRY PRODUCTS,BIRD EGGS	1	No Quantity							2749000			0
S3	2000	2000	2000	2	0	2	Export	616	Poland	POL	276	Germany	DEU								02	DAIRY PRODUCTS,BIRD EGGS	1	No Quantity							12598000			0
S3	2000	2000	2000	2	0	2	Export	616	Poland	POL	288	Ghana	GHA								02	DAIRY PRODUCTS,BIRD EGGS	1	No Quantity							472000			0
S3	2000	2000	2000	2	0	2	Export	616	Poland	POL	320	Guatemala	GTM								02	DAIRY PRODUCTS,BIRD EGGS	1	No Quantity							157000			0
S3	2000	2000	2000	2	0	2	Export	616	Poland	POL	348	Hungary	HUN								02	DAIRY PRODUCTS,BIRD EGGS	1	No Quantity							4017000			0
S3	2000	2000	2000	2	0	2	Export	616	Poland	POL	360	Indonesia	IDN								02	DAIRY PRODUCTS,BIRD EGGS	1	No Quantity							569000			0
S3	2000	2000	2000	2	0	2	Export	616	Poland	POL	381	Italy	ITA								02	DAIRY PRODUCTS,BIRD EGGS	1	No Quantity							898000			0
S3	2000	2000	2000	2	0	2	Export	616	Poland	POL	384	Côte d'Ivoire	CIV								02	DAIRY PRODUCTS,BIRD EGGS	1	No Quantity							85000			0
S3	2000	2000	2000	2	0	2	Export	616	Poland	POL	392	Japan	JPN								02	DAIRY PRODUCTS,BIRD EGGS	1	No Quantity							5077000			0
S3	2000	2000	2000	2	0	2	Export	616	Poland	POL	400	Jordan	JOR								02	DAIRY PRODUCTS,BIRD EGGS	1	No Quantity							167000			0
S3	2000	2000	2000	2	0	2	Export	616	Poland	POL	404	Kenya	KEN								02	DAIRY PRODUCTS,BIRD EGGS	1	No Quantity							86000			0
S3	2000	2000	2000	2	0	2	Export	616	Poland	POL	408	Dem. People's Rep. of Korea	PRK								02	DAIRY PRODUCTS,BIRD EGGS	1	No Quantity							64000			0
S3	2000	2000	2000	2	0	2	Export	616	Poland	POL	410	Rep. of Korea	KOR								02	DAIRY PRODUCTS,BIRD EGGS	1	No Quantity							782000			0
S3	2000	2000	2000	2	0	2	Export	616	Poland	POL	414	Kuwait	KWT								02	DAIRY PRODUCTS,BIRD EGGS	1	No Quantity							61000			0
S3	2000	2000	2000	2	0	2	Export	616	Poland	POL	422	Lebanon	LBN								02	DAIRY PRODUCTS,BIRD EGGS	1	No Quantity							286000			0
S3	2000	2000	2000	2	0	2	Export	616	Poland	POL	428	Latvia	LVA								02	DAIRY PRODUCTS,BIRD EGGS	1	No Quantity							934000			0
S3	2000	2000	2000	2	0	2	Export	616	Poland	POL	434	Libya	LBY								02	DAIRY PRODUCTS,BIRD EGGS	1	No Quantity							722000			0
S3	2000	2000	2000	2	0	2	Export	616	Poland	POL	440	Lithuania	LTU								02	DAIRY PRODUCTS,BIRD EGGS	1	No Quantity							2716000			0
S3	2000	2000	2000	2	0	2	Export	616	Poland	POL	458	Malaysia	MYS								02	DAIRY PRODUCTS,BIRD EGGS	1	No Quantity							1931000			0
S3	2000	2000	2000	2	0	2	Export	616	Poland	POL	470	Malta	MLT								02	DAIRY PRODUCTS,BIRD EGGS	1	No Quantity							1097000			0
S3	2000	2000	2000	2	0	2	Export	616	Poland	POL	484	Mexico	MEX								02	DAIRY PRODUCTS,BIRD EGGS	1	No Quantity							29758000			0
S3	2000	2000	2000	2	0	2	Export	616	Poland	POL	490	Other Asia, nes									02	DAIRY PRODUCTS,BIRD EGGS	1	No Quantity							286000			0
S3	2000	2000	2000	2	0	2	Export	616	Poland	POL	504	Morocco	MAR								02	DAIRY PRODUCTS,BIRD EGGS	1	No Quantity							412000			0
S3	2000	2000	2000	2	0	2	Export	616	Poland	POL	508	Mozambique	MOZ								02	DAIRY PRODUCTS,BIRD EGGS	1	No Quantity							60000			0
S3	2000	2000	2000	2	0	2	Export	616	Poland	POL	512	Oman	OMN								02	DAIRY PRODUCTS,BIRD EGGS	1	No Quantity							127000			0
S3	2000	2000	2000	2	0	2	Export	616	Poland	POL	528	Netherlands	NLD								02	DAIRY PRODUCTS,BIRD EGGS	1	No Quantity							15759000			0
S3	2000	2000	2000	2	0	2	Export	616	Poland	POL	533	Aruba	ABW								02	DAIRY PRODUCTS,BIRD EGGS	1	No Quantity							618000			0
S3	2000	2000	2000	2	0	2	Export	616	Poland	POL	566	Nigeria	NGA								02	DAIRY PRODUCTS,BIRD EGGS	1	No Quantity							1160000			0
S3	2000	2000	2000	2	0	2	Export	616	Poland	POL	586	Pakistan	PAK								02	DAIRY PRODUCTS,BIRD EGGS	1	No Quantity							4403000			0
S3	2000	2000	2000	2	0	2	Export	616	Poland	POL	608	Philippines	PHL								02	DAIRY PRODUCTS,BIRD EGGS	1	No Quantity							1123000			0
S3	2000	2000	2000	2	0	2	Export	616	Poland	POL	642	Romania	ROU								02	DAIRY PRODUCTS,BIRD EGGS	1	No Quantity							942000			0
S3	2000	2000	2000	2	0	2	Export	616	Poland	POL	643	Russian Federation	RUS								02	DAIRY PRODUCTS,BIRD EGGS	1	No Quantity							12489000			0
S3	2000	2000	2000	2	0	2	Export	616	Poland	POL	682	Saudi Arabia	SAU								02	DAIRY PRODUCTS,BIRD EGGS	1	No Quantity							1857000			0
S3	2000	2000	2000	2	0	2	Export	616	Poland	POL	699	India	IND								02	DAIRY PRODUCTS,BIRD EGGS	1	No Quantity							474000			0
S3	2000	2000	2000	2	0	2	Export	616	Poland	POL	702	Singapore	SGP								02	DAIRY PRODUCTS,BIRD EGGS	1	No Quantity							56000			0
S3	2000	2000	2000	2	0	2	Export	616	Poland	POL	703	Slovakia	SVK								02	DAIRY PRODUCTS,BIRD EGGS	1	No Quantity							2123000			0
S3	2000	2000	2000	2	0	2	Export	616	Poland	POL	704	Viet Nam	VNM								02	DAIRY PRODUCTS,BIRD EGGS	1	No Quantity							10585000			0
S3	2000	2000	2000	2	0	2	Export	616	Poland	POL	710	South Africa	ZAF								02	DAIRY PRODUCTS,BIRD EGGS	1	No Quantity							2509000			0
S3	2000	2000	2000	2	0	2	Export	616	Poland	POL	724	Spain	ESP								02	DAIRY PRODUCTS,BIRD EGGS	1	No Quantity							327000			0
S3	2000	2000	2000	2	0	2	Export	616	Poland	POL	752	Sweden	SWE								02	DAIRY PRODUCTS,BIRD EGGS	1	No Quantity							296000			0
S3	2000	2000	2000	2	0	2	Export	616	Poland	POL	757	Switzerland	CHE								02	DAIRY PRODUCTS,BIRD EGGS	1	No Quantity							756000			0
S3	2000	2000	2000	2	0	2	Export	616	Poland	POL	760	Syria	SYR								02	DAIRY PRODUCTS,BIRD EGGS	1	No Quantity							6523000			0
S3	2000	2000	2000	2	0	2	Export	616	Poland	POL	764	Thailand	THA								02	DAIRY PRODUCTS,BIRD EGGS	1	No Quantity							1392000			0
S3	2000	2000	2000	2	0	2	Export	616	Poland	POL	768	Togo	TGO								02	DAIRY PRODUCTS,BIRD EGGS	1	No Quantity							110000			0
S3	2000	2000	2000	2	0	2	Export	616	Poland	POL	784	United Arab Emirates	ARE								02	DAIRY PRODUCTS,BIRD EGGS	1	No Quantity							123000			0
S3	2000	2000	2000	2	0	2	Export	616	Poland	POL	788	Tunisia	TUN								02	DAIRY PRODUCTS,BIRD EGGS	1	No Quantity							334000			0
S3	2000	2000	2000	2	0	2	Export	616	Poland	POL	792	Turkey	TUR								02	DAIRY PRODUCTS,BIRD EGGS	1	No Quantity							3943000			0
S3	2000	2000	2000	2	0	2	Export	616	Poland	POL	795	Turkmenistan	TKM								02	DAIRY PRODUCTS,BIRD EGGS	1	No Quantity							52000			0
S3	2000	2000	2000	2	0	2	Export	616	Poland	POL	804	Ukraine	UKR								02	DAIRY PRODUCTS,BIRD EGGS	1	No Quantity							5356000			0
S3	2000	2000	2000	2	0	2	Export	616	Poland	POL	818	Egypt	EGY								02	DAIRY PRODUCTS,BIRD EGGS	1	No Quantity							7020000			0
S3	2000	2000	2000	2	0	2	Export	616	Poland	POL	826	United Kingdom	GBR								02	DAIRY PRODUCTS,BIRD EGGS	1	No Quantity							81000			0
S3	2000	2000	2000	2	0	2	Export	616	Poland	POL	837	Bunkers									02	DAIRY PRODUCTS,BIRD EGGS	1	No Quantity							252000			0
S3	2000	2000	2000	2	0	2	Export	616	Poland	POL	842	USA	USA								02	DAIRY PRODUCTS,BIRD EGGS	1	No Quantity							11717000			0
S3	2000	2000	2000	2	0	2	Export	616	Poland	POL	862	Venezuela	VEN								02	DAIRY PRODUCTS,BIRD EGGS	1	No Quantity							1833000			0
S3	2000	2000	2000	2	0	2	Export	616	Poland	POL	887	Yemen	YEM								02	DAIRY PRODUCTS,BIRD EGGS	1	No Quantity							58000			0
S3	2000	2000	2000	2	0	2	Export	608	Philippines	PHL	0	World	WLD								03	FISH,CRUSTACEANS,MOLLUSC	1	No Quantity							400264177			0
S3	2000	2000	2000	2	0	2	Export	608	Philippines	PHL	16	American Samoa	ASM								03	FISH,CRUSTACEANS,MOLLUSC	1	No Quantity							891766			0
S3	2000	2000	2000	2	0	2	Export	608	Philippines	PHL	24	Angola	AGO								03	FISH,CRUSTACEANS,MOLLUSC	1	No Quantity							858200			0
S3	2000	2000	2000	2	0	2	Export	608	Philippines	PHL	32	Argentina	ARG								03	FISH,CRUSTACEANS,MOLLUSC	1	No Quantity							4800			0
S3	2000	2000	2000	2	0	2	Export	608	Philippines	PHL	36	Australia	AUS								03	FISH,CRUSTACEANS,MOLLUSC	1	No Quantity							837565			0
S3	2000	2000	2000	2	0	2	Export	608	Philippines	PHL	40	Austria	AUT								03	FISH,CRUSTACEANS,MOLLUSC	1	No Quantity							86968			0
S3	2000	2000	2000	2	0	2	Export	608	Philippines	PHL	44	Bahamas	BHS								03	FISH,CRUSTACEANS,MOLLUSC	1	No Quantity							667470			0
S3	2000	2000	2000	2	0	2	Export	608	Philippines	PHL	48	Bahrain	BHR								03	FISH,CRUSTACEANS,MOLLUSC	1	No Quantity							54278			0
S3	2000	2000	2000	2	0	2	Export	608	Philippines	PHL	52	Barbados	BRB								03	FISH,CRUSTACEANS,MOLLUSC	1	No Quantity							27033			0
S3	2000	2000	2000	2	0	2	Export	608	Philippines	PHL	56	Belgium	BEL								03	FISH,CRUSTACEANS,MOLLUSC	1	No Quantity							727755			0
S3	2000	2000	2000	2	0	2	Export	608	Philippines	PHL	70	Bosnia Herzegovina	BIH								03	FISH,CRUSTACEANS,MOLLUSC	1	No Quantity							896			0
S3	2000	2000	2000	2	0	2	Export	608	Philippines	PHL	76	Brazil	BRA								03	FISH,CRUSTACEANS,MOLLUSC	1	No Quantity							3720			0
S3	2000	2000	2000	2	0	2	Export	608	Philippines	PHL	96	Brunei Darussalam	BRN								03	FISH,CRUSTACEANS,MOLLUSC	1	No Quantity							48210			0
S3	2000	2000	2000	2	0	2	Export	608	Philippines	PHL	104	Myanmar	MMR								03	FISH,CRUSTACEANS,MOLLUSC	1	No Quantity							250			0
S3	2000	2000	2000	2	0	2	Export	608	Philippines	PHL	124	Canada	CAN								03	FISH,CRUSTACEANS,MOLLUSC	1	No Quantity							10684123			0
S3	2000	2000	2000	2	0	2	Export	608	Philippines	PHL	152	Chile	CHL								03	FISH,CRUSTACEANS,MOLLUSC	1	No Quantity							71250			0
S3	2000	2000	2000	2	0	2	Export	608	Philippines	PHL	156	China	CHN								03	FISH,CRUSTACEANS,MOLLUSC	1	No Quantity							1662719			0
S3	2000	2000	2000	2	0	2	Export	608	Philippines	PHL	196	Cyprus	CYP								03	FISH,CRUSTACEANS,MOLLUSC	1	No Quantity							37287			0
S3	2000	2000	2000	2	0	2	Export	608	Philippines	PHL	203	Czechia	CZE								03	FISH,CRUSTACEANS,MOLLUSC	1	No Quantity							1052			0
S3	2000	2000	2000	2	0	2	Export	608	Philippines	PHL	208	Denmark	DNK								03	FISH,CRUSTACEANS,MOLLUSC	1	No Quantity							10482			0
S3	2000	2000	2000	2	0	2	Export	608	Philippines	PHL	214	Dominican Rep.	DOM								03	FISH,CRUSTACEANS,MOLLUSC	1	No Quantity							89556			0
S3	2000	2000	2000	2	0	2	Export	608	Philippines	PHL	246	Finland	FIN								03	FISH,CRUSTACEANS,MOLLUSC	1	No Quantity							468642			0
S3	2000	2000	2000	2	0	2	Export	608	Philippines	PHL	251	France	FRA								03	FISH,CRUSTACEANS,MOLLUSC	1	No Quantity							810953			0
S3	2000	2000	2000	2	0	2	Export	608	Philippines	PHL	258	French Polynesia	PYF								03	FISH,CRUSTACEANS,MOLLUSC	1	No Quantity							165075			0
S3	2000	2000	2000	2	0	2	Export	608	Philippines	PHL	276	Germany	DEU								03	FISH,CRUSTACEANS,MOLLUSC	1	No Quantity							3748103			0
S3	2000	2000	2000	2	0	2	Export	608	Philippines	PHL	300	Greece	GRC								03	FISH,CRUSTACEANS,MOLLUSC	1	No Quantity							86111			0
S3	2000	2000	2000	2	0	2	Export	608	Philippines	PHL	316	Guam	GUM								03	FISH,CRUSTACEANS,MOLLUSC	1	No Quantity							3260757			0
S3	2000	2000	2000	2	0	2	Export	608	Philippines	PHL	344	China, Hong Kong SAR	HKG								03	FISH,CRUSTACEANS,MOLLUSC	1	No Quantity							51953516			0
S3	2000	2000	2000	2	0	2	Export	608	Philippines	PHL	348	Hungary	HUN								03	FISH,CRUSTACEANS,MOLLUSC	1	No Quantity							21297			0
S3	2000	2000	2000	2	0	2	Export	608	Philippines	PHL	360	Indonesia	IDN								03	FISH,CRUSTACEANS,MOLLUSC	1	No Quantity							3519078			0
S3	2000	2000	2000	2	0	2	Export	608	Philippines	PHL	372	Ireland	IRL								03	FISH,CRUSTACEANS,MOLLUSC	1	No Quantity							26461			0
S3	2000	2000	2000	2	0	2	Export	608	Philippines	PHL	376	Israel	ISR								03	FISH,CRUSTACEANS,MOLLUSC	1	No Quantity							1051250			0
S3	2000	2000	2000	2	0	2	Export	608	Philippines	PHL	381	Italy	ITA								03	FISH,CRUSTACEANS,MOLLUSC	1	No Quantity							726105			0
S3	2000	2000	2000	2	0	2	Export	608	Philippines	PHL	384	Côte d'Ivoire	CIV								03	FISH,CRUSTACEANS,MOLLUSC	1	No Quantity							17500			0
S3	2000	2000	2000	2	0	2	Export	608	Philippines	PHL	392	Japan	JPN								03	FISH,CRUSTACEANS,MOLLUSC	1	No Quantity							151133236			0
S3	2000	2000	2000	2	0	2	Export	608	Philippines	PHL	400	Jordan	JOR								03	FISH,CRUSTACEANS,MOLLUSC	1	No Quantity							400			0
S3	2000	2000	2000	2	0	2	Export	608	Philippines	PHL	410	Rep. of Korea	KOR								03	FISH,CRUSTACEANS,MOLLUSC	1	No Quantity							11736792			0
S3	2000	2000	2000	2	0	2	Export	608	Philippines	PHL	414	Kuwait	KWT								03	FISH,CRUSTACEANS,MOLLUSC	1	No Quantity							732827			0
S3	2000	2000	2000	2	0	2	Export	608	Philippines	PHL	422	Lebanon	LBN								03	FISH,CRUSTACEANS,MOLLUSC	1	No Quantity							117513			0
S3	2000	2000	2000	2	0	2	Export	608	Philippines	PHL	446	China, Macao SAR	MAC								03	FISH,CRUSTACEANS,MOLLUSC	1	No Quantity							55723			0
S3	2000	2000	2000	2	0	2	Export	608	Philippines	PHL	458	Malaysia	MYS								03	FISH,CRUSTACEANS,MOLLUSC	1	No Quantity							226223			0
S3	2000	2000	2000	2	0	2	Export	608	Philippines	PHL	470	Malta	MLT								03	FISH,CRUSTACEANS,MOLLUSC	1	No Quantity							245251			0
S3	2000	2000	2000	2	0	2	Export	608	Philippines	PHL	484	Mexico	MEX								03	FISH,CRUSTACEANS,MOLLUSC	1	No Quantity							500			0
S3	2000	2000	2000	2	0	2	Export	608	Philippines	PHL	490	Other Asia, nes									03	FISH,CRUSTACEANS,MOLLUSC	1	No Quantity							10357745			0
S3	2000	2000	2000	2	0	2	Export	608	Philippines	PHL	512	Oman	OMN								03	FISH,CRUSTACEANS,MOLLUSC	1	No Quantity							64151			0
S3	2000	2000	2000	2	0	2	Export	608	Philippines	PHL	528	Netherlands	NLD								03	FISH,CRUSTACEANS,MOLLUSC	1	No Quantity							2923355			0
S3	2000	2000	2000	2	0	2	Export	608	Philippines	PHL	533	Aruba	ABW								03	FISH,CRUSTACEANS,MOLLUSC	1	No Quantity							1507			0
S3	2000	2000	2000	2	0	2	Export	608	Philippines	PHL	554	New Zealand	NZL								03	FISH,CRUSTACEANS,MOLLUSC	1	No Quantity							35093			0
S3	2000	2000	2000	2	0	2	Export	608	Philippines	PHL	579	Norway	NOR								03	FISH,CRUSTACEANS,MOLLUSC	1	No Quantity							344163			0
S3	2000	2000	2000	2	0	2	Export	608	Philippines	PHL	581	United States Minor Outlying Islands	UMI								03	FISH,CRUSTACEANS,MOLLUSC	1	No Quantity							1919570			0
S3	2000	2000	2000	2	0	2	Export	608	Philippines	PHL	583	FS Micronesia	FSM								03	FISH,CRUSTACEANS,MOLLUSC	1	No Quantity							23700			0
S3	2000	2000	2000	2	0	2	Export	608	Philippines	PHL	584	Marshall Isds	MHL								03	FISH,CRUSTACEANS,MOLLUSC	1	No Quantity							52884			0
S3	2000	2000	2000	2	0	2	Export	608	Philippines	PHL	585	Palau	PLW								03	FISH,CRUSTACEANS,MOLLUSC	1	No Quantity							28854			0
S3	2000	2000	2000	2	0	2	Export	608	Philippines	PHL	586	Pakistan	PAK								03	FISH,CRUSTACEANS,MOLLUSC	1	No Quantity							4447			0
S3	2000	2000	2000	2	0	2	Export	608	Philippines	PHL	598	Papua New Guinea	PNG								03	FISH,CRUSTACEANS,MOLLUSC	1	No Quantity							11373			0
S3	2000	2000	2000	2	0	2	Export	608	Philippines	PHL	604	Peru	PER								03	FISH,CRUSTACEANS,MOLLUSC	1	No Quantity							1200			0
S3	2000	2000	2000	2	0	2	Export	608	Philippines	PHL	616	Poland	POL								03	FISH,CRUSTACEANS,MOLLUSC	1	No Quantity							362120			0
S3	2000	2000	2000	2	0	2	Export	608	Philippines	PHL	620	Portugal	PRT								03	FISH,CRUSTACEANS,MOLLUSC	1	No Quantity							2340096			0
S3	2000	2000	2000	2	0	2	Export	608	Philippines	PHL	634	Qatar	QAT								03	FISH,CRUSTACEANS,MOLLUSC	1	No Quantity							35618			0
S3	2000	2000	2000	2	0	2	Export	608	Philippines	PHL	642	Romania	ROU								03	FISH,CRUSTACEANS,MOLLUSC	1	No Quantity							1376			0
S3	2000	2000	2000	2	0	2	Export	608	Philippines	PHL	654	Saint Helena	SHN								03	FISH,CRUSTACEANS,MOLLUSC	1	No Quantity							70			0
S3	2000	2000	2000	2	0	2	Export	608	Philippines	PHL	682	Saudi Arabia	SAU								03	FISH,CRUSTACEANS,MOLLUSC	1	No Quantity							523976			0
S3	2000	2000	2000	2	0	2	Export	608	Philippines	PHL	699	India	IND								03	FISH,CRUSTACEANS,MOLLUSC	1	No Quantity							25			0
S3	2000	2000	2000	2	0	2	Export	608	Philippines	PHL	702	Singapore	SGP								03	FISH,CRUSTACEANS,MOLLUSC	1	No Quantity							18859531			0
S3	2000	2000	2000	2	0	2	Export	608	Philippines	PHL	704	Viet Nam	VNM								03	FISH,CRUSTACEANS,MOLLUSC	1	No Quantity							177621			0
S3	2000	2000	2000	2	0	2	Export	608	Philippines	PHL	705	Slovenia	SVN								03	FISH,CRUSTACEANS,MOLLUSC	1	No Quantity							213675			0
S3	2000	2000	2000	2	0	2	Export	608	Philippines	PHL	710	South Africa	ZAF								03	FISH,CRUSTACEANS,MOLLUSC	1	No Quantity							4330714			0
S3	2000	2000	2000	2	0	2	Export	608	Philippines	PHL	724	Spain	ESP								03	FISH,CRUSTACEANS,MOLLUSC	1	No Quantity							111117			0
S3	2000	2000	2000	2	0	2	Export	608	Philippines	PHL	752	Sweden	SWE								03	FISH,CRUSTACEANS,MOLLUSC	1	No Quantity							496536			0
S3	2000	2000	2000	2	0	2	Export	608	Philippines	PHL	757	Switzerland	CHE								03	FISH,CRUSTACEANS,MOLLUSC	1	No Quantity							1255950			0
S3	2000	2000	2000	2	0	2	Export	608	Philippines	PHL	764	Thailand	THA								03	FISH,CRUSTACEANS,MOLLUSC	1	No Quantity							6340063			0
S3	2000	2000	2000	2	0	2	Export	608	Philippines	PHL	784	United Arab Emirates	ARE								03	FISH,CRUSTACEANS,MOLLUSC	1	No Quantity							320344			0
S3	2000	2000	2000	2	0	2	Export	608	Philippines	PHL	792	Turkey	TUR								03	FISH,CRUSTACEANS,MOLLUSC	1	No Quantity							1077			0
S3	2000	2000	2000	2	0	2	Export	608	Philippines	PHL	826	United Kingdom	GBR								03	FISH,CRUSTACEANS,MOLLUSC	1	No Quantity							3549682			0
S3	2000	2000	2000	2	0	2	Export	608	Philippines	PHL	834	United Rep. of Tanzania	TZA								03	FISH,CRUSTACEANS,MOLLUSC	1	No Quantity							50			0
S3	2000	2000	2000	2	0	2	Export	608	Philippines	PHL	842	USA	USA								03	FISH,CRUSTACEANS,MOLLUSC	1	No Quantity							98707351			0
S3	2000	2000	2000	2	0	2	Export	608	Philippines	PHL	854	Burkina Faso	BFA								03	FISH,CRUSTACEANS,MOLLUSC	1	No Quantity							450			0
S3	2000	2000	2000	2	0	2	Export	616	Poland	POL	0	World	WLD								03	FISH,CRUSTACEANS,MOLLUSC	1	No Quantity							188655000			0
S3	2000	2000	2000	2	0	2	Export	616	Poland	POL	36	Australia	AUS								03	FISH,CRUSTACEANS,MOLLUSC	1	No Quantity							756000			0
S3	2000	2000	2000	2	0	2	Export	616	Poland	POL	40	Austria	AUT								03	FISH,CRUSTACEANS,MOLLUSC	1	No Quantity							581000			0
S3	2000	2000	2000	2	0	2	Export	616	Poland	POL	56	Belgium	BEL								03	FISH,CRUSTACEANS,MOLLUSC	1	No Quantity							4426000			0
S3	2000	2000	2000	2	0	2	Export	616	Poland	POL	100	Bulgaria	BGR								03	FISH,CRUSTACEANS,MOLLUSC	1	No Quantity							175000			0
S3	2000	2000	2000	2	0	2	Export	616	Poland	POL	112	Belarus	BLR								03	FISH,CRUSTACEANS,MOLLUSC	1	No Quantity							2551000			0
S3	2000	2000	2000	2	0	2	Export	616	Poland	POL	124	Canada	CAN								03	FISH,CRUSTACEANS,MOLLUSC	1	No Quantity							749000			0
S3	2000	2000	2000	2	0	2	Export	616	Poland	POL	191	Croatia	HRV								03	FISH,CRUSTACEANS,MOLLUSC	1	No Quantity							1236000			0
S3	2000	2000	2000	2	0	2	Export	616	Poland	POL	203	Czechia	CZE								03	FISH,CRUSTACEANS,MOLLUSC	1	No Quantity							7551000			0
S3	2000	2000	2000	2	0	2	Export	616	Poland	POL	208	Denmark	DNK								03	FISH,CRUSTACEANS,MOLLUSC	1	No Quantity							13865000			0
S3	2000	2000	2000	2	0	2	Export	616	Poland	POL	233	Estonia	EST								03	FISH,CRUSTACEANS,MOLLUSC	1	No Quantity							644000			0
S3	2000	2000	2000	2	0	2	Export	616	Poland	POL	251	France	FRA								03	FISH,CRUSTACEANS,MOLLUSC	1	No Quantity							16856000			0
S3	2000	2000	2000	2	0	2	Export	616	Poland	POL	276	Germany	DEU								03	FISH,CRUSTACEANS,MOLLUSC	1	No Quantity							65673000			0
S3	2000	2000	2000	2	0	2	Export	616	Poland	POL	348	Hungary	HUN								03	FISH,CRUSTACEANS,MOLLUSC	1	No Quantity							4878000			0
S3	2000	2000	2000	2	0	2	Export	616	Poland	POL	376	Israel	ISR								03	FISH,CRUSTACEANS,MOLLUSC	1	No Quantity							104000			0
S3	2000	2000	2000	2	0	2	Export	616	Poland	POL	392	Japan	JPN								03	FISH,CRUSTACEANS,MOLLUSC	1	No Quantity							1309000			0
S3	2000	2000	2000	2	0	2	Export	616	Poland	POL	440	Lithuania	LTU								03	FISH,CRUSTACEANS,MOLLUSC	1	No Quantity							186000			0
S3	2000	2000	2000	2	0	2	Export	616	Poland	POL	498	Rep. of Moldova	MDA								03	FISH,CRUSTACEANS,MOLLUSC	1	No Quantity							1354000			0
S3	2000	2000	2000	2	0	2	Export	616	Poland	POL	528	Netherlands	NLD								03	FISH,CRUSTACEANS,MOLLUSC	1	No Quantity							13298000			0
S3	2000	2000	2000	2	0	2	Export	616	Poland	POL	579	Norway	NOR								03	FISH,CRUSTACEANS,MOLLUSC	1	No Quantity							1025000			0
S3	2000	2000	2000	2	0	2	Export	616	Poland	POL	642	Romania	ROU								03	FISH,CRUSTACEANS,MOLLUSC	1	No Quantity							1735000			0
S3	2000	2000	2000	2	0	2	Export	616	Poland	POL	643	Russian Federation	RUS								03	FISH,CRUSTACEANS,MOLLUSC	1	No Quantity							1784000			0
S3	2000	2000	2000	2	0	2	Export	616	Poland	POL	703	Slovakia	SVK								03	FISH,CRUSTACEANS,MOLLUSC	1	No Quantity							759000			0
S3	2000	2000	2000	2	0	2	Export	616	Poland	POL	705	Slovenia	SVN								03	FISH,CRUSTACEANS,MOLLUSC	1	No Quantity							118000			0
S3	2000	2000	2000	2	0	2	Export	616	Poland	POL	724	Spain	ESP								03	FISH,CRUSTACEANS,MOLLUSC	1	No Quantity							662000			0
S3	2000	2000	2000	2	0	2	Export	616	Poland	POL	752	Sweden	SWE								03	FISH,CRUSTACEANS,MOLLUSC	1	No Quantity							1766000			0
S3	2000	2000	2000	2	0	2	Export	616	Poland	POL	757	Switzerland	CHE								03	FISH,CRUSTACEANS,MOLLUSC	1	No Quantity							3132000			0
S3	2000	2000	2000	2	0	2	Export	616	Poland	POL	804	Ukraine	UKR								03	FISH,CRUSTACEANS,MOLLUSC	1	No Quantity							156000			0
S3	2000	2000	2000	2	0	2	Export	616	Poland	POL	826	United Kingdom	GBR								03	FISH,CRUSTACEANS,MOLLUSC	1	No Quantity							36374000			0
S3	2000	2000	2000	2	0	2	Export	616	Poland	POL	842	USA	USA								03	FISH,CRUSTACEANS,MOLLUSC	1	No Quantity							4676000			0
S3	2000	2000	2000	2	0	2	Export	616	Poland	POL	891	Serbia and Montenegro	SCG								03	FISH,CRUSTACEANS,MOLLUSC	1	No Quantity							276000			0
S3	2000	2000	2000	2	0	2	Export	608	Philippines	PHL	0	World	WLD								04	CEREALS,CEREAL PREPRTNS.	1	No Quantity							29298905			0
S3	2000	2000	2000	2	0	2	Export	608	Philippines	PHL	16	American Samoa	ASM								04	CEREALS,CEREAL PREPRTNS.	1	No Quantity							100119			0
S3	2000	2000	2000	2	0	2	Export	608	Philippines	PHL	36	Australia	AUS								04	CEREALS,CEREAL PREPRTNS.	1	No Quantity							540467			0
S3	2000	2000	2000	2	0	2	Export	608	Philippines	PHL	40	Austria	AUT								04	CEREALS,CEREAL PREPRTNS.	1	No Quantity							854			0
S3	2000	2000	2000	2	0	2	Export	608	Philippines	PHL	48	Bahrain	BHR								04	CEREALS,CEREAL PREPRTNS.	1	No Quantity							77387			0
S3	2000	2000	2000	2	0	2	Export	608	Philippines	PHL	50	Bangladesh	BGD								04	CEREALS,CEREAL PREPRTNS.	1	No Quantity							4737			0
S3	2000	2000	2000	2	0	2	Export	608	Philippines	PHL	56	Belgium	BEL								04	CEREALS,CEREAL PREPRTNS.	1	No Quantity							18504			0
S3	2000	2000	2000	2	0	2	Export	608	Philippines	PHL	70	Bosnia Herzegovina	BIH								04	CEREALS,CEREAL PREPRTNS.	1	No Quantity							1396			0
S3	2000	2000	2000	2	0	2	Export	608	Philippines	PHL	96	Brunei Darussalam	BRN								04	CEREALS,CEREAL PREPRTNS.	1	No Quantity							75297			0
S3	2000	2000	2000	2	0	2	Export	608	Philippines	PHL	104	Myanmar	MMR								04	CEREALS,CEREAL PREPRTNS.	1	No Quantity							18572			0
S3	2000	2000	2000	2	0	2	Export	608	Philippines	PHL	124	Canada	CAN								04	CEREALS,CEREAL PREPRTNS.	1	No Quantity							1107137			0
S3	2000	2000	2000	2	0	2	Export	608	Philippines	PHL	144	Sri Lanka	LKA								04	CEREALS,CEREAL PREPRTNS.	1	No Quantity							76808			0
S3	2000	2000	2000	2	0	2	Export	608	Philippines	PHL	152	Chile	CHL								04	CEREALS,CEREAL PREPRTNS.	1	No Quantity							101044			0
S3	2000	2000	2000	2	0	2	Export	608	Philippines	PHL	156	China	CHN								04	CEREALS,CEREAL PREPRTNS.	1	No Quantity							67444			0
S3	2000	2000	2000	2	0	2	Export	608	Philippines	PHL	170	Colombia	COL								04	CEREALS,CEREAL PREPRTNS.	1	No Quantity							240390			0
S3	2000	2000	2000	2	0	2	Export	608	Philippines	PHL	196	Cyprus	CYP								04	CEREALS,CEREAL PREPRTNS.	1	No Quantity							4067			0
S3	2000	2000	2000	2	0	2	Export	608	Philippines	PHL	208	Denmark	DNK								04	CEREALS,CEREAL PREPRTNS.	1	No Quantity							1871			0
S3	2000	2000	2000	2	0	2	Export	608	Philippines	PHL	242	Fiji	FJI								04	CEREALS,CEREAL PREPRTNS.	1	No Quantity							43876			0
S3	2000	2000	2000	2	0	2	Export	608	Philippines	PHL	251	France	FRA								04	CEREALS,CEREAL PREPRTNS.	1	No Quantity							20049			0
S3	2000	2000	2000	2	0	2	Export	608	Philippines	PHL	258	French Polynesia	PYF								04	CEREALS,CEREAL PREPRTNS.	1	No Quantity							97995			0
S3	2000	2000	2000	2	0	2	Export	608	Philippines	PHL	276	Germany	DEU								04	CEREALS,CEREAL PREPRTNS.	1	No Quantity							11357			0
S3	2000	2000	2000	2	0	2	Export	608	Philippines	PHL	292	Gibraltar	GIB								04	CEREALS,CEREAL PREPRTNS.	1	No Quantity							1800			0
S3	2000	2000	2000	2	0	2	Export	608	Philippines	PHL	300	Greece	GRC								04	CEREALS,CEREAL PREPRTNS.	1	No Quantity							23787			0
S3	2000	2000	2000	2	0	2	Export	608	Philippines	PHL	316	Guam	GUM								04	CEREALS,CEREAL PREPRTNS.	1	No Quantity							431829			0
S3	2000	2000	2000	2	0	2	Export	608	Philippines	PHL	344	China, Hong Kong SAR	HKG								04	CEREALS,CEREAL PREPRTNS.	1	No Quantity							1206484			0
S3	2000	2000	2000	2	0	2	Export	608	Philippines	PHL	360	Indonesia	IDN								04	CEREALS,CEREAL PREPRTNS.	1	No Quantity							1475391			0
S3	2000	2000	2000	2	0	2	Export	608	Philippines	PHL	376	Israel	ISR								04	CEREALS,CEREAL PREPRTNS.	1	No Quantity							77699			0
S3	2000	2000	2000	2	0	2	Export	608	Philippines	PHL	381	Italy	ITA								04	CEREALS,CEREAL PREPRTNS.	1	No Quantity							120588			0
S3	2000	2000	2000	2	0	2	Export	608	Philippines	PHL	392	Japan	JPN								04	CEREALS,CEREAL PREPRTNS.	1	No Quantity							245953			0
S3	2000	2000	2000	2	0	2	Export	608	Philippines	PHL	400	Jordan	JOR								04	CEREALS,CEREAL PREPRTNS.	1	No Quantity							2250			0
S3	2000	2000	2000	2	0	2	Export	608	Philippines	PHL	410	Rep. of Korea	KOR								04	CEREALS,CEREAL PREPRTNS.	1	No Quantity							493966			0
S3	2000	2000	2000	2	0	2	Export	608	Philippines	PHL	414	Kuwait	KWT								04	CEREALS,CEREAL PREPRTNS.	1	No Quantity							236046			0
S3	2000	2000	2000	2	0	2	Export	608	Philippines	PHL	422	Lebanon	LBN								04	CEREALS,CEREAL PREPRTNS.	1	No Quantity							23410			0
S3	2000	2000	2000	2	0	2	Export	608	Philippines	PHL	458	Malaysia	MYS								04	CEREALS,CEREAL PREPRTNS.	1	No Quantity							5859991			0
S3	2000	2000	2000	2	0	2	Export	608	Philippines	PHL	462	Maldives	MDV								04	CEREALS,CEREAL PREPRTNS.	1	No Quantity							4591			0
S3	2000	2000	2000	2	0	2	Export	608	Philippines	PHL	480	Mauritius	MUS								04	CEREALS,CEREAL PREPRTNS.	1	No Quantity							145143			0
S3	2000	2000	2000	2	0	2	Export	608	Philippines	PHL	484	Mexico	MEX								04	CEREALS,CEREAL PREPRTNS.	1	No Quantity							46332			0
S3	2000	2000	2000	2	0	2	Export	608	Philippines	PHL	490	Other Asia, nes									04	CEREALS,CEREAL PREPRTNS.	1	No Quantity							3384307			0
S3	2000	2000	2000	2	0	2	Export	608	Philippines	PHL	512	Oman	OMN								04	CEREALS,CEREAL PREPRTNS.	1	No Quantity							87617			0
S3	2000	2000	2000	2	0	2	Export	608	Philippines	PHL	520	Nauru	NRU								04	CEREALS,CEREAL PREPRTNS.	1	No Quantity							181			0
S3	2000	2000	2000	2	0	2	Export	608	Philippines	PHL	527	Oceania, nes									04	CEREALS,CEREAL PREPRTNS.	1	No Quantity							200			0
S3	2000	2000	2000	2	0	2	Export	608	Philippines	PHL	528	Netherlands	NLD								04	CEREALS,CEREAL PREPRTNS.	1	No Quantity							261538			0
S3	2000	2000	2000	2	0	2	Export	608	Philippines	PHL	530	Neth. Antilles	ANT								04	CEREALS,CEREAL PREPRTNS.	1	No Quantity							4019			0
S3	2000	2000	2000	2	0	2	Export	608	Philippines	PHL	533	Aruba	ABW								04	CEREALS,CEREAL PREPRTNS.	1	No Quantity							29915			0
S3	2000	2000	2000	2	0	2	Export	608	Philippines	PHL	540	New Caledonia	NCL								04	CEREALS,CEREAL PREPRTNS.	1	No Quantity							10847			0
S3	2000	2000	2000	2	0	2	Export	608	Philippines	PHL	554	New Zealand	NZL								04	CEREALS,CEREAL PREPRTNS.	1	No Quantity							50606			0
S3	2000	2000	2000	2	0	2	Export	608	Philippines	PHL	579	Norway	NOR								04	CEREALS,CEREAL PREPRTNS.	1	No Quantity							30026			0
S3	2000	2000	2000	2	0	2	Export	608	Philippines	PHL	581	United States Minor Outlying Islands	UMI								04	CEREALS,CEREAL PREPRTNS.	1	No Quantity							257760			0
S3	2000	2000	2000	2	0	2	Export	608	Philippines	PHL	583	FS Micronesia	FSM								04	CEREALS,CEREAL PREPRTNS.	1	No Quantity							144296			0
S3	2000	2000	2000	2	0	2	Export	608	Philippines	PHL	584	Marshall Isds	MHL								04	CEREALS,CEREAL PREPRTNS.	1	No Quantity							48284			0
S3	2000	2000	2000	2	0	2	Export	608	Philippines	PHL	585	Palau	PLW								04	CEREALS,CEREAL PREPRTNS.	1	No Quantity							117177			0
S3	2000	2000	2000	2	0	2	Export	608	Philippines	PHL	598	Papua New Guinea	PNG								04	CEREALS,CEREAL PREPRTNS.	1	No Quantity							25498			0
S3	2000	2000	2000	2	0	2	Export	608	Philippines	PHL	634	Qatar	QAT								04	CEREALS,CEREAL PREPRTNS.	1	No Quantity							42824			0
S3	2000	2000	2000	2	0	2	Export	608	Philippines	PHL	642	Romania	ROU								04	CEREALS,CEREAL PREPRTNS.	1	No Quantity							368			0
S3	2000	2000	2000	2	0	2	Export	608	Philippines	PHL	654	Saint Helena	SHN								04	CEREALS,CEREAL PREPRTNS.	1	No Quantity							1105			0
S3	2000	2000	2000	2	0	2	Export	608	Philippines	PHL	682	Saudi Arabia	SAU								04	CEREALS,CEREAL PREPRTNS.	1	No Quantity							843574			0
S3	2000	2000	2000	2	0	2	Export	608	Philippines	PHL	699	India	IND								04	CEREALS,CEREAL PREPRTNS.	1	No Quantity							1429			0
S3	2000	2000	2000	2	0	2	Export	608	Philippines	PHL	702	Singapore	SGP								04	CEREALS,CEREAL PREPRTNS.	1	No Quantity							1139101			0
S3	2000	2000	2000	2	0	2	Export	608	Philippines	PHL	704	Viet Nam	VNM								04	CEREALS,CEREAL PREPRTNS.	1	No Quantity							70655			0
S3	2000	2000	2000	2	0	2	Export	608	Philippines	PHL	710	South Africa	ZAF								04	CEREALS,CEREAL PREPRTNS.	1	No Quantity							18306			0
S3	2000	2000	2000	2	0	2	Export	608	Philippines	PHL	724	Spain	ESP								04	CEREALS,CEREAL PREPRTNS.	1	No Quantity							8964			0
S3	2000	2000	2000	2	0	2	Export	608	Philippines	PHL	752	Sweden	SWE								04	CEREALS,CEREAL PREPRTNS.	1	No Quantity							45975			0
S3	2000	2000	2000	2	0	2	Export	608	Philippines	PHL	757	Switzerland	CHE								04	CEREALS,CEREAL PREPRTNS.	1	No Quantity							9851			0
S3	2000	2000	2000	2	0	2	Export	608	Philippines	PHL	764	Thailand	THA								04	CEREALS,CEREAL PREPRTNS.	1	No Quantity							2175556			0
S3	2000	2000	2000	2	0	2	Export	608	Philippines	PHL	784	United Arab Emirates	ARE								04	CEREALS,CEREAL PREPRTNS.	1	No Quantity							479281			0
S3	2000	2000	2000	2	0	2	Export	608	Philippines	PHL	792	Turkey	TUR								04	CEREALS,CEREAL PREPRTNS.	1	No Quantity							2519			0
S3	2000	2000	2000	2	0	2	Export	608	Philippines	PHL	826	United Kingdom	GBR								04	CEREALS,CEREAL PREPRTNS.	1	No Quantity							38493			0
S3	2000	2000	2000	2	0	2	Export	608	Philippines	PHL	842	USA	USA								04	CEREALS,CEREAL PREPRTNS.	1	No Quantity							6892002			0
S3	2000	2000	2000	2	0	2	Export	608	Philippines	PHL	862	Venezuela	VEN								04	CEREALS,CEREAL PREPRTNS.	1	No Quantity							72000			0
S3	2000	2000	2000	2	0	2	Export	616	Poland	POL	0	World	WLD								04	CEREALS,CEREAL PREPRTNS.	1	No Quantity							91601000			0
S3	2000	2000	2000	2	0	2	Export	616	Poland	POL	31	Azerbaijan	AZE								04	CEREALS,CEREAL PREPRTNS.	1	No Quantity							123000			0
S3	2000	2000	2000	2	0	2	Export	616	Poland	POL	40	Austria	AUT								04	CEREALS,CEREAL PREPRTNS.	1	No Quantity							111000			0
S3	2000	2000	2000	2	0	2	Export	616	Poland	POL	70	Bosnia Herzegovina	BIH								04	CEREALS,CEREAL PREPRTNS.	1	No Quantity							146000			0
S3	2000	2000	2000	2	0	2	Export	616	Poland	POL	100	Bulgaria	BGR								04	CEREALS,CEREAL PREPRTNS.	1	No Quantity							2541000			0
S3	2000	2000	2000	2	0	2	Export	616	Poland	POL	112	Belarus	BLR								04	CEREALS,CEREAL PREPRTNS.	1	No Quantity							421000			0
S3	2000	2000	2000	2	0	2	Export	616	Poland	POL	124	Canada	CAN								04	CEREALS,CEREAL PREPRTNS.	1	No Quantity							982000			0
S3	2000	2000	2000	2	0	2	Export	616	Poland	POL	191	Croatia	HRV								04	CEREALS,CEREAL PREPRTNS.	1	No Quantity							680000			0
S3	2000	2000	2000	2	0	2	Export	616	Poland	POL	203	Czechia	CZE								04	CEREALS,CEREAL PREPRTNS.	1	No Quantity							17421000			0
S3	2000	2000	2000	2	0	2	Export	616	Poland	POL	208	Denmark	DNK								04	CEREALS,CEREAL PREPRTNS.	1	No Quantity							815000			0
S3	2000	2000	2000	2	0	2	Export	616	Poland	POL	233	Estonia	EST								04	CEREALS,CEREAL PREPRTNS.	1	No Quantity							1951000			0
S3	2000	2000	2000	2	0	2	Export	616	Poland	POL	246	Finland	FIN								04	CEREALS,CEREAL PREPRTNS.	1	No Quantity							155000			0
S3	2000	2000	2000	2	0	2	Export	616	Poland	POL	251	France	FRA								04	CEREALS,CEREAL PREPRTNS.	1	No Quantity							922000			0
S3	2000	2000	2000	2	0	2	Export	616	Poland	POL	275	State of Palestine	PSE								04	CEREALS,CEREAL PREPRTNS.	1	No Quantity							51000			0
S3	2000	2000	2000	2	0	2	Export	616	Poland	POL	276	Germany	DEU								04	CEREALS,CEREAL PREPRTNS.	1	No Quantity							5973000			0
S3	2000	2000	2000	2	0	2	Export	616	Poland	POL	300	Greece	GRC								04	CEREALS,CEREAL PREPRTNS.	1	No Quantity							116000			0
S3	2000	2000	2000	2	0	2	Export	616	Poland	POL	348	Hungary	HUN								04	CEREALS,CEREAL PREPRTNS.	1	No Quantity							10543000			0
S3	2000	2000	2000	2	0	2	Export	616	Poland	POL	352	Iceland	ISL								04	CEREALS,CEREAL PREPRTNS.	1	No Quantity							608000			0
S3	2000	2000	2000	2	0	2	Export	616	Poland	POL	376	Israel	ISR								04	CEREALS,CEREAL PREPRTNS.	1	No Quantity							77000			0
S3	2000	2000	2000	2	0	2	Export	616	Poland	POL	381	Italy	ITA								04	CEREALS,CEREAL PREPRTNS.	1	No Quantity							159000			0
S3	2000	2000	2000	2	0	2	Export	616	Poland	POL	398	Kazakhstan	KAZ								04	CEREALS,CEREAL PREPRTNS.	1	No Quantity							78000			0
S3	2000	2000	2000	2	0	2	Export	616	Poland	POL	414	Kuwait	KWT								04	CEREALS,CEREAL PREPRTNS.	1	No Quantity							1550000			0
S3	2000	2000	2000	2	0	2	Export	616	Poland	POL	422	Lebanon	LBN								04	CEREALS,CEREAL PREPRTNS.	1	No Quantity							146000			0
S3	2000	2000	2000	2	0	2	Export	616	Poland	POL	428	Latvia	LVA								04	CEREALS,CEREAL PREPRTNS.	1	No Quantity							4424000			0
S3	2000	2000	2000	2	0	2	Export	616	Poland	POL	440	Lithuania	LTU								04	CEREALS,CEREAL PREPRTNS.	1	No Quantity							4897000			0
S3	2000	2000	2000	2	0	2	Export	616	Poland	POL	466	Mali	MLI								04	CEREALS,CEREAL PREPRTNS.	1	No Quantity							234000			0
S3	2000	2000	2000	2	0	2	Export	616	Poland	POL	498	Rep. of Moldova	MDA								04	CEREALS,CEREAL PREPRTNS.	1	No Quantity							52000			0
S3	2000	2000	2000	2	0	2	Export	616	Poland	POL	528	Netherlands	NLD								04	CEREALS,CEREAL PREPRTNS.	1	No Quantity							1662000			0
S3	2000	2000	2000	2	0	2	Export	616	Poland	POL	579	Norway	NOR								04	CEREALS,CEREAL PREPRTNS.	1	No Quantity							106000			0
S3	2000	2000	2000	2	0	2	Export	616	Poland	POL	620	Portugal	PRT								04	CEREALS,CEREAL PREPRTNS.	1	No Quantity							90000			0
S3	2000	2000	2000	2	0	2	Export	616	Poland	POL	642	Romania	ROU								04	CEREALS,CEREAL PREPRTNS.	1	No Quantity							6960000			0
S3	2000	2000	2000	2	0	2	Export	616	Poland	POL	643	Russian Federation	RUS								04	CEREALS,CEREAL PREPRTNS.	1	No Quantity							10846000			0
S3	2000	2000	2000	2	0	2	Export	616	Poland	POL	682	Saudi Arabia	SAU								04	CEREALS,CEREAL PREPRTNS.	1	No Quantity							1011000			0
S3	2000	2000	2000	2	0	2	Export	616	Poland	POL	703	Slovakia	SVK								04	CEREALS,CEREAL PREPRTNS.	1	No Quantity							5802000			0
S3	2000	2000	2000	2	0	2	Export	616	Poland	POL	705	Slovenia	SVN								04	CEREALS,CEREAL PREPRTNS.	1	No Quantity							802000			0
S3	2000	2000	2000	2	0	2	Export	616	Poland	POL	752	Sweden	SWE								04	CEREALS,CEREAL PREPRTNS.	1	No Quantity							378000			0
S3	2000	2000	2000	2	0	2	Export	616	Poland	POL	757	Switzerland	CHE								04	CEREALS,CEREAL PREPRTNS.	1	No Quantity							488000			0
S3	2000	2000	2000	2	0	2	Export	616	Poland	POL	804	Ukraine	UKR								04	CEREALS,CEREAL PREPRTNS.	1	No Quantity							3503000			0
S3	2000	2000	2000	2	0	2	Export	616	Poland	POL	826	United Kingdom	GBR								04	CEREALS,CEREAL PREPRTNS.	1	No Quantity							834000			0
S3	2000	2000	2000	2	0	2	Export	616	Poland	POL	842	USA	USA								04	CEREALS,CEREAL PREPRTNS.	1	No Quantity							3737000			0
S3	2000	2000	2000	2	0	2	Export	616	Poland	POL	887	Yemen	YEM								04	CEREALS,CEREAL PREPRTNS.	1	No Quantity							107000			0
S3	2000	2000	2000	2	0	2	Export	616	Poland	POL	891	Serbia and Montenegro	SCG								04	CEREALS,CEREAL PREPRTNS.	1	No Quantity							99000			0
S3	2000	2000	2000	2	0	2	Export	608	Philippines	PHL	0	World	WLD								05	VEGETABLES AND FRUIT	1	No Quantity							653305741			0
S3	2000	2000	2000	2	0	2	Export	608	Philippines	PHL	4	Afghanistan	AFG								05	VEGETABLES AND FRUIT	1	No Quantity							12690			0
S3	2000	2000	2000	2	0	2	Export	608	Philippines	PHL	12	Algeria	DZA								05	VEGETABLES AND FRUIT	1	No Quantity							2475			0
S3	2000	2000	2000	2	0	2	Export	608	Philippines	PHL	16	American Samoa	ASM								05	VEGETABLES AND FRUIT	1	No Quantity							3158			0
S3	2000	2000	2000	2	0	2	Export	608	Philippines	PHL	24	Angola	AGO								05	VEGETABLES AND FRUIT	1	No Quantity							19528			0
S3	2000	2000	2000	2	0	2	Export	608	Philippines	PHL	28	Antigua and Barbuda	ATG								05	VEGETABLES AND FRUIT	1	No Quantity							95643			0
S3	2000	2000	2000	2	0	2	Export	608	Philippines	PHL	32	Argentina	ARG								05	VEGETABLES AND FRUIT	1	No Quantity							61761			0
S3	2000	2000	2000	2	0	2	Export	608	Philippines	PHL	36	Australia	AUS								05	VEGETABLES AND FRUIT	1	No Quantity							5704398			0
S3	2000	2000	2000	2	0	2	Export	608	Philippines	PHL	40	Austria	AUT								05	VEGETABLES AND FRUIT	1	No Quantity							69267			0
S3	2000	2000	2000	2	0	2	Export	608	Philippines	PHL	44	Bahamas	BHS								05	VEGETABLES AND FRUIT	1	No Quantity							48258			0
S3	2000	2000	2000	2	0	2	Export	608	Philippines	PHL	48	Bahrain	BHR								05	VEGETABLES AND FRUIT	1	No Quantity							33456			0
S3	2000	2000	2000	2	0	2	Export	608	Philippines	PHL	50	Bangladesh	BGD								05	VEGETABLES AND FRUIT	1	No Quantity							60770			0
S3	2000	2000	2000	2	0	2	Export	608	Philippines	PHL	52	Barbados	BRB								05	VEGETABLES AND FRUIT	1	No Quantity							151895			0
S3	2000	2000	2000	2	0	2	Export	608	Philippines	PHL	56	Belgium	BEL								05	VEGETABLES AND FRUIT	1	No Quantity							6526087			0
S3	2000	2000	2000	2	0	2	Export	608	Philippines	PHL	60	Bermuda	BMU								05	VEGETABLES AND FRUIT	1	No Quantity							36369			0
S3	2000	2000	2000	2	0	2	Export	608	Philippines	PHL	64	Bhutan	BTN								05	VEGETABLES AND FRUIT	1	No Quantity							16800			0
S3	2000	2000	2000	2	0	2	Export	608	Philippines	PHL	76	Brazil	BRA								05	VEGETABLES AND FRUIT	1	No Quantity							26045			0
S3	2000	2000	2000	2	0	2	Export	608	Philippines	PHL	84	Belize	BLZ								05	VEGETABLES AND FRUIT	1	No Quantity							2000			0
S3	2000	2000	2000	2	0	2	Export	608	Philippines	PHL	96	Brunei Darussalam	BRN								05	VEGETABLES AND FRUIT	1	No Quantity							443677			0
S3	2000	2000	2000	2	0	2	Export	608	Philippines	PHL	100	Bulgaria	BGR								05	VEGETABLES AND FRUIT	1	No Quantity							5889			0
S3	2000	2000	2000	2	0	2	Export	608	Philippines	PHL	104	Myanmar	MMR								05	VEGETABLES AND FRUIT	1	No Quantity							3154			0
S3	2000	2000	2000	2	0	2	Export	608	Philippines	PHL	116	Cambodia	KHM								05	VEGETABLES AND FRUIT	1	No Quantity							15120			0
S3	2000	2000	2000	2	0	2	Export	608	Philippines	PHL	124	Canada	CAN								05	VEGETABLES AND FRUIT	1	No Quantity							16526065			0
S3	2000	2000	2000	2	0	2	Export	608	Philippines	PHL	144	Sri Lanka	LKA								05	VEGETABLES AND FRUIT	1	No Quantity							128			0
S3	2000	2000	2000	2	0	2	Export	608	Philippines	PHL	152	Chile	CHL								05	VEGETABLES AND FRUIT	1	No Quantity							257625			0
S3	2000	2000	2000	2	0	2	Export	608	Philippines	PHL	156	China	CHN								05	VEGETABLES AND FRUIT	1	No Quantity							48589353			0
S3	2000	2000	2000	2	0	2	Export	608	Philippines	PHL	170	Colombia	COL								05	VEGETABLES AND FRUIT	1	No Quantity							116917			0
S3	2000	2000	2000	2	0	2	Export	608	Philippines	PHL	180	Dem. Rep. of the Congo	COD								05	VEGETABLES AND FRUIT	1	No Quantity							1905			0
S3	2000	2000	2000	2	0	2	Export	608	Philippines	PHL	188	Costa Rica	CRI								05	VEGETABLES AND FRUIT	1	No Quantity							16800			0
S3	2000	2000	2000	2	0	2	Export	608	Philippines	PHL	196	Cyprus	CYP								05	VEGETABLES AND FRUIT	1	No Quantity							53375			0
S3	2000	2000	2000	2	0	2	Export	608	Philippines	PHL	203	Czechia	CZE								05	VEGETABLES AND FRUIT	1	No Quantity							64626			0
S3	2000	2000	2000	2	0	2	Export	608	Philippines	PHL	208	Denmark	DNK								05	VEGETABLES AND FRUIT	1	No Quantity							1047012			0
S3	2000	2000	2000	2	0	2	Export	608	Philippines	PHL	246	Finland	FIN								05	VEGETABLES AND FRUIT	1	No Quantity							480061			0
S3	2000	2000	2000	2	0	2	Export	608	Philippines	PHL	251	France	FRA								05	VEGETABLES AND FRUIT	1	No Quantity							1550863			0
S3	2000	2000	2000	2	0	2	Export	608	Philippines	PHL	258	French Polynesia	PYF								05	VEGETABLES AND FRUIT	1	No Quantity							18619			0
S3	2000	2000	2000	2	0	2	Export	608	Philippines	PHL	276	Germany	DEU								05	VEGETABLES AND FRUIT	1	No Quantity							8527218			0
S3	2000	2000	2000	2	0	2	Export	608	Philippines	PHL	292	Gibraltar	GIB								05	VEGETABLES AND FRUIT	1	No Quantity							5215			0
S3	2000	2000	2000	2	0	2	Export	608	Philippines	PHL	300	Greece	GRC								05	VEGETABLES AND FRUIT	1	No Quantity							181056			0
S3	2000	2000	2000	2	0	2	Export	608	Philippines	PHL	316	Guam	GUM								05	VEGETABLES AND FRUIT	1	No Quantity							366076			0
S3	2000	2000	2000	2	0	2	Export	608	Philippines	PHL	320	Guatemala	GTM								05	VEGETABLES AND FRUIT	1	No Quantity							45940			0
S3	2000	2000	2000	2	0	2	Export	608	Philippines	PHL	344	China, Hong Kong SAR	HKG								05	VEGETABLES AND FRUIT	1	No Quantity							32748353			0
S3	2000	2000	2000	2	0	2	Export	608	Philippines	PHL	348	Hungary	HUN								05	VEGETABLES AND FRUIT	1	No Quantity							180964			0
S3	2000	2000	2000	2	0	2	Export	608	Philippines	PHL	352	Iceland	ISL								05	VEGETABLES AND FRUIT	1	No Quantity							11358			0
S3	2000	2000	2000	2	0	2	Export	608	Philippines	PHL	360	Indonesia	IDN								05	VEGETABLES AND FRUIT	1	No Quantity							2204355			0
S3	2000	2000	2000	2	0	2	Export	608	Philippines	PHL	372	Ireland	IRL								05	VEGETABLES AND FRUIT	1	No Quantity							837887			0
S3	2000	2000	2000	2	0	2	Export	608	Philippines	PHL	376	Israel	ISR								05	VEGETABLES AND FRUIT	1	No Quantity							1504953			0
S3	2000	2000	2000	2	0	2	Export	608	Philippines	PHL	381	Italy	ITA								05	VEGETABLES AND FRUIT	1	No Quantity							3182890			0
S3	2000	2000	2000	2	0	2	Export	608	Philippines	PHL	388	Jamaica	JAM								05	VEGETABLES AND FRUIT	1	No Quantity							240307			0
S3	2000	2000	2000	2	0	2	Export	608	Philippines	PHL	392	Japan	JPN								05	VEGETABLES AND FRUIT	1	No Quantity							251237365			0
S3	2000	2000	2000	2	0	2	Export	608	Philippines	PHL	400	Jordan	JOR								05	VEGETABLES AND FRUIT	1	No Quantity							38118			0
S3	2000	2000	2000	2	0	2	Export	608	Philippines	PHL	410	Rep. of Korea	KOR								05	VEGETABLES AND FRUIT	1	No Quantity							38716866			0
S3	2000	2000	2000	2	0	2	Export	608	Philippines	PHL	414	Kuwait	KWT								05	VEGETABLES AND FRUIT	1	No Quantity							216787			0
S3	2000	2000	2000	2	0	2	Export	608	Philippines	PHL	422	Lebanon	LBN								05	VEGETABLES AND FRUIT	1	No Quantity							499491			0
S3	2000	2000	2000	2	0	2	Export	608	Philippines	PHL	428	Latvia	LVA								05	VEGETABLES AND FRUIT	1	No Quantity							21600			0
S3	2000	2000	2000	2	0	2	Export	608	Philippines	PHL	442	Luxembourg	LUX								05	VEGETABLES AND FRUIT	1	No Quantity							1389			0
S3	2000	2000	2000	2	0	2	Export	608	Philippines	PHL	458	Malaysia	MYS								05	VEGETABLES AND FRUIT	1	No Quantity							369233			0
S3	2000	2000	2000	2	0	2	Export	608	Philippines	PHL	462	Maldives	MDV								05	VEGETABLES AND FRUIT	1	No Quantity							1000			0
S3	2000	2000	2000	2	0	2	Export	608	Philippines	PHL	466	Mali	MLI								05	VEGETABLES AND FRUIT	1	No Quantity							121869			0
S3	2000	2000	2000	2	0	2	Export	608	Philippines	PHL	470	Malta	MLT								05	VEGETABLES AND FRUIT	1	No Quantity							21774			0
S3	2000	2000	2000	2	0	2	Export	608	Philippines	PHL	484	Mexico	MEX								05	VEGETABLES AND FRUIT	1	No Quantity							216616			0
S3	2000	2000	2000	2	0	2	Export	608	Philippines	PHL	490	Other Asia, nes									05	VEGETABLES AND FRUIT	1	No Quantity							26911809			0
S3	2000	2000	2000	2	0	2	Export	608	Philippines	PHL	504	Morocco	MAR								05	VEGETABLES AND FRUIT	1	No Quantity							5852			0
S3	2000	2000	2000	2	0	2	Export	608	Philippines	PHL	512	Oman	OMN								05	VEGETABLES AND FRUIT	1	No Quantity							16837			0
S3	2000	2000	2000	2	0	2	Export	608	Philippines	PHL	524	Nepal	NPL								05	VEGETABLES AND FRUIT	1	No Quantity							15624			0
S3	2000	2000	2000	2	0	2	Export	608	Philippines	PHL	528	Netherlands	NLD								05	VEGETABLES AND FRUIT	1	No Quantity							11981820			0
S3	2000	2000	2000	2	0	2	Export	608	Philippines	PHL	530	Neth. Antilles	ANT								05	VEGETABLES AND FRUIT	1	No Quantity							25688			0
S3	2000	2000	2000	2	0	2	Export	608	Philippines	PHL	533	Aruba	ABW								05	VEGETABLES AND FRUIT	1	No Quantity							31373			0
S3	2000	2000	2000	2	0	2	Export	608	Philippines	PHL	554	New Zealand	NZL								05	VEGETABLES AND FRUIT	1	No Quantity							3583486			0
S3	2000	2000	2000	2	0	2	Export	608	Philippines	PHL	562	Niger	NER								05	VEGETABLES AND FRUIT	1	No Quantity							96			0
S3	2000	2000	2000	2	0	2	Export	608	Philippines	PHL	579	Norway	NOR								05	VEGETABLES AND FRUIT	1	No Quantity							504379			0
S3	2000	2000	2000	2	0	2	Export	608	Philippines	PHL	581	United States Minor Outlying Islands	UMI								05	VEGETABLES AND FRUIT	1	No Quantity							386581			0
S3	2000	2000	2000	2	0	2	Export	608	Philippines	PHL	583	FS Micronesia	FSM								05	VEGETABLES AND FRUIT	1	No Quantity							63626			0
S3	2000	2000	2000	2	0	2	Export	608	Philippines	PHL	584	Marshall Isds	MHL								05	VEGETABLES AND FRUIT	1	No Quantity							15009			0
S3	2000	2000	2000	2	0	2	Export	608	Philippines	PHL	585	Palau	PLW								05	VEGETABLES AND FRUIT	1	No Quantity							90279			0
S3	2000	2000	2000	2	0	2	Export	608	Philippines	PHL	586	Pakistan	PAK								05	VEGETABLES AND FRUIT	1	No Quantity							328734			0
S3	2000	2000	2000	2	0	2	Export	608	Philippines	PHL	591	Panama	PAN								05	VEGETABLES AND FRUIT	1	No Quantity							15855			0
S3	2000	2000	2000	2	0	2	Export	608	Philippines	PHL	598	Papua New Guinea	PNG								05	VEGETABLES AND FRUIT	1	No Quantity							13733			0
S3	2000	2000	2000	2	0	2	Export	608	Philippines	PHL	600	Paraguay	PRY								05	VEGETABLES AND FRUIT	1	No Quantity							12015			0
S3	2000	2000	2000	2	0	2	Export	608	Philippines	PHL	616	Poland	POL								05	VEGETABLES AND FRUIT	1	No Quantity							125515			0
S3	2000	2000	2000	2	0	2	Export	608	Philippines	PHL	620	Portugal	PRT								05	VEGETABLES AND FRUIT	1	No Quantity							53483			0
S3	2000	2000	2000	2	0	2	Export	608	Philippines	PHL	634	Qatar	QAT								05	VEGETABLES AND FRUIT	1	No Quantity							26051			0
S3	2000	2000	2000	2	0	2	Export	608	Philippines	PHL	642	Romania	ROU								05	VEGETABLES AND FRUIT	1	No Quantity							30346			0
S3	2000	2000	2000	2	0	2	Export	608	Philippines	PHL	643	Russian Federation	RUS								05	VEGETABLES AND FRUIT	1	No Quantity							585549			0
S3	2000	2000	2000	2	0	2	Export	608	Philippines	PHL	682	Saudi Arabia	SAU								05	VEGETABLES AND FRUIT	1	No Quantity							1710993			0
S3	2000	2000	2000	2	0	2	Export	608	Philippines	PHL	699	India	IND								05	VEGETABLES AND FRUIT	1	No Quantity							62366			0
S3	2000	2000	2000	2	0	2	Export	608	Philippines	PHL	702	Singapore	SGP								05	VEGETABLES AND FRUIT	1	No Quantity							9288132			0
S3	2000	2000	2000	2	0	2	Export	608	Philippines	PHL	703	Slovakia	SVK								05	VEGETABLES AND FRUIT	1	No Quantity							4507			0
S3	2000	2000	2000	2	0	2	Export	608	Philippines	PHL	704	Viet Nam	VNM								05	VEGETABLES AND FRUIT	1	No Quantity							10633			0
S3	2000	2000	2000	2	0	2	Export	608	Philippines	PHL	710	South Africa	ZAF								05	VEGETABLES AND FRUIT	1	No Quantity							297907			0
S3	2000	2000	2000	2	0	2	Export	608	Philippines	PHL	724	Spain	ESP								05	VEGETABLES AND FRUIT	1	No Quantity							3150211			0
S3	2000	2000	2000	2	0	2	Export	608	Philippines	PHL	752	Sweden	SWE								05	VEGETABLES AND FRUIT	1	No Quantity							951211			0
S3	2000	2000	2000	2	0	2	Export	608	Philippines	PHL	757	Switzerland	CHE								05	VEGETABLES AND FRUIT	1	No Quantity							728528			0
S3	2000	2000	2000	2	0	2	Export	608	Philippines	PHL	760	Syria	SYR								05	VEGETABLES AND FRUIT	1	No Quantity							147015			0
S3	2000	2000	2000	2	0	2	Export	608	Philippines	PHL	764	Thailand	THA								05	VEGETABLES AND FRUIT	1	No Quantity							632630			0
S3	2000	2000	2000	2	0	2	Export	608	Philippines	PHL	780	Trinidad and Tobago	TTO								05	VEGETABLES AND FRUIT	1	No Quantity							57641			0
S3	2000	2000	2000	2	0	2	Export	608	Philippines	PHL	784	United Arab Emirates	ARE								05	VEGETABLES AND FRUIT	1	No Quantity							17307661			0
S3	2000	2000	2000	2	0	2	Export	608	Philippines	PHL	792	Turkey	TUR								05	VEGETABLES AND FRUIT	1	No Quantity							362275			0
S3	2000	2000	2000	2	0	2	Export	608	Philippines	PHL	804	Ukraine	UKR								05	VEGETABLES AND FRUIT	1	No Quantity							16800			0
S3	2000	2000	2000	2	0	2	Export	608	Philippines	PHL	818	Egypt	EGY								05	VEGETABLES AND FRUIT	1	No Quantity							163049			0
S3	2000	2000	2000	2	0	2	Export	608	Philippines	PHL	826	United Kingdom	GBR								05	VEGETABLES AND FRUIT	1	No Quantity							11291420			0
S3	2000	2000	2000	2	0	2	Export	608	Philippines	PHL	842	USA	USA								05	VEGETABLES AND FRUIT	1	No Quantity							138714816			0
S3	2000	2000	2000	2	0	2	Export	608	Philippines	PHL	858	Uruguay	URY								05	VEGETABLES AND FRUIT	1	No Quantity							14112			0
S3	2000	2000	2000	2	0	2	Export	608	Philippines	PHL	882	Samoa	WSM								05	VEGETABLES AND FRUIT	1	No Quantity							8125			0
S3	2000	2000	2000	2	0	2	Export	608	Philippines	PHL	887	Yemen	YEM								05	VEGETABLES AND FRUIT	1	No Quantity							1500			0
S3	2000	2000	2000	2	0	2	Export	616	Poland	POL	0	World	WLD								05	VEGETABLES AND FRUIT	1	No Quantity							746870000			0
S3	2000	2000	2000	2	0	2	Export	616	Poland	POL	32	Argentina	ARG								05	VEGETABLES AND FRUIT	1	No Quantity							210000			0
S3	2000	2000	2000	2	0	2	Export	616	Poland	POL	36	Australia	AUS								05	VEGETABLES AND FRUIT	1	No Quantity							405000			0
S3	2000	2000	2000	2	0	2	Export	616	Poland	POL	40	Austria	AUT								05	VEGETABLES AND FRUIT	1	No Quantity							32011000			0
S3	2000	2000	2000	2	0	2	Export	616	Poland	POL	44	Bahamas	BHS								05	VEGETABLES AND FRUIT	1	No Quantity							54000			0
S3	2000	2000	2000	2	0	2	Export	616	Poland	POL	56	Belgium	BEL								05	VEGETABLES AND FRUIT	1	No Quantity							23172000			0
S3	2000	2000	2000	2	0	2	Export	616	Poland	POL	100	Bulgaria	BGR								05	VEGETABLES AND FRUIT	1	No Quantity							3322000			0
S3	2000	2000	2000	2	0	2	Export	616	Poland	POL	112	Belarus	BLR								05	VEGETABLES AND FRUIT	1	No Quantity							13119000			0
S3	2000	2000	2000	2	0	2	Export	616	Poland	POL	124	Canada	CAN								05	VEGETABLES AND FRUIT	1	No Quantity							2673000			0
S3	2000	2000	2000	2	0	2	Export	616	Poland	POL	156	China	CHN								05	VEGETABLES AND FRUIT	1	No Quantity							104000			0
S3	2000	2000	2000	2	0	2	Export	616	Poland	POL	191	Croatia	HRV								05	VEGETABLES AND FRUIT	1	No Quantity							1648000			0
S3	2000	2000	2000	2	0	2	Export	616	Poland	POL	203	Czechia	CZE								05	VEGETABLES AND FRUIT	1	No Quantity							26764000			0
S3	2000	2000	2000	2	0	2	Export	616	Poland	POL	208	Denmark	DNK								05	VEGETABLES AND FRUIT	1	No Quantity							22702000			0
S3	2000	2000	2000	2	0	2	Export	616	Poland	POL	233	Estonia	EST								05	VEGETABLES AND FRUIT	1	No Quantity							4098000			0
S3	2000	2000	2000	2	0	2	Export	616	Poland	POL	246	Finland	FIN								05	VEGETABLES AND FRUIT	1	No Quantity							4998000			0
S3	2000	2000	2000	2	0	2	Export	616	Poland	POL	251	France	FRA								05	VEGETABLES AND FRUIT	1	No Quantity							28456000			0
S3	2000	2000	2000	2	0	2	Export	616	Poland	POL	268	Georgia	GEO								05	VEGETABLES AND FRUIT	1	No Quantity							51000			0
S3	2000	2000	2000	2	0	2	Export	616	Poland	POL	275	State of Palestine	PSE								05	VEGETABLES AND FRUIT	1	No Quantity							188000			0
S3	2000	2000	2000	2	0	2	Export	616	Poland	POL	276	Germany	DEU								05	VEGETABLES AND FRUIT	1	No Quantity							289183000			0
S3	2000	2000	2000	2	0	2	Export	616	Poland	POL	300	Greece	GRC								05	VEGETABLES AND FRUIT	1	No Quantity							1326000			0
S3	2000	2000	2000	2	0	2	Export	616	Poland	POL	348	Hungary	HUN								05	VEGETABLES AND FRUIT	1	No Quantity							10193000			0
S3	2000	2000	2000	2	0	2	Export	616	Poland	POL	352	Iceland	ISL								05	VEGETABLES AND FRUIT	1	No Quantity							66000			0
S3	2000	2000	2000	2	0	2	Export	616	Poland	POL	372	Ireland	IRL								05	VEGETABLES AND FRUIT	1	No Quantity							96000			0
S3	2000	2000	2000	2	0	2	Export	616	Poland	POL	376	Israel	ISR								05	VEGETABLES AND FRUIT	1	No Quantity							836000			0
S3	2000	2000	2000	2	0	2	Export	616	Poland	POL	381	Italy	ITA								05	VEGETABLES AND FRUIT	1	No Quantity							19165000			0
S3	2000	2000	2000	2	0	2	Export	616	Poland	POL	392	Japan	JPN								05	VEGETABLES AND FRUIT	1	No Quantity							324000			0
S3	2000	2000	2000	2	0	2	Export	616	Poland	POL	410	Rep. of Korea	KOR								05	VEGETABLES AND FRUIT	1	No Quantity							464000			0
S3	2000	2000	2000	2	0	2	Export	616	Poland	POL	414	Kuwait	KWT								05	VEGETABLES AND FRUIT	1	No Quantity							406000			0
S3	2000	2000	2000	2	0	2	Export	616	Poland	POL	428	Latvia	LVA								05	VEGETABLES AND FRUIT	1	No Quantity							5441000			0
S3	2000	2000	2000	2	0	2	Export	616	Poland	POL	440	Lithuania	LTU								05	VEGETABLES AND FRUIT	1	No Quantity							19364000			0
S3	2000	2000	2000	2	0	2	Export	616	Poland	POL	496	Mongolia	MNG								05	VEGETABLES AND FRUIT	1	No Quantity							1055000			0
S3	2000	2000	2000	2	0	2	Export	616	Poland	POL	498	Rep. of Moldova	MDA								05	VEGETABLES AND FRUIT	1	No Quantity							2287000			0
S3	2000	2000	2000	2	0	2	Export	616	Poland	POL	528	Netherlands	NLD								05	VEGETABLES AND FRUIT	1	No Quantity							96786000			0
S3	2000	2000	2000	2	0	2	Export	616	Poland	POL	554	New Zealand	NZL								05	VEGETABLES AND FRUIT	1	No Quantity							245000			0
S3	2000	2000	2000	2	0	2	Export	616	Poland	POL	579	Norway	NOR								05	VEGETABLES AND FRUIT	1	No Quantity							5381000			0
S3	2000	2000	2000	2	0	2	Export	616	Poland	POL	591	Panama	PAN								05	VEGETABLES AND FRUIT	1	No Quantity							214000			0
S3	2000	2000	2000	2	0	2	Export	616	Poland	POL	620	Portugal	PRT								05	VEGETABLES AND FRUIT	1	No Quantity							348000			0
S3	2000	2000	2000	2	0	2	Export	616	Poland	POL	642	Romania	ROU								05	VEGETABLES AND FRUIT	1	No Quantity							3056000			0
S3	2000	2000	2000	2	0	2	Export	616	Poland	POL	643	Russian Federation	RUS								05	VEGETABLES AND FRUIT	1	No Quantity							54038000			0
S3	2000	2000	2000	2	0	2	Export	616	Poland	POL	682	Saudi Arabia	SAU								05	VEGETABLES AND FRUIT	1	No Quantity							1280000			0
S3	2000	2000	2000	2	0	2	Export	616	Poland	POL	703	Slovakia	SVK								05	VEGETABLES AND FRUIT	1	No Quantity							7200000			0
S3	2000	2000	2000	2	0	2	Export	616	Poland	POL	705	Slovenia	SVN								05	VEGETABLES AND FRUIT	1	No Quantity							1239000			0
S3	2000	2000	2000	2	0	2	Export	616	Poland	POL	710	South Africa	ZAF								05	VEGETABLES AND FRUIT	1	No Quantity							463000			0
S3	2000	2000	2000	2	0	2	Export	616	Poland	POL	724	Spain	ESP								05	VEGETABLES AND FRUIT	1	No Quantity							966000			0
S3	2000	2000	2000	2	0	2	Export	616	Poland	POL	752	Sweden	SWE								05	VEGETABLES AND FRUIT	1	No Quantity							10153000			0
S3	2000	2000	2000	2	0	2	Export	616	Poland	POL	757	Switzerland	CHE								05	VEGETABLES AND FRUIT	1	No Quantity							10457000			0
S3	2000	2000	2000	2	0	2	Export	616	Poland	POL	760	Syria	SYR								05	VEGETABLES AND FRUIT	1	No Quantity							383000			0
S3	2000	2000	2000	2	0	2	Export	616	Poland	POL	784	United Arab Emirates	ARE								05	VEGETABLES AND FRUIT	1	No Quantity							76000			0
S3	2000	2000	2000	2	0	2	Export	616	Poland	POL	792	Turkey	TUR								05	VEGETABLES AND FRUIT	1	No Quantity							111000			0
S3	2000	2000	2000	2	0	2	Export	616	Poland	POL	804	Ukraine	UKR								05	VEGETABLES AND FRUIT	1	No Quantity							9784000			0
S3	2000	2000	2000	2	0	2	Export	616	Poland	POL	807	North Macedonia	MKD								05	VEGETABLES AND FRUIT	1	No Quantity							427000			0
S3	2000	2000	2000	2	0	2	Export	616	Poland	POL	818	Egypt	EGY								05	VEGETABLES AND FRUIT	1	No Quantity							375000			0
S3	2000	2000	2000	2	0	2	Export	616	Poland	POL	826	United Kingdom	GBR								05	VEGETABLES AND FRUIT	1	No Quantity							17988000			0
S3	2000	2000	2000	2	0	2	Export	616	Poland	POL	842	USA	USA								05	VEGETABLES AND FRUIT	1	No Quantity							10318000			0
S3	2000	2000	2000	2	0	2	Export	616	Poland	POL	891	Serbia and Montenegro	SCG								05	VEGETABLES AND FRUIT	1	No Quantity							1015000			0
S3	2000	2000	2000	2	0	2	Export	616	Poland	POL	899	Areas, nes									05	VEGETABLES AND FRUIT	1	No Quantity							386000			0
S3	2000	2000	2000	2	0	2	Export	608	Philippines	PHL	0	World	WLD								06	SUGAR,SUGR.PREPTNS,HONEY	1	No Quantity							84851291			0
S3	2000	2000	2000	2	0	2	Export	608	Philippines	PHL	16	American Samoa	ASM								06	SUGAR,SUGR.PREPTNS,HONEY	1	No Quantity							300			0
S3	2000	2000	2000	2	0	2	Export	608	Philippines	PHL	36	Australia	AUS								06	SUGAR,SUGR.PREPTNS,HONEY	1	No Quantity							257548			0
S3	2000	2000	2000	2	0	2	Export	608	Philippines	PHL	40	Austria	AUT								06	SUGAR,SUGR.PREPTNS,HONEY	1	No Quantity							82			0
S3	2000	2000	2000	2	0	2	Export	608	Philippines	PHL	48	Bahrain	BHR								06	SUGAR,SUGR.PREPTNS,HONEY	1	No Quantity							296			0
S3	2000	2000	2000	2	0	2	Export	608	Philippines	PHL	96	Brunei Darussalam	BRN								06	SUGAR,SUGR.PREPTNS,HONEY	1	No Quantity							4120			0
S3	2000	2000	2000	2	0	2	Export	608	Philippines	PHL	116	Cambodia	KHM								06	SUGAR,SUGR.PREPTNS,HONEY	1	No Quantity							626854			0
S3	2000	2000	2000	2	0	2	Export	608	Philippines	PHL	124	Canada	CAN								06	SUGAR,SUGR.PREPTNS,HONEY	1	No Quantity							4047153			0
S3	2000	2000	2000	2	0	2	Export	608	Philippines	PHL	144	Sri Lanka	LKA								06	SUGAR,SUGR.PREPTNS,HONEY	1	No Quantity							38567			0
S3	2000	2000	2000	2	0	2	Export	608	Philippines	PHL	156	China	CHN								06	SUGAR,SUGR.PREPTNS,HONEY	1	No Quantity							97188			0
S3	2000	2000	2000	2	0	2	Export	608	Philippines	PHL	196	Cyprus	CYP								06	SUGAR,SUGR.PREPTNS,HONEY	1	No Quantity							1908			0
S3	2000	2000	2000	2	0	2	Export	608	Philippines	PHL	276	Germany	DEU								06	SUGAR,SUGR.PREPTNS,HONEY	1	No Quantity							4100			0
S3	2000	2000	2000	2	0	2	Export	608	Philippines	PHL	300	Greece	GRC								06	SUGAR,SUGR.PREPTNS,HONEY	1	No Quantity							120			0
S3	2000	2000	2000	2	0	2	Export	608	Philippines	PHL	316	Guam	GUM								06	SUGAR,SUGR.PREPTNS,HONEY	1	No Quantity							129513			0
S3	2000	2000	2000	2	0	2	Export	608	Philippines	PHL	344	China, Hong Kong SAR	HKG								06	SUGAR,SUGR.PREPTNS,HONEY	1	No Quantity							4886504			0
S3	2000	2000	2000	2	0	2	Export	608	Philippines	PHL	360	Indonesia	IDN								06	SUGAR,SUGR.PREPTNS,HONEY	1	No Quantity							2803844			0
S3	2000	2000	2000	2	0	2	Export	608	Philippines	PHL	376	Israel	ISR								06	SUGAR,SUGR.PREPTNS,HONEY	1	No Quantity							53400			0
S3	2000	2000	2000	2	0	2	Export	608	Philippines	PHL	381	Italy	ITA								06	SUGAR,SUGR.PREPTNS,HONEY	1	No Quantity							4485			0
S3	2000	2000	2000	2	0	2	Export	608	Philippines	PHL	392	Japan	JPN								06	SUGAR,SUGR.PREPTNS,HONEY	1	No Quantity							1212683			0
S3	2000	2000	2000	2	0	2	Export	608	Philippines	PHL	400	Jordan	JOR								06	SUGAR,SUGR.PREPTNS,HONEY	1	No Quantity							240			0
S3	2000	2000	2000	2	0	2	Export	608	Philippines	PHL	410	Rep. of Korea	KOR								06	SUGAR,SUGR.PREPTNS,HONEY	1	No Quantity							2562046			0
S3	2000	2000	2000	2	0	2	Export	608	Philippines	PHL	414	Kuwait	KWT								06	SUGAR,SUGR.PREPTNS,HONEY	1	No Quantity							850			0
S3	2000	2000	2000	2	0	2	Export	608	Philippines	PHL	422	Lebanon	LBN								06	SUGAR,SUGR.PREPTNS,HONEY	1	No Quantity							13720			0
S3	2000	2000	2000	2	0	2	Export	608	Philippines	PHL	458	Malaysia	MYS								06	SUGAR,SUGR.PREPTNS,HONEY	1	No Quantity							2852121			0
S3	2000	2000	2000	2	0	2	Export	608	Philippines	PHL	490	Other Asia, nes									06	SUGAR,SUGR.PREPTNS,HONEY	1	No Quantity							1009237			0
S3	2000	2000	2000	2	0	2	Export	608	Philippines	PHL	512	Oman	OMN								06	SUGAR,SUGR.PREPTNS,HONEY	1	No Quantity							13088			0
S3	2000	2000	2000	2	0	2	Export	608	Philippines	PHL	520	Nauru	NRU								06	SUGAR,SUGR.PREPTNS,HONEY	1	No Quantity							534			0
S3	2000	2000	2000	2	0	2	Export	608	Philippines	PHL	524	Nepal	NPL								06	SUGAR,SUGR.PREPTNS,HONEY	1	No Quantity							106347			0
S3	2000	2000	2000	2	0	2	Export	608	Philippines	PHL	528	Netherlands	NLD								06	SUGAR,SUGR.PREPTNS,HONEY	1	No Quantity							188080			0
S3	2000	2000	2000	2	0	2	Export	608	Philippines	PHL	533	Aruba	ABW								06	SUGAR,SUGR.PREPTNS,HONEY	1	No Quantity							342			0
S3	2000	2000	2000	2	0	2	Export	608	Philippines	PHL	554	New Zealand	NZL								06	SUGAR,SUGR.PREPTNS,HONEY	1	No Quantity							75378			0
S3	2000	2000	2000	2	0	2	Export	608	Philippines	PHL	581	United States Minor Outlying Islands	UMI								06	SUGAR,SUGR.PREPTNS,HONEY	1	No Quantity							66967			0
S3	2000	2000	2000	2	0	2	Export	608	Philippines	PHL	583	FS Micronesia	FSM								06	SUGAR,SUGR.PREPTNS,HONEY	1	No Quantity							167217			0
S3	2000	2000	2000	2	0	2	Export	608	Philippines	PHL	584	Marshall Isds	MHL								06	SUGAR,SUGR.PREPTNS,HONEY	1	No Quantity							100655			0
S3	2000	2000	2000	2	0	2	Export	608	Philippines	PHL	585	Palau	PLW								06	SUGAR,SUGR.PREPTNS,HONEY	1	No Quantity							65919			0
S3	2000	2000	2000	2	0	2	Export	608	Philippines	PHL	586	Pakistan	PAK								06	SUGAR,SUGR.PREPTNS,HONEY	1	No Quantity							4510			0
S3	2000	2000	2000	2	0	2	Export	608	Philippines	PHL	598	Papua New Guinea	PNG								06	SUGAR,SUGR.PREPTNS,HONEY	1	No Quantity							26927			0
S3	2000	2000	2000	2	0	2	Export	608	Philippines	PHL	642	Romania	ROU								06	SUGAR,SUGR.PREPTNS,HONEY	1	No Quantity							2960			0
S3	2000	2000	2000	2	0	2	Export	608	Philippines	PHL	682	Saudi Arabia	SAU								06	SUGAR,SUGR.PREPTNS,HONEY	1	No Quantity							11563			0
S3	2000	2000	2000	2	0	2	Export	608	Philippines	PHL	699	India	IND								06	SUGAR,SUGR.PREPTNS,HONEY	1	No Quantity							2377			0
S3	2000	2000	2000	2	0	2	Export	608	Philippines	PHL	702	Singapore	SGP								06	SUGAR,SUGR.PREPTNS,HONEY	1	No Quantity							237915			0
S3	2000	2000	2000	2	0	2	Export	608	Philippines	PHL	704	Viet Nam	VNM								06	SUGAR,SUGR.PREPTNS,HONEY	1	No Quantity							5971492			0
S3	2000	2000	2000	2	0	2	Export	608	Philippines	PHL	710	South Africa	ZAF								06	SUGAR,SUGR.PREPTNS,HONEY	1	No Quantity							23937			0
S3	2000	2000	2000	2	0	2	Export	608	Philippines	PHL	724	Spain	ESP								06	SUGAR,SUGR.PREPTNS,HONEY	1	No Quantity							28439			0
S3	2000	2000	2000	2	0	2	Export	608	Philippines	PHL	757	Switzerland	CHE								06	SUGAR,SUGR.PREPTNS,HONEY	1	No Quantity							100			0
S3	2000	2000	2000	2	0	2	Export	608	Philippines	PHL	764	Thailand	THA								06	SUGAR,SUGR.PREPTNS,HONEY	1	No Quantity							2188710			0
S3	2000	2000	2000	2	0	2	Export	608	Philippines	PHL	784	United Arab Emirates	ARE								06	SUGAR,SUGR.PREPTNS,HONEY	1	No Quantity							510146			0
S3	2000	2000	2000	2	0	2	Export	608	Philippines	PHL	826	United Kingdom	GBR								06	SUGAR,SUGR.PREPTNS,HONEY	1	No Quantity							189198			0
S3	2000	2000	2000	2	0	2	Export	608	Philippines	PHL	842	USA	USA								06	SUGAR,SUGR.PREPTNS,HONEY	1	No Quantity							54261611			0
S3	2000	2000	2000	2	0	2	Export	616	Poland	POL	0	World	WLD								06	SUGAR,SUGR.PREPTNS,HONEY	1	No Quantity							150220000			0
S3	2000	2000	2000	2	0	2	Export	616	Poland	POL	4	Afghanistan	AFG								06	SUGAR,SUGR.PREPTNS,HONEY	1	No Quantity							2586000			0
S3	2000	2000	2000	2	0	2	Export	616	Poland	POL	8	Albania	ALB								06	SUGAR,SUGR.PREPTNS,HONEY	1	No Quantity							82000			0
S3	2000	2000	2000	2	0	2	Export	616	Poland	POL	20	Andorra	AND								06	SUGAR,SUGR.PREPTNS,HONEY	1	No Quantity							92000			0
S3	2000	2000	2000	2	0	2	Export	616	Poland	POL	24	Angola	AGO								06	SUGAR,SUGR.PREPTNS,HONEY	1	No Quantity							328000			0
S3	2000	2000	2000	2	0	2	Export	616	Poland	POL	31	Azerbaijan	AZE								06	SUGAR,SUGR.PREPTNS,HONEY	1	No Quantity							53000			0
S3	2000	2000	2000	2	0	2	Export	616	Poland	POL	36	Australia	AUS								06	SUGAR,SUGR.PREPTNS,HONEY	1	No Quantity							435000			0
S3	2000	2000	2000	2	0	2	Export	616	Poland	POL	40	Austria	AUT								06	SUGAR,SUGR.PREPTNS,HONEY	1	No Quantity							1271000			0
S3	2000	2000	2000	2	0	2	Export	616	Poland	POL	56	Belgium	BEL								06	SUGAR,SUGR.PREPTNS,HONEY	1	No Quantity							1337000			0
S3	2000	2000	2000	2	0	2	Export	616	Poland	POL	70	Bosnia Herzegovina	BIH								06	SUGAR,SUGR.PREPTNS,HONEY	1	No Quantity							92000			0
S3	2000	2000	2000	2	0	2	Export	616	Poland	POL	100	Bulgaria	BGR								06	SUGAR,SUGR.PREPTNS,HONEY	1	No Quantity							122000			0
S3	2000	2000	2000	2	0	2	Export	616	Poland	POL	112	Belarus	BLR								06	SUGAR,SUGR.PREPTNS,HONEY	1	No Quantity							4400000			0
S3	2000	2000	2000	2	0	2	Export	616	Poland	POL	124	Canada	CAN								06	SUGAR,SUGR.PREPTNS,HONEY	1	No Quantity							2280000			0
S3	2000	2000	2000	2	0	2	Export	616	Poland	POL	191	Croatia	HRV								06	SUGAR,SUGR.PREPTNS,HONEY	1	No Quantity							691000			0
S3	2000	2000	2000	2	0	2	Export	616	Poland	POL	203	Czechia	CZE								06	SUGAR,SUGR.PREPTNS,HONEY	1	No Quantity							9638000			0
S3	2000	2000	2000	2	0	2	Export	616	Poland	POL	208	Denmark	DNK								06	SUGAR,SUGR.PREPTNS,HONEY	1	No Quantity							1053000			0
S3	2000	2000	2000	2	0	2	Export	616	Poland	POL	233	Estonia	EST								06	SUGAR,SUGR.PREPTNS,HONEY	1	No Quantity							467000			0
S3	2000	2000	2000	2	0	2	Export	616	Poland	POL	251	France	FRA								06	SUGAR,SUGR.PREPTNS,HONEY	1	No Quantity							2091000			0
S3	2000	2000	2000	2	0	2	Export	616	Poland	POL	276	Germany	DEU								06	SUGAR,SUGR.PREPTNS,HONEY	1	No Quantity							8419000			0
S3	2000	2000	2000	2	0	2	Export	616	Poland	POL	300	Greece	GRC								06	SUGAR,SUGR.PREPTNS,HONEY	1	No Quantity							398000			0
S3	2000	2000	2000	2	0	2	Export	616	Poland	POL	348	Hungary	HUN								06	SUGAR,SUGR.PREPTNS,HONEY	1	No Quantity							3793000			0
S3	2000	2000	2000	2	0	2	Export	616	Poland	POL	372	Ireland	IRL								06	SUGAR,SUGR.PREPTNS,HONEY	1	No Quantity							2889000			0
S3	2000	2000	2000	2	0	2	Export	616	Poland	POL	376	Israel	ISR								06	SUGAR,SUGR.PREPTNS,HONEY	1	No Quantity							241000			0
S3	2000	2000	2000	2	0	2	Export	616	Poland	POL	381	Italy	ITA								06	SUGAR,SUGR.PREPTNS,HONEY	1	No Quantity							1391000			0
S3	2000	2000	2000	2	0	2	Export	616	Poland	POL	398	Kazakhstan	KAZ								06	SUGAR,SUGR.PREPTNS,HONEY	1	No Quantity							75000			0
S3	2000	2000	2000	2	0	2	Export	616	Poland	POL	414	Kuwait	KWT								06	SUGAR,SUGR.PREPTNS,HONEY	1	No Quantity							331000			0
S3	2000	2000	2000	2	0	2	Export	616	Poland	POL	428	Latvia	LVA								06	SUGAR,SUGR.PREPTNS,HONEY	1	No Quantity							1792000			0
S3	2000	2000	2000	2	0	2	Export	616	Poland	POL	430	Liberia	LBR								06	SUGAR,SUGR.PREPTNS,HONEY	1	No Quantity							102000			0
S3	2000	2000	2000	2	0	2	Export	616	Poland	POL	440	Lithuania	LTU								06	SUGAR,SUGR.PREPTNS,HONEY	1	No Quantity							700000			0
S3	2000	2000	2000	2	0	2	Export	616	Poland	POL	496	Mongolia	MNG								06	SUGAR,SUGR.PREPTNS,HONEY	1	No Quantity							452000			0
S3	2000	2000	2000	2	0	2	Export	616	Poland	POL	498	Rep. of Moldova	MDA								06	SUGAR,SUGR.PREPTNS,HONEY	1	No Quantity							8650000			0
S3	2000	2000	2000	2	0	2	Export	616	Poland	POL	528	Netherlands	NLD								06	SUGAR,SUGR.PREPTNS,HONEY	1	No Quantity							2353000			0
S3	2000	2000	2000	2	0	2	Export	616	Poland	POL	579	Norway	NOR								06	SUGAR,SUGR.PREPTNS,HONEY	1	No Quantity							272000			0
S3	2000	2000	2000	2	0	2	Export	616	Poland	POL	642	Romania	ROU								06	SUGAR,SUGR.PREPTNS,HONEY	1	No Quantity							2253000			0
S3	2000	2000	2000	2	0	2	Export	616	Poland	POL	643	Russian Federation	RUS								06	SUGAR,SUGR.PREPTNS,HONEY	1	No Quantity							16335000			0
S3	2000	2000	2000	2	0	2	Export	616	Poland	POL	682	Saudi Arabia	SAU								06	SUGAR,SUGR.PREPTNS,HONEY	1	No Quantity							2557000			0
S3	2000	2000	2000	2	0	2	Export	616	Poland	POL	703	Slovakia	SVK								06	SUGAR,SUGR.PREPTNS,HONEY	1	No Quantity							4043000			0
S3	2000	2000	2000	2	0	2	Export	616	Poland	POL	705	Slovenia	SVN								06	SUGAR,SUGR.PREPTNS,HONEY	1	No Quantity							456000			0
S3	2000	2000	2000	2	0	2	Export	616	Poland	POL	724	Spain	ESP								06	SUGAR,SUGR.PREPTNS,HONEY	1	No Quantity							441000			0
S3	2000	2000	2000	2	0	2	Export	616	Poland	POL	752	Sweden	SWE								06	SUGAR,SUGR.PREPTNS,HONEY	1	No Quantity							1169000			0
S3	2000	2000	2000	2	0	2	Export	616	Poland	POL	757	Switzerland	CHE								06	SUGAR,SUGR.PREPTNS,HONEY	1	No Quantity							378000			0
S3	2000	2000	2000	2	0	2	Export	616	Poland	POL	762	Tajikistan	TJK								06	SUGAR,SUGR.PREPTNS,HONEY	1	No Quantity							1356000			0
S3	2000	2000	2000	2	0	2	Export	616	Poland	POL	784	United Arab Emirates	ARE								06	SUGAR,SUGR.PREPTNS,HONEY	1	No Quantity							931000			0
S3	2000	2000	2000	2	0	2	Export	616	Poland	POL	788	Tunisia	TUN								06	SUGAR,SUGR.PREPTNS,HONEY	1	No Quantity							65000			0
S3	2000	2000	2000	2	0	2	Export	616	Poland	POL	795	Turkmenistan	TKM								06	SUGAR,SUGR.PREPTNS,HONEY	1	No Quantity							3804000			0
S3	2000	2000	2000	2	0	2	Export	616	Poland	POL	804	Ukraine	UKR								06	SUGAR,SUGR.PREPTNS,HONEY	1	No Quantity							18681000			0
S3	2000	2000	2000	2	0	2	Export	616	Poland	POL	826	United Kingdom	GBR								06	SUGAR,SUGR.PREPTNS,HONEY	1	No Quantity							5608000			0
S3	2000	2000	2000	2	0	2	Export	616	Poland	POL	842	USA	USA								06	SUGAR,SUGR.PREPTNS,HONEY	1	No Quantity							4192000			0
S3	2000	2000	2000	2	0	2	Export	616	Poland	POL	858	Uruguay	URY								06	SUGAR,SUGR.PREPTNS,HONEY	1	No Quantity							162000			0
S3	2000	2000	2000	2	0	2	Export	616	Poland	POL	860	Uzbekistan	UZB								06	SUGAR,SUGR.PREPTNS,HONEY	1	No Quantity							27809000			0
S3	2000	2000	2000	2	0	2	Export	616	Poland	POL	887	Yemen	YEM								06	SUGAR,SUGR.PREPTNS,HONEY	1	No Quantity							1011000			0
S3	2000	2000	2000	2	0	2	Export	616	Poland	POL	891	Serbia and Montenegro	SCG								06	SUGAR,SUGR.PREPTNS,HONEY	1	No Quantity							93000			0
S3	2000	2000	2000	2	0	2	Export	608	Philippines	PHL	0	World	WLD								07	COFFEE,TEA,COCOA,SPICES	1	No Quantity							11813801			0
S3	2000	2000	2000	2	0	2	Export	608	Philippines	PHL	16	American Samoa	ASM								07	COFFEE,TEA,COCOA,SPICES	1	No Quantity							222			0
S3	2000	2000	2000	2	0	2	Export	608	Philippines	PHL	36	Australia	AUS								07	COFFEE,TEA,COCOA,SPICES	1	No Quantity							2775325			0
S3	2000	2000	2000	2	0	2	Export	608	Philippines	PHL	40	Austria	AUT								07	COFFEE,TEA,COCOA,SPICES	1	No Quantity							32			0
S3	2000	2000	2000	2	0	2	Export	608	Philippines	PHL	48	Bahrain	BHR								07	COFFEE,TEA,COCOA,SPICES	1	No Quantity							1300			0
S3	2000	2000	2000	2	0	2	Export	608	Philippines	PHL	96	Brunei Darussalam	BRN								07	COFFEE,TEA,COCOA,SPICES	1	No Quantity							12039			0
S3	2000	2000	2000	2	0	2	Export	608	Philippines	PHL	124	Canada	CAN								07	COFFEE,TEA,COCOA,SPICES	1	No Quantity							96708			0
S3	2000	2000	2000	2	0	2	Export	608	Philippines	PHL	156	China	CHN								07	COFFEE,TEA,COCOA,SPICES	1	No Quantity							356649			0
S3	2000	2000	2000	2	0	2	Export	608	Philippines	PHL	242	Fiji	FJI								07	COFFEE,TEA,COCOA,SPICES	1	No Quantity							22770			0
S3	2000	2000	2000	2	0	2	Export	608	Philippines	PHL	316	Guam	GUM								07	COFFEE,TEA,COCOA,SPICES	1	No Quantity							18265			0
S3	2000	2000	2000	2	0	2	Export	608	Philippines	PHL	344	China, Hong Kong SAR	HKG								07	COFFEE,TEA,COCOA,SPICES	1	No Quantity							1355206			0
S3	2000	2000	2000	2	0	2	Export	608	Philippines	PHL	360	Indonesia	IDN								07	COFFEE,TEA,COCOA,SPICES	1	No Quantity							7960			0
S3	2000	2000	2000	2	0	2	Export	608	Philippines	PHL	376	Israel	ISR								07	COFFEE,TEA,COCOA,SPICES	1	No Quantity							763			0
S3	2000	2000	2000	2	0	2	Export	608	Philippines	PHL	381	Italy	ITA								07	COFFEE,TEA,COCOA,SPICES	1	No Quantity							6075			0
S3	2000	2000	2000	2	0	2	Export	608	Philippines	PHL	392	Japan	JPN								07	COFFEE,TEA,COCOA,SPICES	1	No Quantity							875967			0
S3	2000	2000	2000	2	0	2	Export	608	Philippines	PHL	410	Rep. of Korea	KOR								07	COFFEE,TEA,COCOA,SPICES	1	No Quantity							655929			0
S3	2000	2000	2000	2	0	2	Export	608	Philippines	PHL	414	Kuwait	KWT								07	COFFEE,TEA,COCOA,SPICES	1	No Quantity							5683			0
S3	2000	2000	2000	2	0	2	Export	608	Philippines	PHL	422	Lebanon	LBN								07	COFFEE,TEA,COCOA,SPICES	1	No Quantity							58			0
S3	2000	2000	2000	2	0	2	Export	608	Philippines	PHL	458	Malaysia	MYS								07	COFFEE,TEA,COCOA,SPICES	1	No Quantity							695117			0
S3	2000	2000	2000	2	0	2	Export	608	Philippines	PHL	490	Other Asia, nes									07	COFFEE,TEA,COCOA,SPICES	1	No Quantity							587372			0
S3	2000	2000	2000	2	0	2	Export	608	Philippines	PHL	512	Oman	OMN								07	COFFEE,TEA,COCOA,SPICES	1	No Quantity							152666			0
S3	2000	2000	2000	2	0	2	Export	608	Philippines	PHL	520	Nauru	NRU								07	COFFEE,TEA,COCOA,SPICES	1	No Quantity							264			0
S3	2000	2000	2000	2	0	2	Export	608	Philippines	PHL	528	Netherlands	NLD								07	COFFEE,TEA,COCOA,SPICES	1	No Quantity							428588			0
S3	2000	2000	2000	2	0	2	Export	608	Philippines	PHL	533	Aruba	ABW								07	COFFEE,TEA,COCOA,SPICES	1	No Quantity							80			0
S3	2000	2000	2000	2	0	2	Export	608	Philippines	PHL	554	New Zealand	NZL								07	COFFEE,TEA,COCOA,SPICES	1	No Quantity							1132407			0
S3	2000	2000	2000	2	0	2	Export	608	Philippines	PHL	581	United States Minor Outlying Islands	UMI								07	COFFEE,TEA,COCOA,SPICES	1	No Quantity							61364			0
S3	2000	2000	2000	2	0	2	Export	608	Philippines	PHL	583	FS Micronesia	FSM								07	COFFEE,TEA,COCOA,SPICES	1	No Quantity							16433			0
S3	2000	2000	2000	2	0	2	Export	608	Philippines	PHL	584	Marshall Isds	MHL								07	COFFEE,TEA,COCOA,SPICES	1	No Quantity							372			0
S3	2000	2000	2000	2	0	2	Export	608	Philippines	PHL	585	Palau	PLW								07	COFFEE,TEA,COCOA,SPICES	1	No Quantity							1441			0
S3	2000	2000	2000	2	0	2	Export	608	Philippines	PHL	586	Pakistan	PAK								07	COFFEE,TEA,COCOA,SPICES	1	No Quantity							3420			0
S3	2000	2000	2000	2	0	2	Export	608	Philippines	PHL	598	Papua New Guinea	PNG								07	COFFEE,TEA,COCOA,SPICES	1	No Quantity							14934			0
S3	2000	2000	2000	2	0	2	Export	608	Philippines	PHL	634	Qatar	QAT								07	COFFEE,TEA,COCOA,SPICES	1	No Quantity							36865			0
S3	2000	2000	2000	2	0	2	Export	608	Philippines	PHL	682	Saudi Arabia	SAU								07	COFFEE,TEA,COCOA,SPICES	1	No Quantity							177471			0
S3	2000	2000	2000	2	0	2	Export	608	Philippines	PHL	699	India	IND								07	COFFEE,TEA,COCOA,SPICES	1	No Quantity							2713			0
S3	2000	2000	2000	2	0	2	Export	608	Philippines	PHL	702	Singapore	SGP								07	COFFEE,TEA,COCOA,SPICES	1	No Quantity							459295			0
S3	2000	2000	2000	2	0	2	Export	608	Philippines	PHL	704	Viet Nam	VNM								07	COFFEE,TEA,COCOA,SPICES	1	No Quantity							5949			0
S3	2000	2000	2000	2	0	2	Export	608	Philippines	PHL	710	South Africa	ZAF								07	COFFEE,TEA,COCOA,SPICES	1	No Quantity							13810			0
S3	2000	2000	2000	2	0	2	Export	608	Philippines	PHL	724	Spain	ESP								07	COFFEE,TEA,COCOA,SPICES	1	No Quantity							132836			0
S3	2000	2000	2000	2	0	2	Export	608	Philippines	PHL	757	Switzerland	CHE								07	COFFEE,TEA,COCOA,SPICES	1	No Quantity							1393			0
S3	2000	2000	2000	2	0	2	Export	608	Philippines	PHL	764	Thailand	THA								07	COFFEE,TEA,COCOA,SPICES	1	No Quantity							56891			0
S3	2000	2000	2000	2	0	2	Export	608	Philippines	PHL	784	United Arab Emirates	ARE								07	COFFEE,TEA,COCOA,SPICES	1	No Quantity							25021			0
S3	2000	2000	2000	2	0	2	Export	608	Philippines	PHL	788	Tunisia	TUN								07	COFFEE,TEA,COCOA,SPICES	1	No Quantity							16168			0
S3	2000	2000	2000	2	0	2	Export	608	Philippines	PHL	826	United Kingdom	GBR								07	COFFEE,TEA,COCOA,SPICES	1	No Quantity							234390			0
S3	2000	2000	2000	2	0	2	Export	608	Philippines	PHL	842	USA	USA								07	COFFEE,TEA,COCOA,SPICES	1	No Quantity							1365590			0
S3	2000	2000	2000	2	0	2	Export	616	Poland	POL	0	World	WLD								07	COFFEE,TEA,COCOA,SPICES	1	No Quantity							265985000			0
S3	2000	2000	2000	2	0	2	Export	616	Poland	POL	31	Azerbaijan	AZE								07	COFFEE,TEA,COCOA,SPICES	1	No Quantity							1103000			0
S3	2000	2000	2000	2	0	2	Export	616	Poland	POL	36	Australia	AUS								07	COFFEE,TEA,COCOA,SPICES	1	No Quantity							91000			0
S3	2000	2000	2000	2	0	2	Export	616	Poland	POL	40	Austria	AUT								07	COFFEE,TEA,COCOA,SPICES	1	No Quantity							811000			0
S3	2000	2000	2000	2	0	2	Export	616	Poland	POL	51	Armenia	ARM								07	COFFEE,TEA,COCOA,SPICES	1	No Quantity							184000			0
S3	2000	2000	2000	2	0	2	Export	616	Poland	POL	56	Belgium	BEL								07	COFFEE,TEA,COCOA,SPICES	1	No Quantity							103000			0
S3	2000	2000	2000	2	0	2	Export	616	Poland	POL	70	Bosnia Herzegovina	BIH								07	COFFEE,TEA,COCOA,SPICES	1	No Quantity							110000			0
S3	2000	2000	2000	2	0	2	Export	616	Poland	POL	100	Bulgaria	BGR								07	COFFEE,TEA,COCOA,SPICES	1	No Quantity							3247000			0
S3	2000	2000	2000	2	0	2	Export	616	Poland	POL	112	Belarus	BLR								07	COFFEE,TEA,COCOA,SPICES	1	No Quantity							2760000			0
S3	2000	2000	2000	2	0	2	Export	616	Poland	POL	124	Canada	CAN								07	COFFEE,TEA,COCOA,SPICES	1	No Quantity							1433000			0
S3	2000	2000	2000	2	0	2	Export	616	Poland	POL	156	China	CHN								07	COFFEE,TEA,COCOA,SPICES	1	No Quantity							1005000			0
S3	2000	2000	2000	2	0	2	Export	616	Poland	POL	170	Colombia	COL								07	COFFEE,TEA,COCOA,SPICES	1	No Quantity							382000			0
S3	2000	2000	2000	2	0	2	Export	616	Poland	POL	191	Croatia	HRV								07	COFFEE,TEA,COCOA,SPICES	1	No Quantity							2643000			0
S3	2000	2000	2000	2	0	2	Export	616	Poland	POL	203	Czechia	CZE								07	COFFEE,TEA,COCOA,SPICES	1	No Quantity							20658000			0
S3	2000	2000	2000	2	0	2	Export	616	Poland	POL	208	Denmark	DNK								07	COFFEE,TEA,COCOA,SPICES	1	No Quantity							1468000			0
S3	2000	2000	2000	2	0	2	Export	616	Poland	POL	233	Estonia	EST								07	COFFEE,TEA,COCOA,SPICES	1	No Quantity							1307000			0
S3	2000	2000	2000	2	0	2	Export	616	Poland	POL	246	Finland	FIN								07	COFFEE,TEA,COCOA,SPICES	1	No Quantity							1636000			0
S3	2000	2000	2000	2	0	2	Export	616	Poland	POL	251	France	FRA								07	COFFEE,TEA,COCOA,SPICES	1	No Quantity							1430000			0
S3	2000	2000	2000	2	0	2	Export	616	Poland	POL	268	Georgia	GEO								07	COFFEE,TEA,COCOA,SPICES	1	No Quantity							60000			0
S3	2000	2000	2000	2	0	2	Export	616	Poland	POL	275	State of Palestine	PSE								07	COFFEE,TEA,COCOA,SPICES	1	No Quantity							132000			0
S3	2000	2000	2000	2	0	2	Export	616	Poland	POL	276	Germany	DEU								07	COFFEE,TEA,COCOA,SPICES	1	No Quantity							21956000			0
S3	2000	2000	2000	2	0	2	Export	616	Poland	POL	300	Greece	GRC								07	COFFEE,TEA,COCOA,SPICES	1	No Quantity							54000			0
S3	2000	2000	2000	2	0	2	Export	616	Poland	POL	344	China, Hong Kong SAR	HKG								07	COFFEE,TEA,COCOA,SPICES	1	No Quantity							64000			0
S3	2000	2000	2000	2	0	2	Export	616	Poland	POL	348	Hungary	HUN								07	COFFEE,TEA,COCOA,SPICES	1	No Quantity							19922000			0
S3	2000	2000	2000	2	0	2	Export	616	Poland	POL	372	Ireland	IRL								07	COFFEE,TEA,COCOA,SPICES	1	No Quantity							345000			0
S3	2000	2000	2000	2	0	2	Export	616	Poland	POL	376	Israel	ISR								07	COFFEE,TEA,COCOA,SPICES	1	No Quantity							587000			0
S3	2000	2000	2000	2	0	2	Export	616	Poland	POL	381	Italy	ITA								07	COFFEE,TEA,COCOA,SPICES	1	No Quantity							761000			0
S3	2000	2000	2000	2	0	2	Export	616	Poland	POL	392	Japan	JPN								07	COFFEE,TEA,COCOA,SPICES	1	No Quantity							67000			0
S3	2000	2000	2000	2	0	2	Export	616	Poland	POL	398	Kazakhstan	KAZ								07	COFFEE,TEA,COCOA,SPICES	1	No Quantity							370000			0
S3	2000	2000	2000	2	0	2	Export	616	Poland	POL	410	Rep. of Korea	KOR								07	COFFEE,TEA,COCOA,SPICES	1	No Quantity							130000			0
S3	2000	2000	2000	2	0	2	Export	616	Poland	POL	428	Latvia	LVA								07	COFFEE,TEA,COCOA,SPICES	1	No Quantity							12742000			0
S3	2000	2000	2000	2	0	2	Export	616	Poland	POL	440	Lithuania	LTU								07	COFFEE,TEA,COCOA,SPICES	1	No Quantity							13796000			0
S3	2000	2000	2000	2	0	2	Export	616	Poland	POL	490	Other Asia, nes									07	COFFEE,TEA,COCOA,SPICES	1	No Quantity							61000			0
S3	2000	2000	2000	2	0	2	Export	616	Poland	POL	496	Mongolia	MNG								07	COFFEE,TEA,COCOA,SPICES	1	No Quantity							534000			0
S3	2000	2000	2000	2	0	2	Export	616	Poland	POL	498	Rep. of Moldova	MDA								07	COFFEE,TEA,COCOA,SPICES	1	No Quantity							871000			0
S3	2000	2000	2000	2	0	2	Export	616	Poland	POL	528	Netherlands	NLD								07	COFFEE,TEA,COCOA,SPICES	1	No Quantity							6440000			0
S3	2000	2000	2000	2	0	2	Export	616	Poland	POL	604	Peru	PER								07	COFFEE,TEA,COCOA,SPICES	1	No Quantity							70000			0
S3	2000	2000	2000	2	0	2	Export	616	Poland	POL	620	Portugal	PRT								07	COFFEE,TEA,COCOA,SPICES	1	No Quantity							417000			0
S3	2000	2000	2000	2	0	2	Export	616	Poland	POL	642	Romania	ROU								07	COFFEE,TEA,COCOA,SPICES	1	No Quantity							7577000			0
S3	2000	2000	2000	2	0	2	Export	616	Poland	POL	643	Russian Federation	RUS								07	COFFEE,TEA,COCOA,SPICES	1	No Quantity							30343000			0
S3	2000	2000	2000	2	0	2	Export	616	Poland	POL	682	Saudi Arabia	SAU								07	COFFEE,TEA,COCOA,SPICES	1	No Quantity							5798000			0
S3	2000	2000	2000	2	0	2	Export	616	Poland	POL	703	Slovakia	SVK								07	COFFEE,TEA,COCOA,SPICES	1	No Quantity							3822000			0
S3	2000	2000	2000	2	0	2	Export	616	Poland	POL	704	Viet Nam	VNM								07	COFFEE,TEA,COCOA,SPICES	1	No Quantity							85000			0
S3	2000	2000	2000	2	0	2	Export	616	Poland	POL	705	Slovenia	SVN								07	COFFEE,TEA,COCOA,SPICES	1	No Quantity							1178000			0
S3	2000	2000	2000	2	0	2	Export	616	Poland	POL	724	Spain	ESP								07	COFFEE,TEA,COCOA,SPICES	1	No Quantity							620000			0
S3	2000	2000	2000	2	0	2	Export	616	Poland	POL	752	Sweden	SWE								07	COFFEE,TEA,COCOA,SPICES	1	No Quantity							2889000			0
S3	2000	2000	2000	2	0	2	Export	616	Poland	POL	784	United Arab Emirates	ARE								07	COFFEE,TEA,COCOA,SPICES	1	No Quantity							841000			0
S3	2000	2000	2000	2	0	2	Export	616	Poland	POL	804	Ukraine	UKR								07	COFFEE,TEA,COCOA,SPICES	1	No Quantity							58702000			0
S3	2000	2000	2000	2	0	2	Export	616	Poland	POL	807	North Macedonia	MKD								07	COFFEE,TEA,COCOA,SPICES	1	No Quantity							69000			0
S3	2000	2000	2000	2	0	2	Export	616	Poland	POL	818	Egypt	EGY								07	COFFEE,TEA,COCOA,SPICES	1	No Quantity							805000			0
S3	2000	2000	2000	2	0	2	Export	616	Poland	POL	826	United Kingdom	GBR								07	COFFEE,TEA,COCOA,SPICES	1	No Quantity							25967000			0
S3	2000	2000	2000	2	0	2	Export	616	Poland	POL	842	USA	USA								07	COFFEE,TEA,COCOA,SPICES	1	No Quantity							5550000			0
S3	2000	2000	2000	2	0	2	Export	616	Poland	POL	860	Uzbekistan	UZB								07	COFFEE,TEA,COCOA,SPICES	1	No Quantity							51000			0
S3	2000	2000	2000	2	0	2	Export	616	Poland	POL	891	Serbia and Montenegro	SCG								07	COFFEE,TEA,COCOA,SPICES	1	No Quantity							1881000			0
S3	2000	2000	2000	2	0	2	Export	616	Poland	POL	899	Areas, nes									07	COFFEE,TEA,COCOA,SPICES	1	No Quantity							57000			0
S3	2000	2000	2000	2	0	2	Export	608	Philippines	PHL	0	World	WLD								08	ANIMAL FEED STUFF	1	No Quantity							30722856			0
S3	2000	2000	2000	2	0	2	Export	608	Philippines	PHL	36	Australia	AUS								08	ANIMAL FEED STUFF	1	No Quantity							17051			0
S3	2000	2000	2000	2	0	2	Export	608	Philippines	PHL	96	Brunei Darussalam	BRN								08	ANIMAL FEED STUFF	1	No Quantity							810			0
S3	2000	2000	2000	2	0	2	Export	608	Philippines	PHL	124	Canada	CAN								08	ANIMAL FEED STUFF	1	No Quantity							87234			0
S3	2000	2000	2000	2	0	2	Export	608	Philippines	PHL	144	Sri Lanka	LKA								08	ANIMAL FEED STUFF	1	No Quantity							8582			0
S3	2000	2000	2000	2	0	2	Export	608	Philippines	PHL	156	China	CHN								08	ANIMAL FEED STUFF	1	No Quantity							30115			0
S3	2000	2000	2000	2	0	2	Export	608	Philippines	PHL	170	Colombia	COL								08	ANIMAL FEED STUFF	1	No Quantity							25			0
S3	2000	2000	2000	2	0	2	Export	608	Philippines	PHL	188	Costa Rica	CRI								08	ANIMAL FEED STUFF	1	No Quantity							45			0
S3	2000	2000	2000	2	0	2	Export	608	Philippines	PHL	258	French Polynesia	PYF								08	ANIMAL FEED STUFF	1	No Quantity							105941			0
S3	2000	2000	2000	2	0	2	Export	608	Philippines	PHL	276	Germany	DEU								08	ANIMAL FEED STUFF	1	No Quantity							2589897			0
S3	2000	2000	2000	2	0	2	Export	608	Philippines	PHL	344	China, Hong Kong SAR	HKG								08	ANIMAL FEED STUFF	1	No Quantity							200051			0
S3	2000	2000	2000	2	0	2	Export	608	Philippines	PHL	360	Indonesia	IDN								08	ANIMAL FEED STUFF	1	No Quantity							1574			0
S3	2000	2000	2000	2	0	2	Export	608	Philippines	PHL	364	Iran	IRN								08	ANIMAL FEED STUFF	1	No Quantity							29840			0
S3	2000	2000	2000	2	0	2	Export	608	Philippines	PHL	381	Italy	ITA								08	ANIMAL FEED STUFF	1	No Quantity							286000			0
S3	2000	2000	2000	2	0	2	Export	608	Philippines	PHL	392	Japan	JPN								08	ANIMAL FEED STUFF	1	No Quantity							5717132			0
S3	2000	2000	2000	2	0	2	Export	608	Philippines	PHL	410	Rep. of Korea	KOR								08	ANIMAL FEED STUFF	1	No Quantity							11335158			0
S3	2000	2000	2000	2	0	2	Export	608	Philippines	PHL	458	Malaysia	MYS								08	ANIMAL FEED STUFF	1	No Quantity							36150			0
S3	2000	2000	2000	2	0	2	Export	608	Philippines	PHL	484	Mexico	MEX								08	ANIMAL FEED STUFF	1	No Quantity							50			0
S3	2000	2000	2000	2	0	2	Export	608	Philippines	PHL	490	Other Asia, nes									08	ANIMAL FEED STUFF	1	No Quantity							1075533			0
S3	2000	2000	2000	2	0	2	Export	608	Philippines	PHL	528	Netherlands	NLD								08	ANIMAL FEED STUFF	1	No Quantity							3875000			0
S3	2000	2000	2000	2	0	2	Export	608	Philippines	PHL	581	United States Minor Outlying Islands	UMI								08	ANIMAL FEED STUFF	1	No Quantity							540			0
S3	2000	2000	2000	2	0	2	Export	608	Philippines	PHL	620	Portugal	PRT								08	ANIMAL FEED STUFF	1	No Quantity							158400			0
S3	2000	2000	2000	2	0	2	Export	608	Philippines	PHL	699	India	IND								08	ANIMAL FEED STUFF	1	No Quantity							1059414			0
S3	2000	2000	2000	2	0	2	Export	608	Philippines	PHL	702	Singapore	SGP								08	ANIMAL FEED STUFF	1	No Quantity							1016427			0
S3	2000	2000	2000	2	0	2	Export	608	Philippines	PHL	704	Viet Nam	VNM								08	ANIMAL FEED STUFF	1	No Quantity							943389			0
S3	2000	2000	2000	2	0	2	Export	608	Philippines	PHL	710	South Africa	ZAF								08	ANIMAL FEED STUFF	1	No Quantity							16337			0
S3	2000	2000	2000	2	0	2	Export	608	Philippines	PHL	757	Switzerland	CHE								08	ANIMAL FEED STUFF	1	No Quantity							93500			0
S3	2000	2000	2000	2	0	2	Export	608	Philippines	PHL	764	Thailand	THA								08	ANIMAL FEED STUFF	1	No Quantity							4327			0
S3	2000	2000	2000	2	0	2	Export	608	Philippines	PHL	784	United Arab Emirates	ARE								08	ANIMAL FEED STUFF	1	No Quantity							6730			0
S3	2000	2000	2000	2	0	2	Export	608	Philippines	PHL	818	Egypt	EGY								08	ANIMAL FEED STUFF	1	No Quantity							2765			0
S3	2000	2000	2000	2	0	2	Export	608	Philippines	PHL	826	United Kingdom	GBR								08	ANIMAL FEED STUFF	1	No Quantity							1059550			0
S3	2000	2000	2000	2	0	2	Export	608	Philippines	PHL	842	USA	USA								08	ANIMAL FEED STUFF	1	No Quantity							965289			0
S3	2000	2000	2000	2	0	2	Export	616	Poland	POL	0	World	WLD								08	ANIMAL FEED STUFF	1	No Quantity							47404000			0
S3	2000	2000	2000	2	0	2	Export	616	Poland	POL	28	Antigua and Barbuda	ATG								08	ANIMAL FEED STUFF	1	No Quantity							266000			0
S3	2000	2000	2000	2	0	2	Export	616	Poland	POL	56	Belgium	BEL								08	ANIMAL FEED STUFF	1	No Quantity							189000			0
S3	2000	2000	2000	2	0	2	Export	616	Poland	POL	100	Bulgaria	BGR								08	ANIMAL FEED STUFF	1	No Quantity							60000			0
S3	2000	2000	2000	2	0	2	Export	616	Poland	POL	112	Belarus	BLR								08	ANIMAL FEED STUFF	1	No Quantity							1591000			0
S3	2000	2000	2000	2	0	2	Export	616	Poland	POL	191	Croatia	HRV								08	ANIMAL FEED STUFF	1	No Quantity							216000			0
S3	2000	2000	2000	2	0	2	Export	616	Poland	POL	196	Cyprus	CYP								08	ANIMAL FEED STUFF	1	No Quantity							102000			0
S3	2000	2000	2000	2	0	2	Export	616	Poland	POL	203	Czechia	CZE								08	ANIMAL FEED STUFF	1	No Quantity							775000			0
S3	2000	2000	2000	2	0	2	Export	616	Poland	POL	208	Denmark	DNK								08	ANIMAL FEED STUFF	1	No Quantity							15467000			0
S3	2000	2000	2000	2	0	2	Export	616	Poland	POL	233	Estonia	EST								08	ANIMAL FEED STUFF	1	No Quantity							739000			0
S3	2000	2000	2000	2	0	2	Export	616	Poland	POL	246	Finland	FIN								08	ANIMAL FEED STUFF	1	No Quantity							2708000			0
S3	2000	2000	2000	2	0	2	Export	616	Poland	POL	251	France	FRA								08	ANIMAL FEED STUFF	1	No Quantity							392000			0
S3	2000	2000	2000	2	0	2	Export	616	Poland	POL	276	Germany	DEU								08	ANIMAL FEED STUFF	1	No Quantity							7895000			0
S3	2000	2000	2000	2	0	2	Export	616	Poland	POL	348	Hungary	HUN								08	ANIMAL FEED STUFF	1	No Quantity							1133000			0
S3	2000	2000	2000	2	0	2	Export	616	Poland	POL	372	Ireland	IRL								08	ANIMAL FEED STUFF	1	No Quantity							190000			0
S3	2000	2000	2000	2	0	2	Export	616	Poland	POL	428	Latvia	LVA								08	ANIMAL FEED STUFF	1	No Quantity							471000			0
S3	2000	2000	2000	2	0	2	Export	616	Poland	POL	440	Lithuania	LTU								08	ANIMAL FEED STUFF	1	No Quantity							1169000			0
S3	2000	2000	2000	2	0	2	Export	616	Poland	POL	458	Malaysia	MYS								08	ANIMAL FEED STUFF	1	No Quantity							54000			0
S3	2000	2000	2000	2	0	2	Export	616	Poland	POL	528	Netherlands	NLD								08	ANIMAL FEED STUFF	1	No Quantity							558000			0
S3	2000	2000	2000	2	0	2	Export	616	Poland	POL	579	Norway	NOR								08	ANIMAL FEED STUFF	1	No Quantity							1856000			0
S3	2000	2000	2000	2	0	2	Export	616	Poland	POL	642	Romania	ROU								08	ANIMAL FEED STUFF	1	No Quantity							803000			0
S3	2000	2000	2000	2	0	2	Export	616	Poland	POL	643	Russian Federation	RUS								08	ANIMAL FEED STUFF	1	No Quantity							1242000			0
S3	2000	2000	2000	2	0	2	Export	616	Poland	POL	703	Slovakia	SVK								08	ANIMAL FEED STUFF	1	No Quantity							135000			0
S3	2000	2000	2000	2	0	2	Export	616	Poland	POL	705	Slovenia	SVN								08	ANIMAL FEED STUFF	1	No Quantity							175000			0
S3	2000	2000	2000	2	0	2	Export	616	Poland	POL	724	Spain	ESP								08	ANIMAL FEED STUFF	1	No Quantity							2208000			0
S3	2000	2000	2000	2	0	2	Export	616	Poland	POL	752	Sweden	SWE								08	ANIMAL FEED STUFF	1	No Quantity							4979000			0
S3	2000	2000	2000	2	0	2	Export	616	Poland	POL	757	Switzerland	CHE								08	ANIMAL FEED STUFF	1	No Quantity							938000			0
S3	2000	2000	2000	2	0	2	Export	616	Poland	POL	792	Turkey	TUR								08	ANIMAL FEED STUFF	1	No Quantity							150000			0
S3	2000	2000	2000	2	0	2	Export	616	Poland	POL	804	Ukraine	UKR								08	ANIMAL FEED STUFF	1	No Quantity							153000			0
S3	2000	2000	2000	2	0	2	Export	616	Poland	POL	826	United Kingdom	GBR								08	ANIMAL FEED STUFF	1	No Quantity							790000			0
S3	2000	2000	2000	2	0	2	Export	608	Philippines	PHL	0	World	WLD								09	MISC.EDIBLE PRODUCTS ETC	1	No Quantity							58148220			0
S3	2000	2000	2000	2	0	2	Export	608	Philippines	PHL	12	Algeria	DZA								09	MISC.EDIBLE PRODUCTS ETC	1	No Quantity							8123			0
S3	2000	2000	2000	2	0	2	Export	608	Philippines	PHL	16	American Samoa	ASM								09	MISC.EDIBLE PRODUCTS ETC	1	No Quantity							25035			0
S3	2000	2000	2000	2	0	2	Export	608	Philippines	PHL	24	Angola	AGO								09	MISC.EDIBLE PRODUCTS ETC	1	No Quantity							9518			0
S3	2000	2000	2000	2	0	2	Export	608	Philippines	PHL	36	Australia	AUS								09	MISC.EDIBLE PRODUCTS ETC	1	No Quantity							891511			0
S3	2000	2000	2000	2	0	2	Export	608	Philippines	PHL	40	Austria	AUT								09	MISC.EDIBLE PRODUCTS ETC	1	No Quantity							11514			0
S3	2000	2000	2000	2	0	2	Export	608	Philippines	PHL	48	Bahrain	BHR								09	MISC.EDIBLE PRODUCTS ETC	1	No Quantity							175711			0
S3	2000	2000	2000	2	0	2	Export	608	Philippines	PHL	50	Bangladesh	BGD								09	MISC.EDIBLE PRODUCTS ETC	1	No Quantity							1909605			0
S3	2000	2000	2000	2	0	2	Export	608	Philippines	PHL	52	Barbados	BRB								09	MISC.EDIBLE PRODUCTS ETC	1	No Quantity							25370			0
S3	2000	2000	2000	2	0	2	Export	608	Philippines	PHL	56	Belgium	BEL								09	MISC.EDIBLE PRODUCTS ETC	1	No Quantity							32733			0
S3	2000	2000	2000	2	0	2	Export	608	Philippines	PHL	76	Brazil	BRA								09	MISC.EDIBLE PRODUCTS ETC	1	No Quantity							1104			0
S3	2000	2000	2000	2	0	2	Export	608	Philippines	PHL	96	Brunei Darussalam	BRN								09	MISC.EDIBLE PRODUCTS ETC	1	No Quantity							305227			0
S3	2000	2000	2000	2	0	2	Export	608	Philippines	PHL	104	Myanmar	MMR								09	MISC.EDIBLE PRODUCTS ETC	1	No Quantity							66545			0
S3	2000	2000	2000	2	0	2	Export	608	Philippines	PHL	124	Canada	CAN								09	MISC.EDIBLE PRODUCTS ETC	1	No Quantity							1643798			0
S3	2000	2000	2000	2	0	2	Export	608	Philippines	PHL	144	Sri Lanka	LKA								09	MISC.EDIBLE PRODUCTS ETC	1	No Quantity							207147			0
S3	2000	2000	2000	2	0	2	Export	608	Philippines	PHL	156	China	CHN								09	MISC.EDIBLE PRODUCTS ETC	1	No Quantity							419694			0
S3	2000	2000	2000	2	0	2	Export	608	Philippines	PHL	170	Colombia	COL								09	MISC.EDIBLE PRODUCTS ETC	1	No Quantity							1140			0
S3	2000	2000	2000	2	0	2	Export	608	Philippines	PHL	188	Costa Rica	CRI								09	MISC.EDIBLE PRODUCTS ETC	1	No Quantity							801			0
S3	2000	2000	2000	2	0	2	Export	608	Philippines	PHL	196	Cyprus	CYP								09	MISC.EDIBLE PRODUCTS ETC	1	No Quantity							25224			0
S3	2000	2000	2000	2	0	2	Export	608	Philippines	PHL	208	Denmark	DNK								09	MISC.EDIBLE PRODUCTS ETC	1	No Quantity							8770			0
S3	2000	2000	2000	2	0	2	Export	608	Philippines	PHL	242	Fiji	FJI								09	MISC.EDIBLE PRODUCTS ETC	1	No Quantity							98194			0
S3	2000	2000	2000	2	0	2	Export	608	Philippines	PHL	246	Finland	FIN								09	MISC.EDIBLE PRODUCTS ETC	1	No Quantity							76714			0
S3	2000	2000	2000	2	0	2	Export	608	Philippines	PHL	251	France	FRA								09	MISC.EDIBLE PRODUCTS ETC	1	No Quantity							23955			0
S3	2000	2000	2000	2	0	2	Export	608	Philippines	PHL	258	French Polynesia	PYF								09	MISC.EDIBLE PRODUCTS ETC	1	No Quantity							327			0
S3	2000	2000	2000	2	0	2	Export	608	Philippines	PHL	266	Gabon	GAB								09	MISC.EDIBLE PRODUCTS ETC	1	No Quantity							109			0
S3	2000	2000	2000	2	0	2	Export	608	Philippines	PHL	276	Germany	DEU								09	MISC.EDIBLE PRODUCTS ETC	1	No Quantity							18683			0
S3	2000	2000	2000	2	0	2	Export	608	Philippines	PHL	300	Greece	GRC								09	MISC.EDIBLE PRODUCTS ETC	1	No Quantity							46125			0
S3	2000	2000	2000	2	0	2	Export	608	Philippines	PHL	316	Guam	GUM								09	MISC.EDIBLE PRODUCTS ETC	1	No Quantity							752972			0
S3	2000	2000	2000	2	0	2	Export	608	Philippines	PHL	344	China, Hong Kong SAR	HKG								09	MISC.EDIBLE PRODUCTS ETC	1	No Quantity							5119161			0
S3	2000	2000	2000	2	0	2	Export	608	Philippines	PHL	360	Indonesia	IDN								09	MISC.EDIBLE PRODUCTS ETC	1	No Quantity							5275170			0
S3	2000	2000	2000	2	0	2	Export	608	Philippines	PHL	364	Iran	IRN								09	MISC.EDIBLE PRODUCTS ETC	1	No Quantity							2766			0
S3	2000	2000	2000	2	0	2	Export	608	Philippines	PHL	372	Ireland	IRL								09	MISC.EDIBLE PRODUCTS ETC	1	No Quantity							35881			0
S3	2000	2000	2000	2	0	2	Export	608	Philippines	PHL	376	Israel	ISR								09	MISC.EDIBLE PRODUCTS ETC	1	No Quantity							294379			0
S3	2000	2000	2000	2	0	2	Export	608	Philippines	PHL	381	Italy	ITA								09	MISC.EDIBLE PRODUCTS ETC	1	No Quantity							564417			0
S3	2000	2000	2000	2	0	2	Export	608	Philippines	PHL	392	Japan	JPN								09	MISC.EDIBLE PRODUCTS ETC	1	No Quantity							11745436			0
S3	2000	2000	2000	2	0	2	Export	608	Philippines	PHL	400	Jordan	JOR								09	MISC.EDIBLE PRODUCTS ETC	1	No Quantity							10884			0
S3	2000	2000	2000	2	0	2	Export	608	Philippines	PHL	410	Rep. of Korea	KOR								09	MISC.EDIBLE PRODUCTS ETC	1	No Quantity							270825			0
S3	2000	2000	2000	2	0	2	Export	608	Philippines	PHL	414	Kuwait	KWT								09	MISC.EDIBLE PRODUCTS ETC	1	No Quantity							441065			0
S3	2000	2000	2000	2	0	2	Export	608	Philippines	PHL	422	Lebanon	LBN								09	MISC.EDIBLE PRODUCTS ETC	1	No Quantity							20945			0
S3	2000	2000	2000	2	0	2	Export	608	Philippines	PHL	458	Malaysia	MYS								09	MISC.EDIBLE PRODUCTS ETC	1	No Quantity							594205			0
S3	2000	2000	2000	2	0	2	Export	608	Philippines	PHL	480	Mauritius	MUS								09	MISC.EDIBLE PRODUCTS ETC	1	No Quantity							5074			0
S3	2000	2000	2000	2	0	2	Export	608	Philippines	PHL	484	Mexico	MEX								09	MISC.EDIBLE PRODUCTS ETC	1	No Quantity							125290			0
S3	2000	2000	2000	2	0	2	Export	608	Philippines	PHL	490	Other Asia, nes									09	MISC.EDIBLE PRODUCTS ETC	1	No Quantity							3957162			0
S3	2000	2000	2000	2	0	2	Export	608	Philippines	PHL	512	Oman	OMN								09	MISC.EDIBLE PRODUCTS ETC	1	No Quantity							230128			0
S3	2000	2000	2000	2	0	2	Export	608	Philippines	PHL	520	Nauru	NRU								09	MISC.EDIBLE PRODUCTS ETC	1	No Quantity							844			0
S3	2000	2000	2000	2	0	2	Export	608	Philippines	PHL	524	Nepal	NPL								09	MISC.EDIBLE PRODUCTS ETC	1	No Quantity							37382			0
S3	2000	2000	2000	2	0	2	Export	608	Philippines	PHL	527	Oceania, nes									09	MISC.EDIBLE PRODUCTS ETC	1	No Quantity							1115			0
S3	2000	2000	2000	2	0	2	Export	608	Philippines	PHL	528	Netherlands	NLD								09	MISC.EDIBLE PRODUCTS ETC	1	No Quantity							474350			0
S3	2000	2000	2000	2	0	2	Export	608	Philippines	PHL	533	Aruba	ABW								09	MISC.EDIBLE PRODUCTS ETC	1	No Quantity							22140			0
S3	2000	2000	2000	2	0	2	Export	608	Philippines	PHL	554	New Zealand	NZL								09	MISC.EDIBLE PRODUCTS ETC	1	No Quantity							51563			0
S3	2000	2000	2000	2	0	2	Export	608	Philippines	PHL	579	Norway	NOR								09	MISC.EDIBLE PRODUCTS ETC	1	No Quantity							140682			0
S3	2000	2000	2000	2	0	2	Export	608	Philippines	PHL	581	United States Minor Outlying Islands	UMI								09	MISC.EDIBLE PRODUCTS ETC	1	No Quantity							649886			0
S3	2000	2000	2000	2	0	2	Export	608	Philippines	PHL	583	FS Micronesia	FSM								09	MISC.EDIBLE PRODUCTS ETC	1	No Quantity							173004			0
S3	2000	2000	2000	2	0	2	Export	608	Philippines	PHL	584	Marshall Isds	MHL								09	MISC.EDIBLE PRODUCTS ETC	1	No Quantity							36937			0
S3	2000	2000	2000	2	0	2	Export	608	Philippines	PHL	585	Palau	PLW								09	MISC.EDIBLE PRODUCTS ETC	1	No Quantity							160544			0
S3	2000	2000	2000	2	0	2	Export	608	Philippines	PHL	586	Pakistan	PAK								09	MISC.EDIBLE PRODUCTS ETC	1	No Quantity							33120			0
S3	2000	2000	2000	2	0	2	Export	608	Philippines	PHL	598	Papua New Guinea	PNG								09	MISC.EDIBLE PRODUCTS ETC	1	No Quantity							42774			0
S3	2000	2000	2000	2	0	2	Export	608	Philippines	PHL	620	Portugal	PRT								09	MISC.EDIBLE PRODUCTS ETC	1	No Quantity							2620			0
S3	2000	2000	2000	2	0	2	Export	608	Philippines	PHL	634	Qatar	QAT								09	MISC.EDIBLE PRODUCTS ETC	1	No Quantity							124328			0
S3	2000	2000	2000	2	0	2	Export	608	Philippines	PHL	643	Russian Federation	RUS								09	MISC.EDIBLE PRODUCTS ETC	1	No Quantity							25593			0
S3	2000	2000	2000	2	0	2	Export	608	Philippines	PHL	654	Saint Helena	SHN								09	MISC.EDIBLE PRODUCTS ETC	1	No Quantity							1362			0
S3	2000	2000	2000	2	0	2	Export	608	Philippines	PHL	682	Saudi Arabia	SAU								09	MISC.EDIBLE PRODUCTS ETC	1	No Quantity							2322551			0
S3	2000	2000	2000	2	0	2	Export	608	Philippines	PHL	699	India	IND								09	MISC.EDIBLE PRODUCTS ETC	1	No Quantity							46614			0
S3	2000	2000	2000	2	0	2	Export	608	Philippines	PHL	702	Singapore	SGP								09	MISC.EDIBLE PRODUCTS ETC	1	No Quantity							4081707			0
S3	2000	2000	2000	2	0	2	Export	608	Philippines	PHL	704	Viet Nam	VNM								09	MISC.EDIBLE PRODUCTS ETC	1	No Quantity							226672			0
S3	2000	2000	2000	2	0	2	Export	608	Philippines	PHL	710	South Africa	ZAF								09	MISC.EDIBLE PRODUCTS ETC	1	No Quantity							84088			0
S3	2000	2000	2000	2	0	2	Export	608	Philippines	PHL	724	Spain	ESP								09	MISC.EDIBLE PRODUCTS ETC	1	No Quantity							95672			0
S3	2000	2000	2000	2	0	2	Export	608	Philippines	PHL	752	Sweden	SWE								09	MISC.EDIBLE PRODUCTS ETC	1	No Quantity							229982			0
S3	2000	2000	2000	2	0	2	Export	608	Philippines	PHL	757	Switzerland	CHE								09	MISC.EDIBLE PRODUCTS ETC	1	No Quantity							21070			0
S3	2000	2000	2000	2	0	2	Export	608	Philippines	PHL	764	Thailand	THA								09	MISC.EDIBLE PRODUCTS ETC	1	No Quantity							2127964			0
S3	2000	2000	2000	2	0	2	Export	608	Philippines	PHL	784	United Arab Emirates	ARE								09	MISC.EDIBLE PRODUCTS ETC	1	No Quantity							1134395			0
S3	2000	2000	2000	2	0	2	Export	608	Philippines	PHL	792	Turkey	TUR								09	MISC.EDIBLE PRODUCTS ETC	1	No Quantity							3778			0
S3	2000	2000	2000	2	0	2	Export	608	Philippines	PHL	826	United Kingdom	GBR								09	MISC.EDIBLE PRODUCTS ETC	1	No Quantity							143138			0
S3	2000	2000	2000	2	0	2	Export	608	Philippines	PHL	842	USA	USA								09	MISC.EDIBLE PRODUCTS ETC	1	No Quantity							10173908			0
S3	2000	2000	2000	2	0	2	Export	616	Poland	POL	0	World	WLD								09	MISC.EDIBLE PRODUCTS ETC	1	No Quantity							130097000			0
S3	2000	2000	2000	2	0	2	Export	616	Poland	POL	31	Azerbaijan	AZE								09	MISC.EDIBLE PRODUCTS ETC	1	No Quantity							486000			0
S3	2000	2000	2000	2	0	2	Export	616	Poland	POL	40	Austria	AUT								09	MISC.EDIBLE PRODUCTS ETC	1	No Quantity							178000			0
S3	2000	2000	2000	2	0	2	Export	616	Poland	POL	56	Belgium	BEL								09	MISC.EDIBLE PRODUCTS ETC	1	No Quantity							228000			0
S3	2000	2000	2000	2	0	2	Export	616	Poland	POL	70	Bosnia Herzegovina	BIH								09	MISC.EDIBLE PRODUCTS ETC	1	No Quantity							371000			0
S3	2000	2000	2000	2	0	2	Export	616	Poland	POL	100	Bulgaria	BGR								09	MISC.EDIBLE PRODUCTS ETC	1	No Quantity							1016000			0
S3	2000	2000	2000	2	0	2	Export	616	Poland	POL	112	Belarus	BLR								09	MISC.EDIBLE PRODUCTS ETC	1	No Quantity							195000			0
S3	2000	2000	2000	2	0	2	Export	616	Poland	POL	124	Canada	CAN								09	MISC.EDIBLE PRODUCTS ETC	1	No Quantity							318000			0
S3	2000	2000	2000	2	0	2	Export	616	Poland	POL	191	Croatia	HRV								09	MISC.EDIBLE PRODUCTS ETC	1	No Quantity							345000			0
S3	2000	2000	2000	2	0	2	Export	616	Poland	POL	203	Czechia	CZE								09	MISC.EDIBLE PRODUCTS ETC	1	No Quantity							27859000			0
S3	2000	2000	2000	2	0	2	Export	616	Poland	POL	208	Denmark	DNK								09	MISC.EDIBLE PRODUCTS ETC	1	No Quantity							1082000			0
S3	2000	2000	2000	2	0	2	Export	616	Poland	POL	233	Estonia	EST								09	MISC.EDIBLE PRODUCTS ETC	1	No Quantity							3448000			0
S3	2000	2000	2000	2	0	2	Export	616	Poland	POL	251	France	FRA								09	MISC.EDIBLE PRODUCTS ETC	1	No Quantity							1609000			0
S3	2000	2000	2000	2	0	2	Export	616	Poland	POL	275	State of Palestine	PSE								09	MISC.EDIBLE PRODUCTS ETC	1	No Quantity							3456000			0
S3	2000	2000	2000	2	0	2	Export	616	Poland	POL	276	Germany	DEU								09	MISC.EDIBLE PRODUCTS ETC	1	No Quantity							9092000			0
S3	2000	2000	2000	2	0	2	Export	616	Poland	POL	348	Hungary	HUN								09	MISC.EDIBLE PRODUCTS ETC	1	No Quantity							9250000			0
S3	2000	2000	2000	2	0	2	Export	616	Poland	POL	398	Kazakhstan	KAZ								09	MISC.EDIBLE PRODUCTS ETC	1	No Quantity							2450000			0
S3	2000	2000	2000	2	0	2	Export	616	Poland	POL	417	Kyrgyzstan	KGZ								09	MISC.EDIBLE PRODUCTS ETC	1	No Quantity							331000			0
S3	2000	2000	2000	2	0	2	Export	616	Poland	POL	428	Latvia	LVA								09	MISC.EDIBLE PRODUCTS ETC	1	No Quantity							6312000			0
S3	2000	2000	2000	2	0	2	Export	616	Poland	POL	440	Lithuania	LTU								09	MISC.EDIBLE PRODUCTS ETC	1	No Quantity							9349000			0
S3	2000	2000	2000	2	0	2	Export	616	Poland	POL	484	Mexico	MEX								09	MISC.EDIBLE PRODUCTS ETC	1	No Quantity							3238000			0
S3	2000	2000	2000	2	0	2	Export	616	Poland	POL	490	Other Asia, nes									09	MISC.EDIBLE PRODUCTS ETC	1	No Quantity							196000			0
S3	2000	2000	2000	2	0	2	Export	616	Poland	POL	496	Mongolia	MNG								09	MISC.EDIBLE PRODUCTS ETC	1	No Quantity							821000			0
S3	2000	2000	2000	2	0	2	Export	616	Poland	POL	498	Rep. of Moldova	MDA								09	MISC.EDIBLE PRODUCTS ETC	1	No Quantity							962000			0
S3	2000	2000	2000	2	0	2	Export	616	Poland	POL	528	Netherlands	NLD								09	MISC.EDIBLE PRODUCTS ETC	1	No Quantity							1247000			0
S3	2000	2000	2000	2	0	2	Export	616	Poland	POL	579	Norway	NOR								09	MISC.EDIBLE PRODUCTS ETC	1	No Quantity							52000			0
S3	2000	2000	2000	2	0	2	Export	616	Poland	POL	642	Romania	ROU								09	MISC.EDIBLE PRODUCTS ETC	1	No Quantity							7385000			0
S3	2000	2000	2000	2	0	2	Export	616	Poland	POL	643	Russian Federation	RUS								09	MISC.EDIBLE PRODUCTS ETC	1	No Quantity							10200000			0
S3	2000	2000	2000	2	0	2	Export	616	Poland	POL	682	Saudi Arabia	SAU								09	MISC.EDIBLE PRODUCTS ETC	1	No Quantity							121000			0
S3	2000	2000	2000	2	0	2	Export	616	Poland	POL	703	Slovakia	SVK								09	MISC.EDIBLE PRODUCTS ETC	1	No Quantity							6229000			0
S3	2000	2000	2000	2	0	2	Export	616	Poland	POL	705	Slovenia	SVN								09	MISC.EDIBLE PRODUCTS ETC	1	No Quantity							331000			0
S3	2000	2000	2000	2	0	2	Export	616	Poland	POL	752	Sweden	SWE								09	MISC.EDIBLE PRODUCTS ETC	1	No Quantity							335000			0
S3	2000	2000	2000	2	0	2	Export	616	Poland	POL	762	Tajikistan	TJK								09	MISC.EDIBLE PRODUCTS ETC	1	No Quantity							56000			0
S3	2000	2000	2000	2	0	2	Export	616	Poland	POL	795	Turkmenistan	TKM								09	MISC.EDIBLE PRODUCTS ETC	1	No Quantity							161000			0
S3	2000	2000	2000	2	0	2	Export	616	Poland	POL	804	Ukraine	UKR								09	MISC.EDIBLE PRODUCTS ETC	1	No Quantity							8712000			0
S3	2000	2000	2000	2	0	2	Export	616	Poland	POL	818	Egypt	EGY								09	MISC.EDIBLE PRODUCTS ETC	1	No Quantity							254000			0
S3	2000	2000	2000	2	0	2	Export	616	Poland	POL	837	Bunkers									09	MISC.EDIBLE PRODUCTS ETC	1	No Quantity							9981000			0
S3	2000	2000	2000	2	0	2	Export	616	Poland	POL	842	USA	USA								09	MISC.EDIBLE PRODUCTS ETC	1	No Quantity							2013000			0
S3	2000	2000	2000	2	0	2	Export	616	Poland	POL	860	Uzbekistan	UZB								09	MISC.EDIBLE PRODUCTS ETC	1	No Quantity							296000			0
S3	2000	2000	2000	2	0	2	Export	616	Poland	POL	891	Serbia and Montenegro	SCG								09	MISC.EDIBLE PRODUCTS ETC	1	No Quantity							132000			0
S3	2000	2000	2000	2	0	2	Export	608	Philippines	PHL	0	World	WLD								11	BEVERAGES	1	No Quantity							12713415			0
S3	2000	2000	2000	2	0	2	Export	608	Philippines	PHL	16	American Samoa	ASM								11	BEVERAGES	1	No Quantity							8033			0
S3	2000	2000	2000	2	0	2	Export	608	Philippines	PHL	36	Australia	AUS								11	BEVERAGES	1	No Quantity							312251			0
S3	2000	2000	2000	2	0	2	Export	608	Philippines	PHL	40	Austria	AUT								11	BEVERAGES	1	No Quantity							12078			0
S3	2000	2000	2000	2	0	2	Export	608	Philippines	PHL	48	Bahrain	BHR								11	BEVERAGES	1	No Quantity							29880			0
S3	2000	2000	2000	2	0	2	Export	608	Philippines	PHL	50	Bangladesh	BGD								11	BEVERAGES	1	No Quantity							21521			0
S3	2000	2000	2000	2	0	2	Export	608	Philippines	PHL	84	Belize	BLZ								11	BEVERAGES	1	No Quantity							7473			0
S3	2000	2000	2000	2	0	2	Export	608	Philippines	PHL	96	Brunei Darussalam	BRN								11	BEVERAGES	1	No Quantity							36600			0
S3	2000	2000	2000	2	0	2	Export	608	Philippines	PHL	116	Cambodia	KHM								11	BEVERAGES	1	No Quantity							85269			0
S3	2000	2000	2000	2	0	2	Export	608	Philippines	PHL	124	Canada	CAN								11	BEVERAGES	1	No Quantity							206268			0
S3	2000	2000	2000	2	0	2	Export	608	Philippines	PHL	144	Sri Lanka	LKA								11	BEVERAGES	1	No Quantity							12091			0
S3	2000	2000	2000	2	0	2	Export	608	Philippines	PHL	156	China	CHN								11	BEVERAGES	1	No Quantity							550			0
S3	2000	2000	2000	2	0	2	Export	608	Philippines	PHL	276	Germany	DEU								11	BEVERAGES	1	No Quantity							1143			0
S3	2000	2000	2000	2	0	2	Export	608	Philippines	PHL	300	Greece	GRC								11	BEVERAGES	1	No Quantity							636			0
S3	2000	2000	2000	2	0	2	Export	608	Philippines	PHL	316	Guam	GUM								11	BEVERAGES	1	No Quantity							183838			0
S3	2000	2000	2000	2	0	2	Export	608	Philippines	PHL	344	China, Hong Kong SAR	HKG								11	BEVERAGES	1	No Quantity							1578535			0
S3	2000	2000	2000	2	0	2	Export	608	Philippines	PHL	360	Indonesia	IDN								11	BEVERAGES	1	No Quantity							20806			0
S3	2000	2000	2000	2	0	2	Export	608	Philippines	PHL	376	Israel	ISR								11	BEVERAGES	1	No Quantity							22823			0
S3	2000	2000	2000	2	0	2	Export	608	Philippines	PHL	381	Italy	ITA								11	BEVERAGES	1	No Quantity							2542			0
S3	2000	2000	2000	2	0	2	Export	608	Philippines	PHL	392	Japan	JPN								11	BEVERAGES	1	No Quantity							2245908			0
S3	2000	2000	2000	2	0	2	Export	608	Philippines	PHL	400	Jordan	JOR								11	BEVERAGES	1	No Quantity							12575			0
S3	2000	2000	2000	2	0	2	Export	608	Philippines	PHL	410	Rep. of Korea	KOR								11	BEVERAGES	1	No Quantity							665974			0
S3	2000	2000	2000	2	0	2	Export	608	Philippines	PHL	414	Kuwait	KWT								11	BEVERAGES	1	No Quantity							126303			0
S3	2000	2000	2000	2	0	2	Export	608	Philippines	PHL	418	Lao People's Dem. Rep.	LAO								11	BEVERAGES	1	No Quantity							6751			0
S3	2000	2000	2000	2	0	2	Export	608	Philippines	PHL	422	Lebanon	LBN								11	BEVERAGES	1	No Quantity							340			0
S3	2000	2000	2000	2	0	2	Export	608	Philippines	PHL	458	Malaysia	MYS								11	BEVERAGES	1	No Quantity							720164			0
S3	2000	2000	2000	2	0	2	Export	608	Philippines	PHL	462	Maldives	MDV								11	BEVERAGES	1	No Quantity							99722			0
S3	2000	2000	2000	2	0	2	Export	608	Philippines	PHL	490	Other Asia, nes									11	BEVERAGES	1	No Quantity							3646486			0
S3	2000	2000	2000	2	0	2	Export	608	Philippines	PHL	520	Nauru	NRU								11	BEVERAGES	1	No Quantity							1464			0
S3	2000	2000	2000	2	0	2	Export	608	Philippines	PHL	528	Netherlands	NLD								11	BEVERAGES	1	No Quantity							15940			0
S3	2000	2000	2000	2	0	2	Export	608	Philippines	PHL	533	Aruba	ABW								11	BEVERAGES	1	No Quantity							8612			0
S3	2000	2000	2000	2	0	2	Export	608	Philippines	PHL	554	New Zealand	NZL								11	BEVERAGES	1	No Quantity							56387			0
S3	2000	2000	2000	2	0	2	Export	608	Philippines	PHL	566	Nigeria	NGA								11	BEVERAGES	1	No Quantity							11342			0
S3	2000	2000	2000	2	0	2	Export	608	Philippines	PHL	581	United States Minor Outlying Islands	UMI								11	BEVERAGES	1	No Quantity							193581			0
S3	2000	2000	2000	2	0	2	Export	608	Philippines	PHL	583	FS Micronesia	FSM								11	BEVERAGES	1	No Quantity							72444			0
S3	2000	2000	2000	2	0	2	Export	608	Philippines	PHL	584	Marshall Isds	MHL								11	BEVERAGES	1	No Quantity							21308			0
S3	2000	2000	2000	2	0	2	Export	608	Philippines	PHL	585	Palau	PLW								11	BEVERAGES	1	No Quantity							23765			0
S3	2000	2000	2000	2	0	2	Export	608	Philippines	PHL	682	Saudi Arabia	SAU								11	BEVERAGES	1	No Quantity							15840			0
S3	2000	2000	2000	2	0	2	Export	608	Philippines	PHL	702	Singapore	SGP								11	BEVERAGES	1	No Quantity							711240			0
S3	2000	2000	2000	2	0	2	Export	608	Philippines	PHL	704	Viet Nam	VNM								11	BEVERAGES	1	No Quantity							8688			0
S3	2000	2000	2000	2	0	2	Export	608	Philippines	PHL	724	Spain	ESP								11	BEVERAGES	1	No Quantity							4020			0
S3	2000	2000	2000	2	0	2	Export	608	Philippines	PHL	757	Switzerland	CHE								11	BEVERAGES	1	No Quantity							1895			0
S3	2000	2000	2000	2	0	2	Export	608	Philippines	PHL	764	Thailand	THA								11	BEVERAGES	1	No Quantity							186067			0
S3	2000	2000	2000	2	0	2	Export	608	Philippines	PHL	784	United Arab Emirates	ARE								11	BEVERAGES	1	No Quantity							157405			0
S3	2000	2000	2000	2	0	2	Export	608	Philippines	PHL	792	Turkey	TUR								11	BEVERAGES	1	No Quantity							10010			0
S3	2000	2000	2000	2	0	2	Export	608	Philippines	PHL	826	United Kingdom	GBR								11	BEVERAGES	1	No Quantity							134218			0
S3	2000	2000	2000	2	0	2	Export	608	Philippines	PHL	842	USA	USA								11	BEVERAGES	1	No Quantity							1012629			0
S3	2000	2000	2000	2	0	2	Export	616	Poland	POL	0	World	WLD								11	BEVERAGES	1	No Quantity							52207000			0
S3	2000	2000	2000	2	0	2	Export	616	Poland	POL	36	Australia	AUS								11	BEVERAGES	1	No Quantity							193000			0
S3	2000	2000	2000	2	0	2	Export	616	Poland	POL	40	Austria	AUT								11	BEVERAGES	1	No Quantity							287000			0
S3	2000	2000	2000	2	0	2	Export	616	Poland	POL	44	Bahamas	BHS								11	BEVERAGES	1	No Quantity							259000			0
S3	2000	2000	2000	2	0	2	Export	616	Poland	POL	56	Belgium	BEL								11	BEVERAGES	1	No Quantity							343000			0
S3	2000	2000	2000	2	0	2	Export	616	Poland	POL	76	Brazil	BRA								11	BEVERAGES	1	No Quantity							118000			0
S3	2000	2000	2000	2	0	2	Export	616	Poland	POL	100	Bulgaria	BGR								11	BEVERAGES	1	No Quantity							76000			0
S3	2000	2000	2000	2	0	2	Export	616	Poland	POL	124	Canada	CAN								11	BEVERAGES	1	No Quantity							3298000			0
S3	2000	2000	2000	2	0	2	Export	616	Poland	POL	203	Czechia	CZE								11	BEVERAGES	1	No Quantity							883000			0
S3	2000	2000	2000	2	0	2	Export	616	Poland	POL	208	Denmark	DNK								11	BEVERAGES	1	No Quantity							745000			0
S3	2000	2000	2000	2	0	2	Export	616	Poland	POL	233	Estonia	EST								11	BEVERAGES	1	No Quantity							404000			0
S3	2000	2000	2000	2	0	2	Export	616	Poland	POL	251	France	FRA								11	BEVERAGES	1	No Quantity							2020000			0
S3	2000	2000	2000	2	0	2	Export	616	Poland	POL	275	State of Palestine	PSE								11	BEVERAGES	1	No Quantity							483000			0
S3	2000	2000	2000	2	0	2	Export	616	Poland	POL	276	Germany	DEU								11	BEVERAGES	1	No Quantity							9015000			0
S3	2000	2000	2000	2	0	2	Export	616	Poland	POL	300	Greece	GRC								11	BEVERAGES	1	No Quantity							80000			0
S3	2000	2000	2000	2	0	2	Export	616	Poland	POL	320	Guatemala	GTM								11	BEVERAGES	1	No Quantity							295000			0
S3	2000	2000	2000	2	0	2	Export	616	Poland	POL	381	Italy	ITA								11	BEVERAGES	1	No Quantity							1362000			0
S3	2000	2000	2000	2	0	2	Export	616	Poland	POL	392	Japan	JPN								11	BEVERAGES	1	No Quantity							565000			0
S3	2000	2000	2000	2	0	2	Export	616	Poland	POL	410	Rep. of Korea	KOR								11	BEVERAGES	1	No Quantity							182000			0
S3	2000	2000	2000	2	0	2	Export	616	Poland	POL	428	Latvia	LVA								11	BEVERAGES	1	No Quantity							431000			0
S3	2000	2000	2000	2	0	2	Export	616	Poland	POL	440	Lithuania	LTU								11	BEVERAGES	1	No Quantity							1239000			0
S3	2000	2000	2000	2	0	2	Export	616	Poland	POL	484	Mexico	MEX								11	BEVERAGES	1	No Quantity							665000			0
S3	2000	2000	2000	2	0	2	Export	616	Poland	POL	528	Netherlands	NLD								11	BEVERAGES	1	No Quantity							723000			0
S3	2000	2000	2000	2	0	2	Export	616	Poland	POL	600	Paraguay	PRY								11	BEVERAGES	1	No Quantity							101000			0
S3	2000	2000	2000	2	0	2	Export	616	Poland	POL	643	Russian Federation	RUS								11	BEVERAGES	1	No Quantity							1615000			0
S3	2000	2000	2000	2	0	2	Export	616	Poland	POL	703	Slovakia	SVK								11	BEVERAGES	1	No Quantity							85000			0
S3	2000	2000	2000	2	0	2	Export	616	Poland	POL	752	Sweden	SWE								11	BEVERAGES	1	No Quantity							3903000			0
S3	2000	2000	2000	2	0	2	Export	616	Poland	POL	757	Switzerland	CHE								11	BEVERAGES	1	No Quantity							683000			0
S3	2000	2000	2000	2	0	2	Export	616	Poland	POL	804	Ukraine	UKR								11	BEVERAGES	1	No Quantity							154000			0
S3	2000	2000	2000	2	0	2	Export	616	Poland	POL	826	United Kingdom	GBR								11	BEVERAGES	1	No Quantity							1371000			0
S3	2000	2000	2000	2	0	2	Export	616	Poland	POL	837	Bunkers									11	BEVERAGES	1	No Quantity							83000			0
S3	2000	2000	2000	2	0	2	Export	616	Poland	POL	842	USA	USA								11	BEVERAGES	1	No Quantity							20237000			0
S3	2000	2000	2000	2	0	2	Export	616	Poland	POL	899	Areas, nes									11	BEVERAGES	1	No Quantity							309000			0
S3	2000	2000	2000	2	0	2	Export	608	Philippines	PHL	0	World	WLD								12	TOBACCO,TOBACCO MANUFACT	1	No Quantity							38231499			0
S3	2000	2000	2000	2	0	2	Export	608	Philippines	PHL	16	American Samoa	ASM								12	TOBACCO,TOBACCO MANUFACT	1	No Quantity							25296			0
S3	2000	2000	2000	2	0	2	Export	608	Philippines	PHL	32	Argentina	ARG								12	TOBACCO,TOBACCO MANUFACT	1	No Quantity							5607			0
S3	2000	2000	2000	2	0	2	Export	608	Philippines	PHL	36	Australia	AUS								12	TOBACCO,TOBACCO MANUFACT	1	No Quantity							32720			0
S3	2000	2000	2000	2	0	2	Export	608	Philippines	PHL	40	Austria	AUT								12	TOBACCO,TOBACCO MANUFACT	1	No Quantity							280170			0
S3	2000	2000	2000	2	0	2	Export	608	Philippines	PHL	48	Bahrain	BHR								12	TOBACCO,TOBACCO MANUFACT	1	No Quantity							11031			0
S3	2000	2000	2000	2	0	2	Export	608	Philippines	PHL	50	Bangladesh	BGD								12	TOBACCO,TOBACCO MANUFACT	1	No Quantity							1312			0
S3	2000	2000	2000	2	0	2	Export	608	Philippines	PHL	56	Belgium	BEL								12	TOBACCO,TOBACCO MANUFACT	1	No Quantity							380089			0
S3	2000	2000	2000	2	0	2	Export	608	Philippines	PHL	70	Bosnia Herzegovina	BIH								12	TOBACCO,TOBACCO MANUFACT	1	No Quantity							9320			0
S3	2000	2000	2000	2	0	2	Export	608	Philippines	PHL	76	Brazil	BRA								12	TOBACCO,TOBACCO MANUFACT	1	No Quantity							16416			0
S3	2000	2000	2000	2	0	2	Export	608	Philippines	PHL	96	Brunei Darussalam	BRN								12	TOBACCO,TOBACCO MANUFACT	1	No Quantity							163924			0
S3	2000	2000	2000	2	0	2	Export	608	Philippines	PHL	104	Myanmar	MMR								12	TOBACCO,TOBACCO MANUFACT	1	No Quantity							2850219			0
S3	2000	2000	2000	2	0	2	Export	608	Philippines	PHL	124	Canada	CAN								12	TOBACCO,TOBACCO MANUFACT	1	No Quantity							102655			0
S3	2000	2000	2000	2	0	2	Export	608	Philippines	PHL	144	Sri Lanka	LKA								12	TOBACCO,TOBACCO MANUFACT	1	No Quantity							81039			0
S3	2000	2000	2000	2	0	2	Export	608	Philippines	PHL	152	Chile	CHL								12	TOBACCO,TOBACCO MANUFACT	1	No Quantity							529000			0
S3	2000	2000	2000	2	0	2	Export	608	Philippines	PHL	156	China	CHN								12	TOBACCO,TOBACCO MANUFACT	1	No Quantity							450			0
S3	2000	2000	2000	2	0	2	Export	608	Philippines	PHL	191	Croatia	HRV								12	TOBACCO,TOBACCO MANUFACT	1	No Quantity							5400			0
S3	2000	2000	2000	2	0	2	Export	608	Philippines	PHL	196	Cyprus	CYP								12	TOBACCO,TOBACCO MANUFACT	1	No Quantity							1647			0
S3	2000	2000	2000	2	0	2	Export	608	Philippines	PHL	203	Czechia	CZE								12	TOBACCO,TOBACCO MANUFACT	1	No Quantity							18682			0
S3	2000	2000	2000	2	0	2	Export	608	Philippines	PHL	208	Denmark	DNK								12	TOBACCO,TOBACCO MANUFACT	1	No Quantity							77865			0
S3	2000	2000	2000	2	0	2	Export	608	Philippines	PHL	233	Estonia	EST								12	TOBACCO,TOBACCO MANUFACT	1	No Quantity							826			0
S3	2000	2000	2000	2	0	2	Export	608	Philippines	PHL	251	France	FRA								12	TOBACCO,TOBACCO MANUFACT	1	No Quantity							1931613			0
S3	2000	2000	2000	2	0	2	Export	608	Philippines	PHL	276	Germany	DEU								12	TOBACCO,TOBACCO MANUFACT	1	No Quantity							3425231			0
S3	2000	2000	2000	2	0	2	Export	608	Philippines	PHL	300	Greece	GRC								12	TOBACCO,TOBACCO MANUFACT	1	No Quantity							17255			0
S3	2000	2000	2000	2	0	2	Export	608	Philippines	PHL	316	Guam	GUM								12	TOBACCO,TOBACCO MANUFACT	1	No Quantity							282888			0
S3	2000	2000	2000	2	0	2	Export	608	Philippines	PHL	344	China, Hong Kong SAR	HKG								12	TOBACCO,TOBACCO MANUFACT	1	No Quantity							63026			0
S3	2000	2000	2000	2	0	2	Export	608	Philippines	PHL	352	Iceland	ISL								12	TOBACCO,TOBACCO MANUFACT	1	No Quantity							1010			0
S3	2000	2000	2000	2	0	2	Export	608	Philippines	PHL	360	Indonesia	IDN								12	TOBACCO,TOBACCO MANUFACT	1	No Quantity							734			0
S3	2000	2000	2000	2	0	2	Export	608	Philippines	PHL	372	Ireland	IRL								12	TOBACCO,TOBACCO MANUFACT	1	No Quantity							84251			0
S3	2000	2000	2000	2	0	2	Export	608	Philippines	PHL	376	Israel	ISR								12	TOBACCO,TOBACCO MANUFACT	1	No Quantity							2311			0
S3	2000	2000	2000	2	0	2	Export	608	Philippines	PHL	381	Italy	ITA								12	TOBACCO,TOBACCO MANUFACT	1	No Quantity							102			0
S3	2000	2000	2000	2	0	2	Export	608	Philippines	PHL	392	Japan	JPN								12	TOBACCO,TOBACCO MANUFACT	1	No Quantity							1553156			0
S3	2000	2000	2000	2	0	2	Export	608	Philippines	PHL	410	Rep. of Korea	KOR								12	TOBACCO,TOBACCO MANUFACT	1	No Quantity							2488			0
S3	2000	2000	2000	2	0	2	Export	608	Philippines	PHL	414	Kuwait	KWT								12	TOBACCO,TOBACCO MANUFACT	1	No Quantity							22094			0
S3	2000	2000	2000	2	0	2	Export	608	Philippines	PHL	440	Lithuania	LTU								12	TOBACCO,TOBACCO MANUFACT	1	No Quantity							1492			0
S3	2000	2000	2000	2	0	2	Export	608	Philippines	PHL	442	Luxembourg	LUX								12	TOBACCO,TOBACCO MANUFACT	1	No Quantity							7995			0
S3	2000	2000	2000	2	0	2	Export	608	Philippines	PHL	446	China, Macao SAR	MAC								12	TOBACCO,TOBACCO MANUFACT	1	No Quantity							194567			0
S3	2000	2000	2000	2	0	2	Export	608	Philippines	PHL	458	Malaysia	MYS								12	TOBACCO,TOBACCO MANUFACT	1	No Quantity							991829			0
S3	2000	2000	2000	2	0	2	Export	608	Philippines	PHL	466	Mali	MLI								12	TOBACCO,TOBACCO MANUFACT	1	No Quantity							42120			0
S3	2000	2000	2000	2	0	2	Export	608	Philippines	PHL	484	Mexico	MEX								12	TOBACCO,TOBACCO MANUFACT	1	No Quantity							176456			0
S3	2000	2000	2000	2	0	2	Export	608	Philippines	PHL	490	Other Asia, nes									12	TOBACCO,TOBACCO MANUFACT	1	No Quantity							43190			0
S3	2000	2000	2000	2	0	2	Export	608	Philippines	PHL	528	Netherlands	NLD								12	TOBACCO,TOBACCO MANUFACT	1	No Quantity							182640			0
S3	2000	2000	2000	2	0	2	Export	608	Philippines	PHL	530	Neth. Antilles	ANT								12	TOBACCO,TOBACCO MANUFACT	1	No Quantity							4100			0
S3	2000	2000	2000	2	0	2	Export	608	Philippines	PHL	554	New Zealand	NZL								12	TOBACCO,TOBACCO MANUFACT	1	No Quantity							9659			0
S3	2000	2000	2000	2	0	2	Export	608	Philippines	PHL	579	Norway	NOR								12	TOBACCO,TOBACCO MANUFACT	1	No Quantity							29272			0
S3	2000	2000	2000	2	0	2	Export	608	Philippines	PHL	581	United States Minor Outlying Islands	UMI								12	TOBACCO,TOBACCO MANUFACT	1	No Quantity							128769			0
S3	2000	2000	2000	2	0	2	Export	608	Philippines	PHL	583	FS Micronesia	FSM								12	TOBACCO,TOBACCO MANUFACT	1	No Quantity							40074			0
S3	2000	2000	2000	2	0	2	Export	608	Philippines	PHL	591	Panama	PAN								12	TOBACCO,TOBACCO MANUFACT	1	No Quantity							64625			0
S3	2000	2000	2000	2	0	2	Export	608	Philippines	PHL	598	Papua New Guinea	PNG								12	TOBACCO,TOBACCO MANUFACT	1	No Quantity							2400			0
S3	2000	2000	2000	2	0	2	Export	608	Philippines	PHL	616	Poland	POL								12	TOBACCO,TOBACCO MANUFACT	1	No Quantity							279			0
S3	2000	2000	2000	2	0	2	Export	608	Philippines	PHL	634	Qatar	QAT								12	TOBACCO,TOBACCO MANUFACT	1	No Quantity							10364			0
S3	2000	2000	2000	2	0	2	Export	608	Philippines	PHL	643	Russian Federation	RUS								12	TOBACCO,TOBACCO MANUFACT	1	No Quantity							291608			0
S3	2000	2000	2000	2	0	2	Export	608	Philippines	PHL	682	Saudi Arabia	SAU								12	TOBACCO,TOBACCO MANUFACT	1	No Quantity							1596672			0
S3	2000	2000	2000	2	0	2	Export	608	Philippines	PHL	699	India	IND								12	TOBACCO,TOBACCO MANUFACT	1	No Quantity							550			0
S3	2000	2000	2000	2	0	2	Export	608	Philippines	PHL	702	Singapore	SGP								12	TOBACCO,TOBACCO MANUFACT	1	No Quantity							3311363			0
S3	2000	2000	2000	2	0	2	Export	608	Philippines	PHL	703	Slovakia	SVK								12	TOBACCO,TOBACCO MANUFACT	1	No Quantity							99			0
S3	2000	2000	2000	2	0	2	Export	608	Philippines	PHL	704	Viet Nam	VNM								12	TOBACCO,TOBACCO MANUFACT	1	No Quantity							1234121			0
S3	2000	2000	2000	2	0	2	Export	608	Philippines	PHL	705	Slovenia	SVN								12	TOBACCO,TOBACCO MANUFACT	1	No Quantity							12630			0
S3	2000	2000	2000	2	0	2	Export	608	Philippines	PHL	724	Spain	ESP								12	TOBACCO,TOBACCO MANUFACT	1	No Quantity							2479007			0
S3	2000	2000	2000	2	0	2	Export	608	Philippines	PHL	752	Sweden	SWE								12	TOBACCO,TOBACCO MANUFACT	1	No Quantity							93356			0
S3	2000	2000	2000	2	0	2	Export	608	Philippines	PHL	757	Switzerland	CHE								12	TOBACCO,TOBACCO MANUFACT	1	No Quantity							12624			0
S3	2000	2000	2000	2	0	2	Export	608	Philippines	PHL	764	Thailand	THA								12	TOBACCO,TOBACCO MANUFACT	1	No Quantity							3967740			0
S3	2000	2000	2000	2	0	2	Export	608	Philippines	PHL	784	United Arab Emirates	ARE								12	TOBACCO,TOBACCO MANUFACT	1	No Quantity							38425			0
S3	2000	2000	2000	2	0	2	Export	608	Philippines	PHL	788	Tunisia	TUN								12	TOBACCO,TOBACCO MANUFACT	1	No Quantity							150000			0
S3	2000	2000	2000	2	0	2	Export	608	Philippines	PHL	792	Turkey	TUR								12	TOBACCO,TOBACCO MANUFACT	1	No Quantity							118503			0
S3	2000	2000	2000	2	0	2	Export	608	Philippines	PHL	818	Egypt	EGY								12	TOBACCO,TOBACCO MANUFACT	1	No Quantity							26272			0
S3	2000	2000	2000	2	0	2	Export	608	Philippines	PHL	826	United Kingdom	GBR								12	TOBACCO,TOBACCO MANUFACT	1	No Quantity							25440			0
S3	2000	2000	2000	2	0	2	Export	608	Philippines	PHL	842	USA	USA								12	TOBACCO,TOBACCO MANUFACT	1	No Quantity							10196525			0
S3	2000	2000	2000	2	0	2	Export	608	Philippines	PHL	858	Uruguay	URY								12	TOBACCO,TOBACCO MANUFACT	1	No Quantity							766906			0
S3	2000	2000	2000	2	0	2	Export	616	Poland	POL	0	World	WLD								12	TOBACCO,TOBACCO MANUFACT	1	No Quantity							63321000			0
S3	2000	2000	2000	2	0	2	Export	616	Poland	POL	56	Belgium	BEL								12	TOBACCO,TOBACCO MANUFACT	1	No Quantity							8114000			0
S3	2000	2000	2000	2	0	2	Export	616	Poland	POL	203	Czechia	CZE								12	TOBACCO,TOBACCO MANUFACT	1	No Quantity							1151000			0
S3	2000	2000	2000	2	0	2	Export	616	Poland	POL	233	Estonia	EST								12	TOBACCO,TOBACCO MANUFACT	1	No Quantity							253000			0
S3	2000	2000	2000	2	0	2	Export	616	Poland	POL	251	France	FRA								12	TOBACCO,TOBACCO MANUFACT	1	No Quantity							820000			0
S3	2000	2000	2000	2	0	2	Export	616	Poland	POL	262	Djibouti	DJI								12	TOBACCO,TOBACCO MANUFACT	1	No Quantity							1759000			0
S3	2000	2000	2000	2	0	2	Export	616	Poland	POL	276	Germany	DEU								12	TOBACCO,TOBACCO MANUFACT	1	No Quantity							1545000			0
S3	2000	2000	2000	2	0	2	Export	616	Poland	POL	288	Ghana	GHA								12	TOBACCO,TOBACCO MANUFACT	1	No Quantity							2061000			0
S3	2000	2000	2000	2	0	2	Export	616	Poland	POL	324	Guinea	GIN								12	TOBACCO,TOBACCO MANUFACT	1	No Quantity							127000			0
S3	2000	2000	2000	2	0	2	Export	616	Poland	POL	348	Hungary	HUN								12	TOBACCO,TOBACCO MANUFACT	1	No Quantity							260000			0
S3	2000	2000	2000	2	0	2	Export	616	Poland	POL	392	Japan	JPN								12	TOBACCO,TOBACCO MANUFACT	1	No Quantity							211000			0
S3	2000	2000	2000	2	0	2	Export	616	Poland	POL	398	Kazakhstan	KAZ								12	TOBACCO,TOBACCO MANUFACT	1	No Quantity							3688000			0
S3	2000	2000	2000	2	0	2	Export	616	Poland	POL	428	Latvia	LVA								12	TOBACCO,TOBACCO MANUFACT	1	No Quantity							9232000			0
S3	2000	2000	2000	2	0	2	Export	616	Poland	POL	440	Lithuania	LTU								12	TOBACCO,TOBACCO MANUFACT	1	No Quantity							583000			0
S3	2000	2000	2000	2	0	2	Export	616	Poland	POL	478	Mauritania	MRT								12	TOBACCO,TOBACCO MANUFACT	1	No Quantity							1669000			0
S3	2000	2000	2000	2	0	2	Export	616	Poland	POL	498	Rep. of Moldova	MDA								12	TOBACCO,TOBACCO MANUFACT	1	No Quantity							3532000			0
S3	2000	2000	2000	2	0	2	Export	616	Poland	POL	591	Panama	PAN								12	TOBACCO,TOBACCO MANUFACT	1	No Quantity							1066000			0
S3	2000	2000	2000	2	0	2	Export	616	Poland	POL	642	Romania	ROU								12	TOBACCO,TOBACCO MANUFACT	1	No Quantity							417000			0
S3	2000	2000	2000	2	0	2	Export	616	Poland	POL	643	Russian Federation	RUS								12	TOBACCO,TOBACCO MANUFACT	1	No Quantity							7254000			0
S3	2000	2000	2000	2	0	2	Export	616	Poland	POL	705	Slovenia	SVN								12	TOBACCO,TOBACCO MANUFACT	1	No Quantity							17063000			0
S3	2000	2000	2000	2	0	2	Export	616	Poland	POL	740	Suriname	SUR								12	TOBACCO,TOBACCO MANUFACT	1	No Quantity							63000			0
S3	2000	2000	2000	2	0	2	Export	616	Poland	POL	757	Switzerland	CHE								12	TOBACCO,TOBACCO MANUFACT	1	No Quantity							166000			0
S3	2000	2000	2000	2	0	2	Export	616	Poland	POL	784	United Arab Emirates	ARE								12	TOBACCO,TOBACCO MANUFACT	1	No Quantity							137000			0
S3	2000	2000	2000	2	0	2	Export	616	Poland	POL	792	Turkey	TUR								12	TOBACCO,TOBACCO MANUFACT	1	No Quantity							802000			0
S3	2000	2000	2000	2	0	2	Export	616	Poland	POL	804	Ukraine	UKR								12	TOBACCO,TOBACCO MANUFACT	1	No Quantity							1104000			0
S3	2000	2000	2000	2	0	2	Export	616	Poland	POL	858	Uruguay	URY								12	TOBACCO,TOBACCO MANUFACT	1	No Quantity							244000			0
S3	2000	2000	2000	2	0	2	Export	608	Philippines	PHL	0	World	WLD								21	HIDES,SKINS,FURSKINS,RAW	1	No Quantity							118955			0
S3	2000	2000	2000	2	0	2	Export	608	Philippines	PHL	156	China	CHN								21	HIDES,SKINS,FURSKINS,RAW	1	No Quantity							64991			0
S3	2000	2000	2000	2	0	2	Export	608	Philippines	PHL	392	Japan	JPN								21	HIDES,SKINS,FURSKINS,RAW	1	No Quantity							52886			0
S3	2000	2000	2000	2	0	2	Export	608	Philippines	PHL	490	Other Asia, nes									21	HIDES,SKINS,FURSKINS,RAW	1	No Quantity							1078			0
S3	2000	2000	2000	2	0	2	Export	616	Poland	POL	0	World	WLD								21	HIDES,SKINS,FURSKINS,RAW	1	No Quantity							45732000			0
S3	2000	2000	2000	2	0	2	Export	616	Poland	POL	40	Austria	AUT								21	HIDES,SKINS,FURSKINS,RAW	1	No Quantity							284000			0
S3	2000	2000	2000	2	0	2	Export	616	Poland	POL	56	Belgium	BEL								21	HIDES,SKINS,FURSKINS,RAW	1	No Quantity							388000			0
S3	2000	2000	2000	2	0	2	Export	616	Poland	POL	112	Belarus	BLR								21	HIDES,SKINS,FURSKINS,RAW	1	No Quantity							217000			0
S3	2000	2000	2000	2	0	2	Export	616	Poland	POL	124	Canada	CAN								21	HIDES,SKINS,FURSKINS,RAW	1	No Quantity							783000			0
S3	2000	2000	2000	2	0	2	Export	616	Poland	POL	208	Denmark	DNK								21	HIDES,SKINS,FURSKINS,RAW	1	No Quantity							888000			0
S3	2000	2000	2000	2	0	2	Export	616	Poland	POL	246	Finland	FIN								21	HIDES,SKINS,FURSKINS,RAW	1	No Quantity							2325000			0
S3	2000	2000	2000	2	0	2	Export	616	Poland	POL	251	France	FRA								21	HIDES,SKINS,FURSKINS,RAW	1	No Quantity							68000			0
S3	2000	2000	2000	2	0	2	Export	616	Poland	POL	276	Germany	DEU								21	HIDES,SKINS,FURSKINS,RAW	1	No Quantity							22638000			0
S3	2000	2000	2000	2	0	2	Export	616	Poland	POL	344	China, Hong Kong SAR	HKG								21	HIDES,SKINS,FURSKINS,RAW	1	No Quantity							72000			0
S3	2000	2000	2000	2	0	2	Export	616	Poland	POL	381	Italy	ITA								21	HIDES,SKINS,FURSKINS,RAW	1	No Quantity							10655000			0
S3	2000	2000	2000	2	0	2	Export	616	Poland	POL	392	Japan	JPN								21	HIDES,SKINS,FURSKINS,RAW	1	No Quantity							373000			0
S3	2000	2000	2000	2	0	2	Export	616	Poland	POL	440	Lithuania	LTU								21	HIDES,SKINS,FURSKINS,RAW	1	No Quantity							117000			0
S3	2000	2000	2000	2	0	2	Export	616	Poland	POL	528	Netherlands	NLD								21	HIDES,SKINS,FURSKINS,RAW	1	No Quantity							4400000			0
S3	2000	2000	2000	2	0	2	Export	616	Poland	POL	643	Russian Federation	RUS								21	HIDES,SKINS,FURSKINS,RAW	1	No Quantity							221000			0
S3	2000	2000	2000	2	0	2	Export	616	Poland	POL	699	India	IND								21	HIDES,SKINS,FURSKINS,RAW	1	No Quantity							79000			0
S3	2000	2000	2000	2	0	2	Export	616	Poland	POL	703	Slovakia	SVK								21	HIDES,SKINS,FURSKINS,RAW	1	No Quantity							250000			0
S3	2000	2000	2000	2	0	2	Export	616	Poland	POL	724	Spain	ESP								21	HIDES,SKINS,FURSKINS,RAW	1	No Quantity							774000			0
S3	2000	2000	2000	2	0	2	Export	616	Poland	POL	752	Sweden	SWE								21	HIDES,SKINS,FURSKINS,RAW	1	No Quantity							359000			0
S3	2000	2000	2000	2	0	2	Export	616	Poland	POL	757	Switzerland	CHE								21	HIDES,SKINS,FURSKINS,RAW	1	No Quantity							349000			0
S3	2000	2000	2000	2	0	2	Export	616	Poland	POL	804	Ukraine	UKR								21	HIDES,SKINS,FURSKINS,RAW	1	No Quantity							114000			0
S3	2000	2000	2000	2	0	2	Export	616	Poland	POL	826	United Kingdom	GBR								21	HIDES,SKINS,FURSKINS,RAW	1	No Quantity							378000			0
S3	2000	2000	2000	2	0	2	Export	608	Philippines	PHL	0	World	WLD								22	OIL SEED,OLEAGINUS FRUIT	1	No Quantity							632305			0
S3	2000	2000	2000	2	0	2	Export	608	Philippines	PHL	344	China, Hong Kong SAR	HKG								22	OIL SEED,OLEAGINUS FRUIT	1	No Quantity							1188			0
S3	2000	2000	2000	2	0	2	Export	608	Philippines	PHL	392	Japan	JPN								22	OIL SEED,OLEAGINUS FRUIT	1	No Quantity							542763			0
S3	2000	2000	2000	2	0	2	Export	608	Philippines	PHL	410	Rep. of Korea	KOR								22	OIL SEED,OLEAGINUS FRUIT	1	No Quantity							63104			0
S3	2000	2000	2000	2	0	2	Export	608	Philippines	PHL	702	Singapore	SGP								22	OIL SEED,OLEAGINUS FRUIT	1	No Quantity							25250			0
S3	2000	2000	2000	2	0	2	Export	616	Poland	POL	0	World	WLD								22	OIL SEED,OLEAGINUS FRUIT	1	No Quantity							5752000			0
S3	2000	2000	2000	2	0	2	Export	616	Poland	POL	56	Belgium	BEL								22	OIL SEED,OLEAGINUS FRUIT	1	No Quantity							837000			0
S3	2000	2000	2000	2	0	2	Export	616	Poland	POL	203	Czechia	CZE								22	OIL SEED,OLEAGINUS FRUIT	1	No Quantity							98000			0
S3	2000	2000	2000	2	0	2	Export	616	Poland	POL	208	Denmark	DNK								22	OIL SEED,OLEAGINUS FRUIT	1	No Quantity							364000			0
S3	2000	2000	2000	2	0	2	Export	616	Poland	POL	276	Germany	DEU								22	OIL SEED,OLEAGINUS FRUIT	1	No Quantity							2347000			0
S3	2000	2000	2000	2	0	2	Export	616	Poland	POL	440	Lithuania	LTU								22	OIL SEED,OLEAGINUS FRUIT	1	No Quantity							155000			0
S3	2000	2000	2000	2	0	2	Export	616	Poland	POL	528	Netherlands	NLD								22	OIL SEED,OLEAGINUS FRUIT	1	No Quantity							145000			0
S3	2000	2000	2000	2	0	2	Export	616	Poland	POL	643	Russian Federation	RUS								22	OIL SEED,OLEAGINUS FRUIT	1	No Quantity							293000			0
S3	2000	2000	2000	2	0	2	Export	616	Poland	POL	804	Ukraine	UKR								22	OIL SEED,OLEAGINUS FRUIT	1	No Quantity							151000			0
S3	2000	2000	2000	2	0	2	Export	616	Poland	POL	826	United Kingdom	GBR								22	OIL SEED,OLEAGINUS FRUIT	1	No Quantity							1362000			0
S3	2000	2000	2000	2	0	2	Export	608	Philippines	PHL	0	World	WLD								23	CRUDE RUBBER	1	No Quantity							14619852			0
S3	2000	2000	2000	2	0	2	Export	608	Philippines	PHL	76	Brazil	BRA								23	CRUDE RUBBER	1	No Quantity							202910			0
S3	2000	2000	2000	2	0	2	Export	608	Philippines	PHL	156	China	CHN								23	CRUDE RUBBER	1	No Quantity							4380323			0
S3	2000	2000	2000	2	0	2	Export	608	Philippines	PHL	251	France	FRA								23	CRUDE RUBBER	1	No Quantity							78336			0
S3	2000	2000	2000	2	0	2	Export	608	Philippines	PHL	344	China, Hong Kong SAR	HKG								23	CRUDE RUBBER	1	No Quantity							10233			0
S3	2000	2000	2000	2	0	2	Export	608	Philippines	PHL	392	Japan	JPN								23	CRUDE RUBBER	1	No Quantity							1665			0
S3	2000	2000	2000	2	0	2	Export	608	Philippines	PHL	410	Rep. of Korea	KOR								23	CRUDE RUBBER	1	No Quantity							42901			0
S3	2000	2000	2000	2	0	2	Export	608	Philippines	PHL	458	Malaysia	MYS								23	CRUDE RUBBER	1	No Quantity							3304252			0
S3	2000	2000	2000	2	0	2	Export	608	Philippines	PHL	490	Other Asia, nes									23	CRUDE RUBBER	1	No Quantity							4371626			0
S3	2000	2000	2000	2	0	2	Export	608	Philippines	PHL	702	Singapore	SGP								23	CRUDE RUBBER	1	No Quantity							2207458			0
S3	2000	2000	2000	2	0	2	Export	608	Philippines	PHL	764	Thailand	THA								23	CRUDE RUBBER	1	No Quantity							11418			0
S3	2000	2000	2000	2	0	2	Export	608	Philippines	PHL	842	USA	USA								23	CRUDE RUBBER	1	No Quantity							8730			0
S3	2000	2000	2000	2	0	2	Export	616	Poland	POL	0	World	WLD								23	CRUDE RUBBER	1	No Quantity							44508000			0
S3	2000	2000	2000	2	0	2	Export	616	Poland	POL	32	Argentina	ARG								23	CRUDE RUBBER	1	No Quantity							232000			0
S3	2000	2000	2000	2	0	2	Export	616	Poland	POL	40	Austria	AUT								23	CRUDE RUBBER	1	No Quantity							1603000			0
S3	2000	2000	2000	2	0	2	Export	616	Poland	POL	56	Belgium	BEL								23	CRUDE RUBBER	1	No Quantity							739000			0
S3	2000	2000	2000	2	0	2	Export	616	Poland	POL	76	Brazil	BRA								23	CRUDE RUBBER	1	No Quantity							137000			0
S3	2000	2000	2000	2	0	2	Export	616	Poland	POL	100	Bulgaria	BGR								23	CRUDE RUBBER	1	No Quantity							199000			0
S3	2000	2000	2000	2	0	2	Export	616	Poland	POL	112	Belarus	BLR								23	CRUDE RUBBER	1	No Quantity							571000			0
S3	2000	2000	2000	2	0	2	Export	616	Poland	POL	156	China	CHN								23	CRUDE RUBBER	1	No Quantity							133000			0
S3	2000	2000	2000	2	0	2	Export	616	Poland	POL	203	Czechia	CZE								23	CRUDE RUBBER	1	No Quantity							1281000			0
S3	2000	2000	2000	2	0	2	Export	616	Poland	POL	208	Denmark	DNK								23	CRUDE RUBBER	1	No Quantity							202000			0
S3	2000	2000	2000	2	0	2	Export	616	Poland	POL	246	Finland	FIN								23	CRUDE RUBBER	1	No Quantity							961000			0
S3	2000	2000	2000	2	0	2	Export	616	Poland	POL	251	France	FRA								23	CRUDE RUBBER	1	No Quantity							1517000			0
S3	2000	2000	2000	2	0	2	Export	616	Poland	POL	276	Germany	DEU								23	CRUDE RUBBER	1	No Quantity							20029000			0
S3	2000	2000	2000	2	0	2	Export	616	Poland	POL	300	Greece	GRC								23	CRUDE RUBBER	1	No Quantity							213000			0
S3	2000	2000	2000	2	0	2	Export	616	Poland	POL	348	Hungary	HUN								23	CRUDE RUBBER	1	No Quantity							536000			0
S3	2000	2000	2000	2	0	2	Export	616	Poland	POL	381	Italy	ITA								23	CRUDE RUBBER	1	No Quantity							2239000			0
S3	2000	2000	2000	2	0	2	Export	616	Poland	POL	440	Lithuania	LTU								23	CRUDE RUBBER	1	No Quantity							535000			0
S3	2000	2000	2000	2	0	2	Export	616	Poland	POL	442	Luxembourg	LUX								23	CRUDE RUBBER	1	No Quantity							167000			0
S3	2000	2000	2000	2	0	2	Export	616	Poland	POL	528	Netherlands	NLD								23	CRUDE RUBBER	1	No Quantity							1600000			0
S3	2000	2000	2000	2	0	2	Export	616	Poland	POL	642	Romania	ROU								23	CRUDE RUBBER	1	No Quantity							551000			0
S3	2000	2000	2000	2	0	2	Export	616	Poland	POL	643	Russian Federation	RUS								23	CRUDE RUBBER	1	No Quantity							1089000			0
S3	2000	2000	2000	2	0	2	Export	616	Poland	POL	699	India	IND								23	CRUDE RUBBER	1	No Quantity							2382000			0
S3	2000	2000	2000	2	0	2	Export	616	Poland	POL	703	Slovakia	SVK								23	CRUDE RUBBER	1	No Quantity							439000			0
S3	2000	2000	2000	2	0	2	Export	616	Poland	POL	705	Slovenia	SVN								23	CRUDE RUBBER	1	No Quantity							666000			0
S3	2000	2000	2000	2	0	2	Export	616	Poland	POL	724	Spain	ESP								23	CRUDE RUBBER	1	No Quantity							1132000			0
S3	2000	2000	2000	2	0	2	Export	616	Poland	POL	740	Suriname	SUR								23	CRUDE RUBBER	1	No Quantity							86000			0
S3	2000	2000	2000	2	0	2	Export	616	Poland	POL	752	Sweden	SWE								23	CRUDE RUBBER	1	No Quantity							3801000			0
S3	2000	2000	2000	2	0	2	Export	616	Poland	POL	788	Tunisia	TUN								23	CRUDE RUBBER	1	No Quantity							93000			0
S3	2000	2000	2000	2	0	2	Export	616	Poland	POL	792	Turkey	TUR								23	CRUDE RUBBER	1	No Quantity							144000			0
S3	2000	2000	2000	2	0	2	Export	616	Poland	POL	804	Ukraine	UKR								23	CRUDE RUBBER	1	No Quantity							579000			0
S3	2000	2000	2000	2	0	2	Export	616	Poland	POL	826	United Kingdom	GBR								23	CRUDE RUBBER	1	No Quantity							284000			0
S3	2000	2000	2000	2	0	2	Export	616	Poland	POL	891	Serbia and Montenegro	SCG								23	CRUDE RUBBER	1	No Quantity							368000			0
S3	2000	2000	2000	2	0	2	Export	608	Philippines	PHL	0	World	WLD								24	CORK AND WOOD	1	No Quantity							42285018			0
S3	2000	2000	2000	2	0	2	Export	608	Philippines	PHL	36	Australia	AUS								24	CORK AND WOOD	1	No Quantity							181592			0
S3	2000	2000	2000	2	0	2	Export	608	Philippines	PHL	56	Belgium	BEL								24	CORK AND WOOD	1	No Quantity							6144			0
S3	2000	2000	2000	2	0	2	Export	608	Philippines	PHL	90	Solomon Isds	SLB								24	CORK AND WOOD	1	No Quantity							3500			0
S3	2000	2000	2000	2	0	2	Export	608	Philippines	PHL	96	Brunei Darussalam	BRN								24	CORK AND WOOD	1	No Quantity							13888			0
S3	2000	2000	2000	2	0	2	Export	608	Philippines	PHL	124	Canada	CAN								24	CORK AND WOOD	1	No Quantity							759789			0
S3	2000	2000	2000	2	0	2	Export	608	Philippines	PHL	156	China	CHN								24	CORK AND WOOD	1	No Quantity							371970			0
S3	2000	2000	2000	2	0	2	Export	608	Philippines	PHL	208	Denmark	DNK								24	CORK AND WOOD	1	No Quantity							136015			0
S3	2000	2000	2000	2	0	2	Export	608	Philippines	PHL	251	France	FRA								24	CORK AND WOOD	1	No Quantity							18597200			0
S3	2000	2000	2000	2	0	2	Export	608	Philippines	PHL	276	Germany	DEU								24	CORK AND WOOD	1	No Quantity							2830			0
S3	2000	2000	2000	2	0	2	Export	608	Philippines	PHL	392	Japan	JPN								24	CORK AND WOOD	1	No Quantity							17960593			0
S3	2000	2000	2000	2	0	2	Export	608	Philippines	PHL	410	Rep. of Korea	KOR								24	CORK AND WOOD	1	No Quantity							601605			0
S3	2000	2000	2000	2	0	2	Export	608	Philippines	PHL	458	Malaysia	MYS								24	CORK AND WOOD	1	No Quantity							121125			0
S3	2000	2000	2000	2	0	2	Export	608	Philippines	PHL	490	Other Asia, nes									24	CORK AND WOOD	1	No Quantity							2377450			0
S3	2000	2000	2000	2	0	2	Export	608	Philippines	PHL	528	Netherlands	NLD								24	CORK AND WOOD	1	No Quantity							18634			0
S3	2000	2000	2000	2	0	2	Export	608	Philippines	PHL	702	Singapore	SGP								24	CORK AND WOOD	1	No Quantity							631580			0
S3	2000	2000	2000	2	0	2	Export	608	Philippines	PHL	724	Spain	ESP								24	CORK AND WOOD	1	No Quantity							723			0
S3	2000	2000	2000	2	0	2	Export	608	Philippines	PHL	764	Thailand	THA								24	CORK AND WOOD	1	No Quantity							160732			0
S3	2000	2000	2000	2	0	2	Export	608	Philippines	PHL	784	United Arab Emirates	ARE								24	CORK AND WOOD	1	No Quantity							718			0
S3	2000	2000	2000	2	0	2	Export	608	Philippines	PHL	826	United Kingdom	GBR								24	CORK AND WOOD	1	No Quantity							43394			0
S3	2000	2000	2000	2	0	2	Export	608	Philippines	PHL	842	USA	USA								24	CORK AND WOOD	1	No Quantity							295536			0
S3	2000	2000	2000	2	0	2	Export	616	Poland	POL	0	World	WLD								24	CORK AND WOOD	1	No Quantity							273694000			0
S3	2000	2000	2000	2	0	2	Export	616	Poland	POL	40	Austria	AUT								24	CORK AND WOOD	1	No Quantity							12378000			0
S3	2000	2000	2000	2	0	2	Export	616	Poland	POL	56	Belgium	BEL								24	CORK AND WOOD	1	No Quantity							8852000			0
S3	2000	2000	2000	2	0	2	Export	616	Poland	POL	112	Belarus	BLR								24	CORK AND WOOD	1	No Quantity							226000			0
S3	2000	2000	2000	2	0	2	Export	616	Poland	POL	156	China	CHN								24	CORK AND WOOD	1	No Quantity							1580000			0
S3	2000	2000	2000	2	0	2	Export	616	Poland	POL	203	Czechia	CZE								24	CORK AND WOOD	1	No Quantity							3947000			0
S3	2000	2000	2000	2	0	2	Export	616	Poland	POL	208	Denmark	DNK								24	CORK AND WOOD	1	No Quantity							14607000			0
S3	2000	2000	2000	2	0	2	Export	616	Poland	POL	233	Estonia	EST								24	CORK AND WOOD	1	No Quantity							441000			0
S3	2000	2000	2000	2	0	2	Export	616	Poland	POL	246	Finland	FIN								24	CORK AND WOOD	1	No Quantity							6505000			0
S3	2000	2000	2000	2	0	2	Export	616	Poland	POL	251	France	FRA								24	CORK AND WOOD	1	No Quantity							13357000			0
S3	2000	2000	2000	2	0	2	Export	616	Poland	POL	276	Germany	DEU								24	CORK AND WOOD	1	No Quantity							121582000			0
S3	2000	2000	2000	2	0	2	Export	616	Poland	POL	344	China, Hong Kong SAR	HKG								24	CORK AND WOOD	1	No Quantity							448000			0
S3	2000	2000	2000	2	0	2	Export	616	Poland	POL	348	Hungary	HUN								24	CORK AND WOOD	1	No Quantity							993000			0
S3	2000	2000	2000	2	0	2	Export	616	Poland	POL	360	Indonesia	IDN								24	CORK AND WOOD	1	No Quantity							871000			0
S3	2000	2000	2000	2	0	2	Export	616	Poland	POL	372	Ireland	IRL								24	CORK AND WOOD	1	No Quantity							194000			0
S3	2000	2000	2000	2	0	2	Export	616	Poland	POL	381	Italy	ITA								24	CORK AND WOOD	1	No Quantity							25194000			0
S3	2000	2000	2000	2	0	2	Export	616	Poland	POL	392	Japan	JPN								24	CORK AND WOOD	1	No Quantity							360000			0
S3	2000	2000	2000	2	0	2	Export	616	Poland	POL	428	Latvia	LVA								24	CORK AND WOOD	1	No Quantity							1070000			0
S3	2000	2000	2000	2	0	2	Export	616	Poland	POL	440	Lithuania	LTU								24	CORK AND WOOD	1	No Quantity							651000			0
S3	2000	2000	2000	2	0	2	Export	616	Poland	POL	442	Luxembourg	LUX								24	CORK AND WOOD	1	No Quantity							74000			0
S3	2000	2000	2000	2	0	2	Export	616	Poland	POL	458	Malaysia	MYS								24	CORK AND WOOD	1	No Quantity							758000			0
S3	2000	2000	2000	2	0	2	Export	616	Poland	POL	498	Rep. of Moldova	MDA								24	CORK AND WOOD	1	No Quantity							55000			0
S3	2000	2000	2000	2	0	2	Export	616	Poland	POL	528	Netherlands	NLD								24	CORK AND WOOD	1	No Quantity							21707000			0
S3	2000	2000	2000	2	0	2	Export	616	Poland	POL	579	Norway	NOR								24	CORK AND WOOD	1	No Quantity							3367000			0
S3	2000	2000	2000	2	0	2	Export	616	Poland	POL	620	Portugal	PRT								24	CORK AND WOOD	1	No Quantity							131000			0
S3	2000	2000	2000	2	0	2	Export	616	Poland	POL	643	Russian Federation	RUS								24	CORK AND WOOD	1	No Quantity							298000			0
S3	2000	2000	2000	2	0	2	Export	616	Poland	POL	682	Saudi Arabia	SAU								24	CORK AND WOOD	1	No Quantity							220000			0
S3	2000	2000	2000	2	0	2	Export	616	Poland	POL	703	Slovakia	SVK								24	CORK AND WOOD	1	No Quantity							895000			0
S3	2000	2000	2000	2	0	2	Export	616	Poland	POL	705	Slovenia	SVN								24	CORK AND WOOD	1	No Quantity							141000			0
S3	2000	2000	2000	2	0	2	Export	616	Poland	POL	724	Spain	ESP								24	CORK AND WOOD	1	No Quantity							12636000			0
S3	2000	2000	2000	2	0	2	Export	616	Poland	POL	752	Sweden	SWE								24	CORK AND WOOD	1	No Quantity							14855000			0
S3	2000	2000	2000	2	0	2	Export	616	Poland	POL	757	Switzerland	CHE								24	CORK AND WOOD	1	No Quantity							1892000			0
S3	2000	2000	2000	2	0	2	Export	616	Poland	POL	764	Thailand	THA								24	CORK AND WOOD	1	No Quantity							321000			0
S3	2000	2000	2000	2	0	2	Export	616	Poland	POL	804	Ukraine	UKR								24	CORK AND WOOD	1	No Quantity							189000			0
S3	2000	2000	2000	2	0	2	Export	616	Poland	POL	826	United Kingdom	GBR								24	CORK AND WOOD	1	No Quantity							2755000			0
S3	2000	2000	2000	2	0	2	Export	616	Poland	POL	887	Yemen	YEM								24	CORK AND WOOD	1	No Quantity							144000			0
S3	2000	2000	2000	2	0	2	Export	608	Philippines	PHL	0	World	WLD								25	PULP AND WASTE PAPER	1	No Quantity							36272438			0
S3	2000	2000	2000	2	0	2	Export	608	Philippines	PHL	50	Bangladesh	BGD								25	PULP AND WASTE PAPER	1	No Quantity							27473			0
S3	2000	2000	2000	2	0	2	Export	608	Philippines	PHL	156	China	CHN								25	PULP AND WASTE PAPER	1	No Quantity							629050			0
S3	2000	2000	2000	2	0	2	Export	608	Philippines	PHL	208	Denmark	DNK								25	PULP AND WASTE PAPER	1	No Quantity							197269			0
S3	2000	2000	2000	2	0	2	Export	608	Philippines	PHL	251	France	FRA								25	PULP AND WASTE PAPER	1	No Quantity							2634212			0
S3	2000	2000	2000	2	0	2	Export	608	Philippines	PHL	276	Germany	DEU								25	PULP AND WASTE PAPER	1	No Quantity							132152			0
S3	2000	2000	2000	2	0	2	Export	608	Philippines	PHL	316	Guam	GUM								25	PULP AND WASTE PAPER	1	No Quantity							2354			0
S3	2000	2000	2000	2	0	2	Export	608	Philippines	PHL	344	China, Hong Kong SAR	HKG								25	PULP AND WASTE PAPER	1	No Quantity							37478			0
S3	2000	2000	2000	2	0	2	Export	608	Philippines	PHL	360	Indonesia	IDN								25	PULP AND WASTE PAPER	1	No Quantity							9541			0
S3	2000	2000	2000	2	0	2	Export	608	Philippines	PHL	392	Japan	JPN								25	PULP AND WASTE PAPER	1	No Quantity							13837958			0
S3	2000	2000	2000	2	0	2	Export	608	Philippines	PHL	410	Rep. of Korea	KOR								25	PULP AND WASTE PAPER	1	No Quantity							307902			0
S3	2000	2000	2000	2	0	2	Export	608	Philippines	PHL	434	Libya	LBY								25	PULP AND WASTE PAPER	1	No Quantity							42828			0
S3	2000	2000	2000	2	0	2	Export	608	Philippines	PHL	490	Other Asia, nes									25	PULP AND WASTE PAPER	1	No Quantity							269994			0
S3	2000	2000	2000	2	0	2	Export	608	Philippines	PHL	528	Netherlands	NLD								25	PULP AND WASTE PAPER	1	No Quantity							10922279			0
S3	2000	2000	2000	2	0	2	Export	608	Philippines	PHL	699	India	IND								25	PULP AND WASTE PAPER	1	No Quantity							37628			0
S3	2000	2000	2000	2	0	2	Export	608	Philippines	PHL	702	Singapore	SGP								25	PULP AND WASTE PAPER	1	No Quantity							14215			0
S3	2000	2000	2000	2	0	2	Export	608	Philippines	PHL	764	Thailand	THA								25	PULP AND WASTE PAPER	1	No Quantity							144006			0
S3	2000	2000	2000	2	0	2	Export	608	Philippines	PHL	826	United Kingdom	GBR								25	PULP AND WASTE PAPER	1	No Quantity							4503443			0
S3	2000	2000	2000	2	0	2	Export	608	Philippines	PHL	842	USA	USA								25	PULP AND WASTE PAPER	1	No Quantity							2522656			0
S3	2000	2000	2000	2	0	2	Export	616	Poland	POL	0	World	WLD								25	PULP AND WASTE PAPER	1	No Quantity							22522000			0
S3	2000	2000	2000	2	0	2	Export	616	Poland	POL	40	Austria	AUT								25	PULP AND WASTE PAPER	1	No Quantity							577000			0
S3	2000	2000	2000	2	0	2	Export	616	Poland	POL	203	Czechia	CZE								25	PULP AND WASTE PAPER	1	No Quantity							75000			0
S3	2000	2000	2000	2	0	2	Export	616	Poland	POL	251	France	FRA								25	PULP AND WASTE PAPER	1	No Quantity							52000			0
S3	2000	2000	2000	2	0	2	Export	616	Poland	POL	276	Germany	DEU								25	PULP AND WASTE PAPER	1	No Quantity							20254000			0
S3	2000	2000	2000	2	0	2	Export	616	Poland	POL	348	Hungary	HUN								25	PULP AND WASTE PAPER	1	No Quantity							174000			0
S3	2000	2000	2000	2	0	2	Export	616	Poland	POL	440	Lithuania	LTU								25	PULP AND WASTE PAPER	1	No Quantity							103000			0
S3	2000	2000	2000	2	0	2	Export	616	Poland	POL	528	Netherlands	NLD								25	PULP AND WASTE PAPER	1	No Quantity							122000			0
S3	2000	2000	2000	2	0	2	Export	616	Poland	POL	703	Slovakia	SVK								25	PULP AND WASTE PAPER	1	No Quantity							743000			0
S3	2000	2000	2000	2	0	2	Export	616	Poland	POL	752	Sweden	SWE								25	PULP AND WASTE PAPER	1	No Quantity							111000			0
S3	2000	2000	2000	2	0	2	Export	616	Poland	POL	792	Turkey	TUR								25	PULP AND WASTE PAPER	1	No Quantity							110000			0
S3	2000	2000	2000	2	0	2	Export	616	Poland	POL	804	Ukraine	UKR								25	PULP AND WASTE PAPER	1	No Quantity							98000			0
S3	2000	2000	2000	2	0	2	Export	616	Poland	POL	826	United Kingdom	GBR								25	PULP AND WASTE PAPER	1	No Quantity							103000			0
S3	2000	2000	2000	2	0	2	Export	608	Philippines	PHL	0	World	WLD								26	TEXTILE FIBRES	1	No Quantity							25975637			0
S3	2000	2000	2000	2	0	2	Export	608	Philippines	PHL	28	Antigua and Barbuda	ATG								26	TEXTILE FIBRES	1	No Quantity							18000			0
S3	2000	2000	2000	2	0	2	Export	608	Philippines	PHL	36	Australia	AUS								26	TEXTILE FIBRES	1	No Quantity							416691			0
S3	2000	2000	2000	2	0	2	Export	608	Philippines	PHL	96	Brunei Darussalam	BRN								26	TEXTILE FIBRES	1	No Quantity							2796			0
S3	2000	2000	2000	2	0	2	Export	608	Philippines	PHL	116	Cambodia	KHM								26	TEXTILE FIBRES	1	No Quantity							96140			0
S3	2000	2000	2000	2	0	2	Export	608	Philippines	PHL	124	Canada	CAN								26	TEXTILE FIBRES	1	No Quantity							99597			0
S3	2000	2000	2000	2	0	2	Export	608	Philippines	PHL	152	Chile	CHL								26	TEXTILE FIBRES	1	No Quantity							37800			0
S3	2000	2000	2000	2	0	2	Export	608	Philippines	PHL	156	China	CHN								26	TEXTILE FIBRES	1	No Quantity							190720			0
S3	2000	2000	2000	2	0	2	Export	608	Philippines	PHL	276	Germany	DEU								26	TEXTILE FIBRES	1	No Quantity							16986			0
S3	2000	2000	2000	2	0	2	Export	608	Philippines	PHL	316	Guam	GUM								26	TEXTILE FIBRES	1	No Quantity							2150			0
S3	2000	2000	2000	2	0	2	Export	608	Philippines	PHL	344	China, Hong Kong SAR	HKG								26	TEXTILE FIBRES	1	No Quantity							334771			0
S3	2000	2000	2000	2	0	2	Export	608	Philippines	PHL	360	Indonesia	IDN								26	TEXTILE FIBRES	1	No Quantity							30077			0
S3	2000	2000	2000	2	0	2	Export	608	Philippines	PHL	392	Japan	JPN								26	TEXTILE FIBRES	1	No Quantity							5723787			0
S3	2000	2000	2000	2	0	2	Export	608	Philippines	PHL	410	Rep. of Korea	KOR								26	TEXTILE FIBRES	1	No Quantity							154649			0
S3	2000	2000	2000	2	0	2	Export	608	Philippines	PHL	458	Malaysia	MYS								26	TEXTILE FIBRES	1	No Quantity							1750464			0
S3	2000	2000	2000	2	0	2	Export	608	Philippines	PHL	490	Other Asia, nes									26	TEXTILE FIBRES	1	No Quantity							412973			0
S3	2000	2000	2000	2	0	2	Export	608	Philippines	PHL	528	Netherlands	NLD								26	TEXTILE FIBRES	1	No Quantity							3915			0
S3	2000	2000	2000	2	0	2	Export	608	Philippines	PHL	554	New Zealand	NZL								26	TEXTILE FIBRES	1	No Quantity							14942			0
S3	2000	2000	2000	2	0	2	Export	608	Philippines	PHL	586	Pakistan	PAK								26	TEXTILE FIBRES	1	No Quantity							6000			0
S3	2000	2000	2000	2	0	2	Export	608	Philippines	PHL	598	Papua New Guinea	PNG								26	TEXTILE FIBRES	1	No Quantity							871			0
S3	2000	2000	2000	2	0	2	Export	608	Philippines	PHL	699	India	IND								26	TEXTILE FIBRES	1	No Quantity							218828			0
S3	2000	2000	2000	2	0	2	Export	608	Philippines	PHL	702	Singapore	SGP								26	TEXTILE FIBRES	1	No Quantity							2054157			0
S3	2000	2000	2000	2	0	2	Export	608	Philippines	PHL	710	South Africa	ZAF								26	TEXTILE FIBRES	1	No Quantity							11700			0
S3	2000	2000	2000	2	0	2	Export	608	Philippines	PHL	724	Spain	ESP								26	TEXTILE FIBRES	1	No Quantity							6530			0
S3	2000	2000	2000	2	0	2	Export	608	Philippines	PHL	764	Thailand	THA								26	TEXTILE FIBRES	1	No Quantity							1530			0
S3	2000	2000	2000	2	0	2	Export	608	Philippines	PHL	792	Turkey	TUR								26	TEXTILE FIBRES	1	No Quantity							12539			0
S3	2000	2000	2000	2	0	2	Export	608	Philippines	PHL	818	Egypt	EGY								26	TEXTILE FIBRES	1	No Quantity							10559			0
S3	2000	2000	2000	2	0	2	Export	608	Philippines	PHL	826	United Kingdom	GBR								26	TEXTILE FIBRES	1	No Quantity							8264780			0
S3	2000	2000	2000	2	0	2	Export	608	Philippines	PHL	842	USA	USA								26	TEXTILE FIBRES	1	No Quantity							6081685			0
S3	2000	2000	2000	2	0	2	Export	616	Poland	POL	0	World	WLD								26	TEXTILE FIBRES	1	No Quantity							52297000			0
S3	2000	2000	2000	2	0	2	Export	616	Poland	POL	24	Angola	AGO								26	TEXTILE FIBRES	1	No Quantity							78000			0
S3	2000	2000	2000	2	0	2	Export	616	Poland	POL	36	Australia	AUS								26	TEXTILE FIBRES	1	No Quantity							132000			0
S3	2000	2000	2000	2	0	2	Export	616	Poland	POL	56	Belgium	BEL								26	TEXTILE FIBRES	1	No Quantity							3702000			0
S3	2000	2000	2000	2	0	2	Export	616	Poland	POL	100	Bulgaria	BGR								26	TEXTILE FIBRES	1	No Quantity							135000			0
S3	2000	2000	2000	2	0	2	Export	616	Poland	POL	120	Cameroon	CMR								26	TEXTILE FIBRES	1	No Quantity							75000			0
S3	2000	2000	2000	2	0	2	Export	616	Poland	POL	124	Canada	CAN								26	TEXTILE FIBRES	1	No Quantity							69000			0
S3	2000	2000	2000	2	0	2	Export	616	Poland	POL	152	Chile	CHL								26	TEXTILE FIBRES	1	No Quantity							190000			0
S3	2000	2000	2000	2	0	2	Export	616	Poland	POL	156	China	CHN								26	TEXTILE FIBRES	1	No Quantity							150000			0
S3	2000	2000	2000	2	0	2	Export	616	Poland	POL	203	Czechia	CZE								26	TEXTILE FIBRES	1	No Quantity							645000			0
S3	2000	2000	2000	2	0	2	Export	616	Poland	POL	204	Benin	BEN								26	TEXTILE FIBRES	1	No Quantity							164000			0
S3	2000	2000	2000	2	0	2	Export	616	Poland	POL	208	Denmark	DNK								26	TEXTILE FIBRES	1	No Quantity							1312000			0
S3	2000	2000	2000	2	0	2	Export	616	Poland	POL	233	Estonia	EST								26	TEXTILE FIBRES	1	No Quantity							291000			0
S3	2000	2000	2000	2	0	2	Export	616	Poland	POL	251	France	FRA								26	TEXTILE FIBRES	1	No Quantity							3002000			0
S3	2000	2000	2000	2	0	2	Export	616	Poland	POL	262	Djibouti	DJI								26	TEXTILE FIBRES	1	No Quantity							81000			0
S3	2000	2000	2000	2	0	2	Export	616	Poland	POL	276	Germany	DEU								26	TEXTILE FIBRES	1	No Quantity							17008000			0
S3	2000	2000	2000	2	0	2	Export	616	Poland	POL	320	Guatemala	GTM								26	TEXTILE FIBRES	1	No Quantity							65000			0
S3	2000	2000	2000	2	0	2	Export	616	Poland	POL	348	Hungary	HUN								26	TEXTILE FIBRES	1	No Quantity							1366000			0
S3	2000	2000	2000	2	0	2	Export	616	Poland	POL	372	Ireland	IRL								26	TEXTILE FIBRES	1	No Quantity							368000			0
S3	2000	2000	2000	2	0	2	Export	616	Poland	POL	381	Italy	ITA								26	TEXTILE FIBRES	1	No Quantity							5306000			0
S3	2000	2000	2000	2	0	2	Export	616	Poland	POL	410	Rep. of Korea	KOR								26	TEXTILE FIBRES	1	No Quantity							75000			0
S3	2000	2000	2000	2	0	2	Export	616	Poland	POL	422	Lebanon	LBN								26	TEXTILE FIBRES	1	No Quantity							300000			0
S3	2000	2000	2000	2	0	2	Export	616	Poland	POL	428	Latvia	LVA								26	TEXTILE FIBRES	1	No Quantity							988000			0
S3	2000	2000	2000	2	0	2	Export	616	Poland	POL	440	Lithuania	LTU								26	TEXTILE FIBRES	1	No Quantity							414000			0
S3	2000	2000	2000	2	0	2	Export	616	Poland	POL	454	Malawi	MWI								26	TEXTILE FIBRES	1	No Quantity							53000			0
S3	2000	2000	2000	2	0	2	Export	616	Poland	POL	528	Netherlands	NLD								26	TEXTILE FIBRES	1	No Quantity							2241000			0
S3	2000	2000	2000	2	0	2	Export	616	Poland	POL	579	Norway	NOR								26	TEXTILE FIBRES	1	No Quantity							234000			0
S3	2000	2000	2000	2	0	2	Export	616	Poland	POL	642	Romania	ROU								26	TEXTILE FIBRES	1	No Quantity							106000			0
S3	2000	2000	2000	2	0	2	Export	616	Poland	POL	643	Russian Federation	RUS								26	TEXTILE FIBRES	1	No Quantity							1475000			0
S3	2000	2000	2000	2	0	2	Export	616	Poland	POL	699	India	IND								26	TEXTILE FIBRES	1	No Quantity							275000			0
S3	2000	2000	2000	2	0	2	Export	616	Poland	POL	703	Slovakia	SVK								26	TEXTILE FIBRES	1	No Quantity							60000			0
S3	2000	2000	2000	2	0	2	Export	616	Poland	POL	705	Slovenia	SVN								26	TEXTILE FIBRES	1	No Quantity							788000			0
S3	2000	2000	2000	2	0	2	Export	616	Poland	POL	724	Spain	ESP								26	TEXTILE FIBRES	1	No Quantity							1875000			0
S3	2000	2000	2000	2	0	2	Export	616	Poland	POL	752	Sweden	SWE								26	TEXTILE FIBRES	1	No Quantity							294000			0
S3	2000	2000	2000	2	0	2	Export	616	Poland	POL	757	Switzerland	CHE								26	TEXTILE FIBRES	1	No Quantity							194000			0
S3	2000	2000	2000	2	0	2	Export	616	Poland	POL	760	Syria	SYR								26	TEXTILE FIBRES	1	No Quantity							178000			0
S3	2000	2000	2000	2	0	2	Export	616	Poland	POL	792	Turkey	TUR								26	TEXTILE FIBRES	1	No Quantity							636000			0
S3	2000	2000	2000	2	0	2	Export	616	Poland	POL	804	Ukraine	UKR								26	TEXTILE FIBRES	1	No Quantity							916000			0
S3	2000	2000	2000	2	0	2	Export	616	Poland	POL	818	Egypt	EGY								26	TEXTILE FIBRES	1	No Quantity							54000			0
S3	2000	2000	2000	2	0	2	Export	616	Poland	POL	826	United Kingdom	GBR								26	TEXTILE FIBRES	1	No Quantity							6335000			0
S3	2000	2000	2000	2	0	2	Export	616	Poland	POL	842	USA	USA								26	TEXTILE FIBRES	1	No Quantity							587000			0
S3	2000	2000	2000	2	0	2	Export	616	Poland	POL	862	Venezuela	VEN								26	TEXTILE FIBRES	1	No Quantity							80000			0
S3	2000	2000	2000	2	0	2	Export	608	Philippines	PHL	0	World	WLD								27	CRUDE FERTILIZER,MINERAL	1	No Quantity							17344833			0
S3	2000	2000	2000	2	0	2	Export	608	Philippines	PHL	12	Algeria	DZA								27	CRUDE FERTILIZER,MINERAL	1	No Quantity							8020			0
S3	2000	2000	2000	2	0	2	Export	608	Philippines	PHL	20	Andorra	AND								27	CRUDE FERTILIZER,MINERAL	1	No Quantity							4800			0
S3	2000	2000	2000	2	0	2	Export	608	Philippines	PHL	36	Australia	AUS								27	CRUDE FERTILIZER,MINERAL	1	No Quantity							13028			0
S3	2000	2000	2000	2	0	2	Export	608	Philippines	PHL	48	Bahrain	BHR								27	CRUDE FERTILIZER,MINERAL	1	No Quantity							1172			0
S3	2000	2000	2000	2	0	2	Export	608	Philippines	PHL	56	Belgium	BEL								27	CRUDE FERTILIZER,MINERAL	1	No Quantity							52697			0
S3	2000	2000	2000	2	0	2	Export	608	Philippines	PHL	96	Brunei Darussalam	BRN								27	CRUDE FERTILIZER,MINERAL	1	No Quantity							17975			0
S3	2000	2000	2000	2	0	2	Export	608	Philippines	PHL	116	Cambodia	KHM								27	CRUDE FERTILIZER,MINERAL	1	No Quantity							47290			0
S3	2000	2000	2000	2	0	2	Export	608	Philippines	PHL	124	Canada	CAN								27	CRUDE FERTILIZER,MINERAL	1	No Quantity							66135			0
S3	2000	2000	2000	2	0	2	Export	608	Philippines	PHL	136	Cayman Isds	CYM								27	CRUDE FERTILIZER,MINERAL	1	No Quantity							300			0
S3	2000	2000	2000	2	0	2	Export	608	Philippines	PHL	152	Chile	CHL								27	CRUDE FERTILIZER,MINERAL	1	No Quantity							10540			0
S3	2000	2000	2000	2	0	2	Export	608	Philippines	PHL	156	China	CHN								27	CRUDE FERTILIZER,MINERAL	1	No Quantity							570238			0
S3	2000	2000	2000	2	0	2	Export	608	Philippines	PHL	180	Dem. Rep. of the Congo	COD								27	CRUDE FERTILIZER,MINERAL	1	No Quantity							200			0
S3	2000	2000	2000	2	0	2	Export	608	Philippines	PHL	204	Benin	BEN								27	CRUDE FERTILIZER,MINERAL	1	No Quantity							6000			0
S3	2000	2000	2000	2	0	2	Export	608	Philippines	PHL	246	Finland	FIN								27	CRUDE FERTILIZER,MINERAL	1	No Quantity							2500			0
S3	2000	2000	2000	2	0	2	Export	608	Philippines	PHL	251	France	FRA								27	CRUDE FERTILIZER,MINERAL	1	No Quantity							27085			0
S3	2000	2000	2000	2	0	2	Export	608	Philippines	PHL	276	Germany	DEU								27	CRUDE FERTILIZER,MINERAL	1	No Quantity							27415			0
S3	2000	2000	2000	2	0	2	Export	608	Philippines	PHL	316	Guam	GUM								27	CRUDE FERTILIZER,MINERAL	1	No Quantity							24880			0
S3	2000	2000	2000	2	0	2	Export	608	Philippines	PHL	344	China, Hong Kong SAR	HKG								27	CRUDE FERTILIZER,MINERAL	1	No Quantity							2708756			0
S3	2000	2000	2000	2	0	2	Export	608	Philippines	PHL	360	Indonesia	IDN								27	CRUDE FERTILIZER,MINERAL	1	No Quantity							116556			0
S3	2000	2000	2000	2	0	2	Export	608	Philippines	PHL	381	Italy	ITA								27	CRUDE FERTILIZER,MINERAL	1	No Quantity							2213			0
S3	2000	2000	2000	2	0	2	Export	608	Philippines	PHL	392	Japan	JPN								27	CRUDE FERTILIZER,MINERAL	1	No Quantity							6782732			0
S3	2000	2000	2000	2	0	2	Export	608	Philippines	PHL	410	Rep. of Korea	KOR								27	CRUDE FERTILIZER,MINERAL	1	No Quantity							357387			0
S3	2000	2000	2000	2	0	2	Export	608	Philippines	PHL	458	Malaysia	MYS								27	CRUDE FERTILIZER,MINERAL	1	No Quantity							499249			0
S3	2000	2000	2000	2	0	2	Export	608	Philippines	PHL	490	Other Asia, nes									27	CRUDE FERTILIZER,MINERAL	1	No Quantity							3801849			0
S3	2000	2000	2000	2	0	2	Export	608	Philippines	PHL	524	Nepal	NPL								27	CRUDE FERTILIZER,MINERAL	1	No Quantity							13592			0
S3	2000	2000	2000	2	0	2	Export	608	Philippines	PHL	528	Netherlands	NLD								27	CRUDE FERTILIZER,MINERAL	1	No Quantity							181150			0
S3	2000	2000	2000	2	0	2	Export	608	Philippines	PHL	554	New Zealand	NZL								27	CRUDE FERTILIZER,MINERAL	1	No Quantity							1325			0
S3	2000	2000	2000	2	0	2	Export	608	Philippines	PHL	566	Nigeria	NGA								27	CRUDE FERTILIZER,MINERAL	1	No Quantity							3162			0
S3	2000	2000	2000	2	0	2	Export	608	Philippines	PHL	581	United States Minor Outlying Islands	UMI								27	CRUDE FERTILIZER,MINERAL	1	No Quantity							2091			0
S3	2000	2000	2000	2	0	2	Export	608	Philippines	PHL	585	Palau	PLW								27	CRUDE FERTILIZER,MINERAL	1	No Quantity							232080			0
S3	2000	2000	2000	2	0	2	Export	608	Philippines	PHL	682	Saudi Arabia	SAU								27	CRUDE FERTILIZER,MINERAL	1	No Quantity							2210			0
S3	2000	2000	2000	2	0	2	Export	608	Philippines	PHL	699	India	IND								27	CRUDE FERTILIZER,MINERAL	1	No Quantity							3396			0
S3	2000	2000	2000	2	0	2	Export	608	Philippines	PHL	702	Singapore	SGP								27	CRUDE FERTILIZER,MINERAL	1	No Quantity							952907			0
S3	2000	2000	2000	2	0	2	Export	608	Philippines	PHL	704	Viet Nam	VNM								27	CRUDE FERTILIZER,MINERAL	1	No Quantity							427490			0
S3	2000	2000	2000	2	0	2	Export	608	Philippines	PHL	752	Sweden	SWE								27	CRUDE FERTILIZER,MINERAL	1	No Quantity							5480			0
S3	2000	2000	2000	2	0	2	Export	608	Philippines	PHL	764	Thailand	THA								27	CRUDE FERTILIZER,MINERAL	1	No Quantity							11724			0
S3	2000	2000	2000	2	0	2	Export	608	Philippines	PHL	792	Turkey	TUR								27	CRUDE FERTILIZER,MINERAL	1	No Quantity							54			0
S3	2000	2000	2000	2	0	2	Export	608	Philippines	PHL	826	United Kingdom	GBR								27	CRUDE FERTILIZER,MINERAL	1	No Quantity							53552			0
S3	2000	2000	2000	2	0	2	Export	608	Philippines	PHL	842	USA	USA								27	CRUDE FERTILIZER,MINERAL	1	No Quantity							305603			0
S3	2000	2000	2000	2	0	2	Export	616	Poland	POL	0	World	WLD								27	CRUDE FERTILIZER,MINERAL	1	No Quantity							98869000			0
S3	2000	2000	2000	2	0	2	Export	616	Poland	POL	40	Austria	AUT								27	CRUDE FERTILIZER,MINERAL	1	No Quantity							1326000			0
S3	2000	2000	2000	2	0	2	Export	616	Poland	POL	56	Belgium	BEL								27	CRUDE FERTILIZER,MINERAL	1	No Quantity							848000			0
S3	2000	2000	2000	2	0	2	Export	616	Poland	POL	76	Brazil	BRA								27	CRUDE FERTILIZER,MINERAL	1	No Quantity							3264000			0
S3	2000	2000	2000	2	0	2	Export	616	Poland	POL	112	Belarus	BLR								27	CRUDE FERTILIZER,MINERAL	1	No Quantity							402000			0
S3	2000	2000	2000	2	0	2	Export	616	Poland	POL	191	Croatia	HRV								27	CRUDE FERTILIZER,MINERAL	1	No Quantity							695000			0
S3	2000	2000	2000	2	0	2	Export	616	Poland	POL	203	Czechia	CZE								27	CRUDE FERTILIZER,MINERAL	1	No Quantity							16398000			0
S3	2000	2000	2000	2	0	2	Export	616	Poland	POL	208	Denmark	DNK								27	CRUDE FERTILIZER,MINERAL	1	No Quantity							111000			0
S3	2000	2000	2000	2	0	2	Export	616	Poland	POL	246	Finland	FIN								27	CRUDE FERTILIZER,MINERAL	1	No Quantity							754000			0
S3	2000	2000	2000	2	0	2	Export	616	Poland	POL	251	France	FRA								27	CRUDE FERTILIZER,MINERAL	1	No Quantity							2772000			0
S3	2000	2000	2000	2	0	2	Export	616	Poland	POL	276	Germany	DEU								27	CRUDE FERTILIZER,MINERAL	1	No Quantity							29678000			0
S3	2000	2000	2000	2	0	2	Export	616	Poland	POL	348	Hungary	HUN								27	CRUDE FERTILIZER,MINERAL	1	No Quantity							1409000			0
S3	2000	2000	2000	2	0	2	Export	616	Poland	POL	381	Italy	ITA								27	CRUDE FERTILIZER,MINERAL	1	No Quantity							604000			0
S3	2000	2000	2000	2	0	2	Export	616	Poland	POL	398	Kazakhstan	KAZ								27	CRUDE FERTILIZER,MINERAL	1	No Quantity							57000			0
S3	2000	2000	2000	2	0	2	Export	616	Poland	POL	428	Latvia	LVA								27	CRUDE FERTILIZER,MINERAL	1	No Quantity							61000			0
S3	2000	2000	2000	2	0	2	Export	616	Poland	POL	440	Lithuania	LTU								27	CRUDE FERTILIZER,MINERAL	1	No Quantity							263000			0
S3	2000	2000	2000	2	0	2	Export	616	Poland	POL	504	Morocco	MAR								27	CRUDE FERTILIZER,MINERAL	1	No Quantity							29299000			0
S3	2000	2000	2000	2	0	2	Export	616	Poland	POL	528	Netherlands	NLD								27	CRUDE FERTILIZER,MINERAL	1	No Quantity							72000			0
S3	2000	2000	2000	2	0	2	Export	616	Poland	POL	566	Nigeria	NGA								27	CRUDE FERTILIZER,MINERAL	1	No Quantity							210000			0
S3	2000	2000	2000	2	0	2	Export	616	Poland	POL	579	Norway	NOR								27	CRUDE FERTILIZER,MINERAL	1	No Quantity							148000			0
S3	2000	2000	2000	2	0	2	Export	616	Poland	POL	643	Russian Federation	RUS								27	CRUDE FERTILIZER,MINERAL	1	No Quantity							1225000			0
S3	2000	2000	2000	2	0	2	Export	616	Poland	POL	703	Slovakia	SVK								27	CRUDE FERTILIZER,MINERAL	1	No Quantity							3996000			0
S3	2000	2000	2000	2	0	2	Export	616	Poland	POL	705	Slovenia	SVN								27	CRUDE FERTILIZER,MINERAL	1	No Quantity							339000			0
S3	2000	2000	2000	2	0	2	Export	616	Poland	POL	752	Sweden	SWE								27	CRUDE FERTILIZER,MINERAL	1	No Quantity							1859000			0
S3	2000	2000	2000	2	0	2	Export	616	Poland	POL	757	Switzerland	CHE								27	CRUDE FERTILIZER,MINERAL	1	No Quantity							202000			0
S3	2000	2000	2000	2	0	2	Export	616	Poland	POL	804	Ukraine	UKR								27	CRUDE FERTILIZER,MINERAL	1	No Quantity							2694000			0
S3	2000	2000	2000	2	0	2	Export	616	Poland	POL	826	United Kingdom	GBR								27	CRUDE FERTILIZER,MINERAL	1	No Quantity							101000			0
S3	2000	2000	2000	2	0	2	Export	616	Poland	POL	891	Serbia and Montenegro	SCG								27	CRUDE FERTILIZER,MINERAL	1	No Quantity							82000			0
S3	2000	2000	2000	2	0	2	Export	608	Philippines	PHL	0	World	WLD								28	METALLIFEROUS ORE,SCRAP	1	No Quantity							273155454			0
S3	2000	2000	2000	2	0	2	Export	608	Philippines	PHL	36	Australia	AUS								28	METALLIFEROUS ORE,SCRAP	1	No Quantity							6053419			0
S3	2000	2000	2000	2	0	2	Export	608	Philippines	PHL	48	Bahrain	BHR								28	METALLIFEROUS ORE,SCRAP	1	No Quantity							39110			0
S3	2000	2000	2000	2	0	2	Export	608	Philippines	PHL	50	Bangladesh	BGD								28	METALLIFEROUS ORE,SCRAP	1	No Quantity							14280			0
S3	2000	2000	2000	2	0	2	Export	608	Philippines	PHL	56	Belgium	BEL								28	METALLIFEROUS ORE,SCRAP	1	No Quantity							98200			0
S3	2000	2000	2000	2	0	2	Export	608	Philippines	PHL	76	Brazil	BRA								28	METALLIFEROUS ORE,SCRAP	1	No Quantity							41231			0
S3	2000	2000	2000	2	0	2	Export	608	Philippines	PHL	96	Brunei Darussalam	BRN								28	METALLIFEROUS ORE,SCRAP	1	No Quantity							6000			0
S3	2000	2000	2000	2	0	2	Export	608	Philippines	PHL	124	Canada	CAN								28	METALLIFEROUS ORE,SCRAP	1	No Quantity							839274			0
S3	2000	2000	2000	2	0	2	Export	608	Philippines	PHL	152	Chile	CHL								28	METALLIFEROUS ORE,SCRAP	1	No Quantity							237837			0
S3	2000	2000	2000	2	0	2	Export	608	Philippines	PHL	156	China	CHN								28	METALLIFEROUS ORE,SCRAP	1	No Quantity							17462294			0
S3	2000	2000	2000	2	0	2	Export	608	Philippines	PHL	208	Denmark	DNK								28	METALLIFEROUS ORE,SCRAP	1	No Quantity							50000			0
S3	2000	2000	2000	2	0	2	Export	608	Philippines	PHL	276	Germany	DEU								28	METALLIFEROUS ORE,SCRAP	1	No Quantity							4796359			0
S3	2000	2000	2000	2	0	2	Export	608	Philippines	PHL	316	Guam	GUM								28	METALLIFEROUS ORE,SCRAP	1	No Quantity							11600			0
S3	2000	2000	2000	2	0	2	Export	608	Philippines	PHL	344	China, Hong Kong SAR	HKG								28	METALLIFEROUS ORE,SCRAP	1	No Quantity							5227195			0
S3	2000	2000	2000	2	0	2	Export	608	Philippines	PHL	360	Indonesia	IDN								28	METALLIFEROUS ORE,SCRAP	1	No Quantity							322948			0
S3	2000	2000	2000	2	0	2	Export	608	Philippines	PHL	381	Italy	ITA								28	METALLIFEROUS ORE,SCRAP	1	No Quantity							17034			0
S3	2000	2000	2000	2	0	2	Export	608	Philippines	PHL	392	Japan	JPN								28	METALLIFEROUS ORE,SCRAP	1	No Quantity							183145103			0
S3	2000	2000	2000	2	0	2	Export	608	Philippines	PHL	410	Rep. of Korea	KOR								28	METALLIFEROUS ORE,SCRAP	1	No Quantity							32207000			0
S3	2000	2000	2000	2	0	2	Export	608	Philippines	PHL	458	Malaysia	MYS								28	METALLIFEROUS ORE,SCRAP	1	No Quantity							5558067			0
S3	2000	2000	2000	2	0	2	Export	608	Philippines	PHL	490	Other Asia, nes									28	METALLIFEROUS ORE,SCRAP	1	No Quantity							7826498			0
S3	2000	2000	2000	2	0	2	Export	608	Philippines	PHL	699	India	IND								28	METALLIFEROUS ORE,SCRAP	1	No Quantity							2416039			0
S3	2000	2000	2000	2	0	2	Export	608	Philippines	PHL	702	Singapore	SGP								28	METALLIFEROUS ORE,SCRAP	1	No Quantity							2610928			0
S3	2000	2000	2000	2	0	2	Export	608	Philippines	PHL	704	Viet Nam	VNM								28	METALLIFEROUS ORE,SCRAP	1	No Quantity							135920			0
S3	2000	2000	2000	2	0	2	Export	608	Philippines	PHL	724	Spain	ESP								28	METALLIFEROUS ORE,SCRAP	1	No Quantity							40217			0
S3	2000	2000	2000	2	0	2	Export	608	Philippines	PHL	752	Sweden	SWE								28	METALLIFEROUS ORE,SCRAP	1	No Quantity							25240			0
S3	2000	2000	2000	2	0	2	Export	608	Philippines	PHL	757	Switzerland	CHE								28	METALLIFEROUS ORE,SCRAP	1	No Quantity							3640			0
S3	2000	2000	2000	2	0	2	Export	608	Philippines	PHL	764	Thailand	THA								28	METALLIFEROUS ORE,SCRAP	1	No Quantity							746669			0
S3	2000	2000	2000	2	0	2	Export	608	Philippines	PHL	826	United Kingdom	GBR								28	METALLIFEROUS ORE,SCRAP	1	No Quantity							1685			0
S3	2000	2000	2000	2	0	2	Export	608	Philippines	PHL	842	USA	USA								28	METALLIFEROUS ORE,SCRAP	1	No Quantity							3221667			0
S3	2000	2000	2000	2	0	2	Export	616	Poland	POL	0	World	WLD								28	METALLIFEROUS ORE,SCRAP	1	No Quantity							214539000			0
S3	2000	2000	2000	2	0	2	Export	616	Poland	POL	40	Austria	AUT								28	METALLIFEROUS ORE,SCRAP	1	No Quantity							4972000			0
S3	2000	2000	2000	2	0	2	Export	616	Poland	POL	56	Belgium	BEL								28	METALLIFEROUS ORE,SCRAP	1	No Quantity							3967000			0
S3	2000	2000	2000	2	0	2	Export	616	Poland	POL	100	Bulgaria	BGR								28	METALLIFEROUS ORE,SCRAP	1	No Quantity							196000			0
S3	2000	2000	2000	2	0	2	Export	616	Poland	POL	124	Canada	CAN								28	METALLIFEROUS ORE,SCRAP	1	No Quantity							640000			0
S3	2000	2000	2000	2	0	2	Export	616	Poland	POL	156	China	CHN								28	METALLIFEROUS ORE,SCRAP	1	No Quantity							157000			0
S3	2000	2000	2000	2	0	2	Export	616	Poland	POL	203	Czechia	CZE								28	METALLIFEROUS ORE,SCRAP	1	No Quantity							10773000			0
S3	2000	2000	2000	2	0	2	Export	616	Poland	POL	208	Denmark	DNK								28	METALLIFEROUS ORE,SCRAP	1	No Quantity							1003000			0
S3	2000	2000	2000	2	0	2	Export	616	Poland	POL	246	Finland	FIN								28	METALLIFEROUS ORE,SCRAP	1	No Quantity							1744000			0
S3	2000	2000	2000	2	0	2	Export	616	Poland	POL	251	France	FRA								28	METALLIFEROUS ORE,SCRAP	1	No Quantity							4049000			0
S3	2000	2000	2000	2	0	2	Export	616	Poland	POL	276	Germany	DEU								28	METALLIFEROUS ORE,SCRAP	1	No Quantity							131586000			0
S3	2000	2000	2000	2	0	2	Export	616	Poland	POL	348	Hungary	HUN								28	METALLIFEROUS ORE,SCRAP	1	No Quantity							493000			0
S3	2000	2000	2000	2	0	2	Export	616	Poland	POL	360	Indonesia	IDN								28	METALLIFEROUS ORE,SCRAP	1	No Quantity							2507000			0
S3	2000	2000	2000	2	0	2	Export	616	Poland	POL	381	Italy	ITA								28	METALLIFEROUS ORE,SCRAP	1	No Quantity							3636000			0
S3	2000	2000	2000	2	0	2	Export	616	Poland	POL	398	Kazakhstan	KAZ								28	METALLIFEROUS ORE,SCRAP	1	No Quantity							547000			0
S3	2000	2000	2000	2	0	2	Export	616	Poland	POL	410	Rep. of Korea	KOR								28	METALLIFEROUS ORE,SCRAP	1	No Quantity							2904000			0
S3	2000	2000	2000	2	0	2	Export	616	Poland	POL	442	Luxembourg	LUX								28	METALLIFEROUS ORE,SCRAP	1	No Quantity							209000			0
S3	2000	2000	2000	2	0	2	Export	616	Poland	POL	458	Malaysia	MYS								28	METALLIFEROUS ORE,SCRAP	1	No Quantity							7511000			0
S3	2000	2000	2000	2	0	2	Export	616	Poland	POL	490	Other Asia, nes									28	METALLIFEROUS ORE,SCRAP	1	No Quantity							10191000			0
S3	2000	2000	2000	2	0	2	Export	616	Poland	POL	504	Morocco	MAR								28	METALLIFEROUS ORE,SCRAP	1	No Quantity							1089000			0
S3	2000	2000	2000	2	0	2	Export	616	Poland	POL	528	Netherlands	NLD								28	METALLIFEROUS ORE,SCRAP	1	No Quantity							7077000			0
S3	2000	2000	2000	2	0	2	Export	616	Poland	POL	579	Norway	NOR								28	METALLIFEROUS ORE,SCRAP	1	No Quantity							4265000			0
S3	2000	2000	2000	2	0	2	Export	616	Poland	POL	642	Romania	ROU								28	METALLIFEROUS ORE,SCRAP	1	No Quantity							844000			0
S3	2000	2000	2000	2	0	2	Export	616	Poland	POL	694	Sierra Leone	SLE								28	METALLIFEROUS ORE,SCRAP	1	No Quantity							53000			0
S3	2000	2000	2000	2	0	2	Export	616	Poland	POL	703	Slovakia	SVK								28	METALLIFEROUS ORE,SCRAP	1	No Quantity							2112000			0
S3	2000	2000	2000	2	0	2	Export	616	Poland	POL	705	Slovenia	SVN								28	METALLIFEROUS ORE,SCRAP	1	No Quantity							57000			0
S3	2000	2000	2000	2	0	2	Export	616	Poland	POL	724	Spain	ESP								28	METALLIFEROUS ORE,SCRAP	1	No Quantity							1448000			0
S3	2000	2000	2000	2	0	2	Export	616	Poland	POL	752	Sweden	SWE								28	METALLIFEROUS ORE,SCRAP	1	No Quantity							1630000			0
S3	2000	2000	2000	2	0	2	Export	616	Poland	POL	826	United Kingdom	GBR								28	METALLIFEROUS ORE,SCRAP	1	No Quantity							7170000			0
S3	2000	2000	2000	2	0	2	Export	616	Poland	POL	842	USA	USA								28	METALLIFEROUS ORE,SCRAP	1	No Quantity							1399000			0
S3	2000	2000	2000	2	0	2	Export	616	Poland	POL	891	Serbia and Montenegro	SCG								28	METALLIFEROUS ORE,SCRAP	1	No Quantity							310000			0
S3	2000	2000	2000	2	0	2	Export	608	Philippines	PHL	0	World	WLD								29	CRUDE ANIMAL,VEG.MATERL.	1	No Quantity							92303619			0
S3	2000	2000	2000	2	0	2	Export	608	Philippines	PHL	12	Algeria	DZA								29	CRUDE ANIMAL,VEG.MATERL.	1	No Quantity							16808			0
S3	2000	2000	2000	2	0	2	Export	608	Philippines	PHL	32	Argentina	ARG								29	CRUDE ANIMAL,VEG.MATERL.	1	No Quantity							174713			0
S3	2000	2000	2000	2	0	2	Export	608	Philippines	PHL	36	Australia	AUS								29	CRUDE ANIMAL,VEG.MATERL.	1	No Quantity							2861704			0
S3	2000	2000	2000	2	0	2	Export	608	Philippines	PHL	40	Austria	AUT								29	CRUDE ANIMAL,VEG.MATERL.	1	No Quantity							202990			0
S3	2000	2000	2000	2	0	2	Export	608	Philippines	PHL	48	Bahrain	BHR								29	CRUDE ANIMAL,VEG.MATERL.	1	No Quantity							41285			0
S3	2000	2000	2000	2	0	2	Export	608	Philippines	PHL	50	Bangladesh	BGD								29	CRUDE ANIMAL,VEG.MATERL.	1	No Quantity							75900			0
S3	2000	2000	2000	2	0	2	Export	608	Philippines	PHL	56	Belgium	BEL								29	CRUDE ANIMAL,VEG.MATERL.	1	No Quantity							2010124			0
S3	2000	2000	2000	2	0	2	Export	608	Philippines	PHL	60	Bermuda	BMU								29	CRUDE ANIMAL,VEG.MATERL.	1	No Quantity							52173			0
S3	2000	2000	2000	2	0	2	Export	608	Philippines	PHL	64	Bhutan	BTN								29	CRUDE ANIMAL,VEG.MATERL.	1	No Quantity							29500			0
S3	2000	2000	2000	2	0	2	Export	608	Philippines	PHL	76	Brazil	BRA								29	CRUDE ANIMAL,VEG.MATERL.	1	No Quantity							1031594			0
S3	2000	2000	2000	2	0	2	Export	608	Philippines	PHL	96	Brunei Darussalam	BRN								29	CRUDE ANIMAL,VEG.MATERL.	1	No Quantity							640			0
S3	2000	2000	2000	2	0	2	Export	608	Philippines	PHL	124	Canada	CAN								29	CRUDE ANIMAL,VEG.MATERL.	1	No Quantity							1458057			0
S3	2000	2000	2000	2	0	2	Export	608	Philippines	PHL	152	Chile	CHL								29	CRUDE ANIMAL,VEG.MATERL.	1	No Quantity							1857916			0
S3	2000	2000	2000	2	0	2	Export	608	Philippines	PHL	156	China	CHN								29	CRUDE ANIMAL,VEG.MATERL.	1	No Quantity							2926120			0
S3	2000	2000	2000	2	0	2	Export	608	Philippines	PHL	188	Costa Rica	CRI								29	CRUDE ANIMAL,VEG.MATERL.	1	No Quantity							2490			0
S3	2000	2000	2000	2	0	2	Export	608	Philippines	PHL	191	Croatia	HRV								29	CRUDE ANIMAL,VEG.MATERL.	1	No Quantity							9144			0
S3	2000	2000	2000	2	0	2	Export	608	Philippines	PHL	196	Cyprus	CYP								29	CRUDE ANIMAL,VEG.MATERL.	1	No Quantity							3000			0
S3	2000	2000	2000	2	0	2	Export	608	Philippines	PHL	203	Czechia	CZE								29	CRUDE ANIMAL,VEG.MATERL.	1	No Quantity							142454			0
S3	2000	2000	2000	2	0	2	Export	608	Philippines	PHL	208	Denmark	DNK								29	CRUDE ANIMAL,VEG.MATERL.	1	No Quantity							14044496			0
S3	2000	2000	2000	2	0	2	Export	608	Philippines	PHL	222	El Salvador	SLV								29	CRUDE ANIMAL,VEG.MATERL.	1	No Quantity							13023			0
S3	2000	2000	2000	2	0	2	Export	608	Philippines	PHL	246	Finland	FIN								29	CRUDE ANIMAL,VEG.MATERL.	1	No Quantity							19361			0
S3	2000	2000	2000	2	0	2	Export	608	Philippines	PHL	251	France	FRA								29	CRUDE ANIMAL,VEG.MATERL.	1	No Quantity							11663713			0
S3	2000	2000	2000	2	0	2	Export	608	Philippines	PHL	258	French Polynesia	PYF								29	CRUDE ANIMAL,VEG.MATERL.	1	No Quantity							15000			0
S3	2000	2000	2000	2	0	2	Export	608	Philippines	PHL	276	Germany	DEU								29	CRUDE ANIMAL,VEG.MATERL.	1	No Quantity							2543644			0
S3	2000	2000	2000	2	0	2	Export	608	Philippines	PHL	300	Greece	GRC								29	CRUDE ANIMAL,VEG.MATERL.	1	No Quantity							39331			0
S3	2000	2000	2000	2	0	2	Export	608	Philippines	PHL	316	Guam	GUM								29	CRUDE ANIMAL,VEG.MATERL.	1	No Quantity							7199			0
S3	2000	2000	2000	2	0	2	Export	608	Philippines	PHL	320	Guatemala	GTM								29	CRUDE ANIMAL,VEG.MATERL.	1	No Quantity							8265			0
S3	2000	2000	2000	2	0	2	Export	608	Philippines	PHL	340	Honduras	HND								29	CRUDE ANIMAL,VEG.MATERL.	1	No Quantity							11856			0
S3	2000	2000	2000	2	0	2	Export	608	Philippines	PHL	344	China, Hong Kong SAR	HKG								29	CRUDE ANIMAL,VEG.MATERL.	1	No Quantity							4616426			0
S3	2000	2000	2000	2	0	2	Export	608	Philippines	PHL	348	Hungary	HUN								29	CRUDE ANIMAL,VEG.MATERL.	1	No Quantity							148125			0
S3	2000	2000	2000	2	0	2	Export	608	Philippines	PHL	360	Indonesia	IDN								29	CRUDE ANIMAL,VEG.MATERL.	1	No Quantity							348527			0
S3	2000	2000	2000	2	0	2	Export	608	Philippines	PHL	372	Ireland	IRL								29	CRUDE ANIMAL,VEG.MATERL.	1	No Quantity							1014153			0
S3	2000	2000	2000	2	0	2	Export	608	Philippines	PHL	376	Israel	ISR								29	CRUDE ANIMAL,VEG.MATERL.	1	No Quantity							85319			0
S3	2000	2000	2000	2	0	2	Export	608	Philippines	PHL	381	Italy	ITA								29	CRUDE ANIMAL,VEG.MATERL.	1	No Quantity							972355			0
S3	2000	2000	2000	2	0	2	Export	608	Philippines	PHL	392	Japan	JPN								29	CRUDE ANIMAL,VEG.MATERL.	1	No Quantity							3128472			0
S3	2000	2000	2000	2	0	2	Export	608	Philippines	PHL	410	Rep. of Korea	KOR								29	CRUDE ANIMAL,VEG.MATERL.	1	No Quantity							3929074			0
S3	2000	2000	2000	2	0	2	Export	608	Philippines	PHL	414	Kuwait	KWT								29	CRUDE ANIMAL,VEG.MATERL.	1	No Quantity							2085			0
S3	2000	2000	2000	2	0	2	Export	608	Philippines	PHL	422	Lebanon	LBN								29	CRUDE ANIMAL,VEG.MATERL.	1	No Quantity							1993			0
S3	2000	2000	2000	2	0	2	Export	608	Philippines	PHL	458	Malaysia	MYS								29	CRUDE ANIMAL,VEG.MATERL.	1	No Quantity							433412			0
S3	2000	2000	2000	2	0	2	Export	608	Philippines	PHL	480	Mauritius	MUS								29	CRUDE ANIMAL,VEG.MATERL.	1	No Quantity							50459			0
S3	2000	2000	2000	2	0	2	Export	608	Philippines	PHL	484	Mexico	MEX								29	CRUDE ANIMAL,VEG.MATERL.	1	No Quantity							1466079			0
S3	2000	2000	2000	2	0	2	Export	608	Philippines	PHL	490	Other Asia, nes									29	CRUDE ANIMAL,VEG.MATERL.	1	No Quantity							1137774			0
S3	2000	2000	2000	2	0	2	Export	608	Philippines	PHL	512	Oman	OMN								29	CRUDE ANIMAL,VEG.MATERL.	1	No Quantity							525			0
S3	2000	2000	2000	2	0	2	Export	608	Philippines	PHL	528	Netherlands	NLD								29	CRUDE ANIMAL,VEG.MATERL.	1	No Quantity							3646887			0
S3	2000	2000	2000	2	0	2	Export	608	Philippines	PHL	554	New Zealand	NZL								29	CRUDE ANIMAL,VEG.MATERL.	1	No Quantity							620909			0
S3	2000	2000	2000	2	0	2	Export	608	Philippines	PHL	581	United States Minor Outlying Islands	UMI								29	CRUDE ANIMAL,VEG.MATERL.	1	No Quantity							1336			0
S3	2000	2000	2000	2	0	2	Export	608	Philippines	PHL	585	Palau	PLW								29	CRUDE ANIMAL,VEG.MATERL.	1	No Quantity							7747			0
S3	2000	2000	2000	2	0	2	Export	608	Philippines	PHL	586	Pakistan	PAK								29	CRUDE ANIMAL,VEG.MATERL.	1	No Quantity							106659			0
S3	2000	2000	2000	2	0	2	Export	608	Philippines	PHL	616	Poland	POL								29	CRUDE ANIMAL,VEG.MATERL.	1	No Quantity							165404			0
S3	2000	2000	2000	2	0	2	Export	608	Philippines	PHL	620	Portugal	PRT								29	CRUDE ANIMAL,VEG.MATERL.	1	No Quantity							3275			0
S3	2000	2000	2000	2	0	2	Export	608	Philippines	PHL	643	Russian Federation	RUS								29	CRUDE ANIMAL,VEG.MATERL.	1	No Quantity							4500			0
S3	2000	2000	2000	2	0	2	Export	608	Philippines	PHL	682	Saudi Arabia	SAU								29	CRUDE ANIMAL,VEG.MATERL.	1	No Quantity							64548			0
S3	2000	2000	2000	2	0	2	Export	608	Philippines	PHL	699	India	IND								29	CRUDE ANIMAL,VEG.MATERL.	1	No Quantity							108294			0
S3	2000	2000	2000	2	0	2	Export	608	Philippines	PHL	702	Singapore	SGP								29	CRUDE ANIMAL,VEG.MATERL.	1	No Quantity							903780			0
S3	2000	2000	2000	2	0	2	Export	608	Philippines	PHL	704	Viet Nam	VNM								29	CRUDE ANIMAL,VEG.MATERL.	1	No Quantity							56160			0
S3	2000	2000	2000	2	0	2	Export	608	Philippines	PHL	710	South Africa	ZAF								29	CRUDE ANIMAL,VEG.MATERL.	1	No Quantity							120589			0
S3	2000	2000	2000	2	0	2	Export	608	Philippines	PHL	724	Spain	ESP								29	CRUDE ANIMAL,VEG.MATERL.	1	No Quantity							3255643			0
S3	2000	2000	2000	2	0	2	Export	608	Philippines	PHL	752	Sweden	SWE								29	CRUDE ANIMAL,VEG.MATERL.	1	No Quantity							1181			0
S3	2000	2000	2000	2	0	2	Export	608	Philippines	PHL	757	Switzerland	CHE								29	CRUDE ANIMAL,VEG.MATERL.	1	No Quantity							645			0
S3	2000	2000	2000	2	0	2	Export	608	Philippines	PHL	760	Syria	SYR								29	CRUDE ANIMAL,VEG.MATERL.	1	No Quantity							24030			0
S3	2000	2000	2000	2	0	2	Export	608	Philippines	PHL	764	Thailand	THA								29	CRUDE ANIMAL,VEG.MATERL.	1	No Quantity							1923628			0
S3	2000	2000	2000	2	0	2	Export	608	Philippines	PHL	784	United Arab Emirates	ARE								29	CRUDE ANIMAL,VEG.MATERL.	1	No Quantity							3275			0
S3	2000	2000	2000	2	0	2	Export	608	Philippines	PHL	792	Turkey	TUR								29	CRUDE ANIMAL,VEG.MATERL.	1	No Quantity							78880			0
S3	2000	2000	2000	2	0	2	Export	608	Philippines	PHL	804	Ukraine	UKR								29	CRUDE ANIMAL,VEG.MATERL.	1	No Quantity							22584			0
S3	2000	2000	2000	2	0	2	Export	608	Philippines	PHL	818	Egypt	EGY								29	CRUDE ANIMAL,VEG.MATERL.	1	No Quantity							223959			0
S3	2000	2000	2000	2	0	2	Export	608	Philippines	PHL	826	United Kingdom	GBR								29	CRUDE ANIMAL,VEG.MATERL.	1	No Quantity							10705544			0
S3	2000	2000	2000	2	0	2	Export	608	Philippines	PHL	842	USA	USA								29	CRUDE ANIMAL,VEG.MATERL.	1	No Quantity							11533203			0
S3	2000	2000	2000	2	0	2	Export	608	Philippines	PHL	862	Venezuela	VEN								29	CRUDE ANIMAL,VEG.MATERL.	1	No Quantity							123681			0
S3	2000	2000	2000	2	0	2	Export	616	Poland	POL	0	World	WLD								29	CRUDE ANIMAL,VEG.MATERL.	1	No Quantity							114351000			0
S3	2000	2000	2000	2	0	2	Export	616	Poland	POL	36	Australia	AUS								29	CRUDE ANIMAL,VEG.MATERL.	1	No Quantity							153000			0
S3	2000	2000	2000	2	0	2	Export	616	Poland	POL	40	Austria	AUT								29	CRUDE ANIMAL,VEG.MATERL.	1	No Quantity							1425000			0
S3	2000	2000	2000	2	0	2	Export	616	Poland	POL	56	Belgium	BEL								29	CRUDE ANIMAL,VEG.MATERL.	1	No Quantity							3282000			0
S3	2000	2000	2000	2	0	2	Export	616	Poland	POL	112	Belarus	BLR								29	CRUDE ANIMAL,VEG.MATERL.	1	No Quantity							992000			0
S3	2000	2000	2000	2	0	2	Export	616	Poland	POL	124	Canada	CAN								29	CRUDE ANIMAL,VEG.MATERL.	1	No Quantity							452000			0
S3	2000	2000	2000	2	0	2	Export	616	Poland	POL	156	China	CHN								29	CRUDE ANIMAL,VEG.MATERL.	1	No Quantity							1285000			0
S3	2000	2000	2000	2	0	2	Export	616	Poland	POL	191	Croatia	HRV								29	CRUDE ANIMAL,VEG.MATERL.	1	No Quantity							72000			0
S3	2000	2000	2000	2	0	2	Export	616	Poland	POL	203	Czechia	CZE								29	CRUDE ANIMAL,VEG.MATERL.	1	No Quantity							1763000			0
S3	2000	2000	2000	2	0	2	Export	616	Poland	POL	208	Denmark	DNK								29	CRUDE ANIMAL,VEG.MATERL.	1	No Quantity							6048000			0
S3	2000	2000	2000	2	0	2	Export	616	Poland	POL	246	Finland	FIN								29	CRUDE ANIMAL,VEG.MATERL.	1	No Quantity							107000			0
S3	2000	2000	2000	2	0	2	Export	616	Poland	POL	251	France	FRA								29	CRUDE ANIMAL,VEG.MATERL.	1	No Quantity							5464000			0
S3	2000	2000	2000	2	0	2	Export	616	Poland	POL	276	Germany	DEU								29	CRUDE ANIMAL,VEG.MATERL.	1	No Quantity							53781000			0
S3	2000	2000	2000	2	0	2	Export	616	Poland	POL	344	China, Hong Kong SAR	HKG								29	CRUDE ANIMAL,VEG.MATERL.	1	No Quantity							86000			0
S3	2000	2000	2000	2	0	2	Export	616	Poland	POL	348	Hungary	HUN								29	CRUDE ANIMAL,VEG.MATERL.	1	No Quantity							372000			0
S3	2000	2000	2000	2	0	2	Export	616	Poland	POL	381	Italy	ITA								29	CRUDE ANIMAL,VEG.MATERL.	1	No Quantity							1013000			0
S3	2000	2000	2000	2	0	2	Export	616	Poland	POL	392	Japan	JPN								29	CRUDE ANIMAL,VEG.MATERL.	1	No Quantity							6552000			0
S3	2000	2000	2000	2	0	2	Export	616	Poland	POL	408	Dem. People's Rep. of Korea	PRK								29	CRUDE ANIMAL,VEG.MATERL.	1	No Quantity							239000			0
S3	2000	2000	2000	2	0	2	Export	616	Poland	POL	428	Latvia	LVA								29	CRUDE ANIMAL,VEG.MATERL.	1	No Quantity							561000			0
S3	2000	2000	2000	2	0	2	Export	616	Poland	POL	440	Lithuania	LTU								29	CRUDE ANIMAL,VEG.MATERL.	1	No Quantity							981000			0
S3	2000	2000	2000	2	0	2	Export	616	Poland	POL	490	Other Asia, nes									29	CRUDE ANIMAL,VEG.MATERL.	1	No Quantity							104000			0
S3	2000	2000	2000	2	0	2	Export	616	Poland	POL	498	Rep. of Moldova	MDA								29	CRUDE ANIMAL,VEG.MATERL.	1	No Quantity							55000			0
S3	2000	2000	2000	2	0	2	Export	616	Poland	POL	528	Netherlands	NLD								29	CRUDE ANIMAL,VEG.MATERL.	1	No Quantity							15142000			0
S3	2000	2000	2000	2	0	2	Export	616	Poland	POL	579	Norway	NOR								29	CRUDE ANIMAL,VEG.MATERL.	1	No Quantity							506000			0
S3	2000	2000	2000	2	0	2	Export	616	Poland	POL	642	Romania	ROU								29	CRUDE ANIMAL,VEG.MATERL.	1	No Quantity							93000			0
S3	2000	2000	2000	2	0	2	Export	616	Poland	POL	643	Russian Federation	RUS								29	CRUDE ANIMAL,VEG.MATERL.	1	No Quantity							2261000			0
S3	2000	2000	2000	2	0	2	Export	616	Poland	POL	703	Slovakia	SVK								29	CRUDE ANIMAL,VEG.MATERL.	1	No Quantity							556000			0
S3	2000	2000	2000	2	0	2	Export	616	Poland	POL	705	Slovenia	SVN								29	CRUDE ANIMAL,VEG.MATERL.	1	No Quantity							112000			0
S3	2000	2000	2000	2	0	2	Export	616	Poland	POL	724	Spain	ESP								29	CRUDE ANIMAL,VEG.MATERL.	1	No Quantity							1832000			0
S3	2000	2000	2000	2	0	2	Export	616	Poland	POL	752	Sweden	SWE								29	CRUDE ANIMAL,VEG.MATERL.	1	No Quantity							1385000			0
S3	2000	2000	2000	2	0	2	Export	616	Poland	POL	757	Switzerland	CHE								29	CRUDE ANIMAL,VEG.MATERL.	1	No Quantity							1038000			0
S3	2000	2000	2000	2	0	2	Export	616	Poland	POL	804	Ukraine	UKR								29	CRUDE ANIMAL,VEG.MATERL.	1	No Quantity							2092000			0
S3	2000	2000	2000	2	0	2	Export	616	Poland	POL	807	North Macedonia	MKD								29	CRUDE ANIMAL,VEG.MATERL.	1	No Quantity							67000			0
S3	2000	2000	2000	2	0	2	Export	616	Poland	POL	826	United Kingdom	GBR								29	CRUDE ANIMAL,VEG.MATERL.	1	No Quantity							778000			0
S3	2000	2000	2000	2	0	2	Export	616	Poland	POL	842	USA	USA								29	CRUDE ANIMAL,VEG.MATERL.	1	No Quantity							3702000			0
S3	2000	2000	2000	2	0	2	Export	608	Philippines	PHL	0	World	WLD								32	COAL, COKE, BRIQUETTES	1	No Quantity							500			0
S3	2000	2000	2000	2	0	2	Export	608	Philippines	PHL	392	Japan	JPN								32	COAL, COKE, BRIQUETTES	1	No Quantity							500			0
S3	2000	2000	2000	2	0	2	Export	616	Poland	POL	0	World	WLD								32	COAL, COKE, BRIQUETTES	1	No Quantity							1004704000			0
S3	2000	2000	2000	2	0	2	Export	616	Poland	POL	31	Azerbaijan	AZE								32	COAL, COKE, BRIQUETTES	1	No Quantity							346000			0
S3	2000	2000	2000	2	0	2	Export	616	Poland	POL	40	Austria	AUT								32	COAL, COKE, BRIQUETTES	1	No Quantity							89225000			0
S3	2000	2000	2000	2	0	2	Export	616	Poland	POL	52	Barbados	BRB								32	COAL, COKE, BRIQUETTES	1	No Quantity							294000			0
S3	2000	2000	2000	2	0	2	Export	616	Poland	POL	56	Belgium	BEL								32	COAL, COKE, BRIQUETTES	1	No Quantity							9920000			0
S3	2000	2000	2000	2	0	2	Export	616	Poland	POL	76	Brazil	BRA								32	COAL, COKE, BRIQUETTES	1	No Quantity							5005000			0
S3	2000	2000	2000	2	0	2	Export	616	Poland	POL	100	Bulgaria	BGR								32	COAL, COKE, BRIQUETTES	1	No Quantity							11716000			0
S3	2000	2000	2000	2	0	2	Export	616	Poland	POL	112	Belarus	BLR								32	COAL, COKE, BRIQUETTES	1	No Quantity							102000			0
S3	2000	2000	2000	2	0	2	Export	616	Poland	POL	191	Croatia	HRV								32	COAL, COKE, BRIQUETTES	1	No Quantity							162000			0
S3	2000	2000	2000	2	0	2	Export	616	Poland	POL	192	Cuba	CUB								32	COAL, COKE, BRIQUETTES	1	No Quantity							93000			0
S3	2000	2000	2000	2	0	2	Export	616	Poland	POL	196	Cyprus	CYP								32	COAL, COKE, BRIQUETTES	1	No Quantity							133000			0
S3	2000	2000	2000	2	0	2	Export	616	Poland	POL	203	Czechia	CZE								32	COAL, COKE, BRIQUETTES	1	No Quantity							70779000			0
S3	2000	2000	2000	2	0	2	Export	616	Poland	POL	208	Denmark	DNK								32	COAL, COKE, BRIQUETTES	1	No Quantity							58914000			0
S3	2000	2000	2000	2	0	2	Export	616	Poland	POL	233	Estonia	EST								32	COAL, COKE, BRIQUETTES	1	No Quantity							198000			0
S3	2000	2000	2000	2	0	2	Export	616	Poland	POL	246	Finland	FIN								32	COAL, COKE, BRIQUETTES	1	No Quantity							71036000			0
S3	2000	2000	2000	2	0	2	Export	616	Poland	POL	251	France	FRA								32	COAL, COKE, BRIQUETTES	1	No Quantity							42671000			0
S3	2000	2000	2000	2	0	2	Export	616	Poland	POL	276	Germany	DEU								32	COAL, COKE, BRIQUETTES	1	No Quantity							348721000			0
S3	2000	2000	2000	2	0	2	Export	616	Poland	POL	332	Haiti	HTI								32	COAL, COKE, BRIQUETTES	1	No Quantity							85000			0
S3	2000	2000	2000	2	0	2	Export	616	Poland	POL	348	Hungary	HUN								32	COAL, COKE, BRIQUETTES	1	No Quantity							19548000			0
S3	2000	2000	2000	2	0	2	Export	616	Poland	POL	352	Iceland	ISL								32	COAL, COKE, BRIQUETTES	1	No Quantity							1074000			0
S3	2000	2000	2000	2	0	2	Export	616	Poland	POL	364	Iran	IRN								32	COAL, COKE, BRIQUETTES	1	No Quantity							131000			0
S3	2000	2000	2000	2	0	2	Export	616	Poland	POL	372	Ireland	IRL								32	COAL, COKE, BRIQUETTES	1	No Quantity							14229000			0
S3	2000	2000	2000	2	0	2	Export	616	Poland	POL	381	Italy	ITA								32	COAL, COKE, BRIQUETTES	1	No Quantity							26240000			0
S3	2000	2000	2000	2	0	2	Export	616	Poland	POL	440	Lithuania	LTU								32	COAL, COKE, BRIQUETTES	1	No Quantity							502000			0
S3	2000	2000	2000	2	0	2	Export	616	Poland	POL	528	Netherlands	NLD								32	COAL, COKE, BRIQUETTES	1	No Quantity							20651000			0
S3	2000	2000	2000	2	0	2	Export	616	Poland	POL	579	Norway	NOR								32	COAL, COKE, BRIQUETTES	1	No Quantity							17326000			0
S3	2000	2000	2000	2	0	2	Export	616	Poland	POL	620	Portugal	PRT								32	COAL, COKE, BRIQUETTES	1	No Quantity							142000			0
S3	2000	2000	2000	2	0	2	Export	616	Poland	POL	642	Romania	ROU								32	COAL, COKE, BRIQUETTES	1	No Quantity							4484000			0
S3	2000	2000	2000	2	0	2	Export	616	Poland	POL	643	Russian Federation	RUS								32	COAL, COKE, BRIQUETTES	1	No Quantity							179000			0
S3	2000	2000	2000	2	0	2	Export	616	Poland	POL	670	Saint Vincent and the Grenadines	VCT								32	COAL, COKE, BRIQUETTES	1	No Quantity							97000			0
S3	2000	2000	2000	2	0	2	Export	616	Poland	POL	678	Sao Tome and Principe	STP								32	COAL, COKE, BRIQUETTES	1	No Quantity							85000			0
S3	2000	2000	2000	2	0	2	Export	616	Poland	POL	703	Slovakia	SVK								32	COAL, COKE, BRIQUETTES	1	No Quantity							45012000			0
S3	2000	2000	2000	2	0	2	Export	616	Poland	POL	705	Slovenia	SVN								32	COAL, COKE, BRIQUETTES	1	No Quantity							784000			0
S3	2000	2000	2000	2	0	2	Export	616	Poland	POL	724	Spain	ESP								32	COAL, COKE, BRIQUETTES	1	No Quantity							14862000			0
S3	2000	2000	2000	2	0	2	Export	616	Poland	POL	752	Sweden	SWE								32	COAL, COKE, BRIQUETTES	1	No Quantity							24416000			0
S3	2000	2000	2000	2	0	2	Export	616	Poland	POL	792	Turkey	TUR								32	COAL, COKE, BRIQUETTES	1	No Quantity							3566000			0
S3	2000	2000	2000	2	0	2	Export	616	Poland	POL	804	Ukraine	UKR								32	COAL, COKE, BRIQUETTES	1	No Quantity							42737000			0
S3	2000	2000	2000	2	0	2	Export	616	Poland	POL	807	North Macedonia	MKD								32	COAL, COKE, BRIQUETTES	1	No Quantity							3263000			0
S3	2000	2000	2000	2	0	2	Export	616	Poland	POL	818	Egypt	EGY								32	COAL, COKE, BRIQUETTES	1	No Quantity							21653000			0
S3	2000	2000	2000	2	0	2	Export	616	Poland	POL	826	United Kingdom	GBR								32	COAL, COKE, BRIQUETTES	1	No Quantity							33704000			0
S3	2000	2000	2000	2	0	2	Export	616	Poland	POL	891	Serbia and Montenegro	SCG								32	COAL, COKE, BRIQUETTES	1	No Quantity							619000			0
S3	2000	2000	2000	2	0	2	Export	608	Philippines	PHL	0	World	WLD								33	PETROLEUM,PETROL.PRODUCT	1	No Quantity							437341005			0
S3	2000	2000	2000	2	0	2	Export	608	Philippines	PHL	36	Australia	AUS								33	PETROLEUM,PETROL.PRODUCT	1	No Quantity							5332619			0
S3	2000	2000	2000	2	0	2	Export	608	Philippines	PHL	44	Bahamas	BHS								33	PETROLEUM,PETROL.PRODUCT	1	No Quantity							3194			0
S3	2000	2000	2000	2	0	2	Export	608	Philippines	PHL	76	Brazil	BRA								33	PETROLEUM,PETROL.PRODUCT	1	No Quantity							13540			0
S3	2000	2000	2000	2	0	2	Export	608	Philippines	PHL	96	Brunei Darussalam	BRN								33	PETROLEUM,PETROL.PRODUCT	1	No Quantity							422907			0
S3	2000	2000	2000	2	0	2	Export	608	Philippines	PHL	124	Canada	CAN								33	PETROLEUM,PETROL.PRODUCT	1	No Quantity							601575			0
S3	2000	2000	2000	2	0	2	Export	608	Philippines	PHL	156	China	CHN								33	PETROLEUM,PETROL.PRODUCT	1	No Quantity							42378912			0
S3	2000	2000	2000	2	0	2	Export	608	Philippines	PHL	196	Cyprus	CYP								33	PETROLEUM,PETROL.PRODUCT	1	No Quantity							5457			0
S3	2000	2000	2000	2	0	2	Export	608	Philippines	PHL	208	Denmark	DNK								33	PETROLEUM,PETROL.PRODUCT	1	No Quantity							1031258			0
S3	2000	2000	2000	2	0	2	Export	608	Philippines	PHL	251	France	FRA								33	PETROLEUM,PETROL.PRODUCT	1	No Quantity							93855			0
S3	2000	2000	2000	2	0	2	Export	608	Philippines	PHL	276	Germany	DEU								33	PETROLEUM,PETROL.PRODUCT	1	No Quantity							12144660			0
S3	2000	2000	2000	2	0	2	Export	608	Philippines	PHL	296	Kiribati	KIR								33	PETROLEUM,PETROL.PRODUCT	1	No Quantity							32070			0
S3	2000	2000	2000	2	0	2	Export	608	Philippines	PHL	316	Guam	GUM								33	PETROLEUM,PETROL.PRODUCT	1	No Quantity							491192			0
S3	2000	2000	2000	2	0	2	Export	608	Philippines	PHL	344	China, Hong Kong SAR	HKG								33	PETROLEUM,PETROL.PRODUCT	1	No Quantity							15936			0
S3	2000	2000	2000	2	0	2	Export	608	Philippines	PHL	348	Hungary	HUN								33	PETROLEUM,PETROL.PRODUCT	1	No Quantity							44230			0
S3	2000	2000	2000	2	0	2	Export	608	Philippines	PHL	360	Indonesia	IDN								33	PETROLEUM,PETROL.PRODUCT	1	No Quantity							5098815			0
S3	2000	2000	2000	2	0	2	Export	608	Philippines	PHL	392	Japan	JPN								33	PETROLEUM,PETROL.PRODUCT	1	No Quantity							114242272			0
S3	2000	2000	2000	2	0	2	Export	608	Philippines	PHL	410	Rep. of Korea	KOR								33	PETROLEUM,PETROL.PRODUCT	1	No Quantity							22088784			0
S3	2000	2000	2000	2	0	2	Export	608	Philippines	PHL	430	Liberia	LBR								33	PETROLEUM,PETROL.PRODUCT	1	No Quantity							67359			0
S3	2000	2000	2000	2	0	2	Export	608	Philippines	PHL	446	China, Macao SAR	MAC								33	PETROLEUM,PETROL.PRODUCT	1	No Quantity							228266			0
S3	2000	2000	2000	2	0	2	Export	608	Philippines	PHL	458	Malaysia	MYS								33	PETROLEUM,PETROL.PRODUCT	1	No Quantity							5443518			0
S3	2000	2000	2000	2	0	2	Export	608	Philippines	PHL	470	Malta	MLT								33	PETROLEUM,PETROL.PRODUCT	1	No Quantity							95146			0
S3	2000	2000	2000	2	0	2	Export	608	Philippines	PHL	490	Other Asia, nes									33	PETROLEUM,PETROL.PRODUCT	1	No Quantity							3545422			0
S3	2000	2000	2000	2	0	2	Export	608	Philippines	PHL	528	Netherlands	NLD								33	PETROLEUM,PETROL.PRODUCT	1	No Quantity							36857			0
S3	2000	2000	2000	2	0	2	Export	608	Philippines	PHL	581	United States Minor Outlying Islands	UMI								33	PETROLEUM,PETROL.PRODUCT	1	No Quantity							120781			0
S3	2000	2000	2000	2	0	2	Export	608	Philippines	PHL	583	FS Micronesia	FSM								33	PETROLEUM,PETROL.PRODUCT	1	No Quantity							179870			0
S3	2000	2000	2000	2	0	2	Export	608	Philippines	PHL	584	Marshall Isds	MHL								33	PETROLEUM,PETROL.PRODUCT	1	No Quantity							115154			0
S3	2000	2000	2000	2	0	2	Export	608	Philippines	PHL	585	Palau	PLW								33	PETROLEUM,PETROL.PRODUCT	1	No Quantity							75588			0
S3	2000	2000	2000	2	0	2	Export	608	Philippines	PHL	586	Pakistan	PAK								33	PETROLEUM,PETROL.PRODUCT	1	No Quantity							1756037			0
S3	2000	2000	2000	2	0	2	Export	608	Philippines	PHL	591	Panama	PAN								33	PETROLEUM,PETROL.PRODUCT	1	No Quantity							513250			0
S3	2000	2000	2000	2	0	2	Export	608	Philippines	PHL	598	Papua New Guinea	PNG								33	PETROLEUM,PETROL.PRODUCT	1	No Quantity							489510			0
S3	2000	2000	2000	2	0	2	Export	608	Philippines	PHL	634	Qatar	QAT								33	PETROLEUM,PETROL.PRODUCT	1	No Quantity							314930			0
S3	2000	2000	2000	2	0	2	Export	608	Philippines	PHL	643	Russian Federation	RUS								33	PETROLEUM,PETROL.PRODUCT	1	No Quantity							3897			0
S3	2000	2000	2000	2	0	2	Export	608	Philippines	PHL	682	Saudi Arabia	SAU								33	PETROLEUM,PETROL.PRODUCT	1	No Quantity							4734615			0
S3	2000	2000	2000	2	0	2	Export	608	Philippines	PHL	699	India	IND								33	PETROLEUM,PETROL.PRODUCT	1	No Quantity							9946			0
S3	2000	2000	2000	2	0	2	Export	608	Philippines	PHL	702	Singapore	SGP								33	PETROLEUM,PETROL.PRODUCT	1	No Quantity							190790194			0
S3	2000	2000	2000	2	0	2	Export	608	Philippines	PHL	704	Viet Nam	VNM								33	PETROLEUM,PETROL.PRODUCT	1	No Quantity							5224802			0
S3	2000	2000	2000	2	0	2	Export	608	Philippines	PHL	757	Switzerland	CHE								33	PETROLEUM,PETROL.PRODUCT	1	No Quantity							271420			0
S3	2000	2000	2000	2	0	2	Export	608	Philippines	PHL	764	Thailand	THA								33	PETROLEUM,PETROL.PRODUCT	1	No Quantity							7995763			0
S3	2000	2000	2000	2	0	2	Export	608	Philippines	PHL	784	United Arab Emirates	ARE								33	PETROLEUM,PETROL.PRODUCT	1	No Quantity							913166			0
S3	2000	2000	2000	2	0	2	Export	608	Philippines	PHL	818	Egypt	EGY								33	PETROLEUM,PETROL.PRODUCT	1	No Quantity							1356540			0
S3	2000	2000	2000	2	0	2	Export	608	Philippines	PHL	826	United Kingdom	GBR								33	PETROLEUM,PETROL.PRODUCT	1	No Quantity							619224			0
S3	2000	2000	2000	2	0	2	Export	608	Philippines	PHL	842	USA	USA								33	PETROLEUM,PETROL.PRODUCT	1	No Quantity							8398474			0
S3	2000	2000	2000	2	0	2	Export	616	Poland	POL	0	World	WLD								33	PETROLEUM,PETROL.PRODUCT	1	No Quantity							433235000			0
S3	2000	2000	2000	2	0	2	Export	616	Poland	POL	12	Algeria	DZA								33	PETROLEUM,PETROL.PRODUCT	1	No Quantity							103000			0
S3	2000	2000	2000	2	0	2	Export	616	Poland	POL	28	Antigua and Barbuda	ATG								33	PETROLEUM,PETROL.PRODUCT	1	No Quantity							88000			0
S3	2000	2000	2000	2	0	2	Export	616	Poland	POL	40	Austria	AUT								33	PETROLEUM,PETROL.PRODUCT	1	No Quantity							4553000			0
S3	2000	2000	2000	2	0	2	Export	616	Poland	POL	44	Bahamas	BHS								33	PETROLEUM,PETROL.PRODUCT	1	No Quantity							1462000			0
S3	2000	2000	2000	2	0	2	Export	616	Poland	POL	56	Belgium	BEL								33	PETROLEUM,PETROL.PRODUCT	1	No Quantity							14087000			0
S3	2000	2000	2000	2	0	2	Export	616	Poland	POL	70	Bosnia Herzegovina	BIH								33	PETROLEUM,PETROL.PRODUCT	1	No Quantity							512000			0
S3	2000	2000	2000	2	0	2	Export	616	Poland	POL	100	Bulgaria	BGR								33	PETROLEUM,PETROL.PRODUCT	1	No Quantity							101000			0
S3	2000	2000	2000	2	0	2	Export	616	Poland	POL	112	Belarus	BLR								33	PETROLEUM,PETROL.PRODUCT	1	No Quantity							650000			0
S3	2000	2000	2000	2	0	2	Export	616	Poland	POL	191	Croatia	HRV								33	PETROLEUM,PETROL.PRODUCT	1	No Quantity							696000			0
S3	2000	2000	2000	2	0	2	Export	616	Poland	POL	196	Cyprus	CYP								33	PETROLEUM,PETROL.PRODUCT	1	No Quantity							811000			0
S3	2000	2000	2000	2	0	2	Export	616	Poland	POL	203	Czechia	CZE								33	PETROLEUM,PETROL.PRODUCT	1	No Quantity							45898000			0
S3	2000	2000	2000	2	0	2	Export	616	Poland	POL	208	Denmark	DNK								33	PETROLEUM,PETROL.PRODUCT	1	No Quantity							84880000			0
S3	2000	2000	2000	2	0	2	Export	616	Poland	POL	246	Finland	FIN								33	PETROLEUM,PETROL.PRODUCT	1	No Quantity							674000			0
S3	2000	2000	2000	2	0	2	Export	616	Poland	POL	251	France	FRA								33	PETROLEUM,PETROL.PRODUCT	1	No Quantity							3021000			0
S3	2000	2000	2000	2	0	2	Export	616	Poland	POL	262	Djibouti	DJI								33	PETROLEUM,PETROL.PRODUCT	1	No Quantity							397000			0
S3	2000	2000	2000	2	0	2	Export	616	Poland	POL	276	Germany	DEU								33	PETROLEUM,PETROL.PRODUCT	1	No Quantity							36069000			0
S3	2000	2000	2000	2	0	2	Export	616	Poland	POL	300	Greece	GRC								33	PETROLEUM,PETROL.PRODUCT	1	No Quantity							310000			0
S3	2000	2000	2000	2	0	2	Export	616	Poland	POL	348	Hungary	HUN								33	PETROLEUM,PETROL.PRODUCT	1	No Quantity							1750000			0
S3	2000	2000	2000	2	0	2	Export	616	Poland	POL	376	Israel	ISR								33	PETROLEUM,PETROL.PRODUCT	1	No Quantity							262000			0
S3	2000	2000	2000	2	0	2	Export	616	Poland	POL	381	Italy	ITA								33	PETROLEUM,PETROL.PRODUCT	1	No Quantity							1114000			0
S3	2000	2000	2000	2	0	2	Export	616	Poland	POL	410	Rep. of Korea	KOR								33	PETROLEUM,PETROL.PRODUCT	1	No Quantity							54000			0
S3	2000	2000	2000	2	0	2	Export	616	Poland	POL	430	Liberia	LBR								33	PETROLEUM,PETROL.PRODUCT	1	No Quantity							680000			0
S3	2000	2000	2000	2	0	2	Export	616	Poland	POL	440	Lithuania	LTU								33	PETROLEUM,PETROL.PRODUCT	1	No Quantity							2450000			0
S3	2000	2000	2000	2	0	2	Export	616	Poland	POL	442	Luxembourg	LUX								33	PETROLEUM,PETROL.PRODUCT	1	No Quantity							102000			0
S3	2000	2000	2000	2	0	2	Export	616	Poland	POL	446	China, Macao SAR	MAC								33	PETROLEUM,PETROL.PRODUCT	1	No Quantity							1262000			0
S3	2000	2000	2000	2	0	2	Export	616	Poland	POL	470	Malta	MLT								33	PETROLEUM,PETROL.PRODUCT	1	No Quantity							956000			0
S3	2000	2000	2000	2	0	2	Export	616	Poland	POL	498	Rep. of Moldova	MDA								33	PETROLEUM,PETROL.PRODUCT	1	No Quantity							214000			0
S3	2000	2000	2000	2	0	2	Export	616	Poland	POL	528	Netherlands	NLD								33	PETROLEUM,PETROL.PRODUCT	1	No Quantity							61791000			0
S3	2000	2000	2000	2	0	2	Export	616	Poland	POL	579	Norway	NOR								33	PETROLEUM,PETROL.PRODUCT	1	No Quantity							28910000			0
S3	2000	2000	2000	2	0	2	Export	616	Poland	POL	584	Marshall Isds	MHL								33	PETROLEUM,PETROL.PRODUCT	1	No Quantity							141000			0
S3	2000	2000	2000	2	0	2	Export	616	Poland	POL	591	Panama	PAN								33	PETROLEUM,PETROL.PRODUCT	1	No Quantity							583000			0
S3	2000	2000	2000	2	0	2	Export	616	Poland	POL	642	Romania	ROU								33	PETROLEUM,PETROL.PRODUCT	1	No Quantity							230000			0
S3	2000	2000	2000	2	0	2	Export	616	Poland	POL	643	Russian Federation	RUS								33	PETROLEUM,PETROL.PRODUCT	1	No Quantity							743000			0
S3	2000	2000	2000	2	0	2	Export	616	Poland	POL	682	Saudi Arabia	SAU								33	PETROLEUM,PETROL.PRODUCT	1	No Quantity							113000			0
S3	2000	2000	2000	2	0	2	Export	616	Poland	POL	699	India	IND								33	PETROLEUM,PETROL.PRODUCT	1	No Quantity							193000			0
S3	2000	2000	2000	2	0	2	Export	616	Poland	POL	703	Slovakia	SVK								33	PETROLEUM,PETROL.PRODUCT	1	No Quantity							1086000			0
S3	2000	2000	2000	2	0	2	Export	616	Poland	POL	705	Slovenia	SVN								33	PETROLEUM,PETROL.PRODUCT	1	No Quantity							1672000			0
S3	2000	2000	2000	2	0	2	Export	616	Poland	POL	724	Spain	ESP								33	PETROLEUM,PETROL.PRODUCT	1	No Quantity							10878000			0
S3	2000	2000	2000	2	0	2	Export	616	Poland	POL	752	Sweden	SWE								33	PETROLEUM,PETROL.PRODUCT	1	No Quantity							66702000			0
S3	2000	2000	2000	2	0	2	Export	616	Poland	POL	757	Switzerland	CHE								33	PETROLEUM,PETROL.PRODUCT	1	No Quantity							533000			0
S3	2000	2000	2000	2	0	2	Export	616	Poland	POL	788	Tunisia	TUN								33	PETROLEUM,PETROL.PRODUCT	1	No Quantity							273000			0
S3	2000	2000	2000	2	0	2	Export	616	Poland	POL	792	Turkey	TUR								33	PETROLEUM,PETROL.PRODUCT	1	No Quantity							306000			0
S3	2000	2000	2000	2	0	2	Export	616	Poland	POL	804	Ukraine	UKR								33	PETROLEUM,PETROL.PRODUCT	1	No Quantity							4903000			0
S3	2000	2000	2000	2	0	2	Export	616	Poland	POL	826	United Kingdom	GBR								33	PETROLEUM,PETROL.PRODUCT	1	No Quantity							27306000			0
S3	2000	2000	2000	2	0	2	Export	616	Poland	POL	837	Bunkers									33	PETROLEUM,PETROL.PRODUCT	1	No Quantity							23085000			0
S3	2000	2000	2000	2	0	2	Export	616	Poland	POL	842	USA	USA								33	PETROLEUM,PETROL.PRODUCT	1	No Quantity							581000			0
S3	2000	2000	2000	2	0	2	Export	616	Poland	POL	891	Serbia and Montenegro	SCG								33	PETROLEUM,PETROL.PRODUCT	1	No Quantity							50000			0
S3	2000	2000	2000	2	0	2	Export	608	Philippines	PHL	0	World	WLD								34	GAS,NATURAL,MANUFACTURED	1	No Quantity							67949917			0
S3	2000	2000	2000	2	0	2	Export	608	Philippines	PHL	36	Australia	AUS								34	GAS,NATURAL,MANUFACTURED	1	No Quantity							957566			0
S3	2000	2000	2000	2	0	2	Export	608	Philippines	PHL	156	China	CHN								34	GAS,NATURAL,MANUFACTURED	1	No Quantity							30059700			0
S3	2000	2000	2000	2	0	2	Export	608	Philippines	PHL	316	Guam	GUM								34	GAS,NATURAL,MANUFACTURED	1	No Quantity							4220724			0
S3	2000	2000	2000	2	0	2	Export	608	Philippines	PHL	344	China, Hong Kong SAR	HKG								34	GAS,NATURAL,MANUFACTURED	1	No Quantity							9062920			0
S3	2000	2000	2000	2	0	2	Export	608	Philippines	PHL	360	Indonesia	IDN								34	GAS,NATURAL,MANUFACTURED	1	No Quantity							1756623			0
S3	2000	2000	2000	2	0	2	Export	608	Philippines	PHL	446	China, Macao SAR	MAC								34	GAS,NATURAL,MANUFACTURED	1	No Quantity							4343572			0
S3	2000	2000	2000	2	0	2	Export	608	Philippines	PHL	458	Malaysia	MYS								34	GAS,NATURAL,MANUFACTURED	1	No Quantity							8059592			0
S3	2000	2000	2000	2	0	2	Export	608	Philippines	PHL	490	Other Asia, nes									34	GAS,NATURAL,MANUFACTURED	1	No Quantity							6944269			0
S3	2000	2000	2000	2	0	2	Export	608	Philippines	PHL	508	Mozambique	MOZ								34	GAS,NATURAL,MANUFACTURED	1	No Quantity							356931			0
S3	2000	2000	2000	2	0	2	Export	608	Philippines	PHL	702	Singapore	SGP								34	GAS,NATURAL,MANUFACTURED	1	No Quantity							1364066			0
S3	2000	2000	2000	2	0	2	Export	608	Philippines	PHL	704	Viet Nam	VNM								34	GAS,NATURAL,MANUFACTURED	1	No Quantity							823954			0
S3	2000	2000	2000	2	0	2	Export	616	Poland	POL	0	World	WLD								34	GAS,NATURAL,MANUFACTURED	1	No Quantity							21770000			0
S3	2000	2000	2000	2	0	2	Export	616	Poland	POL	40	Austria	AUT								34	GAS,NATURAL,MANUFACTURED	1	No Quantity							5484000			0
S3	2000	2000	2000	2	0	2	Export	616	Poland	POL	203	Czechia	CZE								34	GAS,NATURAL,MANUFACTURED	1	No Quantity							8460000			0
S3	2000	2000	2000	2	0	2	Export	616	Poland	POL	276	Germany	DEU								34	GAS,NATURAL,MANUFACTURED	1	No Quantity							2435000			0
S3	2000	2000	2000	2	0	2	Export	616	Poland	POL	348	Hungary	HUN								34	GAS,NATURAL,MANUFACTURED	1	No Quantity							2094000			0
S3	2000	2000	2000	2	0	2	Export	616	Poland	POL	440	Lithuania	LTU								34	GAS,NATURAL,MANUFACTURED	1	No Quantity							53000			0
S3	2000	2000	2000	2	0	2	Export	616	Poland	POL	703	Slovakia	SVK								34	GAS,NATURAL,MANUFACTURED	1	No Quantity							3244000			0
S3	2000	2000	2000	2	0	2	Export	616	Poland	POL	0	World	WLD								35	ELECTRIC CURRENT	1	No Quantity							145949000			0
S3	2000	2000	2000	2	0	2	Export	616	Poland	POL	40	Austria	AUT								35	ELECTRIC CURRENT	1	No Quantity							27646000			0
S3	2000	2000	2000	2	0	2	Export	616	Poland	POL	203	Czechia	CZE								35	ELECTRIC CURRENT	1	No Quantity							15408000			0
S3	2000	2000	2000	2	0	2	Export	616	Poland	POL	276	Germany	DEU								35	ELECTRIC CURRENT	1	No Quantity							50884000			0
S3	2000	2000	2000	2	0	2	Export	616	Poland	POL	703	Slovakia	SVK								35	ELECTRIC CURRENT	1	No Quantity							51188000			0
S3	2000	2000	2000	2	0	2	Export	616	Poland	POL	752	Sweden	SWE								35	ELECTRIC CURRENT	1	No Quantity							584000			0
S3	2000	2000	2000	2	0	2	Export	616	Poland	POL	757	Switzerland	CHE								35	ELECTRIC CURRENT	1	No Quantity							239000			0
S3	2000	2000	2000	2	0	2	Export	608	Philippines	PHL	0	World	WLD								41	ANIMAL OILS AND FATS	1	No Quantity							25859			0
S3	2000	2000	2000	2	0	2	Export	608	Philippines	PHL	360	Indonesia	IDN								41	ANIMAL OILS AND FATS	1	No Quantity							749			0
S3	2000	2000	2000	2	0	2	Export	608	Philippines	PHL	392	Japan	JPN								41	ANIMAL OILS AND FATS	1	No Quantity							25110			0
S3	2000	2000	2000	2	0	2	Export	616	Poland	POL	0	World	WLD								41	ANIMAL OILS AND FATS	1	No Quantity							12548000			0
S3	2000	2000	2000	2	0	2	Export	616	Poland	POL	31	Azerbaijan	AZE								41	ANIMAL OILS AND FATS	1	No Quantity							62000			0
S3	2000	2000	2000	2	0	2	Export	616	Poland	POL	112	Belarus	BLR								41	ANIMAL OILS AND FATS	1	No Quantity							4103000			0
S3	2000	2000	2000	2	0	2	Export	616	Poland	POL	203	Czechia	CZE								41	ANIMAL OILS AND FATS	1	No Quantity							293000			0
S3	2000	2000	2000	2	0	2	Export	616	Poland	POL	208	Denmark	DNK								41	ANIMAL OILS AND FATS	1	No Quantity							289000			0
S3	2000	2000	2000	2	0	2	Export	616	Poland	POL	276	Germany	DEU								41	ANIMAL OILS AND FATS	1	No Quantity							71000			0
S3	2000	2000	2000	2	0	2	Export	616	Poland	POL	428	Latvia	LVA								41	ANIMAL OILS AND FATS	1	No Quantity							974000			0
S3	2000	2000	2000	2	0	2	Export	616	Poland	POL	440	Lithuania	LTU								41	ANIMAL OILS AND FATS	1	No Quantity							322000			0
S3	2000	2000	2000	2	0	2	Export	616	Poland	POL	498	Rep. of Moldova	MDA								41	ANIMAL OILS AND FATS	1	No Quantity							72000			0
S3	2000	2000	2000	2	0	2	Export	616	Poland	POL	528	Netherlands	NLD								41	ANIMAL OILS AND FATS	1	No Quantity							67000			0
S3	2000	2000	2000	2	0	2	Export	616	Poland	POL	642	Romania	ROU								41	ANIMAL OILS AND FATS	1	No Quantity							68000			0
S3	2000	2000	2000	2	0	2	Export	616	Poland	POL	643	Russian Federation	RUS								41	ANIMAL OILS AND FATS	1	No Quantity							5729000			0
S3	2000	2000	2000	2	0	2	Export	616	Poland	POL	804	Ukraine	UKR								41	ANIMAL OILS AND FATS	1	No Quantity							167000			0
S3	2000	2000	2000	2	0	2	Export	616	Poland	POL	826	United Kingdom	GBR								41	ANIMAL OILS AND FATS	1	No Quantity							331000			0
S3	2000	2000	2000	2	0	2	Export	608	Philippines	PHL	0	World	WLD								42	FIXED VEG. FATS AND OILS	1	No Quantity							465545125			0
S3	2000	2000	2000	2	0	2	Export	608	Philippines	PHL	32	Argentina	ARG								42	FIXED VEG. FATS AND OILS	1	No Quantity							8670			0
S3	2000	2000	2000	2	0	2	Export	608	Philippines	PHL	36	Australia	AUS								42	FIXED VEG. FATS AND OILS	1	No Quantity							9977			0
S3	2000	2000	2000	2	0	2	Export	608	Philippines	PHL	60	Bermuda	BMU								42	FIXED VEG. FATS AND OILS	1	No Quantity							546229			0
S3	2000	2000	2000	2	0	2	Export	608	Philippines	PHL	124	Canada	CAN								42	FIXED VEG. FATS AND OILS	1	No Quantity							2670582			0
S3	2000	2000	2000	2	0	2	Export	608	Philippines	PHL	156	China	CHN								42	FIXED VEG. FATS AND OILS	1	No Quantity							14192719			0
S3	2000	2000	2000	2	0	2	Export	608	Philippines	PHL	251	France	FRA								42	FIXED VEG. FATS AND OILS	1	No Quantity							980000			0
S3	2000	2000	2000	2	0	2	Export	608	Philippines	PHL	344	China, Hong Kong SAR	HKG								42	FIXED VEG. FATS AND OILS	1	No Quantity							42933			0
S3	2000	2000	2000	2	0	2	Export	608	Philippines	PHL	360	Indonesia	IDN								42	FIXED VEG. FATS AND OILS	1	No Quantity							16389331			0
S3	2000	2000	2000	2	0	2	Export	608	Philippines	PHL	381	Italy	ITA								42	FIXED VEG. FATS AND OILS	1	No Quantity							10714919			0
S3	2000	2000	2000	2	0	2	Export	608	Philippines	PHL	392	Japan	JPN								42	FIXED VEG. FATS AND OILS	1	No Quantity							19862358			0
S3	2000	2000	2000	2	0	2	Export	608	Philippines	PHL	410	Rep. of Korea	KOR								42	FIXED VEG. FATS AND OILS	1	No Quantity							2450800			0
S3	2000	2000	2000	2	0	2	Export	608	Philippines	PHL	458	Malaysia	MYS								42	FIXED VEG. FATS AND OILS	1	No Quantity							31832400			0
S3	2000	2000	2000	2	0	2	Export	608	Philippines	PHL	484	Mexico	MEX								42	FIXED VEG. FATS AND OILS	1	No Quantity							1235000			0
S3	2000	2000	2000	2	0	2	Export	608	Philippines	PHL	490	Other Asia, nes									42	FIXED VEG. FATS AND OILS	1	No Quantity							5497097			0
S3	2000	2000	2000	2	0	2	Export	608	Philippines	PHL	528	Netherlands	NLD								42	FIXED VEG. FATS AND OILS	1	No Quantity							143435060			0
S3	2000	2000	2000	2	0	2	Export	608	Philippines	PHL	554	New Zealand	NZL								42	FIXED VEG. FATS AND OILS	1	No Quantity							10561			0
S3	2000	2000	2000	2	0	2	Export	608	Philippines	PHL	699	India	IND								42	FIXED VEG. FATS AND OILS	1	No Quantity							551000			0
S3	2000	2000	2000	2	0	2	Export	608	Philippines	PHL	702	Singapore	SGP								42	FIXED VEG. FATS AND OILS	1	No Quantity							3610000			0
S3	2000	2000	2000	2	0	2	Export	608	Philippines	PHL	710	South Africa	ZAF								42	FIXED VEG. FATS AND OILS	1	No Quantity							10762			0
S3	2000	2000	2000	2	0	2	Export	608	Philippines	PHL	724	Spain	ESP								42	FIXED VEG. FATS AND OILS	1	No Quantity							1514540			0
S3	2000	2000	2000	2	0	2	Export	608	Philippines	PHL	784	United Arab Emirates	ARE								42	FIXED VEG. FATS AND OILS	1	No Quantity							252500			0
S3	2000	2000	2000	2	0	2	Export	608	Philippines	PHL	826	United Kingdom	GBR								42	FIXED VEG. FATS AND OILS	1	No Quantity							6193080			0
S3	2000	2000	2000	2	0	2	Export	608	Philippines	PHL	842	USA	USA								42	FIXED VEG. FATS AND OILS	1	No Quantity							203534607			0
S3	2000	2000	2000	2	0	2	Export	616	Poland	POL	0	World	WLD								42	FIXED VEG. FATS AND OILS	1	No Quantity							3874000			0
S3	2000	2000	2000	2	0	2	Export	616	Poland	POL	112	Belarus	BLR								42	FIXED VEG. FATS AND OILS	1	No Quantity							232000			0
S3	2000	2000	2000	2	0	2	Export	616	Poland	POL	276	Germany	DEU								42	FIXED VEG. FATS AND OILS	1	No Quantity							1475000			0
S3	2000	2000	2000	2	0	2	Export	616	Poland	POL	428	Latvia	LVA								42	FIXED VEG. FATS AND OILS	1	No Quantity							144000			0
S3	2000	2000	2000	2	0	2	Export	616	Poland	POL	440	Lithuania	LTU								42	FIXED VEG. FATS AND OILS	1	No Quantity							170000			0
S3	2000	2000	2000	2	0	2	Export	616	Poland	POL	528	Netherlands	NLD								42	FIXED VEG. FATS AND OILS	1	No Quantity							72000			0
S3	2000	2000	2000	2	0	2	Export	616	Poland	POL	643	Russian Federation	RUS								42	FIXED VEG. FATS AND OILS	1	No Quantity							1635000			0
S3	2000	2000	2000	2	0	2	Export	616	Poland	POL	804	Ukraine	UKR								42	FIXED VEG. FATS AND OILS	1	No Quantity							146000			0
S3	2000	2000	2000	2	0	2	Export	608	Philippines	PHL	0	World	WLD								43	ANIMAL,VEG.FATS,OILS,NES	1	No Quantity							10976421			0
S3	2000	2000	2000	2	0	2	Export	608	Philippines	PHL	56	Belgium	BEL								43	ANIMAL,VEG.FATS,OILS,NES	1	No Quantity							1042701			0
S3	2000	2000	2000	2	0	2	Export	608	Philippines	PHL	76	Brazil	BRA								43	ANIMAL,VEG.FATS,OILS,NES	1	No Quantity							107864			0
S3	2000	2000	2000	2	0	2	Export	608	Philippines	PHL	156	China	CHN								43	ANIMAL,VEG.FATS,OILS,NES	1	No Quantity							153406			0
S3	2000	2000	2000	2	0	2	Export	608	Philippines	PHL	276	Germany	DEU								43	ANIMAL,VEG.FATS,OILS,NES	1	No Quantity							54			0
S3	2000	2000	2000	2	0	2	Export	608	Philippines	PHL	344	China, Hong Kong SAR	HKG								43	ANIMAL,VEG.FATS,OILS,NES	1	No Quantity							11174			0
S3	2000	2000	2000	2	0	2	Export	608	Philippines	PHL	360	Indonesia	IDN								43	ANIMAL,VEG.FATS,OILS,NES	1	No Quantity							25007			0
S3	2000	2000	2000	2	0	2	Export	608	Philippines	PHL	392	Japan	JPN								43	ANIMAL,VEG.FATS,OILS,NES	1	No Quantity							155736			0
S3	2000	2000	2000	2	0	2	Export	608	Philippines	PHL	410	Rep. of Korea	KOR								43	ANIMAL,VEG.FATS,OILS,NES	1	No Quantity							22735			0
S3	2000	2000	2000	2	0	2	Export	608	Philippines	PHL	458	Malaysia	MYS								43	ANIMAL,VEG.FATS,OILS,NES	1	No Quantity							47367			0
S3	2000	2000	2000	2	0	2	Export	608	Philippines	PHL	484	Mexico	MEX								43	ANIMAL,VEG.FATS,OILS,NES	1	No Quantity							44939			0
S3	2000	2000	2000	2	0	2	Export	608	Philippines	PHL	490	Other Asia, nes									43	ANIMAL,VEG.FATS,OILS,NES	1	No Quantity							211371			0
S3	2000	2000	2000	2	0	2	Export	608	Philippines	PHL	528	Netherlands	NLD								43	ANIMAL,VEG.FATS,OILS,NES	1	No Quantity							2398890			0
S3	2000	2000	2000	2	0	2	Export	608	Philippines	PHL	554	New Zealand	NZL								43	ANIMAL,VEG.FATS,OILS,NES	1	No Quantity							4092			0
S3	2000	2000	2000	2	0	2	Export	608	Philippines	PHL	699	India	IND								43	ANIMAL,VEG.FATS,OILS,NES	1	No Quantity							672528			0
S3	2000	2000	2000	2	0	2	Export	608	Philippines	PHL	702	Singapore	SGP								43	ANIMAL,VEG.FATS,OILS,NES	1	No Quantity							92279			0
S3	2000	2000	2000	2	0	2	Export	608	Philippines	PHL	710	South Africa	ZAF								43	ANIMAL,VEG.FATS,OILS,NES	1	No Quantity							102812			0
S3	2000	2000	2000	2	0	2	Export	608	Philippines	PHL	724	Spain	ESP								43	ANIMAL,VEG.FATS,OILS,NES	1	No Quantity							1063267			0
S3	2000	2000	2000	2	0	2	Export	608	Philippines	PHL	764	Thailand	THA								43	ANIMAL,VEG.FATS,OILS,NES	1	No Quantity							67350			0
S3	2000	2000	2000	2	0	2	Export	608	Philippines	PHL	784	United Arab Emirates	ARE								43	ANIMAL,VEG.FATS,OILS,NES	1	No Quantity							21140			0
S3	2000	2000	2000	2	0	2	Export	608	Philippines	PHL	826	United Kingdom	GBR								43	ANIMAL,VEG.FATS,OILS,NES	1	No Quantity							108810			0
S3	2000	2000	2000	2	0	2	Export	608	Philippines	PHL	842	USA	USA								43	ANIMAL,VEG.FATS,OILS,NES	1	No Quantity							4622899			0
S3	2000	2000	2000	2	0	2	Export	616	Poland	POL	0	World	WLD								43	ANIMAL,VEG.FATS,OILS,NES	1	No Quantity							4826000			0
S3	2000	2000	2000	2	0	2	Export	616	Poland	POL	203	Czechia	CZE								43	ANIMAL,VEG.FATS,OILS,NES	1	No Quantity							400000			0
S3	2000	2000	2000	2	0	2	Export	616	Poland	POL	233	Estonia	EST								43	ANIMAL,VEG.FATS,OILS,NES	1	No Quantity							188000			0
S3	2000	2000	2000	2	0	2	Export	616	Poland	POL	276	Germany	DEU								43	ANIMAL,VEG.FATS,OILS,NES	1	No Quantity							2727000			0
S3	2000	2000	2000	2	0	2	Export	616	Poland	POL	528	Netherlands	NLD								43	ANIMAL,VEG.FATS,OILS,NES	1	No Quantity							1310000			0
S3	2000	2000	2000	2	0	2	Export	616	Poland	POL	643	Russian Federation	RUS								43	ANIMAL,VEG.FATS,OILS,NES	1	No Quantity							67000			0
S3	2000	2000	2000	2	0	2	Export	616	Poland	POL	752	Sweden	SWE								43	ANIMAL,VEG.FATS,OILS,NES	1	No Quantity							134000			0
S3	2000	2000	2000	2	0	2	Export	608	Philippines	PHL	0	World	WLD								51	ORGANIC CHEMICALS	1	No Quantity							45812669			0
S3	2000	2000	2000	2	0	2	Export	608	Philippines	PHL	36	Australia	AUS								51	ORGANIC CHEMICALS	1	No Quantity							804240			0
S3	2000	2000	2000	2	0	2	Export	608	Philippines	PHL	40	Austria	AUT								51	ORGANIC CHEMICALS	1	No Quantity							41			0
S3	2000	2000	2000	2	0	2	Export	608	Philippines	PHL	48	Bahrain	BHR								51	ORGANIC CHEMICALS	1	No Quantity							1575			0
S3	2000	2000	2000	2	0	2	Export	608	Philippines	PHL	50	Bangladesh	BGD								51	ORGANIC CHEMICALS	1	No Quantity							6444			0
S3	2000	2000	2000	2	0	2	Export	608	Philippines	PHL	56	Belgium	BEL								51	ORGANIC CHEMICALS	1	No Quantity							21630			0
S3	2000	2000	2000	2	0	2	Export	608	Philippines	PHL	76	Brazil	BRA								51	ORGANIC CHEMICALS	1	No Quantity							198664			0
S3	2000	2000	2000	2	0	2	Export	608	Philippines	PHL	96	Brunei Darussalam	BRN								51	ORGANIC CHEMICALS	1	No Quantity							6814			0
S3	2000	2000	2000	2	0	2	Export	608	Philippines	PHL	124	Canada	CAN								51	ORGANIC CHEMICALS	1	No Quantity							69053			0
S3	2000	2000	2000	2	0	2	Export	608	Philippines	PHL	144	Sri Lanka	LKA								51	ORGANIC CHEMICALS	1	No Quantity							12583			0
S3	2000	2000	2000	2	0	2	Export	608	Philippines	PHL	156	China	CHN								51	ORGANIC CHEMICALS	1	No Quantity							3335279			0
S3	2000	2000	2000	2	0	2	Export	608	Philippines	PHL	170	Colombia	COL								51	ORGANIC CHEMICALS	1	No Quantity							70028			0
S3	2000	2000	2000	2	0	2	Export	608	Philippines	PHL	196	Cyprus	CYP								51	ORGANIC CHEMICALS	1	No Quantity							282			0
S3	2000	2000	2000	2	0	2	Export	608	Philippines	PHL	276	Germany	DEU								51	ORGANIC CHEMICALS	1	No Quantity							216221			0
S3	2000	2000	2000	2	0	2	Export	608	Philippines	PHL	300	Greece	GRC								51	ORGANIC CHEMICALS	1	No Quantity							297			0
S3	2000	2000	2000	2	0	2	Export	608	Philippines	PHL	316	Guam	GUM								51	ORGANIC CHEMICALS	1	No Quantity							15898			0
S3	2000	2000	2000	2	0	2	Export	608	Philippines	PHL	332	Haiti	HTI								51	ORGANIC CHEMICALS	1	No Quantity							23100			0
S3	2000	2000	2000	2	0	2	Export	608	Philippines	PHL	344	China, Hong Kong SAR	HKG								51	ORGANIC CHEMICALS	1	No Quantity							1414185			0
S3	2000	2000	2000	2	0	2	Export	608	Philippines	PHL	360	Indonesia	IDN								51	ORGANIC CHEMICALS	1	No Quantity							1368535			0
S3	2000	2000	2000	2	0	2	Export	608	Philippines	PHL	376	Israel	ISR								51	ORGANIC CHEMICALS	1	No Quantity							13982			0
S3	2000	2000	2000	2	0	2	Export	608	Philippines	PHL	381	Italy	ITA								51	ORGANIC CHEMICALS	1	No Quantity							2297			0
S3	2000	2000	2000	2	0	2	Export	608	Philippines	PHL	388	Jamaica	JAM								51	ORGANIC CHEMICALS	1	No Quantity							25			0
S3	2000	2000	2000	2	0	2	Export	608	Philippines	PHL	392	Japan	JPN								51	ORGANIC CHEMICALS	1	No Quantity							7728549			0
S3	2000	2000	2000	2	0	2	Export	608	Philippines	PHL	410	Rep. of Korea	KOR								51	ORGANIC CHEMICALS	1	No Quantity							8130936			0
S3	2000	2000	2000	2	0	2	Export	608	Philippines	PHL	422	Lebanon	LBN								51	ORGANIC CHEMICALS	1	No Quantity							1219			0
S3	2000	2000	2000	2	0	2	Export	608	Philippines	PHL	458	Malaysia	MYS								51	ORGANIC CHEMICALS	1	No Quantity							1033703			0
S3	2000	2000	2000	2	0	2	Export	608	Philippines	PHL	466	Mali	MLI								51	ORGANIC CHEMICALS	1	No Quantity							1466			0
S3	2000	2000	2000	2	0	2	Export	608	Philippines	PHL	484	Mexico	MEX								51	ORGANIC CHEMICALS	1	No Quantity							31			0
S3	2000	2000	2000	2	0	2	Export	608	Philippines	PHL	490	Other Asia, nes									51	ORGANIC CHEMICALS	1	No Quantity							4797472			0
S3	2000	2000	2000	2	0	2	Export	608	Philippines	PHL	524	Nepal	NPL								51	ORGANIC CHEMICALS	1	No Quantity							225141			0
S3	2000	2000	2000	2	0	2	Export	608	Philippines	PHL	528	Netherlands	NLD								51	ORGANIC CHEMICALS	1	No Quantity							1099247			0
S3	2000	2000	2000	2	0	2	Export	608	Philippines	PHL	554	New Zealand	NZL								51	ORGANIC CHEMICALS	1	No Quantity							362637			0
S3	2000	2000	2000	2	0	2	Export	608	Philippines	PHL	566	Nigeria	NGA								51	ORGANIC CHEMICALS	1	No Quantity							38805			0
S3	2000	2000	2000	2	0	2	Export	608	Philippines	PHL	581	United States Minor Outlying Islands	UMI								51	ORGANIC CHEMICALS	1	No Quantity							8042			0
S3	2000	2000	2000	2	0	2	Export	608	Philippines	PHL	583	FS Micronesia	FSM								51	ORGANIC CHEMICALS	1	No Quantity							2903			0
S3	2000	2000	2000	2	0	2	Export	608	Philippines	PHL	584	Marshall Isds	MHL								51	ORGANIC CHEMICALS	1	No Quantity							60			0
S3	2000	2000	2000	2	0	2	Export	608	Philippines	PHL	585	Palau	PLW								51	ORGANIC CHEMICALS	1	No Quantity							215			0
S3	2000	2000	2000	2	0	2	Export	608	Philippines	PHL	586	Pakistan	PAK								51	ORGANIC CHEMICALS	1	No Quantity							1917142			0
S3	2000	2000	2000	2	0	2	Export	608	Philippines	PHL	598	Papua New Guinea	PNG								51	ORGANIC CHEMICALS	1	No Quantity							6595			0
S3	2000	2000	2000	2	0	2	Export	608	Philippines	PHL	634	Qatar	QAT								51	ORGANIC CHEMICALS	1	No Quantity							268			0
S3	2000	2000	2000	2	0	2	Export	608	Philippines	PHL	654	Saint Helena	SHN								51	ORGANIC CHEMICALS	1	No Quantity							285			0
S3	2000	2000	2000	2	0	2	Export	608	Philippines	PHL	682	Saudi Arabia	SAU								51	ORGANIC CHEMICALS	1	No Quantity							51			0
S3	2000	2000	2000	2	0	2	Export	608	Philippines	PHL	699	India	IND								51	ORGANIC CHEMICALS	1	No Quantity							2122200			0
S3	2000	2000	2000	2	0	2	Export	608	Philippines	PHL	702	Singapore	SGP								51	ORGANIC CHEMICALS	1	No Quantity							284792			0
S3	2000	2000	2000	2	0	2	Export	608	Philippines	PHL	704	Viet Nam	VNM								51	ORGANIC CHEMICALS	1	No Quantity							213877			0
S3	2000	2000	2000	2	0	2	Export	608	Philippines	PHL	710	South Africa	ZAF								51	ORGANIC CHEMICALS	1	No Quantity							666539			0
S3	2000	2000	2000	2	0	2	Export	608	Philippines	PHL	716	Zimbabwe	ZWE								51	ORGANIC CHEMICALS	1	No Quantity							14340			0
S3	2000	2000	2000	2	0	2	Export	608	Philippines	PHL	724	Spain	ESP								51	ORGANIC CHEMICALS	1	No Quantity							175359			0
S3	2000	2000	2000	2	0	2	Export	608	Philippines	PHL	752	Sweden	SWE								51	ORGANIC CHEMICALS	1	No Quantity							10000			0
S3	2000	2000	2000	2	0	2	Export	608	Philippines	PHL	757	Switzerland	CHE								51	ORGANIC CHEMICALS	1	No Quantity							656			0
S3	2000	2000	2000	2	0	2	Export	608	Philippines	PHL	764	Thailand	THA								51	ORGANIC CHEMICALS	1	No Quantity							1339279			0
S3	2000	2000	2000	2	0	2	Export	608	Philippines	PHL	784	United Arab Emirates	ARE								51	ORGANIC CHEMICALS	1	No Quantity							242735			0
S3	2000	2000	2000	2	0	2	Export	608	Philippines	PHL	818	Egypt	EGY								51	ORGANIC CHEMICALS	1	No Quantity							35699			0
S3	2000	2000	2000	2	0	2	Export	608	Philippines	PHL	826	United Kingdom	GBR								51	ORGANIC CHEMICALS	1	No Quantity							310331			0
S3	2000	2000	2000	2	0	2	Export	608	Philippines	PHL	842	USA	USA								51	ORGANIC CHEMICALS	1	No Quantity							7335786			0
S3	2000	2000	2000	2	0	2	Export	608	Philippines	PHL	862	Venezuela	VEN								51	ORGANIC CHEMICALS	1	No Quantity							125136			0
S3	2000	2000	2000	2	0	2	Export	616	Poland	POL	0	World	WLD								51	ORGANIC CHEMICALS	1	No Quantity							410118000			0
S3	2000	2000	2000	2	0	2	Export	616	Poland	POL	36	Australia	AUS								51	ORGANIC CHEMICALS	1	No Quantity							165000			0
S3	2000	2000	2000	2	0	2	Export	616	Poland	POL	40	Austria	AUT								51	ORGANIC CHEMICALS	1	No Quantity							5577000			0
S3	2000	2000	2000	2	0	2	Export	616	Poland	POL	56	Belgium	BEL								51	ORGANIC CHEMICALS	1	No Quantity							22400000			0
S3	2000	2000	2000	2	0	2	Export	616	Poland	POL	70	Bosnia Herzegovina	BIH								51	ORGANIC CHEMICALS	1	No Quantity							91000			0
S3	2000	2000	2000	2	0	2	Export	616	Poland	POL	76	Brazil	BRA								51	ORGANIC CHEMICALS	1	No Quantity							1621000			0
S3	2000	2000	2000	2	0	2	Export	616	Poland	POL	100	Bulgaria	BGR								51	ORGANIC CHEMICALS	1	No Quantity							1470000			0
S3	2000	2000	2000	2	0	2	Export	616	Poland	POL	112	Belarus	BLR								51	ORGANIC CHEMICALS	1	No Quantity							3219000			0
S3	2000	2000	2000	2	0	2	Export	616	Poland	POL	124	Canada	CAN								51	ORGANIC CHEMICALS	1	No Quantity							404000			0
S3	2000	2000	2000	2	0	2	Export	616	Poland	POL	156	China	CHN								51	ORGANIC CHEMICALS	1	No Quantity							19139000			0
S3	2000	2000	2000	2	0	2	Export	616	Poland	POL	170	Colombia	COL								51	ORGANIC CHEMICALS	1	No Quantity							560000			0
S3	2000	2000	2000	2	0	2	Export	616	Poland	POL	196	Cyprus	CYP								51	ORGANIC CHEMICALS	1	No Quantity							95000			0
S3	2000	2000	2000	2	0	2	Export	616	Poland	POL	203	Czechia	CZE								51	ORGANIC CHEMICALS	1	No Quantity							22218000			0
S3	2000	2000	2000	2	0	2	Export	616	Poland	POL	208	Denmark	DNK								51	ORGANIC CHEMICALS	1	No Quantity							3092000			0
S3	2000	2000	2000	2	0	2	Export	616	Poland	POL	246	Finland	FIN								51	ORGANIC CHEMICALS	1	No Quantity							1180000			0
S3	2000	2000	2000	2	0	2	Export	616	Poland	POL	251	France	FRA								51	ORGANIC CHEMICALS	1	No Quantity							7626000			0
S3	2000	2000	2000	2	0	2	Export	616	Poland	POL	276	Germany	DEU								51	ORGANIC CHEMICALS	1	No Quantity							65061000			0
S3	2000	2000	2000	2	0	2	Export	616	Poland	POL	300	Greece	GRC								51	ORGANIC CHEMICALS	1	No Quantity							68000			0
S3	2000	2000	2000	2	0	2	Export	616	Poland	POL	320	Guatemala	GTM								51	ORGANIC CHEMICALS	1	No Quantity							493000			0
S3	2000	2000	2000	2	0	2	Export	616	Poland	POL	348	Hungary	HUN								51	ORGANIC CHEMICALS	1	No Quantity							3627000			0
S3	2000	2000	2000	2	0	2	Export	616	Poland	POL	360	Indonesia	IDN								51	ORGANIC CHEMICALS	1	No Quantity							2027000			0
S3	2000	2000	2000	2	0	2	Export	616	Poland	POL	364	Iran	IRN								51	ORGANIC CHEMICALS	1	No Quantity							4999000			0
S3	2000	2000	2000	2	0	2	Export	616	Poland	POL	381	Italy	ITA								51	ORGANIC CHEMICALS	1	No Quantity							29576000			0
S3	2000	2000	2000	2	0	2	Export	616	Poland	POL	392	Japan	JPN								51	ORGANIC CHEMICALS	1	No Quantity							645000			0
S3	2000	2000	2000	2	0	2	Export	616	Poland	POL	398	Kazakhstan	KAZ								51	ORGANIC CHEMICALS	1	No Quantity							51000			0
S3	2000	2000	2000	2	0	2	Export	616	Poland	POL	410	Rep. of Korea	KOR								51	ORGANIC CHEMICALS	1	No Quantity							10449000			0
S3	2000	2000	2000	2	0	2	Export	616	Poland	POL	428	Latvia	LVA								51	ORGANIC CHEMICALS	1	No Quantity							154000			0
S3	2000	2000	2000	2	0	2	Export	616	Poland	POL	434	Libya	LBY								51	ORGANIC CHEMICALS	1	No Quantity							65000			0
S3	2000	2000	2000	2	0	2	Export	616	Poland	POL	440	Lithuania	LTU								51	ORGANIC CHEMICALS	1	No Quantity							3920000			0
S3	2000	2000	2000	2	0	2	Export	616	Poland	POL	484	Mexico	MEX								51	ORGANIC CHEMICALS	1	No Quantity							595000			0
S3	2000	2000	2000	2	0	2	Export	616	Poland	POL	490	Other Asia, nes									51	ORGANIC CHEMICALS	1	No Quantity							21241000			0
S3	2000	2000	2000	2	0	2	Export	616	Poland	POL	504	Morocco	MAR								51	ORGANIC CHEMICALS	1	No Quantity							1061000			0
S3	2000	2000	2000	2	0	2	Export	616	Poland	POL	520	Nauru	NRU								51	ORGANIC CHEMICALS	1	No Quantity							654000			0
S3	2000	2000	2000	2	0	2	Export	616	Poland	POL	528	Netherlands	NLD								51	ORGANIC CHEMICALS	1	No Quantity							67287000			0
S3	2000	2000	2000	2	0	2	Export	616	Poland	POL	566	Nigeria	NGA								51	ORGANIC CHEMICALS	1	No Quantity							174000			0
S3	2000	2000	2000	2	0	2	Export	616	Poland	POL	579	Norway	NOR								51	ORGANIC CHEMICALS	1	No Quantity							263000			0
S3	2000	2000	2000	2	0	2	Export	616	Poland	POL	586	Pakistan	PAK								51	ORGANIC CHEMICALS	1	No Quantity							1652000			0
S3	2000	2000	2000	2	0	2	Export	616	Poland	POL	600	Paraguay	PRY								51	ORGANIC CHEMICALS	1	No Quantity							51000			0
[truncated: 4,613 more rows]
