# Supplementary material for: Core-periphery structure in sectoral international trade networks: A new approach to an old theory
Source: PLoS One. 2020 Apr 2;15(4):e0229547. doi: 10.1371/journal.pone.0229547 (PMC7117750; doi:10.1371/journal.pone.0229547)
Supplement: S7 File — (ZIP) [file pone.0229547.s007.zip › S7_File/RawData 2000/comtrade (57).csv]

Classification	Year	Period	Period Desc.	Aggregate Level	Is Leaf Code	Trade Flow Code	Trade Flow	Reporter Code	Reporter	Reporter ISO	Partner Code	Partner	Partner ISO	2nd Partner Code	2nd Partner	2nd Partner ISO	Customs Proc. Code	Customs	Mode of Transport Code	Mode of Transport	Commodity Code	Commodity	Qty Unit Code	Qty Unit	Qty	Alt Qty Unit Code	Alt Qty Unit	Alt Qty	Netweight (kg)	Gross weight (kg)	Trade Value (US$)	CIF Trade Value (US$)	FOB Trade Value (US$)	Flag
S3	2000	2000	2000	2	0	2	Export	620	Portugal	PRT	0	World	WLD								00	LIVE ANIMALS	1	No Quantity							9052725			0
S3	2000	2000	2000	2	0	2	Export	620	Portugal	PRT	24	Angola	AGO								00	LIVE ANIMALS	1	No Quantity							120272			0
S3	2000	2000	2000	2	0	2	Export	620	Portugal	PRT	32	Argentina	ARG								00	LIVE ANIMALS	1	No Quantity							136			0
S3	2000	2000	2000	2	0	2	Export	620	Portugal	PRT	76	Brazil	BRA								00	LIVE ANIMALS	1	No Quantity							115			0
S3	2000	2000	2000	2	0	2	Export	620	Portugal	PRT	124	Canada	CAN								00	LIVE ANIMALS	1	No Quantity							1219			0
S3	2000	2000	2000	2	0	2	Export	620	Portugal	PRT	132	Cabo Verde	CPV								00	LIVE ANIMALS	1	No Quantity							93187			0
S3	2000	2000	2000	2	0	2	Export	620	Portugal	PRT	251	France	FRA								00	LIVE ANIMALS	1	No Quantity							809948			0
S3	2000	2000	2000	2	0	2	Export	620	Portugal	PRT	422	Lebanon	LBN								00	LIVE ANIMALS	1	No Quantity							6141			0
S3	2000	2000	2000	2	0	2	Export	620	Portugal	PRT	484	Mexico	MEX								00	LIVE ANIMALS	1	No Quantity							40818			0
S3	2000	2000	2000	2	0	2	Export	620	Portugal	PRT	508	Mozambique	MOZ								00	LIVE ANIMALS	1	No Quantity							18727			0
S3	2000	2000	2000	2	0	2	Export	620	Portugal	PRT	624	Guinea-Bissau	GNB								00	LIVE ANIMALS	1	No Quantity							14051			0
S3	2000	2000	2000	2	0	2	Export	620	Portugal	PRT	678	Sao Tome and Principe	STP								00	LIVE ANIMALS	1	No Quantity							15317			0
S3	2000	2000	2000	2	0	2	Export	620	Portugal	PRT	702	Singapore	SGP								00	LIVE ANIMALS	1	No Quantity							230			0
S3	2000	2000	2000	2	0	2	Export	620	Portugal	PRT	710	South Africa	ZAF								00	LIVE ANIMALS	1	No Quantity							3726			0
S3	2000	2000	2000	2	0	2	Export	620	Portugal	PRT	724	Spain	ESP								00	LIVE ANIMALS	1	No Quantity							7909008			0
S3	2000	2000	2000	2	0	2	Export	620	Portugal	PRT	757	Switzerland	CHE								00	LIVE ANIMALS	1	No Quantity							230			0
S3	2000	2000	2000	2	0	2	Export	620	Portugal	PRT	764	Thailand	THA								00	LIVE ANIMALS	1	No Quantity							17545			0
S3	2000	2000	2000	2	0	2	Export	620	Portugal	PRT	784	United Arab Emirates	ARE								00	LIVE ANIMALS	1	No Quantity							46			0
S3	2000	2000	2000	2	0	2	Export	620	Portugal	PRT	842	USA	USA								00	LIVE ANIMALS	1	No Quantity							1436			0
S3	2000	2000	2000	2	0	2	Export	620	Portugal	PRT	862	Venezuela	VEN								00	LIVE ANIMALS	1	No Quantity							230			0
S3	2000	2000	2000	2	0	2	Export	620	Portugal	PRT	899	Areas, nes									00	LIVE ANIMALS	1	No Quantity							345			0
S3	2000	2000	2000	2	0	2	Export	634	Qatar	QAT	0	World	WLD								00	LIVE ANIMALS	1	No Quantity							1677050			0
S3	2000	2000	2000	2	0	2	Export	634	Qatar	QAT	48	Bahrain	BHR								00	LIVE ANIMALS	1	No Quantity							22802			0
S3	2000	2000	2000	2	0	2	Export	634	Qatar	QAT	400	Jordan	JOR								00	LIVE ANIMALS	1	No Quantity							35216			0
S3	2000	2000	2000	2	0	2	Export	634	Qatar	QAT	414	Kuwait	KWT								00	LIVE ANIMALS	1	No Quantity							1373			0
S3	2000	2000	2000	2	0	2	Export	634	Qatar	QAT	682	Saudi Arabia	SAU								00	LIVE ANIMALS	1	No Quantity							1515133			0
S3	2000	2000	2000	2	0	2	Export	634	Qatar	QAT	784	United Arab Emirates	ARE								00	LIVE ANIMALS	1	No Quantity							77801			0
S3	2000	2000	2000	2	0	2	Export	634	Qatar	QAT	818	Egypt	EGY								00	LIVE ANIMALS	1	No Quantity							24725			0
S3	2000	2000	2000	2	0	2	Export	620	Portugal	PRT	0	World	WLD								01	MEAT, MEAT PREPARATIONS	1	No Quantity							26414882			0
S3	2000	2000	2000	2	0	2	Export	620	Portugal	PRT	20	Andorra	AND								01	MEAT, MEAT PREPARATIONS	1	No Quantity							52887			0
S3	2000	2000	2000	2	0	2	Export	620	Portugal	PRT	24	Angola	AGO								01	MEAT, MEAT PREPARATIONS	1	No Quantity							12983005			0
S3	2000	2000	2000	2	0	2	Export	620	Portugal	PRT	28	Antigua and Barbuda	ATG								01	MEAT, MEAT PREPARATIONS	1	No Quantity							98219			0
S3	2000	2000	2000	2	0	2	Export	620	Portugal	PRT	32	Argentina	ARG								01	MEAT, MEAT PREPARATIONS	1	No Quantity							1177			0
S3	2000	2000	2000	2	0	2	Export	620	Portugal	PRT	36	Australia	AUS								01	MEAT, MEAT PREPARATIONS	1	No Quantity							1563			0
S3	2000	2000	2000	2	0	2	Export	620	Portugal	PRT	56	Belgium	BEL								01	MEAT, MEAT PREPARATIONS	1	No Quantity							254705			0
S3	2000	2000	2000	2	0	2	Export	620	Portugal	PRT	76	Brazil	BRA								01	MEAT, MEAT PREPARATIONS	1	No Quantity							73624			0
S3	2000	2000	2000	2	0	2	Export	620	Portugal	PRT	90	Solomon Isds	SLB								01	MEAT, MEAT PREPARATIONS	1	No Quantity							301			0
S3	2000	2000	2000	2	0	2	Export	620	Portugal	PRT	100	Bulgaria	BGR								01	MEAT, MEAT PREPARATIONS	1	No Quantity							7379			0
S3	2000	2000	2000	2	0	2	Export	620	Portugal	PRT	124	Canada	CAN								01	MEAT, MEAT PREPARATIONS	1	No Quantity							4419			0
S3	2000	2000	2000	2	0	2	Export	620	Portugal	PRT	132	Cabo Verde	CPV								01	MEAT, MEAT PREPARATIONS	1	No Quantity							1378220			0
S3	2000	2000	2000	2	0	2	Export	620	Portugal	PRT	170	Colombia	COL								01	MEAT, MEAT PREPARATIONS	1	No Quantity							8751			0
S3	2000	2000	2000	2	0	2	Export	620	Portugal	PRT	178	Congo	COG								01	MEAT, MEAT PREPARATIONS	1	No Quantity							2213			0
S3	2000	2000	2000	2	0	2	Export	620	Portugal	PRT	180	Dem. Rep. of the Congo	COD								01	MEAT, MEAT PREPARATIONS	1	No Quantity							2281			0
S3	2000	2000	2000	2	0	2	Export	620	Portugal	PRT	192	Cuba	CUB								01	MEAT, MEAT PREPARATIONS	1	No Quantity							292964			0
S3	2000	2000	2000	2	0	2	Export	620	Portugal	PRT	196	Cyprus	CYP								01	MEAT, MEAT PREPARATIONS	1	No Quantity							30536			0
S3	2000	2000	2000	2	0	2	Export	620	Portugal	PRT	208	Denmark	DNK								01	MEAT, MEAT PREPARATIONS	1	No Quantity							137			0
S3	2000	2000	2000	2	0	2	Export	620	Portugal	PRT	251	France	FRA								01	MEAT, MEAT PREPARATIONS	1	No Quantity							944244			0
S3	2000	2000	2000	2	0	2	Export	620	Portugal	PRT	276	Germany	DEU								01	MEAT, MEAT PREPARATIONS	1	No Quantity							1557286			0
S3	2000	2000	2000	2	0	2	Export	620	Portugal	PRT	324	Guinea	GIN								01	MEAT, MEAT PREPARATIONS	1	No Quantity							2741			0
S3	2000	2000	2000	2	0	2	Export	620	Portugal	PRT	381	Italy	ITA								01	MEAT, MEAT PREPARATIONS	1	No Quantity							37105			0
S3	2000	2000	2000	2	0	2	Export	620	Portugal	PRT	442	Luxembourg	LUX								01	MEAT, MEAT PREPARATIONS	1	No Quantity							489738			0
S3	2000	2000	2000	2	0	2	Export	620	Portugal	PRT	446	China, Macao SAR	MAC								01	MEAT, MEAT PREPARATIONS	1	No Quantity							213068			0
S3	2000	2000	2000	2	0	2	Export	620	Portugal	PRT	504	Morocco	MAR								01	MEAT, MEAT PREPARATIONS	1	No Quantity							4129			0
S3	2000	2000	2000	2	0	2	Export	620	Portugal	PRT	508	Mozambique	MOZ								01	MEAT, MEAT PREPARATIONS	1	No Quantity							253188			0
S3	2000	2000	2000	2	0	2	Export	620	Portugal	PRT	516	Namibia	NAM								01	MEAT, MEAT PREPARATIONS	1	No Quantity							25249			0
S3	2000	2000	2000	2	0	2	Export	620	Portugal	PRT	528	Netherlands	NLD								01	MEAT, MEAT PREPARATIONS	1	No Quantity							129866			0
S3	2000	2000	2000	2	0	2	Export	620	Portugal	PRT	530	Neth. Antilles	ANT								01	MEAT, MEAT PREPARATIONS	1	No Quantity							11			0
S3	2000	2000	2000	2	0	2	Export	620	Portugal	PRT	568	Other Europe, nes									01	MEAT, MEAT PREPARATIONS	1	No Quantity							52479			0
S3	2000	2000	2000	2	0	2	Export	620	Portugal	PRT	580	N. Mariana Isds	MNP								01	MEAT, MEAT PREPARATIONS	1	No Quantity							3726			0
S3	2000	2000	2000	2	0	2	Export	620	Portugal	PRT	624	Guinea-Bissau	GNB								01	MEAT, MEAT PREPARATIONS	1	No Quantity							149980			0
S3	2000	2000	2000	2	0	2	Export	620	Portugal	PRT	626	Timor-Leste	TLS								01	MEAT, MEAT PREPARATIONS	1	No Quantity							56902			0
S3	2000	2000	2000	2	0	2	Export	620	Portugal	PRT	643	Russian Federation	RUS								01	MEAT, MEAT PREPARATIONS	1	No Quantity							9578			0
S3	2000	2000	2000	2	0	2	Export	620	Portugal	PRT	678	Sao Tome and Principe	STP								01	MEAT, MEAT PREPARATIONS	1	No Quantity							327535			0
S3	2000	2000	2000	2	0	2	Export	620	Portugal	PRT	710	South Africa	ZAF								01	MEAT, MEAT PREPARATIONS	1	No Quantity							55592			0
S3	2000	2000	2000	2	0	2	Export	620	Portugal	PRT	724	Spain	ESP								01	MEAT, MEAT PREPARATIONS	1	No Quantity							4417345			0
S3	2000	2000	2000	2	0	2	Export	620	Portugal	PRT	757	Switzerland	CHE								01	MEAT, MEAT PREPARATIONS	1	No Quantity							53453			0
S3	2000	2000	2000	2	0	2	Export	620	Portugal	PRT	768	Togo	TGO								01	MEAT, MEAT PREPARATIONS	1	No Quantity							6355			0
S3	2000	2000	2000	2	0	2	Export	620	Portugal	PRT	826	United Kingdom	GBR								01	MEAT, MEAT PREPARATIONS	1	No Quantity							1325765			0
S3	2000	2000	2000	2	0	2	Export	620	Portugal	PRT	899	Areas, nes									01	MEAT, MEAT PREPARATIONS	1	No Quantity							1107166			0
S3	2000	2000	2000	2	0	2	Export	634	Qatar	QAT	0	World	WLD								01	MEAT, MEAT PREPARATIONS	1	No Quantity							173077			0
S3	2000	2000	2000	2	0	2	Export	634	Qatar	QAT	48	Bahrain	BHR								01	MEAT, MEAT PREPARATIONS	1	No Quantity							4560			0
S3	2000	2000	2000	2	0	2	Export	634	Qatar	QAT	422	Lebanon	LBN								01	MEAT, MEAT PREPARATIONS	1	No Quantity							7279			0
S3	2000	2000	2000	2	0	2	Export	634	Qatar	QAT	512	Oman	OMN								01	MEAT, MEAT PREPARATIONS	1	No Quantity							7692			0
S3	2000	2000	2000	2	0	2	Export	634	Qatar	QAT	528	Netherlands	NLD								01	MEAT, MEAT PREPARATIONS	1	No Quantity							43539			0
S3	2000	2000	2000	2	0	2	Export	634	Qatar	QAT	682	Saudi Arabia	SAU								01	MEAT, MEAT PREPARATIONS	1	No Quantity							2197			0
S3	2000	2000	2000	2	0	2	Export	634	Qatar	QAT	784	United Arab Emirates	ARE								01	MEAT, MEAT PREPARATIONS	1	No Quantity							103800			0
S3	2000	2000	2000	2	0	2	Export	634	Qatar	QAT	792	Turkey	TUR								01	MEAT, MEAT PREPARATIONS	1	No Quantity							4010			0
S3	2000	2000	2000	2	0	2	Export	620	Portugal	PRT	0	World	WLD								02	DAIRY PRODUCTS,BIRD EGGS	1	No Quantity							155705552			0
S3	2000	2000	2000	2	0	2	Export	620	Portugal	PRT	20	Andorra	AND								02	DAIRY PRODUCTS,BIRD EGGS	1	No Quantity							23932			0
S3	2000	2000	2000	2	0	2	Export	620	Portugal	PRT	24	Angola	AGO								02	DAIRY PRODUCTS,BIRD EGGS	1	No Quantity							2517429			0
S3	2000	2000	2000	2	0	2	Export	620	Portugal	PRT	28	Antigua and Barbuda	ATG								02	DAIRY PRODUCTS,BIRD EGGS	1	No Quantity							41684			0
S3	2000	2000	2000	2	0	2	Export	620	Portugal	PRT	36	Australia	AUS								02	DAIRY PRODUCTS,BIRD EGGS	1	No Quantity							3812			0
S3	2000	2000	2000	2	0	2	Export	620	Portugal	PRT	40	Austria	AUT								02	DAIRY PRODUCTS,BIRD EGGS	1	No Quantity							1092837			0
S3	2000	2000	2000	2	0	2	Export	620	Portugal	PRT	50	Bangladesh	BGD								02	DAIRY PRODUCTS,BIRD EGGS	1	No Quantity							276020			0
S3	2000	2000	2000	2	0	2	Export	620	Portugal	PRT	56	Belgium	BEL								02	DAIRY PRODUCTS,BIRD EGGS	1	No Quantity							1866593			0
S3	2000	2000	2000	2	0	2	Export	620	Portugal	PRT	68	Bolivia (Plurinational State of)	BOL								02	DAIRY PRODUCTS,BIRD EGGS	1	No Quantity							20291			0
S3	2000	2000	2000	2	0	2	Export	620	Portugal	PRT	76	Brazil	BRA								02	DAIRY PRODUCTS,BIRD EGGS	1	No Quantity							139216			0
S3	2000	2000	2000	2	0	2	Export	620	Portugal	PRT	90	Solomon Isds	SLB								02	DAIRY PRODUCTS,BIRD EGGS	1	No Quantity							377			0
S3	2000	2000	2000	2	0	2	Export	620	Portugal	PRT	124	Canada	CAN								02	DAIRY PRODUCTS,BIRD EGGS	1	No Quantity							639307			0
S3	2000	2000	2000	2	0	2	Export	620	Portugal	PRT	132	Cabo Verde	CPV								02	DAIRY PRODUCTS,BIRD EGGS	1	No Quantity							1252817			0
S3	2000	2000	2000	2	0	2	Export	620	Portugal	PRT	156	China	CHN								02	DAIRY PRODUCTS,BIRD EGGS	1	No Quantity							67417			0
S3	2000	2000	2000	2	0	2	Export	620	Portugal	PRT	180	Dem. Rep. of the Congo	COD								02	DAIRY PRODUCTS,BIRD EGGS	1	No Quantity							54			0
S3	2000	2000	2000	2	0	2	Export	620	Portugal	PRT	196	Cyprus	CYP								02	DAIRY PRODUCTS,BIRD EGGS	1	No Quantity							2349			0
S3	2000	2000	2000	2	0	2	Export	620	Portugal	PRT	251	France	FRA								02	DAIRY PRODUCTS,BIRD EGGS	1	No Quantity							19873329			0
S3	2000	2000	2000	2	0	2	Export	620	Portugal	PRT	270	Gambia	GMB								02	DAIRY PRODUCTS,BIRD EGGS	1	No Quantity							1532			0
S3	2000	2000	2000	2	0	2	Export	620	Portugal	PRT	276	Germany	DEU								02	DAIRY PRODUCTS,BIRD EGGS	1	No Quantity							7600420			0
S3	2000	2000	2000	2	0	2	Export	620	Portugal	PRT	300	Greece	GRC								02	DAIRY PRODUCTS,BIRD EGGS	1	No Quantity							61122			0
S3	2000	2000	2000	2	0	2	Export	620	Portugal	PRT	324	Guinea	GIN								02	DAIRY PRODUCTS,BIRD EGGS	1	No Quantity							1887			0
S3	2000	2000	2000	2	0	2	Export	620	Portugal	PRT	348	Hungary	HUN								02	DAIRY PRODUCTS,BIRD EGGS	1	No Quantity							741			0
S3	2000	2000	2000	2	0	2	Export	620	Portugal	PRT	372	Ireland	IRL								02	DAIRY PRODUCTS,BIRD EGGS	1	No Quantity							617087			0
S3	2000	2000	2000	2	0	2	Export	620	Portugal	PRT	381	Italy	ITA								02	DAIRY PRODUCTS,BIRD EGGS	1	No Quantity							6435533			0
S3	2000	2000	2000	2	0	2	Export	620	Portugal	PRT	392	Japan	JPN								02	DAIRY PRODUCTS,BIRD EGGS	1	No Quantity							5004			0
S3	2000	2000	2000	2	0	2	Export	620	Portugal	PRT	400	Jordan	JOR								02	DAIRY PRODUCTS,BIRD EGGS	1	No Quantity							42263			0
S3	2000	2000	2000	2	0	2	Export	620	Portugal	PRT	404	Kenya	KEN								02	DAIRY PRODUCTS,BIRD EGGS	1	No Quantity							143052			0
S3	2000	2000	2000	2	0	2	Export	620	Portugal	PRT	442	Luxembourg	LUX								02	DAIRY PRODUCTS,BIRD EGGS	1	No Quantity							373744			0
S3	2000	2000	2000	2	0	2	Export	620	Portugal	PRT	446	China, Macao SAR	MAC								02	DAIRY PRODUCTS,BIRD EGGS	1	No Quantity							40644			0
S3	2000	2000	2000	2	0	2	Export	620	Portugal	PRT	454	Malawi	MWI								02	DAIRY PRODUCTS,BIRD EGGS	1	No Quantity							392			0
S3	2000	2000	2000	2	0	2	Export	620	Portugal	PRT	478	Mauritania	MRT								02	DAIRY PRODUCTS,BIRD EGGS	1	No Quantity							11725			0
S3	2000	2000	2000	2	0	2	Export	620	Portugal	PRT	480	Mauritius	MUS								02	DAIRY PRODUCTS,BIRD EGGS	1	No Quantity							671079			0
S3	2000	2000	2000	2	0	2	Export	620	Portugal	PRT	504	Morocco	MAR								02	DAIRY PRODUCTS,BIRD EGGS	1	No Quantity							757215			0
S3	2000	2000	2000	2	0	2	Export	620	Portugal	PRT	508	Mozambique	MOZ								02	DAIRY PRODUCTS,BIRD EGGS	1	No Quantity							59059			0
S3	2000	2000	2000	2	0	2	Export	620	Portugal	PRT	516	Namibia	NAM								02	DAIRY PRODUCTS,BIRD EGGS	1	No Quantity							25403			0
S3	2000	2000	2000	2	0	2	Export	620	Portugal	PRT	528	Netherlands	NLD								02	DAIRY PRODUCTS,BIRD EGGS	1	No Quantity							4405248			0
S3	2000	2000	2000	2	0	2	Export	620	Portugal	PRT	568	Other Europe, nes									02	DAIRY PRODUCTS,BIRD EGGS	1	No Quantity							29430			0
S3	2000	2000	2000	2	0	2	Export	620	Portugal	PRT	579	Norway	NOR								02	DAIRY PRODUCTS,BIRD EGGS	1	No Quantity							622			0
S3	2000	2000	2000	2	0	2	Export	620	Portugal	PRT	604	Peru	PER								02	DAIRY PRODUCTS,BIRD EGGS	1	No Quantity							789312			0
S3	2000	2000	2000	2	0	2	Export	620	Portugal	PRT	608	Philippines	PHL								02	DAIRY PRODUCTS,BIRD EGGS	1	No Quantity							573041			0
S3	2000	2000	2000	2	0	2	Export	620	Portugal	PRT	624	Guinea-Bissau	GNB								02	DAIRY PRODUCTS,BIRD EGGS	1	No Quantity							507567			0
S3	2000	2000	2000	2	0	2	Export	620	Portugal	PRT	626	Timor-Leste	TLS								02	DAIRY PRODUCTS,BIRD EGGS	1	No Quantity							608			0
S3	2000	2000	2000	2	0	2	Export	620	Portugal	PRT	678	Sao Tome and Principe	STP								02	DAIRY PRODUCTS,BIRD EGGS	1	No Quantity							185662			0
S3	2000	2000	2000	2	0	2	Export	620	Portugal	PRT	686	Senegal	SEN								02	DAIRY PRODUCTS,BIRD EGGS	1	No Quantity							80084			0
S3	2000	2000	2000	2	0	2	Export	620	Portugal	PRT	710	South Africa	ZAF								02	DAIRY PRODUCTS,BIRD EGGS	1	No Quantity							21927			0
S3	2000	2000	2000	2	0	2	Export	620	Portugal	PRT	724	Spain	ESP								02	DAIRY PRODUCTS,BIRD EGGS	1	No Quantity							99366809			0
S3	2000	2000	2000	2	0	2	Export	620	Portugal	PRT	757	Switzerland	CHE								02	DAIRY PRODUCTS,BIRD EGGS	1	No Quantity							457415			0
S3	2000	2000	2000	2	0	2	Export	620	Portugal	PRT	760	Syria	SYR								02	DAIRY PRODUCTS,BIRD EGGS	1	No Quantity							138080			0
S3	2000	2000	2000	2	0	2	Export	620	Portugal	PRT	764	Thailand	THA								02	DAIRY PRODUCTS,BIRD EGGS	1	No Quantity							124204			0
S3	2000	2000	2000	2	0	2	Export	620	Portugal	PRT	780	Trinidad and Tobago	TTO								02	DAIRY PRODUCTS,BIRD EGGS	1	No Quantity							33708			0
S3	2000	2000	2000	2	0	2	Export	620	Portugal	PRT	826	United Kingdom	GBR								02	DAIRY PRODUCTS,BIRD EGGS	1	No Quantity							967928			0
S3	2000	2000	2000	2	0	2	Export	620	Portugal	PRT	842	USA	USA								02	DAIRY PRODUCTS,BIRD EGGS	1	No Quantity							2491756			0
S3	2000	2000	2000	2	0	2	Export	620	Portugal	PRT	862	Venezuela	VEN								02	DAIRY PRODUCTS,BIRD EGGS	1	No Quantity							4254			0
S3	2000	2000	2000	2	0	2	Export	620	Portugal	PRT	887	Yemen	YEM								02	DAIRY PRODUCTS,BIRD EGGS	1	No Quantity							66123			0
S3	2000	2000	2000	2	0	2	Export	620	Portugal	PRT	899	Areas, nes									02	DAIRY PRODUCTS,BIRD EGGS	1	No Quantity							796407			0
S3	2000	2000	2000	2	0	2	Export	634	Qatar	QAT	0	World	WLD								02	DAIRY PRODUCTS,BIRD EGGS	1	No Quantity							221979			0
S3	2000	2000	2000	2	0	2	Export	634	Qatar	QAT	48	Bahrain	BHR								02	DAIRY PRODUCTS,BIRD EGGS	1	No Quantity							69838			0
S3	2000	2000	2000	2	0	2	Export	634	Qatar	QAT	364	Iran	IRN								02	DAIRY PRODUCTS,BIRD EGGS	1	No Quantity							2747			0
S3	2000	2000	2000	2	0	2	Export	634	Qatar	QAT	400	Jordan	JOR								02	DAIRY PRODUCTS,BIRD EGGS	1	No Quantity							10137			0
S3	2000	2000	2000	2	0	2	Export	634	Qatar	QAT	414	Kuwait	KWT								02	DAIRY PRODUCTS,BIRD EGGS	1	No Quantity							27796			0
S3	2000	2000	2000	2	0	2	Export	634	Qatar	QAT	512	Oman	OMN								02	DAIRY PRODUCTS,BIRD EGGS	1	No Quantity							3413			0
S3	2000	2000	2000	2	0	2	Export	634	Qatar	QAT	682	Saudi Arabia	SAU								02	DAIRY PRODUCTS,BIRD EGGS	1	No Quantity							3956			0
S3	2000	2000	2000	2	0	2	Export	634	Qatar	QAT	702	Singapore	SGP								02	DAIRY PRODUCTS,BIRD EGGS	1	No Quantity							30764			0
S3	2000	2000	2000	2	0	2	Export	634	Qatar	QAT	784	United Arab Emirates	ARE								02	DAIRY PRODUCTS,BIRD EGGS	1	No Quantity							20928			0
S3	2000	2000	2000	2	0	2	Export	634	Qatar	QAT	887	Yemen	YEM								02	DAIRY PRODUCTS,BIRD EGGS	1	No Quantity							51988			0
S3	2000	2000	2000	2	0	2	Export	634	Qatar	QAT	899	Areas, nes									02	DAIRY PRODUCTS,BIRD EGGS	1	No Quantity							412			0
S3	2000	2000	2000	2	0	2	Export	620	Portugal	PRT	0	World	WLD								03	FISH,CRUSTACEANS,MOLLUSC	1	No Quantity							287323168			0
S3	2000	2000	2000	2	0	2	Export	620	Portugal	PRT	20	Andorra	AND								03	FISH,CRUSTACEANS,MOLLUSC	1	No Quantity							104553			0
S3	2000	2000	2000	2	0	2	Export	620	Portugal	PRT	24	Angola	AGO								03	FISH,CRUSTACEANS,MOLLUSC	1	No Quantity							5161597			0
S3	2000	2000	2000	2	0	2	Export	620	Portugal	PRT	28	Antigua and Barbuda	ATG								03	FISH,CRUSTACEANS,MOLLUSC	1	No Quantity							25496			0
S3	2000	2000	2000	2	0	2	Export	620	Portugal	PRT	36	Australia	AUS								03	FISH,CRUSTACEANS,MOLLUSC	1	No Quantity							531012			0
S3	2000	2000	2000	2	0	2	Export	620	Portugal	PRT	40	Austria	AUT								03	FISH,CRUSTACEANS,MOLLUSC	1	No Quantity							2416495			0
S3	2000	2000	2000	2	0	2	Export	620	Portugal	PRT	56	Belgium	BEL								03	FISH,CRUSTACEANS,MOLLUSC	1	No Quantity							2508419			0
S3	2000	2000	2000	2	0	2	Export	620	Portugal	PRT	76	Brazil	BRA								03	FISH,CRUSTACEANS,MOLLUSC	1	No Quantity							5921866			0
S3	2000	2000	2000	2	0	2	Export	620	Portugal	PRT	90	Solomon Isds	SLB								03	FISH,CRUSTACEANS,MOLLUSC	1	No Quantity							101			0
S3	2000	2000	2000	2	0	2	Export	620	Portugal	PRT	108	Burundi	BDI								03	FISH,CRUSTACEANS,MOLLUSC	1	No Quantity							132016			0
S3	2000	2000	2000	2	0	2	Export	620	Portugal	PRT	112	Belarus	BLR								03	FISH,CRUSTACEANS,MOLLUSC	1	No Quantity							18424			0
S3	2000	2000	2000	2	0	2	Export	620	Portugal	PRT	124	Canada	CAN								03	FISH,CRUSTACEANS,MOLLUSC	1	No Quantity							4962428			0
S3	2000	2000	2000	2	0	2	Export	620	Portugal	PRT	132	Cabo Verde	CPV								03	FISH,CRUSTACEANS,MOLLUSC	1	No Quantity							266166			0
S3	2000	2000	2000	2	0	2	Export	620	Portugal	PRT	140	Central African Rep.	CAF								03	FISH,CRUSTACEANS,MOLLUSC	1	No Quantity							140			0
S3	2000	2000	2000	2	0	2	Export	620	Portugal	PRT	152	Chile	CHL								03	FISH,CRUSTACEANS,MOLLUSC	1	No Quantity							9502			0
S3	2000	2000	2000	2	0	2	Export	620	Portugal	PRT	156	China	CHN								03	FISH,CRUSTACEANS,MOLLUSC	1	No Quantity							232844			0
S3	2000	2000	2000	2	0	2	Export	620	Portugal	PRT	170	Colombia	COL								03	FISH,CRUSTACEANS,MOLLUSC	1	No Quantity							141			0
S3	2000	2000	2000	2	0	2	Export	620	Portugal	PRT	178	Congo	COG								03	FISH,CRUSTACEANS,MOLLUSC	1	No Quantity							4067			0
S3	2000	2000	2000	2	0	2	Export	620	Portugal	PRT	180	Dem. Rep. of the Congo	COD								03	FISH,CRUSTACEANS,MOLLUSC	1	No Quantity							3297			0
S3	2000	2000	2000	2	0	2	Export	620	Portugal	PRT	191	Croatia	HRV								03	FISH,CRUSTACEANS,MOLLUSC	1	No Quantity							109508			0
S3	2000	2000	2000	2	0	2	Export	620	Portugal	PRT	192	Cuba	CUB								03	FISH,CRUSTACEANS,MOLLUSC	1	No Quantity							67461			0
S3	2000	2000	2000	2	0	2	Export	620	Portugal	PRT	196	Cyprus	CYP								03	FISH,CRUSTACEANS,MOLLUSC	1	No Quantity							348439			0
S3	2000	2000	2000	2	0	2	Export	620	Portugal	PRT	208	Denmark	DNK								03	FISH,CRUSTACEANS,MOLLUSC	1	No Quantity							1727996			0
S3	2000	2000	2000	2	0	2	Export	620	Portugal	PRT	246	Finland	FIN								03	FISH,CRUSTACEANS,MOLLUSC	1	No Quantity							27585			0
S3	2000	2000	2000	2	0	2	Export	620	Portugal	PRT	251	France	FRA								03	FISH,CRUSTACEANS,MOLLUSC	1	No Quantity							33577083			0
S3	2000	2000	2000	2	0	2	Export	620	Portugal	PRT	266	Gabon	GAB								03	FISH,CRUSTACEANS,MOLLUSC	1	No Quantity							1230			0
S3	2000	2000	2000	2	0	2	Export	620	Portugal	PRT	276	Germany	DEU								03	FISH,CRUSTACEANS,MOLLUSC	1	No Quantity							2624820			0
S3	2000	2000	2000	2	0	2	Export	620	Portugal	PRT	300	Greece	GRC								03	FISH,CRUSTACEANS,MOLLUSC	1	No Quantity							3332525			0
S3	2000	2000	2000	2	0	2	Export	620	Portugal	PRT	324	Guinea	GIN								03	FISH,CRUSTACEANS,MOLLUSC	1	No Quantity							44420			0
S3	2000	2000	2000	2	0	2	Export	620	Portugal	PRT	332	Haiti	HTI								03	FISH,CRUSTACEANS,MOLLUSC	1	No Quantity							86170			0
S3	2000	2000	2000	2	0	2	Export	620	Portugal	PRT	340	Honduras	HND								03	FISH,CRUSTACEANS,MOLLUSC	1	No Quantity							29497			0
S3	2000	2000	2000	2	0	2	Export	620	Portugal	PRT	344	China, Hong Kong SAR	HKG								03	FISH,CRUSTACEANS,MOLLUSC	1	No Quantity							653180			0
S3	2000	2000	2000	2	0	2	Export	620	Portugal	PRT	352	Iceland	ISL								03	FISH,CRUSTACEANS,MOLLUSC	1	No Quantity							154581			0
S3	2000	2000	2000	2	0	2	Export	620	Portugal	PRT	360	Indonesia	IDN								03	FISH,CRUSTACEANS,MOLLUSC	1	No Quantity							39694			0
S3	2000	2000	2000	2	0	2	Export	620	Portugal	PRT	372	Ireland	IRL								03	FISH,CRUSTACEANS,MOLLUSC	1	No Quantity							95412			0
S3	2000	2000	2000	2	0	2	Export	620	Portugal	PRT	376	Israel	ISR								03	FISH,CRUSTACEANS,MOLLUSC	1	No Quantity							1725870			0
S3	2000	2000	2000	2	0	2	Export	620	Portugal	PRT	381	Italy	ITA								03	FISH,CRUSTACEANS,MOLLUSC	1	No Quantity							28102838			0
S3	2000	2000	2000	2	0	2	Export	620	Portugal	PRT	384	Côte d'Ivoire	CIV								03	FISH,CRUSTACEANS,MOLLUSC	1	No Quantity							32506			0
S3	2000	2000	2000	2	0	2	Export	620	Portugal	PRT	392	Japan	JPN								03	FISH,CRUSTACEANS,MOLLUSC	1	No Quantity							2129441			0
S3	2000	2000	2000	2	0	2	Export	620	Portugal	PRT	410	Rep. of Korea	KOR								03	FISH,CRUSTACEANS,MOLLUSC	1	No Quantity							253569			0
S3	2000	2000	2000	2	0	2	Export	620	Portugal	PRT	414	Kuwait	KWT								03	FISH,CRUSTACEANS,MOLLUSC	1	No Quantity							48044			0
S3	2000	2000	2000	2	0	2	Export	620	Portugal	PRT	422	Lebanon	LBN								03	FISH,CRUSTACEANS,MOLLUSC	1	No Quantity							168199			0
S3	2000	2000	2000	2	0	2	Export	620	Portugal	PRT	442	Luxembourg	LUX								03	FISH,CRUSTACEANS,MOLLUSC	1	No Quantity							1032106			0
S3	2000	2000	2000	2	0	2	Export	620	Portugal	PRT	446	China, Macao SAR	MAC								03	FISH,CRUSTACEANS,MOLLUSC	1	No Quantity							857930			0
S3	2000	2000	2000	2	0	2	Export	620	Portugal	PRT	454	Malawi	MWI								03	FISH,CRUSTACEANS,MOLLUSC	1	No Quantity							287			0
S3	2000	2000	2000	2	0	2	Export	620	Portugal	PRT	466	Mali	MLI								03	FISH,CRUSTACEANS,MOLLUSC	1	No Quantity							108928			0
S3	2000	2000	2000	2	0	2	Export	620	Portugal	PRT	470	Malta	MLT								03	FISH,CRUSTACEANS,MOLLUSC	1	No Quantity							164021			0
S3	2000	2000	2000	2	0	2	Export	620	Portugal	PRT	478	Mauritania	MRT								03	FISH,CRUSTACEANS,MOLLUSC	1	No Quantity							5617			0
S3	2000	2000	2000	2	0	2	Export	620	Portugal	PRT	484	Mexico	MEX								03	FISH,CRUSTACEANS,MOLLUSC	1	No Quantity							90710			0
S3	2000	2000	2000	2	0	2	Export	620	Portugal	PRT	490	Other Asia, nes									03	FISH,CRUSTACEANS,MOLLUSC	1	No Quantity							74792			0
S3	2000	2000	2000	2	0	2	Export	620	Portugal	PRT	504	Morocco	MAR								03	FISH,CRUSTACEANS,MOLLUSC	1	No Quantity							2240			0
S3	2000	2000	2000	2	0	2	Export	620	Portugal	PRT	508	Mozambique	MOZ								03	FISH,CRUSTACEANS,MOLLUSC	1	No Quantity							228109			0
S3	2000	2000	2000	2	0	2	Export	620	Portugal	PRT	516	Namibia	NAM								03	FISH,CRUSTACEANS,MOLLUSC	1	No Quantity							118408			0
S3	2000	2000	2000	2	0	2	Export	620	Portugal	PRT	528	Netherlands	NLD								03	FISH,CRUSTACEANS,MOLLUSC	1	No Quantity							1285472			0
S3	2000	2000	2000	2	0	2	Export	620	Portugal	PRT	530	Neth. Antilles	ANT								03	FISH,CRUSTACEANS,MOLLUSC	1	No Quantity							96313			0
S3	2000	2000	2000	2	0	2	Export	620	Portugal	PRT	533	Aruba	ABW								03	FISH,CRUSTACEANS,MOLLUSC	1	No Quantity							76855			0
S3	2000	2000	2000	2	0	2	Export	620	Portugal	PRT	554	New Zealand	NZL								03	FISH,CRUSTACEANS,MOLLUSC	1	No Quantity							8800			0
S3	2000	2000	2000	2	0	2	Export	620	Portugal	PRT	566	Nigeria	NGA								03	FISH,CRUSTACEANS,MOLLUSC	1	No Quantity							62282			0
S3	2000	2000	2000	2	0	2	Export	620	Portugal	PRT	568	Other Europe, nes									03	FISH,CRUSTACEANS,MOLLUSC	1	No Quantity							90273			0
S3	2000	2000	2000	2	0	2	Export	620	Portugal	PRT	579	Norway	NOR								03	FISH,CRUSTACEANS,MOLLUSC	1	No Quantity							191541			0
S3	2000	2000	2000	2	0	2	Export	620	Portugal	PRT	600	Paraguay	PRY								03	FISH,CRUSTACEANS,MOLLUSC	1	No Quantity							15997			0
S3	2000	2000	2000	2	0	2	Export	620	Portugal	PRT	604	Peru	PER								03	FISH,CRUSTACEANS,MOLLUSC	1	No Quantity							18793			0
S3	2000	2000	2000	2	0	2	Export	620	Portugal	PRT	608	Philippines	PHL								03	FISH,CRUSTACEANS,MOLLUSC	1	No Quantity							307753			0
S3	2000	2000	2000	2	0	2	Export	620	Portugal	PRT	624	Guinea-Bissau	GNB								03	FISH,CRUSTACEANS,MOLLUSC	1	No Quantity							178551			0
S3	2000	2000	2000	2	0	2	Export	620	Portugal	PRT	626	Timor-Leste	TLS								03	FISH,CRUSTACEANS,MOLLUSC	1	No Quantity							9590			0
S3	2000	2000	2000	2	0	2	Export	620	Portugal	PRT	642	Romania	ROU								03	FISH,CRUSTACEANS,MOLLUSC	1	No Quantity							140704			0
S3	2000	2000	2000	2	0	2	Export	620	Portugal	PRT	643	Russian Federation	RUS								03	FISH,CRUSTACEANS,MOLLUSC	1	No Quantity							16681			0
S3	2000	2000	2000	2	0	2	Export	620	Portugal	PRT	678	Sao Tome and Principe	STP								03	FISH,CRUSTACEANS,MOLLUSC	1	No Quantity							17556			0
S3	2000	2000	2000	2	0	2	Export	620	Portugal	PRT	682	Saudi Arabia	SAU								03	FISH,CRUSTACEANS,MOLLUSC	1	No Quantity							52655			0
S3	2000	2000	2000	2	0	2	Export	620	Portugal	PRT	702	Singapore	SGP								03	FISH,CRUSTACEANS,MOLLUSC	1	No Quantity							87805			0
S3	2000	2000	2000	2	0	2	Export	620	Portugal	PRT	705	Slovenia	SVN								03	FISH,CRUSTACEANS,MOLLUSC	1	No Quantity							63712			0
S3	2000	2000	2000	2	0	2	Export	620	Portugal	PRT	710	South Africa	ZAF								03	FISH,CRUSTACEANS,MOLLUSC	1	No Quantity							1951709			0
S3	2000	2000	2000	2	0	2	Export	620	Portugal	PRT	724	Spain	ESP								03	FISH,CRUSTACEANS,MOLLUSC	1	No Quantity							143639910			0
S3	2000	2000	2000	2	0	2	Export	620	Portugal	PRT	740	Suriname	SUR								03	FISH,CRUSTACEANS,MOLLUSC	1	No Quantity							383			0
S3	2000	2000	2000	2	0	2	Export	620	Portugal	PRT	748	Swaziland	SWZ								03	FISH,CRUSTACEANS,MOLLUSC	1	No Quantity							100824			0
S3	2000	2000	2000	2	0	2	Export	620	Portugal	PRT	752	Sweden	SWE								03	FISH,CRUSTACEANS,MOLLUSC	1	No Quantity							676166			0
S3	2000	2000	2000	2	0	2	Export	620	Portugal	PRT	757	Switzerland	CHE								03	FISH,CRUSTACEANS,MOLLUSC	1	No Quantity							3330249			0
S3	2000	2000	2000	2	0	2	Export	620	Portugal	PRT	764	Thailand	THA								03	FISH,CRUSTACEANS,MOLLUSC	1	No Quantity							19280			0
S3	2000	2000	2000	2	0	2	Export	620	Portugal	PRT	818	Egypt	EGY								03	FISH,CRUSTACEANS,MOLLUSC	1	No Quantity							46351			0
S3	2000	2000	2000	2	0	2	Export	620	Portugal	PRT	826	United Kingdom	GBR								03	FISH,CRUSTACEANS,MOLLUSC	1	No Quantity							24261734			0
S3	2000	2000	2000	2	0	2	Export	620	Portugal	PRT	842	USA	USA								03	FISH,CRUSTACEANS,MOLLUSC	1	No Quantity							8226946			0
S3	2000	2000	2000	2	0	2	Export	620	Portugal	PRT	862	Venezuela	VEN								03	FISH,CRUSTACEANS,MOLLUSC	1	No Quantity							350411			0
S3	2000	2000	2000	2	0	2	Export	620	Portugal	PRT	891	Serbia and Montenegro	SCG								03	FISH,CRUSTACEANS,MOLLUSC	1	No Quantity							452064			0
S3	2000	2000	2000	2	0	2	Export	620	Portugal	PRT	899	Areas, nes									03	FISH,CRUSTACEANS,MOLLUSC	1	No Quantity							1184033			0
S3	2000	2000	2000	2	0	2	Export	634	Qatar	QAT	0	World	WLD								03	FISH,CRUSTACEANS,MOLLUSC	1	No Quantity							1639363			0
S3	2000	2000	2000	2	0	2	Export	634	Qatar	QAT	344	China, Hong Kong SAR	HKG								03	FISH,CRUSTACEANS,MOLLUSC	1	No Quantity							1403			0
S3	2000	2000	2000	2	0	2	Export	634	Qatar	QAT	400	Jordan	JOR								03	FISH,CRUSTACEANS,MOLLUSC	1	No Quantity							1785			0
S3	2000	2000	2000	2	0	2	Export	634	Qatar	QAT	512	Oman	OMN								03	FISH,CRUSTACEANS,MOLLUSC	1	No Quantity							2835			0
S3	2000	2000	2000	2	0	2	Export	634	Qatar	QAT	682	Saudi Arabia	SAU								03	FISH,CRUSTACEANS,MOLLUSC	1	No Quantity							1585377			0
S3	2000	2000	2000	2	0	2	Export	634	Qatar	QAT	784	United Arab Emirates	ARE								03	FISH,CRUSTACEANS,MOLLUSC	1	No Quantity							47963			0
S3	2000	2000	2000	2	0	2	Export	620	Portugal	PRT	0	World	WLD								04	CEREALS,CEREAL PREPRTNS.	1	No Quantity							67110442			0
S3	2000	2000	2000	2	0	2	Export	620	Portugal	PRT	20	Andorra	AND								04	CEREALS,CEREAL PREPRTNS.	1	No Quantity							55565			0
S3	2000	2000	2000	2	0	2	Export	620	Portugal	PRT	24	Angola	AGO								04	CEREALS,CEREAL PREPRTNS.	1	No Quantity							3655743			0
S3	2000	2000	2000	2	0	2	Export	620	Portugal	PRT	28	Antigua and Barbuda	ATG								04	CEREALS,CEREAL PREPRTNS.	1	No Quantity							7923			0
S3	2000	2000	2000	2	0	2	Export	620	Portugal	PRT	32	Argentina	ARG								04	CEREALS,CEREAL PREPRTNS.	1	No Quantity							88701			0
S3	2000	2000	2000	2	0	2	Export	620	Portugal	PRT	36	Australia	AUS								04	CEREALS,CEREAL PREPRTNS.	1	No Quantity							405765			0
S3	2000	2000	2000	2	0	2	Export	620	Portugal	PRT	40	Austria	AUT								04	CEREALS,CEREAL PREPRTNS.	1	No Quantity							113471			0
S3	2000	2000	2000	2	0	2	Export	620	Portugal	PRT	56	Belgium	BEL								04	CEREALS,CEREAL PREPRTNS.	1	No Quantity							1074564			0
S3	2000	2000	2000	2	0	2	Export	620	Portugal	PRT	76	Brazil	BRA								04	CEREALS,CEREAL PREPRTNS.	1	No Quantity							258893			0
S3	2000	2000	2000	2	0	2	Export	620	Portugal	PRT	90	Solomon Isds	SLB								04	CEREALS,CEREAL PREPRTNS.	1	No Quantity							117			0
S3	2000	2000	2000	2	0	2	Export	620	Portugal	PRT	124	Canada	CAN								04	CEREALS,CEREAL PREPRTNS.	1	No Quantity							242024			0
S3	2000	2000	2000	2	0	2	Export	620	Portugal	PRT	132	Cabo Verde	CPV								04	CEREALS,CEREAL PREPRTNS.	1	No Quantity							1451155			0
S3	2000	2000	2000	2	0	2	Export	620	Portugal	PRT	152	Chile	CHL								04	CEREALS,CEREAL PREPRTNS.	1	No Quantity							73266			0
S3	2000	2000	2000	2	0	2	Export	620	Portugal	PRT	156	China	CHN								04	CEREALS,CEREAL PREPRTNS.	1	No Quantity							7703			0
S3	2000	2000	2000	2	0	2	Export	620	Portugal	PRT	170	Colombia	COL								04	CEREALS,CEREAL PREPRTNS.	1	No Quantity							476			0
S3	2000	2000	2000	2	0	2	Export	620	Portugal	PRT	178	Congo	COG								04	CEREALS,CEREAL PREPRTNS.	1	No Quantity							6632			0
S3	2000	2000	2000	2	0	2	Export	620	Portugal	PRT	180	Dem. Rep. of the Congo	COD								04	CEREALS,CEREAL PREPRTNS.	1	No Quantity							3567			0
S3	2000	2000	2000	2	0	2	Export	620	Portugal	PRT	188	Costa Rica	CRI								04	CEREALS,CEREAL PREPRTNS.	1	No Quantity							21275			0
S3	2000	2000	2000	2	0	2	Export	620	Portugal	PRT	192	Cuba	CUB								04	CEREALS,CEREAL PREPRTNS.	1	No Quantity							17161			0
S3	2000	2000	2000	2	0	2	Export	620	Portugal	PRT	196	Cyprus	CYP								04	CEREALS,CEREAL PREPRTNS.	1	No Quantity							50235			0
S3	2000	2000	2000	2	0	2	Export	620	Portugal	PRT	208	Denmark	DNK								04	CEREALS,CEREAL PREPRTNS.	1	No Quantity							95186			0
S3	2000	2000	2000	2	0	2	Export	620	Portugal	PRT	214	Dominican Rep.	DOM								04	CEREALS,CEREAL PREPRTNS.	1	No Quantity							60004			0
S3	2000	2000	2000	2	0	2	Export	620	Portugal	PRT	246	Finland	FIN								04	CEREALS,CEREAL PREPRTNS.	1	No Quantity							371907			0
S3	2000	2000	2000	2	0	2	Export	620	Portugal	PRT	251	France	FRA								04	CEREALS,CEREAL PREPRTNS.	1	No Quantity							5086787			0
S3	2000	2000	2000	2	0	2	Export	620	Portugal	PRT	270	Gambia	GMB								04	CEREALS,CEREAL PREPRTNS.	1	No Quantity							23054			0
S3	2000	2000	2000	2	0	2	Export	620	Portugal	PRT	276	Germany	DEU								04	CEREALS,CEREAL PREPRTNS.	1	No Quantity							4079749			0
S3	2000	2000	2000	2	0	2	Export	620	Portugal	PRT	288	Ghana	GHA								04	CEREALS,CEREAL PREPRTNS.	1	No Quantity							5667			0
S3	2000	2000	2000	2	0	2	Export	620	Portugal	PRT	292	Gibraltar	GIB								04	CEREALS,CEREAL PREPRTNS.	1	No Quantity							17095			0
S3	2000	2000	2000	2	0	2	Export	620	Portugal	PRT	300	Greece	GRC								04	CEREALS,CEREAL PREPRTNS.	1	No Quantity							326370			0
S3	2000	2000	2000	2	0	2	Export	620	Portugal	PRT	324	Guinea	GIN								04	CEREALS,CEREAL PREPRTNS.	1	No Quantity							10642			0
S3	2000	2000	2000	2	0	2	Export	620	Portugal	PRT	344	China, Hong Kong SAR	HKG								04	CEREALS,CEREAL PREPRTNS.	1	No Quantity							381545			0
S3	2000	2000	2000	2	0	2	Export	620	Portugal	PRT	348	Hungary	HUN								04	CEREALS,CEREAL PREPRTNS.	1	No Quantity							4220			0
S3	2000	2000	2000	2	0	2	Export	620	Portugal	PRT	372	Ireland	IRL								04	CEREALS,CEREAL PREPRTNS.	1	No Quantity							53582			0
S3	2000	2000	2000	2	0	2	Export	620	Portugal	PRT	376	Israel	ISR								04	CEREALS,CEREAL PREPRTNS.	1	No Quantity							97815			0
S3	2000	2000	2000	2	0	2	Export	620	Portugal	PRT	381	Italy	ITA								04	CEREALS,CEREAL PREPRTNS.	1	No Quantity							1719776			0
S3	2000	2000	2000	2	0	2	Export	620	Portugal	PRT	384	Côte d'Ivoire	CIV								04	CEREALS,CEREAL PREPRTNS.	1	No Quantity							7917			0
S3	2000	2000	2000	2	0	2	Export	620	Portugal	PRT	392	Japan	JPN								04	CEREALS,CEREAL PREPRTNS.	1	No Quantity							1364919			0
S3	2000	2000	2000	2	0	2	Export	620	Portugal	PRT	410	Rep. of Korea	KOR								04	CEREALS,CEREAL PREPRTNS.	1	No Quantity							67910			0
S3	2000	2000	2000	2	0	2	Export	620	Portugal	PRT	422	Lebanon	LBN								04	CEREALS,CEREAL PREPRTNS.	1	No Quantity							10907			0
S3	2000	2000	2000	2	0	2	Export	620	Portugal	PRT	440	Lithuania	LTU								04	CEREALS,CEREAL PREPRTNS.	1	No Quantity							50475			0
S3	2000	2000	2000	2	0	2	Export	620	Portugal	PRT	442	Luxembourg	LUX								04	CEREALS,CEREAL PREPRTNS.	1	No Quantity							181381			0
S3	2000	2000	2000	2	0	2	Export	620	Portugal	PRT	446	China, Macao SAR	MAC								04	CEREALS,CEREAL PREPRTNS.	1	No Quantity							6768			0
S3	2000	2000	2000	2	0	2	Export	620	Portugal	PRT	454	Malawi	MWI								04	CEREALS,CEREAL PREPRTNS.	1	No Quantity							12904			0
S3	2000	2000	2000	2	0	2	Export	620	Portugal	PRT	470	Malta	MLT								04	CEREALS,CEREAL PREPRTNS.	1	No Quantity							7731			0
S3	2000	2000	2000	2	0	2	Export	620	Portugal	PRT	480	Mauritius	MUS								04	CEREALS,CEREAL PREPRTNS.	1	No Quantity							11697			0
S3	2000	2000	2000	2	0	2	Export	620	Portugal	PRT	484	Mexico	MEX								04	CEREALS,CEREAL PREPRTNS.	1	No Quantity							293095			0
S3	2000	2000	2000	2	0	2	Export	620	Portugal	PRT	490	Other Asia, nes									04	CEREALS,CEREAL PREPRTNS.	1	No Quantity							12337			0
S3	2000	2000	2000	2	0	2	Export	620	Portugal	PRT	504	Morocco	MAR								04	CEREALS,CEREAL PREPRTNS.	1	No Quantity							1356			0
S3	2000	2000	2000	2	0	2	Export	620	Portugal	PRT	508	Mozambique	MOZ								04	CEREALS,CEREAL PREPRTNS.	1	No Quantity							228529			0
S3	2000	2000	2000	2	0	2	Export	620	Portugal	PRT	512	Oman	OMN								04	CEREALS,CEREAL PREPRTNS.	1	No Quantity							14276			0
S3	2000	2000	2000	2	0	2	Export	620	Portugal	PRT	516	Namibia	NAM								04	CEREALS,CEREAL PREPRTNS.	1	No Quantity							15804			0
S3	2000	2000	2000	2	0	2	Export	620	Portugal	PRT	528	Netherlands	NLD								04	CEREALS,CEREAL PREPRTNS.	1	No Quantity							1807398			0
S3	2000	2000	2000	2	0	2	Export	620	Portugal	PRT	530	Neth. Antilles	ANT								04	CEREALS,CEREAL PREPRTNS.	1	No Quantity							25292			0
S3	2000	2000	2000	2	0	2	Export	620	Portugal	PRT	568	Other Europe, nes									04	CEREALS,CEREAL PREPRTNS.	1	No Quantity							23910			0
S3	2000	2000	2000	2	0	2	Export	620	Portugal	PRT	577	Other Africa, nes									04	CEREALS,CEREAL PREPRTNS.	1	No Quantity							46131			0
S3	2000	2000	2000	2	0	2	Export	620	Portugal	PRT	579	Norway	NOR								04	CEREALS,CEREAL PREPRTNS.	1	No Quantity							13745			0
S3	2000	2000	2000	2	0	2	Export	620	Portugal	PRT	624	Guinea-Bissau	GNB								04	CEREALS,CEREAL PREPRTNS.	1	No Quantity							581183			0
S3	2000	2000	2000	2	0	2	Export	620	Portugal	PRT	626	Timor-Leste	TLS								04	CEREALS,CEREAL PREPRTNS.	1	No Quantity							1197			0
S3	2000	2000	2000	2	0	2	Export	620	Portugal	PRT	642	Romania	ROU								04	CEREALS,CEREAL PREPRTNS.	1	No Quantity							543			0
S3	2000	2000	2000	2	0	2	Export	620	Portugal	PRT	643	Russian Federation	RUS								04	CEREALS,CEREAL PREPRTNS.	1	No Quantity							78180			0
S3	2000	2000	2000	2	0	2	Export	620	Portugal	PRT	678	Sao Tome and Principe	STP								04	CEREALS,CEREAL PREPRTNS.	1	No Quantity							600117			0
S3	2000	2000	2000	2	0	2	Export	620	Portugal	PRT	682	Saudi Arabia	SAU								04	CEREALS,CEREAL PREPRTNS.	1	No Quantity							8932			0
S3	2000	2000	2000	2	0	2	Export	620	Portugal	PRT	686	Senegal	SEN								04	CEREALS,CEREAL PREPRTNS.	1	No Quantity							14125			0
S3	2000	2000	2000	2	0	2	Export	620	Portugal	PRT	690	Seychelles	SYC								04	CEREALS,CEREAL PREPRTNS.	1	No Quantity							5606			0
S3	2000	2000	2000	2	0	2	Export	620	Portugal	PRT	699	India	IND								04	CEREALS,CEREAL PREPRTNS.	1	No Quantity							17629			0
S3	2000	2000	2000	2	0	2	Export	620	Portugal	PRT	702	Singapore	SGP								04	CEREALS,CEREAL PREPRTNS.	1	No Quantity							42301			0
S3	2000	2000	2000	2	0	2	Export	620	Portugal	PRT	705	Slovenia	SVN								04	CEREALS,CEREAL PREPRTNS.	1	No Quantity							2054			0
S3	2000	2000	2000	2	0	2	Export	620	Portugal	PRT	710	South Africa	ZAF								04	CEREALS,CEREAL PREPRTNS.	1	No Quantity							10590			0
S3	2000	2000	2000	2	0	2	Export	620	Portugal	PRT	724	Spain	ESP								04	CEREALS,CEREAL PREPRTNS.	1	No Quantity							35577174			0
S3	2000	2000	2000	2	0	2	Export	620	Portugal	PRT	752	Sweden	SWE								04	CEREALS,CEREAL PREPRTNS.	1	No Quantity							52225			0
S3	2000	2000	2000	2	0	2	Export	620	Portugal	PRT	757	Switzerland	CHE								04	CEREALS,CEREAL PREPRTNS.	1	No Quantity							178418			0
S3	2000	2000	2000	2	0	2	Export	620	Portugal	PRT	764	Thailand	THA								04	CEREALS,CEREAL PREPRTNS.	1	No Quantity							51			0
S3	2000	2000	2000	2	0	2	Export	620	Portugal	PRT	792	Turkey	TUR								04	CEREALS,CEREAL PREPRTNS.	1	No Quantity							164045			0
S3	2000	2000	2000	2	0	2	Export	620	Portugal	PRT	826	United Kingdom	GBR								04	CEREALS,CEREAL PREPRTNS.	1	No Quantity							2338569			0
S3	2000	2000	2000	2	0	2	Export	620	Portugal	PRT	842	USA	USA								04	CEREALS,CEREAL PREPRTNS.	1	No Quantity							1577211			0
S3	2000	2000	2000	2	0	2	Export	620	Portugal	PRT	858	Uruguay	URY								04	CEREALS,CEREAL PREPRTNS.	1	No Quantity							7171			0
S3	2000	2000	2000	2	0	2	Export	620	Portugal	PRT	899	Areas, nes									04	CEREALS,CEREAL PREPRTNS.	1	No Quantity							1781001			0
S3	2000	2000	2000	2	0	2	Export	634	Qatar	QAT	0	World	WLD								04	CEREALS,CEREAL PREPRTNS.	1	No Quantity							763637			0
S3	2000	2000	2000	2	0	2	Export	634	Qatar	QAT	48	Bahrain	BHR								04	CEREALS,CEREAL PREPRTNS.	1	No Quantity							52155			0
S3	2000	2000	2000	2	0	2	Export	634	Qatar	QAT	144	Sri Lanka	LKA								04	CEREALS,CEREAL PREPRTNS.	1	No Quantity							622			0
S3	2000	2000	2000	2	0	2	Export	634	Qatar	QAT	276	Germany	DEU								04	CEREALS,CEREAL PREPRTNS.	1	No Quantity							10691			0
S3	2000	2000	2000	2	0	2	Export	634	Qatar	QAT	364	Iran	IRN								04	CEREALS,CEREAL PREPRTNS.	1	No Quantity							276921			0
S3	2000	2000	2000	2	0	2	Export	634	Qatar	QAT	400	Jordan	JOR								04	CEREALS,CEREAL PREPRTNS.	1	No Quantity							5715			0
S3	2000	2000	2000	2	0	2	Export	634	Qatar	QAT	414	Kuwait	KWT								04	CEREALS,CEREAL PREPRTNS.	1	No Quantity							44189			0
S3	2000	2000	2000	2	0	2	Export	634	Qatar	QAT	422	Lebanon	LBN								04	CEREALS,CEREAL PREPRTNS.	1	No Quantity							4289			0
S3	2000	2000	2000	2	0	2	Export	634	Qatar	QAT	512	Oman	OMN								04	CEREALS,CEREAL PREPRTNS.	1	No Quantity							11546			0
S3	2000	2000	2000	2	0	2	Export	634	Qatar	QAT	682	Saudi Arabia	SAU								04	CEREALS,CEREAL PREPRTNS.	1	No Quantity							130381			0
S3	2000	2000	2000	2	0	2	Export	634	Qatar	QAT	699	India	IND								04	CEREALS,CEREAL PREPRTNS.	1	No Quantity							20456			0
S3	2000	2000	2000	2	0	2	Export	634	Qatar	QAT	736	Fmr Sudan	SDN								04	CEREALS,CEREAL PREPRTNS.	1	No Quantity							686			0
S3	2000	2000	2000	2	0	2	Export	634	Qatar	QAT	784	United Arab Emirates	ARE								04	CEREALS,CEREAL PREPRTNS.	1	No Quantity							205422			0
S3	2000	2000	2000	2	0	2	Export	634	Qatar	QAT	899	Areas, nes									04	CEREALS,CEREAL PREPRTNS.	1	No Quantity							564			0
S3	2000	2000	2000	2	0	2	Export	620	Portugal	PRT	0	World	WLD								05	VEGETABLES AND FRUIT	1	No Quantity							251485533			0
S3	2000	2000	2000	2	0	2	Export	620	Portugal	PRT	12	Algeria	DZA								05	VEGETABLES AND FRUIT	1	No Quantity							79501			0
S3	2000	2000	2000	2	0	2	Export	620	Portugal	PRT	20	Andorra	AND								05	VEGETABLES AND FRUIT	1	No Quantity							10107			0
S3	2000	2000	2000	2	0	2	Export	620	Portugal	PRT	24	Angola	AGO								05	VEGETABLES AND FRUIT	1	No Quantity							4424086			0
S3	2000	2000	2000	2	0	2	Export	620	Portugal	PRT	28	Antigua and Barbuda	ATG								05	VEGETABLES AND FRUIT	1	No Quantity							11555			0
S3	2000	2000	2000	2	0	2	Export	620	Portugal	PRT	32	Argentina	ARG								05	VEGETABLES AND FRUIT	1	No Quantity							9677			0
S3	2000	2000	2000	2	0	2	Export	620	Portugal	PRT	36	Australia	AUS								05	VEGETABLES AND FRUIT	1	No Quantity							477736			0
S3	2000	2000	2000	2	0	2	Export	620	Portugal	PRT	40	Austria	AUT								05	VEGETABLES AND FRUIT	1	No Quantity							566903			0
S3	2000	2000	2000	2	0	2	Export	620	Portugal	PRT	56	Belgium	BEL								05	VEGETABLES AND FRUIT	1	No Quantity							6392845			0
S3	2000	2000	2000	2	0	2	Export	620	Portugal	PRT	76	Brazil	BRA								05	VEGETABLES AND FRUIT	1	No Quantity							8584397			0
S3	2000	2000	2000	2	0	2	Export	620	Portugal	PRT	90	Solomon Isds	SLB								05	VEGETABLES AND FRUIT	1	No Quantity							582			0
S3	2000	2000	2000	2	0	2	Export	620	Portugal	PRT	124	Canada	CAN								05	VEGETABLES AND FRUIT	1	No Quantity							1391710			0
S3	2000	2000	2000	2	0	2	Export	620	Portugal	PRT	132	Cabo Verde	CPV								05	VEGETABLES AND FRUIT	1	No Quantity							4699518			0
S3	2000	2000	2000	2	0	2	Export	620	Portugal	PRT	152	Chile	CHL								05	VEGETABLES AND FRUIT	1	No Quantity							49			0
S3	2000	2000	2000	2	0	2	Export	620	Portugal	PRT	156	China	CHN								05	VEGETABLES AND FRUIT	1	No Quantity							2261			0
S3	2000	2000	2000	2	0	2	Export	620	Portugal	PRT	178	Congo	COG								05	VEGETABLES AND FRUIT	1	No Quantity							1544			0
S3	2000	2000	2000	2	0	2	Export	620	Portugal	PRT	180	Dem. Rep. of the Congo	COD								05	VEGETABLES AND FRUIT	1	No Quantity							2485			0
S3	2000	2000	2000	2	0	2	Export	620	Portugal	PRT	192	Cuba	CUB								05	VEGETABLES AND FRUIT	1	No Quantity							13643			0
S3	2000	2000	2000	2	0	2	Export	620	Portugal	PRT	196	Cyprus	CYP								05	VEGETABLES AND FRUIT	1	No Quantity							65193			0
S3	2000	2000	2000	2	0	2	Export	620	Portugal	PRT	203	Czechia	CZE								05	VEGETABLES AND FRUIT	1	No Quantity							8474			0
S3	2000	2000	2000	2	0	2	Export	620	Portugal	PRT	208	Denmark	DNK								05	VEGETABLES AND FRUIT	1	No Quantity							2268933			0
S3	2000	2000	2000	2	0	2	Export	620	Portugal	PRT	218	Ecuador	ECU								05	VEGETABLES AND FRUIT	1	No Quantity							1738			0
S3	2000	2000	2000	2	0	2	Export	620	Portugal	PRT	226	Equatorial Guinea	GNQ								05	VEGETABLES AND FRUIT	1	No Quantity							3956			0
S3	2000	2000	2000	2	0	2	Export	620	Portugal	PRT	233	Estonia	EST								05	VEGETABLES AND FRUIT	1	No Quantity							44817			0
S3	2000	2000	2000	2	0	2	Export	620	Portugal	PRT	246	Finland	FIN								05	VEGETABLES AND FRUIT	1	No Quantity							1289892			0
S3	2000	2000	2000	2	0	2	Export	620	Portugal	PRT	251	France	FRA								05	VEGETABLES AND FRUIT	1	No Quantity							26984907			0
S3	2000	2000	2000	2	0	2	Export	620	Portugal	PRT	270	Gambia	GMB								05	VEGETABLES AND FRUIT	1	No Quantity							12205			0
S3	2000	2000	2000	2	0	2	Export	620	Portugal	PRT	276	Germany	DEU								05	VEGETABLES AND FRUIT	1	No Quantity							11875524			0
S3	2000	2000	2000	2	0	2	Export	620	Portugal	PRT	288	Ghana	GHA								05	VEGETABLES AND FRUIT	1	No Quantity							2022			0
S3	2000	2000	2000	2	0	2	Export	620	Portugal	PRT	300	Greece	GRC								05	VEGETABLES AND FRUIT	1	No Quantity							1109758			0
S3	2000	2000	2000	2	0	2	Export	620	Portugal	PRT	308	Grenada	GRD								05	VEGETABLES AND FRUIT	1	No Quantity							1880			0
S3	2000	2000	2000	2	0	2	Export	620	Portugal	PRT	324	Guinea	GIN								05	VEGETABLES AND FRUIT	1	No Quantity							2937			0
S3	2000	2000	2000	2	0	2	Export	620	Portugal	PRT	332	Haiti	HTI								05	VEGETABLES AND FRUIT	1	No Quantity							10069			0
S3	2000	2000	2000	2	0	2	Export	620	Portugal	PRT	344	China, Hong Kong SAR	HKG								05	VEGETABLES AND FRUIT	1	No Quantity							239368			0
S3	2000	2000	2000	2	0	2	Export	620	Portugal	PRT	348	Hungary	HUN								05	VEGETABLES AND FRUIT	1	No Quantity							562			0
S3	2000	2000	2000	2	0	2	Export	620	Portugal	PRT	352	Iceland	ISL								05	VEGETABLES AND FRUIT	1	No Quantity							5335			0
S3	2000	2000	2000	2	0	2	Export	620	Portugal	PRT	360	Indonesia	IDN								05	VEGETABLES AND FRUIT	1	No Quantity							140488			0
S3	2000	2000	2000	2	0	2	Export	620	Portugal	PRT	372	Ireland	IRL								05	VEGETABLES AND FRUIT	1	No Quantity							5964898			0
S3	2000	2000	2000	2	0	2	Export	620	Portugal	PRT	376	Israel	ISR								05	VEGETABLES AND FRUIT	1	No Quantity							74872			0
S3	2000	2000	2000	2	0	2	Export	620	Portugal	PRT	381	Italy	ITA								05	VEGETABLES AND FRUIT	1	No Quantity							22983159			0
S3	2000	2000	2000	2	0	2	Export	620	Portugal	PRT	384	Côte d'Ivoire	CIV								05	VEGETABLES AND FRUIT	1	No Quantity							271630			0
S3	2000	2000	2000	2	0	2	Export	620	Portugal	PRT	392	Japan	JPN								05	VEGETABLES AND FRUIT	1	No Quantity							9276057			0
S3	2000	2000	2000	2	0	2	Export	620	Portugal	PRT	400	Jordan	JOR								05	VEGETABLES AND FRUIT	1	No Quantity							76439			0
S3	2000	2000	2000	2	0	2	Export	620	Portugal	PRT	410	Rep. of Korea	KOR								05	VEGETABLES AND FRUIT	1	No Quantity							200297			0
S3	2000	2000	2000	2	0	2	Export	620	Portugal	PRT	414	Kuwait	KWT								05	VEGETABLES AND FRUIT	1	No Quantity							1661360			0
S3	2000	2000	2000	2	0	2	Export	620	Portugal	PRT	430	Liberia	LBR								05	VEGETABLES AND FRUIT	1	No Quantity							15302			0
S3	2000	2000	2000	2	0	2	Export	620	Portugal	PRT	434	Libya	LBY								05	VEGETABLES AND FRUIT	1	No Quantity							14893			0
S3	2000	2000	2000	2	0	2	Export	620	Portugal	PRT	440	Lithuania	LTU								05	VEGETABLES AND FRUIT	1	No Quantity							77962			0
S3	2000	2000	2000	2	0	2	Export	620	Portugal	PRT	442	Luxembourg	LUX								05	VEGETABLES AND FRUIT	1	No Quantity							391185			0
S3	2000	2000	2000	2	0	2	Export	620	Portugal	PRT	446	China, Macao SAR	MAC								05	VEGETABLES AND FRUIT	1	No Quantity							95770			0
S3	2000	2000	2000	2	0	2	Export	620	Portugal	PRT	454	Malawi	MWI								05	VEGETABLES AND FRUIT	1	No Quantity							1812			0
S3	2000	2000	2000	2	0	2	Export	620	Portugal	PRT	470	Malta	MLT								05	VEGETABLES AND FRUIT	1	No Quantity							40827			0
S3	2000	2000	2000	2	0	2	Export	620	Portugal	PRT	478	Mauritania	MRT								05	VEGETABLES AND FRUIT	1	No Quantity							88047			0
S3	2000	2000	2000	2	0	2	Export	620	Portugal	PRT	480	Mauritius	MUS								05	VEGETABLES AND FRUIT	1	No Quantity							56688			0
S3	2000	2000	2000	2	0	2	Export	620	Portugal	PRT	484	Mexico	MEX								05	VEGETABLES AND FRUIT	1	No Quantity							513			0
S3	2000	2000	2000	2	0	2	Export	620	Portugal	PRT	504	Morocco	MAR								05	VEGETABLES AND FRUIT	1	No Quantity							135754			0
S3	2000	2000	2000	2	0	2	Export	620	Portugal	PRT	508	Mozambique	MOZ								05	VEGETABLES AND FRUIT	1	No Quantity							497518			0
S3	2000	2000	2000	2	0	2	Export	620	Portugal	PRT	516	Namibia	NAM								05	VEGETABLES AND FRUIT	1	No Quantity							32071			0
S3	2000	2000	2000	2	0	2	Export	620	Portugal	PRT	528	Netherlands	NLD								05	VEGETABLES AND FRUIT	1	No Quantity							12756811			0
S3	2000	2000	2000	2	0	2	Export	620	Portugal	PRT	554	New Zealand	NZL								05	VEGETABLES AND FRUIT	1	No Quantity							117622			0
S3	2000	2000	2000	2	0	2	Export	620	Portugal	PRT	568	Other Europe, nes									05	VEGETABLES AND FRUIT	1	No Quantity							87168			0
S3	2000	2000	2000	2	0	2	Export	620	Portugal	PRT	579	Norway	NOR								05	VEGETABLES AND FRUIT	1	No Quantity							1124699			0
S3	2000	2000	2000	2	0	2	Export	620	Portugal	PRT	616	Poland	POL								05	VEGETABLES AND FRUIT	1	No Quantity							294187			0
S3	2000	2000	2000	2	0	2	Export	620	Portugal	PRT	624	Guinea-Bissau	GNB								05	VEGETABLES AND FRUIT	1	No Quantity							224320			0
S3	2000	2000	2000	2	0	2	Export	620	Portugal	PRT	626	Timor-Leste	TLS								05	VEGETABLES AND FRUIT	1	No Quantity							81561			0
S3	2000	2000	2000	2	0	2	Export	620	Portugal	PRT	642	Romania	ROU								05	VEGETABLES AND FRUIT	1	No Quantity							25528			0
S3	2000	2000	2000	2	0	2	Export	620	Portugal	PRT	643	Russian Federation	RUS								05	VEGETABLES AND FRUIT	1	No Quantity							319532			0
S3	2000	2000	2000	2	0	2	Export	620	Portugal	PRT	678	Sao Tome and Principe	STP								05	VEGETABLES AND FRUIT	1	No Quantity							750167			0
S3	2000	2000	2000	2	0	2	Export	620	Portugal	PRT	682	Saudi Arabia	SAU								05	VEGETABLES AND FRUIT	1	No Quantity							652594			0
S3	2000	2000	2000	2	0	2	Export	620	Portugal	PRT	686	Senegal	SEN								05	VEGETABLES AND FRUIT	1	No Quantity							22058			0
S3	2000	2000	2000	2	0	2	Export	620	Portugal	PRT	705	Slovenia	SVN								05	VEGETABLES AND FRUIT	1	No Quantity							23563			0
S3	2000	2000	2000	2	0	2	Export	620	Portugal	PRT	710	South Africa	ZAF								05	VEGETABLES AND FRUIT	1	No Quantity							113921			0
S3	2000	2000	2000	2	0	2	Export	620	Portugal	PRT	716	Zimbabwe	ZWE								05	VEGETABLES AND FRUIT	1	No Quantity							17065			0
S3	2000	2000	2000	2	0	2	Export	620	Portugal	PRT	724	Spain	ESP								05	VEGETABLES AND FRUIT	1	No Quantity							50054995			0
S3	2000	2000	2000	2	0	2	Export	620	Portugal	PRT	752	Sweden	SWE								05	VEGETABLES AND FRUIT	1	No Quantity							3677537			0
S3	2000	2000	2000	2	0	2	Export	620	Portugal	PRT	757	Switzerland	CHE								05	VEGETABLES AND FRUIT	1	No Quantity							950982			0
S3	2000	2000	2000	2	0	2	Export	620	Portugal	PRT	764	Thailand	THA								05	VEGETABLES AND FRUIT	1	No Quantity							906			0
S3	2000	2000	2000	2	0	2	Export	620	Portugal	PRT	768	Togo	TGO								05	VEGETABLES AND FRUIT	1	No Quantity							172066			0
S3	2000	2000	2000	2	0	2	Export	620	Portugal	PRT	780	Trinidad and Tobago	TTO								05	VEGETABLES AND FRUIT	1	No Quantity							203208			0
S3	2000	2000	2000	2	0	2	Export	620	Portugal	PRT	788	Tunisia	TUN								05	VEGETABLES AND FRUIT	1	No Quantity							721410			0
S3	2000	2000	2000	2	0	2	Export	620	Portugal	PRT	792	Turkey	TUR								05	VEGETABLES AND FRUIT	1	No Quantity							200227			0
S3	2000	2000	2000	2	0	2	Export	620	Portugal	PRT	804	Ukraine	UKR								05	VEGETABLES AND FRUIT	1	No Quantity							14208			0
S3	2000	2000	2000	2	0	2	Export	620	Portugal	PRT	807	North Macedonia	MKD								05	VEGETABLES AND FRUIT	1	No Quantity							10435			0
S3	2000	2000	2000	2	0	2	Export	620	Portugal	PRT	818	Egypt	EGY								05	VEGETABLES AND FRUIT	1	No Quantity							26917			0
S3	2000	2000	2000	2	0	2	Export	620	Portugal	PRT	826	United Kingdom	GBR								05	VEGETABLES AND FRUIT	1	No Quantity							61977876			0
S3	2000	2000	2000	2	0	2	Export	620	Portugal	PRT	842	USA	USA								05	VEGETABLES AND FRUIT	1	No Quantity							2457844			0
S3	2000	2000	2000	2	0	2	Export	620	Portugal	PRT	858	Uruguay	URY								05	VEGETABLES AND FRUIT	1	No Quantity							12146			0
S3	2000	2000	2000	2	0	2	Export	620	Portugal	PRT	862	Venezuela	VEN								05	VEGETABLES AND FRUIT	1	No Quantity							443059			0
S3	2000	2000	2000	2	0	2	Export	620	Portugal	PRT	899	Areas, nes									05	VEGETABLES AND FRUIT	1	No Quantity							1257208			0
S3	2000	2000	2000	2	0	2	Export	634	Qatar	QAT	0	World	WLD								05	VEGETABLES AND FRUIT	1	No Quantity							1914438			0
S3	2000	2000	2000	2	0	2	Export	634	Qatar	QAT	4	Afghanistan	AFG								05	VEGETABLES AND FRUIT	1	No Quantity							40385			0
S3	2000	2000	2000	2	0	2	Export	634	Qatar	QAT	48	Bahrain	BHR								05	VEGETABLES AND FRUIT	1	No Quantity							968242			0
S3	2000	2000	2000	2	0	2	Export	634	Qatar	QAT	144	Sri Lanka	LKA								05	VEGETABLES AND FRUIT	1	No Quantity							601			0
S3	2000	2000	2000	2	0	2	Export	634	Qatar	QAT	364	Iran	IRN								05	VEGETABLES AND FRUIT	1	No Quantity							75984			0
S3	2000	2000	2000	2	0	2	Export	634	Qatar	QAT	400	Jordan	JOR								05	VEGETABLES AND FRUIT	1	No Quantity							103480			0
S3	2000	2000	2000	2	0	2	Export	634	Qatar	QAT	414	Kuwait	KWT								05	VEGETABLES AND FRUIT	1	No Quantity							16949			0
S3	2000	2000	2000	2	0	2	Export	634	Qatar	QAT	512	Oman	OMN								05	VEGETABLES AND FRUIT	1	No Quantity							81954			0
S3	2000	2000	2000	2	0	2	Export	634	Qatar	QAT	682	Saudi Arabia	SAU								05	VEGETABLES AND FRUIT	1	No Quantity							191330			0
S3	2000	2000	2000	2	0	2	Export	634	Qatar	QAT	706	Somalia	SOM								05	VEGETABLES AND FRUIT	1	No Quantity							54395			0
S3	2000	2000	2000	2	0	2	Export	634	Qatar	QAT	724	Spain	ESP								05	VEGETABLES AND FRUIT	1	No Quantity							10509			0
S3	2000	2000	2000	2	0	2	Export	634	Qatar	QAT	736	Fmr Sudan	SDN								05	VEGETABLES AND FRUIT	1	No Quantity							148882			0
S3	2000	2000	2000	2	0	2	Export	634	Qatar	QAT	784	United Arab Emirates	ARE								05	VEGETABLES AND FRUIT	1	No Quantity							220920			0
S3	2000	2000	2000	2	0	2	Export	634	Qatar	QAT	899	Areas, nes									05	VEGETABLES AND FRUIT	1	No Quantity							807			0
S3	2000	2000	2000	2	0	2	Export	620	Portugal	PRT	0	World	WLD								06	SUGAR,SUGR.PREPTNS,HONEY	1	No Quantity							43176685			0
S3	2000	2000	2000	2	0	2	Export	620	Portugal	PRT	12	Algeria	DZA								06	SUGAR,SUGR.PREPTNS,HONEY	1	No Quantity							5368650			0
S3	2000	2000	2000	2	0	2	Export	620	Portugal	PRT	20	Andorra	AND								06	SUGAR,SUGR.PREPTNS,HONEY	1	No Quantity							2887			0
S3	2000	2000	2000	2	0	2	Export	620	Portugal	PRT	24	Angola	AGO								06	SUGAR,SUGR.PREPTNS,HONEY	1	No Quantity							1902735			0
S3	2000	2000	2000	2	0	2	Export	620	Portugal	PRT	28	Antigua and Barbuda	ATG								06	SUGAR,SUGR.PREPTNS,HONEY	1	No Quantity							834			0
S3	2000	2000	2000	2	0	2	Export	620	Portugal	PRT	56	Belgium	BEL								06	SUGAR,SUGR.PREPTNS,HONEY	1	No Quantity							39192			0
S3	2000	2000	2000	2	0	2	Export	620	Portugal	PRT	76	Brazil	BRA								06	SUGAR,SUGR.PREPTNS,HONEY	1	No Quantity							15847			0
S3	2000	2000	2000	2	0	2	Export	620	Portugal	PRT	90	Solomon Isds	SLB								06	SUGAR,SUGR.PREPTNS,HONEY	1	No Quantity							136			0
S3	2000	2000	2000	2	0	2	Export	620	Portugal	PRT	124	Canada	CAN								06	SUGAR,SUGR.PREPTNS,HONEY	1	No Quantity							105495			0
S3	2000	2000	2000	2	0	2	Export	620	Portugal	PRT	132	Cabo Verde	CPV								06	SUGAR,SUGR.PREPTNS,HONEY	1	No Quantity							561380			0
S3	2000	2000	2000	2	0	2	Export	620	Portugal	PRT	156	China	CHN								06	SUGAR,SUGR.PREPTNS,HONEY	1	No Quantity							136			0
S3	2000	2000	2000	2	0	2	Export	620	Portugal	PRT	178	Congo	COG								06	SUGAR,SUGR.PREPTNS,HONEY	1	No Quantity							160			0
S3	2000	2000	2000	2	0	2	Export	620	Portugal	PRT	180	Dem. Rep. of the Congo	COD								06	SUGAR,SUGR.PREPTNS,HONEY	1	No Quantity							1290			0
S3	2000	2000	2000	2	0	2	Export	620	Portugal	PRT	196	Cyprus	CYP								06	SUGAR,SUGR.PREPTNS,HONEY	1	No Quantity							2848			0
S3	2000	2000	2000	2	0	2	Export	620	Portugal	PRT	214	Dominican Rep.	DOM								06	SUGAR,SUGR.PREPTNS,HONEY	1	No Quantity							1217			0
S3	2000	2000	2000	2	0	2	Export	620	Portugal	PRT	251	France	FRA								06	SUGAR,SUGR.PREPTNS,HONEY	1	No Quantity							560324			0
S3	2000	2000	2000	2	0	2	Export	620	Portugal	PRT	276	Germany	DEU								06	SUGAR,SUGR.PREPTNS,HONEY	1	No Quantity							368891			0
S3	2000	2000	2000	2	0	2	Export	620	Portugal	PRT	324	Guinea	GIN								06	SUGAR,SUGR.PREPTNS,HONEY	1	No Quantity							180			0
S3	2000	2000	2000	2	0	2	Export	620	Portugal	PRT	372	Ireland	IRL								06	SUGAR,SUGR.PREPTNS,HONEY	1	No Quantity							9984			0
S3	2000	2000	2000	2	0	2	Export	620	Portugal	PRT	376	Israel	ISR								06	SUGAR,SUGR.PREPTNS,HONEY	1	No Quantity							983949			0
S3	2000	2000	2000	2	0	2	Export	620	Portugal	PRT	381	Italy	ITA								06	SUGAR,SUGR.PREPTNS,HONEY	1	No Quantity							81249			0
S3	2000	2000	2000	2	0	2	Export	620	Portugal	PRT	410	Rep. of Korea	KOR								06	SUGAR,SUGR.PREPTNS,HONEY	1	No Quantity							620			0
S3	2000	2000	2000	2	0	2	Export	620	Portugal	PRT	422	Lebanon	LBN								06	SUGAR,SUGR.PREPTNS,HONEY	1	No Quantity							115527			0
S3	2000	2000	2000	2	0	2	Export	620	Portugal	PRT	442	Luxembourg	LUX								06	SUGAR,SUGR.PREPTNS,HONEY	1	No Quantity							135710			0
S3	2000	2000	2000	2	0	2	Export	620	Portugal	PRT	446	China, Macao SAR	MAC								06	SUGAR,SUGR.PREPTNS,HONEY	1	No Quantity							3273			0
S3	2000	2000	2000	2	0	2	Export	620	Portugal	PRT	454	Malawi	MWI								06	SUGAR,SUGR.PREPTNS,HONEY	1	No Quantity							879			0
S3	2000	2000	2000	2	0	2	Export	620	Portugal	PRT	470	Malta	MLT								06	SUGAR,SUGR.PREPTNS,HONEY	1	No Quantity							6204			0
S3	2000	2000	2000	2	0	2	Export	620	Portugal	PRT	478	Mauritania	MRT								06	SUGAR,SUGR.PREPTNS,HONEY	1	No Quantity							776914			0
S3	2000	2000	2000	2	0	2	Export	620	Portugal	PRT	504	Morocco	MAR								06	SUGAR,SUGR.PREPTNS,HONEY	1	No Quantity							40916			0
S3	2000	2000	2000	2	0	2	Export	620	Portugal	PRT	508	Mozambique	MOZ								06	SUGAR,SUGR.PREPTNS,HONEY	1	No Quantity							19422			0
S3	2000	2000	2000	2	0	2	Export	620	Portugal	PRT	516	Namibia	NAM								06	SUGAR,SUGR.PREPTNS,HONEY	1	No Quantity							3839			0
S3	2000	2000	2000	2	0	2	Export	620	Portugal	PRT	528	Netherlands	NLD								06	SUGAR,SUGR.PREPTNS,HONEY	1	No Quantity							17439			0
S3	2000	2000	2000	2	0	2	Export	620	Portugal	PRT	568	Other Europe, nes									06	SUGAR,SUGR.PREPTNS,HONEY	1	No Quantity							795			0
S3	2000	2000	2000	2	0	2	Export	620	Portugal	PRT	577	Other Africa, nes									06	SUGAR,SUGR.PREPTNS,HONEY	1	No Quantity							148			0
S3	2000	2000	2000	2	0	2	Export	620	Portugal	PRT	624	Guinea-Bissau	GNB								06	SUGAR,SUGR.PREPTNS,HONEY	1	No Quantity							190098			0
S3	2000	2000	2000	2	0	2	Export	620	Portugal	PRT	626	Timor-Leste	TLS								06	SUGAR,SUGR.PREPTNS,HONEY	1	No Quantity							463			0
S3	2000	2000	2000	2	0	2	Export	620	Portugal	PRT	643	Russian Federation	RUS								06	SUGAR,SUGR.PREPTNS,HONEY	1	No Quantity							8			0
S3	2000	2000	2000	2	0	2	Export	620	Portugal	PRT	678	Sao Tome and Principe	STP								06	SUGAR,SUGR.PREPTNS,HONEY	1	No Quantity							163256			0
S3	2000	2000	2000	2	0	2	Export	620	Portugal	PRT	682	Saudi Arabia	SAU								06	SUGAR,SUGR.PREPTNS,HONEY	1	No Quantity							2646			0
S3	2000	2000	2000	2	0	2	Export	620	Portugal	PRT	705	Slovenia	SVN								06	SUGAR,SUGR.PREPTNS,HONEY	1	No Quantity							193			0
S3	2000	2000	2000	2	0	2	Export	620	Portugal	PRT	710	South Africa	ZAF								06	SUGAR,SUGR.PREPTNS,HONEY	1	No Quantity							7027			0
S3	2000	2000	2000	2	0	2	Export	620	Portugal	PRT	724	Spain	ESP								06	SUGAR,SUGR.PREPTNS,HONEY	1	No Quantity							30019508			0
S3	2000	2000	2000	2	0	2	Export	620	Portugal	PRT	757	Switzerland	CHE								06	SUGAR,SUGR.PREPTNS,HONEY	1	No Quantity							46180			0
S3	2000	2000	2000	2	0	2	Export	620	Portugal	PRT	784	United Arab Emirates	ARE								06	SUGAR,SUGR.PREPTNS,HONEY	1	No Quantity							552291			0
S3	2000	2000	2000	2	0	2	Export	620	Portugal	PRT	788	Tunisia	TUN								06	SUGAR,SUGR.PREPTNS,HONEY	1	No Quantity							3599			0
S3	2000	2000	2000	2	0	2	Export	620	Portugal	PRT	818	Egypt	EGY								06	SUGAR,SUGR.PREPTNS,HONEY	1	No Quantity							767885			0
S3	2000	2000	2000	2	0	2	Export	620	Portugal	PRT	826	United Kingdom	GBR								06	SUGAR,SUGR.PREPTNS,HONEY	1	No Quantity							96905			0
S3	2000	2000	2000	2	0	2	Export	620	Portugal	PRT	842	USA	USA								06	SUGAR,SUGR.PREPTNS,HONEY	1	No Quantity							190916			0
S3	2000	2000	2000	2	0	2	Export	620	Portugal	PRT	899	Areas, nes									06	SUGAR,SUGR.PREPTNS,HONEY	1	No Quantity							6641			0
S3	2000	2000	2000	2	0	2	Export	634	Qatar	QAT	0	World	WLD								06	SUGAR,SUGR.PREPTNS,HONEY	1	No Quantity							172082			0
S3	2000	2000	2000	2	0	2	Export	634	Qatar	QAT	48	Bahrain	BHR								06	SUGAR,SUGR.PREPTNS,HONEY	1	No Quantity							34121			0
S3	2000	2000	2000	2	0	2	Export	634	Qatar	QAT	364	Iran	IRN								06	SUGAR,SUGR.PREPTNS,HONEY	1	No Quantity							16442			0
S3	2000	2000	2000	2	0	2	Export	634	Qatar	QAT	512	Oman	OMN								06	SUGAR,SUGR.PREPTNS,HONEY	1	No Quantity							4449			0
S3	2000	2000	2000	2	0	2	Export	634	Qatar	QAT	682	Saudi Arabia	SAU								06	SUGAR,SUGR.PREPTNS,HONEY	1	No Quantity							52692			0
S3	2000	2000	2000	2	0	2	Export	634	Qatar	QAT	784	United Arab Emirates	ARE								06	SUGAR,SUGR.PREPTNS,HONEY	1	No Quantity							63884			0
S3	2000	2000	2000	2	0	2	Export	634	Qatar	QAT	899	Areas, nes									06	SUGAR,SUGR.PREPTNS,HONEY	1	No Quantity							494			0
S3	2000	2000	2000	2	0	2	Export	620	Portugal	PRT	0	World	WLD								07	COFFEE,TEA,COCOA,SPICES	1	No Quantity							32260625			0
S3	2000	2000	2000	2	0	2	Export	620	Portugal	PRT	20	Andorra	AND								07	COFFEE,TEA,COCOA,SPICES	1	No Quantity							295656			0
S3	2000	2000	2000	2	0	2	Export	620	Portugal	PRT	24	Angola	AGO								07	COFFEE,TEA,COCOA,SPICES	1	No Quantity							1333884			0
S3	2000	2000	2000	2	0	2	Export	620	Portugal	PRT	28	Antigua and Barbuda	ATG								07	COFFEE,TEA,COCOA,SPICES	1	No Quantity							17305			0
S3	2000	2000	2000	2	0	2	Export	620	Portugal	PRT	36	Australia	AUS								07	COFFEE,TEA,COCOA,SPICES	1	No Quantity							12945			0
S3	2000	2000	2000	2	0	2	Export	620	Portugal	PRT	48	Bahrain	BHR								07	COFFEE,TEA,COCOA,SPICES	1	No Quantity							3180			0
S3	2000	2000	2000	2	0	2	Export	620	Portugal	PRT	56	Belgium	BEL								07	COFFEE,TEA,COCOA,SPICES	1	No Quantity							473221			0
S3	2000	2000	2000	2	0	2	Export	620	Portugal	PRT	76	Brazil	BRA								07	COFFEE,TEA,COCOA,SPICES	1	No Quantity							203004			0
S3	2000	2000	2000	2	0	2	Export	620	Portugal	PRT	90	Solomon Isds	SLB								07	COFFEE,TEA,COCOA,SPICES	1	No Quantity							15			0
S3	2000	2000	2000	2	0	2	Export	620	Portugal	PRT	124	Canada	CAN								07	COFFEE,TEA,COCOA,SPICES	1	No Quantity							506944			0
S3	2000	2000	2000	2	0	2	Export	620	Portugal	PRT	132	Cabo Verde	CPV								07	COFFEE,TEA,COCOA,SPICES	1	No Quantity							1343188			0
S3	2000	2000	2000	2	0	2	Export	620	Portugal	PRT	156	China	CHN								07	COFFEE,TEA,COCOA,SPICES	1	No Quantity							2231			0
S3	2000	2000	2000	2	0	2	Export	620	Portugal	PRT	180	Dem. Rep. of the Congo	COD								07	COFFEE,TEA,COCOA,SPICES	1	No Quantity							824			0
S3	2000	2000	2000	2	0	2	Export	620	Portugal	PRT	191	Croatia	HRV								07	COFFEE,TEA,COCOA,SPICES	1	No Quantity							9401			0
S3	2000	2000	2000	2	0	2	Export	620	Portugal	PRT	196	Cyprus	CYP								07	COFFEE,TEA,COCOA,SPICES	1	No Quantity							36423			0
S3	2000	2000	2000	2	0	2	Export	620	Portugal	PRT	214	Dominican Rep.	DOM								07	COFFEE,TEA,COCOA,SPICES	1	No Quantity							4934			0
S3	2000	2000	2000	2	0	2	Export	620	Portugal	PRT	226	Equatorial Guinea	GNQ								07	COFFEE,TEA,COCOA,SPICES	1	No Quantity							2279			0
S3	2000	2000	2000	2	0	2	Export	620	Portugal	PRT	246	Finland	FIN								07	COFFEE,TEA,COCOA,SPICES	1	No Quantity							21			0
S3	2000	2000	2000	2	0	2	Export	620	Portugal	PRT	251	France	FRA								07	COFFEE,TEA,COCOA,SPICES	1	No Quantity							985015			0
S3	2000	2000	2000	2	0	2	Export	620	Portugal	PRT	276	Germany	DEU								07	COFFEE,TEA,COCOA,SPICES	1	No Quantity							457299			0
S3	2000	2000	2000	2	0	2	Export	620	Portugal	PRT	292	Gibraltar	GIB								07	COFFEE,TEA,COCOA,SPICES	1	No Quantity							10177			0
S3	2000	2000	2000	2	0	2	Export	620	Portugal	PRT	320	Guatemala	GTM								07	COFFEE,TEA,COCOA,SPICES	1	No Quantity							3769			0
S3	2000	2000	2000	2	0	2	Export	620	Portugal	PRT	324	Guinea	GIN								07	COFFEE,TEA,COCOA,SPICES	1	No Quantity							1153			0
S3	2000	2000	2000	2	0	2	Export	620	Portugal	PRT	344	China, Hong Kong SAR	HKG								07	COFFEE,TEA,COCOA,SPICES	1	No Quantity							633			0
S3	2000	2000	2000	2	0	2	Export	620	Portugal	PRT	348	Hungary	HUN								07	COFFEE,TEA,COCOA,SPICES	1	No Quantity							66173			0
S3	2000	2000	2000	2	0	2	Export	620	Portugal	PRT	352	Iceland	ISL								07	COFFEE,TEA,COCOA,SPICES	1	No Quantity							323			0
S3	2000	2000	2000	2	0	2	Export	620	Portugal	PRT	372	Ireland	IRL								07	COFFEE,TEA,COCOA,SPICES	1	No Quantity							56610			0
S3	2000	2000	2000	2	0	2	Export	620	Portugal	PRT	381	Italy	ITA								07	COFFEE,TEA,COCOA,SPICES	1	No Quantity							1572			0
S3	2000	2000	2000	2	0	2	Export	620	Portugal	PRT	400	Jordan	JOR								07	COFFEE,TEA,COCOA,SPICES	1	No Quantity							1505			0
S3	2000	2000	2000	2	0	2	Export	620	Portugal	PRT	410	Rep. of Korea	KOR								07	COFFEE,TEA,COCOA,SPICES	1	No Quantity							682			0
S3	2000	2000	2000	2	0	2	Export	620	Portugal	PRT	422	Lebanon	LBN								07	COFFEE,TEA,COCOA,SPICES	1	No Quantity							32360			0
S3	2000	2000	2000	2	0	2	Export	620	Portugal	PRT	442	Luxembourg	LUX								07	COFFEE,TEA,COCOA,SPICES	1	No Quantity							817626			0
S3	2000	2000	2000	2	0	2	Export	620	Portugal	PRT	446	China, Macao SAR	MAC								07	COFFEE,TEA,COCOA,SPICES	1	No Quantity							28693			0
S3	2000	2000	2000	2	0	2	Export	620	Portugal	PRT	454	Malawi	MWI								07	COFFEE,TEA,COCOA,SPICES	1	No Quantity							878			0
S3	2000	2000	2000	2	0	2	Export	620	Portugal	PRT	470	Malta	MLT								07	COFFEE,TEA,COCOA,SPICES	1	No Quantity							6611			0
S3	2000	2000	2000	2	0	2	Export	620	Portugal	PRT	504	Morocco	MAR								07	COFFEE,TEA,COCOA,SPICES	1	No Quantity							8508			0
S3	2000	2000	2000	2	0	2	Export	620	Portugal	PRT	508	Mozambique	MOZ								07	COFFEE,TEA,COCOA,SPICES	1	No Quantity							213493			0
S3	2000	2000	2000	2	0	2	Export	620	Portugal	PRT	516	Namibia	NAM								07	COFFEE,TEA,COCOA,SPICES	1	No Quantity							1537			0
S3	2000	2000	2000	2	0	2	Export	620	Portugal	PRT	528	Netherlands	NLD								07	COFFEE,TEA,COCOA,SPICES	1	No Quantity							84902			0
S3	2000	2000	2000	2	0	2	Export	620	Portugal	PRT	530	Neth. Antilles	ANT								07	COFFEE,TEA,COCOA,SPICES	1	No Quantity							53			0
S3	2000	2000	2000	2	0	2	Export	620	Portugal	PRT	568	Other Europe, nes									07	COFFEE,TEA,COCOA,SPICES	1	No Quantity							13043			0
S3	2000	2000	2000	2	0	2	Export	620	Portugal	PRT	577	Other Africa, nes									07	COFFEE,TEA,COCOA,SPICES	1	No Quantity							4103			0
S3	2000	2000	2000	2	0	2	Export	620	Portugal	PRT	579	Norway	NOR								07	COFFEE,TEA,COCOA,SPICES	1	No Quantity							27644			0
S3	2000	2000	2000	2	0	2	Export	620	Portugal	PRT	624	Guinea-Bissau	GNB								07	COFFEE,TEA,COCOA,SPICES	1	No Quantity							60460			0
S3	2000	2000	2000	2	0	2	Export	620	Portugal	PRT	626	Timor-Leste	TLS								07	COFFEE,TEA,COCOA,SPICES	1	No Quantity							668			0
S3	2000	2000	2000	2	0	2	Export	620	Portugal	PRT	634	Qatar	QAT								07	COFFEE,TEA,COCOA,SPICES	1	No Quantity							1662			0
S3	2000	2000	2000	2	0	2	Export	620	Portugal	PRT	642	Romania	ROU								07	COFFEE,TEA,COCOA,SPICES	1	No Quantity							920			0
S3	2000	2000	2000	2	0	2	Export	620	Portugal	PRT	643	Russian Federation	RUS								07	COFFEE,TEA,COCOA,SPICES	1	No Quantity							48			0
S3	2000	2000	2000	2	0	2	Export	620	Portugal	PRT	678	Sao Tome and Principe	STP								07	COFFEE,TEA,COCOA,SPICES	1	No Quantity							69023			0
S3	2000	2000	2000	2	0	2	Export	620	Portugal	PRT	682	Saudi Arabia	SAU								07	COFFEE,TEA,COCOA,SPICES	1	No Quantity							31449			0
S3	2000	2000	2000	2	0	2	Export	620	Portugal	PRT	702	Singapore	SGP								07	COFFEE,TEA,COCOA,SPICES	1	No Quantity							101			0
S3	2000	2000	2000	2	0	2	Export	620	Portugal	PRT	705	Slovenia	SVN								07	COFFEE,TEA,COCOA,SPICES	1	No Quantity							430			0
S3	2000	2000	2000	2	0	2	Export	620	Portugal	PRT	710	South Africa	ZAF								07	COFFEE,TEA,COCOA,SPICES	1	No Quantity							168063			0
S3	2000	2000	2000	2	0	2	Export	620	Portugal	PRT	724	Spain	ESP								07	COFFEE,TEA,COCOA,SPICES	1	No Quantity							23536174			0
S3	2000	2000	2000	2	0	2	Export	620	Portugal	PRT	752	Sweden	SWE								07	COFFEE,TEA,COCOA,SPICES	1	No Quantity							11739			0
S3	2000	2000	2000	2	0	2	Export	620	Portugal	PRT	757	Switzerland	CHE								07	COFFEE,TEA,COCOA,SPICES	1	No Quantity							332845			0
S3	2000	2000	2000	2	0	2	Export	620	Portugal	PRT	784	United Arab Emirates	ARE								07	COFFEE,TEA,COCOA,SPICES	1	No Quantity							10773			0
S3	2000	2000	2000	2	0	2	Export	620	Portugal	PRT	807	North Macedonia	MKD								07	COFFEE,TEA,COCOA,SPICES	1	No Quantity							66054			0
S3	2000	2000	2000	2	0	2	Export	620	Portugal	PRT	826	United Kingdom	GBR								07	COFFEE,TEA,COCOA,SPICES	1	No Quantity							280267			0
S3	2000	2000	2000	2	0	2	Export	620	Portugal	PRT	842	USA	USA								07	COFFEE,TEA,COCOA,SPICES	1	No Quantity							403910			0
S3	2000	2000	2000	2	0	2	Export	620	Portugal	PRT	862	Venezuela	VEN								07	COFFEE,TEA,COCOA,SPICES	1	No Quantity							20717			0
S3	2000	2000	2000	2	0	2	Export	620	Portugal	PRT	899	Areas, nes									07	COFFEE,TEA,COCOA,SPICES	1	No Quantity							195504			0
S3	2000	2000	2000	2	0	2	Export	634	Qatar	QAT	0	World	WLD								07	COFFEE,TEA,COCOA,SPICES	1	No Quantity							666522			0
S3	2000	2000	2000	2	0	2	Export	634	Qatar	QAT	48	Bahrain	BHR								07	COFFEE,TEA,COCOA,SPICES	1	No Quantity							58692			0
S3	2000	2000	2000	2	0	2	Export	634	Qatar	QAT	56	Belgium	BEL								07	COFFEE,TEA,COCOA,SPICES	1	No Quantity							1582			0
S3	2000	2000	2000	2	0	2	Export	634	Qatar	QAT	364	Iran	IRN								07	COFFEE,TEA,COCOA,SPICES	1	No Quantity							24196			0
S3	2000	2000	2000	2	0	2	Export	634	Qatar	QAT	414	Kuwait	KWT								07	COFFEE,TEA,COCOA,SPICES	1	No Quantity							54945			0
S3	2000	2000	2000	2	0	2	Export	634	Qatar	QAT	512	Oman	OMN								07	COFFEE,TEA,COCOA,SPICES	1	No Quantity							147161			0
S3	2000	2000	2000	2	0	2	Export	634	Qatar	QAT	682	Saudi Arabia	SAU								07	COFFEE,TEA,COCOA,SPICES	1	No Quantity							10302			0
S3	2000	2000	2000	2	0	2	Export	634	Qatar	QAT	784	United Arab Emirates	ARE								07	COFFEE,TEA,COCOA,SPICES	1	No Quantity							368820			0
S3	2000	2000	2000	2	0	2	Export	634	Qatar	QAT	899	Areas, nes									07	COFFEE,TEA,COCOA,SPICES	1	No Quantity							824			0
S3	2000	2000	2000	2	0	2	Export	620	Portugal	PRT	0	World	WLD								08	ANIMAL FEED STUFF	1	No Quantity							24445912			0
S3	2000	2000	2000	2	0	2	Export	620	Portugal	PRT	20	Andorra	AND								08	ANIMAL FEED STUFF	1	No Quantity							4210			0
S3	2000	2000	2000	2	0	2	Export	620	Portugal	PRT	24	Angola	AGO								08	ANIMAL FEED STUFF	1	No Quantity							844002			0
S3	2000	2000	2000	2	0	2	Export	620	Portugal	PRT	28	Antigua and Barbuda	ATG								08	ANIMAL FEED STUFF	1	No Quantity							7512			0
S3	2000	2000	2000	2	0	2	Export	620	Portugal	PRT	36	Australia	AUS								08	ANIMAL FEED STUFF	1	No Quantity							9185			0
S3	2000	2000	2000	2	0	2	Export	620	Portugal	PRT	56	Belgium	BEL								08	ANIMAL FEED STUFF	1	No Quantity							15262			0
S3	2000	2000	2000	2	0	2	Export	620	Portugal	PRT	76	Brazil	BRA								08	ANIMAL FEED STUFF	1	No Quantity							209087			0
S3	2000	2000	2000	2	0	2	Export	620	Portugal	PRT	124	Canada	CAN								08	ANIMAL FEED STUFF	1	No Quantity							297842			0
S3	2000	2000	2000	2	0	2	Export	620	Portugal	PRT	132	Cabo Verde	CPV								08	ANIMAL FEED STUFF	1	No Quantity							957630			0
S3	2000	2000	2000	2	0	2	Export	620	Portugal	PRT	178	Congo	COG								08	ANIMAL FEED STUFF	1	No Quantity							67			0
S3	2000	2000	2000	2	0	2	Export	620	Portugal	PRT	196	Cyprus	CYP								08	ANIMAL FEED STUFF	1	No Quantity							1150			0
S3	2000	2000	2000	2	0	2	Export	620	Portugal	PRT	251	France	FRA								08	ANIMAL FEED STUFF	1	No Quantity							102774			0
S3	2000	2000	2000	2	0	2	Export	620	Portugal	PRT	276	Germany	DEU								08	ANIMAL FEED STUFF	1	No Quantity							4119			0
S3	2000	2000	2000	2	0	2	Export	620	Portugal	PRT	300	Greece	GRC								08	ANIMAL FEED STUFF	1	No Quantity							8526			0
S3	2000	2000	2000	2	0	2	Export	620	Portugal	PRT	381	Italy	ITA								08	ANIMAL FEED STUFF	1	No Quantity							5973			0
S3	2000	2000	2000	2	0	2	Export	620	Portugal	PRT	442	Luxembourg	LUX								08	ANIMAL FEED STUFF	1	No Quantity							226			0
S3	2000	2000	2000	2	0	2	Export	620	Portugal	PRT	446	China, Macao SAR	MAC								08	ANIMAL FEED STUFF	1	No Quantity							1143			0
S3	2000	2000	2000	2	0	2	Export	620	Portugal	PRT	454	Malawi	MWI								08	ANIMAL FEED STUFF	1	No Quantity							39			0
S3	2000	2000	2000	2	0	2	Export	620	Portugal	PRT	490	Other Asia, nes									08	ANIMAL FEED STUFF	1	No Quantity							106729			0
S3	2000	2000	2000	2	0	2	Export	620	Portugal	PRT	508	Mozambique	MOZ								08	ANIMAL FEED STUFF	1	No Quantity							13911			0
S3	2000	2000	2000	2	0	2	Export	620	Portugal	PRT	528	Netherlands	NLD								08	ANIMAL FEED STUFF	1	No Quantity							147			0
S3	2000	2000	2000	2	0	2	Export	620	Portugal	PRT	608	Philippines	PHL								08	ANIMAL FEED STUFF	1	No Quantity							47219			0
S3	2000	2000	2000	2	0	2	Export	620	Portugal	PRT	616	Poland	POL								08	ANIMAL FEED STUFF	1	No Quantity							14442			0
S3	2000	2000	2000	2	0	2	Export	620	Portugal	PRT	624	Guinea-Bissau	GNB								08	ANIMAL FEED STUFF	1	No Quantity							46606			0
S3	2000	2000	2000	2	0	2	Export	620	Portugal	PRT	626	Timor-Leste	TLS								08	ANIMAL FEED STUFF	1	No Quantity							85			0
S3	2000	2000	2000	2	0	2	Export	620	Portugal	PRT	674	San Marino	SMR								08	ANIMAL FEED STUFF	1	No Quantity							3092			0
S3	2000	2000	2000	2	0	2	Export	620	Portugal	PRT	678	Sao Tome and Principe	STP								08	ANIMAL FEED STUFF	1	No Quantity							93366			0
S3	2000	2000	2000	2	0	2	Export	620	Portugal	PRT	710	South Africa	ZAF								08	ANIMAL FEED STUFF	1	No Quantity							978			0
S3	2000	2000	2000	2	0	2	Export	620	Portugal	PRT	724	Spain	ESP								08	ANIMAL FEED STUFF	1	No Quantity							20762751			0
S3	2000	2000	2000	2	0	2	Export	620	Portugal	PRT	757	Switzerland	CHE								08	ANIMAL FEED STUFF	1	No Quantity							2363			0
S3	2000	2000	2000	2	0	2	Export	620	Portugal	PRT	842	USA	USA								08	ANIMAL FEED STUFF	1	No Quantity							884945			0
S3	2000	2000	2000	2	0	2	Export	620	Portugal	PRT	899	Areas, nes									08	ANIMAL FEED STUFF	1	No Quantity							531			0
S3	2000	2000	2000	2	0	2	Export	634	Qatar	QAT	0	World	WLD								08	ANIMAL FEED STUFF	1	No Quantity							6019			0
S3	2000	2000	2000	2	0	2	Export	634	Qatar	QAT	48	Bahrain	BHR								08	ANIMAL FEED STUFF	1	No Quantity							3548			0
S3	2000	2000	2000	2	0	2	Export	634	Qatar	QAT	682	Saudi Arabia	SAU								08	ANIMAL FEED STUFF	1	No Quantity							2197			0
S3	2000	2000	2000	2	0	2	Export	634	Qatar	QAT	899	Areas, nes									08	ANIMAL FEED STUFF	1	No Quantity							274			0
S3	2000	2000	2000	2	0	2	Export	620	Portugal	PRT	0	World	WLD								09	MISC.EDIBLE PRODUCTS ETC	1	No Quantity							58205270			0
S3	2000	2000	2000	2	0	2	Export	620	Portugal	PRT	12	Algeria	DZA								09	MISC.EDIBLE PRODUCTS ETC	1	No Quantity							25			0
S3	2000	2000	2000	2	0	2	Export	620	Portugal	PRT	20	Andorra	AND								09	MISC.EDIBLE PRODUCTS ETC	1	No Quantity							60350			0
S3	2000	2000	2000	2	0	2	Export	620	Portugal	PRT	24	Angola	AGO								09	MISC.EDIBLE PRODUCTS ETC	1	No Quantity							4144473			0
S3	2000	2000	2000	2	0	2	Export	620	Portugal	PRT	28	Antigua and Barbuda	ATG								09	MISC.EDIBLE PRODUCTS ETC	1	No Quantity							147902			0
S3	2000	2000	2000	2	0	2	Export	620	Portugal	PRT	36	Australia	AUS								09	MISC.EDIBLE PRODUCTS ETC	1	No Quantity							20516			0
S3	2000	2000	2000	2	0	2	Export	620	Portugal	PRT	40	Austria	AUT								09	MISC.EDIBLE PRODUCTS ETC	1	No Quantity							277137			0
S3	2000	2000	2000	2	0	2	Export	620	Portugal	PRT	56	Belgium	BEL								09	MISC.EDIBLE PRODUCTS ETC	1	No Quantity							451883			0
S3	2000	2000	2000	2	0	2	Export	620	Portugal	PRT	68	Bolivia (Plurinational State of)	BOL								09	MISC.EDIBLE PRODUCTS ETC	1	No Quantity							216			0
S3	2000	2000	2000	2	0	2	Export	620	Portugal	PRT	76	Brazil	BRA								09	MISC.EDIBLE PRODUCTS ETC	1	No Quantity							268859			0
S3	2000	2000	2000	2	0	2	Export	620	Portugal	PRT	90	Solomon Isds	SLB								09	MISC.EDIBLE PRODUCTS ETC	1	No Quantity							318			0
S3	2000	2000	2000	2	0	2	Export	620	Portugal	PRT	124	Canada	CAN								09	MISC.EDIBLE PRODUCTS ETC	1	No Quantity							361973			0
S3	2000	2000	2000	2	0	2	Export	620	Portugal	PRT	132	Cabo Verde	CPV								09	MISC.EDIBLE PRODUCTS ETC	1	No Quantity							3266927			0
S3	2000	2000	2000	2	0	2	Export	620	Portugal	PRT	152	Chile	CHL								09	MISC.EDIBLE PRODUCTS ETC	1	No Quantity							69			0
S3	2000	2000	2000	2	0	2	Export	620	Portugal	PRT	178	Congo	COG								09	MISC.EDIBLE PRODUCTS ETC	1	No Quantity							2493			0
S3	2000	2000	2000	2	0	2	Export	620	Portugal	PRT	180	Dem. Rep. of the Congo	COD								09	MISC.EDIBLE PRODUCTS ETC	1	No Quantity							1044			0
S3	2000	2000	2000	2	0	2	Export	620	Portugal	PRT	196	Cyprus	CYP								09	MISC.EDIBLE PRODUCTS ETC	1	No Quantity							38704			0
S3	2000	2000	2000	2	0	2	Export	620	Portugal	PRT	208	Denmark	DNK								09	MISC.EDIBLE PRODUCTS ETC	1	No Quantity							20278			0
S3	2000	2000	2000	2	0	2	Export	620	Portugal	PRT	218	Ecuador	ECU								09	MISC.EDIBLE PRODUCTS ETC	1	No Quantity							145			0
S3	2000	2000	2000	2	0	2	Export	620	Portugal	PRT	246	Finland	FIN								09	MISC.EDIBLE PRODUCTS ETC	1	No Quantity							501991			0
S3	2000	2000	2000	2	0	2	Export	620	Portugal	PRT	251	France	FRA								09	MISC.EDIBLE PRODUCTS ETC	1	No Quantity							12188277			0
S3	2000	2000	2000	2	0	2	Export	620	Portugal	PRT	276	Germany	DEU								09	MISC.EDIBLE PRODUCTS ETC	1	No Quantity							1001680			0
S3	2000	2000	2000	2	0	2	Export	620	Portugal	PRT	300	Greece	GRC								09	MISC.EDIBLE PRODUCTS ETC	1	No Quantity							278165			0
S3	2000	2000	2000	2	0	2	Export	620	Portugal	PRT	324	Guinea	GIN								09	MISC.EDIBLE PRODUCTS ETC	1	No Quantity							2254			0
S3	2000	2000	2000	2	0	2	Export	620	Portugal	PRT	328	Guyana	GUY								09	MISC.EDIBLE PRODUCTS ETC	1	No Quantity							15179			0
S3	2000	2000	2000	2	0	2	Export	620	Portugal	PRT	340	Honduras	HND								09	MISC.EDIBLE PRODUCTS ETC	1	No Quantity							175			0
S3	2000	2000	2000	2	0	2	Export	620	Portugal	PRT	344	China, Hong Kong SAR	HKG								09	MISC.EDIBLE PRODUCTS ETC	1	No Quantity							7			0
S3	2000	2000	2000	2	0	2	Export	620	Portugal	PRT	348	Hungary	HUN								09	MISC.EDIBLE PRODUCTS ETC	1	No Quantity							6040			0
S3	2000	2000	2000	2	0	2	Export	620	Portugal	PRT	352	Iceland	ISL								09	MISC.EDIBLE PRODUCTS ETC	1	No Quantity							6933			0
S3	2000	2000	2000	2	0	2	Export	620	Portugal	PRT	372	Ireland	IRL								09	MISC.EDIBLE PRODUCTS ETC	1	No Quantity							170857			0
S3	2000	2000	2000	2	0	2	Export	620	Portugal	PRT	376	Israel	ISR								09	MISC.EDIBLE PRODUCTS ETC	1	No Quantity							16364			0
S3	2000	2000	2000	2	0	2	Export	620	Portugal	PRT	381	Italy	ITA								09	MISC.EDIBLE PRODUCTS ETC	1	No Quantity							1223922			0
S3	2000	2000	2000	2	0	2	Export	620	Portugal	PRT	384	Côte d'Ivoire	CIV								09	MISC.EDIBLE PRODUCTS ETC	1	No Quantity							4451			0
S3	2000	2000	2000	2	0	2	Export	620	Portugal	PRT	392	Japan	JPN								09	MISC.EDIBLE PRODUCTS ETC	1	No Quantity							6737			0
S3	2000	2000	2000	2	0	2	Export	620	Portugal	PRT	410	Rep. of Korea	KOR								09	MISC.EDIBLE PRODUCTS ETC	1	No Quantity							8			0
S3	2000	2000	2000	2	0	2	Export	620	Portugal	PRT	422	Lebanon	LBN								09	MISC.EDIBLE PRODUCTS ETC	1	No Quantity							5563			0
S3	2000	2000	2000	2	0	2	Export	620	Portugal	PRT	442	Luxembourg	LUX								09	MISC.EDIBLE PRODUCTS ETC	1	No Quantity							317159			0
S3	2000	2000	2000	2	0	2	Export	620	Portugal	PRT	446	China, Macao SAR	MAC								09	MISC.EDIBLE PRODUCTS ETC	1	No Quantity							65009			0
S3	2000	2000	2000	2	0	2	Export	620	Portugal	PRT	454	Malawi	MWI								09	MISC.EDIBLE PRODUCTS ETC	1	No Quantity							3117			0
S3	2000	2000	2000	2	0	2	Export	620	Portugal	PRT	458	Malaysia	MYS								09	MISC.EDIBLE PRODUCTS ETC	1	No Quantity							1495			0
S3	2000	2000	2000	2	0	2	Export	620	Portugal	PRT	484	Mexico	MEX								09	MISC.EDIBLE PRODUCTS ETC	1	No Quantity							903273			0
S3	2000	2000	2000	2	0	2	Export	620	Portugal	PRT	504	Morocco	MAR								09	MISC.EDIBLE PRODUCTS ETC	1	No Quantity							185303			0
S3	2000	2000	2000	2	0	2	Export	620	Portugal	PRT	508	Mozambique	MOZ								09	MISC.EDIBLE PRODUCTS ETC	1	No Quantity							255886			0
S3	2000	2000	2000	2	0	2	Export	620	Portugal	PRT	516	Namibia	NAM								09	MISC.EDIBLE PRODUCTS ETC	1	No Quantity							14226			0
S3	2000	2000	2000	2	0	2	Export	620	Portugal	PRT	528	Netherlands	NLD								09	MISC.EDIBLE PRODUCTS ETC	1	No Quantity							3410764			0
S3	2000	2000	2000	2	0	2	Export	620	Portugal	PRT	568	Other Europe, nes									09	MISC.EDIBLE PRODUCTS ETC	1	No Quantity							336337			0
S3	2000	2000	2000	2	0	2	Export	620	Portugal	PRT	579	Norway	NOR								09	MISC.EDIBLE PRODUCTS ETC	1	No Quantity							166194			0
S3	2000	2000	2000	2	0	2	Export	620	Portugal	PRT	616	Poland	POL								09	MISC.EDIBLE PRODUCTS ETC	1	No Quantity							24747			0
S3	2000	2000	2000	2	0	2	Export	620	Portugal	PRT	624	Guinea-Bissau	GNB								09	MISC.EDIBLE PRODUCTS ETC	1	No Quantity							1424624			0
S3	2000	2000	2000	2	0	2	Export	620	Portugal	PRT	626	Timor-Leste	TLS								09	MISC.EDIBLE PRODUCTS ETC	1	No Quantity							3477			0
S3	2000	2000	2000	2	0	2	Export	620	Portugal	PRT	642	Romania	ROU								09	MISC.EDIBLE PRODUCTS ETC	1	No Quantity							4434			0
S3	2000	2000	2000	2	0	2	Export	620	Portugal	PRT	678	Sao Tome and Principe	STP								09	MISC.EDIBLE PRODUCTS ETC	1	No Quantity							504982			0
S3	2000	2000	2000	2	0	2	Export	620	Portugal	PRT	682	Saudi Arabia	SAU								09	MISC.EDIBLE PRODUCTS ETC	1	No Quantity							2435			0
S3	2000	2000	2000	2	0	2	Export	620	Portugal	PRT	699	India	IND								09	MISC.EDIBLE PRODUCTS ETC	1	No Quantity							6685			0
S3	2000	2000	2000	2	0	2	Export	620	Portugal	PRT	710	South Africa	ZAF								09	MISC.EDIBLE PRODUCTS ETC	1	No Quantity							71509			0
S3	2000	2000	2000	2	0	2	Export	620	Portugal	PRT	724	Spain	ESP								09	MISC.EDIBLE PRODUCTS ETC	1	No Quantity							13727942			0
S3	2000	2000	2000	2	0	2	Export	620	Portugal	PRT	752	Sweden	SWE								09	MISC.EDIBLE PRODUCTS ETC	1	No Quantity							147845			0
S3	2000	2000	2000	2	0	2	Export	620	Portugal	PRT	757	Switzerland	CHE								09	MISC.EDIBLE PRODUCTS ETC	1	No Quantity							339762			0
S3	2000	2000	2000	2	0	2	Export	620	Portugal	PRT	788	Tunisia	TUN								09	MISC.EDIBLE PRODUCTS ETC	1	No Quantity							157100			0
S3	2000	2000	2000	2	0	2	Export	620	Portugal	PRT	792	Turkey	TUR								09	MISC.EDIBLE PRODUCTS ETC	1	No Quantity							13			0
S3	2000	2000	2000	2	0	2	Export	620	Portugal	PRT	826	United Kingdom	GBR								09	MISC.EDIBLE PRODUCTS ETC	1	No Quantity							9940392			0
S3	2000	2000	2000	2	0	2	Export	620	Portugal	PRT	842	USA	USA								09	MISC.EDIBLE PRODUCTS ETC	1	No Quantity							729022			0
S3	2000	2000	2000	2	0	2	Export	620	Portugal	PRT	858	Uruguay	URY								09	MISC.EDIBLE PRODUCTS ETC	1	No Quantity							11			0
S3	2000	2000	2000	2	0	2	Export	620	Portugal	PRT	862	Venezuela	VEN								09	MISC.EDIBLE PRODUCTS ETC	1	No Quantity							16381			0
S3	2000	2000	2000	2	0	2	Export	620	Portugal	PRT	899	Areas, nes									09	MISC.EDIBLE PRODUCTS ETC	1	No Quantity							953231			0
S3	2000	2000	2000	2	0	2	Export	634	Qatar	QAT	0	World	WLD								09	MISC.EDIBLE PRODUCTS ETC	1	No Quantity							250371			0
S3	2000	2000	2000	2	0	2	Export	634	Qatar	QAT	144	Sri Lanka	LKA								09	MISC.EDIBLE PRODUCTS ETC	1	No Quantity							9254			0
S3	2000	2000	2000	2	0	2	Export	634	Qatar	QAT	208	Denmark	DNK								09	MISC.EDIBLE PRODUCTS ETC	1	No Quantity							1990			0
S3	2000	2000	2000	2	0	2	Export	634	Qatar	QAT	360	Indonesia	IDN								09	MISC.EDIBLE PRODUCTS ETC	1	No Quantity							8844			0
S3	2000	2000	2000	2	0	2	Export	634	Qatar	QAT	364	Iran	IRN								09	MISC.EDIBLE PRODUCTS ETC	1	No Quantity							52276			0
S3	2000	2000	2000	2	0	2	Export	634	Qatar	QAT	400	Jordan	JOR								09	MISC.EDIBLE PRODUCTS ETC	1	No Quantity							716			0
S3	2000	2000	2000	2	0	2	Export	634	Qatar	QAT	512	Oman	OMN								09	MISC.EDIBLE PRODUCTS ETC	1	No Quantity							32114			0
S3	2000	2000	2000	2	0	2	Export	634	Qatar	QAT	528	Netherlands	NLD								09	MISC.EDIBLE PRODUCTS ETC	1	No Quantity							2014			0
S3	2000	2000	2000	2	0	2	Export	634	Qatar	QAT	682	Saudi Arabia	SAU								09	MISC.EDIBLE PRODUCTS ETC	1	No Quantity							42694			0
S3	2000	2000	2000	2	0	2	Export	634	Qatar	QAT	702	Singapore	SGP								09	MISC.EDIBLE PRODUCTS ETC	1	No Quantity							3910			0
S3	2000	2000	2000	2	0	2	Export	634	Qatar	QAT	736	Fmr Sudan	SDN								09	MISC.EDIBLE PRODUCTS ETC	1	No Quantity							892			0
S3	2000	2000	2000	2	0	2	Export	634	Qatar	QAT	784	United Arab Emirates	ARE								09	MISC.EDIBLE PRODUCTS ETC	1	No Quantity							91463			0
S3	2000	2000	2000	2	0	2	Export	634	Qatar	QAT	826	United Kingdom	GBR								09	MISC.EDIBLE PRODUCTS ETC	1	No Quantity							2481			0
S3	2000	2000	2000	2	0	2	Export	634	Qatar	QAT	899	Areas, nes									09	MISC.EDIBLE PRODUCTS ETC	1	No Quantity							1723			0
S3	2000	2000	2000	2	0	2	Export	620	Portugal	PRT	0	World	WLD								11	BEVERAGES	1	No Quantity							546658610			0
S3	2000	2000	2000	2	0	2	Export	620	Portugal	PRT	4	Afghanistan	AFG								11	BEVERAGES	1	No Quantity							6123			0
S3	2000	2000	2000	2	0	2	Export	620	Portugal	PRT	20	Andorra	AND								11	BEVERAGES	1	No Quantity							944961			0
S3	2000	2000	2000	2	0	2	Export	620	Portugal	PRT	24	Angola	AGO								11	BEVERAGES	1	No Quantity							28789521			0
S3	2000	2000	2000	2	0	2	Export	620	Portugal	PRT	28	Antigua and Barbuda	ATG								11	BEVERAGES	1	No Quantity							245925			0
S3	2000	2000	2000	2	0	2	Export	620	Portugal	PRT	31	Azerbaijan	AZE								11	BEVERAGES	1	No Quantity							8438			0
S3	2000	2000	2000	2	0	2	Export	620	Portugal	PRT	32	Argentina	ARG								11	BEVERAGES	1	No Quantity							127014			0
S3	2000	2000	2000	2	0	2	Export	620	Portugal	PRT	36	Australia	AUS								11	BEVERAGES	1	No Quantity							1249202			0
S3	2000	2000	2000	2	0	2	Export	620	Portugal	PRT	40	Austria	AUT								11	BEVERAGES	1	No Quantity							890169			0
S3	2000	2000	2000	2	0	2	Export	620	Portugal	PRT	44	Bahamas	BHS								11	BEVERAGES	1	No Quantity							39843			0
S3	2000	2000	2000	2	0	2	Export	620	Portugal	PRT	48	Bahrain	BHR								11	BEVERAGES	1	No Quantity							24312			0
S3	2000	2000	2000	2	0	2	Export	620	Portugal	PRT	50	Bangladesh	BGD								11	BEVERAGES	1	No Quantity							31751			0
S3	2000	2000	2000	2	0	2	Export	620	Portugal	PRT	51	Armenia	ARM								11	BEVERAGES	1	No Quantity							3248			0
S3	2000	2000	2000	2	0	2	Export	620	Portugal	PRT	52	Barbados	BRB								11	BEVERAGES	1	No Quantity							30			0
S3	2000	2000	2000	2	0	2	Export	620	Portugal	PRT	56	Belgium	BEL								11	BEVERAGES	1	No Quantity							45249568			0
S3	2000	2000	2000	2	0	2	Export	620	Portugal	PRT	60	Bermuda	BMU								11	BEVERAGES	1	No Quantity							147554			0
S3	2000	2000	2000	2	0	2	Export	620	Portugal	PRT	70	Bosnia Herzegovina	BIH								11	BEVERAGES	1	No Quantity							26453			0
S3	2000	2000	2000	2	0	2	Export	620	Portugal	PRT	76	Brazil	BRA								11	BEVERAGES	1	No Quantity							14942379			0
S3	2000	2000	2000	2	0	2	Export	620	Portugal	PRT	90	Solomon Isds	SLB								11	BEVERAGES	1	No Quantity							2667			0
S3	2000	2000	2000	2	0	2	Export	620	Portugal	PRT	112	Belarus	BLR								11	BEVERAGES	1	No Quantity							6313			0
S3	2000	2000	2000	2	0	2	Export	620	Portugal	PRT	116	Cambodia	KHM								11	BEVERAGES	1	No Quantity							1684			0
S3	2000	2000	2000	2	0	2	Export	620	Portugal	PRT	120	Cameroon	CMR								11	BEVERAGES	1	No Quantity							24679			0
S3	2000	2000	2000	2	0	2	Export	620	Portugal	PRT	124	Canada	CAN								11	BEVERAGES	1	No Quantity							32059587			0
S3	2000	2000	2000	2	0	2	Export	620	Portugal	PRT	132	Cabo Verde	CPV								11	BEVERAGES	1	No Quantity							7400158			0
S3	2000	2000	2000	2	0	2	Export	620	Portugal	PRT	136	Cayman Isds	CYM								11	BEVERAGES	1	No Quantity							3304			0
S3	2000	2000	2000	2	0	2	Export	620	Portugal	PRT	140	Central African Rep.	CAF								11	BEVERAGES	1	No Quantity							18610			0
S3	2000	2000	2000	2	0	2	Export	620	Portugal	PRT	144	Sri Lanka	LKA								11	BEVERAGES	1	No Quantity							6168			0
S3	2000	2000	2000	2	0	2	Export	620	Portugal	PRT	156	China	CHN								11	BEVERAGES	1	No Quantity							228644			0
S3	2000	2000	2000	2	0	2	Export	620	Portugal	PRT	170	Colombia	COL								11	BEVERAGES	1	No Quantity							26245			0
S3	2000	2000	2000	2	0	2	Export	620	Portugal	PRT	178	Congo	COG								11	BEVERAGES	1	No Quantity							70295			0
S3	2000	2000	2000	2	0	2	Export	620	Portugal	PRT	180	Dem. Rep. of the Congo	COD								11	BEVERAGES	1	No Quantity							102343			0
S3	2000	2000	2000	2	0	2	Export	620	Portugal	PRT	188	Costa Rica	CRI								11	BEVERAGES	1	No Quantity							15276			0
S3	2000	2000	2000	2	0	2	Export	620	Portugal	PRT	191	Croatia	HRV								11	BEVERAGES	1	No Quantity							31505			0
S3	2000	2000	2000	2	0	2	Export	620	Portugal	PRT	192	Cuba	CUB								11	BEVERAGES	1	No Quantity							37519			0
S3	2000	2000	2000	2	0	2	Export	620	Portugal	PRT	196	Cyprus	CYP								11	BEVERAGES	1	No Quantity							175543			0
S3	2000	2000	2000	2	0	2	Export	620	Portugal	PRT	203	Czechia	CZE								11	BEVERAGES	1	No Quantity							183974			0
S3	2000	2000	2000	2	0	2	Export	620	Portugal	PRT	208	Denmark	DNK								11	BEVERAGES	1	No Quantity							12932753			0
S3	2000	2000	2000	2	0	2	Export	620	Portugal	PRT	212	Dominica	DMA								11	BEVERAGES	1	No Quantity							5394			0
S3	2000	2000	2000	2	0	2	Export	620	Portugal	PRT	214	Dominican Rep.	DOM								11	BEVERAGES	1	No Quantity							236476			0
S3	2000	2000	2000	2	0	2	Export	620	Portugal	PRT	218	Ecuador	ECU								11	BEVERAGES	1	No Quantity							19974			0
S3	2000	2000	2000	2	0	2	Export	620	Portugal	PRT	222	El Salvador	SLV								11	BEVERAGES	1	No Quantity							171			0
S3	2000	2000	2000	2	0	2	Export	620	Portugal	PRT	226	Equatorial Guinea	GNQ								11	BEVERAGES	1	No Quantity							20320			0
S3	2000	2000	2000	2	0	2	Export	620	Portugal	PRT	233	Estonia	EST								11	BEVERAGES	1	No Quantity							47480			0
S3	2000	2000	2000	2	0	2	Export	620	Portugal	PRT	242	Fiji	FJI								11	BEVERAGES	1	No Quantity							3158			0
S3	2000	2000	2000	2	0	2	Export	620	Portugal	PRT	246	Finland	FIN								11	BEVERAGES	1	No Quantity							1453669			0
S3	2000	2000	2000	2	0	2	Export	620	Portugal	PRT	251	France	FRA								11	BEVERAGES	1	No Quantity							103671951			0
S3	2000	2000	2000	2	0	2	Export	620	Portugal	PRT	266	Gabon	GAB								11	BEVERAGES	1	No Quantity							572			0
S3	2000	2000	2000	2	0	2	Export	620	Portugal	PRT	270	Gambia	GMB								11	BEVERAGES	1	No Quantity							38481			0
S3	2000	2000	2000	2	0	2	Export	620	Portugal	PRT	276	Germany	DEU								11	BEVERAGES	1	No Quantity							27151816			0
S3	2000	2000	2000	2	0	2	Export	620	Portugal	PRT	288	Ghana	GHA								11	BEVERAGES	1	No Quantity							25733			0
S3	2000	2000	2000	2	0	2	Export	620	Portugal	PRT	292	Gibraltar	GIB								11	BEVERAGES	1	No Quantity							39564			0
S3	2000	2000	2000	2	0	2	Export	620	Portugal	PRT	300	Greece	GRC								11	BEVERAGES	1	No Quantity							1295558			0
S3	2000	2000	2000	2	0	2	Export	620	Portugal	PRT	304	Greenland	GRL								11	BEVERAGES	1	No Quantity							558			0
S3	2000	2000	2000	2	0	2	Export	620	Portugal	PRT	320	Guatemala	GTM								11	BEVERAGES	1	No Quantity							104058			0
S3	2000	2000	2000	2	0	2	Export	620	Portugal	PRT	324	Guinea	GIN								11	BEVERAGES	1	No Quantity							47097			0
S3	2000	2000	2000	2	0	2	Export	620	Portugal	PRT	332	Haiti	HTI								11	BEVERAGES	1	No Quantity							595			0
S3	2000	2000	2000	2	0	2	Export	620	Portugal	PRT	340	Honduras	HND								11	BEVERAGES	1	No Quantity							2277			0
S3	2000	2000	2000	2	0	2	Export	620	Portugal	PRT	344	China, Hong Kong SAR	HKG								11	BEVERAGES	1	No Quantity							444944			0
S3	2000	2000	2000	2	0	2	Export	620	Portugal	PRT	348	Hungary	HUN								11	BEVERAGES	1	No Quantity							73761			0
S3	2000	2000	2000	2	0	2	Export	620	Portugal	PRT	352	Iceland	ISL								11	BEVERAGES	1	No Quantity							372636			0
S3	2000	2000	2000	2	0	2	Export	620	Portugal	PRT	360	Indonesia	IDN								11	BEVERAGES	1	No Quantity							13268			0
S3	2000	2000	2000	2	0	2	Export	620	Portugal	PRT	372	Ireland	IRL								11	BEVERAGES	1	No Quantity							1568386			0
S3	2000	2000	2000	2	0	2	Export	620	Portugal	PRT	376	Israel	ISR								11	BEVERAGES	1	No Quantity							35264			0
S3	2000	2000	2000	2	0	2	Export	620	Portugal	PRT	381	Italy	ITA								11	BEVERAGES	1	No Quantity							9341946			0
S3	2000	2000	2000	2	0	2	Export	620	Portugal	PRT	384	Côte d'Ivoire	CIV								11	BEVERAGES	1	No Quantity							26217			0
S3	2000	2000	2000	2	0	2	Export	620	Portugal	PRT	392	Japan	JPN								11	BEVERAGES	1	No Quantity							3633661			0
S3	2000	2000	2000	2	0	2	Export	620	Portugal	PRT	404	Kenya	KEN								11	BEVERAGES	1	No Quantity							9567			0
S3	2000	2000	2000	2	0	2	Export	620	Portugal	PRT	410	Rep. of Korea	KOR								11	BEVERAGES	1	No Quantity							88414			0
S3	2000	2000	2000	2	0	2	Export	620	Portugal	PRT	418	Lao People's Dem. Rep.	LAO								11	BEVERAGES	1	No Quantity							732			0
S3	2000	2000	2000	2	0	2	Export	620	Portugal	PRT	422	Lebanon	LBN								11	BEVERAGES	1	No Quantity							651			0
S3	2000	2000	2000	2	0	2	Export	620	Portugal	PRT	428	Latvia	LVA								11	BEVERAGES	1	No Quantity							51069			0
S3	2000	2000	2000	2	0	2	Export	620	Portugal	PRT	440	Lithuania	LTU								11	BEVERAGES	1	No Quantity							2240			0
S3	2000	2000	2000	2	0	2	Export	620	Portugal	PRT	442	Luxembourg	LUX								11	BEVERAGES	1	No Quantity							5740824			0
S3	2000	2000	2000	2	0	2	Export	620	Portugal	PRT	446	China, Macao SAR	MAC								11	BEVERAGES	1	No Quantity							1828010			0
S3	2000	2000	2000	2	0	2	Export	620	Portugal	PRT	454	Malawi	MWI								11	BEVERAGES	1	No Quantity							1444			0
S3	2000	2000	2000	2	0	2	Export	620	Portugal	PRT	458	Malaysia	MYS								11	BEVERAGES	1	No Quantity							110639			0
S3	2000	2000	2000	2	0	2	Export	620	Portugal	PRT	462	Maldives	MDV								11	BEVERAGES	1	No Quantity							7048			0
S3	2000	2000	2000	2	0	2	Export	620	Portugal	PRT	466	Mali	MLI								11	BEVERAGES	1	No Quantity							18091			0
S3	2000	2000	2000	2	0	2	Export	620	Portugal	PRT	470	Malta	MLT								11	BEVERAGES	1	No Quantity							311699			0
S3	2000	2000	2000	2	0	2	Export	620	Portugal	PRT	478	Mauritania	MRT								11	BEVERAGES	1	No Quantity							311138			0
S3	2000	2000	2000	2	0	2	Export	620	Portugal	PRT	480	Mauritius	MUS								11	BEVERAGES	1	No Quantity							19340			0
S3	2000	2000	2000	2	0	2	Export	620	Portugal	PRT	484	Mexico	MEX								11	BEVERAGES	1	No Quantity							656300			0
S3	2000	2000	2000	2	0	2	Export	620	Portugal	PRT	490	Other Asia, nes									11	BEVERAGES	1	No Quantity							303798			0
S3	2000	2000	2000	2	0	2	Export	620	Portugal	PRT	498	Rep. of Moldova	MDA								11	BEVERAGES	1	No Quantity							10123			0
S3	2000	2000	2000	2	0	2	Export	620	Portugal	PRT	500	Montserrat	MSR								11	BEVERAGES	1	No Quantity							20521			0
S3	2000	2000	2000	2	0	2	Export	620	Portugal	PRT	504	Morocco	MAR								11	BEVERAGES	1	No Quantity							139132			0
S3	2000	2000	2000	2	0	2	Export	620	Portugal	PRT	508	Mozambique	MOZ								11	BEVERAGES	1	No Quantity							3785443			0
S3	2000	2000	2000	2	0	2	Export	620	Portugal	PRT	516	Namibia	NAM								11	BEVERAGES	1	No Quantity							173635			0
S3	2000	2000	2000	2	0	2	Export	620	Portugal	PRT	528	Netherlands	NLD								11	BEVERAGES	1	No Quantity							45007627			0
S3	2000	2000	2000	2	0	2	Export	620	Portugal	PRT	530	Neth. Antilles	ANT								11	BEVERAGES	1	No Quantity							95092			0
S3	2000	2000	2000	2	0	2	Export	620	Portugal	PRT	533	Aruba	ABW								11	BEVERAGES	1	No Quantity							48904			0
S3	2000	2000	2000	2	0	2	Export	620	Portugal	PRT	540	New Caledonia	NCL								11	BEVERAGES	1	No Quantity							61144			0
S3	2000	2000	2000	2	0	2	Export	620	Portugal	PRT	554	New Zealand	NZL								11	BEVERAGES	1	No Quantity							925184			0
S3	2000	2000	2000	2	0	2	Export	620	Portugal	PRT	566	Nigeria	NGA								11	BEVERAGES	1	No Quantity							59043			0
S3	2000	2000	2000	2	0	2	Export	620	Portugal	PRT	568	Other Europe, nes									11	BEVERAGES	1	No Quantity							85047			0
S3	2000	2000	2000	2	0	2	Export	620	Portugal	PRT	579	Norway	NOR								11	BEVERAGES	1	No Quantity							4483854			0
S3	2000	2000	2000	2	0	2	Export	620	Portugal	PRT	583	FS Micronesia	FSM								11	BEVERAGES	1	No Quantity							329			0
S3	2000	2000	2000	2	0	2	Export	620	Portugal	PRT	591	Panama	PAN								11	BEVERAGES	1	No Quantity							124523			0
S3	2000	2000	2000	2	0	2	Export	620	Portugal	PRT	600	Paraguay	PRY								11	BEVERAGES	1	No Quantity							455934			0
S3	2000	2000	2000	2	0	2	Export	620	Portugal	PRT	608	Philippines	PHL								11	BEVERAGES	1	No Quantity							50538			0
S3	2000	2000	2000	2	0	2	Export	620	Portugal	PRT	616	Poland	POL								11	BEVERAGES	1	No Quantity							107583			0
S3	2000	2000	2000	2	0	2	Export	620	Portugal	PRT	624	Guinea-Bissau	GNB								11	BEVERAGES	1	No Quantity							4811286			0
S3	2000	2000	2000	2	0	2	Export	620	Portugal	PRT	626	Timor-Leste	TLS								11	BEVERAGES	1	No Quantity							245388			0
S3	2000	2000	2000	2	0	2	Export	620	Portugal	PRT	642	Romania	ROU								11	BEVERAGES	1	No Quantity							81			0
S3	2000	2000	2000	2	0	2	Export	620	Portugal	PRT	643	Russian Federation	RUS								11	BEVERAGES	1	No Quantity							105181			0
S3	2000	2000	2000	2	0	2	Export	620	Portugal	PRT	646	Rwanda	RWA								11	BEVERAGES	1	No Quantity							21714			0
S3	2000	2000	2000	2	0	2	Export	620	Portugal	PRT	654	Saint Helena	SHN								11	BEVERAGES	1	No Quantity							7491			0
S3	2000	2000	2000	2	0	2	Export	620	Portugal	PRT	666	Saint Pierre and Miquelon	SPM								11	BEVERAGES	1	No Quantity							1845			0
S3	2000	2000	2000	2	0	2	Export	620	Portugal	PRT	678	Sao Tome and Principe	STP								11	BEVERAGES	1	No Quantity							2427718			0
S3	2000	2000	2000	2	0	2	Export	620	Portugal	PRT	682	Saudi Arabia	SAU								11	BEVERAGES	1	No Quantity							11576			0
S3	2000	2000	2000	2	0	2	Export	620	Portugal	PRT	686	Senegal	SEN								11	BEVERAGES	1	No Quantity							7822			0
S3	2000	2000	2000	2	0	2	Export	620	Portugal	PRT	694	Sierra Leone	SLE								11	BEVERAGES	1	No Quantity							45852			0
S3	2000	2000	2000	2	0	2	Export	620	Portugal	PRT	699	India	IND								11	BEVERAGES	1	No Quantity							21744			0
S3	2000	2000	2000	2	0	2	Export	620	Portugal	PRT	702	Singapore	SGP								11	BEVERAGES	1	No Quantity							312703			0
S3	2000	2000	2000	2	0	2	Export	620	Portugal	PRT	703	Slovakia	SVK								11	BEVERAGES	1	No Quantity							5213			0
S3	2000	2000	2000	2	0	2	Export	620	Portugal	PRT	705	Slovenia	SVN								11	BEVERAGES	1	No Quantity							52403			0
S3	2000	2000	2000	2	0	2	Export	620	Portugal	PRT	706	Somalia	SOM								11	BEVERAGES	1	No Quantity							1093			0
S3	2000	2000	2000	2	0	2	Export	620	Portugal	PRT	710	South Africa	ZAF								11	BEVERAGES	1	No Quantity							867930			0
S3	2000	2000	2000	2	0	2	Export	620	Portugal	PRT	724	Spain	ESP								11	BEVERAGES	1	No Quantity							34072348			0
S3	2000	2000	2000	2	0	2	Export	620	Portugal	PRT	748	Swaziland	SWZ								11	BEVERAGES	1	No Quantity							256539			0
S3	2000	2000	2000	2	0	2	Export	620	Portugal	PRT	752	Sweden	SWE								11	BEVERAGES	1	No Quantity							9313529			0
S3	2000	2000	2000	2	0	2	Export	620	Portugal	PRT	757	Switzerland	CHE								11	BEVERAGES	1	No Quantity							12495049			0
S3	2000	2000	2000	2	0	2	Export	620	Portugal	PRT	764	Thailand	THA								11	BEVERAGES	1	No Quantity							57481			0
S3	2000	2000	2000	2	0	2	Export	620	Portugal	PRT	768	Togo	TGO								11	BEVERAGES	1	No Quantity							1361			0
S3	2000	2000	2000	2	0	2	Export	620	Portugal	PRT	780	Trinidad and Tobago	TTO								11	BEVERAGES	1	No Quantity							4160			0
S3	2000	2000	2000	2	0	2	Export	620	Portugal	PRT	784	United Arab Emirates	ARE								11	BEVERAGES	1	No Quantity							159564			0
S3	2000	2000	2000	2	0	2	Export	620	Portugal	PRT	792	Turkey	TUR								11	BEVERAGES	1	No Quantity							3203			0
S3	2000	2000	2000	2	0	2	Export	620	Portugal	PRT	807	North Macedonia	MKD								11	BEVERAGES	1	No Quantity							10625			0
S3	2000	2000	2000	2	0	2	Export	620	Portugal	PRT	826	United Kingdom	GBR								11	BEVERAGES	1	No Quantity							69942139			0
S3	2000	2000	2000	2	0	2	Export	620	Portugal	PRT	842	USA	USA								11	BEVERAGES	1	No Quantity							46638536			0
S3	2000	2000	2000	2	0	2	Export	620	Portugal	PRT	858	Uruguay	URY								11	BEVERAGES	1	No Quantity							26858			0
S3	2000	2000	2000	2	0	2	Export	620	Portugal	PRT	862	Venezuela	VEN								11	BEVERAGES	1	No Quantity							1467926			0
S3	2000	2000	2000	2	0	2	Export	620	Portugal	PRT	891	Serbia and Montenegro	SCG								11	BEVERAGES	1	No Quantity							21344			0
S3	2000	2000	2000	2	0	2	Export	620	Portugal	PRT	899	Areas, nes									11	BEVERAGES	1	No Quantity							2417502			0
S3	2000	2000	2000	2	0	2	Export	634	Qatar	QAT	0	World	WLD								11	BEVERAGES	1	No Quantity							162548			0
S3	2000	2000	2000	2	0	2	Export	634	Qatar	QAT	48	Bahrain	BHR								11	BEVERAGES	1	No Quantity							117783			0
S3	2000	2000	2000	2	0	2	Export	634	Qatar	QAT	364	Iran	IRN								11	BEVERAGES	1	No Quantity							3249			0
S3	2000	2000	2000	2	0	2	Export	634	Qatar	QAT	414	Kuwait	KWT								11	BEVERAGES	1	No Quantity							9081			0
S3	2000	2000	2000	2	0	2	Export	634	Qatar	QAT	682	Saudi Arabia	SAU								11	BEVERAGES	1	No Quantity							32435			0
S3	2000	2000	2000	2	0	2	Export	620	Portugal	PRT	0	World	WLD								12	TOBACCO,TOBACCO MANUFACT	1	No Quantity							50572783			0
S3	2000	2000	2000	2	0	2	Export	620	Portugal	PRT	12	Algeria	DZA								12	TOBACCO,TOBACCO MANUFACT	1	No Quantity							1559917			0
S3	2000	2000	2000	2	0	2	Export	620	Portugal	PRT	20	Andorra	AND								12	TOBACCO,TOBACCO MANUFACT	1	No Quantity							82917			0
S3	2000	2000	2000	2	0	2	Export	620	Portugal	PRT	24	Angola	AGO								12	TOBACCO,TOBACCO MANUFACT	1	No Quantity							44537			0
S3	2000	2000	2000	2	0	2	Export	620	Portugal	PRT	56	Belgium	BEL								12	TOBACCO,TOBACCO MANUFACT	1	No Quantity							1124681			0
S3	2000	2000	2000	2	0	2	Export	620	Portugal	PRT	70	Bosnia Herzegovina	BIH								12	TOBACCO,TOBACCO MANUFACT	1	No Quantity							81522			0
S3	2000	2000	2000	2	0	2	Export	620	Portugal	PRT	76	Brazil	BRA								12	TOBACCO,TOBACCO MANUFACT	1	No Quantity							30			0
S3	2000	2000	2000	2	0	2	Export	620	Portugal	PRT	124	Canada	CAN								12	TOBACCO,TOBACCO MANUFACT	1	No Quantity							297773			0
S3	2000	2000	2000	2	0	2	Export	620	Portugal	PRT	132	Cabo Verde	CPV								12	TOBACCO,TOBACCO MANUFACT	1	No Quantity							411220			0
S3	2000	2000	2000	2	0	2	Export	620	Portugal	PRT	188	Costa Rica	CRI								12	TOBACCO,TOBACCO MANUFACT	1	No Quantity							164			0
S3	2000	2000	2000	2	0	2	Export	620	Portugal	PRT	208	Denmark	DNK								12	TOBACCO,TOBACCO MANUFACT	1	No Quantity							8377			0
S3	2000	2000	2000	2	0	2	Export	620	Portugal	PRT	251	France	FRA								12	TOBACCO,TOBACCO MANUFACT	1	No Quantity							1583366			0
S3	2000	2000	2000	2	0	2	Export	620	Portugal	PRT	276	Germany	DEU								12	TOBACCO,TOBACCO MANUFACT	1	No Quantity							8131841			0
S3	2000	2000	2000	2	0	2	Export	620	Portugal	PRT	300	Greece	GRC								12	TOBACCO,TOBACCO MANUFACT	1	No Quantity							151744			0
S3	2000	2000	2000	2	0	2	Export	620	Portugal	PRT	352	Iceland	ISL								12	TOBACCO,TOBACCO MANUFACT	1	No Quantity							1070			0
S3	2000	2000	2000	2	0	2	Export	620	Portugal	PRT	372	Ireland	IRL								12	TOBACCO,TOBACCO MANUFACT	1	No Quantity							452716			0
S3	2000	2000	2000	2	0	2	Export	620	Portugal	PRT	381	Italy	ITA								12	TOBACCO,TOBACCO MANUFACT	1	No Quantity							2845669			0
S3	2000	2000	2000	2	0	2	Export	620	Portugal	PRT	442	Luxembourg	LUX								12	TOBACCO,TOBACCO MANUFACT	1	No Quantity							27538			0
S3	2000	2000	2000	2	0	2	Export	620	Portugal	PRT	528	Netherlands	NLD								12	TOBACCO,TOBACCO MANUFACT	1	No Quantity							29384280			0
S3	2000	2000	2000	2	0	2	Export	620	Portugal	PRT	577	Other Africa, nes									12	TOBACCO,TOBACCO MANUFACT	1	No Quantity							1032601			0
S3	2000	2000	2000	2	0	2	Export	620	Portugal	PRT	591	Panama	PAN								12	TOBACCO,TOBACCO MANUFACT	1	No Quantity							18457			0
S3	2000	2000	2000	2	0	2	Export	620	Portugal	PRT	626	Timor-Leste	TLS								12	TOBACCO,TOBACCO MANUFACT	1	No Quantity							103740			0
S3	2000	2000	2000	2	0	2	Export	620	Portugal	PRT	643	Russian Federation	RUS								12	TOBACCO,TOBACCO MANUFACT	1	No Quantity							61862			0
S3	2000	2000	2000	2	0	2	Export	620	Portugal	PRT	678	Sao Tome and Principe	STP								12	TOBACCO,TOBACCO MANUFACT	1	No Quantity							4574			0
S3	2000	2000	2000	2	0	2	Export	620	Portugal	PRT	724	Spain	ESP								12	TOBACCO,TOBACCO MANUFACT	1	No Quantity							2085961			0
S3	2000	2000	2000	2	0	2	Export	620	Portugal	PRT	757	Switzerland	CHE								12	TOBACCO,TOBACCO MANUFACT	1	No Quantity							113402			0
S3	2000	2000	2000	2	0	2	Export	620	Portugal	PRT	792	Turkey	TUR								12	TOBACCO,TOBACCO MANUFACT	1	No Quantity							20423			0
S3	2000	2000	2000	2	0	2	Export	620	Portugal	PRT	818	Egypt	EGY								12	TOBACCO,TOBACCO MANUFACT	1	No Quantity							30280			0
S3	2000	2000	2000	2	0	2	Export	620	Portugal	PRT	826	United Kingdom	GBR								12	TOBACCO,TOBACCO MANUFACT	1	No Quantity							2624			0
S3	2000	2000	2000	2	0	2	Export	620	Portugal	PRT	842	USA	USA								12	TOBACCO,TOBACCO MANUFACT	1	No Quantity							6192			0
S3	2000	2000	2000	2	0	2	Export	620	Portugal	PRT	862	Venezuela	VEN								12	TOBACCO,TOBACCO MANUFACT	1	No Quantity							81580			0
S3	2000	2000	2000	2	0	2	Export	620	Portugal	PRT	891	Serbia and Montenegro	SCG								12	TOBACCO,TOBACCO MANUFACT	1	No Quantity							80120			0
S3	2000	2000	2000	2	0	2	Export	620	Portugal	PRT	899	Areas, nes									12	TOBACCO,TOBACCO MANUFACT	1	No Quantity							741605			0
S3	2000	2000	2000	2	0	2	Export	634	Qatar	QAT	0	World	WLD								12	TOBACCO,TOBACCO MANUFACT	1	No Quantity							147528			0
S3	2000	2000	2000	2	0	2	Export	634	Qatar	QAT	56	Belgium	BEL								12	TOBACCO,TOBACCO MANUFACT	1	No Quantity							4425			0
S3	2000	2000	2000	2	0	2	Export	634	Qatar	QAT	784	United Arab Emirates	ARE								12	TOBACCO,TOBACCO MANUFACT	1	No Quantity							26907			0
S3	2000	2000	2000	2	0	2	Export	634	Qatar	QAT	842	USA	USA								12	TOBACCO,TOBACCO MANUFACT	1	No Quantity							116196			0
S3	2000	2000	2000	2	0	2	Export	620	Portugal	PRT	0	World	WLD								21	HIDES,SKINS,FURSKINS,RAW	1	No Quantity							5781525			0
S3	2000	2000	2000	2	0	2	Export	620	Portugal	PRT	40	Austria	AUT								21	HIDES,SKINS,FURSKINS,RAW	1	No Quantity							488617			0
S3	2000	2000	2000	2	0	2	Export	620	Portugal	PRT	124	Canada	CAN								21	HIDES,SKINS,FURSKINS,RAW	1	No Quantity							28007			0
S3	2000	2000	2000	2	0	2	Export	620	Portugal	PRT	156	China	CHN								21	HIDES,SKINS,FURSKINS,RAW	1	No Quantity							8724			0
S3	2000	2000	2000	2	0	2	Export	620	Portugal	PRT	251	France	FRA								21	HIDES,SKINS,FURSKINS,RAW	1	No Quantity							76619			0
S3	2000	2000	2000	2	0	2	Export	620	Portugal	PRT	276	Germany	DEU								21	HIDES,SKINS,FURSKINS,RAW	1	No Quantity							362386			0
S3	2000	2000	2000	2	0	2	Export	620	Portugal	PRT	288	Ghana	GHA								21	HIDES,SKINS,FURSKINS,RAW	1	No Quantity							1067			0
S3	2000	2000	2000	2	0	2	Export	620	Portugal	PRT	344	China, Hong Kong SAR	HKG								21	HIDES,SKINS,FURSKINS,RAW	1	No Quantity							187618			0
S3	2000	2000	2000	2	0	2	Export	620	Portugal	PRT	372	Ireland	IRL								21	HIDES,SKINS,FURSKINS,RAW	1	No Quantity							64			0
S3	2000	2000	2000	2	0	2	Export	620	Portugal	PRT	381	Italy	ITA								21	HIDES,SKINS,FURSKINS,RAW	1	No Quantity							1514310			0
S3	2000	2000	2000	2	0	2	Export	620	Portugal	PRT	410	Rep. of Korea	KOR								21	HIDES,SKINS,FURSKINS,RAW	1	No Quantity							2807			0
S3	2000	2000	2000	2	0	2	Export	620	Portugal	PRT	484	Mexico	MEX								21	HIDES,SKINS,FURSKINS,RAW	1	No Quantity							6712			0
S3	2000	2000	2000	2	0	2	Export	620	Portugal	PRT	528	Netherlands	NLD								21	HIDES,SKINS,FURSKINS,RAW	1	No Quantity							45			0
S3	2000	2000	2000	2	0	2	Export	620	Portugal	PRT	678	Sao Tome and Principe	STP								21	HIDES,SKINS,FURSKINS,RAW	1	No Quantity							2889			0
S3	2000	2000	2000	2	0	2	Export	620	Portugal	PRT	705	Slovenia	SVN								21	HIDES,SKINS,FURSKINS,RAW	1	No Quantity							13034			0
S3	2000	2000	2000	2	0	2	Export	620	Portugal	PRT	710	South Africa	ZAF								21	HIDES,SKINS,FURSKINS,RAW	1	No Quantity							79247			0
S3	2000	2000	2000	2	0	2	Export	620	Portugal	PRT	724	Spain	ESP								21	HIDES,SKINS,FURSKINS,RAW	1	No Quantity							2901647			0
S3	2000	2000	2000	2	0	2	Export	620	Portugal	PRT	757	Switzerland	CHE								21	HIDES,SKINS,FURSKINS,RAW	1	No Quantity							100284			0
S3	2000	2000	2000	2	0	2	Export	620	Portugal	PRT	826	United Kingdom	GBR								21	HIDES,SKINS,FURSKINS,RAW	1	No Quantity							3888			0
S3	2000	2000	2000	2	0	2	Export	620	Portugal	PRT	842	USA	USA								21	HIDES,SKINS,FURSKINS,RAW	1	No Quantity							3560			0
S3	2000	2000	2000	2	0	2	Export	634	Qatar	QAT	0	World	WLD								21	HIDES,SKINS,FURSKINS,RAW	1	No Quantity							933040			0
S3	2000	2000	2000	2	0	2	Export	634	Qatar	QAT	702	Singapore	SGP								21	HIDES,SKINS,FURSKINS,RAW	1	No Quantity							2005			0
S3	2000	2000	2000	2	0	2	Export	634	Qatar	QAT	760	Syria	SYR								21	HIDES,SKINS,FURSKINS,RAW	1	No Quantity							41180			0
S3	2000	2000	2000	2	0	2	Export	634	Qatar	QAT	784	United Arab Emirates	ARE								21	HIDES,SKINS,FURSKINS,RAW	1	No Quantity							26510			0
S3	2000	2000	2000	2	0	2	Export	634	Qatar	QAT	792	Turkey	TUR								21	HIDES,SKINS,FURSKINS,RAW	1	No Quantity							863345			0
S3	2000	2000	2000	2	0	2	Export	620	Portugal	PRT	0	World	WLD								22	OIL SEED,OLEAGINUS FRUIT	1	No Quantity							7961560			0
S3	2000	2000	2000	2	0	2	Export	620	Portugal	PRT	20	Andorra	AND								22	OIL SEED,OLEAGINUS FRUIT	1	No Quantity							152			0
S3	2000	2000	2000	2	0	2	Export	620	Portugal	PRT	24	Angola	AGO								22	OIL SEED,OLEAGINUS FRUIT	1	No Quantity							141			0
S3	2000	2000	2000	2	0	2	Export	620	Portugal	PRT	28	Antigua and Barbuda	ATG								22	OIL SEED,OLEAGINUS FRUIT	1	No Quantity							579			0
S3	2000	2000	2000	2	0	2	Export	620	Portugal	PRT	56	Belgium	BEL								22	OIL SEED,OLEAGINUS FRUIT	1	No Quantity							21			0
S3	2000	2000	2000	2	0	2	Export	620	Portugal	PRT	124	Canada	CAN								22	OIL SEED,OLEAGINUS FRUIT	1	No Quantity							1076			0
S3	2000	2000	2000	2	0	2	Export	620	Portugal	PRT	132	Cabo Verde	CPV								22	OIL SEED,OLEAGINUS FRUIT	1	No Quantity							105782			0
S3	2000	2000	2000	2	0	2	Export	620	Portugal	PRT	251	France	FRA								22	OIL SEED,OLEAGINUS FRUIT	1	No Quantity							6			0
S3	2000	2000	2000	2	0	2	Export	620	Portugal	PRT	276	Germany	DEU								22	OIL SEED,OLEAGINUS FRUIT	1	No Quantity							21			0
S3	2000	2000	2000	2	0	2	Export	620	Portugal	PRT	508	Mozambique	MOZ								22	OIL SEED,OLEAGINUS FRUIT	1	No Quantity							162			0
S3	2000	2000	2000	2	0	2	Export	620	Portugal	PRT	624	Guinea-Bissau	GNB								22	OIL SEED,OLEAGINUS FRUIT	1	No Quantity							6543			0
S3	2000	2000	2000	2	0	2	Export	620	Portugal	PRT	642	Romania	ROU								22	OIL SEED,OLEAGINUS FRUIT	1	No Quantity							962962			0
S3	2000	2000	2000	2	0	2	Export	620	Portugal	PRT	678	Sao Tome and Principe	STP								22	OIL SEED,OLEAGINUS FRUIT	1	No Quantity							241			0
S3	2000	2000	2000	2	0	2	Export	620	Portugal	PRT	724	Spain	ESP								22	OIL SEED,OLEAGINUS FRUIT	1	No Quantity							4494695			0
S3	2000	2000	2000	2	0	2	Export	620	Portugal	PRT	757	Switzerland	CHE								22	OIL SEED,OLEAGINUS FRUIT	1	No Quantity							9104			0
S3	2000	2000	2000	2	0	2	Export	620	Portugal	PRT	818	Egypt	EGY								22	OIL SEED,OLEAGINUS FRUIT	1	No Quantity							770973			0
S3	2000	2000	2000	2	0	2	Export	620	Portugal	PRT	826	United Kingdom	GBR								22	OIL SEED,OLEAGINUS FRUIT	1	No Quantity							1608678			0
S3	2000	2000	2000	2	0	2	Export	620	Portugal	PRT	842	USA	USA								22	OIL SEED,OLEAGINUS FRUIT	1	No Quantity							229			0
S3	2000	2000	2000	2	0	2	Export	620	Portugal	PRT	899	Areas, nes									22	OIL SEED,OLEAGINUS FRUIT	1	No Quantity							194			0
S3	2000	2000	2000	2	0	2	Export	634	Qatar	QAT	0	World	WLD								22	OIL SEED,OLEAGINUS FRUIT	1	No Quantity							102901			0
S3	2000	2000	2000	2	0	2	Export	634	Qatar	QAT	48	Bahrain	BHR								22	OIL SEED,OLEAGINUS FRUIT	1	No Quantity							1373			0
S3	2000	2000	2000	2	0	2	Export	634	Qatar	QAT	364	Iran	IRN								22	OIL SEED,OLEAGINUS FRUIT	1	No Quantity							101100			0
S3	2000	2000	2000	2	0	2	Export	634	Qatar	QAT	899	Areas, nes									22	OIL SEED,OLEAGINUS FRUIT	1	No Quantity							428			0
S3	2000	2000	2000	2	0	2	Export	620	Portugal	PRT	0	World	WLD								23	CRUDE RUBBER	1	No Quantity							1865587			0
S3	2000	2000	2000	2	0	2	Export	620	Portugal	PRT	24	Angola	AGO								23	CRUDE RUBBER	1	No Quantity							5545			0
S3	2000	2000	2000	2	0	2	Export	620	Portugal	PRT	76	Brazil	BRA								23	CRUDE RUBBER	1	No Quantity							518721			0
S3	2000	2000	2000	2	0	2	Export	620	Portugal	PRT	132	Cabo Verde	CPV								23	CRUDE RUBBER	1	No Quantity							4852			0
S3	2000	2000	2000	2	0	2	Export	620	Portugal	PRT	214	Dominican Rep.	DOM								23	CRUDE RUBBER	1	No Quantity							2782			0
S3	2000	2000	2000	2	0	2	Export	620	Portugal	PRT	251	France	FRA								23	CRUDE RUBBER	1	No Quantity							200499			0
S3	2000	2000	2000	2	0	2	Export	620	Portugal	PRT	276	Germany	DEU								23	CRUDE RUBBER	1	No Quantity							95214			0
S3	2000	2000	2000	2	0	2	Export	620	Portugal	PRT	381	Italy	ITA								23	CRUDE RUBBER	1	No Quantity							8979			0
S3	2000	2000	2000	2	0	2	Export	620	Portugal	PRT	384	Côte d'Ivoire	CIV								23	CRUDE RUBBER	1	No Quantity							9152			0
S3	2000	2000	2000	2	0	2	Export	620	Portugal	PRT	392	Japan	JPN								23	CRUDE RUBBER	1	No Quantity							92			0
S3	2000	2000	2000	2	0	2	Export	620	Portugal	PRT	504	Morocco	MAR								23	CRUDE RUBBER	1	No Quantity							102235			0
S3	2000	2000	2000	2	0	2	Export	620	Portugal	PRT	508	Mozambique	MOZ								23	CRUDE RUBBER	1	No Quantity							13671			0
S3	2000	2000	2000	2	0	2	Export	620	Portugal	PRT	528	Netherlands	NLD								23	CRUDE RUBBER	1	No Quantity							1026			0
S3	2000	2000	2000	2	0	2	Export	620	Portugal	PRT	642	Romania	ROU								23	CRUDE RUBBER	1	No Quantity							21652			0
S3	2000	2000	2000	2	0	2	Export	620	Portugal	PRT	678	Sao Tome and Principe	STP								23	CRUDE RUBBER	1	No Quantity							234			0
S3	2000	2000	2000	2	0	2	Export	620	Portugal	PRT	703	Slovakia	SVK								23	CRUDE RUBBER	1	No Quantity							85			0
S3	2000	2000	2000	2	0	2	Export	620	Portugal	PRT	724	Spain	ESP								23	CRUDE RUBBER	1	No Quantity							800547			0
S3	2000	2000	2000	2	0	2	Export	620	Portugal	PRT	752	Sweden	SWE								23	CRUDE RUBBER	1	No Quantity							3067			0
S3	2000	2000	2000	2	0	2	Export	620	Portugal	PRT	757	Switzerland	CHE								23	CRUDE RUBBER	1	No Quantity							66244			0
S3	2000	2000	2000	2	0	2	Export	620	Portugal	PRT	842	USA	USA								23	CRUDE RUBBER	1	No Quantity							10990			0
S3	2000	2000	2000	2	0	2	Export	620	Portugal	PRT	0	World	WLD								24	CORK AND WOOD	1	No Quantity							176683733			0
S3	2000	2000	2000	2	0	2	Export	620	Portugal	PRT	24	Angola	AGO								24	CORK AND WOOD	1	No Quantity							359306			0
S3	2000	2000	2000	2	0	2	Export	620	Portugal	PRT	28	Antigua and Barbuda	ATG								24	CORK AND WOOD	1	No Quantity							20634			0
S3	2000	2000	2000	2	0	2	Export	620	Portugal	PRT	32	Argentina	ARG								24	CORK AND WOOD	1	No Quantity							1954764			0
S3	2000	2000	2000	2	0	2	Export	620	Portugal	PRT	36	Australia	AUS								24	CORK AND WOOD	1	No Quantity							129658			0
S3	2000	2000	2000	2	0	2	Export	620	Portugal	PRT	40	Austria	AUT								24	CORK AND WOOD	1	No Quantity							317743			0
S3	2000	2000	2000	2	0	2	Export	620	Portugal	PRT	52	Barbados	BRB								24	CORK AND WOOD	1	No Quantity							649			0
S3	2000	2000	2000	2	0	2	Export	620	Portugal	PRT	56	Belgium	BEL								24	CORK AND WOOD	1	No Quantity							164235			0
S3	2000	2000	2000	2	0	2	Export	620	Portugal	PRT	68	Bolivia (Plurinational State of)	BOL								24	CORK AND WOOD	1	No Quantity							2444			0
S3	2000	2000	2000	2	0	2	Export	620	Portugal	PRT	76	Brazil	BRA								24	CORK AND WOOD	1	No Quantity							2576641			0
S3	2000	2000	2000	2	0	2	Export	620	Portugal	PRT	100	Bulgaria	BGR								24	CORK AND WOOD	1	No Quantity							911			0
S3	2000	2000	2000	2	0	2	Export	620	Portugal	PRT	124	Canada	CAN								24	CORK AND WOOD	1	No Quantity							260450			0
S3	2000	2000	2000	2	0	2	Export	620	Portugal	PRT	132	Cabo Verde	CPV								24	CORK AND WOOD	1	No Quantity							1024275			0
S3	2000	2000	2000	2	0	2	Export	620	Portugal	PRT	152	Chile	CHL								24	CORK AND WOOD	1	No Quantity							493530			0
S3	2000	2000	2000	2	0	2	Export	620	Portugal	PRT	156	China	CHN								24	CORK AND WOOD	1	No Quantity							4079359			0
S3	2000	2000	2000	2	0	2	Export	620	Portugal	PRT	170	Colombia	COL								24	CORK AND WOOD	1	No Quantity							183771			0
S3	2000	2000	2000	2	0	2	Export	620	Portugal	PRT	188	Costa Rica	CRI								24	CORK AND WOOD	1	No Quantity							4407			0
S3	2000	2000	2000	2	0	2	Export	620	Portugal	PRT	196	Cyprus	CYP								24	CORK AND WOOD	1	No Quantity							32138			0
S3	2000	2000	2000	2	0	2	Export	620	Portugal	PRT	203	Czechia	CZE								24	CORK AND WOOD	1	No Quantity							519835			0
S3	2000	2000	2000	2	0	2	Export	620	Portugal	PRT	208	Denmark	DNK								24	CORK AND WOOD	1	No Quantity							74747			0
S3	2000	2000	2000	2	0	2	Export	620	Portugal	PRT	233	Estonia	EST								24	CORK AND WOOD	1	No Quantity							41			0
S3	2000	2000	2000	2	0	2	Export	620	Portugal	PRT	246	Finland	FIN								24	CORK AND WOOD	1	No Quantity							144189			0
S3	2000	2000	2000	2	0	2	Export	620	Portugal	PRT	251	France	FRA								24	CORK AND WOOD	1	No Quantity							13302237			0
S3	2000	2000	2000	2	0	2	Export	620	Portugal	PRT	276	Germany	DEU								24	CORK AND WOOD	1	No Quantity							3144019			0
S3	2000	2000	2000	2	0	2	Export	620	Portugal	PRT	300	Greece	GRC								24	CORK AND WOOD	1	No Quantity							524553			0
S3	2000	2000	2000	2	0	2	Export	620	Portugal	PRT	344	China, Hong Kong SAR	HKG								24	CORK AND WOOD	1	No Quantity							283915			0
S3	2000	2000	2000	2	0	2	Export	620	Portugal	PRT	348	Hungary	HUN								24	CORK AND WOOD	1	No Quantity							15224			0
S3	2000	2000	2000	2	0	2	Export	620	Portugal	PRT	352	Iceland	ISL								24	CORK AND WOOD	1	No Quantity							157499			0
S3	2000	2000	2000	2	0	2	Export	620	Portugal	PRT	372	Ireland	IRL								24	CORK AND WOOD	1	No Quantity							183141			0
S3	2000	2000	2000	2	0	2	Export	620	Portugal	PRT	376	Israel	ISR								24	CORK AND WOOD	1	No Quantity							1949588			0
S3	2000	2000	2000	2	0	2	Export	620	Portugal	PRT	381	Italy	ITA								24	CORK AND WOOD	1	No Quantity							4627296			0
S3	2000	2000	2000	2	0	2	Export	620	Portugal	PRT	392	Japan	JPN								24	CORK AND WOOD	1	No Quantity							3901877			0
S3	2000	2000	2000	2	0	2	Export	620	Portugal	PRT	400	Jordan	JOR								24	CORK AND WOOD	1	No Quantity							3001			0
S3	2000	2000	2000	2	0	2	Export	620	Portugal	PRT	404	Kenya	KEN								24	CORK AND WOOD	1	No Quantity							10184			0
S3	2000	2000	2000	2	0	2	Export	620	Portugal	PRT	410	Rep. of Korea	KOR								24	CORK AND WOOD	1	No Quantity							532177			0
S3	2000	2000	2000	2	0	2	Export	620	Portugal	PRT	414	Kuwait	KWT								24	CORK AND WOOD	1	No Quantity							30348			0
S3	2000	2000	2000	2	0	2	Export	620	Portugal	PRT	422	Lebanon	LBN								24	CORK AND WOOD	1	No Quantity							20395			0
S3	2000	2000	2000	2	0	2	Export	620	Portugal	PRT	442	Luxembourg	LUX								24	CORK AND WOOD	1	No Quantity							54900			0
S3	2000	2000	2000	2	0	2	Export	620	Portugal	PRT	458	Malaysia	MYS								24	CORK AND WOOD	1	No Quantity							1584			0
S3	2000	2000	2000	2	0	2	Export	620	Portugal	PRT	470	Malta	MLT								24	CORK AND WOOD	1	No Quantity							19668			0
S3	2000	2000	2000	2	0	2	Export	620	Portugal	PRT	478	Mauritania	MRT								24	CORK AND WOOD	1	No Quantity							1012263			0
S3	2000	2000	2000	2	0	2	Export	620	Portugal	PRT	484	Mexico	MEX								24	CORK AND WOOD	1	No Quantity							938708			0
S3	2000	2000	2000	2	0	2	Export	620	Portugal	PRT	490	Other Asia, nes									24	CORK AND WOOD	1	No Quantity							903599			0
S3	2000	2000	2000	2	0	2	Export	620	Portugal	PRT	504	Morocco	MAR								24	CORK AND WOOD	1	No Quantity							913033			0
S3	2000	2000	2000	2	0	2	Export	620	Portugal	PRT	508	Mozambique	MOZ								24	CORK AND WOOD	1	No Quantity							107418			0
S3	2000	2000	2000	2	0	2	Export	620	Portugal	PRT	528	Netherlands	NLD								24	CORK AND WOOD	1	No Quantity							2735554			0
S3	2000	2000	2000	2	0	2	Export	620	Portugal	PRT	579	Norway	NOR								24	CORK AND WOOD	1	No Quantity							32989			0
S3	2000	2000	2000	2	0	2	Export	620	Portugal	PRT	608	Philippines	PHL								24	CORK AND WOOD	1	No Quantity							66566			0
S3	2000	2000	2000	2	0	2	Export	620	Portugal	PRT	616	Poland	POL								24	CORK AND WOOD	1	No Quantity							26221			0
S3	2000	2000	2000	2	0	2	Export	620	Portugal	PRT	624	Guinea-Bissau	GNB								24	CORK AND WOOD	1	No Quantity							111			0
S3	2000	2000	2000	2	0	2	Export	620	Portugal	PRT	642	Romania	ROU								24	CORK AND WOOD	1	No Quantity							2937			0
S3	2000	2000	2000	2	0	2	Export	620	Portugal	PRT	643	Russian Federation	RUS								24	CORK AND WOOD	1	No Quantity							568314			0
S3	2000	2000	2000	2	0	2	Export	620	Portugal	PRT	654	Saint Helena	SHN								24	CORK AND WOOD	1	No Quantity							973			0
S3	2000	2000	2000	2	0	2	Export	620	Portugal	PRT	678	Sao Tome and Principe	STP								24	CORK AND WOOD	1	No Quantity							18452			0
S3	2000	2000	2000	2	0	2	Export	620	Portugal	PRT	682	Saudi Arabia	SAU								24	CORK AND WOOD	1	No Quantity							17123			0
S3	2000	2000	2000	2	0	2	Export	620	Portugal	PRT	699	India	IND								24	CORK AND WOOD	1	No Quantity							895634			0
S3	2000	2000	2000	2	0	2	Export	620	Portugal	PRT	702	Singapore	SGP								24	CORK AND WOOD	1	No Quantity							88197			0
S3	2000	2000	2000	2	0	2	Export	620	Portugal	PRT	703	Slovakia	SVK								24	CORK AND WOOD	1	No Quantity							46739			0
S3	2000	2000	2000	2	0	2	Export	620	Portugal	PRT	705	Slovenia	SVN								24	CORK AND WOOD	1	No Quantity							718			0
S3	2000	2000	2000	2	0	2	Export	620	Portugal	PRT	710	South Africa	ZAF								24	CORK AND WOOD	1	No Quantity							273688			0
S3	2000	2000	2000	2	0	2	Export	620	Portugal	PRT	724	Spain	ESP								24	CORK AND WOOD	1	No Quantity							106901711			0
S3	2000	2000	2000	2	0	2	Export	620	Portugal	PRT	752	Sweden	SWE								24	CORK AND WOOD	1	No Quantity							884066			0
S3	2000	2000	2000	2	0	2	Export	620	Portugal	PRT	757	Switzerland	CHE								24	CORK AND WOOD	1	No Quantity							310168			0
S3	2000	2000	2000	2	0	2	Export	620	Portugal	PRT	764	Thailand	THA								24	CORK AND WOOD	1	No Quantity							29287			0
S3	2000	2000	2000	2	0	2	Export	620	Portugal	PRT	784	United Arab Emirates	ARE								24	CORK AND WOOD	1	No Quantity							67240			0
S3	2000	2000	2000	2	0	2	Export	620	Portugal	PRT	788	Tunisia	TUN								24	CORK AND WOOD	1	No Quantity							31244			0
S3	2000	2000	2000	2	0	2	Export	620	Portugal	PRT	792	Turkey	TUR								24	CORK AND WOOD	1	No Quantity							292035			0
S3	2000	2000	2000	2	0	2	Export	620	Portugal	PRT	804	Ukraine	UKR								24	CORK AND WOOD	1	No Quantity							1248			0
S3	2000	2000	2000	2	0	2	Export	620	Portugal	PRT	818	Egypt	EGY								24	CORK AND WOOD	1	No Quantity							13658			0
S3	2000	2000	2000	2	0	2	Export	620	Portugal	PRT	826	United Kingdom	GBR								24	CORK AND WOOD	1	No Quantity							15975062			0
S3	2000	2000	2000	2	0	2	Export	620	Portugal	PRT	842	USA	USA								24	CORK AND WOOD	1	No Quantity							2298773			0
S3	2000	2000	2000	2	0	2	Export	620	Portugal	PRT	858	Uruguay	URY								24	CORK AND WOOD	1	No Quantity							17			0
S3	2000	2000	2000	2	0	2	Export	620	Portugal	PRT	862	Venezuela	VEN								24	CORK AND WOOD	1	No Quantity							124649			0
S3	2000	2000	2000	2	0	2	Export	620	Portugal	PRT	891	Serbia and Montenegro	SCG								24	CORK AND WOOD	1	No Quantity							10			0
S3	2000	2000	2000	2	0	2	Export	634	Qatar	QAT	0	World	WLD								24	CORK AND WOOD	1	No Quantity							25884			0
S3	2000	2000	2000	2	0	2	Export	634	Qatar	QAT	48	Bahrain	BHR								24	CORK AND WOOD	1	No Quantity							8332			0
S3	2000	2000	2000	2	0	2	Export	634	Qatar	QAT	682	Saudi Arabia	SAU								24	CORK AND WOOD	1	No Quantity							2163			0
S3	2000	2000	2000	2	0	2	Export	634	Qatar	QAT	784	United Arab Emirates	ARE								24	CORK AND WOOD	1	No Quantity							14616			0
S3	2000	2000	2000	2	0	2	Export	634	Qatar	QAT	899	Areas, nes									24	CORK AND WOOD	1	No Quantity							773			0
S3	2000	2000	2000	2	0	2	Export	620	Portugal	PRT	0	World	WLD								25	PULP AND WASTE PAPER	1	No Quantity							555016824			0
S3	2000	2000	2000	2	0	2	Export	620	Portugal	PRT	24	Angola	AGO								25	PULP AND WASTE PAPER	1	No Quantity							2760			0
S3	2000	2000	2000	2	0	2	Export	620	Portugal	PRT	40	Austria	AUT								25	PULP AND WASTE PAPER	1	No Quantity							7429621			0
S3	2000	2000	2000	2	0	2	Export	620	Portugal	PRT	48	Bahrain	BHR								25	PULP AND WASTE PAPER	1	No Quantity							2098508			0
S3	2000	2000	2000	2	0	2	Export	620	Portugal	PRT	56	Belgium	BEL								25	PULP AND WASTE PAPER	1	No Quantity							17892035			0
S3	2000	2000	2000	2	0	2	Export	620	Portugal	PRT	76	Brazil	BRA								25	PULP AND WASTE PAPER	1	No Quantity							138			0
S3	2000	2000	2000	2	0	2	Export	620	Portugal	PRT	132	Cabo Verde	CPV								25	PULP AND WASTE PAPER	1	No Quantity							66270			0
S3	2000	2000	2000	2	0	2	Export	620	Portugal	PRT	156	China	CHN								25	PULP AND WASTE PAPER	1	No Quantity							713241			0
S3	2000	2000	2000	2	0	2	Export	620	Portugal	PRT	192	Cuba	CUB								25	PULP AND WASTE PAPER	1	No Quantity							7			0
S3	2000	2000	2000	2	0	2	Export	620	Portugal	PRT	203	Czechia	CZE								25	PULP AND WASTE PAPER	1	No Quantity							2733550			0
S3	2000	2000	2000	2	0	2	Export	620	Portugal	PRT	208	Denmark	DNK								25	PULP AND WASTE PAPER	1	No Quantity							4143215			0
S3	2000	2000	2000	2	0	2	Export	620	Portugal	PRT	246	Finland	FIN								25	PULP AND WASTE PAPER	1	No Quantity							3976814			0
S3	2000	2000	2000	2	0	2	Export	620	Portugal	PRT	251	France	FRA								25	PULP AND WASTE PAPER	1	No Quantity							58713820			0
S3	2000	2000	2000	2	0	2	Export	620	Portugal	PRT	276	Germany	DEU								25	PULP AND WASTE PAPER	1	No Quantity							105381746			0
S3	2000	2000	2000	2	0	2	Export	620	Portugal	PRT	376	Israel	ISR								25	PULP AND WASTE PAPER	1	No Quantity							8927423			0
S3	2000	2000	2000	2	0	2	Export	620	Portugal	PRT	381	Italy	ITA								25	PULP AND WASTE PAPER	1	No Quantity							21249822			0
S3	2000	2000	2000	2	0	2	Export	620	Portugal	PRT	392	Japan	JPN								25	PULP AND WASTE PAPER	1	No Quantity							9084087			0
S3	2000	2000	2000	2	0	2	Export	620	Portugal	PRT	400	Jordan	JOR								25	PULP AND WASTE PAPER	1	No Quantity							1231924			0
S3	2000	2000	2000	2	0	2	Export	620	Portugal	PRT	422	Lebanon	LBN								25	PULP AND WASTE PAPER	1	No Quantity							1479721			0
S3	2000	2000	2000	2	0	2	Export	620	Portugal	PRT	442	Luxembourg	LUX								25	PULP AND WASTE PAPER	1	No Quantity							526935			0
S3	2000	2000	2000	2	0	2	Export	620	Portugal	PRT	490	Other Asia, nes									25	PULP AND WASTE PAPER	1	No Quantity							244448			0
S3	2000	2000	2000	2	0	2	Export	620	Portugal	PRT	528	Netherlands	NLD								25	PULP AND WASTE PAPER	1	No Quantity							91420601			0
S3	2000	2000	2000	2	0	2	Export	620	Portugal	PRT	579	Norway	NOR								25	PULP AND WASTE PAPER	1	No Quantity							11509272			0
S3	2000	2000	2000	2	0	2	Export	620	Portugal	PRT	616	Poland	POL								25	PULP AND WASTE PAPER	1	No Quantity							9797410			0
S3	2000	2000	2000	2	0	2	Export	620	Portugal	PRT	724	Spain	ESP								25	PULP AND WASTE PAPER	1	No Quantity							96176310			0
S3	2000	2000	2000	2	0	2	Export	620	Portugal	PRT	752	Sweden	SWE								25	PULP AND WASTE PAPER	1	No Quantity							34518083			0
S3	2000	2000	2000	2	0	2	Export	620	Portugal	PRT	757	Switzerland	CHE								25	PULP AND WASTE PAPER	1	No Quantity							9066295			0
S3	2000	2000	2000	2	0	2	Export	620	Portugal	PRT	760	Syria	SYR								25	PULP AND WASTE PAPER	1	No Quantity							1704933			0
S3	2000	2000	2000	2	0	2	Export	620	Portugal	PRT	764	Thailand	THA								25	PULP AND WASTE PAPER	1	No Quantity							1357747			0
S3	2000	2000	2000	2	0	2	Export	620	Portugal	PRT	784	United Arab Emirates	ARE								25	PULP AND WASTE PAPER	1	No Quantity							334271			0
S3	2000	2000	2000	2	0	2	Export	620	Portugal	PRT	792	Turkey	TUR								25	PULP AND WASTE PAPER	1	No Quantity							658956			0
S3	2000	2000	2000	2	0	2	Export	620	Portugal	PRT	818	Egypt	EGY								25	PULP AND WASTE PAPER	1	No Quantity							634270			0
S3	2000	2000	2000	2	0	2	Export	620	Portugal	PRT	826	United Kingdom	GBR								25	PULP AND WASTE PAPER	1	No Quantity							51942592			0
S3	2000	2000	2000	2	0	2	Export	634	Qatar	QAT	0	World	WLD								25	PULP AND WASTE PAPER	1	No Quantity							210404			0
S3	2000	2000	2000	2	0	2	Export	634	Qatar	QAT	682	Saudi Arabia	SAU								25	PULP AND WASTE PAPER	1	No Quantity							4282			0
S3	2000	2000	2000	2	0	2	Export	634	Qatar	QAT	699	India	IND								25	PULP AND WASTE PAPER	1	No Quantity							55426			0
S3	2000	2000	2000	2	0	2	Export	634	Qatar	QAT	784	United Arab Emirates	ARE								25	PULP AND WASTE PAPER	1	No Quantity							150696			0
S3	2000	2000	2000	2	0	2	Export	620	Portugal	PRT	0	World	WLD								26	TEXTILE FIBRES	1	No Quantity							59708586			0
S3	2000	2000	2000	2	0	2	Export	620	Portugal	PRT	12	Algeria	DZA								26	TEXTILE FIBRES	1	No Quantity							396011			0
S3	2000	2000	2000	2	0	2	Export	620	Portugal	PRT	24	Angola	AGO								26	TEXTILE FIBRES	1	No Quantity							213546			0
S3	2000	2000	2000	2	0	2	Export	620	Portugal	PRT	28	Antigua and Barbuda	ATG								26	TEXTILE FIBRES	1	No Quantity							111			0
S3	2000	2000	2000	2	0	2	Export	620	Portugal	PRT	32	Argentina	ARG								26	TEXTILE FIBRES	1	No Quantity							104347			0
S3	2000	2000	2000	2	0	2	Export	620	Portugal	PRT	36	Australia	AUS								26	TEXTILE FIBRES	1	No Quantity							906			0
S3	2000	2000	2000	2	0	2	Export	620	Portugal	PRT	40	Austria	AUT								26	TEXTILE FIBRES	1	No Quantity							171253			0
S3	2000	2000	2000	2	0	2	Export	620	Portugal	PRT	52	Barbados	BRB								26	TEXTILE FIBRES	1	No Quantity							46			0
S3	2000	2000	2000	2	0	2	Export	620	Portugal	PRT	56	Belgium	BEL								26	TEXTILE FIBRES	1	No Quantity							1144612			0
S3	2000	2000	2000	2	0	2	Export	620	Portugal	PRT	76	Brazil	BRA								26	TEXTILE FIBRES	1	No Quantity							7572900			0
S3	2000	2000	2000	2	0	2	Export	620	Portugal	PRT	120	Cameroon	CMR								26	TEXTILE FIBRES	1	No Quantity							13458			0
S3	2000	2000	2000	2	0	2	Export	620	Portugal	PRT	124	Canada	CAN								26	TEXTILE FIBRES	1	No Quantity							37515			0
S3	2000	2000	2000	2	0	2	Export	620	Portugal	PRT	132	Cabo Verde	CPV								26	TEXTILE FIBRES	1	No Quantity							35542			0
S3	2000	2000	2000	2	0	2	Export	620	Portugal	PRT	152	Chile	CHL								26	TEXTILE FIBRES	1	No Quantity							26359			0
S3	2000	2000	2000	2	0	2	Export	620	Portugal	PRT	156	China	CHN								26	TEXTILE FIBRES	1	No Quantity							37386			0
S3	2000	2000	2000	2	0	2	Export	620	Portugal	PRT	170	Colombia	COL								26	TEXTILE FIBRES	1	No Quantity							186774			0
S3	2000	2000	2000	2	0	2	Export	620	Portugal	PRT	178	Congo	COG								26	TEXTILE FIBRES	1	No Quantity							3254			0
S3	2000	2000	2000	2	0	2	Export	620	Portugal	PRT	191	Croatia	HRV								26	TEXTILE FIBRES	1	No Quantity							8290			0
S3	2000	2000	2000	2	0	2	Export	620	Portugal	PRT	192	Cuba	CUB								26	TEXTILE FIBRES	1	No Quantity							1978			0
S3	2000	2000	2000	2	0	2	Export	620	Portugal	PRT	196	Cyprus	CYP								26	TEXTILE FIBRES	1	No Quantity							65			0
S3	2000	2000	2000	2	0	2	Export	620	Portugal	PRT	203	Czechia	CZE								26	TEXTILE FIBRES	1	No Quantity							149286			0
S3	2000	2000	2000	2	0	2	Export	620	Portugal	PRT	204	Benin	BEN								26	TEXTILE FIBRES	1	No Quantity							9173			0
S3	2000	2000	2000	2	0	2	Export	620	Portugal	PRT	208	Denmark	DNK								26	TEXTILE FIBRES	1	No Quantity							30430			0
S3	2000	2000	2000	2	0	2	Export	620	Portugal	PRT	218	Ecuador	ECU								26	TEXTILE FIBRES	1	No Quantity							436301			0
S3	2000	2000	2000	2	0	2	Export	620	Portugal	PRT	246	Finland	FIN								26	TEXTILE FIBRES	1	No Quantity							6580			0
S3	2000	2000	2000	2	0	2	Export	620	Portugal	PRT	251	France	FRA								26	TEXTILE FIBRES	1	No Quantity							3271886			0
S3	2000	2000	2000	2	0	2	Export	620	Portugal	PRT	262	Djibouti	DJI								26	TEXTILE FIBRES	1	No Quantity							8257			0
S3	2000	2000	2000	2	0	2	Export	620	Portugal	PRT	276	Germany	DEU								26	TEXTILE FIBRES	1	No Quantity							3075430			0
S3	2000	2000	2000	2	0	2	Export	620	Portugal	PRT	288	Ghana	GHA								26	TEXTILE FIBRES	1	No Quantity							9187			0
S3	2000	2000	2000	2	0	2	Export	620	Portugal	PRT	300	Greece	GRC								26	TEXTILE FIBRES	1	No Quantity							934			0
S3	2000	2000	2000	2	0	2	Export	620	Portugal	PRT	344	China, Hong Kong SAR	HKG								26	TEXTILE FIBRES	1	No Quantity							431			0
S3	2000	2000	2000	2	0	2	Export	620	Portugal	PRT	348	Hungary	HUN								26	TEXTILE FIBRES	1	No Quantity							810689			0
S3	2000	2000	2000	2	0	2	Export	620	Portugal	PRT	364	Iran	IRN								26	TEXTILE FIBRES	1	No Quantity							1815868			0
S3	2000	2000	2000	2	0	2	Export	620	Portugal	PRT	372	Ireland	IRL								26	TEXTILE FIBRES	1	No Quantity							100026			0
S3	2000	2000	2000	2	0	2	Export	620	Portugal	PRT	376	Israel	ISR								26	TEXTILE FIBRES	1	No Quantity							59672			0
S3	2000	2000	2000	2	0	2	Export	620	Portugal	PRT	381	Italy	ITA								26	TEXTILE FIBRES	1	No Quantity							1662769			0
S3	2000	2000	2000	2	0	2	Export	620	Portugal	PRT	384	Côte d'Ivoire	CIV								26	TEXTILE FIBRES	1	No Quantity							21455			0
S3	2000	2000	2000	2	0	2	Export	620	Portugal	PRT	392	Japan	JPN								26	TEXTILE FIBRES	1	No Quantity							215878			0
S3	2000	2000	2000	2	0	2	Export	620	Portugal	PRT	404	Kenya	KEN								26	TEXTILE FIBRES	1	No Quantity							810719			0
S3	2000	2000	2000	2	0	2	Export	620	Portugal	PRT	410	Rep. of Korea	KOR								26	TEXTILE FIBRES	1	No Quantity							20410			0
S3	2000	2000	2000	2	0	2	Export	620	Portugal	PRT	454	Malawi	MWI								26	TEXTILE FIBRES	1	No Quantity							1088			0
S3	2000	2000	2000	2	0	2	Export	620	Portugal	PRT	484	Mexico	MEX								26	TEXTILE FIBRES	1	No Quantity							77026			0
S3	2000	2000	2000	2	0	2	Export	620	Portugal	PRT	504	Morocco	MAR								26	TEXTILE FIBRES	1	No Quantity							7065435			0
S3	2000	2000	2000	2	0	2	Export	620	Portugal	PRT	508	Mozambique	MOZ								26	TEXTILE FIBRES	1	No Quantity							222726			0
S3	2000	2000	2000	2	0	2	Export	620	Portugal	PRT	516	Namibia	NAM								26	TEXTILE FIBRES	1	No Quantity							39			0
S3	2000	2000	2000	2	0	2	Export	620	Portugal	PRT	527	Oceania, nes									26	TEXTILE FIBRES	1	No Quantity							8141			0
S3	2000	2000	2000	2	0	2	Export	620	Portugal	PRT	528	Netherlands	NLD								26	TEXTILE FIBRES	1	No Quantity							6366			0
S3	2000	2000	2000	2	0	2	Export	620	Portugal	PRT	554	New Zealand	NZL								26	TEXTILE FIBRES	1	No Quantity							3890			0
S3	2000	2000	2000	2	0	2	Export	620	Portugal	PRT	604	Peru	PER								26	TEXTILE FIBRES	1	No Quantity							316690			0
S3	2000	2000	2000	2	0	2	Export	620	Portugal	PRT	608	Philippines	PHL								26	TEXTILE FIBRES	1	No Quantity							230			0
S3	2000	2000	2000	2	0	2	Export	620	Portugal	PRT	616	Poland	POL								26	TEXTILE FIBRES	1	No Quantity							19874			0
S3	2000	2000	2000	2	0	2	Export	620	Portugal	PRT	624	Guinea-Bissau	GNB								26	TEXTILE FIBRES	1	No Quantity							14146			0
S3	2000	2000	2000	2	0	2	Export	620	Portugal	PRT	626	Timor-Leste	TLS								26	TEXTILE FIBRES	1	No Quantity							42933			0
S3	2000	2000	2000	2	0	2	Export	620	Portugal	PRT	642	Romania	ROU								26	TEXTILE FIBRES	1	No Quantity							29339			0
S3	2000	2000	2000	2	0	2	Export	620	Portugal	PRT	678	Sao Tome and Principe	STP								26	TEXTILE FIBRES	1	No Quantity							42733			0
S3	2000	2000	2000	2	0	2	Export	620	Portugal	PRT	686	Senegal	SEN								26	TEXTILE FIBRES	1	No Quantity							21123			0
S3	2000	2000	2000	2	0	2	Export	620	Portugal	PRT	699	India	IND								26	TEXTILE FIBRES	1	No Quantity							18602			0
S3	2000	2000	2000	2	0	2	Export	620	Portugal	PRT	705	Slovenia	SVN								26	TEXTILE FIBRES	1	No Quantity							56570			0
S3	2000	2000	2000	2	0	2	Export	620	Portugal	PRT	710	South Africa	ZAF								26	TEXTILE FIBRES	1	No Quantity							3946350			0
S3	2000	2000	2000	2	0	2	Export	620	Portugal	PRT	716	Zimbabwe	ZWE								26	TEXTILE FIBRES	1	No Quantity							1160564			0
S3	2000	2000	2000	2	0	2	Export	620	Portugal	PRT	724	Spain	ESP								26	TEXTILE FIBRES	1	No Quantity							13002025			0
S3	2000	2000	2000	2	0	2	Export	620	Portugal	PRT	752	Sweden	SWE								26	TEXTILE FIBRES	1	No Quantity							71655			0
S3	2000	2000	2000	2	0	2	Export	620	Portugal	PRT	757	Switzerland	CHE								26	TEXTILE FIBRES	1	No Quantity							838533			0
S3	2000	2000	2000	2	0	2	Export	620	Portugal	PRT	764	Thailand	THA								26	TEXTILE FIBRES	1	No Quantity							828			0
S3	2000	2000	2000	2	0	2	Export	620	Portugal	PRT	792	Turkey	TUR								26	TEXTILE FIBRES	1	No Quantity							8298692			0
S3	2000	2000	2000	2	0	2	Export	620	Portugal	PRT	818	Egypt	EGY								26	TEXTILE FIBRES	1	No Quantity							446741			0
S3	2000	2000	2000	2	0	2	Export	620	Portugal	PRT	826	United Kingdom	GBR								26	TEXTILE FIBRES	1	No Quantity							781420			0
S3	2000	2000	2000	2	0	2	Export	620	Portugal	PRT	834	United Rep. of Tanzania	TZA								26	TEXTILE FIBRES	1	No Quantity							60722			0
S3	2000	2000	2000	2	0	2	Export	620	Portugal	PRT	842	USA	USA								26	TEXTILE FIBRES	1	No Quantity							650496			0
S3	2000	2000	2000	2	0	2	Export	620	Portugal	PRT	858	Uruguay	URY								26	TEXTILE FIBRES	1	No Quantity							20063			0
S3	2000	2000	2000	2	0	2	Export	620	Portugal	PRT	862	Venezuela	VEN								26	TEXTILE FIBRES	1	No Quantity							6900			0
S3	2000	2000	2000	2	0	2	Export	620	Portugal	PRT	891	Serbia and Montenegro	SCG								26	TEXTILE FIBRES	1	No Quantity							324			0
S3	2000	2000	2000	2	0	2	Export	620	Portugal	PRT	894	Zambia	ZMB								26	TEXTILE FIBRES	1	No Quantity							6591			0
S3	2000	2000	2000	2	0	2	Export	634	Qatar	QAT	0	World	WLD								26	TEXTILE FIBRES	1	No Quantity							412			0
S3	2000	2000	2000	2	0	2	Export	634	Qatar	QAT	899	Areas, nes									26	TEXTILE FIBRES	1	No Quantity							412			0
S3	2000	2000	2000	2	0	2	Export	620	Portugal	PRT	0	World	WLD								27	CRUDE FERTILIZER,MINERAL	1	No Quantity							46354386			0
S3	2000	2000	2000	2	0	2	Export	620	Portugal	PRT	20	Andorra	AND								27	CRUDE FERTILIZER,MINERAL	1	No Quantity							45998			0
S3	2000	2000	2000	2	0	2	Export	620	Portugal	PRT	24	Angola	AGO								27	CRUDE FERTILIZER,MINERAL	1	No Quantity							717389			0
S3	2000	2000	2000	2	0	2	Export	620	Portugal	PRT	28	Antigua and Barbuda	ATG								27	CRUDE FERTILIZER,MINERAL	1	No Quantity							23498			0
S3	2000	2000	2000	2	0	2	Export	620	Portugal	PRT	32	Argentina	ARG								27	CRUDE FERTILIZER,MINERAL	1	No Quantity							321269			0
S3	2000	2000	2000	2	0	2	Export	620	Portugal	PRT	36	Australia	AUS								27	CRUDE FERTILIZER,MINERAL	1	No Quantity							15335			0
S3	2000	2000	2000	2	0	2	Export	620	Portugal	PRT	40	Austria	AUT								27	CRUDE FERTILIZER,MINERAL	1	No Quantity							161318			0
S3	2000	2000	2000	2	0	2	Export	620	Portugal	PRT	48	Bahrain	BHR								27	CRUDE FERTILIZER,MINERAL	1	No Quantity							6316			0
S3	2000	2000	2000	2	0	2	Export	620	Portugal	PRT	56	Belgium	BEL								27	CRUDE FERTILIZER,MINERAL	1	No Quantity							944746			0
S3	2000	2000	2000	2	0	2	Export	620	Portugal	PRT	76	Brazil	BRA								27	CRUDE FERTILIZER,MINERAL	1	No Quantity							2936			0
S3	2000	2000	2000	2	0	2	Export	620	Portugal	PRT	90	Solomon Isds	SLB								27	CRUDE FERTILIZER,MINERAL	1	No Quantity							15			0
S3	2000	2000	2000	2	0	2	Export	620	Portugal	PRT	124	Canada	CAN								27	CRUDE FERTILIZER,MINERAL	1	No Quantity							32688			0
S3	2000	2000	2000	2	0	2	Export	620	Portugal	PRT	132	Cabo Verde	CPV								27	CRUDE FERTILIZER,MINERAL	1	No Quantity							138732			0
S3	2000	2000	2000	2	0	2	Export	620	Portugal	PRT	140	Central African Rep.	CAF								27	CRUDE FERTILIZER,MINERAL	1	No Quantity							641			0
S3	2000	2000	2000	2	0	2	Export	620	Portugal	PRT	152	Chile	CHL								27	CRUDE FERTILIZER,MINERAL	1	No Quantity							98718			0
S3	2000	2000	2000	2	0	2	Export	620	Portugal	PRT	156	China	CHN								27	CRUDE FERTILIZER,MINERAL	1	No Quantity							1842014			0
S3	2000	2000	2000	2	0	2	Export	620	Portugal	PRT	170	Colombia	COL								27	CRUDE FERTILIZER,MINERAL	1	No Quantity							19			0
S3	2000	2000	2000	2	0	2	Export	620	Portugal	PRT	192	Cuba	CUB								27	CRUDE FERTILIZER,MINERAL	1	No Quantity							62692			0
S3	2000	2000	2000	2	0	2	Export	620	Portugal	PRT	196	Cyprus	CYP								27	CRUDE FERTILIZER,MINERAL	1	No Quantity							9436			0
S3	2000	2000	2000	2	0	2	Export	620	Portugal	PRT	203	Czechia	CZE								27	CRUDE FERTILIZER,MINERAL	1	No Quantity							6867			0
S3	2000	2000	2000	2	0	2	Export	620	Portugal	PRT	208	Denmark	DNK								27	CRUDE FERTILIZER,MINERAL	1	No Quantity							76047			0
S3	2000	2000	2000	2	0	2	Export	620	Portugal	PRT	251	France	FRA								27	CRUDE FERTILIZER,MINERAL	1	No Quantity							3209491			0
S3	2000	2000	2000	2	0	2	Export	620	Portugal	PRT	258	French Polynesia	PYF								27	CRUDE FERTILIZER,MINERAL	1	No Quantity							52416			0
S3	2000	2000	2000	2	0	2	Export	620	Portugal	PRT	276	Germany	DEU								27	CRUDE FERTILIZER,MINERAL	1	No Quantity							2867279			0
S3	2000	2000	2000	2	0	2	Export	620	Portugal	PRT	288	Ghana	GHA								27	CRUDE FERTILIZER,MINERAL	1	No Quantity							3327			0
S3	2000	2000	2000	2	0	2	Export	620	Portugal	PRT	300	Greece	GRC								27	CRUDE FERTILIZER,MINERAL	1	No Quantity							192456			0
S3	2000	2000	2000	2	0	2	Export	620	Portugal	PRT	332	Haiti	HTI								27	CRUDE FERTILIZER,MINERAL	1	No Quantity							5369			0
S3	2000	2000	2000	2	0	2	Export	620	Portugal	PRT	344	China, Hong Kong SAR	HKG								27	CRUDE FERTILIZER,MINERAL	1	No Quantity							64784			0
S3	2000	2000	2000	2	0	2	Export	620	Portugal	PRT	352	Iceland	ISL								27	CRUDE FERTILIZER,MINERAL	1	No Quantity							25822			0
S3	2000	2000	2000	2	0	2	Export	620	Portugal	PRT	360	Indonesia	IDN								27	CRUDE FERTILIZER,MINERAL	1	No Quantity							6506			0
S3	2000	2000	2000	2	0	2	Export	620	Portugal	PRT	372	Ireland	IRL								27	CRUDE FERTILIZER,MINERAL	1	No Quantity							91849			0
S3	2000	2000	2000	2	0	2	Export	620	Portugal	PRT	376	Israel	ISR								27	CRUDE FERTILIZER,MINERAL	1	No Quantity							181877			0
S3	2000	2000	2000	2	0	2	Export	620	Portugal	PRT	381	Italy	ITA								27	CRUDE FERTILIZER,MINERAL	1	No Quantity							7297644			0
S3	2000	2000	2000	2	0	2	Export	620	Portugal	PRT	392	Japan	JPN								27	CRUDE FERTILIZER,MINERAL	1	No Quantity							2965750			0
S3	2000	2000	2000	2	0	2	Export	620	Portugal	PRT	400	Jordan	JOR								27	CRUDE FERTILIZER,MINERAL	1	No Quantity							158720			0
S3	2000	2000	2000	2	0	2	Export	620	Portugal	PRT	410	Rep. of Korea	KOR								27	CRUDE FERTILIZER,MINERAL	1	No Quantity							20902			0
S3	2000	2000	2000	2	0	2	Export	620	Portugal	PRT	422	Lebanon	LBN								27	CRUDE FERTILIZER,MINERAL	1	No Quantity							273433			0
S3	2000	2000	2000	2	0	2	Export	620	Portugal	PRT	430	Liberia	LBR								27	CRUDE FERTILIZER,MINERAL	1	No Quantity							15463			0
S3	2000	2000	2000	2	0	2	Export	620	Portugal	PRT	442	Luxembourg	LUX								27	CRUDE FERTILIZER,MINERAL	1	No Quantity							136117			0
S3	2000	2000	2000	2	0	2	Export	620	Portugal	PRT	446	China, Macao SAR	MAC								27	CRUDE FERTILIZER,MINERAL	1	No Quantity							2173			0
S3	2000	2000	2000	2	0	2	Export	620	Portugal	PRT	454	Malawi	MWI								27	CRUDE FERTILIZER,MINERAL	1	No Quantity							885			0
S3	2000	2000	2000	2	0	2	Export	620	Portugal	PRT	458	Malaysia	MYS								27	CRUDE FERTILIZER,MINERAL	1	No Quantity							35264			0
S3	2000	2000	2000	2	0	2	Export	620	Portugal	PRT	484	Mexico	MEX								27	CRUDE FERTILIZER,MINERAL	1	No Quantity							33914			0
S3	2000	2000	2000	2	0	2	Export	620	Portugal	PRT	490	Other Asia, nes									27	CRUDE FERTILIZER,MINERAL	1	No Quantity							804066			0
S3	2000	2000	2000	2	0	2	Export	620	Portugal	PRT	504	Morocco	MAR								27	CRUDE FERTILIZER,MINERAL	1	No Quantity							124910			0
S3	2000	2000	2000	2	0	2	Export	620	Portugal	PRT	508	Mozambique	MOZ								27	CRUDE FERTILIZER,MINERAL	1	No Quantity							76494			0
S3	2000	2000	2000	2	0	2	Export	620	Portugal	PRT	528	Netherlands	NLD								27	CRUDE FERTILIZER,MINERAL	1	No Quantity							266878			0
S3	2000	2000	2000	2	0	2	Export	620	Portugal	PRT	530	Neth. Antilles	ANT								27	CRUDE FERTILIZER,MINERAL	1	No Quantity							811			0
S3	2000	2000	2000	2	0	2	Export	620	Portugal	PRT	566	Nigeria	NGA								27	CRUDE FERTILIZER,MINERAL	1	No Quantity							58958			0
S3	2000	2000	2000	2	0	2	Export	620	Portugal	PRT	568	Other Europe, nes									27	CRUDE FERTILIZER,MINERAL	1	No Quantity							148			0
S3	2000	2000	2000	2	0	2	Export	620	Portugal	PRT	579	Norway	NOR								27	CRUDE FERTILIZER,MINERAL	1	No Quantity							1048381			0
S3	2000	2000	2000	2	0	2	Export	620	Portugal	PRT	604	Peru	PER								27	CRUDE FERTILIZER,MINERAL	1	No Quantity							67693			0
S3	2000	2000	2000	2	0	2	Export	620	Portugal	PRT	616	Poland	POL								27	CRUDE FERTILIZER,MINERAL	1	No Quantity							114299			0
S3	2000	2000	2000	2	0	2	Export	620	Portugal	PRT	624	Guinea-Bissau	GNB								27	CRUDE FERTILIZER,MINERAL	1	No Quantity							6358			0
S3	2000	2000	2000	2	0	2	Export	620	Portugal	PRT	626	Timor-Leste	TLS								27	CRUDE FERTILIZER,MINERAL	1	No Quantity							19299			0
S3	2000	2000	2000	2	0	2	Export	620	Portugal	PRT	634	Qatar	QAT								27	CRUDE FERTILIZER,MINERAL	1	No Quantity							13519			0
S3	2000	2000	2000	2	0	2	Export	620	Portugal	PRT	678	Sao Tome and Principe	STP								27	CRUDE FERTILIZER,MINERAL	1	No Quantity							38036			0
S3	2000	2000	2000	2	0	2	Export	620	Portugal	PRT	682	Saudi Arabia	SAU								27	CRUDE FERTILIZER,MINERAL	1	No Quantity							223388			0
S3	2000	2000	2000	2	0	2	Export	620	Portugal	PRT	690	Seychelles	SYC								27	CRUDE FERTILIZER,MINERAL	1	No Quantity							4544			0
S3	2000	2000	2000	2	0	2	Export	620	Portugal	PRT	699	India	IND								27	CRUDE FERTILIZER,MINERAL	1	No Quantity							18221			0
S3	2000	2000	2000	2	0	2	Export	620	Portugal	PRT	702	Singapore	SGP								27	CRUDE FERTILIZER,MINERAL	1	No Quantity							485294			0
S3	2000	2000	2000	2	0	2	Export	620	Portugal	PRT	710	South Africa	ZAF								27	CRUDE FERTILIZER,MINERAL	1	No Quantity							126			0
S3	2000	2000	2000	2	0	2	Export	620	Portugal	PRT	724	Spain	ESP								27	CRUDE FERTILIZER,MINERAL	1	No Quantity							17553341			0
S3	2000	2000	2000	2	0	2	Export	620	Portugal	PRT	752	Sweden	SWE								27	CRUDE FERTILIZER,MINERAL	1	No Quantity							13844			0
S3	2000	2000	2000	2	0	2	Export	620	Portugal	PRT	757	Switzerland	CHE								27	CRUDE FERTILIZER,MINERAL	1	No Quantity							495863			0
S3	2000	2000	2000	2	0	2	Export	620	Portugal	PRT	760	Syria	SYR								27	CRUDE FERTILIZER,MINERAL	1	No Quantity							87768			0
S3	2000	2000	2000	2	0	2	Export	620	Portugal	PRT	784	United Arab Emirates	ARE								27	CRUDE FERTILIZER,MINERAL	1	No Quantity							15903			0
S3	2000	2000	2000	2	0	2	Export	620	Portugal	PRT	788	Tunisia	TUN								27	CRUDE FERTILIZER,MINERAL	1	No Quantity							17065			0
S3	2000	2000	2000	2	0	2	Export	620	Portugal	PRT	792	Turkey	TUR								27	CRUDE FERTILIZER,MINERAL	1	No Quantity							98041			0
S3	2000	2000	2000	2	0	2	Export	620	Portugal	PRT	807	North Macedonia	MKD								27	CRUDE FERTILIZER,MINERAL	1	No Quantity							10234			0
S3	2000	2000	2000	2	0	2	Export	620	Portugal	PRT	818	Egypt	EGY								27	CRUDE FERTILIZER,MINERAL	1	No Quantity							66155			0
S3	2000	2000	2000	2	0	2	Export	620	Portugal	PRT	826	United Kingdom	GBR								27	CRUDE FERTILIZER,MINERAL	1	No Quantity							1544180			0
S3	2000	2000	2000	2	0	2	Export	620	Portugal	PRT	842	USA	USA								27	CRUDE FERTILIZER,MINERAL	1	No Quantity							869866			0
S3	2000	2000	2000	2	0	2	Export	620	Portugal	PRT	858	Uruguay	URY								27	CRUDE FERTILIZER,MINERAL	1	No Quantity							54012			0
S3	2000	2000	2000	2	0	2	Export	620	Portugal	PRT	862	Venezuela	VEN								27	CRUDE FERTILIZER,MINERAL	1	No Quantity							4838			0
S3	2000	2000	2000	2	0	2	Export	620	Portugal	PRT	899	Areas, nes									27	CRUDE FERTILIZER,MINERAL	1	No Quantity							3738			0
S3	2000	2000	2000	2	0	2	Export	634	Qatar	QAT	0	World	WLD								27	CRUDE FERTILIZER,MINERAL	1	No Quantity							8921186			0
S3	2000	2000	2000	2	0	2	Export	634	Qatar	QAT	48	Bahrain	BHR								27	CRUDE FERTILIZER,MINERAL	1	No Quantity							91578			0
S3	2000	2000	2000	2	0	2	Export	634	Qatar	QAT	275	State of Palestine	PSE								27	CRUDE FERTILIZER,MINERAL	1	No Quantity							5515			0
S3	2000	2000	2000	2	0	2	Export	634	Qatar	QAT	276	Germany	DEU								27	CRUDE FERTILIZER,MINERAL	1	No Quantity							1083153			0
S3	2000	2000	2000	2	0	2	Export	634	Qatar	QAT	400	Jordan	JOR								27	CRUDE FERTILIZER,MINERAL	1	No Quantity							1236			0
S3	2000	2000	2000	2	0	2	Export	634	Qatar	QAT	414	Kuwait	KWT								27	CRUDE FERTILIZER,MINERAL	1	No Quantity							283899			0
S3	2000	2000	2000	2	0	2	Export	634	Qatar	QAT	512	Oman	OMN								27	CRUDE FERTILIZER,MINERAL	1	No Quantity							194274			0
S3	2000	2000	2000	2	0	2	Export	634	Qatar	QAT	682	Saudi Arabia	SAU								27	CRUDE FERTILIZER,MINERAL	1	No Quantity							1728968			0
S3	2000	2000	2000	2	0	2	Export	634	Qatar	QAT	699	India	IND								27	CRUDE FERTILIZER,MINERAL	1	No Quantity							5222364			0
S3	2000	2000	2000	2	0	2	Export	634	Qatar	QAT	784	United Arab Emirates	ARE								27	CRUDE FERTILIZER,MINERAL	1	No Quantity							310199			0
S3	2000	2000	2000	2	0	2	Export	620	Portugal	PRT	0	World	WLD								28	METALLIFEROUS ORE,SCRAP	1	No Quantity							176125921			0
S3	2000	2000	2000	2	0	2	Export	620	Portugal	PRT	24	Angola	AGO								28	METALLIFEROUS ORE,SCRAP	1	No Quantity							1610			0
S3	2000	2000	2000	2	0	2	Export	620	Portugal	PRT	56	Belgium	BEL								28	METALLIFEROUS ORE,SCRAP	1	No Quantity							697891			0
S3	2000	2000	2000	2	0	2	Export	620	Portugal	PRT	76	Brazil	BRA								28	METALLIFEROUS ORE,SCRAP	1	No Quantity							6168772			0
S3	2000	2000	2000	2	0	2	Export	620	Portugal	PRT	124	Canada	CAN								28	METALLIFEROUS ORE,SCRAP	1	No Quantity							12936483			0
S3	2000	2000	2000	2	0	2	Export	620	Portugal	PRT	156	China	CHN								28	METALLIFEROUS ORE,SCRAP	1	No Quantity							1326654			0
S3	2000	2000	2000	2	0	2	Export	620	Portugal	PRT	180	Dem. Rep. of the Congo	COD								28	METALLIFEROUS ORE,SCRAP	1	No Quantity							25484			0
S3	2000	2000	2000	2	0	2	Export	620	Portugal	PRT	246	Finland	FIN								28	METALLIFEROUS ORE,SCRAP	1	No Quantity							32829177			0
S3	2000	2000	2000	2	0	2	Export	620	Portugal	PRT	251	France	FRA								28	METALLIFEROUS ORE,SCRAP	1	No Quantity							1447084			0
S3	2000	2000	2000	2	0	2	Export	620	Portugal	PRT	276	Germany	DEU								28	METALLIFEROUS ORE,SCRAP	1	No Quantity							34946000			0
S3	2000	2000	2000	2	0	2	Export	620	Portugal	PRT	381	Italy	ITA								28	METALLIFEROUS ORE,SCRAP	1	No Quantity							1212			0
S3	2000	2000	2000	2	0	2	Export	620	Portugal	PRT	392	Japan	JPN								28	METALLIFEROUS ORE,SCRAP	1	No Quantity							1098256			0
S3	2000	2000	2000	2	0	2	Export	620	Portugal	PRT	504	Morocco	MAR								28	METALLIFEROUS ORE,SCRAP	1	No Quantity							5132			0
S3	2000	2000	2000	2	0	2	Export	620	Portugal	PRT	528	Netherlands	NLD								28	METALLIFEROUS ORE,SCRAP	1	No Quantity							952373			0
S3	2000	2000	2000	2	0	2	Export	620	Portugal	PRT	624	Guinea-Bissau	GNB								28	METALLIFEROUS ORE,SCRAP	1	No Quantity							787			0
S3	2000	2000	2000	2	0	2	Export	620	Portugal	PRT	678	Sao Tome and Principe	STP								28	METALLIFEROUS ORE,SCRAP	1	No Quantity							2059			0
S3	2000	2000	2000	2	0	2	Export	620	Portugal	PRT	705	Slovenia	SVN								28	METALLIFEROUS ORE,SCRAP	1	No Quantity							744			0
S3	2000	2000	2000	2	0	2	Export	620	Portugal	PRT	724	Spain	ESP								28	METALLIFEROUS ORE,SCRAP	1	No Quantity							76526115			0
S3	2000	2000	2000	2	0	2	Export	620	Portugal	PRT	764	Thailand	THA								28	METALLIFEROUS ORE,SCRAP	1	No Quantity							5073445			0
S3	2000	2000	2000	2	0	2	Export	620	Portugal	PRT	784	United Arab Emirates	ARE								28	METALLIFEROUS ORE,SCRAP	1	No Quantity							60351			0
S3	2000	2000	2000	2	0	2	Export	620	Portugal	PRT	788	Tunisia	TUN								28	METALLIFEROUS ORE,SCRAP	1	No Quantity							126828			0
S3	2000	2000	2000	2	0	2	Export	620	Portugal	PRT	826	United Kingdom	GBR								28	METALLIFEROUS ORE,SCRAP	1	No Quantity							614491			0
S3	2000	2000	2000	2	0	2	Export	620	Portugal	PRT	842	USA	USA								28	METALLIFEROUS ORE,SCRAP	1	No Quantity							1284797			0
S3	2000	2000	2000	2	0	2	Export	620	Portugal	PRT	899	Areas, nes									28	METALLIFEROUS ORE,SCRAP	1	No Quantity							175			0
S3	2000	2000	2000	2	0	2	Export	634	Qatar	QAT	0	World	WLD								28	METALLIFEROUS ORE,SCRAP	1	No Quantity							2985763			0
S3	2000	2000	2000	2	0	2	Export	634	Qatar	QAT	48	Bahrain	BHR								28	METALLIFEROUS ORE,SCRAP	1	No Quantity							4326			0
S3	2000	2000	2000	2	0	2	Export	634	Qatar	QAT	400	Jordan	JOR								28	METALLIFEROUS ORE,SCRAP	1	No Quantity							11820			0
S3	2000	2000	2000	2	0	2	Export	634	Qatar	QAT	414	Kuwait	KWT								28	METALLIFEROUS ORE,SCRAP	1	No Quantity							32966			0
S3	2000	2000	2000	2	0	2	Export	634	Qatar	QAT	586	Pakistan	PAK								28	METALLIFEROUS ORE,SCRAP	1	No Quantity							51648			0
S3	2000	2000	2000	2	0	2	Export	634	Qatar	QAT	682	Saudi Arabia	SAU								28	METALLIFEROUS ORE,SCRAP	1	No Quantity							41000			0
S3	2000	2000	2000	2	0	2	Export	634	Qatar	QAT	699	India	IND								28	METALLIFEROUS ORE,SCRAP	1	No Quantity							32966			0
S3	2000	2000	2000	2	0	2	Export	634	Qatar	QAT	784	United Arab Emirates	ARE								28	METALLIFEROUS ORE,SCRAP	1	No Quantity							2810323			0
S3	2000	2000	2000	2	0	2	Export	634	Qatar	QAT	899	Areas, nes									28	METALLIFEROUS ORE,SCRAP	1	No Quantity							714			0
S3	2000	2000	2000	2	0	2	Export	620	Portugal	PRT	0	World	WLD								29	CRUDE ANIMAL,VEG.MATERL.	1	No Quantity							46767635			0
S3	2000	2000	2000	2	0	2	Export	620	Portugal	PRT	20	Andorra	AND								29	CRUDE ANIMAL,VEG.MATERL.	1	No Quantity							502			0
S3	2000	2000	2000	2	0	2	Export	620	Portugal	PRT	24	Angola	AGO								29	CRUDE ANIMAL,VEG.MATERL.	1	No Quantity							139972			0
S3	2000	2000	2000	2	0	2	Export	620	Portugal	PRT	36	Australia	AUS								29	CRUDE ANIMAL,VEG.MATERL.	1	No Quantity							58145			0
S3	2000	2000	2000	2	0	2	Export	620	Portugal	PRT	40	Austria	AUT								29	CRUDE ANIMAL,VEG.MATERL.	1	No Quantity							847457			0
S3	2000	2000	2000	2	0	2	Export	620	Portugal	PRT	56	Belgium	BEL								29	CRUDE ANIMAL,VEG.MATERL.	1	No Quantity							534952			0
S3	2000	2000	2000	2	0	2	Export	620	Portugal	PRT	76	Brazil	BRA								29	CRUDE ANIMAL,VEG.MATERL.	1	No Quantity							1245652			0
S3	2000	2000	2000	2	0	2	Export	620	Portugal	PRT	124	Canada	CAN								29	CRUDE ANIMAL,VEG.MATERL.	1	No Quantity							278885			0
S3	2000	2000	2000	2	0	2	Export	620	Portugal	PRT	132	Cabo Verde	CPV								29	CRUDE ANIMAL,VEG.MATERL.	1	No Quantity							12047			0
S3	2000	2000	2000	2	0	2	Export	620	Portugal	PRT	144	Sri Lanka	LKA								29	CRUDE ANIMAL,VEG.MATERL.	1	No Quantity							1648			0
S3	2000	2000	2000	2	0	2	Export	620	Portugal	PRT	156	China	CHN								29	CRUDE ANIMAL,VEG.MATERL.	1	No Quantity							251740			0
S3	2000	2000	2000	2	0	2	Export	620	Portugal	PRT	170	Colombia	COL								29	CRUDE ANIMAL,VEG.MATERL.	1	No Quantity							1205			0
S3	2000	2000	2000	2	0	2	Export	620	Portugal	PRT	196	Cyprus	CYP								29	CRUDE ANIMAL,VEG.MATERL.	1	No Quantity							397			0
S3	2000	2000	2000	2	0	2	Export	620	Portugal	PRT	203	Czechia	CZE								29	CRUDE ANIMAL,VEG.MATERL.	1	No Quantity							243			0
S3	2000	2000	2000	2	0	2	Export	620	Portugal	PRT	208	Denmark	DNK								29	CRUDE ANIMAL,VEG.MATERL.	1	No Quantity							1956859			0
S3	2000	2000	2000	2	0	2	Export	620	Portugal	PRT	246	Finland	FIN								29	CRUDE ANIMAL,VEG.MATERL.	1	No Quantity							254021			0
S3	2000	2000	2000	2	0	2	Export	620	Portugal	PRT	251	France	FRA								29	CRUDE ANIMAL,VEG.MATERL.	1	No Quantity							7505075			0
S3	2000	2000	2000	2	0	2	Export	620	Portugal	PRT	276	Germany	DEU								29	CRUDE ANIMAL,VEG.MATERL.	1	No Quantity							5631457			0
S3	2000	2000	2000	2	0	2	Export	620	Portugal	PRT	300	Greece	GRC								29	CRUDE ANIMAL,VEG.MATERL.	1	No Quantity							175447			0
S3	2000	2000	2000	2	0	2	Export	620	Portugal	PRT	348	Hungary	HUN								29	CRUDE ANIMAL,VEG.MATERL.	1	No Quantity							2709			0
S3	2000	2000	2000	2	0	2	Export	620	Portugal	PRT	364	Iran	IRN								29	CRUDE ANIMAL,VEG.MATERL.	1	No Quantity							46761			0
S3	2000	2000	2000	2	0	2	Export	620	Portugal	PRT	372	Ireland	IRL								29	CRUDE ANIMAL,VEG.MATERL.	1	No Quantity							3765			0
S3	2000	2000	2000	2	0	2	Export	620	Portugal	PRT	376	Israel	ISR								29	CRUDE ANIMAL,VEG.MATERL.	1	No Quantity							29722			0
S3	2000	2000	2000	2	0	2	Export	620	Portugal	PRT	381	Italy	ITA								29	CRUDE ANIMAL,VEG.MATERL.	1	No Quantity							1240664			0
S3	2000	2000	2000	2	0	2	Export	620	Portugal	PRT	392	Japan	JPN								29	CRUDE ANIMAL,VEG.MATERL.	1	No Quantity							3164062			0
S3	2000	2000	2000	2	0	2	Export	620	Portugal	PRT	404	Kenya	KEN								29	CRUDE ANIMAL,VEG.MATERL.	1	No Quantity							48337			0
S3	2000	2000	2000	2	0	2	Export	620	Portugal	PRT	410	Rep. of Korea	KOR								29	CRUDE ANIMAL,VEG.MATERL.	1	No Quantity							907			0
S3	2000	2000	2000	2	0	2	Export	620	Portugal	PRT	428	Latvia	LVA								29	CRUDE ANIMAL,VEG.MATERL.	1	No Quantity							112			0
S3	2000	2000	2000	2	0	2	Export	620	Portugal	PRT	442	Luxembourg	LUX								29	CRUDE ANIMAL,VEG.MATERL.	1	No Quantity							362			0
S3	2000	2000	2000	2	0	2	Export	620	Portugal	PRT	446	China, Macao SAR	MAC								29	CRUDE ANIMAL,VEG.MATERL.	1	No Quantity							8899			0
S3	2000	2000	2000	2	0	2	Export	620	Portugal	PRT	484	Mexico	MEX								29	CRUDE ANIMAL,VEG.MATERL.	1	No Quantity							76153			0
S3	2000	2000	2000	2	0	2	Export	620	Portugal	PRT	490	Other Asia, nes									29	CRUDE ANIMAL,VEG.MATERL.	1	No Quantity							253			0
S3	2000	2000	2000	2	0	2	Export	620	Portugal	PRT	504	Morocco	MAR								29	CRUDE ANIMAL,VEG.MATERL.	1	No Quantity							30491			0
S3	2000	2000	2000	2	0	2	Export	620	Portugal	PRT	508	Mozambique	MOZ								29	CRUDE ANIMAL,VEG.MATERL.	1	No Quantity							42155			0
S3	2000	2000	2000	2	0	2	Export	620	Portugal	PRT	528	Netherlands	NLD								29	CRUDE ANIMAL,VEG.MATERL.	1	No Quantity							7437545			0
S3	2000	2000	2000	2	0	2	Export	620	Portugal	PRT	554	New Zealand	NZL								29	CRUDE ANIMAL,VEG.MATERL.	1	No Quantity							922			0
S3	2000	2000	2000	2	0	2	Export	620	Portugal	PRT	568	Other Europe, nes									29	CRUDE ANIMAL,VEG.MATERL.	1	No Quantity							2128			0
S3	2000	2000	2000	2	0	2	Export	620	Portugal	PRT	579	Norway	NOR								29	CRUDE ANIMAL,VEG.MATERL.	1	No Quantity							10184			0
S3	2000	2000	2000	2	0	2	Export	620	Portugal	PRT	616	Poland	POL								29	CRUDE ANIMAL,VEG.MATERL.	1	No Quantity							19480			0
S3	2000	2000	2000	2	0	2	Export	620	Portugal	PRT	624	Guinea-Bissau	GNB								29	CRUDE ANIMAL,VEG.MATERL.	1	No Quantity							59			0
S3	2000	2000	2000	2	0	2	Export	620	Portugal	PRT	626	Timor-Leste	TLS								29	CRUDE ANIMAL,VEG.MATERL.	1	No Quantity							109714			0
S3	2000	2000	2000	2	0	2	Export	620	Portugal	PRT	678	Sao Tome and Principe	STP								29	CRUDE ANIMAL,VEG.MATERL.	1	No Quantity							2082			0
S3	2000	2000	2000	2	0	2	Export	620	Portugal	PRT	682	Saudi Arabia	SAU								29	CRUDE ANIMAL,VEG.MATERL.	1	No Quantity							112379			0
S3	2000	2000	2000	2	0	2	Export	620	Portugal	PRT	703	Slovakia	SVK								29	CRUDE ANIMAL,VEG.MATERL.	1	No Quantity							1450			0
S3	2000	2000	2000	2	0	2	Export	620	Portugal	PRT	705	Slovenia	SVN								29	CRUDE ANIMAL,VEG.MATERL.	1	No Quantity							344			0
S3	2000	2000	2000	2	0	2	Export	620	Portugal	PRT	710	South Africa	ZAF								29	CRUDE ANIMAL,VEG.MATERL.	1	No Quantity							631165			0
S3	2000	2000	2000	2	0	2	Export	620	Portugal	PRT	724	Spain	ESP								29	CRUDE ANIMAL,VEG.MATERL.	1	No Quantity							5666122			0
S3	2000	2000	2000	2	0	2	Export	620	Portugal	PRT	752	Sweden	SWE								29	CRUDE ANIMAL,VEG.MATERL.	1	No Quantity							841092			0
S3	2000	2000	2000	2	0	2	Export	620	Portugal	PRT	757	Switzerland	CHE								29	CRUDE ANIMAL,VEG.MATERL.	1	No Quantity							220238			0
S3	2000	2000	2000	2	0	2	Export	620	Portugal	PRT	788	Tunisia	TUN								29	CRUDE ANIMAL,VEG.MATERL.	1	No Quantity							146132			0
S3	2000	2000	2000	2	0	2	Export	620	Portugal	PRT	792	Turkey	TUR								29	CRUDE ANIMAL,VEG.MATERL.	1	No Quantity							129616			0
S3	2000	2000	2000	2	0	2	Export	620	Portugal	PRT	826	United Kingdom	GBR								29	CRUDE ANIMAL,VEG.MATERL.	1	No Quantity							2016040			0
S3	2000	2000	2000	2	0	2	Export	620	Portugal	PRT	842	USA	USA								29	CRUDE ANIMAL,VEG.MATERL.	1	No Quantity							5793100			0
S3	2000	2000	2000	2	0	2	Export	620	Portugal	PRT	862	Venezuela	VEN								29	CRUDE ANIMAL,VEG.MATERL.	1	No Quantity							20174			0
S3	2000	2000	2000	2	0	2	Export	620	Portugal	PRT	899	Areas, nes									29	CRUDE ANIMAL,VEG.MATERL.	1	No Quantity							16609			0
S3	2000	2000	2000	2	0	2	Export	634	Qatar	QAT	0	World	WLD								29	CRUDE ANIMAL,VEG.MATERL.	1	No Quantity							259869			0
S3	2000	2000	2000	2	0	2	Export	634	Qatar	QAT	48	Bahrain	BHR								29	CRUDE ANIMAL,VEG.MATERL.	1	No Quantity							8735			0
S3	2000	2000	2000	2	0	2	Export	634	Qatar	QAT	422	Lebanon	LBN								29	CRUDE ANIMAL,VEG.MATERL.	1	No Quantity							4120			0
S3	2000	2000	2000	2	0	2	Export	634	Qatar	QAT	682	Saudi Arabia	SAU								29	CRUDE ANIMAL,VEG.MATERL.	1	No Quantity							39209			0
S3	2000	2000	2000	2	0	2	Export	634	Qatar	QAT	760	Syria	SYR								29	CRUDE ANIMAL,VEG.MATERL.	1	No Quantity							184399			0
S3	2000	2000	2000	2	0	2	Export	634	Qatar	QAT	784	United Arab Emirates	ARE								29	CRUDE ANIMAL,VEG.MATERL.	1	No Quantity							1098			0
S3	2000	2000	2000	2	0	2	Export	634	Qatar	QAT	792	Turkey	TUR								29	CRUDE ANIMAL,VEG.MATERL.	1	No Quantity							9706			0
S3	2000	2000	2000	2	0	2	Export	634	Qatar	QAT	818	Egypt	EGY								29	CRUDE ANIMAL,VEG.MATERL.	1	No Quantity							11428			0
S3	2000	2000	2000	2	0	2	Export	634	Qatar	QAT	899	Areas, nes									29	CRUDE ANIMAL,VEG.MATERL.	1	No Quantity							1174			0
S3	2000	2000	2000	2	0	2	Export	620	Portugal	PRT	0	World	WLD								32	COAL, COKE, BRIQUETTES	1	No Quantity							8012607			0
S3	2000	2000	2000	2	0	2	Export	620	Portugal	PRT	24	Angola	AGO								32	COAL, COKE, BRIQUETTES	1	No Quantity							1260			0
S3	2000	2000	2000	2	0	2	Export	620	Portugal	PRT	132	Cabo Verde	CPV								32	COAL, COKE, BRIQUETTES	1	No Quantity							438			0
S3	2000	2000	2000	2	0	2	Export	620	Portugal	PRT	251	France	FRA								32	COAL, COKE, BRIQUETTES	1	No Quantity							658633			0
S3	2000	2000	2000	2	0	2	Export	620	Portugal	PRT	276	Germany	DEU								32	COAL, COKE, BRIQUETTES	1	No Quantity							672563			0
S3	2000	2000	2000	2	0	2	Export	620	Portugal	PRT	381	Italy	ITA								32	COAL, COKE, BRIQUETTES	1	No Quantity							1297359			0
S3	2000	2000	2000	2	0	2	Export	620	Portugal	PRT	724	Spain	ESP								32	COAL, COKE, BRIQUETTES	1	No Quantity							3918617			0
S3	2000	2000	2000	2	0	2	Export	620	Portugal	PRT	788	Tunisia	TUN								32	COAL, COKE, BRIQUETTES	1	No Quantity							721656			0
S3	2000	2000	2000	2	0	2	Export	620	Portugal	PRT	826	United Kingdom	GBR								32	COAL, COKE, BRIQUETTES	1	No Quantity							742082			0
S3	2000	2000	2000	2	0	2	Export	634	Qatar	QAT	0	World	WLD								32	COAL, COKE, BRIQUETTES	1	No Quantity							2060			0
S3	2000	2000	2000	2	0	2	Export	634	Qatar	QAT	784	United Arab Emirates	ARE								32	COAL, COKE, BRIQUETTES	1	No Quantity							2060			0
S3	2000	2000	2000	2	0	2	Export	620	Portugal	PRT	0	World	WLD								33	PETROLEUM,PETROL.PRODUCT	1	No Quantity							552276943			0
S3	2000	2000	2000	2	0	2	Export	620	Portugal	PRT	20	Andorra	AND								33	PETROLEUM,PETROL.PRODUCT	1	No Quantity							379			0
S3	2000	2000	2000	2	0	2	Export	620	Portugal	PRT	24	Angola	AGO								33	PETROLEUM,PETROL.PRODUCT	1	No Quantity							3344390			0
S3	2000	2000	2000	2	0	2	Export	620	Portugal	PRT	28	Antigua and Barbuda	ATG								33	PETROLEUM,PETROL.PRODUCT	1	No Quantity							1070			0
S3	2000	2000	2000	2	0	2	Export	620	Portugal	PRT	36	Australia	AUS								33	PETROLEUM,PETROL.PRODUCT	1	No Quantity							2719			0
S3	2000	2000	2000	2	0	2	Export	620	Portugal	PRT	40	Austria	AUT								33	PETROLEUM,PETROL.PRODUCT	1	No Quantity							69740			0
S3	2000	2000	2000	2	0	2	Export	620	Portugal	PRT	52	Barbados	BRB								33	PETROLEUM,PETROL.PRODUCT	1	No Quantity							3378			0
S3	2000	2000	2000	2	0	2	Export	620	Portugal	PRT	56	Belgium	BEL								33	PETROLEUM,PETROL.PRODUCT	1	No Quantity							1062110			0
S3	2000	2000	2000	2	0	2	Export	620	Portugal	PRT	76	Brazil	BRA								33	PETROLEUM,PETROL.PRODUCT	1	No Quantity							731574			0
S3	2000	2000	2000	2	0	2	Export	620	Portugal	PRT	100	Bulgaria	BGR								33	PETROLEUM,PETROL.PRODUCT	1	No Quantity							6892			0
S3	2000	2000	2000	2	0	2	Export	620	Portugal	PRT	116	Cambodia	KHM								33	PETROLEUM,PETROL.PRODUCT	1	No Quantity							1107			0
S3	2000	2000	2000	2	0	2	Export	620	Portugal	PRT	132	Cabo Verde	CPV								33	PETROLEUM,PETROL.PRODUCT	1	No Quantity							47461181			0
S3	2000	2000	2000	2	0	2	Export	620	Portugal	PRT	152	Chile	CHL								33	PETROLEUM,PETROL.PRODUCT	1	No Quantity							1961			0
S3	2000	2000	2000	2	0	2	Export	620	Portugal	PRT	156	China	CHN								33	PETROLEUM,PETROL.PRODUCT	1	No Quantity							2397			0
S3	2000	2000	2000	2	0	2	Export	620	Portugal	PRT	178	Congo	COG								33	PETROLEUM,PETROL.PRODUCT	1	No Quantity							122072			0
S3	2000	2000	2000	2	0	2	Export	620	Portugal	PRT	192	Cuba	CUB								33	PETROLEUM,PETROL.PRODUCT	1	No Quantity							231887			0
S3	2000	2000	2000	2	0	2	Export	620	Portugal	PRT	196	Cyprus	CYP								33	PETROLEUM,PETROL.PRODUCT	1	No Quantity							2026			0
S3	2000	2000	2000	2	0	2	Export	620	Portugal	PRT	208	Denmark	DNK								33	PETROLEUM,PETROL.PRODUCT	1	No Quantity							1483243			0
S3	2000	2000	2000	2	0	2	Export	620	Portugal	PRT	246	Finland	FIN								33	PETROLEUM,PETROL.PRODUCT	1	No Quantity							108327			0
S3	2000	2000	2000	2	0	2	Export	620	Portugal	PRT	251	France	FRA								33	PETROLEUM,PETROL.PRODUCT	1	No Quantity							26956694			0
S3	2000	2000	2000	2	0	2	Export	620	Portugal	PRT	276	Germany	DEU								33	PETROLEUM,PETROL.PRODUCT	1	No Quantity							5573468			0
S3	2000	2000	2000	2	0	2	Export	620	Portugal	PRT	292	Gibraltar	GIB								33	PETROLEUM,PETROL.PRODUCT	1	No Quantity							426507			0
S3	2000	2000	2000	2	0	2	Export	620	Portugal	PRT	300	Greece	GRC								33	PETROLEUM,PETROL.PRODUCT	1	No Quantity							249420			0
S3	2000	2000	2000	2	0	2	Export	620	Portugal	PRT	320	Guatemala	GTM								33	PETROLEUM,PETROL.PRODUCT	1	No Quantity							3361			0
S3	2000	2000	2000	2	0	2	Export	620	Portugal	PRT	348	Hungary	HUN								33	PETROLEUM,PETROL.PRODUCT	1	No Quantity							231			0
S3	2000	2000	2000	2	0	2	Export	620	Portugal	PRT	372	Ireland	IRL								33	PETROLEUM,PETROL.PRODUCT	1	No Quantity							23944			0
S3	2000	2000	2000	2	0	2	Export	620	Portugal	PRT	376	Israel	ISR								33	PETROLEUM,PETROL.PRODUCT	1	No Quantity							646110			0
S3	2000	2000	2000	2	0	2	Export	620	Portugal	PRT	381	Italy	ITA								33	PETROLEUM,PETROL.PRODUCT	1	No Quantity							8360246			0
S3	2000	2000	2000	2	0	2	Export	620	Portugal	PRT	392	Japan	JPN								33	PETROLEUM,PETROL.PRODUCT	1	No Quantity							100			0
S3	2000	2000	2000	2	0	2	Export	620	Portugal	PRT	422	Lebanon	LBN								33	PETROLEUM,PETROL.PRODUCT	1	No Quantity							45439			0
S3	2000	2000	2000	2	0	2	Export	620	Portugal	PRT	442	Luxembourg	LUX								33	PETROLEUM,PETROL.PRODUCT	1	No Quantity							793			0
S3	2000	2000	2000	2	0	2	Export	620	Portugal	PRT	446	China, Macao SAR	MAC								33	PETROLEUM,PETROL.PRODUCT	1	No Quantity							17725			0
S3	2000	2000	2000	2	0	2	Export	620	Portugal	PRT	454	Malawi	MWI								33	PETROLEUM,PETROL.PRODUCT	1	No Quantity							2417			0
S3	2000	2000	2000	2	0	2	Export	620	Portugal	PRT	484	Mexico	MEX								33	PETROLEUM,PETROL.PRODUCT	1	No Quantity							4074729			0
S3	2000	2000	2000	2	0	2	Export	620	Portugal	PRT	504	Morocco	MAR								33	PETROLEUM,PETROL.PRODUCT	1	No Quantity							2434646			0
S3	2000	2000	2000	2	0	2	Export	620	Portugal	PRT	508	Mozambique	MOZ								33	PETROLEUM,PETROL.PRODUCT	1	No Quantity							533942			0
S3	2000	2000	2000	2	0	2	Export	620	Portugal	PRT	528	Netherlands	NLD								33	PETROLEUM,PETROL.PRODUCT	1	No Quantity							41300303			0
S3	2000	2000	2000	2	0	2	Export	620	Portugal	PRT	554	New Zealand	NZL								33	PETROLEUM,PETROL.PRODUCT	1	No Quantity							246			0
S3	2000	2000	2000	2	0	2	Export	620	Portugal	PRT	562	Niger	NER								33	PETROLEUM,PETROL.PRODUCT	1	No Quantity							607247			0
S3	2000	2000	2000	2	0	2	Export	620	Portugal	PRT	566	Nigeria	NGA								33	PETROLEUM,PETROL.PRODUCT	1	No Quantity							4181636			0
S3	2000	2000	2000	2	0	2	Export	620	Portugal	PRT	568	Other Europe, nes									33	PETROLEUM,PETROL.PRODUCT	1	No Quantity							4920604			0
S3	2000	2000	2000	2	0	2	Export	620	Portugal	PRT	579	Norway	NOR								33	PETROLEUM,PETROL.PRODUCT	1	No Quantity							4551291			0
S3	2000	2000	2000	2	0	2	Export	620	Portugal	PRT	616	Poland	POL								33	PETROLEUM,PETROL.PRODUCT	1	No Quantity							201			0
S3	2000	2000	2000	2	0	2	Export	620	Portugal	PRT	624	Guinea-Bissau	GNB								33	PETROLEUM,PETROL.PRODUCT	1	No Quantity							153662			0
S3	2000	2000	2000	2	0	2	Export	620	Portugal	PRT	643	Russian Federation	RUS								33	PETROLEUM,PETROL.PRODUCT	1	No Quantity							221			0
S3	2000	2000	2000	2	0	2	Export	620	Portugal	PRT	678	Sao Tome and Principe	STP								33	PETROLEUM,PETROL.PRODUCT	1	No Quantity							359971			0
S3	2000	2000	2000	2	0	2	Export	620	Portugal	PRT	686	Senegal	SEN								33	PETROLEUM,PETROL.PRODUCT	1	No Quantity							2068080			0
S3	2000	2000	2000	2	0	2	Export	620	Portugal	PRT	699	India	IND								33	PETROLEUM,PETROL.PRODUCT	1	No Quantity							24			0
S3	2000	2000	2000	2	0	2	Export	620	Portugal	PRT	710	South Africa	ZAF								33	PETROLEUM,PETROL.PRODUCT	1	No Quantity							14537			0
S3	2000	2000	2000	2	0	2	Export	620	Portugal	PRT	724	Spain	ESP								33	PETROLEUM,PETROL.PRODUCT	1	No Quantity							57049726			0
S3	2000	2000	2000	2	0	2	Export	620	Portugal	PRT	752	Sweden	SWE								33	PETROLEUM,PETROL.PRODUCT	1	No Quantity							1008			0
S3	2000	2000	2000	2	0	2	Export	620	Portugal	PRT	757	Switzerland	CHE								33	PETROLEUM,PETROL.PRODUCT	1	No Quantity							670			0
S3	2000	2000	2000	2	0	2	Export	620	Portugal	PRT	760	Syria	SYR								33	PETROLEUM,PETROL.PRODUCT	1	No Quantity							765509			0
S3	2000	2000	2000	2	0	2	Export	620	Portugal	PRT	792	Turkey	TUR								33	PETROLEUM,PETROL.PRODUCT	1	No Quantity							9473065			0
S3	2000	2000	2000	2	0	2	Export	620	Portugal	PRT	826	United Kingdom	GBR								33	PETROLEUM,PETROL.PRODUCT	1	No Quantity							38915098			0
S3	2000	2000	2000	2	0	2	Export	620	Portugal	PRT	842	USA	USA								33	PETROLEUM,PETROL.PRODUCT	1	No Quantity							164437915			0
S3	2000	2000	2000	2	0	2	Export	620	Portugal	PRT	862	Venezuela	VEN								33	PETROLEUM,PETROL.PRODUCT	1	No Quantity							2838			0
S3	2000	2000	2000	2	0	2	Export	620	Portugal	PRT	876	Wallis and Futuna Isds	WLF								33	PETROLEUM,PETROL.PRODUCT	1	No Quantity							20907			0
S3	2000	2000	2000	2	0	2	Export	620	Portugal	PRT	899	Areas, nes									33	PETROLEUM,PETROL.PRODUCT	1	No Quantity							119465961			0
S3	2000	2000	2000	2	0	2	Export	634	Qatar	QAT	0	World	WLD								33	PETROLEUM,PETROL.PRODUCT	1	No Quantity							4053393408			0
S3	2000	2000	2000	2	0	2	Export	634	Qatar	QAT	4	Afghanistan	AFG								33	PETROLEUM,PETROL.PRODUCT	1	No Quantity							579628			0
S3	2000	2000	2000	2	0	2	Export	634	Qatar	QAT	48	Bahrain	BHR								33	PETROLEUM,PETROL.PRODUCT	1	No Quantity							42431			0
S3	2000	2000	2000	2	0	2	Export	634	Qatar	QAT	50	Bangladesh	BGD								33	PETROLEUM,PETROL.PRODUCT	1	No Quantity							2144693			0
S3	2000	2000	2000	2	0	2	Export	634	Qatar	QAT	144	Sri Lanka	LKA								33	PETROLEUM,PETROL.PRODUCT	1	No Quantity							5863313			0
S3	2000	2000	2000	2	0	2	Export	634	Qatar	QAT	156	China	CHN								33	PETROLEUM,PETROL.PRODUCT	1	No Quantity							254881488			0
S3	2000	2000	2000	2	0	2	Export	634	Qatar	QAT	392	Japan	JPN								33	PETROLEUM,PETROL.PRODUCT	1	No Quantity							618345536			0
S3	2000	2000	2000	2	0	2	Export	634	Qatar	QAT	400	Jordan	JOR								33	PETROLEUM,PETROL.PRODUCT	1	No Quantity							97568			0
S3	2000	2000	2000	2	0	2	Export	634	Qatar	QAT	404	Kenya	KEN								33	PETROLEUM,PETROL.PRODUCT	1	No Quantity							3572926			0
S3	2000	2000	2000	2	0	2	Export	634	Qatar	QAT	408	Dem. People's Rep. of Korea	PRK								33	PETROLEUM,PETROL.PRODUCT	1	No Quantity							32950400			0
S3	2000	2000	2000	2	0	2	Export	634	Qatar	QAT	410	Rep. of Korea	KOR								33	PETROLEUM,PETROL.PRODUCT	1	No Quantity							725475328			0
S3	2000	2000	2000	2	0	2	Export	634	Qatar	QAT	422	Lebanon	LBN								33	PETROLEUM,PETROL.PRODUCT	1	No Quantity							44851			0
S3	2000	2000	2000	2	0	2	Export	634	Qatar	QAT	458	Malaysia	MYS								33	PETROLEUM,PETROL.PRODUCT	1	No Quantity							21790852			0
S3	2000	2000	2000	2	0	2	Export	634	Qatar	QAT	480	Mauritius	MUS								33	PETROLEUM,PETROL.PRODUCT	1	No Quantity							2119052			0
S3	2000	2000	2000	2	0	2	Export	634	Qatar	QAT	508	Mozambique	MOZ								33	PETROLEUM,PETROL.PRODUCT	1	No Quantity							14122894			0
S3	2000	2000	2000	2	0	2	Export	634	Qatar	QAT	528	Netherlands	NLD								33	PETROLEUM,PETROL.PRODUCT	1	No Quantity							9780894			0
S3	2000	2000	2000	2	0	2	Export	634	Qatar	QAT	554	New Zealand	NZL								33	PETROLEUM,PETROL.PRODUCT	1	No Quantity							37182468			0
S3	2000	2000	2000	2	0	2	Export	634	Qatar	QAT	586	Pakistan	PAK								33	PETROLEUM,PETROL.PRODUCT	1	No Quantity							25147032			0
S3	2000	2000	2000	2	0	2	Export	634	Qatar	QAT	608	Philippines	PHL								33	PETROLEUM,PETROL.PRODUCT	1	No Quantity							39094416			0
S3	2000	2000	2000	2	0	2	Export	634	Qatar	QAT	682	Saudi Arabia	SAU								33	PETROLEUM,PETROL.PRODUCT	1	No Quantity							2491644			0
S3	2000	2000	2000	2	0	2	Export	634	Qatar	QAT	699	India	IND								33	PETROLEUM,PETROL.PRODUCT	1	No Quantity							45951492			0
S3	2000	2000	2000	2	0	2	Export	634	Qatar	QAT	702	Singapore	SGP								33	PETROLEUM,PETROL.PRODUCT	1	No Quantity							722783616			0
S3	2000	2000	2000	2	0	2	Export	634	Qatar	QAT	704	Viet Nam	VNM								33	PETROLEUM,PETROL.PRODUCT	1	No Quantity							79067			0
S3	2000	2000	2000	2	0	2	Export	634	Qatar	QAT	710	South Africa	ZAF								33	PETROLEUM,PETROL.PRODUCT	1	No Quantity							3465059			0
S3	2000	2000	2000	2	0	2	Export	634	Qatar	QAT	764	Thailand	THA								33	PETROLEUM,PETROL.PRODUCT	1	No Quantity							220669344			0
S3	2000	2000	2000	2	0	2	Export	634	Qatar	QAT	784	United Arab Emirates	ARE								33	PETROLEUM,PETROL.PRODUCT	1	No Quantity							120258592			0
S3	2000	2000	2000	2	0	2	Export	634	Qatar	QAT	887	Yemen	YEM								33	PETROLEUM,PETROL.PRODUCT	1	No Quantity							13613614			0
S3	2000	2000	2000	2	0	2	Export	634	Qatar	QAT	899	Areas, nes									33	PETROLEUM,PETROL.PRODUCT	1	No Quantity							1130845184			0
S3	2000	2000	2000	2	0	2	Export	620	Portugal	PRT	0	World	WLD								34	GAS,NATURAL,MANUFACTURED	1	No Quantity							35020051			0
S3	2000	2000	2000	2	0	2	Export	620	Portugal	PRT	24	Angola	AGO								34	GAS,NATURAL,MANUFACTURED	1	No Quantity							51507			0
S3	2000	2000	2000	2	0	2	Export	620	Portugal	PRT	36	Australia	AUS								34	GAS,NATURAL,MANUFACTURED	1	No Quantity							736			0
S3	2000	2000	2000	2	0	2	Export	620	Portugal	PRT	56	Belgium	BEL								34	GAS,NATURAL,MANUFACTURED	1	No Quantity							1237576			0
S3	2000	2000	2000	2	0	2	Export	620	Portugal	PRT	132	Cabo Verde	CPV								34	GAS,NATURAL,MANUFACTURED	1	No Quantity							218489			0
S3	2000	2000	2000	2	0	2	Export	620	Portugal	PRT	276	Germany	DEU								34	GAS,NATURAL,MANUFACTURED	1	No Quantity							1454188			0
S3	2000	2000	2000	2	0	2	Export	620	Portugal	PRT	381	Italy	ITA								34	GAS,NATURAL,MANUFACTURED	1	No Quantity							663766			0
S3	2000	2000	2000	2	0	2	Export	620	Portugal	PRT	450	Madagascar	MDG								34	GAS,NATURAL,MANUFACTURED	1	No Quantity							1375857			0
S3	2000	2000	2000	2	0	2	Export	620	Portugal	PRT	504	Morocco	MAR								34	GAS,NATURAL,MANUFACTURED	1	No Quantity							761292			0
S3	2000	2000	2000	2	0	2	Export	620	Portugal	PRT	624	Guinea-Bissau	GNB								34	GAS,NATURAL,MANUFACTURED	1	No Quantity							35248			0
S3	2000	2000	2000	2	0	2	Export	620	Portugal	PRT	678	Sao Tome and Principe	STP								34	GAS,NATURAL,MANUFACTURED	1	No Quantity							542			0
S3	2000	2000	2000	2	0	2	Export	620	Portugal	PRT	724	Spain	ESP								34	GAS,NATURAL,MANUFACTURED	1	No Quantity							29012325			0
S3	2000	2000	2000	2	0	2	Export	620	Portugal	PRT	899	Areas, nes									34	GAS,NATURAL,MANUFACTURED	1	No Quantity							208525			0
S3	2000	2000	2000	2	0	2	Export	634	Qatar	QAT	0	World	WLD								34	GAS,NATURAL,MANUFACTURED	1	No Quantity							3863012352			0
S3	2000	2000	2000	2	0	2	Export	634	Qatar	QAT	32	Argentina	ARG								34	GAS,NATURAL,MANUFACTURED	1	No Quantity							2115696			0
S3	2000	2000	2000	2	0	2	Export	634	Qatar	QAT	36	Australia	AUS								34	GAS,NATURAL,MANUFACTURED	1	No Quantity							37625048			0
S3	2000	2000	2000	2	0	2	Export	634	Qatar	QAT	56	Belgium	BEL								34	GAS,NATURAL,MANUFACTURED	1	No Quantity							29686976			0
S3	2000	2000	2000	2	0	2	Export	634	Qatar	QAT	124	Canada	CAN								34	GAS,NATURAL,MANUFACTURED	1	No Quantity							55560532			0
S3	2000	2000	2000	2	0	2	Export	634	Qatar	QAT	156	China	CHN								34	GAS,NATURAL,MANUFACTURED	1	No Quantity							30591542			0
S3	2000	2000	2000	2	0	2	Export	634	Qatar	QAT	191	Croatia	HRV								34	GAS,NATURAL,MANUFACTURED	1	No Quantity							1328948			0
S3	2000	2000	2000	2	0	2	Export	634	Qatar	QAT	251	France	FRA								34	GAS,NATURAL,MANUFACTURED	1	No Quantity							3408053			0
S3	2000	2000	2000	2	0	2	Export	634	Qatar	QAT	360	Indonesia	IDN								34	GAS,NATURAL,MANUFACTURED	1	No Quantity							7232572			0
S3	2000	2000	2000	2	0	2	Export	634	Qatar	QAT	392	Japan	JPN								34	GAS,NATURAL,MANUFACTURED	1	No Quantity							1842348928			0
S3	2000	2000	2000	2	0	2	Export	634	Qatar	QAT	408	Dem. People's Rep. of Korea	PRK								34	GAS,NATURAL,MANUFACTURED	1	No Quantity							32939788			0
S3	2000	2000	2000	2	0	2	Export	634	Qatar	QAT	410	Rep. of Korea	KOR								34	GAS,NATURAL,MANUFACTURED	1	No Quantity							1226655744			0
S3	2000	2000	2000	2	0	2	Export	634	Qatar	QAT	490	Other Asia, nes									34	GAS,NATURAL,MANUFACTURED	1	No Quantity							1322933			0
S3	2000	2000	2000	2	0	2	Export	634	Qatar	QAT	579	Norway	NOR								34	GAS,NATURAL,MANUFACTURED	1	No Quantity							3414989			0
S3	2000	2000	2000	2	0	2	Export	634	Qatar	QAT	699	India	IND								34	GAS,NATURAL,MANUFACTURED	1	No Quantity							18771678			0
S3	2000	2000	2000	2	0	2	Export	634	Qatar	QAT	702	Singapore	SGP								34	GAS,NATURAL,MANUFACTURED	1	No Quantity							97821072			0
S3	2000	2000	2000	2	0	2	Export	634	Qatar	QAT	724	Spain	ESP								34	GAS,NATURAL,MANUFACTURED	1	No Quantity							28264000			0
S3	2000	2000	2000	2	0	2	Export	634	Qatar	QAT	764	Thailand	THA								34	GAS,NATURAL,MANUFACTURED	1	No Quantity							5243090			0
S3	2000	2000	2000	2	0	2	Export	634	Qatar	QAT	784	United Arab Emirates	ARE								34	GAS,NATURAL,MANUFACTURED	1	No Quantity							265019856			0
S3	2000	2000	2000	2	0	2	Export	634	Qatar	QAT	826	United Kingdom	GBR								34	GAS,NATURAL,MANUFACTURED	1	No Quantity							824			0
S3	2000	2000	2000	2	0	2	Export	634	Qatar	QAT	834	United Rep. of Tanzania	TZA								34	GAS,NATURAL,MANUFACTURED	1	No Quantity							6608113			0
S3	2000	2000	2000	2	0	2	Export	634	Qatar	QAT	842	USA	USA								34	GAS,NATURAL,MANUFACTURED	1	No Quantity							167052032			0
S3	2000	2000	2000	2	0	2	Export	620	Portugal	PRT	0	World	WLD								35	ELECTRIC CURRENT	1	No Quantity							25733247			0
S3	2000	2000	2000	2	0	2	Export	620	Portugal	PRT	504	Morocco	MAR								35	ELECTRIC CURRENT	1	No Quantity							210			0
S3	2000	2000	2000	2	0	2	Export	620	Portugal	PRT	724	Spain	ESP								35	ELECTRIC CURRENT	1	No Quantity							25733037			0
S3	2000	2000	2000	2	0	2	Export	620	Portugal	PRT	0	World	WLD								41	ANIMAL OILS AND FATS	1	No Quantity							3068161			0
S3	2000	2000	2000	2	0	2	Export	620	Portugal	PRT	20	Andorra	AND								41	ANIMAL OILS AND FATS	1	No Quantity							7			0
S3	2000	2000	2000	2	0	2	Export	620	Portugal	PRT	24	Angola	AGO								41	ANIMAL OILS AND FATS	1	No Quantity							134999			0
S3	2000	2000	2000	2	0	2	Export	620	Portugal	PRT	36	Australia	AUS								41	ANIMAL OILS AND FATS	1	No Quantity							102996			0
S3	2000	2000	2000	2	0	2	Export	620	Portugal	PRT	56	Belgium	BEL								41	ANIMAL OILS AND FATS	1	No Quantity							82			0
S3	2000	2000	2000	2	0	2	Export	620	Portugal	PRT	132	Cabo Verde	CPV								41	ANIMAL OILS AND FATS	1	No Quantity							291986			0
S3	2000	2000	2000	2	0	2	Export	620	Portugal	PRT	196	Cyprus	CYP								41	ANIMAL OILS AND FATS	1	No Quantity							11179			0
S3	2000	2000	2000	2	0	2	Export	620	Portugal	PRT	251	France	FRA								41	ANIMAL OILS AND FATS	1	No Quantity							56750			0
S3	2000	2000	2000	2	0	2	Export	620	Portugal	PRT	276	Germany	DEU								41	ANIMAL OILS AND FATS	1	No Quantity							12			0
S3	2000	2000	2000	2	0	2	Export	620	Portugal	PRT	324	Guinea	GIN								41	ANIMAL OILS AND FATS	1	No Quantity							8			0
S3	2000	2000	2000	2	0	2	Export	620	Portugal	PRT	352	Iceland	ISL								41	ANIMAL OILS AND FATS	1	No Quantity							36552			0
S3	2000	2000	2000	2	0	2	Export	620	Portugal	PRT	392	Japan	JPN								41	ANIMAL OILS AND FATS	1	No Quantity							1688083			0
S3	2000	2000	2000	2	0	2	Export	620	Portugal	PRT	410	Rep. of Korea	KOR								41	ANIMAL OILS AND FATS	1	No Quantity							33716			0
S3	2000	2000	2000	2	0	2	Export	620	Portugal	PRT	442	Luxembourg	LUX								41	ANIMAL OILS AND FATS	1	No Quantity							6695			0
S3	2000	2000	2000	2	0	2	Export	620	Portugal	PRT	508	Mozambique	MOZ								41	ANIMAL OILS AND FATS	1	No Quantity							4153			0
S3	2000	2000	2000	2	0	2	Export	620	Portugal	PRT	528	Netherlands	NLD								41	ANIMAL OILS AND FATS	1	No Quantity							1207			0
S3	2000	2000	2000	2	0	2	Export	620	Portugal	PRT	579	Norway	NOR								41	ANIMAL OILS AND FATS	1	No Quantity							74378			0
S3	2000	2000	2000	2	0	2	Export	620	Portugal	PRT	724	Spain	ESP								41	ANIMAL OILS AND FATS	1	No Quantity							563674			0
S3	2000	2000	2000	2	0	2	Export	620	Portugal	PRT	826	United Kingdom	GBR								41	ANIMAL OILS AND FATS	1	No Quantity							20897			0
S3	2000	2000	2000	2	0	2	Export	620	Portugal	PRT	842	USA	USA								41	ANIMAL OILS AND FATS	1	No Quantity							40788			0
S3	2000	2000	2000	2	0	2	Export	634	Qatar	QAT	0	World	WLD								41	ANIMAL OILS AND FATS	1	No Quantity							137283			0
S3	2000	2000	2000	2	0	2	Export	634	Qatar	QAT	784	United Arab Emirates	ARE								41	ANIMAL OILS AND FATS	1	No Quantity							137283			0
S3	2000	2000	2000	2	0	2	Export	620	Portugal	PRT	0	World	WLD								42	FIXED VEG. FATS AND OILS	1	No Quantity							96989155			0
S3	2000	2000	2000	2	0	2	Export	620	Portugal	PRT	20	Andorra	AND								42	FIXED VEG. FATS AND OILS	1	No Quantity							5498			0
S3	2000	2000	2000	2	0	2	Export	620	Portugal	PRT	24	Angola	AGO								42	FIXED VEG. FATS AND OILS	1	No Quantity							7185076			0
S3	2000	2000	2000	2	0	2	Export	620	Portugal	PRT	28	Antigua and Barbuda	ATG								42	FIXED VEG. FATS AND OILS	1	No Quantity							13091			0
S3	2000	2000	2000	2	0	2	Export	620	Portugal	PRT	36	Australia	AUS								42	FIXED VEG. FATS AND OILS	1	No Quantity							126862			0
S3	2000	2000	2000	2	0	2	Export	620	Portugal	PRT	56	Belgium	BEL								42	FIXED VEG. FATS AND OILS	1	No Quantity							90615			0
S3	2000	2000	2000	2	0	2	Export	620	Portugal	PRT	76	Brazil	BRA								42	FIXED VEG. FATS AND OILS	1	No Quantity							39190154			0
S3	2000	2000	2000	2	0	2	Export	620	Portugal	PRT	90	Solomon Isds	SLB								42	FIXED VEG. FATS AND OILS	1	No Quantity							30			0
S3	2000	2000	2000	2	0	2	Export	620	Portugal	PRT	100	Bulgaria	BGR								42	FIXED VEG. FATS AND OILS	1	No Quantity							17452			0
S3	2000	2000	2000	2	0	2	Export	620	Portugal	PRT	124	Canada	CAN								42	FIXED VEG. FATS AND OILS	1	No Quantity							932534			0
S3	2000	2000	2000	2	0	2	Export	620	Portugal	PRT	132	Cabo Verde	CPV								42	FIXED VEG. FATS AND OILS	1	No Quantity							3486363			0
S3	2000	2000	2000	2	0	2	Export	620	Portugal	PRT	140	Central African Rep.	CAF								42	FIXED VEG. FATS AND OILS	1	No Quantity							1283			0
S3	2000	2000	2000	2	0	2	Export	620	Portugal	PRT	152	Chile	CHL								42	FIXED VEG. FATS AND OILS	1	No Quantity							102901			0
S3	2000	2000	2000	2	0	2	Export	620	Portugal	PRT	156	China	CHN								42	FIXED VEG. FATS AND OILS	1	No Quantity							13160			0
S3	2000	2000	2000	2	0	2	Export	620	Portugal	PRT	170	Colombia	COL								42	FIXED VEG. FATS AND OILS	1	No Quantity							5068			0
S3	2000	2000	2000	2	0	2	Export	620	Portugal	PRT	180	Dem. Rep. of the Congo	COD								42	FIXED VEG. FATS AND OILS	1	No Quantity							5752			0
S3	2000	2000	2000	2	0	2	Export	620	Portugal	PRT	188	Costa Rica	CRI								42	FIXED VEG. FATS AND OILS	1	No Quantity							53403			0
S3	2000	2000	2000	2	0	2	Export	620	Portugal	PRT	192	Cuba	CUB								42	FIXED VEG. FATS AND OILS	1	No Quantity							314633			0
S3	2000	2000	2000	2	0	2	Export	620	Portugal	PRT	196	Cyprus	CYP								42	FIXED VEG. FATS AND OILS	1	No Quantity							198683			0
S3	2000	2000	2000	2	0	2	Export	620	Portugal	PRT	208	Denmark	DNK								42	FIXED VEG. FATS AND OILS	1	No Quantity							27615			0
S3	2000	2000	2000	2	0	2	Export	620	Portugal	PRT	251	France	FRA								42	FIXED VEG. FATS AND OILS	1	No Quantity							2207838			0
S3	2000	2000	2000	2	0	2	Export	620	Portugal	PRT	276	Germany	DEU								42	FIXED VEG. FATS AND OILS	1	No Quantity							216559			0
S3	2000	2000	2000	2	0	2	Export	620	Portugal	PRT	288	Ghana	GHA								42	FIXED VEG. FATS AND OILS	1	No Quantity							11109			0
S3	2000	2000	2000	2	0	2	Export	620	Portugal	PRT	300	Greece	GRC								42	FIXED VEG. FATS AND OILS	1	No Quantity							788356			0
S3	2000	2000	2000	2	0	2	Export	620	Portugal	PRT	324	Guinea	GIN								42	FIXED VEG. FATS AND OILS	1	No Quantity							11013			0
S3	2000	2000	2000	2	0	2	Export	620	Portugal	PRT	328	Guyana	GUY								42	FIXED VEG. FATS AND OILS	1	No Quantity							18180			0
S3	2000	2000	2000	2	0	2	Export	620	Portugal	PRT	381	Italy	ITA								42	FIXED VEG. FATS AND OILS	1	No Quantity							32894			0
S3	2000	2000	2000	2	0	2	Export	620	Portugal	PRT	384	Côte d'Ivoire	CIV								42	FIXED VEG. FATS AND OILS	1	No Quantity							9108			0
S3	2000	2000	2000	2	0	2	Export	620	Portugal	PRT	392	Japan	JPN								42	FIXED VEG. FATS AND OILS	1	No Quantity							171873			0
S3	2000	2000	2000	2	0	2	Export	620	Portugal	PRT	442	Luxembourg	LUX								42	FIXED VEG. FATS AND OILS	1	No Quantity							429389			0
S3	2000	2000	2000	2	0	2	Export	620	Portugal	PRT	446	China, Macao SAR	MAC								42	FIXED VEG. FATS AND OILS	1	No Quantity							211927			0
S3	2000	2000	2000	2	0	2	Export	620	Portugal	PRT	454	Malawi	MWI								42	FIXED VEG. FATS AND OILS	1	No Quantity							14932			0
S3	2000	2000	2000	2	0	2	Export	620	Portugal	PRT	504	Morocco	MAR								42	FIXED VEG. FATS AND OILS	1	No Quantity							8195665			0
S3	2000	2000	2000	2	0	2	Export	620	Portugal	PRT	508	Mozambique	MOZ								42	FIXED VEG. FATS AND OILS	1	No Quantity							643875			0
S3	2000	2000	2000	2	0	2	Export	620	Portugal	PRT	516	Namibia	NAM								42	FIXED VEG. FATS AND OILS	1	No Quantity							10274			0
S3	2000	2000	2000	2	0	2	Export	620	Portugal	PRT	528	Netherlands	NLD								42	FIXED VEG. FATS AND OILS	1	No Quantity							633579			0
S3	2000	2000	2000	2	0	2	Export	620	Portugal	PRT	554	New Zealand	NZL								42	FIXED VEG. FATS AND OILS	1	No Quantity							1242			0
S3	2000	2000	2000	2	0	2	Export	620	Portugal	PRT	579	Norway	NOR								42	FIXED VEG. FATS AND OILS	1	No Quantity							11322			0
S3	2000	2000	2000	2	0	2	Export	620	Portugal	PRT	616	Poland	POL								42	FIXED VEG. FATS AND OILS	1	No Quantity							13916			0
S3	2000	2000	2000	2	0	2	Export	620	Portugal	PRT	624	Guinea-Bissau	GNB								42	FIXED VEG. FATS AND OILS	1	No Quantity							1941103			0
S3	2000	2000	2000	2	0	2	Export	620	Portugal	PRT	626	Timor-Leste	TLS								42	FIXED VEG. FATS AND OILS	1	No Quantity							42775			0
S3	2000	2000	2000	2	0	2	Export	620	Portugal	PRT	678	Sao Tome and Principe	STP								42	FIXED VEG. FATS AND OILS	1	No Quantity							424116			0
S3	2000	2000	2000	2	0	2	Export	620	Portugal	PRT	682	Saudi Arabia	SAU								42	FIXED VEG. FATS AND OILS	1	No Quantity							23801			0
S3	2000	2000	2000	2	0	2	Export	620	Portugal	PRT	686	Senegal	SEN								42	FIXED VEG. FATS AND OILS	1	No Quantity							987585			0
S3	2000	2000	2000	2	0	2	Export	620	Portugal	PRT	699	India	IND								42	FIXED VEG. FATS AND OILS	1	No Quantity							2594			0
S3	2000	2000	2000	2	0	2	Export	620	Portugal	PRT	710	South Africa	ZAF								42	FIXED VEG. FATS AND OILS	1	No Quantity							977119			0
S3	2000	2000	2000	2	0	2	Export	620	Portugal	PRT	724	Spain	ESP								42	FIXED VEG. FATS AND OILS	1	No Quantity							19411069			0
S3	2000	2000	2000	2	0	2	Export	620	Portugal	PRT	757	Switzerland	CHE								42	FIXED VEG. FATS AND OILS	1	No Quantity							157251			0
S3	2000	2000	2000	2	0	2	Export	620	Portugal	PRT	818	Egypt	EGY								42	FIXED VEG. FATS AND OILS	1	No Quantity							51398			0
S3	2000	2000	2000	2	0	2	Export	620	Portugal	PRT	826	United Kingdom	GBR								42	FIXED VEG. FATS AND OILS	1	No Quantity							920351			0
S3	2000	2000	2000	2	0	2	Export	620	Portugal	PRT	842	USA	USA								42	FIXED VEG. FATS AND OILS	1	No Quantity							2357641			0
S3	2000	2000	2000	2	0	2	Export	620	Portugal	PRT	858	Uruguay	URY								42	FIXED VEG. FATS AND OILS	1	No Quantity							4559			0
S3	2000	2000	2000	2	0	2	Export	620	Portugal	PRT	862	Venezuela	VEN								42	FIXED VEG. FATS AND OILS	1	No Quantity							4244488			0
S3	2000	2000	2000	2	0	2	Export	620	Portugal	PRT	899	Areas, nes									42	FIXED VEG. FATS AND OILS	1	No Quantity							40080			0
S3	2000	2000	2000	2	0	2	Export	634	Qatar	QAT	0	World	WLD								42	FIXED VEG. FATS AND OILS	1	No Quantity							481858			0
S3	2000	2000	2000	2	0	2	Export	634	Qatar	QAT	48	Bahrain	BHR								42	FIXED VEG. FATS AND OILS	1	No Quantity							17167			0
S3	2000	2000	2000	2	0	2	Export	634	Qatar	QAT	364	Iran	IRN								42	FIXED VEG. FATS AND OILS	1	No Quantity							10599			0
S3	2000	2000	2000	2	0	2	Export	634	Qatar	QAT	422	Lebanon	LBN								42	FIXED VEG. FATS AND OILS	1	No Quantity							631			0
S3	2000	2000	2000	2	0	2	Export	634	Qatar	QAT	512	Oman	OMN								42	FIXED VEG. FATS AND OILS	1	No Quantity							42033			0
S3	2000	2000	2000	2	0	2	Export	634	Qatar	QAT	682	Saudi Arabia	SAU								42	FIXED VEG. FATS AND OILS	1	No Quantity							239515			0
S3	2000	2000	2000	2	0	2	Export	634	Qatar	QAT	784	United Arab Emirates	ARE								42	FIXED VEG. FATS AND OILS	1	No Quantity							171913			0
S3	2000	2000	2000	2	0	2	Export	620	Portugal	PRT	0	World	WLD								43	ANIMAL,VEG.FATS,OILS,NES	1	No Quantity							3476158			0
S3	2000	2000	2000	2	0	2	Export	620	Portugal	PRT	20	Andorra	AND								43	ANIMAL,VEG.FATS,OILS,NES	1	No Quantity							390			0
S3	2000	2000	2000	2	0	2	Export	620	Portugal	PRT	24	Angola	AGO								43	ANIMAL,VEG.FATS,OILS,NES	1	No Quantity							374936			0
S3	2000	2000	2000	2	0	2	Export	620	Portugal	PRT	28	Antigua and Barbuda	ATG								43	ANIMAL,VEG.FATS,OILS,NES	1	No Quantity							13781			0
S3	2000	2000	2000	2	0	2	Export	620	Portugal	PRT	120	Cameroon	CMR								43	ANIMAL,VEG.FATS,OILS,NES	1	No Quantity							31583			0
S3	2000	2000	2000	2	0	2	Export	620	Portugal	PRT	132	Cabo Verde	CPV								43	ANIMAL,VEG.FATS,OILS,NES	1	No Quantity							44494			0
S3	2000	2000	2000	2	0	2	Export	620	Portugal	PRT	170	Colombia	COL								43	ANIMAL,VEG.FATS,OILS,NES	1	No Quantity							1			0
S3	2000	2000	2000	2	0	2	Export	620	Portugal	PRT	251	France	FRA								43	ANIMAL,VEG.FATS,OILS,NES	1	No Quantity							1994071			0
S3	2000	2000	2000	2	0	2	Export	620	Portugal	PRT	324	Guinea	GIN								43	ANIMAL,VEG.FATS,OILS,NES	1	No Quantity							110352			0
S3	2000	2000	2000	2	0	2	Export	620	Portugal	PRT	381	Italy	ITA								43	ANIMAL,VEG.FATS,OILS,NES	1	No Quantity							31932			0
S3	2000	2000	2000	2	0	2	Export	620	Portugal	PRT	442	Luxembourg	LUX								43	ANIMAL,VEG.FATS,OILS,NES	1	No Quantity							169247			0
S3	2000	2000	2000	2	0	2	Export	620	Portugal	PRT	446	China, Macao SAR	MAC								43	ANIMAL,VEG.FATS,OILS,NES	1	No Quantity							754			0
S3	2000	2000	2000	2	0	2	Export	620	Portugal	PRT	508	Mozambique	MOZ								43	ANIMAL,VEG.FATS,OILS,NES	1	No Quantity							40866			0
S3	2000	2000	2000	2	0	2	Export	620	Portugal	PRT	528	Netherlands	NLD								43	ANIMAL,VEG.FATS,OILS,NES	1	No Quantity							24608			0
S3	2000	2000	2000	2	0	2	Export	620	Portugal	PRT	624	Guinea-Bissau	GNB								43	ANIMAL,VEG.FATS,OILS,NES	1	No Quantity							70504			0
S3	2000	2000	2000	2	0	2	Export	620	Portugal	PRT	678	Sao Tome and Principe	STP								43	ANIMAL,VEG.FATS,OILS,NES	1	No Quantity							11514			0
S3	2000	2000	2000	2	0	2	Export	620	Portugal	PRT	699	India	IND								43	ANIMAL,VEG.FATS,OILS,NES	1	No Quantity							644			0
S3	2000	2000	2000	2	0	2	Export	620	Portugal	PRT	724	Spain	ESP								43	ANIMAL,VEG.FATS,OILS,NES	1	No Quantity							478690			0
S3	2000	2000	2000	2	0	2	Export	620	Portugal	PRT	757	Switzerland	CHE								43	ANIMAL,VEG.FATS,OILS,NES	1	No Quantity							457			0
S3	2000	2000	2000	2	0	2	Export	620	Portugal	PRT	826	United Kingdom	GBR								43	ANIMAL,VEG.FATS,OILS,NES	1	No Quantity							33784			0
S3	2000	2000	2000	2	0	2	Export	620	Portugal	PRT	842	USA	USA								43	ANIMAL,VEG.FATS,OILS,NES	1	No Quantity							8908			0
S3	2000	2000	2000	2	0	2	Export	620	Portugal	PRT	899	Areas, nes									43	ANIMAL,VEG.FATS,OILS,NES	1	No Quantity							34640			0
S3	2000	2000	2000	2	0	2	Export	634	Qatar	QAT	0	World	WLD								43	ANIMAL,VEG.FATS,OILS,NES	1	No Quantity							55008			0
S3	2000	2000	2000	2	0	2	Export	634	Qatar	QAT	682	Saudi Arabia	SAU								43	ANIMAL,VEG.FATS,OILS,NES	1	No Quantity							33132			0
S3	2000	2000	2000	2	0	2	Export	634	Qatar	QAT	784	United Arab Emirates	ARE								43	ANIMAL,VEG.FATS,OILS,NES	1	No Quantity							21876			0
S3	2000	2000	2000	2	0	2	Export	620	Portugal	PRT	0	World	WLD								51	ORGANIC CHEMICALS	1	No Quantity							298781729			0
S3	2000	2000	2000	2	0	2	Export	620	Portugal	PRT	24	Angola	AGO								51	ORGANIC CHEMICALS	1	No Quantity							915677			0
S3	2000	2000	2000	2	0	2	Export	620	Portugal	PRT	28	Antigua and Barbuda	ATG								51	ORGANIC CHEMICALS	1	No Quantity							881			0
S3	2000	2000	2000	2	0	2	Export	620	Portugal	PRT	32	Argentina	ARG								51	ORGANIC CHEMICALS	1	No Quantity							13138			0
S3	2000	2000	2000	2	0	2	Export	620	Portugal	PRT	36	Australia	AUS								51	ORGANIC CHEMICALS	1	No Quantity							4176			0
S3	2000	2000	2000	2	0	2	Export	620	Portugal	PRT	56	Belgium	BEL								51	ORGANIC CHEMICALS	1	No Quantity							91266821			0
S3	2000	2000	2000	2	0	2	Export	620	Portugal	PRT	76	Brazil	BRA								51	ORGANIC CHEMICALS	1	No Quantity							451720			0
S3	2000	2000	2000	2	0	2	Export	620	Portugal	PRT	124	Canada	CAN								51	ORGANIC CHEMICALS	1	No Quantity							73245			0
S3	2000	2000	2000	2	0	2	Export	620	Portugal	PRT	132	Cabo Verde	CPV								51	ORGANIC CHEMICALS	1	No Quantity							220824			0
S3	2000	2000	2000	2	0	2	Export	620	Portugal	PRT	152	Chile	CHL								51	ORGANIC CHEMICALS	1	No Quantity							64152			0
S3	2000	2000	2000	2	0	2	Export	620	Portugal	PRT	156	China	CHN								51	ORGANIC CHEMICALS	1	No Quantity							49810			0
S3	2000	2000	2000	2	0	2	Export	620	Portugal	PRT	188	Costa Rica	CRI								51	ORGANIC CHEMICALS	1	No Quantity							21587			0
S3	2000	2000	2000	2	0	2	Export	620	Portugal	PRT	192	Cuba	CUB								51	ORGANIC CHEMICALS	1	No Quantity							7264			0
S3	2000	2000	2000	2	0	2	Export	620	Portugal	PRT	196	Cyprus	CYP								51	ORGANIC CHEMICALS	1	No Quantity							13413			0
S3	2000	2000	2000	2	0	2	Export	620	Portugal	PRT	208	Denmark	DNK								51	ORGANIC CHEMICALS	1	No Quantity							88345			0
S3	2000	2000	2000	2	0	2	Export	620	Portugal	PRT	218	Ecuador	ECU								51	ORGANIC CHEMICALS	1	No Quantity							2663			0
S3	2000	2000	2000	2	0	2	Export	620	Portugal	PRT	246	Finland	FIN								51	ORGANIC CHEMICALS	1	No Quantity							2297597			0
S3	2000	2000	2000	2	0	2	Export	620	Portugal	PRT	251	France	FRA								51	ORGANIC CHEMICALS	1	No Quantity							12146770			0
S3	2000	2000	2000	2	0	2	Export	620	Portugal	PRT	262	Djibouti	DJI								51	ORGANIC CHEMICALS	1	No Quantity							35158			0
S3	2000	2000	2000	2	0	2	Export	620	Portugal	PRT	276	Germany	DEU								51	ORGANIC CHEMICALS	1	No Quantity							5799699			0
S3	2000	2000	2000	2	0	2	Export	620	Portugal	PRT	300	Greece	GRC								51	ORGANIC CHEMICALS	1	No Quantity							391853			0
S3	2000	2000	2000	2	0	2	Export	620	Portugal	PRT	324	Guinea	GIN								51	ORGANIC CHEMICALS	1	No Quantity							11227			0
S3	2000	2000	2000	2	0	2	Export	620	Portugal	PRT	344	China, Hong Kong SAR	HKG								51	ORGANIC CHEMICALS	1	No Quantity							46528			0
S3	2000	2000	2000	2	0	2	Export	620	Portugal	PRT	348	Hungary	HUN								51	ORGANIC CHEMICALS	1	No Quantity							13979			0
S3	2000	2000	2000	2	0	2	Export	620	Portugal	PRT	364	Iran	IRN								51	ORGANIC CHEMICALS	1	No Quantity							1470			0
S3	2000	2000	2000	2	0	2	Export	620	Portugal	PRT	376	Israel	ISR								51	ORGANIC CHEMICALS	1	No Quantity							190629			0
S3	2000	2000	2000	2	0	2	Export	620	Portugal	PRT	381	Italy	ITA								51	ORGANIC CHEMICALS	1	No Quantity							9430526			0
S3	2000	2000	2000	2	0	2	Export	620	Portugal	PRT	384	Côte d'Ivoire	CIV								51	ORGANIC CHEMICALS	1	No Quantity							46			0
S3	2000	2000	2000	2	0	2	Export	620	Portugal	PRT	388	Jamaica	JAM								51	ORGANIC CHEMICALS	1	No Quantity							327467			0
S3	2000	2000	2000	2	0	2	Export	620	Portugal	PRT	392	Japan	JPN								51	ORGANIC CHEMICALS	1	No Quantity							5448698			0
S3	2000	2000	2000	2	0	2	Export	620	Portugal	PRT	400	Jordan	JOR								51	ORGANIC CHEMICALS	1	No Quantity							74267			0
S3	2000	2000	2000	2	0	2	Export	620	Portugal	PRT	410	Rep. of Korea	KOR								51	ORGANIC CHEMICALS	1	No Quantity							79706			0
S3	2000	2000	2000	2	0	2	Export	620	Portugal	PRT	414	Kuwait	KWT								51	ORGANIC CHEMICALS	1	No Quantity							329829			0
S3	2000	2000	2000	2	0	2	Export	620	Portugal	PRT	422	Lebanon	LBN								51	ORGANIC CHEMICALS	1	No Quantity							12675			0
S3	2000	2000	2000	2	0	2	Export	620	Portugal	PRT	446	China, Macao SAR	MAC								51	ORGANIC CHEMICALS	1	No Quantity							463982			0
S3	2000	2000	2000	2	0	2	Export	620	Portugal	PRT	450	Madagascar	MDG								51	ORGANIC CHEMICALS	1	No Quantity							4273			0
S3	2000	2000	2000	2	0	2	Export	620	Portugal	PRT	458	Malaysia	MYS								51	ORGANIC CHEMICALS	1	No Quantity							36791			0
S3	2000	2000	2000	2	0	2	Export	620	Portugal	PRT	484	Mexico	MEX								51	ORGANIC CHEMICALS	1	No Quantity							672455			0
S3	2000	2000	2000	2	0	2	Export	620	Portugal	PRT	490	Other Asia, nes									51	ORGANIC CHEMICALS	1	No Quantity							287377			0
S3	2000	2000	2000	2	0	2	Export	620	Portugal	PRT	504	Morocco	MAR								51	ORGANIC CHEMICALS	1	No Quantity							2946990			0
S3	2000	2000	2000	2	0	2	Export	620	Portugal	PRT	508	Mozambique	MOZ								51	ORGANIC CHEMICALS	1	No Quantity							111187			0
S3	2000	2000	2000	2	0	2	Export	620	Portugal	PRT	528	Netherlands	NLD								51	ORGANIC CHEMICALS	1	No Quantity							20678810			0
S3	2000	2000	2000	2	0	2	Export	620	Portugal	PRT	566	Nigeria	NGA								51	ORGANIC CHEMICALS	1	No Quantity							79499			0
S3	2000	2000	2000	2	0	2	Export	620	Portugal	PRT	568	Other Europe, nes									51	ORGANIC CHEMICALS	1	No Quantity							2390			0
S3	2000	2000	2000	2	0	2	Export	620	Portugal	PRT	579	Norway	NOR								51	ORGANIC CHEMICALS	1	No Quantity							9749403			0
S3	2000	2000	2000	2	0	2	Export	620	Portugal	PRT	586	Pakistan	PAK								51	ORGANIC CHEMICALS	1	No Quantity							25974			0
S3	2000	2000	2000	2	0	2	Export	620	Portugal	PRT	604	Peru	PER								51	ORGANIC CHEMICALS	1	No Quantity							23407			0
S3	2000	2000	2000	2	0	2	Export	620	Portugal	PRT	608	Philippines	PHL								51	ORGANIC CHEMICALS	1	No Quantity							24261			0
S3	2000	2000	2000	2	0	2	Export	620	Portugal	PRT	624	Guinea-Bissau	GNB								51	ORGANIC CHEMICALS	1	No Quantity							59127			0
S3	2000	2000	2000	2	0	2	Export	620	Portugal	PRT	626	Timor-Leste	TLS								51	ORGANIC CHEMICALS	1	No Quantity							7883			0
S3	2000	2000	2000	2	0	2	Export	620	Portugal	PRT	642	Romania	ROU								51	ORGANIC CHEMICALS	1	No Quantity							92			0
S3	2000	2000	2000	2	0	2	Export	620	Portugal	PRT	643	Russian Federation	RUS								51	ORGANIC CHEMICALS	1	No Quantity							15051			0
S3	2000	2000	2000	2	0	2	Export	620	Portugal	PRT	674	San Marino	SMR								51	ORGANIC CHEMICALS	1	No Quantity							7753			0
S3	2000	2000	2000	2	0	2	Export	620	Portugal	PRT	678	Sao Tome and Principe	STP								51	ORGANIC CHEMICALS	1	No Quantity							5197			0
S3	2000	2000	2000	2	0	2	Export	620	Portugal	PRT	682	Saudi Arabia	SAU								51	ORGANIC CHEMICALS	1	No Quantity							30783			0
S3	2000	2000	2000	2	0	2	Export	620	Portugal	PRT	699	India	IND								51	ORGANIC CHEMICALS	1	No Quantity							15672			0
S3	2000	2000	2000	2	0	2	Export	620	Portugal	PRT	702	Singapore	SGP								51	ORGANIC CHEMICALS	1	No Quantity							57537			0
S3	2000	2000	2000	2	0	2	Export	620	Portugal	PRT	703	Slovakia	SVK								51	ORGANIC CHEMICALS	1	No Quantity							77819			0
S3	2000	2000	2000	2	0	2	Export	620	Portugal	PRT	705	Slovenia	SVN								51	ORGANIC CHEMICALS	1	No Quantity							786580			0
S3	2000	2000	2000	2	0	2	Export	620	Portugal	PRT	724	Spain	ESP								51	ORGANIC CHEMICALS	1	No Quantity							61812119			0
S3	2000	2000	2000	2	0	2	Export	620	Portugal	PRT	757	Switzerland	CHE								51	ORGANIC CHEMICALS	1	No Quantity							75010			0
S3	2000	2000	2000	2	0	2	Export	620	Portugal	PRT	760	Syria	SYR								51	ORGANIC CHEMICALS	1	No Quantity							26435			0
S3	2000	2000	2000	2	0	2	Export	620	Portugal	PRT	784	United Arab Emirates	ARE								51	ORGANIC CHEMICALS	1	No Quantity							17858			0
S3	2000	2000	2000	2	0	2	Export	620	Portugal	PRT	788	Tunisia	TUN								51	ORGANIC CHEMICALS	1	No Quantity							323756			0
S3	2000	2000	2000	2	0	2	Export	620	Portugal	PRT	792	Turkey	TUR								51	ORGANIC CHEMICALS	1	No Quantity							14117587			0
S3	2000	2000	2000	2	0	2	Export	620	Portugal	PRT	818	Egypt	EGY								51	ORGANIC CHEMICALS	1	No Quantity							235058			0
S3	2000	2000	2000	2	0	2	Export	620	Portugal	PRT	826	United Kingdom	GBR								51	ORGANIC CHEMICALS	1	No Quantity							24323797			0
S3	2000	2000	2000	2	0	2	Export	620	Portugal	PRT	842	USA	USA								51	ORGANIC CHEMICALS	1	No Quantity							31685853			0
S3	2000	2000	2000	2	0	2	Export	620	Portugal	PRT	858	Uruguay	URY								51	ORGANIC CHEMICALS	1	No Quantity							3503			0
S3	2000	2000	2000	2	0	2	Export	620	Portugal	PRT	899	Areas, nes									51	ORGANIC CHEMICALS	1	No Quantity							158619			0
S3	2000	2000	2000	2	0	2	Export	634	Qatar	QAT	0	World	WLD								51	ORGANIC CHEMICALS	1	No Quantity							419099			0
S3	2000	2000	2000	2	0	2	Export	634	Qatar	QAT	48	Bahrain	BHR								51	ORGANIC CHEMICALS	1	No Quantity							10549			0
S3	2000	2000	2000	2	0	2	Export	634	Qatar	QAT	364	Iran	IRN								51	ORGANIC CHEMICALS	1	No Quantity							832			0
S3	2000	2000	2000	2	0	2	Export	634	Qatar	QAT	414	Kuwait	KWT								51	ORGANIC CHEMICALS	1	No Quantity							149681			0
S3	2000	2000	2000	2	0	2	Export	634	Qatar	QAT	512	Oman	OMN								51	ORGANIC CHEMICALS	1	No Quantity							47971			0
S3	2000	2000	2000	2	0	2	Export	634	Qatar	QAT	682	Saudi Arabia	SAU								51	ORGANIC CHEMICALS	1	No Quantity							52446			0
S3	2000	2000	2000	2	0	2	Export	634	Qatar	QAT	784	United Arab Emirates	ARE								51	ORGANIC CHEMICALS	1	No Quantity							157208			0
S3	2000	2000	2000	2	0	2	Export	634	Qatar	QAT	899	Areas, nes									51	ORGANIC CHEMICALS	1	No Quantity							412			0
S3	2000	2000	2000	2	0	2	Export	620	Portugal	PRT	0	World	WLD								52	INORGANIC CHEMICALS	1	No Quantity							50110018			0
S3	2000	2000	2000	2	0	2	Export	620	Portugal	PRT	24	Angola	AGO								52	INORGANIC CHEMICALS	1	No Quantity							1019309			0
S3	2000	2000	2000	2	0	2	Export	620	Portugal	PRT	28	Antigua and Barbuda	ATG								52	INORGANIC CHEMICALS	1	No Quantity							18730			0
S3	2000	2000	2000	2	0	2	Export	620	Portugal	PRT	36	Australia	AUS								52	INORGANIC CHEMICALS	1	No Quantity							119			0
S3	2000	2000	2000	2	0	2	Export	620	Portugal	PRT	56	Belgium	BEL								52	INORGANIC CHEMICALS	1	No Quantity							1158978			0
S3	2000	2000	2000	2	0	2	Export	620	Portugal	PRT	76	Brazil	BRA								52	INORGANIC CHEMICALS	1	No Quantity							13185			0
S3	2000	2000	2000	2	0	2	Export	620	Portugal	PRT	124	Canada	CAN								52	INORGANIC CHEMICALS	1	No Quantity							62760			0
S3	2000	2000	2000	2	0	2	Export	620	Portugal	PRT	132	Cabo Verde	CPV								52	INORGANIC CHEMICALS	1	No Quantity							447017			0
S3	2000	2000	2000	2	0	2	Export	620	Portugal	PRT	152	Chile	CHL								52	INORGANIC CHEMICALS	1	No Quantity							12699			0
S3	2000	2000	2000	2	0	2	Export	620	Portugal	PRT	156	China	CHN								52	INORGANIC CHEMICALS	1	No Quantity							362			0
S3	2000	2000	2000	2	0	2	Export	620	Portugal	PRT	188	Costa Rica	CRI								52	INORGANIC CHEMICALS	1	No Quantity							209145			0
S3	2000	2000	2000	2	0	2	Export	620	Portugal	PRT	192	Cuba	CUB								52	INORGANIC CHEMICALS	1	No Quantity							70641			0
S3	2000	2000	2000	2	0	2	Export	620	Portugal	PRT	196	Cyprus	CYP								52	INORGANIC CHEMICALS	1	No Quantity							38196			0
S3	2000	2000	2000	2	0	2	Export	620	Portugal	PRT	218	Ecuador	ECU								52	INORGANIC CHEMICALS	1	No Quantity							1381			0
S3	2000	2000	2000	2	0	2	Export	620	Portugal	PRT	246	Finland	FIN								52	INORGANIC CHEMICALS	1	No Quantity							193312			0
S3	2000	2000	2000	2	0	2	Export	620	Portugal	PRT	251	France	FRA								52	INORGANIC CHEMICALS	1	No Quantity							903291			0
S3	2000	2000	2000	2	0	2	Export	620	Portugal	PRT	276	Germany	DEU								52	INORGANIC CHEMICALS	1	No Quantity							179783			0
S3	2000	2000	2000	2	0	2	Export	620	Portugal	PRT	320	Guatemala	GTM								52	INORGANIC CHEMICALS	1	No Quantity							4995			0
S3	2000	2000	2000	2	0	2	Export	620	Portugal	PRT	324	Guinea	GIN								52	INORGANIC CHEMICALS	1	No Quantity							372			0
S3	2000	2000	2000	2	0	2	Export	620	Portugal	PRT	352	Iceland	ISL								52	INORGANIC CHEMICALS	1	No Quantity							20732			0
S3	2000	2000	2000	2	0	2	Export	620	Portugal	PRT	364	Iran	IRN								52	INORGANIC CHEMICALS	1	No Quantity							31978			0
S3	2000	2000	2000	2	0	2	Export	620	Portugal	PRT	372	Ireland	IRL								52	INORGANIC CHEMICALS	1	No Quantity							568861			0
S3	2000	2000	2000	2	0	2	Export	620	Portugal	PRT	376	Israel	ISR								52	INORGANIC CHEMICALS	1	No Quantity							2948			0
S3	2000	2000	2000	2	0	2	Export	620	Portugal	PRT	381	Italy	ITA								52	INORGANIC CHEMICALS	1	No Quantity							1874871			0
S3	2000	2000	2000	2	0	2	Export	620	Portugal	PRT	392	Japan	JPN								52	INORGANIC CHEMICALS	1	No Quantity							118			0
S3	2000	2000	2000	2	0	2	Export	620	Portugal	PRT	422	Lebanon	LBN								52	INORGANIC CHEMICALS	1	No Quantity							52948			0
S3	2000	2000	2000	2	0	2	Export	620	Portugal	PRT	442	Luxembourg	LUX								52	INORGANIC CHEMICALS	1	No Quantity							3874			0
S3	2000	2000	2000	2	0	2	Export	620	Portugal	PRT	446	China, Macao SAR	MAC								52	INORGANIC CHEMICALS	1	No Quantity							92796			0
S3	2000	2000	2000	2	0	2	Export	620	Portugal	PRT	454	Malawi	MWI								52	INORGANIC CHEMICALS	1	No Quantity							31			0
S3	2000	2000	2000	2	0	2	Export	620	Portugal	PRT	470	Malta	MLT								52	INORGANIC CHEMICALS	1	No Quantity							33934			0
S3	2000	2000	2000	2	0	2	Export	620	Portugal	PRT	504	Morocco	MAR								52	INORGANIC CHEMICALS	1	No Quantity							2580576			0
S3	2000	2000	2000	2	0	2	Export	620	Portugal	PRT	508	Mozambique	MOZ								52	INORGANIC CHEMICALS	1	No Quantity							53236			0
S3	2000	2000	2000	2	0	2	Export	620	Portugal	PRT	516	Namibia	NAM								52	INORGANIC CHEMICALS	1	No Quantity							14375			0
S3	2000	2000	2000	2	0	2	Export	620	Portugal	PRT	528	Netherlands	NLD								52	INORGANIC CHEMICALS	1	No Quantity							664			0
S3	2000	2000	2000	2	0	2	Export	620	Portugal	PRT	554	New Zealand	NZL								52	INORGANIC CHEMICALS	1	No Quantity							17			0
S3	2000	2000	2000	2	0	2	Export	620	Portugal	PRT	566	Nigeria	NGA								52	INORGANIC CHEMICALS	1	No Quantity							134389			0
S3	2000	2000	2000	2	0	2	Export	620	Portugal	PRT	579	Norway	NOR								52	INORGANIC CHEMICALS	1	No Quantity							752			0
S3	2000	2000	2000	2	0	2	Export	620	Portugal	PRT	624	Guinea-Bissau	GNB								52	INORGANIC CHEMICALS	1	No Quantity							27191			0
S3	2000	2000	2000	2	0	2	Export	620	Portugal	PRT	678	Sao Tome and Principe	STP								52	INORGANIC CHEMICALS	1	No Quantity							50109			0
S3	2000	2000	2000	2	0	2	Export	620	Portugal	PRT	686	Senegal	SEN								52	INORGANIC CHEMICALS	1	No Quantity							10024			0
S3	2000	2000	2000	2	0	2	Export	620	Portugal	PRT	694	Sierra Leone	SLE								52	INORGANIC CHEMICALS	1	No Quantity							1313			0
S3	2000	2000	2000	2	0	2	Export	620	Portugal	PRT	699	India	IND								52	INORGANIC CHEMICALS	1	No Quantity							6411			0
S3	2000	2000	2000	2	0	2	Export	620	Portugal	PRT	710	South Africa	ZAF								52	INORGANIC CHEMICALS	1	No Quantity							505			0
S3	2000	2000	2000	2	0	2	Export	620	Portugal	PRT	724	Spain	ESP								52	INORGANIC CHEMICALS	1	No Quantity							35495467			0
S3	2000	2000	2000	2	0	2	Export	620	Portugal	PRT	752	Sweden	SWE								52	INORGANIC CHEMICALS	1	No Quantity							38			0
S3	2000	2000	2000	2	0	2	Export	620	Portugal	PRT	757	Switzerland	CHE								52	INORGANIC CHEMICALS	1	No Quantity							367			0
S3	2000	2000	2000	2	0	2	Export	620	Portugal	PRT	776	Tonga	TON								52	INORGANIC CHEMICALS	1	No Quantity							5			0
S3	2000	2000	2000	2	0	2	Export	620	Portugal	PRT	788	Tunisia	TUN								52	INORGANIC CHEMICALS	1	No Quantity							146100			0
S3	2000	2000	2000	2	0	2	Export	620	Portugal	PRT	792	Turkey	TUR								52	INORGANIC CHEMICALS	1	No Quantity							5178			0
S3	2000	2000	2000	2	0	2	Export	620	Portugal	PRT	826	United Kingdom	GBR								52	INORGANIC CHEMICALS	1	No Quantity							3857187			0
S3	2000	2000	2000	2	0	2	Export	620	Portugal	PRT	842	USA	USA								52	INORGANIC CHEMICALS	1	No Quantity							687708			0
S3	2000	2000	2000	2	0	2	Export	620	Portugal	PRT	862	Venezuela	VEN								52	INORGANIC CHEMICALS	1	No Quantity							20729			0
S3	2000	2000	2000	2	0	2	Export	620	Portugal	PRT	899	Areas, nes									52	INORGANIC CHEMICALS	1	No Quantity							311			0
S3	2000	2000	2000	2	0	2	Export	634	Qatar	QAT	0	World	WLD								52	INORGANIC CHEMICALS	1	No Quantity							49035504			0
S3	2000	2000	2000	2	0	2	Export	634	Qatar	QAT	36	Australia	AUS								52	INORGANIC CHEMICALS	1	No Quantity							9883841			0
S3	2000	2000	2000	2	0	2	Export	634	Qatar	QAT	48	Bahrain	BHR								52	INORGANIC CHEMICALS	1	No Quantity							13557			0
S3	2000	2000	2000	2	0	2	Export	634	Qatar	QAT	400	Jordan	JOR								52	INORGANIC CHEMICALS	1	No Quantity							1888930			0
S3	2000	2000	2000	2	0	2	Export	634	Qatar	QAT	414	Kuwait	KWT								52	INORGANIC CHEMICALS	1	No Quantity							18764			0
S3	2000	2000	2000	2	0	2	Export	634	Qatar	QAT	490	Other Asia, nes									52	INORGANIC CHEMICALS	1	No Quantity							1920008			0
S3	2000	2000	2000	2	0	2	Export	634	Qatar	QAT	608	Philippines	PHL								52	INORGANIC CHEMICALS	1	No Quantity							1198962			0
S3	2000	2000	2000	2	0	2	Export	634	Qatar	QAT	682	Saudi Arabia	SAU								52	INORGANIC CHEMICALS	1	No Quantity							168901			0
S3	2000	2000	2000	2	0	2	Export	634	Qatar	QAT	699	India	IND								52	INORGANIC CHEMICALS	1	No Quantity							30617304			0
S3	2000	2000	2000	2	0	2	Export	634	Qatar	QAT	764	Thailand	THA								52	INORGANIC CHEMICALS	1	No Quantity							1410447			0
S3	2000	2000	2000	2	0	2	Export	634	Qatar	QAT	784	United Arab Emirates	ARE								52	INORGANIC CHEMICALS	1	No Quantity							123093			0
S3	2000	2000	2000	2	0	2	Export	634	Qatar	QAT	842	USA	USA								52	INORGANIC CHEMICALS	1	No Quantity							1791421			0
S3	2000	2000	2000	2	0	2	Export	634	Qatar	QAT	899	Areas, nes									52	INORGANIC CHEMICALS	1	No Quantity							274			0
S3	2000	2000	2000	2	0	2	Export	620	Portugal	PRT	0	World	WLD								53	DYES,COLOURING MATERIALS	1	No Quantity							60913068			0
S3	2000	2000	2000	2	0	2	Export	620	Portugal	PRT	12	Algeria	DZA								53	DYES,COLOURING MATERIALS	1	No Quantity							1530			0
S3	2000	2000	2000	2	0	2	Export	620	Portugal	PRT	20	Andorra	AND								53	DYES,COLOURING MATERIALS	1	No Quantity							2111			0
S3	2000	2000	2000	2	0	2	Export	620	Portugal	PRT	24	Angola	AGO								53	DYES,COLOURING MATERIALS	1	No Quantity							5627175			0
S3	2000	2000	2000	2	0	2	Export	620	Portugal	PRT	28	Antigua and Barbuda	ATG								53	DYES,COLOURING MATERIALS	1	No Quantity							160307			0
S3	2000	2000	2000	2	0	2	Export	620	Portugal	PRT	31	Azerbaijan	AZE								53	DYES,COLOURING MATERIALS	1	No Quantity							9674			0
S3	2000	2000	2000	2	0	2	Export	620	Portugal	PRT	32	Argentina	ARG								53	DYES,COLOURING MATERIALS	1	No Quantity							36050			0
S3	2000	2000	2000	2	0	2	Export	620	Portugal	PRT	36	Australia	AUS								53	DYES,COLOURING MATERIALS	1	No Quantity							11510			0
S3	2000	2000	2000	2	0	2	Export	620	Portugal	PRT	40	Austria	AUT								53	DYES,COLOURING MATERIALS	1	No Quantity							98947			0
S3	2000	2000	2000	2	0	2	Export	620	Portugal	PRT	44	Bahamas	BHS								53	DYES,COLOURING MATERIALS	1	No Quantity							50415			0
S3	2000	2000	2000	2	0	2	Export	620	Portugal	PRT	52	Barbados	BRB								53	DYES,COLOURING MATERIALS	1	No Quantity							150			0
S3	2000	2000	2000	2	0	2	Export	620	Portugal	PRT	56	Belgium	BEL								53	DYES,COLOURING MATERIALS	1	No Quantity							632327			0
S3	2000	2000	2000	2	0	2	Export	620	Portugal	PRT	76	Brazil	BRA								53	DYES,COLOURING MATERIALS	1	No Quantity							1252009			0
S3	2000	2000	2000	2	0	2	Export	620	Portugal	PRT	90	Solomon Isds	SLB								53	DYES,COLOURING MATERIALS	1	No Quantity							18			0
S3	2000	2000	2000	2	0	2	Export	620	Portugal	PRT	120	Cameroon	CMR								53	DYES,COLOURING MATERIALS	1	No Quantity							2493			0
S3	2000	2000	2000	2	0	2	Export	620	Portugal	PRT	124	Canada	CAN								53	DYES,COLOURING MATERIALS	1	No Quantity							445			0
S3	2000	2000	2000	2	0	2	Export	620	Portugal	PRT	132	Cabo Verde	CPV								53	DYES,COLOURING MATERIALS	1	No Quantity							1485195			0
S3	2000	2000	2000	2	0	2	Export	620	Portugal	PRT	140	Central African Rep.	CAF								53	DYES,COLOURING MATERIALS	1	No Quantity							17809			0
S3	2000	2000	2000	2	0	2	Export	620	Portugal	PRT	152	Chile	CHL								53	DYES,COLOURING MATERIALS	1	No Quantity							160363			0
S3	2000	2000	2000	2	0	2	Export	620	Portugal	PRT	156	China	CHN								53	DYES,COLOURING MATERIALS	1	No Quantity							111283			0
S3	2000	2000	2000	2	0	2	Export	620	Portugal	PRT	170	Colombia	COL								53	DYES,COLOURING MATERIALS	1	No Quantity							913			0
S3	2000	2000	2000	2	0	2	Export	620	Portugal	PRT	178	Congo	COG								53	DYES,COLOURING MATERIALS	1	No Quantity							346			0
S3	2000	2000	2000	2	0	2	Export	620	Portugal	PRT	180	Dem. Rep. of the Congo	COD								53	DYES,COLOURING MATERIALS	1	No Quantity							3156			0
S3	2000	2000	2000	2	0	2	Export	620	Portugal	PRT	192	Cuba	CUB								53	DYES,COLOURING MATERIALS	1	No Quantity							8438			0
S3	2000	2000	2000	2	0	2	Export	620	Portugal	PRT	196	Cyprus	CYP								53	DYES,COLOURING MATERIALS	1	No Quantity							118447			0
S3	2000	2000	2000	2	0	2	Export	620	Portugal	PRT	203	Czechia	CZE								53	DYES,COLOURING MATERIALS	1	No Quantity							72047			0
S3	2000	2000	2000	2	0	2	Export	620	Portugal	PRT	208	Denmark	DNK								53	DYES,COLOURING MATERIALS	1	No Quantity							130065			0
S3	2000	2000	2000	2	0	2	Export	620	Portugal	PRT	218	Ecuador	ECU								53	DYES,COLOURING MATERIALS	1	No Quantity							13			0
S3	2000	2000	2000	2	0	2	Export	620	Portugal	PRT	222	El Salvador	SLV								53	DYES,COLOURING MATERIALS	1	No Quantity							85			0
S3	2000	2000	2000	2	0	2	Export	620	Portugal	PRT	226	Equatorial Guinea	GNQ								53	DYES,COLOURING MATERIALS	1	No Quantity							362			0
S3	2000	2000	2000	2	0	2	Export	620	Portugal	PRT	246	Finland	FIN								53	DYES,COLOURING MATERIALS	1	No Quantity							4483			0
S3	2000	2000	2000	2	0	2	Export	620	Portugal	PRT	251	France	FRA								53	DYES,COLOURING MATERIALS	1	No Quantity							1137122			0
S3	2000	2000	2000	2	0	2	Export	620	Portugal	PRT	266	Gabon	GAB								53	DYES,COLOURING MATERIALS	1	No Quantity							5521			0
S3	2000	2000	2000	2	0	2	Export	620	Portugal	PRT	276	Germany	DEU								53	DYES,COLOURING MATERIALS	1	No Quantity							9903205			0
S3	2000	2000	2000	2	0	2	Export	620	Portugal	PRT	300	Greece	GRC								53	DYES,COLOURING MATERIALS	1	No Quantity							5959488			0
S3	2000	2000	2000	2	0	2	Export	620	Portugal	PRT	320	Guatemala	GTM								53	DYES,COLOURING MATERIALS	1	No Quantity							126			0
S3	2000	2000	2000	2	0	2	Export	620	Portugal	PRT	324	Guinea	GIN								53	DYES,COLOURING MATERIALS	1	No Quantity							2046			0
S3	2000	2000	2000	2	0	2	Export	620	Portugal	PRT	344	China, Hong Kong SAR	HKG								53	DYES,COLOURING MATERIALS	1	No Quantity							2070915			0
S3	2000	2000	2000	2	0	2	Export	620	Portugal	PRT	348	Hungary	HUN								53	DYES,COLOURING MATERIALS	1	No Quantity							5047			0
S3	2000	2000	2000	2	0	2	Export	620	Portugal	PRT	360	Indonesia	IDN								53	DYES,COLOURING MATERIALS	1	No Quantity							52627			0
S3	2000	2000	2000	2	0	2	Export	620	Portugal	PRT	364	Iran	IRN								53	DYES,COLOURING MATERIALS	1	No Quantity							17675			0
S3	2000	2000	2000	2	0	2	Export	620	Portugal	PRT	372	Ireland	IRL								53	DYES,COLOURING MATERIALS	1	No Quantity							3506			0
S3	2000	2000	2000	2	0	2	Export	620	Portugal	PRT	376	Israel	ISR								53	DYES,COLOURING MATERIALS	1	No Quantity							24914			0
S3	2000	2000	2000	2	0	2	Export	620	Portugal	PRT	381	Italy	ITA								53	DYES,COLOURING MATERIALS	1	No Quantity							2640217			0
S3	2000	2000	2000	2	0	2	Export	620	Portugal	PRT	384	Côte d'Ivoire	CIV								53	DYES,COLOURING MATERIALS	1	No Quantity							5521			0
S3	2000	2000	2000	2	0	2	Export	620	Portugal	PRT	392	Japan	JPN								53	DYES,COLOURING MATERIALS	1	No Quantity							337425			0
S3	2000	2000	2000	2	0	2	Export	620	Portugal	PRT	440	Lithuania	LTU								53	DYES,COLOURING MATERIALS	1	No Quantity							3140			0
S3	2000	2000	2000	2	0	2	Export	620	Portugal	PRT	442	Luxembourg	LUX								53	DYES,COLOURING MATERIALS	1	No Quantity							7124			0
S3	2000	2000	2000	2	0	2	Export	620	Portugal	PRT	446	China, Macao SAR	MAC								53	DYES,COLOURING MATERIALS	1	No Quantity							205012			0
S3	2000	2000	2000	2	0	2	Export	620	Portugal	PRT	454	Malawi	MWI								53	DYES,COLOURING MATERIALS	1	No Quantity							89			0
S3	2000	2000	2000	2	0	2	Export	620	Portugal	PRT	458	Malaysia	MYS								53	DYES,COLOURING MATERIALS	1	No Quantity							75267			0
S3	2000	2000	2000	2	0	2	Export	620	Portugal	PRT	470	Malta	MLT								53	DYES,COLOURING MATERIALS	1	No Quantity							24270			0
S3	2000	2000	2000	2	0	2	Export	620	Portugal	PRT	484	Mexico	MEX								53	DYES,COLOURING MATERIALS	1	No Quantity							175234			0
S3	2000	2000	2000	2	0	2	Export	620	Portugal	PRT	490	Other Asia, nes									53	DYES,COLOURING MATERIALS	1	No Quantity							34655			0
S3	2000	2000	2000	2	0	2	Export	620	Portugal	PRT	504	Morocco	MAR								53	DYES,COLOURING MATERIALS	1	No Quantity							519304			0
S3	2000	2000	2000	2	0	2	Export	620	Portugal	PRT	508	Mozambique	MOZ								53	DYES,COLOURING MATERIALS	1	No Quantity							524033			0
S3	2000	2000	2000	2	0	2	Export	620	Portugal	PRT	516	Namibia	NAM								53	DYES,COLOURING MATERIALS	1	No Quantity							101			0
S3	2000	2000	2000	2	0	2	Export	620	Portugal	PRT	528	Netherlands	NLD								53	DYES,COLOURING MATERIALS	1	No Quantity							876491			0
S3	2000	2000	2000	2	0	2	Export	620	Portugal	PRT	554	New Zealand	NZL								53	DYES,COLOURING MATERIALS	1	No Quantity							190834			0
S3	2000	2000	2000	2	0	2	Export	620	Portugal	PRT	566	Nigeria	NGA								53	DYES,COLOURING MATERIALS	1	No Quantity							39360			0
S3	2000	2000	2000	2	0	2	Export	620	Portugal	PRT	579	Norway	NOR								53	DYES,COLOURING MATERIALS	1	No Quantity							51110			0
S3	2000	2000	2000	2	0	2	Export	620	Portugal	PRT	608	Philippines	PHL								53	DYES,COLOURING MATERIALS	1	No Quantity							126			0
S3	2000	2000	2000	2	0	2	Export	620	Portugal	PRT	616	Poland	POL								53	DYES,COLOURING MATERIALS	1	No Quantity							33728			0
S3	2000	2000	2000	2	0	2	Export	620	Portugal	PRT	624	Guinea-Bissau	GNB								53	DYES,COLOURING MATERIALS	1	No Quantity							243712			0
S3	2000	2000	2000	2	0	2	Export	620	Portugal	PRT	642	Romania	ROU								53	DYES,COLOURING MATERIALS	1	No Quantity							19202			0
S3	2000	2000	2000	2	0	2	Export	620	Portugal	PRT	643	Russian Federation	RUS								53	DYES,COLOURING MATERIALS	1	No Quantity							144429			0
S3	2000	2000	2000	2	0	2	Export	620	Portugal	PRT	678	Sao Tome and Principe	STP								53	DYES,COLOURING MATERIALS	1	No Quantity							257788			0
S3	2000	2000	2000	2	0	2	Export	620	Portugal	PRT	682	Saudi Arabia	SAU								53	DYES,COLOURING MATERIALS	1	No Quantity							35102			0
S3	2000	2000	2000	2	0	2	Export	620	Portugal	PRT	686	Senegal	SEN								53	DYES,COLOURING MATERIALS	1	No Quantity							19675			0
S3	2000	2000	2000	2	0	2	Export	620	Portugal	PRT	699	India	IND								53	DYES,COLOURING MATERIALS	1	No Quantity							47520			0
S3	2000	2000	2000	2	0	2	Export	620	Portugal	PRT	702	Singapore	SGP								53	DYES,COLOURING MATERIALS	1	No Quantity							178735			0
S3	2000	2000	2000	2	0	2	Export	620	Portugal	PRT	703	Slovakia	SVK								53	DYES,COLOURING MATERIALS	1	No Quantity							1279			0
S3	2000	2000	2000	2	0	2	Export	620	Portugal	PRT	704	Viet Nam	VNM								53	DYES,COLOURING MATERIALS	1	No Quantity							799643			0
S3	2000	2000	2000	2	0	2	Export	620	Portugal	PRT	705	Slovenia	SVN								53	DYES,COLOURING MATERIALS	1	No Quantity							82			0
S3	2000	2000	2000	2	0	2	Export	620	Portugal	PRT	710	South Africa	ZAF								53	DYES,COLOURING MATERIALS	1	No Quantity							102043			0
S3	2000	2000	2000	2	0	2	Export	620	Portugal	PRT	716	Zimbabwe	ZWE								53	DYES,COLOURING MATERIALS	1	No Quantity							177307			0
S3	2000	2000	2000	2	0	2	Export	620	Portugal	PRT	724	Spain	ESP								53	DYES,COLOURING MATERIALS	1	No Quantity							12634779			0
S3	2000	2000	2000	2	0	2	Export	620	Portugal	PRT	752	Sweden	SWE								53	DYES,COLOURING MATERIALS	1	No Quantity							16913			0
S3	2000	2000	2000	2	0	2	Export	620	Portugal	PRT	757	Switzerland	CHE								53	DYES,COLOURING MATERIALS	1	No Quantity							231385			0
S3	2000	2000	2000	2	0	2	Export	620	Portugal	PRT	764	Thailand	THA								53	DYES,COLOURING MATERIALS	1	No Quantity							324976			0
S3	2000	2000	2000	2	0	2	Export	620	Portugal	PRT	788	Tunisia	TUN								53	DYES,COLOURING MATERIALS	1	No Quantity							6434			0
S3	2000	2000	2000	2	0	2	Export	620	Portugal	PRT	792	Turkey	TUR								53	DYES,COLOURING MATERIALS	1	No Quantity							250999			0
S3	2000	2000	2000	2	0	2	Export	620	Portugal	PRT	798	Tuvalu	TUV								53	DYES,COLOURING MATERIALS	1	No Quantity							325			0
S3	2000	2000	2000	2	0	2	Export	620	Portugal	PRT	818	Egypt	EGY								53	DYES,COLOURING MATERIALS	1	No Quantity							14157			0
S3	2000	2000	2000	2	0	2	Export	620	Portugal	PRT	826	United Kingdom	GBR								53	DYES,COLOURING MATERIALS	1	No Quantity							3979088			0
S3	2000	2000	2000	2	0	2	Export	620	Portugal	PRT	842	USA	USA								53	DYES,COLOURING MATERIALS	1	No Quantity							1901437			0
S3	2000	2000	2000	2	0	2	Export	620	Portugal	PRT	858	Uruguay	URY								53	DYES,COLOURING MATERIALS	1	No Quantity							901			0
S3	2000	2000	2000	2	0	2	Export	620	Portugal	PRT	862	Venezuela	VEN								53	DYES,COLOURING MATERIALS	1	No Quantity							101818			0
S3	2000	2000	2000	2	0	2	Export	620	Portugal	PRT	899	Areas, nes									53	DYES,COLOURING MATERIALS	1	No Quantity							4499942			0
S3	2000	2000	2000	2	0	2	Export	634	Qatar	QAT	0	World	WLD								53	DYES,COLOURING MATERIALS	1	No Quantity							598463			0
S3	2000	2000	2000	2	0	2	Export	634	Qatar	QAT	36	Australia	AUS								53	DYES,COLOURING MATERIALS	1	No Quantity							13508			0
S3	2000	2000	2000	2	0	2	Export	634	Qatar	QAT	48	Bahrain	BHR								53	DYES,COLOURING MATERIALS	1	No Quantity							2992			0
S3	2000	2000	2000	2	0	2	Export	634	Qatar	QAT	364	Iran	IRN								53	DYES,COLOURING MATERIALS	1	No Quantity							92999			0
S3	2000	2000	2000	2	0	2	Export	634	Qatar	QAT	682	Saudi Arabia	SAU								53	DYES,COLOURING MATERIALS	1	No Quantity							143332			0
S3	2000	2000	2000	2	0	2	Export	634	Qatar	QAT	699	India	IND								53	DYES,COLOURING MATERIALS	1	No Quantity							1077			0
S3	2000	2000	2000	2	0	2	Export	634	Qatar	QAT	784	United Arab Emirates	ARE								53	DYES,COLOURING MATERIALS	1	No Quantity							196780			0
S3	2000	2000	2000	2	0	2	Export	634	Qatar	QAT	818	Egypt	EGY								53	DYES,COLOURING MATERIALS	1	No Quantity							136921			0
S3	2000	2000	2000	2	0	2	Export	634	Qatar	QAT	826	United Kingdom	GBR								53	DYES,COLOURING MATERIALS	1	No Quantity							9436			0
S3	2000	2000	2000	2	0	2	Export	634	Qatar	QAT	899	Areas, nes									53	DYES,COLOURING MATERIALS	1	No Quantity							1418			0
S3	2000	2000	2000	2	0	2	Export	620	Portugal	PRT	0	World	WLD								54	MEDICINAL,PHARM.PRODUCTS	1	No Quantity							281126952			0
S3	2000	2000	2000	2	0	2	Export	620	Portugal	PRT	8	Albania	ALB								54	MEDICINAL,PHARM.PRODUCTS	1	No Quantity							18006			0
S3	2000	2000	2000	2	0	2	Export	620	Portugal	PRT	12	Algeria	DZA								54	MEDICINAL,PHARM.PRODUCTS	1	No Quantity							41689			0
S3	2000	2000	2000	2	0	2	Export	620	Portugal	PRT	20	Andorra	AND								54	MEDICINAL,PHARM.PRODUCTS	1	No Quantity							1805			0
S3	2000	2000	2000	2	0	2	Export	620	Portugal	PRT	24	Angola	AGO								54	MEDICINAL,PHARM.PRODUCTS	1	No Quantity							12336133			0
S3	2000	2000	2000	2	0	2	Export	620	Portugal	PRT	28	Antigua and Barbuda	ATG								54	MEDICINAL,PHARM.PRODUCTS	1	No Quantity							46955			0
S3	2000	2000	2000	2	0	2	Export	620	Portugal	PRT	32	Argentina	ARG								54	MEDICINAL,PHARM.PRODUCTS	1	No Quantity							658675			0
S3	2000	2000	2000	2	0	2	Export	620	Portugal	PRT	36	Australia	AUS								54	MEDICINAL,PHARM.PRODUCTS	1	No Quantity							3130718			0
S3	2000	2000	2000	2	0	2	Export	620	Portugal	PRT	40	Austria	AUT								54	MEDICINAL,PHARM.PRODUCTS	1	No Quantity							1681752			0
S3	2000	2000	2000	2	0	2	Export	620	Portugal	PRT	48	Bahrain	BHR								54	MEDICINAL,PHARM.PRODUCTS	1	No Quantity							82824			0
S3	2000	2000	2000	2	0	2	Export	620	Portugal	PRT	50	Bangladesh	BGD								54	MEDICINAL,PHARM.PRODUCTS	1	No Quantity							3654			0
S3	2000	2000	2000	2	0	2	Export	620	Portugal	PRT	56	Belgium	BEL								54	MEDICINAL,PHARM.PRODUCTS	1	No Quantity							3680262			0
S3	2000	2000	2000	2	0	2	Export	620	Portugal	PRT	68	Bolivia (Plurinational State of)	BOL								54	MEDICINAL,PHARM.PRODUCTS	1	No Quantity							109220			0
S3	2000	2000	2000	2	0	2	Export	620	Portugal	PRT	76	Brazil	BRA								54	MEDICINAL,PHARM.PRODUCTS	1	No Quantity							2318680			0
S3	2000	2000	2000	2	0	2	Export	620	Portugal	PRT	90	Solomon Isds	SLB								54	MEDICINAL,PHARM.PRODUCTS	1	No Quantity							64686			0
S3	2000	2000	2000	2	0	2	Export	620	Portugal	PRT	100	Bulgaria	BGR								54	MEDICINAL,PHARM.PRODUCTS	1	No Quantity							49848			0
S3	2000	2000	2000	2	0	2	Export	620	Portugal	PRT	104	Myanmar	MMR								54	MEDICINAL,PHARM.PRODUCTS	1	No Quantity							190389			0
S3	2000	2000	2000	2	0	2	Export	620	Portugal	PRT	108	Burundi	BDI								54	MEDICINAL,PHARM.PRODUCTS	1	No Quantity							46			0
S3	2000	2000	2000	2	0	2	Export	620	Portugal	PRT	116	Cambodia	KHM								54	MEDICINAL,PHARM.PRODUCTS	1	No Quantity							1583			0
S3	2000	2000	2000	2	0	2	Export	620	Portugal	PRT	120	Cameroon	CMR								54	MEDICINAL,PHARM.PRODUCTS	1	No Quantity							5298			0
S3	2000	2000	2000	2	0	2	Export	620	Portugal	PRT	124	Canada	CAN								54	MEDICINAL,PHARM.PRODUCTS	1	No Quantity							1008748			0
S3	2000	2000	2000	2	0	2	Export	620	Portugal	PRT	132	Cabo Verde	CPV								54	MEDICINAL,PHARM.PRODUCTS	1	No Quantity							3262017			0
S3	2000	2000	2000	2	0	2	Export	620	Portugal	PRT	148	Chad	TCD								54	MEDICINAL,PHARM.PRODUCTS	1	No Quantity							13760			0
S3	2000	2000	2000	2	0	2	Export	620	Portugal	PRT	152	Chile	CHL								54	MEDICINAL,PHARM.PRODUCTS	1	No Quantity							276262			0
S3	2000	2000	2000	2	0	2	Export	620	Portugal	PRT	156	China	CHN								54	MEDICINAL,PHARM.PRODUCTS	1	No Quantity							743451			0
S3	2000	2000	2000	2	0	2	Export	620	Portugal	PRT	170	Colombia	COL								54	MEDICINAL,PHARM.PRODUCTS	1	No Quantity							107657			0
S3	2000	2000	2000	2	0	2	Export	620	Portugal	PRT	178	Congo	COG								54	MEDICINAL,PHARM.PRODUCTS	1	No Quantity							81			0
S3	2000	2000	2000	2	0	2	Export	620	Portugal	PRT	188	Costa Rica	CRI								54	MEDICINAL,PHARM.PRODUCTS	1	No Quantity							137682			0
S3	2000	2000	2000	2	0	2	Export	620	Portugal	PRT	191	Croatia	HRV								54	MEDICINAL,PHARM.PRODUCTS	1	No Quantity							153976			0
S3	2000	2000	2000	2	0	2	Export	620	Portugal	PRT	196	Cyprus	CYP								54	MEDICINAL,PHARM.PRODUCTS	1	No Quantity							588043			0
S3	2000	2000	2000	2	0	2	Export	620	Portugal	PRT	203	Czechia	CZE								54	MEDICINAL,PHARM.PRODUCTS	1	No Quantity							1163241			0
S3	2000	2000	2000	2	0	2	Export	620	Portugal	PRT	204	Benin	BEN								54	MEDICINAL,PHARM.PRODUCTS	1	No Quantity							46			0
S3	2000	2000	2000	2	0	2	Export	620	Portugal	PRT	208	Denmark	DNK								54	MEDICINAL,PHARM.PRODUCTS	1	No Quantity							6022611			0
S3	2000	2000	2000	2	0	2	Export	620	Portugal	PRT	214	Dominican Rep.	DOM								54	MEDICINAL,PHARM.PRODUCTS	1	No Quantity							847238			0
S3	2000	2000	2000	2	0	2	Export	620	Portugal	PRT	218	Ecuador	ECU								54	MEDICINAL,PHARM.PRODUCTS	1	No Quantity							127321			0
S3	2000	2000	2000	2	0	2	Export	620	Portugal	PRT	222	El Salvador	SLV								54	MEDICINAL,PHARM.PRODUCTS	1	No Quantity							1344797			0
S3	2000	2000	2000	2	0	2	Export	620	Portugal	PRT	231	Ethiopia	ETH								54	MEDICINAL,PHARM.PRODUCTS	1	No Quantity							11344			0
S3	2000	2000	2000	2	0	2	Export	620	Portugal	PRT	233	Estonia	EST								54	MEDICINAL,PHARM.PRODUCTS	1	No Quantity							7522			0
S3	2000	2000	2000	2	0	2	Export	620	Portugal	PRT	246	Finland	FIN								54	MEDICINAL,PHARM.PRODUCTS	1	No Quantity							1091514			0
S3	2000	2000	2000	2	0	2	Export	620	Portugal	PRT	251	France	FRA								54	MEDICINAL,PHARM.PRODUCTS	1	No Quantity							20494622			0
S3	2000	2000	2000	2	0	2	Export	620	Portugal	PRT	266	Gabon	GAB								54	MEDICINAL,PHARM.PRODUCTS	1	No Quantity							9863			0
S3	2000	2000	2000	2	0	2	Export	620	Portugal	PRT	270	Gambia	GMB								54	MEDICINAL,PHARM.PRODUCTS	1	No Quantity							1771			0
S3	2000	2000	2000	2	0	2	Export	620	Portugal	PRT	276	Germany	DEU								54	MEDICINAL,PHARM.PRODUCTS	1	No Quantity							47236327			0
S3	2000	2000	2000	2	0	2	Export	620	Portugal	PRT	300	Greece	GRC								54	MEDICINAL,PHARM.PRODUCTS	1	No Quantity							1006064			0
S3	2000	2000	2000	2	0	2	Export	620	Portugal	PRT	320	Guatemala	GTM								54	MEDICINAL,PHARM.PRODUCTS	1	No Quantity							880467			0
S3	2000	2000	2000	2	0	2	Export	620	Portugal	PRT	332	Haiti	HTI								54	MEDICINAL,PHARM.PRODUCTS	1	No Quantity							303918			0
S3	2000	2000	2000	2	0	2	Export	620	Portugal	PRT	340	Honduras	HND								54	MEDICINAL,PHARM.PRODUCTS	1	No Quantity							574870			0
S3	2000	2000	2000	2	0	2	Export	620	Portugal	PRT	344	China, Hong Kong SAR	HKG								54	MEDICINAL,PHARM.PRODUCTS	1	No Quantity							1847555			0
S3	2000	2000	2000	2	0	2	Export	620	Portugal	PRT	348	Hungary	HUN								54	MEDICINAL,PHARM.PRODUCTS	1	No Quantity							64043			0
S3	2000	2000	2000	2	0	2	Export	620	Portugal	PRT	352	Iceland	ISL								54	MEDICINAL,PHARM.PRODUCTS	1	No Quantity							34672			0
S3	2000	2000	2000	2	0	2	Export	620	Portugal	PRT	364	Iran	IRN								54	MEDICINAL,PHARM.PRODUCTS	1	No Quantity							2017880			0
S3	2000	2000	2000	2	0	2	Export	620	Portugal	PRT	372	Ireland	IRL								54	MEDICINAL,PHARM.PRODUCTS	1	No Quantity							342188			0
S3	2000	2000	2000	2	0	2	Export	620	Portugal	PRT	376	Israel	ISR								54	MEDICINAL,PHARM.PRODUCTS	1	No Quantity							478051			0
S3	2000	2000	2000	2	0	2	Export	620	Portugal	PRT	381	Italy	ITA								54	MEDICINAL,PHARM.PRODUCTS	1	No Quantity							7325109			0
S3	2000	2000	2000	2	0	2	Export	620	Portugal	PRT	384	Côte d'Ivoire	CIV								54	MEDICINAL,PHARM.PRODUCTS	1	No Quantity							246310			0
S3	2000	2000	2000	2	0	2	Export	620	Portugal	PRT	392	Japan	JPN								54	MEDICINAL,PHARM.PRODUCTS	1	No Quantity							80298			0
S3	2000	2000	2000	2	0	2	Export	620	Portugal	PRT	400	Jordan	JOR								54	MEDICINAL,PHARM.PRODUCTS	1	No Quantity							4508601			0
S3	2000	2000	2000	2	0	2	Export	620	Portugal	PRT	404	Kenya	KEN								54	MEDICINAL,PHARM.PRODUCTS	1	No Quantity							26906			0
S3	2000	2000	2000	2	0	2	Export	620	Portugal	PRT	410	Rep. of Korea	KOR								54	MEDICINAL,PHARM.PRODUCTS	1	No Quantity							44831			0
S3	2000	2000	2000	2	0	2	Export	620	Portugal	PRT	414	Kuwait	KWT								54	MEDICINAL,PHARM.PRODUCTS	1	No Quantity							178551			0
S3	2000	2000	2000	2	0	2	Export	620	Portugal	PRT	422	Lebanon	LBN								54	MEDICINAL,PHARM.PRODUCTS	1	No Quantity							394435			0
S3	2000	2000	2000	2	0	2	Export	620	Portugal	PRT	428	Latvia	LVA								54	MEDICINAL,PHARM.PRODUCTS	1	No Quantity							56920			0
S3	2000	2000	2000	2	0	2	Export	620	Portugal	PRT	434	Libya	LBY								54	MEDICINAL,PHARM.PRODUCTS	1	No Quantity							408215			0
S3	2000	2000	2000	2	0	2	Export	620	Portugal	PRT	446	China, Macao SAR	MAC								54	MEDICINAL,PHARM.PRODUCTS	1	No Quantity							1918029			0
S3	2000	2000	2000	2	0	2	Export	620	Portugal	PRT	458	Malaysia	MYS								54	MEDICINAL,PHARM.PRODUCTS	1	No Quantity							1257167			0
S3	2000	2000	2000	2	0	2	Export	620	Portugal	PRT	466	Mali	MLI								54	MEDICINAL,PHARM.PRODUCTS	1	No Quantity							46588			0
S3	2000	2000	2000	2	0	2	Export	620	Portugal	PRT	470	Malta	MLT								54	MEDICINAL,PHARM.PRODUCTS	1	No Quantity							151334			0
S3	2000	2000	2000	2	0	2	Export	620	Portugal	PRT	478	Mauritania	MRT								54	MEDICINAL,PHARM.PRODUCTS	1	No Quantity							13765			0
S3	2000	2000	2000	2	0	2	Export	620	Portugal	PRT	480	Mauritius	MUS								54	MEDICINAL,PHARM.PRODUCTS	1	No Quantity							49045			0
S3	2000	2000	2000	2	0	2	Export	620	Portugal	PRT	484	Mexico	MEX								54	MEDICINAL,PHARM.PRODUCTS	1	No Quantity							1493072			0
S3	2000	2000	2000	2	0	2	Export	620	Portugal	PRT	490	Other Asia, nes									54	MEDICINAL,PHARM.PRODUCTS	1	No Quantity							2980900			0
S3	2000	2000	2000	2	0	2	Export	620	Portugal	PRT	496	Mongolia	MNG								54	MEDICINAL,PHARM.PRODUCTS	1	No Quantity							19731			0
S3	2000	2000	2000	2	0	2	Export	620	Portugal	PRT	504	Morocco	MAR								54	MEDICINAL,PHARM.PRODUCTS	1	No Quantity							344376			0
S3	2000	2000	2000	2	0	2	Export	620	Portugal	PRT	508	Mozambique	MOZ								54	MEDICINAL,PHARM.PRODUCTS	1	No Quantity							2939035			0
S3	2000	2000	2000	2	0	2	Export	620	Portugal	PRT	512	Oman	OMN								54	MEDICINAL,PHARM.PRODUCTS	1	No Quantity							576			0
S3	2000	2000	2000	2	0	2	Export	620	Portugal	PRT	528	Netherlands	NLD								54	MEDICINAL,PHARM.PRODUCTS	1	No Quantity							37043490			0
S3	2000	2000	2000	2	0	2	Export	620	Portugal	PRT	530	Neth. Antilles	ANT								54	MEDICINAL,PHARM.PRODUCTS	1	No Quantity							8039			0
S3	2000	2000	2000	2	0	2	Export	620	Portugal	PRT	554	New Zealand	NZL								54	MEDICINAL,PHARM.PRODUCTS	1	No Quantity							30995			0
S3	2000	2000	2000	2	0	2	Export	620	Portugal	PRT	558	Nicaragua	NIC								54	MEDICINAL,PHARM.PRODUCTS	1	No Quantity							20110			0
S3	2000	2000	2000	2	0	2	Export	620	Portugal	PRT	566	Nigeria	NGA								54	MEDICINAL,PHARM.PRODUCTS	1	No Quantity							7515			0
S3	2000	2000	2000	2	0	2	Export	620	Portugal	PRT	579	Norway	NOR								54	MEDICINAL,PHARM.PRODUCTS	1	No Quantity							1963963			0
S3	2000	2000	2000	2	0	2	Export	620	Portugal	PRT	586	Pakistan	PAK								54	MEDICINAL,PHARM.PRODUCTS	1	No Quantity							73			0
S3	2000	2000	2000	2	0	2	Export	620	Portugal	PRT	591	Panama	PAN								54	MEDICINAL,PHARM.PRODUCTS	1	No Quantity							707067			0
S3	2000	2000	2000	2	0	2	Export	620	Portugal	PRT	604	Peru	PER								54	MEDICINAL,PHARM.PRODUCTS	1	No Quantity							358328			0
S3	2000	2000	2000	2	0	2	Export	620	Portugal	PRT	608	Philippines	PHL								54	MEDICINAL,PHARM.PRODUCTS	1	No Quantity							154559			0
S3	2000	2000	2000	2	0	2	Export	620	Portugal	PRT	616	Poland	POL								54	MEDICINAL,PHARM.PRODUCTS	1	No Quantity							2945799			0
S3	2000	2000	2000	2	0	2	Export	620	Portugal	PRT	624	Guinea-Bissau	GNB								54	MEDICINAL,PHARM.PRODUCTS	1	No Quantity							252289			0
S3	2000	2000	2000	2	0	2	Export	620	Portugal	PRT	626	Timor-Leste	TLS								54	MEDICINAL,PHARM.PRODUCTS	1	No Quantity							53			0
S3	2000	2000	2000	2	0	2	Export	620	Portugal	PRT	642	Romania	ROU								54	MEDICINAL,PHARM.PRODUCTS	1	No Quantity							27870			0
S3	2000	2000	2000	2	0	2	Export	620	Portugal	PRT	643	Russian Federation	RUS								54	MEDICINAL,PHARM.PRODUCTS	1	No Quantity							104911			0
S3	2000	2000	2000	2	0	2	Export	620	Portugal	PRT	646	Rwanda	RWA								54	MEDICINAL,PHARM.PRODUCTS	1	No Quantity							714			0
S3	2000	2000	2000	2	0	2	Export	620	Portugal	PRT	678	Sao Tome and Principe	STP								54	MEDICINAL,PHARM.PRODUCTS	1	No Quantity							175593			0
S3	2000	2000	2000	2	0	2	Export	620	Portugal	PRT	682	Saudi Arabia	SAU								54	MEDICINAL,PHARM.PRODUCTS	1	No Quantity							76804			0
S3	2000	2000	2000	2	0	2	Export	620	Portugal	PRT	686	Senegal	SEN								54	MEDICINAL,PHARM.PRODUCTS	1	No Quantity							12879			0
S3	2000	2000	2000	2	0	2	Export	620	Portugal	PRT	694	Sierra Leone	SLE								54	MEDICINAL,PHARM.PRODUCTS	1	No Quantity							135600			0
S3	2000	2000	2000	2	0	2	Export	620	Portugal	PRT	699	India	IND								54	MEDICINAL,PHARM.PRODUCTS	1	No Quantity							4077105			0
S3	2000	2000	2000	2	0	2	Export	620	Portugal	PRT	702	Singapore	SGP								54	MEDICINAL,PHARM.PRODUCTS	1	No Quantity							380638			0
S3	2000	2000	2000	2	0	2	Export	620	Portugal	PRT	703	Slovakia	SVK								54	MEDICINAL,PHARM.PRODUCTS	1	No Quantity							533287			0
S3	2000	2000	2000	2	0	2	Export	620	Portugal	PRT	704	Viet Nam	VNM								54	MEDICINAL,PHARM.PRODUCTS	1	No Quantity							4398			0
S3	2000	2000	2000	2	0	2	Export	620	Portugal	PRT	705	Slovenia	SVN								54	MEDICINAL,PHARM.PRODUCTS	1	No Quantity							570462			0
S3	2000	2000	2000	2	0	2	Export	620	Portugal	PRT	710	South Africa	ZAF								54	MEDICINAL,PHARM.PRODUCTS	1	No Quantity							2554572			0
S3	2000	2000	2000	2	0	2	Export	620	Portugal	PRT	724	Spain	ESP								54	MEDICINAL,PHARM.PRODUCTS	1	No Quantity							18117095			0
S3	2000	2000	2000	2	0	2	Export	620	Portugal	PRT	736	Fmr Sudan	SDN								54	MEDICINAL,PHARM.PRODUCTS	1	No Quantity							191721			0
S3	2000	2000	2000	2	0	2	Export	620	Portugal	PRT	748	Swaziland	SWZ								54	MEDICINAL,PHARM.PRODUCTS	1	No Quantity							1245			0
S3	2000	2000	2000	2	0	2	Export	620	Portugal	PRT	752	Sweden	SWE								54	MEDICINAL,PHARM.PRODUCTS	1	No Quantity							3389069			0
S3	2000	2000	2000	2	0	2	Export	620	Portugal	PRT	757	Switzerland	CHE								54	MEDICINAL,PHARM.PRODUCTS	1	No Quantity							5013899			0
S3	2000	2000	2000	2	0	2	Export	620	Portugal	PRT	760	Syria	SYR								54	MEDICINAL,PHARM.PRODUCTS	1	No Quantity							15575			0
S3	2000	2000	2000	2	0	2	Export	620	Portugal	PRT	764	Thailand	THA								54	MEDICINAL,PHARM.PRODUCTS	1	No Quantity							2126877			0
S3	2000	2000	2000	2	0	2	Export	620	Portugal	PRT	780	Trinidad and Tobago	TTO								54	MEDICINAL,PHARM.PRODUCTS	1	No Quantity							8415			0
S3	2000	2000	2000	2	0	2	Export	620	Portugal	PRT	784	United Arab Emirates	ARE								54	MEDICINAL,PHARM.PRODUCTS	1	No Quantity							8188			0
S3	2000	2000	2000	2	0	2	Export	620	Portugal	PRT	788	Tunisia	TUN								54	MEDICINAL,PHARM.PRODUCTS	1	No Quantity							65123			0
S3	2000	2000	2000	2	0	2	Export	620	Portugal	PRT	792	Turkey	TUR								54	MEDICINAL,PHARM.PRODUCTS	1	No Quantity							375147			0
S3	2000	2000	2000	2	0	2	Export	620	Portugal	PRT	798	Tuvalu	TUV								54	MEDICINAL,PHARM.PRODUCTS	1	No Quantity							549457			0
S3	2000	2000	2000	2	0	2	Export	620	Portugal	PRT	800	Uganda	UGA								54	MEDICINAL,PHARM.PRODUCTS	1	No Quantity							1978			0
S3	2000	2000	2000	2	0	2	Export	620	Portugal	PRT	818	Egypt	EGY								54	MEDICINAL,PHARM.PRODUCTS	1	No Quantity							10694			0
S3	2000	2000	2000	2	0	2	Export	620	Portugal	PRT	826	United Kingdom	GBR								54	MEDICINAL,PHARM.PRODUCTS	1	No Quantity							28328560			0
S3	2000	2000	2000	2	0	2	Export	620	Portugal	PRT	834	United Rep. of Tanzania	TZA								54	MEDICINAL,PHARM.PRODUCTS	1	No Quantity							2928			0
S3	2000	2000	2000	2	0	2	Export	620	Portugal	PRT	842	USA	USA								54	MEDICINAL,PHARM.PRODUCTS	1	No Quantity							26983703			0
S3	2000	2000	2000	2	0	2	Export	620	Portugal	PRT	854	Burkina Faso	BFA								54	MEDICINAL,PHARM.PRODUCTS	1	No Quantity							46			0
S3	2000	2000	2000	2	0	2	Export	620	Portugal	PRT	858	Uruguay	URY								54	MEDICINAL,PHARM.PRODUCTS	1	No Quantity							168995			0
S3	2000	2000	2000	2	0	2	Export	620	Portugal	PRT	862	Venezuela	VEN								54	MEDICINAL,PHARM.PRODUCTS	1	No Quantity							2388773			0
S3	2000	2000	2000	2	0	2	Export	620	Portugal	PRT	894	Zambia	ZMB								54	MEDICINAL,PHARM.PRODUCTS	1	No Quantity							92059			0
S3	2000	2000	2000	2	0	2	Export	620	Portugal	PRT	899	Areas, nes									54	MEDICINAL,PHARM.PRODUCTS	1	No Quantity							34675			0
S3	2000	2000	2000	2	0	2	Export	634	Qatar	QAT	0	World	WLD								54	MEDICINAL,PHARM.PRODUCTS	1	No Quantity							115506			0
S3	2000	2000	2000	2	0	2	Export	634	Qatar	QAT	48	Bahrain	BHR								54	MEDICINAL,PHARM.PRODUCTS	1	No Quantity							3827			0
S3	2000	2000	2000	2	0	2	Export	634	Qatar	QAT	56	Belgium	BEL								54	MEDICINAL,PHARM.PRODUCTS	1	No Quantity							982			0
S3	2000	2000	2000	2	0	2	Export	634	Qatar	QAT	276	Germany	DEU								54	MEDICINAL,PHARM.PRODUCTS	1	No Quantity							2821			0
S3	2000	2000	2000	2	0	2	Export	634	Qatar	QAT	400	Jordan	JOR								54	MEDICINAL,PHARM.PRODUCTS	1	No Quantity							2356			0
S3	2000	2000	2000	2	0	2	Export	634	Qatar	QAT	682	Saudi Arabia	SAU								54	MEDICINAL,PHARM.PRODUCTS	1	No Quantity							67754			0
S3	2000	2000	2000	2	0	2	Export	634	Qatar	QAT	736	Fmr Sudan	SDN								54	MEDICINAL,PHARM.PRODUCTS	1	No Quantity							2747			0
S3	2000	2000	2000	2	0	2	Export	634	Qatar	QAT	784	United Arab Emirates	ARE								54	MEDICINAL,PHARM.PRODUCTS	1	No Quantity							30689			0
S3	2000	2000	2000	2	0	2	Export	634	Qatar	QAT	826	United Kingdom	GBR								54	MEDICINAL,PHARM.PRODUCTS	1	No Quantity							3610			0
S3	2000	2000	2000	2	0	2	Export	634	Qatar	QAT	899	Areas, nes									54	MEDICINAL,PHARM.PRODUCTS	1	No Quantity							720			0
S3	2000	2000	2000	2	0	2	Export	620	Portugal	PRT	0	World	WLD								55	ESSENTL.OILS,PERFUME,ETC	1	No Quantity							90974172			0
S3	2000	2000	2000	2	0	2	Export	620	Portugal	PRT	12	Algeria	DZA								55	ESSENTL.OILS,PERFUME,ETC	1	No Quantity							26200			0
S3	2000	2000	2000	2	0	2	Export	620	Portugal	PRT	20	Andorra	AND								55	ESSENTL.OILS,PERFUME,ETC	1	No Quantity							11845			0
S3	2000	2000	2000	2	0	2	Export	620	Portugal	PRT	24	Angola	AGO								55	ESSENTL.OILS,PERFUME,ETC	1	No Quantity							11641521			0
S3	2000	2000	2000	2	0	2	Export	620	Portugal	PRT	28	Antigua and Barbuda	ATG								55	ESSENTL.OILS,PERFUME,ETC	1	No Quantity							168865			0
S3	2000	2000	2000	2	0	2	Export	620	Portugal	PRT	32	Argentina	ARG								55	ESSENTL.OILS,PERFUME,ETC	1	No Quantity							20984			0
S3	2000	2000	2000	2	0	2	Export	620	Portugal	PRT	36	Australia	AUS								55	ESSENTL.OILS,PERFUME,ETC	1	No Quantity							19384			0
S3	2000	2000	2000	2	0	2	Export	620	Portugal	PRT	40	Austria	AUT								55	ESSENTL.OILS,PERFUME,ETC	1	No Quantity							6365			0
S3	2000	2000	2000	2	0	2	Export	620	Portugal	PRT	48	Bahrain	BHR								55	ESSENTL.OILS,PERFUME,ETC	1	No Quantity							22152			0
S3	2000	2000	2000	2	0	2	Export	620	Portugal	PRT	52	Barbados	BRB								55	ESSENTL.OILS,PERFUME,ETC	1	No Quantity							335			0
S3	2000	2000	2000	2	0	2	Export	620	Portugal	PRT	56	Belgium	BEL								55	ESSENTL.OILS,PERFUME,ETC	1	No Quantity							4133167			0
S3	2000	2000	2000	2	0	2	Export	620	Portugal	PRT	76	Brazil	BRA								55	ESSENTL.OILS,PERFUME,ETC	1	No Quantity							229644			0
S3	2000	2000	2000	2	0	2	Export	620	Portugal	PRT	90	Solomon Isds	SLB								55	ESSENTL.OILS,PERFUME,ETC	1	No Quantity							220			0
S3	2000	2000	2000	2	0	2	Export	620	Portugal	PRT	124	Canada	CAN								55	ESSENTL.OILS,PERFUME,ETC	1	No Quantity							323775			0
S3	2000	2000	2000	2	0	2	Export	620	Portugal	PRT	132	Cabo Verde	CPV								55	ESSENTL.OILS,PERFUME,ETC	1	No Quantity							2769860			0
S3	2000	2000	2000	2	0	2	Export	620	Portugal	PRT	152	Chile	CHL								55	ESSENTL.OILS,PERFUME,ETC	1	No Quantity							59381			0
S3	2000	2000	2000	2	0	2	Export	620	Portugal	PRT	156	China	CHN								55	ESSENTL.OILS,PERFUME,ETC	1	No Quantity							996			0
S3	2000	2000	2000	2	0	2	Export	620	Portugal	PRT	170	Colombia	COL								55	ESSENTL.OILS,PERFUME,ETC	1	No Quantity							3			0
S3	2000	2000	2000	2	0	2	Export	620	Portugal	PRT	178	Congo	COG								55	ESSENTL.OILS,PERFUME,ETC	1	No Quantity							13589			0
S3	2000	2000	2000	2	0	2	Export	620	Portugal	PRT	180	Dem. Rep. of the Congo	COD								55	ESSENTL.OILS,PERFUME,ETC	1	No Quantity							69926			0
S3	2000	2000	2000	2	0	2	Export	620	Portugal	PRT	191	Croatia	HRV								55	ESSENTL.OILS,PERFUME,ETC	1	No Quantity							488			0
S3	2000	2000	2000	2	0	2	Export	620	Portugal	PRT	196	Cyprus	CYP								55	ESSENTL.OILS,PERFUME,ETC	1	No Quantity							27207			0
S3	2000	2000	2000	2	0	2	Export	620	Portugal	PRT	203	Czechia	CZE								55	ESSENTL.OILS,PERFUME,ETC	1	No Quantity							12881			0
S3	2000	2000	2000	2	0	2	Export	620	Portugal	PRT	208	Denmark	DNK								55	ESSENTL.OILS,PERFUME,ETC	1	No Quantity							23246			0
S3	2000	2000	2000	2	0	2	Export	620	Portugal	PRT	214	Dominican Rep.	DOM								55	ESSENTL.OILS,PERFUME,ETC	1	No Quantity							44			0
S3	2000	2000	2000	2	0	2	Export	620	Portugal	PRT	226	Equatorial Guinea	GNQ								55	ESSENTL.OILS,PERFUME,ETC	1	No Quantity							22423			0
S3	2000	2000	2000	2	0	2	Export	620	Portugal	PRT	233	Estonia	EST								55	ESSENTL.OILS,PERFUME,ETC	1	No Quantity							16862			0
S3	2000	2000	2000	2	0	2	Export	620	Portugal	PRT	246	Finland	FIN								55	ESSENTL.OILS,PERFUME,ETC	1	No Quantity							153139			0
S3	2000	2000	2000	2	0	2	Export	620	Portugal	PRT	251	France	FRA								55	ESSENTL.OILS,PERFUME,ETC	1	No Quantity							11527152			0
S3	2000	2000	2000	2	0	2	Export	620	Portugal	PRT	268	Georgia	GEO								55	ESSENTL.OILS,PERFUME,ETC	1	No Quantity							55			0
S3	2000	2000	2000	2	0	2	Export	620	Portugal	PRT	276	Germany	DEU								55	ESSENTL.OILS,PERFUME,ETC	1	No Quantity							1121411			0
S3	2000	2000	2000	2	0	2	Export	620	Portugal	PRT	300	Greece	GRC								55	ESSENTL.OILS,PERFUME,ETC	1	No Quantity							260848			0
S3	2000	2000	2000	2	0	2	Export	620	Portugal	PRT	320	Guatemala	GTM								55	ESSENTL.OILS,PERFUME,ETC	1	No Quantity							1380			0
S3	2000	2000	2000	2	0	2	Export	620	Portugal	PRT	324	Guinea	GIN								55	ESSENTL.OILS,PERFUME,ETC	1	No Quantity							16203			0
S3	2000	2000	2000	2	0	2	Export	620	Portugal	PRT	344	China, Hong Kong SAR	HKG								55	ESSENTL.OILS,PERFUME,ETC	1	No Quantity							2668			0
S3	2000	2000	2000	2	0	2	Export	620	Portugal	PRT	348	Hungary	HUN								55	ESSENTL.OILS,PERFUME,ETC	1	No Quantity							26516			0
S3	2000	2000	2000	2	0	2	Export	620	Portugal	PRT	372	Ireland	IRL								55	ESSENTL.OILS,PERFUME,ETC	1	No Quantity							19056			0
S3	2000	2000	2000	2	0	2	Export	620	Portugal	PRT	376	Israel	ISR								55	ESSENTL.OILS,PERFUME,ETC	1	No Quantity							168164			0
S3	2000	2000	2000	2	0	2	Export	620	Portugal	PRT	381	Italy	ITA								55	ESSENTL.OILS,PERFUME,ETC	1	No Quantity							1899919			0
S3	2000	2000	2000	2	0	2	Export	620	Portugal	PRT	392	Japan	JPN								55	ESSENTL.OILS,PERFUME,ETC	1	No Quantity							102343			0
S3	2000	2000	2000	2	0	2	Export	620	Portugal	PRT	400	Jordan	JOR								55	ESSENTL.OILS,PERFUME,ETC	1	No Quantity							4919			0
S3	2000	2000	2000	2	0	2	Export	620	Portugal	PRT	410	Rep. of Korea	KOR								55	ESSENTL.OILS,PERFUME,ETC	1	No Quantity							2340			0
S3	2000	2000	2000	2	0	2	Export	620	Portugal	PRT	428	Latvia	LVA								55	ESSENTL.OILS,PERFUME,ETC	1	No Quantity							730			0
S3	2000	2000	2000	2	0	2	Export	620	Portugal	PRT	440	Lithuania	LTU								55	ESSENTL.OILS,PERFUME,ETC	1	No Quantity							7736			0
S3	2000	2000	2000	2	0	2	Export	620	Portugal	PRT	442	Luxembourg	LUX								55	ESSENTL.OILS,PERFUME,ETC	1	No Quantity							123638			0
S3	2000	2000	2000	2	0	2	Export	620	Portugal	PRT	446	China, Macao SAR	MAC								55	ESSENTL.OILS,PERFUME,ETC	1	No Quantity							9382			0
S3	2000	2000	2000	2	0	2	Export	620	Portugal	PRT	454	Malawi	MWI								55	ESSENTL.OILS,PERFUME,ETC	1	No Quantity							7211			0
S3	2000	2000	2000	2	0	2	Export	620	Portugal	PRT	466	Mali	MLI								55	ESSENTL.OILS,PERFUME,ETC	1	No Quantity							108			0
S3	2000	2000	2000	2	0	2	Export	620	Portugal	PRT	478	Mauritania	MRT								55	ESSENTL.OILS,PERFUME,ETC	1	No Quantity							2438			0
S3	2000	2000	2000	2	0	2	Export	620	Portugal	PRT	480	Mauritius	MUS								55	ESSENTL.OILS,PERFUME,ETC	1	No Quantity							23173			0
S3	2000	2000	2000	2	0	2	Export	620	Portugal	PRT	484	Mexico	MEX								55	ESSENTL.OILS,PERFUME,ETC	1	No Quantity							4786			0
S3	2000	2000	2000	2	0	2	Export	620	Portugal	PRT	490	Other Asia, nes									55	ESSENTL.OILS,PERFUME,ETC	1	No Quantity							46			0
S3	2000	2000	2000	2	0	2	Export	620	Portugal	PRT	504	Morocco	MAR								55	ESSENTL.OILS,PERFUME,ETC	1	No Quantity							129681			0
S3	2000	2000	2000	2	0	2	Export	620	Portugal	PRT	508	Mozambique	MOZ								55	ESSENTL.OILS,PERFUME,ETC	1	No Quantity							551820			0
S3	2000	2000	2000	2	0	2	Export	620	Portugal	PRT	516	Namibia	NAM								55	ESSENTL.OILS,PERFUME,ETC	1	No Quantity							200329			0
S3	2000	2000	2000	2	0	2	Export	620	Portugal	PRT	528	Netherlands	NLD								55	ESSENTL.OILS,PERFUME,ETC	1	No Quantity							202002			0
S3	2000	2000	2000	2	0	2	Export	620	Portugal	PRT	558	Nicaragua	NIC								55	ESSENTL.OILS,PERFUME,ETC	1	No Quantity							1256			0
S3	2000	2000	2000	2	0	2	Export	620	Portugal	PRT	566	Nigeria	NGA								55	ESSENTL.OILS,PERFUME,ETC	1	No Quantity							136			0
S3	2000	2000	2000	2	0	2	Export	620	Portugal	PRT	568	Other Europe, nes									55	ESSENTL.OILS,PERFUME,ETC	1	No Quantity							64			0
S3	2000	2000	2000	2	0	2	Export	620	Portugal	PRT	579	Norway	NOR								55	ESSENTL.OILS,PERFUME,ETC	1	No Quantity							54			0
S3	2000	2000	2000	2	0	2	Export	620	Portugal	PRT	580	N. Mariana Isds	MNP								55	ESSENTL.OILS,PERFUME,ETC	1	No Quantity							2272			0
S3	2000	2000	2000	2	0	2	Export	620	Portugal	PRT	616	Poland	POL								55	ESSENTL.OILS,PERFUME,ETC	1	No Quantity							463722			0
S3	2000	2000	2000	2	0	2	Export	620	Portugal	PRT	624	Guinea-Bissau	GNB								55	ESSENTL.OILS,PERFUME,ETC	1	No Quantity							198698			0
S3	2000	2000	2000	2	0	2	Export	620	Portugal	PRT	626	Timor-Leste	TLS								55	ESSENTL.OILS,PERFUME,ETC	1	No Quantity							18282			0
S3	2000	2000	2000	2	0	2	Export	620	Portugal	PRT	634	Qatar	QAT								55	ESSENTL.OILS,PERFUME,ETC	1	No Quantity							8			0
S3	2000	2000	2000	2	0	2	Export	620	Portugal	PRT	642	Romania	ROU								55	ESSENTL.OILS,PERFUME,ETC	1	No Quantity							1876			0
S3	2000	2000	2000	2	0	2	Export	620	Portugal	PRT	643	Russian Federation	RUS								55	ESSENTL.OILS,PERFUME,ETC	1	No Quantity							573697			0
S3	2000	2000	2000	2	0	2	Export	620	Portugal	PRT	678	Sao Tome and Principe	STP								55	ESSENTL.OILS,PERFUME,ETC	1	No Quantity							423198			0
S3	2000	2000	2000	2	0	2	Export	620	Portugal	PRT	682	Saudi Arabia	SAU								55	ESSENTL.OILS,PERFUME,ETC	1	No Quantity							48996			0
S3	2000	2000	2000	2	0	2	Export	620	Portugal	PRT	686	Senegal	SEN								55	ESSENTL.OILS,PERFUME,ETC	1	No Quantity							12685			0
S3	2000	2000	2000	2	0	2	Export	620	Portugal	PRT	699	India	IND								55	ESSENTL.OILS,PERFUME,ETC	1	No Quantity							107			0
S3	2000	2000	2000	2	0	2	Export	620	Portugal	PRT	703	Slovakia	SVK								55	ESSENTL.OILS,PERFUME,ETC	1	No Quantity							126			0
S3	2000	2000	2000	2	0	2	Export	620	Portugal	PRT	705	Slovenia	SVN								55	ESSENTL.OILS,PERFUME,ETC	1	No Quantity							34188			0
S3	2000	2000	2000	2	0	2	Export	620	Portugal	PRT	710	South Africa	ZAF								55	ESSENTL.OILS,PERFUME,ETC	1	No Quantity							34875			0
S3	2000	2000	2000	2	0	2	Export	620	Portugal	PRT	716	Zimbabwe	ZWE								55	ESSENTL.OILS,PERFUME,ETC	1	No Quantity							79			0
S3	2000	2000	2000	2	0	2	Export	620	Portugal	PRT	724	Spain	ESP								55	ESSENTL.OILS,PERFUME,ETC	1	No Quantity							38417651			0
S3	2000	2000	2000	2	0	2	Export	620	Portugal	PRT	752	Sweden	SWE								55	ESSENTL.OILS,PERFUME,ETC	1	No Quantity							253644			0
S3	2000	2000	2000	2	0	2	Export	620	Portugal	PRT	757	Switzerland	CHE								55	ESSENTL.OILS,PERFUME,ETC	1	No Quantity							141676			0
S3	2000	2000	2000	2	0	2	Export	620	Portugal	PRT	784	United Arab Emirates	ARE								55	ESSENTL.OILS,PERFUME,ETC	1	No Quantity							422747			0
S3	2000	2000	2000	2	0	2	Export	620	Portugal	PRT	788	Tunisia	TUN								55	ESSENTL.OILS,PERFUME,ETC	1	No Quantity							777			0
S3	2000	2000	2000	2	0	2	Export	620	Portugal	PRT	792	Turkey	TUR								55	ESSENTL.OILS,PERFUME,ETC	1	No Quantity							4967			0
S3	2000	2000	2000	2	0	2	Export	620	Portugal	PRT	800	Uganda	UGA								55	ESSENTL.OILS,PERFUME,ETC	1	No Quantity							4494			0
S3	2000	2000	2000	2	0	2	Export	620	Portugal	PRT	804	Ukraine	UKR								55	ESSENTL.OILS,PERFUME,ETC	1	No Quantity							8216			0
S3	2000	2000	2000	2	0	2	Export	620	Portugal	PRT	807	North Macedonia	MKD								55	ESSENTL.OILS,PERFUME,ETC	1	No Quantity							3313			0
S3	2000	2000	2000	2	0	2	Export	620	Portugal	PRT	826	United Kingdom	GBR								55	ESSENTL.OILS,PERFUME,ETC	1	No Quantity							10389366			0
S3	2000	2000	2000	2	0	2	Export	620	Portugal	PRT	842	USA	USA								55	ESSENTL.OILS,PERFUME,ETC	1	No Quantity							3091530			0
S3	2000	2000	2000	2	0	2	Export	620	Portugal	PRT	858	Uruguay	URY								55	ESSENTL.OILS,PERFUME,ETC	1	No Quantity							4869			0
S3	2000	2000	2000	2	0	2	Export	620	Portugal	PRT	862	Venezuela	VEN								55	ESSENTL.OILS,PERFUME,ETC	1	No Quantity							25660			0
S3	2000	2000	2000	2	0	2	Export	620	Portugal	PRT	894	Zambia	ZMB								55	ESSENTL.OILS,PERFUME,ETC	1	No Quantity							3629			0
S3	2000	2000	2000	2	0	2	Export	620	Portugal	PRT	899	Areas, nes									55	ESSENTL.OILS,PERFUME,ETC	1	No Quantity							196754			0
S3	2000	2000	2000	2	0	2	Export	634	Qatar	QAT	0	World	WLD								55	ESSENTL.OILS,PERFUME,ETC	1	No Quantity							2852935			0
S3	2000	2000	2000	2	0	2	Export	634	Qatar	QAT	48	Bahrain	BHR								55	ESSENTL.OILS,PERFUME,ETC	1	No Quantity							163000			0
[truncated: 4,197 more rows]
