# Supplementary material for: Core-periphery structure in sectoral international trade networks: A new approach to an old theory
Source: PLoS One. 2020 Apr 2;15(4):e0229547. doi: 10.1371/journal.pone.0229547 (PMC7117750; doi:10.1371/journal.pone.0229547)
Supplement: S7 File — (ZIP) [file pone.0229547.s007.zip › S7_File/RawData 2000/comtrade (58).csv]

Classification	Year	Period	Period Desc.	Aggregate Level	Is Leaf Code	Trade Flow Code	Trade Flow	Reporter Code	Reporter	Reporter ISO	Partner Code	Partner	Partner ISO	2nd Partner Code	2nd Partner	2nd Partner ISO	Customs Proc. Code	Customs	Mode of Transport Code	Mode of Transport	Commodity Code	Commodity	Qty Unit Code	Qty Unit	Qty	Alt Qty Unit Code	Alt Qty Unit	Alt Qty	Netweight (kg)	Gross weight (kg)	Trade Value (US$)	CIF Trade Value (US$)	FOB Trade Value (US$)	Flag
S3	2000	2000	2000	2	0	2	Export	642	Romania	ROU	0	World	WLD								00	LIVE ANIMALS	1	No Quantity							97880000			0
S3	2000	2000	2000	2	0	2	Export	642	Romania	ROU	40	Austria	AUT								00	LIVE ANIMALS	1	No Quantity							10000			0
S3	2000	2000	2000	2	0	2	Export	642	Romania	ROU	70	Bosnia Herzegovina	BIH								00	LIVE ANIMALS	1	No Quantity							1605000			0
S3	2000	2000	2000	2	0	2	Export	642	Romania	ROU	191	Croatia	HRV								00	LIVE ANIMALS	1	No Quantity							6610000			0
S3	2000	2000	2000	2	0	2	Export	642	Romania	ROU	203	Czechia	CZE								00	LIVE ANIMALS	1	No Quantity							23000			0
S3	2000	2000	2000	2	0	2	Export	642	Romania	ROU	251	France	FRA								00	LIVE ANIMALS	1	No Quantity							137000			0
S3	2000	2000	2000	2	0	2	Export	642	Romania	ROU	276	Germany	DEU								00	LIVE ANIMALS	1	No Quantity							2067000			0
S3	2000	2000	2000	2	0	2	Export	642	Romania	ROU	300	Greece	GRC								00	LIVE ANIMALS	1	No Quantity							20305000			0
S3	2000	2000	2000	2	0	2	Export	642	Romania	ROU	348	Hungary	HUN								00	LIVE ANIMALS	1	No Quantity							6472000			0
S3	2000	2000	2000	2	0	2	Export	642	Romania	ROU	376	Israel	ISR								00	LIVE ANIMALS	1	No Quantity							50000			0
S3	2000	2000	2000	2	0	2	Export	642	Romania	ROU	381	Italy	ITA								00	LIVE ANIMALS	1	No Quantity							26613000			0
S3	2000	2000	2000	2	0	2	Export	642	Romania	ROU	400	Jordan	JOR								00	LIVE ANIMALS	1	No Quantity							186000			0
S3	2000	2000	2000	2	0	2	Export	642	Romania	ROU	422	Lebanon	LBN								00	LIVE ANIMALS	1	No Quantity							5444000			0
S3	2000	2000	2000	2	0	2	Export	642	Romania	ROU	434	Libya	LBY								00	LIVE ANIMALS	1	No Quantity							6214000			0
S3	2000	2000	2000	2	0	2	Export	642	Romania	ROU	442	Luxembourg	LUX								00	LIVE ANIMALS	1	No Quantity							19000			0
S3	2000	2000	2000	2	0	2	Export	642	Romania	ROU	498	Rep. of Moldova	MDA								00	LIVE ANIMALS	1	No Quantity							141000			0
S3	2000	2000	2000	2	0	2	Export	642	Romania	ROU	528	Netherlands	NLD								00	LIVE ANIMALS	1	No Quantity							541000			0
S3	2000	2000	2000	2	0	2	Export	642	Romania	ROU	616	Poland	POL								00	LIVE ANIMALS	1	No Quantity							162000			0
S3	2000	2000	2000	2	0	2	Export	642	Romania	ROU	724	Spain	ESP								00	LIVE ANIMALS	1	No Quantity							379000			0
S3	2000	2000	2000	2	0	2	Export	642	Romania	ROU	757	Switzerland	CHE								00	LIVE ANIMALS	1	No Quantity							8000			0
S3	2000	2000	2000	2	0	2	Export	642	Romania	ROU	760	Syria	SYR								00	LIVE ANIMALS	1	No Quantity							12736000			0
S3	2000	2000	2000	2	0	2	Export	642	Romania	ROU	818	Egypt	EGY								00	LIVE ANIMALS	1	No Quantity							8083000			0
S3	2000	2000	2000	2	0	2	Export	642	Romania	ROU	826	United Kingdom	GBR								00	LIVE ANIMALS	1	No Quantity							67000			0
S3	2000	2000	2000	2	0	2	Export	642	Romania	ROU	891	Serbia and Montenegro	SCG								00	LIVE ANIMALS	1	No Quantity							8000			0
S3	2000	2000	2000	2	0	2	Export	643	Russian Federation	RUS	0	World	WLD								00	LIVE ANIMALS	1	No Quantity							4018075			0
S3	2000	2000	2000	2	0	2	Export	643	Russian Federation	RUS	40	Austria	AUT								00	LIVE ANIMALS	1	No Quantity							7631			0
S3	2000	2000	2000	2	0	2	Export	643	Russian Federation	RUS	51	Armenia	ARM								00	LIVE ANIMALS	1	No Quantity							24644			0
S3	2000	2000	2000	2	0	2	Export	643	Russian Federation	RUS	56	Belgium	BEL								00	LIVE ANIMALS	1	No Quantity							57262			0
S3	2000	2000	2000	2	0	2	Export	643	Russian Federation	RUS	124	Canada	CAN								00	LIVE ANIMALS	1	No Quantity							18000			0
S3	2000	2000	2000	2	0	2	Export	643	Russian Federation	RUS	144	Sri Lanka	LKA								00	LIVE ANIMALS	1	No Quantity							440			0
S3	2000	2000	2000	2	0	2	Export	643	Russian Federation	RUS	156	China	CHN								00	LIVE ANIMALS	1	No Quantity							7777			0
S3	2000	2000	2000	2	0	2	Export	643	Russian Federation	RUS	203	Czechia	CZE								00	LIVE ANIMALS	1	No Quantity							6872			0
S3	2000	2000	2000	2	0	2	Export	643	Russian Federation	RUS	208	Denmark	DNK								00	LIVE ANIMALS	1	No Quantity							1012			0
S3	2000	2000	2000	2	0	2	Export	643	Russian Federation	RUS	233	Estonia	EST								00	LIVE ANIMALS	1	No Quantity							1471			0
S3	2000	2000	2000	2	0	2	Export	643	Russian Federation	RUS	246	Finland	FIN								00	LIVE ANIMALS	1	No Quantity							37472			0
S3	2000	2000	2000	2	0	2	Export	643	Russian Federation	RUS	251	France	FRA								00	LIVE ANIMALS	1	No Quantity							33467			0
S3	2000	2000	2000	2	0	2	Export	643	Russian Federation	RUS	268	Georgia	GEO								00	LIVE ANIMALS	1	No Quantity							49400			0
S3	2000	2000	2000	2	0	2	Export	643	Russian Federation	RUS	276	Germany	DEU								00	LIVE ANIMALS	1	No Quantity							251066			0
S3	2000	2000	2000	2	0	2	Export	643	Russian Federation	RUS	300	Greece	GRC								00	LIVE ANIMALS	1	No Quantity							2500			0
S3	2000	2000	2000	2	0	2	Export	643	Russian Federation	RUS	348	Hungary	HUN								00	LIVE ANIMALS	1	No Quantity							2000			0
S3	2000	2000	2000	2	0	2	Export	643	Russian Federation	RUS	360	Indonesia	IDN								00	LIVE ANIMALS	1	No Quantity							320			0
S3	2000	2000	2000	2	0	2	Export	643	Russian Federation	RUS	376	Israel	ISR								00	LIVE ANIMALS	1	No Quantity							5305			0
S3	2000	2000	2000	2	0	2	Export	643	Russian Federation	RUS	381	Italy	ITA								00	LIVE ANIMALS	1	No Quantity							23156			0
S3	2000	2000	2000	2	0	2	Export	643	Russian Federation	RUS	392	Japan	JPN								00	LIVE ANIMALS	1	No Quantity							141971			0
S3	2000	2000	2000	2	0	2	Export	643	Russian Federation	RUS	398	Kazakhstan	KAZ								00	LIVE ANIMALS	1	No Quantity							599462			0
S3	2000	2000	2000	2	0	2	Export	643	Russian Federation	RUS	400	Jordan	JOR								00	LIVE ANIMALS	1	No Quantity							1978318			0
S3	2000	2000	2000	2	0	2	Export	643	Russian Federation	RUS	410	Rep. of Korea	KOR								00	LIVE ANIMALS	1	No Quantity							161850			0
S3	2000	2000	2000	2	0	2	Export	643	Russian Federation	RUS	414	Kuwait	KWT								00	LIVE ANIMALS	1	No Quantity							4712			0
S3	2000	2000	2000	2	0	2	Export	643	Russian Federation	RUS	417	Kyrgyzstan	KGZ								00	LIVE ANIMALS	1	No Quantity							23020			0
S3	2000	2000	2000	2	0	2	Export	643	Russian Federation	RUS	428	Latvia	LVA								00	LIVE ANIMALS	1	No Quantity							30936			0
S3	2000	2000	2000	2	0	2	Export	643	Russian Federation	RUS	440	Lithuania	LTU								00	LIVE ANIMALS	1	No Quantity							9838			0
S3	2000	2000	2000	2	0	2	Export	643	Russian Federation	RUS	496	Mongolia	MNG								00	LIVE ANIMALS	1	No Quantity							14414			0
S3	2000	2000	2000	2	0	2	Export	643	Russian Federation	RUS	528	Netherlands	NLD								00	LIVE ANIMALS	1	No Quantity							139195			0
S3	2000	2000	2000	2	0	2	Export	643	Russian Federation	RUS	616	Poland	POL								00	LIVE ANIMALS	1	No Quantity							5663			0
S3	2000	2000	2000	2	0	2	Export	643	Russian Federation	RUS	703	Slovakia	SVK								00	LIVE ANIMALS	1	No Quantity							98550			0
S3	2000	2000	2000	2	0	2	Export	643	Russian Federation	RUS	724	Spain	ESP								00	LIVE ANIMALS	1	No Quantity							4700			0
S3	2000	2000	2000	2	0	2	Export	643	Russian Federation	RUS	752	Sweden	SWE								00	LIVE ANIMALS	1	No Quantity							13995			0
S3	2000	2000	2000	2	0	2	Export	643	Russian Federation	RUS	757	Switzerland	CHE								00	LIVE ANIMALS	1	No Quantity							4460			0
S3	2000	2000	2000	2	0	2	Export	643	Russian Federation	RUS	784	United Arab Emirates	ARE								00	LIVE ANIMALS	1	No Quantity							21730			0
S3	2000	2000	2000	2	0	2	Export	643	Russian Federation	RUS	804	Ukraine	UKR								00	LIVE ANIMALS	1	No Quantity							52543			0
S3	2000	2000	2000	2	0	2	Export	643	Russian Federation	RUS	826	United Kingdom	GBR								00	LIVE ANIMALS	1	No Quantity							2295			0
S3	2000	2000	2000	2	0	2	Export	643	Russian Federation	RUS	842	USA	USA								00	LIVE ANIMALS	1	No Quantity							103306			0
S3	2000	2000	2000	2	0	2	Export	643	Russian Federation	RUS	860	Uzbekistan	UZB								00	LIVE ANIMALS	1	No Quantity							77322			0
S3	2000	2000	2000	2	0	2	Export	642	Romania	ROU	0	World	WLD								01	MEAT, MEAT PREPARATIONS	1	No Quantity							13603000			0
S3	2000	2000	2000	2	0	2	Export	642	Romania	ROU	28	Antigua and Barbuda	ATG								01	MEAT, MEAT PREPARATIONS	1	No Quantity							2000			0
S3	2000	2000	2000	2	0	2	Export	642	Romania	ROU	40	Austria	AUT								01	MEAT, MEAT PREPARATIONS	1	No Quantity							264000			0
S3	2000	2000	2000	2	0	2	Export	642	Romania	ROU	44	Bahamas	BHS								01	MEAT, MEAT PREPARATIONS	1	No Quantity							11000			0
S3	2000	2000	2000	2	0	2	Export	642	Romania	ROU	84	Belize	BLZ								01	MEAT, MEAT PREPARATIONS	1	No Quantity							3000			0
S3	2000	2000	2000	2	0	2	Export	642	Romania	ROU	100	Bulgaria	BGR								01	MEAT, MEAT PREPARATIONS	1	No Quantity							237000			0
S3	2000	2000	2000	2	0	2	Export	642	Romania	ROU	116	Cambodia	KHM								01	MEAT, MEAT PREPARATIONS	1	No Quantity							11000			0
S3	2000	2000	2000	2	0	2	Export	642	Romania	ROU	124	Canada	CAN								01	MEAT, MEAT PREPARATIONS	1	No Quantity							1000			0
S3	2000	2000	2000	2	0	2	Export	642	Romania	ROU	191	Croatia	HRV								01	MEAT, MEAT PREPARATIONS	1	No Quantity							164000			0
S3	2000	2000	2000	2	0	2	Export	642	Romania	ROU	196	Cyprus	CYP								01	MEAT, MEAT PREPARATIONS	1	No Quantity							12000			0
S3	2000	2000	2000	2	0	2	Export	642	Romania	ROU	203	Czechia	CZE								01	MEAT, MEAT PREPARATIONS	1	No Quantity							64000			0
S3	2000	2000	2000	2	0	2	Export	642	Romania	ROU	251	France	FRA								01	MEAT, MEAT PREPARATIONS	1	No Quantity							2194000			0
S3	2000	2000	2000	2	0	2	Export	642	Romania	ROU	268	Georgia	GEO								01	MEAT, MEAT PREPARATIONS	1	No Quantity							33000			0
S3	2000	2000	2000	2	0	2	Export	642	Romania	ROU	276	Germany	DEU								01	MEAT, MEAT PREPARATIONS	1	No Quantity							2475000			0
S3	2000	2000	2000	2	0	2	Export	642	Romania	ROU	300	Greece	GRC								01	MEAT, MEAT PREPARATIONS	1	No Quantity							221000			0
S3	2000	2000	2000	2	0	2	Export	642	Romania	ROU	340	Honduras	HND								01	MEAT, MEAT PREPARATIONS	1	No Quantity							28000			0
S3	2000	2000	2000	2	0	2	Export	642	Romania	ROU	344	China, Hong Kong SAR	HKG								01	MEAT, MEAT PREPARATIONS	1	No Quantity							2000			0
S3	2000	2000	2000	2	0	2	Export	642	Romania	ROU	348	Hungary	HUN								01	MEAT, MEAT PREPARATIONS	1	No Quantity							14000			0
S3	2000	2000	2000	2	0	2	Export	642	Romania	ROU	364	Iran	IRN								01	MEAT, MEAT PREPARATIONS	1	No Quantity							1000			0
S3	2000	2000	2000	2	0	2	Export	642	Romania	ROU	381	Italy	ITA								01	MEAT, MEAT PREPARATIONS	1	No Quantity							450000			0
S3	2000	2000	2000	2	0	2	Export	642	Romania	ROU	392	Japan	JPN								01	MEAT, MEAT PREPARATIONS	1	No Quantity							1000			0
S3	2000	2000	2000	2	0	2	Export	642	Romania	ROU	410	Rep. of Korea	KOR								01	MEAT, MEAT PREPARATIONS	1	No Quantity							2000			0
S3	2000	2000	2000	2	0	2	Export	642	Romania	ROU	430	Liberia	LBR								01	MEAT, MEAT PREPARATIONS	1	No Quantity							8000			0
S3	2000	2000	2000	2	0	2	Export	642	Romania	ROU	434	Libya	LBY								01	MEAT, MEAT PREPARATIONS	1	No Quantity							4000			0
S3	2000	2000	2000	2	0	2	Export	642	Romania	ROU	440	Lithuania	LTU								01	MEAT, MEAT PREPARATIONS	1	No Quantity							1000			0
S3	2000	2000	2000	2	0	2	Export	642	Romania	ROU	470	Malta	MLT								01	MEAT, MEAT PREPARATIONS	1	No Quantity							193000			0
S3	2000	2000	2000	2	0	2	Export	642	Romania	ROU	498	Rep. of Moldova	MDA								01	MEAT, MEAT PREPARATIONS	1	No Quantity							405000			0
S3	2000	2000	2000	2	0	2	Export	642	Romania	ROU	528	Netherlands	NLD								01	MEAT, MEAT PREPARATIONS	1	No Quantity							5501000			0
S3	2000	2000	2000	2	0	2	Export	642	Romania	ROU	530	Neth. Antilles	ANT								01	MEAT, MEAT PREPARATIONS	1	No Quantity							5000			0
S3	2000	2000	2000	2	0	2	Export	642	Romania	ROU	579	Norway	NOR								01	MEAT, MEAT PREPARATIONS	1	No Quantity							1000			0
S3	2000	2000	2000	2	0	2	Export	642	Romania	ROU	591	Panama	PAN								01	MEAT, MEAT PREPARATIONS	1	No Quantity							25000			0
S3	2000	2000	2000	2	0	2	Export	642	Romania	ROU	608	Philippines	PHL								01	MEAT, MEAT PREPARATIONS	1	No Quantity							2000			0
S3	2000	2000	2000	2	0	2	Export	642	Romania	ROU	616	Poland	POL								01	MEAT, MEAT PREPARATIONS	1	No Quantity							8000			0
S3	2000	2000	2000	2	0	2	Export	642	Romania	ROU	643	Russian Federation	RUS								01	MEAT, MEAT PREPARATIONS	1	No Quantity							127000			0
S3	2000	2000	2000	2	0	2	Export	642	Romania	ROU	670	Saint Vincent and the Grenadines	VCT								01	MEAT, MEAT PREPARATIONS	1	No Quantity							23000			0
S3	2000	2000	2000	2	0	2	Export	642	Romania	ROU	678	Sao Tome and Principe	STP								01	MEAT, MEAT PREPARATIONS	1	No Quantity							2000			0
S3	2000	2000	2000	2	0	2	Export	642	Romania	ROU	702	Singapore	SGP								01	MEAT, MEAT PREPARATIONS	1	No Quantity							2000			0
S3	2000	2000	2000	2	0	2	Export	642	Romania	ROU	703	Slovakia	SVK								01	MEAT, MEAT PREPARATIONS	1	No Quantity							1000			0
S3	2000	2000	2000	2	0	2	Export	642	Romania	ROU	757	Switzerland	CHE								01	MEAT, MEAT PREPARATIONS	1	No Quantity							493000			0
S3	2000	2000	2000	2	0	2	Export	642	Romania	ROU	792	Turkey	TUR								01	MEAT, MEAT PREPARATIONS	1	No Quantity							247000			0
S3	2000	2000	2000	2	0	2	Export	642	Romania	ROU	804	Ukraine	UKR								01	MEAT, MEAT PREPARATIONS	1	No Quantity							11000			0
S3	2000	2000	2000	2	0	2	Export	642	Romania	ROU	807	North Macedonia	MKD								01	MEAT, MEAT PREPARATIONS	1	No Quantity							76000			0
S3	2000	2000	2000	2	0	2	Export	642	Romania	ROU	818	Egypt	EGY								01	MEAT, MEAT PREPARATIONS	1	No Quantity							2000			0
S3	2000	2000	2000	2	0	2	Export	642	Romania	ROU	826	United Kingdom	GBR								01	MEAT, MEAT PREPARATIONS	1	No Quantity							235000			0
S3	2000	2000	2000	2	0	2	Export	642	Romania	ROU	899	Areas, nes									01	MEAT, MEAT PREPARATIONS	1	No Quantity							41000			0
S3	2000	2000	2000	2	0	2	Export	643	Russian Federation	RUS	0	World	WLD								01	MEAT, MEAT PREPARATIONS	1	No Quantity							24800695			0
S3	2000	2000	2000	2	0	2	Export	643	Russian Federation	RUS	31	Azerbaijan	AZE								01	MEAT, MEAT PREPARATIONS	1	No Quantity							1601889			0
S3	2000	2000	2000	2	0	2	Export	643	Russian Federation	RUS	36	Australia	AUS								01	MEAT, MEAT PREPARATIONS	1	No Quantity							4728			0
S3	2000	2000	2000	2	0	2	Export	643	Russian Federation	RUS	40	Austria	AUT								01	MEAT, MEAT PREPARATIONS	1	No Quantity							87309			0
S3	2000	2000	2000	2	0	2	Export	643	Russian Federation	RUS	51	Armenia	ARM								01	MEAT, MEAT PREPARATIONS	1	No Quantity							97317			0
S3	2000	2000	2000	2	0	2	Export	643	Russian Federation	RUS	100	Bulgaria	BGR								01	MEAT, MEAT PREPARATIONS	1	No Quantity							316			0
S3	2000	2000	2000	2	0	2	Export	643	Russian Federation	RUS	116	Cambodia	KHM								01	MEAT, MEAT PREPARATIONS	1	No Quantity							153			0
S3	2000	2000	2000	2	0	2	Export	643	Russian Federation	RUS	156	China	CHN								01	MEAT, MEAT PREPARATIONS	1	No Quantity							29378			0
S3	2000	2000	2000	2	0	2	Export	643	Russian Federation	RUS	192	Cuba	CUB								01	MEAT, MEAT PREPARATIONS	1	No Quantity							1248			0
S3	2000	2000	2000	2	0	2	Export	643	Russian Federation	RUS	231	Ethiopia	ETH								01	MEAT, MEAT PREPARATIONS	1	No Quantity							17765			0
S3	2000	2000	2000	2	0	2	Export	643	Russian Federation	RUS	233	Estonia	EST								01	MEAT, MEAT PREPARATIONS	1	No Quantity							265			0
S3	2000	2000	2000	2	0	2	Export	643	Russian Federation	RUS	251	France	FRA								01	MEAT, MEAT PREPARATIONS	1	No Quantity							67718			0
S3	2000	2000	2000	2	0	2	Export	643	Russian Federation	RUS	268	Georgia	GEO								01	MEAT, MEAT PREPARATIONS	1	No Quantity							89663			0
S3	2000	2000	2000	2	0	2	Export	643	Russian Federation	RUS	276	Germany	DEU								01	MEAT, MEAT PREPARATIONS	1	No Quantity							250566			0
S3	2000	2000	2000	2	0	2	Export	643	Russian Federation	RUS	300	Greece	GRC								01	MEAT, MEAT PREPARATIONS	1	No Quantity							1453			0
S3	2000	2000	2000	2	0	2	Export	643	Russian Federation	RUS	324	Guinea	GIN								01	MEAT, MEAT PREPARATIONS	1	No Quantity							30			0
S3	2000	2000	2000	2	0	2	Export	643	Russian Federation	RUS	376	Israel	ISR								01	MEAT, MEAT PREPARATIONS	1	No Quantity							3840			0
S3	2000	2000	2000	2	0	2	Export	643	Russian Federation	RUS	381	Italy	ITA								01	MEAT, MEAT PREPARATIONS	1	No Quantity							412			0
S3	2000	2000	2000	2	0	2	Export	643	Russian Federation	RUS	398	Kazakhstan	KAZ								01	MEAT, MEAT PREPARATIONS	1	No Quantity							13933098			0
S3	2000	2000	2000	2	0	2	Export	643	Russian Federation	RUS	408	Dem. People's Rep. of Korea	PRK								01	MEAT, MEAT PREPARATIONS	1	No Quantity							4357			0
S3	2000	2000	2000	2	0	2	Export	643	Russian Federation	RUS	410	Rep. of Korea	KOR								01	MEAT, MEAT PREPARATIONS	1	No Quantity							63000			0
S3	2000	2000	2000	2	0	2	Export	643	Russian Federation	RUS	417	Kyrgyzstan	KGZ								01	MEAT, MEAT PREPARATIONS	1	No Quantity							551833			0
S3	2000	2000	2000	2	0	2	Export	643	Russian Federation	RUS	440	Lithuania	LTU								01	MEAT, MEAT PREPARATIONS	1	No Quantity							71594			0
S3	2000	2000	2000	2	0	2	Export	643	Russian Federation	RUS	478	Mauritania	MRT								01	MEAT, MEAT PREPARATIONS	1	No Quantity							2			0
S3	2000	2000	2000	2	0	2	Export	643	Russian Federation	RUS	496	Mongolia	MNG								01	MEAT, MEAT PREPARATIONS	1	No Quantity							87010			0
S3	2000	2000	2000	2	0	2	Export	643	Russian Federation	RUS	498	Rep. of Moldova	MDA								01	MEAT, MEAT PREPARATIONS	1	No Quantity							66433			0
S3	2000	2000	2000	2	0	2	Export	643	Russian Federation	RUS	528	Netherlands	NLD								01	MEAT, MEAT PREPARATIONS	1	No Quantity							133906			0
S3	2000	2000	2000	2	0	2	Export	643	Russian Federation	RUS	616	Poland	POL								01	MEAT, MEAT PREPARATIONS	1	No Quantity							24287			0
S3	2000	2000	2000	2	0	2	Export	643	Russian Federation	RUS	752	Sweden	SWE								01	MEAT, MEAT PREPARATIONS	1	No Quantity							1121848			0
S3	2000	2000	2000	2	0	2	Export	643	Russian Federation	RUS	757	Switzerland	CHE								01	MEAT, MEAT PREPARATIONS	1	No Quantity							121337			0
S3	2000	2000	2000	2	0	2	Export	643	Russian Federation	RUS	760	Syria	SYR								01	MEAT, MEAT PREPARATIONS	1	No Quantity							397			0
S3	2000	2000	2000	2	0	2	Export	643	Russian Federation	RUS	762	Tajikistan	TJK								01	MEAT, MEAT PREPARATIONS	1	No Quantity							186526			0
S3	2000	2000	2000	2	0	2	Export	643	Russian Federation	RUS	792	Turkey	TUR								01	MEAT, MEAT PREPARATIONS	1	No Quantity							56472			0
S3	2000	2000	2000	2	0	2	Export	643	Russian Federation	RUS	795	Turkmenistan	TKM								01	MEAT, MEAT PREPARATIONS	1	No Quantity							2706265			0
S3	2000	2000	2000	2	0	2	Export	643	Russian Federation	RUS	804	Ukraine	UKR								01	MEAT, MEAT PREPARATIONS	1	No Quantity							2434305			0
S3	2000	2000	2000	2	0	2	Export	643	Russian Federation	RUS	818	Egypt	EGY								01	MEAT, MEAT PREPARATIONS	1	No Quantity							27			0
S3	2000	2000	2000	2	0	2	Export	643	Russian Federation	RUS	826	United Kingdom	GBR								01	MEAT, MEAT PREPARATIONS	1	No Quantity							657723			0
S3	2000	2000	2000	2	0	2	Export	643	Russian Federation	RUS	842	USA	USA								01	MEAT, MEAT PREPARATIONS	1	No Quantity							861			0
S3	2000	2000	2000	2	0	2	Export	643	Russian Federation	RUS	860	Uzbekistan	UZB								01	MEAT, MEAT PREPARATIONS	1	No Quantity							325364			0
S3	2000	2000	2000	2	0	2	Export	642	Romania	ROU	0	World	WLD								02	DAIRY PRODUCTS,BIRD EGGS	1	No Quantity							7320000			0
S3	2000	2000	2000	2	0	2	Export	642	Romania	ROU	36	Australia	AUS								02	DAIRY PRODUCTS,BIRD EGGS	1	No Quantity							378000			0
S3	2000	2000	2000	2	0	2	Export	642	Romania	ROU	44	Bahamas	BHS								02	DAIRY PRODUCTS,BIRD EGGS	1	No Quantity							1000			0
S3	2000	2000	2000	2	0	2	Export	642	Romania	ROU	100	Bulgaria	BGR								02	DAIRY PRODUCTS,BIRD EGGS	1	No Quantity							87000			0
S3	2000	2000	2000	2	0	2	Export	642	Romania	ROU	116	Cambodia	KHM								02	DAIRY PRODUCTS,BIRD EGGS	1	No Quantity							3000			0
S3	2000	2000	2000	2	0	2	Export	642	Romania	ROU	136	Cayman Isds	CYM								02	DAIRY PRODUCTS,BIRD EGGS	1	No Quantity							3000			0
S3	2000	2000	2000	2	0	2	Export	642	Romania	ROU	196	Cyprus	CYP								02	DAIRY PRODUCTS,BIRD EGGS	1	No Quantity							1000			0
S3	2000	2000	2000	2	0	2	Export	642	Romania	ROU	251	France	FRA								02	DAIRY PRODUCTS,BIRD EGGS	1	No Quantity							181000			0
S3	2000	2000	2000	2	0	2	Export	642	Romania	ROU	268	Georgia	GEO								02	DAIRY PRODUCTS,BIRD EGGS	1	No Quantity							3000			0
S3	2000	2000	2000	2	0	2	Export	642	Romania	ROU	276	Germany	DEU								02	DAIRY PRODUCTS,BIRD EGGS	1	No Quantity							44000			0
S3	2000	2000	2000	2	0	2	Export	642	Romania	ROU	300	Greece	GRC								02	DAIRY PRODUCTS,BIRD EGGS	1	No Quantity							1964000			0
S3	2000	2000	2000	2	0	2	Export	642	Romania	ROU	340	Honduras	HND								02	DAIRY PRODUCTS,BIRD EGGS	1	No Quantity							5000			0
S3	2000	2000	2000	2	0	2	Export	642	Romania	ROU	348	Hungary	HUN								02	DAIRY PRODUCTS,BIRD EGGS	1	No Quantity							1247000			0
S3	2000	2000	2000	2	0	2	Export	642	Romania	ROU	381	Italy	ITA								02	DAIRY PRODUCTS,BIRD EGGS	1	No Quantity							996000			0
S3	2000	2000	2000	2	0	2	Export	642	Romania	ROU	422	Lebanon	LBN								02	DAIRY PRODUCTS,BIRD EGGS	1	No Quantity							403000			0
S3	2000	2000	2000	2	0	2	Export	642	Romania	ROU	430	Liberia	LBR								02	DAIRY PRODUCTS,BIRD EGGS	1	No Quantity							1000			0
S3	2000	2000	2000	2	0	2	Export	642	Romania	ROU	470	Malta	MLT								02	DAIRY PRODUCTS,BIRD EGGS	1	No Quantity							39000			0
S3	2000	2000	2000	2	0	2	Export	642	Romania	ROU	498	Rep. of Moldova	MDA								02	DAIRY PRODUCTS,BIRD EGGS	1	No Quantity							22000			0
S3	2000	2000	2000	2	0	2	Export	642	Romania	ROU	528	Netherlands	NLD								02	DAIRY PRODUCTS,BIRD EGGS	1	No Quantity							470000			0
S3	2000	2000	2000	2	0	2	Export	642	Romania	ROU	530	Neth. Antilles	ANT								02	DAIRY PRODUCTS,BIRD EGGS	1	No Quantity							1000			0
S3	2000	2000	2000	2	0	2	Export	642	Romania	ROU	591	Panama	PAN								02	DAIRY PRODUCTS,BIRD EGGS	1	No Quantity							6000			0
S3	2000	2000	2000	2	0	2	Export	642	Romania	ROU	643	Russian Federation	RUS								02	DAIRY PRODUCTS,BIRD EGGS	1	No Quantity							1000			0
S3	2000	2000	2000	2	0	2	Export	642	Romania	ROU	670	Saint Vincent and the Grenadines	VCT								02	DAIRY PRODUCTS,BIRD EGGS	1	No Quantity							4000			0
S3	2000	2000	2000	2	0	2	Export	642	Romania	ROU	792	Turkey	TUR								02	DAIRY PRODUCTS,BIRD EGGS	1	No Quantity							154000			0
S3	2000	2000	2000	2	0	2	Export	642	Romania	ROU	842	USA	USA								02	DAIRY PRODUCTS,BIRD EGGS	1	No Quantity							1258000			0
S3	2000	2000	2000	2	0	2	Export	642	Romania	ROU	891	Serbia and Montenegro	SCG								02	DAIRY PRODUCTS,BIRD EGGS	1	No Quantity							34000			0
S3	2000	2000	2000	2	0	2	Export	642	Romania	ROU	899	Areas, nes									02	DAIRY PRODUCTS,BIRD EGGS	1	No Quantity							14000			0
S3	2000	2000	2000	2	0	2	Export	643	Russian Federation	RUS	0	World	WLD								02	DAIRY PRODUCTS,BIRD EGGS	1	No Quantity							103960299			0
S3	2000	2000	2000	2	0	2	Export	643	Russian Federation	RUS	4	Afghanistan	AFG								02	DAIRY PRODUCTS,BIRD EGGS	1	No Quantity							337087			0
S3	2000	2000	2000	2	0	2	Export	643	Russian Federation	RUS	8	Albania	ALB								02	DAIRY PRODUCTS,BIRD EGGS	1	No Quantity							137938			0
S3	2000	2000	2000	2	0	2	Export	643	Russian Federation	RUS	12	Algeria	DZA								02	DAIRY PRODUCTS,BIRD EGGS	1	No Quantity							371200			0
S3	2000	2000	2000	2	0	2	Export	643	Russian Federation	RUS	31	Azerbaijan	AZE								02	DAIRY PRODUCTS,BIRD EGGS	1	No Quantity							1875838			0
S3	2000	2000	2000	2	0	2	Export	643	Russian Federation	RUS	40	Austria	AUT								02	DAIRY PRODUCTS,BIRD EGGS	1	No Quantity							20586			0
S3	2000	2000	2000	2	0	2	Export	643	Russian Federation	RUS	51	Armenia	ARM								02	DAIRY PRODUCTS,BIRD EGGS	1	No Quantity							157213			0
S3	2000	2000	2000	2	0	2	Export	643	Russian Federation	RUS	100	Bulgaria	BGR								02	DAIRY PRODUCTS,BIRD EGGS	1	No Quantity							1277408			0
S3	2000	2000	2000	2	0	2	Export	643	Russian Federation	RUS	124	Canada	CAN								02	DAIRY PRODUCTS,BIRD EGGS	1	No Quantity							486			0
S3	2000	2000	2000	2	0	2	Export	643	Russian Federation	RUS	156	China	CHN								02	DAIRY PRODUCTS,BIRD EGGS	1	No Quantity							1385553			0
S3	2000	2000	2000	2	0	2	Export	643	Russian Federation	RUS	192	Cuba	CUB								02	DAIRY PRODUCTS,BIRD EGGS	1	No Quantity							5556			0
S3	2000	2000	2000	2	0	2	Export	643	Russian Federation	RUS	196	Cyprus	CYP								02	DAIRY PRODUCTS,BIRD EGGS	1	No Quantity							69000			0
S3	2000	2000	2000	2	0	2	Export	643	Russian Federation	RUS	203	Czechia	CZE								02	DAIRY PRODUCTS,BIRD EGGS	1	No Quantity							237101			0
S3	2000	2000	2000	2	0	2	Export	643	Russian Federation	RUS	208	Denmark	DNK								02	DAIRY PRODUCTS,BIRD EGGS	1	No Quantity							172765			0
S3	2000	2000	2000	2	0	2	Export	643	Russian Federation	RUS	231	Ethiopia	ETH								02	DAIRY PRODUCTS,BIRD EGGS	1	No Quantity							10659			0
S3	2000	2000	2000	2	0	2	Export	643	Russian Federation	RUS	233	Estonia	EST								02	DAIRY PRODUCTS,BIRD EGGS	1	No Quantity							4345075			0
S3	2000	2000	2000	2	0	2	Export	643	Russian Federation	RUS	246	Finland	FIN								02	DAIRY PRODUCTS,BIRD EGGS	1	No Quantity							4066			0
S3	2000	2000	2000	2	0	2	Export	643	Russian Federation	RUS	251	France	FRA								02	DAIRY PRODUCTS,BIRD EGGS	1	No Quantity							22315			0
S3	2000	2000	2000	2	0	2	Export	643	Russian Federation	RUS	268	Georgia	GEO								02	DAIRY PRODUCTS,BIRD EGGS	1	No Quantity							137564			0
S3	2000	2000	2000	2	0	2	Export	643	Russian Federation	RUS	276	Germany	DEU								02	DAIRY PRODUCTS,BIRD EGGS	1	No Quantity							5136231			0
S3	2000	2000	2000	2	0	2	Export	643	Russian Federation	RUS	300	Greece	GRC								02	DAIRY PRODUCTS,BIRD EGGS	1	No Quantity							2686			0
S3	2000	2000	2000	2	0	2	Export	643	Russian Federation	RUS	324	Guinea	GIN								02	DAIRY PRODUCTS,BIRD EGGS	1	No Quantity							16			0
S3	2000	2000	2000	2	0	2	Export	643	Russian Federation	RUS	348	Hungary	HUN								02	DAIRY PRODUCTS,BIRD EGGS	1	No Quantity							2101326			0
S3	2000	2000	2000	2	0	2	Export	643	Russian Federation	RUS	376	Israel	ISR								02	DAIRY PRODUCTS,BIRD EGGS	1	No Quantity							281652			0
S3	2000	2000	2000	2	0	2	Export	643	Russian Federation	RUS	381	Italy	ITA								02	DAIRY PRODUCTS,BIRD EGGS	1	No Quantity							42			0
S3	2000	2000	2000	2	0	2	Export	643	Russian Federation	RUS	392	Japan	JPN								02	DAIRY PRODUCTS,BIRD EGGS	1	No Quantity							3148436			0
S3	2000	2000	2000	2	0	2	Export	643	Russian Federation	RUS	398	Kazakhstan	KAZ								02	DAIRY PRODUCTS,BIRD EGGS	1	No Quantity							37488524			0
S3	2000	2000	2000	2	0	2	Export	643	Russian Federation	RUS	400	Jordan	JOR								02	DAIRY PRODUCTS,BIRD EGGS	1	No Quantity							728			0
S3	2000	2000	2000	2	0	2	Export	643	Russian Federation	RUS	408	Dem. People's Rep. of Korea	PRK								02	DAIRY PRODUCTS,BIRD EGGS	1	No Quantity							33428			0
S3	2000	2000	2000	2	0	2	Export	643	Russian Federation	RUS	417	Kyrgyzstan	KGZ								02	DAIRY PRODUCTS,BIRD EGGS	1	No Quantity							1547551			0
S3	2000	2000	2000	2	0	2	Export	643	Russian Federation	RUS	428	Latvia	LVA								02	DAIRY PRODUCTS,BIRD EGGS	1	No Quantity							358446			0
S3	2000	2000	2000	2	0	2	Export	643	Russian Federation	RUS	440	Lithuania	LTU								02	DAIRY PRODUCTS,BIRD EGGS	1	No Quantity							23056863			0
S3	2000	2000	2000	2	0	2	Export	643	Russian Federation	RUS	470	Malta	MLT								02	DAIRY PRODUCTS,BIRD EGGS	1	No Quantity							52			0
S3	2000	2000	2000	2	0	2	Export	643	Russian Federation	RUS	496	Mongolia	MNG								02	DAIRY PRODUCTS,BIRD EGGS	1	No Quantity							1778110			0
S3	2000	2000	2000	2	0	2	Export	643	Russian Federation	RUS	498	Rep. of Moldova	MDA								02	DAIRY PRODUCTS,BIRD EGGS	1	No Quantity							344001			0
S3	2000	2000	2000	2	0	2	Export	643	Russian Federation	RUS	528	Netherlands	NLD								02	DAIRY PRODUCTS,BIRD EGGS	1	No Quantity							5186688			0
S3	2000	2000	2000	2	0	2	Export	643	Russian Federation	RUS	562	Niger	NER								02	DAIRY PRODUCTS,BIRD EGGS	1	No Quantity							31968			0
S3	2000	2000	2000	2	0	2	Export	643	Russian Federation	RUS	616	Poland	POL								02	DAIRY PRODUCTS,BIRD EGGS	1	No Quantity							6848555			0
S3	2000	2000	2000	2	0	2	Export	643	Russian Federation	RUS	703	Slovakia	SVK								02	DAIRY PRODUCTS,BIRD EGGS	1	No Quantity							19125			0
S3	2000	2000	2000	2	0	2	Export	643	Russian Federation	RUS	736	Fmr Sudan	SDN								02	DAIRY PRODUCTS,BIRD EGGS	1	No Quantity							10632			0
S3	2000	2000	2000	2	0	2	Export	643	Russian Federation	RUS	757	Switzerland	CHE								02	DAIRY PRODUCTS,BIRD EGGS	1	No Quantity							12654			0
S3	2000	2000	2000	2	0	2	Export	643	Russian Federation	RUS	762	Tajikistan	TJK								02	DAIRY PRODUCTS,BIRD EGGS	1	No Quantity							237568			0
S3	2000	2000	2000	2	0	2	Export	643	Russian Federation	RUS	784	United Arab Emirates	ARE								02	DAIRY PRODUCTS,BIRD EGGS	1	No Quantity							22164			0
S3	2000	2000	2000	2	0	2	Export	643	Russian Federation	RUS	792	Turkey	TUR								02	DAIRY PRODUCTS,BIRD EGGS	1	No Quantity							12			0
S3	2000	2000	2000	2	0	2	Export	643	Russian Federation	RUS	795	Turkmenistan	TKM								02	DAIRY PRODUCTS,BIRD EGGS	1	No Quantity							1347056			0
S3	2000	2000	2000	2	0	2	Export	643	Russian Federation	RUS	804	Ukraine	UKR								02	DAIRY PRODUCTS,BIRD EGGS	1	No Quantity							3678789			0
S3	2000	2000	2000	2	0	2	Export	643	Russian Federation	RUS	818	Egypt	EGY								02	DAIRY PRODUCTS,BIRD EGGS	1	No Quantity							109462			0
S3	2000	2000	2000	2	0	2	Export	643	Russian Federation	RUS	826	United Kingdom	GBR								02	DAIRY PRODUCTS,BIRD EGGS	1	No Quantity							43773			0
S3	2000	2000	2000	2	0	2	Export	643	Russian Federation	RUS	842	USA	USA								02	DAIRY PRODUCTS,BIRD EGGS	1	No Quantity							337360			0
S3	2000	2000	2000	2	0	2	Export	643	Russian Federation	RUS	860	Uzbekistan	UZB								02	DAIRY PRODUCTS,BIRD EGGS	1	No Quantity							228991			0
S3	2000	2000	2000	2	0	2	Export	642	Romania	ROU	0	World	WLD								03	FISH,CRUSTACEANS,MOLLUSC	1	No Quantity							2915000			0
S3	2000	2000	2000	2	0	2	Export	642	Romania	ROU	56	Belgium	BEL								03	FISH,CRUSTACEANS,MOLLUSC	1	No Quantity							130000			0
S3	2000	2000	2000	2	0	2	Export	642	Romania	ROU	100	Bulgaria	BGR								03	FISH,CRUSTACEANS,MOLLUSC	1	No Quantity							1000			0
S3	2000	2000	2000	2	0	2	Export	642	Romania	ROU	156	China	CHN								03	FISH,CRUSTACEANS,MOLLUSC	1	No Quantity							3000			0
S3	2000	2000	2000	2	0	2	Export	642	Romania	ROU	208	Denmark	DNK								03	FISH,CRUSTACEANS,MOLLUSC	1	No Quantity							15000			0
S3	2000	2000	2000	2	0	2	Export	642	Romania	ROU	251	France	FRA								03	FISH,CRUSTACEANS,MOLLUSC	1	No Quantity							93000			0
S3	2000	2000	2000	2	0	2	Export	642	Romania	ROU	276	Germany	DEU								03	FISH,CRUSTACEANS,MOLLUSC	1	No Quantity							868000			0
S3	2000	2000	2000	2	0	2	Export	642	Romania	ROU	300	Greece	GRC								03	FISH,CRUSTACEANS,MOLLUSC	1	No Quantity							188000			0
S3	2000	2000	2000	2	0	2	Export	642	Romania	ROU	348	Hungary	HUN								03	FISH,CRUSTACEANS,MOLLUSC	1	No Quantity							125000			0
S3	2000	2000	2000	2	0	2	Export	642	Romania	ROU	381	Italy	ITA								03	FISH,CRUSTACEANS,MOLLUSC	1	No Quantity							538000			0
S3	2000	2000	2000	2	0	2	Export	642	Romania	ROU	392	Japan	JPN								03	FISH,CRUSTACEANS,MOLLUSC	1	No Quantity							346000			0
S3	2000	2000	2000	2	0	2	Export	642	Romania	ROU	470	Malta	MLT								03	FISH,CRUSTACEANS,MOLLUSC	1	No Quantity							5000			0
S3	2000	2000	2000	2	0	2	Export	642	Romania	ROU	498	Rep. of Moldova	MDA								03	FISH,CRUSTACEANS,MOLLUSC	1	No Quantity							18000			0
S3	2000	2000	2000	2	0	2	Export	642	Romania	ROU	528	Netherlands	NLD								03	FISH,CRUSTACEANS,MOLLUSC	1	No Quantity							139000			0
S3	2000	2000	2000	2	0	2	Export	642	Romania	ROU	591	Panama	PAN								03	FISH,CRUSTACEANS,MOLLUSC	1	No Quantity							1000			0
S3	2000	2000	2000	2	0	2	Export	642	Romania	ROU	608	Philippines	PHL								03	FISH,CRUSTACEANS,MOLLUSC	1	No Quantity							2000			0
S3	2000	2000	2000	2	0	2	Export	642	Romania	ROU	826	United Kingdom	GBR								03	FISH,CRUSTACEANS,MOLLUSC	1	No Quantity							21000			0
S3	2000	2000	2000	2	0	2	Export	642	Romania	ROU	842	USA	USA								03	FISH,CRUSTACEANS,MOLLUSC	1	No Quantity							395000			0
S3	2000	2000	2000	2	0	2	Export	642	Romania	ROU	899	Areas, nes									03	FISH,CRUSTACEANS,MOLLUSC	1	No Quantity							27000			0
S3	2000	2000	2000	2	0	2	Export	643	Russian Federation	RUS	0	World	WLD								03	FISH,CRUSTACEANS,MOLLUSC	1	No Quantity							368731115			0
S3	2000	2000	2000	2	0	2	Export	643	Russian Federation	RUS	31	Azerbaijan	AZE								03	FISH,CRUSTACEANS,MOLLUSC	1	No Quantity							789940			0
S3	2000	2000	2000	2	0	2	Export	643	Russian Federation	RUS	32	Argentina	ARG								03	FISH,CRUSTACEANS,MOLLUSC	1	No Quantity							81			0
S3	2000	2000	2000	2	0	2	Export	643	Russian Federation	RUS	36	Australia	AUS								03	FISH,CRUSTACEANS,MOLLUSC	1	No Quantity							339003			0
S3	2000	2000	2000	2	0	2	Export	643	Russian Federation	RUS	40	Austria	AUT								03	FISH,CRUSTACEANS,MOLLUSC	1	No Quantity							82862			0
S3	2000	2000	2000	2	0	2	Export	643	Russian Federation	RUS	51	Armenia	ARM								03	FISH,CRUSTACEANS,MOLLUSC	1	No Quantity							123491			0
S3	2000	2000	2000	2	0	2	Export	643	Russian Federation	RUS	56	Belgium	BEL								03	FISH,CRUSTACEANS,MOLLUSC	1	No Quantity							1686839			0
S3	2000	2000	2000	2	0	2	Export	643	Russian Federation	RUS	84	Belize	BLZ								03	FISH,CRUSTACEANS,MOLLUSC	1	No Quantity							233857			0
S3	2000	2000	2000	2	0	2	Export	643	Russian Federation	RUS	92	Br. Virgin Isds	VGB								03	FISH,CRUSTACEANS,MOLLUSC	1	No Quantity							573488			0
S3	2000	2000	2000	2	0	2	Export	643	Russian Federation	RUS	100	Bulgaria	BGR								03	FISH,CRUSTACEANS,MOLLUSC	1	No Quantity							123786			0
S3	2000	2000	2000	2	0	2	Export	643	Russian Federation	RUS	116	Cambodia	KHM								03	FISH,CRUSTACEANS,MOLLUSC	1	No Quantity							9			0
S3	2000	2000	2000	2	0	2	Export	643	Russian Federation	RUS	124	Canada	CAN								03	FISH,CRUSTACEANS,MOLLUSC	1	No Quantity							787169			0
S3	2000	2000	2000	2	0	2	Export	643	Russian Federation	RUS	136	Cayman Isds	CYM								03	FISH,CRUSTACEANS,MOLLUSC	1	No Quantity							26550			0
S3	2000	2000	2000	2	0	2	Export	643	Russian Federation	RUS	156	China	CHN								03	FISH,CRUSTACEANS,MOLLUSC	1	No Quantity							45511937			0
S3	2000	2000	2000	2	0	2	Export	643	Russian Federation	RUS	192	Cuba	CUB								03	FISH,CRUSTACEANS,MOLLUSC	1	No Quantity							41631			0
S3	2000	2000	2000	2	0	2	Export	643	Russian Federation	RUS	196	Cyprus	CYP								03	FISH,CRUSTACEANS,MOLLUSC	1	No Quantity							1483216			0
S3	2000	2000	2000	2	0	2	Export	643	Russian Federation	RUS	203	Czechia	CZE								03	FISH,CRUSTACEANS,MOLLUSC	1	No Quantity							219547			0
S3	2000	2000	2000	2	0	2	Export	643	Russian Federation	RUS	208	Denmark	DNK								03	FISH,CRUSTACEANS,MOLLUSC	1	No Quantity							9059257			0
S3	2000	2000	2000	2	0	2	Export	643	Russian Federation	RUS	233	Estonia	EST								03	FISH,CRUSTACEANS,MOLLUSC	1	No Quantity							6280174			0
S3	2000	2000	2000	2	0	2	Export	643	Russian Federation	RUS	234	Faeroe Isds	FRO								03	FISH,CRUSTACEANS,MOLLUSC	1	No Quantity							191200			0
S3	2000	2000	2000	2	0	2	Export	643	Russian Federation	RUS	246	Finland	FIN								03	FISH,CRUSTACEANS,MOLLUSC	1	No Quantity							275678			0
S3	2000	2000	2000	2	0	2	Export	643	Russian Federation	RUS	251	France	FRA								03	FISH,CRUSTACEANS,MOLLUSC	1	No Quantity							1415337			0
S3	2000	2000	2000	2	0	2	Export	643	Russian Federation	RUS	268	Georgia	GEO								03	FISH,CRUSTACEANS,MOLLUSC	1	No Quantity							71544			0
S3	2000	2000	2000	2	0	2	Export	643	Russian Federation	RUS	276	Germany	DEU								03	FISH,CRUSTACEANS,MOLLUSC	1	No Quantity							12930886			0
S3	2000	2000	2000	2	0	2	Export	643	Russian Federation	RUS	300	Greece	GRC								03	FISH,CRUSTACEANS,MOLLUSC	1	No Quantity							2764			0
S3	2000	2000	2000	2	0	2	Export	643	Russian Federation	RUS	344	China, Hong Kong SAR	HKG								03	FISH,CRUSTACEANS,MOLLUSC	1	No Quantity							1018239			0
S3	2000	2000	2000	2	0	2	Export	643	Russian Federation	RUS	348	Hungary	HUN								03	FISH,CRUSTACEANS,MOLLUSC	1	No Quantity							36339			0
S3	2000	2000	2000	2	0	2	Export	643	Russian Federation	RUS	372	Ireland	IRL								03	FISH,CRUSTACEANS,MOLLUSC	1	No Quantity							124699			0
S3	2000	2000	2000	2	0	2	Export	643	Russian Federation	RUS	376	Israel	ISR								03	FISH,CRUSTACEANS,MOLLUSC	1	No Quantity							2698221			0
S3	2000	2000	2000	2	0	2	Export	643	Russian Federation	RUS	381	Italy	ITA								03	FISH,CRUSTACEANS,MOLLUSC	1	No Quantity							97763			0
S3	2000	2000	2000	2	0	2	Export	643	Russian Federation	RUS	392	Japan	JPN								03	FISH,CRUSTACEANS,MOLLUSC	1	No Quantity							131082835			0
S3	2000	2000	2000	2	0	2	Export	643	Russian Federation	RUS	398	Kazakhstan	KAZ								03	FISH,CRUSTACEANS,MOLLUSC	1	No Quantity							14886739			0
S3	2000	2000	2000	2	0	2	Export	643	Russian Federation	RUS	410	Rep. of Korea	KOR								03	FISH,CRUSTACEANS,MOLLUSC	1	No Quantity							73170487			0
S3	2000	2000	2000	2	0	2	Export	643	Russian Federation	RUS	417	Kyrgyzstan	KGZ								03	FISH,CRUSTACEANS,MOLLUSC	1	No Quantity							1448041			0
S3	2000	2000	2000	2	0	2	Export	643	Russian Federation	RUS	428	Latvia	LVA								03	FISH,CRUSTACEANS,MOLLUSC	1	No Quantity							1068490			0
S3	2000	2000	2000	2	0	2	Export	643	Russian Federation	RUS	440	Lithuania	LTU								03	FISH,CRUSTACEANS,MOLLUSC	1	No Quantity							2147640			0
S3	2000	2000	2000	2	0	2	Export	643	Russian Federation	RUS	470	Malta	MLT								03	FISH,CRUSTACEANS,MOLLUSC	1	No Quantity							14			0
S3	2000	2000	2000	2	0	2	Export	643	Russian Federation	RUS	478	Mauritania	MRT								03	FISH,CRUSTACEANS,MOLLUSC	1	No Quantity							116			0
S3	2000	2000	2000	2	0	2	Export	643	Russian Federation	RUS	490	Other Asia, nes									03	FISH,CRUSTACEANS,MOLLUSC	1	No Quantity							38864			0
S3	2000	2000	2000	2	0	2	Export	643	Russian Federation	RUS	496	Mongolia	MNG								03	FISH,CRUSTACEANS,MOLLUSC	1	No Quantity							61252			0
S3	2000	2000	2000	2	0	2	Export	643	Russian Federation	RUS	498	Rep. of Moldova	MDA								03	FISH,CRUSTACEANS,MOLLUSC	1	No Quantity							476113			0
S3	2000	2000	2000	2	0	2	Export	643	Russian Federation	RUS	528	Netherlands	NLD								03	FISH,CRUSTACEANS,MOLLUSC	1	No Quantity							4650405			0
S3	2000	2000	2000	2	0	2	Export	643	Russian Federation	RUS	554	New Zealand	NZL								03	FISH,CRUSTACEANS,MOLLUSC	1	No Quantity							21000			0
S3	2000	2000	2000	2	0	2	Export	643	Russian Federation	RUS	579	Norway	NOR								03	FISH,CRUSTACEANS,MOLLUSC	1	No Quantity							7154059			0
S3	2000	2000	2000	2	0	2	Export	643	Russian Federation	RUS	616	Poland	POL								03	FISH,CRUSTACEANS,MOLLUSC	1	No Quantity							2805744			0
S3	2000	2000	2000	2	0	2	Export	643	Russian Federation	RUS	620	Portugal	PRT								03	FISH,CRUSTACEANS,MOLLUSC	1	No Quantity							2368355			0
S3	2000	2000	2000	2	0	2	Export	643	Russian Federation	RUS	642	Romania	ROU								03	FISH,CRUSTACEANS,MOLLUSC	1	No Quantity							5400			0
S3	2000	2000	2000	2	0	2	Export	643	Russian Federation	RUS	702	Singapore	SGP								03	FISH,CRUSTACEANS,MOLLUSC	1	No Quantity							472256			0
S3	2000	2000	2000	2	0	2	Export	643	Russian Federation	RUS	703	Slovakia	SVK								03	FISH,CRUSTACEANS,MOLLUSC	1	No Quantity							50873			0
S3	2000	2000	2000	2	0	2	Export	643	Russian Federation	RUS	724	Spain	ESP								03	FISH,CRUSTACEANS,MOLLUSC	1	No Quantity							3926256			0
S3	2000	2000	2000	2	0	2	Export	643	Russian Federation	RUS	752	Sweden	SWE								03	FISH,CRUSTACEANS,MOLLUSC	1	No Quantity							491020			0
S3	2000	2000	2000	2	0	2	Export	643	Russian Federation	RUS	757	Switzerland	CHE								03	FISH,CRUSTACEANS,MOLLUSC	1	No Quantity							936635			0
S3	2000	2000	2000	2	0	2	Export	643	Russian Federation	RUS	762	Tajikistan	TJK								03	FISH,CRUSTACEANS,MOLLUSC	1	No Quantity							83906			0
S3	2000	2000	2000	2	0	2	Export	643	Russian Federation	RUS	764	Thailand	THA								03	FISH,CRUSTACEANS,MOLLUSC	1	No Quantity							293139			0
S3	2000	2000	2000	2	0	2	Export	643	Russian Federation	RUS	784	United Arab Emirates	ARE								03	FISH,CRUSTACEANS,MOLLUSC	1	No Quantity							3288			0
S3	2000	2000	2000	2	0	2	Export	643	Russian Federation	RUS	792	Turkey	TUR								03	FISH,CRUSTACEANS,MOLLUSC	1	No Quantity							97			0
S3	2000	2000	2000	2	0	2	Export	643	Russian Federation	RUS	795	Turkmenistan	TKM								03	FISH,CRUSTACEANS,MOLLUSC	1	No Quantity							197922			0
S3	2000	2000	2000	2	0	2	Export	643	Russian Federation	RUS	804	Ukraine	UKR								03	FISH,CRUSTACEANS,MOLLUSC	1	No Quantity							12092003			0
S3	2000	2000	2000	2	0	2	Export	643	Russian Federation	RUS	807	North Macedonia	MKD								03	FISH,CRUSTACEANS,MOLLUSC	1	No Quantity							59360			0
S3	2000	2000	2000	2	0	2	Export	643	Russian Federation	RUS	818	Egypt	EGY								03	FISH,CRUSTACEANS,MOLLUSC	1	No Quantity							37			0
S3	2000	2000	2000	2	0	2	Export	643	Russian Federation	RUS	826	United Kingdom	GBR								03	FISH,CRUSTACEANS,MOLLUSC	1	No Quantity							8078396			0
S3	2000	2000	2000	2	0	2	Export	643	Russian Federation	RUS	842	USA	USA								03	FISH,CRUSTACEANS,MOLLUSC	1	No Quantity							14294023			0
S3	2000	2000	2000	2	0	2	Export	643	Russian Federation	RUS	860	Uzbekistan	UZB								03	FISH,CRUSTACEANS,MOLLUSC	1	No Quantity							62916			0
S3	2000	2000	2000	2	0	2	Export	643	Russian Federation	RUS	891	Serbia and Montenegro	SCG								03	FISH,CRUSTACEANS,MOLLUSC	1	No Quantity							61624			0
S3	2000	2000	2000	2	0	2	Export	643	Russian Federation	RUS	899	Areas, nes									03	FISH,CRUSTACEANS,MOLLUSC	1	No Quantity							16303			0
S3	2000	2000	2000	2	0	2	Export	642	Romania	ROU	0	World	WLD								04	CEREALS,CEREAL PREPRTNS.	1	No Quantity							39568000			0
S3	2000	2000	2000	2	0	2	Export	642	Romania	ROU	12	Algeria	DZA								04	CEREALS,CEREAL PREPRTNS.	1	No Quantity							2147000			0
S3	2000	2000	2000	2	0	2	Export	642	Romania	ROU	100	Bulgaria	BGR								04	CEREALS,CEREAL PREPRTNS.	1	No Quantity							3377000			0
S3	2000	2000	2000	2	0	2	Export	642	Romania	ROU	112	Belarus	BLR								04	CEREALS,CEREAL PREPRTNS.	1	No Quantity							131000			0
S3	2000	2000	2000	2	0	2	Export	642	Romania	ROU	116	Cambodia	KHM								04	CEREALS,CEREAL PREPRTNS.	1	No Quantity							1000			0
S3	2000	2000	2000	2	0	2	Export	642	Romania	ROU	120	Cameroon	CMR								04	CEREALS,CEREAL PREPRTNS.	1	No Quantity							471000			0
S3	2000	2000	2000	2	0	2	Export	642	Romania	ROU	124	Canada	CAN								04	CEREALS,CEREAL PREPRTNS.	1	No Quantity							3000			0
S3	2000	2000	2000	2	0	2	Export	642	Romania	ROU	191	Croatia	HRV								04	CEREALS,CEREAL PREPRTNS.	1	No Quantity							579000			0
S3	2000	2000	2000	2	0	2	Export	642	Romania	ROU	196	Cyprus	CYP								04	CEREALS,CEREAL PREPRTNS.	1	No Quantity							616000			0
S3	2000	2000	2000	2	0	2	Export	642	Romania	ROU	203	Czechia	CZE								04	CEREALS,CEREAL PREPRTNS.	1	No Quantity							722000			0
S3	2000	2000	2000	2	0	2	Export	642	Romania	ROU	251	France	FRA								04	CEREALS,CEREAL PREPRTNS.	1	No Quantity							181000			0
S3	2000	2000	2000	2	0	2	Export	642	Romania	ROU	268	Georgia	GEO								04	CEREALS,CEREAL PREPRTNS.	1	No Quantity							752000			0
S3	2000	2000	2000	2	0	2	Export	642	Romania	ROU	276	Germany	DEU								04	CEREALS,CEREAL PREPRTNS.	1	No Quantity							281000			0
S3	2000	2000	2000	2	0	2	Export	642	Romania	ROU	300	Greece	GRC								04	CEREALS,CEREAL PREPRTNS.	1	No Quantity							228000			0
S3	2000	2000	2000	2	0	2	Export	642	Romania	ROU	340	Honduras	HND								04	CEREALS,CEREAL PREPRTNS.	1	No Quantity							2000			0
S3	2000	2000	2000	2	0	2	Export	642	Romania	ROU	344	China, Hong Kong SAR	HKG								04	CEREALS,CEREAL PREPRTNS.	1	No Quantity							1000			0
S3	2000	2000	2000	2	0	2	Export	642	Romania	ROU	348	Hungary	HUN								04	CEREALS,CEREAL PREPRTNS.	1	No Quantity							1363000			0
S3	2000	2000	2000	2	0	2	Export	642	Romania	ROU	364	Iran	IRN								04	CEREALS,CEREAL PREPRTNS.	1	No Quantity							1810000			0
S3	2000	2000	2000	2	0	2	Export	642	Romania	ROU	376	Israel	ISR								04	CEREALS,CEREAL PREPRTNS.	1	No Quantity							486000			0
S3	2000	2000	2000	2	0	2	Export	642	Romania	ROU	381	Italy	ITA								04	CEREALS,CEREAL PREPRTNS.	1	No Quantity							644000			0
S3	2000	2000	2000	2	0	2	Export	642	Romania	ROU	392	Japan	JPN								04	CEREALS,CEREAL PREPRTNS.	1	No Quantity							7000			0
S3	2000	2000	2000	2	0	2	Export	642	Romania	ROU	422	Lebanon	LBN								04	CEREALS,CEREAL PREPRTNS.	1	No Quantity							540000			0
S3	2000	2000	2000	2	0	2	Export	642	Romania	ROU	430	Liberia	LBR								04	CEREALS,CEREAL PREPRTNS.	1	No Quantity							1000			0
S3	2000	2000	2000	2	0	2	Export	642	Romania	ROU	434	Libya	LBY								04	CEREALS,CEREAL PREPRTNS.	1	No Quantity							743000			0
S3	2000	2000	2000	2	0	2	Export	642	Romania	ROU	470	Malta	MLT								04	CEREALS,CEREAL PREPRTNS.	1	No Quantity							59000			0
S3	2000	2000	2000	2	0	2	Export	642	Romania	ROU	498	Rep. of Moldova	MDA								04	CEREALS,CEREAL PREPRTNS.	1	No Quantity							1136000			0
S3	2000	2000	2000	2	0	2	Export	642	Romania	ROU	504	Morocco	MAR								04	CEREALS,CEREAL PREPRTNS.	1	No Quantity							1406000			0
S3	2000	2000	2000	2	0	2	Export	642	Romania	ROU	528	Netherlands	NLD								04	CEREALS,CEREAL PREPRTNS.	1	No Quantity							921000			0
S3	2000	2000	2000	2	0	2	Export	642	Romania	ROU	530	Neth. Antilles	ANT								04	CEREALS,CEREAL PREPRTNS.	1	No Quantity							1000			0
S3	2000	2000	2000	2	0	2	Export	642	Romania	ROU	584	Marshall Isds	MHL								04	CEREALS,CEREAL PREPRTNS.	1	No Quantity							12000			0
S3	2000	2000	2000	2	0	2	Export	642	Romania	ROU	591	Panama	PAN								04	CEREALS,CEREAL PREPRTNS.	1	No Quantity							3000			0
S3	2000	2000	2000	2	0	2	Export	642	Romania	ROU	616	Poland	POL								04	CEREALS,CEREAL PREPRTNS.	1	No Quantity							173000			0
S3	2000	2000	2000	2	0	2	Export	642	Romania	ROU	620	Portugal	PRT								04	CEREALS,CEREAL PREPRTNS.	1	No Quantity							1962000			0
S3	2000	2000	2000	2	0	2	Export	642	Romania	ROU	643	Russian Federation	RUS								04	CEREALS,CEREAL PREPRTNS.	1	No Quantity							65000			0
S3	2000	2000	2000	2	0	2	Export	642	Romania	ROU	670	Saint Vincent and the Grenadines	VCT								04	CEREALS,CEREAL PREPRTNS.	1	No Quantity							5000			0
S3	2000	2000	2000	2	0	2	Export	642	Romania	ROU	682	Saudi Arabia	SAU								04	CEREALS,CEREAL PREPRTNS.	1	No Quantity							5100000			0
S3	2000	2000	2000	2	0	2	Export	642	Romania	ROU	703	Slovakia	SVK								04	CEREALS,CEREAL PREPRTNS.	1	No Quantity							239000			0
S3	2000	2000	2000	2	0	2	Export	642	Romania	ROU	705	Slovenia	SVN								04	CEREALS,CEREAL PREPRTNS.	1	No Quantity							21000			0
S3	2000	2000	2000	2	0	2	Export	642	Romania	ROU	724	Spain	ESP								04	CEREALS,CEREAL PREPRTNS.	1	No Quantity							1516000			0
S3	2000	2000	2000	2	0	2	Export	642	Romania	ROU	752	Sweden	SWE								04	CEREALS,CEREAL PREPRTNS.	1	No Quantity							29000			0
S3	2000	2000	2000	2	0	2	Export	642	Romania	ROU	760	Syria	SYR								04	CEREALS,CEREAL PREPRTNS.	1	No Quantity							768000			0
S3	2000	2000	2000	2	0	2	Export	642	Romania	ROU	784	United Arab Emirates	ARE								04	CEREALS,CEREAL PREPRTNS.	1	No Quantity							8000			0
S3	2000	2000	2000	2	0	2	Export	642	Romania	ROU	788	Tunisia	TUN								04	CEREALS,CEREAL PREPRTNS.	1	No Quantity							2336000			0
S3	2000	2000	2000	2	0	2	Export	642	Romania	ROU	792	Turkey	TUR								04	CEREALS,CEREAL PREPRTNS.	1	No Quantity							8085000			0
S3	2000	2000	2000	2	0	2	Export	642	Romania	ROU	804	Ukraine	UKR								04	CEREALS,CEREAL PREPRTNS.	1	No Quantity							535000			0
S3	2000	2000	2000	2	0	2	Export	642	Romania	ROU	807	North Macedonia	MKD								04	CEREALS,CEREAL PREPRTNS.	1	No Quantity							6000			0
S3	2000	2000	2000	2	0	2	Export	642	Romania	ROU	818	Egypt	EGY								04	CEREALS,CEREAL PREPRTNS.	1	No Quantity							30000			0
S3	2000	2000	2000	2	0	2	Export	642	Romania	ROU	887	Yemen	YEM								04	CEREALS,CEREAL PREPRTNS.	1	No Quantity							10000			0
S3	2000	2000	2000	2	0	2	Export	642	Romania	ROU	891	Serbia and Montenegro	SCG								04	CEREALS,CEREAL PREPRTNS.	1	No Quantity							56000			0
S3	2000	2000	2000	2	0	2	Export	643	Russian Federation	RUS	0	World	WLD								04	CEREALS,CEREAL PREPRTNS.	1	No Quantity							170765497			0
S3	2000	2000	2000	2	0	2	Export	643	Russian Federation	RUS	12	Algeria	DZA								04	CEREALS,CEREAL PREPRTNS.	1	No Quantity							3511862			0
S3	2000	2000	2000	2	0	2	Export	643	Russian Federation	RUS	31	Azerbaijan	AZE								04	CEREALS,CEREAL PREPRTNS.	1	No Quantity							27042260			0
S3	2000	2000	2000	2	0	2	Export	643	Russian Federation	RUS	36	Australia	AUS								04	CEREALS,CEREAL PREPRTNS.	1	No Quantity							2112			0
S3	2000	2000	2000	2	0	2	Export	643	Russian Federation	RUS	40	Austria	AUT								04	CEREALS,CEREAL PREPRTNS.	1	No Quantity							518571			0
S3	2000	2000	2000	2	0	2	Export	643	Russian Federation	RUS	51	Armenia	ARM								04	CEREALS,CEREAL PREPRTNS.	1	No Quantity							1287600			0
S3	2000	2000	2000	2	0	2	Export	643	Russian Federation	RUS	56	Belgium	BEL								04	CEREALS,CEREAL PREPRTNS.	1	No Quantity							533332			0
S3	2000	2000	2000	2	0	2	Export	643	Russian Federation	RUS	100	Bulgaria	BGR								04	CEREALS,CEREAL PREPRTNS.	1	No Quantity							166723			0
S3	2000	2000	2000	2	0	2	Export	643	Russian Federation	RUS	124	Canada	CAN								04	CEREALS,CEREAL PREPRTNS.	1	No Quantity							105138			0
S3	2000	2000	2000	2	0	2	Export	643	Russian Federation	RUS	156	China	CHN								04	CEREALS,CEREAL PREPRTNS.	1	No Quantity							2377			0
S3	2000	2000	2000	2	0	2	Export	643	Russian Federation	RUS	192	Cuba	CUB								04	CEREALS,CEREAL PREPRTNS.	1	No Quantity							14688			0
S3	2000	2000	2000	2	0	2	Export	643	Russian Federation	RUS	196	Cyprus	CYP								04	CEREALS,CEREAL PREPRTNS.	1	No Quantity							4315561			0
S3	2000	2000	2000	2	0	2	Export	643	Russian Federation	RUS	203	Czechia	CZE								04	CEREALS,CEREAL PREPRTNS.	1	No Quantity							214974			0
S3	2000	2000	2000	2	0	2	Export	643	Russian Federation	RUS	233	Estonia	EST								04	CEREALS,CEREAL PREPRTNS.	1	No Quantity							1220553			0
S3	2000	2000	2000	2	0	2	Export	643	Russian Federation	RUS	246	Finland	FIN								04	CEREALS,CEREAL PREPRTNS.	1	No Quantity							477311			0
S3	2000	2000	2000	2	0	2	Export	643	Russian Federation	RUS	251	France	FRA								04	CEREALS,CEREAL PREPRTNS.	1	No Quantity							12221			0
S3	2000	2000	2000	2	0	2	Export	643	Russian Federation	RUS	268	Georgia	GEO								04	CEREALS,CEREAL PREPRTNS.	1	No Quantity							3276299			0
S3	2000	2000	2000	2	0	2	Export	643	Russian Federation	RUS	276	Germany	DEU								04	CEREALS,CEREAL PREPRTNS.	1	No Quantity							1601966			0
S3	2000	2000	2000	2	0	2	Export	643	Russian Federation	RUS	300	Greece	GRC								04	CEREALS,CEREAL PREPRTNS.	1	No Quantity							255967			0
S3	2000	2000	2000	2	0	2	Export	643	Russian Federation	RUS	324	Guinea	GIN								04	CEREALS,CEREAL PREPRTNS.	1	No Quantity							23			0
S3	2000	2000	2000	2	0	2	Export	643	Russian Federation	RUS	348	Hungary	HUN								04	CEREALS,CEREAL PREPRTNS.	1	No Quantity							217063			0
S3	2000	2000	2000	2	0	2	Export	643	Russian Federation	RUS	364	Iran	IRN								04	CEREALS,CEREAL PREPRTNS.	1	No Quantity							6505107			0
S3	2000	2000	2000	2	0	2	Export	643	Russian Federation	RUS	368	Iraq	IRQ								04	CEREALS,CEREAL PREPRTNS.	1	No Quantity							4001859			0
S3	2000	2000	2000	2	0	2	Export	643	Russian Federation	RUS	376	Israel	ISR								04	CEREALS,CEREAL PREPRTNS.	1	No Quantity							20931730			0
S3	2000	2000	2000	2	0	2	Export	643	Russian Federation	RUS	381	Italy	ITA								04	CEREALS,CEREAL PREPRTNS.	1	No Quantity							78076			0
S3	2000	2000	2000	2	0	2	Export	643	Russian Federation	RUS	392	Japan	JPN								04	CEREALS,CEREAL PREPRTNS.	1	No Quantity							451			0
S3	2000	2000	2000	2	0	2	Export	643	Russian Federation	RUS	398	Kazakhstan	KAZ								04	CEREALS,CEREAL PREPRTNS.	1	No Quantity							22822379			0
S3	2000	2000	2000	2	0	2	Export	643	Russian Federation	RUS	417	Kyrgyzstan	KGZ								04	CEREALS,CEREAL PREPRTNS.	1	No Quantity							1092153			0
S3	2000	2000	2000	2	0	2	Export	643	Russian Federation	RUS	422	Lebanon	LBN								04	CEREALS,CEREAL PREPRTNS.	1	No Quantity							1047468			0
S3	2000	2000	2000	2	0	2	Export	643	Russian Federation	RUS	428	Latvia	LVA								04	CEREALS,CEREAL PREPRTNS.	1	No Quantity							1851546			0
S3	2000	2000	2000	2	0	2	Export	643	Russian Federation	RUS	434	Libya	LBY								04	CEREALS,CEREAL PREPRTNS.	1	No Quantity							221577			0
S3	2000	2000	2000	2	0	2	Export	643	Russian Federation	RUS	440	Lithuania	LTU								04	CEREALS,CEREAL PREPRTNS.	1	No Quantity							1449476			0
S3	2000	2000	2000	2	0	2	Export	643	Russian Federation	RUS	470	Malta	MLT								04	CEREALS,CEREAL PREPRTNS.	1	No Quantity							582614			0
S3	2000	2000	2000	2	0	2	Export	643	Russian Federation	RUS	496	Mongolia	MNG								04	CEREALS,CEREAL PREPRTNS.	1	No Quantity							10076540			0
S3	2000	2000	2000	2	0	2	Export	643	Russian Federation	RUS	498	Rep. of Moldova	MDA								04	CEREALS,CEREAL PREPRTNS.	1	No Quantity							989827			0
S3	2000	2000	2000	2	0	2	Export	643	Russian Federation	RUS	528	Netherlands	NLD								04	CEREALS,CEREAL PREPRTNS.	1	No Quantity							2024843			0
S3	2000	2000	2000	2	0	2	Export	643	Russian Federation	RUS	616	Poland	POL								04	CEREALS,CEREAL PREPRTNS.	1	No Quantity							806211			0
S3	2000	2000	2000	2	0	2	Export	643	Russian Federation	RUS	642	Romania	ROU								04	CEREALS,CEREAL PREPRTNS.	1	No Quantity							306616			0
S3	2000	2000	2000	2	0	2	Export	643	Russian Federation	RUS	682	Saudi Arabia	SAU								04	CEREALS,CEREAL PREPRTNS.	1	No Quantity							5390890			0
S3	2000	2000	2000	2	0	2	Export	643	Russian Federation	RUS	703	Slovakia	SVK								04	CEREALS,CEREAL PREPRTNS.	1	No Quantity							1474			0
S3	2000	2000	2000	2	0	2	Export	643	Russian Federation	RUS	705	Slovenia	SVN								04	CEREALS,CEREAL PREPRTNS.	1	No Quantity							20404			0
S3	2000	2000	2000	2	0	2	Export	643	Russian Federation	RUS	710	South Africa	ZAF								04	CEREALS,CEREAL PREPRTNS.	1	No Quantity							7418			0
S3	2000	2000	2000	2	0	2	Export	643	Russian Federation	RUS	757	Switzerland	CHE								04	CEREALS,CEREAL PREPRTNS.	1	No Quantity							9375			0
S3	2000	2000	2000	2	0	2	Export	643	Russian Federation	RUS	760	Syria	SYR								04	CEREALS,CEREAL PREPRTNS.	1	No Quantity							7917727			0
S3	2000	2000	2000	2	0	2	Export	643	Russian Federation	RUS	762	Tajikistan	TJK								04	CEREALS,CEREAL PREPRTNS.	1	No Quantity							1374865			0
S3	2000	2000	2000	2	0	2	Export	643	Russian Federation	RUS	792	Turkey	TUR								04	CEREALS,CEREAL PREPRTNS.	1	No Quantity							1870945			0
S3	2000	2000	2000	2	0	2	Export	643	Russian Federation	RUS	795	Turkmenistan	TKM								04	CEREALS,CEREAL PREPRTNS.	1	No Quantity							717505			0
S3	2000	2000	2000	2	0	2	Export	643	Russian Federation	RUS	804	Ukraine	UKR								04	CEREALS,CEREAL PREPRTNS.	1	No Quantity							30958265			0
S3	2000	2000	2000	2	0	2	Export	643	Russian Federation	RUS	818	Egypt	EGY								04	CEREALS,CEREAL PREPRTNS.	1	No Quantity							237046			0
S3	2000	2000	2000	2	0	2	Export	643	Russian Federation	RUS	826	United Kingdom	GBR								04	CEREALS,CEREAL PREPRTNS.	1	No Quantity							703501			0
S3	2000	2000	2000	2	0	2	Export	643	Russian Federation	RUS	842	USA	USA								04	CEREALS,CEREAL PREPRTNS.	1	No Quantity							667055			0
S3	2000	2000	2000	2	0	2	Export	643	Russian Federation	RUS	860	Uzbekistan	UZB								04	CEREALS,CEREAL PREPRTNS.	1	No Quantity							1323953			0
S3	2000	2000	2000	2	0	2	Export	642	Romania	ROU	0	World	WLD								05	VEGETABLES AND FRUIT	1	No Quantity							48011000			0
S3	2000	2000	2000	2	0	2	Export	642	Romania	ROU	40	Austria	AUT								05	VEGETABLES AND FRUIT	1	No Quantity							7135000			0
S3	2000	2000	2000	2	0	2	Export	642	Romania	ROU	56	Belgium	BEL								05	VEGETABLES AND FRUIT	1	No Quantity							163000			0
S3	2000	2000	2000	2	0	2	Export	642	Romania	ROU	70	Bosnia Herzegovina	BIH								05	VEGETABLES AND FRUIT	1	No Quantity							764000			0
S3	2000	2000	2000	2	0	2	Export	642	Romania	ROU	76	Brazil	BRA								05	VEGETABLES AND FRUIT	1	No Quantity							1000			0
S3	2000	2000	2000	2	0	2	Export	642	Romania	ROU	100	Bulgaria	BGR								05	VEGETABLES AND FRUIT	1	No Quantity							762000			0
S3	2000	2000	2000	2	0	2	Export	642	Romania	ROU	124	Canada	CAN								05	VEGETABLES AND FRUIT	1	No Quantity							28000			0
S3	2000	2000	2000	2	0	2	Export	642	Romania	ROU	191	Croatia	HRV								05	VEGETABLES AND FRUIT	1	No Quantity							680000			0
S3	2000	2000	2000	2	0	2	Export	642	Romania	ROU	196	Cyprus	CYP								05	VEGETABLES AND FRUIT	1	No Quantity							5000			0
S3	2000	2000	2000	2	0	2	Export	642	Romania	ROU	203	Czechia	CZE								05	VEGETABLES AND FRUIT	1	No Quantity							618000			0
S3	2000	2000	2000	2	0	2	Export	642	Romania	ROU	246	Finland	FIN								05	VEGETABLES AND FRUIT	1	No Quantity							21000			0
S3	2000	2000	2000	2	0	2	Export	642	Romania	ROU	251	France	FRA								05	VEGETABLES AND FRUIT	1	No Quantity							1013000			0
S3	2000	2000	2000	2	0	2	Export	642	Romania	ROU	276	Germany	DEU								05	VEGETABLES AND FRUIT	1	No Quantity							6091000			0
S3	2000	2000	2000	2	0	2	Export	642	Romania	ROU	300	Greece	GRC								05	VEGETABLES AND FRUIT	1	No Quantity							1276000			0
S3	2000	2000	2000	2	0	2	Export	642	Romania	ROU	348	Hungary	HUN								05	VEGETABLES AND FRUIT	1	No Quantity							2118000			0
S3	2000	2000	2000	2	0	2	Export	642	Romania	ROU	364	Iran	IRN								05	VEGETABLES AND FRUIT	1	No Quantity							133000			0
S3	2000	2000	2000	2	0	2	Export	642	Romania	ROU	372	Ireland	IRL								05	VEGETABLES AND FRUIT	1	No Quantity							13000			0
S3	2000	2000	2000	2	0	2	Export	642	Romania	ROU	376	Israel	ISR								05	VEGETABLES AND FRUIT	1	No Quantity							803000			0
S3	2000	2000	2000	2	0	2	Export	642	Romania	ROU	381	Italy	ITA								05	VEGETABLES AND FRUIT	1	No Quantity							13019000			0
S3	2000	2000	2000	2	0	2	Export	642	Romania	ROU	392	Japan	JPN								05	VEGETABLES AND FRUIT	1	No Quantity							211000			0
S3	2000	2000	2000	2	0	2	Export	642	Romania	ROU	400	Jordan	JOR								05	VEGETABLES AND FRUIT	1	No Quantity							631000			0
S3	2000	2000	2000	2	0	2	Export	642	Romania	ROU	422	Lebanon	LBN								05	VEGETABLES AND FRUIT	1	No Quantity							289000			0
S3	2000	2000	2000	2	0	2	Export	642	Romania	ROU	428	Latvia	LVA								05	VEGETABLES AND FRUIT	1	No Quantity							37000			0
S3	2000	2000	2000	2	0	2	Export	642	Romania	ROU	430	Liberia	LBR								05	VEGETABLES AND FRUIT	1	No Quantity							1000			0
S3	2000	2000	2000	2	0	2	Export	642	Romania	ROU	442	Luxembourg	LUX								05	VEGETABLES AND FRUIT	1	No Quantity							21000			0
S3	2000	2000	2000	2	0	2	Export	642	Romania	ROU	470	Malta	MLT								05	VEGETABLES AND FRUIT	1	No Quantity							52000			0
S3	2000	2000	2000	2	0	2	Export	642	Romania	ROU	498	Rep. of Moldova	MDA								05	VEGETABLES AND FRUIT	1	No Quantity							2109000			0
S3	2000	2000	2000	2	0	2	Export	642	Romania	ROU	528	Netherlands	NLD								05	VEGETABLES AND FRUIT	1	No Quantity							1427000			0
S3	2000	2000	2000	2	0	2	Export	642	Romania	ROU	530	Neth. Antilles	ANT								05	VEGETABLES AND FRUIT	1	No Quantity							1000			0
S3	2000	2000	2000	2	0	2	Export	642	Romania	ROU	591	Panama	PAN								05	VEGETABLES AND FRUIT	1	No Quantity							6000			0
S3	2000	2000	2000	2	0	2	Export	642	Romania	ROU	616	Poland	POL								05	VEGETABLES AND FRUIT	1	No Quantity							1357000			0
S3	2000	2000	2000	2	0	2	Export	642	Romania	ROU	620	Portugal	PRT								05	VEGETABLES AND FRUIT	1	No Quantity							17000			0
S3	2000	2000	2000	2	0	2	Export	642	Romania	ROU	643	Russian Federation	RUS								05	VEGETABLES AND FRUIT	1	No Quantity							7000			0
S3	2000	2000	2000	2	0	2	Export	642	Romania	ROU	670	Saint Vincent and the Grenadines	VCT								05	VEGETABLES AND FRUIT	1	No Quantity							7000			0
S3	2000	2000	2000	2	0	2	Export	642	Romania	ROU	703	Slovakia	SVK								05	VEGETABLES AND FRUIT	1	No Quantity							40000			0
S3	2000	2000	2000	2	0	2	Export	642	Romania	ROU	705	Slovenia	SVN								05	VEGETABLES AND FRUIT	1	No Quantity							2179000			0
S3	2000	2000	2000	2	0	2	Export	642	Romania	ROU	724	Spain	ESP								05	VEGETABLES AND FRUIT	1	No Quantity							137000			0
S3	2000	2000	2000	2	0	2	Export	642	Romania	ROU	752	Sweden	SWE								05	VEGETABLES AND FRUIT	1	No Quantity							92000			0
S3	2000	2000	2000	2	0	2	Export	642	Romania	ROU	757	Switzerland	CHE								05	VEGETABLES AND FRUIT	1	No Quantity							961000			0
S3	2000	2000	2000	2	0	2	Export	642	Romania	ROU	760	Syria	SYR								05	VEGETABLES AND FRUIT	1	No Quantity							2057000			0
S3	2000	2000	2000	2	0	2	Export	642	Romania	ROU	792	Turkey	TUR								05	VEGETABLES AND FRUIT	1	No Quantity							1272000			0
S3	2000	2000	2000	2	0	2	Export	642	Romania	ROU	804	Ukraine	UKR								05	VEGETABLES AND FRUIT	1	No Quantity							78000			0
S3	2000	2000	2000	2	0	2	Export	642	Romania	ROU	807	North Macedonia	MKD								05	VEGETABLES AND FRUIT	1	No Quantity							54000			0
S3	2000	2000	2000	2	0	2	Export	642	Romania	ROU	818	Egypt	EGY								05	VEGETABLES AND FRUIT	1	No Quantity							60000			0
S3	2000	2000	2000	2	0	2	Export	642	Romania	ROU	826	United Kingdom	GBR								05	VEGETABLES AND FRUIT	1	No Quantity							43000			0
S3	2000	2000	2000	2	0	2	Export	642	Romania	ROU	842	USA	USA								05	VEGETABLES AND FRUIT	1	No Quantity							68000			0
S3	2000	2000	2000	2	0	2	Export	642	Romania	ROU	891	Serbia and Montenegro	SCG								05	VEGETABLES AND FRUIT	1	No Quantity							149000			0
S3	2000	2000	2000	2	0	2	Export	642	Romania	ROU	899	Areas, nes									05	VEGETABLES AND FRUIT	1	No Quantity							5000			0
S3	2000	2000	2000	2	0	2	Export	643	Russian Federation	RUS	0	World	WLD								05	VEGETABLES AND FRUIT	1	No Quantity							67228671			0
S3	2000	2000	2000	2	0	2	Export	643	Russian Federation	RUS	31	Azerbaijan	AZE								05	VEGETABLES AND FRUIT	1	No Quantity							320229			0
S3	2000	2000	2000	2	0	2	Export	643	Russian Federation	RUS	36	Australia	AUS								05	VEGETABLES AND FRUIT	1	No Quantity							22720			0
S3	2000	2000	2000	2	0	2	Export	643	Russian Federation	RUS	40	Austria	AUT								05	VEGETABLES AND FRUIT	1	No Quantity							581644			0
S3	2000	2000	2000	2	0	2	Export	643	Russian Federation	RUS	51	Armenia	ARM								05	VEGETABLES AND FRUIT	1	No Quantity							73027			0
S3	2000	2000	2000	2	0	2	Export	643	Russian Federation	RUS	56	Belgium	BEL								05	VEGETABLES AND FRUIT	1	No Quantity							295001			0
S3	2000	2000	2000	2	0	2	Export	643	Russian Federation	RUS	100	Bulgaria	BGR								05	VEGETABLES AND FRUIT	1	No Quantity							24351			0
S3	2000	2000	2000	2	0	2	Export	643	Russian Federation	RUS	124	Canada	CAN								05	VEGETABLES AND FRUIT	1	No Quantity							77860			0
S3	2000	2000	2000	2	0	2	Export	643	Russian Federation	RUS	156	China	CHN								05	VEGETABLES AND FRUIT	1	No Quantity							13219154			0
S3	2000	2000	2000	2	0	2	Export	643	Russian Federation	RUS	192	Cuba	CUB								05	VEGETABLES AND FRUIT	1	No Quantity							13111			0
S3	2000	2000	2000	2	0	2	Export	643	Russian Federation	RUS	196	Cyprus	CYP								05	VEGETABLES AND FRUIT	1	No Quantity							277707			0
S3	2000	2000	2000	2	0	2	Export	643	Russian Federation	RUS	203	Czechia	CZE								05	VEGETABLES AND FRUIT	1	No Quantity							7878			0
S3	2000	2000	2000	2	0	2	Export	643	Russian Federation	RUS	208	Denmark	DNK								05	VEGETABLES AND FRUIT	1	No Quantity							436114			0
S3	2000	2000	2000	2	0	2	Export	643	Russian Federation	RUS	233	Estonia	EST								05	VEGETABLES AND FRUIT	1	No Quantity							1817926			0
S3	2000	2000	2000	2	0	2	Export	643	Russian Federation	RUS	246	Finland	FIN								05	VEGETABLES AND FRUIT	1	No Quantity							2975306			0
S3	2000	2000	2000	2	0	2	Export	643	Russian Federation	RUS	251	France	FRA								05	VEGETABLES AND FRUIT	1	No Quantity							1049473			0
S3	2000	2000	2000	2	0	2	Export	643	Russian Federation	RUS	268	Georgia	GEO								05	VEGETABLES AND FRUIT	1	No Quantity							16013			0
S3	2000	2000	2000	2	0	2	Export	643	Russian Federation	RUS	276	Germany	DEU								05	VEGETABLES AND FRUIT	1	No Quantity							4279170			0
S3	2000	2000	2000	2	0	2	Export	643	Russian Federation	RUS	300	Greece	GRC								05	VEGETABLES AND FRUIT	1	No Quantity							19975			0
S3	2000	2000	2000	2	0	2	Export	643	Russian Federation	RUS	324	Guinea	GIN								05	VEGETABLES AND FRUIT	1	No Quantity							28			0
S3	2000	2000	2000	2	0	2	Export	643	Russian Federation	RUS	344	China, Hong Kong SAR	HKG								05	VEGETABLES AND FRUIT	1	No Quantity							180			0
S3	2000	2000	2000	2	0	2	Export	643	Russian Federation	RUS	348	Hungary	HUN								05	VEGETABLES AND FRUIT	1	No Quantity							142864			0
S3	2000	2000	2000	2	0	2	Export	643	Russian Federation	RUS	376	Israel	ISR								05	VEGETABLES AND FRUIT	1	No Quantity							710126			0
S3	2000	2000	2000	2	0	2	Export	643	Russian Federation	RUS	381	Italy	ITA								05	VEGETABLES AND FRUIT	1	No Quantity							1450851			0
S3	2000	2000	2000	2	0	2	Export	643	Russian Federation	RUS	392	Japan	JPN								05	VEGETABLES AND FRUIT	1	No Quantity							2230510			0
S3	2000	2000	2000	2	0	2	Export	643	Russian Federation	RUS	398	Kazakhstan	KAZ								05	VEGETABLES AND FRUIT	1	No Quantity							9266709			0
S3	2000	2000	2000	2	0	2	Export	643	Russian Federation	RUS	400	Jordan	JOR								05	VEGETABLES AND FRUIT	1	No Quantity							33415			0
S3	2000	2000	2000	2	0	2	Export	643	Russian Federation	RUS	408	Dem. People's Rep. of Korea	PRK								05	VEGETABLES AND FRUIT	1	No Quantity							108			0
S3	2000	2000	2000	2	0	2	Export	643	Russian Federation	RUS	410	Rep. of Korea	KOR								05	VEGETABLES AND FRUIT	1	No Quantity							60959			0
S3	2000	2000	2000	2	0	2	Export	643	Russian Federation	RUS	414	Kuwait	KWT								05	VEGETABLES AND FRUIT	1	No Quantity							21583			0
S3	2000	2000	2000	2	0	2	Export	643	Russian Federation	RUS	417	Kyrgyzstan	KGZ								05	VEGETABLES AND FRUIT	1	No Quantity							457085			0
S3	2000	2000	2000	2	0	2	Export	643	Russian Federation	RUS	422	Lebanon	LBN								05	VEGETABLES AND FRUIT	1	No Quantity							328077			0
S3	2000	2000	2000	2	0	2	Export	643	Russian Federation	RUS	428	Latvia	LVA								05	VEGETABLES AND FRUIT	1	No Quantity							1034731			0
S3	2000	2000	2000	2	0	2	Export	643	Russian Federation	RUS	440	Lithuania	LTU								05	VEGETABLES AND FRUIT	1	No Quantity							9302323			0
S3	2000	2000	2000	2	0	2	Export	643	Russian Federation	RUS	470	Malta	MLT								05	VEGETABLES AND FRUIT	1	No Quantity							26			0
S3	2000	2000	2000	2	0	2	Export	643	Russian Federation	RUS	496	Mongolia	MNG								05	VEGETABLES AND FRUIT	1	No Quantity							344998			0
S3	2000	2000	2000	2	0	2	Export	643	Russian Federation	RUS	498	Rep. of Moldova	MDA								05	VEGETABLES AND FRUIT	1	No Quantity							106587			0
S3	2000	2000	2000	2	0	2	Export	643	Russian Federation	RUS	504	Morocco	MAR								05	VEGETABLES AND FRUIT	1	No Quantity							188940			0
S3	2000	2000	2000	2	0	2	Export	643	Russian Federation	RUS	528	Netherlands	NLD								05	VEGETABLES AND FRUIT	1	No Quantity							377210			0
S3	2000	2000	2000	2	0	2	Export	643	Russian Federation	RUS	579	Norway	NOR								05	VEGETABLES AND FRUIT	1	No Quantity							107674			0
S3	2000	2000	2000	2	0	2	Export	643	Russian Federation	RUS	616	Poland	POL								05	VEGETABLES AND FRUIT	1	No Quantity							453703			0
S3	2000	2000	2000	2	0	2	Export	643	Russian Federation	RUS	642	Romania	ROU								05	VEGETABLES AND FRUIT	1	No Quantity							30568			0
S3	2000	2000	2000	2	0	2	Export	643	Russian Federation	RUS	703	Slovakia	SVK								05	VEGETABLES AND FRUIT	1	No Quantity							2992			0
S3	2000	2000	2000	2	0	2	Export	643	Russian Federation	RUS	724	Spain	ESP								05	VEGETABLES AND FRUIT	1	No Quantity							380682			0
S3	2000	2000	2000	2	0	2	Export	643	Russian Federation	RUS	752	Sweden	SWE								05	VEGETABLES AND FRUIT	1	No Quantity							11090234			0
S3	2000	2000	2000	2	0	2	Export	643	Russian Federation	RUS	757	Switzerland	CHE								05	VEGETABLES AND FRUIT	1	No Quantity							1100			0
S3	2000	2000	2000	2	0	2	Export	643	Russian Federation	RUS	760	Syria	SYR								05	VEGETABLES AND FRUIT	1	No Quantity							40014			0
S3	2000	2000	2000	2	0	2	Export	643	Russian Federation	RUS	762	Tajikistan	TJK								05	VEGETABLES AND FRUIT	1	No Quantity							67150			0
S3	2000	2000	2000	2	0	2	Export	643	Russian Federation	RUS	792	Turkey	TUR								05	VEGETABLES AND FRUIT	1	No Quantity							39164			0
S3	2000	2000	2000	2	0	2	Export	643	Russian Federation	RUS	795	Turkmenistan	TKM								05	VEGETABLES AND FRUIT	1	No Quantity							96966			0
S3	2000	2000	2000	2	0	2	Export	643	Russian Federation	RUS	804	Ukraine	UKR								05	VEGETABLES AND FRUIT	1	No Quantity							2651548			0
S3	2000	2000	2000	2	0	2	Export	643	Russian Federation	RUS	818	Egypt	EGY								05	VEGETABLES AND FRUIT	1	No Quantity							17			0
S3	2000	2000	2000	2	0	2	Export	643	Russian Federation	RUS	826	United Kingdom	GBR								05	VEGETABLES AND FRUIT	1	No Quantity							82033			0
S3	2000	2000	2000	2	0	2	Export	643	Russian Federation	RUS	842	USA	USA								05	VEGETABLES AND FRUIT	1	No Quantity							360485			0
S3	2000	2000	2000	2	0	2	Export	643	Russian Federation	RUS	860	Uzbekistan	UZB								05	VEGETABLES AND FRUIT	1	No Quantity							239514			0
S3	2000	2000	2000	2	0	2	Export	643	Russian Federation	RUS	891	Serbia and Montenegro	SCG								05	VEGETABLES AND FRUIT	1	No Quantity							20858			0
S3	2000	2000	2000	2	0	2	Export	642	Romania	ROU	0	World	WLD								06	SUGAR,SUGR.PREPTNS,HONEY	1	No Quantity							10789000			0
S3	2000	2000	2000	2	0	2	Export	642	Romania	ROU	24	Angola	AGO								06	SUGAR,SUGR.PREPTNS,HONEY	1	No Quantity							15000			0
S3	2000	2000	2000	2	0	2	Export	642	Romania	ROU	40	Austria	AUT								06	SUGAR,SUGR.PREPTNS,HONEY	1	No Quantity							159000			0
S3	2000	2000	2000	2	0	2	Export	642	Romania	ROU	56	Belgium	BEL								06	SUGAR,SUGR.PREPTNS,HONEY	1	No Quantity							70000			0
S3	2000	2000	2000	2	0	2	Export	642	Romania	ROU	100	Bulgaria	BGR								06	SUGAR,SUGR.PREPTNS,HONEY	1	No Quantity							211000			0
S3	2000	2000	2000	2	0	2	Export	642	Romania	ROU	112	Belarus	BLR								06	SUGAR,SUGR.PREPTNS,HONEY	1	No Quantity							2000			0
S3	2000	2000	2000	2	0	2	Export	642	Romania	ROU	124	Canada	CAN								06	SUGAR,SUGR.PREPTNS,HONEY	1	No Quantity							1000			0
S3	2000	2000	2000	2	0	2	Export	642	Romania	ROU	251	France	FRA								06	SUGAR,SUGR.PREPTNS,HONEY	1	No Quantity							80000			0
S3	2000	2000	2000	2	0	2	Export	642	Romania	ROU	276	Germany	DEU								06	SUGAR,SUGR.PREPTNS,HONEY	1	No Quantity							5375000			0
S3	2000	2000	2000	2	0	2	Export	642	Romania	ROU	300	Greece	GRC								06	SUGAR,SUGR.PREPTNS,HONEY	1	No Quantity							245000			0
S3	2000	2000	2000	2	0	2	Export	642	Romania	ROU	348	Hungary	HUN								06	SUGAR,SUGR.PREPTNS,HONEY	1	No Quantity							526000			0
S3	2000	2000	2000	2	0	2	Export	642	Romania	ROU	381	Italy	ITA								06	SUGAR,SUGR.PREPTNS,HONEY	1	No Quantity							788000			0
S3	2000	2000	2000	2	0	2	Export	642	Romania	ROU	392	Japan	JPN								06	SUGAR,SUGR.PREPTNS,HONEY	1	No Quantity							39000			0
S3	2000	2000	2000	2	0	2	Export	642	Romania	ROU	400	Jordan	JOR								06	SUGAR,SUGR.PREPTNS,HONEY	1	No Quantity							3000			0
S3	2000	2000	2000	2	0	2	Export	642	Romania	ROU	470	Malta	MLT								06	SUGAR,SUGR.PREPTNS,HONEY	1	No Quantity							2000			0
S3	2000	2000	2000	2	0	2	Export	642	Romania	ROU	498	Rep. of Moldova	MDA								06	SUGAR,SUGR.PREPTNS,HONEY	1	No Quantity							280000			0
S3	2000	2000	2000	2	0	2	Export	642	Romania	ROU	528	Netherlands	NLD								06	SUGAR,SUGR.PREPTNS,HONEY	1	No Quantity							408000			0
S3	2000	2000	2000	2	0	2	Export	642	Romania	ROU	616	Poland	POL								06	SUGAR,SUGR.PREPTNS,HONEY	1	No Quantity							1472000			0
S3	2000	2000	2000	2	0	2	Export	642	Romania	ROU	682	Saudi Arabia	SAU								06	SUGAR,SUGR.PREPTNS,HONEY	1	No Quantity							87000			0
S3	2000	2000	2000	2	0	2	Export	642	Romania	ROU	705	Slovenia	SVN								06	SUGAR,SUGR.PREPTNS,HONEY	1	No Quantity							6000			0
S3	2000	2000	2000	2	0	2	Export	642	Romania	ROU	724	Spain	ESP								06	SUGAR,SUGR.PREPTNS,HONEY	1	No Quantity							424000			0
S3	2000	2000	2000	2	0	2	Export	642	Romania	ROU	752	Sweden	SWE								06	SUGAR,SUGR.PREPTNS,HONEY	1	No Quantity							17000			0
S3	2000	2000	2000	2	0	2	Export	642	Romania	ROU	792	Turkey	TUR								06	SUGAR,SUGR.PREPTNS,HONEY	1	No Quantity							3000			0
S3	2000	2000	2000	2	0	2	Export	642	Romania	ROU	804	Ukraine	UKR								06	SUGAR,SUGR.PREPTNS,HONEY	1	No Quantity							16000			0
S3	2000	2000	2000	2	0	2	Export	642	Romania	ROU	818	Egypt	EGY								06	SUGAR,SUGR.PREPTNS,HONEY	1	No Quantity							9000			0
S3	2000	2000	2000	2	0	2	Export	642	Romania	ROU	826	United Kingdom	GBR								06	SUGAR,SUGR.PREPTNS,HONEY	1	No Quantity							309000			0
S3	2000	2000	2000	2	0	2	Export	642	Romania	ROU	891	Serbia and Montenegro	SCG								06	SUGAR,SUGR.PREPTNS,HONEY	1	No Quantity							32000			0
S3	2000	2000	2000	2	0	2	Export	642	Romania	ROU	899	Areas, nes									06	SUGAR,SUGR.PREPTNS,HONEY	1	No Quantity							210000			0
S3	2000	2000	2000	2	0	2	Export	643	Russian Federation	RUS	0	World	WLD								06	SUGAR,SUGR.PREPTNS,HONEY	1	No Quantity							63940155			0
S3	2000	2000	2000	2	0	2	Export	643	Russian Federation	RUS	31	Azerbaijan	AZE								06	SUGAR,SUGR.PREPTNS,HONEY	1	No Quantity							6848340			0
S3	2000	2000	2000	2	0	2	Export	643	Russian Federation	RUS	36	Australia	AUS								06	SUGAR,SUGR.PREPTNS,HONEY	1	No Quantity							7340			0
S3	2000	2000	2000	2	0	2	Export	643	Russian Federation	RUS	40	Austria	AUT								06	SUGAR,SUGR.PREPTNS,HONEY	1	No Quantity							30			0
S3	2000	2000	2000	2	0	2	Export	643	Russian Federation	RUS	51	Armenia	ARM								06	SUGAR,SUGR.PREPTNS,HONEY	1	No Quantity							175722			0
S3	2000	2000	2000	2	0	2	Export	643	Russian Federation	RUS	100	Bulgaria	BGR								06	SUGAR,SUGR.PREPTNS,HONEY	1	No Quantity							3863			0
S3	2000	2000	2000	2	0	2	Export	643	Russian Federation	RUS	124	Canada	CAN								06	SUGAR,SUGR.PREPTNS,HONEY	1	No Quantity							9738			0
S3	2000	2000	2000	2	0	2	Export	643	Russian Federation	RUS	156	China	CHN								06	SUGAR,SUGR.PREPTNS,HONEY	1	No Quantity							708			0
S3	2000	2000	2000	2	0	2	Export	643	Russian Federation	RUS	192	Cuba	CUB								06	SUGAR,SUGR.PREPTNS,HONEY	1	No Quantity							2858			0
S3	2000	2000	2000	2	0	2	Export	643	Russian Federation	RUS	203	Czechia	CZE								06	SUGAR,SUGR.PREPTNS,HONEY	1	No Quantity							1148			0
S3	2000	2000	2000	2	0	2	Export	643	Russian Federation	RUS	233	Estonia	EST								06	SUGAR,SUGR.PREPTNS,HONEY	1	No Quantity							408087			0
S3	2000	2000	2000	2	0	2	Export	643	Russian Federation	RUS	246	Finland	FIN								06	SUGAR,SUGR.PREPTNS,HONEY	1	No Quantity							855008			0
S3	2000	2000	2000	2	0	2	Export	643	Russian Federation	RUS	251	France	FRA								06	SUGAR,SUGR.PREPTNS,HONEY	1	No Quantity							117			0
S3	2000	2000	2000	2	0	2	Export	643	Russian Federation	RUS	268	Georgia	GEO								06	SUGAR,SUGR.PREPTNS,HONEY	1	No Quantity							32080			0
S3	2000	2000	2000	2	0	2	Export	643	Russian Federation	RUS	276	Germany	DEU								06	SUGAR,SUGR.PREPTNS,HONEY	1	No Quantity							431411			0
S3	2000	2000	2000	2	0	2	Export	643	Russian Federation	RUS	300	Greece	GRC								06	SUGAR,SUGR.PREPTNS,HONEY	1	No Quantity							73384			0
S3	2000	2000	2000	2	0	2	Export	643	Russian Federation	RUS	376	Israel	ISR								06	SUGAR,SUGR.PREPTNS,HONEY	1	No Quantity							191832			0
S3	2000	2000	2000	2	0	2	Export	643	Russian Federation	RUS	381	Italy	ITA								06	SUGAR,SUGR.PREPTNS,HONEY	1	No Quantity							23			0
S3	2000	2000	2000	2	0	2	Export	643	Russian Federation	RUS	392	Japan	JPN								06	SUGAR,SUGR.PREPTNS,HONEY	1	No Quantity							29372			0
S3	2000	2000	2000	2	0	2	Export	643	Russian Federation	RUS	398	Kazakhstan	KAZ								06	SUGAR,SUGR.PREPTNS,HONEY	1	No Quantity							33217618			0
S3	2000	2000	2000	2	0	2	Export	643	Russian Federation	RUS	400	Jordan	JOR								06	SUGAR,SUGR.PREPTNS,HONEY	1	No Quantity							124			0
S3	2000	2000	2000	2	0	2	Export	643	Russian Federation	RUS	408	Dem. People's Rep. of Korea	PRK								06	SUGAR,SUGR.PREPTNS,HONEY	1	No Quantity							1111			0
S3	2000	2000	2000	2	0	2	Export	643	Russian Federation	RUS	414	Kuwait	KWT								06	SUGAR,SUGR.PREPTNS,HONEY	1	No Quantity							4641			0
S3	2000	2000	2000	2	0	2	Export	643	Russian Federation	RUS	417	Kyrgyzstan	KGZ								06	SUGAR,SUGR.PREPTNS,HONEY	1	No Quantity							2167069			0
S3	2000	2000	2000	2	0	2	Export	643	Russian Federation	RUS	428	Latvia	LVA								06	SUGAR,SUGR.PREPTNS,HONEY	1	No Quantity							354719			0
S3	2000	2000	2000	2	0	2	Export	643	Russian Federation	RUS	440	Lithuania	LTU								06	SUGAR,SUGR.PREPTNS,HONEY	1	No Quantity							134239			0
S3	2000	2000	2000	2	0	2	Export	643	Russian Federation	RUS	496	Mongolia	MNG								06	SUGAR,SUGR.PREPTNS,HONEY	1	No Quantity							2661041			0
S3	2000	2000	2000	2	0	2	Export	643	Russian Federation	RUS	498	Rep. of Moldova	MDA								06	SUGAR,SUGR.PREPTNS,HONEY	1	No Quantity							37283			0
S3	2000	2000	2000	2	0	2	Export	643	Russian Federation	RUS	616	Poland	POL								06	SUGAR,SUGR.PREPTNS,HONEY	1	No Quantity							2455			0
S3	2000	2000	2000	2	0	2	Export	643	Russian Federation	RUS	642	Romania	ROU								06	SUGAR,SUGR.PREPTNS,HONEY	1	No Quantity							219			0
S3	2000	2000	2000	2	0	2	Export	643	Russian Federation	RUS	703	Slovakia	SVK								06	SUGAR,SUGR.PREPTNS,HONEY	1	No Quantity							5070			0
S3	2000	2000	2000	2	0	2	Export	643	Russian Federation	RUS	724	Spain	ESP								06	SUGAR,SUGR.PREPTNS,HONEY	1	No Quantity							98			0
S3	2000	2000	2000	2	0	2	Export	643	Russian Federation	RUS	736	Fmr Sudan	SDN								06	SUGAR,SUGR.PREPTNS,HONEY	1	No Quantity							4280			0
S3	2000	2000	2000	2	0	2	Export	643	Russian Federation	RUS	757	Switzerland	CHE								06	SUGAR,SUGR.PREPTNS,HONEY	1	No Quantity							9			0
S3	2000	2000	2000	2	0	2	Export	643	Russian Federation	RUS	762	Tajikistan	TJK								06	SUGAR,SUGR.PREPTNS,HONEY	1	No Quantity							4596344			0
S3	2000	2000	2000	2	0	2	Export	643	Russian Federation	RUS	792	Turkey	TUR								06	SUGAR,SUGR.PREPTNS,HONEY	1	No Quantity							21			0
S3	2000	2000	2000	2	0	2	Export	643	Russian Federation	RUS	795	Turkmenistan	TKM								06	SUGAR,SUGR.PREPTNS,HONEY	1	No Quantity							919734			0
S3	2000	2000	2000	2	0	2	Export	643	Russian Federation	RUS	804	Ukraine	UKR								06	SUGAR,SUGR.PREPTNS,HONEY	1	No Quantity							4742785			0
S3	2000	2000	2000	2	0	2	Export	643	Russian Federation	RUS	818	Egypt	EGY								06	SUGAR,SUGR.PREPTNS,HONEY	1	No Quantity							3			0
S3	2000	2000	2000	2	0	2	Export	643	Russian Federation	RUS	826	United Kingdom	GBR								06	SUGAR,SUGR.PREPTNS,HONEY	1	No Quantity							304			0
S3	2000	2000	2000	2	0	2	Export	643	Russian Federation	RUS	842	USA	USA								06	SUGAR,SUGR.PREPTNS,HONEY	1	No Quantity							231943			0
S3	2000	2000	2000	2	0	2	Export	643	Russian Federation	RUS	860	Uzbekistan	UZB								06	SUGAR,SUGR.PREPTNS,HONEY	1	No Quantity							5787984			0
S3	2000	2000	2000	2	0	2	Export	642	Romania	ROU	0	World	WLD								07	COFFEE,TEA,COCOA,SPICES	1	No Quantity							3180000			0
S3	2000	2000	2000	2	0	2	Export	642	Romania	ROU	40	Austria	AUT								07	COFFEE,TEA,COCOA,SPICES	1	No Quantity							39000			0
S3	2000	2000	2000	2	0	2	Export	642	Romania	ROU	100	Bulgaria	BGR								07	COFFEE,TEA,COCOA,SPICES	1	No Quantity							5000			0
S3	2000	2000	2000	2	0	2	Export	642	Romania	ROU	116	Cambodia	KHM								07	COFFEE,TEA,COCOA,SPICES	1	No Quantity							2000			0
S3	2000	2000	2000	2	0	2	Export	642	Romania	ROU	124	Canada	CAN								07	COFFEE,TEA,COCOA,SPICES	1	No Quantity							8000			0
S3	2000	2000	2000	2	0	2	Export	642	Romania	ROU	144	Sri Lanka	LKA								07	COFFEE,TEA,COCOA,SPICES	1	No Quantity							1295000			0
S3	2000	2000	2000	2	0	2	Export	642	Romania	ROU	196	Cyprus	CYP								07	COFFEE,TEA,COCOA,SPICES	1	No Quantity							29000			0
S3	2000	2000	2000	2	0	2	Export	642	Romania	ROU	251	France	FRA								07	COFFEE,TEA,COCOA,SPICES	1	No Quantity							94000			0
S3	2000	2000	2000	2	0	2	Export	642	Romania	ROU	268	Georgia	GEO								07	COFFEE,TEA,COCOA,SPICES	1	No Quantity							1000			0
S3	2000	2000	2000	2	0	2	Export	642	Romania	ROU	276	Germany	DEU								07	COFFEE,TEA,COCOA,SPICES	1	No Quantity							163000			0
S3	2000	2000	2000	2	0	2	Export	642	Romania	ROU	300	Greece	GRC								07	COFFEE,TEA,COCOA,SPICES	1	No Quantity							22000			0
S3	2000	2000	2000	2	0	2	Export	642	Romania	ROU	340	Honduras	HND								07	COFFEE,TEA,COCOA,SPICES	1	No Quantity							1000			0
S3	2000	2000	2000	2	0	2	Export	642	Romania	ROU	344	China, Hong Kong SAR	HKG								07	COFFEE,TEA,COCOA,SPICES	1	No Quantity							8000			0
S3	2000	2000	2000	2	0	2	Export	642	Romania	ROU	348	Hungary	HUN								07	COFFEE,TEA,COCOA,SPICES	1	No Quantity							47000			0
S3	2000	2000	2000	2	0	2	Export	642	Romania	ROU	360	Indonesia	IDN								07	COFFEE,TEA,COCOA,SPICES	1	No Quantity							139000			0
S3	2000	2000	2000	2	0	2	Export	642	Romania	ROU	376	Israel	ISR								07	COFFEE,TEA,COCOA,SPICES	1	No Quantity							110000			0
S3	2000	2000	2000	2	0	2	Export	642	Romania	ROU	381	Italy	ITA								07	COFFEE,TEA,COCOA,SPICES	1	No Quantity							97000			0
S3	2000	2000	2000	2	0	2	Export	642	Romania	ROU	422	Lebanon	LBN								07	COFFEE,TEA,COCOA,SPICES	1	No Quantity							13000			0
S3	2000	2000	2000	2	0	2	Export	642	Romania	ROU	440	Lithuania	LTU								07	COFFEE,TEA,COCOA,SPICES	1	No Quantity							87000			0
S3	2000	2000	2000	2	0	2	Export	642	Romania	ROU	470	Malta	MLT								07	COFFEE,TEA,COCOA,SPICES	1	No Quantity							9000			0
S3	2000	2000	2000	2	0	2	Export	642	Romania	ROU	480	Mauritius	MUS								07	COFFEE,TEA,COCOA,SPICES	1	No Quantity							5000			0
S3	2000	2000	2000	2	0	2	Export	642	Romania	ROU	498	Rep. of Moldova	MDA								07	COFFEE,TEA,COCOA,SPICES	1	No Quantity							331000			0
S3	2000	2000	2000	2	0	2	Export	642	Romania	ROU	528	Netherlands	NLD								07	COFFEE,TEA,COCOA,SPICES	1	No Quantity							101000			0
S3	2000	2000	2000	2	0	2	Export	642	Romania	ROU	670	Saint Vincent and the Grenadines	VCT								07	COFFEE,TEA,COCOA,SPICES	1	No Quantity							1000			0
S3	2000	2000	2000	2	0	2	Export	642	Romania	ROU	699	India	IND								07	COFFEE,TEA,COCOA,SPICES	1	No Quantity							103000			0
S3	2000	2000	2000	2	0	2	Export	642	Romania	ROU	710	South Africa	ZAF								07	COFFEE,TEA,COCOA,SPICES	1	No Quantity							62000			0
S3	2000	2000	2000	2	0	2	Export	642	Romania	ROU	724	Spain	ESP								07	COFFEE,TEA,COCOA,SPICES	1	No Quantity							159000			0
S3	2000	2000	2000	2	0	2	Export	642	Romania	ROU	807	North Macedonia	MKD								07	COFFEE,TEA,COCOA,SPICES	1	No Quantity							38000			0
S3	2000	2000	2000	2	0	2	Export	642	Romania	ROU	826	United Kingdom	GBR								07	COFFEE,TEA,COCOA,SPICES	1	No Quantity							137000			0
S3	2000	2000	2000	2	0	2	Export	642	Romania	ROU	842	USA	USA								07	COFFEE,TEA,COCOA,SPICES	1	No Quantity							21000			0
S3	2000	2000	2000	2	0	2	Export	642	Romania	ROU	899	Areas, nes									07	COFFEE,TEA,COCOA,SPICES	1	No Quantity							53000			0
S3	2000	2000	2000	2	0	2	Export	643	Russian Federation	RUS	0	World	WLD								07	COFFEE,TEA,COCOA,SPICES	1	No Quantity							59979339			0
S3	2000	2000	2000	2	0	2	Export	643	Russian Federation	RUS	31	Azerbaijan	AZE								07	COFFEE,TEA,COCOA,SPICES	1	No Quantity							220207			0
S3	2000	2000	2000	2	0	2	Export	643	Russian Federation	RUS	36	Australia	AUS								07	COFFEE,TEA,COCOA,SPICES	1	No Quantity							4289			0
S3	2000	2000	2000	2	0	2	Export	643	Russian Federation	RUS	40	Austria	AUT								07	COFFEE,TEA,COCOA,SPICES	1	No Quantity							9028			0
S3	2000	2000	2000	2	0	2	Export	643	Russian Federation	RUS	51	Armenia	ARM								07	COFFEE,TEA,COCOA,SPICES	1	No Quantity							432180			0
S3	2000	2000	2000	2	0	2	Export	643	Russian Federation	RUS	56	Belgium	BEL								07	COFFEE,TEA,COCOA,SPICES	1	No Quantity							78112			0
S3	2000	2000	2000	2	0	2	Export	643	Russian Federation	RUS	100	Bulgaria	BGR								07	COFFEE,TEA,COCOA,SPICES	1	No Quantity							11491			0
S3	2000	2000	2000	2	0	2	Export	643	Russian Federation	RUS	116	Cambodia	KHM								07	COFFEE,TEA,COCOA,SPICES	1	No Quantity							25			0
S3	2000	2000	2000	2	0	2	Export	643	Russian Federation	RUS	124	Canada	CAN								07	COFFEE,TEA,COCOA,SPICES	1	No Quantity							48728			0
S3	2000	2000	2000	2	0	2	Export	643	Russian Federation	RUS	144	Sri Lanka	LKA								07	COFFEE,TEA,COCOA,SPICES	1	No Quantity							8280			0
S3	2000	2000	2000	2	0	2	Export	643	Russian Federation	RUS	156	China	CHN								07	COFFEE,TEA,COCOA,SPICES	1	No Quantity							31361			0
S3	2000	2000	2000	2	0	2	Export	643	Russian Federation	RUS	192	Cuba	CUB								07	COFFEE,TEA,COCOA,SPICES	1	No Quantity							41566			0
S3	2000	2000	2000	2	0	2	Export	643	Russian Federation	RUS	203	Czechia	CZE								07	COFFEE,TEA,COCOA,SPICES	1	No Quantity							3768			0
S3	2000	2000	2000	2	0	2	Export	643	Russian Federation	RUS	233	Estonia	EST								07	COFFEE,TEA,COCOA,SPICES	1	No Quantity							884241			0
S3	2000	2000	2000	2	0	2	Export	643	Russian Federation	RUS	246	Finland	FIN								07	COFFEE,TEA,COCOA,SPICES	1	No Quantity							5549927			0
S3	2000	2000	2000	2	0	2	Export	643	Russian Federation	RUS	251	France	FRA								07	COFFEE,TEA,COCOA,SPICES	1	No Quantity							3287			0
S3	2000	2000	2000	2	0	2	Export	643	Russian Federation	RUS	268	Georgia	GEO								07	COFFEE,TEA,COCOA,SPICES	1	No Quantity							30259			0
S3	2000	2000	2000	2	0	2	Export	643	Russian Federation	RUS	276	Germany	DEU								07	COFFEE,TEA,COCOA,SPICES	1	No Quantity							3536231			0
S3	2000	2000	2000	2	0	2	Export	643	Russian Federation	RUS	300	Greece	GRC								07	COFFEE,TEA,COCOA,SPICES	1	No Quantity							62495			0
S3	2000	2000	2000	2	0	2	Export	643	Russian Federation	RUS	344	China, Hong Kong SAR	HKG								07	COFFEE,TEA,COCOA,SPICES	1	No Quantity							605			0
S3	2000	2000	2000	2	0	2	Export	643	Russian Federation	RUS	368	Iraq	IRQ								07	COFFEE,TEA,COCOA,SPICES	1	No Quantity							131			0
S3	2000	2000	2000	2	0	2	Export	643	Russian Federation	RUS	376	Israel	ISR								07	COFFEE,TEA,COCOA,SPICES	1	No Quantity							472862			0
S3	2000	2000	2000	2	0	2	Export	643	Russian Federation	RUS	381	Italy	ITA								07	COFFEE,TEA,COCOA,SPICES	1	No Quantity							43			0
S3	2000	2000	2000	2	0	2	Export	643	Russian Federation	RUS	398	Kazakhstan	KAZ								07	COFFEE,TEA,COCOA,SPICES	1	No Quantity							29430149			0
S3	2000	2000	2000	2	0	2	Export	643	Russian Federation	RUS	408	Dem. People's Rep. of Korea	PRK								07	COFFEE,TEA,COCOA,SPICES	1	No Quantity							72			0
S3	2000	2000	2000	2	0	2	Export	643	Russian Federation	RUS	417	Kyrgyzstan	KGZ								07	COFFEE,TEA,COCOA,SPICES	1	No Quantity							2223598			0
S3	2000	2000	2000	2	0	2	Export	643	Russian Federation	RUS	428	Latvia	LVA								07	COFFEE,TEA,COCOA,SPICES	1	No Quantity							891277			0
S3	2000	2000	2000	2	0	2	Export	643	Russian Federation	RUS	440	Lithuania	LTU								07	COFFEE,TEA,COCOA,SPICES	1	No Quantity							1262134			0
S3	2000	2000	2000	2	0	2	Export	643	Russian Federation	RUS	458	Malaysia	MYS								07	COFFEE,TEA,COCOA,SPICES	1	No Quantity							16675			0
S3	2000	2000	2000	2	0	2	Export	643	Russian Federation	RUS	496	Mongolia	MNG								07	COFFEE,TEA,COCOA,SPICES	1	No Quantity							974523			0
S3	2000	2000	2000	2	0	2	Export	643	Russian Federation	RUS	498	Rep. of Moldova	MDA								07	COFFEE,TEA,COCOA,SPICES	1	No Quantity							193961			0
S3	2000	2000	2000	2	0	2	Export	643	Russian Federation	RUS	528	Netherlands	NLD								07	COFFEE,TEA,COCOA,SPICES	1	No Quantity							227897			0
S3	2000	2000	2000	2	0	2	Export	643	Russian Federation	RUS	616	Poland	POL								07	COFFEE,TEA,COCOA,SPICES	1	No Quantity							80217			0
S3	2000	2000	2000	2	0	2	Export	643	Russian Federation	RUS	642	Romania	ROU								07	COFFEE,TEA,COCOA,SPICES	1	No Quantity							23916			0
S3	2000	2000	2000	2	0	2	Export	643	Russian Federation	RUS	699	India	IND								07	COFFEE,TEA,COCOA,SPICES	1	No Quantity							4922			0
S3	2000	2000	2000	2	0	2	Export	643	Russian Federation	RUS	704	Viet Nam	VNM								07	COFFEE,TEA,COCOA,SPICES	1	No Quantity							109000			0
S3	2000	2000	2000	2	0	2	Export	643	Russian Federation	RUS	757	Switzerland	CHE								07	COFFEE,TEA,COCOA,SPICES	1	No Quantity							2431			0
S3	2000	2000	2000	2	0	2	Export	643	Russian Federation	RUS	762	Tajikistan	TJK								07	COFFEE,TEA,COCOA,SPICES	1	No Quantity							303770			0
S3	2000	2000	2000	2	0	2	Export	643	Russian Federation	RUS	784	United Arab Emirates	ARE								07	COFFEE,TEA,COCOA,SPICES	1	No Quantity							450			0
S3	2000	2000	2000	2	0	2	Export	643	Russian Federation	RUS	792	Turkey	TUR								07	COFFEE,TEA,COCOA,SPICES	1	No Quantity							71			0
S3	2000	2000	2000	2	0	2	Export	643	Russian Federation	RUS	795	Turkmenistan	TKM								07	COFFEE,TEA,COCOA,SPICES	1	No Quantity							678534			0
S3	2000	2000	2000	2	0	2	Export	643	Russian Federation	RUS	804	Ukraine	UKR								07	COFFEE,TEA,COCOA,SPICES	1	No Quantity							10166132			0
S3	2000	2000	2000	2	0	2	Export	643	Russian Federation	RUS	818	Egypt	EGY								07	COFFEE,TEA,COCOA,SPICES	1	No Quantity							11			0
S3	2000	2000	2000	2	0	2	Export	643	Russian Federation	RUS	826	United Kingdom	GBR								07	COFFEE,TEA,COCOA,SPICES	1	No Quantity							86083			0
S3	2000	2000	2000	2	0	2	Export	643	Russian Federation	RUS	842	USA	USA								07	COFFEE,TEA,COCOA,SPICES	1	No Quantity							931870			0
S3	2000	2000	2000	2	0	2	Export	643	Russian Federation	RUS	860	Uzbekistan	UZB								07	COFFEE,TEA,COCOA,SPICES	1	No Quantity							942530			0
S3	2000	2000	2000	2	0	2	Export	642	Romania	ROU	0	World	WLD								08	ANIMAL FEED STUFF	1	No Quantity							18067000			0
S3	2000	2000	2000	2	0	2	Export	642	Romania	ROU	203	Czechia	CZE								08	ANIMAL FEED STUFF	1	No Quantity							7000			0
S3	2000	2000	2000	2	0	2	Export	642	Romania	ROU	276	Germany	DEU								08	ANIMAL FEED STUFF	1	No Quantity							5000			0
S3	2000	2000	2000	2	0	2	Export	642	Romania	ROU	348	Hungary	HUN								08	ANIMAL FEED STUFF	1	No Quantity							9677000			0
S3	2000	2000	2000	2	0	2	Export	642	Romania	ROU	376	Israel	ISR								08	ANIMAL FEED STUFF	1	No Quantity							996000			0
S3	2000	2000	2000	2	0	2	Export	642	Romania	ROU	381	Italy	ITA								08	ANIMAL FEED STUFF	1	No Quantity							2492000			0
S3	2000	2000	2000	2	0	2	Export	642	Romania	ROU	498	Rep. of Moldova	MDA								08	ANIMAL FEED STUFF	1	No Quantity							549000			0
S3	2000	2000	2000	2	0	2	Export	642	Romania	ROU	504	Morocco	MAR								08	ANIMAL FEED STUFF	1	No Quantity							142000			0
S3	2000	2000	2000	2	0	2	Export	642	Romania	ROU	528	Netherlands	NLD								08	ANIMAL FEED STUFF	1	No Quantity							9000			0
S3	2000	2000	2000	2	0	2	Export	642	Romania	ROU	616	Poland	POL								08	ANIMAL FEED STUFF	1	No Quantity							65000			0
S3	2000	2000	2000	2	0	2	Export	642	Romania	ROU	705	Slovenia	SVN								08	ANIMAL FEED STUFF	1	No Quantity							40000			0
S3	2000	2000	2000	2	0	2	Export	642	Romania	ROU	724	Spain	ESP								08	ANIMAL FEED STUFF	1	No Quantity							335000			0
S3	2000	2000	2000	2	0	2	Export	642	Romania	ROU	792	Turkey	TUR								08	ANIMAL FEED STUFF	1	No Quantity							3552000			0
S3	2000	2000	2000	2	0	2	Export	642	Romania	ROU	826	United Kingdom	GBR								08	ANIMAL FEED STUFF	1	No Quantity							198000			0
S3	2000	2000	2000	2	0	2	Export	643	Russian Federation	RUS	0	World	WLD								08	ANIMAL FEED STUFF	1	No Quantity							25210503			0
S3	2000	2000	2000	2	0	2	Export	643	Russian Federation	RUS	31	Azerbaijan	AZE								08	ANIMAL FEED STUFF	1	No Quantity							416804			0
S3	2000	2000	2000	2	0	2	Export	643	Russian Federation	RUS	50	Bangladesh	BGD								08	ANIMAL FEED STUFF	1	No Quantity							30893			0
S3	2000	2000	2000	2	0	2	Export	643	Russian Federation	RUS	51	Armenia	ARM								08	ANIMAL FEED STUFF	1	No Quantity							47321			0
S3	2000	2000	2000	2	0	2	Export	643	Russian Federation	RUS	56	Belgium	BEL								08	ANIMAL FEED STUFF	1	No Quantity							372968			0
S3	2000	2000	2000	2	0	2	Export	643	Russian Federation	RUS	92	Br. Virgin Isds	VGB								08	ANIMAL FEED STUFF	1	No Quantity							19700			0
S3	2000	2000	2000	2	0	2	Export	643	Russian Federation	RUS	100	Bulgaria	BGR								08	ANIMAL FEED STUFF	1	No Quantity							53847			0
S3	2000	2000	2000	2	0	2	Export	643	Russian Federation	RUS	156	China	CHN								08	ANIMAL FEED STUFF	1	No Quantity							1072375			0
S3	2000	2000	2000	2	0	2	Export	643	Russian Federation	RUS	196	Cyprus	CYP								08	ANIMAL FEED STUFF	1	No Quantity							896487			0
S3	2000	2000	2000	2	0	2	Export	643	Russian Federation	RUS	203	Czechia	CZE								08	ANIMAL FEED STUFF	1	No Quantity							50			0
S3	2000	2000	2000	2	0	2	Export	643	Russian Federation	RUS	208	Denmark	DNK								08	ANIMAL FEED STUFF	1	No Quantity							58554			0
S3	2000	2000	2000	2	0	2	Export	643	Russian Federation	RUS	233	Estonia	EST								08	ANIMAL FEED STUFF	1	No Quantity							703688			0
S3	2000	2000	2000	2	0	2	Export	643	Russian Federation	RUS	246	Finland	FIN								08	ANIMAL FEED STUFF	1	No Quantity							6969			0
S3	2000	2000	2000	2	0	2	Export	643	Russian Federation	RUS	268	Georgia	GEO								08	ANIMAL FEED STUFF	1	No Quantity							65609			0
S3	2000	2000	2000	2	0	2	Export	643	Russian Federation	RUS	276	Germany	DEU								08	ANIMAL FEED STUFF	1	No Quantity							103215			0
S3	2000	2000	2000	2	0	2	Export	643	Russian Federation	RUS	300	Greece	GRC								08	ANIMAL FEED STUFF	1	No Quantity							230289			0
S3	2000	2000	2000	2	0	2	Export	643	Russian Federation	RUS	348	Hungary	HUN								08	ANIMAL FEED STUFF	1	No Quantity							24424			0
S3	2000	2000	2000	2	0	2	Export	643	Russian Federation	RUS	368	Iraq	IRQ								08	ANIMAL FEED STUFF	1	No Quantity							316953			0
S3	2000	2000	2000	2	0	2	Export	643	Russian Federation	RUS	376	Israel	ISR								08	ANIMAL FEED STUFF	1	No Quantity							2053488			0
S3	2000	2000	2000	2	0	2	Export	643	Russian Federation	RUS	381	Italy	ITA								08	ANIMAL FEED STUFF	1	No Quantity							987748			0
S3	2000	2000	2000	2	0	2	Export	643	Russian Federation	RUS	392	Japan	JPN								08	ANIMAL FEED STUFF	1	No Quantity							128581			0
S3	2000	2000	2000	2	0	2	Export	643	Russian Federation	RUS	398	Kazakhstan	KAZ								08	ANIMAL FEED STUFF	1	No Quantity							1457428			0
S3	2000	2000	2000	2	0	2	Export	643	Russian Federation	RUS	410	Rep. of Korea	KOR								08	ANIMAL FEED STUFF	1	No Quantity							406329			0
S3	2000	2000	2000	2	0	2	Export	643	Russian Federation	RUS	417	Kyrgyzstan	KGZ								08	ANIMAL FEED STUFF	1	No Quantity							67981			0
S3	2000	2000	2000	2	0	2	Export	643	Russian Federation	RUS	428	Latvia	LVA								08	ANIMAL FEED STUFF	1	No Quantity							92696			0
S3	2000	2000	2000	2	0	2	Export	643	Russian Federation	RUS	440	Lithuania	LTU								08	ANIMAL FEED STUFF	1	No Quantity							478207			0
S3	2000	2000	2000	2	0	2	Export	643	Russian Federation	RUS	496	Mongolia	MNG								08	ANIMAL FEED STUFF	1	No Quantity							54581			0
S3	2000	2000	2000	2	0	2	Export	643	Russian Federation	RUS	498	Rep. of Moldova	MDA								08	ANIMAL FEED STUFF	1	No Quantity							105586			0
S3	2000	2000	2000	2	0	2	Export	643	Russian Federation	RUS	504	Morocco	MAR								08	ANIMAL FEED STUFF	1	No Quantity							743030			0
S3	2000	2000	2000	2	0	2	Export	643	Russian Federation	RUS	616	Poland	POL								08	ANIMAL FEED STUFF	1	No Quantity							751647			0
S3	2000	2000	2000	2	0	2	Export	643	Russian Federation	RUS	620	Portugal	PRT								08	ANIMAL FEED STUFF	1	No Quantity							206250			0
S3	2000	2000	2000	2	0	2	Export	643	Russian Federation	RUS	705	Slovenia	SVN								08	ANIMAL FEED STUFF	1	No Quantity							420997			0
S3	2000	2000	2000	2	0	2	Export	643	Russian Federation	RUS	724	Spain	ESP								08	ANIMAL FEED STUFF	1	No Quantity							1189424			0
S3	2000	2000	2000	2	0	2	Export	643	Russian Federation	RUS	757	Switzerland	CHE								08	ANIMAL FEED STUFF	1	No Quantity							957091			0
S3	2000	2000	2000	2	0	2	Export	643	Russian Federation	RUS	760	Syria	SYR								08	ANIMAL FEED STUFF	1	No Quantity							155520			0
S3	2000	2000	2000	2	0	2	Export	643	Russian Federation	RUS	762	Tajikistan	TJK								08	ANIMAL FEED STUFF	1	No Quantity							35650			0
S3	2000	2000	2000	2	0	2	Export	643	Russian Federation	RUS	764	Thailand	THA								08	ANIMAL FEED STUFF	1	No Quantity							10500			0
S3	2000	2000	2000	2	0	2	Export	643	Russian Federation	RUS	792	Turkey	TUR								08	ANIMAL FEED STUFF	1	No Quantity							6808279			0
S3	2000	2000	2000	2	0	2	Export	643	Russian Federation	RUS	804	Ukraine	UKR								08	ANIMAL FEED STUFF	1	No Quantity							3460994			0
S3	2000	2000	2000	2	0	2	Export	643	Russian Federation	RUS	818	Egypt	EGY								08	ANIMAL FEED STUFF	1	No Quantity							131750			0
S3	2000	2000	2000	2	0	2	Export	643	Russian Federation	RUS	860	Uzbekistan	UZB								08	ANIMAL FEED STUFF	1	No Quantity							86600			0
S3	2000	2000	2000	2	0	2	Export	642	Romania	ROU	0	World	WLD								09	MISC.EDIBLE PRODUCTS ETC	1	No Quantity							3369000			0
S3	2000	2000	2000	2	0	2	Export	642	Romania	ROU	40	Austria	AUT								09	MISC.EDIBLE PRODUCTS ETC	1	No Quantity							58000			0
S3	2000	2000	2000	2	0	2	Export	642	Romania	ROU	70	Bosnia Herzegovina	BIH								09	MISC.EDIBLE PRODUCTS ETC	1	No Quantity							30000			0
S3	2000	2000	2000	2	0	2	Export	642	Romania	ROU	100	Bulgaria	BGR								09	MISC.EDIBLE PRODUCTS ETC	1	No Quantity							1553000			0
S3	2000	2000	2000	2	0	2	Export	642	Romania	ROU	124	Canada	CAN								09	MISC.EDIBLE PRODUCTS ETC	1	No Quantity							17000			0
S3	2000	2000	2000	2	0	2	Export	642	Romania	ROU	276	Germany	DEU								09	MISC.EDIBLE PRODUCTS ETC	1	No Quantity							342000			0
S3	2000	2000	2000	2	0	2	Export	642	Romania	ROU	348	Hungary	HUN								09	MISC.EDIBLE PRODUCTS ETC	1	No Quantity							596000			0
S3	2000	2000	2000	2	0	2	Export	642	Romania	ROU	376	Israel	ISR								09	MISC.EDIBLE PRODUCTS ETC	1	No Quantity							49000			0
S3	2000	2000	2000	2	0	2	Export	642	Romania	ROU	392	Japan	JPN								09	MISC.EDIBLE PRODUCTS ETC	1	No Quantity							1000			0
S3	2000	2000	2000	2	0	2	Export	642	Romania	ROU	470	Malta	MLT								09	MISC.EDIBLE PRODUCTS ETC	1	No Quantity							10000			0
S3	2000	2000	2000	2	0	2	Export	642	Romania	ROU	498	Rep. of Moldova	MDA								09	MISC.EDIBLE PRODUCTS ETC	1	No Quantity							656000			0
S3	2000	2000	2000	2	0	2	Export	642	Romania	ROU	528	Netherlands	NLD								09	MISC.EDIBLE PRODUCTS ETC	1	No Quantity							8000			0
S3	2000	2000	2000	2	0	2	Export	642	Romania	ROU	530	Neth. Antilles	ANT								09	MISC.EDIBLE PRODUCTS ETC	1	No Quantity							1000			0
S3	2000	2000	2000	2	0	2	Export	642	Romania	ROU	591	Panama	PAN								09	MISC.EDIBLE PRODUCTS ETC	1	No Quantity							1000			0
S3	2000	2000	2000	2	0	2	Export	642	Romania	ROU	608	Philippines	PHL								09	MISC.EDIBLE PRODUCTS ETC	1	No Quantity							1000			0
S3	2000	2000	2000	2	0	2	Export	642	Romania	ROU	616	Poland	POL								09	MISC.EDIBLE PRODUCTS ETC	1	No Quantity							14000			0
S3	2000	2000	2000	2	0	2	Export	642	Romania	ROU	703	Slovakia	SVK								09	MISC.EDIBLE PRODUCTS ETC	1	No Quantity							5000			0
S3	2000	2000	2000	2	0	2	Export	642	Romania	ROU	760	Syria	SYR								09	MISC.EDIBLE PRODUCTS ETC	1	No Quantity							4000			0
S3	2000	2000	2000	2	0	2	Export	642	Romania	ROU	804	Ukraine	UKR								09	MISC.EDIBLE PRODUCTS ETC	1	No Quantity							4000			0
S3	2000	2000	2000	2	0	2	Export	642	Romania	ROU	807	North Macedonia	MKD								09	MISC.EDIBLE PRODUCTS ETC	1	No Quantity							18000			0
S3	2000	2000	2000	2	0	2	Export	642	Romania	ROU	842	USA	USA								09	MISC.EDIBLE PRODUCTS ETC	1	No Quantity							1000			0
S3	2000	2000	2000	2	0	2	Export	643	Russian Federation	RUS	0	World	WLD								09	MISC.EDIBLE PRODUCTS ETC	1	No Quantity							47010692			0
S3	2000	2000	2000	2	0	2	Export	643	Russian Federation	RUS	31	Azerbaijan	AZE								09	MISC.EDIBLE PRODUCTS ETC	1	No Quantity							238417			0
S3	2000	2000	2000	2	0	2	Export	643	Russian Federation	RUS	36	Australia	AUS								09	MISC.EDIBLE PRODUCTS ETC	1	No Quantity							6034			0
S3	2000	2000	2000	2	0	2	Export	643	Russian Federation	RUS	40	Austria	AUT								09	MISC.EDIBLE PRODUCTS ETC	1	No Quantity							9892			0
S3	2000	2000	2000	2	0	2	Export	643	Russian Federation	RUS	51	Armenia	ARM								09	MISC.EDIBLE PRODUCTS ETC	1	No Quantity							245538			0
S3	2000	2000	2000	2	0	2	Export	643	Russian Federation	RUS	100	Bulgaria	BGR								09	MISC.EDIBLE PRODUCTS ETC	1	No Quantity							58859			0
S3	2000	2000	2000	2	0	2	Export	643	Russian Federation	RUS	124	Canada	CAN								09	MISC.EDIBLE PRODUCTS ETC	1	No Quantity							10890			0
S3	2000	2000	2000	2	0	2	Export	643	Russian Federation	RUS	156	China	CHN								09	MISC.EDIBLE PRODUCTS ETC	1	No Quantity							8831			0
S3	2000	2000	2000	2	0	2	Export	643	Russian Federation	RUS	191	Croatia	HRV								09	MISC.EDIBLE PRODUCTS ETC	1	No Quantity							15285			0
S3	2000	2000	2000	2	0	2	Export	643	Russian Federation	RUS	192	Cuba	CUB								09	MISC.EDIBLE PRODUCTS ETC	1	No Quantity							612			0
S3	2000	2000	2000	2	0	2	Export	643	Russian Federation	RUS	196	Cyprus	CYP								09	MISC.EDIBLE PRODUCTS ETC	1	No Quantity							72638			0
S3	2000	2000	2000	2	0	2	Export	643	Russian Federation	RUS	203	Czechia	CZE								09	MISC.EDIBLE PRODUCTS ETC	1	No Quantity							2277930			0
S3	2000	2000	2000	2	0	2	Export	643	Russian Federation	RUS	208	Denmark	DNK								09	MISC.EDIBLE PRODUCTS ETC	1	No Quantity							5200			0
S3	2000	2000	2000	2	0	2	Export	643	Russian Federation	RUS	231	Ethiopia	ETH								09	MISC.EDIBLE PRODUCTS ETC	1	No Quantity							23094			0
S3	2000	2000	2000	2	0	2	Export	643	Russian Federation	RUS	233	Estonia	EST								09	MISC.EDIBLE PRODUCTS ETC	1	No Quantity							1592517			0
S3	2000	2000	2000	2	0	2	Export	643	Russian Federation	RUS	246	Finland	FIN								09	MISC.EDIBLE PRODUCTS ETC	1	No Quantity							7260400			0
S3	2000	2000	2000	2	0	2	Export	643	Russian Federation	RUS	251	France	FRA								09	MISC.EDIBLE PRODUCTS ETC	1	No Quantity							673792			0
S3	2000	2000	2000	2	0	2	Export	643	Russian Federation	RUS	268	Georgia	GEO								09	MISC.EDIBLE PRODUCTS ETC	1	No Quantity							92394			0
S3	2000	2000	2000	2	0	2	Export	643	Russian Federation	RUS	276	Germany	DEU								09	MISC.EDIBLE PRODUCTS ETC	1	No Quantity							258066			0
S3	2000	2000	2000	2	0	2	Export	643	Russian Federation	RUS	300	Greece	GRC								09	MISC.EDIBLE PRODUCTS ETC	1	No Quantity							1083801			0
S3	2000	2000	2000	2	0	2	Export	643	Russian Federation	RUS	344	China, Hong Kong SAR	HKG								09	MISC.EDIBLE PRODUCTS ETC	1	No Quantity							590			0
S3	2000	2000	2000	2	0	2	Export	643	Russian Federation	RUS	348	Hungary	HUN								09	MISC.EDIBLE PRODUCTS ETC	1	No Quantity							215605			0
S3	2000	2000	2000	2	0	2	Export	643	Russian Federation	RUS	364	Iran	IRN								09	MISC.EDIBLE PRODUCTS ETC	1	No Quantity							21822			0
S3	2000	2000	2000	2	0	2	Export	643	Russian Federation	RUS	376	Israel	ISR								09	MISC.EDIBLE PRODUCTS ETC	1	No Quantity							207737			0
S3	2000	2000	2000	2	0	2	Export	643	Russian Federation	RUS	381	Italy	ITA								09	MISC.EDIBLE PRODUCTS ETC	1	No Quantity							33959			0
S3	2000	2000	2000	2	0	2	Export	643	Russian Federation	RUS	392	Japan	JPN								09	MISC.EDIBLE PRODUCTS ETC	1	No Quantity							30251			0
S3	2000	2000	2000	2	0	2	Export	643	Russian Federation	RUS	398	Kazakhstan	KAZ								09	MISC.EDIBLE PRODUCTS ETC	1	No Quantity							18701277			0
S3	2000	2000	2000	2	0	2	Export	643	Russian Federation	RUS	408	Dem. People's Rep. of Korea	PRK								09	MISC.EDIBLE PRODUCTS ETC	1	No Quantity							7118			0
S3	2000	2000	2000	2	0	2	Export	643	Russian Federation	RUS	410	Rep. of Korea	KOR								09	MISC.EDIBLE PRODUCTS ETC	1	No Quantity							11540			0
S3	2000	2000	2000	2	0	2	Export	643	Russian Federation	RUS	417	Kyrgyzstan	KGZ								09	MISC.EDIBLE PRODUCTS ETC	1	No Quantity							553675			0
S3	2000	2000	2000	2	0	2	Export	643	Russian Federation	RUS	428	Latvia	LVA								09	MISC.EDIBLE PRODUCTS ETC	1	No Quantity							608413			0
S3	2000	2000	2000	2	0	2	Export	643	Russian Federation	RUS	440	Lithuania	LTU								09	MISC.EDIBLE PRODUCTS ETC	1	No Quantity							703539			0
S3	2000	2000	2000	2	0	2	Export	643	Russian Federation	RUS	478	Mauritania	MRT								09	MISC.EDIBLE PRODUCTS ETC	1	No Quantity							1030			0
S3	2000	2000	2000	2	0	2	Export	643	Russian Federation	RUS	496	Mongolia	MNG								09	MISC.EDIBLE PRODUCTS ETC	1	No Quantity							570768			0
S3	2000	2000	2000	2	0	2	Export	643	Russian Federation	RUS	498	Rep. of Moldova	MDA								09	MISC.EDIBLE PRODUCTS ETC	1	No Quantity							204730			0
S3	2000	2000	2000	2	0	2	Export	643	Russian Federation	RUS	528	Netherlands	NLD								09	MISC.EDIBLE PRODUCTS ETC	1	No Quantity							121224			0
S3	2000	2000	2000	2	0	2	Export	643	Russian Federation	RUS	579	Norway	NOR								09	MISC.EDIBLE PRODUCTS ETC	1	No Quantity							25000			0
S3	2000	2000	2000	2	0	2	Export	643	Russian Federation	RUS	616	Poland	POL								09	MISC.EDIBLE PRODUCTS ETC	1	No Quantity							196304			0
S3	2000	2000	2000	2	0	2	Export	643	Russian Federation	RUS	642	Romania	ROU								09	MISC.EDIBLE PRODUCTS ETC	1	No Quantity							255314			0
S3	2000	2000	2000	2	0	2	Export	643	Russian Federation	RUS	704	Viet Nam	VNM								09	MISC.EDIBLE PRODUCTS ETC	1	No Quantity							64152			0
S3	2000	2000	2000	2	0	2	Export	643	Russian Federation	RUS	724	Spain	ESP								09	MISC.EDIBLE PRODUCTS ETC	1	No Quantity							1179			0
S3	2000	2000	2000	2	0	2	Export	643	Russian Federation	RUS	736	Fmr Sudan	SDN								09	MISC.EDIBLE PRODUCTS ETC	1	No Quantity							23036			0
S3	2000	2000	2000	2	0	2	Export	643	Russian Federation	RUS	752	Sweden	SWE								09	MISC.EDIBLE PRODUCTS ETC	1	No Quantity							644070			0
S3	2000	2000	2000	2	0	2	Export	643	Russian Federation	RUS	757	Switzerland	CHE								09	MISC.EDIBLE PRODUCTS ETC	1	No Quantity							24194			0
S3	2000	2000	2000	2	0	2	Export	643	Russian Federation	RUS	762	Tajikistan	TJK								09	MISC.EDIBLE PRODUCTS ETC	1	No Quantity							168310			0
S3	2000	2000	2000	2	0	2	Export	643	Russian Federation	RUS	792	Turkey	TUR								09	MISC.EDIBLE PRODUCTS ETC	1	No Quantity							12015			0
S3	2000	2000	2000	2	0	2	Export	643	Russian Federation	RUS	795	Turkmenistan	TKM								09	MISC.EDIBLE PRODUCTS ETC	1	No Quantity							275783			0
S3	2000	2000	2000	2	0	2	Export	643	Russian Federation	RUS	804	Ukraine	UKR								09	MISC.EDIBLE PRODUCTS ETC	1	No Quantity							5554540			0
S3	2000	2000	2000	2	0	2	Export	643	Russian Federation	RUS	818	Egypt	EGY								09	MISC.EDIBLE PRODUCTS ETC	1	No Quantity							1			0
S3	2000	2000	2000	2	0	2	Export	643	Russian Federation	RUS	826	United Kingdom	GBR								09	MISC.EDIBLE PRODUCTS ETC	1	No Quantity							39480			0
S3	2000	2000	2000	2	0	2	Export	643	Russian Federation	RUS	842	USA	USA								09	MISC.EDIBLE PRODUCTS ETC	1	No Quantity							96810			0
S3	2000	2000	2000	2	0	2	Export	643	Russian Federation	RUS	860	Uzbekistan	UZB								09	MISC.EDIBLE PRODUCTS ETC	1	No Quantity							394921			0
S3	2000	2000	2000	2	0	2	Export	643	Russian Federation	RUS	891	Serbia and Montenegro	SCG								09	MISC.EDIBLE PRODUCTS ETC	1	No Quantity							3308115			0
S3	2000	2000	2000	2	0	2	Export	642	Romania	ROU	0	World	WLD								11	BEVERAGES	1	No Quantity							20960000			0
S3	2000	2000	2000	2	0	2	Export	642	Romania	ROU	36	Australia	AUS								11	BEVERAGES	1	No Quantity							37000			0
S3	2000	2000	2000	2	0	2	Export	642	Romania	ROU	40	Austria	AUT								11	BEVERAGES	1	No Quantity							9000			0
S3	2000	2000	2000	2	0	2	Export	642	Romania	ROU	44	Bahamas	BHS								11	BEVERAGES	1	No Quantity							2000			0
S3	2000	2000	2000	2	0	2	Export	642	Romania	ROU	56	Belgium	BEL								11	BEVERAGES	1	No Quantity							93000			0
S3	2000	2000	2000	2	0	2	Export	642	Romania	ROU	70	Bosnia Herzegovina	BIH								11	BEVERAGES	1	No Quantity							19000			0
S3	2000	2000	2000	2	0	2	Export	642	Romania	ROU	100	Bulgaria	BGR								11	BEVERAGES	1	No Quantity							55000			0
S3	2000	2000	2000	2	0	2	Export	642	Romania	ROU	124	Canada	CAN								11	BEVERAGES	1	No Quantity							538000			0
S3	2000	2000	2000	2	0	2	Export	642	Romania	ROU	170	Colombia	COL								11	BEVERAGES	1	No Quantity							1000			0
S3	2000	2000	2000	2	0	2	Export	642	Romania	ROU	196	Cyprus	CYP								11	BEVERAGES	1	No Quantity							8000			0
S3	2000	2000	2000	2	0	2	Export	642	Romania	ROU	203	Czechia	CZE								11	BEVERAGES	1	No Quantity							144000			0
S3	2000	2000	2000	2	0	2	Export	642	Romania	ROU	208	Denmark	DNK								11	BEVERAGES	1	No Quantity							590000			0
S3	2000	2000	2000	2	0	2	Export	642	Romania	ROU	233	Estonia	EST								11	BEVERAGES	1	No Quantity							253000			0
S3	2000	2000	2000	2	0	2	Export	642	Romania	ROU	246	Finland	FIN								11	BEVERAGES	1	No Quantity							421000			0
S3	2000	2000	2000	2	0	2	Export	642	Romania	ROU	251	France	FRA								11	BEVERAGES	1	No Quantity							255000			0
S3	2000	2000	2000	2	0	2	Export	642	Romania	ROU	268	Georgia	GEO								11	BEVERAGES	1	No Quantity							1000			0
S3	2000	2000	2000	2	0	2	Export	642	Romania	ROU	276	Germany	DEU								11	BEVERAGES	1	No Quantity							7962000			0
S3	2000	2000	2000	2	0	2	Export	642	Romania	ROU	292	Gibraltar	GIB								11	BEVERAGES	1	No Quantity							1000			0
S3	2000	2000	2000	2	0	2	Export	642	Romania	ROU	300	Greece	GRC								11	BEVERAGES	1	No Quantity							248000			0
S3	2000	2000	2000	2	0	2	Export	642	Romania	ROU	340	Honduras	HND								11	BEVERAGES	1	No Quantity							1000			0
S3	2000	2000	2000	2	0	2	Export	642	Romania	ROU	344	China, Hong Kong SAR	HKG								11	BEVERAGES	1	No Quantity							1000			0
S3	2000	2000	2000	2	0	2	Export	642	Romania	ROU	348	Hungary	HUN								11	BEVERAGES	1	No Quantity							66000			0
S3	2000	2000	2000	2	0	2	Export	642	Romania	ROU	352	Iceland	ISL								11	BEVERAGES	1	No Quantity							2000			0
S3	2000	2000	2000	2	0	2	Export	642	Romania	ROU	372	Ireland	IRL								11	BEVERAGES	1	No Quantity							98000			0
S3	2000	2000	2000	2	0	2	Export	642	Romania	ROU	376	Israel	ISR								11	BEVERAGES	1	No Quantity							635000			0
S3	2000	2000	2000	2	0	2	Export	642	Romania	ROU	381	Italy	ITA								11	BEVERAGES	1	No Quantity							5000			0
S3	2000	2000	2000	2	0	2	Export	642	Romania	ROU	392	Japan	JPN								11	BEVERAGES	1	No Quantity							552000			0
S3	2000	2000	2000	2	0	2	Export	642	Romania	ROU	400	Jordan	JOR								11	BEVERAGES	1	No Quantity							5000			0
S3	2000	2000	2000	2	0	2	Export	642	Romania	ROU	410	Rep. of Korea	KOR								11	BEVERAGES	1	No Quantity							97000			0
S3	2000	2000	2000	2	0	2	Export	642	Romania	ROU	422	Lebanon	LBN								11	BEVERAGES	1	No Quantity							1000			0
S3	2000	2000	2000	2	0	2	Export	642	Romania	ROU	428	Latvia	LVA								11	BEVERAGES	1	No Quantity							111000			0
S3	2000	2000	2000	2	0	2	Export	642	Romania	ROU	430	Liberia	LBR								11	BEVERAGES	1	No Quantity							3000			0
S3	2000	2000	2000	2	0	2	Export	642	Romania	ROU	440	Lithuania	LTU								11	BEVERAGES	1	No Quantity							86000			0
S3	2000	2000	2000	2	0	2	Export	642	Romania	ROU	442	Luxembourg	LUX								11	BEVERAGES	1	No Quantity							27000			0
S3	2000	2000	2000	2	0	2	Export	642	Romania	ROU	458	Malaysia	MYS								11	BEVERAGES	1	No Quantity							26000			0
S3	2000	2000	2000	2	0	2	Export	642	Romania	ROU	470	Malta	MLT								11	BEVERAGES	1	No Quantity							32000			0
S3	2000	2000	2000	2	0	2	Export	642	Romania	ROU	490	Other Asia, nes									11	BEVERAGES	1	No Quantity							12000			0
S3	2000	2000	2000	2	0	2	Export	642	Romania	ROU	498	Rep. of Moldova	MDA								11	BEVERAGES	1	No Quantity							1761000			0
S3	2000	2000	2000	2	0	2	Export	642	Romania	ROU	504	Morocco	MAR								11	BEVERAGES	1	No Quantity							45000			0
S3	2000	2000	2000	2	0	2	Export	642	Romania	ROU	528	Netherlands	NLD								11	BEVERAGES	1	No Quantity							253000			0
S3	2000	2000	2000	2	0	2	Export	642	Romania	ROU	554	New Zealand	NZL								11	BEVERAGES	1	No Quantity							21000			0
S3	2000	2000	2000	2	0	2	Export	642	Romania	ROU	566	Nigeria	NGA								11	BEVERAGES	1	No Quantity							1000			0
S3	2000	2000	2000	2	0	2	Export	642	Romania	ROU	579	Norway	NOR								11	BEVERAGES	1	No Quantity							42000			0
S3	2000	2000	2000	2	0	2	Export	642	Romania	ROU	584	Marshall Isds	MHL								11	BEVERAGES	1	No Quantity							3000			0
S3	2000	2000	2000	2	0	2	Export	642	Romania	ROU	591	Panama	PAN								11	BEVERAGES	1	No Quantity							6000			0
S3	2000	2000	2000	2	0	2	Export	642	Romania	ROU	616	Poland	POL								11	BEVERAGES	1	No Quantity							297000			0
S3	2000	2000	2000	2	0	2	Export	642	Romania	ROU	643	Russian Federation	RUS								11	BEVERAGES	1	No Quantity							934000			0
S3	2000	2000	2000	2	0	2	Export	642	Romania	ROU	670	Saint Vincent and the Grenadines	VCT								11	BEVERAGES	1	No Quantity							4000			0
S3	2000	2000	2000	2	0	2	Export	642	Romania	ROU	702	Singapore	SGP								11	BEVERAGES	1	No Quantity							5000			0
S3	2000	2000	2000	2	0	2	Export	642	Romania	ROU	703	Slovakia	SVK								11	BEVERAGES	1	No Quantity							67000			0
S3	2000	2000	2000	2	0	2	Export	642	Romania	ROU	704	Viet Nam	VNM								11	BEVERAGES	1	No Quantity							14000			0
S3	2000	2000	2000	2	0	2	Export	642	Romania	ROU	710	South Africa	ZAF								11	BEVERAGES	1	No Quantity							2000			0
S3	2000	2000	2000	2	0	2	Export	642	Romania	ROU	752	Sweden	SWE								11	BEVERAGES	1	No Quantity							532000			0
S3	2000	2000	2000	2	0	2	Export	642	Romania	ROU	764	Thailand	THA								11	BEVERAGES	1	No Quantity							120000			0
S3	2000	2000	2000	2	0	2	Export	642	Romania	ROU	784	United Arab Emirates	ARE								11	BEVERAGES	1	No Quantity							5000			0
S3	2000	2000	2000	2	0	2	Export	642	Romania	ROU	792	Turkey	TUR								11	BEVERAGES	1	No Quantity							1000			0
S3	2000	2000	2000	2	0	2	Export	642	Romania	ROU	795	Turkmenistan	TKM								11	BEVERAGES	1	No Quantity							55000			0
S3	2000	2000	2000	2	0	2	Export	642	Romania	ROU	826	United Kingdom	GBR								11	BEVERAGES	1	No Quantity							2966000			0
S3	2000	2000	2000	2	0	2	Export	642	Romania	ROU	842	USA	USA								11	BEVERAGES	1	No Quantity							1038000			0
S3	2000	2000	2000	2	0	2	Export	642	Romania	ROU	891	Serbia and Montenegro	SCG								11	BEVERAGES	1	No Quantity							134000			0
S3	2000	2000	2000	2	0	2	Export	642	Romania	ROU	899	Areas, nes									11	BEVERAGES	1	No Quantity							257000			0
S3	2000	2000	2000	2	0	2	Export	643	Russian Federation	RUS	0	World	WLD								11	BEVERAGES	1	No Quantity							60884653			0
S3	2000	2000	2000	2	0	2	Export	643	Russian Federation	RUS	20	Andorra	AND								11	BEVERAGES	1	No Quantity							19957			0
S3	2000	2000	2000	2	0	2	Export	643	Russian Federation	RUS	31	Azerbaijan	AZE								11	BEVERAGES	1	No Quantity							5466311			0
S3	2000	2000	2000	2	0	2	Export	643	Russian Federation	RUS	36	Australia	AUS								11	BEVERAGES	1	No Quantity							1856819			0
S3	2000	2000	2000	2	0	2	Export	643	Russian Federation	RUS	40	Austria	AUT								11	BEVERAGES	1	No Quantity							375681			0
S3	2000	2000	2000	2	0	2	Export	643	Russian Federation	RUS	51	Armenia	ARM								11	BEVERAGES	1	No Quantity							95844			0
S3	2000	2000	2000	2	0	2	Export	643	Russian Federation	RUS	56	Belgium	BEL								11	BEVERAGES	1	No Quantity							13124			0
S3	2000	2000	2000	2	0	2	Export	643	Russian Federation	RUS	76	Brazil	BRA								11	BEVERAGES	1	No Quantity							54583			0
S3	2000	2000	2000	2	0	2	Export	643	Russian Federation	RUS	84	Belize	BLZ								11	BEVERAGES	1	No Quantity							2			0
S3	2000	2000	2000	2	0	2	Export	643	Russian Federation	RUS	100	Bulgaria	BGR								11	BEVERAGES	1	No Quantity							51468			0
S3	2000	2000	2000	2	0	2	Export	643	Russian Federation	RUS	116	Cambodia	KHM								11	BEVERAGES	1	No Quantity							38			0
S3	2000	2000	2000	2	0	2	Export	643	Russian Federation	RUS	124	Canada	CAN								11	BEVERAGES	1	No Quantity							1089059			0
S3	2000	2000	2000	2	0	2	Export	643	Russian Federation	RUS	152	Chile	CHL								11	BEVERAGES	1	No Quantity							85366			0
S3	2000	2000	2000	2	0	2	Export	643	Russian Federation	RUS	156	China	CHN								11	BEVERAGES	1	No Quantity							70407			0
S3	2000	2000	2000	2	0	2	Export	643	Russian Federation	RUS	188	Costa Rica	CRI								11	BEVERAGES	1	No Quantity							12024			0
S3	2000	2000	2000	2	0	2	Export	643	Russian Federation	RUS	192	Cuba	CUB								11	BEVERAGES	1	No Quantity							7639			0
S3	2000	2000	2000	2	0	2	Export	643	Russian Federation	RUS	196	Cyprus	CYP								11	BEVERAGES	1	No Quantity							1579171			0
S3	2000	2000	2000	2	0	2	Export	643	Russian Federation	RUS	203	Czechia	CZE								11	BEVERAGES	1	No Quantity							115652			0
S3	2000	2000	2000	2	0	2	Export	643	Russian Federation	RUS	214	Dominican Rep.	DOM								11	BEVERAGES	1	No Quantity							16785			0
S3	2000	2000	2000	2	0	2	Export	643	Russian Federation	RUS	233	Estonia	EST								11	BEVERAGES	1	No Quantity							408114			0
S3	2000	2000	2000	2	0	2	Export	643	Russian Federation	RUS	246	Finland	FIN								11	BEVERAGES	1	No Quantity							23596			0
S3	2000	2000	2000	2	0	2	Export	643	Russian Federation	RUS	251	France	FRA								11	BEVERAGES	1	No Quantity							211009			0
S3	2000	2000	2000	2	0	2	Export	643	Russian Federation	RUS	268	Georgia	GEO								11	BEVERAGES	1	No Quantity							29962			0
S3	2000	2000	2000	2	0	2	Export	643	Russian Federation	RUS	276	Germany	DEU								11	BEVERAGES	1	No Quantity							4607523			0
S3	2000	2000	2000	2	0	2	Export	643	Russian Federation	RUS	300	Greece	GRC								11	BEVERAGES	1	No Quantity							1367896			0
S3	2000	2000	2000	2	0	2	Export	643	Russian Federation	RUS	320	Guatemala	GTM								11	BEVERAGES	1	No Quantity							10267			0
S3	2000	2000	2000	2	0	2	Export	643	Russian Federation	RUS	344	China, Hong Kong SAR	HKG								11	BEVERAGES	1	No Quantity							69736			0
S3	2000	2000	2000	2	0	2	Export	643	Russian Federation	RUS	348	Hungary	HUN								11	BEVERAGES	1	No Quantity							212504			0
S3	2000	2000	2000	2	0	2	Export	643	Russian Federation	RUS	376	Israel	ISR								11	BEVERAGES	1	No Quantity							632026			0
S3	2000	2000	2000	2	0	2	Export	643	Russian Federation	RUS	381	Italy	ITA								11	BEVERAGES	1	No Quantity							802598			0
S3	2000	2000	2000	2	0	2	Export	643	Russian Federation	RUS	392	Japan	JPN								11	BEVERAGES	1	No Quantity							647677			0
S3	2000	2000	2000	2	0	2	Export	643	Russian Federation	RUS	398	Kazakhstan	KAZ								11	BEVERAGES	1	No Quantity							9317820			0
S3	2000	2000	2000	2	0	2	Export	643	Russian Federation	RUS	400	Jordan	JOR								11	BEVERAGES	1	No Quantity							13127			0
S3	2000	2000	2000	2	0	2	Export	643	Russian Federation	RUS	408	Dem. People's Rep. of Korea	PRK								11	BEVERAGES	1	No Quantity							36562			0
S3	2000	2000	2000	2	0	2	Export	643	Russian Federation	RUS	410	Rep. of Korea	KOR								11	BEVERAGES	1	No Quantity							15163			0
S3	2000	2000	2000	2	0	2	Export	643	Russian Federation	RUS	414	Kuwait	KWT								11	BEVERAGES	1	No Quantity							2820			0
S3	2000	2000	2000	2	0	2	Export	643	Russian Federation	RUS	417	Kyrgyzstan	KGZ								11	BEVERAGES	1	No Quantity							2172440			0
S3	2000	2000	2000	2	0	2	Export	643	Russian Federation	RUS	428	Latvia	LVA								11	BEVERAGES	1	No Quantity							951165			0
S3	2000	2000	2000	2	0	2	Export	643	Russian Federation	RUS	440	Lithuania	LTU								11	BEVERAGES	1	No Quantity							476525			0
S3	2000	2000	2000	2	0	2	Export	643	Russian Federation	RUS	470	Malta	MLT								11	BEVERAGES	1	No Quantity							81			0
S3	2000	2000	2000	2	0	2	Export	643	Russian Federation	RUS	484	Mexico	MEX								11	BEVERAGES	1	No Quantity							21760			0
S3	2000	2000	2000	2	0	2	Export	643	Russian Federation	RUS	490	Other Asia, nes									11	BEVERAGES	1	No Quantity							4370			0
S3	2000	2000	2000	2	0	2	Export	643	Russian Federation	RUS	496	Mongolia	MNG								11	BEVERAGES	1	No Quantity							2187240			0
S3	2000	2000	2000	2	0	2	Export	643	Russian Federation	RUS	498	Rep. of Moldova	MDA								11	BEVERAGES	1	No Quantity							234733			0
S3	2000	2000	2000	2	0	2	Export	643	Russian Federation	RUS	528	Netherlands	NLD								11	BEVERAGES	1	No Quantity							15421528			0
S3	2000	2000	2000	2	0	2	Export	643	Russian Federation	RUS	579	Norway	NOR								11	BEVERAGES	1	No Quantity							30596			0
S3	2000	2000	2000	2	0	2	Export	643	Russian Federation	RUS	591	Panama	PAN								11	BEVERAGES	1	No Quantity							142272			0
S3	2000	2000	2000	2	0	2	Export	643	Russian Federation	RUS	604	Peru	PER								11	BEVERAGES	1	No Quantity							21905			0
S3	2000	2000	2000	2	0	2	Export	643	Russian Federation	RUS	616	Poland	POL								11	BEVERAGES	1	No Quantity							305918			0
S3	2000	2000	2000	2	0	2	Export	643	Russian Federation	RUS	620	Portugal	PRT								11	BEVERAGES	1	No Quantity							60979			0
S3	2000	2000	2000	2	0	2	Export	643	Russian Federation	RUS	702	Singapore	SGP								11	BEVERAGES	1	No Quantity							208			0
S3	2000	2000	2000	2	0	2	Export	643	Russian Federation	RUS	704	Viet Nam	VNM								11	BEVERAGES	1	No Quantity							37584			0
S3	2000	2000	2000	2	0	2	Export	643	Russian Federation	RUS	705	Slovenia	SVN								11	BEVERAGES	1	No Quantity							6841			0
S3	2000	2000	2000	2	0	2	Export	643	Russian Federation	RUS	710	South Africa	ZAF								11	BEVERAGES	1	No Quantity							115			0
S3	2000	2000	2000	2	0	2	Export	643	Russian Federation	RUS	724	Spain	ESP								11	BEVERAGES	1	No Quantity							1156919			0
S3	2000	2000	2000	2	0	2	Export	643	Russian Federation	RUS	752	Sweden	SWE								11	BEVERAGES	1	No Quantity							157340			0
S3	2000	2000	2000	2	0	2	Export	643	Russian Federation	RUS	757	Switzerland	CHE								11	BEVERAGES	1	No Quantity							81409			0
S3	2000	2000	2000	2	0	2	Export	643	Russian Federation	RUS	762	Tajikistan	TJK								11	BEVERAGES	1	No Quantity							86899			0
S3	2000	2000	2000	2	0	2	Export	643	Russian Federation	RUS	784	United Arab Emirates	ARE								11	BEVERAGES	1	No Quantity							25844			0
S3	2000	2000	2000	2	0	2	Export	643	Russian Federation	RUS	792	Turkey	TUR								11	BEVERAGES	1	No Quantity							1712			0
S3	2000	2000	2000	2	0	2	Export	643	Russian Federation	RUS	795	Turkmenistan	TKM								11	BEVERAGES	1	No Quantity							251484			0
S3	2000	2000	2000	2	0	2	Export	643	Russian Federation	RUS	804	Ukraine	UKR								11	BEVERAGES	1	No Quantity							2895433			0
S3	2000	2000	2000	2	0	2	Export	643	Russian Federation	RUS	818	Egypt	EGY								11	BEVERAGES	1	No Quantity							9			0
S3	2000	2000	2000	2	0	2	Export	643	Russian Federation	RUS	826	United Kingdom	GBR								11	BEVERAGES	1	No Quantity							432269			0
S3	2000	2000	2000	2	0	2	Export	643	Russian Federation	RUS	842	USA	USA								11	BEVERAGES	1	No Quantity							3987911			0
S3	2000	2000	2000	2	0	2	Export	643	Russian Federation	RUS	860	Uzbekistan	UZB								11	BEVERAGES	1	No Quantity							356279			0
S3	2000	2000	2000	2	0	2	Export	643	Russian Federation	RUS	862	Venezuela	VEN								11	BEVERAGES	1	No Quantity							45620			0
S3	2000	2000	2000	2	0	2	Export	643	Russian Federation	RUS	891	Serbia and Montenegro	SCG								11	BEVERAGES	1	No Quantity							10935			0
S3	2000	2000	2000	2	0	2	Export	642	Romania	ROU	0	World	WLD								12	TOBACCO,TOBACCO MANUFACT	1	No Quantity							2447000			0
S3	2000	2000	2000	2	0	2	Export	642	Romania	ROU	28	Antigua and Barbuda	ATG								12	TOBACCO,TOBACCO MANUFACT	1	No Quantity							1000			0
S3	2000	2000	2000	2	0	2	Export	642	Romania	ROU	84	Belize	BLZ								12	TOBACCO,TOBACCO MANUFACT	1	No Quantity							1000			0
S3	2000	2000	2000	2	0	2	Export	642	Romania	ROU	100	Bulgaria	BGR								12	TOBACCO,TOBACCO MANUFACT	1	No Quantity							93000			0
S3	2000	2000	2000	2	0	2	Export	642	Romania	ROU	112	Belarus	BLR								12	TOBACCO,TOBACCO MANUFACT	1	No Quantity							2000			0
S3	2000	2000	2000	2	0	2	Export	642	Romania	ROU	136	Cayman Isds	CYM								12	TOBACCO,TOBACCO MANUFACT	1	No Quantity							1000			0
S3	2000	2000	2000	2	0	2	Export	642	Romania	ROU	203	Czechia	CZE								12	TOBACCO,TOBACCO MANUFACT	1	No Quantity							30000			0
S3	2000	2000	2000	2	0	2	Export	642	Romania	ROU	300	Greece	GRC								12	TOBACCO,TOBACCO MANUFACT	1	No Quantity							451000			0
S3	2000	2000	2000	2	0	2	Export	642	Romania	ROU	348	Hungary	HUN								12	TOBACCO,TOBACCO MANUFACT	1	No Quantity							241000			0
S3	2000	2000	2000	2	0	2	Export	642	Romania	ROU	381	Italy	ITA								12	TOBACCO,TOBACCO MANUFACT	1	No Quantity							3000			0
S3	2000	2000	2000	2	0	2	Export	642	Romania	ROU	498	Rep. of Moldova	MDA								12	TOBACCO,TOBACCO MANUFACT	1	No Quantity							262000			0
S3	2000	2000	2000	2	0	2	Export	642	Romania	ROU	643	Russian Federation	RUS								12	TOBACCO,TOBACCO MANUFACT	1	No Quantity							212000			0
S3	2000	2000	2000	2	0	2	Export	642	Romania	ROU	703	Slovakia	SVK								12	TOBACCO,TOBACCO MANUFACT	1	No Quantity							1145000			0
S3	2000	2000	2000	2	0	2	Export	642	Romania	ROU	757	Switzerland	CHE								12	TOBACCO,TOBACCO MANUFACT	1	No Quantity							5000			0
S3	2000	2000	2000	2	0	2	Export	643	Russian Federation	RUS	0	World	WLD								12	TOBACCO,TOBACCO MANUFACT	1	No Quantity							19475613			0
S3	2000	2000	2000	2	0	2	Export	643	Russian Federation	RUS	32	Argentina	ARG								12	TOBACCO,TOBACCO MANUFACT	1	No Quantity							3924			0
S3	2000	2000	2000	2	0	2	Export	643	Russian Federation	RUS	36	Australia	AUS								12	TOBACCO,TOBACCO MANUFACT	1	No Quantity							1321			0
S3	2000	2000	2000	2	0	2	Export	643	Russian Federation	RUS	51	Armenia	ARM								12	TOBACCO,TOBACCO MANUFACT	1	No Quantity							32749			0
S3	2000	2000	2000	2	0	2	Export	643	Russian Federation	RUS	196	Cyprus	CYP								12	TOBACCO,TOBACCO MANUFACT	1	No Quantity							11464			0
S3	2000	2000	2000	2	0	2	Export	643	Russian Federation	RUS	203	Czechia	CZE								12	TOBACCO,TOBACCO MANUFACT	1	No Quantity							8850			0
S3	2000	2000	2000	2	0	2	Export	643	Russian Federation	RUS	276	Germany	DEU								12	TOBACCO,TOBACCO MANUFACT	1	No Quantity							1032993			0
S3	2000	2000	2000	2	0	2	Export	643	Russian Federation	RUS	360	Indonesia	IDN								12	TOBACCO,TOBACCO MANUFACT	1	No Quantity							22943			0
S3	2000	2000	2000	2	0	2	Export	643	Russian Federation	RUS	376	Israel	ISR								12	TOBACCO,TOBACCO MANUFACT	1	No Quantity							24718			0
S3	2000	2000	2000	2	0	2	Export	643	Russian Federation	RUS	398	Kazakhstan	KAZ								12	TOBACCO,TOBACCO MANUFACT	1	No Quantity							8503257			0
S3	2000	2000	2000	2	0	2	Export	643	Russian Federation	RUS	417	Kyrgyzstan	KGZ								12	TOBACCO,TOBACCO MANUFACT	1	No Quantity							93349			0
S3	2000	2000	2000	2	0	2	Export	643	Russian Federation	RUS	428	Latvia	LVA								12	TOBACCO,TOBACCO MANUFACT	1	No Quantity							13694			0
S3	2000	2000	2000	2	0	2	Export	643	Russian Federation	RUS	496	Mongolia	MNG								12	TOBACCO,TOBACCO MANUFACT	1	No Quantity							220873			0
S3	2000	2000	2000	2	0	2	Export	643	Russian Federation	RUS	498	Rep. of Moldova	MDA								12	TOBACCO,TOBACCO MANUFACT	1	No Quantity							66661			0
S3	2000	2000	2000	2	0	2	Export	643	Russian Federation	RUS	710	South Africa	ZAF								12	TOBACCO,TOBACCO MANUFACT	1	No Quantity							159			0
S3	2000	2000	2000	2	0	2	Export	643	Russian Federation	RUS	757	Switzerland	CHE								12	TOBACCO,TOBACCO MANUFACT	1	No Quantity							1334			0
S3	2000	2000	2000	2	0	2	Export	643	Russian Federation	RUS	762	Tajikistan	TJK								12	TOBACCO,TOBACCO MANUFACT	1	No Quantity							34118			0
S3	2000	2000	2000	2	0	2	Export	643	Russian Federation	RUS	795	Turkmenistan	TKM								12	TOBACCO,TOBACCO MANUFACT	1	No Quantity							59462			0
S3	2000	2000	2000	2	0	2	Export	643	Russian Federation	RUS	804	Ukraine	UKR								12	TOBACCO,TOBACCO MANUFACT	1	No Quantity							9244088			0
S3	2000	2000	2000	2	0	2	Export	643	Russian Federation	RUS	826	United Kingdom	GBR								12	TOBACCO,TOBACCO MANUFACT	1	No Quantity							454			0
S3	2000	2000	2000	2	0	2	Export	643	Russian Federation	RUS	860	Uzbekistan	UZB								12	TOBACCO,TOBACCO MANUFACT	1	No Quantity							99202			0
S3	2000	2000	2000	2	0	2	Export	642	Romania	ROU	0	World	WLD								21	HIDES,SKINS,FURSKINS,RAW	1	No Quantity							25163000			0
S3	2000	2000	2000	2	0	2	Export	642	Romania	ROU	100	Bulgaria	BGR								21	HIDES,SKINS,FURSKINS,RAW	1	No Quantity							211000			0
S3	2000	2000	2000	2	0	2	Export	642	Romania	ROU	251	France	FRA								21	HIDES,SKINS,FURSKINS,RAW	1	No Quantity							3000			0
S3	2000	2000	2000	2	0	2	Export	642	Romania	ROU	276	Germany	DEU								21	HIDES,SKINS,FURSKINS,RAW	1	No Quantity							1046000			0
S3	2000	2000	2000	2	0	2	Export	642	Romania	ROU	300	Greece	GRC								21	HIDES,SKINS,FURSKINS,RAW	1	No Quantity							564000			0
S3	2000	2000	2000	2	0	2	Export	642	Romania	ROU	348	Hungary	HUN								21	HIDES,SKINS,FURSKINS,RAW	1	No Quantity							482000			0
S3	2000	2000	2000	2	0	2	Export	642	Romania	ROU	381	Italy	ITA								21	HIDES,SKINS,FURSKINS,RAW	1	No Quantity							18207000			0
S3	2000	2000	2000	2	0	2	Export	642	Romania	ROU	528	Netherlands	NLD								21	HIDES,SKINS,FURSKINS,RAW	1	No Quantity							617000			0
S3	2000	2000	2000	2	0	2	Export	642	Romania	ROU	616	Poland	POL								21	HIDES,SKINS,FURSKINS,RAW	1	No Quantity							798000			0
S3	2000	2000	2000	2	0	2	Export	642	Romania	ROU	643	Russian Federation	RUS								21	HIDES,SKINS,FURSKINS,RAW	1	No Quantity							36000			0
S3	2000	2000	2000	2	0	2	Export	642	Romania	ROU	699	India	IND								21	HIDES,SKINS,FURSKINS,RAW	1	No Quantity							98000			0
S3	2000	2000	2000	2	0	2	Export	642	Romania	ROU	703	Slovakia	SVK								21	HIDES,SKINS,FURSKINS,RAW	1	No Quantity							252000			0
S3	2000	2000	2000	2	0	2	Export	642	Romania	ROU	705	Slovenia	SVN								21	HIDES,SKINS,FURSKINS,RAW	1	No Quantity							31000			0
S3	2000	2000	2000	2	0	2	Export	642	Romania	ROU	792	Turkey	TUR								21	HIDES,SKINS,FURSKINS,RAW	1	No Quantity							2818000			0
S3	2000	2000	2000	2	0	2	Export	643	Russian Federation	RUS	0	World	WLD								21	HIDES,SKINS,FURSKINS,RAW	1	No Quantity							143519523			0
S3	2000	2000	2000	2	0	2	Export	643	Russian Federation	RUS	40	Austria	AUT								21	HIDES,SKINS,FURSKINS,RAW	1	No Quantity							376469			0
S3	2000	2000	2000	2	0	2	Export	643	Russian Federation	RUS	56	Belgium	BEL								21	HIDES,SKINS,FURSKINS,RAW	1	No Quantity							56251			0
S3	2000	2000	2000	2	0	2	Export	643	Russian Federation	RUS	100	Bulgaria	BGR								21	HIDES,SKINS,FURSKINS,RAW	1	No Quantity							1320274			0
S3	2000	2000	2000	2	0	2	Export	643	Russian Federation	RUS	124	Canada	CAN								21	HIDES,SKINS,FURSKINS,RAW	1	No Quantity							34468			0
S3	2000	2000	2000	2	0	2	Export	643	Russian Federation	RUS	156	China	CHN								21	HIDES,SKINS,FURSKINS,RAW	1	No Quantity							2856423			0
S3	2000	2000	2000	2	0	2	Export	643	Russian Federation	RUS	191	Croatia	HRV								21	HIDES,SKINS,FURSKINS,RAW	1	No Quantity							1523657			0
S3	2000	2000	2000	2	0	2	Export	643	Russian Federation	RUS	203	Czechia	CZE								21	HIDES,SKINS,FURSKINS,RAW	1	No Quantity							4977852			0
S3	2000	2000	2000	2	0	2	Export	643	Russian Federation	RUS	208	Denmark	DNK								21	HIDES,SKINS,FURSKINS,RAW	1	No Quantity							2087125			0
S3	2000	2000	2000	2	0	2	Export	643	Russian Federation	RUS	233	Estonia	EST								21	HIDES,SKINS,FURSKINS,RAW	1	No Quantity							1782380			0
S3	2000	2000	2000	2	0	2	Export	643	Russian Federation	RUS	246	Finland	FIN								21	HIDES,SKINS,FURSKINS,RAW	1	No Quantity							4006808			0
S3	2000	2000	2000	2	0	2	Export	643	Russian Federation	RUS	251	France	FRA								21	HIDES,SKINS,FURSKINS,RAW	1	No Quantity							567157			0
S3	2000	2000	2000	2	0	2	Export	643	Russian Federation	RUS	268	Georgia	GEO								21	HIDES,SKINS,FURSKINS,RAW	1	No Quantity							195500			0
S3	2000	2000	2000	2	0	2	Export	643	Russian Federation	RUS	276	Germany	DEU								21	HIDES,SKINS,FURSKINS,RAW	1	No Quantity							2525600			0
S3	2000	2000	2000	2	0	2	Export	643	Russian Federation	RUS	300	Greece	GRC								21	HIDES,SKINS,FURSKINS,RAW	1	No Quantity							388137			0
S3	2000	2000	2000	2	0	2	Export	643	Russian Federation	RUS	344	China, Hong Kong SAR	HKG								21	HIDES,SKINS,FURSKINS,RAW	1	No Quantity							3208512			0
S3	2000	2000	2000	2	0	2	Export	643	Russian Federation	RUS	348	Hungary	HUN								21	HIDES,SKINS,FURSKINS,RAW	1	No Quantity							1153365			0
S3	2000	2000	2000	2	0	2	Export	643	Russian Federation	RUS	364	Iran	IRN								21	HIDES,SKINS,FURSKINS,RAW	1	No Quantity							11312			0
S3	2000	2000	2000	2	0	2	Export	643	Russian Federation	RUS	381	Italy	ITA								21	HIDES,SKINS,FURSKINS,RAW	1	No Quantity							75374361			0
S3	2000	2000	2000	2	0	2	Export	643	Russian Federation	RUS	392	Japan	JPN								21	HIDES,SKINS,FURSKINS,RAW	1	No Quantity							913770			0
S3	2000	2000	2000	2	0	2	Export	643	Russian Federation	RUS	398	Kazakhstan	KAZ								21	HIDES,SKINS,FURSKINS,RAW	1	No Quantity							5163			0
S3	2000	2000	2000	2	0	2	Export	643	Russian Federation	RUS	428	Latvia	LVA								21	HIDES,SKINS,FURSKINS,RAW	1	No Quantity							2312518			0
S3	2000	2000	2000	2	0	2	Export	643	Russian Federation	RUS	440	Lithuania	LTU								21	HIDES,SKINS,FURSKINS,RAW	1	No Quantity							6310602			0
S3	2000	2000	2000	2	0	2	Export	643	Russian Federation	RUS	490	Other Asia, nes									21	HIDES,SKINS,FURSKINS,RAW	1	No Quantity							31104			0
S3	2000	2000	2000	2	0	2	Export	643	Russian Federation	RUS	496	Mongolia	MNG								21	HIDES,SKINS,FURSKINS,RAW	1	No Quantity							184924			0
S3	2000	2000	2000	2	0	2	Export	643	Russian Federation	RUS	528	Netherlands	NLD								21	HIDES,SKINS,FURSKINS,RAW	1	No Quantity							2847045			0
S3	2000	2000	2000	2	0	2	Export	643	Russian Federation	RUS	586	Pakistan	PAK								21	HIDES,SKINS,FURSKINS,RAW	1	No Quantity							50394			0
S3	2000	2000	2000	2	0	2	Export	643	Russian Federation	RUS	616	Poland	POL								21	HIDES,SKINS,FURSKINS,RAW	1	No Quantity							3352213			0
S3	2000	2000	2000	2	0	2	Export	643	Russian Federation	RUS	620	Portugal	PRT								21	HIDES,SKINS,FURSKINS,RAW	1	No Quantity							552571			0
S3	2000	2000	2000	2	0	2	Export	643	Russian Federation	RUS	642	Romania	ROU								21	HIDES,SKINS,FURSKINS,RAW	1	No Quantity							10544			0
S3	2000	2000	2000	2	0	2	Export	643	Russian Federation	RUS	703	Slovakia	SVK								21	HIDES,SKINS,FURSKINS,RAW	1	No Quantity							5096369			0
S3	2000	2000	2000	2	0	2	Export	643	Russian Federation	RUS	705	Slovenia	SVN								21	HIDES,SKINS,FURSKINS,RAW	1	No Quantity							544841			0
S3	2000	2000	2000	2	0	2	Export	643	Russian Federation	RUS	724	Spain	ESP								21	HIDES,SKINS,FURSKINS,RAW	1	No Quantity							6331835			0
S3	2000	2000	2000	2	0	2	Export	643	Russian Federation	RUS	757	Switzerland	CHE								21	HIDES,SKINS,FURSKINS,RAW	1	No Quantity							1308825			0
S3	2000	2000	2000	2	0	2	Export	643	Russian Federation	RUS	764	Thailand	THA								21	HIDES,SKINS,FURSKINS,RAW	1	No Quantity							232420			0
S3	2000	2000	2000	2	0	2	Export	643	Russian Federation	RUS	792	Turkey	TUR								21	HIDES,SKINS,FURSKINS,RAW	1	No Quantity							102904			0
S3	2000	2000	2000	2	0	2	Export	643	Russian Federation	RUS	804	Ukraine	UKR								21	HIDES,SKINS,FURSKINS,RAW	1	No Quantity							988136			0
S3	2000	2000	2000	2	0	2	Export	643	Russian Federation	RUS	826	United Kingdom	GBR								21	HIDES,SKINS,FURSKINS,RAW	1	No Quantity							5792319			0
S3	2000	2000	2000	2	0	2	Export	643	Russian Federation	RUS	842	USA	USA								21	HIDES,SKINS,FURSKINS,RAW	1	No Quantity							4105375			0
S3	2000	2000	2000	2	0	2	Export	642	Romania	ROU	0	World	WLD								22	OIL SEED,OLEAGINUS FRUIT	1	No Quantity							37494000			0
S3	2000	2000	2000	2	0	2	Export	642	Romania	ROU	40	Austria	AUT								22	OIL SEED,OLEAGINUS FRUIT	1	No Quantity							27000			0
S3	2000	2000	2000	2	0	2	Export	642	Romania	ROU	56	Belgium	BEL								22	OIL SEED,OLEAGINUS FRUIT	1	No Quantity							47000			0
S3	2000	2000	2000	2	0	2	Export	642	Romania	ROU	70	Bosnia Herzegovina	BIH								22	OIL SEED,OLEAGINUS FRUIT	1	No Quantity							9000			0
S3	2000	2000	2000	2	0	2	Export	642	Romania	ROU	100	Bulgaria	BGR								22	OIL SEED,OLEAGINUS FRUIT	1	No Quantity							469000			0
S3	2000	2000	2000	2	0	2	Export	642	Romania	ROU	156	China	CHN								22	OIL SEED,OLEAGINUS FRUIT	1	No Quantity							6466000			0
S3	2000	2000	2000	2	0	2	Export	642	Romania	ROU	191	Croatia	HRV								22	OIL SEED,OLEAGINUS FRUIT	1	No Quantity							953000			0
S3	2000	2000	2000	2	0	2	Export	642	Romania	ROU	251	France	FRA								22	OIL SEED,OLEAGINUS FRUIT	1	No Quantity							1882000			0
S3	2000	2000	2000	2	0	2	Export	642	Romania	ROU	276	Germany	DEU								22	OIL SEED,OLEAGINUS FRUIT	1	No Quantity							4791000			0
S3	2000	2000	2000	2	0	2	Export	642	Romania	ROU	300	Greece	GRC								22	OIL SEED,OLEAGINUS FRUIT	1	No Quantity							187000			0
S3	2000	2000	2000	2	0	2	Export	642	Romania	ROU	348	Hungary	HUN								22	OIL SEED,OLEAGINUS FRUIT	1	No Quantity							241000			0
S3	2000	2000	2000	2	0	2	Export	642	Romania	ROU	376	Israel	ISR								22	OIL SEED,OLEAGINUS FRUIT	1	No Quantity							856000			0
S3	2000	2000	2000	2	0	2	Export	642	Romania	ROU	381	Italy	ITA								22	OIL SEED,OLEAGINUS FRUIT	1	No Quantity							2024000			0
S3	2000	2000	2000	2	0	2	Export	642	Romania	ROU	498	Rep. of Moldova	MDA								22	OIL SEED,OLEAGINUS FRUIT	1	No Quantity							14000			0
S3	2000	2000	2000	2	0	2	Export	642	Romania	ROU	528	Netherlands	NLD								22	OIL SEED,OLEAGINUS FRUIT	1	No Quantity							10500000			0
S3	2000	2000	2000	2	0	2	Export	642	Romania	ROU	620	Portugal	PRT								22	OIL SEED,OLEAGINUS FRUIT	1	No Quantity							1855000			0
S3	2000	2000	2000	2	0	2	Export	642	Romania	ROU	724	Spain	ESP								22	OIL SEED,OLEAGINUS FRUIT	1	No Quantity							2280000			0
S3	2000	2000	2000	2	0	2	Export	642	Romania	ROU	792	Turkey	TUR								22	OIL SEED,OLEAGINUS FRUIT	1	No Quantity							4357000			0
S3	2000	2000	2000	2	0	2	Export	642	Romania	ROU	807	North Macedonia	MKD								22	OIL SEED,OLEAGINUS FRUIT	1	No Quantity							8000			0
S3	2000	2000	2000	2	0	2	Export	642	Romania	ROU	842	USA	USA								22	OIL SEED,OLEAGINUS FRUIT	1	No Quantity							3000			0
S3	2000	2000	2000	2	0	2	Export	642	Romania	ROU	891	Serbia and Montenegro	SCG								22	OIL SEED,OLEAGINUS FRUIT	1	No Quantity							525000			0
S3	2000	2000	2000	2	0	2	Export	643	Russian Federation	RUS	0	World	WLD								22	OIL SEED,OLEAGINUS FRUIT	1	No Quantity							191146114			0
S3	2000	2000	2000	2	0	2	Export	643	Russian Federation	RUS	31	Azerbaijan	AZE								22	OIL SEED,OLEAGINUS FRUIT	1	No Quantity							41937			0
S3	2000	2000	2000	2	0	2	Export	643	Russian Federation	RUS	40	Austria	AUT								22	OIL SEED,OLEAGINUS FRUIT	1	No Quantity							1878545			0
S3	2000	2000	2000	2	0	2	Export	643	Russian Federation	RUS	50	Bangladesh	BGD								22	OIL SEED,OLEAGINUS FRUIT	1	No Quantity							2495315			0
S3	2000	2000	2000	2	0	2	Export	643	Russian Federation	RUS	51	Armenia	ARM								22	OIL SEED,OLEAGINUS FRUIT	1	No Quantity							35749			0
S3	2000	2000	2000	2	0	2	Export	643	Russian Federation	RUS	56	Belgium	BEL								22	OIL SEED,OLEAGINUS FRUIT	1	No Quantity							298328			0
S3	2000	2000	2000	2	0	2	Export	643	Russian Federation	RUS	124	Canada	CAN								22	OIL SEED,OLEAGINUS FRUIT	1	No Quantity							154			0
S3	2000	2000	2000	2	0	2	Export	643	Russian Federation	RUS	156	China	CHN								22	OIL SEED,OLEAGINUS FRUIT	1	No Quantity							8660331			0
S3	2000	2000	2000	2	0	2	Export	643	Russian Federation	RUS	196	Cyprus	CYP								22	OIL SEED,OLEAGINUS FRUIT	1	No Quantity							8532			0
S3	2000	2000	2000	2	0	2	Export	643	Russian Federation	RUS	208	Denmark	DNK								22	OIL SEED,OLEAGINUS FRUIT	1	No Quantity							4659559			0
S3	2000	2000	2000	2	0	2	Export	643	Russian Federation	RUS	233	Estonia	EST								22	OIL SEED,OLEAGINUS FRUIT	1	No Quantity							78757			0
S3	2000	2000	2000	2	0	2	Export	643	Russian Federation	RUS	246	Finland	FIN								22	OIL SEED,OLEAGINUS FRUIT	1	No Quantity							196			0
S3	2000	2000	2000	2	0	2	Export	643	Russian Federation	RUS	251	France	FRA								22	OIL SEED,OLEAGINUS FRUIT	1	No Quantity							1831542			0
S3	2000	2000	2000	2	0	2	Export	643	Russian Federation	RUS	268	Georgia	GEO								22	OIL SEED,OLEAGINUS FRUIT	1	No Quantity							29853			0
S3	2000	2000	2000	2	0	2	Export	643	Russian Federation	RUS	276	Germany	DEU								22	OIL SEED,OLEAGINUS FRUIT	1	No Quantity							13613954			0
S3	2000	2000	2000	2	0	2	Export	643	Russian Federation	RUS	300	Greece	GRC								22	OIL SEED,OLEAGINUS FRUIT	1	No Quantity							10220278			0
S3	2000	2000	2000	2	0	2	Export	643	Russian Federation	RUS	348	Hungary	HUN								22	OIL SEED,OLEAGINUS FRUIT	1	No Quantity							557987			0
S3	2000	2000	2000	2	0	2	Export	643	Russian Federation	RUS	376	Israel	ISR								22	OIL SEED,OLEAGINUS FRUIT	1	No Quantity							3697641			0
S3	2000	2000	2000	2	0	2	Export	643	Russian Federation	RUS	381	Italy	ITA								22	OIL SEED,OLEAGINUS FRUIT	1	No Quantity							16213763			0
S3	2000	2000	2000	2	0	2	Export	643	Russian Federation	RUS	398	Kazakhstan	KAZ								22	OIL SEED,OLEAGINUS FRUIT	1	No Quantity							4696120			0
S3	2000	2000	2000	2	0	2	Export	643	Russian Federation	RUS	410	Rep. of Korea	KOR								22	OIL SEED,OLEAGINUS FRUIT	1	No Quantity							329580			0
S3	2000	2000	2000	2	0	2	Export	643	Russian Federation	RUS	417	Kyrgyzstan	KGZ								22	OIL SEED,OLEAGINUS FRUIT	1	No Quantity							14565			0
S3	2000	2000	2000	2	0	2	Export	643	Russian Federation	RUS	422	Lebanon	LBN								22	OIL SEED,OLEAGINUS FRUIT	1	No Quantity							24068			0
S3	2000	2000	2000	2	0	2	Export	643	Russian Federation	RUS	428	Latvia	LVA								22	OIL SEED,OLEAGINUS FRUIT	1	No Quantity							458425			0
S3	2000	2000	2000	2	0	2	Export	643	Russian Federation	RUS	440	Lithuania	LTU								22	OIL SEED,OLEAGINUS FRUIT	1	No Quantity							706715			0
S3	2000	2000	2000	2	0	2	Export	643	Russian Federation	RUS	470	Malta	MLT								22	OIL SEED,OLEAGINUS FRUIT	1	No Quantity							543031			0
S3	2000	2000	2000	2	0	2	Export	643	Russian Federation	RUS	496	Mongolia	MNG								22	OIL SEED,OLEAGINUS FRUIT	1	No Quantity							234			0
S3	2000	2000	2000	2	0	2	Export	643	Russian Federation	RUS	504	Morocco	MAR								22	OIL SEED,OLEAGINUS FRUIT	1	No Quantity							14040			0
S3	2000	2000	2000	2	0	2	Export	643	Russian Federation	RUS	524	Nepal	NPL								22	OIL SEED,OLEAGINUS FRUIT	1	No Quantity							639203			0
S3	2000	2000	2000	2	0	2	Export	643	Russian Federation	RUS	528	Netherlands	NLD								22	OIL SEED,OLEAGINUS FRUIT	1	No Quantity							34471207			0
S3	2000	2000	2000	2	0	2	Export	643	Russian Federation	RUS	616	Poland	POL								22	OIL SEED,OLEAGINUS FRUIT	1	No Quantity							672002			0
S3	2000	2000	2000	2	0	2	Export	643	Russian Federation	RUS	620	Portugal	PRT								22	OIL SEED,OLEAGINUS FRUIT	1	No Quantity							4041987			0
S3	2000	2000	2000	2	0	2	Export	643	Russian Federation	RUS	703	Slovakia	SVK								22	OIL SEED,OLEAGINUS FRUIT	1	No Quantity							18830			0
S3	2000	2000	2000	2	0	2	Export	643	Russian Federation	RUS	724	Spain	ESP								22	OIL SEED,OLEAGINUS FRUIT	1	No Quantity							11515560			0
S3	2000	2000	2000	2	0	2	Export	643	Russian Federation	RUS	757	Switzerland	CHE								22	OIL SEED,OLEAGINUS FRUIT	1	No Quantity							2843252			0
S3	2000	2000	2000	2	0	2	Export	643	Russian Federation	RUS	760	Syria	SYR								22	OIL SEED,OLEAGINUS FRUIT	1	No Quantity							857383			0
S3	2000	2000	2000	2	0	2	Export	643	Russian Federation	RUS	762	Tajikistan	TJK								22	OIL SEED,OLEAGINUS FRUIT	1	No Quantity							46			0
S3	2000	2000	2000	2	0	2	Export	643	Russian Federation	RUS	792	Turkey	TUR								22	OIL SEED,OLEAGINUS FRUIT	1	No Quantity							63012781			0
S3	2000	2000	2000	2	0	2	Export	643	Russian Federation	RUS	804	Ukraine	UKR								22	OIL SEED,OLEAGINUS FRUIT	1	No Quantity							712544			0
S3	2000	2000	2000	2	0	2	Export	643	Russian Federation	RUS	818	Egypt	EGY								22	OIL SEED,OLEAGINUS FRUIT	1	No Quantity							707219			0
S3	2000	2000	2000	2	0	2	Export	643	Russian Federation	RUS	826	United Kingdom	GBR								22	OIL SEED,OLEAGINUS FRUIT	1	No Quantity							291553			0
S3	2000	2000	2000	2	0	2	Export	643	Russian Federation	RUS	842	USA	USA								22	OIL SEED,OLEAGINUS FRUIT	1	No Quantity							146874			0
S3	2000	2000	2000	2	0	2	Export	643	Russian Federation	RUS	860	Uzbekistan	UZB								22	OIL SEED,OLEAGINUS FRUIT	1	No Quantity							106474			0
S3	2000	2000	2000	2	0	2	Export	642	Romania	ROU	0	World	WLD								23	CRUDE RUBBER	1	No Quantity							4447000			0
S3	2000	2000	2000	2	0	2	Export	642	Romania	ROU	12	Algeria	DZA								23	CRUDE RUBBER	1	No Quantity							23000			0
S3	2000	2000	2000	2	0	2	Export	642	Romania	ROU	40	Austria	AUT								23	CRUDE RUBBER	1	No Quantity							20000			0
S3	2000	2000	2000	2	0	2	Export	642	Romania	ROU	56	Belgium	BEL								23	CRUDE RUBBER	1	No Quantity							210000			0
S3	2000	2000	2000	2	0	2	Export	642	Romania	ROU	76	Brazil	BRA								23	CRUDE RUBBER	1	No Quantity							946000			0
S3	2000	2000	2000	2	0	2	Export	642	Romania	ROU	100	Bulgaria	BGR								23	CRUDE RUBBER	1	No Quantity							12000			0
S3	2000	2000	2000	2	0	2	Export	642	Romania	ROU	116	Cambodia	KHM								23	CRUDE RUBBER	1	No Quantity							2000			0
S3	2000	2000	2000	2	0	2	Export	642	Romania	ROU	144	Sri Lanka	LKA								23	CRUDE RUBBER	1	No Quantity							324000			0
S3	2000	2000	2000	2	0	2	Export	642	Romania	ROU	203	Czechia	CZE								23	CRUDE RUBBER	1	No Quantity							24000			0
S3	2000	2000	2000	2	0	2	Export	642	Romania	ROU	251	France	FRA								23	CRUDE RUBBER	1	No Quantity							1000			0
S3	2000	2000	2000	2	0	2	Export	642	Romania	ROU	276	Germany	DEU								23	CRUDE RUBBER	1	No Quantity							35000			0
S3	2000	2000	2000	2	0	2	Export	642	Romania	ROU	300	Greece	GRC								23	CRUDE RUBBER	1	No Quantity							108000			0
S3	2000	2000	2000	2	0	2	Export	642	Romania	ROU	348	Hungary	HUN								23	CRUDE RUBBER	1	No Quantity							175000			0
S3	2000	2000	2000	2	0	2	Export	642	Romania	ROU	360	Indonesia	IDN								23	CRUDE RUBBER	1	No Quantity							80000			0
S3	2000	2000	2000	2	0	2	Export	642	Romania	ROU	381	Italy	ITA								23	CRUDE RUBBER	1	No Quantity							353000			0
S3	2000	2000	2000	2	0	2	Export	642	Romania	ROU	498	Rep. of Moldova	MDA								23	CRUDE RUBBER	1	No Quantity							12000			0
S3	2000	2000	2000	2	0	2	Export	642	Romania	ROU	504	Morocco	MAR								23	CRUDE RUBBER	1	No Quantity							36000			0
S3	2000	2000	2000	2	0	2	Export	642	Romania	ROU	558	Nicaragua	NIC								23	CRUDE RUBBER	1	No Quantity							24000			0
S3	2000	2000	2000	2	0	2	Export	642	Romania	ROU	586	Pakistan	PAK								23	CRUDE RUBBER	1	No Quantity							30000			0
S3	2000	2000	2000	2	0	2	Export	642	Romania	ROU	616	Poland	POL								23	CRUDE RUBBER	1	No Quantity							92000			0
S3	2000	2000	2000	2	0	2	Export	642	Romania	ROU	699	India	IND								23	CRUDE RUBBER	1	No Quantity							72000			0
S3	2000	2000	2000	2	0	2	Export	642	Romania	ROU	703	Slovakia	SVK								23	CRUDE RUBBER	1	No Quantity							169000			0
S3	2000	2000	2000	2	0	2	Export	642	Romania	ROU	724	Spain	ESP								23	CRUDE RUBBER	1	No Quantity							560000			0
S3	2000	2000	2000	2	0	2	Export	642	Romania	ROU	752	Sweden	SWE								23	CRUDE RUBBER	1	No Quantity							17000			0
S3	2000	2000	2000	2	0	2	Export	642	Romania	ROU	760	Syria	SYR								23	CRUDE RUBBER	1	No Quantity							62000			0
S3	2000	2000	2000	2	0	2	Export	642	Romania	ROU	784	United Arab Emirates	ARE								23	CRUDE RUBBER	1	No Quantity							190000			0
S3	2000	2000	2000	2	0	2	Export	642	Romania	ROU	792	Turkey	TUR								23	CRUDE RUBBER	1	No Quantity							36000			0
S3	2000	2000	2000	2	0	2	Export	642	Romania	ROU	804	Ukraine	UKR								23	CRUDE RUBBER	1	No Quantity							341000			0
S3	2000	2000	2000	2	0	2	Export	642	Romania	ROU	818	Egypt	EGY								23	CRUDE RUBBER	1	No Quantity							131000			0
S3	2000	2000	2000	2	0	2	Export	642	Romania	ROU	826	United Kingdom	GBR								23	CRUDE RUBBER	1	No Quantity							155000			0
S3	2000	2000	2000	2	0	2	Export	642	Romania	ROU	842	USA	USA								23	CRUDE RUBBER	1	No Quantity							129000			0
S3	2000	2000	2000	2	0	2	Export	642	Romania	ROU	891	Serbia and Montenegro	SCG								23	CRUDE RUBBER	1	No Quantity							78000			0
S3	2000	2000	2000	2	0	2	Export	643	Russian Federation	RUS	0	World	WLD								23	CRUDE RUBBER	1	No Quantity							302168532			0
S3	2000	2000	2000	2	0	2	Export	643	Russian Federation	RUS	12	Algeria	DZA								23	CRUDE RUBBER	1	No Quantity							12			0
S3	2000	2000	2000	2	0	2	Export	643	Russian Federation	RUS	40	Austria	AUT								23	CRUDE RUBBER	1	No Quantity							1227770			0
S3	2000	2000	2000	2	0	2	Export	643	Russian Federation	RUS	51	Armenia	ARM								23	CRUDE RUBBER	1	No Quantity							71044			0
S3	2000	2000	2000	2	0	2	Export	643	Russian Federation	RUS	56	Belgium	BEL								23	CRUDE RUBBER	1	No Quantity							33694345			0
S3	2000	2000	2000	2	0	2	Export	643	Russian Federation	RUS	92	Br. Virgin Isds	VGB								23	CRUDE RUBBER	1	No Quantity							523530			0
S3	2000	2000	2000	2	0	2	Export	643	Russian Federation	RUS	100	Bulgaria	BGR								23	CRUDE RUBBER	1	No Quantity							3740493			0
S3	2000	2000	2000	2	0	2	Export	643	Russian Federation	RUS	124	Canada	CAN								23	CRUDE RUBBER	1	No Quantity							1764053			0
S3	2000	2000	2000	2	0	2	Export	643	Russian Federation	RUS	144	Sri Lanka	LKA								23	CRUDE RUBBER	1	No Quantity							55			0
S3	2000	2000	2000	2	0	2	Export	643	Russian Federation	RUS	156	China	CHN								23	CRUDE RUBBER	1	No Quantity							52608694			0
S3	2000	2000	2000	2	0	2	Export	643	Russian Federation	RUS	203	Czechia	CZE								23	CRUDE RUBBER	1	No Quantity							2725030			0
S3	2000	2000	2000	2	0	2	Export	643	Russian Federation	RUS	233	Estonia	EST								23	CRUDE RUBBER	1	No Quantity							4792244			0
S3	2000	2000	2000	2	0	2	Export	643	Russian Federation	RUS	246	Finland	FIN								23	CRUDE RUBBER	1	No Quantity							2305336			0
S3	2000	2000	2000	2	0	2	Export	643	Russian Federation	RUS	251	France	FRA								23	CRUDE RUBBER	1	No Quantity							210864			0
S3	2000	2000	2000	2	0	2	Export	643	Russian Federation	RUS	276	Germany	DEU								23	CRUDE RUBBER	1	No Quantity							2983463			0
S3	2000	2000	2000	2	0	2	Export	643	Russian Federation	RUS	344	China, Hong Kong SAR	HKG								23	CRUDE RUBBER	1	No Quantity							1821111			0
S3	2000	2000	2000	2	0	2	Export	643	Russian Federation	RUS	348	Hungary	HUN								23	CRUDE RUBBER	1	No Quantity							13948847			0
S3	2000	2000	2000	2	0	2	Export	643	Russian Federation	RUS	360	Indonesia	IDN								23	CRUDE RUBBER	1	No Quantity							1593714			0
S3	2000	2000	2000	2	0	2	Export	643	Russian Federation	RUS	364	Iran	IRN								23	CRUDE RUBBER	1	No Quantity							358702			0
S3	2000	2000	2000	2	0	2	Export	643	Russian Federation	RUS	381	Italy	ITA								23	CRUDE RUBBER	1	No Quantity							954986			0
S3	2000	2000	2000	2	0	2	Export	643	Russian Federation	RUS	392	Japan	JPN								23	CRUDE RUBBER	1	No Quantity							62591			0
S3	2000	2000	2000	2	0	2	Export	643	Russian Federation	RUS	398	Kazakhstan	KAZ								23	CRUDE RUBBER	1	No Quantity							1224053			0
S3	2000	2000	2000	2	0	2	Export	643	Russian Federation	RUS	404	Kenya	KEN								23	CRUDE RUBBER	1	No Quantity							582643			0
S3	2000	2000	2000	2	0	2	Export	643	Russian Federation	RUS	408	Dem. People's Rep. of Korea	PRK								23	CRUDE RUBBER	1	No Quantity							249067			0
S3	2000	2000	2000	2	0	2	Export	643	Russian Federation	RUS	410	Rep. of Korea	KOR								23	CRUDE RUBBER	1	No Quantity							25427741			0
S3	2000	2000	2000	2	0	2	Export	643	Russian Federation	RUS	417	Kyrgyzstan	KGZ								23	CRUDE RUBBER	1	No Quantity							167544			0
S3	2000	2000	2000	2	0	2	Export	643	Russian Federation	RUS	428	Latvia	LVA								23	CRUDE RUBBER	1	No Quantity							369822			0
S3	2000	2000	2000	2	0	2	Export	643	Russian Federation	RUS	440	Lithuania	LTU								23	CRUDE RUBBER	1	No Quantity							357335			0
S3	2000	2000	2000	2	0	2	Export	643	Russian Federation	RUS	458	Malaysia	MYS								23	CRUDE RUBBER	1	No Quantity							64846			0
S3	2000	2000	2000	2	0	2	Export	643	Russian Federation	RUS	484	Mexico	MEX								23	CRUDE RUBBER	1	No Quantity							306006			0
S3	2000	2000	2000	2	0	2	Export	643	Russian Federation	RUS	490	Other Asia, nes									23	CRUDE RUBBER	1	No Quantity							2229378			0
S3	2000	2000	2000	2	0	2	Export	643	Russian Federation	RUS	496	Mongolia	MNG								23	CRUDE RUBBER	1	No Quantity							45			0
S3	2000	2000	2000	2	0	2	Export	643	Russian Federation	RUS	498	Rep. of Moldova	MDA								23	CRUDE RUBBER	1	No Quantity							95065			0
S3	2000	2000	2000	2	0	2	Export	643	Russian Federation	RUS	504	Morocco	MAR								23	CRUDE RUBBER	1	No Quantity							195306			0
S3	2000	2000	2000	2	0	2	Export	643	Russian Federation	RUS	528	Netherlands	NLD								23	CRUDE RUBBER	1	No Quantity							8329732			0
S3	2000	2000	2000	2	0	2	Export	643	Russian Federation	RUS	586	Pakistan	PAK								23	CRUDE RUBBER	1	No Quantity							116164			0
S3	2000	2000	2000	2	0	2	Export	643	Russian Federation	RUS	616	Poland	POL								23	CRUDE RUBBER	1	No Quantity							21093005			0
S3	2000	2000	2000	2	0	2	Export	643	Russian Federation	RUS	642	Romania	ROU								23	CRUDE RUBBER	1	No Quantity							1151291			0
S3	2000	2000	2000	2	0	2	Export	643	Russian Federation	RUS	699	India	IND								23	CRUDE RUBBER	1	No Quantity							9514451			0
S3	2000	2000	2000	2	0	2	Export	643	Russian Federation	RUS	703	Slovakia	SVK								23	CRUDE RUBBER	1	No Quantity							39894423			0
S3	2000	2000	2000	2	0	2	Export	643	Russian Federation	RUS	704	Viet Nam	VNM								23	CRUDE RUBBER	1	No Quantity							33046			0
S3	2000	2000	2000	2	0	2	Export	643	Russian Federation	RUS	705	Slovenia	SVN								23	CRUDE RUBBER	1	No Quantity							496632			0
S3	2000	2000	2000	2	0	2	Export	643	Russian Federation	RUS	724	Spain	ESP								23	CRUDE RUBBER	1	No Quantity							3029745			0
S3	2000	2000	2000	2	0	2	Export	643	Russian Federation	RUS	762	Tajikistan	TJK								23	CRUDE RUBBER	1	No Quantity							58602			0
S3	2000	2000	2000	2	0	2	Export	643	Russian Federation	RUS	764	Thailand	THA								23	CRUDE RUBBER	1	No Quantity							744931			0
S3	2000	2000	2000	2	0	2	Export	643	Russian Federation	RUS	784	United Arab Emirates	ARE								23	CRUDE RUBBER	1	No Quantity							276526			0
S3	2000	2000	2000	2	0	2	Export	643	Russian Federation	RUS	792	Turkey	TUR								23	CRUDE RUBBER	1	No Quantity							3810224			0
S3	2000	2000	2000	2	0	2	Export	643	Russian Federation	RUS	804	Ukraine	UKR								23	CRUDE RUBBER	1	No Quantity							18532475			0
S3	2000	2000	2000	2	0	2	Export	643	Russian Federation	RUS	807	North Macedonia	MKD								23	CRUDE RUBBER	1	No Quantity							12960			0
S3	2000	2000	2000	2	0	2	Export	643	Russian Federation	RUS	818	Egypt	EGY								23	CRUDE RUBBER	1	No Quantity							366098			0
S3	2000	2000	2000	2	0	2	Export	643	Russian Federation	RUS	826	United Kingdom	GBR								23	CRUDE RUBBER	1	No Quantity							18794933			0
S3	2000	2000	2000	2	0	2	Export	643	Russian Federation	RUS	842	USA	USA								23	CRUDE RUBBER	1	No Quantity							15879010			0
S3	2000	2000	2000	2	0	2	Export	643	Russian Federation	RUS	860	Uzbekistan	UZB								23	CRUDE RUBBER	1	No Quantity							520616			0
S3	2000	2000	2000	2	0	2	Export	643	Russian Federation	RUS	862	Venezuela	VEN								23	CRUDE RUBBER	1	No Quantity							2762340			0
S3	2000	2000	2000	2	0	2	Export	643	Russian Federation	RUS	891	Serbia and Montenegro	SCG								23	CRUDE RUBBER	1	No Quantity							95593			0
S3	2000	2000	2000	2	0	2	Export	642	Romania	ROU	0	World	WLD								24	CORK AND WOOD	1	No Quantity							429601984			0
S3	2000	2000	2000	2	0	2	Export	642	Romania	ROU	8	Albania	ALB								24	CORK AND WOOD	1	No Quantity							6000			0
S3	2000	2000	2000	2	0	2	Export	642	Romania	ROU	12	Algeria	DZA								24	CORK AND WOOD	1	No Quantity							7442000			0
S3	2000	2000	2000	2	0	2	Export	642	Romania	ROU	36	Australia	AUS								24	CORK AND WOOD	1	No Quantity							23000			0
S3	2000	2000	2000	2	0	2	Export	642	Romania	ROU	40	Austria	AUT								24	CORK AND WOOD	1	No Quantity							17645000			0
S3	2000	2000	2000	2	0	2	Export	642	Romania	ROU	48	Bahrain	BHR								24	CORK AND WOOD	1	No Quantity							1330000			0
S3	2000	2000	2000	2	0	2	Export	642	Romania	ROU	50	Bangladesh	BGD								24	CORK AND WOOD	1	No Quantity							4000			0
S3	2000	2000	2000	2	0	2	Export	642	Romania	ROU	56	Belgium	BEL								24	CORK AND WOOD	1	No Quantity							1306000			0
S3	2000	2000	2000	2	0	2	Export	642	Romania	ROU	70	Bosnia Herzegovina	BIH								24	CORK AND WOOD	1	No Quantity							10000			0
S3	2000	2000	2000	2	0	2	Export	642	Romania	ROU	100	Bulgaria	BGR								24	CORK AND WOOD	1	No Quantity							3970000			0
S3	2000	2000	2000	2	0	2	Export	642	Romania	ROU	124	Canada	CAN								24	CORK AND WOOD	1	No Quantity							15000			0
S3	2000	2000	2000	2	0	2	Export	642	Romania	ROU	156	China	CHN								24	CORK AND WOOD	1	No Quantity							35205000			0
S3	2000	2000	2000	2	0	2	Export	642	Romania	ROU	191	Croatia	HRV								24	CORK AND WOOD	1	No Quantity							334000			0
S3	2000	2000	2000	2	0	2	Export	642	Romania	ROU	196	Cyprus	CYP								24	CORK AND WOOD	1	No Quantity							1240000			0
S3	2000	2000	2000	2	0	2	Export	642	Romania	ROU	203	Czechia	CZE								24	CORK AND WOOD	1	No Quantity							1331000			0
S3	2000	2000	2000	2	0	2	Export	642	Romania	ROU	208	Denmark	DNK								24	CORK AND WOOD	1	No Quantity							114000			0
S3	2000	2000	2000	2	0	2	Export	642	Romania	ROU	233	Estonia	EST								24	CORK AND WOOD	1	No Quantity							28000			0
S3	2000	2000	2000	2	0	2	Export	642	Romania	ROU	246	Finland	FIN								24	CORK AND WOOD	1	No Quantity							104000			0
S3	2000	2000	2000	2	0	2	Export	642	Romania	ROU	251	France	FRA								24	CORK AND WOOD	1	No Quantity							5586000			0
S3	2000	2000	2000	2	0	2	Export	642	Romania	ROU	276	Germany	DEU								24	CORK AND WOOD	1	No Quantity							20546000			0
S3	2000	2000	2000	2	0	2	Export	642	Romania	ROU	300	Greece	GRC								24	CORK AND WOOD	1	No Quantity							17018000			0
S3	2000	2000	2000	2	0	2	Export	642	Romania	ROU	340	Honduras	HND								24	CORK AND WOOD	1	No Quantity							3000			0
S3	2000	2000	2000	2	0	2	Export	642	Romania	ROU	344	China, Hong Kong SAR	HKG								24	CORK AND WOOD	1	No Quantity							2758000			0
S3	2000	2000	2000	2	0	2	Export	642	Romania	ROU	348	Hungary	HUN								24	CORK AND WOOD	1	No Quantity							38848000			0
S3	2000	2000	2000	2	0	2	Export	642	Romania	ROU	360	Indonesia	IDN								24	CORK AND WOOD	1	No Quantity							8000			0
S3	2000	2000	2000	2	0	2	Export	642	Romania	ROU	372	Ireland	IRL								24	CORK AND WOOD	1	No Quantity							188000			0
S3	2000	2000	2000	2	0	2	Export	642	Romania	ROU	376	Israel	ISR								24	CORK AND WOOD	1	No Quantity							9568000			0
S3	2000	2000	2000	2	0	2	Export	642	Romania	ROU	381	Italy	ITA								24	CORK AND WOOD	1	No Quantity							39584000			0
S3	2000	2000	2000	2	0	2	Export	642	Romania	ROU	392	Japan	JPN								24	CORK AND WOOD	1	No Quantity							240000			0
S3	2000	2000	2000	2	0	2	Export	642	Romania	ROU	400	Jordan	JOR								24	CORK AND WOOD	1	No Quantity							9609000			0
S3	2000	2000	2000	2	0	2	Export	642	Romania	ROU	410	Rep. of Korea	KOR								24	CORK AND WOOD	1	No Quantity							288000			0
S3	2000	2000	2000	2	0	2	Export	642	Romania	ROU	414	Kuwait	KWT								24	CORK AND WOOD	1	No Quantity							2720000			0
S3	2000	2000	2000	2	0	2	Export	642	Romania	ROU	422	Lebanon	LBN								24	CORK AND WOOD	1	No Quantity							17217000			0
S3	2000	2000	2000	2	0	2	Export	642	Romania	ROU	428	Latvia	LVA								24	CORK AND WOOD	1	No Quantity							10000			0
S3	2000	2000	2000	2	0	2	Export	642	Romania	ROU	434	Libya	LBY								24	CORK AND WOOD	1	No Quantity							1128000			0
S3	2000	2000	2000	2	0	2	Export	642	Romania	ROU	458	Malaysia	MYS								24	CORK AND WOOD	1	No Quantity							45000			0
S3	2000	2000	2000	2	0	2	Export	642	Romania	ROU	470	Malta	MLT								24	CORK AND WOOD	1	No Quantity							21000			0
S3	2000	2000	2000	2	0	2	Export	642	Romania	ROU	480	Mauritius	MUS								24	CORK AND WOOD	1	No Quantity							10000			0
S3	2000	2000	2000	2	0	2	Export	642	Romania	ROU	490	Other Asia, nes									24	CORK AND WOOD	1	No Quantity							579000			0
S3	2000	2000	2000	2	0	2	Export	642	Romania	ROU	498	Rep. of Moldova	MDA								24	CORK AND WOOD	1	No Quantity							39000			0
S3	2000	2000	2000	2	0	2	Export	642	Romania	ROU	504	Morocco	MAR								24	CORK AND WOOD	1	No Quantity							15198000			0
S3	2000	2000	2000	2	0	2	Export	642	Romania	ROU	512	Oman	OMN								24	CORK AND WOOD	1	No Quantity							64000			0
S3	2000	2000	2000	2	0	2	Export	642	Romania	ROU	528	Netherlands	NLD								24	CORK AND WOOD	1	No Quantity							1591000			0
S3	2000	2000	2000	2	0	2	Export	642	Romania	ROU	530	Neth. Antilles	ANT								24	CORK AND WOOD	1	No Quantity							4000			0
S3	2000	2000	2000	2	0	2	Export	642	Romania	ROU	554	New Zealand	NZL								24	CORK AND WOOD	1	No Quantity							32000			0
S3	2000	2000	2000	2	0	2	Export	642	Romania	ROU	579	Norway	NOR								24	CORK AND WOOD	1	No Quantity							9000			0
S3	2000	2000	2000	2	0	2	Export	642	Romania	ROU	586	Pakistan	PAK								24	CORK AND WOOD	1	No Quantity							152000			0
S3	2000	2000	2000	2	0	2	Export	642	Romania	ROU	616	Poland	POL								24	CORK AND WOOD	1	No Quantity							245000			0
S3	2000	2000	2000	2	0	2	Export	642	Romania	ROU	620	Portugal	PRT								24	CORK AND WOOD	1	No Quantity							504000			0
S3	2000	2000	2000	2	0	2	Export	642	Romania	ROU	634	Qatar	QAT								24	CORK AND WOOD	1	No Quantity							769000			0
S3	2000	2000	2000	2	0	2	Export	642	Romania	ROU	643	Russian Federation	RUS								24	CORK AND WOOD	1	No Quantity							31000			0
S3	2000	2000	2000	2	0	2	Export	642	Romania	ROU	682	Saudi Arabia	SAU								24	CORK AND WOOD	1	No Quantity							25648000			0
S3	2000	2000	2000	2	0	2	Export	642	Romania	ROU	699	India	IND								24	CORK AND WOOD	1	No Quantity							203000			0
S3	2000	2000	2000	2	0	2	Export	642	Romania	ROU	702	Singapore	SGP								24	CORK AND WOOD	1	No Quantity							26000			0
S3	2000	2000	2000	2	0	2	Export	642	Romania	ROU	703	Slovakia	SVK								24	CORK AND WOOD	1	No Quantity							164000			0
S3	2000	2000	2000	2	0	2	Export	642	Romania	ROU	705	Slovenia	SVN								24	CORK AND WOOD	1	No Quantity							5641000			0
S3	2000	2000	2000	2	0	2	Export	642	Romania	ROU	710	South Africa	ZAF								24	CORK AND WOOD	1	No Quantity							128000			0
S3	2000	2000	2000	2	0	2	Export	642	Romania	ROU	724	Spain	ESP								24	CORK AND WOOD	1	No Quantity							4841000			0
S3	2000	2000	2000	2	0	2	Export	642	Romania	ROU	736	Fmr Sudan	SDN								24	CORK AND WOOD	1	No Quantity							795000			0
S3	2000	2000	2000	2	0	2	Export	642	Romania	ROU	752	Sweden	SWE								24	CORK AND WOOD	1	No Quantity							711000			0
S3	2000	2000	2000	2	0	2	Export	642	Romania	ROU	757	Switzerland	CHE								24	CORK AND WOOD	1	No Quantity							1314000			0
S3	2000	2000	2000	2	0	2	Export	642	Romania	ROU	760	Syria	SYR								24	CORK AND WOOD	1	No Quantity							30839000			0
S3	2000	2000	2000	2	0	2	Export	642	Romania	ROU	764	Thailand	THA								24	CORK AND WOOD	1	No Quantity							11000			0
S3	2000	2000	2000	2	0	2	Export	642	Romania	ROU	784	United Arab Emirates	ARE								24	CORK AND WOOD	1	No Quantity							8968000			0
S3	2000	2000	2000	2	0	2	Export	642	Romania	ROU	788	Tunisia	TUN								24	CORK AND WOOD	1	No Quantity							17270000			0
S3	2000	2000	2000	2	0	2	Export	642	Romania	ROU	792	Turkey	TUR								24	CORK AND WOOD	1	No Quantity							11166000			0
S3	2000	2000	2000	2	0	2	Export	642	Romania	ROU	804	Ukraine	UKR								24	CORK AND WOOD	1	No Quantity							7000			0
S3	2000	2000	2000	2	0	2	Export	642	Romania	ROU	807	North Macedonia	MKD								24	CORK AND WOOD	1	No Quantity							3152000			0
S3	2000	2000	2000	2	0	2	Export	642	Romania	ROU	818	Egypt	EGY								24	CORK AND WOOD	1	No Quantity							57709000			0
S3	2000	2000	2000	2	0	2	Export	642	Romania	ROU	826	United Kingdom	GBR								24	CORK AND WOOD	1	No Quantity							678000			0
S3	2000	2000	2000	2	0	2	Export	642	Romania	ROU	842	USA	USA								24	CORK AND WOOD	1	No Quantity							103000			0
S3	2000	2000	2000	2	0	2	Export	642	Romania	ROU	891	Serbia and Montenegro	SCG								24	CORK AND WOOD	1	No Quantity							5509000			0
S3	2000	2000	2000	2	0	2	Export	643	Russian Federation	RUS	0	World	WLD								24	CORK AND WOOD	1	No Quantity							2112581273			0
S3	2000	2000	2000	2	0	2	Export	643	Russian Federation	RUS	4	Afghanistan	AFG								24	CORK AND WOOD	1	No Quantity							10510			0
S3	2000	2000	2000	2	0	2	Export	643	Russian Federation	RUS	8	Albania	ALB								24	CORK AND WOOD	1	No Quantity							9646			0
S3	2000	2000	2000	2	0	2	Export	643	Russian Federation	RUS	12	Algeria	DZA								24	CORK AND WOOD	1	No Quantity							3131270			0
S3	2000	2000	2000	2	0	2	Export	643	Russian Federation	RUS	24	Angola	AGO								24	CORK AND WOOD	1	No Quantity							468			0
S3	2000	2000	2000	2	0	2	Export	643	Russian Federation	RUS	31	Azerbaijan	AZE								24	CORK AND WOOD	1	No Quantity							9685295			0
S3	2000	2000	2000	2	0	2	Export	643	Russian Federation	RUS	32	Argentina	ARG								24	CORK AND WOOD	1	No Quantity							3500			0
S3	2000	2000	2000	2	0	2	Export	643	Russian Federation	RUS	36	Australia	AUS								24	CORK AND WOOD	1	No Quantity							134671			0
S3	2000	2000	2000	2	0	2	Export	643	Russian Federation	RUS	40	Austria	AUT								24	CORK AND WOOD	1	No Quantity							19122117			0
S3	2000	2000	2000	2	0	2	Export	643	Russian Federation	RUS	44	Bahamas	BHS								24	CORK AND WOOD	1	No Quantity							15052			0
S3	2000	2000	2000	2	0	2	Export	643	Russian Federation	RUS	50	Bangladesh	BGD								24	CORK AND WOOD	1	No Quantity							98803			0
S3	2000	2000	2000	2	0	2	Export	643	Russian Federation	RUS	51	Armenia	ARM								24	CORK AND WOOD	1	No Quantity							54391			0
S3	2000	2000	2000	2	0	2	Export	643	Russian Federation	RUS	56	Belgium	BEL								24	CORK AND WOOD	1	No Quantity							32072036			0
S3	2000	2000	2000	2	0	2	Export	643	Russian Federation	RUS	92	Br. Virgin Isds	VGB								24	CORK AND WOOD	1	No Quantity							1843732			0
S3	2000	2000	2000	2	0	2	Export	643	Russian Federation	RUS	100	Bulgaria	BGR								24	CORK AND WOOD	1	No Quantity							1425268			0
S3	2000	2000	2000	2	0	2	Export	643	Russian Federation	RUS	104	Myanmar	MMR								24	CORK AND WOOD	1	No Quantity							770			0
S3	2000	2000	2000	2	0	2	Export	643	Russian Federation	RUS	124	Canada	CAN								24	CORK AND WOOD	1	No Quantity							210185			0
S3	2000	2000	2000	2	0	2	Export	643	Russian Federation	RUS	156	China	CHN								24	CORK AND WOOD	1	No Quantity							343925491			0
S3	2000	2000	2000	2	0	2	Export	643	Russian Federation	RUS	191	Croatia	HRV								24	CORK AND WOOD	1	No Quantity							53456			0
S3	2000	2000	2000	2	0	2	Export	643	Russian Federation	RUS	192	Cuba	CUB								24	CORK AND WOOD	1	No Quantity							189064			0
S3	2000	2000	2000	2	0	2	Export	643	Russian Federation	RUS	196	Cyprus	CYP								24	CORK AND WOOD	1	No Quantity							1996808			0
S3	2000	2000	2000	2	0	2	Export	643	Russian Federation	RUS	203	Czechia	CZE								24	CORK AND WOOD	1	No Quantity							3368497			0
S3	2000	2000	2000	2	0	2	Export	643	Russian Federation	RUS	208	Denmark	DNK								24	CORK AND WOOD	1	No Quantity							9910224			0
S3	2000	2000	2000	2	0	2	Export	643	Russian Federation	RUS	231	Ethiopia	ETH								24	CORK AND WOOD	1	No Quantity							28967			0
S3	2000	2000	2000	2	0	2	Export	643	Russian Federation	RUS	233	Estonia	EST								24	CORK AND WOOD	1	No Quantity							30718539			0
S3	2000	2000	2000	2	0	2	Export	643	Russian Federation	RUS	246	Finland	FIN								24	CORK AND WOOD	1	No Quantity							285187585			0
S3	2000	2000	2000	2	0	2	Export	643	Russian Federation	RUS	251	France	FRA								24	CORK AND WOOD	1	No Quantity							38609912			0
S3	2000	2000	2000	2	0	2	Export	643	Russian Federation	RUS	268	Georgia	GEO								24	CORK AND WOOD	1	No Quantity							13317			0
S3	2000	2000	2000	2	0	2	Export	643	Russian Federation	RUS	276	Germany	DEU								24	CORK AND WOOD	1	No Quantity							76666283			0
S3	2000	2000	2000	2	0	2	Export	643	Russian Federation	RUS	292	Gibraltar	GIB								24	CORK AND WOOD	1	No Quantity							44397			0
S3	2000	2000	2000	2	0	2	Export	643	Russian Federation	RUS	300	Greece	GRC								24	CORK AND WOOD	1	No Quantity							14561597			0
S3	2000	2000	2000	2	0	2	Export	643	Russian Federation	RUS	344	China, Hong Kong SAR	HKG								24	CORK AND WOOD	1	No Quantity							323			0
S3	2000	2000	2000	2	0	2	Export	643	Russian Federation	RUS	348	Hungary	HUN								24	CORK AND WOOD	1	No Quantity							16821462			0
S3	2000	2000	2000	2	0	2	Export	643	Russian Federation	RUS	352	Iceland	ISL								24	CORK AND WOOD	1	No Quantity							2125730			0
S3	2000	2000	2000	2	0	2	Export	643	Russian Federation	RUS	360	Indonesia	IDN								24	CORK AND WOOD	1	No Quantity							9534			0
S3	2000	2000	2000	2	0	2	Export	643	Russian Federation	RUS	364	Iran	IRN								24	CORK AND WOOD	1	No Quantity							10160989			0
S3	2000	2000	2000	2	0	2	Export	643	Russian Federation	RUS	368	Iraq	IRQ								24	CORK AND WOOD	1	No Quantity							83			0
S3	2000	2000	2000	2	0	2	Export	643	Russian Federation	RUS	372	Ireland	IRL								24	CORK AND WOOD	1	No Quantity							743780			0
S3	2000	2000	2000	2	0	2	Export	643	Russian Federation	RUS	376	Israel	ISR								24	CORK AND WOOD	1	No Quantity							5421850			0
S3	2000	2000	2000	2	0	2	Export	643	Russian Federation	RUS	381	Italy	ITA								24	CORK AND WOOD	1	No Quantity							45555915			0
S3	2000	2000	2000	2	0	2	Export	643	Russian Federation	RUS	392	Japan	JPN								24	CORK AND WOOD	1	No Quantity							556884385			0
S3	2000	2000	2000	2	0	2	Export	643	Russian Federation	RUS	398	Kazakhstan	KAZ								24	CORK AND WOOD	1	No Quantity							21546279			0
S3	2000	2000	2000	2	0	2	Export	643	Russian Federation	RUS	400	Jordan	JOR								24	CORK AND WOOD	1	No Quantity							48477			0
S3	2000	2000	2000	2	0	2	Export	643	Russian Federation	RUS	408	Dem. People's Rep. of Korea	PRK								24	CORK AND WOOD	1	No Quantity							388134			0
S3	2000	2000	2000	2	0	2	Export	643	Russian Federation	RUS	410	Rep. of Korea	KOR								24	CORK AND WOOD	1	No Quantity							73675437			0
S3	2000	2000	2000	2	0	2	Export	643	Russian Federation	RUS	417	Kyrgyzstan	KGZ								24	CORK AND WOOD	1	No Quantity							1331274			0
S3	2000	2000	2000	2	0	2	Export	643	Russian Federation	RUS	422	Lebanon	LBN								24	CORK AND WOOD	1	No Quantity							7730088			0
S3	2000	2000	2000	2	0	2	Export	643	Russian Federation	RUS	428	Latvia	LVA								24	CORK AND WOOD	1	No Quantity							16945613			0
S3	2000	2000	2000	2	0	2	Export	643	Russian Federation	RUS	440	Lithuania	LTU								24	CORK AND WOOD	1	No Quantity							21593292			0
S3	2000	2000	2000	2	0	2	Export	643	Russian Federation	RUS	442	Luxembourg	LUX								24	CORK AND WOOD	1	No Quantity							11776			0
S3	2000	2000	2000	2	0	2	Export	643	Russian Federation	RUS	458	Malaysia	MYS								24	CORK AND WOOD	1	No Quantity							199			0
S3	2000	2000	2000	2	0	2	Export	643	Russian Federation	RUS	470	Malta	MLT								24	CORK AND WOOD	1	No Quantity							45583			0
S3	2000	2000	2000	2	0	2	Export	643	Russian Federation	RUS	478	Mauritania	MRT								24	CORK AND WOOD	1	No Quantity							386			0
S3	2000	2000	2000	2	0	2	Export	643	Russian Federation	RUS	484	Mexico	MEX								24	CORK AND WOOD	1	No Quantity							334253			0
S3	2000	2000	2000	2	0	2	Export	643	Russian Federation	RUS	490	Other Asia, nes									24	CORK AND WOOD	1	No Quantity							182592			0
S3	2000	2000	2000	2	0	2	Export	643	Russian Federation	RUS	496	Mongolia	MNG								24	CORK AND WOOD	1	No Quantity							421916			0
S3	2000	2000	2000	2	0	2	Export	643	Russian Federation	RUS	498	Rep. of Moldova	MDA								24	CORK AND WOOD	1	No Quantity							1063030			0
S3	2000	2000	2000	2	0	2	Export	643	Russian Federation	RUS	504	Morocco	MAR								24	CORK AND WOOD	1	No Quantity							2820021			0
S3	2000	2000	2000	2	0	2	Export	643	Russian Federation	RUS	528	Netherlands	NLD								24	CORK AND WOOD	1	No Quantity							50919552			0
S3	2000	2000	2000	2	0	2	Export	643	Russian Federation	RUS	554	New Zealand	NZL								24	CORK AND WOOD	1	No Quantity							12356			0
S3	2000	2000	2000	2	0	2	Export	643	Russian Federation	RUS	570	Niue	NIU								24	CORK AND WOOD	1	No Quantity							15893			0
S3	2000	2000	2000	2	0	2	Export	643	Russian Federation	RUS	579	Norway	NOR								24	CORK AND WOOD	1	No Quantity							21480476			0
S3	2000	2000	2000	2	0	2	Export	643	Russian Federation	RUS	591	Panama	PAN								24	CORK AND WOOD	1	No Quantity							45092			0
S3	2000	2000	2000	2	0	2	Export	643	Russian Federation	RUS	608	Philippines	PHL								24	CORK AND WOOD	1	No Quantity							2278			0
S3	2000	2000	2000	2	0	2	Export	643	Russian Federation	RUS	616	Poland	POL								24	CORK AND WOOD	1	No Quantity							9167772			0
S3	2000	2000	2000	2	0	2	Export	643	Russian Federation	RUS	620	Portugal	PRT								24	CORK AND WOOD	1	No Quantity							126068			0
S3	2000	2000	2000	2	0	2	Export	643	Russian Federation	RUS	642	Romania	ROU								24	CORK AND WOOD	1	No Quantity							8204			0
S3	2000	2000	2000	2	0	2	Export	643	Russian Federation	RUS	682	Saudi Arabia	SAU								24	CORK AND WOOD	1	No Quantity							2863688			0
S3	2000	2000	2000	2	0	2	Export	643	Russian Federation	RUS	686	Senegal	SEN								24	CORK AND WOOD	1	No Quantity							4565			0
S3	2000	2000	2000	2	0	2	Export	643	Russian Federation	RUS	699	India	IND								24	CORK AND WOOD	1	No Quantity							19131			0
S3	2000	2000	2000	2	0	2	Export	643	Russian Federation	RUS	702	Singapore	SGP								24	CORK AND WOOD	1	No Quantity							77164			0
S3	2000	2000	2000	2	0	2	Export	643	Russian Federation	RUS	703	Slovakia	SVK								24	CORK AND WOOD	1	No Quantity							3995758			0
S3	2000	2000	2000	2	0	2	Export	643	Russian Federation	RUS	704	Viet Nam	VNM								24	CORK AND WOOD	1	No Quantity							594021			0
S3	2000	2000	2000	2	0	2	Export	643	Russian Federation	RUS	705	Slovenia	SVN								24	CORK AND WOOD	1	No Quantity							356921			0
S3	2000	2000	2000	2	0	2	Export	643	Russian Federation	RUS	724	Spain	ESP								24	CORK AND WOOD	1	No Quantity							17380785			0
S3	2000	2000	2000	2	0	2	Export	643	Russian Federation	RUS	752	Sweden	SWE								24	CORK AND WOOD	1	No Quantity							107606106			0
S3	2000	2000	2000	2	0	2	Export	643	Russian Federation	RUS	757	Switzerland	CHE								24	CORK AND WOOD	1	No Quantity							2024262			0
S3	2000	2000	2000	2	0	2	Export	643	Russian Federation	RUS	760	Syria	SYR								24	CORK AND WOOD	1	No Quantity							11142324			0
S3	2000	2000	2000	2	0	2	Export	643	Russian Federation	RUS	762	Tajikistan	TJK								24	CORK AND WOOD	1	No Quantity							1749458			0
S3	2000	2000	2000	2	0	2	Export	643	Russian Federation	RUS	764	Thailand	THA								24	CORK AND WOOD	1	No Quantity							27127			0
S3	2000	2000	2000	2	0	2	Export	643	Russian Federation	RUS	784	United Arab Emirates	ARE								24	CORK AND WOOD	1	No Quantity							303468			0
S3	2000	2000	2000	2	0	2	Export	643	Russian Federation	RUS	788	Tunisia	TUN								24	CORK AND WOOD	1	No Quantity							11887045			0
S3	2000	2000	2000	2	0	2	Export	643	Russian Federation	RUS	792	Turkey	TUR								24	CORK AND WOOD	1	No Quantity							64970954			0
S3	2000	2000	2000	2	0	2	Export	643	Russian Federation	RUS	795	Turkmenistan	TKM								24	CORK AND WOOD	1	No Quantity							1143961			0
S3	2000	2000	2000	2	0	2	Export	643	Russian Federation	RUS	804	Ukraine	UKR								24	CORK AND WOOD	1	No Quantity							5203408			0
S3	2000	2000	2000	2	0	2	Export	643	Russian Federation	RUS	807	North Macedonia	MKD								24	CORK AND WOOD	1	No Quantity							669937			0
S3	2000	2000	2000	2	0	2	Export	643	Russian Federation	RUS	818	Egypt	EGY								24	CORK AND WOOD	1	No Quantity							70112911			0
S3	2000	2000	2000	2	0	2	Export	643	Russian Federation	RUS	826	United Kingdom	GBR								24	CORK AND WOOD	1	No Quantity							59852964			0
S3	2000	2000	2000	2	0	2	Export	643	Russian Federation	RUS	842	USA	USA								24	CORK AND WOOD	1	No Quantity							4469320			0
S3	2000	2000	2000	2	0	2	Export	643	Russian Federation	RUS	860	Uzbekistan	UZB								24	CORK AND WOOD	1	No Quantity							5333886			0
S3	2000	2000	2000	2	0	2	Export	643	Russian Federation	RUS	891	Serbia and Montenegro	SCG								24	CORK AND WOOD	1	No Quantity							57246			0
S3	2000	2000	2000	2	0	2	Export	643	Russian Federation	RUS	899	Areas, nes									24	CORK AND WOOD	1	No Quantity							2920			0
S3	2000	2000	2000	2	0	2	Export	642	Romania	ROU	0	World	WLD								25	PULP AND WASTE PAPER	1	No Quantity							16753000			0
S3	2000	2000	2000	2	0	2	Export	642	Romania	ROU	40	Austria	AUT								25	PULP AND WASTE PAPER	1	No Quantity							37000			0
S3	2000	2000	2000	2	0	2	Export	642	Romania	ROU	100	Bulgaria	BGR								25	PULP AND WASTE PAPER	1	No Quantity							1357000			0
S3	2000	2000	2000	2	0	2	Export	642	Romania	ROU	276	Germany	DEU								25	PULP AND WASTE PAPER	1	No Quantity							86000			0
S3	2000	2000	2000	2	0	2	Export	642	Romania	ROU	300	Greece	GRC								25	PULP AND WASTE PAPER	1	No Quantity							1492000			0
S3	2000	2000	2000	2	0	2	Export	642	Romania	ROU	348	Hungary	HUN								25	PULP AND WASTE PAPER	1	No Quantity							90000			0
S3	2000	2000	2000	2	0	2	Export	642	Romania	ROU	381	Italy	ITA								25	PULP AND WASTE PAPER	1	No Quantity							5434000			0
S3	2000	2000	2000	2	0	2	Export	642	Romania	ROU	400	Jordan	JOR								25	PULP AND WASTE PAPER	1	No Quantity							2000			0
S3	2000	2000	2000	2	0	2	Export	642	Romania	ROU	616	Poland	POL								25	PULP AND WASTE PAPER	1	No Quantity							1492000			0
S3	2000	2000	2000	2	0	2	Export	642	Romania	ROU	703	Slovakia	SVK								25	PULP AND WASTE PAPER	1	No Quantity							98000			0
S3	2000	2000	2000	2	0	2	Export	642	Romania	ROU	757	Switzerland	CHE								25	PULP AND WASTE PAPER	1	No Quantity							8000			0
S3	2000	2000	2000	2	0	2	Export	642	Romania	ROU	788	Tunisia	TUN								25	PULP AND WASTE PAPER	1	No Quantity							1554000			0
S3	2000	2000	2000	2	0	2	Export	642	Romania	ROU	792	Turkey	TUR								25	PULP AND WASTE PAPER	1	No Quantity							1972000			0
S3	2000	2000	2000	2	0	2	Export	642	Romania	ROU	804	Ukraine	UKR								25	PULP AND WASTE PAPER	1	No Quantity							54000			0
S3	2000	2000	2000	2	0	2	Export	642	Romania	ROU	807	North Macedonia	MKD								25	PULP AND WASTE PAPER	1	No Quantity							73000			0
S3	2000	2000	2000	2	0	2	Export	642	Romania	ROU	842	USA	USA								25	PULP AND WASTE PAPER	1	No Quantity							5000			0
S3	2000	2000	2000	2	0	2	Export	642	Romania	ROU	891	Serbia and Montenegro	SCG								25	PULP AND WASTE PAPER	1	No Quantity							2999000			0
S3	2000	2000	2000	2	0	2	Export	643	Russian Federation	RUS	0	World	WLD								25	PULP AND WASTE PAPER	1	No Quantity							587020442			0
S3	2000	2000	2000	2	0	2	Export	643	Russian Federation	RUS	12	Algeria	DZA								25	PULP AND WASTE PAPER	1	No Quantity							1193354			0
S3	2000	2000	2000	2	0	2	Export	643	Russian Federation	RUS	31	Azerbaijan	AZE								25	PULP AND WASTE PAPER	1	No Quantity							553			0
S3	2000	2000	2000	2	0	2	Export	643	Russian Federation	RUS	40	Austria	AUT								25	PULP AND WASTE PAPER	1	No Quantity							425543			0
S3	2000	2000	2000	2	0	2	Export	643	Russian Federation	RUS	56	Belgium	BEL								25	PULP AND WASTE PAPER	1	No Quantity							15123580			0
S3	2000	2000	2000	2	0	2	Export	643	Russian Federation	RUS	92	Br. Virgin Isds	VGB								25	PULP AND WASTE PAPER	1	No Quantity							780190			0
S3	2000	2000	2000	2	0	2	Export	643	Russian Federation	RUS	100	Bulgaria	BGR								25	PULP AND WASTE PAPER	1	No Quantity							2067315			0
S3	2000	2000	2000	2	0	2	Export	643	Russian Federation	RUS	156	China	CHN								25	PULP AND WASTE PAPER	1	No Quantity							198984787			0
S3	2000	2000	2000	2	0	2	Export	643	Russian Federation	RUS	191	Croatia	HRV								25	PULP AND WASTE PAPER	1	No Quantity							244106			0
S3	2000	2000	2000	2	0	2	Export	643	Russian Federation	RUS	203	Czechia	CZE								25	PULP AND WASTE PAPER	1	No Quantity							9353603			0
S3	2000	2000	2000	2	0	2	Export	643	Russian Federation	RUS	231	Ethiopia	ETH								25	PULP AND WASTE PAPER	1	No Quantity							644280			0
S3	2000	2000	2000	2	0	2	Export	643	Russian Federation	RUS	233	Estonia	EST								25	PULP AND WASTE PAPER	1	No Quantity							3494593			0
S3	2000	2000	2000	2	0	2	Export	643	Russian Federation	RUS	246	Finland	FIN								25	PULP AND WASTE PAPER	1	No Quantity							4695360			0
S3	2000	2000	2000	2	0	2	Export	643	Russian Federation	RUS	251	France	FRA								25	PULP AND WASTE PAPER	1	No Quantity							8867851			0
S3	2000	2000	2000	2	0	2	Export	643	Russian Federation	RUS	268	Georgia	GEO								25	PULP AND WASTE PAPER	1	No Quantity							14088			0
S3	2000	2000	2000	2	0	2	Export	643	Russian Federation	RUS	276	Germany	DEU								25	PULP AND WASTE PAPER	1	No Quantity							22465403			0
S3	2000	2000	2000	2	0	2	Export	643	Russian Federation	RUS	300	Greece	GRC								25	PULP AND WASTE PAPER	1	No Quantity							10885268			0
S3	2000	2000	2000	2	0	2	Export	643	Russian Federation	RUS	348	Hungary	HUN								25	PULP AND WASTE PAPER	1	No Quantity							27276170			0
S3	2000	2000	2000	2	0	2	Export	643	Russian Federation	RUS	360	Indonesia	IDN								25	PULP AND WASTE PAPER	1	No Quantity							36056			0
S3	2000	2000	2000	2	0	2	Export	643	Russian Federation	RUS	364	Iran	IRN								25	PULP AND WASTE PAPER	1	No Quantity							7639532			0
S3	2000	2000	2000	2	0	2	Export	643	Russian Federation	RUS	372	Ireland	IRL								25	PULP AND WASTE PAPER	1	No Quantity							52764075			0
S3	2000	2000	2000	2	0	2	Export	643	Russian Federation	RUS	376	Israel	ISR								25	PULP AND WASTE PAPER	1	No Quantity							453738			0
S3	2000	2000	2000	2	0	2	Export	643	Russian Federation	RUS	381	Italy	ITA								25	PULP AND WASTE PAPER	1	No Quantity							50203923			0
S3	2000	2000	2000	2	0	2	Export	643	Russian Federation	RUS	392	Japan	JPN								25	PULP AND WASTE PAPER	1	No Quantity							77754			0
S3	2000	2000	2000	2	0	2	Export	643	Russian Federation	RUS	398	Kazakhstan	KAZ								25	PULP AND WASTE PAPER	1	No Quantity							192846			0
S3	2000	2000	2000	2	0	2	Export	643	Russian Federation	RUS	400	Jordan	JOR								25	PULP AND WASTE PAPER	1	No Quantity							1080000			0
S3	2000	2000	2000	2	0	2	Export	643	Russian Federation	RUS	408	Dem. People's Rep. of Korea	PRK								25	PULP AND WASTE PAPER	1	No Quantity							5834			0
S3	2000	2000	2000	2	0	2	Export	643	Russian Federation	RUS	410	Rep. of Korea	KOR								25	PULP AND WASTE PAPER	1	No Quantity							23127523			0
S3	2000	2000	2000	2	0	2	Export	643	Russian Federation	RUS	417	Kyrgyzstan	KGZ								25	PULP AND WASTE PAPER	1	No Quantity							3382			0
S3	2000	2000	2000	2	0	2	Export	643	Russian Federation	RUS	422	Lebanon	LBN								25	PULP AND WASTE PAPER	1	No Quantity							765371			0
S3	2000	2000	2000	2	0	2	Export	643	Russian Federation	RUS	428	Latvia	LVA								25	PULP AND WASTE PAPER	1	No Quantity							291117			0
S3	2000	2000	2000	2	0	2	Export	643	Russian Federation	RUS	440	Lithuania	LTU								25	PULP AND WASTE PAPER	1	No Quantity							16061476			0
S3	2000	2000	2000	2	0	2	Export	643	Russian Federation	RUS	490	Other Asia, nes									25	PULP AND WASTE PAPER	1	No Quantity							2782718			0
S3	2000	2000	2000	2	0	2	Export	643	Russian Federation	RUS	504	Morocco	MAR								25	PULP AND WASTE PAPER	1	No Quantity							89866			0
S3	2000	2000	2000	2	0	2	Export	643	Russian Federation	RUS	528	Netherlands	NLD								25	PULP AND WASTE PAPER	1	No Quantity							6317640			0
S3	2000	2000	2000	2	0	2	Export	643	Russian Federation	RUS	579	Norway	NOR								25	PULP AND WASTE PAPER	1	No Quantity							37278			0
S3	2000	2000	2000	2	0	2	Export	643	Russian Federation	RUS	608	Philippines	PHL								25	PULP AND WASTE PAPER	1	No Quantity							7878			0
S3	2000	2000	2000	2	0	2	Export	643	Russian Federation	RUS	616	Poland	POL								25	PULP AND WASTE PAPER	1	No Quantity							49007232			0
S3	2000	2000	2000	2	0	2	Export	643	Russian Federation	RUS	642	Romania	ROU								25	PULP AND WASTE PAPER	1	No Quantity							15504			0
S3	2000	2000	2000	2	0	2	Export	643	Russian Federation	RUS	699	India	IND								25	PULP AND WASTE PAPER	1	No Quantity							1590371			0
S3	2000	2000	2000	2	0	2	Export	643	Russian Federation	RUS	703	Slovakia	SVK								25	PULP AND WASTE PAPER	1	No Quantity							24511534			0
S3	2000	2000	2000	2	0	2	Export	643	Russian Federation	RUS	704	Viet Nam	VNM								25	PULP AND WASTE PAPER	1	No Quantity							1623177			0
S3	2000	2000	2000	2	0	2	Export	643	Russian Federation	RUS	705	Slovenia	SVN								25	PULP AND WASTE PAPER	1	No Quantity							456211			0
S3	2000	2000	2000	2	0	2	Export	643	Russian Federation	RUS	724	Spain	ESP								25	PULP AND WASTE PAPER	1	No Quantity							990268			0
S3	2000	2000	2000	2	0	2	Export	643	Russian Federation	RUS	752	Sweden	SWE								25	PULP AND WASTE PAPER	1	No Quantity							294781			0
S3	2000	2000	2000	2	0	2	Export	643	Russian Federation	RUS	757	Switzerland	CHE								25	PULP AND WASTE PAPER	1	No Quantity							1187702			0
S3	2000	2000	2000	2	0	2	Export	643	Russian Federation	RUS	764	Thailand	THA								25	PULP AND WASTE PAPER	1	No Quantity							99414			0
S3	2000	2000	2000	2	0	2	Export	643	Russian Federation	RUS	788	Tunisia	TUN								25	PULP AND WASTE PAPER	1	No Quantity							4777213			0
S3	2000	2000	2000	2	0	2	Export	643	Russian Federation	RUS	792	Turkey	TUR								25	PULP AND WASTE PAPER	1	No Quantity							5975385			0
S3	2000	2000	2000	2	0	2	Export	643	Russian Federation	RUS	804	Ukraine	UKR								25	PULP AND WASTE PAPER	1	No Quantity							10452570			0
S3	2000	2000	2000	2	0	2	Export	643	Russian Federation	RUS	818	Egypt	EGY								25	PULP AND WASTE PAPER	1	No Quantity							989313			0
S3	2000	2000	2000	2	0	2	Export	643	Russian Federation	RUS	826	United Kingdom	GBR								25	PULP AND WASTE PAPER	1	No Quantity							13150361			0
S3	2000	2000	2000	2	0	2	Export	643	Russian Federation	RUS	842	USA	USA								25	PULP AND WASTE PAPER	1	No Quantity							2422930			0
S3	2000	2000	2000	2	0	2	Export	643	Russian Federation	RUS	860	Uzbekistan	UZB								25	PULP AND WASTE PAPER	1	No Quantity							397184			0
S3	2000	2000	2000	2	0	2	Export	643	Russian Federation	RUS	891	Serbia and Montenegro	SCG								25	PULP AND WASTE PAPER	1	No Quantity							625241			0
S3	2000	2000	2000	2	0	2	Export	642	Romania	ROU	0	World	WLD								26	TEXTILE FIBRES	1	No Quantity							15353000			0
S3	2000	2000	2000	2	0	2	Export	642	Romania	ROU	44	Bahamas	BHS								26	TEXTILE FIBRES	1	No Quantity							1000			0
S3	2000	2000	2000	2	0	2	Export	642	Romania	ROU	56	Belgium	BEL								26	TEXTILE FIBRES	1	No Quantity							22000			0
S3	2000	2000	2000	2	0	2	Export	642	Romania	ROU	100	Bulgaria	BGR								26	TEXTILE FIBRES	1	No Quantity							1153000			0
S3	2000	2000	2000	2	0	2	Export	642	Romania	ROU	112	Belarus	BLR								26	TEXTILE FIBRES	1	No Quantity							17000			0
S3	2000	2000	2000	2	0	2	Export	642	Romania	ROU	120	Cameroon	CMR								26	TEXTILE FIBRES	1	No Quantity							20000			0
S3	2000	2000	2000	2	0	2	Export	642	Romania	ROU	152	Chile	CHL								26	TEXTILE FIBRES	1	No Quantity							65000			0
S3	2000	2000	2000	2	0	2	Export	642	Romania	ROU	191	Croatia	HRV								26	TEXTILE FIBRES	1	No Quantity							74000			0
S3	2000	2000	2000	2	0	2	Export	642	Romania	ROU	203	Czechia	CZE								26	TEXTILE FIBRES	1	No Quantity							236000			0
S3	2000	2000	2000	2	0	2	Export	642	Romania	ROU	251	France	FRA								26	TEXTILE FIBRES	1	No Quantity							85000			0
S3	2000	2000	2000	2	0	2	Export	642	Romania	ROU	276	Germany	DEU								26	TEXTILE FIBRES	1	No Quantity							1980000			0
S3	2000	2000	2000	2	0	2	Export	642	Romania	ROU	300	Greece	GRC								26	TEXTILE FIBRES	1	No Quantity							20000			0
S3	2000	2000	2000	2	0	2	Export	642	Romania	ROU	348	Hungary	HUN								26	TEXTILE FIBRES	1	No Quantity							222000			0
S3	2000	2000	2000	2	0	2	Export	642	Romania	ROU	364	Iran	IRN								26	TEXTILE FIBRES	1	No Quantity							105000			0
S3	2000	2000	2000	2	0	2	Export	642	Romania	ROU	381	Italy	ITA								26	TEXTILE FIBRES	1	No Quantity							2076000			0
S3	2000	2000	2000	2	0	2	Export	642	Romania	ROU	410	Rep. of Korea	KOR								26	TEXTILE FIBRES	1	No Quantity							17000			0
S3	2000	2000	2000	2	0	2	Export	642	Romania	ROU	498	Rep. of Moldova	MDA								26	TEXTILE FIBRES	1	No Quantity							829000			0
S3	2000	2000	2000	2	0	2	Export	642	Romania	ROU	504	Morocco	MAR								26	TEXTILE FIBRES	1	No Quantity							88000			0
S3	2000	2000	2000	2	0	2	Export	642	Romania	ROU	566	Nigeria	NGA								26	TEXTILE FIBRES	1	No Quantity							15000			0
S3	2000	2000	2000	2	0	2	Export	642	Romania	ROU	616	Poland	POL								26	TEXTILE FIBRES	1	No Quantity							40000			0
S3	2000	2000	2000	2	0	2	Export	642	Romania	ROU	699	India	IND								26	TEXTILE FIBRES	1	No Quantity							66000			0
S3	2000	2000	2000	2	0	2	Export	642	Romania	ROU	703	Slovakia	SVK								26	TEXTILE FIBRES	1	No Quantity							132000			0
S3	2000	2000	2000	2	0	2	Export	642	Romania	ROU	705	Slovenia	SVN								26	TEXTILE FIBRES	1	No Quantity							322000			0
S3	2000	2000	2000	2	0	2	Export	642	Romania	ROU	752	Sweden	SWE								26	TEXTILE FIBRES	1	No Quantity							151000			0
S3	2000	2000	2000	2	0	2	Export	642	Romania	ROU	768	Togo	TGO								26	TEXTILE FIBRES	1	No Quantity							19000			0
S3	2000	2000	2000	2	0	2	Export	642	Romania	ROU	784	United Arab Emirates	ARE								26	TEXTILE FIBRES	1	No Quantity							1000			0
S3	2000	2000	2000	2	0	2	Export	642	Romania	ROU	792	Turkey	TUR								26	TEXTILE FIBRES	1	No Quantity							6118000			0
S3	2000	2000	2000	2	0	2	Export	642	Romania	ROU	804	Ukraine	UKR								26	TEXTILE FIBRES	1	No Quantity							27000			0
S3	2000	2000	2000	2	0	2	Export	642	Romania	ROU	818	Egypt	EGY								26	TEXTILE FIBRES	1	No Quantity							689000			0
S3	2000	2000	2000	2	0	2	Export	642	Romania	ROU	826	United Kingdom	GBR								26	TEXTILE FIBRES	1	No Quantity							15000			0
S3	2000	2000	2000	2	0	2	Export	642	Romania	ROU	842	USA	USA								26	TEXTILE FIBRES	1	No Quantity							271000			0
S3	2000	2000	2000	2	0	2	Export	642	Romania	ROU	891	Serbia and Montenegro	SCG								26	TEXTILE FIBRES	1	No Quantity							477000			0
S3	2000	2000	2000	2	0	2	Export	643	Russian Federation	RUS	0	World	WLD								26	TEXTILE FIBRES	1	No Quantity							37256378			0
S3	2000	2000	2000	2	0	2	Export	643	Russian Federation	RUS	12	Algeria	DZA								26	TEXTILE FIBRES	1	No Quantity							2150			0
S3	2000	2000	2000	2	0	2	Export	643	Russian Federation	RUS	40	Austria	AUT								26	TEXTILE FIBRES	1	No Quantity							745			0
S3	2000	2000	2000	2	0	2	Export	643	Russian Federation	RUS	56	Belgium	BEL								26	TEXTILE FIBRES	1	No Quantity							353262			0
S3	2000	2000	2000	2	0	2	Export	643	Russian Federation	RUS	76	Brazil	BRA								26	TEXTILE FIBRES	1	No Quantity							53039			0
S3	2000	2000	2000	2	0	2	Export	643	Russian Federation	RUS	100	Bulgaria	BGR								26	TEXTILE FIBRES	1	No Quantity							891957			0
S3	2000	2000	2000	2	0	2	Export	643	Russian Federation	RUS	116	Cambodia	KHM								26	TEXTILE FIBRES	1	No Quantity							109			0
S3	2000	2000	2000	2	0	2	Export	643	Russian Federation	RUS	144	Sri Lanka	LKA								26	TEXTILE FIBRES	1	No Quantity							313962			0
S3	2000	2000	2000	2	0	2	Export	643	Russian Federation	RUS	156	China	CHN								26	TEXTILE FIBRES	1	No Quantity							740850			0
S3	2000	2000	2000	2	0	2	Export	643	Russian Federation	RUS	203	Czechia	CZE								26	TEXTILE FIBRES	1	No Quantity							798807			0
S3	2000	2000	2000	2	0	2	Export	643	Russian Federation	RUS	231	Ethiopia	ETH								26	TEXTILE FIBRES	1	No Quantity							2			0
S3	2000	2000	2000	2	0	2	Export	643	Russian Federation	RUS	233	Estonia	EST								26	TEXTILE FIBRES	1	No Quantity							21300			0
S3	2000	2000	2000	2	0	2	Export	643	Russian Federation	RUS	246	Finland	FIN								26	TEXTILE FIBRES	1	No Quantity							8390			0
S3	2000	2000	2000	2	0	2	Export	643	Russian Federation	RUS	251	France	FRA								26	TEXTILE FIBRES	1	No Quantity							609372			0
S3	2000	2000	2000	2	0	2	Export	643	Russian Federation	RUS	276	Germany	DEU								26	TEXTILE FIBRES	1	No Quantity							3728579			0
S3	2000	2000	2000	2	0	2	Export	643	Russian Federation	RUS	348	Hungary	HUN								26	TEXTILE FIBRES	1	No Quantity							327969			0
S3	2000	2000	2000	2	0	2	Export	643	Russian Federation	RUS	364	Iran	IRN								26	TEXTILE FIBRES	1	No Quantity							1300106			0
S3	2000	2000	2000	2	0	2	Export	643	Russian Federation	RUS	381	Italy	ITA								26	TEXTILE FIBRES	1	No Quantity							207434			0
S3	2000	2000	2000	2	0	2	Export	643	Russian Federation	RUS	392	Japan	JPN								26	TEXTILE FIBRES	1	No Quantity							1051			0
S3	2000	2000	2000	2	0	2	Export	643	Russian Federation	RUS	398	Kazakhstan	KAZ								26	TEXTILE FIBRES	1	No Quantity							1631001			0
S3	2000	2000	2000	2	0	2	Export	643	Russian Federation	RUS	417	Kyrgyzstan	KGZ								26	TEXTILE FIBRES	1	No Quantity							53118			0
S3	2000	2000	2000	2	0	2	Export	643	Russian Federation	RUS	428	Latvia	LVA								26	TEXTILE FIBRES	1	No Quantity							642536			0
S3	2000	2000	2000	2	0	2	Export	643	Russian Federation	RUS	440	Lithuania	LTU								26	TEXTILE FIBRES	1	No Quantity							479394			0
S3	2000	2000	2000	2	0	2	Export	643	Russian Federation	RUS	470	Malta	MLT								26	TEXTILE FIBRES	1	No Quantity							286			0
S3	2000	2000	2000	2	0	2	Export	643	Russian Federation	RUS	478	Mauritania	MRT								26	TEXTILE FIBRES	1	No Quantity							503			0
S3	2000	2000	2000	2	0	2	Export	643	Russian Federation	RUS	496	Mongolia	MNG								26	TEXTILE FIBRES	1	No Quantity							820089			0
S3	2000	2000	2000	2	0	2	Export	643	Russian Federation	RUS	498	Rep. of Moldova	MDA								26	TEXTILE FIBRES	1	No Quantity							248246			0
S3	2000	2000	2000	2	0	2	Export	643	Russian Federation	RUS	504	Morocco	MAR								26	TEXTILE FIBRES	1	No Quantity							53407			0
S3	2000	2000	2000	2	0	2	Export	643	Russian Federation	RUS	528	Netherlands	NLD								26	TEXTILE FIBRES	1	No Quantity							2077			0
S3	2000	2000	2000	2	0	2	Export	643	Russian Federation	RUS	579	Norway	NOR								26	TEXTILE FIBRES	1	No Quantity							55			0
S3	2000	2000	2000	2	0	2	Export	643	Russian Federation	RUS	586	Pakistan	PAK								26	TEXTILE FIBRES	1	No Quantity							90377			0
S3	2000	2000	2000	2	0	2	Export	643	Russian Federation	RUS	591	Panama	PAN								26	TEXTILE FIBRES	1	No Quantity							95			0
S3	2000	2000	2000	2	0	2	Export	643	Russian Federation	RUS	616	Poland	POL								26	TEXTILE FIBRES	1	No Quantity							1586619			0
S3	2000	2000	2000	2	0	2	Export	643	Russian Federation	RUS	642	Romania	ROU								26	TEXTILE FIBRES	1	No Quantity							85670			0
S3	2000	2000	2000	2	0	2	Export	643	Russian Federation	RUS	699	India	IND								26	TEXTILE FIBRES	1	No Quantity							84017			0
S3	2000	2000	2000	2	0	2	Export	643	Russian Federation	RUS	702	Singapore	SGP								26	TEXTILE FIBRES	1	No Quantity							29			0
S3	2000	2000	2000	2	0	2	Export	643	Russian Federation	RUS	703	Slovakia	SVK								26	TEXTILE FIBRES	1	No Quantity							22947			0
S3	2000	2000	2000	2	0	2	Export	643	Russian Federation	RUS	704	Viet Nam	VNM								26	TEXTILE FIBRES	1	No Quantity							17311			0
S3	2000	2000	2000	2	0	2	Export	643	Russian Federation	RUS	724	Spain	ESP								26	TEXTILE FIBRES	1	No Quantity							69304			0
S3	2000	2000	2000	2	0	2	Export	643	Russian Federation	RUS	752	Sweden	SWE								26	TEXTILE FIBRES	1	No Quantity							6652			0
S3	2000	2000	2000	2	0	2	Export	643	Russian Federation	RUS	762	Tajikistan	TJK								26	TEXTILE FIBRES	1	No Quantity							115589			0
S3	2000	2000	2000	2	0	2	Export	643	Russian Federation	RUS	792	Turkey	TUR								26	TEXTILE FIBRES	1	No Quantity							20497352			0
S3	2000	2000	2000	2	0	2	Export	643	Russian Federation	RUS	795	Turkmenistan	TKM								26	TEXTILE FIBRES	1	No Quantity							2118			0
S3	2000	2000	2000	2	0	2	Export	643	Russian Federation	RUS	804	Ukraine	UKR								26	TEXTILE FIBRES	1	No Quantity							654578			0
S3	2000	2000	2000	2	0	2	Export	643	Russian Federation	RUS	807	North Macedonia	MKD								26	TEXTILE FIBRES	1	No Quantity							35036			0
S3	2000	2000	2000	2	0	2	Export	643	Russian Federation	RUS	818	Egypt	EGY								26	TEXTILE FIBRES	1	No Quantity							38501			0
S3	2000	2000	2000	2	0	2	Export	643	Russian Federation	RUS	842	USA	USA								26	TEXTILE FIBRES	1	No Quantity							406090			0
S3	2000	2000	2000	2	0	2	Export	643	Russian Federation	RUS	860	Uzbekistan	UZB								26	TEXTILE FIBRES	1	No Quantity							232287			0
S3	2000	2000	2000	2	0	2	Export	643	Russian Federation	RUS	887	Yemen	YEM								26	TEXTILE FIBRES	1	No Quantity							60			0
S3	2000	2000	2000	2	0	2	Export	643	Russian Federation	RUS	891	Serbia and Montenegro	SCG								26	TEXTILE FIBRES	1	No Quantity							21950			0
S3	2000	2000	2000	2	0	2	Export	642	Romania	ROU	0	World	WLD								27	CRUDE FERTILIZER,MINERAL	1	No Quantity							13681000			0
S3	2000	2000	2000	2	0	2	Export	642	Romania	ROU	40	Austria	AUT								27	CRUDE FERTILIZER,MINERAL	1	No Quantity							13000			0
S3	2000	2000	2000	2	0	2	Export	642	Romania	ROU	56	Belgium	BEL								27	CRUDE FERTILIZER,MINERAL	1	No Quantity							24000			0
S3	2000	2000	2000	2	0	2	Export	642	Romania	ROU	100	Bulgaria	BGR								27	CRUDE FERTILIZER,MINERAL	1	No Quantity							894000			0
S3	2000	2000	2000	2	0	2	Export	642	Romania	ROU	203	Czechia	CZE								27	CRUDE FERTILIZER,MINERAL	1	No Quantity							30000			0
S3	2000	2000	2000	2	0	2	Export	642	Romania	ROU	208	Denmark	DNK								27	CRUDE FERTILIZER,MINERAL	1	No Quantity							459000			0
S3	2000	2000	2000	2	0	2	Export	642	Romania	ROU	251	France	FRA								27	CRUDE FERTILIZER,MINERAL	1	No Quantity							49000			0
S3	2000	2000	2000	2	0	2	Export	642	Romania	ROU	276	Germany	DEU								27	CRUDE FERTILIZER,MINERAL	1	No Quantity							48000			0
S3	2000	2000	2000	2	0	2	Export	642	Romania	ROU	348	Hungary	HUN								27	CRUDE FERTILIZER,MINERAL	1	No Quantity							7855000			0
S3	2000	2000	2000	2	0	2	Export	642	Romania	ROU	376	Israel	ISR								27	CRUDE FERTILIZER,MINERAL	1	No Quantity							58000			0
S3	2000	2000	2000	2	0	2	Export	642	Romania	ROU	381	Italy	ITA								27	CRUDE FERTILIZER,MINERAL	1	No Quantity							491000			0
S3	2000	2000	2000	2	0	2	Export	642	Romania	ROU	392	Japan	JPN								27	CRUDE FERTILIZER,MINERAL	1	No Quantity							3000			0
S3	2000	2000	2000	2	0	2	Export	642	Romania	ROU	422	Lebanon	LBN								27	CRUDE FERTILIZER,MINERAL	1	No Quantity							11000			0
S3	2000	2000	2000	2	0	2	Export	642	Romania	ROU	490	Other Asia, nes									27	CRUDE FERTILIZER,MINERAL	1	No Quantity							31000			0
S3	2000	2000	2000	2	0	2	Export	642	Romania	ROU	498	Rep. of Moldova	MDA								27	CRUDE FERTILIZER,MINERAL	1	No Quantity							192000			0
S3	2000	2000	2000	2	0	2	Export	642	Romania	ROU	528	Netherlands	NLD								27	CRUDE FERTILIZER,MINERAL	1	No Quantity							43000			0
S3	2000	2000	2000	2	0	2	Export	642	Romania	ROU	616	Poland	POL								27	CRUDE FERTILIZER,MINERAL	1	No Quantity							16000			0
S3	2000	2000	2000	2	0	2	Export	642	Romania	ROU	702	Singapore	SGP								27	CRUDE FERTILIZER,MINERAL	1	No Quantity							36000			0
S3	2000	2000	2000	2	0	2	Export	642	Romania	ROU	703	Slovakia	SVK								27	CRUDE FERTILIZER,MINERAL	1	No Quantity							5000			0
S3	2000	2000	2000	2	0	2	Export	642	Romania	ROU	724	Spain	ESP								27	CRUDE FERTILIZER,MINERAL	1	No Quantity							7000			0
S3	2000	2000	2000	2	0	2	Export	642	Romania	ROU	788	Tunisia	TUN								27	CRUDE FERTILIZER,MINERAL	1	No Quantity							5000			0
S3	2000	2000	2000	2	0	2	Export	642	Romania	ROU	891	Serbia and Montenegro	SCG								27	CRUDE FERTILIZER,MINERAL	1	No Quantity							3411000			0
S3	2000	2000	2000	2	0	2	Export	643	Russian Federation	RUS	0	World	WLD								27	CRUDE FERTILIZER,MINERAL	1	No Quantity							298440503			0
S3	2000	2000	2000	2	0	2	Export	643	Russian Federation	RUS	12	Algeria	DZA								27	CRUDE FERTILIZER,MINERAL	1	No Quantity							1892492			0
S3	2000	2000	2000	2	0	2	Export	643	Russian Federation	RUS	24	Angola	AGO								27	CRUDE FERTILIZER,MINERAL	1	No Quantity							100			0
S3	2000	2000	2000	2	0	2	Export	643	Russian Federation	RUS	31	Azerbaijan	AZE								27	CRUDE FERTILIZER,MINERAL	1	No Quantity							1180319			0
S3	2000	2000	2000	2	0	2	Export	643	Russian Federation	RUS	40	Austria	AUT								27	CRUDE FERTILIZER,MINERAL	1	No Quantity							23			0
S3	2000	2000	2000	2	0	2	Export	643	Russian Federation	RUS	44	Bahamas	BHS								27	CRUDE FERTILIZER,MINERAL	1	No Quantity							76154			0
S3	2000	2000	2000	2	0	2	Export	643	Russian Federation	RUS	50	Bangladesh	BGD								27	CRUDE FERTILIZER,MINERAL	1	No Quantity							640			0
S3	2000	2000	2000	2	0	2	Export	643	Russian Federation	RUS	51	Armenia	ARM								27	CRUDE FERTILIZER,MINERAL	1	No Quantity							1228			0
S3	2000	2000	2000	2	0	2	Export	643	Russian Federation	RUS	56	Belgium	BEL								27	CRUDE FERTILIZER,MINERAL	1	No Quantity							12945674			0
S3	2000	2000	2000	2	0	2	Export	643	Russian Federation	RUS	76	Brazil	BRA								27	CRUDE FERTILIZER,MINERAL	1	No Quantity							1513255			0
S3	2000	2000	2000	2	0	2	Export	643	Russian Federation	RUS	84	Belize	BLZ								27	CRUDE FERTILIZER,MINERAL	1	No Quantity							7			0
S3	2000	2000	2000	2	0	2	Export	643	Russian Federation	RUS	100	Bulgaria	BGR								27	CRUDE FERTILIZER,MINERAL	1	No Quantity							586812			0
S3	2000	2000	2000	2	0	2	Export	643	Russian Federation	RUS	124	Canada	CAN								27	CRUDE FERTILIZER,MINERAL	1	No Quantity							6680683			0
S3	2000	2000	2000	2	0	2	Export	643	Russian Federation	RUS	144	Sri Lanka	LKA								27	CRUDE FERTILIZER,MINERAL	1	No Quantity							238328			0
S3	2000	2000	2000	2	0	2	Export	643	Russian Federation	RUS	156	China	CHN								27	CRUDE FERTILIZER,MINERAL	1	No Quantity							12005658			0
S3	2000	2000	2000	2	0	2	Export	643	Russian Federation	RUS	170	Colombia	COL								27	CRUDE FERTILIZER,MINERAL	1	No Quantity							17			0
S3	2000	2000	2000	2	0	2	Export	643	Russian Federation	RUS	191	Croatia	HRV								27	CRUDE FERTILIZER,MINERAL	1	No Quantity							747807			0
S3	2000	2000	2000	2	0	2	Export	643	Russian Federation	RUS	192	Cuba	CUB								27	CRUDE FERTILIZER,MINERAL	1	No Quantity							1048100			0
S3	2000	2000	2000	2	0	2	Export	643	Russian Federation	RUS	196	Cyprus	CYP								27	CRUDE FERTILIZER,MINERAL	1	No Quantity							2447			0
S3	2000	2000	2000	2	0	2	Export	643	Russian Federation	RUS	203	Czechia	CZE								27	CRUDE FERTILIZER,MINERAL	1	No Quantity							231336			0
S3	2000	2000	2000	2	0	2	Export	643	Russian Federation	RUS	208	Denmark	DNK								27	CRUDE FERTILIZER,MINERAL	1	No Quantity							1989779			0
S3	2000	2000	2000	2	0	2	Export	643	Russian Federation	RUS	233	Estonia	EST								27	CRUDE FERTILIZER,MINERAL	1	No Quantity							4413546			0
S3	2000	2000	2000	2	0	2	Export	643	Russian Federation	RUS	246	Finland	FIN								27	CRUDE FERTILIZER,MINERAL	1	No Quantity							2612164			0
S3	2000	2000	2000	2	0	2	Export	643	Russian Federation	RUS	251	France	FRA								27	CRUDE FERTILIZER,MINERAL	1	No Quantity							9568			0
S3	2000	2000	2000	2	0	2	Export	643	Russian Federation	RUS	268	Georgia	GEO								27	CRUDE FERTILIZER,MINERAL	1	No Quantity							21600			0
S3	2000	2000	2000	2	0	2	Export	643	Russian Federation	RUS	276	Germany	DEU								27	CRUDE FERTILIZER,MINERAL	1	No Quantity							1400197			0
S3	2000	2000	2000	2	0	2	Export	643	Russian Federation	RUS	300	Greece	GRC								27	CRUDE FERTILIZER,MINERAL	1	No Quantity							459844			0
S3	2000	2000	2000	2	0	2	Export	643	Russian Federation	RUS	344	China, Hong Kong SAR	HKG								27	CRUDE FERTILIZER,MINERAL	1	No Quantity							111800			0
S3	2000	2000	2000	2	0	2	Export	643	Russian Federation	RUS	348	Hungary	HUN								27	CRUDE FERTILIZER,MINERAL	1	No Quantity							1462665			0
S3	2000	2000	2000	2	0	2	Export	643	Russian Federation	RUS	360	Indonesia	IDN								27	CRUDE FERTILIZER,MINERAL	1	No Quantity							1528158			0
S3	2000	2000	2000	2	0	2	Export	643	Russian Federation	RUS	364	Iran	IRN								27	CRUDE FERTILIZER,MINERAL	1	No Quantity							4291537			0
S3	2000	2000	2000	2	0	2	Export	643	Russian Federation	RUS	368	Iraq	IRQ								27	CRUDE FERTILIZER,MINERAL	1	No Quantity							494			0
S3	2000	2000	2000	2	0	2	Export	643	Russian Federation	RUS	372	Ireland	IRL								27	CRUDE FERTILIZER,MINERAL	1	No Quantity							735			0
S3	2000	2000	2000	2	0	2	Export	643	Russian Federation	RUS	376	Israel	ISR								27	CRUDE FERTILIZER,MINERAL	1	No Quantity							1568183			0
S3	2000	2000	2000	2	0	2	Export	643	Russian Federation	RUS	381	Italy	ITA								27	CRUDE FERTILIZER,MINERAL	1	No Quantity							395120			0
S3	2000	2000	2000	2	0	2	Export	643	Russian Federation	RUS	392	Japan	JPN								27	CRUDE FERTILIZER,MINERAL	1	No Quantity							2441472			0
S3	2000	2000	2000	2	0	2	Export	643	Russian Federation	RUS	398	Kazakhstan	KAZ								27	CRUDE FERTILIZER,MINERAL	1	No Quantity							7211013			0
S3	2000	2000	2000	2	0	2	Export	643	Russian Federation	RUS	408	Dem. People's Rep. of Korea	PRK								27	CRUDE FERTILIZER,MINERAL	1	No Quantity							28552			0
S3	2000	2000	2000	2	0	2	Export	643	Russian Federation	RUS	410	Rep. of Korea	KOR								27	CRUDE FERTILIZER,MINERAL	1	No Quantity							6751			0
S3	2000	2000	2000	2	0	2	Export	643	Russian Federation	RUS	417	Kyrgyzstan	KGZ								27	CRUDE FERTILIZER,MINERAL	1	No Quantity							975603			0
S3	2000	2000	2000	2	0	2	Export	643	Russian Federation	RUS	422	Lebanon	LBN								27	CRUDE FERTILIZER,MINERAL	1	No Quantity							108252			0
S3	2000	2000	2000	2	0	2	Export	643	Russian Federation	RUS	428	Latvia	LVA								27	CRUDE FERTILIZER,MINERAL	1	No Quantity							1460072			0
S3	2000	2000	2000	2	0	2	Export	643	Russian Federation	RUS	440	Lithuania	LTU								27	CRUDE FERTILIZER,MINERAL	1	No Quantity							45607828			0
S3	2000	2000	2000	2	0	2	Export	643	Russian Federation	RUS	454	Malawi	MWI								27	CRUDE FERTILIZER,MINERAL	1	No Quantity							3300			0
S3	2000	2000	2000	2	0	2	Export	643	Russian Federation	RUS	478	Mauritania	MRT								27	CRUDE FERTILIZER,MINERAL	1	No Quantity							838			0
S3	2000	2000	2000	2	0	2	Export	643	Russian Federation	RUS	490	Other Asia, nes									27	CRUDE FERTILIZER,MINERAL	1	No Quantity							4598			0
S3	2000	2000	2000	2	0	2	Export	643	Russian Federation	RUS	496	Mongolia	MNG								27	CRUDE FERTILIZER,MINERAL	1	No Quantity							557278			0
S3	2000	2000	2000	2	0	2	Export	643	Russian Federation	RUS	498	Rep. of Moldova	MDA								27	CRUDE FERTILIZER,MINERAL	1	No Quantity							450494			0
S3	2000	2000	2000	2	0	2	Export	643	Russian Federation	RUS	504	Morocco	MAR								27	CRUDE FERTILIZER,MINERAL	1	No Quantity							337640			0
S3	2000	2000	2000	2	0	2	Export	643	Russian Federation	RUS	528	Netherlands	NLD								27	CRUDE FERTILIZER,MINERAL	1	No Quantity							32170344			0
S3	2000	2000	2000	2	0	2	Export	643	Russian Federation	RUS	579	Norway	NOR								27	CRUDE FERTILIZER,MINERAL	1	No Quantity							22356796			0
S3	2000	2000	2000	2	0	2	Export	643	Russian Federation	RUS	591	Panama	PAN								27	CRUDE FERTILIZER,MINERAL	1	No Quantity							500			0
S3	2000	2000	2000	2	0	2	Export	643	Russian Federation	RUS	616	Poland	POL								27	CRUDE FERTILIZER,MINERAL	1	No Quantity							11241709			0
S3	2000	2000	2000	2	0	2	Export	643	Russian Federation	RUS	620	Portugal	PRT								27	CRUDE FERTILIZER,MINERAL	1	No Quantity							9694			0
S3	2000	2000	2000	2	0	2	Export	643	Russian Federation	RUS	642	Romania	ROU								27	CRUDE FERTILIZER,MINERAL	1	No Quantity							6817278			0
S3	2000	2000	2000	2	0	2	Export	643	Russian Federation	RUS	699	India	IND								27	CRUDE FERTILIZER,MINERAL	1	No Quantity							3108429			0
S3	2000	2000	2000	2	0	2	Export	643	Russian Federation	RUS	702	Singapore	SGP								27	CRUDE FERTILIZER,MINERAL	1	No Quantity							8214			0
S3	2000	2000	2000	2	0	2	Export	643	Russian Federation	RUS	703	Slovakia	SVK								27	CRUDE FERTILIZER,MINERAL	1	No Quantity							208290			0
S3	2000	2000	2000	2	0	2	Export	643	Russian Federation	RUS	704	Viet Nam	VNM								27	CRUDE FERTILIZER,MINERAL	1	No Quantity							2716072			0
S3	2000	2000	2000	2	0	2	Export	643	Russian Federation	RUS	705	Slovenia	SVN								27	CRUDE FERTILIZER,MINERAL	1	No Quantity							231747			0
S3	2000	2000	2000	2	0	2	Export	643	Russian Federation	RUS	724	Spain	ESP								27	CRUDE FERTILIZER,MINERAL	1	No Quantity							3952663			0
S3	2000	2000	2000	2	0	2	Export	643	Russian Federation	RUS	752	Sweden	SWE								27	CRUDE FERTILIZER,MINERAL	1	No Quantity							1621971			0
S3	2000	2000	2000	2	0	2	Export	643	Russian Federation	RUS	757	Switzerland	CHE								27	CRUDE FERTILIZER,MINERAL	1	No Quantity							95108			0
S3	2000	2000	2000	2	0	2	Export	643	Russian Federation	RUS	760	Syria	SYR								27	CRUDE FERTILIZER,MINERAL	1	No Quantity							658664			0
S3	2000	2000	2000	2	0	2	Export	643	Russian Federation	RUS	762	Tajikistan	TJK								27	CRUDE FERTILIZER,MINERAL	1	No Quantity							38654			0
S3	2000	2000	2000	2	0	2	Export	643	Russian Federation	RUS	764	Thailand	THA								27	CRUDE FERTILIZER,MINERAL	1	No Quantity							7403504			0
S3	2000	2000	2000	2	0	2	Export	643	Russian Federation	RUS	784	United Arab Emirates	ARE								27	CRUDE FERTILIZER,MINERAL	1	No Quantity							311940			0
S3	2000	2000	2000	2	0	2	Export	643	Russian Federation	RUS	788	Tunisia	TUN								27	CRUDE FERTILIZER,MINERAL	1	No Quantity							48181417			0
S3	2000	2000	2000	2	0	2	Export	643	Russian Federation	RUS	792	Turkey	TUR								27	CRUDE FERTILIZER,MINERAL	1	No Quantity							1892485			0
S3	2000	2000	2000	2	0	2	Export	643	Russian Federation	RUS	795	Turkmenistan	TKM								27	CRUDE FERTILIZER,MINERAL	1	No Quantity							83782			0
S3	2000	2000	2000	2	0	2	Export	643	Russian Federation	RUS	804	Ukraine	UKR								27	CRUDE FERTILIZER,MINERAL	1	No Quantity							34304081			0
S3	2000	2000	2000	2	0	2	Export	643	Russian Federation	RUS	818	Egypt	EGY								27	CRUDE FERTILIZER,MINERAL	1	No Quantity							27554			0
S3	2000	2000	2000	2	0	2	Export	643	Russian Federation	RUS	826	United Kingdom	GBR								27	CRUDE FERTILIZER,MINERAL	1	No Quantity							199540			0
S3	2000	2000	2000	2	0	2	Export	643	Russian Federation	RUS	842	USA	USA								27	CRUDE FERTILIZER,MINERAL	1	No Quantity							7155			0
S3	2000	2000	2000	2	0	2	Export	643	Russian Federation	RUS	860	Uzbekistan	UZB								27	CRUDE FERTILIZER,MINERAL	1	No Quantity							1828080			0
S3	2000	2000	2000	2	0	2	Export	643	Russian Federation	RUS	891	Serbia and Montenegro	SCG								27	CRUDE FERTILIZER,MINERAL	1	No Quantity							354671			0
S3	2000	2000	2000	2	0	2	Export	642	Romania	ROU	0	World	WLD								28	METALLIFEROUS ORE,SCRAP	1	No Quantity							379656000			0
S3	2000	2000	2000	2	0	2	Export	642	Romania	ROU	36	Australia	AUS								28	METALLIFEROUS ORE,SCRAP	1	No Quantity							93000			0
S3	2000	2000	2000	2	0	2	Export	642	Romania	ROU	40	Austria	AUT								28	METALLIFEROUS ORE,SCRAP	1	No Quantity							5680000			0
S3	2000	2000	2000	2	0	2	Export	642	Romania	ROU	56	Belgium	BEL								28	METALLIFEROUS ORE,SCRAP	1	No Quantity							1812000			0
S3	2000	2000	2000	2	0	2	Export	642	Romania	ROU	70	Bosnia Herzegovina	BIH								28	METALLIFEROUS ORE,SCRAP	1	No Quantity							18000			0
S3	2000	2000	2000	2	0	2	Export	642	Romania	ROU	100	Bulgaria	BGR								28	METALLIFEROUS ORE,SCRAP	1	No Quantity							17586000			0
S3	2000	2000	2000	2	0	2	Export	642	Romania	ROU	156	China	CHN								28	METALLIFEROUS ORE,SCRAP	1	No Quantity							9442000			0
S3	2000	2000	2000	2	0	2	Export	642	Romania	ROU	166	Cocos Isds	CCK								28	METALLIFEROUS ORE,SCRAP	1	No Quantity							39000			0
S3	2000	2000	2000	2	0	2	Export	642	Romania	ROU	196	Cyprus	CYP								28	METALLIFEROUS ORE,SCRAP	1	No Quantity							21000			0
S3	2000	2000	2000	2	0	2	Export	642	Romania	ROU	231	Ethiopia	ETH								28	METALLIFEROUS ORE,SCRAP	1	No Quantity							6000			0
S3	2000	2000	2000	2	0	2	Export	642	Romania	ROU	251	France	FRA								28	METALLIFEROUS ORE,SCRAP	1	No Quantity							1682000			0
S3	2000	2000	2000	2	0	2	Export	642	Romania	ROU	276	Germany	DEU								28	METALLIFEROUS ORE,SCRAP	1	No Quantity							33683000			0
S3	2000	2000	2000	2	0	2	Export	642	Romania	ROU	300	Greece	GRC								28	METALLIFEROUS ORE,SCRAP	1	No Quantity							1733000			0
S3	2000	2000	2000	2	0	2	Export	642	Romania	ROU	344	China, Hong Kong SAR	HKG								28	METALLIFEROUS ORE,SCRAP	1	No Quantity							339000			0
S3	2000	2000	2000	2	0	2	Export	642	Romania	ROU	348	Hungary	HUN								28	METALLIFEROUS ORE,SCRAP	1	No Quantity							10997000			0
S3	2000	2000	2000	2	0	2	Export	642	Romania	ROU	360	Indonesia	IDN								28	METALLIFEROUS ORE,SCRAP	1	No Quantity							65000			0
S3	2000	2000	2000	2	0	2	Export	642	Romania	ROU	376	Israel	ISR								28	METALLIFEROUS ORE,SCRAP	1	No Quantity							180000			0
S3	2000	2000	2000	2	0	2	Export	642	Romania	ROU	381	Italy	ITA								28	METALLIFEROUS ORE,SCRAP	1	No Quantity							50423000			0
S3	2000	2000	2000	2	0	2	Export	642	Romania	ROU	388	Jamaica	JAM								28	METALLIFEROUS ORE,SCRAP	1	No Quantity							5000			0
S3	2000	2000	2000	2	0	2	Export	642	Romania	ROU	392	Japan	JPN								28	METALLIFEROUS ORE,SCRAP	1	No Quantity							3706000			0
S3	2000	2000	2000	2	0	2	Export	642	Romania	ROU	410	Rep. of Korea	KOR								28	METALLIFEROUS ORE,SCRAP	1	No Quantity							21298000			0
S3	2000	2000	2000	2	0	2	Export	642	Romania	ROU	442	Luxembourg	LUX								28	METALLIFEROUS ORE,SCRAP	1	No Quantity							30000			0
S3	2000	2000	2000	2	0	2	Export	642	Romania	ROU	490	Other Asia, nes									28	METALLIFEROUS ORE,SCRAP	1	No Quantity							9482000			0
S3	2000	2000	2000	2	0	2	Export	642	Romania	ROU	498	Rep. of Moldova	MDA								28	METALLIFEROUS ORE,SCRAP	1	No Quantity							8004000			0
S3	2000	2000	2000	2	0	2	Export	642	Romania	ROU	528	Netherlands	NLD								28	METALLIFEROUS ORE,SCRAP	1	No Quantity							26544000			0
S3	2000	2000	2000	2	0	2	Export	642	Romania	ROU	586	Pakistan	PAK								28	METALLIFEROUS ORE,SCRAP	1	No Quantity							16000			0
S3	2000	2000	2000	2	0	2	Export	642	Romania	ROU	616	Poland	POL								28	METALLIFEROUS ORE,SCRAP	1	No Quantity							3958000			0
S3	2000	2000	2000	2	0	2	Export	642	Romania	ROU	643	Russian Federation	RUS								28	METALLIFEROUS ORE,SCRAP	1	No Quantity							51623000			0
S3	2000	2000	2000	2	0	2	Export	642	Romania	ROU	699	India	IND								28	METALLIFEROUS ORE,SCRAP	1	No Quantity							3049000			0
S3	2000	2000	2000	2	0	2	Export	642	Romania	ROU	703	Slovakia	SVK								28	METALLIFEROUS ORE,SCRAP	1	No Quantity							1469000			0
S3	2000	2000	2000	2	0	2	Export	642	Romania	ROU	705	Slovenia	SVN								28	METALLIFEROUS ORE,SCRAP	1	No Quantity							24000			0
S3	2000	2000	2000	2	0	2	Export	642	Romania	ROU	724	Spain	ESP								28	METALLIFEROUS ORE,SCRAP	1	No Quantity							690000			0
S3	2000	2000	2000	2	0	2	Export	642	Romania	ROU	757	Switzerland	CHE								28	METALLIFEROUS ORE,SCRAP	1	No Quantity							6000			0
S3	2000	2000	2000	2	0	2	Export	642	Romania	ROU	764	Thailand	THA								28	METALLIFEROUS ORE,SCRAP	1	No Quantity							1165000			0
S3	2000	2000	2000	2	0	2	Export	642	Romania	ROU	784	United Arab Emirates	ARE								28	METALLIFEROUS ORE,SCRAP	1	No Quantity							111000			0
S3	2000	2000	2000	2	0	2	Export	642	Romania	ROU	792	Turkey	TUR								28	METALLIFEROUS ORE,SCRAP	1	No Quantity							97756000			0
S3	2000	2000	2000	2	0	2	Export	642	Romania	ROU	804	Ukraine	UKR								28	METALLIFEROUS ORE,SCRAP	1	No Quantity							5055000			0
S3	2000	2000	2000	2	0	2	Export	642	Romania	ROU	807	North Macedonia	MKD								28	METALLIFEROUS ORE,SCRAP	1	No Quantity							3709000			0
S3	2000	2000	2000	2	0	2	Export	642	Romania	ROU	818	Egypt	EGY								28	METALLIFEROUS ORE,SCRAP	1	No Quantity							39000			0
S3	2000	2000	2000	2	0	2	Export	642	Romania	ROU	826	United Kingdom	GBR								28	METALLIFEROUS ORE,SCRAP	1	No Quantity							5241000			0
S3	2000	2000	2000	2	0	2	Export	642	Romania	ROU	842	USA	USA								28	METALLIFEROUS ORE,SCRAP	1	No Quantity							106000			0
S3	2000	2000	2000	2	0	2	Export	642	Romania	ROU	891	Serbia and Montenegro	SCG								28	METALLIFEROUS ORE,SCRAP	1	No Quantity							2771000			0
S3	2000	2000	2000	2	0	2	Export	643	Russian Federation	RUS	0	World	WLD								28	METALLIFEROUS ORE,SCRAP	1	No Quantity							985368238			0
S3	2000	2000	2000	2	0	2	Export	643	Russian Federation	RUS	31	Azerbaijan	AZE								28	METALLIFEROUS ORE,SCRAP	1	No Quantity							3403			0
S3	2000	2000	2000	2	0	2	Export	643	Russian Federation	RUS	40	Austria	AUT								28	METALLIFEROUS ORE,SCRAP	1	No Quantity							3860187			0
S3	2000	2000	2000	2	0	2	Export	643	Russian Federation	RUS	44	Bahamas	BHS								28	METALLIFEROUS ORE,SCRAP	1	No Quantity							21863			0
S3	2000	2000	2000	2	0	2	Export	643	Russian Federation	RUS	56	Belgium	BEL								28	METALLIFEROUS ORE,SCRAP	1	No Quantity							3438060			0
S3	2000	2000	2000	2	0	2	Export	643	Russian Federation	RUS	92	Br. Virgin Isds	VGB								28	METALLIFEROUS ORE,SCRAP	1	No Quantity							17708			0
S3	2000	2000	2000	2	0	2	Export	643	Russian Federation	RUS	100	Bulgaria	BGR								28	METALLIFEROUS ORE,SCRAP	1	No Quantity							243063			0
S3	2000	2000	2000	2	0	2	Export	643	Russian Federation	RUS	124	Canada	CAN								28	METALLIFEROUS ORE,SCRAP	1	No Quantity							69334			0
S3	2000	2000	2000	2	0	2	Export	643	Russian Federation	RUS	156	China	CHN								28	METALLIFEROUS ORE,SCRAP	1	No Quantity							92773068			0
S3	2000	2000	2000	2	0	2	Export	643	Russian Federation	RUS	196	Cyprus	CYP								28	METALLIFEROUS ORE,SCRAP	1	No Quantity							2839774			0
S3	2000	2000	2000	2	0	2	Export	643	Russian Federation	RUS	203	Czechia	CZE								28	METALLIFEROUS ORE,SCRAP	1	No Quantity							16997780			0
S3	2000	2000	2000	2	0	2	Export	643	Russian Federation	RUS	208	Denmark	DNK								28	METALLIFEROUS ORE,SCRAP	1	No Quantity							1317038			0
S3	2000	2000	2000	2	0	2	Export	643	Russian Federation	RUS	233	Estonia	EST								28	METALLIFEROUS ORE,SCRAP	1	No Quantity							32101380			0
S3	2000	2000	2000	2	0	2	Export	643	Russian Federation	RUS	246	Finland	FIN								28	METALLIFEROUS ORE,SCRAP	1	No Quantity							90715959			0
S3	2000	2000	2000	2	0	2	Export	643	Russian Federation	RUS	251	France	FRA								28	METALLIFEROUS ORE,SCRAP	1	No Quantity							5148238			0
S3	2000	2000	2000	2	0	2	Export	643	Russian Federation	RUS	276	Germany	DEU								28	METALLIFEROUS ORE,SCRAP	1	No Quantity							45984943			0
S3	2000	2000	2000	2	0	2	Export	643	Russian Federation	RUS	292	Gibraltar	GIB								28	METALLIFEROUS ORE,SCRAP	1	No Quantity							37656			0
S3	2000	2000	2000	2	0	2	Export	643	Russian Federation	RUS	300	Greece	GRC								28	METALLIFEROUS ORE,SCRAP	1	No Quantity							7887657			0
S3	2000	2000	2000	2	0	2	Export	643	Russian Federation	RUS	344	China, Hong Kong SAR	HKG								28	METALLIFEROUS ORE,SCRAP	1	No Quantity							74250			0
S3	2000	2000	2000	2	0	2	Export	643	Russian Federation	RUS	348	Hungary	HUN								28	METALLIFEROUS ORE,SCRAP	1	No Quantity							33978872			0
S3	2000	2000	2000	2	0	2	Export	643	Russian Federation	RUS	372	Ireland	IRL								28	METALLIFEROUS ORE,SCRAP	1	No Quantity							59968			0
S3	2000	2000	2000	2	0	2	Export	643	Russian Federation	RUS	381	Italy	ITA								28	METALLIFEROUS ORE,SCRAP	1	No Quantity							19311552			0
S3	2000	2000	2000	2	0	2	Export	643	Russian Federation	RUS	392	Japan	JPN								28	METALLIFEROUS ORE,SCRAP	1	No Quantity							26787159			0
S3	2000	2000	2000	2	0	2	Export	643	Russian Federation	RUS	398	Kazakhstan	KAZ								28	METALLIFEROUS ORE,SCRAP	1	No Quantity							10526162			0
S3	2000	2000	2000	2	0	2	Export	643	Russian Federation	RUS	408	Dem. People's Rep. of Korea	PRK								28	METALLIFEROUS ORE,SCRAP	1	No Quantity							2591830			0
S3	2000	2000	2000	2	0	2	Export	643	Russian Federation	RUS	410	Rep. of Korea	KOR								28	METALLIFEROUS ORE,SCRAP	1	No Quantity							108803711			0
S3	2000	2000	2000	2	0	2	Export	643	Russian Federation	RUS	417	Kyrgyzstan	KGZ								28	METALLIFEROUS ORE,SCRAP	1	No Quantity							24789			0
S3	2000	2000	2000	2	0	2	Export	643	Russian Federation	RUS	428	Latvia	LVA								28	METALLIFEROUS ORE,SCRAP	1	No Quantity							15570202			0
S3	2000	2000	2000	2	0	2	Export	643	Russian Federation	RUS	440	Lithuania	LTU								28	METALLIFEROUS ORE,SCRAP	1	No Quantity							1571467			0
S3	2000	2000	2000	2	0	2	Export	643	Russian Federation	RUS	458	Malaysia	MYS								28	METALLIFEROUS ORE,SCRAP	1	No Quantity							3341303			0
S3	2000	2000	2000	2	0	2	Export	643	Russian Federation	RUS	484	Mexico	MEX								28	METALLIFEROUS ORE,SCRAP	1	No Quantity							2228058			0
S3	2000	2000	2000	2	0	2	Export	643	Russian Federation	RUS	490	Other Asia, nes									28	METALLIFEROUS ORE,SCRAP	1	No Quantity							6851686			0
S3	2000	2000	2000	2	0	2	Export	643	Russian Federation	RUS	498	Rep. of Moldova	MDA								28	METALLIFEROUS ORE,SCRAP	1	No Quantity							6114048			0
S3	2000	2000	2000	2	0	2	Export	643	Russian Federation	RUS	528	Netherlands	NLD								28	METALLIFEROUS ORE,SCRAP	1	No Quantity							30871022			0
S3	2000	2000	2000	2	0	2	Export	643	Russian Federation	RUS	579	Norway	NOR								28	METALLIFEROUS ORE,SCRAP	1	No Quantity							13595333			0
S3	2000	2000	2000	2	0	2	Export	643	Russian Federation	RUS	591	Panama	PAN								28	METALLIFEROUS ORE,SCRAP	1	No Quantity							2000			0
S3	2000	2000	2000	2	0	2	Export	643	Russian Federation	RUS	616	Poland	POL								28	METALLIFEROUS ORE,SCRAP	1	No Quantity							55200067			0
S3	2000	2000	2000	2	0	2	Export	643	Russian Federation	RUS	620	Portugal	PRT								28	METALLIFEROUS ORE,SCRAP	1	No Quantity							1665902			0
S3	2000	2000	2000	2	0	2	Export	643	Russian Federation	RUS	642	Romania	ROU								28	METALLIFEROUS ORE,SCRAP	1	No Quantity							773195			0
S3	2000	2000	2000	2	0	2	Export	643	Russian Federation	RUS	699	India	IND								28	METALLIFEROUS ORE,SCRAP	1	No Quantity							2689181			0
S3	2000	2000	2000	2	0	2	Export	643	Russian Federation	RUS	702	Singapore	SGP								28	METALLIFEROUS ORE,SCRAP	1	No Quantity							21208			0
S3	2000	2000	2000	2	0	2	Export	643	Russian Federation	RUS	703	Slovakia	SVK								28	METALLIFEROUS ORE,SCRAP	1	No Quantity							28635584			0
S3	2000	2000	2000	2	0	2	Export	643	Russian Federation	RUS	704	Viet Nam	VNM								28	METALLIFEROUS ORE,SCRAP	1	No Quantity							141005			0
S3	2000	2000	2000	2	0	2	Export	643	Russian Federation	RUS	710	South Africa	ZAF								28	METALLIFEROUS ORE,SCRAP	1	No Quantity							27849			0
S3	2000	2000	2000	2	0	2	Export	643	Russian Federation	RUS	724	Spain	ESP								28	METALLIFEROUS ORE,SCRAP	1	No Quantity							28677445			0
S3	2000	2000	2000	2	0	2	Export	643	Russian Federation	RUS	752	Sweden	SWE								28	METALLIFEROUS ORE,SCRAP	1	No Quantity							12116569			0
S3	2000	2000	2000	2	0	2	Export	643	Russian Federation	RUS	757	Switzerland	CHE								28	METALLIFEROUS ORE,SCRAP	1	No Quantity							1641817			0
S3	2000	2000	2000	2	0	2	Export	643	Russian Federation	RUS	762	Tajikistan	TJK								28	METALLIFEROUS ORE,SCRAP	1	No Quantity							3558782			0
S3	2000	2000	2000	2	0	2	Export	643	Russian Federation	RUS	764	Thailand	THA								28	METALLIFEROUS ORE,SCRAP	1	No Quantity							620834			0
S3	2000	2000	2000	2	0	2	Export	643	Russian Federation	RUS	792	Turkey	TUR								28	METALLIFEROUS ORE,SCRAP	1	No Quantity							89417186			0
S3	2000	2000	2000	2	0	2	Export	643	Russian Federation	RUS	804	Ukraine	UKR								28	METALLIFEROUS ORE,SCRAP	1	No Quantity							148972999			0
S3	2000	2000	2000	2	0	2	Export	643	Russian Federation	RUS	818	Egypt	EGY								28	METALLIFEROUS ORE,SCRAP	1	No Quantity							7157059			0
S3	2000	2000	2000	2	0	2	Export	643	Russian Federation	RUS	826	United Kingdom	GBR								28	METALLIFEROUS ORE,SCRAP	1	No Quantity							6386519			0
S3	2000	2000	2000	2	0	2	Export	643	Russian Federation	RUS	842	USA	USA								28	METALLIFEROUS ORE,SCRAP	1	No Quantity							11297859			0
S3	2000	2000	2000	2	0	2	Export	643	Russian Federation	RUS	860	Uzbekistan	UZB								28	METALLIFEROUS ORE,SCRAP	1	No Quantity							606655			0
S3	2000	2000	2000	2	0	2	Export	642	Romania	ROU	0	World	WLD								29	CRUDE ANIMAL,VEG.MATERL.	1	No Quantity							11865000			0
S3	2000	2000	2000	2	0	2	Export	642	Romania	ROU	8	Albania	ALB								29	CRUDE ANIMAL,VEG.MATERL.	1	No Quantity							12000			0
S3	2000	2000	2000	2	0	2	Export	642	Romania	ROU	40	Austria	AUT								29	CRUDE ANIMAL,VEG.MATERL.	1	No Quantity							1011000			0
S3	2000	2000	2000	2	0	2	Export	642	Romania	ROU	56	Belgium	BEL								29	CRUDE ANIMAL,VEG.MATERL.	1	No Quantity							25000			0
S3	2000	2000	2000	2	0	2	Export	642	Romania	ROU	70	Bosnia Herzegovina	BIH								29	CRUDE ANIMAL,VEG.MATERL.	1	No Quantity							1000			0
S3	2000	2000	2000	2	0	2	Export	642	Romania	ROU	100	Bulgaria	BGR								29	CRUDE ANIMAL,VEG.MATERL.	1	No Quantity							20000			0
S3	2000	2000	2000	2	0	2	Export	642	Romania	ROU	112	Belarus	BLR								29	CRUDE ANIMAL,VEG.MATERL.	1	No Quantity							39000			0
S3	2000	2000	2000	2	0	2	Export	642	Romania	ROU	191	Croatia	HRV								29	CRUDE ANIMAL,VEG.MATERL.	1	No Quantity							63000			0
S3	2000	2000	2000	2	0	2	Export	642	Romania	ROU	203	Czechia	CZE								29	CRUDE ANIMAL,VEG.MATERL.	1	No Quantity							31000			0
S3	2000	2000	2000	2	0	2	Export	642	Romania	ROU	208	Denmark	DNK								29	CRUDE ANIMAL,VEG.MATERL.	1	No Quantity							112000			0
S3	2000	2000	2000	2	0	2	Export	642	Romania	ROU	251	France	FRA								29	CRUDE ANIMAL,VEG.MATERL.	1	No Quantity							2440000			0
S3	2000	2000	2000	2	0	2	Export	642	Romania	ROU	276	Germany	DEU								29	CRUDE ANIMAL,VEG.MATERL.	1	No Quantity							3222000			0
S3	2000	2000	2000	2	0	2	Export	642	Romania	ROU	340	Honduras	HND								29	CRUDE ANIMAL,VEG.MATERL.	1	No Quantity							1000			0
S3	2000	2000	2000	2	0	2	Export	642	Romania	ROU	348	Hungary	HUN								29	CRUDE ANIMAL,VEG.MATERL.	1	No Quantity							2049000			0
S3	2000	2000	2000	2	0	2	Export	642	Romania	ROU	376	Israel	ISR								29	CRUDE ANIMAL,VEG.MATERL.	1	No Quantity							460000			0
S3	2000	2000	2000	2	0	2	Export	642	Romania	ROU	381	Italy	ITA								29	CRUDE ANIMAL,VEG.MATERL.	1	No Quantity							629000			0
S3	2000	2000	2000	2	0	2	Export	642	Romania	ROU	392	Japan	JPN								29	CRUDE ANIMAL,VEG.MATERL.	1	No Quantity							12000			0
S3	2000	2000	2000	2	0	2	Export	642	Romania	ROU	410	Rep. of Korea	KOR								29	CRUDE ANIMAL,VEG.MATERL.	1	No Quantity							136000			0
S3	2000	2000	2000	2	0	2	Export	642	Romania	ROU	440	Lithuania	LTU								29	CRUDE ANIMAL,VEG.MATERL.	1	No Quantity							26000			0
S3	2000	2000	2000	2	0	2	Export	642	Romania	ROU	470	Malta	MLT								29	CRUDE ANIMAL,VEG.MATERL.	1	No Quantity							3000			0
S3	2000	2000	2000	2	0	2	Export	642	Romania	ROU	498	Rep. of Moldova	MDA								29	CRUDE ANIMAL,VEG.MATERL.	1	No Quantity							51000			0
S3	2000	2000	2000	2	0	2	Export	642	Romania	ROU	528	Netherlands	NLD								29	CRUDE ANIMAL,VEG.MATERL.	1	No Quantity							275000			0
S3	2000	2000	2000	2	0	2	Export	642	Romania	ROU	579	Norway	NOR								29	CRUDE ANIMAL,VEG.MATERL.	1	No Quantity							9000			0
S3	2000	2000	2000	2	0	2	Export	642	Romania	ROU	616	Poland	POL								29	CRUDE ANIMAL,VEG.MATERL.	1	No Quantity							3000			0
S3	2000	2000	2000	2	0	2	Export	642	Romania	ROU	703	Slovakia	SVK								29	CRUDE ANIMAL,VEG.MATERL.	1	No Quantity							59000			0
S3	2000	2000	2000	2	0	2	Export	642	Romania	ROU	705	Slovenia	SVN								29	CRUDE ANIMAL,VEG.MATERL.	1	No Quantity							143000			0
S3	2000	2000	2000	2	0	2	Export	642	Romania	ROU	724	Spain	ESP								29	CRUDE ANIMAL,VEG.MATERL.	1	No Quantity							127000			0
S3	2000	2000	2000	2	0	2	Export	642	Romania	ROU	757	Switzerland	CHE								29	CRUDE ANIMAL,VEG.MATERL.	1	No Quantity							570000			0
S3	2000	2000	2000	2	0	2	Export	642	Romania	ROU	792	Turkey	TUR								29	CRUDE ANIMAL,VEG.MATERL.	1	No Quantity							56000			0
S3	2000	2000	2000	2	0	2	Export	642	Romania	ROU	804	Ukraine	UKR								29	CRUDE ANIMAL,VEG.MATERL.	1	No Quantity							29000			0
S3	2000	2000	2000	2	0	2	Export	642	Romania	ROU	826	United Kingdom	GBR								29	CRUDE ANIMAL,VEG.MATERL.	1	No Quantity							13000			0
S3	2000	2000	2000	2	0	2	Export	642	Romania	ROU	842	USA	USA								29	CRUDE ANIMAL,VEG.MATERL.	1	No Quantity							148000			0
S3	2000	2000	2000	2	0	2	Export	642	Romania	ROU	891	Serbia and Montenegro	SCG								29	CRUDE ANIMAL,VEG.MATERL.	1	No Quantity							90000			0
S3	2000	2000	2000	2	0	2	Export	643	Russian Federation	RUS	0	World	WLD								29	CRUDE ANIMAL,VEG.MATERL.	1	No Quantity							15338442			0
S3	2000	2000	2000	2	0	2	Export	643	Russian Federation	RUS	31	Azerbaijan	AZE								29	CRUDE ANIMAL,VEG.MATERL.	1	No Quantity							4530			0
S3	2000	2000	2000	2	0	2	Export	643	Russian Federation	RUS	36	Australia	AUS								29	CRUDE ANIMAL,VEG.MATERL.	1	No Quantity							220			0
S3	2000	2000	2000	2	0	2	Export	643	Russian Federation	RUS	40	Austria	AUT								29	CRUDE ANIMAL,VEG.MATERL.	1	No Quantity							109419			0
S3	2000	2000	2000	2	0	2	Export	643	Russian Federation	RUS	51	Armenia	ARM								29	CRUDE ANIMAL,VEG.MATERL.	1	No Quantity							6509			0
S3	2000	2000	2000	2	0	2	Export	643	Russian Federation	RUS	100	Bulgaria	BGR								29	CRUDE ANIMAL,VEG.MATERL.	1	No Quantity							2972			0
S3	2000	2000	2000	2	0	2	Export	643	Russian Federation	RUS	124	Canada	CAN								29	CRUDE ANIMAL,VEG.MATERL.	1	No Quantity							15286			0
S3	2000	2000	2000	2	0	2	Export	643	Russian Federation	RUS	156	China	CHN								29	CRUDE ANIMAL,VEG.MATERL.	1	No Quantity							3833920			0
S3	2000	2000	2000	2	0	2	Export	643	Russian Federation	RUS	203	Czechia	CZE								29	CRUDE ANIMAL,VEG.MATERL.	1	No Quantity							33060			0
S3	2000	2000	2000	2	0	2	Export	643	Russian Federation	RUS	208	Denmark	DNK								29	CRUDE ANIMAL,VEG.MATERL.	1	No Quantity							4108			0
S3	2000	2000	2000	2	0	2	Export	643	Russian Federation	RUS	233	Estonia	EST								29	CRUDE ANIMAL,VEG.MATERL.	1	No Quantity							24103			0
S3	2000	2000	2000	2	0	2	Export	643	Russian Federation	RUS	246	Finland	FIN								29	CRUDE ANIMAL,VEG.MATERL.	1	No Quantity							152717			0
S3	2000	2000	2000	2	0	2	Export	643	Russian Federation	RUS	251	France	FRA								29	CRUDE ANIMAL,VEG.MATERL.	1	No Quantity							21353			0
S3	2000	2000	2000	2	0	2	Export	643	Russian Federation	RUS	268	Georgia	GEO								29	CRUDE ANIMAL,VEG.MATERL.	1	No Quantity							3309			0
S3	2000	2000	2000	2	0	2	Export	643	Russian Federation	RUS	276	Germany	DEU								29	CRUDE ANIMAL,VEG.MATERL.	1	No Quantity							2934392			0
S3	2000	2000	2000	2	0	2	Export	643	Russian Federation	RUS	300	Greece	GRC								29	CRUDE ANIMAL,VEG.MATERL.	1	No Quantity							5500			0
S3	2000	2000	2000	2	0	2	Export	643	Russian Federation	RUS	344	China, Hong Kong SAR	HKG								29	CRUDE ANIMAL,VEG.MATERL.	1	No Quantity							202999			0
S3	2000	2000	2000	2	0	2	Export	643	Russian Federation	RUS	348	Hungary	HUN								29	CRUDE ANIMAL,VEG.MATERL.	1	No Quantity							52500			0
S3	2000	2000	2000	2	0	2	Export	643	Russian Federation	RUS	364	Iran	IRN								29	CRUDE ANIMAL,VEG.MATERL.	1	No Quantity							27220			0
S3	2000	2000	2000	2	0	2	Export	643	Russian Federation	RUS	376	Israel	ISR								29	CRUDE ANIMAL,VEG.MATERL.	1	No Quantity							3953			0
S3	2000	2000	2000	2	0	2	Export	643	Russian Federation	RUS	381	Italy	ITA								29	CRUDE ANIMAL,VEG.MATERL.	1	No Quantity							16731			0
S3	2000	2000	2000	2	0	2	Export	643	Russian Federation	RUS	392	Japan	JPN								29	CRUDE ANIMAL,VEG.MATERL.	1	No Quantity							288346			0
S3	2000	2000	2000	2	0	2	Export	643	Russian Federation	RUS	398	Kazakhstan	KAZ								29	CRUDE ANIMAL,VEG.MATERL.	1	No Quantity							2935151			0
S3	2000	2000	2000	2	0	2	Export	643	Russian Federation	RUS	408	Dem. People's Rep. of Korea	PRK								29	CRUDE ANIMAL,VEG.MATERL.	1	No Quantity							3510			0
S3	2000	2000	2000	2	0	2	Export	643	Russian Federation	RUS	410	Rep. of Korea	KOR								29	CRUDE ANIMAL,VEG.MATERL.	1	No Quantity							842808			0
S3	2000	2000	2000	2	0	2	Export	643	Russian Federation	RUS	417	Kyrgyzstan	KGZ								29	CRUDE ANIMAL,VEG.MATERL.	1	No Quantity							51325			0
S3	2000	2000	2000	2	0	2	Export	643	Russian Federation	RUS	422	Lebanon	LBN								29	CRUDE ANIMAL,VEG.MATERL.	1	No Quantity							35196			0
S3	2000	2000	2000	2	0	2	Export	643	Russian Federation	RUS	428	Latvia	LVA								29	CRUDE ANIMAL,VEG.MATERL.	1	No Quantity							49519			0
S3	2000	2000	2000	2	0	2	Export	643	Russian Federation	RUS	440	Lithuania	LTU								29	CRUDE ANIMAL,VEG.MATERL.	1	No Quantity							182588			0
S3	2000	2000	2000	2	0	2	Export	643	Russian Federation	RUS	484	Mexico	MEX								29	CRUDE ANIMAL,VEG.MATERL.	1	No Quantity							21000			0
S3	2000	2000	2000	2	0	2	Export	643	Russian Federation	RUS	490	Other Asia, nes									29	CRUDE ANIMAL,VEG.MATERL.	1	No Quantity							95755			0
S3	2000	2000	2000	2	0	2	Export	643	Russian Federation	RUS	496	Mongolia	MNG								29	CRUDE ANIMAL,VEG.MATERL.	1	No Quantity							409547			0
S3	2000	2000	2000	2	0	2	Export	643	Russian Federation	RUS	498	Rep. of Moldova	MDA								29	CRUDE ANIMAL,VEG.MATERL.	1	No Quantity							29752			0
S3	2000	2000	2000	2	0	2	Export	643	Russian Federation	RUS	528	Netherlands	NLD								29	CRUDE ANIMAL,VEG.MATERL.	1	No Quantity							22040			0
S3	2000	2000	2000	2	0	2	Export	643	Russian Federation	RUS	616	Poland	POL								29	CRUDE ANIMAL,VEG.MATERL.	1	No Quantity							824174			0
S3	2000	2000	2000	2	0	2	Export	643	Russian Federation	RUS	699	India	IND								29	CRUDE ANIMAL,VEG.MATERL.	1	No Quantity							5			0
S3	2000	2000	2000	2	0	2	Export	643	Russian Federation	RUS	702	Singapore	SGP								29	CRUDE ANIMAL,VEG.MATERL.	1	No Quantity							131525			0
S3	2000	2000	2000	2	0	2	Export	643	Russian Federation	RUS	703	Slovakia	SVK								29	CRUDE ANIMAL,VEG.MATERL.	1	No Quantity							25589			0
S3	2000	2000	2000	2	0	2	Export	643	Russian Federation	RUS	704	Viet Nam	VNM								29	CRUDE ANIMAL,VEG.MATERL.	1	No Quantity							70032			0
S3	2000	2000	2000	2	0	2	Export	643	Russian Federation	RUS	724	Spain	ESP								29	CRUDE ANIMAL,VEG.MATERL.	1	No Quantity							33521			0
S3	2000	2000	2000	2	0	2	Export	643	Russian Federation	RUS	752	Sweden	SWE								29	CRUDE ANIMAL,VEG.MATERL.	1	No Quantity							68168			0
S3	2000	2000	2000	2	0	2	Export	643	Russian Federation	RUS	757	Switzerland	CHE								29	CRUDE ANIMAL,VEG.MATERL.	1	No Quantity							8251			0
S3	2000	2000	2000	2	0	2	Export	643	Russian Federation	RUS	760	Syria	SYR								29	CRUDE ANIMAL,VEG.MATERL.	1	No Quantity							25025			0
S3	2000	2000	2000	2	0	2	Export	643	Russian Federation	RUS	762	Tajikistan	TJK								29	CRUDE ANIMAL,VEG.MATERL.	1	No Quantity							3107			0
S3	2000	2000	2000	2	0	2	Export	643	Russian Federation	RUS	764	Thailand	THA								29	CRUDE ANIMAL,VEG.MATERL.	1	No Quantity							16800			0
S3	2000	2000	2000	2	0	2	Export	643	Russian Federation	RUS	792	Turkey	TUR								29	CRUDE ANIMAL,VEG.MATERL.	1	No Quantity							14280			0
S3	2000	2000	2000	2	0	2	Export	643	Russian Federation	RUS	795	Turkmenistan	TKM								29	CRUDE ANIMAL,VEG.MATERL.	1	No Quantity							1073			0
S3	2000	2000	2000	2	0	2	Export	643	Russian Federation	RUS	804	Ukraine	UKR								29	CRUDE ANIMAL,VEG.MATERL.	1	No Quantity							649463			0
S3	2000	2000	2000	2	0	2	Export	643	Russian Federation	RUS	807	North Macedonia	MKD								29	CRUDE ANIMAL,VEG.MATERL.	1	No Quantity							37650			0
S3	2000	2000	2000	2	0	2	Export	643	Russian Federation	RUS	826	United Kingdom	GBR								29	CRUDE ANIMAL,VEG.MATERL.	1	No Quantity							776			0
S3	2000	2000	2000	2	0	2	Export	643	Russian Federation	RUS	842	USA	USA								29	CRUDE ANIMAL,VEG.MATERL.	1	No Quantity							853710			0
S3	2000	2000	2000	2	0	2	Export	643	Russian Federation	RUS	860	Uzbekistan	UZB								29	CRUDE ANIMAL,VEG.MATERL.	1	No Quantity							40566			0
S3	2000	2000	2000	2	0	2	Export	643	Russian Federation	RUS	891	Serbia and Montenegro	SCG								29	CRUDE ANIMAL,VEG.MATERL.	1	No Quantity							113389			0
S3	2000	2000	2000	2	0	2	Export	642	Romania	ROU	0	World	WLD								32	COAL, COKE, BRIQUETTES	1	No Quantity							451000			0
S3	2000	2000	2000	2	0	2	Export	642	Romania	ROU	8	Albania	ALB								32	COAL, COKE, BRIQUETTES	1	No Quantity							52000			0
S3	2000	2000	2000	2	0	2	Export	642	Romania	ROU	100	Bulgaria	BGR								32	COAL, COKE, BRIQUETTES	1	No Quantity							170000			0
S3	2000	2000	2000	2	0	2	Export	642	Romania	ROU	276	Germany	DEU								32	COAL, COKE, BRIQUETTES	1	No Quantity							104000			0
S3	2000	2000	2000	2	0	2	Export	642	Romania	ROU	398	Kazakhstan	KAZ								32	COAL, COKE, BRIQUETTES	1	No Quantity							34000			0
S3	2000	2000	2000	2	0	2	Export	642	Romania	ROU	498	Rep. of Moldova	MDA								32	COAL, COKE, BRIQUETTES	1	No Quantity							2000			0
S3	2000	2000	2000	2	0	2	Export	642	Romania	ROU	792	Turkey	TUR								32	COAL, COKE, BRIQUETTES	1	No Quantity							81000			0
S3	2000	2000	2000	2	0	2	Export	642	Romania	ROU	891	Serbia and Montenegro	SCG								32	COAL, COKE, BRIQUETTES	1	No Quantity							8000			0
S3	2000	2000	2000	2	0	2	Export	643	Russian Federation	RUS	0	World	WLD								32	COAL, COKE, BRIQUETTES	1	No Quantity							1218033184			0
S3	2000	2000	2000	2	0	2	Export	643	Russian Federation	RUS	31	Azerbaijan	AZE								32	COAL, COKE, BRIQUETTES	1	No Quantity							57098			0
S3	2000	2000	2000	2	0	2	Export	643	Russian Federation	RUS	40	Austria	AUT								32	COAL, COKE, BRIQUETTES	1	No Quantity							27273			0
S3	2000	2000	2000	2	0	2	Export	643	Russian Federation	RUS	56	Belgium	BEL								32	COAL, COKE, BRIQUETTES	1	No Quantity							21238401			0
S3	2000	2000	2000	2	0	2	Export	643	Russian Federation	RUS	100	Bulgaria	BGR								32	COAL, COKE, BRIQUETTES	1	No Quantity							10904597			0
S3	2000	2000	2000	2	0	2	Export	643	Russian Federation	RUS	124	Canada	CAN								32	COAL, COKE, BRIQUETTES	1	No Quantity							590453			0
S3	2000	2000	2000	2	0	2	Export	643	Russian Federation	RUS	156	China	CHN								32	COAL, COKE, BRIQUETTES	1	No Quantity							1474598			0
S3	2000	2000	2000	2	0	2	Export	643	Russian Federation	RUS	203	Czechia	CZE								32	COAL, COKE, BRIQUETTES	1	No Quantity							112610			0
S3	2000	2000	2000	2	0	2	Export	643	Russian Federation	RUS	208	Denmark	DNK								32	COAL, COKE, BRIQUETTES	1	No Quantity							729831			0
S3	2000	2000	2000	2	0	2	Export	643	Russian Federation	RUS	233	Estonia	EST								32	COAL, COKE, BRIQUETTES	1	No Quantity							5258325			0
S3	2000	2000	2000	2	0	2	Export	643	Russian Federation	RUS	246	Finland	FIN								32	COAL, COKE, BRIQUETTES	1	No Quantity							32799638			0
S3	2000	2000	2000	2	0	2	Export	643	Russian Federation	RUS	251	France	FRA								32	COAL, COKE, BRIQUETTES	1	No Quantity							606238			0
S3	2000	2000	2000	2	0	2	Export	643	Russian Federation	RUS	268	Georgia	GEO								32	COAL, COKE, BRIQUETTES	1	No Quantity							1293			0
S3	2000	2000	2000	2	0	2	Export	643	Russian Federation	RUS	276	Germany	DEU								32	COAL, COKE, BRIQUETTES	1	No Quantity							62651724			0
S3	2000	2000	2000	2	0	2	Export	643	Russian Federation	RUS	292	Gibraltar	GIB								32	COAL, COKE, BRIQUETTES	1	No Quantity							199101			0
S3	2000	2000	2000	2	0	2	Export	643	Russian Federation	RUS	300	Greece	GRC								32	COAL, COKE, BRIQUETTES	1	No Quantity							54702			0
S3	2000	2000	2000	2	0	2	Export	643	Russian Federation	RUS	348	Hungary	HUN								32	COAL, COKE, BRIQUETTES	1	No Quantity							7154001			0
S3	2000	2000	2000	2	0	2	Export	643	Russian Federation	RUS	372	Ireland	IRL								32	COAL, COKE, BRIQUETTES	1	No Quantity							48575			0
S3	2000	2000	2000	2	0	2	Export	643	Russian Federation	RUS	381	Italy	ITA								32	COAL, COKE, BRIQUETTES	1	No Quantity							838057			0
S3	2000	2000	2000	2	0	2	Export	643	Russian Federation	RUS	392	Japan	JPN								32	COAL, COKE, BRIQUETTES	1	No Quantity							284623168			0
S3	2000	2000	2000	2	0	2	Export	643	Russian Federation	RUS	398	Kazakhstan	KAZ								32	COAL, COKE, BRIQUETTES	1	No Quantity							46623889			0
S3	2000	2000	2000	2	0	2	Export	643	Russian Federation	RUS	408	Dem. People's Rep. of Korea	PRK								32	COAL, COKE, BRIQUETTES	1	No Quantity							3165110			0
S3	2000	2000	2000	2	0	2	Export	643	Russian Federation	RUS	410	Rep. of Korea	KOR								32	COAL, COKE, BRIQUETTES	1	No Quantity							79762921			0
S3	2000	2000	2000	2	0	2	Export	643	Russian Federation	RUS	417	Kyrgyzstan	KGZ								32	COAL, COKE, BRIQUETTES	1	No Quantity							117158			0
S3	2000	2000	2000	2	0	2	Export	643	Russian Federation	RUS	422	Lebanon	LBN								32	COAL, COKE, BRIQUETTES	1	No Quantity							111117164			0
S3	2000	2000	2000	2	0	2	Export	643	Russian Federation	RUS	428	Latvia	LVA								32	COAL, COKE, BRIQUETTES	1	No Quantity							2418588			0
S3	2000	2000	2000	2	0	2	Export	643	Russian Federation	RUS	440	Lithuania	LTU								32	COAL, COKE, BRIQUETTES	1	No Quantity							3075975			0
S3	2000	2000	2000	2	0	2	Export	643	Russian Federation	RUS	490	Other Asia, nes									32	COAL, COKE, BRIQUETTES	1	No Quantity							20808629			0
S3	2000	2000	2000	2	0	2	Export	643	Russian Federation	RUS	496	Mongolia	MNG								32	COAL, COKE, BRIQUETTES	1	No Quantity							485235			0
S3	2000	2000	2000	2	0	2	Export	643	Russian Federation	RUS	498	Rep. of Moldova	MDA								32	COAL, COKE, BRIQUETTES	1	No Quantity							275325			0
S3	2000	2000	2000	2	0	2	Export	643	Russian Federation	RUS	528	Netherlands	NLD								32	COAL, COKE, BRIQUETTES	1	No Quantity							1188766			0
S3	2000	2000	2000	2	0	2	Export	643	Russian Federation	RUS	616	Poland	POL								32	COAL, COKE, BRIQUETTES	1	No Quantity							25625943			0
S3	2000	2000	2000	2	0	2	Export	643	Russian Federation	RUS	642	Romania	ROU								32	COAL, COKE, BRIQUETTES	1	No Quantity							46312772			0
S3	2000	2000	2000	2	0	2	Export	643	Russian Federation	RUS	699	India	IND								32	COAL, COKE, BRIQUETTES	1	No Quantity							3687744			0
S3	2000	2000	2000	2	0	2	Export	643	Russian Federation	RUS	703	Slovakia	SVK								32	COAL, COKE, BRIQUETTES	1	No Quantity							35504152			0
S3	2000	2000	2000	2	0	2	Export	643	Russian Federation	RUS	724	Spain	ESP								32	COAL, COKE, BRIQUETTES	1	No Quantity							35383745			0
S3	2000	2000	2000	2	0	2	Export	643	Russian Federation	RUS	752	Sweden	SWE								32	COAL, COKE, BRIQUETTES	1	No Quantity							406039			0
S3	2000	2000	2000	2	0	2	Export	643	Russian Federation	RUS	757	Switzerland	CHE								32	COAL, COKE, BRIQUETTES	1	No Quantity							3234651			0
S3	2000	2000	2000	2	0	2	Export	643	Russian Federation	RUS	762	Tajikistan	TJK								32	COAL, COKE, BRIQUETTES	1	No Quantity							31894			0
S3	2000	2000	2000	2	0	2	Export	643	Russian Federation	RUS	784	United Arab Emirates	ARE								32	COAL, COKE, BRIQUETTES	1	No Quantity							72474			0
S3	2000	2000	2000	2	0	2	Export	643	Russian Federation	RUS	792	Turkey	TUR								32	COAL, COKE, BRIQUETTES	1	No Quantity							151850423			0
S3	2000	2000	2000	2	0	2	Export	643	Russian Federation	RUS	795	Turkmenistan	TKM								32	COAL, COKE, BRIQUETTES	1	No Quantity							12623			0
S3	2000	2000	2000	2	0	2	Export	643	Russian Federation	RUS	804	Ukraine	UKR								32	COAL, COKE, BRIQUETTES	1	No Quantity							153908854			0
S3	2000	2000	2000	2	0	2	Export	643	Russian Federation	RUS	826	United Kingdom	GBR								32	COAL, COKE, BRIQUETTES	1	No Quantity							62307151			0
S3	2000	2000	2000	2	0	2	Export	643	Russian Federation	RUS	842	USA	USA								32	COAL, COKE, BRIQUETTES	1	No Quantity							817			0
S3	2000	2000	2000	2	0	2	Export	643	Russian Federation	RUS	860	Uzbekistan	UZB								32	COAL, COKE, BRIQUETTES	1	No Quantity							1285459			0
S3	2000	2000	2000	2	0	2	Export	642	Romania	ROU	0	World	WLD								33	PETROLEUM,PETROL.PRODUCT	1	No Quantity							665603008			0
S3	2000	2000	2000	2	0	2	Export	642	Romania	ROU	8	Albania	ALB								33	PETROLEUM,PETROL.PRODUCT	1	No Quantity							6601000			0
S3	2000	2000	2000	2	0	2	Export	642	Romania	ROU	12	Algeria	DZA								33	PETROLEUM,PETROL.PRODUCT	1	No Quantity							8000			0
S3	2000	2000	2000	2	0	2	Export	642	Romania	ROU	28	Antigua and Barbuda	ATG								33	PETROLEUM,PETROL.PRODUCT	1	No Quantity							11000			0
S3	2000	2000	2000	2	0	2	Export	642	Romania	ROU	31	Azerbaijan	AZE								33	PETROLEUM,PETROL.PRODUCT	1	No Quantity							1000			0
S3	2000	2000	2000	2	0	2	Export	642	Romania	ROU	40	Austria	AUT								33	PETROLEUM,PETROL.PRODUCT	1	No Quantity							5063000			0
S3	2000	2000	2000	2	0	2	Export	642	Romania	ROU	44	Bahamas	BHS								33	PETROLEUM,PETROL.PRODUCT	1	No Quantity							39000			0
S3	2000	2000	2000	2	0	2	Export	642	Romania	ROU	51	Armenia	ARM								33	PETROLEUM,PETROL.PRODUCT	1	No Quantity							6000			0
S3	2000	2000	2000	2	0	2	Export	642	Romania	ROU	56	Belgium	BEL								33	PETROLEUM,PETROL.PRODUCT	1	No Quantity							39000			0
S3	2000	2000	2000	2	0	2	Export	642	Romania	ROU	68	Bolivia (Plurinational State of)	BOL								33	PETROLEUM,PETROL.PRODUCT	1	No Quantity							96000			0
S3	2000	2000	2000	2	0	2	Export	642	Romania	ROU	70	Bosnia Herzegovina	BIH								33	PETROLEUM,PETROL.PRODUCT	1	No Quantity							677000			0
S3	2000	2000	2000	2	0	2	Export	642	Romania	ROU	84	Belize	BLZ								33	PETROLEUM,PETROL.PRODUCT	1	No Quantity							70000			0
S3	2000	2000	2000	2	0	2	Export	642	Romania	ROU	100	Bulgaria	BGR								33	PETROLEUM,PETROL.PRODUCT	1	No Quantity							151640992			0
S3	2000	2000	2000	2	0	2	Export	642	Romania	ROU	116	Cambodia	KHM								33	PETROLEUM,PETROL.PRODUCT	1	No Quantity							211000			0
S3	2000	2000	2000	2	0	2	Export	642	Romania	ROU	124	Canada	CAN								33	PETROLEUM,PETROL.PRODUCT	1	No Quantity							14000			0
S3	2000	2000	2000	2	0	2	Export	642	Romania	ROU	136	Cayman Isds	CYM								33	PETROLEUM,PETROL.PRODUCT	1	No Quantity							22000			0
S3	2000	2000	2000	2	0	2	Export	642	Romania	ROU	156	China	CHN								33	PETROLEUM,PETROL.PRODUCT	1	No Quantity							16000			0
S3	2000	2000	2000	2	0	2	Export	642	Romania	ROU	174	Comoros	COM								33	PETROLEUM,PETROL.PRODUCT	1	No Quantity							4000			0
S3	2000	2000	2000	2	0	2	Export	642	Romania	ROU	191	Croatia	HRV								33	PETROLEUM,PETROL.PRODUCT	1	No Quantity							230000			0
S3	2000	2000	2000	2	0	2	Export	642	Romania	ROU	196	Cyprus	CYP								33	PETROLEUM,PETROL.PRODUCT	1	No Quantity							469000			0
S3	2000	2000	2000	2	0	2	Export	642	Romania	ROU	203	Czechia	CZE								33	PETROLEUM,PETROL.PRODUCT	1	No Quantity							286000			0
S3	2000	2000	2000	2	0	2	Export	642	Romania	ROU	208	Denmark	DNK								33	PETROLEUM,PETROL.PRODUCT	1	No Quantity							77000			0
S3	2000	2000	2000	2	0	2	Export	642	Romania	ROU	226	Equatorial Guinea	GNQ								33	PETROLEUM,PETROL.PRODUCT	1	No Quantity							94000			0
S3	2000	2000	2000	2	0	2	Export	642	Romania	ROU	233	Estonia	EST								33	PETROLEUM,PETROL.PRODUCT	1	No Quantity							1000			0
S3	2000	2000	2000	2	0	2	Export	642	Romania	ROU	246	Finland	FIN								33	PETROLEUM,PETROL.PRODUCT	1	No Quantity							1000			0
S3	2000	2000	2000	2	0	2	Export	642	Romania	ROU	251	France	FRA								33	PETROLEUM,PETROL.PRODUCT	1	No Quantity							1384000			0
S3	2000	2000	2000	2	0	2	Export	642	Romania	ROU	268	Georgia	GEO								33	PETROLEUM,PETROL.PRODUCT	1	No Quantity							40008000			0
S3	2000	2000	2000	2	0	2	Export	642	Romania	ROU	276	Germany	DEU								33	PETROLEUM,PETROL.PRODUCT	1	No Quantity							4552000			0
S3	2000	2000	2000	2	0	2	Export	642	Romania	ROU	292	Gibraltar	GIB								33	PETROLEUM,PETROL.PRODUCT	1	No Quantity							14642000			0
S3	2000	2000	2000	2	0	2	Export	642	Romania	ROU	300	Greece	GRC								33	PETROLEUM,PETROL.PRODUCT	1	No Quantity							10897000			0
S3	2000	2000	2000	2	0	2	Export	642	Romania	ROU	340	Honduras	HND								33	PETROLEUM,PETROL.PRODUCT	1	No Quantity							152000			0
S3	2000	2000	2000	2	0	2	Export	642	Romania	ROU	344	China, Hong Kong SAR	HKG								33	PETROLEUM,PETROL.PRODUCT	1	No Quantity							3000			0
S3	2000	2000	2000	2	0	2	Export	642	Romania	ROU	348	Hungary	HUN								33	PETROLEUM,PETROL.PRODUCT	1	No Quantity							2982000			0
S3	2000	2000	2000	2	0	2	Export	642	Romania	ROU	360	Indonesia	IDN								33	PETROLEUM,PETROL.PRODUCT	1	No Quantity							3000			0
S3	2000	2000	2000	2	0	2	Export	642	Romania	ROU	368	Iraq	IRQ								33	PETROLEUM,PETROL.PRODUCT	1	No Quantity							1000			0
S3	2000	2000	2000	2	0	2	Export	642	Romania	ROU	372	Ireland	IRL								33	PETROLEUM,PETROL.PRODUCT	1	No Quantity							11000			0
S3	2000	2000	2000	2	0	2	Export	642	Romania	ROU	376	Israel	ISR								33	PETROLEUM,PETROL.PRODUCT	1	No Quantity							21231000			0
S3	2000	2000	2000	2	0	2	Export	642	Romania	ROU	381	Italy	ITA								33	PETROLEUM,PETROL.PRODUCT	1	No Quantity							16280000			0
S3	2000	2000	2000	2	0	2	Export	642	Romania	ROU	398	Kazakhstan	KAZ								33	PETROLEUM,PETROL.PRODUCT	1	No Quantity							2000			0
S3	2000	2000	2000	2	0	2	Export	642	Romania	ROU	422	Lebanon	LBN								33	PETROLEUM,PETROL.PRODUCT	1	No Quantity							382000			0
S3	2000	2000	2000	2	0	2	Export	642	Romania	ROU	428	Latvia	LVA								33	PETROLEUM,PETROL.PRODUCT	1	No Quantity							19000			0
S3	2000	2000	2000	2	0	2	Export	642	Romania	ROU	430	Liberia	LBR								33	PETROLEUM,PETROL.PRODUCT	1	No Quantity							43000			0
S3	2000	2000	2000	2	0	2	Export	642	Romania	ROU	434	Libya	LBY								33	PETROLEUM,PETROL.PRODUCT	1	No Quantity							35000			0
S3	2000	2000	2000	2	0	2	Export	642	Romania	ROU	440	Lithuania	LTU								33	PETROLEUM,PETROL.PRODUCT	1	No Quantity							19000			0
S3	2000	2000	2000	2	0	2	Export	642	Romania	ROU	442	Luxembourg	LUX								33	PETROLEUM,PETROL.PRODUCT	1	No Quantity							4000			0
S3	2000	2000	2000	2	0	2	Export	642	Romania	ROU	470	Malta	MLT								33	PETROLEUM,PETROL.PRODUCT	1	No Quantity							27364000			0
S3	2000	2000	2000	2	0	2	Export	642	Romania	ROU	498	Rep. of Moldova	MDA								33	PETROLEUM,PETROL.PRODUCT	1	No Quantity							73364000			0
S3	2000	2000	2000	2	0	2	Export	642	Romania	ROU	528	Netherlands	NLD								33	PETROLEUM,PETROL.PRODUCT	1	No Quantity							1714000			0
S3	2000	2000	2000	2	0	2	Export	642	Romania	ROU	530	Neth. Antilles	ANT								33	PETROLEUM,PETROL.PRODUCT	1	No Quantity							8000			0
S3	2000	2000	2000	2	0	2	Export	642	Romania	ROU	566	Nigeria	NGA								33	PETROLEUM,PETROL.PRODUCT	1	No Quantity							55003000			0
S3	2000	2000	2000	2	0	2	Export	642	Romania	ROU	579	Norway	NOR								33	PETROLEUM,PETROL.PRODUCT	1	No Quantity							34000			0
S3	2000	2000	2000	2	0	2	Export	642	Romania	ROU	586	Pakistan	PAK								33	PETROLEUM,PETROL.PRODUCT	1	No Quantity							229000			0
S3	2000	2000	2000	2	0	2	Export	642	Romania	ROU	591	Panama	PAN								33	PETROLEUM,PETROL.PRODUCT	1	No Quantity							103000			0
S3	2000	2000	2000	2	0	2	Export	642	Romania	ROU	608	Philippines	PHL								33	PETROLEUM,PETROL.PRODUCT	1	No Quantity							21000			0
S3	2000	2000	2000	2	0	2	Export	642	Romania	ROU	616	Poland	POL								33	PETROLEUM,PETROL.PRODUCT	1	No Quantity							138000			0
S3	2000	2000	2000	2	0	2	Export	642	Romania	ROU	620	Portugal	PRT								33	PETROLEUM,PETROL.PRODUCT	1	No Quantity							15000			0
S3	2000	2000	2000	2	0	2	Export	642	Romania	ROU	643	Russian Federation	RUS								33	PETROLEUM,PETROL.PRODUCT	1	No Quantity							1770000			0
S3	2000	2000	2000	2	0	2	Export	642	Romania	ROU	670	Saint Vincent and the Grenadines	VCT								33	PETROLEUM,PETROL.PRODUCT	1	No Quantity							155000			0
S3	2000	2000	2000	2	0	2	Export	642	Romania	ROU	678	Sao Tome and Principe	STP								33	PETROLEUM,PETROL.PRODUCT	1	No Quantity							275000			0
S3	2000	2000	2000	2	0	2	Export	642	Romania	ROU	682	Saudi Arabia	SAU								33	PETROLEUM,PETROL.PRODUCT	1	No Quantity							1000			0
S3	2000	2000	2000	2	0	2	Export	642	Romania	ROU	699	India	IND								33	PETROLEUM,PETROL.PRODUCT	1	No Quantity							273000			0
S3	2000	2000	2000	2	0	2	Export	642	Romania	ROU	703	Slovakia	SVK								33	PETROLEUM,PETROL.PRODUCT	1	No Quantity							119000			0
S3	2000	2000	2000	2	0	2	Export	642	Romania	ROU	705	Slovenia	SVN								33	PETROLEUM,PETROL.PRODUCT	1	No Quantity							30636000			0
S3	2000	2000	2000	2	0	2	Export	642	Romania	ROU	710	South Africa	ZAF								33	PETROLEUM,PETROL.PRODUCT	1	No Quantity							6000			0
S3	2000	2000	2000	2	0	2	Export	642	Romania	ROU	724	Spain	ESP								33	PETROLEUM,PETROL.PRODUCT	1	No Quantity							10000			0
S3	2000	2000	2000	2	0	2	Export	642	Romania	ROU	736	Fmr Sudan	SDN								33	PETROLEUM,PETROL.PRODUCT	1	No Quantity							81000			0
S3	2000	2000	2000	2	0	2	Export	642	Romania	ROU	752	Sweden	SWE								33	PETROLEUM,PETROL.PRODUCT	1	No Quantity							33000			0
S3	2000	2000	2000	2	0	2	Export	642	Romania	ROU	757	Switzerland	CHE								33	PETROLEUM,PETROL.PRODUCT	1	No Quantity							1116000			0
S3	2000	2000	2000	2	0	2	Export	642	Romania	ROU	760	Syria	SYR								33	PETROLEUM,PETROL.PRODUCT	1	No Quantity							760000			0
S3	2000	2000	2000	2	0	2	Export	642	Romania	ROU	768	Togo	TGO								33	PETROLEUM,PETROL.PRODUCT	1	No Quantity							4000			0
S3	2000	2000	2000	2	0	2	Export	642	Romania	ROU	784	United Arab Emirates	ARE								33	PETROLEUM,PETROL.PRODUCT	1	No Quantity							34000			0
S3	2000	2000	2000	2	0	2	Export	642	Romania	ROU	788	Tunisia	TUN								33	PETROLEUM,PETROL.PRODUCT	1	No Quantity							6112000			0
S3	2000	2000	2000	2	0	2	Export	642	Romania	ROU	792	Turkey	TUR								33	PETROLEUM,PETROL.PRODUCT	1	No Quantity							81094000			0
S3	2000	2000	2000	2	0	2	Export	642	Romania	ROU	804	Ukraine	UKR								33	PETROLEUM,PETROL.PRODUCT	1	No Quantity							58267000			0
S3	2000	2000	2000	2	0	2	Export	642	Romania	ROU	807	North Macedonia	MKD								33	PETROLEUM,PETROL.PRODUCT	1	No Quantity							58000			0
S3	2000	2000	2000	2	0	2	Export	642	Romania	ROU	818	Egypt	EGY								33	PETROLEUM,PETROL.PRODUCT	1	No Quantity							6980000			0
S3	2000	2000	2000	2	0	2	Export	642	Romania	ROU	826	United Kingdom	GBR								33	PETROLEUM,PETROL.PRODUCT	1	No Quantity							2471000			0
S3	2000	2000	2000	2	0	2	Export	642	Romania	ROU	842	USA	USA								33	PETROLEUM,PETROL.PRODUCT	1	No Quantity							10961000			0
S3	2000	2000	2000	2	0	2	Export	642	Romania	ROU	891	Serbia and Montenegro	SCG								33	PETROLEUM,PETROL.PRODUCT	1	No Quantity							27033000			0
S3	2000	2000	2000	2	0	2	Export	642	Romania	ROU	899	Areas, nes									33	PETROLEUM,PETROL.PRODUCT	1	No Quantity							1034000			0
S3	2000	2000	2000	2	0	2	Export	643	Russian Federation	RUS	0	World	WLD								33	PETROLEUM,PETROL.PRODUCT	1	No Quantity							34524488732			0
S3	2000	2000	2000	2	0	2	Export	643	Russian Federation	RUS	4	Afghanistan	AFG								33	PETROLEUM,PETROL.PRODUCT	1	No Quantity							36805			0
S3	2000	2000	2000	2	0	2	Export	643	Russian Federation	RUS	12	Algeria	DZA								33	PETROLEUM,PETROL.PRODUCT	1	No Quantity							63			0
S3	2000	2000	2000	2	0	2	Export	643	Russian Federation	RUS	24	Angola	AGO								33	PETROLEUM,PETROL.PRODUCT	1	No Quantity							234			0
S3	2000	2000	2000	2	0	2	Export	643	Russian Federation	RUS	31	Azerbaijan	AZE								33	PETROLEUM,PETROL.PRODUCT	1	No Quantity							1410924			0
S3	2000	2000	2000	2	0	2	Export	643	Russian Federation	RUS	32	Argentina	ARG								33	PETROLEUM,PETROL.PRODUCT	1	No Quantity							8154659			0
S3	2000	2000	2000	2	0	2	Export	643	Russian Federation	RUS	40	Austria	AUT								33	PETROLEUM,PETROL.PRODUCT	1	No Quantity							35460326			0
S3	2000	2000	2000	2	0	2	Export	643	Russian Federation	RUS	44	Bahamas	BHS								33	PETROLEUM,PETROL.PRODUCT	1	No Quantity							79647588			0
S3	2000	2000	2000	2	0	2	Export	643	Russian Federation	RUS	50	Bangladesh	BGD								33	PETROLEUM,PETROL.PRODUCT	1	No Quantity							40318			0
S3	2000	2000	2000	2	0	2	Export	643	Russian Federation	RUS	51	Armenia	ARM								33	PETROLEUM,PETROL.PRODUCT	1	No Quantity							347883			0
S3	2000	2000	2000	2	0	2	Export	643	Russian Federation	RUS	56	Belgium	BEL								33	PETROLEUM,PETROL.PRODUCT	1	No Quantity							115783156			0
S3	2000	2000	2000	2	0	2	Export	643	Russian Federation	RUS	60	Bermuda	BMU								33	PETROLEUM,PETROL.PRODUCT	1	No Quantity							113400409			0
S3	2000	2000	2000	2	0	2	Export	643	Russian Federation	RUS	70	Bosnia Herzegovina	BIH								33	PETROLEUM,PETROL.PRODUCT	1	No Quantity							29264555			0
S3	2000	2000	2000	2	0	2	Export	643	Russian Federation	RUS	76	Brazil	BRA								33	PETROLEUM,PETROL.PRODUCT	1	No Quantity							11181478			0
S3	2000	2000	2000	2	0	2	Export	643	Russian Federation	RUS	84	Belize	BLZ								33	PETROLEUM,PETROL.PRODUCT	1	No Quantity							119250			0
S3	2000	2000	2000	2	0	2	Export	643	Russian Federation	RUS	92	Br. Virgin Isds	VGB								33	PETROLEUM,PETROL.PRODUCT	1	No Quantity							3188166327			0
S3	2000	2000	2000	2	0	2	Export	643	Russian Federation	RUS	100	Bulgaria	BGR								33	PETROLEUM,PETROL.PRODUCT	1	No Quantity							91010306			0
S3	2000	2000	2000	2	0	2	Export	643	Russian Federation	RUS	116	Cambodia	KHM								33	PETROLEUM,PETROL.PRODUCT	1	No Quantity							218676			0
S3	2000	2000	2000	2	0	2	Export	643	Russian Federation	RUS	140	Central African Rep.	CAF								33	PETROLEUM,PETROL.PRODUCT	1	No Quantity							4600			0
S3	2000	2000	2000	2	0	2	Export	643	Russian Federation	RUS	152	Chile	CHL								33	PETROLEUM,PETROL.PRODUCT	1	No Quantity							576209			0
S3	2000	2000	2000	2	0	2	Export	643	Russian Federation	RUS	156	China	CHN								33	PETROLEUM,PETROL.PRODUCT	1	No Quantity							345959800			0
S3	2000	2000	2000	2	0	2	Export	643	Russian Federation	RUS	170	Colombia	COL								33	PETROLEUM,PETROL.PRODUCT	1	No Quantity							679683			0
S3	2000	2000	2000	2	0	2	Export	643	Russian Federation	RUS	178	Congo	COG								33	PETROLEUM,PETROL.PRODUCT	1	No Quantity							1267			0
S3	2000	2000	2000	2	0	2	Export	643	Russian Federation	RUS	191	Croatia	HRV								33	PETROLEUM,PETROL.PRODUCT	1	No Quantity							130261231			0
S3	2000	2000	2000	2	0	2	Export	643	Russian Federation	RUS	192	Cuba	CUB								33	PETROLEUM,PETROL.PRODUCT	1	No Quantity							15148775			0
S3	2000	2000	2000	2	0	2	Export	643	Russian Federation	RUS	196	Cyprus	CYP								33	PETROLEUM,PETROL.PRODUCT	1	No Quantity							1599879554			0
S3	2000	2000	2000	2	0	2	Export	643	Russian Federation	RUS	203	Czechia	CZE								33	PETROLEUM,PETROL.PRODUCT	1	No Quantity							668474534			0
S3	2000	2000	2000	2	0	2	Export	643	Russian Federation	RUS	208	Denmark	DNK								33	PETROLEUM,PETROL.PRODUCT	1	No Quantity							284435093			0
S3	2000	2000	2000	2	0	2	Export	643	Russian Federation	RUS	214	Dominican Rep.	DOM								33	PETROLEUM,PETROL.PRODUCT	1	No Quantity							205			0
S3	2000	2000	2000	2	0	2	Export	643	Russian Federation	RUS	231	Ethiopia	ETH								33	PETROLEUM,PETROL.PRODUCT	1	No Quantity							2000			0
S3	2000	2000	2000	2	0	2	Export	643	Russian Federation	RUS	232	Eritrea	ERI								33	PETROLEUM,PETROL.PRODUCT	1	No Quantity							483			0
S3	2000	2000	2000	2	0	2	Export	643	Russian Federation	RUS	233	Estonia	EST								33	PETROLEUM,PETROL.PRODUCT	1	No Quantity							641919237			0
S3	2000	2000	2000	2	0	2	Export	643	Russian Federation	RUS	234	Faeroe Isds	FRO								33	PETROLEUM,PETROL.PRODUCT	1	No Quantity							43308			0
S3	2000	2000	2000	2	0	2	Export	643	Russian Federation	RUS	246	Finland	FIN								33	PETROLEUM,PETROL.PRODUCT	1	No Quantity							615789822			0
S3	2000	2000	2000	2	0	2	Export	643	Russian Federation	RUS	251	France	FRA								33	PETROLEUM,PETROL.PRODUCT	1	No Quantity							332295505			0
S3	2000	2000	2000	2	0	2	Export	643	Russian Federation	RUS	268	Georgia	GEO								33	PETROLEUM,PETROL.PRODUCT	1	No Quantity							1212583			0
S3	2000	2000	2000	2	0	2	Export	643	Russian Federation	RUS	276	Germany	DEU								33	PETROLEUM,PETROL.PRODUCT	1	No Quantity							3491560173			0
S3	2000	2000	2000	2	0	2	Export	643	Russian Federation	RUS	292	Gibraltar	GIB								33	PETROLEUM,PETROL.PRODUCT	1	No Quantity							730968831			0
S3	2000	2000	2000	2	0	2	Export	643	Russian Federation	RUS	300	Greece	GRC								33	PETROLEUM,PETROL.PRODUCT	1	No Quantity							374077201			0
S3	2000	2000	2000	2	0	2	Export	643	Russian Federation	RUS	324	Guinea	GIN								33	PETROLEUM,PETROL.PRODUCT	1	No Quantity							1045			0
S3	2000	2000	2000	2	0	2	Export	643	Russian Federation	RUS	340	Honduras	HND								33	PETROLEUM,PETROL.PRODUCT	1	No Quantity							17332			0
S3	2000	2000	2000	2	0	2	Export	643	Russian Federation	RUS	344	China, Hong Kong SAR	HKG								33	PETROLEUM,PETROL.PRODUCT	1	No Quantity							50750			0
S3	2000	2000	2000	2	0	2	Export	643	Russian Federation	RUS	348	Hungary	HUN								33	PETROLEUM,PETROL.PRODUCT	1	No Quantity							1082074986			0
S3	2000	2000	2000	2	0	2	Export	643	Russian Federation	RUS	352	Iceland	ISL								33	PETROLEUM,PETROL.PRODUCT	1	No Quantity							1800			0
S3	2000	2000	2000	2	0	2	Export	643	Russian Federation	RUS	360	Indonesia	IDN								33	PETROLEUM,PETROL.PRODUCT	1	No Quantity							15414887			0
S3	2000	2000	2000	2	0	2	Export	643	Russian Federation	RUS	364	Iran	IRN								33	PETROLEUM,PETROL.PRODUCT	1	No Quantity							3613416			0
S3	2000	2000	2000	2	0	2	Export	643	Russian Federation	RUS	368	Iraq	IRQ								33	PETROLEUM,PETROL.PRODUCT	1	No Quantity							11380			0
S3	2000	2000	2000	2	0	2	Export	643	Russian Federation	RUS	372	Ireland	IRL								33	PETROLEUM,PETROL.PRODUCT	1	No Quantity							166597930			0
S3	2000	2000	2000	2	0	2	Export	643	Russian Federation	RUS	376	Israel	ISR								33	PETROLEUM,PETROL.PRODUCT	1	No Quantity							335675604			0
S3	2000	2000	2000	2	0	2	Export	643	Russian Federation	RUS	381	Italy	ITA								33	PETROLEUM,PETROL.PRODUCT	1	No Quantity							3837861631			0
S3	2000	2000	2000	2	0	2	Export	643	Russian Federation	RUS	392	Japan	JPN								33	PETROLEUM,PETROL.PRODUCT	1	No Quantity							17130632			0
S3	2000	2000	2000	2	0	2	Export	643	Russian Federation	RUS	398	Kazakhstan	KAZ								33	PETROLEUM,PETROL.PRODUCT	1	No Quantity							338203861			0
S3	2000	2000	2000	2	0	2	Export	643	Russian Federation	RUS	404	Kenya	KEN								33	PETROLEUM,PETROL.PRODUCT	1	No Quantity							3016996			0
S3	2000	2000	2000	2	0	2	Export	643	Russian Federation	RUS	408	Dem. People's Rep. of Korea	PRK								33	PETROLEUM,PETROL.PRODUCT	1	No Quantity							1621861			0
S3	2000	2000	2000	2	0	2	Export	643	Russian Federation	RUS	410	Rep. of Korea	KOR								33	PETROLEUM,PETROL.PRODUCT	1	No Quantity							42427178			0
S3	2000	2000	2000	2	0	2	Export	643	Russian Federation	RUS	417	Kyrgyzstan	KGZ								33	PETROLEUM,PETROL.PRODUCT	1	No Quantity							12287425			0
S3	2000	2000	2000	2	0	2	Export	643	Russian Federation	RUS	422	Lebanon	LBN								33	PETROLEUM,PETROL.PRODUCT	1	No Quantity							66884463			0
S3	2000	2000	2000	2	0	2	Export	643	Russian Federation	RUS	428	Latvia	LVA								33	PETROLEUM,PETROL.PRODUCT	1	No Quantity							350022638			0
S3	2000	2000	2000	2	0	2	Export	643	Russian Federation	RUS	430	Liberia	LBR								33	PETROLEUM,PETROL.PRODUCT	1	No Quantity							11831325			0
S3	2000	2000	2000	2	0	2	Export	643	Russian Federation	RUS	440	Lithuania	LTU								33	PETROLEUM,PETROL.PRODUCT	1	No Quantity							1028142837			0
S3	2000	2000	2000	2	0	2	Export	643	Russian Federation	RUS	458	Malaysia	MYS								33	PETROLEUM,PETROL.PRODUCT	1	No Quantity							17214			0
S3	2000	2000	2000	2	0	2	Export	643	Russian Federation	RUS	470	Malta	MLT								33	PETROLEUM,PETROL.PRODUCT	1	No Quantity							21527384			0
S3	2000	2000	2000	2	0	2	Export	643	Russian Federation	RUS	478	Mauritania	MRT								33	PETROLEUM,PETROL.PRODUCT	1	No Quantity							5107			0
S3	2000	2000	2000	2	0	2	Export	643	Russian Federation	RUS	496	Mongolia	MNG								33	PETROLEUM,PETROL.PRODUCT	1	No Quantity							86284965			0
S3	2000	2000	2000	2	0	2	Export	643	Russian Federation	RUS	498	Rep. of Moldova	MDA								33	PETROLEUM,PETROL.PRODUCT	1	No Quantity							2135005			0
S3	2000	2000	2000	2	0	2	Export	643	Russian Federation	RUS	516	Namibia	NAM								33	PETROLEUM,PETROL.PRODUCT	1	No Quantity							17799			0
S3	2000	2000	2000	2	0	2	Export	643	Russian Federation	RUS	524	Nepal	NPL								33	PETROLEUM,PETROL.PRODUCT	1	No Quantity							20			0
S3	2000	2000	2000	2	0	2	Export	643	Russian Federation	RUS	528	Netherlands	NLD								33	PETROLEUM,PETROL.PRODUCT	1	No Quantity							1982760130			0
S3	2000	2000	2000	2	0	2	Export	643	Russian Federation	RUS	530	Neth. Antilles	ANT								33	PETROLEUM,PETROL.PRODUCT	1	No Quantity							1995977			0
S3	2000	2000	2000	2	0	2	Export	643	Russian Federation	RUS	579	Norway	NOR								33	PETROLEUM,PETROL.PRODUCT	1	No Quantity							3647230			0
S3	2000	2000	2000	2	0	2	Export	643	Russian Federation	RUS	586	Pakistan	PAK								33	PETROLEUM,PETROL.PRODUCT	1	No Quantity							7495101			0
S3	2000	2000	2000	2	0	2	Export	643	Russian Federation	RUS	591	Panama	PAN								33	PETROLEUM,PETROL.PRODUCT	1	No Quantity							109548987			0
S3	2000	2000	2000	2	0	2	Export	643	Russian Federation	RUS	598	Papua New Guinea	PNG								33	PETROLEUM,PETROL.PRODUCT	1	No Quantity							951			0
S3	2000	2000	2000	2	0	2	Export	643	Russian Federation	RUS	604	Peru	PER								33	PETROLEUM,PETROL.PRODUCT	1	No Quantity							7850			0
S3	2000	2000	2000	2	0	2	Export	643	Russian Federation	RUS	608	Philippines	PHL								33	PETROLEUM,PETROL.PRODUCT	1	No Quantity							9032			0
S3	2000	2000	2000	2	0	2	Export	643	Russian Federation	RUS	616	Poland	POL								33	PETROLEUM,PETROL.PRODUCT	1	No Quantity							3251049185			0
S3	2000	2000	2000	2	0	2	Export	643	Russian Federation	RUS	620	Portugal	PRT								33	PETROLEUM,PETROL.PRODUCT	1	No Quantity							3911610			0
S3	2000	2000	2000	2	0	2	Export	643	Russian Federation	RUS	626	Timor-Leste	TLS								33	PETROLEUM,PETROL.PRODUCT	1	No Quantity							3150			0
S3	2000	2000	2000	2	0	2	Export	643	Russian Federation	RUS	642	Romania	ROU								33	PETROLEUM,PETROL.PRODUCT	1	No Quantity							466354197			0
S3	2000	2000	2000	2	0	2	Export	643	Russian Federation	RUS	670	Saint Vincent and the Grenadines	VCT								33	PETROLEUM,PETROL.PRODUCT	1	No Quantity							2260			0
S3	2000	2000	2000	2	0	2	Export	643	Russian Federation	RUS	686	Senegal	SEN								33	PETROLEUM,PETROL.PRODUCT	1	No Quantity							22915			0
S3	2000	2000	2000	2	0	2	Export	643	Russian Federation	RUS	694	Sierra Leone	SLE								33	PETROLEUM,PETROL.PRODUCT	1	No Quantity							2185			0
S3	2000	2000	2000	2	0	2	Export	643	Russian Federation	RUS	699	India	IND								33	PETROLEUM,PETROL.PRODUCT	1	No Quantity							497964			0
S3	2000	2000	2000	2	0	2	Export	643	Russian Federation	RUS	702	Singapore	SGP								33	PETROLEUM,PETROL.PRODUCT	1	No Quantity							407791738			0
S3	2000	2000	2000	2	0	2	Export	643	Russian Federation	RUS	703	Slovakia	SVK								33	PETROLEUM,PETROL.PRODUCT	1	No Quantity							940567716			0
S3	2000	2000	2000	2	0	2	Export	643	Russian Federation	RUS	704	Viet Nam	VNM								33	PETROLEUM,PETROL.PRODUCT	1	No Quantity							2928274			0
S3	2000	2000	2000	2	0	2	Export	643	Russian Federation	RUS	705	Slovenia	SVN								33	PETROLEUM,PETROL.PRODUCT	1	No Quantity							1055587			0
S3	2000	2000	2000	2	0	2	Export	643	Russian Federation	RUS	710	South Africa	ZAF								33	PETROLEUM,PETROL.PRODUCT	1	No Quantity							57			0
S3	2000	2000	2000	2	0	2	Export	643	Russian Federation	RUS	724	Spain	ESP								33	PETROLEUM,PETROL.PRODUCT	1	No Quantity							841313071			0
S3	2000	2000	2000	2	0	2	Export	643	Russian Federation	RUS	736	Fmr Sudan	SDN								33	PETROLEUM,PETROL.PRODUCT	1	No Quantity							6926			0
S3	2000	2000	2000	2	0	2	Export	643	Russian Federation	RUS	752	Sweden	SWE								33	PETROLEUM,PETROL.PRODUCT	1	No Quantity							1508407404			0
S3	2000	2000	2000	2	0	2	Export	643	Russian Federation	RUS	757	Switzerland	CHE								33	PETROLEUM,PETROL.PRODUCT	1	No Quantity							1738982615			0
S3	2000	2000	2000	2	0	2	Export	643	Russian Federation	RUS	760	Syria	SYR								33	PETROLEUM,PETROL.PRODUCT	1	No Quantity							9719946			0
S3	2000	2000	2000	2	0	2	Export	643	Russian Federation	RUS	762	Tajikistan	TJK								33	PETROLEUM,PETROL.PRODUCT	1	No Quantity							8722986			0
S3	2000	2000	2000	2	0	2	Export	643	Russian Federation	RUS	764	Thailand	THA								33	PETROLEUM,PETROL.PRODUCT	1	No Quantity							1889454			0
S3	2000	2000	2000	2	0	2	Export	643	Russian Federation	RUS	784	United Arab Emirates	ARE								33	PETROLEUM,PETROL.PRODUCT	1	No Quantity							118993			0
S3	2000	2000	2000	2	0	2	Export	643	Russian Federation	RUS	792	Turkey	TUR								33	PETROLEUM,PETROL.PRODUCT	1	No Quantity							317803922			0
S3	2000	2000	2000	2	0	2	Export	643	Russian Federation	RUS	795	Turkmenistan	TKM								33	PETROLEUM,PETROL.PRODUCT	1	No Quantity							6644512			0
S3	2000	2000	2000	2	0	2	Export	643	Russian Federation	RUS	800	Uganda	UGA								33	PETROLEUM,PETROL.PRODUCT	1	No Quantity							1330			0
S3	2000	2000	2000	2	0	2	Export	643	Russian Federation	RUS	804	Ukraine	UKR								33	PETROLEUM,PETROL.PRODUCT	1	No Quantity							956955788			0
S3	2000	2000	2000	2	0	2	Export	643	Russian Federation	RUS	807	North Macedonia	MKD								33	PETROLEUM,PETROL.PRODUCT	1	No Quantity							31950			0
S3	2000	2000	2000	2	0	2	Export	643	Russian Federation	RUS	818	Egypt	EGY								33	PETROLEUM,PETROL.PRODUCT	1	No Quantity							23823927			0
S3	2000	2000	2000	2	0	2	Export	643	Russian Federation	RUS	826	United Kingdom	GBR								33	PETROLEUM,PETROL.PRODUCT	1	No Quantity							1398156611			0
S3	2000	2000	2000	2	0	2	Export	643	Russian Federation	RUS	842	USA	USA								33	PETROLEUM,PETROL.PRODUCT	1	No Quantity							189007431			0
S3	2000	2000	2000	2	0	2	Export	643	Russian Federation	RUS	860	Uzbekistan	UZB								33	PETROLEUM,PETROL.PRODUCT	1	No Quantity							822966			0
S3	2000	2000	2000	2	0	2	Export	643	Russian Federation	RUS	891	Serbia and Montenegro	SCG								33	PETROLEUM,PETROL.PRODUCT	1	No Quantity							11825896			0
S3	2000	2000	2000	2	0	2	Export	643	Russian Federation	RUS	899	Areas, nes									33	PETROLEUM,PETROL.PRODUCT	1	No Quantity							190386			0
S3	2000	2000	2000	2	0	2	Export	642	Romania	ROU	0	World	WLD								34	GAS,NATURAL,MANUFACTURED	1	No Quantity							30054000			0
S3	2000	2000	2000	2	0	2	Export	642	Romania	ROU	100	Bulgaria	BGR								34	GAS,NATURAL,MANUFACTURED	1	No Quantity							26127000			0
[truncated: 5,799 more rows]
