# Supplementary material for: Core-periphery structure in sectoral international trade networks: A new approach to an old theory
Source: PLoS One. 2020 Apr 2;15(4):e0229547. doi: 10.1371/journal.pone.0229547 (PMC7117750; doi:10.1371/journal.pone.0229547)
Supplement: S7 File — (ZIP) [file pone.0229547.s007.zip › S7_File/RawData 2000/comtrade (59).csv]

Classification	Year	Period	Period Desc.	Aggregate Level	Is Leaf Code	Trade Flow Code	Trade Flow	Reporter Code	Reporter	Reporter ISO	Partner Code	Partner	Partner ISO	2nd Partner Code	2nd Partner	2nd Partner ISO	Customs Proc. Code	Customs	Mode of Transport Code	Mode of Transport	Commodity Code	Commodity	Qty Unit Code	Qty Unit	Qty	Alt Qty Unit Code	Alt Qty Unit	Alt Qty	Netweight (kg)	Gross weight (kg)	Trade Value (US$)	CIF Trade Value (US$)	FOB Trade Value (US$)	Flag
S3	2000	2000	2000	2	0	2	Export	659	Saint Kitts and Nevis	KNA	0	World	WLD								00	LIVE ANIMALS	1	No Quantity							48708			0
S3	2000	2000	2000	2	0	2	Export	659	Saint Kitts and Nevis	KNA	500	Montserrat	MSR								00	LIVE ANIMALS	1	No Quantity							929			0
S3	2000	2000	2000	2	0	2	Export	659	Saint Kitts and Nevis	KNA	528	Netherlands	NLD								00	LIVE ANIMALS	1	No Quantity							1000			0
S3	2000	2000	2000	2	0	2	Export	659	Saint Kitts and Nevis	KNA	842	USA	USA								00	LIVE ANIMALS	1	No Quantity							46779			0
S3	2000	2000	2000	2	0	2	Export	659	Saint Kitts and Nevis	KNA	0	World	WLD								01	MEAT, MEAT PREPARATIONS	1	No Quantity							75370			0
S3	2000	2000	2000	2	0	2	Export	659	Saint Kitts and Nevis	KNA	28	Antigua and Barbuda	ATG								01	MEAT, MEAT PREPARATIONS	1	No Quantity							16376			0
S3	2000	2000	2000	2	0	2	Export	659	Saint Kitts and Nevis	KNA	208	Denmark	DNK								01	MEAT, MEAT PREPARATIONS	1	No Quantity							11945			0
S3	2000	2000	2000	2	0	2	Export	659	Saint Kitts and Nevis	KNA	251	France	FRA								01	MEAT, MEAT PREPARATIONS	1	No Quantity							24163			0
S3	2000	2000	2000	2	0	2	Export	659	Saint Kitts and Nevis	KNA	500	Montserrat	MSR								01	MEAT, MEAT PREPARATIONS	1	No Quantity							18810			0
S3	2000	2000	2000	2	0	2	Export	659	Saint Kitts and Nevis	KNA	528	Netherlands	NLD								01	MEAT, MEAT PREPARATIONS	1	No Quantity							1333			0
S3	2000	2000	2000	2	0	2	Export	659	Saint Kitts and Nevis	KNA	826	United Kingdom	GBR								01	MEAT, MEAT PREPARATIONS	1	No Quantity							2048			0
S3	2000	2000	2000	2	0	2	Export	659	Saint Kitts and Nevis	KNA	842	USA	USA								01	MEAT, MEAT PREPARATIONS	1	No Quantity							695			0
S3	2000	2000	2000	2	0	2	Export	659	Saint Kitts and Nevis	KNA	0	World	WLD								02	DAIRY PRODUCTS,BIRD EGGS	1	No Quantity							15537			0
S3	2000	2000	2000	2	0	2	Export	659	Saint Kitts and Nevis	KNA	92	Br. Virgin Isds	VGB								02	DAIRY PRODUCTS,BIRD EGGS	1	No Quantity							1629			0
S3	2000	2000	2000	2	0	2	Export	659	Saint Kitts and Nevis	KNA	388	Jamaica	JAM								02	DAIRY PRODUCTS,BIRD EGGS	1	No Quantity							11443			0
S3	2000	2000	2000	2	0	2	Export	659	Saint Kitts and Nevis	KNA	826	United Kingdom	GBR								02	DAIRY PRODUCTS,BIRD EGGS	1	No Quantity							430			0
S3	2000	2000	2000	2	0	2	Export	659	Saint Kitts and Nevis	KNA	842	USA	USA								02	DAIRY PRODUCTS,BIRD EGGS	1	No Quantity							2036			0
S3	2000	2000	2000	2	0	2	Export	659	Saint Kitts and Nevis	KNA	0	World	WLD								03	FISH,CRUSTACEANS,MOLLUSC	1	No Quantity							245690			0
S3	2000	2000	2000	2	0	2	Export	659	Saint Kitts and Nevis	KNA	28	Antigua and Barbuda	ATG								03	FISH,CRUSTACEANS,MOLLUSC	1	No Quantity							8222			0
S3	2000	2000	2000	2	0	2	Export	659	Saint Kitts and Nevis	KNA	92	Br. Virgin Isds	VGB								03	FISH,CRUSTACEANS,MOLLUSC	1	No Quantity							2052			0
S3	2000	2000	2000	2	0	2	Export	659	Saint Kitts and Nevis	KNA	251	France	FRA								03	FISH,CRUSTACEANS,MOLLUSC	1	No Quantity							3778			0
S3	2000	2000	2000	2	0	2	Export	659	Saint Kitts and Nevis	KNA	530	Neth. Antilles	ANT								03	FISH,CRUSTACEANS,MOLLUSC	1	No Quantity							156400			0
S3	2000	2000	2000	2	0	2	Export	659	Saint Kitts and Nevis	KNA	660	Anguilla	AIA								03	FISH,CRUSTACEANS,MOLLUSC	1	No Quantity							7519			0
S3	2000	2000	2000	2	0	2	Export	659	Saint Kitts and Nevis	KNA	826	United Kingdom	GBR								03	FISH,CRUSTACEANS,MOLLUSC	1	No Quantity							5000			0
S3	2000	2000	2000	2	0	2	Export	659	Saint Kitts and Nevis	KNA	842	USA	USA								03	FISH,CRUSTACEANS,MOLLUSC	1	No Quantity							62720			0
S3	2000	2000	2000	2	0	2	Export	659	Saint Kitts and Nevis	KNA	0	World	WLD								04	CEREALS,CEREAL PREPRTNS.	1	No Quantity							181876			0
S3	2000	2000	2000	2	0	2	Export	659	Saint Kitts and Nevis	KNA	28	Antigua and Barbuda	ATG								04	CEREALS,CEREAL PREPRTNS.	1	No Quantity							167			0
S3	2000	2000	2000	2	0	2	Export	659	Saint Kitts and Nevis	KNA	92	Br. Virgin Isds	VGB								04	CEREALS,CEREAL PREPRTNS.	1	No Quantity							51			0
S3	2000	2000	2000	2	0	2	Export	659	Saint Kitts and Nevis	KNA	212	Dominica	DMA								04	CEREALS,CEREAL PREPRTNS.	1	No Quantity							137065			0
S3	2000	2000	2000	2	0	2	Export	659	Saint Kitts and Nevis	KNA	251	France	FRA								04	CEREALS,CEREAL PREPRTNS.	1	No Quantity							232			0
S3	2000	2000	2000	2	0	2	Export	659	Saint Kitts and Nevis	KNA	308	Grenada	GRD								04	CEREALS,CEREAL PREPRTNS.	1	No Quantity							19			0
S3	2000	2000	2000	2	0	2	Export	659	Saint Kitts and Nevis	KNA	530	Neth. Antilles	ANT								04	CEREALS,CEREAL PREPRTNS.	1	No Quantity							11			0
S3	2000	2000	2000	2	0	2	Export	659	Saint Kitts and Nevis	KNA	662	Saint Lucia	LCA								04	CEREALS,CEREAL PREPRTNS.	1	No Quantity							34544			0
S3	2000	2000	2000	2	0	2	Export	659	Saint Kitts and Nevis	KNA	670	Saint Vincent and the Grenadines	VCT								04	CEREALS,CEREAL PREPRTNS.	1	No Quantity							4693			0
S3	2000	2000	2000	2	0	2	Export	659	Saint Kitts and Nevis	KNA	826	United Kingdom	GBR								04	CEREALS,CEREAL PREPRTNS.	1	No Quantity							3206			0
S3	2000	2000	2000	2	0	2	Export	659	Saint Kitts and Nevis	KNA	842	USA	USA								04	CEREALS,CEREAL PREPRTNS.	1	No Quantity							1888			0
S3	2000	2000	2000	2	0	2	Export	659	Saint Kitts and Nevis	KNA	0	World	WLD								05	VEGETABLES AND FRUIT	1	No Quantity							25156			0
S3	2000	2000	2000	2	0	2	Export	659	Saint Kitts and Nevis	KNA	28	Antigua and Barbuda	ATG								05	VEGETABLES AND FRUIT	1	No Quantity							296			0
S3	2000	2000	2000	2	0	2	Export	659	Saint Kitts and Nevis	KNA	44	Bahamas	BHS								05	VEGETABLES AND FRUIT	1	No Quantity							27			0
S3	2000	2000	2000	2	0	2	Export	659	Saint Kitts and Nevis	KNA	92	Br. Virgin Isds	VGB								05	VEGETABLES AND FRUIT	1	No Quantity							100			0
S3	2000	2000	2000	2	0	2	Export	659	Saint Kitts and Nevis	KNA	528	Netherlands	NLD								05	VEGETABLES AND FRUIT	1	No Quantity							185			0
S3	2000	2000	2000	2	0	2	Export	659	Saint Kitts and Nevis	KNA	530	Neth. Antilles	ANT								05	VEGETABLES AND FRUIT	1	No Quantity							6309			0
S3	2000	2000	2000	2	0	2	Export	659	Saint Kitts and Nevis	KNA	660	Anguilla	AIA								05	VEGETABLES AND FRUIT	1	No Quantity							756			0
S3	2000	2000	2000	2	0	2	Export	659	Saint Kitts and Nevis	KNA	670	Saint Vincent and the Grenadines	VCT								05	VEGETABLES AND FRUIT	1	No Quantity							185			0
S3	2000	2000	2000	2	0	2	Export	659	Saint Kitts and Nevis	KNA	842	USA	USA								05	VEGETABLES AND FRUIT	1	No Quantity							17298			0
S3	2000	2000	2000	2	0	2	Export	659	Saint Kitts and Nevis	KNA	0	World	WLD								06	SUGAR,SUGR.PREPTNS,HONEY	1	No Quantity							5855484			0
S3	2000	2000	2000	2	0	2	Export	659	Saint Kitts and Nevis	KNA	28	Antigua and Barbuda	ATG								06	SUGAR,SUGR.PREPTNS,HONEY	1	No Quantity							39			0
S3	2000	2000	2000	2	0	2	Export	659	Saint Kitts and Nevis	KNA	92	Br. Virgin Isds	VGB								06	SUGAR,SUGR.PREPTNS,HONEY	1	No Quantity							14711			0
S3	2000	2000	2000	2	0	2	Export	659	Saint Kitts and Nevis	KNA	320	Guatemala	GTM								06	SUGAR,SUGR.PREPTNS,HONEY	1	No Quantity							63			0
S3	2000	2000	2000	2	0	2	Export	659	Saint Kitts and Nevis	KNA	500	Montserrat	MSR								06	SUGAR,SUGR.PREPTNS,HONEY	1	No Quantity							6918			0
S3	2000	2000	2000	2	0	2	Export	659	Saint Kitts and Nevis	KNA	516	Namibia	NAM								06	SUGAR,SUGR.PREPTNS,HONEY	1	No Quantity							30			0
S3	2000	2000	2000	2	0	2	Export	659	Saint Kitts and Nevis	KNA	528	Netherlands	NLD								06	SUGAR,SUGR.PREPTNS,HONEY	1	No Quantity							903			0
S3	2000	2000	2000	2	0	2	Export	659	Saint Kitts and Nevis	KNA	530	Neth. Antilles	ANT								06	SUGAR,SUGR.PREPTNS,HONEY	1	No Quantity							1225			0
S3	2000	2000	2000	2	0	2	Export	659	Saint Kitts and Nevis	KNA	660	Anguilla	AIA								06	SUGAR,SUGR.PREPTNS,HONEY	1	No Quantity							6044			0
S3	2000	2000	2000	2	0	2	Export	659	Saint Kitts and Nevis	KNA	826	United Kingdom	GBR								06	SUGAR,SUGR.PREPTNS,HONEY	1	No Quantity							5823257			0
S3	2000	2000	2000	2	0	2	Export	659	Saint Kitts and Nevis	KNA	842	USA	USA								06	SUGAR,SUGR.PREPTNS,HONEY	1	No Quantity							2294			0
S3	2000	2000	2000	2	0	2	Export	659	Saint Kitts and Nevis	KNA	0	World	WLD								07	COFFEE,TEA,COCOA,SPICES	1	No Quantity							4827			0
S3	2000	2000	2000	2	0	2	Export	659	Saint Kitts and Nevis	KNA	92	Br. Virgin Isds	VGB								07	COFFEE,TEA,COCOA,SPICES	1	No Quantity							53			0
S3	2000	2000	2000	2	0	2	Export	659	Saint Kitts and Nevis	KNA	530	Neth. Antilles	ANT								07	COFFEE,TEA,COCOA,SPICES	1	No Quantity							3342			0
S3	2000	2000	2000	2	0	2	Export	659	Saint Kitts and Nevis	KNA	842	USA	USA								07	COFFEE,TEA,COCOA,SPICES	1	No Quantity							1432			0
S3	2000	2000	2000	2	0	2	Export	659	Saint Kitts and Nevis	KNA	0	World	WLD								08	ANIMAL FEED STUFF	1	No Quantity							19			0
S3	2000	2000	2000	2	0	2	Export	659	Saint Kitts and Nevis	KNA	842	USA	USA								08	ANIMAL FEED STUFF	1	No Quantity							19			0
S3	2000	2000	2000	2	0	2	Export	659	Saint Kitts and Nevis	KNA	0	World	WLD								09	MISC.EDIBLE PRODUCTS ETC	1	No Quantity							431463			0
S3	2000	2000	2000	2	0	2	Export	659	Saint Kitts and Nevis	KNA	28	Antigua and Barbuda	ATG								09	MISC.EDIBLE PRODUCTS ETC	1	No Quantity							1704			0
S3	2000	2000	2000	2	0	2	Export	659	Saint Kitts and Nevis	KNA	92	Br. Virgin Isds	VGB								09	MISC.EDIBLE PRODUCTS ETC	1	No Quantity							45770			0
S3	2000	2000	2000	2	0	2	Export	659	Saint Kitts and Nevis	KNA	208	Denmark	DNK								09	MISC.EDIBLE PRODUCTS ETC	1	No Quantity							9149			0
S3	2000	2000	2000	2	0	2	Export	659	Saint Kitts and Nevis	KNA	212	Dominica	DMA								09	MISC.EDIBLE PRODUCTS ETC	1	No Quantity							160756			0
S3	2000	2000	2000	2	0	2	Export	659	Saint Kitts and Nevis	KNA	218	Ecuador	ECU								09	MISC.EDIBLE PRODUCTS ETC	1	No Quantity							680			0
S3	2000	2000	2000	2	0	2	Export	659	Saint Kitts and Nevis	KNA	262	Djibouti	DJI								09	MISC.EDIBLE PRODUCTS ETC	1	No Quantity							925			0
S3	2000	2000	2000	2	0	2	Export	659	Saint Kitts and Nevis	KNA	308	Grenada	GRD								09	MISC.EDIBLE PRODUCTS ETC	1	No Quantity							10632			0
S3	2000	2000	2000	2	0	2	Export	659	Saint Kitts and Nevis	KNA	500	Montserrat	MSR								09	MISC.EDIBLE PRODUCTS ETC	1	No Quantity							24151			0
S3	2000	2000	2000	2	0	2	Export	659	Saint Kitts and Nevis	KNA	528	Netherlands	NLD								09	MISC.EDIBLE PRODUCTS ETC	1	No Quantity							1991			0
S3	2000	2000	2000	2	0	2	Export	659	Saint Kitts and Nevis	KNA	530	Neth. Antilles	ANT								09	MISC.EDIBLE PRODUCTS ETC	1	No Quantity							3804			0
S3	2000	2000	2000	2	0	2	Export	659	Saint Kitts and Nevis	KNA	660	Anguilla	AIA								09	MISC.EDIBLE PRODUCTS ETC	1	No Quantity							46166			0
S3	2000	2000	2000	2	0	2	Export	659	Saint Kitts and Nevis	KNA	662	Saint Lucia	LCA								09	MISC.EDIBLE PRODUCTS ETC	1	No Quantity							46094			0
S3	2000	2000	2000	2	0	2	Export	659	Saint Kitts and Nevis	KNA	670	Saint Vincent and the Grenadines	VCT								09	MISC.EDIBLE PRODUCTS ETC	1	No Quantity							72119			0
S3	2000	2000	2000	2	0	2	Export	659	Saint Kitts and Nevis	KNA	780	Trinidad and Tobago	TTO								09	MISC.EDIBLE PRODUCTS ETC	1	No Quantity							483			0
S3	2000	2000	2000	2	0	2	Export	659	Saint Kitts and Nevis	KNA	826	United Kingdom	GBR								09	MISC.EDIBLE PRODUCTS ETC	1	No Quantity							1093			0
S3	2000	2000	2000	2	0	2	Export	659	Saint Kitts and Nevis	KNA	842	USA	USA								09	MISC.EDIBLE PRODUCTS ETC	1	No Quantity							5947			0
S3	2000	2000	2000	2	0	2	Export	659	Saint Kitts and Nevis	KNA	0	World	WLD								11	BEVERAGES	1	No Quantity							1119763			0
S3	2000	2000	2000	2	0	2	Export	659	Saint Kitts and Nevis	KNA	28	Antigua and Barbuda	ATG								11	BEVERAGES	1	No Quantity							13659			0
S3	2000	2000	2000	2	0	2	Export	659	Saint Kitts and Nevis	KNA	52	Barbados	BRB								11	BEVERAGES	1	No Quantity							75036			0
S3	2000	2000	2000	2	0	2	Export	659	Saint Kitts and Nevis	KNA	92	Br. Virgin Isds	VGB								11	BEVERAGES	1	No Quantity							47318			0
S3	2000	2000	2000	2	0	2	Export	659	Saint Kitts and Nevis	KNA	212	Dominica	DMA								11	BEVERAGES	1	No Quantity							68858			0
S3	2000	2000	2000	2	0	2	Export	659	Saint Kitts and Nevis	KNA	251	France	FRA								11	BEVERAGES	1	No Quantity							56328			0
S3	2000	2000	2000	2	0	2	Export	659	Saint Kitts and Nevis	KNA	276	Germany	DEU								11	BEVERAGES	1	No Quantity							3713			0
S3	2000	2000	2000	2	0	2	Export	659	Saint Kitts and Nevis	KNA	381	Italy	ITA								11	BEVERAGES	1	No Quantity							10			0
S3	2000	2000	2000	2	0	2	Export	659	Saint Kitts and Nevis	KNA	388	Jamaica	JAM								11	BEVERAGES	1	No Quantity							10			0
S3	2000	2000	2000	2	0	2	Export	659	Saint Kitts and Nevis	KNA	500	Montserrat	MSR								11	BEVERAGES	1	No Quantity							81398			0
S3	2000	2000	2000	2	0	2	Export	659	Saint Kitts and Nevis	KNA	516	Namibia	NAM								11	BEVERAGES	1	No Quantity							2333			0
S3	2000	2000	2000	2	0	2	Export	659	Saint Kitts and Nevis	KNA	530	Neth. Antilles	ANT								11	BEVERAGES	1	No Quantity							109242			0
S3	2000	2000	2000	2	0	2	Export	659	Saint Kitts and Nevis	KNA	660	Anguilla	AIA								11	BEVERAGES	1	No Quantity							33455			0
S3	2000	2000	2000	2	0	2	Export	659	Saint Kitts and Nevis	KNA	662	Saint Lucia	LCA								11	BEVERAGES	1	No Quantity							11182			0
S3	2000	2000	2000	2	0	2	Export	659	Saint Kitts and Nevis	KNA	780	Trinidad and Tobago	TTO								11	BEVERAGES	1	No Quantity							526334			0
S3	2000	2000	2000	2	0	2	Export	659	Saint Kitts and Nevis	KNA	842	USA	USA								11	BEVERAGES	1	No Quantity							90886			0
S3	2000	2000	2000	2	0	2	Export	659	Saint Kitts and Nevis	KNA	0	World	WLD								22	OIL SEED,OLEAGINUS FRUIT	1	No Quantity							2206			0
S3	2000	2000	2000	2	0	2	Export	659	Saint Kitts and Nevis	KNA	842	USA	USA								22	OIL SEED,OLEAGINUS FRUIT	1	No Quantity							2206			0
S3	2000	2000	2000	2	0	2	Export	659	Saint Kitts and Nevis	KNA	0	World	WLD								23	CRUDE RUBBER	1	No Quantity							517			0
S3	2000	2000	2000	2	0	2	Export	659	Saint Kitts and Nevis	KNA	530	Neth. Antilles	ANT								23	CRUDE RUBBER	1	No Quantity							517			0
S3	2000	2000	2000	2	0	2	Export	659	Saint Kitts and Nevis	KNA	0	World	WLD								24	CORK AND WOOD	1	No Quantity							5891			0
S3	2000	2000	2000	2	0	2	Export	659	Saint Kitts and Nevis	KNA	530	Neth. Antilles	ANT								24	CORK AND WOOD	1	No Quantity							3290			0
S3	2000	2000	2000	2	0	2	Export	659	Saint Kitts and Nevis	KNA	842	USA	USA								24	CORK AND WOOD	1	No Quantity							2601			0
S3	2000	2000	2000	2	0	2	Export	659	Saint Kitts and Nevis	KNA	0	World	WLD								26	TEXTILE FIBRES	1	No Quantity							428			0
S3	2000	2000	2000	2	0	2	Export	659	Saint Kitts and Nevis	KNA	842	USA	USA								26	TEXTILE FIBRES	1	No Quantity							428			0
S3	2000	2000	2000	2	0	2	Export	659	Saint Kitts and Nevis	KNA	0	World	WLD								27	CRUDE FERTILIZER,MINERAL	1	No Quantity							5705			0
S3	2000	2000	2000	2	0	2	Export	659	Saint Kitts and Nevis	KNA	780	Trinidad and Tobago	TTO								27	CRUDE FERTILIZER,MINERAL	1	No Quantity							33			0
S3	2000	2000	2000	2	0	2	Export	659	Saint Kitts and Nevis	KNA	842	USA	USA								27	CRUDE FERTILIZER,MINERAL	1	No Quantity							5672			0
S3	2000	2000	2000	2	0	2	Export	659	Saint Kitts and Nevis	KNA	0	World	WLD								29	CRUDE ANIMAL,VEG.MATERL.	1	No Quantity							8059			0
S3	2000	2000	2000	2	0	2	Export	659	Saint Kitts and Nevis	KNA	28	Antigua and Barbuda	ATG								29	CRUDE ANIMAL,VEG.MATERL.	1	No Quantity							440			0
S3	2000	2000	2000	2	0	2	Export	659	Saint Kitts and Nevis	KNA	92	Br. Virgin Isds	VGB								29	CRUDE ANIMAL,VEG.MATERL.	1	No Quantity							796			0
S3	2000	2000	2000	2	0	2	Export	659	Saint Kitts and Nevis	KNA	500	Montserrat	MSR								29	CRUDE ANIMAL,VEG.MATERL.	1	No Quantity							556			0
S3	2000	2000	2000	2	0	2	Export	659	Saint Kitts and Nevis	KNA	528	Netherlands	NLD								29	CRUDE ANIMAL,VEG.MATERL.	1	No Quantity							185			0
S3	2000	2000	2000	2	0	2	Export	659	Saint Kitts and Nevis	KNA	530	Neth. Antilles	ANT								29	CRUDE ANIMAL,VEG.MATERL.	1	No Quantity							1241			0
S3	2000	2000	2000	2	0	2	Export	659	Saint Kitts and Nevis	KNA	660	Anguilla	AIA								29	CRUDE ANIMAL,VEG.MATERL.	1	No Quantity							9			0
S3	2000	2000	2000	2	0	2	Export	659	Saint Kitts and Nevis	KNA	842	USA	USA								29	CRUDE ANIMAL,VEG.MATERL.	1	No Quantity							4832			0
S3	2000	2000	2000	2	0	2	Export	659	Saint Kitts and Nevis	KNA	0	World	WLD								32	COAL, COKE, BRIQUETTES	1	No Quantity							444			0
S3	2000	2000	2000	2	0	2	Export	659	Saint Kitts and Nevis	KNA	660	Anguilla	AIA								32	COAL, COKE, BRIQUETTES	1	No Quantity							444			0
S3	2000	2000	2000	2	0	2	Export	659	Saint Kitts and Nevis	KNA	0	World	WLD								33	PETROLEUM,PETROL.PRODUCT	1	No Quantity							1028			0
S3	2000	2000	2000	2	0	2	Export	659	Saint Kitts and Nevis	KNA	92	Br. Virgin Isds	VGB								33	PETROLEUM,PETROL.PRODUCT	1	No Quantity							222			0
S3	2000	2000	2000	2	0	2	Export	659	Saint Kitts and Nevis	KNA	780	Trinidad and Tobago	TTO								33	PETROLEUM,PETROL.PRODUCT	1	No Quantity							806			0
S3	2000	2000	2000	2	0	2	Export	659	Saint Kitts and Nevis	KNA	0	World	WLD								42	FIXED VEG. FATS AND OILS	1	No Quantity							64			0
S3	2000	2000	2000	2	0	2	Export	659	Saint Kitts and Nevis	KNA	842	USA	USA								42	FIXED VEG. FATS AND OILS	1	No Quantity							64			0
S3	2000	2000	2000	2	0	2	Export	659	Saint Kitts and Nevis	KNA	0	World	WLD								43	ANIMAL,VEG.FATS,OILS,NES	1	No Quantity							932			0
S3	2000	2000	2000	2	0	2	Export	659	Saint Kitts and Nevis	KNA	842	USA	USA								43	ANIMAL,VEG.FATS,OILS,NES	1	No Quantity							932			0
S3	2000	2000	2000	2	0	2	Export	659	Saint Kitts and Nevis	KNA	0	World	WLD								51	ORGANIC CHEMICALS	1	No Quantity							4677			0
S3	2000	2000	2000	2	0	2	Export	659	Saint Kitts and Nevis	KNA	530	Neth. Antilles	ANT								51	ORGANIC CHEMICALS	1	No Quantity							4614			0
S3	2000	2000	2000	2	0	2	Export	659	Saint Kitts and Nevis	KNA	842	USA	USA								51	ORGANIC CHEMICALS	1	No Quantity							64			0
S3	2000	2000	2000	2	0	2	Export	659	Saint Kitts and Nevis	KNA	0	World	WLD								52	INORGANIC CHEMICALS	1	No Quantity							22551			0
S3	2000	2000	2000	2	0	2	Export	659	Saint Kitts and Nevis	KNA	388	Jamaica	JAM								52	INORGANIC CHEMICALS	1	No Quantity							787			0
S3	2000	2000	2000	2	0	2	Export	659	Saint Kitts and Nevis	KNA	530	Neth. Antilles	ANT								52	INORGANIC CHEMICALS	1	No Quantity							7977			0
S3	2000	2000	2000	2	0	2	Export	659	Saint Kitts and Nevis	KNA	842	USA	USA								52	INORGANIC CHEMICALS	1	No Quantity							13786			0
S3	2000	2000	2000	2	0	2	Export	659	Saint Kitts and Nevis	KNA	0	World	WLD								54	MEDICINAL,PHARM.PRODUCTS	1	No Quantity							14816			0
S3	2000	2000	2000	2	0	2	Export	659	Saint Kitts and Nevis	KNA	52	Barbados	BRB								54	MEDICINAL,PHARM.PRODUCTS	1	No Quantity							1246			0
S3	2000	2000	2000	2	0	2	Export	659	Saint Kitts and Nevis	KNA	56	Belgium	BEL								54	MEDICINAL,PHARM.PRODUCTS	1	No Quantity							4000			0
S3	2000	2000	2000	2	0	2	Export	659	Saint Kitts and Nevis	KNA	500	Montserrat	MSR								54	MEDICINAL,PHARM.PRODUCTS	1	No Quantity							614			0
S3	2000	2000	2000	2	0	2	Export	659	Saint Kitts and Nevis	KNA	530	Neth. Antilles	ANT								54	MEDICINAL,PHARM.PRODUCTS	1	No Quantity							644			0
S3	2000	2000	2000	2	0	2	Export	659	Saint Kitts and Nevis	KNA	842	USA	USA								54	MEDICINAL,PHARM.PRODUCTS	1	No Quantity							8311			0
S3	2000	2000	2000	2	0	2	Export	659	Saint Kitts and Nevis	KNA	0	World	WLD								55	ESSENTL.OILS,PERFUME,ETC	1	No Quantity							5345			0
S3	2000	2000	2000	2	0	2	Export	659	Saint Kitts and Nevis	KNA	530	Neth. Antilles	ANT								55	ESSENTL.OILS,PERFUME,ETC	1	No Quantity							13			0
S3	2000	2000	2000	2	0	2	Export	659	Saint Kitts and Nevis	KNA	780	Trinidad and Tobago	TTO								55	ESSENTL.OILS,PERFUME,ETC	1	No Quantity							37			0
S3	2000	2000	2000	2	0	2	Export	659	Saint Kitts and Nevis	KNA	842	USA	USA								55	ESSENTL.OILS,PERFUME,ETC	1	No Quantity							5295			0
S3	2000	2000	2000	2	0	2	Export	659	Saint Kitts and Nevis	KNA	0	World	WLD								56	FERTILIZER,EXCEPT GRP272	1	No Quantity							663			0
S3	2000	2000	2000	2	0	2	Export	659	Saint Kitts and Nevis	KNA	490	Other Asia, nes									56	FERTILIZER,EXCEPT GRP272	1	No Quantity							556			0
S3	2000	2000	2000	2	0	2	Export	659	Saint Kitts and Nevis	KNA	660	Anguilla	AIA								56	FERTILIZER,EXCEPT GRP272	1	No Quantity							74			0
S3	2000	2000	2000	2	0	2	Export	659	Saint Kitts and Nevis	KNA	842	USA	USA								56	FERTILIZER,EXCEPT GRP272	1	No Quantity							33			0
S3	2000	2000	2000	2	0	2	Export	659	Saint Kitts and Nevis	KNA	0	World	WLD								57	PLASTICS IN PRIMARY FORM	1	No Quantity							296			0
S3	2000	2000	2000	2	0	2	Export	659	Saint Kitts and Nevis	KNA	842	USA	USA								57	PLASTICS IN PRIMARY FORM	1	No Quantity							296			0
S3	2000	2000	2000	2	0	2	Export	659	Saint Kitts and Nevis	KNA	0	World	WLD								58	PLASTIC,NON-PRIMARY FORM	1	No Quantity							8634			0
S3	2000	2000	2000	2	0	2	Export	659	Saint Kitts and Nevis	KNA	500	Montserrat	MSR								58	PLASTIC,NON-PRIMARY FORM	1	No Quantity							2373			0
S3	2000	2000	2000	2	0	2	Export	659	Saint Kitts and Nevis	KNA	842	USA	USA								58	PLASTIC,NON-PRIMARY FORM	1	No Quantity							6261			0
S3	2000	2000	2000	2	0	2	Export	659	Saint Kitts and Nevis	KNA	0	World	WLD								59	CHEMICAL MATERIALS NES	1	No Quantity							3136			0
S3	2000	2000	2000	2	0	2	Export	659	Saint Kitts and Nevis	KNA	52	Barbados	BRB								59	CHEMICAL MATERIALS NES	1	No Quantity							197			0
S3	2000	2000	2000	2	0	2	Export	659	Saint Kitts and Nevis	KNA	388	Jamaica	JAM								59	CHEMICAL MATERIALS NES	1	No Quantity							23			0
S3	2000	2000	2000	2	0	2	Export	659	Saint Kitts and Nevis	KNA	490	Other Asia, nes									59	CHEMICAL MATERIALS NES	1	No Quantity							185			0
S3	2000	2000	2000	2	0	2	Export	659	Saint Kitts and Nevis	KNA	530	Neth. Antilles	ANT								59	CHEMICAL MATERIALS NES	1	No Quantity							481			0
S3	2000	2000	2000	2	0	2	Export	659	Saint Kitts and Nevis	KNA	842	USA	USA								59	CHEMICAL MATERIALS NES	1	No Quantity							2250			0
S3	2000	2000	2000	2	0	2	Export	659	Saint Kitts and Nevis	KNA	0	World	WLD								61	LEATHER, LEATHER GOODS	1	No Quantity							363			0
S3	2000	2000	2000	2	0	2	Export	659	Saint Kitts and Nevis	KNA	842	USA	USA								61	LEATHER, LEATHER GOODS	1	No Quantity							363			0
S3	2000	2000	2000	2	0	2	Export	659	Saint Kitts and Nevis	KNA	0	World	WLD								62	RUBBER MANUFACTURES, NES	1	No Quantity							3919			0
S3	2000	2000	2000	2	0	2	Export	659	Saint Kitts and Nevis	KNA	842	USA	USA								62	RUBBER MANUFACTURES, NES	1	No Quantity							3919			0
S3	2000	2000	2000	2	0	2	Export	659	Saint Kitts and Nevis	KNA	0	World	WLD								63	CORK, WOOD MANUFACTURES	1	No Quantity							27456			0
S3	2000	2000	2000	2	0	2	Export	659	Saint Kitts and Nevis	KNA	28	Antigua and Barbuda	ATG								63	CORK, WOOD MANUFACTURES	1	No Quantity							74			0
S3	2000	2000	2000	2	0	2	Export	659	Saint Kitts and Nevis	KNA	212	Dominica	DMA								63	CORK, WOOD MANUFACTURES	1	No Quantity							1178			0
S3	2000	2000	2000	2	0	2	Export	659	Saint Kitts and Nevis	KNA	251	France	FRA								63	CORK, WOOD MANUFACTURES	1	No Quantity							4			0
S3	2000	2000	2000	2	0	2	Export	659	Saint Kitts and Nevis	KNA	530	Neth. Antilles	ANT								63	CORK, WOOD MANUFACTURES	1	No Quantity							1410			0
S3	2000	2000	2000	2	0	2	Export	659	Saint Kitts and Nevis	KNA	660	Anguilla	AIA								63	CORK, WOOD MANUFACTURES	1	No Quantity							72			0
S3	2000	2000	2000	2	0	2	Export	659	Saint Kitts and Nevis	KNA	662	Saint Lucia	LCA								63	CORK, WOOD MANUFACTURES	1	No Quantity							9126			0
S3	2000	2000	2000	2	0	2	Export	659	Saint Kitts and Nevis	KNA	826	United Kingdom	GBR								63	CORK, WOOD MANUFACTURES	1	No Quantity							14930			0
S3	2000	2000	2000	2	0	2	Export	659	Saint Kitts and Nevis	KNA	842	USA	USA								63	CORK, WOOD MANUFACTURES	1	No Quantity							662			0
S3	2000	2000	2000	2	0	2	Export	659	Saint Kitts and Nevis	KNA	0	World	WLD								64	PAPER,PAPERBOARD,ETC.	1	No Quantity							10676			0
S3	2000	2000	2000	2	0	2	Export	659	Saint Kitts and Nevis	KNA	28	Antigua and Barbuda	ATG								64	PAPER,PAPERBOARD,ETC.	1	No Quantity							519			0
S3	2000	2000	2000	2	0	2	Export	659	Saint Kitts and Nevis	KNA	92	Br. Virgin Isds	VGB								64	PAPER,PAPERBOARD,ETC.	1	No Quantity							7			0
S3	2000	2000	2000	2	0	2	Export	659	Saint Kitts and Nevis	KNA	251	France	FRA								64	PAPER,PAPERBOARD,ETC.	1	No Quantity							11			0
S3	2000	2000	2000	2	0	2	Export	659	Saint Kitts and Nevis	KNA	530	Neth. Antilles	ANT								64	PAPER,PAPERBOARD,ETC.	1	No Quantity							13			0
S3	2000	2000	2000	2	0	2	Export	659	Saint Kitts and Nevis	KNA	670	Saint Vincent and the Grenadines	VCT								64	PAPER,PAPERBOARD,ETC.	1	No Quantity							489			0
S3	2000	2000	2000	2	0	2	Export	659	Saint Kitts and Nevis	KNA	780	Trinidad and Tobago	TTO								64	PAPER,PAPERBOARD,ETC.	1	No Quantity							1580			0
S3	2000	2000	2000	2	0	2	Export	659	Saint Kitts and Nevis	KNA	826	United Kingdom	GBR								64	PAPER,PAPERBOARD,ETC.	1	No Quantity							5948			0
S3	2000	2000	2000	2	0	2	Export	659	Saint Kitts and Nevis	KNA	842	USA	USA								64	PAPER,PAPERBOARD,ETC.	1	No Quantity							2110			0
S3	2000	2000	2000	2	0	2	Export	659	Saint Kitts and Nevis	KNA	0	World	WLD								65	TEXTILE YARN,FABRIC,ETC.	1	No Quantity							29930			0
S3	2000	2000	2000	2	0	2	Export	659	Saint Kitts and Nevis	KNA	28	Antigua and Barbuda	ATG								65	TEXTILE YARN,FABRIC,ETC.	1	No Quantity							2620			0
S3	2000	2000	2000	2	0	2	Export	659	Saint Kitts and Nevis	KNA	212	Dominica	DMA								65	TEXTILE YARN,FABRIC,ETC.	1	No Quantity							12498			0
S3	2000	2000	2000	2	0	2	Export	659	Saint Kitts and Nevis	KNA	490	Other Asia, nes									65	TEXTILE YARN,FABRIC,ETC.	1	No Quantity							1035			0
S3	2000	2000	2000	2	0	2	Export	659	Saint Kitts and Nevis	KNA	530	Neth. Antilles	ANT								65	TEXTILE YARN,FABRIC,ETC.	1	No Quantity							101			0
S3	2000	2000	2000	2	0	2	Export	659	Saint Kitts and Nevis	KNA	660	Anguilla	AIA								65	TEXTILE YARN,FABRIC,ETC.	1	No Quantity							8400			0
S3	2000	2000	2000	2	0	2	Export	659	Saint Kitts and Nevis	KNA	842	USA	USA								65	TEXTILE YARN,FABRIC,ETC.	1	No Quantity							5276			0
S3	2000	2000	2000	2	0	2	Export	659	Saint Kitts and Nevis	KNA	0	World	WLD								66	NON-METAL.MINERAL MANFCT	1	No Quantity							43684			0
S3	2000	2000	2000	2	0	2	Export	659	Saint Kitts and Nevis	KNA	92	Br. Virgin Isds	VGB								66	NON-METAL.MINERAL MANFCT	1	No Quantity							56			0
S3	2000	2000	2000	2	0	2	Export	659	Saint Kitts and Nevis	KNA	251	France	FRA								66	NON-METAL.MINERAL MANFCT	1	No Quantity							637			0
S3	2000	2000	2000	2	0	2	Export	659	Saint Kitts and Nevis	KNA	530	Neth. Antilles	ANT								66	NON-METAL.MINERAL MANFCT	1	No Quantity							7332			0
S3	2000	2000	2000	2	0	2	Export	659	Saint Kitts and Nevis	KNA	662	Saint Lucia	LCA								66	NON-METAL.MINERAL MANFCT	1	No Quantity							25741			0
S3	2000	2000	2000	2	0	2	Export	659	Saint Kitts and Nevis	KNA	780	Trinidad and Tobago	TTO								66	NON-METAL.MINERAL MANFCT	1	No Quantity							3240			0
S3	2000	2000	2000	2	0	2	Export	659	Saint Kitts and Nevis	KNA	826	United Kingdom	GBR								66	NON-METAL.MINERAL MANFCT	1	No Quantity							200			0
S3	2000	2000	2000	2	0	2	Export	659	Saint Kitts and Nevis	KNA	842	USA	USA								66	NON-METAL.MINERAL MANFCT	1	No Quantity							6479			0
S3	2000	2000	2000	2	0	2	Export	659	Saint Kitts and Nevis	KNA	0	World	WLD								67	IRON AND STEEL	1	No Quantity							1973			0
S3	2000	2000	2000	2	0	2	Export	659	Saint Kitts and Nevis	KNA	500	Montserrat	MSR								67	IRON AND STEEL	1	No Quantity							643			0
S3	2000	2000	2000	2	0	2	Export	659	Saint Kitts and Nevis	KNA	826	United Kingdom	GBR								67	IRON AND STEEL	1	No Quantity							960			0
S3	2000	2000	2000	2	0	2	Export	659	Saint Kitts and Nevis	KNA	842	USA	USA								67	IRON AND STEEL	1	No Quantity							370			0
S3	2000	2000	2000	2	0	2	Export	659	Saint Kitts and Nevis	KNA	0	World	WLD								69	METALS MANUFACTURES,NES	1	No Quantity							625235			0
S3	2000	2000	2000	2	0	2	Export	659	Saint Kitts and Nevis	KNA	28	Antigua and Barbuda	ATG								69	METALS MANUFACTURES,NES	1	No Quantity							3454			0
S3	2000	2000	2000	2	0	2	Export	659	Saint Kitts and Nevis	KNA	52	Barbados	BRB								69	METALS MANUFACTURES,NES	1	No Quantity							163334			0
S3	2000	2000	2000	2	0	2	Export	659	Saint Kitts and Nevis	KNA	156	China	CHN								69	METALS MANUFACTURES,NES	1	No Quantity							143561			0
S3	2000	2000	2000	2	0	2	Export	659	Saint Kitts and Nevis	KNA	251	France	FRA								69	METALS MANUFACTURES,NES	1	No Quantity							34444			0
S3	2000	2000	2000	2	0	2	Export	659	Saint Kitts and Nevis	KNA	500	Montserrat	MSR								69	METALS MANUFACTURES,NES	1	No Quantity							556			0
S3	2000	2000	2000	2	0	2	Export	659	Saint Kitts and Nevis	KNA	530	Neth. Antilles	ANT								69	METALS MANUFACTURES,NES	1	No Quantity							1893			0
S3	2000	2000	2000	2	0	2	Export	659	Saint Kitts and Nevis	KNA	660	Anguilla	AIA								69	METALS MANUFACTURES,NES	1	No Quantity							43491			0
S3	2000	2000	2000	2	0	2	Export	659	Saint Kitts and Nevis	KNA	670	Saint Vincent and the Grenadines	VCT								69	METALS MANUFACTURES,NES	1	No Quantity							622			0
S3	2000	2000	2000	2	0	2	Export	659	Saint Kitts and Nevis	KNA	780	Trinidad and Tobago	TTO								69	METALS MANUFACTURES,NES	1	No Quantity							29632			0
S3	2000	2000	2000	2	0	2	Export	659	Saint Kitts and Nevis	KNA	826	United Kingdom	GBR								69	METALS MANUFACTURES,NES	1	No Quantity							1713			0
S3	2000	2000	2000	2	0	2	Export	659	Saint Kitts and Nevis	KNA	842	USA	USA								69	METALS MANUFACTURES,NES	1	No Quantity							202535			0
S3	2000	2000	2000	2	0	2	Export	659	Saint Kitts and Nevis	KNA	0	World	WLD								71	POWER GENERATNG.MACHINES	1	No Quantity							1021342			0
S3	2000	2000	2000	2	0	2	Export	659	Saint Kitts and Nevis	KNA	52	Barbados	BRB								71	POWER GENERATNG.MACHINES	1	No Quantity							13200			0
S3	2000	2000	2000	2	0	2	Export	659	Saint Kitts and Nevis	KNA	392	Japan	JPN								71	POWER GENERATNG.MACHINES	1	No Quantity							9362			0
S3	2000	2000	2000	2	0	2	Export	659	Saint Kitts and Nevis	KNA	660	Anguilla	AIA								71	POWER GENERATNG.MACHINES	1	No Quantity							3704			0
S3	2000	2000	2000	2	0	2	Export	659	Saint Kitts and Nevis	KNA	757	Switzerland	CHE								71	POWER GENERATNG.MACHINES	1	No Quantity							1948			0
S3	2000	2000	2000	2	0	2	Export	659	Saint Kitts and Nevis	KNA	780	Trinidad and Tobago	TTO								71	POWER GENERATNG.MACHINES	1	No Quantity							55972			0
S3	2000	2000	2000	2	0	2	Export	659	Saint Kitts and Nevis	KNA	826	United Kingdom	GBR								71	POWER GENERATNG.MACHINES	1	No Quantity							85435			0
S3	2000	2000	2000	2	0	2	Export	659	Saint Kitts and Nevis	KNA	842	USA	USA								71	POWER GENERATNG.MACHINES	1	No Quantity							851721			0
S3	2000	2000	2000	2	0	2	Export	659	Saint Kitts and Nevis	KNA	0	World	WLD								72	SPECIAL.INDUST.MACHINERY	1	No Quantity							112349			0
S3	2000	2000	2000	2	0	2	Export	659	Saint Kitts and Nevis	KNA	28	Antigua and Barbuda	ATG								72	SPECIAL.INDUST.MACHINERY	1	No Quantity							185			0
S3	2000	2000	2000	2	0	2	Export	659	Saint Kitts and Nevis	KNA	124	Canada	CAN								72	SPECIAL.INDUST.MACHINERY	1	No Quantity							50000			0
S3	2000	2000	2000	2	0	2	Export	659	Saint Kitts and Nevis	KNA	530	Neth. Antilles	ANT								72	SPECIAL.INDUST.MACHINERY	1	No Quantity							5007			0
S3	2000	2000	2000	2	0	2	Export	659	Saint Kitts and Nevis	KNA	699	India	IND								72	SPECIAL.INDUST.MACHINERY	1	No Quantity							116			0
S3	2000	2000	2000	2	0	2	Export	659	Saint Kitts and Nevis	KNA	826	United Kingdom	GBR								72	SPECIAL.INDUST.MACHINERY	1	No Quantity							93			0
S3	2000	2000	2000	2	0	2	Export	659	Saint Kitts and Nevis	KNA	842	USA	USA								72	SPECIAL.INDUST.MACHINERY	1	No Quantity							56948			0
S3	2000	2000	2000	2	0	2	Export	659	Saint Kitts and Nevis	KNA	0	World	WLD								73	METALWORKING MACHINERY	1	No Quantity							29838			0
S3	2000	2000	2000	2	0	2	Export	659	Saint Kitts and Nevis	KNA	842	USA	USA								73	METALWORKING MACHINERY	1	No Quantity							29838			0
S3	2000	2000	2000	2	0	2	Export	659	Saint Kitts and Nevis	KNA	0	World	WLD								74	GENERAL INDUSTL.MACH.NES	1	No Quantity							19713			0
S3	2000	2000	2000	2	0	2	Export	659	Saint Kitts and Nevis	KNA	392	Japan	JPN								74	GENERAL INDUSTL.MACH.NES	1	No Quantity							161			0
S3	2000	2000	2000	2	0	2	Export	659	Saint Kitts and Nevis	KNA	530	Neth. Antilles	ANT								74	GENERAL INDUSTL.MACH.NES	1	No Quantity							240			0
S3	2000	2000	2000	2	0	2	Export	659	Saint Kitts and Nevis	KNA	842	USA	USA								74	GENERAL INDUSTL.MACH.NES	1	No Quantity							19312			0
S3	2000	2000	2000	2	0	2	Export	659	Saint Kitts and Nevis	KNA	0	World	WLD								75	OFFICE MACHINES,ADP MACH	1	No Quantity							35268			0
S3	2000	2000	2000	2	0	2	Export	659	Saint Kitts and Nevis	KNA	124	Canada	CAN								75	OFFICE MACHINES,ADP MACH	1	No Quantity							815			0
S3	2000	2000	2000	2	0	2	Export	659	Saint Kitts and Nevis	KNA	826	United Kingdom	GBR								75	OFFICE MACHINES,ADP MACH	1	No Quantity							2198			0
S3	2000	2000	2000	2	0	2	Export	659	Saint Kitts and Nevis	KNA	842	USA	USA								75	OFFICE MACHINES,ADP MACH	1	No Quantity							32255			0
S3	2000	2000	2000	2	0	2	Export	659	Saint Kitts and Nevis	KNA	0	World	WLD								76	TELECOMM.SOUND EQUIP ETC	1	No Quantity							303790			0
S3	2000	2000	2000	2	0	2	Export	659	Saint Kitts and Nevis	KNA	92	Br. Virgin Isds	VGB								76	TELECOMM.SOUND EQUIP ETC	1	No Quantity							450			0
S3	2000	2000	2000	2	0	2	Export	659	Saint Kitts and Nevis	KNA	530	Neth. Antilles	ANT								76	TELECOMM.SOUND EQUIP ETC	1	No Quantity							334			0
S3	2000	2000	2000	2	0	2	Export	659	Saint Kitts and Nevis	KNA	660	Anguilla	AIA								76	TELECOMM.SOUND EQUIP ETC	1	No Quantity							407			0
S3	2000	2000	2000	2	0	2	Export	659	Saint Kitts and Nevis	KNA	662	Saint Lucia	LCA								76	TELECOMM.SOUND EQUIP ETC	1	No Quantity							556			0
S3	2000	2000	2000	2	0	2	Export	659	Saint Kitts and Nevis	KNA	670	Saint Vincent and the Grenadines	VCT								76	TELECOMM.SOUND EQUIP ETC	1	No Quantity							24			0
S3	2000	2000	2000	2	0	2	Export	659	Saint Kitts and Nevis	KNA	780	Trinidad and Tobago	TTO								76	TELECOMM.SOUND EQUIP ETC	1	No Quantity							148531			0
S3	2000	2000	2000	2	0	2	Export	659	Saint Kitts and Nevis	KNA	826	United Kingdom	GBR								76	TELECOMM.SOUND EQUIP ETC	1	No Quantity							448			0
S3	2000	2000	2000	2	0	2	Export	659	Saint Kitts and Nevis	KNA	842	USA	USA								76	TELECOMM.SOUND EQUIP ETC	1	No Quantity							153041			0
S3	2000	2000	2000	2	0	2	Export	659	Saint Kitts and Nevis	KNA	0	World	WLD								77	ELEC MCH APPAR,PARTS,NES	1	No Quantity							18826100			0
S3	2000	2000	2000	2	0	2	Export	659	Saint Kitts and Nevis	KNA	28	Antigua and Barbuda	ATG								77	ELEC MCH APPAR,PARTS,NES	1	No Quantity							222			0
S3	2000	2000	2000	2	0	2	Export	659	Saint Kitts and Nevis	KNA	251	France	FRA								77	ELEC MCH APPAR,PARTS,NES	1	No Quantity							67			0
S3	2000	2000	2000	2	0	2	Export	659	Saint Kitts and Nevis	KNA	500	Montserrat	MSR								77	ELEC MCH APPAR,PARTS,NES	1	No Quantity							1852			0
S3	2000	2000	2000	2	0	2	Export	659	Saint Kitts and Nevis	KNA	530	Neth. Antilles	ANT								77	ELEC MCH APPAR,PARTS,NES	1	No Quantity							935			0
S3	2000	2000	2000	2	0	2	Export	659	Saint Kitts and Nevis	KNA	660	Anguilla	AIA								77	ELEC MCH APPAR,PARTS,NES	1	No Quantity							60			0
S3	2000	2000	2000	2	0	2	Export	659	Saint Kitts and Nevis	KNA	670	Saint Vincent and the Grenadines	VCT								77	ELEC MCH APPAR,PARTS,NES	1	No Quantity							93			0
S3	2000	2000	2000	2	0	2	Export	659	Saint Kitts and Nevis	KNA	780	Trinidad and Tobago	TTO								77	ELEC MCH APPAR,PARTS,NES	1	No Quantity							185			0
S3	2000	2000	2000	2	0	2	Export	659	Saint Kitts and Nevis	KNA	826	United Kingdom	GBR								77	ELEC MCH APPAR,PARTS,NES	1	No Quantity							68135			0
S3	2000	2000	2000	2	0	2	Export	659	Saint Kitts and Nevis	KNA	842	USA	USA								77	ELEC MCH APPAR,PARTS,NES	1	No Quantity							18754551			0
S3	2000	2000	2000	2	0	2	Export	659	Saint Kitts and Nevis	KNA	0	World	WLD								78	ROAD VEHICLES	1	No Quantity							272702			0
S3	2000	2000	2000	2	0	2	Export	659	Saint Kitts and Nevis	KNA	28	Antigua and Barbuda	ATG								78	ROAD VEHICLES	1	No Quantity							369			0
S3	2000	2000	2000	2	0	2	Export	659	Saint Kitts and Nevis	KNA	92	Br. Virgin Isds	VGB								78	ROAD VEHICLES	1	No Quantity							2778			0
S3	2000	2000	2000	2	0	2	Export	659	Saint Kitts and Nevis	KNA	124	Canada	CAN								78	ROAD VEHICLES	1	No Quantity							1093			0
S3	2000	2000	2000	2	0	2	Export	659	Saint Kitts and Nevis	KNA	212	Dominica	DMA								78	ROAD VEHICLES	1	No Quantity							37			0
S3	2000	2000	2000	2	0	2	Export	659	Saint Kitts and Nevis	KNA	328	Guyana	GUY								78	ROAD VEHICLES	1	No Quantity							11807			0
S3	2000	2000	2000	2	0	2	Export	659	Saint Kitts and Nevis	KNA	392	Japan	JPN								78	ROAD VEHICLES	1	No Quantity							100580			0
S3	2000	2000	2000	2	0	2	Export	659	Saint Kitts and Nevis	KNA	490	Other Asia, nes									78	ROAD VEHICLES	1	No Quantity							7407			0
S3	2000	2000	2000	2	0	2	Export	659	Saint Kitts and Nevis	KNA	500	Montserrat	MSR								78	ROAD VEHICLES	1	No Quantity							1148			0
S3	2000	2000	2000	2	0	2	Export	659	Saint Kitts and Nevis	KNA	660	Anguilla	AIA								78	ROAD VEHICLES	1	No Quantity							9667			0
S3	2000	2000	2000	2	0	2	Export	659	Saint Kitts and Nevis	KNA	662	Saint Lucia	LCA								78	ROAD VEHICLES	1	No Quantity							5556			0
S3	2000	2000	2000	2	0	2	Export	659	Saint Kitts and Nevis	KNA	826	United Kingdom	GBR								78	ROAD VEHICLES	1	No Quantity							5926			0
S3	2000	2000	2000	2	0	2	Export	659	Saint Kitts and Nevis	KNA	842	USA	USA								78	ROAD VEHICLES	1	No Quantity							126334			0
S3	2000	2000	2000	2	0	2	Export	659	Saint Kitts and Nevis	KNA	0	World	WLD								79	OTHR.TRANSPORT EQUIPMENT	1	No Quantity							978966			0
S3	2000	2000	2000	2	0	2	Export	659	Saint Kitts and Nevis	KNA	92	Br. Virgin Isds	VGB								79	OTHR.TRANSPORT EQUIPMENT	1	No Quantity							356000			0
S3	2000	2000	2000	2	0	2	Export	659	Saint Kitts and Nevis	KNA	530	Neth. Antilles	ANT								79	OTHR.TRANSPORT EQUIPMENT	1	No Quantity							1667			0
S3	2000	2000	2000	2	0	2	Export	659	Saint Kitts and Nevis	KNA	662	Saint Lucia	LCA								79	OTHR.TRANSPORT EQUIPMENT	1	No Quantity							518465			0
S3	2000	2000	2000	2	0	2	Export	659	Saint Kitts and Nevis	KNA	826	United Kingdom	GBR								79	OTHR.TRANSPORT EQUIPMENT	1	No Quantity							2500			0
S3	2000	2000	2000	2	0	2	Export	659	Saint Kitts and Nevis	KNA	842	USA	USA								79	OTHR.TRANSPORT EQUIPMENT	1	No Quantity							100335			0
S3	2000	2000	2000	2	0	2	Export	659	Saint Kitts and Nevis	KNA	0	World	WLD								81	PREFAB BUILDGS,FTTNG ETC	1	No Quantity							196076			0
S3	2000	2000	2000	2	0	2	Export	659	Saint Kitts and Nevis	KNA	780	Trinidad and Tobago	TTO								81	PREFAB BUILDGS,FTTNG ETC	1	No Quantity							74080			0
S3	2000	2000	2000	2	0	2	Export	659	Saint Kitts and Nevis	KNA	842	USA	USA								81	PREFAB BUILDGS,FTTNG ETC	1	No Quantity							121995			0
S3	2000	2000	2000	2	0	2	Export	659	Saint Kitts and Nevis	KNA	0	World	WLD								82	FURNITURE,BEDDING,ETC.	1	No Quantity							92737			0
S3	2000	2000	2000	2	0	2	Export	659	Saint Kitts and Nevis	KNA	28	Antigua and Barbuda	ATG								82	FURNITURE,BEDDING,ETC.	1	No Quantity							1481			0
S3	2000	2000	2000	2	0	2	Export	659	Saint Kitts and Nevis	KNA	92	Br. Virgin Isds	VGB								82	FURNITURE,BEDDING,ETC.	1	No Quantity							352			0
S3	2000	2000	2000	2	0	2	Export	659	Saint Kitts and Nevis	KNA	212	Dominica	DMA								82	FURNITURE,BEDDING,ETC.	1	No Quantity							204			0
S3	2000	2000	2000	2	0	2	Export	659	Saint Kitts and Nevis	KNA	251	France	FRA								82	FURNITURE,BEDDING,ETC.	1	No Quantity							22			0
S3	2000	2000	2000	2	0	2	Export	659	Saint Kitts and Nevis	KNA	308	Grenada	GRD								82	FURNITURE,BEDDING,ETC.	1	No Quantity							1074			0
S3	2000	2000	2000	2	0	2	Export	659	Saint Kitts and Nevis	KNA	500	Montserrat	MSR								82	FURNITURE,BEDDING,ETC.	1	No Quantity							2407			0
S3	2000	2000	2000	2	0	2	Export	659	Saint Kitts and Nevis	KNA	530	Neth. Antilles	ANT								82	FURNITURE,BEDDING,ETC.	1	No Quantity							1097			0
S3	2000	2000	2000	2	0	2	Export	659	Saint Kitts and Nevis	KNA	670	Saint Vincent and the Grenadines	VCT								82	FURNITURE,BEDDING,ETC.	1	No Quantity							74			0
S3	2000	2000	2000	2	0	2	Export	659	Saint Kitts and Nevis	KNA	826	United Kingdom	GBR								82	FURNITURE,BEDDING,ETC.	1	No Quantity							8506			0
S3	2000	2000	2000	2	0	2	Export	659	Saint Kitts and Nevis	KNA	842	USA	USA								82	FURNITURE,BEDDING,ETC.	1	No Quantity							77519			0
S3	2000	2000	2000	2	0	2	Export	659	Saint Kitts and Nevis	KNA	0	World	WLD								83	TRAVEL GOODS,HANDBGS ETC	1	No Quantity							5316			0
S3	2000	2000	2000	2	0	2	Export	659	Saint Kitts and Nevis	KNA	826	United Kingdom	GBR								83	TRAVEL GOODS,HANDBGS ETC	1	No Quantity							11			0
S3	2000	2000	2000	2	0	2	Export	659	Saint Kitts and Nevis	KNA	842	USA	USA								83	TRAVEL GOODS,HANDBGS ETC	1	No Quantity							5305			0
S3	2000	2000	2000	2	0	2	Export	659	Saint Kitts and Nevis	KNA	0	World	WLD								84	CLOTHING AND ACCESSORIES	1	No Quantity							677073			0
S3	2000	2000	2000	2	0	2	Export	659	Saint Kitts and Nevis	KNA	28	Antigua and Barbuda	ATG								84	CLOTHING AND ACCESSORIES	1	No Quantity							74419			0
S3	2000	2000	2000	2	0	2	Export	659	Saint Kitts and Nevis	KNA	92	Br. Virgin Isds	VGB								84	CLOTHING AND ACCESSORIES	1	No Quantity							6900			0
S3	2000	2000	2000	2	0	2	Export	659	Saint Kitts and Nevis	KNA	124	Canada	CAN								84	CLOTHING AND ACCESSORIES	1	No Quantity							185			0
S3	2000	2000	2000	2	0	2	Export	659	Saint Kitts and Nevis	KNA	212	Dominica	DMA								84	CLOTHING AND ACCESSORIES	1	No Quantity							88314			0
S3	2000	2000	2000	2	0	2	Export	659	Saint Kitts and Nevis	KNA	392	Japan	JPN								84	CLOTHING AND ACCESSORIES	1	No Quantity							2000			0
S3	2000	2000	2000	2	0	2	Export	659	Saint Kitts and Nevis	KNA	530	Neth. Antilles	ANT								84	CLOTHING AND ACCESSORIES	1	No Quantity							28059			0
S3	2000	2000	2000	2	0	2	Export	659	Saint Kitts and Nevis	KNA	660	Anguilla	AIA								84	CLOTHING AND ACCESSORIES	1	No Quantity							204			0
S3	2000	2000	2000	2	0	2	Export	659	Saint Kitts and Nevis	KNA	670	Saint Vincent and the Grenadines	VCT								84	CLOTHING AND ACCESSORIES	1	No Quantity							1537			0
S3	2000	2000	2000	2	0	2	Export	659	Saint Kitts and Nevis	KNA	699	India	IND								84	CLOTHING AND ACCESSORIES	1	No Quantity							10040			0
S3	2000	2000	2000	2	0	2	Export	659	Saint Kitts and Nevis	KNA	780	Trinidad and Tobago	TTO								84	CLOTHING AND ACCESSORIES	1	No Quantity							15467			0
S3	2000	2000	2000	2	0	2	Export	659	Saint Kitts and Nevis	KNA	826	United Kingdom	GBR								84	CLOTHING AND ACCESSORIES	1	No Quantity							2981			0
S3	2000	2000	2000	2	0	2	Export	659	Saint Kitts and Nevis	KNA	842	USA	USA								84	CLOTHING AND ACCESSORIES	1	No Quantity							446966			0
S3	2000	2000	2000	2	0	2	Export	659	Saint Kitts and Nevis	KNA	0	World	WLD								85	FOOTWEAR	1	No Quantity							700			0
S3	2000	2000	2000	2	0	2	Export	659	Saint Kitts and Nevis	KNA	92	Br. Virgin Isds	VGB								85	FOOTWEAR	1	No Quantity							130			0
S3	2000	2000	2000	2	0	2	Export	659	Saint Kitts and Nevis	KNA	842	USA	USA								85	FOOTWEAR	1	No Quantity							571			0
S3	2000	2000	2000	2	0	2	Export	659	Saint Kitts and Nevis	KNA	0	World	WLD								87	SCIENTIFIC EQUIPMENT NES	1	No Quantity							7366			0
S3	2000	2000	2000	2	0	2	Export	659	Saint Kitts and Nevis	KNA	826	United Kingdom	GBR								87	SCIENTIFIC EQUIPMENT NES	1	No Quantity							3277			0
S3	2000	2000	2000	2	0	2	Export	659	Saint Kitts and Nevis	KNA	842	USA	USA								87	SCIENTIFIC EQUIPMENT NES	1	No Quantity							4089			0
S3	2000	2000	2000	2	0	2	Export	659	Saint Kitts and Nevis	KNA	0	World	WLD								88	PHOTO.APPARAT.NES;CLOCKS	1	No Quantity							7920			0
S3	2000	2000	2000	2	0	2	Export	659	Saint Kitts and Nevis	KNA	842	USA	USA								88	PHOTO.APPARAT.NES;CLOCKS	1	No Quantity							7920			0
S3	2000	2000	2000	2	0	2	Export	659	Saint Kitts and Nevis	KNA	0	World	WLD								89	MISC MANUFCTRD GOODS NES	1	No Quantity							1160210			0
S3	2000	2000	2000	2	0	2	Export	659	Saint Kitts and Nevis	KNA	28	Antigua and Barbuda	ATG								89	MISC MANUFCTRD GOODS NES	1	No Quantity							44166			0
S3	2000	2000	2000	2	0	2	Export	659	Saint Kitts and Nevis	KNA	52	Barbados	BRB								89	MISC MANUFCTRD GOODS NES	1	No Quantity							1560			0
S3	2000	2000	2000	2	0	2	Export	659	Saint Kitts and Nevis	KNA	84	Belize	BLZ								89	MISC MANUFCTRD GOODS NES	1	No Quantity							5897			0
S3	2000	2000	2000	2	0	2	Export	659	Saint Kitts and Nevis	KNA	92	Br. Virgin Isds	VGB								89	MISC MANUFCTRD GOODS NES	1	No Quantity							5456			0
S3	2000	2000	2000	2	0	2	Export	659	Saint Kitts and Nevis	KNA	124	Canada	CAN								89	MISC MANUFCTRD GOODS NES	1	No Quantity							250			0
S3	2000	2000	2000	2	0	2	Export	659	Saint Kitts and Nevis	KNA	212	Dominica	DMA								89	MISC MANUFCTRD GOODS NES	1	No Quantity							5754			0
S3	2000	2000	2000	2	0	2	Export	659	Saint Kitts and Nevis	KNA	251	France	FRA								89	MISC MANUFCTRD GOODS NES	1	No Quantity							167			0
S3	2000	2000	2000	2	0	2	Export	659	Saint Kitts and Nevis	KNA	328	Guyana	GUY								89	MISC MANUFCTRD GOODS NES	1	No Quantity							74			0
S3	2000	2000	2000	2	0	2	Export	659	Saint Kitts and Nevis	KNA	500	Montserrat	MSR								89	MISC MANUFCTRD GOODS NES	1	No Quantity							8670			0
S3	2000	2000	2000	2	0	2	Export	659	Saint Kitts and Nevis	KNA	530	Neth. Antilles	ANT								89	MISC MANUFCTRD GOODS NES	1	No Quantity							29354			0
S3	2000	2000	2000	2	0	2	Export	659	Saint Kitts and Nevis	KNA	660	Anguilla	AIA								89	MISC MANUFCTRD GOODS NES	1	No Quantity							2022			0
S3	2000	2000	2000	2	0	2	Export	659	Saint Kitts and Nevis	KNA	662	Saint Lucia	LCA								89	MISC MANUFCTRD GOODS NES	1	No Quantity							9900			0
S3	2000	2000	2000	2	0	2	Export	659	Saint Kitts and Nevis	KNA	670	Saint Vincent and the Grenadines	VCT								89	MISC MANUFCTRD GOODS NES	1	No Quantity							185			0
S3	2000	2000	2000	2	0	2	Export	659	Saint Kitts and Nevis	KNA	796	Turks and Caicos Isds	TCA								89	MISC MANUFCTRD GOODS NES	1	No Quantity							1500			0
S3	2000	2000	2000	2	0	2	Export	659	Saint Kitts and Nevis	KNA	826	United Kingdom	GBR								89	MISC MANUFCTRD GOODS NES	1	No Quantity							745287			0
S3	2000	2000	2000	2	0	2	Export	659	Saint Kitts and Nevis	KNA	842	USA	USA								89	MISC MANUFCTRD GOODS NES	1	No Quantity							299969			0
