# Supplementary material for: Core-periphery structure in sectoral international trade networks: A new approach to an old theory
Source: PLoS One. 2020 Apr 2;15(4):e0229547. doi: 10.1371/journal.pone.0229547 (PMC7117750; doi:10.1371/journal.pone.0229547)
Supplement: S7 File — (ZIP) [file pone.0229547.s007.zip › S7_File/RawData 2000/comtrade (6).csv]

Classification	Year	Period	Period Desc.	Aggregate Level	Is Leaf Code	Trade Flow Code	Trade Flow	Reporter Code	Reporter	Reporter ISO	Partner Code	Partner	Partner ISO	2nd Partner Code	2nd Partner	2nd Partner ISO	Customs Proc. Code	Customs	Mode of Transport Code	Mode of Transport	Commodity Code	Commodity	Qty Unit Code	Qty Unit	Qty	Alt Qty Unit Code	Alt Qty Unit	Alt Qty	Netweight (kg)	Gross weight (kg)	Trade Value (US$)	CIF Trade Value (US$)	FOB Trade Value (US$)	Flag
S3	2000	2000	2000	2	0	2	Export	52	Barbados	BRB	0	World	WLD								00	LIVE ANIMALS	1	No Quantity							1778897			0
S3	2000	2000	2000	2	0	2	Export	52	Barbados	BRB	28	Antigua and Barbuda	ATG								00	LIVE ANIMALS	1	No Quantity							22116			0
S3	2000	2000	2000	2	0	2	Export	52	Barbados	BRB	36	Australia	AUS								00	LIVE ANIMALS	1	No Quantity							50			0
S3	2000	2000	2000	2	0	2	Export	52	Barbados	BRB	44	Bahamas	BHS								00	LIVE ANIMALS	1	No Quantity							250			0
S3	2000	2000	2000	2	0	2	Export	52	Barbados	BRB	56	Belgium	BEL								00	LIVE ANIMALS	1	No Quantity							927124			0
S3	2000	2000	2000	2	0	2	Export	52	Barbados	BRB	124	Canada	CAN								00	LIVE ANIMALS	1	No Quantity							41050			0
S3	2000	2000	2000	2	0	2	Export	52	Barbados	BRB	156	China	CHN								00	LIVE ANIMALS	1	No Quantity							1125			0
S3	2000	2000	2000	2	0	2	Export	52	Barbados	BRB	212	Dominica	DMA								00	LIVE ANIMALS	1	No Quantity							57940			0
S3	2000	2000	2000	2	0	2	Export	52	Barbados	BRB	251	France	FRA								00	LIVE ANIMALS	1	No Quantity							135200			0
S3	2000	2000	2000	2	0	2	Export	52	Barbados	BRB	276	Germany	DEU								00	LIVE ANIMALS	1	No Quantity							30			0
S3	2000	2000	2000	2	0	2	Export	52	Barbados	BRB	308	Grenada	GRD								00	LIVE ANIMALS	1	No Quantity							208577			0
S3	2000	2000	2000	2	0	2	Export	52	Barbados	BRB	328	Guyana	GUY								00	LIVE ANIMALS	1	No Quantity							50			0
S3	2000	2000	2000	2	0	2	Export	52	Barbados	BRB	344	China, Hong Kong SAR	HKG								00	LIVE ANIMALS	1	No Quantity							1125			0
S3	2000	2000	2000	2	0	2	Export	52	Barbados	BRB	381	Italy	ITA								00	LIVE ANIMALS	1	No Quantity							26500			0
S3	2000	2000	2000	2	0	2	Export	52	Barbados	BRB	458	Malaysia	MYS								00	LIVE ANIMALS	1	No Quantity							3690			0
S3	2000	2000	2000	2	0	2	Export	52	Barbados	BRB	528	Netherlands	NLD								00	LIVE ANIMALS	1	No Quantity							60250			0
S3	2000	2000	2000	2	0	2	Export	52	Barbados	BRB	659	Saint Kitts and Nevis	KNA								00	LIVE ANIMALS	1	No Quantity							29127			0
S3	2000	2000	2000	2	0	2	Export	52	Barbados	BRB	662	Saint Lucia	LCA								00	LIVE ANIMALS	1	No Quantity							80662			0
S3	2000	2000	2000	2	0	2	Export	52	Barbados	BRB	670	Saint Vincent and the Grenadines	VCT								00	LIVE ANIMALS	1	No Quantity							107454			0
S3	2000	2000	2000	2	0	2	Export	52	Barbados	BRB	702	Singapore	SGP								00	LIVE ANIMALS	1	No Quantity							150			0
S3	2000	2000	2000	2	0	2	Export	52	Barbados	BRB	740	Suriname	SUR								00	LIVE ANIMALS	1	No Quantity							5550			0
S3	2000	2000	2000	2	0	2	Export	52	Barbados	BRB	757	Switzerland	CHE								00	LIVE ANIMALS	1	No Quantity							250			0
S3	2000	2000	2000	2	0	2	Export	52	Barbados	BRB	780	Trinidad and Tobago	TTO								00	LIVE ANIMALS	1	No Quantity							4150			0
S3	2000	2000	2000	2	0	2	Export	52	Barbados	BRB	826	United Kingdom	GBR								00	LIVE ANIMALS	1	No Quantity							1126			0
S3	2000	2000	2000	2	0	2	Export	52	Barbados	BRB	834	United Rep. of Tanzania	TZA								00	LIVE ANIMALS	1	No Quantity							100			0
S3	2000	2000	2000	2	0	2	Export	52	Barbados	BRB	842	USA	USA								00	LIVE ANIMALS	1	No Quantity							65250			0
S3	2000	2000	2000	2	0	2	Export	56	Belgium	BEL	0	World	WLD								00	LIVE ANIMALS	1	No Quantity							395011306			0
S3	2000	2000	2000	2	0	2	Export	56	Belgium	BEL	12	Algeria	DZA								00	LIVE ANIMALS	1	No Quantity							128112			0
S3	2000	2000	2000	2	0	2	Export	56	Belgium	BEL	32	Argentina	ARG								00	LIVE ANIMALS	1	No Quantity							36733			0
S3	2000	2000	2000	2	0	2	Export	56	Belgium	BEL	40	Austria	AUT								00	LIVE ANIMALS	1	No Quantity							133572			0
S3	2000	2000	2000	2	0	2	Export	56	Belgium	BEL	48	Bahrain	BHR								00	LIVE ANIMALS	1	No Quantity							116133			0
S3	2000	2000	2000	2	0	2	Export	56	Belgium	BEL	70	Bosnia Herzegovina	BIH								00	LIVE ANIMALS	1	No Quantity							1545			0
S3	2000	2000	2000	2	0	2	Export	56	Belgium	BEL	76	Brazil	BRA								00	LIVE ANIMALS	1	No Quantity							62272			0
S3	2000	2000	2000	2	0	2	Export	56	Belgium	BEL	100	Bulgaria	BGR								00	LIVE ANIMALS	1	No Quantity							27474			0
S3	2000	2000	2000	2	0	2	Export	56	Belgium	BEL	108	Burundi	BDI								00	LIVE ANIMALS	1	No Quantity							1756			0
S3	2000	2000	2000	2	0	2	Export	56	Belgium	BEL	120	Cameroon	CMR								00	LIVE ANIMALS	1	No Quantity							143432			0
S3	2000	2000	2000	2	0	2	Export	56	Belgium	BEL	124	Canada	CAN								00	LIVE ANIMALS	1	No Quantity							1416640			0
S3	2000	2000	2000	2	0	2	Export	56	Belgium	BEL	152	Chile	CHL								00	LIVE ANIMALS	1	No Quantity							9435			0
S3	2000	2000	2000	2	0	2	Export	56	Belgium	BEL	156	China	CHN								00	LIVE ANIMALS	1	No Quantity							99143			0
S3	2000	2000	2000	2	0	2	Export	56	Belgium	BEL	180	Dem. Rep. of the Congo	COD								00	LIVE ANIMALS	1	No Quantity							130514			0
S3	2000	2000	2000	2	0	2	Export	56	Belgium	BEL	196	Cyprus	CYP								00	LIVE ANIMALS	1	No Quantity							24897			0
S3	2000	2000	2000	2	0	2	Export	56	Belgium	BEL	203	Czechia	CZE								00	LIVE ANIMALS	1	No Quantity							48930			0
S3	2000	2000	2000	2	0	2	Export	56	Belgium	BEL	208	Denmark	DNK								00	LIVE ANIMALS	1	No Quantity							424156			0
S3	2000	2000	2000	2	0	2	Export	56	Belgium	BEL	246	Finland	FIN								00	LIVE ANIMALS	1	No Quantity							294148			0
S3	2000	2000	2000	2	0	2	Export	56	Belgium	BEL	251	France	FRA								00	LIVE ANIMALS	1	No Quantity							65243273			0
S3	2000	2000	2000	2	0	2	Export	56	Belgium	BEL	270	Gambia	GMB								00	LIVE ANIMALS	1	No Quantity							21090			0
S3	2000	2000	2000	2	0	2	Export	56	Belgium	BEL	276	Germany	DEU								00	LIVE ANIMALS	1	No Quantity							26304515			0
S3	2000	2000	2000	2	0	2	Export	56	Belgium	BEL	288	Ghana	GHA								00	LIVE ANIMALS	1	No Quantity							162714			0
S3	2000	2000	2000	2	0	2	Export	56	Belgium	BEL	300	Greece	GRC								00	LIVE ANIMALS	1	No Quantity							406895			0
S3	2000	2000	2000	2	0	2	Export	56	Belgium	BEL	344	China, Hong Kong SAR	HKG								00	LIVE ANIMALS	1	No Quantity							6441			0
S3	2000	2000	2000	2	0	2	Export	56	Belgium	BEL	348	Hungary	HUN								00	LIVE ANIMALS	1	No Quantity							83783			0
S3	2000	2000	2000	2	0	2	Export	56	Belgium	BEL	364	Iran	IRN								00	LIVE ANIMALS	1	No Quantity							47037			0
S3	2000	2000	2000	2	0	2	Export	56	Belgium	BEL	372	Ireland	IRL								00	LIVE ANIMALS	1	No Quantity							674769			0
S3	2000	2000	2000	2	0	2	Export	56	Belgium	BEL	376	Israel	ISR								00	LIVE ANIMALS	1	No Quantity							162043			0
S3	2000	2000	2000	2	0	2	Export	56	Belgium	BEL	381	Italy	ITA								00	LIVE ANIMALS	1	No Quantity							64708992			0
S3	2000	2000	2000	2	0	2	Export	56	Belgium	BEL	384	Côte d'Ivoire	CIV								00	LIVE ANIMALS	1	No Quantity							98074			0
S3	2000	2000	2000	2	0	2	Export	56	Belgium	BEL	392	Japan	JPN								00	LIVE ANIMALS	1	No Quantity							2444766			0
S3	2000	2000	2000	2	0	2	Export	56	Belgium	BEL	398	Kazakhstan	KAZ								00	LIVE ANIMALS	1	No Quantity							2610			0
S3	2000	2000	2000	2	0	2	Export	56	Belgium	BEL	400	Jordan	JOR								00	LIVE ANIMALS	1	No Quantity							33041			0
S3	2000	2000	2000	2	0	2	Export	56	Belgium	BEL	410	Rep. of Korea	KOR								00	LIVE ANIMALS	1	No Quantity							379953			0
S3	2000	2000	2000	2	0	2	Export	56	Belgium	BEL	414	Kuwait	KWT								00	LIVE ANIMALS	1	No Quantity							15261			0
S3	2000	2000	2000	2	0	2	Export	56	Belgium	BEL	422	Lebanon	LBN								00	LIVE ANIMALS	1	No Quantity							60358			0
S3	2000	2000	2000	2	0	2	Export	56	Belgium	BEL	428	Latvia	LVA								00	LIVE ANIMALS	1	No Quantity							1736			0
S3	2000	2000	2000	2	0	2	Export	56	Belgium	BEL	434	Libya	LBY								00	LIVE ANIMALS	1	No Quantity							319027			0
S3	2000	2000	2000	2	0	2	Export	56	Belgium	BEL	440	Lithuania	LTU								00	LIVE ANIMALS	1	No Quantity							4529			0
S3	2000	2000	2000	2	0	2	Export	56	Belgium	BEL	442	Luxembourg	LUX								00	LIVE ANIMALS	1	No Quantity							5923526			0
S3	2000	2000	2000	2	0	2	Export	56	Belgium	BEL	458	Malaysia	MYS								00	LIVE ANIMALS	1	No Quantity							97494			0
S3	2000	2000	2000	2	0	2	Export	56	Belgium	BEL	462	Maldives	MDV								00	LIVE ANIMALS	1	No Quantity							958			0
S3	2000	2000	2000	2	0	2	Export	56	Belgium	BEL	470	Malta	MLT								00	LIVE ANIMALS	1	No Quantity							59066			0
S3	2000	2000	2000	2	0	2	Export	56	Belgium	BEL	478	Mauritania	MRT								00	LIVE ANIMALS	1	No Quantity							36135			0
S3	2000	2000	2000	2	0	2	Export	56	Belgium	BEL	484	Mexico	MEX								00	LIVE ANIMALS	1	No Quantity							1651224			0
S3	2000	2000	2000	2	0	2	Export	56	Belgium	BEL	490	Other Asia, nes									00	LIVE ANIMALS	1	No Quantity							2109088			0
S3	2000	2000	2000	2	0	2	Export	56	Belgium	BEL	504	Morocco	MAR								00	LIVE ANIMALS	1	No Quantity							440712			0
S3	2000	2000	2000	2	0	2	Export	56	Belgium	BEL	512	Oman	OMN								00	LIVE ANIMALS	1	No Quantity							3361			0
S3	2000	2000	2000	2	0	2	Export	56	Belgium	BEL	528	Netherlands	NLD								00	LIVE ANIMALS	1	No Quantity							198417146			0
S3	2000	2000	2000	2	0	2	Export	56	Belgium	BEL	566	Nigeria	NGA								00	LIVE ANIMALS	1	No Quantity							22038			0
S3	2000	2000	2000	2	0	2	Export	56	Belgium	BEL	577	Other Africa, nes									00	LIVE ANIMALS	1	No Quantity							7038			0
S3	2000	2000	2000	2	0	2	Export	56	Belgium	BEL	579	Norway	NOR								00	LIVE ANIMALS	1	No Quantity							8199			0
S3	2000	2000	2000	2	0	2	Export	56	Belgium	BEL	586	Pakistan	PAK								00	LIVE ANIMALS	1	No Quantity							9947			0
S3	2000	2000	2000	2	0	2	Export	56	Belgium	BEL	604	Peru	PER								00	LIVE ANIMALS	1	No Quantity							1026			0
S3	2000	2000	2000	2	0	2	Export	56	Belgium	BEL	608	Philippines	PHL								00	LIVE ANIMALS	1	No Quantity							335092			0
S3	2000	2000	2000	2	0	2	Export	56	Belgium	BEL	616	Poland	POL								00	LIVE ANIMALS	1	No Quantity							483561			0
S3	2000	2000	2000	2	0	2	Export	56	Belgium	BEL	620	Portugal	PRT								00	LIVE ANIMALS	1	No Quantity							988544			0
S3	2000	2000	2000	2	0	2	Export	56	Belgium	BEL	634	Qatar	QAT								00	LIVE ANIMALS	1	No Quantity							82830			0
S3	2000	2000	2000	2	0	2	Export	56	Belgium	BEL	642	Romania	ROU								00	LIVE ANIMALS	1	No Quantity							13180			0
S3	2000	2000	2000	2	0	2	Export	56	Belgium	BEL	643	Russian Federation	RUS								00	LIVE ANIMALS	1	No Quantity							21034			0
S3	2000	2000	2000	2	0	2	Export	56	Belgium	BEL	646	Rwanda	RWA								00	LIVE ANIMALS	1	No Quantity							17814			0
S3	2000	2000	2000	2	0	2	Export	56	Belgium	BEL	674	San Marino	SMR								00	LIVE ANIMALS	1	No Quantity							71461			0
S3	2000	2000	2000	2	0	2	Export	56	Belgium	BEL	682	Saudi Arabia	SAU								00	LIVE ANIMALS	1	No Quantity							223796			0
S3	2000	2000	2000	2	0	2	Export	56	Belgium	BEL	686	Senegal	SEN								00	LIVE ANIMALS	1	No Quantity							20989			0
S3	2000	2000	2000	2	0	2	Export	56	Belgium	BEL	702	Singapore	SGP								00	LIVE ANIMALS	1	No Quantity							158932			0
S3	2000	2000	2000	2	0	2	Export	56	Belgium	BEL	705	Slovenia	SVN								00	LIVE ANIMALS	1	No Quantity							1724			0
S3	2000	2000	2000	2	0	2	Export	56	Belgium	BEL	710	South Africa	ZAF								00	LIVE ANIMALS	1	No Quantity							51557			0
S3	2000	2000	2000	2	0	2	Export	56	Belgium	BEL	724	Spain	ESP								00	LIVE ANIMALS	1	No Quantity							5388822			0
S3	2000	2000	2000	2	0	2	Export	56	Belgium	BEL	740	Suriname	SUR								00	LIVE ANIMALS	1	No Quantity							6420			0
S3	2000	2000	2000	2	0	2	Export	56	Belgium	BEL	752	Sweden	SWE								00	LIVE ANIMALS	1	No Quantity							180064			0
S3	2000	2000	2000	2	0	2	Export	56	Belgium	BEL	757	Switzerland	CHE								00	LIVE ANIMALS	1	No Quantity							955406			0
S3	2000	2000	2000	2	0	2	Export	56	Belgium	BEL	764	Thailand	THA								00	LIVE ANIMALS	1	No Quantity							393470			0
S3	2000	2000	2000	2	0	2	Export	56	Belgium	BEL	768	Togo	TGO								00	LIVE ANIMALS	1	No Quantity							33647			0
S3	2000	2000	2000	2	0	2	Export	56	Belgium	BEL	784	United Arab Emirates	ARE								00	LIVE ANIMALS	1	No Quantity							151511			0
S3	2000	2000	2000	2	0	2	Export	56	Belgium	BEL	788	Tunisia	TUN								00	LIVE ANIMALS	1	No Quantity							13788			0
S3	2000	2000	2000	2	0	2	Export	56	Belgium	BEL	792	Turkey	TUR								00	LIVE ANIMALS	1	No Quantity							684939			0
S3	2000	2000	2000	2	0	2	Export	56	Belgium	BEL	800	Uganda	UGA								00	LIVE ANIMALS	1	No Quantity							184778			0
S3	2000	2000	2000	2	0	2	Export	56	Belgium	BEL	818	Egypt	EGY								00	LIVE ANIMALS	1	No Quantity							36085			0
S3	2000	2000	2000	2	0	2	Export	56	Belgium	BEL	826	United Kingdom	GBR								00	LIVE ANIMALS	1	No Quantity							3632522			0
S3	2000	2000	2000	2	0	2	Export	56	Belgium	BEL	842	USA	USA								00	LIVE ANIMALS	1	No Quantity							7788048			0
S3	2000	2000	2000	2	0	2	Export	56	Belgium	BEL	854	Burkina Faso	BFA								00	LIVE ANIMALS	1	No Quantity							13723			0
S3	2000	2000	2000	2	0	2	Export	56	Belgium	BEL	862	Venezuela	VEN								00	LIVE ANIMALS	1	No Quantity							10815			0
S3	2000	2000	2000	2	0	2	Export	52	Barbados	BRB	0	World	WLD								01	MEAT, MEAT PREPARATIONS	1	No Quantity							2215213			0
S3	2000	2000	2000	2	0	2	Export	52	Barbados	BRB	28	Antigua and Barbuda	ATG								01	MEAT, MEAT PREPARATIONS	1	No Quantity							36795			0
S3	2000	2000	2000	2	0	2	Export	52	Barbados	BRB	44	Bahamas	BHS								01	MEAT, MEAT PREPARATIONS	1	No Quantity							31609			0
S3	2000	2000	2000	2	0	2	Export	52	Barbados	BRB	84	Belize	BLZ								01	MEAT, MEAT PREPARATIONS	1	No Quantity							93562			0
S3	2000	2000	2000	2	0	2	Export	52	Barbados	BRB	212	Dominica	DMA								01	MEAT, MEAT PREPARATIONS	1	No Quantity							93236			0
S3	2000	2000	2000	2	0	2	Export	52	Barbados	BRB	308	Grenada	GRD								01	MEAT, MEAT PREPARATIONS	1	No Quantity							174778			0
S3	2000	2000	2000	2	0	2	Export	52	Barbados	BRB	328	Guyana	GUY								01	MEAT, MEAT PREPARATIONS	1	No Quantity							52543			0
S3	2000	2000	2000	2	0	2	Export	52	Barbados	BRB	344	China, Hong Kong SAR	HKG								01	MEAT, MEAT PREPARATIONS	1	No Quantity							34734			0
S3	2000	2000	2000	2	0	2	Export	52	Barbados	BRB	388	Jamaica	JAM								01	MEAT, MEAT PREPARATIONS	1	No Quantity							1081835			0
S3	2000	2000	2000	2	0	2	Export	52	Barbados	BRB	528	Netherlands	NLD								01	MEAT, MEAT PREPARATIONS	1	No Quantity							1565			0
S3	2000	2000	2000	2	0	2	Export	52	Barbados	BRB	659	Saint Kitts and Nevis	KNA								01	MEAT, MEAT PREPARATIONS	1	No Quantity							8665			0
S3	2000	2000	2000	2	0	2	Export	52	Barbados	BRB	660	Anguilla	AIA								01	MEAT, MEAT PREPARATIONS	1	No Quantity							3263			0
S3	2000	2000	2000	2	0	2	Export	52	Barbados	BRB	662	Saint Lucia	LCA								01	MEAT, MEAT PREPARATIONS	1	No Quantity							288836			0
S3	2000	2000	2000	2	0	2	Export	52	Barbados	BRB	670	Saint Vincent and the Grenadines	VCT								01	MEAT, MEAT PREPARATIONS	1	No Quantity							221018			0
S3	2000	2000	2000	2	0	2	Export	52	Barbados	BRB	780	Trinidad and Tobago	TTO								01	MEAT, MEAT PREPARATIONS	1	No Quantity							34785			0
S3	2000	2000	2000	2	0	2	Export	52	Barbados	BRB	842	USA	USA								01	MEAT, MEAT PREPARATIONS	1	No Quantity							57988			0
S3	2000	2000	2000	2	0	2	Export	56	Belgium	BEL	0	World	WLD								01	MEAT, MEAT PREPARATIONS	1	No Quantity							2279652330			0
S3	2000	2000	2000	2	0	2	Export	56	Belgium	BEL	8	Albania	ALB								01	MEAT, MEAT PREPARATIONS	1	No Quantity							181474			0
S3	2000	2000	2000	2	0	2	Export	56	Belgium	BEL	24	Angola	AGO								01	MEAT, MEAT PREPARATIONS	1	No Quantity							4511929			0
S3	2000	2000	2000	2	0	2	Export	56	Belgium	BEL	31	Azerbaijan	AZE								01	MEAT, MEAT PREPARATIONS	1	No Quantity							10834			0
S3	2000	2000	2000	2	0	2	Export	56	Belgium	BEL	32	Argentina	ARG								01	MEAT, MEAT PREPARATIONS	1	No Quantity							126945			0
S3	2000	2000	2000	2	0	2	Export	56	Belgium	BEL	36	Australia	AUS								01	MEAT, MEAT PREPARATIONS	1	No Quantity							679789			0
S3	2000	2000	2000	2	0	2	Export	56	Belgium	BEL	40	Austria	AUT								01	MEAT, MEAT PREPARATIONS	1	No Quantity							8729648			0
S3	2000	2000	2000	2	0	2	Export	56	Belgium	BEL	48	Bahrain	BHR								01	MEAT, MEAT PREPARATIONS	1	No Quantity							1586			0
S3	2000	2000	2000	2	0	2	Export	56	Belgium	BEL	60	Bermuda	BMU								01	MEAT, MEAT PREPARATIONS	1	No Quantity							3967			0
S3	2000	2000	2000	2	0	2	Export	56	Belgium	BEL	70	Bosnia Herzegovina	BIH								01	MEAT, MEAT PREPARATIONS	1	No Quantity							2542881			0
S3	2000	2000	2000	2	0	2	Export	56	Belgium	BEL	76	Brazil	BRA								01	MEAT, MEAT PREPARATIONS	1	No Quantity							61838			0
S3	2000	2000	2000	2	0	2	Export	56	Belgium	BEL	100	Bulgaria	BGR								01	MEAT, MEAT PREPARATIONS	1	No Quantity							8958740			0
S3	2000	2000	2000	2	0	2	Export	56	Belgium	BEL	108	Burundi	BDI								01	MEAT, MEAT PREPARATIONS	1	No Quantity							3540			0
S3	2000	2000	2000	2	0	2	Export	56	Belgium	BEL	112	Belarus	BLR								01	MEAT, MEAT PREPARATIONS	1	No Quantity							729508			0
S3	2000	2000	2000	2	0	2	Export	56	Belgium	BEL	120	Cameroon	CMR								01	MEAT, MEAT PREPARATIONS	1	No Quantity							4347616			0
S3	2000	2000	2000	2	0	2	Export	56	Belgium	BEL	124	Canada	CAN								01	MEAT, MEAT PREPARATIONS	1	No Quantity							553438			0
S3	2000	2000	2000	2	0	2	Export	56	Belgium	BEL	132	Cabo Verde	CPV								01	MEAT, MEAT PREPARATIONS	1	No Quantity							38941			0
S3	2000	2000	2000	2	0	2	Export	56	Belgium	BEL	136	Cayman Isds	CYM								01	MEAT, MEAT PREPARATIONS	1	No Quantity							4320			0
S3	2000	2000	2000	2	0	2	Export	56	Belgium	BEL	156	China	CHN								01	MEAT, MEAT PREPARATIONS	1	No Quantity							2309448			0
S3	2000	2000	2000	2	0	2	Export	56	Belgium	BEL	174	Comoros	COM								01	MEAT, MEAT PREPARATIONS	1	No Quantity							738837			0
S3	2000	2000	2000	2	0	2	Export	56	Belgium	BEL	175	Mayotte	MYT								01	MEAT, MEAT PREPARATIONS	1	No Quantity							455296			0
S3	2000	2000	2000	2	0	2	Export	56	Belgium	BEL	178	Congo	COG								01	MEAT, MEAT PREPARATIONS	1	No Quantity							6715609			0
S3	2000	2000	2000	2	0	2	Export	56	Belgium	BEL	180	Dem. Rep. of the Congo	COD								01	MEAT, MEAT PREPARATIONS	1	No Quantity							6773144			0
S3	2000	2000	2000	2	0	2	Export	56	Belgium	BEL	191	Croatia	HRV								01	MEAT, MEAT PREPARATIONS	1	No Quantity							856398			0
S3	2000	2000	2000	2	0	2	Export	56	Belgium	BEL	192	Cuba	CUB								01	MEAT, MEAT PREPARATIONS	1	No Quantity							751204			0
S3	2000	2000	2000	2	0	2	Export	56	Belgium	BEL	196	Cyprus	CYP								01	MEAT, MEAT PREPARATIONS	1	No Quantity							35732			0
S3	2000	2000	2000	2	0	2	Export	56	Belgium	BEL	203	Czechia	CZE								01	MEAT, MEAT PREPARATIONS	1	No Quantity							2802354			0
S3	2000	2000	2000	2	0	2	Export	56	Belgium	BEL	204	Benin	BEN								01	MEAT, MEAT PREPARATIONS	1	No Quantity							1694708			0
S3	2000	2000	2000	2	0	2	Export	56	Belgium	BEL	208	Denmark	DNK								01	MEAT, MEAT PREPARATIONS	1	No Quantity							10891259			0
S3	2000	2000	2000	2	0	2	Export	56	Belgium	BEL	226	Equatorial Guinea	GNQ								01	MEAT, MEAT PREPARATIONS	1	No Quantity							462819			0
S3	2000	2000	2000	2	0	2	Export	56	Belgium	BEL	233	Estonia	EST								01	MEAT, MEAT PREPARATIONS	1	No Quantity							1209763			0
S3	2000	2000	2000	2	0	2	Export	56	Belgium	BEL	246	Finland	FIN								01	MEAT, MEAT PREPARATIONS	1	No Quantity							4614057			0
S3	2000	2000	2000	2	0	2	Export	56	Belgium	BEL	251	France	FRA								01	MEAT, MEAT PREPARATIONS	1	No Quantity							393895800			0
S3	2000	2000	2000	2	0	2	Export	56	Belgium	BEL	266	Gabon	GAB								01	MEAT, MEAT PREPARATIONS	1	No Quantity							739139			0
S3	2000	2000	2000	2	0	2	Export	56	Belgium	BEL	268	Georgia	GEO								01	MEAT, MEAT PREPARATIONS	1	No Quantity							289061			0
S3	2000	2000	2000	2	0	2	Export	56	Belgium	BEL	270	Gambia	GMB								01	MEAT, MEAT PREPARATIONS	1	No Quantity							114176			0
S3	2000	2000	2000	2	0	2	Export	56	Belgium	BEL	276	Germany	DEU								01	MEAT, MEAT PREPARATIONS	1	No Quantity							674177998			0
S3	2000	2000	2000	2	0	2	Export	56	Belgium	BEL	288	Ghana	GHA								01	MEAT, MEAT PREPARATIONS	1	No Quantity							284456			0
S3	2000	2000	2000	2	0	2	Export	56	Belgium	BEL	292	Gibraltar	GIB								01	MEAT, MEAT PREPARATIONS	1	No Quantity							19229			0
S3	2000	2000	2000	2	0	2	Export	56	Belgium	BEL	300	Greece	GRC								01	MEAT, MEAT PREPARATIONS	1	No Quantity							35232029			0
S3	2000	2000	2000	2	0	2	Export	56	Belgium	BEL	320	Guatemala	GTM								01	MEAT, MEAT PREPARATIONS	1	No Quantity							2984			0
S3	2000	2000	2000	2	0	2	Export	56	Belgium	BEL	324	Guinea	GIN								01	MEAT, MEAT PREPARATIONS	1	No Quantity							238048			0
S3	2000	2000	2000	2	0	2	Export	56	Belgium	BEL	332	Haiti	HTI								01	MEAT, MEAT PREPARATIONS	1	No Quantity							233815			0
S3	2000	2000	2000	2	0	2	Export	56	Belgium	BEL	344	China, Hong Kong SAR	HKG								01	MEAT, MEAT PREPARATIONS	1	No Quantity							3363875			0
S3	2000	2000	2000	2	0	2	Export	56	Belgium	BEL	348	Hungary	HUN								01	MEAT, MEAT PREPARATIONS	1	No Quantity							6432145			0
S3	2000	2000	2000	2	0	2	Export	56	Belgium	BEL	352	Iceland	ISL								01	MEAT, MEAT PREPARATIONS	1	No Quantity							1185			0
S3	2000	2000	2000	2	0	2	Export	56	Belgium	BEL	360	Indonesia	IDN								01	MEAT, MEAT PREPARATIONS	1	No Quantity							12429			0
S3	2000	2000	2000	2	0	2	Export	56	Belgium	BEL	372	Ireland	IRL								01	MEAT, MEAT PREPARATIONS	1	No Quantity							14808677			0
S3	2000	2000	2000	2	0	2	Export	56	Belgium	BEL	376	Israel	ISR								01	MEAT, MEAT PREPARATIONS	1	No Quantity							42087			0
S3	2000	2000	2000	2	0	2	Export	56	Belgium	BEL	381	Italy	ITA								01	MEAT, MEAT PREPARATIONS	1	No Quantity							162606220			0
S3	2000	2000	2000	2	0	2	Export	56	Belgium	BEL	384	Côte d'Ivoire	CIV								01	MEAT, MEAT PREPARATIONS	1	No Quantity							192479			0
S3	2000	2000	2000	2	0	2	Export	56	Belgium	BEL	392	Japan	JPN								01	MEAT, MEAT PREPARATIONS	1	No Quantity							10582820			0
S3	2000	2000	2000	2	0	2	Export	56	Belgium	BEL	398	Kazakhstan	KAZ								01	MEAT, MEAT PREPARATIONS	1	No Quantity							22106			0
S3	2000	2000	2000	2	0	2	Export	56	Belgium	BEL	400	Jordan	JOR								01	MEAT, MEAT PREPARATIONS	1	No Quantity							26488			0
S3	2000	2000	2000	2	0	2	Export	56	Belgium	BEL	410	Rep. of Korea	KOR								01	MEAT, MEAT PREPARATIONS	1	No Quantity							1231757			0
S3	2000	2000	2000	2	0	2	Export	56	Belgium	BEL	418	Lao People's Dem. Rep.	LAO								01	MEAT, MEAT PREPARATIONS	1	No Quantity							2762			0
S3	2000	2000	2000	2	0	2	Export	56	Belgium	BEL	422	Lebanon	LBN								01	MEAT, MEAT PREPARATIONS	1	No Quantity							1935312			0
S3	2000	2000	2000	2	0	2	Export	56	Belgium	BEL	428	Latvia	LVA								01	MEAT, MEAT PREPARATIONS	1	No Quantity							13266			0
S3	2000	2000	2000	2	0	2	Export	56	Belgium	BEL	430	Liberia	LBR								01	MEAT, MEAT PREPARATIONS	1	No Quantity							80546			0
S3	2000	2000	2000	2	0	2	Export	56	Belgium	BEL	440	Lithuania	LTU								01	MEAT, MEAT PREPARATIONS	1	No Quantity							70212			0
S3	2000	2000	2000	2	0	2	Export	56	Belgium	BEL	442	Luxembourg	LUX								01	MEAT, MEAT PREPARATIONS	1	No Quantity							56466861			0
S3	2000	2000	2000	2	0	2	Export	56	Belgium	BEL	458	Malaysia	MYS								01	MEAT, MEAT PREPARATIONS	1	No Quantity							137751			0
S3	2000	2000	2000	2	0	2	Export	56	Belgium	BEL	466	Mali	MLI								01	MEAT, MEAT PREPARATIONS	1	No Quantity							22815			0
S3	2000	2000	2000	2	0	2	Export	56	Belgium	BEL	470	Malta	MLT								01	MEAT, MEAT PREPARATIONS	1	No Quantity							192539			0
S3	2000	2000	2000	2	0	2	Export	56	Belgium	BEL	478	Mauritania	MRT								01	MEAT, MEAT PREPARATIONS	1	No Quantity							232465			0
S3	2000	2000	2000	2	0	2	Export	56	Belgium	BEL	480	Mauritius	MUS								01	MEAT, MEAT PREPARATIONS	1	No Quantity							31050			0
S3	2000	2000	2000	2	0	2	Export	56	Belgium	BEL	484	Mexico	MEX								01	MEAT, MEAT PREPARATIONS	1	No Quantity							10206			0
S3	2000	2000	2000	2	0	2	Export	56	Belgium	BEL	498	Rep. of Moldova	MDA								01	MEAT, MEAT PREPARATIONS	1	No Quantity							1405329			0
S3	2000	2000	2000	2	0	2	Export	56	Belgium	BEL	504	Morocco	MAR								01	MEAT, MEAT PREPARATIONS	1	No Quantity							12897			0
S3	2000	2000	2000	2	0	2	Export	56	Belgium	BEL	512	Oman	OMN								01	MEAT, MEAT PREPARATIONS	1	No Quantity							764			0
S3	2000	2000	2000	2	0	2	Export	56	Belgium	BEL	528	Netherlands	NLD								01	MEAT, MEAT PREPARATIONS	1	No Quantity							565720349			0
S3	2000	2000	2000	2	0	2	Export	56	Belgium	BEL	530	Neth. Antilles	ANT								01	MEAT, MEAT PREPARATIONS	1	No Quantity							205046			0
S3	2000	2000	2000	2	0	2	Export	56	Belgium	BEL	540	New Caledonia	NCL								01	MEAT, MEAT PREPARATIONS	1	No Quantity							345419			0
S3	2000	2000	2000	2	0	2	Export	56	Belgium	BEL	566	Nigeria	NGA								01	MEAT, MEAT PREPARATIONS	1	No Quantity							24664			0
S3	2000	2000	2000	2	0	2	Export	56	Belgium	BEL	577	Other Africa, nes									01	MEAT, MEAT PREPARATIONS	1	No Quantity							56084			0
S3	2000	2000	2000	2	0	2	Export	56	Belgium	BEL	579	Norway	NOR								01	MEAT, MEAT PREPARATIONS	1	No Quantity							59818			0
S3	2000	2000	2000	2	0	2	Export	56	Belgium	BEL	585	Palau	PLW								01	MEAT, MEAT PREPARATIONS	1	No Quantity							5047			0
S3	2000	2000	2000	2	0	2	Export	56	Belgium	BEL	591	Panama	PAN								01	MEAT, MEAT PREPARATIONS	1	No Quantity							6980			0
S3	2000	2000	2000	2	0	2	Export	56	Belgium	BEL	604	Peru	PER								01	MEAT, MEAT PREPARATIONS	1	No Quantity							11431			0
S3	2000	2000	2000	2	0	2	Export	56	Belgium	BEL	608	Philippines	PHL								01	MEAT, MEAT PREPARATIONS	1	No Quantity							392150			0
S3	2000	2000	2000	2	0	2	Export	56	Belgium	BEL	616	Poland	POL								01	MEAT, MEAT PREPARATIONS	1	No Quantity							5878263			0
S3	2000	2000	2000	2	0	2	Export	56	Belgium	BEL	620	Portugal	PRT								01	MEAT, MEAT PREPARATIONS	1	No Quantity							10017240			0
S3	2000	2000	2000	2	0	2	Export	56	Belgium	BEL	624	Guinea-Bissau	GNB								01	MEAT, MEAT PREPARATIONS	1	No Quantity							9801			0
S3	2000	2000	2000	2	0	2	Export	56	Belgium	BEL	642	Romania	ROU								01	MEAT, MEAT PREPARATIONS	1	No Quantity							5304828			0
S3	2000	2000	2000	2	0	2	Export	56	Belgium	BEL	643	Russian Federation	RUS								01	MEAT, MEAT PREPARATIONS	1	No Quantity							42906869			0
S3	2000	2000	2000	2	0	2	Export	56	Belgium	BEL	646	Rwanda	RWA								01	MEAT, MEAT PREPARATIONS	1	No Quantity							8940			0
S3	2000	2000	2000	2	0	2	Export	56	Belgium	BEL	678	Sao Tome and Principe	STP								01	MEAT, MEAT PREPARATIONS	1	No Quantity							30498			0
S3	2000	2000	2000	2	0	2	Export	56	Belgium	BEL	682	Saudi Arabia	SAU								01	MEAT, MEAT PREPARATIONS	1	No Quantity							1924			0
S3	2000	2000	2000	2	0	2	Export	56	Belgium	BEL	694	Sierra Leone	SLE								01	MEAT, MEAT PREPARATIONS	1	No Quantity							50679			0
S3	2000	2000	2000	2	0	2	Export	56	Belgium	BEL	702	Singapore	SGP								01	MEAT, MEAT PREPARATIONS	1	No Quantity							108545			0
S3	2000	2000	2000	2	0	2	Export	56	Belgium	BEL	703	Slovakia	SVK								01	MEAT, MEAT PREPARATIONS	1	No Quantity							1040105			0
S3	2000	2000	2000	2	0	2	Export	56	Belgium	BEL	705	Slovenia	SVN								01	MEAT, MEAT PREPARATIONS	1	No Quantity							348045			0
S3	2000	2000	2000	2	0	2	Export	56	Belgium	BEL	710	South Africa	ZAF								01	MEAT, MEAT PREPARATIONS	1	No Quantity							1911879			0
S3	2000	2000	2000	2	0	2	Export	56	Belgium	BEL	716	Zimbabwe	ZWE								01	MEAT, MEAT PREPARATIONS	1	No Quantity							903			0
S3	2000	2000	2000	2	0	2	Export	56	Belgium	BEL	724	Spain	ESP								01	MEAT, MEAT PREPARATIONS	1	No Quantity							35330660			0
S3	2000	2000	2000	2	0	2	Export	56	Belgium	BEL	752	Sweden	SWE								01	MEAT, MEAT PREPARATIONS	1	No Quantity							10202192			0
S3	2000	2000	2000	2	0	2	Export	56	Belgium	BEL	757	Switzerland	CHE								01	MEAT, MEAT PREPARATIONS	1	No Quantity							2190307			0
S3	2000	2000	2000	2	0	2	Export	56	Belgium	BEL	764	Thailand	THA								01	MEAT, MEAT PREPARATIONS	1	No Quantity							605049			0
S3	2000	2000	2000	2	0	2	Export	56	Belgium	BEL	768	Togo	TGO								01	MEAT, MEAT PREPARATIONS	1	No Quantity							316556			0
S3	2000	2000	2000	2	0	2	Export	56	Belgium	BEL	784	United Arab Emirates	ARE								01	MEAT, MEAT PREPARATIONS	1	No Quantity							40560			0
S3	2000	2000	2000	2	0	2	Export	56	Belgium	BEL	792	Turkey	TUR								01	MEAT, MEAT PREPARATIONS	1	No Quantity							8756			0
S3	2000	2000	2000	2	0	2	Export	56	Belgium	BEL	795	Turkmenistan	TKM								01	MEAT, MEAT PREPARATIONS	1	No Quantity							15769			0
S3	2000	2000	2000	2	0	2	Export	56	Belgium	BEL	798	Tuvalu	TUV								01	MEAT, MEAT PREPARATIONS	1	No Quantity							13946			0
S3	2000	2000	2000	2	0	2	Export	56	Belgium	BEL	804	Ukraine	UKR								01	MEAT, MEAT PREPARATIONS	1	No Quantity							961195			0
S3	2000	2000	2000	2	0	2	Export	56	Belgium	BEL	807	North Macedonia	MKD								01	MEAT, MEAT PREPARATIONS	1	No Quantity							290803			0
S3	2000	2000	2000	2	0	2	Export	56	Belgium	BEL	826	United Kingdom	GBR								01	MEAT, MEAT PREPARATIONS	1	No Quantity							141207574			0
S3	2000	2000	2000	2	0	2	Export	56	Belgium	BEL	834	United Rep. of Tanzania	TZA								01	MEAT, MEAT PREPARATIONS	1	No Quantity							3493			0
S3	2000	2000	2000	2	0	2	Export	56	Belgium	BEL	842	USA	USA								01	MEAT, MEAT PREPARATIONS	1	No Quantity							14594067			0
S3	2000	2000	2000	2	0	2	Export	56	Belgium	BEL	854	Burkina Faso	BFA								01	MEAT, MEAT PREPARATIONS	1	No Quantity							1125			0
S3	2000	2000	2000	2	0	2	Export	56	Belgium	BEL	858	Uruguay	URY								01	MEAT, MEAT PREPARATIONS	1	No Quantity							7160			0
S3	2000	2000	2000	2	0	2	Export	56	Belgium	BEL	891	Serbia and Montenegro	SCG								01	MEAT, MEAT PREPARATIONS	1	No Quantity							1749124			0
S3	2000	2000	2000	2	0	2	Export	56	Belgium	BEL	899	Areas, nes									01	MEAT, MEAT PREPARATIONS	1	No Quantity							707082			0
S3	2000	2000	2000	2	0	2	Export	52	Barbados	BRB	0	World	WLD								02	DAIRY PRODUCTS,BIRD EGGS	1	No Quantity							865184			0
S3	2000	2000	2000	2	0	2	Export	52	Barbados	BRB	28	Antigua and Barbuda	ATG								02	DAIRY PRODUCTS,BIRD EGGS	1	No Quantity							10238			0
S3	2000	2000	2000	2	0	2	Export	52	Barbados	BRB	40	Austria	AUT								02	DAIRY PRODUCTS,BIRD EGGS	1	No Quantity							108			0
S3	2000	2000	2000	2	0	2	Export	52	Barbados	BRB	60	Bermuda	BMU								02	DAIRY PRODUCTS,BIRD EGGS	1	No Quantity							17			0
S3	2000	2000	2000	2	0	2	Export	52	Barbados	BRB	84	Belize	BLZ								02	DAIRY PRODUCTS,BIRD EGGS	1	No Quantity							64229			0
S3	2000	2000	2000	2	0	2	Export	52	Barbados	BRB	212	Dominica	DMA								02	DAIRY PRODUCTS,BIRD EGGS	1	No Quantity							174764			0
S3	2000	2000	2000	2	0	2	Export	52	Barbados	BRB	308	Grenada	GRD								02	DAIRY PRODUCTS,BIRD EGGS	1	No Quantity							153851			0
S3	2000	2000	2000	2	0	2	Export	52	Barbados	BRB	328	Guyana	GUY								02	DAIRY PRODUCTS,BIRD EGGS	1	No Quantity							4765			0
S3	2000	2000	2000	2	0	2	Export	52	Barbados	BRB	388	Jamaica	JAM								02	DAIRY PRODUCTS,BIRD EGGS	1	No Quantity							395			0
S3	2000	2000	2000	2	0	2	Export	52	Barbados	BRB	530	Neth. Antilles	ANT								02	DAIRY PRODUCTS,BIRD EGGS	1	No Quantity							4			0
S3	2000	2000	2000	2	0	2	Export	52	Barbados	BRB	659	Saint Kitts and Nevis	KNA								02	DAIRY PRODUCTS,BIRD EGGS	1	No Quantity							13498			0
S3	2000	2000	2000	2	0	2	Export	52	Barbados	BRB	660	Anguilla	AIA								02	DAIRY PRODUCTS,BIRD EGGS	1	No Quantity							4686			0
S3	2000	2000	2000	2	0	2	Export	52	Barbados	BRB	662	Saint Lucia	LCA								02	DAIRY PRODUCTS,BIRD EGGS	1	No Quantity							62108			0
S3	2000	2000	2000	2	0	2	Export	52	Barbados	BRB	670	Saint Vincent and the Grenadines	VCT								02	DAIRY PRODUCTS,BIRD EGGS	1	No Quantity							74885			0
S3	2000	2000	2000	2	0	2	Export	52	Barbados	BRB	705	Slovenia	SVN								02	DAIRY PRODUCTS,BIRD EGGS	1	No Quantity							106			0
S3	2000	2000	2000	2	0	2	Export	52	Barbados	BRB	780	Trinidad and Tobago	TTO								02	DAIRY PRODUCTS,BIRD EGGS	1	No Quantity							301492			0
S3	2000	2000	2000	2	0	2	Export	52	Barbados	BRB	842	USA	USA								02	DAIRY PRODUCTS,BIRD EGGS	1	No Quantity							35			0
S3	2000	2000	2000	2	0	2	Export	56	Belgium	BEL	0	World	WLD								02	DAIRY PRODUCTS,BIRD EGGS	1	No Quantity							1994589796			0
S3	2000	2000	2000	2	0	2	Export	56	Belgium	BEL	8	Albania	ALB								02	DAIRY PRODUCTS,BIRD EGGS	1	No Quantity							240903			0
S3	2000	2000	2000	2	0	2	Export	56	Belgium	BEL	12	Algeria	DZA								02	DAIRY PRODUCTS,BIRD EGGS	1	No Quantity							85884409			0
S3	2000	2000	2000	2	0	2	Export	56	Belgium	BEL	24	Angola	AGO								02	DAIRY PRODUCTS,BIRD EGGS	1	No Quantity							155674			0
S3	2000	2000	2000	2	0	2	Export	56	Belgium	BEL	36	Australia	AUS								02	DAIRY PRODUCTS,BIRD EGGS	1	No Quantity							362631			0
S3	2000	2000	2000	2	0	2	Export	56	Belgium	BEL	40	Austria	AUT								02	DAIRY PRODUCTS,BIRD EGGS	1	No Quantity							10200975			0
S3	2000	2000	2000	2	0	2	Export	56	Belgium	BEL	44	Bahamas	BHS								02	DAIRY PRODUCTS,BIRD EGGS	1	No Quantity							1188			0
S3	2000	2000	2000	2	0	2	Export	56	Belgium	BEL	48	Bahrain	BHR								02	DAIRY PRODUCTS,BIRD EGGS	1	No Quantity							32606			0
S3	2000	2000	2000	2	0	2	Export	56	Belgium	BEL	50	Bangladesh	BGD								02	DAIRY PRODUCTS,BIRD EGGS	1	No Quantity							234360			0
S3	2000	2000	2000	2	0	2	Export	56	Belgium	BEL	60	Bermuda	BMU								02	DAIRY PRODUCTS,BIRD EGGS	1	No Quantity							23077			0
S3	2000	2000	2000	2	0	2	Export	56	Belgium	BEL	68	Bolivia (Plurinational State of)	BOL								02	DAIRY PRODUCTS,BIRD EGGS	1	No Quantity							22780			0
S3	2000	2000	2000	2	0	2	Export	56	Belgium	BEL	70	Bosnia Herzegovina	BIH								02	DAIRY PRODUCTS,BIRD EGGS	1	No Quantity							332644			0
S3	2000	2000	2000	2	0	2	Export	56	Belgium	BEL	76	Brazil	BRA								02	DAIRY PRODUCTS,BIRD EGGS	1	No Quantity							2659565			0
S3	2000	2000	2000	2	0	2	Export	56	Belgium	BEL	96	Brunei Darussalam	BRN								02	DAIRY PRODUCTS,BIRD EGGS	1	No Quantity							27069			0
S3	2000	2000	2000	2	0	2	Export	56	Belgium	BEL	100	Bulgaria	BGR								02	DAIRY PRODUCTS,BIRD EGGS	1	No Quantity							803247			0
S3	2000	2000	2000	2	0	2	Export	56	Belgium	BEL	108	Burundi	BDI								02	DAIRY PRODUCTS,BIRD EGGS	1	No Quantity							48457			0
S3	2000	2000	2000	2	0	2	Export	56	Belgium	BEL	116	Cambodia	KHM								02	DAIRY PRODUCTS,BIRD EGGS	1	No Quantity							44979			0
S3	2000	2000	2000	2	0	2	Export	56	Belgium	BEL	120	Cameroon	CMR								02	DAIRY PRODUCTS,BIRD EGGS	1	No Quantity							1833528			0
S3	2000	2000	2000	2	0	2	Export	56	Belgium	BEL	124	Canada	CAN								02	DAIRY PRODUCTS,BIRD EGGS	1	No Quantity							606570			0
S3	2000	2000	2000	2	0	2	Export	56	Belgium	BEL	132	Cabo Verde	CPV								02	DAIRY PRODUCTS,BIRD EGGS	1	No Quantity							2142448			0
S3	2000	2000	2000	2	0	2	Export	56	Belgium	BEL	140	Central African Rep.	CAF								02	DAIRY PRODUCTS,BIRD EGGS	1	No Quantity							22768			0
S3	2000	2000	2000	2	0	2	Export	56	Belgium	BEL	148	Chad	TCD								02	DAIRY PRODUCTS,BIRD EGGS	1	No Quantity							63859			0
S3	2000	2000	2000	2	0	2	Export	56	Belgium	BEL	152	Chile	CHL								02	DAIRY PRODUCTS,BIRD EGGS	1	No Quantity							1601220			0
S3	2000	2000	2000	2	0	2	Export	56	Belgium	BEL	156	China	CHN								02	DAIRY PRODUCTS,BIRD EGGS	1	No Quantity							5430993			0
S3	2000	2000	2000	2	0	2	Export	56	Belgium	BEL	170	Colombia	COL								02	DAIRY PRODUCTS,BIRD EGGS	1	No Quantity							844263			0
S3	2000	2000	2000	2	0	2	Export	56	Belgium	BEL	174	Comoros	COM								02	DAIRY PRODUCTS,BIRD EGGS	1	No Quantity							2617			0
S3	2000	2000	2000	2	0	2	Export	56	Belgium	BEL	178	Congo	COG								02	DAIRY PRODUCTS,BIRD EGGS	1	No Quantity							74668			0
S3	2000	2000	2000	2	0	2	Export	56	Belgium	BEL	180	Dem. Rep. of the Congo	COD								02	DAIRY PRODUCTS,BIRD EGGS	1	No Quantity							659661			0
S3	2000	2000	2000	2	0	2	Export	56	Belgium	BEL	191	Croatia	HRV								02	DAIRY PRODUCTS,BIRD EGGS	1	No Quantity							141865			0
S3	2000	2000	2000	2	0	2	Export	56	Belgium	BEL	192	Cuba	CUB								02	DAIRY PRODUCTS,BIRD EGGS	1	No Quantity							3713902			0
S3	2000	2000	2000	2	0	2	Export	56	Belgium	BEL	196	Cyprus	CYP								02	DAIRY PRODUCTS,BIRD EGGS	1	No Quantity							785858			0
S3	2000	2000	2000	2	0	2	Export	56	Belgium	BEL	203	Czechia	CZE								02	DAIRY PRODUCTS,BIRD EGGS	1	No Quantity							4598304			0
S3	2000	2000	2000	2	0	2	Export	56	Belgium	BEL	204	Benin	BEN								02	DAIRY PRODUCTS,BIRD EGGS	1	No Quantity							82497			0
S3	2000	2000	2000	2	0	2	Export	56	Belgium	BEL	208	Denmark	DNK								02	DAIRY PRODUCTS,BIRD EGGS	1	No Quantity							26411631			0
S3	2000	2000	2000	2	0	2	Export	56	Belgium	BEL	212	Dominica	DMA								02	DAIRY PRODUCTS,BIRD EGGS	1	No Quantity							35705			0
S3	2000	2000	2000	2	0	2	Export	56	Belgium	BEL	214	Dominican Rep.	DOM								02	DAIRY PRODUCTS,BIRD EGGS	1	No Quantity							707951			0
S3	2000	2000	2000	2	0	2	Export	56	Belgium	BEL	218	Ecuador	ECU								02	DAIRY PRODUCTS,BIRD EGGS	1	No Quantity							563150			0
S3	2000	2000	2000	2	0	2	Export	56	Belgium	BEL	222	El Salvador	SLV								02	DAIRY PRODUCTS,BIRD EGGS	1	No Quantity							23553			0
S3	2000	2000	2000	2	0	2	Export	56	Belgium	BEL	231	Ethiopia	ETH								02	DAIRY PRODUCTS,BIRD EGGS	1	No Quantity							1083			0
S3	2000	2000	2000	2	0	2	Export	56	Belgium	BEL	232	Eritrea	ERI								02	DAIRY PRODUCTS,BIRD EGGS	1	No Quantity							639518			0
S3	2000	2000	2000	2	0	2	Export	56	Belgium	BEL	233	Estonia	EST								02	DAIRY PRODUCTS,BIRD EGGS	1	No Quantity							9665			0
S3	2000	2000	2000	2	0	2	Export	56	Belgium	BEL	246	Finland	FIN								02	DAIRY PRODUCTS,BIRD EGGS	1	No Quantity							979153			0
S3	2000	2000	2000	2	0	2	Export	56	Belgium	BEL	251	France	FRA								02	DAIRY PRODUCTS,BIRD EGGS	1	No Quantity							521365937			0
S3	2000	2000	2000	2	0	2	Export	56	Belgium	BEL	258	French Polynesia	PYF								02	DAIRY PRODUCTS,BIRD EGGS	1	No Quantity							56183			0
S3	2000	2000	2000	2	0	2	Export	56	Belgium	BEL	262	Djibouti	DJI								02	DAIRY PRODUCTS,BIRD EGGS	1	No Quantity							261237			0
S3	2000	2000	2000	2	0	2	Export	56	Belgium	BEL	266	Gabon	GAB								02	DAIRY PRODUCTS,BIRD EGGS	1	No Quantity							1159842			0
S3	2000	2000	2000	2	0	2	Export	56	Belgium	BEL	268	Georgia	GEO								02	DAIRY PRODUCTS,BIRD EGGS	1	No Quantity							117437			0
S3	2000	2000	2000	2	0	2	Export	56	Belgium	BEL	270	Gambia	GMB								02	DAIRY PRODUCTS,BIRD EGGS	1	No Quantity							88476			0
S3	2000	2000	2000	2	0	2	Export	56	Belgium	BEL	276	Germany	DEU								02	DAIRY PRODUCTS,BIRD EGGS	1	No Quantity							257953883			0
S3	2000	2000	2000	2	0	2	Export	56	Belgium	BEL	288	Ghana	GHA								02	DAIRY PRODUCTS,BIRD EGGS	1	No Quantity							1317917			0
S3	2000	2000	2000	2	0	2	Export	56	Belgium	BEL	300	Greece	GRC								02	DAIRY PRODUCTS,BIRD EGGS	1	No Quantity							7302815			0
S3	2000	2000	2000	2	0	2	Export	56	Belgium	BEL	320	Guatemala	GTM								02	DAIRY PRODUCTS,BIRD EGGS	1	No Quantity							318307			0
S3	2000	2000	2000	2	0	2	Export	56	Belgium	BEL	324	Guinea	GIN								02	DAIRY PRODUCTS,BIRD EGGS	1	No Quantity							404622			0
S3	2000	2000	2000	2	0	2	Export	56	Belgium	BEL	328	Guyana	GUY								02	DAIRY PRODUCTS,BIRD EGGS	1	No Quantity							36655			0
S3	2000	2000	2000	2	0	2	Export	56	Belgium	BEL	332	Haiti	HTI								02	DAIRY PRODUCTS,BIRD EGGS	1	No Quantity							43231			0
S3	2000	2000	2000	2	0	2	Export	56	Belgium	BEL	340	Honduras	HND								02	DAIRY PRODUCTS,BIRD EGGS	1	No Quantity							90718			0
S3	2000	2000	2000	2	0	2	Export	56	Belgium	BEL	344	China, Hong Kong SAR	HKG								02	DAIRY PRODUCTS,BIRD EGGS	1	No Quantity							639813			0
S3	2000	2000	2000	2	0	2	Export	56	Belgium	BEL	348	Hungary	HUN								02	DAIRY PRODUCTS,BIRD EGGS	1	No Quantity							360148			0
S3	2000	2000	2000	2	0	2	Export	56	Belgium	BEL	352	Iceland	ISL								02	DAIRY PRODUCTS,BIRD EGGS	1	No Quantity							53168			0
S3	2000	2000	2000	2	0	2	Export	56	Belgium	BEL	360	Indonesia	IDN								02	DAIRY PRODUCTS,BIRD EGGS	1	No Quantity							6841404			0
S3	2000	2000	2000	2	0	2	Export	56	Belgium	BEL	372	Ireland	IRL								02	DAIRY PRODUCTS,BIRD EGGS	1	No Quantity							7022741			0
S3	2000	2000	2000	2	0	2	Export	56	Belgium	BEL	376	Israel	ISR								02	DAIRY PRODUCTS,BIRD EGGS	1	No Quantity							1747460			0
S3	2000	2000	2000	2	0	2	Export	56	Belgium	BEL	381	Italy	ITA								02	DAIRY PRODUCTS,BIRD EGGS	1	No Quantity							129801157			0
S3	2000	2000	2000	2	0	2	Export	56	Belgium	BEL	384	Côte d'Ivoire	CIV								02	DAIRY PRODUCTS,BIRD EGGS	1	No Quantity							1136443			0
S3	2000	2000	2000	2	0	2	Export	56	Belgium	BEL	388	Jamaica	JAM								02	DAIRY PRODUCTS,BIRD EGGS	1	No Quantity							694790			0
S3	2000	2000	2000	2	0	2	Export	56	Belgium	BEL	392	Japan	JPN								02	DAIRY PRODUCTS,BIRD EGGS	1	No Quantity							7119073			0
S3	2000	2000	2000	2	0	2	Export	56	Belgium	BEL	398	Kazakhstan	KAZ								02	DAIRY PRODUCTS,BIRD EGGS	1	No Quantity							1987			0
S3	2000	2000	2000	2	0	2	Export	56	Belgium	BEL	400	Jordan	JOR								02	DAIRY PRODUCTS,BIRD EGGS	1	No Quantity							3022741			0
S3	2000	2000	2000	2	0	2	Export	56	Belgium	BEL	404	Kenya	KEN								02	DAIRY PRODUCTS,BIRD EGGS	1	No Quantity							360188			0
S3	2000	2000	2000	2	0	2	Export	56	Belgium	BEL	408	Dem. People's Rep. of Korea	PRK								02	DAIRY PRODUCTS,BIRD EGGS	1	No Quantity							45504			0
S3	2000	2000	2000	2	0	2	Export	56	Belgium	BEL	410	Rep. of Korea	KOR								02	DAIRY PRODUCTS,BIRD EGGS	1	No Quantity							1812911			0
S3	2000	2000	2000	2	0	2	Export	56	Belgium	BEL	414	Kuwait	KWT								02	DAIRY PRODUCTS,BIRD EGGS	1	No Quantity							289295			0
S3	2000	2000	2000	2	0	2	Export	56	Belgium	BEL	422	Lebanon	LBN								02	DAIRY PRODUCTS,BIRD EGGS	1	No Quantity							2969504			0
S3	2000	2000	2000	2	0	2	Export	56	Belgium	BEL	428	Latvia	LVA								02	DAIRY PRODUCTS,BIRD EGGS	1	No Quantity							1149			0
S3	2000	2000	2000	2	0	2	Export	56	Belgium	BEL	430	Liberia	LBR								02	DAIRY PRODUCTS,BIRD EGGS	1	No Quantity							15027			0
S3	2000	2000	2000	2	0	2	Export	56	Belgium	BEL	434	Libya	LBY								02	DAIRY PRODUCTS,BIRD EGGS	1	No Quantity							222267			0
S3	2000	2000	2000	2	0	2	Export	56	Belgium	BEL	440	Lithuania	LTU								02	DAIRY PRODUCTS,BIRD EGGS	1	No Quantity							488071			0
S3	2000	2000	2000	2	0	2	Export	56	Belgium	BEL	442	Luxembourg	LUX								02	DAIRY PRODUCTS,BIRD EGGS	1	No Quantity							52931504			0
S3	2000	2000	2000	2	0	2	Export	56	Belgium	BEL	450	Madagascar	MDG								02	DAIRY PRODUCTS,BIRD EGGS	1	No Quantity							80323			0
S3	2000	2000	2000	2	0	2	Export	56	Belgium	BEL	458	Malaysia	MYS								02	DAIRY PRODUCTS,BIRD EGGS	1	No Quantity							2458801			0
S3	2000	2000	2000	2	0	2	Export	56	Belgium	BEL	466	Mali	MLI								02	DAIRY PRODUCTS,BIRD EGGS	1	No Quantity							113103			0
S3	2000	2000	2000	2	0	2	Export	56	Belgium	BEL	470	Malta	MLT								02	DAIRY PRODUCTS,BIRD EGGS	1	No Quantity							811133			0
S3	2000	2000	2000	2	0	2	Export	56	Belgium	BEL	478	Mauritania	MRT								02	DAIRY PRODUCTS,BIRD EGGS	1	No Quantity							858177			0
S3	2000	2000	2000	2	0	2	Export	56	Belgium	BEL	480	Mauritius	MUS								02	DAIRY PRODUCTS,BIRD EGGS	1	No Quantity							134506			0
S3	2000	2000	2000	2	0	2	Export	56	Belgium	BEL	484	Mexico	MEX								02	DAIRY PRODUCTS,BIRD EGGS	1	No Quantity							21752670			0
S3	2000	2000	2000	2	0	2	Export	56	Belgium	BEL	490	Other Asia, nes									02	DAIRY PRODUCTS,BIRD EGGS	1	No Quantity							4663408			0
S3	2000	2000	2000	2	0	2	Export	56	Belgium	BEL	498	Rep. of Moldova	MDA								02	DAIRY PRODUCTS,BIRD EGGS	1	No Quantity							13634			0
S3	2000	2000	2000	2	0	2	Export	56	Belgium	BEL	504	Morocco	MAR								02	DAIRY PRODUCTS,BIRD EGGS	1	No Quantity							2655932			0
S3	2000	2000	2000	2	0	2	Export	56	Belgium	BEL	512	Oman	OMN								02	DAIRY PRODUCTS,BIRD EGGS	1	No Quantity							375408			0
S3	2000	2000	2000	2	0	2	Export	56	Belgium	BEL	524	Nepal	NPL								02	DAIRY PRODUCTS,BIRD EGGS	1	No Quantity							44463			0
S3	2000	2000	2000	2	0	2	Export	56	Belgium	BEL	528	Netherlands	NLD								02	DAIRY PRODUCTS,BIRD EGGS	1	No Quantity							501787779			0
S3	2000	2000	2000	2	0	2	Export	56	Belgium	BEL	530	Neth. Antilles	ANT								02	DAIRY PRODUCTS,BIRD EGGS	1	No Quantity							115347			0
S3	2000	2000	2000	2	0	2	Export	56	Belgium	BEL	533	Aruba	ABW								02	DAIRY PRODUCTS,BIRD EGGS	1	No Quantity							202456			0
S3	2000	2000	2000	2	0	2	Export	56	Belgium	BEL	540	New Caledonia	NCL								02	DAIRY PRODUCTS,BIRD EGGS	1	No Quantity							165314			0
S3	2000	2000	2000	2	0	2	Export	56	Belgium	BEL	562	Niger	NER								02	DAIRY PRODUCTS,BIRD EGGS	1	No Quantity							810328			0
S3	2000	2000	2000	2	0	2	Export	56	Belgium	BEL	566	Nigeria	NGA								02	DAIRY PRODUCTS,BIRD EGGS	1	No Quantity							1115872			0
S3	2000	2000	2000	2	0	2	Export	56	Belgium	BEL	577	Other Africa, nes									02	DAIRY PRODUCTS,BIRD EGGS	1	No Quantity							54909			0
S3	2000	2000	2000	2	0	2	Export	56	Belgium	BEL	579	Norway	NOR								02	DAIRY PRODUCTS,BIRD EGGS	1	No Quantity							174825			0
S3	2000	2000	2000	2	0	2	Export	56	Belgium	BEL	586	Pakistan	PAK								02	DAIRY PRODUCTS,BIRD EGGS	1	No Quantity							567110			0
S3	2000	2000	2000	2	0	2	Export	56	Belgium	BEL	591	Panama	PAN								02	DAIRY PRODUCTS,BIRD EGGS	1	No Quantity							1082459			0
S3	2000	2000	2000	2	0	2	Export	56	Belgium	BEL	604	Peru	PER								02	DAIRY PRODUCTS,BIRD EGGS	1	No Quantity							1603697			0
S3	2000	2000	2000	2	0	2	Export	56	Belgium	BEL	608	Philippines	PHL								02	DAIRY PRODUCTS,BIRD EGGS	1	No Quantity							7522192			0
S3	2000	2000	2000	2	0	2	Export	56	Belgium	BEL	616	Poland	POL								02	DAIRY PRODUCTS,BIRD EGGS	1	No Quantity							1065930			0
S3	2000	2000	2000	2	0	2	Export	56	Belgium	BEL	620	Portugal	PRT								02	DAIRY PRODUCTS,BIRD EGGS	1	No Quantity							13968042			0
S3	2000	2000	2000	2	0	2	Export	56	Belgium	BEL	624	Guinea-Bissau	GNB								02	DAIRY PRODUCTS,BIRD EGGS	1	No Quantity							44042			0
S3	2000	2000	2000	2	0	2	Export	56	Belgium	BEL	634	Qatar	QAT								02	DAIRY PRODUCTS,BIRD EGGS	1	No Quantity							72986			0
S3	2000	2000	2000	2	0	2	Export	56	Belgium	BEL	642	Romania	ROU								02	DAIRY PRODUCTS,BIRD EGGS	1	No Quantity							338840			0
S3	2000	2000	2000	2	0	2	Export	56	Belgium	BEL	643	Russian Federation	RUS								02	DAIRY PRODUCTS,BIRD EGGS	1	No Quantity							4211695			0
S3	2000	2000	2000	2	0	2	Export	56	Belgium	BEL	646	Rwanda	RWA								02	DAIRY PRODUCTS,BIRD EGGS	1	No Quantity							103078			0
S3	2000	2000	2000	2	0	2	Export	56	Belgium	BEL	678	Sao Tome and Principe	STP								02	DAIRY PRODUCTS,BIRD EGGS	1	No Quantity							22021			0
S3	2000	2000	2000	2	0	2	Export	56	Belgium	BEL	682	Saudi Arabia	SAU								02	DAIRY PRODUCTS,BIRD EGGS	1	No Quantity							1111518			0
S3	2000	2000	2000	2	0	2	Export	56	Belgium	BEL	686	Senegal	SEN								02	DAIRY PRODUCTS,BIRD EGGS	1	No Quantity							1070205			0
S3	2000	2000	2000	2	0	2	Export	56	Belgium	BEL	694	Sierra Leone	SLE								02	DAIRY PRODUCTS,BIRD EGGS	1	No Quantity							48308			0
S3	2000	2000	2000	2	0	2	Export	56	Belgium	BEL	702	Singapore	SGP								02	DAIRY PRODUCTS,BIRD EGGS	1	No Quantity							6811532			0
S3	2000	2000	2000	2	0	2	Export	56	Belgium	BEL	703	Slovakia	SVK								02	DAIRY PRODUCTS,BIRD EGGS	1	No Quantity							154714			0
S3	2000	2000	2000	2	0	2	Export	56	Belgium	BEL	704	Viet Nam	VNM								02	DAIRY PRODUCTS,BIRD EGGS	1	No Quantity							4585696			0
S3	2000	2000	2000	2	0	2	Export	56	Belgium	BEL	705	Slovenia	SVN								02	DAIRY PRODUCTS,BIRD EGGS	1	No Quantity							339988			0
S3	2000	2000	2000	2	0	2	Export	56	Belgium	BEL	710	South Africa	ZAF								02	DAIRY PRODUCTS,BIRD EGGS	1	No Quantity							1686776			0
S3	2000	2000	2000	2	0	2	Export	56	Belgium	BEL	724	Spain	ESP								02	DAIRY PRODUCTS,BIRD EGGS	1	No Quantity							56051500			0
S3	2000	2000	2000	2	0	2	Export	56	Belgium	BEL	740	Suriname	SUR								02	DAIRY PRODUCTS,BIRD EGGS	1	No Quantity							909882			0
S3	2000	2000	2000	2	0	2	Export	56	Belgium	BEL	748	Swaziland	SWZ								02	DAIRY PRODUCTS,BIRD EGGS	1	No Quantity							353816			0
S3	2000	2000	2000	2	0	2	Export	56	Belgium	BEL	752	Sweden	SWE								02	DAIRY PRODUCTS,BIRD EGGS	1	No Quantity							2883131			0
S3	2000	2000	2000	2	0	2	Export	56	Belgium	BEL	757	Switzerland	CHE								02	DAIRY PRODUCTS,BIRD EGGS	1	No Quantity							1060827			0
S3	2000	2000	2000	2	0	2	Export	56	Belgium	BEL	760	Syria	SYR								02	DAIRY PRODUCTS,BIRD EGGS	1	No Quantity							6052991			0
S3	2000	2000	2000	2	0	2	Export	56	Belgium	BEL	764	Thailand	THA								02	DAIRY PRODUCTS,BIRD EGGS	1	No Quantity							9067833			0
S3	2000	2000	2000	2	0	2	Export	56	Belgium	BEL	768	Togo	TGO								02	DAIRY PRODUCTS,BIRD EGGS	1	No Quantity							207723			0
S3	2000	2000	2000	2	0	2	Export	56	Belgium	BEL	780	Trinidad and Tobago	TTO								02	DAIRY PRODUCTS,BIRD EGGS	1	No Quantity							7535			0
S3	2000	2000	2000	2	0	2	Export	56	Belgium	BEL	784	United Arab Emirates	ARE								02	DAIRY PRODUCTS,BIRD EGGS	1	No Quantity							3643152			0
S3	2000	2000	2000	2	0	2	Export	56	Belgium	BEL	788	Tunisia	TUN								02	DAIRY PRODUCTS,BIRD EGGS	1	No Quantity							1572534			0
S3	2000	2000	2000	2	0	2	Export	56	Belgium	BEL	792	Turkey	TUR								02	DAIRY PRODUCTS,BIRD EGGS	1	No Quantity							504148			0
S3	2000	2000	2000	2	0	2	Export	56	Belgium	BEL	800	Uganda	UGA								02	DAIRY PRODUCTS,BIRD EGGS	1	No Quantity							17297			0
S3	2000	2000	2000	2	0	2	Export	56	Belgium	BEL	804	Ukraine	UKR								02	DAIRY PRODUCTS,BIRD EGGS	1	No Quantity							282269			0
S3	2000	2000	2000	2	0	2	Export	56	Belgium	BEL	818	Egypt	EGY								02	DAIRY PRODUCTS,BIRD EGGS	1	No Quantity							55648			0
S3	2000	2000	2000	2	0	2	Export	56	Belgium	BEL	826	United Kingdom	GBR								02	DAIRY PRODUCTS,BIRD EGGS	1	No Quantity							149441887			0
S3	2000	2000	2000	2	0	2	Export	56	Belgium	BEL	834	United Rep. of Tanzania	TZA								02	DAIRY PRODUCTS,BIRD EGGS	1	No Quantity							92619			0
S3	2000	2000	2000	2	0	2	Export	56	Belgium	BEL	842	USA	USA								02	DAIRY PRODUCTS,BIRD EGGS	1	No Quantity							3263267			0
S3	2000	2000	2000	2	0	2	Export	56	Belgium	BEL	854	Burkina Faso	BFA								02	DAIRY PRODUCTS,BIRD EGGS	1	No Quantity							22021			0
S3	2000	2000	2000	2	0	2	Export	56	Belgium	BEL	862	Venezuela	VEN								02	DAIRY PRODUCTS,BIRD EGGS	1	No Quantity							6771744			0
S3	2000	2000	2000	2	0	2	Export	56	Belgium	BEL	887	Yemen	YEM								02	DAIRY PRODUCTS,BIRD EGGS	1	No Quantity							5910591			0
S3	2000	2000	2000	2	0	2	Export	56	Belgium	BEL	891	Serbia and Montenegro	SCG								02	DAIRY PRODUCTS,BIRD EGGS	1	No Quantity							92901			0
S3	2000	2000	2000	2	0	2	Export	56	Belgium	BEL	899	Areas, nes									02	DAIRY PRODUCTS,BIRD EGGS	1	No Quantity							380664			0
S3	2000	2000	2000	2	0	2	Export	52	Barbados	BRB	0	World	WLD								03	FISH,CRUSTACEANS,MOLLUSC	1	No Quantity							1309157			0
S3	2000	2000	2000	2	0	2	Export	52	Barbados	BRB	28	Antigua and Barbuda	ATG								03	FISH,CRUSTACEANS,MOLLUSC	1	No Quantity							10680			0
S3	2000	2000	2000	2	0	2	Export	52	Barbados	BRB	60	Bermuda	BMU								03	FISH,CRUSTACEANS,MOLLUSC	1	No Quantity							1680			0
S3	2000	2000	2000	2	0	2	Export	52	Barbados	BRB	124	Canada	CAN								03	FISH,CRUSTACEANS,MOLLUSC	1	No Quantity							32010			0
S3	2000	2000	2000	2	0	2	Export	52	Barbados	BRB	212	Dominica	DMA								03	FISH,CRUSTACEANS,MOLLUSC	1	No Quantity							2197			0
S3	2000	2000	2000	2	0	2	Export	52	Barbados	BRB	251	France	FRA								03	FISH,CRUSTACEANS,MOLLUSC	1	No Quantity							63000			0
S3	2000	2000	2000	2	0	2	Export	52	Barbados	BRB	308	Grenada	GRD								03	FISH,CRUSTACEANS,MOLLUSC	1	No Quantity							4514			0
S3	2000	2000	2000	2	0	2	Export	52	Barbados	BRB	484	Mexico	MEX								03	FISH,CRUSTACEANS,MOLLUSC	1	No Quantity							1025			0
S3	2000	2000	2000	2	0	2	Export	52	Barbados	BRB	528	Netherlands	NLD								03	FISH,CRUSTACEANS,MOLLUSC	1	No Quantity							2446			0
S3	2000	2000	2000	2	0	2	Export	52	Barbados	BRB	530	Neth. Antilles	ANT								03	FISH,CRUSTACEANS,MOLLUSC	1	No Quantity							2446			0
S3	2000	2000	2000	2	0	2	Export	52	Barbados	BRB	659	Saint Kitts and Nevis	KNA								03	FISH,CRUSTACEANS,MOLLUSC	1	No Quantity							577			0
S3	2000	2000	2000	2	0	2	Export	52	Barbados	BRB	660	Anguilla	AIA								03	FISH,CRUSTACEANS,MOLLUSC	1	No Quantity							401			0
S3	2000	2000	2000	2	0	2	Export	52	Barbados	BRB	662	Saint Lucia	LCA								03	FISH,CRUSTACEANS,MOLLUSC	1	No Quantity							35109			0
S3	2000	2000	2000	2	0	2	Export	52	Barbados	BRB	670	Saint Vincent and the Grenadines	VCT								03	FISH,CRUSTACEANS,MOLLUSC	1	No Quantity							12753			0
S3	2000	2000	2000	2	0	2	Export	52	Barbados	BRB	780	Trinidad and Tobago	TTO								03	FISH,CRUSTACEANS,MOLLUSC	1	No Quantity							2013			0
S3	2000	2000	2000	2	0	2	Export	52	Barbados	BRB	826	United Kingdom	GBR								03	FISH,CRUSTACEANS,MOLLUSC	1	No Quantity							23300			0
S3	2000	2000	2000	2	0	2	Export	52	Barbados	BRB	842	USA	USA								03	FISH,CRUSTACEANS,MOLLUSC	1	No Quantity							1115002			0
S3	2000	2000	2000	2	0	2	Export	56	Belgium	BEL	0	World	WLD								03	FISH,CRUSTACEANS,MOLLUSC	1	No Quantity							482978795			0
S3	2000	2000	2000	2	0	2	Export	56	Belgium	BEL	24	Angola	AGO								03	FISH,CRUSTACEANS,MOLLUSC	1	No Quantity							2407			0
S3	2000	2000	2000	2	0	2	Export	56	Belgium	BEL	32	Argentina	ARG								03	FISH,CRUSTACEANS,MOLLUSC	1	No Quantity							116055			0
S3	2000	2000	2000	2	0	2	Export	56	Belgium	BEL	36	Australia	AUS								03	FISH,CRUSTACEANS,MOLLUSC	1	No Quantity							3066			0
S3	2000	2000	2000	2	0	2	Export	56	Belgium	BEL	40	Austria	AUT								03	FISH,CRUSTACEANS,MOLLUSC	1	No Quantity							1846767			0
S3	2000	2000	2000	2	0	2	Export	56	Belgium	BEL	76	Brazil	BRA								03	FISH,CRUSTACEANS,MOLLUSC	1	No Quantity							54097			0
S3	2000	2000	2000	2	0	2	Export	56	Belgium	BEL	100	Bulgaria	BGR								03	FISH,CRUSTACEANS,MOLLUSC	1	No Quantity							25147			0
S3	2000	2000	2000	2	0	2	Export	56	Belgium	BEL	108	Burundi	BDI								03	FISH,CRUSTACEANS,MOLLUSC	1	No Quantity							773			0
S3	2000	2000	2000	2	0	2	Export	56	Belgium	BEL	120	Cameroon	CMR								03	FISH,CRUSTACEANS,MOLLUSC	1	No Quantity							1143			0
S3	2000	2000	2000	2	0	2	Export	56	Belgium	BEL	124	Canada	CAN								03	FISH,CRUSTACEANS,MOLLUSC	1	No Quantity							575950			0
S3	2000	2000	2000	2	0	2	Export	56	Belgium	BEL	144	Sri Lanka	LKA								03	FISH,CRUSTACEANS,MOLLUSC	1	No Quantity							2675			0
S3	2000	2000	2000	2	0	2	Export	56	Belgium	BEL	180	Dem. Rep. of the Congo	COD								03	FISH,CRUSTACEANS,MOLLUSC	1	No Quantity							51197			0
S3	2000	2000	2000	2	0	2	Export	56	Belgium	BEL	191	Croatia	HRV								03	FISH,CRUSTACEANS,MOLLUSC	1	No Quantity							27011			0
S3	2000	2000	2000	2	0	2	Export	56	Belgium	BEL	192	Cuba	CUB								03	FISH,CRUSTACEANS,MOLLUSC	1	No Quantity							9350			0
S3	2000	2000	2000	2	0	2	Export	56	Belgium	BEL	196	Cyprus	CYP								03	FISH,CRUSTACEANS,MOLLUSC	1	No Quantity							133172			0
S3	2000	2000	2000	2	0	2	Export	56	Belgium	BEL	203	Czechia	CZE								03	FISH,CRUSTACEANS,MOLLUSC	1	No Quantity							319942			0
S3	2000	2000	2000	2	0	2	Export	56	Belgium	BEL	208	Denmark	DNK								03	FISH,CRUSTACEANS,MOLLUSC	1	No Quantity							4017675			0
S3	2000	2000	2000	2	0	2	Export	56	Belgium	BEL	214	Dominican Rep.	DOM								03	FISH,CRUSTACEANS,MOLLUSC	1	No Quantity							78737			0
S3	2000	2000	2000	2	0	2	Export	56	Belgium	BEL	226	Equatorial Guinea	GNQ								03	FISH,CRUSTACEANS,MOLLUSC	1	No Quantity							13131			0
S3	2000	2000	2000	2	0	2	Export	56	Belgium	BEL	231	Ethiopia	ETH								03	FISH,CRUSTACEANS,MOLLUSC	1	No Quantity							842			0
S3	2000	2000	2000	2	0	2	Export	56	Belgium	BEL	233	Estonia	EST								03	FISH,CRUSTACEANS,MOLLUSC	1	No Quantity							102651			0
S3	2000	2000	2000	2	0	2	Export	56	Belgium	BEL	246	Finland	FIN								03	FISH,CRUSTACEANS,MOLLUSC	1	No Quantity							82261			0
S3	2000	2000	2000	2	0	2	Export	56	Belgium	BEL	251	France	FRA								03	FISH,CRUSTACEANS,MOLLUSC	1	No Quantity							167518730			0
S3	2000	2000	2000	2	0	2	Export	56	Belgium	BEL	258	French Polynesia	PYF								03	FISH,CRUSTACEANS,MOLLUSC	1	No Quantity							18505			0
S3	2000	2000	2000	2	0	2	Export	56	Belgium	BEL	270	Gambia	GMB								03	FISH,CRUSTACEANS,MOLLUSC	1	No Quantity							14146			0
S3	2000	2000	2000	2	0	2	Export	56	Belgium	BEL	276	Germany	DEU								03	FISH,CRUSTACEANS,MOLLUSC	1	No Quantity							59172836			0
S3	2000	2000	2000	2	0	2	Export	56	Belgium	BEL	300	Greece	GRC								03	FISH,CRUSTACEANS,MOLLUSC	1	No Quantity							2284189			0
S3	2000	2000	2000	2	0	2	Export	56	Belgium	BEL	324	Guinea	GIN								03	FISH,CRUSTACEANS,MOLLUSC	1	No Quantity							868			0
S3	2000	2000	2000	2	0	2	Export	56	Belgium	BEL	344	China, Hong Kong SAR	HKG								03	FISH,CRUSTACEANS,MOLLUSC	1	No Quantity							303643			0
S3	2000	2000	2000	2	0	2	Export	56	Belgium	BEL	348	Hungary	HUN								03	FISH,CRUSTACEANS,MOLLUSC	1	No Quantity							28467			0
S3	2000	2000	2000	2	0	2	Export	56	Belgium	BEL	352	Iceland	ISL								03	FISH,CRUSTACEANS,MOLLUSC	1	No Quantity							9330			0
S3	2000	2000	2000	2	0	2	Export	56	Belgium	BEL	360	Indonesia	IDN								03	FISH,CRUSTACEANS,MOLLUSC	1	No Quantity							1439			0
S3	2000	2000	2000	2	0	2	Export	56	Belgium	BEL	372	Ireland	IRL								03	FISH,CRUSTACEANS,MOLLUSC	1	No Quantity							160345			0
S3	2000	2000	2000	2	0	2	Export	56	Belgium	BEL	376	Israel	ISR								03	FISH,CRUSTACEANS,MOLLUSC	1	No Quantity							1783			0
S3	2000	2000	2000	2	0	2	Export	56	Belgium	BEL	381	Italy	ITA								03	FISH,CRUSTACEANS,MOLLUSC	1	No Quantity							21964424			0
S3	2000	2000	2000	2	0	2	Export	56	Belgium	BEL	392	Japan	JPN								03	FISH,CRUSTACEANS,MOLLUSC	1	No Quantity							489267			0
S3	2000	2000	2000	2	0	2	Export	56	Belgium	BEL	398	Kazakhstan	KAZ								03	FISH,CRUSTACEANS,MOLLUSC	1	No Quantity							12971			0
S3	2000	2000	2000	2	0	2	Export	56	Belgium	BEL	400	Jordan	JOR								03	FISH,CRUSTACEANS,MOLLUSC	1	No Quantity							52858			0
S3	2000	2000	2000	2	0	2	Export	56	Belgium	BEL	404	Kenya	KEN								03	FISH,CRUSTACEANS,MOLLUSC	1	No Quantity							2639			0
S3	2000	2000	2000	2	0	2	Export	56	Belgium	BEL	422	Lebanon	LBN								03	FISH,CRUSTACEANS,MOLLUSC	1	No Quantity							337674			0
S3	2000	2000	2000	2	0	2	Export	56	Belgium	BEL	440	Lithuania	LTU								03	FISH,CRUSTACEANS,MOLLUSC	1	No Quantity							67729			0
S3	2000	2000	2000	2	0	2	Export	56	Belgium	BEL	442	Luxembourg	LUX								03	FISH,CRUSTACEANS,MOLLUSC	1	No Quantity							21703684			0
S3	2000	2000	2000	2	0	2	Export	56	Belgium	BEL	458	Malaysia	MYS								03	FISH,CRUSTACEANS,MOLLUSC	1	No Quantity							91761			0
S3	2000	2000	2000	2	0	2	Export	56	Belgium	BEL	470	Malta	MLT								03	FISH,CRUSTACEANS,MOLLUSC	1	No Quantity							207639			0
S3	2000	2000	2000	2	0	2	Export	56	Belgium	BEL	490	Other Asia, nes									03	FISH,CRUSTACEANS,MOLLUSC	1	No Quantity							45364			0
S3	2000	2000	2000	2	0	2	Export	56	Belgium	BEL	498	Rep. of Moldova	MDA								03	FISH,CRUSTACEANS,MOLLUSC	1	No Quantity							3035			0
S3	2000	2000	2000	2	0	2	Export	56	Belgium	BEL	504	Morocco	MAR								03	FISH,CRUSTACEANS,MOLLUSC	1	No Quantity							436372			0
S3	2000	2000	2000	2	0	2	Export	56	Belgium	BEL	528	Netherlands	NLD								03	FISH,CRUSTACEANS,MOLLUSC	1	No Quantity							134581231			0
S3	2000	2000	2000	2	0	2	Export	56	Belgium	BEL	530	Neth. Antilles	ANT								03	FISH,CRUSTACEANS,MOLLUSC	1	No Quantity							1125			0
S3	2000	2000	2000	2	0	2	Export	56	Belgium	BEL	579	Norway	NOR								03	FISH,CRUSTACEANS,MOLLUSC	1	No Quantity							1487421			0
S3	2000	2000	2000	2	0	2	Export	56	Belgium	BEL	591	Panama	PAN								03	FISH,CRUSTACEANS,MOLLUSC	1	No Quantity							2284			0
S3	2000	2000	2000	2	0	2	Export	56	Belgium	BEL	616	Poland	POL								03	FISH,CRUSTACEANS,MOLLUSC	1	No Quantity							787088			0
S3	2000	2000	2000	2	0	2	Export	56	Belgium	BEL	620	Portugal	PRT								03	FISH,CRUSTACEANS,MOLLUSC	1	No Quantity							4419214			0
S3	2000	2000	2000	2	0	2	Export	56	Belgium	BEL	642	Romania	ROU								03	FISH,CRUSTACEANS,MOLLUSC	1	No Quantity							76368			0
S3	2000	2000	2000	2	0	2	Export	56	Belgium	BEL	643	Russian Federation	RUS								03	FISH,CRUSTACEANS,MOLLUSC	1	No Quantity							651438			0
S3	2000	2000	2000	2	0	2	Export	56	Belgium	BEL	646	Rwanda	RWA								03	FISH,CRUSTACEANS,MOLLUSC	1	No Quantity							749			0
S3	2000	2000	2000	2	0	2	Export	56	Belgium	BEL	682	Saudi Arabia	SAU								03	FISH,CRUSTACEANS,MOLLUSC	1	No Quantity							51112			0
S3	2000	2000	2000	2	0	2	Export	56	Belgium	BEL	694	Sierra Leone	SLE								03	FISH,CRUSTACEANS,MOLLUSC	1	No Quantity							2296			0
S3	2000	2000	2000	2	0	2	Export	56	Belgium	BEL	699	India	IND								03	FISH,CRUSTACEANS,MOLLUSC	1	No Quantity							84200			0
S3	2000	2000	2000	2	0	2	Export	56	Belgium	BEL	702	Singapore	SGP								03	FISH,CRUSTACEANS,MOLLUSC	1	No Quantity							107120			0
S3	2000	2000	2000	2	0	2	Export	56	Belgium	BEL	703	Slovakia	SVK								03	FISH,CRUSTACEANS,MOLLUSC	1	No Quantity							26607			0
S3	2000	2000	2000	2	0	2	Export	56	Belgium	BEL	710	South Africa	ZAF								03	FISH,CRUSTACEANS,MOLLUSC	1	No Quantity							7590			0
S3	2000	2000	2000	2	0	2	Export	56	Belgium	BEL	724	Spain	ESP								03	FISH,CRUSTACEANS,MOLLUSC	1	No Quantity							32613456			0
S3	2000	2000	2000	2	0	2	Export	56	Belgium	BEL	752	Sweden	SWE								03	FISH,CRUSTACEANS,MOLLUSC	1	No Quantity							2051528			0
S3	2000	2000	2000	2	0	2	Export	56	Belgium	BEL	757	Switzerland	CHE								03	FISH,CRUSTACEANS,MOLLUSC	1	No Quantity							2661597			0
S3	2000	2000	2000	2	0	2	Export	56	Belgium	BEL	764	Thailand	THA								03	FISH,CRUSTACEANS,MOLLUSC	1	No Quantity							1926			0
S3	2000	2000	2000	2	0	2	Export	56	Belgium	BEL	784	United Arab Emirates	ARE								03	FISH,CRUSTACEANS,MOLLUSC	1	No Quantity							98964			0
S3	2000	2000	2000	2	0	2	Export	56	Belgium	BEL	792	Turkey	TUR								03	FISH,CRUSTACEANS,MOLLUSC	1	No Quantity							165132			0
S3	2000	2000	2000	2	0	2	Export	56	Belgium	BEL	800	Uganda	UGA								03	FISH,CRUSTACEANS,MOLLUSC	1	No Quantity							913			0
S3	2000	2000	2000	2	0	2	Export	56	Belgium	BEL	804	Ukraine	UKR								03	FISH,CRUSTACEANS,MOLLUSC	1	No Quantity							97781			0
S3	2000	2000	2000	2	0	2	Export	56	Belgium	BEL	807	North Macedonia	MKD								03	FISH,CRUSTACEANS,MOLLUSC	1	No Quantity							1142			0
S3	2000	2000	2000	2	0	2	Export	56	Belgium	BEL	818	Egypt	EGY								03	FISH,CRUSTACEANS,MOLLUSC	1	No Quantity							12300			0
S3	2000	2000	2000	2	0	2	Export	56	Belgium	BEL	826	United Kingdom	GBR								03	FISH,CRUSTACEANS,MOLLUSC	1	No Quantity							19641754			0
S3	2000	2000	2000	2	0	2	Export	56	Belgium	BEL	842	USA	USA								03	FISH,CRUSTACEANS,MOLLUSC	1	No Quantity							945566			0
S3	2000	2000	2000	2	0	2	Export	56	Belgium	BEL	860	Uzbekistan	UZB								03	FISH,CRUSTACEANS,MOLLUSC	1	No Quantity							5461			0
S3	2000	2000	2000	2	0	2	Export	56	Belgium	BEL	887	Yemen	YEM								03	FISH,CRUSTACEANS,MOLLUSC	1	No Quantity							1684			0
S3	2000	2000	2000	2	0	2	Export	52	Barbados	BRB	0	World	WLD								04	CEREALS,CEREAL PREPRTNS.	1	No Quantity							5914576			0
S3	2000	2000	2000	2	0	2	Export	52	Barbados	BRB	28	Antigua and Barbuda	ATG								04	CEREALS,CEREAL PREPRTNS.	1	No Quantity							626701			0
S3	2000	2000	2000	2	0	2	Export	52	Barbados	BRB	40	Austria	AUT								04	CEREALS,CEREAL PREPRTNS.	1	No Quantity							5291			0
S3	2000	2000	2000	2	0	2	Export	52	Barbados	BRB	60	Bermuda	BMU								04	CEREALS,CEREAL PREPRTNS.	1	No Quantity							363			0
S3	2000	2000	2000	2	0	2	Export	52	Barbados	BRB	84	Belize	BLZ								04	CEREALS,CEREAL PREPRTNS.	1	No Quantity							5061			0
S3	2000	2000	2000	2	0	2	Export	52	Barbados	BRB	92	Br. Virgin Isds	VGB								04	CEREALS,CEREAL PREPRTNS.	1	No Quantity							26385			0
S3	2000	2000	2000	2	0	2	Export	52	Barbados	BRB	124	Canada	CAN								04	CEREALS,CEREAL PREPRTNS.	1	No Quantity							32284			0
S3	2000	2000	2000	2	0	2	Export	52	Barbados	BRB	136	Cayman Isds	CYM								04	CEREALS,CEREAL PREPRTNS.	1	No Quantity							5405			0
S3	2000	2000	2000	2	0	2	Export	52	Barbados	BRB	152	Chile	CHL								04	CEREALS,CEREAL PREPRTNS.	1	No Quantity							776			0
S3	2000	2000	2000	2	0	2	Export	52	Barbados	BRB	212	Dominica	DMA								04	CEREALS,CEREAL PREPRTNS.	1	No Quantity							224510			0
S3	2000	2000	2000	2	0	2	Export	52	Barbados	BRB	214	Dominican Rep.	DOM								04	CEREALS,CEREAL PREPRTNS.	1	No Quantity							16614			0
S3	2000	2000	2000	2	0	2	Export	52	Barbados	BRB	251	France	FRA								04	CEREALS,CEREAL PREPRTNS.	1	No Quantity							162097			0
S3	2000	2000	2000	2	0	2	Export	52	Barbados	BRB	276	Germany	DEU								04	CEREALS,CEREAL PREPRTNS.	1	No Quantity							80			0
S3	2000	2000	2000	2	0	2	Export	52	Barbados	BRB	308	Grenada	GRD								04	CEREALS,CEREAL PREPRTNS.	1	No Quantity							170764			0
S3	2000	2000	2000	2	0	2	Export	52	Barbados	BRB	328	Guyana	GUY								04	CEREALS,CEREAL PREPRTNS.	1	No Quantity							338597			0
S3	2000	2000	2000	2	0	2	Export	52	Barbados	BRB	381	Italy	ITA								04	CEREALS,CEREAL PREPRTNS.	1	No Quantity							2173			0
S3	2000	2000	2000	2	0	2	Export	52	Barbados	BRB	384	Côte d'Ivoire	CIV								04	CEREALS,CEREAL PREPRTNS.	1	No Quantity							4513			0
S3	2000	2000	2000	2	0	2	Export	52	Barbados	BRB	388	Jamaica	JAM								04	CEREALS,CEREAL PREPRTNS.	1	No Quantity							844568			0
S3	2000	2000	2000	2	0	2	Export	52	Barbados	BRB	500	Montserrat	MSR								04	CEREALS,CEREAL PREPRTNS.	1	No Quantity							4667			0
S3	2000	2000	2000	2	0	2	Export	52	Barbados	BRB	530	Neth. Antilles	ANT								04	CEREALS,CEREAL PREPRTNS.	1	No Quantity							48566			0
S3	2000	2000	2000	2	0	2	Export	52	Barbados	BRB	659	Saint Kitts and Nevis	KNA								04	CEREALS,CEREAL PREPRTNS.	1	No Quantity							62206			0
S3	2000	2000	2000	2	0	2	Export	52	Barbados	BRB	660	Anguilla	AIA								04	CEREALS,CEREAL PREPRTNS.	1	No Quantity							43226			0
S3	2000	2000	2000	2	0	2	Export	52	Barbados	BRB	662	Saint Lucia	LCA								04	CEREALS,CEREAL PREPRTNS.	1	No Quantity							1554965			0
S3	2000	2000	2000	2	0	2	Export	52	Barbados	BRB	670	Saint Vincent and the Grenadines	VCT								04	CEREALS,CEREAL PREPRTNS.	1	No Quantity							521906			0
S3	2000	2000	2000	2	0	2	Export	52	Barbados	BRB	780	Trinidad and Tobago	TTO								04	CEREALS,CEREAL PREPRTNS.	1	No Quantity							736352			0
S3	2000	2000	2000	2	0	2	Export	52	Barbados	BRB	826	United Kingdom	GBR								04	CEREALS,CEREAL PREPRTNS.	1	No Quantity							6062			0
S3	2000	2000	2000	2	0	2	Export	52	Barbados	BRB	837	Bunkers									04	CEREALS,CEREAL PREPRTNS.	1	No Quantity							1746			0
S3	2000	2000	2000	2	0	2	Export	52	Barbados	BRB	842	USA	USA								04	CEREALS,CEREAL PREPRTNS.	1	No Quantity							468694			0
S3	2000	2000	2000	2	0	2	Export	56	Belgium	BEL	0	World	WLD								04	CEREALS,CEREAL PREPRTNS.	1	No Quantity							1640382874			0
S3	2000	2000	2000	2	0	2	Export	56	Belgium	BEL	4	Afghanistan	AFG								04	CEREALS,CEREAL PREPRTNS.	1	No Quantity							2520449			0
S3	2000	2000	2000	2	0	2	Export	56	Belgium	BEL	8	Albania	ALB								04	CEREALS,CEREAL PREPRTNS.	1	No Quantity							458353			0
S3	2000	2000	2000	2	0	2	Export	56	Belgium	BEL	12	Algeria	DZA								04	CEREALS,CEREAL PREPRTNS.	1	No Quantity							9208567			0
S3	2000	2000	2000	2	0	2	Export	56	Belgium	BEL	20	Andorra	AND								04	CEREALS,CEREAL PREPRTNS.	1	No Quantity							104048			0
S3	2000	2000	2000	2	0	2	Export	56	Belgium	BEL	24	Angola	AGO								04	CEREALS,CEREAL PREPRTNS.	1	No Quantity							21647903			0
S3	2000	2000	2000	2	0	2	Export	56	Belgium	BEL	31	Azerbaijan	AZE								04	CEREALS,CEREAL PREPRTNS.	1	No Quantity							57168			0
S3	2000	2000	2000	2	0	2	Export	56	Belgium	BEL	32	Argentina	ARG								04	CEREALS,CEREAL PREPRTNS.	1	No Quantity							930754			0
S3	2000	2000	2000	2	0	2	Export	56	Belgium	BEL	36	Australia	AUS								04	CEREALS,CEREAL PREPRTNS.	1	No Quantity							9002305			0
S3	2000	2000	2000	2	0	2	Export	56	Belgium	BEL	40	Austria	AUT								04	CEREALS,CEREAL PREPRTNS.	1	No Quantity							18582803			0
S3	2000	2000	2000	2	0	2	Export	56	Belgium	BEL	44	Bahamas	BHS								04	CEREALS,CEREAL PREPRTNS.	1	No Quantity							59255			0
S3	2000	2000	2000	2	0	2	Export	56	Belgium	BEL	48	Bahrain	BHR								04	CEREALS,CEREAL PREPRTNS.	1	No Quantity							181163			0
S3	2000	2000	2000	2	0	2	Export	56	Belgium	BEL	50	Bangladesh	BGD								04	CEREALS,CEREAL PREPRTNS.	1	No Quantity							1239			0
S3	2000	2000	2000	2	0	2	Export	56	Belgium	BEL	51	Armenia	ARM								04	CEREALS,CEREAL PREPRTNS.	1	No Quantity							103222			0
S3	2000	2000	2000	2	0	2	Export	56	Belgium	BEL	70	Bosnia Herzegovina	BIH								04	CEREALS,CEREAL PREPRTNS.	1	No Quantity							165386			0
S3	2000	2000	2000	2	0	2	Export	56	Belgium	BEL	76	Brazil	BRA								04	CEREALS,CEREAL PREPRTNS.	1	No Quantity							6547504			0
S3	2000	2000	2000	2	0	2	Export	56	Belgium	BEL	92	Br. Virgin Isds	VGB								04	CEREALS,CEREAL PREPRTNS.	1	No Quantity							4679			0
S3	2000	2000	2000	2	0	2	Export	56	Belgium	BEL	96	Brunei Darussalam	BRN								04	CEREALS,CEREAL PREPRTNS.	1	No Quantity							7210			0
S3	2000	2000	2000	2	0	2	Export	56	Belgium	BEL	100	Bulgaria	BGR								04	CEREALS,CEREAL PREPRTNS.	1	No Quantity							204615			0
S3	2000	2000	2000	2	0	2	Export	56	Belgium	BEL	104	Myanmar	MMR								04	CEREALS,CEREAL PREPRTNS.	1	No Quantity							5250839			0
S3	2000	2000	2000	2	0	2	Export	56	Belgium	BEL	108	Burundi	BDI								04	CEREALS,CEREAL PREPRTNS.	1	No Quantity							1067704			0
S3	2000	2000	2000	2	0	2	Export	56	Belgium	BEL	116	Cambodia	KHM								04	CEREALS,CEREAL PREPRTNS.	1	No Quantity							23542			0
S3	2000	2000	2000	2	0	2	Export	56	Belgium	BEL	120	Cameroon	CMR								04	CEREALS,CEREAL PREPRTNS.	1	No Quantity							1386004			0
S3	2000	2000	2000	2	0	2	Export	56	Belgium	BEL	124	Canada	CAN								04	CEREALS,CEREAL PREPRTNS.	1	No Quantity							14834692			0
S3	2000	2000	2000	2	0	2	Export	56	Belgium	BEL	132	Cabo Verde	CPV								04	CEREALS,CEREAL PREPRTNS.	1	No Quantity							71560			0
S3	2000	2000	2000	2	0	2	Export	56	Belgium	BEL	144	Sri Lanka	LKA								04	CEREALS,CEREAL PREPRTNS.	1	No Quantity							769110			0
S3	2000	2000	2000	2	0	2	Export	56	Belgium	BEL	148	Chad	TCD								04	CEREALS,CEREAL PREPRTNS.	1	No Quantity							267277			0
S3	2000	2000	2000	2	0	2	Export	56	Belgium	BEL	152	Chile	CHL								04	CEREALS,CEREAL PREPRTNS.	1	No Quantity							1657780			0
S3	2000	2000	2000	2	0	2	Export	56	Belgium	BEL	156	China	CHN								04	CEREALS,CEREAL PREPRTNS.	1	No Quantity							85185			0
S3	2000	2000	2000	2	0	2	Export	56	Belgium	BEL	170	Colombia	COL								04	CEREALS,CEREAL PREPRTNS.	1	No Quantity							64258			0
S3	2000	2000	2000	2	0	2	Export	56	Belgium	BEL	178	Congo	COG								04	CEREALS,CEREAL PREPRTNS.	1	No Quantity							2041556			0
S3	2000	2000	2000	2	0	2	Export	56	Belgium	BEL	180	Dem. Rep. of the Congo	COD								04	CEREALS,CEREAL PREPRTNS.	1	No Quantity							11939246			0
S3	2000	2000	2000	2	0	2	Export	56	Belgium	BEL	188	Costa Rica	CRI								04	CEREALS,CEREAL PREPRTNS.	1	No Quantity							1037074			0
S3	2000	2000	2000	2	0	2	Export	56	Belgium	BEL	191	Croatia	HRV								04	CEREALS,CEREAL PREPRTNS.	1	No Quantity							695003			0
S3	2000	2000	2000	2	0	2	Export	56	Belgium	BEL	192	Cuba	CUB								04	CEREALS,CEREAL PREPRTNS.	1	No Quantity							3566925			0
S3	2000	2000	2000	2	0	2	Export	56	Belgium	BEL	196	Cyprus	CYP								04	CEREALS,CEREAL PREPRTNS.	1	No Quantity							3641180			0
S3	2000	2000	2000	2	0	2	Export	56	Belgium	BEL	203	Czechia	CZE								04	CEREALS,CEREAL PREPRTNS.	1	No Quantity							4393151			0
S3	2000	2000	2000	2	0	2	Export	56	Belgium	BEL	204	Benin	BEN								04	CEREALS,CEREAL PREPRTNS.	1	No Quantity							405076			0
S3	2000	2000	2000	2	0	2	Export	56	Belgium	BEL	208	Denmark	DNK								04	CEREALS,CEREAL PREPRTNS.	1	No Quantity							10052251			0
S3	2000	2000	2000	2	0	2	Export	56	Belgium	BEL	212	Dominica	DMA								04	CEREALS,CEREAL PREPRTNS.	1	No Quantity							4815			0
S3	2000	2000	2000	2	0	2	Export	56	Belgium	BEL	214	Dominican Rep.	DOM								04	CEREALS,CEREAL PREPRTNS.	1	No Quantity							104540			0
S3	2000	2000	2000	2	0	2	Export	56	Belgium	BEL	226	Equatorial Guinea	GNQ								04	CEREALS,CEREAL PREPRTNS.	1	No Quantity							6618			0
S3	2000	2000	2000	2	0	2	Export	56	Belgium	BEL	231	Ethiopia	ETH								04	CEREALS,CEREAL PREPRTNS.	1	No Quantity							18418684			0
S3	2000	2000	2000	2	0	2	Export	56	Belgium	BEL	232	Eritrea	ERI								04	CEREALS,CEREAL PREPRTNS.	1	No Quantity							242889			0
S3	2000	2000	2000	2	0	2	Export	56	Belgium	BEL	233	Estonia	EST								04	CEREALS,CEREAL PREPRTNS.	1	No Quantity							886660			0
S3	2000	2000	2000	2	0	2	Export	56	Belgium	BEL	234	Faeroe Isds	FRO								04	CEREALS,CEREAL PREPRTNS.	1	No Quantity							4032			0
S3	2000	2000	2000	2	0	2	Export	56	Belgium	BEL	242	Fiji	FJI								04	CEREALS,CEREAL PREPRTNS.	1	No Quantity							284240			0
S3	2000	2000	2000	2	0	2	Export	56	Belgium	BEL	246	Finland	FIN								04	CEREALS,CEREAL PREPRTNS.	1	No Quantity							14236522			0
S3	2000	2000	2000	2	0	2	Export	56	Belgium	BEL	251	France	FRA								04	CEREALS,CEREAL PREPRTNS.	1	No Quantity							288662984			0
S3	2000	2000	2000	2	0	2	Export	56	Belgium	BEL	258	French Polynesia	PYF								04	CEREALS,CEREAL PREPRTNS.	1	No Quantity							208282			0
S3	2000	2000	2000	2	0	2	Export	56	Belgium	BEL	262	Djibouti	DJI								04	CEREALS,CEREAL PREPRTNS.	1	No Quantity							2077135			0
S3	2000	2000	2000	2	0	2	Export	56	Belgium	BEL	266	Gabon	GAB								04	CEREALS,CEREAL PREPRTNS.	1	No Quantity							913969			0
S3	2000	2000	2000	2	0	2	Export	56	Belgium	BEL	270	Gambia	GMB								04	CEREALS,CEREAL PREPRTNS.	1	No Quantity							107875			0
S3	2000	2000	2000	2	0	2	Export	56	Belgium	BEL	276	Germany	DEU								04	CEREALS,CEREAL PREPRTNS.	1	No Quantity							233425185			0
S3	2000	2000	2000	2	0	2	Export	56	Belgium	BEL	288	Ghana	GHA								04	CEREALS,CEREAL PREPRTNS.	1	No Quantity							2004106			0
S3	2000	2000	2000	2	0	2	Export	56	Belgium	BEL	292	Gibraltar	GIB								04	CEREALS,CEREAL PREPRTNS.	1	No Quantity							26176			0
S3	2000	2000	2000	2	0	2	Export	56	Belgium	BEL	300	Greece	GRC								04	CEREALS,CEREAL PREPRTNS.	1	No Quantity							13136706			0
S3	2000	2000	2000	2	0	2	Export	56	Belgium	BEL	320	Guatemala	GTM								04	CEREALS,CEREAL PREPRTNS.	1	No Quantity							665272			0
S3	2000	2000	2000	2	0	2	Export	56	Belgium	BEL	324	Guinea	GIN								04	CEREALS,CEREAL PREPRTNS.	1	No Quantity							198614			0
S3	2000	2000	2000	2	0	2	Export	56	Belgium	BEL	328	Guyana	GUY								04	CEREALS,CEREAL PREPRTNS.	1	No Quantity							16767			0
S3	2000	2000	2000	2	0	2	Export	56	Belgium	BEL	332	Haiti	HTI								04	CEREALS,CEREAL PREPRTNS.	1	No Quantity							277224			0
S3	2000	2000	2000	2	0	2	Export	56	Belgium	BEL	340	Honduras	HND								04	CEREALS,CEREAL PREPRTNS.	1	No Quantity							805465			0
S3	2000	2000	2000	2	0	2	Export	56	Belgium	BEL	344	China, Hong Kong SAR	HKG								04	CEREALS,CEREAL PREPRTNS.	1	No Quantity							2844283			0
S3	2000	2000	2000	2	0	2	Export	56	Belgium	BEL	348	Hungary	HUN								04	CEREALS,CEREAL PREPRTNS.	1	No Quantity							2241522			0
S3	2000	2000	2000	2	0	2	Export	56	Belgium	BEL	352	Iceland	ISL								04	CEREALS,CEREAL PREPRTNS.	1	No Quantity							1310738			0
S3	2000	2000	2000	2	0	2	Export	56	Belgium	BEL	360	Indonesia	IDN								04	CEREALS,CEREAL PREPRTNS.	1	No Quantity							11488813			0
S3	2000	2000	2000	2	0	2	Export	56	Belgium	BEL	364	Iran	IRN								04	CEREALS,CEREAL PREPRTNS.	1	No Quantity							4930			0
S3	2000	2000	2000	2	0	2	Export	56	Belgium	BEL	372	Ireland	IRL								04	CEREALS,CEREAL PREPRTNS.	1	No Quantity							11193257			0
S3	2000	2000	2000	2	0	2	Export	56	Belgium	BEL	376	Israel	ISR								04	CEREALS,CEREAL PREPRTNS.	1	No Quantity							776251			0
S3	2000	2000	2000	2	0	2	Export	56	Belgium	BEL	381	Italy	ITA								04	CEREALS,CEREAL PREPRTNS.	1	No Quantity							56631443			0
S3	2000	2000	2000	2	0	2	Export	56	Belgium	BEL	384	Côte d'Ivoire	CIV								04	CEREALS,CEREAL PREPRTNS.	1	No Quantity							787052			0
S3	2000	2000	2000	2	0	2	Export	56	Belgium	BEL	388	Jamaica	JAM								04	CEREALS,CEREAL PREPRTNS.	1	No Quantity							17444			0
S3	2000	2000	2000	2	0	2	Export	56	Belgium	BEL	392	Japan	JPN								04	CEREALS,CEREAL PREPRTNS.	1	No Quantity							14378664			0
S3	2000	2000	2000	2	0	2	Export	56	Belgium	BEL	398	Kazakhstan	KAZ								04	CEREALS,CEREAL PREPRTNS.	1	No Quantity							624131			0
S3	2000	2000	2000	2	0	2	Export	56	Belgium	BEL	400	Jordan	JOR								04	CEREALS,CEREAL PREPRTNS.	1	No Quantity							758486			0
S3	2000	2000	2000	2	0	2	Export	56	Belgium	BEL	404	Kenya	KEN								04	CEREALS,CEREAL PREPRTNS.	1	No Quantity							248685			0
S3	2000	2000	2000	2	0	2	Export	56	Belgium	BEL	410	Rep. of Korea	KOR								04	CEREALS,CEREAL PREPRTNS.	1	No Quantity							2163919			0
S3	2000	2000	2000	2	0	2	Export	56	Belgium	BEL	414	Kuwait	KWT								04	CEREALS,CEREAL PREPRTNS.	1	No Quantity							1095951			0
S3	2000	2000	2000	2	0	2	Export	56	Belgium	BEL	422	Lebanon	LBN								04	CEREALS,CEREAL PREPRTNS.	1	No Quantity							3355946			0
S3	2000	2000	2000	2	0	2	Export	56	Belgium	BEL	428	Latvia	LVA								04	CEREALS,CEREAL PREPRTNS.	1	No Quantity							475254			0
S3	2000	2000	2000	2	0	2	Export	56	Belgium	BEL	430	Liberia	LBR								04	CEREALS,CEREAL PREPRTNS.	1	No Quantity							58025			0
S3	2000	2000	2000	2	0	2	Export	56	Belgium	BEL	434	Libya	LBY								04	CEREALS,CEREAL PREPRTNS.	1	No Quantity							25015125			0
S3	2000	2000	2000	2	0	2	Export	56	Belgium	BEL	440	Lithuania	LTU								04	CEREALS,CEREAL PREPRTNS.	1	No Quantity							871685			0
S3	2000	2000	2000	2	0	2	Export	56	Belgium	BEL	442	Luxembourg	LUX								04	CEREALS,CEREAL PREPRTNS.	1	No Quantity							27037893			0
S3	2000	2000	2000	2	0	2	Export	56	Belgium	BEL	450	Madagascar	MDG								04	CEREALS,CEREAL PREPRTNS.	1	No Quantity							970587			0
S3	2000	2000	2000	2	0	2	Export	56	Belgium	BEL	454	Malawi	MWI								04	CEREALS,CEREAL PREPRTNS.	1	No Quantity							908938			0
S3	2000	2000	2000	2	0	2	Export	56	Belgium	BEL	458	Malaysia	MYS								04	CEREALS,CEREAL PREPRTNS.	1	No Quantity							508300			0
S3	2000	2000	2000	2	0	2	Export	56	Belgium	BEL	462	Maldives	MDV								04	CEREALS,CEREAL PREPRTNS.	1	No Quantity							75751			0
S3	2000	2000	2000	2	0	2	Export	56	Belgium	BEL	466	Mali	MLI								04	CEREALS,CEREAL PREPRTNS.	1	No Quantity							5659			0
S3	2000	2000	2000	2	0	2	Export	56	Belgium	BEL	470	Malta	MLT								04	CEREALS,CEREAL PREPRTNS.	1	No Quantity							801471			0
S3	2000	2000	2000	2	0	2	Export	56	Belgium	BEL	478	Mauritania	MRT								04	CEREALS,CEREAL PREPRTNS.	1	No Quantity							851139			0
S3	2000	2000	2000	2	0	2	Export	56	Belgium	BEL	480	Mauritius	MUS								04	CEREALS,CEREAL PREPRTNS.	1	No Quantity							205839			0
S3	2000	2000	2000	2	0	2	Export	56	Belgium	BEL	484	Mexico	MEX								04	CEREALS,CEREAL PREPRTNS.	1	No Quantity							1256848			0
S3	2000	2000	2000	2	0	2	Export	56	Belgium	BEL	490	Other Asia, nes									04	CEREALS,CEREAL PREPRTNS.	1	No Quantity							1764380			0
S3	2000	2000	2000	2	0	2	Export	56	Belgium	BEL	496	Mongolia	MNG								04	CEREALS,CEREAL PREPRTNS.	1	No Quantity							14847			0
S3	2000	2000	2000	2	0	2	Export	56	Belgium	BEL	504	Morocco	MAR								04	CEREALS,CEREAL PREPRTNS.	1	No Quantity							20120226			0
S3	2000	2000	2000	2	0	2	Export	56	Belgium	BEL	508	Mozambique	MOZ								04	CEREALS,CEREAL PREPRTNS.	1	No Quantity							1524191			0
S3	2000	2000	2000	2	0	2	Export	56	Belgium	BEL	512	Oman	OMN								04	CEREALS,CEREAL PREPRTNS.	1	No Quantity							49076			0
S3	2000	2000	2000	2	0	2	Export	56	Belgium	BEL	516	Namibia	NAM								04	CEREALS,CEREAL PREPRTNS.	1	No Quantity							1023787			0
S3	2000	2000	2000	2	0	2	Export	56	Belgium	BEL	528	Netherlands	NLD								04	CEREALS,CEREAL PREPRTNS.	1	No Quantity							331238111			0
S3	2000	2000	2000	2	0	2	Export	56	Belgium	BEL	530	Neth. Antilles	ANT								04	CEREALS,CEREAL PREPRTNS.	1	No Quantity							271898			0
S3	2000	2000	2000	2	0	2	Export	56	Belgium	BEL	533	Aruba	ABW								04	CEREALS,CEREAL PREPRTNS.	1	No Quantity							6103			0
S3	2000	2000	2000	2	0	2	Export	56	Belgium	BEL	540	New Caledonia	NCL								04	CEREALS,CEREAL PREPRTNS.	1	No Quantity							526291			0
S3	2000	2000	2000	2	0	2	Export	56	Belgium	BEL	554	New Zealand	NZL								04	CEREALS,CEREAL PREPRTNS.	1	No Quantity							1197589			0
S3	2000	2000	2000	2	0	2	Export	56	Belgium	BEL	566	Nigeria	NGA								04	CEREALS,CEREAL PREPRTNS.	1	No Quantity							355714			0
S3	2000	2000	2000	2	0	2	Export	56	Belgium	BEL	577	Other Africa, nes									04	CEREALS,CEREAL PREPRTNS.	1	No Quantity							1120			0
S3	2000	2000	2000	2	0	2	Export	56	Belgium	BEL	579	Norway	NOR								04	CEREALS,CEREAL PREPRTNS.	1	No Quantity							10486691			0
S3	2000	2000	2000	2	0	2	Export	56	Belgium	BEL	581	United States Minor Outlying Islands	UMI								04	CEREALS,CEREAL PREPRTNS.	1	No Quantity							24527			0
S3	2000	2000	2000	2	0	2	Export	56	Belgium	BEL	586	Pakistan	PAK								04	CEREALS,CEREAL PREPRTNS.	1	No Quantity							114284			0
S3	2000	2000	2000	2	0	2	Export	56	Belgium	BEL	591	Panama	PAN								04	CEREALS,CEREAL PREPRTNS.	1	No Quantity							1078170			0
S3	2000	2000	2000	2	0	2	Export	56	Belgium	BEL	604	Peru	PER								04	CEREALS,CEREAL PREPRTNS.	1	No Quantity							77395			0
S3	2000	2000	2000	2	0	2	Export	56	Belgium	BEL	608	Philippines	PHL								04	CEREALS,CEREAL PREPRTNS.	1	No Quantity							5575267			0
S3	2000	2000	2000	2	0	2	Export	56	Belgium	BEL	616	Poland	POL								04	CEREALS,CEREAL PREPRTNS.	1	No Quantity							7430703			0
S3	2000	2000	2000	2	0	2	Export	56	Belgium	BEL	620	Portugal	PRT								04	CEREALS,CEREAL PREPRTNS.	1	No Quantity							4367194			0
S3	2000	2000	2000	2	0	2	Export	56	Belgium	BEL	624	Guinea-Bissau	GNB								04	CEREALS,CEREAL PREPRTNS.	1	No Quantity							7509			0
S3	2000	2000	2000	2	0	2	Export	56	Belgium	BEL	634	Qatar	QAT								04	CEREALS,CEREAL PREPRTNS.	1	No Quantity							117920			0
S3	2000	2000	2000	2	0	2	Export	56	Belgium	BEL	642	Romania	ROU								04	CEREALS,CEREAL PREPRTNS.	1	No Quantity							1819029			0
S3	2000	2000	2000	2	0	2	Export	56	Belgium	BEL	643	Russian Federation	RUS								04	CEREALS,CEREAL PREPRTNS.	1	No Quantity							16660217			0
S3	2000	2000	2000	2	0	2	Export	56	Belgium	BEL	646	Rwanda	RWA								04	CEREALS,CEREAL PREPRTNS.	1	No Quantity							850070			0
S3	2000	2000	2000	2	0	2	Export	56	Belgium	BEL	662	Saint Lucia	LCA								04	CEREALS,CEREAL PREPRTNS.	1	No Quantity							147137			0
S3	2000	2000	2000	2	0	2	Export	56	Belgium	BEL	666	Saint Pierre and Miquelon	SPM								04	CEREALS,CEREAL PREPRTNS.	1	No Quantity							3826			0
S3	2000	2000	2000	2	0	2	Export	56	Belgium	BEL	678	Sao Tome and Principe	STP								04	CEREALS,CEREAL PREPRTNS.	1	No Quantity							403771			0
S3	2000	2000	2000	2	0	2	Export	56	Belgium	BEL	682	Saudi Arabia	SAU								04	CEREALS,CEREAL PREPRTNS.	1	No Quantity							10122885			0
S3	2000	2000	2000	2	0	2	Export	56	Belgium	BEL	686	Senegal	SEN								04	CEREALS,CEREAL PREPRTNS.	1	No Quantity							77985			0
S3	2000	2000	2000	2	0	2	Export	56	Belgium	BEL	694	Sierra Leone	SLE								04	CEREALS,CEREAL PREPRTNS.	1	No Quantity							998576			0
S3	2000	2000	2000	2	0	2	Export	56	Belgium	BEL	699	India	IND								04	CEREALS,CEREAL PREPRTNS.	1	No Quantity							15314			0
S3	2000	2000	2000	2	0	2	Export	56	Belgium	BEL	702	Singapore	SGP								04	CEREALS,CEREAL PREPRTNS.	1	No Quantity							2942686			0
S3	2000	2000	2000	2	0	2	Export	56	Belgium	BEL	703	Slovakia	SVK								04	CEREALS,CEREAL PREPRTNS.	1	No Quantity							947826			0
S3	2000	2000	2000	2	0	2	Export	56	Belgium	BEL	704	Viet Nam	VNM								04	CEREALS,CEREAL PREPRTNS.	1	No Quantity							1423147			0
S3	2000	2000	2000	2	0	2	Export	56	Belgium	BEL	705	Slovenia	SVN								04	CEREALS,CEREAL PREPRTNS.	1	No Quantity							870349			0
S3	2000	2000	2000	2	0	2	Export	56	Belgium	BEL	706	Somalia	SOM								04	CEREALS,CEREAL PREPRTNS.	1	No Quantity							269373			0
S3	2000	2000	2000	2	0	2	Export	56	Belgium	BEL	710	South Africa	ZAF								04	CEREALS,CEREAL PREPRTNS.	1	No Quantity							4585177			0
S3	2000	2000	2000	2	0	2	Export	56	Belgium	BEL	716	Zimbabwe	ZWE								04	CEREALS,CEREAL PREPRTNS.	1	No Quantity							63562			0
S3	2000	2000	2000	2	0	2	Export	56	Belgium	BEL	724	Spain	ESP								04	CEREALS,CEREAL PREPRTNS.	1	No Quantity							24067550			0
S3	2000	2000	2000	2	0	2	Export	56	Belgium	BEL	736	Fmr Sudan	SDN								04	CEREALS,CEREAL PREPRTNS.	1	No Quantity							3420451			0
S3	2000	2000	2000	2	0	2	Export	56	Belgium	BEL	740	Suriname	SUR								04	CEREALS,CEREAL PREPRTNS.	1	No Quantity							233475			0
S3	2000	2000	2000	2	0	2	Export	56	Belgium	BEL	752	Sweden	SWE								04	CEREALS,CEREAL PREPRTNS.	1	No Quantity							28607337			0
S3	2000	2000	2000	2	0	2	Export	56	Belgium	BEL	757	Switzerland	CHE								04	CEREALS,CEREAL PREPRTNS.	1	No Quantity							9418262			0
S3	2000	2000	2000	2	0	2	Export	56	Belgium	BEL	760	Syria	SYR								04	CEREALS,CEREAL PREPRTNS.	1	No Quantity							8708			0
S3	2000	2000	2000	2	0	2	Export	56	Belgium	BEL	762	Tajikistan	TJK								04	CEREALS,CEREAL PREPRTNS.	1	No Quantity							1412595			0
S3	2000	2000	2000	2	0	2	Export	56	Belgium	BEL	764	Thailand	THA								04	CEREALS,CEREAL PREPRTNS.	1	No Quantity							2072482			0
S3	2000	2000	2000	2	0	2	Export	56	Belgium	BEL	768	Togo	TGO								04	CEREALS,CEREAL PREPRTNS.	1	No Quantity							209294			0
S3	2000	2000	2000	2	0	2	Export	56	Belgium	BEL	780	Trinidad and Tobago	TTO								04	CEREALS,CEREAL PREPRTNS.	1	No Quantity							848			0
S3	2000	2000	2000	2	0	2	Export	56	Belgium	BEL	784	United Arab Emirates	ARE								04	CEREALS,CEREAL PREPRTNS.	1	No Quantity							1471664			0
S3	2000	2000	2000	2	0	2	Export	56	Belgium	BEL	788	Tunisia	TUN								04	CEREALS,CEREAL PREPRTNS.	1	No Quantity							12202983			0
S3	2000	2000	2000	2	0	2	Export	56	Belgium	BEL	792	Turkey	TUR								04	CEREALS,CEREAL PREPRTNS.	1	No Quantity							3824008			0
S3	2000	2000	2000	2	0	2	Export	56	Belgium	BEL	795	Turkmenistan	TKM								04	CEREALS,CEREAL PREPRTNS.	1	No Quantity							99360			0
S3	2000	2000	2000	2	0	2	Export	56	Belgium	BEL	800	Uganda	UGA								04	CEREALS,CEREAL PREPRTNS.	1	No Quantity							3997594			0
S3	2000	2000	2000	2	0	2	Export	56	Belgium	BEL	804	Ukraine	UKR								04	CEREALS,CEREAL PREPRTNS.	1	No Quantity							4406018			0
S3	2000	2000	2000	2	0	2	Export	56	Belgium	BEL	807	North Macedonia	MKD								04	CEREALS,CEREAL PREPRTNS.	1	No Quantity							114948			0
S3	2000	2000	2000	2	0	2	Export	56	Belgium	BEL	818	Egypt	EGY								04	CEREALS,CEREAL PREPRTNS.	1	No Quantity							256807			0
S3	2000	2000	2000	2	0	2	Export	56	Belgium	BEL	826	United Kingdom	GBR								04	CEREALS,CEREAL PREPRTNS.	1	No Quantity							170350365			0
S3	2000	2000	2000	2	0	2	Export	56	Belgium	BEL	834	United Rep. of Tanzania	TZA								04	CEREALS,CEREAL PREPRTNS.	1	No Quantity							846305			0
S3	2000	2000	2000	2	0	2	Export	56	Belgium	BEL	842	USA	USA								04	CEREALS,CEREAL PREPRTNS.	1	No Quantity							45408536			0
S3	2000	2000	2000	2	0	2	Export	56	Belgium	BEL	854	Burkina Faso	BFA								04	CEREALS,CEREAL PREPRTNS.	1	No Quantity							35752			0
S3	2000	2000	2000	2	0	2	Export	56	Belgium	BEL	858	Uruguay	URY								04	CEREALS,CEREAL PREPRTNS.	1	No Quantity							58350			0
S3	2000	2000	2000	2	0	2	Export	56	Belgium	BEL	860	Uzbekistan	UZB								04	CEREALS,CEREAL PREPRTNS.	1	No Quantity							432072			0
S3	2000	2000	2000	2	0	2	Export	56	Belgium	BEL	862	Venezuela	VEN								04	CEREALS,CEREAL PREPRTNS.	1	No Quantity							16994453			0
S3	2000	2000	2000	2	0	2	Export	56	Belgium	BEL	876	Wallis and Futuna Isds	WLF								04	CEREALS,CEREAL PREPRTNS.	1	No Quantity							18624			0
S3	2000	2000	2000	2	0	2	Export	56	Belgium	BEL	882	Samoa	WSM								04	CEREALS,CEREAL PREPRTNS.	1	No Quantity							120497			0
S3	2000	2000	2000	2	0	2	Export	56	Belgium	BEL	887	Yemen	YEM								04	CEREALS,CEREAL PREPRTNS.	1	No Quantity							972560			0
S3	2000	2000	2000	2	0	2	Export	56	Belgium	BEL	891	Serbia and Montenegro	SCG								04	CEREALS,CEREAL PREPRTNS.	1	No Quantity							854660			0
S3	2000	2000	2000	2	0	2	Export	56	Belgium	BEL	894	Zambia	ZMB								04	CEREALS,CEREAL PREPRTNS.	1	No Quantity							155803			0
S3	2000	2000	2000	2	0	2	Export	56	Belgium	BEL	899	Areas, nes									04	CEREALS,CEREAL PREPRTNS.	1	No Quantity							21766			0
S3	2000	2000	2000	2	0	2	Export	52	Barbados	BRB	0	World	WLD								05	VEGETABLES AND FRUIT	1	No Quantity							1150165			0
S3	2000	2000	2000	2	0	2	Export	52	Barbados	BRB	28	Antigua and Barbuda	ATG								05	VEGETABLES AND FRUIT	1	No Quantity							127205			0
S3	2000	2000	2000	2	0	2	Export	52	Barbados	BRB	40	Austria	AUT								05	VEGETABLES AND FRUIT	1	No Quantity							20			0
S3	2000	2000	2000	2	0	2	Export	52	Barbados	BRB	44	Bahamas	BHS								05	VEGETABLES AND FRUIT	1	No Quantity							130			0
S3	2000	2000	2000	2	0	2	Export	52	Barbados	BRB	60	Bermuda	BMU								05	VEGETABLES AND FRUIT	1	No Quantity							168			0
S3	2000	2000	2000	2	0	2	Export	52	Barbados	BRB	76	Brazil	BRA								05	VEGETABLES AND FRUIT	1	No Quantity							5			0
S3	2000	2000	2000	2	0	2	Export	52	Barbados	BRB	84	Belize	BLZ								05	VEGETABLES AND FRUIT	1	No Quantity							35			0
S3	2000	2000	2000	2	0	2	Export	52	Barbados	BRB	124	Canada	CAN								05	VEGETABLES AND FRUIT	1	No Quantity							78502			0
S3	2000	2000	2000	2	0	2	Export	52	Barbados	BRB	152	Chile	CHL								05	VEGETABLES AND FRUIT	1	No Quantity							2297			0
S3	2000	2000	2000	2	0	2	Export	52	Barbados	BRB	212	Dominica	DMA								05	VEGETABLES AND FRUIT	1	No Quantity							50020			0
S3	2000	2000	2000	2	0	2	Export	52	Barbados	BRB	214	Dominican Rep.	DOM								05	VEGETABLES AND FRUIT	1	No Quantity							4591			0
S3	2000	2000	2000	2	0	2	Export	52	Barbados	BRB	276	Germany	DEU								05	VEGETABLES AND FRUIT	1	No Quantity							20			0
S3	2000	2000	2000	2	0	2	Export	52	Barbados	BRB	308	Grenada	GRD								05	VEGETABLES AND FRUIT	1	No Quantity							112532			0
S3	2000	2000	2000	2	0	2	Export	52	Barbados	BRB	316	Guam	GUM								05	VEGETABLES AND FRUIT	1	No Quantity							997			0
S3	2000	2000	2000	2	0	2	Export	52	Barbados	BRB	328	Guyana	GUY								05	VEGETABLES AND FRUIT	1	No Quantity							18265			0
S3	2000	2000	2000	2	0	2	Export	52	Barbados	BRB	388	Jamaica	JAM								05	VEGETABLES AND FRUIT	1	No Quantity							17305			0
S3	2000	2000	2000	2	0	2	Export	52	Barbados	BRB	500	Montserrat	MSR								05	VEGETABLES AND FRUIT	1	No Quantity							1250			0
S3	2000	2000	2000	2	0	2	Export	52	Barbados	BRB	528	Netherlands	NLD								05	VEGETABLES AND FRUIT	1	No Quantity							6546			0
S3	2000	2000	2000	2	0	2	Export	52	Barbados	BRB	530	Neth. Antilles	ANT								05	VEGETABLES AND FRUIT	1	No Quantity							3283			0
S3	2000	2000	2000	2	0	2	Export	52	Barbados	BRB	659	Saint Kitts and Nevis	KNA								05	VEGETABLES AND FRUIT	1	No Quantity							11379			0
S3	2000	2000	2000	2	0	2	Export	52	Barbados	BRB	660	Anguilla	AIA								05	VEGETABLES AND FRUIT	1	No Quantity							1464			0
S3	2000	2000	2000	2	0	2	Export	52	Barbados	BRB	662	Saint Lucia	LCA								05	VEGETABLES AND FRUIT	1	No Quantity							347426			0
S3	2000	2000	2000	2	0	2	Export	52	Barbados	BRB	670	Saint Vincent and the Grenadines	VCT								05	VEGETABLES AND FRUIT	1	No Quantity							271202			0
S3	2000	2000	2000	2	0	2	Export	52	Barbados	BRB	705	Slovenia	SVN								05	VEGETABLES AND FRUIT	1	No Quantity							20			0
S3	2000	2000	2000	2	0	2	Export	52	Barbados	BRB	780	Trinidad and Tobago	TTO								05	VEGETABLES AND FRUIT	1	No Quantity							53738			0
S3	2000	2000	2000	2	0	2	Export	52	Barbados	BRB	826	United Kingdom	GBR								05	VEGETABLES AND FRUIT	1	No Quantity							25905			0
S3	2000	2000	2000	2	0	2	Export	52	Barbados	BRB	837	Bunkers									05	VEGETABLES AND FRUIT	1	No Quantity							30			0
S3	2000	2000	2000	2	0	2	Export	52	Barbados	BRB	842	USA	USA								05	VEGETABLES AND FRUIT	1	No Quantity							15826			0
S3	2000	2000	2000	2	0	2	Export	56	Belgium	BEL	0	World	WLD								05	VEGETABLES AND FRUIT	1	No Quantity							3830475163			0
S3	2000	2000	2000	2	0	2	Export	56	Belgium	BEL	8	Albania	ALB								05	VEGETABLES AND FRUIT	1	No Quantity							7007			0
S3	2000	2000	2000	2	0	2	Export	56	Belgium	BEL	12	Algeria	DZA								05	VEGETABLES AND FRUIT	1	No Quantity							1794482			0
S3	2000	2000	2000	2	0	2	Export	56	Belgium	BEL	24	Angola	AGO								05	VEGETABLES AND FRUIT	1	No Quantity							166822			0
S3	2000	2000	2000	2	0	2	Export	56	Belgium	BEL	28	Antigua and Barbuda	ATG								05	VEGETABLES AND FRUIT	1	No Quantity							22256			0
S3	2000	2000	2000	2	0	2	Export	56	Belgium	BEL	31	Azerbaijan	AZE								05	VEGETABLES AND FRUIT	1	No Quantity							6845			0
S3	2000	2000	2000	2	0	2	Export	56	Belgium	BEL	32	Argentina	ARG								05	VEGETABLES AND FRUIT	1	No Quantity							1614224			0
S3	2000	2000	2000	2	0	2	Export	56	Belgium	BEL	36	Australia	AUS								05	VEGETABLES AND FRUIT	1	No Quantity							2521957			0
S3	2000	2000	2000	2	0	2	Export	56	Belgium	BEL	40	Austria	AUT								05	VEGETABLES AND FRUIT	1	No Quantity							67773718			0
S3	2000	2000	2000	2	0	2	Export	56	Belgium	BEL	44	Bahamas	BHS								05	VEGETABLES AND FRUIT	1	No Quantity							346764			0
S3	2000	2000	2000	2	0	2	Export	56	Belgium	BEL	48	Bahrain	BHR								05	VEGETABLES AND FRUIT	1	No Quantity							550613			0
S3	2000	2000	2000	2	0	2	Export	56	Belgium	BEL	50	Bangladesh	BGD								05	VEGETABLES AND FRUIT	1	No Quantity							16369			0
S3	2000	2000	2000	2	0	2	Export	56	Belgium	BEL	52	Barbados	BRB								05	VEGETABLES AND FRUIT	1	No Quantity							194252			0
S3	2000	2000	2000	2	0	2	Export	56	Belgium	BEL	70	Bosnia Herzegovina	BIH								05	VEGETABLES AND FRUIT	1	No Quantity							461803			0
S3	2000	2000	2000	2	0	2	Export	56	Belgium	BEL	76	Brazil	BRA								05	VEGETABLES AND FRUIT	1	No Quantity							5776783			0
S3	2000	2000	2000	2	0	2	Export	56	Belgium	BEL	100	Bulgaria	BGR								05	VEGETABLES AND FRUIT	1	No Quantity							447944			0
S3	2000	2000	2000	2	0	2	Export	56	Belgium	BEL	108	Burundi	BDI								05	VEGETABLES AND FRUIT	1	No Quantity							1567			0
S3	2000	2000	2000	2	0	2	Export	56	Belgium	BEL	112	Belarus	BLR								05	VEGETABLES AND FRUIT	1	No Quantity							2470860			0
S3	2000	2000	2000	2	0	2	Export	56	Belgium	BEL	120	Cameroon	CMR								05	VEGETABLES AND FRUIT	1	No Quantity							27903			0
S3	2000	2000	2000	2	0	2	Export	56	Belgium	BEL	124	Canada	CAN								05	VEGETABLES AND FRUIT	1	No Quantity							10729053			0
S3	2000	2000	2000	2	0	2	Export	56	Belgium	BEL	132	Cabo Verde	CPV								05	VEGETABLES AND FRUIT	1	No Quantity							67432			0
S3	2000	2000	2000	2	0	2	Export	56	Belgium	BEL	152	Chile	CHL								05	VEGETABLES AND FRUIT	1	No Quantity							983734			0
S3	2000	2000	2000	2	0	2	Export	56	Belgium	BEL	156	China	CHN								05	VEGETABLES AND FRUIT	1	No Quantity							1055677			0
S3	2000	2000	2000	2	0	2	Export	56	Belgium	BEL	170	Colombia	COL								05	VEGETABLES AND FRUIT	1	No Quantity							1123596			0
S3	2000	2000	2000	2	0	2	Export	56	Belgium	BEL	175	Mayotte	MYT								05	VEGETABLES AND FRUIT	1	No Quantity							1955			0
S3	2000	2000	2000	2	0	2	Export	56	Belgium	BEL	178	Congo	COG								05	VEGETABLES AND FRUIT	1	No Quantity							33489			0
S3	2000	2000	2000	2	0	2	Export	56	Belgium	BEL	180	Dem. Rep. of the Congo	COD								05	VEGETABLES AND FRUIT	1	No Quantity							922361			0
S3	2000	2000	2000	2	0	2	Export	56	Belgium	BEL	191	Croatia	HRV								05	VEGETABLES AND FRUIT	1	No Quantity							1230662			0
S3	2000	2000	2000	2	0	2	Export	56	Belgium	BEL	192	Cuba	CUB								05	VEGETABLES AND FRUIT	1	No Quantity							317349			0
S3	2000	2000	2000	2	0	2	Export	56	Belgium	BEL	196	Cyprus	CYP								05	VEGETABLES AND FRUIT	1	No Quantity							1248386			0
S3	2000	2000	2000	2	0	2	Export	56	Belgium	BEL	203	Czechia	CZE								05	VEGETABLES AND FRUIT	1	No Quantity							8498452			0
S3	2000	2000	2000	2	0	2	Export	56	Belgium	BEL	204	Benin	BEN								05	VEGETABLES AND FRUIT	1	No Quantity							94386			0
S3	2000	2000	2000	2	0	2	Export	56	Belgium	BEL	208	Denmark	DNK								05	VEGETABLES AND FRUIT	1	No Quantity							55911994			0
S3	2000	2000	2000	2	0	2	Export	56	Belgium	BEL	214	Dominican Rep.	DOM								05	VEGETABLES AND FRUIT	1	No Quantity							477498			0
S3	2000	2000	2000	2	0	2	Export	56	Belgium	BEL	218	Ecuador	ECU								05	VEGETABLES AND FRUIT	1	No Quantity							75229			0
S3	2000	2000	2000	2	0	2	Export	56	Belgium	BEL	226	Equatorial Guinea	GNQ								05	VEGETABLES AND FRUIT	1	No Quantity							8426			0
S3	2000	2000	2000	2	0	2	Export	56	Belgium	BEL	231	Ethiopia	ETH								05	VEGETABLES AND FRUIT	1	No Quantity							940999			0
S3	2000	2000	2000	2	0	2	Export	56	Belgium	BEL	233	Estonia	EST								05	VEGETABLES AND FRUIT	1	No Quantity							1774596			0
S3	2000	2000	2000	2	0	2	Export	56	Belgium	BEL	234	Faeroe Isds	FRO								05	VEGETABLES AND FRUIT	1	No Quantity							1149			0
S3	2000	2000	2000	2	0	2	Export	56	Belgium	BEL	246	Finland	FIN								05	VEGETABLES AND FRUIT	1	No Quantity							25290151			0
S3	2000	2000	2000	2	0	2	Export	56	Belgium	BEL	251	France	FRA								05	VEGETABLES AND FRUIT	1	No Quantity							787896321			0
S3	2000	2000	2000	2	0	2	Export	56	Belgium	BEL	258	French Polynesia	PYF								05	VEGETABLES AND FRUIT	1	No Quantity							84972			0
S3	2000	2000	2000	2	0	2	Export	56	Belgium	BEL	262	Djibouti	DJI								05	VEGETABLES AND FRUIT	1	No Quantity							30252			0
S3	2000	2000	2000	2	0	2	Export	56	Belgium	BEL	266	Gabon	GAB								05	VEGETABLES AND FRUIT	1	No Quantity							106653			0
S3	2000	2000	2000	2	0	2	Export	56	Belgium	BEL	268	Georgia	GEO								05	VEGETABLES AND FRUIT	1	No Quantity							13524			0
S3	2000	2000	2000	2	0	2	Export	56	Belgium	BEL	270	Gambia	GMB								05	VEGETABLES AND FRUIT	1	No Quantity							24561			0
S3	2000	2000	2000	2	0	2	Export	56	Belgium	BEL	276	Germany	DEU								05	VEGETABLES AND FRUIT	1	No Quantity							1164745974			0
S3	2000	2000	2000	2	0	2	Export	56	Belgium	BEL	288	Ghana	GHA								05	VEGETABLES AND FRUIT	1	No Quantity							2662			0
S3	2000	2000	2000	2	0	2	Export	56	Belgium	BEL	300	Greece	GRC								05	VEGETABLES AND FRUIT	1	No Quantity							19095364			0
S3	2000	2000	2000	2	0	2	Export	56	Belgium	BEL	308	Grenada	GRD								05	VEGETABLES AND FRUIT	1	No Quantity							8083			0
S3	2000	2000	2000	2	0	2	Export	56	Belgium	BEL	320	Guatemala	GTM								05	VEGETABLES AND FRUIT	1	No Quantity							101036			0
S3	2000	2000	2000	2	0	2	Export	56	Belgium	BEL	324	Guinea	GIN								05	VEGETABLES AND FRUIT	1	No Quantity							66458			0
S3	2000	2000	2000	2	0	2	Export	56	Belgium	BEL	332	Haiti	HTI								05	VEGETABLES AND FRUIT	1	No Quantity							6634			0
S3	2000	2000	2000	2	0	2	Export	56	Belgium	BEL	344	China, Hong Kong SAR	HKG								05	VEGETABLES AND FRUIT	1	No Quantity							815391			0
S3	2000	2000	2000	2	0	2	Export	56	Belgium	BEL	348	Hungary	HUN								05	VEGETABLES AND FRUIT	1	No Quantity							1900596			0
S3	2000	2000	2000	2	0	2	Export	56	Belgium	BEL	352	Iceland	ISL								05	VEGETABLES AND FRUIT	1	No Quantity							630396			0
S3	2000	2000	2000	2	0	2	Export	56	Belgium	BEL	360	Indonesia	IDN								05	VEGETABLES AND FRUIT	1	No Quantity							217352			0
S3	2000	2000	2000	2	0	2	Export	56	Belgium	BEL	372	Ireland	IRL								05	VEGETABLES AND FRUIT	1	No Quantity							31418228			0
S3	2000	2000	2000	2	0	2	Export	56	Belgium	BEL	376	Israel	ISR								05	VEGETABLES AND FRUIT	1	No Quantity							1889913			0
S3	2000	2000	2000	2	0	2	Export	56	Belgium	BEL	381	Italy	ITA								05	VEGETABLES AND FRUIT	1	No Quantity							119839714			0
S3	2000	2000	2000	2	0	2	Export	56	Belgium	BEL	384	Côte d'Ivoire	CIV								05	VEGETABLES AND FRUIT	1	No Quantity							529191			0
S3	2000	2000	2000	2	0	2	Export	56	Belgium	BEL	388	Jamaica	JAM								05	VEGETABLES AND FRUIT	1	No Quantity							264763			0
S3	2000	2000	2000	2	0	2	Export	56	Belgium	BEL	392	Japan	JPN								05	VEGETABLES AND FRUIT	1	No Quantity							3683451			0
S3	2000	2000	2000	2	0	2	Export	56	Belgium	BEL	398	Kazakhstan	KAZ								05	VEGETABLES AND FRUIT	1	No Quantity							13870			0
S3	2000	2000	2000	2	0	2	Export	56	Belgium	BEL	400	Jordan	JOR								05	VEGETABLES AND FRUIT	1	No Quantity							872722			0
S3	2000	2000	2000	2	0	2	Export	56	Belgium	BEL	404	Kenya	KEN								05	VEGETABLES AND FRUIT	1	No Quantity							16946			0
S3	2000	2000	2000	2	0	2	Export	56	Belgium	BEL	410	Rep. of Korea	KOR								05	VEGETABLES AND FRUIT	1	No Quantity							383313			0
S3	2000	2000	2000	2	0	2	Export	56	Belgium	BEL	414	Kuwait	KWT								05	VEGETABLES AND FRUIT	1	No Quantity							1284314			0
S3	2000	2000	2000	2	0	2	Export	56	Belgium	BEL	422	Lebanon	LBN								05	VEGETABLES AND FRUIT	1	No Quantity							1159385			0
S3	2000	2000	2000	2	0	2	Export	56	Belgium	BEL	428	Latvia	LVA								05	VEGETABLES AND FRUIT	1	No Quantity							2107156			0
S3	2000	2000	2000	2	0	2	Export	56	Belgium	BEL	430	Liberia	LBR								05	VEGETABLES AND FRUIT	1	No Quantity							15385			0
S3	2000	2000	2000	2	0	2	Export	56	Belgium	BEL	434	Libya	LBY								05	VEGETABLES AND FRUIT	1	No Quantity							65615			0
S3	2000	2000	2000	2	0	2	Export	56	Belgium	BEL	440	Lithuania	LTU								05	VEGETABLES AND FRUIT	1	No Quantity							2632488			0
S3	2000	2000	2000	2	0	2	Export	56	Belgium	BEL	442	Luxembourg	LUX								05	VEGETABLES AND FRUIT	1	No Quantity							77776975			0
S3	2000	2000	2000	2	0	2	Export	56	Belgium	BEL	458	Malaysia	MYS								05	VEGETABLES AND FRUIT	1	No Quantity							1722527			0
S3	2000	2000	2000	2	0	2	Export	56	Belgium	BEL	466	Mali	MLI								05	VEGETABLES AND FRUIT	1	No Quantity							33331			0
S3	2000	2000	2000	2	0	2	Export	56	Belgium	BEL	470	Malta	MLT								05	VEGETABLES AND FRUIT	1	No Quantity							2091078			0
S3	2000	2000	2000	2	0	2	Export	56	Belgium	BEL	478	Mauritania	MRT								05	VEGETABLES AND FRUIT	1	No Quantity							210707			0
S3	2000	2000	2000	2	0	2	Export	56	Belgium	BEL	480	Mauritius	MUS								05	VEGETABLES AND FRUIT	1	No Quantity							40540			0
S3	2000	2000	2000	2	0	2	Export	56	Belgium	BEL	484	Mexico	MEX								05	VEGETABLES AND FRUIT	1	No Quantity							363340			0
S3	2000	2000	2000	2	0	2	Export	56	Belgium	BEL	490	Other Asia, nes									05	VEGETABLES AND FRUIT	1	No Quantity							740612			0
S3	2000	2000	2000	2	0	2	Export	56	Belgium	BEL	496	Mongolia	MNG								05	VEGETABLES AND FRUIT	1	No Quantity							4207			0
S3	2000	2000	2000	2	0	2	Export	56	Belgium	BEL	504	Morocco	MAR								05	VEGETABLES AND FRUIT	1	No Quantity							543329			0
S3	2000	2000	2000	2	0	2	Export	56	Belgium	BEL	512	Oman	OMN								05	VEGETABLES AND FRUIT	1	No Quantity							678001			0
S3	2000	2000	2000	2	0	2	Export	56	Belgium	BEL	528	Netherlands	NLD								05	VEGETABLES AND FRUIT	1	No Quantity							626600375			0
S3	2000	2000	2000	2	0	2	Export	56	Belgium	BEL	530	Neth. Antilles	ANT								05	VEGETABLES AND FRUIT	1	No Quantity							13289			0
S3	2000	2000	2000	2	0	2	Export	56	Belgium	BEL	540	New Caledonia	NCL								05	VEGETABLES AND FRUIT	1	No Quantity							544430			0
S3	2000	2000	2000	2	0	2	Export	56	Belgium	BEL	554	New Zealand	NZL								05	VEGETABLES AND FRUIT	1	No Quantity							125014			0
S3	2000	2000	2000	2	0	2	Export	56	Belgium	BEL	562	Niger	NER								05	VEGETABLES AND FRUIT	1	No Quantity							428			0
S3	2000	2000	2000	2	0	2	Export	56	Belgium	BEL	566	Nigeria	NGA								05	VEGETABLES AND FRUIT	1	No Quantity							21705			0
S3	2000	2000	2000	2	0	2	Export	56	Belgium	BEL	577	Other Africa, nes									05	VEGETABLES AND FRUIT	1	No Quantity							13656			0
S3	2000	2000	2000	2	0	2	Export	56	Belgium	BEL	579	Norway	NOR								05	VEGETABLES AND FRUIT	1	No Quantity							12426092			0
S3	2000	2000	2000	2	0	2	Export	56	Belgium	BEL	591	Panama	PAN								05	VEGETABLES AND FRUIT	1	No Quantity							37930			0
S3	2000	2000	2000	2	0	2	Export	56	Belgium	BEL	608	Philippines	PHL								05	VEGETABLES AND FRUIT	1	No Quantity							98000			0
S3	2000	2000	2000	2	0	2	Export	56	Belgium	BEL	616	Poland	POL								05	VEGETABLES AND FRUIT	1	No Quantity							9030397			0
S3	2000	2000	2000	2	0	2	Export	56	Belgium	BEL	620	Portugal	PRT								05	VEGETABLES AND FRUIT	1	No Quantity							25017117			0
S3	2000	2000	2000	2	0	2	Export	56	Belgium	BEL	634	Qatar	QAT								05	VEGETABLES AND FRUIT	1	No Quantity							394130			0
S3	2000	2000	2000	2	0	2	Export	56	Belgium	BEL	642	Romania	ROU								05	VEGETABLES AND FRUIT	1	No Quantity							750165			0
S3	2000	2000	2000	2	0	2	Export	56	Belgium	BEL	643	Russian Federation	RUS								05	VEGETABLES AND FRUIT	1	No Quantity							68766513			0
S3	2000	2000	2000	2	0	2	Export	56	Belgium	BEL	646	Rwanda	RWA								05	VEGETABLES AND FRUIT	1	No Quantity							1280			0
S3	2000	2000	2000	2	0	2	Export	56	Belgium	BEL	662	Saint Lucia	LCA								05	VEGETABLES AND FRUIT	1	No Quantity							59217			0
S3	2000	2000	2000	2	0	2	Export	56	Belgium	BEL	682	Saudi Arabia	SAU								05	VEGETABLES AND FRUIT	1	No Quantity							3220870			0
S3	2000	2000	2000	2	0	2	Export	56	Belgium	BEL	686	Senegal	SEN								05	VEGETABLES AND FRUIT	1	No Quantity							154074			0
S3	2000	2000	2000	2	0	2	Export	56	Belgium	BEL	690	Seychelles	SYC								05	VEGETABLES AND FRUIT	1	No Quantity							64978			0
S3	2000	2000	2000	2	0	2	Export	56	Belgium	BEL	694	Sierra Leone	SLE								05	VEGETABLES AND FRUIT	1	No Quantity							80570			0
S3	2000	2000	2000	2	0	2	Export	56	Belgium	BEL	699	India	IND								05	VEGETABLES AND FRUIT	1	No Quantity							20238			0
S3	2000	2000	2000	2	0	2	Export	56	Belgium	BEL	702	Singapore	SGP								05	VEGETABLES AND FRUIT	1	No Quantity							846695			0
S3	2000	2000	2000	2	0	2	Export	56	Belgium	BEL	703	Slovakia	SVK								05	VEGETABLES AND FRUIT	1	No Quantity							2029985			0
S3	2000	2000	2000	2	0	2	Export	56	Belgium	BEL	704	Viet Nam	VNM								05	VEGETABLES AND FRUIT	1	No Quantity							50806			0
S3	2000	2000	2000	2	0	2	Export	56	Belgium	BEL	705	Slovenia	SVN								05	VEGETABLES AND FRUIT	1	No Quantity							2327057			0
S3	2000	2000	2000	2	0	2	Export	56	Belgium	BEL	706	Somalia	SOM								05	VEGETABLES AND FRUIT	1	No Quantity							111005			0
S3	2000	2000	2000	2	0	2	Export	56	Belgium	BEL	710	South Africa	ZAF								05	VEGETABLES AND FRUIT	1	No Quantity							656889			0
S3	2000	2000	2000	2	0	2	Export	56	Belgium	BEL	716	Zimbabwe	ZWE								05	VEGETABLES AND FRUIT	1	No Quantity							863			0
S3	2000	2000	2000	2	0	2	Export	56	Belgium	BEL	724	Spain	ESP								05	VEGETABLES AND FRUIT	1	No Quantity							103025748			0
S3	2000	2000	2000	2	0	2	Export	56	Belgium	BEL	736	Fmr Sudan	SDN								05	VEGETABLES AND FRUIT	1	No Quantity							667930			0
S3	2000	2000	2000	2	0	2	Export	56	Belgium	BEL	740	Suriname	SUR								05	VEGETABLES AND FRUIT	1	No Quantity							13133			0
S3	2000	2000	2000	2	0	2	Export	56	Belgium	BEL	752	Sweden	SWE								05	VEGETABLES AND FRUIT	1	No Quantity							60140586			0
S3	2000	2000	2000	2	0	2	Export	56	Belgium	BEL	757	Switzerland	CHE								05	VEGETABLES AND FRUIT	1	No Quantity							17465831			0
S3	2000	2000	2000	2	0	2	Export	56	Belgium	BEL	760	Syria	SYR								05	VEGETABLES AND FRUIT	1	No Quantity							244126			0
S3	2000	2000	2000	2	0	2	Export	56	Belgium	BEL	764	Thailand	THA								05	VEGETABLES AND FRUIT	1	No Quantity							113180			0
S3	2000	2000	2000	2	0	2	Export	56	Belgium	BEL	768	Togo	TGO								05	VEGETABLES AND FRUIT	1	No Quantity							9880			0
S3	2000	2000	2000	2	0	2	Export	56	Belgium	BEL	780	Trinidad and Tobago	TTO								05	VEGETABLES AND FRUIT	1	No Quantity							201858			0
S3	2000	2000	2000	2	0	2	Export	56	Belgium	BEL	784	United Arab Emirates	ARE								05	VEGETABLES AND FRUIT	1	No Quantity							3857246			0
S3	2000	2000	2000	2	0	2	Export	56	Belgium	BEL	788	Tunisia	TUN								05	VEGETABLES AND FRUIT	1	No Quantity							1606257			0
S3	2000	2000	2000	2	0	2	Export	56	Belgium	BEL	792	Turkey	TUR								05	VEGETABLES AND FRUIT	1	No Quantity							1479198			0
S3	2000	2000	2000	2	0	2	Export	56	Belgium	BEL	804	Ukraine	UKR								05	VEGETABLES AND FRUIT	1	No Quantity							502792			0
S3	2000	2000	2000	2	0	2	Export	56	Belgium	BEL	807	North Macedonia	MKD								05	VEGETABLES AND FRUIT	1	No Quantity							15722			0
S3	2000	2000	2000	2	0	2	Export	56	Belgium	BEL	818	Egypt	EGY								05	VEGETABLES AND FRUIT	1	No Quantity							311960			0
S3	2000	2000	2000	2	0	2	Export	56	Belgium	BEL	826	United Kingdom	GBR								05	VEGETABLES AND FRUIT	1	No Quantity							447978774			0
S3	2000	2000	2000	2	0	2	Export	56	Belgium	BEL	834	United Rep. of Tanzania	TZA								05	VEGETABLES AND FRUIT	1	No Quantity							8221			0
S3	2000	2000	2000	2	0	2	Export	56	Belgium	BEL	842	USA	USA								05	VEGETABLES AND FRUIT	1	No Quantity							16386306			0
S3	2000	2000	2000	2	0	2	Export	56	Belgium	BEL	858	Uruguay	URY								05	VEGETABLES AND FRUIT	1	No Quantity							530806			0
S3	2000	2000	2000	2	0	2	Export	56	Belgium	BEL	860	Uzbekistan	UZB								05	VEGETABLES AND FRUIT	1	No Quantity							4366			0
S3	2000	2000	2000	2	0	2	Export	56	Belgium	BEL	862	Venezuela	VEN								05	VEGETABLES AND FRUIT	1	No Quantity							1081206			0
S3	2000	2000	2000	2	0	2	Export	56	Belgium	BEL	887	Yemen	YEM								05	VEGETABLES AND FRUIT	1	No Quantity							824			0
S3	2000	2000	2000	2	0	2	Export	56	Belgium	BEL	891	Serbia and Montenegro	SCG								05	VEGETABLES AND FRUIT	1	No Quantity							179716			0
S3	2000	2000	2000	2	0	2	Export	56	Belgium	BEL	899	Areas, nes									05	VEGETABLES AND FRUIT	1	No Quantity							69656			0
S3	2000	2000	2000	2	0	2	Export	52	Barbados	BRB	0	World	WLD								06	SUGAR,SUGR.PREPTNS,HONEY	1	No Quantity							26725869			0
S3	2000	2000	2000	2	0	2	Export	52	Barbados	BRB	28	Antigua and Barbuda	ATG								06	SUGAR,SUGR.PREPTNS,HONEY	1	No Quantity							37481			0
S3	2000	2000	2000	2	0	2	Export	52	Barbados	BRB	60	Bermuda	BMU								06	SUGAR,SUGR.PREPTNS,HONEY	1	No Quantity							420			0
S3	2000	2000	2000	2	0	2	Export	52	Barbados	BRB	92	Br. Virgin Isds	VGB								06	SUGAR,SUGR.PREPTNS,HONEY	1	No Quantity							47			0
S3	2000	2000	2000	2	0	2	Export	52	Barbados	BRB	124	Canada	CAN								06	SUGAR,SUGR.PREPTNS,HONEY	1	No Quantity							649			0
S3	2000	2000	2000	2	0	2	Export	52	Barbados	BRB	212	Dominica	DMA								06	SUGAR,SUGR.PREPTNS,HONEY	1	No Quantity							335			0
S3	2000	2000	2000	2	0	2	Export	52	Barbados	BRB	308	Grenada	GRD								06	SUGAR,SUGR.PREPTNS,HONEY	1	No Quantity							2828			0
S3	2000	2000	2000	2	0	2	Export	52	Barbados	BRB	328	Guyana	GUY								06	SUGAR,SUGR.PREPTNS,HONEY	1	No Quantity							340			0
S3	2000	2000	2000	2	0	2	Export	52	Barbados	BRB	484	Mexico	MEX								06	SUGAR,SUGR.PREPTNS,HONEY	1	No Quantity							4			0
S3	2000	2000	2000	2	0	2	Export	52	Barbados	BRB	528	Netherlands	NLD								06	SUGAR,SUGR.PREPTNS,HONEY	1	No Quantity							1190			0
S3	2000	2000	2000	2	0	2	Export	52	Barbados	BRB	530	Neth. Antilles	ANT								06	SUGAR,SUGR.PREPTNS,HONEY	1	No Quantity							2467			0
S3	2000	2000	2000	2	0	2	Export	52	Barbados	BRB	659	Saint Kitts and Nevis	KNA								06	SUGAR,SUGR.PREPTNS,HONEY	1	No Quantity							1294			0
S3	2000	2000	2000	2	0	2	Export	52	Barbados	BRB	660	Anguilla	AIA								06	SUGAR,SUGR.PREPTNS,HONEY	1	No Quantity							153			0
S3	2000	2000	2000	2	0	2	Export	52	Barbados	BRB	662	Saint Lucia	LCA								06	SUGAR,SUGR.PREPTNS,HONEY	1	No Quantity							38291			0
S3	2000	2000	2000	2	0	2	Export	52	Barbados	BRB	670	Saint Vincent and the Grenadines	VCT								06	SUGAR,SUGR.PREPTNS,HONEY	1	No Quantity							1766			0
S3	2000	2000	2000	2	0	2	Export	52	Barbados	BRB	780	Trinidad and Tobago	TTO								06	SUGAR,SUGR.PREPTNS,HONEY	1	No Quantity							1821			0
S3	2000	2000	2000	2	0	2	Export	52	Barbados	BRB	826	United Kingdom	GBR								06	SUGAR,SUGR.PREPTNS,HONEY	1	No Quantity							26636464			0
S3	2000	2000	2000	2	0	2	Export	52	Barbados	BRB	842	USA	USA								06	SUGAR,SUGR.PREPTNS,HONEY	1	No Quantity							317			0
S3	2000	2000	2000	2	0	2	Export	56	Belgium	BEL	0	World	WLD								06	SUGAR,SUGR.PREPTNS,HONEY	1	No Quantity							723317158			0
S3	2000	2000	2000	2	0	2	Export	56	Belgium	BEL	4	Afghanistan	AFG								06	SUGAR,SUGR.PREPTNS,HONEY	1	No Quantity							2668429			0
S3	2000	2000	2000	2	0	2	Export	56	Belgium	BEL	8	Albania	ALB								06	SUGAR,SUGR.PREPTNS,HONEY	1	No Quantity							3814			0
S3	2000	2000	2000	2	0	2	Export	56	Belgium	BEL	12	Algeria	DZA								06	SUGAR,SUGR.PREPTNS,HONEY	1	No Quantity							27087099			0
S3	2000	2000	2000	2	0	2	Export	56	Belgium	BEL	20	Andorra	AND								06	SUGAR,SUGR.PREPTNS,HONEY	1	No Quantity							1850			0
S3	2000	2000	2000	2	0	2	Export	56	Belgium	BEL	24	Angola	AGO								06	SUGAR,SUGR.PREPTNS,HONEY	1	No Quantity							7593940			0
S3	2000	2000	2000	2	0	2	Export	56	Belgium	BEL	31	Azerbaijan	AZE								06	SUGAR,SUGR.PREPTNS,HONEY	1	No Quantity							1509836			0
S3	2000	2000	2000	2	0	2	Export	56	Belgium	BEL	32	Argentina	ARG								06	SUGAR,SUGR.PREPTNS,HONEY	1	No Quantity							281395			0
S3	2000	2000	2000	2	0	2	Export	56	Belgium	BEL	36	Australia	AUS								06	SUGAR,SUGR.PREPTNS,HONEY	1	No Quantity							1933272			0
S3	2000	2000	2000	2	0	2	Export	56	Belgium	BEL	40	Austria	AUT								06	SUGAR,SUGR.PREPTNS,HONEY	1	No Quantity							2526556			0
S3	2000	2000	2000	2	0	2	Export	56	Belgium	BEL	48	Bahrain	BHR								06	SUGAR,SUGR.PREPTNS,HONEY	1	No Quantity							133485			0
S3	2000	2000	2000	2	0	2	Export	56	Belgium	BEL	50	Bangladesh	BGD								06	SUGAR,SUGR.PREPTNS,HONEY	1	No Quantity							13140			0
S3	2000	2000	2000	2	0	2	Export	56	Belgium	BEL	51	Armenia	ARM								06	SUGAR,SUGR.PREPTNS,HONEY	1	No Quantity							84966			0
S3	2000	2000	2000	2	0	2	Export	56	Belgium	BEL	52	Barbados	BRB								06	SUGAR,SUGR.PREPTNS,HONEY	1	No Quantity							134746			0
S3	2000	2000	2000	2	0	2	Export	56	Belgium	BEL	70	Bosnia Herzegovina	BIH								06	SUGAR,SUGR.PREPTNS,HONEY	1	No Quantity							63815			0
S3	2000	2000	2000	2	0	2	Export	56	Belgium	BEL	72	Botswana	BWA								06	SUGAR,SUGR.PREPTNS,HONEY	1	No Quantity							4099			0
S3	2000	2000	2000	2	0	2	Export	56	Belgium	BEL	76	Brazil	BRA								06	SUGAR,SUGR.PREPTNS,HONEY	1	No Quantity							284682			0
S3	2000	2000	2000	2	0	2	Export	56	Belgium	BEL	92	Br. Virgin Isds	VGB								06	SUGAR,SUGR.PREPTNS,HONEY	1	No Quantity							55595			0
S3	2000	2000	2000	2	0	2	Export	56	Belgium	BEL	96	Brunei Darussalam	BRN								06	SUGAR,SUGR.PREPTNS,HONEY	1	No Quantity							13895			0
S3	2000	2000	2000	2	0	2	Export	56	Belgium	BEL	100	Bulgaria	BGR								06	SUGAR,SUGR.PREPTNS,HONEY	1	No Quantity							185223			0
S3	2000	2000	2000	2	0	2	Export	56	Belgium	BEL	108	Burundi	BDI								06	SUGAR,SUGR.PREPTNS,HONEY	1	No Quantity							3851			0
S3	2000	2000	2000	2	0	2	Export	56	Belgium	BEL	120	Cameroon	CMR								06	SUGAR,SUGR.PREPTNS,HONEY	1	No Quantity							4180916			0
S3	2000	2000	2000	2	0	2	Export	56	Belgium	BEL	124	Canada	CAN								06	SUGAR,SUGR.PREPTNS,HONEY	1	No Quantity							5708176			0
S3	2000	2000	2000	2	0	2	Export	56	Belgium	BEL	132	Cabo Verde	CPV								06	SUGAR,SUGR.PREPTNS,HONEY	1	No Quantity							1037648			0
S3	2000	2000	2000	2	0	2	Export	56	Belgium	BEL	140	Central African Rep.	CAF								06	SUGAR,SUGR.PREPTNS,HONEY	1	No Quantity							256638			0
S3	2000	2000	2000	2	0	2	Export	56	Belgium	BEL	144	Sri Lanka	LKA								06	SUGAR,SUGR.PREPTNS,HONEY	1	No Quantity							4398386			0
S3	2000	2000	2000	2	0	2	Export	56	Belgium	BEL	148	Chad	TCD								06	SUGAR,SUGR.PREPTNS,HONEY	1	No Quantity							13626			0
S3	2000	2000	2000	2	0	2	Export	56	Belgium	BEL	152	Chile	CHL								06	SUGAR,SUGR.PREPTNS,HONEY	1	No Quantity							825148			0
S3	2000	2000	2000	2	0	2	Export	56	Belgium	BEL	156	China	CHN								06	SUGAR,SUGR.PREPTNS,HONEY	1	No Quantity							985815			0
S3	2000	2000	2000	2	0	2	Export	56	Belgium	BEL	170	Colombia	COL								06	SUGAR,SUGR.PREPTNS,HONEY	1	No Quantity							2648365			0
S3	2000	2000	2000	2	0	2	Export	56	Belgium	BEL	174	Comoros	COM								06	SUGAR,SUGR.PREPTNS,HONEY	1	No Quantity							355827			0
S3	2000	2000	2000	2	0	2	Export	56	Belgium	BEL	178	Congo	COG								06	SUGAR,SUGR.PREPTNS,HONEY	1	No Quantity							24246			0
S3	2000	2000	2000	2	0	2	Export	56	Belgium	BEL	180	Dem. Rep. of the Congo	COD								06	SUGAR,SUGR.PREPTNS,HONEY	1	No Quantity							588872			0
S3	2000	2000	2000	2	0	2	Export	56	Belgium	BEL	188	Costa Rica	CRI								06	SUGAR,SUGR.PREPTNS,HONEY	1	No Quantity							936			0
S3	2000	2000	2000	2	0	2	Export	56	Belgium	BEL	191	Croatia	HRV								06	SUGAR,SUGR.PREPTNS,HONEY	1	No Quantity							134665			0
S3	2000	2000	2000	2	0	2	Export	56	Belgium	BEL	192	Cuba	CUB								06	SUGAR,SUGR.PREPTNS,HONEY	1	No Quantity							57227			0
S3	2000	2000	2000	2	0	2	Export	56	Belgium	BEL	196	Cyprus	CYP								06	SUGAR,SUGR.PREPTNS,HONEY	1	No Quantity							211107			0
S3	2000	2000	2000	2	0	2	Export	56	Belgium	BEL	203	Czechia	CZE								06	SUGAR,SUGR.PREPTNS,HONEY	1	No Quantity							546689			0
S3	2000	2000	2000	2	0	2	Export	56	Belgium	BEL	204	Benin	BEN								06	SUGAR,SUGR.PREPTNS,HONEY	1	No Quantity							2447289			0
S3	2000	2000	2000	2	0	2	Export	56	Belgium	BEL	208	Denmark	DNK								06	SUGAR,SUGR.PREPTNS,HONEY	1	No Quantity							3788998			0
S3	2000	2000	2000	2	0	2	Export	56	Belgium	BEL	214	Dominican Rep.	DOM								06	SUGAR,SUGR.PREPTNS,HONEY	1	No Quantity							12416			0
S3	2000	2000	2000	2	0	2	Export	56	Belgium	BEL	226	Equatorial Guinea	GNQ								06	SUGAR,SUGR.PREPTNS,HONEY	1	No Quantity							60681			0
S3	2000	2000	2000	2	0	2	Export	56	Belgium	BEL	231	Ethiopia	ETH								06	SUGAR,SUGR.PREPTNS,HONEY	1	No Quantity							37021			0
S3	2000	2000	2000	2	0	2	Export	56	Belgium	BEL	232	Eritrea	ERI								06	SUGAR,SUGR.PREPTNS,HONEY	1	No Quantity							256050			0
S3	2000	2000	2000	2	0	2	Export	56	Belgium	BEL	233	Estonia	EST								06	SUGAR,SUGR.PREPTNS,HONEY	1	No Quantity							15845			0
S3	2000	2000	2000	2	0	2	Export	56	Belgium	BEL	246	Finland	FIN								06	SUGAR,SUGR.PREPTNS,HONEY	1	No Quantity							2595837			0
S3	2000	2000	2000	2	0	2	Export	56	Belgium	BEL	251	France	FRA								06	SUGAR,SUGR.PREPTNS,HONEY	1	No Quantity							130087223			0
S3	2000	2000	2000	2	0	2	Export	56	Belgium	BEL	258	French Polynesia	PYF								06	SUGAR,SUGR.PREPTNS,HONEY	1	No Quantity							4540			0
S3	2000	2000	2000	2	0	2	Export	56	Belgium	BEL	266	Gabon	GAB								06	SUGAR,SUGR.PREPTNS,HONEY	1	No Quantity							4640			0
S3	2000	2000	2000	2	0	2	Export	56	Belgium	BEL	270	Gambia	GMB								06	SUGAR,SUGR.PREPTNS,HONEY	1	No Quantity							862559			0
S3	2000	2000	2000	2	0	2	Export	56	Belgium	BEL	276	Germany	DEU								06	SUGAR,SUGR.PREPTNS,HONEY	1	No Quantity							65175230			0
S3	2000	2000	2000	2	0	2	Export	56	Belgium	BEL	288	Ghana	GHA								06	SUGAR,SUGR.PREPTNS,HONEY	1	No Quantity							3134871			0
S3	2000	2000	2000	2	0	2	Export	56	Belgium	BEL	292	Gibraltar	GIB								06	SUGAR,SUGR.PREPTNS,HONEY	1	No Quantity							8335			0
S3	2000	2000	2000	2	0	2	Export	56	Belgium	BEL	300	Greece	GRC								06	SUGAR,SUGR.PREPTNS,HONEY	1	No Quantity							1271543			0
S3	2000	2000	2000	2	0	2	Export	56	Belgium	BEL	324	Guinea	GIN								06	SUGAR,SUGR.PREPTNS,HONEY	1	No Quantity							9696128			0
S3	2000	2000	2000	2	0	2	Export	56	Belgium	BEL	344	China, Hong Kong SAR	HKG								06	SUGAR,SUGR.PREPTNS,HONEY	1	No Quantity							314962			0
S3	2000	2000	2000	2	0	2	Export	56	Belgium	BEL	348	Hungary	HUN								06	SUGAR,SUGR.PREPTNS,HONEY	1	No Quantity							198573			0
S3	2000	2000	2000	2	0	2	Export	56	Belgium	BEL	352	Iceland	ISL								06	SUGAR,SUGR.PREPTNS,HONEY	1	No Quantity							276178			0
S3	2000	2000	2000	2	0	2	Export	56	Belgium	BEL	360	Indonesia	IDN								06	SUGAR,SUGR.PREPTNS,HONEY	1	No Quantity							3992190			0
S3	2000	2000	2000	2	0	2	Export	56	Belgium	BEL	364	Iran	IRN								06	SUGAR,SUGR.PREPTNS,HONEY	1	No Quantity							2669401			0
S3	2000	2000	2000	2	0	2	Export	56	Belgium	BEL	368	Iraq	IRQ								06	SUGAR,SUGR.PREPTNS,HONEY	1	No Quantity							11637702			0
S3	2000	2000	2000	2	0	2	Export	56	Belgium	BEL	372	Ireland	IRL								06	SUGAR,SUGR.PREPTNS,HONEY	1	No Quantity							2166941			0
S3	2000	2000	2000	2	0	2	Export	56	Belgium	BEL	376	Israel	ISR								06	SUGAR,SUGR.PREPTNS,HONEY	1	No Quantity							20996594			0
S3	2000	2000	2000	2	0	2	Export	56	Belgium	BEL	381	Italy	ITA								06	SUGAR,SUGR.PREPTNS,HONEY	1	No Quantity							9347121			0
S3	2000	2000	2000	2	0	2	Export	56	Belgium	BEL	384	Côte d'Ivoire	CIV								06	SUGAR,SUGR.PREPTNS,HONEY	1	No Quantity							2386337			0
S3	2000	2000	2000	2	0	2	Export	56	Belgium	BEL	388	Jamaica	JAM								06	SUGAR,SUGR.PREPTNS,HONEY	1	No Quantity							55760			0
S3	2000	2000	2000	2	0	2	Export	56	Belgium	BEL	392	Japan	JPN								06	SUGAR,SUGR.PREPTNS,HONEY	1	No Quantity							3530066			0
S3	2000	2000	2000	2	0	2	Export	56	Belgium	BEL	400	Jordan	JOR								06	SUGAR,SUGR.PREPTNS,HONEY	1	No Quantity							30155986			0
S3	2000	2000	2000	2	0	2	Export	56	Belgium	BEL	404	Kenya	KEN								06	SUGAR,SUGR.PREPTNS,HONEY	1	No Quantity							1389387			0
S3	2000	2000	2000	2	0	2	Export	56	Belgium	BEL	408	Dem. People's Rep. of Korea	PRK								06	SUGAR,SUGR.PREPTNS,HONEY	1	No Quantity							597988			0
S3	2000	2000	2000	2	0	2	Export	56	Belgium	BEL	410	Rep. of Korea	KOR								06	SUGAR,SUGR.PREPTNS,HONEY	1	No Quantity							518936			0
S3	2000	2000	2000	2	0	2	Export	56	Belgium	BEL	414	Kuwait	KWT								06	SUGAR,SUGR.PREPTNS,HONEY	1	No Quantity							1204523			0
S3	2000	2000	2000	2	0	2	Export	56	Belgium	BEL	422	Lebanon	LBN								06	SUGAR,SUGR.PREPTNS,HONEY	1	No Quantity							1497585			0
S3	2000	2000	2000	2	0	2	Export	56	Belgium	BEL	428	Latvia	LVA								06	SUGAR,SUGR.PREPTNS,HONEY	1	No Quantity							37979			0
S3	2000	2000	2000	2	0	2	Export	56	Belgium	BEL	430	Liberia	LBR								06	SUGAR,SUGR.PREPTNS,HONEY	1	No Quantity							1105185			0
S3	2000	2000	2000	2	0	2	Export	56	Belgium	BEL	434	Libya	LBY								06	SUGAR,SUGR.PREPTNS,HONEY	1	No Quantity							4632496			0
S3	2000	2000	2000	2	0	2	Export	56	Belgium	BEL	440	Lithuania	LTU								06	SUGAR,SUGR.PREPTNS,HONEY	1	No Quantity							9629			0
S3	2000	2000	2000	2	0	2	Export	56	Belgium	BEL	442	Luxembourg	LUX								06	SUGAR,SUGR.PREPTNS,HONEY	1	No Quantity							13459371			0
S3	2000	2000	2000	2	0	2	Export	56	Belgium	BEL	454	Malawi	MWI								06	SUGAR,SUGR.PREPTNS,HONEY	1	No Quantity							1519			0
S3	2000	2000	2000	2	0	2	Export	56	Belgium	BEL	458	Malaysia	MYS								06	SUGAR,SUGR.PREPTNS,HONEY	1	No Quantity							30272			0
S3	2000	2000	2000	2	0	2	Export	56	Belgium	BEL	462	Maldives	MDV								06	SUGAR,SUGR.PREPTNS,HONEY	1	No Quantity							416041			0
S3	2000	2000	2000	2	0	2	Export	56	Belgium	BEL	466	Mali	MLI								06	SUGAR,SUGR.PREPTNS,HONEY	1	No Quantity							5655548			0
S3	2000	2000	2000	2	0	2	Export	56	Belgium	BEL	470	Malta	MLT								06	SUGAR,SUGR.PREPTNS,HONEY	1	No Quantity							223434			0
S3	2000	2000	2000	2	0	2	Export	56	Belgium	BEL	478	Mauritania	MRT								06	SUGAR,SUGR.PREPTNS,HONEY	1	No Quantity							16355402			0
S3	2000	2000	2000	2	0	2	Export	56	Belgium	BEL	480	Mauritius	MUS								06	SUGAR,SUGR.PREPTNS,HONEY	1	No Quantity							20428			0
S3	2000	2000	2000	2	0	2	Export	56	Belgium	BEL	484	Mexico	MEX								06	SUGAR,SUGR.PREPTNS,HONEY	1	No Quantity							1211993			0
S3	2000	2000	2000	2	0	2	Export	56	Belgium	BEL	490	Other Asia, nes									06	SUGAR,SUGR.PREPTNS,HONEY	1	No Quantity							373519			0
S3	2000	2000	2000	2	0	2	Export	56	Belgium	BEL	496	Mongolia	MNG								06	SUGAR,SUGR.PREPTNS,HONEY	1	No Quantity							836511			0
S3	2000	2000	2000	2	0	2	Export	56	Belgium	BEL	498	Rep. of Moldova	MDA								06	SUGAR,SUGR.PREPTNS,HONEY	1	No Quantity							1507			0
S3	2000	2000	2000	2	0	2	Export	56	Belgium	BEL	504	Morocco	MAR								06	SUGAR,SUGR.PREPTNS,HONEY	1	No Quantity							247703			0
S3	2000	2000	2000	2	0	2	Export	56	Belgium	BEL	508	Mozambique	MOZ								06	SUGAR,SUGR.PREPTNS,HONEY	1	No Quantity							101537			0
S3	2000	2000	2000	2	0	2	Export	56	Belgium	BEL	512	Oman	OMN								06	SUGAR,SUGR.PREPTNS,HONEY	1	No Quantity							46612			0
S3	2000	2000	2000	2	0	2	Export	56	Belgium	BEL	516	Namibia	NAM								06	SUGAR,SUGR.PREPTNS,HONEY	1	No Quantity							475170			0
S3	2000	2000	2000	2	0	2	Export	56	Belgium	BEL	524	Nepal	NPL								06	SUGAR,SUGR.PREPTNS,HONEY	1	No Quantity							1256			0
S3	2000	2000	2000	2	0	2	Export	56	Belgium	BEL	528	Netherlands	NLD								06	SUGAR,SUGR.PREPTNS,HONEY	1	No Quantity							88313859			0
S3	2000	2000	2000	2	0	2	Export	56	Belgium	BEL	530	Neth. Antilles	ANT								06	SUGAR,SUGR.PREPTNS,HONEY	1	No Quantity							682553			0
S3	2000	2000	2000	2	0	2	Export	56	Belgium	BEL	533	Aruba	ABW								06	SUGAR,SUGR.PREPTNS,HONEY	1	No Quantity							2601023			0
S3	2000	2000	2000	2	0	2	Export	56	Belgium	BEL	540	New Caledonia	NCL								06	SUGAR,SUGR.PREPTNS,HONEY	1	No Quantity							106302			0
S3	2000	2000	2000	2	0	2	Export	56	Belgium	BEL	554	New Zealand	NZL								06	SUGAR,SUGR.PREPTNS,HONEY	1	No Quantity							195486			0
S3	2000	2000	2000	2	0	2	Export	56	Belgium	BEL	562	Niger	NER								06	SUGAR,SUGR.PREPTNS,HONEY	1	No Quantity							1833287			0
S3	2000	2000	2000	2	0	2	Export	56	Belgium	BEL	566	Nigeria	NGA								06	SUGAR,SUGR.PREPTNS,HONEY	1	No Quantity							6426170			0
S3	2000	2000	2000	2	0	2	Export	56	Belgium	BEL	579	Norway	NOR								06	SUGAR,SUGR.PREPTNS,HONEY	1	No Quantity							2129396			0
S3	2000	2000	2000	2	0	2	Export	56	Belgium	BEL	586	Pakistan	PAK								06	SUGAR,SUGR.PREPTNS,HONEY	1	No Quantity							4638310			0
S3	2000	2000	2000	2	0	2	Export	56	Belgium	BEL	604	Peru	PER								06	SUGAR,SUGR.PREPTNS,HONEY	1	No Quantity							10380			0
S3	2000	2000	2000	2	0	2	Export	56	Belgium	BEL	608	Philippines	PHL								06	SUGAR,SUGR.PREPTNS,HONEY	1	No Quantity							137574			0
S3	2000	2000	2000	2	0	2	Export	56	Belgium	BEL	616	Poland	POL								06	SUGAR,SUGR.PREPTNS,HONEY	1	No Quantity							1851554			0
S3	2000	2000	2000	2	0	2	Export	56	Belgium	BEL	620	Portugal	PRT								06	SUGAR,SUGR.PREPTNS,HONEY	1	No Quantity							1471246			0
S3	2000	2000	2000	2	0	2	Export	56	Belgium	BEL	624	Guinea-Bissau	GNB								06	SUGAR,SUGR.PREPTNS,HONEY	1	No Quantity							1827203			0
S3	2000	2000	2000	2	0	2	Export	56	Belgium	BEL	634	Qatar	QAT								06	SUGAR,SUGR.PREPTNS,HONEY	1	No Quantity							8771			0
S3	2000	2000	2000	2	0	2	Export	56	Belgium	BEL	642	Romania	ROU								06	SUGAR,SUGR.PREPTNS,HONEY	1	No Quantity							60980			0
S3	2000	2000	2000	2	0	2	Export	56	Belgium	BEL	643	Russian Federation	RUS								06	SUGAR,SUGR.PREPTNS,HONEY	1	No Quantity							9257852			0
S3	2000	2000	2000	2	0	2	Export	56	Belgium	BEL	646	Rwanda	RWA								06	SUGAR,SUGR.PREPTNS,HONEY	1	No Quantity							13165			0
S3	2000	2000	2000	2	0	2	Export	56	Belgium	BEL	678	Sao Tome and Principe	STP								06	SUGAR,SUGR.PREPTNS,HONEY	1	No Quantity							246485			0
S3	2000	2000	2000	2	0	2	Export	56	Belgium	BEL	682	Saudi Arabia	SAU								06	SUGAR,SUGR.PREPTNS,HONEY	1	No Quantity							3075034			0
S3	2000	2000	2000	2	0	2	Export	56	Belgium	BEL	686	Senegal	SEN								06	SUGAR,SUGR.PREPTNS,HONEY	1	No Quantity							1415414			0
S3	2000	2000	2000	2	0	2	Export	56	Belgium	BEL	690	Seychelles	SYC								06	SUGAR,SUGR.PREPTNS,HONEY	1	No Quantity							799			0
S3	2000	2000	2000	2	0	2	Export	56	Belgium	BEL	694	Sierra Leone	SLE								06	SUGAR,SUGR.PREPTNS,HONEY	1	No Quantity							1037481			0
S3	2000	2000	2000	2	0	2	Export	56	Belgium	BEL	699	India	IND								06	SUGAR,SUGR.PREPTNS,HONEY	1	No Quantity							1657787			0
S3	2000	2000	2000	2	0	2	Export	56	Belgium	BEL	702	Singapore	SGP								06	SUGAR,SUGR.PREPTNS,HONEY	1	No Quantity							1246210			0
S3	2000	2000	2000	2	0	2	Export	56	Belgium	BEL	703	Slovakia	SVK								06	SUGAR,SUGR.PREPTNS,HONEY	1	No Quantity							82743			0
S3	2000	2000	2000	2	0	2	Export	56	Belgium	BEL	704	Viet Nam	VNM								06	SUGAR,SUGR.PREPTNS,HONEY	1	No Quantity							17398			0
S3	2000	2000	2000	2	0	2	Export	56	Belgium	BEL	705	Slovenia	SVN								06	SUGAR,SUGR.PREPTNS,HONEY	1	No Quantity							147414			0
S3	2000	2000	2000	2	0	2	Export	56	Belgium	BEL	710	South Africa	ZAF								06	SUGAR,SUGR.PREPTNS,HONEY	1	No Quantity							571442			0
S3	2000	2000	2000	2	0	2	Export	56	Belgium	BEL	724	Spain	ESP								06	SUGAR,SUGR.PREPTNS,HONEY	1	No Quantity							18234470			0
S3	2000	2000	2000	2	0	2	Export	56	Belgium	BEL	740	Suriname	SUR								06	SUGAR,SUGR.PREPTNS,HONEY	1	No Quantity							236669			0
S3	2000	2000	2000	2	0	2	Export	56	Belgium	BEL	752	Sweden	SWE								06	SUGAR,SUGR.PREPTNS,HONEY	1	No Quantity							15457328			0
S3	2000	2000	2000	2	0	2	Export	56	Belgium	BEL	757	Switzerland	CHE								06	SUGAR,SUGR.PREPTNS,HONEY	1	No Quantity							3030954			0
S3	2000	2000	2000	2	0	2	Export	56	Belgium	BEL	760	Syria	SYR								06	SUGAR,SUGR.PREPTNS,HONEY	1	No Quantity							40126731			0
S3	2000	2000	2000	2	0	2	Export	56	Belgium	BEL	764	Thailand	THA								06	SUGAR,SUGR.PREPTNS,HONEY	1	No Quantity							885752			0
S3	2000	2000	2000	2	0	2	Export	56	Belgium	BEL	768	Togo	TGO								06	SUGAR,SUGR.PREPTNS,HONEY	1	No Quantity							6831460			0
S3	2000	2000	2000	2	0	2	Export	56	Belgium	BEL	784	United Arab Emirates	ARE								06	SUGAR,SUGR.PREPTNS,HONEY	1	No Quantity							13084580			0
S3	2000	2000	2000	2	0	2	Export	56	Belgium	BEL	788	Tunisia	TUN								06	SUGAR,SUGR.PREPTNS,HONEY	1	No Quantity							6556243			0
S3	2000	2000	2000	2	0	2	Export	56	Belgium	BEL	792	Turkey	TUR								06	SUGAR,SUGR.PREPTNS,HONEY	1	No Quantity							1302829			0
S3	2000	2000	2000	2	0	2	Export	56	Belgium	BEL	804	Ukraine	UKR								06	SUGAR,SUGR.PREPTNS,HONEY	1	No Quantity							7285			0
S3	2000	2000	2000	2	0	2	Export	56	Belgium	BEL	807	North Macedonia	MKD								06	SUGAR,SUGR.PREPTNS,HONEY	1	No Quantity							18300			0
S3	2000	2000	2000	2	0	2	Export	56	Belgium	BEL	818	Egypt	EGY								06	SUGAR,SUGR.PREPTNS,HONEY	1	No Quantity							13883692			0
S3	2000	2000	2000	2	0	2	Export	56	Belgium	BEL	826	United Kingdom	GBR								06	SUGAR,SUGR.PREPTNS,HONEY	1	No Quantity							39401294			0
S3	2000	2000	2000	2	0	2	Export	56	Belgium	BEL	834	United Rep. of Tanzania	TZA								06	SUGAR,SUGR.PREPTNS,HONEY	1	No Quantity							97637			0
S3	2000	2000	2000	2	0	2	Export	56	Belgium	BEL	842	USA	USA								06	SUGAR,SUGR.PREPTNS,HONEY	1	No Quantity							5953783			0
S3	2000	2000	2000	2	0	2	Export	56	Belgium	BEL	854	Burkina Faso	BFA								06	SUGAR,SUGR.PREPTNS,HONEY	1	No Quantity							1154173			0
S3	2000	2000	2000	2	0	2	Export	56	Belgium	BEL	858	Uruguay	URY								06	SUGAR,SUGR.PREPTNS,HONEY	1	No Quantity							1931			0
S3	2000	2000	2000	2	0	2	Export	56	Belgium	BEL	860	Uzbekistan	UZB								06	SUGAR,SUGR.PREPTNS,HONEY	1	No Quantity							13177			0
S3	2000	2000	2000	2	0	2	Export	56	Belgium	BEL	862	Venezuela	VEN								06	SUGAR,SUGR.PREPTNS,HONEY	1	No Quantity							98850			0
S3	2000	2000	2000	2	0	2	Export	56	Belgium	BEL	887	Yemen	YEM								06	SUGAR,SUGR.PREPTNS,HONEY	1	No Quantity							1148146			0
S3	2000	2000	2000	2	0	2	Export	56	Belgium	BEL	891	Serbia and Montenegro	SCG								06	SUGAR,SUGR.PREPTNS,HONEY	1	No Quantity							503988			0
S3	2000	2000	2000	2	0	2	Export	56	Belgium	BEL	899	Areas, nes									06	SUGAR,SUGR.PREPTNS,HONEY	1	No Quantity							28043			0
S3	2000	2000	2000	2	0	2	Export	52	Barbados	BRB	0	World	WLD								07	COFFEE,TEA,COCOA,SPICES	1	No Quantity							614495			0
S3	2000	2000	2000	2	0	2	Export	52	Barbados	BRB	28	Antigua and Barbuda	ATG								07	COFFEE,TEA,COCOA,SPICES	1	No Quantity							68111			0
S3	2000	2000	2000	2	0	2	Export	52	Barbados	BRB	44	Bahamas	BHS								07	COFFEE,TEA,COCOA,SPICES	1	No Quantity							162			0
S3	2000	2000	2000	2	0	2	Export	52	Barbados	BRB	60	Bermuda	BMU								07	COFFEE,TEA,COCOA,SPICES	1	No Quantity							28			0
S3	2000	2000	2000	2	0	2	Export	52	Barbados	BRB	92	Br. Virgin Isds	VGB								07	COFFEE,TEA,COCOA,SPICES	1	No Quantity							808			0
S3	2000	2000	2000	2	0	2	Export	52	Barbados	BRB	144	Sri Lanka	LKA								07	COFFEE,TEA,COCOA,SPICES	1	No Quantity							9832			0
S3	2000	2000	2000	2	0	2	Export	52	Barbados	BRB	156	China	CHN								07	COFFEE,TEA,COCOA,SPICES	1	No Quantity							478			0
S3	2000	2000	2000	2	0	2	Export	52	Barbados	BRB	212	Dominica	DMA								07	COFFEE,TEA,COCOA,SPICES	1	No Quantity							49281			0
S3	2000	2000	2000	2	0	2	Export	52	Barbados	BRB	308	Grenada	GRD								07	COFFEE,TEA,COCOA,SPICES	1	No Quantity							48970			0
S3	2000	2000	2000	2	0	2	Export	52	Barbados	BRB	500	Montserrat	MSR								07	COFFEE,TEA,COCOA,SPICES	1	No Quantity							7541			0
S3	2000	2000	2000	2	0	2	Export	52	Barbados	BRB	659	Saint Kitts and Nevis	KNA								07	COFFEE,TEA,COCOA,SPICES	1	No Quantity							28067			0
S3	2000	2000	2000	2	0	2	Export	52	Barbados	BRB	660	Anguilla	AIA								07	COFFEE,TEA,COCOA,SPICES	1	No Quantity							1415			0
S3	2000	2000	2000	2	0	2	Export	52	Barbados	BRB	662	Saint Lucia	LCA								07	COFFEE,TEA,COCOA,SPICES	1	No Quantity							246367			0
S3	2000	2000	2000	2	0	2	Export	52	Barbados	BRB	670	Saint Vincent and the Grenadines	VCT								07	COFFEE,TEA,COCOA,SPICES	1	No Quantity							109711			0
S3	2000	2000	2000	2	0	2	Export	52	Barbados	BRB	699	India	IND								07	COFFEE,TEA,COCOA,SPICES	1	No Quantity							15			0
S3	2000	2000	2000	2	0	2	Export	52	Barbados	BRB	780	Trinidad and Tobago	TTO								07	COFFEE,TEA,COCOA,SPICES	1	No Quantity							7891			0
S3	2000	2000	2000	2	0	2	Export	52	Barbados	BRB	826	United Kingdom	GBR								07	COFFEE,TEA,COCOA,SPICES	1	No Quantity							2510			0
S3	2000	2000	2000	2	0	2	Export	52	Barbados	BRB	837	Bunkers									07	COFFEE,TEA,COCOA,SPICES	1	No Quantity							26105			0
S3	2000	2000	2000	2	0	2	Export	52	Barbados	BRB	842	USA	USA								07	COFFEE,TEA,COCOA,SPICES	1	No Quantity							7199			0
S3	2000	2000	2000	2	0	2	Export	56	Belgium	BEL	0	World	WLD								07	COFFEE,TEA,COCOA,SPICES	1	No Quantity							1447695808			0
S3	2000	2000	2000	2	0	2	Export	56	Belgium	BEL	12	Algeria	DZA								07	COFFEE,TEA,COCOA,SPICES	1	No Quantity							161369			0
S3	2000	2000	2000	2	0	2	Export	56	Belgium	BEL	20	Andorra	AND								07	COFFEE,TEA,COCOA,SPICES	1	No Quantity							15582			0
S3	2000	2000	2000	2	0	2	Export	56	Belgium	BEL	24	Angola	AGO								07	COFFEE,TEA,COCOA,SPICES	1	No Quantity							21484			0
S3	2000	2000	2000	2	0	2	Export	56	Belgium	BEL	31	Azerbaijan	AZE								07	COFFEE,TEA,COCOA,SPICES	1	No Quantity							46326			0
S3	2000	2000	2000	2	0	2	Export	56	Belgium	BEL	32	Argentina	ARG								07	COFFEE,TEA,COCOA,SPICES	1	No Quantity							570137			0
S3	2000	2000	2000	2	0	2	Export	56	Belgium	BEL	36	Australia	AUS								07	COFFEE,TEA,COCOA,SPICES	1	No Quantity							6609425			0
S3	2000	2000	2000	2	0	2	Export	56	Belgium	BEL	40	Austria	AUT								07	COFFEE,TEA,COCOA,SPICES	1	No Quantity							15119692			0
S3	2000	2000	2000	2	0	2	Export	56	Belgium	BEL	48	Bahrain	BHR								07	COFFEE,TEA,COCOA,SPICES	1	No Quantity							105559			0
S3	2000	2000	2000	2	0	2	Export	56	Belgium	BEL	52	Barbados	BRB								07	COFFEE,TEA,COCOA,SPICES	1	No Quantity							11499			0
S3	2000	2000	2000	2	0	2	Export	56	Belgium	BEL	60	Bermuda	BMU								07	COFFEE,TEA,COCOA,SPICES	1	No Quantity							25029			0
S3	2000	2000	2000	2	0	2	Export	56	Belgium	BEL	70	Bosnia Herzegovina	BIH								07	COFFEE,TEA,COCOA,SPICES	1	No Quantity							823163			0
S3	2000	2000	2000	2	0	2	Export	56	Belgium	BEL	76	Brazil	BRA								07	COFFEE,TEA,COCOA,SPICES	1	No Quantity							1037480			0
S3	2000	2000	2000	2	0	2	Export	56	Belgium	BEL	84	Belize	BLZ								07	COFFEE,TEA,COCOA,SPICES	1	No Quantity							2037			0
S3	2000	2000	2000	2	0	2	Export	56	Belgium	BEL	100	Bulgaria	BGR								07	COFFEE,TEA,COCOA,SPICES	1	No Quantity							445364			0
S3	2000	2000	2000	2	0	2	Export	56	Belgium	BEL	108	Burundi	BDI								07	COFFEE,TEA,COCOA,SPICES	1	No Quantity							39751			0
S3	2000	2000	2000	2	0	2	Export	56	Belgium	BEL	120	Cameroon	CMR								07	COFFEE,TEA,COCOA,SPICES	1	No Quantity							4937			0
S3	2000	2000	2000	2	0	2	Export	56	Belgium	BEL	124	Canada	CAN								07	COFFEE,TEA,COCOA,SPICES	1	No Quantity							19699385			0
S3	2000	2000	2000	2	0	2	Export	56	Belgium	BEL	132	Cabo Verde	CPV								07	COFFEE,TEA,COCOA,SPICES	1	No Quantity							847			0
S3	2000	2000	2000	2	0	2	Export	56	Belgium	BEL	152	Chile	CHL								07	COFFEE,TEA,COCOA,SPICES	1	No Quantity							829194			0
S3	2000	2000	2000	2	0	2	Export	56	Belgium	BEL	156	China	CHN								07	COFFEE,TEA,COCOA,SPICES	1	No Quantity							901100			0
S3	2000	2000	2000	2	0	2	Export	56	Belgium	BEL	170	Colombia	COL								07	COFFEE,TEA,COCOA,SPICES	1	No Quantity							33315			0
S3	2000	2000	2000	2	0	2	Export	56	Belgium	BEL	178	Congo	COG								07	COFFEE,TEA,COCOA,SPICES	1	No Quantity							1786			0
S3	2000	2000	2000	2	0	2	Export	56	Belgium	BEL	180	Dem. Rep. of the Congo	COD								07	COFFEE,TEA,COCOA,SPICES	1	No Quantity							501239			0
S3	2000	2000	2000	2	0	2	Export	56	Belgium	BEL	188	Costa Rica	CRI								07	COFFEE,TEA,COCOA,SPICES	1	No Quantity							61168			0
S3	2000	2000	2000	2	0	2	Export	56	Belgium	BEL	191	Croatia	HRV								07	COFFEE,TEA,COCOA,SPICES	1	No Quantity							815274			0
S3	2000	2000	2000	2	0	2	Export	56	Belgium	BEL	192	Cuba	CUB								07	COFFEE,TEA,COCOA,SPICES	1	No Quantity							18055			0
S3	2000	2000	2000	2	0	2	Export	56	Belgium	BEL	196	Cyprus	CYP								07	COFFEE,TEA,COCOA,SPICES	1	No Quantity							763792			0
S3	2000	2000	2000	2	0	2	Export	56	Belgium	BEL	203	Czechia	CZE								07	COFFEE,TEA,COCOA,SPICES	1	No Quantity							6080860			0
S3	2000	2000	2000	2	0	2	Export	56	Belgium	BEL	208	Denmark	DNK								07	COFFEE,TEA,COCOA,SPICES	1	No Quantity							13882596			0
S3	2000	2000	2000	2	0	2	Export	56	Belgium	BEL	214	Dominican Rep.	DOM								07	COFFEE,TEA,COCOA,SPICES	1	No Quantity							36348			0
S3	2000	2000	2000	2	0	2	Export	56	Belgium	BEL	218	Ecuador	ECU								07	COFFEE,TEA,COCOA,SPICES	1	No Quantity							6382			0
S3	2000	2000	2000	2	0	2	Export	56	Belgium	BEL	231	Ethiopia	ETH								07	COFFEE,TEA,COCOA,SPICES	1	No Quantity							2088			0
S3	2000	2000	2000	2	0	2	Export	56	Belgium	BEL	233	Estonia	EST								07	COFFEE,TEA,COCOA,SPICES	1	No Quantity							247896			0
S3	2000	2000	2000	2	0	2	Export	56	Belgium	BEL	234	Faeroe Isds	FRO								07	COFFEE,TEA,COCOA,SPICES	1	No Quantity							16889			0
S3	2000	2000	2000	2	0	2	Export	56	Belgium	BEL	242	Fiji	FJI								07	COFFEE,TEA,COCOA,SPICES	1	No Quantity							14023			0
S3	2000	2000	2000	2	0	2	Export	56	Belgium	BEL	246	Finland	FIN								07	COFFEE,TEA,COCOA,SPICES	1	No Quantity							4082204			0
S3	2000	2000	2000	2	0	2	Export	56	Belgium	BEL	251	France	FRA								07	COFFEE,TEA,COCOA,SPICES	1	No Quantity							433288396			0
S3	2000	2000	2000	2	0	2	Export	56	Belgium	BEL	258	French Polynesia	PYF								07	COFFEE,TEA,COCOA,SPICES	1	No Quantity							61093			0
S3	2000	2000	2000	2	0	2	Export	56	Belgium	BEL	266	Gabon	GAB								07	COFFEE,TEA,COCOA,SPICES	1	No Quantity							12764			0
S3	2000	2000	2000	2	0	2	Export	56	Belgium	BEL	268	Georgia	GEO								07	COFFEE,TEA,COCOA,SPICES	1	No Quantity							198910			0
S3	2000	2000	2000	2	0	2	Export	56	Belgium	BEL	276	Germany	DEU								07	COFFEE,TEA,COCOA,SPICES	1	No Quantity							239256561			0
S3	2000	2000	2000	2	0	2	Export	56	Belgium	BEL	288	Ghana	GHA								07	COFFEE,TEA,COCOA,SPICES	1	No Quantity							1732			0
S3	2000	2000	2000	2	0	2	Export	56	Belgium	BEL	292	Gibraltar	GIB								07	COFFEE,TEA,COCOA,SPICES	1	No Quantity							30620			0
S3	2000	2000	2000	2	0	2	Export	56	Belgium	BEL	300	Greece	GRC								07	COFFEE,TEA,COCOA,SPICES	1	No Quantity							8870942			0
S3	2000	2000	2000	2	0	2	Export	56	Belgium	BEL	320	Guatemala	GTM								07	COFFEE,TEA,COCOA,SPICES	1	No Quantity							5631			0
S3	2000	2000	2000	2	0	2	Export	56	Belgium	BEL	324	Guinea	GIN								07	COFFEE,TEA,COCOA,SPICES	1	No Quantity							3279			0
S3	2000	2000	2000	2	0	2	Export	56	Belgium	BEL	344	China, Hong Kong SAR	HKG								07	COFFEE,TEA,COCOA,SPICES	1	No Quantity							2385889			0
S3	2000	2000	2000	2	0	2	Export	56	Belgium	BEL	348	Hungary	HUN								07	COFFEE,TEA,COCOA,SPICES	1	No Quantity							1152966			0
S3	2000	2000	2000	2	0	2	Export	56	Belgium	BEL	352	Iceland	ISL								07	COFFEE,TEA,COCOA,SPICES	1	No Quantity							401100			0
S3	2000	2000	2000	2	0	2	Export	56	Belgium	BEL	360	Indonesia	IDN								07	COFFEE,TEA,COCOA,SPICES	1	No Quantity							194623			0
S3	2000	2000	2000	2	0	2	Export	56	Belgium	BEL	364	Iran	IRN								07	COFFEE,TEA,COCOA,SPICES	1	No Quantity							22654			0
S3	2000	2000	2000	2	0	2	Export	56	Belgium	BEL	372	Ireland	IRL								07	COFFEE,TEA,COCOA,SPICES	1	No Quantity							4157644			0
S3	2000	2000	2000	2	0	2	Export	56	Belgium	BEL	376	Israel	ISR								07	COFFEE,TEA,COCOA,SPICES	1	No Quantity							6111567			0
S3	2000	2000	2000	2	0	2	Export	56	Belgium	BEL	381	Italy	ITA								07	COFFEE,TEA,COCOA,SPICES	1	No Quantity							89395082			0
S3	2000	2000	2000	2	0	2	Export	56	Belgium	BEL	384	Côte d'Ivoire	CIV								07	COFFEE,TEA,COCOA,SPICES	1	No Quantity							48715			0
S3	2000	2000	2000	2	0	2	Export	56	Belgium	BEL	392	Japan	JPN								07	COFFEE,TEA,COCOA,SPICES	1	No Quantity							29736514			0
S3	2000	2000	2000	2	0	2	Export	56	Belgium	BEL	398	Kazakhstan	KAZ								07	COFFEE,TEA,COCOA,SPICES	1	No Quantity							6526			0
S3	2000	2000	2000	2	0	2	Export	56	Belgium	BEL	400	Jordan	JOR								07	COFFEE,TEA,COCOA,SPICES	1	No Quantity							113710			0
S3	2000	2000	2000	2	0	2	Export	56	Belgium	BEL	404	Kenya	KEN								07	COFFEE,TEA,COCOA,SPICES	1	No Quantity							60799			0
S3	2000	2000	2000	2	0	2	Export	56	Belgium	BEL	410	Rep. of Korea	KOR								07	COFFEE,TEA,COCOA,SPICES	1	No Quantity							5146065			0
S3	2000	2000	2000	2	0	2	Export	56	Belgium	BEL	414	Kuwait	KWT								07	COFFEE,TEA,COCOA,SPICES	1	No Quantity							1105792			0
S3	2000	2000	2000	2	0	2	Export	56	Belgium	BEL	422	Lebanon	LBN								07	COFFEE,TEA,COCOA,SPICES	1	No Quantity							2041677			0
S3	2000	2000	2000	2	0	2	Export	56	Belgium	BEL	428	Latvia	LVA								07	COFFEE,TEA,COCOA,SPICES	1	No Quantity							152018			0
S3	2000	2000	2000	2	0	2	Export	56	Belgium	BEL	440	Lithuania	LTU								07	COFFEE,TEA,COCOA,SPICES	1	No Quantity							355331			0
S3	2000	2000	2000	2	0	2	Export	56	Belgium	BEL	442	Luxembourg	LUX								07	COFFEE,TEA,COCOA,SPICES	1	No Quantity							28463359			0
S3	2000	2000	2000	2	0	2	Export	56	Belgium	BEL	458	Malaysia	MYS								07	COFFEE,TEA,COCOA,SPICES	1	No Quantity							523743			0
S3	2000	2000	2000	2	0	2	Export	56	Belgium	BEL	462	Maldives	MDV								07	COFFEE,TEA,COCOA,SPICES	1	No Quantity							34942			0
S3	2000	2000	2000	2	0	2	Export	56	Belgium	BEL	466	Mali	MLI								07	COFFEE,TEA,COCOA,SPICES	1	No Quantity							3489			0
S3	2000	2000	2000	2	0	2	Export	56	Belgium	BEL	470	Malta	MLT								07	COFFEE,TEA,COCOA,SPICES	1	No Quantity							1074726			0
S3	2000	2000	2000	2	0	2	Export	56	Belgium	BEL	480	Mauritius	MUS								07	COFFEE,TEA,COCOA,SPICES	1	No Quantity							116837			0
S3	2000	2000	2000	2	0	2	Export	56	Belgium	BEL	484	Mexico	MEX								07	COFFEE,TEA,COCOA,SPICES	1	No Quantity							2761544			0
S3	2000	2000	2000	2	0	2	Export	56	Belgium	BEL	490	Other Asia, nes									07	COFFEE,TEA,COCOA,SPICES	1	No Quantity							1095687			0
S3	2000	2000	2000	2	0	2	Export	56	Belgium	BEL	496	Mongolia	MNG								07	COFFEE,TEA,COCOA,SPICES	1	No Quantity							33633			0
S3	2000	2000	2000	2	0	2	Export	56	Belgium	BEL	498	Rep. of Moldova	MDA								07	COFFEE,TEA,COCOA,SPICES	1	No Quantity							80014			0
S3	2000	2000	2000	2	0	2	Export	56	Belgium	BEL	504	Morocco	MAR								07	COFFEE,TEA,COCOA,SPICES	1	No Quantity							544340			0
S3	2000	2000	2000	2	0	2	Export	56	Belgium	BEL	512	Oman	OMN								07	COFFEE,TEA,COCOA,SPICES	1	No Quantity							147786			0
S3	2000	2000	2000	2	0	2	Export	56	Belgium	BEL	516	Namibia	NAM								07	COFFEE,TEA,COCOA,SPICES	1	No Quantity							3910			0
S3	2000	2000	2000	2	0	2	Export	56	Belgium	BEL	524	Nepal	NPL								07	COFFEE,TEA,COCOA,SPICES	1	No Quantity							27453			0
S3	2000	2000	2000	2	0	2	Export	56	Belgium	BEL	528	Netherlands	NLD								07	COFFEE,TEA,COCOA,SPICES	1	No Quantity							239482372			0
S3	2000	2000	2000	2	0	2	Export	56	Belgium	BEL	530	Neth. Antilles	ANT								07	COFFEE,TEA,COCOA,SPICES	1	No Quantity							84399			0
S3	2000	2000	2000	2	0	2	Export	56	Belgium	BEL	533	Aruba	ABW								07	COFFEE,TEA,COCOA,SPICES	1	No Quantity							16483			0
S3	2000	2000	2000	2	0	2	Export	56	Belgium	BEL	540	New Caledonia	NCL								07	COFFEE,TEA,COCOA,SPICES	1	No Quantity							152312			0
S3	2000	2000	2000	2	0	2	Export	56	Belgium	BEL	554	New Zealand	NZL								07	COFFEE,TEA,COCOA,SPICES	1	No Quantity							877827			0
S3	2000	2000	2000	2	0	2	Export	56	Belgium	BEL	566	Nigeria	NGA								07	COFFEE,TEA,COCOA,SPICES	1	No Quantity							1087			0
S3	2000	2000	2000	2	0	2	Export	56	Belgium	BEL	577	Other Africa, nes									07	COFFEE,TEA,COCOA,SPICES	1	No Quantity							5408			0
S3	2000	2000	2000	2	0	2	Export	56	Belgium	BEL	579	Norway	NOR								07	COFFEE,TEA,COCOA,SPICES	1	No Quantity							3380119			0
S3	2000	2000	2000	2	0	2	Export	56	Belgium	BEL	581	United States Minor Outlying Islands	UMI								07	COFFEE,TEA,COCOA,SPICES	1	No Quantity							120910			0
S3	2000	2000	2000	2	0	2	Export	56	Belgium	BEL	586	Pakistan	PAK								07	COFFEE,TEA,COCOA,SPICES	1	No Quantity							12750			0
S3	2000	2000	2000	2	0	2	Export	56	Belgium	BEL	591	Panama	PAN								07	COFFEE,TEA,COCOA,SPICES	1	No Quantity							40395			0
S3	2000	2000	2000	2	0	2	Export	56	Belgium	BEL	600	Paraguay	PRY								07	COFFEE,TEA,COCOA,SPICES	1	No Quantity							6372			0
S3	2000	2000	2000	2	0	2	Export	56	Belgium	BEL	604	Peru	PER								07	COFFEE,TEA,COCOA,SPICES	1	No Quantity							32301			0
S3	2000	2000	2000	2	0	2	Export	56	Belgium	BEL	608	Philippines	PHL								07	COFFEE,TEA,COCOA,SPICES	1	No Quantity							346087			0
S3	2000	2000	2000	2	0	2	Export	56	Belgium	BEL	616	Poland	POL								07	COFFEE,TEA,COCOA,SPICES	1	No Quantity							965819			0
S3	2000	2000	2000	2	0	2	Export	56	Belgium	BEL	620	Portugal	PRT								07	COFFEE,TEA,COCOA,SPICES	1	No Quantity							9227196			0
S3	2000	2000	2000	2	0	2	Export	56	Belgium	BEL	634	Qatar	QAT								07	COFFEE,TEA,COCOA,SPICES	1	No Quantity							126077			0
S3	2000	2000	2000	2	0	2	Export	56	Belgium	BEL	642	Romania	ROU								07	COFFEE,TEA,COCOA,SPICES	1	No Quantity							165098			0
S3	2000	2000	2000	2	0	2	Export	56	Belgium	BEL	643	Russian Federation	RUS								07	COFFEE,TEA,COCOA,SPICES	1	No Quantity							1341611			0
S3	2000	2000	2000	2	0	2	Export	56	Belgium	BEL	646	Rwanda	RWA								07	COFFEE,TEA,COCOA,SPICES	1	No Quantity							7068			0
S3	2000	2000	2000	2	0	2	Export	56	Belgium	BEL	666	Saint Pierre and Miquelon	SPM								07	COFFEE,TEA,COCOA,SPICES	1	No Quantity							9721			0
S3	2000	2000	2000	2	0	2	Export	56	Belgium	BEL	674	San Marino	SMR								07	COFFEE,TEA,COCOA,SPICES	1	No Quantity							10576			0
S3	2000	2000	2000	2	0	2	Export	56	Belgium	BEL	682	Saudi Arabia	SAU								07	COFFEE,TEA,COCOA,SPICES	1	No Quantity							19502			0
S3	2000	2000	2000	2	0	2	Export	56	Belgium	BEL	686	Senegal	SEN								07	COFFEE,TEA,COCOA,SPICES	1	No Quantity							18422			0
S3	2000	2000	2000	2	0	2	Export	56	Belgium	BEL	690	Seychelles	SYC								07	COFFEE,TEA,COCOA,SPICES	1	No Quantity							15774			0
S3	2000	2000	2000	2	0	2	Export	56	Belgium	BEL	694	Sierra Leone	SLE								07	COFFEE,TEA,COCOA,SPICES	1	No Quantity							20574			0
S3	2000	2000	2000	2	0	2	Export	56	Belgium	BEL	699	India	IND								07	COFFEE,TEA,COCOA,SPICES	1	No Quantity							55100			0
S3	2000	2000	2000	2	0	2	Export	56	Belgium	BEL	702	Singapore	SGP								07	COFFEE,TEA,COCOA,SPICES	1	No Quantity							2822076			0
S3	2000	2000	2000	2	0	2	Export	56	Belgium	BEL	703	Slovakia	SVK								07	COFFEE,TEA,COCOA,SPICES	1	No Quantity							109472			0
S3	2000	2000	2000	2	0	2	Export	56	Belgium	BEL	704	Viet Nam	VNM								07	COFFEE,TEA,COCOA,SPICES	1	No Quantity							109102			0
S3	2000	2000	2000	2	0	2	Export	56	Belgium	BEL	705	Slovenia	SVN								07	COFFEE,TEA,COCOA,SPICES	1	No Quantity							534752			0
S3	2000	2000	2000	2	0	2	Export	56	Belgium	BEL	710	South Africa	ZAF								07	COFFEE,TEA,COCOA,SPICES	1	No Quantity							1693392			0
S3	2000	2000	2000	2	0	2	Export	56	Belgium	BEL	716	Zimbabwe	ZWE								07	COFFEE,TEA,COCOA,SPICES	1	No Quantity							29816			0
S3	2000	2000	2000	2	0	2	Export	56	Belgium	BEL	724	Spain	ESP								07	COFFEE,TEA,COCOA,SPICES	1	No Quantity							61925944			0
S3	2000	2000	2000	2	0	2	Export	56	Belgium	BEL	740	Suriname	SUR								07	COFFEE,TEA,COCOA,SPICES	1	No Quantity							20316			0
S3	2000	2000	2000	2	0	2	Export	56	Belgium	BEL	752	Sweden	SWE								07	COFFEE,TEA,COCOA,SPICES	1	No Quantity							25152479			0
S3	2000	2000	2000	2	0	2	Export	56	Belgium	BEL	757	Switzerland	CHE								07	COFFEE,TEA,COCOA,SPICES	1	No Quantity							6675521			0
S3	2000	2000	2000	2	0	2	Export	56	Belgium	BEL	760	Syria	SYR								07	COFFEE,TEA,COCOA,SPICES	1	No Quantity							98655			0
S3	2000	2000	2000	2	0	2	Export	56	Belgium	BEL	764	Thailand	THA								07	COFFEE,TEA,COCOA,SPICES	1	No Quantity							386266			0
S3	2000	2000	2000	2	0	2	Export	56	Belgium	BEL	768	Togo	TGO								07	COFFEE,TEA,COCOA,SPICES	1	No Quantity							3342			0
S3	2000	2000	2000	2	0	2	Export	56	Belgium	BEL	784	United Arab Emirates	ARE								07	COFFEE,TEA,COCOA,SPICES	1	No Quantity							1404435			0
S3	2000	2000	2000	2	0	2	Export	56	Belgium	BEL	788	Tunisia	TUN								07	COFFEE,TEA,COCOA,SPICES	1	No Quantity							203455			0
S3	2000	2000	2000	2	0	2	Export	56	Belgium	BEL	792	Turkey	TUR								07	COFFEE,TEA,COCOA,SPICES	1	No Quantity							2382290			0
S3	2000	2000	2000	2	0	2	Export	56	Belgium	BEL	804	Ukraine	UKR								07	COFFEE,TEA,COCOA,SPICES	1	No Quantity							241686			0
S3	2000	2000	2000	2	0	2	Export	56	Belgium	BEL	807	North Macedonia	MKD								07	COFFEE,TEA,COCOA,SPICES	1	No Quantity							4464			0
S3	2000	2000	2000	2	0	2	Export	56	Belgium	BEL	818	Egypt	EGY								07	COFFEE,TEA,COCOA,SPICES	1	No Quantity							109940			0
S3	2000	2000	2000	2	0	2	Export	56	Belgium	BEL	826	United Kingdom	GBR								07	COFFEE,TEA,COCOA,SPICES	1	No Quantity							105668784			0
S3	2000	2000	2000	2	0	2	Export	56	Belgium	BEL	834	United Rep. of Tanzania	TZA								07	COFFEE,TEA,COCOA,SPICES	1	No Quantity							4008			0
S3	2000	2000	2000	2	0	2	Export	56	Belgium	BEL	842	USA	USA								07	COFFEE,TEA,COCOA,SPICES	1	No Quantity							48602237			0
S3	2000	2000	2000	2	0	2	Export	56	Belgium	BEL	854	Burkina Faso	BFA								07	COFFEE,TEA,COCOA,SPICES	1	No Quantity							2958			0
S3	2000	2000	2000	2	0	2	Export	56	Belgium	BEL	858	Uruguay	URY								07	COFFEE,TEA,COCOA,SPICES	1	No Quantity							80337			0
S3	2000	2000	2000	2	0	2	Export	56	Belgium	BEL	860	Uzbekistan	UZB								07	COFFEE,TEA,COCOA,SPICES	1	No Quantity							23428			0
S3	2000	2000	2000	2	0	2	Export	56	Belgium	BEL	862	Venezuela	VEN								07	COFFEE,TEA,COCOA,SPICES	1	No Quantity							210066			0
S3	2000	2000	2000	2	0	2	Export	56	Belgium	BEL	876	Wallis and Futuna Isds	WLF								07	COFFEE,TEA,COCOA,SPICES	1	No Quantity							8305			0
S3	2000	2000	2000	2	0	2	Export	56	Belgium	BEL	887	Yemen	YEM								07	COFFEE,TEA,COCOA,SPICES	1	No Quantity							6249			0
S3	2000	2000	2000	2	0	2	Export	56	Belgium	BEL	891	Serbia and Montenegro	SCG								07	COFFEE,TEA,COCOA,SPICES	1	No Quantity							21862			0
S3	2000	2000	2000	2	0	2	Export	56	Belgium	BEL	894	Zambia	ZMB								07	COFFEE,TEA,COCOA,SPICES	1	No Quantity							6336			0
S3	2000	2000	2000	2	0	2	Export	56	Belgium	BEL	899	Areas, nes									07	COFFEE,TEA,COCOA,SPICES	1	No Quantity							349137			0
S3	2000	2000	2000	2	0	2	Export	52	Barbados	BRB	0	World	WLD								08	ANIMAL FEED STUFF	1	No Quantity							582155			0
S3	2000	2000	2000	2	0	2	Export	52	Barbados	BRB	28	Antigua and Barbuda	ATG								08	ANIMAL FEED STUFF	1	No Quantity							78137			0
S3	2000	2000	2000	2	0	2	Export	52	Barbados	BRB	212	Dominica	DMA								08	ANIMAL FEED STUFF	1	No Quantity							242635			0
S3	2000	2000	2000	2	0	2	Export	52	Barbados	BRB	251	France	FRA								08	ANIMAL FEED STUFF	1	No Quantity							85			0
S3	2000	2000	2000	2	0	2	Export	52	Barbados	BRB	308	Grenada	GRD								08	ANIMAL FEED STUFF	1	No Quantity							119790			0
S3	2000	2000	2000	2	0	2	Export	52	Barbados	BRB	328	Guyana	GUY								08	ANIMAL FEED STUFF	1	No Quantity							45113			0
S3	2000	2000	2000	2	0	2	Export	52	Barbados	BRB	659	Saint Kitts and Nevis	KNA								08	ANIMAL FEED STUFF	1	No Quantity							2962			0
S3	2000	2000	2000	2	0	2	Export	52	Barbados	BRB	662	Saint Lucia	LCA								08	ANIMAL FEED STUFF	1	No Quantity							40928			0
S3	2000	2000	2000	2	0	2	Export	52	Barbados	BRB	670	Saint Vincent and the Grenadines	VCT								08	ANIMAL FEED STUFF	1	No Quantity							51737			0
S3	2000	2000	2000	2	0	2	Export	52	Barbados	BRB	780	Trinidad and Tobago	TTO								08	ANIMAL FEED STUFF	1	No Quantity							750			0
S3	2000	2000	2000	2	0	2	Export	52	Barbados	BRB	842	USA	USA								08	ANIMAL FEED STUFF	1	No Quantity							15			0
S3	2000	2000	2000	2	0	2	Export	56	Belgium	BEL	0	World	WLD								08	ANIMAL FEED STUFF	1	No Quantity							866668512			0
S3	2000	2000	2000	2	0	2	Export	56	Belgium	BEL	4	Afghanistan	AFG								08	ANIMAL FEED STUFF	1	No Quantity							1078			0
S3	2000	2000	2000	2	0	2	Export	56	Belgium	BEL	12	Algeria	DZA								08	ANIMAL FEED STUFF	1	No Quantity							2229057			0
S3	2000	2000	2000	2	0	2	Export	56	Belgium	BEL	31	Azerbaijan	AZE								08	ANIMAL FEED STUFF	1	No Quantity							15946			0
S3	2000	2000	2000	2	0	2	Export	56	Belgium	BEL	32	Argentina	ARG								08	ANIMAL FEED STUFF	1	No Quantity							1394509			0
S3	2000	2000	2000	2	0	2	Export	56	Belgium	BEL	36	Australia	AUS								08	ANIMAL FEED STUFF	1	No Quantity							2961967			0
S3	2000	2000	2000	2	0	2	Export	56	Belgium	BEL	40	Austria	AUT								08	ANIMAL FEED STUFF	1	No Quantity							3269180			0
S3	2000	2000	2000	2	0	2	Export	56	Belgium	BEL	48	Bahrain	BHR								08	ANIMAL FEED STUFF	1	No Quantity							19579			0
S3	2000	2000	2000	2	0	2	Export	56	Belgium	BEL	50	Bangladesh	BGD								08	ANIMAL FEED STUFF	1	No Quantity							5636694			0
S3	2000	2000	2000	2	0	2	Export	56	Belgium	BEL	51	Armenia	ARM								08	ANIMAL FEED STUFF	1	No Quantity							154489			0
S3	2000	2000	2000	2	0	2	Export	56	Belgium	BEL	52	Barbados	BRB								08	ANIMAL FEED STUFF	1	No Quantity							24395			0
S3	2000	2000	2000	2	0	2	Export	56	Belgium	BEL	68	Bolivia (Plurinational State of)	BOL								08	ANIMAL FEED STUFF	1	No Quantity							40996			0
S3	2000	2000	2000	2	0	2	Export	56	Belgium	BEL	70	Bosnia Herzegovina	BIH								08	ANIMAL FEED STUFF	1	No Quantity							6613			0
S3	2000	2000	2000	2	0	2	Export	56	Belgium	BEL	76	Brazil	BRA								08	ANIMAL FEED STUFF	1	No Quantity							3277250			0
S3	2000	2000	2000	2	0	2	Export	56	Belgium	BEL	100	Bulgaria	BGR								08	ANIMAL FEED STUFF	1	No Quantity							1357674			0
S3	2000	2000	2000	2	0	2	Export	56	Belgium	BEL	104	Myanmar	MMR								08	ANIMAL FEED STUFF	1	No Quantity							10388			0
S3	2000	2000	2000	2	0	2	Export	56	Belgium	BEL	108	Burundi	BDI								08	ANIMAL FEED STUFF	1	No Quantity							2614			0
S3	2000	2000	2000	2	0	2	Export	56	Belgium	BEL	112	Belarus	BLR								08	ANIMAL FEED STUFF	1	No Quantity							861501			0
S3	2000	2000	2000	2	0	2	Export	56	Belgium	BEL	120	Cameroon	CMR								08	ANIMAL FEED STUFF	1	No Quantity							2858160			0
S3	2000	2000	2000	2	0	2	Export	56	Belgium	BEL	124	Canada	CAN								08	ANIMAL FEED STUFF	1	No Quantity							602915			0
S3	2000	2000	2000	2	0	2	Export	56	Belgium	BEL	132	Cabo Verde	CPV								08	ANIMAL FEED STUFF	1	No Quantity							72260			0
S3	2000	2000	2000	2	0	2	Export	56	Belgium	BEL	136	Cayman Isds	CYM								08	ANIMAL FEED STUFF	1	No Quantity							5737			0
S3	2000	2000	2000	2	0	2	Export	56	Belgium	BEL	144	Sri Lanka	LKA								08	ANIMAL FEED STUFF	1	No Quantity							33268			0
S3	2000	2000	2000	2	0	2	Export	56	Belgium	BEL	152	Chile	CHL								08	ANIMAL FEED STUFF	1	No Quantity							339319			0
S3	2000	2000	2000	2	0	2	Export	56	Belgium	BEL	156	China	CHN								08	ANIMAL FEED STUFF	1	No Quantity							1169809			0
S3	2000	2000	2000	2	0	2	Export	56	Belgium	BEL	170	Colombia	COL								08	ANIMAL FEED STUFF	1	No Quantity							266793			0
S3	2000	2000	2000	2	0	2	Export	56	Belgium	BEL	178	Congo	COG								08	ANIMAL FEED STUFF	1	No Quantity							202854			0
S3	2000	2000	2000	2	0	2	Export	56	Belgium	BEL	180	Dem. Rep. of the Congo	COD								08	ANIMAL FEED STUFF	1	No Quantity							404579			0
S3	2000	2000	2000	2	0	2	Export	56	Belgium	BEL	188	Costa Rica	CRI								08	ANIMAL FEED STUFF	1	No Quantity							293250			0
S3	2000	2000	2000	2	0	2	Export	56	Belgium	BEL	191	Croatia	HRV								08	ANIMAL FEED STUFF	1	No Quantity							416232			0
S3	2000	2000	2000	2	0	2	Export	56	Belgium	BEL	196	Cyprus	CYP								08	ANIMAL FEED STUFF	1	No Quantity							2357462			0
S3	2000	2000	2000	2	0	2	Export	56	Belgium	BEL	203	Czechia	CZE								08	ANIMAL FEED STUFF	1	No Quantity							1357089			0
S3	2000	2000	2000	2	0	2	Export	56	Belgium	BEL	204	Benin	BEN								08	ANIMAL FEED STUFF	1	No Quantity							172413			0
S3	2000	2000	2000	2	0	2	Export	56	Belgium	BEL	208	Denmark	DNK								08	ANIMAL FEED STUFF	1	No Quantity							14755015			0
S3	2000	2000	2000	2	0	2	Export	56	Belgium	BEL	212	Dominica	DMA								08	ANIMAL FEED STUFF	1	No Quantity							3152			0
S3	2000	2000	2000	2	0	2	Export	56	Belgium	BEL	214	Dominican Rep.	DOM								08	ANIMAL FEED STUFF	1	No Quantity							295897			0
S3	2000	2000	2000	2	0	2	Export	56	Belgium	BEL	218	Ecuador	ECU								08	ANIMAL FEED STUFF	1	No Quantity							411070			0
S3	2000	2000	2000	2	0	2	Export	56	Belgium	BEL	222	El Salvador	SLV								08	ANIMAL FEED STUFF	1	No Quantity							13830			0
S3	2000	2000	2000	2	0	2	Export	56	Belgium	BEL	233	Estonia	EST								08	ANIMAL FEED STUFF	1	No Quantity							1040967			0
S3	2000	2000	2000	2	0	2	Export	56	Belgium	BEL	246	Finland	FIN								08	ANIMAL FEED STUFF	1	No Quantity							2002336			0
S3	2000	2000	2000	2	0	2	Export	56	Belgium	BEL	251	France	FRA								08	ANIMAL FEED STUFF	1	No Quantity							284445260			0
S3	2000	2000	2000	2	0	2	Export	56	Belgium	BEL	262	Djibouti	DJI								08	ANIMAL FEED STUFF	1	No Quantity							40549			0
S3	2000	2000	2000	2	0	2	Export	56	Belgium	BEL	268	Georgia	GEO								08	ANIMAL FEED STUFF	1	No Quantity							110375			0
S3	2000	2000	2000	2	0	2	Export	56	Belgium	BEL	270	Gambia	GMB								08	ANIMAL FEED STUFF	1	No Quantity							1121			0
S3	2000	2000	2000	2	0	2	Export	56	Belgium	BEL	276	Germany	DEU								08	ANIMAL FEED STUFF	1	No Quantity							78028065			0
S3	2000	2000	2000	2	0	2	Export	56	Belgium	BEL	288	Ghana	GHA								08	ANIMAL FEED STUFF	1	No Quantity							174356			0
S3	2000	2000	2000	2	0	2	Export	56	Belgium	BEL	300	Greece	GRC								08	ANIMAL FEED STUFF	1	No Quantity							5164369			0
S3	2000	2000	2000	2	0	2	Export	56	Belgium	BEL	320	Guatemala	GTM								08	ANIMAL FEED STUFF	1	No Quantity							61980			0
S3	2000	2000	2000	2	0	2	Export	56	Belgium	BEL	328	Guyana	GUY								08	ANIMAL FEED STUFF	1	No Quantity							11889			0
S3	2000	2000	2000	2	0	2	Export	56	Belgium	BEL	344	China, Hong Kong SAR	HKG								08	ANIMAL FEED STUFF	1	No Quantity							4265512			0
S3	2000	2000	2000	2	0	2	Export	56	Belgium	BEL	348	Hungary	HUN								08	ANIMAL FEED STUFF	1	No Quantity							4729997			0
S3	2000	2000	2000	2	0	2	Export	56	Belgium	BEL	352	Iceland	ISL								08	ANIMAL FEED STUFF	1	No Quantity							162981			0
S3	2000	2000	2000	2	0	2	Export	56	Belgium	BEL	360	Indonesia	IDN								08	ANIMAL FEED STUFF	1	No Quantity							15050417			0
S3	2000	2000	2000	2	0	2	Export	56	Belgium	BEL	364	Iran	IRN								08	ANIMAL FEED STUFF	1	No Quantity							173892			0
S3	2000	2000	2000	2	0	2	Export	56	Belgium	BEL	372	Ireland	IRL								08	ANIMAL FEED STUFF	1	No Quantity							5067636			0
S3	2000	2000	2000	2	0	2	Export	56	Belgium	BEL	376	Israel	ISR								08	ANIMAL FEED STUFF	1	No Quantity							2114671			0
S3	2000	2000	2000	2	0	2	Export	56	Belgium	BEL	381	Italy	ITA								08	ANIMAL FEED STUFF	1	No Quantity							28278422			0
S3	2000	2000	2000	2	0	2	Export	56	Belgium	BEL	384	Côte d'Ivoire	CIV								08	ANIMAL FEED STUFF	1	No Quantity							590281			0
S3	2000	2000	2000	2	0	2	Export	56	Belgium	BEL	388	Jamaica	JAM								08	ANIMAL FEED STUFF	1	No Quantity							344605			0
S3	2000	2000	2000	2	0	2	Export	56	Belgium	BEL	392	Japan	JPN								08	ANIMAL FEED STUFF	1	No Quantity							2519177			0
S3	2000	2000	2000	2	0	2	Export	56	Belgium	BEL	398	Kazakhstan	KAZ								08	ANIMAL FEED STUFF	1	No Quantity							80231			0
S3	2000	2000	2000	2	0	2	Export	56	Belgium	BEL	400	Jordan	JOR								08	ANIMAL FEED STUFF	1	No Quantity							1088472			0
S3	2000	2000	2000	2	0	2	Export	56	Belgium	BEL	404	Kenya	KEN								08	ANIMAL FEED STUFF	1	No Quantity							150640			0
S3	2000	2000	2000	2	0	2	Export	56	Belgium	BEL	410	Rep. of Korea	KOR								08	ANIMAL FEED STUFF	1	No Quantity							6426433			0
S3	2000	2000	2000	2	0	2	Export	56	Belgium	BEL	414	Kuwait	KWT								08	ANIMAL FEED STUFF	1	No Quantity							301265			0
S3	2000	2000	2000	2	0	2	Export	56	Belgium	BEL	422	Lebanon	LBN								08	ANIMAL FEED STUFF	1	No Quantity							1306339			0
S3	2000	2000	2000	2	0	2	Export	56	Belgium	BEL	428	Latvia	LVA								08	ANIMAL FEED STUFF	1	No Quantity							315212			0
S3	2000	2000	2000	2	0	2	Export	56	Belgium	BEL	434	Libya	LBY								08	ANIMAL FEED STUFF	1	No Quantity							11778			0
S3	2000	2000	2000	2	0	2	Export	56	Belgium	BEL	440	Lithuania	LTU								08	ANIMAL FEED STUFF	1	No Quantity							2155155			0
S3	2000	2000	2000	2	0	2	Export	56	Belgium	BEL	442	Luxembourg	LUX								08	ANIMAL FEED STUFF	1	No Quantity							19328561			0
S3	2000	2000	2000	2	0	2	Export	56	Belgium	BEL	450	Madagascar	MDG								08	ANIMAL FEED STUFF	1	No Quantity							46298			0
S3	2000	2000	2000	2	0	2	Export	56	Belgium	BEL	458	Malaysia	MYS								08	ANIMAL FEED STUFF	1	No Quantity							1917496			0
S3	2000	2000	2000	2	0	2	Export	56	Belgium	BEL	470	Malta	MLT								08	ANIMAL FEED STUFF	1	No Quantity							1009653			0
S3	2000	2000	2000	2	0	2	Export	56	Belgium	BEL	478	Mauritania	MRT								08	ANIMAL FEED STUFF	1	No Quantity							72312			0
S3	2000	2000	2000	2	0	2	Export	56	Belgium	BEL	480	Mauritius	MUS								08	ANIMAL FEED STUFF	1	No Quantity							85201			0
S3	2000	2000	2000	2	0	2	Export	56	Belgium	BEL	484	Mexico	MEX								08	ANIMAL FEED STUFF	1	No Quantity							902845			0
S3	2000	2000	2000	2	0	2	Export	56	Belgium	BEL	490	Other Asia, nes									08	ANIMAL FEED STUFF	1	No Quantity							3221334			0
S3	2000	2000	2000	2	0	2	Export	56	Belgium	BEL	504	Morocco	MAR								08	ANIMAL FEED STUFF	1	No Quantity							5464190			0
S3	2000	2000	2000	2	0	2	Export	56	Belgium	BEL	524	Nepal	NPL								08	ANIMAL FEED STUFF	1	No Quantity							32266			0
S3	2000	2000	2000	2	0	2	Export	56	Belgium	BEL	528	Netherlands	NLD								08	ANIMAL FEED STUFF	1	No Quantity							152049096			0
S3	2000	2000	2000	2	0	2	Export	56	Belgium	BEL	554	New Zealand	NZL								08	ANIMAL FEED STUFF	1	No Quantity							1050			0
S3	2000	2000	2000	2	0	2	Export	56	Belgium	BEL	566	Nigeria	NGA								08	ANIMAL FEED STUFF	1	No Quantity							415226			0
S3	2000	2000	2000	2	0	2	Export	56	Belgium	BEL	577	Other Africa, nes									08	ANIMAL FEED STUFF	1	No Quantity							16799			0
S3	2000	2000	2000	2	0	2	Export	56	Belgium	BEL	579	Norway	NOR								08	ANIMAL FEED STUFF	1	No Quantity							1674332			0
S3	2000	2000	2000	2	0	2	Export	56	Belgium	BEL	586	Pakistan	PAK								08	ANIMAL FEED STUFF	1	No Quantity							359386			0
S3	2000	2000	2000	2	0	2	Export	56	Belgium	BEL	591	Panama	PAN								08	ANIMAL FEED STUFF	1	No Quantity							425016			0
S3	2000	2000	2000	2	0	2	Export	56	Belgium	BEL	600	Paraguay	PRY								08	ANIMAL FEED STUFF	1	No Quantity							12939			0
S3	2000	2000	2000	2	0	2	Export	56	Belgium	BEL	604	Peru	PER								08	ANIMAL FEED STUFF	1	No Quantity							294211			0
S3	2000	2000	2000	2	0	2	Export	56	Belgium	BEL	608	Philippines	PHL								08	ANIMAL FEED STUFF	1	No Quantity							3731115			0
S3	2000	2000	2000	2	0	2	Export	56	Belgium	BEL	616	Poland	POL								08	ANIMAL FEED STUFF	1	No Quantity							36425663			0
S3	2000	2000	2000	2	0	2	Export	56	Belgium	BEL	620	Portugal	PRT								08	ANIMAL FEED STUFF	1	No Quantity							4065625			0
S3	2000	2000	2000	2	0	2	Export	56	Belgium	BEL	634	Qatar	QAT								08	ANIMAL FEED STUFF	1	No Quantity							42139			0
S3	2000	2000	2000	2	0	2	Export	56	Belgium	BEL	642	Romania	ROU								08	ANIMAL FEED STUFF	1	No Quantity							2294506			0
S3	2000	2000	2000	2	0	2	Export	56	Belgium	BEL	643	Russian Federation	RUS								08	ANIMAL FEED STUFF	1	No Quantity							2824535			0
S3	2000	2000	2000	2	0	2	Export	56	Belgium	BEL	674	San Marino	SMR								08	ANIMAL FEED STUFF	1	No Quantity							5130			0
S3	2000	2000	2000	2	0	2	Export	56	Belgium	BEL	682	Saudi Arabia	SAU								08	ANIMAL FEED STUFF	1	No Quantity							4176931			0
S3	2000	2000	2000	2	0	2	Export	56	Belgium	BEL	686	Senegal	SEN								08	ANIMAL FEED STUFF	1	No Quantity							4915			0
S3	2000	2000	2000	2	0	2	Export	56	Belgium	BEL	690	Seychelles	SYC								08	ANIMAL FEED STUFF	1	No Quantity							971546			0
S3	2000	2000	2000	2	0	2	Export	56	Belgium	BEL	699	India	IND								08	ANIMAL FEED STUFF	1	No Quantity							615880			0
S3	2000	2000	2000	2	0	2	Export	56	Belgium	BEL	702	Singapore	SGP								08	ANIMAL FEED STUFF	1	No Quantity							584405			0
S3	2000	2000	2000	2	0	2	Export	56	Belgium	BEL	703	Slovakia	SVK								08	ANIMAL FEED STUFF	1	No Quantity							1084008			0
S3	2000	2000	2000	2	0	2	Export	56	Belgium	BEL	704	Viet Nam	VNM								08	ANIMAL FEED STUFF	1	No Quantity							268558			0
S3	2000	2000	2000	2	0	2	Export	56	Belgium	BEL	705	Slovenia	SVN								08	ANIMAL FEED STUFF	1	No Quantity							1393613			0
S3	2000	2000	2000	2	0	2	Export	56	Belgium	BEL	710	South Africa	ZAF								08	ANIMAL FEED STUFF	1	No Quantity							1833697			0
S3	2000	2000	2000	2	0	2	Export	56	Belgium	BEL	716	Zimbabwe	ZWE								08	ANIMAL FEED STUFF	1	No Quantity							50301			0
S3	2000	2000	2000	2	0	2	Export	56	Belgium	BEL	724	Spain	ESP								08	ANIMAL FEED STUFF	1	No Quantity							17880298			0
S3	2000	2000	2000	2	0	2	Export	56	Belgium	BEL	736	Fmr Sudan	SDN								08	ANIMAL FEED STUFF	1	No Quantity							217300			0
S3	2000	2000	2000	2	0	2	Export	56	Belgium	BEL	740	Suriname	SUR								08	ANIMAL FEED STUFF	1	No Quantity							552831			0
S3	2000	2000	2000	2	0	2	Export	56	Belgium	BEL	748	Swaziland	SWZ								08	ANIMAL FEED STUFF	1	No Quantity							1262			0
S3	2000	2000	2000	2	0	2	Export	56	Belgium	BEL	752	Sweden	SWE								08	ANIMAL FEED STUFF	1	No Quantity							1467623			0
S3	2000	2000	2000	2	0	2	Export	56	Belgium	BEL	757	Switzerland	CHE								08	ANIMAL FEED STUFF	1	No Quantity							7351257			0
S3	2000	2000	2000	2	0	2	Export	56	Belgium	BEL	760	Syria	SYR								08	ANIMAL FEED STUFF	1	No Quantity							358460			0
S3	2000	2000	2000	2	0	2	Export	56	Belgium	BEL	764	Thailand	THA								08	ANIMAL FEED STUFF	1	No Quantity							4171332			0
S3	2000	2000	2000	2	0	2	Export	56	Belgium	BEL	768	Togo	TGO								08	ANIMAL FEED STUFF	1	No Quantity							82396			0
S3	2000	2000	2000	2	0	2	Export	56	Belgium	BEL	784	United Arab Emirates	ARE								08	ANIMAL FEED STUFF	1	No Quantity							684354			0
S3	2000	2000	2000	2	0	2	Export	56	Belgium	BEL	788	Tunisia	TUN								08	ANIMAL FEED STUFF	1	No Quantity							153994			0
S3	2000	2000	2000	2	0	2	Export	56	Belgium	BEL	792	Turkey	TUR								08	ANIMAL FEED STUFF	1	No Quantity							5641827			0
S3	2000	2000	2000	2	0	2	Export	56	Belgium	BEL	795	Turkmenistan	TKM								08	ANIMAL FEED STUFF	1	No Quantity							24865			0
S3	2000	2000	2000	2	0	2	Export	56	Belgium	BEL	804	Ukraine	UKR								08	ANIMAL FEED STUFF	1	No Quantity							372460			0
S3	2000	2000	2000	2	0	2	Export	56	Belgium	BEL	807	North Macedonia	MKD								08	ANIMAL FEED STUFF	1	No Quantity							27624			0
S3	2000	2000	2000	2	0	2	Export	56	Belgium	BEL	818	Egypt	EGY								08	ANIMAL FEED STUFF	1	No Quantity							2787038			0
S3	2000	2000	2000	2	0	2	Export	56	Belgium	BEL	826	United Kingdom	GBR								08	ANIMAL FEED STUFF	1	No Quantity							68820715			0
S3	2000	2000	2000	2	0	2	Export	56	Belgium	BEL	834	United Rep. of Tanzania	TZA								08	ANIMAL FEED STUFF	1	No Quantity							23270			0
S3	2000	2000	2000	2	0	2	Export	56	Belgium	BEL	842	USA	USA								08	ANIMAL FEED STUFF	1	No Quantity							12084531			0
S3	2000	2000	2000	2	0	2	Export	56	Belgium	BEL	858	Uruguay	URY								08	ANIMAL FEED STUFF	1	No Quantity							141395			0
S3	2000	2000	2000	2	0	2	Export	56	Belgium	BEL	860	Uzbekistan	UZB								08	ANIMAL FEED STUFF	1	No Quantity							10243			0
S3	2000	2000	2000	2	0	2	Export	56	Belgium	BEL	862	Venezuela	VEN								08	ANIMAL FEED STUFF	1	No Quantity							727638			0
S3	2000	2000	2000	2	0	2	Export	56	Belgium	BEL	887	Yemen	YEM								08	ANIMAL FEED STUFF	1	No Quantity							1836664			0
S3	2000	2000	2000	2	0	2	Export	56	Belgium	BEL	891	Serbia and Montenegro	SCG								08	ANIMAL FEED STUFF	1	No Quantity							38943			0
S3	2000	2000	2000	2	0	2	Export	52	Barbados	BRB	0	World	WLD								09	MISC.EDIBLE PRODUCTS ETC	1	No Quantity							17369063			0
S3	2000	2000	2000	2	0	2	Export	52	Barbados	BRB	28	Antigua and Barbuda	ATG								09	MISC.EDIBLE PRODUCTS ETC	1	No Quantity							629931			0
S3	2000	2000	2000	2	0	2	Export	52	Barbados	BRB	32	Argentina	ARG								09	MISC.EDIBLE PRODUCTS ETC	1	No Quantity							24			0
S3	2000	2000	2000	2	0	2	Export	52	Barbados	BRB	44	Bahamas	BHS								09	MISC.EDIBLE PRODUCTS ETC	1	No Quantity							4841			0
S3	2000	2000	2000	2	0	2	Export	52	Barbados	BRB	60	Bermuda	BMU								09	MISC.EDIBLE PRODUCTS ETC	1	No Quantity							1720			0
S3	2000	2000	2000	2	0	2	Export	52	Barbados	BRB	84	Belize	BLZ								09	MISC.EDIBLE PRODUCTS ETC	1	No Quantity							1249147			0
S3	2000	2000	2000	2	0	2	Export	52	Barbados	BRB	92	Br. Virgin Isds	VGB								09	MISC.EDIBLE PRODUCTS ETC	1	No Quantity							19719			0
S3	2000	2000	2000	2	0	2	Export	52	Barbados	BRB	124	Canada	CAN								09	MISC.EDIBLE PRODUCTS ETC	1	No Quantity							113619			0
S3	2000	2000	2000	2	0	2	Export	52	Barbados	BRB	192	Cuba	CUB								09	MISC.EDIBLE PRODUCTS ETC	1	No Quantity							5			0
S3	2000	2000	2000	2	0	2	Export	52	Barbados	BRB	212	Dominica	DMA								09	MISC.EDIBLE PRODUCTS ETC	1	No Quantity							553760			0
S3	2000	2000	2000	2	0	2	Export	52	Barbados	BRB	276	Germany	DEU								09	MISC.EDIBLE PRODUCTS ETC	1	No Quantity							5473			0
S3	2000	2000	2000	2	0	2	Export	52	Barbados	BRB	288	Ghana	GHA								09	MISC.EDIBLE PRODUCTS ETC	1	No Quantity							10			0
S3	2000	2000	2000	2	0	2	Export	52	Barbados	BRB	308	Grenada	GRD								09	MISC.EDIBLE PRODUCTS ETC	1	No Quantity							1563788			0
S3	2000	2000	2000	2	0	2	Export	52	Barbados	BRB	328	Guyana	GUY								09	MISC.EDIBLE PRODUCTS ETC	1	No Quantity							2705139			0
S3	2000	2000	2000	2	0	2	Export	52	Barbados	BRB	332	Haiti	HTI								09	MISC.EDIBLE PRODUCTS ETC	1	No Quantity							5			0
S3	2000	2000	2000	2	0	2	Export	52	Barbados	BRB	381	Italy	ITA								09	MISC.EDIBLE PRODUCTS ETC	1	No Quantity							4373			0
S3	2000	2000	2000	2	0	2	Export	52	Barbados	BRB	388	Jamaica	JAM								09	MISC.EDIBLE PRODUCTS ETC	1	No Quantity							233522			0
S3	2000	2000	2000	2	0	2	Export	52	Barbados	BRB	528	Netherlands	NLD								09	MISC.EDIBLE PRODUCTS ETC	1	No Quantity							3			0
S3	2000	2000	2000	2	0	2	Export	52	Barbados	BRB	530	Neth. Antilles	ANT								09	MISC.EDIBLE PRODUCTS ETC	1	No Quantity							22825			0
S3	2000	2000	2000	2	0	2	Export	52	Barbados	BRB	659	Saint Kitts and Nevis	KNA								09	MISC.EDIBLE PRODUCTS ETC	1	No Quantity							318781			0
S3	2000	2000	2000	2	0	2	Export	52	Barbados	BRB	660	Anguilla	AIA								09	MISC.EDIBLE PRODUCTS ETC	1	No Quantity							30592			0
S3	2000	2000	2000	2	0	2	Export	52	Barbados	BRB	662	Saint Lucia	LCA								09	MISC.EDIBLE PRODUCTS ETC	1	No Quantity							1129493			0
S3	2000	2000	2000	2	0	2	Export	52	Barbados	BRB	670	Saint Vincent and the Grenadines	VCT								09	MISC.EDIBLE PRODUCTS ETC	1	No Quantity							1086137			0
S3	2000	2000	2000	2	0	2	Export	52	Barbados	BRB	740	Suriname	SUR								09	MISC.EDIBLE PRODUCTS ETC	1	No Quantity							1605888			0
S3	2000	2000	2000	2	0	2	Export	52	Barbados	BRB	752	Sweden	SWE								09	MISC.EDIBLE PRODUCTS ETC	1	No Quantity							50			0
S3	2000	2000	2000	2	0	2	Export	52	Barbados	BRB	757	Switzerland	CHE								09	MISC.EDIBLE PRODUCTS ETC	1	No Quantity							24			0
S3	2000	2000	2000	2	0	2	Export	52	Barbados	BRB	780	Trinidad and Tobago	TTO								09	MISC.EDIBLE PRODUCTS ETC	1	No Quantity							5172141			0
S3	2000	2000	2000	2	0	2	Export	52	Barbados	BRB	826	United Kingdom	GBR								09	MISC.EDIBLE PRODUCTS ETC	1	No Quantity							121969			0
S3	2000	2000	2000	2	0	2	Export	52	Barbados	BRB	842	USA	USA								09	MISC.EDIBLE PRODUCTS ETC	1	No Quantity							346946			0
S3	2000	2000	2000	2	0	2	Export	52	Barbados	BRB	862	Venezuela	VEN								09	MISC.EDIBLE PRODUCTS ETC	1	No Quantity							449137			0
S3	2000	2000	2000	2	0	2	Export	56	Belgium	BEL	0	World	WLD								09	MISC.EDIBLE PRODUCTS ETC	1	No Quantity							829792803			0
S3	2000	2000	2000	2	0	2	Export	56	Belgium	BEL	4	Afghanistan	AFG								09	MISC.EDIBLE PRODUCTS ETC	1	No Quantity							1152154			0
S3	2000	2000	2000	2	0	2	Export	56	Belgium	BEL	8	Albania	ALB								09	MISC.EDIBLE PRODUCTS ETC	1	No Quantity							12937			0
S3	2000	2000	2000	2	0	2	Export	56	Belgium	BEL	12	Algeria	DZA								09	MISC.EDIBLE PRODUCTS ETC	1	No Quantity							1910843			0
S3	2000	2000	2000	2	0	2	Export	56	Belgium	BEL	24	Angola	AGO								09	MISC.EDIBLE PRODUCTS ETC	1	No Quantity							537581			0
S3	2000	2000	2000	2	0	2	Export	56	Belgium	BEL	31	Azerbaijan	AZE								09	MISC.EDIBLE PRODUCTS ETC	1	No Quantity							65057			0
S3	2000	2000	2000	2	0	2	Export	56	Belgium	BEL	32	Argentina	ARG								09	MISC.EDIBLE PRODUCTS ETC	1	No Quantity							361232			0
S3	2000	2000	2000	2	0	2	Export	56	Belgium	BEL	36	Australia	AUS								09	MISC.EDIBLE PRODUCTS ETC	1	No Quantity							708111			0
S3	2000	2000	2000	2	0	2	Export	56	Belgium	BEL	40	Austria	AUT								09	MISC.EDIBLE PRODUCTS ETC	1	No Quantity							4890327			0
S3	2000	2000	2000	2	0	2	Export	56	Belgium	BEL	44	Bahamas	BHS								09	MISC.EDIBLE PRODUCTS ETC	1	No Quantity							14024			0
S3	2000	2000	2000	2	0	2	Export	56	Belgium	BEL	48	Bahrain	BHR								09	MISC.EDIBLE PRODUCTS ETC	1	No Quantity							238679			0
S3	2000	2000	2000	2	0	2	Export	56	Belgium	BEL	50	Bangladesh	BGD								09	MISC.EDIBLE PRODUCTS ETC	1	No Quantity							652101			0
S3	2000	2000	2000	2	0	2	Export	56	Belgium	BEL	51	Armenia	ARM								09	MISC.EDIBLE PRODUCTS ETC	1	No Quantity							502910			0
S3	2000	2000	2000	2	0	2	Export	56	Belgium	BEL	70	Bosnia Herzegovina	BIH								09	MISC.EDIBLE PRODUCTS ETC	1	No Quantity							126893			0
S3	2000	2000	2000	2	0	2	Export	56	Belgium	BEL	76	Brazil	BRA								09	MISC.EDIBLE PRODUCTS ETC	1	No Quantity							2147655			0
S3	2000	2000	2000	2	0	2	Export	56	Belgium	BEL	100	Bulgaria	BGR								09	MISC.EDIBLE PRODUCTS ETC	1	No Quantity							695836			0
S3	2000	2000	2000	2	0	2	Export	56	Belgium	BEL	104	Myanmar	MMR								09	MISC.EDIBLE PRODUCTS ETC	1	No Quantity							3942			0
S3	2000	2000	2000	2	0	2	Export	56	Belgium	BEL	108	Burundi	BDI								09	MISC.EDIBLE PRODUCTS ETC	1	No Quantity							176776			0
S3	2000	2000	2000	2	0	2	Export	56	Belgium	BEL	112	Belarus	BLR								09	MISC.EDIBLE PRODUCTS ETC	1	No Quantity							8546			0
S3	2000	2000	2000	2	0	2	Export	56	Belgium	BEL	120	Cameroon	CMR								09	MISC.EDIBLE PRODUCTS ETC	1	No Quantity							1850374			0
S3	2000	2000	2000	2	0	2	Export	56	Belgium	BEL	124	Canada	CAN								09	MISC.EDIBLE PRODUCTS ETC	1	No Quantity							4445976			0
S3	2000	2000	2000	2	0	2	Export	56	Belgium	BEL	132	Cabo Verde	CPV								09	MISC.EDIBLE PRODUCTS ETC	1	No Quantity							17215			0
S3	2000	2000	2000	2	0	2	Export	56	Belgium	BEL	136	Cayman Isds	CYM								09	MISC.EDIBLE PRODUCTS ETC	1	No Quantity							7409			0
S3	2000	2000	2000	2	0	2	Export	56	Belgium	BEL	140	Central African Rep.	CAF								09	MISC.EDIBLE PRODUCTS ETC	1	No Quantity							44764			0
S3	2000	2000	2000	2	0	2	Export	56	Belgium	BEL	144	Sri Lanka	LKA								09	MISC.EDIBLE PRODUCTS ETC	1	No Quantity							60082			0
S3	2000	2000	2000	2	0	2	Export	56	Belgium	BEL	152	Chile	CHL								09	MISC.EDIBLE PRODUCTS ETC	1	No Quantity							1029773			0
S3	2000	2000	2000	2	0	2	Export	56	Belgium	BEL	156	China	CHN								09	MISC.EDIBLE PRODUCTS ETC	1	No Quantity							1754378			0
S3	2000	2000	2000	2	0	2	Export	56	Belgium	BEL	170	Colombia	COL								09	MISC.EDIBLE PRODUCTS ETC	1	No Quantity							222394			0
S3	2000	2000	2000	2	0	2	Export	56	Belgium	BEL	178	Congo	COG								09	MISC.EDIBLE PRODUCTS ETC	1	No Quantity							1637333			0
S3	2000	2000	2000	2	0	2	Export	56	Belgium	BEL	180	Dem. Rep. of the Congo	COD								09	MISC.EDIBLE PRODUCTS ETC	1	No Quantity							3057778			0
S3	2000	2000	2000	2	0	2	Export	56	Belgium	BEL	188	Costa Rica	CRI								09	MISC.EDIBLE PRODUCTS ETC	1	No Quantity							416363			0
S3	2000	2000	2000	2	0	2	Export	56	Belgium	BEL	191	Croatia	HRV								09	MISC.EDIBLE PRODUCTS ETC	1	No Quantity							2062410			0
S3	2000	2000	2000	2	0	2	Export	56	Belgium	BEL	192	Cuba	CUB								09	MISC.EDIBLE PRODUCTS ETC	1	No Quantity							54145			0
S3	2000	2000	2000	2	0	2	Export	56	Belgium	BEL	196	Cyprus	CYP								09	MISC.EDIBLE PRODUCTS ETC	1	No Quantity							1267065			0
S3	2000	2000	2000	2	0	2	Export	56	Belgium	BEL	203	Czechia	CZE								09	MISC.EDIBLE PRODUCTS ETC	1	No Quantity							6550117			0
S3	2000	2000	2000	2	0	2	Export	56	Belgium	BEL	204	Benin	BEN								09	MISC.EDIBLE PRODUCTS ETC	1	No Quantity							18977			0
S3	2000	2000	2000	2	0	2	Export	56	Belgium	BEL	208	Denmark	DNK								09	MISC.EDIBLE PRODUCTS ETC	1	No Quantity							5702867			0
S3	2000	2000	2000	2	0	2	Export	56	Belgium	BEL	212	Dominica	DMA								09	MISC.EDIBLE PRODUCTS ETC	1	No Quantity							40749			0
S3	2000	2000	2000	2	0	2	Export	56	Belgium	BEL	214	Dominican Rep.	DOM								09	MISC.EDIBLE PRODUCTS ETC	1	No Quantity							1491932			0
S3	2000	2000	2000	2	0	2	Export	56	Belgium	BEL	218	Ecuador	ECU								09	MISC.EDIBLE PRODUCTS ETC	1	No Quantity							124513			0
S3	2000	2000	2000	2	0	2	Export	56	Belgium	BEL	222	El Salvador	SLV								09	MISC.EDIBLE PRODUCTS ETC	1	No Quantity							52534			0
S3	2000	2000	2000	2	0	2	Export	56	Belgium	BEL	226	Equatorial Guinea	GNQ								09	MISC.EDIBLE PRODUCTS ETC	1	No Quantity							28844			0
S3	2000	2000	2000	2	0	2	Export	56	Belgium	BEL	231	Ethiopia	ETH								09	MISC.EDIBLE PRODUCTS ETC	1	No Quantity							1209459			0
S3	2000	2000	2000	2	0	2	Export	56	Belgium	BEL	232	Eritrea	ERI								09	MISC.EDIBLE PRODUCTS ETC	1	No Quantity							723897			0
S3	2000	2000	2000	2	0	2	Export	56	Belgium	BEL	233	Estonia	EST								09	MISC.EDIBLE PRODUCTS ETC	1	No Quantity							890141			0
S3	2000	2000	2000	2	0	2	Export	56	Belgium	BEL	242	Fiji	FJI								09	MISC.EDIBLE PRODUCTS ETC	1	No Quantity							22764			0
S3	2000	2000	2000	2	0	2	Export	56	Belgium	BEL	246	Finland	FIN								09	MISC.EDIBLE PRODUCTS ETC	1	No Quantity							3272823			0
S3	2000	2000	2000	2	0	2	Export	56	Belgium	BEL	251	France	FRA								09	MISC.EDIBLE PRODUCTS ETC	1	No Quantity							216559097			0
S3	2000	2000	2000	2	0	2	Export	56	Belgium	BEL	258	French Polynesia	PYF								09	MISC.EDIBLE PRODUCTS ETC	1	No Quantity							22332			0
S3	2000	2000	2000	2	0	2	Export	56	Belgium	BEL	262	Djibouti	DJI								09	MISC.EDIBLE PRODUCTS ETC	1	No Quantity							247629			0
S3	2000	2000	2000	2	0	2	Export	56	Belgium	BEL	266	Gabon	GAB								09	MISC.EDIBLE PRODUCTS ETC	1	No Quantity							1188136			0
S3	2000	2000	2000	2	0	2	Export	56	Belgium	BEL	268	Georgia	GEO								09	MISC.EDIBLE PRODUCTS ETC	1	No Quantity							178744			0
S3	2000	2000	2000	2	0	2	Export	56	Belgium	BEL	270	Gambia	GMB								09	MISC.EDIBLE PRODUCTS ETC	1	No Quantity							196740			0
S3	2000	2000	2000	2	0	2	Export	56	Belgium	BEL	276	Germany	DEU								09	MISC.EDIBLE PRODUCTS ETC	1	No Quantity							92845065			0
S3	2000	2000	2000	2	0	2	Export	56	Belgium	BEL	288	Ghana	GHA								09	MISC.EDIBLE PRODUCTS ETC	1	No Quantity							15921			0
S3	2000	2000	2000	2	0	2	Export	56	Belgium	BEL	292	Gibraltar	GIB								09	MISC.EDIBLE PRODUCTS ETC	1	No Quantity							4910			0
S3	2000	2000	2000	2	0	2	Export	56	Belgium	BEL	300	Greece	GRC								09	MISC.EDIBLE PRODUCTS ETC	1	No Quantity							12491005			0
S3	2000	2000	2000	2	0	2	Export	56	Belgium	BEL	324	Guinea	GIN								09	MISC.EDIBLE PRODUCTS ETC	1	No Quantity							250519			0
S3	2000	2000	2000	2	0	2	Export	56	Belgium	BEL	328	Guyana	GUY								09	MISC.EDIBLE PRODUCTS ETC	1	No Quantity							1315			0
S3	2000	2000	2000	2	0	2	Export	56	Belgium	BEL	332	Haiti	HTI								09	MISC.EDIBLE PRODUCTS ETC	1	No Quantity							29661			0
S3	2000	2000	2000	2	0	2	Export	56	Belgium	BEL	344	China, Hong Kong SAR	HKG								09	MISC.EDIBLE PRODUCTS ETC	1	No Quantity							649129			0
S3	2000	2000	2000	2	0	2	Export	56	Belgium	BEL	348	Hungary	HUN								09	MISC.EDIBLE PRODUCTS ETC	1	No Quantity							5150367			0
S3	2000	2000	2000	2	0	2	Export	56	Belgium	BEL	352	Iceland	ISL								09	MISC.EDIBLE PRODUCTS ETC	1	No Quantity							416128			0
S3	2000	2000	2000	2	0	2	Export	56	Belgium	BEL	360	Indonesia	IDN								09	MISC.EDIBLE PRODUCTS ETC	1	No Quantity							196289			0
S3	2000	2000	2000	2	0	2	Export	56	Belgium	BEL	364	Iran	IRN								09	MISC.EDIBLE PRODUCTS ETC	1	No Quantity							137129			0
S3	2000	2000	2000	2	0	2	Export	56	Belgium	BEL	368	Iraq	IRQ								09	MISC.EDIBLE PRODUCTS ETC	1	No Quantity							357570			0
S3	2000	2000	2000	2	0	2	Export	56	Belgium	BEL	372	Ireland	IRL								09	MISC.EDIBLE PRODUCTS ETC	1	No Quantity							8186907			0
S3	2000	2000	2000	2	0	2	Export	56	Belgium	BEL	376	Israel	ISR								09	MISC.EDIBLE PRODUCTS ETC	1	No Quantity							2396386			0
S3	2000	2000	2000	2	0	2	Export	56	Belgium	BEL	381	Italy	ITA								09	MISC.EDIBLE PRODUCTS ETC	1	No Quantity							31455295			0
S3	2000	2000	2000	2	0	2	Export	56	Belgium	BEL	384	Côte d'Ivoire	CIV								09	MISC.EDIBLE PRODUCTS ETC	1	No Quantity							954286			0
S3	2000	2000	2000	2	0	2	Export	56	Belgium	BEL	388	Jamaica	JAM								09	MISC.EDIBLE PRODUCTS ETC	1	No Quantity							4096632			0
S3	2000	2000	2000	2	0	2	Export	56	Belgium	BEL	392	Japan	JPN								09	MISC.EDIBLE PRODUCTS ETC	1	No Quantity							33117544			0
S3	2000	2000	2000	2	0	2	Export	56	Belgium	BEL	398	Kazakhstan	KAZ								09	MISC.EDIBLE PRODUCTS ETC	1	No Quantity							107267			0
S3	2000	2000	2000	2	0	2	Export	56	Belgium	BEL	400	Jordan	JOR								09	MISC.EDIBLE PRODUCTS ETC	1	No Quantity							390546			0
S3	2000	2000	2000	2	0	2	Export	56	Belgium	BEL	404	Kenya	KEN								09	MISC.EDIBLE PRODUCTS ETC	1	No Quantity							186995			0
S3	2000	2000	2000	2	0	2	Export	56	Belgium	BEL	408	Dem. People's Rep. of Korea	PRK								09	MISC.EDIBLE PRODUCTS ETC	1	No Quantity							21558			0
S3	2000	2000	2000	2	0	2	Export	56	Belgium	BEL	410	Rep. of Korea	KOR								09	MISC.EDIBLE PRODUCTS ETC	1	No Quantity							5499869			0
S3	2000	2000	2000	2	0	2	Export	56	Belgium	BEL	414	Kuwait	KWT								09	MISC.EDIBLE PRODUCTS ETC	1	No Quantity							1355440			0
S3	2000	2000	2000	2	0	2	Export	56	Belgium	BEL	422	Lebanon	LBN								09	MISC.EDIBLE PRODUCTS ETC	1	No Quantity							2077675			0
S3	2000	2000	2000	2	0	2	Export	56	Belgium	BEL	428	Latvia	LVA								09	MISC.EDIBLE PRODUCTS ETC	1	No Quantity							2596625			0
S3	2000	2000	2000	2	0	2	Export	56	Belgium	BEL	430	Liberia	LBR								09	MISC.EDIBLE PRODUCTS ETC	1	No Quantity							48155			0
S3	2000	2000	2000	2	0	2	Export	56	Belgium	BEL	434	Libya	LBY								09	MISC.EDIBLE PRODUCTS ETC	1	No Quantity							15262			0
S3	2000	2000	2000	2	0	2	Export	56	Belgium	BEL	440	Lithuania	LTU								09	MISC.EDIBLE PRODUCTS ETC	1	No Quantity							794103			0
S3	2000	2000	2000	2	0	2	Export	56	Belgium	BEL	442	Luxembourg	LUX								09	MISC.EDIBLE PRODUCTS ETC	1	No Quantity							27624420			0
S3	2000	2000	2000	2	0	2	Export	56	Belgium	BEL	446	China, Macao SAR	MAC								09	MISC.EDIBLE PRODUCTS ETC	1	No Quantity							12268			0
S3	2000	2000	2000	2	0	2	Export	56	Belgium	BEL	450	Madagascar	MDG								09	MISC.EDIBLE PRODUCTS ETC	1	No Quantity							114236			0
S3	2000	2000	2000	2	0	2	Export	56	Belgium	BEL	454	Malawi	MWI								09	MISC.EDIBLE PRODUCTS ETC	1	No Quantity							977			0
S3	2000	2000	2000	2	0	2	Export	56	Belgium	BEL	458	Malaysia	MYS								09	MISC.EDIBLE PRODUCTS ETC	1	No Quantity							515858			0
S3	2000	2000	2000	2	0	2	Export	56	Belgium	BEL	466	Mali	MLI								09	MISC.EDIBLE PRODUCTS ETC	1	No Quantity							50602			0
S3	2000	2000	2000	2	0	2	Export	56	Belgium	BEL	470	Malta	MLT								09	MISC.EDIBLE PRODUCTS ETC	1	No Quantity							395234			0
S3	2000	2000	2000	2	0	2	Export	56	Belgium	BEL	478	Mauritania	MRT								09	MISC.EDIBLE PRODUCTS ETC	1	No Quantity							30235			0
S3	2000	2000	2000	2	0	2	Export	56	Belgium	BEL	480	Mauritius	MUS								09	MISC.EDIBLE PRODUCTS ETC	1	No Quantity							91666			0
S3	2000	2000	2000	2	0	2	Export	56	Belgium	BEL	484	Mexico	MEX								09	MISC.EDIBLE PRODUCTS ETC	1	No Quantity							2715362			0
S3	2000	2000	2000	2	0	2	Export	56	Belgium	BEL	490	Other Asia, nes									09	MISC.EDIBLE PRODUCTS ETC	1	No Quantity							1963526			0
S3	2000	2000	2000	2	0	2	Export	56	Belgium	BEL	496	Mongolia	MNG								09	MISC.EDIBLE PRODUCTS ETC	1	No Quantity							159895			0
S3	2000	2000	2000	2	0	2	Export	56	Belgium	BEL	498	Rep. of Moldova	MDA								09	MISC.EDIBLE PRODUCTS ETC	1	No Quantity							1234			0
S3	2000	2000	2000	2	0	2	Export	56	Belgium	BEL	504	Morocco	MAR								09	MISC.EDIBLE PRODUCTS ETC	1	No Quantity							137582			0
S3	2000	2000	2000	2	0	2	Export	56	Belgium	BEL	508	Mozambique	MOZ								09	MISC.EDIBLE PRODUCTS ETC	1	No Quantity							26851			0
S3	2000	2000	2000	2	0	2	Export	56	Belgium	BEL	512	Oman	OMN								09	MISC.EDIBLE PRODUCTS ETC	1	No Quantity							329797			0
S3	2000	2000	2000	2	0	2	Export	56	Belgium	BEL	524	Nepal	NPL								09	MISC.EDIBLE PRODUCTS ETC	1	No Quantity							1599			0
S3	2000	2000	2000	2	0	2	Export	56	Belgium	BEL	528	Netherlands	NLD								09	MISC.EDIBLE PRODUCTS ETC	1	No Quantity							169286654			0
S3	2000	2000	2000	2	0	2	Export	56	Belgium	BEL	530	Neth. Antilles	ANT								09	MISC.EDIBLE PRODUCTS ETC	1	No Quantity							826			0
S3	2000	2000	2000	2	0	2	Export	56	Belgium	BEL	540	New Caledonia	NCL								09	MISC.EDIBLE PRODUCTS ETC	1	No Quantity							1016			0
S3	2000	2000	2000	2	0	2	Export	56	Belgium	BEL	554	New Zealand	NZL								09	MISC.EDIBLE PRODUCTS ETC	1	No Quantity							41120			0
S3	2000	2000	2000	2	0	2	Export	56	Belgium	BEL	562	Niger	NER								09	MISC.EDIBLE PRODUCTS ETC	1	No Quantity							41254			0
S3	2000	2000	2000	2	0	2	Export	56	Belgium	BEL	566	Nigeria	NGA								09	MISC.EDIBLE PRODUCTS ETC	1	No Quantity							399698			0
S3	2000	2000	2000	2	0	2	Export	56	Belgium	BEL	577	Other Africa, nes									09	MISC.EDIBLE PRODUCTS ETC	1	No Quantity							1190			0
S3	2000	2000	2000	2	0	2	Export	56	Belgium	BEL	579	Norway	NOR								09	MISC.EDIBLE PRODUCTS ETC	1	No Quantity							2906882			0
S3	2000	2000	2000	2	0	2	Export	56	Belgium	BEL	586	Pakistan	PAK								09	MISC.EDIBLE PRODUCTS ETC	1	No Quantity							252194			0
S3	2000	2000	2000	2	0	2	Export	56	Belgium	BEL	591	Panama	PAN								09	MISC.EDIBLE PRODUCTS ETC	1	No Quantity							13802			0
S3	2000	2000	2000	2	0	2	Export	56	Belgium	BEL	604	Peru	PER								09	MISC.EDIBLE PRODUCTS ETC	1	No Quantity							2357709			0
S3	2000	2000	2000	2	0	2	Export	56	Belgium	BEL	608	Philippines	PHL								09	MISC.EDIBLE PRODUCTS ETC	1	No Quantity							308604			0
S3	2000	2000	2000	2	0	2	Export	56	Belgium	BEL	616	Poland	POL								09	MISC.EDIBLE PRODUCTS ETC	1	No Quantity							3296742			0
S3	2000	2000	2000	2	0	2	Export	56	Belgium	BEL	620	Portugal	PRT								09	MISC.EDIBLE PRODUCTS ETC	1	No Quantity							5800983			0
S3	2000	2000	2000	2	0	2	Export	56	Belgium	BEL	624	Guinea-Bissau	GNB								09	MISC.EDIBLE PRODUCTS ETC	1	No Quantity							156988			0
S3	2000	2000	2000	2	0	2	Export	56	Belgium	BEL	634	Qatar	QAT								09	MISC.EDIBLE PRODUCTS ETC	1	No Quantity							280144			0
S3	2000	2000	2000	2	0	2	Export	56	Belgium	BEL	642	Romania	ROU								09	MISC.EDIBLE PRODUCTS ETC	1	No Quantity							1225327			0
S3	2000	2000	2000	2	0	2	Export	56	Belgium	BEL	643	Russian Federation	RUS								09	MISC.EDIBLE PRODUCTS ETC	1	No Quantity							5251412			0
S3	2000	2000	2000	2	0	2	Export	56	Belgium	BEL	646	Rwanda	RWA								09	MISC.EDIBLE PRODUCTS ETC	1	No Quantity							145987			0
S3	2000	2000	2000	2	0	2	Export	56	Belgium	BEL	674	San Marino	SMR								09	MISC.EDIBLE PRODUCTS ETC	1	No Quantity							4723			0
S3	2000	2000	2000	2	0	2	Export	56	Belgium	BEL	678	Sao Tome and Principe	STP								09	MISC.EDIBLE PRODUCTS ETC	1	No Quantity							5698			0
S3	2000	2000	2000	2	0	2	Export	56	Belgium	BEL	682	Saudi Arabia	SAU								09	MISC.EDIBLE PRODUCTS ETC	1	No Quantity							172631			0
S3	2000	2000	2000	2	0	2	Export	56	Belgium	BEL	686	Senegal	SEN								09	MISC.EDIBLE PRODUCTS ETC	1	No Quantity							162468			0
S3	2000	2000	2000	2	0	2	Export	56	Belgium	BEL	690	Seychelles	SYC								09	MISC.EDIBLE PRODUCTS ETC	1	No Quantity							23376			0
S3	2000	2000	2000	2	0	2	Export	56	Belgium	BEL	694	Sierra Leone	SLE								09	MISC.EDIBLE PRODUCTS ETC	1	No Quantity							333598			0
S3	2000	2000	2000	2	0	2	Export	56	Belgium	BEL	699	India	IND								09	MISC.EDIBLE PRODUCTS ETC	1	No Quantity							1096742			0
S3	2000	2000	2000	2	0	2	Export	56	Belgium	BEL	702	Singapore	SGP								09	MISC.EDIBLE PRODUCTS ETC	1	No Quantity							433714			0
S3	2000	2000	2000	2	0	2	Export	56	Belgium	BEL	703	Slovakia	SVK								09	MISC.EDIBLE PRODUCTS ETC	1	No Quantity							1377294			0
S3	2000	2000	2000	2	0	2	Export	56	Belgium	BEL	704	Viet Nam	VNM								09	MISC.EDIBLE PRODUCTS ETC	1	No Quantity							72625			0
S3	2000	2000	2000	2	0	2	Export	56	Belgium	BEL	705	Slovenia	SVN								09	MISC.EDIBLE PRODUCTS ETC	1	No Quantity							455149			0
S3	2000	2000	2000	2	0	2	Export	56	Belgium	BEL	706	Somalia	SOM								09	MISC.EDIBLE PRODUCTS ETC	1	No Quantity							4006			0
S3	2000	2000	2000	2	0	2	Export	56	Belgium	BEL	710	South Africa	ZAF								09	MISC.EDIBLE PRODUCTS ETC	1	No Quantity							404985			0
S3	2000	2000	2000	2	0	2	Export	56	Belgium	BEL	716	Zimbabwe	ZWE								09	MISC.EDIBLE PRODUCTS ETC	1	No Quantity							4974			0
S3	2000	2000	2000	2	0	2	Export	56	Belgium	BEL	724	Spain	ESP								09	MISC.EDIBLE PRODUCTS ETC	1	No Quantity							22385663			0
S3	2000	2000	2000	2	0	2	Export	56	Belgium	BEL	736	Fmr Sudan	SDN								09	MISC.EDIBLE PRODUCTS ETC	1	No Quantity							392268			0
S3	2000	2000	2000	2	0	2	Export	56	Belgium	BEL	752	Sweden	SWE								09	MISC.EDIBLE PRODUCTS ETC	1	No Quantity							9743974			0
S3	2000	2000	2000	2	0	2	Export	56	Belgium	BEL	757	Switzerland	CHE								09	MISC.EDIBLE PRODUCTS ETC	1	No Quantity							9155625			0
S3	2000	2000	2000	2	0	2	Export	56	Belgium	BEL	760	Syria	SYR								09	MISC.EDIBLE PRODUCTS ETC	1	No Quantity							9368			0
S3	2000	2000	2000	2	0	2	Export	56	Belgium	BEL	764	Thailand	THA								09	MISC.EDIBLE PRODUCTS ETC	1	No Quantity							882519			0
S3	2000	2000	2000	2	0	2	Export	56	Belgium	BEL	768	Togo	TGO								09	MISC.EDIBLE PRODUCTS ETC	1	No Quantity							100859			0
S3	2000	2000	2000	2	0	2	Export	56	Belgium	BEL	784	United Arab Emirates	ARE								09	MISC.EDIBLE PRODUCTS ETC	1	No Quantity							1704521			0
S3	2000	2000	2000	2	0	2	Export	56	Belgium	BEL	788	Tunisia	TUN								09	MISC.EDIBLE PRODUCTS ETC	1	No Quantity							92452			0
S3	2000	2000	2000	2	0	2	Export	56	Belgium	BEL	792	Turkey	TUR								09	MISC.EDIBLE PRODUCTS ETC	1	No Quantity							1992234			0
S3	2000	2000	2000	2	0	2	Export	56	Belgium	BEL	795	Turkmenistan	TKM								09	MISC.EDIBLE PRODUCTS ETC	1	No Quantity							388961			0
S3	2000	2000	2000	2	0	2	Export	56	Belgium	BEL	800	Uganda	UGA								09	MISC.EDIBLE PRODUCTS ETC	1	No Quantity							5794			0
S3	2000	2000	2000	2	0	2	Export	56	Belgium	BEL	804	Ukraine	UKR								09	MISC.EDIBLE PRODUCTS ETC	1	No Quantity							1587993			0
S3	2000	2000	2000	2	0	2	Export	56	Belgium	BEL	807	North Macedonia	MKD								09	MISC.EDIBLE PRODUCTS ETC	1	No Quantity							33288			0
S3	2000	2000	2000	2	0	2	Export	56	Belgium	BEL	818	Egypt	EGY								09	MISC.EDIBLE PRODUCTS ETC	1	No Quantity							354773			0
S3	2000	2000	2000	2	0	2	Export	56	Belgium	BEL	826	United Kingdom	GBR								09	MISC.EDIBLE PRODUCTS ETC	1	No Quantity							62812729			0
S3	2000	2000	2000	2	0	2	Export	56	Belgium	BEL	834	United Rep. of Tanzania	TZA								09	MISC.EDIBLE PRODUCTS ETC	1	No Quantity							821086			0
S3	2000	2000	2000	2	0	2	Export	56	Belgium	BEL	842	USA	USA								09	MISC.EDIBLE PRODUCTS ETC	1	No Quantity							4597825			0
S3	2000	2000	2000	2	0	2	Export	56	Belgium	BEL	854	Burkina Faso	BFA								09	MISC.EDIBLE PRODUCTS ETC	1	No Quantity							43950			0
S3	2000	2000	2000	2	0	2	Export	56	Belgium	BEL	858	Uruguay	URY								09	MISC.EDIBLE PRODUCTS ETC	1	No Quantity							73660			0
S3	2000	2000	2000	2	0	2	Export	56	Belgium	BEL	862	Venezuela	VEN								09	MISC.EDIBLE PRODUCTS ETC	1	No Quantity							4316711			0
S3	2000	2000	2000	2	0	2	Export	56	Belgium	BEL	887	Yemen	YEM								09	MISC.EDIBLE PRODUCTS ETC	1	No Quantity							1087004			0
S3	2000	2000	2000	2	0	2	Export	56	Belgium	BEL	891	Serbia and Montenegro	SCG								09	MISC.EDIBLE PRODUCTS ETC	1	No Quantity							214950			0
S3	2000	2000	2000	2	0	2	Export	56	Belgium	BEL	894	Zambia	ZMB								09	MISC.EDIBLE PRODUCTS ETC	1	No Quantity							1833			0
S3	2000	2000	2000	2	0	2	Export	52	Barbados	BRB	0	World	WLD								11	BEVERAGES	1	No Quantity							15599874			0
S3	2000	2000	2000	2	0	2	Export	52	Barbados	BRB	12	Algeria	DZA								11	BEVERAGES	1	No Quantity							151			0
S3	2000	2000	2000	2	0	2	Export	52	Barbados	BRB	28	Antigua and Barbuda	ATG								11	BEVERAGES	1	No Quantity							287688			0
S3	2000	2000	2000	2	0	2	Export	52	Barbados	BRB	36	Australia	AUS								11	BEVERAGES	1	No Quantity							272025			0
S3	2000	2000	2000	2	0	2	Export	52	Barbados	BRB	40	Austria	AUT								11	BEVERAGES	1	No Quantity							100			0
S3	2000	2000	2000	2	0	2	Export	52	Barbados	BRB	44	Bahamas	BHS								11	BEVERAGES	1	No Quantity							122106			0
S3	2000	2000	2000	2	0	2	Export	52	Barbados	BRB	56	Belgium	BEL								11	BEVERAGES	1	No Quantity							169			0
S3	2000	2000	2000	2	0	2	Export	52	Barbados	BRB	60	Bermuda	BMU								11	BEVERAGES	1	No Quantity							178739			0
S3	2000	2000	2000	2	0	2	Export	52	Barbados	BRB	76	Brazil	BRA								11	BEVERAGES	1	No Quantity							14754			0
S3	2000	2000	2000	2	0	2	Export	52	Barbados	BRB	84	Belize	BLZ								11	BEVERAGES	1	No Quantity							11465			0
S3	2000	2000	2000	2	0	2	Export	52	Barbados	BRB	92	Br. Virgin Isds	VGB								11	BEVERAGES	1	No Quantity							85			0
S3	2000	2000	2000	2	0	2	Export	52	Barbados	BRB	124	Canada	CAN								11	BEVERAGES	1	No Quantity							2451193			0
S3	2000	2000	2000	2	0	2	Export	52	Barbados	BRB	136	Cayman Isds	CYM								11	BEVERAGES	1	No Quantity							190540			0
S3	2000	2000	2000	2	0	2	Export	52	Barbados	BRB	152	Chile	CHL								11	BEVERAGES	1	No Quantity							5805			0
S3	2000	2000	2000	2	0	2	Export	52	Barbados	BRB	156	China	CHN								11	BEVERAGES	1	No Quantity							84860			0
S3	2000	2000	2000	2	0	2	Export	52	Barbados	BRB	188	Costa Rica	CRI								11	BEVERAGES	1	No Quantity							1			0
S3	2000	2000	2000	2	0	2	Export	52	Barbados	BRB	192	Cuba	CUB								11	BEVERAGES	1	No Quantity							15			0
S3	2000	2000	2000	2	0	2	Export	52	Barbados	BRB	196	Cyprus	CYP								11	BEVERAGES	1	No Quantity							113			0
S3	2000	2000	2000	2	0	2	Export	52	Barbados	BRB	212	Dominica	DMA								11	BEVERAGES	1	No Quantity							108294			0
S3	2000	2000	2000	2	0	2	Export	52	Barbados	BRB	214	Dominican Rep.	DOM								11	BEVERAGES	1	No Quantity							6580			0
S3	2000	2000	2000	2	0	2	Export	52	Barbados	BRB	246	Finland	FIN								11	BEVERAGES	1	No Quantity							87			0
S3	2000	2000	2000	2	0	2	Export	52	Barbados	BRB	251	France	FRA								11	BEVERAGES	1	No Quantity							752080			0
S3	2000	2000	2000	2	0	2	Export	52	Barbados	BRB	276	Germany	DEU								11	BEVERAGES	1	No Quantity							2383			0
S3	2000	2000	2000	2	0	2	Export	52	Barbados	BRB	300	Greece	GRC								11	BEVERAGES	1	No Quantity							89			0
S3	2000	2000	2000	2	0	2	Export	52	Barbados	BRB	308	Grenada	GRD								11	BEVERAGES	1	No Quantity							156706			0
S3	2000	2000	2000	2	0	2	Export	52	Barbados	BRB	328	Guyana	GUY								11	BEVERAGES	1	No Quantity							238655			0
S3	2000	2000	2000	2	0	2	Export	52	Barbados	BRB	372	Ireland	IRL								11	BEVERAGES	1	No Quantity							78			0
S3	2000	2000	2000	2	0	2	Export	52	Barbados	BRB	381	Italy	ITA								11	BEVERAGES	1	No Quantity							1079034			0
S3	2000	2000	2000	2	0	2	Export	52	Barbados	BRB	388	Jamaica	JAM								11	BEVERAGES	1	No Quantity							158813			0
S3	2000	2000	2000	2	0	2	Export	52	Barbados	BRB	484	Mexico	MEX								11	BEVERAGES	1	No Quantity							244214			0
S3	2000	2000	2000	2	0	2	Export	52	Barbados	BRB	500	Montserrat	MSR								11	BEVERAGES	1	No Quantity							10324			0
S3	2000	2000	2000	2	0	2	Export	52	Barbados	BRB	528	Netherlands	NLD								11	BEVERAGES	1	No Quantity							290425			0
S3	2000	2000	2000	2	0	2	Export	52	Barbados	BRB	530	Neth. Antilles	ANT								11	BEVERAGES	1	No Quantity							190311			0
S3	2000	2000	2000	2	0	2	Export	52	Barbados	BRB	554	New Zealand	NZL								11	BEVERAGES	1	No Quantity							183279			0
S3	2000	2000	2000	2	0	2	Export	52	Barbados	BRB	591	Panama	PAN								11	BEVERAGES	1	No Quantity							800			0
S3	2000	2000	2000	2	0	2	Export	52	Barbados	BRB	620	Portugal	PRT								11	BEVERAGES	1	No Quantity							774			0
S3	2000	2000	2000	2	0	2	Export	52	Barbados	BRB	659	Saint Kitts and Nevis	KNA								11	BEVERAGES	1	No Quantity							239525			0
S3	2000	2000	2000	2	0	2	Export	52	Barbados	BRB	660	Anguilla	AIA								11	BEVERAGES	1	No Quantity							65163			0
S3	2000	2000	2000	2	0	2	Export	52	Barbados	BRB	662	Saint Lucia	LCA								11	BEVERAGES	1	No Quantity							901525			0
S3	2000	2000	2000	2	0	2	Export	52	Barbados	BRB	670	Saint Vincent and the Grenadines	VCT								11	BEVERAGES	1	No Quantity							364063			0
S3	2000	2000	2000	2	0	2	Export	52	Barbados	BRB	682	Saudi Arabia	SAU								11	BEVERAGES	1	No Quantity							5			0
S3	2000	2000	2000	2	0	2	Export	52	Barbados	BRB	705	Slovenia	SVN								11	BEVERAGES	1	No Quantity							72			0
S3	2000	2000	2000	2	0	2	Export	52	Barbados	BRB	710	South Africa	ZAF								11	BEVERAGES	1	No Quantity							1039			0
S3	2000	2000	2000	2	0	2	Export	52	Barbados	BRB	740	Suriname	SUR								11	BEVERAGES	1	No Quantity							78502			0
S3	2000	2000	2000	2	0	2	Export	52	Barbados	BRB	748	Swaziland	SWZ								11	BEVERAGES	1	No Quantity							223			0
S3	2000	2000	2000	2	0	2	Export	52	Barbados	BRB	752	Sweden	SWE								11	BEVERAGES	1	No Quantity							380			0
S3	2000	2000	2000	2	0	2	Export	52	Barbados	BRB	757	Switzerland	CHE								11	BEVERAGES	1	No Quantity							750			0
S3	2000	2000	2000	2	0	2	Export	52	Barbados	BRB	780	Trinidad and Tobago	TTO								11	BEVERAGES	1	No Quantity							446597			0
S3	2000	2000	2000	2	0	2	Export	52	Barbados	BRB	796	Turks and Caicos Isds	TCA								11	BEVERAGES	1	No Quantity							19457			0
S3	2000	2000	2000	2	0	2	Export	52	Barbados	BRB	826	United Kingdom	GBR								11	BEVERAGES	1	No Quantity							1876443			0
S3	2000	2000	2000	2	0	2	Export	52	Barbados	BRB	837	Bunkers									11	BEVERAGES	1	No Quantity							384746			0
S3	2000	2000	2000	2	0	2	Export	52	Barbados	BRB	842	USA	USA								11	BEVERAGES	1	No Quantity							4177997			0
S3	2000	2000	2000	2	0	2	Export	52	Barbados	BRB	862	Venezuela	VEN								11	BEVERAGES	1	No Quantity							647			0
S3	2000	2000	2000	2	0	2	Export	56	Belgium	BEL	0	World	WLD								11	BEVERAGES	1	No Quantity							1016538500			0
S3	2000	2000	2000	2	0	2	Export	56	Belgium	BEL	8	Albania	ALB								11	BEVERAGES	1	No Quantity							895			0
S3	2000	2000	2000	2	0	2	Export	56	Belgium	BEL	12	Algeria	DZA								11	BEVERAGES	1	No Quantity							89353			0
S3	2000	2000	2000	2	0	2	Export	56	Belgium	BEL	20	Andorra	AND								11	BEVERAGES	1	No Quantity							377954			0
S3	2000	2000	2000	2	0	2	Export	56	Belgium	BEL	24	Angola	AGO								11	BEVERAGES	1	No Quantity							103669			0
S3	2000	2000	2000	2	0	2	Export	56	Belgium	BEL	28	Antigua and Barbuda	ATG								11	BEVERAGES	1	No Quantity							30761			0
S3	2000	2000	2000	2	0	2	Export	56	Belgium	BEL	31	Azerbaijan	AZE								11	BEVERAGES	1	No Quantity							432539			0
S3	2000	2000	2000	2	0	2	Export	56	Belgium	BEL	32	Argentina	ARG								11	BEVERAGES	1	No Quantity							1064374			0
S3	2000	2000	2000	2	0	2	Export	56	Belgium	BEL	36	Australia	AUS								11	BEVERAGES	1	No Quantity							3846788			0
S3	2000	2000	2000	2	0	2	Export	56	Belgium	BEL	40	Austria	AUT								11	BEVERAGES	1	No Quantity							4552754			0
S3	2000	2000	2000	2	0	2	Export	56	Belgium	BEL	44	Bahamas	BHS								11	BEVERAGES	1	No Quantity							36514			0
S3	2000	2000	2000	2	0	2	Export	56	Belgium	BEL	48	Bahrain	BHR								11	BEVERAGES	1	No Quantity							797171			0
S3	2000	2000	2000	2	0	2	Export	56	Belgium	BEL	50	Bangladesh	BGD								11	BEVERAGES	1	No Quantity							310410			0
S3	2000	2000	2000	2	0	2	Export	56	Belgium	BEL	52	Barbados	BRB								11	BEVERAGES	1	No Quantity							209861			0
S3	2000	2000	2000	2	0	2	Export	56	Belgium	BEL	60	Bermuda	BMU								11	BEVERAGES	1	No Quantity							205041			0
S3	2000	2000	2000	2	0	2	Export	56	Belgium	BEL	64	Bhutan	BTN								11	BEVERAGES	1	No Quantity							27946			0
S3	2000	2000	2000	2	0	2	Export	56	Belgium	BEL	68	Bolivia (Plurinational State of)	BOL								11	BEVERAGES	1	No Quantity							11230			0
S3	2000	2000	2000	2	0	2	Export	56	Belgium	BEL	70	Bosnia Herzegovina	BIH								11	BEVERAGES	1	No Quantity							306100			0
S3	2000	2000	2000	2	0	2	Export	56	Belgium	BEL	76	Brazil	BRA								11	BEVERAGES	1	No Quantity							853986			0
S3	2000	2000	2000	2	0	2	Export	56	Belgium	BEL	92	Br. Virgin Isds	VGB								11	BEVERAGES	1	No Quantity							79452			0
S3	2000	2000	2000	2	0	2	Export	56	Belgium	BEL	96	Brunei Darussalam	BRN								11	BEVERAGES	1	No Quantity							155195			0
S3	2000	2000	2000	2	0	2	Export	56	Belgium	BEL	100	Bulgaria	BGR								11	BEVERAGES	1	No Quantity							2234143			0
S3	2000	2000	2000	2	0	2	Export	56	Belgium	BEL	104	Myanmar	MMR								11	BEVERAGES	1	No Quantity							7933			0
S3	2000	2000	2000	2	0	2	Export	56	Belgium	BEL	108	Burundi	BDI								11	BEVERAGES	1	No Quantity							139163			0
S3	2000	2000	2000	2	0	2	Export	56	Belgium	BEL	112	Belarus	BLR								11	BEVERAGES	1	No Quantity							548144			0
S3	2000	2000	2000	2	0	2	Export	56	Belgium	BEL	116	Cambodia	KHM								11	BEVERAGES	1	No Quantity							123131			0
S3	2000	2000	2000	2	0	2	Export	56	Belgium	BEL	120	Cameroon	CMR								11	BEVERAGES	1	No Quantity							37914			0
S3	2000	2000	2000	2	0	2	Export	56	Belgium	BEL	124	Canada	CAN								11	BEVERAGES	1	No Quantity							4764331			0
S3	2000	2000	2000	2	0	2	Export	56	Belgium	BEL	132	Cabo Verde	CPV								11	BEVERAGES	1	No Quantity							43724			0
S3	2000	2000	2000	2	0	2	Export	56	Belgium	BEL	136	Cayman Isds	CYM								11	BEVERAGES	1	No Quantity							228827			0
S3	2000	2000	2000	2	0	2	Export	56	Belgium	BEL	140	Central African Rep.	CAF								11	BEVERAGES	1	No Quantity							40062			0
S3	2000	2000	2000	2	0	2	Export	56	Belgium	BEL	144	Sri Lanka	LKA								11	BEVERAGES	1	No Quantity							101004			0
S3	2000	2000	2000	2	0	2	Export	56	Belgium	BEL	152	Chile	CHL								11	BEVERAGES	1	No Quantity							85308			0
S3	2000	2000	2000	2	0	2	Export	56	Belgium	BEL	156	China	CHN								11	BEVERAGES	1	No Quantity							144351			0
S3	2000	2000	2000	2	0	2	Export	56	Belgium	BEL	170	Colombia	COL								11	BEVERAGES	1	No Quantity							85154			0
S3	2000	2000	2000	2	0	2	Export	56	Belgium	BEL	175	Mayotte	MYT								11	BEVERAGES	1	No Quantity							5499			0
S3	2000	2000	2000	2	0	2	Export	56	Belgium	BEL	178	Congo	COG								11	BEVERAGES	1	No Quantity							36207			0
S3	2000	2000	2000	2	0	2	Export	56	Belgium	BEL	180	Dem. Rep. of the Congo	COD								11	BEVERAGES	1	No Quantity							562258			0
S3	2000	2000	2000	2	0	2	Export	56	Belgium	BEL	188	Costa Rica	CRI								11	BEVERAGES	1	No Quantity							163674			0
S3	2000	2000	2000	2	0	2	Export	56	Belgium	BEL	191	Croatia	HRV								11	BEVERAGES	1	No Quantity							563631			0
S3	2000	2000	2000	2	0	2	Export	56	Belgium	BEL	192	Cuba	CUB								11	BEVERAGES	1	No Quantity							58785			0
S3	2000	2000	2000	2	0	2	Export	56	Belgium	BEL	196	Cyprus	CYP								11	BEVERAGES	1	No Quantity							911682			0
S3	2000	2000	2000	2	0	2	Export	56	Belgium	BEL	203	Czechia	CZE								11	BEVERAGES	1	No Quantity							2730603			0
S3	2000	2000	2000	2	0	2	Export	56	Belgium	BEL	204	Benin	BEN								11	BEVERAGES	1	No Quantity							282948			0
S3	2000	2000	2000	2	0	2	Export	56	Belgium	BEL	208	Denmark	DNK								11	BEVERAGES	1	No Quantity							8733986			0
S3	2000	2000	2000	2	0	2	Export	56	Belgium	BEL	214	Dominican Rep.	DOM								11	BEVERAGES	1	No Quantity							119754			0
S3	2000	2000	2000	2	0	2	Export	56	Belgium	BEL	218	Ecuador	ECU								11	BEVERAGES	1	No Quantity							14367			0
S3	2000	2000	2000	2	0	2	Export	56	Belgium	BEL	222	El Salvador	SLV								11	BEVERAGES	1	No Quantity							160456			0
S3	2000	2000	2000	2	0	2	Export	56	Belgium	BEL	231	Ethiopia	ETH								11	BEVERAGES	1	No Quantity							179905			0
S3	2000	2000	2000	2	0	2	Export	56	Belgium	BEL	232	Eritrea	ERI								11	BEVERAGES	1	No Quantity							49829			0
S3	2000	2000	2000	2	0	2	Export	56	Belgium	BEL	233	Estonia	EST								11	BEVERAGES	1	No Quantity							721092			0
S3	2000	2000	2000	2	0	2	Export	56	Belgium	BEL	242	Fiji	FJI								11	BEVERAGES	1	No Quantity							28893			0
S3	2000	2000	2000	2	0	2	Export	56	Belgium	BEL	246	Finland	FIN								11	BEVERAGES	1	No Quantity							1640934			0
S3	2000	2000	2000	2	0	2	Export	56	Belgium	BEL	251	France	FRA								11	BEVERAGES	1	No Quantity							246216366			0
S3	2000	2000	2000	2	0	2	Export	56	Belgium	BEL	258	French Polynesia	PYF								11	BEVERAGES	1	No Quantity							525851			0
S3	2000	2000	2000	2	0	2	Export	56	Belgium	BEL	262	Djibouti	DJI								11	BEVERAGES	1	No Quantity							157233			0
S3	2000	2000	2000	2	0	2	Export	56	Belgium	BEL	266	Gabon	GAB								11	BEVERAGES	1	No Quantity							171420			0
S3	2000	2000	2000	2	0	2	Export	56	Belgium	BEL	268	Georgia	GEO								11	BEVERAGES	1	No Quantity							411898			0
S3	2000	2000	2000	2	0	2	Export	56	Belgium	BEL	270	Gambia	GMB								11	BEVERAGES	1	No Quantity							804005			0
S3	2000	2000	2000	2	0	2	Export	56	Belgium	BEL	276	Germany	DEU								11	BEVERAGES	1	No Quantity							56428960			0
S3	2000	2000	2000	2	0	2	Export	56	Belgium	BEL	288	Ghana	GHA								11	BEVERAGES	1	No Quantity							168602			0
S3	2000	2000	2000	2	0	2	Export	56	Belgium	BEL	292	Gibraltar	GIB								11	BEVERAGES	1	No Quantity							90726			0
S3	2000	2000	2000	2	0	2	Export	56	Belgium	BEL	300	Greece	GRC								11	BEVERAGES	1	No Quantity							3437740			0
S3	2000	2000	2000	2	0	2	Export	56	Belgium	BEL	308	Grenada	GRD								11	BEVERAGES	1	No Quantity							3867			0
S3	2000	2000	2000	2	0	2	Export	56	Belgium	BEL	320	Guatemala	GTM								11	BEVERAGES	1	No Quantity							93434			0
S3	2000	2000	2000	2	0	2	Export	56	Belgium	BEL	324	Guinea	GIN								11	BEVERAGES	1	No Quantity							162228			0
S3	2000	2000	2000	2	0	2	Export	56	Belgium	BEL	328	Guyana	GUY								11	BEVERAGES	1	No Quantity							53184			0
S3	2000	2000	2000	2	0	2	Export	56	Belgium	BEL	332	Haiti	HTI								11	BEVERAGES	1	No Quantity							117483			0
S3	2000	2000	2000	2	0	2	Export	56	Belgium	BEL	340	Honduras	HND								11	BEVERAGES	1	No Quantity							72204			0
S3	2000	2000	2000	2	0	2	Export	56	Belgium	BEL	344	China, Hong Kong SAR	HKG								11	BEVERAGES	1	No Quantity							3205643			0
S3	2000	2000	2000	2	0	2	Export	56	Belgium	BEL	348	Hungary	HUN								11	BEVERAGES	1	No Quantity							790647			0
S3	2000	2000	2000	2	0	2	Export	56	Belgium	BEL	352	Iceland	ISL								11	BEVERAGES	1	No Quantity							154459			0
S3	2000	2000	2000	2	0	2	Export	56	Belgium	BEL	360	Indonesia	IDN								11	BEVERAGES	1	No Quantity							339444			0
S3	2000	2000	2000	2	0	2	Export	56	Belgium	BEL	364	Iran	IRN								11	BEVERAGES	1	No Quantity							38499			0
S3	2000	2000	2000	2	0	2	Export	56	Belgium	BEL	368	Iraq	IRQ								11	BEVERAGES	1	No Quantity							32899			0
S3	2000	2000	2000	2	0	2	Export	56	Belgium	BEL	372	Ireland	IRL								11	BEVERAGES	1	No Quantity							3977091			0
S3	2000	2000	2000	2	0	2	Export	56	Belgium	BEL	376	Israel	ISR								11	BEVERAGES	1	No Quantity							4355644			0
S3	2000	2000	2000	2	0	2	Export	56	Belgium	BEL	381	Italy	ITA								11	BEVERAGES	1	No Quantity							23527674			0
S3	2000	2000	2000	2	0	2	Export	56	Belgium	BEL	384	Côte d'Ivoire	CIV								11	BEVERAGES	1	No Quantity							1793270			0
S3	2000	2000	2000	2	0	2	Export	56	Belgium	BEL	388	Jamaica	JAM								11	BEVERAGES	1	No Quantity							170687			0
S3	2000	2000	2000	2	0	2	Export	56	Belgium	BEL	392	Japan	JPN								11	BEVERAGES	1	No Quantity							4553145			0
S3	2000	2000	2000	2	0	2	Export	56	Belgium	BEL	398	Kazakhstan	KAZ								11	BEVERAGES	1	No Quantity							844252			0
S3	2000	2000	2000	2	0	2	Export	56	Belgium	BEL	400	Jordan	JOR								11	BEVERAGES	1	No Quantity							803056			0
S3	2000	2000	2000	2	0	2	Export	56	Belgium	BEL	404	Kenya	KEN								11	BEVERAGES	1	No Quantity							416956			0
S3	2000	2000	2000	2	0	2	Export	56	Belgium	BEL	408	Dem. People's Rep. of Korea	PRK								11	BEVERAGES	1	No Quantity							19274			0
S3	2000	2000	2000	2	0	2	Export	56	Belgium	BEL	410	Rep. of Korea	KOR								11	BEVERAGES	1	No Quantity							1838978			0
S3	2000	2000	2000	2	0	2	Export	56	Belgium	BEL	414	Kuwait	KWT								11	BEVERAGES	1	No Quantity							882231			0
S3	2000	2000	2000	2	0	2	Export	56	Belgium	BEL	422	Lebanon	LBN								11	BEVERAGES	1	No Quantity							497392			0
S3	2000	2000	2000	2	0	2	Export	56	Belgium	BEL	428	Latvia	LVA								11	BEVERAGES	1	No Quantity							1001268			0
S3	2000	2000	2000	2	0	2	Export	56	Belgium	BEL	430	Liberia	LBR								11	BEVERAGES	1	No Quantity							63950			0
S3	2000	2000	2000	2	0	2	Export	56	Belgium	BEL	434	Libya	LBY								11	BEVERAGES	1	No Quantity							18749			0
S3	2000	2000	2000	2	0	2	Export	56	Belgium	BEL	440	Lithuania	LTU								11	BEVERAGES	1	No Quantity							296846			0
S3	2000	2000	2000	2	0	2	Export	56	Belgium	BEL	442	Luxembourg	LUX								11	BEVERAGES	1	No Quantity							71402593			0
S3	2000	2000	2000	2	0	2	Export	56	Belgium	BEL	450	Madagascar	MDG								11	BEVERAGES	1	No Quantity							6408			0
S3	2000	2000	2000	2	0	2	Export	56	Belgium	BEL	458	Malaysia	MYS								11	BEVERAGES	1	No Quantity							1124716			0
S3	2000	2000	2000	2	0	2	Export	56	Belgium	BEL	462	Maldives	MDV								11	BEVERAGES	1	No Quantity							133203			0
S3	2000	2000	2000	2	0	2	Export	56	Belgium	BEL	466	Mali	MLI								11	BEVERAGES	1	No Quantity							47900			0
S3	2000	2000	2000	2	0	2	Export	56	Belgium	BEL	470	Malta	MLT								11	BEVERAGES	1	No Quantity							624162			0
S3	2000	2000	2000	2	0	2	Export	56	Belgium	BEL	480	Mauritius	MUS								11	BEVERAGES	1	No Quantity							337242			0
S3	2000	2000	2000	2	0	2	Export	56	Belgium	BEL	484	Mexico	MEX								11	BEVERAGES	1	No Quantity							1636867			0
S3	2000	2000	2000	2	0	2	Export	56	Belgium	BEL	490	Other Asia, nes									11	BEVERAGES	1	No Quantity							2221645			0
S3	2000	2000	2000	2	0	2	Export	56	Belgium	BEL	496	Mongolia	MNG								11	BEVERAGES	1	No Quantity							10482			0
S3	2000	2000	2000	2	0	2	Export	56	Belgium	BEL	498	Rep. of Moldova	MDA								11	BEVERAGES	1	No Quantity							28669			0
S3	2000	2000	2000	2	0	2	Export	56	Belgium	BEL	504	Morocco	MAR								11	BEVERAGES	1	No Quantity							811021			0
S3	2000	2000	2000	2	0	2	Export	56	Belgium	BEL	512	Oman	OMN								11	BEVERAGES	1	No Quantity							108229			0
S3	2000	2000	2000	2	0	2	Export	56	Belgium	BEL	524	Nepal	NPL								11	BEVERAGES	1	No Quantity							159289			0
S3	2000	2000	2000	2	0	2	Export	56	Belgium	BEL	528	Netherlands	NLD								11	BEVERAGES	1	No Quantity							339437190			0
S3	2000	2000	2000	2	0	2	Export	56	Belgium	BEL	530	Neth. Antilles	ANT								11	BEVERAGES	1	No Quantity							667563			0
S3	2000	2000	2000	2	0	2	Export	56	Belgium	BEL	533	Aruba	ABW								11	BEVERAGES	1	No Quantity							125799			0
S3	2000	2000	2000	2	0	2	Export	56	Belgium	BEL	540	New Caledonia	NCL								11	BEVERAGES	1	No Quantity							296429			0
S3	2000	2000	2000	2	0	2	Export	56	Belgium	BEL	548	Vanuatu	VUT								11	BEVERAGES	1	No Quantity							4989			0
S3	2000	2000	2000	2	0	2	Export	56	Belgium	BEL	554	New Zealand	NZL								11	BEVERAGES	1	No Quantity							1034281			0
S3	2000	2000	2000	2	0	2	Export	56	Belgium	BEL	558	Nicaragua	NIC								11	BEVERAGES	1	No Quantity							8211			0
S3	2000	2000	2000	2	0	2	Export	56	Belgium	BEL	562	Niger	NER								11	BEVERAGES	1	No Quantity							21946			0
S3	2000	2000	2000	2	0	2	Export	56	Belgium	BEL	566	Nigeria	NGA								11	BEVERAGES	1	No Quantity							294815			0
S3	2000	2000	2000	2	0	2	Export	56	Belgium	BEL	577	Other Africa, nes									11	BEVERAGES	1	No Quantity							929909			0
S3	2000	2000	2000	2	0	2	Export	56	Belgium	BEL	579	Norway	NOR								11	BEVERAGES	1	No Quantity							2862593			0
S3	2000	2000	2000	2	0	2	Export	56	Belgium	BEL	581	United States Minor Outlying Islands	UMI								11	BEVERAGES	1	No Quantity							584745			0
S3	2000	2000	2000	2	0	2	Export	56	Belgium	BEL	586	Pakistan	PAK								11	BEVERAGES	1	No Quantity							75813			0
S3	2000	2000	2000	2	0	2	Export	56	Belgium	BEL	591	Panama	PAN								11	BEVERAGES	1	No Quantity							579100			0
S3	2000	2000	2000	2	0	2	Export	56	Belgium	BEL	600	Paraguay	PRY								11	BEVERAGES	1	No Quantity							14474			0
S3	2000	2000	2000	2	0	2	Export	56	Belgium	BEL	604	Peru	PER								11	BEVERAGES	1	No Quantity							111599			0
S3	2000	2000	2000	2	0	2	Export	56	Belgium	BEL	608	Philippines	PHL								11	BEVERAGES	1	No Quantity							255586			0
S3	2000	2000	2000	2	0	2	Export	56	Belgium	BEL	616	Poland	POL								11	BEVERAGES	1	No Quantity							956116			0
S3	2000	2000	2000	2	0	2	Export	56	Belgium	BEL	620	Portugal	PRT								11	BEVERAGES	1	No Quantity							2803064			0
S3	2000	2000	2000	2	0	2	Export	56	Belgium	BEL	624	Guinea-Bissau	GNB								11	BEVERAGES	1	No Quantity							259734			0
S3	2000	2000	2000	2	0	2	Export	56	Belgium	BEL	634	Qatar	QAT								11	BEVERAGES	1	No Quantity							283384			0
S3	2000	2000	2000	2	0	2	Export	56	Belgium	BEL	642	Romania	ROU								11	BEVERAGES	1	No Quantity							1098290			0
S3	2000	2000	2000	2	0	2	Export	56	Belgium	BEL	643	Russian Federation	RUS								11	BEVERAGES	1	No Quantity							2774232			0
S3	2000	2000	2000	2	0	2	Export	56	Belgium	BEL	646	Rwanda	RWA								11	BEVERAGES	1	No Quantity							207375			0
S3	2000	2000	2000	2	0	2	Export	56	Belgium	BEL	659	Saint Kitts and Nevis	KNA								11	BEVERAGES	1	No Quantity							4265			0
S3	2000	2000	2000	2	0	2	Export	56	Belgium	BEL	660	Anguilla	AIA								11	BEVERAGES	1	No Quantity							38076			0
S3	2000	2000	2000	2	0	2	Export	56	Belgium	BEL	662	Saint Lucia	LCA								11	BEVERAGES	1	No Quantity							104427			0
S3	2000	2000	2000	2	0	2	Export	56	Belgium	BEL	666	Saint Pierre and Miquelon	SPM								11	BEVERAGES	1	No Quantity							4966			0
S3	2000	2000	2000	2	0	2	Export	56	Belgium	BEL	670	Saint Vincent and the Grenadines	VCT								11	BEVERAGES	1	No Quantity							16408			0
S3	2000	2000	2000	2	0	2	Export	56	Belgium	BEL	682	Saudi Arabia	SAU								11	BEVERAGES	1	No Quantity							532727			0
S3	2000	2000	2000	2	0	2	Export	56	Belgium	BEL	686	Senegal	SEN								11	BEVERAGES	1	No Quantity							203106			0
S3	2000	2000	2000	2	0	2	Export	56	Belgium	BEL	690	Seychelles	SYC								11	BEVERAGES	1	No Quantity							136482			0
S3	2000	2000	2000	2	0	2	Export	56	Belgium	BEL	694	Sierra Leone	SLE								11	BEVERAGES	1	No Quantity							106939			0
S3	2000	2000	2000	2	0	2	Export	56	Belgium	BEL	699	India	IND								11	BEVERAGES	1	No Quantity							956704			0
S3	2000	2000	2000	2	0	2	Export	56	Belgium	BEL	702	Singapore	SGP								11	BEVERAGES	1	No Quantity							12325365			0
S3	2000	2000	2000	2	0	2	Export	56	Belgium	BEL	703	Slovakia	SVK								11	BEVERAGES	1	No Quantity							489060			0
S3	2000	2000	2000	2	0	2	Export	56	Belgium	BEL	704	Viet Nam	VNM								11	BEVERAGES	1	No Quantity							289065			0
S3	2000	2000	2000	2	0	2	Export	56	Belgium	BEL	705	Slovenia	SVN								11	BEVERAGES	1	No Quantity							1034794			0
S3	2000	2000	2000	2	0	2	Export	56	Belgium	BEL	710	South Africa	ZAF								11	BEVERAGES	1	No Quantity							779884			0
S3	2000	2000	2000	2	0	2	Export	56	Belgium	BEL	716	Zimbabwe	ZWE								11	BEVERAGES	1	No Quantity							11575			0
S3	2000	2000	2000	2	0	2	Export	56	Belgium	BEL	724	Spain	ESP								11	BEVERAGES	1	No Quantity							16990876			0
S3	2000	2000	2000	2	0	2	Export	56	Belgium	BEL	736	Fmr Sudan	SDN								11	BEVERAGES	1	No Quantity							18921			0
S3	2000	2000	2000	2	0	2	Export	56	Belgium	BEL	740	Suriname	SUR								11	BEVERAGES	1	No Quantity							131822			0
S3	2000	2000	2000	2	0	2	Export	56	Belgium	BEL	752	Sweden	SWE								11	BEVERAGES	1	No Quantity							3391473			0
S3	2000	2000	2000	2	0	2	Export	56	Belgium	BEL	757	Switzerland	CHE								11	BEVERAGES	1	No Quantity							4263765			0
S3	2000	2000	2000	2	0	2	Export	56	Belgium	BEL	760	Syria	SYR								11	BEVERAGES	1	No Quantity							13937			0
S3	2000	2000	2000	2	0	2	Export	56	Belgium	BEL	764	Thailand	THA								11	BEVERAGES	1	No Quantity							1092152			0
S3	2000	2000	2000	2	0	2	Export	56	Belgium	BEL	768	Togo	TGO								11	BEVERAGES	1	No Quantity							121884			0
S3	2000	2000	2000	2	0	2	Export	56	Belgium	BEL	780	Trinidad and Tobago	TTO								11	BEVERAGES	1	No Quantity							340201			0
S3	2000	2000	2000	2	0	2	Export	56	Belgium	BEL	784	United Arab Emirates	ARE								11	BEVERAGES	1	No Quantity							4607636			0
S3	2000	2000	2000	2	0	2	Export	56	Belgium	BEL	788	Tunisia	TUN								11	BEVERAGES	1	No Quantity							614771			0
S3	2000	2000	2000	2	0	2	Export	56	Belgium	BEL	792	Turkey	TUR								11	BEVERAGES	1	No Quantity							1942691			0
S3	2000	2000	2000	2	0	2	Export	56	Belgium	BEL	795	Turkmenistan	TKM								11	BEVERAGES	1	No Quantity							81603			0
S3	2000	2000	2000	2	0	2	Export	56	Belgium	BEL	796	Turks and Caicos Isds	TCA								11	BEVERAGES	1	No Quantity							32085			0
S3	2000	2000	2000	2	0	2	Export	56	Belgium	BEL	800	Uganda	UGA								11	BEVERAGES	1	No Quantity							105507			0
S3	2000	2000	2000	2	0	2	Export	56	Belgium	BEL	804	Ukraine	UKR								11	BEVERAGES	1	No Quantity							723612			0
S3	2000	2000	2000	2	0	2	Export	56	Belgium	BEL	807	North Macedonia	MKD								11	BEVERAGES	1	No Quantity							431262			0
S3	2000	2000	2000	2	0	2	Export	56	Belgium	BEL	818	Egypt	EGY								11	BEVERAGES	1	No Quantity							414280			0
S3	2000	2000	2000	2	0	2	Export	56	Belgium	BEL	826	United Kingdom	GBR								11	BEVERAGES	1	No Quantity							91410717			0
S3	2000	2000	2000	2	0	2	Export	56	Belgium	BEL	834	United Rep. of Tanzania	TZA								11	BEVERAGES	1	No Quantity							41953			0
S3	2000	2000	2000	2	0	2	Export	56	Belgium	BEL	842	USA	USA								11	BEVERAGES	1	No Quantity							37559992			0
S3	2000	2000	2000	2	0	2	Export	56	Belgium	BEL	854	Burkina Faso	BFA								11	BEVERAGES	1	No Quantity							58380			0
S3	2000	2000	2000	2	0	2	Export	56	Belgium	BEL	858	Uruguay	URY								11	BEVERAGES	1	No Quantity							195805			0
S3	2000	2000	2000	2	0	2	Export	56	Belgium	BEL	860	Uzbekistan	UZB								11	BEVERAGES	1	No Quantity							2666			0
S3	2000	2000	2000	2	0	2	Export	56	Belgium	BEL	862	Venezuela	VEN								11	BEVERAGES	1	No Quantity							492077			0
S3	2000	2000	2000	2	0	2	Export	56	Belgium	BEL	876	Wallis and Futuna Isds	WLF								11	BEVERAGES	1	No Quantity							5141			0
S3	2000	2000	2000	2	0	2	Export	56	Belgium	BEL	887	Yemen	YEM								11	BEVERAGES	1	No Quantity							7310			0
S3	2000	2000	2000	2	0	2	Export	56	Belgium	BEL	891	Serbia and Montenegro	SCG								11	BEVERAGES	1	No Quantity							280275			0
S3	2000	2000	2000	2	0	2	Export	56	Belgium	BEL	894	Zambia	ZMB								11	BEVERAGES	1	No Quantity							859			0
S3	2000	2000	2000	2	0	2	Export	56	Belgium	BEL	899	Areas, nes									11	BEVERAGES	1	No Quantity							2214396			0
S3	2000	2000	2000	2	0	2	Export	52	Barbados	BRB	0	World	WLD								12	TOBACCO,TOBACCO MANUFACT	1	No Quantity							608346			0
S3	2000	2000	2000	2	0	2	Export	52	Barbados	BRB	28	Antigua and Barbuda	ATG								12	TOBACCO,TOBACCO MANUFACT	1	No Quantity							9430			0
S3	2000	2000	2000	2	0	2	Export	52	Barbados	BRB	44	Bahamas	BHS								12	TOBACCO,TOBACCO MANUFACT	1	No Quantity							766			0
S3	2000	2000	2000	2	0	2	Export	52	Barbados	BRB	56	Belgium	BEL								12	TOBACCO,TOBACCO MANUFACT	1	No Quantity							50			0
S3	2000	2000	2000	2	0	2	Export	52	Barbados	BRB	84	Belize	BLZ								12	TOBACCO,TOBACCO MANUFACT	1	No Quantity							3113			0
S3	2000	2000	2000	2	0	2	Export	52	Barbados	BRB	100	Bulgaria	BGR								12	TOBACCO,TOBACCO MANUFACT	1	No Quantity							2142			0
S3	2000	2000	2000	2	0	2	Export	52	Barbados	BRB	124	Canada	CAN								12	TOBACCO,TOBACCO MANUFACT	1	No Quantity							1492			0
S3	2000	2000	2000	2	0	2	Export	52	Barbados	BRB	136	Cayman Isds	CYM								12	TOBACCO,TOBACCO MANUFACT	1	No Quantity							11420			0
S3	2000	2000	2000	2	0	2	Export	52	Barbados	BRB	276	Germany	DEU								12	TOBACCO,TOBACCO MANUFACT	1	No Quantity							200			0
S3	2000	2000	2000	2	0	2	Export	52	Barbados	BRB	308	Grenada	GRD								12	TOBACCO,TOBACCO MANUFACT	1	No Quantity							2925			0
S3	2000	2000	2000	2	0	2	Export	52	Barbados	BRB	388	Jamaica	JAM								12	TOBACCO,TOBACCO MANUFACT	1	No Quantity							8919			0
S3	2000	2000	2000	2	0	2	Export	52	Barbados	BRB	490	Other Asia, nes									12	TOBACCO,TOBACCO MANUFACT	1	No Quantity							410			0
S3	2000	2000	2000	2	0	2	Export	52	Barbados	BRB	528	Netherlands	NLD								12	TOBACCO,TOBACCO MANUFACT	1	No Quantity							1427			0
S3	2000	2000	2000	2	0	2	Export	52	Barbados	BRB	530	Neth. Antilles	ANT								12	TOBACCO,TOBACCO MANUFACT	1	No Quantity							16527			0
S3	2000	2000	2000	2	0	2	Export	52	Barbados	BRB	554	New Zealand	NZL								12	TOBACCO,TOBACCO MANUFACT	1	No Quantity							610			0
S3	2000	2000	2000	2	0	2	Export	52	Barbados	BRB	659	Saint Kitts and Nevis	KNA								12	TOBACCO,TOBACCO MANUFACT	1	No Quantity							4488			0
S3	2000	2000	2000	2	0	2	Export	52	Barbados	BRB	662	Saint Lucia	LCA								12	TOBACCO,TOBACCO MANUFACT	1	No Quantity							37817			0
S3	2000	2000	2000	2	0	2	Export	52	Barbados	BRB	670	Saint Vincent and the Grenadines	VCT								12	TOBACCO,TOBACCO MANUFACT	1	No Quantity							3147			0
S3	2000	2000	2000	2	0	2	Export	52	Barbados	BRB	757	Switzerland	CHE								12	TOBACCO,TOBACCO MANUFACT	1	No Quantity							3288			0
S3	2000	2000	2000	2	0	2	Export	52	Barbados	BRB	780	Trinidad and Tobago	TTO								12	TOBACCO,TOBACCO MANUFACT	1	No Quantity							29981			0
S3	2000	2000	2000	2	0	2	Export	52	Barbados	BRB	826	United Kingdom	GBR								12	TOBACCO,TOBACCO MANUFACT	1	No Quantity							5529			0
S3	2000	2000	2000	2	0	2	Export	52	Barbados	BRB	837	Bunkers									12	TOBACCO,TOBACCO MANUFACT	1	No Quantity							416322			0
S3	2000	2000	2000	2	0	2	Export	52	Barbados	BRB	842	USA	USA								12	TOBACCO,TOBACCO MANUFACT	1	No Quantity							48342			0
S3	2000	2000	2000	2	0	2	Export	56	Belgium	BEL	0	World	WLD								12	TOBACCO,TOBACCO MANUFACT	1	No Quantity							476060734			0
S3	2000	2000	2000	2	0	2	Export	56	Belgium	BEL	12	Algeria	DZA								12	TOBACCO,TOBACCO MANUFACT	1	No Quantity							4703			0
S3	2000	2000	2000	2	0	2	Export	56	Belgium	BEL	20	Andorra	AND								12	TOBACCO,TOBACCO MANUFACT	1	No Quantity							146570			0
S3	2000	2000	2000	2	0	2	Export	56	Belgium	BEL	32	Argentina	ARG								12	TOBACCO,TOBACCO MANUFACT	1	No Quantity							44759			0
S3	2000	2000	2000	2	0	2	Export	56	Belgium	BEL	36	Australia	AUS								12	TOBACCO,TOBACCO MANUFACT	1	No Quantity							1196678			0
S3	2000	2000	2000	2	0	2	Export	56	Belgium	BEL	40	Austria	AUT								12	TOBACCO,TOBACCO MANUFACT	1	No Quantity							1355250			0
S3	2000	2000	2000	2	0	2	Export	56	Belgium	BEL	48	Bahrain	BHR								12	TOBACCO,TOBACCO MANUFACT	1	No Quantity							6891			0
S3	2000	2000	2000	2	0	2	Export	56	Belgium	BEL	51	Armenia	ARM								12	TOBACCO,TOBACCO MANUFACT	1	No Quantity							898			0
S3	2000	2000	2000	2	0	2	Export	56	Belgium	BEL	70	Bosnia Herzegovina	BIH								12	TOBACCO,TOBACCO MANUFACT	1	No Quantity							231451			0
S3	2000	2000	2000	2	0	2	Export	56	Belgium	BEL	76	Brazil	BRA								12	TOBACCO,TOBACCO MANUFACT	1	No Quantity							113837			0
S3	2000	2000	2000	2	0	2	Export	56	Belgium	BEL	100	Bulgaria	BGR								12	TOBACCO,TOBACCO MANUFACT	1	No Quantity							33512			0
S3	2000	2000	2000	2	0	2	Export	56	Belgium	BEL	112	Belarus	BLR								12	TOBACCO,TOBACCO MANUFACT	1	No Quantity							4267			0
S3	2000	2000	2000	2	0	2	Export	56	Belgium	BEL	124	Canada	CAN								12	TOBACCO,TOBACCO MANUFACT	1	No Quantity							956479			0
S3	2000	2000	2000	2	0	2	Export	56	Belgium	BEL	144	Sri Lanka	LKA								12	TOBACCO,TOBACCO MANUFACT	1	No Quantity							98462			0
S3	2000	2000	2000	2	0	2	Export	56	Belgium	BEL	156	China	CHN								12	TOBACCO,TOBACCO MANUFACT	1	No Quantity							8912			0
S3	2000	2000	2000	2	0	2	Export	56	Belgium	BEL	180	Dem. Rep. of the Congo	COD								12	TOBACCO,TOBACCO MANUFACT	1	No Quantity							3587			0
S3	2000	2000	2000	2	0	2	Export	56	Belgium	BEL	191	Croatia	HRV								12	TOBACCO,TOBACCO MANUFACT	1	No Quantity							2298			0
S3	2000	2000	2000	2	0	2	Export	56	Belgium	BEL	196	Cyprus	CYP								12	TOBACCO,TOBACCO MANUFACT	1	No Quantity							189479			0
S3	2000	2000	2000	2	0	2	Export	56	Belgium	BEL	203	Czechia	CZE								12	TOBACCO,TOBACCO MANUFACT	1	No Quantity							341479			0
S3	2000	2000	2000	2	0	2	Export	56	Belgium	BEL	208	Denmark	DNK								12	TOBACCO,TOBACCO MANUFACT	1	No Quantity							1289730			0
S3	2000	2000	2000	2	0	2	Export	56	Belgium	BEL	214	Dominican Rep.	DOM								12	TOBACCO,TOBACCO MANUFACT	1	No Quantity							6671			0
S3	2000	2000	2000	2	0	2	Export	56	Belgium	BEL	233	Estonia	EST								12	TOBACCO,TOBACCO MANUFACT	1	No Quantity							114554			0
S3	2000	2000	2000	2	0	2	Export	56	Belgium	BEL	246	Finland	FIN								12	TOBACCO,TOBACCO MANUFACT	1	No Quantity							8756011			0
S3	2000	2000	2000	2	0	2	Export	56	Belgium	BEL	251	France	FRA								12	TOBACCO,TOBACCO MANUFACT	1	No Quantity							84624895			0
S3	2000	2000	2000	2	0	2	Export	56	Belgium	BEL	258	French Polynesia	PYF								12	TOBACCO,TOBACCO MANUFACT	1	No Quantity							118525			0
S3	2000	2000	2000	2	0	2	Export	56	Belgium	BEL	270	Gambia	GMB								12	TOBACCO,TOBACCO MANUFACT	1	No Quantity							5791			0
S3	2000	2000	2000	2	0	2	Export	56	Belgium	BEL	276	Germany	DEU								12	TOBACCO,TOBACCO MANUFACT	1	No Quantity							42338139			0
S3	2000	2000	2000	2	0	2	Export	56	Belgium	BEL	292	Gibraltar	GIB								12	TOBACCO,TOBACCO MANUFACT	1	No Quantity							12467			0
S3	2000	2000	2000	2	0	2	Export	56	Belgium	BEL	300	Greece	GRC								12	TOBACCO,TOBACCO MANUFACT	1	No Quantity							1365573			0
S3	2000	2000	2000	2	0	2	Export	56	Belgium	BEL	324	Guinea	GIN								12	TOBACCO,TOBACCO MANUFACT	1	No Quantity							90304			0
S3	2000	2000	2000	2	0	2	Export	56	Belgium	BEL	336	Holy See (Vatican City State)	VAT								12	TOBACCO,TOBACCO MANUFACT	1	No Quantity							56923			0
S3	2000	2000	2000	2	0	2	Export	56	Belgium	BEL	344	China, Hong Kong SAR	HKG								12	TOBACCO,TOBACCO MANUFACT	1	No Quantity							56783			0
S3	2000	2000	2000	2	0	2	Export	56	Belgium	BEL	348	Hungary	HUN								12	TOBACCO,TOBACCO MANUFACT	1	No Quantity							340612			0
S3	2000	2000	2000	2	0	2	Export	56	Belgium	BEL	352	Iceland	ISL								12	TOBACCO,TOBACCO MANUFACT	1	No Quantity							4847			0
S3	2000	2000	2000	2	0	2	Export	56	Belgium	BEL	360	Indonesia	IDN								12	TOBACCO,TOBACCO MANUFACT	1	No Quantity							16430			0
S3	2000	2000	2000	2	0	2	Export	56	Belgium	BEL	372	Ireland	IRL								12	TOBACCO,TOBACCO MANUFACT	1	No Quantity							287571			0
S3	2000	2000	2000	2	0	2	Export	56	Belgium	BEL	376	Israel	ISR								12	TOBACCO,TOBACCO MANUFACT	1	No Quantity							152747			0
S3	2000	2000	2000	2	0	2	Export	56	Belgium	BEL	381	Italy	ITA								12	TOBACCO,TOBACCO MANUFACT	1	No Quantity							1851218			0
S3	2000	2000	2000	2	0	2	Export	56	Belgium	BEL	384	Côte d'Ivoire	CIV								12	TOBACCO,TOBACCO MANUFACT	1	No Quantity							6128			0
S3	2000	2000	2000	2	0	2	Export	56	Belgium	BEL	392	Japan	JPN								12	TOBACCO,TOBACCO MANUFACT	1	No Quantity							44560			0
S3	2000	2000	2000	2	0	2	Export	56	Belgium	BEL	398	Kazakhstan	KAZ								12	TOBACCO,TOBACCO MANUFACT	1	No Quantity							1297314			0
S3	2000	2000	2000	2	0	2	Export	56	Belgium	BEL	400	Jordan	JOR								12	TOBACCO,TOBACCO MANUFACT	1	No Quantity							80401			0
S3	2000	2000	2000	2	0	2	Export	56	Belgium	BEL	410	Rep. of Korea	KOR								12	TOBACCO,TOBACCO MANUFACT	1	No Quantity							20001			0
S3	2000	2000	2000	2	0	2	Export	56	Belgium	BEL	414	Kuwait	KWT								12	TOBACCO,TOBACCO MANUFACT	1	No Quantity							12784			0
S3	2000	2000	2000	2	0	2	Export	56	Belgium	BEL	422	Lebanon	LBN								12	TOBACCO,TOBACCO MANUFACT	1	No Quantity							380484			0
S3	2000	2000	2000	2	0	2	Export	56	Belgium	BEL	428	Latvia	LVA								12	TOBACCO,TOBACCO MANUFACT	1	No Quantity							80998			0
S3	2000	2000	2000	2	0	2	Export	56	Belgium	BEL	440	Lithuania	LTU								12	TOBACCO,TOBACCO MANUFACT	1	No Quantity							744646			0
S3	2000	2000	2000	2	0	2	Export	56	Belgium	BEL	442	Luxembourg	LUX								12	TOBACCO,TOBACCO MANUFACT	1	No Quantity							104614101			0
S3	2000	2000	2000	2	0	2	Export	56	Belgium	BEL	446	China, Macao SAR	MAC								12	TOBACCO,TOBACCO MANUFACT	1	No Quantity							17956			0
S3	2000	2000	2000	2	0	2	Export	56	Belgium	BEL	458	Malaysia	MYS								12	TOBACCO,TOBACCO MANUFACT	1	No Quantity							28695			0
S3	2000	2000	2000	2	0	2	Export	56	Belgium	BEL	462	Maldives	MDV								12	TOBACCO,TOBACCO MANUFACT	1	No Quantity							7262			0
S3	2000	2000	2000	2	0	2	Export	56	Belgium	BEL	470	Malta	MLT								12	TOBACCO,TOBACCO MANUFACT	1	No Quantity							530762			0
S3	2000	2000	2000	2	0	2	Export	56	Belgium	BEL	478	Mauritania	MRT								12	TOBACCO,TOBACCO MANUFACT	1	No Quantity							4549			0
S3	2000	2000	2000	2	0	2	Export	56	Belgium	BEL	490	Other Asia, nes									12	TOBACCO,TOBACCO MANUFACT	1	No Quantity							99387			0
S3	2000	2000	2000	2	0	2	Export	56	Belgium	BEL	496	Mongolia	MNG								12	TOBACCO,TOBACCO MANUFACT	1	No Quantity							18335			0
S3	2000	2000	2000	2	0	2	Export	56	Belgium	BEL	504	Morocco	MAR								12	TOBACCO,TOBACCO MANUFACT	1	No Quantity							663124			0
S3	2000	2000	2000	2	0	2	Export	56	Belgium	BEL	512	Oman	OMN								12	TOBACCO,TOBACCO MANUFACT	1	No Quantity							1496			0
S3	2000	2000	2000	2	0	2	Export	56	Belgium	BEL	528	Netherlands	NLD								12	TOBACCO,TOBACCO MANUFACT	1	No Quantity							158440644			0
S3	2000	2000	2000	2	0	2	Export	56	Belgium	BEL	530	Neth. Antilles	ANT								12	TOBACCO,TOBACCO MANUFACT	1	No Quantity							4774			0
S3	2000	2000	2000	2	0	2	Export	56	Belgium	BEL	533	Aruba	ABW								12	TOBACCO,TOBACCO MANUFACT	1	No Quantity							4397			0
S3	2000	2000	2000	2	0	2	Export	56	Belgium	BEL	554	New Zealand	NZL								12	TOBACCO,TOBACCO MANUFACT	1	No Quantity							17133			0
S3	2000	2000	2000	2	0	2	Export	56	Belgium	BEL	562	Niger	NER								12	TOBACCO,TOBACCO MANUFACT	1	No Quantity							60126			0
S3	2000	2000	2000	2	0	2	Export	56	Belgium	BEL	579	Norway	NOR								12	TOBACCO,TOBACCO MANUFACT	1	No Quantity							2751290			0
S3	2000	2000	2000	2	0	2	Export	56	Belgium	BEL	586	Pakistan	PAK								12	TOBACCO,TOBACCO MANUFACT	1	No Quantity							2266			0
S3	2000	2000	2000	2	0	2	Export	56	Belgium	BEL	600	Paraguay	PRY								12	TOBACCO,TOBACCO MANUFACT	1	No Quantity							2899			0
S3	2000	2000	2000	2	0	2	Export	56	Belgium	BEL	604	Peru	PER								12	TOBACCO,TOBACCO MANUFACT	1	No Quantity							1054			0
S3	2000	2000	2000	2	0	2	Export	56	Belgium	BEL	616	Poland	POL								12	TOBACCO,TOBACCO MANUFACT	1	No Quantity							3183876			0
S3	2000	2000	2000	2	0	2	Export	56	Belgium	BEL	620	Portugal	PRT								12	TOBACCO,TOBACCO MANUFACT	1	No Quantity							12504612			0
S3	2000	2000	2000	2	0	2	Export	56	Belgium	BEL	634	Qatar	QAT								12	TOBACCO,TOBACCO MANUFACT	1	No Quantity							1083			0
S3	2000	2000	2000	2	0	2	Export	56	Belgium	BEL	642	Romania	ROU								12	TOBACCO,TOBACCO MANUFACT	1	No Quantity							398492			0
S3	2000	2000	2000	2	0	2	Export	56	Belgium	BEL	643	Russian Federation	RUS								12	TOBACCO,TOBACCO MANUFACT	1	No Quantity							10106943			0
S3	2000	2000	2000	2	0	2	Export	56	Belgium	BEL	666	Saint Pierre and Miquelon	SPM								12	TOBACCO,TOBACCO MANUFACT	1	No Quantity							1058			0
S3	2000	2000	2000	2	0	2	Export	56	Belgium	BEL	682	Saudi Arabia	SAU								12	TOBACCO,TOBACCO MANUFACT	1	No Quantity							2875			0
S3	2000	2000	2000	2	0	2	Export	56	Belgium	BEL	686	Senegal	SEN								12	TOBACCO,TOBACCO MANUFACT	1	No Quantity							7145			0
S3	2000	2000	2000	2	0	2	Export	56	Belgium	BEL	702	Singapore	SGP								12	TOBACCO,TOBACCO MANUFACT	1	No Quantity							41151			0
S3	2000	2000	2000	2	0	2	Export	56	Belgium	BEL	705	Slovenia	SVN								12	TOBACCO,TOBACCO MANUFACT	1	No Quantity							24579			0
S3	2000	2000	2000	2	0	2	Export	56	Belgium	BEL	710	South Africa	ZAF								12	TOBACCO,TOBACCO MANUFACT	1	No Quantity							69221			0
S3	2000	2000	2000	2	0	2	Export	56	Belgium	BEL	716	Zimbabwe	ZWE								12	TOBACCO,TOBACCO MANUFACT	1	No Quantity							4060			0
S3	2000	2000	2000	2	0	2	Export	56	Belgium	BEL	724	Spain	ESP								12	TOBACCO,TOBACCO MANUFACT	1	No Quantity							4608425			0
S3	2000	2000	2000	2	0	2	Export	56	Belgium	BEL	752	Sweden	SWE								12	TOBACCO,TOBACCO MANUFACT	1	No Quantity							2364170			0
S3	2000	2000	2000	2	0	2	Export	56	Belgium	BEL	757	Switzerland	CHE								12	TOBACCO,TOBACCO MANUFACT	1	No Quantity							2074228			0
S3	2000	2000	2000	2	0	2	Export	56	Belgium	BEL	760	Syria	SYR								12	TOBACCO,TOBACCO MANUFACT	1	No Quantity							1094			0
S3	2000	2000	2000	2	0	2	Export	56	Belgium	BEL	764	Thailand	THA								12	TOBACCO,TOBACCO MANUFACT	1	No Quantity							14696			0
S3	2000	2000	2000	2	0	2	Export	56	Belgium	BEL	768	Togo	TGO								12	TOBACCO,TOBACCO MANUFACT	1	No Quantity							402391			0
S3	2000	2000	2000	2	0	2	Export	56	Belgium	BEL	784	United Arab Emirates	ARE								12	TOBACCO,TOBACCO MANUFACT	1	No Quantity							127826			0
S3	2000	2000	2000	2	0	2	Export	56	Belgium	BEL	788	Tunisia	TUN								12	TOBACCO,TOBACCO MANUFACT	1	No Quantity							796420			0
S3	2000	2000	2000	2	0	2	Export	56	Belgium	BEL	792	Turkey	TUR								12	TOBACCO,TOBACCO MANUFACT	1	No Quantity							430692			0
S3	2000	2000	2000	2	0	2	Export	56	Belgium	BEL	800	Uganda	UGA								12	TOBACCO,TOBACCO MANUFACT	1	No Quantity							4452			0
S3	2000	2000	2000	2	0	2	Export	56	Belgium	BEL	804	Ukraine	UKR								12	TOBACCO,TOBACCO MANUFACT	1	No Quantity							2289477			0
S3	2000	2000	2000	2	0	2	Export	56	Belgium	BEL	807	North Macedonia	MKD								12	TOBACCO,TOBACCO MANUFACT	1	No Quantity							159790			0
S3	2000	2000	2000	2	0	2	Export	56	Belgium	BEL	818	Egypt	EGY								12	TOBACCO,TOBACCO MANUFACT	1	No Quantity							182042			0
S3	2000	2000	2000	2	0	2	Export	56	Belgium	BEL	826	United Kingdom	GBR								12	TOBACCO,TOBACCO MANUFACT	1	No Quantity							16171677			0
S3	2000	2000	2000	2	0	2	Export	56	Belgium	BEL	842	USA	USA								12	TOBACCO,TOBACCO MANUFACT	1	No Quantity							3278150			0
S3	2000	2000	2000	2	0	2	Export	56	Belgium	BEL	854	Burkina Faso	BFA								12	TOBACCO,TOBACCO MANUFACT	1	No Quantity							123656			0
S3	2000	2000	2000	2	0	2	Export	56	Belgium	BEL	858	Uruguay	URY								12	TOBACCO,TOBACCO MANUFACT	1	No Quantity							14313			0
S3	2000	2000	2000	2	0	2	Export	56	Belgium	BEL	862	Venezuela	VEN								12	TOBACCO,TOBACCO MANUFACT	1	No Quantity							10315			0
S3	2000	2000	2000	2	0	2	Export	56	Belgium	BEL	891	Serbia and Montenegro	SCG								12	TOBACCO,TOBACCO MANUFACT	1	No Quantity							55561			0
S3	2000	2000	2000	2	0	2	Export	56	Belgium	BEL	899	Areas, nes									12	TOBACCO,TOBACCO MANUFACT	1	No Quantity							439397			0
S3	2000	2000	2000	2	0	2	Export	56	Belgium	BEL	0	World	WLD								21	HIDES,SKINS,FURSKINS,RAW	1	No Quantity							105884718			0
S3	2000	2000	2000	2	0	2	Export	56	Belgium	BEL	32	Argentina	ARG								21	HIDES,SKINS,FURSKINS,RAW	1	No Quantity							29490			0
S3	2000	2000	2000	2	0	2	Export	56	Belgium	BEL	40	Austria	AUT								21	HIDES,SKINS,FURSKINS,RAW	1	No Quantity							1041147			0
S3	2000	2000	2000	2	0	2	Export	56	Belgium	BEL	50	Bangladesh	BGD								21	HIDES,SKINS,FURSKINS,RAW	1	No Quantity							16690			0
S3	2000	2000	2000	2	0	2	Export	56	Belgium	BEL	76	Brazil	BRA								21	HIDES,SKINS,FURSKINS,RAW	1	No Quantity							8557			0
S3	2000	2000	2000	2	0	2	Export	56	Belgium	BEL	124	Canada	CAN								21	HIDES,SKINS,FURSKINS,RAW	1	No Quantity							34297			0
S3	2000	2000	2000	2	0	2	Export	56	Belgium	BEL	152	Chile	CHL								21	HIDES,SKINS,FURSKINS,RAW	1	No Quantity							7603			0
S3	2000	2000	2000	2	0	2	Export	56	Belgium	BEL	156	China	CHN								21	HIDES,SKINS,FURSKINS,RAW	1	No Quantity							8430957			0
S3	2000	2000	2000	2	0	2	Export	56	Belgium	BEL	191	Croatia	HRV								21	HIDES,SKINS,FURSKINS,RAW	1	No Quantity							1244			0
S3	2000	2000	2000	2	0	2	Export	56	Belgium	BEL	203	Czechia	CZE								21	HIDES,SKINS,FURSKINS,RAW	1	No Quantity							1094508			0
S3	2000	2000	2000	2	0	2	Export	56	Belgium	BEL	208	Denmark	DNK								21	HIDES,SKINS,FURSKINS,RAW	1	No Quantity							440472			0
S3	2000	2000	2000	2	0	2	Export	56	Belgium	BEL	246	Finland	FIN								21	HIDES,SKINS,FURSKINS,RAW	1	No Quantity							140894			0
S3	2000	2000	2000	2	0	2	Export	56	Belgium	BEL	251	France	FRA								21	HIDES,SKINS,FURSKINS,RAW	1	No Quantity							12596451			0
S3	2000	2000	2000	2	0	2	Export	56	Belgium	BEL	276	Germany	DEU								21	HIDES,SKINS,FURSKINS,RAW	1	No Quantity							2115913			0
S3	2000	2000	2000	2	0	2	Export	56	Belgium	BEL	288	Ghana	GHA								21	HIDES,SKINS,FURSKINS,RAW	1	No Quantity							1556			0
S3	2000	2000	2000	2	0	2	Export	56	Belgium	BEL	300	Greece	GRC								21	HIDES,SKINS,FURSKINS,RAW	1	No Quantity							53582			0
S3	2000	2000	2000	2	0	2	Export	56	Belgium	BEL	344	China, Hong Kong SAR	HKG								21	HIDES,SKINS,FURSKINS,RAW	1	No Quantity							8614129			0
S3	2000	2000	2000	2	0	2	Export	56	Belgium	BEL	348	Hungary	HUN								21	HIDES,SKINS,FURSKINS,RAW	1	No Quantity							26204			0
S3	2000	2000	2000	2	0	2	Export	56	Belgium	BEL	360	Indonesia	IDN								21	HIDES,SKINS,FURSKINS,RAW	1	No Quantity							2678			0
S3	2000	2000	2000	2	0	2	Export	56	Belgium	BEL	372	Ireland	IRL								21	HIDES,SKINS,FURSKINS,RAW	1	No Quantity							220109			0
S3	2000	2000	2000	2	0	2	Export	56	Belgium	BEL	381	Italy	ITA								21	HIDES,SKINS,FURSKINS,RAW	1	No Quantity							14411925			0
S3	2000	2000	2000	2	0	2	Export	56	Belgium	BEL	392	Japan	JPN								21	HIDES,SKINS,FURSKINS,RAW	1	No Quantity							1956814			0
S3	2000	2000	2000	2	0	2	Export	56	Belgium	BEL	410	Rep. of Korea	KOR								21	HIDES,SKINS,FURSKINS,RAW	1	No Quantity							16618942			0
S3	2000	2000	2000	2	0	2	Export	56	Belgium	BEL	442	Luxembourg	LUX								21	HIDES,SKINS,FURSKINS,RAW	1	No Quantity							29562			0
S3	2000	2000	2000	2	0	2	Export	56	Belgium	BEL	484	Mexico	MEX								21	HIDES,SKINS,FURSKINS,RAW	1	No Quantity							17198			0
S3	2000	2000	2000	2	0	2	Export	56	Belgium	BEL	490	Other Asia, nes									21	HIDES,SKINS,FURSKINS,RAW	1	No Quantity							31524			0
S3	2000	2000	2000	2	0	2	Export	56	Belgium	BEL	528	Netherlands	NLD								21	HIDES,SKINS,FURSKINS,RAW	1	No Quantity							22507908			0
S3	2000	2000	2000	2	0	2	Export	56	Belgium	BEL	554	New Zealand	NZL								21	HIDES,SKINS,FURSKINS,RAW	1	No Quantity							40926			0
S3	2000	2000	2000	2	0	2	Export	56	Belgium	BEL	579	Norway	NOR								21	HIDES,SKINS,FURSKINS,RAW	1	No Quantity							911			0
S3	2000	2000	2000	2	0	2	Export	56	Belgium	BEL	616	Poland	POL								21	HIDES,SKINS,FURSKINS,RAW	1	No Quantity							2204025			0
S3	2000	2000	2000	2	0	2	Export	56	Belgium	BEL	620	Portugal	PRT								21	HIDES,SKINS,FURSKINS,RAW	1	No Quantity							782670			0
S3	2000	2000	2000	2	0	2	Export	56	Belgium	BEL	642	Romania	ROU								21	HIDES,SKINS,FURSKINS,RAW	1	No Quantity							11085			0
S3	2000	2000	2000	2	0	2	Export	56	Belgium	BEL	643	Russian Federation	RUS								21	HIDES,SKINS,FURSKINS,RAW	1	No Quantity							5881			0
S3	2000	2000	2000	2	0	2	Export	56	Belgium	BEL	699	India	IND								21	HIDES,SKINS,FURSKINS,RAW	1	No Quantity							293019			0
S3	2000	2000	2000	2	0	2	Export	56	Belgium	BEL	703	Slovakia	SVK								21	HIDES,SKINS,FURSKINS,RAW	1	No Quantity							1564900			0
S3	2000	2000	2000	2	0	2	Export	56	Belgium	BEL	704	Viet Nam	VNM								21	HIDES,SKINS,FURSKINS,RAW	1	No Quantity							72580			0
S3	2000	2000	2000	2	0	2	Export	56	Belgium	BEL	705	Slovenia	SVN								21	HIDES,SKINS,FURSKINS,RAW	1	No Quantity							29048			0
S3	2000	2000	2000	2	0	2	Export	56	Belgium	BEL	710	South Africa	ZAF								21	HIDES,SKINS,FURSKINS,RAW	1	No Quantity							295575			0
S3	2000	2000	2000	2	0	2	Export	56	Belgium	BEL	724	Spain	ESP								21	HIDES,SKINS,FURSKINS,RAW	1	No Quantity							2462208			0
S3	2000	2000	2000	2	0	2	Export	56	Belgium	BEL	752	Sweden	SWE								21	HIDES,SKINS,FURSKINS,RAW	1	No Quantity							13588			0
S3	2000	2000	2000	2	0	2	Export	56	Belgium	BEL	757	Switzerland	CHE								21	HIDES,SKINS,FURSKINS,RAW	1	No Quantity							8610			0
S3	2000	2000	2000	2	0	2	Export	56	Belgium	BEL	760	Syria	SYR								21	HIDES,SKINS,FURSKINS,RAW	1	No Quantity							84340			0
S3	2000	2000	2000	2	0	2	Export	56	Belgium	BEL	792	Turkey	TUR								21	HIDES,SKINS,FURSKINS,RAW	1	No Quantity							1679095			0
S3	2000	2000	2000	2	0	2	Export	56	Belgium	BEL	826	United Kingdom	GBR								21	HIDES,SKINS,FURSKINS,RAW	1	No Quantity							4560630			0
S3	2000	2000	2000	2	0	2	Export	56	Belgium	BEL	842	USA	USA								21	HIDES,SKINS,FURSKINS,RAW	1	No Quantity							1290690			0
S3	2000	2000	2000	2	0	2	Export	56	Belgium	BEL	858	Uruguay	URY								21	HIDES,SKINS,FURSKINS,RAW	1	No Quantity							34582			0
S3	2000	2000	2000	2	0	2	Export	52	Barbados	BRB	0	World	WLD								22	OIL SEED,OLEAGINUS FRUIT	1	No Quantity							50996			0
S3	2000	2000	2000	2	0	2	Export	52	Barbados	BRB	28	Antigua and Barbuda	ATG								22	OIL SEED,OLEAGINUS FRUIT	1	No Quantity							23193			0
S3	2000	2000	2000	2	0	2	Export	52	Barbados	BRB	212	Dominica	DMA								22	OIL SEED,OLEAGINUS FRUIT	1	No Quantity							6014			0
S3	2000	2000	2000	2	0	2	Export	52	Barbados	BRB	500	Montserrat	MSR								22	OIL SEED,OLEAGINUS FRUIT	1	No Quantity							495			0
S3	2000	2000	2000	2	0	2	Export	52	Barbados	BRB	660	Anguilla	AIA								22	OIL SEED,OLEAGINUS FRUIT	1	No Quantity							765			0
S3	2000	2000	2000	2	0	2	Export	52	Barbados	BRB	662	Saint Lucia	LCA								22	OIL SEED,OLEAGINUS FRUIT	1	No Quantity							17240			0
S3	2000	2000	2000	2	0	2	Export	52	Barbados	BRB	670	Saint Vincent and the Grenadines	VCT								22	OIL SEED,OLEAGINUS FRUIT	1	No Quantity							3166			0
S3	2000	2000	2000	2	0	2	Export	52	Barbados	BRB	842	USA	USA								22	OIL SEED,OLEAGINUS FRUIT	1	No Quantity							121			0
S3	2000	2000	2000	2	0	2	Export	56	Belgium	BEL	0	World	WLD								22	OIL SEED,OLEAGINUS FRUIT	1	No Quantity							97268191			0
S3	2000	2000	2000	2	0	2	Export	56	Belgium	BEL	32	Argentina	ARG								22	OIL SEED,OLEAGINUS FRUIT	1	No Quantity							45485			0
S3	2000	2000	2000	2	0	2	Export	56	Belgium	BEL	40	Austria	AUT								22	OIL SEED,OLEAGINUS FRUIT	1	No Quantity							109849			0
S3	2000	2000	2000	2	0	2	Export	56	Belgium	BEL	76	Brazil	BRA								22	OIL SEED,OLEAGINUS FRUIT	1	No Quantity							1927			0
S3	2000	2000	2000	2	0	2	Export	56	Belgium	BEL	100	Bulgaria	BGR								22	OIL SEED,OLEAGINUS FRUIT	1	No Quantity							1290			0
S3	2000	2000	2000	2	0	2	Export	56	Belgium	BEL	120	Cameroon	CMR								22	OIL SEED,OLEAGINUS FRUIT	1	No Quantity							203179			0
S3	2000	2000	2000	2	0	2	Export	56	Belgium	BEL	124	Canada	CAN								22	OIL SEED,OLEAGINUS FRUIT	1	No Quantity							199148			0
S3	2000	2000	2000	2	0	2	Export	56	Belgium	BEL	152	Chile	CHL								22	OIL SEED,OLEAGINUS FRUIT	1	No Quantity							8943			0
S3	2000	2000	2000	2	0	2	Export	56	Belgium	BEL	156	China	CHN								22	OIL SEED,OLEAGINUS FRUIT	1	No Quantity							178225			0
S3	2000	2000	2000	2	0	2	Export	56	Belgium	BEL	180	Dem. Rep. of the Congo	COD								22	OIL SEED,OLEAGINUS FRUIT	1	No Quantity							5638			0
S3	2000	2000	2000	2	0	2	Export	56	Belgium	BEL	191	Croatia	HRV								22	OIL SEED,OLEAGINUS FRUIT	1	No Quantity							25925			0
S3	2000	2000	2000	2	0	2	Export	56	Belgium	BEL	196	Cyprus	CYP								22	OIL SEED,OLEAGINUS FRUIT	1	No Quantity							40492			0
S3	2000	2000	2000	2	0	2	Export	56	Belgium	BEL	203	Czechia	CZE								22	OIL SEED,OLEAGINUS FRUIT	1	No Quantity							11570			0
S3	2000	2000	2000	2	0	2	Export	56	Belgium	BEL	204	Benin	BEN								22	OIL SEED,OLEAGINUS FRUIT	1	No Quantity							6409			0
S3	2000	2000	2000	2	0	2	Export	56	Belgium	BEL	208	Denmark	DNK								22	OIL SEED,OLEAGINUS FRUIT	1	No Quantity							188004			0
S3	2000	2000	2000	2	0	2	Export	56	Belgium	BEL	233	Estonia	EST								22	OIL SEED,OLEAGINUS FRUIT	1	No Quantity							366785			0
S3	2000	2000	2000	2	0	2	Export	56	Belgium	BEL	246	Finland	FIN								22	OIL SEED,OLEAGINUS FRUIT	1	No Quantity							81321			0
S3	2000	2000	2000	2	0	2	Export	56	Belgium	BEL	251	France	FRA								22	OIL SEED,OLEAGINUS FRUIT	1	No Quantity							16111268			0
S3	2000	2000	2000	2	0	2	Export	56	Belgium	BEL	266	Gabon	GAB								22	OIL SEED,OLEAGINUS FRUIT	1	No Quantity							73416			0
S3	2000	2000	2000	2	0	2	Export	56	Belgium	BEL	276	Germany	DEU								22	OIL SEED,OLEAGINUS FRUIT	1	No Quantity							32835056			0
S3	2000	2000	2000	2	0	2	Export	56	Belgium	BEL	300	Greece	GRC								22	OIL SEED,OLEAGINUS FRUIT	1	No Quantity							9877519			0
S3	2000	2000	2000	2	0	2	Export	56	Belgium	BEL	344	China, Hong Kong SAR	HKG								22	OIL SEED,OLEAGINUS FRUIT	1	No Quantity							1388			0
S3	2000	2000	2000	2	0	2	Export	56	Belgium	BEL	348	Hungary	HUN								22	OIL SEED,OLEAGINUS FRUIT	1	No Quantity							86035			0
S3	2000	2000	2000	2	0	2	Export	56	Belgium	BEL	360	Indonesia	IDN								22	OIL SEED,OLEAGINUS FRUIT	1	No Quantity							1981			0
S3	2000	2000	2000	2	0	2	Export	56	Belgium	BEL	372	Ireland	IRL								22	OIL SEED,OLEAGINUS FRUIT	1	No Quantity							15486			0
S3	2000	2000	2000	2	0	2	Export	56	Belgium	BEL	376	Israel	ISR								22	OIL SEED,OLEAGINUS FRUIT	1	No Quantity							6397			0
S3	2000	2000	2000	2	0	2	Export	56	Belgium	BEL	381	Italy	ITA								22	OIL SEED,OLEAGINUS FRUIT	1	No Quantity							336866			0
S3	2000	2000	2000	2	0	2	Export	56	Belgium	BEL	392	Japan	JPN								22	OIL SEED,OLEAGINUS FRUIT	1	No Quantity							839			0
S3	2000	2000	2000	2	0	2	Export	56	Belgium	BEL	400	Jordan	JOR								22	OIL SEED,OLEAGINUS FRUIT	1	No Quantity							36066			0
S3	2000	2000	2000	2	0	2	Export	56	Belgium	BEL	422	Lebanon	LBN								22	OIL SEED,OLEAGINUS FRUIT	1	No Quantity							200494			0
S3	2000	2000	2000	2	0	2	Export	56	Belgium	BEL	440	Lithuania	LTU								22	OIL SEED,OLEAGINUS FRUIT	1	No Quantity							653948			0
S3	2000	2000	2000	2	0	2	Export	56	Belgium	BEL	442	Luxembourg	LUX								22	OIL SEED,OLEAGINUS FRUIT	1	No Quantity							2602458			0
S3	2000	2000	2000	2	0	2	Export	56	Belgium	BEL	470	Malta	MLT								22	OIL SEED,OLEAGINUS FRUIT	1	No Quantity							14183			0
S3	2000	2000	2000	2	0	2	Export	56	Belgium	BEL	480	Mauritius	MUS								22	OIL SEED,OLEAGINUS FRUIT	1	No Quantity							6809			0
S3	2000	2000	2000	2	0	2	Export	56	Belgium	BEL	528	Netherlands	NLD								22	OIL SEED,OLEAGINUS FRUIT	1	No Quantity							24730231			0
S3	2000	2000	2000	2	0	2	Export	56	Belgium	BEL	577	Other Africa, nes									22	OIL SEED,OLEAGINUS FRUIT	1	No Quantity							595			0
S3	2000	2000	2000	2	0	2	Export	56	Belgium	BEL	579	Norway	NOR								22	OIL SEED,OLEAGINUS FRUIT	1	No Quantity							113049			0
S3	2000	2000	2000	2	0	2	Export	56	Belgium	BEL	604	Peru	PER								22	OIL SEED,OLEAGINUS FRUIT	1	No Quantity							836			0
S3	2000	2000	2000	2	0	2	Export	56	Belgium	BEL	616	Poland	POL								22	OIL SEED,OLEAGINUS FRUIT	1	No Quantity							226290			0
S3	2000	2000	2000	2	0	2	Export	56	Belgium	BEL	620	Portugal	PRT								22	OIL SEED,OLEAGINUS FRUIT	1	No Quantity							152044			0
S3	2000	2000	2000	2	0	2	Export	56	Belgium	BEL	642	Romania	ROU								22	OIL SEED,OLEAGINUS FRUIT	1	No Quantity							9497			0
S3	2000	2000	2000	2	0	2	Export	56	Belgium	BEL	643	Russian Federation	RUS								22	OIL SEED,OLEAGINUS FRUIT	1	No Quantity							796917			0
S3	2000	2000	2000	2	0	2	Export	56	Belgium	BEL	674	San Marino	SMR								22	OIL SEED,OLEAGINUS FRUIT	1	No Quantity							9311			0
S3	2000	2000	2000	2	0	2	Export	56	Belgium	BEL	682	Saudi Arabia	SAU								22	OIL SEED,OLEAGINUS FRUIT	1	No Quantity							11845			0
S3	2000	2000	2000	2	0	2	Export	56	Belgium	BEL	703	Slovakia	SVK								22	OIL SEED,OLEAGINUS FRUIT	1	No Quantity							5728			0
S3	2000	2000	2000	2	0	2	Export	56	Belgium	BEL	705	Slovenia	SVN								22	OIL SEED,OLEAGINUS FRUIT	1	No Quantity							4720			0
S3	2000	2000	2000	2	0	2	Export	56	Belgium	BEL	710	South Africa	ZAF								22	OIL SEED,OLEAGINUS FRUIT	1	No Quantity							52300			0
S3	2000	2000	2000	2	0	2	Export	56	Belgium	BEL	724	Spain	ESP								22	OIL SEED,OLEAGINUS FRUIT	1	No Quantity							2012816			0
S3	2000	2000	2000	2	0	2	Export	56	Belgium	BEL	752	Sweden	SWE								22	OIL SEED,OLEAGINUS FRUIT	1	No Quantity							120501			0
S3	2000	2000	2000	2	0	2	Export	56	Belgium	BEL	757	Switzerland	CHE								22	OIL SEED,OLEAGINUS FRUIT	1	No Quantity							309005			0
S3	2000	2000	2000	2	0	2	Export	56	Belgium	BEL	760	Syria	SYR								22	OIL SEED,OLEAGINUS FRUIT	1	No Quantity							7941			0
S3	2000	2000	2000	2	0	2	Export	56	Belgium	BEL	764	Thailand	THA								22	OIL SEED,OLEAGINUS FRUIT	1	No Quantity							457			0
S3	2000	2000	2000	2	0	2	Export	56	Belgium	BEL	768	Togo	TGO								22	OIL SEED,OLEAGINUS FRUIT	1	No Quantity							2922			0
S3	2000	2000	2000	2	0	2	Export	56	Belgium	BEL	784	United Arab Emirates	ARE								22	OIL SEED,OLEAGINUS FRUIT	1	No Quantity							7529			0
S3	2000	2000	2000	2	0	2	Export	56	Belgium	BEL	788	Tunisia	TUN								22	OIL SEED,OLEAGINUS FRUIT	1	No Quantity							35857			0
S3	2000	2000	2000	2	0	2	Export	56	Belgium	BEL	792	Turkey	TUR								22	OIL SEED,OLEAGINUS FRUIT	1	No Quantity							18265			0
S3	2000	2000	2000	2	0	2	Export	56	Belgium	BEL	804	Ukraine	UKR								22	OIL SEED,OLEAGINUS FRUIT	1	No Quantity							94544			0
S3	2000	2000	2000	2	0	2	Export	56	Belgium	BEL	807	North Macedonia	MKD								22	OIL SEED,OLEAGINUS FRUIT	1	No Quantity							8777			0
S3	2000	2000	2000	2	0	2	Export	56	Belgium	BEL	826	United Kingdom	GBR								22	OIL SEED,OLEAGINUS FRUIT	1	No Quantity							4181697			0
S3	2000	2000	2000	2	0	2	Export	56	Belgium	BEL	842	USA	USA								22	OIL SEED,OLEAGINUS FRUIT	1	No Quantity							3965			0
S3	2000	2000	2000	2	0	2	Export	56	Belgium	BEL	862	Venezuela	VEN								22	OIL SEED,OLEAGINUS FRUIT	1	No Quantity							826			0
S3	2000	2000	2000	2	0	2	Export	56	Belgium	BEL	887	Yemen	YEM								22	OIL SEED,OLEAGINUS FRUIT	1	No Quantity							15327			0
S3	2000	2000	2000	2	0	2	Export	56	Belgium	BEL	0	World	WLD								23	CRUDE RUBBER	1	No Quantity							459076938			0
S3	2000	2000	2000	2	0	2	Export	56	Belgium	BEL	12	Algeria	DZA								23	CRUDE RUBBER	1	No Quantity							342289			0
S3	2000	2000	2000	2	0	2	Export	56	Belgium	BEL	32	Argentina	ARG								23	CRUDE RUBBER	1	No Quantity							370293			0
S3	2000	2000	2000	2	0	2	Export	56	Belgium	BEL	36	Australia	AUS								23	CRUDE RUBBER	1	No Quantity							1629993			0
S3	2000	2000	2000	2	0	2	Export	56	Belgium	BEL	40	Austria	AUT								23	CRUDE RUBBER	1	No Quantity							6251637			0
S3	2000	2000	2000	2	0	2	Export	56	Belgium	BEL	48	Bahrain	BHR								23	CRUDE RUBBER	1	No Quantity							51779			0
S3	2000	2000	2000	2	0	2	Export	56	Belgium	BEL	70	Bosnia Herzegovina	BIH								23	CRUDE RUBBER	1	No Quantity							2695			0
S3	2000	2000	2000	2	0	2	Export	56	Belgium	BEL	76	Brazil	BRA								23	CRUDE RUBBER	1	No Quantity							214039			0
S3	2000	2000	2000	2	0	2	Export	56	Belgium	BEL	100	Bulgaria	BGR								23	CRUDE RUBBER	1	No Quantity							340326			0
S3	2000	2000	2000	2	0	2	Export	56	Belgium	BEL	112	Belarus	BLR								23	CRUDE RUBBER	1	No Quantity							30016			0
S3	2000	2000	2000	2	0	2	Export	56	Belgium	BEL	124	Canada	CAN								23	CRUDE RUBBER	1	No Quantity							2464135			0
S3	2000	2000	2000	2	0	2	Export	56	Belgium	BEL	144	Sri Lanka	LKA								23	CRUDE RUBBER	1	No Quantity							112550			0
S3	2000	2000	2000	2	0	2	Export	56	Belgium	BEL	152	Chile	CHL								23	CRUDE RUBBER	1	No Quantity							304551			0
S3	2000	2000	2000	2	0	2	Export	56	Belgium	BEL	156	China	CHN								23	CRUDE RUBBER	1	No Quantity							2191631			0
S3	2000	2000	2000	2	0	2	Export	56	Belgium	BEL	170	Colombia	COL								23	CRUDE RUBBER	1	No Quantity							420349			0
S3	2000	2000	2000	2	0	2	Export	56	Belgium	BEL	180	Dem. Rep. of the Congo	COD								23	CRUDE RUBBER	1	No Quantity							274357			0
S3	2000	2000	2000	2	0	2	Export	56	Belgium	BEL	191	Croatia	HRV								23	CRUDE RUBBER	1	No Quantity							139884			0
S3	2000	2000	2000	2	0	2	Export	56	Belgium	BEL	192	Cuba	CUB								23	CRUDE RUBBER	1	No Quantity							5706			0
S3	2000	2000	2000	2	0	2	Export	56	Belgium	BEL	196	Cyprus	CYP								23	CRUDE RUBBER	1	No Quantity							886			0
S3	2000	2000	2000	2	0	2	Export	56	Belgium	BEL	203	Czechia	CZE								23	CRUDE RUBBER	1	No Quantity							1187967			0
S3	2000	2000	2000	2	0	2	Export	56	Belgium	BEL	204	Benin	BEN								23	CRUDE RUBBER	1	No Quantity							1366			0
S3	2000	2000	2000	2	0	2	Export	56	Belgium	BEL	208	Denmark	DNK								23	CRUDE RUBBER	1	No Quantity							3267719			0
S3	2000	2000	2000	2	0	2	Export	56	Belgium	BEL	233	Estonia	EST								23	CRUDE RUBBER	1	No Quantity							23520			0
S3	2000	2000	2000	2	0	2	Export	56	Belgium	BEL	246	Finland	FIN								23	CRUDE RUBBER	1	No Quantity							1830675			0
S3	2000	2000	2000	2	0	2	Export	56	Belgium	BEL	251	France	FRA								23	CRUDE RUBBER	1	No Quantity							71283849			0
S3	2000	2000	2000	2	0	2	Export	56	Belgium	BEL	276	Germany	DEU								23	CRUDE RUBBER	1	No Quantity							106789151			0
S3	2000	2000	2000	2	0	2	Export	56	Belgium	BEL	300	Greece	GRC								23	CRUDE RUBBER	1	No Quantity							1474175			0
S3	2000	2000	2000	2	0	2	Export	56	Belgium	BEL	340	Honduras	HND								23	CRUDE RUBBER	1	No Quantity							6170			0
S3	2000	2000	2000	2	0	2	Export	56	Belgium	BEL	344	China, Hong Kong SAR	HKG								23	CRUDE RUBBER	1	No Quantity							1474650			0
S3	2000	2000	2000	2	0	2	Export	56	Belgium	BEL	348	Hungary	HUN								23	CRUDE RUBBER	1	No Quantity							427981			0
S3	2000	2000	2000	2	0	2	Export	56	Belgium	BEL	360	Indonesia	IDN								23	CRUDE RUBBER	1	No Quantity							627983			0
S3	2000	2000	2000	2	0	2	Export	56	Belgium	BEL	364	Iran	IRN								23	CRUDE RUBBER	1	No Quantity							396797			0
S3	2000	2000	2000	2	0	2	Export	56	Belgium	BEL	372	Ireland	IRL								23	CRUDE RUBBER	1	No Quantity							1101778			0
S3	2000	2000	2000	2	0	2	Export	56	Belgium	BEL	376	Israel	ISR								23	CRUDE RUBBER	1	No Quantity							615002			0
S3	2000	2000	2000	2	0	2	Export	56	Belgium	BEL	381	Italy	ITA								23	CRUDE RUBBER	1	No Quantity							63772831			0
S3	2000	2000	2000	2	0	2	Export	56	Belgium	BEL	384	Côte d'Ivoire	CIV								23	CRUDE RUBBER	1	No Quantity							56748			0
S3	2000	2000	2000	2	0	2	Export	56	Belgium	BEL	392	Japan	JPN								23	CRUDE RUBBER	1	No Quantity							543408			0
S3	2000	2000	2000	2	0	2	Export	56	Belgium	BEL	400	Jordan	JOR								23	CRUDE RUBBER	1	No Quantity							110314			0
S3	2000	2000	2000	2	0	2	Export	56	Belgium	BEL	404	Kenya	KEN								23	CRUDE RUBBER	1	No Quantity							391650			0
S3	2000	2000	2000	2	0	2	Export	56	Belgium	BEL	410	Rep. of Korea	KOR								23	CRUDE RUBBER	1	No Quantity							1833585			0
S3	2000	2000	2000	2	0	2	Export	56	Belgium	BEL	414	Kuwait	KWT								23	CRUDE RUBBER	1	No Quantity							466914			0
S3	2000	2000	2000	2	0	2	Export	56	Belgium	BEL	422	Lebanon	LBN								23	CRUDE RUBBER	1	No Quantity							14445			0
[truncated: 8,179 more rows]
