# Supplementary material for: Core-periphery structure in sectoral international trade networks: A new approach to an old theory
Source: PLoS One. 2020 Apr 2;15(4):e0229547. doi: 10.1371/journal.pone.0229547 (PMC7117750; doi:10.1371/journal.pone.0229547)
Supplement: S7 File — (ZIP) [file pone.0229547.s007.zip › S7_File/RawData 2000/comtrade (60).csv]

Classification	Year	Period	Period Desc.	Aggregate Level	Is Leaf Code	Trade Flow Code	Trade Flow	Reporter Code	Reporter	Reporter ISO	Partner Code	Partner	Partner ISO	2nd Partner Code	2nd Partner	2nd Partner ISO	Customs Proc. Code	Customs	Mode of Transport Code	Mode of Transport	Commodity Code	Commodity	Qty Unit Code	Qty Unit	Qty	Alt Qty Unit Code	Alt Qty Unit	Alt Qty	Netweight (kg)	Gross weight (kg)	Trade Value (US$)	CIF Trade Value (US$)	FOB Trade Value (US$)	Flag
S3	2000	2000	2000	2	0	2	Export	662	Saint Lucia	LCA	0	World	WLD								00	LIVE ANIMALS	1	No Quantity							544			0
S3	2000	2000	2000	2	0	2	Export	662	Saint Lucia	LCA	780	Trinidad and Tobago	TTO								00	LIVE ANIMALS	1	No Quantity							119			0
S3	2000	2000	2000	2	0	2	Export	662	Saint Lucia	LCA	826	United Kingdom	GBR								00	LIVE ANIMALS	1	No Quantity							222			0
S3	2000	2000	2000	2	0	2	Export	662	Saint Lucia	LCA	842	USA	USA								00	LIVE ANIMALS	1	No Quantity							204			0
S3	2000	2000	2000	2	0	2	Export	670	Saint Vincent and the Grenadines	VCT	0	World	WLD								00	LIVE ANIMALS	1	No Quantity							74			0
S3	2000	2000	2000	2	0	2	Export	670	Saint Vincent and the Grenadines	VCT	660	Anguilla	AIA								00	LIVE ANIMALS	1	No Quantity							74			0
S3	2000	2000	2000	2	0	2	Export	662	Saint Lucia	LCA	0	World	WLD								01	MEAT, MEAT PREPARATIONS	1	No Quantity							67			0
S3	2000	2000	2000	2	0	2	Export	662	Saint Lucia	LCA	842	USA	USA								01	MEAT, MEAT PREPARATIONS	1	No Quantity							52			0
S3	2000	2000	2000	2	0	2	Export	662	Saint Lucia	LCA	899	Areas, nes									01	MEAT, MEAT PREPARATIONS	1	No Quantity							15			0
S3	2000	2000	2000	2	0	2	Export	670	Saint Vincent and the Grenadines	VCT	0	World	WLD								01	MEAT, MEAT PREPARATIONS	1	No Quantity							949			0
S3	2000	2000	2000	2	0	2	Export	670	Saint Vincent and the Grenadines	VCT	92	Br. Virgin Isds	VGB								01	MEAT, MEAT PREPARATIONS	1	No Quantity							314			0
S3	2000	2000	2000	2	0	2	Export	670	Saint Vincent and the Grenadines	VCT	842	USA	USA								01	MEAT, MEAT PREPARATIONS	1	No Quantity							635			0
S3	2000	2000	2000	2	0	2	Export	662	Saint Lucia	LCA	0	World	WLD								02	DAIRY PRODUCTS,BIRD EGGS	1	No Quantity							22			0
S3	2000	2000	2000	2	0	2	Export	662	Saint Lucia	LCA	842	USA	USA								02	DAIRY PRODUCTS,BIRD EGGS	1	No Quantity							22			0
S3	2000	2000	2000	2	0	2	Export	670	Saint Vincent and the Grenadines	VCT	0	World	WLD								02	DAIRY PRODUCTS,BIRD EGGS	1	No Quantity							3906			0
S3	2000	2000	2000	2	0	2	Export	670	Saint Vincent and the Grenadines	VCT	28	Antigua and Barbuda	ATG								02	DAIRY PRODUCTS,BIRD EGGS	1	No Quantity							1191			0
S3	2000	2000	2000	2	0	2	Export	670	Saint Vincent and the Grenadines	VCT	92	Br. Virgin Isds	VGB								02	DAIRY PRODUCTS,BIRD EGGS	1	No Quantity							178			0
S3	2000	2000	2000	2	0	2	Export	670	Saint Vincent and the Grenadines	VCT	662	Saint Lucia	LCA								02	DAIRY PRODUCTS,BIRD EGGS	1	No Quantity							2537			0
S3	2000	2000	2000	2	0	2	Export	662	Saint Lucia	LCA	0	World	WLD								03	FISH,CRUSTACEANS,MOLLUSC	1	No Quantity							9730			0
S3	2000	2000	2000	2	0	2	Export	662	Saint Lucia	LCA	124	Canada	CAN								03	FISH,CRUSTACEANS,MOLLUSC	1	No Quantity							9670			0
S3	2000	2000	2000	2	0	2	Export	662	Saint Lucia	LCA	842	USA	USA								03	FISH,CRUSTACEANS,MOLLUSC	1	No Quantity							43			0
S3	2000	2000	2000	2	0	2	Export	662	Saint Lucia	LCA	899	Areas, nes									03	FISH,CRUSTACEANS,MOLLUSC	1	No Quantity							18			0
S3	2000	2000	2000	2	0	2	Export	670	Saint Vincent and the Grenadines	VCT	0	World	WLD								03	FISH,CRUSTACEANS,MOLLUSC	1	No Quantity							957745			0
S3	2000	2000	2000	2	0	2	Export	670	Saint Vincent and the Grenadines	VCT	28	Antigua and Barbuda	ATG								03	FISH,CRUSTACEANS,MOLLUSC	1	No Quantity							1026			0
S3	2000	2000	2000	2	0	2	Export	670	Saint Vincent and the Grenadines	VCT	52	Barbados	BRB								03	FISH,CRUSTACEANS,MOLLUSC	1	No Quantity							102808			0
S3	2000	2000	2000	2	0	2	Export	670	Saint Vincent and the Grenadines	VCT	92	Br. Virgin Isds	VGB								03	FISH,CRUSTACEANS,MOLLUSC	1	No Quantity							47			0
S3	2000	2000	2000	2	0	2	Export	670	Saint Vincent and the Grenadines	VCT	212	Dominica	DMA								03	FISH,CRUSTACEANS,MOLLUSC	1	No Quantity							3784			0
S3	2000	2000	2000	2	0	2	Export	670	Saint Vincent and the Grenadines	VCT	251	France	FRA								03	FISH,CRUSTACEANS,MOLLUSC	1	No Quantity							727314			0
S3	2000	2000	2000	2	0	2	Export	670	Saint Vincent and the Grenadines	VCT	660	Anguilla	AIA								03	FISH,CRUSTACEANS,MOLLUSC	1	No Quantity							1833			0
S3	2000	2000	2000	2	0	2	Export	670	Saint Vincent and the Grenadines	VCT	662	Saint Lucia	LCA								03	FISH,CRUSTACEANS,MOLLUSC	1	No Quantity							36925			0
S3	2000	2000	2000	2	0	2	Export	670	Saint Vincent and the Grenadines	VCT	780	Trinidad and Tobago	TTO								03	FISH,CRUSTACEANS,MOLLUSC	1	No Quantity							3089			0
S3	2000	2000	2000	2	0	2	Export	670	Saint Vincent and the Grenadines	VCT	842	USA	USA								03	FISH,CRUSTACEANS,MOLLUSC	1	No Quantity							80920			0
S3	2000	2000	2000	2	0	2	Export	662	Saint Lucia	LCA	0	World	WLD								04	CEREALS,CEREAL PREPRTNS.	1	No Quantity							143			0
S3	2000	2000	2000	2	0	2	Export	662	Saint Lucia	LCA	566	Nigeria	NGA								04	CEREALS,CEREAL PREPRTNS.	1	No Quantity							74			0
S3	2000	2000	2000	2	0	2	Export	662	Saint Lucia	LCA	842	USA	USA								04	CEREALS,CEREAL PREPRTNS.	1	No Quantity							56			0
S3	2000	2000	2000	2	0	2	Export	662	Saint Lucia	LCA	899	Areas, nes									04	CEREALS,CEREAL PREPRTNS.	1	No Quantity							13			0
S3	2000	2000	2000	2	0	2	Export	670	Saint Vincent and the Grenadines	VCT	0	World	WLD								04	CEREALS,CEREAL PREPRTNS.	1	No Quantity							10173305			0
S3	2000	2000	2000	2	0	2	Export	670	Saint Vincent and the Grenadines	VCT	28	Antigua and Barbuda	ATG								04	CEREALS,CEREAL PREPRTNS.	1	No Quantity							1739337			0
S3	2000	2000	2000	2	0	2	Export	670	Saint Vincent and the Grenadines	VCT	52	Barbados	BRB								04	CEREALS,CEREAL PREPRTNS.	1	No Quantity							1287637			0
S3	2000	2000	2000	2	0	2	Export	670	Saint Vincent and the Grenadines	VCT	92	Br. Virgin Isds	VGB								04	CEREALS,CEREAL PREPRTNS.	1	No Quantity							68453			0
S3	2000	2000	2000	2	0	2	Export	670	Saint Vincent and the Grenadines	VCT	208	Denmark	DNK								04	CEREALS,CEREAL PREPRTNS.	1	No Quantity							4589			0
S3	2000	2000	2000	2	0	2	Export	670	Saint Vincent and the Grenadines	VCT	212	Dominica	DMA								04	CEREALS,CEREAL PREPRTNS.	1	No Quantity							911424			0
S3	2000	2000	2000	2	0	2	Export	670	Saint Vincent and the Grenadines	VCT	251	France	FRA								04	CEREALS,CEREAL PREPRTNS.	1	No Quantity							97690			0
S3	2000	2000	2000	2	0	2	Export	670	Saint Vincent and the Grenadines	VCT	308	Grenada	GRD								04	CEREALS,CEREAL PREPRTNS.	1	No Quantity							558002			0
S3	2000	2000	2000	2	0	2	Export	670	Saint Vincent and the Grenadines	VCT	388	Jamaica	JAM								04	CEREALS,CEREAL PREPRTNS.	1	No Quantity							1440412			0
S3	2000	2000	2000	2	0	2	Export	670	Saint Vincent and the Grenadines	VCT	500	Montserrat	MSR								04	CEREALS,CEREAL PREPRTNS.	1	No Quantity							143095			0
S3	2000	2000	2000	2	0	2	Export	670	Saint Vincent and the Grenadines	VCT	530	Neth. Antilles	ANT								04	CEREALS,CEREAL PREPRTNS.	1	No Quantity							96300			0
S3	2000	2000	2000	2	0	2	Export	670	Saint Vincent and the Grenadines	VCT	659	Saint Kitts and Nevis	KNA								04	CEREALS,CEREAL PREPRTNS.	1	No Quantity							507818			0
S3	2000	2000	2000	2	0	2	Export	670	Saint Vincent and the Grenadines	VCT	662	Saint Lucia	LCA								04	CEREALS,CEREAL PREPRTNS.	1	No Quantity							2689428			0
S3	2000	2000	2000	2	0	2	Export	670	Saint Vincent and the Grenadines	VCT	780	Trinidad and Tobago	TTO								04	CEREALS,CEREAL PREPRTNS.	1	No Quantity							628946			0
S3	2000	2000	2000	2	0	2	Export	670	Saint Vincent and the Grenadines	VCT	842	USA	USA								04	CEREALS,CEREAL PREPRTNS.	1	No Quantity							174			0
S3	2000	2000	2000	2	0	2	Export	662	Saint Lucia	LCA	0	World	WLD								05	VEGETABLES AND FRUIT	1	No Quantity							22258247			0
S3	2000	2000	2000	2	0	2	Export	662	Saint Lucia	LCA	28	Antigua and Barbuda	ATG								05	VEGETABLES AND FRUIT	1	No Quantity							189394			0
S3	2000	2000	2000	2	0	2	Export	662	Saint Lucia	LCA	50	Bangladesh	BGD								05	VEGETABLES AND FRUIT	1	No Quantity							2435			0
S3	2000	2000	2000	2	0	2	Export	662	Saint Lucia	LCA	52	Barbados	BRB								05	VEGETABLES AND FRUIT	1	No Quantity							274794			0
S3	2000	2000	2000	2	0	2	Export	662	Saint Lucia	LCA	84	Belize	BLZ								05	VEGETABLES AND FRUIT	1	No Quantity							4			0
S3	2000	2000	2000	2	0	2	Export	662	Saint Lucia	LCA	124	Canada	CAN								05	VEGETABLES AND FRUIT	1	No Quantity							61714			0
S3	2000	2000	2000	2	0	2	Export	662	Saint Lucia	LCA	251	France	FRA								05	VEGETABLES AND FRUIT	1	No Quantity							378			0
S3	2000	2000	2000	2	0	2	Export	662	Saint Lucia	LCA	308	Grenada	GRD								05	VEGETABLES AND FRUIT	1	No Quantity							442			0
S3	2000	2000	2000	2	0	2	Export	662	Saint Lucia	LCA	659	Saint Kitts and Nevis	KNA								05	VEGETABLES AND FRUIT	1	No Quantity							1042			0
S3	2000	2000	2000	2	0	2	Export	662	Saint Lucia	LCA	670	Saint Vincent and the Grenadines	VCT								05	VEGETABLES AND FRUIT	1	No Quantity							37			0
S3	2000	2000	2000	2	0	2	Export	662	Saint Lucia	LCA	826	United Kingdom	GBR								05	VEGETABLES AND FRUIT	1	No Quantity							21660345			0
S3	2000	2000	2000	2	0	2	Export	662	Saint Lucia	LCA	842	USA	USA								05	VEGETABLES AND FRUIT	1	No Quantity							11467			0
S3	2000	2000	2000	2	0	2	Export	662	Saint Lucia	LCA	899	Areas, nes									05	VEGETABLES AND FRUIT	1	No Quantity							56195			0
S3	2000	2000	2000	2	0	2	Export	670	Saint Vincent and the Grenadines	VCT	0	World	WLD								05	VEGETABLES AND FRUIT	1	No Quantity							23183273			0
S3	2000	2000	2000	2	0	2	Export	670	Saint Vincent and the Grenadines	VCT	52	Barbados	BRB								05	VEGETABLES AND FRUIT	1	No Quantity							655837			0
S3	2000	2000	2000	2	0	2	Export	670	Saint Vincent and the Grenadines	VCT	92	Br. Virgin Isds	VGB								05	VEGETABLES AND FRUIT	1	No Quantity							75675			0
S3	2000	2000	2000	2	0	2	Export	670	Saint Vincent and the Grenadines	VCT	124	Canada	CAN								05	VEGETABLES AND FRUIT	1	No Quantity							48135			0
S3	2000	2000	2000	2	0	2	Export	670	Saint Vincent and the Grenadines	VCT	174	Comoros	COM								05	VEGETABLES AND FRUIT	1	No Quantity							168			0
S3	2000	2000	2000	2	0	2	Export	670	Saint Vincent and the Grenadines	VCT	251	France	FRA								05	VEGETABLES AND FRUIT	1	No Quantity							155410			0
S3	2000	2000	2000	2	0	2	Export	670	Saint Vincent and the Grenadines	VCT	276	Germany	DEU								05	VEGETABLES AND FRUIT	1	No Quantity							2985			0
S3	2000	2000	2000	2	0	2	Export	670	Saint Vincent and the Grenadines	VCT	308	Grenada	GRD								05	VEGETABLES AND FRUIT	1	No Quantity							3629			0
S3	2000	2000	2000	2	0	2	Export	670	Saint Vincent and the Grenadines	VCT	530	Neth. Antilles	ANT								05	VEGETABLES AND FRUIT	1	No Quantity							620708			0
S3	2000	2000	2000	2	0	2	Export	670	Saint Vincent and the Grenadines	VCT	533	Aruba	ABW								05	VEGETABLES AND FRUIT	1	No Quantity							1420			0
S3	2000	2000	2000	2	0	2	Export	670	Saint Vincent and the Grenadines	VCT	659	Saint Kitts and Nevis	KNA								05	VEGETABLES AND FRUIT	1	No Quantity							133397			0
S3	2000	2000	2000	2	0	2	Export	670	Saint Vincent and the Grenadines	VCT	660	Anguilla	AIA								05	VEGETABLES AND FRUIT	1	No Quantity							121021			0
S3	2000	2000	2000	2	0	2	Export	670	Saint Vincent and the Grenadines	VCT	780	Trinidad and Tobago	TTO								05	VEGETABLES AND FRUIT	1	No Quantity							3134144			0
S3	2000	2000	2000	2	0	2	Export	670	Saint Vincent and the Grenadines	VCT	826	United Kingdom	GBR								05	VEGETABLES AND FRUIT	1	No Quantity							18005835			0
S3	2000	2000	2000	2	0	2	Export	670	Saint Vincent and the Grenadines	VCT	842	USA	USA								05	VEGETABLES AND FRUIT	1	No Quantity							224910			0
S3	2000	2000	2000	2	0	2	Export	662	Saint Lucia	LCA	0	World	WLD								06	SUGAR,SUGR.PREPTNS,HONEY	1	No Quantity							977			0
S3	2000	2000	2000	2	0	2	Export	662	Saint Lucia	LCA	28	Antigua and Barbuda	ATG								06	SUGAR,SUGR.PREPTNS,HONEY	1	No Quantity							101			0
S3	2000	2000	2000	2	0	2	Export	662	Saint Lucia	LCA	659	Saint Kitts and Nevis	KNA								06	SUGAR,SUGR.PREPTNS,HONEY	1	No Quantity							177			0
S3	2000	2000	2000	2	0	2	Export	662	Saint Lucia	LCA	670	Saint Vincent and the Grenadines	VCT								06	SUGAR,SUGR.PREPTNS,HONEY	1	No Quantity							123			0
S3	2000	2000	2000	2	0	2	Export	662	Saint Lucia	LCA	826	United Kingdom	GBR								06	SUGAR,SUGR.PREPTNS,HONEY	1	No Quantity							7			0
S3	2000	2000	2000	2	0	2	Export	662	Saint Lucia	LCA	842	USA	USA								06	SUGAR,SUGR.PREPTNS,HONEY	1	No Quantity							68			0
S3	2000	2000	2000	2	0	2	Export	662	Saint Lucia	LCA	899	Areas, nes									06	SUGAR,SUGR.PREPTNS,HONEY	1	No Quantity							502			0
S3	2000	2000	2000	2	0	2	Export	670	Saint Vincent and the Grenadines	VCT	0	World	WLD								06	SUGAR,SUGR.PREPTNS,HONEY	1	No Quantity							1401			0
S3	2000	2000	2000	2	0	2	Export	670	Saint Vincent and the Grenadines	VCT	92	Br. Virgin Isds	VGB								06	SUGAR,SUGR.PREPTNS,HONEY	1	No Quantity							30			0
S3	2000	2000	2000	2	0	2	Export	670	Saint Vincent and the Grenadines	VCT	780	Trinidad and Tobago	TTO								06	SUGAR,SUGR.PREPTNS,HONEY	1	No Quantity							1371			0
S3	2000	2000	2000	2	0	2	Export	662	Saint Lucia	LCA	0	World	WLD								07	COFFEE,TEA,COCOA,SPICES	1	No Quantity							289335			0
S3	2000	2000	2000	2	0	2	Export	662	Saint Lucia	LCA	8	Albania	ALB								07	COFFEE,TEA,COCOA,SPICES	1	No Quantity							969			0
S3	2000	2000	2000	2	0	2	Export	662	Saint Lucia	LCA	28	Antigua and Barbuda	ATG								07	COFFEE,TEA,COCOA,SPICES	1	No Quantity							4634			0
S3	2000	2000	2000	2	0	2	Export	662	Saint Lucia	LCA	124	Canada	CAN								07	COFFEE,TEA,COCOA,SPICES	1	No Quantity							90349			0
S3	2000	2000	2000	2	0	2	Export	662	Saint Lucia	LCA	212	Dominica	DMA								07	COFFEE,TEA,COCOA,SPICES	1	No Quantity							3094			0
S3	2000	2000	2000	2	0	2	Export	662	Saint Lucia	LCA	251	France	FRA								07	COFFEE,TEA,COCOA,SPICES	1	No Quantity							3429			0
S3	2000	2000	2000	2	0	2	Export	662	Saint Lucia	LCA	270	Gambia	GMB								07	COFFEE,TEA,COCOA,SPICES	1	No Quantity							1329			0
S3	2000	2000	2000	2	0	2	Export	662	Saint Lucia	LCA	308	Grenada	GRD								07	COFFEE,TEA,COCOA,SPICES	1	No Quantity							1506			0
S3	2000	2000	2000	2	0	2	Export	662	Saint Lucia	LCA	328	Guyana	GUY								07	COFFEE,TEA,COCOA,SPICES	1	No Quantity							1424			0
S3	2000	2000	2000	2	0	2	Export	662	Saint Lucia	LCA	659	Saint Kitts and Nevis	KNA								07	COFFEE,TEA,COCOA,SPICES	1	No Quantity							3745			0
S3	2000	2000	2000	2	0	2	Export	662	Saint Lucia	LCA	670	Saint Vincent and the Grenadines	VCT								07	COFFEE,TEA,COCOA,SPICES	1	No Quantity							1616			0
S3	2000	2000	2000	2	0	2	Export	662	Saint Lucia	LCA	826	United Kingdom	GBR								07	COFFEE,TEA,COCOA,SPICES	1	No Quantity							539			0
S3	2000	2000	2000	2	0	2	Export	662	Saint Lucia	LCA	842	USA	USA								07	COFFEE,TEA,COCOA,SPICES	1	No Quantity							174573			0
S3	2000	2000	2000	2	0	2	Export	662	Saint Lucia	LCA	899	Areas, nes									07	COFFEE,TEA,COCOA,SPICES	1	No Quantity							2129			0
S3	2000	2000	2000	2	0	2	Export	670	Saint Vincent and the Grenadines	VCT	0	World	WLD								07	COFFEE,TEA,COCOA,SPICES	1	No Quantity							431391			0
S3	2000	2000	2000	2	0	2	Export	670	Saint Vincent and the Grenadines	VCT	52	Barbados	BRB								07	COFFEE,TEA,COCOA,SPICES	1	No Quantity							29126			0
S3	2000	2000	2000	2	0	2	Export	670	Saint Vincent and the Grenadines	VCT	92	Br. Virgin Isds	VGB								07	COFFEE,TEA,COCOA,SPICES	1	No Quantity							2008			0
S3	2000	2000	2000	2	0	2	Export	670	Saint Vincent and the Grenadines	VCT	124	Canada	CAN								07	COFFEE,TEA,COCOA,SPICES	1	No Quantity							155989			0
S3	2000	2000	2000	2	0	2	Export	670	Saint Vincent and the Grenadines	VCT	251	France	FRA								07	COFFEE,TEA,COCOA,SPICES	1	No Quantity							2196			0
S3	2000	2000	2000	2	0	2	Export	670	Saint Vincent and the Grenadines	VCT	328	Guyana	GUY								07	COFFEE,TEA,COCOA,SPICES	1	No Quantity							649			0
S3	2000	2000	2000	2	0	2	Export	670	Saint Vincent and the Grenadines	VCT	530	Neth. Antilles	ANT								07	COFFEE,TEA,COCOA,SPICES	1	No Quantity							5664			0
S3	2000	2000	2000	2	0	2	Export	670	Saint Vincent and the Grenadines	VCT	659	Saint Kitts and Nevis	KNA								07	COFFEE,TEA,COCOA,SPICES	1	No Quantity							2474			0
S3	2000	2000	2000	2	0	2	Export	670	Saint Vincent and the Grenadines	VCT	660	Anguilla	AIA								07	COFFEE,TEA,COCOA,SPICES	1	No Quantity							250			0
S3	2000	2000	2000	2	0	2	Export	670	Saint Vincent and the Grenadines	VCT	757	Switzerland	CHE								07	COFFEE,TEA,COCOA,SPICES	1	No Quantity							4196			0
S3	2000	2000	2000	2	0	2	Export	670	Saint Vincent and the Grenadines	VCT	780	Trinidad and Tobago	TTO								07	COFFEE,TEA,COCOA,SPICES	1	No Quantity							204228			0
S3	2000	2000	2000	2	0	2	Export	670	Saint Vincent and the Grenadines	VCT	826	United Kingdom	GBR								07	COFFEE,TEA,COCOA,SPICES	1	No Quantity							23594			0
S3	2000	2000	2000	2	0	2	Export	670	Saint Vincent and the Grenadines	VCT	842	USA	USA								07	COFFEE,TEA,COCOA,SPICES	1	No Quantity							1017			0
S3	2000	2000	2000	2	0	2	Export	662	Saint Lucia	LCA	0	World	WLD								08	ANIMAL FEED STUFF	1	No Quantity							285			0
S3	2000	2000	2000	2	0	2	Export	662	Saint Lucia	LCA	842	USA	USA								08	ANIMAL FEED STUFF	1	No Quantity							285			0
S3	2000	2000	2000	2	0	2	Export	670	Saint Vincent and the Grenadines	VCT	0	World	WLD								08	ANIMAL FEED STUFF	1	No Quantity							1395193			0
S3	2000	2000	2000	2	0	2	Export	670	Saint Vincent and the Grenadines	VCT	28	Antigua and Barbuda	ATG								08	ANIMAL FEED STUFF	1	No Quantity							332387			0
S3	2000	2000	2000	2	0	2	Export	670	Saint Vincent and the Grenadines	VCT	52	Barbados	BRB								08	ANIMAL FEED STUFF	1	No Quantity							47356			0
S3	2000	2000	2000	2	0	2	Export	670	Saint Vincent and the Grenadines	VCT	212	Dominica	DMA								08	ANIMAL FEED STUFF	1	No Quantity							196328			0
S3	2000	2000	2000	2	0	2	Export	670	Saint Vincent and the Grenadines	VCT	308	Grenada	GRD								08	ANIMAL FEED STUFF	1	No Quantity							25770			0
S3	2000	2000	2000	2	0	2	Export	670	Saint Vincent and the Grenadines	VCT	500	Montserrat	MSR								08	ANIMAL FEED STUFF	1	No Quantity							17794			0
S3	2000	2000	2000	2	0	2	Export	670	Saint Vincent and the Grenadines	VCT	659	Saint Kitts and Nevis	KNA								08	ANIMAL FEED STUFF	1	No Quantity							283287			0
S3	2000	2000	2000	2	0	2	Export	670	Saint Vincent and the Grenadines	VCT	662	Saint Lucia	LCA								08	ANIMAL FEED STUFF	1	No Quantity							385120			0
S3	2000	2000	2000	2	0	2	Export	670	Saint Vincent and the Grenadines	VCT	780	Trinidad and Tobago	TTO								08	ANIMAL FEED STUFF	1	No Quantity							107150			0
S3	2000	2000	2000	2	0	2	Export	662	Saint Lucia	LCA	0	World	WLD								09	MISC.EDIBLE PRODUCTS ETC	1	No Quantity							261000			0
S3	2000	2000	2000	2	0	2	Export	662	Saint Lucia	LCA	8	Albania	ALB								09	MISC.EDIBLE PRODUCTS ETC	1	No Quantity							2246			0
S3	2000	2000	2000	2	0	2	Export	662	Saint Lucia	LCA	28	Antigua and Barbuda	ATG								09	MISC.EDIBLE PRODUCTS ETC	1	No Quantity							7516			0
S3	2000	2000	2000	2	0	2	Export	662	Saint Lucia	LCA	52	Barbados	BRB								09	MISC.EDIBLE PRODUCTS ETC	1	No Quantity							34691			0
S3	2000	2000	2000	2	0	2	Export	662	Saint Lucia	LCA	92	Br. Virgin Isds	VGB								09	MISC.EDIBLE PRODUCTS ETC	1	No Quantity							4190			0
S3	2000	2000	2000	2	0	2	Export	662	Saint Lucia	LCA	212	Dominica	DMA								09	MISC.EDIBLE PRODUCTS ETC	1	No Quantity							9528			0
S3	2000	2000	2000	2	0	2	Export	662	Saint Lucia	LCA	251	France	FRA								09	MISC.EDIBLE PRODUCTS ETC	1	No Quantity							4921			0
S3	2000	2000	2000	2	0	2	Export	662	Saint Lucia	LCA	270	Gambia	GMB								09	MISC.EDIBLE PRODUCTS ETC	1	No Quantity							16871			0
S3	2000	2000	2000	2	0	2	Export	662	Saint Lucia	LCA	308	Grenada	GRD								09	MISC.EDIBLE PRODUCTS ETC	1	No Quantity							32374			0
S3	2000	2000	2000	2	0	2	Export	662	Saint Lucia	LCA	328	Guyana	GUY								09	MISC.EDIBLE PRODUCTS ETC	1	No Quantity							30425			0
S3	2000	2000	2000	2	0	2	Export	662	Saint Lucia	LCA	340	Honduras	HND								09	MISC.EDIBLE PRODUCTS ETC	1	No Quantity							798			0
S3	2000	2000	2000	2	0	2	Export	662	Saint Lucia	LCA	659	Saint Kitts and Nevis	KNA								09	MISC.EDIBLE PRODUCTS ETC	1	No Quantity							5504			0
S3	2000	2000	2000	2	0	2	Export	662	Saint Lucia	LCA	660	Anguilla	AIA								09	MISC.EDIBLE PRODUCTS ETC	1	No Quantity							11			0
S3	2000	2000	2000	2	0	2	Export	662	Saint Lucia	LCA	670	Saint Vincent and the Grenadines	VCT								09	MISC.EDIBLE PRODUCTS ETC	1	No Quantity							9839			0
S3	2000	2000	2000	2	0	2	Export	662	Saint Lucia	LCA	678	Sao Tome and Principe	STP								09	MISC.EDIBLE PRODUCTS ETC	1	No Quantity							3623			0
S3	2000	2000	2000	2	0	2	Export	662	Saint Lucia	LCA	780	Trinidad and Tobago	TTO								09	MISC.EDIBLE PRODUCTS ETC	1	No Quantity							304			0
S3	2000	2000	2000	2	0	2	Export	662	Saint Lucia	LCA	826	United Kingdom	GBR								09	MISC.EDIBLE PRODUCTS ETC	1	No Quantity							64597			0
S3	2000	2000	2000	2	0	2	Export	662	Saint Lucia	LCA	842	USA	USA								09	MISC.EDIBLE PRODUCTS ETC	1	No Quantity							15711			0
S3	2000	2000	2000	2	0	2	Export	662	Saint Lucia	LCA	899	Areas, nes									09	MISC.EDIBLE PRODUCTS ETC	1	No Quantity							17851			0
S3	2000	2000	2000	2	0	2	Export	670	Saint Vincent and the Grenadines	VCT	0	World	WLD								09	MISC.EDIBLE PRODUCTS ETC	1	No Quantity							16329			0
S3	2000	2000	2000	2	0	2	Export	670	Saint Vincent and the Grenadines	VCT	28	Antigua and Barbuda	ATG								09	MISC.EDIBLE PRODUCTS ETC	1	No Quantity							664			0
S3	2000	2000	2000	2	0	2	Export	670	Saint Vincent and the Grenadines	VCT	52	Barbados	BRB								09	MISC.EDIBLE PRODUCTS ETC	1	No Quantity							208			0
S3	2000	2000	2000	2	0	2	Export	670	Saint Vincent and the Grenadines	VCT	92	Br. Virgin Isds	VGB								09	MISC.EDIBLE PRODUCTS ETC	1	No Quantity							3226			0
S3	2000	2000	2000	2	0	2	Export	670	Saint Vincent and the Grenadines	VCT	124	Canada	CAN								09	MISC.EDIBLE PRODUCTS ETC	1	No Quantity							357			0
S3	2000	2000	2000	2	0	2	Export	670	Saint Vincent and the Grenadines	VCT	308	Grenada	GRD								09	MISC.EDIBLE PRODUCTS ETC	1	No Quantity							1056			0
S3	2000	2000	2000	2	0	2	Export	670	Saint Vincent and the Grenadines	VCT	422	Lebanon	LBN								09	MISC.EDIBLE PRODUCTS ETC	1	No Quantity							905			0
S3	2000	2000	2000	2	0	2	Export	670	Saint Vincent and the Grenadines	VCT	530	Neth. Antilles	ANT								09	MISC.EDIBLE PRODUCTS ETC	1	No Quantity							68			0
S3	2000	2000	2000	2	0	2	Export	670	Saint Vincent and the Grenadines	VCT	659	Saint Kitts and Nevis	KNA								09	MISC.EDIBLE PRODUCTS ETC	1	No Quantity							778			0
S3	2000	2000	2000	2	0	2	Export	670	Saint Vincent and the Grenadines	VCT	660	Anguilla	AIA								09	MISC.EDIBLE PRODUCTS ETC	1	No Quantity							22			0
S3	2000	2000	2000	2	0	2	Export	670	Saint Vincent and the Grenadines	VCT	662	Saint Lucia	LCA								09	MISC.EDIBLE PRODUCTS ETC	1	No Quantity							2185			0
S3	2000	2000	2000	2	0	2	Export	670	Saint Vincent and the Grenadines	VCT	757	Switzerland	CHE								09	MISC.EDIBLE PRODUCTS ETC	1	No Quantity							362			0
S3	2000	2000	2000	2	0	2	Export	670	Saint Vincent and the Grenadines	VCT	780	Trinidad and Tobago	TTO								09	MISC.EDIBLE PRODUCTS ETC	1	No Quantity							3357			0
S3	2000	2000	2000	2	0	2	Export	670	Saint Vincent and the Grenadines	VCT	842	USA	USA								09	MISC.EDIBLE PRODUCTS ETC	1	No Quantity							3140			0
S3	2000	2000	2000	2	0	2	Export	662	Saint Lucia	LCA	0	World	WLD								11	BEVERAGES	1	No Quantity							8290094			0
S3	2000	2000	2000	2	0	2	Export	662	Saint Lucia	LCA	28	Antigua and Barbuda	ATG								11	BEVERAGES	1	No Quantity							1676739			0
S3	2000	2000	2000	2	0	2	Export	662	Saint Lucia	LCA	52	Barbados	BRB								11	BEVERAGES	1	No Quantity							3439477			0
S3	2000	2000	2000	2	0	2	Export	662	Saint Lucia	LCA	84	Belize	BLZ								11	BEVERAGES	1	No Quantity							140248			0
S3	2000	2000	2000	2	0	2	Export	662	Saint Lucia	LCA	124	Canada	CAN								11	BEVERAGES	1	No Quantity							92			0
S3	2000	2000	2000	2	0	2	Export	662	Saint Lucia	LCA	152	Chile	CHL								11	BEVERAGES	1	No Quantity							2966			0
S3	2000	2000	2000	2	0	2	Export	662	Saint Lucia	LCA	212	Dominica	DMA								11	BEVERAGES	1	No Quantity							915725			0
S3	2000	2000	2000	2	0	2	Export	662	Saint Lucia	LCA	251	France	FRA								11	BEVERAGES	1	No Quantity							8740			0
S3	2000	2000	2000	2	0	2	Export	662	Saint Lucia	LCA	276	Germany	DEU								11	BEVERAGES	1	No Quantity							330			0
S3	2000	2000	2000	2	0	2	Export	662	Saint Lucia	LCA	308	Grenada	GRD								11	BEVERAGES	1	No Quantity							919673			0
S3	2000	2000	2000	2	0	2	Export	662	Saint Lucia	LCA	328	Guyana	GUY								11	BEVERAGES	1	No Quantity							274313			0
S3	2000	2000	2000	2	0	2	Export	662	Saint Lucia	LCA	372	Ireland	IRL								11	BEVERAGES	1	No Quantity							43			0
S3	2000	2000	2000	2	0	2	Export	662	Saint Lucia	LCA	381	Italy	ITA								11	BEVERAGES	1	No Quantity							1314			0
S3	2000	2000	2000	2	0	2	Export	662	Saint Lucia	LCA	388	Jamaica	JAM								11	BEVERAGES	1	No Quantity							6			0
S3	2000	2000	2000	2	0	2	Export	662	Saint Lucia	LCA	500	Montserrat	MSR								11	BEVERAGES	1	No Quantity							181779			0
S3	2000	2000	2000	2	0	2	Export	662	Saint Lucia	LCA	528	Netherlands	NLD								11	BEVERAGES	1	No Quantity							146			0
S3	2000	2000	2000	2	0	2	Export	662	Saint Lucia	LCA	659	Saint Kitts and Nevis	KNA								11	BEVERAGES	1	No Quantity							329273			0
S3	2000	2000	2000	2	0	2	Export	662	Saint Lucia	LCA	660	Anguilla	AIA								11	BEVERAGES	1	No Quantity							48085			0
S3	2000	2000	2000	2	0	2	Export	662	Saint Lucia	LCA	670	Saint Vincent and the Grenadines	VCT								11	BEVERAGES	1	No Quantity							277987			0
S3	2000	2000	2000	2	0	2	Export	662	Saint Lucia	LCA	780	Trinidad and Tobago	TTO								11	BEVERAGES	1	No Quantity							67			0
S3	2000	2000	2000	2	0	2	Export	662	Saint Lucia	LCA	826	United Kingdom	GBR								11	BEVERAGES	1	No Quantity							3123			0
S3	2000	2000	2000	2	0	2	Export	662	Saint Lucia	LCA	842	USA	USA								11	BEVERAGES	1	No Quantity							67951			0
S3	2000	2000	2000	2	0	2	Export	662	Saint Lucia	LCA	899	Areas, nes									11	BEVERAGES	1	No Quantity							2019			0
S3	2000	2000	2000	2	0	2	Export	670	Saint Vincent and the Grenadines	VCT	0	World	WLD								11	BEVERAGES	1	No Quantity							1498514			0
S3	2000	2000	2000	2	0	2	Export	670	Saint Vincent and the Grenadines	VCT	28	Antigua and Barbuda	ATG								11	BEVERAGES	1	No Quantity							33125			0
S3	2000	2000	2000	2	0	2	Export	670	Saint Vincent and the Grenadines	VCT	52	Barbados	BRB								11	BEVERAGES	1	No Quantity							1132217			0
S3	2000	2000	2000	2	0	2	Export	670	Saint Vincent and the Grenadines	VCT	92	Br. Virgin Isds	VGB								11	BEVERAGES	1	No Quantity							9530			0
S3	2000	2000	2000	2	0	2	Export	670	Saint Vincent and the Grenadines	VCT	124	Canada	CAN								11	BEVERAGES	1	No Quantity							27847			0
S3	2000	2000	2000	2	0	2	Export	670	Saint Vincent and the Grenadines	VCT	251	France	FRA								11	BEVERAGES	1	No Quantity							834			0
S3	2000	2000	2000	2	0	2	Export	670	Saint Vincent and the Grenadines	VCT	308	Grenada	GRD								11	BEVERAGES	1	No Quantity							39071			0
S3	2000	2000	2000	2	0	2	Export	670	Saint Vincent and the Grenadines	VCT	328	Guyana	GUY								11	BEVERAGES	1	No Quantity							153935			0
S3	2000	2000	2000	2	0	2	Export	670	Saint Vincent and the Grenadines	VCT	530	Neth. Antilles	ANT								11	BEVERAGES	1	No Quantity							5187			0
S3	2000	2000	2000	2	0	2	Export	670	Saint Vincent and the Grenadines	VCT	659	Saint Kitts and Nevis	KNA								11	BEVERAGES	1	No Quantity							197			0
S3	2000	2000	2000	2	0	2	Export	670	Saint Vincent and the Grenadines	VCT	662	Saint Lucia	LCA								11	BEVERAGES	1	No Quantity							44178			0
S3	2000	2000	2000	2	0	2	Export	670	Saint Vincent and the Grenadines	VCT	780	Trinidad and Tobago	TTO								11	BEVERAGES	1	No Quantity							1016			0
S3	2000	2000	2000	2	0	2	Export	670	Saint Vincent and the Grenadines	VCT	826	United Kingdom	GBR								11	BEVERAGES	1	No Quantity							5518			0
S3	2000	2000	2000	2	0	2	Export	670	Saint Vincent and the Grenadines	VCT	842	USA	USA								11	BEVERAGES	1	No Quantity							45859			0
S3	2000	2000	2000	2	0	2	Export	670	Saint Vincent and the Grenadines	VCT	0	World	WLD								12	TOBACCO,TOBACCO MANUFACT	1	No Quantity							30000			0
S3	2000	2000	2000	2	0	2	Export	670	Saint Vincent and the Grenadines	VCT	530	Neth. Antilles	ANT								12	TOBACCO,TOBACCO MANUFACT	1	No Quantity							28889			0
S3	2000	2000	2000	2	0	2	Export	670	Saint Vincent and the Grenadines	VCT	780	Trinidad and Tobago	TTO								12	TOBACCO,TOBACCO MANUFACT	1	No Quantity							1111			0
S3	2000	2000	2000	2	0	2	Export	662	Saint Lucia	LCA	0	World	WLD								22	OIL SEED,OLEAGINUS FRUIT	1	No Quantity							107			0
S3	2000	2000	2000	2	0	2	Export	662	Saint Lucia	LCA	8	Albania	ALB								22	OIL SEED,OLEAGINUS FRUIT	1	No Quantity							53			0
S3	2000	2000	2000	2	0	2	Export	662	Saint Lucia	LCA	842	USA	USA								22	OIL SEED,OLEAGINUS FRUIT	1	No Quantity							53			0
S3	2000	2000	2000	2	0	2	Export	670	Saint Vincent and the Grenadines	VCT	0	World	WLD								22	OIL SEED,OLEAGINUS FRUIT	1	No Quantity							7594			0
S3	2000	2000	2000	2	0	2	Export	670	Saint Vincent and the Grenadines	VCT	530	Neth. Antilles	ANT								22	OIL SEED,OLEAGINUS FRUIT	1	No Quantity							56			0
S3	2000	2000	2000	2	0	2	Export	670	Saint Vincent and the Grenadines	VCT	780	Trinidad and Tobago	TTO								22	OIL SEED,OLEAGINUS FRUIT	1	No Quantity							3835			0
S3	2000	2000	2000	2	0	2	Export	670	Saint Vincent and the Grenadines	VCT	842	USA	USA								22	OIL SEED,OLEAGINUS FRUIT	1	No Quantity							3704			0
S3	2000	2000	2000	2	0	2	Export	662	Saint Lucia	LCA	0	World	WLD								24	CORK AND WOOD	1	No Quantity							2005			0
S3	2000	2000	2000	2	0	2	Export	662	Saint Lucia	LCA	842	USA	USA								24	CORK AND WOOD	1	No Quantity							287			0
S3	2000	2000	2000	2	0	2	Export	662	Saint Lucia	LCA	899	Areas, nes									24	CORK AND WOOD	1	No Quantity							1718			0
S3	2000	2000	2000	2	0	2	Export	670	Saint Vincent and the Grenadines	VCT	0	World	WLD								24	CORK AND WOOD	1	No Quantity							19286			0
S3	2000	2000	2000	2	0	2	Export	670	Saint Vincent and the Grenadines	VCT	52	Barbados	BRB								24	CORK AND WOOD	1	No Quantity							14478			0
S3	2000	2000	2000	2	0	2	Export	670	Saint Vincent and the Grenadines	VCT	246	Finland	FIN								24	CORK AND WOOD	1	No Quantity							121			0
S3	2000	2000	2000	2	0	2	Export	670	Saint Vincent and the Grenadines	VCT	530	Neth. Antilles	ANT								24	CORK AND WOOD	1	No Quantity							4481			0
S3	2000	2000	2000	2	0	2	Export	670	Saint Vincent and the Grenadines	VCT	659	Saint Kitts and Nevis	KNA								24	CORK AND WOOD	1	No Quantity							65			0
S3	2000	2000	2000	2	0	2	Export	670	Saint Vincent and the Grenadines	VCT	780	Trinidad and Tobago	TTO								24	CORK AND WOOD	1	No Quantity							96			0
S3	2000	2000	2000	2	0	2	Export	670	Saint Vincent and the Grenadines	VCT	842	USA	USA								24	CORK AND WOOD	1	No Quantity							44			0
S3	2000	2000	2000	2	0	2	Export	670	Saint Vincent and the Grenadines	VCT	0	World	WLD								25	PULP AND WASTE PAPER	1	No Quantity							33923			0
S3	2000	2000	2000	2	0	2	Export	670	Saint Vincent and the Grenadines	VCT	862	Venezuela	VEN								25	PULP AND WASTE PAPER	1	No Quantity							33923			0
S3	2000	2000	2000	2	0	2	Export	662	Saint Lucia	LCA	0	World	WLD								26	TEXTILE FIBRES	1	No Quantity							1398			0
S3	2000	2000	2000	2	0	2	Export	662	Saint Lucia	LCA	124	Canada	CAN								26	TEXTILE FIBRES	1	No Quantity							185			0
S3	2000	2000	2000	2	0	2	Export	662	Saint Lucia	LCA	528	Netherlands	NLD								26	TEXTILE FIBRES	1	No Quantity							1185			0
S3	2000	2000	2000	2	0	2	Export	662	Saint Lucia	LCA	899	Areas, nes									26	TEXTILE FIBRES	1	No Quantity							28			0
S3	2000	2000	2000	2	0	2	Export	662	Saint Lucia	LCA	0	World	WLD								27	CRUDE FERTILIZER,MINERAL	1	No Quantity							61			0
S3	2000	2000	2000	2	0	2	Export	662	Saint Lucia	LCA	842	USA	USA								27	CRUDE FERTILIZER,MINERAL	1	No Quantity							24			0
S3	2000	2000	2000	2	0	2	Export	662	Saint Lucia	LCA	899	Areas, nes									27	CRUDE FERTILIZER,MINERAL	1	No Quantity							37			0
S3	2000	2000	2000	2	0	2	Export	670	Saint Vincent and the Grenadines	VCT	0	World	WLD								27	CRUDE FERTILIZER,MINERAL	1	No Quantity							30228			0
S3	2000	2000	2000	2	0	2	Export	670	Saint Vincent and the Grenadines	VCT	328	Guyana	GUY								27	CRUDE FERTILIZER,MINERAL	1	No Quantity							6058			0
S3	2000	2000	2000	2	0	2	Export	670	Saint Vincent and the Grenadines	VCT	662	Saint Lucia	LCA								27	CRUDE FERTILIZER,MINERAL	1	No Quantity							23768			0
S3	2000	2000	2000	2	0	2	Export	670	Saint Vincent and the Grenadines	VCT	780	Trinidad and Tobago	TTO								27	CRUDE FERTILIZER,MINERAL	1	No Quantity							37			0
S3	2000	2000	2000	2	0	2	Export	670	Saint Vincent and the Grenadines	VCT	842	USA	USA								27	CRUDE FERTILIZER,MINERAL	1	No Quantity							365			0
S3	2000	2000	2000	2	0	2	Export	662	Saint Lucia	LCA	0	World	WLD								28	METALLIFEROUS ORE,SCRAP	1	No Quantity							15104			0
S3	2000	2000	2000	2	0	2	Export	662	Saint Lucia	LCA	826	United Kingdom	GBR								28	METALLIFEROUS ORE,SCRAP	1	No Quantity							15104			0
S3	2000	2000	2000	2	0	2	Export	670	Saint Vincent and the Grenadines	VCT	0	World	WLD								28	METALLIFEROUS ORE,SCRAP	1	No Quantity							2414			0
S3	2000	2000	2000	2	0	2	Export	670	Saint Vincent and the Grenadines	VCT	780	Trinidad and Tobago	TTO								28	METALLIFEROUS ORE,SCRAP	1	No Quantity							1489			0
S3	2000	2000	2000	2	0	2	Export	670	Saint Vincent and the Grenadines	VCT	842	USA	USA								28	METALLIFEROUS ORE,SCRAP	1	No Quantity							926			0
S3	2000	2000	2000	2	0	2	Export	662	Saint Lucia	LCA	0	World	WLD								29	CRUDE ANIMAL,VEG.MATERL.	1	No Quantity							39905			0
S3	2000	2000	2000	2	0	2	Export	662	Saint Lucia	LCA	28	Antigua and Barbuda	ATG								29	CRUDE ANIMAL,VEG.MATERL.	1	No Quantity							19			0
S3	2000	2000	2000	2	0	2	Export	662	Saint Lucia	LCA	60	Bermuda	BMU								29	CRUDE ANIMAL,VEG.MATERL.	1	No Quantity							2461			0
S3	2000	2000	2000	2	0	2	Export	662	Saint Lucia	LCA	124	Canada	CAN								29	CRUDE ANIMAL,VEG.MATERL.	1	No Quantity							9			0
S3	2000	2000	2000	2	0	2	Export	662	Saint Lucia	LCA	212	Dominica	DMA								29	CRUDE ANIMAL,VEG.MATERL.	1	No Quantity							23527			0
S3	2000	2000	2000	2	0	2	Export	662	Saint Lucia	LCA	780	Trinidad and Tobago	TTO								29	CRUDE ANIMAL,VEG.MATERL.	1	No Quantity							251			0
S3	2000	2000	2000	2	0	2	Export	662	Saint Lucia	LCA	842	USA	USA								29	CRUDE ANIMAL,VEG.MATERL.	1	No Quantity							3708			0
S3	2000	2000	2000	2	0	2	Export	662	Saint Lucia	LCA	899	Areas, nes									29	CRUDE ANIMAL,VEG.MATERL.	1	No Quantity							9930			0
S3	2000	2000	2000	2	0	2	Export	670	Saint Vincent and the Grenadines	VCT	0	World	WLD								29	CRUDE ANIMAL,VEG.MATERL.	1	No Quantity							37648			0
S3	2000	2000	2000	2	0	2	Export	670	Saint Vincent and the Grenadines	VCT	28	Antigua and Barbuda	ATG								29	CRUDE ANIMAL,VEG.MATERL.	1	No Quantity							2			0
S3	2000	2000	2000	2	0	2	Export	670	Saint Vincent and the Grenadines	VCT	52	Barbados	BRB								29	CRUDE ANIMAL,VEG.MATERL.	1	No Quantity							947			0
S3	2000	2000	2000	2	0	2	Export	670	Saint Vincent and the Grenadines	VCT	92	Br. Virgin Isds	VGB								29	CRUDE ANIMAL,VEG.MATERL.	1	No Quantity							3628			0
S3	2000	2000	2000	2	0	2	Export	670	Saint Vincent and the Grenadines	VCT	124	Canada	CAN								29	CRUDE ANIMAL,VEG.MATERL.	1	No Quantity							121			0
S3	2000	2000	2000	2	0	2	Export	670	Saint Vincent and the Grenadines	VCT	381	Italy	ITA								29	CRUDE ANIMAL,VEG.MATERL.	1	No Quantity							148			0
S3	2000	2000	2000	2	0	2	Export	670	Saint Vincent and the Grenadines	VCT	500	Montserrat	MSR								29	CRUDE ANIMAL,VEG.MATERL.	1	No Quantity							370			0
S3	2000	2000	2000	2	0	2	Export	670	Saint Vincent and the Grenadines	VCT	530	Neth. Antilles	ANT								29	CRUDE ANIMAL,VEG.MATERL.	1	No Quantity							977			0
S3	2000	2000	2000	2	0	2	Export	670	Saint Vincent and the Grenadines	VCT	659	Saint Kitts and Nevis	KNA								29	CRUDE ANIMAL,VEG.MATERL.	1	No Quantity							293			0
S3	2000	2000	2000	2	0	2	Export	670	Saint Vincent and the Grenadines	VCT	780	Trinidad and Tobago	TTO								29	CRUDE ANIMAL,VEG.MATERL.	1	No Quantity							56			0
S3	2000	2000	2000	2	0	2	Export	670	Saint Vincent and the Grenadines	VCT	842	USA	USA								29	CRUDE ANIMAL,VEG.MATERL.	1	No Quantity							31105			0
S3	2000	2000	2000	2	0	2	Export	662	Saint Lucia	LCA	0	World	WLD								33	PETROLEUM,PETROL.PRODUCT	1	No Quantity							2114			0
S3	2000	2000	2000	2	0	2	Export	662	Saint Lucia	LCA	212	Dominica	DMA								33	PETROLEUM,PETROL.PRODUCT	1	No Quantity							2104			0
S3	2000	2000	2000	2	0	2	Export	662	Saint Lucia	LCA	842	USA	USA								33	PETROLEUM,PETROL.PRODUCT	1	No Quantity							9			0
S3	2000	2000	2000	2	0	2	Export	670	Saint Vincent and the Grenadines	VCT	0	World	WLD								33	PETROLEUM,PETROL.PRODUCT	1	No Quantity							4999			0
S3	2000	2000	2000	2	0	2	Export	670	Saint Vincent and the Grenadines	VCT	246	Finland	FIN								33	PETROLEUM,PETROL.PRODUCT	1	No Quantity							20			0
S3	2000	2000	2000	2	0	2	Export	670	Saint Vincent and the Grenadines	VCT	530	Neth. Antilles	ANT								33	PETROLEUM,PETROL.PRODUCT	1	No Quantity							443			0
S3	2000	2000	2000	2	0	2	Export	670	Saint Vincent and the Grenadines	VCT	662	Saint Lucia	LCA								33	PETROLEUM,PETROL.PRODUCT	1	No Quantity							4503			0
S3	2000	2000	2000	2	0	2	Export	670	Saint Vincent and the Grenadines	VCT	780	Trinidad and Tobago	TTO								33	PETROLEUM,PETROL.PRODUCT	1	No Quantity							6			0
S3	2000	2000	2000	2	0	2	Export	670	Saint Vincent and the Grenadines	VCT	842	USA	USA								33	PETROLEUM,PETROL.PRODUCT	1	No Quantity							28			0
S3	2000	2000	2000	2	0	2	Export	670	Saint Vincent and the Grenadines	VCT	0	World	WLD								41	ANIMAL OILS AND FATS	1	No Quantity							2585			0
S3	2000	2000	2000	2	0	2	Export	670	Saint Vincent and the Grenadines	VCT	52	Barbados	BRB								41	ANIMAL OILS AND FATS	1	No Quantity							1933			0
S3	2000	2000	2000	2	0	2	Export	670	Saint Vincent and the Grenadines	VCT	780	Trinidad and Tobago	TTO								41	ANIMAL OILS AND FATS	1	No Quantity							356			0
S3	2000	2000	2000	2	0	2	Export	670	Saint Vincent and the Grenadines	VCT	842	USA	USA								41	ANIMAL OILS AND FATS	1	No Quantity							296			0
S3	2000	2000	2000	2	0	2	Export	662	Saint Lucia	LCA	0	World	WLD								42	FIXED VEG. FATS AND OILS	1	No Quantity							17596			0
S3	2000	2000	2000	2	0	2	Export	662	Saint Lucia	LCA	52	Barbados	BRB								42	FIXED VEG. FATS AND OILS	1	No Quantity							947			0
S3	2000	2000	2000	2	0	2	Export	662	Saint Lucia	LCA	212	Dominica	DMA								42	FIXED VEG. FATS AND OILS	1	No Quantity							13138			0
S3	2000	2000	2000	2	0	2	Export	662	Saint Lucia	LCA	670	Saint Vincent and the Grenadines	VCT								42	FIXED VEG. FATS AND OILS	1	No Quantity							1786			0
S3	2000	2000	2000	2	0	2	Export	662	Saint Lucia	LCA	780	Trinidad and Tobago	TTO								42	FIXED VEG. FATS AND OILS	1	No Quantity							1469			0
S3	2000	2000	2000	2	0	2	Export	662	Saint Lucia	LCA	842	USA	USA								42	FIXED VEG. FATS AND OILS	1	No Quantity							180			0
S3	2000	2000	2000	2	0	2	Export	662	Saint Lucia	LCA	899	Areas, nes									42	FIXED VEG. FATS AND OILS	1	No Quantity							76			0
S3	2000	2000	2000	2	0	2	Export	670	Saint Vincent and the Grenadines	VCT	0	World	WLD								42	FIXED VEG. FATS AND OILS	1	No Quantity							15332			0
S3	2000	2000	2000	2	0	2	Export	670	Saint Vincent and the Grenadines	VCT	328	Guyana	GUY								42	FIXED VEG. FATS AND OILS	1	No Quantity							14780			0
S3	2000	2000	2000	2	0	2	Export	670	Saint Vincent and the Grenadines	VCT	780	Trinidad and Tobago	TTO								42	FIXED VEG. FATS AND OILS	1	No Quantity							241			0
S3	2000	2000	2000	2	0	2	Export	670	Saint Vincent and the Grenadines	VCT	826	United Kingdom	GBR								42	FIXED VEG. FATS AND OILS	1	No Quantity							311			0
S3	2000	2000	2000	2	0	2	Export	662	Saint Lucia	LCA	0	World	WLD								51	ORGANIC CHEMICALS	1	No Quantity							77			0
S3	2000	2000	2000	2	0	2	Export	662	Saint Lucia	LCA	842	USA	USA								51	ORGANIC CHEMICALS	1	No Quantity							77			0
S3	2000	2000	2000	2	0	2	Export	670	Saint Vincent and the Grenadines	VCT	0	World	WLD								51	ORGANIC CHEMICALS	1	No Quantity							5972			0
S3	2000	2000	2000	2	0	2	Export	670	Saint Vincent and the Grenadines	VCT	52	Barbados	BRB								51	ORGANIC CHEMICALS	1	No Quantity							5972			0
S3	2000	2000	2000	2	0	2	Export	662	Saint Lucia	LCA	0	World	WLD								52	INORGANIC CHEMICALS	1	No Quantity							2642			0
S3	2000	2000	2000	2	0	2	Export	662	Saint Lucia	LCA	124	Canada	CAN								52	INORGANIC CHEMICALS	1	No Quantity							2286			0
S3	2000	2000	2000	2	0	2	Export	662	Saint Lucia	LCA	212	Dominica	DMA								52	INORGANIC CHEMICALS	1	No Quantity							356			0
S3	2000	2000	2000	2	0	2	Export	670	Saint Vincent and the Grenadines	VCT	0	World	WLD								52	INORGANIC CHEMICALS	1	No Quantity							2251			0
S3	2000	2000	2000	2	0	2	Export	670	Saint Vincent and the Grenadines	VCT	92	Br. Virgin Isds	VGB								52	INORGANIC CHEMICALS	1	No Quantity							181			0
S3	2000	2000	2000	2	0	2	Export	670	Saint Vincent and the Grenadines	VCT	662	Saint Lucia	LCA								52	INORGANIC CHEMICALS	1	No Quantity							2070			0
S3	2000	2000	2000	2	0	2	Export	662	Saint Lucia	LCA	0	World	WLD								53	DYES,COLOURING MATERIALS	1	No Quantity							56224			0
S3	2000	2000	2000	2	0	2	Export	662	Saint Lucia	LCA	28	Antigua and Barbuda	ATG								53	DYES,COLOURING MATERIALS	1	No Quantity							1418			0
S3	2000	2000	2000	2	0	2	Export	662	Saint Lucia	LCA	52	Barbados	BRB								53	DYES,COLOURING MATERIALS	1	No Quantity							1791			0
S3	2000	2000	2000	2	0	2	Export	662	Saint Lucia	LCA	212	Dominica	DMA								53	DYES,COLOURING MATERIALS	1	No Quantity							10496			0
S3	2000	2000	2000	2	0	2	Export	662	Saint Lucia	LCA	308	Grenada	GRD								53	DYES,COLOURING MATERIALS	1	No Quantity							10193			0
S3	2000	2000	2000	2	0	2	Export	662	Saint Lucia	LCA	328	Guyana	GUY								53	DYES,COLOURING MATERIALS	1	No Quantity							325			0
S3	2000	2000	2000	2	0	2	Export	662	Saint Lucia	LCA	659	Saint Kitts and Nevis	KNA								53	DYES,COLOURING MATERIALS	1	No Quantity							2551			0
S3	2000	2000	2000	2	0	2	Export	662	Saint Lucia	LCA	670	Saint Vincent and the Grenadines	VCT								53	DYES,COLOURING MATERIALS	1	No Quantity							10730			0
S3	2000	2000	2000	2	0	2	Export	662	Saint Lucia	LCA	780	Trinidad and Tobago	TTO								53	DYES,COLOURING MATERIALS	1	No Quantity							14777			0
S3	2000	2000	2000	2	0	2	Export	662	Saint Lucia	LCA	826	United Kingdom	GBR								53	DYES,COLOURING MATERIALS	1	No Quantity							16			0
S3	2000	2000	2000	2	0	2	Export	662	Saint Lucia	LCA	842	USA	USA								53	DYES,COLOURING MATERIALS	1	No Quantity							3928			0
S3	2000	2000	2000	2	0	2	Export	670	Saint Vincent and the Grenadines	VCT	0	World	WLD								53	DYES,COLOURING MATERIALS	1	No Quantity							1445			0
S3	2000	2000	2000	2	0	2	Export	670	Saint Vincent and the Grenadines	VCT	826	United Kingdom	GBR								53	DYES,COLOURING MATERIALS	1	No Quantity							303			0
S3	2000	2000	2000	2	0	2	Export	670	Saint Vincent and the Grenadines	VCT	842	USA	USA								53	DYES,COLOURING MATERIALS	1	No Quantity							1142			0
S3	2000	2000	2000	2	0	2	Export	662	Saint Lucia	LCA	0	World	WLD								54	MEDICINAL,PHARM.PRODUCTS	1	No Quantity							17702			0
S3	2000	2000	2000	2	0	2	Export	662	Saint Lucia	LCA	28	Antigua and Barbuda	ATG								54	MEDICINAL,PHARM.PRODUCTS	1	No Quantity							4160			0
S3	2000	2000	2000	2	0	2	Export	662	Saint Lucia	LCA	52	Barbados	BRB								54	MEDICINAL,PHARM.PRODUCTS	1	No Quantity							9707			0
S3	2000	2000	2000	2	0	2	Export	662	Saint Lucia	LCA	699	India	IND								54	MEDICINAL,PHARM.PRODUCTS	1	No Quantity							1581			0
S3	2000	2000	2000	2	0	2	Export	662	Saint Lucia	LCA	842	USA	USA								54	MEDICINAL,PHARM.PRODUCTS	1	No Quantity							2235			0
S3	2000	2000	2000	2	0	2	Export	662	Saint Lucia	LCA	899	Areas, nes									54	MEDICINAL,PHARM.PRODUCTS	1	No Quantity							19			0
S3	2000	2000	2000	2	0	2	Export	670	Saint Vincent and the Grenadines	VCT	0	World	WLD								54	MEDICINAL,PHARM.PRODUCTS	1	No Quantity							23546			0
S3	2000	2000	2000	2	0	2	Export	670	Saint Vincent and the Grenadines	VCT	52	Barbados	BRB								54	MEDICINAL,PHARM.PRODUCTS	1	No Quantity							1879			0
S3	2000	2000	2000	2	0	2	Export	670	Saint Vincent and the Grenadines	VCT	662	Saint Lucia	LCA								54	MEDICINAL,PHARM.PRODUCTS	1	No Quantity							56			0
S3	2000	2000	2000	2	0	2	Export	670	Saint Vincent and the Grenadines	VCT	780	Trinidad and Tobago	TTO								54	MEDICINAL,PHARM.PRODUCTS	1	No Quantity							185			0
S3	2000	2000	2000	2	0	2	Export	670	Saint Vincent and the Grenadines	VCT	826	United Kingdom	GBR								54	MEDICINAL,PHARM.PRODUCTS	1	No Quantity							14824			0
S3	2000	2000	2000	2	0	2	Export	670	Saint Vincent and the Grenadines	VCT	842	USA	USA								54	MEDICINAL,PHARM.PRODUCTS	1	No Quantity							6602			0
S3	2000	2000	2000	2	0	2	Export	662	Saint Lucia	LCA	0	World	WLD								55	ESSENTL.OILS,PERFUME,ETC	1	No Quantity							36530			0
S3	2000	2000	2000	2	0	2	Export	662	Saint Lucia	LCA	92	Br. Virgin Isds	VGB								55	ESSENTL.OILS,PERFUME,ETC	1	No Quantity							158			0
S3	2000	2000	2000	2	0	2	Export	662	Saint Lucia	LCA	212	Dominica	DMA								55	ESSENTL.OILS,PERFUME,ETC	1	No Quantity							5845			0
S3	2000	2000	2000	2	0	2	Export	662	Saint Lucia	LCA	214	Dominican Rep.	DOM								55	ESSENTL.OILS,PERFUME,ETC	1	No Quantity							5553			0
S3	2000	2000	2000	2	0	2	Export	662	Saint Lucia	LCA	251	France	FRA								55	ESSENTL.OILS,PERFUME,ETC	1	No Quantity							1513			0
S3	2000	2000	2000	2	0	2	Export	662	Saint Lucia	LCA	757	Switzerland	CHE								55	ESSENTL.OILS,PERFUME,ETC	1	No Quantity							9885			0
S3	2000	2000	2000	2	0	2	Export	662	Saint Lucia	LCA	826	United Kingdom	GBR								55	ESSENTL.OILS,PERFUME,ETC	1	No Quantity							6661			0
S3	2000	2000	2000	2	0	2	Export	662	Saint Lucia	LCA	842	USA	USA								55	ESSENTL.OILS,PERFUME,ETC	1	No Quantity							6881			0
S3	2000	2000	2000	2	0	2	Export	662	Saint Lucia	LCA	899	Areas, nes									55	ESSENTL.OILS,PERFUME,ETC	1	No Quantity							33			0
S3	2000	2000	2000	2	0	2	Export	670	Saint Vincent and the Grenadines	VCT	0	World	WLD								55	ESSENTL.OILS,PERFUME,ETC	1	No Quantity							35857			0
S3	2000	2000	2000	2	0	2	Export	670	Saint Vincent and the Grenadines	VCT	52	Barbados	BRB								55	ESSENTL.OILS,PERFUME,ETC	1	No Quantity							14679			0
S3	2000	2000	2000	2	0	2	Export	670	Saint Vincent and the Grenadines	VCT	76	Brazil	BRA								55	ESSENTL.OILS,PERFUME,ETC	1	No Quantity							107			0
S3	2000	2000	2000	2	0	2	Export	670	Saint Vincent and the Grenadines	VCT	308	Grenada	GRD								55	ESSENTL.OILS,PERFUME,ETC	1	No Quantity							6907			0
S3	2000	2000	2000	2	0	2	Export	670	Saint Vincent and the Grenadines	VCT	662	Saint Lucia	LCA								55	ESSENTL.OILS,PERFUME,ETC	1	No Quantity							1535			0
S3	2000	2000	2000	2	0	2	Export	670	Saint Vincent and the Grenadines	VCT	780	Trinidad and Tobago	TTO								55	ESSENTL.OILS,PERFUME,ETC	1	No Quantity							107			0
S3	2000	2000	2000	2	0	2	Export	670	Saint Vincent and the Grenadines	VCT	826	United Kingdom	GBR								55	ESSENTL.OILS,PERFUME,ETC	1	No Quantity							8217			0
S3	2000	2000	2000	2	0	2	Export	670	Saint Vincent and the Grenadines	VCT	842	USA	USA								55	ESSENTL.OILS,PERFUME,ETC	1	No Quantity							4306			0
S3	2000	2000	2000	2	0	2	Export	662	Saint Lucia	LCA	0	World	WLD								56	FERTILIZER,EXCEPT GRP272	1	No Quantity							32900			0
S3	2000	2000	2000	2	0	2	Export	662	Saint Lucia	LCA	251	France	FRA								56	FERTILIZER,EXCEPT GRP272	1	No Quantity							9932			0
S3	2000	2000	2000	2	0	2	Export	662	Saint Lucia	LCA	328	Guyana	GUY								56	FERTILIZER,EXCEPT GRP272	1	No Quantity							22967			0
S3	2000	2000	2000	2	0	2	Export	662	Saint Lucia	LCA	842	USA	USA								56	FERTILIZER,EXCEPT GRP272	1	No Quantity							2			0
S3	2000	2000	2000	2	0	2	Export	662	Saint Lucia	LCA	0	World	WLD								57	PLASTICS IN PRIMARY FORM	1	No Quantity							23611			0
S3	2000	2000	2000	2	0	2	Export	662	Saint Lucia	LCA	214	Dominican Rep.	DOM								57	PLASTICS IN PRIMARY FORM	1	No Quantity							16411			0
S3	2000	2000	2000	2	0	2	Export	662	Saint Lucia	LCA	842	USA	USA								57	PLASTICS IN PRIMARY FORM	1	No Quantity							7200			0
S3	2000	2000	2000	2	0	2	Export	670	Saint Vincent and the Grenadines	VCT	0	World	WLD								57	PLASTICS IN PRIMARY FORM	1	No Quantity							4855			0
S3	2000	2000	2000	2	0	2	Export	670	Saint Vincent and the Grenadines	VCT	388	Jamaica	JAM								57	PLASTICS IN PRIMARY FORM	1	No Quantity							3983			0
S3	2000	2000	2000	2	0	2	Export	670	Saint Vincent and the Grenadines	VCT	842	USA	USA								57	PLASTICS IN PRIMARY FORM	1	No Quantity							872			0
S3	2000	2000	2000	2	0	2	Export	662	Saint Lucia	LCA	0	World	WLD								58	PLASTIC,NON-PRIMARY FORM	1	No Quantity							300			0
S3	2000	2000	2000	2	0	2	Export	662	Saint Lucia	LCA	842	USA	USA								58	PLASTIC,NON-PRIMARY FORM	1	No Quantity							300			0
S3	2000	2000	2000	2	0	2	Export	670	Saint Vincent and the Grenadines	VCT	0	World	WLD								58	PLASTIC,NON-PRIMARY FORM	1	No Quantity							199139			0
S3	2000	2000	2000	2	0	2	Export	670	Saint Vincent and the Grenadines	VCT	28	Antigua and Barbuda	ATG								58	PLASTIC,NON-PRIMARY FORM	1	No Quantity							63916			0
S3	2000	2000	2000	2	0	2	Export	670	Saint Vincent and the Grenadines	VCT	52	Barbados	BRB								58	PLASTIC,NON-PRIMARY FORM	1	No Quantity							2689			0
S3	2000	2000	2000	2	0	2	Export	670	Saint Vincent and the Grenadines	VCT	212	Dominica	DMA								58	PLASTIC,NON-PRIMARY FORM	1	No Quantity							28878			0
S3	2000	2000	2000	2	0	2	Export	670	Saint Vincent and the Grenadines	VCT	308	Grenada	GRD								58	PLASTIC,NON-PRIMARY FORM	1	No Quantity							1571			0
S3	2000	2000	2000	2	0	2	Export	670	Saint Vincent and the Grenadines	VCT	328	Guyana	GUY								58	PLASTIC,NON-PRIMARY FORM	1	No Quantity							9901			0
S3	2000	2000	2000	2	0	2	Export	670	Saint Vincent and the Grenadines	VCT	500	Montserrat	MSR								58	PLASTIC,NON-PRIMARY FORM	1	No Quantity							11821			0
S3	2000	2000	2000	2	0	2	Export	670	Saint Vincent and the Grenadines	VCT	659	Saint Kitts and Nevis	KNA								58	PLASTIC,NON-PRIMARY FORM	1	No Quantity							2839			0
S3	2000	2000	2000	2	0	2	Export	670	Saint Vincent and the Grenadines	VCT	662	Saint Lucia	LCA								58	PLASTIC,NON-PRIMARY FORM	1	No Quantity							32414			0
S3	2000	2000	2000	2	0	2	Export	670	Saint Vincent and the Grenadines	VCT	780	Trinidad and Tobago	TTO								58	PLASTIC,NON-PRIMARY FORM	1	No Quantity							43090			0
S3	2000	2000	2000	2	0	2	Export	670	Saint Vincent and the Grenadines	VCT	842	USA	USA								58	PLASTIC,NON-PRIMARY FORM	1	No Quantity							2020			0
S3	2000	2000	2000	2	0	2	Export	662	Saint Lucia	LCA	0	World	WLD								59	CHEMICAL MATERIALS NES	1	No Quantity							317530			0
S3	2000	2000	2000	2	0	2	Export	662	Saint Lucia	LCA	28	Antigua and Barbuda	ATG								59	CHEMICAL MATERIALS NES	1	No Quantity							4825			0
S3	2000	2000	2000	2	0	2	Export	662	Saint Lucia	LCA	52	Barbados	BRB								59	CHEMICAL MATERIALS NES	1	No Quantity							60443			0
S3	2000	2000	2000	2	0	2	Export	662	Saint Lucia	LCA	212	Dominica	DMA								59	CHEMICAL MATERIALS NES	1	No Quantity							36803			0
S3	2000	2000	2000	2	0	2	Export	662	Saint Lucia	LCA	251	France	FRA								59	CHEMICAL MATERIALS NES	1	No Quantity							350			0
S3	2000	2000	2000	2	0	2	Export	662	Saint Lucia	LCA	308	Grenada	GRD								59	CHEMICAL MATERIALS NES	1	No Quantity							72458			0
S3	2000	2000	2000	2	0	2	Export	662	Saint Lucia	LCA	328	Guyana	GUY								59	CHEMICAL MATERIALS NES	1	No Quantity							11989			0
S3	2000	2000	2000	2	0	2	Export	662	Saint Lucia	LCA	528	Netherlands	NLD								59	CHEMICAL MATERIALS NES	1	No Quantity							272			0
S3	2000	2000	2000	2	0	2	Export	662	Saint Lucia	LCA	533	Aruba	ABW								59	CHEMICAL MATERIALS NES	1	No Quantity							4619			0
S3	2000	2000	2000	2	0	2	Export	662	Saint Lucia	LCA	659	Saint Kitts and Nevis	KNA								59	CHEMICAL MATERIALS NES	1	No Quantity							12106			0
S3	2000	2000	2000	2	0	2	Export	662	Saint Lucia	LCA	670	Saint Vincent and the Grenadines	VCT								59	CHEMICAL MATERIALS NES	1	No Quantity							55589			0
S3	2000	2000	2000	2	0	2	Export	662	Saint Lucia	LCA	740	Suriname	SUR								59	CHEMICAL MATERIALS NES	1	No Quantity							2091			0
S3	2000	2000	2000	2	0	2	Export	662	Saint Lucia	LCA	780	Trinidad and Tobago	TTO								59	CHEMICAL MATERIALS NES	1	No Quantity							53378			0
S3	2000	2000	2000	2	0	2	Export	662	Saint Lucia	LCA	826	United Kingdom	GBR								59	CHEMICAL MATERIALS NES	1	No Quantity							1363			0
S3	2000	2000	2000	2	0	2	Export	662	Saint Lucia	LCA	842	USA	USA								59	CHEMICAL MATERIALS NES	1	No Quantity							1225			0
S3	2000	2000	2000	2	0	2	Export	662	Saint Lucia	LCA	899	Areas, nes									59	CHEMICAL MATERIALS NES	1	No Quantity							18			0
S3	2000	2000	2000	2	0	2	Export	670	Saint Vincent and the Grenadines	VCT	0	World	WLD								59	CHEMICAL MATERIALS NES	1	No Quantity							683985			0
S3	2000	2000	2000	2	0	2	Export	670	Saint Vincent and the Grenadines	VCT	28	Antigua and Barbuda	ATG								59	CHEMICAL MATERIALS NES	1	No Quantity							18721			0
S3	2000	2000	2000	2	0	2	Export	670	Saint Vincent and the Grenadines	VCT	52	Barbados	BRB								59	CHEMICAL MATERIALS NES	1	No Quantity							1933			0
S3	2000	2000	2000	2	0	2	Export	670	Saint Vincent and the Grenadines	VCT	92	Br. Virgin Isds	VGB								59	CHEMICAL MATERIALS NES	1	No Quantity							1103			0
S3	2000	2000	2000	2	0	2	Export	670	Saint Vincent and the Grenadines	VCT	251	France	FRA								59	CHEMICAL MATERIALS NES	1	No Quantity							12839			0
S3	2000	2000	2000	2	0	2	Export	670	Saint Vincent and the Grenadines	VCT	308	Grenada	GRD								59	CHEMICAL MATERIALS NES	1	No Quantity							2969			0
S3	2000	2000	2000	2	0	2	Export	670	Saint Vincent and the Grenadines	VCT	500	Montserrat	MSR								59	CHEMICAL MATERIALS NES	1	No Quantity							2463			0
S3	2000	2000	2000	2	0	2	Export	670	Saint Vincent and the Grenadines	VCT	530	Neth. Antilles	ANT								59	CHEMICAL MATERIALS NES	1	No Quantity							81			0
S3	2000	2000	2000	2	0	2	Export	670	Saint Vincent and the Grenadines	VCT	659	Saint Kitts and Nevis	KNA								59	CHEMICAL MATERIALS NES	1	No Quantity							37			0
S3	2000	2000	2000	2	0	2	Export	670	Saint Vincent and the Grenadines	VCT	662	Saint Lucia	LCA								59	CHEMICAL MATERIALS NES	1	No Quantity							7989			0
S3	2000	2000	2000	2	0	2	Export	670	Saint Vincent and the Grenadines	VCT	780	Trinidad and Tobago	TTO								59	CHEMICAL MATERIALS NES	1	No Quantity							31613			0
S3	2000	2000	2000	2	0	2	Export	670	Saint Vincent and the Grenadines	VCT	826	United Kingdom	GBR								59	CHEMICAL MATERIALS NES	1	No Quantity							293796			0
S3	2000	2000	2000	2	0	2	Export	670	Saint Vincent and the Grenadines	VCT	842	USA	USA								59	CHEMICAL MATERIALS NES	1	No Quantity							310441			0
S3	2000	2000	2000	2	0	2	Export	662	Saint Lucia	LCA	0	World	WLD								62	RUBBER MANUFACTURES, NES	1	No Quantity							6440			0
S3	2000	2000	2000	2	0	2	Export	662	Saint Lucia	LCA	124	Canada	CAN								62	RUBBER MANUFACTURES, NES	1	No Quantity							7			0
S3	2000	2000	2000	2	0	2	Export	662	Saint Lucia	LCA	826	United Kingdom	GBR								62	RUBBER MANUFACTURES, NES	1	No Quantity							414			0
S3	2000	2000	2000	2	0	2	Export	662	Saint Lucia	LCA	842	USA	USA								62	RUBBER MANUFACTURES, NES	1	No Quantity							6019			0
S3	2000	2000	2000	2	0	2	Export	670	Saint Vincent and the Grenadines	VCT	0	World	WLD								62	RUBBER MANUFACTURES, NES	1	No Quantity							18847			0
S3	2000	2000	2000	2	0	2	Export	670	Saint Vincent and the Grenadines	VCT	28	Antigua and Barbuda	ATG								62	RUBBER MANUFACTURES, NES	1	No Quantity							545			0
S3	2000	2000	2000	2	0	2	Export	670	Saint Vincent and the Grenadines	VCT	212	Dominica	DMA								62	RUBBER MANUFACTURES, NES	1	No Quantity							431			0
S3	2000	2000	2000	2	0	2	Export	670	Saint Vincent and the Grenadines	VCT	308	Grenada	GRD								62	RUBBER MANUFACTURES, NES	1	No Quantity							12415			0
S3	2000	2000	2000	2	0	2	Export	670	Saint Vincent and the Grenadines	VCT	659	Saint Kitts and Nevis	KNA								62	RUBBER MANUFACTURES, NES	1	No Quantity							3424			0
S3	2000	2000	2000	2	0	2	Export	670	Saint Vincent and the Grenadines	VCT	662	Saint Lucia	LCA								62	RUBBER MANUFACTURES, NES	1	No Quantity							439			0
S3	2000	2000	2000	2	0	2	Export	670	Saint Vincent and the Grenadines	VCT	826	United Kingdom	GBR								62	RUBBER MANUFACTURES, NES	1	No Quantity							328			0
S3	2000	2000	2000	2	0	2	Export	670	Saint Vincent and the Grenadines	VCT	842	USA	USA								62	RUBBER MANUFACTURES, NES	1	No Quantity							1265			0
S3	2000	2000	2000	2	0	2	Export	662	Saint Lucia	LCA	0	World	WLD								63	CORK, WOOD MANUFACTURES	1	No Quantity							14785			0
S3	2000	2000	2000	2	0	2	Export	662	Saint Lucia	LCA	28	Antigua and Barbuda	ATG								63	CORK, WOOD MANUFACTURES	1	No Quantity							500			0
S3	2000	2000	2000	2	0	2	Export	662	Saint Lucia	LCA	124	Canada	CAN								63	CORK, WOOD MANUFACTURES	1	No Quantity							593			0
S3	2000	2000	2000	2	0	2	Export	662	Saint Lucia	LCA	276	Germany	DEU								63	CORK, WOOD MANUFACTURES	1	No Quantity							1052			0
S3	2000	2000	2000	2	0	2	Export	662	Saint Lucia	LCA	528	Netherlands	NLD								63	CORK, WOOD MANUFACTURES	1	No Quantity							1141			0
S3	2000	2000	2000	2	0	2	Export	662	Saint Lucia	LCA	699	India	IND								63	CORK, WOOD MANUFACTURES	1	No Quantity							5450			0
S3	2000	2000	2000	2	0	2	Export	662	Saint Lucia	LCA	842	USA	USA								63	CORK, WOOD MANUFACTURES	1	No Quantity							5929			0
S3	2000	2000	2000	2	0	2	Export	662	Saint Lucia	LCA	899	Areas, nes									63	CORK, WOOD MANUFACTURES	1	No Quantity							120			0
S3	2000	2000	2000	2	0	2	Export	670	Saint Vincent and the Grenadines	VCT	0	World	WLD								63	CORK, WOOD MANUFACTURES	1	No Quantity							430489			0
S3	2000	2000	2000	2	0	2	Export	670	Saint Vincent and the Grenadines	VCT	52	Barbados	BRB								63	CORK, WOOD MANUFACTURES	1	No Quantity							422937			0
S3	2000	2000	2000	2	0	2	Export	670	Saint Vincent and the Grenadines	VCT	246	Finland	FIN								63	CORK, WOOD MANUFACTURES	1	No Quantity							338			0
S3	2000	2000	2000	2	0	2	Export	670	Saint Vincent and the Grenadines	VCT	308	Grenada	GRD								63	CORK, WOOD MANUFACTURES	1	No Quantity							93			0
S3	2000	2000	2000	2	0	2	Export	670	Saint Vincent and the Grenadines	VCT	332	Haiti	HTI								63	CORK, WOOD MANUFACTURES	1	No Quantity							37			0
S3	2000	2000	2000	2	0	2	Export	670	Saint Vincent and the Grenadines	VCT	659	Saint Kitts and Nevis	KNA								63	CORK, WOOD MANUFACTURES	1	No Quantity							101			0
S3	2000	2000	2000	2	0	2	Export	670	Saint Vincent and the Grenadines	VCT	662	Saint Lucia	LCA								63	CORK, WOOD MANUFACTURES	1	No Quantity							4792			0
S3	2000	2000	2000	2	0	2	Export	670	Saint Vincent and the Grenadines	VCT	780	Trinidad and Tobago	TTO								63	CORK, WOOD MANUFACTURES	1	No Quantity							1384			0
S3	2000	2000	2000	2	0	2	Export	670	Saint Vincent and the Grenadines	VCT	842	USA	USA								63	CORK, WOOD MANUFACTURES	1	No Quantity							807			0
S3	2000	2000	2000	2	0	2	Export	662	Saint Lucia	LCA	0	World	WLD								64	PAPER,PAPERBOARD,ETC.	1	No Quantity							1301833			0
S3	2000	2000	2000	2	0	2	Export	662	Saint Lucia	LCA	28	Antigua and Barbuda	ATG								64	PAPER,PAPERBOARD,ETC.	1	No Quantity							5047			0
S3	2000	2000	2000	2	0	2	Export	662	Saint Lucia	LCA	50	Bangladesh	BGD								64	PAPER,PAPERBOARD,ETC.	1	No Quantity							9722			0
S3	2000	2000	2000	2	0	2	Export	662	Saint Lucia	LCA	52	Barbados	BRB								64	PAPER,PAPERBOARD,ETC.	1	No Quantity							184575			0
S3	2000	2000	2000	2	0	2	Export	662	Saint Lucia	LCA	212	Dominica	DMA								64	PAPER,PAPERBOARD,ETC.	1	No Quantity							79647			0
S3	2000	2000	2000	2	0	2	Export	662	Saint Lucia	LCA	251	France	FRA								64	PAPER,PAPERBOARD,ETC.	1	No Quantity							38977			0
S3	2000	2000	2000	2	0	2	Export	662	Saint Lucia	LCA	308	Grenada	GRD								64	PAPER,PAPERBOARD,ETC.	1	No Quantity							176598			0
S3	2000	2000	2000	2	0	2	Export	662	Saint Lucia	LCA	388	Jamaica	JAM								64	PAPER,PAPERBOARD,ETC.	1	No Quantity							1773			0
S3	2000	2000	2000	2	0	2	Export	662	Saint Lucia	LCA	500	Montserrat	MSR								64	PAPER,PAPERBOARD,ETC.	1	No Quantity							7180			0
S3	2000	2000	2000	2	0	2	Export	662	Saint Lucia	LCA	670	Saint Vincent and the Grenadines	VCT								64	PAPER,PAPERBOARD,ETC.	1	No Quantity							26425			0
S3	2000	2000	2000	2	0	2	Export	662	Saint Lucia	LCA	740	Suriname	SUR								64	PAPER,PAPERBOARD,ETC.	1	No Quantity							85953			0
S3	2000	2000	2000	2	0	2	Export	662	Saint Lucia	LCA	780	Trinidad and Tobago	TTO								64	PAPER,PAPERBOARD,ETC.	1	No Quantity							609733			0
S3	2000	2000	2000	2	0	2	Export	662	Saint Lucia	LCA	842	USA	USA								64	PAPER,PAPERBOARD,ETC.	1	No Quantity							6412			0
S3	2000	2000	2000	2	0	2	Export	662	Saint Lucia	LCA	899	Areas, nes									64	PAPER,PAPERBOARD,ETC.	1	No Quantity							69790			0
S3	2000	2000	2000	2	0	2	Export	670	Saint Vincent and the Grenadines	VCT	0	World	WLD								64	PAPER,PAPERBOARD,ETC.	1	No Quantity							795937			0
S3	2000	2000	2000	2	0	2	Export	670	Saint Vincent and the Grenadines	VCT	28	Antigua and Barbuda	ATG								64	PAPER,PAPERBOARD,ETC.	1	No Quantity							152664			0
S3	2000	2000	2000	2	0	2	Export	670	Saint Vincent and the Grenadines	VCT	52	Barbados	BRB								64	PAPER,PAPERBOARD,ETC.	1	No Quantity							197561			0
S3	2000	2000	2000	2	0	2	Export	670	Saint Vincent and the Grenadines	VCT	92	Br. Virgin Isds	VGB								64	PAPER,PAPERBOARD,ETC.	1	No Quantity							42077			0
S3	2000	2000	2000	2	0	2	Export	670	Saint Vincent and the Grenadines	VCT	308	Grenada	GRD								64	PAPER,PAPERBOARD,ETC.	1	No Quantity							15932			0
S3	2000	2000	2000	2	0	2	Export	670	Saint Vincent and the Grenadines	VCT	392	Japan	JPN								64	PAPER,PAPERBOARD,ETC.	1	No Quantity							453			0
S3	2000	2000	2000	2	0	2	Export	670	Saint Vincent and the Grenadines	VCT	659	Saint Kitts and Nevis	KNA								64	PAPER,PAPERBOARD,ETC.	1	No Quantity							41460			0
S3	2000	2000	2000	2	0	2	Export	670	Saint Vincent and the Grenadines	VCT	662	Saint Lucia	LCA								64	PAPER,PAPERBOARD,ETC.	1	No Quantity							61114			0
S3	2000	2000	2000	2	0	2	Export	670	Saint Vincent and the Grenadines	VCT	780	Trinidad and Tobago	TTO								64	PAPER,PAPERBOARD,ETC.	1	No Quantity							282799			0
S3	2000	2000	2000	2	0	2	Export	670	Saint Vincent and the Grenadines	VCT	826	United Kingdom	GBR								64	PAPER,PAPERBOARD,ETC.	1	No Quantity							667			0
S3	2000	2000	2000	2	0	2	Export	670	Saint Vincent and the Grenadines	VCT	842	USA	USA								64	PAPER,PAPERBOARD,ETC.	1	No Quantity							1211			0
S3	2000	2000	2000	2	0	2	Export	662	Saint Lucia	LCA	0	World	WLD								65	TEXTILE YARN,FABRIC,ETC.	1	No Quantity							29044			0
S3	2000	2000	2000	2	0	2	Export	662	Saint Lucia	LCA	28	Antigua and Barbuda	ATG								65	TEXTILE YARN,FABRIC,ETC.	1	No Quantity							100			0
S3	2000	2000	2000	2	0	2	Export	662	Saint Lucia	LCA	52	Barbados	BRB								65	TEXTILE YARN,FABRIC,ETC.	1	No Quantity							13880			0
S3	2000	2000	2000	2	0	2	Export	662	Saint Lucia	LCA	84	Belize	BLZ								65	TEXTILE YARN,FABRIC,ETC.	1	No Quantity							1533			0
S3	2000	2000	2000	2	0	2	Export	662	Saint Lucia	LCA	212	Dominica	DMA								65	TEXTILE YARN,FABRIC,ETC.	1	No Quantity							2239			0
S3	2000	2000	2000	2	0	2	Export	662	Saint Lucia	LCA	251	France	FRA								65	TEXTILE YARN,FABRIC,ETC.	1	No Quantity							1000			0
S3	2000	2000	2000	2	0	2	Export	662	Saint Lucia	LCA	308	Grenada	GRD								65	TEXTILE YARN,FABRIC,ETC.	1	No Quantity							2728			0
S3	2000	2000	2000	2	0	2	Export	662	Saint Lucia	LCA	344	China, Hong Kong SAR	HKG								65	TEXTILE YARN,FABRIC,ETC.	1	No Quantity							2126			0
S3	2000	2000	2000	2	0	2	Export	662	Saint Lucia	LCA	659	Saint Kitts and Nevis	KNA								65	TEXTILE YARN,FABRIC,ETC.	1	No Quantity							2963			0
S3	2000	2000	2000	2	0	2	Export	662	Saint Lucia	LCA	670	Saint Vincent and the Grenadines	VCT								65	TEXTILE YARN,FABRIC,ETC.	1	No Quantity							270			0
S3	2000	2000	2000	2	0	2	Export	662	Saint Lucia	LCA	780	Trinidad and Tobago	TTO								65	TEXTILE YARN,FABRIC,ETC.	1	No Quantity							557			0
S3	2000	2000	2000	2	0	2	Export	662	Saint Lucia	LCA	842	USA	USA								65	TEXTILE YARN,FABRIC,ETC.	1	No Quantity							1629			0
S3	2000	2000	2000	2	0	2	Export	662	Saint Lucia	LCA	899	Areas, nes									65	TEXTILE YARN,FABRIC,ETC.	1	No Quantity							19			0
S3	2000	2000	2000	2	0	2	Export	670	Saint Vincent and the Grenadines	VCT	0	World	WLD								65	TEXTILE YARN,FABRIC,ETC.	1	No Quantity							103708			0
S3	2000	2000	2000	2	0	2	Export	670	Saint Vincent and the Grenadines	VCT	52	Barbados	BRB								65	TEXTILE YARN,FABRIC,ETC.	1	No Quantity							5399			0
S3	2000	2000	2000	2	0	2	Export	670	Saint Vincent and the Grenadines	VCT	251	France	FRA								65	TEXTILE YARN,FABRIC,ETC.	1	No Quantity							2013			0
S3	2000	2000	2000	2	0	2	Export	670	Saint Vincent and the Grenadines	VCT	308	Grenada	GRD								65	TEXTILE YARN,FABRIC,ETC.	1	No Quantity							89			0
S3	2000	2000	2000	2	0	2	Export	670	Saint Vincent and the Grenadines	VCT	662	Saint Lucia	LCA								65	TEXTILE YARN,FABRIC,ETC.	1	No Quantity							687			0
S3	2000	2000	2000	2	0	2	Export	670	Saint Vincent and the Grenadines	VCT	780	Trinidad and Tobago	TTO								65	TEXTILE YARN,FABRIC,ETC.	1	No Quantity							111			0
S3	2000	2000	2000	2	0	2	Export	670	Saint Vincent and the Grenadines	VCT	826	United Kingdom	GBR								65	TEXTILE YARN,FABRIC,ETC.	1	No Quantity							95410			0
S3	2000	2000	2000	2	0	2	Export	662	Saint Lucia	LCA	0	World	WLD								66	NON-METAL.MINERAL MANFCT	1	No Quantity							41585			0
S3	2000	2000	2000	2	0	2	Export	662	Saint Lucia	LCA	28	Antigua and Barbuda	ATG								66	NON-METAL.MINERAL MANFCT	1	No Quantity							4043			0
S3	2000	2000	2000	2	0	2	Export	662	Saint Lucia	LCA	52	Barbados	BRB								66	NON-METAL.MINERAL MANFCT	1	No Quantity							4406			0
S3	2000	2000	2000	2	0	2	Export	662	Saint Lucia	LCA	84	Belize	BLZ								66	NON-METAL.MINERAL MANFCT	1	No Quantity							167			0
S3	2000	2000	2000	2	0	2	Export	662	Saint Lucia	LCA	156	China	CHN								66	NON-METAL.MINERAL MANFCT	1	No Quantity							56			0
S3	2000	2000	2000	2	0	2	Export	662	Saint Lucia	LCA	212	Dominica	DMA								66	NON-METAL.MINERAL MANFCT	1	No Quantity							328			0
S3	2000	2000	2000	2	0	2	Export	662	Saint Lucia	LCA	251	France	FRA								66	NON-METAL.MINERAL MANFCT	1	No Quantity							31			0
S3	2000	2000	2000	2	0	2	Export	662	Saint Lucia	LCA	276	Germany	DEU								66	NON-METAL.MINERAL MANFCT	1	No Quantity							10			0
S3	2000	2000	2000	2	0	2	Export	662	Saint Lucia	LCA	308	Grenada	GRD								66	NON-METAL.MINERAL MANFCT	1	No Quantity							14333			0
S3	2000	2000	2000	2	0	2	Export	662	Saint Lucia	LCA	500	Montserrat	MSR								66	NON-METAL.MINERAL MANFCT	1	No Quantity							177			0
S3	2000	2000	2000	2	0	2	Export	662	Saint Lucia	LCA	659	Saint Kitts and Nevis	KNA								66	NON-METAL.MINERAL MANFCT	1	No Quantity							5631			0
S3	2000	2000	2000	2	0	2	Export	662	Saint Lucia	LCA	660	Anguilla	AIA								66	NON-METAL.MINERAL MANFCT	1	No Quantity							29			0
S3	2000	2000	2000	2	0	2	Export	662	Saint Lucia	LCA	670	Saint Vincent and the Grenadines	VCT								66	NON-METAL.MINERAL MANFCT	1	No Quantity							167			0
S3	2000	2000	2000	2	0	2	Export	662	Saint Lucia	LCA	780	Trinidad and Tobago	TTO								66	NON-METAL.MINERAL MANFCT	1	No Quantity							3323			0
S3	2000	2000	2000	2	0	2	Export	662	Saint Lucia	LCA	826	United Kingdom	GBR								66	NON-METAL.MINERAL MANFCT	1	No Quantity							3154			0
S3	2000	2000	2000	2	0	2	Export	662	Saint Lucia	LCA	842	USA	USA								66	NON-METAL.MINERAL MANFCT	1	No Quantity							4310			0
S3	2000	2000	2000	2	0	2	Export	662	Saint Lucia	LCA	899	Areas, nes									66	NON-METAL.MINERAL MANFCT	1	No Quantity							1419			0
S3	2000	2000	2000	2	0	2	Export	670	Saint Vincent and the Grenadines	VCT	0	World	WLD								66	NON-METAL.MINERAL MANFCT	1	No Quantity							281816			0
S3	2000	2000	2000	2	0	2	Export	670	Saint Vincent and the Grenadines	VCT	28	Antigua and Barbuda	ATG								66	NON-METAL.MINERAL MANFCT	1	No Quantity							193209			0
S3	2000	2000	2000	2	0	2	Export	670	Saint Vincent and the Grenadines	VCT	52	Barbados	BRB								66	NON-METAL.MINERAL MANFCT	1	No Quantity							6164			0
S3	2000	2000	2000	2	0	2	Export	670	Saint Vincent and the Grenadines	VCT	92	Br. Virgin Isds	VGB								66	NON-METAL.MINERAL MANFCT	1	No Quantity							1327			0
S3	2000	2000	2000	2	0	2	Export	670	Saint Vincent and the Grenadines	VCT	212	Dominica	DMA								66	NON-METAL.MINERAL MANFCT	1	No Quantity							18302			0
S3	2000	2000	2000	2	0	2	Export	670	Saint Vincent and the Grenadines	VCT	246	Finland	FIN								66	NON-METAL.MINERAL MANFCT	1	No Quantity							12			0
S3	2000	2000	2000	2	0	2	Export	670	Saint Vincent and the Grenadines	VCT	308	Grenada	GRD								66	NON-METAL.MINERAL MANFCT	1	No Quantity							7356			0
S3	2000	2000	2000	2	0	2	Export	670	Saint Vincent and the Grenadines	VCT	500	Montserrat	MSR								66	NON-METAL.MINERAL MANFCT	1	No Quantity							3313			0
S3	2000	2000	2000	2	0	2	Export	670	Saint Vincent and the Grenadines	VCT	530	Neth. Antilles	ANT								66	NON-METAL.MINERAL MANFCT	1	No Quantity							1099			0
S3	2000	2000	2000	2	0	2	Export	670	Saint Vincent and the Grenadines	VCT	659	Saint Kitts and Nevis	KNA								66	NON-METAL.MINERAL MANFCT	1	No Quantity							8761			0
S3	2000	2000	2000	2	0	2	Export	670	Saint Vincent and the Grenadines	VCT	662	Saint Lucia	LCA								66	NON-METAL.MINERAL MANFCT	1	No Quantity							27864			0
S3	2000	2000	2000	2	0	2	Export	670	Saint Vincent and the Grenadines	VCT	780	Trinidad and Tobago	TTO								66	NON-METAL.MINERAL MANFCT	1	No Quantity							13354			0
S3	2000	2000	2000	2	0	2	Export	670	Saint Vincent and the Grenadines	VCT	842	USA	USA								66	NON-METAL.MINERAL MANFCT	1	No Quantity							1054			0
S3	2000	2000	2000	2	0	2	Export	662	Saint Lucia	LCA	0	World	WLD								67	IRON AND STEEL	1	No Quantity							1045			0
S3	2000	2000	2000	2	0	2	Export	662	Saint Lucia	LCA	780	Trinidad and Tobago	TTO								67	IRON AND STEEL	1	No Quantity							897			0
S3	2000	2000	2000	2	0	2	Export	662	Saint Lucia	LCA	842	USA	USA								67	IRON AND STEEL	1	No Quantity							148			0
S3	2000	2000	2000	2	0	2	Export	670	Saint Vincent and the Grenadines	VCT	0	World	WLD								67	IRON AND STEEL	1	No Quantity							1352894			0
S3	2000	2000	2000	2	0	2	Export	670	Saint Vincent and the Grenadines	VCT	28	Antigua and Barbuda	ATG								67	IRON AND STEEL	1	No Quantity							169335			0
S3	2000	2000	2000	2	0	2	Export	670	Saint Vincent and the Grenadines	VCT	212	Dominica	DMA								67	IRON AND STEEL	1	No Quantity							465818			0
S3	2000	2000	2000	2	0	2	Export	670	Saint Vincent and the Grenadines	VCT	308	Grenada	GRD								67	IRON AND STEEL	1	No Quantity							398001			0
S3	2000	2000	2000	2	0	2	Export	670	Saint Vincent and the Grenadines	VCT	328	Guyana	GUY								67	IRON AND STEEL	1	No Quantity							11729			0
S3	2000	2000	2000	2	0	2	Export	670	Saint Vincent and the Grenadines	VCT	500	Montserrat	MSR								67	IRON AND STEEL	1	No Quantity							6049			0
S3	2000	2000	2000	2	0	2	Export	670	Saint Vincent and the Grenadines	VCT	659	Saint Kitts and Nevis	KNA								67	IRON AND STEEL	1	No Quantity							141160			0
S3	2000	2000	2000	2	0	2	Export	670	Saint Vincent and the Grenadines	VCT	662	Saint Lucia	LCA								67	IRON AND STEEL	1	No Quantity							160801			0
S3	2000	2000	2000	2	0	2	Export	662	Saint Lucia	LCA	0	World	WLD								68	NON-FERROUS METALS	1	No Quantity							90			0
S3	2000	2000	2000	2	0	2	Export	662	Saint Lucia	LCA	842	USA	USA								68	NON-FERROUS METALS	1	No Quantity							90			0
S3	2000	2000	2000	2	0	2	Export	670	Saint Vincent and the Grenadines	VCT	0	World	WLD								68	NON-FERROUS METALS	1	No Quantity							111			0
S3	2000	2000	2000	2	0	2	Export	670	Saint Vincent and the Grenadines	VCT	780	Trinidad and Tobago	TTO								68	NON-FERROUS METALS	1	No Quantity							111			0
S3	2000	2000	2000	2	0	2	Export	662	Saint Lucia	LCA	0	World	WLD								69	METALS MANUFACTURES,NES	1	No Quantity							43860			0
S3	2000	2000	2000	2	0	2	Export	662	Saint Lucia	LCA	28	Antigua and Barbuda	ATG								69	METALS MANUFACTURES,NES	1	No Quantity							150			0
S3	2000	2000	2000	2	0	2	Export	662	Saint Lucia	LCA	52	Barbados	BRB								69	METALS MANUFACTURES,NES	1	No Quantity							1814			0
S3	2000	2000	2000	2	0	2	Export	662	Saint Lucia	LCA	76	Brazil	BRA								69	METALS MANUFACTURES,NES	1	No Quantity							33			0
S3	2000	2000	2000	2	0	2	Export	662	Saint Lucia	LCA	84	Belize	BLZ								69	METALS MANUFACTURES,NES	1	No Quantity							871			0
S3	2000	2000	2000	2	0	2	Export	662	Saint Lucia	LCA	124	Canada	CAN								69	METALS MANUFACTURES,NES	1	No Quantity							2222			0
S3	2000	2000	2000	2	0	2	Export	662	Saint Lucia	LCA	212	Dominica	DMA								69	METALS MANUFACTURES,NES	1	No Quantity							1177			0
S3	2000	2000	2000	2	0	2	Export	662	Saint Lucia	LCA	251	France	FRA								69	METALS MANUFACTURES,NES	1	No Quantity							290			0
S3	2000	2000	2000	2	0	2	Export	662	Saint Lucia	LCA	308	Grenada	GRD								69	METALS MANUFACTURES,NES	1	No Quantity							871			0
S3	2000	2000	2000	2	0	2	Export	662	Saint Lucia	LCA	381	Italy	ITA								69	METALS MANUFACTURES,NES	1	No Quantity							6880			0
S3	2000	2000	2000	2	0	2	Export	662	Saint Lucia	LCA	659	Saint Kitts and Nevis	KNA								69	METALS MANUFACTURES,NES	1	No Quantity							1852			0
S3	2000	2000	2000	2	0	2	Export	662	Saint Lucia	LCA	670	Saint Vincent and the Grenadines	VCT								69	METALS MANUFACTURES,NES	1	No Quantity							1875			0
S3	2000	2000	2000	2	0	2	Export	662	Saint Lucia	LCA	757	Switzerland	CHE								69	METALS MANUFACTURES,NES	1	No Quantity							375			0
S3	2000	2000	2000	2	0	2	Export	662	Saint Lucia	LCA	780	Trinidad and Tobago	TTO								69	METALS MANUFACTURES,NES	1	No Quantity							198			0
S3	2000	2000	2000	2	0	2	Export	662	Saint Lucia	LCA	826	United Kingdom	GBR								69	METALS MANUFACTURES,NES	1	No Quantity							1530			0
S3	2000	2000	2000	2	0	2	Export	662	Saint Lucia	LCA	842	USA	USA								69	METALS MANUFACTURES,NES	1	No Quantity							23706			0
S3	2000	2000	2000	2	0	2	Export	662	Saint Lucia	LCA	899	Areas, nes									69	METALS MANUFACTURES,NES	1	No Quantity							15			0
S3	2000	2000	2000	2	0	2	Export	670	Saint Vincent and the Grenadines	VCT	0	World	WLD								69	METALS MANUFACTURES,NES	1	No Quantity							776219			0
S3	2000	2000	2000	2	0	2	Export	670	Saint Vincent and the Grenadines	VCT	8	Albania	ALB								69	METALS MANUFACTURES,NES	1	No Quantity							103920			0
S3	2000	2000	2000	2	0	2	Export	670	Saint Vincent and the Grenadines	VCT	28	Antigua and Barbuda	ATG								69	METALS MANUFACTURES,NES	1	No Quantity							18366			0
S3	2000	2000	2000	2	0	2	Export	670	Saint Vincent and the Grenadines	VCT	52	Barbados	BRB								69	METALS MANUFACTURES,NES	1	No Quantity							3380			0
S3	2000	2000	2000	2	0	2	Export	670	Saint Vincent and the Grenadines	VCT	212	Dominica	DMA								69	METALS MANUFACTURES,NES	1	No Quantity							63207			0
S3	2000	2000	2000	2	0	2	Export	670	Saint Vincent and the Grenadines	VCT	246	Finland	FIN								69	METALS MANUFACTURES,NES	1	No Quantity							15598			0
S3	2000	2000	2000	2	0	2	Export	670	Saint Vincent and the Grenadines	VCT	276	Germany	DEU								69	METALS MANUFACTURES,NES	1	No Quantity							40			0
S3	2000	2000	2000	2	0	2	Export	670	Saint Vincent and the Grenadines	VCT	308	Grenada	GRD								69	METALS MANUFACTURES,NES	1	No Quantity							219536			0
S3	2000	2000	2000	2	0	2	Export	670	Saint Vincent and the Grenadines	VCT	328	Guyana	GUY								69	METALS MANUFACTURES,NES	1	No Quantity							42187			0
S3	2000	2000	2000	2	0	2	Export	670	Saint Vincent and the Grenadines	VCT	360	Indonesia	IDN								69	METALS MANUFACTURES,NES	1	No Quantity							302			0
S3	2000	2000	2000	2	0	2	Export	670	Saint Vincent and the Grenadines	VCT	388	Jamaica	JAM								69	METALS MANUFACTURES,NES	1	No Quantity							37			0
S3	2000	2000	2000	2	0	2	Export	670	Saint Vincent and the Grenadines	VCT	414	Kuwait	KWT								69	METALS MANUFACTURES,NES	1	No Quantity							11111			0
S3	2000	2000	2000	2	0	2	Export	670	Saint Vincent and the Grenadines	VCT	500	Montserrat	MSR								69	METALS MANUFACTURES,NES	1	No Quantity							1979			0
S3	2000	2000	2000	2	0	2	Export	670	Saint Vincent and the Grenadines	VCT	530	Neth. Antilles	ANT								69	METALS MANUFACTURES,NES	1	No Quantity							2281			0
S3	2000	2000	2000	2	0	2	Export	670	Saint Vincent and the Grenadines	VCT	659	Saint Kitts and Nevis	KNA								69	METALS MANUFACTURES,NES	1	No Quantity							49990			0
S3	2000	2000	2000	2	0	2	Export	670	Saint Vincent and the Grenadines	VCT	662	Saint Lucia	LCA								69	METALS MANUFACTURES,NES	1	No Quantity							22042			0
S3	2000	2000	2000	2	0	2	Export	670	Saint Vincent and the Grenadines	VCT	724	Spain	ESP								69	METALS MANUFACTURES,NES	1	No Quantity							36231			0
S3	2000	2000	2000	2	0	2	Export	670	Saint Vincent and the Grenadines	VCT	780	Trinidad and Tobago	TTO								69	METALS MANUFACTURES,NES	1	No Quantity							120374			0
S3	2000	2000	2000	2	0	2	Export	670	Saint Vincent and the Grenadines	VCT	826	United Kingdom	GBR								69	METALS MANUFACTURES,NES	1	No Quantity							59095			0
S3	2000	2000	2000	2	0	2	Export	670	Saint Vincent and the Grenadines	VCT	842	USA	USA								69	METALS MANUFACTURES,NES	1	No Quantity							6542			0
S3	2000	2000	2000	2	0	2	Export	662	Saint Lucia	LCA	0	World	WLD								71	POWER GENERATNG.MACHINES	1	No Quantity							44879			0
S3	2000	2000	2000	2	0	2	Export	662	Saint Lucia	LCA	124	Canada	CAN								71	POWER GENERATNG.MACHINES	1	No Quantity							17037			0
S3	2000	2000	2000	2	0	2	Export	662	Saint Lucia	LCA	156	China	CHN								71	POWER GENERATNG.MACHINES	1	No Quantity							1123			0
S3	2000	2000	2000	2	0	2	Export	662	Saint Lucia	LCA	276	Germany	DEU								71	POWER GENERATNG.MACHINES	1	No Quantity							130			0
S3	2000	2000	2000	2	0	2	Export	662	Saint Lucia	LCA	670	Saint Vincent and the Grenadines	VCT								71	POWER GENERATNG.MACHINES	1	No Quantity							1067			0
S3	2000	2000	2000	2	0	2	Export	662	Saint Lucia	LCA	780	Trinidad and Tobago	TTO								71	POWER GENERATNG.MACHINES	1	No Quantity							3704			0
S3	2000	2000	2000	2	0	2	Export	662	Saint Lucia	LCA	842	USA	USA								71	POWER GENERATNG.MACHINES	1	No Quantity							21818			0
S3	2000	2000	2000	2	0	2	Export	670	Saint Vincent and the Grenadines	VCT	0	World	WLD								71	POWER GENERATNG.MACHINES	1	No Quantity							136644			0
S3	2000	2000	2000	2	0	2	Export	670	Saint Vincent and the Grenadines	VCT	8	Albania	ALB								71	POWER GENERATNG.MACHINES	1	No Quantity							2801			0
S3	2000	2000	2000	2	0	2	Export	670	Saint Vincent and the Grenadines	VCT	52	Barbados	BRB								71	POWER GENERATNG.MACHINES	1	No Quantity							5687			0
S3	2000	2000	2000	2	0	2	Export	670	Saint Vincent and the Grenadines	VCT	251	France	FRA								71	POWER GENERATNG.MACHINES	1	No Quantity							1852			0
S3	2000	2000	2000	2	0	2	Export	670	Saint Vincent and the Grenadines	VCT	392	Japan	JPN								71	POWER GENERATNG.MACHINES	1	No Quantity							705			0
S3	2000	2000	2000	2	0	2	Export	670	Saint Vincent and the Grenadines	VCT	414	Kuwait	KWT								71	POWER GENERATNG.MACHINES	1	No Quantity							5032			0
S3	2000	2000	2000	2	0	2	Export	670	Saint Vincent and the Grenadines	VCT	528	Netherlands	NLD								71	POWER GENERATNG.MACHINES	1	No Quantity							6867			0
S3	2000	2000	2000	2	0	2	Export	670	Saint Vincent and the Grenadines	VCT	659	Saint Kitts and Nevis	KNA								71	POWER GENERATNG.MACHINES	1	No Quantity							3570			0
S3	2000	2000	2000	2	0	2	Export	670	Saint Vincent and the Grenadines	VCT	780	Trinidad and Tobago	TTO								71	POWER GENERATNG.MACHINES	1	No Quantity							33281			0
S3	2000	2000	2000	2	0	2	Export	670	Saint Vincent and the Grenadines	VCT	826	United Kingdom	GBR								71	POWER GENERATNG.MACHINES	1	No Quantity							3296			0
S3	2000	2000	2000	2	0	2	Export	670	Saint Vincent and the Grenadines	VCT	842	USA	USA								71	POWER GENERATNG.MACHINES	1	No Quantity							73552			0
S3	2000	2000	2000	2	0	2	Export	662	Saint Lucia	LCA	0	World	WLD								72	SPECIAL.INDUST.MACHINERY	1	No Quantity							67210			0
S3	2000	2000	2000	2	0	2	Export	662	Saint Lucia	LCA	251	France	FRA								72	SPECIAL.INDUST.MACHINERY	1	No Quantity							54			0
S3	2000	2000	2000	2	0	2	Export	662	Saint Lucia	LCA	659	Saint Kitts and Nevis	KNA								72	SPECIAL.INDUST.MACHINERY	1	No Quantity							11111			0
S3	2000	2000	2000	2	0	2	Export	662	Saint Lucia	LCA	780	Trinidad and Tobago	TTO								72	SPECIAL.INDUST.MACHINERY	1	No Quantity							926			0
S3	2000	2000	2000	2	0	2	Export	662	Saint Lucia	LCA	826	United Kingdom	GBR								72	SPECIAL.INDUST.MACHINERY	1	No Quantity							5504			0
S3	2000	2000	2000	2	0	2	Export	662	Saint Lucia	LCA	842	USA	USA								72	SPECIAL.INDUST.MACHINERY	1	No Quantity							49616			0
S3	2000	2000	2000	2	0	2	Export	670	Saint Vincent and the Grenadines	VCT	0	World	WLD								72	SPECIAL.INDUST.MACHINERY	1	No Quantity							181161			0
S3	2000	2000	2000	2	0	2	Export	670	Saint Vincent and the Grenadines	VCT	8	Albania	ALB								72	SPECIAL.INDUST.MACHINERY	1	No Quantity							141616			0
S3	2000	2000	2000	2	0	2	Export	670	Saint Vincent and the Grenadines	VCT	52	Barbados	BRB								72	SPECIAL.INDUST.MACHINERY	1	No Quantity							14141			0
S3	2000	2000	2000	2	0	2	Export	670	Saint Vincent and the Grenadines	VCT	246	Finland	FIN								72	SPECIAL.INDUST.MACHINERY	1	No Quantity							412			0
S3	2000	2000	2000	2	0	2	Export	670	Saint Vincent and the Grenadines	VCT	780	Trinidad and Tobago	TTO								72	SPECIAL.INDUST.MACHINERY	1	No Quantity							19456			0
S3	2000	2000	2000	2	0	2	Export	670	Saint Vincent and the Grenadines	VCT	826	United Kingdom	GBR								72	SPECIAL.INDUST.MACHINERY	1	No Quantity							1111			0
S3	2000	2000	2000	2	0	2	Export	670	Saint Vincent and the Grenadines	VCT	842	USA	USA								72	SPECIAL.INDUST.MACHINERY	1	No Quantity							4425			0
S3	2000	2000	2000	2	0	2	Export	662	Saint Lucia	LCA	0	World	WLD								73	METALWORKING MACHINERY	1	No Quantity							8675			0
S3	2000	2000	2000	2	0	2	Export	662	Saint Lucia	LCA	156	China	CHN								73	METALWORKING MACHINERY	1	No Quantity							228			0
S3	2000	2000	2000	2	0	2	Export	662	Saint Lucia	LCA	251	France	FRA								73	METALWORKING MACHINERY	1	No Quantity							308			0
S3	2000	2000	2000	2	0	2	Export	662	Saint Lucia	LCA	276	Germany	DEU								73	METALWORKING MACHINERY	1	No Quantity							6541			0
S3	2000	2000	2000	2	0	2	Export	662	Saint Lucia	LCA	842	USA	USA								73	METALWORKING MACHINERY	1	No Quantity							1598			0
S3	2000	2000	2000	2	0	2	Export	670	Saint Vincent and the Grenadines	VCT	0	World	WLD								73	METALWORKING MACHINERY	1	No Quantity							129550			0
S3	2000	2000	2000	2	0	2	Export	670	Saint Vincent and the Grenadines	VCT	8	Albania	ALB								73	METALWORKING MACHINERY	1	No Quantity							10229			0
S3	2000	2000	2000	2	0	2	Export	670	Saint Vincent and the Grenadines	VCT	414	Kuwait	KWT								73	METALWORKING MACHINERY	1	No Quantity							97710			0
S3	2000	2000	2000	2	0	2	Export	670	Saint Vincent and the Grenadines	VCT	530	Neth. Antilles	ANT								73	METALWORKING MACHINERY	1	No Quantity							4529			0
S3	2000	2000	2000	2	0	2	Export	670	Saint Vincent and the Grenadines	VCT	780	Trinidad and Tobago	TTO								73	METALWORKING MACHINERY	1	No Quantity							16278			0
S3	2000	2000	2000	2	0	2	Export	670	Saint Vincent and the Grenadines	VCT	842	USA	USA								73	METALWORKING MACHINERY	1	No Quantity							805			0
S3	2000	2000	2000	2	0	2	Export	662	Saint Lucia	LCA	0	World	WLD								74	GENERAL INDUSTL.MACH.NES	1	No Quantity							155264			0
S3	2000	2000	2000	2	0	2	Export	662	Saint Lucia	LCA	44	Bahamas	BHS								74	GENERAL INDUSTL.MACH.NES	1	No Quantity							201			0
S3	2000	2000	2000	2	0	2	Export	662	Saint Lucia	LCA	52	Barbados	BRB								74	GENERAL INDUSTL.MACH.NES	1	No Quantity							4616			0
S3	2000	2000	2000	2	0	2	Export	662	Saint Lucia	LCA	156	China	CHN								74	GENERAL INDUSTL.MACH.NES	1	No Quantity							31609			0
S3	2000	2000	2000	2	0	2	Export	662	Saint Lucia	LCA	212	Dominica	DMA								74	GENERAL INDUSTL.MACH.NES	1	No Quantity							4902			0
S3	2000	2000	2000	2	0	2	Export	662	Saint Lucia	LCA	251	France	FRA								74	GENERAL INDUSTL.MACH.NES	1	No Quantity							13877			0
S3	2000	2000	2000	2	0	2	Export	662	Saint Lucia	LCA	276	Germany	DEU								74	GENERAL INDUSTL.MACH.NES	1	No Quantity							11355			0
S3	2000	2000	2000	2	0	2	Export	662	Saint Lucia	LCA	308	Grenada	GRD								74	GENERAL INDUSTL.MACH.NES	1	No Quantity							461			0
S3	2000	2000	2000	2	0	2	Export	662	Saint Lucia	LCA	328	Guyana	GUY								74	GENERAL INDUSTL.MACH.NES	1	No Quantity							2308			0
S3	2000	2000	2000	2	0	2	Export	662	Saint Lucia	LCA	388	Jamaica	JAM								74	GENERAL INDUSTL.MACH.NES	1	No Quantity							202			0
S3	2000	2000	2000	2	0	2	Export	662	Saint Lucia	LCA	392	Japan	JPN								74	GENERAL INDUSTL.MACH.NES	1	No Quantity							186			0
S3	2000	2000	2000	2	0	2	Export	662	Saint Lucia	LCA	490	Other Asia, nes									74	GENERAL INDUSTL.MACH.NES	1	No Quantity							1973			0
S3	2000	2000	2000	2	0	2	Export	662	Saint Lucia	LCA	528	Netherlands	NLD								74	GENERAL INDUSTL.MACH.NES	1	No Quantity							6091			0
S3	2000	2000	2000	2	0	2	Export	662	Saint Lucia	LCA	699	India	IND								74	GENERAL INDUSTL.MACH.NES	1	No Quantity							335			0
S3	2000	2000	2000	2	0	2	Export	662	Saint Lucia	LCA	780	Trinidad and Tobago	TTO								74	GENERAL INDUSTL.MACH.NES	1	No Quantity							2714			0
S3	2000	2000	2000	2	0	2	Export	662	Saint Lucia	LCA	826	United Kingdom	GBR								74	GENERAL INDUSTL.MACH.NES	1	No Quantity							544			0
S3	2000	2000	2000	2	0	2	Export	662	Saint Lucia	LCA	842	USA	USA								74	GENERAL INDUSTL.MACH.NES	1	No Quantity							73614			0
S3	2000	2000	2000	2	0	2	Export	662	Saint Lucia	LCA	899	Areas, nes									74	GENERAL INDUSTL.MACH.NES	1	No Quantity							278			0
S3	2000	2000	2000	2	0	2	Export	670	Saint Vincent and the Grenadines	VCT	0	World	WLD								74	GENERAL INDUSTL.MACH.NES	1	No Quantity							317504			0
S3	2000	2000	2000	2	0	2	Export	670	Saint Vincent and the Grenadines	VCT	8	Albania	ALB								74	GENERAL INDUSTL.MACH.NES	1	No Quantity							187127			0
S3	2000	2000	2000	2	0	2	Export	670	Saint Vincent and the Grenadines	VCT	28	Antigua and Barbuda	ATG								74	GENERAL INDUSTL.MACH.NES	1	No Quantity							2324			0
S3	2000	2000	2000	2	0	2	Export	670	Saint Vincent and the Grenadines	VCT	52	Barbados	BRB								74	GENERAL INDUSTL.MACH.NES	1	No Quantity							2069			0
S3	2000	2000	2000	2	0	2	Export	670	Saint Vincent and the Grenadines	VCT	92	Br. Virgin Isds	VGB								74	GENERAL INDUSTL.MACH.NES	1	No Quantity							93			0
S3	2000	2000	2000	2	0	2	Export	670	Saint Vincent and the Grenadines	VCT	124	Canada	CAN								74	GENERAL INDUSTL.MACH.NES	1	No Quantity							6240			0
S3	2000	2000	2000	2	0	2	Export	670	Saint Vincent and the Grenadines	VCT	246	Finland	FIN								74	GENERAL INDUSTL.MACH.NES	1	No Quantity							41747			0
S3	2000	2000	2000	2	0	2	Export	670	Saint Vincent and the Grenadines	VCT	308	Grenada	GRD								74	GENERAL INDUSTL.MACH.NES	1	No Quantity							1909			0
S3	2000	2000	2000	2	0	2	Export	670	Saint Vincent and the Grenadines	VCT	360	Indonesia	IDN								74	GENERAL INDUSTL.MACH.NES	1	No Quantity							96			0
S3	2000	2000	2000	2	0	2	Export	670	Saint Vincent and the Grenadines	VCT	392	Japan	JPN								74	GENERAL INDUSTL.MACH.NES	1	No Quantity							7547			0
S3	2000	2000	2000	2	0	2	Export	670	Saint Vincent and the Grenadines	VCT	530	Neth. Antilles	ANT								74	GENERAL INDUSTL.MACH.NES	1	No Quantity							1856			0
S3	2000	2000	2000	2	0	2	Export	670	Saint Vincent and the Grenadines	VCT	659	Saint Kitts and Nevis	KNA								74	GENERAL INDUSTL.MACH.NES	1	No Quantity							1923			0
S3	2000	2000	2000	2	0	2	Export	670	Saint Vincent and the Grenadines	VCT	724	Spain	ESP								74	GENERAL INDUSTL.MACH.NES	1	No Quantity							1207			0
S3	2000	2000	2000	2	0	2	Export	670	Saint Vincent and the Grenadines	VCT	780	Trinidad and Tobago	TTO								74	GENERAL INDUSTL.MACH.NES	1	No Quantity							34110			0
S3	2000	2000	2000	2	0	2	Export	670	Saint Vincent and the Grenadines	VCT	826	United Kingdom	GBR								74	GENERAL INDUSTL.MACH.NES	1	No Quantity							249			0
S3	2000	2000	2000	2	0	2	Export	670	Saint Vincent and the Grenadines	VCT	842	USA	USA								74	GENERAL INDUSTL.MACH.NES	1	No Quantity							29008			0
S3	2000	2000	2000	2	0	2	Export	662	Saint Lucia	LCA	0	World	WLD								75	OFFICE MACHINES,ADP MACH	1	No Quantity							30004			0
S3	2000	2000	2000	2	0	2	Export	662	Saint Lucia	LCA	52	Barbados	BRB								75	OFFICE MACHINES,ADP MACH	1	No Quantity							3889			0
S3	2000	2000	2000	2	0	2	Export	662	Saint Lucia	LCA	124	Canada	CAN								75	OFFICE MACHINES,ADP MACH	1	No Quantity							2481			0
S3	2000	2000	2000	2	0	2	Export	662	Saint Lucia	LCA	136	Cayman Isds	CYM								75	OFFICE MACHINES,ADP MACH	1	No Quantity							50			0
S3	2000	2000	2000	2	0	2	Export	662	Saint Lucia	LCA	388	Jamaica	JAM								75	OFFICE MACHINES,ADP MACH	1	No Quantity							151			0
S3	2000	2000	2000	2	0	2	Export	662	Saint Lucia	LCA	392	Japan	JPN								75	OFFICE MACHINES,ADP MACH	1	No Quantity							253			0
S3	2000	2000	2000	2	0	2	Export	662	Saint Lucia	LCA	780	Trinidad and Tobago	TTO								75	OFFICE MACHINES,ADP MACH	1	No Quantity							556			0
S3	2000	2000	2000	2	0	2	Export	662	Saint Lucia	LCA	826	United Kingdom	GBR								75	OFFICE MACHINES,ADP MACH	1	No Quantity							460			0
S3	2000	2000	2000	2	0	2	Export	662	Saint Lucia	LCA	842	USA	USA								75	OFFICE MACHINES,ADP MACH	1	No Quantity							22164			0
S3	2000	2000	2000	2	0	2	Export	670	Saint Vincent and the Grenadines	VCT	0	World	WLD								75	OFFICE MACHINES,ADP MACH	1	No Quantity							32549			0
S3	2000	2000	2000	2	0	2	Export	670	Saint Vincent and the Grenadines	VCT	52	Barbados	BRB								75	OFFICE MACHINES,ADP MACH	1	No Quantity							2887			0
S3	2000	2000	2000	2	0	2	Export	670	Saint Vincent and the Grenadines	VCT	124	Canada	CAN								75	OFFICE MACHINES,ADP MACH	1	No Quantity							1481			0
S3	2000	2000	2000	2	0	2	Export	670	Saint Vincent and the Grenadines	VCT	328	Guyana	GUY								75	OFFICE MACHINES,ADP MACH	1	No Quantity							3778			0
S3	2000	2000	2000	2	0	2	Export	670	Saint Vincent and the Grenadines	VCT	360	Indonesia	IDN								75	OFFICE MACHINES,ADP MACH	1	No Quantity							101			0
S3	2000	2000	2000	2	0	2	Export	670	Saint Vincent and the Grenadines	VCT	662	Saint Lucia	LCA								75	OFFICE MACHINES,ADP MACH	1	No Quantity							5481			0
S3	2000	2000	2000	2	0	2	Export	670	Saint Vincent and the Grenadines	VCT	780	Trinidad and Tobago	TTO								75	OFFICE MACHINES,ADP MACH	1	No Quantity							275			0
S3	2000	2000	2000	2	0	2	Export	670	Saint Vincent and the Grenadines	VCT	842	USA	USA								75	OFFICE MACHINES,ADP MACH	1	No Quantity							13494			0
S3	2000	2000	2000	2	0	2	Export	670	Saint Vincent and the Grenadines	VCT	862	Venezuela	VEN								75	OFFICE MACHINES,ADP MACH	1	No Quantity							5051			0
S3	2000	2000	2000	2	0	2	Export	662	Saint Lucia	LCA	0	World	WLD								76	TELECOMM.SOUND EQUIP ETC	1	No Quantity							215437			0
S3	2000	2000	2000	2	0	2	Export	662	Saint Lucia	LCA	52	Barbados	BRB								76	TELECOMM.SOUND EQUIP ETC	1	No Quantity							130801			0
S3	2000	2000	2000	2	0	2	Export	662	Saint Lucia	LCA	76	Brazil	BRA								76	TELECOMM.SOUND EQUIP ETC	1	No Quantity							299			0
S3	2000	2000	2000	2	0	2	Export	662	Saint Lucia	LCA	156	China	CHN								76	TELECOMM.SOUND EQUIP ETC	1	No Quantity							10228			0
S3	2000	2000	2000	2	0	2	Export	662	Saint Lucia	LCA	251	France	FRA								76	TELECOMM.SOUND EQUIP ETC	1	No Quantity							185			0
S3	2000	2000	2000	2	0	2	Export	662	Saint Lucia	LCA	276	Germany	DEU								76	TELECOMM.SOUND EQUIP ETC	1	No Quantity							619			0
S3	2000	2000	2000	2	0	2	Export	662	Saint Lucia	LCA	344	China, Hong Kong SAR	HKG								76	TELECOMM.SOUND EQUIP ETC	1	No Quantity							1871			0
S3	2000	2000	2000	2	0	2	Export	662	Saint Lucia	LCA	699	India	IND								76	TELECOMM.SOUND EQUIP ETC	1	No Quantity							717			0
S3	2000	2000	2000	2	0	2	Export	662	Saint Lucia	LCA	784	United Arab Emirates	ARE								76	TELECOMM.SOUND EQUIP ETC	1	No Quantity							340			0
S3	2000	2000	2000	2	0	2	Export	662	Saint Lucia	LCA	826	United Kingdom	GBR								76	TELECOMM.SOUND EQUIP ETC	1	No Quantity							3330			0
S3	2000	2000	2000	2	0	2	Export	662	Saint Lucia	LCA	842	USA	USA								76	TELECOMM.SOUND EQUIP ETC	1	No Quantity							66693			0
S3	2000	2000	2000	2	0	2	Export	662	Saint Lucia	LCA	899	Areas, nes									76	TELECOMM.SOUND EQUIP ETC	1	No Quantity							355			0
S3	2000	2000	2000	2	0	2	Export	670	Saint Vincent and the Grenadines	VCT	0	World	WLD								76	TELECOMM.SOUND EQUIP ETC	1	No Quantity							94818			0
S3	2000	2000	2000	2	0	2	Export	670	Saint Vincent and the Grenadines	VCT	124	Canada	CAN								76	TELECOMM.SOUND EQUIP ETC	1	No Quantity							4154			0
S3	2000	2000	2000	2	0	2	Export	670	Saint Vincent and the Grenadines	VCT	251	France	FRA								76	TELECOMM.SOUND EQUIP ETC	1	No Quantity							16317			0
S3	2000	2000	2000	2	0	2	Export	670	Saint Vincent and the Grenadines	VCT	308	Grenada	GRD								76	TELECOMM.SOUND EQUIP ETC	1	No Quantity							906			0
S3	2000	2000	2000	2	0	2	Export	670	Saint Vincent and the Grenadines	VCT	328	Guyana	GUY								76	TELECOMM.SOUND EQUIP ETC	1	No Quantity							296			0
S3	2000	2000	2000	2	0	2	Export	670	Saint Vincent and the Grenadines	VCT	360	Indonesia	IDN								76	TELECOMM.SOUND EQUIP ETC	1	No Quantity							1972			0
S3	2000	2000	2000	2	0	2	Export	670	Saint Vincent and the Grenadines	VCT	659	Saint Kitts and Nevis	KNA								76	TELECOMM.SOUND EQUIP ETC	1	No Quantity							351			0
S3	2000	2000	2000	2	0	2	Export	670	Saint Vincent and the Grenadines	VCT	662	Saint Lucia	LCA								76	TELECOMM.SOUND EQUIP ETC	1	No Quantity							2807			0
S3	2000	2000	2000	2	0	2	Export	670	Saint Vincent and the Grenadines	VCT	780	Trinidad and Tobago	TTO								76	TELECOMM.SOUND EQUIP ETC	1	No Quantity							1481			0
S3	2000	2000	2000	2	0	2	Export	670	Saint Vincent and the Grenadines	VCT	826	United Kingdom	GBR								76	TELECOMM.SOUND EQUIP ETC	1	No Quantity							50773			0
S3	2000	2000	2000	2	0	2	Export	670	Saint Vincent and the Grenadines	VCT	842	USA	USA								76	TELECOMM.SOUND EQUIP ETC	1	No Quantity							15760			0
S3	2000	2000	2000	2	0	2	Export	662	Saint Lucia	LCA	0	World	WLD								77	ELEC MCH APPAR,PARTS,NES	1	No Quantity							2773347			0
S3	2000	2000	2000	2	0	2	Export	662	Saint Lucia	LCA	28	Antigua and Barbuda	ATG								77	ELEC MCH APPAR,PARTS,NES	1	No Quantity							1327			0
S3	2000	2000	2000	2	0	2	Export	662	Saint Lucia	LCA	76	Brazil	BRA								77	ELEC MCH APPAR,PARTS,NES	1	No Quantity							4145			0
S3	2000	2000	2000	2	0	2	Export	662	Saint Lucia	LCA	124	Canada	CAN								77	ELEC MCH APPAR,PARTS,NES	1	No Quantity							27413			0
S3	2000	2000	2000	2	0	2	Export	662	Saint Lucia	LCA	156	China	CHN								77	ELEC MCH APPAR,PARTS,NES	1	No Quantity							2220			0
S3	2000	2000	2000	2	0	2	Export	662	Saint Lucia	LCA	212	Dominica	DMA								77	ELEC MCH APPAR,PARTS,NES	1	No Quantity							79			0
S3	2000	2000	2000	2	0	2	Export	662	Saint Lucia	LCA	251	France	FRA								77	ELEC MCH APPAR,PARTS,NES	1	No Quantity							1513			0
S3	2000	2000	2000	2	0	2	Export	662	Saint Lucia	LCA	276	Germany	DEU								77	ELEC MCH APPAR,PARTS,NES	1	No Quantity							31339			0
S3	2000	2000	2000	2	0	2	Export	662	Saint Lucia	LCA	344	China, Hong Kong SAR	HKG								77	ELEC MCH APPAR,PARTS,NES	1	No Quantity							2357			0
S3	2000	2000	2000	2	0	2	Export	662	Saint Lucia	LCA	381	Italy	ITA								77	ELEC MCH APPAR,PARTS,NES	1	No Quantity							39746			0
S3	2000	2000	2000	2	0	2	Export	662	Saint Lucia	LCA	410	Rep. of Korea	KOR								77	ELEC MCH APPAR,PARTS,NES	1	No Quantity							1630			0
S3	2000	2000	2000	2	0	2	Export	662	Saint Lucia	LCA	458	Malaysia	MYS								77	ELEC MCH APPAR,PARTS,NES	1	No Quantity							1504			0
S3	2000	2000	2000	2	0	2	Export	662	Saint Lucia	LCA	699	India	IND								77	ELEC MCH APPAR,PARTS,NES	1	No Quantity							12318			0
S3	2000	2000	2000	2	0	2	Export	662	Saint Lucia	LCA	702	Singapore	SGP								77	ELEC MCH APPAR,PARTS,NES	1	No Quantity							489			0
S3	2000	2000	2000	2	0	2	Export	662	Saint Lucia	LCA	757	Switzerland	CHE								77	ELEC MCH APPAR,PARTS,NES	1	No Quantity							3052			0
S3	2000	2000	2000	2	0	2	Export	662	Saint Lucia	LCA	780	Trinidad and Tobago	TTO								77	ELEC MCH APPAR,PARTS,NES	1	No Quantity							1717			0
S3	2000	2000	2000	2	0	2	Export	662	Saint Lucia	LCA	784	United Arab Emirates	ARE								77	ELEC MCH APPAR,PARTS,NES	1	No Quantity							3906			0
S3	2000	2000	2000	2	0	2	Export	662	Saint Lucia	LCA	826	United Kingdom	GBR								77	ELEC MCH APPAR,PARTS,NES	1	No Quantity							6003			0
S3	2000	2000	2000	2	0	2	Export	662	Saint Lucia	LCA	842	USA	USA								77	ELEC MCH APPAR,PARTS,NES	1	No Quantity							2632478			0
S3	2000	2000	2000	2	0	2	Export	662	Saint Lucia	LCA	899	Areas, nes									77	ELEC MCH APPAR,PARTS,NES	1	No Quantity							111			0
S3	2000	2000	2000	2	0	2	Export	670	Saint Vincent and the Grenadines	VCT	0	World	WLD								77	ELEC MCH APPAR,PARTS,NES	1	No Quantity							622088			0
S3	2000	2000	2000	2	0	2	Export	670	Saint Vincent and the Grenadines	VCT	28	Antigua and Barbuda	ATG								77	ELEC MCH APPAR,PARTS,NES	1	No Quantity							185			0
S3	2000	2000	2000	2	0	2	Export	670	Saint Vincent and the Grenadines	VCT	52	Barbados	BRB								77	ELEC MCH APPAR,PARTS,NES	1	No Quantity							111			0
S3	2000	2000	2000	2	0	2	Export	670	Saint Vincent and the Grenadines	VCT	124	Canada	CAN								77	ELEC MCH APPAR,PARTS,NES	1	No Quantity							2557			0
S3	2000	2000	2000	2	0	2	Export	670	Saint Vincent and the Grenadines	VCT	246	Finland	FIN								77	ELEC MCH APPAR,PARTS,NES	1	No Quantity							1402			0
S3	2000	2000	2000	2	0	2	Export	670	Saint Vincent and the Grenadines	VCT	251	France	FRA								77	ELEC MCH APPAR,PARTS,NES	1	No Quantity							926			0
S3	2000	2000	2000	2	0	2	Export	670	Saint Vincent and the Grenadines	VCT	308	Grenada	GRD								77	ELEC MCH APPAR,PARTS,NES	1	No Quantity							1089			0
S3	2000	2000	2000	2	0	2	Export	670	Saint Vincent and the Grenadines	VCT	360	Indonesia	IDN								77	ELEC MCH APPAR,PARTS,NES	1	No Quantity							1228			0
S3	2000	2000	2000	2	0	2	Export	670	Saint Vincent and the Grenadines	VCT	392	Japan	JPN								77	ELEC MCH APPAR,PARTS,NES	1	No Quantity							741			0
S3	2000	2000	2000	2	0	2	Export	670	Saint Vincent and the Grenadines	VCT	414	Kuwait	KWT								77	ELEC MCH APPAR,PARTS,NES	1	No Quantity							375683			0
S3	2000	2000	2000	2	0	2	Export	670	Saint Vincent and the Grenadines	VCT	530	Neth. Antilles	ANT								77	ELEC MCH APPAR,PARTS,NES	1	No Quantity							3834			0
S3	2000	2000	2000	2	0	2	Export	670	Saint Vincent and the Grenadines	VCT	659	Saint Kitts and Nevis	KNA								77	ELEC MCH APPAR,PARTS,NES	1	No Quantity							80			0
S3	2000	2000	2000	2	0	2	Export	670	Saint Vincent and the Grenadines	VCT	662	Saint Lucia	LCA								77	ELEC MCH APPAR,PARTS,NES	1	No Quantity							5478			0
S3	2000	2000	2000	2	0	2	Export	670	Saint Vincent and the Grenadines	VCT	780	Trinidad and Tobago	TTO								77	ELEC MCH APPAR,PARTS,NES	1	No Quantity							2213			0
S3	2000	2000	2000	2	0	2	Export	670	Saint Vincent and the Grenadines	VCT	826	United Kingdom	GBR								77	ELEC MCH APPAR,PARTS,NES	1	No Quantity							13077			0
S3	2000	2000	2000	2	0	2	Export	670	Saint Vincent and the Grenadines	VCT	842	USA	USA								77	ELEC MCH APPAR,PARTS,NES	1	No Quantity							213485			0
S3	2000	2000	2000	2	0	2	Export	662	Saint Lucia	LCA	0	World	WLD								78	ROAD VEHICLES	1	No Quantity							934445			0
S3	2000	2000	2000	2	0	2	Export	662	Saint Lucia	LCA	52	Barbados	BRB								78	ROAD VEHICLES	1	No Quantity							548194			0
S3	2000	2000	2000	2	0	2	Export	662	Saint Lucia	LCA	276	Germany	DEU								78	ROAD VEHICLES	1	No Quantity							48896			0
S3	2000	2000	2000	2	0	2	Export	662	Saint Lucia	LCA	332	Haiti	HTI								78	ROAD VEHICLES	1	No Quantity							64			0
S3	2000	2000	2000	2	0	2	Export	662	Saint Lucia	LCA	392	Japan	JPN								78	ROAD VEHICLES	1	No Quantity							255133			0
S3	2000	2000	2000	2	0	2	Export	662	Saint Lucia	LCA	408	Dem. People's Rep. of Korea	PRK								78	ROAD VEHICLES	1	No Quantity							879			0
S3	2000	2000	2000	2	0	2	Export	662	Saint Lucia	LCA	659	Saint Kitts and Nevis	KNA								78	ROAD VEHICLES	1	No Quantity							2222			0
S3	2000	2000	2000	2	0	2	Export	662	Saint Lucia	LCA	764	Thailand	THA								78	ROAD VEHICLES	1	No Quantity							26058			0
S3	2000	2000	2000	2	0	2	Export	662	Saint Lucia	LCA	780	Trinidad and Tobago	TTO								78	ROAD VEHICLES	1	No Quantity							333			0
S3	2000	2000	2000	2	0	2	Export	662	Saint Lucia	LCA	826	United Kingdom	GBR								78	ROAD VEHICLES	1	No Quantity							40409			0
S3	2000	2000	2000	2	0	2	Export	662	Saint Lucia	LCA	842	USA	USA								78	ROAD VEHICLES	1	No Quantity							12256			0
S3	2000	2000	2000	2	0	2	Export	670	Saint Vincent and the Grenadines	VCT	0	World	WLD								78	ROAD VEHICLES	1	No Quantity							359154			0
S3	2000	2000	2000	2	0	2	Export	670	Saint Vincent and the Grenadines	VCT	8	Albania	ALB								78	ROAD VEHICLES	1	No Quantity							27916			0
S3	2000	2000	2000	2	0	2	Export	670	Saint Vincent and the Grenadines	VCT	52	Barbados	BRB								78	ROAD VEHICLES	1	No Quantity							66340			0
S3	2000	2000	2000	2	0	2	Export	670	Saint Vincent and the Grenadines	VCT	212	Dominica	DMA								78	ROAD VEHICLES	1	No Quantity							22246			0
S3	2000	2000	2000	2	0	2	Export	670	Saint Vincent and the Grenadines	VCT	308	Grenada	GRD								78	ROAD VEHICLES	1	No Quantity							89373			0
S3	2000	2000	2000	2	0	2	Export	670	Saint Vincent and the Grenadines	VCT	328	Guyana	GUY								78	ROAD VEHICLES	1	No Quantity							15094			0
S3	2000	2000	2000	2	0	2	Export	670	Saint Vincent and the Grenadines	VCT	392	Japan	JPN								78	ROAD VEHICLES	1	No Quantity							5556			0
S3	2000	2000	2000	2	0	2	Export	670	Saint Vincent and the Grenadines	VCT	490	Other Asia, nes									78	ROAD VEHICLES	1	No Quantity							14444			0
S3	2000	2000	2000	2	0	2	Export	670	Saint Vincent and the Grenadines	VCT	528	Netherlands	NLD								78	ROAD VEHICLES	1	No Quantity							17610			0
S3	2000	2000	2000	2	0	2	Export	670	Saint Vincent and the Grenadines	VCT	530	Neth. Antilles	ANT								78	ROAD VEHICLES	1	No Quantity							141			0
S3	2000	2000	2000	2	0	2	Export	670	Saint Vincent and the Grenadines	VCT	659	Saint Kitts and Nevis	KNA								78	ROAD VEHICLES	1	No Quantity							2324			0
S3	2000	2000	2000	2	0	2	Export	670	Saint Vincent and the Grenadines	VCT	662	Saint Lucia	LCA								78	ROAD VEHICLES	1	No Quantity							2889			0
S3	2000	2000	2000	2	0	2	Export	670	Saint Vincent and the Grenadines	VCT	780	Trinidad and Tobago	TTO								78	ROAD VEHICLES	1	No Quantity							28722			0
S3	2000	2000	2000	2	0	2	Export	670	Saint Vincent and the Grenadines	VCT	826	United Kingdom	GBR								78	ROAD VEHICLES	1	No Quantity							26676			0
S3	2000	2000	2000	2	0	2	Export	670	Saint Vincent and the Grenadines	VCT	842	USA	USA								78	ROAD VEHICLES	1	No Quantity							21303			0
S3	2000	2000	2000	2	0	2	Export	670	Saint Vincent and the Grenadines	VCT	862	Venezuela	VEN								78	ROAD VEHICLES	1	No Quantity							18519			0
S3	2000	2000	2000	2	0	2	Export	662	Saint Lucia	LCA	0	World	WLD								79	OTHR.TRANSPORT EQUIPMENT	1	No Quantity							59790			0
S3	2000	2000	2000	2	0	2	Export	662	Saint Lucia	LCA	124	Canada	CAN								79	OTHR.TRANSPORT EQUIPMENT	1	No Quantity							28378			0
S3	2000	2000	2000	2	0	2	Export	662	Saint Lucia	LCA	388	Jamaica	JAM								79	OTHR.TRANSPORT EQUIPMENT	1	No Quantity							9358			0
S3	2000	2000	2000	2	0	2	Export	662	Saint Lucia	LCA	484	Mexico	MEX								79	OTHR.TRANSPORT EQUIPMENT	1	No Quantity							304			0
S3	2000	2000	2000	2	0	2	Export	662	Saint Lucia	LCA	826	United Kingdom	GBR								79	OTHR.TRANSPORT EQUIPMENT	1	No Quantity							11165			0
S3	2000	2000	2000	2	0	2	Export	662	Saint Lucia	LCA	842	USA	USA								79	OTHR.TRANSPORT EQUIPMENT	1	No Quantity							1326			0
S3	2000	2000	2000	2	0	2	Export	662	Saint Lucia	LCA	899	Areas, nes									79	OTHR.TRANSPORT EQUIPMENT	1	No Quantity							9259			0
S3	2000	2000	2000	2	0	2	Export	670	Saint Vincent and the Grenadines	VCT	0	World	WLD								79	OTHR.TRANSPORT EQUIPMENT	1	No Quantity							5081142			0
S3	2000	2000	2000	2	0	2	Export	670	Saint Vincent and the Grenadines	VCT	8	Albania	ALB								79	OTHR.TRANSPORT EQUIPMENT	1	No Quantity							190616			0
S3	2000	2000	2000	2	0	2	Export	670	Saint Vincent and the Grenadines	VCT	28	Antigua and Barbuda	ATG								79	OTHR.TRANSPORT EQUIPMENT	1	No Quantity							1526			0
S3	2000	2000	2000	2	0	2	Export	670	Saint Vincent and the Grenadines	VCT	124	Canada	CAN								79	OTHR.TRANSPORT EQUIPMENT	1	No Quantity							10			0
S3	2000	2000	2000	2	0	2	Export	670	Saint Vincent and the Grenadines	VCT	659	Saint Kitts and Nevis	KNA								79	OTHR.TRANSPORT EQUIPMENT	1	No Quantity							1002468			0
S3	2000	2000	2000	2	0	2	Export	670	Saint Vincent and the Grenadines	VCT	662	Saint Lucia	LCA								79	OTHR.TRANSPORT EQUIPMENT	1	No Quantity							312340			0
S3	2000	2000	2000	2	0	2	Export	670	Saint Vincent and the Grenadines	VCT	724	Spain	ESP								79	OTHR.TRANSPORT EQUIPMENT	1	No Quantity							3338247			0
S3	2000	2000	2000	2	0	2	Export	670	Saint Vincent and the Grenadines	VCT	780	Trinidad and Tobago	TTO								79	OTHR.TRANSPORT EQUIPMENT	1	No Quantity							2963			0
S3	2000	2000	2000	2	0	2	Export	670	Saint Vincent and the Grenadines	VCT	826	United Kingdom	GBR								79	OTHR.TRANSPORT EQUIPMENT	1	No Quantity							193202			0
S3	2000	2000	2000	2	0	2	Export	670	Saint Vincent and the Grenadines	VCT	842	USA	USA								79	OTHR.TRANSPORT EQUIPMENT	1	No Quantity							39770			0
S3	2000	2000	2000	2	0	2	Export	662	Saint Lucia	LCA	0	World	WLD								81	PREFAB BUILDGS,FTTNG ETC	1	No Quantity							7411			0
S3	2000	2000	2000	2	0	2	Export	662	Saint Lucia	LCA	52	Barbados	BRB								81	PREFAB BUILDGS,FTTNG ETC	1	No Quantity							3538			0
S3	2000	2000	2000	2	0	2	Export	662	Saint Lucia	LCA	76	Brazil	BRA								81	PREFAB BUILDGS,FTTNG ETC	1	No Quantity							105			0
S3	2000	2000	2000	2	0	2	Export	662	Saint Lucia	LCA	84	Belize	BLZ								81	PREFAB BUILDGS,FTTNG ETC	1	No Quantity							1523			0
S3	2000	2000	2000	2	0	2	Export	662	Saint Lucia	LCA	212	Dominica	DMA								81	PREFAB BUILDGS,FTTNG ETC	1	No Quantity							231			0
S3	2000	2000	2000	2	0	2	Export	662	Saint Lucia	LCA	660	Anguilla	AIA								81	PREFAB BUILDGS,FTTNG ETC	1	No Quantity							277			0
S3	2000	2000	2000	2	0	2	Export	662	Saint Lucia	LCA	670	Saint Vincent and the Grenadines	VCT								81	PREFAB BUILDGS,FTTNG ETC	1	No Quantity							1317			0
S3	2000	2000	2000	2	0	2	Export	662	Saint Lucia	LCA	842	USA	USA								81	PREFAB BUILDGS,FTTNG ETC	1	No Quantity							421			0
S3	2000	2000	2000	2	0	2	Export	670	Saint Vincent and the Grenadines	VCT	0	World	WLD								81	PREFAB BUILDGS,FTTNG ETC	1	No Quantity							21323			0
S3	2000	2000	2000	2	0	2	Export	670	Saint Vincent and the Grenadines	VCT	52	Barbados	BRB								81	PREFAB BUILDGS,FTTNG ETC	1	No Quantity							1828			0
S3	2000	2000	2000	2	0	2	Export	670	Saint Vincent and the Grenadines	VCT	780	Trinidad and Tobago	TTO								81	PREFAB BUILDGS,FTTNG ETC	1	No Quantity							222			0
S3	2000	2000	2000	2	0	2	Export	670	Saint Vincent and the Grenadines	VCT	826	United Kingdom	GBR								81	PREFAB BUILDGS,FTTNG ETC	1	No Quantity							18759			0
S3	2000	2000	2000	2	0	2	Export	670	Saint Vincent and the Grenadines	VCT	842	USA	USA								81	PREFAB BUILDGS,FTTNG ETC	1	No Quantity							513			0
S3	2000	2000	2000	2	0	2	Export	662	Saint Lucia	LCA	0	World	WLD								82	FURNITURE,BEDDING,ETC.	1	No Quantity							115296			0
S3	2000	2000	2000	2	0	2	Export	662	Saint Lucia	LCA	156	China	CHN								82	FURNITURE,BEDDING,ETC.	1	No Quantity							2938			0
S3	2000	2000	2000	2	0	2	Export	662	Saint Lucia	LCA	212	Dominica	DMA								82	FURNITURE,BEDDING,ETC.	1	No Quantity							30048			0
S3	2000	2000	2000	2	0	2	Export	662	Saint Lucia	LCA	251	France	FRA								82	FURNITURE,BEDDING,ETC.	1	No Quantity							123			0
S3	2000	2000	2000	2	0	2	Export	662	Saint Lucia	LCA	308	Grenada	GRD								82	FURNITURE,BEDDING,ETC.	1	No Quantity							7287			0
S3	2000	2000	2000	2	0	2	Export	662	Saint Lucia	LCA	344	China, Hong Kong SAR	HKG								82	FURNITURE,BEDDING,ETC.	1	No Quantity							3035			0
S3	2000	2000	2000	2	0	2	Export	662	Saint Lucia	LCA	458	Malaysia	MYS								82	FURNITURE,BEDDING,ETC.	1	No Quantity							28624			0
S3	2000	2000	2000	2	0	2	Export	662	Saint Lucia	LCA	490	Other Asia, nes									82	FURNITURE,BEDDING,ETC.	1	No Quantity							411			0
S3	2000	2000	2000	2	0	2	Export	662	Saint Lucia	LCA	504	Morocco	MAR								82	FURNITURE,BEDDING,ETC.	1	No Quantity							66			0
S3	2000	2000	2000	2	0	2	Export	662	Saint Lucia	LCA	659	Saint Kitts and Nevis	KNA								82	FURNITURE,BEDDING,ETC.	1	No Quantity							29593			0
S3	2000	2000	2000	2	0	2	Export	662	Saint Lucia	LCA	780	Trinidad and Tobago	TTO								82	FURNITURE,BEDDING,ETC.	1	No Quantity							91			0
S3	2000	2000	2000	2	0	2	Export	662	Saint Lucia	LCA	784	United Arab Emirates	ARE								82	FURNITURE,BEDDING,ETC.	1	No Quantity							1979			0
S3	2000	2000	2000	2	0	2	Export	662	Saint Lucia	LCA	842	USA	USA								82	FURNITURE,BEDDING,ETC.	1	No Quantity							10750			0
S3	2000	2000	2000	2	0	2	Export	662	Saint Lucia	LCA	899	Areas, nes									82	FURNITURE,BEDDING,ETC.	1	No Quantity							352			0
S3	2000	2000	2000	2	0	2	Export	670	Saint Vincent and the Grenadines	VCT	0	World	WLD								82	FURNITURE,BEDDING,ETC.	1	No Quantity							122039			0
S3	2000	2000	2000	2	0	2	Export	670	Saint Vincent and the Grenadines	VCT	28	Antigua and Barbuda	ATG								82	FURNITURE,BEDDING,ETC.	1	No Quantity							10690			0
S3	2000	2000	2000	2	0	2	Export	670	Saint Vincent and the Grenadines	VCT	52	Barbados	BRB								82	FURNITURE,BEDDING,ETC.	1	No Quantity							13180			0
S3	2000	2000	2000	2	0	2	Export	670	Saint Vincent and the Grenadines	VCT	124	Canada	CAN								82	FURNITURE,BEDDING,ETC.	1	No Quantity							12213			0
S3	2000	2000	2000	2	0	2	Export	670	Saint Vincent and the Grenadines	VCT	212	Dominica	DMA								82	FURNITURE,BEDDING,ETC.	1	No Quantity							9865			0
S3	2000	2000	2000	2	0	2	Export	670	Saint Vincent and the Grenadines	VCT	276	Germany	DEU								82	FURNITURE,BEDDING,ETC.	1	No Quantity							1466			0
S3	2000	2000	2000	2	0	2	Export	670	Saint Vincent and the Grenadines	VCT	530	Neth. Antilles	ANT								82	FURNITURE,BEDDING,ETC.	1	No Quantity							2762			0
S3	2000	2000	2000	2	0	2	Export	670	Saint Vincent and the Grenadines	VCT	659	Saint Kitts and Nevis	KNA								82	FURNITURE,BEDDING,ETC.	1	No Quantity							2222			0
S3	2000	2000	2000	2	0	2	Export	670	Saint Vincent and the Grenadines	VCT	662	Saint Lucia	LCA								82	FURNITURE,BEDDING,ETC.	1	No Quantity							5249			0
S3	2000	2000	2000	2	0	2	Export	670	Saint Vincent and the Grenadines	VCT	780	Trinidad and Tobago	TTO								82	FURNITURE,BEDDING,ETC.	1	No Quantity							34423			0
S3	2000	2000	2000	2	0	2	Export	670	Saint Vincent and the Grenadines	VCT	826	United Kingdom	GBR								82	FURNITURE,BEDDING,ETC.	1	No Quantity							20870			0
S3	2000	2000	2000	2	0	2	Export	670	Saint Vincent and the Grenadines	VCT	842	USA	USA								82	FURNITURE,BEDDING,ETC.	1	No Quantity							9098			0
S3	2000	2000	2000	2	0	2	Export	662	Saint Lucia	LCA	0	World	WLD								83	TRAVEL GOODS,HANDBGS ETC	1	No Quantity							118195			0
S3	2000	2000	2000	2	0	2	Export	662	Saint Lucia	LCA	276	Germany	DEU								83	TRAVEL GOODS,HANDBGS ETC	1	No Quantity							19066			0
S3	2000	2000	2000	2	0	2	Export	662	Saint Lucia	LCA	344	China, Hong Kong SAR	HKG								83	TRAVEL GOODS,HANDBGS ETC	1	No Quantity							3443			0
S3	2000	2000	2000	2	0	2	Export	662	Saint Lucia	LCA	392	Japan	JPN								83	TRAVEL GOODS,HANDBGS ETC	1	No Quantity							33186			0
S3	2000	2000	2000	2	0	2	Export	662	Saint Lucia	LCA	757	Switzerland	CHE								83	TRAVEL GOODS,HANDBGS ETC	1	No Quantity							281			0
S3	2000	2000	2000	2	0	2	Export	662	Saint Lucia	LCA	826	United Kingdom	GBR								83	TRAVEL GOODS,HANDBGS ETC	1	No Quantity							60865			0
S3	2000	2000	2000	2	0	2	Export	662	Saint Lucia	LCA	842	USA	USA								83	TRAVEL GOODS,HANDBGS ETC	1	No Quantity							1348			0
S3	2000	2000	2000	2	0	2	Export	662	Saint Lucia	LCA	899	Areas, nes									83	TRAVEL GOODS,HANDBGS ETC	1	No Quantity							4			0
S3	2000	2000	2000	2	0	2	Export	670	Saint Vincent and the Grenadines	VCT	0	World	WLD								83	TRAVEL GOODS,HANDBGS ETC	1	No Quantity							866			0
S3	2000	2000	2000	2	0	2	Export	670	Saint Vincent and the Grenadines	VCT	52	Barbados	BRB								83	TRAVEL GOODS,HANDBGS ETC	1	No Quantity							631			0
S3	2000	2000	2000	2	0	2	Export	670	Saint Vincent and the Grenadines	VCT	308	Grenada	GRD								83	TRAVEL GOODS,HANDBGS ETC	1	No Quantity							215			0
S3	2000	2000	2000	2	0	2	Export	670	Saint Vincent and the Grenadines	VCT	842	USA	USA								83	TRAVEL GOODS,HANDBGS ETC	1	No Quantity							21			0
S3	2000	2000	2000	2	0	2	Export	662	Saint Lucia	LCA	0	World	WLD								84	CLOTHING AND ACCESSORIES	1	No Quantity							524446			0
S3	2000	2000	2000	2	0	2	Export	662	Saint Lucia	LCA	8	Albania	ALB								84	CLOTHING AND ACCESSORIES	1	No Quantity							1296			0
S3	2000	2000	2000	2	0	2	Export	662	Saint Lucia	LCA	28	Antigua and Barbuda	ATG								84	CLOTHING AND ACCESSORIES	1	No Quantity							7873			0
S3	2000	2000	2000	2	0	2	Export	662	Saint Lucia	LCA	52	Barbados	BRB								84	CLOTHING AND ACCESSORIES	1	No Quantity							24481			0
S3	2000	2000	2000	2	0	2	Export	662	Saint Lucia	LCA	84	Belize	BLZ								84	CLOTHING AND ACCESSORIES	1	No Quantity							1525			0
S3	2000	2000	2000	2	0	2	Export	662	Saint Lucia	LCA	212	Dominica	DMA								84	CLOTHING AND ACCESSORIES	1	No Quantity							4430			0
S3	2000	2000	2000	2	0	2	Export	662	Saint Lucia	LCA	251	France	FRA								84	CLOTHING AND ACCESSORIES	1	No Quantity							6017			0
S3	2000	2000	2000	2	0	2	Export	662	Saint Lucia	LCA	276	Germany	DEU								84	CLOTHING AND ACCESSORIES	1	No Quantity							333			0
S3	2000	2000	2000	2	0	2	Export	662	Saint Lucia	LCA	308	Grenada	GRD								84	CLOTHING AND ACCESSORIES	1	No Quantity							3659			0
S3	2000	2000	2000	2	0	2	Export	662	Saint Lucia	LCA	659	Saint Kitts and Nevis	KNA								84	CLOTHING AND ACCESSORIES	1	No Quantity							8311			0
S3	2000	2000	2000	2	0	2	Export	662	Saint Lucia	LCA	660	Anguilla	AIA								84	CLOTHING AND ACCESSORIES	1	No Quantity							1715			0
S3	2000	2000	2000	2	0	2	Export	662	Saint Lucia	LCA	670	Saint Vincent and the Grenadines	VCT								84	CLOTHING AND ACCESSORIES	1	No Quantity							8696			0
S3	2000	2000	2000	2	0	2	Export	662	Saint Lucia	LCA	699	India	IND								84	CLOTHING AND ACCESSORIES	1	No Quantity							1179			0
S3	2000	2000	2000	2	0	2	Export	662	Saint Lucia	LCA	780	Trinidad and Tobago	TTO								84	CLOTHING AND ACCESSORIES	1	No Quantity							818			0
S3	2000	2000	2000	2	0	2	Export	662	Saint Lucia	LCA	826	United Kingdom	GBR								84	CLOTHING AND ACCESSORIES	1	No Quantity							3960			0
S3	2000	2000	2000	2	0	2	Export	662	Saint Lucia	LCA	842	USA	USA								84	CLOTHING AND ACCESSORIES	1	No Quantity							450020			0
S3	2000	2000	2000	2	0	2	Export	662	Saint Lucia	LCA	899	Areas, nes									84	CLOTHING AND ACCESSORIES	1	No Quantity							131			0
S3	2000	2000	2000	2	0	2	Export	670	Saint Vincent and the Grenadines	VCT	0	World	WLD								84	CLOTHING AND ACCESSORIES	1	No Quantity							348676			0
S3	2000	2000	2000	2	0	2	Export	670	Saint Vincent and the Grenadines	VCT	28	Antigua and Barbuda	ATG								84	CLOTHING AND ACCESSORIES	1	No Quantity							39195			0
S3	2000	2000	2000	2	0	2	Export	670	Saint Vincent and the Grenadines	VCT	36	Australia	AUS								84	CLOTHING AND ACCESSORIES	1	No Quantity							427			0
S3	2000	2000	2000	2	0	2	Export	670	Saint Vincent and the Grenadines	VCT	44	Bahamas	BHS								84	CLOTHING AND ACCESSORIES	1	No Quantity							1000			0
S3	2000	2000	2000	2	0	2	Export	670	Saint Vincent and the Grenadines	VCT	52	Barbados	BRB								84	CLOTHING AND ACCESSORIES	1	No Quantity							31104			0
S3	2000	2000	2000	2	0	2	Export	670	Saint Vincent and the Grenadines	VCT	84	Belize	BLZ								84	CLOTHING AND ACCESSORIES	1	No Quantity							296			0
S3	2000	2000	2000	2	0	2	Export	670	Saint Vincent and the Grenadines	VCT	92	Br. Virgin Isds	VGB								84	CLOTHING AND ACCESSORIES	1	No Quantity							580			0
S3	2000	2000	2000	2	0	2	Export	670	Saint Vincent and the Grenadines	VCT	124	Canada	CAN								84	CLOTHING AND ACCESSORIES	1	No Quantity							1384			0
S3	2000	2000	2000	2	0	2	Export	670	Saint Vincent and the Grenadines	VCT	212	Dominica	DMA								84	CLOTHING AND ACCESSORIES	1	No Quantity							9421			0
S3	2000	2000	2000	2	0	2	Export	670	Saint Vincent and the Grenadines	VCT	251	France	FRA								84	CLOTHING AND ACCESSORIES	1	No Quantity							4750			0
S3	2000	2000	2000	2	0	2	Export	670	Saint Vincent and the Grenadines	VCT	276	Germany	DEU								84	CLOTHING AND ACCESSORIES	1	No Quantity							1747			0
S3	2000	2000	2000	2	0	2	Export	670	Saint Vincent and the Grenadines	VCT	308	Grenada	GRD								84	CLOTHING AND ACCESSORIES	1	No Quantity							9127			0
S3	2000	2000	2000	2	0	2	Export	670	Saint Vincent and the Grenadines	VCT	328	Guyana	GUY								84	CLOTHING AND ACCESSORIES	1	No Quantity							74			0
S3	2000	2000	2000	2	0	2	Export	670	Saint Vincent and the Grenadines	VCT	381	Italy	ITA								84	CLOTHING AND ACCESSORIES	1	No Quantity							8626			0
S3	2000	2000	2000	2	0	2	Export	670	Saint Vincent and the Grenadines	VCT	388	Jamaica	JAM								84	CLOTHING AND ACCESSORIES	1	No Quantity							13591			0
S3	2000	2000	2000	2	0	2	Export	670	Saint Vincent and the Grenadines	VCT	392	Japan	JPN								84	CLOTHING AND ACCESSORIES	1	No Quantity							403			0
S3	2000	2000	2000	2	0	2	Export	670	Saint Vincent and the Grenadines	VCT	490	Other Asia, nes									84	CLOTHING AND ACCESSORIES	1	No Quantity							14815			0
S3	2000	2000	2000	2	0	2	Export	670	Saint Vincent and the Grenadines	VCT	500	Montserrat	MSR								84	CLOTHING AND ACCESSORIES	1	No Quantity							302			0
S3	2000	2000	2000	2	0	2	Export	670	Saint Vincent and the Grenadines	VCT	554	New Zealand	NZL								84	CLOTHING AND ACCESSORIES	1	No Quantity							926			0
S3	2000	2000	2000	2	0	2	Export	670	Saint Vincent and the Grenadines	VCT	659	Saint Kitts and Nevis	KNA								84	CLOTHING AND ACCESSORIES	1	No Quantity							3704			0
S3	2000	2000	2000	2	0	2	Export	670	Saint Vincent and the Grenadines	VCT	662	Saint Lucia	LCA								84	CLOTHING AND ACCESSORIES	1	No Quantity							16704			0
S3	2000	2000	2000	2	0	2	Export	670	Saint Vincent and the Grenadines	VCT	757	Switzerland	CHE								84	CLOTHING AND ACCESSORIES	1	No Quantity							3661			0
S3	2000	2000	2000	2	0	2	Export	670	Saint Vincent and the Grenadines	VCT	780	Trinidad and Tobago	TTO								84	CLOTHING AND ACCESSORIES	1	No Quantity							26807			0
S3	2000	2000	2000	2	0	2	Export	670	Saint Vincent and the Grenadines	VCT	796	Turks and Caicos Isds	TCA								84	CLOTHING AND ACCESSORIES	1	No Quantity							1111			0
S3	2000	2000	2000	2	0	2	Export	670	Saint Vincent and the Grenadines	VCT	826	United Kingdom	GBR								84	CLOTHING AND ACCESSORIES	1	No Quantity							31846			0
S3	2000	2000	2000	2	0	2	Export	670	Saint Vincent and the Grenadines	VCT	834	United Rep. of Tanzania	TZA								84	CLOTHING AND ACCESSORIES	1	No Quantity							370			0
S3	2000	2000	2000	2	0	2	Export	670	Saint Vincent and the Grenadines	VCT	842	USA	USA								84	CLOTHING AND ACCESSORIES	1	No Quantity							119298			0
S3	2000	2000	2000	2	0	2	Export	670	Saint Vincent and the Grenadines	VCT	862	Venezuela	VEN								84	CLOTHING AND ACCESSORIES	1	No Quantity							7407			0
S3	2000	2000	2000	2	0	2	Export	662	Saint Lucia	LCA	0	World	WLD								85	FOOTWEAR	1	No Quantity							1565			0
S3	2000	2000	2000	2	0	2	Export	662	Saint Lucia	LCA	842	USA	USA								85	FOOTWEAR	1	No Quantity							1565			0
S3	2000	2000	2000	2	0	2	Export	670	Saint Vincent and the Grenadines	VCT	0	World	WLD								85	FOOTWEAR	1	No Quantity							526			0
S3	2000	2000	2000	2	0	2	Export	670	Saint Vincent and the Grenadines	VCT	308	Grenada	GRD								85	FOOTWEAR	1	No Quantity							526			0
S3	2000	2000	2000	2	0	2	Export	662	Saint Lucia	LCA	0	World	WLD								87	SCIENTIFIC EQUIPMENT NES	1	No Quantity							781748			0
S3	2000	2000	2000	2	0	2	Export	662	Saint Lucia	LCA	212	Dominica	DMA								87	SCIENTIFIC EQUIPMENT NES	1	No Quantity							56			0
S3	2000	2000	2000	2	0	2	Export	662	Saint Lucia	LCA	251	France	FRA								87	SCIENTIFIC EQUIPMENT NES	1	No Quantity							200			0
S3	2000	2000	2000	2	0	2	Export	662	Saint Lucia	LCA	276	Germany	DEU								87	SCIENTIFIC EQUIPMENT NES	1	No Quantity							771			0
S3	2000	2000	2000	2	0	2	Export	662	Saint Lucia	LCA	388	Jamaica	JAM								87	SCIENTIFIC EQUIPMENT NES	1	No Quantity							370			0
S3	2000	2000	2000	2	0	2	Export	662	Saint Lucia	LCA	528	Netherlands	NLD								87	SCIENTIFIC EQUIPMENT NES	1	No Quantity							2981			0
S3	2000	2000	2000	2	0	2	Export	662	Saint Lucia	LCA	757	Switzerland	CHE								87	SCIENTIFIC EQUIPMENT NES	1	No Quantity							54			0
S3	2000	2000	2000	2	0	2	Export	662	Saint Lucia	LCA	826	United Kingdom	GBR								87	SCIENTIFIC EQUIPMENT NES	1	No Quantity							217			0
S3	2000	2000	2000	2	0	2	Export	662	Saint Lucia	LCA	842	USA	USA								87	SCIENTIFIC EQUIPMENT NES	1	No Quantity							777098			0
S3	2000	2000	2000	2	0	2	Export	670	Saint Vincent and the Grenadines	VCT	0	World	WLD								87	SCIENTIFIC EQUIPMENT NES	1	No Quantity							12672			0
S3	2000	2000	2000	2	0	2	Export	670	Saint Vincent and the Grenadines	VCT	8	Albania	ALB								87	SCIENTIFIC EQUIPMENT NES	1	No Quantity							5784			0
S3	2000	2000	2000	2	0	2	Export	670	Saint Vincent and the Grenadines	VCT	124	Canada	CAN								87	SCIENTIFIC EQUIPMENT NES	1	No Quantity							1006			0
S3	2000	2000	2000	2	0	2	Export	670	Saint Vincent and the Grenadines	VCT	360	Indonesia	IDN								87	SCIENTIFIC EQUIPMENT NES	1	No Quantity							2244			0
S3	2000	2000	2000	2	0	2	Export	670	Saint Vincent and the Grenadines	VCT	530	Neth. Antilles	ANT								87	SCIENTIFIC EQUIPMENT NES	1	No Quantity							664			0
S3	2000	2000	2000	2	0	2	Export	670	Saint Vincent and the Grenadines	VCT	780	Trinidad and Tobago	TTO								87	SCIENTIFIC EQUIPMENT NES	1	No Quantity							87			0
S3	2000	2000	2000	2	0	2	Export	670	Saint Vincent and the Grenadines	VCT	826	United Kingdom	GBR								87	SCIENTIFIC EQUIPMENT NES	1	No Quantity							1349			0
S3	2000	2000	2000	2	0	2	Export	670	Saint Vincent and the Grenadines	VCT	842	USA	USA								87	SCIENTIFIC EQUIPMENT NES	1	No Quantity							1537			0
S3	2000	2000	2000	2	0	2	Export	662	Saint Lucia	LCA	0	World	WLD								88	PHOTO.APPARAT.NES;CLOCKS	1	No Quantity							17355			0
S3	2000	2000	2000	2	0	2	Export	662	Saint Lucia	LCA	52	Barbados	BRB								88	PHOTO.APPARAT.NES;CLOCKS	1	No Quantity							1180			0
S3	2000	2000	2000	2	0	2	Export	662	Saint Lucia	LCA	76	Brazil	BRA								88	PHOTO.APPARAT.NES;CLOCKS	1	No Quantity							66			0
S3	2000	2000	2000	2	0	2	Export	662	Saint Lucia	LCA	84	Belize	BLZ								88	PHOTO.APPARAT.NES;CLOCKS	1	No Quantity							353			0
S3	2000	2000	2000	2	0	2	Export	662	Saint Lucia	LCA	212	Dominica	DMA								88	PHOTO.APPARAT.NES;CLOCKS	1	No Quantity							411			0
S3	2000	2000	2000	2	0	2	Export	662	Saint Lucia	LCA	251	France	FRA								88	PHOTO.APPARAT.NES;CLOCKS	1	No Quantity							16			0
S3	2000	2000	2000	2	0	2	Export	662	Saint Lucia	LCA	308	Grenada	GRD								88	PHOTO.APPARAT.NES;CLOCKS	1	No Quantity							715			0
S3	2000	2000	2000	2	0	2	Export	662	Saint Lucia	LCA	500	Montserrat	MSR								88	PHOTO.APPARAT.NES;CLOCKS	1	No Quantity							55			0
S3	2000	2000	2000	2	0	2	Export	662	Saint Lucia	LCA	660	Anguilla	AIA								88	PHOTO.APPARAT.NES;CLOCKS	1	No Quantity							147			0
S3	2000	2000	2000	2	0	2	Export	662	Saint Lucia	LCA	842	USA	USA								88	PHOTO.APPARAT.NES;CLOCKS	1	No Quantity							14414			0
S3	2000	2000	2000	2	0	2	Export	670	Saint Vincent and the Grenadines	VCT	0	World	WLD								88	PHOTO.APPARAT.NES;CLOCKS	1	No Quantity							46924			0
S3	2000	2000	2000	2	0	2	Export	670	Saint Vincent and the Grenadines	VCT	308	Grenada	GRD								88	PHOTO.APPARAT.NES;CLOCKS	1	No Quantity							59			0
S3	2000	2000	2000	2	0	2	Export	670	Saint Vincent and the Grenadines	VCT	826	United Kingdom	GBR								88	PHOTO.APPARAT.NES;CLOCKS	1	No Quantity							201			0
S3	2000	2000	2000	2	0	2	Export	670	Saint Vincent and the Grenadines	VCT	842	USA	USA								88	PHOTO.APPARAT.NES;CLOCKS	1	No Quantity							46664			0
S3	2000	2000	2000	2	0	2	Export	662	Saint Lucia	LCA	0	World	WLD								89	MISC MANUFCTRD GOODS NES	1	No Quantity							733059			0
S3	2000	2000	2000	2	0	2	Export	662	Saint Lucia	LCA	8	Albania	ALB								89	MISC MANUFCTRD GOODS NES	1	No Quantity							656			0
S3	2000	2000	2000	2	0	2	Export	662	Saint Lucia	LCA	28	Antigua and Barbuda	ATG								89	MISC MANUFCTRD GOODS NES	1	No Quantity							5280			0
S3	2000	2000	2000	2	0	2	Export	662	Saint Lucia	LCA	40	Austria	AUT								89	MISC MANUFCTRD GOODS NES	1	No Quantity							3176			0
S3	2000	2000	2000	2	0	2	Export	662	Saint Lucia	LCA	52	Barbados	BRB								89	MISC MANUFCTRD GOODS NES	1	No Quantity							16539			0
S3	2000	2000	2000	2	0	2	Export	662	Saint Lucia	LCA	76	Brazil	BRA								89	MISC MANUFCTRD GOODS NES	1	No Quantity							219			0
S3	2000	2000	2000	2	0	2	Export	662	Saint Lucia	LCA	84	Belize	BLZ								89	MISC MANUFCTRD GOODS NES	1	No Quantity							2330			0
S3	2000	2000	2000	2	0	2	Export	662	Saint Lucia	LCA	92	Br. Virgin Isds	VGB								89	MISC MANUFCTRD GOODS NES	1	No Quantity							513			0
S3	2000	2000	2000	2	0	2	Export	662	Saint Lucia	LCA	124	Canada	CAN								89	MISC MANUFCTRD GOODS NES	1	No Quantity							28966			0
S3	2000	2000	2000	2	0	2	Export	662	Saint Lucia	LCA	212	Dominica	DMA								89	MISC MANUFCTRD GOODS NES	1	No Quantity							4673			0
S3	2000	2000	2000	2	0	2	Export	662	Saint Lucia	LCA	251	France	FRA								89	MISC MANUFCTRD GOODS NES	1	No Quantity							38556			0
S3	2000	2000	2000	2	0	2	Export	662	Saint Lucia	LCA	276	Germany	DEU								89	MISC MANUFCTRD GOODS NES	1	No Quantity							209231			0
S3	2000	2000	2000	2	0	2	Export	662	Saint Lucia	LCA	308	Grenada	GRD								89	MISC MANUFCTRD GOODS NES	1	No Quantity							4922			0
S3	2000	2000	2000	2	0	2	Export	662	Saint Lucia	LCA	328	Guyana	GUY								89	MISC MANUFCTRD GOODS NES	1	No Quantity							1241			0
S3	2000	2000	2000	2	0	2	Export	662	Saint Lucia	LCA	388	Jamaica	JAM								89	MISC MANUFCTRD GOODS NES	1	No Quantity							503			0
S3	2000	2000	2000	2	0	2	Export	662	Saint Lucia	LCA	392	Japan	JPN								89	MISC MANUFCTRD GOODS NES	1	No Quantity							5151			0
S3	2000	2000	2000	2	0	2	Export	662	Saint Lucia	LCA	458	Malaysia	MYS								89	MISC MANUFCTRD GOODS NES	1	No Quantity							253			0
S3	2000	2000	2000	2	0	2	Export	662	Saint Lucia	LCA	500	Montserrat	MSR								89	MISC MANUFCTRD GOODS NES	1	No Quantity							244			0
S3	2000	2000	2000	2	0	2	Export	662	Saint Lucia	LCA	528	Netherlands	NLD								89	MISC MANUFCTRD GOODS NES	1	No Quantity							944			0
S3	2000	2000	2000	2	0	2	Export	662	Saint Lucia	LCA	659	Saint Kitts and Nevis	KNA								89	MISC MANUFCTRD GOODS NES	1	No Quantity							574			0
S3	2000	2000	2000	2	0	2	Export	662	Saint Lucia	LCA	660	Anguilla	AIA								89	MISC MANUFCTRD GOODS NES	1	No Quantity							548			0
S3	2000	2000	2000	2	0	2	Export	662	Saint Lucia	LCA	670	Saint Vincent and the Grenadines	VCT								89	MISC MANUFCTRD GOODS NES	1	No Quantity							4104			0
S3	2000	2000	2000	2	0	2	Export	662	Saint Lucia	LCA	757	Switzerland	CHE								89	MISC MANUFCTRD GOODS NES	1	No Quantity							7761			0
S3	2000	2000	2000	2	0	2	Export	662	Saint Lucia	LCA	780	Trinidad and Tobago	TTO								89	MISC MANUFCTRD GOODS NES	1	No Quantity							4343			0
S3	2000	2000	2000	2	0	2	Export	662	Saint Lucia	LCA	826	United Kingdom	GBR								89	MISC MANUFCTRD GOODS NES	1	No Quantity							1396			0
S3	2000	2000	2000	2	0	2	Export	662	Saint Lucia	LCA	842	USA	USA								89	MISC MANUFCTRD GOODS NES	1	No Quantity							389158			0
S3	2000	2000	2000	2	0	2	Export	662	Saint Lucia	LCA	862	Venezuela	VEN								89	MISC MANUFCTRD GOODS NES	1	No Quantity							1367			0
S3	2000	2000	2000	2	0	2	Export	662	Saint Lucia	LCA	899	Areas, nes									89	MISC MANUFCTRD GOODS NES	1	No Quantity							411			0
S3	2000	2000	2000	2	0	2	Export	670	Saint Vincent and the Grenadines	VCT	0	World	WLD								89	MISC MANUFCTRD GOODS NES	1	No Quantity							519362			0
S3	2000	2000	2000	2	0	2	Export	670	Saint Vincent and the Grenadines	VCT	28	Antigua and Barbuda	ATG								89	MISC MANUFCTRD GOODS NES	1	No Quantity							2385			0
S3	2000	2000	2000	2	0	2	Export	670	Saint Vincent and the Grenadines	VCT	44	Bahamas	BHS								89	MISC MANUFCTRD GOODS NES	1	No Quantity							148			0
S3	2000	2000	2000	2	0	2	Export	670	Saint Vincent and the Grenadines	VCT	52	Barbados	BRB								89	MISC MANUFCTRD GOODS NES	1	No Quantity							84205			0
S3	2000	2000	2000	2	0	2	Export	670	Saint Vincent and the Grenadines	VCT	92	Br. Virgin Isds	VGB								89	MISC MANUFCTRD GOODS NES	1	No Quantity							111			0
S3	2000	2000	2000	2	0	2	Export	670	Saint Vincent and the Grenadines	VCT	124	Canada	CAN								89	MISC MANUFCTRD GOODS NES	1	No Quantity							419			0
S3	2000	2000	2000	2	0	2	Export	670	Saint Vincent and the Grenadines	VCT	212	Dominica	DMA								89	MISC MANUFCTRD GOODS NES	1	No Quantity							40427			0
S3	2000	2000	2000	2	0	2	Export	670	Saint Vincent and the Grenadines	VCT	246	Finland	FIN								89	MISC MANUFCTRD GOODS NES	1	No Quantity							5			0
S3	2000	2000	2000	2	0	2	Export	670	Saint Vincent and the Grenadines	VCT	251	France	FRA								89	MISC MANUFCTRD GOODS NES	1	No Quantity							339			0
S3	2000	2000	2000	2	0	2	Export	670	Saint Vincent and the Grenadines	VCT	308	Grenada	GRD								89	MISC MANUFCTRD GOODS NES	1	No Quantity							24607			0
S3	2000	2000	2000	2	0	2	Export	670	Saint Vincent and the Grenadines	VCT	328	Guyana	GUY								89	MISC MANUFCTRD GOODS NES	1	No Quantity							39644			0
S3	2000	2000	2000	2	0	2	Export	670	Saint Vincent and the Grenadines	VCT	388	Jamaica	JAM								89	MISC MANUFCTRD GOODS NES	1	No Quantity							185			0
S3	2000	2000	2000	2	0	2	Export	670	Saint Vincent and the Grenadines	VCT	392	Japan	JPN								89	MISC MANUFCTRD GOODS NES	1	No Quantity							251			0
S3	2000	2000	2000	2	0	2	Export	670	Saint Vincent and the Grenadines	VCT	500	Montserrat	MSR								89	MISC MANUFCTRD GOODS NES	1	No Quantity							296			0
S3	2000	2000	2000	2	0	2	Export	670	Saint Vincent and the Grenadines	VCT	530	Neth. Antilles	ANT								89	MISC MANUFCTRD GOODS NES	1	No Quantity							171			0
S3	2000	2000	2000	2	0	2	Export	670	Saint Vincent and the Grenadines	VCT	659	Saint Kitts and Nevis	KNA								89	MISC MANUFCTRD GOODS NES	1	No Quantity							143338			0
S3	2000	2000	2000	2	0	2	Export	670	Saint Vincent and the Grenadines	VCT	662	Saint Lucia	LCA								89	MISC MANUFCTRD GOODS NES	1	No Quantity							86850			0
S3	2000	2000	2000	2	0	2	Export	670	Saint Vincent and the Grenadines	VCT	780	Trinidad and Tobago	TTO								89	MISC MANUFCTRD GOODS NES	1	No Quantity							52618			0
S3	2000	2000	2000	2	0	2	Export	670	Saint Vincent and the Grenadines	VCT	826	United Kingdom	GBR								89	MISC MANUFCTRD GOODS NES	1	No Quantity							35889			0
S3	2000	2000	2000	2	0	2	Export	670	Saint Vincent and the Grenadines	VCT	842	USA	USA								89	MISC MANUFCTRD GOODS NES	1	No Quantity							7475			0
S3	2000	2000	2000	2	0	2	Export	662	Saint Lucia	LCA	0	World	WLD								93	SPEC.TRANSACT.NOT CLASSD	1	No Quantity							3663575			0
S3	2000	2000	2000	2	0	2	Export	662	Saint Lucia	LCA	8	Albania	ALB								93	SPEC.TRANSACT.NOT CLASSD	1	No Quantity							169			0
S3	2000	2000	2000	2	0	2	Export	662	Saint Lucia	LCA	28	Antigua and Barbuda	ATG								93	SPEC.TRANSACT.NOT CLASSD	1	No Quantity							6213			0
S3	2000	2000	2000	2	0	2	Export	662	Saint Lucia	LCA	44	Bahamas	BHS								93	SPEC.TRANSACT.NOT CLASSD	1	No Quantity							1604			0
S3	2000	2000	2000	2	0	2	Export	662	Saint Lucia	LCA	52	Barbados	BRB								93	SPEC.TRANSACT.NOT CLASSD	1	No Quantity							16603			0
S3	2000	2000	2000	2	0	2	Export	662	Saint Lucia	LCA	124	Canada	CAN								93	SPEC.TRANSACT.NOT CLASSD	1	No Quantity							20687			0
S3	2000	2000	2000	2	0	2	Export	662	Saint Lucia	LCA	152	Chile	CHL								93	SPEC.TRANSACT.NOT CLASSD	1	No Quantity							1200			0
S3	2000	2000	2000	2	0	2	Export	662	Saint Lucia	LCA	156	China	CHN								93	SPEC.TRANSACT.NOT CLASSD	1	No Quantity							39			0
S3	2000	2000	2000	2	0	2	Export	662	Saint Lucia	LCA	192	Cuba	CUB								93	SPEC.TRANSACT.NOT CLASSD	1	No Quantity							74			0
S3	2000	2000	2000	2	0	2	Export	662	Saint Lucia	LCA	212	Dominica	DMA								93	SPEC.TRANSACT.NOT CLASSD	1	No Quantity							18693			0
S3	2000	2000	2000	2	0	2	Export	662	Saint Lucia	LCA	251	France	FRA								93	SPEC.TRANSACT.NOT CLASSD	1	No Quantity							201			0
S3	2000	2000	2000	2	0	2	Export	662	Saint Lucia	LCA	276	Germany	DEU								93	SPEC.TRANSACT.NOT CLASSD	1	No Quantity							6045			0
S3	2000	2000	2000	2	0	2	Export	662	Saint Lucia	LCA	308	Grenada	GRD								93	SPEC.TRANSACT.NOT CLASSD	1	No Quantity							23943			0
S3	2000	2000	2000	2	0	2	Export	662	Saint Lucia	LCA	328	Guyana	GUY								93	SPEC.TRANSACT.NOT CLASSD	1	No Quantity							39			0
S3	2000	2000	2000	2	0	2	Export	662	Saint Lucia	LCA	381	Italy	ITA								93	SPEC.TRANSACT.NOT CLASSD	1	No Quantity							214			0
S3	2000	2000	2000	2	0	2	Export	662	Saint Lucia	LCA	484	Mexico	MEX								93	SPEC.TRANSACT.NOT CLASSD	1	No Quantity							1709			0
S3	2000	2000	2000	2	0	2	Export	662	Saint Lucia	LCA	528	Netherlands	NLD								93	SPEC.TRANSACT.NOT CLASSD	1	No Quantity							2089			0
S3	2000	2000	2000	2	0	2	Export	662	Saint Lucia	LCA	659	Saint Kitts and Nevis	KNA								93	SPEC.TRANSACT.NOT CLASSD	1	No Quantity							885			0
S3	2000	2000	2000	2	0	2	Export	662	Saint Lucia	LCA	660	Anguilla	AIA								93	SPEC.TRANSACT.NOT CLASSD	1	No Quantity							141			0
S3	2000	2000	2000	2	0	2	Export	662	Saint Lucia	LCA	670	Saint Vincent and the Grenadines	VCT								93	SPEC.TRANSACT.NOT CLASSD	1	No Quantity							22072			0
S3	2000	2000	2000	2	0	2	Export	662	Saint Lucia	LCA	757	Switzerland	CHE								93	SPEC.TRANSACT.NOT CLASSD	1	No Quantity							1722			0
S3	2000	2000	2000	2	0	2	Export	662	Saint Lucia	LCA	780	Trinidad and Tobago	TTO								93	SPEC.TRANSACT.NOT CLASSD	1	No Quantity							17111			0
S3	2000	2000	2000	2	0	2	Export	662	Saint Lucia	LCA	826	United Kingdom	GBR								93	SPEC.TRANSACT.NOT CLASSD	1	No Quantity							206242			0
S3	2000	2000	2000	2	0	2	Export	662	Saint Lucia	LCA	842	USA	USA								93	SPEC.TRANSACT.NOT CLASSD	1	No Quantity							3190132			0
S3	2000	2000	2000	2	0	2	Export	662	Saint Lucia	LCA	862	Venezuela	VEN								93	SPEC.TRANSACT.NOT CLASSD	1	No Quantity							120628			0
S3	2000	2000	2000	2	0	2	Export	662	Saint Lucia	LCA	899	Areas, nes									93	SPEC.TRANSACT.NOT CLASSD	1	No Quantity							5119			0
