# Supplementary material for: Core-periphery structure in sectoral international trade networks: A new approach to an old theory
Source: PLoS One. 2020 Apr 2;15(4):e0229547. doi: 10.1371/journal.pone.0229547 (PMC7117750; doi:10.1371/journal.pone.0229547)
Supplement: S7 File — (ZIP) [file pone.0229547.s007.zip › S7_File/RawData 2000/comtrade (61).csv]

Classification	Year	Period	Period Desc.	Aggregate Level	Is Leaf Code	Trade Flow Code	Trade Flow	Reporter Code	Reporter	Reporter ISO	Partner Code	Partner	Partner ISO	2nd Partner Code	2nd Partner	2nd Partner ISO	Customs Proc. Code	Customs	Mode of Transport Code	Mode of Transport	Commodity Code	Commodity	Qty Unit Code	Qty Unit	Qty	Alt Qty Unit Code	Alt Qty Unit	Alt Qty	Netweight (kg)	Gross weight (kg)	Trade Value (US$)	CIF Trade Value (US$)	FOB Trade Value (US$)	Flag
S3	2000	2000	2000	2	0	2	Export	682	Saudi Arabia	SAU	0	World	WLD								01	MEAT, MEAT PREPARATIONS	1	No Quantity							38398448			0
S3	2000	2000	2000	2	0	2	Export	682	Saudi Arabia	SAU	0	World	WLD								02	DAIRY PRODUCTS,BIRD EGGS	1	No Quantity							132940433			0
S3	2000	2000	2000	2	0	2	Export	682	Saudi Arabia	SAU	0	World	WLD								00	LIVE ANIMALS	1	No Quantity							5496274			0
S3	2000	2000	2000	2	0	2	Export	682	Saudi Arabia	SAU	0	World	WLD								03	FISH,CRUSTACEANS,MOLLUSC	1	No Quantity							7572809			0
S3	2000	2000	2000	2	0	2	Export	682	Saudi Arabia	SAU	0	World	WLD								04	CEREALS,CEREAL PREPRTNS.	1	No Quantity							31239772			0
S3	2000	2000	2000	2	0	2	Export	682	Saudi Arabia	SAU	0	World	WLD								05	VEGETABLES AND FRUIT	1	No Quantity							89328112			0
S3	2000	2000	2000	2	0	2	Export	682	Saudi Arabia	SAU	0	World	WLD								06	SUGAR,SUGR.PREPTNS,HONEY	1	No Quantity							9713879			0
S3	2000	2000	2000	2	0	2	Export	678	Sao Tome and Principe	STP	0	World	WLD								05	VEGETABLES AND FRUIT	1	No Quantity							79649			0
S3	2000	2000	2000	2	0	2	Export	678	Sao Tome and Principe	STP	0	World	WLD								07	COFFEE,TEA,COCOA,SPICES	1	No Quantity							2542542			0
S3	2000	2000	2000	2	0	2	Export	682	Saudi Arabia	SAU	0	World	WLD								07	COFFEE,TEA,COCOA,SPICES	1	No Quantity							9764279			0
S3	2000	2000	2000	2	0	2	Export	682	Saudi Arabia	SAU	0	World	WLD								08	ANIMAL FEED STUFF	1	No Quantity							50998464			0
S3	2000	2000	2000	2	0	2	Export	682	Saudi Arabia	SAU	0	World	WLD								09	MISC.EDIBLE PRODUCTS ETC	1	No Quantity							6495475			0
S3	2000	2000	2000	2	0	2	Export	682	Saudi Arabia	SAU	0	World	WLD								11	BEVERAGES	1	No Quantity							27592301			0
S3	2000	2000	2000	2	0	2	Export	678	Sao Tome and Principe	STP	0	World	WLD								04	CEREALS,CEREAL PREPRTNS.	1	No Quantity							75			0
S3	2000	2000	2000	2	0	2	Export	678	Sao Tome and Principe	STP	0	World	WLD								09	MISC.EDIBLE PRODUCTS ETC	1	No Quantity							428			0
S3	2000	2000	2000	2	0	2	Export	678	Sao Tome and Principe	STP	0	World	WLD								11	BEVERAGES	1	No Quantity							12763			0
S3	2000	2000	2000	2	0	2	Export	682	Saudi Arabia	SAU	0	World	WLD								12	TOBACCO,TOBACCO MANUFACT	1	No Quantity							177600			0
S3	2000	2000	2000	2	0	2	Export	682	Saudi Arabia	SAU	0	World	WLD								25	PULP AND WASTE PAPER	1	No Quantity							6536008			0
S3	2000	2000	2000	2	0	2	Export	682	Saudi Arabia	SAU	0	World	WLD								26	TEXTILE FIBRES	1	No Quantity							33715775			0
S3	2000	2000	2000	2	0	2	Export	682	Saudi Arabia	SAU	0	World	WLD								27	CRUDE FERTILIZER,MINERAL	1	No Quantity							29762704			0
S3	2000	2000	2000	2	0	2	Export	682	Saudi Arabia	SAU	0	World	WLD								21	HIDES,SKINS,FURSKINS,RAW	1	No Quantity							747734			0
S3	2000	2000	2000	2	0	2	Export	682	Saudi Arabia	SAU	0	World	WLD								23	CRUDE RUBBER	1	No Quantity							608267			0
S3	2000	2000	2000	2	0	2	Export	682	Saudi Arabia	SAU	0	World	WLD								24	CORK AND WOOD	1	No Quantity							1512269			0
S3	2000	2000	2000	2	0	2	Export	678	Sao Tome and Principe	STP	0	World	WLD								24	CORK AND WOOD	1	No Quantity							2139			0
S3	2000	2000	2000	2	0	2	Export	678	Sao Tome and Principe	STP	0	World	WLD								28	METALLIFEROUS ORE,SCRAP	1	No Quantity							302			0
S3	2000	2000	2000	2	0	2	Export	682	Saudi Arabia	SAU	0	World	WLD								28	METALLIFEROUS ORE,SCRAP	1	No Quantity							44714989			0
S3	2000	2000	2000	2	0	2	Export	682	Saudi Arabia	SAU	0	World	WLD								29	CRUDE ANIMAL,VEG.MATERL.	1	No Quantity							2893870			0
S3	2000	2000	2000	2	0	2	Export	682	Saudi Arabia	SAU	0	World	WLD								33	PETROLEUM,PETROL.PRODUCT	1	No Quantity							67137489788			0
S3	2000	2000	2000	2	0	2	Export	682	Saudi Arabia	SAU	0	World	WLD								34	GAS,NATURAL,MANUFACTURED	1	No Quantity							3716326245			0
S3	2000	2000	2000	2	0	2	Export	678	Sao Tome and Principe	STP	0	World	WLD								29	CRUDE ANIMAL,VEG.MATERL.	1	No Quantity							546			0
S3	2000	2000	2000	2	0	2	Export	682	Saudi Arabia	SAU	0	World	WLD								41	ANIMAL OILS AND FATS	1	No Quantity							288000			0
S3	2000	2000	2000	2	0	2	Export	682	Saudi Arabia	SAU	0	World	WLD								42	FIXED VEG. FATS AND OILS	1	No Quantity							16949888			0
S3	2000	2000	2000	2	0	2	Export	682	Saudi Arabia	SAU	0	World	WLD								51	ORGANIC CHEMICALS	1	No Quantity							2559254932			0
S3	2000	2000	2000	2	0	2	Export	682	Saudi Arabia	SAU	0	World	WLD								52	INORGANIC CHEMICALS	1	No Quantity							132585499			0
S3	2000	2000	2000	2	0	2	Export	682	Saudi Arabia	SAU	0	World	WLD								53	DYES,COLOURING MATERIALS	1	No Quantity							77103563			0
S3	2000	2000	2000	2	0	2	Export	682	Saudi Arabia	SAU	0	World	WLD								57	PLASTICS IN PRIMARY FORM	1	No Quantity							907089934			0
S3	2000	2000	2000	2	0	2	Export	682	Saudi Arabia	SAU	0	World	WLD								54	MEDICINAL,PHARM.PRODUCTS	1	No Quantity							20101358			0
S3	2000	2000	2000	2	0	2	Export	682	Saudi Arabia	SAU	0	World	WLD								55	ESSENTL.OILS,PERFUME,ETC	1	No Quantity							155841795			0
S3	2000	2000	2000	2	0	2	Export	682	Saudi Arabia	SAU	0	World	WLD								56	FERTILIZER,EXCEPT GRP272	1	No Quantity							243826705			0
S3	2000	2000	2000	2	0	2	Export	682	Saudi Arabia	SAU	0	World	WLD								58	PLASTIC,NON-PRIMARY FORM	1	No Quantity							43849921			0
S3	2000	2000	2000	2	0	2	Export	682	Saudi Arabia	SAU	0	World	WLD								59	CHEMICAL MATERIALS NES	1	No Quantity							19521358			0
S3	2000	2000	2000	2	0	2	Export	682	Saudi Arabia	SAU	0	World	WLD								61	LEATHER, LEATHER GOODS	1	No Quantity							19975492			0
S3	2000	2000	2000	2	0	2	Export	682	Saudi Arabia	SAU	0	World	WLD								62	RUBBER MANUFACTURES, NES	1	No Quantity							3776538			0
S3	2000	2000	2000	2	0	2	Export	682	Saudi Arabia	SAU	0	World	WLD								43	ANIMAL,VEG.FATS,OILS,NES	1	No Quantity							2591470			0
S3	2000	2000	2000	2	0	2	Export	678	Sao Tome and Principe	STP	0	World	WLD								42	FIXED VEG. FATS AND OILS	1	No Quantity							43099			0
S3	2000	2000	2000	2	0	2	Export	678	Sao Tome and Principe	STP	0	World	WLD								53	DYES,COLOURING MATERIALS	1	No Quantity							1071			0
S3	2000	2000	2000	2	0	2	Export	678	Sao Tome and Principe	STP	0	World	WLD								59	CHEMICAL MATERIALS NES	1	No Quantity							148			0
S3	2000	2000	2000	2	0	2	Export	678	Sao Tome and Principe	STP	0	World	WLD								63	CORK, WOOD MANUFACTURES	1	No Quantity							4738			0
S3	2000	2000	2000	2	0	2	Export	682	Saudi Arabia	SAU	0	World	WLD								65	TEXTILE YARN,FABRIC,ETC.	1	No Quantity							103419063			0
S3	2000	2000	2000	2	0	2	Export	682	Saudi Arabia	SAU	0	World	WLD								66	NON-METAL.MINERAL MANFCT	1	No Quantity							220441609			0
S3	2000	2000	2000	2	0	2	Export	682	Saudi Arabia	SAU	0	World	WLD								67	IRON AND STEEL	1	No Quantity							256108053			0
S3	2000	2000	2000	2	0	2	Export	682	Saudi Arabia	SAU	0	World	WLD								64	PAPER,PAPERBOARD,ETC.	1	No Quantity							131950565			0
S3	2000	2000	2000	2	0	2	Export	682	Saudi Arabia	SAU	0	World	WLD								68	NON-FERROUS METALS	1	No Quantity							43422988			0
S3	2000	2000	2000	2	0	2	Export	682	Saudi Arabia	SAU	0	World	WLD								69	METALS MANUFACTURES,NES	1	No Quantity							191979707			0
S3	2000	2000	2000	2	0	2	Export	682	Saudi Arabia	SAU	0	World	WLD								63	CORK, WOOD MANUFACTURES	1	No Quantity							2712537			0
S3	2000	2000	2000	2	0	2	Export	678	Sao Tome and Principe	STP	0	World	WLD								65	TEXTILE YARN,FABRIC,ETC.	1	No Quantity							283			0
S3	2000	2000	2000	2	0	2	Export	678	Sao Tome and Principe	STP	0	World	WLD								66	NON-METAL.MINERAL MANFCT	1	No Quantity							6038			0
S3	2000	2000	2000	2	0	2	Export	678	Sao Tome and Principe	STP	0	World	WLD								69	METALS MANUFACTURES,NES	1	No Quantity							6077			0
S3	2000	2000	2000	2	0	2	Export	682	Saudi Arabia	SAU	0	World	WLD								71	POWER GENERATNG.MACHINES	1	No Quantity							27053100			0
S3	2000	2000	2000	2	0	2	Export	682	Saudi Arabia	SAU	0	World	WLD								72	SPECIAL.INDUST.MACHINERY	1	No Quantity							29073370			0
S3	2000	2000	2000	2	0	2	Export	682	Saudi Arabia	SAU	0	World	WLD								74	GENERAL INDUSTL.MACH.NES	1	No Quantity							139866575			0
S3	2000	2000	2000	2	0	2	Export	682	Saudi Arabia	SAU	0	World	WLD								73	METALWORKING MACHINERY	1	No Quantity							2516803			0
S3	2000	2000	2000	2	0	2	Export	678	Sao Tome and Principe	STP	0	World	WLD								68	NON-FERROUS METALS	1	No Quantity							103			0
S3	2000	2000	2000	2	0	2	Export	678	Sao Tome and Principe	STP	0	World	WLD								71	POWER GENERATNG.MACHINES	1	No Quantity							497			0
S3	2000	2000	2000	2	0	2	Export	678	Sao Tome and Principe	STP	0	World	WLD								72	SPECIAL.INDUST.MACHINERY	1	No Quantity							7613			0
S3	2000	2000	2000	2	0	2	Export	678	Sao Tome and Principe	STP	0	World	WLD								74	GENERAL INDUSTL.MACH.NES	1	No Quantity							35188			0
S3	2000	2000	2000	2	0	2	Export	682	Saudi Arabia	SAU	0	World	WLD								76	TELECOMM.SOUND EQUIP ETC	1	No Quantity							17521622			0
S3	2000	2000	2000	2	0	2	Export	682	Saudi Arabia	SAU	0	World	WLD								77	ELEC MCH APPAR,PARTS,NES	1	No Quantity							136876971			0
S3	2000	2000	2000	2	0	2	Export	682	Saudi Arabia	SAU	0	World	WLD								78	ROAD VEHICLES	1	No Quantity							51516064			0
S3	2000	2000	2000	2	0	2	Export	682	Saudi Arabia	SAU	0	World	WLD								79	OTHR.TRANSPORT EQUIPMENT	1	No Quantity							138553507			0
S3	2000	2000	2000	2	0	2	Export	682	Saudi Arabia	SAU	0	World	WLD								81	PREFAB BUILDGS,FTTNG ETC	1	No Quantity							16718154			0
S3	2000	2000	2000	2	0	2	Export	682	Saudi Arabia	SAU	0	World	WLD								75	OFFICE MACHINES,ADP MACH	1	No Quantity							7025075			0
S3	2000	2000	2000	2	0	2	Export	678	Sao Tome and Principe	STP	0	World	WLD								78	ROAD VEHICLES	1	No Quantity							4631			0
S3	2000	2000	2000	2	0	2	Export	678	Sao Tome and Principe	STP	0	World	WLD								82	FURNITURE,BEDDING,ETC.	1	No Quantity							277			0
S3	2000	2000	2000	2	0	2	Export	682	Saudi Arabia	SAU	0	World	WLD								82	FURNITURE,BEDDING,ETC.	1	No Quantity							12709616			0
S3	2000	2000	2000	2	0	2	Export	682	Saudi Arabia	SAU	0	World	WLD								84	CLOTHING AND ACCESSORIES	1	No Quantity							5620274			0
S3	2000	2000	2000	2	0	2	Export	682	Saudi Arabia	SAU	0	World	WLD								87	SCIENTIFIC EQUIPMENT NES	1	No Quantity							12687216			0
S3	2000	2000	2000	2	0	2	Export	682	Saudi Arabia	SAU	0	World	WLD								89	MISC MANUFCTRD GOODS NES	1	No Quantity							55401403			0
S3	2000	2000	2000	2	0	2	Export	682	Saudi Arabia	SAU	0	World	WLD								88	PHOTO.APPARAT.NES;CLOCKS	1	No Quantity							5212273			0
S3	2000	2000	2000	2	0	2	Export	682	Saudi Arabia	SAU	0	World	WLD								85	FOOTWEAR	1	No Quantity							1726669			0
S3	2000	2000	2000	2	0	2	Export	678	Sao Tome and Principe	STP	0	World	WLD								77	ELEC MCH APPAR,PARTS,NES	1	No Quantity							403			0
S3	2000	2000	2000	2	0	2	Export	682	Saudi Arabia	SAU	0	World	WLD								83	TRAVEL GOODS,HANDBGS ETC	1	No Quantity							29600			0
S3	2000	2000	2000	2	0	2	Export	678	Sao Tome and Principe	STP	0	World	WLD								89	MISC MANUFCTRD GOODS NES	1	No Quantity							4790			0
S3	2000	2000	2000	2	0	2	Export	678	Sao Tome and Principe	STP	0	World	WLD								93	SPEC.TRANSACT.NOT CLASSD	1	No Quantity							10243			0
S3	2000	2000	2000	2	0	2	Export	682	Saudi Arabia	SAU	0	World	WLD								97	GOLD,NONMONTRY EXCL ORES	1	No Quantity							7343743			0
S3	2000	2000	2000	2	0	2	Export	682	Saudi Arabia	SAU	0	World	WLD								93	SPEC.TRANSACT.NOT CLASSD	1	No Quantity							32800			0
S3	2000	2000	2000	2	0	2	Export	682	Saudi Arabia	SAU	12	Algeria	DZA								89	MISC MANUFCTRD GOODS NES	1	No Quantity							125067			0
S3	2000	2000	2000	2	0	2	Export	682	Saudi Arabia	SAU	12	Algeria	DZA								87	SCIENTIFIC EQUIPMENT NES	1	No Quantity							43200			0
S3	2000	2000	2000	2	0	2	Export	682	Saudi Arabia	SAU	12	Algeria	DZA								84	CLOTHING AND ACCESSORIES	1	No Quantity							28267			0
S3	2000	2000	2000	2	0	2	Export	682	Saudi Arabia	SAU	12	Algeria	DZA								74	GENERAL INDUSTL.MACH.NES	1	No Quantity							1316268			0
S3	2000	2000	2000	2	0	2	Export	682	Saudi Arabia	SAU	12	Algeria	DZA								54	MEDICINAL,PHARM.PRODUCTS	1	No Quantity							782934			0
S3	2000	2000	2000	2	0	2	Export	682	Saudi Arabia	SAU	12	Algeria	DZA								57	PLASTICS IN PRIMARY FORM	1	No Quantity							712001			0
S3	2000	2000	2000	2	0	2	Export	678	Sao Tome and Principe	STP	24	Angola	AGO								29	CRUDE ANIMAL,VEG.MATERL.	1	No Quantity							101			0
S3	2000	2000	2000	2	0	2	Export	678	Sao Tome and Principe	STP	24	Angola	AGO								11	BEVERAGES	1	No Quantity							12763			0
S3	2000	2000	2000	2	0	2	Export	678	Sao Tome and Principe	STP	24	Angola	AGO								05	VEGETABLES AND FRUIT	1	No Quantity							37683			0
S3	2000	2000	2000	2	0	2	Export	682	Saudi Arabia	SAU	24	Angola	AGO								04	CEREALS,CEREAL PREPRTNS.	1	No Quantity							70667			0
S3	2000	2000	2000	2	0	2	Export	678	Sao Tome and Principe	STP	24	Angola	AGO								82	FURNITURE,BEDDING,ETC.	1	No Quantity							239			0
S3	2000	2000	2000	2	0	2	Export	678	Sao Tome and Principe	STP	24	Angola	AGO								69	METALS MANUFACTURES,NES	1	No Quantity							2399			0
S3	2000	2000	2000	2	0	2	Export	678	Sao Tome and Principe	STP	24	Angola	AGO								59	CHEMICAL MATERIALS NES	1	No Quantity							111			0
S3	2000	2000	2000	2	0	2	Export	678	Sao Tome and Principe	STP	24	Angola	AGO								53	DYES,COLOURING MATERIALS	1	No Quantity							1071			0
S3	2000	2000	2000	2	0	2	Export	678	Sao Tome and Principe	STP	24	Angola	AGO								93	SPEC.TRANSACT.NOT CLASSD	1	No Quantity							10243			0
S3	2000	2000	2000	2	0	2	Export	682	Saudi Arabia	SAU	31	Azerbaijan	AZE								52	INORGANIC CHEMICALS	1	No Quantity							48800			0
S3	2000	2000	2000	2	0	2	Export	682	Saudi Arabia	SAU	32	Argentina	ARG								56	FERTILIZER,EXCEPT GRP272	1	No Quantity							2423470			0
S3	2000	2000	2000	2	0	2	Export	682	Saudi Arabia	SAU	36	Australia	AUS								56	FERTILIZER,EXCEPT GRP272	1	No Quantity							25115498			0
S3	2000	2000	2000	2	0	2	Export	682	Saudi Arabia	SAU	36	Australia	AUS								58	PLASTIC,NON-PRIMARY FORM	1	No Quantity							53867			0
S3	2000	2000	2000	2	0	2	Export	682	Saudi Arabia	SAU	36	Australia	AUS								57	PLASTICS IN PRIMARY FORM	1	No Quantity							1752269			0
S3	2000	2000	2000	2	0	2	Export	682	Saudi Arabia	SAU	36	Australia	AUS								52	INORGANIC CHEMICALS	1	No Quantity							68063818			0
S3	2000	2000	2000	2	0	2	Export	682	Saudi Arabia	SAU	36	Australia	AUS								06	SUGAR,SUGR.PREPTNS,HONEY	1	No Quantity							30400			0
S3	2000	2000	2000	2	0	2	Export	682	Saudi Arabia	SAU	36	Australia	AUS								66	NON-METAL.MINERAL MANFCT	1	No Quantity							3659471			0
S3	2000	2000	2000	2	0	2	Export	682	Saudi Arabia	SAU	36	Australia	AUS								65	TEXTILE YARN,FABRIC,ETC.	1	No Quantity							1915202			0
S3	2000	2000	2000	2	0	2	Export	682	Saudi Arabia	SAU	36	Australia	AUS								69	METALS MANUFACTURES,NES	1	No Quantity							123200			0
S3	2000	2000	2000	2	0	2	Export	682	Saudi Arabia	SAU	36	Australia	AUS								68	NON-FERROUS METALS	1	No Quantity							98400			0
S3	2000	2000	2000	2	0	2	Export	682	Saudi Arabia	SAU	36	Australia	AUS								82	FURNITURE,BEDDING,ETC.	1	No Quantity							32000			0
S3	2000	2000	2000	2	0	2	Export	682	Saudi Arabia	SAU	36	Australia	AUS								79	OTHR.TRANSPORT EQUIPMENT	1	No Quantity							2280003			0
S3	2000	2000	2000	2	0	2	Export	682	Saudi Arabia	SAU	36	Australia	AUS								74	GENERAL INDUSTL.MACH.NES	1	No Quantity							903201			0
S3	2000	2000	2000	2	0	2	Export	682	Saudi Arabia	SAU	36	Australia	AUS								72	SPECIAL.INDUST.MACHINERY	1	No Quantity							73333			0
S3	2000	2000	2000	2	0	2	Export	682	Saudi Arabia	SAU	36	Australia	AUS								89	MISC MANUFCTRD GOODS NES	1	No Quantity							203200			0
S3	2000	2000	2000	2	0	2	Export	682	Saudi Arabia	SAU	40	Austria	AUT								72	SPECIAL.INDUST.MACHINERY	1	No Quantity							27467			0
S3	2000	2000	2000	2	0	2	Export	682	Saudi Arabia	SAU	40	Austria	AUT								74	GENERAL INDUSTL.MACH.NES	1	No Quantity							37867			0
S3	2000	2000	2000	2	0	2	Export	682	Saudi Arabia	SAU	40	Austria	AUT								77	ELEC MCH APPAR,PARTS,NES	1	No Quantity							28267			0
S3	2000	2000	2000	2	0	2	Export	682	Saudi Arabia	SAU	40	Austria	AUT								78	ROAD VEHICLES	1	No Quantity							48267			0
S3	2000	2000	2000	2	0	2	Export	682	Saudi Arabia	SAU	40	Austria	AUT								87	SCIENTIFIC EQUIPMENT NES	1	No Quantity							75733			0
S3	2000	2000	2000	2	0	2	Export	682	Saudi Arabia	SAU	40	Austria	AUT								04	CEREALS,CEREAL PREPRTNS.	1	No Quantity							53333			0
S3	2000	2000	2000	2	0	2	Export	682	Saudi Arabia	SAU	40	Austria	AUT								26	TEXTILE FIBRES	1	No Quantity							126667			0
S3	2000	2000	2000	2	0	2	Export	682	Saudi Arabia	SAU	40	Austria	AUT								51	ORGANIC CHEMICALS	1	No Quantity							682934			0
S3	2000	2000	2000	2	0	2	Export	682	Saudi Arabia	SAU	48	Bahrain	BHR								51	ORGANIC CHEMICALS	1	No Quantity							2374936			0
S3	2000	2000	2000	2	0	2	Export	682	Saudi Arabia	SAU	48	Bahrain	BHR								42	FIXED VEG. FATS AND OILS	1	No Quantity							1304268			0
S3	2000	2000	2000	2	0	2	Export	682	Saudi Arabia	SAU	48	Bahrain	BHR								33	PETROLEUM,PETROL.PRODUCT	1	No Quantity							136000			0
S3	2000	2000	2000	2	0	2	Export	682	Saudi Arabia	SAU	48	Bahrain	BHR								29	CRUDE ANIMAL,VEG.MATERL.	1	No Quantity							170134			0
S3	2000	2000	2000	2	0	2	Export	682	Saudi Arabia	SAU	48	Bahrain	BHR								52	INORGANIC CHEMICALS	1	No Quantity							2029869			0
S3	2000	2000	2000	2	0	2	Export	682	Saudi Arabia	SAU	48	Bahrain	BHR								53	DYES,COLOURING MATERIALS	1	No Quantity							3006404			0
S3	2000	2000	2000	2	0	2	Export	682	Saudi Arabia	SAU	48	Bahrain	BHR								57	PLASTICS IN PRIMARY FORM	1	No Quantity							4394939			0
S3	2000	2000	2000	2	0	2	Export	682	Saudi Arabia	SAU	48	Bahrain	BHR								58	PLASTIC,NON-PRIMARY FORM	1	No Quantity							1488802			0
S3	2000	2000	2000	2	0	2	Export	682	Saudi Arabia	SAU	48	Bahrain	BHR								56	FERTILIZER,EXCEPT GRP272	1	No Quantity							3041337			0
S3	2000	2000	2000	2	0	2	Export	682	Saudi Arabia	SAU	48	Bahrain	BHR								54	MEDICINAL,PHARM.PRODUCTS	1	No Quantity							1343735			0
S3	2000	2000	2000	2	0	2	Export	682	Saudi Arabia	SAU	48	Bahrain	BHR								55	ESSENTL.OILS,PERFUME,ETC	1	No Quantity							10696280			0
S3	2000	2000	2000	2	0	2	Export	682	Saudi Arabia	SAU	48	Bahrain	BHR								26	TEXTILE FIBRES	1	No Quantity							1075201			0
S3	2000	2000	2000	2	0	2	Export	682	Saudi Arabia	SAU	48	Bahrain	BHR								11	BEVERAGES	1	No Quantity							2908804			0
S3	2000	2000	2000	2	0	2	Export	682	Saudi Arabia	SAU	48	Bahrain	BHR								28	METALLIFEROUS ORE,SCRAP	1	No Quantity							50667			0
S3	2000	2000	2000	2	0	2	Export	682	Saudi Arabia	SAU	48	Bahrain	BHR								24	CORK AND WOOD	1	No Quantity							1106401			0
S3	2000	2000	2000	2	0	2	Export	682	Saudi Arabia	SAU	48	Bahrain	BHR								27	CRUDE FERTILIZER,MINERAL	1	No Quantity							470401			0
S3	2000	2000	2000	2	0	2	Export	682	Saudi Arabia	SAU	48	Bahrain	BHR								04	CEREALS,CEREAL PREPRTNS.	1	No Quantity							3204271			0
S3	2000	2000	2000	2	0	2	Export	682	Saudi Arabia	SAU	48	Bahrain	BHR								03	FISH,CRUSTACEANS,MOLLUSC	1	No Quantity							35200			0
S3	2000	2000	2000	2	0	2	Export	682	Saudi Arabia	SAU	48	Bahrain	BHR								00	LIVE ANIMALS	1	No Quantity							572001			0
S3	2000	2000	2000	2	0	2	Export	682	Saudi Arabia	SAU	48	Bahrain	BHR								02	DAIRY PRODUCTS,BIRD EGGS	1	No Quantity							29383503			0
S3	2000	2000	2000	2	0	2	Export	682	Saudi Arabia	SAU	48	Bahrain	BHR								01	MEAT, MEAT PREPARATIONS	1	No Quantity							1566669			0
S3	2000	2000	2000	2	0	2	Export	682	Saudi Arabia	SAU	48	Bahrain	BHR								06	SUGAR,SUGR.PREPTNS,HONEY	1	No Quantity							406934			0
S3	2000	2000	2000	2	0	2	Export	682	Saudi Arabia	SAU	48	Bahrain	BHR								05	VEGETABLES AND FRUIT	1	No Quantity							15826686			0
S3	2000	2000	2000	2	0	2	Export	682	Saudi Arabia	SAU	48	Bahrain	BHR								07	COFFEE,TEA,COCOA,SPICES	1	No Quantity							1056001			0
S3	2000	2000	2000	2	0	2	Export	682	Saudi Arabia	SAU	48	Bahrain	BHR								09	MISC.EDIBLE PRODUCTS ETC	1	No Quantity							1714135			0
S3	2000	2000	2000	2	0	2	Export	682	Saudi Arabia	SAU	48	Bahrain	BHR								08	ANIMAL FEED STUFF	1	No Quantity							869068			0
S3	2000	2000	2000	2	0	2	Export	682	Saudi Arabia	SAU	48	Bahrain	BHR								87	SCIENTIFIC EQUIPMENT NES	1	No Quantity							313600			0
S3	2000	2000	2000	2	0	2	Export	682	Saudi Arabia	SAU	48	Bahrain	BHR								84	CLOTHING AND ACCESSORIES	1	No Quantity							126133			0
S3	2000	2000	2000	2	0	2	Export	682	Saudi Arabia	SAU	48	Bahrain	BHR								82	FURNITURE,BEDDING,ETC.	1	No Quantity							604267			0
S3	2000	2000	2000	2	0	2	Export	682	Saudi Arabia	SAU	48	Bahrain	BHR								75	OFFICE MACHINES,ADP MACH	1	No Quantity							1232002			0
S3	2000	2000	2000	2	0	2	Export	682	Saudi Arabia	SAU	48	Bahrain	BHR								78	ROAD VEHICLES	1	No Quantity							2968804			0
S3	2000	2000	2000	2	0	2	Export	682	Saudi Arabia	SAU	48	Bahrain	BHR								79	OTHR.TRANSPORT EQUIPMENT	1	No Quantity							10737880			0
S3	2000	2000	2000	2	0	2	Export	682	Saudi Arabia	SAU	48	Bahrain	BHR								81	PREFAB BUILDGS,FTTNG ETC	1	No Quantity							250400			0
S3	2000	2000	2000	2	0	2	Export	682	Saudi Arabia	SAU	48	Bahrain	BHR								77	ELEC MCH APPAR,PARTS,NES	1	No Quantity							3090671			0
S3	2000	2000	2000	2	0	2	Export	682	Saudi Arabia	SAU	48	Bahrain	BHR								76	TELECOMM.SOUND EQUIP ETC	1	No Quantity							375200			0
S3	2000	2000	2000	2	0	2	Export	682	Saudi Arabia	SAU	48	Bahrain	BHR								74	GENERAL INDUSTL.MACH.NES	1	No Quantity							12325882			0
S3	2000	2000	2000	2	0	2	Export	682	Saudi Arabia	SAU	48	Bahrain	BHR								72	SPECIAL.INDUST.MACHINERY	1	No Quantity							2386936			0
S3	2000	2000	2000	2	0	2	Export	682	Saudi Arabia	SAU	48	Bahrain	BHR								68	NON-FERROUS METALS	1	No Quantity							4642672			0
S3	2000	2000	2000	2	0	2	Export	682	Saudi Arabia	SAU	48	Bahrain	BHR								64	PAPER,PAPERBOARD,ETC.	1	No Quantity							13636817			0
S3	2000	2000	2000	2	0	2	Export	682	Saudi Arabia	SAU	48	Bahrain	BHR								67	IRON AND STEEL	1	No Quantity							13946951			0
S3	2000	2000	2000	2	0	2	Export	682	Saudi Arabia	SAU	48	Bahrain	BHR								69	METALS MANUFACTURES,NES	1	No Quantity							14434418			0
S3	2000	2000	2000	2	0	2	Export	682	Saudi Arabia	SAU	48	Bahrain	BHR								63	CORK, WOOD MANUFACTURES	1	No Quantity							978135			0
S3	2000	2000	2000	2	0	2	Export	682	Saudi Arabia	SAU	48	Bahrain	BHR								71	POWER GENERATNG.MACHINES	1	No Quantity							1480002			0
S3	2000	2000	2000	2	0	2	Export	682	Saudi Arabia	SAU	48	Bahrain	BHR								65	TEXTILE YARN,FABRIC,ETC.	1	No Quantity							4726673			0
S3	2000	2000	2000	2	0	2	Export	682	Saudi Arabia	SAU	48	Bahrain	BHR								66	NON-METAL.MINERAL MANFCT	1	No Quantity							24205364			0
S3	2000	2000	2000	2	0	2	Export	682	Saudi Arabia	SAU	48	Bahrain	BHR								43	ANIMAL,VEG.FATS,OILS,NES	1	No Quantity							109067			0
S3	2000	2000	2000	2	0	2	Export	682	Saudi Arabia	SAU	48	Bahrain	BHR								62	RUBBER MANUFACTURES, NES	1	No Quantity							122133			0
S3	2000	2000	2000	2	0	2	Export	682	Saudi Arabia	SAU	48	Bahrain	BHR								59	CHEMICAL MATERIALS NES	1	No Quantity							1087468			0
S3	2000	2000	2000	2	0	2	Export	682	Saudi Arabia	SAU	48	Bahrain	BHR								89	MISC MANUFCTRD GOODS NES	1	No Quantity							5736007			0
S3	2000	2000	2000	2	0	2	Export	682	Saudi Arabia	SAU	48	Bahrain	BHR								85	FOOTWEAR	1	No Quantity							575467			0
S3	2000	2000	2000	2	0	2	Export	682	Saudi Arabia	SAU	48	Bahrain	BHR								88	PHOTO.APPARAT.NES;CLOCKS	1	No Quantity							111733			0
S3	2000	2000	2000	2	0	2	Export	682	Saudi Arabia	SAU	48	Bahrain	BHR								93	SPEC.TRANSACT.NOT CLASSD	1	No Quantity							32800			0
S3	2000	2000	2000	2	0	2	Export	682	Saudi Arabia	SAU	50	Bangladesh	BGD								89	MISC MANUFCTRD GOODS NES	1	No Quantity							69333			0
S3	2000	2000	2000	2	0	2	Export	682	Saudi Arabia	SAU	50	Bangladesh	BGD								66	NON-METAL.MINERAL MANFCT	1	No Quantity							1127735			0
S3	2000	2000	2000	2	0	2	Export	682	Saudi Arabia	SAU	50	Bangladesh	BGD								65	TEXTILE YARN,FABRIC,ETC.	1	No Quantity							3235737			0
S3	2000	2000	2000	2	0	2	Export	682	Saudi Arabia	SAU	50	Bangladesh	BGD								69	METALS MANUFACTURES,NES	1	No Quantity							8390144			0
S3	2000	2000	2000	2	0	2	Export	682	Saudi Arabia	SAU	50	Bangladesh	BGD								74	GENERAL INDUSTL.MACH.NES	1	No Quantity							131467			0
S3	2000	2000	2000	2	0	2	Export	682	Saudi Arabia	SAU	50	Bangladesh	BGD								77	ELEC MCH APPAR,PARTS,NES	1	No Quantity							63467			0
S3	2000	2000	2000	2	0	2	Export	682	Saudi Arabia	SAU	50	Bangladesh	BGD								81	PREFAB BUILDGS,FTTNG ETC	1	No Quantity							528001			0
S3	2000	2000	2000	2	0	2	Export	682	Saudi Arabia	SAU	50	Bangladesh	BGD								05	VEGETABLES AND FRUIT	1	No Quantity							32000			0
S3	2000	2000	2000	2	0	2	Export	682	Saudi Arabia	SAU	50	Bangladesh	BGD								28	METALLIFEROUS ORE,SCRAP	1	No Quantity							34133			0
S3	2000	2000	2000	2	0	2	Export	682	Saudi Arabia	SAU	50	Bangladesh	BGD								25	PULP AND WASTE PAPER	1	No Quantity							32000			0
S3	2000	2000	2000	2	0	2	Export	682	Saudi Arabia	SAU	50	Bangladesh	BGD								54	MEDICINAL,PHARM.PRODUCTS	1	No Quantity							85600			0
S3	2000	2000	2000	2	0	2	Export	682	Saudi Arabia	SAU	50	Bangladesh	BGD								56	FERTILIZER,EXCEPT GRP272	1	No Quantity							5861874			0
S3	2000	2000	2000	2	0	2	Export	682	Saudi Arabia	SAU	50	Bangladesh	BGD								57	PLASTICS IN PRIMARY FORM	1	No Quantity							1173068			0
S3	2000	2000	2000	2	0	2	Export	682	Saudi Arabia	SAU	50	Bangladesh	BGD								52	INORGANIC CHEMICALS	1	No Quantity							410667			0
S3	2000	2000	2000	2	0	2	Export	682	Saudi Arabia	SAU	50	Bangladesh	BGD								51	ORGANIC CHEMICALS	1	No Quantity							4370405			0
S3	2000	2000	2000	2	0	2	Export	682	Saudi Arabia	SAU	56	Belgium	BEL								51	ORGANIC CHEMICALS	1	No Quantity							41370452			0
S3	2000	2000	2000	2	0	2	Export	682	Saudi Arabia	SAU	56	Belgium	BEL								52	INORGANIC CHEMICALS	1	No Quantity							1394935			0
S3	2000	2000	2000	2	0	2	Export	682	Saudi Arabia	SAU	56	Belgium	BEL								57	PLASTICS IN PRIMARY FORM	1	No Quantity							44673389			0
S3	2000	2000	2000	2	0	2	Export	682	Saudi Arabia	SAU	56	Belgium	BEL								58	PLASTIC,NON-PRIMARY FORM	1	No Quantity							1200535			0
S3	2000	2000	2000	2	0	2	Export	682	Saudi Arabia	SAU	56	Belgium	BEL								28	METALLIFEROUS ORE,SCRAP	1	No Quantity							326934			0
S3	2000	2000	2000	2	0	2	Export	678	Sao Tome and Principe	STP	56	Belgium	BEL								07	COFFEE,TEA,COCOA,SPICES	1	No Quantity							188373			0
S3	2000	2000	2000	2	0	2	Export	682	Saudi Arabia	SAU	56	Belgium	BEL								02	DAIRY PRODUCTS,BIRD EGGS	1	No Quantity							32267			0
S3	2000	2000	2000	2	0	2	Export	682	Saudi Arabia	SAU	56	Belgium	BEL								04	CEREALS,CEREAL PREPRTNS.	1	No Quantity							46933			0
S3	2000	2000	2000	2	0	2	Export	682	Saudi Arabia	SAU	56	Belgium	BEL								79	OTHR.TRANSPORT EQUIPMENT	1	No Quantity							604267			0
S3	2000	2000	2000	2	0	2	Export	682	Saudi Arabia	SAU	56	Belgium	BEL								74	GENERAL INDUSTL.MACH.NES	1	No Quantity							61333			0
S3	2000	2000	2000	2	0	2	Export	682	Saudi Arabia	SAU	56	Belgium	BEL								67	IRON AND STEEL	1	No Quantity							1277335			0
S3	2000	2000	2000	2	0	2	Export	682	Saudi Arabia	SAU	56	Belgium	BEL								64	PAPER,PAPERBOARD,ETC.	1	No Quantity							42667			0
S3	2000	2000	2000	2	0	2	Export	682	Saudi Arabia	SAU	56	Belgium	BEL								68	NON-FERROUS METALS	1	No Quantity							92533			0
S3	2000	2000	2000	2	0	2	Export	682	Saudi Arabia	SAU	56	Belgium	BEL								66	NON-METAL.MINERAL MANFCT	1	No Quantity							3969605			0
S3	2000	2000	2000	2	0	2	Export	682	Saudi Arabia	SAU	56	Belgium	BEL								62	RUBBER MANUFACTURES, NES	1	No Quantity							217867			0
S3	2000	2000	2000	2	0	2	Export	682	Saudi Arabia	SAU	56	Belgium	BEL								88	PHOTO.APPARAT.NES;CLOCKS	1	No Quantity							40800			0
S3	2000	2000	2000	2	0	2	Export	682	Saudi Arabia	SAU	72	Botswana	BWA								69	METALS MANUFACTURES,NES	1	No Quantity							37067			0
S3	2000	2000	2000	2	0	2	Export	682	Saudi Arabia	SAU	76	Brazil	BRA								57	PLASTICS IN PRIMARY FORM	1	No Quantity							62400			0
S3	2000	2000	2000	2	0	2	Export	682	Saudi Arabia	SAU	96	Brunei Darussalam	BRN								51	ORGANIC CHEMICALS	1	No Quantity							1661602			0
S3	2000	2000	2000	2	0	2	Export	682	Saudi Arabia	SAU	104	Myanmar	MMR								56	FERTILIZER,EXCEPT GRP272	1	No Quantity							2587203			0
S3	2000	2000	2000	2	0	2	Export	682	Saudi Arabia	SAU	116	Cambodia	KHM								51	ORGANIC CHEMICALS	1	No Quantity							2242403			0
S3	2000	2000	2000	2	0	2	Export	682	Saudi Arabia	SAU	120	Cameroon	CMR								66	NON-METAL.MINERAL MANFCT	1	No Quantity							894401			0
S3	2000	2000	2000	2	0	2	Export	682	Saudi Arabia	SAU	120	Cameroon	CMR								77	ELEC MCH APPAR,PARTS,NES	1	No Quantity							44800			0
S3	2000	2000	2000	2	0	2	Export	682	Saudi Arabia	SAU	120	Cameroon	CMR								78	ROAD VEHICLES	1	No Quantity							36533			0
S3	2000	2000	2000	2	0	2	Export	682	Saudi Arabia	SAU	124	Canada	CAN								75	OFFICE MACHINES,ADP MACH	1	No Quantity							28000			0
S3	2000	2000	2000	2	0	2	Export	682	Saudi Arabia	SAU	124	Canada	CAN								82	FURNITURE,BEDDING,ETC.	1	No Quantity							165867			0
S3	2000	2000	2000	2	0	2	Export	682	Saudi Arabia	SAU	124	Canada	CAN								77	ELEC MCH APPAR,PARTS,NES	1	No Quantity							90667			0
S3	2000	2000	2000	2	0	2	Export	682	Saudi Arabia	SAU	124	Canada	CAN								76	TELECOMM.SOUND EQUIP ETC	1	No Quantity							181600			0
S3	2000	2000	2000	2	0	2	Export	682	Saudi Arabia	SAU	124	Canada	CAN								72	SPECIAL.INDUST.MACHINERY	1	No Quantity							36267			0
S3	2000	2000	2000	2	0	2	Export	682	Saudi Arabia	SAU	124	Canada	CAN								66	NON-METAL.MINERAL MANFCT	1	No Quantity							477867			0
S3	2000	2000	2000	2	0	2	Export	682	Saudi Arabia	SAU	124	Canada	CAN								65	TEXTILE YARN,FABRIC,ETC.	1	No Quantity							239734			0
S3	2000	2000	2000	2	0	2	Export	682	Saudi Arabia	SAU	124	Canada	CAN								69	METALS MANUFACTURES,NES	1	No Quantity							66400			0
S3	2000	2000	2000	2	0	2	Export	682	Saudi Arabia	SAU	124	Canada	CAN								67	IRON AND STEEL	1	No Quantity							7680010			0
S3	2000	2000	2000	2	0	2	Export	682	Saudi Arabia	SAU	124	Canada	CAN								51	ORGANIC CHEMICALS	1	No Quantity							501601			0
S3	2000	2000	2000	2	0	2	Export	682	Saudi Arabia	SAU	124	Canada	CAN								52	INORGANIC CHEMICALS	1	No Quantity							34933			0
S3	2000	2000	2000	2	0	2	Export	682	Saudi Arabia	SAU	124	Canada	CAN								56	FERTILIZER,EXCEPT GRP272	1	No Quantity							6341608			0
S3	2000	2000	2000	2	0	2	Export	682	Saudi Arabia	SAU	124	Canada	CAN								57	PLASTICS IN PRIMARY FORM	1	No Quantity							242667			0
S3	2000	2000	2000	2	0	2	Export	682	Saudi Arabia	SAU	124	Canada	CAN								06	SUGAR,SUGR.PREPTNS,HONEY	1	No Quantity							30400			0
S3	2000	2000	2000	2	0	2	Export	682	Saudi Arabia	SAU	124	Canada	CAN								89	MISC MANUFCTRD GOODS NES	1	No Quantity							580001			0
S3	2000	2000	2000	2	0	2	Export	682	Saudi Arabia	SAU	140	Central African Rep.	CAF								28	METALLIFEROUS ORE,SCRAP	1	No Quantity							58667			0
S3	2000	2000	2000	2	0	2	Export	682	Saudi Arabia	SAU	140	Central African Rep.	CAF								52	INORGANIC CHEMICALS	1	No Quantity							772534			0
S3	2000	2000	2000	2	0	2	Export	682	Saudi Arabia	SAU	140	Central African Rep.	CAF								69	METALS MANUFACTURES,NES	1	No Quantity							228800			0
S3	2000	2000	2000	2	0	2	Export	682	Saudi Arabia	SAU	140	Central African Rep.	CAF								72	SPECIAL.INDUST.MACHINERY	1	No Quantity							140534			0
S3	2000	2000	2000	2	0	2	Export	682	Saudi Arabia	SAU	144	Sri Lanka	LKA								76	TELECOMM.SOUND EQUIP ETC	1	No Quantity							33067			0
S3	2000	2000	2000	2	0	2	Export	682	Saudi Arabia	SAU	144	Sri Lanka	LKA								82	FURNITURE,BEDDING,ETC.	1	No Quantity							148534			0
S3	2000	2000	2000	2	0	2	Export	682	Saudi Arabia	SAU	144	Sri Lanka	LKA								81	PREFAB BUILDGS,FTTNG ETC	1	No Quantity							352800			0
S3	2000	2000	2000	2	0	2	Export	682	Saudi Arabia	SAU	144	Sri Lanka	LKA								69	METALS MANUFACTURES,NES	1	No Quantity							1417602			0
S3	2000	2000	2000	2	0	2	Export	682	Saudi Arabia	SAU	144	Sri Lanka	LKA								65	TEXTILE YARN,FABRIC,ETC.	1	No Quantity							1147201			0
S3	2000	2000	2000	2	0	2	Export	682	Saudi Arabia	SAU	144	Sri Lanka	LKA								66	NON-METAL.MINERAL MANFCT	1	No Quantity							1440535			0
S3	2000	2000	2000	2	0	2	Export	682	Saudi Arabia	SAU	144	Sri Lanka	LKA								52	INORGANIC CHEMICALS	1	No Quantity							238667			0
S3	2000	2000	2000	2	0	2	Export	682	Saudi Arabia	SAU	144	Sri Lanka	LKA								53	DYES,COLOURING MATERIALS	1	No Quantity							29333			0
S3	2000	2000	2000	2	0	2	Export	682	Saudi Arabia	SAU	144	Sri Lanka	LKA								51	ORGANIC CHEMICALS	1	No Quantity							835734			0
S3	2000	2000	2000	2	0	2	Export	682	Saudi Arabia	SAU	144	Sri Lanka	LKA								57	PLASTICS IN PRIMARY FORM	1	No Quantity							3073604			0
S3	2000	2000	2000	2	0	2	Export	682	Saudi Arabia	SAU	144	Sri Lanka	LKA								28	METALLIFEROUS ORE,SCRAP	1	No Quantity							57867			0
S3	2000	2000	2000	2	0	2	Export	682	Saudi Arabia	SAU	144	Sri Lanka	LKA								25	PULP AND WASTE PAPER	1	No Quantity							56800			0
S3	2000	2000	2000	2	0	2	Export	682	Saudi Arabia	SAU	144	Sri Lanka	LKA								26	TEXTILE FIBRES	1	No Quantity							164534			0
S3	2000	2000	2000	2	0	2	Export	682	Saudi Arabia	SAU	144	Sri Lanka	LKA								05	VEGETABLES AND FRUIT	1	No Quantity							80000			0
S3	2000	2000	2000	2	0	2	Export	682	Saudi Arabia	SAU	144	Sri Lanka	LKA								89	MISC MANUFCTRD GOODS NES	1	No Quantity							180800			0
S3	2000	2000	2000	2	0	2	Export	682	Saudi Arabia	SAU	148	Chad	TCD								26	TEXTILE FIBRES	1	No Quantity							108000			0
S3	2000	2000	2000	2	0	2	Export	682	Saudi Arabia	SAU	148	Chad	TCD								55	ESSENTL.OILS,PERFUME,ETC	1	No Quantity							28267			0
S3	2000	2000	2000	2	0	2	Export	682	Saudi Arabia	SAU	148	Chad	TCD								65	TEXTILE YARN,FABRIC,ETC.	1	No Quantity							172000			0
S3	2000	2000	2000	2	0	2	Export	682	Saudi Arabia	SAU	148	Chad	TCD								69	METALS MANUFACTURES,NES	1	No Quantity							78133			0
S3	2000	2000	2000	2	0	2	Export	682	Saudi Arabia	SAU	148	Chad	TCD								78	ROAD VEHICLES	1	No Quantity							59467			0
S3	2000	2000	2000	2	0	2	Export	682	Saudi Arabia	SAU	152	Chile	CHL								69	METALS MANUFACTURES,NES	1	No Quantity							230400			0
S3	2000	2000	2000	2	0	2	Export	682	Saudi Arabia	SAU	152	Chile	CHL								57	PLASTICS IN PRIMARY FORM	1	No Quantity							38933			0
S3	2000	2000	2000	2	0	2	Export	682	Saudi Arabia	SAU	156	China	CHN								57	PLASTICS IN PRIMARY FORM	1	No Quantity							34823777			0
S3	2000	2000	2000	2	0	2	Export	682	Saudi Arabia	SAU	156	China	CHN								51	ORGANIC CHEMICALS	1	No Quantity							74604627			0
S3	2000	2000	2000	2	0	2	Export	682	Saudi Arabia	SAU	156	China	CHN								53	DYES,COLOURING MATERIALS	1	No Quantity							850668			0
S3	2000	2000	2000	2	0	2	Export	682	Saudi Arabia	SAU	156	China	CHN								52	INORGANIC CHEMICALS	1	No Quantity							701601			0
S3	2000	2000	2000	2	0	2	Export	682	Saudi Arabia	SAU	156	China	CHN								25	PULP AND WASTE PAPER	1	No Quantity							74400			0
S3	2000	2000	2000	2	0	2	Export	682	Saudi Arabia	SAU	156	China	CHN								28	METALLIFEROUS ORE,SCRAP	1	No Quantity							612001			0
S3	2000	2000	2000	2	0	2	Export	682	Saudi Arabia	SAU	156	China	CHN								03	FISH,CRUSTACEANS,MOLLUSC	1	No Quantity							192000			0
S3	2000	2000	2000	2	0	2	Export	682	Saudi Arabia	SAU	156	China	CHN								01	MEAT, MEAT PREPARATIONS	1	No Quantity							32533			0
S3	2000	2000	2000	2	0	2	Export	682	Saudi Arabia	SAU	156	China	CHN								69	METALS MANUFACTURES,NES	1	No Quantity							499201			0
S3	2000	2000	2000	2	0	2	Export	682	Saudi Arabia	SAU	156	China	CHN								65	TEXTILE YARN,FABRIC,ETC.	1	No Quantity							728001			0
S3	2000	2000	2000	2	0	2	Export	682	Saudi Arabia	SAU	156	China	CHN								66	NON-METAL.MINERAL MANFCT	1	No Quantity							26933			0
S3	2000	2000	2000	2	0	2	Export	682	Saudi Arabia	SAU	156	China	CHN								61	LEATHER, LEATHER GOODS	1	No Quantity							72533			0
S3	2000	2000	2000	2	0	2	Export	682	Saudi Arabia	SAU	156	China	CHN								78	ROAD VEHICLES	1	No Quantity							92800			0
S3	2000	2000	2000	2	0	2	Export	682	Saudi Arabia	SAU	156	China	CHN								81	PREFAB BUILDGS,FTTNG ETC	1	No Quantity							601334			0
S3	2000	2000	2000	2	0	2	Export	682	Saudi Arabia	SAU	156	China	CHN								84	CLOTHING AND ACCESSORIES	1	No Quantity							344267			0
S3	2000	2000	2000	2	0	2	Export	682	Saudi Arabia	SAU	156	China	CHN								77	ELEC MCH APPAR,PARTS,NES	1	No Quantity							160267			0
S3	2000	2000	2000	2	0	2	Export	682	Saudi Arabia	SAU	156	China	CHN								74	GENERAL INDUSTL.MACH.NES	1	No Quantity							149600			0
S3	2000	2000	2000	2	0	2	Export	682	Saudi Arabia	SAU	156	China	CHN								89	MISC MANUFCTRD GOODS NES	1	No Quantity							220534			0
S3	2000	2000	2000	2	0	2	Export	682	Saudi Arabia	SAU	170	Colombia	COL								61	LEATHER, LEATHER GOODS	1	No Quantity							37867			0
S3	2000	2000	2000	2	0	2	Export	682	Saudi Arabia	SAU	170	Colombia	COL								65	TEXTILE YARN,FABRIC,ETC.	1	No Quantity							70933			0
S3	2000	2000	2000	2	0	2	Export	682	Saudi Arabia	SAU	170	Colombia	COL								26	TEXTILE FIBRES	1	No Quantity							86133			0
S3	2000	2000	2000	2	0	2	Export	682	Saudi Arabia	SAU	174	Comoros	COM								52	INORGANIC CHEMICALS	1	No Quantity							115467			0
S3	2000	2000	2000	2	0	2	Export	682	Saudi Arabia	SAU	174	Comoros	COM								59	CHEMICAL MATERIALS NES	1	No Quantity							40000			0
S3	2000	2000	2000	2	0	2	Export	682	Saudi Arabia	SAU	180	Dem. Rep. of the Congo	COD								66	NON-METAL.MINERAL MANFCT	1	No Quantity							272000			0
S3	2000	2000	2000	2	0	2	Export	682	Saudi Arabia	SAU	191	Croatia	HRV								82	FURNITURE,BEDDING,ETC.	1	No Quantity							44800			0
S3	2000	2000	2000	2	0	2	Export	682	Saudi Arabia	SAU	196	Cyprus	CYP								74	GENERAL INDUSTL.MACH.NES	1	No Quantity							27200			0
S3	2000	2000	2000	2	0	2	Export	682	Saudi Arabia	SAU	203	Czechia	CZE								68	NON-FERROUS METALS	1	No Quantity							30400			0
S3	2000	2000	2000	2	0	2	Export	682	Saudi Arabia	SAU	204	Benin	BEN								66	NON-METAL.MINERAL MANFCT	1	No Quantity							618401			0
S3	2000	2000	2000	2	0	2	Export	682	Saudi Arabia	SAU	208	Denmark	DNK								66	NON-METAL.MINERAL MANFCT	1	No Quantity							30133			0
S3	2000	2000	2000	2	0	2	Export	682	Saudi Arabia	SAU	208	Denmark	DNK								69	METALS MANUFACTURES,NES	1	No Quantity							106667			0
S3	2000	2000	2000	2	0	2	Export	682	Saudi Arabia	SAU	208	Denmark	DNK								74	GENERAL INDUSTL.MACH.NES	1	No Quantity							31200			0
S3	2000	2000	2000	2	0	2	Export	682	Saudi Arabia	SAU	208	Denmark	DNK								51	ORGANIC CHEMICALS	1	No Quantity							70400			0
S3	2000	2000	2000	2	0	2	Export	682	Saudi Arabia	SAU	208	Denmark	DNK								02	DAIRY PRODUCTS,BIRD EGGS	1	No Quantity							42133			0
S3	2000	2000	2000	2	0	2	Export	682	Saudi Arabia	SAU	208	Denmark	DNK								04	CEREALS,CEREAL PREPRTNS.	1	No Quantity							60000			0
S3	2000	2000	2000	2	0	2	Export	682	Saudi Arabia	SAU	231	Ethiopia	ETH								26	TEXTILE FIBRES	1	No Quantity							136534			0
S3	2000	2000	2000	2	0	2	Export	682	Saudi Arabia	SAU	231	Ethiopia	ETH								51	ORGANIC CHEMICALS	1	No Quantity							137600			0
S3	2000	2000	2000	2	0	2	Export	682	Saudi Arabia	SAU	231	Ethiopia	ETH								52	INORGANIC CHEMICALS	1	No Quantity							40000			0
S3	2000	2000	2000	2	0	2	Export	682	Saudi Arabia	SAU	231	Ethiopia	ETH								53	DYES,COLOURING MATERIALS	1	No Quantity							37600			0
S3	2000	2000	2000	2	0	2	Export	682	Saudi Arabia	SAU	231	Ethiopia	ETH								57	PLASTICS IN PRIMARY FORM	1	No Quantity							599467			0
S3	2000	2000	2000	2	0	2	Export	682	Saudi Arabia	SAU	231	Ethiopia	ETH								69	METALS MANUFACTURES,NES	1	No Quantity							33067			0
S3	2000	2000	2000	2	0	2	Export	682	Saudi Arabia	SAU	231	Ethiopia	ETH								67	IRON AND STEEL	1	No Quantity							245600			0
S3	2000	2000	2000	2	0	2	Export	682	Saudi Arabia	SAU	231	Ethiopia	ETH								66	NON-METAL.MINERAL MANFCT	1	No Quantity							40000			0
S3	2000	2000	2000	2	0	2	Export	682	Saudi Arabia	SAU	231	Ethiopia	ETH								89	MISC MANUFCTRD GOODS NES	1	No Quantity							35733			0
S3	2000	2000	2000	2	0	2	Export	682	Saudi Arabia	SAU	232	Eritrea	ERI								69	METALS MANUFACTURES,NES	1	No Quantity							52000			0
S3	2000	2000	2000	2	0	2	Export	682	Saudi Arabia	SAU	246	Finland	FIN								69	METALS MANUFACTURES,NES	1	No Quantity							269334			0
S3	2000	2000	2000	2	0	2	Export	682	Saudi Arabia	SAU	246	Finland	FIN								57	PLASTICS IN PRIMARY FORM	1	No Quantity							242667			0
S3	2000	2000	2000	2	0	2	Export	682	Saudi Arabia	SAU	251	France	FRA								57	PLASTICS IN PRIMARY FORM	1	No Quantity							5819741			0
S3	2000	2000	2000	2	0	2	Export	682	Saudi Arabia	SAU	251	France	FRA								55	ESSENTL.OILS,PERFUME,ETC	1	No Quantity							451467			0
S3	2000	2000	2000	2	0	2	Export	682	Saudi Arabia	SAU	251	France	FRA								58	PLASTIC,NON-PRIMARY FORM	1	No Quantity							184800			0
S3	2000	2000	2000	2	0	2	Export	682	Saudi Arabia	SAU	251	France	FRA								53	DYES,COLOURING MATERIALS	1	No Quantity							65333			0
S3	2000	2000	2000	2	0	2	Export	682	Saudi Arabia	SAU	251	France	FRA								52	INORGANIC CHEMICALS	1	No Quantity							76533			0
S3	2000	2000	2000	2	0	2	Export	682	Saudi Arabia	SAU	251	France	FRA								51	ORGANIC CHEMICALS	1	No Quantity							1886669			0
S3	2000	2000	2000	2	0	2	Export	682	Saudi Arabia	SAU	251	France	FRA								05	VEGETABLES AND FRUIT	1	No Quantity							201334			0
S3	2000	2000	2000	2	0	2	Export	678	Sao Tome and Principe	STP	251	France	FRA								07	COFFEE,TEA,COCOA,SPICES	1	No Quantity							119084			0
S3	2000	2000	2000	2	0	2	Export	682	Saudi Arabia	SAU	251	France	FRA								69	METALS MANUFACTURES,NES	1	No Quantity							217334			0
S3	2000	2000	2000	2	0	2	Export	682	Saudi Arabia	SAU	251	France	FRA								71	POWER GENERATNG.MACHINES	1	No Quantity							347467			0
S3	2000	2000	2000	2	0	2	Export	682	Saudi Arabia	SAU	251	France	FRA								67	IRON AND STEEL	1	No Quantity							550667			0
S3	2000	2000	2000	2	0	2	Export	682	Saudi Arabia	SAU	251	France	FRA								64	PAPER,PAPERBOARD,ETC.	1	No Quantity							75200			0
S3	2000	2000	2000	2	0	2	Export	682	Saudi Arabia	SAU	251	France	FRA								66	NON-METAL.MINERAL MANFCT	1	No Quantity							35200			0
S3	2000	2000	2000	2	0	2	Export	682	Saudi Arabia	SAU	251	France	FRA								65	TEXTILE YARN,FABRIC,ETC.	1	No Quantity							60000			0
S3	2000	2000	2000	2	0	2	Export	682	Saudi Arabia	SAU	251	France	FRA								61	LEATHER, LEATHER GOODS	1	No Quantity							356267			0
S3	2000	2000	2000	2	0	2	Export	682	Saudi Arabia	SAU	251	France	FRA								62	RUBBER MANUFACTURES, NES	1	No Quantity							72267			0
S3	2000	2000	2000	2	0	2	Export	682	Saudi Arabia	SAU	251	France	FRA								74	GENERAL INDUSTL.MACH.NES	1	No Quantity							989601			0
S3	2000	2000	2000	2	0	2	Export	682	Saudi Arabia	SAU	251	France	FRA								72	SPECIAL.INDUST.MACHINERY	1	No Quantity							27733			0
S3	2000	2000	2000	2	0	2	Export	682	Saudi Arabia	SAU	251	France	FRA								77	ELEC MCH APPAR,PARTS,NES	1	No Quantity							578134			0
S3	2000	2000	2000	2	0	2	Export	682	Saudi Arabia	SAU	251	France	FRA								76	TELECOMM.SOUND EQUIP ETC	1	No Quantity							1322668			0
S3	2000	2000	2000	2	0	2	Export	682	Saudi Arabia	SAU	251	France	FRA								82	FURNITURE,BEDDING,ETC.	1	No Quantity							80533			0
S3	2000	2000	2000	2	0	2	Export	682	Saudi Arabia	SAU	251	France	FRA								75	OFFICE MACHINES,ADP MACH	1	No Quantity							540267			0
S3	2000	2000	2000	2	0	2	Export	682	Saudi Arabia	SAU	251	France	FRA								84	CLOTHING AND ACCESSORIES	1	No Quantity							350400			0
S3	2000	2000	2000	2	0	2	Export	682	Saudi Arabia	SAU	251	France	FRA								87	SCIENTIFIC EQUIPMENT NES	1	No Quantity							496534			0
S3	2000	2000	2000	2	0	2	Export	682	Saudi Arabia	SAU	251	France	FRA								79	OTHR.TRANSPORT EQUIPMENT	1	No Quantity							431467			0
S3	2000	2000	2000	2	0	2	Export	682	Saudi Arabia	SAU	251	France	FRA								78	ROAD VEHICLES	1	No Quantity							134667			0
S3	2000	2000	2000	2	0	2	Export	682	Saudi Arabia	SAU	251	France	FRA								89	MISC MANUFCTRD GOODS NES	1	No Quantity							50667			0
S3	2000	2000	2000	2	0	2	Export	682	Saudi Arabia	SAU	251	France	FRA								88	PHOTO.APPARAT.NES;CLOCKS	1	No Quantity							2865070			0
S3	2000	2000	2000	2	0	2	Export	678	Sao Tome and Principe	STP	258	French Polynesia	PYF								07	COFFEE,TEA,COCOA,SPICES	1	No Quantity							24828			0
S3	2000	2000	2000	2	0	2	Export	682	Saudi Arabia	SAU	262	Djibouti	DJI								05	VEGETABLES AND FRUIT	1	No Quantity							28800			0
S3	2000	2000	2000	2	0	2	Export	682	Saudi Arabia	SAU	262	Djibouti	DJI								02	DAIRY PRODUCTS,BIRD EGGS	1	No Quantity							28800			0
S3	2000	2000	2000	2	0	2	Export	682	Saudi Arabia	SAU	262	Djibouti	DJI								52	INORGANIC CHEMICALS	1	No Quantity							72000			0
S3	2000	2000	2000	2	0	2	Export	682	Saudi Arabia	SAU	262	Djibouti	DJI								55	ESSENTL.OILS,PERFUME,ETC	1	No Quantity							49067			0
S3	2000	2000	2000	2	0	2	Export	682	Saudi Arabia	SAU	262	Djibouti	DJI								57	PLASTICS IN PRIMARY FORM	1	No Quantity							497334			0
S3	2000	2000	2000	2	0	2	Export	682	Saudi Arabia	SAU	262	Djibouti	DJI								78	ROAD VEHICLES	1	No Quantity							26667			0
S3	2000	2000	2000	2	0	2	Export	682	Saudi Arabia	SAU	262	Djibouti	DJI								69	METALS MANUFACTURES,NES	1	No Quantity							343734			0
S3	2000	2000	2000	2	0	2	Export	678	Sao Tome and Principe	STP	266	Gabon	GAB								69	METALS MANUFACTURES,NES	1	No Quantity							2577			0
S3	2000	2000	2000	2	0	2	Export	678	Sao Tome and Principe	STP	266	Gabon	GAB								66	NON-METAL.MINERAL MANFCT	1	No Quantity							6038			0
S3	2000	2000	2000	2	0	2	Export	678	Sao Tome and Principe	STP	266	Gabon	GAB								42	FIXED VEG. FATS AND OILS	1	No Quantity							1814			0
S3	2000	2000	2000	2	0	2	Export	678	Sao Tome and Principe	STP	266	Gabon	GAB								82	FURNITURE,BEDDING,ETC.	1	No Quantity							13			0
S3	2000	2000	2000	2	0	2	Export	678	Sao Tome and Principe	STP	266	Gabon	GAB								78	ROAD VEHICLES	1	No Quantity							2023			0
S3	2000	2000	2000	2	0	2	Export	678	Sao Tome and Principe	STP	266	Gabon	GAB								74	GENERAL INDUSTL.MACH.NES	1	No Quantity							33955			0
S3	2000	2000	2000	2	0	2	Export	678	Sao Tome and Principe	STP	266	Gabon	GAB								72	SPECIAL.INDUST.MACHINERY	1	No Quantity							2121			0
S3	2000	2000	2000	2	0	2	Export	682	Saudi Arabia	SAU	266	Gabon	GAB								52	INORGANIC CHEMICALS	1	No Quantity							89067			0
S3	2000	2000	2000	2	0	2	Export	678	Sao Tome and Principe	STP	266	Gabon	GAB								05	VEGETABLES AND FRUIT	1	No Quantity							36781			0
S3	2000	2000	2000	2	0	2	Export	678	Sao Tome and Principe	STP	266	Gabon	GAB								09	MISC.EDIBLE PRODUCTS ETC	1	No Quantity							428			0
S3	2000	2000	2000	2	0	2	Export	678	Sao Tome and Principe	STP	266	Gabon	GAB								89	MISC MANUFCTRD GOODS NES	1	No Quantity							4790			0
S3	2000	2000	2000	2	0	2	Export	678	Sao Tome and Principe	STP	266	Gabon	GAB								77	ELEC MCH APPAR,PARTS,NES	1	No Quantity							403			0
S3	2000	2000	2000	2	0	2	Export	682	Saudi Arabia	SAU	270	Gambia	GMB								26	TEXTILE FIBRES	1	No Quantity							106933			0
S3	2000	2000	2000	2	0	2	Export	682	Saudi Arabia	SAU	275	State of Palestine	PSE								01	MEAT, MEAT PREPARATIONS	1	No Quantity							121333			0
S3	2000	2000	2000	2	0	2	Export	682	Saudi Arabia	SAU	275	State of Palestine	PSE								78	ROAD VEHICLES	1	No Quantity							33867			0
S3	2000	2000	2000	2	0	2	Export	682	Saudi Arabia	SAU	276	Germany	DEU								79	OTHR.TRANSPORT EQUIPMENT	1	No Quantity							3344804			0
S3	2000	2000	2000	2	0	2	Export	682	Saudi Arabia	SAU	276	Germany	DEU								75	OFFICE MACHINES,ADP MACH	1	No Quantity							30133			0
S3	2000	2000	2000	2	0	2	Export	682	Saudi Arabia	SAU	276	Germany	DEU								87	SCIENTIFIC EQUIPMENT NES	1	No Quantity							1433068			0
S3	2000	2000	2000	2	0	2	Export	682	Saudi Arabia	SAU	276	Germany	DEU								76	TELECOMM.SOUND EQUIP ETC	1	No Quantity							2160269			0
S3	2000	2000	2000	2	0	2	Export	682	Saudi Arabia	SAU	276	Germany	DEU								77	ELEC MCH APPAR,PARTS,NES	1	No Quantity							117867			0
S3	2000	2000	2000	2	0	2	Export	682	Saudi Arabia	SAU	276	Germany	DEU								74	GENERAL INDUSTL.MACH.NES	1	No Quantity							832268			0
S3	2000	2000	2000	2	0	2	Export	682	Saudi Arabia	SAU	276	Germany	DEU								65	TEXTILE YARN,FABRIC,ETC.	1	No Quantity							137334			0
S3	2000	2000	2000	2	0	2	Export	682	Saudi Arabia	SAU	276	Germany	DEU								71	POWER GENERATNG.MACHINES	1	No Quantity							3388004			0
S3	2000	2000	2000	2	0	2	Export	682	Saudi Arabia	SAU	276	Germany	DEU								69	METALS MANUFACTURES,NES	1	No Quantity							208534			0
S3	2000	2000	2000	2	0	2	Export	682	Saudi Arabia	SAU	276	Germany	DEU								64	PAPER,PAPERBOARD,ETC.	1	No Quantity							93600			0
S3	2000	2000	2000	2	0	2	Export	682	Saudi Arabia	SAU	276	Germany	DEU								68	NON-FERROUS METALS	1	No Quantity							932001			0
S3	2000	2000	2000	2	0	2	Export	682	Saudi Arabia	SAU	276	Germany	DEU								67	IRON AND STEEL	1	No Quantity							366134			0
S3	2000	2000	2000	2	0	2	Export	682	Saudi Arabia	SAU	276	Germany	DEU								28	METALLIFEROUS ORE,SCRAP	1	No Quantity							434134			0
S3	2000	2000	2000	2	0	2	Export	682	Saudi Arabia	SAU	276	Germany	DEU								51	ORGANIC CHEMICALS	1	No Quantity							664534			0
S3	2000	2000	2000	2	0	2	Export	682	Saudi Arabia	SAU	276	Germany	DEU								57	PLASTICS IN PRIMARY FORM	1	No Quantity							721868			0
S3	2000	2000	2000	2	0	2	Export	682	Saudi Arabia	SAU	276	Germany	DEU								54	MEDICINAL,PHARM.PRODUCTS	1	No Quantity							213600			0
S3	2000	2000	2000	2	0	2	Export	682	Saudi Arabia	SAU	276	Germany	DEU								58	PLASTIC,NON-PRIMARY FORM	1	No Quantity							243200			0
S3	2000	2000	2000	2	0	2	Export	682	Saudi Arabia	SAU	276	Germany	DEU								88	PHOTO.APPARAT.NES;CLOCKS	1	No Quantity							265334			0
S3	2000	2000	2000	2	0	2	Export	682	Saudi Arabia	SAU	276	Germany	DEU								89	MISC MANUFCTRD GOODS NES	1	No Quantity							43467			0
S3	2000	2000	2000	2	0	2	Export	682	Saudi Arabia	SAU	276	Germany	DEU								97	GOLD,NONMONTRY EXCL ORES	1	No Quantity							640001			0
S3	2000	2000	2000	2	0	2	Export	682	Saudi Arabia	SAU	288	Ghana	GHA								89	MISC MANUFCTRD GOODS NES	1	No Quantity							27200			0
S3	2000	2000	2000	2	0	2	Export	682	Saudi Arabia	SAU	288	Ghana	GHA								04	CEREALS,CEREAL PREPRTNS.	1	No Quantity							26667			0
S3	2000	2000	2000	2	0	2	Export	682	Saudi Arabia	SAU	288	Ghana	GHA								66	NON-METAL.MINERAL MANFCT	1	No Quantity							5408273			0
S3	2000	2000	2000	2	0	2	Export	682	Saudi Arabia	SAU	288	Ghana	GHA								74	GENERAL INDUSTL.MACH.NES	1	No Quantity							90133			0
S3	2000	2000	2000	2	0	2	Export	682	Saudi Arabia	SAU	300	Greece	GRC								72	SPECIAL.INDUST.MACHINERY	1	No Quantity							40000			0
S3	2000	2000	2000	2	0	2	Export	682	Saudi Arabia	SAU	300	Greece	GRC								82	FURNITURE,BEDDING,ETC.	1	No Quantity							66667			0
S3	2000	2000	2000	2	0	2	Export	682	Saudi Arabia	SAU	300	Greece	GRC								78	ROAD VEHICLES	1	No Quantity							80000			0
S3	2000	2000	2000	2	0	2	Export	682	Saudi Arabia	SAU	300	Greece	GRC								66	NON-METAL.MINERAL MANFCT	1	No Quantity							95200			0
S3	2000	2000	2000	2	0	2	Export	682	Saudi Arabia	SAU	300	Greece	GRC								69	METALS MANUFACTURES,NES	1	No Quantity							1681602			0
S3	2000	2000	2000	2	0	2	Export	682	Saudi Arabia	SAU	300	Greece	GRC								28	METALLIFEROUS ORE,SCRAP	1	No Quantity							26667			0
S3	2000	2000	2000	2	0	2	Export	682	Saudi Arabia	SAU	300	Greece	GRC								57	PLASTICS IN PRIMARY FORM	1	No Quantity							122933			0
S3	2000	2000	2000	2	0	2	Export	682	Saudi Arabia	SAU	300	Greece	GRC								51	ORGANIC CHEMICALS	1	No Quantity							1353335			0
S3	2000	2000	2000	2	0	2	Export	682	Saudi Arabia	SAU	300	Greece	GRC								52	INORGANIC CHEMICALS	1	No Quantity							669068			0
S3	2000	2000	2000	2	0	2	Export	682	Saudi Arabia	SAU	328	Guyana	GUY								89	MISC MANUFCTRD GOODS NES	1	No Quantity							66667			0
S3	2000	2000	2000	2	0	2	Export	682	Saudi Arabia	SAU	340	Honduras	HND								51	ORGANIC CHEMICALS	1	No Quantity							3405071			0
S3	2000	2000	2000	2	0	2	Export	682	Saudi Arabia	SAU	344	China, Hong Kong SAR	HKG								51	ORGANIC CHEMICALS	1	No Quantity							51067264			0
S3	2000	2000	2000	2	0	2	Export	682	Saudi Arabia	SAU	344	China, Hong Kong SAR	HKG								52	INORGANIC CHEMICALS	1	No Quantity							62133			0
S3	2000	2000	2000	2	0	2	Export	682	Saudi Arabia	SAU	344	China, Hong Kong SAR	HKG								53	DYES,COLOURING MATERIALS	1	No Quantity							286667			0
S3	2000	2000	2000	2	0	2	Export	682	Saudi Arabia	SAU	344	China, Hong Kong SAR	HKG								57	PLASTICS IN PRIMARY FORM	1	No Quantity							223167479			0
S3	2000	2000	2000	2	0	2	Export	682	Saudi Arabia	SAU	344	China, Hong Kong SAR	HKG								28	METALLIFEROUS ORE,SCRAP	1	No Quantity							2517336			0
S3	2000	2000	2000	2	0	2	Export	682	Saudi Arabia	SAU	344	China, Hong Kong SAR	HKG								24	CORK AND WOOD	1	No Quantity							27467			0
S3	2000	2000	2000	2	0	2	Export	682	Saudi Arabia	SAU	344	China, Hong Kong SAR	HKG								03	FISH,CRUSTACEANS,MOLLUSC	1	No Quantity							153867			0
S3	2000	2000	2000	2	0	2	Export	682	Saudi Arabia	SAU	344	China, Hong Kong SAR	HKG								63	CORK, WOOD MANUFACTURES	1	No Quantity							33067			0
S3	2000	2000	2000	2	0	2	Export	682	Saudi Arabia	SAU	344	China, Hong Kong SAR	HKG								67	IRON AND STEEL	1	No Quantity							5250140			0
S3	2000	2000	2000	2	0	2	Export	682	Saudi Arabia	SAU	344	China, Hong Kong SAR	HKG								64	PAPER,PAPERBOARD,ETC.	1	No Quantity							555734			0
S3	2000	2000	2000	2	0	2	Export	682	Saudi Arabia	SAU	344	China, Hong Kong SAR	HKG								66	NON-METAL.MINERAL MANFCT	1	No Quantity							467467			0
S3	2000	2000	2000	2	0	2	Export	682	Saudi Arabia	SAU	344	China, Hong Kong SAR	HKG								65	TEXTILE YARN,FABRIC,ETC.	1	No Quantity							820801			0
S3	2000	2000	2000	2	0	2	Export	682	Saudi Arabia	SAU	344	China, Hong Kong SAR	HKG								78	ROAD VEHICLES	1	No Quantity							427467			0
S3	2000	2000	2000	2	0	2	Export	682	Saudi Arabia	SAU	344	China, Hong Kong SAR	HKG								81	PREFAB BUILDGS,FTTNG ETC	1	No Quantity							86400			0
S3	2000	2000	2000	2	0	2	Export	682	Saudi Arabia	SAU	344	China, Hong Kong SAR	HKG								74	GENERAL INDUSTL.MACH.NES	1	No Quantity							85067			0
S3	2000	2000	2000	2	0	2	Export	682	Saudi Arabia	SAU	344	China, Hong Kong SAR	HKG								89	MISC MANUFCTRD GOODS NES	1	No Quantity							60533			0
S3	2000	2000	2000	2	0	2	Export	682	Saudi Arabia	SAU	344	China, Hong Kong SAR	HKG								85	FOOTWEAR	1	No Quantity							26667			0
S3	2000	2000	2000	2	0	2	Export	682	Saudi Arabia	SAU	344	China, Hong Kong SAR	HKG								97	GOLD,NONMONTRY EXCL ORES	1	No Quantity							27733			0
S3	2000	2000	2000	2	0	2	Export	682	Saudi Arabia	SAU	348	Hungary	HUN								74	GENERAL INDUSTL.MACH.NES	1	No Quantity							50667			0
S3	2000	2000	2000	2	0	2	Export	682	Saudi Arabia	SAU	348	Hungary	HUN								77	ELEC MCH APPAR,PARTS,NES	1	No Quantity							45600			0
S3	2000	2000	2000	2	0	2	Export	682	Saudi Arabia	SAU	352	Iceland	ISL								65	TEXTILE YARN,FABRIC,ETC.	1	No Quantity							66667			0
S3	2000	2000	2000	2	0	2	Export	682	Saudi Arabia	SAU	352	Iceland	ISL								57	PLASTICS IN PRIMARY FORM	1	No Quantity							40800			0
S3	2000	2000	2000	2	0	2	Export	682	Saudi Arabia	SAU	352	Iceland	ISL								51	ORGANIC CHEMICALS	1	No Quantity							828001			0
S3	2000	2000	2000	2	0	2	Export	682	Saudi Arabia	SAU	360	Indonesia	IDN								51	ORGANIC CHEMICALS	1	No Quantity							63913147			0
S3	2000	2000	2000	2	0	2	Export	682	Saudi Arabia	SAU	360	Indonesia	IDN								29	CRUDE ANIMAL,VEG.MATERL.	1	No Quantity							26933			0
S3	2000	2000	2000	2	0	2	Export	682	Saudi Arabia	SAU	360	Indonesia	IDN								53	DYES,COLOURING MATERIALS	1	No Quantity							155467			0
S3	2000	2000	2000	2	0	2	Export	682	Saudi Arabia	SAU	360	Indonesia	IDN								57	PLASTICS IN PRIMARY FORM	1	No Quantity							11464548			0
S3	2000	2000	2000	2	0	2	Export	682	Saudi Arabia	SAU	360	Indonesia	IDN								05	VEGETABLES AND FRUIT	1	No Quantity							77067			0
S3	2000	2000	2000	2	0	2	Export	682	Saudi Arabia	SAU	360	Indonesia	IDN								28	METALLIFEROUS ORE,SCRAP	1	No Quantity							116800			0
S3	2000	2000	2000	2	0	2	Export	682	Saudi Arabia	SAU	360	Indonesia	IDN								26	TEXTILE FIBRES	1	No Quantity							73867			0
S3	2000	2000	2000	2	0	2	Export	682	Saudi Arabia	SAU	360	Indonesia	IDN								25	PULP AND WASTE PAPER	1	No Quantity							233600			0
S3	2000	2000	2000	2	0	2	Export	682	Saudi Arabia	SAU	360	Indonesia	IDN								65	TEXTILE YARN,FABRIC,ETC.	1	No Quantity							617867			0
S3	2000	2000	2000	2	0	2	Export	682	Saudi Arabia	SAU	360	Indonesia	IDN								64	PAPER,PAPERBOARD,ETC.	1	No Quantity							520001			0
S3	2000	2000	2000	2	0	2	Export	682	Saudi Arabia	SAU	360	Indonesia	IDN								68	NON-FERROUS METALS	1	No Quantity							1245868			0
S3	2000	2000	2000	2	0	2	Export	682	Saudi Arabia	SAU	360	Indonesia	IDN								69	METALS MANUFACTURES,NES	1	No Quantity							37067			0
S3	2000	2000	2000	2	0	2	Export	682	Saudi Arabia	SAU	360	Indonesia	IDN								72	SPECIAL.INDUST.MACHINERY	1	No Quantity							667734			0
S3	2000	2000	2000	2	0	2	Export	682	Saudi Arabia	SAU	364	Iran	IRN								72	SPECIAL.INDUST.MACHINERY	1	No Quantity							920001			0
S3	2000	2000	2000	2	0	2	Export	682	Saudi Arabia	SAU	364	Iran	IRN								77	ELEC MCH APPAR,PARTS,NES	1	No Quantity							300000			0
S3	2000	2000	2000	2	0	2	Export	682	Saudi Arabia	SAU	364	Iran	IRN								78	ROAD VEHICLES	1	No Quantity							34667			0
S3	2000	2000	2000	2	0	2	Export	682	Saudi Arabia	SAU	364	Iran	IRN								68	NON-FERROUS METALS	1	No Quantity							31200			0
S3	2000	2000	2000	2	0	2	Export	682	Saudi Arabia	SAU	364	Iran	IRN								64	PAPER,PAPERBOARD,ETC.	1	No Quantity							623734			0
S3	2000	2000	2000	2	0	2	Export	682	Saudi Arabia	SAU	364	Iran	IRN								65	TEXTILE YARN,FABRIC,ETC.	1	No Quantity							93867			0
S3	2000	2000	2000	2	0	2	Export	682	Saudi Arabia	SAU	364	Iran	IRN								66	NON-METAL.MINERAL MANFCT	1	No Quantity							482134			0
S3	2000	2000	2000	2	0	2	Export	682	Saudi Arabia	SAU	364	Iran	IRN								43	ANIMAL,VEG.FATS,OILS,NES	1	No Quantity							316534			0
S3	2000	2000	2000	2	0	2	Export	682	Saudi Arabia	SAU	364	Iran	IRN								62	RUBBER MANUFACTURES, NES	1	No Quantity							60000			0
S3	2000	2000	2000	2	0	2	Export	682	Saudi Arabia	SAU	364	Iran	IRN								59	CHEMICAL MATERIALS NES	1	No Quantity							129867			0
S3	2000	2000	2000	2	0	2	Export	682	Saudi Arabia	SAU	364	Iran	IRN								57	PLASTICS IN PRIMARY FORM	1	No Quantity							17153888			0
S3	2000	2000	2000	2	0	2	Export	682	Saudi Arabia	SAU	364	Iran	IRN								58	PLASTIC,NON-PRIMARY FORM	1	No Quantity							58667			0
S3	2000	2000	2000	2	0	2	Export	682	Saudi Arabia	SAU	364	Iran	IRN								56	FERTILIZER,EXCEPT GRP272	1	No Quantity							8058943			0
S3	2000	2000	2000	2	0	2	Export	682	Saudi Arabia	SAU	364	Iran	IRN								53	DYES,COLOURING MATERIALS	1	No Quantity							1541602			0
S3	2000	2000	2000	2	0	2	Export	682	Saudi Arabia	SAU	364	Iran	IRN								52	INORGANIC CHEMICALS	1	No Quantity							1135201			0
S3	2000	2000	2000	2	0	2	Export	682	Saudi Arabia	SAU	364	Iran	IRN								42	FIXED VEG. FATS AND OILS	1	No Quantity							65867			0
S3	2000	2000	2000	2	0	2	Export	682	Saudi Arabia	SAU	364	Iran	IRN								51	ORGANIC CHEMICALS	1	No Quantity							3001337			0
S3	2000	2000	2000	2	0	2	Export	682	Saudi Arabia	SAU	364	Iran	IRN								89	MISC MANUFCTRD GOODS NES	1	No Quantity							90400			0
S3	2000	2000	2000	2	0	2	Export	682	Saudi Arabia	SAU	368	Iraq	IRQ								89	MISC MANUFCTRD GOODS NES	1	No Quantity							145600			0
S3	2000	2000	2000	2	0	2	Export	682	Saudi Arabia	SAU	368	Iraq	IRQ								58	PLASTIC,NON-PRIMARY FORM	1	No Quantity							598934			0
S3	2000	2000	2000	2	0	2	Export	682	Saudi Arabia	SAU	368	Iraq	IRQ								54	MEDICINAL,PHARM.PRODUCTS	1	No Quantity							1060001			0
S3	2000	2000	2000	2	0	2	Export	682	Saudi Arabia	SAU	368	Iraq	IRQ								57	PLASTICS IN PRIMARY FORM	1	No Quantity							310934			0
S3	2000	2000	2000	2	0	2	Export	682	Saudi Arabia	SAU	368	Iraq	IRQ								62	RUBBER MANUFACTURES, NES	1	No Quantity							290667			0
S3	2000	2000	2000	2	0	2	Export	682	Saudi Arabia	SAU	368	Iraq	IRQ								81	PREFAB BUILDGS,FTTNG ETC	1	No Quantity							162400			0
S3	2000	2000	2000	2	0	2	Export	682	Saudi Arabia	SAU	368	Iraq	IRQ								77	ELEC MCH APPAR,PARTS,NES	1	No Quantity							1720002			0
S3	2000	2000	2000	2	0	2	Export	682	Saudi Arabia	SAU	368	Iraq	IRQ								74	GENERAL INDUSTL.MACH.NES	1	No Quantity							18729890			0
S3	2000	2000	2000	2	0	2	Export	682	Saudi Arabia	SAU	372	Ireland	IRL								78	ROAD VEHICLES	1	No Quantity							42667			0
S3	2000	2000	2000	2	0	2	Export	682	Saudi Arabia	SAU	372	Ireland	IRL								82	FURNITURE,BEDDING,ETC.	1	No Quantity							78133			0
S3	2000	2000	2000	2	0	2	Export	682	Saudi Arabia	SAU	372	Ireland	IRL								75	OFFICE MACHINES,ADP MACH	1	No Quantity							328800			0
S3	2000	2000	2000	2	0	2	Export	682	Saudi Arabia	SAU	372	Ireland	IRL								69	METALS MANUFACTURES,NES	1	No Quantity							29600			0
S3	2000	2000	2000	2	0	2	Export	682	Saudi Arabia	SAU	372	Ireland	IRL								54	MEDICINAL,PHARM.PRODUCTS	1	No Quantity							76267			0
S3	2000	2000	2000	2	0	2	Export	682	Saudi Arabia	SAU	372	Ireland	IRL								52	INORGANIC CHEMICALS	1	No Quantity							189067			0
S3	2000	2000	2000	2	0	2	Export	682	Saudi Arabia	SAU	381	Italy	ITA								52	INORGANIC CHEMICALS	1	No Quantity							689601			0
S3	2000	2000	2000	2	0	2	Export	682	Saudi Arabia	SAU	381	Italy	ITA								53	DYES,COLOURING MATERIALS	1	No Quantity							547734			0
S3	2000	2000	2000	2	0	2	Export	682	Saudi Arabia	SAU	381	Italy	ITA								51	ORGANIC CHEMICALS	1	No Quantity							78997165			0
S3	2000	2000	2000	2	0	2	Export	682	Saudi Arabia	SAU	381	Italy	ITA								55	ESSENTL.OILS,PERFUME,ETC	1	No Quantity							125867			0
S3	2000	2000	2000	2	0	2	Export	682	Saudi Arabia	SAU	381	Italy	ITA								58	PLASTIC,NON-PRIMARY FORM	1	No Quantity							46933			0
S3	2000	2000	2000	2	0	2	Export	682	Saudi Arabia	SAU	381	Italy	ITA								57	PLASTICS IN PRIMARY FORM	1	No Quantity							31442706			0
S3	2000	2000	2000	2	0	2	Export	682	Saudi Arabia	SAU	381	Italy	ITA								26	TEXTILE FIBRES	1	No Quantity							60533			0
S3	2000	2000	2000	2	0	2	Export	682	Saudi Arabia	SAU	381	Italy	ITA								28	METALLIFEROUS ORE,SCRAP	1	No Quantity							66667			0
S3	2000	2000	2000	2	0	2	Export	682	Saudi Arabia	SAU	381	Italy	ITA								27	CRUDE FERTILIZER,MINERAL	1	No Quantity							82400			0
S3	2000	2000	2000	2	0	2	Export	682	Saudi Arabia	SAU	381	Italy	ITA								69	METALS MANUFACTURES,NES	1	No Quantity							623734			0
S3	2000	2000	2000	2	0	2	Export	682	Saudi Arabia	SAU	381	Italy	ITA								71	POWER GENERATNG.MACHINES	1	No Quantity							578934			0
S3	2000	2000	2000	2	0	2	Export	682	Saudi Arabia	SAU	381	Italy	ITA								67	IRON AND STEEL	1	No Quantity							19652558			0
S3	2000	2000	2000	2	0	2	Export	682	Saudi Arabia	SAU	381	Italy	ITA								61	LEATHER, LEATHER GOODS	1	No Quantity							2239736			0
S3	2000	2000	2000	2	0	2	Export	682	Saudi Arabia	SAU	381	Italy	ITA								66	NON-METAL.MINERAL MANFCT	1	No Quantity							983468			0
S3	2000	2000	2000	2	0	2	Export	682	Saudi Arabia	SAU	381	Italy	ITA								65	TEXTILE YARN,FABRIC,ETC.	1	No Quantity							725334			0
S3	2000	2000	2000	2	0	2	Export	682	Saudi Arabia	SAU	381	Italy	ITA								75	OFFICE MACHINES,ADP MACH	1	No Quantity							30133			0
S3	2000	2000	2000	2	0	2	Export	682	Saudi Arabia	SAU	381	Italy	ITA								87	SCIENTIFIC EQUIPMENT NES	1	No Quantity							501067			0
S3	2000	2000	2000	2	0	2	Export	682	Saudi Arabia	SAU	381	Italy	ITA								84	CLOTHING AND ACCESSORIES	1	No Quantity							140800			0
S3	2000	2000	2000	2	0	2	Export	682	Saudi Arabia	SAU	381	Italy	ITA								81	PREFAB BUILDGS,FTTNG ETC	1	No Quantity							48800			0
S3	2000	2000	2000	2	0	2	Export	682	Saudi Arabia	SAU	381	Italy	ITA								74	GENERAL INDUSTL.MACH.NES	1	No Quantity							512267			0
S3	2000	2000	2000	2	0	2	Export	682	Saudi Arabia	SAU	381	Italy	ITA								72	SPECIAL.INDUST.MACHINERY	1	No Quantity							30133			0
S3	2000	2000	2000	2	0	2	Export	682	Saudi Arabia	SAU	381	Italy	ITA								77	ELEC MCH APPAR,PARTS,NES	1	No Quantity							524001			0
S3	2000	2000	2000	2	0	2	Export	682	Saudi Arabia	SAU	381	Italy	ITA								76	TELECOMM.SOUND EQUIP ETC	1	No Quantity							58667			0
S3	2000	2000	2000	2	0	2	Export	682	Saudi Arabia	SAU	381	Italy	ITA								73	METALWORKING MACHINERY	1	No Quantity							45867			0
S3	2000	2000	2000	2	0	2	Export	682	Saudi Arabia	SAU	381	Italy	ITA								89	MISC MANUFCTRD GOODS NES	1	No Quantity							191734			0
S3	2000	2000	2000	2	0	2	Export	682	Saudi Arabia	SAU	392	Japan	JPN								89	MISC MANUFCTRD GOODS NES	1	No Quantity							618667			0
S3	2000	2000	2000	2	0	2	Export	682	Saudi Arabia	SAU	392	Japan	JPN								88	PHOTO.APPARAT.NES;CLOCKS	1	No Quantity							69867			0
S3	2000	2000	2000	2	0	2	Export	682	Saudi Arabia	SAU	392	Japan	JPN								76	TELECOMM.SOUND EQUIP ETC	1	No Quantity							30400			0
S3	2000	2000	2000	2	0	2	Export	682	Saudi Arabia	SAU	392	Japan	JPN								77	ELEC MCH APPAR,PARTS,NES	1	No Quantity							206400			0
S3	2000	2000	2000	2	0	2	Export	682	Saudi Arabia	SAU	392	Japan	JPN								74	GENERAL INDUSTL.MACH.NES	1	No Quantity							276800			0
S3	2000	2000	2000	2	0	2	Export	682	Saudi Arabia	SAU	392	Japan	JPN								79	OTHR.TRANSPORT EQUIPMENT	1	No Quantity							373600			0
S3	2000	2000	2000	2	0	2	Export	682	Saudi Arabia	SAU	392	Japan	JPN								78	ROAD VEHICLES	1	No Quantity							513601			0
S3	2000	2000	2000	2	0	2	Export	682	Saudi Arabia	SAU	392	Japan	JPN								82	FURNITURE,BEDDING,ETC.	1	No Quantity							194134			0
S3	2000	2000	2000	2	0	2	Export	682	Saudi Arabia	SAU	392	Japan	JPN								65	TEXTILE YARN,FABRIC,ETC.	1	No Quantity							1398668			0
S3	2000	2000	2000	2	0	2	Export	682	Saudi Arabia	SAU	392	Japan	JPN								66	NON-METAL.MINERAL MANFCT	1	No Quantity							3008537			0
S3	2000	2000	2000	2	0	2	Export	682	Saudi Arabia	SAU	392	Japan	JPN								61	LEATHER, LEATHER GOODS	1	No Quantity							98667			0
S3	2000	2000	2000	2	0	2	Export	682	Saudi Arabia	SAU	392	Japan	JPN								62	RUBBER MANUFACTURES, NES	1	No Quantity							172267			0
S3	2000	2000	2000	2	0	2	Export	682	Saudi Arabia	SAU	392	Japan	JPN								67	IRON AND STEEL	1	No Quantity							112267			0
S3	2000	2000	2000	2	0	2	Export	682	Saudi Arabia	SAU	392	Japan	JPN								68	NON-FERROUS METALS	1	No Quantity							2209336			0
S3	2000	2000	2000	2	0	2	Export	682	Saudi Arabia	SAU	392	Japan	JPN								71	POWER GENERATNG.MACHINES	1	No Quantity							34133			0
S3	2000	2000	2000	2	0	2	Export	682	Saudi Arabia	SAU	392	Japan	JPN								69	METALS MANUFACTURES,NES	1	No Quantity							428267			0
S3	2000	2000	2000	2	0	2	Export	682	Saudi Arabia	SAU	392	Japan	JPN								23	CRUDE RUBBER	1	No Quantity							211467			0
S3	2000	2000	2000	2	0	2	Export	682	Saudi Arabia	SAU	392	Japan	JPN								28	METALLIFEROUS ORE,SCRAP	1	No Quantity							4452806			0
S3	2000	2000	2000	2	0	2	Export	682	Saudi Arabia	SAU	392	Japan	JPN								05	VEGETABLES AND FRUIT	1	No Quantity							751468			0
S3	2000	2000	2000	2	0	2	Export	682	Saudi Arabia	SAU	392	Japan	JPN								03	FISH,CRUSTACEANS,MOLLUSC	1	No Quantity							32267			0
S3	2000	2000	2000	2	0	2	Export	682	Saudi Arabia	SAU	392	Japan	JPN								57	PLASTICS IN PRIMARY FORM	1	No Quantity							17070688			0
S3	2000	2000	2000	2	0	2	Export	682	Saudi Arabia	SAU	392	Japan	JPN								55	ESSENTL.OILS,PERFUME,ETC	1	No Quantity							93333			0
S3	2000	2000	2000	2	0	2	Export	682	Saudi Arabia	SAU	392	Japan	JPN								51	ORGANIC CHEMICALS	1	No Quantity							214343201			0
S3	2000	2000	2000	2	0	2	Export	682	Saudi Arabia	SAU	392	Japan	JPN								52	INORGANIC CHEMICALS	1	No Quantity							1136001			0
S3	2000	2000	2000	2	0	2	Export	682	Saudi Arabia	SAU	398	Kazakhstan	KAZ								69	METALS MANUFACTURES,NES	1	No Quantity							1376268			0
S3	2000	2000	2000	2	0	2	Export	682	Saudi Arabia	SAU	400	Jordan	JOR								69	METALS MANUFACTURES,NES	1	No Quantity							7622943			0
S3	2000	2000	2000	2	0	2	Export	682	Saudi Arabia	SAU	400	Jordan	JOR								71	POWER GENERATNG.MACHINES	1	No Quantity							417867			0
S3	2000	2000	2000	2	0	2	Export	682	Saudi Arabia	SAU	400	Jordan	JOR								63	CORK, WOOD MANUFACTURES	1	No Quantity							120800			0
S3	2000	2000	2000	2	0	2	Export	682	Saudi Arabia	SAU	400	Jordan	JOR								68	NON-FERROUS METALS	1	No Quantity							8932544			0
S3	2000	2000	2000	2	0	2	Export	682	Saudi Arabia	SAU	400	Jordan	JOR								64	PAPER,PAPERBOARD,ETC.	1	No Quantity							6128808			0
S3	2000	2000	2000	2	0	2	Export	682	Saudi Arabia	SAU	400	Jordan	JOR								67	IRON AND STEEL	1	No Quantity							3395738			0
S3	2000	2000	2000	2	0	2	Export	682	Saudi Arabia	SAU	400	Jordan	JOR								62	RUBBER MANUFACTURES, NES	1	No Quantity							97067			0
S3	2000	2000	2000	2	0	2	Export	682	Saudi Arabia	SAU	400	Jordan	JOR								43	ANIMAL,VEG.FATS,OILS,NES	1	No Quantity							65600			0
S3	2000	2000	2000	2	0	2	Export	682	Saudi Arabia	SAU	400	Jordan	JOR								59	CHEMICAL MATERIALS NES	1	No Quantity							900268			0
S3	2000	2000	2000	2	0	2	Export	682	Saudi Arabia	SAU	400	Jordan	JOR								66	NON-METAL.MINERAL MANFCT	1	No Quantity							6023208			0
S3	2000	2000	2000	2	0	2	Export	682	Saudi Arabia	SAU	400	Jordan	JOR								65	TEXTILE YARN,FABRIC,ETC.	1	No Quantity							1647735			0
S3	2000	2000	2000	2	0	2	Export	682	Saudi Arabia	SAU	400	Jordan	JOR								82	FURNITURE,BEDDING,ETC.	1	No Quantity							829868			0
S3	2000	2000	2000	2	0	2	Export	682	Saudi Arabia	SAU	400	Jordan	JOR								84	CLOTHING AND ACCESSORIES	1	No Quantity							91467			0
S3	2000	2000	2000	2	0	2	Export	682	Saudi Arabia	SAU	400	Jordan	JOR								87	SCIENTIFIC EQUIPMENT NES	1	No Quantity							382934			0
S3	2000	2000	2000	2	0	2	Export	682	Saudi Arabia	SAU	400	Jordan	JOR								78	ROAD VEHICLES	1	No Quantity							2210669			0
S3	2000	2000	2000	2	0	2	Export	682	Saudi Arabia	SAU	400	Jordan	JOR								81	PREFAB BUILDGS,FTTNG ETC	1	No Quantity							1166668			0
S3	2000	2000	2000	2	0	2	Export	682	Saudi Arabia	SAU	400	Jordan	JOR								74	GENERAL INDUSTL.MACH.NES	1	No Quantity							5549074			0
S3	2000	2000	2000	2	0	2	Export	682	Saudi Arabia	SAU	400	Jordan	JOR								72	SPECIAL.INDUST.MACHINERY	1	No Quantity							422401			0
S3	2000	2000	2000	2	0	2	Export	682	Saudi Arabia	SAU	400	Jordan	JOR								77	ELEC MCH APPAR,PARTS,NES	1	No Quantity							2778137			0
S3	2000	2000	2000	2	0	2	Export	682	Saudi Arabia	SAU	400	Jordan	JOR								76	TELECOMM.SOUND EQUIP ETC	1	No Quantity							86133			0
S3	2000	2000	2000	2	0	2	Export	682	Saudi Arabia	SAU	400	Jordan	JOR								52	INORGANIC CHEMICALS	1	No Quantity							2988004			0
S3	2000	2000	2000	2	0	2	Export	682	Saudi Arabia	SAU	400	Jordan	JOR								53	DYES,COLOURING MATERIALS	1	No Quantity							1606402			0
S3	2000	2000	2000	2	0	2	Export	682	Saudi Arabia	SAU	400	Jordan	JOR								51	ORGANIC CHEMICALS	1	No Quantity							899201			0
S3	2000	2000	2000	2	0	2	Export	682	Saudi Arabia	SAU	400	Jordan	JOR								42	FIXED VEG. FATS AND OILS	1	No Quantity							892801			0
S3	2000	2000	2000	2	0	2	Export	682	Saudi Arabia	SAU	400	Jordan	JOR								29	CRUDE ANIMAL,VEG.MATERL.	1	No Quantity							38933			0
S3	2000	2000	2000	2	0	2	Export	682	Saudi Arabia	SAU	400	Jordan	JOR								55	ESSENTL.OILS,PERFUME,ETC	1	No Quantity							4738139			0
S3	2000	2000	2000	2	0	2	Export	682	Saudi Arabia	SAU	400	Jordan	JOR								54	MEDICINAL,PHARM.PRODUCTS	1	No Quantity							1274402			0
S3	2000	2000	2000	2	0	2	Export	682	Saudi Arabia	SAU	400	Jordan	JOR								58	PLASTIC,NON-PRIMARY FORM	1	No Quantity							1234935			0
S3	2000	2000	2000	2	0	2	Export	682	Saudi Arabia	SAU	400	Jordan	JOR								56	FERTILIZER,EXCEPT GRP272	1	No Quantity							458401			0
S3	2000	2000	2000	2	0	2	Export	682	Saudi Arabia	SAU	400	Jordan	JOR								57	PLASTICS IN PRIMARY FORM	1	No Quantity							40905651			0
S3	2000	2000	2000	2	0	2	Export	682	Saudi Arabia	SAU	400	Jordan	JOR								00	LIVE ANIMALS	1	No Quantity							170400			0
S3	2000	2000	2000	2	0	2	Export	682	Saudi Arabia	SAU	400	Jordan	JOR								04	CEREALS,CEREAL PREPRTNS.	1	No Quantity							3177871			0
S3	2000	2000	2000	2	0	2	Export	682	Saudi Arabia	SAU	400	Jordan	JOR								01	MEAT, MEAT PREPARATIONS	1	No Quantity							29067			0
S3	2000	2000	2000	2	0	2	Export	682	Saudi Arabia	SAU	400	Jordan	JOR								02	DAIRY PRODUCTS,BIRD EGGS	1	No Quantity							1953336			0
S3	2000	2000	2000	2	0	2	Export	682	Saudi Arabia	SAU	400	Jordan	JOR								05	VEGETABLES AND FRUIT	1	No Quantity							1605602			0
S3	2000	2000	2000	2	0	2	Export	682	Saudi Arabia	SAU	400	Jordan	JOR								06	SUGAR,SUGR.PREPTNS,HONEY	1	No Quantity							1533602			0
S3	2000	2000	2000	2	0	2	Export	682	Saudi Arabia	SAU	400	Jordan	JOR								07	COFFEE,TEA,COCOA,SPICES	1	No Quantity							814934			0
S3	2000	2000	2000	2	0	2	Export	682	Saudi Arabia	SAU	400	Jordan	JOR								08	ANIMAL FEED STUFF	1	No Quantity							4323739			0
S3	2000	2000	2000	2	0	2	Export	682	Saudi Arabia	SAU	400	Jordan	JOR								28	METALLIFEROUS ORE,SCRAP	1	No Quantity							2825070			0
S3	2000	2000	2000	2	0	2	Export	682	Saudi Arabia	SAU	400	Jordan	JOR								24	CORK AND WOOD	1	No Quantity							48533			0
S3	2000	2000	2000	2	0	2	Export	682	Saudi Arabia	SAU	400	Jordan	JOR								27	CRUDE FERTILIZER,MINERAL	1	No Quantity							3216804			0
S3	2000	2000	2000	2	0	2	Export	682	Saudi Arabia	SAU	400	Jordan	JOR								26	TEXTILE FIBRES	1	No Quantity							102667			0
S3	2000	2000	2000	2	0	2	Export	682	Saudi Arabia	SAU	400	Jordan	JOR								11	BEVERAGES	1	No Quantity							212800			0
S3	2000	2000	2000	2	0	2	Export	682	Saudi Arabia	SAU	400	Jordan	JOR								88	PHOTO.APPARAT.NES;CLOCKS	1	No Quantity							41867			0
S3	2000	2000	2000	2	0	2	Export	682	Saudi Arabia	SAU	400	Jordan	JOR								85	FOOTWEAR	1	No Quantity							86400			0
S3	2000	2000	2000	2	0	2	Export	682	Saudi Arabia	SAU	400	Jordan	JOR								89	MISC MANUFCTRD GOODS NES	1	No Quantity							2117869			0
S3	2000	2000	2000	2	0	2	Export	682	Saudi Arabia	SAU	404	Kenya	KEN								25	PULP AND WASTE PAPER	1	No Quantity							32000			0
S3	2000	2000	2000	2	0	2	Export	682	Saudi Arabia	SAU	404	Kenya	KEN								26	TEXTILE FIBRES	1	No Quantity							200000			0
S3	2000	2000	2000	2	0	2	Export	682	Saudi Arabia	SAU	404	Kenya	KEN								27	CRUDE FERTILIZER,MINERAL	1	No Quantity							28533			0
S3	2000	2000	2000	2	0	2	Export	682	Saudi Arabia	SAU	404	Kenya	KEN								57	PLASTICS IN PRIMARY FORM	1	No Quantity							16961888			0
S3	2000	2000	2000	2	0	2	Export	682	Saudi Arabia	SAU	404	Kenya	KEN								51	ORGANIC CHEMICALS	1	No Quantity							240800			0
S3	2000	2000	2000	2	0	2	Export	682	Saudi Arabia	SAU	404	Kenya	KEN								52	INORGANIC CHEMICALS	1	No Quantity							733868			0
S3	2000	2000	2000	2	0	2	Export	682	Saudi Arabia	SAU	404	Kenya	KEN								79	OTHR.TRANSPORT EQUIPMENT	1	No Quantity							205334			0
S3	2000	2000	2000	2	0	2	Export	682	Saudi Arabia	SAU	404	Kenya	KEN								66	NON-METAL.MINERAL MANFCT	1	No Quantity							1633869			0
S3	2000	2000	2000	2	0	2	Export	682	Saudi Arabia	SAU	404	Kenya	KEN								69	METALS MANUFACTURES,NES	1	No Quantity							48000			0
S3	2000	2000	2000	2	0	2	Export	682	Saudi Arabia	SAU	408	Dem. People's Rep. of Korea	PRK								65	TEXTILE YARN,FABRIC,ETC.	1	No Quantity							241867			0
S3	2000	2000	2000	2	0	2	Export	682	Saudi Arabia	SAU	408	Dem. People's Rep. of Korea	PRK								61	LEATHER, LEATHER GOODS	1	No Quantity							259200			0
S3	2000	2000	2000	2	0	2	Export	682	Saudi Arabia	SAU	408	Dem. People's Rep. of Korea	PRK								51	ORGANIC CHEMICALS	1	No Quantity							36276312			0
S3	2000	2000	2000	2	0	2	Export	682	Saudi Arabia	SAU	408	Dem. People's Rep. of Korea	PRK								28	METALLIFEROUS ORE,SCRAP	1	No Quantity							107733			0
S3	2000	2000	2000	2	0	2	Export	682	Saudi Arabia	SAU	408	Dem. People's Rep. of Korea	PRK								03	FISH,CRUSTACEANS,MOLLUSC	1	No Quantity							95467			0
S3	2000	2000	2000	2	0	2	Export	682	Saudi Arabia	SAU	410	Rep. of Korea	KOR								03	FISH,CRUSTACEANS,MOLLUSC	1	No Quantity							403467			0
S3	2000	2000	2000	2	0	2	Export	682	Saudi Arabia	SAU	410	Rep. of Korea	KOR								28	METALLIFEROUS ORE,SCRAP	1	No Quantity							10984280			0
S3	2000	2000	2000	2	0	2	Export	682	Saudi Arabia	SAU	410	Rep. of Korea	KOR								23	CRUDE RUBBER	1	No Quantity							74933			0
S3	2000	2000	2000	2	0	2	Export	682	Saudi Arabia	SAU	410	Rep. of Korea	KOR								21	HIDES,SKINS,FURSKINS,RAW	1	No Quantity							101867			0
S3	2000	2000	2000	2	0	2	Export	682	Saudi Arabia	SAU	410	Rep. of Korea	KOR								51	ORGANIC CHEMICALS	1	No Quantity							131703098			0
S3	2000	2000	2000	2	0	2	Export	682	Saudi Arabia	SAU	410	Rep. of Korea	KOR								52	INORGANIC CHEMICALS	1	No Quantity							916268			0
S3	2000	2000	2000	2	0	2	Export	682	Saudi Arabia	SAU	410	Rep. of Korea	KOR								53	DYES,COLOURING MATERIALS	1	No Quantity							54133			0
S3	2000	2000	2000	2	0	2	Export	682	Saudi Arabia	SAU	410	Rep. of Korea	KOR								57	PLASTICS IN PRIMARY FORM	1	No Quantity							493601			0
S3	2000	2000	2000	2	0	2	Export	682	Saudi Arabia	SAU	410	Rep. of Korea	KOR								56	FERTILIZER,EXCEPT GRP272	1	No Quantity							5847474			0
S3	2000	2000	2000	2	0	2	Export	682	Saudi Arabia	SAU	410	Rep. of Korea	KOR								61	LEATHER, LEATHER GOODS	1	No Quantity							4349872			0
S3	2000	2000	2000	2	0	2	Export	682	Saudi Arabia	SAU	410	Rep. of Korea	KOR								65	TEXTILE YARN,FABRIC,ETC.	1	No Quantity							1034935			0
S3	2000	2000	2000	2	0	2	Export	682	Saudi Arabia	SAU	410	Rep. of Korea	KOR								67	IRON AND STEEL	1	No Quantity							145867			0
S3	2000	2000	2000	2	0	2	Export	682	Saudi Arabia	SAU	410	Rep. of Korea	KOR								68	NON-FERROUS METALS	1	No Quantity							44000			0
S3	2000	2000	2000	2	0	2	Export	682	Saudi Arabia	SAU	410	Rep. of Korea	KOR								76	TELECOMM.SOUND EQUIP ETC	1	No Quantity							36800			0
S3	2000	2000	2000	2	0	2	Export	682	Saudi Arabia	SAU	410	Rep. of Korea	KOR								72	SPECIAL.INDUST.MACHINERY	1	No Quantity							50133			0
S3	2000	2000	2000	2	0	2	Export	682	Saudi Arabia	SAU	410	Rep. of Korea	KOR								74	GENERAL INDUSTL.MACH.NES	1	No Quantity							173334			0
S3	2000	2000	2000	2	0	2	Export	682	Saudi Arabia	SAU	410	Rep. of Korea	KOR								85	FOOTWEAR	1	No Quantity							65333			0
S3	2000	2000	2000	2	0	2	Export	682	Saudi Arabia	SAU	414	Kuwait	KWT								85	FOOTWEAR	1	No Quantity							29600			0
S3	2000	2000	2000	2	0	2	Export	682	Saudi Arabia	SAU	414	Kuwait	KWT								88	PHOTO.APPARAT.NES;CLOCKS	1	No Quantity							103467			0
S3	2000	2000	2000	2	0	2	Export	682	Saudi Arabia	SAU	414	Kuwait	KWT								89	MISC MANUFCTRD GOODS NES	1	No Quantity							9043211			0
S3	2000	2000	2000	2	0	2	Export	682	Saudi Arabia	SAU	414	Kuwait	KWT								74	GENERAL INDUSTL.MACH.NES	1	No Quantity							9812546			0
S3	2000	2000	2000	2	0	2	Export	682	Saudi Arabia	SAU	414	Kuwait	KWT								72	SPECIAL.INDUST.MACHINERY	1	No Quantity							73600			0
S3	2000	2000	2000	2	0	2	Export	682	Saudi Arabia	SAU	414	Kuwait	KWT								76	TELECOMM.SOUND EQUIP ETC	1	No Quantity							105067			0
S3	2000	2000	2000	2	0	2	Export	682	Saudi Arabia	SAU	414	Kuwait	KWT								77	ELEC MCH APPAR,PARTS,NES	1	No Quantity							11981348			0
S3	2000	2000	2000	2	0	2	Export	682	Saudi Arabia	SAU	414	Kuwait	KWT								79	OTHR.TRANSPORT EQUIPMENT	1	No Quantity							268267			0
S3	2000	2000	2000	2	0	2	Export	682	Saudi Arabia	SAU	414	Kuwait	KWT								81	PREFAB BUILDGS,FTTNG ETC	1	No Quantity							1816269			0
S3	2000	2000	2000	2	0	2	Export	682	Saudi Arabia	SAU	414	Kuwait	KWT								78	ROAD VEHICLES	1	No Quantity							1826402			0
S3	2000	2000	2000	2	0	2	Export	682	Saudi Arabia	SAU	414	Kuwait	KWT								84	CLOTHING AND ACCESSORIES	1	No Quantity							200000			0
S3	2000	2000	2000	2	0	2	Export	682	Saudi Arabia	SAU	414	Kuwait	KWT								82	FURNITURE,BEDDING,ETC.	1	No Quantity							2911204			0
S3	2000	2000	2000	2	0	2	Export	682	Saudi Arabia	SAU	414	Kuwait	KWT								75	OFFICE MACHINES,ADP MACH	1	No Quantity							73600			0
S3	2000	2000	2000	2	0	2	Export	682	Saudi Arabia	SAU	414	Kuwait	KWT								68	NON-FERROUS METALS	1	No Quantity							4059205			0
S3	2000	2000	2000	2	0	2	Export	682	Saudi Arabia	SAU	414	Kuwait	KWT								64	PAPER,PAPERBOARD,ETC.	1	No Quantity							33187241			0
S3	2000	2000	2000	2	0	2	Export	682	Saudi Arabia	SAU	414	Kuwait	KWT								67	IRON AND STEEL	1	No Quantity							61545677			0
S3	2000	2000	2000	2	0	2	Export	682	Saudi Arabia	SAU	414	Kuwait	KWT								69	METALS MANUFACTURES,NES	1	No Quantity							23354696			0
S3	2000	2000	2000	2	0	2	Export	682	Saudi Arabia	SAU	414	Kuwait	KWT								71	POWER GENERATNG.MACHINES	1	No Quantity							312000			0
S3	2000	2000	2000	2	0	2	Export	682	Saudi Arabia	SAU	414	Kuwait	KWT								65	TEXTILE YARN,FABRIC,ETC.	1	No Quantity							15642953			0
S3	2000	2000	2000	2	0	2	Export	682	Saudi Arabia	SAU	414	Kuwait	KWT								66	NON-METAL.MINERAL MANFCT	1	No Quantity							42288053			0
S3	2000	2000	2000	2	0	2	Export	682	Saudi Arabia	SAU	414	Kuwait	KWT								59	CHEMICAL MATERIALS NES	1	No Quantity							5056806			0
S3	2000	2000	2000	2	0	2	Export	682	Saudi Arabia	SAU	414	Kuwait	KWT								43	ANIMAL,VEG.FATS,OILS,NES	1	No Quantity							58667			0
S3	2000	2000	2000	2	0	2	Export	682	Saudi Arabia	SAU	414	Kuwait	KWT								62	RUBBER MANUFACTURES, NES	1	No Quantity							59200			0
S3	2000	2000	2000	2	0	2	Export	682	Saudi Arabia	SAU	414	Kuwait	KWT								56	FERTILIZER,EXCEPT GRP272	1	No Quantity							1594935			0
S3	2000	2000	2000	2	0	2	Export	682	Saudi Arabia	SAU	414	Kuwait	KWT								58	PLASTIC,NON-PRIMARY FORM	1	No Quantity							5395473			0
S3	2000	2000	2000	2	0	2	Export	682	Saudi Arabia	SAU	414	Kuwait	KWT								54	MEDICINAL,PHARM.PRODUCTS	1	No Quantity							3465338			0
S3	2000	2000	2000	2	0	2	Export	682	Saudi Arabia	SAU	414	Kuwait	KWT								55	ESSENTL.OILS,PERFUME,ETC	1	No Quantity							39568049			0
S3	2000	2000	2000	2	0	2	Export	682	Saudi Arabia	SAU	414	Kuwait	KWT								57	PLASTICS IN PRIMARY FORM	1	No Quantity							17279222			0
S3	2000	2000	2000	2	0	2	Export	682	Saudi Arabia	SAU	414	Kuwait	KWT								53	DYES,COLOURING MATERIALS	1	No Quantity							10297613			0
S3	2000	2000	2000	2	0	2	Export	682	Saudi Arabia	SAU	414	Kuwait	KWT								52	INORGANIC CHEMICALS	1	No Quantity							4252272			0
S3	2000	2000	2000	2	0	2	Export	682	Saudi Arabia	SAU	414	Kuwait	KWT								51	ORGANIC CHEMICALS	1	No Quantity							8858678			0
S3	2000	2000	2000	2	0	2	Export	682	Saudi Arabia	SAU	414	Kuwait	KWT								29	CRUDE ANIMAL,VEG.MATERL.	1	No Quantity							126133			0
S3	2000	2000	2000	2	0	2	Export	682	Saudi Arabia	SAU	414	Kuwait	KWT								42	FIXED VEG. FATS AND OILS	1	No Quantity							2600537			0
S3	2000	2000	2000	2	0	2	Export	682	Saudi Arabia	SAU	414	Kuwait	KWT								41	ANIMAL OILS AND FATS	1	No Quantity							218400			0
S3	2000	2000	2000	2	0	2	Export	682	Saudi Arabia	SAU	414	Kuwait	KWT								24	CORK AND WOOD	1	No Quantity							35200			0
S3	2000	2000	2000	2	0	2	Export	682	Saudi Arabia	SAU	414	Kuwait	KWT								27	CRUDE FERTILIZER,MINERAL	1	No Quantity							1951202			0
S3	2000	2000	2000	2	0	2	Export	682	Saudi Arabia	SAU	414	Kuwait	KWT								28	METALLIFEROUS ORE,SCRAP	1	No Quantity							73867			0
S3	2000	2000	2000	2	0	2	Export	682	Saudi Arabia	SAU	414	Kuwait	KWT								11	BEVERAGES	1	No Quantity							14405885			0
S3	2000	2000	2000	2	0	2	Export	682	Saudi Arabia	SAU	414	Kuwait	KWT								03	FISH,CRUSTACEANS,MOLLUSC	1	No Quantity							1812536			0
S3	2000	2000	2000	2	0	2	Export	682	Saudi Arabia	SAU	414	Kuwait	KWT								00	LIVE ANIMALS	1	No Quantity							1490669			0
S3	2000	2000	2000	2	0	2	Export	682	Saudi Arabia	SAU	414	Kuwait	KWT								04	CEREALS,CEREAL PREPRTNS.	1	No Quantity							6547475			0
S3	2000	2000	2000	2	0	2	Export	682	Saudi Arabia	SAU	414	Kuwait	KWT								02	DAIRY PRODUCTS,BIRD EGGS	1	No Quantity							29206703			0
S3	2000	2000	2000	2	0	2	Export	682	Saudi Arabia	SAU	414	Kuwait	KWT								01	MEAT, MEAT PREPARATIONS	1	No Quantity							16110153			0
S3	2000	2000	2000	2	0	2	Export	682	Saudi Arabia	SAU	414	Kuwait	KWT								08	ANIMAL FEED STUFF	1	No Quantity							19153891			0
S3	2000	2000	2000	2	0	2	Export	682	Saudi Arabia	SAU	414	Kuwait	KWT								09	MISC.EDIBLE PRODUCTS ETC	1	No Quantity							757868			0
S3	2000	2000	2000	2	0	2	Export	682	Saudi Arabia	SAU	414	Kuwait	KWT								07	COFFEE,TEA,COCOA,SPICES	1	No Quantity							993068			0
S3	2000	2000	2000	2	0	2	Export	682	Saudi Arabia	SAU	414	Kuwait	KWT								06	SUGAR,SUGR.PREPTNS,HONEY	1	No Quantity							990401			0
S3	2000	2000	2000	2	0	2	Export	682	Saudi Arabia	SAU	414	Kuwait	KWT								05	VEGETABLES AND FRUIT	1	No Quantity							20313359			0
S3	2000	2000	2000	2	0	2	Export	682	Saudi Arabia	SAU	422	Lebanon	LBN								05	VEGETABLES AND FRUIT	1	No Quantity							757068			0
S3	2000	2000	2000	2	0	2	Export	682	Saudi Arabia	SAU	422	Lebanon	LBN								06	SUGAR,SUGR.PREPTNS,HONEY	1	No Quantity							343734			0
S3	2000	2000	2000	2	0	2	Export	682	Saudi Arabia	SAU	422	Lebanon	LBN								07	COFFEE,TEA,COCOA,SPICES	1	No Quantity							178934			0
S3	2000	2000	2000	2	0	2	Export	682	Saudi Arabia	SAU	422	Lebanon	LBN								09	MISC.EDIBLE PRODUCTS ETC	1	No Quantity							921068			0
S3	2000	2000	2000	2	0	2	Export	682	Saudi Arabia	SAU	422	Lebanon	LBN								08	ANIMAL FEED STUFF	1	No Quantity							78933			0
S3	2000	2000	2000	2	0	2	Export	682	Saudi Arabia	SAU	422	Lebanon	LBN								01	MEAT, MEAT PREPARATIONS	1	No Quantity							354400			0
S3	2000	2000	2000	2	0	2	Export	682	Saudi Arabia	SAU	422	Lebanon	LBN								02	DAIRY PRODUCTS,BIRD EGGS	1	No Quantity							174400			0
S3	2000	2000	2000	2	0	2	Export	682	Saudi Arabia	SAU	422	Lebanon	LBN								04	CEREALS,CEREAL PREPRTNS.	1	No Quantity							1273868			0
S3	2000	2000	2000	2	0	2	Export	682	Saudi Arabia	SAU	422	Lebanon	LBN								26	TEXTILE FIBRES	1	No Quantity							86933			0
S3	2000	2000	2000	2	0	2	Export	682	Saudi Arabia	SAU	422	Lebanon	LBN								28	METALLIFEROUS ORE,SCRAP	1	No Quantity							967201			0
S3	2000	2000	2000	2	0	2	Export	682	Saudi Arabia	SAU	422	Lebanon	LBN								27	CRUDE FERTILIZER,MINERAL	1	No Quantity							29600			0
S3	2000	2000	2000	2	0	2	Export	682	Saudi Arabia	SAU	422	Lebanon	LBN								42	FIXED VEG. FATS AND OILS	1	No Quantity							5922407			0
S3	2000	2000	2000	2	0	2	Export	682	Saudi Arabia	SAU	422	Lebanon	LBN								29	CRUDE ANIMAL,VEG.MATERL.	1	No Quantity							422934			0
S3	2000	2000	2000	2	0	2	Export	682	Saudi Arabia	SAU	422	Lebanon	LBN								52	INORGANIC CHEMICALS	1	No Quantity							445867			0
S3	2000	2000	2000	2	0	2	Export	682	Saudi Arabia	SAU	422	Lebanon	LBN								53	DYES,COLOURING MATERIALS	1	No Quantity							450667			0
S3	2000	2000	2000	2	0	2	Export	682	Saudi Arabia	SAU	422	Lebanon	LBN								57	PLASTICS IN PRIMARY FORM	1	No Quantity							21169360			0
S3	2000	2000	2000	2	0	2	Export	682	Saudi Arabia	SAU	422	Lebanon	LBN								55	ESSENTL.OILS,PERFUME,ETC	1	No Quantity							730134			0
S3	2000	2000	2000	2	0	2	Export	682	Saudi Arabia	SAU	422	Lebanon	LBN								54	MEDICINAL,PHARM.PRODUCTS	1	No Quantity							150667			0
S3	2000	2000	2000	2	0	2	Export	682	Saudi Arabia	SAU	422	Lebanon	LBN								58	PLASTIC,NON-PRIMARY FORM	1	No Quantity							669868			0
S3	2000	2000	2000	2	0	2	Export	682	Saudi Arabia	SAU	422	Lebanon	LBN								62	RUBBER MANUFACTURES, NES	1	No Quantity							100267			0
S3	2000	2000	2000	2	0	2	Export	682	Saudi Arabia	SAU	422	Lebanon	LBN								43	ANIMAL,VEG.FATS,OILS,NES	1	No Quantity							448267			0
S3	2000	2000	2000	2	0	2	Export	682	Saudi Arabia	SAU	422	Lebanon	LBN								59	CHEMICAL MATERIALS NES	1	No Quantity							463734			0
S3	2000	2000	2000	2	0	2	Export	682	Saudi Arabia	SAU	422	Lebanon	LBN								66	NON-METAL.MINERAL MANFCT	1	No Quantity							5532540			0
S3	2000	2000	2000	2	0	2	Export	682	Saudi Arabia	SAU	422	Lebanon	LBN								65	TEXTILE YARN,FABRIC,ETC.	1	No Quantity							2498936			0
S3	2000	2000	2000	2	0	2	Export	682	Saudi Arabia	SAU	422	Lebanon	LBN								71	POWER GENERATNG.MACHINES	1	No Quantity							100267			0
S3	2000	2000	2000	2	0	2	Export	682	Saudi Arabia	SAU	422	Lebanon	LBN								63	CORK, WOOD MANUFACTURES	1	No Quantity							62667			0
S3	2000	2000	2000	2	0	2	Export	682	Saudi Arabia	SAU	422	Lebanon	LBN								69	METALS MANUFACTURES,NES	1	No Quantity							4667473			0
S3	2000	2000	2000	2	0	2	Export	682	Saudi Arabia	SAU	422	Lebanon	LBN								67	IRON AND STEEL	1	No Quantity							3187204			0
S3	2000	2000	2000	2	0	2	Export	682	Saudi Arabia	SAU	422	Lebanon	LBN								64	PAPER,PAPERBOARD,ETC.	1	No Quantity							3591204			0
S3	2000	2000	2000	2	0	2	Export	682	Saudi Arabia	SAU	422	Lebanon	LBN								68	NON-FERROUS METALS	1	No Quantity							986668			0
S3	2000	2000	2000	2	0	2	Export	682	Saudi Arabia	SAU	422	Lebanon	LBN								82	FURNITURE,BEDDING,ETC.	1	No Quantity							200267			0
S3	2000	2000	2000	2	0	2	Export	682	Saudi Arabia	SAU	422	Lebanon	LBN								84	CLOTHING AND ACCESSORIES	1	No Quantity							31200			0
S3	2000	2000	2000	2	0	2	Export	682	Saudi Arabia	SAU	422	Lebanon	LBN								78	ROAD VEHICLES	1	No Quantity							379467			0
S3	2000	2000	2000	2	0	2	Export	682	Saudi Arabia	SAU	422	Lebanon	LBN								81	PREFAB BUILDGS,FTTNG ETC	1	No Quantity							196267			0
S3	2000	2000	2000	2	0	2	Export	682	Saudi Arabia	SAU	422	Lebanon	LBN								79	OTHR.TRANSPORT EQUIPMENT	1	No Quantity							36800			0
S3	2000	2000	2000	2	0	2	Export	682	Saudi Arabia	SAU	422	Lebanon	LBN								77	ELEC MCH APPAR,PARTS,NES	1	No Quantity							421334			0
S3	2000	2000	2000	2	0	2	Export	682	Saudi Arabia	SAU	422	Lebanon	LBN								76	TELECOMM.SOUND EQUIP ETC	1	No Quantity							104533			0
S3	2000	2000	2000	2	0	2	Export	682	Saudi Arabia	SAU	422	Lebanon	LBN								72	SPECIAL.INDUST.MACHINERY	1	No Quantity							119733			0
S3	2000	2000	2000	2	0	2	Export	682	Saudi Arabia	SAU	422	Lebanon	LBN								74	GENERAL INDUSTL.MACH.NES	1	No Quantity							302400			0
S3	2000	2000	2000	2	0	2	Export	682	Saudi Arabia	SAU	422	Lebanon	LBN								89	MISC MANUFCTRD GOODS NES	1	No Quantity							2103203			0
S3	2000	2000	2000	2	0	2	Export	682	Saudi Arabia	SAU	430	Liberia	LBR								01	MEAT, MEAT PREPARATIONS	1	No Quantity							33867			0
S3	2000	2000	2000	2	0	2	Export	682	Saudi Arabia	SAU	434	Libya	LBY								02	DAIRY PRODUCTS,BIRD EGGS	1	No Quantity							101067			0
S3	2000	2000	2000	2	0	2	Export	682	Saudi Arabia	SAU	434	Libya	LBY								11	BEVERAGES	1	No Quantity							210134			0
S3	2000	2000	2000	2	0	2	Export	682	Saudi Arabia	SAU	434	Libya	LBY								58	PLASTIC,NON-PRIMARY FORM	1	No Quantity							43467			0
S3	2000	2000	2000	2	0	2	Export	682	Saudi Arabia	SAU	434	Libya	LBY								54	MEDICINAL,PHARM.PRODUCTS	1	No Quantity							114933			0
S3	2000	2000	2000	2	0	2	Export	682	Saudi Arabia	SAU	434	Libya	LBY								57	PLASTICS IN PRIMARY FORM	1	No Quantity							36000			0
S3	2000	2000	2000	2	0	2	Export	682	Saudi Arabia	SAU	434	Libya	LBY								74	GENERAL INDUSTL.MACH.NES	1	No Quantity							88267			0
S3	2000	2000	2000	2	0	2	Export	682	Saudi Arabia	SAU	434	Libya	LBY								67	IRON AND STEEL	1	No Quantity							124800			0
S3	2000	2000	2000	2	0	2	Export	682	Saudi Arabia	SAU	434	Libya	LBY								69	METALS MANUFACTURES,NES	1	No Quantity							553601			0
S3	2000	2000	2000	2	0	2	Export	682	Saudi Arabia	SAU	434	Libya	LBY								65	TEXTILE YARN,FABRIC,ETC.	1	No Quantity							89067			0
S3	2000	2000	2000	2	0	2	Export	682	Saudi Arabia	SAU	434	Libya	LBY								59	CHEMICAL MATERIALS NES	1	No Quantity							92800			0
S3	2000	2000	2000	2	0	2	Export	682	Saudi Arabia	SAU	440	Lithuania	LTU								61	LEATHER, LEATHER GOODS	1	No Quantity							83467			0
S3	2000	2000	2000	2	0	2	Export	682	Saudi Arabia	SAU	440	Lithuania	LTU								65	TEXTILE YARN,FABRIC,ETC.	1	No Quantity							730668			0
S3	2000	2000	2000	2	0	2	Export	682	Saudi Arabia	SAU	440	Lithuania	LTU								66	NON-METAL.MINERAL MANFCT	1	No Quantity							31467			0
S3	2000	2000	2000	2	0	2	Export	682	Saudi Arabia	SAU	440	Lithuania	LTU								82	FURNITURE,BEDDING,ETC.	1	No Quantity							35200			0
S3	2000	2000	2000	2	0	2	Export	682	Saudi Arabia	SAU	440	Lithuania	LTU								25	PULP AND WASTE PAPER	1	No Quantity							64000			0
S3	2000	2000	2000	2	0	2	Export	682	Saudi Arabia	SAU	440	Lithuania	LTU								26	TEXTILE FIBRES	1	No Quantity							1381335			0
S3	2000	2000	2000	2	0	2	Export	682	Saudi Arabia	SAU	440	Lithuania	LTU								28	METALLIFEROUS ORE,SCRAP	1	No Quantity							61333			0
S3	2000	2000	2000	2	0	2	Export	682	Saudi Arabia	SAU	442	Luxembourg	LUX								28	METALLIFEROUS ORE,SCRAP	1	No Quantity							214134			0
S3	2000	2000	2000	2	0	2	Export	682	Saudi Arabia	SAU	442	Luxembourg	LUX								57	PLASTICS IN PRIMARY FORM	1	No Quantity							109067			0
S3	2000	2000	2000	2	0	2	Export	682	Saudi Arabia	SAU	450	Madagascar	MDG								81	PREFAB BUILDGS,FTTNG ETC	1	No Quantity							351200			0
S3	2000	2000	2000	2	0	2	Export	682	Saudi Arabia	SAU	450	Madagascar	MDG								69	METALS MANUFACTURES,NES	1	No Quantity							228800			0
S3	2000	2000	2000	2	0	2	Export	682	Saudi Arabia	SAU	454	Malawi	MWI								66	NON-METAL.MINERAL MANFCT	1	No Quantity							35467			0
S3	2000	2000	2000	2	0	2	Export	682	Saudi Arabia	SAU	458	Malaysia	MYS								66	NON-METAL.MINERAL MANFCT	1	No Quantity							246934			0
S3	2000	2000	2000	2	0	2	Export	682	Saudi Arabia	SAU	458	Malaysia	MYS								65	TEXTILE YARN,FABRIC,ETC.	1	No Quantity							774401			0
S3	2000	2000	2000	2	0	2	Export	682	Saudi Arabia	SAU	458	Malaysia	MYS								61	LEATHER, LEATHER GOODS	1	No Quantity							422401			0
S3	2000	2000	2000	2	0	2	Export	682	Saudi Arabia	SAU	458	Malaysia	MYS								69	METALS MANUFACTURES,NES	1	No Quantity							141067			0
S3	2000	2000	2000	2	0	2	Export	682	Saudi Arabia	SAU	458	Malaysia	MYS								67	IRON AND STEEL	1	No Quantity							40267			0
S3	2000	2000	2000	2	0	2	Export	682	Saudi Arabia	SAU	458	Malaysia	MYS								78	ROAD VEHICLES	1	No Quantity							112267			0
S3	2000	2000	2000	2	0	2	Export	682	Saudi Arabia	SAU	458	Malaysia	MYS								74	GENERAL INDUSTL.MACH.NES	1	No Quantity							30400			0
S3	2000	2000	2000	2	0	2	Export	682	Saudi Arabia	SAU	458	Malaysia	MYS								57	PLASTICS IN PRIMARY FORM	1	No Quantity							5641340			0
S3	2000	2000	2000	2	0	2	Export	682	Saudi Arabia	SAU	458	Malaysia	MYS								56	FERTILIZER,EXCEPT GRP272	1	No Quantity							1372002			0
S3	2000	2000	2000	2	0	2	Export	682	Saudi Arabia	SAU	458	Malaysia	MYS								53	DYES,COLOURING MATERIALS	1	No Quantity							1312268			0
S3	2000	2000	2000	2	0	2	Export	682	Saudi Arabia	SAU	458	Malaysia	MYS								52	INORGANIC CHEMICALS	1	No Quantity							835734			0
S3	2000	2000	2000	2	0	2	Export	682	Saudi Arabia	SAU	458	Malaysia	MYS								51	ORGANIC CHEMICALS	1	No Quantity							29369637			0
S3	2000	2000	2000	2	0	2	Export	682	Saudi Arabia	SAU	458	Malaysia	MYS								28	METALLIFEROUS ORE,SCRAP	1	No Quantity							389600			0
S3	2000	2000	2000	2	0	2	Export	682	Saudi Arabia	SAU	458	Malaysia	MYS								02	DAIRY PRODUCTS,BIRD EGGS	1	No Quantity							216534			0
S3	2000	2000	2000	2	0	2	Export	682	Saudi Arabia	SAU	458	Malaysia	MYS								04	CEREALS,CEREAL PREPRTNS.	1	No Quantity							56800			0
S3	2000	2000	2000	2	0	2	Export	682	Saudi Arabia	SAU	466	Mali	MLI								23	CRUDE RUBBER	1	No Quantity							29333			0
S3	2000	2000	2000	2	0	2	Export	682	Saudi Arabia	SAU	470	Malta	MLT								51	ORGANIC CHEMICALS	1	No Quantity							23235496			0
S3	2000	2000	2000	2	0	2	Export	682	Saudi Arabia	SAU	473	LAIA, nes									33	PETROLEUM,PETROL.PRODUCT	1	No Quantity							985012165			0
S3	2000	2000	2000	2	0	2	Export	682	Saudi Arabia	SAU	473	LAIA, nes									34	GAS,NATURAL,MANUFACTURED	1	No Quantity							183059695			0
S3	2000	2000	2000	2	0	2	Export	682	Saudi Arabia	SAU	478	Mauritania	MRT								04	CEREALS,CEREAL PREPRTNS.	1	No Quantity							28800			0
S3	2000	2000	2000	2	0	2	Export	682	Saudi Arabia	SAU	478	Mauritania	MRT								72	SPECIAL.INDUST.MACHINERY	1	No Quantity							32000			0
S3	2000	2000	2000	2	0	2	Export	682	Saudi Arabia	SAU	478	Mauritania	MRT								78	ROAD VEHICLES	1	No Quantity							170400			0
S3	2000	2000	2000	2	0	2	Export	682	Saudi Arabia	SAU	480	Mauritius	MUS								81	PREFAB BUILDGS,FTTNG ETC	1	No Quantity							73867			0
S3	2000	2000	2000	2	0	2	Export	682	Saudi Arabia	SAU	480	Mauritius	MUS								66	NON-METAL.MINERAL MANFCT	1	No Quantity							399467			0
S3	2000	2000	2000	2	0	2	Export	682	Saudi Arabia	SAU	480	Mauritius	MUS								52	INORGANIC CHEMICALS	1	No Quantity							390934			0
S3	2000	2000	2000	2	0	2	Export	682	Saudi Arabia	SAU	484	Mexico	MEX								02	DAIRY PRODUCTS,BIRD EGGS	1	No Quantity							49600			0
S3	2000	2000	2000	2	0	2	Export	682	Saudi Arabia	SAU	484	Mexico	MEX								66	NON-METAL.MINERAL MANFCT	1	No Quantity							27200			0
S3	2000	2000	2000	2	0	2	Export	682	Saudi Arabia	SAU	484	Mexico	MEX								61	LEATHER, LEATHER GOODS	1	No Quantity							185867			0
S3	2000	2000	2000	2	0	2	Export	682	Saudi Arabia	SAU	484	Mexico	MEX								67	IRON AND STEEL	1	No Quantity							157067			0
S3	2000	2000	2000	2	0	2	Export	682	Saudi Arabia	SAU	484	Mexico	MEX								72	SPECIAL.INDUST.MACHINERY	1	No Quantity							494934			0
S3	2000	2000	2000	2	0	2	Export	682	Saudi Arabia	SAU	490	Other Asia, nes									72	SPECIAL.INDUST.MACHINERY	1	No Quantity							594934			0
S3	2000	2000	2000	2	0	2	Export	682	Saudi Arabia	SAU	490	Other Asia, nes									74	GENERAL INDUSTL.MACH.NES	1	No Quantity							95467			0
S3	2000	2000	2000	2	0	2	Export	682	Saudi Arabia	SAU	490	Other Asia, nes									82	FURNITURE,BEDDING,ETC.	1	No Quantity							49600			0
S3	2000	2000	2000	2	0	2	Export	682	Saudi Arabia	SAU	490	Other Asia, nes									67	IRON AND STEEL	1	No Quantity							7354676			0
S3	2000	2000	2000	2	0	2	Export	682	Saudi Arabia	SAU	490	Other Asia, nes									64	PAPER,PAPERBOARD,ETC.	1	No Quantity							1665602			0
S3	2000	2000	2000	2	0	2	Export	682	Saudi Arabia	SAU	490	Other Asia, nes									69	METALS MANUFACTURES,NES	1	No Quantity							188000			0
S3	2000	2000	2000	2	0	2	Export	682	Saudi Arabia	SAU	490	Other Asia, nes									61	LEATHER, LEATHER GOODS	1	No Quantity							53333			0
S3	2000	2000	2000	2	0	2	Export	682	Saudi Arabia	SAU	490	Other Asia, nes									66	NON-METAL.MINERAL MANFCT	1	No Quantity							344267			0
S3	2000	2000	2000	2	0	2	Export	682	Saudi Arabia	SAU	490	Other Asia, nes									65	TEXTILE YARN,FABRIC,ETC.	1	No Quantity							1611469			0
S3	2000	2000	2000	2	0	2	Export	682	Saudi Arabia	SAU	490	Other Asia, nes									27	CRUDE FERTILIZER,MINERAL	1	No Quantity							10056546			0
S3	2000	2000	2000	2	0	2	Export	682	Saudi Arabia	SAU	490	Other Asia, nes									28	METALLIFEROUS ORE,SCRAP	1	No Quantity							645067			0
S3	2000	2000	2000	2	0	2	Export	682	Saudi Arabia	SAU	490	Other Asia, nes									25	PULP AND WASTE PAPER	1	No Quantity							182134			0
S3	2000	2000	2000	2	0	2	Export	682	Saudi Arabia	SAU	490	Other Asia, nes									52	INORGANIC CHEMICALS	1	No Quantity							234400			0
S3	2000	2000	2000	2	0	2	Export	682	Saudi Arabia	SAU	490	Other Asia, nes									53	DYES,COLOURING MATERIALS	1	No Quantity							13115750			0
S3	2000	2000	2000	2	0	2	Export	682	Saudi Arabia	SAU	490	Other Asia, nes									34	GAS,NATURAL,MANUFACTURED	1	No Quantity							3058664623			0
S3	2000	2000	2000	2	0	2	Export	682	Saudi Arabia	SAU	490	Other Asia, nes									33	PETROLEUM,PETROL.PRODUCT	1	No Quantity							31574774935			0
S3	2000	2000	2000	2	0	2	Export	682	Saudi Arabia	SAU	490	Other Asia, nes									51	ORGANIC CHEMICALS	1	No Quantity							213378133			0
S3	2000	2000	2000	2	0	2	Export	682	Saudi Arabia	SAU	490	Other Asia, nes									56	FERTILIZER,EXCEPT GRP272	1	No Quantity							16926154			0
S3	2000	2000	2000	2	0	2	Export	682	Saudi Arabia	SAU	490	Other Asia, nes									57	PLASTICS IN PRIMARY FORM	1	No Quantity							22515228			0
S3	2000	2000	2000	2	0	2	Export	682	Saudi Arabia	SAU	490	Other Asia, nes									88	PHOTO.APPARAT.NES;CLOCKS	1	No Quantity							30133			0
S3	2000	2000	2000	2	0	2	Export	682	Saudi Arabia	SAU	504	Morocco	MAR								89	MISC MANUFCTRD GOODS NES	1	No Quantity							32267			0
S3	2000	2000	2000	2	0	2	Export	682	Saudi Arabia	SAU	504	Morocco	MAR								57	PLASTICS IN PRIMARY FORM	1	No Quantity							21476560			0
S3	2000	2000	2000	2	0	2	Export	682	Saudi Arabia	SAU	504	Morocco	MAR								56	FERTILIZER,EXCEPT GRP272	1	No Quantity							4063472			0
S3	2000	2000	2000	2	0	2	Export	682	Saudi Arabia	SAU	504	Morocco	MAR								55	ESSENTL.OILS,PERFUME,ETC	1	No Quantity							1236802			0
S3	2000	2000	2000	2	0	2	Export	682	Saudi Arabia	SAU	504	Morocco	MAR								51	ORGANIC CHEMICALS	1	No Quantity							1890936			0
S3	2000	2000	2000	2	0	2	Export	682	Saudi Arabia	SAU	504	Morocco	MAR								52	INORGANIC CHEMICALS	1	No Quantity							29067			0
S3	2000	2000	2000	2	0	2	Export	682	Saudi Arabia	SAU	504	Morocco	MAR								25	PULP AND WASTE PAPER	1	No Quantity							32000			0
S3	2000	2000	2000	2	0	2	Export	682	Saudi Arabia	SAU	504	Morocco	MAR								26	TEXTILE FIBRES	1	No Quantity							10885614			0
S3	2000	2000	2000	2	0	2	Export	682	Saudi Arabia	SAU	504	Morocco	MAR								65	TEXTILE YARN,FABRIC,ETC.	1	No Quantity							3002670			0
S3	2000	2000	2000	2	0	2	Export	682	Saudi Arabia	SAU	504	Morocco	MAR								66	NON-METAL.MINERAL MANFCT	1	No Quantity							441334			0
S3	2000	2000	2000	2	0	2	Export	682	Saudi Arabia	SAU	504	Morocco	MAR								69	METALS MANUFACTURES,NES	1	No Quantity							29333			0
S3	2000	2000	2000	2	0	2	Export	682	Saudi Arabia	SAU	504	Morocco	MAR								64	PAPER,PAPERBOARD,ETC.	1	No Quantity							35733			0
S3	2000	2000	2000	2	0	2	Export	682	Saudi Arabia	SAU	504	Morocco	MAR								87	SCIENTIFIC EQUIPMENT NES	1	No Quantity							32000			0
S3	2000	2000	2000	2	0	2	Export	682	Saudi Arabia	SAU	504	Morocco	MAR								78	ROAD VEHICLES	1	No Quantity							29333			0
S3	2000	2000	2000	2	0	2	Export	682	Saudi Arabia	SAU	504	Morocco	MAR								74	GENERAL INDUSTL.MACH.NES	1	No Quantity							52267			0
S3	2000	2000	2000	2	0	2	Export	682	Saudi Arabia	SAU	504	Morocco	MAR								77	ELEC MCH APPAR,PARTS,NES	1	No Quantity							32000			0
S3	2000	2000	2000	2	0	2	Export	682	Saudi Arabia	SAU	508	Mozambique	MOZ								66	NON-METAL.MINERAL MANFCT	1	No Quantity							30133			0
S3	2000	2000	2000	2	0	2	Export	682	Saudi Arabia	SAU	508	Mozambique	MOZ								04	CEREALS,CEREAL PREPRTNS.	1	No Quantity							69333			0
S3	2000	2000	2000	2	0	2	Export	682	Saudi Arabia	SAU	508	Mozambique	MOZ								57	PLASTICS IN PRIMARY FORM	1	No Quantity							297867			0
S3	2000	2000	2000	2	0	2	Export	682	Saudi Arabia	SAU	512	Oman	OMN								57	PLASTICS IN PRIMARY FORM	1	No Quantity							6640008			0
S3	2000	2000	2000	2	0	2	Export	682	Saudi Arabia	SAU	512	Oman	OMN								55	ESSENTL.OILS,PERFUME,ETC	1	No Quantity							14072284			0
S3	2000	2000	2000	2	0	2	Export	682	Saudi Arabia	SAU	512	Oman	OMN								54	MEDICINAL,PHARM.PRODUCTS	1	No Quantity							2327470			0
S3	2000	2000	2000	2	0	2	Export	682	Saudi Arabia	SAU	512	Oman	OMN								56	FERTILIZER,EXCEPT GRP272	1	No Quantity							98667			0
S3	2000	2000	2000	2	0	2	Export	682	Saudi Arabia	SAU	512	Oman	OMN								58	PLASTIC,NON-PRIMARY FORM	1	No Quantity							883734			0
S3	2000	2000	2000	2	0	2	Export	682	Saudi Arabia	SAU	512	Oman	OMN								52	INORGANIC CHEMICALS	1	No Quantity							584801			0
S3	2000	2000	2000	2	0	2	Export	682	Saudi Arabia	SAU	512	Oman	OMN								53	DYES,COLOURING MATERIALS	1	No Quantity							1930136			0
S3	2000	2000	2000	2	0	2	Export	682	Saudi Arabia	SAU	512	Oman	OMN								51	ORGANIC CHEMICALS	1	No Quantity							1927202			0
S3	2000	2000	2000	2	0	2	Export	682	Saudi Arabia	SAU	512	Oman	OMN								42	FIXED VEG. FATS AND OILS	1	No Quantity							284000			0
S3	2000	2000	2000	2	0	2	Export	682	Saudi Arabia	SAU	512	Oman	OMN								04	CEREALS,CEREAL PREPRTNS.	1	No Quantity							2684270			0
S3	2000	2000	2000	2	0	2	Export	682	Saudi Arabia	SAU	512	Oman	OMN								02	DAIRY PRODUCTS,BIRD EGGS	1	No Quantity							11023480			0
S3	2000	2000	2000	2	0	2	Export	682	Saudi Arabia	SAU	512	Oman	OMN								01	MEAT, MEAT PREPARATIONS	1	No Quantity							376534			0
S3	2000	2000	2000	2	0	2	Export	682	Saudi Arabia	SAU	512	Oman	OMN								08	ANIMAL FEED STUFF	1	No Quantity							50400			0
S3	2000	2000	2000	2	0	2	Export	682	Saudi Arabia	SAU	512	Oman	OMN								09	MISC.EDIBLE PRODUCTS ETC	1	No Quantity							900534			0
S3	2000	2000	2000	2	0	2	Export	682	Saudi Arabia	SAU	512	Oman	OMN								07	COFFEE,TEA,COCOA,SPICES	1	No Quantity							686134			0
S3	2000	2000	2000	2	0	2	Export	682	Saudi Arabia	SAU	512	Oman	OMN								06	SUGAR,SUGR.PREPTNS,HONEY	1	No Quantity							482401			0
S3	2000	2000	2000	2	0	2	Export	682	Saudi Arabia	SAU	512	Oman	OMN								05	VEGETABLES AND FRUIT	1	No Quantity							5481874			0
S3	2000	2000	2000	2	0	2	Export	682	Saudi Arabia	SAU	512	Oman	OMN								27	CRUDE FERTILIZER,MINERAL	1	No Quantity							70667			0
S3	2000	2000	2000	2	0	2	Export	682	Saudi Arabia	SAU	512	Oman	OMN								66	NON-METAL.MINERAL MANFCT	1	No Quantity							3267471			0
S3	2000	2000	2000	2	0	2	Export	682	Saudi Arabia	SAU	512	Oman	OMN								65	TEXTILE YARN,FABRIC,ETC.	1	No Quantity							4925339			0
S3	2000	2000	2000	2	0	2	Export	682	Saudi Arabia	SAU	512	Oman	OMN								59	CHEMICAL MATERIALS NES	1	No Quantity							205600			0
S3	2000	2000	2000	2	0	2	Export	682	Saudi Arabia	SAU	512	Oman	OMN								43	ANIMAL,VEG.FATS,OILS,NES	1	No Quantity							190667			0
S3	2000	2000	2000	2	0	2	Export	682	Saudi Arabia	SAU	512	Oman	OMN								64	PAPER,PAPERBOARD,ETC.	1	No Quantity							10697880			0
S3	2000	2000	2000	2	0	2	Export	682	Saudi Arabia	SAU	512	Oman	OMN								68	NON-FERROUS METALS	1	No Quantity							1626135			0
S3	2000	2000	2000	2	0	2	Export	682	Saudi Arabia	SAU	512	Oman	OMN								67	IRON AND STEEL	1	No Quantity							3616538			0
S3	2000	2000	2000	2	0	2	Export	682	Saudi Arabia	SAU	512	Oman	OMN								69	METALS MANUFACTURES,NES	1	No Quantity							7589876			0
S3	2000	2000	2000	2	0	2	Export	682	Saudi Arabia	SAU	512	Oman	OMN								63	CORK, WOOD MANUFACTURES	1	No Quantity							102933			0
S3	2000	2000	2000	2	0	2	Export	682	Saudi Arabia	SAU	512	Oman	OMN								77	ELEC MCH APPAR,PARTS,NES	1	No Quantity							4341605			0
S3	2000	2000	2000	2	0	2	Export	682	Saudi Arabia	SAU	512	Oman	OMN								76	TELECOMM.SOUND EQUIP ETC	1	No Quantity							1980536			0
S3	2000	2000	2000	2	0	2	Export	682	Saudi Arabia	SAU	512	Oman	OMN								74	GENERAL INDUSTL.MACH.NES	1	No Quantity							7832276			0
S3	2000	2000	2000	2	0	2	Export	682	Saudi Arabia	SAU	512	Oman	OMN								72	SPECIAL.INDUST.MACHINERY	1	No Quantity							92000			0
S3	2000	2000	2000	2	0	2	Export	682	Saudi Arabia	SAU	512	Oman	OMN								78	ROAD VEHICLES	1	No Quantity							256267			0
S3	2000	2000	2000	2	0	2	Export	682	Saudi Arabia	SAU	512	Oman	OMN								81	PREFAB BUILDGS,FTTNG ETC	1	No Quantity							691201			0
S3	2000	2000	2000	2	0	2	Export	682	Saudi Arabia	SAU	512	Oman	OMN								87	SCIENTIFIC EQUIPMENT NES	1	No Quantity							130933			0
S3	2000	2000	2000	2	0	2	Export	682	Saudi Arabia	SAU	512	Oman	OMN								82	FURNITURE,BEDDING,ETC.	1	No Quantity							46400			0
S3	2000	2000	2000	2	0	2	Export	682	Saudi Arabia	SAU	512	Oman	OMN								89	MISC MANUFCTRD GOODS NES	1	No Quantity							894934			0
S3	2000	2000	2000	2	0	2	Export	682	Saudi Arabia	SAU	512	Oman	OMN								88	PHOTO.APPARAT.NES;CLOCKS	1	No Quantity							29333			0
S3	2000	2000	2000	2	0	2	Export	682	Saudi Arabia	SAU	524	Nepal	NPL								65	TEXTILE YARN,FABRIC,ETC.	1	No Quantity							126667			0
S3	2000	2000	2000	2	0	2	Export	682	Saudi Arabia	SAU	524	Nepal	NPL								57	PLASTICS IN PRIMARY FORM	1	No Quantity							112000			0
S3	2000	2000	2000	2	0	2	Export	682	Saudi Arabia	SAU	527	Oceania, nes									34	GAS,NATURAL,MANUFACTURED	1	No Quantity							41571252			0
S3	2000	2000	2000	2	0	2	Export	682	Saudi Arabia	SAU	527	Oceania, nes									33	PETROLEUM,PETROL.PRODUCT	1	No Quantity							603456754			0
S3	2000	2000	2000	2	0	2	Export	682	Saudi Arabia	SAU	528	Netherlands	NLD								51	ORGANIC CHEMICALS	1	No Quantity							217907472			0
S3	2000	2000	2000	2	0	2	Export	682	Saudi Arabia	SAU	528	Netherlands	NLD								53	DYES,COLOURING MATERIALS	1	No Quantity							2504536			0
S3	2000	2000	2000	2	0	2	Export	682	Saudi Arabia	SAU	528	Netherlands	NLD								52	INORGANIC CHEMICALS	1	No Quantity							1212535			0
S3	2000	2000	2000	2	0	2	Export	682	Saudi Arabia	SAU	528	Netherlands	NLD								57	PLASTICS IN PRIMARY FORM	1	No Quantity							6017874			0
S3	2000	2000	2000	2	0	2	Export	682	Saudi Arabia	SAU	528	Netherlands	NLD								54	MEDICINAL,PHARM.PRODUCTS	1	No Quantity							153867			0
S3	2000	2000	2000	2	0	2	Export	682	Saudi Arabia	SAU	528	Netherlands	NLD								28	METALLIFEROUS ORE,SCRAP	1	No Quantity							166934			0
S3	2000	2000	2000	2	0	2	Export	682	Saudi Arabia	SAU	528	Netherlands	NLD								05	VEGETABLES AND FRUIT	1	No Quantity							641601			0
S3	2000	2000	2000	2	0	2	Export	678	Sao Tome and Principe	STP	528	Netherlands	NLD								07	COFFEE,TEA,COCOA,SPICES	1	No Quantity							2001673			0
S3	2000	2000	2000	2	0	2	Export	682	Saudi Arabia	SAU	528	Netherlands	NLD								08	ANIMAL FEED STUFF	1	No Quantity							58667			0
S3	2000	2000	2000	2	0	2	Export	682	Saudi Arabia	SAU	528	Netherlands	NLD								65	TEXTILE YARN,FABRIC,ETC.	1	No Quantity							412534			0
S3	2000	2000	2000	2	0	2	Export	682	Saudi Arabia	SAU	528	Netherlands	NLD								62	RUBBER MANUFACTURES, NES	1	No Quantity							32267			0
S3	2000	2000	2000	2	0	2	Export	682	Saudi Arabia	SAU	528	Netherlands	NLD								61	LEATHER, LEATHER GOODS	1	No Quantity							51467			0
S3	2000	2000	2000	2	0	2	Export	682	Saudi Arabia	SAU	528	Netherlands	NLD								71	POWER GENERATNG.MACHINES	1	No Quantity							2095203			0
S3	2000	2000	2000	2	0	2	Export	682	Saudi Arabia	SAU	528	Netherlands	NLD								69	METALS MANUFACTURES,NES	1	No Quantity							448001			0
S3	2000	2000	2000	2	0	2	Export	682	Saudi Arabia	SAU	528	Netherlands	NLD								67	IRON AND STEEL	1	No Quantity							387200			0
S3	2000	2000	2000	2	0	2	Export	682	Saudi Arabia	SAU	528	Netherlands	NLD								82	FURNITURE,BEDDING,ETC.	1	No Quantity							207200			0
S3	2000	2000	2000	2	0	2	Export	682	Saudi Arabia	SAU	528	Netherlands	NLD								75	OFFICE MACHINES,ADP MACH	1	No Quantity							158400			0
S3	2000	2000	2000	2	0	2	Export	682	Saudi Arabia	SAU	528	Netherlands	NLD								87	SCIENTIFIC EQUIPMENT NES	1	No Quantity							608801			0
S3	2000	2000	2000	2	0	2	Export	682	Saudi Arabia	SAU	528	Netherlands	NLD								79	OTHR.TRANSPORT EQUIPMENT	1	No Quantity							3604005			0
S3	2000	2000	2000	2	0	2	Export	682	Saudi Arabia	SAU	528	Netherlands	NLD								78	ROAD VEHICLES	1	No Quantity							166667			0
S3	2000	2000	2000	2	0	2	Export	682	Saudi Arabia	SAU	528	Netherlands	NLD								74	GENERAL INDUSTL.MACH.NES	1	No Quantity							166134			0
S3	2000	2000	2000	2	0	2	Export	682	Saudi Arabia	SAU	528	Netherlands	NLD								76	TELECOMM.SOUND EQUIP ETC	1	No Quantity							435734			0
S3	2000	2000	2000	2	0	2	Export	682	Saudi Arabia	SAU	528	Netherlands	NLD								77	ELEC MCH APPAR,PARTS,NES	1	No Quantity							71733			0
S3	2000	2000	2000	2	0	2	Export	682	Saudi Arabia	SAU	528	Netherlands	NLD								85	FOOTWEAR	1	No Quantity							138134			0
S3	2000	2000	2000	2	0	2	Export	682	Saudi Arabia	SAU	528	Netherlands	NLD								89	MISC MANUFCTRD GOODS NES	1	No Quantity							213600			0
S3	2000	2000	2000	2	0	2	Export	682	Saudi Arabia	SAU	554	New Zealand	NZL								79	OTHR.TRANSPORT EQUIPMENT	1	No Quantity							44000			0
S3	2000	2000	2000	2	0	2	Export	682	Saudi Arabia	SAU	554	New Zealand	NZL								69	METALS MANUFACTURES,NES	1	No Quantity							70667			0
S3	2000	2000	2000	2	0	2	Export	682	Saudi Arabia	SAU	554	New Zealand	NZL								65	TEXTILE YARN,FABRIC,ETC.	1	No Quantity							155200			0
S3	2000	2000	2000	2	0	2	Export	682	Saudi Arabia	SAU	554	New Zealand	NZL								56	FERTILIZER,EXCEPT GRP272	1	No Quantity							9816812			0
S3	2000	2000	2000	2	0	2	Export	682	Saudi Arabia	SAU	554	New Zealand	NZL								57	PLASTICS IN PRIMARY FORM	1	No Quantity							1415735			0
S3	2000	2000	2000	2	0	2	Export	682	Saudi Arabia	SAU	562	Niger	NER								26	TEXTILE FIBRES	1	No Quantity							133067			0
S3	2000	2000	2000	2	0	2	Export	678	Sao Tome and Principe	STP	566	Nigeria	NGA								28	METALLIFEROUS ORE,SCRAP	1	No Quantity							302			0
S3	2000	2000	2000	2	0	2	Export	682	Saudi Arabia	SAU	566	Nigeria	NGA								02	DAIRY PRODUCTS,BIRD EGGS	1	No Quantity							51733			0
S3	2000	2000	2000	2	0	2	Export	682	Saudi Arabia	SAU	566	Nigeria	NGA								57	PLASTICS IN PRIMARY FORM	1	No Quantity							40533			0
S3	2000	2000	2000	2	0	2	Export	682	Saudi Arabia	SAU	566	Nigeria	NGA								56	FERTILIZER,EXCEPT GRP272	1	No Quantity							1375468			0
S3	2000	2000	2000	2	0	2	Export	682	Saudi Arabia	SAU	566	Nigeria	NGA								52	INORGANIC CHEMICALS	1	No Quantity							1096535			0
S3	2000	2000	2000	2	0	2	Export	682	Saudi Arabia	SAU	566	Nigeria	NGA								53	DYES,COLOURING MATERIALS	1	No Quantity							139467			0
S3	2000	2000	2000	2	0	2	Export	682	Saudi Arabia	SAU	566	Nigeria	NGA								66	NON-METAL.MINERAL MANFCT	1	No Quantity							3133871			0
S3	2000	2000	2000	2	0	2	Export	678	Sao Tome and Principe	STP	566	Nigeria	NGA								65	TEXTILE YARN,FABRIC,ETC.	1	No Quantity							283			0
S3	2000	2000	2000	2	0	2	Export	682	Saudi Arabia	SAU	566	Nigeria	NGA								78	ROAD VEHICLES	1	No Quantity							27467			0
S3	2000	2000	2000	2	0	2	Export	678	Sao Tome and Principe	STP	566	Nigeria	NGA								71	POWER GENERATNG.MACHINES	1	No Quantity							497			0
S3	2000	2000	2000	2	0	2	Export	678	Sao Tome and Principe	STP	566	Nigeria	NGA								68	NON-FERROUS METALS	1	No Quantity							103			0
S3	2000	2000	2000	2	0	2	Export	682	Saudi Arabia	SAU	566	Nigeria	NGA								89	MISC MANUFCTRD GOODS NES	1	No Quantity							212534			0
S3	2000	2000	2000	2	0	2	Export	682	Saudi Arabia	SAU	568	Other Europe, nes									33	PETROLEUM,PETROL.PRODUCT	1	No Quantity							12555081827			0
S3	2000	2000	2000	2	0	2	Export	682	Saudi Arabia	SAU	568	Other Europe, nes									34	GAS,NATURAL,MANUFACTURED	1	No Quantity							172863949			0
S3	2000	2000	2000	2	0	2	Export	682	Saudi Arabia	SAU	577	Other Africa, nes									33	PETROLEUM,PETROL.PRODUCT	1	No Quantity							1764516606			0
S3	2000	2000	2000	2	0	2	Export	682	Saudi Arabia	SAU	577	Other Africa, nes									27	CRUDE FERTILIZER,MINERAL	1	No Quantity							63200			0
S3	2000	2000	2000	2	0	2	Export	682	Saudi Arabia	SAU	579	Norway	NOR								76	TELECOMM.SOUND EQUIP ETC	1	No Quantity							165867			0
S3	2000	2000	2000	2	0	2	Export	682	Saudi Arabia	SAU	579	Norway	NOR								72	SPECIAL.INDUST.MACHINERY	1	No Quantity							80000			0
S3	2000	2000	2000	2	0	2	Export	682	Saudi Arabia	SAU	586	Pakistan	PAK								72	SPECIAL.INDUST.MACHINERY	1	No Quantity							43200			0
S3	2000	2000	2000	2	0	2	Export	682	Saudi Arabia	SAU	586	Pakistan	PAK								74	GENERAL INDUSTL.MACH.NES	1	No Quantity							176267			0
S3	2000	2000	2000	2	0	2	Export	682	Saudi Arabia	SAU	586	Pakistan	PAK								77	ELEC MCH APPAR,PARTS,NES	1	No Quantity							3020537			0
S3	2000	2000	2000	2	0	2	Export	682	Saudi Arabia	SAU	586	Pakistan	PAK								78	ROAD VEHICLES	1	No Quantity							212267			0
S3	2000	2000	2000	2	0	2	Export	682	Saudi Arabia	SAU	586	Pakistan	PAK								81	PREFAB BUILDGS,FTTNG ETC	1	No Quantity							1125335			0
S3	2000	2000	2000	2	0	2	Export	682	Saudi Arabia	SAU	586	Pakistan	PAK								82	FURNITURE,BEDDING,ETC.	1	No Quantity							61600			0
S3	2000	2000	2000	2	0	2	Export	682	Saudi Arabia	SAU	586	Pakistan	PAK								69	METALS MANUFACTURES,NES	1	No Quantity							142134			0
S3	2000	2000	2000	2	0	2	Export	682	Saudi Arabia	SAU	586	Pakistan	PAK								67	IRON AND STEEL	1	No Quantity							157600			0
S3	2000	2000	2000	2	0	2	Export	682	Saudi Arabia	SAU	586	Pakistan	PAK								68	NON-FERROUS METALS	1	No Quantity							70133			0
S3	2000	2000	2000	2	0	2	Export	682	Saudi Arabia	SAU	586	Pakistan	PAK								64	PAPER,PAPERBOARD,ETC.	1	No Quantity							704534			0
S3	2000	2000	2000	2	0	2	Export	682	Saudi Arabia	SAU	586	Pakistan	PAK								66	NON-METAL.MINERAL MANFCT	1	No Quantity							3394404			0
S3	2000	2000	2000	2	0	2	Export	682	Saudi Arabia	SAU	586	Pakistan	PAK								65	TEXTILE YARN,FABRIC,ETC.	1	No Quantity							2502136			0
S3	2000	2000	2000	2	0	2	Export	682	Saudi Arabia	SAU	586	Pakistan	PAK								61	LEATHER, LEATHER GOODS	1	No Quantity							2562137			0
S3	2000	2000	2000	2	0	2	Export	682	Saudi Arabia	SAU	586	Pakistan	PAK								59	CHEMICAL MATERIALS NES	1	No Quantity							128000			0
S3	2000	2000	2000	2	0	2	Export	682	Saudi Arabia	SAU	586	Pakistan	PAK								21	HIDES,SKINS,FURSKINS,RAW	1	No Quantity							36000			0
S3	2000	2000	2000	2	0	2	Export	682	Saudi Arabia	SAU	586	Pakistan	PAK								28	METALLIFEROUS ORE,SCRAP	1	No Quantity							137334			0
S3	2000	2000	2000	2	0	2	Export	682	Saudi Arabia	SAU	586	Pakistan	PAK								25	PULP AND WASTE PAPER	1	No Quantity							121600			0
S3	2000	2000	2000	2	0	2	Export	682	Saudi Arabia	SAU	586	Pakistan	PAK								04	CEREALS,CEREAL PREPRTNS.	1	No Quantity							117067			0
S3	2000	2000	2000	2	0	2	Export	682	Saudi Arabia	SAU	586	Pakistan	PAK								09	MISC.EDIBLE PRODUCTS ETC	1	No Quantity							58933			0
S3	2000	2000	2000	2	0	2	Export	682	Saudi Arabia	SAU	586	Pakistan	PAK								05	VEGETABLES AND FRUIT	1	No Quantity							577867			0
S3	2000	2000	2000	2	0	2	Export	682	Saudi Arabia	SAU	586	Pakistan	PAK								41	ANIMAL OILS AND FATS	1	No Quantity							69600			0
S3	2000	2000	2000	2	0	2	Export	682	Saudi Arabia	SAU	586	Pakistan	PAK								42	FIXED VEG. FATS AND OILS	1	No Quantity							39200			0
S3	2000	2000	2000	2	0	2	Export	682	Saudi Arabia	SAU	586	Pakistan	PAK								51	ORGANIC CHEMICALS	1	No Quantity							264952598			0
S3	2000	2000	2000	2	0	2	Export	682	Saudi Arabia	SAU	586	Pakistan	PAK								53	DYES,COLOURING MATERIALS	1	No Quantity							2041603			0
S3	2000	2000	2000	2	0	2	Export	682	Saudi Arabia	SAU	586	Pakistan	PAK								52	INORGANIC CHEMICALS	1	No Quantity							765601			0
S3	2000	2000	2000	2	0	2	Export	682	Saudi Arabia	SAU	586	Pakistan	PAK								56	FERTILIZER,EXCEPT GRP272	1	No Quantity							4697873			0
S3	2000	2000	2000	2	0	2	Export	682	Saudi Arabia	SAU	586	Pakistan	PAK								58	PLASTIC,NON-PRIMARY FORM	1	No Quantity							131200			0
S3	2000	2000	2000	2	0	2	Export	682	Saudi Arabia	SAU	586	Pakistan	PAK								55	ESSENTL.OILS,PERFUME,ETC	1	No Quantity							7157609			0
S3	2000	2000	2000	2	0	2	Export	682	Saudi Arabia	SAU	586	Pakistan	PAK								57	PLASTICS IN PRIMARY FORM	1	No Quantity							19706691			0
S3	2000	2000	2000	2	0	2	Export	682	Saudi Arabia	SAU	586	Pakistan	PAK								89	MISC MANUFCTRD GOODS NES	1	No Quantity							618667			0
S3	2000	2000	2000	2	0	2	Export	682	Saudi Arabia	SAU	591	Panama	PAN								26	TEXTILE FIBRES	1	No Quantity							92267			0
S3	2000	2000	2000	2	0	2	Export	682	Saudi Arabia	SAU	591	Panama	PAN								61	LEATHER, LEATHER GOODS	1	No Quantity							46933			0
S3	2000	2000	2000	2	0	2	Export	682	Saudi Arabia	SAU	591	Panama	PAN								65	TEXTILE YARN,FABRIC,ETC.	1	No Quantity							33600			0
S3	2000	2000	2000	2	0	2	Export	682	Saudi Arabia	SAU	608	Philippines	PHL								65	TEXTILE YARN,FABRIC,ETC.	1	No Quantity							249600			0
S3	2000	2000	2000	2	0	2	Export	682	Saudi Arabia	SAU	608	Philippines	PHL								59	CHEMICAL MATERIALS NES	1	No Quantity							50133			0
S3	2000	2000	2000	2	0	2	Export	682	Saudi Arabia	SAU	608	Philippines	PHL								69	METALS MANUFACTURES,NES	1	No Quantity							550134			0
S3	2000	2000	2000	2	0	2	Export	682	Saudi Arabia	SAU	608	Philippines	PHL								82	FURNITURE,BEDDING,ETC.	1	No Quantity							318400			0
S3	2000	2000	2000	2	0	2	Export	682	Saudi Arabia	SAU	608	Philippines	PHL								26	TEXTILE FIBRES	1	No Quantity							204800			0
S3	2000	2000	2000	2	0	2	Export	682	Saudi Arabia	SAU	608	Philippines	PHL								25	PULP AND WASTE PAPER	1	No Quantity							351200			0
S3	2000	2000	2000	2	0	2	Export	682	Saudi Arabia	SAU	608	Philippines	PHL								05	VEGETABLES AND FRUIT	1	No Quantity							233067			0
S3	2000	2000	2000	2	0	2	Export	682	Saudi Arabia	SAU	608	Philippines	PHL								06	SUGAR,SUGR.PREPTNS,HONEY	1	No Quantity							107467			0
S3	2000	2000	2000	2	0	2	Export	682	Saudi Arabia	SAU	608	Philippines	PHL								07	COFFEE,TEA,COCOA,SPICES	1	No Quantity							74933			0
S3	2000	2000	2000	2	0	2	Export	682	Saudi Arabia	SAU	608	Philippines	PHL								04	CEREALS,CEREAL PREPRTNS.	1	No Quantity							124267			0
S3	2000	2000	2000	2	0	2	Export	682	Saudi Arabia	SAU	608	Philippines	PHL								57	PLASTICS IN PRIMARY FORM	1	No Quantity							3317071			0
S3	2000	2000	2000	2	0	2	Export	682	Saudi Arabia	SAU	608	Philippines	PHL								56	FERTILIZER,EXCEPT GRP272	1	No Quantity							14309618			0
S3	2000	2000	2000	2	0	2	Export	682	Saudi Arabia	SAU	608	Philippines	PHL								51	ORGANIC CHEMICALS	1	No Quantity							1273868			0
S3	2000	2000	2000	2	0	2	Export	682	Saudi Arabia	SAU	616	Poland	POL								01	MEAT, MEAT PREPARATIONS	1	No Quantity							55467			0
S3	2000	2000	2000	2	0	2	Export	678	Sao Tome and Principe	STP	620	Portugal	PRT								07	COFFEE,TEA,COCOA,SPICES	1	No Quantity							68834			0
S3	2000	2000	2000	2	0	2	Export	678	Sao Tome and Principe	STP	620	Portugal	PRT								05	VEGETABLES AND FRUIT	1	No Quantity							503			0
S3	2000	2000	2000	2	0	2	Export	678	Sao Tome and Principe	STP	620	Portugal	PRT								04	CEREALS,CEREAL PREPRTNS.	1	No Quantity							75			0
S3	2000	2000	2000	2	0	2	Export	678	Sao Tome and Principe	STP	620	Portugal	PRT								24	CORK AND WOOD	1	No Quantity							2139			0
S3	2000	2000	2000	2	0	2	Export	682	Saudi Arabia	SAU	620	Portugal	PRT								51	ORGANIC CHEMICALS	1	No Quantity							181067			0
S3	2000	2000	2000	2	0	2	Export	678	Sao Tome and Principe	STP	620	Portugal	PRT								29	CRUDE ANIMAL,VEG.MATERL.	1	No Quantity							445			0
S3	2000	2000	2000	2	0	2	Export	678	Sao Tome and Principe	STP	620	Portugal	PRT								78	ROAD VEHICLES	1	No Quantity							101			0
S3	2000	2000	2000	2	0	2	Export	678	Sao Tome and Principe	STP	620	Portugal	PRT								82	FURNITURE,BEDDING,ETC.	1	No Quantity							25			0
S3	2000	2000	2000	2	0	2	Export	678	Sao Tome and Principe	STP	620	Portugal	PRT								69	METALS MANUFACTURES,NES	1	No Quantity							132			0
S3	2000	2000	2000	2	0	2	Export	682	Saudi Arabia	SAU	620	Portugal	PRT								67	IRON AND STEEL	1	No Quantity							103200			0
S3	2000	2000	2000	2	0	2	Export	678	Sao Tome and Principe	STP	620	Portugal	PRT								42	FIXED VEG. FATS AND OILS	1	No Quantity							41285			0
S3	2000	2000	2000	2	0	2	Export	678	Sao Tome and Principe	STP	620	Portugal	PRT								59	CHEMICAL MATERIALS NES	1	No Quantity							38			0
S3	2000	2000	2000	2	0	2	Export	678	Sao Tome and Principe	STP	620	Portugal	PRT								63	CORK, WOOD MANUFACTURES	1	No Quantity							4738			0
S3	2000	2000	2000	2	0	2	Export	682	Saudi Arabia	SAU	634	Qatar	QAT								43	ANIMAL,VEG.FATS,OILS,NES	1	No Quantity							246134			0
S3	2000	2000	2000	2	0	2	Export	682	Saudi Arabia	SAU	634	Qatar	QAT								62	RUBBER MANUFACTURES, NES	1	No Quantity							216000			0
S3	2000	2000	2000	2	0	2	Export	682	Saudi Arabia	SAU	634	Qatar	QAT								59	CHEMICAL MATERIALS NES	1	No Quantity							1506935			0
S3	2000	2000	2000	2	0	2	Export	682	Saudi Arabia	SAU	634	Qatar	QAT								65	TEXTILE YARN,FABRIC,ETC.	1	No Quantity							3112537			0
S3	2000	2000	2000	2	0	2	Export	682	Saudi Arabia	SAU	634	Qatar	QAT								66	NON-METAL.MINERAL MANFCT	1	No Quantity							14400551			0
S3	2000	2000	2000	2	0	2	Export	682	Saudi Arabia	SAU	634	Qatar	QAT								67	IRON AND STEEL	1	No Quantity							4268005			0
S3	2000	2000	2000	2	0	2	Export	682	Saudi Arabia	SAU	634	Qatar	QAT								64	PAPER,PAPERBOARD,ETC.	1	No Quantity							8495211			0
S3	2000	2000	2000	2	0	2	Export	682	Saudi Arabia	SAU	634	Qatar	QAT								68	NON-FERROUS METALS	1	No Quantity							3979472			0
S3	2000	2000	2000	2	0	2	Export	682	Saudi Arabia	SAU	634	Qatar	QAT								63	CORK, WOOD MANUFACTURES	1	No Quantity							953868			0
S3	2000	2000	2000	2	0	2	Export	682	Saudi Arabia	SAU	634	Qatar	QAT								71	POWER GENERATNG.MACHINES	1	No Quantity							320267			0
S3	2000	2000	2000	2	0	2	Export	682	Saudi Arabia	SAU	634	Qatar	QAT								69	METALS MANUFACTURES,NES	1	No Quantity							19785625			0
S3	2000	2000	2000	2	0	2	Export	682	Saudi Arabia	SAU	634	Qatar	QAT								82	FURNITURE,BEDDING,ETC.	1	No Quantity							1401068			0
S3	2000	2000	2000	2	0	2	Export	682	Saudi Arabia	SAU	634	Qatar	QAT								87	SCIENTIFIC EQUIPMENT NES	1	No Quantity							132267			0
S3	2000	2000	2000	2	0	2	Export	682	Saudi Arabia	SAU	634	Qatar	QAT								84	CLOTHING AND ACCESSORIES	1	No Quantity							85067			0
S3	2000	2000	2000	2	0	2	Export	682	Saudi Arabia	SAU	634	Qatar	QAT								81	PREFAB BUILDGS,FTTNG ETC	1	No Quantity							994401			0
S3	2000	2000	2000	2	0	2	Export	682	Saudi Arabia	SAU	634	Qatar	QAT								78	ROAD VEHICLES	1	No Quantity							1000268			0
S3	2000	2000	2000	2	0	2	Export	682	Saudi Arabia	SAU	634	Qatar	QAT								77	ELEC MCH APPAR,PARTS,NES	1	No Quantity							5971474			0
S3	2000	2000	2000	2	0	2	Export	682	Saudi Arabia	SAU	634	Qatar	QAT								76	TELECOMM.SOUND EQUIP ETC	1	No Quantity							35467			0
S3	2000	2000	2000	2	0	2	Export	682	Saudi Arabia	SAU	634	Qatar	QAT								73	METALWORKING MACHINERY	1	No Quantity							71733			0
S3	2000	2000	2000	2	0	2	Export	682	Saudi Arabia	SAU	634	Qatar	QAT								74	GENERAL INDUSTL.MACH.NES	1	No Quantity							9996012			0
S3	2000	2000	2000	2	0	2	Export	682	Saudi Arabia	SAU	634	Qatar	QAT								72	SPECIAL.INDUST.MACHINERY	1	No Quantity							560534			0
S3	2000	2000	2000	2	0	2	Export	682	Saudi Arabia	SAU	634	Qatar	QAT								42	FIXED VEG. FATS AND OILS	1	No Quantity							1320535			0
S3	2000	2000	2000	2	0	2	Export	682	Saudi Arabia	SAU	634	Qatar	QAT								29	CRUDE ANIMAL,VEG.MATERL.	1	No Quantity							50933			0
S3	2000	2000	2000	2	0	2	Export	682	Saudi Arabia	SAU	634	Qatar	QAT								51	ORGANIC CHEMICALS	1	No Quantity							6424808			0
S3	2000	2000	2000	2	0	2	Export	682	Saudi Arabia	SAU	634	Qatar	QAT								52	INORGANIC CHEMICALS	1	No Quantity							2812270			0
S3	2000	2000	2000	2	0	2	Export	682	Saudi Arabia	SAU	634	Qatar	QAT								53	DYES,COLOURING MATERIALS	1	No Quantity							1179468			0
S3	2000	2000	2000	2	0	2	Export	682	Saudi Arabia	SAU	634	Qatar	QAT								56	FERTILIZER,EXCEPT GRP272	1	No Quantity							30933			0
S3	2000	2000	2000	2	0	2	Export	682	Saudi Arabia	SAU	634	Qatar	QAT								58	PLASTIC,NON-PRIMARY FORM	1	No Quantity							2940537			0
S3	2000	2000	2000	2	0	2	Export	682	Saudi Arabia	SAU	634	Qatar	QAT								55	ESSENTL.OILS,PERFUME,ETC	1	No Quantity							7681343			0
S3	2000	2000	2000	2	0	2	Export	682	Saudi Arabia	SAU	634	Qatar	QAT								54	MEDICINAL,PHARM.PRODUCTS	1	No Quantity							757868			0
S3	2000	2000	2000	2	0	2	Export	682	Saudi Arabia	SAU	634	Qatar	QAT								57	PLASTICS IN PRIMARY FORM	1	No Quantity							5322407			0
S3	2000	2000	2000	2	0	2	Export	682	Saudi Arabia	SAU	634	Qatar	QAT								24	CORK AND WOOD	1	No Quantity							179734			0
S3	2000	2000	2000	2	0	2	Export	682	Saudi Arabia	SAU	634	Qatar	QAT								27	CRUDE FERTILIZER,MINERAL	1	No Quantity							421067			0
S3	2000	2000	2000	2	0	2	Export	682	Saudi Arabia	SAU	634	Qatar	QAT								28	METALLIFEROUS ORE,SCRAP	1	No Quantity							99467			0
S3	2000	2000	2000	2	0	2	Export	682	Saudi Arabia	SAU	634	Qatar	QAT								11	BEVERAGES	1	No Quantity							5075206			0
S3	2000	2000	2000	2	0	2	Export	682	Saudi Arabia	SAU	634	Qatar	QAT								07	COFFEE,TEA,COCOA,SPICES	1	No Quantity							822134			0
S3	2000	2000	2000	2	0	2	Export	682	Saudi Arabia	SAU	634	Qatar	QAT								09	MISC.EDIBLE PRODUCTS ETC	1	No Quantity							376000			0
S3	2000	2000	2000	2	0	2	Export	682	Saudi Arabia	SAU	634	Qatar	QAT								08	ANIMAL FEED STUFF	1	No Quantity							8587211			0
S3	2000	2000	2000	2	0	2	Export	682	Saudi Arabia	SAU	634	Qatar	QAT								06	SUGAR,SUGR.PREPTNS,HONEY	1	No Quantity							871468			0
S3	2000	2000	2000	2	0	2	Export	682	Saudi Arabia	SAU	634	Qatar	QAT								05	VEGETABLES AND FRUIT	1	No Quantity							9232012			0
S3	2000	2000	2000	2	0	2	Export	682	Saudi Arabia	SAU	634	Qatar	QAT								01	MEAT, MEAT PREPARATIONS	1	No Quantity							4524006			0
S3	2000	2000	2000	2	0	2	Export	682	Saudi Arabia	SAU	634	Qatar	QAT								02	DAIRY PRODUCTS,BIRD EGGS	1	No Quantity							16002953			0
S3	2000	2000	2000	2	0	2	Export	682	Saudi Arabia	SAU	634	Qatar	QAT								04	CEREALS,CEREAL PREPRTNS.	1	No Quantity							2254936			0
S3	2000	2000	2000	2	0	2	Export	682	Saudi Arabia	SAU	634	Qatar	QAT								00	LIVE ANIMALS	1	No Quantity							1539202			0
S3	2000	2000	2000	2	0	2	Export	682	Saudi Arabia	SAU	634	Qatar	QAT								89	MISC MANUFCTRD GOODS NES	1	No Quantity							3420271			0
S3	2000	2000	2000	2	0	2	Export	682	Saudi Arabia	SAU	634	Qatar	QAT								85	FOOTWEAR	1	No Quantity							495734			0
S3	2000	2000	2000	2	0	2	Export	682	Saudi Arabia	SAU	634	Qatar	QAT								88	PHOTO.APPARAT.NES;CLOCKS	1	No Quantity							155467			0
S3	2000	2000	2000	2	0	2	Export	682	Saudi Arabia	SAU	637	North America and Central America, nes									33	PETROLEUM,PETROL.PRODUCT	1	No Quantity							15468926536			0
S3	2000	2000	2000	2	0	2	Export	682	Saudi Arabia	SAU	637	North America and Central America, nes									34	GAS,NATURAL,MANUFACTURED	1	No Quantity							39518183			0
S3	2000	2000	2000	2	0	2	Export	682	Saudi Arabia	SAU	642	Romania	ROU								00	LIVE ANIMALS	1	No Quantity							797601			0
S3	2000	2000	2000	2	0	2	Export	682	Saudi Arabia	SAU	643	Russian Federation	RUS								76	TELECOMM.SOUND EQUIP ETC	1	No Quantity							42400			0
S3	2000	2000	2000	2	0	2	Export	682	Saudi Arabia	SAU	646	Rwanda	RWA								52	INORGANIC CHEMICALS	1	No Quantity							73333			0
S3	2000	2000	2000	2	0	2	Export	682	Saudi Arabia	SAU	686	Senegal	SEN								04	CEREALS,CEREAL PREPRTNS.	1	No Quantity							44000			0
S3	2000	2000	2000	2	0	2	Export	682	Saudi Arabia	SAU	686	Senegal	SEN								26	TEXTILE FIBRES	1	No Quantity							88533			0
S3	2000	2000	2000	2	0	2	Export	682	Saudi Arabia	SAU	686	Senegal	SEN								69	METALS MANUFACTURES,NES	1	No Quantity							69067			0
S3	2000	2000	2000	2	0	2	Export	682	Saudi Arabia	SAU	686	Senegal	SEN								66	NON-METAL.MINERAL MANFCT	1	No Quantity							485601			0
S3	2000	2000	2000	2	0	2	Export	682	Saudi Arabia	SAU	694	Sierra Leone	SLE								66	NON-METAL.MINERAL MANFCT	1	No Quantity							406934			0
S3	2000	2000	2000	2	0	2	Export	682	Saudi Arabia	SAU	694	Sierra Leone	SLE								74	GENERAL INDUSTL.MACH.NES	1	No Quantity							752801			0
S3	2000	2000	2000	2	0	2	Export	682	Saudi Arabia	SAU	694	Sierra Leone	SLE								58	PLASTIC,NON-PRIMARY FORM	1	No Quantity							29867			0
S3	2000	2000	2000	2	0	2	Export	682	Saudi Arabia	SAU	699	India	IND								56	FERTILIZER,EXCEPT GRP272	1	No Quantity							24640831			0
S3	2000	2000	2000	2	0	2	Export	682	Saudi Arabia	SAU	699	India	IND								55	ESSENTL.OILS,PERFUME,ETC	1	No Quantity							34667			0
S3	2000	2000	2000	2	0	2	Export	682	Saudi Arabia	SAU	699	India	IND								57	PLASTICS IN PRIMARY FORM	1	No Quantity							18288290			0
S3	2000	2000	2000	2	0	2	Export	682	Saudi Arabia	SAU	699	India	IND								52	INORGANIC CHEMICALS	1	No Quantity							2839470			0
S3	2000	2000	2000	2	0	2	Export	682	Saudi Arabia	SAU	699	India	IND								53	DYES,COLOURING MATERIALS	1	No Quantity							272267			0
S3	2000	2000	2000	2	0	2	Export	682	Saudi Arabia	SAU	699	India	IND								51	ORGANIC CHEMICALS	1	No Quantity							133666567			0
S3	2000	2000	2000	2	0	2	Export	682	Saudi Arabia	SAU	699	India	IND								26	TEXTILE FIBRES	1	No Quantity							262134			0
S3	2000	2000	2000	2	0	2	Export	682	Saudi Arabia	SAU	699	India	IND								25	PULP AND WASTE PAPER	1	No Quantity							4058138			0
S3	2000	2000	2000	2	0	2	Export	682	Saudi Arabia	SAU	699	India	IND								28	METALLIFEROUS ORE,SCRAP	1	No Quantity							8090943			0
S3	2000	2000	2000	2	0	2	Export	682	Saudi Arabia	SAU	699	India	IND								27	CRUDE FERTILIZER,MINERAL	1	No Quantity							304000			0
S3	2000	2000	2000	2	0	2	Export	682	Saudi Arabia	SAU	699	India	IND								21	HIDES,SKINS,FURSKINS,RAW	1	No Quantity							460534			0
S3	2000	2000	2000	2	0	2	Export	682	Saudi Arabia	SAU	699	India	IND								02	DAIRY PRODUCTS,BIRD EGGS	1	No Quantity							28000			0
S3	2000	2000	2000	2	0	2	Export	682	Saudi Arabia	SAU	699	India	IND								07	COFFEE,TEA,COCOA,SPICES	1	No Quantity							32267			0
S3	2000	2000	2000	2	0	2	Export	682	Saudi Arabia	SAU	699	India	IND								74	GENERAL INDUSTL.MACH.NES	1	No Quantity							451467			0
S3	2000	2000	2000	2	0	2	Export	682	Saudi Arabia	SAU	699	India	IND								72	SPECIAL.INDUST.MACHINERY	1	No Quantity							60000			0
S3	2000	2000	2000	2	0	2	Export	682	Saudi Arabia	SAU	699	India	IND								77	ELEC MCH APPAR,PARTS,NES	1	No Quantity							72800			0
S3	2000	2000	2000	2	0	2	Export	682	Saudi Arabia	SAU	699	India	IND								78	ROAD VEHICLES	1	No Quantity							217334			0
S3	2000	2000	2000	2	0	2	Export	682	Saudi Arabia	SAU	699	India	IND								82	FURNITURE,BEDDING,ETC.	1	No Quantity							587734			0
S3	2000	2000	2000	2	0	2	Export	682	Saudi Arabia	SAU	699	India	IND								66	NON-METAL.MINERAL MANFCT	1	No Quantity							253600			0
S3	2000	2000	2000	2	0	2	Export	682	Saudi Arabia	SAU	699	India	IND								65	TEXTILE YARN,FABRIC,ETC.	1	No Quantity							428801			0
S3	2000	2000	2000	2	0	2	Export	682	Saudi Arabia	SAU	699	India	IND								61	LEATHER, LEATHER GOODS	1	No Quantity							7065609			0
S3	2000	2000	2000	2	0	2	Export	682	Saudi Arabia	SAU	699	India	IND								69	METALS MANUFACTURES,NES	1	No Quantity							3316804			0
S3	2000	2000	2000	2	0	2	Export	682	Saudi Arabia	SAU	699	India	IND								71	POWER GENERATNG.MACHINES	1	No Quantity							364267			0
S3	2000	2000	2000	2	0	2	Export	682	Saudi Arabia	SAU	699	India	IND								68	NON-FERROUS METALS	1	No Quantity							1788536			0
S3	2000	2000	2000	2	0	2	Export	682	Saudi Arabia	SAU	699	India	IND								64	PAPER,PAPERBOARD,ETC.	1	No Quantity							48533			0
S3	2000	2000	2000	2	0	2	Export	682	Saudi Arabia	SAU	699	India	IND								67	IRON AND STEEL	1	No Quantity							183467			0
S3	2000	2000	2000	2	0	2	Export	682	Saudi Arabia	SAU	699	India	IND								89	MISC MANUFCTRD GOODS NES	1	No Quantity							806401			0
S3	2000	2000	2000	2	0	2	Export	682	Saudi Arabia	SAU	702	Singapore	SGP								89	MISC MANUFCTRD GOODS NES	1	No Quantity							30667			0
S3	2000	2000	2000	2	0	2	Export	682	Saudi Arabia	SAU	702	Singapore	SGP								88	PHOTO.APPARAT.NES;CLOCKS	1	No Quantity							143200			0
S3	2000	2000	2000	2	0	2	Export	682	Saudi Arabia	SAU	702	Singapore	SGP								68	NON-FERROUS METALS	1	No Quantity							26933			0
S3	2000	2000	2000	2	0	2	Export	682	Saudi Arabia	SAU	702	Singapore	SGP								69	METALS MANUFACTURES,NES	1	No Quantity							884534			0
S3	2000	2000	2000	2	0	2	Export	682	Saudi Arabia	SAU	702	Singapore	SGP								61	LEATHER, LEATHER GOODS	1	No Quantity							378934			0
S3	2000	2000	2000	2	0	2	Export	682	Saudi Arabia	SAU	702	Singapore	SGP								62	RUBBER MANUFACTURES, NES	1	No Quantity							104800			0
S3	2000	2000	2000	2	0	2	Export	682	Saudi Arabia	SAU	702	Singapore	SGP								65	TEXTILE YARN,FABRIC,ETC.	1	No Quantity							545867			0
S3	2000	2000	2000	2	0	2	Export	682	Saudi Arabia	SAU	702	Singapore	SGP								66	NON-METAL.MINERAL MANFCT	1	No Quantity							570934			0
S3	2000	2000	2000	2	0	2	Export	682	Saudi Arabia	SAU	702	Singapore	SGP								78	ROAD VEHICLES	1	No Quantity							862668			0
S3	2000	2000	2000	2	0	2	Export	682	Saudi Arabia	SAU	702	Singapore	SGP								81	PREFAB BUILDGS,FTTNG ETC	1	No Quantity							124533			0
S3	2000	2000	2000	2	0	2	Export	682	Saudi Arabia	SAU	702	Singapore	SGP								72	SPECIAL.INDUST.MACHINERY	1	No Quantity							78667			0
S3	2000	2000	2000	2	0	2	Export	682	Saudi Arabia	SAU	702	Singapore	SGP								74	GENERAL INDUSTL.MACH.NES	1	No Quantity							205067			0
S3	2000	2000	2000	2	0	2	Export	682	Saudi Arabia	SAU	702	Singapore	SGP								07	COFFEE,TEA,COCOA,SPICES	1	No Quantity							190667			0
S3	2000	2000	2000	2	0	2	Export	682	Saudi Arabia	SAU	702	Singapore	SGP								06	SUGAR,SUGR.PREPTNS,HONEY	1	No Quantity							133600			0
S3	2000	2000	2000	2	0	2	Export	682	Saudi Arabia	SAU	702	Singapore	SGP								02	DAIRY PRODUCTS,BIRD EGGS	1	No Quantity							96800			0
S3	2000	2000	2000	2	0	2	Export	682	Saudi Arabia	SAU	702	Singapore	SGP								03	FISH,CRUSTACEANS,MOLLUSC	1	No Quantity							32000			0
S3	2000	2000	2000	2	0	2	Export	682	Saudi Arabia	SAU	702	Singapore	SGP								27	CRUDE FERTILIZER,MINERAL	1	No Quantity							82667			0
S3	2000	2000	2000	2	0	2	Export	682	Saudi Arabia	SAU	702	Singapore	SGP								28	METALLIFEROUS ORE,SCRAP	1	No Quantity							140000			0
S3	2000	2000	2000	2	0	2	Export	682	Saudi Arabia	SAU	702	Singapore	SGP								25	PULP AND WASTE PAPER	1	No Quantity							162400			0
S3	2000	2000	2000	2	0	2	Export	682	Saudi Arabia	SAU	702	Singapore	SGP								26	TEXTILE FIBRES	1	No Quantity							30133			0
S3	2000	2000	2000	2	0	2	Export	682	Saudi Arabia	SAU	702	Singapore	SGP								51	ORGANIC CHEMICALS	1	No Quantity							185468765			0
S3	2000	2000	2000	2	0	2	Export	682	Saudi Arabia	SAU	702	Singapore	SGP								53	DYES,COLOURING MATERIALS	1	No Quantity							82667			0
S3	2000	2000	2000	2	0	2	Export	682	Saudi Arabia	SAU	702	Singapore	SGP								52	INORGANIC CHEMICALS	1	No Quantity							147467			0
S3	2000	2000	2000	2	0	2	Export	682	Saudi Arabia	SAU	702	Singapore	SGP								57	PLASTICS IN PRIMARY FORM	1	No Quantity							6859742			0
S3	2000	2000	2000	2	0	2	Export	682	Saudi Arabia	SAU	702	Singapore	SGP								55	ESSENTL.OILS,PERFUME,ETC	1	No Quantity							215200			0
S3	2000	2000	2000	2	0	2	Export	682	Saudi Arabia	SAU	702	Singapore	SGP								58	PLASTIC,NON-PRIMARY FORM	1	No Quantity							55200			0
S3	2000	2000	2000	2	0	2	Export	682	Saudi Arabia	SAU	704	Viet Nam	VNM								56	FERTILIZER,EXCEPT GRP272	1	No Quantity							3113071			0
S3	2000	2000	2000	2	0	2	Export	682	Saudi Arabia	SAU	704	Viet Nam	VNM								57	PLASTICS IN PRIMARY FORM	1	No Quantity							5371207			0
S3	2000	2000	2000	2	0	2	Export	682	Saudi Arabia	SAU	704	Viet Nam	VNM								51	ORGANIC CHEMICALS	1	No Quantity							29067			0
S3	2000	2000	2000	2	0	2	Export	682	Saudi Arabia	SAU	704	Viet Nam	VNM								66	NON-METAL.MINERAL MANFCT	1	No Quantity							63733			0
S3	2000	2000	2000	2	0	2	Export	682	Saudi Arabia	SAU	704	Viet Nam	VNM								65	TEXTILE YARN,FABRIC,ETC.	1	No Quantity							63467			0
S3	2000	2000	2000	2	0	2	Export	682	Saudi Arabia	SAU	704	Viet Nam	VNM								69	METALS MANUFACTURES,NES	1	No Quantity							899468			0
S3	2000	2000	2000	2	0	2	Export	682	Saudi Arabia	SAU	704	Viet Nam	VNM								67	IRON AND STEEL	1	No Quantity							126400			0
S3	2000	2000	2000	2	0	2	Export	682	Saudi Arabia	SAU	706	Somalia	SOM								69	METALS MANUFACTURES,NES	1	No Quantity							78400			0
S3	2000	2000	2000	2	0	2	Export	682	Saudi Arabia	SAU	706	Somalia	SOM								78	ROAD VEHICLES	1	No Quantity							485334			0
S3	2000	2000	2000	2	0	2	Export	682	Saudi Arabia	SAU	706	Somalia	SOM								57	PLASTICS IN PRIMARY FORM	1	No Quantity							62933			0
S3	2000	2000	2000	2	0	2	Export	682	Saudi Arabia	SAU	706	Somalia	SOM								02	DAIRY PRODUCTS,BIRD EGGS	1	No Quantity							94133			0
S3	2000	2000	2000	2	0	2	Export	682	Saudi Arabia	SAU	710	South Africa	ZAF								57	PLASTICS IN PRIMARY FORM	1	No Quantity							840268			0
S3	2000	2000	2000	2	0	2	Export	682	Saudi Arabia	SAU	710	South Africa	ZAF								56	FERTILIZER,EXCEPT GRP272	1	No Quantity							11506148			0
S3	2000	2000	2000	2	0	2	Export	682	Saudi Arabia	SAU	710	South Africa	ZAF								51	ORGANIC CHEMICALS	1	No Quantity							24544831			0
S3	2000	2000	2000	2	0	2	Export	682	Saudi Arabia	SAU	710	South Africa	ZAF								52	INORGANIC CHEMICALS	1	No Quantity							7788010			0
S3	2000	2000	2000	2	0	2	Export	678	Sao Tome and Principe	STP	710	South Africa	ZAF								78	ROAD VEHICLES	1	No Quantity							2507			0
S3	2000	2000	2000	2	0	2	Export	678	Sao Tome and Principe	STP	710	South Africa	ZAF								72	SPECIAL.INDUST.MACHINERY	1	No Quantity							5492			0
S3	2000	2000	2000	2	0	2	Export	678	Sao Tome and Principe	STP	710	South Africa	ZAF								74	GENERAL INDUSTL.MACH.NES	1	No Quantity							1233			0
S3	2000	2000	2000	2	0	2	Export	678	Sao Tome and Principe	STP	710	South Africa	ZAF								69	METALS MANUFACTURES,NES	1	No Quantity							969			0
S3	2000	2000	2000	2	0	2	Export	682	Saudi Arabia	SAU	710	South Africa	ZAF								65	TEXTILE YARN,FABRIC,ETC.	1	No Quantity							255467			0
S3	2000	2000	2000	2	0	2	Export	682	Saudi Arabia	SAU	710	South Africa	ZAF								66	NON-METAL.MINERAL MANFCT	1	No Quantity							2978937			0
S3	2000	2000	2000	2	0	2	Export	682	Saudi Arabia	SAU	710	South Africa	ZAF								59	CHEMICAL MATERIALS NES	1	No Quantity							70667			0
S3	2000	2000	2000	2	0	2	Export	682	Saudi Arabia	SAU	716	Zimbabwe	ZWE								57	PLASTICS IN PRIMARY FORM	1	No Quantity							41333			0
S3	2000	2000	2000	2	0	2	Export	682	Saudi Arabia	SAU	724	Spain	ESP								57	PLASTICS IN PRIMARY FORM	1	No Quantity							8516011			0
S3	2000	2000	2000	2	0	2	Export	682	Saudi Arabia	SAU	724	Spain	ESP								58	PLASTIC,NON-PRIMARY FORM	1	No Quantity							212267			0
S3	2000	2000	2000	2	0	2	Export	682	Saudi Arabia	SAU	724	Spain	ESP								54	MEDICINAL,PHARM.PRODUCTS	1	No Quantity							47200			0
S3	2000	2000	2000	2	0	2	Export	682	Saudi Arabia	SAU	724	Spain	ESP								52	INORGANIC CHEMICALS	1	No Quantity							766668			0
S3	2000	2000	2000	2	0	2	Export	682	Saudi Arabia	SAU	724	Spain	ESP								53	DYES,COLOURING MATERIALS	1	No Quantity							72800			0
S3	2000	2000	2000	2	0	2	Export	682	Saudi Arabia	SAU	724	Spain	ESP								51	ORGANIC CHEMICALS	1	No Quantity							49704862			0
S3	2000	2000	2000	2	0	2	Export	682	Saudi Arabia	SAU	724	Spain	ESP								05	VEGETABLES AND FRUIT	1	No Quantity							32000			0
S3	2000	2000	2000	2	0	2	Export	678	Sao Tome and Principe	STP	724	Spain	ESP								05	VEGETABLES AND FRUIT	1	No Quantity							4681			0
S3	2000	2000	2000	2	0	2	Export	678	Sao Tome and Principe	STP	724	Spain	ESP								07	COFFEE,TEA,COCOA,SPICES	1	No Quantity							139751			0
S3	2000	2000	2000	2	0	2	Export	682	Saudi Arabia	SAU	724	Spain	ESP								26	TEXTILE FIBRES	1	No Quantity							66133			0
S3	2000	2000	2000	2	0	2	Export	682	Saudi Arabia	SAU	724	Spain	ESP								27	CRUDE FERTILIZER,MINERAL	1	No Quantity							80533			0
S3	2000	2000	2000	2	0	2	Export	682	Saudi Arabia	SAU	724	Spain	ESP								61	LEATHER, LEATHER GOODS	1	No Quantity							997868			0
S3	2000	2000	2000	2	0	2	Export	682	Saudi Arabia	SAU	724	Spain	ESP								66	NON-METAL.MINERAL MANFCT	1	No Quantity							1039201			0
S3	2000	2000	2000	2	0	2	Export	682	Saudi Arabia	SAU	724	Spain	ESP								65	TEXTILE YARN,FABRIC,ETC.	1	No Quantity							451201			0
S3	2000	2000	2000	2	0	2	Export	682	Saudi Arabia	SAU	724	Spain	ESP								76	TELECOMM.SOUND EQUIP ETC	1	No Quantity							3776271			0
S3	2000	2000	2000	2	0	2	Export	682	Saudi Arabia	SAU	724	Spain	ESP								74	GENERAL INDUSTL.MACH.NES	1	No Quantity							284800			0
S3	2000	2000	2000	2	0	2	Export	682	Saudi Arabia	SAU	724	Spain	ESP								84	CLOTHING AND ACCESSORIES	1	No Quantity							104000			0
S3	2000	2000	2000	2	0	2	Export	682	Saudi Arabia	SAU	724	Spain	ESP								78	ROAD VEHICLES	1	No Quantity							249600			0
S3	2000	2000	2000	2	0	2	Export	682	Saudi Arabia	SAU	736	Fmr Sudan	SDN								78	ROAD VEHICLES	1	No Quantity							14889085			0
S3	2000	2000	2000	2	0	2	Export	682	Saudi Arabia	SAU	736	Fmr Sudan	SDN								81	PREFAB BUILDGS,FTTNG ETC	1	No Quantity							117867			0
S3	2000	2000	2000	2	0	2	Export	682	Saudi Arabia	SAU	736	Fmr Sudan	SDN								79	OTHR.TRANSPORT EQUIPMENT	1	No Quantity							50133			0
S3	2000	2000	2000	2	0	2	Export	682	Saudi Arabia	SAU	736	Fmr Sudan	SDN								84	CLOTHING AND ACCESSORIES	1	No Quantity							159734			0
S3	2000	2000	2000	2	0	2	Export	682	Saudi Arabia	SAU	736	Fmr Sudan	SDN								87	SCIENTIFIC EQUIPMENT NES	1	No Quantity							86933			0
S3	2000	2000	2000	2	0	2	Export	682	Saudi Arabia	SAU	736	Fmr Sudan	SDN								82	FURNITURE,BEDDING,ETC.	1	No Quantity							245067			0
S3	2000	2000	2000	2	0	2	Export	682	Saudi Arabia	SAU	736	Fmr Sudan	SDN								74	GENERAL INDUSTL.MACH.NES	1	No Quantity							243200			0
S3	2000	2000	2000	2	0	2	Export	682	Saudi Arabia	SAU	736	Fmr Sudan	SDN								72	SPECIAL.INDUST.MACHINERY	1	No Quantity							33333			0
S3	2000	2000	2000	2	0	2	Export	682	Saudi Arabia	SAU	736	Fmr Sudan	SDN								76	TELECOMM.SOUND EQUIP ETC	1	No Quantity							37867			0
S3	2000	2000	2000	2	0	2	Export	682	Saudi Arabia	SAU	736	Fmr Sudan	SDN								77	ELEC MCH APPAR,PARTS,NES	1	No Quantity							242400			0
S3	2000	2000	2000	2	0	2	Export	682	Saudi Arabia	SAU	736	Fmr Sudan	SDN								65	TEXTILE YARN,FABRIC,ETC.	1	No Quantity							976801			0
S3	2000	2000	2000	2	0	2	Export	682	Saudi Arabia	SAU	736	Fmr Sudan	SDN								66	NON-METAL.MINERAL MANFCT	1	No Quantity							5510940			0
S3	2000	2000	2000	2	0	2	Export	682	Saudi Arabia	SAU	736	Fmr Sudan	SDN								59	CHEMICAL MATERIALS NES	1	No Quantity							31467			0
S3	2000	2000	2000	2	0	2	Export	682	Saudi Arabia	SAU	736	Fmr Sudan	SDN								63	CORK, WOOD MANUFACTURES	1	No Quantity							137867			0
S3	2000	2000	2000	2	0	2	Export	682	Saudi Arabia	SAU	736	Fmr Sudan	SDN								71	POWER GENERATNG.MACHINES	1	No Quantity							511201			0
S3	2000	2000	2000	2	0	2	Export	682	Saudi Arabia	SAU	736	Fmr Sudan	SDN								69	METALS MANUFACTURES,NES	1	No Quantity							773068			0
S3	2000	2000	2000	2	0	2	Export	682	Saudi Arabia	SAU	736	Fmr Sudan	SDN								67	IRON AND STEEL	1	No Quantity							297067			0
S3	2000	2000	2000	2	0	2	Export	682	Saudi Arabia	SAU	736	Fmr Sudan	SDN								68	NON-FERROUS METALS	1	No Quantity							308800			0
S3	2000	2000	2000	2	0	2	Export	682	Saudi Arabia	SAU	736	Fmr Sudan	SDN								64	PAPER,PAPERBOARD,ETC.	1	No Quantity							464001			0
S3	2000	2000	2000	2	0	2	Export	682	Saudi Arabia	SAU	736	Fmr Sudan	SDN								26	TEXTILE FIBRES	1	No Quantity							2922404			0
S3	2000	2000	2000	2	0	2	Export	682	Saudi Arabia	SAU	736	Fmr Sudan	SDN								25	PULP AND WASTE PAPER	1	No Quantity							171467			0
S3	2000	2000	2000	2	0	2	Export	682	Saudi Arabia	SAU	736	Fmr Sudan	SDN								09	MISC.EDIBLE PRODUCTS ETC	1	No Quantity							49067			0
S3	2000	2000	2000	2	0	2	Export	682	Saudi Arabia	SAU	736	Fmr Sudan	SDN								05	VEGETABLES AND FRUIT	1	No Quantity							66400			0
S3	2000	2000	2000	2	0	2	Export	682	Saudi Arabia	SAU	736	Fmr Sudan	SDN								06	SUGAR,SUGR.PREPTNS,HONEY	1	No Quantity							69600			0
S3	2000	2000	2000	2	0	2	Export	682	Saudi Arabia	SAU	736	Fmr Sudan	SDN								02	DAIRY PRODUCTS,BIRD EGGS	1	No Quantity							29867			0
S3	2000	2000	2000	2	0	2	Export	682	Saudi Arabia	SAU	736	Fmr Sudan	SDN								51	ORGANIC CHEMICALS	1	No Quantity							802934			0
S3	2000	2000	2000	2	0	2	Export	682	Saudi Arabia	SAU	736	Fmr Sudan	SDN								52	INORGANIC CHEMICALS	1	No Quantity							496534			0
S3	2000	2000	2000	2	0	2	Export	682	Saudi Arabia	SAU	736	Fmr Sudan	SDN								54	MEDICINAL,PHARM.PRODUCTS	1	No Quantity							344000			0
S3	2000	2000	2000	2	0	2	Export	682	Saudi Arabia	SAU	736	Fmr Sudan	SDN								55	ESSENTL.OILS,PERFUME,ETC	1	No Quantity							413067			0
S3	2000	2000	2000	2	0	2	Export	682	Saudi Arabia	SAU	736	Fmr Sudan	SDN								58	PLASTIC,NON-PRIMARY FORM	1	No Quantity							540267			0
S3	2000	2000	2000	2	0	2	Export	682	Saudi Arabia	SAU	736	Fmr Sudan	SDN								57	PLASTICS IN PRIMARY FORM	1	No Quantity							723734			0
S3	2000	2000	2000	2	0	2	Export	682	Saudi Arabia	SAU	736	Fmr Sudan	SDN								88	PHOTO.APPARAT.NES;CLOCKS	1	No Quantity							31200			0
S3	2000	2000	2000	2	0	2	Export	682	Saudi Arabia	SAU	736	Fmr Sudan	SDN								89	MISC MANUFCTRD GOODS NES	1	No Quantity							1400268			0
S3	2000	2000	2000	2	0	2	Export	682	Saudi Arabia	SAU	752	Sweden	SWE								57	PLASTICS IN PRIMARY FORM	1	No Quantity							5219207			0
S3	2000	2000	2000	2	0	2	Export	682	Saudi Arabia	SAU	752	Sweden	SWE								51	ORGANIC CHEMICALS	1	No Quantity							3824005			0
S3	2000	2000	2000	2	0	2	Export	682	Saudi Arabia	SAU	752	Sweden	SWE								77	ELEC MCH APPAR,PARTS,NES	1	No Quantity							93333			0
S3	2000	2000	2000	2	0	2	Export	682	Saudi Arabia	SAU	752	Sweden	SWE								76	TELECOMM.SOUND EQUIP ETC	1	No Quantity							330934			0
S3	2000	2000	2000	2	0	2	Export	682	Saudi Arabia	SAU	752	Sweden	SWE								79	OTHR.TRANSPORT EQUIPMENT	1	No Quantity							2084536			0
S3	2000	2000	2000	2	0	2	Export	682	Saudi Arabia	SAU	757	Switzerland	CHE								75	OFFICE MACHINES,ADP MACH	1	No Quantity							371467			0
S3	2000	2000	2000	2	0	2	Export	682	Saudi Arabia	SAU	757	Switzerland	CHE								87	SCIENTIFIC EQUIPMENT NES	1	No Quantity							44000			0
S3	2000	2000	2000	2	0	2	Export	682	Saudi Arabia	SAU	757	Switzerland	CHE								76	TELECOMM.SOUND EQUIP ETC	1	No Quantity							95733			0
S3	2000	2000	2000	2	0	2	Export	682	Saudi Arabia	SAU	757	Switzerland	CHE								77	ELEC MCH APPAR,PARTS,NES	1	No Quantity							69867			0
S3	2000	2000	2000	2	0	2	Export	682	Saudi Arabia	SAU	757	Switzerland	CHE								72	SPECIAL.INDUST.MACHINERY	1	No Quantity							108533			0
S3	2000	2000	2000	2	0	2	Export	682	Saudi Arabia	SAU	757	Switzerland	CHE								67	IRON AND STEEL	1	No Quantity							116267			0
S3	2000	2000	2000	2	0	2	Export	682	Saudi Arabia	SAU	757	Switzerland	CHE								66	NON-METAL.MINERAL MANFCT	1	No Quantity							65333			0
S3	2000	2000	2000	2	0	2	Export	682	Saudi Arabia	SAU	757	Switzerland	CHE								65	TEXTILE YARN,FABRIC,ETC.	1	No Quantity							143734			0
S3	2000	2000	2000	2	0	2	Export	682	Saudi Arabia	SAU	757	Switzerland	CHE								51	ORGANIC CHEMICALS	1	No Quantity							5605074			0
S3	2000	2000	2000	2	0	2	Export	682	Saudi Arabia	SAU	757	Switzerland	CHE								29	CRUDE ANIMAL,VEG.MATERL.	1	No Quantity							53333			0
S3	2000	2000	2000	2	0	2	Export	682	Saudi Arabia	SAU	757	Switzerland	CHE								53	DYES,COLOURING MATERIALS	1	No Quantity							1796002			0
S3	2000	2000	2000	2	0	2	Export	682	Saudi Arabia	SAU	757	Switzerland	CHE								89	MISC MANUFCTRD GOODS NES	1	No Quantity							99467			0
S3	2000	2000	2000	2	0	2	Export	682	Saudi Arabia	SAU	757	Switzerland	CHE								97	GOLD,NONMONTRY EXCL ORES	1	No Quantity							6676008			0
S3	2000	2000	2000	2	0	2	Export	682	Saudi Arabia	SAU	760	Syria	SYR								89	MISC MANUFCTRD GOODS NES	1	No Quantity							1367202			0
S3	2000	2000	2000	2	0	2	Export	682	Saudi Arabia	SAU	760	Syria	SYR								88	PHOTO.APPARAT.NES;CLOCKS	1	No Quantity							33867			0
S3	2000	2000	2000	2	0	2	Export	682	Saudi Arabia	SAU	760	Syria	SYR								85	FOOTWEAR	1	No Quantity							32533			0
S3	2000	2000	2000	2	0	2	Export	682	Saudi Arabia	SAU	760	Syria	SYR								53	DYES,COLOURING MATERIALS	1	No Quantity							838134			0
S3	2000	2000	2000	2	0	2	Export	682	Saudi Arabia	SAU	760	Syria	SYR								52	INORGANIC CHEMICALS	1	No Quantity							1496802			0
S3	2000	2000	2000	2	0	2	Export	682	Saudi Arabia	SAU	760	Syria	SYR								42	FIXED VEG. FATS AND OILS	1	No Quantity							788268			0
S3	2000	2000	2000	2	0	2	Export	682	Saudi Arabia	SAU	760	Syria	SYR								51	ORGANIC CHEMICALS	1	No Quantity							981868			0
S3	2000	2000	2000	2	0	2	Export	682	Saudi Arabia	SAU	760	Syria	SYR								57	PLASTICS IN PRIMARY FORM	1	No Quantity							58857407			0
S3	2000	2000	2000	2	0	2	Export	682	Saudi Arabia	SAU	760	Syria	SYR								58	PLASTIC,NON-PRIMARY FORM	1	No Quantity							1449602			0
S3	2000	2000	2000	2	0	2	Export	682	Saudi Arabia	SAU	760	Syria	SYR								56	FERTILIZER,EXCEPT GRP272	1	No Quantity							63467			0
S3	2000	2000	2000	2	0	2	Export	682	Saudi Arabia	SAU	760	Syria	SYR								55	ESSENTL.OILS,PERFUME,ETC	1	No Quantity							2098669			0
S3	2000	2000	2000	2	0	2	Export	682	Saudi Arabia	SAU	760	Syria	SYR								00	LIVE ANIMALS	1	No Quantity							448267			0
S3	2000	2000	2000	2	0	2	Export	682	Saudi Arabia	SAU	760	Syria	SYR								04	CEREALS,CEREAL PREPRTNS.	1	No Quantity							145600			0
S3	2000	2000	2000	2	0	2	Export	682	Saudi Arabia	SAU	760	Syria	SYR								06	SUGAR,SUGR.PREPTNS,HONEY	1	No Quantity							34667			0
S3	2000	2000	2000	2	0	2	Export	682	Saudi Arabia	SAU	760	Syria	SYR								05	VEGETABLES AND FRUIT	1	No Quantity							1420002			0
S3	2000	2000	2000	2	0	2	Export	682	Saudi Arabia	SAU	760	Syria	SYR								09	MISC.EDIBLE PRODUCTS ETC	1	No Quantity							89600			0
S3	2000	2000	2000	2	0	2	Export	682	Saudi Arabia	SAU	760	Syria	SYR								25	PULP AND WASTE PAPER	1	No Quantity							154667			0
S3	2000	2000	2000	2	0	2	Export	682	Saudi Arabia	SAU	760	Syria	SYR								12	TOBACCO,TOBACCO MANUFACT	1	No Quantity							177600			0
S3	2000	2000	2000	2	0	2	Export	682	Saudi Arabia	SAU	760	Syria	SYR								26	TEXTILE FIBRES	1	No Quantity							95200			0
S3	2000	2000	2000	2	0	2	Export	682	Saudi Arabia	SAU	760	Syria	SYR								27	CRUDE FERTILIZER,MINERAL	1	No Quantity							76000			0
S3	2000	2000	2000	2	0	2	Export	682	Saudi Arabia	SAU	760	Syria	SYR								28	METALLIFEROUS ORE,SCRAP	1	No Quantity							222134			0
S3	2000	2000	2000	2	0	2	Export	682	Saudi Arabia	SAU	760	Syria	SYR								65	TEXTILE YARN,FABRIC,ETC.	1	No Quantity							4905073			0
S3	2000	2000	2000	2	0	2	Export	682	Saudi Arabia	SAU	760	Syria	SYR								66	NON-METAL.MINERAL MANFCT	1	No Quantity							5177073			0
S3	2000	2000	2000	2	0	2	Export	682	Saudi Arabia	SAU	760	Syria	SYR								59	CHEMICAL MATERIALS NES	1	No Quantity							263734			0
S3	2000	2000	2000	2	0	2	Export	682	Saudi Arabia	SAU	760	Syria	SYR								62	RUBBER MANUFACTURES, NES	1	No Quantity							29333			0
S3	2000	2000	2000	2	0	2	Export	682	Saudi Arabia	SAU	760	Syria	SYR								43	ANIMAL,VEG.FATS,OILS,NES	1	No Quantity							29867			0
S3	2000	2000	2000	2	0	2	Export	682	Saudi Arabia	SAU	760	Syria	SYR								67	IRON AND STEEL	1	No Quantity							356000			0
S3	2000	2000	2000	2	0	2	Export	682	Saudi Arabia	SAU	760	Syria	SYR								64	PAPER,PAPERBOARD,ETC.	1	No Quantity							8011477			0
S3	2000	2000	2000	2	0	2	Export	682	Saudi Arabia	SAU	760	Syria	SYR								68	NON-FERROUS METALS	1	No Quantity							544534			0
S3	2000	2000	2000	2	0	2	Export	682	Saudi Arabia	SAU	760	Syria	SYR								69	METALS MANUFACTURES,NES	1	No Quantity							3376271			0
S3	2000	2000	2000	2	0	2	Export	682	Saudi Arabia	SAU	760	Syria	SYR								72	SPECIAL.INDUST.MACHINERY	1	No Quantity							428267			0
S3	2000	2000	2000	2	0	2	Export	682	Saudi Arabia	SAU	760	Syria	SYR								74	GENERAL INDUSTL.MACH.NES	1	No Quantity							2041869			0
S3	2000	2000	2000	2	0	2	Export	682	Saudi Arabia	SAU	760	Syria	SYR								77	ELEC MCH APPAR,PARTS,NES	1	No Quantity							4709339			0
S3	2000	2000	2000	2	0	2	Export	682	Saudi Arabia	SAU	760	Syria	SYR								87	SCIENTIFIC EQUIPMENT NES	1	No Quantity							30400			0
S3	2000	2000	2000	2	0	2	Export	682	Saudi Arabia	SAU	760	Syria	SYR								81	PREFAB BUILDGS,FTTNG ETC	1	No Quantity							358134			0
S3	2000	2000	2000	2	0	2	Export	682	Saudi Arabia	SAU	760	Syria	SYR								78	ROAD VEHICLES	1	No Quantity							973335			0
S3	2000	2000	2000	2	0	2	Export	682	Saudi Arabia	SAU	762	Tajikistan	TJK								89	MISC MANUFCTRD GOODS NES	1	No Quantity							56533			0
S3	2000	2000	2000	2	0	2	Export	682	Saudi Arabia	SAU	764	Thailand	THA								74	GENERAL INDUSTL.MACH.NES	1	No Quantity							65067			0
S3	2000	2000	2000	2	0	2	Export	682	Saudi Arabia	SAU	764	Thailand	THA								69	METALS MANUFACTURES,NES	1	No Quantity							380267			0
S3	2000	2000	2000	2	0	2	Export	682	Saudi Arabia	SAU	764	Thailand	THA								64	PAPER,PAPERBOARD,ETC.	1	No Quantity							400001			0
S3	2000	2000	2000	2	0	2	Export	682	Saudi Arabia	SAU	764	Thailand	THA								67	IRON AND STEEL	1	No Quantity							4630406			0
S3	2000	2000	2000	2	0	2	Export	682	Saudi Arabia	SAU	764	Thailand	THA								66	NON-METAL.MINERAL MANFCT	1	No Quantity							395200			0
S3	2000	2000	2000	2	0	2	Export	682	Saudi Arabia	SAU	764	Thailand	THA								65	TEXTILE YARN,FABRIC,ETC.	1	No Quantity							1289868			0
S3	2000	2000	2000	2	0	2	Export	682	Saudi Arabia	SAU	764	Thailand	THA								28	METALLIFEROUS ORE,SCRAP	1	No Quantity							41333			0
S3	2000	2000	2000	2	0	2	Export	682	Saudi Arabia	SAU	764	Thailand	THA								25	PULP AND WASTE PAPER	1	No Quantity							194934			0
S3	2000	2000	2000	2	0	2	Export	682	Saudi Arabia	SAU	764	Thailand	THA								03	FISH,CRUSTACEANS,MOLLUSC	1	No Quantity							168000			0
S3	2000	2000	2000	2	0	2	Export	682	Saudi Arabia	SAU	764	Thailand	THA								56	FERTILIZER,EXCEPT GRP272	1	No Quantity							43044320			0
S3	2000	2000	2000	2	0	2	Export	682	Saudi Arabia	SAU	764	Thailand	THA								57	PLASTICS IN PRIMARY FORM	1	No Quantity							3713071			0
S3	2000	2000	2000	2	0	2	Export	682	Saudi Arabia	SAU	764	Thailand	THA								51	ORGANIC CHEMICALS	1	No Quantity							78266765			0
S3	2000	2000	2000	2	0	2	Export	682	Saudi Arabia	SAU	764	Thailand	THA								53	DYES,COLOURING MATERIALS	1	No Quantity							120533			0
S3	2000	2000	2000	2	0	2	Export	682	Saudi Arabia	SAU	768	Togo	TGO								65	TEXTILE YARN,FABRIC,ETC.	1	No Quantity							36267			0
S3	2000	2000	2000	2	0	2	Export	682	Saudi Arabia	SAU	768	Togo	TGO								66	NON-METAL.MINERAL MANFCT	1	No Quantity							227734			0
S3	2000	2000	2000	2	0	2	Export	682	Saudi Arabia	SAU	784	United Arab Emirates	ARE								66	NON-METAL.MINERAL MANFCT	1	No Quantity							41232052			0
S3	2000	2000	2000	2	0	2	Export	682	Saudi Arabia	SAU	784	United Arab Emirates	ARE								65	TEXTILE YARN,FABRIC,ETC.	1	No Quantity							20674693			0
S3	2000	2000	2000	2	0	2	Export	682	Saudi Arabia	SAU	784	United Arab Emirates	ARE								43	ANIMAL,VEG.FATS,OILS,NES	1	No Quantity							995201			0
S3	2000	2000	2000	2	0	2	Export	682	Saudi Arabia	SAU	784	United Arab Emirates	ARE								62	RUBBER MANUFACTURES, NES	1	No Quantity							628534			0
S3	2000	2000	2000	2	0	2	Export	682	Saudi Arabia	SAU	784	United Arab Emirates	ARE								59	CHEMICAL MATERIALS NES	1	No Quantity							4873606			0
S3	2000	2000	2000	2	0	2	Export	682	Saudi Arabia	SAU	784	United Arab Emirates	ARE								61	LEATHER, LEATHER GOODS	1	No Quantity							36800			0
S3	2000	2000	2000	2	0	2	Export	682	Saudi Arabia	SAU	784	United Arab Emirates	ARE								67	IRON AND STEEL	1	No Quantity							90155846			0
S3	2000	2000	2000	2	0	2	Export	682	Saudi Arabia	SAU	784	United Arab Emirates	ARE								64	PAPER,PAPERBOARD,ETC.	1	No Quantity							36240312			0
S3	2000	2000	2000	2	0	2	Export	682	Saudi Arabia	SAU	784	United Arab Emirates	ARE								68	NON-FERROUS METALS	1	No Quantity							6968542			0
S3	2000	2000	2000	2	0	2	Export	682	Saudi Arabia	SAU	784	United Arab Emirates	ARE								69	METALS MANUFACTURES,NES	1	No Quantity							71177689			0
S3	2000	2000	2000	2	0	2	Export	682	Saudi Arabia	SAU	784	United Arab Emirates	ARE								71	POWER GENERATNG.MACHINES	1	No Quantity							2188803			0
S3	2000	2000	2000	2	0	2	Export	682	Saudi Arabia	SAU	784	United Arab Emirates	ARE								63	CORK, WOOD MANUFACTURES	1	No Quantity							161067			0
S3	2000	2000	2000	2	0	2	Export	682	Saudi Arabia	SAU	784	United Arab Emirates	ARE								74	GENERAL INDUSTL.MACH.NES	1	No Quantity							45082190			0
S3	2000	2000	2000	2	0	2	Export	682	Saudi Arabia	SAU	784	United Arab Emirates	ARE								72	SPECIAL.INDUST.MACHINERY	1	No Quantity							15594153			0
S3	2000	2000	2000	2	0	2	Export	682	Saudi Arabia	SAU	784	United Arab Emirates	ARE								77	ELEC MCH APPAR,PARTS,NES	1	No Quantity							90574247			0
S3	2000	2000	2000	2	0	2	Export	682	Saudi Arabia	SAU	784	United Arab Emirates	ARE								76	TELECOMM.SOUND EQUIP ETC	1	No Quantity							786668			0
S3	2000	2000	2000	2	0	2	Export	682	Saudi Arabia	SAU	784	United Arab Emirates	ARE								73	METALWORKING MACHINERY	1	No Quantity							729601			0
S3	2000	2000	2000	2	0	2	Export	682	Saudi Arabia	SAU	784	United Arab Emirates	ARE								78	ROAD VEHICLES	1	No Quantity							10404813			0
S3	2000	2000	2000	2	0	2	Export	682	Saudi Arabia	SAU	784	United Arab Emirates	ARE								81	PREFAB BUILDGS,FTTNG ETC	1	No Quantity							6922942			0
S3	2000	2000	2000	2	0	2	Export	682	Saudi Arabia	SAU	784	United Arab Emirates	ARE								79	OTHR.TRANSPORT EQUIPMENT	1	No Quantity							29451503			0
S3	2000	2000	2000	2	0	2	Export	682	Saudi Arabia	SAU	784	United Arab Emirates	ARE								87	SCIENTIFIC EQUIPMENT NES	1	No Quantity							2468803			0
S3	2000	2000	2000	2	0	2	Export	682	Saudi Arabia	SAU	784	United Arab Emirates	ARE								84	CLOTHING AND ACCESSORIES	1	No Quantity							1167735			0
S3	2000	2000	2000	2	0	2	Export	682	Saudi Arabia	SAU	784	United Arab Emirates	ARE								75	OFFICE MACHINES,ADP MACH	1	No Quantity							469601			0
S3	2000	2000	2000	2	0	2	Export	682	Saudi Arabia	SAU	784	United Arab Emirates	ARE								82	FURNITURE,BEDDING,ETC.	1	No Quantity							777601			0
S3	2000	2000	2000	2	0	2	Export	682	Saudi Arabia	SAU	784	United Arab Emirates	ARE								53	DYES,COLOURING MATERIALS	1	No Quantity							28441636			0
S3	2000	2000	2000	2	0	2	Export	682	Saudi Arabia	SAU	784	United Arab Emirates	ARE								52	INORGANIC CHEMICALS	1	No Quantity							3148804			0
S3	2000	2000	2000	2	0	2	Export	682	Saudi Arabia	SAU	784	United Arab Emirates	ARE								51	ORGANIC CHEMICALS	1	No Quantity							14814685			0
S3	2000	2000	2000	2	0	2	Export	682	Saudi Arabia	SAU	784	United Arab Emirates	ARE								42	FIXED VEG. FATS AND OILS	1	No Quantity							3218137			0
S3	2000	2000	2000	2	0	2	Export	682	Saudi Arabia	SAU	784	United Arab Emirates	ARE								29	CRUDE ANIMAL,VEG.MATERL.	1	No Quantity							1816002			0
S3	2000	2000	2000	2	0	2	Export	682	Saudi Arabia	SAU	784	United Arab Emirates	ARE								33	PETROLEUM,PETROL.PRODUCT	1	No Quantity							106933			0
S3	2000	2000	2000	2	0	2	Export	682	Saudi Arabia	SAU	784	United Arab Emirates	ARE								57	PLASTICS IN PRIMARY FORM	1	No Quantity							74730227			0
S3	2000	2000	2000	2	0	2	Export	682	Saudi Arabia	SAU	784	United Arab Emirates	ARE								56	FERTILIZER,EXCEPT GRP272	1	No Quantity							608801			0
S3	2000	2000	2000	2	0	2	Export	682	Saudi Arabia	SAU	784	United Arab Emirates	ARE								58	PLASTIC,NON-PRIMARY FORM	1	No Quantity							13573617			0
S3	2000	2000	2000	2	0	2	Export	682	Saudi Arabia	SAU	784	United Arab Emirates	ARE								55	ESSENTL.OILS,PERFUME,ETC	1	No Quantity							59074474			0
S3	2000	2000	2000	2	0	2	Export	682	Saudi Arabia	SAU	784	United Arab Emirates	ARE								54	MEDICINAL,PHARM.PRODUCTS	1	No Quantity							5341340			0
S3	2000	2000	2000	2	0	2	Export	682	Saudi Arabia	SAU	784	United Arab Emirates	ARE								00	LIVE ANIMALS	1	No Quantity							376267			0
S3	2000	2000	2000	2	0	2	Export	682	Saudi Arabia	SAU	784	United Arab Emirates	ARE								04	CEREALS,CEREAL PREPRTNS.	1	No Quantity							8361344			0
S3	2000	2000	2000	2	0	2	Export	682	Saudi Arabia	SAU	784	United Arab Emirates	ARE								02	DAIRY PRODUCTS,BIRD EGGS	1	No Quantity							37781914			0
S3	2000	2000	2000	2	0	2	Export	682	Saudi Arabia	SAU	784	United Arab Emirates	ARE								01	MEAT, MEAT PREPARATIONS	1	No Quantity							14197084			0
S3	2000	2000	2000	2	0	2	Export	682	Saudi Arabia	SAU	784	United Arab Emirates	ARE								09	MISC.EDIBLE PRODUCTS ETC	1	No Quantity							1224268			0
S3	2000	2000	2000	2	0	2	Export	682	Saudi Arabia	SAU	784	United Arab Emirates	ARE								08	ANIMAL FEED STUFF	1	No Quantity							17753356			0
S3	2000	2000	2000	2	0	2	Export	682	Saudi Arabia	SAU	784	United Arab Emirates	ARE								07	COFFEE,TEA,COCOA,SPICES	1	No Quantity							4022405			0
S3	2000	2000	2000	2	0	2	Export	682	Saudi Arabia	SAU	784	United Arab Emirates	ARE								05	VEGETABLES AND FRUIT	1	No Quantity							20841359			0
S3	2000	2000	2000	2	0	2	Export	682	Saudi Arabia	SAU	784	United Arab Emirates	ARE								06	SUGAR,SUGR.PREPTNS,HONEY	1	No Quantity							3014670			0
S3	2000	2000	2000	2	0	2	Export	682	Saudi Arabia	SAU	784	United Arab Emirates	ARE								25	PULP AND WASTE PAPER	1	No Quantity							432534			0
S3	2000	2000	2000	2	0	2	Export	682	Saudi Arabia	SAU	784	United Arab Emirates	ARE								11	BEVERAGES	1	No Quantity							451467			0
S3	2000	2000	2000	2	0	2	Export	682	Saudi Arabia	SAU	784	United Arab Emirates	ARE								26	TEXTILE FIBRES	1	No Quantity							316000			0
S3	2000	2000	2000	2	0	2	Export	682	Saudi Arabia	SAU	784	United Arab Emirates	ARE								28	METALLIFEROUS ORE,SCRAP	1	No Quantity							9366145			0
S3	2000	2000	2000	2	0	2	Export	682	Saudi Arabia	SAU	784	United Arab Emirates	ARE								27	CRUDE FERTILIZER,MINERAL	1	No Quantity							9234945			0
S3	2000	2000	2000	2	0	2	Export	682	Saudi Arabia	SAU	784	United Arab Emirates	ARE								21	HIDES,SKINS,FURSKINS,RAW	1	No Quantity							73600			0
S3	2000	2000	2000	2	0	2	Export	682	Saudi Arabia	SAU	784	United Arab Emirates	ARE								23	CRUDE RUBBER	1	No Quantity							292534			0
S3	2000	2000	2000	2	0	2	Export	682	Saudi Arabia	SAU	784	United Arab Emirates	ARE								24	CORK AND WOOD	1	No Quantity							114933			0
S3	2000	2000	2000	2	0	2	Export	682	Saudi Arabia	SAU	784	United Arab Emirates	ARE								89	MISC MANUFCTRD GOODS NES	1	No Quantity							16579754			0
S3	2000	2000	2000	2	0	2	Export	682	Saudi Arabia	SAU	784	United Arab Emirates	ARE								85	FOOTWEAR	1	No Quantity							60000			0
S3	2000	2000	2000	2	0	2	Export	682	Saudi Arabia	SAU	784	United Arab Emirates	ARE								88	PHOTO.APPARAT.NES;CLOCKS	1	No Quantity							298134			0
S3	2000	2000	2000	2	0	2	Export	682	Saudi Arabia	SAU	788	Tunisia	TUN								89	MISC MANUFCTRD GOODS NES	1	No Quantity							46933			0
S3	2000	2000	2000	2	0	2	Export	682	Saudi Arabia	SAU	788	Tunisia	TUN								26	TEXTILE FIBRES	1	No Quantity							1608269			0
S3	2000	2000	2000	2	0	2	Export	682	Saudi Arabia	SAU	788	Tunisia	TUN								55	ESSENTL.OILS,PERFUME,ETC	1	No Quantity							145067			0
S3	2000	2000	2000	2	0	2	Export	682	Saudi Arabia	SAU	788	Tunisia	TUN								58	PLASTIC,NON-PRIMARY FORM	1	No Quantity							64533			0
S3	2000	2000	2000	2	0	2	Export	682	Saudi Arabia	SAU	788	Tunisia	TUN								56	FERTILIZER,EXCEPT GRP272	1	No Quantity							2581070			0
S3	2000	2000	2000	2	0	2	Export	682	Saudi Arabia	SAU	788	Tunisia	TUN								57	PLASTICS IN PRIMARY FORM	1	No Quantity							21360027			0
S3	2000	2000	2000	2	0	2	Export	682	Saudi Arabia	SAU	788	Tunisia	TUN								51	ORGANIC CHEMICALS	1	No Quantity							478134			0
S3	2000	2000	2000	2	0	2	Export	682	Saudi Arabia	SAU	788	Tunisia	TUN								52	INORGANIC CHEMICALS	1	No Quantity							200267			0
S3	2000	2000	2000	2	0	2	Export	682	Saudi Arabia	SAU	788	Tunisia	TUN								78	ROAD VEHICLES	1	No Quantity							232800			0
S3	2000	2000	2000	2	0	2	Export	682	Saudi Arabia	SAU	788	Tunisia	TUN								69	METALS MANUFACTURES,NES	1	No Quantity							189600			0
S3	2000	2000	2000	2	0	2	Export	682	Saudi Arabia	SAU	788	Tunisia	TUN								64	PAPER,PAPERBOARD,ETC.	1	No Quantity							610134			0
S3	2000	2000	2000	2	0	2	Export	682	Saudi Arabia	SAU	788	Tunisia	TUN								65	TEXTILE YARN,FABRIC,ETC.	1	No Quantity							340800			0
S3	2000	2000	2000	2	0	2	Export	682	Saudi Arabia	SAU	788	Tunisia	TUN								66	NON-METAL.MINERAL MANFCT	1	No Quantity							1224535			0
S3	2000	2000	2000	2	0	2	Export	682	Saudi Arabia	SAU	792	Turkey	TUR								66	NON-METAL.MINERAL MANFCT	1	No Quantity							236267			0
S3	2000	2000	2000	2	0	2	Export	682	Saudi Arabia	SAU	792	Turkey	TUR								65	TEXTILE YARN,FABRIC,ETC.	1	No Quantity							242400			0
S3	2000	2000	2000	2	0	2	Export	682	Saudi Arabia	SAU	792	Turkey	TUR								64	PAPER,PAPERBOARD,ETC.	1	No Quantity							26933			0
S3	2000	2000	2000	2	0	2	Export	682	Saudi Arabia	SAU	792	Turkey	TUR								68	NON-FERROUS METALS	1	No Quantity							27733			0
S3	2000	2000	2000	2	0	2	Export	682	Saudi Arabia	SAU	792	Turkey	TUR								67	IRON AND STEEL	1	No Quantity							10734680			0
S3	2000	2000	2000	2	0	2	Export	682	Saudi Arabia	SAU	792	Turkey	TUR								69	METALS MANUFACTURES,NES	1	No Quantity							1247202			0
S3	2000	2000	2000	2	0	2	Export	682	Saudi Arabia	SAU	792	Turkey	TUR								78	ROAD VEHICLES	1	No Quantity							196000			0
S3	2000	2000	2000	2	0	2	Export	682	Saudi Arabia	SAU	792	Turkey	TUR								84	CLOTHING AND ACCESSORIES	1	No Quantity							44533			0
S3	2000	2000	2000	2	0	2	Export	682	Saudi Arabia	SAU	792	Turkey	TUR								87	SCIENTIFIC EQUIPMENT NES	1	No Quantity							207734			0
S3	2000	2000	2000	2	0	2	Export	682	Saudi Arabia	SAU	792	Turkey	TUR								77	ELEC MCH APPAR,PARTS,NES	1	No Quantity							794668			0
S3	2000	2000	2000	2	0	2	Export	682	Saudi Arabia	SAU	792	Turkey	TUR								74	GENERAL INDUSTL.MACH.NES	1	No Quantity							373334			0
S3	2000	2000	2000	2	0	2	Export	682	Saudi Arabia	SAU	792	Turkey	TUR								52	INORGANIC CHEMICALS	1	No Quantity							9230678			0
S3	2000	2000	2000	2	0	2	Export	682	Saudi Arabia	SAU	792	Turkey	TUR								53	DYES,COLOURING MATERIALS	1	No Quantity							2691203			0
S3	2000	2000	2000	2	0	2	Export	682	Saudi Arabia	SAU	792	Turkey	TUR								51	ORGANIC CHEMICALS	1	No Quantity							29245903			0
S3	2000	2000	2000	2	0	2	Export	682	Saudi Arabia	SAU	792	Turkey	TUR								29	CRUDE ANIMAL,VEG.MATERL.	1	No Quantity							108800			0
S3	2000	2000	2000	2	0	2	Export	682	Saudi Arabia	SAU	792	Turkey	TUR								42	FIXED VEG. FATS AND OILS	1	No Quantity							101067			0
S3	2000	2000	2000	2	0	2	Export	682	Saudi Arabia	SAU	792	Turkey	TUR								57	PLASTICS IN PRIMARY FORM	1	No Quantity							550934			0
S3	2000	2000	2000	2	0	2	Export	682	Saudi Arabia	SAU	792	Turkey	TUR								58	PLASTIC,NON-PRIMARY FORM	1	No Quantity							129600			0
S3	2000	2000	2000	2	0	2	Export	682	Saudi Arabia	SAU	792	Turkey	TUR								54	MEDICINAL,PHARM.PRODUCTS	1	No Quantity							523467			0
S3	2000	2000	2000	2	0	2	Export	682	Saudi Arabia	SAU	792	Turkey	TUR								26	TEXTILE FIBRES	1	No Quantity							2448803			0
S3	2000	2000	2000	2	0	2	Export	682	Saudi Arabia	SAU	792	Turkey	TUR								11	BEVERAGES	1	No Quantity							134934			0
S3	2000	2000	2000	2	0	2	Export	682	Saudi Arabia	SAU	792	Turkey	TUR								21	HIDES,SKINS,FURSKINS,RAW	1	No Quantity							75733			0
S3	2000	2000	2000	2	0	2	Export	682	Saudi Arabia	SAU	792	Turkey	TUR								27	CRUDE FERTILIZER,MINERAL	1	No Quantity							60267			0
S3	2000	2000	2000	2	0	2	Export	682	Saudi Arabia	SAU	792	Turkey	TUR								28	METALLIFEROUS ORE,SCRAP	1	No Quantity							39200			0
S3	2000	2000	2000	2	0	2	Export	682	Saudi Arabia	SAU	792	Turkey	TUR								05	VEGETABLES AND FRUIT	1	No Quantity							166934			0
S3	2000	2000	2000	2	0	2	Export	682	Saudi Arabia	SAU	792	Turkey	TUR								01	MEAT, MEAT PREPARATIONS	1	No Quantity							209867			0
S3	2000	2000	2000	2	0	2	Export	682	Saudi Arabia	SAU	792	Turkey	TUR								02	DAIRY PRODUCTS,BIRD EGGS	1	No Quantity							171734			0
S3	2000	2000	2000	2	0	2	Export	682	Saudi Arabia	SAU	792	Turkey	TUR								89	MISC MANUFCTRD GOODS NES	1	No Quantity							48800			0
S3	2000	2000	2000	2	0	2	Export	682	Saudi Arabia	SAU	792	Turkey	TUR								88	PHOTO.APPARAT.NES;CLOCKS	1	No Quantity							28000			0
S3	2000	2000	2000	2	0	2	Export	682	Saudi Arabia	SAU	795	Turkmenistan	TKM								28	METALLIFEROUS ORE,SCRAP	1	No Quantity							29067			0
S3	2000	2000	2000	2	0	2	Export	682	Saudi Arabia	SAU	795	Turkmenistan	TKM								74	GENERAL INDUSTL.MACH.NES	1	No Quantity							49600			0
S3	2000	2000	2000	2	0	2	Export	682	Saudi Arabia	SAU	800	Uganda	UGA								69	METALS MANUFACTURES,NES	1	No Quantity							33600			0
S3	2000	2000	2000	2	0	2	Export	682	Saudi Arabia	SAU	800	Uganda	UGA								66	NON-METAL.MINERAL MANFCT	1	No Quantity							171467			0
S3	2000	2000	2000	2	0	2	Export	682	Saudi Arabia	SAU	800	Uganda	UGA								57	PLASTICS IN PRIMARY FORM	1	No Quantity							764534			0
S3	2000	2000	2000	2	0	2	Export	682	Saudi Arabia	SAU	800	Uganda	UGA								51	ORGANIC CHEMICALS	1	No Quantity							49600			0
S3	2000	2000	2000	2	0	2	Export	682	Saudi Arabia	SAU	800	Uganda	UGA								52	INORGANIC CHEMICALS	1	No Quantity							407467			0
S3	2000	2000	2000	2	0	2	Export	682	Saudi Arabia	SAU	804	Ukraine	UKR								65	TEXTILE YARN,FABRIC,ETC.	1	No Quantity							74133			0
S3	2000	2000	2000	2	0	2	Export	682	Saudi Arabia	SAU	804	Ukraine	UKR								67	IRON AND STEEL	1	No Quantity							29600			0
S3	2000	2000	2000	2	0	2	Export	682	Saudi Arabia	SAU	807	North Macedonia	MKD								61	LEATHER, LEATHER GOODS	1	No Quantity							65067			0
S3	2000	2000	2000	2	0	2	Export	682	Saudi Arabia	SAU	818	Egypt	EGY								59	CHEMICAL MATERIALS NES	1	No Quantity							683201			0
S3	2000	2000	2000	2	0	2	Export	682	Saudi Arabia	SAU	818	Egypt	EGY								65	TEXTILE YARN,FABRIC,ETC.	1	No Quantity							8738944			0
S3	2000	2000	2000	2	0	2	Export	682	Saudi Arabia	SAU	818	Egypt	EGY								66	NON-METAL.MINERAL MANFCT	1	No Quantity							6798942			0
S3	2000	2000	2000	2	0	2	Export	682	Saudi Arabia	SAU	818	Egypt	EGY								67	IRON AND STEEL	1	No Quantity							3097071			0
S3	2000	2000	2000	2	0	2	Export	682	Saudi Arabia	SAU	818	Egypt	EGY								68	NON-FERROUS METALS	1	No Quantity							2706403			0
S3	2000	2000	2000	2	0	2	Export	682	Saudi Arabia	SAU	818	Egypt	EGY								64	PAPER,PAPERBOARD,ETC.	1	No Quantity							101333			0
S3	2000	2000	2000	2	0	2	Export	682	Saudi Arabia	SAU	818	Egypt	EGY								69	METALS MANUFACTURES,NES	1	No Quantity							2046669			0
S3	2000	2000	2000	2	0	2	Export	682	Saudi Arabia	SAU	818	Egypt	EGY								74	GENERAL INDUSTL.MACH.NES	1	No Quantity							2989870			0
S3	2000	2000	2000	2	0	2	Export	682	Saudi Arabia	SAU	818	Egypt	EGY								72	SPECIAL.INDUST.MACHINERY	1	No Quantity							2715737			0
S3	2000	2000	2000	2	0	2	Export	682	Saudi Arabia	SAU	818	Egypt	EGY								77	ELEC MCH APPAR,PARTS,NES	1	No Quantity							32267			0
S3	2000	2000	2000	2	0	2	Export	682	Saudi Arabia	SAU	818	Egypt	EGY								73	METALWORKING MACHINERY	1	No Quantity							1353068			0
S3	2000	2000	2000	2	0	2	Export	682	Saudi Arabia	SAU	818	Egypt	EGY								87	SCIENTIFIC EQUIPMENT NES	1	No Quantity							161067			0
S3	2000	2000	2000	2	0	2	Export	682	Saudi Arabia	SAU	818	Egypt	EGY								82	FURNITURE,BEDDING,ETC.	1	No Quantity							144000			0
S3	2000	2000	2000	2	0	2	Export	682	Saudi Arabia	SAU	818	Egypt	EGY								75	OFFICE MACHINES,ADP MACH	1	No Quantity							49067			0
S3	2000	2000	2000	2	0	2	Export	682	Saudi Arabia	SAU	818	Egypt	EGY								78	ROAD VEHICLES	1	No Quantity							3674138			0
S3	2000	2000	2000	2	0	2	Export	682	Saudi Arabia	SAU	818	Egypt	EGY								81	PREFAB BUILDGS,FTTNG ETC	1	No Quantity							149067			0
S3	2000	2000	2000	2	0	2	Export	682	Saudi Arabia	SAU	818	Egypt	EGY								52	INORGANIC CHEMICALS	1	No Quantity							2940804			0
S3	2000	2000	2000	2	0	2	Export	682	Saudi Arabia	SAU	818	Egypt	EGY								51	ORGANIC CHEMICALS	1	No Quantity							54199001			0
S3	2000	2000	2000	2	0	2	Export	682	Saudi Arabia	SAU	818	Egypt	EGY								42	FIXED VEG. FATS AND OILS	1	No Quantity							45867			0
S3	2000	2000	2000	2	0	2	Export	682	Saudi Arabia	SAU	818	Egypt	EGY								29	CRUDE ANIMAL,VEG.MATERL.	1	No Quantity							38933			0
S3	2000	2000	2000	2	0	2	Export	682	Saudi Arabia	SAU	818	Egypt	EGY								57	PLASTICS IN PRIMARY FORM	1	No Quantity							65207815			0
S3	2000	2000	2000	2	0	2	Export	682	Saudi Arabia	SAU	818	Egypt	EGY								54	MEDICINAL,PHARM.PRODUCTS	1	No Quantity							133334			0
S3	2000	2000	2000	2	0	2	Export	682	Saudi Arabia	SAU	818	Egypt	EGY								55	ESSENTL.OILS,PERFUME,ETC	1	No Quantity							318934			0
S3	2000	2000	2000	2	0	2	Export	682	Saudi Arabia	SAU	818	Egypt	EGY								58	PLASTIC,NON-PRIMARY FORM	1	No Quantity							4721606			0
S3	2000	2000	2000	2	0	2	Export	682	Saudi Arabia	SAU	818	Egypt	EGY								27	CRUDE FERTILIZER,MINERAL	1	No Quantity							206400			0
S3	2000	2000	2000	2	0	2	Export	682	Saudi Arabia	SAU	818	Egypt	EGY								11	BEVERAGES	1	No Quantity							35467			0
S3	2000	2000	2000	2	0	2	Export	682	Saudi Arabia	SAU	818	Egypt	EGY								25	PULP AND WASTE PAPER	1	No Quantity							48267			0
S3	2000	2000	2000	2	0	2	Export	682	Saudi Arabia	SAU	818	Egypt	EGY								26	TEXTILE FIBRES	1	No Quantity							9578945			0
S3	2000	2000	2000	2	0	2	Export	682	Saudi Arabia	SAU	818	Egypt	EGY								02	DAIRY PRODUCTS,BIRD EGGS	1	No Quantity							362934			0
S3	2000	2000	2000	2	0	2	Export	682	Saudi Arabia	SAU	818	Egypt	EGY								01	MEAT, MEAT PREPARATIONS	1	No Quantity							139200			0
S3	2000	2000	2000	2	0	2	Export	682	Saudi Arabia	SAU	818	Egypt	EGY								04	CEREALS,CEREAL PREPRTNS.	1	No Quantity							142934			0
S3	2000	2000	2000	2	0	2	Export	682	Saudi Arabia	SAU	818	Egypt	EGY								06	SUGAR,SUGR.PREPTNS,HONEY	1	No Quantity							27467			0
S3	2000	2000	2000	2	0	2	Export	682	Saudi Arabia	SAU	818	Egypt	EGY								88	PHOTO.APPARAT.NES;CLOCKS	1	No Quantity							31733			0
S3	2000	2000	2000	2	0	2	Export	682	Saudi Arabia	SAU	818	Egypt	EGY								85	FOOTWEAR	1	No Quantity							29867			0
S3	2000	2000	2000	2	0	2	Export	682	Saudi Arabia	SAU	818	Egypt	EGY								89	MISC MANUFCTRD GOODS NES	1	No Quantity							169600			0
S3	2000	2000	2000	2	0	2	Export	682	Saudi Arabia	SAU	826	United Kingdom	GBR								89	MISC MANUFCTRD GOODS NES	1	No Quantity							166134			0
S3	2000	2000	2000	2	0	2	Export	682	Saudi Arabia	SAU	826	United Kingdom	GBR								85	FOOTWEAR	1	No Quantity							74933			0
S3	2000	2000	2000	2	0	2	Export	682	Saudi Arabia	SAU	826	United Kingdom	GBR								88	PHOTO.APPARAT.NES;CLOCKS	1	No Quantity							603201			0
S3	2000	2000	2000	2	0	2	Export	682	Saudi Arabia	SAU	826	United Kingdom	GBR								26	TEXTILE FIBRES	1	No Quantity							266400			0
S3	2000	2000	2000	2	0	2	Export	682	Saudi Arabia	SAU	826	United Kingdom	GBR								27	CRUDE FERTILIZER,MINERAL	1	No Quantity							338667			0
S3	2000	2000	2000	2	0	2	Export	682	Saudi Arabia	SAU	826	United Kingdom	GBR								28	METALLIFEROUS ORE,SCRAP	1	No Quantity							143467			0
S3	2000	2000	2000	2	0	2	Export	682	Saudi Arabia	SAU	826	United Kingdom	GBR								58	PLASTIC,NON-PRIMARY FORM	1	No Quantity							736534			0
S3	2000	2000	2000	2	0	2	Export	682	Saudi Arabia	SAU	826	United Kingdom	GBR								55	ESSENTL.OILS,PERFUME,ETC	1	No Quantity							68800			0
S3	2000	2000	2000	2	0	2	Export	682	Saudi Arabia	SAU	826	United Kingdom	GBR								54	MEDICINAL,PHARM.PRODUCTS	1	No Quantity							330400			0
S3	2000	2000	2000	2	0	2	Export	682	Saudi Arabia	SAU	826	United Kingdom	GBR								57	PLASTICS IN PRIMARY FORM	1	No Quantity							23185096			0
S3	2000	2000	2000	2	0	2	Export	682	Saudi Arabia	SAU	826	United Kingdom	GBR								51	ORGANIC CHEMICALS	1	No Quantity							17853889			0
S3	2000	2000	2000	2	0	2	Export	682	Saudi Arabia	SAU	826	United Kingdom	GBR								52	INORGANIC CHEMICALS	1	No Quantity							707468			0
S3	2000	2000	2000	2	0	2	Export	682	Saudi Arabia	SAU	826	United Kingdom	GBR								53	DYES,COLOURING MATERIALS	1	No Quantity							118133			0
S3	2000	2000	2000	2	0	2	Export	682	Saudi Arabia	SAU	826	United Kingdom	GBR								79	OTHR.TRANSPORT EQUIPMENT	1	No Quantity							37722180			0
S3	2000	2000	2000	2	0	2	Export	682	Saudi Arabia	SAU	826	United Kingdom	GBR								78	ROAD VEHICLES	1	No Quantity							3364004			0
S3	2000	2000	2000	2	0	2	Export	682	Saudi Arabia	SAU	826	United Kingdom	GBR								75	OFFICE MACHINES,ADP MACH	1	No Quantity							375734			0
S3	2000	2000	2000	2	0	2	Export	682	Saudi Arabia	SAU	826	United Kingdom	GBR								82	FURNITURE,BEDDING,ETC.	1	No Quantity							413601			0
S3	2000	2000	2000	2	0	2	Export	682	Saudi Arabia	SAU	826	United Kingdom	GBR								87	SCIENTIFIC EQUIPMENT NES	1	No Quantity							904534			0
S3	2000	2000	2000	2	0	2	Export	682	Saudi Arabia	SAU	826	United Kingdom	GBR								73	METALWORKING MACHINERY	1	No Quantity							92533			0
S3	2000	2000	2000	2	0	2	Export	682	Saudi Arabia	SAU	826	United Kingdom	GBR								76	TELECOMM.SOUND EQUIP ETC	1	No Quantity							408801			0
S3	2000	2000	2000	2	0	2	Export	682	Saudi Arabia	SAU	826	United Kingdom	GBR								77	ELEC MCH APPAR,PARTS,NES	1	No Quantity							802134			0
S3	2000	2000	2000	2	0	2	Export	682	Saudi Arabia	SAU	826	United Kingdom	GBR								72	SPECIAL.INDUST.MACHINERY	1	No Quantity							86667			0
S3	2000	2000	2000	2	0	2	Export	682	Saudi Arabia	SAU	826	United Kingdom	GBR								74	GENERAL INDUSTL.MACH.NES	1	No Quantity							1506402			0
S3	2000	2000	2000	2	0	2	Export	682	Saudi Arabia	SAU	826	United Kingdom	GBR								69	METALS MANUFACTURES,NES	1	No Quantity							433334			0
S3	2000	2000	2000	2	0	2	Export	682	Saudi Arabia	SAU	826	United Kingdom	GBR								71	POWER GENERATNG.MACHINES	1	No Quantity							1421335			0
S3	2000	2000	2000	2	0	2	Export	682	Saudi Arabia	SAU	826	United Kingdom	GBR								64	PAPER,PAPERBOARD,ETC.	1	No Quantity							389067			0
S3	2000	2000	2000	2	0	2	Export	682	Saudi Arabia	SAU	826	United Kingdom	GBR								68	NON-FERROUS METALS	1	No Quantity							521067			0
S3	2000	2000	2000	2	0	2	Export	682	Saudi Arabia	SAU	826	United Kingdom	GBR								66	NON-METAL.MINERAL MANFCT	1	No Quantity							1937869			0
S3	2000	2000	2000	2	0	2	Export	682	Saudi Arabia	SAU	826	United Kingdom	GBR								65	TEXTILE YARN,FABRIC,ETC.	1	No Quantity							296267			0
S3	2000	2000	2000	2	0	2	Export	682	Saudi Arabia	SAU	826	United Kingdom	GBR								59	CHEMICAL MATERIALS NES	1	No Quantity							52000			0
S3	2000	2000	2000	2	0	2	Export	682	Saudi Arabia	SAU	826	United Kingdom	GBR								62	RUBBER MANUFACTURES, NES	1	No Quantity							202134			0
S3	2000	2000	2000	2	0	2	Export	682	Saudi Arabia	SAU	834	United Rep. of Tanzania	TZA								66	NON-METAL.MINERAL MANFCT	1	No Quantity							652001			0
S3	2000	2000	2000	2	0	2	Export	682	Saudi Arabia	SAU	834	United Rep. of Tanzania	TZA								69	METALS MANUFACTURES,NES	1	No Quantity							438934			0
S3	2000	2000	2000	2	0	2	Export	682	Saudi Arabia	SAU	834	United Rep. of Tanzania	TZA								78	ROAD VEHICLES	1	No Quantity							27200			0
S3	2000	2000	2000	2	0	2	Export	682	Saudi Arabia	SAU	834	United Rep. of Tanzania	TZA								79	OTHR.TRANSPORT EQUIPMENT	1	No Quantity							88533			0
S3	2000	2000	2000	2	0	2	Export	682	Saudi Arabia	SAU	834	United Rep. of Tanzania	TZA								81	PREFAB BUILDGS,FTTNG ETC	1	No Quantity							40800			0
S3	2000	2000	2000	2	0	2	Export	682	Saudi Arabia	SAU	834	United Rep. of Tanzania	TZA								52	INORGANIC CHEMICALS	1	No Quantity							944801			0
S3	2000	2000	2000	2	0	2	Export	682	Saudi Arabia	SAU	834	United Rep. of Tanzania	TZA								51	ORGANIC CHEMICALS	1	No Quantity							86667			0
S3	2000	2000	2000	2	0	2	Export	682	Saudi Arabia	SAU	834	United Rep. of Tanzania	TZA								57	PLASTICS IN PRIMARY FORM	1	No Quantity							1476269			0
S3	2000	2000	2000	2	0	2	Export	682	Saudi Arabia	SAU	834	United Rep. of Tanzania	TZA								56	FERTILIZER,EXCEPT GRP272	1	No Quantity							1266668			0
S3	2000	2000	2000	2	0	2	Export	682	Saudi Arabia	SAU	834	United Rep. of Tanzania	TZA								27	CRUDE FERTILIZER,MINERAL	1	No Quantity							950135			0
S3	2000	2000	2000	2	0	2	Export	682	Saudi Arabia	SAU	834	United Rep. of Tanzania	TZA								26	TEXTILE FIBRES	1	No Quantity							242400			0
S3	2000	2000	2000	2	0	2	Export	682	Saudi Arabia	SAU	834	United Rep. of Tanzania	TZA								89	MISC MANUFCTRD GOODS NES	1	No Quantity							194934			0
S3	2000	2000	2000	2	0	2	Export	682	Saudi Arabia	SAU	842	USA	USA								89	MISC MANUFCTRD GOODS NES	1	No Quantity							4891473			0
S3	2000	2000	2000	2	0	2	Export	682	Saudi Arabia	SAU	842	USA	USA								88	PHOTO.APPARAT.NES;CLOCKS	1	No Quantity							74133			0
S3	2000	2000	2000	2	0	2	Export	682	Saudi Arabia	SAU	842	USA	USA								26	TEXTILE FIBRES	1	No Quantity							188000			0
S3	2000	2000	2000	2	0	2	Export	682	Saudi Arabia	SAU	842	USA	USA								27	CRUDE FERTILIZER,MINERAL	1	No Quantity							354667			0
S3	2000	2000	2000	2	0	2	Export	682	Saudi Arabia	SAU	842	USA	USA								28	METALLIFEROUS ORE,SCRAP	1	No Quantity							1010401			0
S3	2000	2000	2000	2	0	2	Export	682	Saudi Arabia	SAU	842	USA	USA								05	VEGETABLES AND FRUIT	1	No Quantity							93867			0
S3	2000	2000	2000	2	0	2	Export	682	Saudi Arabia	SAU	842	USA	USA								03	FISH,CRUSTACEANS,MOLLUSC	1	No Quantity							4586939			0
S3	2000	2000	2000	2	0	2	Export	682	Saudi Arabia	SAU	842	USA	USA								02	DAIRY PRODUCTS,BIRD EGGS	1	No Quantity							54400			0
S3	2000	2000	2000	2	0	2	Export	682	Saudi Arabia	SAU	842	USA	USA								56	FERTILIZER,EXCEPT GRP272	1	No Quantity							40788584			0
S3	2000	2000	2000	2	0	2	Export	682	Saudi Arabia	SAU	842	USA	USA								58	PLASTIC,NON-PRIMARY FORM	1	No Quantity							294934			0
S3	2000	2000	2000	2	0	2	Export	682	Saudi Arabia	SAU	842	USA	USA								55	ESSENTL.OILS,PERFUME,ETC	1	No Quantity							1794136			0
S3	2000	2000	2000	2	0	2	Export	682	Saudi Arabia	SAU	842	USA	USA								57	PLASTICS IN PRIMARY FORM	1	No Quantity							3461338			0
S3	2000	2000	2000	2	0	2	Export	682	Saudi Arabia	SAU	842	USA	USA								51	ORGANIC CHEMICALS	1	No Quantity							462226711			0
S3	2000	2000	2000	2	0	2	Export	682	Saudi Arabia	SAU	842	USA	USA								52	INORGANIC CHEMICALS	1	No Quantity							2533870			0
S3	2000	2000	2000	2	0	2	Export	682	Saudi Arabia	SAU	842	USA	USA								79	OTHR.TRANSPORT EQUIPMENT	1	No Quantity							46928325			0
S3	2000	2000	2000	2	0	2	Export	682	Saudi Arabia	SAU	842	USA	USA								78	ROAD VEHICLES	1	No Quantity							1390668			0
S3	2000	2000	2000	2	0	2	Export	682	Saudi Arabia	SAU	842	USA	USA								87	SCIENTIFIC EQUIPMENT NES	1	No Quantity							4345072			0
S3	2000	2000	2000	2	0	2	Export	682	Saudi Arabia	SAU	842	USA	USA								84	CLOTHING AND ACCESSORIES	1	No Quantity							2289870			0
S3	2000	2000	2000	2	0	2	Export	682	Saudi Arabia	SAU	842	USA	USA								82	FURNITURE,BEDDING,ETC.	1	No Quantity							2663737			0
S3	2000	2000	2000	2	0	2	Export	682	Saudi Arabia	SAU	842	USA	USA								75	OFFICE MACHINES,ADP MACH	1	No Quantity							3337871			0
S3	2000	2000	2000	2	0	2	Export	682	Saudi Arabia	SAU	842	USA	USA								74	GENERAL INDUSTL.MACH.NES	1	No Quantity							10361613			0
S3	2000	2000	2000	2	0	2	Export	682	Saudi Arabia	SAU	842	USA	USA								72	SPECIAL.INDUST.MACHINERY	1	No Quantity							1928802			0
S3	2000	2000	2000	2	0	2	Export	682	Saudi Arabia	SAU	842	USA	USA								77	ELEC MCH APPAR,PARTS,NES	1	No Quantity							2234936			0
S3	2000	2000	2000	2	0	2	Export	682	Saudi Arabia	SAU	842	USA	USA								76	TELECOMM.SOUND EQUIP ETC	1	No Quantity							4860539			0
S3	2000	2000	2000	2	0	2	Export	682	Saudi Arabia	SAU	842	USA	USA								73	METALWORKING MACHINERY	1	No Quantity							171200			0
S3	2000	2000	2000	2	0	2	Export	682	Saudi Arabia	SAU	842	USA	USA								69	METALS MANUFACTURES,NES	1	No Quantity							5000273			0
S3	2000	2000	2000	2	0	2	Export	682	Saudi Arabia	SAU	842	USA	USA								71	POWER GENERATNG.MACHINES	1	No Quantity							13134416			0
S3	2000	2000	2000	2	0	2	Export	682	Saudi Arabia	SAU	842	USA	USA								68	NON-FERROUS METALS	1	No Quantity							331467			0
S3	2000	2000	2000	2	0	2	Export	682	Saudi Arabia	SAU	842	USA	USA								67	IRON AND STEEL	1	No Quantity							5589074			0
S3	2000	2000	2000	2	0	2	Export	682	Saudi Arabia	SAU	842	USA	USA								66	NON-METAL.MINERAL MANFCT	1	No Quantity							706134			0
S3	2000	2000	2000	2	0	2	Export	682	Saudi Arabia	SAU	842	USA	USA								65	TEXTILE YARN,FABRIC,ETC.	1	No Quantity							5107206			0
S3	2000	2000	2000	2	0	2	Export	682	Saudi Arabia	SAU	842	USA	USA								43	ANIMAL,VEG.FATS,OILS,NES	1	No Quantity							26667			0
S3	2000	2000	2000	2	0	2	Export	682	Saudi Arabia	SAU	842	USA	USA								59	CHEMICAL MATERIALS NES	1	No Quantity							3025070			0
S3	2000	2000	2000	2	0	2	Export	682	Saudi Arabia	SAU	842	USA	USA								61	LEATHER, LEATHER GOODS	1	No Quantity							91467			0
S3	2000	2000	2000	2	0	2	Export	682	Saudi Arabia	SAU	858	Uruguay	URY								81	PREFAB BUILDGS,FTTNG ETC	1	No Quantity							41867			0
S3	2000	2000	2000	2	0	2	Export	682	Saudi Arabia	SAU	887	Yemen	YEM								81	PREFAB BUILDGS,FTTNG ETC	1	No Quantity							453334			0
S3	2000	2000	2000	2	0	2	Export	682	Saudi Arabia	SAU	887	Yemen	YEM								78	ROAD VEHICLES	1	No Quantity							3226137			0
S3	2000	2000	2000	2	0	2	Export	682	Saudi Arabia	SAU	887	Yemen	YEM								82	FURNITURE,BEDDING,ETC.	1	No Quantity							402134			0
S3	2000	2000	2000	2	0	2	Export	682	Saudi Arabia	SAU	887	Yemen	YEM								84	CLOTHING AND ACCESSORIES	1	No Quantity							341067			0
S3	2000	2000	2000	2	0	2	Export	682	Saudi Arabia	SAU	887	Yemen	YEM								87	SCIENTIFIC EQUIPMENT NES	1	No Quantity							71467			0
S3	2000	2000	2000	2	0	2	Export	682	Saudi Arabia	SAU	887	Yemen	YEM								73	METALWORKING MACHINERY	1	No Quantity							52800			0
S3	2000	2000	2000	2	0	2	Export	682	Saudi Arabia	SAU	887	Yemen	YEM								76	TELECOMM.SOUND EQUIP ETC	1	No Quantity							70400			0
S3	2000	2000	2000	2	0	2	Export	682	Saudi Arabia	SAU	887	Yemen	YEM								77	ELEC MCH APPAR,PARTS,NES	1	No Quantity							383467			0
S3	2000	2000	2000	2	0	2	Export	682	Saudi Arabia	SAU	887	Yemen	YEM								72	SPECIAL.INDUST.MACHINERY	1	No Quantity							1051201			0
S3	2000	2000	2000	2	0	2	Export	682	Saudi Arabia	SAU	887	Yemen	YEM								74	GENERAL INDUSTL.MACH.NES	1	No Quantity							2659737			0
S3	2000	2000	2000	2	0	2	Export	682	Saudi Arabia	SAU	887	Yemen	YEM								59	CHEMICAL MATERIALS NES	1	No Quantity							443201			0
S3	2000	2000	2000	2	0	2	Export	682	Saudi Arabia	SAU	887	Yemen	YEM								43	ANIMAL,VEG.FATS,OILS,NES	1	No Quantity							104800			0
S3	2000	2000	2000	2	0	2	Export	682	Saudi Arabia	SAU	887	Yemen	YEM								62	RUBBER MANUFACTURES, NES	1	No Quantity							1342402			0
S3	2000	2000	2000	2	0	2	Export	682	Saudi Arabia	SAU	887	Yemen	YEM								65	TEXTILE YARN,FABRIC,ETC.	1	No Quantity							2250936			0
S3	2000	2000	2000	2	0	2	Export	682	Saudi Arabia	SAU	887	Yemen	YEM								66	NON-METAL.MINERAL MANFCT	1	No Quantity							16723488			0
S3	2000	2000	2000	2	0	2	Export	682	Saudi Arabia	SAU	887	Yemen	YEM								67	IRON AND STEEL	1	No Quantity							6154141			0
S3	2000	2000	2000	2	0	2	Export	682	Saudi Arabia	SAU	887	Yemen	YEM								68	NON-FERROUS METALS	1	No Quantity							516267			0
S3	2000	2000	2000	2	0	2	Export	682	Saudi Arabia	SAU	887	Yemen	YEM								64	PAPER,PAPERBOARD,ETC.	1	No Quantity							4819739			0
S3	2000	2000	2000	2	0	2	Export	682	Saudi Arabia	SAU	887	Yemen	YEM								71	POWER GENERATNG.MACHINES	1	No Quantity							309334			0
S3	2000	2000	2000	2	0	2	Export	682	Saudi Arabia	SAU	887	Yemen	YEM								63	CORK, WOOD MANUFACTURES	1	No Quantity							162134			0
S3	2000	2000	2000	2	0	2	Export	682	Saudi Arabia	SAU	887	Yemen	YEM								69	METALS MANUFACTURES,NES	1	No Quantity							3004004			0
S3	2000	2000	2000	2	0	2	Export	682	Saudi Arabia	SAU	887	Yemen	YEM								52	INORGANIC CHEMICALS	1	No Quantity							686934			0
S3	2000	2000	2000	2	0	2	Export	682	Saudi Arabia	SAU	887	Yemen	YEM								53	DYES,COLOURING MATERIALS	1	No Quantity							1230668			0
S3	2000	2000	2000	2	0	2	Export	682	Saudi Arabia	SAU	887	Yemen	YEM								51	ORGANIC CHEMICALS	1	No Quantity							789334			0
S3	2000	2000	2000	2	0	2	Export	682	Saudi Arabia	SAU	887	Yemen	YEM								42	FIXED VEG. FATS AND OILS	1	No Quantity							338934			0
S3	2000	2000	2000	2	0	2	Export	682	Saudi Arabia	SAU	887	Yemen	YEM								57	PLASTICS IN PRIMARY FORM	1	No Quantity							9110678			0
S3	2000	2000	2000	2	0	2	Export	682	Saudi Arabia	SAU	887	Yemen	YEM								55	ESSENTL.OILS,PERFUME,ETC	1	No Quantity							3794938			0
S3	2000	2000	2000	2	0	2	Export	682	Saudi Arabia	SAU	887	Yemen	YEM								54	MEDICINAL,PHARM.PRODUCTS	1	No Quantity							1128801			0
S3	2000	2000	2000	2	0	2	Export	682	Saudi Arabia	SAU	887	Yemen	YEM								58	PLASTIC,NON-PRIMARY FORM	1	No Quantity							2898670			0
S3	2000	2000	2000	2	0	2	Export	682	Saudi Arabia	SAU	887	Yemen	YEM								56	FERTILIZER,EXCEPT GRP272	1	No Quantity							2192003			0
S3	2000	2000	2000	2	0	2	Export	682	Saudi Arabia	SAU	887	Yemen	YEM								02	DAIRY PRODUCTS,BIRD EGGS	1	No Quantity							5356007			0
S3	2000	2000	2000	2	0	2	Export	682	Saudi Arabia	SAU	887	Yemen	YEM								01	MEAT, MEAT PREPARATIONS	1	No Quantity							515201			0
S3	2000	2000	2000	2	0	2	Export	682	Saudi Arabia	SAU	887	Yemen	YEM								03	FISH,CRUSTACEANS,MOLLUSC	1	No Quantity							27733			0
S3	2000	2000	2000	2	0	2	Export	682	Saudi Arabia	SAU	887	Yemen	YEM								00	LIVE ANIMALS	1	No Quantity							101867			0
S3	2000	2000	2000	2	0	2	Export	682	Saudi Arabia	SAU	887	Yemen	YEM								04	CEREALS,CEREAL PREPRTNS.	1	No Quantity							2514403			0
S3	2000	2000	2000	2	0	2	Export	682	Saudi Arabia	SAU	887	Yemen	YEM								05	VEGETABLES AND FRUIT	1	No Quantity							9804812			0
S3	2000	2000	2000	2	0	2	Export	682	Saudi Arabia	SAU	887	Yemen	YEM								06	SUGAR,SUGR.PREPTNS,HONEY	1	No Quantity							1554669			0
S3	2000	2000	2000	2	0	2	Export	682	Saudi Arabia	SAU	887	Yemen	YEM								07	COFFEE,TEA,COCOA,SPICES	1	No Quantity							750401			0
S3	2000	2000	2000	2	0	2	Export	682	Saudi Arabia	SAU	887	Yemen	YEM								09	MISC.EDIBLE PRODUCTS ETC	1	No Quantity							327734			0
S3	2000	2000	2000	2	0	2	Export	682	Saudi Arabia	SAU	887	Yemen	YEM								28	METALLIFEROUS ORE,SCRAP	1	No Quantity							40000			0
S3	2000	2000	2000	2	0	2	Export	682	Saudi Arabia	SAU	887	Yemen	YEM								27	CRUDE FERTILIZER,MINERAL	1	No Quantity							32267			0
S3	2000	2000	2000	2	0	2	Export	682	Saudi Arabia	SAU	887	Yemen	YEM								26	TEXTILE FIBRES	1	No Quantity							186667			0
S3	2000	2000	2000	2	0	2	Export	682	Saudi Arabia	SAU	887	Yemen	YEM								11	BEVERAGES	1	No Quantity							4157605			0
S3	2000	2000	2000	2	0	2	Export	682	Saudi Arabia	SAU	887	Yemen	YEM								88	PHOTO.APPARAT.NES;CLOCKS	1	No Quantity							27733			0
S3	2000	2000	2000	2	0	2	Export	682	Saudi Arabia	SAU	887	Yemen	YEM								85	FOOTWEAR	1	No Quantity							112000			0
S3	2000	2000	2000	2	0	2	Export	682	Saudi Arabia	SAU	887	Yemen	YEM								83	TRAVEL GOODS,HANDBGS ETC	1	No Quantity							29600			0
S3	2000	2000	2000	2	0	2	Export	682	Saudi Arabia	SAU	887	Yemen	YEM								89	MISC MANUFCTRD GOODS NES	1	No Quantity							1595202			0
S3	2000	2000	2000	2	0	2	Export	682	Saudi Arabia	SAU	894	Zambia	ZMB								52	INORGANIC CHEMICALS	1	No Quantity							321067			0
S3	2000	2000	2000	2	0	2	Export	682	Saudi Arabia	SAU	894	Zambia	ZMB								78	ROAD VEHICLES	1	No Quantity							29867			0
S3	2000	2000	2000	2	0	2	Export	682	Saudi Arabia	SAU	899	Areas, nes									78	ROAD VEHICLES	1	No Quantity							402134			0
S3	2000	2000	2000	2	0	2	Export	682	Saudi Arabia	SAU	899	Areas, nes									81	PREFAB BUILDGS,FTTNG ETC	1	No Quantity							64267			0
S3	2000	2000	2000	2	0	2	Export	682	Saudi Arabia	SAU	899	Areas, nes									79	OTHR.TRANSPORT EQUIPMENT	1	No Quantity							297867			0
S3	2000	2000	2000	2	0	2	Export	682	Saudi Arabia	SAU	899	Areas, nes									87	SCIENTIFIC EQUIPMENT NES	1	No Quantity							217067			0
S3	2000	2000	2000	2	0	2	Export	682	Saudi Arabia	SAU	899	Areas, nes									84	CLOTHING AND ACCESSORIES	1	No Quantity							115733			0
S3	2000	2000	2000	2	0	2	Export	682	Saudi Arabia	SAU	899	Areas, nes									74	GENERAL INDUSTL.MACH.NES	1	No Quantity							1974402			0
S3	2000	2000	2000	2	0	2	Export	682	Saudi Arabia	SAU	899	Areas, nes									72	SPECIAL.INDUST.MACHINERY	1	No Quantity							74400			0
S3	2000	2000	2000	2	0	2	Export	682	Saudi Arabia	SAU	899	Areas, nes									77	ELEC MCH APPAR,PARTS,NES	1	No Quantity							1279202			0
S3	2000	2000	2000	2	0	2	Export	682	Saudi Arabia	SAU	899	Areas, nes									69	METALS MANUFACTURES,NES	1	No Quantity							2297603			0
S3	2000	2000	2000	2	0	2	Export	682	Saudi Arabia	SAU	899	Areas, nes									71	POWER GENERATNG.MACHINES	1	No Quantity							49600			0
S3	2000	2000	2000	2	0	2	Export	682	Saudi Arabia	SAU	899	Areas, nes									64	PAPER,PAPERBOARD,ETC.	1	No Quantity							785068			0
S3	2000	2000	2000	2	0	2	Export	682	Saudi Arabia	SAU	899	Areas, nes									68	NON-FERROUS METALS	1	No Quantity							702134			0
S3	2000	2000	2000	2	0	2	Export	682	Saudi Arabia	SAU	899	Areas, nes									67	IRON AND STEEL	1	No Quantity							1072535			0
S3	2000	2000	2000	2	0	2	Export	682	Saudi Arabia	SAU	899	Areas, nes									66	NON-METAL.MINERAL MANFCT	1	No Quantity							5110673			0
S3	2000	2000	2000	2	0	2	Export	682	Saudi Arabia	SAU	899	Areas, nes									65	TEXTILE YARN,FABRIC,ETC.	1	No Quantity							1648802			0
S3	2000	2000	2000	2	0	2	Export	682	Saudi Arabia	SAU	899	Areas, nes									62	RUBBER MANUFACTURES, NES	1	No Quantity							29333			0
S3	2000	2000	2000	2	0	2	Export	682	Saudi Arabia	SAU	899	Areas, nes									59	CHEMICAL MATERIALS NES	1	No Quantity							416801			0
S3	2000	2000	2000	2	0	2	Export	682	Saudi Arabia	SAU	899	Areas, nes									61	LEATHER, LEATHER GOODS	1	No Quantity							520001			0
S3	2000	2000	2000	2	0	2	Export	682	Saudi Arabia	SAU	899	Areas, nes									52	INORGANIC CHEMICALS	1	No Quantity							2586937			0
S3	2000	2000	2000	2	0	2	Export	682	Saudi Arabia	SAU	899	Areas, nes									53	DYES,COLOURING MATERIALS	1	No Quantity							286667			0
S3	2000	2000	2000	2	0	2	Export	682	Saudi Arabia	SAU	899	Areas, nes									42	FIXED VEG. FATS AND OILS	1	No Quantity							28000			0
S3	2000	2000	2000	2	0	2	Export	682	Saudi Arabia	SAU	899	Areas, nes									34	GAS,NATURAL,MANUFACTURED	1	No Quantity							220648542			0
S3	2000	2000	2000	2	0	2	Export	682	Saudi Arabia	SAU	899	Areas, nes									29	CRUDE ANIMAL,VEG.MATERL.	1	No Quantity							40800			0
S3	2000	2000	2000	2	0	2	Export	682	Saudi Arabia	SAU	899	Areas, nes									33	PETROLEUM,PETROL.PRODUCT	1	No Quantity							4185478032			0
S3	2000	2000	2000	2	0	2	Export	682	Saudi Arabia	SAU	899	Areas, nes									51	ORGANIC CHEMICALS	1	No Quantity							9784546			0
S3	2000	2000	2000	2	0	2	Export	682	Saudi Arabia	SAU	899	Areas, nes									58	PLASTIC,NON-PRIMARY FORM	1	No Quantity							3968272			0
S3	2000	2000	2000	2	0	2	Export	682	Saudi Arabia	SAU	899	Areas, nes									54	MEDICINAL,PHARM.PRODUCTS	1	No Quantity							446134			0
S3	2000	2000	2000	2	0	2	Export	682	Saudi Arabia	SAU	899	Areas, nes									55	ESSENTL.OILS,PERFUME,ETC	1	No Quantity							1255202			0
S3	2000	2000	2000	2	0	2	Export	682	Saudi Arabia	SAU	899	Areas, nes									57	PLASTICS IN PRIMARY FORM	1	No Quantity							9689612			0
S3	2000	2000	2000	2	0	2	Export	682	Saudi Arabia	SAU	899	Areas, nes									25	PULP AND WASTE PAPER	1	No Quantity							133867			0
S3	2000	2000	2000	2	0	2	Export	682	Saudi Arabia	SAU	899	Areas, nes									26	TEXTILE FIBRES	1	No Quantity							390667			0
S3	2000	2000	2000	2	0	2	Export	682	Saudi Arabia	SAU	899	Areas, nes									27	CRUDE FERTILIZER,MINERAL	1	No Quantity							1651735			0
S3	2000	2000	2000	2	0	2	Export	682	Saudi Arabia	SAU	899	Areas, nes									28	METALLIFEROUS ORE,SCRAP	1	No Quantity							165600			0
S3	2000	2000	2000	2	0	2	Export	682	Saudi Arabia	SAU	899	Areas, nes									09	MISC.EDIBLE PRODUCTS ETC	1	No Quantity							76267			0
S3	2000	2000	2000	2	0	2	Export	682	Saudi Arabia	SAU	899	Areas, nes									08	ANIMAL FEED STUFF	1	No Quantity							123200			0
S3	2000	2000	2000	2	0	2	Export	682	Saudi Arabia	SAU	899	Areas, nes									07	COFFEE,TEA,COCOA,SPICES	1	No Quantity							142400			0
S3	2000	2000	2000	2	0	2	Export	682	Saudi Arabia	SAU	899	Areas, nes									06	SUGAR,SUGR.PREPTNS,HONEY	1	No Quantity							82400			0
S3	2000	2000	2000	2	0	2	Export	682	Saudi Arabia	SAU	899	Areas, nes									05	VEGETABLES AND FRUIT	1	No Quantity							1062935			0
S3	2000	2000	2000	2	0	2	Export	682	Saudi Arabia	SAU	899	Areas, nes									04	CEREALS,CEREAL PREPRTNS.	1	No Quantity							234934			0
S3	2000	2000	2000	2	0	2	Export	682	Saudi Arabia	SAU	899	Areas, nes									03	FISH,CRUSTACEANS,MOLLUSC	1	No Quantity							33333			0
S3	2000	2000	2000	2	0	2	Export	682	Saudi Arabia	SAU	899	Areas, nes									01	MEAT, MEAT PREPARATIONS	1	No Quantity							133067			0
S3	2000	2000	2000	2	0	2	Export	682	Saudi Arabia	SAU	899	Areas, nes									02	DAIRY PRODUCTS,BIRD EGGS	1	No Quantity							698134			0
S3	2000	2000	2000	2	0	2	Export	682	Saudi Arabia	SAU	899	Areas, nes									89	MISC MANUFCTRD GOODS NES	1	No Quantity							845868			0
S3	2000	2000	2000	2	0	2	Export	682	Saudi Arabia	SAU	899	Areas, nes									88	PHOTO.APPARAT.NES;CLOCKS	1	No Quantity							228000			0
