# Supplementary material for: Core-periphery structure in sectoral international trade networks: A new approach to an old theory
Source: PLoS One. 2020 Apr 2;15(4):e0229547. doi: 10.1371/journal.pone.0229547 (PMC7117750; doi:10.1371/journal.pone.0229547)
Supplement: S7 File — (ZIP) [file pone.0229547.s007.zip › S7_File/RawData 2000/comtrade (62).csv]

Classification	Year	Period	Period Desc.	Aggregate Level	Is Leaf Code	Trade Flow Code	Trade Flow	Reporter Code	Reporter	Reporter ISO	Partner Code	Partner	Partner ISO	2nd Partner Code	2nd Partner	2nd Partner ISO	Customs Proc. Code	Customs	Mode of Transport Code	Mode of Transport	Commodity Code	Commodity	Qty Unit Code	Qty Unit	Qty	Alt Qty Unit Code	Alt Qty Unit	Alt Qty	Netweight (kg)	Gross weight (kg)	Trade Value (US$)	CIF Trade Value (US$)	FOB Trade Value (US$)	Flag
S3	2000	2000	2000	2	0	2	Export	686	Senegal	SEN	0	World	WLD								03	FISH,CRUSTACEANS,MOLLUSC	1	No Quantity							262605676			0
S3	2000	2000	2000	2	0	2	Export	686	Senegal	SEN	0	World	WLD								02	DAIRY PRODUCTS,BIRD EGGS	1	No Quantity							1466815			0
S3	2000	2000	2000	2	0	2	Export	686	Senegal	SEN	0	World	WLD								04	CEREALS,CEREAL PREPRTNS.	1	No Quantity							570980			0
S3	2000	2000	2000	2	0	2	Export	686	Senegal	SEN	0	World	WLD								05	VEGETABLES AND FRUIT	1	No Quantity							5639932			0
S3	2000	2000	2000	2	0	2	Export	686	Senegal	SEN	0	World	WLD								06	SUGAR,SUGR.PREPTNS,HONEY	1	No Quantity							673465			0
S3	2000	2000	2000	2	0	2	Export	686	Senegal	SEN	0	World	WLD								07	COFFEE,TEA,COCOA,SPICES	1	No Quantity							332523			0
S3	2000	2000	2000	2	0	2	Export	686	Senegal	SEN	0	World	WLD								08	ANIMAL FEED STUFF	1	No Quantity							16227300			0
S3	2000	2000	2000	2	0	2	Export	686	Senegal	SEN	0	World	WLD								09	MISC.EDIBLE PRODUCTS ETC	1	No Quantity							2522141			0
S3	2000	2000	2000	2	0	2	Export	686	Senegal	SEN	0	World	WLD								01	MEAT, MEAT PREPARATIONS	1	No Quantity							187467			0
S3	2000	2000	2000	2	0	2	Export	686	Senegal	SEN	0	World	WLD								11	BEVERAGES	1	No Quantity							726997			0
S3	2000	2000	2000	2	0	2	Export	686	Senegal	SEN	0	World	WLD								12	TOBACCO,TOBACCO MANUFACT	1	No Quantity							1913484			0
S3	2000	2000	2000	2	0	2	Export	686	Senegal	SEN	0	World	WLD								21	HIDES,SKINS,FURSKINS,RAW	1	No Quantity							2149591			0
S3	2000	2000	2000	2	0	2	Export	686	Senegal	SEN	0	World	WLD								22	OIL SEED,OLEAGINUS FRUIT	1	No Quantity							1782237			0
S3	2000	2000	2000	2	0	2	Export	686	Senegal	SEN	0	World	WLD								26	TEXTILE FIBRES	1	No Quantity							6878045			0
S3	2000	2000	2000	2	0	2	Export	686	Senegal	SEN	0	World	WLD								27	CRUDE FERTILIZER,MINERAL	1	No Quantity							28562062			0
S3	2000	2000	2000	2	0	2	Export	686	Senegal	SEN	0	World	WLD								23	CRUDE RUBBER	1	No Quantity							18026			0
S3	2000	2000	2000	2	0	2	Export	686	Senegal	SEN	0	World	WLD								24	CORK AND WOOD	1	No Quantity							418712			0
S3	2000	2000	2000	2	0	2	Export	686	Senegal	SEN	0	World	WLD								28	METALLIFEROUS ORE,SCRAP	1	No Quantity							3279494			0
S3	2000	2000	2000	2	0	2	Export	686	Senegal	SEN	0	World	WLD								29	CRUDE ANIMAL,VEG.MATERL.	1	No Quantity							2639227			0
S3	2000	2000	2000	2	0	2	Export	686	Senegal	SEN	0	World	WLD								33	PETROLEUM,PETROL.PRODUCT	1	No Quantity							96441573			0
S3	2000	2000	2000	2	0	2	Export	686	Senegal	SEN	0	World	WLD								42	FIXED VEG. FATS AND OILS	1	No Quantity							68156846			0
S3	2000	2000	2000	2	0	2	Export	686	Senegal	SEN	0	World	WLD								25	PULP AND WASTE PAPER	1	No Quantity							6972			0
S3	2000	2000	2000	2	0	2	Export	686	Senegal	SEN	0	World	WLD								34	GAS,NATURAL,MANUFACTURED	1	No Quantity							782739			0
S3	2000	2000	2000	2	0	2	Export	686	Senegal	SEN	0	World	WLD								43	ANIMAL,VEG.FATS,OILS,NES	1	No Quantity							36807			0
S3	2000	2000	2000	2	0	2	Export	686	Senegal	SEN	0	World	WLD								51	ORGANIC CHEMICALS	1	No Quantity							953023			0
S3	2000	2000	2000	2	0	2	Export	686	Senegal	SEN	0	World	WLD								52	INORGANIC CHEMICALS	1	No Quantity							67227292			0
S3	2000	2000	2000	2	0	2	Export	686	Senegal	SEN	0	World	WLD								53	DYES,COLOURING MATERIALS	1	No Quantity							1112068			0
S3	2000	2000	2000	2	0	2	Export	686	Senegal	SEN	0	World	WLD								55	ESSENTL.OILS,PERFUME,ETC	1	No Quantity							16838112			0
S3	2000	2000	2000	2	0	2	Export	686	Senegal	SEN	0	World	WLD								54	MEDICINAL,PHARM.PRODUCTS	1	No Quantity							1828816			0
S3	2000	2000	2000	2	0	2	Export	686	Senegal	SEN	0	World	WLD								56	FERTILIZER,EXCEPT GRP272	1	No Quantity							14513904			0
S3	2000	2000	2000	2	0	2	Export	686	Senegal	SEN	0	World	WLD								57	PLASTICS IN PRIMARY FORM	1	No Quantity							4421862			0
S3	2000	2000	2000	2	0	2	Export	686	Senegal	SEN	0	World	WLD								59	CHEMICAL MATERIALS NES	1	No Quantity							12846798			0
S3	2000	2000	2000	2	0	2	Export	686	Senegal	SEN	0	World	WLD								58	PLASTIC,NON-PRIMARY FORM	1	No Quantity							811106			0
S3	2000	2000	2000	2	0	2	Export	686	Senegal	SEN	0	World	WLD								61	LEATHER, LEATHER GOODS	1	No Quantity							608831			0
S3	2000	2000	2000	2	0	2	Export	686	Senegal	SEN	0	World	WLD								63	CORK, WOOD MANUFACTURES	1	No Quantity							425636			0
S3	2000	2000	2000	2	0	2	Export	686	Senegal	SEN	0	World	WLD								64	PAPER,PAPERBOARD,ETC.	1	No Quantity							5495173			0
S3	2000	2000	2000	2	0	2	Export	686	Senegal	SEN	0	World	WLD								65	TEXTILE YARN,FABRIC,ETC.	1	No Quantity							3530477			0
S3	2000	2000	2000	2	0	2	Export	686	Senegal	SEN	0	World	WLD								66	NON-METAL.MINERAL MANFCT	1	No Quantity							7289160			0
S3	2000	2000	2000	2	0	2	Export	686	Senegal	SEN	0	World	WLD								67	IRON AND STEEL	1	No Quantity							5447128			0
S3	2000	2000	2000	2	0	2	Export	686	Senegal	SEN	0	World	WLD								69	METALS MANUFACTURES,NES	1	No Quantity							5942094			0
S3	2000	2000	2000	2	0	2	Export	686	Senegal	SEN	0	World	WLD								68	NON-FERROUS METALS	1	No Quantity							1109434			0
S3	2000	2000	2000	2	0	2	Export	686	Senegal	SEN	0	World	WLD								71	POWER GENERATNG.MACHINES	1	No Quantity							1515428			0
S3	2000	2000	2000	2	0	2	Export	686	Senegal	SEN	0	World	WLD								72	SPECIAL.INDUST.MACHINERY	1	No Quantity							7781270			0
S3	2000	2000	2000	2	0	2	Export	686	Senegal	SEN	0	World	WLD								62	RUBBER MANUFACTURES, NES	1	No Quantity							69624			0
S3	2000	2000	2000	2	0	2	Export	686	Senegal	SEN	0	World	WLD								73	METALWORKING MACHINERY	1	No Quantity							139125			0
S3	2000	2000	2000	2	0	2	Export	686	Senegal	SEN	0	World	WLD								74	GENERAL INDUSTL.MACH.NES	1	No Quantity							2594212			0
S3	2000	2000	2000	2	0	2	Export	686	Senegal	SEN	0	World	WLD								75	OFFICE MACHINES,ADP MACH	1	No Quantity							193932			0
S3	2000	2000	2000	2	0	2	Export	686	Senegal	SEN	0	World	WLD								76	TELECOMM.SOUND EQUIP ETC	1	No Quantity							1164817			0
S3	2000	2000	2000	2	0	2	Export	686	Senegal	SEN	0	World	WLD								78	ROAD VEHICLES	1	No Quantity							4451754			0
S3	2000	2000	2000	2	0	2	Export	686	Senegal	SEN	0	World	WLD								77	ELEC MCH APPAR,PARTS,NES	1	No Quantity							3905149			0
S3	2000	2000	2000	2	0	2	Export	686	Senegal	SEN	0	World	WLD								79	OTHR.TRANSPORT EQUIPMENT	1	No Quantity							2186897			0
S3	2000	2000	2000	2	0	2	Export	686	Senegal	SEN	0	World	WLD								81	PREFAB BUILDGS,FTTNG ETC	1	No Quantity							87303			0
S3	2000	2000	2000	2	0	2	Export	686	Senegal	SEN	0	World	WLD								82	FURNITURE,BEDDING,ETC.	1	No Quantity							1939903			0
S3	2000	2000	2000	2	0	2	Export	686	Senegal	SEN	0	World	WLD								84	CLOTHING AND ACCESSORIES	1	No Quantity							282544			0
S3	2000	2000	2000	2	0	2	Export	686	Senegal	SEN	0	World	WLD								83	TRAVEL GOODS,HANDBGS ETC	1	No Quantity							47154			0
S3	2000	2000	2000	2	0	2	Export	686	Senegal	SEN	0	World	WLD								85	FOOTWEAR	1	No Quantity							83178			0
S3	2000	2000	2000	2	0	2	Export	686	Senegal	SEN	0	World	WLD								87	SCIENTIFIC EQUIPMENT NES	1	No Quantity							849467			0
S3	2000	2000	2000	2	0	2	Export	686	Senegal	SEN	0	World	WLD								89	MISC MANUFCTRD GOODS NES	1	No Quantity							10814956			0
S3	2000	2000	2000	2	0	2	Export	686	Senegal	SEN	0	World	WLD								41	ANIMAL OILS AND FATS	1	No Quantity							105330			0
S3	2000	2000	2000	2	0	2	Export	686	Senegal	SEN	0	World	WLD								88	PHOTO.APPARAT.NES;CLOCKS	1	No Quantity							161371			0
S3	2000	2000	2000	2	0	2	Export	686	Senegal	SEN	0	World	WLD								00	LIVE ANIMALS	1	No Quantity							22845			0
S3	2000	2000	2000	2	0	2	Export	686	Senegal	SEN	0	World	WLD								93	SPEC.TRANSACT.NOT CLASSD	1	No Quantity							530501			0
S3	2000	2000	2000	2	0	2	Export	686	Senegal	SEN	12	Algeria	DZA								87	SCIENTIFIC EQUIPMENT NES	1	No Quantity							229118			0
S3	2000	2000	2000	2	0	2	Export	686	Senegal	SEN	12	Algeria	DZA								78	ROAD VEHICLES	1	No Quantity							1898			0
S3	2000	2000	2000	2	0	2	Export	686	Senegal	SEN	12	Algeria	DZA								72	SPECIAL.INDUST.MACHINERY	1	No Quantity							1406			0
S3	2000	2000	2000	2	0	2	Export	686	Senegal	SEN	12	Algeria	DZA								67	IRON AND STEEL	1	No Quantity							211			0
S3	2000	2000	2000	2	0	2	Export	686	Senegal	SEN	12	Algeria	DZA								65	TEXTILE YARN,FABRIC,ETC.	1	No Quantity							100163			0
S3	2000	2000	2000	2	0	2	Export	686	Senegal	SEN	12	Algeria	DZA								05	VEGETABLES AND FRUIT	1	No Quantity							22082			0
S3	2000	2000	2000	2	0	2	Export	686	Senegal	SEN	12	Algeria	DZA								03	FISH,CRUSTACEANS,MOLLUSC	1	No Quantity							69743			0
S3	2000	2000	2000	2	0	2	Export	686	Senegal	SEN	32	Argentina	ARG								03	FISH,CRUSTACEANS,MOLLUSC	1	No Quantity							15381			0
S3	2000	2000	2000	2	0	2	Export	686	Senegal	SEN	32	Argentina	ARG								78	ROAD VEHICLES	1	No Quantity							8784			0
S3	2000	2000	2000	2	0	2	Export	686	Senegal	SEN	36	Australia	AUS								89	MISC MANUFCTRD GOODS NES	1	No Quantity							14228			0
S3	2000	2000	2000	2	0	2	Export	686	Senegal	SEN	36	Australia	AUS								03	FISH,CRUSTACEANS,MOLLUSC	1	No Quantity							110560			0
S3	2000	2000	2000	2	0	2	Export	686	Senegal	SEN	36	Australia	AUS								69	METALS MANUFACTURES,NES	1	No Quantity							5623			0
S3	2000	2000	2000	2	0	2	Export	686	Senegal	SEN	40	Austria	AUT								03	FISH,CRUSTACEANS,MOLLUSC	1	No Quantity							39946			0
S3	2000	2000	2000	2	0	2	Export	686	Senegal	SEN	40	Austria	AUT								78	ROAD VEHICLES	1	No Quantity							15632			0
S3	2000	2000	2000	2	0	2	Export	686	Senegal	SEN	50	Bangladesh	BGD								03	FISH,CRUSTACEANS,MOLLUSC	1	No Quantity							49			0
S3	2000	2000	2000	2	0	2	Export	686	Senegal	SEN	56	Belgium	BEL								03	FISH,CRUSTACEANS,MOLLUSC	1	No Quantity							6527444			0
S3	2000	2000	2000	2	0	2	Export	686	Senegal	SEN	56	Belgium	BEL								05	VEGETABLES AND FRUIT	1	No Quantity							63966			0
S3	2000	2000	2000	2	0	2	Export	686	Senegal	SEN	56	Belgium	BEL								08	ANIMAL FEED STUFF	1	No Quantity							11178			0
S3	2000	2000	2000	2	0	2	Export	686	Senegal	SEN	56	Belgium	BEL								28	METALLIFEROUS ORE,SCRAP	1	No Quantity							41964			0
S3	2000	2000	2000	2	0	2	Export	686	Senegal	SEN	56	Belgium	BEL								27	CRUDE FERTILIZER,MINERAL	1	No Quantity							774482			0
S3	2000	2000	2000	2	0	2	Export	686	Senegal	SEN	56	Belgium	BEL								22	OIL SEED,OLEAGINUS FRUIT	1	No Quantity							18767			0
S3	2000	2000	2000	2	0	2	Export	686	Senegal	SEN	56	Belgium	BEL								69	METALS MANUFACTURES,NES	1	No Quantity							14269			0
S3	2000	2000	2000	2	0	2	Export	686	Senegal	SEN	56	Belgium	BEL								67	IRON AND STEEL	1	No Quantity							2017			0
S3	2000	2000	2000	2	0	2	Export	686	Senegal	SEN	56	Belgium	BEL								66	NON-METAL.MINERAL MANFCT	1	No Quantity							843			0
S3	2000	2000	2000	2	0	2	Export	686	Senegal	SEN	56	Belgium	BEL								65	TEXTILE YARN,FABRIC,ETC.	1	No Quantity							71062			0
S3	2000	2000	2000	2	0	2	Export	686	Senegal	SEN	56	Belgium	BEL								63	CORK, WOOD MANUFACTURES	1	No Quantity							6857			0
S3	2000	2000	2000	2	0	2	Export	686	Senegal	SEN	56	Belgium	BEL								53	DYES,COLOURING MATERIALS	1	No Quantity							142			0
S3	2000	2000	2000	2	0	2	Export	686	Senegal	SEN	56	Belgium	BEL								78	ROAD VEHICLES	1	No Quantity							52213			0
S3	2000	2000	2000	2	0	2	Export	686	Senegal	SEN	56	Belgium	BEL								74	GENERAL INDUSTL.MACH.NES	1	No Quantity							11246			0
S3	2000	2000	2000	2	0	2	Export	686	Senegal	SEN	56	Belgium	BEL								72	SPECIAL.INDUST.MACHINERY	1	No Quantity							22661			0
S3	2000	2000	2000	2	0	2	Export	686	Senegal	SEN	56	Belgium	BEL								62	RUBBER MANUFACTURES, NES	1	No Quantity							231			0
S3	2000	2000	2000	2	0	2	Export	686	Senegal	SEN	56	Belgium	BEL								71	POWER GENERATNG.MACHINES	1	No Quantity							198			0
S3	2000	2000	2000	2	0	2	Export	686	Senegal	SEN	56	Belgium	BEL								68	NON-FERROUS METALS	1	No Quantity							14874			0
S3	2000	2000	2000	2	0	2	Export	686	Senegal	SEN	56	Belgium	BEL								89	MISC MANUFCTRD GOODS NES	1	No Quantity							48496			0
S3	2000	2000	2000	2	0	2	Export	686	Senegal	SEN	56	Belgium	BEL								85	FOOTWEAR	1	No Quantity							21			0
S3	2000	2000	2000	2	0	2	Export	686	Senegal	SEN	56	Belgium	BEL								84	CLOTHING AND ACCESSORIES	1	No Quantity							9992			0
S3	2000	2000	2000	2	0	2	Export	686	Senegal	SEN	76	Brazil	BRA								26	TEXTILE FIBRES	1	No Quantity							1264040			0
S3	2000	2000	2000	2	0	2	Export	686	Senegal	SEN	76	Brazil	BRA								27	CRUDE FERTILIZER,MINERAL	1	No Quantity							1112692			0
S3	2000	2000	2000	2	0	2	Export	686	Senegal	SEN	100	Bulgaria	BGR								22	OIL SEED,OLEAGINUS FRUIT	1	No Quantity							157900			0
S3	2000	2000	2000	2	0	2	Export	686	Senegal	SEN	120	Cameroon	CMR								27	CRUDE FERTILIZER,MINERAL	1	No Quantity							17322			0
S3	2000	2000	2000	2	0	2	Export	686	Senegal	SEN	120	Cameroon	CMR								42	FIXED VEG. FATS AND OILS	1	No Quantity							24688			0
S3	2000	2000	2000	2	0	2	Export	686	Senegal	SEN	120	Cameroon	CMR								33	PETROLEUM,PETROL.PRODUCT	1	No Quantity							1585561			0
S3	2000	2000	2000	2	0	2	Export	686	Senegal	SEN	120	Cameroon	CMR								08	ANIMAL FEED STUFF	1	No Quantity							97731			0
S3	2000	2000	2000	2	0	2	Export	686	Senegal	SEN	120	Cameroon	CMR								03	FISH,CRUSTACEANS,MOLLUSC	1	No Quantity							5060043			0
S3	2000	2000	2000	2	0	2	Export	686	Senegal	SEN	120	Cameroon	CMR								53	DYES,COLOURING MATERIALS	1	No Quantity							429			0
S3	2000	2000	2000	2	0	2	Export	686	Senegal	SEN	120	Cameroon	CMR								52	INORGANIC CHEMICALS	1	No Quantity							9069			0
S3	2000	2000	2000	2	0	2	Export	686	Senegal	SEN	120	Cameroon	CMR								51	ORGANIC CHEMICALS	1	No Quantity							131235			0
S3	2000	2000	2000	2	0	2	Export	686	Senegal	SEN	120	Cameroon	CMR								59	CHEMICAL MATERIALS NES	1	No Quantity							536175			0
S3	2000	2000	2000	2	0	2	Export	686	Senegal	SEN	120	Cameroon	CMR								57	PLASTICS IN PRIMARY FORM	1	No Quantity							142086			0
S3	2000	2000	2000	2	0	2	Export	686	Senegal	SEN	120	Cameroon	CMR								54	MEDICINAL,PHARM.PRODUCTS	1	No Quantity							87588			0
S3	2000	2000	2000	2	0	2	Export	686	Senegal	SEN	120	Cameroon	CMR								55	ESSENTL.OILS,PERFUME,ETC	1	No Quantity							293202			0
S3	2000	2000	2000	2	0	2	Export	686	Senegal	SEN	120	Cameroon	CMR								63	CORK, WOOD MANUFACTURES	1	No Quantity							206			0
S3	2000	2000	2000	2	0	2	Export	686	Senegal	SEN	120	Cameroon	CMR								58	PLASTIC,NON-PRIMARY FORM	1	No Quantity							38629			0
S3	2000	2000	2000	2	0	2	Export	686	Senegal	SEN	120	Cameroon	CMR								65	TEXTILE YARN,FABRIC,ETC.	1	No Quantity							629			0
S3	2000	2000	2000	2	0	2	Export	686	Senegal	SEN	120	Cameroon	CMR								64	PAPER,PAPERBOARD,ETC.	1	No Quantity							103145			0
S3	2000	2000	2000	2	0	2	Export	686	Senegal	SEN	120	Cameroon	CMR								69	METALS MANUFACTURES,NES	1	No Quantity							201851			0
S3	2000	2000	2000	2	0	2	Export	686	Senegal	SEN	120	Cameroon	CMR								82	FURNITURE,BEDDING,ETC.	1	No Quantity							7886			0
S3	2000	2000	2000	2	0	2	Export	686	Senegal	SEN	120	Cameroon	CMR								77	ELEC MCH APPAR,PARTS,NES	1	No Quantity							345753			0
S3	2000	2000	2000	2	0	2	Export	686	Senegal	SEN	120	Cameroon	CMR								89	MISC MANUFCTRD GOODS NES	1	No Quantity							295240			0
S3	2000	2000	2000	2	0	2	Export	686	Senegal	SEN	120	Cameroon	CMR								68	NON-FERROUS METALS	1	No Quantity							215195			0
S3	2000	2000	2000	2	0	2	Export	686	Senegal	SEN	120	Cameroon	CMR								72	SPECIAL.INDUST.MACHINERY	1	No Quantity							8688			0
S3	2000	2000	2000	2	0	2	Export	686	Senegal	SEN	120	Cameroon	CMR								74	GENERAL INDUSTL.MACH.NES	1	No Quantity							520			0
S3	2000	2000	2000	2	0	2	Export	686	Senegal	SEN	120	Cameroon	CMR								78	ROAD VEHICLES	1	No Quantity							31381			0
S3	2000	2000	2000	2	0	2	Export	686	Senegal	SEN	120	Cameroon	CMR								41	ANIMAL OILS AND FATS	1	No Quantity							2592			0
S3	2000	2000	2000	2	0	2	Export	686	Senegal	SEN	124	Canada	CAN								88	PHOTO.APPARAT.NES;CLOCKS	1	No Quantity							65086			0
S3	2000	2000	2000	2	0	2	Export	686	Senegal	SEN	124	Canada	CAN								78	ROAD VEHICLES	1	No Quantity							7383			0
S3	2000	2000	2000	2	0	2	Export	686	Senegal	SEN	124	Canada	CAN								89	MISC MANUFCTRD GOODS NES	1	No Quantity							14918			0
S3	2000	2000	2000	2	0	2	Export	686	Senegal	SEN	124	Canada	CAN								87	SCIENTIFIC EQUIPMENT NES	1	No Quantity							113552			0
S3	2000	2000	2000	2	0	2	Export	686	Senegal	SEN	124	Canada	CAN								79	OTHR.TRANSPORT EQUIPMENT	1	No Quantity							140983			0
S3	2000	2000	2000	2	0	2	Export	686	Senegal	SEN	124	Canada	CAN								63	CORK, WOOD MANUFACTURES	1	No Quantity							10626			0
S3	2000	2000	2000	2	0	2	Export	686	Senegal	SEN	124	Canada	CAN								03	FISH,CRUSTACEANS,MOLLUSC	1	No Quantity							133837			0
S3	2000	2000	2000	2	0	2	Export	686	Senegal	SEN	124	Canada	CAN								05	VEGETABLES AND FRUIT	1	No Quantity							773			0
S3	2000	2000	2000	2	0	2	Export	686	Senegal	SEN	124	Canada	CAN								09	MISC.EDIBLE PRODUCTS ETC	1	No Quantity							67			0
S3	2000	2000	2000	2	0	2	Export	686	Senegal	SEN	124	Canada	CAN								27	CRUDE FERTILIZER,MINERAL	1	No Quantity							12760			0
S3	2000	2000	2000	2	0	2	Export	686	Senegal	SEN	124	Canada	CAN								21	HIDES,SKINS,FURSKINS,RAW	1	No Quantity							70			0
S3	2000	2000	2000	2	0	2	Export	686	Senegal	SEN	132	Cabo Verde	CPV								26	TEXTILE FIBRES	1	No Quantity							3807			0
S3	2000	2000	2000	2	0	2	Export	686	Senegal	SEN	132	Cabo Verde	CPV								27	CRUDE FERTILIZER,MINERAL	1	No Quantity							816			0
S3	2000	2000	2000	2	0	2	Export	686	Senegal	SEN	132	Cabo Verde	CPV								33	PETROLEUM,PETROL.PRODUCT	1	No Quantity							15255			0
S3	2000	2000	2000	2	0	2	Export	686	Senegal	SEN	132	Cabo Verde	CPV								09	MISC.EDIBLE PRODUCTS ETC	1	No Quantity							1			0
S3	2000	2000	2000	2	0	2	Export	686	Senegal	SEN	132	Cabo Verde	CPV								05	VEGETABLES AND FRUIT	1	No Quantity							1206			0
S3	2000	2000	2000	2	0	2	Export	686	Senegal	SEN	132	Cabo Verde	CPV								04	CEREALS,CEREAL PREPRTNS.	1	No Quantity							204721			0
S3	2000	2000	2000	2	0	2	Export	686	Senegal	SEN	132	Cabo Verde	CPV								03	FISH,CRUSTACEANS,MOLLUSC	1	No Quantity							24648			0
S3	2000	2000	2000	2	0	2	Export	686	Senegal	SEN	132	Cabo Verde	CPV								58	PLASTIC,NON-PRIMARY FORM	1	No Quantity							3163			0
S3	2000	2000	2000	2	0	2	Export	686	Senegal	SEN	132	Cabo Verde	CPV								64	PAPER,PAPERBOARD,ETC.	1	No Quantity							9334			0
S3	2000	2000	2000	2	0	2	Export	686	Senegal	SEN	132	Cabo Verde	CPV								65	TEXTILE YARN,FABRIC,ETC.	1	No Quantity							18184			0
S3	2000	2000	2000	2	0	2	Export	686	Senegal	SEN	132	Cabo Verde	CPV								69	METALS MANUFACTURES,NES	1	No Quantity							6765			0
S3	2000	2000	2000	2	0	2	Export	686	Senegal	SEN	132	Cabo Verde	CPV								66	NON-METAL.MINERAL MANFCT	1	No Quantity							59201			0
S3	2000	2000	2000	2	0	2	Export	686	Senegal	SEN	132	Cabo Verde	CPV								55	ESSENTL.OILS,PERFUME,ETC	1	No Quantity							471687			0
S3	2000	2000	2000	2	0	2	Export	686	Senegal	SEN	132	Cabo Verde	CPV								54	MEDICINAL,PHARM.PRODUCTS	1	No Quantity							562			0
S3	2000	2000	2000	2	0	2	Export	686	Senegal	SEN	132	Cabo Verde	CPV								57	PLASTICS IN PRIMARY FORM	1	No Quantity							296307			0
S3	2000	2000	2000	2	0	2	Export	686	Senegal	SEN	132	Cabo Verde	CPV								59	CHEMICAL MATERIALS NES	1	No Quantity							13895			0
S3	2000	2000	2000	2	0	2	Export	686	Senegal	SEN	132	Cabo Verde	CPV								51	ORGANIC CHEMICALS	1	No Quantity							33487			0
S3	2000	2000	2000	2	0	2	Export	686	Senegal	SEN	132	Cabo Verde	CPV								43	ANIMAL,VEG.FATS,OILS,NES	1	No Quantity							1657			0
S3	2000	2000	2000	2	0	2	Export	686	Senegal	SEN	132	Cabo Verde	CPV								52	INORGANIC CHEMICALS	1	No Quantity							1830			0
S3	2000	2000	2000	2	0	2	Export	686	Senegal	SEN	132	Cabo Verde	CPV								53	DYES,COLOURING MATERIALS	1	No Quantity							11049			0
S3	2000	2000	2000	2	0	2	Export	686	Senegal	SEN	132	Cabo Verde	CPV								82	FURNITURE,BEDDING,ETC.	1	No Quantity							27337			0
S3	2000	2000	2000	2	0	2	Export	686	Senegal	SEN	132	Cabo Verde	CPV								84	CLOTHING AND ACCESSORIES	1	No Quantity							38624			0
S3	2000	2000	2000	2	0	2	Export	686	Senegal	SEN	132	Cabo Verde	CPV								85	FOOTWEAR	1	No Quantity							65461			0
S3	2000	2000	2000	2	0	2	Export	686	Senegal	SEN	132	Cabo Verde	CPV								83	TRAVEL GOODS,HANDBGS ETC	1	No Quantity							127			0
S3	2000	2000	2000	2	0	2	Export	686	Senegal	SEN	132	Cabo Verde	CPV								89	MISC MANUFCTRD GOODS NES	1	No Quantity							168870			0
S3	2000	2000	2000	2	0	2	Export	686	Senegal	SEN	132	Cabo Verde	CPV								78	ROAD VEHICLES	1	No Quantity							17994			0
S3	2000	2000	2000	2	0	2	Export	686	Senegal	SEN	132	Cabo Verde	CPV								74	GENERAL INDUSTL.MACH.NES	1	No Quantity							1510			0
S3	2000	2000	2000	2	0	2	Export	686	Senegal	SEN	132	Cabo Verde	CPV								76	TELECOMM.SOUND EQUIP ETC	1	No Quantity							703			0
S3	2000	2000	2000	2	0	2	Export	686	Senegal	SEN	132	Cabo Verde	CPV								71	POWER GENERATNG.MACHINES	1	No Quantity							211			0
S3	2000	2000	2000	2	0	2	Export	686	Senegal	SEN	132	Cabo Verde	CPV								88	PHOTO.APPARAT.NES;CLOCKS	1	No Quantity							1889			0
S3	2000	2000	2000	2	0	2	Export	686	Senegal	SEN	140	Central African Rep.	CAF								89	MISC MANUFCTRD GOODS NES	1	No Quantity							2812			0
S3	2000	2000	2000	2	0	2	Export	686	Senegal	SEN	140	Central African Rep.	CAF								79	OTHR.TRANSPORT EQUIPMENT	1	No Quantity							1929			0
S3	2000	2000	2000	2	0	2	Export	686	Senegal	SEN	140	Central African Rep.	CAF								77	ELEC MCH APPAR,PARTS,NES	1	No Quantity							272			0
S3	2000	2000	2000	2	0	2	Export	686	Senegal	SEN	140	Central African Rep.	CAF								64	PAPER,PAPERBOARD,ETC.	1	No Quantity							456116			0
S3	2000	2000	2000	2	0	2	Export	686	Senegal	SEN	144	Sri Lanka	LKA								74	GENERAL INDUSTL.MACH.NES	1	No Quantity							44615			0
S3	2000	2000	2000	2	0	2	Export	686	Senegal	SEN	148	Chad	TCD								75	OFFICE MACHINES,ADP MACH	1	No Quantity							4470			0
S3	2000	2000	2000	2	0	2	Export	686	Senegal	SEN	148	Chad	TCD								78	ROAD VEHICLES	1	No Quantity							5623			0
S3	2000	2000	2000	2	0	2	Export	686	Senegal	SEN	148	Chad	TCD								64	PAPER,PAPERBOARD,ETC.	1	No Quantity							375583			0
S3	2000	2000	2000	2	0	2	Export	686	Senegal	SEN	148	Chad	TCD								59	CHEMICAL MATERIALS NES	1	No Quantity							799302			0
S3	2000	2000	2000	2	0	2	Export	686	Senegal	SEN	152	Chile	CHL								03	FISH,CRUSTACEANS,MOLLUSC	1	No Quantity							325			0
S3	2000	2000	2000	2	0	2	Export	686	Senegal	SEN	156	China	CHN								03	FISH,CRUSTACEANS,MOLLUSC	1	No Quantity							12714045			0
S3	2000	2000	2000	2	0	2	Export	686	Senegal	SEN	156	China	CHN								21	HIDES,SKINS,FURSKINS,RAW	1	No Quantity							21197			0
S3	2000	2000	2000	2	0	2	Export	686	Senegal	SEN	178	Congo	COG								27	CRUDE FERTILIZER,MINERAL	1	No Quantity							42912			0
S3	2000	2000	2000	2	0	2	Export	686	Senegal	SEN	178	Congo	COG								33	PETROLEUM,PETROL.PRODUCT	1	No Quantity							374500			0
S3	2000	2000	2000	2	0	2	Export	686	Senegal	SEN	178	Congo	COG								42	FIXED VEG. FATS AND OILS	1	No Quantity							32838			0
S3	2000	2000	2000	2	0	2	Export	686	Senegal	SEN	178	Congo	COG								03	FISH,CRUSTACEANS,MOLLUSC	1	No Quantity							3369563			0
S3	2000	2000	2000	2	0	2	Export	686	Senegal	SEN	178	Congo	COG								05	VEGETABLES AND FRUIT	1	No Quantity							1687			0
S3	2000	2000	2000	2	0	2	Export	686	Senegal	SEN	178	Congo	COG								08	ANIMAL FEED STUFF	1	No Quantity							76			0
S3	2000	2000	2000	2	0	2	Export	686	Senegal	SEN	178	Congo	COG								59	CHEMICAL MATERIALS NES	1	No Quantity							49876			0
S3	2000	2000	2000	2	0	2	Export	686	Senegal	SEN	178	Congo	COG								57	PLASTICS IN PRIMARY FORM	1	No Quantity							34325			0
S3	2000	2000	2000	2	0	2	Export	686	Senegal	SEN	178	Congo	COG								55	ESSENTL.OILS,PERFUME,ETC	1	No Quantity							1014833			0
S3	2000	2000	2000	2	0	2	Export	686	Senegal	SEN	178	Congo	COG								53	DYES,COLOURING MATERIALS	1	No Quantity							569			0
S3	2000	2000	2000	2	0	2	Export	686	Senegal	SEN	178	Congo	COG								52	INORGANIC CHEMICALS	1	No Quantity							1083			0
S3	2000	2000	2000	2	0	2	Export	686	Senegal	SEN	178	Congo	COG								51	ORGANIC CHEMICALS	1	No Quantity							373			0
S3	2000	2000	2000	2	0	2	Export	686	Senegal	SEN	178	Congo	COG								64	PAPER,PAPERBOARD,ETC.	1	No Quantity							144310			0
S3	2000	2000	2000	2	0	2	Export	686	Senegal	SEN	178	Congo	COG								65	TEXTILE YARN,FABRIC,ETC.	1	No Quantity							1448			0
S3	2000	2000	2000	2	0	2	Export	686	Senegal	SEN	178	Congo	COG								58	PLASTIC,NON-PRIMARY FORM	1	No Quantity							12826			0
S3	2000	2000	2000	2	0	2	Export	686	Senegal	SEN	178	Congo	COG								66	NON-METAL.MINERAL MANFCT	1	No Quantity							5999			0
S3	2000	2000	2000	2	0	2	Export	686	Senegal	SEN	178	Congo	COG								67	IRON AND STEEL	1	No Quantity							472			0
S3	2000	2000	2000	2	0	2	Export	686	Senegal	SEN	178	Congo	COG								69	METALS MANUFACTURES,NES	1	No Quantity							33697			0
S3	2000	2000	2000	2	0	2	Export	686	Senegal	SEN	178	Congo	COG								68	NON-FERROUS METALS	1	No Quantity							47782			0
S3	2000	2000	2000	2	0	2	Export	686	Senegal	SEN	178	Congo	COG								77	ELEC MCH APPAR,PARTS,NES	1	No Quantity							88343			0
S3	2000	2000	2000	2	0	2	Export	686	Senegal	SEN	178	Congo	COG								89	MISC MANUFCTRD GOODS NES	1	No Quantity							20548			0
S3	2000	2000	2000	2	0	2	Export	686	Senegal	SEN	180	Dem. Rep. of the Congo	COD								89	MISC MANUFCTRD GOODS NES	1	No Quantity							60826			0
S3	2000	2000	2000	2	0	2	Export	686	Senegal	SEN	180	Dem. Rep. of the Congo	COD								78	ROAD VEHICLES	1	No Quantity							19313			0
S3	2000	2000	2000	2	0	2	Export	686	Senegal	SEN	180	Dem. Rep. of the Congo	COD								69	METALS MANUFACTURES,NES	1	No Quantity							4780			0
S3	2000	2000	2000	2	0	2	Export	686	Senegal	SEN	180	Dem. Rep. of the Congo	COD								64	PAPER,PAPERBOARD,ETC.	1	No Quantity							800			0
S3	2000	2000	2000	2	0	2	Export	686	Senegal	SEN	180	Dem. Rep. of the Congo	COD								55	ESSENTL.OILS,PERFUME,ETC	1	No Quantity							19613			0
S3	2000	2000	2000	2	0	2	Export	686	Senegal	SEN	180	Dem. Rep. of the Congo	COD								57	PLASTICS IN PRIMARY FORM	1	No Quantity							15146			0
S3	2000	2000	2000	2	0	2	Export	686	Senegal	SEN	180	Dem. Rep. of the Congo	COD								59	CHEMICAL MATERIALS NES	1	No Quantity							13463			0
S3	2000	2000	2000	2	0	2	Export	686	Senegal	SEN	180	Dem. Rep. of the Congo	COD								03	FISH,CRUSTACEANS,MOLLUSC	1	No Quantity							16653			0
S3	2000	2000	2000	2	0	2	Export	686	Senegal	SEN	180	Dem. Rep. of the Congo	COD								33	PETROLEUM,PETROL.PRODUCT	1	No Quantity							82518			0
S3	2000	2000	2000	2	0	2	Export	686	Senegal	SEN	180	Dem. Rep. of the Congo	COD								27	CRUDE FERTILIZER,MINERAL	1	No Quantity							1570			0
S3	2000	2000	2000	2	0	2	Export	686	Senegal	SEN	203	Czechia	CZE								84	CLOTHING AND ACCESSORIES	1	No Quantity							1730			0
S3	2000	2000	2000	2	0	2	Export	686	Senegal	SEN	204	Benin	BEN								82	FURNITURE,BEDDING,ETC.	1	No Quantity							117434			0
S3	2000	2000	2000	2	0	2	Export	686	Senegal	SEN	204	Benin	BEN								77	ELEC MCH APPAR,PARTS,NES	1	No Quantity							337363			0
S3	2000	2000	2000	2	0	2	Export	686	Senegal	SEN	204	Benin	BEN								89	MISC MANUFCTRD GOODS NES	1	No Quantity							60277			0
S3	2000	2000	2000	2	0	2	Export	686	Senegal	SEN	204	Benin	BEN								78	ROAD VEHICLES	1	No Quantity							17922			0
S3	2000	2000	2000	2	0	2	Export	686	Senegal	SEN	204	Benin	BEN								68	NON-FERROUS METALS	1	No Quantity							93766			0
S3	2000	2000	2000	2	0	2	Export	686	Senegal	SEN	204	Benin	BEN								71	POWER GENERATNG.MACHINES	1	No Quantity							1652			0
S3	2000	2000	2000	2	0	2	Export	686	Senegal	SEN	204	Benin	BEN								72	SPECIAL.INDUST.MACHINERY	1	No Quantity							3304			0
S3	2000	2000	2000	2	0	2	Export	686	Senegal	SEN	204	Benin	BEN								27	CRUDE FERTILIZER,MINERAL	1	No Quantity							1156811			0
S3	2000	2000	2000	2	0	2	Export	686	Senegal	SEN	204	Benin	BEN								33	PETROLEUM,PETROL.PRODUCT	1	No Quantity							676651			0
S3	2000	2000	2000	2	0	2	Export	686	Senegal	SEN	204	Benin	BEN								03	FISH,CRUSTACEANS,MOLLUSC	1	No Quantity							106326			0
S3	2000	2000	2000	2	0	2	Export	686	Senegal	SEN	204	Benin	BEN								04	CEREALS,CEREAL PREPRTNS.	1	No Quantity							6849			0
S3	2000	2000	2000	2	0	2	Export	686	Senegal	SEN	204	Benin	BEN								08	ANIMAL FEED STUFF	1	No Quantity							14771			0
S3	2000	2000	2000	2	0	2	Export	686	Senegal	SEN	204	Benin	BEN								07	COFFEE,TEA,COCOA,SPICES	1	No Quantity							25576			0
S3	2000	2000	2000	2	0	2	Export	686	Senegal	SEN	204	Benin	BEN								06	SUGAR,SUGR.PREPTNS,HONEY	1	No Quantity							2390			0
S3	2000	2000	2000	2	0	2	Export	686	Senegal	SEN	204	Benin	BEN								09	MISC.EDIBLE PRODUCTS ETC	1	No Quantity							472338			0
S3	2000	2000	2000	2	0	2	Export	686	Senegal	SEN	204	Benin	BEN								12	TOBACCO,TOBACCO MANUFACT	1	No Quantity							338755			0
S3	2000	2000	2000	2	0	2	Export	686	Senegal	SEN	204	Benin	BEN								59	CHEMICAL MATERIALS NES	1	No Quantity							1255762			0
S3	2000	2000	2000	2	0	2	Export	686	Senegal	SEN	204	Benin	BEN								57	PLASTICS IN PRIMARY FORM	1	No Quantity							64452			0
S3	2000	2000	2000	2	0	2	Export	686	Senegal	SEN	204	Benin	BEN								55	ESSENTL.OILS,PERFUME,ETC	1	No Quantity							379892			0
S3	2000	2000	2000	2	0	2	Export	686	Senegal	SEN	204	Benin	BEN								54	MEDICINAL,PHARM.PRODUCTS	1	No Quantity							1908			0
S3	2000	2000	2000	2	0	2	Export	686	Senegal	SEN	204	Benin	BEN								56	FERTILIZER,EXCEPT GRP272	1	No Quantity							1327719			0
S3	2000	2000	2000	2	0	2	Export	686	Senegal	SEN	204	Benin	BEN								51	ORGANIC CHEMICALS	1	No Quantity							11810			0
S3	2000	2000	2000	2	0	2	Export	686	Senegal	SEN	204	Benin	BEN								43	ANIMAL,VEG.FATS,OILS,NES	1	No Quantity							686			0
S3	2000	2000	2000	2	0	2	Export	686	Senegal	SEN	204	Benin	BEN								52	INORGANIC CHEMICALS	1	No Quantity							78			0
S3	2000	2000	2000	2	0	2	Export	686	Senegal	SEN	204	Benin	BEN								53	DYES,COLOURING MATERIALS	1	No Quantity							2376			0
S3	2000	2000	2000	2	0	2	Export	686	Senegal	SEN	204	Benin	BEN								64	PAPER,PAPERBOARD,ETC.	1	No Quantity							119834			0
S3	2000	2000	2000	2	0	2	Export	686	Senegal	SEN	204	Benin	BEN								65	TEXTILE YARN,FABRIC,ETC.	1	No Quantity							10553			0
S3	2000	2000	2000	2	0	2	Export	686	Senegal	SEN	204	Benin	BEN								58	PLASTIC,NON-PRIMARY FORM	1	No Quantity							3850			0
S3	2000	2000	2000	2	0	2	Export	686	Senegal	SEN	204	Benin	BEN								69	METALS MANUFACTURES,NES	1	No Quantity							104782			0
S3	2000	2000	2000	2	0	2	Export	686	Senegal	SEN	204	Benin	BEN								66	NON-METAL.MINERAL MANFCT	1	No Quantity							279634			0
S3	2000	2000	2000	2	0	2	Export	686	Senegal	SEN	208	Denmark	DNK								69	METALS MANUFACTURES,NES	1	No Quantity							4018			0
S3	2000	2000	2000	2	0	2	Export	686	Senegal	SEN	208	Denmark	DNK								63	CORK, WOOD MANUFACTURES	1	No Quantity							2692			0
S3	2000	2000	2000	2	0	2	Export	686	Senegal	SEN	208	Denmark	DNK								03	FISH,CRUSTACEANS,MOLLUSC	1	No Quantity							433586			0
S3	2000	2000	2000	2	0	2	Export	686	Senegal	SEN	208	Denmark	DNK								21	HIDES,SKINS,FURSKINS,RAW	1	No Quantity							472			0
S3	2000	2000	2000	2	0	2	Export	686	Senegal	SEN	208	Denmark	DNK								71	POWER GENERATNG.MACHINES	1	No Quantity							18259			0
S3	2000	2000	2000	2	0	2	Export	686	Senegal	SEN	208	Denmark	DNK								78	ROAD VEHICLES	1	No Quantity							21666			0
S3	2000	2000	2000	2	0	2	Export	686	Senegal	SEN	208	Denmark	DNK								89	MISC MANUFCTRD GOODS NES	1	No Quantity							1272			0
S3	2000	2000	2000	2	0	2	Export	686	Senegal	SEN	214	Dominican Rep.	DOM								78	ROAD VEHICLES	1	No Quantity							9222			0
S3	2000	2000	2000	2	0	2	Export	686	Senegal	SEN	226	Equatorial Guinea	GNQ								74	GENERAL INDUSTL.MACH.NES	1	No Quantity							8531			0
S3	2000	2000	2000	2	0	2	Export	686	Senegal	SEN	226	Equatorial Guinea	GNQ								72	SPECIAL.INDUST.MACHINERY	1	No Quantity							40900			0
S3	2000	2000	2000	2	0	2	Export	686	Senegal	SEN	226	Equatorial Guinea	GNQ								89	MISC MANUFCTRD GOODS NES	1	No Quantity							56602			0
S3	2000	2000	2000	2	0	2	Export	686	Senegal	SEN	226	Equatorial Guinea	GNQ								77	ELEC MCH APPAR,PARTS,NES	1	No Quantity							8234			0
S3	2000	2000	2000	2	0	2	Export	686	Senegal	SEN	226	Equatorial Guinea	GNQ								27	CRUDE FERTILIZER,MINERAL	1	No Quantity							8801			0
S3	2000	2000	2000	2	0	2	Export	686	Senegal	SEN	226	Equatorial Guinea	GNQ								03	FISH,CRUSTACEANS,MOLLUSC	1	No Quantity							195062			0
S3	2000	2000	2000	2	0	2	Export	686	Senegal	SEN	226	Equatorial Guinea	GNQ								69	METALS MANUFACTURES,NES	1	No Quantity							2984			0
S3	2000	2000	2000	2	0	2	Export	686	Senegal	SEN	226	Equatorial Guinea	GNQ								66	NON-METAL.MINERAL MANFCT	1	No Quantity							25626			0
S3	2000	2000	2000	2	0	2	Export	686	Senegal	SEN	246	Finland	FIN								72	SPECIAL.INDUST.MACHINERY	1	No Quantity							4920			0
S3	2000	2000	2000	2	0	2	Export	686	Senegal	SEN	251	France	FRA								72	SPECIAL.INDUST.MACHINERY	1	No Quantity							459253			0
S3	2000	2000	2000	2	0	2	Export	686	Senegal	SEN	251	France	FRA								62	RUBBER MANUFACTURES, NES	1	No Quantity							44690			0
S3	2000	2000	2000	2	0	2	Export	686	Senegal	SEN	251	France	FRA								73	METALWORKING MACHINERY	1	No Quantity							28098			0
S3	2000	2000	2000	2	0	2	Export	686	Senegal	SEN	251	France	FRA								71	POWER GENERATNG.MACHINES	1	No Quantity							857009			0
S3	2000	2000	2000	2	0	2	Export	686	Senegal	SEN	251	France	FRA								68	NON-FERROUS METALS	1	No Quantity							35408			0
S3	2000	2000	2000	2	0	2	Export	686	Senegal	SEN	251	France	FRA								74	GENERAL INDUSTL.MACH.NES	1	No Quantity							255843			0
S3	2000	2000	2000	2	0	2	Export	686	Senegal	SEN	251	France	FRA								75	OFFICE MACHINES,ADP MACH	1	No Quantity							46709			0
S3	2000	2000	2000	2	0	2	Export	686	Senegal	SEN	251	France	FRA								76	TELECOMM.SOUND EQUIP ETC	1	No Quantity							722650			0
S3	2000	2000	2000	2	0	2	Export	686	Senegal	SEN	251	France	FRA								78	ROAD VEHICLES	1	No Quantity							2578642			0
S3	2000	2000	2000	2	0	2	Export	686	Senegal	SEN	251	France	FRA								77	ELEC MCH APPAR,PARTS,NES	1	No Quantity							602108			0
S3	2000	2000	2000	2	0	2	Export	686	Senegal	SEN	251	France	FRA								79	OTHR.TRANSPORT EQUIPMENT	1	No Quantity							1570813			0
S3	2000	2000	2000	2	0	2	Export	686	Senegal	SEN	251	France	FRA								81	PREFAB BUILDGS,FTTNG ETC	1	No Quantity							1391			0
S3	2000	2000	2000	2	0	2	Export	686	Senegal	SEN	251	France	FRA								82	FURNITURE,BEDDING,ETC.	1	No Quantity							31600			0
S3	2000	2000	2000	2	0	2	Export	686	Senegal	SEN	251	France	FRA								84	CLOTHING AND ACCESSORIES	1	No Quantity							76065			0
S3	2000	2000	2000	2	0	2	Export	686	Senegal	SEN	251	France	FRA								89	MISC MANUFCTRD GOODS NES	1	No Quantity							2313596			0
S3	2000	2000	2000	2	0	2	Export	686	Senegal	SEN	251	France	FRA								83	TRAVEL GOODS,HANDBGS ETC	1	No Quantity							3472			0
S3	2000	2000	2000	2	0	2	Export	686	Senegal	SEN	251	France	FRA								85	FOOTWEAR	1	No Quantity							488			0
S3	2000	2000	2000	2	0	2	Export	686	Senegal	SEN	251	France	FRA								87	SCIENTIFIC EQUIPMENT NES	1	No Quantity							222313			0
S3	2000	2000	2000	2	0	2	Export	686	Senegal	SEN	251	France	FRA								88	PHOTO.APPARAT.NES;CLOCKS	1	No Quantity							71372			0
S3	2000	2000	2000	2	0	2	Export	686	Senegal	SEN	251	France	FRA								66	NON-METAL.MINERAL MANFCT	1	No Quantity							17212			0
S3	2000	2000	2000	2	0	2	Export	686	Senegal	SEN	251	France	FRA								67	IRON AND STEEL	1	No Quantity							1612824			0
S3	2000	2000	2000	2	0	2	Export	686	Senegal	SEN	251	France	FRA								69	METALS MANUFACTURES,NES	1	No Quantity							3476425			0
S3	2000	2000	2000	2	0	2	Export	686	Senegal	SEN	251	France	FRA								63	CORK, WOOD MANUFACTURES	1	No Quantity							225582			0
S3	2000	2000	2000	2	0	2	Export	686	Senegal	SEN	251	France	FRA								61	LEATHER, LEATHER GOODS	1	No Quantity							15183			0
S3	2000	2000	2000	2	0	2	Export	686	Senegal	SEN	251	France	FRA								65	TEXTILE YARN,FABRIC,ETC.	1	No Quantity							34168			0
S3	2000	2000	2000	2	0	2	Export	686	Senegal	SEN	251	France	FRA								64	PAPER,PAPERBOARD,ETC.	1	No Quantity							451436			0
S3	2000	2000	2000	2	0	2	Export	686	Senegal	SEN	251	France	FRA								53	DYES,COLOURING MATERIALS	1	No Quantity							231031			0
S3	2000	2000	2000	2	0	2	Export	686	Senegal	SEN	251	France	FRA								52	INORGANIC CHEMICALS	1	No Quantity							1991			0
S3	2000	2000	2000	2	0	2	Export	686	Senegal	SEN	251	France	FRA								56	FERTILIZER,EXCEPT GRP272	1	No Quantity							460490			0
S3	2000	2000	2000	2	0	2	Export	686	Senegal	SEN	251	France	FRA								54	MEDICINAL,PHARM.PRODUCTS	1	No Quantity							670896			0
S3	2000	2000	2000	2	0	2	Export	686	Senegal	SEN	251	France	FRA								55	ESSENTL.OILS,PERFUME,ETC	1	No Quantity							31573			0
S3	2000	2000	2000	2	0	2	Export	686	Senegal	SEN	251	France	FRA								57	PLASTICS IN PRIMARY FORM	1	No Quantity							3104			0
S3	2000	2000	2000	2	0	2	Export	686	Senegal	SEN	251	France	FRA								59	CHEMICAL MATERIALS NES	1	No Quantity							4382			0
S3	2000	2000	2000	2	0	2	Export	686	Senegal	SEN	251	France	FRA								03	FISH,CRUSTACEANS,MOLLUSC	1	No Quantity							67399962			0
S3	2000	2000	2000	2	0	2	Export	686	Senegal	SEN	251	France	FRA								04	CEREALS,CEREAL PREPRTNS.	1	No Quantity							19206			0
S3	2000	2000	2000	2	0	2	Export	686	Senegal	SEN	251	France	FRA								05	VEGETABLES AND FRUIT	1	No Quantity							755763			0
S3	2000	2000	2000	2	0	2	Export	686	Senegal	SEN	251	France	FRA								12	TOBACCO,TOBACCO MANUFACT	1	No Quantity							20827			0
S3	2000	2000	2000	2	0	2	Export	686	Senegal	SEN	251	France	FRA								09	MISC.EDIBLE PRODUCTS ETC	1	No Quantity							64320			0
S3	2000	2000	2000	2	0	2	Export	686	Senegal	SEN	251	France	FRA								08	ANIMAL FEED STUFF	1	No Quantity							6487137			0
S3	2000	2000	2000	2	0	2	Export	686	Senegal	SEN	251	France	FRA								27	CRUDE FERTILIZER,MINERAL	1	No Quantity							1397548			0
S3	2000	2000	2000	2	0	2	Export	686	Senegal	SEN	251	France	FRA								21	HIDES,SKINS,FURSKINS,RAW	1	No Quantity							102374			0
S3	2000	2000	2000	2	0	2	Export	686	Senegal	SEN	251	France	FRA								26	TEXTILE FIBRES	1	No Quantity							714545			0
S3	2000	2000	2000	2	0	2	Export	686	Senegal	SEN	251	France	FRA								33	PETROLEUM,PETROL.PRODUCT	1	No Quantity							4203			0
S3	2000	2000	2000	2	0	2	Export	686	Senegal	SEN	251	France	FRA								42	FIXED VEG. FATS AND OILS	1	No Quantity							30456395			0
S3	2000	2000	2000	2	0	2	Export	686	Senegal	SEN	251	France	FRA								28	METALLIFEROUS ORE,SCRAP	1	No Quantity							1578828			0
S3	2000	2000	2000	2	0	2	Export	686	Senegal	SEN	251	France	FRA								29	CRUDE ANIMAL,VEG.MATERL.	1	No Quantity							1553942			0
S3	2000	2000	2000	2	0	2	Export	686	Senegal	SEN	262	Djibouti	DJI								42	FIXED VEG. FATS AND OILS	1	No Quantity							3661			0
S3	2000	2000	2000	2	0	2	Export	686	Senegal	SEN	262	Djibouti	DJI								55	ESSENTL.OILS,PERFUME,ETC	1	No Quantity							17668			0
S3	2000	2000	2000	2	0	2	Export	686	Senegal	SEN	262	Djibouti	DJI								52	INORGANIC CHEMICALS	1	No Quantity							124			0
S3	2000	2000	2000	2	0	2	Export	686	Senegal	SEN	266	Gabon	GAB								52	INORGANIC CHEMICALS	1	No Quantity							4280			0
S3	2000	2000	2000	2	0	2	Export	686	Senegal	SEN	266	Gabon	GAB								53	DYES,COLOURING MATERIALS	1	No Quantity							594			0
S3	2000	2000	2000	2	0	2	Export	686	Senegal	SEN	266	Gabon	GAB								51	ORGANIC CHEMICALS	1	No Quantity							8542			0
S3	2000	2000	2000	2	0	2	Export	686	Senegal	SEN	266	Gabon	GAB								55	ESSENTL.OILS,PERFUME,ETC	1	No Quantity							117717			0
S3	2000	2000	2000	2	0	2	Export	686	Senegal	SEN	266	Gabon	GAB								54	MEDICINAL,PHARM.PRODUCTS	1	No Quantity							49473			0
S3	2000	2000	2000	2	0	2	Export	686	Senegal	SEN	266	Gabon	GAB								59	CHEMICAL MATERIALS NES	1	No Quantity							2532			0
S3	2000	2000	2000	2	0	2	Export	686	Senegal	SEN	266	Gabon	GAB								57	PLASTICS IN PRIMARY FORM	1	No Quantity							114433			0
S3	2000	2000	2000	2	0	2	Export	686	Senegal	SEN	266	Gabon	GAB								64	PAPER,PAPERBOARD,ETC.	1	No Quantity							262240			0
S3	2000	2000	2000	2	0	2	Export	686	Senegal	SEN	266	Gabon	GAB								58	PLASTIC,NON-PRIMARY FORM	1	No Quantity							14167			0
S3	2000	2000	2000	2	0	2	Export	686	Senegal	SEN	266	Gabon	GAB								69	METALS MANUFACTURES,NES	1	No Quantity							2068			0
S3	2000	2000	2000	2	0	2	Export	686	Senegal	SEN	266	Gabon	GAB								67	IRON AND STEEL	1	No Quantity							64879			0
S3	2000	2000	2000	2	0	2	Export	686	Senegal	SEN	266	Gabon	GAB								66	NON-METAL.MINERAL MANFCT	1	No Quantity							4366			0
S3	2000	2000	2000	2	0	2	Export	686	Senegal	SEN	266	Gabon	GAB								42	FIXED VEG. FATS AND OILS	1	No Quantity							7897			0
S3	2000	2000	2000	2	0	2	Export	686	Senegal	SEN	266	Gabon	GAB								33	PETROLEUM,PETROL.PRODUCT	1	No Quantity							3873			0
S3	2000	2000	2000	2	0	2	Export	686	Senegal	SEN	266	Gabon	GAB								27	CRUDE FERTILIZER,MINERAL	1	No Quantity							38457			0
S3	2000	2000	2000	2	0	2	Export	686	Senegal	SEN	266	Gabon	GAB								08	ANIMAL FEED STUFF	1	No Quantity							1179630			0
S3	2000	2000	2000	2	0	2	Export	686	Senegal	SEN	266	Gabon	GAB								12	TOBACCO,TOBACCO MANUFACT	1	No Quantity							373511			0
S3	2000	2000	2000	2	0	2	Export	686	Senegal	SEN	266	Gabon	GAB								03	FISH,CRUSTACEANS,MOLLUSC	1	No Quantity							3129290			0
S3	2000	2000	2000	2	0	2	Export	686	Senegal	SEN	266	Gabon	GAB								41	ANIMAL OILS AND FATS	1	No Quantity							264			0
S3	2000	2000	2000	2	0	2	Export	686	Senegal	SEN	266	Gabon	GAB								87	SCIENTIFIC EQUIPMENT NES	1	No Quantity							5			0
S3	2000	2000	2000	2	0	2	Export	686	Senegal	SEN	266	Gabon	GAB								89	MISC MANUFCTRD GOODS NES	1	No Quantity							92333			0
S3	2000	2000	2000	2	0	2	Export	686	Senegal	SEN	266	Gabon	GAB								84	CLOTHING AND ACCESSORIES	1	No Quantity							14			0
S3	2000	2000	2000	2	0	2	Export	686	Senegal	SEN	266	Gabon	GAB								77	ELEC MCH APPAR,PARTS,NES	1	No Quantity							200307			0
S3	2000	2000	2000	2	0	2	Export	686	Senegal	SEN	266	Gabon	GAB								78	ROAD VEHICLES	1	No Quantity							3010			0
S3	2000	2000	2000	2	0	2	Export	686	Senegal	SEN	266	Gabon	GAB								68	NON-FERROUS METALS	1	No Quantity							90138			0
S3	2000	2000	2000	2	0	2	Export	686	Senegal	SEN	266	Gabon	GAB								72	SPECIAL.INDUST.MACHINERY	1	No Quantity							13			0
S3	2000	2000	2000	2	0	2	Export	686	Senegal	SEN	270	Gambia	GMB								72	SPECIAL.INDUST.MACHINERY	1	No Quantity							2418982			0
S3	2000	2000	2000	2	0	2	Export	686	Senegal	SEN	270	Gambia	GMB								73	METALWORKING MACHINERY	1	No Quantity							19407			0
S3	2000	2000	2000	2	0	2	Export	686	Senegal	SEN	270	Gambia	GMB								62	RUBBER MANUFACTURES, NES	1	No Quantity							3726			0
S3	2000	2000	2000	2	0	2	Export	686	Senegal	SEN	270	Gambia	GMB								68	NON-FERROUS METALS	1	No Quantity							19031			0
S3	2000	2000	2000	2	0	2	Export	686	Senegal	SEN	270	Gambia	GMB								71	POWER GENERATNG.MACHINES	1	No Quantity							16750			0
S3	2000	2000	2000	2	0	2	Export	686	Senegal	SEN	270	Gambia	GMB								78	ROAD VEHICLES	1	No Quantity							376672			0
S3	2000	2000	2000	2	0	2	Export	686	Senegal	SEN	270	Gambia	GMB								76	TELECOMM.SOUND EQUIP ETC	1	No Quantity							1406			0
S3	2000	2000	2000	2	0	2	Export	686	Senegal	SEN	270	Gambia	GMB								74	GENERAL INDUSTL.MACH.NES	1	No Quantity							184231			0
S3	2000	2000	2000	2	0	2	Export	686	Senegal	SEN	270	Gambia	GMB								77	ELEC MCH APPAR,PARTS,NES	1	No Quantity							143305			0
S3	2000	2000	2000	2	0	2	Export	686	Senegal	SEN	270	Gambia	GMB								81	PREFAB BUILDGS,FTTNG ETC	1	No Quantity							23910			0
S3	2000	2000	2000	2	0	2	Export	686	Senegal	SEN	270	Gambia	GMB								84	CLOTHING AND ACCESSORIES	1	No Quantity							70311			0
S3	2000	2000	2000	2	0	2	Export	686	Senegal	SEN	270	Gambia	GMB								82	FURNITURE,BEDDING,ETC.	1	No Quantity							490648			0
S3	2000	2000	2000	2	0	2	Export	686	Senegal	SEN	270	Gambia	GMB								89	MISC MANUFCTRD GOODS NES	1	No Quantity							2222173			0
S3	2000	2000	2000	2	0	2	Export	686	Senegal	SEN	270	Gambia	GMB								87	SCIENTIFIC EQUIPMENT NES	1	No Quantity							64518			0
S3	2000	2000	2000	2	0	2	Export	686	Senegal	SEN	270	Gambia	GMB								41	ANIMAL OILS AND FATS	1	No Quantity							17214			0
S3	2000	2000	2000	2	0	2	Export	686	Senegal	SEN	270	Gambia	GMB								93	SPEC.TRANSACT.NOT CLASSD	1	No Quantity							1400			0
S3	2000	2000	2000	2	0	2	Export	686	Senegal	SEN	270	Gambia	GMB								00	LIVE ANIMALS	1	No Quantity							813			0
S3	2000	2000	2000	2	0	2	Export	686	Senegal	SEN	270	Gambia	GMB								03	FISH,CRUSTACEANS,MOLLUSC	1	No Quantity							2262			0
S3	2000	2000	2000	2	0	2	Export	686	Senegal	SEN	270	Gambia	GMB								05	VEGETABLES AND FRUIT	1	No Quantity							37289			0
S3	2000	2000	2000	2	0	2	Export	686	Senegal	SEN	270	Gambia	GMB								04	CEREALS,CEREAL PREPRTNS.	1	No Quantity							131381			0
S3	2000	2000	2000	2	0	2	Export	686	Senegal	SEN	270	Gambia	GMB								02	DAIRY PRODUCTS,BIRD EGGS	1	No Quantity							938949			0
S3	2000	2000	2000	2	0	2	Export	686	Senegal	SEN	270	Gambia	GMB								12	TOBACCO,TOBACCO MANUFACT	1	No Quantity							142416			0
S3	2000	2000	2000	2	0	2	Export	686	Senegal	SEN	270	Gambia	GMB								11	BEVERAGES	1	No Quantity							9014			0
S3	2000	2000	2000	2	0	2	Export	686	Senegal	SEN	270	Gambia	GMB								01	MEAT, MEAT PREPARATIONS	1	No Quantity							1108			0
S3	2000	2000	2000	2	0	2	Export	686	Senegal	SEN	270	Gambia	GMB								09	MISC.EDIBLE PRODUCTS ETC	1	No Quantity							634590			0
S3	2000	2000	2000	2	0	2	Export	686	Senegal	SEN	270	Gambia	GMB								08	ANIMAL FEED STUFF	1	No Quantity							17033			0
S3	2000	2000	2000	2	0	2	Export	686	Senegal	SEN	270	Gambia	GMB								06	SUGAR,SUGR.PREPTNS,HONEY	1	No Quantity							143109			0
S3	2000	2000	2000	2	0	2	Export	686	Senegal	SEN	270	Gambia	GMB								07	COFFEE,TEA,COCOA,SPICES	1	No Quantity							63106			0
S3	2000	2000	2000	2	0	2	Export	686	Senegal	SEN	270	Gambia	GMB								27	CRUDE FERTILIZER,MINERAL	1	No Quantity							1137613			0
S3	2000	2000	2000	2	0	2	Export	686	Senegal	SEN	270	Gambia	GMB								26	TEXTILE FIBRES	1	No Quantity							10175			0
S3	2000	2000	2000	2	0	2	Export	686	Senegal	SEN	270	Gambia	GMB								33	PETROLEUM,PETROL.PRODUCT	1	No Quantity							7060741			0
S3	2000	2000	2000	2	0	2	Export	686	Senegal	SEN	270	Gambia	GMB								42	FIXED VEG. FATS AND OILS	1	No Quantity							21229			0
S3	2000	2000	2000	2	0	2	Export	686	Senegal	SEN	270	Gambia	GMB								29	CRUDE ANIMAL,VEG.MATERL.	1	No Quantity							1099			0
S3	2000	2000	2000	2	0	2	Export	686	Senegal	SEN	270	Gambia	GMB								24	CORK AND WOOD	1	No Quantity							85580			0
S3	2000	2000	2000	2	0	2	Export	686	Senegal	SEN	270	Gambia	GMB								66	NON-METAL.MINERAL MANFCT	1	No Quantity							587059			0
S3	2000	2000	2000	2	0	2	Export	686	Senegal	SEN	270	Gambia	GMB								67	IRON AND STEEL	1	No Quantity							1654958			0
S3	2000	2000	2000	2	0	2	Export	686	Senegal	SEN	270	Gambia	GMB								69	METALS MANUFACTURES,NES	1	No Quantity							679423			0
S3	2000	2000	2000	2	0	2	Export	686	Senegal	SEN	270	Gambia	GMB								58	PLASTIC,NON-PRIMARY FORM	1	No Quantity							337449			0
S3	2000	2000	2000	2	0	2	Export	686	Senegal	SEN	270	Gambia	GMB								63	CORK, WOOD MANUFACTURES	1	No Quantity							6119			0
S3	2000	2000	2000	2	0	2	Export	686	Senegal	SEN	270	Gambia	GMB								64	PAPER,PAPERBOARD,ETC.	1	No Quantity							282936			0
S3	2000	2000	2000	2	0	2	Export	686	Senegal	SEN	270	Gambia	GMB								65	TEXTILE YARN,FABRIC,ETC.	1	No Quantity							1074773			0
S3	2000	2000	2000	2	0	2	Export	686	Senegal	SEN	270	Gambia	GMB								57	PLASTICS IN PRIMARY FORM	1	No Quantity							1101715			0
S3	2000	2000	2000	2	0	2	Export	686	Senegal	SEN	270	Gambia	GMB								59	CHEMICAL MATERIALS NES	1	No Quantity							233913			0
S3	2000	2000	2000	2	0	2	Export	686	Senegal	SEN	270	Gambia	GMB								56	FERTILIZER,EXCEPT GRP272	1	No Quantity							6546059			0
S3	2000	2000	2000	2	0	2	Export	686	Senegal	SEN	270	Gambia	GMB								55	ESSENTL.OILS,PERFUME,ETC	1	No Quantity							2596728			0
S3	2000	2000	2000	2	0	2	Export	686	Senegal	SEN	270	Gambia	GMB								51	ORGANIC CHEMICALS	1	No Quantity							249340			0
S3	2000	2000	2000	2	0	2	Export	686	Senegal	SEN	270	Gambia	GMB								43	ANIMAL,VEG.FATS,OILS,NES	1	No Quantity							2363			0
S3	2000	2000	2000	2	0	2	Export	686	Senegal	SEN	270	Gambia	GMB								34	GAS,NATURAL,MANUFACTURED	1	No Quantity							617651			0
S3	2000	2000	2000	2	0	2	Export	686	Senegal	SEN	270	Gambia	GMB								25	PULP AND WASTE PAPER	1	No Quantity							1010			0
S3	2000	2000	2000	2	0	2	Export	686	Senegal	SEN	270	Gambia	GMB								53	DYES,COLOURING MATERIALS	1	No Quantity							458566			0
S3	2000	2000	2000	2	0	2	Export	686	Senegal	SEN	270	Gambia	GMB								52	INORGANIC CHEMICALS	1	No Quantity							169030			0
S3	2000	2000	2000	2	0	2	Export	686	Senegal	SEN	276	Germany	DEU								54	MEDICINAL,PHARM.PRODUCTS	1	No Quantity							258196			0
S3	2000	2000	2000	2	0	2	Export	686	Senegal	SEN	276	Germany	DEU								63	CORK, WOOD MANUFACTURES	1	No Quantity							5986			0
S3	2000	2000	2000	2	0	2	Export	686	Senegal	SEN	276	Germany	DEU								61	LEATHER, LEATHER GOODS	1	No Quantity							138			0
S3	2000	2000	2000	2	0	2	Export	686	Senegal	SEN	276	Germany	DEU								28	METALLIFEROUS ORE,SCRAP	1	No Quantity							109092			0
S3	2000	2000	2000	2	0	2	Export	686	Senegal	SEN	276	Germany	DEU								29	CRUDE ANIMAL,VEG.MATERL.	1	No Quantity							182506			0
S3	2000	2000	2000	2	0	2	Export	686	Senegal	SEN	276	Germany	DEU								42	FIXED VEG. FATS AND OILS	1	No Quantity							4896464			0
S3	2000	2000	2000	2	0	2	Export	686	Senegal	SEN	276	Germany	DEU								26	TEXTILE FIBRES	1	No Quantity							318813			0
S3	2000	2000	2000	2	0	2	Export	686	Senegal	SEN	276	Germany	DEU								22	OIL SEED,OLEAGINUS FRUIT	1	No Quantity							4993			0
S3	2000	2000	2000	2	0	2	Export	686	Senegal	SEN	276	Germany	DEU								27	CRUDE FERTILIZER,MINERAL	1	No Quantity							70			0
S3	2000	2000	2000	2	0	2	Export	686	Senegal	SEN	276	Germany	DEU								05	VEGETABLES AND FRUIT	1	No Quantity							114656			0
S3	2000	2000	2000	2	0	2	Export	686	Senegal	SEN	276	Germany	DEU								03	FISH,CRUSTACEANS,MOLLUSC	1	No Quantity							4502030			0
S3	2000	2000	2000	2	0	2	Export	686	Senegal	SEN	276	Germany	DEU								87	SCIENTIFIC EQUIPMENT NES	1	No Quantity							66909			0
S3	2000	2000	2000	2	0	2	Export	686	Senegal	SEN	276	Germany	DEU								89	MISC MANUFCTRD GOODS NES	1	No Quantity							17880			0
S3	2000	2000	2000	2	0	2	Export	686	Senegal	SEN	276	Germany	DEU								78	ROAD VEHICLES	1	No Quantity							39531			0
S3	2000	2000	2000	2	0	2	Export	686	Senegal	SEN	276	Germany	DEU								71	POWER GENERATNG.MACHINES	1	No Quantity							69975			0
S3	2000	2000	2000	2	0	2	Export	686	Senegal	SEN	276	Germany	DEU								73	METALWORKING MACHINERY	1	No Quantity							27576			0
S3	2000	2000	2000	2	0	2	Export	686	Senegal	SEN	276	Germany	DEU								72	SPECIAL.INDUST.MACHINERY	1	No Quantity							7764			0
S3	2000	2000	2000	2	0	2	Export	686	Senegal	SEN	288	Ghana	GHA								72	SPECIAL.INDUST.MACHINERY	1	No Quantity							316303			0
S3	2000	2000	2000	2	0	2	Export	686	Senegal	SEN	288	Ghana	GHA								68	NON-FERROUS METALS	1	No Quantity							102477			0
S3	2000	2000	2000	2	0	2	Export	686	Senegal	SEN	288	Ghana	GHA								89	MISC MANUFCTRD GOODS NES	1	No Quantity							1870			0
S3	2000	2000	2000	2	0	2	Export	686	Senegal	SEN	288	Ghana	GHA								82	FURNITURE,BEDDING,ETC.	1	No Quantity							7808			0
S3	2000	2000	2000	2	0	2	Export	686	Senegal	SEN	288	Ghana	GHA								81	PREFAB BUILDGS,FTTNG ETC	1	No Quantity							2288			0
S3	2000	2000	2000	2	0	2	Export	686	Senegal	SEN	288	Ghana	GHA								77	ELEC MCH APPAR,PARTS,NES	1	No Quantity							137637			0
S3	2000	2000	2000	2	0	2	Export	686	Senegal	SEN	288	Ghana	GHA								03	FISH,CRUSTACEANS,MOLLUSC	1	No Quantity							1148127			0
S3	2000	2000	2000	2	0	2	Export	686	Senegal	SEN	288	Ghana	GHA								05	VEGETABLES AND FRUIT	1	No Quantity							2779			0
S3	2000	2000	2000	2	0	2	Export	686	Senegal	SEN	288	Ghana	GHA								07	COFFEE,TEA,COCOA,SPICES	1	No Quantity							30258			0
S3	2000	2000	2000	2	0	2	Export	686	Senegal	SEN	288	Ghana	GHA								08	ANIMAL FEED STUFF	1	No Quantity							2193331			0
S3	2000	2000	2000	2	0	2	Export	686	Senegal	SEN	288	Ghana	GHA								09	MISC.EDIBLE PRODUCTS ETC	1	No Quantity							34524			0
S3	2000	2000	2000	2	0	2	Export	686	Senegal	SEN	288	Ghana	GHA								27	CRUDE FERTILIZER,MINERAL	1	No Quantity							45757			0
S3	2000	2000	2000	2	0	2	Export	686	Senegal	SEN	288	Ghana	GHA								21	HIDES,SKINS,FURSKINS,RAW	1	No Quantity							12120			0
S3	2000	2000	2000	2	0	2	Export	686	Senegal	SEN	288	Ghana	GHA								61	LEATHER, LEATHER GOODS	1	No Quantity							492			0
S3	2000	2000	2000	2	0	2	Export	686	Senegal	SEN	288	Ghana	GHA								65	TEXTILE YARN,FABRIC,ETC.	1	No Quantity							24298			0
S3	2000	2000	2000	2	0	2	Export	686	Senegal	SEN	288	Ghana	GHA								69	METALS MANUFACTURES,NES	1	No Quantity							27737			0
S3	2000	2000	2000	2	0	2	Export	686	Senegal	SEN	288	Ghana	GHA								66	NON-METAL.MINERAL MANFCT	1	No Quantity							105392			0
S3	2000	2000	2000	2	0	2	Export	686	Senegal	SEN	288	Ghana	GHA								55	ESSENTL.OILS,PERFUME,ETC	1	No Quantity							16493			0
S3	2000	2000	2000	2	0	2	Export	686	Senegal	SEN	288	Ghana	GHA								57	PLASTICS IN PRIMARY FORM	1	No Quantity							32686			0
S3	2000	2000	2000	2	0	2	Export	686	Senegal	SEN	300	Greece	GRC								03	FISH,CRUSTACEANS,MOLLUSC	1	No Quantity							17321713			0
S3	2000	2000	2000	2	0	2	Export	686	Senegal	SEN	300	Greece	GRC								74	GENERAL INDUSTL.MACH.NES	1	No Quantity							2429			0
S3	2000	2000	2000	2	0	2	Export	686	Senegal	SEN	324	Guinea	GIN								74	GENERAL INDUSTL.MACH.NES	1	No Quantity							38963			0
S3	2000	2000	2000	2	0	2	Export	686	Senegal	SEN	324	Guinea	GIN								75	OFFICE MACHINES,ADP MACH	1	No Quantity							22680			0
S3	2000	2000	2000	2	0	2	Export	686	Senegal	SEN	324	Guinea	GIN								78	ROAD VEHICLES	1	No Quantity							252294			0
S3	2000	2000	2000	2	0	2	Export	686	Senegal	SEN	324	Guinea	GIN								68	NON-FERROUS METALS	1	No Quantity							29026			0
S3	2000	2000	2000	2	0	2	Export	686	Senegal	SEN	324	Guinea	GIN								71	POWER GENERATNG.MACHINES	1	No Quantity							8220			0
S3	2000	2000	2000	2	0	2	Export	686	Senegal	SEN	324	Guinea	GIN								72	SPECIAL.INDUST.MACHINERY	1	No Quantity							233108			0
S3	2000	2000	2000	2	0	2	Export	686	Senegal	SEN	324	Guinea	GIN								73	METALWORKING MACHINERY	1	No Quantity							2172			0
S3	2000	2000	2000	2	0	2	Export	686	Senegal	SEN	324	Guinea	GIN								62	RUBBER MANUFACTURES, NES	1	No Quantity							371			0
S3	2000	2000	2000	2	0	2	Export	686	Senegal	SEN	324	Guinea	GIN								77	ELEC MCH APPAR,PARTS,NES	1	No Quantity							42036			0
S3	2000	2000	2000	2	0	2	Export	686	Senegal	SEN	324	Guinea	GIN								79	OTHR.TRANSPORT EQUIPMENT	1	No Quantity							139700			0
S3	2000	2000	2000	2	0	2	Export	686	Senegal	SEN	324	Guinea	GIN								82	FURNITURE,BEDDING,ETC.	1	No Quantity							114483			0
S3	2000	2000	2000	2	0	2	Export	686	Senegal	SEN	324	Guinea	GIN								89	MISC MANUFCTRD GOODS NES	1	No Quantity							741023			0
S3	2000	2000	2000	2	0	2	Export	686	Senegal	SEN	324	Guinea	GIN								03	FISH,CRUSTACEANS,MOLLUSC	1	No Quantity							572147			0
S3	2000	2000	2000	2	0	2	Export	686	Senegal	SEN	324	Guinea	GIN								02	DAIRY PRODUCTS,BIRD EGGS	1	No Quantity							193588			0
S3	2000	2000	2000	2	0	2	Export	686	Senegal	SEN	324	Guinea	GIN								09	MISC.EDIBLE PRODUCTS ETC	1	No Quantity							59802			0
S3	2000	2000	2000	2	0	2	Export	686	Senegal	SEN	324	Guinea	GIN								12	TOBACCO,TOBACCO MANUFACT	1	No Quantity							67447			0
S3	2000	2000	2000	2	0	2	Export	686	Senegal	SEN	324	Guinea	GIN								07	COFFEE,TEA,COCOA,SPICES	1	No Quantity							7000			0
S3	2000	2000	2000	2	0	2	Export	686	Senegal	SEN	324	Guinea	GIN								06	SUGAR,SUGR.PREPTNS,HONEY	1	No Quantity							24531			0
S3	2000	2000	2000	2	0	2	Export	686	Senegal	SEN	324	Guinea	GIN								27	CRUDE FERTILIZER,MINERAL	1	No Quantity							23381			0
S3	2000	2000	2000	2	0	2	Export	686	Senegal	SEN	324	Guinea	GIN								42	FIXED VEG. FATS AND OILS	1	No Quantity							57849			0
S3	2000	2000	2000	2	0	2	Export	686	Senegal	SEN	324	Guinea	GIN								33	PETROLEUM,PETROL.PRODUCT	1	No Quantity							2185423			0
S3	2000	2000	2000	2	0	2	Export	686	Senegal	SEN	324	Guinea	GIN								29	CRUDE ANIMAL,VEG.MATERL.	1	No Quantity							6160			0
S3	2000	2000	2000	2	0	2	Export	686	Senegal	SEN	324	Guinea	GIN								23	CRUDE RUBBER	1	No Quantity							3770			0
S3	2000	2000	2000	2	0	2	Export	686	Senegal	SEN	324	Guinea	GIN								57	PLASTICS IN PRIMARY FORM	1	No Quantity							354241			0
S3	2000	2000	2000	2	0	2	Export	686	Senegal	SEN	324	Guinea	GIN								59	CHEMICAL MATERIALS NES	1	No Quantity							120702			0
S3	2000	2000	2000	2	0	2	Export	686	Senegal	SEN	324	Guinea	GIN								55	ESSENTL.OILS,PERFUME,ETC	1	No Quantity							2516610			0
S3	2000	2000	2000	2	0	2	Export	686	Senegal	SEN	324	Guinea	GIN								56	FERTILIZER,EXCEPT GRP272	1	No Quantity							1093959			0
S3	2000	2000	2000	2	0	2	Export	686	Senegal	SEN	324	Guinea	GIN								52	INORGANIC CHEMICALS	1	No Quantity							93619			0
S3	2000	2000	2000	2	0	2	Export	686	Senegal	SEN	324	Guinea	GIN								53	DYES,COLOURING MATERIALS	1	No Quantity							88796			0
S3	2000	2000	2000	2	0	2	Export	686	Senegal	SEN	324	Guinea	GIN								25	PULP AND WASTE PAPER	1	No Quantity							1380			0
S3	2000	2000	2000	2	0	2	Export	686	Senegal	SEN	324	Guinea	GIN								34	GAS,NATURAL,MANUFACTURED	1	No Quantity							88386			0
S3	2000	2000	2000	2	0	2	Export	686	Senegal	SEN	324	Guinea	GIN								43	ANIMAL,VEG.FATS,OILS,NES	1	No Quantity							5626			0
S3	2000	2000	2000	2	0	2	Export	686	Senegal	SEN	324	Guinea	GIN								51	ORGANIC CHEMICALS	1	No Quantity							144312			0
S3	2000	2000	2000	2	0	2	Export	686	Senegal	SEN	324	Guinea	GIN								66	NON-METAL.MINERAL MANFCT	1	No Quantity							428521			0
S3	2000	2000	2000	2	0	2	Export	686	Senegal	SEN	324	Guinea	GIN								67	IRON AND STEEL	1	No Quantity							57306			0
S3	2000	2000	2000	2	0	2	Export	686	Senegal	SEN	324	Guinea	GIN								69	METALS MANUFACTURES,NES	1	No Quantity							264177			0
S3	2000	2000	2000	2	0	2	Export	686	Senegal	SEN	324	Guinea	GIN								65	TEXTILE YARN,FABRIC,ETC.	1	No Quantity							283843			0
S3	2000	2000	2000	2	0	2	Export	686	Senegal	SEN	324	Guinea	GIN								64	PAPER,PAPERBOARD,ETC.	1	No Quantity							609145			0
S3	2000	2000	2000	2	0	2	Export	686	Senegal	SEN	324	Guinea	GIN								58	PLASTIC,NON-PRIMARY FORM	1	No Quantity							7098			0
S3	2000	2000	2000	2	0	2	Export	686	Senegal	SEN	324	Guinea	GIN								63	CORK, WOOD MANUFACTURES	1	No Quantity							8941			0
S3	2000	2000	2000	2	0	2	Export	686	Senegal	SEN	344	China, Hong Kong SAR	HKG								21	HIDES,SKINS,FURSKINS,RAW	1	No Quantity							324200			0
S3	2000	2000	2000	2	0	2	Export	686	Senegal	SEN	344	China, Hong Kong SAR	HKG								03	FISH,CRUSTACEANS,MOLLUSC	1	No Quantity							52302			0
S3	2000	2000	2000	2	0	2	Export	686	Senegal	SEN	360	Indonesia	IDN								03	FISH,CRUSTACEANS,MOLLUSC	1	No Quantity							126064			0
S3	2000	2000	2000	2	0	2	Export	686	Senegal	SEN	376	Israel	ISR								72	SPECIAL.INDUST.MACHINERY	1	No Quantity							604897			0
S3	2000	2000	2000	2	0	2	Export	686	Senegal	SEN	376	Israel	ISR								78	ROAD VEHICLES	1	No Quantity							5723			0
S3	2000	2000	2000	2	0	2	Export	686	Senegal	SEN	381	Italy	ITA								74	GENERAL INDUSTL.MACH.NES	1	No Quantity							3514			0
S3	2000	2000	2000	2	0	2	Export	686	Senegal	SEN	381	Italy	ITA								72	SPECIAL.INDUST.MACHINERY	1	No Quantity							88148			0
S3	2000	2000	2000	2	0	2	Export	686	Senegal	SEN	381	Italy	ITA								73	METALWORKING MACHINERY	1	No Quantity							2428			0
S3	2000	2000	2000	2	0	2	Export	686	Senegal	SEN	381	Italy	ITA								71	POWER GENERATNG.MACHINES	1	No Quantity							7866			0
S3	2000	2000	2000	2	0	2	Export	686	Senegal	SEN	381	Italy	ITA								68	NON-FERROUS METALS	1	No Quantity							1444			0
S3	2000	2000	2000	2	0	2	Export	686	Senegal	SEN	381	Italy	ITA								89	MISC MANUFCTRD GOODS NES	1	No Quantity							67148			0
S3	2000	2000	2000	2	0	2	Export	686	Senegal	SEN	381	Italy	ITA								85	FOOTWEAR	1	No Quantity							476			0
S3	2000	2000	2000	2	0	2	Export	686	Senegal	SEN	381	Italy	ITA								83	TRAVEL GOODS,HANDBGS ETC	1	No Quantity							362			0
S3	2000	2000	2000	2	0	2	Export	686	Senegal	SEN	381	Italy	ITA								82	FURNITURE,BEDDING,ETC.	1	No Quantity							1125			0
S3	2000	2000	2000	2	0	2	Export	686	Senegal	SEN	381	Italy	ITA								84	CLOTHING AND ACCESSORIES	1	No Quantity							423			0
S3	2000	2000	2000	2	0	2	Export	686	Senegal	SEN	381	Italy	ITA								03	FISH,CRUSTACEANS,MOLLUSC	1	No Quantity							56906733			0
S3	2000	2000	2000	2	0	2	Export	686	Senegal	SEN	381	Italy	ITA								05	VEGETABLES AND FRUIT	1	No Quantity							44792			0
S3	2000	2000	2000	2	0	2	Export	686	Senegal	SEN	381	Italy	ITA								07	COFFEE,TEA,COCOA,SPICES	1	No Quantity							141			0
S3	2000	2000	2000	2	0	2	Export	686	Senegal	SEN	381	Italy	ITA								21	HIDES,SKINS,FURSKINS,RAW	1	No Quantity							354596			0
S3	2000	2000	2000	2	0	2	Export	686	Senegal	SEN	381	Italy	ITA								26	TEXTILE FIBRES	1	No Quantity							2235			0
S3	2000	2000	2000	2	0	2	Export	686	Senegal	SEN	381	Italy	ITA								24	CORK AND WOOD	1	No Quantity							3212			0
S3	2000	2000	2000	2	0	2	Export	686	Senegal	SEN	381	Italy	ITA								28	METALLIFEROUS ORE,SCRAP	1	No Quantity							13795			0
S3	2000	2000	2000	2	0	2	Export	686	Senegal	SEN	381	Italy	ITA								29	CRUDE ANIMAL,VEG.MATERL.	1	No Quantity							5342			0
S3	2000	2000	2000	2	0	2	Export	686	Senegal	SEN	381	Italy	ITA								33	PETROLEUM,PETROL.PRODUCT	1	No Quantity							6300			0
S3	2000	2000	2000	2	0	2	Export	686	Senegal	SEN	381	Italy	ITA								42	FIXED VEG. FATS AND OILS	1	No Quantity							18303548			0
S3	2000	2000	2000	2	0	2	Export	686	Senegal	SEN	381	Italy	ITA								63	CORK, WOOD MANUFACTURES	1	No Quantity							66926			0
S3	2000	2000	2000	2	0	2	Export	686	Senegal	SEN	381	Italy	ITA								58	PLASTIC,NON-PRIMARY FORM	1	No Quantity							736			0
S3	2000	2000	2000	2	0	2	Export	686	Senegal	SEN	381	Italy	ITA								61	LEATHER, LEATHER GOODS	1	No Quantity							346556			0
S3	2000	2000	2000	2	0	2	Export	686	Senegal	SEN	381	Italy	ITA								64	PAPER,PAPERBOARD,ETC.	1	No Quantity							55910			0
S3	2000	2000	2000	2	0	2	Export	686	Senegal	SEN	381	Italy	ITA								65	TEXTILE YARN,FABRIC,ETC.	1	No Quantity							1365			0
S3	2000	2000	2000	2	0	2	Export	686	Senegal	SEN	381	Italy	ITA								69	METALS MANUFACTURES,NES	1	No Quantity							149129			0
S3	2000	2000	2000	2	0	2	Export	686	Senegal	SEN	381	Italy	ITA								67	IRON AND STEEL	1	No Quantity							99223			0
S3	2000	2000	2000	2	0	2	Export	686	Senegal	SEN	381	Italy	ITA								53	DYES,COLOURING MATERIALS	1	No Quantity							7382			0
S3	2000	2000	2000	2	0	2	Export	686	Senegal	SEN	381	Italy	ITA								59	CHEMICAL MATERIALS NES	1	No Quantity							488			0
S3	2000	2000	2000	2	0	2	Export	686	Senegal	SEN	381	Italy	ITA								57	PLASTICS IN PRIMARY FORM	1	No Quantity							2099			0
S3	2000	2000	2000	2	0	2	Export	686	Senegal	SEN	384	Côte d'Ivoire	CIV								57	PLASTICS IN PRIMARY FORM	1	No Quantity							125306			0
S3	2000	2000	2000	2	0	2	Export	686	Senegal	SEN	384	Côte d'Ivoire	CIV								59	CHEMICAL MATERIALS NES	1	No Quantity							1840537			0
S3	2000	2000	2000	2	0	2	Export	686	Senegal	SEN	384	Côte d'Ivoire	CIV								56	FERTILIZER,EXCEPT GRP272	1	No Quantity							36083			0
S3	2000	2000	2000	2	0	2	Export	686	Senegal	SEN	384	Côte d'Ivoire	CIV								54	MEDICINAL,PHARM.PRODUCTS	1	No Quantity							473626			0
S3	2000	2000	2000	2	0	2	Export	686	Senegal	SEN	384	Côte d'Ivoire	CIV								55	ESSENTL.OILS,PERFUME,ETC	1	No Quantity							739289			0
S3	2000	2000	2000	2	0	2	Export	686	Senegal	SEN	384	Côte d'Ivoire	CIV								53	DYES,COLOURING MATERIALS	1	No Quantity							1177			0
S3	2000	2000	2000	2	0	2	Export	686	Senegal	SEN	384	Côte d'Ivoire	CIV								52	INORGANIC CHEMICALS	1	No Quantity							160			0
S3	2000	2000	2000	2	0	2	Export	686	Senegal	SEN	384	Côte d'Ivoire	CIV								51	ORGANIC CHEMICALS	1	No Quantity							14966			0
S3	2000	2000	2000	2	0	2	Export	686	Senegal	SEN	384	Côte d'Ivoire	CIV								67	IRON AND STEEL	1	No Quantity							206527			0
S3	2000	2000	2000	2	0	2	Export	686	Senegal	SEN	384	Côte d'Ivoire	CIV								66	NON-METAL.MINERAL MANFCT	1	No Quantity							1629			0
S3	2000	2000	2000	2	0	2	Export	686	Senegal	SEN	384	Côte d'Ivoire	CIV								69	METALS MANUFACTURES,NES	1	No Quantity							13028			0
S3	2000	2000	2000	2	0	2	Export	686	Senegal	SEN	384	Côte d'Ivoire	CIV								65	TEXTILE YARN,FABRIC,ETC.	1	No Quantity							211196			0
S3	2000	2000	2000	2	0	2	Export	686	Senegal	SEN	384	Côte d'Ivoire	CIV								64	PAPER,PAPERBOARD,ETC.	1	No Quantity							72146			0
S3	2000	2000	2000	2	0	2	Export	686	Senegal	SEN	384	Côte d'Ivoire	CIV								42	FIXED VEG. FATS AND OILS	1	No Quantity							3750			0
S3	2000	2000	2000	2	0	2	Export	686	Senegal	SEN	384	Côte d'Ivoire	CIV								33	PETROLEUM,PETROL.PRODUCT	1	No Quantity							429			0
S3	2000	2000	2000	2	0	2	Export	686	Senegal	SEN	384	Côte d'Ivoire	CIV								29	CRUDE ANIMAL,VEG.MATERL.	1	No Quantity							402			0
S3	2000	2000	2000	2	0	2	Export	686	Senegal	SEN	384	Côte d'Ivoire	CIV								23	CRUDE RUBBER	1	No Quantity							4369			0
S3	2000	2000	2000	2	0	2	Export	686	Senegal	SEN	384	Côte d'Ivoire	CIV								27	CRUDE FERTILIZER,MINERAL	1	No Quantity							6082925			0
S3	2000	2000	2000	2	0	2	Export	686	Senegal	SEN	384	Côte d'Ivoire	CIV								07	COFFEE,TEA,COCOA,SPICES	1	No Quantity							205			0
S3	2000	2000	2000	2	0	2	Export	686	Senegal	SEN	384	Côte d'Ivoire	CIV								06	SUGAR,SUGR.PREPTNS,HONEY	1	No Quantity							149984			0
S3	2000	2000	2000	2	0	2	Export	686	Senegal	SEN	384	Côte d'Ivoire	CIV								09	MISC.EDIBLE PRODUCTS ETC	1	No Quantity							639			0
S3	2000	2000	2000	2	0	2	Export	686	Senegal	SEN	384	Côte d'Ivoire	CIV								05	VEGETABLES AND FRUIT	1	No Quantity							1021			0
S3	2000	2000	2000	2	0	2	Export	686	Senegal	SEN	384	Côte d'Ivoire	CIV								02	DAIRY PRODUCTS,BIRD EGGS	1	No Quantity							70149			0
S3	2000	2000	2000	2	0	2	Export	686	Senegal	SEN	384	Côte d'Ivoire	CIV								04	CEREALS,CEREAL PREPRTNS.	1	No Quantity							5464			0
S3	2000	2000	2000	2	0	2	Export	686	Senegal	SEN	384	Côte d'Ivoire	CIV								03	FISH,CRUSTACEANS,MOLLUSC	1	No Quantity							3686215			0
S3	2000	2000	2000	2	0	2	Export	686	Senegal	SEN	384	Côte d'Ivoire	CIV								84	CLOTHING AND ACCESSORIES	1	No Quantity							31982			0
S3	2000	2000	2000	2	0	2	Export	686	Senegal	SEN	384	Côte d'Ivoire	CIV								82	FURNITURE,BEDDING,ETC.	1	No Quantity							48107			0
S3	2000	2000	2000	2	0	2	Export	686	Senegal	SEN	384	Côte d'Ivoire	CIV								81	PREFAB BUILDGS,FTTNG ETC	1	No Quantity							25669			0
S3	2000	2000	2000	2	0	2	Export	686	Senegal	SEN	384	Côte d'Ivoire	CIV								77	ELEC MCH APPAR,PARTS,NES	1	No Quantity							275801			0
S3	2000	2000	2000	2	0	2	Export	686	Senegal	SEN	384	Côte d'Ivoire	CIV								89	MISC MANUFCTRD GOODS NES	1	No Quantity							304407			0
S3	2000	2000	2000	2	0	2	Export	686	Senegal	SEN	384	Côte d'Ivoire	CIV								68	NON-FERROUS METALS	1	No Quantity							133416			0
S3	2000	2000	2000	2	0	2	Export	686	Senegal	SEN	384	Côte d'Ivoire	CIV								71	POWER GENERATNG.MACHINES	1	No Quantity							25303			0
S3	2000	2000	2000	2	0	2	Export	686	Senegal	SEN	384	Côte d'Ivoire	CIV								73	METALWORKING MACHINERY	1	No Quantity							26536			0
S3	2000	2000	2000	2	0	2	Export	686	Senegal	SEN	384	Côte d'Ivoire	CIV								72	SPECIAL.INDUST.MACHINERY	1	No Quantity							62785			0
S3	2000	2000	2000	2	0	2	Export	686	Senegal	SEN	384	Côte d'Ivoire	CIV								74	GENERAL INDUSTL.MACH.NES	1	No Quantity							19450			0
S3	2000	2000	2000	2	0	2	Export	686	Senegal	SEN	384	Côte d'Ivoire	CIV								75	OFFICE MACHINES,ADP MACH	1	No Quantity							4295			0
S3	2000	2000	2000	2	0	2	Export	686	Senegal	SEN	384	Côte d'Ivoire	CIV								76	TELECOMM.SOUND EQUIP ETC	1	No Quantity							3244			0
S3	2000	2000	2000	2	0	2	Export	686	Senegal	SEN	384	Côte d'Ivoire	CIV								78	ROAD VEHICLES	1	No Quantity							172101			0
S3	2000	2000	2000	2	0	2	Export	686	Senegal	SEN	388	Jamaica	JAM								03	FISH,CRUSTACEANS,MOLLUSC	1	No Quantity							4051			0
S3	2000	2000	2000	2	0	2	Export	686	Senegal	SEN	392	Japan	JPN								03	FISH,CRUSTACEANS,MOLLUSC	1	No Quantity							8304918			0
S3	2000	2000	2000	2	0	2	Export	686	Senegal	SEN	392	Japan	JPN								04	CEREALS,CEREAL PREPRTNS.	1	No Quantity							95508			0
S3	2000	2000	2000	2	0	2	Export	686	Senegal	SEN	392	Japan	JPN								22	OIL SEED,OLEAGINUS FRUIT	1	No Quantity							28719			0
S3	2000	2000	2000	2	0	2	Export	686	Senegal	SEN	392	Japan	JPN								29	CRUDE ANIMAL,VEG.MATERL.	1	No Quantity							5			0
S3	2000	2000	2000	2	0	2	Export	686	Senegal	SEN	392	Japan	JPN								65	TEXTILE YARN,FABRIC,ETC.	1	No Quantity							11759			0
S3	2000	2000	2000	2	0	2	Export	686	Senegal	SEN	392	Japan	JPN								61	LEATHER, LEATHER GOODS	1	No Quantity							11504			0
S3	2000	2000	2000	2	0	2	Export	686	Senegal	SEN	392	Japan	JPN								74	GENERAL INDUSTL.MACH.NES	1	No Quantity							86689			0
S3	2000	2000	2000	2	0	2	Export	686	Senegal	SEN	392	Japan	JPN								71	POWER GENERATNG.MACHINES	1	No Quantity							3809			0
S3	2000	2000	2000	2	0	2	Export	686	Senegal	SEN	392	Japan	JPN								89	MISC MANUFCTRD GOODS NES	1	No Quantity							17707			0
S3	2000	2000	2000	2	0	2	Export	686	Senegal	SEN	400	Jordan	JOR								03	FISH,CRUSTACEANS,MOLLUSC	1	No Quantity							159123			0
S3	2000	2000	2000	2	0	2	Export	686	Senegal	SEN	404	Kenya	KEN								89	MISC MANUFCTRD GOODS NES	1	No Quantity							903			0
S3	2000	2000	2000	2	0	2	Export	686	Senegal	SEN	404	Kenya	KEN								75	OFFICE MACHINES,ADP MACH	1	No Quantity							2961			0
S3	2000	2000	2000	2	0	2	Export	686	Senegal	SEN	404	Kenya	KEN								78	ROAD VEHICLES	1	No Quantity							13245			0
S3	2000	2000	2000	2	0	2	Export	686	Senegal	SEN	410	Rep. of Korea	KOR								03	FISH,CRUSTACEANS,MOLLUSC	1	No Quantity							750848			0
S3	2000	2000	2000	2	0	2	Export	686	Senegal	SEN	414	Kuwait	KWT								03	FISH,CRUSTACEANS,MOLLUSC	1	No Quantity							1522			0
S3	2000	2000	2000	2	0	2	Export	686	Senegal	SEN	414	Kuwait	KWT								87	SCIENTIFIC EQUIPMENT NES	1	No Quantity							31802			0
S3	2000	2000	2000	2	0	2	Export	686	Senegal	SEN	422	Lebanon	LBN								03	FISH,CRUSTACEANS,MOLLUSC	1	No Quantity							1818872			0
S3	2000	2000	2000	2	0	2	Export	686	Senegal	SEN	430	Liberia	LBR								03	FISH,CRUSTACEANS,MOLLUSC	1	No Quantity							82582			0
S3	2000	2000	2000	2	0	2	Export	686	Senegal	SEN	430	Liberia	LBR								12	TOBACCO,TOBACCO MANUFACT	1	No Quantity							11066			0
S3	2000	2000	2000	2	0	2	Export	686	Senegal	SEN	430	Liberia	LBR								33	PETROLEUM,PETROL.PRODUCT	1	No Quantity							7509482			0
S3	2000	2000	2000	2	0	2	Export	686	Senegal	SEN	430	Liberia	LBR								27	CRUDE FERTILIZER,MINERAL	1	No Quantity							12523			0
S3	2000	2000	2000	2	0	2	Export	686	Senegal	SEN	430	Liberia	LBR								65	TEXTILE YARN,FABRIC,ETC.	1	No Quantity							627			0
S3	2000	2000	2000	2	0	2	Export	686	Senegal	SEN	430	Liberia	LBR								64	PAPER,PAPERBOARD,ETC.	1	No Quantity							496			0
S3	2000	2000	2000	2	0	2	Export	686	Senegal	SEN	430	Liberia	LBR								51	ORGANIC CHEMICALS	1	No Quantity							943			0
S3	2000	2000	2000	2	0	2	Export	686	Senegal	SEN	430	Liberia	LBR								52	INORGANIC CHEMICALS	1	No Quantity							61421			0
S3	2000	2000	2000	2	0	2	Export	686	Senegal	SEN	430	Liberia	LBR								55	ESSENTL.OILS,PERFUME,ETC	1	No Quantity							44118			0
S3	2000	2000	2000	2	0	2	Export	686	Senegal	SEN	430	Liberia	LBR								54	MEDICINAL,PHARM.PRODUCTS	1	No Quantity							33534			0
S3	2000	2000	2000	2	0	2	Export	686	Senegal	SEN	430	Liberia	LBR								57	PLASTICS IN PRIMARY FORM	1	No Quantity							4093			0
S3	2000	2000	2000	2	0	2	Export	686	Senegal	SEN	430	Liberia	LBR								89	MISC MANUFCTRD GOODS NES	1	No Quantity							12649			0
S3	2000	2000	2000	2	0	2	Export	686	Senegal	SEN	430	Liberia	LBR								77	ELEC MCH APPAR,PARTS,NES	1	No Quantity							4447			0
S3	2000	2000	2000	2	0	2	Export	686	Senegal	SEN	430	Liberia	LBR								41	ANIMAL OILS AND FATS	1	No Quantity							3213			0
S3	2000	2000	2000	2	0	2	Export	686	Senegal	SEN	450	Madagascar	MDG								77	ELEC MCH APPAR,PARTS,NES	1	No Quantity							2545			0
S3	2000	2000	2000	2	0	2	Export	686	Senegal	SEN	450	Madagascar	MDG								82	FURNITURE,BEDDING,ETC.	1	No Quantity							3514			0
S3	2000	2000	2000	2	0	2	Export	686	Senegal	SEN	450	Madagascar	MDG								78	ROAD VEHICLES	1	No Quantity							31587			0
S3	2000	2000	2000	2	0	2	Export	686	Senegal	SEN	450	Madagascar	MDG								72	SPECIAL.INDUST.MACHINERY	1	No Quantity							21626			0
S3	2000	2000	2000	2	0	2	Export	686	Senegal	SEN	450	Madagascar	MDG								59	CHEMICAL MATERIALS NES	1	No Quantity							3			0
S3	2000	2000	2000	2	0	2	Export	686	Senegal	SEN	450	Madagascar	MDG								64	PAPER,PAPERBOARD,ETC.	1	No Quantity							2595			0
S3	2000	2000	2000	2	0	2	Export	686	Senegal	SEN	450	Madagascar	MDG								69	METALS MANUFACTURES,NES	1	No Quantity							67527			0
S3	2000	2000	2000	2	0	2	Export	686	Senegal	SEN	450	Madagascar	MDG								67	IRON AND STEEL	1	No Quantity							75179			0
S3	2000	2000	2000	2	0	2	Export	686	Senegal	SEN	466	Mali	MLI								67	IRON AND STEEL	1	No Quantity							385472			0
S3	2000	2000	2000	2	0	2	Export	686	Senegal	SEN	466	Mali	MLI								66	NON-METAL.MINERAL MANFCT	1	No Quantity							3535014			0
S3	2000	2000	2000	2	0	2	Export	686	Senegal	SEN	466	Mali	MLI								69	METALS MANUFACTURES,NES	1	No Quantity							219131			0
S3	2000	2000	2000	2	0	2	Export	686	Senegal	SEN	466	Mali	MLI								64	PAPER,PAPERBOARD,ETC.	1	No Quantity							821078			0
S3	2000	2000	2000	2	0	2	Export	686	Senegal	SEN	466	Mali	MLI								65	TEXTILE YARN,FABRIC,ETC.	1	No Quantity							29958			0
S3	2000	2000	2000	2	0	2	Export	686	Senegal	SEN	466	Mali	MLI								58	PLASTIC,NON-PRIMARY FORM	1	No Quantity							175870			0
S3	2000	2000	2000	2	0	2	Export	686	Senegal	SEN	466	Mali	MLI								63	CORK, WOOD MANUFACTURES	1	No Quantity							2464			0
S3	2000	2000	2000	2	0	2	Export	686	Senegal	SEN	466	Mali	MLI								59	CHEMICAL MATERIALS NES	1	No Quantity							7161531			0
S3	2000	2000	2000	2	0	2	Export	686	Senegal	SEN	466	Mali	MLI								57	PLASTICS IN PRIMARY FORM	1	No Quantity							449042			0
S3	2000	2000	2000	2	0	2	Export	686	Senegal	SEN	466	Mali	MLI								54	MEDICINAL,PHARM.PRODUCTS	1	No Quantity							134680			0
S3	2000	2000	2000	2	0	2	Export	686	Senegal	SEN	466	Mali	MLI								56	FERTILIZER,EXCEPT GRP272	1	No Quantity							4207107			0
S3	2000	2000	2000	2	0	2	Export	686	Senegal	SEN	466	Mali	MLI								55	ESSENTL.OILS,PERFUME,ETC	1	No Quantity							638704			0
S3	2000	2000	2000	2	0	2	Export	686	Senegal	SEN	466	Mali	MLI								52	INORGANIC CHEMICALS	1	No Quantity							17764			0
S3	2000	2000	2000	2	0	2	Export	686	Senegal	SEN	466	Mali	MLI								53	DYES,COLOURING MATERIALS	1	No Quantity							80103			0
S3	2000	2000	2000	2	0	2	Export	686	Senegal	SEN	466	Mali	MLI								51	ORGANIC CHEMICALS	1	No Quantity							18460			0
S3	2000	2000	2000	2	0	2	Export	686	Senegal	SEN	466	Mali	MLI								27	CRUDE FERTILIZER,MINERAL	1	No Quantity							14058			0
S3	2000	2000	2000	2	0	2	Export	686	Senegal	SEN	466	Mali	MLI								26	TEXTILE FIBRES	1	No Quantity							514			0
S3	2000	2000	2000	2	0	2	Export	686	Senegal	SEN	466	Mali	MLI								33	PETROLEUM,PETROL.PRODUCT	1	No Quantity							21653924			0
S3	2000	2000	2000	2	0	2	Export	686	Senegal	SEN	466	Mali	MLI								42	FIXED VEG. FATS AND OILS	1	No Quantity							31516			0
S3	2000	2000	2000	2	0	2	Export	686	Senegal	SEN	466	Mali	MLI								29	CRUDE ANIMAL,VEG.MATERL.	1	No Quantity							2431			0
S3	2000	2000	2000	2	0	2	Export	686	Senegal	SEN	466	Mali	MLI								23	CRUDE RUBBER	1	No Quantity							9887			0
S3	2000	2000	2000	2	0	2	Export	686	Senegal	SEN	466	Mali	MLI								01	MEAT, MEAT PREPARATIONS	1	No Quantity							7342			0
S3	2000	2000	2000	2	0	2	Export	686	Senegal	SEN	466	Mali	MLI								11	BEVERAGES	1	No Quantity							22684			0
S3	2000	2000	2000	2	0	2	Export	686	Senegal	SEN	466	Mali	MLI								09	MISC.EDIBLE PRODUCTS ETC	1	No Quantity							37819			0
S3	2000	2000	2000	2	0	2	Export	686	Senegal	SEN	466	Mali	MLI								06	SUGAR,SUGR.PREPTNS,HONEY	1	No Quantity							175302			0
S3	2000	2000	2000	2	0	2	Export	686	Senegal	SEN	466	Mali	MLI								03	FISH,CRUSTACEANS,MOLLUSC	1	No Quantity							339127			0
S3	2000	2000	2000	2	0	2	Export	686	Senegal	SEN	466	Mali	MLI								04	CEREALS,CEREAL PREPRTNS.	1	No Quantity							25242			0
S3	2000	2000	2000	2	0	2	Export	686	Senegal	SEN	466	Mali	MLI								02	DAIRY PRODUCTS,BIRD EGGS	1	No Quantity							38953			0
S3	2000	2000	2000	2	0	2	Export	686	Senegal	SEN	466	Mali	MLI								05	VEGETABLES AND FRUIT	1	No Quantity							2799			0
S3	2000	2000	2000	2	0	2	Export	686	Senegal	SEN	466	Mali	MLI								72	SPECIAL.INDUST.MACHINERY	1	No Quantity							1353681			0
S3	2000	2000	2000	2	0	2	Export	686	Senegal	SEN	466	Mali	MLI								73	METALWORKING MACHINERY	1	No Quantity							16273			0
S3	2000	2000	2000	2	0	2	Export	686	Senegal	SEN	466	Mali	MLI								62	RUBBER MANUFACTURES, NES	1	No Quantity							11037			0
S3	2000	2000	2000	2	0	2	Export	686	Senegal	SEN	466	Mali	MLI								71	POWER GENERATNG.MACHINES	1	No Quantity							16286			0
S3	2000	2000	2000	2	0	2	Export	686	Senegal	SEN	466	Mali	MLI								68	NON-FERROUS METALS	1	No Quantity							8381			0
S3	2000	2000	2000	2	0	2	Export	686	Senegal	SEN	466	Mali	MLI								78	ROAD VEHICLES	1	No Quantity							121167			0
S3	2000	2000	2000	2	0	2	Export	686	Senegal	SEN	466	Mali	MLI								75	OFFICE MACHINES,ADP MACH	1	No Quantity							4470			0
S3	2000	2000	2000	2	0	2	Export	686	Senegal	SEN	466	Mali	MLI								74	GENERAL INDUSTL.MACH.NES	1	No Quantity							156219			0
S3	2000	2000	2000	2	0	2	Export	686	Senegal	SEN	466	Mali	MLI								82	FURNITURE,BEDDING,ETC.	1	No Quantity							15882			0
S3	2000	2000	2000	2	0	2	Export	686	Senegal	SEN	466	Mali	MLI								84	CLOTHING AND ACCESSORIES	1	No Quantity							1717			0
S3	2000	2000	2000	2	0	2	Export	686	Senegal	SEN	466	Mali	MLI								77	ELEC MCH APPAR,PARTS,NES	1	No Quantity							53037			0
S3	2000	2000	2000	2	0	2	Export	686	Senegal	SEN	466	Mali	MLI								81	PREFAB BUILDGS,FTTNG ETC	1	No Quantity							22925			0
S3	2000	2000	2000	2	0	2	Export	686	Senegal	SEN	466	Mali	MLI								89	MISC MANUFCTRD GOODS NES	1	No Quantity							683083			0
S3	2000	2000	2000	2	0	2	Export	686	Senegal	SEN	466	Mali	MLI								87	SCIENTIFIC EQUIPMENT NES	1	No Quantity							282			0
S3	2000	2000	2000	2	0	2	Export	686	Senegal	SEN	466	Mali	MLI								85	FOOTWEAR	1	No Quantity							11017			0
S3	2000	2000	2000	2	0	2	Export	686	Senegal	SEN	466	Mali	MLI								88	PHOTO.APPARAT.NES;CLOCKS	1	No Quantity							170			0
S3	2000	2000	2000	2	0	2	Export	686	Senegal	SEN	478	Mauritania	MRT								93	SPEC.TRANSACT.NOT CLASSD	1	No Quantity							529101			0
S3	2000	2000	2000	2	0	2	Export	686	Senegal	SEN	478	Mauritania	MRT								85	FOOTWEAR	1	No Quantity							4175			0
S3	2000	2000	2000	2	0	2	Export	686	Senegal	SEN	478	Mauritania	MRT								83	TRAVEL GOODS,HANDBGS ETC	1	No Quantity							808			0
S3	2000	2000	2000	2	0	2	Export	686	Senegal	SEN	478	Mauritania	MRT								87	SCIENTIFIC EQUIPMENT NES	1	No Quantity							6457			0
S3	2000	2000	2000	2	0	2	Export	686	Senegal	SEN	478	Mauritania	MRT								89	MISC MANUFCTRD GOODS NES	1	No Quantity							1396359			0
S3	2000	2000	2000	2	0	2	Export	686	Senegal	SEN	478	Mauritania	MRT								81	PREFAB BUILDGS,FTTNG ETC	1	No Quantity							1935			0
S3	2000	2000	2000	2	0	2	Export	686	Senegal	SEN	478	Mauritania	MRT								77	ELEC MCH APPAR,PARTS,NES	1	No Quantity							669983			0
S3	2000	2000	2000	2	0	2	Export	686	Senegal	SEN	478	Mauritania	MRT								84	CLOTHING AND ACCESSORIES	1	No Quantity							142			0
S3	2000	2000	2000	2	0	2	Export	686	Senegal	SEN	478	Mauritania	MRT								82	FURNITURE,BEDDING,ETC.	1	No Quantity							31895			0
S3	2000	2000	2000	2	0	2	Export	686	Senegal	SEN	478	Mauritania	MRT								74	GENERAL INDUSTL.MACH.NES	1	No Quantity							504568			0
S3	2000	2000	2000	2	0	2	Export	686	Senegal	SEN	478	Mauritania	MRT								75	OFFICE MACHINES,ADP MACH	1	No Quantity							4470			0
S3	2000	2000	2000	2	0	2	Export	686	Senegal	SEN	478	Mauritania	MRT								76	TELECOMM.SOUND EQUIP ETC	1	No Quantity							20410			0
S3	2000	2000	2000	2	0	2	Export	686	Senegal	SEN	478	Mauritania	MRT								78	ROAD VEHICLES	1	No Quantity							116958			0
S3	2000	2000	2000	2	0	2	Export	686	Senegal	SEN	478	Mauritania	MRT								68	NON-FERROUS METALS	1	No Quantity							161398			0
S3	2000	2000	2000	2	0	2	Export	686	Senegal	SEN	478	Mauritania	MRT								71	POWER GENERATNG.MACHINES	1	No Quantity							367229			0
S3	2000	2000	2000	2	0	2	Export	686	Senegal	SEN	478	Mauritania	MRT								62	RUBBER MANUFACTURES, NES	1	No Quantity							2556			0
S3	2000	2000	2000	2	0	2	Export	686	Senegal	SEN	478	Mauritania	MRT								73	METALWORKING MACHINERY	1	No Quantity							5062			0
S3	2000	2000	2000	2	0	2	Export	686	Senegal	SEN	478	Mauritania	MRT								72	SPECIAL.INDUST.MACHINERY	1	No Quantity							161248			0
S3	2000	2000	2000	2	0	2	Export	686	Senegal	SEN	478	Mauritania	MRT								05	VEGETABLES AND FRUIT	1	No Quantity							12942			0
S3	2000	2000	2000	2	0	2	Export	686	Senegal	SEN	478	Mauritania	MRT								02	DAIRY PRODUCTS,BIRD EGGS	1	No Quantity							29947			0
S3	2000	2000	2000	2	0	2	Export	686	Senegal	SEN	478	Mauritania	MRT								04	CEREALS,CEREAL PREPRTNS.	1	No Quantity							4277			0
S3	2000	2000	2000	2	0	2	Export	686	Senegal	SEN	478	Mauritania	MRT								06	SUGAR,SUGR.PREPTNS,HONEY	1	No Quantity							162622			0
S3	2000	2000	2000	2	0	2	Export	686	Senegal	SEN	478	Mauritania	MRT								07	COFFEE,TEA,COCOA,SPICES	1	No Quantity							129312			0
S3	2000	2000	2000	2	0	2	Export	686	Senegal	SEN	478	Mauritania	MRT								08	ANIMAL FEED STUFF	1	No Quantity							3226520			0
S3	2000	2000	2000	2	0	2	Export	686	Senegal	SEN	478	Mauritania	MRT								09	MISC.EDIBLE PRODUCTS ETC	1	No Quantity							24866			0
S3	2000	2000	2000	2	0	2	Export	686	Senegal	SEN	478	Mauritania	MRT								11	BEVERAGES	1	No Quantity							2279			0
S3	2000	2000	2000	2	0	2	Export	686	Senegal	SEN	478	Mauritania	MRT								01	MEAT, MEAT PREPARATIONS	1	No Quantity							2857			0
S3	2000	2000	2000	2	0	2	Export	686	Senegal	SEN	478	Mauritania	MRT								12	TOBACCO,TOBACCO MANUFACT	1	No Quantity							379434			0
S3	2000	2000	2000	2	0	2	Export	686	Senegal	SEN	478	Mauritania	MRT								24	CORK AND WOOD	1	No Quantity							308516			0
S3	2000	2000	2000	2	0	2	Export	686	Senegal	SEN	478	Mauritania	MRT								42	FIXED VEG. FATS AND OILS	1	No Quantity							56590			0
S3	2000	2000	2000	2	0	2	Export	686	Senegal	SEN	478	Mauritania	MRT								33	PETROLEUM,PETROL.PRODUCT	1	No Quantity							555890			0
S3	2000	2000	2000	2	0	2	Export	686	Senegal	SEN	478	Mauritania	MRT								26	TEXTILE FIBRES	1	No Quantity							10351			0
S3	2000	2000	2000	2	0	2	Export	686	Senegal	SEN	478	Mauritania	MRT								22	OIL SEED,OLEAGINUS FRUIT	1	No Quantity							371129			0
S3	2000	2000	2000	2	0	2	Export	686	Senegal	SEN	478	Mauritania	MRT								27	CRUDE FERTILIZER,MINERAL	1	No Quantity							766			0
S3	2000	2000	2000	2	0	2	Export	686	Senegal	SEN	478	Mauritania	MRT								51	ORGANIC CHEMICALS	1	No Quantity							88661			0
S3	2000	2000	2000	2	0	2	Export	686	Senegal	SEN	478	Mauritania	MRT								43	ANIMAL,VEG.FATS,OILS,NES	1	No Quantity							5825			0
S3	2000	2000	2000	2	0	2	Export	686	Senegal	SEN	478	Mauritania	MRT								25	PULP AND WASTE PAPER	1	No Quantity							3704			0
S3	2000	2000	2000	2	0	2	Export	686	Senegal	SEN	478	Mauritania	MRT								53	DYES,COLOURING MATERIALS	1	No Quantity							150533			0
S3	2000	2000	2000	2	0	2	Export	686	Senegal	SEN	478	Mauritania	MRT								52	INORGANIC CHEMICALS	1	No Quantity							110671			0
S3	2000	2000	2000	2	0	2	Export	686	Senegal	SEN	478	Mauritania	MRT								55	ESSENTL.OILS,PERFUME,ETC	1	No Quantity							3830082			0
S3	2000	2000	2000	2	0	2	Export	686	Senegal	SEN	478	Mauritania	MRT								54	MEDICINAL,PHARM.PRODUCTS	1	No Quantity							31567			0
S3	2000	2000	2000	2	0	2	Export	686	Senegal	SEN	478	Mauritania	MRT								57	PLASTICS IN PRIMARY FORM	1	No Quantity							772272			0
S3	2000	2000	2000	2	0	2	Export	686	Senegal	SEN	478	Mauritania	MRT								59	CHEMICAL MATERIALS NES	1	No Quantity							421408			0
S3	2000	2000	2000	2	0	2	Export	686	Senegal	SEN	478	Mauritania	MRT								58	PLASTIC,NON-PRIMARY FORM	1	No Quantity							183600			0
S3	2000	2000	2000	2	0	2	Export	686	Senegal	SEN	478	Mauritania	MRT								61	LEATHER, LEATHER GOODS	1	No Quantity							47304			0
S3	2000	2000	2000	2	0	2	Export	686	Senegal	SEN	478	Mauritania	MRT								65	TEXTILE YARN,FABRIC,ETC.	1	No Quantity							1050959			0
S3	2000	2000	2000	2	0	2	Export	686	Senegal	SEN	478	Mauritania	MRT								64	PAPER,PAPERBOARD,ETC.	1	No Quantity							504674			0
S3	2000	2000	2000	2	0	2	Export	686	Senegal	SEN	478	Mauritania	MRT								69	METALS MANUFACTURES,NES	1	No Quantity							289989			0
S3	2000	2000	2000	2	0	2	Export	686	Senegal	SEN	478	Mauritania	MRT								66	NON-METAL.MINERAL MANFCT	1	No Quantity							245096			0
S3	2000	2000	2000	2	0	2	Export	686	Senegal	SEN	478	Mauritania	MRT								67	IRON AND STEEL	1	No Quantity							699599			0
S3	2000	2000	2000	2	0	2	Export	686	Senegal	SEN	480	Mauritius	MUS								03	FISH,CRUSTACEANS,MOLLUSC	1	No Quantity							7871			0
S3	2000	2000	2000	2	0	2	Export	686	Senegal	SEN	484	Mexico	MEX								03	FISH,CRUSTACEANS,MOLLUSC	1	No Quantity							162369			0
S3	2000	2000	2000	2	0	2	Export	686	Senegal	SEN	484	Mexico	MEX								05	VEGETABLES AND FRUIT	1	No Quantity							328522			0
S3	2000	2000	2000	2	0	2	Export	686	Senegal	SEN	484	Mexico	MEX								29	CRUDE ANIMAL,VEG.MATERL.	1	No Quantity							662853			0
S3	2000	2000	2000	2	0	2	Export	686	Senegal	SEN	484	Mexico	MEX								89	MISC MANUFCTRD GOODS NES	1	No Quantity							6727			0
S3	2000	2000	2000	2	0	2	Export	686	Senegal	SEN	490	Other Asia, nes									26	TEXTILE FIBRES	1	No Quantity							343722			0
S3	2000	2000	2000	2	0	2	Export	686	Senegal	SEN	490	Other Asia, nes									03	FISH,CRUSTACEANS,MOLLUSC	1	No Quantity							686045			0
S3	2000	2000	2000	2	0	2	Export	686	Senegal	SEN	504	Morocco	MAR								03	FISH,CRUSTACEANS,MOLLUSC	1	No Quantity							401200			0
S3	2000	2000	2000	2	0	2	Export	686	Senegal	SEN	504	Morocco	MAR								06	SUGAR,SUGR.PREPTNS,HONEY	1	No Quantity							281			0
S3	2000	2000	2000	2	0	2	Export	686	Senegal	SEN	504	Morocco	MAR								29	CRUDE ANIMAL,VEG.MATERL.	1	No Quantity							21			0
S3	2000	2000	2000	2	0	2	Export	686	Senegal	SEN	504	Morocco	MAR								67	IRON AND STEEL	1	No Quantity							3401			0
S3	2000	2000	2000	2	0	2	Export	686	Senegal	SEN	504	Morocco	MAR								69	METALS MANUFACTURES,NES	1	No Quantity							103559			0
S3	2000	2000	2000	2	0	2	Export	686	Senegal	SEN	504	Morocco	MAR								64	PAPER,PAPERBOARD,ETC.	1	No Quantity							2200			0
S3	2000	2000	2000	2	0	2	Export	686	Senegal	SEN	504	Morocco	MAR								63	CORK, WOOD MANUFACTURES	1	No Quantity							1963			0
S3	2000	2000	2000	2	0	2	Export	686	Senegal	SEN	504	Morocco	MAR								59	CHEMICAL MATERIALS NES	1	No Quantity							23			0
S3	2000	2000	2000	2	0	2	Export	686	Senegal	SEN	504	Morocco	MAR								56	FERTILIZER,EXCEPT GRP272	1	No Quantity							109909			0
S3	2000	2000	2000	2	0	2	Export	686	Senegal	SEN	504	Morocco	MAR								78	ROAD VEHICLES	1	No Quantity							31882			0
S3	2000	2000	2000	2	0	2	Export	686	Senegal	SEN	508	Mozambique	MOZ								89	MISC MANUFCTRD GOODS NES	1	No Quantity							34201			0
S3	2000	2000	2000	2	0	2	Export	686	Senegal	SEN	508	Mozambique	MOZ								57	PLASTICS IN PRIMARY FORM	1	No Quantity							23980			0
S3	2000	2000	2000	2	0	2	Export	686	Senegal	SEN	508	Mozambique	MOZ								53	DYES,COLOURING MATERIALS	1	No Quantity							795			0
S3	2000	2000	2000	2	0	2	Export	686	Senegal	SEN	508	Mozambique	MOZ								65	TEXTILE YARN,FABRIC,ETC.	1	No Quantity							2506			0
S3	2000	2000	2000	2	0	2	Export	686	Senegal	SEN	528	Netherlands	NLD								63	CORK, WOOD MANUFACTURES	1	No Quantity							2205			0
S3	2000	2000	2000	2	0	2	Export	686	Senegal	SEN	528	Netherlands	NLD								61	LEATHER, LEATHER GOODS	1	No Quantity							37201			0
S3	2000	2000	2000	2	0	2	Export	686	Senegal	SEN	528	Netherlands	NLD								69	METALS MANUFACTURES,NES	1	No Quantity							1483			0
S3	2000	2000	2000	2	0	2	Export	686	Senegal	SEN	528	Netherlands	NLD								34	GAS,NATURAL,MANUFACTURED	1	No Quantity							1689			0
S3	2000	2000	2000	2	0	2	Export	686	Senegal	SEN	528	Netherlands	NLD								29	CRUDE ANIMAL,VEG.MATERL.	1	No Quantity							3680			0
S3	2000	2000	2000	2	0	2	Export	686	Senegal	SEN	528	Netherlands	NLD								28	METALLIFEROUS ORE,SCRAP	1	No Quantity							84280			0
S3	2000	2000	2000	2	0	2	Export	686	Senegal	SEN	528	Netherlands	NLD								42	FIXED VEG. FATS AND OILS	1	No Quantity							9816079			0
S3	2000	2000	2000	2	0	2	Export	686	Senegal	SEN	528	Netherlands	NLD								22	OIL SEED,OLEAGINUS FRUIT	1	No Quantity							47840			0
S3	2000	2000	2000	2	0	2	Export	686	Senegal	SEN	528	Netherlands	NLD								21	HIDES,SKINS,FURSKINS,RAW	1	No Quantity							188621			0
S3	2000	2000	2000	2	0	2	Export	686	Senegal	SEN	528	Netherlands	NLD								27	CRUDE FERTILIZER,MINERAL	1	No Quantity							2027192			0
S3	2000	2000	2000	2	0	2	Export	686	Senegal	SEN	528	Netherlands	NLD								06	SUGAR,SUGR.PREPTNS,HONEY	1	No Quantity							808			0
S3	2000	2000	2000	2	0	2	Export	686	Senegal	SEN	528	Netherlands	NLD								08	ANIMAL FEED STUFF	1	No Quantity							1096931			0
S3	2000	2000	2000	2	0	2	Export	686	Senegal	SEN	528	Netherlands	NLD								03	FISH,CRUSTACEANS,MOLLUSC	1	No Quantity							3096844			0
S3	2000	2000	2000	2	0	2	Export	686	Senegal	SEN	528	Netherlands	NLD								05	VEGETABLES AND FRUIT	1	No Quantity							377200			0
S3	2000	2000	2000	2	0	2	Export	686	Senegal	SEN	528	Netherlands	NLD								89	MISC MANUFCTRD GOODS NES	1	No Quantity							172248			0
S3	2000	2000	2000	2	0	2	Export	686	Senegal	SEN	528	Netherlands	NLD								87	SCIENTIFIC EQUIPMENT NES	1	No Quantity							87			0
S3	2000	2000	2000	2	0	2	Export	686	Senegal	SEN	528	Netherlands	NLD								82	FURNITURE,BEDDING,ETC.	1	No Quantity							15769			0
S3	2000	2000	2000	2	0	2	Export	686	Senegal	SEN	528	Netherlands	NLD								77	ELEC MCH APPAR,PARTS,NES	1	No Quantity							15903			0
S3	2000	2000	2000	2	0	2	Export	686	Senegal	SEN	528	Netherlands	NLD								78	ROAD VEHICLES	1	No Quantity							45408			0
S3	2000	2000	2000	2	0	2	Export	686	Senegal	SEN	528	Netherlands	NLD								74	GENERAL INDUSTL.MACH.NES	1	No Quantity							660			0
S3	2000	2000	2000	2	0	2	Export	686	Senegal	SEN	528	Netherlands	NLD								72	SPECIAL.INDUST.MACHINERY	1	No Quantity							19380			0
S3	2000	2000	2000	2	0	2	Export	686	Senegal	SEN	528	Netherlands	NLD								62	RUBBER MANUFACTURES, NES	1	No Quantity							35			0
S3	2000	2000	2000	2	0	2	Export	686	Senegal	SEN	528	Netherlands	NLD								71	POWER GENERATNG.MACHINES	1	No Quantity							6935			0
S3	2000	2000	2000	2	0	2	Export	686	Senegal	SEN	558	Nicaragua	NIC								78	ROAD VEHICLES	1	No Quantity							15604			0
S3	2000	2000	2000	2	0	2	Export	686	Senegal	SEN	562	Niger	NER								78	ROAD VEHICLES	1	No Quantity							14582			0
S3	2000	2000	2000	2	0	2	Export	686	Senegal	SEN	562	Niger	NER								76	TELECOMM.SOUND EQUIP ETC	1	No Quantity							562			0
S3	2000	2000	2000	2	0	2	Export	686	Senegal	SEN	562	Niger	NER								77	ELEC MCH APPAR,PARTS,NES	1	No Quantity							33285			0
S3	2000	2000	2000	2	0	2	Export	686	Senegal	SEN	562	Niger	NER								82	FURNITURE,BEDDING,ETC.	1	No Quantity							3402			0
S3	2000	2000	2000	2	0	2	Export	686	Senegal	SEN	562	Niger	NER								89	MISC MANUFCTRD GOODS NES	1	No Quantity							3618			0
S3	2000	2000	2000	2	0	2	Export	686	Senegal	SEN	562	Niger	NER								12	TOBACCO,TOBACCO MANUFACT	1	No Quantity							56378			0
S3	2000	2000	2000	2	0	2	Export	686	Senegal	SEN	562	Niger	NER								27	CRUDE FERTILIZER,MINERAL	1	No Quantity							20681			0
S3	2000	2000	2000	2	0	2	Export	686	Senegal	SEN	562	Niger	NER								26	TEXTILE FIBRES	1	No Quantity							1650			0
S3	2000	2000	2000	2	0	2	Export	686	Senegal	SEN	562	Niger	NER								51	ORGANIC CHEMICALS	1	No Quantity							101			0
S3	2000	2000	2000	2	0	2	Export	686	Senegal	SEN	562	Niger	NER								57	PLASTICS IN PRIMARY FORM	1	No Quantity							1724			0
S3	2000	2000	2000	2	0	2	Export	686	Senegal	SEN	562	Niger	NER								58	PLASTIC,NON-PRIMARY FORM	1	No Quantity							463			0
S3	2000	2000	2000	2	0	2	Export	686	Senegal	SEN	562	Niger	NER								64	PAPER,PAPERBOARD,ETC.	1	No Quantity							9017			0
S3	2000	2000	2000	2	0	2	Export	686	Senegal	SEN	566	Nigeria	NGA								64	PAPER,PAPERBOARD,ETC.	1	No Quantity							42716			0
S3	2000	2000	2000	2	0	2	Export	686	Senegal	SEN	566	Nigeria	NGA								69	METALS MANUFACTURES,NES	1	No Quantity							12749			0
S3	2000	2000	2000	2	0	2	Export	686	Senegal	SEN	566	Nigeria	NGA								66	NON-METAL.MINERAL MANFCT	1	No Quantity							136131			0
S3	2000	2000	2000	2	0	2	Export	686	Senegal	SEN	566	Nigeria	NGA								55	ESSENTL.OILS,PERFUME,ETC	1	No Quantity							832229			0
S3	2000	2000	2000	2	0	2	Export	686	Senegal	SEN	566	Nigeria	NGA								51	ORGANIC CHEMICALS	1	No Quantity							21677			0
S3	2000	2000	2000	2	0	2	Export	686	Senegal	SEN	566	Nigeria	NGA								22	OIL SEED,OLEAGINUS FRUIT	1	No Quantity							13347			0
S3	2000	2000	2000	2	0	2	Export	686	Senegal	SEN	566	Nigeria	NGA								27	CRUDE FERTILIZER,MINERAL	1	No Quantity							1984			0
S3	2000	2000	2000	2	0	2	Export	686	Senegal	SEN	566	Nigeria	NGA								33	PETROLEUM,PETROL.PRODUCT	1	No Quantity							987665			0
S3	2000	2000	2000	2	0	2	Export	686	Senegal	SEN	566	Nigeria	NGA								08	ANIMAL FEED STUFF	1	No Quantity							1319826			0
S3	2000	2000	2000	2	0	2	Export	686	Senegal	SEN	566	Nigeria	NGA								03	FISH,CRUSTACEANS,MOLLUSC	1	No Quantity							335414			0
S3	2000	2000	2000	2	0	2	Export	686	Senegal	SEN	566	Nigeria	NGA								89	MISC MANUFCTRD GOODS NES	1	No Quantity							80016			0
S3	2000	2000	2000	2	0	2	Export	686	Senegal	SEN	566	Nigeria	NGA								87	SCIENTIFIC EQUIPMENT NES	1	No Quantity							21618			0
S3	2000	2000	2000	2	0	2	Export	686	Senegal	SEN	566	Nigeria	NGA								79	OTHR.TRANSPORT EQUIPMENT	1	No Quantity							1265			0
S3	2000	2000	2000	2	0	2	Export	686	Senegal	SEN	566	Nigeria	NGA								78	ROAD VEHICLES	1	No Quantity							2460			0
S3	2000	2000	2000	2	0	2	Export	686	Senegal	SEN	566	Nigeria	NGA								71	POWER GENERATNG.MACHINES	1	No Quantity							141			0
S3	2000	2000	2000	2	0	2	Export	686	Senegal	SEN	566	Nigeria	NGA								72	SPECIAL.INDUST.MACHINERY	1	No Quantity							35119			0
S3	2000	2000	2000	2	0	2	Export	686	Senegal	SEN	579	Norway	NOR								73	METALWORKING MACHINERY	1	No Quantity							1733			0
S3	2000	2000	2000	2	0	2	Export	686	Senegal	SEN	579	Norway	NOR								89	MISC MANUFCTRD GOODS NES	1	No Quantity							6			0
S3	2000	2000	2000	2	0	2	Export	686	Senegal	SEN	579	Norway	NOR								69	METALS MANUFACTURES,NES	1	No Quantity							5939			0
S3	2000	2000	2000	2	0	2	Export	686	Senegal	SEN	608	Philippines	PHL								78	ROAD VEHICLES	1	No Quantity							33644			0
S3	2000	2000	2000	2	0	2	Export	686	Senegal	SEN	616	Poland	POL								89	MISC MANUFCTRD GOODS NES	1	No Quantity							3801			0
S3	2000	2000	2000	2	0	2	Export	686	Senegal	SEN	616	Poland	POL								03	FISH,CRUSTACEANS,MOLLUSC	1	No Quantity							74511			0
S3	2000	2000	2000	2	0	2	Export	686	Senegal	SEN	616	Poland	POL								05	VEGETABLES AND FRUIT	1	No Quantity							2812			0
S3	2000	2000	2000	2	0	2	Export	686	Senegal	SEN	620	Portugal	PRT								03	FISH,CRUSTACEANS,MOLLUSC	1	No Quantity							8890542			0
S3	2000	2000	2000	2	0	2	Export	686	Senegal	SEN	620	Portugal	PRT								27	CRUDE FERTILIZER,MINERAL	1	No Quantity							34678			0
S3	2000	2000	2000	2	0	2	Export	686	Senegal	SEN	620	Portugal	PRT								21	HIDES,SKINS,FURSKINS,RAW	1	No Quantity							407524			0
S3	2000	2000	2000	2	0	2	Export	686	Senegal	SEN	620	Portugal	PRT								26	TEXTILE FIBRES	1	No Quantity							3180836			0
S3	2000	2000	2000	2	0	2	Export	686	Senegal	SEN	620	Portugal	PRT								61	LEATHER, LEATHER GOODS	1	No Quantity							44170			0
S3	2000	2000	2000	2	0	2	Export	686	Senegal	SEN	620	Portugal	PRT								63	CORK, WOOD MANUFACTURES	1	No Quantity							1238			0
S3	2000	2000	2000	2	0	2	Export	686	Senegal	SEN	620	Portugal	PRT								89	MISC MANUFCTRD GOODS NES	1	No Quantity							1054			0
S3	2000	2000	2000	2	0	2	Export	686	Senegal	SEN	620	Portugal	PRT								78	ROAD VEHICLES	1	No Quantity							21930			0
S3	2000	2000	2000	2	0	2	Export	686	Senegal	SEN	620	Portugal	PRT								74	GENERAL INDUSTL.MACH.NES	1	No Quantity							19896			0
S3	2000	2000	2000	2	0	2	Export	686	Senegal	SEN	620	Portugal	PRT								00	LIVE ANIMALS	1	No Quantity							22032			0
S3	2000	2000	2000	2	0	2	Export	686	Senegal	SEN	624	Guinea-Bissau	GNB								88	PHOTO.APPARAT.NES;CLOCKS	1	No Quantity							1889			0
S3	2000	2000	2000	2	0	2	Export	686	Senegal	SEN	624	Guinea-Bissau	GNB								41	ANIMAL OILS AND FATS	1	No Quantity							78666			0
S3	2000	2000	2000	2	0	2	Export	686	Senegal	SEN	624	Guinea-Bissau	GNB								74	GENERAL INDUSTL.MACH.NES	1	No Quantity							4135			0
S3	2000	2000	2000	2	0	2	Export	686	Senegal	SEN	624	Guinea-Bissau	GNB								76	TELECOMM.SOUND EQUIP ETC	1	No Quantity							3			0
S3	2000	2000	2000	2	0	2	Export	686	Senegal	SEN	624	Guinea-Bissau	GNB								75	OFFICE MACHINES,ADP MACH	1	No Quantity							1687			0
S3	2000	2000	2000	2	0	2	Export	686	Senegal	SEN	624	Guinea-Bissau	GNB								78	ROAD VEHICLES	1	No Quantity							61500			0
S3	2000	2000	2000	2	0	2	Export	686	Senegal	SEN	624	Guinea-Bissau	GNB								62	RUBBER MANUFACTURES, NES	1	No Quantity							34			0
S3	2000	2000	2000	2	0	2	Export	686	Senegal	SEN	624	Guinea-Bissau	GNB								72	SPECIAL.INDUST.MACHINERY	1	No Quantity							185372			0
S3	2000	2000	2000	2	0	2	Export	686	Senegal	SEN	624	Guinea-Bissau	GNB								71	POWER GENERATNG.MACHINES	1	No Quantity							34382			0
S3	2000	2000	2000	2	0	2	Export	686	Senegal	SEN	624	Guinea-Bissau	GNB								68	NON-FERROUS METALS	1	No Quantity							5555			0
S3	2000	2000	2000	2	0	2	Export	686	Senegal	SEN	624	Guinea-Bissau	GNB								89	MISC MANUFCTRD GOODS NES	1	No Quantity							1085472			0
S3	2000	2000	2000	2	0	2	Export	686	Senegal	SEN	624	Guinea-Bissau	GNB								87	SCIENTIFIC EQUIPMENT NES	1	No Quantity							499			0
S3	2000	2000	2000	2	0	2	Export	686	Senegal	SEN	624	Guinea-Bissau	GNB								85	FOOTWEAR	1	No Quantity							811			0
S3	2000	2000	2000	2	0	2	Export	686	Senegal	SEN	624	Guinea-Bissau	GNB								81	PREFAB BUILDGS,FTTNG ETC	1	No Quantity							993			0
S3	2000	2000	2000	2	0	2	Export	686	Senegal	SEN	624	Guinea-Bissau	GNB								77	ELEC MCH APPAR,PARTS,NES	1	No Quantity							15574			0
S3	2000	2000	2000	2	0	2	Export	686	Senegal	SEN	624	Guinea-Bissau	GNB								82	FURNITURE,BEDDING,ETC.	1	No Quantity							912753			0
S3	2000	2000	2000	2	0	2	Export	686	Senegal	SEN	624	Guinea-Bissau	GNB								84	CLOTHING AND ACCESSORIES	1	No Quantity							7274			0
S3	2000	2000	2000	2	0	2	Export	686	Senegal	SEN	624	Guinea-Bissau	GNB								63	CORK, WOOD MANUFACTURES	1	No Quantity							6118			0
S3	2000	2000	2000	2	0	2	Export	686	Senegal	SEN	624	Guinea-Bissau	GNB								58	PLASTIC,NON-PRIMARY FORM	1	No Quantity							32615			0
S3	2000	2000	2000	2	0	2	Export	686	Senegal	SEN	624	Guinea-Bissau	GNB								64	PAPER,PAPERBOARD,ETC.	1	No Quantity							117423			0
S3	2000	2000	2000	2	0	2	Export	686	Senegal	SEN	624	Guinea-Bissau	GNB								65	TEXTILE YARN,FABRIC,ETC.	1	No Quantity							107721			0
S3	2000	2000	2000	2	0	2	Export	686	Senegal	SEN	624	Guinea-Bissau	GNB								69	METALS MANUFACTURES,NES	1	No Quantity							82483			0
S3	2000	2000	2000	2	0	2	Export	686	Senegal	SEN	624	Guinea-Bissau	GNB								66	NON-METAL.MINERAL MANFCT	1	No Quantity							1381010			0
S3	2000	2000	2000	2	0	2	Export	686	Senegal	SEN	624	Guinea-Bissau	GNB								67	IRON AND STEEL	1	No Quantity							584329			0
S3	2000	2000	2000	2	0	2	Export	686	Senegal	SEN	624	Guinea-Bissau	GNB								51	ORGANIC CHEMICALS	1	No Quantity							72633			0
S3	2000	2000	2000	2	0	2	Export	686	Senegal	SEN	624	Guinea-Bissau	GNB								34	GAS,NATURAL,MANUFACTURED	1	No Quantity							73325			0
S3	2000	2000	2000	2	0	2	Export	686	Senegal	SEN	624	Guinea-Bissau	GNB								43	ANIMAL,VEG.FATS,OILS,NES	1	No Quantity							1183			0
S3	2000	2000	2000	2	0	2	Export	686	Senegal	SEN	624	Guinea-Bissau	GNB								53	DYES,COLOURING MATERIALS	1	No Quantity							47160			0
S3	2000	2000	2000	2	0	2	Export	686	Senegal	SEN	624	Guinea-Bissau	GNB								52	INORGANIC CHEMICALS	1	No Quantity							16786			0
S3	2000	2000	2000	2	0	2	Export	686	Senegal	SEN	624	Guinea-Bissau	GNB								55	ESSENTL.OILS,PERFUME,ETC	1	No Quantity							1811683			0
S3	2000	2000	2000	2	0	2	Export	686	Senegal	SEN	624	Guinea-Bissau	GNB								54	MEDICINAL,PHARM.PRODUCTS	1	No Quantity							47269			0
S3	2000	2000	2000	2	0	2	Export	686	Senegal	SEN	624	Guinea-Bissau	GNB								57	PLASTICS IN PRIMARY FORM	1	No Quantity							638794			0
S3	2000	2000	2000	2	0	2	Export	686	Senegal	SEN	624	Guinea-Bissau	GNB								59	CHEMICAL MATERIALS NES	1	No Quantity							103690			0
S3	2000	2000	2000	2	0	2	Export	686	Senegal	SEN	624	Guinea-Bissau	GNB								26	TEXTILE FIBRES	1	No Quantity							38050			0
S3	2000	2000	2000	2	0	2	Export	686	Senegal	SEN	624	Guinea-Bissau	GNB								27	CRUDE FERTILIZER,MINERAL	1	No Quantity							3313			0
S3	2000	2000	2000	2	0	2	Export	686	Senegal	SEN	624	Guinea-Bissau	GNB								33	PETROLEUM,PETROL.PRODUCT	1	No Quantity							3525389			0
S3	2000	2000	2000	2	0	2	Export	686	Senegal	SEN	624	Guinea-Bissau	GNB								42	FIXED VEG. FATS AND OILS	1	No Quantity							197275			0
S3	2000	2000	2000	2	0	2	Export	686	Senegal	SEN	624	Guinea-Bissau	GNB								24	CORK AND WOOD	1	No Quantity							21403			0
S3	2000	2000	2000	2	0	2	Export	686	Senegal	SEN	624	Guinea-Bissau	GNB								03	FISH,CRUSTACEANS,MOLLUSC	1	No Quantity							33493			0
S3	2000	2000	2000	2	0	2	Export	686	Senegal	SEN	624	Guinea-Bissau	GNB								04	CEREALS,CEREAL PREPRTNS.	1	No Quantity							22999			0
S3	2000	2000	2000	2	0	2	Export	686	Senegal	SEN	624	Guinea-Bissau	GNB								02	DAIRY PRODUCTS,BIRD EGGS	1	No Quantity							50517			0
S3	2000	2000	2000	2	0	2	Export	686	Senegal	SEN	624	Guinea-Bissau	GNB								08	ANIMAL FEED STUFF	1	No Quantity							40903			0
S3	2000	2000	2000	2	0	2	Export	686	Senegal	SEN	624	Guinea-Bissau	GNB								12	TOBACCO,TOBACCO MANUFACT	1	No Quantity							281141			0
S3	2000	2000	2000	2	0	2	Export	686	Senegal	SEN	624	Guinea-Bissau	GNB								01	MEAT, MEAT PREPARATIONS	1	No Quantity							20304			0
S3	2000	2000	2000	2	0	2	Export	686	Senegal	SEN	643	Russian Federation	RUS								29	CRUDE ANIMAL,VEG.MATERL.	1	No Quantity							1291			0
S3	2000	2000	2000	2	0	2	Export	686	Senegal	SEN	643	Russian Federation	RUS								22	OIL SEED,OLEAGINUS FRUIT	1	No Quantity							60123			0
S3	2000	2000	2000	2	0	2	Export	686	Senegal	SEN	682	Saudi Arabia	SAU								28	METALLIFEROUS ORE,SCRAP	1	No Quantity							604490			0
S3	2000	2000	2000	2	0	2	Export	686	Senegal	SEN	682	Saudi Arabia	SAU								03	FISH,CRUSTACEANS,MOLLUSC	1	No Quantity							9517			0
S3	2000	2000	2000	2	0	2	Export	686	Senegal	SEN	694	Sierra Leone	SLE								03	FISH,CRUSTACEANS,MOLLUSC	1	No Quantity							14287			0
S3	2000	2000	2000	2	0	2	Export	686	Senegal	SEN	694	Sierra Leone	SLE								05	VEGETABLES AND FRUIT	1	No Quantity							2678			0
S3	2000	2000	2000	2	0	2	Export	686	Senegal	SEN	694	Sierra Leone	SLE								33	PETROLEUM,PETROL.PRODUCT	1	No Quantity							2254219			0
S3	2000	2000	2000	2	0	2	Export	686	Senegal	SEN	694	Sierra Leone	SLE								27	CRUDE FERTILIZER,MINERAL	1	No Quantity							117015			0
S3	2000	2000	2000	2	0	2	Export	686	Senegal	SEN	694	Sierra Leone	SLE								59	CHEMICAL MATERIALS NES	1	No Quantity							143			0
S3	2000	2000	2000	2	0	2	Export	686	Senegal	SEN	694	Sierra Leone	SLE								57	PLASTICS IN PRIMARY FORM	1	No Quantity							112135			0
S3	2000	2000	2000	2	0	2	Export	686	Senegal	SEN	694	Sierra Leone	SLE								56	FERTILIZER,EXCEPT GRP272	1	No Quantity							723616			0
S3	2000	2000	2000	2	0	2	Export	686	Senegal	SEN	694	Sierra Leone	SLE								55	ESSENTL.OILS,PERFUME,ETC	1	No Quantity							584			0
S3	2000	2000	2000	2	0	2	Export	686	Senegal	SEN	694	Sierra Leone	SLE								53	DYES,COLOURING MATERIALS	1	No Quantity							7519			0
S3	2000	2000	2000	2	0	2	Export	686	Senegal	SEN	694	Sierra Leone	SLE								25	PULP AND WASTE PAPER	1	No Quantity							877			0
S3	2000	2000	2000	2	0	2	Export	686	Senegal	SEN	694	Sierra Leone	SLE								66	NON-METAL.MINERAL MANFCT	1	No Quantity							1898			0
S3	2000	2000	2000	2	0	2	Export	686	Senegal	SEN	694	Sierra Leone	SLE								69	METALS MANUFACTURES,NES	1	No Quantity							3558			0
S3	2000	2000	2000	2	0	2	Export	686	Senegal	SEN	694	Sierra Leone	SLE								65	TEXTILE YARN,FABRIC,ETC.	1	No Quantity							31248			0
S3	2000	2000	2000	2	0	2	Export	686	Senegal	SEN	694	Sierra Leone	SLE								64	PAPER,PAPERBOARD,ETC.	1	No Quantity							16966			0
S3	2000	2000	2000	2	0	2	Export	686	Senegal	SEN	694	Sierra Leone	SLE								82	FURNITURE,BEDDING,ETC.	1	No Quantity							6242			0
S3	2000	2000	2000	2	0	2	Export	686	Senegal	SEN	694	Sierra Leone	SLE								89	MISC MANUFCTRD GOODS NES	1	No Quantity							185699			0
S3	2000	2000	2000	2	0	2	Export	686	Senegal	SEN	694	Sierra Leone	SLE								72	SPECIAL.INDUST.MACHINERY	1	No Quantity							57365			0
S3	2000	2000	2000	2	0	2	Export	686	Senegal	SEN	694	Sierra Leone	SLE								62	RUBBER MANUFACTURES, NES	1	No Quantity							850			0
S3	2000	2000	2000	2	0	2	Export	686	Senegal	SEN	694	Sierra Leone	SLE								78	ROAD VEHICLES	1	No Quantity							14058			0
S3	2000	2000	2000	2	0	2	Export	686	Senegal	SEN	694	Sierra Leone	SLE								74	GENERAL INDUSTL.MACH.NES	1	No Quantity							3269			0
S3	2000	2000	2000	2	0	2	Export	686	Senegal	SEN	699	India	IND								82	FURNITURE,BEDDING,ETC.	1	No Quantity							225			0
S3	2000	2000	2000	2	0	2	Export	686	Senegal	SEN	699	India	IND								77	ELEC MCH APPAR,PARTS,NES	1	No Quantity							3065			0
S3	2000	2000	2000	2	0	2	Export	686	Senegal	SEN	699	India	IND								65	TEXTILE YARN,FABRIC,ETC.	1	No Quantity							32275			0
S3	2000	2000	2000	2	0	2	Export	686	Senegal	SEN	699	India	IND								69	METALS MANUFACTURES,NES	1	No Quantity							928			0
S3	2000	2000	2000	2	0	2	Export	686	Senegal	SEN	699	India	IND								52	INORGANIC CHEMICALS	1	No Quantity							66738474			0
S3	2000	2000	2000	2	0	2	Export	686	Senegal	SEN	699	India	IND								27	CRUDE FERTILIZER,MINERAL	1	No Quantity							14140962			0
S3	2000	2000	2000	2	0	2	Export	686	Senegal	SEN	699	India	IND								26	TEXTILE FIBRES	1	No Quantity							264626			0
S3	2000	2000	2000	2	0	2	Export	686	Senegal	SEN	699	India	IND								05	VEGETABLES AND FRUIT	1	No Quantity							3727351			0
S3	2000	2000	2000	2	0	2	Export	686	Senegal	SEN	702	Singapore	SGP								03	FISH,CRUSTACEANS,MOLLUSC	1	No Quantity							15833			0
S3	2000	2000	2000	2	0	2	Export	686	Senegal	SEN	710	South Africa	ZAF								03	FISH,CRUSTACEANS,MOLLUSC	1	No Quantity							85104			0
S3	2000	2000	2000	2	0	2	Export	686	Senegal	SEN	710	South Africa	ZAF								27	CRUDE FERTILIZER,MINERAL	1	No Quantity							2211			0
S3	2000	2000	2000	2	0	2	Export	686	Senegal	SEN	710	South Africa	ZAF								57	PLASTICS IN PRIMARY FORM	1	No Quantity							30604			0
S3	2000	2000	2000	2	0	2	Export	686	Senegal	SEN	710	South Africa	ZAF								77	ELEC MCH APPAR,PARTS,NES	1	No Quantity							6060			0
S3	2000	2000	2000	2	0	2	Export	686	Senegal	SEN	710	South Africa	ZAF								79	OTHR.TRANSPORT EQUIPMENT	1	No Quantity							34878			0
S3	2000	2000	2000	2	0	2	Export	686	Senegal	SEN	710	South Africa	ZAF								89	MISC MANUFCTRD GOODS NES	1	No Quantity							90828			0
S3	2000	2000	2000	2	0	2	Export	686	Senegal	SEN	724	Spain	ESP								89	MISC MANUFCTRD GOODS NES	1	No Quantity							43266			0
S3	2000	2000	2000	2	0	2	Export	686	Senegal	SEN	724	Spain	ESP								85	FOOTWEAR	1	No Quantity							729			0
S3	2000	2000	2000	2	0	2	Export	686	Senegal	SEN	724	Spain	ESP								83	TRAVEL GOODS,HANDBGS ETC	1	No Quantity							626			0
S3	2000	2000	2000	2	0	2	Export	686	Senegal	SEN	724	Spain	ESP								82	FURNITURE,BEDDING,ETC.	1	No Quantity							1617			0
S3	2000	2000	2000	2	0	2	Export	686	Senegal	SEN	724	Spain	ESP								84	CLOTHING AND ACCESSORIES	1	No Quantity							371			0
S3	2000	2000	2000	2	0	2	Export	686	Senegal	SEN	724	Spain	ESP								78	ROAD VEHICLES	1	No Quantity							65533			0
S3	2000	2000	2000	2	0	2	Export	686	Senegal	SEN	724	Spain	ESP								73	METALWORKING MACHINERY	1	No Quantity							9841			0
S3	2000	2000	2000	2	0	2	Export	686	Senegal	SEN	724	Spain	ESP								72	SPECIAL.INDUST.MACHINERY	1	No Quantity							5527			0
S3	2000	2000	2000	2	0	2	Export	686	Senegal	SEN	724	Spain	ESP								71	POWER GENERATNG.MACHINES	1	No Quantity							736			0
S3	2000	2000	2000	2	0	2	Export	686	Senegal	SEN	724	Spain	ESP								57	PLASTICS IN PRIMARY FORM	1	No Quantity							2149			0
S3	2000	2000	2000	2	0	2	Export	686	Senegal	SEN	724	Spain	ESP								55	ESSENTL.OILS,PERFUME,ETC	1	No Quantity							70			0
S3	2000	2000	2000	2	0	2	Export	686	Senegal	SEN	724	Spain	ESP								69	METALS MANUFACTURES,NES	1	No Quantity							1290			0
S3	2000	2000	2000	2	0	2	Export	686	Senegal	SEN	724	Spain	ESP								65	TEXTILE YARN,FABRIC,ETC.	1	No Quantity							22425			0
S3	2000	2000	2000	2	0	2	Export	686	Senegal	SEN	724	Spain	ESP								61	LEATHER, LEATHER GOODS	1	No Quantity							79720			0
S3	2000	2000	2000	2	0	2	Export	686	Senegal	SEN	724	Spain	ESP								63	CORK, WOOD MANUFACTURES	1	No Quantity							65052			0
S3	2000	2000	2000	2	0	2	Export	686	Senegal	SEN	724	Spain	ESP								27	CRUDE FERTILIZER,MINERAL	1	No Quantity							1029			0
S3	2000	2000	2000	2	0	2	Export	686	Senegal	SEN	724	Spain	ESP								22	OIL SEED,OLEAGINUS FRUIT	1	No Quantity							70			0
S3	2000	2000	2000	2	0	2	Export	686	Senegal	SEN	724	Spain	ESP								21	HIDES,SKINS,FURSKINS,RAW	1	No Quantity							679909			0
S3	2000	2000	2000	2	0	2	Export	686	Senegal	SEN	724	Spain	ESP								42	FIXED VEG. FATS AND OILS	1	No Quantity							46471			0
S3	2000	2000	2000	2	0	2	Export	686	Senegal	SEN	724	Spain	ESP								28	METALLIFEROUS ORE,SCRAP	1	No Quantity							847045			0
S3	2000	2000	2000	2	0	2	Export	686	Senegal	SEN	724	Spain	ESP								29	CRUDE ANIMAL,VEG.MATERL.	1	No Quantity							7208			0
S3	2000	2000	2000	2	0	2	Export	686	Senegal	SEN	724	Spain	ESP								03	FISH,CRUSTACEANS,MOLLUSC	1	No Quantity							41291414			0
S3	2000	2000	2000	2	0	2	Export	686	Senegal	SEN	724	Spain	ESP								05	VEGETABLES AND FRUIT	1	No Quantity							31061			0
S3	2000	2000	2000	2	0	2	Export	686	Senegal	SEN	724	Spain	ESP								04	CEREALS,CEREAL PREPRTNS.	1	No Quantity							7524			0
S3	2000	2000	2000	2	0	2	Export	686	Senegal	SEN	724	Spain	ESP								09	MISC.EDIBLE PRODUCTS ETC	1	No Quantity							205			0
S3	2000	2000	2000	2	0	2	Export	686	Senegal	SEN	724	Spain	ESP								08	ANIMAL FEED STUFF	1	No Quantity							319817			0
S3	2000	2000	2000	2	0	2	Export	686	Senegal	SEN	724	Spain	ESP								06	SUGAR,SUGR.PREPTNS,HONEY	1	No Quantity							190			0
S3	2000	2000	2000	2	0	2	Export	686	Senegal	SEN	752	Sweden	SWE								63	CORK, WOOD MANUFACTURES	1	No Quantity							1125			0
S3	2000	2000	2000	2	0	2	Export	686	Senegal	SEN	752	Sweden	SWE								83	TRAVEL GOODS,HANDBGS ETC	1	No Quantity							226			0
S3	2000	2000	2000	2	0	2	Export	686	Senegal	SEN	757	Switzerland	CHE								89	MISC MANUFCTRD GOODS NES	1	No Quantity							1066			0
S3	2000	2000	2000	2	0	2	Export	686	Senegal	SEN	757	Switzerland	CHE								12	TOBACCO,TOBACCO MANUFACT	1	No Quantity							38932			0
S3	2000	2000	2000	2	0	2	Export	686	Senegal	SEN	757	Switzerland	CHE								03	FISH,CRUSTACEANS,MOLLUSC	1	No Quantity							4426577			0
S3	2000	2000	2000	2	0	2	Export	686	Senegal	SEN	757	Switzerland	CHE								42	FIXED VEG. FATS AND OILS	1	No Quantity							2137260			0
S3	2000	2000	2000	2	0	2	Export	686	Senegal	SEN	757	Switzerland	CHE								22	OIL SEED,OLEAGINUS FRUIT	1	No Quantity							131447			0
S3	2000	2000	2000	2	0	2	Export	686	Senegal	SEN	757	Switzerland	CHE								26	TEXTILE FIBRES	1	No Quantity							79423			0
S3	2000	2000	2000	2	0	2	Export	686	Senegal	SEN	760	Syria	SYR								87	SCIENTIFIC EQUIPMENT NES	1	No Quantity							2298			0
S3	2000	2000	2000	2	0	2	Export	686	Senegal	SEN	764	Thailand	THA								03	FISH,CRUSTACEANS,MOLLUSC	1	No Quantity							786038			0
S3	2000	2000	2000	2	0	2	Export	686	Senegal	SEN	768	Togo	TGO								03	FISH,CRUSTACEANS,MOLLUSC	1	No Quantity							58673			0
S3	2000	2000	2000	2	0	2	Export	686	Senegal	SEN	768	Togo	TGO								04	CEREALS,CEREAL PREPRTNS.	1	No Quantity							29614			0
S3	2000	2000	2000	2	0	2	Export	686	Senegal	SEN	768	Togo	TGO								12	TOBACCO,TOBACCO MANUFACT	1	No Quantity							1160			0
S3	2000	2000	2000	2	0	2	Export	686	Senegal	SEN	768	Togo	TGO								01	MEAT, MEAT PREPARATIONS	1	No Quantity							23898			0
S3	2000	2000	2000	2	0	2	Export	686	Senegal	SEN	768	Togo	TGO								09	MISC.EDIBLE PRODUCTS ETC	1	No Quantity							1156976			0
S3	2000	2000	2000	2	0	2	Export	686	Senegal	SEN	768	Togo	TGO								07	COFFEE,TEA,COCOA,SPICES	1	No Quantity							3570			0
S3	2000	2000	2000	2	0	2	Export	686	Senegal	SEN	768	Togo	TGO								08	ANIMAL FEED STUFF	1	No Quantity							73657			0
S3	2000	2000	2000	2	0	2	Export	686	Senegal	SEN	768	Togo	TGO								21	HIDES,SKINS,FURSKINS,RAW	1	No Quantity							6185			0
S3	2000	2000	2000	2	0	2	Export	686	Senegal	SEN	768	Togo	TGO								27	CRUDE FERTILIZER,MINERAL	1	No Quantity							21192			0
S3	2000	2000	2000	2	0	2	Export	686	Senegal	SEN	768	Togo	TGO								33	PETROLEUM,PETROL.PRODUCT	1	No Quantity							3046469			0
S3	2000	2000	2000	2	0	2	Export	686	Senegal	SEN	768	Togo	TGO								65	TEXTILE YARN,FABRIC,ETC.	1	No Quantity							303944			0
S3	2000	2000	2000	2	0	2	Export	686	Senegal	SEN	768	Togo	TGO								64	PAPER,PAPERBOARD,ETC.	1	No Quantity							55878			0
S3	2000	2000	2000	2	0	2	Export	686	Senegal	SEN	768	Togo	TGO								69	METALS MANUFACTURES,NES	1	No Quantity							83009			0
S3	2000	2000	2000	2	0	2	Export	686	Senegal	SEN	768	Togo	TGO								66	NON-METAL.MINERAL MANFCT	1	No Quantity							445960			0
S3	2000	2000	2000	2	0	2	Export	686	Senegal	SEN	768	Togo	TGO								55	ESSENTL.OILS,PERFUME,ETC	1	No Quantity							687173			0
S3	2000	2000	2000	2	0	2	Export	686	Senegal	SEN	768	Togo	TGO								54	MEDICINAL,PHARM.PRODUCTS	1	No Quantity							39518			0
S3	2000	2000	2000	2	0	2	Export	686	Senegal	SEN	768	Togo	TGO								57	PLASTICS IN PRIMARY FORM	1	No Quantity							87315			0
S3	2000	2000	2000	2	0	2	Export	686	Senegal	SEN	768	Togo	TGO								59	CHEMICAL MATERIALS NES	1	No Quantity							79490			0
S3	2000	2000	2000	2	0	2	Export	686	Senegal	SEN	768	Togo	TGO								52	INORGANIC CHEMICALS	1	No Quantity							142			0
S3	2000	2000	2000	2	0	2	Export	686	Senegal	SEN	768	Togo	TGO								53	DYES,COLOURING MATERIALS	1	No Quantity							3872			0
S3	2000	2000	2000	2	0	2	Export	686	Senegal	SEN	768	Togo	TGO								43	ANIMAL,VEG.FATS,OILS,NES	1	No Quantity							1097			0
S3	2000	2000	2000	2	0	2	Export	686	Senegal	SEN	768	Togo	TGO								51	ORGANIC CHEMICALS	1	No Quantity							23591			0
S3	2000	2000	2000	2	0	2	Export	686	Senegal	SEN	768	Togo	TGO								87	SCIENTIFIC EQUIPMENT NES	1	No Quantity							1347			0
S3	2000	2000	2000	2	0	2	Export	686	Senegal	SEN	768	Togo	TGO								89	MISC MANUFCTRD GOODS NES	1	No Quantity							108577			0
S3	2000	2000	2000	2	0	2	Export	686	Senegal	SEN	768	Togo	TGO								82	FURNITURE,BEDDING,ETC.	1	No Quantity							71551			0
S3	2000	2000	2000	2	0	2	Export	686	Senegal	SEN	768	Togo	TGO								77	ELEC MCH APPAR,PARTS,NES	1	No Quantity							309870			0
S3	2000	2000	2000	2	0	2	Export	686	Senegal	SEN	768	Togo	TGO								68	NON-FERROUS METALS	1	No Quantity							151542			0
S3	2000	2000	2000	2	0	2	Export	686	Senegal	SEN	768	Togo	TGO								78	ROAD VEHICLES	1	No Quantity							27129			0
S3	2000	2000	2000	2	0	2	Export	686	Senegal	SEN	768	Togo	TGO								75	OFFICE MACHINES,ADP MACH	1	No Quantity							4470			0
S3	2000	2000	2000	2	0	2	Export	686	Senegal	SEN	768	Togo	TGO								76	TELECOMM.SOUND EQUIP ETC	1	No Quantity							21670			0
S3	2000	2000	2000	2	0	2	Export	686	Senegal	SEN	784	United Arab Emirates	ARE								03	FISH,CRUSTACEANS,MOLLUSC	1	No Quantity							17345			0
S3	2000	2000	2000	2	0	2	Export	686	Senegal	SEN	788	Tunisia	TUN								03	FISH,CRUSTACEANS,MOLLUSC	1	No Quantity							843408			0
S3	2000	2000	2000	2	0	2	Export	686	Senegal	SEN	788	Tunisia	TUN								26	TEXTILE FIBRES	1	No Quantity							645258			0
S3	2000	2000	2000	2	0	2	Export	686	Senegal	SEN	788	Tunisia	TUN								61	LEATHER, LEATHER GOODS	1	No Quantity							10561			0
S3	2000	2000	2000	2	0	2	Export	686	Senegal	SEN	788	Tunisia	TUN								78	ROAD VEHICLES	1	No Quantity							67825			0
S3	2000	2000	2000	2	0	2	Export	686	Senegal	SEN	788	Tunisia	TUN								77	ELEC MCH APPAR,PARTS,NES	1	No Quantity							551508			0
S3	2000	2000	2000	2	0	2	Export	686	Senegal	SEN	788	Tunisia	TUN								81	PREFAB BUILDGS,FTTNG ETC	1	No Quantity							8191			0
S3	2000	2000	2000	2	0	2	Export	686	Senegal	SEN	788	Tunisia	TUN								89	MISC MANUFCTRD GOODS NES	1	No Quantity							8462			0
S3	2000	2000	2000	2	0	2	Export	686	Senegal	SEN	792	Turkey	TUR								21	HIDES,SKINS,FURSKINS,RAW	1	No Quantity							52323			0
S3	2000	2000	2000	2	0	2	Export	686	Senegal	SEN	792	Turkey	TUR								03	FISH,CRUSTACEANS,MOLLUSC	1	No Quantity							128544			0
S3	2000	2000	2000	2	0	2	Export	686	Senegal	SEN	818	Egypt	EGY								87	SCIENTIFIC EQUIPMENT NES	1	No Quantity							11347			0
S3	2000	2000	2000	2	0	2	Export	686	Senegal	SEN	826	United Kingdom	GBR								87	SCIENTIFIC EQUIPMENT NES	1	No Quantity							39965			0
S3	2000	2000	2000	2	0	2	Export	686	Senegal	SEN	826	United Kingdom	GBR								89	MISC MANUFCTRD GOODS NES	1	No Quantity							122962			0
S3	2000	2000	2000	2	0	2	Export	686	Senegal	SEN	826	United Kingdom	GBR								77	ELEC MCH APPAR,PARTS,NES	1	No Quantity							1396			0
S3	2000	2000	2000	2	0	2	Export	686	Senegal	SEN	826	United Kingdom	GBR								76	TELECOMM.SOUND EQUIP ETC	1	No Quantity							859			0
S3	2000	2000	2000	2	0	2	Export	686	Senegal	SEN	826	United Kingdom	GBR								74	GENERAL INDUSTL.MACH.NES	1	No Quantity							3127			0
S3	2000	2000	2000	2	0	2	Export	686	Senegal	SEN	826	United Kingdom	GBR								71	POWER GENERATNG.MACHINES	1	No Quantity							16703			0
S3	2000	2000	2000	2	0	2	Export	686	Senegal	SEN	826	United Kingdom	GBR								72	SPECIAL.INDUST.MACHINERY	1	No Quantity							1585704			0
S3	2000	2000	2000	2	0	2	Export	686	Senegal	SEN	826	United Kingdom	GBR								03	FISH,CRUSTACEANS,MOLLUSC	1	No Quantity							2924690			0
S3	2000	2000	2000	2	0	2	Export	686	Senegal	SEN	826	United Kingdom	GBR								05	VEGETABLES AND FRUIT	1	No Quantity							3906			0
S3	2000	2000	2000	2	0	2	Export	686	Senegal	SEN	826	United Kingdom	GBR								08	ANIMAL FEED STUFF	1	No Quantity							148762			0
S3	2000	2000	2000	2	0	2	Export	686	Senegal	SEN	826	United Kingdom	GBR								06	SUGAR,SUGR.PREPTNS,HONEY	1	No Quantity							803			0
S3	2000	2000	2000	2	0	2	Export	686	Senegal	SEN	826	United Kingdom	GBR								22	OIL SEED,OLEAGINUS FRUIT	1	No Quantity							947901			0
S3	2000	2000	2000	2	0	2	Export	686	Senegal	SEN	826	United Kingdom	GBR								27	CRUDE FERTILIZER,MINERAL	1	No Quantity							180960			0
S3	2000	2000	2000	2	0	2	Export	686	Senegal	SEN	826	United Kingdom	GBR								42	FIXED VEG. FATS AND OILS	1	No Quantity							2046953			0
S3	2000	2000	2000	2	0	2	Export	686	Senegal	SEN	826	United Kingdom	GBR								29	CRUDE ANIMAL,VEG.MATERL.	1	No Quantity							203629			0
S3	2000	2000	2000	2	0	2	Export	686	Senegal	SEN	826	United Kingdom	GBR								28	METALLIFEROUS ORE,SCRAP	1	No Quantity							1			0
S3	2000	2000	2000	2	0	2	Export	686	Senegal	SEN	826	United Kingdom	GBR								61	LEATHER, LEATHER GOODS	1	No Quantity							16002			0
S3	2000	2000	2000	2	0	2	Export	686	Senegal	SEN	826	United Kingdom	GBR								65	TEXTILE YARN,FABRIC,ETC.	1	No Quantity							41890			0
S3	2000	2000	2000	2	0	2	Export	686	Senegal	SEN	826	United Kingdom	GBR								51	ORGANIC CHEMICALS	1	No Quantity							52974			0
S3	2000	2000	2000	2	0	2	Export	686	Senegal	SEN	826	United Kingdom	GBR								34	GAS,NATURAL,MANUFACTURED	1	No Quantity							1689			0
S3	2000	2000	2000	2	0	2	Export	686	Senegal	SEN	826	United Kingdom	GBR								52	INORGANIC CHEMICALS	1	No Quantity							541			0
S3	2000	2000	2000	2	0	2	Export	686	Senegal	SEN	826	United Kingdom	GBR								55	ESSENTL.OILS,PERFUME,ETC	1	No Quantity							30748			0
S3	2000	2000	2000	2	0	2	Export	686	Senegal	SEN	834	United Rep. of Tanzania	TZA								55	ESSENTL.OILS,PERFUME,ETC	1	No Quantity							42463			0
S3	2000	2000	2000	2	0	2	Export	686	Senegal	SEN	834	United Rep. of Tanzania	TZA								59	CHEMICAL MATERIALS NES	1	No Quantity							2782			0
S3	2000	2000	2000	2	0	2	Export	686	Senegal	SEN	834	United Rep. of Tanzania	TZA								51	ORGANIC CHEMICALS	1	No Quantity							2271			0
S3	2000	2000	2000	2	0	2	Export	686	Senegal	SEN	834	United Rep. of Tanzania	TZA								66	NON-METAL.MINERAL MANFCT	1	No Quantity							4079			0
S3	2000	2000	2000	2	0	2	Export	686	Senegal	SEN	834	United Rep. of Tanzania	TZA								42	FIXED VEG. FATS AND OILS	1	No Quantity							1220			0
S3	2000	2000	2000	2	0	2	Export	686	Senegal	SEN	834	United Rep. of Tanzania	TZA								33	PETROLEUM,PETROL.PRODUCT	1	No Quantity							5943			0
S3	2000	2000	2000	2	0	2	Export	686	Senegal	SEN	834	United Rep. of Tanzania	TZA								74	GENERAL INDUSTL.MACH.NES	1	No Quantity							44985			0
S3	2000	2000	2000	2	0	2	Export	686	Senegal	SEN	834	United Rep. of Tanzania	TZA								89	MISC MANUFCTRD GOODS NES	1	No Quantity							2099			0
S3	2000	2000	2000	2	0	2	Export	686	Senegal	SEN	837	Bunkers									89	MISC MANUFCTRD GOODS NES	1	No Quantity							130295			0
S3	2000	2000	2000	2	0	2	Export	686	Senegal	SEN	837	Bunkers									87	SCIENTIFIC EQUIPMENT NES	1	No Quantity							15554			0
S3	2000	2000	2000	2	0	2	Export	686	Senegal	SEN	837	Bunkers									83	TRAVEL GOODS,HANDBGS ETC	1	No Quantity							40001			0
S3	2000	2000	2000	2	0	2	Export	686	Senegal	SEN	837	Bunkers									77	ELEC MCH APPAR,PARTS,NES	1	No Quantity							3232			0
S3	2000	2000	2000	2	0	2	Export	686	Senegal	SEN	837	Bunkers									79	OTHR.TRANSPORT EQUIPMENT	1	No Quantity							155476			0
S3	2000	2000	2000	2	0	2	Export	686	Senegal	SEN	837	Bunkers									82	FURNITURE,BEDDING,ETC.	1	No Quantity							30			0
S3	2000	2000	2000	2	0	2	Export	686	Senegal	SEN	837	Bunkers									84	CLOTHING AND ACCESSORIES	1	No Quantity							42228			0
S3	2000	2000	2000	2	0	2	Export	686	Senegal	SEN	837	Bunkers									76	TELECOMM.SOUND EQUIP ETC	1	No Quantity							4913			0
S3	2000	2000	2000	2	0	2	Export	686	Senegal	SEN	837	Bunkers									75	OFFICE MACHINES,ADP MACH	1	No Quantity							44002			0
S3	2000	2000	2000	2	0	2	Export	686	Senegal	SEN	837	Bunkers									62	RUBBER MANUFACTURES, NES	1	No Quantity							6095			0
S3	2000	2000	2000	2	0	2	Export	686	Senegal	SEN	837	Bunkers									71	POWER GENERATNG.MACHINES	1	No Quantity							79			0
S3	2000	2000	2000	2	0	2	Export	686	Senegal	SEN	837	Bunkers									41	ANIMAL OILS AND FATS	1	No Quantity							3381			0
S3	2000	2000	2000	2	0	2	Export	686	Senegal	SEN	837	Bunkers									88	PHOTO.APPARAT.NES;CLOCKS	1	No Quantity							20964			0
S3	2000	2000	2000	2	0	2	Export	686	Senegal	SEN	837	Bunkers									33	PETROLEUM,PETROL.PRODUCT	1	No Quantity							33237103			0
S3	2000	2000	2000	2	0	2	Export	686	Senegal	SEN	837	Bunkers									42	FIXED VEG. FATS AND OILS	1	No Quantity							15162			0
S3	2000	2000	2000	2	0	2	Export	686	Senegal	SEN	837	Bunkers									29	CRUDE ANIMAL,VEG.MATERL.	1	No Quantity							46			0
S3	2000	2000	2000	2	0	2	Export	686	Senegal	SEN	837	Bunkers									27	CRUDE FERTILIZER,MINERAL	1	No Quantity							347			0
S3	2000	2000	2000	2	0	2	Export	686	Senegal	SEN	837	Bunkers									06	SUGAR,SUGR.PREPTNS,HONEY	1	No Quantity							13277			0
S3	2000	2000	2000	2	0	2	Export	686	Senegal	SEN	837	Bunkers									07	COFFEE,TEA,COCOA,SPICES	1	No Quantity							71214			0
S3	2000	2000	2000	2	0	2	Export	686	Senegal	SEN	837	Bunkers									09	MISC.EDIBLE PRODUCTS ETC	1	No Quantity							22769			0
S3	2000	2000	2000	2	0	2	Export	686	Senegal	SEN	837	Bunkers									01	MEAT, MEAT PREPARATIONS	1	No Quantity							131958			0
S3	2000	2000	2000	2	0	2	Export	686	Senegal	SEN	837	Bunkers									11	BEVERAGES	1	No Quantity							585210			0
S3	2000	2000	2000	2	0	2	Export	686	Senegal	SEN	837	Bunkers									12	TOBACCO,TOBACCO MANUFACT	1	No Quantity							169355			0
S3	2000	2000	2000	2	0	2	Export	686	Senegal	SEN	837	Bunkers									05	VEGETABLES AND FRUIT	1	No Quantity							104543			0
S3	2000	2000	2000	2	0	2	Export	686	Senegal	SEN	837	Bunkers									04	CEREALS,CEREAL PREPRTNS.	1	No Quantity							18194			0
S3	2000	2000	2000	2	0	2	Export	686	Senegal	SEN	837	Bunkers									02	DAIRY PRODUCTS,BIRD EGGS	1	No Quantity							144713			0
S3	2000	2000	2000	2	0	2	Export	686	Senegal	SEN	837	Bunkers									03	FISH,CRUSTACEANS,MOLLUSC	1	No Quantity							47336			0
S3	2000	2000	2000	2	0	2	Export	686	Senegal	SEN	837	Bunkers									66	NON-METAL.MINERAL MANFCT	1	No Quantity							1583			0
S3	2000	2000	2000	2	0	2	Export	686	Senegal	SEN	837	Bunkers									69	METALS MANUFACTURES,NES	1	No Quantity							60209			0
S3	2000	2000	2000	2	0	2	Export	686	Senegal	SEN	837	Bunkers									65	TEXTILE YARN,FABRIC,ETC.	1	No Quantity							20819			0
S3	2000	2000	2000	2	0	2	Export	686	Senegal	SEN	837	Bunkers									64	PAPER,PAPERBOARD,ETC.	1	No Quantity							322473			0
S3	2000	2000	2000	2	0	2	Export	686	Senegal	SEN	837	Bunkers									58	PLASTIC,NON-PRIMARY FORM	1	No Quantity							641			0
S3	2000	2000	2000	2	0	2	Export	686	Senegal	SEN	837	Bunkers									63	CORK, WOOD MANUFACTURES	1	No Quantity							891			0
S3	2000	2000	2000	2	0	2	Export	686	Senegal	SEN	837	Bunkers									51	ORGANIC CHEMICALS	1	No Quantity							10088			0
S3	2000	2000	2000	2	0	2	Export	686	Senegal	SEN	837	Bunkers									52	INORGANIC CHEMICALS	1	No Quantity							147			0
S3	2000	2000	2000	2	0	2	Export	686	Senegal	SEN	837	Bunkers									53	DYES,COLOURING MATERIALS	1	No Quantity							19974			0
S3	2000	2000	2000	2	0	2	Export	686	Senegal	SEN	837	Bunkers									59	CHEMICAL MATERIALS NES	1	No Quantity							120918			0
S3	2000	2000	2000	2	0	2	Export	686	Senegal	SEN	837	Bunkers									55	ESSENTL.OILS,PERFUME,ETC	1	No Quantity							513114			0
S3	2000	2000	2000	2	0	2	Export	686	Senegal	SEN	842	USA	USA								55	ESSENTL.OILS,PERFUME,ETC	1	No Quantity							141			0
S3	2000	2000	2000	2	0	2	Export	686	Senegal	SEN	842	USA	USA								51	ORGANIC CHEMICALS	1	No Quantity							53654			0
S3	2000	2000	2000	2	0	2	Export	686	Senegal	SEN	842	USA	USA								43	ANIMAL,VEG.FATS,OILS,NES	1	No Quantity							18370			0
S3	2000	2000	2000	2	0	2	Export	686	Senegal	SEN	842	USA	USA								63	CORK, WOOD MANUFACTURES	1	No Quantity							10644			0
S3	2000	2000	2000	2	0	2	Export	686	Senegal	SEN	842	USA	USA								65	TEXTILE YARN,FABRIC,ETC.	1	No Quantity							10717			0
S3	2000	2000	2000	2	0	2	Export	686	Senegal	SEN	842	USA	USA								69	METALS MANUFACTURES,NES	1	No Quantity							6			0
S3	2000	2000	2000	2	0	2	Export	686	Senegal	SEN	842	USA	USA								66	NON-METAL.MINERAL MANFCT	1	No Quantity							4056			0
S3	2000	2000	2000	2	0	2	Export	686	Senegal	SEN	842	USA	USA								03	FISH,CRUSTACEANS,MOLLUSC	1	No Quantity							1757379			0
S3	2000	2000	2000	2	0	2	Export	686	Senegal	SEN	842	USA	USA								05	VEGETABLES AND FRUIT	1	No Quantity							105			0
S3	2000	2000	2000	2	0	2	Export	686	Senegal	SEN	842	USA	USA								12	TOBACCO,TOBACCO MANUFACT	1	No Quantity							775			0
S3	2000	2000	2000	2	0	2	Export	686	Senegal	SEN	842	USA	USA								09	MISC.EDIBLE PRODUCTS ETC	1	No Quantity							260			0
S3	2000	2000	2000	2	0	2	Export	686	Senegal	SEN	842	USA	USA								06	SUGAR,SUGR.PREPTNS,HONEY	1	No Quantity							169			0
S3	2000	2000	2000	2	0	2	Export	686	Senegal	SEN	842	USA	USA								27	CRUDE FERTILIZER,MINERAL	1	No Quantity							89630			0
S3	2000	2000	2000	2	0	2	Export	686	Senegal	SEN	842	USA	USA								71	POWER GENERATNG.MACHINES	1	No Quantity							62847			0
S3	2000	2000	2000	2	0	2	Export	686	Senegal	SEN	842	USA	USA								76	TELECOMM.SOUND EQUIP ETC	1	No Quantity							338716			0
S3	2000	2000	2000	2	0	2	Export	686	Senegal	SEN	842	USA	USA								74	GENERAL INDUSTL.MACH.NES	1	No Quantity							1199111			0
S3	2000	2000	2000	2	0	2	Export	686	Senegal	SEN	842	USA	USA								78	ROAD VEHICLES	1	No Quantity							105625			0
S3	2000	2000	2000	2	0	2	Export	686	Senegal	SEN	842	USA	USA								84	CLOTHING AND ACCESSORIES	1	No Quantity							1282			0
S3	2000	2000	2000	2	0	2	Export	686	Senegal	SEN	842	USA	USA								82	FURNITURE,BEDDING,ETC.	1	No Quantity							749			0
S3	2000	2000	2000	2	0	2	Export	686	Senegal	SEN	842	USA	USA								79	OTHR.TRANSPORT EQUIPMENT	1	No Quantity							3934			0
S3	2000	2000	2000	2	0	2	Export	686	Senegal	SEN	842	USA	USA								89	MISC MANUFCTRD GOODS NES	1	No Quantity							18819			0
S3	2000	2000	2000	2	0	2	Export	686	Senegal	SEN	854	Burkina Faso	BFA								89	MISC MANUFCTRD GOODS NES	1	No Quantity							36751			0
S3	2000	2000	2000	2	0	2	Export	686	Senegal	SEN	854	Burkina Faso	BFA								77	ELEC MCH APPAR,PARTS,NES	1	No Quantity							28100			0
S3	2000	2000	2000	2	0	2	Export	686	Senegal	SEN	854	Burkina Faso	BFA								82	FURNITURE,BEDDING,ETC.	1	No Quantity							29844			0
S3	2000	2000	2000	2	0	2	Export	686	Senegal	SEN	854	Burkina Faso	BFA								78	ROAD VEHICLES	1	No Quantity							24614			0
S3	2000	2000	2000	2	0	2	Export	686	Senegal	SEN	854	Burkina Faso	BFA								74	GENERAL INDUSTL.MACH.NES	1	No Quantity							700			0
S3	2000	2000	2000	2	0	2	Export	686	Senegal	SEN	854	Burkina Faso	BFA								75	OFFICE MACHINES,ADP MACH	1	No Quantity							8598			0
S3	2000	2000	2000	2	0	2	Export	686	Senegal	SEN	854	Burkina Faso	BFA								72	SPECIAL.INDUST.MACHINERY	1	No Quantity							80306			0
S3	2000	2000	2000	2	0	2	Export	686	Senegal	SEN	854	Burkina Faso	BFA								27	CRUDE FERTILIZER,MINERAL	1	No Quantity							39499			0
S3	2000	2000	2000	2	0	2	Export	686	Senegal	SEN	854	Burkina Faso	BFA								29	CRUDE ANIMAL,VEG.MATERL.	1	No Quantity							8612			0
S3	2000	2000	2000	2	0	2	Export	686	Senegal	SEN	854	Burkina Faso	BFA								33	PETROLEUM,PETROL.PRODUCT	1	No Quantity							376005			0
S3	2000	2000	2000	2	0	2	Export	686	Senegal	SEN	854	Burkina Faso	BFA								09	MISC.EDIBLE PRODUCTS ETC	1	No Quantity							12965			0
S3	2000	2000	2000	2	0	2	Export	686	Senegal	SEN	854	Burkina Faso	BFA								03	FISH,CRUSTACEANS,MOLLUSC	1	No Quantity							1386145			0
S3	2000	2000	2000	2	0	2	Export	686	Senegal	SEN	854	Burkina Faso	BFA								66	NON-METAL.MINERAL MANFCT	1	No Quantity							6652			0
S3	2000	2000	2000	2	0	2	Export	686	Senegal	SEN	854	Burkina Faso	BFA								69	METALS MANUFACTURES,NES	1	No Quantity							18641			0
S3	2000	2000	2000	2	0	2	Export	686	Senegal	SEN	854	Burkina Faso	BFA								65	TEXTILE YARN,FABRIC,ETC.	1	No Quantity							31947			0
S3	2000	2000	2000	2	0	2	Export	686	Senegal	SEN	854	Burkina Faso	BFA								64	PAPER,PAPERBOARD,ETC.	1	No Quantity							609263			0
S3	2000	2000	2000	2	0	2	Export	686	Senegal	SEN	854	Burkina Faso	BFA								55	ESSENTL.OILS,PERFUME,ETC	1	No Quantity							24524			0
S3	2000	2000	2000	2	0	2	Export	686	Senegal	SEN	854	Burkina Faso	BFA								56	FERTILIZER,EXCEPT GRP272	1	No Quantity							8963			0
S3	2000	2000	2000	2	0	2	Export	686	Senegal	SEN	854	Burkina Faso	BFA								59	CHEMICAL MATERIALS NES	1	No Quantity							28328			0
S3	2000	2000	2000	2	0	2	Export	686	Senegal	SEN	854	Burkina Faso	BFA								57	PLASTICS IN PRIMARY FORM	1	No Quantity							6712			0
S3	2000	2000	2000	2	0	2	Export	686	Senegal	SEN	891	Serbia and Montenegro	SCG								72	SPECIAL.INDUST.MACHINERY	1	No Quantity							2812			0
S3	2000	2000	2000	2	0	2	Export	686	Senegal	SEN	891	Serbia and Montenegro	SCG								87	SCIENTIFIC EQUIPMENT NES	1	No Quantity							1560			0
S3	2000	2000	2000	2	0	2	Export	686	Senegal	SEN	894	Zambia	ZMB								89	MISC MANUFCTRD GOODS NES	1	No Quantity							7896			0
S3	2000	2000	2000	2	0	2	Export	686	Senegal	SEN	894	Zambia	ZMB								57	PLASTICS IN PRIMARY FORM	1	No Quantity							82			0
S3	2000	2000	2000	2	0	2	Export	686	Senegal	SEN	894	Zambia	ZMB								59	CHEMICAL MATERIALS NES	1	No Quantity							1481			0
S3	2000	2000	2000	2	0	2	Export	686	Senegal	SEN	894	Zambia	ZMB								55	ESSENTL.OILS,PERFUME,ETC	1	No Quantity							85564			0
S3	2000	2000	2000	2	0	2	Export	686	Senegal	SEN	894	Zambia	ZMB								51	ORGANIC CHEMICALS	1	No Quantity							7841			0
S3	2000	2000	2000	2	0	2	Export	686	Senegal	SEN	894	Zambia	ZMB								52	INORGANIC CHEMICALS	1	No Quantity							82			0
S3	2000	2000	2000	2	0	2	Export	686	Senegal	SEN	894	Zambia	ZMB								69	METALS MANUFACTURES,NES	1	No Quantity							791			0
S3	2000	2000	2000	2	0	2	Export	686	Senegal	SEN	894	Zambia	ZMB								66	NON-METAL.MINERAL MANFCT	1	No Quantity							12199			0
S3	2000	2000	2000	2	0	2	Export	686	Senegal	SEN	894	Zambia	ZMB								33	PETROLEUM,PETROL.PRODUCT	1	No Quantity							4310			0
S3	2000	2000	2000	2	0	2	Export	686	Senegal	SEN	894	Zambia	ZMB								27	CRUDE FERTILIZER,MINERAL	1	No Quantity							104			0
S3	2000	2000	2000	2	0	2	Export	686	Senegal	SEN	899	Areas, nes									33	PETROLEUM,PETROL.PRODUCT	1	No Quantity							11289721			0
S3	2000	2000	2000	2	0	2	Export	686	Senegal	SEN	899	Areas, nes									12	TOBACCO,TOBACCO MANUFACT	1	No Quantity							32287			0
S3	2000	2000	2000	2	0	2	Export	686	Senegal	SEN	899	Areas, nes									11	BEVERAGES	1	No Quantity							107811			0
S3	2000	2000	2000	2	0	2	Export	686	Senegal	SEN	899	Areas, nes									07	COFFEE,TEA,COCOA,SPICES	1	No Quantity							2141			0
S3	2000	2000	2000	2	0	2	Export	686	Senegal	SEN	899	Areas, nes									67	IRON AND STEEL	1	No Quantity							730			0
S3	2000	2000	2000	2	0	2	Export	686	Senegal	SEN	899	Areas, nes									69	METALS MANUFACTURES,NES	1	No Quantity							48			0
S3	2000	2000	2000	2	0	2	Export	686	Senegal	SEN	899	Areas, nes									64	PAPER,PAPERBOARD,ETC.	1	No Quantity							47460			0
S3	2000	2000	2000	2	0	2	Export	686	Senegal	SEN	899	Areas, nes									51	ORGANIC CHEMICALS	1	No Quantity							6064			0
S3	2000	2000	2000	2	0	2	Export	686	Senegal	SEN	899	Areas, nes									55	ESSENTL.OILS,PERFUME,ETC	1	No Quantity							81613			0
S3	2000	2000	2000	2	0	2	Export	686	Senegal	SEN	899	Areas, nes									59	CHEMICAL MATERIALS NES	1	No Quantity							55975			0
S3	2000	2000	2000	2	0	2	Export	686	Senegal	SEN	899	Areas, nes									57	PLASTICS IN PRIMARY FORM	1	No Quantity							7060			0
S3	2000	2000	2000	2	0	2	Export	686	Senegal	SEN	899	Areas, nes									89	MISC MANUFCTRD GOODS NES	1	No Quantity							55871			0
S3	2000	2000	2000	2	0	2	Export	686	Senegal	SEN	899	Areas, nes									87	SCIENTIFIC EQUIPMENT NES	1	No Quantity							20237			0
S3	2000	2000	2000	2	0	2	Export	686	Senegal	SEN	899	Areas, nes									83	TRAVEL GOODS,HANDBGS ETC	1	No Quantity							1532			0
S3	2000	2000	2000	2	0	2	Export	686	Senegal	SEN	899	Areas, nes									84	CLOTHING AND ACCESSORIES	1	No Quantity							388			0
S3	2000	2000	2000	2	0	2	Export	686	Senegal	SEN	899	Areas, nes									77	ELEC MCH APPAR,PARTS,NES	1	No Quantity							25986			0
S3	2000	2000	2000	2	0	2	Export	686	Senegal	SEN	899	Areas, nes									79	OTHR.TRANSPORT EQUIPMENT	1	No Quantity							137916			0
S3	2000	2000	2000	2	0	2	Export	686	Senegal	SEN	899	Areas, nes									71	POWER GENERATNG.MACHINES	1	No Quantity							836			0
S3	2000	2000	2000	2	0	2	Export	686	Senegal	SEN	899	Areas, nes									75	OFFICE MACHINES,ADP MACH	1	No Quantity							45119			0
S3	2000	2000	2000	2	0	2	Export	686	Senegal	SEN	899	Areas, nes									76	TELECOMM.SOUND EQUIP ETC	1	No Quantity							49681			0
