# Supplementary material for: Core-periphery structure in sectoral international trade networks: A new approach to an old theory
Source: PLoS One. 2020 Apr 2;15(4):e0229547. doi: 10.1371/journal.pone.0229547 (PMC7117750; doi:10.1371/journal.pone.0229547)
Supplement: S7 File — (ZIP) [file pone.0229547.s007.zip › S7_File/RawData 2000/comtrade (63).csv]

Classification	Year	Period	Period Desc.	Aggregate Level	Is Leaf Code	Trade Flow Code	Trade Flow	Reporter Code	Reporter	Reporter ISO	Partner Code	Partner	Partner ISO	2nd Partner Code	2nd Partner	2nd Partner ISO	Customs Proc. Code	Customs	Mode of Transport Code	Mode of Transport	Commodity Code	Commodity	Qty Unit Code	Qty Unit	Qty	Alt Qty Unit Code	Alt Qty Unit	Alt Qty	Netweight (kg)	Gross weight (kg)	Trade Value (US$)	CIF Trade Value (US$)	FOB Trade Value (US$)	Flag
S3	2000	2000	2000	2	0	2	Export	690	Seychelles	SYC	0	World	WLD								03	FISH,CRUSTACEANS,MOLLUSC	1	No Quantity							117361979			0
S3	2000	2000	2000	2	0	2	Export	690	Seychelles	SYC	0	World	WLD								02	DAIRY PRODUCTS,BIRD EGGS	1	No Quantity							32317			0
S3	2000	2000	2000	2	0	2	Export	690	Seychelles	SYC	0	World	WLD								01	MEAT, MEAT PREPARATIONS	1	No Quantity							79221			0
S3	2000	2000	2000	2	0	2	Export	694	Sierra Leone	SLE	0	World	WLD								03	FISH,CRUSTACEANS,MOLLUSC	1	No Quantity							27662			0
S3	2000	2000	2000	2	0	2	Export	690	Seychelles	SYC	0	World	WLD								04	CEREALS,CEREAL PREPRTNS.	1	No Quantity							4320			0
S3	2000	2000	2000	2	0	2	Export	690	Seychelles	SYC	0	World	WLD								05	VEGETABLES AND FRUIT	1	No Quantity							171906			0
S3	2000	2000	2000	2	0	2	Export	690	Seychelles	SYC	0	World	WLD								06	SUGAR,SUGR.PREPTNS,HONEY	1	No Quantity							4655			0
S3	2000	2000	2000	2	0	2	Export	690	Seychelles	SYC	0	World	WLD								07	COFFEE,TEA,COCOA,SPICES	1	No Quantity							281077			0
S3	2000	2000	2000	2	0	2	Export	694	Sierra Leone	SLE	0	World	WLD								04	CEREALS,CEREAL PREPRTNS.	1	No Quantity							175807			0
S3	2000	2000	2000	2	0	2	Export	694	Sierra Leone	SLE	0	World	WLD								05	VEGETABLES AND FRUIT	1	No Quantity							99656			0
S3	2000	2000	2000	2	0	2	Export	694	Sierra Leone	SLE	0	World	WLD								07	COFFEE,TEA,COCOA,SPICES	1	No Quantity							1410213			0
S3	2000	2000	2000	2	0	2	Export	690	Seychelles	SYC	0	World	WLD								08	ANIMAL FEED STUFF	1	No Quantity							5100759			0
S3	2000	2000	2000	2	0	2	Export	694	Sierra Leone	SLE	0	World	WLD								06	SUGAR,SUGR.PREPTNS,HONEY	1	No Quantity							36612			0
S3	2000	2000	2000	2	0	2	Export	694	Sierra Leone	SLE	0	World	WLD								08	ANIMAL FEED STUFF	1	No Quantity							67864			0
S3	2000	2000	2000	2	0	2	Export	690	Seychelles	SYC	0	World	WLD								11	BEVERAGES	1	No Quantity							548552			0
S3	2000	2000	2000	2	0	2	Export	690	Seychelles	SYC	0	World	WLD								12	TOBACCO,TOBACCO MANUFACT	1	No Quantity							258421			0
S3	2000	2000	2000	2	0	2	Export	690	Seychelles	SYC	0	World	WLD								09	MISC.EDIBLE PRODUCTS ETC	1	No Quantity							2086			0
S3	2000	2000	2000	2	0	2	Export	694	Sierra Leone	SLE	0	World	WLD								12	TOBACCO,TOBACCO MANUFACT	1	No Quantity							7294			0
S3	2000	2000	2000	2	0	2	Export	690	Seychelles	SYC	0	World	WLD								21	HIDES,SKINS,FURSKINS,RAW	1	No Quantity							42			0
S3	2000	2000	2000	2	0	2	Export	690	Seychelles	SYC	0	World	WLD								22	OIL SEED,OLEAGINUS FRUIT	1	No Quantity							59			0
S3	2000	2000	2000	2	0	2	Export	694	Sierra Leone	SLE	0	World	WLD								24	CORK AND WOOD	1	No Quantity							2177			0
S3	2000	2000	2000	2	0	2	Export	690	Seychelles	SYC	0	World	WLD								26	TEXTILE FIBRES	1	No Quantity							149			0
S3	2000	2000	2000	2	0	2	Export	694	Sierra Leone	SLE	0	World	WLD								26	TEXTILE FIBRES	1	No Quantity							50922			0
S3	2000	2000	2000	2	0	2	Export	690	Seychelles	SYC	0	World	WLD								27	CRUDE FERTILIZER,MINERAL	1	No Quantity							61			0
S3	2000	2000	2000	2	0	2	Export	694	Sierra Leone	SLE	0	World	WLD								27	CRUDE FERTILIZER,MINERAL	1	No Quantity							1460			0
S3	2000	2000	2000	2	0	2	Export	694	Sierra Leone	SLE	0	World	WLD								28	METALLIFEROUS ORE,SCRAP	1	No Quantity							95275			0
S3	2000	2000	2000	2	0	2	Export	690	Seychelles	SYC	0	World	WLD								28	METALLIFEROUS ORE,SCRAP	1	No Quantity							8023			0
S3	2000	2000	2000	2	0	2	Export	690	Seychelles	SYC	0	World	WLD								29	CRUDE ANIMAL,VEG.MATERL.	1	No Quantity							37			0
S3	2000	2000	2000	2	0	2	Export	690	Seychelles	SYC	0	World	WLD								33	PETROLEUM,PETROL.PRODUCT	1	No Quantity							62309417			0
S3	2000	2000	2000	2	0	2	Export	694	Sierra Leone	SLE	0	World	WLD								29	CRUDE ANIMAL,VEG.MATERL.	1	No Quantity							35542			0
S3	2000	2000	2000	2	0	2	Export	690	Seychelles	SYC	0	World	WLD								34	GAS,NATURAL,MANUFACTURED	1	No Quantity							9366			0
S3	2000	2000	2000	2	0	2	Export	690	Seychelles	SYC	0	World	WLD								41	ANIMAL OILS AND FATS	1	No Quantity							6186			0
S3	2000	2000	2000	2	0	2	Export	694	Sierra Leone	SLE	0	World	WLD								42	FIXED VEG. FATS AND OILS	1	No Quantity							450636			0
S3	2000	2000	2000	2	0	2	Export	690	Seychelles	SYC	0	World	WLD								42	FIXED VEG. FATS AND OILS	1	No Quantity							24475			0
S3	2000	2000	2000	2	0	2	Export	690	Seychelles	SYC	0	World	WLD								43	ANIMAL,VEG.FATS,OILS,NES	1	No Quantity							99045			0
S3	2000	2000	2000	2	0	2	Export	690	Seychelles	SYC	0	World	WLD								52	INORGANIC CHEMICALS	1	No Quantity							6963			0
S3	2000	2000	2000	2	0	2	Export	690	Seychelles	SYC	0	World	WLD								51	ORGANIC CHEMICALS	1	No Quantity							24142			0
S3	2000	2000	2000	2	0	2	Export	694	Sierra Leone	SLE	0	World	WLD								52	INORGANIC CHEMICALS	1	No Quantity							14409			0
S3	2000	2000	2000	2	0	2	Export	690	Seychelles	SYC	0	World	WLD								54	MEDICINAL,PHARM.PRODUCTS	1	No Quantity							2358020			0
S3	2000	2000	2000	2	0	2	Export	690	Seychelles	SYC	0	World	WLD								53	DYES,COLOURING MATERIALS	1	No Quantity							2089			0
S3	2000	2000	2000	2	0	2	Export	694	Sierra Leone	SLE	0	World	WLD								54	MEDICINAL,PHARM.PRODUCTS	1	No Quantity							23894			0
S3	2000	2000	2000	2	0	2	Export	690	Seychelles	SYC	0	World	WLD								55	ESSENTL.OILS,PERFUME,ETC	1	No Quantity							348901			0
S3	2000	2000	2000	2	0	2	Export	694	Sierra Leone	SLE	0	World	WLD								55	ESSENTL.OILS,PERFUME,ETC	1	No Quantity							328			0
S3	2000	2000	2000	2	0	2	Export	690	Seychelles	SYC	0	World	WLD								58	PLASTIC,NON-PRIMARY FORM	1	No Quantity							241			0
S3	2000	2000	2000	2	0	2	Export	690	Seychelles	SYC	0	World	WLD								59	CHEMICAL MATERIALS NES	1	No Quantity							1180			0
S3	2000	2000	2000	2	0	2	Export	690	Seychelles	SYC	0	World	WLD								64	PAPER,PAPERBOARD,ETC.	1	No Quantity							17909			0
S3	2000	2000	2000	2	0	2	Export	690	Seychelles	SYC	0	World	WLD								65	TEXTILE YARN,FABRIC,ETC.	1	No Quantity							2731			0
S3	2000	2000	2000	2	0	2	Export	690	Seychelles	SYC	0	World	WLD								63	CORK, WOOD MANUFACTURES	1	No Quantity							17621			0
S3	2000	2000	2000	2	0	2	Export	690	Seychelles	SYC	0	World	WLD								66	NON-METAL.MINERAL MANFCT	1	No Quantity							7426			0
S3	2000	2000	2000	2	0	2	Export	690	Seychelles	SYC	0	World	WLD								62	RUBBER MANUFACTURES, NES	1	No Quantity							1817			0
S3	2000	2000	2000	2	0	2	Export	694	Sierra Leone	SLE	0	World	WLD								66	NON-METAL.MINERAL MANFCT	1	No Quantity							491			0
S3	2000	2000	2000	2	0	2	Export	690	Seychelles	SYC	0	World	WLD								67	IRON AND STEEL	1	No Quantity							524			0
S3	2000	2000	2000	2	0	2	Export	694	Sierra Leone	SLE	0	World	WLD								67	IRON AND STEEL	1	No Quantity							12105			0
S3	2000	2000	2000	2	0	2	Export	690	Seychelles	SYC	0	World	WLD								68	NON-FERROUS METALS	1	No Quantity							241			0
S3	2000	2000	2000	2	0	2	Export	694	Sierra Leone	SLE	0	World	WLD								68	NON-FERROUS METALS	1	No Quantity							84047			0
S3	2000	2000	2000	2	0	2	Export	690	Seychelles	SYC	0	World	WLD								69	METALS MANUFACTURES,NES	1	No Quantity							13475			0
S3	2000	2000	2000	2	0	2	Export	690	Seychelles	SYC	0	World	WLD								71	POWER GENERATNG.MACHINES	1	No Quantity							20476			0
S3	2000	2000	2000	2	0	2	Export	690	Seychelles	SYC	0	World	WLD								72	SPECIAL.INDUST.MACHINERY	1	No Quantity							14849			0
S3	2000	2000	2000	2	0	2	Export	694	Sierra Leone	SLE	0	World	WLD								72	SPECIAL.INDUST.MACHINERY	1	No Quantity							13801			0
S3	2000	2000	2000	2	0	2	Export	694	Sierra Leone	SLE	0	World	WLD								69	METALS MANUFACTURES,NES	1	No Quantity							40998			0
S3	2000	2000	2000	2	0	2	Export	694	Sierra Leone	SLE	0	World	WLD								73	METALWORKING MACHINERY	1	No Quantity							83			0
S3	2000	2000	2000	2	0	2	Export	690	Seychelles	SYC	0	World	WLD								74	GENERAL INDUSTL.MACH.NES	1	No Quantity							31282			0
S3	2000	2000	2000	2	0	2	Export	690	Seychelles	SYC	0	World	WLD								75	OFFICE MACHINES,ADP MACH	1	No Quantity							38545			0
S3	2000	2000	2000	2	0	2	Export	690	Seychelles	SYC	0	World	WLD								76	TELECOMM.SOUND EQUIP ETC	1	No Quantity							83890			0
S3	2000	2000	2000	2	0	2	Export	690	Seychelles	SYC	0	World	WLD								77	ELEC MCH APPAR,PARTS,NES	1	No Quantity							90656			0
S3	2000	2000	2000	2	0	2	Export	690	Seychelles	SYC	0	World	WLD								78	ROAD VEHICLES	1	No Quantity							203331			0
S3	2000	2000	2000	2	0	2	Export	694	Sierra Leone	SLE	0	World	WLD								78	ROAD VEHICLES	1	No Quantity							270839			0
S3	2000	2000	2000	2	0	2	Export	690	Seychelles	SYC	0	World	WLD								79	OTHR.TRANSPORT EQUIPMENT	1	No Quantity							3043918			0
S3	2000	2000	2000	2	0	2	Export	694	Sierra Leone	SLE	0	World	WLD								74	GENERAL INDUSTL.MACH.NES	1	No Quantity							487			0
S3	2000	2000	2000	2	0	2	Export	694	Sierra Leone	SLE	0	World	WLD								76	TELECOMM.SOUND EQUIP ETC	1	No Quantity							23733			0
S3	2000	2000	2000	2	0	2	Export	690	Seychelles	SYC	0	World	WLD								82	FURNITURE,BEDDING,ETC.	1	No Quantity							3935			0
S3	2000	2000	2000	2	0	2	Export	690	Seychelles	SYC	0	World	WLD								84	CLOTHING AND ACCESSORIES	1	No Quantity							6618			0
S3	2000	2000	2000	2	0	2	Export	694	Sierra Leone	SLE	0	World	WLD								82	FURNITURE,BEDDING,ETC.	1	No Quantity							1			0
S3	2000	2000	2000	2	0	2	Export	690	Seychelles	SYC	0	World	WLD								83	TRAVEL GOODS,HANDBGS ETC	1	No Quantity							8982			0
S3	2000	2000	2000	2	0	2	Export	690	Seychelles	SYC	0	World	WLD								85	FOOTWEAR	1	No Quantity							482			0
S3	2000	2000	2000	2	0	2	Export	690	Seychelles	SYC	0	World	WLD								88	PHOTO.APPARAT.NES;CLOCKS	1	No Quantity							45364			0
S3	2000	2000	2000	2	0	2	Export	690	Seychelles	SYC	0	World	WLD								89	MISC MANUFCTRD GOODS NES	1	No Quantity							192839			0
S3	2000	2000	2000	2	0	2	Export	690	Seychelles	SYC	0	World	WLD								93	SPEC.TRANSACT.NOT CLASSD	1	No Quantity							84454			0
S3	2000	2000	2000	2	0	2	Export	690	Seychelles	SYC	0	World	WLD								87	SCIENTIFIC EQUIPMENT NES	1	No Quantity							682355			0
S3	2000	2000	2000	2	0	2	Export	694	Sierra Leone	SLE	0	World	WLD								89	MISC MANUFCTRD GOODS NES	1	No Quantity							868506			0
S3	2000	2000	2000	2	0	2	Export	694	Sierra Leone	SLE	0	World	WLD								93	SPEC.TRANSACT.NOT CLASSD	1	No Quantity							9217988			0
S3	2000	2000	2000	2	0	2	Export	690	Seychelles	SYC	0	World	WLD								97	GOLD,NONMONTRY EXCL ORES	1	No Quantity							21743			0
S3	2000	2000	2000	2	0	2	Export	690	Seychelles	SYC	36	Australia	AUS								93	SPEC.TRANSACT.NOT CLASSD	1	No Quantity							497			0
S3	2000	2000	2000	2	0	2	Export	690	Seychelles	SYC	36	Australia	AUS								89	MISC MANUFCTRD GOODS NES	1	No Quantity							693			0
S3	2000	2000	2000	2	0	2	Export	690	Seychelles	SYC	36	Australia	AUS								88	PHOTO.APPARAT.NES;CLOCKS	1	No Quantity							781			0
S3	2000	2000	2000	2	0	2	Export	690	Seychelles	SYC	36	Australia	AUS								84	CLOTHING AND ACCESSORIES	1	No Quantity							79			0
S3	2000	2000	2000	2	0	2	Export	690	Seychelles	SYC	36	Australia	AUS								55	ESSENTL.OILS,PERFUME,ETC	1	No Quantity							21			0
S3	2000	2000	2000	2	0	2	Export	690	Seychelles	SYC	36	Australia	AUS								26	TEXTILE FIBRES	1	No Quantity							105			0
S3	2000	2000	2000	2	0	2	Export	690	Seychelles	SYC	36	Australia	AUS								11	BEVERAGES	1	No Quantity							13836			0
S3	2000	2000	2000	2	0	2	Export	690	Seychelles	SYC	36	Australia	AUS								07	COFFEE,TEA,COCOA,SPICES	1	No Quantity							29514			0
S3	2000	2000	2000	2	0	2	Export	690	Seychelles	SYC	36	Australia	AUS								05	VEGETABLES AND FRUIT	1	No Quantity							349			0
S3	2000	2000	2000	2	0	2	Export	690	Seychelles	SYC	36	Australia	AUS								04	CEREALS,CEREAL PREPRTNS.	1	No Quantity							35			0
S3	2000	2000	2000	2	0	2	Export	690	Seychelles	SYC	36	Australia	AUS								03	FISH,CRUSTACEANS,MOLLUSC	1	No Quantity							148			0
S3	2000	2000	2000	2	0	2	Export	690	Seychelles	SYC	40	Austria	AUT								03	FISH,CRUSTACEANS,MOLLUSC	1	No Quantity							557466			0
S3	2000	2000	2000	2	0	2	Export	690	Seychelles	SYC	40	Austria	AUT								88	PHOTO.APPARAT.NES;CLOCKS	1	No Quantity							2077			0
S3	2000	2000	2000	2	0	2	Export	690	Seychelles	SYC	40	Austria	AUT								93	SPEC.TRANSACT.NOT CLASSD	1	No Quantity							37			0
S3	2000	2000	2000	2	0	2	Export	690	Seychelles	SYC	48	Bahrain	BHR								93	SPEC.TRANSACT.NOT CLASSD	1	No Quantity							112			0
S3	2000	2000	2000	2	0	2	Export	690	Seychelles	SYC	48	Bahrain	BHR								03	FISH,CRUSTACEANS,MOLLUSC	1	No Quantity							15			0
S3	2000	2000	2000	2	0	2	Export	690	Seychelles	SYC	48	Bahrain	BHR								07	COFFEE,TEA,COCOA,SPICES	1	No Quantity							17			0
S3	2000	2000	2000	2	0	2	Export	690	Seychelles	SYC	48	Bahrain	BHR								11	BEVERAGES	1	No Quantity							1421			0
S3	2000	2000	2000	2	0	2	Export	690	Seychelles	SYC	56	Belgium	BEL								11	BEVERAGES	1	No Quantity							5722			0
S3	2000	2000	2000	2	0	2	Export	694	Sierra Leone	SLE	56	Belgium	BEL								07	COFFEE,TEA,COCOA,SPICES	1	No Quantity							180335			0
S3	2000	2000	2000	2	0	2	Export	694	Sierra Leone	SLE	56	Belgium	BEL								12	TOBACCO,TOBACCO MANUFACT	1	No Quantity							7294			0
S3	2000	2000	2000	2	0	2	Export	690	Seychelles	SYC	56	Belgium	BEL								07	COFFEE,TEA,COCOA,SPICES	1	No Quantity							8410			0
S3	2000	2000	2000	2	0	2	Export	690	Seychelles	SYC	56	Belgium	BEL								06	SUGAR,SUGR.PREPTNS,HONEY	1	No Quantity							425			0
S3	2000	2000	2000	2	0	2	Export	690	Seychelles	SYC	56	Belgium	BEL								03	FISH,CRUSTACEANS,MOLLUSC	1	No Quantity							427525			0
S3	2000	2000	2000	2	0	2	Export	694	Sierra Leone	SLE	56	Belgium	BEL								29	CRUDE ANIMAL,VEG.MATERL.	1	No Quantity							17731			0
S3	2000	2000	2000	2	0	2	Export	690	Seychelles	SYC	56	Belgium	BEL								33	PETROLEUM,PETROL.PRODUCT	1	No Quantity							45401			0
S3	2000	2000	2000	2	0	2	Export	690	Seychelles	SYC	56	Belgium	BEL								69	METALS MANUFACTURES,NES	1	No Quantity							35			0
S3	2000	2000	2000	2	0	2	Export	690	Seychelles	SYC	56	Belgium	BEL								64	PAPER,PAPERBOARD,ETC.	1	No Quantity							7765			0
S3	2000	2000	2000	2	0	2	Export	690	Seychelles	SYC	56	Belgium	BEL								93	SPEC.TRANSACT.NOT CLASSD	1	No Quantity							31			0
S3	2000	2000	2000	2	0	2	Export	690	Seychelles	SYC	56	Belgium	BEL								83	TRAVEL GOODS,HANDBGS ETC	1	No Quantity							1982			0
S3	2000	2000	2000	2	0	2	Export	690	Seychelles	SYC	56	Belgium	BEL								89	MISC MANUFCTRD GOODS NES	1	No Quantity							175			0
S3	2000	2000	2000	2	0	2	Export	690	Seychelles	SYC	100	Bulgaria	BGR								84	CLOTHING AND ACCESSORIES	1	No Quantity							64			0
S3	2000	2000	2000	2	0	2	Export	690	Seychelles	SYC	124	Canada	CAN								84	CLOTHING AND ACCESSORIES	1	No Quantity							22			0
S3	2000	2000	2000	2	0	2	Export	690	Seychelles	SYC	124	Canada	CAN								89	MISC MANUFCTRD GOODS NES	1	No Quantity							155			0
S3	2000	2000	2000	2	0	2	Export	690	Seychelles	SYC	124	Canada	CAN								93	SPEC.TRANSACT.NOT CLASSD	1	No Quantity							1009			0
S3	2000	2000	2000	2	0	2	Export	690	Seychelles	SYC	124	Canada	CAN								63	CORK, WOOD MANUFACTURES	1	No Quantity							52			0
S3	2000	2000	2000	2	0	2	Export	690	Seychelles	SYC	124	Canada	CAN								55	ESSENTL.OILS,PERFUME,ETC	1	No Quantity							105			0
S3	2000	2000	2000	2	0	2	Export	690	Seychelles	SYC	124	Canada	CAN								03	FISH,CRUSTACEANS,MOLLUSC	1	No Quantity							131			0
S3	2000	2000	2000	2	0	2	Export	690	Seychelles	SYC	124	Canada	CAN								04	CEREALS,CEREAL PREPRTNS.	1	No Quantity							35			0
S3	2000	2000	2000	2	0	2	Export	690	Seychelles	SYC	124	Canada	CAN								07	COFFEE,TEA,COCOA,SPICES	1	No Quantity							9011			0
S3	2000	2000	2000	2	0	2	Export	690	Seychelles	SYC	144	Sri Lanka	LKA								08	ANIMAL FEED STUFF	1	No Quantity							18047			0
S3	2000	2000	2000	2	0	2	Export	694	Sierra Leone	SLE	152	Chile	CHL								73	METALWORKING MACHINERY	1	No Quantity							83			0
S3	2000	2000	2000	2	0	2	Export	694	Sierra Leone	SLE	152	Chile	CHL								89	MISC MANUFCTRD GOODS NES	1	No Quantity							155			0
S3	2000	2000	2000	2	0	2	Export	690	Seychelles	SYC	156	China	CHN								93	SPEC.TRANSACT.NOT CLASSD	1	No Quantity							1024			0
S3	2000	2000	2000	2	0	2	Export	690	Seychelles	SYC	156	China	CHN								89	MISC MANUFCTRD GOODS NES	1	No Quantity							10791			0
S3	2000	2000	2000	2	0	2	Export	690	Seychelles	SYC	156	China	CHN								88	PHOTO.APPARAT.NES;CLOCKS	1	No Quantity							4237			0
S3	2000	2000	2000	2	0	2	Export	690	Seychelles	SYC	156	China	CHN								55	ESSENTL.OILS,PERFUME,ETC	1	No Quantity							559			0
S3	2000	2000	2000	2	0	2	Export	690	Seychelles	SYC	156	China	CHN								11	BEVERAGES	1	No Quantity							72			0
S3	2000	2000	2000	2	0	2	Export	690	Seychelles	SYC	156	China	CHN								02	DAIRY PRODUCTS,BIRD EGGS	1	No Quantity							35			0
S3	2000	2000	2000	2	0	2	Export	690	Seychelles	SYC	192	Cuba	CUB								54	MEDICINAL,PHARM.PRODUCTS	1	No Quantity							52			0
S3	2000	2000	2000	2	0	2	Export	690	Seychelles	SYC	192	Cuba	CUB								93	SPEC.TRANSACT.NOT CLASSD	1	No Quantity							157			0
S3	2000	2000	2000	2	0	2	Export	690	Seychelles	SYC	196	Cyprus	CYP								93	SPEC.TRANSACT.NOT CLASSD	1	No Quantity							17			0
S3	2000	2000	2000	2	0	2	Export	690	Seychelles	SYC	196	Cyprus	CYP								89	MISC MANUFCTRD GOODS NES	1	No Quantity							17			0
S3	2000	2000	2000	2	0	2	Export	690	Seychelles	SYC	196	Cyprus	CYP								55	ESSENTL.OILS,PERFUME,ETC	1	No Quantity							44			0
S3	2000	2000	2000	2	0	2	Export	690	Seychelles	SYC	203	Czechia	CZE								89	MISC MANUFCTRD GOODS NES	1	No Quantity							17			0
S3	2000	2000	2000	2	0	2	Export	690	Seychelles	SYC	203	Czechia	CZE								93	SPEC.TRANSACT.NOT CLASSD	1	No Quantity							17			0
S3	2000	2000	2000	2	0	2	Export	690	Seychelles	SYC	208	Denmark	DNK								93	SPEC.TRANSACT.NOT CLASSD	1	No Quantity							52			0
S3	2000	2000	2000	2	0	2	Export	690	Seychelles	SYC	208	Denmark	DNK								84	CLOTHING AND ACCESSORIES	1	No Quantity							49			0
S3	2000	2000	2000	2	0	2	Export	690	Seychelles	SYC	208	Denmark	DNK								79	OTHR.TRANSPORT EQUIPMENT	1	No Quantity							313848			0
S3	2000	2000	2000	2	0	2	Export	690	Seychelles	SYC	208	Denmark	DNK								74	GENERAL INDUSTL.MACH.NES	1	No Quantity							295			0
S3	2000	2000	2000	2	0	2	Export	690	Seychelles	SYC	208	Denmark	DNK								03	FISH,CRUSTACEANS,MOLLUSC	1	No Quantity							1509007			0
S3	2000	2000	2000	2	0	2	Export	690	Seychelles	SYC	208	Denmark	DNK								11	BEVERAGES	1	No Quantity							5914			0
S3	2000	2000	2000	2	0	2	Export	690	Seychelles	SYC	231	Ethiopia	ETH								93	SPEC.TRANSACT.NOT CLASSD	1	No Quantity							35			0
S3	2000	2000	2000	2	0	2	Export	690	Seychelles	SYC	246	Finland	FIN								89	MISC MANUFCTRD GOODS NES	1	No Quantity							70			0
S3	2000	2000	2000	2	0	2	Export	690	Seychelles	SYC	246	Finland	FIN								03	FISH,CRUSTACEANS,MOLLUSC	1	No Quantity							1206246			0
S3	2000	2000	2000	2	0	2	Export	690	Seychelles	SYC	251	France	FRA								03	FISH,CRUSTACEANS,MOLLUSC	1	No Quantity							27171396			0
S3	2000	2000	2000	2	0	2	Export	690	Seychelles	SYC	251	France	FRA								01	MEAT, MEAT PREPARATIONS	1	No Quantity							12009			0
S3	2000	2000	2000	2	0	2	Export	690	Seychelles	SYC	251	France	FRA								04	CEREALS,CEREAL PREPRTNS.	1	No Quantity							45			0
S3	2000	2000	2000	2	0	2	Export	690	Seychelles	SYC	251	France	FRA								07	COFFEE,TEA,COCOA,SPICES	1	No Quantity							9628			0
S3	2000	2000	2000	2	0	2	Export	690	Seychelles	SYC	251	France	FRA								06	SUGAR,SUGR.PREPTNS,HONEY	1	No Quantity							189			0
S3	2000	2000	2000	2	0	2	Export	690	Seychelles	SYC	251	France	FRA								05	VEGETABLES AND FRUIT	1	No Quantity							4548			0
S3	2000	2000	2000	2	0	2	Export	690	Seychelles	SYC	251	France	FRA								11	BEVERAGES	1	No Quantity							103301			0
S3	2000	2000	2000	2	0	2	Export	690	Seychelles	SYC	251	France	FRA								08	ANIMAL FEED STUFF	1	No Quantity							210358			0
S3	2000	2000	2000	2	0	2	Export	690	Seychelles	SYC	251	France	FRA								09	MISC.EDIBLE PRODUCTS ETC	1	No Quantity							38			0
S3	2000	2000	2000	2	0	2	Export	690	Seychelles	SYC	251	France	FRA								12	TOBACCO,TOBACCO MANUFACT	1	No Quantity							63286			0
S3	2000	2000	2000	2	0	2	Export	690	Seychelles	SYC	251	France	FRA								26	TEXTILE FIBRES	1	No Quantity							22			0
S3	2000	2000	2000	2	0	2	Export	690	Seychelles	SYC	251	France	FRA								74	GENERAL INDUSTL.MACH.NES	1	No Quantity							17			0
S3	2000	2000	2000	2	0	2	Export	690	Seychelles	SYC	251	France	FRA								72	SPECIAL.INDUST.MACHINERY	1	No Quantity							8827			0
S3	2000	2000	2000	2	0	2	Export	690	Seychelles	SYC	251	France	FRA								71	POWER GENERATNG.MACHINES	1	No Quantity							2707			0
S3	2000	2000	2000	2	0	2	Export	690	Seychelles	SYC	251	France	FRA								63	CORK, WOOD MANUFACTURES	1	No Quantity							349			0
S3	2000	2000	2000	2	0	2	Export	690	Seychelles	SYC	251	France	FRA								64	PAPER,PAPERBOARD,ETC.	1	No Quantity							155			0
S3	2000	2000	2000	2	0	2	Export	690	Seychelles	SYC	251	France	FRA								65	TEXTILE YARN,FABRIC,ETC.	1	No Quantity							464			0
S3	2000	2000	2000	2	0	2	Export	690	Seychelles	SYC	251	France	FRA								55	ESSENTL.OILS,PERFUME,ETC	1	No Quantity							214357			0
S3	2000	2000	2000	2	0	2	Export	690	Seychelles	SYC	251	France	FRA								53	DYES,COLOURING MATERIALS	1	No Quantity							9			0
S3	2000	2000	2000	2	0	2	Export	690	Seychelles	SYC	251	France	FRA								33	PETROLEUM,PETROL.PRODUCT	1	No Quantity							94651			0
S3	2000	2000	2000	2	0	2	Export	690	Seychelles	SYC	251	France	FRA								29	CRUDE ANIMAL,VEG.MATERL.	1	No Quantity							37			0
S3	2000	2000	2000	2	0	2	Export	694	Sierra Leone	SLE	251	France	FRA								28	METALLIFEROUS ORE,SCRAP	1	No Quantity							11139			0
S3	2000	2000	2000	2	0	2	Export	690	Seychelles	SYC	251	France	FRA								89	MISC MANUFCTRD GOODS NES	1	No Quantity							2478			0
S3	2000	2000	2000	2	0	2	Export	690	Seychelles	SYC	251	France	FRA								88	PHOTO.APPARAT.NES;CLOCKS	1	No Quantity							2712			0
S3	2000	2000	2000	2	0	2	Export	690	Seychelles	SYC	251	France	FRA								85	FOOTWEAR	1	No Quantity							17			0
S3	2000	2000	2000	2	0	2	Export	690	Seychelles	SYC	251	France	FRA								93	SPEC.TRANSACT.NOT CLASSD	1	No Quantity							2062			0
S3	2000	2000	2000	2	0	2	Export	690	Seychelles	SYC	251	France	FRA								79	OTHR.TRANSPORT EQUIPMENT	1	No Quantity							364104			0
S3	2000	2000	2000	2	0	2	Export	690	Seychelles	SYC	251	France	FRA								84	CLOTHING AND ACCESSORIES	1	No Quantity							909			0
S3	2000	2000	2000	2	0	2	Export	690	Seychelles	SYC	251	France	FRA								78	ROAD VEHICLES	1	No Quantity							87			0
S3	2000	2000	2000	2	0	2	Export	690	Seychelles	SYC	251	France	FRA								77	ELEC MCH APPAR,PARTS,NES	1	No Quantity							42196			0
S3	2000	2000	2000	2	0	2	Export	694	Sierra Leone	SLE	270	Gambia	GMB								78	ROAD VEHICLES	1	No Quantity							974			0
S3	2000	2000	2000	2	0	2	Export	694	Sierra Leone	SLE	270	Gambia	GMB								67	IRON AND STEEL	1	No Quantity							12105			0
S3	2000	2000	2000	2	0	2	Export	694	Sierra Leone	SLE	270	Gambia	GMB								68	NON-FERROUS METALS	1	No Quantity							84047			0
S3	2000	2000	2000	2	0	2	Export	694	Sierra Leone	SLE	270	Gambia	GMB								05	VEGETABLES AND FRUIT	1	No Quantity							99558			0
S3	2000	2000	2000	2	0	2	Export	694	Sierra Leone	SLE	276	Germany	DEU								07	COFFEE,TEA,COCOA,SPICES	1	No Quantity							181237			0
S3	2000	2000	2000	2	0	2	Export	690	Seychelles	SYC	276	Germany	DEU								11	BEVERAGES	1	No Quantity							1824			0
S3	2000	2000	2000	2	0	2	Export	694	Sierra Leone	SLE	276	Germany	DEU								26	TEXTILE FIBRES	1	No Quantity							25607			0
S3	2000	2000	2000	2	0	2	Export	690	Seychelles	SYC	276	Germany	DEU								12	TOBACCO,TOBACCO MANUFACT	1	No Quantity							366			0
S3	2000	2000	2000	2	0	2	Export	690	Seychelles	SYC	276	Germany	DEU								07	COFFEE,TEA,COCOA,SPICES	1	No Quantity							3495			0
S3	2000	2000	2000	2	0	2	Export	690	Seychelles	SYC	276	Germany	DEU								03	FISH,CRUSTACEANS,MOLLUSC	1	No Quantity							15036188			0
S3	2000	2000	2000	2	0	2	Export	690	Seychelles	SYC	276	Germany	DEU								71	POWER GENERATNG.MACHINES	1	No Quantity							1747			0
S3	2000	2000	2000	2	0	2	Export	690	Seychelles	SYC	276	Germany	DEU								67	IRON AND STEEL	1	No Quantity							524			0
S3	2000	2000	2000	2	0	2	Export	690	Seychelles	SYC	276	Germany	DEU								63	CORK, WOOD MANUFACTURES	1	No Quantity							17			0
S3	2000	2000	2000	2	0	2	Export	694	Sierra Leone	SLE	276	Germany	DEU								29	CRUDE ANIMAL,VEG.MATERL.	1	No Quantity							8007			0
S3	2000	2000	2000	2	0	2	Export	694	Sierra Leone	SLE	276	Germany	DEU								42	FIXED VEG. FATS AND OILS	1	No Quantity							730			0
S3	2000	2000	2000	2	0	2	Export	690	Seychelles	SYC	276	Germany	DEU								54	MEDICINAL,PHARM.PRODUCTS	1	No Quantity							227			0
S3	2000	2000	2000	2	0	2	Export	690	Seychelles	SYC	276	Germany	DEU								52	INORGANIC CHEMICALS	1	No Quantity							349			0
S3	2000	2000	2000	2	0	2	Export	690	Seychelles	SYC	276	Germany	DEU								55	ESSENTL.OILS,PERFUME,ETC	1	No Quantity							184			0
S3	2000	2000	2000	2	0	2	Export	690	Seychelles	SYC	276	Germany	DEU								59	CHEMICAL MATERIALS NES	1	No Quantity							258			0
S3	2000	2000	2000	2	0	2	Export	694	Sierra Leone	SLE	276	Germany	DEU								78	ROAD VEHICLES	1	No Quantity							11538			0
S3	2000	2000	2000	2	0	2	Export	690	Seychelles	SYC	276	Germany	DEU								79	OTHR.TRANSPORT EQUIPMENT	1	No Quantity							78045			0
S3	2000	2000	2000	2	0	2	Export	690	Seychelles	SYC	276	Germany	DEU								77	ELEC MCH APPAR,PARTS,NES	1	No Quantity							6640			0
S3	2000	2000	2000	2	0	2	Export	690	Seychelles	SYC	276	Germany	DEU								78	ROAD VEHICLES	1	No Quantity							96			0
S3	2000	2000	2000	2	0	2	Export	690	Seychelles	SYC	276	Germany	DEU								76	TELECOMM.SOUND EQUIP ETC	1	No Quantity							2908			0
S3	2000	2000	2000	2	0	2	Export	690	Seychelles	SYC	276	Germany	DEU								93	SPEC.TRANSACT.NOT CLASSD	1	No Quantity							2324			0
S3	2000	2000	2000	2	0	2	Export	694	Sierra Leone	SLE	276	Germany	DEU								82	FURNITURE,BEDDING,ETC.	1	No Quantity							1			0
S3	2000	2000	2000	2	0	2	Export	690	Seychelles	SYC	276	Germany	DEU								88	PHOTO.APPARAT.NES;CLOCKS	1	No Quantity							1869			0
S3	2000	2000	2000	2	0	2	Export	690	Seychelles	SYC	276	Germany	DEU								89	MISC MANUFCTRD GOODS NES	1	No Quantity							36203			0
S3	2000	2000	2000	2	0	2	Export	690	Seychelles	SYC	276	Germany	DEU								87	SCIENTIFIC EQUIPMENT NES	1	No Quantity							1663			0
S3	2000	2000	2000	2	0	2	Export	690	Seychelles	SYC	288	Ghana	GHA								93	SPEC.TRANSACT.NOT CLASSD	1	No Quantity							52			0
S3	2000	2000	2000	2	0	2	Export	694	Sierra Leone	SLE	288	Ghana	GHA								78	ROAD VEHICLES	1	No Quantity							5355			0
S3	2000	2000	2000	2	0	2	Export	690	Seychelles	SYC	288	Ghana	GHA								55	ESSENTL.OILS,PERFUME,ETC	1	No Quantity							26			0
S3	2000	2000	2000	2	0	2	Export	694	Sierra Leone	SLE	288	Ghana	GHA								42	FIXED VEG. FATS AND OILS	1	No Quantity							97			0
S3	2000	2000	2000	2	0	2	Export	694	Sierra Leone	SLE	300	Greece	GRC								03	FISH,CRUSTACEANS,MOLLUSC	1	No Quantity							8884			0
S3	2000	2000	2000	2	0	2	Export	690	Seychelles	SYC	300	Greece	GRC								77	ELEC MCH APPAR,PARTS,NES	1	No Quantity							16769			0
S3	2000	2000	2000	2	0	2	Export	690	Seychelles	SYC	300	Greece	GRC								93	SPEC.TRANSACT.NOT CLASSD	1	No Quantity							160			0
S3	2000	2000	2000	2	0	2	Export	694	Sierra Leone	SLE	324	Guinea	GIN								78	ROAD VEHICLES	1	No Quantity							209982			0
S3	2000	2000	2000	2	0	2	Export	694	Sierra Leone	SLE	324	Guinea	GIN								76	TELECOMM.SOUND EQUIP ETC	1	No Quantity							23733			0
S3	2000	2000	2000	2	0	2	Export	694	Sierra Leone	SLE	324	Guinea	GIN								89	MISC MANUFCTRD GOODS NES	1	No Quantity							847198			0
S3	2000	2000	2000	2	0	2	Export	694	Sierra Leone	SLE	324	Guinea	GIN								05	VEGETABLES AND FRUIT	1	No Quantity							97			0
S3	2000	2000	2000	2	0	2	Export	694	Sierra Leone	SLE	324	Guinea	GIN								04	CEREALS,CEREAL PREPRTNS.	1	No Quantity							143340			0
S3	2000	2000	2000	2	0	2	Export	694	Sierra Leone	SLE	324	Guinea	GIN								06	SUGAR,SUGR.PREPTNS,HONEY	1	No Quantity							36612			0
S3	2000	2000	2000	2	0	2	Export	694	Sierra Leone	SLE	324	Guinea	GIN								42	FIXED VEG. FATS AND OILS	1	No Quantity							437759			0
S3	2000	2000	2000	2	0	2	Export	694	Sierra Leone	SLE	324	Guinea	GIN								28	METALLIFEROUS ORE,SCRAP	1	No Quantity							1168			0
S3	2000	2000	2000	2	0	2	Export	694	Sierra Leone	SLE	324	Guinea	GIN								52	INORGANIC CHEMICALS	1	No Quantity							14409			0
S3	2000	2000	2000	2	0	2	Export	694	Sierra Leone	SLE	324	Guinea	GIN								54	MEDICINAL,PHARM.PRODUCTS	1	No Quantity							23894			0
S3	2000	2000	2000	2	0	2	Export	694	Sierra Leone	SLE	324	Guinea	GIN								66	NON-METAL.MINERAL MANFCT	1	No Quantity							491			0
S3	2000	2000	2000	2	0	2	Export	690	Seychelles	SYC	344	China, Hong Kong SAR	HKG								54	MEDICINAL,PHARM.PRODUCTS	1	No Quantity							2271			0
S3	2000	2000	2000	2	0	2	Export	690	Seychelles	SYC	344	China, Hong Kong SAR	HKG								03	FISH,CRUSTACEANS,MOLLUSC	1	No Quantity							312178			0
S3	2000	2000	2000	2	0	2	Export	690	Seychelles	SYC	344	China, Hong Kong SAR	HKG								05	VEGETABLES AND FRUIT	1	No Quantity							18353			0
S3	2000	2000	2000	2	0	2	Export	690	Seychelles	SYC	344	China, Hong Kong SAR	HKG								88	PHOTO.APPARAT.NES;CLOCKS	1	No Quantity							4804			0
S3	2000	2000	2000	2	0	2	Export	690	Seychelles	SYC	364	Iran	IRN								93	SPEC.TRANSACT.NOT CLASSD	1	No Quantity							349			0
S3	2000	2000	2000	2	0	2	Export	690	Seychelles	SYC	372	Ireland	IRL								93	SPEC.TRANSACT.NOT CLASSD	1	No Quantity							1834			0
S3	2000	2000	2000	2	0	2	Export	690	Seychelles	SYC	372	Ireland	IRL								75	OFFICE MACHINES,ADP MACH	1	No Quantity							611			0
S3	2000	2000	2000	2	0	2	Export	690	Seychelles	SYC	376	Israel	ISR								93	SPEC.TRANSACT.NOT CLASSD	1	No Quantity							17			0
S3	2000	2000	2000	2	0	2	Export	690	Seychelles	SYC	376	Israel	ISR								03	FISH,CRUSTACEANS,MOLLUSC	1	No Quantity							2475811			0
S3	2000	2000	2000	2	0	2	Export	690	Seychelles	SYC	376	Israel	ISR								74	GENERAL INDUSTL.MACH.NES	1	No Quantity							95			0
S3	2000	2000	2000	2	0	2	Export	694	Sierra Leone	SLE	381	Italy	ITA								72	SPECIAL.INDUST.MACHINERY	1	No Quantity							814			0
S3	2000	2000	2000	2	0	2	Export	690	Seychelles	SYC	381	Italy	ITA								63	CORK, WOOD MANUFACTURES	1	No Quantity							17173			0
S3	2000	2000	2000	2	0	2	Export	690	Seychelles	SYC	381	Italy	ITA								65	TEXTILE YARN,FABRIC,ETC.	1	No Quantity							262			0
S3	2000	2000	2000	2	0	2	Export	690	Seychelles	SYC	381	Italy	ITA								54	MEDICINAL,PHARM.PRODUCTS	1	No Quantity							87			0
S3	2000	2000	2000	2	0	2	Export	690	Seychelles	SYC	381	Italy	ITA								55	ESSENTL.OILS,PERFUME,ETC	1	No Quantity							28			0
S3	2000	2000	2000	2	0	2	Export	690	Seychelles	SYC	381	Italy	ITA								03	FISH,CRUSTACEANS,MOLLUSC	1	No Quantity							10389652			0
S3	2000	2000	2000	2	0	2	Export	690	Seychelles	SYC	381	Italy	ITA								06	SUGAR,SUGR.PREPTNS,HONEY	1	No Quantity							454			0
S3	2000	2000	2000	2	0	2	Export	690	Seychelles	SYC	381	Italy	ITA								07	COFFEE,TEA,COCOA,SPICES	1	No Quantity							23024			0
S3	2000	2000	2000	2	0	2	Export	690	Seychelles	SYC	381	Italy	ITA								11	BEVERAGES	1	No Quantity							1230			0
S3	2000	2000	2000	2	0	2	Export	694	Sierra Leone	SLE	381	Italy	ITA								27	CRUDE FERTILIZER,MINERAL	1	No Quantity							1460			0
S3	2000	2000	2000	2	0	2	Export	694	Sierra Leone	SLE	381	Italy	ITA								24	CORK AND WOOD	1	No Quantity							2177			0
S3	2000	2000	2000	2	0	2	Export	690	Seychelles	SYC	381	Italy	ITA								93	SPEC.TRANSACT.NOT CLASSD	1	No Quantity							950			0
S3	2000	2000	2000	2	0	2	Export	690	Seychelles	SYC	381	Italy	ITA								89	MISC MANUFCTRD GOODS NES	1	No Quantity							315			0
S3	2000	2000	2000	2	0	2	Export	690	Seychelles	SYC	381	Italy	ITA								84	CLOTHING AND ACCESSORIES	1	No Quantity							52			0
S3	2000	2000	2000	2	0	2	Export	690	Seychelles	SYC	381	Italy	ITA								79	OTHR.TRANSPORT EQUIPMENT	1	No Quantity							12132			0
S3	2000	2000	2000	2	0	2	Export	690	Seychelles	SYC	381	Italy	ITA								97	GOLD,NONMONTRY EXCL ORES	1	No Quantity							21743			0
S3	2000	2000	2000	2	0	2	Export	690	Seychelles	SYC	392	Japan	JPN								75	OFFICE MACHINES,ADP MACH	1	No Quantity							87			0
S3	2000	2000	2000	2	0	2	Export	690	Seychelles	SYC	392	Japan	JPN								76	TELECOMM.SOUND EQUIP ETC	1	No Quantity							61143			0
S3	2000	2000	2000	2	0	2	Export	690	Seychelles	SYC	392	Japan	JPN								77	ELEC MCH APPAR,PARTS,NES	1	No Quantity							44			0
S3	2000	2000	2000	2	0	2	Export	690	Seychelles	SYC	392	Japan	JPN								78	ROAD VEHICLES	1	No Quantity							38939			0
S3	2000	2000	2000	2	0	2	Export	690	Seychelles	SYC	392	Japan	JPN								89	MISC MANUFCTRD GOODS NES	1	No Quantity							236			0
S3	2000	2000	2000	2	0	2	Export	690	Seychelles	SYC	392	Japan	JPN								88	PHOTO.APPARAT.NES;CLOCKS	1	No Quantity							6176			0
S3	2000	2000	2000	2	0	2	Export	690	Seychelles	SYC	392	Japan	JPN								93	SPEC.TRANSACT.NOT CLASSD	1	No Quantity							44			0
S3	2000	2000	2000	2	0	2	Export	690	Seychelles	SYC	392	Japan	JPN								05	VEGETABLES AND FRUIT	1	No Quantity							17			0
S3	2000	2000	2000	2	0	2	Export	690	Seychelles	SYC	392	Japan	JPN								03	FISH,CRUSTACEANS,MOLLUSC	1	No Quantity							1262109			0
S3	2000	2000	2000	2	0	2	Export	690	Seychelles	SYC	392	Japan	JPN								71	POWER GENERATNG.MACHINES	1	No Quantity							4804			0
S3	2000	2000	2000	2	0	2	Export	690	Seychelles	SYC	392	Japan	JPN								69	METALS MANUFACTURES,NES	1	No Quantity							2296			0
S3	2000	2000	2000	2	0	2	Export	690	Seychelles	SYC	404	Kenya	KEN								55	ESSENTL.OILS,PERFUME,ETC	1	No Quantity							267			0
S3	2000	2000	2000	2	0	2	Export	690	Seychelles	SYC	404	Kenya	KEN								33	PETROLEUM,PETROL.PRODUCT	1	No Quantity							4097			0
S3	2000	2000	2000	2	0	2	Export	690	Seychelles	SYC	404	Kenya	KEN								03	FISH,CRUSTACEANS,MOLLUSC	1	No Quantity							1142			0
S3	2000	2000	2000	2	0	2	Export	690	Seychelles	SYC	404	Kenya	KEN								02	DAIRY PRODUCTS,BIRD EGGS	1	No Quantity							118			0
S3	2000	2000	2000	2	0	2	Export	690	Seychelles	SYC	404	Kenya	KEN								05	VEGETABLES AND FRUIT	1	No Quantity							75410			0
S3	2000	2000	2000	2	0	2	Export	690	Seychelles	SYC	404	Kenya	KEN								07	COFFEE,TEA,COCOA,SPICES	1	No Quantity							83			0
S3	2000	2000	2000	2	0	2	Export	690	Seychelles	SYC	404	Kenya	KEN								22	OIL SEED,OLEAGINUS FRUIT	1	No Quantity							9			0
S3	2000	2000	2000	2	0	2	Export	690	Seychelles	SYC	404	Kenya	KEN								93	SPEC.TRANSACT.NOT CLASSD	1	No Quantity							70			0
S3	2000	2000	2000	2	0	2	Export	690	Seychelles	SYC	404	Kenya	KEN								89	MISC MANUFCTRD GOODS NES	1	No Quantity							52			0
S3	2000	2000	2000	2	0	2	Export	690	Seychelles	SYC	404	Kenya	KEN								77	ELEC MCH APPAR,PARTS,NES	1	No Quantity							87			0
S3	2000	2000	2000	2	0	2	Export	690	Seychelles	SYC	404	Kenya	KEN								84	CLOTHING AND ACCESSORIES	1	No Quantity							35			0
S3	2000	2000	2000	2	0	2	Export	690	Seychelles	SYC	422	Lebanon	LBN								93	SPEC.TRANSACT.NOT CLASSD	1	No Quantity							262			0
S3	2000	2000	2000	2	0	2	Export	694	Sierra Leone	SLE	422	Lebanon	LBN								07	COFFEE,TEA,COCOA,SPICES	1	No Quantity							380358			0
S3	2000	2000	2000	2	0	2	Export	694	Sierra Leone	SLE	430	Liberia	LBR								07	COFFEE,TEA,COCOA,SPICES	1	No Quantity							45350			0
S3	2000	2000	2000	2	0	2	Export	694	Sierra Leone	SLE	430	Liberia	LBR								89	MISC MANUFCTRD GOODS NES	1	No Quantity							4990			0
S3	2000	2000	2000	2	0	2	Export	690	Seychelles	SYC	450	Madagascar	MDG								93	SPEC.TRANSACT.NOT CLASSD	1	No Quantity							5308			0
S3	2000	2000	2000	2	0	2	Export	690	Seychelles	SYC	450	Madagascar	MDG								08	ANIMAL FEED STUFF	1	No Quantity							1849212			0
S3	2000	2000	2000	2	0	2	Export	690	Seychelles	SYC	450	Madagascar	MDG								41	ANIMAL OILS AND FATS	1	No Quantity							653			0
S3	2000	2000	2000	2	0	2	Export	690	Seychelles	SYC	454	Malawi	MWI								93	SPEC.TRANSACT.NOT CLASSD	1	No Quantity							765			0
S3	2000	2000	2000	2	0	2	Export	690	Seychelles	SYC	454	Malawi	MWI								76	TELECOMM.SOUND EQUIP ETC	1	No Quantity							3930			0
S3	2000	2000	2000	2	0	2	Export	690	Seychelles	SYC	458	Malaysia	MYS								79	OTHR.TRANSPORT EQUIPMENT	1	No Quantity							67762			0
S3	2000	2000	2000	2	0	2	Export	690	Seychelles	SYC	458	Malaysia	MYS								93	SPEC.TRANSACT.NOT CLASSD	1	No Quantity							93			0
S3	2000	2000	2000	2	0	2	Export	690	Seychelles	SYC	458	Malaysia	MYS								65	TEXTILE YARN,FABRIC,ETC.	1	No Quantity							175			0
S3	2000	2000	2000	2	0	2	Export	690	Seychelles	SYC	458	Malaysia	MYS								05	VEGETABLES AND FRUIT	1	No Quantity							126			0
S3	2000	2000	2000	2	0	2	Export	690	Seychelles	SYC	458	Malaysia	MYS								03	FISH,CRUSTACEANS,MOLLUSC	1	No Quantity							23198			0
S3	2000	2000	2000	2	0	2	Export	690	Seychelles	SYC	462	Maldives	MDV								77	ELEC MCH APPAR,PARTS,NES	1	No Quantity							5304			0
S3	2000	2000	2000	2	0	2	Export	690	Seychelles	SYC	470	Malta	MLT								03	FISH,CRUSTACEANS,MOLLUSC	1	No Quantity							187465			0
S3	2000	2000	2000	2	0	2	Export	690	Seychelles	SYC	480	Mauritius	MUS								03	FISH,CRUSTACEANS,MOLLUSC	1	No Quantity							214264			0
S3	2000	2000	2000	2	0	2	Export	690	Seychelles	SYC	480	Mauritius	MUS								02	DAIRY PRODUCTS,BIRD EGGS	1	No Quantity							764			0
S3	2000	2000	2000	2	0	2	Export	690	Seychelles	SYC	480	Mauritius	MUS								05	VEGETABLES AND FRUIT	1	No Quantity							78			0
S3	2000	2000	2000	2	0	2	Export	690	Seychelles	SYC	480	Mauritius	MUS								06	SUGAR,SUGR.PREPTNS,HONEY	1	No Quantity							436			0
S3	2000	2000	2000	2	0	2	Export	690	Seychelles	SYC	480	Mauritius	MUS								07	COFFEE,TEA,COCOA,SPICES	1	No Quantity							272			0
S3	2000	2000	2000	2	0	2	Export	690	Seychelles	SYC	480	Mauritius	MUS								11	BEVERAGES	1	No Quantity							87431			0
S3	2000	2000	2000	2	0	2	Export	690	Seychelles	SYC	480	Mauritius	MUS								12	TOBACCO,TOBACCO MANUFACT	1	No Quantity							1520			0
S3	2000	2000	2000	2	0	2	Export	690	Seychelles	SYC	480	Mauritius	MUS								65	TEXTILE YARN,FABRIC,ETC.	1	No Quantity							717			0
S3	2000	2000	2000	2	0	2	Export	690	Seychelles	SYC	480	Mauritius	MUS								64	PAPER,PAPERBOARD,ETC.	1	No Quantity							521			0
S3	2000	2000	2000	2	0	2	Export	690	Seychelles	SYC	480	Mauritius	MUS								66	NON-METAL.MINERAL MANFCT	1	No Quantity							5552			0
S3	2000	2000	2000	2	0	2	Export	690	Seychelles	SYC	480	Mauritius	MUS								42	FIXED VEG. FATS AND OILS	1	No Quantity							24469			0
S3	2000	2000	2000	2	0	2	Export	690	Seychelles	SYC	480	Mauritius	MUS								59	CHEMICAL MATERIALS NES	1	No Quantity							521			0
S3	2000	2000	2000	2	0	2	Export	690	Seychelles	SYC	480	Mauritius	MUS								77	ELEC MCH APPAR,PARTS,NES	1	No Quantity							66			0
S3	2000	2000	2000	2	0	2	Export	690	Seychelles	SYC	480	Mauritius	MUS								76	TELECOMM.SOUND EQUIP ETC	1	No Quantity							288			0
S3	2000	2000	2000	2	0	2	Export	690	Seychelles	SYC	480	Mauritius	MUS								75	OFFICE MACHINES,ADP MACH	1	No Quantity							31456			0
S3	2000	2000	2000	2	0	2	Export	690	Seychelles	SYC	480	Mauritius	MUS								79	OTHR.TRANSPORT EQUIPMENT	1	No Quantity							24071			0
S3	2000	2000	2000	2	0	2	Export	690	Seychelles	SYC	480	Mauritius	MUS								93	SPEC.TRANSACT.NOT CLASSD	1	No Quantity							32150			0
S3	2000	2000	2000	2	0	2	Export	690	Seychelles	SYC	480	Mauritius	MUS								89	MISC MANUFCTRD GOODS NES	1	No Quantity							65			0
S3	2000	2000	2000	2	0	2	Export	690	Seychelles	SYC	484	Mexico	MEX								64	PAPER,PAPERBOARD,ETC.	1	No Quantity							716			0
S3	2000	2000	2000	2	0	2	Export	690	Seychelles	SYC	490	Other Asia, nes									69	METALS MANUFACTURES,NES	1	No Quantity							36			0
S3	2000	2000	2000	2	0	2	Export	690	Seychelles	SYC	490	Other Asia, nes									72	SPECIAL.INDUST.MACHINERY	1	No Quantity							3040			0
S3	2000	2000	2000	2	0	2	Export	690	Seychelles	SYC	490	Other Asia, nes									74	GENERAL INDUSTL.MACH.NES	1	No Quantity							111			0
S3	2000	2000	2000	2	0	2	Export	690	Seychelles	SYC	504	Morocco	MAR								74	GENERAL INDUSTL.MACH.NES	1	No Quantity							2084			0
S3	2000	2000	2000	2	0	2	Export	690	Seychelles	SYC	528	Netherlands	NLD								71	POWER GENERATNG.MACHINES	1	No Quantity							10780			0
S3	2000	2000	2000	2	0	2	Export	690	Seychelles	SYC	528	Netherlands	NLD								64	PAPER,PAPERBOARD,ETC.	1	No Quantity							1722			0
S3	2000	2000	2000	2	0	2	Export	690	Seychelles	SYC	528	Netherlands	NLD								66	NON-METAL.MINERAL MANFCT	1	No Quantity							1071			0
S3	2000	2000	2000	2	0	2	Export	694	Sierra Leone	SLE	528	Netherlands	NLD								29	CRUDE ANIMAL,VEG.MATERL.	1	No Quantity							2726			0
S3	2000	2000	2000	2	0	2	Export	694	Sierra Leone	SLE	528	Netherlands	NLD								28	METALLIFEROUS ORE,SCRAP	1	No Quantity							16696			0
S3	2000	2000	2000	2	0	2	Export	690	Seychelles	SYC	528	Netherlands	NLD								11	BEVERAGES	1	No Quantity							15244			0
S3	2000	2000	2000	2	0	2	Export	694	Sierra Leone	SLE	528	Netherlands	NLD								07	COFFEE,TEA,COCOA,SPICES	1	No Quantity							106689			0
S3	2000	2000	2000	2	0	2	Export	690	Seychelles	SYC	528	Netherlands	NLD								02	DAIRY PRODUCTS,BIRD EGGS	1	No Quantity							52			0
S3	2000	2000	2000	2	0	2	Export	694	Sierra Leone	SLE	528	Netherlands	NLD								03	FISH,CRUSTACEANS,MOLLUSC	1	No Quantity							18778			0
S3	2000	2000	2000	2	0	2	Export	690	Seychelles	SYC	528	Netherlands	NLD								03	FISH,CRUSTACEANS,MOLLUSC	1	No Quantity							955861			0
S3	2000	2000	2000	2	0	2	Export	690	Seychelles	SYC	528	Netherlands	NLD								89	MISC MANUFCTRD GOODS NES	1	No Quantity							99417			0
S3	2000	2000	2000	2	0	2	Export	690	Seychelles	SYC	528	Netherlands	NLD								88	PHOTO.APPARAT.NES;CLOCKS	1	No Quantity							2750			0
S3	2000	2000	2000	2	0	2	Export	690	Seychelles	SYC	528	Netherlands	NLD								93	SPEC.TRANSACT.NOT CLASSD	1	No Quantity							26			0
S3	2000	2000	2000	2	0	2	Export	690	Seychelles	SYC	528	Netherlands	NLD								79	OTHR.TRANSPORT EQUIPMENT	1	No Quantity							52404			0
S3	2000	2000	2000	2	0	2	Export	690	Seychelles	SYC	528	Netherlands	NLD								87	SCIENTIFIC EQUIPMENT NES	1	No Quantity							447158			0
S3	2000	2000	2000	2	0	2	Export	694	Sierra Leone	SLE	566	Nigeria	NGA								89	MISC MANUFCTRD GOODS NES	1	No Quantity							16065			0
S3	2000	2000	2000	2	0	2	Export	694	Sierra Leone	SLE	566	Nigeria	NGA								78	ROAD VEHICLES	1	No Quantity							122			0
S3	2000	2000	2000	2	0	2	Export	694	Sierra Leone	SLE	566	Nigeria	NGA								55	ESSENTL.OILS,PERFUME,ETC	1	No Quantity							328			0
S3	2000	2000	2000	2	0	2	Export	690	Seychelles	SYC	579	Norway	NOR								89	MISC MANUFCTRD GOODS NES	1	No Quantity							133			0
S3	2000	2000	2000	2	0	2	Export	690	Seychelles	SYC	586	Pakistan	PAK								84	CLOTHING AND ACCESSORIES	1	No Quantity							87			0
S3	2000	2000	2000	2	0	2	Export	690	Seychelles	SYC	586	Pakistan	PAK								72	SPECIAL.INDUST.MACHINERY	1	No Quantity							2983			0
S3	2000	2000	2000	2	0	2	Export	690	Seychelles	SYC	608	Philippines	PHL								69	METALS MANUFACTURES,NES	1	No Quantity							43			0
S3	2000	2000	2000	2	0	2	Export	690	Seychelles	SYC	608	Philippines	PHL								65	TEXTILE YARN,FABRIC,ETC.	1	No Quantity							182			0
S3	2000	2000	2000	2	0	2	Export	690	Seychelles	SYC	608	Philippines	PHL								04	CEREALS,CEREAL PREPRTNS.	1	No Quantity							60			0
S3	2000	2000	2000	2	0	2	Export	690	Seychelles	SYC	608	Philippines	PHL								09	MISC.EDIBLE PRODUCTS ETC	1	No Quantity							79			0
S3	2000	2000	2000	2	0	2	Export	690	Seychelles	SYC	608	Philippines	PHL								84	CLOTHING AND ACCESSORIES	1	No Quantity							113			0
S3	2000	2000	2000	2	0	2	Export	690	Seychelles	SYC	608	Philippines	PHL								77	ELEC MCH APPAR,PARTS,NES	1	No Quantity							281			0
S3	2000	2000	2000	2	0	2	Export	690	Seychelles	SYC	608	Philippines	PHL								89	MISC MANUFCTRD GOODS NES	1	No Quantity							207			0
S3	2000	2000	2000	2	0	2	Export	690	Seychelles	SYC	608	Philippines	PHL								85	FOOTWEAR	1	No Quantity							393			0
S3	2000	2000	2000	2	0	2	Export	690	Seychelles	SYC	608	Philippines	PHL								93	SPEC.TRANSACT.NOT CLASSD	1	No Quantity							2887			0
S3	2000	2000	2000	2	0	2	Export	690	Seychelles	SYC	620	Portugal	PRT								11	BEVERAGES	1	No Quantity							40			0
S3	2000	2000	2000	2	0	2	Export	690	Seychelles	SYC	620	Portugal	PRT								03	FISH,CRUSTACEANS,MOLLUSC	1	No Quantity							477944			0
S3	2000	2000	2000	2	0	2	Export	694	Sierra Leone	SLE	624	Guinea-Bissau	GNB								78	ROAD VEHICLES	1	No Quantity							40921			0
S3	2000	2000	2000	2	0	2	Export	690	Seychelles	SYC	643	Russian Federation	RUS								89	MISC MANUFCTRD GOODS NES	1	No Quantity							175			0
S3	2000	2000	2000	2	0	2	Export	690	Seychelles	SYC	643	Russian Federation	RUS								07	COFFEE,TEA,COCOA,SPICES	1	No Quantity							3			0
S3	2000	2000	2000	2	0	2	Export	690	Seychelles	SYC	682	Saudi Arabia	SAU								33	PETROLEUM,PETROL.PRODUCT	1	No Quantity							61399146			0
S3	2000	2000	2000	2	0	2	Export	694	Sierra Leone	SLE	686	Senegal	SEN								72	SPECIAL.INDUST.MACHINERY	1	No Quantity							974			0
S3	2000	2000	2000	2	0	2	Export	690	Seychelles	SYC	699	India	IND								41	ANIMAL OILS AND FATS	1	No Quantity							5532			0
S3	2000	2000	2000	2	0	2	Export	690	Seychelles	SYC	699	India	IND								07	COFFEE,TEA,COCOA,SPICES	1	No Quantity							8599			0
S3	2000	2000	2000	2	0	2	Export	690	Seychelles	SYC	699	India	IND								06	SUGAR,SUGR.PREPTNS,HONEY	1	No Quantity							44			0
S3	2000	2000	2000	2	0	2	Export	690	Seychelles	SYC	699	India	IND								08	ANIMAL FEED STUFF	1	No Quantity							25455			0
S3	2000	2000	2000	2	0	2	Export	690	Seychelles	SYC	699	India	IND								93	SPEC.TRANSACT.NOT CLASSD	1	No Quantity							227			0
S3	2000	2000	2000	2	0	2	Export	690	Seychelles	SYC	699	India	IND								84	CLOTHING AND ACCESSORIES	1	No Quantity							153			0
S3	2000	2000	2000	2	0	2	Export	690	Seychelles	SYC	699	India	IND								76	TELECOMM.SOUND EQUIP ETC	1	No Quantity							87			0
S3	2000	2000	2000	2	0	2	Export	690	Seychelles	SYC	702	Singapore	SGP								76	TELECOMM.SOUND EQUIP ETC	1	No Quantity							12346			0
S3	2000	2000	2000	2	0	2	Export	690	Seychelles	SYC	702	Singapore	SGP								75	OFFICE MACHINES,ADP MACH	1	No Quantity							986			0
S3	2000	2000	2000	2	0	2	Export	690	Seychelles	SYC	702	Singapore	SGP								77	ELEC MCH APPAR,PARTS,NES	1	No Quantity							973			0
S3	2000	2000	2000	2	0	2	Export	690	Seychelles	SYC	702	Singapore	SGP								78	ROAD VEHICLES	1	No Quantity							262			0
S3	2000	2000	2000	2	0	2	Export	690	Seychelles	SYC	702	Singapore	SGP								84	CLOTHING AND ACCESSORIES	1	No Quantity							1750			0
S3	2000	2000	2000	2	0	2	Export	690	Seychelles	SYC	702	Singapore	SGP								82	FURNITURE,BEDDING,ETC.	1	No Quantity							193			0
S3	2000	2000	2000	2	0	2	Export	690	Seychelles	SYC	702	Singapore	SGP								79	OTHR.TRANSPORT EQUIPMENT	1	No Quantity							360508			0
S3	2000	2000	2000	2	0	2	Export	690	Seychelles	SYC	702	Singapore	SGP								93	SPEC.TRANSACT.NOT CLASSD	1	No Quantity							4426			0
S3	2000	2000	2000	2	0	2	Export	690	Seychelles	SYC	702	Singapore	SGP								89	MISC MANUFCTRD GOODS NES	1	No Quantity							9050			0
S3	2000	2000	2000	2	0	2	Export	690	Seychelles	SYC	702	Singapore	SGP								83	TRAVEL GOODS,HANDBGS ETC	1	No Quantity							7000			0
S3	2000	2000	2000	2	0	2	Export	690	Seychelles	SYC	702	Singapore	SGP								88	PHOTO.APPARAT.NES;CLOCKS	1	No Quantity							1866			0
S3	2000	2000	2000	2	0	2	Export	690	Seychelles	SYC	702	Singapore	SGP								08	ANIMAL FEED STUFF	1	No Quantity							187465			0
S3	2000	2000	2000	2	0	2	Export	690	Seychelles	SYC	702	Singapore	SGP								11	BEVERAGES	1	No Quantity							37251			0
S3	2000	2000	2000	2	0	2	Export	690	Seychelles	SYC	702	Singapore	SGP								12	TOBACCO,TOBACCO MANUFACT	1	No Quantity							714			0
S3	2000	2000	2000	2	0	2	Export	690	Seychelles	SYC	702	Singapore	SGP								06	SUGAR,SUGR.PREPTNS,HONEY	1	No Quantity							19			0
S3	2000	2000	2000	2	0	2	Export	690	Seychelles	SYC	702	Singapore	SGP								05	VEGETABLES AND FRUIT	1	No Quantity							344			0
S3	2000	2000	2000	2	0	2	Export	690	Seychelles	SYC	702	Singapore	SGP								07	COFFEE,TEA,COCOA,SPICES	1	No Quantity							2293			0
S3	2000	2000	2000	2	0	2	Export	690	Seychelles	SYC	702	Singapore	SGP								03	FISH,CRUSTACEANS,MOLLUSC	1	No Quantity							15871			0
S3	2000	2000	2000	2	0	2	Export	690	Seychelles	SYC	702	Singapore	SGP								02	DAIRY PRODUCTS,BIRD EGGS	1	No Quantity							1320			0
S3	2000	2000	2000	2	0	2	Export	690	Seychelles	SYC	702	Singapore	SGP								34	GAS,NATURAL,MANUFACTURED	1	No Quantity							9366			0
S3	2000	2000	2000	2	0	2	Export	690	Seychelles	SYC	702	Singapore	SGP								43	ANIMAL,VEG.FATS,OILS,NES	1	No Quantity							99045			0
S3	2000	2000	2000	2	0	2	Export	690	Seychelles	SYC	702	Singapore	SGP								33	PETROLEUM,PETROL.PRODUCT	1	No Quantity							60123			0
S3	2000	2000	2000	2	0	2	Export	690	Seychelles	SYC	702	Singapore	SGP								28	METALLIFEROUS ORE,SCRAP	1	No Quantity							8023			0
S3	2000	2000	2000	2	0	2	Export	690	Seychelles	SYC	702	Singapore	SGP								59	CHEMICAL MATERIALS NES	1	No Quantity							50			0
S3	2000	2000	2000	2	0	2	Export	690	Seychelles	SYC	702	Singapore	SGP								55	ESSENTL.OILS,PERFUME,ETC	1	No Quantity							325			0
S3	2000	2000	2000	2	0	2	Export	690	Seychelles	SYC	702	Singapore	SGP								51	ORGANIC CHEMICALS	1	No Quantity							170			0
S3	2000	2000	2000	2	0	2	Export	690	Seychelles	SYC	702	Singapore	SGP								52	INORGANIC CHEMICALS	1	No Quantity							6352			0
S3	2000	2000	2000	2	0	2	Export	690	Seychelles	SYC	702	Singapore	SGP								74	GENERAL INDUSTL.MACH.NES	1	No Quantity							349			0
S3	2000	2000	2000	2	0	2	Export	690	Seychelles	SYC	702	Singapore	SGP								65	TEXTILE YARN,FABRIC,ETC.	1	No Quantity							902			0
S3	2000	2000	2000	2	0	2	Export	690	Seychelles	SYC	702	Singapore	SGP								64	PAPER,PAPERBOARD,ETC.	1	No Quantity							260			0
S3	2000	2000	2000	2	0	2	Export	690	Seychelles	SYC	704	Viet Nam	VNM								05	VEGETABLES AND FRUIT	1	No Quantity							157			0
S3	2000	2000	2000	2	0	2	Export	690	Seychelles	SYC	710	South Africa	ZAF								05	VEGETABLES AND FRUIT	1	No Quantity							72384			0
S3	2000	2000	2000	2	0	2	Export	690	Seychelles	SYC	710	South Africa	ZAF								06	SUGAR,SUGR.PREPTNS,HONEY	1	No Quantity							2245			0
S3	2000	2000	2000	2	0	2	Export	690	Seychelles	SYC	710	South Africa	ZAF								07	COFFEE,TEA,COCOA,SPICES	1	No Quantity							35281			0
S3	2000	2000	2000	2	0	2	Export	690	Seychelles	SYC	710	South Africa	ZAF								02	DAIRY PRODUCTS,BIRD EGGS	1	No Quantity							30027			0
S3	2000	2000	2000	2	0	2	Export	690	Seychelles	SYC	710	South Africa	ZAF								01	MEAT, MEAT PREPARATIONS	1	No Quantity							67212			0
S3	2000	2000	2000	2	0	2	Export	690	Seychelles	SYC	710	South Africa	ZAF								04	CEREALS,CEREAL PREPRTNS.	1	No Quantity							1522			0
S3	2000	2000	2000	2	0	2	Export	690	Seychelles	SYC	710	South Africa	ZAF								03	FISH,CRUSTACEANS,MOLLUSC	1	No Quantity							1009			0
S3	2000	2000	2000	2	0	2	Export	690	Seychelles	SYC	710	South Africa	ZAF								12	TOBACCO,TOBACCO MANUFACT	1	No Quantity							107198			0
S3	2000	2000	2000	2	0	2	Export	690	Seychelles	SYC	710	South Africa	ZAF								09	MISC.EDIBLE PRODUCTS ETC	1	No Quantity							1951			0
S3	2000	2000	2000	2	0	2	Export	690	Seychelles	SYC	710	South Africa	ZAF								21	HIDES,SKINS,FURSKINS,RAW	1	No Quantity							42			0
S3	2000	2000	2000	2	0	2	Export	690	Seychelles	SYC	710	South Africa	ZAF								22	OIL SEED,OLEAGINUS FRUIT	1	No Quantity							50			0
S3	2000	2000	2000	2	0	2	Export	690	Seychelles	SYC	710	South Africa	ZAF								26	TEXTILE FIBRES	1	No Quantity							23			0
S3	2000	2000	2000	2	0	2	Export	690	Seychelles	SYC	710	South Africa	ZAF								27	CRUDE FERTILIZER,MINERAL	1	No Quantity							61			0
S3	2000	2000	2000	2	0	2	Export	690	Seychelles	SYC	710	South Africa	ZAF								11	BEVERAGES	1	No Quantity							31422			0
S3	2000	2000	2000	2	0	2	Export	690	Seychelles	SYC	710	South Africa	ZAF								08	ANIMAL FEED STUFF	1	No Quantity							2810222			0
S3	2000	2000	2000	2	0	2	Export	690	Seychelles	SYC	710	South Africa	ZAF								64	PAPER,PAPERBOARD,ETC.	1	No Quantity							645			0
S3	2000	2000	2000	2	0	2	Export	690	Seychelles	SYC	710	South Africa	ZAF								66	NON-METAL.MINERAL MANFCT	1	No Quantity							324			0
S3	2000	2000	2000	2	0	2	Export	690	Seychelles	SYC	710	South Africa	ZAF								63	CORK, WOOD MANUFACTURES	1	No Quantity							12			0
S3	2000	2000	2000	2	0	2	Export	690	Seychelles	SYC	710	South Africa	ZAF								62	RUBBER MANUFACTURES, NES	1	No Quantity							71			0
S3	2000	2000	2000	2	0	2	Export	690	Seychelles	SYC	710	South Africa	ZAF								74	GENERAL INDUSTL.MACH.NES	1	No Quantity							1384			0
S3	2000	2000	2000	2	0	2	Export	690	Seychelles	SYC	710	South Africa	ZAF								69	METALS MANUFACTURES,NES	1	No Quantity							9370			0
S3	2000	2000	2000	2	0	2	Export	690	Seychelles	SYC	710	South Africa	ZAF								71	POWER GENERATNG.MACHINES	1	No Quantity							438			0
S3	2000	2000	2000	2	0	2	Export	690	Seychelles	SYC	710	South Africa	ZAF								52	INORGANIC CHEMICALS	1	No Quantity							262			0
S3	2000	2000	2000	2	0	2	Export	690	Seychelles	SYC	710	South Africa	ZAF								54	MEDICINAL,PHARM.PRODUCTS	1	No Quantity							76			0
S3	2000	2000	2000	2	0	2	Export	690	Seychelles	SYC	710	South Africa	ZAF								55	ESSENTL.OILS,PERFUME,ETC	1	No Quantity							259			0
S3	2000	2000	2000	2	0	2	Export	690	Seychelles	SYC	710	South Africa	ZAF								59	CHEMICAL MATERIALS NES	1	No Quantity							266			0
S3	2000	2000	2000	2	0	2	Export	690	Seychelles	SYC	710	South Africa	ZAF								33	PETROLEUM,PETROL.PRODUCT	1	No Quantity							342939			0
S3	2000	2000	2000	2	0	2	Export	690	Seychelles	SYC	710	South Africa	ZAF								42	FIXED VEG. FATS AND OILS	1	No Quantity							6			0
S3	2000	2000	2000	2	0	2	Export	690	Seychelles	SYC	710	South Africa	ZAF								88	PHOTO.APPARAT.NES;CLOCKS	1	No Quantity							4464			0
S3	2000	2000	2000	2	0	2	Export	690	Seychelles	SYC	710	South Africa	ZAF								89	MISC MANUFCTRD GOODS NES	1	No Quantity							411			0
S3	2000	2000	2000	2	0	2	Export	690	Seychelles	SYC	710	South Africa	ZAF								93	SPEC.TRANSACT.NOT CLASSD	1	No Quantity							15835			0
S3	2000	2000	2000	2	0	2	Export	690	Seychelles	SYC	710	South Africa	ZAF								79	OTHR.TRANSPORT EQUIPMENT	1	No Quantity							10271			0
S3	2000	2000	2000	2	0	2	Export	690	Seychelles	SYC	710	South Africa	ZAF								82	FURNITURE,BEDDING,ETC.	1	No Quantity							2973			0
S3	2000	2000	2000	2	0	2	Export	690	Seychelles	SYC	710	South Africa	ZAF								84	CLOTHING AND ACCESSORIES	1	No Quantity							996			0
S3	2000	2000	2000	2	0	2	Export	690	Seychelles	SYC	710	South Africa	ZAF								78	ROAD VEHICLES	1	No Quantity							129632			0
S3	2000	2000	2000	2	0	2	Export	690	Seychelles	SYC	710	South Africa	ZAF								77	ELEC MCH APPAR,PARTS,NES	1	No Quantity							26			0
S3	2000	2000	2000	2	0	2	Export	690	Seychelles	SYC	710	South Africa	ZAF								75	OFFICE MACHINES,ADP MACH	1	No Quantity							60			0
S3	2000	2000	2000	2	0	2	Export	690	Seychelles	SYC	710	South Africa	ZAF								76	TELECOMM.SOUND EQUIP ETC	1	No Quantity							2925			0
S3	2000	2000	2000	2	0	2	Export	690	Seychelles	SYC	716	Zimbabwe	ZWE								93	SPEC.TRANSACT.NOT CLASSD	1	No Quantity							17			0
S3	2000	2000	2000	2	0	2	Export	690	Seychelles	SYC	716	Zimbabwe	ZWE								89	MISC MANUFCTRD GOODS NES	1	No Quantity							35			0
S3	2000	2000	2000	2	0	2	Export	690	Seychelles	SYC	724	Spain	ESP								93	SPEC.TRANSACT.NOT CLASSD	1	No Quantity							35			0
S3	2000	2000	2000	2	0	2	Export	690	Seychelles	SYC	724	Spain	ESP								78	ROAD VEHICLES	1	No Quantity							32256			0
S3	2000	2000	2000	2	0	2	Export	690	Seychelles	SYC	724	Spain	ESP								79	OTHR.TRANSPORT EQUIPMENT	1	No Quantity							11931			0
S3	2000	2000	2000	2	0	2	Export	690	Seychelles	SYC	724	Spain	ESP								33	PETROLEUM,PETROL.PRODUCT	1	No Quantity							363060			0
S3	2000	2000	2000	2	0	2	Export	690	Seychelles	SYC	752	Sweden	SWE								11	BEVERAGES	1	No Quantity							48			0
S3	2000	2000	2000	2	0	2	Export	690	Seychelles	SYC	752	Sweden	SWE								79	OTHR.TRANSPORT EQUIPMENT	1	No Quantity							14337			0
S3	2000	2000	2000	2	0	2	Export	690	Seychelles	SYC	752	Sweden	SWE								93	SPEC.TRANSACT.NOT CLASSD	1	No Quantity							26			0
S3	2000	2000	2000	2	0	2	Export	690	Seychelles	SYC	757	Switzerland	CHE								93	SPEC.TRANSACT.NOT CLASSD	1	No Quantity							214			0
S3	2000	2000	2000	2	0	2	Export	690	Seychelles	SYC	757	Switzerland	CHE								89	MISC MANUFCTRD GOODS NES	1	No Quantity							5686			0
S3	2000	2000	2000	2	0	2	Export	690	Seychelles	SYC	757	Switzerland	CHE								88	PHOTO.APPARAT.NES;CLOCKS	1	No Quantity							9341			0
S3	2000	2000	2000	2	0	2	Export	690	Seychelles	SYC	757	Switzerland	CHE								12	TOBACCO,TOBACCO MANUFACT	1	No Quantity							53832			0
S3	2000	2000	2000	2	0	2	Export	690	Seychelles	SYC	757	Switzerland	CHE								07	COFFEE,TEA,COCOA,SPICES	1	No Quantity							4814			0
S3	2000	2000	2000	2	0	2	Export	690	Seychelles	SYC	757	Switzerland	CHE								06	SUGAR,SUGR.PREPTNS,HONEY	1	No Quantity							705			0
S3	2000	2000	2000	2	0	2	Export	690	Seychelles	SYC	757	Switzerland	CHE								55	ESSENTL.OILS,PERFUME,ETC	1	No Quantity							60595			0
S3	2000	2000	2000	2	0	2	Export	690	Seychelles	SYC	764	Thailand	THA								74	GENERAL INDUSTL.MACH.NES	1	No Quantity							2785			0
S3	2000	2000	2000	2	0	2	Export	690	Seychelles	SYC	784	United Arab Emirates	ARE								11	BEVERAGES	1	No Quantity							791			0
S3	2000	2000	2000	2	0	2	Export	690	Seychelles	SYC	784	United Arab Emirates	ARE								89	MISC MANUFCTRD GOODS NES	1	No Quantity							17			0
S3	2000	2000	2000	2	0	2	Export	690	Seychelles	SYC	784	United Arab Emirates	ARE								93	SPEC.TRANSACT.NOT CLASSD	1	No Quantity							27			0
S3	2000	2000	2000	2	0	2	Export	690	Seychelles	SYC	792	Turkey	TUR								93	SPEC.TRANSACT.NOT CLASSD	1	No Quantity							22			0
S3	2000	2000	2000	2	0	2	Export	690	Seychelles	SYC	826	United Kingdom	GBR								93	SPEC.TRANSACT.NOT CLASSD	1	No Quantity							8303			0
S3	2000	2000	2000	2	0	2	Export	690	Seychelles	SYC	826	United Kingdom	GBR								89	MISC MANUFCTRD GOODS NES	1	No Quantity							23403			0
S3	2000	2000	2000	2	0	2	Export	690	Seychelles	SYC	826	United Kingdom	GBR								88	PHOTO.APPARAT.NES;CLOCKS	1	No Quantity							4287			0
S3	2000	2000	2000	2	0	2	Export	690	Seychelles	SYC	826	United Kingdom	GBR								85	FOOTWEAR	1	No Quantity							72			0
S3	2000	2000	2000	2	0	2	Export	690	Seychelles	SYC	826	United Kingdom	GBR								79	OTHR.TRANSPORT EQUIPMENT	1	No Quantity							1562851			0
S3	2000	2000	2000	2	0	2	Export	694	Sierra Leone	SLE	826	United Kingdom	GBR								78	ROAD VEHICLES	1	No Quantity							1947			0
S3	2000	2000	2000	2	0	2	Export	690	Seychelles	SYC	826	United Kingdom	GBR								84	CLOTHING AND ACCESSORIES	1	No Quantity							43			0
S3	2000	2000	2000	2	0	2	Export	690	Seychelles	SYC	826	United Kingdom	GBR								82	FURNITURE,BEDDING,ETC.	1	No Quantity							769			0
S3	2000	2000	2000	2	0	2	Export	690	Seychelles	SYC	826	United Kingdom	GBR								78	ROAD VEHICLES	1	No Quantity							2060			0
S3	2000	2000	2000	2	0	2	Export	690	Seychelles	SYC	826	United Kingdom	GBR								77	ELEC MCH APPAR,PARTS,NES	1	No Quantity							17693			0
S3	2000	2000	2000	2	0	2	Export	690	Seychelles	SYC	826	United Kingdom	GBR								75	OFFICE MACHINES,ADP MACH	1	No Quantity							4646			0
S3	2000	2000	2000	2	0	2	Export	690	Seychelles	SYC	826	United Kingdom	GBR								87	SCIENTIFIC EQUIPMENT NES	1	No Quantity							168302			0
S3	2000	2000	2000	2	0	2	Export	690	Seychelles	SYC	826	United Kingdom	GBR								11	BEVERAGES	1	No Quantity							231344			0
S3	2000	2000	2000	2	0	2	Export	694	Sierra Leone	SLE	826	United Kingdom	GBR								07	COFFEE,TEA,COCOA,SPICES	1	No Quantity							516243			0
S3	2000	2000	2000	2	0	2	Export	690	Seychelles	SYC	826	United Kingdom	GBR								12	TOBACCO,TOBACCO MANUFACT	1	No Quantity							29600			0
S3	2000	2000	2000	2	0	2	Export	694	Sierra Leone	SLE	826	United Kingdom	GBR								26	TEXTILE FIBRES	1	No Quantity							487			0
S3	2000	2000	2000	2	0	2	Export	690	Seychelles	SYC	826	United Kingdom	GBR								06	SUGAR,SUGR.PREPTNS,HONEY	1	No Quantity							140			0
S3	2000	2000	2000	2	0	2	Export	690	Seychelles	SYC	826	United Kingdom	GBR								05	VEGETABLES AND FRUIT	1	No Quantity							140			0
S3	2000	2000	2000	2	0	2	Export	690	Seychelles	SYC	826	United Kingdom	GBR								07	COFFEE,TEA,COCOA,SPICES	1	No Quantity							146528			0
S3	2000	2000	2000	2	0	2	Export	690	Seychelles	SYC	826	United Kingdom	GBR								03	FISH,CRUSTACEANS,MOLLUSC	1	No Quantity							55133754			0
S3	2000	2000	2000	2	0	2	Export	690	Seychelles	SYC	826	United Kingdom	GBR								04	CEREALS,CEREAL PREPRTNS.	1	No Quantity							2618			0
S3	2000	2000	2000	2	0	2	Export	690	Seychelles	SYC	826	United Kingdom	GBR								74	GENERAL INDUSTL.MACH.NES	1	No Quantity							6693			0
S3	2000	2000	2000	2	0	2	Export	694	Sierra Leone	SLE	826	United Kingdom	GBR								69	METALS MANUFACTURES,NES	1	No Quantity							40998			0
S3	2000	2000	2000	2	0	2	Export	690	Seychelles	SYC	826	United Kingdom	GBR								69	METALS MANUFACTURES,NES	1	No Quantity							1695			0
S3	2000	2000	2000	2	0	2	Export	690	Seychelles	SYC	826	United Kingdom	GBR								68	NON-FERROUS METALS	1	No Quantity							241			0
S3	2000	2000	2000	2	0	2	Export	690	Seychelles	SYC	826	United Kingdom	GBR								63	CORK, WOOD MANUFACTURES	1	No Quantity							17			0
S3	2000	2000	2000	2	0	2	Export	690	Seychelles	SYC	826	United Kingdom	GBR								66	NON-METAL.MINERAL MANFCT	1	No Quantity							191			0
S3	2000	2000	2000	2	0	2	Export	690	Seychelles	SYC	826	United Kingdom	GBR								64	PAPER,PAPERBOARD,ETC.	1	No Quantity							6025			0
S3	2000	2000	2000	2	0	2	Export	690	Seychelles	SYC	826	United Kingdom	GBR								65	TEXTILE YARN,FABRIC,ETC.	1	No Quantity							30			0
S3	2000	2000	2000	2	0	2	Export	690	Seychelles	SYC	826	United Kingdom	GBR								55	ESSENTL.OILS,PERFUME,ETC	1	No Quantity							40			0
S3	2000	2000	2000	2	0	2	Export	690	Seychelles	SYC	826	United Kingdom	GBR								58	PLASTIC,NON-PRIMARY FORM	1	No Quantity							241			0
S3	2000	2000	2000	2	0	2	Export	690	Seychelles	SYC	826	United Kingdom	GBR								54	MEDICINAL,PHARM.PRODUCTS	1	No Quantity							2355306			0
S3	2000	2000	2000	2	0	2	Export	690	Seychelles	SYC	826	United Kingdom	GBR								53	DYES,COLOURING MATERIALS	1	No Quantity							2081			0
S3	2000	2000	2000	2	0	2	Export	694	Sierra Leone	SLE	826	United Kingdom	GBR								28	METALLIFEROUS ORE,SCRAP	1	No Quantity							66271			0
S3	2000	2000	2000	2	0	2	Export	694	Sierra Leone	SLE	826	United Kingdom	GBR								42	FIXED VEG. FATS AND OILS	1	No Quantity							10467			0
S3	2000	2000	2000	2	0	2	Export	694	Sierra Leone	SLE	826	United Kingdom	GBR								29	CRUDE ANIMAL,VEG.MATERL.	1	No Quantity							5909			0
S3	2000	2000	2000	2	0	2	Export	694	Sierra Leone	SLE	842	USA	USA								29	CRUDE ANIMAL,VEG.MATERL.	1	No Quantity							1168			0
S3	2000	2000	2000	2	0	2	Export	694	Sierra Leone	SLE	842	USA	USA								42	FIXED VEG. FATS AND OILS	1	No Quantity							1582			0
S3	2000	2000	2000	2	0	2	Export	690	Seychelles	SYC	842	USA	USA								51	ORGANIC CHEMICALS	1	No Quantity							23972			0
S3	2000	2000	2000	2	0	2	Export	690	Seychelles	SYC	842	USA	USA								59	CHEMICAL MATERIALS NES	1	No Quantity							85			0
S3	2000	2000	2000	2	0	2	Export	690	Seychelles	SYC	842	USA	USA								55	ESSENTL.OILS,PERFUME,ETC	1	No Quantity							72090			0
S3	2000	2000	2000	2	0	2	Export	690	Seychelles	SYC	842	USA	USA								64	PAPER,PAPERBOARD,ETC.	1	No Quantity							100			0
S3	2000	2000	2000	2	0	2	Export	690	Seychelles	SYC	842	USA	USA								66	NON-METAL.MINERAL MANFCT	1	No Quantity							288			0
S3	2000	2000	2000	2	0	2	Export	690	Seychelles	SYC	842	USA	USA								62	RUBBER MANUFACTURES, NES	1	No Quantity							1747			0
S3	2000	2000	2000	2	0	2	Export	694	Sierra Leone	SLE	842	USA	USA								72	SPECIAL.INDUST.MACHINERY	1	No Quantity							12013			0
S3	2000	2000	2000	2	0	2	Export	690	Seychelles	SYC	842	USA	USA								74	GENERAL INDUSTL.MACH.NES	1	No Quantity							17468			0
S3	2000	2000	2000	2	0	2	Export	690	Seychelles	SYC	842	USA	USA								04	CEREALS,CEREAL PREPRTNS.	1	No Quantity							4			0
S3	2000	2000	2000	2	0	2	Export	690	Seychelles	SYC	842	USA	USA								03	FISH,CRUSTACEANS,MOLLUSC	1	No Quantity							3598			0
S3	2000	2000	2000	2	0	2	Export	690	Seychelles	SYC	842	USA	USA								07	COFFEE,TEA,COCOA,SPICES	1	No Quantity							105			0
S3	2000	2000	2000	2	0	2	Export	694	Sierra Leone	SLE	842	USA	USA								26	TEXTILE FIBRES	1	No Quantity							24828			0
S3	2000	2000	2000	2	0	2	Export	690	Seychelles	SYC	842	USA	USA								12	TOBACCO,TOBACCO MANUFACT	1	No Quantity							1904			0
S3	2000	2000	2000	2	0	2	Export	690	Seychelles	SYC	842	USA	USA								09	MISC.EDIBLE PRODUCTS ETC	1	No Quantity							19			0
S3	2000	2000	2000	2	0	2	Export	694	Sierra Leone	SLE	842	USA	USA								04	CEREALS,CEREAL PREPRTNS.	1	No Quantity							32467			0
S3	2000	2000	2000	2	0	2	Export	694	Sierra Leone	SLE	842	USA	USA								08	ANIMAL FEED STUFF	1	No Quantity							67864			0
S3	2000	2000	2000	2	0	2	Export	690	Seychelles	SYC	842	USA	USA								11	BEVERAGES	1	No Quantity							666			0
S3	2000	2000	2000	2	0	2	Export	690	Seychelles	SYC	842	USA	USA								87	SCIENTIFIC EQUIPMENT NES	1	No Quantity							65232			0
S3	2000	2000	2000	2	0	2	Export	694	Sierra Leone	SLE	842	USA	USA								89	MISC MANUFCTRD GOODS NES	1	No Quantity							97			0
S3	2000	2000	2000	2	0	2	Export	690	Seychelles	SYC	842	USA	USA								75	OFFICE MACHINES,ADP MACH	1	No Quantity							699			0
S3	2000	2000	2000	2	0	2	Export	690	Seychelles	SYC	842	USA	USA								76	TELECOMM.SOUND EQUIP ETC	1	No Quantity							262			0
S3	2000	2000	2000	2	0	2	Export	690	Seychelles	SYC	842	USA	USA								77	ELEC MCH APPAR,PARTS,NES	1	No Quantity							576			0
S3	2000	2000	2000	2	0	2	Export	694	Sierra Leone	SLE	842	USA	USA								74	GENERAL INDUSTL.MACH.NES	1	No Quantity							487			0
S3	2000	2000	2000	2	0	2	Export	690	Seychelles	SYC	842	USA	USA								84	CLOTHING AND ACCESSORIES	1	No Quantity							2267			0
S3	2000	2000	2000	2	0	2	Export	690	Seychelles	SYC	842	USA	USA								79	OTHR.TRANSPORT EQUIPMENT	1	No Quantity							171654			0
S3	2000	2000	2000	2	0	2	Export	690	Seychelles	SYC	842	USA	USA								89	MISC MANUFCTRD GOODS NES	1	No Quantity							2976			0
S3	2000	2000	2000	2	0	2	Export	690	Seychelles	SYC	842	USA	USA								93	SPEC.TRANSACT.NOT CLASSD	1	No Quantity							2961			0
S3	2000	2000	2000	2	0	2	Export	690	Seychelles	SYC	891	Serbia and Montenegro	SCG								93	SPEC.TRANSACT.NOT CLASSD	1	No Quantity							17			0
S3	2000	2000	2000	2	0	2	Export	690	Seychelles	SYC	891	Serbia and Montenegro	SCG								89	MISC MANUFCTRD GOODS NES	1	No Quantity							62			0
S3	2000	2000	2000	2	0	2	Export	694	Sierra Leone	SLE	899	Areas, nes									93	SPEC.TRANSACT.NOT CLASSD	1	No Quantity							9217988			0
S3	2000	2000	2000	2	0	2	Export	690	Seychelles	SYC	899	Areas, nes									11	BEVERAGES	1	No Quantity							10995			0
