# Supplementary material for: Core-periphery structure in sectoral international trade networks: A new approach to an old theory
Source: PLoS One. 2020 Apr 2;15(4):e0229547. doi: 10.1371/journal.pone.0229547 (PMC7117750; doi:10.1371/journal.pone.0229547)
Supplement: S7 File — (ZIP) [file pone.0229547.s007.zip › S7_File/RawData 2000/comtrade (64).csv]

Classification	Year	Period	Period Desc.	Aggregate Level	Is Leaf Code	Trade Flow Code	Trade Flow	Reporter Code	Reporter	Reporter ISO	Partner Code	Partner	Partner ISO	2nd Partner Code	2nd Partner	2nd Partner ISO	Customs Proc. Code	Customs	Mode of Transport Code	Mode of Transport	Commodity Code	Commodity	Qty Unit Code	Qty Unit	Qty	Alt Qty Unit Code	Alt Qty Unit	Alt Qty	Netweight (kg)	Gross weight (kg)	Trade Value (US$)	CIF Trade Value (US$)	FOB Trade Value (US$)	Flag
S3	2000	2000	2000	2	0	2	Export	699	India	IND	0	World	WLD								00	LIVE ANIMALS	1	No Quantity							1129882			0
S3	2000	2000	2000	2	0	2	Export	699	India	IND	36	Australia	AUS								00	LIVE ANIMALS	1	No Quantity							14142			0
S3	2000	2000	2000	2	0	2	Export	699	India	IND	50	Bangladesh	BGD								00	LIVE ANIMALS	1	No Quantity							557629			0
S3	2000	2000	2000	2	0	2	Export	699	India	IND	104	Myanmar	MMR								00	LIVE ANIMALS	1	No Quantity							37230			0
S3	2000	2000	2000	2	0	2	Export	699	India	IND	144	Sri Lanka	LKA								00	LIVE ANIMALS	1	No Quantity							199109			0
S3	2000	2000	2000	2	0	2	Export	699	India	IND	276	Germany	DEU								00	LIVE ANIMALS	1	No Quantity							14150			0
S3	2000	2000	2000	2	0	2	Export	699	India	IND	414	Kuwait	KWT								00	LIVE ANIMALS	1	No Quantity							24000			0
S3	2000	2000	2000	2	0	2	Export	699	India	IND	462	Maldives	MDV								00	LIVE ANIMALS	1	No Quantity							3695			0
S3	2000	2000	2000	2	0	2	Export	699	India	IND	480	Mauritius	MUS								00	LIVE ANIMALS	1	No Quantity							8135			0
S3	2000	2000	2000	2	0	2	Export	699	India	IND	512	Oman	OMN								00	LIVE ANIMALS	1	No Quantity							25309			0
S3	2000	2000	2000	2	0	2	Export	699	India	IND	524	Nepal	NPL								00	LIVE ANIMALS	1	No Quantity							22545			0
S3	2000	2000	2000	2	0	2	Export	699	India	IND	682	Saudi Arabia	SAU								00	LIVE ANIMALS	1	No Quantity							64077			0
S3	2000	2000	2000	2	0	2	Export	699	India	IND	702	Singapore	SGP								00	LIVE ANIMALS	1	No Quantity							2508			0
S3	2000	2000	2000	2	0	2	Export	699	India	IND	724	Spain	ESP								00	LIVE ANIMALS	1	No Quantity							12635			0
S3	2000	2000	2000	2	0	2	Export	699	India	IND	764	Thailand	THA								00	LIVE ANIMALS	1	No Quantity							40610			0
S3	2000	2000	2000	2	0	2	Export	699	India	IND	784	United Arab Emirates	ARE								00	LIVE ANIMALS	1	No Quantity							6106			0
S3	2000	2000	2000	2	0	2	Export	699	India	IND	826	United Kingdom	GBR								00	LIVE ANIMALS	1	No Quantity							12166			0
S3	2000	2000	2000	2	0	2	Export	699	India	IND	842	USA	USA								00	LIVE ANIMALS	1	No Quantity							85837			0
S3	2000	2000	2000	2	0	2	Export	702	Singapore	SGP	0	World	WLD								00	LIVE ANIMALS	1	No Quantity							6594012			0
S3	2000	2000	2000	2	0	2	Export	702	Singapore	SGP	32	Argentina	ARG								00	LIVE ANIMALS	1	No Quantity							1081			0
S3	2000	2000	2000	2	0	2	Export	702	Singapore	SGP	36	Australia	AUS								00	LIVE ANIMALS	1	No Quantity							97635			0
S3	2000	2000	2000	2	0	2	Export	702	Singapore	SGP	56	Belgium	BEL								00	LIVE ANIMALS	1	No Quantity							1738			0
S3	2000	2000	2000	2	0	2	Export	702	Singapore	SGP	96	Brunei Darussalam	BRN								00	LIVE ANIMALS	1	No Quantity							9933			0
S3	2000	2000	2000	2	0	2	Export	702	Singapore	SGP	104	Myanmar	MMR								00	LIVE ANIMALS	1	No Quantity							20895			0
S3	2000	2000	2000	2	0	2	Export	702	Singapore	SGP	124	Canada	CAN								00	LIVE ANIMALS	1	No Quantity							290			0
S3	2000	2000	2000	2	0	2	Export	702	Singapore	SGP	144	Sri Lanka	LKA								00	LIVE ANIMALS	1	No Quantity							1796			0
S3	2000	2000	2000	2	0	2	Export	702	Singapore	SGP	156	China	CHN								00	LIVE ANIMALS	1	No Quantity							1434908			0
S3	2000	2000	2000	2	0	2	Export	702	Singapore	SGP	251	France	FRA								00	LIVE ANIMALS	1	No Quantity							702			0
S3	2000	2000	2000	2	0	2	Export	702	Singapore	SGP	276	Germany	DEU								00	LIVE ANIMALS	1	No Quantity							4300			0
S3	2000	2000	2000	2	0	2	Export	702	Singapore	SGP	344	China, Hong Kong SAR	HKG								00	LIVE ANIMALS	1	No Quantity							138286			0
S3	2000	2000	2000	2	0	2	Export	702	Singapore	SGP	348	Hungary	HUN								00	LIVE ANIMALS	1	No Quantity							13023			0
S3	2000	2000	2000	2	0	2	Export	702	Singapore	SGP	381	Italy	ITA								00	LIVE ANIMALS	1	No Quantity							38289			0
S3	2000	2000	2000	2	0	2	Export	702	Singapore	SGP	392	Japan	JPN								00	LIVE ANIMALS	1	No Quantity							102999			0
S3	2000	2000	2000	2	0	2	Export	702	Singapore	SGP	446	China, Macao SAR	MAC								00	LIVE ANIMALS	1	No Quantity							21439			0
S3	2000	2000	2000	2	0	2	Export	702	Singapore	SGP	450	Madagascar	MDG								00	LIVE ANIMALS	1	No Quantity							1507			0
S3	2000	2000	2000	2	0	2	Export	702	Singapore	SGP	458	Malaysia	MYS								00	LIVE ANIMALS	1	No Quantity							3650721			0
S3	2000	2000	2000	2	0	2	Export	702	Singapore	SGP	490	Other Asia, nes									00	LIVE ANIMALS	1	No Quantity							128157			0
S3	2000	2000	2000	2	0	2	Export	702	Singapore	SGP	512	Oman	OMN								00	LIVE ANIMALS	1	No Quantity							3415			0
S3	2000	2000	2000	2	0	2	Export	702	Singapore	SGP	528	Netherlands	NLD								00	LIVE ANIMALS	1	No Quantity							242882			0
S3	2000	2000	2000	2	0	2	Export	702	Singapore	SGP	690	Seychelles	SYC								00	LIVE ANIMALS	1	No Quantity							956			0
S3	2000	2000	2000	2	0	2	Export	702	Singapore	SGP	704	Viet Nam	VNM								00	LIVE ANIMALS	1	No Quantity							14822			0
S3	2000	2000	2000	2	0	2	Export	702	Singapore	SGP	710	South Africa	ZAF								00	LIVE ANIMALS	1	No Quantity							47127			0
S3	2000	2000	2000	2	0	2	Export	702	Singapore	SGP	724	Spain	ESP								00	LIVE ANIMALS	1	No Quantity							3004			0
S3	2000	2000	2000	2	0	2	Export	702	Singapore	SGP	757	Switzerland	CHE								00	LIVE ANIMALS	1	No Quantity							5483			0
S3	2000	2000	2000	2	0	2	Export	702	Singapore	SGP	764	Thailand	THA								00	LIVE ANIMALS	1	No Quantity							12799			0
S3	2000	2000	2000	2	0	2	Export	702	Singapore	SGP	784	United Arab Emirates	ARE								00	LIVE ANIMALS	1	No Quantity							584863			0
S3	2000	2000	2000	2	0	2	Export	702	Singapore	SGP	826	United Kingdom	GBR								00	LIVE ANIMALS	1	No Quantity							9908			0
S3	2000	2000	2000	2	0	2	Export	702	Singapore	SGP	842	USA	USA								00	LIVE ANIMALS	1	No Quantity							1053			0
S3	2000	2000	2000	2	0	2	Export	699	India	IND	0	World	WLD								01	MEAT, MEAT PREPARATIONS	1	No Quantity							269691879			0
S3	2000	2000	2000	2	0	2	Export	699	India	IND	4	Afghanistan	AFG								01	MEAT, MEAT PREPARATIONS	1	No Quantity							62695			0
S3	2000	2000	2000	2	0	2	Export	699	India	IND	8	Albania	ALB								01	MEAT, MEAT PREPARATIONS	1	No Quantity							210146			0
S3	2000	2000	2000	2	0	2	Export	699	India	IND	24	Angola	AGO								01	MEAT, MEAT PREPARATIONS	1	No Quantity							4438578			0
S3	2000	2000	2000	2	0	2	Export	699	India	IND	32	Argentina	ARG								01	MEAT, MEAT PREPARATIONS	1	No Quantity							2750			0
S3	2000	2000	2000	2	0	2	Export	699	India	IND	36	Australia	AUS								01	MEAT, MEAT PREPARATIONS	1	No Quantity							652			0
S3	2000	2000	2000	2	0	2	Export	699	India	IND	48	Bahrain	BHR								01	MEAT, MEAT PREPARATIONS	1	No Quantity							2637201			0
S3	2000	2000	2000	2	0	2	Export	699	India	IND	51	Armenia	ARM								01	MEAT, MEAT PREPARATIONS	1	No Quantity							86297			0
S3	2000	2000	2000	2	0	2	Export	699	India	IND	52	Barbados	BRB								01	MEAT, MEAT PREPARATIONS	1	No Quantity							39766			0
S3	2000	2000	2000	2	0	2	Export	699	India	IND	56	Belgium	BEL								01	MEAT, MEAT PREPARATIONS	1	No Quantity							297175			0
S3	2000	2000	2000	2	0	2	Export	699	India	IND	76	Brazil	BRA								01	MEAT, MEAT PREPARATIONS	1	No Quantity							34949			0
S3	2000	2000	2000	2	0	2	Export	699	India	IND	100	Bulgaria	BGR								01	MEAT, MEAT PREPARATIONS	1	No Quantity							275355			0
S3	2000	2000	2000	2	0	2	Export	699	India	IND	144	Sri Lanka	LKA								01	MEAT, MEAT PREPARATIONS	1	No Quantity							190174			0
S3	2000	2000	2000	2	0	2	Export	699	India	IND	156	China	CHN								01	MEAT, MEAT PREPARATIONS	1	No Quantity							300268			0
S3	2000	2000	2000	2	0	2	Export	699	India	IND	174	Comoros	COM								01	MEAT, MEAT PREPARATIONS	1	No Quantity							71451			0
S3	2000	2000	2000	2	0	2	Export	699	India	IND	178	Congo	COG								01	MEAT, MEAT PREPARATIONS	1	No Quantity							885173			0
S3	2000	2000	2000	2	0	2	Export	699	India	IND	191	Croatia	HRV								01	MEAT, MEAT PREPARATIONS	1	No Quantity							100649			0
S3	2000	2000	2000	2	0	2	Export	699	India	IND	218	Ecuador	ECU								01	MEAT, MEAT PREPARATIONS	1	No Quantity							25161			0
S3	2000	2000	2000	2	0	2	Export	699	India	IND	251	France	FRA								01	MEAT, MEAT PREPARATIONS	1	No Quantity							1818648			0
S3	2000	2000	2000	2	0	2	Export	699	India	IND	266	Gabon	GAB								01	MEAT, MEAT PREPARATIONS	1	No Quantity							3113972			0
S3	2000	2000	2000	2	0	2	Export	699	India	IND	268	Georgia	GEO								01	MEAT, MEAT PREPARATIONS	1	No Quantity							301778			0
S3	2000	2000	2000	2	0	2	Export	699	India	IND	270	Gambia	GMB								01	MEAT, MEAT PREPARATIONS	1	No Quantity							20917			0
S3	2000	2000	2000	2	0	2	Export	699	India	IND	276	Germany	DEU								01	MEAT, MEAT PREPARATIONS	1	No Quantity							253755			0
S3	2000	2000	2000	2	0	2	Export	699	India	IND	288	Ghana	GHA								01	MEAT, MEAT PREPARATIONS	1	No Quantity							148369			0
S3	2000	2000	2000	2	0	2	Export	699	India	IND	300	Greece	GRC								01	MEAT, MEAT PREPARATIONS	1	No Quantity							1157470			0
S3	2000	2000	2000	2	0	2	Export	699	India	IND	324	Guinea	GIN								01	MEAT, MEAT PREPARATIONS	1	No Quantity							25281			0
S3	2000	2000	2000	2	0	2	Export	699	India	IND	344	China, Hong Kong SAR	HKG								01	MEAT, MEAT PREPARATIONS	1	No Quantity							86677			0
S3	2000	2000	2000	2	0	2	Export	699	India	IND	360	Indonesia	IDN								01	MEAT, MEAT PREPARATIONS	1	No Quantity							42361			0
S3	2000	2000	2000	2	0	2	Export	699	India	IND	364	Iran	IRN								01	MEAT, MEAT PREPARATIONS	1	No Quantity							9321812			0
S3	2000	2000	2000	2	0	2	Export	699	India	IND	381	Italy	ITA								01	MEAT, MEAT PREPARATIONS	1	No Quantity							267275			0
S3	2000	2000	2000	2	0	2	Export	699	India	IND	384	Côte d'Ivoire	CIV								01	MEAT, MEAT PREPARATIONS	1	No Quantity							235778			0
S3	2000	2000	2000	2	0	2	Export	699	India	IND	392	Japan	JPN								01	MEAT, MEAT PREPARATIONS	1	No Quantity							256263			0
S3	2000	2000	2000	2	0	2	Export	699	India	IND	400	Jordan	JOR								01	MEAT, MEAT PREPARATIONS	1	No Quantity							11574561			0
S3	2000	2000	2000	2	0	2	Export	699	India	IND	410	Rep. of Korea	KOR								01	MEAT, MEAT PREPARATIONS	1	No Quantity							29479			0
S3	2000	2000	2000	2	0	2	Export	699	India	IND	414	Kuwait	KWT								01	MEAT, MEAT PREPARATIONS	1	No Quantity							5919588			0
S3	2000	2000	2000	2	0	2	Export	699	India	IND	422	Lebanon	LBN								01	MEAT, MEAT PREPARATIONS	1	No Quantity							4171384			0
S3	2000	2000	2000	2	0	2	Export	699	India	IND	430	Liberia	LBR								01	MEAT, MEAT PREPARATIONS	1	No Quantity							24089			0
S3	2000	2000	2000	2	0	2	Export	699	India	IND	458	Malaysia	MYS								01	MEAT, MEAT PREPARATIONS	1	No Quantity							72027764			0
S3	2000	2000	2000	2	0	2	Export	699	India	IND	462	Maldives	MDV								01	MEAT, MEAT PREPARATIONS	1	No Quantity							16995			0
S3	2000	2000	2000	2	0	2	Export	699	India	IND	470	Malta	MLT								01	MEAT, MEAT PREPARATIONS	1	No Quantity							63668			0
S3	2000	2000	2000	2	0	2	Export	699	India	IND	480	Mauritius	MUS								01	MEAT, MEAT PREPARATIONS	1	No Quantity							3428000			0
S3	2000	2000	2000	2	0	2	Export	699	India	IND	484	Mexico	MEX								01	MEAT, MEAT PREPARATIONS	1	No Quantity							346936			0
S3	2000	2000	2000	2	0	2	Export	699	India	IND	490	Other Asia, nes									01	MEAT, MEAT PREPARATIONS	1	No Quantity							215248			0
S3	2000	2000	2000	2	0	2	Export	699	India	IND	512	Oman	OMN								01	MEAT, MEAT PREPARATIONS	1	No Quantity							8837096			0
S3	2000	2000	2000	2	0	2	Export	699	India	IND	524	Nepal	NPL								01	MEAT, MEAT PREPARATIONS	1	No Quantity							1981			0
S3	2000	2000	2000	2	0	2	Export	699	India	IND	528	Netherlands	NLD								01	MEAT, MEAT PREPARATIONS	1	No Quantity							542957			0
S3	2000	2000	2000	2	0	2	Export	699	India	IND	530	Neth. Antilles	ANT								01	MEAT, MEAT PREPARATIONS	1	No Quantity							112121			0
S3	2000	2000	2000	2	0	2	Export	699	India	IND	608	Philippines	PHL								01	MEAT, MEAT PREPARATIONS	1	No Quantity							41250854			0
S3	2000	2000	2000	2	0	2	Export	699	India	IND	624	Guinea-Bissau	GNB								01	MEAT, MEAT PREPARATIONS	1	No Quantity							47518			0
S3	2000	2000	2000	2	0	2	Export	699	India	IND	634	Qatar	QAT								01	MEAT, MEAT PREPARATIONS	1	No Quantity							774818			0
S3	2000	2000	2000	2	0	2	Export	699	India	IND	682	Saudi Arabia	SAU								01	MEAT, MEAT PREPARATIONS	1	No Quantity							6477787			0
S3	2000	2000	2000	2	0	2	Export	699	India	IND	686	Senegal	SEN								01	MEAT, MEAT PREPARATIONS	1	No Quantity							387383			0
S3	2000	2000	2000	2	0	2	Export	699	India	IND	690	Seychelles	SYC								01	MEAT, MEAT PREPARATIONS	1	No Quantity							84342			0
S3	2000	2000	2000	2	0	2	Export	699	India	IND	702	Singapore	SGP								01	MEAT, MEAT PREPARATIONS	1	No Quantity							188140			0
S3	2000	2000	2000	2	0	2	Export	699	India	IND	710	South Africa	ZAF								01	MEAT, MEAT PREPARATIONS	1	No Quantity							102624			0
S3	2000	2000	2000	2	0	2	Export	699	India	IND	736	Fmr Sudan	SDN								01	MEAT, MEAT PREPARATIONS	1	No Quantity							3234			0
S3	2000	2000	2000	2	0	2	Export	699	India	IND	764	Thailand	THA								01	MEAT, MEAT PREPARATIONS	1	No Quantity							7622			0
S3	2000	2000	2000	2	0	2	Export	699	India	IND	784	United Arab Emirates	ARE								01	MEAT, MEAT PREPARATIONS	1	No Quantity							51451189			0
S3	2000	2000	2000	2	0	2	Export	699	India	IND	792	Turkey	TUR								01	MEAT, MEAT PREPARATIONS	1	No Quantity							255397			0
S3	2000	2000	2000	2	0	2	Export	699	India	IND	804	Ukraine	UKR								01	MEAT, MEAT PREPARATIONS	1	No Quantity							62399			0
S3	2000	2000	2000	2	0	2	Export	699	India	IND	818	Egypt	EGY								01	MEAT, MEAT PREPARATIONS	1	No Quantity							31521774			0
S3	2000	2000	2000	2	0	2	Export	699	India	IND	826	United Kingdom	GBR								01	MEAT, MEAT PREPARATIONS	1	No Quantity							1297			0
S3	2000	2000	2000	2	0	2	Export	699	India	IND	834	United Rep. of Tanzania	TZA								01	MEAT, MEAT PREPARATIONS	1	No Quantity							9498			0
S3	2000	2000	2000	2	0	2	Export	699	India	IND	842	USA	USA								01	MEAT, MEAT PREPARATIONS	1	No Quantity							235910			0
S3	2000	2000	2000	2	0	2	Export	699	India	IND	887	Yemen	YEM								01	MEAT, MEAT PREPARATIONS	1	No Quantity							2809431			0
S3	2000	2000	2000	2	0	2	Export	702	Singapore	SGP	0	World	WLD								01	MEAT, MEAT PREPARATIONS	1	No Quantity							11567998			0
S3	2000	2000	2000	2	0	2	Export	702	Singapore	SGP	36	Australia	AUS								01	MEAT, MEAT PREPARATIONS	1	No Quantity							39810			0
S3	2000	2000	2000	2	0	2	Export	702	Singapore	SGP	50	Bangladesh	BGD								01	MEAT, MEAT PREPARATIONS	1	No Quantity							72468			0
S3	2000	2000	2000	2	0	2	Export	702	Singapore	SGP	76	Brazil	BRA								01	MEAT, MEAT PREPARATIONS	1	No Quantity							186444			0
S3	2000	2000	2000	2	0	2	Export	702	Singapore	SGP	90	Solomon Isds	SLB								01	MEAT, MEAT PREPARATIONS	1	No Quantity							14253			0
S3	2000	2000	2000	2	0	2	Export	702	Singapore	SGP	96	Brunei Darussalam	BRN								01	MEAT, MEAT PREPARATIONS	1	No Quantity							1037701			0
S3	2000	2000	2000	2	0	2	Export	702	Singapore	SGP	104	Myanmar	MMR								01	MEAT, MEAT PREPARATIONS	1	No Quantity							124318			0
S3	2000	2000	2000	2	0	2	Export	702	Singapore	SGP	116	Cambodia	KHM								01	MEAT, MEAT PREPARATIONS	1	No Quantity							105804			0
S3	2000	2000	2000	2	0	2	Export	702	Singapore	SGP	144	Sri Lanka	LKA								01	MEAT, MEAT PREPARATIONS	1	No Quantity							479654			0
S3	2000	2000	2000	2	0	2	Export	702	Singapore	SGP	156	China	CHN								01	MEAT, MEAT PREPARATIONS	1	No Quantity							389666			0
S3	2000	2000	2000	2	0	2	Export	702	Singapore	SGP	178	Congo	COG								01	MEAT, MEAT PREPARATIONS	1	No Quantity							3892			0
S3	2000	2000	2000	2	0	2	Export	702	Singapore	SGP	184	Cook Isds	COK								01	MEAT, MEAT PREPARATIONS	1	No Quantity							278			0
S3	2000	2000	2000	2	0	2	Export	702	Singapore	SGP	251	France	FRA								01	MEAT, MEAT PREPARATIONS	1	No Quantity							80746			0
S3	2000	2000	2000	2	0	2	Export	702	Singapore	SGP	258	French Polynesia	PYF								01	MEAT, MEAT PREPARATIONS	1	No Quantity							2347			0
S3	2000	2000	2000	2	0	2	Export	702	Singapore	SGP	344	China, Hong Kong SAR	HKG								01	MEAT, MEAT PREPARATIONS	1	No Quantity							911459			0
S3	2000	2000	2000	2	0	2	Export	702	Singapore	SGP	410	Rep. of Korea	KOR								01	MEAT, MEAT PREPARATIONS	1	No Quantity							114297			0
S3	2000	2000	2000	2	0	2	Export	702	Singapore	SGP	418	Lao People's Dem. Rep.	LAO								01	MEAT, MEAT PREPARATIONS	1	No Quantity							5368			0
S3	2000	2000	2000	2	0	2	Export	702	Singapore	SGP	434	Libya	LBY								01	MEAT, MEAT PREPARATIONS	1	No Quantity							137975			0
S3	2000	2000	2000	2	0	2	Export	702	Singapore	SGP	458	Malaysia	MYS								01	MEAT, MEAT PREPARATIONS	1	No Quantity							4391772			0
S3	2000	2000	2000	2	0	2	Export	702	Singapore	SGP	462	Maldives	MDV								01	MEAT, MEAT PREPARATIONS	1	No Quantity							1397668			0
S3	2000	2000	2000	2	0	2	Export	702	Singapore	SGP	480	Mauritius	MUS								01	MEAT, MEAT PREPARATIONS	1	No Quantity							73648			0
S3	2000	2000	2000	2	0	2	Export	702	Singapore	SGP	490	Other Asia, nes									01	MEAT, MEAT PREPARATIONS	1	No Quantity							259365			0
S3	2000	2000	2000	2	0	2	Export	702	Singapore	SGP	524	Nepal	NPL								01	MEAT, MEAT PREPARATIONS	1	No Quantity							23353			0
S3	2000	2000	2000	2	0	2	Export	702	Singapore	SGP	528	Netherlands	NLD								01	MEAT, MEAT PREPARATIONS	1	No Quantity							95479			0
S3	2000	2000	2000	2	0	2	Export	702	Singapore	SGP	540	New Caledonia	NCL								01	MEAT, MEAT PREPARATIONS	1	No Quantity							3682			0
S3	2000	2000	2000	2	0	2	Export	702	Singapore	SGP	548	Vanuatu	VUT								01	MEAT, MEAT PREPARATIONS	1	No Quantity							4072			0
S3	2000	2000	2000	2	0	2	Export	702	Singapore	SGP	554	New Zealand	NZL								01	MEAT, MEAT PREPARATIONS	1	No Quantity							193370			0
S3	2000	2000	2000	2	0	2	Export	702	Singapore	SGP	598	Papua New Guinea	PNG								01	MEAT, MEAT PREPARATIONS	1	No Quantity							49915			0
S3	2000	2000	2000	2	0	2	Export	702	Singapore	SGP	608	Philippines	PHL								01	MEAT, MEAT PREPARATIONS	1	No Quantity							690453			0
S3	2000	2000	2000	2	0	2	Export	702	Singapore	SGP	626	Timor-Leste	TLS								01	MEAT, MEAT PREPARATIONS	1	No Quantity							30117			0
S3	2000	2000	2000	2	0	2	Export	702	Singapore	SGP	682	Saudi Arabia	SAU								01	MEAT, MEAT PREPARATIONS	1	No Quantity							22801			0
S3	2000	2000	2000	2	0	2	Export	702	Singapore	SGP	690	Seychelles	SYC								01	MEAT, MEAT PREPARATIONS	1	No Quantity							25274			0
S3	2000	2000	2000	2	0	2	Export	702	Singapore	SGP	699	India	IND								01	MEAT, MEAT PREPARATIONS	1	No Quantity							79690			0
S3	2000	2000	2000	2	0	2	Export	702	Singapore	SGP	704	Viet Nam	VNM								01	MEAT, MEAT PREPARATIONS	1	No Quantity							43890			0
S3	2000	2000	2000	2	0	2	Export	702	Singapore	SGP	764	Thailand	THA								01	MEAT, MEAT PREPARATIONS	1	No Quantity							417118			0
S3	2000	2000	2000	2	0	2	Export	702	Singapore	SGP	800	Uganda	UGA								01	MEAT, MEAT PREPARATIONS	1	No Quantity							36			0
S3	2000	2000	2000	2	0	2	Export	702	Singapore	SGP	826	United Kingdom	GBR								01	MEAT, MEAT PREPARATIONS	1	No Quantity							1715			0
S3	2000	2000	2000	2	0	2	Export	702	Singapore	SGP	842	USA	USA								01	MEAT, MEAT PREPARATIONS	1	No Quantity							58104			0
S3	2000	2000	2000	2	0	2	Export	699	India	IND	0	World	WLD								02	DAIRY PRODUCTS,BIRD EGGS	1	No Quantity							32384492			0
S3	2000	2000	2000	2	0	2	Export	699	India	IND	32	Argentina	ARG								02	DAIRY PRODUCTS,BIRD EGGS	1	No Quantity							39928			0
S3	2000	2000	2000	2	0	2	Export	699	India	IND	36	Australia	AUS								02	DAIRY PRODUCTS,BIRD EGGS	1	No Quantity							162107			0
S3	2000	2000	2000	2	0	2	Export	699	India	IND	40	Austria	AUT								02	DAIRY PRODUCTS,BIRD EGGS	1	No Quantity							144673			0
S3	2000	2000	2000	2	0	2	Export	699	India	IND	44	Bahamas	BHS								02	DAIRY PRODUCTS,BIRD EGGS	1	No Quantity							13471			0
S3	2000	2000	2000	2	0	2	Export	699	India	IND	48	Bahrain	BHR								02	DAIRY PRODUCTS,BIRD EGGS	1	No Quantity							410684			0
S3	2000	2000	2000	2	0	2	Export	699	India	IND	50	Bangladesh	BGD								02	DAIRY PRODUCTS,BIRD EGGS	1	No Quantity							6406229			0
S3	2000	2000	2000	2	0	2	Export	699	India	IND	52	Barbados	BRB								02	DAIRY PRODUCTS,BIRD EGGS	1	No Quantity							31615			0
S3	2000	2000	2000	2	0	2	Export	699	India	IND	56	Belgium	BEL								02	DAIRY PRODUCTS,BIRD EGGS	1	No Quantity							1859336			0
S3	2000	2000	2000	2	0	2	Export	699	India	IND	68	Bolivia (Plurinational State of)	BOL								02	DAIRY PRODUCTS,BIRD EGGS	1	No Quantity							13553			0
S3	2000	2000	2000	2	0	2	Export	699	India	IND	96	Brunei Darussalam	BRN								02	DAIRY PRODUCTS,BIRD EGGS	1	No Quantity							16146			0
S3	2000	2000	2000	2	0	2	Export	699	India	IND	116	Cambodia	KHM								02	DAIRY PRODUCTS,BIRD EGGS	1	No Quantity							60			0
S3	2000	2000	2000	2	0	2	Export	699	India	IND	124	Canada	CAN								02	DAIRY PRODUCTS,BIRD EGGS	1	No Quantity							110444			0
S3	2000	2000	2000	2	0	2	Export	699	India	IND	144	Sri Lanka	LKA								02	DAIRY PRODUCTS,BIRD EGGS	1	No Quantity							149538			0
S3	2000	2000	2000	2	0	2	Export	699	India	IND	148	Chad	TCD								02	DAIRY PRODUCTS,BIRD EGGS	1	No Quantity							3081			0
S3	2000	2000	2000	2	0	2	Export	699	India	IND	156	China	CHN								02	DAIRY PRODUCTS,BIRD EGGS	1	No Quantity							285643			0
S3	2000	2000	2000	2	0	2	Export	699	India	IND	170	Colombia	COL								02	DAIRY PRODUCTS,BIRD EGGS	1	No Quantity							81478			0
S3	2000	2000	2000	2	0	2	Export	699	India	IND	208	Denmark	DNK								02	DAIRY PRODUCTS,BIRD EGGS	1	No Quantity							108			0
S3	2000	2000	2000	2	0	2	Export	699	India	IND	251	France	FRA								02	DAIRY PRODUCTS,BIRD EGGS	1	No Quantity							7546			0
S3	2000	2000	2000	2	0	2	Export	699	India	IND	270	Gambia	GMB								02	DAIRY PRODUCTS,BIRD EGGS	1	No Quantity							17255			0
S3	2000	2000	2000	2	0	2	Export	699	India	IND	276	Germany	DEU								02	DAIRY PRODUCTS,BIRD EGGS	1	No Quantity							195715			0
S3	2000	2000	2000	2	0	2	Export	699	India	IND	288	Ghana	GHA								02	DAIRY PRODUCTS,BIRD EGGS	1	No Quantity							82029			0
S3	2000	2000	2000	2	0	2	Export	699	India	IND	344	China, Hong Kong SAR	HKG								02	DAIRY PRODUCTS,BIRD EGGS	1	No Quantity							125501			0
S3	2000	2000	2000	2	0	2	Export	699	India	IND	360	Indonesia	IDN								02	DAIRY PRODUCTS,BIRD EGGS	1	No Quantity							461570			0
S3	2000	2000	2000	2	0	2	Export	699	India	IND	364	Iran	IRN								02	DAIRY PRODUCTS,BIRD EGGS	1	No Quantity							3345			0
S3	2000	2000	2000	2	0	2	Export	699	India	IND	376	Israel	ISR								02	DAIRY PRODUCTS,BIRD EGGS	1	No Quantity							2167			0
S3	2000	2000	2000	2	0	2	Export	699	India	IND	381	Italy	ITA								02	DAIRY PRODUCTS,BIRD EGGS	1	No Quantity							95532			0
S3	2000	2000	2000	2	0	2	Export	699	India	IND	384	Côte d'Ivoire	CIV								02	DAIRY PRODUCTS,BIRD EGGS	1	No Quantity							55926			0
S3	2000	2000	2000	2	0	2	Export	699	India	IND	392	Japan	JPN								02	DAIRY PRODUCTS,BIRD EGGS	1	No Quantity							1141222			0
S3	2000	2000	2000	2	0	2	Export	699	India	IND	404	Kenya	KEN								02	DAIRY PRODUCTS,BIRD EGGS	1	No Quantity							1241			0
S3	2000	2000	2000	2	0	2	Export	699	India	IND	408	Dem. People's Rep. of Korea	PRK								02	DAIRY PRODUCTS,BIRD EGGS	1	No Quantity							5046			0
S3	2000	2000	2000	2	0	2	Export	699	India	IND	410	Rep. of Korea	KOR								02	DAIRY PRODUCTS,BIRD EGGS	1	No Quantity							274062			0
S3	2000	2000	2000	2	0	2	Export	699	India	IND	414	Kuwait	KWT								02	DAIRY PRODUCTS,BIRD EGGS	1	No Quantity							1144711			0
S3	2000	2000	2000	2	0	2	Export	699	India	IND	422	Lebanon	LBN								02	DAIRY PRODUCTS,BIRD EGGS	1	No Quantity							5109			0
S3	2000	2000	2000	2	0	2	Export	699	India	IND	450	Madagascar	MDG								02	DAIRY PRODUCTS,BIRD EGGS	1	No Quantity							451758			0
S3	2000	2000	2000	2	0	2	Export	699	India	IND	458	Malaysia	MYS								02	DAIRY PRODUCTS,BIRD EGGS	1	No Quantity							40853			0
S3	2000	2000	2000	2	0	2	Export	699	India	IND	462	Maldives	MDV								02	DAIRY PRODUCTS,BIRD EGGS	1	No Quantity							406262			0
S3	2000	2000	2000	2	0	2	Export	699	India	IND	484	Mexico	MEX								02	DAIRY PRODUCTS,BIRD EGGS	1	No Quantity							1316			0
S3	2000	2000	2000	2	0	2	Export	699	India	IND	490	Other Asia, nes									02	DAIRY PRODUCTS,BIRD EGGS	1	No Quantity							130468			0
S3	2000	2000	2000	2	0	2	Export	699	India	IND	504	Morocco	MAR								02	DAIRY PRODUCTS,BIRD EGGS	1	No Quantity							1704			0
S3	2000	2000	2000	2	0	2	Export	699	India	IND	508	Mozambique	MOZ								02	DAIRY PRODUCTS,BIRD EGGS	1	No Quantity							6519			0
S3	2000	2000	2000	2	0	2	Export	699	India	IND	512	Oman	OMN								02	DAIRY PRODUCTS,BIRD EGGS	1	No Quantity							3050315			0
S3	2000	2000	2000	2	0	2	Export	699	India	IND	524	Nepal	NPL								02	DAIRY PRODUCTS,BIRD EGGS	1	No Quantity							259375			0
S3	2000	2000	2000	2	0	2	Export	699	India	IND	528	Netherlands	NLD								02	DAIRY PRODUCTS,BIRD EGGS	1	No Quantity							73753			0
S3	2000	2000	2000	2	0	2	Export	699	India	IND	566	Nigeria	NGA								02	DAIRY PRODUCTS,BIRD EGGS	1	No Quantity							2268			0
S3	2000	2000	2000	2	0	2	Export	699	India	IND	586	Pakistan	PAK								02	DAIRY PRODUCTS,BIRD EGGS	1	No Quantity							1913			0
S3	2000	2000	2000	2	0	2	Export	699	India	IND	608	Philippines	PHL								02	DAIRY PRODUCTS,BIRD EGGS	1	No Quantity							595361			0
S3	2000	2000	2000	2	0	2	Export	699	India	IND	616	Poland	POL								02	DAIRY PRODUCTS,BIRD EGGS	1	No Quantity							460046			0
S3	2000	2000	2000	2	0	2	Export	699	India	IND	620	Portugal	PRT								02	DAIRY PRODUCTS,BIRD EGGS	1	No Quantity							16143			0
S3	2000	2000	2000	2	0	2	Export	699	India	IND	624	Guinea-Bissau	GNB								02	DAIRY PRODUCTS,BIRD EGGS	1	No Quantity							58157			0
S3	2000	2000	2000	2	0	2	Export	699	India	IND	634	Qatar	QAT								02	DAIRY PRODUCTS,BIRD EGGS	1	No Quantity							105517			0
S3	2000	2000	2000	2	0	2	Export	699	India	IND	643	Russian Federation	RUS								02	DAIRY PRODUCTS,BIRD EGGS	1	No Quantity							25817			0
S3	2000	2000	2000	2	0	2	Export	699	India	IND	682	Saudi Arabia	SAU								02	DAIRY PRODUCTS,BIRD EGGS	1	No Quantity							1577923			0
S3	2000	2000	2000	2	0	2	Export	699	India	IND	690	Seychelles	SYC								02	DAIRY PRODUCTS,BIRD EGGS	1	No Quantity							9134			0
S3	2000	2000	2000	2	0	2	Export	699	India	IND	702	Singapore	SGP								02	DAIRY PRODUCTS,BIRD EGGS	1	No Quantity							598978			0
S3	2000	2000	2000	2	0	2	Export	699	India	IND	704	Viet Nam	VNM								02	DAIRY PRODUCTS,BIRD EGGS	1	No Quantity							10521			0
S3	2000	2000	2000	2	0	2	Export	699	India	IND	710	South Africa	ZAF								02	DAIRY PRODUCTS,BIRD EGGS	1	No Quantity							7068			0
S3	2000	2000	2000	2	0	2	Export	699	India	IND	724	Spain	ESP								02	DAIRY PRODUCTS,BIRD EGGS	1	No Quantity							66626			0
S3	2000	2000	2000	2	0	2	Export	699	India	IND	752	Sweden	SWE								02	DAIRY PRODUCTS,BIRD EGGS	1	No Quantity							2491			0
S3	2000	2000	2000	2	0	2	Export	699	India	IND	757	Switzerland	CHE								02	DAIRY PRODUCTS,BIRD EGGS	1	No Quantity							67906			0
S3	2000	2000	2000	2	0	2	Export	699	India	IND	760	Syria	SYR								02	DAIRY PRODUCTS,BIRD EGGS	1	No Quantity							4871			0
S3	2000	2000	2000	2	0	2	Export	699	India	IND	764	Thailand	THA								02	DAIRY PRODUCTS,BIRD EGGS	1	No Quantity							212998			0
S3	2000	2000	2000	2	0	2	Export	699	India	IND	784	United Arab Emirates	ARE								02	DAIRY PRODUCTS,BIRD EGGS	1	No Quantity							7920715			0
S3	2000	2000	2000	2	0	2	Export	699	India	IND	800	Uganda	UGA								02	DAIRY PRODUCTS,BIRD EGGS	1	No Quantity							15756			0
S3	2000	2000	2000	2	0	2	Export	699	India	IND	818	Egypt	EGY								02	DAIRY PRODUCTS,BIRD EGGS	1	No Quantity							82832			0
S3	2000	2000	2000	2	0	2	Export	699	India	IND	826	United Kingdom	GBR								02	DAIRY PRODUCTS,BIRD EGGS	1	No Quantity							39073			0
S3	2000	2000	2000	2	0	2	Export	699	India	IND	834	United Rep. of Tanzania	TZA								02	DAIRY PRODUCTS,BIRD EGGS	1	No Quantity							54864			0
S3	2000	2000	2000	2	0	2	Export	699	India	IND	842	USA	USA								02	DAIRY PRODUCTS,BIRD EGGS	1	No Quantity							1243091			0
S3	2000	2000	2000	2	0	2	Export	699	India	IND	887	Yemen	YEM								02	DAIRY PRODUCTS,BIRD EGGS	1	No Quantity							1379358			0
S3	2000	2000	2000	2	0	2	Export	699	India	IND	894	Zambia	ZMB								02	DAIRY PRODUCTS,BIRD EGGS	1	No Quantity							48717			0
S3	2000	2000	2000	2	0	2	Export	699	India	IND	899	Areas, nes									02	DAIRY PRODUCTS,BIRD EGGS	1	No Quantity							7956			0
S3	2000	2000	2000	2	0	2	Export	702	Singapore	SGP	0	World	WLD								02	DAIRY PRODUCTS,BIRD EGGS	1	No Quantity							74267944			0
S3	2000	2000	2000	2	0	2	Export	702	Singapore	SGP	24	Angola	AGO								02	DAIRY PRODUCTS,BIRD EGGS	1	No Quantity							56791			0
S3	2000	2000	2000	2	0	2	Export	702	Singapore	SGP	36	Australia	AUS								02	DAIRY PRODUCTS,BIRD EGGS	1	No Quantity							975753			0
S3	2000	2000	2000	2	0	2	Export	702	Singapore	SGP	48	Bahrain	BHR								02	DAIRY PRODUCTS,BIRD EGGS	1	No Quantity							49433			0
S3	2000	2000	2000	2	0	2	Export	702	Singapore	SGP	50	Bangladesh	BGD								02	DAIRY PRODUCTS,BIRD EGGS	1	No Quantity							1652287			0
S3	2000	2000	2000	2	0	2	Export	702	Singapore	SGP	90	Solomon Isds	SLB								02	DAIRY PRODUCTS,BIRD EGGS	1	No Quantity							4581			0
S3	2000	2000	2000	2	0	2	Export	702	Singapore	SGP	96	Brunei Darussalam	BRN								02	DAIRY PRODUCTS,BIRD EGGS	1	No Quantity							2705287			0
S3	2000	2000	2000	2	0	2	Export	702	Singapore	SGP	104	Myanmar	MMR								02	DAIRY PRODUCTS,BIRD EGGS	1	No Quantity							12239373			0
S3	2000	2000	2000	2	0	2	Export	702	Singapore	SGP	116	Cambodia	KHM								02	DAIRY PRODUCTS,BIRD EGGS	1	No Quantity							649557			0
S3	2000	2000	2000	2	0	2	Export	702	Singapore	SGP	144	Sri Lanka	LKA								02	DAIRY PRODUCTS,BIRD EGGS	1	No Quantity							307736			0
S3	2000	2000	2000	2	0	2	Export	702	Singapore	SGP	156	China	CHN								02	DAIRY PRODUCTS,BIRD EGGS	1	No Quantity							667407			0
S3	2000	2000	2000	2	0	2	Export	702	Singapore	SGP	178	Congo	COG								02	DAIRY PRODUCTS,BIRD EGGS	1	No Quantity							20867			0
S3	2000	2000	2000	2	0	2	Export	702	Singapore	SGP	251	France	FRA								02	DAIRY PRODUCTS,BIRD EGGS	1	No Quantity							7294			0
S3	2000	2000	2000	2	0	2	Export	702	Singapore	SGP	258	French Polynesia	PYF								02	DAIRY PRODUCTS,BIRD EGGS	1	No Quantity							177			0
S3	2000	2000	2000	2	0	2	Export	702	Singapore	SGP	324	Guinea	GIN								02	DAIRY PRODUCTS,BIRD EGGS	1	No Quantity							91536			0
S3	2000	2000	2000	2	0	2	Export	702	Singapore	SGP	344	China, Hong Kong SAR	HKG								02	DAIRY PRODUCTS,BIRD EGGS	1	No Quantity							12826972			0
S3	2000	2000	2000	2	0	2	Export	702	Singapore	SGP	364	Iran	IRN								02	DAIRY PRODUCTS,BIRD EGGS	1	No Quantity							77451			0
S3	2000	2000	2000	2	0	2	Export	702	Singapore	SGP	384	Côte d'Ivoire	CIV								02	DAIRY PRODUCTS,BIRD EGGS	1	No Quantity							52866			0
S3	2000	2000	2000	2	0	2	Export	702	Singapore	SGP	392	Japan	JPN								02	DAIRY PRODUCTS,BIRD EGGS	1	No Quantity							11819422			0
S3	2000	2000	2000	2	0	2	Export	702	Singapore	SGP	400	Jordan	JOR								02	DAIRY PRODUCTS,BIRD EGGS	1	No Quantity							133240			0
S3	2000	2000	2000	2	0	2	Export	702	Singapore	SGP	404	Kenya	KEN								02	DAIRY PRODUCTS,BIRD EGGS	1	No Quantity							119801			0
S3	2000	2000	2000	2	0	2	Export	702	Singapore	SGP	408	Dem. People's Rep. of Korea	PRK								02	DAIRY PRODUCTS,BIRD EGGS	1	No Quantity							179699			0
S3	2000	2000	2000	2	0	2	Export	702	Singapore	SGP	410	Rep. of Korea	KOR								02	DAIRY PRODUCTS,BIRD EGGS	1	No Quantity							279795			0
S3	2000	2000	2000	2	0	2	Export	702	Singapore	SGP	414	Kuwait	KWT								02	DAIRY PRODUCTS,BIRD EGGS	1	No Quantity							696218			0
S3	2000	2000	2000	2	0	2	Export	702	Singapore	SGP	418	Lao People's Dem. Rep.	LAO								02	DAIRY PRODUCTS,BIRD EGGS	1	No Quantity							2061			0
S3	2000	2000	2000	2	0	2	Export	702	Singapore	SGP	430	Liberia	LBR								02	DAIRY PRODUCTS,BIRD EGGS	1	No Quantity							89354			0
S3	2000	2000	2000	2	0	2	Export	702	Singapore	SGP	434	Libya	LBY								02	DAIRY PRODUCTS,BIRD EGGS	1	No Quantity							15106			0
S3	2000	2000	2000	2	0	2	Export	702	Singapore	SGP	440	Lithuania	LTU								02	DAIRY PRODUCTS,BIRD EGGS	1	No Quantity							370092			0
S3	2000	2000	2000	2	0	2	Export	702	Singapore	SGP	446	China, Macao SAR	MAC								02	DAIRY PRODUCTS,BIRD EGGS	1	No Quantity							14721			0
S3	2000	2000	2000	2	0	2	Export	702	Singapore	SGP	450	Madagascar	MDG								02	DAIRY PRODUCTS,BIRD EGGS	1	No Quantity							54740			0
S3	2000	2000	2000	2	0	2	Export	702	Singapore	SGP	458	Malaysia	MYS								02	DAIRY PRODUCTS,BIRD EGGS	1	No Quantity							7541018			0
S3	2000	2000	2000	2	0	2	Export	702	Singapore	SGP	462	Maldives	MDV								02	DAIRY PRODUCTS,BIRD EGGS	1	No Quantity							939147			0
S3	2000	2000	2000	2	0	2	Export	702	Singapore	SGP	478	Mauritania	MRT								02	DAIRY PRODUCTS,BIRD EGGS	1	No Quantity							315			0
S3	2000	2000	2000	2	0	2	Export	702	Singapore	SGP	480	Mauritius	MUS								02	DAIRY PRODUCTS,BIRD EGGS	1	No Quantity							82686			0
S3	2000	2000	2000	2	0	2	Export	702	Singapore	SGP	484	Mexico	MEX								02	DAIRY PRODUCTS,BIRD EGGS	1	No Quantity							19767			0
S3	2000	2000	2000	2	0	2	Export	702	Singapore	SGP	490	Other Asia, nes									02	DAIRY PRODUCTS,BIRD EGGS	1	No Quantity							942027			0
S3	2000	2000	2000	2	0	2	Export	702	Singapore	SGP	496	Mongolia	MNG								02	DAIRY PRODUCTS,BIRD EGGS	1	No Quantity							48063			0
S3	2000	2000	2000	2	0	2	Export	702	Singapore	SGP	512	Oman	OMN								02	DAIRY PRODUCTS,BIRD EGGS	1	No Quantity							424485			0
S3	2000	2000	2000	2	0	2	Export	702	Singapore	SGP	524	Nepal	NPL								02	DAIRY PRODUCTS,BIRD EGGS	1	No Quantity							16628			0
S3	2000	2000	2000	2	0	2	Export	702	Singapore	SGP	528	Netherlands	NLD								02	DAIRY PRODUCTS,BIRD EGGS	1	No Quantity							86595			0
S3	2000	2000	2000	2	0	2	Export	702	Singapore	SGP	548	Vanuatu	VUT								02	DAIRY PRODUCTS,BIRD EGGS	1	No Quantity							5388			0
S3	2000	2000	2000	2	0	2	Export	702	Singapore	SGP	554	New Zealand	NZL								02	DAIRY PRODUCTS,BIRD EGGS	1	No Quantity							22663			0
S3	2000	2000	2000	2	0	2	Export	702	Singapore	SGP	566	Nigeria	NGA								02	DAIRY PRODUCTS,BIRD EGGS	1	No Quantity							22410			0
S3	2000	2000	2000	2	0	2	Export	702	Singapore	SGP	583	FS Micronesia	FSM								02	DAIRY PRODUCTS,BIRD EGGS	1	No Quantity							88332			0
S3	2000	2000	2000	2	0	2	Export	702	Singapore	SGP	586	Pakistan	PAK								02	DAIRY PRODUCTS,BIRD EGGS	1	No Quantity							231429			0
S3	2000	2000	2000	2	0	2	Export	702	Singapore	SGP	598	Papua New Guinea	PNG								02	DAIRY PRODUCTS,BIRD EGGS	1	No Quantity							319			0
S3	2000	2000	2000	2	0	2	Export	702	Singapore	SGP	608	Philippines	PHL								02	DAIRY PRODUCTS,BIRD EGGS	1	No Quantity							5950272			0
S3	2000	2000	2000	2	0	2	Export	702	Singapore	SGP	626	Timor-Leste	TLS								02	DAIRY PRODUCTS,BIRD EGGS	1	No Quantity							728			0
S3	2000	2000	2000	2	0	2	Export	702	Singapore	SGP	682	Saudi Arabia	SAU								02	DAIRY PRODUCTS,BIRD EGGS	1	No Quantity							1821719			0
S3	2000	2000	2000	2	0	2	Export	702	Singapore	SGP	690	Seychelles	SYC								02	DAIRY PRODUCTS,BIRD EGGS	1	No Quantity							1694783			0
S3	2000	2000	2000	2	0	2	Export	702	Singapore	SGP	694	Sierra Leone	SLE								02	DAIRY PRODUCTS,BIRD EGGS	1	No Quantity							104551			0
S3	2000	2000	2000	2	0	2	Export	702	Singapore	SGP	699	India	IND								02	DAIRY PRODUCTS,BIRD EGGS	1	No Quantity							941213			0
S3	2000	2000	2000	2	0	2	Export	702	Singapore	SGP	704	Viet Nam	VNM								02	DAIRY PRODUCTS,BIRD EGGS	1	No Quantity							2805137			0
S3	2000	2000	2000	2	0	2	Export	702	Singapore	SGP	710	South Africa	ZAF								02	DAIRY PRODUCTS,BIRD EGGS	1	No Quantity							244056			0
S3	2000	2000	2000	2	0	2	Export	702	Singapore	SGP	764	Thailand	THA								02	DAIRY PRODUCTS,BIRD EGGS	1	No Quantity							2559175			0
S3	2000	2000	2000	2	0	2	Export	702	Singapore	SGP	780	Trinidad and Tobago	TTO								02	DAIRY PRODUCTS,BIRD EGGS	1	No Quantity							233552			0
S3	2000	2000	2000	2	0	2	Export	702	Singapore	SGP	784	United Arab Emirates	ARE								02	DAIRY PRODUCTS,BIRD EGGS	1	No Quantity							352320			0
S3	2000	2000	2000	2	0	2	Export	702	Singapore	SGP	818	Egypt	EGY								02	DAIRY PRODUCTS,BIRD EGGS	1	No Quantity							56831			0
S3	2000	2000	2000	2	0	2	Export	702	Singapore	SGP	826	United Kingdom	GBR								02	DAIRY PRODUCTS,BIRD EGGS	1	No Quantity							639414			0
S3	2000	2000	2000	2	0	2	Export	702	Singapore	SGP	834	United Rep. of Tanzania	TZA								02	DAIRY PRODUCTS,BIRD EGGS	1	No Quantity							143			0
S3	2000	2000	2000	2	0	2	Export	702	Singapore	SGP	842	USA	USA								02	DAIRY PRODUCTS,BIRD EGGS	1	No Quantity							102165			0
S3	2000	2000	2000	2	0	2	Export	702	Singapore	SGP	860	Uzbekistan	UZB								02	DAIRY PRODUCTS,BIRD EGGS	1	No Quantity							130987			0
S3	2000	2000	2000	2	0	2	Export	702	Singapore	SGP	894	Zambia	ZMB								02	DAIRY PRODUCTS,BIRD EGGS	1	No Quantity							9			0
S3	2000	2000	2000	2	0	2	Export	699	India	IND	0	World	WLD								03	FISH,CRUSTACEANS,MOLLUSC	1	No Quantity							1376994377			0
S3	2000	2000	2000	2	0	2	Export	699	India	IND	8	Albania	ALB								03	FISH,CRUSTACEANS,MOLLUSC	1	No Quantity							13455			0
S3	2000	2000	2000	2	0	2	Export	699	India	IND	12	Algeria	DZA								03	FISH,CRUSTACEANS,MOLLUSC	1	No Quantity							1923			0
S3	2000	2000	2000	2	0	2	Export	699	India	IND	24	Angola	AGO								03	FISH,CRUSTACEANS,MOLLUSC	1	No Quantity							39115			0
S3	2000	2000	2000	2	0	2	Export	699	India	IND	36	Australia	AUS								03	FISH,CRUSTACEANS,MOLLUSC	1	No Quantity							9811611			0
S3	2000	2000	2000	2	0	2	Export	699	India	IND	40	Austria	AUT								03	FISH,CRUSTACEANS,MOLLUSC	1	No Quantity							62601			0
S3	2000	2000	2000	2	0	2	Export	699	India	IND	44	Bahamas	BHS								03	FISH,CRUSTACEANS,MOLLUSC	1	No Quantity							39048			0
S3	2000	2000	2000	2	0	2	Export	699	India	IND	48	Bahrain	BHR								03	FISH,CRUSTACEANS,MOLLUSC	1	No Quantity							604532			0
S3	2000	2000	2000	2	0	2	Export	699	India	IND	50	Bangladesh	BGD								03	FISH,CRUSTACEANS,MOLLUSC	1	No Quantity							10261535			0
S3	2000	2000	2000	2	0	2	Export	699	India	IND	56	Belgium	BEL								03	FISH,CRUSTACEANS,MOLLUSC	1	No Quantity							19641052			0
S3	2000	2000	2000	2	0	2	Export	699	India	IND	64	Bhutan	BTN								03	FISH,CRUSTACEANS,MOLLUSC	1	No Quantity							3223			0
S3	2000	2000	2000	2	0	2	Export	699	India	IND	76	Brazil	BRA								03	FISH,CRUSTACEANS,MOLLUSC	1	No Quantity							20537			0
S3	2000	2000	2000	2	0	2	Export	699	India	IND	90	Solomon Isds	SLB								03	FISH,CRUSTACEANS,MOLLUSC	1	No Quantity							4541			0
S3	2000	2000	2000	2	0	2	Export	699	India	IND	96	Brunei Darussalam	BRN								03	FISH,CRUSTACEANS,MOLLUSC	1	No Quantity							16500			0
S3	2000	2000	2000	2	0	2	Export	699	India	IND	124	Canada	CAN								03	FISH,CRUSTACEANS,MOLLUSC	1	No Quantity							18927926			0
S3	2000	2000	2000	2	0	2	Export	699	India	IND	144	Sri Lanka	LKA								03	FISH,CRUSTACEANS,MOLLUSC	1	No Quantity							3857607			0
S3	2000	2000	2000	2	0	2	Export	699	India	IND	148	Chad	TCD								03	FISH,CRUSTACEANS,MOLLUSC	1	No Quantity							381020			0
S3	2000	2000	2000	2	0	2	Export	699	India	IND	152	Chile	CHL								03	FISH,CRUSTACEANS,MOLLUSC	1	No Quantity							8951024			0
S3	2000	2000	2000	2	0	2	Export	699	India	IND	156	China	CHN								03	FISH,CRUSTACEANS,MOLLUSC	1	No Quantity							111812289			0
S3	2000	2000	2000	2	0	2	Export	699	India	IND	166	Cocos Isds	CCK								03	FISH,CRUSTACEANS,MOLLUSC	1	No Quantity							56336			0
S3	2000	2000	2000	2	0	2	Export	699	India	IND	178	Congo	COG								03	FISH,CRUSTACEANS,MOLLUSC	1	No Quantity							8016			0
S3	2000	2000	2000	2	0	2	Export	699	India	IND	196	Cyprus	CYP								03	FISH,CRUSTACEANS,MOLLUSC	1	No Quantity							1193928			0
S3	2000	2000	2000	2	0	2	Export	699	India	IND	203	Czechia	CZE								03	FISH,CRUSTACEANS,MOLLUSC	1	No Quantity							2662			0
S3	2000	2000	2000	2	0	2	Export	699	India	IND	208	Denmark	DNK								03	FISH,CRUSTACEANS,MOLLUSC	1	No Quantity							739734			0
S3	2000	2000	2000	2	0	2	Export	699	India	IND	212	Dominica	DMA								03	FISH,CRUSTACEANS,MOLLUSC	1	No Quantity							32293			0
S3	2000	2000	2000	2	0	2	Export	699	India	IND	214	Dominican Rep.	DOM								03	FISH,CRUSTACEANS,MOLLUSC	1	No Quantity							222383			0
S3	2000	2000	2000	2	0	2	Export	699	India	IND	233	Estonia	EST								03	FISH,CRUSTACEANS,MOLLUSC	1	No Quantity							237302			0
S3	2000	2000	2000	2	0	2	Export	699	India	IND	246	Finland	FIN								03	FISH,CRUSTACEANS,MOLLUSC	1	No Quantity							78338			0
S3	2000	2000	2000	2	0	2	Export	699	India	IND	251	France	FRA								03	FISH,CRUSTACEANS,MOLLUSC	1	No Quantity							17374690			0
S3	2000	2000	2000	2	0	2	Export	699	India	IND	276	Germany	DEU								03	FISH,CRUSTACEANS,MOLLUSC	1	No Quantity							11620712			0
S3	2000	2000	2000	2	0	2	Export	699	India	IND	288	Ghana	GHA								03	FISH,CRUSTACEANS,MOLLUSC	1	No Quantity							92511			0
S3	2000	2000	2000	2	0	2	Export	699	India	IND	300	Greece	GRC								03	FISH,CRUSTACEANS,MOLLUSC	1	No Quantity							10661089			0
S3	2000	2000	2000	2	0	2	Export	699	India	IND	344	China, Hong Kong SAR	HKG								03	FISH,CRUSTACEANS,MOLLUSC	1	No Quantity							18159874			0
S3	2000	2000	2000	2	0	2	Export	699	India	IND	360	Indonesia	IDN								03	FISH,CRUSTACEANS,MOLLUSC	1	No Quantity							5139932			0
S3	2000	2000	2000	2	0	2	Export	699	India	IND	364	Iran	IRN								03	FISH,CRUSTACEANS,MOLLUSC	1	No Quantity							927			0
S3	2000	2000	2000	2	0	2	Export	699	India	IND	372	Ireland	IRL								03	FISH,CRUSTACEANS,MOLLUSC	1	No Quantity							43874			0
S3	2000	2000	2000	2	0	2	Export	699	India	IND	376	Israel	ISR								03	FISH,CRUSTACEANS,MOLLUSC	1	No Quantity							313700			0
S3	2000	2000	2000	2	0	2	Export	699	India	IND	381	Italy	ITA								03	FISH,CRUSTACEANS,MOLLUSC	1	No Quantity							25732207			0
S3	2000	2000	2000	2	0	2	Export	699	India	IND	384	Côte d'Ivoire	CIV								03	FISH,CRUSTACEANS,MOLLUSC	1	No Quantity							18592			0
S3	2000	2000	2000	2	0	2	Export	699	India	IND	392	Japan	JPN								03	FISH,CRUSTACEANS,MOLLUSC	1	No Quantity							517654004			0
S3	2000	2000	2000	2	0	2	Export	699	India	IND	400	Jordan	JOR								03	FISH,CRUSTACEANS,MOLLUSC	1	No Quantity							120728			0
S3	2000	2000	2000	2	0	2	Export	699	India	IND	404	Kenya	KEN								03	FISH,CRUSTACEANS,MOLLUSC	1	No Quantity							80909			0
S3	2000	2000	2000	2	0	2	Export	699	India	IND	408	Dem. People's Rep. of Korea	PRK								03	FISH,CRUSTACEANS,MOLLUSC	1	No Quantity							6248700			0
S3	2000	2000	2000	2	0	2	Export	699	India	IND	410	Rep. of Korea	KOR								03	FISH,CRUSTACEANS,MOLLUSC	1	No Quantity							6474105			0
S3	2000	2000	2000	2	0	2	Export	699	India	IND	414	Kuwait	KWT								03	FISH,CRUSTACEANS,MOLLUSC	1	No Quantity							2635920			0
S3	2000	2000	2000	2	0	2	Export	699	India	IND	418	Lao People's Dem. Rep.	LAO								03	FISH,CRUSTACEANS,MOLLUSC	1	No Quantity							16401			0
S3	2000	2000	2000	2	0	2	Export	699	India	IND	422	Lebanon	LBN								03	FISH,CRUSTACEANS,MOLLUSC	1	No Quantity							873868			0
S3	2000	2000	2000	2	0	2	Export	699	India	IND	440	Lithuania	LTU								03	FISH,CRUSTACEANS,MOLLUSC	1	No Quantity							2180191			0
S3	2000	2000	2000	2	0	2	Export	699	India	IND	442	Luxembourg	LUX								03	FISH,CRUSTACEANS,MOLLUSC	1	No Quantity							3			0
S3	2000	2000	2000	2	0	2	Export	699	India	IND	446	China, Macao SAR	MAC								03	FISH,CRUSTACEANS,MOLLUSC	1	No Quantity							122			0
S3	2000	2000	2000	2	0	2	Export	699	India	IND	450	Madagascar	MDG								03	FISH,CRUSTACEANS,MOLLUSC	1	No Quantity							31474			0
S3	2000	2000	2000	2	0	2	Export	699	India	IND	458	Malaysia	MYS								03	FISH,CRUSTACEANS,MOLLUSC	1	No Quantity							16607313			0
S3	2000	2000	2000	2	0	2	Export	699	India	IND	462	Maldives	MDV								03	FISH,CRUSTACEANS,MOLLUSC	1	No Quantity							198737			0
S3	2000	2000	2000	2	0	2	Export	699	India	IND	466	Mali	MLI								03	FISH,CRUSTACEANS,MOLLUSC	1	No Quantity							237912			0
S3	2000	2000	2000	2	0	2	Export	699	India	IND	480	Mauritius	MUS								03	FISH,CRUSTACEANS,MOLLUSC	1	No Quantity							3038641			0
S3	2000	2000	2000	2	0	2	Export	699	India	IND	484	Mexico	MEX								03	FISH,CRUSTACEANS,MOLLUSC	1	No Quantity							455826			0
S3	2000	2000	2000	2	0	2	Export	699	India	IND	490	Other Asia, nes									03	FISH,CRUSTACEANS,MOLLUSC	1	No Quantity							30138454			0
S3	2000	2000	2000	2	0	2	Export	699	India	IND	512	Oman	OMN								03	FISH,CRUSTACEANS,MOLLUSC	1	No Quantity							511412			0
S3	2000	2000	2000	2	0	2	Export	699	India	IND	524	Nepal	NPL								03	FISH,CRUSTACEANS,MOLLUSC	1	No Quantity							8031			0
S3	2000	2000	2000	2	0	2	Export	699	India	IND	528	Netherlands	NLD								03	FISH,CRUSTACEANS,MOLLUSC	1	No Quantity							18975696			0
S3	2000	2000	2000	2	0	2	Export	699	India	IND	530	Neth. Antilles	ANT								03	FISH,CRUSTACEANS,MOLLUSC	1	No Quantity							104440			0
S3	2000	2000	2000	2	0	2	Export	699	India	IND	554	New Zealand	NZL								03	FISH,CRUSTACEANS,MOLLUSC	1	No Quantity							1382113			0
S3	2000	2000	2000	2	0	2	Export	699	India	IND	574	Norfolk Isds	NFK								03	FISH,CRUSTACEANS,MOLLUSC	1	No Quantity							38338			0
S3	2000	2000	2000	2	0	2	Export	699	India	IND	579	Norway	NOR								03	FISH,CRUSTACEANS,MOLLUSC	1	No Quantity							531861			0
S3	2000	2000	2000	2	0	2	Export	699	India	IND	591	Panama	PAN								03	FISH,CRUSTACEANS,MOLLUSC	1	No Quantity							154734			0
S3	2000	2000	2000	2	0	2	Export	699	India	IND	608	Philippines	PHL								03	FISH,CRUSTACEANS,MOLLUSC	1	No Quantity							865578			0
S3	2000	2000	2000	2	0	2	Export	699	India	IND	616	Poland	POL								03	FISH,CRUSTACEANS,MOLLUSC	1	No Quantity							205360			0
S3	2000	2000	2000	2	0	2	Export	699	India	IND	620	Portugal	PRT								03	FISH,CRUSTACEANS,MOLLUSC	1	No Quantity							11691856			0
S3	2000	2000	2000	2	0	2	Export	699	India	IND	634	Qatar	QAT								03	FISH,CRUSTACEANS,MOLLUSC	1	No Quantity							161190			0
S3	2000	2000	2000	2	0	2	Export	699	India	IND	643	Russian Federation	RUS								03	FISH,CRUSTACEANS,MOLLUSC	1	No Quantity							300341			0
S3	2000	2000	2000	2	0	2	Export	699	India	IND	654	Saint Helena	SHN								03	FISH,CRUSTACEANS,MOLLUSC	1	No Quantity							171911			0
S3	2000	2000	2000	2	0	2	Export	699	India	IND	662	Saint Lucia	LCA								03	FISH,CRUSTACEANS,MOLLUSC	1	No Quantity							938			0
S3	2000	2000	2000	2	0	2	Export	699	India	IND	682	Saudi Arabia	SAU								03	FISH,CRUSTACEANS,MOLLUSC	1	No Quantity							144445			0
S3	2000	2000	2000	2	0	2	Export	699	India	IND	686	Senegal	SEN								03	FISH,CRUSTACEANS,MOLLUSC	1	No Quantity							285643			0
S3	2000	2000	2000	2	0	2	Export	699	India	IND	690	Seychelles	SYC								03	FISH,CRUSTACEANS,MOLLUSC	1	No Quantity							12439			0
S3	2000	2000	2000	2	0	2	Export	699	India	IND	702	Singapore	SGP								03	FISH,CRUSTACEANS,MOLLUSC	1	No Quantity							19884740			0
S3	2000	2000	2000	2	0	2	Export	699	India	IND	704	Viet Nam	VNM								03	FISH,CRUSTACEANS,MOLLUSC	1	No Quantity							9580392			0
S3	2000	2000	2000	2	0	2	Export	699	India	IND	710	South Africa	ZAF								03	FISH,CRUSTACEANS,MOLLUSC	1	No Quantity							5117985			0
S3	2000	2000	2000	2	0	2	Export	699	India	IND	724	Spain	ESP								03	FISH,CRUSTACEANS,MOLLUSC	1	No Quantity							40914835			0
S3	2000	2000	2000	2	0	2	Export	699	India	IND	748	Swaziland	SWZ								03	FISH,CRUSTACEANS,MOLLUSC	1	No Quantity							7980			0
S3	2000	2000	2000	2	0	2	Export	699	India	IND	752	Sweden	SWE								03	FISH,CRUSTACEANS,MOLLUSC	1	No Quantity							638186			0
S3	2000	2000	2000	2	0	2	Export	699	India	IND	757	Switzerland	CHE								03	FISH,CRUSTACEANS,MOLLUSC	1	No Quantity							848126			0
S3	2000	2000	2000	2	0	2	Export	699	India	IND	764	Thailand	THA								03	FISH,CRUSTACEANS,MOLLUSC	1	No Quantity							27457847			0
S3	2000	2000	2000	2	0	2	Export	699	India	IND	776	Tonga	TON								03	FISH,CRUSTACEANS,MOLLUSC	1	No Quantity							72620			0
S3	2000	2000	2000	2	0	2	Export	699	India	IND	784	United Arab Emirates	ARE								03	FISH,CRUSTACEANS,MOLLUSC	1	No Quantity							66611043			0
S3	2000	2000	2000	2	0	2	Export	699	India	IND	792	Turkey	TUR								03	FISH,CRUSTACEANS,MOLLUSC	1	No Quantity							878019			0
S3	2000	2000	2000	2	0	2	Export	699	India	IND	795	Turkmenistan	TKM								03	FISH,CRUSTACEANS,MOLLUSC	1	No Quantity							6496			0
S3	2000	2000	2000	2	0	2	Export	699	India	IND	796	Turks and Caicos Isds	TCA								03	FISH,CRUSTACEANS,MOLLUSC	1	No Quantity							25536			0
S3	2000	2000	2000	2	0	2	Export	699	India	IND	818	Egypt	EGY								03	FISH,CRUSTACEANS,MOLLUSC	1	No Quantity							21332			0
S3	2000	2000	2000	2	0	2	Export	699	India	IND	826	United Kingdom	GBR								03	FISH,CRUSTACEANS,MOLLUSC	1	No Quantity							61864206			0
S3	2000	2000	2000	2	0	2	Export	699	India	IND	834	United Rep. of Tanzania	TZA								03	FISH,CRUSTACEANS,MOLLUSC	1	No Quantity							39967			0
S3	2000	2000	2000	2	0	2	Export	699	India	IND	842	USA	USA								03	FISH,CRUSTACEANS,MOLLUSC	1	No Quantity							242802429			0
S3	2000	2000	2000	2	0	2	Export	699	India	IND	862	Venezuela	VEN								03	FISH,CRUSTACEANS,MOLLUSC	1	No Quantity							1502578			0
S3	2000	2000	2000	2	0	2	Export	699	India	IND	887	Yemen	YEM								03	FISH,CRUSTACEANS,MOLLUSC	1	No Quantity							1650			0
S3	2000	2000	2000	2	0	2	Export	699	India	IND	899	Areas, nes									03	FISH,CRUSTACEANS,MOLLUSC	1	No Quantity							140			0
S3	2000	2000	2000	2	0	2	Export	702	Singapore	SGP	0	World	WLD								03	FISH,CRUSTACEANS,MOLLUSC	1	No Quantity							450041313			0
S3	2000	2000	2000	2	0	2	Export	702	Singapore	SGP	32	Argentina	ARG								03	FISH,CRUSTACEANS,MOLLUSC	1	No Quantity							50782			0
S3	2000	2000	2000	2	0	2	Export	702	Singapore	SGP	36	Australia	AUS								03	FISH,CRUSTACEANS,MOLLUSC	1	No Quantity							8534494			0
S3	2000	2000	2000	2	0	2	Export	702	Singapore	SGP	40	Austria	AUT								03	FISH,CRUSTACEANS,MOLLUSC	1	No Quantity							118866			0
S3	2000	2000	2000	2	0	2	Export	702	Singapore	SGP	48	Bahrain	BHR								03	FISH,CRUSTACEANS,MOLLUSC	1	No Quantity							212652			0
S3	2000	2000	2000	2	0	2	Export	702	Singapore	SGP	50	Bangladesh	BGD								03	FISH,CRUSTACEANS,MOLLUSC	1	No Quantity							37224			0
S3	2000	2000	2000	2	0	2	Export	702	Singapore	SGP	51	Armenia	ARM								03	FISH,CRUSTACEANS,MOLLUSC	1	No Quantity							3266			0
S3	2000	2000	2000	2	0	2	Export	702	Singapore	SGP	56	Belgium	BEL								03	FISH,CRUSTACEANS,MOLLUSC	1	No Quantity							3366116			0
S3	2000	2000	2000	2	0	2	Export	702	Singapore	SGP	70	Bosnia Herzegovina	BIH								03	FISH,CRUSTACEANS,MOLLUSC	1	No Quantity							2218			0
S3	2000	2000	2000	2	0	2	Export	702	Singapore	SGP	76	Brazil	BRA								03	FISH,CRUSTACEANS,MOLLUSC	1	No Quantity							28397			0
S3	2000	2000	2000	2	0	2	Export	702	Singapore	SGP	86	Br. Indian Ocean Terr.	IOT								03	FISH,CRUSTACEANS,MOLLUSC	1	No Quantity							6051903			0
S3	2000	2000	2000	2	0	2	Export	702	Singapore	SGP	90	Solomon Isds	SLB								03	FISH,CRUSTACEANS,MOLLUSC	1	No Quantity							4456			0
S3	2000	2000	2000	2	0	2	Export	702	Singapore	SGP	96	Brunei Darussalam	BRN								03	FISH,CRUSTACEANS,MOLLUSC	1	No Quantity							4554483			0
S3	2000	2000	2000	2	0	2	Export	702	Singapore	SGP	100	Bulgaria	BGR								03	FISH,CRUSTACEANS,MOLLUSC	1	No Quantity							29332			0
S3	2000	2000	2000	2	0	2	Export	702	Singapore	SGP	104	Myanmar	MMR								03	FISH,CRUSTACEANS,MOLLUSC	1	No Quantity							42136			0
S3	2000	2000	2000	2	0	2	Export	702	Singapore	SGP	116	Cambodia	KHM								03	FISH,CRUSTACEANS,MOLLUSC	1	No Quantity							141042			0
S3	2000	2000	2000	2	0	2	Export	702	Singapore	SGP	124	Canada	CAN								03	FISH,CRUSTACEANS,MOLLUSC	1	No Quantity							3059253			0
S3	2000	2000	2000	2	0	2	Export	702	Singapore	SGP	144	Sri Lanka	LKA								03	FISH,CRUSTACEANS,MOLLUSC	1	No Quantity							209782			0
S3	2000	2000	2000	2	0	2	Export	702	Singapore	SGP	156	China	CHN								03	FISH,CRUSTACEANS,MOLLUSC	1	No Quantity							12483849			0
S3	2000	2000	2000	2	0	2	Export	702	Singapore	SGP	180	Dem. Rep. of the Congo	COD								03	FISH,CRUSTACEANS,MOLLUSC	1	No Quantity							45595			0
S3	2000	2000	2000	2	0	2	Export	702	Singapore	SGP	191	Croatia	HRV								03	FISH,CRUSTACEANS,MOLLUSC	1	No Quantity							26235			0
S3	2000	2000	2000	2	0	2	Export	702	Singapore	SGP	192	Cuba	CUB								03	FISH,CRUSTACEANS,MOLLUSC	1	No Quantity							54391			0
S3	2000	2000	2000	2	0	2	Export	702	Singapore	SGP	196	Cyprus	CYP								03	FISH,CRUSTACEANS,MOLLUSC	1	No Quantity							58318			0
S3	2000	2000	2000	2	0	2	Export	702	Singapore	SGP	203	Czechia	CZE								03	FISH,CRUSTACEANS,MOLLUSC	1	No Quantity							91424			0
S3	2000	2000	2000	2	0	2	Export	702	Singapore	SGP	208	Denmark	DNK								03	FISH,CRUSTACEANS,MOLLUSC	1	No Quantity							483473			0
S3	2000	2000	2000	2	0	2	Export	702	Singapore	SGP	214	Dominican Rep.	DOM								03	FISH,CRUSTACEANS,MOLLUSC	1	No Quantity							110843			0
S3	2000	2000	2000	2	0	2	Export	702	Singapore	SGP	231	Ethiopia	ETH								03	FISH,CRUSTACEANS,MOLLUSC	1	No Quantity							169			0
S3	2000	2000	2000	2	0	2	Export	702	Singapore	SGP	246	Finland	FIN								03	FISH,CRUSTACEANS,MOLLUSC	1	No Quantity							47803			0
S3	2000	2000	2000	2	0	2	Export	702	Singapore	SGP	251	France	FRA								03	FISH,CRUSTACEANS,MOLLUSC	1	No Quantity							3887902			0
S3	2000	2000	2000	2	0	2	Export	702	Singapore	SGP	258	French Polynesia	PYF								03	FISH,CRUSTACEANS,MOLLUSC	1	No Quantity							12551			0
S3	2000	2000	2000	2	0	2	Export	702	Singapore	SGP	276	Germany	DEU								03	FISH,CRUSTACEANS,MOLLUSC	1	No Quantity							7114961			0
S3	2000	2000	2000	2	0	2	Export	702	Singapore	SGP	300	Greece	GRC								03	FISH,CRUSTACEANS,MOLLUSC	1	No Quantity							1659981			0
S3	2000	2000	2000	2	0	2	Export	702	Singapore	SGP	316	Guam	GUM								03	FISH,CRUSTACEANS,MOLLUSC	1	No Quantity							1029			0
S3	2000	2000	2000	2	0	2	Export	702	Singapore	SGP	344	China, Hong Kong SAR	HKG								03	FISH,CRUSTACEANS,MOLLUSC	1	No Quantity							46580515			0
S3	2000	2000	2000	2	0	2	Export	702	Singapore	SGP	348	Hungary	HUN								03	FISH,CRUSTACEANS,MOLLUSC	1	No Quantity							74102			0
S3	2000	2000	2000	2	0	2	Export	702	Singapore	SGP	364	Iran	IRN								03	FISH,CRUSTACEANS,MOLLUSC	1	No Quantity							7575			0
S3	2000	2000	2000	2	0	2	Export	702	Singapore	SGP	372	Ireland	IRL								03	FISH,CRUSTACEANS,MOLLUSC	1	No Quantity							6184			0
S3	2000	2000	2000	2	0	2	Export	702	Singapore	SGP	376	Israel	ISR								03	FISH,CRUSTACEANS,MOLLUSC	1	No Quantity							3285956			0
S3	2000	2000	2000	2	0	2	Export	702	Singapore	SGP	381	Italy	ITA								03	FISH,CRUSTACEANS,MOLLUSC	1	No Quantity							18135890			0
S3	2000	2000	2000	2	0	2	Export	702	Singapore	SGP	392	Japan	JPN								03	FISH,CRUSTACEANS,MOLLUSC	1	No Quantity							100146234			0
S3	2000	2000	2000	2	0	2	Export	702	Singapore	SGP	400	Jordan	JOR								03	FISH,CRUSTACEANS,MOLLUSC	1	No Quantity							10199			0
S3	2000	2000	2000	2	0	2	Export	702	Singapore	SGP	404	Kenya	KEN								03	FISH,CRUSTACEANS,MOLLUSC	1	No Quantity							5262			0
S3	2000	2000	2000	2	0	2	Export	702	Singapore	SGP	410	Rep. of Korea	KOR								03	FISH,CRUSTACEANS,MOLLUSC	1	No Quantity							10215512			0
S3	2000	2000	2000	2	0	2	Export	702	Singapore	SGP	414	Kuwait	KWT								03	FISH,CRUSTACEANS,MOLLUSC	1	No Quantity							817267			0
S3	2000	2000	2000	2	0	2	Export	702	Singapore	SGP	418	Lao People's Dem. Rep.	LAO								03	FISH,CRUSTACEANS,MOLLUSC	1	No Quantity							200			0
S3	2000	2000	2000	2	0	2	Export	702	Singapore	SGP	422	Lebanon	LBN								03	FISH,CRUSTACEANS,MOLLUSC	1	No Quantity							10641			0
S3	2000	2000	2000	2	0	2	Export	702	Singapore	SGP	428	Latvia	LVA								03	FISH,CRUSTACEANS,MOLLUSC	1	No Quantity							1060			0
S3	2000	2000	2000	2	0	2	Export	702	Singapore	SGP	434	Libya	LBY								03	FISH,CRUSTACEANS,MOLLUSC	1	No Quantity							63763			0
S3	2000	2000	2000	2	0	2	Export	702	Singapore	SGP	440	Lithuania	LTU								03	FISH,CRUSTACEANS,MOLLUSC	1	No Quantity							499			0
S3	2000	2000	2000	2	0	2	Export	702	Singapore	SGP	442	Luxembourg	LUX								03	FISH,CRUSTACEANS,MOLLUSC	1	No Quantity							2770			0
S3	2000	2000	2000	2	0	2	Export	702	Singapore	SGP	446	China, Macao SAR	MAC								03	FISH,CRUSTACEANS,MOLLUSC	1	No Quantity							594953			0
S3	2000	2000	2000	2	0	2	Export	702	Singapore	SGP	450	Madagascar	MDG								03	FISH,CRUSTACEANS,MOLLUSC	1	No Quantity							17234			0
S3	2000	2000	2000	2	0	2	Export	702	Singapore	SGP	458	Malaysia	MYS								03	FISH,CRUSTACEANS,MOLLUSC	1	No Quantity							60060290			0
S3	2000	2000	2000	2	0	2	Export	702	Singapore	SGP	462	Maldives	MDV								03	FISH,CRUSTACEANS,MOLLUSC	1	No Quantity							151381			0
S3	2000	2000	2000	2	0	2	Export	702	Singapore	SGP	470	Malta	MLT								03	FISH,CRUSTACEANS,MOLLUSC	1	No Quantity							267091			0
S3	2000	2000	2000	2	0	2	Export	702	Singapore	SGP	480	Mauritius	MUS								03	FISH,CRUSTACEANS,MOLLUSC	1	No Quantity							1249526			0
S3	2000	2000	2000	2	0	2	Export	702	Singapore	SGP	490	Other Asia, nes									03	FISH,CRUSTACEANS,MOLLUSC	1	No Quantity							20121334			0
S3	2000	2000	2000	2	0	2	Export	702	Singapore	SGP	504	Morocco	MAR								03	FISH,CRUSTACEANS,MOLLUSC	1	No Quantity							1905			0
S3	2000	2000	2000	2	0	2	Export	702	Singapore	SGP	512	Oman	OMN								03	FISH,CRUSTACEANS,MOLLUSC	1	No Quantity							7717			0
S3	2000	2000	2000	2	0	2	Export	702	Singapore	SGP	524	Nepal	NPL								03	FISH,CRUSTACEANS,MOLLUSC	1	No Quantity							14232			0
S3	2000	2000	2000	2	0	2	Export	702	Singapore	SGP	528	Netherlands	NLD								03	FISH,CRUSTACEANS,MOLLUSC	1	No Quantity							4550194			0
S3	2000	2000	2000	2	0	2	Export	702	Singapore	SGP	530	Neth. Antilles	ANT								03	FISH,CRUSTACEANS,MOLLUSC	1	No Quantity							223335			0
S3	2000	2000	2000	2	0	2	Export	702	Singapore	SGP	540	New Caledonia	NCL								03	FISH,CRUSTACEANS,MOLLUSC	1	No Quantity							34688			0
S3	2000	2000	2000	2	0	2	Export	702	Singapore	SGP	554	New Zealand	NZL								03	FISH,CRUSTACEANS,MOLLUSC	1	No Quantity							503093			0
S3	2000	2000	2000	2	0	2	Export	702	Singapore	SGP	579	Norway	NOR								03	FISH,CRUSTACEANS,MOLLUSC	1	No Quantity							282455			0
S3	2000	2000	2000	2	0	2	Export	702	Singapore	SGP	583	FS Micronesia	FSM								03	FISH,CRUSTACEANS,MOLLUSC	1	No Quantity							5077			0
S3	2000	2000	2000	2	0	2	Export	702	Singapore	SGP	586	Pakistan	PAK								03	FISH,CRUSTACEANS,MOLLUSC	1	No Quantity							8032			0
S3	2000	2000	2000	2	0	2	Export	702	Singapore	SGP	598	Papua New Guinea	PNG								03	FISH,CRUSTACEANS,MOLLUSC	1	No Quantity							203			0
S3	2000	2000	2000	2	0	2	Export	702	Singapore	SGP	608	Philippines	PHL								03	FISH,CRUSTACEANS,MOLLUSC	1	No Quantity							2192649			0
S3	2000	2000	2000	2	0	2	Export	702	Singapore	SGP	616	Poland	POL								03	FISH,CRUSTACEANS,MOLLUSC	1	No Quantity							137242			0
S3	2000	2000	2000	2	0	2	Export	702	Singapore	SGP	620	Portugal	PRT								03	FISH,CRUSTACEANS,MOLLUSC	1	No Quantity							673762			0
S3	2000	2000	2000	2	0	2	Export	702	Singapore	SGP	626	Timor-Leste	TLS								03	FISH,CRUSTACEANS,MOLLUSC	1	No Quantity							2025			0
S3	2000	2000	2000	2	0	2	Export	702	Singapore	SGP	634	Qatar	QAT								03	FISH,CRUSTACEANS,MOLLUSC	1	No Quantity							75561			0
S3	2000	2000	2000	2	0	2	Export	702	Singapore	SGP	642	Romania	ROU								03	FISH,CRUSTACEANS,MOLLUSC	1	No Quantity							2253			0
S3	2000	2000	2000	2	0	2	Export	702	Singapore	SGP	643	Russian Federation	RUS								03	FISH,CRUSTACEANS,MOLLUSC	1	No Quantity							72860			0
S3	2000	2000	2000	2	0	2	Export	702	Singapore	SGP	682	Saudi Arabia	SAU								03	FISH,CRUSTACEANS,MOLLUSC	1	No Quantity							1053372			0
S3	2000	2000	2000	2	0	2	Export	702	Singapore	SGP	686	Senegal	SEN								03	FISH,CRUSTACEANS,MOLLUSC	1	No Quantity							26922			0
S3	2000	2000	2000	2	0	2	Export	702	Singapore	SGP	690	Seychelles	SYC								03	FISH,CRUSTACEANS,MOLLUSC	1	No Quantity							1651624			0
S3	2000	2000	2000	2	0	2	Export	702	Singapore	SGP	699	India	IND								03	FISH,CRUSTACEANS,MOLLUSC	1	No Quantity							50260			0
S3	2000	2000	2000	2	0	2	Export	702	Singapore	SGP	703	Slovakia	SVK								03	FISH,CRUSTACEANS,MOLLUSC	1	No Quantity							26618			0
S3	2000	2000	2000	2	0	2	Export	702	Singapore	SGP	704	Viet Nam	VNM								03	FISH,CRUSTACEANS,MOLLUSC	1	No Quantity							620468			0
S3	2000	2000	2000	2	0	2	Export	702	Singapore	SGP	710	South Africa	ZAF								03	FISH,CRUSTACEANS,MOLLUSC	1	No Quantity							2269652			0
S3	2000	2000	2000	2	0	2	Export	702	Singapore	SGP	724	Spain	ESP								03	FISH,CRUSTACEANS,MOLLUSC	1	No Quantity							9131051			0
S3	2000	2000	2000	2	0	2	Export	702	Singapore	SGP	752	Sweden	SWE								03	FISH,CRUSTACEANS,MOLLUSC	1	No Quantity							782487			0
S3	2000	2000	2000	2	0	2	Export	702	Singapore	SGP	757	Switzerland	CHE								03	FISH,CRUSTACEANS,MOLLUSC	1	No Quantity							1357883			0
S3	2000	2000	2000	2	0	2	Export	702	Singapore	SGP	760	Syria	SYR								03	FISH,CRUSTACEANS,MOLLUSC	1	No Quantity							6535			0
S3	2000	2000	2000	2	0	2	Export	702	Singapore	SGP	764	Thailand	THA								03	FISH,CRUSTACEANS,MOLLUSC	1	No Quantity							16673021			0
S3	2000	2000	2000	2	0	2	Export	702	Singapore	SGP	784	United Arab Emirates	ARE								03	FISH,CRUSTACEANS,MOLLUSC	1	No Quantity							499683			0
S3	2000	2000	2000	2	0	2	Export	702	Singapore	SGP	792	Turkey	TUR								03	FISH,CRUSTACEANS,MOLLUSC	1	No Quantity							181678			0
S3	2000	2000	2000	2	0	2	Export	702	Singapore	SGP	800	Uganda	UGA								03	FISH,CRUSTACEANS,MOLLUSC	1	No Quantity							10			0
S3	2000	2000	2000	2	0	2	Export	702	Singapore	SGP	818	Egypt	EGY								03	FISH,CRUSTACEANS,MOLLUSC	1	No Quantity							232204			0
S3	2000	2000	2000	2	0	2	Export	702	Singapore	SGP	826	United Kingdom	GBR								03	FISH,CRUSTACEANS,MOLLUSC	1	No Quantity							9773635			0
S3	2000	2000	2000	2	0	2	Export	702	Singapore	SGP	834	United Rep. of Tanzania	TZA								03	FISH,CRUSTACEANS,MOLLUSC	1	No Quantity							5			0
S3	2000	2000	2000	2	0	2	Export	702	Singapore	SGP	842	USA	USA								03	FISH,CRUSTACEANS,MOLLUSC	1	No Quantity							82504211			0
S3	2000	2000	2000	2	0	2	Export	702	Singapore	SGP	887	Yemen	YEM								03	FISH,CRUSTACEANS,MOLLUSC	1	No Quantity							41565			0
S3	2000	2000	2000	2	0	2	Export	702	Singapore	SGP	891	Serbia and Montenegro	SCG								03	FISH,CRUSTACEANS,MOLLUSC	1	No Quantity							20780			0
S3	2000	2000	2000	2	0	2	Export	699	India	IND	0	World	WLD								04	CEREALS,CEREAL PREPRTNS.	1	No Quantity							668797693			0
S3	2000	2000	2000	2	0	2	Export	699	India	IND	12	Algeria	DZA								04	CEREALS,CEREAL PREPRTNS.	1	No Quantity							19042			0
S3	2000	2000	2000	2	0	2	Export	699	India	IND	24	Angola	AGO								04	CEREALS,CEREAL PREPRTNS.	1	No Quantity							682828			0
S3	2000	2000	2000	2	0	2	Export	699	India	IND	31	Azerbaijan	AZE								04	CEREALS,CEREAL PREPRTNS.	1	No Quantity							17558			0
S3	2000	2000	2000	2	0	2	Export	699	India	IND	32	Argentina	ARG								04	CEREALS,CEREAL PREPRTNS.	1	No Quantity							1752			0
S3	2000	2000	2000	2	0	2	Export	699	India	IND	36	Australia	AUS								04	CEREALS,CEREAL PREPRTNS.	1	No Quantity							2146089			0
S3	2000	2000	2000	2	0	2	Export	699	India	IND	40	Austria	AUT								04	CEREALS,CEREAL PREPRTNS.	1	No Quantity							36156			0
S3	2000	2000	2000	2	0	2	Export	699	India	IND	44	Bahamas	BHS								04	CEREALS,CEREAL PREPRTNS.	1	No Quantity							40962			0
S3	2000	2000	2000	2	0	2	Export	699	India	IND	48	Bahrain	BHR								04	CEREALS,CEREAL PREPRTNS.	1	No Quantity							3892903			0
S3	2000	2000	2000	2	0	2	Export	699	India	IND	50	Bangladesh	BGD								04	CEREALS,CEREAL PREPRTNS.	1	No Quantity							66890887			0
S3	2000	2000	2000	2	0	2	Export	699	India	IND	52	Barbados	BRB								04	CEREALS,CEREAL PREPRTNS.	1	No Quantity							60866			0
S3	2000	2000	2000	2	0	2	Export	699	India	IND	56	Belgium	BEL								04	CEREALS,CEREAL PREPRTNS.	1	No Quantity							6018082			0
S3	2000	2000	2000	2	0	2	Export	699	India	IND	64	Bhutan	BTN								04	CEREALS,CEREAL PREPRTNS.	1	No Quantity							3565			0
S3	2000	2000	2000	2	0	2	Export	699	India	IND	72	Botswana	BWA								04	CEREALS,CEREAL PREPRTNS.	1	No Quantity							224			0
S3	2000	2000	2000	2	0	2	Export	699	India	IND	96	Brunei Darussalam	BRN								04	CEREALS,CEREAL PREPRTNS.	1	No Quantity							141			0
S3	2000	2000	2000	2	0	2	Export	699	India	IND	104	Myanmar	MMR								04	CEREALS,CEREAL PREPRTNS.	1	No Quantity							121711			0
S3	2000	2000	2000	2	0	2	Export	699	India	IND	116	Cambodia	KHM								04	CEREALS,CEREAL PREPRTNS.	1	No Quantity							17208			0
S3	2000	2000	2000	2	0	2	Export	699	India	IND	120	Cameroon	CMR								04	CEREALS,CEREAL PREPRTNS.	1	No Quantity							14081			0
S3	2000	2000	2000	2	0	2	Export	699	India	IND	124	Canada	CAN								04	CEREALS,CEREAL PREPRTNS.	1	No Quantity							6075492			0
S3	2000	2000	2000	2	0	2	Export	699	India	IND	144	Sri Lanka	LKA								04	CEREALS,CEREAL PREPRTNS.	1	No Quantity							1129704			0
S3	2000	2000	2000	2	0	2	Export	699	India	IND	152	Chile	CHL								04	CEREALS,CEREAL PREPRTNS.	1	No Quantity							1447			0
S3	2000	2000	2000	2	0	2	Export	699	India	IND	156	China	CHN								04	CEREALS,CEREAL PREPRTNS.	1	No Quantity							49179			0
S3	2000	2000	2000	2	0	2	Export	699	India	IND	170	Colombia	COL								04	CEREALS,CEREAL PREPRTNS.	1	No Quantity							70313			0
S3	2000	2000	2000	2	0	2	Export	699	India	IND	174	Comoros	COM								04	CEREALS,CEREAL PREPRTNS.	1	No Quantity							52552			0
S3	2000	2000	2000	2	0	2	Export	699	India	IND	178	Congo	COG								04	CEREALS,CEREAL PREPRTNS.	1	No Quantity							218452			0
S3	2000	2000	2000	2	0	2	Export	699	India	IND	196	Cyprus	CYP								04	CEREALS,CEREAL PREPRTNS.	1	No Quantity							95509			0
S3	2000	2000	2000	2	0	2	Export	699	India	IND	203	Czechia	CZE								04	CEREALS,CEREAL PREPRTNS.	1	No Quantity							6169			0
S3	2000	2000	2000	2	0	2	Export	699	India	IND	204	Benin	BEN								04	CEREALS,CEREAL PREPRTNS.	1	No Quantity							12883			0
S3	2000	2000	2000	2	0	2	Export	699	India	IND	208	Denmark	DNK								04	CEREALS,CEREAL PREPRTNS.	1	No Quantity							177229			0
S3	2000	2000	2000	2	0	2	Export	699	India	IND	214	Dominican Rep.	DOM								04	CEREALS,CEREAL PREPRTNS.	1	No Quantity							20763			0
S3	2000	2000	2000	2	0	2	Export	699	India	IND	218	Ecuador	ECU								04	CEREALS,CEREAL PREPRTNS.	1	No Quantity							18067			0
S3	2000	2000	2000	2	0	2	Export	699	India	IND	226	Equatorial Guinea	GNQ								04	CEREALS,CEREAL PREPRTNS.	1	No Quantity							11952			0
S3	2000	2000	2000	2	0	2	Export	699	India	IND	231	Ethiopia	ETH								04	CEREALS,CEREAL PREPRTNS.	1	No Quantity							309076			0
S3	2000	2000	2000	2	0	2	Export	699	India	IND	233	Estonia	EST								04	CEREALS,CEREAL PREPRTNS.	1	No Quantity							26202			0
S3	2000	2000	2000	2	0	2	Export	699	India	IND	242	Fiji	FJI								04	CEREALS,CEREAL PREPRTNS.	1	No Quantity							53319			0
S3	2000	2000	2000	2	0	2	Export	699	India	IND	246	Finland	FIN								04	CEREALS,CEREAL PREPRTNS.	1	No Quantity							7717			0
S3	2000	2000	2000	2	0	2	Export	699	India	IND	251	France	FRA								04	CEREALS,CEREAL PREPRTNS.	1	No Quantity							13781671			0
S3	2000	2000	2000	2	0	2	Export	699	India	IND	262	Djibouti	DJI								04	CEREALS,CEREAL PREPRTNS.	1	No Quantity							609788			0
S3	2000	2000	2000	2	0	2	Export	699	India	IND	266	Gabon	GAB								04	CEREALS,CEREAL PREPRTNS.	1	No Quantity							4509			0
S3	2000	2000	2000	2	0	2	Export	699	India	IND	276	Germany	DEU								04	CEREALS,CEREAL PREPRTNS.	1	No Quantity							4379388			0
S3	2000	2000	2000	2	0	2	Export	699	India	IND	288	Ghana	GHA								04	CEREALS,CEREAL PREPRTNS.	1	No Quantity							188699			0
S3	2000	2000	2000	2	0	2	Export	699	India	IND	292	Gibraltar	GIB								04	CEREALS,CEREAL PREPRTNS.	1	No Quantity							8791			0
S3	2000	2000	2000	2	0	2	Export	699	India	IND	300	Greece	GRC								04	CEREALS,CEREAL PREPRTNS.	1	No Quantity							192290			0
S3	2000	2000	2000	2	0	2	Export	699	India	IND	324	Guinea	GIN								04	CEREALS,CEREAL PREPRTNS.	1	No Quantity							14445			0
S3	2000	2000	2000	2	0	2	Export	699	India	IND	344	China, Hong Kong SAR	HKG								04	CEREALS,CEREAL PREPRTNS.	1	No Quantity							178804			0
S3	2000	2000	2000	2	0	2	Export	699	India	IND	352	Iceland	ISL								04	CEREALS,CEREAL PREPRTNS.	1	No Quantity							12131			0
S3	2000	2000	2000	2	0	2	Export	699	India	IND	360	Indonesia	IDN								04	CEREALS,CEREAL PREPRTNS.	1	No Quantity							1112167			0
S3	2000	2000	2000	2	0	2	Export	699	India	IND	376	Israel	ISR								04	CEREALS,CEREAL PREPRTNS.	1	No Quantity							719135			0
S3	2000	2000	2000	2	0	2	Export	699	India	IND	381	Italy	ITA								04	CEREALS,CEREAL PREPRTNS.	1	No Quantity							4032995			0
S3	2000	2000	2000	2	0	2	Export	699	India	IND	384	Côte d'Ivoire	CIV								04	CEREALS,CEREAL PREPRTNS.	1	No Quantity							75369			0
S3	2000	2000	2000	2	0	2	Export	699	India	IND	388	Jamaica	JAM								04	CEREALS,CEREAL PREPRTNS.	1	No Quantity							34938			0
S3	2000	2000	2000	2	0	2	Export	699	India	IND	392	Japan	JPN								04	CEREALS,CEREAL PREPRTNS.	1	No Quantity							716076			0
S3	2000	2000	2000	2	0	2	Export	699	India	IND	400	Jordan	JOR								04	CEREALS,CEREAL PREPRTNS.	1	No Quantity							346806			0
S3	2000	2000	2000	2	0	2	Export	699	India	IND	404	Kenya	KEN								04	CEREALS,CEREAL PREPRTNS.	1	No Quantity							143218			0
S3	2000	2000	2000	2	0	2	Export	699	India	IND	410	Rep. of Korea	KOR								04	CEREALS,CEREAL PREPRTNS.	1	No Quantity							97786			0
S3	2000	2000	2000	2	0	2	Export	699	India	IND	414	Kuwait	KWT								04	CEREALS,CEREAL PREPRTNS.	1	No Quantity							49846139			0
S3	2000	2000	2000	2	0	2	Export	699	India	IND	422	Lebanon	LBN								04	CEREALS,CEREAL PREPRTNS.	1	No Quantity							158198			0
S3	2000	2000	2000	2	0	2	Export	699	India	IND	428	Latvia	LVA								04	CEREALS,CEREAL PREPRTNS.	1	No Quantity							3684			0
S3	2000	2000	2000	2	0	2	Export	699	India	IND	430	Liberia	LBR								04	CEREALS,CEREAL PREPRTNS.	1	No Quantity							79948			0
S3	2000	2000	2000	2	0	2	Export	699	India	IND	446	China, Macao SAR	MAC								04	CEREALS,CEREAL PREPRTNS.	1	No Quantity							23412			0
S3	2000	2000	2000	2	0	2	Export	699	India	IND	450	Madagascar	MDG								04	CEREALS,CEREAL PREPRTNS.	1	No Quantity							23308			0
S3	2000	2000	2000	2	0	2	Export	699	India	IND	454	Malawi	MWI								04	CEREALS,CEREAL PREPRTNS.	1	No Quantity							19442			0
S3	2000	2000	2000	2	0	2	Export	699	India	IND	458	Malaysia	MYS								04	CEREALS,CEREAL PREPRTNS.	1	No Quantity							6589007			0
S3	2000	2000	2000	2	0	2	Export	699	India	IND	462	Maldives	MDV								04	CEREALS,CEREAL PREPRTNS.	1	No Quantity							2880676			0
S3	2000	2000	2000	2	0	2	Export	699	India	IND	466	Mali	MLI								04	CEREALS,CEREAL PREPRTNS.	1	No Quantity							775259			0
S3	2000	2000	2000	2	0	2	Export	699	India	IND	480	Mauritius	MUS								04	CEREALS,CEREAL PREPRTNS.	1	No Quantity							2211731			0
S3	2000	2000	2000	2	0	2	Export	699	India	IND	490	Other Asia, nes									04	CEREALS,CEREAL PREPRTNS.	1	No Quantity							204580			0
S3	2000	2000	2000	2	0	2	Export	699	India	IND	498	Rep. of Moldova	MDA								04	CEREALS,CEREAL PREPRTNS.	1	No Quantity							20586			0
S3	2000	2000	2000	2	0	2	Export	699	India	IND	504	Morocco	MAR								04	CEREALS,CEREAL PREPRTNS.	1	No Quantity							18391			0
S3	2000	2000	2000	2	0	2	Export	699	India	IND	508	Mozambique	MOZ								04	CEREALS,CEREAL PREPRTNS.	1	No Quantity							1058488			0
S3	2000	2000	2000	2	0	2	Export	699	India	IND	512	Oman	OMN								04	CEREALS,CEREAL PREPRTNS.	1	No Quantity							7896460			0
S3	2000	2000	2000	2	0	2	Export	699	India	IND	516	Namibia	NAM								04	CEREALS,CEREAL PREPRTNS.	1	No Quantity							1143			0
S3	2000	2000	2000	2	0	2	Export	699	India	IND	524	Nepal	NPL								04	CEREALS,CEREAL PREPRTNS.	1	No Quantity							5897129			0
S3	2000	2000	2000	2	0	2	Export	699	India	IND	528	Netherlands	NLD								04	CEREALS,CEREAL PREPRTNS.	1	No Quantity							2834648			0
S3	2000	2000	2000	2	0	2	Export	699	India	IND	554	New Zealand	NZL								04	CEREALS,CEREAL PREPRTNS.	1	No Quantity							196590			0
S3	2000	2000	2000	2	0	2	Export	699	India	IND	566	Nigeria	NGA								04	CEREALS,CEREAL PREPRTNS.	1	No Quantity							2946701			0
S3	2000	2000	2000	2	0	2	Export	699	India	IND	579	Norway	NOR								04	CEREALS,CEREAL PREPRTNS.	1	No Quantity							583401			0
S3	2000	2000	2000	2	0	2	Export	699	India	IND	586	Pakistan	PAK								04	CEREALS,CEREAL PREPRTNS.	1	No Quantity							542187			0
S3	2000	2000	2000	2	0	2	Export	699	India	IND	591	Panama	PAN								04	CEREALS,CEREAL PREPRTNS.	1	No Quantity							23378			0
S3	2000	2000	2000	2	0	2	Export	699	India	IND	604	Peru	PER								04	CEREALS,CEREAL PREPRTNS.	1	No Quantity							6139			0
S3	2000	2000	2000	2	0	2	Export	699	India	IND	608	Philippines	PHL								04	CEREALS,CEREAL PREPRTNS.	1	No Quantity							577744			0
S3	2000	2000	2000	2	0	2	Export	699	India	IND	616	Poland	POL								04	CEREALS,CEREAL PREPRTNS.	1	No Quantity							87262			0
S3	2000	2000	2000	2	0	2	Export	699	India	IND	620	Portugal	PRT								04	CEREALS,CEREAL PREPRTNS.	1	No Quantity							9273			0
S3	2000	2000	2000	2	0	2	Export	699	India	IND	624	Guinea-Bissau	GNB								04	CEREALS,CEREAL PREPRTNS.	1	No Quantity							48693			0
S3	2000	2000	2000	2	0	2	Export	699	India	IND	634	Qatar	QAT								04	CEREALS,CEREAL PREPRTNS.	1	No Quantity							2495322			0
S3	2000	2000	2000	2	0	2	Export	699	India	IND	643	Russian Federation	RUS								04	CEREALS,CEREAL PREPRTNS.	1	No Quantity							4707193			0
S3	2000	2000	2000	2	0	2	Export	699	India	IND	646	Rwanda	RWA								04	CEREALS,CEREAL PREPRTNS.	1	No Quantity							14840			0
S3	2000	2000	2000	2	0	2	Export	699	India	IND	682	Saudi Arabia	SAU								04	CEREALS,CEREAL PREPRTNS.	1	No Quantity							302472744			0
S3	2000	2000	2000	2	0	2	Export	699	India	IND	690	Seychelles	SYC								04	CEREALS,CEREAL PREPRTNS.	1	No Quantity							3069166			0
S3	2000	2000	2000	2	0	2	Export	699	India	IND	694	Sierra Leone	SLE								04	CEREALS,CEREAL PREPRTNS.	1	No Quantity							25109			0
S3	2000	2000	2000	2	0	2	Export	699	India	IND	702	Singapore	SGP								04	CEREALS,CEREAL PREPRTNS.	1	No Quantity							6956637			0
S3	2000	2000	2000	2	0	2	Export	699	India	IND	704	Viet Nam	VNM								04	CEREALS,CEREAL PREPRTNS.	1	No Quantity							1056			0
S3	2000	2000	2000	2	0	2	Export	699	India	IND	705	Slovenia	SVN								04	CEREALS,CEREAL PREPRTNS.	1	No Quantity							13672			0
S3	2000	2000	2000	2	0	2	Export	699	India	IND	706	Somalia	SOM								04	CEREALS,CEREAL PREPRTNS.	1	No Quantity							830864			0
S3	2000	2000	2000	2	0	2	Export	699	India	IND	710	South Africa	ZAF								04	CEREALS,CEREAL PREPRTNS.	1	No Quantity							20992522			0
S3	2000	2000	2000	2	0	2	Export	699	India	IND	716	Zimbabwe	ZWE								04	CEREALS,CEREAL PREPRTNS.	1	No Quantity							7506			0
S3	2000	2000	2000	2	0	2	Export	699	India	IND	724	Spain	ESP								04	CEREALS,CEREAL PREPRTNS.	1	No Quantity							1073409			0
S3	2000	2000	2000	2	0	2	Export	699	India	IND	736	Fmr Sudan	SDN								04	CEREALS,CEREAL PREPRTNS.	1	No Quantity							51118			0
S3	2000	2000	2000	2	0	2	Export	699	India	IND	740	Suriname	SUR								04	CEREALS,CEREAL PREPRTNS.	1	No Quantity							40387			0
S3	2000	2000	2000	2	0	2	Export	699	India	IND	752	Sweden	SWE								04	CEREALS,CEREAL PREPRTNS.	1	No Quantity							1301990			0
S3	2000	2000	2000	2	0	2	Export	699	India	IND	757	Switzerland	CHE								04	CEREALS,CEREAL PREPRTNS.	1	No Quantity							1609647			0
S3	2000	2000	2000	2	0	2	Export	699	India	IND	760	Syria	SYR								04	CEREALS,CEREAL PREPRTNS.	1	No Quantity							52849			0
S3	2000	2000	2000	2	0	2	Export	699	India	IND	762	Tajikistan	TJK								04	CEREALS,CEREAL PREPRTNS.	1	No Quantity							858			0
S3	2000	2000	2000	2	0	2	Export	699	India	IND	764	Thailand	THA								04	CEREALS,CEREAL PREPRTNS.	1	No Quantity							241594			0
S3	2000	2000	2000	2	0	2	Export	699	India	IND	768	Togo	TGO								04	CEREALS,CEREAL PREPRTNS.	1	No Quantity							47616			0
S3	2000	2000	2000	2	0	2	Export	699	India	IND	780	Trinidad and Tobago	TTO								04	CEREALS,CEREAL PREPRTNS.	1	No Quantity							79808			0
S3	2000	2000	2000	2	0	2	Export	699	India	IND	784	United Arab Emirates	ARE								04	CEREALS,CEREAL PREPRTNS.	1	No Quantity							29679912			0
S3	2000	2000	2000	2	0	2	Export	699	India	IND	788	Tunisia	TUN								04	CEREALS,CEREAL PREPRTNS.	1	No Quantity							18000			0
S3	2000	2000	2000	2	0	2	Export	699	India	IND	792	Turkey	TUR								04	CEREALS,CEREAL PREPRTNS.	1	No Quantity							109612			0
S3	2000	2000	2000	2	0	2	Export	699	India	IND	795	Turkmenistan	TKM								04	CEREALS,CEREAL PREPRTNS.	1	No Quantity							135137			0
S3	2000	2000	2000	2	0	2	Export	699	India	IND	800	Uganda	UGA								04	CEREALS,CEREAL PREPRTNS.	1	No Quantity							152406			0
S3	2000	2000	2000	2	0	2	Export	699	India	IND	804	Ukraine	UKR								04	CEREALS,CEREAL PREPRTNS.	1	No Quantity							1925779			0
S3	2000	2000	2000	2	0	2	Export	699	India	IND	818	Egypt	EGY								04	CEREALS,CEREAL PREPRTNS.	1	No Quantity							434987			0
S3	2000	2000	2000	2	0	2	Export	699	India	IND	826	United Kingdom	GBR								04	CEREALS,CEREAL PREPRTNS.	1	No Quantity							48662406			0
S3	2000	2000	2000	2	0	2	Export	699	India	IND	834	United Rep. of Tanzania	TZA								04	CEREALS,CEREAL PREPRTNS.	1	No Quantity							297622			0
S3	2000	2000	2000	2	0	2	Export	699	India	IND	842	USA	USA								04	CEREALS,CEREAL PREPRTNS.	1	No Quantity							29288638			0
S3	2000	2000	2000	2	0	2	Export	699	India	IND	854	Burkina Faso	BFA								04	CEREALS,CEREAL PREPRTNS.	1	No Quantity							234744			0
S3	2000	2000	2000	2	0	2	Export	699	India	IND	860	Uzbekistan	UZB								04	CEREALS,CEREAL PREPRTNS.	1	No Quantity							9547			0
S3	2000	2000	2000	2	0	2	Export	699	India	IND	882	Samoa	WSM								04	CEREALS,CEREAL PREPRTNS.	1	No Quantity							42662			0
S3	2000	2000	2000	2	0	2	Export	699	India	IND	887	Yemen	YEM								04	CEREALS,CEREAL PREPRTNS.	1	No Quantity							11188759			0
S3	2000	2000	2000	2	0	2	Export	699	India	IND	894	Zambia	ZMB								04	CEREALS,CEREAL PREPRTNS.	1	No Quantity							18898			0
S3	2000	2000	2000	2	0	2	Export	702	Singapore	SGP	0	World	WLD								04	CEREALS,CEREAL PREPRTNS.	1	No Quantity							87757748			0
S3	2000	2000	2000	2	0	2	Export	702	Singapore	SGP	24	Angola	AGO								04	CEREALS,CEREAL PREPRTNS.	1	No Quantity							800			0
S3	2000	2000	2000	2	0	2	Export	702	Singapore	SGP	32	Argentina	ARG								04	CEREALS,CEREAL PREPRTNS.	1	No Quantity							1509			0
S3	2000	2000	2000	2	0	2	Export	702	Singapore	SGP	36	Australia	AUS								04	CEREALS,CEREAL PREPRTNS.	1	No Quantity							3002713			0
S3	2000	2000	2000	2	0	2	Export	702	Singapore	SGP	48	Bahrain	BHR								04	CEREALS,CEREAL PREPRTNS.	1	No Quantity							432917			0
S3	2000	2000	2000	2	0	2	Export	702	Singapore	SGP	50	Bangladesh	BGD								04	CEREALS,CEREAL PREPRTNS.	1	No Quantity							187683			0
S3	2000	2000	2000	2	0	2	Export	702	Singapore	SGP	56	Belgium	BEL								04	CEREALS,CEREAL PREPRTNS.	1	No Quantity							63907			0
S3	2000	2000	2000	2	0	2	Export	702	Singapore	SGP	90	Solomon Isds	SLB								04	CEREALS,CEREAL PREPRTNS.	1	No Quantity							73311			0
S3	2000	2000	2000	2	0	2	Export	702	Singapore	SGP	96	Brunei Darussalam	BRN								04	CEREALS,CEREAL PREPRTNS.	1	No Quantity							4925716			0
S3	2000	2000	2000	2	0	2	Export	702	Singapore	SGP	104	Myanmar	MMR								04	CEREALS,CEREAL PREPRTNS.	1	No Quantity							2884266			0
S3	2000	2000	2000	2	0	2	Export	702	Singapore	SGP	116	Cambodia	KHM								04	CEREALS,CEREAL PREPRTNS.	1	No Quantity							460812			0
S3	2000	2000	2000	2	0	2	Export	702	Singapore	SGP	124	Canada	CAN								04	CEREALS,CEREAL PREPRTNS.	1	No Quantity							1852316			0
S3	2000	2000	2000	2	0	2	Export	702	Singapore	SGP	144	Sri Lanka	LKA								04	CEREALS,CEREAL PREPRTNS.	1	No Quantity							398340			0
S3	2000	2000	2000	2	0	2	Export	702	Singapore	SGP	156	China	CHN								04	CEREALS,CEREAL PREPRTNS.	1	No Quantity							1530610			0
S3	2000	2000	2000	2	0	2	Export	702	Singapore	SGP	162	Christmas Isds	CXR								04	CEREALS,CEREAL PREPRTNS.	1	No Quantity							16391			0
S3	2000	2000	2000	2	0	2	Export	702	Singapore	SGP	174	Comoros	COM								04	CEREALS,CEREAL PREPRTNS.	1	No Quantity							15752			0
S3	2000	2000	2000	2	0	2	Export	702	Singapore	SGP	184	Cook Isds	COK								04	CEREALS,CEREAL PREPRTNS.	1	No Quantity							2254			0
S3	2000	2000	2000	2	0	2	Export	702	Singapore	SGP	196	Cyprus	CYP								04	CEREALS,CEREAL PREPRTNS.	1	No Quantity							98523			0
S3	2000	2000	2000	2	0	2	Export	702	Singapore	SGP	208	Denmark	DNK								04	CEREALS,CEREAL PREPRTNS.	1	No Quantity							106332			0
S3	2000	2000	2000	2	0	2	Export	702	Singapore	SGP	226	Equatorial Guinea	GNQ								04	CEREALS,CEREAL PREPRTNS.	1	No Quantity							41			0
S3	2000	2000	2000	2	0	2	Export	702	Singapore	SGP	242	Fiji	FJI								04	CEREALS,CEREAL PREPRTNS.	1	No Quantity							23240			0
S3	2000	2000	2000	2	0	2	Export	702	Singapore	SGP	246	Finland	FIN								04	CEREALS,CEREAL PREPRTNS.	1	No Quantity							1339			0
S3	2000	2000	2000	2	0	2	Export	702	Singapore	SGP	251	France	FRA								04	CEREALS,CEREAL PREPRTNS.	1	No Quantity							1315716			0
S3	2000	2000	2000	2	0	2	Export	702	Singapore	SGP	258	French Polynesia	PYF								04	CEREALS,CEREAL PREPRTNS.	1	No Quantity							348814			0
S3	2000	2000	2000	2	0	2	Export	702	Singapore	SGP	262	Djibouti	DJI								04	CEREALS,CEREAL PREPRTNS.	1	No Quantity							4485			0
S3	2000	2000	2000	2	0	2	Export	702	Singapore	SGP	276	Germany	DEU								04	CEREALS,CEREAL PREPRTNS.	1	No Quantity							390049			0
S3	2000	2000	2000	2	0	2	Export	702	Singapore	SGP	296	Kiribati	KIR								04	CEREALS,CEREAL PREPRTNS.	1	No Quantity							2196			0
S3	2000	2000	2000	2	0	2	Export	702	Singapore	SGP	300	Greece	GRC								04	CEREALS,CEREAL PREPRTNS.	1	No Quantity							205758			0
S3	2000	2000	2000	2	0	2	Export	702	Singapore	SGP	316	Guam	GUM								04	CEREALS,CEREAL PREPRTNS.	1	No Quantity							31583			0
S3	2000	2000	2000	2	0	2	Export	702	Singapore	SGP	324	Guinea	GIN								04	CEREALS,CEREAL PREPRTNS.	1	No Quantity							524			0
S3	2000	2000	2000	2	0	2	Export	702	Singapore	SGP	344	China, Hong Kong SAR	HKG								04	CEREALS,CEREAL PREPRTNS.	1	No Quantity							4103445			0
S3	2000	2000	2000	2	0	2	Export	702	Singapore	SGP	348	Hungary	HUN								04	CEREALS,CEREAL PREPRTNS.	1	No Quantity							11660			0
S3	2000	2000	2000	2	0	2	Export	702	Singapore	SGP	372	Ireland	IRL								04	CEREALS,CEREAL PREPRTNS.	1	No Quantity							241666			0
S3	2000	2000	2000	2	0	2	Export	702	Singapore	SGP	376	Israel	ISR								04	CEREALS,CEREAL PREPRTNS.	1	No Quantity							24386			0
S3	2000	2000	2000	2	0	2	Export	702	Singapore	SGP	381	Italy	ITA								04	CEREALS,CEREAL PREPRTNS.	1	No Quantity							62491			0
S3	2000	2000	2000	2	0	2	Export	702	Singapore	SGP	392	Japan	JPN								04	CEREALS,CEREAL PREPRTNS.	1	No Quantity							20706876			0
S3	2000	2000	2000	2	0	2	Export	702	Singapore	SGP	400	Jordan	JOR								04	CEREALS,CEREAL PREPRTNS.	1	No Quantity							42641			0
S3	2000	2000	2000	2	0	2	Export	702	Singapore	SGP	404	Kenya	KEN								04	CEREALS,CEREAL PREPRTNS.	1	No Quantity							927			0
S3	2000	2000	2000	2	0	2	Export	702	Singapore	SGP	408	Dem. People's Rep. of Korea	PRK								04	CEREALS,CEREAL PREPRTNS.	1	No Quantity							13121			0
S3	2000	2000	2000	2	0	2	Export	702	Singapore	SGP	410	Rep. of Korea	KOR								04	CEREALS,CEREAL PREPRTNS.	1	No Quantity							250438			0
S3	2000	2000	2000	2	0	2	Export	702	Singapore	SGP	414	Kuwait	KWT								04	CEREALS,CEREAL PREPRTNS.	1	No Quantity							695536			0
S3	2000	2000	2000	2	0	2	Export	702	Singapore	SGP	422	Lebanon	LBN								04	CEREALS,CEREAL PREPRTNS.	1	No Quantity							182572			0
S3	2000	2000	2000	2	0	2	Export	702	Singapore	SGP	434	Libya	LBY								04	CEREALS,CEREAL PREPRTNS.	1	No Quantity							10760			0
S3	2000	2000	2000	2	0	2	Export	702	Singapore	SGP	450	Madagascar	MDG								04	CEREALS,CEREAL PREPRTNS.	1	No Quantity							75043			0
S3	2000	2000	2000	2	0	2	Export	702	Singapore	SGP	454	Malawi	MWI								04	CEREALS,CEREAL PREPRTNS.	1	No Quantity							15479			0
S3	2000	2000	2000	2	0	2	Export	702	Singapore	SGP	458	Malaysia	MYS								04	CEREALS,CEREAL PREPRTNS.	1	No Quantity							10764119			0
S3	2000	2000	2000	2	0	2	Export	702	Singapore	SGP	462	Maldives	MDV								04	CEREALS,CEREAL PREPRTNS.	1	No Quantity							2212435			0
S3	2000	2000	2000	2	0	2	Export	702	Singapore	SGP	470	Malta	MLT								04	CEREALS,CEREAL PREPRTNS.	1	No Quantity							1056			0
S3	2000	2000	2000	2	0	2	Export	702	Singapore	SGP	480	Mauritius	MUS								04	CEREALS,CEREAL PREPRTNS.	1	No Quantity							652799			0
S3	2000	2000	2000	2	0	2	Export	702	Singapore	SGP	490	Other Asia, nes									04	CEREALS,CEREAL PREPRTNS.	1	No Quantity							4102362			0
S3	2000	2000	2000	2	0	2	Export	702	Singapore	SGP	496	Mongolia	MNG								04	CEREALS,CEREAL PREPRTNS.	1	No Quantity							3103			0
S3	2000	2000	2000	2	0	2	Export	702	Singapore	SGP	512	Oman	OMN								04	CEREALS,CEREAL PREPRTNS.	1	No Quantity							292932			0
S3	2000	2000	2000	2	0	2	Export	702	Singapore	SGP	524	Nepal	NPL								04	CEREALS,CEREAL PREPRTNS.	1	No Quantity							14798			0
S3	2000	2000	2000	2	0	2	Export	702	Singapore	SGP	528	Netherlands	NLD								04	CEREALS,CEREAL PREPRTNS.	1	No Quantity							3321600			0
S3	2000	2000	2000	2	0	2	Export	702	Singapore	SGP	540	New Caledonia	NCL								04	CEREALS,CEREAL PREPRTNS.	1	No Quantity							119401			0
S3	2000	2000	2000	2	0	2	Export	702	Singapore	SGP	548	Vanuatu	VUT								04	CEREALS,CEREAL PREPRTNS.	1	No Quantity							37760			0
S3	2000	2000	2000	2	0	2	Export	702	Singapore	SGP	554	New Zealand	NZL								04	CEREALS,CEREAL PREPRTNS.	1	No Quantity							261528			0
S3	2000	2000	2000	2	0	2	Export	702	Singapore	SGP	566	Nigeria	NGA								04	CEREALS,CEREAL PREPRTNS.	1	No Quantity							79435			0
S3	2000	2000	2000	2	0	2	Export	702	Singapore	SGP	579	Norway	NOR								04	CEREALS,CEREAL PREPRTNS.	1	No Quantity							76901			0
S3	2000	2000	2000	2	0	2	Export	702	Singapore	SGP	580	N. Mariana Isds	MNP								04	CEREALS,CEREAL PREPRTNS.	1	No Quantity							27613			0
S3	2000	2000	2000	2	0	2	Export	702	Singapore	SGP	583	FS Micronesia	FSM								04	CEREALS,CEREAL PREPRTNS.	1	No Quantity							116565			0
S3	2000	2000	2000	2	0	2	Export	702	Singapore	SGP	586	Pakistan	PAK								04	CEREALS,CEREAL PREPRTNS.	1	No Quantity							39931			0
S3	2000	2000	2000	2	0	2	Export	702	Singapore	SGP	598	Papua New Guinea	PNG								04	CEREALS,CEREAL PREPRTNS.	1	No Quantity							44919			0
S3	2000	2000	2000	2	0	2	Export	702	Singapore	SGP	608	Philippines	PHL								04	CEREALS,CEREAL PREPRTNS.	1	No Quantity							2685935			0
S3	2000	2000	2000	2	0	2	Export	702	Singapore	SGP	620	Portugal	PRT								04	CEREALS,CEREAL PREPRTNS.	1	No Quantity							5258			0
S3	2000	2000	2000	2	0	2	Export	702	Singapore	SGP	626	Timor-Leste	TLS								04	CEREALS,CEREAL PREPRTNS.	1	No Quantity							176523			0
S3	2000	2000	2000	2	0	2	Export	702	Singapore	SGP	634	Qatar	QAT								04	CEREALS,CEREAL PREPRTNS.	1	No Quantity							153214			0
S3	2000	2000	2000	2	0	2	Export	702	Singapore	SGP	643	Russian Federation	RUS								04	CEREALS,CEREAL PREPRTNS.	1	No Quantity							3072			0
S3	2000	2000	2000	2	0	2	Export	702	Singapore	SGP	682	Saudi Arabia	SAU								04	CEREALS,CEREAL PREPRTNS.	1	No Quantity							1314531			0
S3	2000	2000	2000	2	0	2	Export	702	Singapore	SGP	690	Seychelles	SYC								04	CEREALS,CEREAL PREPRTNS.	1	No Quantity							1371936			0
S3	2000	2000	2000	2	0	2	Export	702	Singapore	SGP	694	Sierra Leone	SLE								04	CEREALS,CEREAL PREPRTNS.	1	No Quantity							980			0
S3	2000	2000	2000	2	0	2	Export	702	Singapore	SGP	699	India	IND								04	CEREALS,CEREAL PREPRTNS.	1	No Quantity							419188			0
S3	2000	2000	2000	2	0	2	Export	702	Singapore	SGP	704	Viet Nam	VNM								04	CEREALS,CEREAL PREPRTNS.	1	No Quantity							1120145			0
S3	2000	2000	2000	2	0	2	Export	702	Singapore	SGP	710	South Africa	ZAF								04	CEREALS,CEREAL PREPRTNS.	1	No Quantity							313847			0
S3	2000	2000	2000	2	0	2	Export	702	Singapore	SGP	724	Spain	ESP								04	CEREALS,CEREAL PREPRTNS.	1	No Quantity							151956			0
S3	2000	2000	2000	2	0	2	Export	702	Singapore	SGP	752	Sweden	SWE								04	CEREALS,CEREAL PREPRTNS.	1	No Quantity							150340			0
S3	2000	2000	2000	2	0	2	Export	702	Singapore	SGP	757	Switzerland	CHE								04	CEREALS,CEREAL PREPRTNS.	1	No Quantity							196571			0
S3	2000	2000	2000	2	0	2	Export	702	Singapore	SGP	760	Syria	SYR								04	CEREALS,CEREAL PREPRTNS.	1	No Quantity							147			0
S3	2000	2000	2000	2	0	2	Export	702	Singapore	SGP	764	Thailand	THA								04	CEREALS,CEREAL PREPRTNS.	1	No Quantity							1153879			0
S3	2000	2000	2000	2	0	2	Export	702	Singapore	SGP	776	Tonga	TON								04	CEREALS,CEREAL PREPRTNS.	1	No Quantity							2693			0
S3	2000	2000	2000	2	0	2	Export	702	Singapore	SGP	784	United Arab Emirates	ARE								04	CEREALS,CEREAL PREPRTNS.	1	No Quantity							542083			0
S3	2000	2000	2000	2	0	2	Export	702	Singapore	SGP	788	Tunisia	TUN								04	CEREALS,CEREAL PREPRTNS.	1	No Quantity							78			0
S3	2000	2000	2000	2	0	2	Export	702	Singapore	SGP	792	Turkey	TUR								04	CEREALS,CEREAL PREPRTNS.	1	No Quantity							18242			0
S3	2000	2000	2000	2	0	2	Export	702	Singapore	SGP	818	Egypt	EGY								04	CEREALS,CEREAL PREPRTNS.	1	No Quantity							3203			0
S3	2000	2000	2000	2	0	2	Export	702	Singapore	SGP	826	United Kingdom	GBR								04	CEREALS,CEREAL PREPRTNS.	1	No Quantity							3255492			0
S3	2000	2000	2000	2	0	2	Export	702	Singapore	SGP	834	United Rep. of Tanzania	TZA								04	CEREALS,CEREAL PREPRTNS.	1	No Quantity							9			0
S3	2000	2000	2000	2	0	2	Export	702	Singapore	SGP	842	USA	USA								04	CEREALS,CEREAL PREPRTNS.	1	No Quantity							7666388			0
S3	2000	2000	2000	2	0	2	Export	702	Singapore	SGP	876	Wallis and Futuna Isds	WLF								04	CEREALS,CEREAL PREPRTNS.	1	No Quantity							24434			0
S3	2000	2000	2000	2	0	2	Export	702	Singapore	SGP	882	Samoa	WSM								04	CEREALS,CEREAL PREPRTNS.	1	No Quantity							21208			0
S3	2000	2000	2000	2	0	2	Export	702	Singapore	SGP	887	Yemen	YEM								04	CEREALS,CEREAL PREPRTNS.	1	No Quantity							21685			0
S3	2000	2000	2000	2	0	2	Export	702	Singapore	SGP	894	Zambia	ZMB								04	CEREALS,CEREAL PREPRTNS.	1	No Quantity							516			0
S3	2000	2000	2000	2	0	2	Export	699	India	IND	0	World	WLD								05	VEGETABLES AND FRUIT	1	No Quantity							915116150			0
S3	2000	2000	2000	2	0	2	Export	699	India	IND	4	Afghanistan	AFG								05	VEGETABLES AND FRUIT	1	No Quantity							43620			0
S3	2000	2000	2000	2	0	2	Export	699	India	IND	12	Algeria	DZA								05	VEGETABLES AND FRUIT	1	No Quantity							30204			0
S3	2000	2000	2000	2	0	2	Export	699	India	IND	16	American Samoa	ASM								05	VEGETABLES AND FRUIT	1	No Quantity							6441			0
S3	2000	2000	2000	2	0	2	Export	699	India	IND	24	Angola	AGO								05	VEGETABLES AND FRUIT	1	No Quantity							9463			0
S3	2000	2000	2000	2	0	2	Export	699	India	IND	28	Antigua and Barbuda	ATG								05	VEGETABLES AND FRUIT	1	No Quantity							454			0
S3	2000	2000	2000	2	0	2	Export	699	India	IND	32	Argentina	ARG								05	VEGETABLES AND FRUIT	1	No Quantity							512342			0
S3	2000	2000	2000	2	0	2	Export	699	India	IND	36	Australia	AUS								05	VEGETABLES AND FRUIT	1	No Quantity							8341315			0
S3	2000	2000	2000	2	0	2	Export	699	India	IND	40	Austria	AUT								05	VEGETABLES AND FRUIT	1	No Quantity							89264			0
S3	2000	2000	2000	2	0	2	Export	699	India	IND	44	Bahamas	BHS								05	VEGETABLES AND FRUIT	1	No Quantity							147904			0
S3	2000	2000	2000	2	0	2	Export	699	India	IND	48	Bahrain	BHR								05	VEGETABLES AND FRUIT	1	No Quantity							4639704			0
S3	2000	2000	2000	2	0	2	Export	699	India	IND	50	Bangladesh	BGD								05	VEGETABLES AND FRUIT	1	No Quantity							51316432			0
S3	2000	2000	2000	2	0	2	Export	699	India	IND	52	Barbados	BRB								05	VEGETABLES AND FRUIT	1	No Quantity							258054			0
S3	2000	2000	2000	2	0	2	Export	699	India	IND	56	Belgium	BEL								05	VEGETABLES AND FRUIT	1	No Quantity							10910150			0
S3	2000	2000	2000	2	0	2	Export	699	India	IND	64	Bhutan	BTN								05	VEGETABLES AND FRUIT	1	No Quantity							10259			0
S3	2000	2000	2000	2	0	2	Export	699	India	IND	72	Botswana	BWA								05	VEGETABLES AND FRUIT	1	No Quantity							45678			0
S3	2000	2000	2000	2	0	2	Export	699	India	IND	76	Brazil	BRA								05	VEGETABLES AND FRUIT	1	No Quantity							442490			0
S3	2000	2000	2000	2	0	2	Export	699	India	IND	84	Belize	BLZ								05	VEGETABLES AND FRUIT	1	No Quantity							26973			0
S3	2000	2000	2000	2	0	2	Export	699	India	IND	90	Solomon Isds	SLB								05	VEGETABLES AND FRUIT	1	No Quantity							67679			0
S3	2000	2000	2000	2	0	2	Export	699	India	IND	96	Brunei Darussalam	BRN								05	VEGETABLES AND FRUIT	1	No Quantity							563193			0
S3	2000	2000	2000	2	0	2	Export	699	India	IND	100	Bulgaria	BGR								05	VEGETABLES AND FRUIT	1	No Quantity							28766			0
S3	2000	2000	2000	2	0	2	Export	699	India	IND	104	Myanmar	MMR								05	VEGETABLES AND FRUIT	1	No Quantity							7494			0
S3	2000	2000	2000	2	0	2	Export	699	India	IND	108	Burundi	BDI								05	VEGETABLES AND FRUIT	1	No Quantity							1669			0
S3	2000	2000	2000	2	0	2	Export	699	India	IND	116	Cambodia	KHM								05	VEGETABLES AND FRUIT	1	No Quantity							1352			0
S3	2000	2000	2000	2	0	2	Export	699	India	IND	124	Canada	CAN								05	VEGETABLES AND FRUIT	1	No Quantity							15231346			0
S3	2000	2000	2000	2	0	2	Export	699	India	IND	144	Sri Lanka	LKA								05	VEGETABLES AND FRUIT	1	No Quantity							43102263			0
S3	2000	2000	2000	2	0	2	Export	699	India	IND	152	Chile	CHL								05	VEGETABLES AND FRUIT	1	No Quantity							149012			0
S3	2000	2000	2000	2	0	2	Export	699	India	IND	156	China	CHN								05	VEGETABLES AND FRUIT	1	No Quantity							966039			0
S3	2000	2000	2000	2	0	2	Export	699	India	IND	170	Colombia	COL								05	VEGETABLES AND FRUIT	1	No Quantity							75915			0
S3	2000	2000	2000	2	0	2	Export	699	India	IND	174	Comoros	COM								05	VEGETABLES AND FRUIT	1	No Quantity							21629			0
S3	2000	2000	2000	2	0	2	Export	699	India	IND	178	Congo	COG								05	VEGETABLES AND FRUIT	1	No Quantity							19080			0
S3	2000	2000	2000	2	0	2	Export	699	India	IND	191	Croatia	HRV								05	VEGETABLES AND FRUIT	1	No Quantity							15447			0
S3	2000	2000	2000	2	0	2	Export	699	India	IND	196	Cyprus	CYP								05	VEGETABLES AND FRUIT	1	No Quantity							1182522			0
S3	2000	2000	2000	2	0	2	Export	699	India	IND	203	Czechia	CZE								05	VEGETABLES AND FRUIT	1	No Quantity							30476			0
S3	2000	2000	2000	2	0	2	Export	699	India	IND	208	Denmark	DNK								05	VEGETABLES AND FRUIT	1	No Quantity							1503910			0
S3	2000	2000	2000	2	0	2	Export	699	India	IND	214	Dominican Rep.	DOM								05	VEGETABLES AND FRUIT	1	No Quantity							52617			0
S3	2000	2000	2000	2	0	2	Export	699	India	IND	218	Ecuador	ECU								05	VEGETABLES AND FRUIT	1	No Quantity							289			0
S3	2000	2000	2000	2	0	2	Export	699	India	IND	231	Ethiopia	ETH								05	VEGETABLES AND FRUIT	1	No Quantity							76361			0
S3	2000	2000	2000	2	0	2	Export	699	India	IND	233	Estonia	EST								05	VEGETABLES AND FRUIT	1	No Quantity							686687			0
S3	2000	2000	2000	2	0	2	Export	699	India	IND	242	Fiji	FJI								05	VEGETABLES AND FRUIT	1	No Quantity							50916			0
S3	2000	2000	2000	2	0	2	Export	699	India	IND	246	Finland	FIN								05	VEGETABLES AND FRUIT	1	No Quantity							693266			0
S3	2000	2000	2000	2	0	2	Export	699	India	IND	251	France	FRA								05	VEGETABLES AND FRUIT	1	No Quantity							19403350			0
S3	2000	2000	2000	2	0	2	Export	699	India	IND	262	Djibouti	DJI								05	VEGETABLES AND FRUIT	1	No Quantity							42584			0
S3	2000	2000	2000	2	0	2	Export	699	India	IND	270	Gambia	GMB								05	VEGETABLES AND FRUIT	1	No Quantity							6820			0
S3	2000	2000	2000	2	0	2	Export	699	India	IND	276	Germany	DEU								05	VEGETABLES AND FRUIT	1	No Quantity							18532171			0
S3	2000	2000	2000	2	0	2	Export	699	India	IND	288	Ghana	GHA								05	VEGETABLES AND FRUIT	1	No Quantity							2009			0
S3	2000	2000	2000	2	0	2	Export	699	India	IND	292	Gibraltar	GIB								05	VEGETABLES AND FRUIT	1	No Quantity							9223			0
S3	2000	2000	2000	2	0	2	Export	699	India	IND	300	Greece	GRC								05	VEGETABLES AND FRUIT	1	No Quantity							5467516			0
S3	2000	2000	2000	2	0	2	Export	699	India	IND	324	Guinea	GIN								05	VEGETABLES AND FRUIT	1	No Quantity							5233			0
S3	2000	2000	2000	2	0	2	Export	699	India	IND	344	China, Hong Kong SAR	HKG								05	VEGETABLES AND FRUIT	1	No Quantity							4678225			0
S3	2000	2000	2000	2	0	2	Export	699	India	IND	348	Hungary	HUN								05	VEGETABLES AND FRUIT	1	No Quantity							11335			0
S3	2000	2000	2000	2	0	2	Export	699	India	IND	352	Iceland	ISL								05	VEGETABLES AND FRUIT	1	No Quantity							544			0
S3	2000	2000	2000	2	0	2	Export	699	India	IND	360	Indonesia	IDN								05	VEGETABLES AND FRUIT	1	No Quantity							7105424			0
S3	2000	2000	2000	2	0	2	Export	699	India	IND	364	Iran	IRN								05	VEGETABLES AND FRUIT	1	No Quantity							187452			0
S3	2000	2000	2000	2	0	2	Export	699	India	IND	368	Iraq	IRQ								05	VEGETABLES AND FRUIT	1	No Quantity							1096391			0
S3	2000	2000	2000	2	0	2	Export	699	India	IND	372	Ireland	IRL								05	VEGETABLES AND FRUIT	1	No Quantity							575969			0
S3	2000	2000	2000	2	0	2	Export	699	India	IND	376	Israel	ISR								05	VEGETABLES AND FRUIT	1	No Quantity							7426521			0
S3	2000	2000	2000	2	0	2	Export	699	India	IND	381	Italy	ITA								05	VEGETABLES AND FRUIT	1	No Quantity							6751139			0
S3	2000	2000	2000	2	0	2	Export	699	India	IND	384	Côte d'Ivoire	CIV								05	VEGETABLES AND FRUIT	1	No Quantity							20644			0
S3	2000	2000	2000	2	0	2	Export	699	India	IND	388	Jamaica	JAM								05	VEGETABLES AND FRUIT	1	No Quantity							30363			0
S3	2000	2000	2000	2	0	2	Export	699	India	IND	392	Japan	JPN								05	VEGETABLES AND FRUIT	1	No Quantity							31309178			0
S3	2000	2000	2000	2	0	2	Export	699	India	IND	398	Kazakhstan	KAZ								05	VEGETABLES AND FRUIT	1	No Quantity							80850			0
S3	2000	2000	2000	2	0	2	Export	699	India	IND	400	Jordan	JOR								05	VEGETABLES AND FRUIT	1	No Quantity							1657374			0
S3	2000	2000	2000	2	0	2	Export	699	India	IND	404	Kenya	KEN								05	VEGETABLES AND FRUIT	1	No Quantity							247293			0
S3	2000	2000	2000	2	0	2	Export	699	India	IND	408	Dem. People's Rep. of Korea	PRK								05	VEGETABLES AND FRUIT	1	No Quantity							190057			0
S3	2000	2000	2000	2	0	2	Export	699	India	IND	410	Rep. of Korea	KOR								05	VEGETABLES AND FRUIT	1	No Quantity							1155774			0
S3	2000	2000	2000	2	0	2	Export	699	India	IND	414	Kuwait	KWT								05	VEGETABLES AND FRUIT	1	No Quantity							13674807			0
S3	2000	2000	2000	2	0	2	Export	699	India	IND	422	Lebanon	LBN								05	VEGETABLES AND FRUIT	1	No Quantity							2197694			0
S3	2000	2000	2000	2	0	2	Export	699	India	IND	428	Latvia	LVA								05	VEGETABLES AND FRUIT	1	No Quantity							224847			0
S3	2000	2000	2000	2	0	2	Export	699	India	IND	430	Liberia	LBR								05	VEGETABLES AND FRUIT	1	No Quantity							3876			0
S3	2000	2000	2000	2	0	2	Export	699	India	IND	434	Libya	LBY								05	VEGETABLES AND FRUIT	1	No Quantity							43567			0
S3	2000	2000	2000	2	0	2	Export	699	India	IND	440	Lithuania	LTU								05	VEGETABLES AND FRUIT	1	No Quantity							99626			0
S3	2000	2000	2000	2	0	2	Export	699	India	IND	450	Madagascar	MDG								05	VEGETABLES AND FRUIT	1	No Quantity							50976			0
S3	2000	2000	2000	2	0	2	Export	699	India	IND	454	Malawi	MWI								05	VEGETABLES AND FRUIT	1	No Quantity							12729			0
S3	2000	2000	2000	2	0	2	Export	699	India	IND	458	Malaysia	MYS								05	VEGETABLES AND FRUIT	1	No Quantity							23185473			0
S3	2000	2000	2000	2	0	2	Export	699	India	IND	462	Maldives	MDV								05	VEGETABLES AND FRUIT	1	No Quantity							2084133			0
S3	2000	2000	2000	2	0	2	Export	699	India	IND	466	Mali	MLI								05	VEGETABLES AND FRUIT	1	No Quantity							1188437			0
S3	2000	2000	2000	2	0	2	Export	699	India	IND	470	Malta	MLT								05	VEGETABLES AND FRUIT	1	No Quantity							7			0
S3	2000	2000	2000	2	0	2	Export	699	India	IND	480	Mauritius	MUS								05	VEGETABLES AND FRUIT	1	No Quantity							1714626			0
S3	2000	2000	2000	2	0	2	Export	699	India	IND	490	Other Asia, nes									05	VEGETABLES AND FRUIT	1	No Quantity							1162812			0
S3	2000	2000	2000	2	0	2	Export	699	India	IND	504	Morocco	MAR								05	VEGETABLES AND FRUIT	1	No Quantity							16760			0
S3	2000	2000	2000	2	0	2	Export	699	India	IND	508	Mozambique	MOZ								05	VEGETABLES AND FRUIT	1	No Quantity							1990			0
S3	2000	2000	2000	2	0	2	Export	699	India	IND	512	Oman	OMN								05	VEGETABLES AND FRUIT	1	No Quantity							2766579			0
S3	2000	2000	2000	2	0	2	Export	699	India	IND	524	Nepal	NPL								05	VEGETABLES AND FRUIT	1	No Quantity							646280			0
S3	2000	2000	2000	2	0	2	Export	699	India	IND	528	Netherlands	NLD								05	VEGETABLES AND FRUIT	1	No Quantity							110731995			0
S3	2000	2000	2000	2	0	2	Export	699	India	IND	530	Neth. Antilles	ANT								05	VEGETABLES AND FRUIT	1	No Quantity							343278			0
S3	2000	2000	2000	2	0	2	Export	699	India	IND	554	New Zealand	NZL								05	VEGETABLES AND FRUIT	1	No Quantity							2384177			0
S3	2000	2000	2000	2	0	2	Export	699	India	IND	566	Nigeria	NGA								05	VEGETABLES AND FRUIT	1	No Quantity							50040			0
S3	2000	2000	2000	2	0	2	Export	699	India	IND	579	Norway	NOR								05	VEGETABLES AND FRUIT	1	No Quantity							1055694			0
S3	2000	2000	2000	2	0	2	Export	699	India	IND	586	Pakistan	PAK								05	VEGETABLES AND FRUIT	1	No Quantity							914131			0
S3	2000	2000	2000	2	0	2	Export	699	India	IND	591	Panama	PAN								05	VEGETABLES AND FRUIT	1	No Quantity							1156			0
S3	2000	2000	2000	2	0	2	Export	699	India	IND	600	Paraguay	PRY								05	VEGETABLES AND FRUIT	1	No Quantity							8807			0
S3	2000	2000	2000	2	0	2	Export	699	India	IND	608	Philippines	PHL								05	VEGETABLES AND FRUIT	1	No Quantity							2197073			0
S3	2000	2000	2000	2	0	2	Export	699	India	IND	616	Poland	POL								05	VEGETABLES AND FRUIT	1	No Quantity							1264217			0
S3	2000	2000	2000	2	0	2	Export	699	India	IND	620	Portugal	PRT								05	VEGETABLES AND FRUIT	1	No Quantity							501960			0
S3	2000	2000	2000	2	0	2	Export	699	India	IND	634	Qatar	QAT								05	VEGETABLES AND FRUIT	1	No Quantity							2743133			0
S3	2000	2000	2000	2	0	2	Export	699	India	IND	643	Russian Federation	RUS								05	VEGETABLES AND FRUIT	1	No Quantity							3174843			0
S3	2000	2000	2000	2	0	2	Export	699	India	IND	682	Saudi Arabia	SAU								05	VEGETABLES AND FRUIT	1	No Quantity							38087776			0
S3	2000	2000	2000	2	0	2	Export	699	India	IND	686	Senegal	SEN								05	VEGETABLES AND FRUIT	1	No Quantity							29631			0
S3	2000	2000	2000	2	0	2	Export	699	India	IND	690	Seychelles	SYC								05	VEGETABLES AND FRUIT	1	No Quantity							146294			0
S3	2000	2000	2000	2	0	2	Export	699	India	IND	694	Sierra Leone	SLE								05	VEGETABLES AND FRUIT	1	No Quantity							246			0
S3	2000	2000	2000	2	0	2	Export	699	India	IND	702	Singapore	SGP								05	VEGETABLES AND FRUIT	1	No Quantity							12018860			0
S3	2000	2000	2000	2	0	2	Export	699	India	IND	704	Viet Nam	VNM								05	VEGETABLES AND FRUIT	1	No Quantity							15223			0
S3	2000	2000	2000	2	0	2	Export	699	India	IND	710	South Africa	ZAF								05	VEGETABLES AND FRUIT	1	No Quantity							1954667			0
S3	2000	2000	2000	2	0	2	Export	699	India	IND	724	Spain	ESP								05	VEGETABLES AND FRUIT	1	No Quantity							13495999			0
S3	2000	2000	2000	2	0	2	Export	699	India	IND	736	Fmr Sudan	SDN								05	VEGETABLES AND FRUIT	1	No Quantity							8783525			0
S3	2000	2000	2000	2	0	2	Export	699	India	IND	748	Swaziland	SWZ								05	VEGETABLES AND FRUIT	1	No Quantity							1601			0
S3	2000	2000	2000	2	0	2	Export	699	India	IND	752	Sweden	SWE								05	VEGETABLES AND FRUIT	1	No Quantity							455697			0
S3	2000	2000	2000	2	0	2	Export	699	India	IND	757	Switzerland	CHE								05	VEGETABLES AND FRUIT	1	No Quantity							4494587			0
S3	2000	2000	2000	2	0	2	Export	699	India	IND	760	Syria	SYR								05	VEGETABLES AND FRUIT	1	No Quantity							926697			0
S3	2000	2000	2000	2	0	2	Export	699	India	IND	762	Tajikistan	TJK								05	VEGETABLES AND FRUIT	1	No Quantity							36105			0
S3	2000	2000	2000	2	0	2	Export	699	India	IND	764	Thailand	THA								05	VEGETABLES AND FRUIT	1	No Quantity							356650			0
S3	2000	2000	2000	2	0	2	Export	699	India	IND	772	Tokelau	TKL								05	VEGETABLES AND FRUIT	1	No Quantity							14052			0
S3	2000	2000	2000	2	0	2	Export	699	India	IND	780	Trinidad and Tobago	TTO								05	VEGETABLES AND FRUIT	1	No Quantity							361063			0
S3	2000	2000	2000	2	0	2	Export	699	India	IND	784	United Arab Emirates	ARE								05	VEGETABLES AND FRUIT	1	No Quantity							62870848			0
S3	2000	2000	2000	2	0	2	Export	699	India	IND	788	Tunisia	TUN								05	VEGETABLES AND FRUIT	1	No Quantity							37395			0
S3	2000	2000	2000	2	0	2	Export	699	India	IND	792	Turkey	TUR								05	VEGETABLES AND FRUIT	1	No Quantity							413843			0
S3	2000	2000	2000	2	0	2	Export	699	India	IND	800	Uganda	UGA								05	VEGETABLES AND FRUIT	1	No Quantity							26505			0
S3	2000	2000	2000	2	0	2	Export	699	India	IND	804	Ukraine	UKR								05	VEGETABLES AND FRUIT	1	No Quantity							265493			0
S3	2000	2000	2000	2	0	2	Export	699	India	IND	818	Egypt	EGY								05	VEGETABLES AND FRUIT	1	No Quantity							33915426			0
S3	2000	2000	2000	2	0	2	Export	699	India	IND	826	United Kingdom	GBR								05	VEGETABLES AND FRUIT	1	No Quantity							59799101			0
S3	2000	2000	2000	2	0	2	Export	699	India	IND	834	United Rep. of Tanzania	TZA								05	VEGETABLES AND FRUIT	1	No Quantity							24112			0
S3	2000	2000	2000	2	0	2	Export	699	India	IND	842	USA	USA								05	VEGETABLES AND FRUIT	1	No Quantity							250288879			0
S3	2000	2000	2000	2	0	2	Export	699	India	IND	858	Uruguay	URY								05	VEGETABLES AND FRUIT	1	No Quantity							189521			0
S3	2000	2000	2000	2	0	2	Export	699	India	IND	862	Venezuela	VEN								05	VEGETABLES AND FRUIT	1	No Quantity							8406			0
S3	2000	2000	2000	2	0	2	Export	699	India	IND	887	Yemen	YEM								05	VEGETABLES AND FRUIT	1	No Quantity							4299011			0
S3	2000	2000	2000	2	0	2	Export	699	India	IND	894	Zambia	ZMB								05	VEGETABLES AND FRUIT	1	No Quantity							288			0
S3	2000	2000	2000	2	0	2	Export	699	India	IND	899	Areas, nes									05	VEGETABLES AND FRUIT	1	No Quantity							812			0
S3	2000	2000	2000	2	0	2	Export	702	Singapore	SGP	0	World	WLD								05	VEGETABLES AND FRUIT	1	No Quantity							187540037			0
S3	2000	2000	2000	2	0	2	Export	702	Singapore	SGP	24	Angola	AGO								05	VEGETABLES AND FRUIT	1	No Quantity							2316			0
S3	2000	2000	2000	2	0	2	Export	702	Singapore	SGP	32	Argentina	ARG								05	VEGETABLES AND FRUIT	1	No Quantity							73677			0
S3	2000	2000	2000	2	0	2	Export	702	Singapore	SGP	36	Australia	AUS								05	VEGETABLES AND FRUIT	1	No Quantity							4940651			0
S3	2000	2000	2000	2	0	2	Export	702	Singapore	SGP	48	Bahrain	BHR								05	VEGETABLES AND FRUIT	1	No Quantity							124745			0
S3	2000	2000	2000	2	0	2	Export	702	Singapore	SGP	50	Bangladesh	BGD								05	VEGETABLES AND FRUIT	1	No Quantity							675844			0
S3	2000	2000	2000	2	0	2	Export	702	Singapore	SGP	52	Barbados	BRB								05	VEGETABLES AND FRUIT	1	No Quantity							7985			0
S3	2000	2000	2000	2	0	2	Export	702	Singapore	SGP	56	Belgium	BEL								05	VEGETABLES AND FRUIT	1	No Quantity							3378944			0
S3	2000	2000	2000	2	0	2	Export	702	Singapore	SGP	76	Brazil	BRA								05	VEGETABLES AND FRUIT	1	No Quantity							3924632			0
S3	2000	2000	2000	2	0	2	Export	702	Singapore	SGP	90	Solomon Isds	SLB								05	VEGETABLES AND FRUIT	1	No Quantity							71242			0
S3	2000	2000	2000	2	0	2	Export	702	Singapore	SGP	96	Brunei Darussalam	BRN								05	VEGETABLES AND FRUIT	1	No Quantity							10944451			0
S3	2000	2000	2000	2	0	2	Export	702	Singapore	SGP	104	Myanmar	MMR								05	VEGETABLES AND FRUIT	1	No Quantity							781362			0
S3	2000	2000	2000	2	0	2	Export	702	Singapore	SGP	116	Cambodia	KHM								05	VEGETABLES AND FRUIT	1	No Quantity							3257141			0
S3	2000	2000	2000	2	0	2	Export	702	Singapore	SGP	124	Canada	CAN								05	VEGETABLES AND FRUIT	1	No Quantity							1076099			0
S3	2000	2000	2000	2	0	2	Export	702	Singapore	SGP	144	Sri Lanka	LKA								05	VEGETABLES AND FRUIT	1	No Quantity							1218265			0
S3	2000	2000	2000	2	0	2	Export	702	Singapore	SGP	152	Chile	CHL								05	VEGETABLES AND FRUIT	1	No Quantity							77980			0
S3	2000	2000	2000	2	0	2	Export	702	Singapore	SGP	156	China	CHN								05	VEGETABLES AND FRUIT	1	No Quantity							886813			0
S3	2000	2000	2000	2	0	2	Export	702	Singapore	SGP	162	Christmas Isds	CXR								05	VEGETABLES AND FRUIT	1	No Quantity							26539			0
S3	2000	2000	2000	2	0	2	Export	702	Singapore	SGP	170	Colombia	COL								05	VEGETABLES AND FRUIT	1	No Quantity							13325			0
S3	2000	2000	2000	2	0	2	Export	702	Singapore	SGP	174	Comoros	COM								05	VEGETABLES AND FRUIT	1	No Quantity							11192			0
S3	2000	2000	2000	2	0	2	Export	702	Singapore	SGP	180	Dem. Rep. of the Congo	COD								05	VEGETABLES AND FRUIT	1	No Quantity							14403			0
S3	2000	2000	2000	2	0	2	Export	702	Singapore	SGP	184	Cook Isds	COK								05	VEGETABLES AND FRUIT	1	No Quantity							9398			0
S3	2000	2000	2000	2	0	2	Export	702	Singapore	SGP	196	Cyprus	CYP								05	VEGETABLES AND FRUIT	1	No Quantity							303933			0
S3	2000	2000	2000	2	0	2	Export	702	Singapore	SGP	204	Benin	BEN								05	VEGETABLES AND FRUIT	1	No Quantity							30633			0
S3	2000	2000	2000	2	0	2	Export	702	Singapore	SGP	208	Denmark	DNK								05	VEGETABLES AND FRUIT	1	No Quantity							97849			0
S3	2000	2000	2000	2	0	2	Export	702	Singapore	SGP	222	El Salvador	SLV								05	VEGETABLES AND FRUIT	1	No Quantity							3672			0
S3	2000	2000	2000	2	0	2	Export	702	Singapore	SGP	242	Fiji	FJI								05	VEGETABLES AND FRUIT	1	No Quantity							382154			0
S3	2000	2000	2000	2	0	2	Export	702	Singapore	SGP	246	Finland	FIN								05	VEGETABLES AND FRUIT	1	No Quantity							60974			0
S3	2000	2000	2000	2	0	2	Export	702	Singapore	SGP	251	France	FRA								05	VEGETABLES AND FRUIT	1	No Quantity							1462927			0
S3	2000	2000	2000	2	0	2	Export	702	Singapore	SGP	258	French Polynesia	PYF								05	VEGETABLES AND FRUIT	1	No Quantity							230136			0
S3	2000	2000	2000	2	0	2	Export	702	Singapore	SGP	262	Djibouti	DJI								05	VEGETABLES AND FRUIT	1	No Quantity							158124			0
S3	2000	2000	2000	2	0	2	Export	702	Singapore	SGP	276	Germany	DEU								05	VEGETABLES AND FRUIT	1	No Quantity							5701801			0
S3	2000	2000	2000	2	0	2	Export	702	Singapore	SGP	300	Greece	GRC								05	VEGETABLES AND FRUIT	1	No Quantity							132545			0
S3	2000	2000	2000	2	0	2	Export	702	Singapore	SGP	316	Guam	GUM								05	VEGETABLES AND FRUIT	1	No Quantity							5570			0
S3	2000	2000	2000	2	0	2	Export	702	Singapore	SGP	344	China, Hong Kong SAR	HKG								05	VEGETABLES AND FRUIT	1	No Quantity							11630175			0
S3	2000	2000	2000	2	0	2	Export	702	Singapore	SGP	348	Hungary	HUN								05	VEGETABLES AND FRUIT	1	No Quantity							1173			0
S3	2000	2000	2000	2	0	2	Export	702	Singapore	SGP	364	Iran	IRN								05	VEGETABLES AND FRUIT	1	No Quantity							144325			0
S3	2000	2000	2000	2	0	2	Export	702	Singapore	SGP	372	Ireland	IRL								05	VEGETABLES AND FRUIT	1	No Quantity							180509			0
S3	2000	2000	2000	2	0	2	Export	702	Singapore	SGP	376	Israel	ISR								05	VEGETABLES AND FRUIT	1	No Quantity							269621			0
S3	2000	2000	2000	2	0	2	Export	702	Singapore	SGP	381	Italy	ITA								05	VEGETABLES AND FRUIT	1	No Quantity							182648			0
S3	2000	2000	2000	2	0	2	Export	702	Singapore	SGP	384	Côte d'Ivoire	CIV								05	VEGETABLES AND FRUIT	1	No Quantity							4621			0
S3	2000	2000	2000	2	0	2	Export	702	Singapore	SGP	392	Japan	JPN								05	VEGETABLES AND FRUIT	1	No Quantity							1166087			0
S3	2000	2000	2000	2	0	2	Export	702	Singapore	SGP	400	Jordan	JOR								05	VEGETABLES AND FRUIT	1	No Quantity							59815			0
S3	2000	2000	2000	2	0	2	Export	702	Singapore	SGP	404	Kenya	KEN								05	VEGETABLES AND FRUIT	1	No Quantity							4436			0
S3	2000	2000	2000	2	0	2	Export	702	Singapore	SGP	408	Dem. People's Rep. of Korea	PRK								05	VEGETABLES AND FRUIT	1	No Quantity							29983			0
S3	2000	2000	2000	2	0	2	Export	702	Singapore	SGP	410	Rep. of Korea	KOR								05	VEGETABLES AND FRUIT	1	No Quantity							305158			0
S3	2000	2000	2000	2	0	2	Export	702	Singapore	SGP	414	Kuwait	KWT								05	VEGETABLES AND FRUIT	1	No Quantity							29116			0
S3	2000	2000	2000	2	0	2	Export	702	Singapore	SGP	418	Lao People's Dem. Rep.	LAO								05	VEGETABLES AND FRUIT	1	No Quantity							191			0
S3	2000	2000	2000	2	0	2	Export	702	Singapore	SGP	422	Lebanon	LBN								05	VEGETABLES AND FRUIT	1	No Quantity							6541			0
S3	2000	2000	2000	2	0	2	Export	702	Singapore	SGP	434	Libya	LBY								05	VEGETABLES AND FRUIT	1	No Quantity							4823			0
S3	2000	2000	2000	2	0	2	Export	702	Singapore	SGP	446	China, Macao SAR	MAC								05	VEGETABLES AND FRUIT	1	No Quantity							9860			0
S3	2000	2000	2000	2	0	2	Export	702	Singapore	SGP	450	Madagascar	MDG								05	VEGETABLES AND FRUIT	1	No Quantity							1330			0
S3	2000	2000	2000	2	0	2	Export	702	Singapore	SGP	458	Malaysia	MYS								05	VEGETABLES AND FRUIT	1	No Quantity							73593836			0
S3	2000	2000	2000	2	0	2	Export	702	Singapore	SGP	462	Maldives	MDV								05	VEGETABLES AND FRUIT	1	No Quantity							1515039			0
S3	2000	2000	2000	2	0	2	Export	702	Singapore	SGP	470	Malta	MLT								05	VEGETABLES AND FRUIT	1	No Quantity							17753			0
S3	2000	2000	2000	2	0	2	Export	702	Singapore	SGP	480	Mauritius	MUS								05	VEGETABLES AND FRUIT	1	No Quantity							600584			0
S3	2000	2000	2000	2	0	2	Export	702	Singapore	SGP	490	Other Asia, nes									05	VEGETABLES AND FRUIT	1	No Quantity							3420221			0
S3	2000	2000	2000	2	0	2	Export	702	Singapore	SGP	496	Mongolia	MNG								05	VEGETABLES AND FRUIT	1	No Quantity							37063			0
S3	2000	2000	2000	2	0	2	Export	702	Singapore	SGP	508	Mozambique	MOZ								05	VEGETABLES AND FRUIT	1	No Quantity							362			0
S3	2000	2000	2000	2	0	2	Export	702	Singapore	SGP	512	Oman	OMN								05	VEGETABLES AND FRUIT	1	No Quantity							48421			0
S3	2000	2000	2000	2	0	2	Export	702	Singapore	SGP	524	Nepal	NPL								05	VEGETABLES AND FRUIT	1	No Quantity							2592274			0
S3	2000	2000	2000	2	0	2	Export	702	Singapore	SGP	528	Netherlands	NLD								05	VEGETABLES AND FRUIT	1	No Quantity							4228942			0
S3	2000	2000	2000	2	0	2	Export	702	Singapore	SGP	540	New Caledonia	NCL								05	VEGETABLES AND FRUIT	1	No Quantity							141564			0
S3	2000	2000	2000	2	0	2	Export	702	Singapore	SGP	548	Vanuatu	VUT								05	VEGETABLES AND FRUIT	1	No Quantity							41435			0
S3	2000	2000	2000	2	0	2	Export	702	Singapore	SGP	554	New Zealand	NZL								05	VEGETABLES AND FRUIT	1	No Quantity							1086936			0
S3	2000	2000	2000	2	0	2	Export	702	Singapore	SGP	566	Nigeria	NGA								05	VEGETABLES AND FRUIT	1	No Quantity							118997			0
S3	2000	2000	2000	2	0	2	Export	702	Singapore	SGP	579	Norway	NOR								05	VEGETABLES AND FRUIT	1	No Quantity							28601			0
S3	2000	2000	2000	2	0	2	Export	702	Singapore	SGP	580	N. Mariana Isds	MNP								05	VEGETABLES AND FRUIT	1	No Quantity							17407			0
S3	2000	2000	2000	2	0	2	Export	702	Singapore	SGP	583	FS Micronesia	FSM								05	VEGETABLES AND FRUIT	1	No Quantity							46294			0
S3	2000	2000	2000	2	0	2	Export	702	Singapore	SGP	586	Pakistan	PAK								05	VEGETABLES AND FRUIT	1	No Quantity							1588159			0
S3	2000	2000	2000	2	0	2	Export	702	Singapore	SGP	591	Panama	PAN								05	VEGETABLES AND FRUIT	1	No Quantity							534			0
S3	2000	2000	2000	2	0	2	Export	702	Singapore	SGP	598	Papua New Guinea	PNG								05	VEGETABLES AND FRUIT	1	No Quantity							97733			0
S3	2000	2000	2000	2	0	2	Export	702	Singapore	SGP	604	Peru	PER								05	VEGETABLES AND FRUIT	1	No Quantity							382			0
S3	2000	2000	2000	2	0	2	Export	702	Singapore	SGP	608	Philippines	PHL								05	VEGETABLES AND FRUIT	1	No Quantity							6841991			0
S3	2000	2000	2000	2	0	2	Export	702	Singapore	SGP	616	Poland	POL								05	VEGETABLES AND FRUIT	1	No Quantity							152162			0
S3	2000	2000	2000	2	0	2	Export	702	Singapore	SGP	620	Portugal	PRT								05	VEGETABLES AND FRUIT	1	No Quantity							43291			0
S3	2000	2000	2000	2	0	2	Export	702	Singapore	SGP	626	Timor-Leste	TLS								05	VEGETABLES AND FRUIT	1	No Quantity							125630			0
S3	2000	2000	2000	2	0	2	Export	702	Singapore	SGP	634	Qatar	QAT								05	VEGETABLES AND FRUIT	1	No Quantity							39096			0
S3	2000	2000	2000	2	0	2	Export	702	Singapore	SGP	642	Romania	ROU								05	VEGETABLES AND FRUIT	1	No Quantity							90391			0
S3	2000	2000	2000	2	0	2	Export	702	Singapore	SGP	643	Russian Federation	RUS								05	VEGETABLES AND FRUIT	1	No Quantity							78400			0
S3	2000	2000	2000	2	0	2	Export	702	Singapore	SGP	682	Saudi Arabia	SAU								05	VEGETABLES AND FRUIT	1	No Quantity							218597			0
S3	2000	2000	2000	2	0	2	Export	702	Singapore	SGP	690	Seychelles	SYC								05	VEGETABLES AND FRUIT	1	No Quantity							648739			0
S3	2000	2000	2000	2	0	2	Export	702	Singapore	SGP	699	India	IND								05	VEGETABLES AND FRUIT	1	No Quantity							9109222			0
S3	2000	2000	2000	2	0	2	Export	702	Singapore	SGP	704	Viet Nam	VNM								05	VEGETABLES AND FRUIT	1	No Quantity							1032058			0
S3	2000	2000	2000	2	0	2	Export	702	Singapore	SGP	705	Slovenia	SVN								05	VEGETABLES AND FRUIT	1	No Quantity							7710			0
S3	2000	2000	2000	2	0	2	Export	702	Singapore	SGP	710	South Africa	ZAF								05	VEGETABLES AND FRUIT	1	No Quantity							646724			0
S3	2000	2000	2000	2	0	2	Export	702	Singapore	SGP	724	Spain	ESP								05	VEGETABLES AND FRUIT	1	No Quantity							399461			0
S3	2000	2000	2000	2	0	2	Export	702	Singapore	SGP	736	Fmr Sudan	SDN								05	VEGETABLES AND FRUIT	1	No Quantity							13012			0
S3	2000	2000	2000	2	0	2	Export	702	Singapore	SGP	752	Sweden	SWE								05	VEGETABLES AND FRUIT	1	No Quantity							354552			0
S3	2000	2000	2000	2	0	2	Export	702	Singapore	SGP	757	Switzerland	CHE								05	VEGETABLES AND FRUIT	1	No Quantity							14440			0
S3	2000	2000	2000	2	0	2	Export	702	Singapore	SGP	760	Syria	SYR								05	VEGETABLES AND FRUIT	1	No Quantity							12023			0
S3	2000	2000	2000	2	0	2	Export	702	Singapore	SGP	764	Thailand	THA								05	VEGETABLES AND FRUIT	1	No Quantity							6087721			0
S3	2000	2000	2000	2	0	2	Export	702	Singapore	SGP	768	Togo	TGO								05	VEGETABLES AND FRUIT	1	No Quantity							6202			0
S3	2000	2000	2000	2	0	2	Export	702	Singapore	SGP	776	Tonga	TON								05	VEGETABLES AND FRUIT	1	No Quantity							1405			0
S3	2000	2000	2000	2	0	2	Export	702	Singapore	SGP	784	United Arab Emirates	ARE								05	VEGETABLES AND FRUIT	1	No Quantity							1891158			0
S3	2000	2000	2000	2	0	2	Export	702	Singapore	SGP	788	Tunisia	TUN								05	VEGETABLES AND FRUIT	1	No Quantity							11684			0
S3	2000	2000	2000	2	0	2	Export	702	Singapore	SGP	792	Turkey	TUR								05	VEGETABLES AND FRUIT	1	No Quantity							1397566			0
S3	2000	2000	2000	2	0	2	Export	702	Singapore	SGP	800	Uganda	UGA								05	VEGETABLES AND FRUIT	1	No Quantity							6			0
S3	2000	2000	2000	2	0	2	Export	702	Singapore	SGP	804	Ukraine	UKR								05	VEGETABLES AND FRUIT	1	No Quantity							16930			0
S3	2000	2000	2000	2	0	2	Export	702	Singapore	SGP	807	North Macedonia	MKD								05	VEGETABLES AND FRUIT	1	No Quantity							28605			0
S3	2000	2000	2000	2	0	2	Export	702	Singapore	SGP	818	Egypt	EGY								05	VEGETABLES AND FRUIT	1	No Quantity							235398			0
S3	2000	2000	2000	2	0	2	Export	702	Singapore	SGP	826	United Kingdom	GBR								05	VEGETABLES AND FRUIT	1	No Quantity							6627727			0
S3	2000	2000	2000	2	0	2	Export	702	Singapore	SGP	834	United Rep. of Tanzania	TZA								05	VEGETABLES AND FRUIT	1	No Quantity							50			0
S3	2000	2000	2000	2	0	2	Export	702	Singapore	SGP	842	USA	USA								05	VEGETABLES AND FRUIT	1	No Quantity							7815710			0
S3	2000	2000	2000	2	0	2	Export	702	Singapore	SGP	858	Uruguay	URY								05	VEGETABLES AND FRUIT	1	No Quantity							82608			0
S3	2000	2000	2000	2	0	2	Export	702	Singapore	SGP	876	Wallis and Futuna Isds	WLF								05	VEGETABLES AND FRUIT	1	No Quantity							20293			0
S3	2000	2000	2000	2	0	2	Export	702	Singapore	SGP	882	Samoa	WSM								05	VEGETABLES AND FRUIT	1	No Quantity							34653			0
S3	2000	2000	2000	2	0	2	Export	702	Singapore	SGP	887	Yemen	YEM								05	VEGETABLES AND FRUIT	1	No Quantity							114554			0
S3	2000	2000	2000	2	0	2	Export	699	India	IND	0	World	WLD								06	SUGAR,SUGR.PREPTNS,HONEY	1	No Quantity							79630048			0
S3	2000	2000	2000	2	0	2	Export	699	India	IND	4	Afghanistan	AFG								06	SUGAR,SUGR.PREPTNS,HONEY	1	No Quantity							6775			0
S3	2000	2000	2000	2	0	2	Export	699	India	IND	36	Australia	AUS								06	SUGAR,SUGR.PREPTNS,HONEY	1	No Quantity							95663			0
S3	2000	2000	2000	2	0	2	Export	699	India	IND	44	Bahamas	BHS								06	SUGAR,SUGR.PREPTNS,HONEY	1	No Quantity							5385			0
S3	2000	2000	2000	2	0	2	Export	699	India	IND	48	Bahrain	BHR								06	SUGAR,SUGR.PREPTNS,HONEY	1	No Quantity							42257			0
S3	2000	2000	2000	2	0	2	Export	699	India	IND	50	Bangladesh	BGD								06	SUGAR,SUGR.PREPTNS,HONEY	1	No Quantity							11504879			0
S3	2000	2000	2000	2	0	2	Export	699	India	IND	52	Barbados	BRB								06	SUGAR,SUGR.PREPTNS,HONEY	1	No Quantity							1919			0
S3	2000	2000	2000	2	0	2	Export	699	India	IND	56	Belgium	BEL								06	SUGAR,SUGR.PREPTNS,HONEY	1	No Quantity							107797			0
S3	2000	2000	2000	2	0	2	Export	699	India	IND	64	Bhutan	BTN								06	SUGAR,SUGR.PREPTNS,HONEY	1	No Quantity							36374			0
S3	2000	2000	2000	2	0	2	Export	699	India	IND	72	Botswana	BWA								06	SUGAR,SUGR.PREPTNS,HONEY	1	No Quantity							1546			0
S3	2000	2000	2000	2	0	2	Export	699	India	IND	96	Brunei Darussalam	BRN								06	SUGAR,SUGR.PREPTNS,HONEY	1	No Quantity							478			0
S3	2000	2000	2000	2	0	2	Export	699	India	IND	108	Burundi	BDI								06	SUGAR,SUGR.PREPTNS,HONEY	1	No Quantity							28539			0
S3	2000	2000	2000	2	0	2	Export	699	India	IND	120	Cameroon	CMR								06	SUGAR,SUGR.PREPTNS,HONEY	1	No Quantity							87053			0
S3	2000	2000	2000	2	0	2	Export	699	India	IND	124	Canada	CAN								06	SUGAR,SUGR.PREPTNS,HONEY	1	No Quantity							191053			0
S3	2000	2000	2000	2	0	2	Export	699	India	IND	144	Sri Lanka	LKA								06	SUGAR,SUGR.PREPTNS,HONEY	1	No Quantity							4877806			0
S3	2000	2000	2000	2	0	2	Export	699	India	IND	148	Chad	TCD								06	SUGAR,SUGR.PREPTNS,HONEY	1	No Quantity							32290			0
S3	2000	2000	2000	2	0	2	Export	699	India	IND	152	Chile	CHL								06	SUGAR,SUGR.PREPTNS,HONEY	1	No Quantity							694738			0
S3	2000	2000	2000	2	0	2	Export	699	India	IND	156	China	CHN								06	SUGAR,SUGR.PREPTNS,HONEY	1	No Quantity							732924			0
S3	2000	2000	2000	2	0	2	Export	699	India	IND	178	Congo	COG								06	SUGAR,SUGR.PREPTNS,HONEY	1	No Quantity							50173			0
S3	2000	2000	2000	2	0	2	Export	699	India	IND	180	Dem. Rep. of the Congo	COD								06	SUGAR,SUGR.PREPTNS,HONEY	1	No Quantity							1791			0
S3	2000	2000	2000	2	0	2	Export	699	India	IND	203	Czechia	CZE								06	SUGAR,SUGR.PREPTNS,HONEY	1	No Quantity							15626			0
S3	2000	2000	2000	2	0	2	Export	699	India	IND	208	Denmark	DNK								06	SUGAR,SUGR.PREPTNS,HONEY	1	No Quantity							94819			0
S3	2000	2000	2000	2	0	2	Export	699	India	IND	226	Equatorial Guinea	GNQ								06	SUGAR,SUGR.PREPTNS,HONEY	1	No Quantity							7736			0
S3	2000	2000	2000	2	0	2	Export	699	India	IND	231	Ethiopia	ETH								06	SUGAR,SUGR.PREPTNS,HONEY	1	No Quantity							964325			0
S3	2000	2000	2000	2	0	2	Export	699	India	IND	242	Fiji	FJI								06	SUGAR,SUGR.PREPTNS,HONEY	1	No Quantity							1395			0
S3	2000	2000	2000	2	0	2	Export	699	India	IND	251	France	FRA								06	SUGAR,SUGR.PREPTNS,HONEY	1	No Quantity							3255			0
S3	2000	2000	2000	2	0	2	Export	699	India	IND	262	Djibouti	DJI								06	SUGAR,SUGR.PREPTNS,HONEY	1	No Quantity							6291			0
S3	2000	2000	2000	2	0	2	Export	699	India	IND	268	Georgia	GEO								06	SUGAR,SUGR.PREPTNS,HONEY	1	No Quantity							5003			0
S3	2000	2000	2000	2	0	2	Export	699	India	IND	276	Germany	DEU								06	SUGAR,SUGR.PREPTNS,HONEY	1	No Quantity							3830298			0
S3	2000	2000	2000	2	0	2	Export	699	India	IND	288	Ghana	GHA								06	SUGAR,SUGR.PREPTNS,HONEY	1	No Quantity							48			0
S3	2000	2000	2000	2	0	2	Export	699	India	IND	324	Guinea	GIN								06	SUGAR,SUGR.PREPTNS,HONEY	1	No Quantity							39945			0
S3	2000	2000	2000	2	0	2	Export	699	India	IND	328	Guyana	GUY								06	SUGAR,SUGR.PREPTNS,HONEY	1	No Quantity							81			0
S3	2000	2000	2000	2	0	2	Export	699	India	IND	344	China, Hong Kong SAR	HKG								06	SUGAR,SUGR.PREPTNS,HONEY	1	No Quantity							23712			0
S3	2000	2000	2000	2	0	2	Export	699	India	IND	360	Indonesia	IDN								06	SUGAR,SUGR.PREPTNS,HONEY	1	No Quantity							498269			0
S3	2000	2000	2000	2	0	2	Export	699	India	IND	364	Iran	IRN								06	SUGAR,SUGR.PREPTNS,HONEY	1	No Quantity							35540			0
S3	2000	2000	2000	2	0	2	Export	699	India	IND	376	Israel	ISR								06	SUGAR,SUGR.PREPTNS,HONEY	1	No Quantity							750			0
S3	2000	2000	2000	2	0	2	Export	699	India	IND	381	Italy	ITA								06	SUGAR,SUGR.PREPTNS,HONEY	1	No Quantity							67819			0
S3	2000	2000	2000	2	0	2	Export	699	India	IND	384	Côte d'Ivoire	CIV								06	SUGAR,SUGR.PREPTNS,HONEY	1	No Quantity							94405			0
S3	2000	2000	2000	2	0	2	Export	699	India	IND	392	Japan	JPN								06	SUGAR,SUGR.PREPTNS,HONEY	1	No Quantity							946			0
S3	2000	2000	2000	2	0	2	Export	699	India	IND	404	Kenya	KEN								06	SUGAR,SUGR.PREPTNS,HONEY	1	No Quantity							203803			0
S3	2000	2000	2000	2	0	2	Export	699	India	IND	410	Rep. of Korea	KOR								06	SUGAR,SUGR.PREPTNS,HONEY	1	No Quantity							708038			0
S3	2000	2000	2000	2	0	2	Export	699	India	IND	414	Kuwait	KWT								06	SUGAR,SUGR.PREPTNS,HONEY	1	No Quantity							37241			0
S3	2000	2000	2000	2	0	2	Export	699	India	IND	434	Libya	LBY								06	SUGAR,SUGR.PREPTNS,HONEY	1	No Quantity							6992			0
S3	2000	2000	2000	2	0	2	Export	699	India	IND	442	Luxembourg	LUX								06	SUGAR,SUGR.PREPTNS,HONEY	1	No Quantity							167			0
S3	2000	2000	2000	2	0	2	Export	699	India	IND	450	Madagascar	MDG								06	SUGAR,SUGR.PREPTNS,HONEY	1	No Quantity							10275			0
S3	2000	2000	2000	2	0	2	Export	699	India	IND	454	Malawi	MWI								06	SUGAR,SUGR.PREPTNS,HONEY	1	No Quantity							15266			0
S3	2000	2000	2000	2	0	2	Export	699	India	IND	458	Malaysia	MYS								06	SUGAR,SUGR.PREPTNS,HONEY	1	No Quantity							2154588			0
S3	2000	2000	2000	2	0	2	Export	699	India	IND	462	Maldives	MDV								06	SUGAR,SUGR.PREPTNS,HONEY	1	No Quantity							150665			0
S3	2000	2000	2000	2	0	2	Export	699	India	IND	466	Mali	MLI								06	SUGAR,SUGR.PREPTNS,HONEY	1	No Quantity							120061			0
S3	2000	2000	2000	2	0	2	Export	699	India	IND	480	Mauritius	MUS								06	SUGAR,SUGR.PREPTNS,HONEY	1	No Quantity							70458			0
S3	2000	2000	2000	2	0	2	Export	699	India	IND	490	Other Asia, nes									06	SUGAR,SUGR.PREPTNS,HONEY	1	No Quantity							824850			0
S3	2000	2000	2000	2	0	2	Export	699	India	IND	504	Morocco	MAR								06	SUGAR,SUGR.PREPTNS,HONEY	1	No Quantity							52593			0
S3	2000	2000	2000	2	0	2	Export	699	India	IND	508	Mozambique	MOZ								06	SUGAR,SUGR.PREPTNS,HONEY	1	No Quantity							193059			0
S3	2000	2000	2000	2	0	2	Export	699	India	IND	512	Oman	OMN								06	SUGAR,SUGR.PREPTNS,HONEY	1	No Quantity							133201			0
S3	2000	2000	2000	2	0	2	Export	699	India	IND	516	Namibia	NAM								06	SUGAR,SUGR.PREPTNS,HONEY	1	No Quantity							48958			0
S3	2000	2000	2000	2	0	2	Export	699	India	IND	524	Nepal	NPL								06	SUGAR,SUGR.PREPTNS,HONEY	1	No Quantity							1501805			0
S3	2000	2000	2000	2	0	2	Export	699	India	IND	528	Netherlands	NLD								06	SUGAR,SUGR.PREPTNS,HONEY	1	No Quantity							2323777			0
S3	2000	2000	2000	2	0	2	Export	699	India	IND	530	Neth. Antilles	ANT								06	SUGAR,SUGR.PREPTNS,HONEY	1	No Quantity							711			0
S3	2000	2000	2000	2	0	2	Export	699	India	IND	554	New Zealand	NZL								06	SUGAR,SUGR.PREPTNS,HONEY	1	No Quantity							19301			0
S3	2000	2000	2000	2	0	2	Export	699	India	IND	566	Nigeria	NGA								06	SUGAR,SUGR.PREPTNS,HONEY	1	No Quantity							23455			0
S3	2000	2000	2000	2	0	2	Export	699	India	IND	586	Pakistan	PAK								06	SUGAR,SUGR.PREPTNS,HONEY	1	No Quantity							37170079			0
S3	2000	2000	2000	2	0	2	Export	699	India	IND	608	Philippines	PHL								06	SUGAR,SUGR.PREPTNS,HONEY	1	No Quantity							685153			0
S3	2000	2000	2000	2	0	2	Export	699	India	IND	620	Portugal	PRT								06	SUGAR,SUGR.PREPTNS,HONEY	1	No Quantity							132894			0
S3	2000	2000	2000	2	0	2	Export	699	India	IND	634	Qatar	QAT								06	SUGAR,SUGR.PREPTNS,HONEY	1	No Quantity							8429			0
S3	2000	2000	2000	2	0	2	Export	699	India	IND	643	Russian Federation	RUS								06	SUGAR,SUGR.PREPTNS,HONEY	1	No Quantity							20099			0
S3	2000	2000	2000	2	0	2	Export	699	India	IND	646	Rwanda	RWA								06	SUGAR,SUGR.PREPTNS,HONEY	1	No Quantity							1498			0
S3	2000	2000	2000	2	0	2	Export	699	India	IND	682	Saudi Arabia	SAU								06	SUGAR,SUGR.PREPTNS,HONEY	1	No Quantity							232187			0
S3	2000	2000	2000	2	0	2	Export	699	India	IND	690	Seychelles	SYC								06	SUGAR,SUGR.PREPTNS,HONEY	1	No Quantity							36233			0
S3	2000	2000	2000	2	0	2	Export	699	India	IND	694	Sierra Leone	SLE								06	SUGAR,SUGR.PREPTNS,HONEY	1	No Quantity							5275			0
S3	2000	2000	2000	2	0	2	Export	699	India	IND	702	Singapore	SGP								06	SUGAR,SUGR.PREPTNS,HONEY	1	No Quantity							154356			0
S3	2000	2000	2000	2	0	2	Export	699	India	IND	704	Viet Nam	VNM								06	SUGAR,SUGR.PREPTNS,HONEY	1	No Quantity							53209			0
S3	2000	2000	2000	2	0	2	Export	699	India	IND	705	Slovenia	SVN								06	SUGAR,SUGR.PREPTNS,HONEY	1	No Quantity							5697			0
S3	2000	2000	2000	2	0	2	Export	699	India	IND	706	Somalia	SOM								06	SUGAR,SUGR.PREPTNS,HONEY	1	No Quantity							4018			0
S3	2000	2000	2000	2	0	2	Export	699	India	IND	710	South Africa	ZAF								06	SUGAR,SUGR.PREPTNS,HONEY	1	No Quantity							23198			0
S3	2000	2000	2000	2	0	2	Export	699	India	IND	716	Zimbabwe	ZWE								06	SUGAR,SUGR.PREPTNS,HONEY	1	No Quantity							2678			0
S3	2000	2000	2000	2	0	2	Export	699	India	IND	724	Spain	ESP								06	SUGAR,SUGR.PREPTNS,HONEY	1	No Quantity							13594			0
S3	2000	2000	2000	2	0	2	Export	699	India	IND	736	Fmr Sudan	SDN								06	SUGAR,SUGR.PREPTNS,HONEY	1	No Quantity							133			0
S3	2000	2000	2000	2	0	2	Export	699	India	IND	757	Switzerland	CHE								06	SUGAR,SUGR.PREPTNS,HONEY	1	No Quantity							3391			0
S3	2000	2000	2000	2	0	2	Export	699	India	IND	764	Thailand	THA								06	SUGAR,SUGR.PREPTNS,HONEY	1	No Quantity							4521			0
S3	2000	2000	2000	2	0	2	Export	699	India	IND	780	Trinidad and Tobago	TTO								06	SUGAR,SUGR.PREPTNS,HONEY	1	No Quantity							333			0
S3	2000	2000	2000	2	0	2	Export	699	India	IND	784	United Arab Emirates	ARE								06	SUGAR,SUGR.PREPTNS,HONEY	1	No Quantity							2294243			0
S3	2000	2000	2000	2	0	2	Export	699	India	IND	792	Turkey	TUR								06	SUGAR,SUGR.PREPTNS,HONEY	1	No Quantity							64545			0
S3	2000	2000	2000	2	0	2	Export	699	India	IND	800	Uganda	UGA								06	SUGAR,SUGR.PREPTNS,HONEY	1	No Quantity							181351			0
S3	2000	2000	2000	2	0	2	Export	699	India	IND	826	United Kingdom	GBR								06	SUGAR,SUGR.PREPTNS,HONEY	1	No Quantity							1847960			0
S3	2000	2000	2000	2	0	2	Export	699	India	IND	834	United Rep. of Tanzania	TZA								06	SUGAR,SUGR.PREPTNS,HONEY	1	No Quantity							187411			0
S3	2000	2000	2000	2	0	2	Export	699	India	IND	842	USA	USA								06	SUGAR,SUGR.PREPTNS,HONEY	1	No Quantity							1347631			0
S3	2000	2000	2000	2	0	2	Export	699	India	IND	854	Burkina Faso	BFA								06	SUGAR,SUGR.PREPTNS,HONEY	1	No Quantity							6599			0
S3	2000	2000	2000	2	0	2	Export	699	India	IND	858	Uruguay	URY								06	SUGAR,SUGR.PREPTNS,HONEY	1	No Quantity							189			0
S3	2000	2000	2000	2	0	2	Export	699	India	IND	860	Uzbekistan	UZB								06	SUGAR,SUGR.PREPTNS,HONEY	1	No Quantity							1775			0
S3	2000	2000	2000	2	0	2	Export	699	India	IND	887	Yemen	YEM								06	SUGAR,SUGR.PREPTNS,HONEY	1	No Quantity							2331787			0
S3	2000	2000	2000	2	0	2	Export	699	India	IND	894	Zambia	ZMB								06	SUGAR,SUGR.PREPTNS,HONEY	1	No Quantity							20615			0
S3	2000	2000	2000	2	0	2	Export	702	Singapore	SGP	0	World	WLD								06	SUGAR,SUGR.PREPTNS,HONEY	1	No Quantity							32976555			0
S3	2000	2000	2000	2	0	2	Export	702	Singapore	SGP	24	Angola	AGO								06	SUGAR,SUGR.PREPTNS,HONEY	1	No Quantity							24			0
S3	2000	2000	2000	2	0	2	Export	702	Singapore	SGP	36	Australia	AUS								06	SUGAR,SUGR.PREPTNS,HONEY	1	No Quantity							224588			0
S3	2000	2000	2000	2	0	2	Export	702	Singapore	SGP	48	Bahrain	BHR								06	SUGAR,SUGR.PREPTNS,HONEY	1	No Quantity							59183			0
S3	2000	2000	2000	2	0	2	Export	702	Singapore	SGP	50	Bangladesh	BGD								06	SUGAR,SUGR.PREPTNS,HONEY	1	No Quantity							1750634			0
S3	2000	2000	2000	2	0	2	Export	702	Singapore	SGP	51	Armenia	ARM								06	SUGAR,SUGR.PREPTNS,HONEY	1	No Quantity							2450			0
S3	2000	2000	2000	2	0	2	Export	702	Singapore	SGP	90	Solomon Isds	SLB								06	SUGAR,SUGR.PREPTNS,HONEY	1	No Quantity							66353			0
S3	2000	2000	2000	2	0	2	Export	702	Singapore	SGP	96	Brunei Darussalam	BRN								06	SUGAR,SUGR.PREPTNS,HONEY	1	No Quantity							1275289			0
S3	2000	2000	2000	2	0	2	Export	702	Singapore	SGP	104	Myanmar	MMR								06	SUGAR,SUGR.PREPTNS,HONEY	1	No Quantity							340019			0
S3	2000	2000	2000	2	0	2	Export	702	Singapore	SGP	116	Cambodia	KHM								06	SUGAR,SUGR.PREPTNS,HONEY	1	No Quantity							50430			0
S3	2000	2000	2000	2	0	2	Export	702	Singapore	SGP	124	Canada	CAN								06	SUGAR,SUGR.PREPTNS,HONEY	1	No Quantity							126715			0
S3	2000	2000	2000	2	0	2	Export	702	Singapore	SGP	144	Sri Lanka	LKA								06	SUGAR,SUGR.PREPTNS,HONEY	1	No Quantity							168343			0
S3	2000	2000	2000	2	0	2	Export	702	Singapore	SGP	152	Chile	CHL								06	SUGAR,SUGR.PREPTNS,HONEY	1	No Quantity							1483			0
S3	2000	2000	2000	2	0	2	Export	702	Singapore	SGP	156	China	CHN								06	SUGAR,SUGR.PREPTNS,HONEY	1	No Quantity							119823			0
S3	2000	2000	2000	2	0	2	Export	702	Singapore	SGP	174	Comoros	COM								06	SUGAR,SUGR.PREPTNS,HONEY	1	No Quantity							5839			0
S3	2000	2000	2000	2	0	2	Export	702	Singapore	SGP	242	Fiji	FJI								06	SUGAR,SUGR.PREPTNS,HONEY	1	No Quantity							74119			0
S3	2000	2000	2000	2	0	2	Export	702	Singapore	SGP	246	Finland	FIN								06	SUGAR,SUGR.PREPTNS,HONEY	1	No Quantity							182181			0
S3	2000	2000	2000	2	0	2	Export	702	Singapore	SGP	251	France	FRA								06	SUGAR,SUGR.PREPTNS,HONEY	1	No Quantity							11066			0
S3	2000	2000	2000	2	0	2	Export	702	Singapore	SGP	258	French Polynesia	PYF								06	SUGAR,SUGR.PREPTNS,HONEY	1	No Quantity							37440			0
S3	2000	2000	2000	2	0	2	Export	702	Singapore	SGP	262	Djibouti	DJI								06	SUGAR,SUGR.PREPTNS,HONEY	1	No Quantity							725			0
S3	2000	2000	2000	2	0	2	Export	702	Singapore	SGP	268	Georgia	GEO								06	SUGAR,SUGR.PREPTNS,HONEY	1	No Quantity							3183			0
S3	2000	2000	2000	2	0	2	Export	702	Singapore	SGP	276	Germany	DEU								06	SUGAR,SUGR.PREPTNS,HONEY	1	No Quantity							10			0
S3	2000	2000	2000	2	0	2	Export	702	Singapore	SGP	300	Greece	GRC								06	SUGAR,SUGR.PREPTNS,HONEY	1	No Quantity							93			0
S3	2000	2000	2000	2	0	2	Export	702	Singapore	SGP	316	Guam	GUM								06	SUGAR,SUGR.PREPTNS,HONEY	1	No Quantity							79799			0
S3	2000	2000	2000	2	0	2	Export	702	Singapore	SGP	344	China, Hong Kong SAR	HKG								06	SUGAR,SUGR.PREPTNS,HONEY	1	No Quantity							1865311			0
S3	2000	2000	2000	2	0	2	Export	702	Singapore	SGP	364	Iran	IRN								06	SUGAR,SUGR.PREPTNS,HONEY	1	No Quantity							4039			0
S3	2000	2000	2000	2	0	2	Export	702	Singapore	SGP	376	Israel	ISR								06	SUGAR,SUGR.PREPTNS,HONEY	1	No Quantity							8800			0
S3	2000	2000	2000	2	0	2	Export	702	Singapore	SGP	392	Japan	JPN								06	SUGAR,SUGR.PREPTNS,HONEY	1	No Quantity							4011662			0
S3	2000	2000	2000	2	0	2	Export	702	Singapore	SGP	408	Dem. People's Rep. of Korea	PRK								06	SUGAR,SUGR.PREPTNS,HONEY	1	No Quantity							11729			0
S3	2000	2000	2000	2	0	2	Export	702	Singapore	SGP	410	Rep. of Korea	KOR								06	SUGAR,SUGR.PREPTNS,HONEY	1	No Quantity							32608			0
S3	2000	2000	2000	2	0	2	Export	702	Singapore	SGP	414	Kuwait	KWT								06	SUGAR,SUGR.PREPTNS,HONEY	1	No Quantity							84993			0
S3	2000	2000	2000	2	0	2	Export	702	Singapore	SGP	428	Latvia	LVA								06	SUGAR,SUGR.PREPTNS,HONEY	1	No Quantity							4774			0
S3	2000	2000	2000	2	0	2	Export	702	Singapore	SGP	434	Libya	LBY								06	SUGAR,SUGR.PREPTNS,HONEY	1	No Quantity							2310			0
S3	2000	2000	2000	2	0	2	Export	702	Singapore	SGP	450	Madagascar	MDG								06	SUGAR,SUGR.PREPTNS,HONEY	1	No Quantity							29150			0
S3	2000	2000	2000	2	0	2	Export	702	Singapore	SGP	458	Malaysia	MYS								06	SUGAR,SUGR.PREPTNS,HONEY	1	No Quantity							11773560			0
S3	2000	2000	2000	2	0	2	Export	702	Singapore	SGP	462	Maldives	MDV								06	SUGAR,SUGR.PREPTNS,HONEY	1	No Quantity							161146			0
S3	2000	2000	2000	2	0	2	Export	702	Singapore	SGP	480	Mauritius	MUS								06	SUGAR,SUGR.PREPTNS,HONEY	1	No Quantity							185773			0
S3	2000	2000	2000	2	0	2	Export	702	Singapore	SGP	490	Other Asia, nes									06	SUGAR,SUGR.PREPTNS,HONEY	1	No Quantity							166645			0
S3	2000	2000	2000	2	0	2	Export	702	Singapore	SGP	496	Mongolia	MNG								06	SUGAR,SUGR.PREPTNS,HONEY	1	No Quantity							971			0
S3	2000	2000	2000	2	0	2	Export	702	Singapore	SGP	512	Oman	OMN								06	SUGAR,SUGR.PREPTNS,HONEY	1	No Quantity							69825			0
S3	2000	2000	2000	2	0	2	Export	702	Singapore	SGP	524	Nepal	NPL								06	SUGAR,SUGR.PREPTNS,HONEY	1	No Quantity							33616			0
S3	2000	2000	2000	2	0	2	Export	702	Singapore	SGP	528	Netherlands	NLD								06	SUGAR,SUGR.PREPTNS,HONEY	1	No Quantity							60941			0
S3	2000	2000	2000	2	0	2	Export	702	Singapore	SGP	540	New Caledonia	NCL								06	SUGAR,SUGR.PREPTNS,HONEY	1	No Quantity							84536			0
S3	2000	2000	2000	2	0	2	Export	702	Singapore	SGP	548	Vanuatu	VUT								06	SUGAR,SUGR.PREPTNS,HONEY	1	No Quantity							43352			0
S3	2000	2000	2000	2	0	2	Export	702	Singapore	SGP	554	New Zealand	NZL								06	SUGAR,SUGR.PREPTNS,HONEY	1	No Quantity							846035			0
S3	2000	2000	2000	2	0	2	Export	702	Singapore	SGP	566	Nigeria	NGA								06	SUGAR,SUGR.PREPTNS,HONEY	1	No Quantity							15039			0
S3	2000	2000	2000	2	0	2	Export	702	Singapore	SGP	583	FS Micronesia	FSM								06	SUGAR,SUGR.PREPTNS,HONEY	1	No Quantity							4277			0
S3	2000	2000	2000	2	0	2	Export	702	Singapore	SGP	586	Pakistan	PAK								06	SUGAR,SUGR.PREPTNS,HONEY	1	No Quantity							4666			0
S3	2000	2000	2000	2	0	2	Export	702	Singapore	SGP	598	Papua New Guinea	PNG								06	SUGAR,SUGR.PREPTNS,HONEY	1	No Quantity							23858			0
S3	2000	2000	2000	2	0	2	Export	702	Singapore	SGP	608	Philippines	PHL								06	SUGAR,SUGR.PREPTNS,HONEY	1	No Quantity							4420821			0
S3	2000	2000	2000	2	0	2	Export	702	Singapore	SGP	616	Poland	POL								06	SUGAR,SUGR.PREPTNS,HONEY	1	No Quantity							25361			0
S3	2000	2000	2000	2	0	2	Export	702	Singapore	SGP	626	Timor-Leste	TLS								06	SUGAR,SUGR.PREPTNS,HONEY	1	No Quantity							49872			0
S3	2000	2000	2000	2	0	2	Export	702	Singapore	SGP	643	Russian Federation	RUS								06	SUGAR,SUGR.PREPTNS,HONEY	1	No Quantity							83455			0
S3	2000	2000	2000	2	0	2	Export	702	Singapore	SGP	682	Saudi Arabia	SAU								06	SUGAR,SUGR.PREPTNS,HONEY	1	No Quantity							1247794			0
S3	2000	2000	2000	2	0	2	Export	702	Singapore	SGP	690	Seychelles	SYC								06	SUGAR,SUGR.PREPTNS,HONEY	1	No Quantity							14532			0
S3	2000	2000	2000	2	0	2	Export	702	Singapore	SGP	699	India	IND								06	SUGAR,SUGR.PREPTNS,HONEY	1	No Quantity							209821			0
S3	2000	2000	2000	2	0	2	Export	702	Singapore	SGP	704	Viet Nam	VNM								06	SUGAR,SUGR.PREPTNS,HONEY	1	No Quantity							320266			0
S3	2000	2000	2000	2	0	2	Export	702	Singapore	SGP	710	South Africa	ZAF								06	SUGAR,SUGR.PREPTNS,HONEY	1	No Quantity							256507			0
S3	2000	2000	2000	2	0	2	Export	702	Singapore	SGP	752	Sweden	SWE								06	SUGAR,SUGR.PREPTNS,HONEY	1	No Quantity							5508			0
S3	2000	2000	2000	2	0	2	Export	702	Singapore	SGP	757	Switzerland	CHE								06	SUGAR,SUGR.PREPTNS,HONEY	1	No Quantity							173			0
S3	2000	2000	2000	2	0	2	Export	702	Singapore	SGP	764	Thailand	THA								06	SUGAR,SUGR.PREPTNS,HONEY	1	No Quantity							254668			0
S3	2000	2000	2000	2	0	2	Export	702	Singapore	SGP	784	United Arab Emirates	ARE								06	SUGAR,SUGR.PREPTNS,HONEY	1	No Quantity							1369956			0
S3	2000	2000	2000	2	0	2	Export	702	Singapore	SGP	826	United Kingdom	GBR								06	SUGAR,SUGR.PREPTNS,HONEY	1	No Quantity							42998			0
S3	2000	2000	2000	2	0	2	Export	702	Singapore	SGP	834	United Rep. of Tanzania	TZA								06	SUGAR,SUGR.PREPTNS,HONEY	1	No Quantity							13			0
S3	2000	2000	2000	2	0	2	Export	702	Singapore	SGP	842	USA	USA								06	SUGAR,SUGR.PREPTNS,HONEY	1	No Quantity							406310			0
S3	2000	2000	2000	2	0	2	Export	702	Singapore	SGP	860	Uzbekistan	UZB								06	SUGAR,SUGR.PREPTNS,HONEY	1	No Quantity							8			0
S3	2000	2000	2000	2	0	2	Export	702	Singapore	SGP	876	Wallis and Futuna Isds	WLF								06	SUGAR,SUGR.PREPTNS,HONEY	1	No Quantity							898			0
S3	2000	2000	2000	2	0	2	Export	702	Singapore	SGP	887	Yemen	YEM								06	SUGAR,SUGR.PREPTNS,HONEY	1	No Quantity							158193			0
S3	2000	2000	2000	2	0	2	Export	699	India	IND	0	World	WLD								07	COFFEE,TEA,COCOA,SPICES	1	No Quantity							882956470			0
S3	2000	2000	2000	2	0	2	Export	699	India	IND	4	Afghanistan	AFG								07	COFFEE,TEA,COCOA,SPICES	1	No Quantity							398599			0
S3	2000	2000	2000	2	0	2	Export	699	India	IND	12	Algeria	DZA								07	COFFEE,TEA,COCOA,SPICES	1	No Quantity							601112			0
S3	2000	2000	2000	2	0	2	Export	699	India	IND	24	Angola	AGO								07	COFFEE,TEA,COCOA,SPICES	1	No Quantity							16993			0
S3	2000	2000	2000	2	0	2	Export	699	India	IND	31	Azerbaijan	AZE								07	COFFEE,TEA,COCOA,SPICES	1	No Quantity							18718			0
S3	2000	2000	2000	2	0	2	Export	699	India	IND	32	Argentina	ARG								07	COFFEE,TEA,COCOA,SPICES	1	No Quantity							19842			0
S3	2000	2000	2000	2	0	2	Export	699	India	IND	36	Australia	AUS								07	COFFEE,TEA,COCOA,SPICES	1	No Quantity							6106523			0
S3	2000	2000	2000	2	0	2	Export	699	India	IND	40	Austria	AUT								07	COFFEE,TEA,COCOA,SPICES	1	No Quantity							1246619			0
S3	2000	2000	2000	2	0	2	Export	699	India	IND	44	Bahamas	BHS								07	COFFEE,TEA,COCOA,SPICES	1	No Quantity							16465			0
S3	2000	2000	2000	2	0	2	Export	699	India	IND	48	Bahrain	BHR								07	COFFEE,TEA,COCOA,SPICES	1	No Quantity							1346137			0
S3	2000	2000	2000	2	0	2	Export	699	India	IND	50	Bangladesh	BGD								07	COFFEE,TEA,COCOA,SPICES	1	No Quantity							13086352			0
S3	2000	2000	2000	2	0	2	Export	699	India	IND	52	Barbados	BRB								07	COFFEE,TEA,COCOA,SPICES	1	No Quantity							277287			0
S3	2000	2000	2000	2	0	2	Export	699	India	IND	56	Belgium	BEL								07	COFFEE,TEA,COCOA,SPICES	1	No Quantity							14849357			0
S3	2000	2000	2000	2	0	2	Export	699	India	IND	64	Bhutan	BTN								07	COFFEE,TEA,COCOA,SPICES	1	No Quantity							103272			0
S3	2000	2000	2000	2	0	2	Export	699	India	IND	68	Bolivia (Plurinational State of)	BOL								07	COFFEE,TEA,COCOA,SPICES	1	No Quantity							216458			0
S3	2000	2000	2000	2	0	2	Export	699	India	IND	72	Botswana	BWA								07	COFFEE,TEA,COCOA,SPICES	1	No Quantity							6333			0
S3	2000	2000	2000	2	0	2	Export	699	India	IND	76	Brazil	BRA								07	COFFEE,TEA,COCOA,SPICES	1	No Quantity							1580099			0
S3	2000	2000	2000	2	0	2	Export	699	India	IND	96	Brunei Darussalam	BRN								07	COFFEE,TEA,COCOA,SPICES	1	No Quantity							69387			0
S3	2000	2000	2000	2	0	2	Export	699	India	IND	100	Bulgaria	BGR								07	COFFEE,TEA,COCOA,SPICES	1	No Quantity							304083			0
S3	2000	2000	2000	2	0	2	Export	699	India	IND	104	Myanmar	MMR								07	COFFEE,TEA,COCOA,SPICES	1	No Quantity							140020			0
S3	2000	2000	2000	2	0	2	Export	699	India	IND	112	Belarus	BLR								07	COFFEE,TEA,COCOA,SPICES	1	No Quantity							86186			0
S3	2000	2000	2000	2	0	2	Export	699	India	IND	116	Cambodia	KHM								07	COFFEE,TEA,COCOA,SPICES	1	No Quantity							38999			0
S3	2000	2000	2000	2	0	2	Export	699	India	IND	120	Cameroon	CMR								07	COFFEE,TEA,COCOA,SPICES	1	No Quantity							1020			0
S3	2000	2000	2000	2	0	2	Export	699	India	IND	124	Canada	CAN								07	COFFEE,TEA,COCOA,SPICES	1	No Quantity							13460464			0
S3	2000	2000	2000	2	0	2	Export	699	India	IND	144	Sri Lanka	LKA								07	COFFEE,TEA,COCOA,SPICES	1	No Quantity							13774602			0
S3	2000	2000	2000	2	0	2	Export	699	India	IND	152	Chile	CHL								07	COFFEE,TEA,COCOA,SPICES	1	No Quantity							172569			0
S3	2000	2000	2000	2	0	2	Export	699	India	IND	156	China	CHN								07	COFFEE,TEA,COCOA,SPICES	1	No Quantity							534982			0
S3	2000	2000	2000	2	0	2	Export	699	India	IND	178	Congo	COG								07	COFFEE,TEA,COCOA,SPICES	1	No Quantity							320			0
S3	2000	2000	2000	2	0	2	Export	699	India	IND	180	Dem. Rep. of the Congo	COD								07	COFFEE,TEA,COCOA,SPICES	1	No Quantity							1447			0
S3	2000	2000	2000	2	0	2	Export	699	India	IND	191	Croatia	HRV								07	COFFEE,TEA,COCOA,SPICES	1	No Quantity							1116820			0
S3	2000	2000	2000	2	0	2	Export	699	India	IND	192	Cuba	CUB								07	COFFEE,TEA,COCOA,SPICES	1	No Quantity							41451			0
S3	2000	2000	2000	2	0	2	Export	699	India	IND	196	Cyprus	CYP								07	COFFEE,TEA,COCOA,SPICES	1	No Quantity							97212			0
S3	2000	2000	2000	2	0	2	Export	699	India	IND	203	Czechia	CZE								07	COFFEE,TEA,COCOA,SPICES	1	No Quantity							542430			0
S3	2000	2000	2000	2	0	2	Export	699	India	IND	208	Denmark	DNK								07	COFFEE,TEA,COCOA,SPICES	1	No Quantity							1969355			0
S3	2000	2000	2000	2	0	2	Export	699	India	IND	214	Dominican Rep.	DOM								07	COFFEE,TEA,COCOA,SPICES	1	No Quantity							63452			0
S3	2000	2000	2000	2	0	2	Export	699	India	IND	218	Ecuador	ECU								07	COFFEE,TEA,COCOA,SPICES	1	No Quantity							10174			0
S3	2000	2000	2000	2	0	2	Export	699	India	IND	222	El Salvador	SLV								07	COFFEE,TEA,COCOA,SPICES	1	No Quantity							21637			0
S3	2000	2000	2000	2	0	2	Export	699	India	IND	231	Ethiopia	ETH								07	COFFEE,TEA,COCOA,SPICES	1	No Quantity							40595			0
S3	2000	2000	2000	2	0	2	Export	699	India	IND	233	Estonia	EST								07	COFFEE,TEA,COCOA,SPICES	1	No Quantity							51448			0
S3	2000	2000	2000	2	0	2	Export	699	India	IND	242	Fiji	FJI								07	COFFEE,TEA,COCOA,SPICES	1	No Quantity							196324			0
S3	2000	2000	2000	2	0	2	Export	699	India	IND	246	Finland	FIN								07	COFFEE,TEA,COCOA,SPICES	1	No Quantity							5741076			0
S3	2000	2000	2000	2	0	2	Export	699	India	IND	251	France	FRA								07	COFFEE,TEA,COCOA,SPICES	1	No Quantity							8831481			0
S3	2000	2000	2000	2	0	2	Export	699	India	IND	262	Djibouti	DJI								07	COFFEE,TEA,COCOA,SPICES	1	No Quantity							19967			0
S3	2000	2000	2000	2	0	2	Export	699	India	IND	276	Germany	DEU								07	COFFEE,TEA,COCOA,SPICES	1	No Quantity							59373273			0
S3	2000	2000	2000	2	0	2	Export	699	India	IND	288	Ghana	GHA								07	COFFEE,TEA,COCOA,SPICES	1	No Quantity							181622			0
S3	2000	2000	2000	2	0	2	Export	699	India	IND	300	Greece	GRC								07	COFFEE,TEA,COCOA,SPICES	1	No Quantity							3128651			0
S3	2000	2000	2000	2	0	2	Export	699	India	IND	320	Guatemala	GTM								07	COFFEE,TEA,COCOA,SPICES	1	No Quantity							18114			0
S3	2000	2000	2000	2	0	2	Export	699	India	IND	328	Guyana	GUY								07	COFFEE,TEA,COCOA,SPICES	1	No Quantity							68200			0
S3	2000	2000	2000	2	0	2	Export	699	India	IND	340	Honduras	HND								07	COFFEE,TEA,COCOA,SPICES	1	No Quantity							89426			0
S3	2000	2000	2000	2	0	2	Export	699	India	IND	344	China, Hong Kong SAR	HKG								07	COFFEE,TEA,COCOA,SPICES	1	No Quantity							1261364			0
S3	2000	2000	2000	2	0	2	Export	699	India	IND	348	Hungary	HUN								07	COFFEE,TEA,COCOA,SPICES	1	No Quantity							4314525			0
S3	2000	2000	2000	2	0	2	Export	699	India	IND	360	Indonesia	IDN								07	COFFEE,TEA,COCOA,SPICES	1	No Quantity							2780488			0
S3	2000	2000	2000	2	0	2	Export	699	India	IND	364	Iran	IRN								07	COFFEE,TEA,COCOA,SPICES	1	No Quantity							6308813			0
S3	2000	2000	2000	2	0	2	Export	699	India	IND	368	Iraq	IRQ								07	COFFEE,TEA,COCOA,SPICES	1	No Quantity							16256440			0
S3	2000	2000	2000	2	0	2	Export	699	India	IND	372	Ireland	IRL								07	COFFEE,TEA,COCOA,SPICES	1	No Quantity							9353987			0
S3	2000	2000	2000	2	0	2	Export	699	India	IND	376	Israel	ISR								07	COFFEE,TEA,COCOA,SPICES	1	No Quantity							5200068			0
S3	2000	2000	2000	2	0	2	Export	699	India	IND	381	Italy	ITA								07	COFFEE,TEA,COCOA,SPICES	1	No Quantity							32753411			0
S3	2000	2000	2000	2	0	2	Export	699	India	IND	384	Côte d'Ivoire	CIV								07	COFFEE,TEA,COCOA,SPICES	1	No Quantity							22211			0
S3	2000	2000	2000	2	0	2	Export	699	India	IND	388	Jamaica	JAM								07	COFFEE,TEA,COCOA,SPICES	1	No Quantity							7787			0
S3	2000	2000	2000	2	0	2	Export	699	India	IND	392	Japan	JPN								07	COFFEE,TEA,COCOA,SPICES	1	No Quantity							25601417			0
S3	2000	2000	2000	2	0	2	Export	699	India	IND	398	Kazakhstan	KAZ								07	COFFEE,TEA,COCOA,SPICES	1	No Quantity							16156717			0
S3	2000	2000	2000	2	0	2	Export	699	India	IND	400	Jordan	JOR								07	COFFEE,TEA,COCOA,SPICES	1	No Quantity							3121678			0
S3	2000	2000	2000	2	0	2	Export	699	India	IND	404	Kenya	KEN								07	COFFEE,TEA,COCOA,SPICES	1	No Quantity							1510391			0
S3	2000	2000	2000	2	0	2	Export	699	India	IND	408	Dem. People's Rep. of Korea	PRK								07	COFFEE,TEA,COCOA,SPICES	1	No Quantity							170361			0
S3	2000	2000	2000	2	0	2	Export	699	India	IND	410	Rep. of Korea	KOR								07	COFFEE,TEA,COCOA,SPICES	1	No Quantity							638867			0
S3	2000	2000	2000	2	0	2	Export	699	India	IND	414	Kuwait	KWT								07	COFFEE,TEA,COCOA,SPICES	1	No Quantity							6866638			0
S3	2000	2000	2000	2	0	2	Export	699	India	IND	417	Kyrgyzstan	KGZ								07	COFFEE,TEA,COCOA,SPICES	1	No Quantity							90625			0
S3	2000	2000	2000	2	0	2	Export	699	India	IND	422	Lebanon	LBN								07	COFFEE,TEA,COCOA,SPICES	1	No Quantity							239099			0
S3	2000	2000	2000	2	0	2	Export	699	India	IND	428	Latvia	LVA								07	COFFEE,TEA,COCOA,SPICES	1	No Quantity							7006380			0
S3	2000	2000	2000	2	0	2	Export	699	India	IND	430	Liberia	LBR								07	COFFEE,TEA,COCOA,SPICES	1	No Quantity							3982169			0
S3	2000	2000	2000	2	0	2	Export	699	India	IND	434	Libya	LBY								07	COFFEE,TEA,COCOA,SPICES	1	No Quantity							841377			0
S3	2000	2000	2000	2	0	2	Export	699	India	IND	440	Lithuania	LTU								07	COFFEE,TEA,COCOA,SPICES	1	No Quantity							873477			0
S3	2000	2000	2000	2	0	2	Export	699	India	IND	446	China, Macao SAR	MAC								07	COFFEE,TEA,COCOA,SPICES	1	No Quantity							19263			0
S3	2000	2000	2000	2	0	2	Export	699	India	IND	450	Madagascar	MDG								07	COFFEE,TEA,COCOA,SPICES	1	No Quantity							27531			0
S3	2000	2000	2000	2	0	2	Export	699	India	IND	454	Malawi	MWI								07	COFFEE,TEA,COCOA,SPICES	1	No Quantity							102563			0
S3	2000	2000	2000	2	0	2	Export	699	India	IND	458	Malaysia	MYS								07	COFFEE,TEA,COCOA,SPICES	1	No Quantity							12683524			0
S3	2000	2000	2000	2	0	2	Export	699	India	IND	462	Maldives	MDV								07	COFFEE,TEA,COCOA,SPICES	1	No Quantity							292670			0
S3	2000	2000	2000	2	0	2	Export	699	India	IND	466	Mali	MLI								07	COFFEE,TEA,COCOA,SPICES	1	No Quantity							505813			0
S3	2000	2000	2000	2	0	2	Export	699	India	IND	480	Mauritius	MUS								07	COFFEE,TEA,COCOA,SPICES	1	No Quantity							606488			0
S3	2000	2000	2000	2	0	2	Export	699	India	IND	484	Mexico	MEX								07	COFFEE,TEA,COCOA,SPICES	1	No Quantity							1837164			0
S3	2000	2000	2000	2	0	2	Export	699	India	IND	490	Other Asia, nes									07	COFFEE,TEA,COCOA,SPICES	1	No Quantity							1604569			0
S3	2000	2000	2000	2	0	2	Export	699	India	IND	504	Morocco	MAR								07	COFFEE,TEA,COCOA,SPICES	1	No Quantity							1195462			0
S3	2000	2000	2000	2	0	2	Export	699	India	IND	508	Mozambique	MOZ								07	COFFEE,TEA,COCOA,SPICES	1	No Quantity							31373			0
S3	2000	2000	2000	2	0	2	Export	699	India	IND	512	Oman	OMN								07	COFFEE,TEA,COCOA,SPICES	1	No Quantity							2247460			0
S3	2000	2000	2000	2	0	2	Export	699	India	IND	524	Nepal	NPL								07	COFFEE,TEA,COCOA,SPICES	1	No Quantity							5236314			0
S3	2000	2000	2000	2	0	2	Export	699	India	IND	528	Netherlands	NLD								07	COFFEE,TEA,COCOA,SPICES	1	No Quantity							20084469			0
S3	2000	2000	2000	2	0	2	Export	699	India	IND	530	Neth. Antilles	ANT								07	COFFEE,TEA,COCOA,SPICES	1	No Quantity							72134			0
S3	2000	2000	2000	2	0	2	Export	699	India	IND	548	Vanuatu	VUT								07	COFFEE,TEA,COCOA,SPICES	1	No Quantity							8119			0
S3	2000	2000	2000	2	0	2	Export	699	India	IND	554	New Zealand	NZL								07	COFFEE,TEA,COCOA,SPICES	1	No Quantity							773966			0
S3	2000	2000	2000	2	0	2	Export	699	India	IND	562	Niger	NER								07	COFFEE,TEA,COCOA,SPICES	1	No Quantity							25140			0
S3	2000	2000	2000	2	0	2	Export	699	India	IND	566	Nigeria	NGA								07	COFFEE,TEA,COCOA,SPICES	1	No Quantity							85854			0
S3	2000	2000	2000	2	0	2	Export	699	India	IND	579	Norway	NOR								07	COFFEE,TEA,COCOA,SPICES	1	No Quantity							699476			0
S3	2000	2000	2000	2	0	2	Export	699	India	IND	586	Pakistan	PAK								07	COFFEE,TEA,COCOA,SPICES	1	No Quantity							14648058			0
S3	2000	2000	2000	2	0	2	Export	699	India	IND	591	Panama	PAN								07	COFFEE,TEA,COCOA,SPICES	1	No Quantity							2535			0
S3	2000	2000	2000	2	0	2	Export	699	India	IND	600	Paraguay	PRY								07	COFFEE,TEA,COCOA,SPICES	1	No Quantity							39446			0
S3	2000	2000	2000	2	0	2	Export	699	India	IND	608	Philippines	PHL								07	COFFEE,TEA,COCOA,SPICES	1	No Quantity							739547			0
S3	2000	2000	2000	2	0	2	Export	699	India	IND	616	Poland	POL								07	COFFEE,TEA,COCOA,SPICES	1	No Quantity							20043428			0
S3	2000	2000	2000	2	0	2	Export	699	India	IND	620	Portugal	PRT								07	COFFEE,TEA,COCOA,SPICES	1	No Quantity							2356426			0
S3	2000	2000	2000	2	0	2	Export	699	India	IND	634	Qatar	QAT								07	COFFEE,TEA,COCOA,SPICES	1	No Quantity							906443			0
S3	2000	2000	2000	2	0	2	Export	699	India	IND	642	Romania	ROU								07	COFFEE,TEA,COCOA,SPICES	1	No Quantity							588099			0
S3	2000	2000	2000	2	0	2	Export	699	India	IND	643	Russian Federation	RUS								07	COFFEE,TEA,COCOA,SPICES	1	No Quantity							181573558			0
S3	2000	2000	2000	2	0	2	Export	699	India	IND	682	Saudi Arabia	SAU								07	COFFEE,TEA,COCOA,SPICES	1	No Quantity							16821998			0
S3	2000	2000	2000	2	0	2	Export	699	India	IND	686	Senegal	SEN								07	COFFEE,TEA,COCOA,SPICES	1	No Quantity							311			0
S3	2000	2000	2000	2	0	2	Export	699	India	IND	690	Seychelles	SYC								07	COFFEE,TEA,COCOA,SPICES	1	No Quantity							107129			0
S3	2000	2000	2000	2	0	2	Export	699	India	IND	694	Sierra Leone	SLE								07	COFFEE,TEA,COCOA,SPICES	1	No Quantity							18116			0
S3	2000	2000	2000	2	0	2	Export	699	India	IND	702	Singapore	SGP								07	COFFEE,TEA,COCOA,SPICES	1	No Quantity							9839188			0
S3	2000	2000	2000	2	0	2	Export	699	India	IND	703	Slovakia	SVK								07	COFFEE,TEA,COCOA,SPICES	1	No Quantity							496355			0
S3	2000	2000	2000	2	0	2	Export	699	India	IND	704	Viet Nam	VNM								07	COFFEE,TEA,COCOA,SPICES	1	No Quantity							14258			0
S3	2000	2000	2000	2	0	2	Export	699	India	IND	705	Slovenia	SVN								07	COFFEE,TEA,COCOA,SPICES	1	No Quantity							3009096			0
S3	2000	2000	2000	2	0	2	Export	699	India	IND	706	Somalia	SOM								07	COFFEE,TEA,COCOA,SPICES	1	No Quantity							24009			0
S3	2000	2000	2000	2	0	2	Export	699	India	IND	710	South Africa	ZAF								07	COFFEE,TEA,COCOA,SPICES	1	No Quantity							5978700			0
S3	2000	2000	2000	2	0	2	Export	699	India	IND	716	Zimbabwe	ZWE								07	COFFEE,TEA,COCOA,SPICES	1	No Quantity							123703			0
S3	2000	2000	2000	2	0	2	Export	699	India	IND	724	Spain	ESP								07	COFFEE,TEA,COCOA,SPICES	1	No Quantity							16427187			0
S3	2000	2000	2000	2	0	2	Export	699	India	IND	736	Fmr Sudan	SDN								07	COFFEE,TEA,COCOA,SPICES	1	No Quantity							920648			0
S3	2000	2000	2000	2	0	2	Export	699	India	IND	748	Swaziland	SWZ								07	COFFEE,TEA,COCOA,SPICES	1	No Quantity							188038			0
S3	2000	2000	2000	2	0	2	Export	699	India	IND	752	Sweden	SWE								07	COFFEE,TEA,COCOA,SPICES	1	No Quantity							566332			0
S3	2000	2000	2000	2	0	2	Export	699	India	IND	757	Switzerland	CHE								07	COFFEE,TEA,COCOA,SPICES	1	No Quantity							5359277			0
S3	2000	2000	2000	2	0	2	Export	699	India	IND	760	Syria	SYR								07	COFFEE,TEA,COCOA,SPICES	1	No Quantity							398989			0
S3	2000	2000	2000	2	0	2	Export	699	India	IND	762	Tajikistan	TJK								07	COFFEE,TEA,COCOA,SPICES	1	No Quantity							28618			0
S3	2000	2000	2000	2	0	2	Export	699	India	IND	764	Thailand	THA								07	COFFEE,TEA,COCOA,SPICES	1	No Quantity							592456			0
S3	2000	2000	2000	2	0	2	Export	699	India	IND	768	Togo	TGO								07	COFFEE,TEA,COCOA,SPICES	1	No Quantity							530			0
S3	2000	2000	2000	2	0	2	Export	699	India	IND	780	Trinidad and Tobago	TTO								07	COFFEE,TEA,COCOA,SPICES	1	No Quantity							245591			0
S3	2000	2000	2000	2	0	2	Export	699	India	IND	784	United Arab Emirates	ARE								07	COFFEE,TEA,COCOA,SPICES	1	No Quantity							74781201			0
S3	2000	2000	2000	2	0	2	Export	699	India	IND	788	Tunisia	TUN								07	COFFEE,TEA,COCOA,SPICES	1	No Quantity							1902183			0
S3	2000	2000	2000	2	0	2	Export	699	India	IND	792	Turkey	TUR								07	COFFEE,TEA,COCOA,SPICES	1	No Quantity							3073777			0
S3	2000	2000	2000	2	0	2	Export	699	India	IND	795	Turkmenistan	TKM								07	COFFEE,TEA,COCOA,SPICES	1	No Quantity							47052			0
S3	2000	2000	2000	2	0	2	Export	699	India	IND	800	Uganda	UGA								07	COFFEE,TEA,COCOA,SPICES	1	No Quantity							100940			0
S3	2000	2000	2000	2	0	2	Export	699	India	IND	804	Ukraine	UKR								07	COFFEE,TEA,COCOA,SPICES	1	No Quantity							2587308			0
S3	2000	2000	2000	2	0	2	Export	699	India	IND	807	North Macedonia	MKD								07	COFFEE,TEA,COCOA,SPICES	1	No Quantity							55401			0
S3	2000	2000	2000	2	0	2	Export	699	India	IND	818	Egypt	EGY								07	COFFEE,TEA,COCOA,SPICES	1	No Quantity							4796590			0
S3	2000	2000	2000	2	0	2	Export	699	India	IND	826	United Kingdom	GBR								07	COFFEE,TEA,COCOA,SPICES	1	No Quantity							63499716			0
S3	2000	2000	2000	2	0	2	Export	699	India	IND	834	United Rep. of Tanzania	TZA								07	COFFEE,TEA,COCOA,SPICES	1	No Quantity							54100			0
S3	2000	2000	2000	2	0	2	Export	699	India	IND	842	USA	USA								07	COFFEE,TEA,COCOA,SPICES	1	No Quantity							104200083			0
S3	2000	2000	2000	2	0	2	Export	699	India	IND	860	Uzbekistan	UZB								07	COFFEE,TEA,COCOA,SPICES	1	No Quantity							29611			0
S3	2000	2000	2000	2	0	2	Export	699	India	IND	862	Venezuela	VEN								07	COFFEE,TEA,COCOA,SPICES	1	No Quantity							20882			0
S3	2000	2000	2000	2	0	2	Export	699	India	IND	887	Yemen	YEM								07	COFFEE,TEA,COCOA,SPICES	1	No Quantity							1813010			0
S3	2000	2000	2000	2	0	2	Export	699	India	IND	891	Serbia and Montenegro	SCG								07	COFFEE,TEA,COCOA,SPICES	1	No Quantity							355935			0
S3	2000	2000	2000	2	0	2	Export	699	India	IND	894	Zambia	ZMB								07	COFFEE,TEA,COCOA,SPICES	1	No Quantity							6016			0
S3	2000	2000	2000	2	0	2	Export	702	Singapore	SGP	0	World	WLD								07	COFFEE,TEA,COCOA,SPICES	1	No Quantity							590570994			0
S3	2000	2000	2000	2	0	2	Export	702	Singapore	SGP	4	Afghanistan	AFG								07	COFFEE,TEA,COCOA,SPICES	1	No Quantity							124736			0
S3	2000	2000	2000	2	0	2	Export	702	Singapore	SGP	12	Algeria	DZA								07	COFFEE,TEA,COCOA,SPICES	1	No Quantity							357436			0
S3	2000	2000	2000	2	0	2	Export	702	Singapore	SGP	24	Angola	AGO								07	COFFEE,TEA,COCOA,SPICES	1	No Quantity							16522			0
S3	2000	2000	2000	2	0	2	Export	702	Singapore	SGP	32	Argentina	ARG								07	COFFEE,TEA,COCOA,SPICES	1	No Quantity							3260159			0
S3	2000	2000	2000	2	0	2	Export	702	Singapore	SGP	36	Australia	AUS								07	COFFEE,TEA,COCOA,SPICES	1	No Quantity							37938555			0
S3	2000	2000	2000	2	0	2	Export	702	Singapore	SGP	48	Bahrain	BHR								07	COFFEE,TEA,COCOA,SPICES	1	No Quantity							92595			0
S3	2000	2000	2000	2	0	2	Export	702	Singapore	SGP	50	Bangladesh	BGD								07	COFFEE,TEA,COCOA,SPICES	1	No Quantity							4235566			0
S3	2000	2000	2000	2	0	2	Export	702	Singapore	SGP	51	Armenia	ARM								07	COFFEE,TEA,COCOA,SPICES	1	No Quantity							234221			0
S3	2000	2000	2000	2	0	2	Export	702	Singapore	SGP	52	Barbados	BRB								07	COFFEE,TEA,COCOA,SPICES	1	No Quantity							164012			0
S3	2000	2000	2000	2	0	2	Export	702	Singapore	SGP	56	Belgium	BEL								07	COFFEE,TEA,COCOA,SPICES	1	No Quantity							3469748			0
S3	2000	2000	2000	2	0	2	Export	702	Singapore	SGP	76	Brazil	BRA								07	COFFEE,TEA,COCOA,SPICES	1	No Quantity							2299996			0
S3	2000	2000	2000	2	0	2	Export	702	Singapore	SGP	84	Belize	BLZ								07	COFFEE,TEA,COCOA,SPICES	1	No Quantity							23110			0
S3	2000	2000	2000	2	0	2	Export	702	Singapore	SGP	90	Solomon Isds	SLB								07	COFFEE,TEA,COCOA,SPICES	1	No Quantity							56787			0
S3	2000	2000	2000	2	0	2	Export	702	Singapore	SGP	96	Brunei Darussalam	BRN								07	COFFEE,TEA,COCOA,SPICES	1	No Quantity							2740415			0
S3	2000	2000	2000	2	0	2	Export	702	Singapore	SGP	100	Bulgaria	BGR								07	COFFEE,TEA,COCOA,SPICES	1	No Quantity							146416			0
S3	2000	2000	2000	2	0	2	Export	702	Singapore	SGP	104	Myanmar	MMR								07	COFFEE,TEA,COCOA,SPICES	1	No Quantity							13972381			0
S3	2000	2000	2000	2	0	2	Export	702	Singapore	SGP	116	Cambodia	KHM								07	COFFEE,TEA,COCOA,SPICES	1	No Quantity							481873			0
S3	2000	2000	2000	2	0	2	Export	702	Singapore	SGP	120	Cameroon	CMR								07	COFFEE,TEA,COCOA,SPICES	1	No Quantity							576			0
S3	2000	2000	2000	2	0	2	Export	702	Singapore	SGP	124	Canada	CAN								07	COFFEE,TEA,COCOA,SPICES	1	No Quantity							4593072			0
S3	2000	2000	2000	2	0	2	Export	702	Singapore	SGP	140	Central African Rep.	CAF								07	COFFEE,TEA,COCOA,SPICES	1	No Quantity							3285			0
S3	2000	2000	2000	2	0	2	Export	702	Singapore	SGP	144	Sri Lanka	LKA								07	COFFEE,TEA,COCOA,SPICES	1	No Quantity							867737			0
S3	2000	2000	2000	2	0	2	Export	702	Singapore	SGP	152	Chile	CHL								07	COFFEE,TEA,COCOA,SPICES	1	No Quantity							946787			0
S3	2000	2000	2000	2	0	2	Export	702	Singapore	SGP	156	China	CHN								07	COFFEE,TEA,COCOA,SPICES	1	No Quantity							12313039			0
S3	2000	2000	2000	2	0	2	Export	702	Singapore	SGP	170	Colombia	COL								07	COFFEE,TEA,COCOA,SPICES	1	No Quantity							429755			0
S3	2000	2000	2000	2	0	2	Export	702	Singapore	SGP	174	Comoros	COM								07	COFFEE,TEA,COCOA,SPICES	1	No Quantity							4381			0
S3	2000	2000	2000	2	0	2	Export	702	Singapore	SGP	178	Congo	COG								07	COFFEE,TEA,COCOA,SPICES	1	No Quantity							49165			0
S3	2000	2000	2000	2	0	2	Export	702	Singapore	SGP	184	Cook Isds	COK								07	COFFEE,TEA,COCOA,SPICES	1	No Quantity							3247			0
S3	2000	2000	2000	2	0	2	Export	702	Singapore	SGP	196	Cyprus	CYP								07	COFFEE,TEA,COCOA,SPICES	1	No Quantity							152850			0
S3	2000	2000	2000	2	0	2	Export	702	Singapore	SGP	204	Benin	BEN								07	COFFEE,TEA,COCOA,SPICES	1	No Quantity							80357			0
S3	2000	2000	2000	2	0	2	Export	702	Singapore	SGP	208	Denmark	DNK								07	COFFEE,TEA,COCOA,SPICES	1	No Quantity							948383			0
S3	2000	2000	2000	2	0	2	Export	702	Singapore	SGP	212	Dominica	DMA								07	COFFEE,TEA,COCOA,SPICES	1	No Quantity							10324			0
S3	2000	2000	2000	2	0	2	Export	702	Singapore	SGP	214	Dominican Rep.	DOM								07	COFFEE,TEA,COCOA,SPICES	1	No Quantity							2557709			0
S3	2000	2000	2000	2	0	2	Export	702	Singapore	SGP	218	Ecuador	ECU								07	COFFEE,TEA,COCOA,SPICES	1	No Quantity							358572			0
S3	2000	2000	2000	2	0	2	Export	702	Singapore	SGP	222	El Salvador	SLV								07	COFFEE,TEA,COCOA,SPICES	1	No Quantity							26422			0
S3	2000	2000	2000	2	0	2	Export	702	Singapore	SGP	226	Equatorial Guinea	GNQ								07	COFFEE,TEA,COCOA,SPICES	1	No Quantity							3795			0
S3	2000	2000	2000	2	0	2	Export	702	Singapore	SGP	231	Ethiopia	ETH								07	COFFEE,TEA,COCOA,SPICES	1	No Quantity							17522			0
S3	2000	2000	2000	2	0	2	Export	702	Singapore	SGP	242	Fiji	FJI								07	COFFEE,TEA,COCOA,SPICES	1	No Quantity							389804			0
S3	2000	2000	2000	2	0	2	Export	702	Singapore	SGP	246	Finland	FIN								07	COFFEE,TEA,COCOA,SPICES	1	No Quantity							10607088			0
S3	2000	2000	2000	2	0	2	Export	702	Singapore	SGP	251	France	FRA								07	COFFEE,TEA,COCOA,SPICES	1	No Quantity							5091409			0
S3	2000	2000	2000	2	0	2	Export	702	Singapore	SGP	258	French Polynesia	PYF								07	COFFEE,TEA,COCOA,SPICES	1	No Quantity							10431			0
S3	2000	2000	2000	2	0	2	Export	702	Singapore	SGP	262	Djibouti	DJI								07	COFFEE,TEA,COCOA,SPICES	1	No Quantity							160134			0
S3	2000	2000	2000	2	0	2	Export	702	Singapore	SGP	268	Georgia	GEO								07	COFFEE,TEA,COCOA,SPICES	1	No Quantity							300626			0
S3	2000	2000	2000	2	0	2	Export	702	Singapore	SGP	270	Gambia	GMB								07	COFFEE,TEA,COCOA,SPICES	1	No Quantity							193539			0
S3	2000	2000	2000	2	0	2	Export	702	Singapore	SGP	276	Germany	DEU								07	COFFEE,TEA,COCOA,SPICES	1	No Quantity							25574237			0
S3	2000	2000	2000	2	0	2	Export	702	Singapore	SGP	300	Greece	GRC								07	COFFEE,TEA,COCOA,SPICES	1	No Quantity							1916974			0
S3	2000	2000	2000	2	0	2	Export	702	Singapore	SGP	316	Guam	GUM								07	COFFEE,TEA,COCOA,SPICES	1	No Quantity							29371			0
S3	2000	2000	2000	2	0	2	Export	702	Singapore	SGP	320	Guatemala	GTM								07	COFFEE,TEA,COCOA,SPICES	1	No Quantity							196956			0
S3	2000	2000	2000	2	0	2	Export	702	Singapore	SGP	324	Guinea	GIN								07	COFFEE,TEA,COCOA,SPICES	1	No Quantity							1476			0
S3	2000	2000	2000	2	0	2	Export	702	Singapore	SGP	328	Guyana	GUY								07	COFFEE,TEA,COCOA,SPICES	1	No Quantity							107524			0
S3	2000	2000	2000	2	0	2	Export	702	Singapore	SGP	332	Haiti	HTI								07	COFFEE,TEA,COCOA,SPICES	1	No Quantity							301172			0
S3	2000	2000	2000	2	0	2	Export	702	Singapore	SGP	344	China, Hong Kong SAR	HKG								07	COFFEE,TEA,COCOA,SPICES	1	No Quantity							23267812			0
S3	2000	2000	2000	2	0	2	Export	702	Singapore	SGP	348	Hungary	HUN								07	COFFEE,TEA,COCOA,SPICES	1	No Quantity							73466			0
S3	2000	2000	2000	2	0	2	Export	702	Singapore	SGP	352	Iceland	ISL								07	COFFEE,TEA,COCOA,SPICES	1	No Quantity							8825			0
S3	2000	2000	2000	2	0	2	Export	702	Singapore	SGP	364	Iran	IRN								07	COFFEE,TEA,COCOA,SPICES	1	No Quantity							1134805			0
S3	2000	2000	2000	2	0	2	Export	702	Singapore	SGP	376	Israel	ISR								07	COFFEE,TEA,COCOA,SPICES	1	No Quantity							4774694			0
S3	2000	2000	2000	2	0	2	Export	702	Singapore	SGP	381	Italy	ITA								07	COFFEE,TEA,COCOA,SPICES	1	No Quantity							1998361			0
S3	2000	2000	2000	2	0	2	Export	702	Singapore	SGP	388	Jamaica	JAM								07	COFFEE,TEA,COCOA,SPICES	1	No Quantity							1027720			0
S3	2000	2000	2000	2	0	2	Export	702	Singapore	SGP	392	Japan	JPN								07	COFFEE,TEA,COCOA,SPICES	1	No Quantity							77389764			0
S3	2000	2000	2000	2	0	2	Export	702	Singapore	SGP	398	Kazakhstan	KAZ								07	COFFEE,TEA,COCOA,SPICES	1	No Quantity							971548			0
S3	2000	2000	2000	2	0	2	Export	702	Singapore	SGP	400	Jordan	JOR								07	COFFEE,TEA,COCOA,SPICES	1	No Quantity							817483			0
S3	2000	2000	2000	2	0	2	Export	702	Singapore	SGP	404	Kenya	KEN								07	COFFEE,TEA,COCOA,SPICES	1	No Quantity							17622			0
S3	2000	2000	2000	2	0	2	Export	702	Singapore	SGP	408	Dem. People's Rep. of Korea	PRK								07	COFFEE,TEA,COCOA,SPICES	1	No Quantity							54228			0
S3	2000	2000	2000	2	0	2	Export	702	Singapore	SGP	410	Rep. of Korea	KOR								07	COFFEE,TEA,COCOA,SPICES	1	No Quantity							12719029			0
S3	2000	2000	2000	2	0	2	Export	702	Singapore	SGP	414	Kuwait	KWT								07	COFFEE,TEA,COCOA,SPICES	1	No Quantity							213673			0
S3	2000	2000	2000	2	0	2	Export	702	Singapore	SGP	417	Kyrgyzstan	KGZ								07	COFFEE,TEA,COCOA,SPICES	1	No Quantity							157974			0
S3	2000	2000	2000	2	0	2	Export	702	Singapore	SGP	418	Lao People's Dem. Rep.	LAO								07	COFFEE,TEA,COCOA,SPICES	1	No Quantity							6593			0
S3	2000	2000	2000	2	0	2	Export	702	Singapore	SGP	422	Lebanon	LBN								07	COFFEE,TEA,COCOA,SPICES	1	No Quantity							416415			0
S3	2000	2000	2000	2	0	2	Export	702	Singapore	SGP	428	Latvia	LVA								07	COFFEE,TEA,COCOA,SPICES	1	No Quantity							101128			0
S3	2000	2000	2000	2	0	2	Export	702	Singapore	SGP	430	Liberia	LBR								07	COFFEE,TEA,COCOA,SPICES	1	No Quantity							93254			0
S3	2000	2000	2000	2	0	2	Export	702	Singapore	SGP	434	Libya	LBY								07	COFFEE,TEA,COCOA,SPICES	1	No Quantity							5719			0
S3	2000	2000	2000	2	0	2	Export	702	Singapore	SGP	440	Lithuania	LTU								07	COFFEE,TEA,COCOA,SPICES	1	No Quantity							83712			0
S3	2000	2000	2000	2	0	2	Export	702	Singapore	SGP	446	China, Macao SAR	MAC								07	COFFEE,TEA,COCOA,SPICES	1	No Quantity							2173			0
S3	2000	2000	2000	2	0	2	Export	702	Singapore	SGP	450	Madagascar	MDG								07	COFFEE,TEA,COCOA,SPICES	1	No Quantity							443			0
S3	2000	2000	2000	2	0	2	Export	702	Singapore	SGP	458	Malaysia	MYS								07	COFFEE,TEA,COCOA,SPICES	1	No Quantity							60969562			0
S3	2000	2000	2000	2	0	2	Export	702	Singapore	SGP	462	Maldives	MDV								07	COFFEE,TEA,COCOA,SPICES	1	No Quantity							836963			0
S3	2000	2000	2000	2	0	2	Export	702	Singapore	SGP	470	Malta	MLT								07	COFFEE,TEA,COCOA,SPICES	1	No Quantity							112609			0
S3	2000	2000	2000	2	0	2	Export	702	Singapore	SGP	478	Mauritania	MRT								07	COFFEE,TEA,COCOA,SPICES	1	No Quantity							132293			0
S3	2000	2000	2000	2	0	2	Export	702	Singapore	SGP	480	Mauritius	MUS								07	COFFEE,TEA,COCOA,SPICES	1	No Quantity							450570			0
S3	2000	2000	2000	2	0	2	Export	702	Singapore	SGP	484	Mexico	MEX								07	COFFEE,TEA,COCOA,SPICES	1	No Quantity							1743807			0
S3	2000	2000	2000	2	0	2	Export	702	Singapore	SGP	490	Other Asia, nes									07	COFFEE,TEA,COCOA,SPICES	1	No Quantity							11546137			0
S3	2000	2000	2000	2	0	2	Export	702	Singapore	SGP	496	Mongolia	MNG								07	COFFEE,TEA,COCOA,SPICES	1	No Quantity							466288			0
S3	2000	2000	2000	2	0	2	Export	702	Singapore	SGP	498	Rep. of Moldova	MDA								07	COFFEE,TEA,COCOA,SPICES	1	No Quantity							260854			0
S3	2000	2000	2000	2	0	2	Export	702	Singapore	SGP	504	Morocco	MAR								07	COFFEE,TEA,COCOA,SPICES	1	No Quantity							372351			0
S3	2000	2000	2000	2	0	2	Export	702	Singapore	SGP	512	Oman	OMN								07	COFFEE,TEA,COCOA,SPICES	1	No Quantity							1664536			0
S3	2000	2000	2000	2	0	2	Export	702	Singapore	SGP	524	Nepal	NPL								07	COFFEE,TEA,COCOA,SPICES	1	No Quantity							655673			0
S3	2000	2000	2000	2	0	2	Export	702	Singapore	SGP	528	Netherlands	NLD								07	COFFEE,TEA,COCOA,SPICES	1	No Quantity							30191681			0
S3	2000	2000	2000	2	0	2	Export	702	Singapore	SGP	540	New Caledonia	NCL								07	COFFEE,TEA,COCOA,SPICES	1	No Quantity							28475			0
S3	2000	2000	2000	2	0	2	Export	702	Singapore	SGP	548	Vanuatu	VUT								07	COFFEE,TEA,COCOA,SPICES	1	No Quantity							3207			0
S3	2000	2000	2000	2	0	2	Export	702	Singapore	SGP	554	New Zealand	NZL								07	COFFEE,TEA,COCOA,SPICES	1	No Quantity							7234808			0
S3	2000	2000	2000	2	0	2	Export	702	Singapore	SGP	566	Nigeria	NGA								07	COFFEE,TEA,COCOA,SPICES	1	No Quantity							419259			0
S3	2000	2000	2000	2	0	2	Export	702	Singapore	SGP	586	Pakistan	PAK								07	COFFEE,TEA,COCOA,SPICES	1	No Quantity							11869738			0
S3	2000	2000	2000	2	0	2	Export	702	Singapore	SGP	591	Panama	PAN								07	COFFEE,TEA,COCOA,SPICES	1	No Quantity							273093			0
S3	2000	2000	2000	2	0	2	Export	702	Singapore	SGP	598	Papua New Guinea	PNG								07	COFFEE,TEA,COCOA,SPICES	1	No Quantity							51243			0
S3	2000	2000	2000	2	0	2	Export	702	Singapore	SGP	604	Peru	PER								07	COFFEE,TEA,COCOA,SPICES	1	No Quantity							876328			0
S3	2000	2000	2000	2	0	2	Export	702	Singapore	SGP	608	Philippines	PHL								07	COFFEE,TEA,COCOA,SPICES	1	No Quantity							9133714			0
S3	2000	2000	2000	2	0	2	Export	702	Singapore	SGP	616	Poland	POL								07	COFFEE,TEA,COCOA,SPICES	1	No Quantity							2412620			0
S3	2000	2000	2000	2	0	2	Export	702	Singapore	SGP	620	Portugal	PRT								07	COFFEE,TEA,COCOA,SPICES	1	No Quantity							250261			0
S3	2000	2000	2000	2	0	2	Export	702	Singapore	SGP	626	Timor-Leste	TLS								07	COFFEE,TEA,COCOA,SPICES	1	No Quantity							978			0
S3	2000	2000	2000	2	0	2	Export	702	Singapore	SGP	634	Qatar	QAT								07	COFFEE,TEA,COCOA,SPICES	1	No Quantity							237260			0
S3	2000	2000	2000	2	0	2	Export	702	Singapore	SGP	642	Romania	ROU								07	COFFEE,TEA,COCOA,SPICES	1	No Quantity							1366953			0
S3	2000	2000	2000	2	0	2	Export	702	Singapore	SGP	643	Russian Federation	RUS								07	COFFEE,TEA,COCOA,SPICES	1	No Quantity							24804693			0
S3	2000	2000	2000	2	0	2	Export	702	Singapore	SGP	682	Saudi Arabia	SAU								07	COFFEE,TEA,COCOA,SPICES	1	No Quantity							9723109			0
S3	2000	2000	2000	2	0	2	Export	702	Singapore	SGP	686	Senegal	SEN								07	COFFEE,TEA,COCOA,SPICES	1	No Quantity							530198			0
S3	2000	2000	2000	2	0	2	Export	702	Singapore	SGP	690	Seychelles	SYC								07	COFFEE,TEA,COCOA,SPICES	1	No Quantity							279879			0
S3	2000	2000	2000	2	0	2	Export	702	Singapore	SGP	694	Sierra Leone	SLE								07	COFFEE,TEA,COCOA,SPICES	1	No Quantity							19965			0
S3	2000	2000	2000	2	0	2	Export	702	Singapore	SGP	699	India	IND								07	COFFEE,TEA,COCOA,SPICES	1	No Quantity							13029703			0
S3	2000	2000	2000	2	0	2	Export	702	Singapore	SGP	704	Viet Nam	VNM								07	COFFEE,TEA,COCOA,SPICES	1	No Quantity							4084788			0
S3	2000	2000	2000	2	0	2	Export	702	Singapore	SGP	705	Slovenia	SVN								07	COFFEE,TEA,COCOA,SPICES	1	No Quantity							14368			0
S3	2000	2000	2000	2	0	2	Export	702	Singapore	SGP	710	South Africa	ZAF								07	COFFEE,TEA,COCOA,SPICES	1	No Quantity							9139334			0
S3	2000	2000	2000	2	0	2	Export	702	Singapore	SGP	724	Spain	ESP								07	COFFEE,TEA,COCOA,SPICES	1	No Quantity							6404045			0
S3	2000	2000	2000	2	0	2	Export	702	Singapore	SGP	736	Fmr Sudan	SDN								07	COFFEE,TEA,COCOA,SPICES	1	No Quantity							692508			0
S3	2000	2000	2000	2	0	2	Export	702	Singapore	SGP	752	Sweden	SWE								07	COFFEE,TEA,COCOA,SPICES	1	No Quantity							815582			0
S3	2000	2000	2000	2	0	2	Export	702	Singapore	SGP	757	Switzerland	CHE								07	COFFEE,TEA,COCOA,SPICES	1	No Quantity							11567			0
S3	2000	2000	2000	2	0	2	Export	702	Singapore	SGP	760	Syria	SYR								07	COFFEE,TEA,COCOA,SPICES	1	No Quantity							2229185			0
S3	2000	2000	2000	2	0	2	Export	702	Singapore	SGP	764	Thailand	THA								07	COFFEE,TEA,COCOA,SPICES	1	No Quantity							5208747			0
S3	2000	2000	2000	2	0	2	Export	702	Singapore	SGP	776	Tonga	TON								07	COFFEE,TEA,COCOA,SPICES	1	No Quantity							744			0
S3	2000	2000	2000	2	0	2	Export	702	Singapore	SGP	780	Trinidad and Tobago	TTO								07	COFFEE,TEA,COCOA,SPICES	1	No Quantity							63621			0
S3	2000	2000	2000	2	0	2	Export	702	Singapore	SGP	784	United Arab Emirates	ARE								07	COFFEE,TEA,COCOA,SPICES	1	No Quantity							29207766			0
S3	2000	2000	2000	2	0	2	Export	702	Singapore	SGP	788	Tunisia	TUN								07	COFFEE,TEA,COCOA,SPICES	1	No Quantity							426407			0
S3	2000	2000	2000	2	0	2	Export	702	Singapore	SGP	792	Turkey	TUR								07	COFFEE,TEA,COCOA,SPICES	1	No Quantity							1535207			0
S3	2000	2000	2000	2	0	2	Export	702	Singapore	SGP	804	Ukraine	UKR								07	COFFEE,TEA,COCOA,SPICES	1	No Quantity							170591			0
S3	2000	2000	2000	2	0	2	Export	702	Singapore	SGP	807	North Macedonia	MKD								07	COFFEE,TEA,COCOA,SPICES	1	No Quantity							40892			0
S3	2000	2000	2000	2	0	2	Export	702	Singapore	SGP	818	Egypt	EGY								07	COFFEE,TEA,COCOA,SPICES	1	No Quantity							6878673			0
S3	2000	2000	2000	2	0	2	Export	702	Singapore	SGP	826	United Kingdom	GBR								07	COFFEE,TEA,COCOA,SPICES	1	No Quantity							7172632			0
S3	2000	2000	2000	2	0	2	Export	702	Singapore	SGP	842	USA	USA								07	COFFEE,TEA,COCOA,SPICES	1	No Quantity							58139200			0
S3	2000	2000	2000	2	0	2	Export	702	Singapore	SGP	858	Uruguay	URY								07	COFFEE,TEA,COCOA,SPICES	1	No Quantity							155642			0
S3	2000	2000	2000	2	0	2	Export	702	Singapore	SGP	860	Uzbekistan	UZB								07	COFFEE,TEA,COCOA,SPICES	1	No Quantity							134877			0
S3	2000	2000	2000	2	0	2	Export	702	Singapore	SGP	862	Venezuela	VEN								07	COFFEE,TEA,COCOA,SPICES	1	No Quantity							1708563			0
S3	2000	2000	2000	2	0	2	Export	702	Singapore	SGP	882	Samoa	WSM								07	COFFEE,TEA,COCOA,SPICES	1	No Quantity							24653			0
S3	2000	2000	2000	2	0	2	Export	702	Singapore	SGP	887	Yemen	YEM								07	COFFEE,TEA,COCOA,SPICES	1	No Quantity							1162689			0
S3	2000	2000	2000	2	0	2	Export	702	Singapore	SGP	894	Zambia	ZMB								07	COFFEE,TEA,COCOA,SPICES	1	No Quantity							1212			0
S3	2000	2000	2000	2	0	2	Export	699	India	IND	0	World	WLD								08	ANIMAL FEED STUFF	1	No Quantity							480053125			0
S3	2000	2000	2000	2	0	2	Export	699	India	IND	36	Australia	AUS								08	ANIMAL FEED STUFF	1	No Quantity							40			0
S3	2000	2000	2000	2	0	2	Export	699	India	IND	40	Austria	AUT								08	ANIMAL FEED STUFF	1	No Quantity							43500			0
S3	2000	2000	2000	2	0	2	Export	699	India	IND	48	Bahrain	BHR								08	ANIMAL FEED STUFF	1	No Quantity							811400			0
S3	2000	2000	2000	2	0	2	Export	699	India	IND	50	Bangladesh	BGD								08	ANIMAL FEED STUFF	1	No Quantity							22931076			0
S3	2000	2000	2000	2	0	2	Export	699	India	IND	52	Barbados	BRB								08	ANIMAL FEED STUFF	1	No Quantity							92861			0
S3	2000	2000	2000	2	0	2	Export	699	India	IND	56	Belgium	BEL								08	ANIMAL FEED STUFF	1	No Quantity							73681			0
S3	2000	2000	2000	2	0	2	Export	699	India	IND	104	Myanmar	MMR								08	ANIMAL FEED STUFF	1	No Quantity							11882			0
S3	2000	2000	2000	2	0	2	Export	699	India	IND	120	Cameroon	CMR								08	ANIMAL FEED STUFF	1	No Quantity							389770			0
S3	2000	2000	2000	2	0	2	Export	699	India	IND	124	Canada	CAN								08	ANIMAL FEED STUFF	1	No Quantity							1311			0
S3	2000	2000	2000	2	0	2	Export	699	India	IND	144	Sri Lanka	LKA								08	ANIMAL FEED STUFF	1	No Quantity							9360778			0
S3	2000	2000	2000	2	0	2	Export	699	India	IND	156	China	CHN								08	ANIMAL FEED STUFF	1	No Quantity							8270301			0
S3	2000	2000	2000	2	0	2	Export	699	India	IND	204	Benin	BEN								08	ANIMAL FEED STUFF	1	No Quantity							3772			0
S3	2000	2000	2000	2	0	2	Export	699	India	IND	251	France	FRA								08	ANIMAL FEED STUFF	1	No Quantity							27464			0
S3	2000	2000	2000	2	0	2	Export	699	India	IND	262	Djibouti	DJI								08	ANIMAL FEED STUFF	1	No Quantity							1			0
S3	2000	2000	2000	2	0	2	Export	699	India	IND	276	Germany	DEU								08	ANIMAL FEED STUFF	1	No Quantity							1020435			0
S3	2000	2000	2000	2	0	2	Export	699	India	IND	288	Ghana	GHA								08	ANIMAL FEED STUFF	1	No Quantity							12257			0
S3	2000	2000	2000	2	0	2	Export	699	India	IND	300	Greece	GRC								08	ANIMAL FEED STUFF	1	No Quantity							2723			0
S3	2000	2000	2000	2	0	2	Export	699	India	IND	344	China, Hong Kong SAR	HKG								08	ANIMAL FEED STUFF	1	No Quantity							773627			0
S3	2000	2000	2000	2	0	2	Export	699	India	IND	360	Indonesia	IDN								08	ANIMAL FEED STUFF	1	No Quantity							68082574			0
S3	2000	2000	2000	2	0	2	Export	699	India	IND	364	Iran	IRN								08	ANIMAL FEED STUFF	1	No Quantity							3260045			0
S3	2000	2000	2000	2	0	2	Export	699	India	IND	368	Iraq	IRQ								08	ANIMAL FEED STUFF	1	No Quantity							4412329			0
S3	2000	2000	2000	2	0	2	Export	699	India	IND	381	Italy	ITA								08	ANIMAL FEED STUFF	1	No Quantity							1670896			0
S3	2000	2000	2000	2	0	2	Export	699	India	IND	392	Japan	JPN								08	ANIMAL FEED STUFF	1	No Quantity							47631938			0
S3	2000	2000	2000	2	0	2	Export	699	India	IND	400	Jordan	JOR								08	ANIMAL FEED STUFF	1	No Quantity							5409758			0
S3	2000	2000	2000	2	0	2	Export	699	India	IND	404	Kenya	KEN								08	ANIMAL FEED STUFF	1	No Quantity							2388066			0
S3	2000	2000	2000	2	0	2	Export	699	India	IND	408	Dem. People's Rep. of Korea	PRK								08	ANIMAL FEED STUFF	1	No Quantity							12441985			0
S3	2000	2000	2000	2	0	2	Export	699	India	IND	410	Rep. of Korea	KOR								08	ANIMAL FEED STUFF	1	No Quantity							57635902			0
S3	2000	2000	2000	2	0	2	Export	699	India	IND	414	Kuwait	KWT								08	ANIMAL FEED STUFF	1	No Quantity							7056195			0
S3	2000	2000	2000	2	0	2	Export	699	India	IND	417	Kyrgyzstan	KGZ								08	ANIMAL FEED STUFF	1	No Quantity							24913			0
S3	2000	2000	2000	2	0	2	Export	699	India	IND	434	Libya	LBY								08	ANIMAL FEED STUFF	1	No Quantity							1501865			0
S3	2000	2000	2000	2	0	2	Export	699	India	IND	458	Malaysia	MYS								08	ANIMAL FEED STUFF	1	No Quantity							18567898			0
S3	2000	2000	2000	2	0	2	Export	699	India	IND	462	Maldives	MDV								08	ANIMAL FEED STUFF	1	No Quantity							492			0
S3	2000	2000	2000	2	0	2	Export	699	India	IND	480	Mauritius	MUS								08	ANIMAL FEED STUFF	1	No Quantity							25368			0
S3	2000	2000	2000	2	0	2	Export	699	India	IND	490	Other Asia, nes									08	ANIMAL FEED STUFF	1	No Quantity							8027963			0
S3	2000	2000	2000	2	0	2	Export	699	India	IND	512	Oman	OMN								08	ANIMAL FEED STUFF	1	No Quantity							3360539			0
S3	2000	2000	2000	2	0	2	Export	699	India	IND	524	Nepal	NPL								08	ANIMAL FEED STUFF	1	No Quantity							378077			0
S3	2000	2000	2000	2	0	2	Export	699	India	IND	528	Netherlands	NLD								08	ANIMAL FEED STUFF	1	No Quantity							100157			0
S3	2000	2000	2000	2	0	2	Export	699	India	IND	554	New Zealand	NZL								08	ANIMAL FEED STUFF	1	No Quantity							47684			0
S3	2000	2000	2000	2	0	2	Export	699	India	IND	566	Nigeria	NGA								08	ANIMAL FEED STUFF	1	No Quantity							41817			0
S3	2000	2000	2000	2	0	2	Export	699	India	IND	579	Norway	NOR								08	ANIMAL FEED STUFF	1	No Quantity							73699			0
S3	2000	2000	2000	2	0	2	Export	699	India	IND	586	Pakistan	PAK								08	ANIMAL FEED STUFF	1	No Quantity							25982235			0
S3	2000	2000	2000	2	0	2	Export	699	India	IND	608	Philippines	PHL								08	ANIMAL FEED STUFF	1	No Quantity							2528260			0
S3	2000	2000	2000	2	0	2	Export	699	India	IND	616	Poland	POL								08	ANIMAL FEED STUFF	1	No Quantity							3255			0
S3	2000	2000	2000	2	0	2	Export	699	India	IND	634	Qatar	QAT								08	ANIMAL FEED STUFF	1	No Quantity							666376			0
S3	2000	2000	2000	2	0	2	Export	699	India	IND	643	Russian Federation	RUS								08	ANIMAL FEED STUFF	1	No Quantity							14517535			0
S3	2000	2000	2000	2	0	2	Export	699	India	IND	682	Saudi Arabia	SAU								08	ANIMAL FEED STUFF	1	No Quantity							471244			0
S3	2000	2000	2000	2	0	2	Export	699	India	IND	690	Seychelles	SYC								08	ANIMAL FEED STUFF	1	No Quantity							407892			0
S3	2000	2000	2000	2	0	2	Export	699	India	IND	702	Singapore	SGP								08	ANIMAL FEED STUFF	1	No Quantity							66227320			0
S3	2000	2000	2000	2	0	2	Export	699	India	IND	704	Viet Nam	VNM								08	ANIMAL FEED STUFF	1	No Quantity							36126192			0
S3	2000	2000	2000	2	0	2	Export	699	India	IND	710	South Africa	ZAF								08	ANIMAL FEED STUFF	1	No Quantity							468066			0
S3	2000	2000	2000	2	0	2	Export	699	India	IND	724	Spain	ESP								08	ANIMAL FEED STUFF	1	No Quantity							32161			0
S3	2000	2000	2000	2	0	2	Export	699	India	IND	752	Sweden	SWE								08	ANIMAL FEED STUFF	1	No Quantity							61816			0
S3	2000	2000	2000	2	0	2	Export	699	India	IND	757	Switzerland	CHE								08	ANIMAL FEED STUFF	1	No Quantity							3745			0
S3	2000	2000	2000	2	0	2	Export	699	India	IND	760	Syria	SYR								08	ANIMAL FEED STUFF	1	No Quantity							96310			0
S3	2000	2000	2000	2	0	2	Export	699	India	IND	764	Thailand	THA								08	ANIMAL FEED STUFF	1	No Quantity							35736099			0
S3	2000	2000	2000	2	0	2	Export	699	India	IND	784	United Arab Emirates	ARE								08	ANIMAL FEED STUFF	1	No Quantity							6038413			0
S3	2000	2000	2000	2	0	2	Export	699	India	IND	792	Turkey	TUR								08	ANIMAL FEED STUFF	1	No Quantity							9176			0
S3	2000	2000	2000	2	0	2	Export	699	India	IND	804	Ukraine	UKR								08	ANIMAL FEED STUFF	1	No Quantity							1527031			0
S3	2000	2000	2000	2	0	2	Export	699	India	IND	818	Egypt	EGY								08	ANIMAL FEED STUFF	1	No Quantity							2004366			0
S3	2000	2000	2000	2	0	2	Export	699	India	IND	826	United Kingdom	GBR								08	ANIMAL FEED STUFF	1	No Quantity							733581			0
S3	2000	2000	2000	2	0	2	Export	699	India	IND	834	United Rep. of Tanzania	TZA								08	ANIMAL FEED STUFF	1	No Quantity							54152			0
S3	2000	2000	2000	2	0	2	Export	699	India	IND	842	USA	USA								08	ANIMAL FEED STUFF	1	No Quantity							388881			0
S3	2000	2000	2000	2	0	2	Export	699	India	IND	887	Yemen	YEM								08	ANIMAL FEED STUFF	1	No Quantity							1982			0
S3	2000	2000	2000	2	0	2	Export	702	Singapore	SGP	0	World	WLD								08	ANIMAL FEED STUFF	1	No Quantity							48479952			0
S3	2000	2000	2000	2	0	2	Export	702	Singapore	SGP	36	Australia	AUS								08	ANIMAL FEED STUFF	1	No Quantity							2866465			0
S3	2000	2000	2000	2	0	2	Export	702	Singapore	SGP	50	Bangladesh	BGD								08	ANIMAL FEED STUFF	1	No Quantity							535243			0
S3	2000	2000	2000	2	0	2	Export	702	Singapore	SGP	56	Belgium	BEL								08	ANIMAL FEED STUFF	1	No Quantity							643849			0
S3	2000	2000	2000	2	0	2	Export	702	Singapore	SGP	96	Brunei Darussalam	BRN								08	ANIMAL FEED STUFF	1	No Quantity							440537			0
S3	2000	2000	2000	2	0	2	Export	702	Singapore	SGP	104	Myanmar	MMR								08	ANIMAL FEED STUFF	1	No Quantity							100482			0
S3	2000	2000	2000	2	0	2	Export	702	Singapore	SGP	116	Cambodia	KHM								08	ANIMAL FEED STUFF	1	No Quantity							106			0
S3	2000	2000	2000	2	0	2	Export	702	Singapore	SGP	144	Sri Lanka	LKA								08	ANIMAL FEED STUFF	1	No Quantity							1865637			0
S3	2000	2000	2000	2	0	2	Export	702	Singapore	SGP	156	China	CHN								08	ANIMAL FEED STUFF	1	No Quantity							5167981			0
S3	2000	2000	2000	2	0	2	Export	702	Singapore	SGP	242	Fiji	FJI								08	ANIMAL FEED STUFF	1	No Quantity							6509			0
S3	2000	2000	2000	2	0	2	Export	702	Singapore	SGP	251	France	FRA								08	ANIMAL FEED STUFF	1	No Quantity							43			0
S3	2000	2000	2000	2	0	2	Export	702	Singapore	SGP	276	Germany	DEU								08	ANIMAL FEED STUFF	1	No Quantity							3314			0
S3	2000	2000	2000	2	0	2	Export	702	Singapore	SGP	344	China, Hong Kong SAR	HKG								08	ANIMAL FEED STUFF	1	No Quantity							306350			0
S3	2000	2000	2000	2	0	2	Export	702	Singapore	SGP	392	Japan	JPN								08	ANIMAL FEED STUFF	1	No Quantity							256573			0
S3	2000	2000	2000	2	0	2	Export	702	Singapore	SGP	410	Rep. of Korea	KOR								08	ANIMAL FEED STUFF	1	No Quantity							1195981			0
S3	2000	2000	2000	2	0	2	Export	702	Singapore	SGP	414	Kuwait	KWT								08	ANIMAL FEED STUFF	1	No Quantity							1862			0
S3	2000	2000	2000	2	0	2	Export	702	Singapore	SGP	458	Malaysia	MYS								08	ANIMAL FEED STUFF	1	No Quantity							11902106			0
S3	2000	2000	2000	2	0	2	Export	702	Singapore	SGP	462	Maldives	MDV								08	ANIMAL FEED STUFF	1	No Quantity							3046			0
S3	2000	2000	2000	2	0	2	Export	702	Singapore	SGP	480	Mauritius	MUS								08	ANIMAL FEED STUFF	1	No Quantity							3750			0
S3	2000	2000	2000	2	0	2	Export	702	Singapore	SGP	490	Other Asia, nes									08	ANIMAL FEED STUFF	1	No Quantity							8001878			0
S3	2000	2000	2000	2	0	2	Export	702	Singapore	SGP	496	Mongolia	MNG								08	ANIMAL FEED STUFF	1	No Quantity							19048			0
S3	2000	2000	2000	2	0	2	Export	702	Singapore	SGP	524	Nepal	NPL								08	ANIMAL FEED STUFF	1	No Quantity							14648			0
S3	2000	2000	2000	2	0	2	Export	702	Singapore	SGP	554	New Zealand	NZL								08	ANIMAL FEED STUFF	1	No Quantity							1156315			0
S3	2000	2000	2000	2	0	2	Export	702	Singapore	SGP	586	Pakistan	PAK								08	ANIMAL FEED STUFF	1	No Quantity							21751			0
S3	2000	2000	2000	2	0	2	Export	702	Singapore	SGP	598	Papua New Guinea	PNG								08	ANIMAL FEED STUFF	1	No Quantity							3495			0
S3	2000	2000	2000	2	0	2	Export	702	Singapore	SGP	608	Philippines	PHL								08	ANIMAL FEED STUFF	1	No Quantity							4635811			0
S3	2000	2000	2000	2	0	2	Export	702	Singapore	SGP	616	Poland	POL								08	ANIMAL FEED STUFF	1	No Quantity							644			0
S3	2000	2000	2000	2	0	2	Export	702	Singapore	SGP	682	Saudi Arabia	SAU								08	ANIMAL FEED STUFF	1	No Quantity							47137			0
S3	2000	2000	2000	2	0	2	Export	702	Singapore	SGP	690	Seychelles	SYC								08	ANIMAL FEED STUFF	1	No Quantity							52537			0
S3	2000	2000	2000	2	0	2	Export	702	Singapore	SGP	699	India	IND								08	ANIMAL FEED STUFF	1	No Quantity							1172425			0
S3	2000	2000	2000	2	0	2	Export	702	Singapore	SGP	704	Viet Nam	VNM								08	ANIMAL FEED STUFF	1	No Quantity							1796811			0
S3	2000	2000	2000	2	0	2	Export	702	Singapore	SGP	716	Zimbabwe	ZWE								08	ANIMAL FEED STUFF	1	No Quantity							37454			0
S3	2000	2000	2000	2	0	2	Export	702	Singapore	SGP	764	Thailand	THA								08	ANIMAL FEED STUFF	1	No Quantity							5566685			0
S3	2000	2000	2000	2	0	2	Export	702	Singapore	SGP	784	United Arab Emirates	ARE								08	ANIMAL FEED STUFF	1	No Quantity							273126			0
S3	2000	2000	2000	2	0	2	Export	702	Singapore	SGP	834	United Rep. of Tanzania	TZA								08	ANIMAL FEED STUFF	1	No Quantity							5797			0
S3	2000	2000	2000	2	0	2	Export	702	Singapore	SGP	842	USA	USA								08	ANIMAL FEED STUFF	1	No Quantity							374557			0
S3	2000	2000	2000	2	0	2	Export	699	India	IND	0	World	WLD								09	MISC.EDIBLE PRODUCTS ETC	1	No Quantity							57849965			0
S3	2000	2000	2000	2	0	2	Export	699	India	IND	4	Afghanistan	AFG								09	MISC.EDIBLE PRODUCTS ETC	1	No Quantity							394097			0
S3	2000	2000	2000	2	0	2	Export	699	India	IND	36	Australia	AUS								09	MISC.EDIBLE PRODUCTS ETC	1	No Quantity							1213593			0
S3	2000	2000	2000	2	0	2	Export	699	India	IND	40	Austria	AUT								09	MISC.EDIBLE PRODUCTS ETC	1	No Quantity							10165			0
S3	2000	2000	2000	2	0	2	Export	699	India	IND	44	Bahamas	BHS								09	MISC.EDIBLE PRODUCTS ETC	1	No Quantity							10832			0
S3	2000	2000	2000	2	0	2	Export	699	India	IND	48	Bahrain	BHR								09	MISC.EDIBLE PRODUCTS ETC	1	No Quantity							201677			0
S3	2000	2000	2000	2	0	2	Export	699	India	IND	50	Bangladesh	BGD								09	MISC.EDIBLE PRODUCTS ETC	1	No Quantity							2874768			0
S3	2000	2000	2000	2	0	2	Export	699	India	IND	52	Barbados	BRB								09	MISC.EDIBLE PRODUCTS ETC	1	No Quantity							23510			0
S3	2000	2000	2000	2	0	2	Export	699	India	IND	56	Belgium	BEL								09	MISC.EDIBLE PRODUCTS ETC	1	No Quantity							201959			0
S3	2000	2000	2000	2	0	2	Export	699	India	IND	72	Botswana	BWA								09	MISC.EDIBLE PRODUCTS ETC	1	No Quantity							1566			0
S3	2000	2000	2000	2	0	2	Export	699	India	IND	76	Brazil	BRA								09	MISC.EDIBLE PRODUCTS ETC	1	No Quantity							2638			0
S3	2000	2000	2000	2	0	2	Export	699	India	IND	96	Brunei Darussalam	BRN								09	MISC.EDIBLE PRODUCTS ETC	1	No Quantity							780			0
S3	2000	2000	2000	2	0	2	Export	699	India	IND	104	Myanmar	MMR								09	MISC.EDIBLE PRODUCTS ETC	1	No Quantity							509737			0
S3	2000	2000	2000	2	0	2	Export	699	India	IND	108	Burundi	BDI								09	MISC.EDIBLE PRODUCTS ETC	1	No Quantity							66093			0
S3	2000	2000	2000	2	0	2	Export	699	India	IND	116	Cambodia	KHM								09	MISC.EDIBLE PRODUCTS ETC	1	No Quantity							8632			0
S3	2000	2000	2000	2	0	2	Export	699	India	IND	124	Canada	CAN								09	MISC.EDIBLE PRODUCTS ETC	1	No Quantity							1565420			0
S3	2000	2000	2000	2	0	2	Export	699	India	IND	144	Sri Lanka	LKA								09	MISC.EDIBLE PRODUCTS ETC	1	No Quantity							2674294			0
S3	2000	2000	2000	2	0	2	Export	699	India	IND	152	Chile	CHL								09	MISC.EDIBLE PRODUCTS ETC	1	No Quantity							10018			0
S3	2000	2000	2000	2	0	2	Export	699	India	IND	156	China	CHN								09	MISC.EDIBLE PRODUCTS ETC	1	No Quantity							1148			0
S3	2000	2000	2000	2	0	2	Export	699	India	IND	170	Colombia	COL								09	MISC.EDIBLE PRODUCTS ETC	1	No Quantity							48121			0
S3	2000	2000	2000	2	0	2	Export	699	India	IND	178	Congo	COG								09	MISC.EDIBLE PRODUCTS ETC	1	No Quantity							5379			0
S3	2000	2000	2000	2	0	2	Export	699	India	IND	203	Czechia	CZE								09	MISC.EDIBLE PRODUCTS ETC	1	No Quantity							13301			0
S3	2000	2000	2000	2	0	2	Export	699	India	IND	204	Benin	BEN								09	MISC.EDIBLE PRODUCTS ETC	1	No Quantity							5878			0
S3	2000	2000	2000	2	0	2	Export	699	India	IND	208	Denmark	DNK								09	MISC.EDIBLE PRODUCTS ETC	1	No Quantity							142892			0
S3	2000	2000	2000	2	0	2	Export	699	India	IND	242	Fiji	FJI								09	MISC.EDIBLE PRODUCTS ETC	1	No Quantity							125566			0
S3	2000	2000	2000	2	0	2	Export	699	India	IND	251	France	FRA								09	MISC.EDIBLE PRODUCTS ETC	1	No Quantity							882056			0
S3	2000	2000	2000	2	0	2	Export	699	India	IND	268	Georgia	GEO								09	MISC.EDIBLE PRODUCTS ETC	1	No Quantity							2298			0
S3	2000	2000	2000	2	0	2	Export	699	India	IND	270	Gambia	GMB								09	MISC.EDIBLE PRODUCTS ETC	1	No Quantity							27974			0
S3	2000	2000	2000	2	0	2	Export	699	India	IND	276	Germany	DEU								09	MISC.EDIBLE PRODUCTS ETC	1	No Quantity							187337			0
S3	2000	2000	2000	2	0	2	Export	699	India	IND	288	Ghana	GHA								09	MISC.EDIBLE PRODUCTS ETC	1	No Quantity							22528			0
S3	2000	2000	2000	2	0	2	Export	699	India	IND	300	Greece	GRC								09	MISC.EDIBLE PRODUCTS ETC	1	No Quantity							2825			0
S3	2000	2000	2000	2	0	2	Export	699	India	IND	324	Guinea	GIN								09	MISC.EDIBLE PRODUCTS ETC	1	No Quantity							13882			0
S3	2000	2000	2000	2	0	2	Export	699	India	IND	344	China, Hong Kong SAR	HKG								09	MISC.EDIBLE PRODUCTS ETC	1	No Quantity							203102			0
S3	2000	2000	2000	2	0	2	Export	699	India	IND	360	Indonesia	IDN								09	MISC.EDIBLE PRODUCTS ETC	1	No Quantity							80165			0
S3	2000	2000	2000	2	0	2	Export	699	India	IND	364	Iran	IRN								09	MISC.EDIBLE PRODUCTS ETC	1	No Quantity							361309			0
S3	2000	2000	2000	2	0	2	Export	699	India	IND	372	Ireland	IRL								09	MISC.EDIBLE PRODUCTS ETC	1	No Quantity							8			0
S3	2000	2000	2000	2	0	2	Export	699	India	IND	376	Israel	ISR								09	MISC.EDIBLE PRODUCTS ETC	1	No Quantity							35207			0
S3	2000	2000	2000	2	0	2	Export	699	India	IND	381	Italy	ITA								09	MISC.EDIBLE PRODUCTS ETC	1	No Quantity							191811			0
S3	2000	2000	2000	2	0	2	Export	699	India	IND	388	Jamaica	JAM								09	MISC.EDIBLE PRODUCTS ETC	1	No Quantity							48			0
S3	2000	2000	2000	2	0	2	Export	699	India	IND	392	Japan	JPN								09	MISC.EDIBLE PRODUCTS ETC	1	No Quantity							5506414			0
S3	2000	2000	2000	2	0	2	Export	699	India	IND	400	Jordan	JOR								09	MISC.EDIBLE PRODUCTS ETC	1	No Quantity							9852			0
S3	2000	2000	2000	2	0	2	Export	699	India	IND	404	Kenya	KEN								09	MISC.EDIBLE PRODUCTS ETC	1	No Quantity							179487			0
S3	2000	2000	2000	2	0	2	Export	699	India	IND	408	Dem. People's Rep. of Korea	PRK								09	MISC.EDIBLE PRODUCTS ETC	1	No Quantity							75245			0
S3	2000	2000	2000	2	0	2	Export	699	India	IND	410	Rep. of Korea	KOR								09	MISC.EDIBLE PRODUCTS ETC	1	No Quantity							142443			0
S3	2000	2000	2000	2	0	2	Export	699	India	IND	414	Kuwait	KWT								09	MISC.EDIBLE PRODUCTS ETC	1	No Quantity							753661			0
S3	2000	2000	2000	2	0	2	Export	699	India	IND	422	Lebanon	LBN								09	MISC.EDIBLE PRODUCTS ETC	1	No Quantity							1996			0
S3	2000	2000	2000	2	0	2	Export	699	India	IND	428	Latvia	LVA								09	MISC.EDIBLE PRODUCTS ETC	1	No Quantity							207			0
S3	2000	2000	2000	2	0	2	Export	699	India	IND	430	Liberia	LBR								09	MISC.EDIBLE PRODUCTS ETC	1	No Quantity							4493			0
S3	2000	2000	2000	2	0	2	Export	699	India	IND	454	Malawi	MWI								09	MISC.EDIBLE PRODUCTS ETC	1	No Quantity							7489			0
S3	2000	2000	2000	2	0	2	Export	699	India	IND	458	Malaysia	MYS								09	MISC.EDIBLE PRODUCTS ETC	1	No Quantity							791672			0
S3	2000	2000	2000	2	0	2	Export	699	India	IND	462	Maldives	MDV								09	MISC.EDIBLE PRODUCTS ETC	1	No Quantity							538785			0
S3	2000	2000	2000	2	0	2	Export	699	India	IND	466	Mali	MLI								09	MISC.EDIBLE PRODUCTS ETC	1	No Quantity							101457			0
S3	2000	2000	2000	2	0	2	Export	699	India	IND	470	Malta	MLT								09	MISC.EDIBLE PRODUCTS ETC	1	No Quantity							17645			0
S3	2000	2000	2000	2	0	2	Export	699	India	IND	480	Mauritius	MUS								09	MISC.EDIBLE PRODUCTS ETC	1	No Quantity							197596			0
S3	2000	2000	2000	2	0	2	Export	699	India	IND	484	Mexico	MEX								09	MISC.EDIBLE PRODUCTS ETC	1	No Quantity							197953			0
S3	2000	2000	2000	2	0	2	Export	699	India	IND	490	Other Asia, nes									09	MISC.EDIBLE PRODUCTS ETC	1	No Quantity							165019			0
S3	2000	2000	2000	2	0	2	Export	699	India	IND	504	Morocco	MAR								09	MISC.EDIBLE PRODUCTS ETC	1	No Quantity							678			0
S3	2000	2000	2000	2	0	2	Export	699	India	IND	508	Mozambique	MOZ								09	MISC.EDIBLE PRODUCTS ETC	1	No Quantity							17338			0
S3	2000	2000	2000	2	0	2	Export	699	India	IND	512	Oman	OMN								09	MISC.EDIBLE PRODUCTS ETC	1	No Quantity							255851			0
S3	2000	2000	2000	2	0	2	Export	699	India	IND	516	Namibia	NAM								09	MISC.EDIBLE PRODUCTS ETC	1	No Quantity							11804			0
S3	2000	2000	2000	2	0	2	Export	699	India	IND	524	Nepal	NPL								09	MISC.EDIBLE PRODUCTS ETC	1	No Quantity							1203495			0
S3	2000	2000	2000	2	0	2	Export	699	India	IND	528	Netherlands	NLD								09	MISC.EDIBLE PRODUCTS ETC	1	No Quantity							375660			0
S3	2000	2000	2000	2	0	2	Export	699	India	IND	530	Neth. Antilles	ANT								09	MISC.EDIBLE PRODUCTS ETC	1	No Quantity							2566			0
S3	2000	2000	2000	2	0	2	Export	699	India	IND	540	New Caledonia	NCL								09	MISC.EDIBLE PRODUCTS ETC	1	No Quantity							17830			0
S3	2000	2000	2000	2	0	2	Export	699	India	IND	554	New Zealand	NZL								09	MISC.EDIBLE PRODUCTS ETC	1	No Quantity							276277			0
S3	2000	2000	2000	2	0	2	Export	699	India	IND	566	Nigeria	NGA								09	MISC.EDIBLE PRODUCTS ETC	1	No Quantity							72160			0
S3	2000	2000	2000	2	0	2	Export	699	India	IND	579	Norway	NOR								09	MISC.EDIBLE PRODUCTS ETC	1	No Quantity							4478			0
S3	2000	2000	2000	2	0	2	Export	699	India	IND	586	Pakistan	PAK								09	MISC.EDIBLE PRODUCTS ETC	1	No Quantity							18928			0
S3	2000	2000	2000	2	0	2	Export	699	India	IND	608	Philippines	PHL								09	MISC.EDIBLE PRODUCTS ETC	1	No Quantity							130241			0
S3	2000	2000	2000	2	0	2	Export	699	India	IND	620	Portugal	PRT								09	MISC.EDIBLE PRODUCTS ETC	1	No Quantity							14096			0
S3	2000	2000	2000	2	0	2	Export	699	India	IND	634	Qatar	QAT								09	MISC.EDIBLE PRODUCTS ETC	1	No Quantity							233057			0
S3	2000	2000	2000	2	0	2	Export	699	India	IND	643	Russian Federation	RUS								09	MISC.EDIBLE PRODUCTS ETC	1	No Quantity							218284			0
S3	2000	2000	2000	2	0	2	Export	699	India	IND	646	Rwanda	RWA								09	MISC.EDIBLE PRODUCTS ETC	1	No Quantity							18592			0
S3	2000	2000	2000	2	0	2	Export	699	India	IND	682	Saudi Arabia	SAU								09	MISC.EDIBLE PRODUCTS ETC	1	No Quantity							1383177			0
S3	2000	2000	2000	2	0	2	Export	699	India	IND	686	Senegal	SEN								09	MISC.EDIBLE PRODUCTS ETC	1	No Quantity							6060			0
S3	2000	2000	2000	2	0	2	Export	699	India	IND	690	Seychelles	SYC								09	MISC.EDIBLE PRODUCTS ETC	1	No Quantity							48791			0
S3	2000	2000	2000	2	0	2	Export	699	India	IND	702	Singapore	SGP								09	MISC.EDIBLE PRODUCTS ETC	1	No Quantity							2138100			0
S3	2000	2000	2000	2	0	2	Export	699	India	IND	704	Viet Nam	VNM								09	MISC.EDIBLE PRODUCTS ETC	1	No Quantity							1466			0
S3	2000	2000	2000	2	0	2	Export	699	India	IND	706	Somalia	SOM								09	MISC.EDIBLE PRODUCTS ETC	1	No Quantity							8842			0
S3	2000	2000	2000	2	0	2	Export	699	India	IND	710	South Africa	ZAF								09	MISC.EDIBLE PRODUCTS ETC	1	No Quantity							400229			0
S3	2000	2000	2000	2	0	2	Export	699	India	IND	724	Spain	ESP								09	MISC.EDIBLE PRODUCTS ETC	1	No Quantity							165649			0
S3	2000	2000	2000	2	0	2	Export	699	India	IND	736	Fmr Sudan	SDN								09	MISC.EDIBLE PRODUCTS ETC	1	No Quantity							20			0
S3	2000	2000	2000	2	0	2	Export	699	India	IND	752	Sweden	SWE								09	MISC.EDIBLE PRODUCTS ETC	1	No Quantity							6186			0
S3	2000	2000	2000	2	0	2	Export	699	India	IND	757	Switzerland	CHE								09	MISC.EDIBLE PRODUCTS ETC	1	No Quantity							48340			0
S3	2000	2000	2000	2	0	2	Export	699	India	IND	762	Tajikistan	TJK								09	MISC.EDIBLE PRODUCTS ETC	1	No Quantity							1737			0
S3	2000	2000	2000	2	0	2	Export	699	India	IND	764	Thailand	THA								09	MISC.EDIBLE PRODUCTS ETC	1	No Quantity							888205			0
S3	2000	2000	2000	2	0	2	Export	699	India	IND	780	Trinidad and Tobago	TTO								09	MISC.EDIBLE PRODUCTS ETC	1	No Quantity							11569			0
S3	2000	2000	2000	2	0	2	Export	699	India	IND	784	United Arab Emirates	ARE								09	MISC.EDIBLE PRODUCTS ETC	1	No Quantity							8601534			0
S3	2000	2000	2000	2	0	2	Export	699	India	IND	792	Turkey	TUR								09	MISC.EDIBLE PRODUCTS ETC	1	No Quantity							76955			0
S3	2000	2000	2000	2	0	2	Export	699	India	IND	800	Uganda	UGA								09	MISC.EDIBLE PRODUCTS ETC	1	No Quantity							32210			0
S3	2000	2000	2000	2	0	2	Export	699	India	IND	804	Ukraine	UKR								09	MISC.EDIBLE PRODUCTS ETC	1	No Quantity							34002			0
S3	2000	2000	2000	2	0	2	Export	699	India	IND	818	Egypt	EGY								09	MISC.EDIBLE PRODUCTS ETC	1	No Quantity							193599			0
S3	2000	2000	2000	2	0	2	Export	699	India	IND	826	United Kingdom	GBR								09	MISC.EDIBLE PRODUCTS ETC	1	No Quantity							10823913			0
S3	2000	2000	2000	2	0	2	Export	699	India	IND	834	United Rep. of Tanzania	TZA								09	MISC.EDIBLE PRODUCTS ETC	1	No Quantity							160710			0
S3	2000	2000	2000	2	0	2	Export	699	India	IND	842	USA	USA								09	MISC.EDIBLE PRODUCTS ETC	1	No Quantity							9072260			0
S3	2000	2000	2000	2	0	2	Export	699	India	IND	887	Yemen	YEM								09	MISC.EDIBLE PRODUCTS ETC	1	No Quantity							60170			0
S3	2000	2000	2000	2	0	2	Export	699	India	IND	894	Zambia	ZMB								09	MISC.EDIBLE PRODUCTS ETC	1	No Quantity							878			0
S3	2000	2000	2000	2	0	2	Export	702	Singapore	SGP	0	World	WLD								09	MISC.EDIBLE PRODUCTS ETC	1	No Quantity							265636701			0
S3	2000	2000	2000	2	0	2	Export	702	Singapore	SGP	8	Albania	ALB								09	MISC.EDIBLE PRODUCTS ETC	1	No Quantity							14801			0
S3	2000	2000	2000	2	0	2	Export	702	Singapore	SGP	12	Algeria	DZA								09	MISC.EDIBLE PRODUCTS ETC	1	No Quantity							271865			0
S3	2000	2000	2000	2	0	2	Export	702	Singapore	SGP	24	Angola	AGO								09	MISC.EDIBLE PRODUCTS ETC	1	No Quantity							43009			0
S3	2000	2000	2000	2	0	2	Export	702	Singapore	SGP	32	Argentina	ARG								09	MISC.EDIBLE PRODUCTS ETC	1	No Quantity							8755			0
S3	2000	2000	2000	2	0	2	Export	702	Singapore	SGP	36	Australia	AUS								09	MISC.EDIBLE PRODUCTS ETC	1	No Quantity							10089021			0
S3	2000	2000	2000	2	0	2	Export	702	Singapore	SGP	40	Austria	AUT								09	MISC.EDIBLE PRODUCTS ETC	1	No Quantity							109770			0
S3	2000	2000	2000	2	0	2	Export	702	Singapore	SGP	44	Bahamas	BHS								09	MISC.EDIBLE PRODUCTS ETC	1	No Quantity							14420			0
S3	2000	2000	2000	2	0	2	Export	702	Singapore	SGP	48	Bahrain	BHR								09	MISC.EDIBLE PRODUCTS ETC	1	No Quantity							806543			0
S3	2000	2000	2000	2	0	2	Export	702	Singapore	SGP	50	Bangladesh	BGD								09	MISC.EDIBLE PRODUCTS ETC	1	No Quantity							1545125			0
S3	2000	2000	2000	2	0	2	Export	702	Singapore	SGP	52	Barbados	BRB								09	MISC.EDIBLE PRODUCTS ETC	1	No Quantity							18946			0
S3	2000	2000	2000	2	0	2	Export	702	Singapore	SGP	56	Belgium	BEL								09	MISC.EDIBLE PRODUCTS ETC	1	No Quantity							214083			0
S3	2000	2000	2000	2	0	2	Export	702	Singapore	SGP	64	Bhutan	BTN								09	MISC.EDIBLE PRODUCTS ETC	1	No Quantity							39329			0
S3	2000	2000	2000	2	0	2	Export	702	Singapore	SGP	84	Belize	BLZ								09	MISC.EDIBLE PRODUCTS ETC	1	No Quantity							19160			0
S3	2000	2000	2000	2	0	2	Export	702	Singapore	SGP	90	Solomon Isds	SLB								09	MISC.EDIBLE PRODUCTS ETC	1	No Quantity							1479742			0
S3	2000	2000	2000	2	0	2	Export	702	Singapore	SGP	96	Brunei Darussalam	BRN								09	MISC.EDIBLE PRODUCTS ETC	1	No Quantity							4257368			0
S3	2000	2000	2000	2	0	2	Export	702	Singapore	SGP	100	Bulgaria	BGR								09	MISC.EDIBLE PRODUCTS ETC	1	No Quantity							26759			0
S3	2000	2000	2000	2	0	2	Export	702	Singapore	SGP	104	Myanmar	MMR								09	MISC.EDIBLE PRODUCTS ETC	1	No Quantity							13776366			0
S3	2000	2000	2000	2	0	2	Export	702	Singapore	SGP	116	Cambodia	KHM								09	MISC.EDIBLE PRODUCTS ETC	1	No Quantity							451385			0
S3	2000	2000	2000	2	0	2	Export	702	Singapore	SGP	120	Cameroon	CMR								09	MISC.EDIBLE PRODUCTS ETC	1	No Quantity							35586			0
S3	2000	2000	2000	2	0	2	Export	702	Singapore	SGP	124	Canada	CAN								09	MISC.EDIBLE PRODUCTS ETC	1	No Quantity							3343482			0
S3	2000	2000	2000	2	0	2	Export	702	Singapore	SGP	144	Sri Lanka	LKA								09	MISC.EDIBLE PRODUCTS ETC	1	No Quantity							1345361			0
S3	2000	2000	2000	2	0	2	Export	702	Singapore	SGP	152	Chile	CHL								09	MISC.EDIBLE PRODUCTS ETC	1	No Quantity							969			0
S3	2000	2000	2000	2	0	2	Export	702	Singapore	SGP	156	China	CHN								09	MISC.EDIBLE PRODUCTS ETC	1	No Quantity							2955525			0
S3	2000	2000	2000	2	0	2	Export	702	Singapore	SGP	162	Christmas Isds	CXR								09	MISC.EDIBLE PRODUCTS ETC	1	No Quantity							32329			0
S3	2000	2000	2000	2	0	2	Export	702	Singapore	SGP	174	Comoros	COM								09	MISC.EDIBLE PRODUCTS ETC	1	No Quantity							88142			0
S3	2000	2000	2000	2	0	2	Export	702	Singapore	SGP	178	Congo	COG								09	MISC.EDIBLE PRODUCTS ETC	1	No Quantity							85852			0
S3	2000	2000	2000	2	0	2	Export	702	Singapore	SGP	180	Dem. Rep. of the Congo	COD								09	MISC.EDIBLE PRODUCTS ETC	1	No Quantity							66795			0
S3	2000	2000	2000	2	0	2	Export	702	Singapore	SGP	184	Cook Isds	COK								09	MISC.EDIBLE PRODUCTS ETC	1	No Quantity							12942			0
S3	2000	2000	2000	2	0	2	Export	702	Singapore	SGP	196	Cyprus	CYP								09	MISC.EDIBLE PRODUCTS ETC	1	No Quantity							158370			0
S3	2000	2000	2000	2	0	2	Export	702	Singapore	SGP	204	Benin	BEN								09	MISC.EDIBLE PRODUCTS ETC	1	No Quantity							25870			0
S3	2000	2000	2000	2	0	2	Export	702	Singapore	SGP	208	Denmark	DNK								09	MISC.EDIBLE PRODUCTS ETC	1	No Quantity							186397			0
S3	2000	2000	2000	2	0	2	Export	702	Singapore	SGP	212	Dominica	DMA								09	MISC.EDIBLE PRODUCTS ETC	1	No Quantity							19171			0
S3	2000	2000	2000	2	0	2	Export	702	Singapore	SGP	242	Fiji	FJI								09	MISC.EDIBLE PRODUCTS ETC	1	No Quantity							36672			0
S3	2000	2000	2000	2	0	2	Export	702	Singapore	SGP	246	Finland	FIN								09	MISC.EDIBLE PRODUCTS ETC	1	No Quantity							207554			0
S3	2000	2000	2000	2	0	2	Export	702	Singapore	SGP	251	France	FRA								09	MISC.EDIBLE PRODUCTS ETC	1	No Quantity							1106810			0
S3	2000	2000	2000	2	0	2	Export	702	Singapore	SGP	258	French Polynesia	PYF								09	MISC.EDIBLE PRODUCTS ETC	1	No Quantity							33029			0
S3	2000	2000	2000	2	0	2	Export	702	Singapore	SGP	262	Djibouti	DJI								09	MISC.EDIBLE PRODUCTS ETC	1	No Quantity							552117			0
S3	2000	2000	2000	2	0	2	Export	702	Singapore	SGP	266	Gabon	GAB								09	MISC.EDIBLE PRODUCTS ETC	1	No Quantity							8102			0
S3	2000	2000	2000	2	0	2	Export	702	Singapore	SGP	270	Gambia	GMB								09	MISC.EDIBLE PRODUCTS ETC	1	No Quantity							7202			0
S3	2000	2000	2000	2	0	2	Export	702	Singapore	SGP	276	Germany	DEU								09	MISC.EDIBLE PRODUCTS ETC	1	No Quantity							671410			0
S3	2000	2000	2000	2	0	2	Export	702	Singapore	SGP	288	Ghana	GHA								09	MISC.EDIBLE PRODUCTS ETC	1	No Quantity							652781			0
S3	2000	2000	2000	2	0	2	Export	702	Singapore	SGP	296	Kiribati	KIR								09	MISC.EDIBLE PRODUCTS ETC	1	No Quantity							5845			0
S3	2000	2000	2000	2	0	2	Export	702	Singapore	SGP	300	Greece	GRC								09	MISC.EDIBLE PRODUCTS ETC	1	No Quantity							60918			0
S3	2000	2000	2000	2	0	2	Export	702	Singapore	SGP	316	Guam	GUM								09	MISC.EDIBLE PRODUCTS ETC	1	No Quantity							15545			0
S3	2000	2000	2000	2	0	2	Export	702	Singapore	SGP	320	Guatemala	GTM								09	MISC.EDIBLE PRODUCTS ETC	1	No Quantity							71797			0
S3	2000	2000	2000	2	0	2	Export	702	Singapore	SGP	324	Guinea	GIN								09	MISC.EDIBLE PRODUCTS ETC	1	No Quantity							12538			0
S3	2000	2000	2000	2	0	2	Export	702	Singapore	SGP	328	Guyana	GUY								09	MISC.EDIBLE PRODUCTS ETC	1	No Quantity							10899			0
S3	2000	2000	2000	2	0	2	Export	702	Singapore	SGP	344	China, Hong Kong SAR	HKG								09	MISC.EDIBLE PRODUCTS ETC	1	No Quantity							13926913			0
S3	2000	2000	2000	2	0	2	Export	702	Singapore	SGP	364	Iran	IRN								09	MISC.EDIBLE PRODUCTS ETC	1	No Quantity							329055			0
S3	2000	2000	2000	2	0	2	Export	702	Singapore	SGP	372	Ireland	IRL								09	MISC.EDIBLE PRODUCTS ETC	1	No Quantity							1011336			0
S3	2000	2000	2000	2	0	2	Export	702	Singapore	SGP	376	Israel	ISR								09	MISC.EDIBLE PRODUCTS ETC	1	No Quantity							2038604			0
S3	2000	2000	2000	2	0	2	Export	702	Singapore	SGP	381	Italy	ITA								09	MISC.EDIBLE PRODUCTS ETC	1	No Quantity							245081			0
S3	2000	2000	2000	2	0	2	Export	702	Singapore	SGP	384	Côte d'Ivoire	CIV								09	MISC.EDIBLE PRODUCTS ETC	1	No Quantity							102008			0
S3	2000	2000	2000	2	0	2	Export	702	Singapore	SGP	388	Jamaica	JAM								09	MISC.EDIBLE PRODUCTS ETC	1	No Quantity							9511			0
S3	2000	2000	2000	2	0	2	Export	702	Singapore	SGP	392	Japan	JPN								09	MISC.EDIBLE PRODUCTS ETC	1	No Quantity							70174895			0
S3	2000	2000	2000	2	0	2	Export	702	Singapore	SGP	398	Kazakhstan	KAZ								09	MISC.EDIBLE PRODUCTS ETC	1	No Quantity							102			0
S3	2000	2000	2000	2	0	2	Export	702	Singapore	SGP	400	Jordan	JOR								09	MISC.EDIBLE PRODUCTS ETC	1	No Quantity							25485			0
S3	2000	2000	2000	2	0	2	Export	702	Singapore	SGP	404	Kenya	KEN								09	MISC.EDIBLE PRODUCTS ETC	1	No Quantity							84174			0
S3	2000	2000	2000	2	0	2	Export	702	Singapore	SGP	408	Dem. People's Rep. of Korea	PRK								09	MISC.EDIBLE PRODUCTS ETC	1	No Quantity							752			0
S3	2000	2000	2000	2	0	2	Export	702	Singapore	SGP	410	Rep. of Korea	KOR								09	MISC.EDIBLE PRODUCTS ETC	1	No Quantity							2860881			0
S3	2000	2000	2000	2	0	2	Export	702	Singapore	SGP	414	Kuwait	KWT								09	MISC.EDIBLE PRODUCTS ETC	1	No Quantity							353470			0
S3	2000	2000	2000	2	0	2	Export	702	Singapore	SGP	418	Lao People's Dem. Rep.	LAO								09	MISC.EDIBLE PRODUCTS ETC	1	No Quantity							28114			0
S3	2000	2000	2000	2	0	2	Export	702	Singapore	SGP	422	Lebanon	LBN								09	MISC.EDIBLE PRODUCTS ETC	1	No Quantity							803241			0
S3	2000	2000	2000	2	0	2	Export	702	Singapore	SGP	428	Latvia	LVA								09	MISC.EDIBLE PRODUCTS ETC	1	No Quantity							17371			0
S3	2000	2000	2000	2	0	2	Export	702	Singapore	SGP	434	Libya	LBY								09	MISC.EDIBLE PRODUCTS ETC	1	No Quantity							15335			0
S3	2000	2000	2000	2	0	2	Export	702	Singapore	SGP	446	China, Macao SAR	MAC								09	MISC.EDIBLE PRODUCTS ETC	1	No Quantity							13282			0
S3	2000	2000	2000	2	0	2	Export	702	Singapore	SGP	450	Madagascar	MDG								09	MISC.EDIBLE PRODUCTS ETC	1	No Quantity							1044303			0
S3	2000	2000	2000	2	0	2	Export	702	Singapore	SGP	458	Malaysia	MYS								09	MISC.EDIBLE PRODUCTS ETC	1	No Quantity							38525910			0
S3	2000	2000	2000	2	0	2	Export	702	Singapore	SGP	462	Maldives	MDV								09	MISC.EDIBLE PRODUCTS ETC	1	No Quantity							2119362			0
S3	2000	2000	2000	2	0	2	Export	702	Singapore	SGP	470	Malta	MLT								09	MISC.EDIBLE PRODUCTS ETC	1	No Quantity							86424			0
S3	2000	2000	2000	2	0	2	Export	702	Singapore	SGP	478	Mauritania	MRT								09	MISC.EDIBLE PRODUCTS ETC	1	No Quantity							157			0
S3	2000	2000	2000	2	0	2	Export	702	Singapore	SGP	480	Mauritius	MUS								09	MISC.EDIBLE PRODUCTS ETC	1	No Quantity							945090			0
S3	2000	2000	2000	2	0	2	Export	702	Singapore	SGP	484	Mexico	MEX								09	MISC.EDIBLE PRODUCTS ETC	1	No Quantity							83785			0
S3	2000	2000	2000	2	0	2	Export	702	Singapore	SGP	490	Other Asia, nes									09	MISC.EDIBLE PRODUCTS ETC	1	No Quantity							5993405			0
S3	2000	2000	2000	2	0	2	Export	702	Singapore	SGP	496	Mongolia	MNG								09	MISC.EDIBLE PRODUCTS ETC	1	No Quantity							135334			0
S3	2000	2000	2000	2	0	2	Export	702	Singapore	SGP	508	Mozambique	MOZ								09	MISC.EDIBLE PRODUCTS ETC	1	No Quantity							61573			0
S3	2000	2000	2000	2	0	2	Export	702	Singapore	SGP	512	Oman	OMN								09	MISC.EDIBLE PRODUCTS ETC	1	No Quantity							42178			0
S3	2000	2000	2000	2	0	2	Export	702	Singapore	SGP	524	Nepal	NPL								09	MISC.EDIBLE PRODUCTS ETC	1	No Quantity							70749			0
S3	2000	2000	2000	2	0	2	Export	702	Singapore	SGP	528	Netherlands	NLD								09	MISC.EDIBLE PRODUCTS ETC	1	No Quantity							2182989			0
S3	2000	2000	2000	2	0	2	Export	702	Singapore	SGP	540	New Caledonia	NCL								09	MISC.EDIBLE PRODUCTS ETC	1	No Quantity							251751			0
S3	2000	2000	2000	2	0	2	Export	702	Singapore	SGP	548	Vanuatu	VUT								09	MISC.EDIBLE PRODUCTS ETC	1	No Quantity							22894			0
S3	2000	2000	2000	2	0	2	Export	702	Singapore	SGP	554	New Zealand	NZL								09	MISC.EDIBLE PRODUCTS ETC	1	No Quantity							2186557			0
S3	2000	2000	2000	2	0	2	Export	702	Singapore	SGP	566	Nigeria	NGA								09	MISC.EDIBLE PRODUCTS ETC	1	No Quantity							38590			0
S3	2000	2000	2000	2	0	2	Export	702	Singapore	SGP	579	Norway	NOR								09	MISC.EDIBLE PRODUCTS ETC	1	No Quantity							159805			0
S3	2000	2000	2000	2	0	2	Export	702	Singapore	SGP	580	N. Mariana Isds	MNP								09	MISC.EDIBLE PRODUCTS ETC	1	No Quantity							14937			0
S3	2000	2000	2000	2	0	2	Export	702	Singapore	SGP	583	FS Micronesia	FSM								09	MISC.EDIBLE PRODUCTS ETC	1	No Quantity							100010			0
S3	2000	2000	2000	2	0	2	Export	702	Singapore	SGP	586	Pakistan	PAK								09	MISC.EDIBLE PRODUCTS ETC	1	No Quantity							440207			0
S3	2000	2000	2000	2	0	2	Export	702	Singapore	SGP	598	Papua New Guinea	PNG								09	MISC.EDIBLE PRODUCTS ETC	1	No Quantity							200588			0
S3	2000	2000	2000	2	0	2	Export	702	Singapore	SGP	608	Philippines	PHL								09	MISC.EDIBLE PRODUCTS ETC	1	No Quantity							26445973			0
S3	2000	2000	2000	2	0	2	Export	702	Singapore	SGP	616	Poland	POL								09	MISC.EDIBLE PRODUCTS ETC	1	No Quantity							173543			0
S3	2000	2000	2000	2	0	2	Export	702	Singapore	SGP	620	Portugal	PRT								09	MISC.EDIBLE PRODUCTS ETC	1	No Quantity							34485			0
S3	2000	2000	2000	2	0	2	Export	702	Singapore	SGP	626	Timor-Leste	TLS								09	MISC.EDIBLE PRODUCTS ETC	1	No Quantity							22985			0
S3	2000	2000	2000	2	0	2	Export	702	Singapore	SGP	634	Qatar	QAT								09	MISC.EDIBLE PRODUCTS ETC	1	No Quantity							128572			0
S3	2000	2000	2000	2	0	2	Export	702	Singapore	SGP	643	Russian Federation	RUS								09	MISC.EDIBLE PRODUCTS ETC	1	No Quantity							262346			0
S3	2000	2000	2000	2	0	2	Export	702	Singapore	SGP	682	Saudi Arabia	SAU								09	MISC.EDIBLE PRODUCTS ETC	1	No Quantity							704073			0
S3	2000	2000	2000	2	0	2	Export	702	Singapore	SGP	686	Senegal	SEN								09	MISC.EDIBLE PRODUCTS ETC	1	No Quantity							21			0
S3	2000	2000	2000	2	0	2	Export	702	Singapore	SGP	690	Seychelles	SYC								09	MISC.EDIBLE PRODUCTS ETC	1	No Quantity							654637			0
S3	2000	2000	2000	2	0	2	Export	702	Singapore	SGP	694	Sierra Leone	SLE								09	MISC.EDIBLE PRODUCTS ETC	1	No Quantity							18007			0
S3	2000	2000	2000	2	0	2	Export	702	Singapore	SGP	699	India	IND								09	MISC.EDIBLE PRODUCTS ETC	1	No Quantity							1439649			0
S3	2000	2000	2000	2	0	2	Export	702	Singapore	SGP	704	Viet Nam	VNM								09	MISC.EDIBLE PRODUCTS ETC	1	No Quantity							3339021			0
S3	2000	2000	2000	2	0	2	Export	702	Singapore	SGP	710	South Africa	ZAF								09	MISC.EDIBLE PRODUCTS ETC	1	No Quantity							271854			0
S3	2000	2000	2000	2	0	2	Export	702	Singapore	SGP	716	Zimbabwe	ZWE								09	MISC.EDIBLE PRODUCTS ETC	1	No Quantity							47822			0
S3	2000	2000	2000	2	0	2	Export	702	Singapore	SGP	724	Spain	ESP								09	MISC.EDIBLE PRODUCTS ETC	1	No Quantity							110304			0
S3	2000	2000	2000	2	0	2	Export	702	Singapore	SGP	736	Fmr Sudan	SDN								09	MISC.EDIBLE PRODUCTS ETC	1	No Quantity							240819			0
S3	2000	2000	2000	2	0	2	Export	702	Singapore	SGP	752	Sweden	SWE								09	MISC.EDIBLE PRODUCTS ETC	1	No Quantity							254948			0
S3	2000	2000	2000	2	0	2	Export	702	Singapore	SGP	757	Switzerland	CHE								09	MISC.EDIBLE PRODUCTS ETC	1	No Quantity							116558			0
S3	2000	2000	2000	2	0	2	Export	702	Singapore	SGP	760	Syria	SYR								09	MISC.EDIBLE PRODUCTS ETC	1	No Quantity							465372			0
S3	2000	2000	2000	2	0	2	Export	702	Singapore	SGP	764	Thailand	THA								09	MISC.EDIBLE PRODUCTS ETC	1	No Quantity							24284974			0
S3	2000	2000	2000	2	0	2	Export	702	Singapore	SGP	768	Togo	TGO								09	MISC.EDIBLE PRODUCTS ETC	1	No Quantity							36351			0
S3	2000	2000	2000	2	0	2	Export	702	Singapore	SGP	776	Tonga	TON								09	MISC.EDIBLE PRODUCTS ETC	1	No Quantity							61414			0
S3	2000	2000	2000	2	0	2	Export	702	Singapore	SGP	780	Trinidad and Tobago	TTO								09	MISC.EDIBLE PRODUCTS ETC	1	No Quantity							136597			0
S3	2000	2000	2000	2	0	2	Export	702	Singapore	SGP	784	United Arab Emirates	ARE								09	MISC.EDIBLE PRODUCTS ETC	1	No Quantity							1820871			0
S3	2000	2000	2000	2	0	2	Export	702	Singapore	SGP	788	Tunisia	TUN								09	MISC.EDIBLE PRODUCTS ETC	1	No Quantity							36354			0
S3	2000	2000	2000	2	0	2	Export	702	Singapore	SGP	818	Egypt	EGY								09	MISC.EDIBLE PRODUCTS ETC	1	No Quantity							61998			0
S3	2000	2000	2000	2	0	2	Export	702	Singapore	SGP	826	United Kingdom	GBR								09	MISC.EDIBLE PRODUCTS ETC	1	No Quantity							5353538			0
S3	2000	2000	2000	2	0	2	Export	702	Singapore	SGP	834	United Rep. of Tanzania	TZA								09	MISC.EDIBLE PRODUCTS ETC	1	No Quantity							73159			0
S3	2000	2000	2000	2	0	2	Export	702	Singapore	SGP	842	USA	USA								09	MISC.EDIBLE PRODUCTS ETC	1	No Quantity							7207548			0
S3	2000	2000	2000	2	0	2	Export	702	Singapore	SGP	854	Burkina Faso	BFA								09	MISC.EDIBLE PRODUCTS ETC	1	No Quantity							5140			0
S3	2000	2000	2000	2	0	2	Export	702	Singapore	SGP	860	Uzbekistan	UZB								09	MISC.EDIBLE PRODUCTS ETC	1	No Quantity							4484			0
S3	2000	2000	2000	2	0	2	Export	702	Singapore	SGP	876	Wallis and Futuna Isds	WLF								09	MISC.EDIBLE PRODUCTS ETC	1	No Quantity							14236			0
S3	2000	2000	2000	2	0	2	Export	702	Singapore	SGP	882	Samoa	WSM								09	MISC.EDIBLE PRODUCTS ETC	1	No Quantity							6182			0
S3	2000	2000	2000	2	0	2	Export	702	Singapore	SGP	887	Yemen	YEM								09	MISC.EDIBLE PRODUCTS ETC	1	No Quantity							59544			0
S3	2000	2000	2000	2	0	2	Export	702	Singapore	SGP	894	Zambia	ZMB								09	MISC.EDIBLE PRODUCTS ETC	1	No Quantity							657			0
S3	2000	2000	2000	2	0	2	Export	699	India	IND	0	World	WLD								11	BEVERAGES	1	No Quantity							16783931			0
S3	2000	2000	2000	2	0	2	Export	699	India	IND	24	Angola	AGO								11	BEVERAGES	1	No Quantity							129711			0
S3	2000	2000	2000	2	0	2	Export	699	India	IND	36	Australia	AUS								11	BEVERAGES	1	No Quantity							61894			0
S3	2000	2000	2000	2	0	2	Export	699	India	IND	48	Bahrain	BHR								11	BEVERAGES	1	No Quantity							400110			0
S3	2000	2000	2000	2	0	2	Export	699	India	IND	50	Bangladesh	BGD								11	BEVERAGES	1	No Quantity							93759			0
S3	2000	2000	2000	2	0	2	Export	699	India	IND	52	Barbados	BRB								11	BEVERAGES	1	No Quantity							9658			0
S3	2000	2000	2000	2	0	2	Export	699	India	IND	56	Belgium	BEL								11	BEVERAGES	1	No Quantity							45669			0
S3	2000	2000	2000	2	0	2	Export	699	India	IND	64	Bhutan	BTN								11	BEVERAGES	1	No Quantity							162709			0
S3	2000	2000	2000	2	0	2	Export	699	India	IND	108	Burundi	BDI								11	BEVERAGES	1	No Quantity							12661			0
S3	2000	2000	2000	2	0	2	Export	699	India	IND	120	Cameroon	CMR								11	BEVERAGES	1	No Quantity							18481			0
S3	2000	2000	2000	2	0	2	Export	699	India	IND	124	Canada	CAN								11	BEVERAGES	1	No Quantity							82519			0
S3	2000	2000	2000	2	0	2	Export	699	India	IND	144	Sri Lanka	LKA								11	BEVERAGES	1	No Quantity							52735			0
S3	2000	2000	2000	2	0	2	Export	699	India	IND	156	China	CHN								11	BEVERAGES	1	No Quantity							1285			0
S3	2000	2000	2000	2	0	2	Export	699	India	IND	178	Congo	COG								11	BEVERAGES	1	No Quantity							159719			0
S3	2000	2000	2000	2	0	2	Export	699	India	IND	180	Dem. Rep. of the Congo	COD								11	BEVERAGES	1	No Quantity							19883			0
S3	2000	2000	2000	2	0	2	Export	699	India	IND	231	Ethiopia	ETH								11	BEVERAGES	1	No Quantity							69141			0
S3	2000	2000	2000	2	0	2	Export	699	India	IND	233	Estonia	EST								11	BEVERAGES	1	No Quantity							10532			0
S3	2000	2000	2000	2	0	2	Export	699	India	IND	251	France	FRA								11	BEVERAGES	1	No Quantity							132196			0
S3	2000	2000	2000	2	0	2	Export	699	India	IND	262	Djibouti	DJI								11	BEVERAGES	1	No Quantity							17			0
S3	2000	2000	2000	2	0	2	Export	699	India	IND	276	Germany	DEU								11	BEVERAGES	1	No Quantity							102262			0
S3	2000	2000	2000	2	0	2	Export	699	India	IND	344	China, Hong Kong SAR	HKG								11	BEVERAGES	1	No Quantity							107912			0
S3	2000	2000	2000	2	0	2	Export	699	India	IND	348	Hungary	HUN								11	BEVERAGES	1	No Quantity							43447			0
S3	2000	2000	2000	2	0	2	Export	699	India	IND	360	Indonesia	IDN								11	BEVERAGES	1	No Quantity							37814			0
S3	2000	2000	2000	2	0	2	Export	699	India	IND	392	Japan	JPN								11	BEVERAGES	1	No Quantity							248527			0
S3	2000	2000	2000	2	0	2	Export	699	India	IND	400	Jordan	JOR								11	BEVERAGES	1	No Quantity							7			0
S3	2000	2000	2000	2	0	2	Export	699	India	IND	404	Kenya	KEN								11	BEVERAGES	1	No Quantity							16060			0
S3	2000	2000	2000	2	0	2	Export	699	India	IND	430	Liberia	LBR								11	BEVERAGES	1	No Quantity							14082			0
S3	2000	2000	2000	2	0	2	Export	699	India	IND	446	China, Macao SAR	MAC								11	BEVERAGES	1	No Quantity							1775			0
S3	2000	2000	2000	2	0	2	Export	699	India	IND	458	Malaysia	MYS								11	BEVERAGES	1	No Quantity							73548			0
S3	2000	2000	2000	2	0	2	Export	699	India	IND	462	Maldives	MDV								11	BEVERAGES	1	No Quantity							20162			0
S3	2000	2000	2000	2	0	2	Export	699	India	IND	490	Other Asia, nes									11	BEVERAGES	1	No Quantity							139930			0
S3	2000	2000	2000	2	0	2	Export	699	India	IND	512	Oman	OMN								11	BEVERAGES	1	No Quantity							519192			0
S3	2000	2000	2000	2	0	2	Export	699	India	IND	524	Nepal	NPL								11	BEVERAGES	1	No Quantity							1756205			0
S3	2000	2000	2000	2	0	2	Export	699	India	IND	528	Netherlands	NLD								11	BEVERAGES	1	No Quantity							692989			0
S3	2000	2000	2000	2	0	2	Export	699	India	IND	554	New Zealand	NZL								11	BEVERAGES	1	No Quantity							50265			0
S3	2000	2000	2000	2	0	2	Export	699	India	IND	566	Nigeria	NGA								11	BEVERAGES	1	No Quantity							41170			0
S3	2000	2000	2000	2	0	2	Export	699	India	IND	591	Panama	PAN								11	BEVERAGES	1	No Quantity							12781			0
S3	2000	2000	2000	2	0	2	Export	699	India	IND	608	Philippines	PHL								11	BEVERAGES	1	No Quantity							24788			0
S3	2000	2000	2000	2	0	2	Export	699	India	IND	634	Qatar	QAT								11	BEVERAGES	1	No Quantity							21712			0
S3	2000	2000	2000	2	0	2	Export	699	India	IND	682	Saudi Arabia	SAU								11	BEVERAGES	1	No Quantity							106284			0
S3	2000	2000	2000	2	0	2	Export	699	India	IND	694	Sierra Leone	SLE								11	BEVERAGES	1	No Quantity							10452			0
S3	2000	2000	2000	2	0	2	Export	699	India	IND	702	Singapore	SGP								11	BEVERAGES	1	No Quantity							450666			0
S3	2000	2000	2000	2	0	2	Export	699	India	IND	710	South Africa	ZAF								11	BEVERAGES	1	No Quantity							178155			0
S3	2000	2000	2000	2	0	2	Export	699	India	IND	724	Spain	ESP								11	BEVERAGES	1	No Quantity							20968			0
S3	2000	2000	2000	2	0	2	Export	699	India	IND	736	Fmr Sudan	SDN								11	BEVERAGES	1	No Quantity							1667			0
S3	2000	2000	2000	2	0	2	Export	699	India	IND	752	Sweden	SWE								11	BEVERAGES	1	No Quantity							21305			0
S3	2000	2000	2000	2	0	2	Export	699	India	IND	757	Switzerland	CHE								11	BEVERAGES	1	No Quantity							18			0
S3	2000	2000	2000	2	0	2	Export	699	India	IND	764	Thailand	THA								11	BEVERAGES	1	No Quantity							235131			0
S3	2000	2000	2000	2	0	2	Export	699	India	IND	784	United Arab Emirates	ARE								11	BEVERAGES	1	No Quantity							9214957			0
S3	2000	2000	2000	2	0	2	Export	699	India	IND	800	Uganda	UGA								11	BEVERAGES	1	No Quantity							14389			0
S3	2000	2000	2000	2	0	2	Export	699	India	IND	826	United Kingdom	GBR								11	BEVERAGES	1	No Quantity							277983			0
S3	2000	2000	2000	2	0	2	Export	699	India	IND	834	United Rep. of Tanzania	TZA								11	BEVERAGES	1	No Quantity							10823			0
S3	2000	2000	2000	2	0	2	Export	699	India	IND	842	USA	USA								11	BEVERAGES	1	No Quantity							853825			0
S3	2000	2000	2000	2	0	2	Export	702	Singapore	SGP	0	World	WLD								11	BEVERAGES	1	No Quantity							395582864			0
S3	2000	2000	2000	2	0	2	Export	702	Singapore	SGP	24	Angola	AGO								11	BEVERAGES	1	No Quantity							271288			0
S3	2000	2000	2000	2	0	2	Export	702	Singapore	SGP	36	Australia	AUS								11	BEVERAGES	1	No Quantity							2486298			0
S3	2000	2000	2000	2	0	2	Export	702	Singapore	SGP	50	Bangladesh	BGD								11	BEVERAGES	1	No Quantity							1936811			0
S3	2000	2000	2000	2	0	2	Export	702	Singapore	SGP	56	Belgium	BEL								11	BEVERAGES	1	No Quantity							65846			0
S3	2000	2000	2000	2	0	2	Export	702	Singapore	SGP	64	Bhutan	BTN								11	BEVERAGES	1	No Quantity							98158			0
S3	2000	2000	2000	2	0	2	Export	702	Singapore	SGP	90	Solomon Isds	SLB								11	BEVERAGES	1	No Quantity							165184			0
S3	2000	2000	2000	2	0	2	Export	702	Singapore	SGP	96	Brunei Darussalam	BRN								11	BEVERAGES	1	No Quantity							25804662			0
S3	2000	2000	2000	2	0	2	Export	702	Singapore	SGP	100	Bulgaria	BGR								11	BEVERAGES	1	No Quantity							25784			0
S3	2000	2000	2000	2	0	2	Export	702	Singapore	SGP	104	Myanmar	MMR								11	BEVERAGES	1	No Quantity							1573177			0
S3	2000	2000	2000	2	0	2	Export	702	Singapore	SGP	116	Cambodia	KHM								11	BEVERAGES	1	No Quantity							14659830			0
S3	2000	2000	2000	2	0	2	Export	702	Singapore	SGP	124	Canada	CAN								11	BEVERAGES	1	No Quantity							630224			0
S3	2000	2000	2000	2	0	2	Export	702	Singapore	SGP	136	Cayman Isds	CYM								11	BEVERAGES	1	No Quantity							2289			0
S3	2000	2000	2000	2	0	2	Export	702	Singapore	SGP	144	Sri Lanka	LKA								11	BEVERAGES	1	No Quantity							2609251			0
S3	2000	2000	2000	2	0	2	Export	702	Singapore	SGP	152	Chile	CHL								11	BEVERAGES	1	No Quantity							1962			0
S3	2000	2000	2000	2	0	2	Export	702	Singapore	SGP	156	China	CHN								11	BEVERAGES	1	No Quantity							6589870			0
S3	2000	2000	2000	2	0	2	Export	702	Singapore	SGP	162	Christmas Isds	CXR								11	BEVERAGES	1	No Quantity							5198			0
S3	2000	2000	2000	2	0	2	Export	702	Singapore	SGP	184	Cook Isds	COK								11	BEVERAGES	1	No Quantity							3057			0
S3	2000	2000	2000	2	0	2	Export	702	Singapore	SGP	196	Cyprus	CYP								11	BEVERAGES	1	No Quantity							1254427			0
S3	2000	2000	2000	2	0	2	Export	702	Singapore	SGP	204	Benin	BEN								11	BEVERAGES	1	No Quantity							49			0
S3	2000	2000	2000	2	0	2	Export	702	Singapore	SGP	208	Denmark	DNK								11	BEVERAGES	1	No Quantity							59051			0
S3	2000	2000	2000	2	0	2	Export	702	Singapore	SGP	226	Equatorial Guinea	GNQ								11	BEVERAGES	1	No Quantity							3045			0
S3	2000	2000	2000	2	0	2	Export	702	Singapore	SGP	242	Fiji	FJI								11	BEVERAGES	1	No Quantity							35964			0
S3	2000	2000	2000	2	0	2	Export	702	Singapore	SGP	246	Finland	FIN								11	BEVERAGES	1	No Quantity							300861			0
S3	2000	2000	2000	2	0	2	Export	702	Singapore	SGP	251	France	FRA								11	BEVERAGES	1	No Quantity							2682648			0
S3	2000	2000	2000	2	0	2	Export	702	Singapore	SGP	258	French Polynesia	PYF								11	BEVERAGES	1	No Quantity							6180			0
S3	2000	2000	2000	2	0	2	Export	702	Singapore	SGP	276	Germany	DEU								11	BEVERAGES	1	No Quantity							368381			0
S3	2000	2000	2000	2	0	2	Export	702	Singapore	SGP	296	Kiribati	KIR								11	BEVERAGES	1	No Quantity							278			0
S3	2000	2000	2000	2	0	2	Export	702	Singapore	SGP	300	Greece	GRC								11	BEVERAGES	1	No Quantity							74839			0
S3	2000	2000	2000	2	0	2	Export	702	Singapore	SGP	316	Guam	GUM								11	BEVERAGES	1	No Quantity							334905			0
S3	2000	2000	2000	2	0	2	Export	702	Singapore	SGP	344	China, Hong Kong SAR	HKG								11	BEVERAGES	1	No Quantity							73189586			0
S3	2000	2000	2000	2	0	2	Export	702	Singapore	SGP	364	Iran	IRN								11	BEVERAGES	1	No Quantity							10749			0
S3	2000	2000	2000	2	0	2	Export	702	Singapore	SGP	372	Ireland	IRL								11	BEVERAGES	1	No Quantity							38027			0
S3	2000	2000	2000	2	0	2	Export	702	Singapore	SGP	381	Italy	ITA								11	BEVERAGES	1	No Quantity							89783			0
S3	2000	2000	2000	2	0	2	Export	702	Singapore	SGP	392	Japan	JPN								11	BEVERAGES	1	No Quantity							179826185			0
S3	2000	2000	2000	2	0	2	Export	702	Singapore	SGP	404	Kenya	KEN								11	BEVERAGES	1	No Quantity							586			0
S3	2000	2000	2000	2	0	2	Export	702	Singapore	SGP	408	Dem. People's Rep. of Korea	PRK								11	BEVERAGES	1	No Quantity							650173			0
S3	2000	2000	2000	2	0	2	Export	702	Singapore	SGP	410	Rep. of Korea	KOR								11	BEVERAGES	1	No Quantity							1491894			0
S3	2000	2000	2000	2	0	2	Export	702	Singapore	SGP	418	Lao People's Dem. Rep.	LAO								11	BEVERAGES	1	No Quantity							11969811			0
S3	2000	2000	2000	2	0	2	Export	702	Singapore	SGP	422	Lebanon	LBN								11	BEVERAGES	1	No Quantity							29			0
S3	2000	2000	2000	2	0	2	Export	702	Singapore	SGP	446	China, Macao SAR	MAC								11	BEVERAGES	1	No Quantity							465489			0
S3	2000	2000	2000	2	0	2	Export	702	Singapore	SGP	450	Madagascar	MDG								11	BEVERAGES	1	No Quantity							22056			0
S3	2000	2000	2000	2	0	2	Export	702	Singapore	SGP	458	Malaysia	MYS								11	BEVERAGES	1	No Quantity							22630067			0
S3	2000	2000	2000	2	0	2	Export	702	Singapore	SGP	462	Maldives	MDV								11	BEVERAGES	1	No Quantity							2466600			0
S3	2000	2000	2000	2	0	2	Export	702	Singapore	SGP	466	Mali	MLI								11	BEVERAGES	1	No Quantity							24423			0
S3	2000	2000	2000	2	0	2	Export	702	Singapore	SGP	470	Malta	MLT								11	BEVERAGES	1	No Quantity							1559			0
S3	2000	2000	2000	2	0	2	Export	702	Singapore	SGP	478	Mauritania	MRT								11	BEVERAGES	1	No Quantity							68459			0
S3	2000	2000	2000	2	0	2	Export	702	Singapore	SGP	480	Mauritius	MUS								11	BEVERAGES	1	No Quantity							130411			0
S3	2000	2000	2000	2	0	2	Export	702	Singapore	SGP	490	Other Asia, nes									11	BEVERAGES	1	No Quantity							3206224			0
S3	2000	2000	2000	2	0	2	Export	702	Singapore	SGP	496	Mongolia	MNG								11	BEVERAGES	1	No Quantity							305418			0
S3	2000	2000	2000	2	0	2	Export	702	Singapore	SGP	512	Oman	OMN								11	BEVERAGES	1	No Quantity							110702			0
S3	2000	2000	2000	2	0	2	Export	702	Singapore	SGP	524	Nepal	NPL								11	BEVERAGES	1	No Quantity							251070			0
S3	2000	2000	2000	2	0	2	Export	702	Singapore	SGP	528	Netherlands	NLD								11	BEVERAGES	1	No Quantity							275850			0
S3	2000	2000	2000	2	0	2	Export	702	Singapore	SGP	540	New Caledonia	NCL								11	BEVERAGES	1	No Quantity							9613			0
S3	2000	2000	2000	2	0	2	Export	702	Singapore	SGP	548	Vanuatu	VUT								11	BEVERAGES	1	No Quantity							84577			0
S3	2000	2000	2000	2	0	2	Export	702	Singapore	SGP	554	New Zealand	NZL								11	BEVERAGES	1	No Quantity							249323			0
S3	2000	2000	2000	2	0	2	Export	702	Singapore	SGP	566	Nigeria	NGA								11	BEVERAGES	1	No Quantity							131931			0
S3	2000	2000	2000	2	0	2	Export	702	Singapore	SGP	579	Norway	NOR								11	BEVERAGES	1	No Quantity							13936			0
S3	2000	2000	2000	2	0	2	Export	702	Singapore	SGP	580	N. Mariana Isds	MNP								11	BEVERAGES	1	No Quantity							42210			0
S3	2000	2000	2000	2	0	2	Export	702	Singapore	SGP	583	FS Micronesia	FSM								11	BEVERAGES	1	No Quantity							235448			0
S3	2000	2000	2000	2	0	2	Export	702	Singapore	SGP	584	Marshall Isds	MHL								11	BEVERAGES	1	No Quantity							8441			0
S3	2000	2000	2000	2	0	2	Export	702	Singapore	SGP	585	Palau	PLW								11	BEVERAGES	1	No Quantity							13439			0
S3	2000	2000	2000	2	0	2	Export	702	Singapore	SGP	586	Pakistan	PAK								11	BEVERAGES	1	No Quantity							136814			0
S3	2000	2000	2000	2	0	2	Export	702	Singapore	SGP	591	Panama	PAN								11	BEVERAGES	1	No Quantity							12713			0
S3	2000	2000	2000	2	0	2	Export	702	Singapore	SGP	598	Papua New Guinea	PNG								11	BEVERAGES	1	No Quantity							13147			0
S3	2000	2000	2000	2	0	2	Export	702	Singapore	SGP	608	Philippines	PHL								11	BEVERAGES	1	No Quantity							1881901			0
S3	2000	2000	2000	2	0	2	Export	702	Singapore	SGP	616	Poland	POL								11	BEVERAGES	1	No Quantity							10			0
S3	2000	2000	2000	2	0	2	Export	702	Singapore	SGP	626	Timor-Leste	TLS								11	BEVERAGES	1	No Quantity							153822			0
S3	2000	2000	2000	2	0	2	Export	702	Singapore	SGP	634	Qatar	QAT								11	BEVERAGES	1	No Quantity							196947			0
S3	2000	2000	2000	2	0	2	Export	702	Singapore	SGP	643	Russian Federation	RUS								11	BEVERAGES	1	No Quantity							197413			0
S3	2000	2000	2000	2	0	2	Export	702	Singapore	SGP	682	Saudi Arabia	SAU								11	BEVERAGES	1	No Quantity							1756			0
S3	2000	2000	2000	2	0	2	Export	702	Singapore	SGP	690	Seychelles	SYC								11	BEVERAGES	1	No Quantity							229388			0
S3	2000	2000	2000	2	0	2	Export	702	Singapore	SGP	699	India	IND								11	BEVERAGES	1	No Quantity							4303131			0
S3	2000	2000	2000	2	0	2	Export	702	Singapore	SGP	703	Slovakia	SVK								11	BEVERAGES	1	No Quantity							155			0
S3	2000	2000	2000	2	0	2	Export	702	Singapore	SGP	704	Viet Nam	VNM								11	BEVERAGES	1	No Quantity							12985551			0
S3	2000	2000	2000	2	0	2	Export	702	Singapore	SGP	710	South Africa	ZAF								11	BEVERAGES	1	No Quantity							115109			0
S3	2000	2000	2000	2	0	2	Export	702	Singapore	SGP	724	Spain	ESP								11	BEVERAGES	1	No Quantity							101736			0
S3	2000	2000	2000	2	0	2	Export	702	Singapore	SGP	752	Sweden	SWE								11	BEVERAGES	1	No Quantity							104783			0
S3	2000	2000	2000	2	0	2	Export	702	Singapore	SGP	757	Switzerland	CHE								11	BEVERAGES	1	No Quantity							117308			0
S3	2000	2000	2000	2	0	2	Export	702	Singapore	SGP	760	Syria	SYR								11	BEVERAGES	1	No Quantity							8834			0
S3	2000	2000	2000	2	0	2	Export	702	Singapore	SGP	764	Thailand	THA								11	BEVERAGES	1	No Quantity							7415421			0
S3	2000	2000	2000	2	0	2	Export	702	Singapore	SGP	768	Togo	TGO								11	BEVERAGES	1	No Quantity							681			0
S3	2000	2000	2000	2	0	2	Export	702	Singapore	SGP	784	United Arab Emirates	ARE								11	BEVERAGES	1	No Quantity							721283			0
S3	2000	2000	2000	2	0	2	Export	702	Singapore	SGP	792	Turkey	TUR								11	BEVERAGES	1	No Quantity							6766			0
S3	2000	2000	2000	2	0	2	Export	702	Singapore	SGP	818	Egypt	EGY								11	BEVERAGES	1	No Quantity							5278			0
S3	2000	2000	2000	2	0	2	Export	702	Singapore	SGP	826	United Kingdom	GBR								11	BEVERAGES	1	No Quantity							3608911			0
S3	2000	2000	2000	2	0	2	Export	702	Singapore	SGP	834	United Rep. of Tanzania	TZA								11	BEVERAGES	1	No Quantity							37			0
S3	2000	2000	2000	2	0	2	Export	702	Singapore	SGP	842	USA	USA								11	BEVERAGES	1	No Quantity							3140872			0
S3	2000	2000	2000	2	0	2	Export	702	Singapore	SGP	876	Wallis and Futuna Isds	WLF								11	BEVERAGES	1	No Quantity							18081			0
S3	2000	2000	2000	2	0	2	Export	702	Singapore	SGP	882	Samoa	WSM								11	BEVERAGES	1	No Quantity							41433			0
S3	2000	2000	2000	2	0	2	Export	699	India	IND	0	World	WLD								12	TOBACCO,TOBACCO MANUFACT	1	No Quantity							177337412			0
S3	2000	2000	2000	2	0	2	Export	699	India	IND	4	Afghanistan	AFG								12	TOBACCO,TOBACCO MANUFACT	1	No Quantity							2582936			0
S3	2000	2000	2000	2	0	2	Export	699	India	IND	31	Azerbaijan	AZE								12	TOBACCO,TOBACCO MANUFACT	1	No Quantity							71521			0
S3	2000	2000	2000	2	0	2	Export	699	India	IND	36	Australia	AUS								12	TOBACCO,TOBACCO MANUFACT	1	No Quantity							1185094			0
S3	2000	2000	2000	2	0	2	Export	699	India	IND	48	Bahrain	BHR								12	TOBACCO,TOBACCO MANUFACT	1	No Quantity							214512			0
S3	2000	2000	2000	2	0	2	Export	699	India	IND	50	Bangladesh	BGD								12	TOBACCO,TOBACCO MANUFACT	1	No Quantity							3204670			0
S3	2000	2000	2000	2	0	2	Export	699	India	IND	51	Armenia	ARM								12	TOBACCO,TOBACCO MANUFACT	1	No Quantity							32060			0
S3	2000	2000	2000	2	0	2	Export	699	India	IND	52	Barbados	BRB								12	TOBACCO,TOBACCO MANUFACT	1	No Quantity							164303			0
S3	2000	2000	2000	2	0	2	Export	699	India	IND	56	Belgium	BEL								12	TOBACCO,TOBACCO MANUFACT	1	No Quantity							12561697			0
S3	2000	2000	2000	2	0	2	Export	699	India	IND	76	Brazil	BRA								12	TOBACCO,TOBACCO MANUFACT	1	No Quantity							86100			0
S3	2000	2000	2000	2	0	2	Export	699	India	IND	100	Bulgaria	BGR								12	TOBACCO,TOBACCO MANUFACT	1	No Quantity							1976321			0
S3	2000	2000	2000	2	0	2	Export	699	India	IND	116	Cambodia	KHM								12	TOBACCO,TOBACCO MANUFACT	1	No Quantity							754979			0
S3	2000	2000	2000	2	0	2	Export	699	India	IND	120	Cameroon	CMR								12	TOBACCO,TOBACCO MANUFACT	1	No Quantity							1029342			0
S3	2000	2000	2000	2	0	2	Export	699	India	IND	124	Canada	CAN								12	TOBACCO,TOBACCO MANUFACT	1	No Quantity							970380			0
S3	2000	2000	2000	2	0	2	Export	699	India	IND	144	Sri Lanka	LKA								12	TOBACCO,TOBACCO MANUFACT	1	No Quantity							1176516			0
S3	2000	2000	2000	2	0	2	Export	699	India	IND	152	Chile	CHL								12	TOBACCO,TOBACCO MANUFACT	1	No Quantity							50406			0
S3	2000	2000	2000	2	0	2	Export	699	India	IND	156	China	CHN								12	TOBACCO,TOBACCO MANUFACT	1	No Quantity							79634			0
S3	2000	2000	2000	2	0	2	Export	699	India	IND	170	Colombia	COL								12	TOBACCO,TOBACCO MANUFACT	1	No Quantity							259446			0
S3	2000	2000	2000	2	0	2	Export	699	India	IND	178	Congo	COG								12	TOBACCO,TOBACCO MANUFACT	1	No Quantity							1020			0
S3	2000	2000	2000	2	0	2	Export	699	India	IND	188	Costa Rica	CRI								12	TOBACCO,TOBACCO MANUFACT	1	No Quantity							50768			0
S3	2000	2000	2000	2	0	2	Export	699	India	IND	191	Croatia	HRV								12	TOBACCO,TOBACCO MANUFACT	1	No Quantity							717838			0
S3	2000	2000	2000	2	0	2	Export	699	India	IND	203	Czechia	CZE								12	TOBACCO,TOBACCO MANUFACT	1	No Quantity							66033			0
S3	2000	2000	2000	2	0	2	Export	699	India	IND	208	Denmark	DNK								12	TOBACCO,TOBACCO MANUFACT	1	No Quantity							209082			0
S3	2000	2000	2000	2	0	2	Export	699	India	IND	231	Ethiopia	ETH								12	TOBACCO,TOBACCO MANUFACT	1	No Quantity							399836			0
S3	2000	2000	2000	2	0	2	Export	699	India	IND	242	Fiji	FJI								12	TOBACCO,TOBACCO MANUFACT	1	No Quantity							8191			0
S3	2000	2000	2000	2	0	2	Export	699	India	IND	246	Finland	FIN								12	TOBACCO,TOBACCO MANUFACT	1	No Quantity							196515			0
S3	2000	2000	2000	2	0	2	Export	699	India	IND	251	France	FRA								12	TOBACCO,TOBACCO MANUFACT	1	No Quantity							2122113			0
S3	2000	2000	2000	2	0	2	Export	699	India	IND	262	Djibouti	DJI								12	TOBACCO,TOBACCO MANUFACT	1	No Quantity							169365			0
S3	2000	2000	2000	2	0	2	Export	699	India	IND	276	Germany	DEU								12	TOBACCO,TOBACCO MANUFACT	1	No Quantity							15835144			0
S3	2000	2000	2000	2	0	2	Export	699	India	IND	324	Guinea	GIN								12	TOBACCO,TOBACCO MANUFACT	1	No Quantity							38380			0
S3	2000	2000	2000	2	0	2	Export	699	India	IND	344	China, Hong Kong SAR	HKG								12	TOBACCO,TOBACCO MANUFACT	1	No Quantity							200887			0
S3	2000	2000	2000	2	0	2	Export	699	India	IND	348	Hungary	HUN								12	TOBACCO,TOBACCO MANUFACT	1	No Quantity							1			0
S3	2000	2000	2000	2	0	2	Export	699	India	IND	360	Indonesia	IDN								12	TOBACCO,TOBACCO MANUFACT	1	No Quantity							62601			0
S3	2000	2000	2000	2	0	2	Export	699	India	IND	364	Iran	IRN								12	TOBACCO,TOBACCO MANUFACT	1	No Quantity							865102			0
S3	2000	2000	2000	2	0	2	Export	699	India	IND	372	Ireland	IRL								12	TOBACCO,TOBACCO MANUFACT	1	No Quantity							311129			0
S3	2000	2000	2000	2	0	2	Export	699	India	IND	376	Israel	ISR								12	TOBACCO,TOBACCO MANUFACT	1	No Quantity							230348			0
S3	2000	2000	2000	2	0	2	Export	699	India	IND	381	Italy	ITA								12	TOBACCO,TOBACCO MANUFACT	1	No Quantity							1617257			0
S3	2000	2000	2000	2	0	2	Export	699	India	IND	388	Jamaica	JAM								12	TOBACCO,TOBACCO MANUFACT	1	No Quantity							58584			0
S3	2000	2000	2000	2	0	2	Export	699	India	IND	392	Japan	JPN								12	TOBACCO,TOBACCO MANUFACT	1	No Quantity							1363558			0
S3	2000	2000	2000	2	0	2	Export	699	India	IND	400	Jordan	JOR								12	TOBACCO,TOBACCO MANUFACT	1	No Quantity							3693615			0
S3	2000	2000	2000	2	0	2	Export	699	India	IND	404	Kenya	KEN								12	TOBACCO,TOBACCO MANUFACT	1	No Quantity							74107			0
S3	2000	2000	2000	2	0	2	Export	699	India	IND	410	Rep. of Korea	KOR								12	TOBACCO,TOBACCO MANUFACT	1	No Quantity							49386			0
S3	2000	2000	2000	2	0	2	Export	699	India	IND	414	Kuwait	KWT								12	TOBACCO,TOBACCO MANUFACT	1	No Quantity							616214			0
S3	2000	2000	2000	2	0	2	Export	699	India	IND	428	Latvia	LVA								12	TOBACCO,TOBACCO MANUFACT	1	No Quantity							547471			0
S3	2000	2000	2000	2	0	2	Export	699	India	IND	430	Liberia	LBR								12	TOBACCO,TOBACCO MANUFACT	1	No Quantity							615			0
S3	2000	2000	2000	2	0	2	Export	699	India	IND	434	Libya	LBY								12	TOBACCO,TOBACCO MANUFACT	1	No Quantity							10434			0
S3	2000	2000	2000	2	0	2	Export	699	India	IND	458	Malaysia	MYS								12	TOBACCO,TOBACCO MANUFACT	1	No Quantity							1867628			0
S3	2000	2000	2000	2	0	2	Export	699	India	IND	462	Maldives	MDV								12	TOBACCO,TOBACCO MANUFACT	1	No Quantity							504121			0
S3	2000	2000	2000	2	0	2	Export	699	India	IND	466	Mali	MLI								12	TOBACCO,TOBACCO MANUFACT	1	No Quantity							34908			0
S3	2000	2000	2000	2	0	2	Export	699	India	IND	480	Mauritius	MUS								12	TOBACCO,TOBACCO MANUFACT	1	No Quantity							45421			0
S3	2000	2000	2000	2	0	2	Export	699	India	IND	484	Mexico	MEX								12	TOBACCO,TOBACCO MANUFACT	1	No Quantity							20428			0
S3	2000	2000	2000	2	0	2	Export	699	India	IND	490	Other Asia, nes									12	TOBACCO,TOBACCO MANUFACT	1	No Quantity							339544			0
S3	2000	2000	2000	2	0	2	Export	699	India	IND	504	Morocco	MAR								12	TOBACCO,TOBACCO MANUFACT	1	No Quantity							71276			0
S3	2000	2000	2000	2	0	2	Export	699	India	IND	512	Oman	OMN								12	TOBACCO,TOBACCO MANUFACT	1	No Quantity							159779			0
S3	2000	2000	2000	2	0	2	Export	699	India	IND	524	Nepal	NPL								12	TOBACCO,TOBACCO MANUFACT	1	No Quantity							4244559			0
S3	2000	2000	2000	2	0	2	Export	699	India	IND	528	Netherlands	NLD								12	TOBACCO,TOBACCO MANUFACT	1	No Quantity							7982348			0
S3	2000	2000	2000	2	0	2	Export	699	India	IND	530	Neth. Antilles	ANT								12	TOBACCO,TOBACCO MANUFACT	1	No Quantity							416			0
S3	2000	2000	2000	2	0	2	Export	699	India	IND	554	New Zealand	NZL								12	TOBACCO,TOBACCO MANUFACT	1	No Quantity							577083			0
S3	2000	2000	2000	2	0	2	Export	699	India	IND	566	Nigeria	NGA								12	TOBACCO,TOBACCO MANUFACT	1	No Quantity							20221			0
S3	2000	2000	2000	2	0	2	Export	699	India	IND	579	Norway	NOR								12	TOBACCO,TOBACCO MANUFACT	1	No Quantity							222572			0
S3	2000	2000	2000	2	0	2	Export	699	India	IND	598	Papua New Guinea	PNG								12	TOBACCO,TOBACCO MANUFACT	1	No Quantity							397559			0
S3	2000	2000	2000	2	0	2	Export	699	India	IND	600	Paraguay	PRY								12	TOBACCO,TOBACCO MANUFACT	1	No Quantity							85769			0
S3	2000	2000	2000	2	0	2	Export	699	India	IND	608	Philippines	PHL								12	TOBACCO,TOBACCO MANUFACT	1	No Quantity							815591			0
S3	2000	2000	2000	2	0	2	Export	699	India	IND	616	Poland	POL								12	TOBACCO,TOBACCO MANUFACT	1	No Quantity							658823			0
S3	2000	2000	2000	2	0	2	Export	699	India	IND	620	Portugal	PRT								12	TOBACCO,TOBACCO MANUFACT	1	No Quantity							189265			0
S3	2000	2000	2000	2	0	2	Export	699	India	IND	624	Guinea-Bissau	GNB								12	TOBACCO,TOBACCO MANUFACT	1	No Quantity							34776			0
S3	2000	2000	2000	2	0	2	Export	699	India	IND	634	Qatar	QAT								12	TOBACCO,TOBACCO MANUFACT	1	No Quantity							457			0
S3	2000	2000	2000	2	0	2	Export	699	India	IND	642	Romania	ROU								12	TOBACCO,TOBACCO MANUFACT	1	No Quantity							576823			0
S3	2000	2000	2000	2	0	2	Export	699	India	IND	643	Russian Federation	RUS								12	TOBACCO,TOBACCO MANUFACT	1	No Quantity							32278403			0
S3	2000	2000	2000	2	0	2	Export	699	India	IND	662	Saint Lucia	LCA								12	TOBACCO,TOBACCO MANUFACT	1	No Quantity							26931			0
S3	2000	2000	2000	2	0	2	Export	699	India	IND	682	Saudi Arabia	SAU								12	TOBACCO,TOBACCO MANUFACT	1	No Quantity							7633116			0
S3	2000	2000	2000	2	0	2	Export	699	India	IND	702	Singapore	SGP								12	TOBACCO,TOBACCO MANUFACT	1	No Quantity							7731717			0
S3	2000	2000	2000	2	0	2	Export	699	India	IND	704	Viet Nam	VNM								12	TOBACCO,TOBACCO MANUFACT	1	No Quantity							183268			0
S3	2000	2000	2000	2	0	2	Export	699	India	IND	705	Slovenia	SVN								12	TOBACCO,TOBACCO MANUFACT	1	No Quantity							414117			0
S3	2000	2000	2000	2	0	2	Export	699	India	IND	706	Somalia	SOM								12	TOBACCO,TOBACCO MANUFACT	1	No Quantity							46385			0
S3	2000	2000	2000	2	0	2	Export	699	India	IND	710	South Africa	ZAF								12	TOBACCO,TOBACCO MANUFACT	1	No Quantity							911544			0
S3	2000	2000	2000	2	0	2	Export	699	India	IND	724	Spain	ESP								12	TOBACCO,TOBACCO MANUFACT	1	No Quantity							1203002			0
S3	2000	2000	2000	2	0	2	Export	699	India	IND	736	Fmr Sudan	SDN								12	TOBACCO,TOBACCO MANUFACT	1	No Quantity							127496			0
S3	2000	2000	2000	2	0	2	Export	699	India	IND	752	Sweden	SWE								12	TOBACCO,TOBACCO MANUFACT	1	No Quantity							1294210			0
S3	2000	2000	2000	2	0	2	Export	699	India	IND	757	Switzerland	CHE								12	TOBACCO,TOBACCO MANUFACT	1	No Quantity							477891			0
S3	2000	2000	2000	2	0	2	Export	699	India	IND	764	Thailand	THA								12	TOBACCO,TOBACCO MANUFACT	1	No Quantity							238845			0
S3	2000	2000	2000	2	0	2	Export	699	India	IND	780	Trinidad and Tobago	TTO								12	TOBACCO,TOBACCO MANUFACT	1	No Quantity							10272			0
S3	2000	2000	2000	2	0	2	Export	699	India	IND	784	United Arab Emirates	ARE								12	TOBACCO,TOBACCO MANUFACT	1	No Quantity							12576389			0
S3	2000	2000	2000	2	0	2	Export	699	India	IND	788	Tunisia	TUN								12	TOBACCO,TOBACCO MANUFACT	1	No Quantity							1176202			0
S3	2000	2000	2000	2	0	2	Export	699	India	IND	792	Turkey	TUR								12	TOBACCO,TOBACCO MANUFACT	1	No Quantity							176183			0
S3	2000	2000	2000	2	0	2	Export	699	India	IND	800	Uganda	UGA								12	TOBACCO,TOBACCO MANUFACT	1	No Quantity							4810			0
S3	2000	2000	2000	2	0	2	Export	699	India	IND	804	Ukraine	UKR								12	TOBACCO,TOBACCO MANUFACT	1	No Quantity							927838			0
S3	2000	2000	2000	2	0	2	Export	699	India	IND	818	Egypt	EGY								12	TOBACCO,TOBACCO MANUFACT	1	No Quantity							1014832			0
S3	2000	2000	2000	2	0	2	Export	699	India	IND	826	United Kingdom	GBR								12	TOBACCO,TOBACCO MANUFACT	1	No Quantity							15445214			0
S3	2000	2000	2000	2	0	2	Export	699	India	IND	834	United Rep. of Tanzania	TZA								12	TOBACCO,TOBACCO MANUFACT	1	No Quantity							352680			0
S3	2000	2000	2000	2	0	2	Export	699	India	IND	842	USA	USA								12	TOBACCO,TOBACCO MANUFACT	1	No Quantity							10924123			0
S3	2000	2000	2000	2	0	2	Export	699	India	IND	887	Yemen	YEM								12	TOBACCO,TOBACCO MANUFACT	1	No Quantity							7396395			0
S3	2000	2000	2000	2	0	2	Export	699	India	IND	894	Zambia	ZMB								12	TOBACCO,TOBACCO MANUFACT	1	No Quantity							670			0
S3	2000	2000	2000	2	0	2	Export	702	Singapore	SGP	0	World	WLD								12	TOBACCO,TOBACCO MANUFACT	1	No Quantity							707481890			0
S3	2000	2000	2000	2	0	2	Export	702	Singapore	SGP	36	Australia	AUS								12	TOBACCO,TOBACCO MANUFACT	1	No Quantity							583109			0
S3	2000	2000	2000	2	0	2	Export	702	Singapore	SGP	50	Bangladesh	BGD								12	TOBACCO,TOBACCO MANUFACT	1	No Quantity							3125902			0
S3	2000	2000	2000	2	0	2	Export	702	Singapore	SGP	56	Belgium	BEL								12	TOBACCO,TOBACCO MANUFACT	1	No Quantity							577643			0
S3	2000	2000	2000	2	0	2	Export	702	Singapore	SGP	76	Brazil	BRA								12	TOBACCO,TOBACCO MANUFACT	1	No Quantity							426310			0
S3	2000	2000	2000	2	0	2	Export	702	Singapore	SGP	96	Brunei Darussalam	BRN								12	TOBACCO,TOBACCO MANUFACT	1	No Quantity							17916206			0
S3	2000	2000	2000	2	0	2	Export	702	Singapore	SGP	104	Myanmar	MMR								12	TOBACCO,TOBACCO MANUFACT	1	No Quantity							23554238			0
S3	2000	2000	2000	2	0	2	Export	702	Singapore	SGP	116	Cambodia	KHM								12	TOBACCO,TOBACCO MANUFACT	1	No Quantity							69427794			0
S3	2000	2000	2000	2	0	2	Export	702	Singapore	SGP	144	Sri Lanka	LKA								12	TOBACCO,TOBACCO MANUFACT	1	No Quantity							6511574			0
S3	2000	2000	2000	2	0	2	Export	702	Singapore	SGP	156	China	CHN								12	TOBACCO,TOBACCO MANUFACT	1	No Quantity							2932537			0
S3	2000	2000	2000	2	0	2	Export	702	Singapore	SGP	196	Cyprus	CYP								12	TOBACCO,TOBACCO MANUFACT	1	No Quantity							599477			0
S3	2000	2000	2000	2	0	2	Export	702	Singapore	SGP	242	Fiji	FJI								12	TOBACCO,TOBACCO MANUFACT	1	No Quantity							15494			0
S3	2000	2000	2000	2	0	2	Export	702	Singapore	SGP	251	France	FRA								12	TOBACCO,TOBACCO MANUFACT	1	No Quantity							14269			0
S3	2000	2000	2000	2	0	2	Export	702	Singapore	SGP	276	Germany	DEU								12	TOBACCO,TOBACCO MANUFACT	1	No Quantity							7241			0
S3	2000	2000	2000	2	0	2	Export	702	Singapore	SGP	316	Guam	GUM								12	TOBACCO,TOBACCO MANUFACT	1	No Quantity							7860			0
S3	2000	2000	2000	2	0	2	Export	702	Singapore	SGP	344	China, Hong Kong SAR	HKG								12	TOBACCO,TOBACCO MANUFACT	1	No Quantity							15989284			0
S3	2000	2000	2000	2	0	2	Export	702	Singapore	SGP	364	Iran	IRN								12	TOBACCO,TOBACCO MANUFACT	1	No Quantity							1009771			0
S3	2000	2000	2000	2	0	2	Export	702	Singapore	SGP	372	Ireland	IRL								12	TOBACCO,TOBACCO MANUFACT	1	No Quantity							77109			0
S3	2000	2000	2000	2	0	2	Export	702	Singapore	SGP	376	Israel	ISR								12	TOBACCO,TOBACCO MANUFACT	1	No Quantity							60363			0
S3	2000	2000	2000	2	0	2	Export	702	Singapore	SGP	381	Italy	ITA								12	TOBACCO,TOBACCO MANUFACT	1	No Quantity							69259			0
S3	2000	2000	2000	2	0	2	Export	702	Singapore	SGP	392	Japan	JPN								12	TOBACCO,TOBACCO MANUFACT	1	No Quantity							12324640			0
S3	2000	2000	2000	2	0	2	Export	702	Singapore	SGP	408	Dem. People's Rep. of Korea	PRK								12	TOBACCO,TOBACCO MANUFACT	1	No Quantity							9992865			0
S3	2000	2000	2000	2	0	2	Export	702	Singapore	SGP	410	Rep. of Korea	KOR								12	TOBACCO,TOBACCO MANUFACT	1	No Quantity							30004654			0
S3	2000	2000	2000	2	0	2	Export	702	Singapore	SGP	418	Lao People's Dem. Rep.	LAO								12	TOBACCO,TOBACCO MANUFACT	1	No Quantity							14026404			0
S3	2000	2000	2000	2	0	2	Export	702	Singapore	SGP	428	Latvia	LVA								12	TOBACCO,TOBACCO MANUFACT	1	No Quantity							161344			0
S3	2000	2000	2000	2	0	2	Export	702	Singapore	SGP	446	China, Macao SAR	MAC								12	TOBACCO,TOBACCO MANUFACT	1	No Quantity							16466621			0
S3	2000	2000	2000	2	0	2	Export	702	Singapore	SGP	458	Malaysia	MYS								12	TOBACCO,TOBACCO MANUFACT	1	No Quantity							63653362			0
S3	2000	2000	2000	2	0	2	Export	702	Singapore	SGP	462	Maldives	MDV								12	TOBACCO,TOBACCO MANUFACT	1	No Quantity							3748500			0
S3	2000	2000	2000	2	0	2	Export	702	Singapore	SGP	466	Mali	MLI								12	TOBACCO,TOBACCO MANUFACT	1	No Quantity							20731			0
S3	2000	2000	2000	2	0	2	Export	702	Singapore	SGP	478	Mauritania	MRT								12	TOBACCO,TOBACCO MANUFACT	1	No Quantity							150075			0
S3	2000	2000	2000	2	0	2	Export	702	Singapore	SGP	480	Mauritius	MUS								12	TOBACCO,TOBACCO MANUFACT	1	No Quantity							16370			0
S3	2000	2000	2000	2	0	2	Export	702	Singapore	SGP	490	Other Asia, nes									12	TOBACCO,TOBACCO MANUFACT	1	No Quantity							18126325			0
S3	2000	2000	2000	2	0	2	Export	702	Singapore	SGP	496	Mongolia	MNG								12	TOBACCO,TOBACCO MANUFACT	1	No Quantity							730945			0
S3	2000	2000	2000	2	0	2	Export	702	Singapore	SGP	512	Oman	OMN								12	TOBACCO,TOBACCO MANUFACT	1	No Quantity							1261			0
S3	2000	2000	2000	2	0	2	Export	702	Singapore	SGP	524	Nepal	NPL								12	TOBACCO,TOBACCO MANUFACT	1	No Quantity							113634			0
S3	2000	2000	2000	2	0	2	Export	702	Singapore	SGP	528	Netherlands	NLD								12	TOBACCO,TOBACCO MANUFACT	1	No Quantity							3584867			0
S3	2000	2000	2000	2	0	2	Export	702	Singapore	SGP	554	New Zealand	NZL								12	TOBACCO,TOBACCO MANUFACT	1	No Quantity							5629			0
S3	2000	2000	2000	2	0	2	Export	702	Singapore	SGP	586	Pakistan	PAK								12	TOBACCO,TOBACCO MANUFACT	1	No Quantity							464097			0
S3	2000	2000	2000	2	0	2	Export	702	Singapore	SGP	608	Philippines	PHL								12	TOBACCO,TOBACCO MANUFACT	1	No Quantity							194963799			0
S3	2000	2000	2000	2	0	2	Export	702	Singapore	SGP	690	Seychelles	SYC								12	TOBACCO,TOBACCO MANUFACT	1	No Quantity							281707			0
S3	2000	2000	2000	2	0	2	Export	702	Singapore	SGP	699	India	IND								12	TOBACCO,TOBACCO MANUFACT	1	No Quantity							14126257			0
S3	2000	2000	2000	2	0	2	Export	702	Singapore	SGP	704	Viet Nam	VNM								12	TOBACCO,TOBACCO MANUFACT	1	No Quantity							152232460			0
S3	2000	2000	2000	2	0	2	Export	702	Singapore	SGP	724	Spain	ESP								12	TOBACCO,TOBACCO MANUFACT	1	No Quantity							31998			0
S3	2000	2000	2000	2	0	2	Export	702	Singapore	SGP	764	Thailand	THA								12	TOBACCO,TOBACCO MANUFACT	1	No Quantity							19353784			0
S3	2000	2000	2000	2	0	2	Export	702	Singapore	SGP	784	United Arab Emirates	ARE								12	TOBACCO,TOBACCO MANUFACT	1	No Quantity							8084059			0
S3	2000	2000	2000	2	0	2	Export	702	Singapore	SGP	826	United Kingdom	GBR								12	TOBACCO,TOBACCO MANUFACT	1	No Quantity							915897			0
S3	2000	2000	2000	2	0	2	Export	702	Singapore	SGP	842	USA	USA								12	TOBACCO,TOBACCO MANUFACT	1	No Quantity							994165			0
S3	2000	2000	2000	2	0	2	Export	699	India	IND	0	World	WLD								21	HIDES,SKINS,FURSKINS,RAW	1	No Quantity							193641			0
S3	2000	2000	2000	2	0	2	Export	699	India	IND	40	Austria	AUT								21	HIDES,SKINS,FURSKINS,RAW	1	No Quantity							11339			0
S3	2000	2000	2000	2	0	2	Export	699	India	IND	72	Botswana	BWA								21	HIDES,SKINS,FURSKINS,RAW	1	No Quantity							71			0
S3	2000	2000	2000	2	0	2	Export	699	India	IND	208	Denmark	DNK								21	HIDES,SKINS,FURSKINS,RAW	1	No Quantity							349			0
S3	2000	2000	2000	2	0	2	Export	699	India	IND	276	Germany	DEU								21	HIDES,SKINS,FURSKINS,RAW	1	No Quantity							622			0
S3	2000	2000	2000	2	0	2	Export	699	India	IND	344	China, Hong Kong SAR	HKG								21	HIDES,SKINS,FURSKINS,RAW	1	No Quantity							105856			0
S3	2000	2000	2000	2	0	2	Export	699	India	IND	381	Italy	ITA								21	HIDES,SKINS,FURSKINS,RAW	1	No Quantity							28142			0
S3	2000	2000	2000	2	0	2	Export	699	India	IND	528	Netherlands	NLD								21	HIDES,SKINS,FURSKINS,RAW	1	No Quantity							10600			0
S3	2000	2000	2000	2	0	2	Export	699	India	IND	586	Pakistan	PAK								21	HIDES,SKINS,FURSKINS,RAW	1	No Quantity							2119			0
S3	2000	2000	2000	2	0	2	Export	699	India	IND	620	Portugal	PRT								21	HIDES,SKINS,FURSKINS,RAW	1	No Quantity							5794			0
S3	2000	2000	2000	2	0	2	Export	699	India	IND	702	Singapore	SGP								21	HIDES,SKINS,FURSKINS,RAW	1	No Quantity							929			0
S3	2000	2000	2000	2	0	2	Export	699	India	IND	710	South Africa	ZAF								21	HIDES,SKINS,FURSKINS,RAW	1	No Quantity							1139			0
S3	2000	2000	2000	2	0	2	Export	699	India	IND	764	Thailand	THA								21	HIDES,SKINS,FURSKINS,RAW	1	No Quantity							1743			0
S3	2000	2000	2000	2	0	2	Export	699	India	IND	792	Turkey	TUR								21	HIDES,SKINS,FURSKINS,RAW	1	No Quantity							800			0
S3	2000	2000	2000	2	0	2	Export	699	India	IND	834	United Rep. of Tanzania	TZA								21	HIDES,SKINS,FURSKINS,RAW	1	No Quantity							6467			0
S3	2000	2000	2000	2	0	2	Export	699	India	IND	842	USA	USA								21	HIDES,SKINS,FURSKINS,RAW	1	No Quantity							17670			0
S3	2000	2000	2000	2	0	2	Export	702	Singapore	SGP	0	World	WLD								21	HIDES,SKINS,FURSKINS,RAW	1	No Quantity							36609750			0
S3	2000	2000	2000	2	0	2	Export	702	Singapore	SGP	36	Australia	AUS								21	HIDES,SKINS,FURSKINS,RAW	1	No Quantity							62129			0
S3	2000	2000	2000	2	0	2	Export	702	Singapore	SGP	124	Canada	CAN								21	HIDES,SKINS,FURSKINS,RAW	1	No Quantity							5734			0
S3	2000	2000	2000	2	0	2	Export	702	Singapore	SGP	144	Sri Lanka	LKA								21	HIDES,SKINS,FURSKINS,RAW	1	No Quantity							29			0
S3	2000	2000	2000	2	0	2	Export	702	Singapore	SGP	156	China	CHN								21	HIDES,SKINS,FURSKINS,RAW	1	No Quantity							783541			0
S3	2000	2000	2000	2	0	2	Export	702	Singapore	SGP	251	France	FRA								21	HIDES,SKINS,FURSKINS,RAW	1	No Quantity							329974			0
S3	2000	2000	2000	2	0	2	Export	702	Singapore	SGP	276	Germany	DEU								21	HIDES,SKINS,FURSKINS,RAW	1	No Quantity							4870950			0
S3	2000	2000	2000	2	0	2	Export	702	Singapore	SGP	344	China, Hong Kong SAR	HKG								21	HIDES,SKINS,FURSKINS,RAW	1	No Quantity							1061443			0
S3	2000	2000	2000	2	0	2	Export	702	Singapore	SGP	381	Italy	ITA								21	HIDES,SKINS,FURSKINS,RAW	1	No Quantity							8870938			0
S3	2000	2000	2000	2	0	2	Export	702	Singapore	SGP	392	Japan	JPN								21	HIDES,SKINS,FURSKINS,RAW	1	No Quantity							7287784			0
S3	2000	2000	2000	2	0	2	Export	702	Singapore	SGP	410	Rep. of Korea	KOR								21	HIDES,SKINS,FURSKINS,RAW	1	No Quantity							672091			0
S3	2000	2000	2000	2	0	2	Export	702	Singapore	SGP	458	Malaysia	MYS								21	HIDES,SKINS,FURSKINS,RAW	1	No Quantity							739500			0
S3	2000	2000	2000	2	0	2	Export	702	Singapore	SGP	484	Mexico	MEX								21	HIDES,SKINS,FURSKINS,RAW	1	No Quantity							4309921			0
S3	2000	2000	2000	2	0	2	Export	702	Singapore	SGP	490	Other Asia, nes									21	HIDES,SKINS,FURSKINS,RAW	1	No Quantity							6310			0
S3	2000	2000	2000	2	0	2	Export	702	Singapore	SGP	598	Papua New Guinea	PNG								21	HIDES,SKINS,FURSKINS,RAW	1	No Quantity							908			0
S3	2000	2000	2000	2	0	2	Export	702	Singapore	SGP	608	Philippines	PHL								21	HIDES,SKINS,FURSKINS,RAW	1	No Quantity							49			0
S3	2000	2000	2000	2	0	2	Export	702	Singapore	SGP	699	India	IND								21	HIDES,SKINS,FURSKINS,RAW	1	No Quantity							34944			0
S3	2000	2000	2000	2	0	2	Export	702	Singapore	SGP	704	Viet Nam	VNM								21	HIDES,SKINS,FURSKINS,RAW	1	No Quantity							20127			0
S3	2000	2000	2000	2	0	2	Export	702	Singapore	SGP	710	South Africa	ZAF								21	HIDES,SKINS,FURSKINS,RAW	1	No Quantity							27269			0
S3	2000	2000	2000	2	0	2	Export	702	Singapore	SGP	724	Spain	ESP								21	HIDES,SKINS,FURSKINS,RAW	1	No Quantity							2448274			0
S3	2000	2000	2000	2	0	2	Export	702	Singapore	SGP	757	Switzerland	CHE								21	HIDES,SKINS,FURSKINS,RAW	1	No Quantity							146141			0
S3	2000	2000	2000	2	0	2	Export	702	Singapore	SGP	764	Thailand	THA								21	HIDES,SKINS,FURSKINS,RAW	1	No Quantity							486638			0
S3	2000	2000	2000	2	0	2	Export	702	Singapore	SGP	826	United Kingdom	GBR								21	HIDES,SKINS,FURSKINS,RAW	1	No Quantity							38453			0
S3	2000	2000	2000	2	0	2	Export	702	Singapore	SGP	842	USA	USA								21	HIDES,SKINS,FURSKINS,RAW	1	No Quantity							4406602			0
S3	2000	2000	2000	2	0	2	Export	699	India	IND	0	World	WLD								22	OIL SEED,OLEAGINUS FRUIT	1	No Quantity							221312512			0
S3	2000	2000	2000	2	0	2	Export	699	India	IND	12	Algeria	DZA								22	OIL SEED,OLEAGINUS FRUIT	1	No Quantity							630334			0
[truncated: 11,544 more rows]
