# Supplementary material for: Core-periphery structure in sectoral international trade networks: A new approach to an old theory
Source: PLoS One. 2020 Apr 2;15(4):e0229547. doi: 10.1371/journal.pone.0229547 (PMC7117750; doi:10.1371/journal.pone.0229547)
Supplement: S7 File — (ZIP) [file pone.0229547.s007.zip › S7_File/RawData 2000/comtrade (65).csv]

Classification	Year	Period	Period Desc.	Aggregate Level	Is Leaf Code	Trade Flow Code	Trade Flow	Reporter Code	Reporter	Reporter ISO	Partner Code	Partner	Partner ISO	2nd Partner Code	2nd Partner	2nd Partner ISO	Customs Proc. Code	Customs	Mode of Transport Code	Mode of Transport	Commodity Code	Commodity	Qty Unit Code	Qty Unit	Qty	Alt Qty Unit Code	Alt Qty Unit	Alt Qty	Netweight (kg)	Gross weight (kg)	Trade Value (US$)	CIF Trade Value (US$)	FOB Trade Value (US$)	Flag
S3	2000	2000	2000	2	0	2	Export	703	Slovakia	SVK	0	World	WLD								00	LIVE ANIMALS	1	No Quantity							17758331			0
S3	2000	2000	2000	2	0	2	Export	703	Slovakia	SVK	12	Algeria	DZA								00	LIVE ANIMALS	1	No Quantity							274			0
S3	2000	2000	2000	2	0	2	Export	703	Slovakia	SVK	40	Austria	AUT								00	LIVE ANIMALS	1	No Quantity							168375			0
S3	2000	2000	2000	2	0	2	Export	703	Slovakia	SVK	56	Belgium	BEL								00	LIVE ANIMALS	1	No Quantity							1275737			0
S3	2000	2000	2000	2	0	2	Export	703	Slovakia	SVK	191	Croatia	HRV								00	LIVE ANIMALS	1	No Quantity							2227822			0
S3	2000	2000	2000	2	0	2	Export	703	Slovakia	SVK	203	Czechia	CZE								00	LIVE ANIMALS	1	No Quantity							2240371			0
S3	2000	2000	2000	2	0	2	Export	703	Slovakia	SVK	246	Finland	FIN								00	LIVE ANIMALS	1	No Quantity							8281			0
S3	2000	2000	2000	2	0	2	Export	703	Slovakia	SVK	251	France	FRA								00	LIVE ANIMALS	1	No Quantity							1858900			0
S3	2000	2000	2000	2	0	2	Export	703	Slovakia	SVK	276	Germany	DEU								00	LIVE ANIMALS	1	No Quantity							379124			0
S3	2000	2000	2000	2	0	2	Export	703	Slovakia	SVK	300	Greece	GRC								00	LIVE ANIMALS	1	No Quantity							79524			0
S3	2000	2000	2000	2	0	2	Export	703	Slovakia	SVK	320	Guatemala	GTM								00	LIVE ANIMALS	1	No Quantity							9041			0
S3	2000	2000	2000	2	0	2	Export	703	Slovakia	SVK	348	Hungary	HUN								00	LIVE ANIMALS	1	No Quantity							966847			0
S3	2000	2000	2000	2	0	2	Export	703	Slovakia	SVK	376	Israel	ISR								00	LIVE ANIMALS	1	No Quantity							28532			0
S3	2000	2000	2000	2	0	2	Export	703	Slovakia	SVK	381	Italy	ITA								00	LIVE ANIMALS	1	No Quantity							6692911			0
S3	2000	2000	2000	2	0	2	Export	703	Slovakia	SVK	392	Japan	JPN								00	LIVE ANIMALS	1	No Quantity							912			0
S3	2000	2000	2000	2	0	2	Export	703	Slovakia	SVK	398	Kazakhstan	KAZ								00	LIVE ANIMALS	1	No Quantity							3931			0
S3	2000	2000	2000	2	0	2	Export	703	Slovakia	SVK	440	Lithuania	LTU								00	LIVE ANIMALS	1	No Quantity							8670			0
S3	2000	2000	2000	2	0	2	Export	703	Slovakia	SVK	512	Oman	OMN								00	LIVE ANIMALS	1	No Quantity							5604			0
S3	2000	2000	2000	2	0	2	Export	703	Slovakia	SVK	528	Netherlands	NLD								00	LIVE ANIMALS	1	No Quantity							337674			0
S3	2000	2000	2000	2	0	2	Export	703	Slovakia	SVK	616	Poland	POL								00	LIVE ANIMALS	1	No Quantity							543096			0
S3	2000	2000	2000	2	0	2	Export	703	Slovakia	SVK	642	Romania	ROU								00	LIVE ANIMALS	1	No Quantity							267903			0
S3	2000	2000	2000	2	0	2	Export	703	Slovakia	SVK	643	Russian Federation	RUS								00	LIVE ANIMALS	1	No Quantity							63052			0
S3	2000	2000	2000	2	0	2	Export	703	Slovakia	SVK	682	Saudi Arabia	SAU								00	LIVE ANIMALS	1	No Quantity							10033			0
S3	2000	2000	2000	2	0	2	Export	703	Slovakia	SVK	705	Slovenia	SVN								00	LIVE ANIMALS	1	No Quantity							342028			0
S3	2000	2000	2000	2	0	2	Export	703	Slovakia	SVK	710	South Africa	ZAF								00	LIVE ANIMALS	1	No Quantity							260			0
S3	2000	2000	2000	2	0	2	Export	703	Slovakia	SVK	724	Spain	ESP								00	LIVE ANIMALS	1	No Quantity							121266			0
S3	2000	2000	2000	2	0	2	Export	703	Slovakia	SVK	757	Switzerland	CHE								00	LIVE ANIMALS	1	No Quantity							50756			0
S3	2000	2000	2000	2	0	2	Export	703	Slovakia	SVK	804	Ukraine	UKR								00	LIVE ANIMALS	1	No Quantity							21025			0
S3	2000	2000	2000	2	0	2	Export	703	Slovakia	SVK	842	USA	USA								00	LIVE ANIMALS	1	No Quantity							41509			0
S3	2000	2000	2000	2	0	2	Export	703	Slovakia	SVK	891	Serbia and Montenegro	SCG								00	LIVE ANIMALS	1	No Quantity							4875			0
S3	2000	2000	2000	2	0	2	Export	704	Viet Nam	VNM	0	World	WLD								00	LIVE ANIMALS	1	No Quantity							2920000			0
S3	2000	2000	2000	2	0	2	Export	704	Viet Nam	VNM	104	Myanmar	MMR								00	LIVE ANIMALS	1	No Quantity							103000			0
S3	2000	2000	2000	2	0	2	Export	704	Viet Nam	VNM	392	Japan	JPN								00	LIVE ANIMALS	1	No Quantity							458000			0
S3	2000	2000	2000	2	0	2	Export	704	Viet Nam	VNM	418	Lao People's Dem. Rep.	LAO								00	LIVE ANIMALS	1	No Quantity							1106000			0
S3	2000	2000	2000	2	0	2	Export	704	Viet Nam	VNM	458	Malaysia	MYS								00	LIVE ANIMALS	1	No Quantity							104000			0
S3	2000	2000	2000	2	0	2	Export	704	Viet Nam	VNM	762	Tajikistan	TJK								00	LIVE ANIMALS	1	No Quantity							26000			0
S3	2000	2000	2000	2	0	2	Export	704	Viet Nam	VNM	842	USA	USA								00	LIVE ANIMALS	1	No Quantity							1123000			0
S3	2000	2000	2000	2	0	2	Export	703	Slovakia	SVK	0	World	WLD								01	MEAT, MEAT PREPARATIONS	1	No Quantity							4866369			0
S3	2000	2000	2000	2	0	2	Export	703	Slovakia	SVK	12	Algeria	DZA								01	MEAT, MEAT PREPARATIONS	1	No Quantity							9			0
S3	2000	2000	2000	2	0	2	Export	703	Slovakia	SVK	40	Austria	AUT								01	MEAT, MEAT PREPARATIONS	1	No Quantity							364380			0
S3	2000	2000	2000	2	0	2	Export	703	Slovakia	SVK	51	Armenia	ARM								01	MEAT, MEAT PREPARATIONS	1	No Quantity							336			0
S3	2000	2000	2000	2	0	2	Export	703	Slovakia	SVK	70	Bosnia Herzegovina	BIH								01	MEAT, MEAT PREPARATIONS	1	No Quantity							50379			0
S3	2000	2000	2000	2	0	2	Export	703	Slovakia	SVK	191	Croatia	HRV								01	MEAT, MEAT PREPARATIONS	1	No Quantity							51957			0
S3	2000	2000	2000	2	0	2	Export	703	Slovakia	SVK	203	Czechia	CZE								01	MEAT, MEAT PREPARATIONS	1	No Quantity							2726414			0
S3	2000	2000	2000	2	0	2	Export	703	Slovakia	SVK	251	France	FRA								01	MEAT, MEAT PREPARATIONS	1	No Quantity							225263			0
S3	2000	2000	2000	2	0	2	Export	703	Slovakia	SVK	268	Georgia	GEO								01	MEAT, MEAT PREPARATIONS	1	No Quantity							174			0
S3	2000	2000	2000	2	0	2	Export	703	Slovakia	SVK	276	Germany	DEU								01	MEAT, MEAT PREPARATIONS	1	No Quantity							304860			0
S3	2000	2000	2000	2	0	2	Export	703	Slovakia	SVK	348	Hungary	HUN								01	MEAT, MEAT PREPARATIONS	1	No Quantity							88857			0
S3	2000	2000	2000	2	0	2	Export	703	Slovakia	SVK	381	Italy	ITA								01	MEAT, MEAT PREPARATIONS	1	No Quantity							494832			0
S3	2000	2000	2000	2	0	2	Export	703	Slovakia	SVK	404	Kenya	KEN								01	MEAT, MEAT PREPARATIONS	1	No Quantity							19			0
S3	2000	2000	2000	2	0	2	Export	703	Slovakia	SVK	528	Netherlands	NLD								01	MEAT, MEAT PREPARATIONS	1	No Quantity							28320			0
S3	2000	2000	2000	2	0	2	Export	703	Slovakia	SVK	616	Poland	POL								01	MEAT, MEAT PREPARATIONS	1	No Quantity							215349			0
S3	2000	2000	2000	2	0	2	Export	703	Slovakia	SVK	642	Romania	ROU								01	MEAT, MEAT PREPARATIONS	1	No Quantity							9475			0
S3	2000	2000	2000	2	0	2	Export	703	Slovakia	SVK	643	Russian Federation	RUS								01	MEAT, MEAT PREPARATIONS	1	No Quantity							27508			0
S3	2000	2000	2000	2	0	2	Export	703	Slovakia	SVK	705	Slovenia	SVN								01	MEAT, MEAT PREPARATIONS	1	No Quantity							114563			0
S3	2000	2000	2000	2	0	2	Export	703	Slovakia	SVK	736	Fmr Sudan	SDN								01	MEAT, MEAT PREPARATIONS	1	No Quantity							571			0
S3	2000	2000	2000	2	0	2	Export	703	Slovakia	SVK	804	Ukraine	UKR								01	MEAT, MEAT PREPARATIONS	1	No Quantity							31303			0
S3	2000	2000	2000	2	0	2	Export	703	Slovakia	SVK	807	North Macedonia	MKD								01	MEAT, MEAT PREPARATIONS	1	No Quantity							130857			0
S3	2000	2000	2000	2	0	2	Export	703	Slovakia	SVK	842	USA	USA								01	MEAT, MEAT PREPARATIONS	1	No Quantity							944			0
S3	2000	2000	2000	2	0	2	Export	704	Viet Nam	VNM	0	World	WLD								01	MEAT, MEAT PREPARATIONS	1	No Quantity							25555000			0
S3	2000	2000	2000	2	0	2	Export	704	Viet Nam	VNM	36	Australia	AUS								01	MEAT, MEAT PREPARATIONS	1	No Quantity							455000			0
S3	2000	2000	2000	2	0	2	Export	704	Viet Nam	VNM	124	Canada	CAN								01	MEAT, MEAT PREPARATIONS	1	No Quantity							419000			0
S3	2000	2000	2000	2	0	2	Export	704	Viet Nam	VNM	156	China	CHN								01	MEAT, MEAT PREPARATIONS	1	No Quantity							3674000			0
S3	2000	2000	2000	2	0	2	Export	704	Viet Nam	VNM	251	France	FRA								01	MEAT, MEAT PREPARATIONS	1	No Quantity							384000			0
S3	2000	2000	2000	2	0	2	Export	704	Viet Nam	VNM	276	Germany	DEU								01	MEAT, MEAT PREPARATIONS	1	No Quantity							175000			0
S3	2000	2000	2000	2	0	2	Export	704	Viet Nam	VNM	340	Honduras	HND								01	MEAT, MEAT PREPARATIONS	1	No Quantity							40000			0
S3	2000	2000	2000	2	0	2	Export	704	Viet Nam	VNM	344	China, Hong Kong SAR	HKG								01	MEAT, MEAT PREPARATIONS	1	No Quantity							13418000			0
S3	2000	2000	2000	2	0	2	Export	704	Viet Nam	VNM	392	Japan	JPN								01	MEAT, MEAT PREPARATIONS	1	No Quantity							890000			0
S3	2000	2000	2000	2	0	2	Export	704	Viet Nam	VNM	418	Lao People's Dem. Rep.	LAO								01	MEAT, MEAT PREPARATIONS	1	No Quantity							1452000			0
S3	2000	2000	2000	2	0	2	Export	704	Viet Nam	VNM	458	Malaysia	MYS								01	MEAT, MEAT PREPARATIONS	1	No Quantity							1415000			0
S3	2000	2000	2000	2	0	2	Export	704	Viet Nam	VNM	466	Mali	MLI								01	MEAT, MEAT PREPARATIONS	1	No Quantity							213000			0
S3	2000	2000	2000	2	0	2	Export	704	Viet Nam	VNM	540	New Caledonia	NCL								01	MEAT, MEAT PREPARATIONS	1	No Quantity							26000			0
S3	2000	2000	2000	2	0	2	Export	704	Viet Nam	VNM	579	Norway	NOR								01	MEAT, MEAT PREPARATIONS	1	No Quantity							45000			0
S3	2000	2000	2000	2	0	2	Export	704	Viet Nam	VNM	643	Russian Federation	RUS								01	MEAT, MEAT PREPARATIONS	1	No Quantity							646000			0
S3	2000	2000	2000	2	0	2	Export	704	Viet Nam	VNM	842	USA	USA								01	MEAT, MEAT PREPARATIONS	1	No Quantity							2303000			0
S3	2000	2000	2000	2	0	2	Export	703	Slovakia	SVK	0	World	WLD								02	DAIRY PRODUCTS,BIRD EGGS	1	No Quantity							50747595			0
S3	2000	2000	2000	2	0	2	Export	703	Slovakia	SVK	20	Andorra	AND								02	DAIRY PRODUCTS,BIRD EGGS	1	No Quantity							7742			0
S3	2000	2000	2000	2	0	2	Export	703	Slovakia	SVK	40	Austria	AUT								02	DAIRY PRODUCTS,BIRD EGGS	1	No Quantity							123298			0
S3	2000	2000	2000	2	0	2	Export	703	Slovakia	SVK	56	Belgium	BEL								02	DAIRY PRODUCTS,BIRD EGGS	1	No Quantity							334542			0
S3	2000	2000	2000	2	0	2	Export	703	Slovakia	SVK	70	Bosnia Herzegovina	BIH								02	DAIRY PRODUCTS,BIRD EGGS	1	No Quantity							363474			0
S3	2000	2000	2000	2	0	2	Export	703	Slovakia	SVK	100	Bulgaria	BGR								02	DAIRY PRODUCTS,BIRD EGGS	1	No Quantity							185184			0
S3	2000	2000	2000	2	0	2	Export	703	Slovakia	SVK	191	Croatia	HRV								02	DAIRY PRODUCTS,BIRD EGGS	1	No Quantity							1746689			0
S3	2000	2000	2000	2	0	2	Export	703	Slovakia	SVK	203	Czechia	CZE								02	DAIRY PRODUCTS,BIRD EGGS	1	No Quantity							19189056			0
S3	2000	2000	2000	2	0	2	Export	703	Slovakia	SVK	208	Denmark	DNK								02	DAIRY PRODUCTS,BIRD EGGS	1	No Quantity							769332			0
S3	2000	2000	2000	2	0	2	Export	703	Slovakia	SVK	232	Eritrea	ERI								02	DAIRY PRODUCTS,BIRD EGGS	1	No Quantity							113463			0
S3	2000	2000	2000	2	0	2	Export	703	Slovakia	SVK	233	Estonia	EST								02	DAIRY PRODUCTS,BIRD EGGS	1	No Quantity							46005			0
S3	2000	2000	2000	2	0	2	Export	703	Slovakia	SVK	251	France	FRA								02	DAIRY PRODUCTS,BIRD EGGS	1	No Quantity							553031			0
S3	2000	2000	2000	2	0	2	Export	703	Slovakia	SVK	268	Georgia	GEO								02	DAIRY PRODUCTS,BIRD EGGS	1	No Quantity							317			0
S3	2000	2000	2000	2	0	2	Export	703	Slovakia	SVK	270	Gambia	GMB								02	DAIRY PRODUCTS,BIRD EGGS	1	No Quantity							87448			0
S3	2000	2000	2000	2	0	2	Export	703	Slovakia	SVK	276	Germany	DEU								02	DAIRY PRODUCTS,BIRD EGGS	1	No Quantity							2698445			0
S3	2000	2000	2000	2	0	2	Export	703	Slovakia	SVK	288	Ghana	GHA								02	DAIRY PRODUCTS,BIRD EGGS	1	No Quantity							193695			0
S3	2000	2000	2000	2	0	2	Export	703	Slovakia	SVK	320	Guatemala	GTM								02	DAIRY PRODUCTS,BIRD EGGS	1	No Quantity							32388			0
S3	2000	2000	2000	2	0	2	Export	703	Slovakia	SVK	348	Hungary	HUN								02	DAIRY PRODUCTS,BIRD EGGS	1	No Quantity							4383147			0
S3	2000	2000	2000	2	0	2	Export	703	Slovakia	SVK	376	Israel	ISR								02	DAIRY PRODUCTS,BIRD EGGS	1	No Quantity							42052			0
S3	2000	2000	2000	2	0	2	Export	703	Slovakia	SVK	388	Jamaica	JAM								02	DAIRY PRODUCTS,BIRD EGGS	1	No Quantity							83621			0
S3	2000	2000	2000	2	0	2	Export	703	Slovakia	SVK	400	Jordan	JOR								02	DAIRY PRODUCTS,BIRD EGGS	1	No Quantity							636084			0
S3	2000	2000	2000	2	0	2	Export	703	Slovakia	SVK	422	Lebanon	LBN								02	DAIRY PRODUCTS,BIRD EGGS	1	No Quantity							4210190			0
S3	2000	2000	2000	2	0	2	Export	703	Slovakia	SVK	440	Lithuania	LTU								02	DAIRY PRODUCTS,BIRD EGGS	1	No Quantity							29718			0
S3	2000	2000	2000	2	0	2	Export	703	Slovakia	SVK	498	Rep. of Moldova	MDA								02	DAIRY PRODUCTS,BIRD EGGS	1	No Quantity							1170			0
S3	2000	2000	2000	2	0	2	Export	703	Slovakia	SVK	528	Netherlands	NLD								02	DAIRY PRODUCTS,BIRD EGGS	1	No Quantity							7841862			0
S3	2000	2000	2000	2	0	2	Export	703	Slovakia	SVK	533	Aruba	ABW								02	DAIRY PRODUCTS,BIRD EGGS	1	No Quantity							77427			0
S3	2000	2000	2000	2	0	2	Export	703	Slovakia	SVK	608	Philippines	PHL								02	DAIRY PRODUCTS,BIRD EGGS	1	No Quantity							129360			0
S3	2000	2000	2000	2	0	2	Export	703	Slovakia	SVK	616	Poland	POL								02	DAIRY PRODUCTS,BIRD EGGS	1	No Quantity							1863508			0
S3	2000	2000	2000	2	0	2	Export	703	Slovakia	SVK	642	Romania	ROU								02	DAIRY PRODUCTS,BIRD EGGS	1	No Quantity							205327			0
S3	2000	2000	2000	2	0	2	Export	703	Slovakia	SVK	643	Russian Federation	RUS								02	DAIRY PRODUCTS,BIRD EGGS	1	No Quantity							407333			0
S3	2000	2000	2000	2	0	2	Export	703	Slovakia	SVK	705	Slovenia	SVN								02	DAIRY PRODUCTS,BIRD EGGS	1	No Quantity							19772			0
S3	2000	2000	2000	2	0	2	Export	703	Slovakia	SVK	710	South Africa	ZAF								02	DAIRY PRODUCTS,BIRD EGGS	1	No Quantity							269858			0
S3	2000	2000	2000	2	0	2	Export	703	Slovakia	SVK	724	Spain	ESP								02	DAIRY PRODUCTS,BIRD EGGS	1	No Quantity							208430			0
S3	2000	2000	2000	2	0	2	Export	703	Slovakia	SVK	757	Switzerland	CHE								02	DAIRY PRODUCTS,BIRD EGGS	1	No Quantity							139605			0
S3	2000	2000	2000	2	0	2	Export	703	Slovakia	SVK	760	Syria	SYR								02	DAIRY PRODUCTS,BIRD EGGS	1	No Quantity							221480			0
S3	2000	2000	2000	2	0	2	Export	703	Slovakia	SVK	764	Thailand	THA								02	DAIRY PRODUCTS,BIRD EGGS	1	No Quantity							690717			0
S3	2000	2000	2000	2	0	2	Export	703	Slovakia	SVK	768	Togo	TGO								02	DAIRY PRODUCTS,BIRD EGGS	1	No Quantity							43751			0
S3	2000	2000	2000	2	0	2	Export	703	Slovakia	SVK	784	United Arab Emirates	ARE								02	DAIRY PRODUCTS,BIRD EGGS	1	No Quantity							207483			0
S3	2000	2000	2000	2	0	2	Export	703	Slovakia	SVK	792	Turkey	TUR								02	DAIRY PRODUCTS,BIRD EGGS	1	No Quantity							397390			0
S3	2000	2000	2000	2	0	2	Export	703	Slovakia	SVK	804	Ukraine	UKR								02	DAIRY PRODUCTS,BIRD EGGS	1	No Quantity							42922			0
S3	2000	2000	2000	2	0	2	Export	703	Slovakia	SVK	807	North Macedonia	MKD								02	DAIRY PRODUCTS,BIRD EGGS	1	No Quantity							91582			0
S3	2000	2000	2000	2	0	2	Export	703	Slovakia	SVK	826	United Kingdom	GBR								02	DAIRY PRODUCTS,BIRD EGGS	1	No Quantity							1			0
S3	2000	2000	2000	2	0	2	Export	703	Slovakia	SVK	842	USA	USA								02	DAIRY PRODUCTS,BIRD EGGS	1	No Quantity							1176307			0
S3	2000	2000	2000	2	0	2	Export	703	Slovakia	SVK	891	Serbia and Montenegro	SCG								02	DAIRY PRODUCTS,BIRD EGGS	1	No Quantity							883388			0
S3	2000	2000	2000	2	0	2	Export	704	Viet Nam	VNM	0	World	WLD								02	DAIRY PRODUCTS,BIRD EGGS	1	No Quantity							82917000			0
S3	2000	2000	2000	2	0	2	Export	704	Viet Nam	VNM	96	Brunei Darussalam	BRN								02	DAIRY PRODUCTS,BIRD EGGS	1	No Quantity							18000			0
S3	2000	2000	2000	2	0	2	Export	704	Viet Nam	VNM	104	Myanmar	MMR								02	DAIRY PRODUCTS,BIRD EGGS	1	No Quantity							101000			0
S3	2000	2000	2000	2	0	2	Export	704	Viet Nam	VNM	124	Canada	CAN								02	DAIRY PRODUCTS,BIRD EGGS	1	No Quantity							137000			0
S3	2000	2000	2000	2	0	2	Export	704	Viet Nam	VNM	344	China, Hong Kong SAR	HKG								02	DAIRY PRODUCTS,BIRD EGGS	1	No Quantity							1025000			0
S3	2000	2000	2000	2	0	2	Export	704	Viet Nam	VNM	368	Iraq	IRQ								02	DAIRY PRODUCTS,BIRD EGGS	1	No Quantity							75270000			0
S3	2000	2000	2000	2	0	2	Export	704	Viet Nam	VNM	392	Japan	JPN								02	DAIRY PRODUCTS,BIRD EGGS	1	No Quantity							3966000			0
S3	2000	2000	2000	2	0	2	Export	704	Viet Nam	VNM	458	Malaysia	MYS								02	DAIRY PRODUCTS,BIRD EGGS	1	No Quantity							203000			0
S3	2000	2000	2000	2	0	2	Export	704	Viet Nam	VNM	702	Singapore	SGP								02	DAIRY PRODUCTS,BIRD EGGS	1	No Quantity							1766000			0
S3	2000	2000	2000	2	0	2	Export	704	Viet Nam	VNM	842	USA	USA								02	DAIRY PRODUCTS,BIRD EGGS	1	No Quantity							431000			0
S3	2000	2000	2000	2	0	2	Export	703	Slovakia	SVK	0	World	WLD								03	FISH,CRUSTACEANS,MOLLUSC	1	No Quantity							1779517			0
S3	2000	2000	2000	2	0	2	Export	703	Slovakia	SVK	40	Austria	AUT								03	FISH,CRUSTACEANS,MOLLUSC	1	No Quantity							44025			0
S3	2000	2000	2000	2	0	2	Export	703	Slovakia	SVK	56	Belgium	BEL								03	FISH,CRUSTACEANS,MOLLUSC	1	No Quantity							17974			0
S3	2000	2000	2000	2	0	2	Export	703	Slovakia	SVK	203	Czechia	CZE								03	FISH,CRUSTACEANS,MOLLUSC	1	No Quantity							756755			0
S3	2000	2000	2000	2	0	2	Export	703	Slovakia	SVK	251	France	FRA								03	FISH,CRUSTACEANS,MOLLUSC	1	No Quantity							150			0
S3	2000	2000	2000	2	0	2	Export	703	Slovakia	SVK	276	Germany	DEU								03	FISH,CRUSTACEANS,MOLLUSC	1	No Quantity							182660			0
S3	2000	2000	2000	2	0	2	Export	703	Slovakia	SVK	348	Hungary	HUN								03	FISH,CRUSTACEANS,MOLLUSC	1	No Quantity							244173			0
S3	2000	2000	2000	2	0	2	Export	703	Slovakia	SVK	381	Italy	ITA								03	FISH,CRUSTACEANS,MOLLUSC	1	No Quantity							378989			0
S3	2000	2000	2000	2	0	2	Export	703	Slovakia	SVK	440	Lithuania	LTU								03	FISH,CRUSTACEANS,MOLLUSC	1	No Quantity							24630			0
S3	2000	2000	2000	2	0	2	Export	703	Slovakia	SVK	616	Poland	POL								03	FISH,CRUSTACEANS,MOLLUSC	1	No Quantity							88307			0
S3	2000	2000	2000	2	0	2	Export	703	Slovakia	SVK	705	Slovenia	SVN								03	FISH,CRUSTACEANS,MOLLUSC	1	No Quantity							14159			0
S3	2000	2000	2000	2	0	2	Export	703	Slovakia	SVK	724	Spain	ESP								03	FISH,CRUSTACEANS,MOLLUSC	1	No Quantity							108			0
S3	2000	2000	2000	2	0	2	Export	703	Slovakia	SVK	736	Fmr Sudan	SDN								03	FISH,CRUSTACEANS,MOLLUSC	1	No Quantity							164			0
S3	2000	2000	2000	2	0	2	Export	703	Slovakia	SVK	757	Switzerland	CHE								03	FISH,CRUSTACEANS,MOLLUSC	1	No Quantity							19074			0
S3	2000	2000	2000	2	0	2	Export	703	Slovakia	SVK	804	Ukraine	UKR								03	FISH,CRUSTACEANS,MOLLUSC	1	No Quantity							8348			0
S3	2000	2000	2000	2	0	2	Export	704	Viet Nam	VNM	0	World	WLD								03	FISH,CRUSTACEANS,MOLLUSC	1	No Quantity							1475163000			0
S3	2000	2000	2000	2	0	2	Export	704	Viet Nam	VNM	36	Australia	AUS								03	FISH,CRUSTACEANS,MOLLUSC	1	No Quantity							19776000			0
S3	2000	2000	2000	2	0	2	Export	704	Viet Nam	VNM	40	Austria	AUT								03	FISH,CRUSTACEANS,MOLLUSC	1	No Quantity							155000			0
S3	2000	2000	2000	2	0	2	Export	704	Viet Nam	VNM	56	Belgium	BEL								03	FISH,CRUSTACEANS,MOLLUSC	1	No Quantity							18387000			0
S3	2000	2000	2000	2	0	2	Export	704	Viet Nam	VNM	116	Cambodia	KHM								03	FISH,CRUSTACEANS,MOLLUSC	1	No Quantity							4991000			0
S3	2000	2000	2000	2	0	2	Export	704	Viet Nam	VNM	124	Canada	CAN								03	FISH,CRUSTACEANS,MOLLUSC	1	No Quantity							19346000			0
S3	2000	2000	2000	2	0	2	Export	704	Viet Nam	VNM	140	Central African Rep.	CAF								03	FISH,CRUSTACEANS,MOLLUSC	1	No Quantity							273000			0
S3	2000	2000	2000	2	0	2	Export	704	Viet Nam	VNM	156	China	CHN								03	FISH,CRUSTACEANS,MOLLUSC	1	No Quantity							236936000			0
S3	2000	2000	2000	2	0	2	Export	704	Viet Nam	VNM	203	Czechia	CZE								03	FISH,CRUSTACEANS,MOLLUSC	1	No Quantity							121000			0
S3	2000	2000	2000	2	0	2	Export	704	Viet Nam	VNM	208	Denmark	DNK								03	FISH,CRUSTACEANS,MOLLUSC	1	No Quantity							471000			0
S3	2000	2000	2000	2	0	2	Export	704	Viet Nam	VNM	212	Dominica	DMA								03	FISH,CRUSTACEANS,MOLLUSC	1	No Quantity							98000			0
S3	2000	2000	2000	2	0	2	Export	704	Viet Nam	VNM	242	Fiji	FJI								03	FISH,CRUSTACEANS,MOLLUSC	1	No Quantity							70000			0
S3	2000	2000	2000	2	0	2	Export	704	Viet Nam	VNM	251	France	FRA								03	FISH,CRUSTACEANS,MOLLUSC	1	No Quantity							7787000			0
S3	2000	2000	2000	2	0	2	Export	704	Viet Nam	VNM	276	Germany	DEU								03	FISH,CRUSTACEANS,MOLLUSC	1	No Quantity							12877000			0
S3	2000	2000	2000	2	0	2	Export	704	Viet Nam	VNM	300	Greece	GRC								03	FISH,CRUSTACEANS,MOLLUSC	1	No Quantity							286000			0
S3	2000	2000	2000	2	0	2	Export	704	Viet Nam	VNM	316	Guam	GUM								03	FISH,CRUSTACEANS,MOLLUSC	1	No Quantity							303000			0
S3	2000	2000	2000	2	0	2	Export	704	Viet Nam	VNM	344	China, Hong Kong SAR	HKG								03	FISH,CRUSTACEANS,MOLLUSC	1	No Quantity							68305000			0
S3	2000	2000	2000	2	0	2	Export	704	Viet Nam	VNM	352	Iceland	ISL								03	FISH,CRUSTACEANS,MOLLUSC	1	No Quantity							123000			0
S3	2000	2000	2000	2	0	2	Export	704	Viet Nam	VNM	360	Indonesia	IDN								03	FISH,CRUSTACEANS,MOLLUSC	1	No Quantity							2436000			0
S3	2000	2000	2000	2	0	2	Export	704	Viet Nam	VNM	372	Ireland	IRL								03	FISH,CRUSTACEANS,MOLLUSC	1	No Quantity							475000			0
S3	2000	2000	2000	2	0	2	Export	704	Viet Nam	VNM	376	Israel	ISR								03	FISH,CRUSTACEANS,MOLLUSC	1	No Quantity							964000			0
S3	2000	2000	2000	2	0	2	Export	704	Viet Nam	VNM	381	Italy	ITA								03	FISH,CRUSTACEANS,MOLLUSC	1	No Quantity							13022000			0
S3	2000	2000	2000	2	0	2	Export	704	Viet Nam	VNM	388	Jamaica	JAM								03	FISH,CRUSTACEANS,MOLLUSC	1	No Quantity							76000			0
S3	2000	2000	2000	2	0	2	Export	704	Viet Nam	VNM	392	Japan	JPN								03	FISH,CRUSTACEANS,MOLLUSC	1	No Quantity							482633000			0
S3	2000	2000	2000	2	0	2	Export	704	Viet Nam	VNM	408	Dem. People's Rep. of Korea	PRK								03	FISH,CRUSTACEANS,MOLLUSC	1	No Quantity							236000			0
S3	2000	2000	2000	2	0	2	Export	704	Viet Nam	VNM	410	Rep. of Korea	KOR								03	FISH,CRUSTACEANS,MOLLUSC	1	No Quantity							71123000			0
S3	2000	2000	2000	2	0	2	Export	704	Viet Nam	VNM	422	Lebanon	LBN								03	FISH,CRUSTACEANS,MOLLUSC	1	No Quantity							221000			0
S3	2000	2000	2000	2	0	2	Export	704	Viet Nam	VNM	458	Malaysia	MYS								03	FISH,CRUSTACEANS,MOLLUSC	1	No Quantity							10916000			0
S3	2000	2000	2000	2	0	2	Export	704	Viet Nam	VNM	462	Maldives	MDV								03	FISH,CRUSTACEANS,MOLLUSC	1	No Quantity							16000			0
S3	2000	2000	2000	2	0	2	Export	704	Viet Nam	VNM	466	Mali	MLI								03	FISH,CRUSTACEANS,MOLLUSC	1	No Quantity							125000			0
S3	2000	2000	2000	2	0	2	Export	704	Viet Nam	VNM	480	Mauritius	MUS								03	FISH,CRUSTACEANS,MOLLUSC	1	No Quantity							62000			0
S3	2000	2000	2000	2	0	2	Export	704	Viet Nam	VNM	490	Other Asia, nes									03	FISH,CRUSTACEANS,MOLLUSC	1	No Quantity							68758000			0
S3	2000	2000	2000	2	0	2	Export	704	Viet Nam	VNM	528	Netherlands	NLD								03	FISH,CRUSTACEANS,MOLLUSC	1	No Quantity							28069000			0
S3	2000	2000	2000	2	0	2	Export	704	Viet Nam	VNM	533	Aruba	ABW								03	FISH,CRUSTACEANS,MOLLUSC	1	No Quantity							98000			0
S3	2000	2000	2000	2	0	2	Export	704	Viet Nam	VNM	554	New Zealand	NZL								03	FISH,CRUSTACEANS,MOLLUSC	1	No Quantity							509000			0
S3	2000	2000	2000	2	0	2	Export	704	Viet Nam	VNM	579	Norway	NOR								03	FISH,CRUSTACEANS,MOLLUSC	1	No Quantity							266000			0
S3	2000	2000	2000	2	0	2	Export	704	Viet Nam	VNM	598	Papua New Guinea	PNG								03	FISH,CRUSTACEANS,MOLLUSC	1	No Quantity							43000			0
S3	2000	2000	2000	2	0	2	Export	704	Viet Nam	VNM	616	Poland	POL								03	FISH,CRUSTACEANS,MOLLUSC	1	No Quantity							95000			0
S3	2000	2000	2000	2	0	2	Export	704	Viet Nam	VNM	620	Portugal	PRT								03	FISH,CRUSTACEANS,MOLLUSC	1	No Quantity							178000			0
S3	2000	2000	2000	2	0	2	Export	704	Viet Nam	VNM	626	Timor-Leste	TLS								03	FISH,CRUSTACEANS,MOLLUSC	1	No Quantity							78000			0
S3	2000	2000	2000	2	0	2	Export	704	Viet Nam	VNM	642	Romania	ROU								03	FISH,CRUSTACEANS,MOLLUSC	1	No Quantity							250000			0
S3	2000	2000	2000	2	0	2	Export	704	Viet Nam	VNM	682	Saudi Arabia	SAU								03	FISH,CRUSTACEANS,MOLLUSC	1	No Quantity							417000			0
S3	2000	2000	2000	2	0	2	Export	704	Viet Nam	VNM	699	India	IND								03	FISH,CRUSTACEANS,MOLLUSC	1	No Quantity							141000			0
S3	2000	2000	2000	2	0	2	Export	704	Viet Nam	VNM	702	Singapore	SGP								03	FISH,CRUSTACEANS,MOLLUSC	1	No Quantity							24130000			0
S3	2000	2000	2000	2	0	2	Export	704	Viet Nam	VNM	710	South Africa	ZAF								03	FISH,CRUSTACEANS,MOLLUSC	1	No Quantity							98000			0
S3	2000	2000	2000	2	0	2	Export	704	Viet Nam	VNM	724	Spain	ESP								03	FISH,CRUSTACEANS,MOLLUSC	1	No Quantity							2302000			0
S3	2000	2000	2000	2	0	2	Export	704	Viet Nam	VNM	748	Swaziland	SWZ								03	FISH,CRUSTACEANS,MOLLUSC	1	No Quantity							370000			0
S3	2000	2000	2000	2	0	2	Export	704	Viet Nam	VNM	752	Sweden	SWE								03	FISH,CRUSTACEANS,MOLLUSC	1	No Quantity							617000			0
S3	2000	2000	2000	2	0	2	Export	704	Viet Nam	VNM	757	Switzerland	CHE								03	FISH,CRUSTACEANS,MOLLUSC	1	No Quantity							8849000			0
S3	2000	2000	2000	2	0	2	Export	704	Viet Nam	VNM	764	Thailand	THA								03	FISH,CRUSTACEANS,MOLLUSC	1	No Quantity							33172000			0
S3	2000	2000	2000	2	0	2	Export	704	Viet Nam	VNM	784	United Arab Emirates	ARE								03	FISH,CRUSTACEANS,MOLLUSC	1	No Quantity							203000			0
S3	2000	2000	2000	2	0	2	Export	704	Viet Nam	VNM	804	Ukraine	UKR								03	FISH,CRUSTACEANS,MOLLUSC	1	No Quantity							85000			0
S3	2000	2000	2000	2	0	2	Export	704	Viet Nam	VNM	826	United Kingdom	GBR								03	FISH,CRUSTACEANS,MOLLUSC	1	No Quantity							10735000			0
S3	2000	2000	2000	2	0	2	Export	704	Viet Nam	VNM	842	USA	USA								03	FISH,CRUSTACEANS,MOLLUSC	1	No Quantity							305090000			0
S3	2000	2000	2000	2	0	2	Export	704	Viet Nam	VNM	899	Areas, nes									03	FISH,CRUSTACEANS,MOLLUSC	1	No Quantity							18000000			0
S3	2000	2000	2000	2	0	2	Export	703	Slovakia	SVK	0	World	WLD								04	CEREALS,CEREAL PREPRTNS.	1	No Quantity							70168352			0
S3	2000	2000	2000	2	0	2	Export	703	Slovakia	SVK	20	Andorra	AND								04	CEREALS,CEREAL PREPRTNS.	1	No Quantity							5043			0
S3	2000	2000	2000	2	0	2	Export	703	Slovakia	SVK	31	Azerbaijan	AZE								04	CEREALS,CEREAL PREPRTNS.	1	No Quantity							21297			0
S3	2000	2000	2000	2	0	2	Export	703	Slovakia	SVK	40	Austria	AUT								04	CEREALS,CEREAL PREPRTNS.	1	No Quantity							201122			0
S3	2000	2000	2000	2	0	2	Export	703	Slovakia	SVK	56	Belgium	BEL								04	CEREALS,CEREAL PREPRTNS.	1	No Quantity							1671323			0
S3	2000	2000	2000	2	0	2	Export	703	Slovakia	SVK	70	Bosnia Herzegovina	BIH								04	CEREALS,CEREAL PREPRTNS.	1	No Quantity							1688786			0
S3	2000	2000	2000	2	0	2	Export	703	Slovakia	SVK	100	Bulgaria	BGR								04	CEREALS,CEREAL PREPRTNS.	1	No Quantity							1013558			0
S3	2000	2000	2000	2	0	2	Export	703	Slovakia	SVK	112	Belarus	BLR								04	CEREALS,CEREAL PREPRTNS.	1	No Quantity							181377			0
S3	2000	2000	2000	2	0	2	Export	703	Slovakia	SVK	191	Croatia	HRV								04	CEREALS,CEREAL PREPRTNS.	1	No Quantity							981913			0
S3	2000	2000	2000	2	0	2	Export	703	Slovakia	SVK	203	Czechia	CZE								04	CEREALS,CEREAL PREPRTNS.	1	No Quantity							22977941			0
S3	2000	2000	2000	2	0	2	Export	703	Slovakia	SVK	208	Denmark	DNK								04	CEREALS,CEREAL PREPRTNS.	1	No Quantity							47666			0
S3	2000	2000	2000	2	0	2	Export	703	Slovakia	SVK	233	Estonia	EST								04	CEREALS,CEREAL PREPRTNS.	1	No Quantity							2265			0
S3	2000	2000	2000	2	0	2	Export	703	Slovakia	SVK	246	Finland	FIN								04	CEREALS,CEREAL PREPRTNS.	1	No Quantity							6487			0
S3	2000	2000	2000	2	0	2	Export	703	Slovakia	SVK	251	France	FRA								04	CEREALS,CEREAL PREPRTNS.	1	No Quantity							25806			0
S3	2000	2000	2000	2	0	2	Export	703	Slovakia	SVK	268	Georgia	GEO								04	CEREALS,CEREAL PREPRTNS.	1	No Quantity							1613			0
S3	2000	2000	2000	2	0	2	Export	703	Slovakia	SVK	276	Germany	DEU								04	CEREALS,CEREAL PREPRTNS.	1	No Quantity							869702			0
S3	2000	2000	2000	2	0	2	Export	703	Slovakia	SVK	336	Holy See (Vatican City State)	VAT								04	CEREALS,CEREAL PREPRTNS.	1	No Quantity							780			0
S3	2000	2000	2000	2	0	2	Export	703	Slovakia	SVK	348	Hungary	HUN								04	CEREALS,CEREAL PREPRTNS.	1	No Quantity							3222122			0
S3	2000	2000	2000	2	0	2	Export	703	Slovakia	SVK	381	Italy	ITA								04	CEREALS,CEREAL PREPRTNS.	1	No Quantity							806261			0
S3	2000	2000	2000	2	0	2	Export	703	Slovakia	SVK	398	Kazakhstan	KAZ								04	CEREALS,CEREAL PREPRTNS.	1	No Quantity							838800			0
S3	2000	2000	2000	2	0	2	Export	703	Slovakia	SVK	404	Kenya	KEN								04	CEREALS,CEREAL PREPRTNS.	1	No Quantity							20			0
S3	2000	2000	2000	2	0	2	Export	703	Slovakia	SVK	428	Latvia	LVA								04	CEREALS,CEREAL PREPRTNS.	1	No Quantity							750			0
S3	2000	2000	2000	2	0	2	Export	703	Slovakia	SVK	440	Lithuania	LTU								04	CEREALS,CEREAL PREPRTNS.	1	No Quantity							573780			0
S3	2000	2000	2000	2	0	2	Export	703	Slovakia	SVK	496	Mongolia	MNG								04	CEREALS,CEREAL PREPRTNS.	1	No Quantity							3507			0
S3	2000	2000	2000	2	0	2	Export	703	Slovakia	SVK	498	Rep. of Moldova	MDA								04	CEREALS,CEREAL PREPRTNS.	1	No Quantity							414638			0
S3	2000	2000	2000	2	0	2	Export	703	Slovakia	SVK	528	Netherlands	NLD								04	CEREALS,CEREAL PREPRTNS.	1	No Quantity							1060452			0
S3	2000	2000	2000	2	0	2	Export	703	Slovakia	SVK	591	Panama	PAN								04	CEREALS,CEREAL PREPRTNS.	1	No Quantity							2648			0
S3	2000	2000	2000	2	0	2	Export	703	Slovakia	SVK	598	Papua New Guinea	PNG								04	CEREALS,CEREAL PREPRTNS.	1	No Quantity							1			0
S3	2000	2000	2000	2	0	2	Export	703	Slovakia	SVK	616	Poland	POL								04	CEREALS,CEREAL PREPRTNS.	1	No Quantity							24725305			0
S3	2000	2000	2000	2	0	2	Export	703	Slovakia	SVK	642	Romania	ROU								04	CEREALS,CEREAL PREPRTNS.	1	No Quantity							2317193			0
S3	2000	2000	2000	2	0	2	Export	703	Slovakia	SVK	643	Russian Federation	RUS								04	CEREALS,CEREAL PREPRTNS.	1	No Quantity							2288080			0
S3	2000	2000	2000	2	0	2	Export	703	Slovakia	SVK	659	Saint Kitts and Nevis	KNA								04	CEREALS,CEREAL PREPRTNS.	1	No Quantity							2303			0
S3	2000	2000	2000	2	0	2	Export	703	Slovakia	SVK	705	Slovenia	SVN								04	CEREALS,CEREAL PREPRTNS.	1	No Quantity							120499			0
S3	2000	2000	2000	2	0	2	Export	703	Slovakia	SVK	752	Sweden	SWE								04	CEREALS,CEREAL PREPRTNS.	1	No Quantity							3759			0
S3	2000	2000	2000	2	0	2	Export	703	Slovakia	SVK	757	Switzerland	CHE								04	CEREALS,CEREAL PREPRTNS.	1	No Quantity							173749			0
S3	2000	2000	2000	2	0	2	Export	703	Slovakia	SVK	784	United Arab Emirates	ARE								04	CEREALS,CEREAL PREPRTNS.	1	No Quantity							1			0
S3	2000	2000	2000	2	0	2	Export	703	Slovakia	SVK	795	Turkmenistan	TKM								04	CEREALS,CEREAL PREPRTNS.	1	No Quantity							11408			0
S3	2000	2000	2000	2	0	2	Export	703	Slovakia	SVK	804	Ukraine	UKR								04	CEREALS,CEREAL PREPRTNS.	1	No Quantity							3149906			0
S3	2000	2000	2000	2	0	2	Export	703	Slovakia	SVK	807	North Macedonia	MKD								04	CEREALS,CEREAL PREPRTNS.	1	No Quantity							737763			0
S3	2000	2000	2000	2	0	2	Export	703	Slovakia	SVK	826	United Kingdom	GBR								04	CEREALS,CEREAL PREPRTNS.	1	No Quantity							9883			0
S3	2000	2000	2000	2	0	2	Export	703	Slovakia	SVK	842	USA	USA								04	CEREALS,CEREAL PREPRTNS.	1	No Quantity							822			0
S3	2000	2000	2000	2	0	2	Export	703	Slovakia	SVK	891	Serbia and Montenegro	SCG								04	CEREALS,CEREAL PREPRTNS.	1	No Quantity							8022			0
S3	2000	2000	2000	2	0	2	Export	704	Viet Nam	VNM	0	World	WLD								04	CEREALS,CEREAL PREPRTNS.	1	No Quantity							704502000			0
S3	2000	2000	2000	2	0	2	Export	704	Viet Nam	VNM	12	Algeria	DZA								04	CEREALS,CEREAL PREPRTNS.	1	No Quantity							4650000			0
S3	2000	2000	2000	2	0	2	Export	704	Viet Nam	VNM	24	Angola	AGO								04	CEREALS,CEREAL PREPRTNS.	1	No Quantity							15475000			0
S3	2000	2000	2000	2	0	2	Export	704	Viet Nam	VNM	32	Argentina	ARG								04	CEREALS,CEREAL PREPRTNS.	1	No Quantity							356000			0
S3	2000	2000	2000	2	0	2	Export	704	Viet Nam	VNM	36	Australia	AUS								04	CEREALS,CEREAL PREPRTNS.	1	No Quantity							4176000			0
S3	2000	2000	2000	2	0	2	Export	704	Viet Nam	VNM	40	Austria	AUT								04	CEREALS,CEREAL PREPRTNS.	1	No Quantity							935000			0
S3	2000	2000	2000	2	0	2	Export	704	Viet Nam	VNM	48	Bahrain	BHR								04	CEREALS,CEREAL PREPRTNS.	1	No Quantity							31000			0
S3	2000	2000	2000	2	0	2	Export	704	Viet Nam	VNM	50	Bangladesh	BGD								04	CEREALS,CEREAL PREPRTNS.	1	No Quantity							5802000			0
S3	2000	2000	2000	2	0	2	Export	704	Viet Nam	VNM	51	Armenia	ARM								04	CEREALS,CEREAL PREPRTNS.	1	No Quantity							1176000			0
S3	2000	2000	2000	2	0	2	Export	704	Viet Nam	VNM	56	Belgium	BEL								04	CEREALS,CEREAL PREPRTNS.	1	No Quantity							4564000			0
S3	2000	2000	2000	2	0	2	Export	704	Viet Nam	VNM	72	Botswana	BWA								04	CEREALS,CEREAL PREPRTNS.	1	No Quantity							4000			0
S3	2000	2000	2000	2	0	2	Export	704	Viet Nam	VNM	100	Bulgaria	BGR								04	CEREALS,CEREAL PREPRTNS.	1	No Quantity							2412000			0
S3	2000	2000	2000	2	0	2	Export	704	Viet Nam	VNM	116	Cambodia	KHM								04	CEREALS,CEREAL PREPRTNS.	1	No Quantity							3531000			0
S3	2000	2000	2000	2	0	2	Export	704	Viet Nam	VNM	124	Canada	CAN								04	CEREALS,CEREAL PREPRTNS.	1	No Quantity							1123000			0
S3	2000	2000	2000	2	0	2	Export	704	Viet Nam	VNM	156	China	CHN								04	CEREALS,CEREAL PREPRTNS.	1	No Quantity							2493000			0
S3	2000	2000	2000	2	0	2	Export	704	Viet Nam	VNM	178	Congo	COG								04	CEREALS,CEREAL PREPRTNS.	1	No Quantity							4159000			0
S3	2000	2000	2000	2	0	2	Export	704	Viet Nam	VNM	180	Dem. Rep. of the Congo	COD								04	CEREALS,CEREAL PREPRTNS.	1	No Quantity							702000			0
S3	2000	2000	2000	2	0	2	Export	704	Viet Nam	VNM	192	Cuba	CUB								04	CEREALS,CEREAL PREPRTNS.	1	No Quantity							31695000			0
S3	2000	2000	2000	2	0	2	Export	704	Viet Nam	VNM	196	Cyprus	CYP								04	CEREALS,CEREAL PREPRTNS.	1	No Quantity							69000			0
S3	2000	2000	2000	2	0	2	Export	704	Viet Nam	VNM	203	Czechia	CZE								04	CEREALS,CEREAL PREPRTNS.	1	No Quantity							1791000			0
S3	2000	2000	2000	2	0	2	Export	704	Viet Nam	VNM	233	Estonia	EST								04	CEREALS,CEREAL PREPRTNS.	1	No Quantity							4000			0
S3	2000	2000	2000	2	0	2	Export	704	Viet Nam	VNM	246	Finland	FIN								04	CEREALS,CEREAL PREPRTNS.	1	No Quantity							70000			0
S3	2000	2000	2000	2	0	2	Export	704	Viet Nam	VNM	251	France	FRA								04	CEREALS,CEREAL PREPRTNS.	1	No Quantity							2815000			0
S3	2000	2000	2000	2	0	2	Export	704	Viet Nam	VNM	266	Gabon	GAB								04	CEREALS,CEREAL PREPRTNS.	1	No Quantity							3685000			0
S3	2000	2000	2000	2	0	2	Export	704	Viet Nam	VNM	276	Germany	DEU								04	CEREALS,CEREAL PREPRTNS.	1	No Quantity							481000			0
S3	2000	2000	2000	2	0	2	Export	704	Viet Nam	VNM	288	Ghana	GHA								04	CEREALS,CEREAL PREPRTNS.	1	No Quantity							6972000			0
S3	2000	2000	2000	2	0	2	Export	704	Viet Nam	VNM	324	Guinea	GIN								04	CEREALS,CEREAL PREPRTNS.	1	No Quantity							5940000			0
S3	2000	2000	2000	2	0	2	Export	704	Viet Nam	VNM	332	Haiti	HTI								04	CEREALS,CEREAL PREPRTNS.	1	No Quantity							1014000			0
S3	2000	2000	2000	2	0	2	Export	704	Viet Nam	VNM	344	China, Hong Kong SAR	HKG								04	CEREALS,CEREAL PREPRTNS.	1	No Quantity							49667000			0
S3	2000	2000	2000	2	0	2	Export	704	Viet Nam	VNM	348	Hungary	HUN								04	CEREALS,CEREAL PREPRTNS.	1	No Quantity							2692000			0
S3	2000	2000	2000	2	0	2	Export	704	Viet Nam	VNM	360	Indonesia	IDN								04	CEREALS,CEREAL PREPRTNS.	1	No Quantity							49866000			0
S3	2000	2000	2000	2	0	2	Export	704	Viet Nam	VNM	364	Iran	IRN								04	CEREALS,CEREAL PREPRTNS.	1	No Quantity							6878000			0
S3	2000	2000	2000	2	0	2	Export	704	Viet Nam	VNM	368	Iraq	IRQ								04	CEREALS,CEREAL PREPRTNS.	1	No Quantity							157473000			0
S3	2000	2000	2000	2	0	2	Export	704	Viet Nam	VNM	392	Japan	JPN								04	CEREALS,CEREAL PREPRTNS.	1	No Quantity							7601000			0
S3	2000	2000	2000	2	0	2	Export	704	Viet Nam	VNM	404	Kenya	KEN								04	CEREALS,CEREAL PREPRTNS.	1	No Quantity							2872000			0
S3	2000	2000	2000	2	0	2	Export	704	Viet Nam	VNM	410	Rep. of Korea	KOR								04	CEREALS,CEREAL PREPRTNS.	1	No Quantity							3163000			0
S3	2000	2000	2000	2	0	2	Export	704	Viet Nam	VNM	414	Kuwait	KWT								04	CEREALS,CEREAL PREPRTNS.	1	No Quantity							4000			0
S3	2000	2000	2000	2	0	2	Export	704	Viet Nam	VNM	418	Lao People's Dem. Rep.	LAO								04	CEREALS,CEREAL PREPRTNS.	1	No Quantity							1472000			0
S3	2000	2000	2000	2	0	2	Export	704	Viet Nam	VNM	422	Lebanon	LBN								04	CEREALS,CEREAL PREPRTNS.	1	No Quantity							49000			0
S3	2000	2000	2000	2	0	2	Export	704	Viet Nam	VNM	428	Latvia	LVA								04	CEREALS,CEREAL PREPRTNS.	1	No Quantity							34000			0
S3	2000	2000	2000	2	0	2	Export	704	Viet Nam	VNM	458	Malaysia	MYS								04	CEREALS,CEREAL PREPRTNS.	1	No Quantity							46508000			0
S3	2000	2000	2000	2	0	2	Export	704	Viet Nam	VNM	466	Mali	MLI								04	CEREALS,CEREAL PREPRTNS.	1	No Quantity							262000			0
S3	2000	2000	2000	2	0	2	Export	704	Viet Nam	VNM	490	Other Asia, nes									04	CEREALS,CEREAL PREPRTNS.	1	No Quantity							3377000			0
S3	2000	2000	2000	2	0	2	Export	704	Viet Nam	VNM	498	Rep. of Moldova	MDA								04	CEREALS,CEREAL PREPRTNS.	1	No Quantity							90000			0
S3	2000	2000	2000	2	0	2	Export	704	Viet Nam	VNM	508	Mozambique	MOZ								04	CEREALS,CEREAL PREPRTNS.	1	No Quantity							644000			0
S3	2000	2000	2000	2	0	2	Export	704	Viet Nam	VNM	524	Nepal	NPL								04	CEREALS,CEREAL PREPRTNS.	1	No Quantity							1797000			0
S3	2000	2000	2000	2	0	2	Export	704	Viet Nam	VNM	528	Netherlands	NLD								04	CEREALS,CEREAL PREPRTNS.	1	No Quantity							1118000			0
S3	2000	2000	2000	2	0	2	Export	704	Viet Nam	VNM	540	New Caledonia	NCL								04	CEREALS,CEREAL PREPRTNS.	1	No Quantity							167000			0
S3	2000	2000	2000	2	0	2	Export	704	Viet Nam	VNM	554	New Zealand	NZL								04	CEREALS,CEREAL PREPRTNS.	1	No Quantity							21000			0
S3	2000	2000	2000	2	0	2	Export	704	Viet Nam	VNM	579	Norway	NOR								04	CEREALS,CEREAL PREPRTNS.	1	No Quantity							14000			0
S3	2000	2000	2000	2	0	2	Export	704	Viet Nam	VNM	585	Palau	PLW								04	CEREALS,CEREAL PREPRTNS.	1	No Quantity							214000			0
S3	2000	2000	2000	2	0	2	Export	704	Viet Nam	VNM	598	Papua New Guinea	PNG								04	CEREALS,CEREAL PREPRTNS.	1	No Quantity							2232000			0
S3	2000	2000	2000	2	0	2	Export	704	Viet Nam	VNM	608	Philippines	PHL								04	CEREALS,CEREAL PREPRTNS.	1	No Quantity							93351000			0
S3	2000	2000	2000	2	0	2	Export	704	Viet Nam	VNM	616	Poland	POL								04	CEREALS,CEREAL PREPRTNS.	1	No Quantity							11197000			0
S3	2000	2000	2000	2	0	2	Export	704	Viet Nam	VNM	626	Timor-Leste	TLS								04	CEREALS,CEREAL PREPRTNS.	1	No Quantity							277000			0
S3	2000	2000	2000	2	0	2	Export	704	Viet Nam	VNM	642	Romania	ROU								04	CEREALS,CEREAL PREPRTNS.	1	No Quantity							495000			0
S3	2000	2000	2000	2	0	2	Export	704	Viet Nam	VNM	643	Russian Federation	RUS								04	CEREALS,CEREAL PREPRTNS.	1	No Quantity							18129000			0
S3	2000	2000	2000	2	0	2	Export	704	Viet Nam	VNM	682	Saudi Arabia	SAU								04	CEREALS,CEREAL PREPRTNS.	1	No Quantity							1625000			0
S3	2000	2000	2000	2	0	2	Export	704	Viet Nam	VNM	686	Senegal	SEN								04	CEREALS,CEREAL PREPRTNS.	1	No Quantity							4945000			0
S3	2000	2000	2000	2	0	2	Export	704	Viet Nam	VNM	699	India	IND								04	CEREALS,CEREAL PREPRTNS.	1	No Quantity							9795000			0
S3	2000	2000	2000	2	0	2	Export	704	Viet Nam	VNM	702	Singapore	SGP								04	CEREALS,CEREAL PREPRTNS.	1	No Quantity							40462000			0
S3	2000	2000	2000	2	0	2	Export	704	Viet Nam	VNM	703	Slovakia	SVK								04	CEREALS,CEREAL PREPRTNS.	1	No Quantity							279000			0
S3	2000	2000	2000	2	0	2	Export	704	Viet Nam	VNM	710	South Africa	ZAF								04	CEREALS,CEREAL PREPRTNS.	1	No Quantity							11469000			0
S3	2000	2000	2000	2	0	2	Export	704	Viet Nam	VNM	724	Spain	ESP								04	CEREALS,CEREAL PREPRTNS.	1	No Quantity							55000			0
S3	2000	2000	2000	2	0	2	Export	704	Viet Nam	VNM	732	Western Sahara	ESH								04	CEREALS,CEREAL PREPRTNS.	1	No Quantity							2075000			0
S3	2000	2000	2000	2	0	2	Export	704	Viet Nam	VNM	748	Swaziland	SWZ								04	CEREALS,CEREAL PREPRTNS.	1	No Quantity							1638000			0
S3	2000	2000	2000	2	0	2	Export	704	Viet Nam	VNM	757	Switzerland	CHE								04	CEREALS,CEREAL PREPRTNS.	1	No Quantity							5845000			0
S3	2000	2000	2000	2	0	2	Export	704	Viet Nam	VNM	764	Thailand	THA								04	CEREALS,CEREAL PREPRTNS.	1	No Quantity							3219000			0
S3	2000	2000	2000	2	0	2	Export	704	Viet Nam	VNM	784	United Arab Emirates	ARE								04	CEREALS,CEREAL PREPRTNS.	1	No Quantity							470000			0
S3	2000	2000	2000	2	0	2	Export	704	Viet Nam	VNM	788	Tunisia	TUN								04	CEREALS,CEREAL PREPRTNS.	1	No Quantity							900000			0
S3	2000	2000	2000	2	0	2	Export	704	Viet Nam	VNM	792	Turkey	TUR								04	CEREALS,CEREAL PREPRTNS.	1	No Quantity							6000			0
S3	2000	2000	2000	2	0	2	Export	704	Viet Nam	VNM	804	Ukraine	UKR								04	CEREALS,CEREAL PREPRTNS.	1	No Quantity							2752000			0
S3	2000	2000	2000	2	0	2	Export	704	Viet Nam	VNM	818	Egypt	EGY								04	CEREALS,CEREAL PREPRTNS.	1	No Quantity							6324000			0
S3	2000	2000	2000	2	0	2	Export	704	Viet Nam	VNM	826	United Kingdom	GBR								04	CEREALS,CEREAL PREPRTNS.	1	No Quantity							12977000			0
S3	2000	2000	2000	2	0	2	Export	704	Viet Nam	VNM	834	United Rep. of Tanzania	TZA								04	CEREALS,CEREAL PREPRTNS.	1	No Quantity							9248000			0
S3	2000	2000	2000	2	0	2	Export	704	Viet Nam	VNM	842	USA	USA								04	CEREALS,CEREAL PREPRTNS.	1	No Quantity							14961000			0
S3	2000	2000	2000	2	0	2	Export	704	Viet Nam	VNM	887	Yemen	YEM								04	CEREALS,CEREAL PREPRTNS.	1	No Quantity							7668000			0
S3	2000	2000	2000	2	0	2	Export	703	Slovakia	SVK	0	World	WLD								05	VEGETABLES AND FRUIT	1	No Quantity							32008661			0
S3	2000	2000	2000	2	0	2	Export	703	Slovakia	SVK	40	Austria	AUT								05	VEGETABLES AND FRUIT	1	No Quantity							2813373			0
S3	2000	2000	2000	2	0	2	Export	703	Slovakia	SVK	56	Belgium	BEL								05	VEGETABLES AND FRUIT	1	No Quantity							167247			0
S3	2000	2000	2000	2	0	2	Export	703	Slovakia	SVK	70	Bosnia Herzegovina	BIH								05	VEGETABLES AND FRUIT	1	No Quantity							1313			0
S3	2000	2000	2000	2	0	2	Export	703	Slovakia	SVK	100	Bulgaria	BGR								05	VEGETABLES AND FRUIT	1	No Quantity							130727			0
S3	2000	2000	2000	2	0	2	Export	703	Slovakia	SVK	188	Costa Rica	CRI								05	VEGETABLES AND FRUIT	1	No Quantity							2023			0
S3	2000	2000	2000	2	0	2	Export	703	Slovakia	SVK	191	Croatia	HRV								05	VEGETABLES AND FRUIT	1	No Quantity							172892			0
S3	2000	2000	2000	2	0	2	Export	703	Slovakia	SVK	196	Cyprus	CYP								05	VEGETABLES AND FRUIT	1	No Quantity							7045			0
S3	2000	2000	2000	2	0	2	Export	703	Slovakia	SVK	203	Czechia	CZE								05	VEGETABLES AND FRUIT	1	No Quantity							20444961			0
S3	2000	2000	2000	2	0	2	Export	703	Slovakia	SVK	208	Denmark	DNK								05	VEGETABLES AND FRUIT	1	No Quantity							3			0
S3	2000	2000	2000	2	0	2	Export	703	Slovakia	SVK	233	Estonia	EST								05	VEGETABLES AND FRUIT	1	No Quantity							131			0
S3	2000	2000	2000	2	0	2	Export	703	Slovakia	SVK	251	France	FRA								05	VEGETABLES AND FRUIT	1	No Quantity							181574			0
S3	2000	2000	2000	2	0	2	Export	703	Slovakia	SVK	268	Georgia	GEO								05	VEGETABLES AND FRUIT	1	No Quantity							480			0
S3	2000	2000	2000	2	0	2	Export	703	Slovakia	SVK	276	Germany	DEU								05	VEGETABLES AND FRUIT	1	No Quantity							963448			0
S3	2000	2000	2000	2	0	2	Export	703	Slovakia	SVK	348	Hungary	HUN								05	VEGETABLES AND FRUIT	1	No Quantity							3571615			0
S3	2000	2000	2000	2	0	2	Export	703	Slovakia	SVK	372	Ireland	IRL								05	VEGETABLES AND FRUIT	1	No Quantity							1558			0
S3	2000	2000	2000	2	0	2	Export	703	Slovakia	SVK	376	Israel	ISR								05	VEGETABLES AND FRUIT	1	No Quantity							22301			0
S3	2000	2000	2000	2	0	2	Export	703	Slovakia	SVK	381	Italy	ITA								05	VEGETABLES AND FRUIT	1	No Quantity							298118			0
S3	2000	2000	2000	2	0	2	Export	703	Slovakia	SVK	404	Kenya	KEN								05	VEGETABLES AND FRUIT	1	No Quantity							59			0
S3	2000	2000	2000	2	0	2	Export	703	Slovakia	SVK	440	Lithuania	LTU								05	VEGETABLES AND FRUIT	1	No Quantity							277			0
S3	2000	2000	2000	2	0	2	Export	703	Slovakia	SVK	528	Netherlands	NLD								05	VEGETABLES AND FRUIT	1	No Quantity							260681			0
S3	2000	2000	2000	2	0	2	Export	703	Slovakia	SVK	616	Poland	POL								05	VEGETABLES AND FRUIT	1	No Quantity							1617974			0
S3	2000	2000	2000	2	0	2	Export	703	Slovakia	SVK	642	Romania	ROU								05	VEGETABLES AND FRUIT	1	No Quantity							162735			0
S3	2000	2000	2000	2	0	2	Export	703	Slovakia	SVK	643	Russian Federation	RUS								05	VEGETABLES AND FRUIT	1	No Quantity							28658			0
S3	2000	2000	2000	2	0	2	Export	703	Slovakia	SVK	705	Slovenia	SVN								05	VEGETABLES AND FRUIT	1	No Quantity							172813			0
S3	2000	2000	2000	2	0	2	Export	703	Slovakia	SVK	752	Sweden	SWE								05	VEGETABLES AND FRUIT	1	No Quantity							30794			0
S3	2000	2000	2000	2	0	2	Export	703	Slovakia	SVK	757	Switzerland	CHE								05	VEGETABLES AND FRUIT	1	No Quantity							401936			0
S3	2000	2000	2000	2	0	2	Export	703	Slovakia	SVK	792	Turkey	TUR								05	VEGETABLES AND FRUIT	1	No Quantity							75802			0
S3	2000	2000	2000	2	0	2	Export	703	Slovakia	SVK	804	Ukraine	UKR								05	VEGETABLES AND FRUIT	1	No Quantity							458728			0
S3	2000	2000	2000	2	0	2	Export	703	Slovakia	SVK	891	Serbia and Montenegro	SCG								05	VEGETABLES AND FRUIT	1	No Quantity							19396			0
S3	2000	2000	2000	2	0	2	Export	704	Viet Nam	VNM	0	World	WLD								05	VEGETABLES AND FRUIT	1	No Quantity							411037000			0
S3	2000	2000	2000	2	0	2	Export	704	Viet Nam	VNM	24	Angola	AGO								05	VEGETABLES AND FRUIT	1	No Quantity							188000			0
S3	2000	2000	2000	2	0	2	Export	704	Viet Nam	VNM	36	Australia	AUS								05	VEGETABLES AND FRUIT	1	No Quantity							23158000			0
S3	2000	2000	2000	2	0	2	Export	704	Viet Nam	VNM	56	Belgium	BEL								05	VEGETABLES AND FRUIT	1	No Quantity							702000			0
S3	2000	2000	2000	2	0	2	Export	704	Viet Nam	VNM	100	Bulgaria	BGR								05	VEGETABLES AND FRUIT	1	No Quantity							38000			0
S3	2000	2000	2000	2	0	2	Export	704	Viet Nam	VNM	116	Cambodia	KHM								05	VEGETABLES AND FRUIT	1	No Quantity							913000			0
S3	2000	2000	2000	2	0	2	Export	704	Viet Nam	VNM	124	Canada	CAN								05	VEGETABLES AND FRUIT	1	No Quantity							4855000			0
S3	2000	2000	2000	2	0	2	Export	704	Viet Nam	VNM	156	China	CHN								05	VEGETABLES AND FRUIT	1	No Quantity							175049000			0
S3	2000	2000	2000	2	0	2	Export	704	Viet Nam	VNM	196	Cyprus	CYP								05	VEGETABLES AND FRUIT	1	No Quantity							18000			0
S3	2000	2000	2000	2	0	2	Export	704	Viet Nam	VNM	204	Benin	BEN								05	VEGETABLES AND FRUIT	1	No Quantity							8000			0
S3	2000	2000	2000	2	0	2	Export	704	Viet Nam	VNM	233	Estonia	EST								05	VEGETABLES AND FRUIT	1	No Quantity							10000			0
S3	2000	2000	2000	2	0	2	Export	704	Viet Nam	VNM	251	France	FRA								05	VEGETABLES AND FRUIT	1	No Quantity							1905000			0
S3	2000	2000	2000	2	0	2	Export	704	Viet Nam	VNM	268	Georgia	GEO								05	VEGETABLES AND FRUIT	1	No Quantity							90000			0
S3	2000	2000	2000	2	0	2	Export	704	Viet Nam	VNM	276	Germany	DEU								05	VEGETABLES AND FRUIT	1	No Quantity							3584000			0
S3	2000	2000	2000	2	0	2	Export	704	Viet Nam	VNM	300	Greece	GRC								05	VEGETABLES AND FRUIT	1	No Quantity							258000			0
S3	2000	2000	2000	2	0	2	Export	704	Viet Nam	VNM	344	China, Hong Kong SAR	HKG								05	VEGETABLES AND FRUIT	1	No Quantity							5292000			0
S3	2000	2000	2000	2	0	2	Export	704	Viet Nam	VNM	364	Iran	IRN								05	VEGETABLES AND FRUIT	1	No Quantity							89000			0
S3	2000	2000	2000	2	0	2	Export	704	Viet Nam	VNM	372	Ireland	IRL								05	VEGETABLES AND FRUIT	1	No Quantity							137000			0
S3	2000	2000	2000	2	0	2	Export	704	Viet Nam	VNM	376	Israel	ISR								05	VEGETABLES AND FRUIT	1	No Quantity							409000			0
S3	2000	2000	2000	2	0	2	Export	704	Viet Nam	VNM	381	Italy	ITA								05	VEGETABLES AND FRUIT	1	No Quantity							2980000			0
S3	2000	2000	2000	2	0	2	Export	704	Viet Nam	VNM	392	Japan	JPN								05	VEGETABLES AND FRUIT	1	No Quantity							13772000			0
S3	2000	2000	2000	2	0	2	Export	704	Viet Nam	VNM	410	Rep. of Korea	KOR								05	VEGETABLES AND FRUIT	1	No Quantity							17543000			0
S3	2000	2000	2000	2	0	2	Export	704	Viet Nam	VNM	414	Kuwait	KWT								05	VEGETABLES AND FRUIT	1	No Quantity							22000			0
S3	2000	2000	2000	2	0	2	Export	704	Viet Nam	VNM	418	Lao People's Dem. Rep.	LAO								05	VEGETABLES AND FRUIT	1	No Quantity							2046000			0
S3	2000	2000	2000	2	0	2	Export	704	Viet Nam	VNM	422	Lebanon	LBN								05	VEGETABLES AND FRUIT	1	No Quantity							117000			0
S3	2000	2000	2000	2	0	2	Export	704	Viet Nam	VNM	426	Lesotho	LSO								05	VEGETABLES AND FRUIT	1	No Quantity							20000			0
S3	2000	2000	2000	2	0	2	Export	704	Viet Nam	VNM	428	Latvia	LVA								05	VEGETABLES AND FRUIT	1	No Quantity							113000			0
S3	2000	2000	2000	2	0	2	Export	704	Viet Nam	VNM	440	Lithuania	LTU								05	VEGETABLES AND FRUIT	1	No Quantity							135000			0
S3	2000	2000	2000	2	0	2	Export	704	Viet Nam	VNM	442	Luxembourg	LUX								05	VEGETABLES AND FRUIT	1	No Quantity							19000			0
S3	2000	2000	2000	2	0	2	Export	704	Viet Nam	VNM	450	Madagascar	MDG								05	VEGETABLES AND FRUIT	1	No Quantity							40000			0
S3	2000	2000	2000	2	0	2	Export	704	Viet Nam	VNM	458	Malaysia	MYS								05	VEGETABLES AND FRUIT	1	No Quantity							1868000			0
S3	2000	2000	2000	2	0	2	Export	704	Viet Nam	VNM	484	Mexico	MEX								05	VEGETABLES AND FRUIT	1	No Quantity							463000			0
S3	2000	2000	2000	2	0	2	Export	704	Viet Nam	VNM	490	Other Asia, nes									05	VEGETABLES AND FRUIT	1	No Quantity							21616000			0
S3	2000	2000	2000	2	0	2	Export	704	Viet Nam	VNM	496	Mongolia	MNG								05	VEGETABLES AND FRUIT	1	No Quantity							728000			0
S3	2000	2000	2000	2	0	2	Export	704	Viet Nam	VNM	504	Morocco	MAR								05	VEGETABLES AND FRUIT	1	No Quantity							21000			0
S3	2000	2000	2000	2	0	2	Export	704	Viet Nam	VNM	528	Netherlands	NLD								05	VEGETABLES AND FRUIT	1	No Quantity							17931000			0
S3	2000	2000	2000	2	0	2	Export	704	Viet Nam	VNM	554	New Zealand	NZL								05	VEGETABLES AND FRUIT	1	No Quantity							1595000			0
S3	2000	2000	2000	2	0	2	Export	704	Viet Nam	VNM	566	Nigeria	NGA								05	VEGETABLES AND FRUIT	1	No Quantity							84000			0
S3	2000	2000	2000	2	0	2	Export	704	Viet Nam	VNM	579	Norway	NOR								05	VEGETABLES AND FRUIT	1	No Quantity							248000			0
S3	2000	2000	2000	2	0	2	Export	704	Viet Nam	VNM	608	Philippines	PHL								05	VEGETABLES AND FRUIT	1	No Quantity							231000			0
S3	2000	2000	2000	2	0	2	Export	704	Viet Nam	VNM	616	Poland	POL								05	VEGETABLES AND FRUIT	1	No Quantity							89000			0
S3	2000	2000	2000	2	0	2	Export	704	Viet Nam	VNM	643	Russian Federation	RUS								05	VEGETABLES AND FRUIT	1	No Quantity							7662000			0
S3	2000	2000	2000	2	0	2	Export	704	Viet Nam	VNM	702	Singapore	SGP								05	VEGETABLES AND FRUIT	1	No Quantity							1857000			0
S3	2000	2000	2000	2	0	2	Export	704	Viet Nam	VNM	757	Switzerland	CHE								05	VEGETABLES AND FRUIT	1	No Quantity							759000			0
S3	2000	2000	2000	2	0	2	Export	704	Viet Nam	VNM	762	Tajikistan	TJK								05	VEGETABLES AND FRUIT	1	No Quantity							5000			0
S3	2000	2000	2000	2	0	2	Export	704	Viet Nam	VNM	764	Thailand	THA								05	VEGETABLES AND FRUIT	1	No Quantity							80000			0
S3	2000	2000	2000	2	0	2	Export	704	Viet Nam	VNM	826	United Kingdom	GBR								05	VEGETABLES AND FRUIT	1	No Quantity							9378000			0
S3	2000	2000	2000	2	0	2	Export	704	Viet Nam	VNM	842	USA	USA								05	VEGETABLES AND FRUIT	1	No Quantity							45906000			0
S3	2000	2000	2000	2	0	2	Export	704	Viet Nam	VNM	891	Serbia and Montenegro	SCG								05	VEGETABLES AND FRUIT	1	No Quantity							6000			0
S3	2000	2000	2000	2	0	2	Export	704	Viet Nam	VNM	899	Areas, nes									05	VEGETABLES AND FRUIT	1	No Quantity							47000000			0
S3	2000	2000	2000	2	0	2	Export	703	Slovakia	SVK	0	World	WLD								06	SUGAR,SUGR.PREPTNS,HONEY	1	No Quantity							20747355			0
S3	2000	2000	2000	2	0	2	Export	703	Slovakia	SVK	12	Algeria	DZA								06	SUGAR,SUGR.PREPTNS,HONEY	1	No Quantity							3			0
S3	2000	2000	2000	2	0	2	Export	703	Slovakia	SVK	31	Azerbaijan	AZE								06	SUGAR,SUGR.PREPTNS,HONEY	1	No Quantity							8914			0
S3	2000	2000	2000	2	0	2	Export	703	Slovakia	SVK	40	Austria	AUT								06	SUGAR,SUGR.PREPTNS,HONEY	1	No Quantity							2197115			0
S3	2000	2000	2000	2	0	2	Export	703	Slovakia	SVK	51	Armenia	ARM								06	SUGAR,SUGR.PREPTNS,HONEY	1	No Quantity							19			0
S3	2000	2000	2000	2	0	2	Export	703	Slovakia	SVK	56	Belgium	BEL								06	SUGAR,SUGR.PREPTNS,HONEY	1	No Quantity							17117			0
S3	2000	2000	2000	2	0	2	Export	703	Slovakia	SVK	70	Bosnia Herzegovina	BIH								06	SUGAR,SUGR.PREPTNS,HONEY	1	No Quantity							4256			0
S3	2000	2000	2000	2	0	2	Export	703	Slovakia	SVK	100	Bulgaria	BGR								06	SUGAR,SUGR.PREPTNS,HONEY	1	No Quantity							3860			0
S3	2000	2000	2000	2	0	2	Export	703	Slovakia	SVK	112	Belarus	BLR								06	SUGAR,SUGR.PREPTNS,HONEY	1	No Quantity							96751			0
S3	2000	2000	2000	2	0	2	Export	703	Slovakia	SVK	191	Croatia	HRV								06	SUGAR,SUGR.PREPTNS,HONEY	1	No Quantity							182145			0
S3	2000	2000	2000	2	0	2	Export	703	Slovakia	SVK	203	Czechia	CZE								06	SUGAR,SUGR.PREPTNS,HONEY	1	No Quantity							14171677			0
S3	2000	2000	2000	2	0	2	Export	703	Slovakia	SVK	208	Denmark	DNK								06	SUGAR,SUGR.PREPTNS,HONEY	1	No Quantity							16899			0
S3	2000	2000	2000	2	0	2	Export	703	Slovakia	SVK	233	Estonia	EST								06	SUGAR,SUGR.PREPTNS,HONEY	1	No Quantity							14167			0
S3	2000	2000	2000	2	0	2	Export	703	Slovakia	SVK	251	France	FRA								06	SUGAR,SUGR.PREPTNS,HONEY	1	No Quantity							196960			0
S3	2000	2000	2000	2	0	2	Export	703	Slovakia	SVK	268	Georgia	GEO								06	SUGAR,SUGR.PREPTNS,HONEY	1	No Quantity							766			0
S3	2000	2000	2000	2	0	2	Export	703	Slovakia	SVK	276	Germany	DEU								06	SUGAR,SUGR.PREPTNS,HONEY	1	No Quantity							965642			0
S3	2000	2000	2000	2	0	2	Export	703	Slovakia	SVK	348	Hungary	HUN								06	SUGAR,SUGR.PREPTNS,HONEY	1	No Quantity							1247800			0
S3	2000	2000	2000	2	0	2	Export	703	Slovakia	SVK	381	Italy	ITA								06	SUGAR,SUGR.PREPTNS,HONEY	1	No Quantity							299180			0
S3	2000	2000	2000	2	0	2	Export	703	Slovakia	SVK	410	Rep. of Korea	KOR								06	SUGAR,SUGR.PREPTNS,HONEY	1	No Quantity							22823			0
S3	2000	2000	2000	2	0	2	Export	703	Slovakia	SVK	428	Latvia	LVA								06	SUGAR,SUGR.PREPTNS,HONEY	1	No Quantity							34031			0
S3	2000	2000	2000	2	0	2	Export	703	Slovakia	SVK	440	Lithuania	LTU								06	SUGAR,SUGR.PREPTNS,HONEY	1	No Quantity							151858			0
S3	2000	2000	2000	2	0	2	Export	703	Slovakia	SVK	490	Other Asia, nes									06	SUGAR,SUGR.PREPTNS,HONEY	1	No Quantity							25879			0
S3	2000	2000	2000	2	0	2	Export	703	Slovakia	SVK	496	Mongolia	MNG								06	SUGAR,SUGR.PREPTNS,HONEY	1	No Quantity							4959			0
S3	2000	2000	2000	2	0	2	Export	703	Slovakia	SVK	498	Rep. of Moldova	MDA								06	SUGAR,SUGR.PREPTNS,HONEY	1	No Quantity							4965			0
S3	2000	2000	2000	2	0	2	Export	703	Slovakia	SVK	528	Netherlands	NLD								06	SUGAR,SUGR.PREPTNS,HONEY	1	No Quantity							9751			0
S3	2000	2000	2000	2	0	2	Export	703	Slovakia	SVK	579	Norway	NOR								06	SUGAR,SUGR.PREPTNS,HONEY	1	No Quantity							26012			0
S3	2000	2000	2000	2	0	2	Export	703	Slovakia	SVK	616	Poland	POL								06	SUGAR,SUGR.PREPTNS,HONEY	1	No Quantity							145214			0
S3	2000	2000	2000	2	0	2	Export	703	Slovakia	SVK	642	Romania	ROU								06	SUGAR,SUGR.PREPTNS,HONEY	1	No Quantity							55618			0
S3	2000	2000	2000	2	0	2	Export	703	Slovakia	SVK	643	Russian Federation	RUS								06	SUGAR,SUGR.PREPTNS,HONEY	1	No Quantity							231782			0
S3	2000	2000	2000	2	0	2	Export	703	Slovakia	SVK	659	Saint Kitts and Nevis	KNA								06	SUGAR,SUGR.PREPTNS,HONEY	1	No Quantity							30339			0
S3	2000	2000	2000	2	0	2	Export	703	Slovakia	SVK	705	Slovenia	SVN								06	SUGAR,SUGR.PREPTNS,HONEY	1	No Quantity							196259			0
S3	2000	2000	2000	2	0	2	Export	703	Slovakia	SVK	752	Sweden	SWE								06	SUGAR,SUGR.PREPTNS,HONEY	1	No Quantity							43219			0
S3	2000	2000	2000	2	0	2	Export	703	Slovakia	SVK	757	Switzerland	CHE								06	SUGAR,SUGR.PREPTNS,HONEY	1	No Quantity							30445			0
S3	2000	2000	2000	2	0	2	Export	703	Slovakia	SVK	804	Ukraine	UKR								06	SUGAR,SUGR.PREPTNS,HONEY	1	No Quantity							305035			0
S3	2000	2000	2000	2	0	2	Export	703	Slovakia	SVK	807	North Macedonia	MKD								06	SUGAR,SUGR.PREPTNS,HONEY	1	No Quantity							1703			0
S3	2000	2000	2000	2	0	2	Export	703	Slovakia	SVK	842	USA	USA								06	SUGAR,SUGR.PREPTNS,HONEY	1	No Quantity							4192			0
S3	2000	2000	2000	2	0	2	Export	704	Viet Nam	VNM	0	World	WLD								06	SUGAR,SUGR.PREPTNS,HONEY	1	No Quantity							36475000			0
S3	2000	2000	2000	2	0	2	Export	704	Viet Nam	VNM	116	Cambodia	KHM								06	SUGAR,SUGR.PREPTNS,HONEY	1	No Quantity							3537000			0
S3	2000	2000	2000	2	0	2	Export	704	Viet Nam	VNM	124	Canada	CAN								06	SUGAR,SUGR.PREPTNS,HONEY	1	No Quantity							231000			0
S3	2000	2000	2000	2	0	2	Export	704	Viet Nam	VNM	156	China	CHN								06	SUGAR,SUGR.PREPTNS,HONEY	1	No Quantity							14568000			0
S3	2000	2000	2000	2	0	2	Export	704	Viet Nam	VNM	251	France	FRA								06	SUGAR,SUGR.PREPTNS,HONEY	1	No Quantity							33000			0
S3	2000	2000	2000	2	0	2	Export	704	Viet Nam	VNM	276	Germany	DEU								06	SUGAR,SUGR.PREPTNS,HONEY	1	No Quantity							1052000			0
S3	2000	2000	2000	2	0	2	Export	704	Viet Nam	VNM	320	Guatemala	GTM								06	SUGAR,SUGR.PREPTNS,HONEY	1	No Quantity							221000			0
S3	2000	2000	2000	2	0	2	Export	704	Viet Nam	VNM	344	China, Hong Kong SAR	HKG								06	SUGAR,SUGR.PREPTNS,HONEY	1	No Quantity							807000			0
S3	2000	2000	2000	2	0	2	Export	704	Viet Nam	VNM	360	Indonesia	IDN								06	SUGAR,SUGR.PREPTNS,HONEY	1	No Quantity							2170000			0
S3	2000	2000	2000	2	0	2	Export	704	Viet Nam	VNM	392	Japan	JPN								06	SUGAR,SUGR.PREPTNS,HONEY	1	No Quantity							667000			0
S3	2000	2000	2000	2	0	2	Export	704	Viet Nam	VNM	418	Lao People's Dem. Rep.	LAO								06	SUGAR,SUGR.PREPTNS,HONEY	1	No Quantity							66000			0
S3	2000	2000	2000	2	0	2	Export	704	Viet Nam	VNM	450	Madagascar	MDG								06	SUGAR,SUGR.PREPTNS,HONEY	1	No Quantity							6000			0
S3	2000	2000	2000	2	0	2	Export	704	Viet Nam	VNM	458	Malaysia	MYS								06	SUGAR,SUGR.PREPTNS,HONEY	1	No Quantity							595000			0
S3	2000	2000	2000	2	0	2	Export	704	Viet Nam	VNM	490	Other Asia, nes									06	SUGAR,SUGR.PREPTNS,HONEY	1	No Quantity							4226000			0
S3	2000	2000	2000	2	0	2	Export	704	Viet Nam	VNM	496	Mongolia	MNG								06	SUGAR,SUGR.PREPTNS,HONEY	1	No Quantity							235000			0
S3	2000	2000	2000	2	0	2	Export	704	Viet Nam	VNM	608	Philippines	PHL								06	SUGAR,SUGR.PREPTNS,HONEY	1	No Quantity							5194000			0
S3	2000	2000	2000	2	0	2	Export	704	Viet Nam	VNM	682	Saudi Arabia	SAU								06	SUGAR,SUGR.PREPTNS,HONEY	1	No Quantity							48000			0
S3	2000	2000	2000	2	0	2	Export	704	Viet Nam	VNM	702	Singapore	SGP								06	SUGAR,SUGR.PREPTNS,HONEY	1	No Quantity							1038000			0
S3	2000	2000	2000	2	0	2	Export	704	Viet Nam	VNM	710	South Africa	ZAF								06	SUGAR,SUGR.PREPTNS,HONEY	1	No Quantity							75000			0
S3	2000	2000	2000	2	0	2	Export	704	Viet Nam	VNM	792	Turkey	TUR								06	SUGAR,SUGR.PREPTNS,HONEY	1	No Quantity							165000			0
S3	2000	2000	2000	2	0	2	Export	704	Viet Nam	VNM	826	United Kingdom	GBR								06	SUGAR,SUGR.PREPTNS,HONEY	1	No Quantity							280000			0
S3	2000	2000	2000	2	0	2	Export	704	Viet Nam	VNM	842	USA	USA								06	SUGAR,SUGR.PREPTNS,HONEY	1	No Quantity							1261000			0
S3	2000	2000	2000	2	0	2	Export	703	Slovakia	SVK	0	World	WLD								07	COFFEE,TEA,COCOA,SPICES	1	No Quantity							32623690			0
S3	2000	2000	2000	2	0	2	Export	703	Slovakia	SVK	40	Austria	AUT								07	COFFEE,TEA,COCOA,SPICES	1	No Quantity							463447			0
S3	2000	2000	2000	2	0	2	Export	703	Slovakia	SVK	56	Belgium	BEL								07	COFFEE,TEA,COCOA,SPICES	1	No Quantity							16754			0
S3	2000	2000	2000	2	0	2	Export	703	Slovakia	SVK	70	Bosnia Herzegovina	BIH								07	COFFEE,TEA,COCOA,SPICES	1	No Quantity							221644			0
S3	2000	2000	2000	2	0	2	Export	703	Slovakia	SVK	100	Bulgaria	BGR								07	COFFEE,TEA,COCOA,SPICES	1	No Quantity							25118			0
S3	2000	2000	2000	2	0	2	Export	703	Slovakia	SVK	156	China	CHN								07	COFFEE,TEA,COCOA,SPICES	1	No Quantity							784			0
S3	2000	2000	2000	2	0	2	Export	703	Slovakia	SVK	191	Croatia	HRV								07	COFFEE,TEA,COCOA,SPICES	1	No Quantity							158213			0
S3	2000	2000	2000	2	0	2	Export	703	Slovakia	SVK	203	Czechia	CZE								07	COFFEE,TEA,COCOA,SPICES	1	No Quantity							13270213			0
S3	2000	2000	2000	2	0	2	Export	703	Slovakia	SVK	233	Estonia	EST								07	COFFEE,TEA,COCOA,SPICES	1	No Quantity							5099			0
S3	2000	2000	2000	2	0	2	Export	703	Slovakia	SVK	251	France	FRA								07	COFFEE,TEA,COCOA,SPICES	1	No Quantity							43			0
S3	2000	2000	2000	2	0	2	Export	703	Slovakia	SVK	268	Georgia	GEO								07	COFFEE,TEA,COCOA,SPICES	1	No Quantity							1697			0
S3	2000	2000	2000	2	0	2	Export	703	Slovakia	SVK	276	Germany	DEU								07	COFFEE,TEA,COCOA,SPICES	1	No Quantity							1060804			0
S3	2000	2000	2000	2	0	2	Export	703	Slovakia	SVK	300	Greece	GRC								07	COFFEE,TEA,COCOA,SPICES	1	No Quantity							127850			0
S3	2000	2000	2000	2	0	2	Export	703	Slovakia	SVK	348	Hungary	HUN								07	COFFEE,TEA,COCOA,SPICES	1	No Quantity							2864072			0
S3	2000	2000	2000	2	0	2	Export	703	Slovakia	SVK	381	Italy	ITA								07	COFFEE,TEA,COCOA,SPICES	1	No Quantity							191107			0
S3	2000	2000	2000	2	0	2	Export	703	Slovakia	SVK	404	Kenya	KEN								07	COFFEE,TEA,COCOA,SPICES	1	No Quantity							11			0
S3	2000	2000	2000	2	0	2	Export	703	Slovakia	SVK	414	Kuwait	KWT								07	COFFEE,TEA,COCOA,SPICES	1	No Quantity							25236			0
S3	2000	2000	2000	2	0	2	Export	703	Slovakia	SVK	428	Latvia	LVA								07	COFFEE,TEA,COCOA,SPICES	1	No Quantity							1076			0
S3	2000	2000	2000	2	0	2	Export	703	Slovakia	SVK	496	Mongolia	MNG								07	COFFEE,TEA,COCOA,SPICES	1	No Quantity							8			0
S3	2000	2000	2000	2	0	2	Export	703	Slovakia	SVK	498	Rep. of Moldova	MDA								07	COFFEE,TEA,COCOA,SPICES	1	No Quantity							305012			0
S3	2000	2000	2000	2	0	2	Export	703	Slovakia	SVK	528	Netherlands	NLD								07	COFFEE,TEA,COCOA,SPICES	1	No Quantity							108406			0
S3	2000	2000	2000	2	0	2	Export	703	Slovakia	SVK	579	Norway	NOR								07	COFFEE,TEA,COCOA,SPICES	1	No Quantity							647			0
S3	2000	2000	2000	2	0	2	Export	703	Slovakia	SVK	616	Poland	POL								07	COFFEE,TEA,COCOA,SPICES	1	No Quantity							3570088			0
S3	2000	2000	2000	2	0	2	Export	703	Slovakia	SVK	634	Qatar	QAT								07	COFFEE,TEA,COCOA,SPICES	1	No Quantity							8450			0
S3	2000	2000	2000	2	0	2	Export	703	Slovakia	SVK	642	Romania	ROU								07	COFFEE,TEA,COCOA,SPICES	1	No Quantity							439981			0
S3	2000	2000	2000	2	0	2	Export	703	Slovakia	SVK	643	Russian Federation	RUS								07	COFFEE,TEA,COCOA,SPICES	1	No Quantity							886451			0
S3	2000	2000	2000	2	0	2	Export	703	Slovakia	SVK	705	Slovenia	SVN								07	COFFEE,TEA,COCOA,SPICES	1	No Quantity							766101			0
S3	2000	2000	2000	2	0	2	Export	703	Slovakia	SVK	752	Sweden	SWE								07	COFFEE,TEA,COCOA,SPICES	1	No Quantity							2			0
S3	2000	2000	2000	2	0	2	Export	703	Slovakia	SVK	757	Switzerland	CHE								07	COFFEE,TEA,COCOA,SPICES	1	No Quantity							48855			0
S3	2000	2000	2000	2	0	2	Export	703	Slovakia	SVK	760	Syria	SYR								07	COFFEE,TEA,COCOA,SPICES	1	No Quantity							2			0
S3	2000	2000	2000	2	0	2	Export	703	Slovakia	SVK	784	United Arab Emirates	ARE								07	COFFEE,TEA,COCOA,SPICES	1	No Quantity							2			0
S3	2000	2000	2000	2	0	2	Export	703	Slovakia	SVK	792	Turkey	TUR								07	COFFEE,TEA,COCOA,SPICES	1	No Quantity							1439665			0
S3	2000	2000	2000	2	0	2	Export	703	Slovakia	SVK	804	Ukraine	UKR								07	COFFEE,TEA,COCOA,SPICES	1	No Quantity							6522834			0
S3	2000	2000	2000	2	0	2	Export	703	Slovakia	SVK	807	North Macedonia	MKD								07	COFFEE,TEA,COCOA,SPICES	1	No Quantity							26509			0
S3	2000	2000	2000	2	0	2	Export	703	Slovakia	SVK	826	United Kingdom	GBR								07	COFFEE,TEA,COCOA,SPICES	1	No Quantity							4025			0
S3	2000	2000	2000	2	0	2	Export	703	Slovakia	SVK	842	USA	USA								07	COFFEE,TEA,COCOA,SPICES	1	No Quantity							9061			0
S3	2000	2000	2000	2	0	2	Export	703	Slovakia	SVK	891	Serbia and Montenegro	SCG								07	COFFEE,TEA,COCOA,SPICES	1	No Quantity							54424			0
S3	2000	2000	2000	2	0	2	Export	704	Viet Nam	VNM	0	World	WLD								07	COFFEE,TEA,COCOA,SPICES	1	No Quantity							729688000			0
S3	2000	2000	2000	2	0	2	Export	704	Viet Nam	VNM	8	Albania	ALB								07	COFFEE,TEA,COCOA,SPICES	1	No Quantity							108000			0
S3	2000	2000	2000	2	0	2	Export	704	Viet Nam	VNM	12	Algeria	DZA								07	COFFEE,TEA,COCOA,SPICES	1	No Quantity							1362000			0
S3	2000	2000	2000	2	0	2	Export	704	Viet Nam	VNM	32	Argentina	ARG								07	COFFEE,TEA,COCOA,SPICES	1	No Quantity							50000			0
S3	2000	2000	2000	2	0	2	Export	704	Viet Nam	VNM	36	Australia	AUS								07	COFFEE,TEA,COCOA,SPICES	1	No Quantity							6022000			0
S3	2000	2000	2000	2	0	2	Export	704	Viet Nam	VNM	40	Austria	AUT								07	COFFEE,TEA,COCOA,SPICES	1	No Quantity							523000			0
S3	2000	2000	2000	2	0	2	Export	704	Viet Nam	VNM	48	Bahrain	BHR								07	COFFEE,TEA,COCOA,SPICES	1	No Quantity							27000			0
S3	2000	2000	2000	2	0	2	Export	704	Viet Nam	VNM	50	Bangladesh	BGD								07	COFFEE,TEA,COCOA,SPICES	1	No Quantity							25000			0
S3	2000	2000	2000	2	0	2	Export	704	Viet Nam	VNM	56	Belgium	BEL								07	COFFEE,TEA,COCOA,SPICES	1	No Quantity							23130000			0
S3	2000	2000	2000	2	0	2	Export	704	Viet Nam	VNM	68	Bolivia (Plurinational State of)	BOL								07	COFFEE,TEA,COCOA,SPICES	1	No Quantity							54000			0
S3	2000	2000	2000	2	0	2	Export	704	Viet Nam	VNM	100	Bulgaria	BGR								07	COFFEE,TEA,COCOA,SPICES	1	No Quantity							1004000			0
S3	2000	2000	2000	2	0	2	Export	704	Viet Nam	VNM	116	Cambodia	KHM								07	COFFEE,TEA,COCOA,SPICES	1	No Quantity							88000			0
S3	2000	2000	2000	2	0	2	Export	704	Viet Nam	VNM	124	Canada	CAN								07	COFFEE,TEA,COCOA,SPICES	1	No Quantity							6218000			0
S3	2000	2000	2000	2	0	2	Export	704	Viet Nam	VNM	140	Central African Rep.	CAF								07	COFFEE,TEA,COCOA,SPICES	1	No Quantity							36000			0
S3	2000	2000	2000	2	0	2	Export	704	Viet Nam	VNM	144	Sri Lanka	LKA								07	COFFEE,TEA,COCOA,SPICES	1	No Quantity							227000			0
S3	2000	2000	2000	2	0	2	Export	704	Viet Nam	VNM	148	Chad	TCD								07	COFFEE,TEA,COCOA,SPICES	1	No Quantity							116000			0
S3	2000	2000	2000	2	0	2	Export	704	Viet Nam	VNM	156	China	CHN								07	COFFEE,TEA,COCOA,SPICES	1	No Quantity							15004000			0
S3	2000	2000	2000	2	0	2	Export	704	Viet Nam	VNM	191	Croatia	HRV								07	COFFEE,TEA,COCOA,SPICES	1	No Quantity							35000			0
S3	2000	2000	2000	2	0	2	Export	704	Viet Nam	VNM	196	Cyprus	CYP								07	COFFEE,TEA,COCOA,SPICES	1	No Quantity							35000			0
S3	2000	2000	2000	2	0	2	Export	704	Viet Nam	VNM	203	Czechia	CZE								07	COFFEE,TEA,COCOA,SPICES	1	No Quantity							1108000			0
S3	2000	2000	2000	2	0	2	Export	704	Viet Nam	VNM	208	Denmark	DNK								07	COFFEE,TEA,COCOA,SPICES	1	No Quantity							881000			0
S3	2000	2000	2000	2	0	2	Export	704	Viet Nam	VNM	218	Ecuador	ECU								07	COFFEE,TEA,COCOA,SPICES	1	No Quantity							379000			0
S3	2000	2000	2000	2	0	2	Export	704	Viet Nam	VNM	226	Equatorial Guinea	GNQ								07	COFFEE,TEA,COCOA,SPICES	1	No Quantity							56000			0
S3	2000	2000	2000	2	0	2	Export	704	Viet Nam	VNM	246	Finland	FIN								07	COFFEE,TEA,COCOA,SPICES	1	No Quantity							40000			0
S3	2000	2000	2000	2	0	2	Export	704	Viet Nam	VNM	251	France	FRA								07	COFFEE,TEA,COCOA,SPICES	1	No Quantity							13421000			0
S3	2000	2000	2000	2	0	2	Export	704	Viet Nam	VNM	268	Georgia	GEO								07	COFFEE,TEA,COCOA,SPICES	1	No Quantity							1110000			0
S3	2000	2000	2000	2	0	2	Export	704	Viet Nam	VNM	270	Gambia	GMB								07	COFFEE,TEA,COCOA,SPICES	1	No Quantity							206000			0
S3	2000	2000	2000	2	0	2	Export	704	Viet Nam	VNM	276	Germany	DEU								07	COFFEE,TEA,COCOA,SPICES	1	No Quantity							59200000			0
S3	2000	2000	2000	2	0	2	Export	704	Viet Nam	VNM	300	Greece	GRC								07	COFFEE,TEA,COCOA,SPICES	1	No Quantity							1477000			0
S3	2000	2000	2000	2	0	2	Export	704	Viet Nam	VNM	324	Guinea	GIN								07	COFFEE,TEA,COCOA,SPICES	1	No Quantity							91000			0
S3	2000	2000	2000	2	0	2	Export	704	Viet Nam	VNM	328	Guyana	GUY								07	COFFEE,TEA,COCOA,SPICES	1	No Quantity							38000			0
S3	2000	2000	2000	2	0	2	Export	704	Viet Nam	VNM	340	Honduras	HND								07	COFFEE,TEA,COCOA,SPICES	1	No Quantity							74000			0
S3	2000	2000	2000	2	0	2	Export	704	Viet Nam	VNM	344	China, Hong Kong SAR	HKG								07	COFFEE,TEA,COCOA,SPICES	1	No Quantity							7485000			0
S3	2000	2000	2000	2	0	2	Export	704	Viet Nam	VNM	348	Hungary	HUN								07	COFFEE,TEA,COCOA,SPICES	1	No Quantity							2050000			0
S3	2000	2000	2000	2	0	2	Export	704	Viet Nam	VNM	352	Iceland	ISL								07	COFFEE,TEA,COCOA,SPICES	1	No Quantity							77000			0
S3	2000	2000	2000	2	0	2	Export	704	Viet Nam	VNM	360	Indonesia	IDN								07	COFFEE,TEA,COCOA,SPICES	1	No Quantity							3593000			0
S3	2000	2000	2000	2	0	2	Export	704	Viet Nam	VNM	364	Iran	IRN								07	COFFEE,TEA,COCOA,SPICES	1	No Quantity							2648000			0
S3	2000	2000	2000	2	0	2	Export	704	Viet Nam	VNM	368	Iraq	IRQ								07	COFFEE,TEA,COCOA,SPICES	1	No Quantity							28884000			0
S3	2000	2000	2000	2	0	2	Export	704	Viet Nam	VNM	372	Ireland	IRL								07	COFFEE,TEA,COCOA,SPICES	1	No Quantity							80000			0
S3	2000	2000	2000	2	0	2	Export	704	Viet Nam	VNM	376	Israel	ISR								07	COFFEE,TEA,COCOA,SPICES	1	No Quantity							937000			0
S3	2000	2000	2000	2	0	2	Export	704	Viet Nam	VNM	381	Italy	ITA								07	COFFEE,TEA,COCOA,SPICES	1	No Quantity							25088000			0
S3	2000	2000	2000	2	0	2	Export	704	Viet Nam	VNM	388	Jamaica	JAM								07	COFFEE,TEA,COCOA,SPICES	1	No Quantity							59000			0
S3	2000	2000	2000	2	0	2	Export	704	Viet Nam	VNM	392	Japan	JPN								07	COFFEE,TEA,COCOA,SPICES	1	No Quantity							25805000			0
S3	2000	2000	2000	2	0	2	Export	704	Viet Nam	VNM	400	Jordan	JOR								07	COFFEE,TEA,COCOA,SPICES	1	No Quantity							251000			0
S3	2000	2000	2000	2	0	2	Export	704	Viet Nam	VNM	404	Kenya	KEN								07	COFFEE,TEA,COCOA,SPICES	1	No Quantity							164000			0
S3	2000	2000	2000	2	0	2	Export	704	Viet Nam	VNM	410	Rep. of Korea	KOR								07	COFFEE,TEA,COCOA,SPICES	1	No Quantity							6450000			0
S3	2000	2000	2000	2	0	2	Export	704	Viet Nam	VNM	414	Kuwait	KWT								07	COFFEE,TEA,COCOA,SPICES	1	No Quantity							496000			0
S3	2000	2000	2000	2	0	2	Export	704	Viet Nam	VNM	417	Kyrgyzstan	KGZ								07	COFFEE,TEA,COCOA,SPICES	1	No Quantity							45000			0
S3	2000	2000	2000	2	0	2	Export	704	Viet Nam	VNM	418	Lao People's Dem. Rep.	LAO								07	COFFEE,TEA,COCOA,SPICES	1	No Quantity							663000			0
S3	2000	2000	2000	2	0	2	Export	704	Viet Nam	VNM	422	Lebanon	LBN								07	COFFEE,TEA,COCOA,SPICES	1	No Quantity							190000			0
S3	2000	2000	2000	2	0	2	Export	704	Viet Nam	VNM	430	Liberia	LBR								07	COFFEE,TEA,COCOA,SPICES	1	No Quantity							26000			0
S3	2000	2000	2000	2	0	2	Export	704	Viet Nam	VNM	434	Libya	LBY								07	COFFEE,TEA,COCOA,SPICES	1	No Quantity							15000			0
S3	2000	2000	2000	2	0	2	Export	704	Viet Nam	VNM	446	China, Macao SAR	MAC								07	COFFEE,TEA,COCOA,SPICES	1	No Quantity							86000			0
S3	2000	2000	2000	2	0	2	Export	704	Viet Nam	VNM	458	Malaysia	MYS								07	COFFEE,TEA,COCOA,SPICES	1	No Quantity							5128000			0
S3	2000	2000	2000	2	0	2	Export	704	Viet Nam	VNM	478	Mauritania	MRT								07	COFFEE,TEA,COCOA,SPICES	1	No Quantity							112000			0
S3	2000	2000	2000	2	0	2	Export	704	Viet Nam	VNM	484	Mexico	MEX								07	COFFEE,TEA,COCOA,SPICES	1	No Quantity							515000			0
S3	2000	2000	2000	2	0	2	Export	704	Viet Nam	VNM	490	Other Asia, nes									07	COFFEE,TEA,COCOA,SPICES	1	No Quantity							16622000			0
S3	2000	2000	2000	2	0	2	Export	704	Viet Nam	VNM	496	Mongolia	MNG								07	COFFEE,TEA,COCOA,SPICES	1	No Quantity							30000			0
S3	2000	2000	2000	2	0	2	Export	704	Viet Nam	VNM	504	Morocco	MAR								07	COFFEE,TEA,COCOA,SPICES	1	No Quantity							2121000			0
S3	2000	2000	2000	2	0	2	Export	704	Viet Nam	VNM	512	Oman	OMN								07	COFFEE,TEA,COCOA,SPICES	1	No Quantity							35000			0
S3	2000	2000	2000	2	0	2	Export	704	Viet Nam	VNM	524	Nepal	NPL								07	COFFEE,TEA,COCOA,SPICES	1	No Quantity							247000			0
S3	2000	2000	2000	2	0	2	Export	704	Viet Nam	VNM	528	Netherlands	NLD								07	COFFEE,TEA,COCOA,SPICES	1	No Quantity							50796000			0
S3	2000	2000	2000	2	0	2	Export	704	Viet Nam	VNM	533	Aruba	ABW								07	COFFEE,TEA,COCOA,SPICES	1	No Quantity							169000			0
S3	2000	2000	2000	2	0	2	Export	704	Viet Nam	VNM	554	New Zealand	NZL								07	COFFEE,TEA,COCOA,SPICES	1	No Quantity							477000			0
S3	2000	2000	2000	2	0	2	Export	704	Viet Nam	VNM	558	Nicaragua	NIC								07	COFFEE,TEA,COCOA,SPICES	1	No Quantity							97000			0
S3	2000	2000	2000	2	0	2	Export	704	Viet Nam	VNM	562	Niger	NER								07	COFFEE,TEA,COCOA,SPICES	1	No Quantity							315000			0
S3	2000	2000	2000	2	0	2	Export	704	Viet Nam	VNM	585	Palau	PLW								07	COFFEE,TEA,COCOA,SPICES	1	No Quantity							11000			0
S3	2000	2000	2000	2	0	2	Export	704	Viet Nam	VNM	586	Pakistan	PAK								07	COFFEE,TEA,COCOA,SPICES	1	No Quantity							8611000			0
S3	2000	2000	2000	2	0	2	Export	704	Viet Nam	VNM	591	Panama	PAN								07	COFFEE,TEA,COCOA,SPICES	1	No Quantity							139000			0
S3	2000	2000	2000	2	0	2	Export	704	Viet Nam	VNM	608	Philippines	PHL								07	COFFEE,TEA,COCOA,SPICES	1	No Quantity							2307000			0
S3	2000	2000	2000	2	0	2	Export	704	Viet Nam	VNM	616	Poland	POL								07	COFFEE,TEA,COCOA,SPICES	1	No Quantity							10317000			0
S3	2000	2000	2000	2	0	2	Export	704	Viet Nam	VNM	620	Portugal	PRT								07	COFFEE,TEA,COCOA,SPICES	1	No Quantity							1232000			0
S3	2000	2000	2000	2	0	2	Export	704	Viet Nam	VNM	642	Romania	ROU								07	COFFEE,TEA,COCOA,SPICES	1	No Quantity							2585000			0
S3	2000	2000	2000	2	0	2	Export	704	Viet Nam	VNM	643	Russian Federation	RUS								07	COFFEE,TEA,COCOA,SPICES	1	No Quantity							4194000			0
S3	2000	2000	2000	2	0	2	Export	704	Viet Nam	VNM	682	Saudi Arabia	SAU								07	COFFEE,TEA,COCOA,SPICES	1	No Quantity							1309000			0
S3	2000	2000	2000	2	0	2	Export	704	Viet Nam	VNM	686	Senegal	SEN								07	COFFEE,TEA,COCOA,SPICES	1	No Quantity							173000			0
S3	2000	2000	2000	2	0	2	Export	704	Viet Nam	VNM	699	India	IND								07	COFFEE,TEA,COCOA,SPICES	1	No Quantity							10492000			0
S3	2000	2000	2000	2	0	2	Export	704	Viet Nam	VNM	702	Singapore	SGP								07	COFFEE,TEA,COCOA,SPICES	1	No Quantity							99780000			0
S3	2000	2000	2000	2	0	2	Export	704	Viet Nam	VNM	703	Slovakia	SVK								07	COFFEE,TEA,COCOA,SPICES	1	No Quantity							113000			0
S3	2000	2000	2000	2	0	2	Export	704	Viet Nam	VNM	705	Slovenia	SVN								07	COFFEE,TEA,COCOA,SPICES	1	No Quantity							109000			0
S3	2000	2000	2000	2	0	2	Export	704	Viet Nam	VNM	710	South Africa	ZAF								07	COFFEE,TEA,COCOA,SPICES	1	No Quantity							991000			0
S3	2000	2000	2000	2	0	2	Export	704	Viet Nam	VNM	724	Spain	ESP								07	COFFEE,TEA,COCOA,SPICES	1	No Quantity							18467000			0
S3	2000	2000	2000	2	0	2	Export	704	Viet Nam	VNM	736	Fmr Sudan	SDN								07	COFFEE,TEA,COCOA,SPICES	1	No Quantity							65000			0
S3	2000	2000	2000	2	0	2	Export	704	Viet Nam	VNM	748	Swaziland	SWZ								07	COFFEE,TEA,COCOA,SPICES	1	No Quantity							763000			0
S3	2000	2000	2000	2	0	2	Export	704	Viet Nam	VNM	752	Sweden	SWE								07	COFFEE,TEA,COCOA,SPICES	1	No Quantity							747000			0
S3	2000	2000	2000	2	0	2	Export	704	Viet Nam	VNM	757	Switzerland	CHE								07	COFFEE,TEA,COCOA,SPICES	1	No Quantity							102373000			0
S3	2000	2000	2000	2	0	2	Export	704	Viet Nam	VNM	760	Syria	SYR								07	COFFEE,TEA,COCOA,SPICES	1	No Quantity							589000			0
S3	2000	2000	2000	2	0	2	Export	704	Viet Nam	VNM	764	Thailand	THA								07	COFFEE,TEA,COCOA,SPICES	1	No Quantity							12179000			0
S3	2000	2000	2000	2	0	2	Export	704	Viet Nam	VNM	784	United Arab Emirates	ARE								07	COFFEE,TEA,COCOA,SPICES	1	No Quantity							10632000			0
S3	2000	2000	2000	2	0	2	Export	704	Viet Nam	VNM	788	Tunisia	TUN								07	COFFEE,TEA,COCOA,SPICES	1	No Quantity							227000			0
S3	2000	2000	2000	2	0	2	Export	704	Viet Nam	VNM	792	Turkey	TUR								07	COFFEE,TEA,COCOA,SPICES	1	No Quantity							1128000			0
S3	2000	2000	2000	2	0	2	Export	704	Viet Nam	VNM	804	Ukraine	UKR								07	COFFEE,TEA,COCOA,SPICES	1	No Quantity							1462000			0
S3	2000	2000	2000	2	0	2	Export	704	Viet Nam	VNM	807	North Macedonia	MKD								07	COFFEE,TEA,COCOA,SPICES	1	No Quantity							34000			0
S3	2000	2000	2000	2	0	2	Export	704	Viet Nam	VNM	818	Egypt	EGY								07	COFFEE,TEA,COCOA,SPICES	1	No Quantity							4115000			0
S3	2000	2000	2000	2	0	2	Export	704	Viet Nam	VNM	826	United Kingdom	GBR								07	COFFEE,TEA,COCOA,SPICES	1	No Quantity							40209000			0
S3	2000	2000	2000	2	0	2	Export	704	Viet Nam	VNM	842	USA	USA								07	COFFEE,TEA,COCOA,SPICES	1	No Quantity							80303000			0
S3	2000	2000	2000	2	0	2	Export	704	Viet Nam	VNM	858	Uruguay	URY								07	COFFEE,TEA,COCOA,SPICES	1	No Quantity							76000			0
S3	2000	2000	2000	2	0	2	Export	704	Viet Nam	VNM	860	Uzbekistan	UZB								07	COFFEE,TEA,COCOA,SPICES	1	No Quantity							35000			0
S3	2000	2000	2000	2	0	2	Export	704	Viet Nam	VNM	887	Yemen	YEM								07	COFFEE,TEA,COCOA,SPICES	1	No Quantity							20000			0
S3	2000	2000	2000	2	0	2	Export	703	Slovakia	SVK	0	World	WLD								08	ANIMAL FEED STUFF	1	No Quantity							25958161			0
S3	2000	2000	2000	2	0	2	Export	703	Slovakia	SVK	12	Algeria	DZA								08	ANIMAL FEED STUFF	1	No Quantity							28248			0
S3	2000	2000	2000	2	0	2	Export	703	Slovakia	SVK	32	Argentina	ARG								08	ANIMAL FEED STUFF	1	No Quantity							358684			0
S3	2000	2000	2000	2	0	2	Export	703	Slovakia	SVK	40	Austria	AUT								08	ANIMAL FEED STUFF	1	No Quantity							1961094			0
S3	2000	2000	2000	2	0	2	Export	703	Slovakia	SVK	56	Belgium	BEL								08	ANIMAL FEED STUFF	1	No Quantity							792825			0
S3	2000	2000	2000	2	0	2	Export	703	Slovakia	SVK	76	Brazil	BRA								08	ANIMAL FEED STUFF	1	No Quantity							57434			0
S3	2000	2000	2000	2	0	2	Export	703	Slovakia	SVK	112	Belarus	BLR								08	ANIMAL FEED STUFF	1	No Quantity							16			0
S3	2000	2000	2000	2	0	2	Export	703	Slovakia	SVK	191	Croatia	HRV								08	ANIMAL FEED STUFF	1	No Quantity							285340			0
S3	2000	2000	2000	2	0	2	Export	703	Slovakia	SVK	203	Czechia	CZE								08	ANIMAL FEED STUFF	1	No Quantity							1594192			0
S3	2000	2000	2000	2	0	2	Export	703	Slovakia	SVK	208	Denmark	DNK								08	ANIMAL FEED STUFF	1	No Quantity							1594788			0
S3	2000	2000	2000	2	0	2	Export	703	Slovakia	SVK	268	Georgia	GEO								08	ANIMAL FEED STUFF	1	No Quantity							285			0
S3	2000	2000	2000	2	0	2	Export	703	Slovakia	SVK	276	Germany	DEU								08	ANIMAL FEED STUFF	1	No Quantity							9916452			0
S3	2000	2000	2000	2	0	2	Export	703	Slovakia	SVK	348	Hungary	HUN								08	ANIMAL FEED STUFF	1	No Quantity							333658			0
S3	2000	2000	2000	2	0	2	Export	703	Slovakia	SVK	381	Italy	ITA								08	ANIMAL FEED STUFF	1	No Quantity							948560			0
S3	2000	2000	2000	2	0	2	Export	703	Slovakia	SVK	498	Rep. of Moldova	MDA								08	ANIMAL FEED STUFF	1	No Quantity							16			0
S3	2000	2000	2000	2	0	2	Export	703	Slovakia	SVK	528	Netherlands	NLD								08	ANIMAL FEED STUFF	1	No Quantity							1131825			0
S3	2000	2000	2000	2	0	2	Export	703	Slovakia	SVK	616	Poland	POL								08	ANIMAL FEED STUFF	1	No Quantity							5953205			0
S3	2000	2000	2000	2	0	2	Export	703	Slovakia	SVK	642	Romania	ROU								08	ANIMAL FEED STUFF	1	No Quantity							75318			0
S3	2000	2000	2000	2	0	2	Export	703	Slovakia	SVK	705	Slovenia	SVN								08	ANIMAL FEED STUFF	1	No Quantity							489555			0
S3	2000	2000	2000	2	0	2	Export	703	Slovakia	SVK	724	Spain	ESP								08	ANIMAL FEED STUFF	1	No Quantity							152927			0
S3	2000	2000	2000	2	0	2	Export	703	Slovakia	SVK	740	Suriname	SUR								08	ANIMAL FEED STUFF	1	No Quantity							1993			0
S3	2000	2000	2000	2	0	2	Export	703	Slovakia	SVK	757	Switzerland	CHE								08	ANIMAL FEED STUFF	1	No Quantity							97524			0
S3	2000	2000	2000	2	0	2	Export	703	Slovakia	SVK	784	United Arab Emirates	ARE								08	ANIMAL FEED STUFF	1	No Quantity							9			0
S3	2000	2000	2000	2	0	2	Export	703	Slovakia	SVK	804	Ukraine	UKR								08	ANIMAL FEED STUFF	1	No Quantity							980			0
S3	2000	2000	2000	2	0	2	Export	703	Slovakia	SVK	842	USA	USA								08	ANIMAL FEED STUFF	1	No Quantity							183232			0
S3	2000	2000	2000	2	0	2	Export	704	Viet Nam	VNM	0	World	WLD								08	ANIMAL FEED STUFF	1	No Quantity							1541000			0
S3	2000	2000	2000	2	0	2	Export	704	Viet Nam	VNM	56	Belgium	BEL								08	ANIMAL FEED STUFF	1	No Quantity							555000			0
S3	2000	2000	2000	2	0	2	Export	704	Viet Nam	VNM	144	Sri Lanka	LKA								08	ANIMAL FEED STUFF	1	No Quantity							81000			0
S3	2000	2000	2000	2	0	2	Export	704	Viet Nam	VNM	410	Rep. of Korea	KOR								08	ANIMAL FEED STUFF	1	No Quantity							439000			0
S3	2000	2000	2000	2	0	2	Export	704	Viet Nam	VNM	490	Other Asia, nes									08	ANIMAL FEED STUFF	1	No Quantity							271000			0
S3	2000	2000	2000	2	0	2	Export	704	Viet Nam	VNM	694	Sierra Leone	SLE								08	ANIMAL FEED STUFF	1	No Quantity							195000			0
S3	2000	2000	2000	2	0	2	Export	703	Slovakia	SVK	0	World	WLD								09	MISC.EDIBLE PRODUCTS ETC	1	No Quantity							44044808			0
S3	2000	2000	2000	2	0	2	Export	703	Slovakia	SVK	20	Andorra	AND								09	MISC.EDIBLE PRODUCTS ETC	1	No Quantity							13631			0
S3	2000	2000	2000	2	0	2	Export	703	Slovakia	SVK	36	Australia	AUS								09	MISC.EDIBLE PRODUCTS ETC	1	No Quantity							3745			0
S3	2000	2000	2000	2	0	2	Export	703	Slovakia	SVK	40	Austria	AUT								09	MISC.EDIBLE PRODUCTS ETC	1	No Quantity							68254			0
S3	2000	2000	2000	2	0	2	Export	703	Slovakia	SVK	51	Armenia	ARM								09	MISC.EDIBLE PRODUCTS ETC	1	No Quantity							11640			0
S3	2000	2000	2000	2	0	2	Export	703	Slovakia	SVK	56	Belgium	BEL								09	MISC.EDIBLE PRODUCTS ETC	1	No Quantity							6			0
S3	2000	2000	2000	2	0	2	Export	703	Slovakia	SVK	70	Bosnia Herzegovina	BIH								09	MISC.EDIBLE PRODUCTS ETC	1	No Quantity							422762			0
S3	2000	2000	2000	2	0	2	Export	703	Slovakia	SVK	100	Bulgaria	BGR								09	MISC.EDIBLE PRODUCTS ETC	1	No Quantity							986249			0
S3	2000	2000	2000	2	0	2	Export	703	Slovakia	SVK	112	Belarus	BLR								09	MISC.EDIBLE PRODUCTS ETC	1	No Quantity							49896			0
S3	2000	2000	2000	2	0	2	Export	703	Slovakia	SVK	191	Croatia	HRV								09	MISC.EDIBLE PRODUCTS ETC	1	No Quantity							525875			0
S3	2000	2000	2000	2	0	2	Export	703	Slovakia	SVK	203	Czechia	CZE								09	MISC.EDIBLE PRODUCTS ETC	1	No Quantity							15636666			0
S3	2000	2000	2000	2	0	2	Export	703	Slovakia	SVK	208	Denmark	DNK								09	MISC.EDIBLE PRODUCTS ETC	1	No Quantity							60			0
S3	2000	2000	2000	2	0	2	Export	703	Slovakia	SVK	233	Estonia	EST								09	MISC.EDIBLE PRODUCTS ETC	1	No Quantity							31825			0
S3	2000	2000	2000	2	0	2	Export	703	Slovakia	SVK	251	France	FRA								09	MISC.EDIBLE PRODUCTS ETC	1	No Quantity							132			0
S3	2000	2000	2000	2	0	2	Export	703	Slovakia	SVK	268	Georgia	GEO								09	MISC.EDIBLE PRODUCTS ETC	1	No Quantity							29504			0
S3	2000	2000	2000	2	0	2	Export	703	Slovakia	SVK	276	Germany	DEU								09	MISC.EDIBLE PRODUCTS ETC	1	No Quantity							208933			0
S3	2000	2000	2000	2	0	2	Export	703	Slovakia	SVK	348	Hungary	HUN								09	MISC.EDIBLE PRODUCTS ETC	1	No Quantity							11272862			0
S3	2000	2000	2000	2	0	2	Export	703	Slovakia	SVK	376	Israel	ISR								09	MISC.EDIBLE PRODUCTS ETC	1	No Quantity							31291			0
S3	2000	2000	2000	2	0	2	Export	703	Slovakia	SVK	381	Italy	ITA								09	MISC.EDIBLE PRODUCTS ETC	1	No Quantity							9798			0
S3	2000	2000	2000	2	0	2	Export	703	Slovakia	SVK	398	Kazakhstan	KAZ								09	MISC.EDIBLE PRODUCTS ETC	1	No Quantity							779461			0
S3	2000	2000	2000	2	0	2	Export	703	Slovakia	SVK	414	Kuwait	KWT								09	MISC.EDIBLE PRODUCTS ETC	1	No Quantity							12972			0
S3	2000	2000	2000	2	0	2	Export	703	Slovakia	SVK	417	Kyrgyzstan	KGZ								09	MISC.EDIBLE PRODUCTS ETC	1	No Quantity							37038			0
S3	2000	2000	2000	2	0	2	Export	703	Slovakia	SVK	428	Latvia	LVA								09	MISC.EDIBLE PRODUCTS ETC	1	No Quantity							21692			0
S3	2000	2000	2000	2	0	2	Export	703	Slovakia	SVK	440	Lithuania	LTU								09	MISC.EDIBLE PRODUCTS ETC	1	No Quantity							713646			0
S3	2000	2000	2000	2	0	2	Export	703	Slovakia	SVK	498	Rep. of Moldova	MDA								09	MISC.EDIBLE PRODUCTS ETC	1	No Quantity							249472			0
S3	2000	2000	2000	2	0	2	Export	703	Slovakia	SVK	598	Papua New Guinea	PNG								09	MISC.EDIBLE PRODUCTS ETC	1	No Quantity							1			0
S3	2000	2000	2000	2	0	2	Export	703	Slovakia	SVK	616	Poland	POL								09	MISC.EDIBLE PRODUCTS ETC	1	No Quantity							4787007			0
S3	2000	2000	2000	2	0	2	Export	703	Slovakia	SVK	642	Romania	ROU								09	MISC.EDIBLE PRODUCTS ETC	1	No Quantity							911305			0
S3	2000	2000	2000	2	0	2	Export	703	Slovakia	SVK	643	Russian Federation	RUS								09	MISC.EDIBLE PRODUCTS ETC	1	No Quantity							2911068			0
S3	2000	2000	2000	2	0	2	Export	703	Slovakia	SVK	705	Slovenia	SVN								09	MISC.EDIBLE PRODUCTS ETC	1	No Quantity							10555			0
S3	2000	2000	2000	2	0	2	Export	703	Slovakia	SVK	724	Spain	ESP								09	MISC.EDIBLE PRODUCTS ETC	1	No Quantity							1			0
S3	2000	2000	2000	2	0	2	Export	703	Slovakia	SVK	757	Switzerland	CHE								09	MISC.EDIBLE PRODUCTS ETC	1	No Quantity							7888			0
S3	2000	2000	2000	2	0	2	Export	703	Slovakia	SVK	804	Ukraine	UKR								09	MISC.EDIBLE PRODUCTS ETC	1	No Quantity							3763862			0
S3	2000	2000	2000	2	0	2	Export	703	Slovakia	SVK	807	North Macedonia	MKD								09	MISC.EDIBLE PRODUCTS ETC	1	No Quantity							369808			0
S3	2000	2000	2000	2	0	2	Export	703	Slovakia	SVK	842	USA	USA								09	MISC.EDIBLE PRODUCTS ETC	1	No Quantity							1560			0
S3	2000	2000	2000	2	0	2	Export	703	Slovakia	SVK	891	Serbia and Montenegro	SCG								09	MISC.EDIBLE PRODUCTS ETC	1	No Quantity							164344			0
S3	2000	2000	2000	2	0	2	Export	704	Viet Nam	VNM	0	World	WLD								09	MISC.EDIBLE PRODUCTS ETC	1	No Quantity							66264000			0
S3	2000	2000	2000	2	0	2	Export	704	Viet Nam	VNM	100	Bulgaria	BGR								09	MISC.EDIBLE PRODUCTS ETC	1	No Quantity							64000			0
S3	2000	2000	2000	2	0	2	Export	704	Viet Nam	VNM	116	Cambodia	KHM								09	MISC.EDIBLE PRODUCTS ETC	1	No Quantity							4360000			0
S3	2000	2000	2000	2	0	2	Export	704	Viet Nam	VNM	124	Canada	CAN								09	MISC.EDIBLE PRODUCTS ETC	1	No Quantity							284000			0
S3	2000	2000	2000	2	0	2	Export	704	Viet Nam	VNM	144	Sri Lanka	LKA								09	MISC.EDIBLE PRODUCTS ETC	1	No Quantity							1396000			0
S3	2000	2000	2000	2	0	2	Export	704	Viet Nam	VNM	156	China	CHN								09	MISC.EDIBLE PRODUCTS ETC	1	No Quantity							6623000			0
S3	2000	2000	2000	2	0	2	Export	704	Viet Nam	VNM	170	Colombia	COL								09	MISC.EDIBLE PRODUCTS ETC	1	No Quantity							74000			0
S3	2000	2000	2000	2	0	2	Export	704	Viet Nam	VNM	203	Czechia	CZE								09	MISC.EDIBLE PRODUCTS ETC	1	No Quantity							2260000			0
S3	2000	2000	2000	2	0	2	Export	704	Viet Nam	VNM	222	El Salvador	SLV								09	MISC.EDIBLE PRODUCTS ETC	1	No Quantity							87000			0
S3	2000	2000	2000	2	0	2	Export	704	Viet Nam	VNM	233	Estonia	EST								09	MISC.EDIBLE PRODUCTS ETC	1	No Quantity							17000			0
S3	2000	2000	2000	2	0	2	Export	704	Viet Nam	VNM	251	France	FRA								09	MISC.EDIBLE PRODUCTS ETC	1	No Quantity							265000			0
S3	2000	2000	2000	2	0	2	Export	704	Viet Nam	VNM	276	Germany	DEU								09	MISC.EDIBLE PRODUCTS ETC	1	No Quantity							667000			0
S3	2000	2000	2000	2	0	2	Export	704	Viet Nam	VNM	288	Ghana	GHA								09	MISC.EDIBLE PRODUCTS ETC	1	No Quantity							203000			0
S3	2000	2000	2000	2	0	2	Export	704	Viet Nam	VNM	300	Greece	GRC								09	MISC.EDIBLE PRODUCTS ETC	1	No Quantity							26000			0
S3	2000	2000	2000	2	0	2	Export	704	Viet Nam	VNM	344	China, Hong Kong SAR	HKG								09	MISC.EDIBLE PRODUCTS ETC	1	No Quantity							4306000			0
S3	2000	2000	2000	2	0	2	Export	704	Viet Nam	VNM	348	Hungary	HUN								09	MISC.EDIBLE PRODUCTS ETC	1	No Quantity							326000			0
S3	2000	2000	2000	2	0	2	Export	704	Viet Nam	VNM	368	Iraq	IRQ								09	MISC.EDIBLE PRODUCTS ETC	1	No Quantity							849000			0
S3	2000	2000	2000	2	0	2	Export	704	Viet Nam	VNM	392	Japan	JPN								09	MISC.EDIBLE PRODUCTS ETC	1	No Quantity							10400000			0
S3	2000	2000	2000	2	0	2	Export	704	Viet Nam	VNM	414	Kuwait	KWT								09	MISC.EDIBLE PRODUCTS ETC	1	No Quantity							64000			0
S3	2000	2000	2000	2	0	2	Export	704	Viet Nam	VNM	458	Malaysia	MYS								09	MISC.EDIBLE PRODUCTS ETC	1	No Quantity							819000			0
S3	2000	2000	2000	2	0	2	Export	704	Viet Nam	VNM	478	Mauritania	MRT								09	MISC.EDIBLE PRODUCTS ETC	1	No Quantity							39000			0
S3	2000	2000	2000	2	0	2	Export	704	Viet Nam	VNM	480	Mauritius	MUS								09	MISC.EDIBLE PRODUCTS ETC	1	No Quantity							39000			0
S3	2000	2000	2000	2	0	2	Export	704	Viet Nam	VNM	490	Other Asia, nes									09	MISC.EDIBLE PRODUCTS ETC	1	No Quantity							5644000			0
S3	2000	2000	2000	2	0	2	Export	704	Viet Nam	VNM	512	Oman	OMN								09	MISC.EDIBLE PRODUCTS ETC	1	No Quantity							17000			0
S3	2000	2000	2000	2	0	2	Export	704	Viet Nam	VNM	540	New Caledonia	NCL								09	MISC.EDIBLE PRODUCTS ETC	1	No Quantity							126000			0
S3	2000	2000	2000	2	0	2	Export	704	Viet Nam	VNM	554	New Zealand	NZL								09	MISC.EDIBLE PRODUCTS ETC	1	No Quantity							39000			0
S3	2000	2000	2000	2	0	2	Export	704	Viet Nam	VNM	566	Nigeria	NGA								09	MISC.EDIBLE PRODUCTS ETC	1	No Quantity							101000			0
S3	2000	2000	2000	2	0	2	Export	704	Viet Nam	VNM	598	Papua New Guinea	PNG								09	MISC.EDIBLE PRODUCTS ETC	1	No Quantity							74000			0
S3	2000	2000	2000	2	0	2	Export	704	Viet Nam	VNM	616	Poland	POL								09	MISC.EDIBLE PRODUCTS ETC	1	No Quantity							4217000			0
S3	2000	2000	2000	2	0	2	Export	704	Viet Nam	VNM	643	Russian Federation	RUS								09	MISC.EDIBLE PRODUCTS ETC	1	No Quantity							17212000			0
S3	2000	2000	2000	2	0	2	Export	704	Viet Nam	VNM	682	Saudi Arabia	SAU								09	MISC.EDIBLE PRODUCTS ETC	1	No Quantity							294000			0
S3	2000	2000	2000	2	0	2	Export	704	Viet Nam	VNM	694	Sierra Leone	SLE								09	MISC.EDIBLE PRODUCTS ETC	1	No Quantity							138000			0
S3	2000	2000	2000	2	0	2	Export	704	Viet Nam	VNM	702	Singapore	SGP								09	MISC.EDIBLE PRODUCTS ETC	1	No Quantity							1392000			0
S3	2000	2000	2000	2	0	2	Export	704	Viet Nam	VNM	705	Slovenia	SVN								09	MISC.EDIBLE PRODUCTS ETC	1	No Quantity							20000			0
S3	2000	2000	2000	2	0	2	Export	704	Viet Nam	VNM	710	South Africa	ZAF								09	MISC.EDIBLE PRODUCTS ETC	1	No Quantity							94000			0
S3	2000	2000	2000	2	0	2	Export	704	Viet Nam	VNM	724	Spain	ESP								09	MISC.EDIBLE PRODUCTS ETC	1	No Quantity							800000			0
S3	2000	2000	2000	2	0	2	Export	704	Viet Nam	VNM	740	Suriname	SUR								09	MISC.EDIBLE PRODUCTS ETC	1	No Quantity							247000			0
S3	2000	2000	2000	2	0	2	Export	704	Viet Nam	VNM	764	Thailand	THA								09	MISC.EDIBLE PRODUCTS ETC	1	No Quantity							1136000			0
S3	2000	2000	2000	2	0	2	Export	704	Viet Nam	VNM	784	United Arab Emirates	ARE								09	MISC.EDIBLE PRODUCTS ETC	1	No Quantity							99000			0
S3	2000	2000	2000	2	0	2	Export	704	Viet Nam	VNM	826	United Kingdom	GBR								09	MISC.EDIBLE PRODUCTS ETC	1	No Quantity							167000			0
S3	2000	2000	2000	2	0	2	Export	704	Viet Nam	VNM	842	USA	USA								09	MISC.EDIBLE PRODUCTS ETC	1	No Quantity							1279000			0
S3	2000	2000	2000	2	0	2	Export	703	Slovakia	SVK	0	World	WLD								11	BEVERAGES	1	No Quantity							25387089			0
S3	2000	2000	2000	2	0	2	Export	703	Slovakia	SVK	12	Algeria	DZA								11	BEVERAGES	1	No Quantity							25			0
S3	2000	2000	2000	2	0	2	Export	703	Slovakia	SVK	20	Andorra	AND								11	BEVERAGES	1	No Quantity							270			0
S3	2000	2000	2000	2	0	2	Export	703	Slovakia	SVK	36	Australia	AUS								11	BEVERAGES	1	No Quantity							5773			0
S3	2000	2000	2000	2	0	2	Export	703	Slovakia	SVK	40	Austria	AUT								11	BEVERAGES	1	No Quantity							53072			0
S3	2000	2000	2000	2	0	2	Export	703	Slovakia	SVK	51	Armenia	ARM								11	BEVERAGES	1	No Quantity							47			0
S3	2000	2000	2000	2	0	2	Export	703	Slovakia	SVK	56	Belgium	BEL								11	BEVERAGES	1	No Quantity							720197			0
S3	2000	2000	2000	2	0	2	Export	703	Slovakia	SVK	70	Bosnia Herzegovina	BIH								11	BEVERAGES	1	No Quantity							23851			0
S3	2000	2000	2000	2	0	2	Export	703	Slovakia	SVK	76	Brazil	BRA								11	BEVERAGES	1	No Quantity							5			0
S3	2000	2000	2000	2	0	2	Export	703	Slovakia	SVK	100	Bulgaria	BGR								11	BEVERAGES	1	No Quantity							83			0
S3	2000	2000	2000	2	0	2	Export	703	Slovakia	SVK	124	Canada	CAN								11	BEVERAGES	1	No Quantity							10746			0
S3	2000	2000	2000	2	0	2	Export	703	Slovakia	SVK	191	Croatia	HRV								11	BEVERAGES	1	No Quantity							19496			0
S3	2000	2000	2000	2	0	2	Export	703	Slovakia	SVK	196	Cyprus	CYP								11	BEVERAGES	1	No Quantity							160			0
S3	2000	2000	2000	2	0	2	Export	703	Slovakia	SVK	203	Czechia	CZE								11	BEVERAGES	1	No Quantity							16585574			0
S3	2000	2000	2000	2	0	2	Export	703	Slovakia	SVK	208	Denmark	DNK								11	BEVERAGES	1	No Quantity							139384			0
S3	2000	2000	2000	2	0	2	Export	703	Slovakia	SVK	233	Estonia	EST								11	BEVERAGES	1	No Quantity							16			0
S3	2000	2000	2000	2	0	2	Export	703	Slovakia	SVK	246	Finland	FIN								11	BEVERAGES	1	No Quantity							20458			0
S3	2000	2000	2000	2	0	2	Export	703	Slovakia	SVK	251	France	FRA								11	BEVERAGES	1	No Quantity							366623			0
S3	2000	2000	2000	2	0	2	Export	703	Slovakia	SVK	268	Georgia	GEO								11	BEVERAGES	1	No Quantity							9412			0
S3	2000	2000	2000	2	0	2	Export	703	Slovakia	SVK	276	Germany	DEU								11	BEVERAGES	1	No Quantity							363744			0
S3	2000	2000	2000	2	0	2	Export	703	Slovakia	SVK	348	Hungary	HUN								11	BEVERAGES	1	No Quantity							934813			0
S3	2000	2000	2000	2	0	2	Export	703	Slovakia	SVK	372	Ireland	IRL								11	BEVERAGES	1	No Quantity							16959			0
S3	2000	2000	2000	2	0	2	Export	703	Slovakia	SVK	376	Israel	ISR								11	BEVERAGES	1	No Quantity							21663			0
S3	2000	2000	2000	2	0	2	Export	703	Slovakia	SVK	381	Italy	ITA								11	BEVERAGES	1	No Quantity							256387			0
S3	2000	2000	2000	2	0	2	Export	703	Slovakia	SVK	392	Japan	JPN								11	BEVERAGES	1	No Quantity							20022			0
S3	2000	2000	2000	2	0	2	Export	703	Slovakia	SVK	404	Kenya	KEN								11	BEVERAGES	1	No Quantity							3			0
S3	2000	2000	2000	2	0	2	Export	703	Slovakia	SVK	428	Latvia	LVA								11	BEVERAGES	1	No Quantity							20412			0
S3	2000	2000	2000	2	0	2	Export	703	Slovakia	SVK	440	Lithuania	LTU								11	BEVERAGES	1	No Quantity							2401			0
S3	2000	2000	2000	2	0	2	Export	703	Slovakia	SVK	528	Netherlands	NLD								11	BEVERAGES	1	No Quantity							19791			0
S3	2000	2000	2000	2	0	2	Export	703	Slovakia	SVK	579	Norway	NOR								11	BEVERAGES	1	No Quantity							5			0
S3	2000	2000	2000	2	0	2	Export	703	Slovakia	SVK	583	FS Micronesia	FSM								11	BEVERAGES	1	No Quantity							4474			0
S3	2000	2000	2000	2	0	2	Export	703	Slovakia	SVK	604	Peru	PER								11	BEVERAGES	1	No Quantity							442			0
S3	2000	2000	2000	2	0	2	Export	703	Slovakia	SVK	608	Philippines	PHL								11	BEVERAGES	1	No Quantity							43			0
S3	2000	2000	2000	2	0	2	Export	703	Slovakia	SVK	616	Poland	POL								11	BEVERAGES	1	No Quantity							160362			0
S3	2000	2000	2000	2	0	2	Export	703	Slovakia	SVK	642	Romania	ROU								11	BEVERAGES	1	No Quantity							77414			0
S3	2000	2000	2000	2	0	2	Export	703	Slovakia	SVK	643	Russian Federation	RUS								11	BEVERAGES	1	No Quantity							260850			0
S3	2000	2000	2000	2	0	2	Export	703	Slovakia	SVK	699	India	IND								11	BEVERAGES	1	No Quantity							108			0
S3	2000	2000	2000	2	0	2	Export	703	Slovakia	SVK	705	Slovenia	SVN								11	BEVERAGES	1	No Quantity							168407			0
S3	2000	2000	2000	2	0	2	Export	703	Slovakia	SVK	724	Spain	ESP								11	BEVERAGES	1	No Quantity							26147			0
S3	2000	2000	2000	2	0	2	Export	703	Slovakia	SVK	736	Fmr Sudan	SDN								11	BEVERAGES	1	No Quantity							10033			0
S3	2000	2000	2000	2	0	2	Export	703	Slovakia	SVK	752	Sweden	SWE								11	BEVERAGES	1	No Quantity							2598474			0
S3	2000	2000	2000	2	0	2	Export	703	Slovakia	SVK	757	Switzerland	CHE								11	BEVERAGES	1	No Quantity							110672			0
S3	2000	2000	2000	2	0	2	Export	703	Slovakia	SVK	784	United Arab Emirates	ARE								11	BEVERAGES	1	No Quantity							55			0
S3	2000	2000	2000	2	0	2	Export	703	Slovakia	SVK	804	Ukraine	UKR								11	BEVERAGES	1	No Quantity							906677			0
S3	2000	2000	2000	2	0	2	Export	703	Slovakia	SVK	807	North Macedonia	MKD								11	BEVERAGES	1	No Quantity							1			0
S3	2000	2000	2000	2	0	2	Export	703	Slovakia	SVK	826	United Kingdom	GBR								11	BEVERAGES	1	No Quantity							1344995			0
S3	2000	2000	2000	2	0	2	Export	703	Slovakia	SVK	842	USA	USA								11	BEVERAGES	1	No Quantity							78724			0
S3	2000	2000	2000	2	0	2	Export	703	Slovakia	SVK	891	Serbia and Montenegro	SCG								11	BEVERAGES	1	No Quantity							27819			0
S3	2000	2000	2000	2	0	2	Export	704	Viet Nam	VNM	0	World	WLD								11	BEVERAGES	1	No Quantity							6450000			0
S3	2000	2000	2000	2	0	2	Export	704	Viet Nam	VNM	392	Japan	JPN								11	BEVERAGES	1	No Quantity							3399000			0
S3	2000	2000	2000	2	0	2	Export	704	Viet Nam	VNM	418	Lao People's Dem. Rep.	LAO								11	BEVERAGES	1	No Quantity							281000			0
S3	2000	2000	2000	2	0	2	Export	704	Viet Nam	VNM	540	New Caledonia	NCL								11	BEVERAGES	1	No Quantity							10000			0
S3	2000	2000	2000	2	0	2	Export	704	Viet Nam	VNM	643	Russian Federation	RUS								11	BEVERAGES	1	No Quantity							337000			0
S3	2000	2000	2000	2	0	2	Export	704	Viet Nam	VNM	702	Singapore	SGP								11	BEVERAGES	1	No Quantity							1804000			0
S3	2000	2000	2000	2	0	2	Export	704	Viet Nam	VNM	764	Thailand	THA								11	BEVERAGES	1	No Quantity							370000			0
S3	2000	2000	2000	2	0	2	Export	704	Viet Nam	VNM	842	USA	USA								11	BEVERAGES	1	No Quantity							249000			0
S3	2000	2000	2000	2	0	2	Export	703	Slovakia	SVK	0	World	WLD								12	TOBACCO,TOBACCO MANUFACT	1	No Quantity							25998776			0
S3	2000	2000	2000	2	0	2	Export	703	Slovakia	SVK	203	Czechia	CZE								12	TOBACCO,TOBACCO MANUFACT	1	No Quantity							15125730			0
S3	2000	2000	2000	2	0	2	Export	703	Slovakia	SVK	276	Germany	DEU								12	TOBACCO,TOBACCO MANUFACT	1	No Quantity							9329228			0
S3	2000	2000	2000	2	0	2	Export	703	Slovakia	SVK	300	Greece	GRC								12	TOBACCO,TOBACCO MANUFACT	1	No Quantity							808721			0
S3	2000	2000	2000	2	0	2	Export	703	Slovakia	SVK	348	Hungary	HUN								12	TOBACCO,TOBACCO MANUFACT	1	No Quantity							7984			0
S3	2000	2000	2000	2	0	2	Export	703	Slovakia	SVK	642	Romania	ROU								12	TOBACCO,TOBACCO MANUFACT	1	No Quantity							727113			0
S3	2000	2000	2000	2	0	2	Export	704	Viet Nam	VNM	0	World	WLD								12	TOBACCO,TOBACCO MANUFACT	1	No Quantity							11365000			0
S3	2000	2000	2000	2	0	2	Export	704	Viet Nam	VNM	36	Australia	AUS								12	TOBACCO,TOBACCO MANUFACT	1	No Quantity							136000			0
S3	2000	2000	2000	2	0	2	Export	704	Viet Nam	VNM	96	Brunei Darussalam	BRN								12	TOBACCO,TOBACCO MANUFACT	1	No Quantity							12000			0
S3	2000	2000	2000	2	0	2	Export	704	Viet Nam	VNM	124	Canada	CAN								12	TOBACCO,TOBACCO MANUFACT	1	No Quantity							328000			0
S3	2000	2000	2000	2	0	2	Export	704	Viet Nam	VNM	156	China	CHN								12	TOBACCO,TOBACCO MANUFACT	1	No Quantity							638000			0
S3	2000	2000	2000	2	0	2	Export	704	Viet Nam	VNM	203	Czechia	CZE								12	TOBACCO,TOBACCO MANUFACT	1	No Quantity							3168000			0
S3	2000	2000	2000	2	0	2	Export	704	Viet Nam	VNM	251	France	FRA								12	TOBACCO,TOBACCO MANUFACT	1	No Quantity							16000			0
S3	2000	2000	2000	2	0	2	Export	704	Viet Nam	VNM	276	Germany	DEU								12	TOBACCO,TOBACCO MANUFACT	1	No Quantity							793000			0
S3	2000	2000	2000	2	0	2	Export	704	Viet Nam	VNM	400	Jordan	JOR								12	TOBACCO,TOBACCO MANUFACT	1	No Quantity							1330000			0
S3	2000	2000	2000	2	0	2	Export	704	Viet Nam	VNM	408	Dem. People's Rep. of Korea	PRK								12	TOBACCO,TOBACCO MANUFACT	1	No Quantity							31000			0
S3	2000	2000	2000	2	0	2	Export	704	Viet Nam	VNM	410	Rep. of Korea	KOR								12	TOBACCO,TOBACCO MANUFACT	1	No Quantity							238000			0
S3	2000	2000	2000	2	0	2	Export	704	Viet Nam	VNM	418	Lao People's Dem. Rep.	LAO								12	TOBACCO,TOBACCO MANUFACT	1	No Quantity							3000			0
S3	2000	2000	2000	2	0	2	Export	704	Viet Nam	VNM	428	Latvia	LVA								12	TOBACCO,TOBACCO MANUFACT	1	No Quantity							18000			0
S3	2000	2000	2000	2	0	2	Export	704	Viet Nam	VNM	458	Malaysia	MYS								12	TOBACCO,TOBACCO MANUFACT	1	No Quantity							693000			0
S3	2000	2000	2000	2	0	2	Export	704	Viet Nam	VNM	528	Netherlands	NLD								12	TOBACCO,TOBACCO MANUFACT	1	No Quantity							40000			0
S3	2000	2000	2000	2	0	2	Export	704	Viet Nam	VNM	620	Portugal	PRT								12	TOBACCO,TOBACCO MANUFACT	1	No Quantity							35000			0
S3	2000	2000	2000	2	0	2	Export	704	Viet Nam	VNM	643	Russian Federation	RUS								12	TOBACCO,TOBACCO MANUFACT	1	No Quantity							35000			0
S3	2000	2000	2000	2	0	2	Export	704	Viet Nam	VNM	702	Singapore	SGP								12	TOBACCO,TOBACCO MANUFACT	1	No Quantity							1079000			0
S3	2000	2000	2000	2	0	2	Export	704	Viet Nam	VNM	703	Slovakia	SVK								12	TOBACCO,TOBACCO MANUFACT	1	No Quantity							239000			0
S3	2000	2000	2000	2	0	2	Export	704	Viet Nam	VNM	705	Slovenia	SVN								12	TOBACCO,TOBACCO MANUFACT	1	No Quantity							20000			0
S3	2000	2000	2000	2	0	2	Export	704	Viet Nam	VNM	752	Sweden	SWE								12	TOBACCO,TOBACCO MANUFACT	1	No Quantity							31000			0
S3	2000	2000	2000	2	0	2	Export	704	Viet Nam	VNM	764	Thailand	THA								12	TOBACCO,TOBACCO MANUFACT	1	No Quantity							718000			0
S3	2000	2000	2000	2	0	2	Export	704	Viet Nam	VNM	792	Turkey	TUR								12	TOBACCO,TOBACCO MANUFACT	1	No Quantity							475000			0
S3	2000	2000	2000	2	0	2	Export	704	Viet Nam	VNM	826	United Kingdom	GBR								12	TOBACCO,TOBACCO MANUFACT	1	No Quantity							1289000			0
S3	2000	2000	2000	2	0	2	Export	703	Slovakia	SVK	0	World	WLD								21	HIDES,SKINS,FURSKINS,RAW	1	No Quantity							9992211			0
S3	2000	2000	2000	2	0	2	Export	703	Slovakia	SVK	40	Austria	AUT								21	HIDES,SKINS,FURSKINS,RAW	1	No Quantity							2028854			0
S3	2000	2000	2000	2	0	2	Export	703	Slovakia	SVK	191	Croatia	HRV								21	HIDES,SKINS,FURSKINS,RAW	1	No Quantity							6389			0
S3	2000	2000	2000	2	0	2	Export	703	Slovakia	SVK	203	Czechia	CZE								21	HIDES,SKINS,FURSKINS,RAW	1	No Quantity							3231981			0
S3	2000	2000	2000	2	0	2	Export	703	Slovakia	SVK	208	Denmark	DNK								21	HIDES,SKINS,FURSKINS,RAW	1	No Quantity							6818			0
S3	2000	2000	2000	2	0	2	Export	703	Slovakia	SVK	251	France	FRA								21	HIDES,SKINS,FURSKINS,RAW	1	No Quantity							13204			0
S3	2000	2000	2000	2	0	2	Export	703	Slovakia	SVK	276	Germany	DEU								21	HIDES,SKINS,FURSKINS,RAW	1	No Quantity							1939298			0
S3	2000	2000	2000	2	0	2	Export	703	Slovakia	SVK	300	Greece	GRC								21	HIDES,SKINS,FURSKINS,RAW	1	No Quantity							24248			0
S3	2000	2000	2000	2	0	2	Export	703	Slovakia	SVK	348	Hungary	HUN								21	HIDES,SKINS,FURSKINS,RAW	1	No Quantity							824			0
S3	2000	2000	2000	2	0	2	Export	703	Slovakia	SVK	376	Israel	ISR								21	HIDES,SKINS,FURSKINS,RAW	1	No Quantity							35013			0
S3	2000	2000	2000	2	0	2	Export	703	Slovakia	SVK	381	Italy	ITA								21	HIDES,SKINS,FURSKINS,RAW	1	No Quantity							1158110			0
S3	2000	2000	2000	2	0	2	Export	703	Slovakia	SVK	528	Netherlands	NLD								21	HIDES,SKINS,FURSKINS,RAW	1	No Quantity							329495			0
S3	2000	2000	2000	2	0	2	Export	703	Slovakia	SVK	616	Poland	POL								21	HIDES,SKINS,FURSKINS,RAW	1	No Quantity							1192032			0
S3	2000	2000	2000	2	0	2	Export	703	Slovakia	SVK	643	Russian Federation	RUS								21	HIDES,SKINS,FURSKINS,RAW	1	No Quantity							1882			0
S3	2000	2000	2000	2	0	2	Export	703	Slovakia	SVK	724	Spain	ESP								21	HIDES,SKINS,FURSKINS,RAW	1	No Quantity							21384			0
S3	2000	2000	2000	2	0	2	Export	703	Slovakia	SVK	757	Switzerland	CHE								21	HIDES,SKINS,FURSKINS,RAW	1	No Quantity							2678			0
S3	2000	2000	2000	2	0	2	Export	704	Viet Nam	VNM	0	World	WLD								21	HIDES,SKINS,FURSKINS,RAW	1	No Quantity							8529000			0
S3	2000	2000	2000	2	0	2	Export	704	Viet Nam	VNM	116	Cambodia	KHM								21	HIDES,SKINS,FURSKINS,RAW	1	No Quantity							119000			0
S3	2000	2000	2000	2	0	2	Export	704	Viet Nam	VNM	381	Italy	ITA								21	HIDES,SKINS,FURSKINS,RAW	1	No Quantity							232000			0
S3	2000	2000	2000	2	0	2	Export	704	Viet Nam	VNM	392	Japan	JPN								21	HIDES,SKINS,FURSKINS,RAW	1	No Quantity							507000			0
S3	2000	2000	2000	2	0	2	Export	704	Viet Nam	VNM	490	Other Asia, nes									21	HIDES,SKINS,FURSKINS,RAW	1	No Quantity							215000			0
S3	2000	2000	2000	2	0	2	Export	704	Viet Nam	VNM	702	Singapore	SGP								21	HIDES,SKINS,FURSKINS,RAW	1	No Quantity							1315000			0
S3	2000	2000	2000	2	0	2	Export	704	Viet Nam	VNM	764	Thailand	THA								21	HIDES,SKINS,FURSKINS,RAW	1	No Quantity							6129000			0
S3	2000	2000	2000	2	0	2	Export	704	Viet Nam	VNM	780	Trinidad and Tobago	TTO								21	HIDES,SKINS,FURSKINS,RAW	1	No Quantity							12000			0
S3	2000	2000	2000	2	0	2	Export	703	Slovakia	SVK	0	World	WLD								22	OIL SEED,OLEAGINUS FRUIT	1	No Quantity							17265752			0
S3	2000	2000	2000	2	0	2	Export	703	Slovakia	SVK	40	Austria	AUT								22	OIL SEED,OLEAGINUS FRUIT	1	No Quantity							3969753			0
S3	2000	2000	2000	2	0	2	Export	703	Slovakia	SVK	56	Belgium	BEL								22	OIL SEED,OLEAGINUS FRUIT	1	No Quantity							181823			0
S3	2000	2000	2000	2	0	2	Export	703	Slovakia	SVK	203	Czechia	CZE								22	OIL SEED,OLEAGINUS FRUIT	1	No Quantity							5327810			0
S3	2000	2000	2000	2	0	2	Export	703	Slovakia	SVK	208	Denmark	DNK								22	OIL SEED,OLEAGINUS FRUIT	1	No Quantity							236110			0
S3	2000	2000	2000	2	0	2	Export	703	Slovakia	SVK	276	Germany	DEU								22	OIL SEED,OLEAGINUS FRUIT	1	No Quantity							3842770			0
S3	2000	2000	2000	2	0	2	Export	703	Slovakia	SVK	348	Hungary	HUN								22	OIL SEED,OLEAGINUS FRUIT	1	No Quantity							183810			0
S3	2000	2000	2000	2	0	2	Export	703	Slovakia	SVK	440	Lithuania	LTU								22	OIL SEED,OLEAGINUS FRUIT	1	No Quantity							36875			0
S3	2000	2000	2000	2	0	2	Export	703	Slovakia	SVK	528	Netherlands	NLD								22	OIL SEED,OLEAGINUS FRUIT	1	No Quantity							2449805			0
S3	2000	2000	2000	2	0	2	Export	703	Slovakia	SVK	616	Poland	POL								22	OIL SEED,OLEAGINUS FRUIT	1	No Quantity							1005296			0
S3	2000	2000	2000	2	0	2	Export	703	Slovakia	SVK	804	Ukraine	UKR								22	OIL SEED,OLEAGINUS FRUIT	1	No Quantity							31700			0
S3	2000	2000	2000	2	0	2	Export	704	Viet Nam	VNM	0	World	WLD								22	OIL SEED,OLEAGINUS FRUIT	1	No Quantity							50374000			0
S3	2000	2000	2000	2	0	2	Export	704	Viet Nam	VNM	76	Brazil	BRA								22	OIL SEED,OLEAGINUS FRUIT	1	No Quantity							550000			0
S3	2000	2000	2000	2	0	2	Export	704	Viet Nam	VNM	84	Belize	BLZ								22	OIL SEED,OLEAGINUS FRUIT	1	No Quantity							39000			0
S3	2000	2000	2000	2	0	2	Export	704	Viet Nam	VNM	96	Brunei Darussalam	BRN								22	OIL SEED,OLEAGINUS FRUIT	1	No Quantity							10000			0
S3	2000	2000	2000	2	0	2	Export	704	Viet Nam	VNM	116	Cambodia	KHM								22	OIL SEED,OLEAGINUS FRUIT	1	No Quantity							176000			0
S3	2000	2000	2000	2	0	2	Export	704	Viet Nam	VNM	124	Canada	CAN								22	OIL SEED,OLEAGINUS FRUIT	1	No Quantity							12000			0
S3	2000	2000	2000	2	0	2	Export	704	Viet Nam	VNM	156	China	CHN								22	OIL SEED,OLEAGINUS FRUIT	1	No Quantity							10886000			0
S3	2000	2000	2000	2	0	2	Export	704	Viet Nam	VNM	203	Czechia	CZE								22	OIL SEED,OLEAGINUS FRUIT	1	No Quantity							1000			0
S3	2000	2000	2000	2	0	2	Export	704	Viet Nam	VNM	276	Germany	DEU								22	OIL SEED,OLEAGINUS FRUIT	1	No Quantity							46000			0
S3	2000	2000	2000	2	0	2	Export	704	Viet Nam	VNM	344	China, Hong Kong SAR	HKG								22	OIL SEED,OLEAGINUS FRUIT	1	No Quantity							84000			0
S3	2000	2000	2000	2	0	2	Export	704	Viet Nam	VNM	348	Hungary	HUN								22	OIL SEED,OLEAGINUS FRUIT	1	No Quantity							9000			0
S3	2000	2000	2000	2	0	2	Export	704	Viet Nam	VNM	360	Indonesia	IDN								22	OIL SEED,OLEAGINUS FRUIT	1	No Quantity							6733000			0
S3	2000	2000	2000	2	0	2	Export	704	Viet Nam	VNM	392	Japan	JPN								22	OIL SEED,OLEAGINUS FRUIT	1	No Quantity							1316000			0
S3	2000	2000	2000	2	0	2	Export	704	Viet Nam	VNM	410	Rep. of Korea	KOR								22	OIL SEED,OLEAGINUS FRUIT	1	No Quantity							158000			0
S3	2000	2000	2000	2	0	2	Export	704	Viet Nam	VNM	414	Kuwait	KWT								22	OIL SEED,OLEAGINUS FRUIT	1	No Quantity							23000			0
S3	2000	2000	2000	2	0	2	Export	704	Viet Nam	VNM	418	Lao People's Dem. Rep.	LAO								22	OIL SEED,OLEAGINUS FRUIT	1	No Quantity							9904000			0
S3	2000	2000	2000	2	0	2	Export	704	Viet Nam	VNM	458	Malaysia	MYS								22	OIL SEED,OLEAGINUS FRUIT	1	No Quantity							4425000			0
S3	2000	2000	2000	2	0	2	Export	704	Viet Nam	VNM	466	Mali	MLI								22	OIL SEED,OLEAGINUS FRUIT	1	No Quantity							21000			0
S3	2000	2000	2000	2	0	2	Export	704	Viet Nam	VNM	490	Other Asia, nes									22	OIL SEED,OLEAGINUS FRUIT	1	No Quantity							5000			0
S3	2000	2000	2000	2	0	2	Export	704	Viet Nam	VNM	496	Mongolia	MNG								22	OIL SEED,OLEAGINUS FRUIT	1	No Quantity							9000			0
S3	2000	2000	2000	2	0	2	Export	704	Viet Nam	VNM	586	Pakistan	PAK								22	OIL SEED,OLEAGINUS FRUIT	1	No Quantity							11000			0
S3	2000	2000	2000	2	0	2	Export	704	Viet Nam	VNM	608	Philippines	PHL								22	OIL SEED,OLEAGINUS FRUIT	1	No Quantity							5487000			0
S3	2000	2000	2000	2	0	2	Export	704	Viet Nam	VNM	612	Pitcairn	PCN								22	OIL SEED,OLEAGINUS FRUIT	1	No Quantity							106000			0
S3	2000	2000	2000	2	0	2	Export	704	Viet Nam	VNM	643	Russian Federation	RUS								22	OIL SEED,OLEAGINUS FRUIT	1	No Quantity							130000			0
S3	2000	2000	2000	2	0	2	Export	704	Viet Nam	VNM	699	India	IND								22	OIL SEED,OLEAGINUS FRUIT	1	No Quantity							68000			0
S3	2000	2000	2000	2	0	2	Export	704	Viet Nam	VNM	702	Singapore	SGP								22	OIL SEED,OLEAGINUS FRUIT	1	No Quantity							6492000			0
S3	2000	2000	2000	2	0	2	Export	704	Viet Nam	VNM	764	Thailand	THA								22	OIL SEED,OLEAGINUS FRUIT	1	No Quantity							2933000			0
S3	2000	2000	2000	2	0	2	Export	704	Viet Nam	VNM	804	Ukraine	UKR								22	OIL SEED,OLEAGINUS FRUIT	1	No Quantity							125000			0
S3	2000	2000	2000	2	0	2	Export	704	Viet Nam	VNM	842	USA	USA								22	OIL SEED,OLEAGINUS FRUIT	1	No Quantity							615000			0
S3	2000	2000	2000	2	0	2	Export	703	Slovakia	SVK	0	World	WLD								23	CRUDE RUBBER	1	No Quantity							1057690			0
S3	2000	2000	2000	2	0	2	Export	703	Slovakia	SVK	40	Austria	AUT								23	CRUDE RUBBER	1	No Quantity							116			0
S3	2000	2000	2000	2	0	2	Export	703	Slovakia	SVK	56	Belgium	BEL								23	CRUDE RUBBER	1	No Quantity							30037			0
S3	2000	2000	2000	2	0	2	Export	703	Slovakia	SVK	203	Czechia	CZE								23	CRUDE RUBBER	1	No Quantity							511595			0
S3	2000	2000	2000	2	0	2	Export	703	Slovakia	SVK	276	Germany	DEU								23	CRUDE RUBBER	1	No Quantity							112230			0
S3	2000	2000	2000	2	0	2	Export	703	Slovakia	SVK	348	Hungary	HUN								23	CRUDE RUBBER	1	No Quantity							17111			0
S3	2000	2000	2000	2	0	2	Export	703	Slovakia	SVK	381	Italy	ITA								23	CRUDE RUBBER	1	No Quantity							16			0
S3	2000	2000	2000	2	0	2	Export	703	Slovakia	SVK	528	Netherlands	NLD								23	CRUDE RUBBER	1	No Quantity							2			0
S3	2000	2000	2000	2	0	2	Export	703	Slovakia	SVK	616	Poland	POL								23	CRUDE RUBBER	1	No Quantity							40294			0
S3	2000	2000	2000	2	0	2	Export	703	Slovakia	SVK	643	Russian Federation	RUS								23	CRUDE RUBBER	1	No Quantity							264275			0
S3	2000	2000	2000	2	0	2	Export	703	Slovakia	SVK	804	Ukraine	UKR								23	CRUDE RUBBER	1	No Quantity							5202			0
S3	2000	2000	2000	2	0	2	Export	703	Slovakia	SVK	807	North Macedonia	MKD								23	CRUDE RUBBER	1	No Quantity							2327			0
S3	2000	2000	2000	2	0	2	Export	703	Slovakia	SVK	842	USA	USA								23	CRUDE RUBBER	1	No Quantity							935			0
S3	2000	2000	2000	2	0	2	Export	703	Slovakia	SVK	899	Areas, nes									23	CRUDE RUBBER	1	No Quantity							73549			0
S3	2000	2000	2000	2	0	2	Export	704	Viet Nam	VNM	0	World	WLD								23	CRUDE RUBBER	1	No Quantity							166019000			0
S3	2000	2000	2000	2	0	2	Export	704	Viet Nam	VNM	32	Argentina	ARG								23	CRUDE RUBBER	1	No Quantity							454000			0
S3	2000	2000	2000	2	0	2	Export	704	Viet Nam	VNM	36	Australia	AUS								23	CRUDE RUBBER	1	No Quantity							173000			0
S3	2000	2000	2000	2	0	2	Export	704	Viet Nam	VNM	40	Austria	AUT								23	CRUDE RUBBER	1	No Quantity							105000			0
S3	2000	2000	2000	2	0	2	Export	704	Viet Nam	VNM	56	Belgium	BEL								23	CRUDE RUBBER	1	No Quantity							1704000			0
S3	2000	2000	2000	2	0	2	Export	704	Viet Nam	VNM	76	Brazil	BRA								23	CRUDE RUBBER	1	No Quantity							232000			0
S3	2000	2000	2000	2	0	2	Export	704	Viet Nam	VNM	100	Bulgaria	BGR								23	CRUDE RUBBER	1	No Quantity							63000			0
S3	2000	2000	2000	2	0	2	Export	704	Viet Nam	VNM	116	Cambodia	KHM								23	CRUDE RUBBER	1	No Quantity							878000			0
S3	2000	2000	2000	2	0	2	Export	704	Viet Nam	VNM	124	Canada	CAN								23	CRUDE RUBBER	1	No Quantity							522000			0
S3	2000	2000	2000	2	0	2	Export	704	Viet Nam	VNM	156	China	CHN								23	CRUDE RUBBER	1	No Quantity							66569000			0
S3	2000	2000	2000	2	0	2	Export	704	Viet Nam	VNM	170	Colombia	COL								23	CRUDE RUBBER	1	No Quantity							92000			0
S3	2000	2000	2000	2	0	2	Export	704	Viet Nam	VNM	203	Czechia	CZE								23	CRUDE RUBBER	1	No Quantity							36000			0
S3	2000	2000	2000	2	0	2	Export	704	Viet Nam	VNM	208	Denmark	DNK								23	CRUDE RUBBER	1	No Quantity							30000			0
S3	2000	2000	2000	2	0	2	Export	704	Viet Nam	VNM	251	France	FRA								23	CRUDE RUBBER	1	No Quantity							5024000			0
S3	2000	2000	2000	2	0	2	Export	704	Viet Nam	VNM	266	Gabon	GAB								23	CRUDE RUBBER	1	No Quantity							10000			0
S3	2000	2000	2000	2	0	2	Export	704	Viet Nam	VNM	276	Germany	DEU								23	CRUDE RUBBER	1	No Quantity							8809000			0
S3	2000	2000	2000	2	0	2	Export	704	Viet Nam	VNM	300	Greece	GRC								23	CRUDE RUBBER	1	No Quantity							33000			0
S3	2000	2000	2000	2	0	2	Export	704	Viet Nam	VNM	344	China, Hong Kong SAR	HKG								23	CRUDE RUBBER	1	No Quantity							5275000			0
S3	2000	2000	2000	2	0	2	Export	704	Viet Nam	VNM	360	Indonesia	IDN								23	CRUDE RUBBER	1	No Quantity							54000			0
S3	2000	2000	2000	2	0	2	Export	704	Viet Nam	VNM	368	Iraq	IRQ								23	CRUDE RUBBER	1	No Quantity							1760000			0
S3	2000	2000	2000	2	0	2	Export	704	Viet Nam	VNM	372	Ireland	IRL								23	CRUDE RUBBER	1	No Quantity							26000			0
S3	2000	2000	2000	2	0	2	Export	704	Viet Nam	VNM	381	Italy	ITA								23	CRUDE RUBBER	1	No Quantity							1977000			0
S3	2000	2000	2000	2	0	2	Export	704	Viet Nam	VNM	392	Japan	JPN								23	CRUDE RUBBER	1	No Quantity							5793000			0
S3	2000	2000	2000	2	0	2	Export	704	Viet Nam	VNM	404	Kenya	KEN								23	CRUDE RUBBER	1	No Quantity							58000			0
S3	2000	2000	2000	2	0	2	Export	704	Viet Nam	VNM	410	Rep. of Korea	KOR								23	CRUDE RUBBER	1	No Quantity							9223000			0
S3	2000	2000	2000	2	0	2	Export	704	Viet Nam	VNM	428	Latvia	LVA								23	CRUDE RUBBER	1	No Quantity							625000			0
S3	2000	2000	2000	2	0	2	Export	704	Viet Nam	VNM	458	Malaysia	MYS								23	CRUDE RUBBER	1	No Quantity							4063000			0
S3	2000	2000	2000	2	0	2	Export	704	Viet Nam	VNM	478	Mauritania	MRT								23	CRUDE RUBBER	1	No Quantity							11000			0
S3	2000	2000	2000	2	0	2	Export	704	Viet Nam	VNM	490	Other Asia, nes									23	CRUDE RUBBER	1	No Quantity							8403000			0
S3	2000	2000	2000	2	0	2	Export	704	Viet Nam	VNM	504	Morocco	MAR								23	CRUDE RUBBER	1	No Quantity							103000			0
S3	2000	2000	2000	2	0	2	Export	704	Viet Nam	VNM	528	Netherlands	NLD								23	CRUDE RUBBER	1	No Quantity							2589000			0
S3	2000	2000	2000	2	0	2	Export	704	Viet Nam	VNM	554	New Zealand	NZL								23	CRUDE RUBBER	1	No Quantity							134000			0
S3	2000	2000	2000	2	0	2	Export	704	Viet Nam	VNM	616	Poland	POL								23	CRUDE RUBBER	1	No Quantity							131000			0
S3	2000	2000	2000	2	0	2	Export	704	Viet Nam	VNM	643	Russian Federation	RUS								23	CRUDE RUBBER	1	No Quantity							13367000			0
S3	2000	2000	2000	2	0	2	Export	704	Viet Nam	VNM	699	India	IND								23	CRUDE RUBBER	1	No Quantity							25000			0
S3	2000	2000	2000	2	0	2	Export	704	Viet Nam	VNM	702	Singapore	SGP								23	CRUDE RUBBER	1	No Quantity							16419000			0
S3	2000	2000	2000	2	0	2	Export	704	Viet Nam	VNM	703	Slovakia	SVK								23	CRUDE RUBBER	1	No Quantity							664000			0
S3	2000	2000	2000	2	0	2	Export	704	Viet Nam	VNM	705	Slovenia	SVN								23	CRUDE RUBBER	1	No Quantity							143000			0
S3	2000	2000	2000	2	0	2	Export	704	Viet Nam	VNM	710	South Africa	ZAF								23	CRUDE RUBBER	1	No Quantity							26000			0
S3	2000	2000	2000	2	0	2	Export	704	Viet Nam	VNM	724	Spain	ESP								23	CRUDE RUBBER	1	No Quantity							1275000			0
S3	2000	2000	2000	2	0	2	Export	704	Viet Nam	VNM	752	Sweden	SWE								23	CRUDE RUBBER	1	No Quantity							550000			0
S3	2000	2000	2000	2	0	2	Export	704	Viet Nam	VNM	757	Switzerland	CHE								23	CRUDE RUBBER	1	No Quantity							14000			0
S3	2000	2000	2000	2	0	2	Export	704	Viet Nam	VNM	764	Thailand	THA								23	CRUDE RUBBER	1	No Quantity							70000			0
S3	2000	2000	2000	2	0	2	Export	704	Viet Nam	VNM	772	Tokelau	TKL								23	CRUDE RUBBER	1	No Quantity							112000			0
S3	2000	2000	2000	2	0	2	Export	704	Viet Nam	VNM	788	Tunisia	TUN								23	CRUDE RUBBER	1	No Quantity							27000			0
S3	2000	2000	2000	2	0	2	Export	704	Viet Nam	VNM	792	Turkey	TUR								23	CRUDE RUBBER	1	No Quantity							1301000			0
S3	2000	2000	2000	2	0	2	Export	704	Viet Nam	VNM	804	Ukraine	UKR								23	CRUDE RUBBER	1	No Quantity							3857000			0
S3	2000	2000	2000	2	0	2	Export	704	Viet Nam	VNM	826	United Kingdom	GBR								23	CRUDE RUBBER	1	No Quantity							1555000			0
S3	2000	2000	2000	2	0	2	Export	704	Viet Nam	VNM	842	USA	USA								23	CRUDE RUBBER	1	No Quantity							1563000			0
S3	2000	2000	2000	2	0	2	Export	704	Viet Nam	VNM	862	Venezuela	VEN								23	CRUDE RUBBER	1	No Quantity							92000			0
S3	2000	2000	2000	2	0	2	Export	703	Slovakia	SVK	0	World	WLD								24	CORK AND WOOD	1	No Quantity							187868262			0
S3	2000	2000	2000	2	0	2	Export	703	Slovakia	SVK	20	Andorra	AND								24	CORK AND WOOD	1	No Quantity							3046			0
S3	2000	2000	2000	2	0	2	Export	703	Slovakia	SVK	40	Austria	AUT								24	CORK AND WOOD	1	No Quantity							51171227			0
S3	2000	2000	2000	2	0	2	Export	703	Slovakia	SVK	56	Belgium	BEL								24	CORK AND WOOD	1	No Quantity							859821			0
S3	2000	2000	2000	2	0	2	Export	703	Slovakia	SVK	100	Bulgaria	BGR								24	CORK AND WOOD	1	No Quantity							10827			0
S3	2000	2000	2000	2	0	2	Export	703	Slovakia	SVK	112	Belarus	BLR								24	CORK AND WOOD	1	No Quantity							874			0
S3	2000	2000	2000	2	0	2	Export	703	Slovakia	SVK	124	Canada	CAN								24	CORK AND WOOD	1	No Quantity							15952			0
S3	2000	2000	2000	2	0	2	Export	703	Slovakia	SVK	156	China	CHN								24	CORK AND WOOD	1	No Quantity							283309			0
S3	2000	2000	2000	2	0	2	Export	703	Slovakia	SVK	191	Croatia	HRV								24	CORK AND WOOD	1	No Quantity							736392			0
S3	2000	2000	2000	2	0	2	Export	703	Slovakia	SVK	196	Cyprus	CYP								24	CORK AND WOOD	1	No Quantity							1471911			0
S3	2000	2000	2000	2	0	2	Export	703	Slovakia	SVK	203	Czechia	CZE								24	CORK AND WOOD	1	No Quantity							27063557			0
S3	2000	2000	2000	2	0	2	Export	703	Slovakia	SVK	208	Denmark	DNK								24	CORK AND WOOD	1	No Quantity							2632461			0
S3	2000	2000	2000	2	0	2	Export	703	Slovakia	SVK	246	Finland	FIN								24	CORK AND WOOD	1	No Quantity							147405			0
S3	2000	2000	2000	2	0	2	Export	703	Slovakia	SVK	251	France	FRA								24	CORK AND WOOD	1	No Quantity							5363553			0
S3	2000	2000	2000	2	0	2	Export	703	Slovakia	SVK	276	Germany	DEU								24	CORK AND WOOD	1	No Quantity							16412969			0
S3	2000	2000	2000	2	0	2	Export	703	Slovakia	SVK	300	Greece	GRC								24	CORK AND WOOD	1	No Quantity							7288219			0
S3	2000	2000	2000	2	0	2	Export	703	Slovakia	SVK	344	China, Hong Kong SAR	HKG								24	CORK AND WOOD	1	No Quantity							98235			0
S3	2000	2000	2000	2	0	2	Export	703	Slovakia	SVK	348	Hungary	HUN								24	CORK AND WOOD	1	No Quantity							31662827			0
S3	2000	2000	2000	2	0	2	Export	703	Slovakia	SVK	376	Israel	ISR								24	CORK AND WOOD	1	No Quantity							9000			0
S3	2000	2000	2000	2	0	2	Export	703	Slovakia	SVK	381	Italy	ITA								24	CORK AND WOOD	1	No Quantity							23082760			0
S3	2000	2000	2000	2	0	2	Export	703	Slovakia	SVK	392	Japan	JPN								24	CORK AND WOOD	1	No Quantity							86272			0
S3	2000	2000	2000	2	0	2	Export	703	Slovakia	SVK	410	Rep. of Korea	KOR								24	CORK AND WOOD	1	No Quantity							19928			0
S3	2000	2000	2000	2	0	2	Export	703	Slovakia	SVK	428	Latvia	LVA								24	CORK AND WOOD	1	No Quantity							146199			0
S3	2000	2000	2000	2	0	2	Export	703	Slovakia	SVK	440	Lithuania	LTU								24	CORK AND WOOD	1	No Quantity							49057			0
S3	2000	2000	2000	2	0	2	Export	703	Slovakia	SVK	442	Luxembourg	LUX								24	CORK AND WOOD	1	No Quantity							140774			0
S3	2000	2000	2000	2	0	2	Export	703	Slovakia	SVK	490	Other Asia, nes									24	CORK AND WOOD	1	No Quantity							882409			0
S3	2000	2000	2000	2	0	2	Export	703	Slovakia	SVK	528	Netherlands	NLD								24	CORK AND WOOD	1	No Quantity							180661			0
S3	2000	2000	2000	2	0	2	Export	703	Slovakia	SVK	579	Norway	NOR								24	CORK AND WOOD	1	No Quantity							138080			0
S3	2000	2000	2000	2	0	2	Export	703	Slovakia	SVK	616	Poland	POL								24	CORK AND WOOD	1	No Quantity							7363691			0
S3	2000	2000	2000	2	0	2	Export	703	Slovakia	SVK	642	Romania	ROU								24	CORK AND WOOD	1	No Quantity							5474			0
S3	2000	2000	2000	2	0	2	Export	703	Slovakia	SVK	643	Russian Federation	RUS								24	CORK AND WOOD	1	No Quantity							3978			0
S3	2000	2000	2000	2	0	2	Export	703	Slovakia	SVK	702	Singapore	SGP								24	CORK AND WOOD	1	No Quantity							10858			0
S3	2000	2000	2000	2	0	2	Export	703	Slovakia	SVK	705	Slovenia	SVN								24	CORK AND WOOD	1	No Quantity							5009125			0
S3	2000	2000	2000	2	0	2	Export	703	Slovakia	SVK	724	Spain	ESP								24	CORK AND WOOD	1	No Quantity							895360			0
S3	2000	2000	2000	2	0	2	Export	703	Slovakia	SVK	752	Sweden	SWE								24	CORK AND WOOD	1	No Quantity							1523937			0
S3	2000	2000	2000	2	0	2	Export	703	Slovakia	SVK	757	Switzerland	CHE								24	CORK AND WOOD	1	No Quantity							699197			0
S3	2000	2000	2000	2	0	2	Export	703	Slovakia	SVK	776	Tonga	TON								24	CORK AND WOOD	1	No Quantity							3238			0
S3	2000	2000	2000	2	0	2	Export	703	Slovakia	SVK	784	United Arab Emirates	ARE								24	CORK AND WOOD	1	No Quantity							11838			0
S3	2000	2000	2000	2	0	2	Export	703	Slovakia	SVK	792	Turkey	TUR								24	CORK AND WOOD	1	No Quantity							12632			0
S3	2000	2000	2000	2	0	2	Export	703	Slovakia	SVK	804	Ukraine	UKR								24	CORK AND WOOD	1	No Quantity							33161			0
S3	2000	2000	2000	2	0	2	Export	703	Slovakia	SVK	807	North Macedonia	MKD								24	CORK AND WOOD	1	No Quantity							2670			0
S3	2000	2000	2000	2	0	2	Export	703	Slovakia	SVK	826	United Kingdom	GBR								24	CORK AND WOOD	1	No Quantity							2103619			0
S3	2000	2000	2000	2	0	2	Export	703	Slovakia	SVK	842	USA	USA								24	CORK AND WOOD	1	No Quantity							102918			0
S3	2000	2000	2000	2	0	2	Export	703	Slovakia	SVK	887	Yemen	YEM								24	CORK AND WOOD	1	No Quantity							430			0
S3	2000	2000	2000	2	0	2	Export	703	Slovakia	SVK	891	Serbia and Montenegro	SCG								24	CORK AND WOOD	1	No Quantity							115840			0
S3	2000	2000	2000	2	0	2	Export	703	Slovakia	SVK	899	Areas, nes									24	CORK AND WOOD	1	No Quantity							12569			0
S3	2000	2000	2000	2	0	2	Export	704	Viet Nam	VNM	0	World	WLD								24	CORK AND WOOD	1	No Quantity							42638000			0
S3	2000	2000	2000	2	0	2	Export	704	Viet Nam	VNM	144	Sri Lanka	LKA								24	CORK AND WOOD	1	No Quantity							184000			0
S3	2000	2000	2000	2	0	2	Export	704	Viet Nam	VNM	156	China	CHN								24	CORK AND WOOD	1	No Quantity							7123000			0
S3	2000	2000	2000	2	0	2	Export	704	Viet Nam	VNM	208	Denmark	DNK								24	CORK AND WOOD	1	No Quantity							151000			0
S3	2000	2000	2000	2	0	2	Export	704	Viet Nam	VNM	246	Finland	FIN								24	CORK AND WOOD	1	No Quantity							54000			0
S3	2000	2000	2000	2	0	2	Export	704	Viet Nam	VNM	344	China, Hong Kong SAR	HKG								24	CORK AND WOOD	1	No Quantity							636000			0
S3	2000	2000	2000	2	0	2	Export	704	Viet Nam	VNM	392	Japan	JPN								24	CORK AND WOOD	1	No Quantity							21053000			0
S3	2000	2000	2000	2	0	2	Export	704	Viet Nam	VNM	408	Dem. People's Rep. of Korea	PRK								24	CORK AND WOOD	1	No Quantity							28000			0
S3	2000	2000	2000	2	0	2	Export	704	Viet Nam	VNM	410	Rep. of Korea	KOR								24	CORK AND WOOD	1	No Quantity							802000			0
S3	2000	2000	2000	2	0	2	Export	704	Viet Nam	VNM	418	Lao People's Dem. Rep.	LAO								24	CORK AND WOOD	1	No Quantity							65000			0
S3	2000	2000	2000	2	0	2	Export	704	Viet Nam	VNM	458	Malaysia	MYS								24	CORK AND WOOD	1	No Quantity							241000			0
S3	2000	2000	2000	2	0	2	Export	704	Viet Nam	VNM	490	Other Asia, nes									24	CORK AND WOOD	1	No Quantity							9678000			0
S3	2000	2000	2000	2	0	2	Export	704	Viet Nam	VNM	702	Singapore	SGP								24	CORK AND WOOD	1	No Quantity							2285000			0
S3	2000	2000	2000	2	0	2	Export	704	Viet Nam	VNM	764	Thailand	THA								24	CORK AND WOOD	1	No Quantity							338000			0
S3	2000	2000	2000	2	0	2	Export	703	Slovakia	SVK	0	World	WLD								25	PULP AND WASTE PAPER	1	No Quantity							41979836			0
S3	2000	2000	2000	2	0	2	Export	703	Slovakia	SVK	36	Australia	AUS								25	PULP AND WASTE PAPER	1	No Quantity							1577			0
S3	2000	2000	2000	2	0	2	Export	703	Slovakia	SVK	40	Austria	AUT								25	PULP AND WASTE PAPER	1	No Quantity							15768291			0
S3	2000	2000	2000	2	0	2	Export	703	Slovakia	SVK	100	Bulgaria	BGR								25	PULP AND WASTE PAPER	1	No Quantity							131348			0
S3	2000	2000	2000	2	0	2	Export	703	Slovakia	SVK	203	Czechia	CZE								25	PULP AND WASTE PAPER	1	No Quantity							5109094			0
S3	2000	2000	2000	2	0	2	Export	703	Slovakia	SVK	208	Denmark	DNK								25	PULP AND WASTE PAPER	1	No Quantity							9122			0
S3	2000	2000	2000	2	0	2	Export	703	Slovakia	SVK	251	France	FRA								25	PULP AND WASTE PAPER	1	No Quantity							7100037			0
S3	2000	2000	2000	2	0	2	Export	703	Slovakia	SVK	276	Germany	DEU								25	PULP AND WASTE PAPER	1	No Quantity							871944			0
S3	2000	2000	2000	2	0	2	Export	703	Slovakia	SVK	300	Greece	GRC								25	PULP AND WASTE PAPER	1	No Quantity							166255			0
S3	2000	2000	2000	2	0	2	Export	703	Slovakia	SVK	348	Hungary	HUN								25	PULP AND WASTE PAPER	1	No Quantity							7742535			0
S3	2000	2000	2000	2	0	2	Export	703	Slovakia	SVK	381	Italy	ITA								25	PULP AND WASTE PAPER	1	No Quantity							678948			0
S3	2000	2000	2000	2	0	2	Export	703	Slovakia	SVK	616	Poland	POL								25	PULP AND WASTE PAPER	1	No Quantity							1012210			0
S3	2000	2000	2000	2	0	2	Export	703	Slovakia	SVK	642	Romania	ROU								25	PULP AND WASTE PAPER	1	No Quantity							222895			0
S3	2000	2000	2000	2	0	2	Export	703	Slovakia	SVK	705	Slovenia	SVN								25	PULP AND WASTE PAPER	1	No Quantity							1131748			0
S3	2000	2000	2000	2	0	2	Export	703	Slovakia	SVK	792	Turkey	TUR								25	PULP AND WASTE PAPER	1	No Quantity							1			0
S3	2000	2000	2000	2	0	2	Export	703	Slovakia	SVK	804	Ukraine	UKR								25	PULP AND WASTE PAPER	1	No Quantity							2021162			0
S3	2000	2000	2000	2	0	2	Export	703	Slovakia	SVK	842	USA	USA								25	PULP AND WASTE PAPER	1	No Quantity							2843			0
S3	2000	2000	2000	2	0	2	Export	703	Slovakia	SVK	891	Serbia and Montenegro	SCG								25	PULP AND WASTE PAPER	1	No Quantity							9828			0
S3	2000	2000	2000	2	0	2	Export	703	Slovakia	SVK	0	World	WLD								26	TEXTILE FIBRES	1	No Quantity							12373923			0
S3	2000	2000	2000	2	0	2	Export	703	Slovakia	SVK	24	Angola	AGO								26	TEXTILE FIBRES	1	No Quantity							939			0
S3	2000	2000	2000	2	0	2	Export	703	Slovakia	SVK	40	Austria	AUT								26	TEXTILE FIBRES	1	No Quantity							3908511			0
S3	2000	2000	2000	2	0	2	Export	703	Slovakia	SVK	56	Belgium	BEL								26	TEXTILE FIBRES	1	No Quantity							189627			0
S3	2000	2000	2000	2	0	2	Export	703	Slovakia	SVK	100	Bulgaria	BGR								26	TEXTILE FIBRES	1	No Quantity							10491			0
S3	2000	2000	2000	2	0	2	Export	703	Slovakia	SVK	112	Belarus	BLR								26	TEXTILE FIBRES	1	No Quantity							5459			0
S3	2000	2000	2000	2	0	2	Export	703	Slovakia	SVK	124	Canada	CAN								26	TEXTILE FIBRES	1	No Quantity							15			0
S3	2000	2000	2000	2	0	2	Export	703	Slovakia	SVK	203	Czechia	CZE								26	TEXTILE FIBRES	1	No Quantity							2186003			0
S3	2000	2000	2000	2	0	2	Export	703	Slovakia	SVK	208	Denmark	DNK								26	TEXTILE FIBRES	1	No Quantity							1457			0
S3	2000	2000	2000	2	0	2	Export	703	Slovakia	SVK	251	France	FRA								26	TEXTILE FIBRES	1	No Quantity							125780			0
S3	2000	2000	2000	2	0	2	Export	703	Slovakia	SVK	276	Germany	DEU								26	TEXTILE FIBRES	1	No Quantity							2149047			0
S3	2000	2000	2000	2	0	2	Export	703	Slovakia	SVK	300	Greece	GRC								26	TEXTILE FIBRES	1	No Quantity							6			0
S3	2000	2000	2000	2	0	2	Export	703	Slovakia	SVK	348	Hungary	HUN								26	TEXTILE FIBRES	1	No Quantity							212942			0
S3	2000	2000	2000	2	0	2	Export	703	Slovakia	SVK	381	Italy	ITA								26	TEXTILE FIBRES	1	No Quantity							1672594			0
S3	2000	2000	2000	2	0	2	Export	703	Slovakia	SVK	398	Kazakhstan	KAZ								26	TEXTILE FIBRES	1	No Quantity							2			0
S3	2000	2000	2000	2	0	2	Export	703	Slovakia	SVK	428	Latvia	LVA								26	TEXTILE FIBRES	1	No Quantity							315			0
S3	2000	2000	2000	2	0	2	Export	703	Slovakia	SVK	498	Rep. of Moldova	MDA								26	TEXTILE FIBRES	1	No Quantity							11355			0
S3	2000	2000	2000	2	0	2	Export	703	Slovakia	SVK	528	Netherlands	NLD								26	TEXTILE FIBRES	1	No Quantity							722724			0
S3	2000	2000	2000	2	0	2	Export	703	Slovakia	SVK	616	Poland	POL								26	TEXTILE FIBRES	1	No Quantity							736135			0
S3	2000	2000	2000	2	0	2	Export	703	Slovakia	SVK	643	Russian Federation	RUS								26	TEXTILE FIBRES	1	No Quantity							62550			0
S3	2000	2000	2000	2	0	2	Export	703	Slovakia	SVK	705	Slovenia	SVN								26	TEXTILE FIBRES	1	No Quantity							2			0
S3	2000	2000	2000	2	0	2	Export	703	Slovakia	SVK	752	Sweden	SWE								26	TEXTILE FIBRES	1	No Quantity							411			0
S3	2000	2000	2000	2	0	2	Export	703	Slovakia	SVK	757	Switzerland	CHE								26	TEXTILE FIBRES	1	No Quantity							21653			0
S3	2000	2000	2000	2	0	2	Export	703	Slovakia	SVK	804	Ukraine	UKR								26	TEXTILE FIBRES	1	No Quantity							219507			0
S3	2000	2000	2000	2	0	2	Export	703	Slovakia	SVK	826	United Kingdom	GBR								26	TEXTILE FIBRES	1	No Quantity							136264			0
S3	2000	2000	2000	2	0	2	Export	703	Slovakia	SVK	842	USA	USA								26	TEXTILE FIBRES	1	No Quantity							131			0
S3	2000	2000	2000	2	0	2	Export	704	Viet Nam	VNM	0	World	WLD								26	TEXTILE FIBRES	1	No Quantity							11225000			0
S3	2000	2000	2000	2	0	2	Export	704	Viet Nam	VNM	50	Bangladesh	BGD								26	TEXTILE FIBRES	1	No Quantity							284000			0
S3	2000	2000	2000	2	0	2	Export	704	Viet Nam	VNM	156	China	CHN								26	TEXTILE FIBRES	1	No Quantity							4711000			0
S3	2000	2000	2000	2	0	2	Export	704	Viet Nam	VNM	344	China, Hong Kong SAR	HKG								26	TEXTILE FIBRES	1	No Quantity							490000			0
S3	2000	2000	2000	2	0	2	Export	704	Viet Nam	VNM	392	Japan	JPN								26	TEXTILE FIBRES	1	No Quantity							536000			0
S3	2000	2000	2000	2	0	2	Export	704	Viet Nam	VNM	410	Rep. of Korea	KOR								26	TEXTILE FIBRES	1	No Quantity							169000			0
S3	2000	2000	2000	2	0	2	Export	704	Viet Nam	VNM	418	Lao People's Dem. Rep.	LAO								26	TEXTILE FIBRES	1	No Quantity							2875000			0
S3	2000	2000	2000	2	0	2	Export	704	Viet Nam	VNM	458	Malaysia	MYS								26	TEXTILE FIBRES	1	No Quantity							195000			0
S3	2000	2000	2000	2	0	2	Export	704	Viet Nam	VNM	490	Other Asia, nes									26	TEXTILE FIBRES	1	No Quantity							1851000			0
S3	2000	2000	2000	2	0	2	Export	704	Viet Nam	VNM	598	Papua New Guinea	PNG								26	TEXTILE FIBRES	1	No Quantity							57000			0
S3	2000	2000	2000	2	0	2	Export	704	Viet Nam	VNM	784	United Arab Emirates	ARE								26	TEXTILE FIBRES	1	No Quantity							57000			0
S3	2000	2000	2000	2	0	2	Export	703	Slovakia	SVK	0	World	WLD								27	CRUDE FERTILIZER,MINERAL	1	No Quantity							61283251			0
S3	2000	2000	2000	2	0	2	Export	703	Slovakia	SVK	40	Austria	AUT								27	CRUDE FERTILIZER,MINERAL	1	No Quantity							1882876			0
S3	2000	2000	2000	2	0	2	Export	703	Slovakia	SVK	44	Bahamas	BHS								27	CRUDE FERTILIZER,MINERAL	1	No Quantity							544634			0
S3	2000	2000	2000	2	0	2	Export	703	Slovakia	SVK	56	Belgium	BEL								27	CRUDE FERTILIZER,MINERAL	1	No Quantity							163981			0
S3	2000	2000	2000	2	0	2	Export	703	Slovakia	SVK	92	Br. Virgin Isds	VGB								27	CRUDE FERTILIZER,MINERAL	1	No Quantity							18936			0
S3	2000	2000	2000	2	0	2	Export	703	Slovakia	SVK	100	Bulgaria	BGR								27	CRUDE FERTILIZER,MINERAL	1	No Quantity							1987			0
S3	2000	2000	2000	2	0	2	Export	703	Slovakia	SVK	104	Myanmar	MMR								27	CRUDE FERTILIZER,MINERAL	1	No Quantity							731			0
S3	2000	2000	2000	2	0	2	Export	703	Slovakia	SVK	112	Belarus	BLR								27	CRUDE FERTILIZER,MINERAL	1	No Quantity							382			0
S3	2000	2000	2000	2	0	2	Export	703	Slovakia	SVK	124	Canada	CAN								27	CRUDE FERTILIZER,MINERAL	1	No Quantity							139800			0
S3	2000	2000	2000	2	0	2	Export	703	Slovakia	SVK	156	China	CHN								27	CRUDE FERTILIZER,MINERAL	1	No Quantity							157830			0
S3	2000	2000	2000	2	0	2	Export	703	Slovakia	SVK	191	Croatia	HRV								27	CRUDE FERTILIZER,MINERAL	1	No Quantity							95130			0
S3	2000	2000	2000	2	0	2	Export	703	Slovakia	SVK	192	Cuba	CUB								27	CRUDE FERTILIZER,MINERAL	1	No Quantity							2989			0
S3	2000	2000	2000	2	0	2	Export	703	Slovakia	SVK	203	Czechia	CZE								27	CRUDE FERTILIZER,MINERAL	1	No Quantity							11478114			0
S3	2000	2000	2000	2	0	2	Export	703	Slovakia	SVK	251	France	FRA								27	CRUDE FERTILIZER,MINERAL	1	No Quantity							95541			0
S3	2000	2000	2000	2	0	2	Export	703	Slovakia	SVK	276	Germany	DEU								27	CRUDE FERTILIZER,MINERAL	1	No Quantity							6330189			0
S3	2000	2000	2000	2	0	2	Export	703	Slovakia	SVK	348	Hungary	HUN								27	CRUDE FERTILIZER,MINERAL	1	No Quantity							2850332			0
S3	2000	2000	2000	2	0	2	Export	703	Slovakia	SVK	364	Iran	IRN								27	CRUDE FERTILIZER,MINERAL	1	No Quantity							546815			0
S3	2000	2000	2000	2	0	2	Export	703	Slovakia	SVK	376	Israel	ISR								27	CRUDE FERTILIZER,MINERAL	1	No Quantity							31251			0
S3	2000	2000	2000	2	0	2	Export	703	Slovakia	SVK	381	Italy	ITA								27	CRUDE FERTILIZER,MINERAL	1	No Quantity							960769			0
S3	2000	2000	2000	2	0	2	Export	703	Slovakia	SVK	400	Jordan	JOR								27	CRUDE FERTILIZER,MINERAL	1	No Quantity							218179			0
S3	2000	2000	2000	2	0	2	Export	703	Slovakia	SVK	428	Latvia	LVA								27	CRUDE FERTILIZER,MINERAL	1	No Quantity							118703			0
S3	2000	2000	2000	2	0	2	Export	703	Slovakia	SVK	440	Lithuania	LTU								27	CRUDE FERTILIZER,MINERAL	1	No Quantity							7459			0
S3	2000	2000	2000	2	0	2	Export	703	Slovakia	SVK	442	Luxembourg	LUX								27	CRUDE FERTILIZER,MINERAL	1	No Quantity							47699			0
S3	2000	2000	2000	2	0	2	Export	703	Slovakia	SVK	484	Mexico	MEX								27	CRUDE FERTILIZER,MINERAL	1	No Quantity							18164			0
S3	2000	2000	2000	2	0	2	Export	703	Slovakia	SVK	498	Rep. of Moldova	MDA								27	CRUDE FERTILIZER,MINERAL	1	No Quantity							344973			0
S3	2000	2000	2000	2	0	2	Export	703	Slovakia	SVK	528	Netherlands	NLD								27	CRUDE FERTILIZER,MINERAL	1	No Quantity							331271			0
S3	2000	2000	2000	2	0	2	Export	703	Slovakia	SVK	579	Norway	NOR								27	CRUDE FERTILIZER,MINERAL	1	No Quantity							19881			0
S3	2000	2000	2000	2	0	2	Export	703	Slovakia	SVK	616	Poland	POL								27	CRUDE FERTILIZER,MINERAL	1	No Quantity							6782605			0
S3	2000	2000	2000	2	0	2	Export	703	Slovakia	SVK	620	Portugal	PRT								27	CRUDE FERTILIZER,MINERAL	1	No Quantity							4072			0
S3	2000	2000	2000	2	0	2	Export	703	Slovakia	SVK	642	Romania	ROU								27	CRUDE FERTILIZER,MINERAL	1	No Quantity							1161978			0
S3	2000	2000	2000	2	0	2	Export	703	Slovakia	SVK	643	Russian Federation	RUS								27	CRUDE FERTILIZER,MINERAL	1	No Quantity							604844			0
S3	2000	2000	2000	2	0	2	Export	703	Slovakia	SVK	699	India	IND								27	CRUDE FERTILIZER,MINERAL	1	No Quantity							96062			0
S3	2000	2000	2000	2	0	2	Export	703	Slovakia	SVK	704	Viet Nam	VNM								27	CRUDE FERTILIZER,MINERAL	1	No Quantity							3			0
S3	2000	2000	2000	2	0	2	Export	703	Slovakia	SVK	705	Slovenia	SVN								27	CRUDE FERTILIZER,MINERAL	1	No Quantity							734433			0
S3	2000	2000	2000	2	0	2	Export	703	Slovakia	SVK	724	Spain	ESP								27	CRUDE FERTILIZER,MINERAL	1	No Quantity							178518			0
S3	2000	2000	2000	2	0	2	Export	703	Slovakia	SVK	752	Sweden	SWE								27	CRUDE FERTILIZER,MINERAL	1	No Quantity							10893			0
S3	2000	2000	2000	2	0	2	Export	703	Slovakia	SVK	757	Switzerland	CHE								27	CRUDE FERTILIZER,MINERAL	1	No Quantity							126209			0
S3	2000	2000	2000	2	0	2	Export	703	Slovakia	SVK	760	Syria	SYR								27	CRUDE FERTILIZER,MINERAL	1	No Quantity							15			0
S3	2000	2000	2000	2	0	2	Export	703	Slovakia	SVK	764	Thailand	THA								27	CRUDE FERTILIZER,MINERAL	1	No Quantity							369144			0
S3	2000	2000	2000	2	0	2	Export	703	Slovakia	SVK	784	United Arab Emirates	ARE								27	CRUDE FERTILIZER,MINERAL	1	No Quantity							1			0
S3	2000	2000	2000	2	0	2	Export	703	Slovakia	SVK	792	Turkey	TUR								27	CRUDE FERTILIZER,MINERAL	1	No Quantity							192067			0
S3	2000	2000	2000	2	0	2	Export	703	Slovakia	SVK	804	Ukraine	UKR								27	CRUDE FERTILIZER,MINERAL	1	No Quantity							22840556			0
S3	2000	2000	2000	2	0	2	Export	703	Slovakia	SVK	818	Egypt	EGY								27	CRUDE FERTILIZER,MINERAL	1	No Quantity							169			0
S3	2000	2000	2000	2	0	2	Export	703	Slovakia	SVK	826	United Kingdom	GBR								27	CRUDE FERTILIZER,MINERAL	1	No Quantity							306720			0
S3	2000	2000	2000	2	0	2	Export	703	Slovakia	SVK	842	USA	USA								27	CRUDE FERTILIZER,MINERAL	1	No Quantity							1089820			0
S3	2000	2000	2000	2	0	2	Export	703	Slovakia	SVK	862	Venezuela	VEN								27	CRUDE FERTILIZER,MINERAL	1	No Quantity							288128			0
S3	2000	2000	2000	2	0	2	Export	703	Slovakia	SVK	899	Areas, nes									27	CRUDE FERTILIZER,MINERAL	1	No Quantity							88397			0
S3	2000	2000	2000	2	0	2	Export	704	Viet Nam	VNM	0	World	WLD								27	CRUDE FERTILIZER,MINERAL	1	No Quantity							6581000			0
S3	2000	2000	2000	2	0	2	Export	704	Viet Nam	VNM	50	Bangladesh	BGD								27	CRUDE FERTILIZER,MINERAL	1	No Quantity							216000			0
S3	2000	2000	2000	2	0	2	Export	704	Viet Nam	VNM	96	Brunei Darussalam	BRN								27	CRUDE FERTILIZER,MINERAL	1	No Quantity							272000			0
S3	2000	2000	2000	2	0	2	Export	704	Viet Nam	VNM	392	Japan	JPN								27	CRUDE FERTILIZER,MINERAL	1	No Quantity							849000			0
S3	2000	2000	2000	2	0	2	Export	704	Viet Nam	VNM	410	Rep. of Korea	KOR								27	CRUDE FERTILIZER,MINERAL	1	No Quantity							325000			0
S3	2000	2000	2000	2	0	2	Export	704	Viet Nam	VNM	418	Lao People's Dem. Rep.	LAO								27	CRUDE FERTILIZER,MINERAL	1	No Quantity							54000			0
S3	2000	2000	2000	2	0	2	Export	704	Viet Nam	VNM	490	Other Asia, nes									27	CRUDE FERTILIZER,MINERAL	1	No Quantity							3011000			0
S3	2000	2000	2000	2	0	2	Export	704	Viet Nam	VNM	554	New Zealand	NZL								27	CRUDE FERTILIZER,MINERAL	1	No Quantity							407000			0
S3	2000	2000	2000	2	0	2	Export	704	Viet Nam	VNM	608	Philippines	PHL								27	CRUDE FERTILIZER,MINERAL	1	No Quantity							941000			0
S3	2000	2000	2000	2	0	2	Export	704	Viet Nam	VNM	702	Singapore	SGP								27	CRUDE FERTILIZER,MINERAL	1	No Quantity							303000			0
S3	2000	2000	2000	2	0	2	Export	704	Viet Nam	VNM	757	Switzerland	CHE								27	CRUDE FERTILIZER,MINERAL	1	No Quantity							3000			0
S3	2000	2000	2000	2	0	2	Export	704	Viet Nam	VNM	762	Tajikistan	TJK								27	CRUDE FERTILIZER,MINERAL	1	No Quantity							7000			0
S3	2000	2000	2000	2	0	2	Export	704	Viet Nam	VNM	842	USA	USA								27	CRUDE FERTILIZER,MINERAL	1	No Quantity							193000			0
S3	2000	2000	2000	2	0	2	Export	703	Slovakia	SVK	0	World	WLD								28	METALLIFEROUS ORE,SCRAP	1	No Quantity							48003388			0
S3	2000	2000	2000	2	0	2	Export	703	Slovakia	SVK	36	Australia	AUS								28	METALLIFEROUS ORE,SCRAP	1	No Quantity							1515			0
S3	2000	2000	2000	2	0	2	Export	703	Slovakia	SVK	40	Austria	AUT								28	METALLIFEROUS ORE,SCRAP	1	No Quantity							11433775			0
S3	2000	2000	2000	2	0	2	Export	703	Slovakia	SVK	56	Belgium	BEL								28	METALLIFEROUS ORE,SCRAP	1	No Quantity							1811743			0
S3	2000	2000	2000	2	0	2	Export	703	Slovakia	SVK	156	China	CHN								28	METALLIFEROUS ORE,SCRAP	1	No Quantity							33909			0
S3	2000	2000	2000	2	0	2	Export	703	Slovakia	SVK	203	Czechia	CZE								28	METALLIFEROUS ORE,SCRAP	1	No Quantity							15362406			0
S3	2000	2000	2000	2	0	2	Export	703	Slovakia	SVK	208	Denmark	DNK								28	METALLIFEROUS ORE,SCRAP	1	No Quantity							154			0
S3	2000	2000	2000	2	0	2	Export	703	Slovakia	SVK	251	France	FRA								28	METALLIFEROUS ORE,SCRAP	1	No Quantity							73264			0
S3	2000	2000	2000	2	0	2	Export	703	Slovakia	SVK	276	Germany	DEU								28	METALLIFEROUS ORE,SCRAP	1	No Quantity							12835504			0
S3	2000	2000	2000	2	0	2	Export	703	Slovakia	SVK	348	Hungary	HUN								28	METALLIFEROUS ORE,SCRAP	1	No Quantity							484491			0
S3	2000	2000	2000	2	0	2	Export	703	Slovakia	SVK	381	Italy	ITA								28	METALLIFEROUS ORE,SCRAP	1	No Quantity							2671072			0
S3	2000	2000	2000	2	0	2	Export	703	Slovakia	SVK	392	Japan	JPN								28	METALLIFEROUS ORE,SCRAP	1	No Quantity							2			0
S3	2000	2000	2000	2	0	2	Export	703	Slovakia	SVK	442	Luxembourg	LUX								28	METALLIFEROUS ORE,SCRAP	1	No Quantity							7			0
S3	2000	2000	2000	2	0	2	Export	703	Slovakia	SVK	528	Netherlands	NLD								28	METALLIFEROUS ORE,SCRAP	1	No Quantity							90819			0
S3	2000	2000	2000	2	0	2	Export	703	Slovakia	SVK	579	Norway	NOR								28	METALLIFEROUS ORE,SCRAP	1	No Quantity							146982			0
S3	2000	2000	2000	2	0	2	Export	703	Slovakia	SVK	616	Poland	POL								28	METALLIFEROUS ORE,SCRAP	1	No Quantity							191471			0
S3	2000	2000	2000	2	0	2	Export	703	Slovakia	SVK	642	Romania	ROU								28	METALLIFEROUS ORE,SCRAP	1	No Quantity							10			0
S3	2000	2000	2000	2	0	2	Export	703	Slovakia	SVK	643	Russian Federation	RUS								28	METALLIFEROUS ORE,SCRAP	1	No Quantity							15798			0
S3	2000	2000	2000	2	0	2	Export	703	Slovakia	SVK	705	Slovenia	SVN								28	METALLIFEROUS ORE,SCRAP	1	No Quantity							10371			0
S3	2000	2000	2000	2	0	2	Export	703	Slovakia	SVK	724	Spain	ESP								28	METALLIFEROUS ORE,SCRAP	1	No Quantity							167529			0
S3	2000	2000	2000	2	0	2	Export	703	Slovakia	SVK	757	Switzerland	CHE								28	METALLIFEROUS ORE,SCRAP	1	No Quantity							210617			0
S3	2000	2000	2000	2	0	2	Export	703	Slovakia	SVK	804	Ukraine	UKR								28	METALLIFEROUS ORE,SCRAP	1	No Quantity							862			0
S3	2000	2000	2000	2	0	2	Export	703	Slovakia	SVK	826	United Kingdom	GBR								28	METALLIFEROUS ORE,SCRAP	1	No Quantity							2350125			0
S3	2000	2000	2000	2	0	2	Export	703	Slovakia	SVK	860	Uzbekistan	UZB								28	METALLIFEROUS ORE,SCRAP	1	No Quantity							35			0
S3	2000	2000	2000	2	0	2	Export	703	Slovakia	SVK	891	Serbia and Montenegro	SCG								28	METALLIFEROUS ORE,SCRAP	1	No Quantity							88944			0
S3	2000	2000	2000	2	0	2	Export	703	Slovakia	SVK	899	Areas, nes									28	METALLIFEROUS ORE,SCRAP	1	No Quantity							21982			0
S3	2000	2000	2000	2	0	2	Export	704	Viet Nam	VNM	0	World	WLD								28	METALLIFEROUS ORE,SCRAP	1	No Quantity							34934000			0
S3	2000	2000	2000	2	0	2	Export	704	Viet Nam	VNM	156	China	CHN								28	METALLIFEROUS ORE,SCRAP	1	No Quantity							19483000			0
S3	2000	2000	2000	2	0	2	Export	704	Viet Nam	VNM	344	China, Hong Kong SAR	HKG								28	METALLIFEROUS ORE,SCRAP	1	No Quantity							772000			0
S3	2000	2000	2000	2	0	2	Export	704	Viet Nam	VNM	392	Japan	JPN								28	METALLIFEROUS ORE,SCRAP	1	No Quantity							9808000			0
S3	2000	2000	2000	2	0	2	Export	704	Viet Nam	VNM	410	Rep. of Korea	KOR								28	METALLIFEROUS ORE,SCRAP	1	No Quantity							30000			0
S3	2000	2000	2000	2	0	2	Export	704	Viet Nam	VNM	458	Malaysia	MYS								28	METALLIFEROUS ORE,SCRAP	1	No Quantity							2137000			0
S3	2000	2000	2000	2	0	2	Export	704	Viet Nam	VNM	466	Mali	MLI								28	METALLIFEROUS ORE,SCRAP	1	No Quantity							137000			0
S3	2000	2000	2000	2	0	2	Export	704	Viet Nam	VNM	490	Other Asia, nes									28	METALLIFEROUS ORE,SCRAP	1	No Quantity							226000			0
S3	2000	2000	2000	2	0	2	Export	704	Viet Nam	VNM	764	Thailand	THA								28	METALLIFEROUS ORE,SCRAP	1	No Quantity							1698000			0
S3	2000	2000	2000	2	0	2	Export	704	Viet Nam	VNM	826	United Kingdom	GBR								28	METALLIFEROUS ORE,SCRAP	1	No Quantity							643000			0
S3	2000	2000	2000	2	0	2	Export	703	Slovakia	SVK	0	World	WLD								29	CRUDE ANIMAL,VEG.MATERL.	1	No Quantity							6282889			0
S3	2000	2000	2000	2	0	2	Export	703	Slovakia	SVK	40	Austria	AUT								29	CRUDE ANIMAL,VEG.MATERL.	1	No Quantity							751502			0
S3	2000	2000	2000	2	0	2	Export	703	Slovakia	SVK	56	Belgium	BEL								29	CRUDE ANIMAL,VEG.MATERL.	1	No Quantity							16728			0
S3	2000	2000	2000	2	0	2	Export	703	Slovakia	SVK	191	Croatia	HRV								29	CRUDE ANIMAL,VEG.MATERL.	1	No Quantity							4915			0
S3	2000	2000	2000	2	0	2	Export	703	Slovakia	SVK	203	Czechia	CZE								29	CRUDE ANIMAL,VEG.MATERL.	1	No Quantity							3506562			0
S3	2000	2000	2000	2	0	2	Export	703	Slovakia	SVK	208	Denmark	DNK								29	CRUDE ANIMAL,VEG.MATERL.	1	No Quantity							21662			0
S3	2000	2000	2000	2	0	2	Export	703	Slovakia	SVK	251	France	FRA								29	CRUDE ANIMAL,VEG.MATERL.	1	No Quantity							43403			0
S3	2000	2000	2000	2	0	2	Export	703	Slovakia	SVK	276	Germany	DEU								29	CRUDE ANIMAL,VEG.MATERL.	1	No Quantity							711490			0
S3	2000	2000	2000	2	0	2	Export	703	Slovakia	SVK	348	Hungary	HUN								29	CRUDE ANIMAL,VEG.MATERL.	1	No Quantity							334315			0
S3	2000	2000	2000	2	0	2	Export	703	Slovakia	SVK	372	Ireland	IRL								29	CRUDE ANIMAL,VEG.MATERL.	1	No Quantity							107			0
S3	2000	2000	2000	2	0	2	Export	703	Slovakia	SVK	381	Italy	ITA								29	CRUDE ANIMAL,VEG.MATERL.	1	No Quantity							246815			0
S3	2000	2000	2000	2	0	2	Export	703	Slovakia	SVK	428	Latvia	LVA								29	CRUDE ANIMAL,VEG.MATERL.	1	No Quantity							1660			0
S3	2000	2000	2000	2	0	2	Export	703	Slovakia	SVK	498	Rep. of Moldova	MDA								29	CRUDE ANIMAL,VEG.MATERL.	1	No Quantity							7727			0
S3	2000	2000	2000	2	0	2	Export	703	Slovakia	SVK	528	Netherlands	NLD								29	CRUDE ANIMAL,VEG.MATERL.	1	No Quantity							147102			0
S3	2000	2000	2000	2	0	2	Export	703	Slovakia	SVK	616	Poland	POL								29	CRUDE ANIMAL,VEG.MATERL.	1	No Quantity							163656			0
S3	2000	2000	2000	2	0	2	Export	703	Slovakia	SVK	642	Romania	ROU								29	CRUDE ANIMAL,VEG.MATERL.	1	No Quantity							146992			0
S3	2000	2000	2000	2	0	2	Export	703	Slovakia	SVK	643	Russian Federation	RUS								29	CRUDE ANIMAL,VEG.MATERL.	1	No Quantity							780			0
S3	2000	2000	2000	2	0	2	Export	703	Slovakia	SVK	705	Slovenia	SVN								29	CRUDE ANIMAL,VEG.MATERL.	1	No Quantity							75736			0
S3	2000	2000	2000	2	0	2	Export	703	Slovakia	SVK	724	Spain	ESP								29	CRUDE ANIMAL,VEG.MATERL.	1	No Quantity							1753			0
S3	2000	2000	2000	2	0	2	Export	703	Slovakia	SVK	757	Switzerland	CHE								29	CRUDE ANIMAL,VEG.MATERL.	1	No Quantity							191			0
S3	2000	2000	2000	2	0	2	Export	703	Slovakia	SVK	804	Ukraine	UKR								29	CRUDE ANIMAL,VEG.MATERL.	1	No Quantity							99793			0
S3	2000	2000	2000	2	0	2	Export	704	Viet Nam	VNM	0	World	WLD								29	CRUDE ANIMAL,VEG.MATERL.	1	No Quantity							59371000			0
S3	2000	2000	2000	2	0	2	Export	704	Viet Nam	VNM	116	Cambodia	KHM								29	CRUDE ANIMAL,VEG.MATERL.	1	No Quantity							698000			0
S3	2000	2000	2000	2	0	2	Export	704	Viet Nam	VNM	156	China	CHN								29	CRUDE ANIMAL,VEG.MATERL.	1	No Quantity							34065000			0
S3	2000	2000	2000	2	0	2	Export	704	Viet Nam	VNM	251	France	FRA								29	CRUDE ANIMAL,VEG.MATERL.	1	No Quantity							229000			0
S3	2000	2000	2000	2	0	2	Export	704	Viet Nam	VNM	344	China, Hong Kong SAR	HKG								29	CRUDE ANIMAL,VEG.MATERL.	1	No Quantity							947000			0
S3	2000	2000	2000	2	0	2	Export	704	Viet Nam	VNM	392	Japan	JPN								29	CRUDE ANIMAL,VEG.MATERL.	1	No Quantity							6508000			0
S3	2000	2000	2000	2	0	2	Export	704	Viet Nam	VNM	410	Rep. of Korea	KOR								29	CRUDE ANIMAL,VEG.MATERL.	1	No Quantity							3436000			0
S3	2000	2000	2000	2	0	2	Export	704	Viet Nam	VNM	458	Malaysia	MYS								29	CRUDE ANIMAL,VEG.MATERL.	1	No Quantity							547000			0
S3	2000	2000	2000	2	0	2	Export	704	Viet Nam	VNM	484	Mexico	MEX								29	CRUDE ANIMAL,VEG.MATERL.	1	No Quantity							130000			0
S3	2000	2000	2000	2	0	2	Export	704	Viet Nam	VNM	490	Other Asia, nes									29	CRUDE ANIMAL,VEG.MATERL.	1	No Quantity							7920000			0
S3	2000	2000	2000	2	0	2	Export	704	Viet Nam	VNM	699	India	IND								29	CRUDE ANIMAL,VEG.MATERL.	1	No Quantity							2598000			0
S3	2000	2000	2000	2	0	2	Export	704	Viet Nam	VNM	702	Singapore	SGP								29	CRUDE ANIMAL,VEG.MATERL.	1	No Quantity							383000			0
S3	2000	2000	2000	2	0	2	Export	704	Viet Nam	VNM	752	Sweden	SWE								29	CRUDE ANIMAL,VEG.MATERL.	1	No Quantity							288000			0
S3	2000	2000	2000	2	0	2	Export	704	Viet Nam	VNM	764	Thailand	THA								29	CRUDE ANIMAL,VEG.MATERL.	1	No Quantity							864000			0
S3	2000	2000	2000	2	0	2	Export	704	Viet Nam	VNM	800	Uganda	UGA								29	CRUDE ANIMAL,VEG.MATERL.	1	No Quantity							51000			0
S3	2000	2000	2000	2	0	2	Export	704	Viet Nam	VNM	842	USA	USA								29	CRUDE ANIMAL,VEG.MATERL.	1	No Quantity							673000			0
S3	2000	2000	2000	2	0	2	Export	704	Viet Nam	VNM	860	Uzbekistan	UZB								29	CRUDE ANIMAL,VEG.MATERL.	1	No Quantity							34000			0
S3	2000	2000	2000	2	0	2	Export	703	Slovakia	SVK	0	World	WLD								32	COAL, COKE, BRIQUETTES	1	No Quantity							3708147			0
S3	2000	2000	2000	2	0	2	Export	703	Slovakia	SVK	40	Austria	AUT								32	COAL, COKE, BRIQUETTES	1	No Quantity							73693			0
S3	2000	2000	2000	2	0	2	Export	703	Slovakia	SVK	203	Czechia	CZE								32	COAL, COKE, BRIQUETTES	1	No Quantity							2359669			0
S3	2000	2000	2000	2	0	2	Export	703	Slovakia	SVK	276	Germany	DEU								32	COAL, COKE, BRIQUETTES	1	No Quantity							5			0
S3	2000	2000	2000	2	0	2	Export	703	Slovakia	SVK	300	Greece	GRC								32	COAL, COKE, BRIQUETTES	1	No Quantity							434			0
S3	2000	2000	2000	2	0	2	Export	703	Slovakia	SVK	348	Hungary	HUN								32	COAL, COKE, BRIQUETTES	1	No Quantity							1000592			0
S3	2000	2000	2000	2	0	2	Export	703	Slovakia	SVK	381	Italy	ITA								32	COAL, COKE, BRIQUETTES	1	No Quantity							4831			0
S3	2000	2000	2000	2	0	2	Export	703	Slovakia	SVK	642	Romania	ROU								32	COAL, COKE, BRIQUETTES	1	No Quantity							182579			0
S3	2000	2000	2000	2	0	2	Export	703	Slovakia	SVK	757	Switzerland	CHE								32	COAL, COKE, BRIQUETTES	1	No Quantity							55148			0
S3	2000	2000	2000	2	0	2	Export	703	Slovakia	SVK	804	Ukraine	UKR								32	COAL, COKE, BRIQUETTES	1	No Quantity							143			0
S3	2000	2000	2000	2	0	2	Export	703	Slovakia	SVK	891	Serbia and Montenegro	SCG								32	COAL, COKE, BRIQUETTES	1	No Quantity							31054			0
S3	2000	2000	2000	2	0	2	Export	704	Viet Nam	VNM	0	World	WLD								32	COAL, COKE, BRIQUETTES	1	No Quantity							94043000			0
S3	2000	2000	2000	2	0	2	Export	704	Viet Nam	VNM	36	Australia	AUS								32	COAL, COKE, BRIQUETTES	1	No Quantity							793000			0
S3	2000	2000	2000	2	0	2	Export	704	Viet Nam	VNM	100	Bulgaria	BGR								32	COAL, COKE, BRIQUETTES	1	No Quantity							2813000			0
S3	2000	2000	2000	2	0	2	Export	704	Viet Nam	VNM	116	Cambodia	KHM								32	COAL, COKE, BRIQUETTES	1	No Quantity							88000			0
S3	2000	2000	2000	2	0	2	Export	704	Viet Nam	VNM	156	China	CHN								32	COAL, COKE, BRIQUETTES	1	No Quantity							7729000			0
S3	2000	2000	2000	2	0	2	Export	704	Viet Nam	VNM	192	Cuba	CUB								32	COAL, COKE, BRIQUETTES	1	No Quantity							1199000			0
S3	2000	2000	2000	2	0	2	Export	704	Viet Nam	VNM	251	France	FRA								32	COAL, COKE, BRIQUETTES	1	No Quantity							1058000			0
S3	2000	2000	2000	2	0	2	Export	704	Viet Nam	VNM	276	Germany	DEU								32	COAL, COKE, BRIQUETTES	1	No Quantity							3580000			0
S3	2000	2000	2000	2	0	2	Export	704	Viet Nam	VNM	344	China, Hong Kong SAR	HKG								32	COAL, COKE, BRIQUETTES	1	No Quantity							658000			0
S3	2000	2000	2000	2	0	2	Export	704	Viet Nam	VNM	360	Indonesia	IDN								32	COAL, COKE, BRIQUETTES	1	No Quantity							452000			0
S3	2000	2000	2000	2	0	2	Export	704	Viet Nam	VNM	392	Japan	JPN								32	COAL, COKE, BRIQUETTES	1	No Quantity							34687000			0
S3	2000	2000	2000	2	0	2	Export	704	Viet Nam	VNM	408	Dem. People's Rep. of Korea	PRK								32	COAL, COKE, BRIQUETTES	1	No Quantity							380000			0
S3	2000	2000	2000	2	0	2	Export	704	Viet Nam	VNM	410	Rep. of Korea	KOR								32	COAL, COKE, BRIQUETTES	1	No Quantity							612000			0
S3	2000	2000	2000	2	0	2	Export	704	Viet Nam	VNM	458	Malaysia	MYS								32	COAL, COKE, BRIQUETTES	1	No Quantity							429000			0
S3	2000	2000	2000	2	0	2	Export	704	Viet Nam	VNM	490	Other Asia, nes									32	COAL, COKE, BRIQUETTES	1	No Quantity							1567000			0
S3	2000	2000	2000	2	0	2	Export	704	Viet Nam	VNM	528	Netherlands	NLD								32	COAL, COKE, BRIQUETTES	1	No Quantity							11722000			0
S3	2000	2000	2000	2	0	2	Export	704	Viet Nam	VNM	608	Philippines	PHL								32	COAL, COKE, BRIQUETTES	1	No Quantity							5389000			0
S3	2000	2000	2000	2	0	2	Export	704	Viet Nam	VNM	702	Singapore	SGP								32	COAL, COKE, BRIQUETTES	1	No Quantity							168000			0
S3	2000	2000	2000	2	0	2	Export	704	Viet Nam	VNM	710	South Africa	ZAF								32	COAL, COKE, BRIQUETTES	1	No Quantity							1122000			0
S3	2000	2000	2000	2	0	2	Export	704	Viet Nam	VNM	764	Thailand	THA								32	COAL, COKE, BRIQUETTES	1	No Quantity							15764000			0
S3	2000	2000	2000	2	0	2	Export	704	Viet Nam	VNM	826	United Kingdom	GBR								32	COAL, COKE, BRIQUETTES	1	No Quantity							3833000			0
S3	2000	2000	2000	2	0	2	Export	703	Slovakia	SVK	0	World	WLD								33	PETROLEUM,PETROL.PRODUCT	1	No Quantity							780919414			0
S3	2000	2000	2000	2	0	2	Export	703	Slovakia	SVK	8	Albania	ALB								33	PETROLEUM,PETROL.PRODUCT	1	No Quantity							2476			0
S3	2000	2000	2000	2	0	2	Export	703	Slovakia	SVK	40	Austria	AUT								33	PETROLEUM,PETROL.PRODUCT	1	No Quantity							173451312			0
S3	2000	2000	2000	2	0	2	Export	703	Slovakia	SVK	56	Belgium	BEL								33	PETROLEUM,PETROL.PRODUCT	1	No Quantity							60873			0
S3	2000	2000	2000	2	0	2	Export	703	Slovakia	SVK	70	Bosnia Herzegovina	BIH								33	PETROLEUM,PETROL.PRODUCT	1	No Quantity							996227			0
S3	2000	2000	2000	2	0	2	Export	703	Slovakia	SVK	100	Bulgaria	BGR								33	PETROLEUM,PETROL.PRODUCT	1	No Quantity							635789			0
S3	2000	2000	2000	2	0	2	Export	703	Slovakia	SVK	112	Belarus	BLR								33	PETROLEUM,PETROL.PRODUCT	1	No Quantity							529746			0
S3	2000	2000	2000	2	0	2	Export	703	Slovakia	SVK	124	Canada	CAN								33	PETROLEUM,PETROL.PRODUCT	1	No Quantity							2			0
S3	2000	2000	2000	2	0	2	Export	703	Slovakia	SVK	178	Congo	COG								33	PETROLEUM,PETROL.PRODUCT	1	No Quantity							5425			0
S3	2000	2000	2000	2	0	2	Export	703	Slovakia	SVK	191	Croatia	HRV								33	PETROLEUM,PETROL.PRODUCT	1	No Quantity							508298			0
S3	2000	2000	2000	2	0	2	Export	703	Slovakia	SVK	192	Cuba	CUB								33	PETROLEUM,PETROL.PRODUCT	1	No Quantity							3883			0
S3	2000	2000	2000	2	0	2	Export	703	Slovakia	SVK	196	Cyprus	CYP								33	PETROLEUM,PETROL.PRODUCT	1	No Quantity							13			0
S3	2000	2000	2000	2	0	2	Export	703	Slovakia	SVK	203	Czechia	CZE								33	PETROLEUM,PETROL.PRODUCT	1	No Quantity							341709403			0
S3	2000	2000	2000	2	0	2	Export	703	Slovakia	SVK	208	Denmark	DNK								33	PETROLEUM,PETROL.PRODUCT	1	No Quantity							262956			0
S3	2000	2000	2000	2	0	2	Export	703	Slovakia	SVK	251	France	FRA								33	PETROLEUM,PETROL.PRODUCT	1	No Quantity							1			0
S3	2000	2000	2000	2	0	2	Export	703	Slovakia	SVK	276	Germany	DEU								33	PETROLEUM,PETROL.PRODUCT	1	No Quantity							38705460			0
S3	2000	2000	2000	2	0	2	Export	703	Slovakia	SVK	348	Hungary	HUN								33	PETROLEUM,PETROL.PRODUCT	1	No Quantity							100008496			0
S3	2000	2000	2000	2	0	2	Export	703	Slovakia	SVK	381	Italy	ITA								33	PETROLEUM,PETROL.PRODUCT	1	No Quantity							313550			0
S3	2000	2000	2000	2	0	2	Export	703	Slovakia	SVK	398	Kazakhstan	KAZ								33	PETROLEUM,PETROL.PRODUCT	1	No Quantity							13481			0
S3	2000	2000	2000	2	0	2	Export	703	Slovakia	SVK	440	Lithuania	LTU								33	PETROLEUM,PETROL.PRODUCT	1	No Quantity							29433			0
S3	2000	2000	2000	2	0	2	Export	703	Slovakia	SVK	498	Rep. of Moldova	MDA								33	PETROLEUM,PETROL.PRODUCT	1	No Quantity							62769			0
S3	2000	2000	2000	2	0	2	Export	703	Slovakia	SVK	528	Netherlands	NLD								33	PETROLEUM,PETROL.PRODUCT	1	No Quantity							12460247			0
S3	2000	2000	2000	2	0	2	Export	703	Slovakia	SVK	616	Poland	POL								33	PETROLEUM,PETROL.PRODUCT	1	No Quantity							101015555			0
S3	2000	2000	2000	2	0	2	Export	703	Slovakia	SVK	642	Romania	ROU								33	PETROLEUM,PETROL.PRODUCT	1	No Quantity							3538562			0
S3	2000	2000	2000	2	0	2	Export	703	Slovakia	SVK	643	Russian Federation	RUS								33	PETROLEUM,PETROL.PRODUCT	1	No Quantity							2151			0
S3	2000	2000	2000	2	0	2	Export	703	Slovakia	SVK	705	Slovenia	SVN								33	PETROLEUM,PETROL.PRODUCT	1	No Quantity							3088833			0
S3	2000	2000	2000	2	0	2	Export	703	Slovakia	SVK	752	Sweden	SWE								33	PETROLEUM,PETROL.PRODUCT	1	No Quantity							541541			0
S3	2000	2000	2000	2	0	2	Export	703	Slovakia	SVK	757	Switzerland	CHE								33	PETROLEUM,PETROL.PRODUCT	1	No Quantity							18260			0
S3	2000	2000	2000	2	0	2	Export	703	Slovakia	SVK	792	Turkey	TUR								33	PETROLEUM,PETROL.PRODUCT	1	No Quantity							2			0
S3	2000	2000	2000	2	0	2	Export	703	Slovakia	SVK	804	Ukraine	UKR								33	PETROLEUM,PETROL.PRODUCT	1	No Quantity							2074413			0
S3	2000	2000	2000	2	0	2	Export	703	Slovakia	SVK	807	North Macedonia	MKD								33	PETROLEUM,PETROL.PRODUCT	1	No Quantity							707837			0
S3	2000	2000	2000	2	0	2	Export	703	Slovakia	SVK	826	United Kingdom	GBR								33	PETROLEUM,PETROL.PRODUCT	1	No Quantity							1124			0
S3	2000	2000	2000	2	0	2	Export	703	Slovakia	SVK	891	Serbia and Montenegro	SCG								33	PETROLEUM,PETROL.PRODUCT	1	No Quantity							167677			0
S3	2000	2000	2000	2	0	2	Export	703	Slovakia	SVK	899	Areas, nes									33	PETROLEUM,PETROL.PRODUCT	1	No Quantity							3619			0
S3	2000	2000	2000	2	0	2	Export	704	Viet Nam	VNM	0	World	WLD								33	PETROLEUM,PETROL.PRODUCT	1	No Quantity							3729064000			0
S3	2000	2000	2000	2	0	2	Export	704	Viet Nam	VNM	36	Australia	AUS								33	PETROLEUM,PETROL.PRODUCT	1	No Quantity							1105037000			0
S3	2000	2000	2000	2	0	2	Export	704	Viet Nam	VNM	44	Bahamas	BHS								33	PETROLEUM,PETROL.PRODUCT	1	No Quantity							11000			0
S3	2000	2000	2000	2	0	2	Export	704	Viet Nam	VNM	84	Belize	BLZ								33	PETROLEUM,PETROL.PRODUCT	1	No Quantity							21000			0
S3	2000	2000	2000	2	0	2	Export	704	Viet Nam	VNM	116	Cambodia	KHM								33	PETROLEUM,PETROL.PRODUCT	1	No Quantity							75061000			0
S3	2000	2000	2000	2	0	2	Export	704	Viet Nam	VNM	156	China	CHN								33	PETROLEUM,PETROL.PRODUCT	1	No Quantity							818670000			0
S3	2000	2000	2000	2	0	2	Export	704	Viet Nam	VNM	196	Cyprus	CYP								33	PETROLEUM,PETROL.PRODUCT	1	No Quantity							35000			0
S3	2000	2000	2000	2	0	2	Export	704	Viet Nam	VNM	208	Denmark	DNK								33	PETROLEUM,PETROL.PRODUCT	1	No Quantity							14000			0
S3	2000	2000	2000	2	0	2	Export	704	Viet Nam	VNM	251	France	FRA								33	PETROLEUM,PETROL.PRODUCT	1	No Quantity							143000			0
S3	2000	2000	2000	2	0	2	Export	704	Viet Nam	VNM	300	Greece	GRC								33	PETROLEUM,PETROL.PRODUCT	1	No Quantity							53000			0
S3	2000	2000	2000	2	0	2	Export	704	Viet Nam	VNM	344	China, Hong Kong SAR	HKG								33	PETROLEUM,PETROL.PRODUCT	1	No Quantity							2579000			0
S3	2000	2000	2000	2	0	2	Export	704	Viet Nam	VNM	360	Indonesia	IDN								33	PETROLEUM,PETROL.PRODUCT	1	No Quantity							166588000			0
S3	2000	2000	2000	2	0	2	Export	704	Viet Nam	VNM	392	Japan	JPN								33	PETROLEUM,PETROL.PRODUCT	1	No Quantity							587604000			0
S3	2000	2000	2000	2	0	2	Export	704	Viet Nam	VNM	410	Rep. of Korea	KOR								33	PETROLEUM,PETROL.PRODUCT	1	No Quantity							69000			0
S3	2000	2000	2000	2	0	2	Export	704	Viet Nam	VNM	414	Kuwait	KWT								33	PETROLEUM,PETROL.PRODUCT	1	No Quantity							9000			0
S3	2000	2000	2000	2	0	2	Export	704	Viet Nam	VNM	418	Lao People's Dem. Rep.	LAO								33	PETROLEUM,PETROL.PRODUCT	1	No Quantity							10737000			0
S3	2000	2000	2000	2	0	2	Export	704	Viet Nam	VNM	428	Latvia	LVA								33	PETROLEUM,PETROL.PRODUCT	1	No Quantity							18000			0
S3	2000	2000	2000	2	0	2	Export	704	Viet Nam	VNM	430	Liberia	LBR								33	PETROLEUM,PETROL.PRODUCT	1	No Quantity							23000			0
S3	2000	2000	2000	2	0	2	Export	704	Viet Nam	VNM	458	Malaysia	MYS								33	PETROLEUM,PETROL.PRODUCT	1	No Quantity							192478000			0
S3	2000	2000	2000	2	0	2	Export	704	Viet Nam	VNM	490	Other Asia, nes									33	PETROLEUM,PETROL.PRODUCT	1	No Quantity							31482000			0
S3	2000	2000	2000	2	0	2	Export	704	Viet Nam	VNM	591	Panama	PAN								33	PETROLEUM,PETROL.PRODUCT	1	No Quantity							365000			0
S3	2000	2000	2000	2	0	2	Export	704	Viet Nam	VNM	643	Russian Federation	RUS								33	PETROLEUM,PETROL.PRODUCT	1	No Quantity							1904000			0
S3	2000	2000	2000	2	0	2	Export	704	Viet Nam	VNM	699	India	IND								33	PETROLEUM,PETROL.PRODUCT	1	No Quantity							17087000			0
S3	2000	2000	2000	2	0	2	Export	704	Viet Nam	VNM	702	Singapore	SGP								33	PETROLEUM,PETROL.PRODUCT	1	No Quantity							569668000			0
S3	2000	2000	2000	2	0	2	Export	704	Viet Nam	VNM	764	Thailand	THA								33	PETROLEUM,PETROL.PRODUCT	1	No Quantity							57699000			0
S3	2000	2000	2000	2	0	2	Export	704	Viet Nam	VNM	842	USA	USA								33	PETROLEUM,PETROL.PRODUCT	1	No Quantity							91709000			0
S3	2000	2000	2000	2	0	2	Export	703	Slovakia	SVK	0	World	WLD								34	GAS,NATURAL,MANUFACTURED	1	No Quantity							658871			0
S3	2000	2000	2000	2	0	2	Export	703	Slovakia	SVK	203	Czechia	CZE								34	GAS,NATURAL,MANUFACTURED	1	No Quantity							658871			0
S3	2000	2000	2000	2	0	2	Export	703	Slovakia	SVK	0	World	WLD								35	ELECTRIC CURRENT	1	No Quantity							46478253			0
S3	2000	2000	2000	2	0	2	Export	703	Slovakia	SVK	191	Croatia	HRV								35	ELECTRIC CURRENT	1	No Quantity							1080034			0
S3	2000	2000	2000	2	0	2	Export	703	Slovakia	SVK	203	Czechia	CZE								35	ELECTRIC CURRENT	1	No Quantity							21046209			0
S3	2000	2000	2000	2	0	2	Export	703	Slovakia	SVK	276	Germany	DEU								35	ELECTRIC CURRENT	1	No Quantity							54453			0
S3	2000	2000	2000	2	0	2	Export	703	Slovakia	SVK	348	Hungary	HUN								35	ELECTRIC CURRENT	1	No Quantity							20332425			0
S3	2000	2000	2000	2	0	2	Export	703	Slovakia	SVK	616	Poland	POL								35	ELECTRIC CURRENT	1	No Quantity							2525			0
S3	2000	2000	2000	2	0	2	Export	703	Slovakia	SVK	757	Switzerland	CHE								35	ELECTRIC CURRENT	1	No Quantity							832233			0
S3	2000	2000	2000	2	0	2	Export	703	Slovakia	SVK	891	Serbia and Montenegro	SCG								35	ELECTRIC CURRENT	1	No Quantity							3130373			0
S3	2000	2000	2000	2	0	2	Export	704	Viet Nam	VNM	0	World	WLD								35	ELECTRIC CURRENT	1	No Quantity							1650000			0
S3	2000	2000	2000	2	0	2	Export	704	Viet Nam	VNM	899	Areas, nes									35	ELECTRIC CURRENT	1	No Quantity							1650000			0
S3	2000	2000	2000	2	0	2	Export	703	Slovakia	SVK	0	World	WLD								41	ANIMAL OILS AND FATS	1	No Quantity							2740717			0
S3	2000	2000	2000	2	0	2	Export	703	Slovakia	SVK	56	Belgium	BEL								41	ANIMAL OILS AND FATS	1	No Quantity							8599			0
S3	2000	2000	2000	2	0	2	Export	703	Slovakia	SVK	203	Czechia	CZE								41	ANIMAL OILS AND FATS	1	No Quantity							2046105			0
S3	2000	2000	2000	2	0	2	Export	703	Slovakia	SVK	276	Germany	DEU								41	ANIMAL OILS AND FATS	1	No Quantity							53618			0
S3	2000	2000	2000	2	0	2	Export	703	Slovakia	SVK	348	Hungary	HUN								41	ANIMAL OILS AND FATS	1	No Quantity							392552			0
S3	2000	2000	2000	2	0	2	Export	703	Slovakia	SVK	528	Netherlands	NLD								41	ANIMAL OILS AND FATS	1	No Quantity							227235			0
S3	2000	2000	2000	2	0	2	Export	703	Slovakia	SVK	616	Poland	POL								41	ANIMAL OILS AND FATS	1	No Quantity							12608			0
S3	2000	2000	2000	2	0	2	Export	704	Viet Nam	VNM	0	World	WLD								41	ANIMAL OILS AND FATS	1	No Quantity							37000			0
S3	2000	2000	2000	2	0	2	Export	704	Viet Nam	VNM	251	France	FRA								41	ANIMAL OILS AND FATS	1	No Quantity							14000			0
S3	2000	2000	2000	2	0	2	Export	704	Viet Nam	VNM	392	Japan	JPN								41	ANIMAL OILS AND FATS	1	No Quantity							15000			0
S3	2000	2000	2000	2	0	2	Export	704	Viet Nam	VNM	554	New Zealand	NZL								41	ANIMAL OILS AND FATS	1	No Quantity							8000			0
S3	2000	2000	2000	2	0	2	Export	703	Slovakia	SVK	0	World	WLD								42	FIXED VEG. FATS AND OILS	1	No Quantity							7237661			0
S3	2000	2000	2000	2	0	2	Export	703	Slovakia	SVK	40	Austria	AUT								42	FIXED VEG. FATS AND OILS	1	No Quantity							210593			0
S3	2000	2000	2000	2	0	2	Export	703	Slovakia	SVK	70	Bosnia Herzegovina	BIH								42	FIXED VEG. FATS AND OILS	1	No Quantity							77025			0
S3	2000	2000	2000	2	0	2	Export	703	Slovakia	SVK	124	Canada	CAN								42	FIXED VEG. FATS AND OILS	1	No Quantity							2378			0
S3	2000	2000	2000	2	0	2	Export	703	Slovakia	SVK	191	Croatia	HRV								42	FIXED VEG. FATS AND OILS	1	No Quantity							853419			0
S3	2000	2000	2000	2	0	2	Export	703	Slovakia	SVK	203	Czechia	CZE								42	FIXED VEG. FATS AND OILS	1	No Quantity							5387909			0
S3	2000	2000	2000	2	0	2	Export	703	Slovakia	SVK	276	Germany	DEU								42	FIXED VEG. FATS AND OILS	1	No Quantity							171913			0
S3	2000	2000	2000	2	0	2	Export	703	Slovakia	SVK	348	Hungary	HUN								42	FIXED VEG. FATS AND OILS	1	No Quantity							161813			0
S3	2000	2000	2000	2	0	2	Export	703	Slovakia	SVK	398	Kazakhstan	KAZ								42	FIXED VEG. FATS AND OILS	1	No Quantity							15369			0
S3	2000	2000	2000	2	0	2	Export	703	Slovakia	SVK	616	Poland	POL								42	FIXED VEG. FATS AND OILS	1	No Quantity							37839			0
S3	2000	2000	2000	2	0	2	Export	703	Slovakia	SVK	642	Romania	ROU								42	FIXED VEG. FATS AND OILS	1	No Quantity							55			0
S3	2000	2000	2000	2	0	2	Export	703	Slovakia	SVK	724	Spain	ESP								42	FIXED VEG. FATS AND OILS	1	No Quantity							1588			0
S3	2000	2000	2000	2	0	2	Export	703	Slovakia	SVK	736	Fmr Sudan	SDN								42	FIXED VEG. FATS AND OILS	1	No Quantity							147			0
S3	2000	2000	2000	2	0	2	Export	703	Slovakia	SVK	784	United Arab Emirates	ARE								42	FIXED VEG. FATS AND OILS	1	No Quantity							100			0
S3	2000	2000	2000	2	0	2	Export	703	Slovakia	SVK	804	Ukraine	UKR								42	FIXED VEG. FATS AND OILS	1	No Quantity							33876			0
S3	2000	2000	2000	2	0	2	Export	703	Slovakia	SVK	826	United Kingdom	GBR								42	FIXED VEG. FATS AND OILS	1	No Quantity							283593			0
S3	2000	2000	2000	2	0	2	Export	703	Slovakia	SVK	891	Serbia and Montenegro	SCG								42	FIXED VEG. FATS AND OILS	1	No Quantity							45			0
S3	2000	2000	2000	2	0	2	Export	704	Viet Nam	VNM	0	World	WLD								42	FIXED VEG. FATS AND OILS	1	No Quantity							61332000			0
S3	2000	2000	2000	2	0	2	Export	704	Viet Nam	VNM	116	Cambodia	KHM								42	FIXED VEG. FATS AND OILS	1	No Quantity							833000			0
S3	2000	2000	2000	2	0	2	Export	704	Viet Nam	VNM	156	China	CHN								42	FIXED VEG. FATS AND OILS	1	No Quantity							22516000			0
S3	2000	2000	2000	2	0	2	Export	704	Viet Nam	VNM	344	China, Hong Kong SAR	HKG								42	FIXED VEG. FATS AND OILS	1	No Quantity							1520000			0
S3	2000	2000	2000	2	0	2	Export	704	Viet Nam	VNM	364	Iran	IRN								42	FIXED VEG. FATS AND OILS	1	No Quantity							246000			0
S3	2000	2000	2000	2	0	2	Export	704	Viet Nam	VNM	368	Iraq	IRQ								42	FIXED VEG. FATS AND OILS	1	No Quantity							29968000			0
S3	2000	2000	2000	2	0	2	Export	704	Viet Nam	VNM	392	Japan	JPN								42	FIXED VEG. FATS AND OILS	1	No Quantity							2270000			0
S3	2000	2000	2000	2	0	2	Export	704	Viet Nam	VNM	458	Malaysia	MYS								42	FIXED VEG. FATS AND OILS	1	No Quantity							1998000			0
S3	2000	2000	2000	2	0	2	Export	704	Viet Nam	VNM	490	Other Asia, nes									42	FIXED VEG. FATS AND OILS	1	No Quantity							698000			0
S3	2000	2000	2000	2	0	2	Export	704	Viet Nam	VNM	620	Portugal	PRT								42	FIXED VEG. FATS AND OILS	1	No Quantity							397000			0
S3	2000	2000	2000	2	0	2	Export	704	Viet Nam	VNM	643	Russian Federation	RUS								42	FIXED VEG. FATS AND OILS	1	No Quantity							328000			0
S3	2000	2000	2000	2	0	2	Export	704	Viet Nam	VNM	699	India	IND								42	FIXED VEG. FATS AND OILS	1	No Quantity							3000			0
S3	2000	2000	2000	2	0	2	Export	704	Viet Nam	VNM	702	Singapore	SGP								42	FIXED VEG. FATS AND OILS	1	No Quantity							516000			0
S3	2000	2000	2000	2	0	2	Export	704	Viet Nam	VNM	703	Slovakia	SVK								42	FIXED VEG. FATS AND OILS	1	No Quantity							29000			0
S3	2000	2000	2000	2	0	2	Export	704	Viet Nam	VNM	764	Thailand	THA								42	FIXED VEG. FATS AND OILS	1	No Quantity							3000			0
S3	2000	2000	2000	2	0	2	Export	704	Viet Nam	VNM	842	USA	USA								42	FIXED VEG. FATS AND OILS	1	No Quantity							7000			0
S3	2000	2000	2000	2	0	2	Export	703	Slovakia	SVK	0	World	WLD								43	ANIMAL,VEG.FATS,OILS,NES	1	No Quantity							4437522			0
S3	2000	2000	2000	2	0	2	Export	703	Slovakia	SVK	40	Austria	AUT								43	ANIMAL,VEG.FATS,OILS,NES	1	No Quantity							733			0
S3	2000	2000	2000	2	0	2	Export	703	Slovakia	SVK	124	Canada	CAN								43	ANIMAL,VEG.FATS,OILS,NES	1	No Quantity							782			0
S3	2000	2000	2000	2	0	2	Export	703	Slovakia	SVK	196	Cyprus	CYP								43	ANIMAL,VEG.FATS,OILS,NES	1	No Quantity							8243			0
S3	2000	2000	2000	2	0	2	Export	703	Slovakia	SVK	203	Czechia	CZE								43	ANIMAL,VEG.FATS,OILS,NES	1	No Quantity							1438324			0
S3	2000	2000	2000	2	0	2	Export	703	Slovakia	SVK	251	France	FRA								43	ANIMAL,VEG.FATS,OILS,NES	1	No Quantity							53			0
S3	2000	2000	2000	2	0	2	Export	703	Slovakia	SVK	276	Germany	DEU								43	ANIMAL,VEG.FATS,OILS,NES	1	No Quantity							231470			0
S3	2000	2000	2000	2	0	2	Export	703	Slovakia	SVK	348	Hungary	HUN								43	ANIMAL,VEG.FATS,OILS,NES	1	No Quantity							2367173			0
S3	2000	2000	2000	2	0	2	Export	703	Slovakia	SVK	381	Italy	ITA								43	ANIMAL,VEG.FATS,OILS,NES	1	No Quantity							81			0
S3	2000	2000	2000	2	0	2	Export	703	Slovakia	SVK	528	Netherlands	NLD								43	ANIMAL,VEG.FATS,OILS,NES	1	No Quantity							186343			0
S3	2000	2000	2000	2	0	2	Export	703	Slovakia	SVK	616	Poland	POL								43	ANIMAL,VEG.FATS,OILS,NES	1	No Quantity							12857			0
S3	2000	2000	2000	2	0	2	Export	703	Slovakia	SVK	752	Sweden	SWE								43	ANIMAL,VEG.FATS,OILS,NES	1	No Quantity							32752			0
S3	2000	2000	2000	2	0	2	Export	703	Slovakia	SVK	804	Ukraine	UKR								43	ANIMAL,VEG.FATS,OILS,NES	1	No Quantity							132580			0
S3	2000	2000	2000	2	0	2	Export	703	Slovakia	SVK	807	North Macedonia	MKD								43	ANIMAL,VEG.FATS,OILS,NES	1	No Quantity							7041			0
S3	2000	2000	2000	2	0	2	Export	703	Slovakia	SVK	842	USA	USA								43	ANIMAL,VEG.FATS,OILS,NES	1	No Quantity							18952			0
S3	2000	2000	2000	2	0	2	Export	703	Slovakia	SVK	899	Areas, nes									43	ANIMAL,VEG.FATS,OILS,NES	1	No Quantity							138			0
S3	2000	2000	2000	2	0	2	Export	704	Viet Nam	VNM	0	World	WLD								43	ANIMAL,VEG.FATS,OILS,NES	1	No Quantity							442000			0
S3	2000	2000	2000	2	0	2	Export	704	Viet Nam	VNM	156	China	CHN								43	ANIMAL,VEG.FATS,OILS,NES	1	No Quantity							2000			0
S3	2000	2000	2000	2	0	2	Export	704	Viet Nam	VNM	276	Germany	DEU								43	ANIMAL,VEG.FATS,OILS,NES	1	No Quantity							440000			0
S3	2000	2000	2000	2	0	2	Export	703	Slovakia	SVK	0	World	WLD								51	ORGANIC CHEMICALS	1	No Quantity							283133957			0
S3	2000	2000	2000	2	0	2	Export	703	Slovakia	SVK	20	Andorra	AND								51	ORGANIC CHEMICALS	1	No Quantity							12221			0
S3	2000	2000	2000	2	0	2	Export	703	Slovakia	SVK	32	Argentina	ARG								51	ORGANIC CHEMICALS	1	No Quantity							24225			0
S3	2000	2000	2000	2	0	2	Export	703	Slovakia	SVK	36	Australia	AUS								51	ORGANIC CHEMICALS	1	No Quantity							1853489			0
S3	2000	2000	2000	2	0	2	Export	703	Slovakia	SVK	40	Austria	AUT								51	ORGANIC CHEMICALS	1	No Quantity							12072807			0
S3	2000	2000	2000	2	0	2	Export	703	Slovakia	SVK	56	Belgium	BEL								51	ORGANIC CHEMICALS	1	No Quantity							5266172			0
S3	2000	2000	2000	2	0	2	Export	703	Slovakia	SVK	70	Bosnia Herzegovina	BIH								51	ORGANIC CHEMICALS	1	No Quantity							113488			0
S3	2000	2000	2000	2	0	2	Export	703	Slovakia	SVK	76	Brazil	BRA								51	ORGANIC CHEMICALS	1	No Quantity							1345884			0
S3	2000	2000	2000	2	0	2	Export	703	Slovakia	SVK	100	Bulgaria	BGR								51	ORGANIC CHEMICALS	1	No Quantity							3248465			0
S3	2000	2000	2000	2	0	2	Export	703	Slovakia	SVK	112	Belarus	BLR								51	ORGANIC CHEMICALS	1	No Quantity							39102			0
S3	2000	2000	2000	2	0	2	Export	703	Slovakia	SVK	124	Canada	CAN								51	ORGANIC CHEMICALS	1	No Quantity							3141548			0
S3	2000	2000	2000	2	0	2	Export	703	Slovakia	SVK	152	Chile	CHL								51	ORGANIC CHEMICALS	1	No Quantity							31764			0
S3	2000	2000	2000	2	0	2	Export	703	Slovakia	SVK	156	China	CHN								51	ORGANIC CHEMICALS	1	No Quantity							119915			0
S3	2000	2000	2000	2	0	2	Export	703	Slovakia	SVK	191	Croatia	HRV								51	ORGANIC CHEMICALS	1	No Quantity							1078256			0
S3	2000	2000	2000	2	0	2	Export	703	Slovakia	SVK	196	Cyprus	CYP								51	ORGANIC CHEMICALS	1	No Quantity							28873			0
S3	2000	2000	2000	2	0	2	Export	703	Slovakia	SVK	203	Czechia	CZE								51	ORGANIC CHEMICALS	1	No Quantity							53503824			0
S3	2000	2000	2000	2	0	2	Export	703	Slovakia	SVK	208	Denmark	DNK								51	ORGANIC CHEMICALS	1	No Quantity							530672			0
S3	2000	2000	2000	2	0	2	Export	703	Slovakia	SVK	233	Estonia	EST								51	ORGANIC CHEMICALS	1	No Quantity							34351			0
S3	2000	2000	2000	2	0	2	Export	703	Slovakia	SVK	246	Finland	FIN								51	ORGANIC CHEMICALS	1	No Quantity							969853			0
S3	2000	2000	2000	2	0	2	Export	703	Slovakia	SVK	251	France	FRA								51	ORGANIC CHEMICALS	1	No Quantity							9588381			0
S3	2000	2000	2000	2	0	2	Export	703	Slovakia	SVK	276	Germany	DEU								51	ORGANIC CHEMICALS	1	No Quantity							34795412			0
S3	2000	2000	2000	2	0	2	Export	703	Slovakia	SVK	300	Greece	GRC								51	ORGANIC CHEMICALS	1	No Quantity							50116			0
S3	2000	2000	2000	2	0	2	Export	703	Slovakia	SVK	320	Guatemala	GTM								51	ORGANIC CHEMICALS	1	No Quantity							36302			0
S3	2000	2000	2000	2	0	2	Export	703	Slovakia	SVK	348	Hungary	HUN								51	ORGANIC CHEMICALS	1	No Quantity							11020551			0
S3	2000	2000	2000	2	0	2	Export	703	Slovakia	SVK	360	Indonesia	IDN								51	ORGANIC CHEMICALS	1	No Quantity							1211304			0
S3	2000	2000	2000	2	0	2	Export	703	Slovakia	SVK	364	Iran	IRN								51	ORGANIC CHEMICALS	1	No Quantity							396701			0
S3	2000	2000	2000	2	0	2	Export	703	Slovakia	SVK	376	Israel	ISR								51	ORGANIC CHEMICALS	1	No Quantity							15989			0
S3	2000	2000	2000	2	0	2	Export	703	Slovakia	SVK	381	Italy	ITA								51	ORGANIC CHEMICALS	1	No Quantity							19803584			0
S3	2000	2000	2000	2	0	2	Export	703	Slovakia	SVK	392	Japan	JPN								51	ORGANIC CHEMICALS	1	No Quantity							5055372			0
S3	2000	2000	2000	2	0	2	Export	703	Slovakia	SVK	400	Jordan	JOR								51	ORGANIC CHEMICALS	1	No Quantity							44539			0
S3	2000	2000	2000	2	0	2	Export	703	Slovakia	SVK	404	Kenya	KEN								51	ORGANIC CHEMICALS	1	No Quantity							32346			0
S3	2000	2000	2000	2	0	2	Export	703	Slovakia	SVK	410	Rep. of Korea	KOR								51	ORGANIC CHEMICALS	1	No Quantity							3672905			0
S3	2000	2000	2000	2	0	2	Export	703	Slovakia	SVK	440	Lithuania	LTU								51	ORGANIC CHEMICALS	1	No Quantity							390			0
S3	2000	2000	2000	2	0	2	Export	703	Slovakia	SVK	442	Luxembourg	LUX								51	ORGANIC CHEMICALS	1	No Quantity							2105779			0
S3	2000	2000	2000	2	0	2	Export	703	Slovakia	SVK	458	Malaysia	MYS								51	ORGANIC CHEMICALS	1	No Quantity							86138			0
S3	2000	2000	2000	2	0	2	Export	703	Slovakia	SVK	484	Mexico	MEX								51	ORGANIC CHEMICALS	1	No Quantity							96473			0
S3	2000	2000	2000	2	0	2	Export	703	Slovakia	SVK	490	Other Asia, nes									51	ORGANIC CHEMICALS	1	No Quantity							231978			0
S3	2000	2000	2000	2	0	2	Export	703	Slovakia	SVK	498	Rep. of Moldova	MDA								51	ORGANIC CHEMICALS	1	No Quantity							9494			0
S3	2000	2000	2000	2	0	2	Export	703	Slovakia	SVK	504	Morocco	MAR								51	ORGANIC CHEMICALS	1	No Quantity							303017			0
S3	2000	2000	2000	2	0	2	Export	703	Slovakia	SVK	528	Netherlands	NLD								51	ORGANIC CHEMICALS	1	No Quantity							21112934			0
S3	2000	2000	2000	2	0	2	Export	703	Slovakia	SVK	554	New Zealand	NZL								51	ORGANIC CHEMICALS	1	No Quantity							226260			0
S3	2000	2000	2000	2	0	2	Export	703	Slovakia	SVK	579	Norway	NOR								51	ORGANIC CHEMICALS	1	No Quantity							127600			0
S3	2000	2000	2000	2	0	2	Export	703	Slovakia	SVK	608	Philippines	PHL								51	ORGANIC CHEMICALS	1	No Quantity							642985			0
S3	2000	2000	2000	2	0	2	Export	703	Slovakia	SVK	616	Poland	POL								51	ORGANIC CHEMICALS	1	No Quantity							32809634			0
S3	2000	2000	2000	2	0	2	Export	703	Slovakia	SVK	620	Portugal	PRT								51	ORGANIC CHEMICALS	1	No Quantity							89540			0
S3	2000	2000	2000	2	0	2	Export	703	Slovakia	SVK	642	Romania	ROU								51	ORGANIC CHEMICALS	1	No Quantity							7779301			0
S3	2000	2000	2000	2	0	2	Export	703	Slovakia	SVK	643	Russian Federation	RUS								51	ORGANIC CHEMICALS	1	No Quantity							8288			0
S3	2000	2000	2000	2	0	2	Export	703	Slovakia	SVK	694	Sierra Leone	SLE								51	ORGANIC CHEMICALS	1	No Quantity							11607			0
S3	2000	2000	2000	2	0	2	Export	703	Slovakia	SVK	699	India	IND								51	ORGANIC CHEMICALS	1	No Quantity							2480796			0
S3	2000	2000	2000	2	0	2	Export	703	Slovakia	SVK	704	Viet Nam	VNM								51	ORGANIC CHEMICALS	1	No Quantity							108446			0
S3	2000	2000	2000	2	0	2	Export	703	Slovakia	SVK	705	Slovenia	SVN								51	ORGANIC CHEMICALS	1	No Quantity							26101733			0
S3	2000	2000	2000	2	0	2	Export	703	Slovakia	SVK	710	South Africa	ZAF								51	ORGANIC CHEMICALS	1	No Quantity							85082			0
S3	2000	2000	2000	2	0	2	Export	703	Slovakia	SVK	716	Zimbabwe	ZWE								51	ORGANIC CHEMICALS	1	No Quantity							9861			0
S3	2000	2000	2000	2	0	2	Export	703	Slovakia	SVK	724	Spain	ESP								51	ORGANIC CHEMICALS	1	No Quantity							902407			0
S3	2000	2000	2000	2	0	2	Export	703	Slovakia	SVK	752	Sweden	SWE								51	ORGANIC CHEMICALS	1	No Quantity							561235			0
S3	2000	2000	2000	2	0	2	Export	703	Slovakia	SVK	757	Switzerland	CHE								51	ORGANIC CHEMICALS	1	No Quantity							1578421			0
S3	2000	2000	2000	2	0	2	Export	703	Slovakia	SVK	764	Thailand	THA								51	ORGANIC CHEMICALS	1	No Quantity							697649			0
S3	2000	2000	2000	2	0	2	Export	703	Slovakia	SVK	784	United Arab Emirates	ARE								51	ORGANIC CHEMICALS	1	No Quantity							10			0
S3	2000	2000	2000	2	0	2	Export	703	Slovakia	SVK	792	Turkey	TUR								51	ORGANIC CHEMICALS	1	No Quantity							368262			0
S3	2000	2000	2000	2	0	2	Export	703	Slovakia	SVK	804	Ukraine	UKR								51	ORGANIC CHEMICALS	1	No Quantity							703293			0
S3	2000	2000	2000	2	0	2	Export	703	Slovakia	SVK	807	North Macedonia	MKD								51	ORGANIC CHEMICALS	1	No Quantity							100590			0
S3	2000	2000	2000	2	0	2	Export	703	Slovakia	SVK	818	Egypt	EGY								51	ORGANIC CHEMICALS	1	No Quantity							630656			0
S3	2000	2000	2000	2	0	2	Export	703	Slovakia	SVK	826	United Kingdom	GBR								51	ORGANIC CHEMICALS	1	No Quantity							5613685			0
S3	2000	2000	2000	2	0	2	Export	703	Slovakia	SVK	842	USA	USA								51	ORGANIC CHEMICALS	1	No Quantity							7390299			0
S3	2000	2000	2000	2	0	2	Export	703	Slovakia	SVK	860	Uzbekistan	UZB								51	ORGANIC CHEMICALS	1	No Quantity							144603			0
S3	2000	2000	2000	2	0	2	Export	703	Slovakia	SVK	862	Venezuela	VEN								51	ORGANIC CHEMICALS	1	No Quantity							1			0
S3	2000	2000	2000	2	0	2	Export	703	Slovakia	SVK	891	Serbia and Montenegro	SCG								51	ORGANIC CHEMICALS	1	No Quantity							862984			0
S3	2000	2000	2000	2	0	2	Export	703	Slovakia	SVK	899	Areas, nes									51	ORGANIC CHEMICALS	1	No Quantity							14117			0
S3	2000	2000	2000	2	0	2	Export	704	Viet Nam	VNM	0	World	WLD								51	ORGANIC CHEMICALS	1	No Quantity							35307000			0
S3	2000	2000	2000	2	0	2	Export	704	Viet Nam	VNM	36	Australia	AUS								51	ORGANIC CHEMICALS	1	No Quantity							2606000			0
S3	2000	2000	2000	2	0	2	Export	704	Viet Nam	VNM	56	Belgium	BEL								51	ORGANIC CHEMICALS	1	No Quantity							411000			0
S3	2000	2000	2000	2	0	2	Export	704	Viet Nam	VNM	104	Myanmar	MMR								51	ORGANIC CHEMICALS	1	No Quantity							83000			0
S3	2000	2000	2000	2	0	2	Export	704	Viet Nam	VNM	116	Cambodia	KHM								51	ORGANIC CHEMICALS	1	No Quantity							106000			0
S3	2000	2000	2000	2	0	2	Export	704	Viet Nam	VNM	156	China	CHN								51	ORGANIC CHEMICALS	1	No Quantity							9673000			0
S3	2000	2000	2000	2	0	2	Export	704	Viet Nam	VNM	276	Germany	DEU								51	ORGANIC CHEMICALS	1	No Quantity							271000			0
S3	2000	2000	2000	2	0	2	Export	704	Viet Nam	VNM	344	China, Hong Kong SAR	HKG								51	ORGANIC CHEMICALS	1	No Quantity							5993000			0
S3	2000	2000	2000	2	0	2	Export	704	Viet Nam	VNM	392	Japan	JPN								51	ORGANIC CHEMICALS	1	No Quantity							6490000			0
S3	2000	2000	2000	2	0	2	Export	704	Viet Nam	VNM	414	Kuwait	KWT								51	ORGANIC CHEMICALS	1	No Quantity							243000			0
S3	2000	2000	2000	2	0	2	Export	704	Viet Nam	VNM	458	Malaysia	MYS								51	ORGANIC CHEMICALS	1	No Quantity							229000			0
S3	2000	2000	2000	2	0	2	Export	704	Viet Nam	VNM	466	Mali	MLI								51	ORGANIC CHEMICALS	1	No Quantity							41000			0
S3	2000	2000	2000	2	0	2	Export	704	Viet Nam	VNM	490	Other Asia, nes									51	ORGANIC CHEMICALS	1	No Quantity							6223000			0
S3	2000	2000	2000	2	0	2	Export	704	Viet Nam	VNM	586	Pakistan	PAK								51	ORGANIC CHEMICALS	1	No Quantity							457000			0
S3	2000	2000	2000	2	0	2	Export	704	Viet Nam	VNM	591	Panama	PAN								51	ORGANIC CHEMICALS	1	No Quantity							125000			0
S3	2000	2000	2000	2	0	2	Export	704	Viet Nam	VNM	699	India	IND								51	ORGANIC CHEMICALS	1	No Quantity							102000			0
S3	2000	2000	2000	2	0	2	Export	704	Viet Nam	VNM	757	Switzerland	CHE								51	ORGANIC CHEMICALS	1	No Quantity							532000			0
S3	2000	2000	2000	2	0	2	Export	704	Viet Nam	VNM	764	Thailand	THA								51	ORGANIC CHEMICALS	1	No Quantity							1722000			0
S3	2000	2000	2000	2	0	2	Export	703	Slovakia	SVK	0	World	WLD								52	INORGANIC CHEMICALS	1	No Quantity							40497616			0
S3	2000	2000	2000	2	0	2	Export	703	Slovakia	SVK	36	Australia	AUS								52	INORGANIC CHEMICALS	1	No Quantity							5636			0
S3	2000	2000	2000	2	0	2	Export	703	Slovakia	SVK	40	Austria	AUT								52	INORGANIC CHEMICALS	1	No Quantity							1690443			0
S3	2000	2000	2000	2	0	2	Export	703	Slovakia	SVK	56	Belgium	BEL								52	INORGANIC CHEMICALS	1	No Quantity							26981			0
S3	2000	2000	2000	2	0	2	Export	703	Slovakia	SVK	100	Bulgaria	BGR								52	INORGANIC CHEMICALS	1	No Quantity							41674			0
S3	2000	2000	2000	2	0	2	Export	703	Slovakia	SVK	112	Belarus	BLR								52	INORGANIC CHEMICALS	1	No Quantity							29461			0
S3	2000	2000	2000	2	0	2	Export	703	Slovakia	SVK	191	Croatia	HRV								52	INORGANIC CHEMICALS	1	No Quantity							209942			0
S3	2000	2000	2000	2	0	2	Export	703	Slovakia	SVK	196	Cyprus	CYP								52	INORGANIC CHEMICALS	1	No Quantity							15901			0
S3	2000	2000	2000	2	0	2	Export	703	Slovakia	SVK	203	Czechia	CZE								52	INORGANIC CHEMICALS	1	No Quantity							15074145			0
S3	2000	2000	2000	2	0	2	Export	703	Slovakia	SVK	246	Finland	FIN								52	INORGANIC CHEMICALS	1	No Quantity							5915			0
S3	2000	2000	2000	2	0	2	Export	703	Slovakia	SVK	251	France	FRA								52	INORGANIC CHEMICALS	1	No Quantity							10035			0
S3	2000	2000	2000	2	0	2	Export	703	Slovakia	SVK	276	Germany	DEU								52	INORGANIC CHEMICALS	1	No Quantity							3551724			0
S3	2000	2000	2000	2	0	2	Export	703	Slovakia	SVK	300	Greece	GRC								52	INORGANIC CHEMICALS	1	No Quantity							164574			0
S3	2000	2000	2000	2	0	2	Export	703	Slovakia	SVK	316	Guam	GUM								52	INORGANIC CHEMICALS	1	No Quantity							16549			0
S3	2000	2000	2000	2	0	2	Export	703	Slovakia	SVK	348	Hungary	HUN								52	INORGANIC CHEMICALS	1	No Quantity							11511790			0
S3	2000	2000	2000	2	0	2	Export	703	Slovakia	SVK	364	Iran	IRN								52	INORGANIC CHEMICALS	1	No Quantity							611			0
S3	2000	2000	2000	2	0	2	Export	703	Slovakia	SVK	376	Israel	ISR								52	INORGANIC CHEMICALS	1	No Quantity							3			0
S3	2000	2000	2000	2	0	2	Export	703	Slovakia	SVK	381	Italy	ITA								52	INORGANIC CHEMICALS	1	No Quantity							810909			0
S3	2000	2000	2000	2	0	2	Export	703	Slovakia	SVK	410	Rep. of Korea	KOR								52	INORGANIC CHEMICALS	1	No Quantity							175921			0
S3	2000	2000	2000	2	0	2	Export	703	Slovakia	SVK	440	Lithuania	LTU								52	INORGANIC CHEMICALS	1	No Quantity							52830			0
S3	2000	2000	2000	2	0	2	Export	703	Slovakia	SVK	470	Malta	MLT								52	INORGANIC CHEMICALS	1	No Quantity							2			0
S3	2000	2000	2000	2	0	2	Export	703	Slovakia	SVK	484	Mexico	MEX								52	INORGANIC CHEMICALS	1	No Quantity							947			0
S3	2000	2000	2000	2	0	2	Export	703	Slovakia	SVK	490	Other Asia, nes									52	INORGANIC CHEMICALS	1	No Quantity							1324			0
S3	2000	2000	2000	2	0	2	Export	703	Slovakia	SVK	528	Netherlands	NLD								52	INORGANIC CHEMICALS	1	No Quantity							545951			0
S3	2000	2000	2000	2	0	2	Export	703	Slovakia	SVK	579	Norway	NOR								52	INORGANIC CHEMICALS	1	No Quantity							18061			0
S3	2000	2000	2000	2	0	2	Export	703	Slovakia	SVK	616	Poland	POL								52	INORGANIC CHEMICALS	1	No Quantity							2471429			0
S3	2000	2000	2000	2	0	2	Export	703	Slovakia	SVK	642	Romania	ROU								52	INORGANIC CHEMICALS	1	No Quantity							560023			0
S3	2000	2000	2000	2	0	2	Export	703	Slovakia	SVK	643	Russian Federation	RUS								52	INORGANIC CHEMICALS	1	No Quantity							65471			0
S3	2000	2000	2000	2	0	2	Export	703	Slovakia	SVK	702	Singapore	SGP								52	INORGANIC CHEMICALS	1	No Quantity							5799			0
S3	2000	2000	2000	2	0	2	Export	703	Slovakia	SVK	705	Slovenia	SVN								52	INORGANIC CHEMICALS	1	No Quantity							311314			0
S3	2000	2000	2000	2	0	2	Export	703	Slovakia	SVK	757	Switzerland	CHE								52	INORGANIC CHEMICALS	1	No Quantity							38091			0
S3	2000	2000	2000	2	0	2	Export	703	Slovakia	SVK	792	Turkey	TUR								52	INORGANIC CHEMICALS	1	No Quantity							130413			0
S3	2000	2000	2000	2	0	2	Export	703	Slovakia	SVK	804	Ukraine	UKR								52	INORGANIC CHEMICALS	1	No Quantity							691042			0
S3	2000	2000	2000	2	0	2	Export	703	Slovakia	SVK	826	United Kingdom	GBR								52	INORGANIC CHEMICALS	1	No Quantity							360000			0
S3	2000	2000	2000	2	0	2	Export	703	Slovakia	SVK	842	USA	USA								52	INORGANIC CHEMICALS	1	No Quantity							402542			0
S3	2000	2000	2000	2	0	2	Export	703	Slovakia	SVK	860	Uzbekistan	UZB								52	INORGANIC CHEMICALS	1	No Quantity							1504			0
S3	2000	2000	2000	2	0	2	Export	703	Slovakia	SVK	891	Serbia and Montenegro	SCG								52	INORGANIC CHEMICALS	1	No Quantity							1047600			0
S3	2000	2000	2000	2	0	2	Export	703	Slovakia	SVK	899	Areas, nes									52	INORGANIC CHEMICALS	1	No Quantity							451060			0
S3	2000	2000	2000	2	0	2	Export	704	Viet Nam	VNM	0	World	WLD								52	INORGANIC CHEMICALS	1	No Quantity							4453000			0
S3	2000	2000	2000	2	0	2	Export	704	Viet Nam	VNM	96	Brunei Darussalam	BRN								52	INORGANIC CHEMICALS	1	No Quantity							23000			0
S3	2000	2000	2000	2	0	2	Export	704	Viet Nam	VNM	392	Japan	JPN								52	INORGANIC CHEMICALS	1	No Quantity							1559000			0
S3	2000	2000	2000	2	0	2	Export	704	Viet Nam	VNM	458	Malaysia	MYS								52	INORGANIC CHEMICALS	1	No Quantity							183000			0
S3	2000	2000	2000	2	0	2	Export	704	Viet Nam	VNM	490	Other Asia, nes									52	INORGANIC CHEMICALS	1	No Quantity							2688000			0
S3	2000	2000	2000	2	0	2	Export	703	Slovakia	SVK	0	World	WLD								53	DYES,COLOURING MATERIALS	1	No Quantity							11207614			0
S3	2000	2000	2000	2	0	2	Export	703	Slovakia	SVK	20	Andorra	AND								53	DYES,COLOURING MATERIALS	1	No Quantity							772			0
S3	2000	2000	2000	2	0	2	Export	703	Slovakia	SVK	24	Angola	AGO								53	DYES,COLOURING MATERIALS	1	No Quantity							3851			0
S3	2000	2000	2000	2	0	2	Export	703	Slovakia	SVK	40	Austria	AUT								53	DYES,COLOURING MATERIALS	1	No Quantity							174224			0
S3	2000	2000	2000	2	0	2	Export	703	Slovakia	SVK	56	Belgium	BEL								53	DYES,COLOURING MATERIALS	1	No Quantity							3801			0
S3	2000	2000	2000	2	0	2	Export	703	Slovakia	SVK	70	Bosnia Herzegovina	BIH								53	DYES,COLOURING MATERIALS	1	No Quantity							65572			0
S3	2000	2000	2000	2	0	2	Export	703	Slovakia	SVK	100	Bulgaria	BGR								53	DYES,COLOURING MATERIALS	1	No Quantity							30659			0
S3	2000	2000	2000	2	0	2	Export	703	Slovakia	SVK	104	Myanmar	MMR								53	DYES,COLOURING MATERIALS	1	No Quantity							11018			0
S3	2000	2000	2000	2	0	2	Export	703	Slovakia	SVK	112	Belarus	BLR								53	DYES,COLOURING MATERIALS	1	No Quantity							2060			0
S3	2000	2000	2000	2	0	2	Export	703	Slovakia	SVK	124	Canada	CAN								53	DYES,COLOURING MATERIALS	1	No Quantity							1			0
S3	2000	2000	2000	2	0	2	Export	703	Slovakia	SVK	191	Croatia	HRV								53	DYES,COLOURING MATERIALS	1	No Quantity							87702			0
S3	2000	2000	2000	2	0	2	Export	703	Slovakia	SVK	192	Cuba	CUB								53	DYES,COLOURING MATERIALS	1	No Quantity							386			0
S3	2000	2000	2000	2	0	2	Export	703	Slovakia	SVK	196	Cyprus	CYP								53	DYES,COLOURING MATERIALS	1	No Quantity							89			0
S3	2000	2000	2000	2	0	2	Export	703	Slovakia	SVK	203	Czechia	CZE								53	DYES,COLOURING MATERIALS	1	No Quantity							5839880			0
S3	2000	2000	2000	2	0	2	Export	703	Slovakia	SVK	208	Denmark	DNK								53	DYES,COLOURING MATERIALS	1	No Quantity							13031			0
S3	2000	2000	2000	2	0	2	Export	703	Slovakia	SVK	246	Finland	FIN								53	DYES,COLOURING MATERIALS	1	No Quantity							130			0
S3	2000	2000	2000	2	0	2	Export	703	Slovakia	SVK	251	France	FRA								53	DYES,COLOURING MATERIALS	1	No Quantity							15114			0
S3	2000	2000	2000	2	0	2	Export	703	Slovakia	SVK	276	Germany	DEU								53	DYES,COLOURING MATERIALS	1	No Quantity							694377			0
S3	2000	2000	2000	2	0	2	Export	703	Slovakia	SVK	300	Greece	GRC								53	DYES,COLOURING MATERIALS	1	No Quantity							651			0
S3	2000	2000	2000	2	0	2	Export	703	Slovakia	SVK	348	Hungary	HUN								53	DYES,COLOURING MATERIALS	1	No Quantity							410229			0
S3	2000	2000	2000	2	0	2	Export	703	Slovakia	SVK	381	Italy	ITA								53	DYES,COLOURING MATERIALS	1	No Quantity							53214			0
S3	2000	2000	2000	2	0	2	Export	703	Slovakia	SVK	398	Kazakhstan	KAZ								53	DYES,COLOURING MATERIALS	1	No Quantity							15649			0
S3	2000	2000	2000	2	0	2	Export	703	Slovakia	SVK	428	Latvia	LVA								53	DYES,COLOURING MATERIALS	1	No Quantity							33028			0
S3	2000	2000	2000	2	0	2	Export	703	Slovakia	SVK	440	Lithuania	LTU								53	DYES,COLOURING MATERIALS	1	No Quantity							37288			0
S3	2000	2000	2000	2	0	2	Export	703	Slovakia	SVK	470	Malta	MLT								53	DYES,COLOURING MATERIALS	1	No Quantity							13991			0
S3	2000	2000	2000	2	0	2	Export	703	Slovakia	SVK	498	Rep. of Moldova	MDA								53	DYES,COLOURING MATERIALS	1	No Quantity							12391			0
S3	2000	2000	2000	2	0	2	Export	703	Slovakia	SVK	528	Netherlands	NLD								53	DYES,COLOURING MATERIALS	1	No Quantity							16770			0
S3	2000	2000	2000	2	0	2	Export	703	Slovakia	SVK	579	Norway	NOR								53	DYES,COLOURING MATERIALS	1	No Quantity							8442			0
S3	2000	2000	2000	2	0	2	Export	703	Slovakia	SVK	616	Poland	POL								53	DYES,COLOURING MATERIALS	1	No Quantity							380440			0
S3	2000	2000	2000	2	0	2	Export	703	Slovakia	SVK	620	Portugal	PRT								53	DYES,COLOURING MATERIALS	1	No Quantity							62			0
S3	2000	2000	2000	2	0	2	Export	703	Slovakia	SVK	642	Romania	ROU								53	DYES,COLOURING MATERIALS	1	No Quantity							79053			0
S3	2000	2000	2000	2	0	2	Export	703	Slovakia	SVK	643	Russian Federation	RUS								53	DYES,COLOURING MATERIALS	1	No Quantity							437765			0
S3	2000	2000	2000	2	0	2	Export	703	Slovakia	SVK	705	Slovenia	SVN								53	DYES,COLOURING MATERIALS	1	No Quantity							41496			0
S3	2000	2000	2000	2	0	2	Export	703	Slovakia	SVK	724	Spain	ESP								53	DYES,COLOURING MATERIALS	1	No Quantity							8571			0
S3	2000	2000	2000	2	0	2	Export	703	Slovakia	SVK	752	Sweden	SWE								53	DYES,COLOURING MATERIALS	1	No Quantity							58532			0
S3	2000	2000	2000	2	0	2	Export	703	Slovakia	SVK	757	Switzerland	CHE								53	DYES,COLOURING MATERIALS	1	No Quantity							35992			0
S3	2000	2000	2000	2	0	2	Export	703	Slovakia	SVK	804	Ukraine	UKR								53	DYES,COLOURING MATERIALS	1	No Quantity							1106142			0
S3	2000	2000	2000	2	0	2	Export	703	Slovakia	SVK	826	United Kingdom	GBR								53	DYES,COLOURING MATERIALS	1	No Quantity							106			0
S3	2000	2000	2000	2	0	2	Export	703	Slovakia	SVK	842	USA	USA								53	DYES,COLOURING MATERIALS	1	No Quantity							358			0
S3	2000	2000	2000	2	0	2	Export	703	Slovakia	SVK	860	Uzbekistan	UZB								53	DYES,COLOURING MATERIALS	1	No Quantity							1120571			0
S3	2000	2000	2000	2	0	2	Export	703	Slovakia	SVK	891	Serbia and Montenegro	SCG								53	DYES,COLOURING MATERIALS	1	No Quantity							372774			0
S3	2000	2000	2000	2	0	2	Export	703	Slovakia	SVK	899	Areas, nes									53	DYES,COLOURING MATERIALS	1	No Quantity							21434			0
S3	2000	2000	2000	2	0	2	Export	704	Viet Nam	VNM	0	World	WLD								53	DYES,COLOURING MATERIALS	1	No Quantity							2437000			0
S3	2000	2000	2000	2	0	2	Export	704	Viet Nam	VNM	44	Bahamas	BHS								53	DYES,COLOURING MATERIALS	1	No Quantity							59000			0
S3	2000	2000	2000	2	0	2	Export	704	Viet Nam	VNM	196	Cyprus	CYP								53	DYES,COLOURING MATERIALS	1	No Quantity							84000			0
S3	2000	2000	2000	2	0	2	Export	704	Viet Nam	VNM	214	Dominican Rep.	DOM								53	DYES,COLOURING MATERIALS	1	No Quantity							232000			0
S3	2000	2000	2000	2	0	2	Export	704	Viet Nam	VNM	300	Greece	GRC								53	DYES,COLOURING MATERIALS	1	No Quantity							189000			0
S3	2000	2000	2000	2	0	2	Export	704	Viet Nam	VNM	430	Liberia	LBR								53	DYES,COLOURING MATERIALS	1	No Quantity							84000			0
S3	2000	2000	2000	2	0	2	Export	704	Viet Nam	VNM	470	Malta	MLT								53	DYES,COLOURING MATERIALS	1	No Quantity							366000			0
S3	2000	2000	2000	2	0	2	Export	704	Viet Nam	VNM	490	Other Asia, nes									53	DYES,COLOURING MATERIALS	1	No Quantity							85000			0
S3	2000	2000	2000	2	0	2	Export	704	Viet Nam	VNM	579	Norway	NOR								53	DYES,COLOURING MATERIALS	1	No Quantity							55000			0
S3	2000	2000	2000	2	0	2	Export	704	Viet Nam	VNM	586	Pakistan	PAK								53	DYES,COLOURING MATERIALS	1	No Quantity							65000			0
S3	2000	2000	2000	2	0	2	Export	704	Viet Nam	VNM	591	Panama	PAN								53	DYES,COLOURING MATERIALS	1	No Quantity							288000			0
S3	2000	2000	2000	2	0	2	Export	704	Viet Nam	VNM	702	Singapore	SGP								53	DYES,COLOURING MATERIALS	1	No Quantity							469000			0
S3	2000	2000	2000	2	0	2	Export	704	Viet Nam	VNM	792	Turkey	TUR								53	DYES,COLOURING MATERIALS	1	No Quantity							64000			0
S3	2000	2000	2000	2	0	2	Export	704	Viet Nam	VNM	826	United Kingdom	GBR								53	DYES,COLOURING MATERIALS	1	No Quantity							397000			0
S3	2000	2000	2000	2	0	2	Export	703	Slovakia	SVK	0	World	WLD								54	MEDICINAL,PHARM.PRODUCTS	1	No Quantity							95033824			0
S3	2000	2000	2000	2	0	2	Export	703	Slovakia	SVK	8	Albania	ALB								54	MEDICINAL,PHARM.PRODUCTS	1	No Quantity							2956			0
S3	2000	2000	2000	2	0	2	Export	703	Slovakia	SVK	12	Algeria	DZA								54	MEDICINAL,PHARM.PRODUCTS	1	No Quantity							41613			0
S3	2000	2000	2000	2	0	2	Export	703	Slovakia	SVK	31	Azerbaijan	AZE								54	MEDICINAL,PHARM.PRODUCTS	1	No Quantity							100548			0
S3	2000	2000	2000	2	0	2	Export	703	Slovakia	SVK	36	Australia	AUS								54	MEDICINAL,PHARM.PRODUCTS	1	No Quantity							3016			0
S3	2000	2000	2000	2	0	2	Export	703	Slovakia	SVK	40	Austria	AUT								54	MEDICINAL,PHARM.PRODUCTS	1	No Quantity							138943			0
S3	2000	2000	2000	2	0	2	Export	703	Slovakia	SVK	50	Bangladesh	BGD								54	MEDICINAL,PHARM.PRODUCTS	1	No Quantity							204234			0
S3	2000	2000	2000	2	0	2	Export	703	Slovakia	SVK	51	Armenia	ARM								54	MEDICINAL,PHARM.PRODUCTS	1	No Quantity							42895			0
S3	2000	2000	2000	2	0	2	Export	703	Slovakia	SVK	56	Belgium	BEL								54	MEDICINAL,PHARM.PRODUCTS	1	No Quantity							119315			0
S3	2000	2000	2000	2	0	2	Export	703	Slovakia	SVK	70	Bosnia Herzegovina	BIH								54	MEDICINAL,PHARM.PRODUCTS	1	No Quantity							14324			0
S3	2000	2000	2000	2	0	2	Export	703	Slovakia	SVK	100	Bulgaria	BGR								54	MEDICINAL,PHARM.PRODUCTS	1	No Quantity							1892608			0
S3	2000	2000	2000	2	0	2	Export	703	Slovakia	SVK	112	Belarus	BLR								54	MEDICINAL,PHARM.PRODUCTS	1	No Quantity							272372			0
S3	2000	2000	2000	2	0	2	Export	703	Slovakia	SVK	124	Canada	CAN								54	MEDICINAL,PHARM.PRODUCTS	1	No Quantity							546398			0
S3	2000	2000	2000	2	0	2	Export	703	Slovakia	SVK	152	Chile	CHL								54	MEDICINAL,PHARM.PRODUCTS	1	No Quantity							9051			0
S3	2000	2000	2000	2	0	2	Export	703	Slovakia	SVK	156	China	CHN								54	MEDICINAL,PHARM.PRODUCTS	1	No Quantity							122974			0
S3	2000	2000	2000	2	0	2	Export	703	Slovakia	SVK	191	Croatia	HRV								54	MEDICINAL,PHARM.PRODUCTS	1	No Quantity							524156			0
S3	2000	2000	2000	2	0	2	Export	703	Slovakia	SVK	192	Cuba	CUB								54	MEDICINAL,PHARM.PRODUCTS	1	No Quantity							478			0
S3	2000	2000	2000	2	0	2	Export	703	Slovakia	SVK	196	Cyprus	CYP								54	MEDICINAL,PHARM.PRODUCTS	1	No Quantity							152377			0
S3	2000	2000	2000	2	0	2	Export	703	Slovakia	SVK	203	Czechia	CZE								54	MEDICINAL,PHARM.PRODUCTS	1	No Quantity							58243757			0
S3	2000	2000	2000	2	0	2	Export	703	Slovakia	SVK	204	Benin	BEN								54	MEDICINAL,PHARM.PRODUCTS	1	No Quantity							34798			0
S3	2000	2000	2000	2	0	2	Export	703	Slovakia	SVK	208	Denmark	DNK								54	MEDICINAL,PHARM.PRODUCTS	1	No Quantity							303708			0
S3	2000	2000	2000	2	0	2	Export	703	Slovakia	SVK	233	Estonia	EST								54	MEDICINAL,PHARM.PRODUCTS	1	No Quantity							123648			0
S3	2000	2000	2000	2	0	2	Export	703	Slovakia	SVK	246	Finland	FIN								54	MEDICINAL,PHARM.PRODUCTS	1	No Quantity							15007			0
S3	2000	2000	2000	2	0	2	Export	703	Slovakia	SVK	251	France	FRA								54	MEDICINAL,PHARM.PRODUCTS	1	No Quantity							809			0
S3	2000	2000	2000	2	0	2	Export	703	Slovakia	SVK	268	Georgia	GEO								54	MEDICINAL,PHARM.PRODUCTS	1	No Quantity							296186			0
S3	2000	2000	2000	2	0	2	Export	703	Slovakia	SVK	276	Germany	DEU								54	MEDICINAL,PHARM.PRODUCTS	1	No Quantity							7326420			0
S3	2000	2000	2000	2	0	2	Export	703	Slovakia	SVK	288	Ghana	GHA								54	MEDICINAL,PHARM.PRODUCTS	1	No Quantity							20688			0
S3	2000	2000	2000	2	0	2	Export	703	Slovakia	SVK	300	Greece	GRC								54	MEDICINAL,PHARM.PRODUCTS	1	No Quantity							53108			0
S3	2000	2000	2000	2	0	2	Export	703	Slovakia	SVK	344	China, Hong Kong SAR	HKG								54	MEDICINAL,PHARM.PRODUCTS	1	No Quantity							162570			0
S3	2000	2000	2000	2	0	2	Export	703	Slovakia	SVK	348	Hungary	HUN								54	MEDICINAL,PHARM.PRODUCTS	1	No Quantity							1961024			0
S3	2000	2000	2000	2	0	2	Export	703	Slovakia	SVK	360	Indonesia	IDN								54	MEDICINAL,PHARM.PRODUCTS	1	No Quantity							8047			0
S3	2000	2000	2000	2	0	2	Export	703	Slovakia	SVK	364	Iran	IRN								54	MEDICINAL,PHARM.PRODUCTS	1	No Quantity							27022			0
S3	2000	2000	2000	2	0	2	Export	703	Slovakia	SVK	372	Ireland	IRL								54	MEDICINAL,PHARM.PRODUCTS	1	No Quantity							166079			0
S3	2000	2000	2000	2	0	2	Export	703	Slovakia	SVK	376	Israel	ISR								54	MEDICINAL,PHARM.PRODUCTS	1	No Quantity							270102			0
S3	2000	2000	2000	2	0	2	Export	703	Slovakia	SVK	381	Italy	ITA								54	MEDICINAL,PHARM.PRODUCTS	1	No Quantity							59636			0
S3	2000	2000	2000	2	0	2	Export	703	Slovakia	SVK	392	Japan	JPN								54	MEDICINAL,PHARM.PRODUCTS	1	No Quantity							686175			0
S3	2000	2000	2000	2	0	2	Export	703	Slovakia	SVK	398	Kazakhstan	KAZ								54	MEDICINAL,PHARM.PRODUCTS	1	No Quantity							481239			0
S3	2000	2000	2000	2	0	2	Export	703	Slovakia	SVK	400	Jordan	JOR								54	MEDICINAL,PHARM.PRODUCTS	1	No Quantity							8873			0
S3	2000	2000	2000	2	0	2	Export	703	Slovakia	SVK	404	Kenya	KEN								54	MEDICINAL,PHARM.PRODUCTS	1	No Quantity							34792			0
S3	2000	2000	2000	2	0	2	Export	703	Slovakia	SVK	410	Rep. of Korea	KOR								54	MEDICINAL,PHARM.PRODUCTS	1	No Quantity							13953			0
S3	2000	2000	2000	2	0	2	Export	703	Slovakia	SVK	417	Kyrgyzstan	KGZ								54	MEDICINAL,PHARM.PRODUCTS	1	No Quantity							35738			0
S3	2000	2000	2000	2	0	2	Export	703	Slovakia	SVK	428	Latvia	LVA								54	MEDICINAL,PHARM.PRODUCTS	1	No Quantity							163137			0
S3	2000	2000	2000	2	0	2	Export	703	Slovakia	SVK	440	Lithuania	LTU								54	MEDICINAL,PHARM.PRODUCTS	1	No Quantity							568135			0
S3	2000	2000	2000	2	0	2	Export	703	Slovakia	SVK	458	Malaysia	MYS								54	MEDICINAL,PHARM.PRODUCTS	1	No Quantity							225342			0
S3	2000	2000	2000	2	0	2	Export	703	Slovakia	SVK	484	Mexico	MEX								54	MEDICINAL,PHARM.PRODUCTS	1	No Quantity							14638			0
S3	2000	2000	2000	2	0	2	Export	703	Slovakia	SVK	498	Rep. of Moldova	MDA								54	MEDICINAL,PHARM.PRODUCTS	1	No Quantity							339840			0
S3	2000	2000	2000	2	0	2	Export	703	Slovakia	SVK	512	Oman	OMN								54	MEDICINAL,PHARM.PRODUCTS	1	No Quantity							90933			0
S3	2000	2000	2000	2	0	2	Export	703	Slovakia	SVK	528	Netherlands	NLD								54	MEDICINAL,PHARM.PRODUCTS	1	No Quantity							295390			0
S3	2000	2000	2000	2	0	2	Export	703	Slovakia	SVK	600	Paraguay	PRY								54	MEDICINAL,PHARM.PRODUCTS	1	No Quantity							2973			0
S3	2000	2000	2000	2	0	2	Export	703	Slovakia	SVK	608	Philippines	PHL								54	MEDICINAL,PHARM.PRODUCTS	1	No Quantity							12374			0
S3	2000	2000	2000	2	0	2	Export	703	Slovakia	SVK	616	Poland	POL								54	MEDICINAL,PHARM.PRODUCTS	1	No Quantity							1888770			0
S3	2000	2000	2000	2	0	2	Export	703	Slovakia	SVK	620	Portugal	PRT								54	MEDICINAL,PHARM.PRODUCTS	1	No Quantity							136307			0
S3	2000	2000	2000	2	0	2	Export	703	Slovakia	SVK	642	Romania	ROU								54	MEDICINAL,PHARM.PRODUCTS	1	No Quantity							21896			0
S3	2000	2000	2000	2	0	2	Export	703	Slovakia	SVK	643	Russian Federation	RUS								54	MEDICINAL,PHARM.PRODUCTS	1	No Quantity							5638890			0
S3	2000	2000	2000	2	0	2	Export	703	Slovakia	SVK	682	Saudi Arabia	SAU								54	MEDICINAL,PHARM.PRODUCTS	1	No Quantity							377			0
S3	2000	2000	2000	2	0	2	Export	703	Slovakia	SVK	699	India	IND								54	MEDICINAL,PHARM.PRODUCTS	1	No Quantity							6835475			0
S3	2000	2000	2000	2	0	2	Export	703	Slovakia	SVK	702	Singapore	SGP								54	MEDICINAL,PHARM.PRODUCTS	1	No Quantity							23401			0
S3	2000	2000	2000	2	0	2	Export	703	Slovakia	SVK	704	Viet Nam	VNM								54	MEDICINAL,PHARM.PRODUCTS	1	No Quantity							302840			0
S3	2000	2000	2000	2	0	2	Export	703	Slovakia	SVK	705	Slovenia	SVN								54	MEDICINAL,PHARM.PRODUCTS	1	No Quantity							56148			0
S3	2000	2000	2000	2	0	2	Export	703	Slovakia	SVK	716	Zimbabwe	ZWE								54	MEDICINAL,PHARM.PRODUCTS	1	No Quantity							6340			0
S3	2000	2000	2000	2	0	2	Export	703	Slovakia	SVK	724	Spain	ESP								54	MEDICINAL,PHARM.PRODUCTS	1	No Quantity							283738			0
S3	2000	2000	2000	2	0	2	Export	703	Slovakia	SVK	736	Fmr Sudan	SDN								54	MEDICINAL,PHARM.PRODUCTS	1	No Quantity							3578			0
S3	2000	2000	2000	2	0	2	Export	703	Slovakia	SVK	752	Sweden	SWE								54	MEDICINAL,PHARM.PRODUCTS	1	No Quantity							9			0
S3	2000	2000	2000	2	0	2	Export	703	Slovakia	SVK	757	Switzerland	CHE								54	MEDICINAL,PHARM.PRODUCTS	1	No Quantity							26233			0
S3	2000	2000	2000	2	0	2	Export	703	Slovakia	SVK	760	Syria	SYR								54	MEDICINAL,PHARM.PRODUCTS	1	No Quantity							261424			0
S3	2000	2000	2000	2	0	2	Export	703	Slovakia	SVK	764	Thailand	THA								54	MEDICINAL,PHARM.PRODUCTS	1	No Quantity							363637			0
S3	2000	2000	2000	2	0	2	Export	703	Slovakia	SVK	795	Turkmenistan	TKM								54	MEDICINAL,PHARM.PRODUCTS	1	No Quantity							18708			0
S3	2000	2000	2000	2	0	2	Export	703	Slovakia	SVK	800	Uganda	UGA								54	MEDICINAL,PHARM.PRODUCTS	1	No Quantity							236438			0
S3	2000	2000	2000	2	0	2	Export	703	Slovakia	SVK	804	Ukraine	UKR								54	MEDICINAL,PHARM.PRODUCTS	1	No Quantity							1674564			0
S3	2000	2000	2000	2	0	2	Export	703	Slovakia	SVK	818	Egypt	EGY								54	MEDICINAL,PHARM.PRODUCTS	1	No Quantity							64459			0
S3	2000	2000	2000	2	0	2	Export	703	Slovakia	SVK	826	United Kingdom	GBR								54	MEDICINAL,PHARM.PRODUCTS	1	No Quantity							41076			0
S3	2000	2000	2000	2	0	2	Export	703	Slovakia	SVK	834	United Rep. of Tanzania	TZA								54	MEDICINAL,PHARM.PRODUCTS	1	No Quantity							72532			0
S3	2000	2000	2000	2	0	2	Export	703	Slovakia	SVK	842	USA	USA								54	MEDICINAL,PHARM.PRODUCTS	1	No Quantity							4883			0
S3	2000	2000	2000	2	0	2	Export	703	Slovakia	SVK	860	Uzbekistan	UZB								54	MEDICINAL,PHARM.PRODUCTS	1	No Quantity							377256			0
S3	2000	2000	2000	2	0	2	Export	703	Slovakia	SVK	862	Venezuela	VEN								54	MEDICINAL,PHARM.PRODUCTS	1	No Quantity							337706			0
S3	2000	2000	2000	2	0	2	Export	703	Slovakia	SVK	887	Yemen	YEM								54	MEDICINAL,PHARM.PRODUCTS	1	No Quantity							16871			0
S3	2000	2000	2000	2	0	2	Export	703	Slovakia	SVK	891	Serbia and Montenegro	SCG								54	MEDICINAL,PHARM.PRODUCTS	1	No Quantity							102956			0
S3	2000	2000	2000	2	0	2	Export	703	Slovakia	SVK	899	Areas, nes									54	MEDICINAL,PHARM.PRODUCTS	1	No Quantity							2915			0
S3	2000	2000	2000	2	0	2	Export	704	Viet Nam	VNM	0	World	WLD								54	MEDICINAL,PHARM.PRODUCTS	1	No Quantity							4875000			0
S3	2000	2000	2000	2	0	2	Export	704	Viet Nam	VNM	104	Myanmar	MMR								54	MEDICINAL,PHARM.PRODUCTS	1	No Quantity							22000			0
S3	2000	2000	2000	2	0	2	Export	704	Viet Nam	VNM	116	Cambodia	KHM								54	MEDICINAL,PHARM.PRODUCTS	1	No Quantity							474000			0
S3	2000	2000	2000	2	0	2	Export	704	Viet Nam	VNM	348	Hungary	HUN								54	MEDICINAL,PHARM.PRODUCTS	1	No Quantity							378000			0
S3	2000	2000	2000	2	0	2	Export	704	Viet Nam	VNM	392	Japan	JPN								54	MEDICINAL,PHARM.PRODUCTS	1	No Quantity							323000			0
S3	2000	2000	2000	2	0	2	Export	704	Viet Nam	VNM	410	Rep. of Korea	KOR								54	MEDICINAL,PHARM.PRODUCTS	1	No Quantity							864000			0
S3	2000	2000	2000	2	0	2	Export	704	Viet Nam	VNM	418	Lao People's Dem. Rep.	LAO								54	MEDICINAL,PHARM.PRODUCTS	1	No Quantity							818000			0
S3	2000	2000	2000	2	0	2	Export	704	Viet Nam	VNM	428	Latvia	LVA								54	MEDICINAL,PHARM.PRODUCTS	1	No Quantity							36000			0
S3	2000	2000	2000	2	0	2	Export	704	Viet Nam	VNM	458	Malaysia	MYS								54	MEDICINAL,PHARM.PRODUCTS	1	No Quantity							673000			0
S3	2000	2000	2000	2	0	2	Export	704	Viet Nam	VNM	498	Rep. of Moldova	MDA								54	MEDICINAL,PHARM.PRODUCTS	1	No Quantity							172000			0
S3	2000	2000	2000	2	0	2	Export	704	Viet Nam	VNM	643	Russian Federation	RUS								54	MEDICINAL,PHARM.PRODUCTS	1	No Quantity							721000			0
S3	2000	2000	2000	2	0	2	Export	704	Viet Nam	VNM	804	Ukraine	UKR								54	MEDICINAL,PHARM.PRODUCTS	1	No Quantity							394000			0
S3	2000	2000	2000	2	0	2	Export	703	Slovakia	SVK	0	World	WLD								55	ESSENTL.OILS,PERFUME,ETC	1	No Quantity							45096255			0
S3	2000	2000	2000	2	0	2	Export	703	Slovakia	SVK	20	Andorra	AND								55	ESSENTL.OILS,PERFUME,ETC	1	No Quantity							102			0
S3	2000	2000	2000	2	0	2	Export	703	Slovakia	SVK	36	Australia	AUS								55	ESSENTL.OILS,PERFUME,ETC	1	No Quantity							1159			0
S3	2000	2000	2000	2	0	2	Export	703	Slovakia	SVK	40	Austria	AUT								55	ESSENTL.OILS,PERFUME,ETC	1	No Quantity							2488150			0
S3	2000	2000	2000	2	0	2	Export	703	Slovakia	SVK	56	Belgium	BEL								55	ESSENTL.OILS,PERFUME,ETC	1	No Quantity							20737			0
S3	2000	2000	2000	2	0	2	Export	703	Slovakia	SVK	70	Bosnia Herzegovina	BIH								55	ESSENTL.OILS,PERFUME,ETC	1	No Quantity							2765			0
S3	2000	2000	2000	2	0	2	Export	703	Slovakia	SVK	100	Bulgaria	BGR								55	ESSENTL.OILS,PERFUME,ETC	1	No Quantity							810059			0
S3	2000	2000	2000	2	0	2	Export	703	Slovakia	SVK	104	Myanmar	MMR								55	ESSENTL.OILS,PERFUME,ETC	1	No Quantity							103			0
S3	2000	2000	2000	2	0	2	Export	703	Slovakia	SVK	124	Canada	CAN								55	ESSENTL.OILS,PERFUME,ETC	1	No Quantity							200			0
S3	2000	2000	2000	2	0	2	Export	703	Slovakia	SVK	191	Croatia	HRV								55	ESSENTL.OILS,PERFUME,ETC	1	No Quantity							231174			0
S3	2000	2000	2000	2	0	2	Export	703	Slovakia	SVK	196	Cyprus	CYP								55	ESSENTL.OILS,PERFUME,ETC	1	No Quantity							1836			0
S3	2000	2000	2000	2	0	2	Export	703	Slovakia	SVK	203	Czechia	CZE								55	ESSENTL.OILS,PERFUME,ETC	1	No Quantity							24715746			0
S3	2000	2000	2000	2	0	2	Export	703	Slovakia	SVK	208	Denmark	DNK								55	ESSENTL.OILS,PERFUME,ETC	1	No Quantity							11236			0
S3	2000	2000	2000	2	0	2	Export	703	Slovakia	SVK	233	Estonia	EST								55	ESSENTL.OILS,PERFUME,ETC	1	No Quantity							2385			0
S3	2000	2000	2000	2	0	2	Export	703	Slovakia	SVK	251	France	FRA								55	ESSENTL.OILS,PERFUME,ETC	1	No Quantity							83231			0
S3	2000	2000	2000	2	0	2	Export	703	Slovakia	SVK	268	Georgia	GEO								55	ESSENTL.OILS,PERFUME,ETC	1	No Quantity							1487			0
S3	2000	2000	2000	2	0	2	Export	703	Slovakia	SVK	276	Germany	DEU								55	ESSENTL.OILS,PERFUME,ETC	1	No Quantity							685029			0
S3	2000	2000	2000	2	0	2	Export	703	Slovakia	SVK	348	Hungary	HUN								55	ESSENTL.OILS,PERFUME,ETC	1	No Quantity							2658480			0
S3	2000	2000	2000	2	0	2	Export	703	Slovakia	SVK	360	Indonesia	IDN								55	ESSENTL.OILS,PERFUME,ETC	1	No Quantity							144			0
S3	2000	2000	2000	2	0	2	Export	703	Slovakia	SVK	376	Israel	ISR								55	ESSENTL.OILS,PERFUME,ETC	1	No Quantity							2794			0
S3	2000	2000	2000	2	0	2	Export	703	Slovakia	SVK	381	Italy	ITA								55	ESSENTL.OILS,PERFUME,ETC	1	No Quantity							97692			0
S3	2000	2000	2000	2	0	2	Export	703	Slovakia	SVK	400	Jordan	JOR								55	ESSENTL.OILS,PERFUME,ETC	1	No Quantity							346			0
S3	2000	2000	2000	2	0	2	Export	703	Slovakia	SVK	404	Kenya	KEN								55	ESSENTL.OILS,PERFUME,ETC	1	No Quantity							27			0
S3	2000	2000	2000	2	0	2	Export	703	Slovakia	SVK	414	Kuwait	KWT								55	ESSENTL.OILS,PERFUME,ETC	1	No Quantity							2125			0
S3	2000	2000	2000	2	0	2	Export	703	Slovakia	SVK	428	Latvia	LVA								55	ESSENTL.OILS,PERFUME,ETC	1	No Quantity							14379			0
S3	2000	2000	2000	2	0	2	Export	703	Slovakia	SVK	440	Lithuania	LTU								55	ESSENTL.OILS,PERFUME,ETC	1	No Quantity							41946			0
S3	2000	2000	2000	2	0	2	Export	703	Slovakia	SVK	496	Mongolia	MNG								55	ESSENTL.OILS,PERFUME,ETC	1	No Quantity							8989			0
S3	2000	2000	2000	2	0	2	Export	703	Slovakia	SVK	498	Rep. of Moldova	MDA								55	ESSENTL.OILS,PERFUME,ETC	1	No Quantity							9634			0
S3	2000	2000	2000	2	0	2	Export	703	Slovakia	SVK	528	Netherlands	NLD								55	ESSENTL.OILS,PERFUME,ETC	1	No Quantity							82044			0
S3	2000	2000	2000	2	0	2	Export	703	Slovakia	SVK	579	Norway	NOR								55	ESSENTL.OILS,PERFUME,ETC	1	No Quantity							28			0
S3	2000	2000	2000	2	0	2	Export	703	Slovakia	SVK	616	Poland	POL								55	ESSENTL.OILS,PERFUME,ETC	1	No Quantity							6469486			0
S3	2000	2000	2000	2	0	2	Export	703	Slovakia	SVK	620	Portugal	PRT								55	ESSENTL.OILS,PERFUME,ETC	1	No Quantity							1146			0
S3	2000	2000	2000	2	0	2	Export	703	Slovakia	SVK	642	Romania	ROU								55	ESSENTL.OILS,PERFUME,ETC	1	No Quantity							4506395			0
S3	2000	2000	2000	2	0	2	Export	703	Slovakia	SVK	643	Russian Federation	RUS								55	ESSENTL.OILS,PERFUME,ETC	1	No Quantity							288147			0
S3	2000	2000	2000	2	0	2	Export	703	Slovakia	SVK	682	Saudi Arabia	SAU								55	ESSENTL.OILS,PERFUME,ETC	1	No Quantity							4621			0
S3	2000	2000	2000	2	0	2	Export	703	Slovakia	SVK	699	India	IND								55	ESSENTL.OILS,PERFUME,ETC	1	No Quantity							31724			0
S3	2000	2000	2000	2	0	2	Export	703	Slovakia	SVK	705	Slovenia	SVN								55	ESSENTL.OILS,PERFUME,ETC	1	No Quantity							124776			0
S3	2000	2000	2000	2	0	2	Export	703	Slovakia	SVK	724	Spain	ESP								55	ESSENTL.OILS,PERFUME,ETC	1	No Quantity							23			0
S3	2000	2000	2000	2	0	2	Export	703	Slovakia	SVK	736	Fmr Sudan	SDN								55	ESSENTL.OILS,PERFUME,ETC	1	No Quantity							368			0
S3	2000	2000	2000	2	0	2	Export	703	Slovakia	SVK	740	Suriname	SUR								55	ESSENTL.OILS,PERFUME,ETC	1	No Quantity							57			0
S3	2000	2000	2000	2	0	2	Export	703	Slovakia	SVK	752	Sweden	SWE								55	ESSENTL.OILS,PERFUME,ETC	1	No Quantity							2216			0
S3	2000	2000	2000	2	0	2	Export	703	Slovakia	SVK	757	Switzerland	CHE								55	ESSENTL.OILS,PERFUME,ETC	1	No Quantity							6488			0
S3	2000	2000	2000	2	0	2	Export	703	Slovakia	SVK	784	United Arab Emirates	ARE								55	ESSENTL.OILS,PERFUME,ETC	1	No Quantity							76			0
S3	2000	2000	2000	2	0	2	Export	703	Slovakia	SVK	792	Turkey	TUR								55	ESSENTL.OILS,PERFUME,ETC	1	No Quantity							10670			0
S3	2000	2000	2000	2	0	2	Export	703	Slovakia	SVK	804	Ukraine	UKR								55	ESSENTL.OILS,PERFUME,ETC	1	No Quantity							776421			0
S3	2000	2000	2000	2	0	2	Export	703	Slovakia	SVK	807	North Macedonia	MKD								55	ESSENTL.OILS,PERFUME,ETC	1	No Quantity							370876			0
S3	2000	2000	2000	2	0	2	Export	703	Slovakia	SVK	826	United Kingdom	GBR								55	ESSENTL.OILS,PERFUME,ETC	1	No Quantity							37317			0
S3	2000	2000	2000	2	0	2	Export	703	Slovakia	SVK	842	USA	USA								55	ESSENTL.OILS,PERFUME,ETC	1	No Quantity							20756			0
S3	2000	2000	2000	2	0	2	Export	703	Slovakia	SVK	891	Serbia and Montenegro	SCG								55	ESSENTL.OILS,PERFUME,ETC	1	No Quantity							470668			0
S3	2000	2000	2000	2	0	2	Export	704	Viet Nam	VNM	0	World	WLD								55	ESSENTL.OILS,PERFUME,ETC	1	No Quantity							38949000			0
S3	2000	2000	2000	2	0	2	Export	704	Viet Nam	VNM	31	Azerbaijan	AZE								55	ESSENTL.OILS,PERFUME,ETC	1	No Quantity							42000			0
S3	2000	2000	2000	2	0	2	Export	704	Viet Nam	VNM	32	Argentina	ARG								55	ESSENTL.OILS,PERFUME,ETC	1	No Quantity							37000			0
S3	2000	2000	2000	2	0	2	Export	704	Viet Nam	VNM	104	Myanmar	MMR								55	ESSENTL.OILS,PERFUME,ETC	1	No Quantity							123000			0
S3	2000	2000	2000	2	0	2	Export	704	Viet Nam	VNM	116	Cambodia	KHM								55	ESSENTL.OILS,PERFUME,ETC	1	No Quantity							5886000			0
S3	2000	2000	2000	2	0	2	Export	704	Viet Nam	VNM	144	Sri Lanka	LKA								55	ESSENTL.OILS,PERFUME,ETC	1	No Quantity							816000			0
S3	2000	2000	2000	2	0	2	Export	704	Viet Nam	VNM	156	China	CHN								55	ESSENTL.OILS,PERFUME,ETC	1	No Quantity							4369000			0
S3	2000	2000	2000	2	0	2	Export	704	Viet Nam	VNM	344	China, Hong Kong SAR	HKG								55	ESSENTL.OILS,PERFUME,ETC	1	No Quantity							671000			0
S3	2000	2000	2000	2	0	2	Export	704	Viet Nam	VNM	368	Iraq	IRQ								55	ESSENTL.OILS,PERFUME,ETC	1	No Quantity							5885000			0
S3	2000	2000	2000	2	0	2	Export	704	Viet Nam	VNM	376	Israel	ISR								55	ESSENTL.OILS,PERFUME,ETC	1	No Quantity							1234000			0
S3	2000	2000	2000	2	0	2	Export	704	Viet Nam	VNM	381	Italy	ITA								55	ESSENTL.OILS,PERFUME,ETC	1	No Quantity							1935000			0
S3	2000	2000	2000	2	0	2	Export	704	Viet Nam	VNM	392	Japan	JPN								55	ESSENTL.OILS,PERFUME,ETC	1	No Quantity							4899000			0
S3	2000	2000	2000	2	0	2	Export	704	Viet Nam	VNM	410	Rep. of Korea	KOR								55	ESSENTL.OILS,PERFUME,ETC	1	No Quantity							392000			0
S3	2000	2000	2000	2	0	2	Export	704	Viet Nam	VNM	418	Lao People's Dem. Rep.	LAO								55	ESSENTL.OILS,PERFUME,ETC	1	No Quantity							175000			0
S3	2000	2000	2000	2	0	2	Export	704	Viet Nam	VNM	450	Madagascar	MDG								55	ESSENTL.OILS,PERFUME,ETC	1	No Quantity							12000			0
S3	2000	2000	2000	2	0	2	Export	704	Viet Nam	VNM	458	Malaysia	MYS								55	ESSENTL.OILS,PERFUME,ETC	1	No Quantity							2438000			0
S3	2000	2000	2000	2	0	2	Export	704	Viet Nam	VNM	490	Other Asia, nes									55	ESSENTL.OILS,PERFUME,ETC	1	No Quantity							4375000			0
S3	2000	2000	2000	2	0	2	Export	704	Viet Nam	VNM	496	Mongolia	MNG								55	ESSENTL.OILS,PERFUME,ETC	1	No Quantity							306000			0
S3	2000	2000	2000	2	0	2	Export	704	Viet Nam	VNM	520	Nauru	NRU								55	ESSENTL.OILS,PERFUME,ETC	1	No Quantity							13000			0
S3	2000	2000	2000	2	0	2	Export	704	Viet Nam	VNM	608	Philippines	PHL								55	ESSENTL.OILS,PERFUME,ETC	1	No Quantity							844000			0
S3	2000	2000	2000	2	0	2	Export	704	Viet Nam	VNM	643	Russian Federation	RUS								55	ESSENTL.OILS,PERFUME,ETC	1	No Quantity							490000			0
S3	2000	2000	2000	2	0	2	Export	704	Viet Nam	VNM	699	India	IND								55	ESSENTL.OILS,PERFUME,ETC	1	No Quantity							1353000			0
S3	2000	2000	2000	2	0	2	Export	704	Viet Nam	VNM	702	Singapore	SGP								55	ESSENTL.OILS,PERFUME,ETC	1	No Quantity							1492000			0
S3	2000	2000	2000	2	0	2	Export	704	Viet Nam	VNM	784	United Arab Emirates	ARE								55	ESSENTL.OILS,PERFUME,ETC	1	No Quantity							296000			0
S3	2000	2000	2000	2	0	2	Export	704	Viet Nam	VNM	826	United Kingdom	GBR								55	ESSENTL.OILS,PERFUME,ETC	1	No Quantity							474000			0
S3	2000	2000	2000	2	0	2	Export	704	Viet Nam	VNM	860	Uzbekistan	UZB								55	ESSENTL.OILS,PERFUME,ETC	1	No Quantity							392000			0
S3	2000	2000	2000	2	0	2	Export	703	Slovakia	SVK	0	World	WLD								56	FERTILIZER,EXCEPT GRP272	1	No Quantity							57474158			0
S3	2000	2000	2000	2	0	2	Export	703	Slovakia	SVK	40	Austria	AUT								56	FERTILIZER,EXCEPT GRP272	1	No Quantity							4202037			0
S3	2000	2000	2000	2	0	2	Export	703	Slovakia	SVK	124	Canada	CAN								56	FERTILIZER,EXCEPT GRP272	1	No Quantity							3			0
S3	2000	2000	2000	2	0	2	Export	703	Slovakia	SVK	203	Czechia	CZE								56	FERTILIZER,EXCEPT GRP272	1	No Quantity							19255563			0
S3	2000	2000	2000	2	0	2	Export	703	Slovakia	SVK	251	France	FRA								56	FERTILIZER,EXCEPT GRP272	1	No Quantity							869508			0
S3	2000	2000	2000	2	0	2	Export	703	Slovakia	SVK	276	Germany	DEU								56	FERTILIZER,EXCEPT GRP272	1	No Quantity							27644319			0
S3	2000	2000	2000	2	0	2	Export	703	Slovakia	SVK	348	Hungary	HUN								56	FERTILIZER,EXCEPT GRP272	1	No Quantity							4059817			0
S3	2000	2000	2000	2	0	2	Export	703	Slovakia	SVK	381	Italy	ITA								56	FERTILIZER,EXCEPT GRP272	1	No Quantity							383409			0
S3	2000	2000	2000	2	0	2	Export	703	Slovakia	SVK	392	Japan	JPN								56	FERTILIZER,EXCEPT GRP272	1	No Quantity							3			0
S3	2000	2000	2000	2	0	2	Export	703	Slovakia	SVK	442	Luxembourg	LUX								56	FERTILIZER,EXCEPT GRP272	1	No Quantity							76707			0
S3	2000	2000	2000	2	0	2	Export	703	Slovakia	SVK	528	Netherlands	NLD								56	FERTILIZER,EXCEPT GRP272	1	No Quantity							804104			0
S3	2000	2000	2000	2	0	2	Export	703	Slovakia	SVK	616	Poland	POL								56	FERTILIZER,EXCEPT GRP272	1	No Quantity							94921			0
S3	2000	2000	2000	2	0	2	Export	703	Slovakia	SVK	752	Sweden	SWE								56	FERTILIZER,EXCEPT GRP272	1	No Quantity							6484			0
S3	2000	2000	2000	2	0	2	Export	703	Slovakia	SVK	804	Ukraine	UKR								56	FERTILIZER,EXCEPT GRP272	1	No Quantity							122			0
S3	2000	2000	2000	2	0	2	Export	703	Slovakia	SVK	826	United Kingdom	GBR								56	FERTILIZER,EXCEPT GRP272	1	No Quantity							1			0
S3	2000	2000	2000	2	0	2	Export	703	Slovakia	SVK	891	Serbia and Montenegro	SCG								56	FERTILIZER,EXCEPT GRP272	1	No Quantity							77162			0
S3	2000	2000	2000	2	0	2	Export	704	Viet Nam	VNM	0	World	WLD								56	FERTILIZER,EXCEPT GRP272	1	No Quantity							1741000			0
S3	2000	2000	2000	2	0	2	Export	704	Viet Nam	VNM	104	Myanmar	MMR								56	FERTILIZER,EXCEPT GRP272	1	No Quantity							244000			0
S3	2000	2000	2000	2	0	2	Export	704	Viet Nam	VNM	116	Cambodia	KHM								56	FERTILIZER,EXCEPT GRP272	1	No Quantity							1265000			0
S3	2000	2000	2000	2	0	2	Export	704	Viet Nam	VNM	156	China	CHN								56	FERTILIZER,EXCEPT GRP272	1	No Quantity							2000			0
S3	2000	2000	2000	2	0	2	Export	704	Viet Nam	VNM	344	China, Hong Kong SAR	HKG								56	FERTILIZER,EXCEPT GRP272	1	No Quantity							129000			0
S3	2000	2000	2000	2	0	2	Export	704	Viet Nam	VNM	392	Japan	JPN								56	FERTILIZER,EXCEPT GRP272	1	No Quantity							12000			0
S3	2000	2000	2000	2	0	2	Export	704	Viet Nam	VNM	418	Lao People's Dem. Rep.	LAO								56	FERTILIZER,EXCEPT GRP272	1	No Quantity							25000			0
S3	2000	2000	2000	2	0	2	Export	704	Viet Nam	VNM	458	Malaysia	MYS								56	FERTILIZER,EXCEPT GRP272	1	No Quantity							18000			0
S3	2000	2000	2000	2	0	2	Export	704	Viet Nam	VNM	490	Other Asia, nes									56	FERTILIZER,EXCEPT GRP272	1	No Quantity							46000			0
S3	2000	2000	2000	2	0	2	Export	703	Slovakia	SVK	0	World	WLD								57	PLASTICS IN PRIMARY FORM	1	No Quantity							246212817			0
S3	2000	2000	2000	2	0	2	Export	703	Slovakia	SVK	20	Andorra	AND								57	PLASTICS IN PRIMARY FORM	1	No Quantity							2910			0
S3	2000	2000	2000	2	0	2	Export	703	Slovakia	SVK	40	Austria	AUT								57	PLASTICS IN PRIMARY FORM	1	No Quantity							15858882			0
S3	2000	2000	2000	2	0	2	Export	703	Slovakia	SVK	51	Armenia	ARM								57	PLASTICS IN PRIMARY FORM	1	No Quantity							991			0
S3	2000	2000	2000	2	0	2	Export	703	Slovakia	SVK	56	Belgium	BEL								57	PLASTICS IN PRIMARY FORM	1	No Quantity							1149612			0
S3	2000	2000	2000	2	0	2	Export	703	Slovakia	SVK	70	Bosnia Herzegovina	BIH								57	PLASTICS IN PRIMARY FORM	1	No Quantity							30390			0
S3	2000	2000	2000	2	0	2	Export	703	Slovakia	SVK	100	Bulgaria	BGR								57	PLASTICS IN PRIMARY FORM	1	No Quantity							1017760			0
S3	2000	2000	2000	2	0	2	Export	703	Slovakia	SVK	112	Belarus	BLR								57	PLASTICS IN PRIMARY FORM	1	No Quantity							111348			0
S3	2000	2000	2000	2	0	2	Export	703	Slovakia	SVK	156	China	CHN								57	PLASTICS IN PRIMARY FORM	1	No Quantity							116995			0
S3	2000	2000	2000	2	0	2	Export	703	Slovakia	SVK	191	Croatia	HRV								57	PLASTICS IN PRIMARY FORM	1	No Quantity							932310			0
S3	2000	2000	2000	2	0	2	Export	703	Slovakia	SVK	196	Cyprus	CYP								57	PLASTICS IN PRIMARY FORM	1	No Quantity							16786			0
S3	2000	2000	2000	2	0	2	Export	703	Slovakia	SVK	203	Czechia	CZE								57	PLASTICS IN PRIMARY FORM	1	No Quantity							62868165			0
S3	2000	2000	2000	2	0	2	Export	703	Slovakia	SVK	208	Denmark	DNK								57	PLASTICS IN PRIMARY FORM	1	No Quantity							108087			0
S3	2000	2000	2000	2	0	2	Export	703	Slovakia	SVK	246	Finland	FIN								57	PLASTICS IN PRIMARY FORM	1	No Quantity							17307			0
S3	2000	2000	2000	2	0	2	Export	703	Slovakia	SVK	251	France	FRA								57	PLASTICS IN PRIMARY FORM	1	No Quantity							1965446			0
S3	2000	2000	2000	2	0	2	Export	703	Slovakia	SVK	276	Germany	DEU								57	PLASTICS IN PRIMARY FORM	1	No Quantity							56425174			0
S3	2000	2000	2000	2	0	2	Export	703	Slovakia	SVK	300	Greece	GRC								57	PLASTICS IN PRIMARY FORM	1	No Quantity							50246			0
S3	2000	2000	2000	2	0	2	Export	703	Slovakia	SVK	344	China, Hong Kong SAR	HKG								57	PLASTICS IN PRIMARY FORM	1	No Quantity							43141			0
S3	2000	2000	2000	2	0	2	Export	703	Slovakia	SVK	348	Hungary	HUN								57	PLASTICS IN PRIMARY FORM	1	No Quantity							11781252			0
S3	2000	2000	2000	2	0	2	Export	703	Slovakia	SVK	364	Iran	IRN								57	PLASTICS IN PRIMARY FORM	1	No Quantity							4431			0
S3	2000	2000	2000	2	0	2	Export	703	Slovakia	SVK	372	Ireland	IRL								57	PLASTICS IN PRIMARY FORM	1	No Quantity							835			0
S3	2000	2000	2000	2	0	2	Export	703	Slovakia	SVK	381	Italy	ITA								57	PLASTICS IN PRIMARY FORM	1	No Quantity							29336176			0
S3	2000	2000	2000	2	0	2	Export	703	Slovakia	SVK	410	Rep. of Korea	KOR								57	PLASTICS IN PRIMARY FORM	1	No Quantity							176			0
S3	2000	2000	2000	2	0	2	Export	703	Slovakia	SVK	428	Latvia	LVA								57	PLASTICS IN PRIMARY FORM	1	No Quantity							4555757			0
S3	2000	2000	2000	2	0	2	Export	703	Slovakia	SVK	440	Lithuania	LTU								57	PLASTICS IN PRIMARY FORM	1	No Quantity							746323			0
S3	2000	2000	2000	2	0	2	Export	703	Slovakia	SVK	442	Luxembourg	LUX								57	PLASTICS IN PRIMARY FORM	1	No Quantity							460			0
S3	2000	2000	2000	2	0	2	Export	703	Slovakia	SVK	498	Rep. of Moldova	MDA								57	PLASTICS IN PRIMARY FORM	1	No Quantity							1628			0
S3	2000	2000	2000	2	0	2	Export	703	Slovakia	SVK	504	Morocco	MAR								57	PLASTICS IN PRIMARY FORM	1	No Quantity							50310			0
S3	2000	2000	2000	2	0	2	Export	703	Slovakia	SVK	528	Netherlands	NLD								57	PLASTICS IN PRIMARY FORM	1	No Quantity							3045000			0
S3	2000	2000	2000	2	0	2	Export	703	Slovakia	SVK	579	Norway	NOR								57	PLASTICS IN PRIMARY FORM	1	No Quantity							827604			0
S3	2000	2000	2000	2	0	2	Export	703	Slovakia	SVK	616	Poland	POL								57	PLASTICS IN PRIMARY FORM	1	No Quantity							37178449			0
S3	2000	2000	2000	2	0	2	Export	703	Slovakia	SVK	642	Romania	ROU								57	PLASTICS IN PRIMARY FORM	1	No Quantity							1518456			0
S3	2000	2000	2000	2	0	2	Export	703	Slovakia	SVK	643	Russian Federation	RUS								57	PLASTICS IN PRIMARY FORM	1	No Quantity							487057			0
S3	2000	2000	2000	2	0	2	Export	703	Slovakia	SVK	705	Slovenia	SVN								57	PLASTICS IN PRIMARY FORM	1	No Quantity							2791771			0
S3	2000	2000	2000	2	0	2	Export	703	Slovakia	SVK	724	Spain	ESP								57	PLASTICS IN PRIMARY FORM	1	No Quantity							1122920			0
S3	2000	2000	2000	2	0	2	Export	703	Slovakia	SVK	752	Sweden	SWE								57	PLASTICS IN PRIMARY FORM	1	No Quantity							868509			0
S3	2000	2000	2000	2	0	2	Export	703	Slovakia	SVK	757	Switzerland	CHE								57	PLASTICS IN PRIMARY FORM	1	No Quantity							428550			0
S3	2000	2000	2000	2	0	2	Export	703	Slovakia	SVK	760	Syria	SYR								57	PLASTICS IN PRIMARY FORM	1	No Quantity							166			0
S3	2000	2000	2000	2	0	2	Export	703	Slovakia	SVK	792	Turkey	TUR								57	PLASTICS IN PRIMARY FORM	1	No Quantity							1802742			0
S3	2000	2000	2000	2	0	2	Export	703	Slovakia	SVK	804	Ukraine	UKR								57	PLASTICS IN PRIMARY FORM	1	No Quantity							4120481			0
S3	2000	2000	2000	2	0	2	Export	703	Slovakia	SVK	807	North Macedonia	MKD								57	PLASTICS IN PRIMARY FORM	1	No Quantity							299138			0
S3	2000	2000	2000	2	0	2	Export	703	Slovakia	SVK	826	United Kingdom	GBR								57	PLASTICS IN PRIMARY FORM	1	No Quantity							303497			0
S3	2000	2000	2000	2	0	2	Export	703	Slovakia	SVK	842	USA	USA								57	PLASTICS IN PRIMARY FORM	1	No Quantity							6098			0
S3	2000	2000	2000	2	0	2	Export	703	Slovakia	SVK	860	Uzbekistan	UZB								57	PLASTICS IN PRIMARY FORM	1	No Quantity							1303215			0
S3	2000	2000	2000	2	0	2	Export	703	Slovakia	SVK	891	Serbia and Montenegro	SCG								57	PLASTICS IN PRIMARY FORM	1	No Quantity							2899855			0
S3	2000	2000	2000	2	0	2	Export	703	Slovakia	SVK	899	Areas, nes									57	PLASTICS IN PRIMARY FORM	1	No Quantity							16411			0
S3	2000	2000	2000	2	0	2	Export	704	Viet Nam	VNM	0	World	WLD								57	PLASTICS IN PRIMARY FORM	1	No Quantity							4900000			0
S3	2000	2000	2000	2	0	2	Export	704	Viet Nam	VNM	36	Australia	AUS								57	PLASTICS IN PRIMARY FORM	1	No Quantity							947000			0
S3	2000	2000	2000	2	0	2	Export	704	Viet Nam	VNM	104	Myanmar	MMR								57	PLASTICS IN PRIMARY FORM	1	No Quantity							40000			0
S3	2000	2000	2000	2	0	2	Export	704	Viet Nam	VNM	156	China	CHN								57	PLASTICS IN PRIMARY FORM	1	No Quantity							906000			0
S3	2000	2000	2000	2	0	2	Export	704	Viet Nam	VNM	344	China, Hong Kong SAR	HKG								57	PLASTICS IN PRIMARY FORM	1	No Quantity							223000			0
S3	2000	2000	2000	2	0	2	Export	704	Viet Nam	VNM	458	Malaysia	MYS								57	PLASTICS IN PRIMARY FORM	1	No Quantity							91000			0
S3	2000	2000	2000	2	0	2	Export	704	Viet Nam	VNM	490	Other Asia, nes									57	PLASTICS IN PRIMARY FORM	1	No Quantity							614000			0
S3	2000	2000	2000	2	0	2	Export	704	Viet Nam	VNM	702	Singapore	SGP								57	PLASTICS IN PRIMARY FORM	1	No Quantity							1910000			0
S3	2000	2000	2000	2	0	2	Export	704	Viet Nam	VNM	804	Ukraine	UKR								57	PLASTICS IN PRIMARY FORM	1	No Quantity							169000			0
S3	2000	2000	2000	2	0	2	Export	703	Slovakia	SVK	0	World	WLD								58	PLASTIC,NON-PRIMARY FORM	1	No Quantity							98871708			0
S3	2000	2000	2000	2	0	2	Export	703	Slovakia	SVK	36	Australia	AUS								58	PLASTIC,NON-PRIMARY FORM	1	No Quantity							139			0
S3	2000	2000	2000	2	0	2	Export	703	Slovakia	SVK	40	Austria	AUT								58	PLASTIC,NON-PRIMARY FORM	1	No Quantity							5878154			0
S3	2000	2000	2000	2	0	2	Export	703	Slovakia	SVK	51	Armenia	ARM								58	PLASTIC,NON-PRIMARY FORM	1	No Quantity							6			0
S3	2000	2000	2000	2	0	2	Export	703	Slovakia	SVK	56	Belgium	BEL								58	PLASTIC,NON-PRIMARY FORM	1	No Quantity							1723027			0
S3	2000	2000	2000	2	0	2	Export	703	Slovakia	SVK	70	Bosnia Herzegovina	BIH								58	PLASTIC,NON-PRIMARY FORM	1	No Quantity							45029			0
S3	2000	2000	2000	2	0	2	Export	703	Slovakia	SVK	76	Brazil	BRA								58	PLASTIC,NON-PRIMARY FORM	1	No Quantity							85767			0
S3	2000	2000	2000	2	0	2	Export	703	Slovakia	SVK	100	Bulgaria	BGR								58	PLASTIC,NON-PRIMARY FORM	1	No Quantity							1519231			0
S3	2000	2000	2000	2	0	2	Export	703	Slovakia	SVK	104	Myanmar	MMR								58	PLASTIC,NON-PRIMARY FORM	1	No Quantity							196			0
S3	2000	2000	2000	2	0	2	Export	703	Slovakia	SVK	112	Belarus	BLR								58	PLASTIC,NON-PRIMARY FORM	1	No Quantity							92477			0
S3	2000	2000	2000	2	0	2	Export	703	Slovakia	SVK	124	Canada	CAN								58	PLASTIC,NON-PRIMARY FORM	1	No Quantity							342			0
S3	2000	2000	2000	2	0	2	Export	703	Slovakia	SVK	132	Cabo Verde	CPV								58	PLASTIC,NON-PRIMARY FORM	1	No Quantity							215			0
S3	2000	2000	2000	2	0	2	Export	703	Slovakia	SVK	156	China	CHN								58	PLASTIC,NON-PRIMARY FORM	1	No Quantity							103213			0
S3	2000	2000	2000	2	0	2	Export	703	Slovakia	SVK	170	Colombia	COL								58	PLASTIC,NON-PRIMARY FORM	1	No Quantity							8755			0
S3	2000	2000	2000	2	0	2	Export	703	Slovakia	SVK	191	Croatia	HRV								58	PLASTIC,NON-PRIMARY FORM	1	No Quantity							526579			0
S3	2000	2000	2000	2	0	2	Export	703	Slovakia	SVK	192	Cuba	CUB								58	PLASTIC,NON-PRIMARY FORM	1	No Quantity							677			0
S3	2000	2000	2000	2	0	2	Export	703	Slovakia	SVK	196	Cyprus	CYP								58	PLASTIC,NON-PRIMARY FORM	1	No Quantity							3784			0
S3	2000	2000	2000	2	0	2	Export	703	Slovakia	SVK	203	Czechia	CZE								58	PLASTIC,NON-PRIMARY FORM	1	No Quantity							32930132			0
S3	2000	2000	2000	2	0	2	Export	703	Slovakia	SVK	208	Denmark	DNK								58	PLASTIC,NON-PRIMARY FORM	1	No Quantity							349209			0
S3	2000	2000	2000	2	0	2	Export	703	Slovakia	SVK	214	Dominican Rep.	DOM								58	PLASTIC,NON-PRIMARY FORM	1	No Quantity							67			0
S3	2000	2000	2000	2	0	2	Export	703	Slovakia	SVK	233	Estonia	EST								58	PLASTIC,NON-PRIMARY FORM	1	No Quantity							78584			0
S3	2000	2000	2000	2	0	2	Export	703	Slovakia	SVK	246	Finland	FIN								58	PLASTIC,NON-PRIMARY FORM	1	No Quantity							2791487			0
S3	2000	2000	2000	2	0	2	Export	703	Slovakia	SVK	251	France	FRA								58	PLASTIC,NON-PRIMARY FORM	1	No Quantity							688912			0
S3	2000	2000	2000	2	0	2	Export	703	Slovakia	SVK	266	Gabon	GAB								58	PLASTIC,NON-PRIMARY FORM	1	No Quantity							9720			0
S3	2000	2000	2000	2	0	2	Export	703	Slovakia	SVK	276	Germany	DEU								58	PLASTIC,NON-PRIMARY FORM	1	No Quantity							12673064			0
S3	2000	2000	2000	2	0	2	Export	703	Slovakia	SVK	300	Greece	GRC								58	PLASTIC,NON-PRIMARY FORM	1	No Quantity							77494			0
S3	2000	2000	2000	2	0	2	Export	703	Slovakia	SVK	344	China, Hong Kong SAR	HKG								58	PLASTIC,NON-PRIMARY FORM	1	No Quantity							44462			0
S3	2000	2000	2000	2	0	2	Export	703	Slovakia	SVK	348	Hungary	HUN								58	PLASTIC,NON-PRIMARY FORM	1	No Quantity							3216240			0
S3	2000	2000	2000	2	0	2	Export	703	Slovakia	SVK	372	Ireland	IRL								58	PLASTIC,NON-PRIMARY FORM	1	No Quantity							1670			0
S3	2000	2000	2000	2	0	2	Export	703	Slovakia	SVK	376	Israel	ISR								58	PLASTIC,NON-PRIMARY FORM	1	No Quantity							5			0
S3	2000	2000	2000	2	0	2	Export	703	Slovakia	SVK	381	Italy	ITA								58	PLASTIC,NON-PRIMARY FORM	1	No Quantity							1421307			0
S3	2000	2000	2000	2	0	2	Export	703	Slovakia	SVK	392	Japan	JPN								58	PLASTIC,NON-PRIMARY FORM	1	No Quantity							446			0
S3	2000	2000	2000	2	0	2	Export	703	Slovakia	SVK	398	Kazakhstan	KAZ								58	PLASTIC,NON-PRIMARY FORM	1	No Quantity							665885			0
S3	2000	2000	2000	2	0	2	Export	703	Slovakia	SVK	400	Jordan	JOR								58	PLASTIC,NON-PRIMARY FORM	1	No Quantity							11			0
S3	2000	2000	2000	2	0	2	Export	703	Slovakia	SVK	410	Rep. of Korea	KOR								58	PLASTIC,NON-PRIMARY FORM	1	No Quantity							43692			0
S3	2000	2000	2000	2	0	2	Export	703	Slovakia	SVK	428	Latvia	LVA								58	PLASTIC,NON-PRIMARY FORM	1	No Quantity							288876			0
S3	2000	2000	2000	2	0	2	Export	703	Slovakia	SVK	440	Lithuania	LTU								58	PLASTIC,NON-PRIMARY FORM	1	No Quantity							1421042			0
S3	2000	2000	2000	2	0	2	Export	703	Slovakia	SVK	470	Malta	MLT								58	PLASTIC,NON-PRIMARY FORM	1	No Quantity							633			0
S3	2000	2000	2000	2	0	2	Export	703	Slovakia	SVK	484	Mexico	MEX								58	PLASTIC,NON-PRIMARY FORM	1	No Quantity							944			0
S3	2000	2000	2000	2	0	2	Export	703	Slovakia	SVK	490	Other Asia, nes									58	PLASTIC,NON-PRIMARY FORM	1	No Quantity							11728			0
S3	2000	2000	2000	2	0	2	Export	703	Slovakia	SVK	498	Rep. of Moldova	MDA								58	PLASTIC,NON-PRIMARY FORM	1	No Quantity							15018			0
S3	2000	2000	2000	2	0	2	Export	703	Slovakia	SVK	528	Netherlands	NLD								58	PLASTIC,NON-PRIMARY FORM	1	No Quantity							2539807			0
S3	2000	2000	2000	2	0	2	Export	703	Slovakia	SVK	554	New Zealand	NZL								58	PLASTIC,NON-PRIMARY FORM	1	No Quantity							86			0
S3	2000	2000	2000	2	0	2	Export	703	Slovakia	SVK	579	Norway	NOR								58	PLASTIC,NON-PRIMARY FORM	1	No Quantity							23549			0
S3	2000	2000	2000	2	0	2	Export	703	Slovakia	SVK	591	Panama	PAN								58	PLASTIC,NON-PRIMARY FORM	1	No Quantity							15297			0
S3	2000	2000	2000	2	0	2	Export	703	Slovakia	SVK	616	Poland	POL								58	PLASTIC,NON-PRIMARY FORM	1	No Quantity							13711038			0
S3	2000	2000	2000	2	0	2	Export	703	Slovakia	SVK	620	Portugal	PRT								58	PLASTIC,NON-PRIMARY FORM	1	No Quantity							40763			0
S3	2000	2000	2000	2	0	2	Export	703	Slovakia	SVK	642	Romania	ROU								58	PLASTIC,NON-PRIMARY FORM	1	No Quantity							702446			0
S3	2000	2000	2000	2	0	2	Export	703	Slovakia	SVK	643	Russian Federation	RUS								58	PLASTIC,NON-PRIMARY FORM	1	No Quantity							3549324			0
S3	2000	2000	2000	2	0	2	Export	703	Slovakia	SVK	699	India	IND								58	PLASTIC,NON-PRIMARY FORM	1	No Quantity							779807			0
S3	2000	2000	2000	2	0	2	Export	703	Slovakia	SVK	705	Slovenia	SVN								58	PLASTIC,NON-PRIMARY FORM	1	No Quantity							733108			0
S3	2000	2000	2000	2	0	2	Export	703	Slovakia	SVK	710	South Africa	ZAF								58	PLASTIC,NON-PRIMARY FORM	1	No Quantity							286			0
S3	2000	2000	2000	2	0	2	Export	703	Slovakia	SVK	724	Spain	ESP								58	PLASTIC,NON-PRIMARY FORM	1	No Quantity							484966			0
S3	2000	2000	2000	2	0	2	Export	703	Slovakia	SVK	752	Sweden	SWE								58	PLASTIC,NON-PRIMARY FORM	1	No Quantity							735056			0
S3	2000	2000	2000	2	0	2	Export	703	Slovakia	SVK	757	Switzerland	CHE								58	PLASTIC,NON-PRIMARY FORM	1	No Quantity							433299			0
S3	2000	2000	2000	2	0	2	Export	703	Slovakia	SVK	760	Syria	SYR								58	PLASTIC,NON-PRIMARY FORM	1	No Quantity							571			0
S3	2000	2000	2000	2	0	2	Export	703	Slovakia	SVK	764	Thailand	THA								58	PLASTIC,NON-PRIMARY FORM	1	No Quantity							12523			0
S3	2000	2000	2000	2	0	2	Export	703	Slovakia	SVK	784	United Arab Emirates	ARE								58	PLASTIC,NON-PRIMARY FORM	1	No Quantity							91			0
S3	2000	2000	2000	2	0	2	Export	703	Slovakia	SVK	792	Turkey	TUR								58	PLASTIC,NON-PRIMARY FORM	1	No Quantity							30463			0
S3	2000	2000	2000	2	0	2	Export	703	Slovakia	SVK	804	Ukraine	UKR								58	PLASTIC,NON-PRIMARY FORM	1	No Quantity							5517006			0
S3	2000	2000	2000	2	0	2	Export	703	Slovakia	SVK	807	North Macedonia	MKD								58	PLASTIC,NON-PRIMARY FORM	1	No Quantity							247662			0
S3	2000	2000	2000	2	0	2	Export	703	Slovakia	SVK	826	United Kingdom	GBR								58	PLASTIC,NON-PRIMARY FORM	1	No Quantity							2147002			0
S3	2000	2000	2000	2	0	2	Export	703	Slovakia	SVK	842	USA	USA								58	PLASTIC,NON-PRIMARY FORM	1	No Quantity							78070			0
S3	2000	2000	2000	2	0	2	Export	703	Slovakia	SVK	860	Uzbekistan	UZB								58	PLASTIC,NON-PRIMARY FORM	1	No Quantity							174			0
S3	2000	2000	2000	2	0	2	Export	703	Slovakia	SVK	891	Serbia and Montenegro	SCG								58	PLASTIC,NON-PRIMARY FORM	1	No Quantity							104708			0
S3	2000	2000	2000	2	0	2	Export	703	Slovakia	SVK	894	Zambia	ZMB								58	PLASTIC,NON-PRIMARY FORM	1	No Quantity							9910			0
S3	2000	2000	2000	2	0	2	Export	703	Slovakia	SVK	899	Areas, nes									58	PLASTIC,NON-PRIMARY FORM	1	No Quantity							256475			0
S3	2000	2000	2000	2	0	2	Export	704	Viet Nam	VNM	0	World	WLD								58	PLASTIC,NON-PRIMARY FORM	1	No Quantity							13396000			0
S3	2000	2000	2000	2	0	2	Export	704	Viet Nam	VNM	44	Bahamas	BHS								58	PLASTIC,NON-PRIMARY FORM	1	No Quantity							28000			0
S3	2000	2000	2000	2	0	2	Export	704	Viet Nam	VNM	116	Cambodia	KHM								58	PLASTIC,NON-PRIMARY FORM	1	No Quantity							494000			0
S3	2000	2000	2000	2	0	2	Export	704	Viet Nam	VNM	124	Canada	CAN								58	PLASTIC,NON-PRIMARY FORM	1	No Quantity							92000			0
S3	2000	2000	2000	2	0	2	Export	704	Viet Nam	VNM	144	Sri Lanka	LKA								58	PLASTIC,NON-PRIMARY FORM	1	No Quantity							51000			0
S3	2000	2000	2000	2	0	2	Export	704	Viet Nam	VNM	152	Chile	CHL								58	PLASTIC,NON-PRIMARY FORM	1	No Quantity							213000			0
S3	2000	2000	2000	2	0	2	Export	704	Viet Nam	VNM	191	Croatia	HRV								58	PLASTIC,NON-PRIMARY FORM	1	No Quantity							21000			0
S3	2000	2000	2000	2	0	2	Export	704	Viet Nam	VNM	242	Fiji	FJI								58	PLASTIC,NON-PRIMARY FORM	1	No Quantity							11000			0
S3	2000	2000	2000	2	0	2	Export	704	Viet Nam	VNM	348	Hungary	HUN								58	PLASTIC,NON-PRIMARY FORM	1	No Quantity							35000			0
S3	2000	2000	2000	2	0	2	Export	704	Viet Nam	VNM	364	Iran	IRN								58	PLASTIC,NON-PRIMARY FORM	1	No Quantity							104000			0
S3	2000	2000	2000	2	0	2	Export	704	Viet Nam	VNM	392	Japan	JPN								58	PLASTIC,NON-PRIMARY FORM	1	No Quantity							1092000			0
S3	2000	2000	2000	2	0	2	Export	704	Viet Nam	VNM	408	Dem. People's Rep. of Korea	PRK								58	PLASTIC,NON-PRIMARY FORM	1	No Quantity							25000			0
S3	2000	2000	2000	2	0	2	Export	704	Viet Nam	VNM	410	Rep. of Korea	KOR								58	PLASTIC,NON-PRIMARY FORM	1	No Quantity							1537000			0
S3	2000	2000	2000	2	0	2	Export	704	Viet Nam	VNM	418	Lao People's Dem. Rep.	LAO								58	PLASTIC,NON-PRIMARY FORM	1	No Quantity							60000			0
S3	2000	2000	2000	2	0	2	Export	704	Viet Nam	VNM	458	Malaysia	MYS								58	PLASTIC,NON-PRIMARY FORM	1	No Quantity							365000			0
S3	2000	2000	2000	2	0	2	Export	704	Viet Nam	VNM	466	Mali	MLI								58	PLASTIC,NON-PRIMARY FORM	1	No Quantity							40000			0
S3	2000	2000	2000	2	0	2	Export	704	Viet Nam	VNM	484	Mexico	MEX								58	PLASTIC,NON-PRIMARY FORM	1	No Quantity							277000			0
S3	2000	2000	2000	2	0	2	Export	704	Viet Nam	VNM	490	Other Asia, nes									58	PLASTIC,NON-PRIMARY FORM	1	No Quantity							2150000			0
S3	2000	2000	2000	2	0	2	Export	704	Viet Nam	VNM	504	Morocco	MAR								58	PLASTIC,NON-PRIMARY FORM	1	No Quantity							22000			0
S3	2000	2000	2000	2	0	2	Export	704	Viet Nam	VNM	528	Netherlands	NLD								58	PLASTIC,NON-PRIMARY FORM	1	No Quantity							316000			0
S3	2000	2000	2000	2	0	2	Export	704	Viet Nam	VNM	554	New Zealand	NZL								58	PLASTIC,NON-PRIMARY FORM	1	No Quantity							109000			0
S3	2000	2000	2000	2	0	2	Export	704	Viet Nam	VNM	591	Panama	PAN								58	PLASTIC,NON-PRIMARY FORM	1	No Quantity							262000			0
S3	2000	2000	2000	2	0	2	Export	704	Viet Nam	VNM	604	Peru	PER								58	PLASTIC,NON-PRIMARY FORM	1	No Quantity							33000			0
S3	2000	2000	2000	2	0	2	Export	704	Viet Nam	VNM	643	Russian Federation	RUS								58	PLASTIC,NON-PRIMARY FORM	1	No Quantity							880000			0
S3	2000	2000	2000	2	0	2	Export	704	Viet Nam	VNM	724	Spain	ESP								58	PLASTIC,NON-PRIMARY FORM	1	No Quantity							739000			0
S3	2000	2000	2000	2	0	2	Export	704	Viet Nam	VNM	784	United Arab Emirates	ARE								58	PLASTIC,NON-PRIMARY FORM	1	No Quantity							187000			0
S3	2000	2000	2000	2	0	2	Export	704	Viet Nam	VNM	788	Tunisia	TUN								58	PLASTIC,NON-PRIMARY FORM	1	No Quantity							89000			0
S3	2000	2000	2000	2	0	2	Export	704	Viet Nam	VNM	804	Ukraine	UKR								58	PLASTIC,NON-PRIMARY FORM	1	No Quantity							3944000			0
S3	2000	2000	2000	2	0	2	Export	704	Viet Nam	VNM	842	USA	USA								58	PLASTIC,NON-PRIMARY FORM	1	No Quantity							196000			0
S3	2000	2000	2000	2	0	2	Export	704	Viet Nam	VNM	860	Uzbekistan	UZB								58	PLASTIC,NON-PRIMARY FORM	1	No Quantity							24000			0
S3	2000	2000	2000	2	0	2	Export	703	Slovakia	SVK	0	World	WLD								59	CHEMICAL MATERIALS NES	1	No Quantity							65696275			0
S3	2000	2000	2000	2	0	2	Export	703	Slovakia	SVK	8	Albania	ALB								59	CHEMICAL MATERIALS NES	1	No Quantity							6162			0
S3	2000	2000	2000	2	0	2	Export	703	Slovakia	SVK	12	Algeria	DZA								59	CHEMICAL MATERIALS NES	1	No Quantity							81095			0
S3	2000	2000	2000	2	0	2	Export	703	Slovakia	SVK	20	Andorra	AND								59	CHEMICAL MATERIALS NES	1	No Quantity							4123			0
S3	2000	2000	2000	2	0	2	Export	703	Slovakia	SVK	32	Argentina	ARG								59	CHEMICAL MATERIALS NES	1	No Quantity							274477			0
S3	2000	2000	2000	2	0	2	Export	703	Slovakia	SVK	36	Australia	AUS								59	CHEMICAL MATERIALS NES	1	No Quantity							188247			0
S3	2000	2000	2000	2	0	2	Export	703	Slovakia	SVK	40	Austria	AUT								59	CHEMICAL MATERIALS NES	1	No Quantity							1456773			0
S3	2000	2000	2000	2	0	2	Export	703	Slovakia	SVK	56	Belgium	BEL								59	CHEMICAL MATERIALS NES	1	No Quantity							1282772			0
S3	2000	2000	2000	2	0	2	Export	703	Slovakia	SVK	70	Bosnia Herzegovina	BIH								59	CHEMICAL MATERIALS NES	1	No Quantity							332898			0
S3	2000	2000	2000	2	0	2	Export	703	Slovakia	SVK	76	Brazil	BRA								59	CHEMICAL MATERIALS NES	1	No Quantity							22189			0
S3	2000	2000	2000	2	0	2	Export	703	Slovakia	SVK	100	Bulgaria	BGR								59	CHEMICAL MATERIALS NES	1	No Quantity							149008			0
S3	2000	2000	2000	2	0	2	Export	703	Slovakia	SVK	112	Belarus	BLR								59	CHEMICAL MATERIALS NES	1	No Quantity							917286			0
S3	2000	2000	2000	2	0	2	Export	703	Slovakia	SVK	156	China	CHN								59	CHEMICAL MATERIALS NES	1	No Quantity							246427			0
S3	2000	2000	2000	2	0	2	Export	703	Slovakia	SVK	188	Costa Rica	CRI								59	CHEMICAL MATERIALS NES	1	No Quantity							673			0
S3	2000	2000	2000	2	0	2	Export	703	Slovakia	SVK	191	Croatia	HRV								59	CHEMICAL MATERIALS NES	1	No Quantity							103164			0
S3	2000	2000	2000	2	0	2	Export	703	Slovakia	SVK	192	Cuba	CUB								59	CHEMICAL MATERIALS NES	1	No Quantity							112			0
S3	2000	2000	2000	2	0	2	Export	703	Slovakia	SVK	196	Cyprus	CYP								59	CHEMICAL MATERIALS NES	1	No Quantity							157			0
S3	2000	2000	2000	2	0	2	Export	703	Slovakia	SVK	203	Czechia	CZE								59	CHEMICAL MATERIALS NES	1	No Quantity							13037232			0
S3	2000	2000	2000	2	0	2	Export	703	Slovakia	SVK	208	Denmark	DNK								59	CHEMICAL MATERIALS NES	1	No Quantity							2003			0
S3	2000	2000	2000	2	0	2	Export	703	Slovakia	SVK	233	Estonia	EST								59	CHEMICAL MATERIALS NES	1	No Quantity							60867			0
S3	2000	2000	2000	2	0	2	Export	703	Slovakia	SVK	246	Finland	FIN								59	CHEMICAL MATERIALS NES	1	No Quantity							166215			0
S3	2000	2000	2000	2	0	2	Export	703	Slovakia	SVK	251	France	FRA								59	CHEMICAL MATERIALS NES	1	No Quantity							3780883			0
S3	2000	2000	2000	2	0	2	Export	703	Slovakia	SVK	276	Germany	DEU								59	CHEMICAL MATERIALS NES	1	No Quantity							8244486			0
S3	2000	2000	2000	2	0	2	Export	703	Slovakia	SVK	300	Greece	GRC								59	CHEMICAL MATERIALS NES	1	No Quantity							1293721			0
S3	2000	2000	2000	2	0	2	Export	703	Slovakia	SVK	320	Guatemala	GTM								59	CHEMICAL MATERIALS NES	1	No Quantity							1			0
S3	2000	2000	2000	2	0	2	Export	703	Slovakia	SVK	344	China, Hong Kong SAR	HKG								59	CHEMICAL MATERIALS NES	1	No Quantity							16264			0
S3	2000	2000	2000	2	0	2	Export	703	Slovakia	SVK	348	Hungary	HUN								59	CHEMICAL MATERIALS NES	1	No Quantity							1520537			0
S3	2000	2000	2000	2	0	2	Export	703	Slovakia	SVK	360	Indonesia	IDN								59	CHEMICAL MATERIALS NES	1	No Quantity							85921			0
S3	2000	2000	2000	2	0	2	Export	703	Slovakia	SVK	364	Iran	IRN								59	CHEMICAL MATERIALS NES	1	No Quantity							20789			0
S3	2000	2000	2000	2	0	2	Export	703	Slovakia	SVK	372	Ireland	IRL								59	CHEMICAL MATERIALS NES	1	No Quantity							2285			0
S3	2000	2000	2000	2	0	2	Export	703	Slovakia	SVK	376	Israel	ISR								59	CHEMICAL MATERIALS NES	1	No Quantity							538679			0
S3	2000	2000	2000	2	0	2	Export	703	Slovakia	SVK	381	Italy	ITA								59	CHEMICAL MATERIALS NES	1	No Quantity							2636735			0
S3	2000	2000	2000	2	0	2	Export	703	Slovakia	SVK	392	Japan	JPN								59	CHEMICAL MATERIALS NES	1	No Quantity							160845			0
S3	2000	2000	2000	2	0	2	Export	703	Slovakia	SVK	398	Kazakhstan	KAZ								59	CHEMICAL MATERIALS NES	1	No Quantity							20664			0
S3	2000	2000	2000	2	0	2	Export	703	Slovakia	SVK	400	Jordan	JOR								59	CHEMICAL MATERIALS NES	1	No Quantity							35998			0
S3	2000	2000	2000	2	0	2	Export	703	Slovakia	SVK	404	Kenya	KEN								59	CHEMICAL MATERIALS NES	1	No Quantity							173			0
S3	2000	2000	2000	2	0	2	Export	703	Slovakia	SVK	410	Rep. of Korea	KOR								59	CHEMICAL MATERIALS NES	1	No Quantity							755			0
S3	2000	2000	2000	2	0	2	Export	703	Slovakia	SVK	422	Lebanon	LBN								59	CHEMICAL MATERIALS NES	1	No Quantity							90316			0
S3	2000	2000	2000	2	0	2	Export	703	Slovakia	SVK	428	Latvia	LVA								59	CHEMICAL MATERIALS NES	1	No Quantity							302799			0
S3	2000	2000	2000	2	0	2	Export	703	Slovakia	SVK	440	Lithuania	LTU								59	CHEMICAL MATERIALS NES	1	No Quantity							192297			0
S3	2000	2000	2000	2	0	2	Export	703	Slovakia	SVK	458	Malaysia	MYS								59	CHEMICAL MATERIALS NES	1	No Quantity							9			0
S3	2000	2000	2000	2	0	2	Export	703	Slovakia	SVK	470	Malta	MLT								59	CHEMICAL MATERIALS NES	1	No Quantity							925			0
S3	2000	2000	2000	2	0	2	Export	703	Slovakia	SVK	498	Rep. of Moldova	MDA								59	CHEMICAL MATERIALS NES	1	No Quantity							177			0
S3	2000	2000	2000	2	0	2	Export	703	Slovakia	SVK	504	Morocco	MAR								59	CHEMICAL MATERIALS NES	1	No Quantity							54			0
S3	2000	2000	2000	2	0	2	Export	703	Slovakia	SVK	528	Netherlands	NLD								59	CHEMICAL MATERIALS NES	1	No Quantity							2235608			0
S3	2000	2000	2000	2	0	2	Export	703	Slovakia	SVK	554	New Zealand	NZL								59	CHEMICAL MATERIALS NES	1	No Quantity							56011			0
S3	2000	2000	2000	2	0	2	Export	703	Slovakia	SVK	608	Philippines	PHL								59	CHEMICAL MATERIALS NES	1	No Quantity							18653			0
S3	2000	2000	2000	2	0	2	Export	703	Slovakia	SVK	616	Poland	POL								59	CHEMICAL MATERIALS NES	1	No Quantity							6965232			0
S3	2000	2000	2000	2	0	2	Export	703	Slovakia	SVK	620	Portugal	PRT								59	CHEMICAL MATERIALS NES	1	No Quantity							45709			0
S3	2000	2000	2000	2	0	2	Export	703	Slovakia	SVK	642	Romania	ROU								59	CHEMICAL MATERIALS NES	1	No Quantity							473351			0
S3	2000	2000	2000	2	0	2	Export	703	Slovakia	SVK	643	Russian Federation	RUS								59	CHEMICAL MATERIALS NES	1	No Quantity							1245026			0
S3	2000	2000	2000	2	0	2	Export	703	Slovakia	SVK	682	Saudi Arabia	SAU								59	CHEMICAL MATERIALS NES	1	No Quantity							71437			0
S3	2000	2000	2000	2	0	2	Export	703	Slovakia	SVK	702	Singapore	SGP								59	CHEMICAL MATERIALS NES	1	No Quantity							818050			0
S3	2000	2000	2000	2	0	2	Export	703	Slovakia	SVK	704	Viet Nam	VNM								59	CHEMICAL MATERIALS NES	1	No Quantity							11476			0
S3	2000	2000	2000	2	0	2	Export	703	Slovakia	SVK	705	Slovenia	SVN								59	CHEMICAL MATERIALS NES	1	No Quantity							369628			0
S3	2000	2000	2000	2	0	2	Export	703	Slovakia	SVK	710	South Africa	ZAF								59	CHEMICAL MATERIALS NES	1	No Quantity							364144			0
S3	2000	2000	2000	2	0	2	Export	703	Slovakia	SVK	724	Spain	ESP								59	CHEMICAL MATERIALS NES	1	No Quantity							360174			0
S3	2000	2000	2000	2	0	2	Export	703	Slovakia	SVK	752	Sweden	SWE								59	CHEMICAL MATERIALS NES	1	No Quantity							127278			0
S3	2000	2000	2000	2	0	2	Export	703	Slovakia	SVK	757	Switzerland	CHE								59	CHEMICAL MATERIALS NES	1	No Quantity							5745079			0
S3	2000	2000	2000	2	0	2	Export	703	Slovakia	SVK	760	Syria	SYR								59	CHEMICAL MATERIALS NES	1	No Quantity							547			0
S3	2000	2000	2000	2	0	2	Export	703	Slovakia	SVK	764	Thailand	THA								59	CHEMICAL MATERIALS NES	1	No Quantity							17619			0
S3	2000	2000	2000	2	0	2	Export	703	Slovakia	SVK	792	Turkey	TUR								59	CHEMICAL MATERIALS NES	1	No Quantity							876875			0
S3	2000	2000	2000	2	0	2	Export	703	Slovakia	SVK	804	Ukraine	UKR								59	CHEMICAL MATERIALS NES	1	No Quantity							462433			0
S3	2000	2000	2000	2	0	2	Export	703	Slovakia	SVK	807	North Macedonia	MKD								59	CHEMICAL MATERIALS NES	1	No Quantity							878417			0
S3	2000	2000	2000	2	0	2	Export	703	Slovakia	SVK	818	Egypt	EGY								59	CHEMICAL MATERIALS NES	1	No Quantity							95869			0
S3	2000	2000	2000	2	0	2	Export	703	Slovakia	SVK	826	United Kingdom	GBR								59	CHEMICAL MATERIALS NES	1	No Quantity							503896			0
S3	2000	2000	2000	2	0	2	Export	703	Slovakia	SVK	842	USA	USA								59	CHEMICAL MATERIALS NES	1	No Quantity							2898031			0
S3	2000	2000	2000	2	0	2	Export	703	Slovakia	SVK	860	Uzbekistan	UZB								59	CHEMICAL MATERIALS NES	1	No Quantity							2851			0
S3	2000	2000	2000	2	0	2	Export	703	Slovakia	SVK	862	Venezuela	VEN								59	CHEMICAL MATERIALS NES	1	No Quantity							42538			0
S3	2000	2000	2000	2	0	2	Export	703	Slovakia	SVK	891	Serbia and Montenegro	SCG								59	CHEMICAL MATERIALS NES	1	No Quantity							277396			0
S3	2000	2000	2000	2	0	2	Export	703	Slovakia	SVK	899	Areas, nes									59	CHEMICAL MATERIALS NES	1	No Quantity							3455753			0
S3	2000	2000	2000	2	0	2	Export	704	Viet Nam	VNM	0	World	WLD								59	CHEMICAL MATERIALS NES	1	No Quantity							32459000			0
S3	2000	2000	2000	2	0	2	Export	704	Viet Nam	VNM	24	Angola	AGO								59	CHEMICAL MATERIALS NES	1	No Quantity							243000			0
S3	2000	2000	2000	2	0	2	Export	704	Viet Nam	VNM	36	Australia	AUS								59	CHEMICAL MATERIALS NES	1	No Quantity							10000			0
S3	2000	2000	2000	2	0	2	Export	704	Viet Nam	VNM	50	Bangladesh	BGD								59	CHEMICAL MATERIALS NES	1	No Quantity							109000			0
S3	2000	2000	2000	2	0	2	Export	704	Viet Nam	VNM	104	Myanmar	MMR								59	CHEMICAL MATERIALS NES	1	No Quantity							8000			0
S3	2000	2000	2000	2	0	2	Export	704	Viet Nam	VNM	116	Cambodia	KHM								59	CHEMICAL MATERIALS NES	1	No Quantity							163000			0
S3	2000	2000	2000	2	0	2	Export	704	Viet Nam	VNM	156	China	CHN								59	CHEMICAL MATERIALS NES	1	No Quantity							9268000			0
S3	2000	2000	2000	2	0	2	Export	704	Viet Nam	VNM	344	China, Hong Kong SAR	HKG								59	CHEMICAL MATERIALS NES	1	No Quantity							163000			0
S3	2000	2000	2000	2	0	2	Export	704	Viet Nam	VNM	364	Iran	IRN								59	CHEMICAL MATERIALS NES	1	No Quantity							99000			0
S3	2000	2000	2000	2	0	2	Export	704	Viet Nam	VNM	392	Japan	JPN								59	CHEMICAL MATERIALS NES	1	No Quantity							4500000			0
S3	2000	2000	2000	2	0	2	Export	704	Viet Nam	VNM	410	Rep. of Korea	KOR								59	CHEMICAL MATERIALS NES	1	No Quantity							2802000			0
S3	2000	2000	2000	2	0	2	Export	704	Viet Nam	VNM	414	Kuwait	KWT								59	CHEMICAL MATERIALS NES	1	No Quantity							30000			0
S3	2000	2000	2000	2	0	2	Export	704	Viet Nam	VNM	418	Lao People's Dem. Rep.	LAO								59	CHEMICAL MATERIALS NES	1	No Quantity							3000			0
S3	2000	2000	2000	2	0	2	Export	704	Viet Nam	VNM	458	Malaysia	MYS								59	CHEMICAL MATERIALS NES	1	No Quantity							2058000			0
S3	2000	2000	2000	2	0	2	Export	704	Viet Nam	VNM	490	Other Asia, nes									59	CHEMICAL MATERIALS NES	1	No Quantity							6739000			0
S3	2000	2000	2000	2	0	2	Export	704	Viet Nam	VNM	496	Mongolia	MNG								59	CHEMICAL MATERIALS NES	1	No Quantity							18000			0
S3	2000	2000	2000	2	0	2	Export	704	Viet Nam	VNM	528	Netherlands	NLD								59	CHEMICAL MATERIALS NES	1	No Quantity							1000			0
S3	2000	2000	2000	2	0	2	Export	704	Viet Nam	VNM	586	Pakistan	PAK								59	CHEMICAL MATERIALS NES	1	No Quantity							128000			0
S3	2000	2000	2000	2	0	2	Export	704	Viet Nam	VNM	591	Panama	PAN								59	CHEMICAL MATERIALS NES	1	No Quantity							24000			0
S3	2000	2000	2000	2	0	2	Export	704	Viet Nam	VNM	608	Philippines	PHL								59	CHEMICAL MATERIALS NES	1	No Quantity							2615000			0
S3	2000	2000	2000	2	0	2	Export	704	Viet Nam	VNM	699	India	IND								59	CHEMICAL MATERIALS NES	1	No Quantity							130000			0
S3	2000	2000	2000	2	0	2	Export	704	Viet Nam	VNM	702	Singapore	SGP								59	CHEMICAL MATERIALS NES	1	No Quantity							1735000			0
S3	2000	2000	2000	2	0	2	Export	704	Viet Nam	VNM	724	Spain	ESP								59	CHEMICAL MATERIALS NES	1	No Quantity							15000			0
S3	2000	2000	2000	2	0	2	Export	704	Viet Nam	VNM	764	Thailand	THA								59	CHEMICAL MATERIALS NES	1	No Quantity							1598000			0
S3	2000	2000	2000	2	0	2	Export	703	Slovakia	SVK	0	World	WLD								61	LEATHER, LEATHER GOODS	1	No Quantity							42928857			0
S3	2000	2000	2000	2	0	2	Export	703	Slovakia	SVK	32	Argentina	ARG								61	LEATHER, LEATHER GOODS	1	No Quantity							27736			0
S3	2000	2000	2000	2	0	2	Export	703	Slovakia	SVK	40	Austria	AUT								61	LEATHER, LEATHER GOODS	1	No Quantity							1681121			0
S3	2000	2000	2000	2	0	2	Export	703	Slovakia	SVK	56	Belgium	BEL								61	LEATHER, LEATHER GOODS	1	No Quantity							10894612			0
S3	2000	2000	2000	2	0	2	Export	703	Slovakia	SVK	124	Canada	CAN								61	LEATHER, LEATHER GOODS	1	No Quantity							131652			0
S3	2000	2000	2000	2	0	2	Export	703	Slovakia	SVK	156	China	CHN								61	LEATHER, LEATHER GOODS	1	No Quantity							253328			0
S3	2000	2000	2000	2	0	2	Export	703	Slovakia	SVK	191	Croatia	HRV								61	LEATHER, LEATHER GOODS	1	No Quantity							9152			0
S3	2000	2000	2000	2	0	2	Export	703	Slovakia	SVK	203	Czechia	CZE								61	LEATHER, LEATHER GOODS	1	No Quantity							2901379			0
S3	2000	2000	2000	2	0	2	Export	703	Slovakia	SVK	208	Denmark	DNK								61	LEATHER, LEATHER GOODS	1	No Quantity							37381			0
S3	2000	2000	2000	2	0	2	Export	703	Slovakia	SVK	246	Finland	FIN								61	LEATHER, LEATHER GOODS	1	No Quantity							24702			0
S3	2000	2000	2000	2	0	2	Export	703	Slovakia	SVK	251	France	FRA								61	LEATHER, LEATHER GOODS	1	No Quantity							87597			0
S3	2000	2000	2000	2	0	2	Export	703	Slovakia	SVK	276	Germany	DEU								61	LEATHER, LEATHER GOODS	1	No Quantity							11188461			0
S3	2000	2000	2000	2	0	2	Export	703	Slovakia	SVK	344	China, Hong Kong SAR	HKG								61	LEATHER, LEATHER GOODS	1	No Quantity							19			0
S3	2000	2000	2000	2	0	2	Export	703	Slovakia	SVK	348	Hungary	HUN								61	LEATHER, LEATHER GOODS	1	No Quantity							87397			0
S3	2000	2000	2000	2	0	2	Export	703	Slovakia	SVK	372	Ireland	IRL								61	LEATHER, LEATHER GOODS	1	No Quantity							732			0
S3	2000	2000	2000	2	0	2	Export	703	Slovakia	SVK	376	Israel	ISR								61	LEATHER, LEATHER GOODS	1	No Quantity							1331			0
S3	2000	2000	2000	2	0	2	Export	703	Slovakia	SVK	381	Italy	ITA								61	LEATHER, LEATHER GOODS	1	No Quantity							5866406			0
S3	2000	2000	2000	2	0	2	Export	703	Slovakia	SVK	392	Japan	JPN								61	LEATHER, LEATHER GOODS	1	No Quantity							1			0
S3	2000	2000	2000	2	0	2	Export	703	Slovakia	SVK	410	Rep. of Korea	KOR								61	LEATHER, LEATHER GOODS	1	No Quantity							41525			0
S3	2000	2000	2000	2	0	2	Export	703	Slovakia	SVK	440	Lithuania	LTU								61	LEATHER, LEATHER GOODS	1	No Quantity							172015			0
S3	2000	2000	2000	2	0	2	Export	703	Slovakia	SVK	528	Netherlands	NLD								61	LEATHER, LEATHER GOODS	1	No Quantity							715863			0
S3	2000	2000	2000	2	0	2	Export	703	Slovakia	SVK	579	Norway	NOR								61	LEATHER, LEATHER GOODS	1	No Quantity							1607			0
S3	2000	2000	2000	2	0	2	Export	703	Slovakia	SVK	616	Poland	POL								61	LEATHER, LEATHER GOODS	1	No Quantity							218711			0
S3	2000	2000	2000	2	0	2	Export	703	Slovakia	SVK	620	Portugal	PRT								61	LEATHER, LEATHER GOODS	1	No Quantity							83139			0
S3	2000	2000	2000	2	0	2	Export	703	Slovakia	SVK	642	Romania	ROU								61	LEATHER, LEATHER GOODS	1	No Quantity							2984328			0
S3	2000	2000	2000	2	0	2	Export	703	Slovakia	SVK	643	Russian Federation	RUS								61	LEATHER, LEATHER GOODS	1	No Quantity							253740			0
S3	2000	2000	2000	2	0	2	Export	703	Slovakia	SVK	699	India	IND								61	LEATHER, LEATHER GOODS	1	No Quantity							434618			0
S3	2000	2000	2000	2	0	2	Export	703	Slovakia	SVK	705	Slovenia	SVN								61	LEATHER, LEATHER GOODS	1	No Quantity							63189			0
S3	2000	2000	2000	2	0	2	Export	703	Slovakia	SVK	724	Spain	ESP								61	LEATHER, LEATHER GOODS	1	No Quantity							1815986			0
S3	2000	2000	2000	2	0	2	Export	703	Slovakia	SVK	752	Sweden	SWE								61	LEATHER, LEATHER GOODS	1	No Quantity							202538			0
S3	2000	2000	2000	2	0	2	Export	703	Slovakia	SVK	757	Switzerland	CHE								61	LEATHER, LEATHER GOODS	1	No Quantity							220578			0
S3	2000	2000	2000	2	0	2	Export	703	Slovakia	SVK	764	Thailand	THA								61	LEATHER, LEATHER GOODS	1	No Quantity							4949			0
S3	2000	2000	2000	2	0	2	Export	703	Slovakia	SVK	804	Ukraine	UKR								61	LEATHER, LEATHER GOODS	1	No Quantity							1142546			0
S3	2000	2000	2000	2	0	2	Export	703	Slovakia	SVK	826	United Kingdom	GBR								61	LEATHER, LEATHER GOODS	1	No Quantity							467285			0
S3	2000	2000	2000	2	0	2	Export	703	Slovakia	SVK	842	USA	USA								61	LEATHER, LEATHER GOODS	1	No Quantity							793436			0
S3	2000	2000	2000	2	0	2	Export	703	Slovakia	SVK	891	Serbia and Montenegro	SCG								61	LEATHER, LEATHER GOODS	1	No Quantity							34			0
S3	2000	2000	2000	2	0	2	Export	703	Slovakia	SVK	899	Areas, nes									61	LEATHER, LEATHER GOODS	1	No Quantity							119764			0
S3	2000	2000	2000	2	0	2	Export	704	Viet Nam	VNM	0	World	WLD								61	LEATHER, LEATHER GOODS	1	No Quantity							9100000			0
S3	2000	2000	2000	2	0	2	Export	704	Viet Nam	VNM	36	Australia	AUS								61	LEATHER, LEATHER GOODS	1	No Quantity							705000			0
S3	2000	2000	2000	2	0	2	Export	704	Viet Nam	VNM	76	Brazil	BRA								61	LEATHER, LEATHER GOODS	1	No Quantity							71000			0
S3	2000	2000	2000	2	0	2	Export	704	Viet Nam	VNM	156	China	CHN								61	LEATHER, LEATHER GOODS	1	No Quantity							793000			0
S3	2000	2000	2000	2	0	2	Export	704	Viet Nam	VNM	208	Denmark	DNK								61	LEATHER, LEATHER GOODS	1	No Quantity							339000			0
S3	2000	2000	2000	2	0	2	Export	704	Viet Nam	VNM	251	France	FRA								61	LEATHER, LEATHER GOODS	1	No Quantity							933000			0
S3	2000	2000	2000	2	0	2	Export	704	Viet Nam	VNM	276	Germany	DEU								61	LEATHER, LEATHER GOODS	1	No Quantity							863000			0
S3	2000	2000	2000	2	0	2	Export	704	Viet Nam	VNM	344	China, Hong Kong SAR	HKG								61	LEATHER, LEATHER GOODS	1	No Quantity							400000			0
S3	2000	2000	2000	2	0	2	Export	704	Viet Nam	VNM	372	Ireland	IRL								61	LEATHER, LEATHER GOODS	1	No Quantity							151000			0
S3	2000	2000	2000	2	0	2	Export	704	Viet Nam	VNM	381	Italy	ITA								61	LEATHER, LEATHER GOODS	1	No Quantity							562000			0
[truncated: 3,321 more rows]
