# Supplementary material for: Core-periphery structure in sectoral international trade networks: A new approach to an old theory
Source: PLoS One. 2020 Apr 2;15(4):e0229547. doi: 10.1371/journal.pone.0229547 (PMC7117750; doi:10.1371/journal.pone.0229547)
Supplement: S7 File — (ZIP) [file pone.0229547.s007.zip › S7_File/RawData 2000/comtrade (66).csv]

Classification	Year	Period	Period Desc.	Aggregate Level	Is Leaf Code	Trade Flow Code	Trade Flow	Reporter Code	Reporter	Reporter ISO	Partner Code	Partner	Partner ISO	2nd Partner Code	2nd Partner	2nd Partner ISO	Customs Proc. Code	Customs	Mode of Transport Code	Mode of Transport	Commodity Code	Commodity	Qty Unit Code	Qty Unit	Qty	Alt Qty Unit Code	Alt Qty Unit	Alt Qty	Netweight (kg)	Gross weight (kg)	Trade Value (US$)	CIF Trade Value (US$)	FOB Trade Value (US$)	Flag
S3	2000	2000	2000	2	0	2	Export	705	Slovenia	SVN	0	World	WLD								00	LIVE ANIMALS	1	No Quantity							1331215			0
S3	2000	2000	2000	2	0	2	Export	705	Slovenia	SVN	32	Argentina	ARG								00	LIVE ANIMALS	1	No Quantity							187			0
S3	2000	2000	2000	2	0	2	Export	705	Slovenia	SVN	40	Austria	AUT								00	LIVE ANIMALS	1	No Quantity							5617			0
S3	2000	2000	2000	2	0	2	Export	705	Slovenia	SVN	70	Bosnia Herzegovina	BIH								00	LIVE ANIMALS	1	No Quantity							18668			0
S3	2000	2000	2000	2	0	2	Export	705	Slovenia	SVN	124	Canada	CAN								00	LIVE ANIMALS	1	No Quantity							264			0
S3	2000	2000	2000	2	0	2	Export	705	Slovenia	SVN	156	China	CHN								00	LIVE ANIMALS	1	No Quantity							1631			0
S3	2000	2000	2000	2	0	2	Export	705	Slovenia	SVN	191	Croatia	HRV								00	LIVE ANIMALS	1	No Quantity							102191			0
S3	2000	2000	2000	2	0	2	Export	705	Slovenia	SVN	203	Czechia	CZE								00	LIVE ANIMALS	1	No Quantity							24			0
S3	2000	2000	2000	2	0	2	Export	705	Slovenia	SVN	246	Finland	FIN								00	LIVE ANIMALS	1	No Quantity							42365			0
S3	2000	2000	2000	2	0	2	Export	705	Slovenia	SVN	251	France	FRA								00	LIVE ANIMALS	1	No Quantity							4226			0
S3	2000	2000	2000	2	0	2	Export	705	Slovenia	SVN	276	Germany	DEU								00	LIVE ANIMALS	1	No Quantity							47557			0
S3	2000	2000	2000	2	0	2	Export	705	Slovenia	SVN	348	Hungary	HUN								00	LIVE ANIMALS	1	No Quantity							1374			0
S3	2000	2000	2000	2	0	2	Export	705	Slovenia	SVN	381	Italy	ITA								00	LIVE ANIMALS	1	No Quantity							952392			0
S3	2000	2000	2000	2	0	2	Export	705	Slovenia	SVN	392	Japan	JPN								00	LIVE ANIMALS	1	No Quantity							26473			0
S3	2000	2000	2000	2	0	2	Export	705	Slovenia	SVN	400	Jordan	JOR								00	LIVE ANIMALS	1	No Quantity							5671			0
S3	2000	2000	2000	2	0	2	Export	705	Slovenia	SVN	528	Netherlands	NLD								00	LIVE ANIMALS	1	No Quantity							7874			0
S3	2000	2000	2000	2	0	2	Export	705	Slovenia	SVN	752	Sweden	SWE								00	LIVE ANIMALS	1	No Quantity							4053			0
S3	2000	2000	2000	2	0	2	Export	705	Slovenia	SVN	757	Switzerland	CHE								00	LIVE ANIMALS	1	No Quantity							23486			0
S3	2000	2000	2000	2	0	2	Export	705	Slovenia	SVN	807	North Macedonia	MKD								00	LIVE ANIMALS	1	No Quantity							21535			0
S3	2000	2000	2000	2	0	2	Export	705	Slovenia	SVN	826	United Kingdom	GBR								00	LIVE ANIMALS	1	No Quantity							14943			0
S3	2000	2000	2000	2	0	2	Export	705	Slovenia	SVN	842	USA	USA								00	LIVE ANIMALS	1	No Quantity							47823			0
S3	2000	2000	2000	2	0	2	Export	705	Slovenia	SVN	891	Serbia and Montenegro	SCG								00	LIVE ANIMALS	1	No Quantity							2861			0
S3	2000	2000	2000	2	0	2	Export	710	South Africa	ZAF	0	World	WLD								00	LIVE ANIMALS	1	No Quantity							10700274			0
S3	2000	2000	2000	2	0	2	Export	710	South Africa	ZAF	24	Angola	AGO								00	LIVE ANIMALS	1	No Quantity							352858			0
S3	2000	2000	2000	2	0	2	Export	710	South Africa	ZAF	32	Argentina	ARG								00	LIVE ANIMALS	1	No Quantity							60114			0
S3	2000	2000	2000	2	0	2	Export	710	South Africa	ZAF	36	Australia	AUS								00	LIVE ANIMALS	1	No Quantity							1078			0
S3	2000	2000	2000	2	0	2	Export	710	South Africa	ZAF	40	Austria	AUT								00	LIVE ANIMALS	1	No Quantity							3592			0
S3	2000	2000	2000	2	0	2	Export	710	South Africa	ZAF	48	Bahrain	BHR								00	LIVE ANIMALS	1	No Quantity							9180			0
S3	2000	2000	2000	2	0	2	Export	710	South Africa	ZAF	56	Belgium	BEL								00	LIVE ANIMALS	1	No Quantity							31555			0
S3	2000	2000	2000	2	0	2	Export	710	South Africa	ZAF	76	Brazil	BRA								00	LIVE ANIMALS	1	No Quantity							2503			0
S3	2000	2000	2000	2	0	2	Export	710	South Africa	ZAF	100	Bulgaria	BGR								00	LIVE ANIMALS	1	No Quantity							3164			0
S3	2000	2000	2000	2	0	2	Export	710	South Africa	ZAF	112	Belarus	BLR								00	LIVE ANIMALS	1	No Quantity							72			0
S3	2000	2000	2000	2	0	2	Export	710	South Africa	ZAF	120	Cameroon	CMR								00	LIVE ANIMALS	1	No Quantity							288			0
S3	2000	2000	2000	2	0	2	Export	710	South Africa	ZAF	124	Canada	CAN								00	LIVE ANIMALS	1	No Quantity							17875			0
S3	2000	2000	2000	2	0	2	Export	710	South Africa	ZAF	152	Chile	CHL								00	LIVE ANIMALS	1	No Quantity							89062			0
S3	2000	2000	2000	2	0	2	Export	710	South Africa	ZAF	156	China	CHN								00	LIVE ANIMALS	1	No Quantity							1769401			0
S3	2000	2000	2000	2	0	2	Export	710	South Africa	ZAF	174	Comoros	COM								00	LIVE ANIMALS	1	No Quantity							1582			0
S3	2000	2000	2000	2	0	2	Export	710	South Africa	ZAF	178	Congo	COG								00	LIVE ANIMALS	1	No Quantity							4915			0
S3	2000	2000	2000	2	0	2	Export	710	South Africa	ZAF	180	Dem. Rep. of the Congo	COD								00	LIVE ANIMALS	1	No Quantity							64382			0
S3	2000	2000	2000	2	0	2	Export	710	South Africa	ZAF	191	Croatia	HRV								00	LIVE ANIMALS	1	No Quantity							4203			0
S3	2000	2000	2000	2	0	2	Export	710	South Africa	ZAF	192	Cuba	CUB								00	LIVE ANIMALS	1	No Quantity							122			0
S3	2000	2000	2000	2	0	2	Export	710	South Africa	ZAF	196	Cyprus	CYP								00	LIVE ANIMALS	1	No Quantity							863			0
S3	2000	2000	2000	2	0	2	Export	710	South Africa	ZAF	203	Czechia	CZE								00	LIVE ANIMALS	1	No Quantity							9267			0
S3	2000	2000	2000	2	0	2	Export	710	South Africa	ZAF	208	Denmark	DNK								00	LIVE ANIMALS	1	No Quantity							823			0
S3	2000	2000	2000	2	0	2	Export	710	South Africa	ZAF	214	Dominican Rep.	DOM								00	LIVE ANIMALS	1	No Quantity							3452			0
S3	2000	2000	2000	2	0	2	Export	710	South Africa	ZAF	218	Ecuador	ECU								00	LIVE ANIMALS	1	No Quantity							58			0
S3	2000	2000	2000	2	0	2	Export	710	South Africa	ZAF	231	Ethiopia	ETH								00	LIVE ANIMALS	1	No Quantity							144			0
S3	2000	2000	2000	2	0	2	Export	710	South Africa	ZAF	246	Finland	FIN								00	LIVE ANIMALS	1	No Quantity							2947			0
S3	2000	2000	2000	2	0	2	Export	710	South Africa	ZAF	251	France	FRA								00	LIVE ANIMALS	1	No Quantity							214172			0
S3	2000	2000	2000	2	0	2	Export	710	South Africa	ZAF	266	Gabon	GAB								00	LIVE ANIMALS	1	No Quantity							24589			0
S3	2000	2000	2000	2	0	2	Export	710	South Africa	ZAF	270	Gambia	GMB								00	LIVE ANIMALS	1	No Quantity							98019			0
S3	2000	2000	2000	2	0	2	Export	710	South Africa	ZAF	276	Germany	DEU								00	LIVE ANIMALS	1	No Quantity							315970			0
S3	2000	2000	2000	2	0	2	Export	710	South Africa	ZAF	288	Ghana	GHA								00	LIVE ANIMALS	1	No Quantity							2199			0
S3	2000	2000	2000	2	0	2	Export	710	South Africa	ZAF	300	Greece	GRC								00	LIVE ANIMALS	1	No Quantity							7943			0
S3	2000	2000	2000	2	0	2	Export	710	South Africa	ZAF	344	China, Hong Kong SAR	HKG								00	LIVE ANIMALS	1	No Quantity							126684			0
S3	2000	2000	2000	2	0	2	Export	710	South Africa	ZAF	348	Hungary	HUN								00	LIVE ANIMALS	1	No Quantity							1510			0
S3	2000	2000	2000	2	0	2	Export	710	South Africa	ZAF	360	Indonesia	IDN								00	LIVE ANIMALS	1	No Quantity							3670			0
S3	2000	2000	2000	2	0	2	Export	710	South Africa	ZAF	376	Israel	ISR								00	LIVE ANIMALS	1	No Quantity							21646			0
S3	2000	2000	2000	2	0	2	Export	710	South Africa	ZAF	381	Italy	ITA								00	LIVE ANIMALS	1	No Quantity							73522			0
S3	2000	2000	2000	2	0	2	Export	710	South Africa	ZAF	384	Côte d'Ivoire	CIV								00	LIVE ANIMALS	1	No Quantity							18843			0
S3	2000	2000	2000	2	0	2	Export	710	South Africa	ZAF	392	Japan	JPN								00	LIVE ANIMALS	1	No Quantity							369391			0
S3	2000	2000	2000	2	0	2	Export	710	South Africa	ZAF	400	Jordan	JOR								00	LIVE ANIMALS	1	No Quantity							44324			0
S3	2000	2000	2000	2	0	2	Export	710	South Africa	ZAF	404	Kenya	KEN								00	LIVE ANIMALS	1	No Quantity							13479			0
S3	2000	2000	2000	2	0	2	Export	710	South Africa	ZAF	410	Rep. of Korea	KOR								00	LIVE ANIMALS	1	No Quantity							50720			0
S3	2000	2000	2000	2	0	2	Export	710	South Africa	ZAF	414	Kuwait	KWT								00	LIVE ANIMALS	1	No Quantity							30253			0
S3	2000	2000	2000	2	0	2	Export	710	South Africa	ZAF	422	Lebanon	LBN								00	LIVE ANIMALS	1	No Quantity							18772			0
S3	2000	2000	2000	2	0	2	Export	710	South Africa	ZAF	450	Madagascar	MDG								00	LIVE ANIMALS	1	No Quantity							14051			0
S3	2000	2000	2000	2	0	2	Export	710	South Africa	ZAF	454	Malawi	MWI								00	LIVE ANIMALS	1	No Quantity							74609			0
S3	2000	2000	2000	2	0	2	Export	710	South Africa	ZAF	458	Malaysia	MYS								00	LIVE ANIMALS	1	No Quantity							95830			0
S3	2000	2000	2000	2	0	2	Export	710	South Africa	ZAF	478	Mauritania	MRT								00	LIVE ANIMALS	1	No Quantity							58			0
S3	2000	2000	2000	2	0	2	Export	710	South Africa	ZAF	480	Mauritius	MUS								00	LIVE ANIMALS	1	No Quantity							1989430			0
S3	2000	2000	2000	2	0	2	Export	710	South Africa	ZAF	484	Mexico	MEX								00	LIVE ANIMALS	1	No Quantity							11311			0
S3	2000	2000	2000	2	0	2	Export	710	South Africa	ZAF	490	Other Asia, nes									00	LIVE ANIMALS	1	No Quantity							3768			0
S3	2000	2000	2000	2	0	2	Export	710	South Africa	ZAF	498	Rep. of Moldova	MDA								00	LIVE ANIMALS	1	No Quantity							835			0
S3	2000	2000	2000	2	0	2	Export	710	South Africa	ZAF	508	Mozambique	MOZ								00	LIVE ANIMALS	1	No Quantity							1699369			0
S3	2000	2000	2000	2	0	2	Export	710	South Africa	ZAF	528	Netherlands	NLD								00	LIVE ANIMALS	1	No Quantity							246377			0
S3	2000	2000	2000	2	0	2	Export	710	South Africa	ZAF	554	New Zealand	NZL								00	LIVE ANIMALS	1	No Quantity							581			0
S3	2000	2000	2000	2	0	2	Export	710	South Africa	ZAF	562	Niger	NER								00	LIVE ANIMALS	1	No Quantity							1726			0
S3	2000	2000	2000	2	0	2	Export	710	South Africa	ZAF	566	Nigeria	NGA								00	LIVE ANIMALS	1	No Quantity							97225			0
S3	2000	2000	2000	2	0	2	Export	710	South Africa	ZAF	586	Pakistan	PAK								00	LIVE ANIMALS	1	No Quantity							10233			0
S3	2000	2000	2000	2	0	2	Export	710	South Africa	ZAF	600	Paraguay	PRY								00	LIVE ANIMALS	1	No Quantity							13958			0
S3	2000	2000	2000	2	0	2	Export	710	South Africa	ZAF	604	Peru	PER								00	LIVE ANIMALS	1	No Quantity							1			0
S3	2000	2000	2000	2	0	2	Export	710	South Africa	ZAF	608	Philippines	PHL								00	LIVE ANIMALS	1	No Quantity							13106			0
S3	2000	2000	2000	2	0	2	Export	710	South Africa	ZAF	616	Poland	POL								00	LIVE ANIMALS	1	No Quantity							2114			0
S3	2000	2000	2000	2	0	2	Export	710	South Africa	ZAF	620	Portugal	PRT								00	LIVE ANIMALS	1	No Quantity							124723			0
S3	2000	2000	2000	2	0	2	Export	710	South Africa	ZAF	634	Qatar	QAT								00	LIVE ANIMALS	1	No Quantity							5178			0
S3	2000	2000	2000	2	0	2	Export	710	South Africa	ZAF	642	Romania	ROU								00	LIVE ANIMALS	1	No Quantity							158			0
S3	2000	2000	2000	2	0	2	Export	710	South Africa	ZAF	643	Russian Federation	RUS								00	LIVE ANIMALS	1	No Quantity							3442			0
S3	2000	2000	2000	2	0	2	Export	710	South Africa	ZAF	646	Rwanda	RWA								00	LIVE ANIMALS	1	No Quantity							144			0
S3	2000	2000	2000	2	0	2	Export	710	South Africa	ZAF	654	Saint Helena	SHN								00	LIVE ANIMALS	1	No Quantity							2848			0
S3	2000	2000	2000	2	0	2	Export	710	South Africa	ZAF	682	Saudi Arabia	SAU								00	LIVE ANIMALS	1	No Quantity							54176			0
S3	2000	2000	2000	2	0	2	Export	710	South Africa	ZAF	686	Senegal	SEN								00	LIVE ANIMALS	1	No Quantity							54105			0
S3	2000	2000	2000	2	0	2	Export	710	South Africa	ZAF	690	Seychelles	SYC								00	LIVE ANIMALS	1	No Quantity							5654			0
S3	2000	2000	2000	2	0	2	Export	710	South Africa	ZAF	699	India	IND								00	LIVE ANIMALS	1	No Quantity							690			0
S3	2000	2000	2000	2	0	2	Export	710	South Africa	ZAF	702	Singapore	SGP								00	LIVE ANIMALS	1	No Quantity							42568			0
S3	2000	2000	2000	2	0	2	Export	710	South Africa	ZAF	716	Zimbabwe	ZWE								00	LIVE ANIMALS	1	No Quantity							176394			0
S3	2000	2000	2000	2	0	2	Export	710	South Africa	ZAF	724	Spain	ESP								00	LIVE ANIMALS	1	No Quantity							566757			0
S3	2000	2000	2000	2	0	2	Export	710	South Africa	ZAF	736	Fmr Sudan	SDN								00	LIVE ANIMALS	1	No Quantity							67113			0
S3	2000	2000	2000	2	0	2	Export	710	South Africa	ZAF	752	Sweden	SWE								00	LIVE ANIMALS	1	No Quantity							216			0
S3	2000	2000	2000	2	0	2	Export	710	South Africa	ZAF	757	Switzerland	CHE								00	LIVE ANIMALS	1	No Quantity							203364			0
S3	2000	2000	2000	2	0	2	Export	710	South Africa	ZAF	764	Thailand	THA								00	LIVE ANIMALS	1	No Quantity							307921			0
S3	2000	2000	2000	2	0	2	Export	710	South Africa	ZAF	784	United Arab Emirates	ARE								00	LIVE ANIMALS	1	No Quantity							152363			0
S3	2000	2000	2000	2	0	2	Export	710	South Africa	ZAF	788	Tunisia	TUN								00	LIVE ANIMALS	1	No Quantity							80743			0
S3	2000	2000	2000	2	0	2	Export	710	South Africa	ZAF	792	Turkey	TUR								00	LIVE ANIMALS	1	No Quantity							29			0
S3	2000	2000	2000	2	0	2	Export	710	South Africa	ZAF	800	Uganda	UGA								00	LIVE ANIMALS	1	No Quantity							41418			0
S3	2000	2000	2000	2	0	2	Export	710	South Africa	ZAF	804	Ukraine	UKR								00	LIVE ANIMALS	1	No Quantity							18656			0
S3	2000	2000	2000	2	0	2	Export	710	South Africa	ZAF	807	North Macedonia	MKD								00	LIVE ANIMALS	1	No Quantity							1438			0
S3	2000	2000	2000	2	0	2	Export	710	South Africa	ZAF	818	Egypt	EGY								00	LIVE ANIMALS	1	No Quantity							48374			0
S3	2000	2000	2000	2	0	2	Export	710	South Africa	ZAF	826	United Kingdom	GBR								00	LIVE ANIMALS	1	No Quantity							132559			0
S3	2000	2000	2000	2	0	2	Export	710	South Africa	ZAF	834	United Rep. of Tanzania	TZA								00	LIVE ANIMALS	1	No Quantity							15269			0
S3	2000	2000	2000	2	0	2	Export	710	South Africa	ZAF	837	Bunkers									00	LIVE ANIMALS	1	No Quantity							137			0
S3	2000	2000	2000	2	0	2	Export	710	South Africa	ZAF	842	USA	USA								00	LIVE ANIMALS	1	No Quantity							337835			0
S3	2000	2000	2000	2	0	2	Export	710	South Africa	ZAF	858	Uruguay	URY								00	LIVE ANIMALS	1	No Quantity							14			0
S3	2000	2000	2000	2	0	2	Export	710	South Africa	ZAF	894	Zambia	ZMB								00	LIVE ANIMALS	1	No Quantity							112201			0
S3	2000	2000	2000	2	0	2	Export	705	Slovenia	SVN	0	World	WLD								01	MEAT, MEAT PREPARATIONS	1	No Quantity							59610532			0
S3	2000	2000	2000	2	0	2	Export	705	Slovenia	SVN	36	Australia	AUS								01	MEAT, MEAT PREPARATIONS	1	No Quantity							119278			0
S3	2000	2000	2000	2	0	2	Export	705	Slovenia	SVN	40	Austria	AUT								01	MEAT, MEAT PREPARATIONS	1	No Quantity							814172			0
S3	2000	2000	2000	2	0	2	Export	705	Slovenia	SVN	70	Bosnia Herzegovina	BIH								01	MEAT, MEAT PREPARATIONS	1	No Quantity							14312379			0
S3	2000	2000	2000	2	0	2	Export	705	Slovenia	SVN	100	Bulgaria	BGR								01	MEAT, MEAT PREPARATIONS	1	No Quantity							45205			0
S3	2000	2000	2000	2	0	2	Export	705	Slovenia	SVN	191	Croatia	HRV								01	MEAT, MEAT PREPARATIONS	1	No Quantity							11503213			0
S3	2000	2000	2000	2	0	2	Export	705	Slovenia	SVN	203	Czechia	CZE								01	MEAT, MEAT PREPARATIONS	1	No Quantity							327581			0
S3	2000	2000	2000	2	0	2	Export	705	Slovenia	SVN	251	France	FRA								01	MEAT, MEAT PREPARATIONS	1	No Quantity							1238			0
S3	2000	2000	2000	2	0	2	Export	705	Slovenia	SVN	276	Germany	DEU								01	MEAT, MEAT PREPARATIONS	1	No Quantity							1587526			0
S3	2000	2000	2000	2	0	2	Export	705	Slovenia	SVN	344	China, Hong Kong SAR	HKG								01	MEAT, MEAT PREPARATIONS	1	No Quantity							40335			0
S3	2000	2000	2000	2	0	2	Export	705	Slovenia	SVN	348	Hungary	HUN								01	MEAT, MEAT PREPARATIONS	1	No Quantity							84054			0
S3	2000	2000	2000	2	0	2	Export	705	Slovenia	SVN	376	Israel	ISR								01	MEAT, MEAT PREPARATIONS	1	No Quantity							436			0
S3	2000	2000	2000	2	0	2	Export	705	Slovenia	SVN	381	Italy	ITA								01	MEAT, MEAT PREPARATIONS	1	No Quantity							13742698			0
S3	2000	2000	2000	2	0	2	Export	705	Slovenia	SVN	528	Netherlands	NLD								01	MEAT, MEAT PREPARATIONS	1	No Quantity							2185			0
S3	2000	2000	2000	2	0	2	Export	705	Slovenia	SVN	642	Romania	ROU								01	MEAT, MEAT PREPARATIONS	1	No Quantity							836287			0
S3	2000	2000	2000	2	0	2	Export	705	Slovenia	SVN	643	Russian Federation	RUS								01	MEAT, MEAT PREPARATIONS	1	No Quantity							5198			0
S3	2000	2000	2000	2	0	2	Export	705	Slovenia	SVN	752	Sweden	SWE								01	MEAT, MEAT PREPARATIONS	1	No Quantity							1093578			0
S3	2000	2000	2000	2	0	2	Export	705	Slovenia	SVN	757	Switzerland	CHE								01	MEAT, MEAT PREPARATIONS	1	No Quantity							481655			0
S3	2000	2000	2000	2	0	2	Export	705	Slovenia	SVN	807	North Macedonia	MKD								01	MEAT, MEAT PREPARATIONS	1	No Quantity							8913126			0
S3	2000	2000	2000	2	0	2	Export	705	Slovenia	SVN	818	Egypt	EGY								01	MEAT, MEAT PREPARATIONS	1	No Quantity							131			0
S3	2000	2000	2000	2	0	2	Export	705	Slovenia	SVN	826	United Kingdom	GBR								01	MEAT, MEAT PREPARATIONS	1	No Quantity							1570151			0
S3	2000	2000	2000	2	0	2	Export	705	Slovenia	SVN	891	Serbia and Montenegro	SCG								01	MEAT, MEAT PREPARATIONS	1	No Quantity							4130106			0
S3	2000	2000	2000	2	0	2	Export	710	South Africa	ZAF	0	World	WLD								01	MEAT, MEAT PREPARATIONS	1	No Quantity							50321954			0
S3	2000	2000	2000	2	0	2	Export	710	South Africa	ZAF	24	Angola	AGO								01	MEAT, MEAT PREPARATIONS	1	No Quantity							1764566			0
S3	2000	2000	2000	2	0	2	Export	710	South Africa	ZAF	40	Austria	AUT								01	MEAT, MEAT PREPARATIONS	1	No Quantity							956			0
S3	2000	2000	2000	2	0	2	Export	710	South Africa	ZAF	44	Bahamas	BHS								01	MEAT, MEAT PREPARATIONS	1	No Quantity							25039			0
S3	2000	2000	2000	2	0	2	Export	710	South Africa	ZAF	48	Bahrain	BHR								01	MEAT, MEAT PREPARATIONS	1	No Quantity							240881			0
S3	2000	2000	2000	2	0	2	Export	710	South Africa	ZAF	56	Belgium	BEL								01	MEAT, MEAT PREPARATIONS	1	No Quantity							3731939			0
S3	2000	2000	2000	2	0	2	Export	710	South Africa	ZAF	124	Canada	CAN								01	MEAT, MEAT PREPARATIONS	1	No Quantity							745			0
S3	2000	2000	2000	2	0	2	Export	710	South Africa	ZAF	132	Cabo Verde	CPV								01	MEAT, MEAT PREPARATIONS	1	No Quantity							374			0
S3	2000	2000	2000	2	0	2	Export	710	South Africa	ZAF	156	China	CHN								01	MEAT, MEAT PREPARATIONS	1	No Quantity							422437			0
S3	2000	2000	2000	2	0	2	Export	710	South Africa	ZAF	174	Comoros	COM								01	MEAT, MEAT PREPARATIONS	1	No Quantity							35976			0
S3	2000	2000	2000	2	0	2	Export	710	South Africa	ZAF	175	Mayotte	MYT								01	MEAT, MEAT PREPARATIONS	1	No Quantity							13698			0
S3	2000	2000	2000	2	0	2	Export	710	South Africa	ZAF	178	Congo	COG								01	MEAT, MEAT PREPARATIONS	1	No Quantity							229393			0
S3	2000	2000	2000	2	0	2	Export	710	South Africa	ZAF	180	Dem. Rep. of the Congo	COD								01	MEAT, MEAT PREPARATIONS	1	No Quantity							345580			0
S3	2000	2000	2000	2	0	2	Export	710	South Africa	ZAF	192	Cuba	CUB								01	MEAT, MEAT PREPARATIONS	1	No Quantity							14			0
S3	2000	2000	2000	2	0	2	Export	710	South Africa	ZAF	196	Cyprus	CYP								01	MEAT, MEAT PREPARATIONS	1	No Quantity							25454			0
S3	2000	2000	2000	2	0	2	Export	710	South Africa	ZAF	231	Ethiopia	ETH								01	MEAT, MEAT PREPARATIONS	1	No Quantity							18820			0
S3	2000	2000	2000	2	0	2	Export	710	South Africa	ZAF	251	France	FRA								01	MEAT, MEAT PREPARATIONS	1	No Quantity							1222929			0
S3	2000	2000	2000	2	0	2	Export	710	South Africa	ZAF	258	French Polynesia	PYF								01	MEAT, MEAT PREPARATIONS	1	No Quantity							71212			0
S3	2000	2000	2000	2	0	2	Export	710	South Africa	ZAF	266	Gabon	GAB								01	MEAT, MEAT PREPARATIONS	1	No Quantity							674706			0
S3	2000	2000	2000	2	0	2	Export	710	South Africa	ZAF	276	Germany	DEU								01	MEAT, MEAT PREPARATIONS	1	No Quantity							4329425			0
S3	2000	2000	2000	2	0	2	Export	710	South Africa	ZAF	288	Ghana	GHA								01	MEAT, MEAT PREPARATIONS	1	No Quantity							98538			0
S3	2000	2000	2000	2	0	2	Export	710	South Africa	ZAF	344	China, Hong Kong SAR	HKG								01	MEAT, MEAT PREPARATIONS	1	No Quantity							2191979			0
S3	2000	2000	2000	2	0	2	Export	710	South Africa	ZAF	364	Iran	IRN								01	MEAT, MEAT PREPARATIONS	1	No Quantity							2865			0
S3	2000	2000	2000	2	0	2	Export	710	South Africa	ZAF	372	Ireland	IRL								01	MEAT, MEAT PREPARATIONS	1	No Quantity							7			0
S3	2000	2000	2000	2	0	2	Export	710	South Africa	ZAF	381	Italy	ITA								01	MEAT, MEAT PREPARATIONS	1	No Quantity							504063			0
S3	2000	2000	2000	2	0	2	Export	710	South Africa	ZAF	384	Côte d'Ivoire	CIV								01	MEAT, MEAT PREPARATIONS	1	No Quantity							55423			0
S3	2000	2000	2000	2	0	2	Export	710	South Africa	ZAF	392	Japan	JPN								01	MEAT, MEAT PREPARATIONS	1	No Quantity							343930			0
S3	2000	2000	2000	2	0	2	Export	710	South Africa	ZAF	404	Kenya	KEN								01	MEAT, MEAT PREPARATIONS	1	No Quantity							54294			0
S3	2000	2000	2000	2	0	2	Export	710	South Africa	ZAF	410	Rep. of Korea	KOR								01	MEAT, MEAT PREPARATIONS	1	No Quantity							3922			0
S3	2000	2000	2000	2	0	2	Export	710	South Africa	ZAF	414	Kuwait	KWT								01	MEAT, MEAT PREPARATIONS	1	No Quantity							1054666			0
S3	2000	2000	2000	2	0	2	Export	710	South Africa	ZAF	450	Madagascar	MDG								01	MEAT, MEAT PREPARATIONS	1	No Quantity							1819			0
S3	2000	2000	2000	2	0	2	Export	710	South Africa	ZAF	454	Malawi	MWI								01	MEAT, MEAT PREPARATIONS	1	No Quantity							2236249			0
S3	2000	2000	2000	2	0	2	Export	710	South Africa	ZAF	458	Malaysia	MYS								01	MEAT, MEAT PREPARATIONS	1	No Quantity							772727			0
S3	2000	2000	2000	2	0	2	Export	710	South Africa	ZAF	462	Maldives	MDV								01	MEAT, MEAT PREPARATIONS	1	No Quantity							20882			0
S3	2000	2000	2000	2	0	2	Export	710	South Africa	ZAF	466	Mali	MLI								01	MEAT, MEAT PREPARATIONS	1	No Quantity							106504			0
S3	2000	2000	2000	2	0	2	Export	710	South Africa	ZAF	480	Mauritius	MUS								01	MEAT, MEAT PREPARATIONS	1	No Quantity							527709			0
S3	2000	2000	2000	2	0	2	Export	710	South Africa	ZAF	490	Other Asia, nes									01	MEAT, MEAT PREPARATIONS	1	No Quantity							670			0
S3	2000	2000	2000	2	0	2	Export	710	South Africa	ZAF	504	Morocco	MAR								01	MEAT, MEAT PREPARATIONS	1	No Quantity							7496			0
S3	2000	2000	2000	2	0	2	Export	710	South Africa	ZAF	508	Mozambique	MOZ								01	MEAT, MEAT PREPARATIONS	1	No Quantity							6685354			0
S3	2000	2000	2000	2	0	2	Export	710	South Africa	ZAF	512	Oman	OMN								01	MEAT, MEAT PREPARATIONS	1	No Quantity							131192			0
S3	2000	2000	2000	2	0	2	Export	710	South Africa	ZAF	528	Netherlands	NLD								01	MEAT, MEAT PREPARATIONS	1	No Quantity							5669772			0
S3	2000	2000	2000	2	0	2	Export	710	South Africa	ZAF	566	Nigeria	NGA								01	MEAT, MEAT PREPARATIONS	1	No Quantity							53933			0
S3	2000	2000	2000	2	0	2	Export	710	South Africa	ZAF	579	Norway	NOR								01	MEAT, MEAT PREPARATIONS	1	No Quantity							17480			0
S3	2000	2000	2000	2	0	2	Export	710	South Africa	ZAF	586	Pakistan	PAK								01	MEAT, MEAT PREPARATIONS	1	No Quantity							868934			0
S3	2000	2000	2000	2	0	2	Export	710	South Africa	ZAF	591	Panama	PAN								01	MEAT, MEAT PREPARATIONS	1	No Quantity							20844			0
S3	2000	2000	2000	2	0	2	Export	710	South Africa	ZAF	620	Portugal	PRT								01	MEAT, MEAT PREPARATIONS	1	No Quantity							952730			0
S3	2000	2000	2000	2	0	2	Export	710	South Africa	ZAF	634	Qatar	QAT								01	MEAT, MEAT PREPARATIONS	1	No Quantity							270804			0
S3	2000	2000	2000	2	0	2	Export	710	South Africa	ZAF	642	Romania	ROU								01	MEAT, MEAT PREPARATIONS	1	No Quantity							608			0
S3	2000	2000	2000	2	0	2	Export	710	South Africa	ZAF	646	Rwanda	RWA								01	MEAT, MEAT PREPARATIONS	1	No Quantity							72			0
S3	2000	2000	2000	2	0	2	Export	710	South Africa	ZAF	654	Saint Helena	SHN								01	MEAT, MEAT PREPARATIONS	1	No Quantity							246061			0
S3	2000	2000	2000	2	0	2	Export	710	South Africa	ZAF	659	Saint Kitts and Nevis	KNA								01	MEAT, MEAT PREPARATIONS	1	No Quantity							420			0
S3	2000	2000	2000	2	0	2	Export	710	South Africa	ZAF	678	Sao Tome and Principe	STP								01	MEAT, MEAT PREPARATIONS	1	No Quantity							519			0
S3	2000	2000	2000	2	0	2	Export	710	South Africa	ZAF	682	Saudi Arabia	SAU								01	MEAT, MEAT PREPARATIONS	1	No Quantity							2488034			0
S3	2000	2000	2000	2	0	2	Export	710	South Africa	ZAF	690	Seychelles	SYC								01	MEAT, MEAT PREPARATIONS	1	No Quantity							130429			0
S3	2000	2000	2000	2	0	2	Export	710	South Africa	ZAF	699	India	IND								01	MEAT, MEAT PREPARATIONS	1	No Quantity							1116			0
S3	2000	2000	2000	2	0	2	Export	710	South Africa	ZAF	702	Singapore	SGP								01	MEAT, MEAT PREPARATIONS	1	No Quantity							640258			0
S3	2000	2000	2000	2	0	2	Export	710	South Africa	ZAF	716	Zimbabwe	ZWE								01	MEAT, MEAT PREPARATIONS	1	No Quantity							229739			0
S3	2000	2000	2000	2	0	2	Export	710	South Africa	ZAF	724	Spain	ESP								01	MEAT, MEAT PREPARATIONS	1	No Quantity							144			0
S3	2000	2000	2000	2	0	2	Export	710	South Africa	ZAF	752	Sweden	SWE								01	MEAT, MEAT PREPARATIONS	1	No Quantity							102			0
S3	2000	2000	2000	2	0	2	Export	710	South Africa	ZAF	757	Switzerland	CHE								01	MEAT, MEAT PREPARATIONS	1	No Quantity							5765383			0
S3	2000	2000	2000	2	0	2	Export	710	South Africa	ZAF	764	Thailand	THA								01	MEAT, MEAT PREPARATIONS	1	No Quantity							119070			0
S3	2000	2000	2000	2	0	2	Export	710	South Africa	ZAF	772	Tokelau	TKL								01	MEAT, MEAT PREPARATIONS	1	No Quantity							4338			0
S3	2000	2000	2000	2	0	2	Export	710	South Africa	ZAF	784	United Arab Emirates	ARE								01	MEAT, MEAT PREPARATIONS	1	No Quantity							3434715			0
S3	2000	2000	2000	2	0	2	Export	710	South Africa	ZAF	800	Uganda	UGA								01	MEAT, MEAT PREPARATIONS	1	No Quantity							82425			0
S3	2000	2000	2000	2	0	2	Export	710	South Africa	ZAF	826	United Kingdom	GBR								01	MEAT, MEAT PREPARATIONS	1	No Quantity							265063			0
S3	2000	2000	2000	2	0	2	Export	710	South Africa	ZAF	834	United Rep. of Tanzania	TZA								01	MEAT, MEAT PREPARATIONS	1	No Quantity							187611			0
S3	2000	2000	2000	2	0	2	Export	710	South Africa	ZAF	837	Bunkers									01	MEAT, MEAT PREPARATIONS	1	No Quantity							66347			0
S3	2000	2000	2000	2	0	2	Export	710	South Africa	ZAF	842	USA	USA								01	MEAT, MEAT PREPARATIONS	1	No Quantity							1507			0
S3	2000	2000	2000	2	0	2	Export	710	South Africa	ZAF	862	Venezuela	VEN								01	MEAT, MEAT PREPARATIONS	1	No Quantity							42234			0
S3	2000	2000	2000	2	0	2	Export	710	South Africa	ZAF	887	Yemen	YEM								01	MEAT, MEAT PREPARATIONS	1	No Quantity							45904			0
S3	2000	2000	2000	2	0	2	Export	710	South Africa	ZAF	894	Zambia	ZMB								01	MEAT, MEAT PREPARATIONS	1	No Quantity							760927			0
S3	2000	2000	2000	2	0	2	Export	705	Slovenia	SVN	0	World	WLD								02	DAIRY PRODUCTS,BIRD EGGS	1	No Quantity							39244148			0
S3	2000	2000	2000	2	0	2	Export	705	Slovenia	SVN	8	Albania	ALB								02	DAIRY PRODUCTS,BIRD EGGS	1	No Quantity							5621			0
S3	2000	2000	2000	2	0	2	Export	705	Slovenia	SVN	40	Austria	AUT								02	DAIRY PRODUCTS,BIRD EGGS	1	No Quantity							1909			0
S3	2000	2000	2000	2	0	2	Export	705	Slovenia	SVN	70	Bosnia Herzegovina	BIH								02	DAIRY PRODUCTS,BIRD EGGS	1	No Quantity							16091136			0
S3	2000	2000	2000	2	0	2	Export	705	Slovenia	SVN	124	Canada	CAN								02	DAIRY PRODUCTS,BIRD EGGS	1	No Quantity							440871			0
S3	2000	2000	2000	2	0	2	Export	705	Slovenia	SVN	191	Croatia	HRV								02	DAIRY PRODUCTS,BIRD EGGS	1	No Quantity							9860064			0
S3	2000	2000	2000	2	0	2	Export	705	Slovenia	SVN	251	France	FRA								02	DAIRY PRODUCTS,BIRD EGGS	1	No Quantity							151561			0
S3	2000	2000	2000	2	0	2	Export	705	Slovenia	SVN	276	Germany	DEU								02	DAIRY PRODUCTS,BIRD EGGS	1	No Quantity							793946			0
S3	2000	2000	2000	2	0	2	Export	705	Slovenia	SVN	348	Hungary	HUN								02	DAIRY PRODUCTS,BIRD EGGS	1	No Quantity							30769			0
S3	2000	2000	2000	2	0	2	Export	705	Slovenia	SVN	381	Italy	ITA								02	DAIRY PRODUCTS,BIRD EGGS	1	No Quantity							2956389			0
S3	2000	2000	2000	2	0	2	Export	705	Slovenia	SVN	484	Mexico	MEX								02	DAIRY PRODUCTS,BIRD EGGS	1	No Quantity							171600			0
S3	2000	2000	2000	2	0	2	Export	705	Slovenia	SVN	512	Oman	OMN								02	DAIRY PRODUCTS,BIRD EGGS	1	No Quantity							7722			0
S3	2000	2000	2000	2	0	2	Export	705	Slovenia	SVN	528	Netherlands	NLD								02	DAIRY PRODUCTS,BIRD EGGS	1	No Quantity							206761			0
S3	2000	2000	2000	2	0	2	Export	705	Slovenia	SVN	616	Poland	POL								02	DAIRY PRODUCTS,BIRD EGGS	1	No Quantity							11971			0
S3	2000	2000	2000	2	0	2	Export	705	Slovenia	SVN	643	Russian Federation	RUS								02	DAIRY PRODUCTS,BIRD EGGS	1	No Quantity							24749			0
S3	2000	2000	2000	2	0	2	Export	705	Slovenia	SVN	703	Slovakia	SVK								02	DAIRY PRODUCTS,BIRD EGGS	1	No Quantity							35675			0
S3	2000	2000	2000	2	0	2	Export	705	Slovenia	SVN	724	Spain	ESP								02	DAIRY PRODUCTS,BIRD EGGS	1	No Quantity							62			0
S3	2000	2000	2000	2	0	2	Export	705	Slovenia	SVN	807	North Macedonia	MKD								02	DAIRY PRODUCTS,BIRD EGGS	1	No Quantity							3396955			0
S3	2000	2000	2000	2	0	2	Export	705	Slovenia	SVN	818	Egypt	EGY								02	DAIRY PRODUCTS,BIRD EGGS	1	No Quantity							5			0
S3	2000	2000	2000	2	0	2	Export	705	Slovenia	SVN	826	United Kingdom	GBR								02	DAIRY PRODUCTS,BIRD EGGS	1	No Quantity							40			0
S3	2000	2000	2000	2	0	2	Export	705	Slovenia	SVN	842	USA	USA								02	DAIRY PRODUCTS,BIRD EGGS	1	No Quantity							886587			0
S3	2000	2000	2000	2	0	2	Export	705	Slovenia	SVN	891	Serbia and Montenegro	SCG								02	DAIRY PRODUCTS,BIRD EGGS	1	No Quantity							4164381			0
S3	2000	2000	2000	2	0	2	Export	705	Slovenia	SVN	899	Areas, nes									02	DAIRY PRODUCTS,BIRD EGGS	1	No Quantity							5372			0
S3	2000	2000	2000	2	0	2	Export	710	South Africa	ZAF	0	World	WLD								02	DAIRY PRODUCTS,BIRD EGGS	1	No Quantity							41460556			0
S3	2000	2000	2000	2	0	2	Export	710	South Africa	ZAF	12	Algeria	DZA								02	DAIRY PRODUCTS,BIRD EGGS	1	No Quantity							63			0
S3	2000	2000	2000	2	0	2	Export	710	South Africa	ZAF	24	Angola	AGO								02	DAIRY PRODUCTS,BIRD EGGS	1	No Quantity							3606261			0
S3	2000	2000	2000	2	0	2	Export	710	South Africa	ZAF	32	Argentina	ARG								02	DAIRY PRODUCTS,BIRD EGGS	1	No Quantity							6			0
S3	2000	2000	2000	2	0	2	Export	710	South Africa	ZAF	36	Australia	AUS								02	DAIRY PRODUCTS,BIRD EGGS	1	No Quantity							780			0
S3	2000	2000	2000	2	0	2	Export	710	South Africa	ZAF	40	Austria	AUT								02	DAIRY PRODUCTS,BIRD EGGS	1	No Quantity							58			0
S3	2000	2000	2000	2	0	2	Export	710	South Africa	ZAF	50	Bangladesh	BGD								02	DAIRY PRODUCTS,BIRD EGGS	1	No Quantity							21752			0
S3	2000	2000	2000	2	0	2	Export	710	South Africa	ZAF	56	Belgium	BEL								02	DAIRY PRODUCTS,BIRD EGGS	1	No Quantity							159			0
S3	2000	2000	2000	2	0	2	Export	710	South Africa	ZAF	76	Brazil	BRA								02	DAIRY PRODUCTS,BIRD EGGS	1	No Quantity							38717			0
S3	2000	2000	2000	2	0	2	Export	710	South Africa	ZAF	108	Burundi	BDI								02	DAIRY PRODUCTS,BIRD EGGS	1	No Quantity							5816			0
S3	2000	2000	2000	2	0	2	Export	710	South Africa	ZAF	120	Cameroon	CMR								02	DAIRY PRODUCTS,BIRD EGGS	1	No Quantity							185279			0
S3	2000	2000	2000	2	0	2	Export	710	South Africa	ZAF	124	Canada	CAN								02	DAIRY PRODUCTS,BIRD EGGS	1	No Quantity							37978			0
S3	2000	2000	2000	2	0	2	Export	710	South Africa	ZAF	144	Sri Lanka	LKA								02	DAIRY PRODUCTS,BIRD EGGS	1	No Quantity							32546			0
S3	2000	2000	2000	2	0	2	Export	710	South Africa	ZAF	152	Chile	CHL								02	DAIRY PRODUCTS,BIRD EGGS	1	No Quantity							1113			0
S3	2000	2000	2000	2	0	2	Export	710	South Africa	ZAF	174	Comoros	COM								02	DAIRY PRODUCTS,BIRD EGGS	1	No Quantity							444081			0
S3	2000	2000	2000	2	0	2	Export	710	South Africa	ZAF	178	Congo	COG								02	DAIRY PRODUCTS,BIRD EGGS	1	No Quantity							131329			0
S3	2000	2000	2000	2	0	2	Export	710	South Africa	ZAF	180	Dem. Rep. of the Congo	COD								02	DAIRY PRODUCTS,BIRD EGGS	1	No Quantity							3762063			0
S3	2000	2000	2000	2	0	2	Export	710	South Africa	ZAF	204	Benin	BEN								02	DAIRY PRODUCTS,BIRD EGGS	1	No Quantity							29102			0
S3	2000	2000	2000	2	0	2	Export	710	South Africa	ZAF	208	Denmark	DNK								02	DAIRY PRODUCTS,BIRD EGGS	1	No Quantity							7			0
S3	2000	2000	2000	2	0	2	Export	710	South Africa	ZAF	226	Equatorial Guinea	GNQ								02	DAIRY PRODUCTS,BIRD EGGS	1	No Quantity							9803			0
S3	2000	2000	2000	2	0	2	Export	710	South Africa	ZAF	231	Ethiopia	ETH								02	DAIRY PRODUCTS,BIRD EGGS	1	No Quantity							10551			0
S3	2000	2000	2000	2	0	2	Export	710	South Africa	ZAF	251	France	FRA								02	DAIRY PRODUCTS,BIRD EGGS	1	No Quantity							17693			0
S3	2000	2000	2000	2	0	2	Export	710	South Africa	ZAF	262	Djibouti	DJI								02	DAIRY PRODUCTS,BIRD EGGS	1	No Quantity							3211			0
S3	2000	2000	2000	2	0	2	Export	710	South Africa	ZAF	266	Gabon	GAB								02	DAIRY PRODUCTS,BIRD EGGS	1	No Quantity							881115			0
S3	2000	2000	2000	2	0	2	Export	710	South Africa	ZAF	268	Georgia	GEO								02	DAIRY PRODUCTS,BIRD EGGS	1	No Quantity							4549			0
S3	2000	2000	2000	2	0	2	Export	710	South Africa	ZAF	270	Gambia	GMB								02	DAIRY PRODUCTS,BIRD EGGS	1	No Quantity							13260			0
S3	2000	2000	2000	2	0	2	Export	710	South Africa	ZAF	276	Germany	DEU								02	DAIRY PRODUCTS,BIRD EGGS	1	No Quantity							328196			0
S3	2000	2000	2000	2	0	2	Export	710	South Africa	ZAF	288	Ghana	GHA								02	DAIRY PRODUCTS,BIRD EGGS	1	No Quantity							432739			0
S3	2000	2000	2000	2	0	2	Export	710	South Africa	ZAF	300	Greece	GRC								02	DAIRY PRODUCTS,BIRD EGGS	1	No Quantity							14			0
S3	2000	2000	2000	2	0	2	Export	710	South Africa	ZAF	324	Guinea	GIN								02	DAIRY PRODUCTS,BIRD EGGS	1	No Quantity							23018			0
S3	2000	2000	2000	2	0	2	Export	710	South Africa	ZAF	344	China, Hong Kong SAR	HKG								02	DAIRY PRODUCTS,BIRD EGGS	1	No Quantity							206911			0
S3	2000	2000	2000	2	0	2	Export	710	South Africa	ZAF	352	Iceland	ISL								02	DAIRY PRODUCTS,BIRD EGGS	1	No Quantity							14815			0
S3	2000	2000	2000	2	0	2	Export	710	South Africa	ZAF	364	Iran	IRN								02	DAIRY PRODUCTS,BIRD EGGS	1	No Quantity							2016			0
S3	2000	2000	2000	2	0	2	Export	710	South Africa	ZAF	372	Ireland	IRL								02	DAIRY PRODUCTS,BIRD EGGS	1	No Quantity							122			0
S3	2000	2000	2000	2	0	2	Export	710	South Africa	ZAF	376	Israel	ISR								02	DAIRY PRODUCTS,BIRD EGGS	1	No Quantity							24104			0
S3	2000	2000	2000	2	0	2	Export	710	South Africa	ZAF	381	Italy	ITA								02	DAIRY PRODUCTS,BIRD EGGS	1	No Quantity							625390			0
S3	2000	2000	2000	2	0	2	Export	710	South Africa	ZAF	384	Côte d'Ivoire	CIV								02	DAIRY PRODUCTS,BIRD EGGS	1	No Quantity							54745			0
S3	2000	2000	2000	2	0	2	Export	710	South Africa	ZAF	392	Japan	JPN								02	DAIRY PRODUCTS,BIRD EGGS	1	No Quantity							830455			0
S3	2000	2000	2000	2	0	2	Export	710	South Africa	ZAF	404	Kenya	KEN								02	DAIRY PRODUCTS,BIRD EGGS	1	No Quantity							420029			0
S3	2000	2000	2000	2	0	2	Export	710	South Africa	ZAF	410	Rep. of Korea	KOR								02	DAIRY PRODUCTS,BIRD EGGS	1	No Quantity							35			0
S3	2000	2000	2000	2	0	2	Export	710	South Africa	ZAF	414	Kuwait	KWT								02	DAIRY PRODUCTS,BIRD EGGS	1	No Quantity							26272			0
S3	2000	2000	2000	2	0	2	Export	710	South Africa	ZAF	446	China, Macao SAR	MAC								02	DAIRY PRODUCTS,BIRD EGGS	1	No Quantity							11600			0
S3	2000	2000	2000	2	0	2	Export	710	South Africa	ZAF	450	Madagascar	MDG								02	DAIRY PRODUCTS,BIRD EGGS	1	No Quantity							808432			0
S3	2000	2000	2000	2	0	2	Export	710	South Africa	ZAF	454	Malawi	MWI								02	DAIRY PRODUCTS,BIRD EGGS	1	No Quantity							2075738			0
S3	2000	2000	2000	2	0	2	Export	710	South Africa	ZAF	458	Malaysia	MYS								02	DAIRY PRODUCTS,BIRD EGGS	1	No Quantity							4603			0
S3	2000	2000	2000	2	0	2	Export	710	South Africa	ZAF	462	Maldives	MDV								02	DAIRY PRODUCTS,BIRD EGGS	1	No Quantity							48924			0
S3	2000	2000	2000	2	0	2	Export	710	South Africa	ZAF	470	Malta	MLT								02	DAIRY PRODUCTS,BIRD EGGS	1	No Quantity							1805			0
S3	2000	2000	2000	2	0	2	Export	710	South Africa	ZAF	480	Mauritius	MUS								02	DAIRY PRODUCTS,BIRD EGGS	1	No Quantity							4788386			0
S3	2000	2000	2000	2	0	2	Export	710	South Africa	ZAF	490	Other Asia, nes									02	DAIRY PRODUCTS,BIRD EGGS	1	No Quantity							182057			0
S3	2000	2000	2000	2	0	2	Export	710	South Africa	ZAF	504	Morocco	MAR								02	DAIRY PRODUCTS,BIRD EGGS	1	No Quantity							37659			0
S3	2000	2000	2000	2	0	2	Export	710	South Africa	ZAF	508	Mozambique	MOZ								02	DAIRY PRODUCTS,BIRD EGGS	1	No Quantity							13435634			0
S3	2000	2000	2000	2	0	2	Export	710	South Africa	ZAF	528	Netherlands	NLD								02	DAIRY PRODUCTS,BIRD EGGS	1	No Quantity							115			0
S3	2000	2000	2000	2	0	2	Export	710	South Africa	ZAF	554	New Zealand	NZL								02	DAIRY PRODUCTS,BIRD EGGS	1	No Quantity							557			0
S3	2000	2000	2000	2	0	2	Export	710	South Africa	ZAF	566	Nigeria	NGA								02	DAIRY PRODUCTS,BIRD EGGS	1	No Quantity							365590			0
S3	2000	2000	2000	2	0	2	Export	710	South Africa	ZAF	600	Paraguay	PRY								02	DAIRY PRODUCTS,BIRD EGGS	1	No Quantity							131631			0
S3	2000	2000	2000	2	0	2	Export	710	South Africa	ZAF	604	Peru	PER								02	DAIRY PRODUCTS,BIRD EGGS	1	No Quantity							9			0
S3	2000	2000	2000	2	0	2	Export	710	South Africa	ZAF	608	Philippines	PHL								02	DAIRY PRODUCTS,BIRD EGGS	1	No Quantity							5813			0
S3	2000	2000	2000	2	0	2	Export	710	South Africa	ZAF	616	Poland	POL								02	DAIRY PRODUCTS,BIRD EGGS	1	No Quantity							518			0
S3	2000	2000	2000	2	0	2	Export	710	South Africa	ZAF	643	Russian Federation	RUS								02	DAIRY PRODUCTS,BIRD EGGS	1	No Quantity							345			0
S3	2000	2000	2000	2	0	2	Export	710	South Africa	ZAF	646	Rwanda	RWA								02	DAIRY PRODUCTS,BIRD EGGS	1	No Quantity							228635			0
S3	2000	2000	2000	2	0	2	Export	710	South Africa	ZAF	654	Saint Helena	SHN								02	DAIRY PRODUCTS,BIRD EGGS	1	No Quantity							114505			0
S3	2000	2000	2000	2	0	2	Export	710	South Africa	ZAF	686	Senegal	SEN								02	DAIRY PRODUCTS,BIRD EGGS	1	No Quantity							6991			0
S3	2000	2000	2000	2	0	2	Export	710	South Africa	ZAF	690	Seychelles	SYC								02	DAIRY PRODUCTS,BIRD EGGS	1	No Quantity							66461			0
S3	2000	2000	2000	2	0	2	Export	710	South Africa	ZAF	699	India	IND								02	DAIRY PRODUCTS,BIRD EGGS	1	No Quantity							202			0
S3	2000	2000	2000	2	0	2	Export	710	South Africa	ZAF	702	Singapore	SGP								02	DAIRY PRODUCTS,BIRD EGGS	1	No Quantity							5146			0
S3	2000	2000	2000	2	0	2	Export	710	South Africa	ZAF	716	Zimbabwe	ZWE								02	DAIRY PRODUCTS,BIRD EGGS	1	No Quantity							1917253			0
S3	2000	2000	2000	2	0	2	Export	710	South Africa	ZAF	724	Spain	ESP								02	DAIRY PRODUCTS,BIRD EGGS	1	No Quantity							30			0
S3	2000	2000	2000	2	0	2	Export	710	South Africa	ZAF	757	Switzerland	CHE								02	DAIRY PRODUCTS,BIRD EGGS	1	No Quantity							212			0
S3	2000	2000	2000	2	0	2	Export	710	South Africa	ZAF	764	Thailand	THA								02	DAIRY PRODUCTS,BIRD EGGS	1	No Quantity							44336			0
S3	2000	2000	2000	2	0	2	Export	710	South Africa	ZAF	768	Togo	TGO								02	DAIRY PRODUCTS,BIRD EGGS	1	No Quantity							19			0
S3	2000	2000	2000	2	0	2	Export	710	South Africa	ZAF	784	United Arab Emirates	ARE								02	DAIRY PRODUCTS,BIRD EGGS	1	No Quantity							18092			0
S3	2000	2000	2000	2	0	2	Export	710	South Africa	ZAF	800	Uganda	UGA								02	DAIRY PRODUCTS,BIRD EGGS	1	No Quantity							213335			0
S3	2000	2000	2000	2	0	2	Export	710	South Africa	ZAF	818	Egypt	EGY								02	DAIRY PRODUCTS,BIRD EGGS	1	No Quantity							6			0
S3	2000	2000	2000	2	0	2	Export	710	South Africa	ZAF	826	United Kingdom	GBR								02	DAIRY PRODUCTS,BIRD EGGS	1	No Quantity							1659662			0
S3	2000	2000	2000	2	0	2	Export	710	South Africa	ZAF	834	United Rep. of Tanzania	TZA								02	DAIRY PRODUCTS,BIRD EGGS	1	No Quantity							587942			0
S3	2000	2000	2000	2	0	2	Export	710	South Africa	ZAF	837	Bunkers									02	DAIRY PRODUCTS,BIRD EGGS	1	No Quantity							105110			0
S3	2000	2000	2000	2	0	2	Export	710	South Africa	ZAF	842	USA	USA								02	DAIRY PRODUCTS,BIRD EGGS	1	No Quantity							405012			0
S3	2000	2000	2000	2	0	2	Export	710	South Africa	ZAF	894	Zambia	ZMB								02	DAIRY PRODUCTS,BIRD EGGS	1	No Quantity							1962039			0
S3	2000	2000	2000	2	0	2	Export	705	Slovenia	SVN	0	World	WLD								03	FISH,CRUSTACEANS,MOLLUSC	1	No Quantity							6183170			0
S3	2000	2000	2000	2	0	2	Export	705	Slovenia	SVN	36	Australia	AUS								03	FISH,CRUSTACEANS,MOLLUSC	1	No Quantity							373839			0
S3	2000	2000	2000	2	0	2	Export	705	Slovenia	SVN	40	Austria	AUT								03	FISH,CRUSTACEANS,MOLLUSC	1	No Quantity							1533253			0
S3	2000	2000	2000	2	0	2	Export	705	Slovenia	SVN	56	Belgium	BEL								03	FISH,CRUSTACEANS,MOLLUSC	1	No Quantity							13727			0
S3	2000	2000	2000	2	0	2	Export	705	Slovenia	SVN	70	Bosnia Herzegovina	BIH								03	FISH,CRUSTACEANS,MOLLUSC	1	No Quantity							1340699			0
S3	2000	2000	2000	2	0	2	Export	705	Slovenia	SVN	191	Croatia	HRV								03	FISH,CRUSTACEANS,MOLLUSC	1	No Quantity							1397329			0
S3	2000	2000	2000	2	0	2	Export	705	Slovenia	SVN	203	Czechia	CZE								03	FISH,CRUSTACEANS,MOLLUSC	1	No Quantity							176042			0
S3	2000	2000	2000	2	0	2	Export	705	Slovenia	SVN	251	France	FRA								03	FISH,CRUSTACEANS,MOLLUSC	1	No Quantity							381			0
S3	2000	2000	2000	2	0	2	Export	705	Slovenia	SVN	276	Germany	DEU								03	FISH,CRUSTACEANS,MOLLUSC	1	No Quantity							13203			0
S3	2000	2000	2000	2	0	2	Export	705	Slovenia	SVN	348	Hungary	HUN								03	FISH,CRUSTACEANS,MOLLUSC	1	No Quantity							17506			0
S3	2000	2000	2000	2	0	2	Export	705	Slovenia	SVN	381	Italy	ITA								03	FISH,CRUSTACEANS,MOLLUSC	1	No Quantity							179372			0
S3	2000	2000	2000	2	0	2	Export	705	Slovenia	SVN	392	Japan	JPN								03	FISH,CRUSTACEANS,MOLLUSC	1	No Quantity							64632			0
S3	2000	2000	2000	2	0	2	Export	705	Slovenia	SVN	470	Malta	MLT								03	FISH,CRUSTACEANS,MOLLUSC	1	No Quantity							54541			0
S3	2000	2000	2000	2	0	2	Export	705	Slovenia	SVN	616	Poland	POL								03	FISH,CRUSTACEANS,MOLLUSC	1	No Quantity							18525			0
S3	2000	2000	2000	2	0	2	Export	705	Slovenia	SVN	642	Romania	ROU								03	FISH,CRUSTACEANS,MOLLUSC	1	No Quantity							248436			0
S3	2000	2000	2000	2	0	2	Export	705	Slovenia	SVN	703	Slovakia	SVK								03	FISH,CRUSTACEANS,MOLLUSC	1	No Quantity							26273			0
S3	2000	2000	2000	2	0	2	Export	705	Slovenia	SVN	752	Sweden	SWE								03	FISH,CRUSTACEANS,MOLLUSC	1	No Quantity							40560			0
S3	2000	2000	2000	2	0	2	Export	705	Slovenia	SVN	757	Switzerland	CHE								03	FISH,CRUSTACEANS,MOLLUSC	1	No Quantity							125267			0
S3	2000	2000	2000	2	0	2	Export	705	Slovenia	SVN	807	North Macedonia	MKD								03	FISH,CRUSTACEANS,MOLLUSC	1	No Quantity							41424			0
S3	2000	2000	2000	2	0	2	Export	705	Slovenia	SVN	818	Egypt	EGY								03	FISH,CRUSTACEANS,MOLLUSC	1	No Quantity							50635			0
S3	2000	2000	2000	2	0	2	Export	705	Slovenia	SVN	842	USA	USA								03	FISH,CRUSTACEANS,MOLLUSC	1	No Quantity							266364			0
S3	2000	2000	2000	2	0	2	Export	705	Slovenia	SVN	891	Serbia and Montenegro	SCG								03	FISH,CRUSTACEANS,MOLLUSC	1	No Quantity							201160			0
S3	2000	2000	2000	2	0	2	Export	710	South Africa	ZAF	0	World	WLD								03	FISH,CRUSTACEANS,MOLLUSC	1	No Quantity							266670704			0
S3	2000	2000	2000	2	0	2	Export	710	South Africa	ZAF	12	Algeria	DZA								03	FISH,CRUSTACEANS,MOLLUSC	1	No Quantity							7			0
S3	2000	2000	2000	2	0	2	Export	710	South Africa	ZAF	24	Angola	AGO								03	FISH,CRUSTACEANS,MOLLUSC	1	No Quantity							364291			0
S3	2000	2000	2000	2	0	2	Export	710	South Africa	ZAF	32	Argentina	ARG								03	FISH,CRUSTACEANS,MOLLUSC	1	No Quantity							16554			0
S3	2000	2000	2000	2	0	2	Export	710	South Africa	ZAF	36	Australia	AUS								03	FISH,CRUSTACEANS,MOLLUSC	1	No Quantity							19766983			0
S3	2000	2000	2000	2	0	2	Export	710	South Africa	ZAF	40	Austria	AUT								03	FISH,CRUSTACEANS,MOLLUSC	1	No Quantity							2877			0
S3	2000	2000	2000	2	0	2	Export	710	South Africa	ZAF	48	Bahrain	BHR								03	FISH,CRUSTACEANS,MOLLUSC	1	No Quantity							3537			0
S3	2000	2000	2000	2	0	2	Export	710	South Africa	ZAF	56	Belgium	BEL								03	FISH,CRUSTACEANS,MOLLUSC	1	No Quantity							1783244			0
S3	2000	2000	2000	2	0	2	Export	710	South Africa	ZAF	60	Bermuda	BMU								03	FISH,CRUSTACEANS,MOLLUSC	1	No Quantity							3705			0
S3	2000	2000	2000	2	0	2	Export	710	South Africa	ZAF	76	Brazil	BRA								03	FISH,CRUSTACEANS,MOLLUSC	1	No Quantity							104019			0
S3	2000	2000	2000	2	0	2	Export	710	South Africa	ZAF	92	Br. Virgin Isds	VGB								03	FISH,CRUSTACEANS,MOLLUSC	1	No Quantity							60902			0
S3	2000	2000	2000	2	0	2	Export	710	South Africa	ZAF	124	Canada	CAN								03	FISH,CRUSTACEANS,MOLLUSC	1	No Quantity							770317			0
S3	2000	2000	2000	2	0	2	Export	710	South Africa	ZAF	132	Cabo Verde	CPV								03	FISH,CRUSTACEANS,MOLLUSC	1	No Quantity							13435			0
S3	2000	2000	2000	2	0	2	Export	710	South Africa	ZAF	144	Sri Lanka	LKA								03	FISH,CRUSTACEANS,MOLLUSC	1	No Quantity							7			0
S3	2000	2000	2000	2	0	2	Export	710	South Africa	ZAF	152	Chile	CHL								03	FISH,CRUSTACEANS,MOLLUSC	1	No Quantity							5183			0
S3	2000	2000	2000	2	0	2	Export	710	South Africa	ZAF	156	China	CHN								03	FISH,CRUSTACEANS,MOLLUSC	1	No Quantity							1681562			0
S3	2000	2000	2000	2	0	2	Export	710	South Africa	ZAF	178	Congo	COG								03	FISH,CRUSTACEANS,MOLLUSC	1	No Quantity							2610294			0
S3	2000	2000	2000	2	0	2	Export	710	South Africa	ZAF	180	Dem. Rep. of the Congo	COD								03	FISH,CRUSTACEANS,MOLLUSC	1	No Quantity							3079995			0
S3	2000	2000	2000	2	0	2	Export	710	South Africa	ZAF	208	Denmark	DNK								03	FISH,CRUSTACEANS,MOLLUSC	1	No Quantity							55347			0
S3	2000	2000	2000	2	0	2	Export	710	South Africa	ZAF	231	Ethiopia	ETH								03	FISH,CRUSTACEANS,MOLLUSC	1	No Quantity							20178			0
S3	2000	2000	2000	2	0	2	Export	710	South Africa	ZAF	242	Fiji	FJI								03	FISH,CRUSTACEANS,MOLLUSC	1	No Quantity							58369			0
S3	2000	2000	2000	2	0	2	Export	710	South Africa	ZAF	251	France	FRA								03	FISH,CRUSTACEANS,MOLLUSC	1	No Quantity							12886792			0
S3	2000	2000	2000	2	0	2	Export	710	South Africa	ZAF	266	Gabon	GAB								03	FISH,CRUSTACEANS,MOLLUSC	1	No Quantity							53482			0
S3	2000	2000	2000	2	0	2	Export	710	South Africa	ZAF	276	Germany	DEU								03	FISH,CRUSTACEANS,MOLLUSC	1	No Quantity							4170097			0
S3	2000	2000	2000	2	0	2	Export	710	South Africa	ZAF	288	Ghana	GHA								03	FISH,CRUSTACEANS,MOLLUSC	1	No Quantity							200976			0
S3	2000	2000	2000	2	0	2	Export	710	South Africa	ZAF	300	Greece	GRC								03	FISH,CRUSTACEANS,MOLLUSC	1	No Quantity							697485			0
S3	2000	2000	2000	2	0	2	Export	710	South Africa	ZAF	344	China, Hong Kong SAR	HKG								03	FISH,CRUSTACEANS,MOLLUSC	1	No Quantity							18495118			0
S3	2000	2000	2000	2	0	2	Export	710	South Africa	ZAF	360	Indonesia	IDN								03	FISH,CRUSTACEANS,MOLLUSC	1	No Quantity							57056			0
S3	2000	2000	2000	2	0	2	Export	710	South Africa	ZAF	368	Iraq	IRQ								03	FISH,CRUSTACEANS,MOLLUSC	1	No Quantity							11146			0
S3	2000	2000	2000	2	0	2	Export	710	South Africa	ZAF	376	Israel	ISR								03	FISH,CRUSTACEANS,MOLLUSC	1	No Quantity							286397			0
S3	2000	2000	2000	2	0	2	Export	710	South Africa	ZAF	381	Italy	ITA								03	FISH,CRUSTACEANS,MOLLUSC	1	No Quantity							46123845			0
S3	2000	2000	2000	2	0	2	Export	710	South Africa	ZAF	384	Côte d'Ivoire	CIV								03	FISH,CRUSTACEANS,MOLLUSC	1	No Quantity							77927			0
S3	2000	2000	2000	2	0	2	Export	710	South Africa	ZAF	392	Japan	JPN								03	FISH,CRUSTACEANS,MOLLUSC	1	No Quantity							25986136			0
S3	2000	2000	2000	2	0	2	Export	710	South Africa	ZAF	400	Jordan	JOR								03	FISH,CRUSTACEANS,MOLLUSC	1	No Quantity							205160			0
S3	2000	2000	2000	2	0	2	Export	710	South Africa	ZAF	404	Kenya	KEN								03	FISH,CRUSTACEANS,MOLLUSC	1	No Quantity							30371			0
S3	2000	2000	2000	2	0	2	Export	710	South Africa	ZAF	410	Rep. of Korea	KOR								03	FISH,CRUSTACEANS,MOLLUSC	1	No Quantity							1906531			0
S3	2000	2000	2000	2	0	2	Export	710	South Africa	ZAF	414	Kuwait	KWT								03	FISH,CRUSTACEANS,MOLLUSC	1	No Quantity							23023			0
S3	2000	2000	2000	2	0	2	Export	710	South Africa	ZAF	422	Lebanon	LBN								03	FISH,CRUSTACEANS,MOLLUSC	1	No Quantity							58152			0
S3	2000	2000	2000	2	0	2	Export	710	South Africa	ZAF	442	Luxembourg	LUX								03	FISH,CRUSTACEANS,MOLLUSC	1	No Quantity							86476			0
S3	2000	2000	2000	2	0	2	Export	710	South Africa	ZAF	446	China, Macao SAR	MAC								03	FISH,CRUSTACEANS,MOLLUSC	1	No Quantity							6969			0
S3	2000	2000	2000	2	0	2	Export	710	South Africa	ZAF	450	Madagascar	MDG								03	FISH,CRUSTACEANS,MOLLUSC	1	No Quantity							414			0
S3	2000	2000	2000	2	0	2	Export	710	South Africa	ZAF	454	Malawi	MWI								03	FISH,CRUSTACEANS,MOLLUSC	1	No Quantity							204713			0
S3	2000	2000	2000	2	0	2	Export	710	South Africa	ZAF	458	Malaysia	MYS								03	FISH,CRUSTACEANS,MOLLUSC	1	No Quantity							3698410			0
S3	2000	2000	2000	2	0	2	Export	710	South Africa	ZAF	462	Maldives	MDV								03	FISH,CRUSTACEANS,MOLLUSC	1	No Quantity							5894			0
S3	2000	2000	2000	2	0	2	Export	710	South Africa	ZAF	466	Mali	MLI								03	FISH,CRUSTACEANS,MOLLUSC	1	No Quantity							875			0
S3	2000	2000	2000	2	0	2	Export	710	South Africa	ZAF	480	Mauritius	MUS								03	FISH,CRUSTACEANS,MOLLUSC	1	No Quantity							2816424			0
S3	2000	2000	2000	2	0	2	Export	710	South Africa	ZAF	490	Other Asia, nes									03	FISH,CRUSTACEANS,MOLLUSC	1	No Quantity							1573919			0
S3	2000	2000	2000	2	0	2	Export	710	South Africa	ZAF	508	Mozambique	MOZ								03	FISH,CRUSTACEANS,MOLLUSC	1	No Quantity							6192993			0
S3	2000	2000	2000	2	0	2	Export	710	South Africa	ZAF	528	Netherlands	NLD								03	FISH,CRUSTACEANS,MOLLUSC	1	No Quantity							951525			0
S3	2000	2000	2000	2	0	2	Export	710	South Africa	ZAF	530	Neth. Antilles	ANT								03	FISH,CRUSTACEANS,MOLLUSC	1	No Quantity							11507			0
S3	2000	2000	2000	2	0	2	Export	710	South Africa	ZAF	554	New Zealand	NZL								03	FISH,CRUSTACEANS,MOLLUSC	1	No Quantity							801697			0
S3	2000	2000	2000	2	0	2	Export	710	South Africa	ZAF	566	Nigeria	NGA								03	FISH,CRUSTACEANS,MOLLUSC	1	No Quantity							39401			0
S3	2000	2000	2000	2	0	2	Export	710	South Africa	ZAF	586	Pakistan	PAK								03	FISH,CRUSTACEANS,MOLLUSC	1	No Quantity							119970			0
S3	2000	2000	2000	2	0	2	Export	710	South Africa	ZAF	591	Panama	PAN								03	FISH,CRUSTACEANS,MOLLUSC	1	No Quantity							908113			0
S3	2000	2000	2000	2	0	2	Export	710	South Africa	ZAF	598	Papua New Guinea	PNG								03	FISH,CRUSTACEANS,MOLLUSC	1	No Quantity							12579			0
S3	2000	2000	2000	2	0	2	Export	710	South Africa	ZAF	600	Paraguay	PRY								03	FISH,CRUSTACEANS,MOLLUSC	1	No Quantity							6007			0
S3	2000	2000	2000	2	0	2	Export	710	South Africa	ZAF	608	Philippines	PHL								03	FISH,CRUSTACEANS,MOLLUSC	1	No Quantity							15365			0
S3	2000	2000	2000	2	0	2	Export	710	South Africa	ZAF	616	Poland	POL								03	FISH,CRUSTACEANS,MOLLUSC	1	No Quantity							96238			0
S3	2000	2000	2000	2	0	2	Export	710	South Africa	ZAF	620	Portugal	PRT								03	FISH,CRUSTACEANS,MOLLUSC	1	No Quantity							16213305			0
S3	2000	2000	2000	2	0	2	Export	710	South Africa	ZAF	634	Qatar	QAT								03	FISH,CRUSTACEANS,MOLLUSC	1	No Quantity							5974			0
S3	2000	2000	2000	2	0	2	Export	710	South Africa	ZAF	643	Russian Federation	RUS								03	FISH,CRUSTACEANS,MOLLUSC	1	No Quantity							39412			0
S3	2000	2000	2000	2	0	2	Export	710	South Africa	ZAF	654	Saint Helena	SHN								03	FISH,CRUSTACEANS,MOLLUSC	1	No Quantity							22324			0
S3	2000	2000	2000	2	0	2	Export	710	South Africa	ZAF	682	Saudi Arabia	SAU								03	FISH,CRUSTACEANS,MOLLUSC	1	No Quantity							155435			0
S3	2000	2000	2000	2	0	2	Export	710	South Africa	ZAF	686	Senegal	SEN								03	FISH,CRUSTACEANS,MOLLUSC	1	No Quantity							3046			0
S3	2000	2000	2000	2	0	2	Export	710	South Africa	ZAF	690	Seychelles	SYC								03	FISH,CRUSTACEANS,MOLLUSC	1	No Quantity							152028			0
S3	2000	2000	2000	2	0	2	Export	710	South Africa	ZAF	699	India	IND								03	FISH,CRUSTACEANS,MOLLUSC	1	No Quantity							35257			0
S3	2000	2000	2000	2	0	2	Export	710	South Africa	ZAF	702	Singapore	SGP								03	FISH,CRUSTACEANS,MOLLUSC	1	No Quantity							882957			0
S3	2000	2000	2000	2	0	2	Export	710	South Africa	ZAF	705	Slovenia	SVN								03	FISH,CRUSTACEANS,MOLLUSC	1	No Quantity							18988			0
S3	2000	2000	2000	2	0	2	Export	710	South Africa	ZAF	716	Zimbabwe	ZWE								03	FISH,CRUSTACEANS,MOLLUSC	1	No Quantity							1678176			0
S3	2000	2000	2000	2	0	2	Export	710	South Africa	ZAF	724	Spain	ESP								03	FISH,CRUSTACEANS,MOLLUSC	1	No Quantity							56615712			0
S3	2000	2000	2000	2	0	2	Export	710	South Africa	ZAF	752	Sweden	SWE								03	FISH,CRUSTACEANS,MOLLUSC	1	No Quantity							5007			0
S3	2000	2000	2000	2	0	2	Export	710	South Africa	ZAF	757	Switzerland	CHE								03	FISH,CRUSTACEANS,MOLLUSC	1	No Quantity							706383			0
S3	2000	2000	2000	2	0	2	Export	710	South Africa	ZAF	764	Thailand	THA								03	FISH,CRUSTACEANS,MOLLUSC	1	No Quantity							476271			0
S3	2000	2000	2000	2	0	2	Export	710	South Africa	ZAF	768	Togo	TGO								03	FISH,CRUSTACEANS,MOLLUSC	1	No Quantity							37147			0
S3	2000	2000	2000	2	0	2	Export	710	South Africa	ZAF	784	United Arab Emirates	ARE								03	FISH,CRUSTACEANS,MOLLUSC	1	No Quantity							109964			0
S3	2000	2000	2000	2	0	2	Export	710	South Africa	ZAF	788	Tunisia	TUN								03	FISH,CRUSTACEANS,MOLLUSC	1	No Quantity							56723			0
S3	2000	2000	2000	2	0	2	Export	710	South Africa	ZAF	792	Turkey	TUR								03	FISH,CRUSTACEANS,MOLLUSC	1	No Quantity							78533			0
S3	2000	2000	2000	2	0	2	Export	710	South Africa	ZAF	800	Uganda	UGA								03	FISH,CRUSTACEANS,MOLLUSC	1	No Quantity							70585			0
S3	2000	2000	2000	2	0	2	Export	710	South Africa	ZAF	807	North Macedonia	MKD								03	FISH,CRUSTACEANS,MOLLUSC	1	No Quantity							4181			0
S3	2000	2000	2000	2	0	2	Export	710	South Africa	ZAF	818	Egypt	EGY								03	FISH,CRUSTACEANS,MOLLUSC	1	No Quantity							161829			0
S3	2000	2000	2000	2	0	2	Export	710	South Africa	ZAF	826	United Kingdom	GBR								03	FISH,CRUSTACEANS,MOLLUSC	1	No Quantity							4697347			0
S3	2000	2000	2000	2	0	2	Export	710	South Africa	ZAF	834	United Rep. of Tanzania	TZA								03	FISH,CRUSTACEANS,MOLLUSC	1	No Quantity							1061			0
S3	2000	2000	2000	2	0	2	Export	710	South Africa	ZAF	837	Bunkers									03	FISH,CRUSTACEANS,MOLLUSC	1	No Quantity							167485			0
S3	2000	2000	2000	2	0	2	Export	710	South Africa	ZAF	842	USA	USA								03	FISH,CRUSTACEANS,MOLLUSC	1	No Quantity							24197664			0
S3	2000	2000	2000	2	0	2	Export	710	South Africa	ZAF	858	Uruguay	URY								03	FISH,CRUSTACEANS,MOLLUSC	1	No Quantity							180499			0
S3	2000	2000	2000	2	0	2	Export	710	South Africa	ZAF	862	Venezuela	VEN								03	FISH,CRUSTACEANS,MOLLUSC	1	No Quantity							32939			0
S3	2000	2000	2000	2	0	2	Export	710	South Africa	ZAF	894	Zambia	ZMB								03	FISH,CRUSTACEANS,MOLLUSC	1	No Quantity							642281			0
S3	2000	2000	2000	2	0	2	Export	710	South Africa	ZAF	899	Areas, nes									03	FISH,CRUSTACEANS,MOLLUSC	1	No Quantity							2203			0
S3	2000	2000	2000	2	0	2	Export	705	Slovenia	SVN	0	World	WLD								04	CEREALS,CEREAL PREPRTNS.	1	No Quantity							12745127			0
S3	2000	2000	2000	2	0	2	Export	705	Slovenia	SVN	31	Azerbaijan	AZE								04	CEREALS,CEREAL PREPRTNS.	1	No Quantity							16131			0
S3	2000	2000	2000	2	0	2	Export	705	Slovenia	SVN	32	Argentina	ARG								04	CEREALS,CEREAL PREPRTNS.	1	No Quantity							94977			0
S3	2000	2000	2000	2	0	2	Export	705	Slovenia	SVN	36	Australia	AUS								04	CEREALS,CEREAL PREPRTNS.	1	No Quantity							55755			0
S3	2000	2000	2000	2	0	2	Export	705	Slovenia	SVN	40	Austria	AUT								04	CEREALS,CEREAL PREPRTNS.	1	No Quantity							637331			0
S3	2000	2000	2000	2	0	2	Export	705	Slovenia	SVN	56	Belgium	BEL								04	CEREALS,CEREAL PREPRTNS.	1	No Quantity							26922			0
S3	2000	2000	2000	2	0	2	Export	705	Slovenia	SVN	70	Bosnia Herzegovina	BIH								04	CEREALS,CEREAL PREPRTNS.	1	No Quantity							1690528			0
S3	2000	2000	2000	2	0	2	Export	705	Slovenia	SVN	100	Bulgaria	BGR								04	CEREALS,CEREAL PREPRTNS.	1	No Quantity							25413			0
S3	2000	2000	2000	2	0	2	Export	705	Slovenia	SVN	124	Canada	CAN								04	CEREALS,CEREAL PREPRTNS.	1	No Quantity							109731			0
S3	2000	2000	2000	2	0	2	Export	705	Slovenia	SVN	191	Croatia	HRV								04	CEREALS,CEREAL PREPRTNS.	1	No Quantity							5303180			0
S3	2000	2000	2000	2	0	2	Export	705	Slovenia	SVN	203	Czechia	CZE								04	CEREALS,CEREAL PREPRTNS.	1	No Quantity							235956			0
S3	2000	2000	2000	2	0	2	Export	705	Slovenia	SVN	208	Denmark	DNK								04	CEREALS,CEREAL PREPRTNS.	1	No Quantity							24			0
S3	2000	2000	2000	2	0	2	Export	705	Slovenia	SVN	251	France	FRA								04	CEREALS,CEREAL PREPRTNS.	1	No Quantity							1140919			0
S3	2000	2000	2000	2	0	2	Export	705	Slovenia	SVN	276	Germany	DEU								04	CEREALS,CEREAL PREPRTNS.	1	No Quantity							297106			0
S3	2000	2000	2000	2	0	2	Export	705	Slovenia	SVN	348	Hungary	HUN								04	CEREALS,CEREAL PREPRTNS.	1	No Quantity							254034			0
S3	2000	2000	2000	2	0	2	Export	705	Slovenia	SVN	381	Italy	ITA								04	CEREALS,CEREAL PREPRTNS.	1	No Quantity							68589			0
S3	2000	2000	2000	2	0	2	Export	705	Slovenia	SVN	392	Japan	JPN								04	CEREALS,CEREAL PREPRTNS.	1	No Quantity							1			0
S3	2000	2000	2000	2	0	2	Export	705	Slovenia	SVN	414	Kuwait	KWT								04	CEREALS,CEREAL PREPRTNS.	1	No Quantity							13720			0
S3	2000	2000	2000	2	0	2	Export	705	Slovenia	SVN	528	Netherlands	NLD								04	CEREALS,CEREAL PREPRTNS.	1	No Quantity							38372			0
S3	2000	2000	2000	2	0	2	Export	705	Slovenia	SVN	616	Poland	POL								04	CEREALS,CEREAL PREPRTNS.	1	No Quantity							1			0
S3	2000	2000	2000	2	0	2	Export	705	Slovenia	SVN	620	Portugal	PRT								04	CEREALS,CEREAL PREPRTNS.	1	No Quantity							56			0
S3	2000	2000	2000	2	0	2	Export	705	Slovenia	SVN	642	Romania	ROU								04	CEREALS,CEREAL PREPRTNS.	1	No Quantity							2937			0
S3	2000	2000	2000	2	0	2	Export	705	Slovenia	SVN	643	Russian Federation	RUS								04	CEREALS,CEREAL PREPRTNS.	1	No Quantity							548363			0
S3	2000	2000	2000	2	0	2	Export	705	Slovenia	SVN	703	Slovakia	SVK								04	CEREALS,CEREAL PREPRTNS.	1	No Quantity							27171			0
S3	2000	2000	2000	2	0	2	Export	705	Slovenia	SVN	752	Sweden	SWE								04	CEREALS,CEREAL PREPRTNS.	1	No Quantity							230431			0
S3	2000	2000	2000	2	0	2	Export	705	Slovenia	SVN	792	Turkey	TUR								04	CEREALS,CEREAL PREPRTNS.	1	No Quantity							14522			0
S3	2000	2000	2000	2	0	2	Export	705	Slovenia	SVN	807	North Macedonia	MKD								04	CEREALS,CEREAL PREPRTNS.	1	No Quantity							779382			0
S3	2000	2000	2000	2	0	2	Export	705	Slovenia	SVN	818	Egypt	EGY								04	CEREALS,CEREAL PREPRTNS.	1	No Quantity							24			0
S3	2000	2000	2000	2	0	2	Export	705	Slovenia	SVN	826	United Kingdom	GBR								04	CEREALS,CEREAL PREPRTNS.	1	No Quantity							11849			0
S3	2000	2000	2000	2	0	2	Export	705	Slovenia	SVN	842	USA	USA								04	CEREALS,CEREAL PREPRTNS.	1	No Quantity							567124			0
S3	2000	2000	2000	2	0	2	Export	705	Slovenia	SVN	891	Serbia and Montenegro	SCG								04	CEREALS,CEREAL PREPRTNS.	1	No Quantity							554577			0
S3	2000	2000	2000	2	0	2	Export	710	South Africa	ZAF	0	World	WLD								04	CEREALS,CEREAL PREPRTNS.	1	No Quantity							134549224			0
S3	2000	2000	2000	2	0	2	Export	710	South Africa	ZAF	10	Antarctica	ATA								04	CEREALS,CEREAL PREPRTNS.	1	No Quantity							5391			0
S3	2000	2000	2000	2	0	2	Export	710	South Africa	ZAF	24	Angola	AGO								04	CEREALS,CEREAL PREPRTNS.	1	No Quantity							6968955			0
S3	2000	2000	2000	2	0	2	Export	710	South Africa	ZAF	32	Argentina	ARG								04	CEREALS,CEREAL PREPRTNS.	1	No Quantity							388524			0
S3	2000	2000	2000	2	0	2	Export	710	South Africa	ZAF	36	Australia	AUS								04	CEREALS,CEREAL PREPRTNS.	1	No Quantity							502412			0
S3	2000	2000	2000	2	0	2	Export	710	South Africa	ZAF	40	Austria	AUT								04	CEREALS,CEREAL PREPRTNS.	1	No Quantity							8205			0
S3	2000	2000	2000	2	0	2	Export	710	South Africa	ZAF	48	Bahrain	BHR								04	CEREALS,CEREAL PREPRTNS.	1	No Quantity							253			0
S3	2000	2000	2000	2	0	2	Export	710	South Africa	ZAF	56	Belgium	BEL								04	CEREALS,CEREAL PREPRTNS.	1	No Quantity							209			0
S3	2000	2000	2000	2	0	2	Export	710	South Africa	ZAF	108	Burundi	BDI								04	CEREALS,CEREAL PREPRTNS.	1	No Quantity							454159			0
S3	2000	2000	2000	2	0	2	Export	710	South Africa	ZAF	120	Cameroon	CMR								04	CEREALS,CEREAL PREPRTNS.	1	No Quantity							63276			0
S3	2000	2000	2000	2	0	2	Export	710	South Africa	ZAF	124	Canada	CAN								04	CEREALS,CEREAL PREPRTNS.	1	No Quantity							130028			0
S3	2000	2000	2000	2	0	2	Export	710	South Africa	ZAF	144	Sri Lanka	LKA								04	CEREALS,CEREAL PREPRTNS.	1	No Quantity							5905			0
S3	2000	2000	2000	2	0	2	Export	710	South Africa	ZAF	148	Chad	TCD								04	CEREALS,CEREAL PREPRTNS.	1	No Quantity							301			0
S3	2000	2000	2000	2	0	2	Export	710	South Africa	ZAF	156	China	CHN								04	CEREALS,CEREAL PREPRTNS.	1	No Quantity							4315			0
S3	2000	2000	2000	2	0	2	Export	710	South Africa	ZAF	170	Colombia	COL								04	CEREALS,CEREAL PREPRTNS.	1	No Quantity							5391			0
S3	2000	2000	2000	2	0	2	Export	710	South Africa	ZAF	174	Comoros	COM								04	CEREALS,CEREAL PREPRTNS.	1	No Quantity							121096			0
S3	2000	2000	2000	2	0	2	Export	710	South Africa	ZAF	175	Mayotte	MYT								04	CEREALS,CEREAL PREPRTNS.	1	No Quantity							7757			0
S3	2000	2000	2000	2	0	2	Export	710	South Africa	ZAF	178	Congo	COG								04	CEREALS,CEREAL PREPRTNS.	1	No Quantity							424742			0
S3	2000	2000	2000	2	0	2	Export	710	South Africa	ZAF	180	Dem. Rep. of the Congo	COD								04	CEREALS,CEREAL PREPRTNS.	1	No Quantity							11576435			0
S3	2000	2000	2000	2	0	2	Export	710	South Africa	ZAF	196	Cyprus	CYP								04	CEREALS,CEREAL PREPRTNS.	1	No Quantity							16174			0
S3	2000	2000	2000	2	0	2	Export	710	South Africa	ZAF	203	Czechia	CZE								04	CEREALS,CEREAL PREPRTNS.	1	No Quantity							5398			0
S3	2000	2000	2000	2	0	2	Export	710	South Africa	ZAF	204	Benin	BEN								04	CEREALS,CEREAL PREPRTNS.	1	No Quantity							18469			0
S3	2000	2000	2000	2	0	2	Export	710	South Africa	ZAF	208	Denmark	DNK								04	CEREALS,CEREAL PREPRTNS.	1	No Quantity							78			0
S3	2000	2000	2000	2	0	2	Export	710	South Africa	ZAF	231	Ethiopia	ETH								04	CEREALS,CEREAL PREPRTNS.	1	No Quantity							235907			0
S3	2000	2000	2000	2	0	2	Export	710	South Africa	ZAF	246	Finland	FIN								04	CEREALS,CEREAL PREPRTNS.	1	No Quantity							1865			0
S3	2000	2000	2000	2	0	2	Export	710	South Africa	ZAF	251	France	FRA								04	CEREALS,CEREAL PREPRTNS.	1	No Quantity							232239			0
S3	2000	2000	2000	2	0	2	Export	710	South Africa	ZAF	266	Gabon	GAB								04	CEREALS,CEREAL PREPRTNS.	1	No Quantity							48903			0
S3	2000	2000	2000	2	0	2	Export	710	South Africa	ZAF	270	Gambia	GMB								04	CEREALS,CEREAL PREPRTNS.	1	No Quantity							16677			0
S3	2000	2000	2000	2	0	2	Export	710	South Africa	ZAF	276	Germany	DEU								04	CEREALS,CEREAL PREPRTNS.	1	No Quantity							1835			0
S3	2000	2000	2000	2	0	2	Export	710	South Africa	ZAF	288	Ghana	GHA								04	CEREALS,CEREAL PREPRTNS.	1	No Quantity							106839			0
S3	2000	2000	2000	2	0	2	Export	710	South Africa	ZAF	300	Greece	GRC								04	CEREALS,CEREAL PREPRTNS.	1	No Quantity							141594			0
S3	2000	2000	2000	2	0	2	Export	710	South Africa	ZAF	316	Guam	GUM								04	CEREALS,CEREAL PREPRTNS.	1	No Quantity							285			0
S3	2000	2000	2000	2	0	2	Export	710	South Africa	ZAF	324	Guinea	GIN								04	CEREALS,CEREAL PREPRTNS.	1	No Quantity							35477			0
S3	2000	2000	2000	2	0	2	Export	710	South Africa	ZAF	344	China, Hong Kong SAR	HKG								04	CEREALS,CEREAL PREPRTNS.	1	No Quantity							103607			0
S3	2000	2000	2000	2	0	2	Export	710	South Africa	ZAF	348	Hungary	HUN								04	CEREALS,CEREAL PREPRTNS.	1	No Quantity							72			0
S3	2000	2000	2000	2	0	2	Export	710	South Africa	ZAF	360	Indonesia	IDN								04	CEREALS,CEREAL PREPRTNS.	1	No Quantity							568			0
S3	2000	2000	2000	2	0	2	Export	710	South Africa	ZAF	364	Iran	IRN								04	CEREALS,CEREAL PREPRTNS.	1	No Quantity							6170676			0
S3	2000	2000	2000	2	0	2	Export	710	South Africa	ZAF	372	Ireland	IRL								04	CEREALS,CEREAL PREPRTNS.	1	No Quantity							92			0
S3	2000	2000	2000	2	0	2	Export	710	South Africa	ZAF	376	Israel	ISR								04	CEREALS,CEREAL PREPRTNS.	1	No Quantity							26963			0
S3	2000	2000	2000	2	0	2	Export	710	South Africa	ZAF	381	Italy	ITA								04	CEREALS,CEREAL PREPRTNS.	1	No Quantity							51389			0
S3	2000	2000	2000	2	0	2	Export	710	South Africa	ZAF	384	Côte d'Ivoire	CIV								04	CEREALS,CEREAL PREPRTNS.	1	No Quantity							773148			0
S3	2000	2000	2000	2	0	2	Export	710	South Africa	ZAF	392	Japan	JPN								04	CEREALS,CEREAL PREPRTNS.	1	No Quantity							24559627			0
S3	2000	2000	2000	2	0	2	Export	710	South Africa	ZAF	400	Jordan	JOR								04	CEREALS,CEREAL PREPRTNS.	1	No Quantity							32380			0
S3	2000	2000	2000	2	0	2	Export	710	South Africa	ZAF	404	Kenya	KEN								04	CEREALS,CEREAL PREPRTNS.	1	No Quantity							29288575			0
S3	2000	2000	2000	2	0	2	Export	710	South Africa	ZAF	410	Rep. of Korea	KOR								04	CEREALS,CEREAL PREPRTNS.	1	No Quantity							4082116			0
S3	2000	2000	2000	2	0	2	Export	710	South Africa	ZAF	428	Latvia	LVA								04	CEREALS,CEREAL PREPRTNS.	1	No Quantity							15925			0
S3	2000	2000	2000	2	0	2	Export	710	South Africa	ZAF	430	Liberia	LBR								04	CEREALS,CEREAL PREPRTNS.	1	No Quantity							1508789			0
S3	2000	2000	2000	2	0	2	Export	710	South Africa	ZAF	446	China, Macao SAR	MAC								04	CEREALS,CEREAL PREPRTNS.	1	No Quantity							16174			0
S3	2000	2000	2000	2	0	2	Export	710	South Africa	ZAF	450	Madagascar	MDG								04	CEREALS,CEREAL PREPRTNS.	1	No Quantity							278000			0
S3	2000	2000	2000	2	0	2	Export	710	South Africa	ZAF	454	Malawi	MWI								04	CEREALS,CEREAL PREPRTNS.	1	No Quantity							10918446			0
S3	2000	2000	2000	2	0	2	Export	710	South Africa	ZAF	462	Maldives	MDV								04	CEREALS,CEREAL PREPRTNS.	1	No Quantity							5249			0
S3	2000	2000	2000	2	0	2	Export	710	South Africa	ZAF	480	Mauritius	MUS								04	CEREALS,CEREAL PREPRTNS.	1	No Quantity							1278581			0
S3	2000	2000	2000	2	0	2	Export	710	South Africa	ZAF	490	Other Asia, nes									04	CEREALS,CEREAL PREPRTNS.	1	No Quantity							52653			0
S3	2000	2000	2000	2	0	2	Export	710	South Africa	ZAF	504	Morocco	MAR								04	CEREALS,CEREAL PREPRTNS.	1	No Quantity							21601			0
S3	2000	2000	2000	2	0	2	Export	710	South Africa	ZAF	508	Mozambique	MOZ								04	CEREALS,CEREAL PREPRTNS.	1	No Quantity							13777984			0
S3	2000	2000	2000	2	0	2	Export	710	South Africa	ZAF	528	Netherlands	NLD								04	CEREALS,CEREAL PREPRTNS.	1	No Quantity							169841			0
S3	2000	2000	2000	2	0	2	Export	710	South Africa	ZAF	554	New Zealand	NZL								04	CEREALS,CEREAL PREPRTNS.	1	No Quantity							107614			0
S3	2000	2000	2000	2	0	2	Export	710	South Africa	ZAF	566	Nigeria	NGA								04	CEREALS,CEREAL PREPRTNS.	1	No Quantity							290459			0
S3	2000	2000	2000	2	0	2	Export	710	South Africa	ZAF	586	Pakistan	PAK								04	CEREALS,CEREAL PREPRTNS.	1	No Quantity							74930			0
S3	2000	2000	2000	2	0	2	Export	710	South Africa	ZAF	608	Philippines	PHL								04	CEREALS,CEREAL PREPRTNS.	1	No Quantity							17457			0
S3	2000	2000	2000	2	0	2	Export	710	South Africa	ZAF	616	Poland	POL								04	CEREALS,CEREAL PREPRTNS.	1	No Quantity							21747			0
S3	2000	2000	2000	2	0	2	Export	710	South Africa	ZAF	620	Portugal	PRT								04	CEREALS,CEREAL PREPRTNS.	1	No Quantity							45305			0
S3	2000	2000	2000	2	0	2	Export	710	South Africa	ZAF	654	Saint Helena	SHN								04	CEREALS,CEREAL PREPRTNS.	1	No Quantity							115633			0
S3	2000	2000	2000	2	0	2	Export	710	South Africa	ZAF	678	Sao Tome and Principe	STP								04	CEREALS,CEREAL PREPRTNS.	1	No Quantity							36825			0
S3	2000	2000	2000	2	0	2	Export	710	South Africa	ZAF	682	Saudi Arabia	SAU								04	CEREALS,CEREAL PREPRTNS.	1	No Quantity							2613915			0
S3	2000	2000	2000	2	0	2	Export	710	South Africa	ZAF	686	Senegal	SEN								04	CEREALS,CEREAL PREPRTNS.	1	No Quantity							8368			0
S3	2000	2000	2000	2	0	2	Export	710	South Africa	ZAF	690	Seychelles	SYC								04	CEREALS,CEREAL PREPRTNS.	1	No Quantity							764180			0
S3	2000	2000	2000	2	0	2	Export	710	South Africa	ZAF	694	Sierra Leone	SLE								04	CEREALS,CEREAL PREPRTNS.	1	No Quantity							18369			0
S3	2000	2000	2000	2	0	2	Export	710	South Africa	ZAF	702	Singapore	SGP								04	CEREALS,CEREAL PREPRTNS.	1	No Quantity							105860			0
S3	2000	2000	2000	2	0	2	Export	710	South Africa	ZAF	716	Zimbabwe	ZWE								04	CEREALS,CEREAL PREPRTNS.	1	No Quantity							1919657			0
S3	2000	2000	2000	2	0	2	Export	710	South Africa	ZAF	724	Spain	ESP								04	CEREALS,CEREAL PREPRTNS.	1	No Quantity							200193			0
S3	2000	2000	2000	2	0	2	Export	710	South Africa	ZAF	736	Fmr Sudan	SDN								04	CEREALS,CEREAL PREPRTNS.	1	No Quantity							83			0
S3	2000	2000	2000	2	0	2	Export	710	South Africa	ZAF	757	Switzerland	CHE								04	CEREALS,CEREAL PREPRTNS.	1	No Quantity							3838			0
S3	2000	2000	2000	2	0	2	Export	710	South Africa	ZAF	764	Thailand	THA								04	CEREALS,CEREAL PREPRTNS.	1	No Quantity							306936			0
S3	2000	2000	2000	2	0	2	Export	710	South Africa	ZAF	768	Togo	TGO								04	CEREALS,CEREAL PREPRTNS.	1	No Quantity							280			0
S3	2000	2000	2000	2	0	2	Export	710	South Africa	ZAF	784	United Arab Emirates	ARE								04	CEREALS,CEREAL PREPRTNS.	1	No Quantity							1317965			0
S3	2000	2000	2000	2	0	2	Export	710	South Africa	ZAF	792	Turkey	TUR								04	CEREALS,CEREAL PREPRTNS.	1	No Quantity							2766412			0
S3	2000	2000	2000	2	0	2	Export	710	South Africa	ZAF	800	Uganda	UGA								04	CEREALS,CEREAL PREPRTNS.	1	No Quantity							137939			0
S3	2000	2000	2000	2	0	2	Export	710	South Africa	ZAF	818	Egypt	EGY								04	CEREALS,CEREAL PREPRTNS.	1	No Quantity							124487			0
S3	2000	2000	2000	2	0	2	Export	710	South Africa	ZAF	826	United Kingdom	GBR								04	CEREALS,CEREAL PREPRTNS.	1	No Quantity							406265			0
S3	2000	2000	2000	2	0	2	Export	710	South Africa	ZAF	834	United Rep. of Tanzania	TZA								04	CEREALS,CEREAL PREPRTNS.	1	No Quantity							3211519			0
S3	2000	2000	2000	2	0	2	Export	710	South Africa	ZAF	837	Bunkers									04	CEREALS,CEREAL PREPRTNS.	1	No Quantity							189387			0
S3	2000	2000	2000	2	0	2	Export	710	South Africa	ZAF	842	USA	USA								04	CEREALS,CEREAL PREPRTNS.	1	No Quantity							327601			0
S3	2000	2000	2000	2	0	2	Export	710	South Africa	ZAF	862	Venezuela	VEN								04	CEREALS,CEREAL PREPRTNS.	1	No Quantity							30664			0
S3	2000	2000	2000	2	0	2	Export	710	South Africa	ZAF	894	Zambia	ZMB								04	CEREALS,CEREAL PREPRTNS.	1	No Quantity							4723757			0
S3	2000	2000	2000	2	0	2	Export	710	South Africa	ZAF	899	Areas, nes									04	CEREALS,CEREAL PREPRTNS.	1	No Quantity							28			0
S3	2000	2000	2000	2	0	2	Export	705	Slovenia	SVN	0	World	WLD								05	VEGETABLES AND FRUIT	1	No Quantity							28150333			0
S3	2000	2000	2000	2	0	2	Export	705	Slovenia	SVN	8	Albania	ALB								05	VEGETABLES AND FRUIT	1	No Quantity							50507			0
S3	2000	2000	2000	2	0	2	Export	705	Slovenia	SVN	32	Argentina	ARG								05	VEGETABLES AND FRUIT	1	No Quantity							20269			0
S3	2000	2000	2000	2	0	2	Export	705	Slovenia	SVN	36	Australia	AUS								05	VEGETABLES AND FRUIT	1	No Quantity							36			0
S3	2000	2000	2000	2	0	2	Export	705	Slovenia	SVN	40	Austria	AUT								05	VEGETABLES AND FRUIT	1	No Quantity							953191			0
S3	2000	2000	2000	2	0	2	Export	705	Slovenia	SVN	56	Belgium	BEL								05	VEGETABLES AND FRUIT	1	No Quantity							452750			0
S3	2000	2000	2000	2	0	2	Export	705	Slovenia	SVN	70	Bosnia Herzegovina	BIH								05	VEGETABLES AND FRUIT	1	No Quantity							3890797			0
S3	2000	2000	2000	2	0	2	Export	705	Slovenia	SVN	100	Bulgaria	BGR								05	VEGETABLES AND FRUIT	1	No Quantity							25910			0
S3	2000	2000	2000	2	0	2	Export	705	Slovenia	SVN	112	Belarus	BLR								05	VEGETABLES AND FRUIT	1	No Quantity							256234			0
S3	2000	2000	2000	2	0	2	Export	705	Slovenia	SVN	124	Canada	CAN								05	VEGETABLES AND FRUIT	1	No Quantity							115742			0
S3	2000	2000	2000	2	0	2	Export	705	Slovenia	SVN	191	Croatia	HRV								05	VEGETABLES AND FRUIT	1	No Quantity							9154381			0
S3	2000	2000	2000	2	0	2	Export	705	Slovenia	SVN	203	Czechia	CZE								05	VEGETABLES AND FRUIT	1	No Quantity							400570			0
S3	2000	2000	2000	2	0	2	Export	705	Slovenia	SVN	233	Estonia	EST								05	VEGETABLES AND FRUIT	1	No Quantity							2			0
S3	2000	2000	2000	2	0	2	Export	705	Slovenia	SVN	251	France	FRA								05	VEGETABLES AND FRUIT	1	No Quantity							102872			0
S3	2000	2000	2000	2	0	2	Export	705	Slovenia	SVN	276	Germany	DEU								05	VEGETABLES AND FRUIT	1	No Quantity							5665173			0
S3	2000	2000	2000	2	0	2	Export	705	Slovenia	SVN	300	Greece	GRC								05	VEGETABLES AND FRUIT	1	No Quantity							4733			0
S3	2000	2000	2000	2	0	2	Export	705	Slovenia	SVN	348	Hungary	HUN								05	VEGETABLES AND FRUIT	1	No Quantity							398688			0
S3	2000	2000	2000	2	0	2	Export	705	Slovenia	SVN	364	Iran	IRN								05	VEGETABLES AND FRUIT	1	No Quantity							95			0
S3	2000	2000	2000	2	0	2	Export	705	Slovenia	SVN	376	Israel	ISR								05	VEGETABLES AND FRUIT	1	No Quantity							44946			0
S3	2000	2000	2000	2	0	2	Export	705	Slovenia	SVN	381	Italy	ITA								05	VEGETABLES AND FRUIT	1	No Quantity							2707284			0
S3	2000	2000	2000	2	0	2	Export	705	Slovenia	SVN	392	Japan	JPN								05	VEGETABLES AND FRUIT	1	No Quantity							517160			0
S3	2000	2000	2000	2	0	2	Export	705	Slovenia	SVN	398	Kazakhstan	KAZ								05	VEGETABLES AND FRUIT	1	No Quantity							25			0
S3	2000	2000	2000	2	0	2	Export	705	Slovenia	SVN	440	Lithuania	LTU								05	VEGETABLES AND FRUIT	1	No Quantity							25543			0
S3	2000	2000	2000	2	0	2	Export	705	Slovenia	SVN	442	Luxembourg	LUX								05	VEGETABLES AND FRUIT	1	No Quantity							39098			0
S3	2000	2000	2000	2	0	2	Export	705	Slovenia	SVN	498	Rep. of Moldova	MDA								05	VEGETABLES AND FRUIT	1	No Quantity							3361			0
S3	2000	2000	2000	2	0	2	Export	705	Slovenia	SVN	528	Netherlands	NLD								05	VEGETABLES AND FRUIT	1	No Quantity							123353			0
S3	2000	2000	2000	2	0	2	Export	705	Slovenia	SVN	579	Norway	NOR								05	VEGETABLES AND FRUIT	1	No Quantity							120622			0
S3	2000	2000	2000	2	0	2	Export	705	Slovenia	SVN	616	Poland	POL								05	VEGETABLES AND FRUIT	1	No Quantity							792			0
S3	2000	2000	2000	2	0	2	Export	705	Slovenia	SVN	642	Romania	ROU								05	VEGETABLES AND FRUIT	1	No Quantity							241372			0
S3	2000	2000	2000	2	0	2	Export	705	Slovenia	SVN	643	Russian Federation	RUS								05	VEGETABLES AND FRUIT	1	No Quantity							850335			0
S3	2000	2000	2000	2	0	2	Export	705	Slovenia	SVN	703	Slovakia	SVK								05	VEGETABLES AND FRUIT	1	No Quantity							219757			0
S3	2000	2000	2000	2	0	2	Export	705	Slovenia	SVN	724	Spain	ESP								05	VEGETABLES AND FRUIT	1	No Quantity							96			0
S3	2000	2000	2000	2	0	2	Export	705	Slovenia	SVN	752	Sweden	SWE								05	VEGETABLES AND FRUIT	1	No Quantity							251550			0
S3	2000	2000	2000	2	0	2	Export	705	Slovenia	SVN	757	Switzerland	CHE								05	VEGETABLES AND FRUIT	1	No Quantity							170314			0
S3	2000	2000	2000	2	0	2	Export	705	Slovenia	SVN	792	Turkey	TUR								05	VEGETABLES AND FRUIT	1	No Quantity							6960			0
S3	2000	2000	2000	2	0	2	Export	705	Slovenia	SVN	804	Ukraine	UKR								05	VEGETABLES AND FRUIT	1	No Quantity							41541			0
S3	2000	2000	2000	2	0	2	Export	705	Slovenia	SVN	807	North Macedonia	MKD								05	VEGETABLES AND FRUIT	1	No Quantity							199435			0
S3	2000	2000	2000	2	0	2	Export	705	Slovenia	SVN	818	Egypt	EGY								05	VEGETABLES AND FRUIT	1	No Quantity							1922			0
S3	2000	2000	2000	2	0	2	Export	705	Slovenia	SVN	826	United Kingdom	GBR								05	VEGETABLES AND FRUIT	1	No Quantity							405436			0
S3	2000	2000	2000	2	0	2	Export	705	Slovenia	SVN	842	USA	USA								05	VEGETABLES AND FRUIT	1	No Quantity							117397			0
S3	2000	2000	2000	2	0	2	Export	705	Slovenia	SVN	891	Serbia and Montenegro	SCG								05	VEGETABLES AND FRUIT	1	No Quantity							557891			0
S3	2000	2000	2000	2	0	2	Export	705	Slovenia	SVN	899	Areas, nes									05	VEGETABLES AND FRUIT	1	No Quantity							12194			0
S3	2000	2000	2000	2	0	2	Export	710	South Africa	ZAF	0	World	WLD								05	VEGETABLES AND FRUIT	1	No Quantity							818582604			0
S3	2000	2000	2000	2	0	2	Export	710	South Africa	ZAF	20	Andorra	AND								05	VEGETABLES AND FRUIT	1	No Quantity							5963			0
S3	2000	2000	2000	2	0	2	Export	710	South Africa	ZAF	24	Angola	AGO								05	VEGETABLES AND FRUIT	1	No Quantity							9366191			0
S3	2000	2000	2000	2	0	2	Export	710	South Africa	ZAF	28	Antigua and Barbuda	ATG								05	VEGETABLES AND FRUIT	1	No Quantity							4574			0
S3	2000	2000	2000	2	0	2	Export	710	South Africa	ZAF	32	Argentina	ARG								05	VEGETABLES AND FRUIT	1	No Quantity							1979420			0
S3	2000	2000	2000	2	0	2	Export	710	South Africa	ZAF	36	Australia	AUS								05	VEGETABLES AND FRUIT	1	No Quantity							2637068			0
S3	2000	2000	2000	2	0	2	Export	710	South Africa	ZAF	40	Austria	AUT								05	VEGETABLES AND FRUIT	1	No Quantity							4034481			0
S3	2000	2000	2000	2	0	2	Export	710	South Africa	ZAF	44	Bahamas	BHS								05	VEGETABLES AND FRUIT	1	No Quantity							46583			0
S3	2000	2000	2000	2	0	2	Export	710	South Africa	ZAF	48	Bahrain	BHR								05	VEGETABLES AND FRUIT	1	No Quantity							724751			0
S3	2000	2000	2000	2	0	2	Export	710	South Africa	ZAF	50	Bangladesh	BGD								05	VEGETABLES AND FRUIT	1	No Quantity							396578			0
S3	2000	2000	2000	2	0	2	Export	710	South Africa	ZAF	56	Belgium	BEL								05	VEGETABLES AND FRUIT	1	No Quantity							103873923			0
S3	2000	2000	2000	2	0	2	Export	710	South Africa	ZAF	60	Bermuda	BMU								05	VEGETABLES AND FRUIT	1	No Quantity							31199			0
S3	2000	2000	2000	2	0	2	Export	710	South Africa	ZAF	76	Brazil	BRA								05	VEGETABLES AND FRUIT	1	No Quantity							30349			0
S3	2000	2000	2000	2	0	2	Export	710	South Africa	ZAF	96	Brunei Darussalam	BRN								05	VEGETABLES AND FRUIT	1	No Quantity							18337			0
S3	2000	2000	2000	2	0	2	Export	710	South Africa	ZAF	100	Bulgaria	BGR								05	VEGETABLES AND FRUIT	1	No Quantity							487952			0
S3	2000	2000	2000	2	0	2	Export	710	South Africa	ZAF	104	Myanmar	MMR								05	VEGETABLES AND FRUIT	1	No Quantity							732			0
S3	2000	2000	2000	2	0	2	Export	710	South Africa	ZAF	108	Burundi	BDI								05	VEGETABLES AND FRUIT	1	No Quantity							6465			0
S3	2000	2000	2000	2	0	2	Export	710	South Africa	ZAF	116	Cambodia	KHM								05	VEGETABLES AND FRUIT	1	No Quantity							44348			0
S3	2000	2000	2000	2	0	2	Export	710	South Africa	ZAF	120	Cameroon	CMR								05	VEGETABLES AND FRUIT	1	No Quantity							100081			0
S3	2000	2000	2000	2	0	2	Export	710	South Africa	ZAF	124	Canada	CAN								05	VEGETABLES AND FRUIT	1	No Quantity							35828491			0
S3	2000	2000	2000	2	0	2	Export	710	South Africa	ZAF	132	Cabo Verde	CPV								05	VEGETABLES AND FRUIT	1	No Quantity							227			0
S3	2000	2000	2000	2	0	2	Export	710	South Africa	ZAF	136	Cayman Isds	CYM								05	VEGETABLES AND FRUIT	1	No Quantity							9			0
S3	2000	2000	2000	2	0	2	Export	710	South Africa	ZAF	140	Central African Rep.	CAF								05	VEGETABLES AND FRUIT	1	No Quantity							675			0
S3	2000	2000	2000	2	0	2	Export	710	South Africa	ZAF	144	Sri Lanka	LKA								05	VEGETABLES AND FRUIT	1	No Quantity							580409			0
S3	2000	2000	2000	2	0	2	Export	710	South Africa	ZAF	148	Chad	TCD								05	VEGETABLES AND FRUIT	1	No Quantity							4097			0
S3	2000	2000	2000	2	0	2	Export	710	South Africa	ZAF	152	Chile	CHL								05	VEGETABLES AND FRUIT	1	No Quantity							1012784			0
S3	2000	2000	2000	2	0	2	Export	710	South Africa	ZAF	156	China	CHN								05	VEGETABLES AND FRUIT	1	No Quantity							151122			0
S3	2000	2000	2000	2	0	2	Export	710	South Africa	ZAF	170	Colombia	COL								05	VEGETABLES AND FRUIT	1	No Quantity							101			0
S3	2000	2000	2000	2	0	2	Export	710	South Africa	ZAF	174	Comoros	COM								05	VEGETABLES AND FRUIT	1	No Quantity							82812			0
S3	2000	2000	2000	2	0	2	Export	710	South Africa	ZAF	175	Mayotte	MYT								05	VEGETABLES AND FRUIT	1	No Quantity							84483			0
S3	2000	2000	2000	2	0	2	Export	710	South Africa	ZAF	178	Congo	COG								05	VEGETABLES AND FRUIT	1	No Quantity							123067			0
S3	2000	2000	2000	2	0	2	Export	710	South Africa	ZAF	180	Dem. Rep. of the Congo	COD								05	VEGETABLES AND FRUIT	1	No Quantity							3050889			0
S3	2000	2000	2000	2	0	2	Export	710	South Africa	ZAF	196	Cyprus	CYP								05	VEGETABLES AND FRUIT	1	No Quantity							171547			0
S3	2000	2000	2000	2	0	2	Export	710	South Africa	ZAF	203	Czechia	CZE								05	VEGETABLES AND FRUIT	1	No Quantity							45282			0
S3	2000	2000	2000	2	0	2	Export	710	South Africa	ZAF	204	Benin	BEN								05	VEGETABLES AND FRUIT	1	No Quantity							1851786			0
S3	2000	2000	2000	2	0	2	Export	710	South Africa	ZAF	208	Denmark	DNK								05	VEGETABLES AND FRUIT	1	No Quantity							971049			0
S3	2000	2000	2000	2	0	2	Export	710	South Africa	ZAF	214	Dominican Rep.	DOM								05	VEGETABLES AND FRUIT	1	No Quantity							23636			0
S3	2000	2000	2000	2	0	2	Export	710	South Africa	ZAF	231	Ethiopia	ETH								05	VEGETABLES AND FRUIT	1	No Quantity							82665			0
S3	2000	2000	2000	2	0	2	Export	710	South Africa	ZAF	238	Falkland Isds (Malvinas)	FLK								05	VEGETABLES AND FRUIT	1	No Quantity							5271			0
S3	2000	2000	2000	2	0	2	Export	710	South Africa	ZAF	246	Finland	FIN								05	VEGETABLES AND FRUIT	1	No Quantity							367114			0
S3	2000	2000	2000	2	0	2	Export	710	South Africa	ZAF	251	France	FRA								05	VEGETABLES AND FRUIT	1	No Quantity							33712956			0
S3	2000	2000	2000	2	0	2	Export	710	South Africa	ZAF	262	Djibouti	DJI								05	VEGETABLES AND FRUIT	1	No Quantity							9766			0
S3	2000	2000	2000	2	0	2	Export	710	South Africa	ZAF	266	Gabon	GAB								05	VEGETABLES AND FRUIT	1	No Quantity							678091			0
S3	2000	2000	2000	2	0	2	Export	710	South Africa	ZAF	270	Gambia	GMB								05	VEGETABLES AND FRUIT	1	No Quantity							21388			0
S3	2000	2000	2000	2	0	2	Export	710	South Africa	ZAF	276	Germany	DEU								05	VEGETABLES AND FRUIT	1	No Quantity							34388408			0
S3	2000	2000	2000	2	0	2	Export	710	South Africa	ZAF	288	Ghana	GHA								05	VEGETABLES AND FRUIT	1	No Quantity							451106			0
S3	2000	2000	2000	2	0	2	Export	710	South Africa	ZAF	300	Greece	GRC								05	VEGETABLES AND FRUIT	1	No Quantity							1177211			0
S3	2000	2000	2000	2	0	2	Export	710	South Africa	ZAF	324	Guinea	GIN								05	VEGETABLES AND FRUIT	1	No Quantity							5607			0
S3	2000	2000	2000	2	0	2	Export	710	South Africa	ZAF	344	China, Hong Kong SAR	HKG								05	VEGETABLES AND FRUIT	1	No Quantity							21936633			0
S3	2000	2000	2000	2	0	2	Export	710	South Africa	ZAF	348	Hungary	HUN								05	VEGETABLES AND FRUIT	1	No Quantity							407341			0
S3	2000	2000	2000	2	0	2	Export	710	South Africa	ZAF	352	Iceland	ISL								05	VEGETABLES AND FRUIT	1	No Quantity							134434			0
S3	2000	2000	2000	2	0	2	Export	710	South Africa	ZAF	360	Indonesia	IDN								05	VEGETABLES AND FRUIT	1	No Quantity							364561			0
S3	2000	2000	2000	2	0	2	Export	710	South Africa	ZAF	364	Iran	IRN								05	VEGETABLES AND FRUIT	1	No Quantity							43858			0
S3	2000	2000	2000	2	0	2	Export	710	South Africa	ZAF	372	Ireland	IRL								05	VEGETABLES AND FRUIT	1	No Quantity							223632			0
S3	2000	2000	2000	2	0	2	Export	710	South Africa	ZAF	376	Israel	ISR								05	VEGETABLES AND FRUIT	1	No Quantity							8021324			0
S3	2000	2000	2000	2	0	2	Export	710	South Africa	ZAF	381	Italy	ITA								05	VEGETABLES AND FRUIT	1	No Quantity							7084321			0
S3	2000	2000	2000	2	0	2	Export	710	South Africa	ZAF	384	Côte d'Ivoire	CIV								05	VEGETABLES AND FRUIT	1	No Quantity							975525			0
S3	2000	2000	2000	2	0	2	Export	710	South Africa	ZAF	388	Jamaica	JAM								05	VEGETABLES AND FRUIT	1	No Quantity							20026			0
S3	2000	2000	2000	2	0	2	Export	710	South Africa	ZAF	392	Japan	JPN								05	VEGETABLES AND FRUIT	1	No Quantity							55785641			0
S3	2000	2000	2000	2	0	2	Export	710	South Africa	ZAF	400	Jordan	JOR								05	VEGETABLES AND FRUIT	1	No Quantity							105565			0
S3	2000	2000	2000	2	0	2	Export	710	South Africa	ZAF	404	Kenya	KEN								05	VEGETABLES AND FRUIT	1	No Quantity							1961704			0
S3	2000	2000	2000	2	0	2	Export	710	South Africa	ZAF	408	Dem. People's Rep. of Korea	PRK								05	VEGETABLES AND FRUIT	1	No Quantity							100609			0
S3	2000	2000	2000	2	0	2	Export	710	South Africa	ZAF	410	Rep. of Korea	KOR								05	VEGETABLES AND FRUIT	1	No Quantity							2822903			0
S3	2000	2000	2000	2	0	2	Export	710	South Africa	ZAF	414	Kuwait	KWT								05	VEGETABLES AND FRUIT	1	No Quantity							697518			0
S3	2000	2000	2000	2	0	2	Export	710	South Africa	ZAF	422	Lebanon	LBN								05	VEGETABLES AND FRUIT	1	No Quantity							355850			0
S3	2000	2000	2000	2	0	2	Export	710	South Africa	ZAF	428	Latvia	LVA								05	VEGETABLES AND FRUIT	1	No Quantity							2368			0
S3	2000	2000	2000	2	0	2	Export	710	South Africa	ZAF	430	Liberia	LBR								05	VEGETABLES AND FRUIT	1	No Quantity							16147			0
S3	2000	2000	2000	2	0	2	Export	710	South Africa	ZAF	434	Libya	LBY								05	VEGETABLES AND FRUIT	1	No Quantity							1885602			0
S3	2000	2000	2000	2	0	2	Export	710	South Africa	ZAF	442	Luxembourg	LUX								05	VEGETABLES AND FRUIT	1	No Quantity							395169			0
S3	2000	2000	2000	2	0	2	Export	710	South Africa	ZAF	446	China, Macao SAR	MAC								05	VEGETABLES AND FRUIT	1	No Quantity							42			0
S3	2000	2000	2000	2	0	2	Export	710	South Africa	ZAF	450	Madagascar	MDG								05	VEGETABLES AND FRUIT	1	No Quantity							7155			0
S3	2000	2000	2000	2	0	2	Export	710	South Africa	ZAF	454	Malawi	MWI								05	VEGETABLES AND FRUIT	1	No Quantity							1966259			0
S3	2000	2000	2000	2	0	2	Export	710	South Africa	ZAF	458	Malaysia	MYS								05	VEGETABLES AND FRUIT	1	No Quantity							4666136			0
S3	2000	2000	2000	2	0	2	Export	710	South Africa	ZAF	462	Maldives	MDV								05	VEGETABLES AND FRUIT	1	No Quantity							311862			0
S3	2000	2000	2000	2	0	2	Export	710	South Africa	ZAF	466	Mali	MLI								05	VEGETABLES AND FRUIT	1	No Quantity							24206			0
S3	2000	2000	2000	2	0	2	Export	710	South Africa	ZAF	470	Malta	MLT								05	VEGETABLES AND FRUIT	1	No Quantity							214797			0
S3	2000	2000	2000	2	0	2	Export	710	South Africa	ZAF	480	Mauritius	MUS								05	VEGETABLES AND FRUIT	1	No Quantity							8526866			0
S3	2000	2000	2000	2	0	2	Export	710	South Africa	ZAF	484	Mexico	MEX								05	VEGETABLES AND FRUIT	1	No Quantity							36			0
S3	2000	2000	2000	2	0	2	Export	710	South Africa	ZAF	490	Other Asia, nes									05	VEGETABLES AND FRUIT	1	No Quantity							3698296			0
S3	2000	2000	2000	2	0	2	Export	710	South Africa	ZAF	504	Morocco	MAR								05	VEGETABLES AND FRUIT	1	No Quantity							251121			0
S3	2000	2000	2000	2	0	2	Export	710	South Africa	ZAF	508	Mozambique	MOZ								05	VEGETABLES AND FRUIT	1	No Quantity							16192214			0
S3	2000	2000	2000	2	0	2	Export	710	South Africa	ZAF	512	Oman	OMN								05	VEGETABLES AND FRUIT	1	No Quantity							120478			0
S3	2000	2000	2000	2	0	2	Export	710	South Africa	ZAF	528	Netherlands	NLD								05	VEGETABLES AND FRUIT	1	No Quantity							132568576			0
S3	2000	2000	2000	2	0	2	Export	710	South Africa	ZAF	530	Neth. Antilles	ANT								05	VEGETABLES AND FRUIT	1	No Quantity							142628			0
S3	2000	2000	2000	2	0	2	Export	710	South Africa	ZAF	533	Aruba	ABW								05	VEGETABLES AND FRUIT	1	No Quantity							15564			0
S3	2000	2000	2000	2	0	2	Export	710	South Africa	ZAF	540	New Caledonia	NCL								05	VEGETABLES AND FRUIT	1	No Quantity							11174			0
S3	2000	2000	2000	2	0	2	Export	710	South Africa	ZAF	554	New Zealand	NZL								05	VEGETABLES AND FRUIT	1	No Quantity							1321222			0
S3	2000	2000	2000	2	0	2	Export	710	South Africa	ZAF	566	Nigeria	NGA								05	VEGETABLES AND FRUIT	1	No Quantity							601314			0
S3	2000	2000	2000	2	0	2	Export	710	South Africa	ZAF	579	Norway	NOR								05	VEGETABLES AND FRUIT	1	No Quantity							697220			0
S3	2000	2000	2000	2	0	2	Export	710	South Africa	ZAF	586	Pakistan	PAK								05	VEGETABLES AND FRUIT	1	No Quantity							66519			0
S3	2000	2000	2000	2	0	2	Export	710	South Africa	ZAF	608	Philippines	PHL								05	VEGETABLES AND FRUIT	1	No Quantity							3731683			0
S3	2000	2000	2000	2	0	2	Export	710	South Africa	ZAF	616	Poland	POL								05	VEGETABLES AND FRUIT	1	No Quantity							686483			0
S3	2000	2000	2000	2	0	2	Export	710	South Africa	ZAF	620	Portugal	PRT								05	VEGETABLES AND FRUIT	1	No Quantity							3954678			0
S3	2000	2000	2000	2	0	2	Export	710	South Africa	ZAF	634	Qatar	QAT								05	VEGETABLES AND FRUIT	1	No Quantity							115481			0
S3	2000	2000	2000	2	0	2	Export	710	South Africa	ZAF	642	Romania	ROU								05	VEGETABLES AND FRUIT	1	No Quantity							151722			0
S3	2000	2000	2000	2	0	2	Export	710	South Africa	ZAF	643	Russian Federation	RUS								05	VEGETABLES AND FRUIT	1	No Quantity							5173150			0
S3	2000	2000	2000	2	0	2	Export	710	South Africa	ZAF	646	Rwanda	RWA								05	VEGETABLES AND FRUIT	1	No Quantity							1438			0
S3	2000	2000	2000	2	0	2	Export	710	South Africa	ZAF	654	Saint Helena	SHN								05	VEGETABLES AND FRUIT	1	No Quantity							273805			0
S3	2000	2000	2000	2	0	2	Export	710	South Africa	ZAF	666	Saint Pierre and Miquelon	SPM								05	VEGETABLES AND FRUIT	1	No Quantity							29642			0
S3	2000	2000	2000	2	0	2	Export	710	South Africa	ZAF	682	Saudi Arabia	SAU								05	VEGETABLES AND FRUIT	1	No Quantity							31197454			0
S3	2000	2000	2000	2	0	2	Export	710	South Africa	ZAF	686	Senegal	SEN								05	VEGETABLES AND FRUIT	1	No Quantity							926049			0
S3	2000	2000	2000	2	0	2	Export	710	South Africa	ZAF	690	Seychelles	SYC								05	VEGETABLES AND FRUIT	1	No Quantity							1753506			0
S3	2000	2000	2000	2	0	2	Export	710	South Africa	ZAF	694	Sierra Leone	SLE								05	VEGETABLES AND FRUIT	1	No Quantity							3036			0
S3	2000	2000	2000	2	0	2	Export	710	South Africa	ZAF	699	India	IND								05	VEGETABLES AND FRUIT	1	No Quantity							154082			0
S3	2000	2000	2000	2	0	2	Export	710	South Africa	ZAF	702	Singapore	SGP								05	VEGETABLES AND FRUIT	1	No Quantity							4496223			0
S3	2000	2000	2000	2	0	2	Export	710	South Africa	ZAF	703	Slovakia	SVK								05	VEGETABLES AND FRUIT	1	No Quantity							913097			0
S3	2000	2000	2000	2	0	2	Export	710	South Africa	ZAF	704	Viet Nam	VNM								05	VEGETABLES AND FRUIT	1	No Quantity							136106			0
S3	2000	2000	2000	2	0	2	Export	710	South Africa	ZAF	705	Slovenia	SVN								05	VEGETABLES AND FRUIT	1	No Quantity							1003598			0
S3	2000	2000	2000	2	0	2	Export	710	South Africa	ZAF	716	Zimbabwe	ZWE								05	VEGETABLES AND FRUIT	1	No Quantity							4552220			0
S3	2000	2000	2000	2	0	2	Export	710	South Africa	ZAF	724	Spain	ESP								05	VEGETABLES AND FRUIT	1	No Quantity							17763202			0
S3	2000	2000	2000	2	0	2	Export	710	South Africa	ZAF	736	Fmr Sudan	SDN								05	VEGETABLES AND FRUIT	1	No Quantity							12677			0
S3	2000	2000	2000	2	0	2	Export	710	South Africa	ZAF	740	Suriname	SUR								05	VEGETABLES AND FRUIT	1	No Quantity							17898			0
S3	2000	2000	2000	2	0	2	Export	710	South Africa	ZAF	752	Sweden	SWE								05	VEGETABLES AND FRUIT	1	No Quantity							1590151			0
S3	2000	2000	2000	2	0	2	Export	710	South Africa	ZAF	757	Switzerland	CHE								05	VEGETABLES AND FRUIT	1	No Quantity							9745671			0
S3	2000	2000	2000	2	0	2	Export	710	South Africa	ZAF	760	Syria	SYR								05	VEGETABLES AND FRUIT	1	No Quantity							33255			0
S3	2000	2000	2000	2	0	2	Export	710	South Africa	ZAF	764	Thailand	THA								05	VEGETABLES AND FRUIT	1	No Quantity							960039			0
S3	2000	2000	2000	2	0	2	Export	710	South Africa	ZAF	768	Togo	TGO								05	VEGETABLES AND FRUIT	1	No Quantity							76334			0
S3	2000	2000	2000	2	0	2	Export	710	South Africa	ZAF	776	Tonga	TON								05	VEGETABLES AND FRUIT	1	No Quantity							4650			0
S3	2000	2000	2000	2	0	2	Export	710	South Africa	ZAF	780	Trinidad and Tobago	TTO								05	VEGETABLES AND FRUIT	1	No Quantity							24968			0
S3	2000	2000	2000	2	0	2	Export	710	South Africa	ZAF	784	United Arab Emirates	ARE								05	VEGETABLES AND FRUIT	1	No Quantity							16056847			0
S3	2000	2000	2000	2	0	2	Export	710	South Africa	ZAF	792	Turkey	TUR								05	VEGETABLES AND FRUIT	1	No Quantity							54399			0
S3	2000	2000	2000	2	0	2	Export	710	South Africa	ZAF	800	Uganda	UGA								05	VEGETABLES AND FRUIT	1	No Quantity							265463			0
S3	2000	2000	2000	2	0	2	Export	710	South Africa	ZAF	804	Ukraine	UKR								05	VEGETABLES AND FRUIT	1	No Quantity							316326			0
S3	2000	2000	2000	2	0	2	Export	710	South Africa	ZAF	818	Egypt	EGY								05	VEGETABLES AND FRUIT	1	No Quantity							144458			0
S3	2000	2000	2000	2	0	2	Export	710	South Africa	ZAF	826	United Kingdom	GBR								05	VEGETABLES AND FRUIT	1	No Quantity							138570548			0
S3	2000	2000	2000	2	0	2	Export	710	South Africa	ZAF	834	United Rep. of Tanzania	TZA								05	VEGETABLES AND FRUIT	1	No Quantity							564169			0
S3	2000	2000	2000	2	0	2	Export	710	South Africa	ZAF	837	Bunkers									05	VEGETABLES AND FRUIT	1	No Quantity							222137			0
S3	2000	2000	2000	2	0	2	Export	710	South Africa	ZAF	842	USA	USA								05	VEGETABLES AND FRUIT	1	No Quantity							52268650			0
S3	2000	2000	2000	2	0	2	Export	710	South Africa	ZAF	858	Uruguay	URY								05	VEGETABLES AND FRUIT	1	No Quantity							215409			0
S3	2000	2000	2000	2	0	2	Export	710	South Africa	ZAF	862	Venezuela	VEN								05	VEGETABLES AND FRUIT	1	No Quantity							38971			0
S3	2000	2000	2000	2	0	2	Export	710	South Africa	ZAF	887	Yemen	YEM								05	VEGETABLES AND FRUIT	1	No Quantity							13712			0
S3	2000	2000	2000	2	0	2	Export	710	South Africa	ZAF	891	Serbia and Montenegro	SCG								05	VEGETABLES AND FRUIT	1	No Quantity							2731020			0
S3	2000	2000	2000	2	0	2	Export	710	South Africa	ZAF	894	Zambia	ZMB								05	VEGETABLES AND FRUIT	1	No Quantity							4222738			0
S3	2000	2000	2000	2	0	2	Export	705	Slovenia	SVN	0	World	WLD								06	SUGAR,SUGR.PREPTNS,HONEY	1	No Quantity							11902093			0
S3	2000	2000	2000	2	0	2	Export	705	Slovenia	SVN	8	Albania	ALB								06	SUGAR,SUGR.PREPTNS,HONEY	1	No Quantity							5999			0
S3	2000	2000	2000	2	0	2	Export	705	Slovenia	SVN	31	Azerbaijan	AZE								06	SUGAR,SUGR.PREPTNS,HONEY	1	No Quantity							5128			0
S3	2000	2000	2000	2	0	2	Export	705	Slovenia	SVN	32	Argentina	ARG								06	SUGAR,SUGR.PREPTNS,HONEY	1	No Quantity							31051			0
S3	2000	2000	2000	2	0	2	Export	705	Slovenia	SVN	36	Australia	AUS								06	SUGAR,SUGR.PREPTNS,HONEY	1	No Quantity							2636			0
S3	2000	2000	2000	2	0	2	Export	705	Slovenia	SVN	40	Austria	AUT								06	SUGAR,SUGR.PREPTNS,HONEY	1	No Quantity							290678			0
S3	2000	2000	2000	2	0	2	Export	705	Slovenia	SVN	56	Belgium	BEL								06	SUGAR,SUGR.PREPTNS,HONEY	1	No Quantity							5204			0
S3	2000	2000	2000	2	0	2	Export	705	Slovenia	SVN	70	Bosnia Herzegovina	BIH								06	SUGAR,SUGR.PREPTNS,HONEY	1	No Quantity							1204029			0
S3	2000	2000	2000	2	0	2	Export	705	Slovenia	SVN	100	Bulgaria	BGR								06	SUGAR,SUGR.PREPTNS,HONEY	1	No Quantity							8612			0
S3	2000	2000	2000	2	0	2	Export	705	Slovenia	SVN	124	Canada	CAN								06	SUGAR,SUGR.PREPTNS,HONEY	1	No Quantity							28843			0
S3	2000	2000	2000	2	0	2	Export	705	Slovenia	SVN	191	Croatia	HRV								06	SUGAR,SUGR.PREPTNS,HONEY	1	No Quantity							2879657			0
S3	2000	2000	2000	2	0	2	Export	705	Slovenia	SVN	203	Czechia	CZE								06	SUGAR,SUGR.PREPTNS,HONEY	1	No Quantity							110695			0
S3	2000	2000	2000	2	0	2	Export	705	Slovenia	SVN	233	Estonia	EST								06	SUGAR,SUGR.PREPTNS,HONEY	1	No Quantity							6			0
S3	2000	2000	2000	2	0	2	Export	705	Slovenia	SVN	251	France	FRA								06	SUGAR,SUGR.PREPTNS,HONEY	1	No Quantity							16888			0
S3	2000	2000	2000	2	0	2	Export	705	Slovenia	SVN	276	Germany	DEU								06	SUGAR,SUGR.PREPTNS,HONEY	1	No Quantity							5133972			0
S3	2000	2000	2000	2	0	2	Export	705	Slovenia	SVN	348	Hungary	HUN								06	SUGAR,SUGR.PREPTNS,HONEY	1	No Quantity							97111			0
S3	2000	2000	2000	2	0	2	Export	705	Slovenia	SVN	376	Israel	ISR								06	SUGAR,SUGR.PREPTNS,HONEY	1	No Quantity							17059			0
S3	2000	2000	2000	2	0	2	Export	705	Slovenia	SVN	381	Italy	ITA								06	SUGAR,SUGR.PREPTNS,HONEY	1	No Quantity							35989			0
S3	2000	2000	2000	2	0	2	Export	705	Slovenia	SVN	410	Rep. of Korea	KOR								06	SUGAR,SUGR.PREPTNS,HONEY	1	No Quantity							172			0
S3	2000	2000	2000	2	0	2	Export	705	Slovenia	SVN	428	Latvia	LVA								06	SUGAR,SUGR.PREPTNS,HONEY	1	No Quantity							88			0
S3	2000	2000	2000	2	0	2	Export	705	Slovenia	SVN	440	Lithuania	LTU								06	SUGAR,SUGR.PREPTNS,HONEY	1	No Quantity							254			0
S3	2000	2000	2000	2	0	2	Export	705	Slovenia	SVN	498	Rep. of Moldova	MDA								06	SUGAR,SUGR.PREPTNS,HONEY	1	No Quantity							7751			0
S3	2000	2000	2000	2	0	2	Export	705	Slovenia	SVN	566	Nigeria	NGA								06	SUGAR,SUGR.PREPTNS,HONEY	1	No Quantity							92820			0
S3	2000	2000	2000	2	0	2	Export	705	Slovenia	SVN	616	Poland	POL								06	SUGAR,SUGR.PREPTNS,HONEY	1	No Quantity							110099			0
S3	2000	2000	2000	2	0	2	Export	705	Slovenia	SVN	643	Russian Federation	RUS								06	SUGAR,SUGR.PREPTNS,HONEY	1	No Quantity							94595			0
S3	2000	2000	2000	2	0	2	Export	705	Slovenia	SVN	703	Slovakia	SVK								06	SUGAR,SUGR.PREPTNS,HONEY	1	No Quantity							47570			0
S3	2000	2000	2000	2	0	2	Export	705	Slovenia	SVN	752	Sweden	SWE								06	SUGAR,SUGR.PREPTNS,HONEY	1	No Quantity							98079			0
S3	2000	2000	2000	2	0	2	Export	705	Slovenia	SVN	757	Switzerland	CHE								06	SUGAR,SUGR.PREPTNS,HONEY	1	No Quantity							41982			0
S3	2000	2000	2000	2	0	2	Export	705	Slovenia	SVN	784	United Arab Emirates	ARE								06	SUGAR,SUGR.PREPTNS,HONEY	1	No Quantity							1			0
S3	2000	2000	2000	2	0	2	Export	705	Slovenia	SVN	804	Ukraine	UKR								06	SUGAR,SUGR.PREPTNS,HONEY	1	No Quantity							393834			0
S3	2000	2000	2000	2	0	2	Export	705	Slovenia	SVN	807	North Macedonia	MKD								06	SUGAR,SUGR.PREPTNS,HONEY	1	No Quantity							276863			0
S3	2000	2000	2000	2	0	2	Export	705	Slovenia	SVN	818	Egypt	EGY								06	SUGAR,SUGR.PREPTNS,HONEY	1	No Quantity							15			0
S3	2000	2000	2000	2	0	2	Export	705	Slovenia	SVN	826	United Kingdom	GBR								06	SUGAR,SUGR.PREPTNS,HONEY	1	No Quantity							66652			0
S3	2000	2000	2000	2	0	2	Export	705	Slovenia	SVN	842	USA	USA								06	SUGAR,SUGR.PREPTNS,HONEY	1	No Quantity							125439			0
S3	2000	2000	2000	2	0	2	Export	705	Slovenia	SVN	891	Serbia and Montenegro	SCG								06	SUGAR,SUGR.PREPTNS,HONEY	1	No Quantity							672322			0
S3	2000	2000	2000	2	0	2	Export	710	South Africa	ZAF	0	World	WLD								06	SUGAR,SUGR.PREPTNS,HONEY	1	No Quantity							291439040			0
S3	2000	2000	2000	2	0	2	Export	710	South Africa	ZAF	12	Algeria	DZA								06	SUGAR,SUGR.PREPTNS,HONEY	1	No Quantity							7			0
S3	2000	2000	2000	2	0	2	Export	710	South Africa	ZAF	24	Angola	AGO								06	SUGAR,SUGR.PREPTNS,HONEY	1	No Quantity							3555019			0
S3	2000	2000	2000	2	0	2	Export	710	South Africa	ZAF	32	Argentina	ARG								06	SUGAR,SUGR.PREPTNS,HONEY	1	No Quantity							4569			0
S3	2000	2000	2000	2	0	2	Export	710	South Africa	ZAF	36	Australia	AUS								06	SUGAR,SUGR.PREPTNS,HONEY	1	No Quantity							1532567			0
S3	2000	2000	2000	2	0	2	Export	710	South Africa	ZAF	48	Bahrain	BHR								06	SUGAR,SUGR.PREPTNS,HONEY	1	No Quantity							70393			0
S3	2000	2000	2000	2	0	2	Export	710	South Africa	ZAF	50	Bangladesh	BGD								06	SUGAR,SUGR.PREPTNS,HONEY	1	No Quantity							11573			0
S3	2000	2000	2000	2	0	2	Export	710	South Africa	ZAF	52	Barbados	BRB								06	SUGAR,SUGR.PREPTNS,HONEY	1	No Quantity							28519			0
S3	2000	2000	2000	2	0	2	Export	710	South Africa	ZAF	56	Belgium	BEL								06	SUGAR,SUGR.PREPTNS,HONEY	1	No Quantity							39604			0
S3	2000	2000	2000	2	0	2	Export	710	South Africa	ZAF	76	Brazil	BRA								06	SUGAR,SUGR.PREPTNS,HONEY	1	No Quantity							127			0
S3	2000	2000	2000	2	0	2	Export	710	South Africa	ZAF	96	Brunei Darussalam	BRN								06	SUGAR,SUGR.PREPTNS,HONEY	1	No Quantity							163672			0
S3	2000	2000	2000	2	0	2	Export	710	South Africa	ZAF	100	Bulgaria	BGR								06	SUGAR,SUGR.PREPTNS,HONEY	1	No Quantity							1049			0
S3	2000	2000	2000	2	0	2	Export	710	South Africa	ZAF	108	Burundi	BDI								06	SUGAR,SUGR.PREPTNS,HONEY	1	No Quantity							13084			0
S3	2000	2000	2000	2	0	2	Export	710	South Africa	ZAF	120	Cameroon	CMR								06	SUGAR,SUGR.PREPTNS,HONEY	1	No Quantity							2877			0
S3	2000	2000	2000	2	0	2	Export	710	South Africa	ZAF	124	Canada	CAN								06	SUGAR,SUGR.PREPTNS,HONEY	1	No Quantity							2912140			0
S3	2000	2000	2000	2	0	2	Export	710	South Africa	ZAF	140	Central African Rep.	CAF								06	SUGAR,SUGR.PREPTNS,HONEY	1	No Quantity							6			0
S3	2000	2000	2000	2	0	2	Export	710	South Africa	ZAF	144	Sri Lanka	LKA								06	SUGAR,SUGR.PREPTNS,HONEY	1	No Quantity							908690			0
S3	2000	2000	2000	2	0	2	Export	710	South Africa	ZAF	152	Chile	CHL								06	SUGAR,SUGR.PREPTNS,HONEY	1	No Quantity							107903			0
S3	2000	2000	2000	2	0	2	Export	710	South Africa	ZAF	156	China	CHN								06	SUGAR,SUGR.PREPTNS,HONEY	1	No Quantity							54207			0
S3	2000	2000	2000	2	0	2	Export	710	South Africa	ZAF	170	Colombia	COL								06	SUGAR,SUGR.PREPTNS,HONEY	1	No Quantity							9807			0
S3	2000	2000	2000	2	0	2	Export	710	South Africa	ZAF	174	Comoros	COM								06	SUGAR,SUGR.PREPTNS,HONEY	1	No Quantity							1348981			0
S3	2000	2000	2000	2	0	2	Export	710	South Africa	ZAF	175	Mayotte	MYT								06	SUGAR,SUGR.PREPTNS,HONEY	1	No Quantity							195477			0
S3	2000	2000	2000	2	0	2	Export	710	South Africa	ZAF	178	Congo	COG								06	SUGAR,SUGR.PREPTNS,HONEY	1	No Quantity							12234			0
S3	2000	2000	2000	2	0	2	Export	710	South Africa	ZAF	180	Dem. Rep. of the Congo	COD								06	SUGAR,SUGR.PREPTNS,HONEY	1	No Quantity							1416356			0
S3	2000	2000	2000	2	0	2	Export	710	South Africa	ZAF	196	Cyprus	CYP								06	SUGAR,SUGR.PREPTNS,HONEY	1	No Quantity							91604			0
S3	2000	2000	2000	2	0	2	Export	710	South Africa	ZAF	204	Benin	BEN								06	SUGAR,SUGR.PREPTNS,HONEY	1	No Quantity							183365			0
S3	2000	2000	2000	2	0	2	Export	710	South Africa	ZAF	208	Denmark	DNK								06	SUGAR,SUGR.PREPTNS,HONEY	1	No Quantity							93			0
S3	2000	2000	2000	2	0	2	Export	710	South Africa	ZAF	231	Ethiopia	ETH								06	SUGAR,SUGR.PREPTNS,HONEY	1	No Quantity							731178			0
S3	2000	2000	2000	2	0	2	Export	710	South Africa	ZAF	232	Eritrea	ERI								06	SUGAR,SUGR.PREPTNS,HONEY	1	No Quantity							8078			0
S3	2000	2000	2000	2	0	2	Export	710	South Africa	ZAF	238	Falkland Isds (Malvinas)	FLK								06	SUGAR,SUGR.PREPTNS,HONEY	1	No Quantity							378			0
S3	2000	2000	2000	2	0	2	Export	710	South Africa	ZAF	251	France	FRA								06	SUGAR,SUGR.PREPTNS,HONEY	1	No Quantity							413889			0
S3	2000	2000	2000	2	0	2	Export	710	South Africa	ZAF	266	Gabon	GAB								06	SUGAR,SUGR.PREPTNS,HONEY	1	No Quantity							2445			0
S3	2000	2000	2000	2	0	2	Export	710	South Africa	ZAF	270	Gambia	GMB								06	SUGAR,SUGR.PREPTNS,HONEY	1	No Quantity							2115			0
S3	2000	2000	2000	2	0	2	Export	710	South Africa	ZAF	276	Germany	DEU								06	SUGAR,SUGR.PREPTNS,HONEY	1	No Quantity							4542			0
S3	2000	2000	2000	2	0	2	Export	710	South Africa	ZAF	288	Ghana	GHA								06	SUGAR,SUGR.PREPTNS,HONEY	1	No Quantity							3208309			0
S3	2000	2000	2000	2	0	2	Export	710	South Africa	ZAF	292	Gibraltar	GIB								06	SUGAR,SUGR.PREPTNS,HONEY	1	No Quantity							26556			0
S3	2000	2000	2000	2	0	2	Export	710	South Africa	ZAF	300	Greece	GRC								06	SUGAR,SUGR.PREPTNS,HONEY	1	No Quantity							25564			0
S3	2000	2000	2000	2	0	2	Export	710	South Africa	ZAF	316	Guam	GUM								06	SUGAR,SUGR.PREPTNS,HONEY	1	No Quantity							161			0
S3	2000	2000	2000	2	0	2	Export	710	South Africa	ZAF	324	Guinea	GIN								06	SUGAR,SUGR.PREPTNS,HONEY	1	No Quantity							109476			0
S3	2000	2000	2000	2	0	2	Export	710	South Africa	ZAF	344	China, Hong Kong SAR	HKG								06	SUGAR,SUGR.PREPTNS,HONEY	1	No Quantity							417767			0
S3	2000	2000	2000	2	0	2	Export	710	South Africa	ZAF	360	Indonesia	IDN								06	SUGAR,SUGR.PREPTNS,HONEY	1	No Quantity							158043			0
S3	2000	2000	2000	2	0	2	Export	710	South Africa	ZAF	364	Iran	IRN								06	SUGAR,SUGR.PREPTNS,HONEY	1	No Quantity							46719301			0
S3	2000	2000	2000	2	0	2	Export	710	South Africa	ZAF	372	Ireland	IRL								06	SUGAR,SUGR.PREPTNS,HONEY	1	No Quantity							55028			0
S3	2000	2000	2000	2	0	2	Export	710	South Africa	ZAF	376	Israel	ISR								06	SUGAR,SUGR.PREPTNS,HONEY	1	No Quantity							979539			0
S3	2000	2000	2000	2	0	2	Export	710	South Africa	ZAF	381	Italy	ITA								06	SUGAR,SUGR.PREPTNS,HONEY	1	No Quantity							124549			0
S3	2000	2000	2000	2	0	2	Export	710	South Africa	ZAF	384	Côte d'Ivoire	CIV								06	SUGAR,SUGR.PREPTNS,HONEY	1	No Quantity							132154			0
S3	2000	2000	2000	2	0	2	Export	710	South Africa	ZAF	388	Jamaica	JAM								06	SUGAR,SUGR.PREPTNS,HONEY	1	No Quantity							46808			0
S3	2000	2000	2000	2	0	2	Export	710	South Africa	ZAF	392	Japan	JPN								06	SUGAR,SUGR.PREPTNS,HONEY	1	No Quantity							27036302			0
S3	2000	2000	2000	2	0	2	Export	710	South Africa	ZAF	400	Jordan	JOR								06	SUGAR,SUGR.PREPTNS,HONEY	1	No Quantity							5967			0
S3	2000	2000	2000	2	0	2	Export	710	South Africa	ZAF	404	Kenya	KEN								06	SUGAR,SUGR.PREPTNS,HONEY	1	No Quantity							18611477			0
S3	2000	2000	2000	2	0	2	Export	710	South Africa	ZAF	410	Rep. of Korea	KOR								06	SUGAR,SUGR.PREPTNS,HONEY	1	No Quantity							31970024			0
S3	2000	2000	2000	2	0	2	Export	710	South Africa	ZAF	414	Kuwait	KWT								06	SUGAR,SUGR.PREPTNS,HONEY	1	No Quantity							39860			0
S3	2000	2000	2000	2	0	2	Export	710	South Africa	ZAF	422	Lebanon	LBN								06	SUGAR,SUGR.PREPTNS,HONEY	1	No Quantity							195991			0
S3	2000	2000	2000	2	0	2	Export	710	South Africa	ZAF	430	Liberia	LBR								06	SUGAR,SUGR.PREPTNS,HONEY	1	No Quantity							1000			0
S3	2000	2000	2000	2	0	2	Export	710	South Africa	ZAF	434	Libya	LBY								06	SUGAR,SUGR.PREPTNS,HONEY	1	No Quantity							12			0
S3	2000	2000	2000	2	0	2	Export	710	South Africa	ZAF	450	Madagascar	MDG								06	SUGAR,SUGR.PREPTNS,HONEY	1	No Quantity							3477563			0
S3	2000	2000	2000	2	0	2	Export	710	South Africa	ZAF	454	Malawi	MWI								06	SUGAR,SUGR.PREPTNS,HONEY	1	No Quantity							787191			0
S3	2000	2000	2000	2	0	2	Export	710	South Africa	ZAF	458	Malaysia	MYS								06	SUGAR,SUGR.PREPTNS,HONEY	1	No Quantity							4335637			0
S3	2000	2000	2000	2	0	2	Export	710	South Africa	ZAF	462	Maldives	MDV								06	SUGAR,SUGR.PREPTNS,HONEY	1	No Quantity							67384			0
S3	2000	2000	2000	2	0	2	Export	710	South Africa	ZAF	466	Mali	MLI								06	SUGAR,SUGR.PREPTNS,HONEY	1	No Quantity							140094			0
S3	2000	2000	2000	2	0	2	Export	710	South Africa	ZAF	470	Malta	MLT								06	SUGAR,SUGR.PREPTNS,HONEY	1	No Quantity							149503			0
S3	2000	2000	2000	2	0	2	Export	710	South Africa	ZAF	480	Mauritius	MUS								06	SUGAR,SUGR.PREPTNS,HONEY	1	No Quantity							10669034			0
S3	2000	2000	2000	2	0	2	Export	710	South Africa	ZAF	490	Other Asia, nes									06	SUGAR,SUGR.PREPTNS,HONEY	1	No Quantity							103585			0
S3	2000	2000	2000	2	0	2	Export	710	South Africa	ZAF	498	Rep. of Moldova	MDA								06	SUGAR,SUGR.PREPTNS,HONEY	1	No Quantity							86808			0
S3	2000	2000	2000	2	0	2	Export	710	South Africa	ZAF	504	Morocco	MAR								06	SUGAR,SUGR.PREPTNS,HONEY	1	No Quantity							4317533			0
S3	2000	2000	2000	2	0	2	Export	710	South Africa	ZAF	508	Mozambique	MOZ								06	SUGAR,SUGR.PREPTNS,HONEY	1	No Quantity							33862551			0
S3	2000	2000	2000	2	0	2	Export	710	South Africa	ZAF	512	Oman	OMN								06	SUGAR,SUGR.PREPTNS,HONEY	1	No Quantity							40845			0
S3	2000	2000	2000	2	0	2	Export	710	South Africa	ZAF	528	Netherlands	NLD								06	SUGAR,SUGR.PREPTNS,HONEY	1	No Quantity							33318			0
S3	2000	2000	2000	2	0	2	Export	710	South Africa	ZAF	554	New Zealand	NZL								06	SUGAR,SUGR.PREPTNS,HONEY	1	No Quantity							814953			0
S3	2000	2000	2000	2	0	2	Export	710	South Africa	ZAF	566	Nigeria	NGA								06	SUGAR,SUGR.PREPTNS,HONEY	1	No Quantity							6347163			0
S3	2000	2000	2000	2	0	2	Export	710	South Africa	ZAF	586	Pakistan	PAK								06	SUGAR,SUGR.PREPTNS,HONEY	1	No Quantity							5744674			0
S3	2000	2000	2000	2	0	2	Export	710	South Africa	ZAF	608	Philippines	PHL								06	SUGAR,SUGR.PREPTNS,HONEY	1	No Quantity							137484			0
S3	2000	2000	2000	2	0	2	Export	710	South Africa	ZAF	620	Portugal	PRT								06	SUGAR,SUGR.PREPTNS,HONEY	1	No Quantity							66579			0
S3	2000	2000	2000	2	0	2	Export	710	South Africa	ZAF	643	Russian Federation	RUS								06	SUGAR,SUGR.PREPTNS,HONEY	1	No Quantity							554649			0
S3	2000	2000	2000	2	0	2	Export	710	South Africa	ZAF	646	Rwanda	RWA								06	SUGAR,SUGR.PREPTNS,HONEY	1	No Quantity							144513			0
S3	2000	2000	2000	2	0	2	Export	710	South Africa	ZAF	654	Saint Helena	SHN								06	SUGAR,SUGR.PREPTNS,HONEY	1	No Quantity							42899			0
S3	2000	2000	2000	2	0	2	Export	710	South Africa	ZAF	662	Saint Lucia	LCA								06	SUGAR,SUGR.PREPTNS,HONEY	1	No Quantity							5131			0
S3	2000	2000	2000	2	0	2	Export	710	South Africa	ZAF	682	Saudi Arabia	SAU								06	SUGAR,SUGR.PREPTNS,HONEY	1	No Quantity							33990369			0
S3	2000	2000	2000	2	0	2	Export	710	South Africa	ZAF	686	Senegal	SEN								06	SUGAR,SUGR.PREPTNS,HONEY	1	No Quantity							109661			0
S3	2000	2000	2000	2	0	2	Export	710	South Africa	ZAF	690	Seychelles	SYC								06	SUGAR,SUGR.PREPTNS,HONEY	1	No Quantity							811409			0
S3	2000	2000	2000	2	0	2	Export	710	South Africa	ZAF	699	India	IND								06	SUGAR,SUGR.PREPTNS,HONEY	1	No Quantity							33149			0
S3	2000	2000	2000	2	0	2	Export	710	South Africa	ZAF	702	Singapore	SGP								06	SUGAR,SUGR.PREPTNS,HONEY	1	No Quantity							2876371			0
S3	2000	2000	2000	2	0	2	Export	710	South Africa	ZAF	706	Somalia	SOM								06	SUGAR,SUGR.PREPTNS,HONEY	1	No Quantity							144604			0
S3	2000	2000	2000	2	0	2	Export	710	South Africa	ZAF	716	Zimbabwe	ZWE								06	SUGAR,SUGR.PREPTNS,HONEY	1	No Quantity							693035			0
S3	2000	2000	2000	2	0	2	Export	710	South Africa	ZAF	724	Spain	ESP								06	SUGAR,SUGR.PREPTNS,HONEY	1	No Quantity							792583			0
S3	2000	2000	2000	2	0	2	Export	710	South Africa	ZAF	752	Sweden	SWE								06	SUGAR,SUGR.PREPTNS,HONEY	1	No Quantity							30691			0
S3	2000	2000	2000	2	0	2	Export	710	South Africa	ZAF	757	Switzerland	CHE								06	SUGAR,SUGR.PREPTNS,HONEY	1	No Quantity							54663			0
S3	2000	2000	2000	2	0	2	Export	710	South Africa	ZAF	768	Togo	TGO								06	SUGAR,SUGR.PREPTNS,HONEY	1	No Quantity							13519			0
S3	2000	2000	2000	2	0	2	Export	710	South Africa	ZAF	780	Trinidad and Tobago	TTO								06	SUGAR,SUGR.PREPTNS,HONEY	1	No Quantity							10930			0
S3	2000	2000	2000	2	0	2	Export	710	South Africa	ZAF	784	United Arab Emirates	ARE								06	SUGAR,SUGR.PREPTNS,HONEY	1	No Quantity							363650			0
S3	2000	2000	2000	2	0	2	Export	710	South Africa	ZAF	792	Turkey	TUR								06	SUGAR,SUGR.PREPTNS,HONEY	1	No Quantity							4			0
S3	2000	2000	2000	2	0	2	Export	710	South Africa	ZAF	800	Uganda	UGA								06	SUGAR,SUGR.PREPTNS,HONEY	1	No Quantity							762260			0
S3	2000	2000	2000	2	0	2	Export	710	South Africa	ZAF	818	Egypt	EGY								06	SUGAR,SUGR.PREPTNS,HONEY	1	No Quantity							5623			0
S3	2000	2000	2000	2	0	2	Export	710	South Africa	ZAF	826	United Kingdom	GBR								06	SUGAR,SUGR.PREPTNS,HONEY	1	No Quantity							3352482			0
S3	2000	2000	2000	2	0	2	Export	710	South Africa	ZAF	834	United Rep. of Tanzania	TZA								06	SUGAR,SUGR.PREPTNS,HONEY	1	No Quantity							9546169			0
S3	2000	2000	2000	2	0	2	Export	710	South Africa	ZAF	837	Bunkers									06	SUGAR,SUGR.PREPTNS,HONEY	1	No Quantity							14207			0
S3	2000	2000	2000	2	0	2	Export	710	South Africa	ZAF	842	USA	USA								06	SUGAR,SUGR.PREPTNS,HONEY	1	No Quantity							20194552			0
S3	2000	2000	2000	2	0	2	Export	710	South Africa	ZAF	858	Uruguay	URY								06	SUGAR,SUGR.PREPTNS,HONEY	1	No Quantity							1242			0
S3	2000	2000	2000	2	0	2	Export	710	South Africa	ZAF	887	Yemen	YEM								06	SUGAR,SUGR.PREPTNS,HONEY	1	No Quantity							101088			0
S3	2000	2000	2000	2	0	2	Export	710	South Africa	ZAF	894	Zambia	ZMB								06	SUGAR,SUGR.PREPTNS,HONEY	1	No Quantity							1912087			0
S3	2000	2000	2000	2	0	2	Export	710	South Africa	ZAF	899	Areas, nes									06	SUGAR,SUGR.PREPTNS,HONEY	1	No Quantity							5168			0
S3	2000	2000	2000	2	0	2	Export	705	Slovenia	SVN	0	World	WLD								07	COFFEE,TEA,COCOA,SPICES	1	No Quantity							5469494			0
S3	2000	2000	2000	2	0	2	Export	705	Slovenia	SVN	36	Australia	AUS								07	COFFEE,TEA,COCOA,SPICES	1	No Quantity							1407			0
S3	2000	2000	2000	2	0	2	Export	705	Slovenia	SVN	40	Austria	AUT								07	COFFEE,TEA,COCOA,SPICES	1	No Quantity							9181			0
S3	2000	2000	2000	2	0	2	Export	705	Slovenia	SVN	68	Bolivia (Plurinational State of)	BOL								07	COFFEE,TEA,COCOA,SPICES	1	No Quantity							992			0
S3	2000	2000	2000	2	0	2	Export	705	Slovenia	SVN	70	Bosnia Herzegovina	BIH								07	COFFEE,TEA,COCOA,SPICES	1	No Quantity							871741			0
S3	2000	2000	2000	2	0	2	Export	705	Slovenia	SVN	124	Canada	CAN								07	COFFEE,TEA,COCOA,SPICES	1	No Quantity							50790			0
S3	2000	2000	2000	2	0	2	Export	705	Slovenia	SVN	191	Croatia	HRV								07	COFFEE,TEA,COCOA,SPICES	1	No Quantity							1989233			0
S3	2000	2000	2000	2	0	2	Export	705	Slovenia	SVN	203	Czechia	CZE								07	COFFEE,TEA,COCOA,SPICES	1	No Quantity							221499			0
S3	2000	2000	2000	2	0	2	Export	705	Slovenia	SVN	233	Estonia	EST								07	COFFEE,TEA,COCOA,SPICES	1	No Quantity							31			0
S3	2000	2000	2000	2	0	2	Export	705	Slovenia	SVN	251	France	FRA								07	COFFEE,TEA,COCOA,SPICES	1	No Quantity							29			0
S3	2000	2000	2000	2	0	2	Export	705	Slovenia	SVN	270	Gambia	GMB								07	COFFEE,TEA,COCOA,SPICES	1	No Quantity							16641			0
S3	2000	2000	2000	2	0	2	Export	705	Slovenia	SVN	276	Germany	DEU								07	COFFEE,TEA,COCOA,SPICES	1	No Quantity							212003			0
S3	2000	2000	2000	2	0	2	Export	705	Slovenia	SVN	348	Hungary	HUN								07	COFFEE,TEA,COCOA,SPICES	1	No Quantity							8049			0
S3	2000	2000	2000	2	0	2	Export	705	Slovenia	SVN	376	Israel	ISR								07	COFFEE,TEA,COCOA,SPICES	1	No Quantity							39420			0
S3	2000	2000	2000	2	0	2	Export	705	Slovenia	SVN	381	Italy	ITA								07	COFFEE,TEA,COCOA,SPICES	1	No Quantity							432603			0
S3	2000	2000	2000	2	0	2	Export	705	Slovenia	SVN	440	Lithuania	LTU								07	COFFEE,TEA,COCOA,SPICES	1	No Quantity							165			0
S3	2000	2000	2000	2	0	2	Export	705	Slovenia	SVN	498	Rep. of Moldova	MDA								07	COFFEE,TEA,COCOA,SPICES	1	No Quantity							143			0
S3	2000	2000	2000	2	0	2	Export	705	Slovenia	SVN	566	Nigeria	NGA								07	COFFEE,TEA,COCOA,SPICES	1	No Quantity							102			0
S3	2000	2000	2000	2	0	2	Export	705	Slovenia	SVN	579	Norway	NOR								07	COFFEE,TEA,COCOA,SPICES	1	No Quantity							34470			0
S3	2000	2000	2000	2	0	2	Export	705	Slovenia	SVN	643	Russian Federation	RUS								07	COFFEE,TEA,COCOA,SPICES	1	No Quantity							80163			0
S3	2000	2000	2000	2	0	2	Export	705	Slovenia	SVN	694	Sierra Leone	SLE								07	COFFEE,TEA,COCOA,SPICES	1	No Quantity							51618			0
S3	2000	2000	2000	2	0	2	Export	705	Slovenia	SVN	703	Slovakia	SVK								07	COFFEE,TEA,COCOA,SPICES	1	No Quantity							73236			0
S3	2000	2000	2000	2	0	2	Export	705	Slovenia	SVN	752	Sweden	SWE								07	COFFEE,TEA,COCOA,SPICES	1	No Quantity							190877			0
S3	2000	2000	2000	2	0	2	Export	705	Slovenia	SVN	757	Switzerland	CHE								07	COFFEE,TEA,COCOA,SPICES	1	No Quantity							27205			0
S3	2000	2000	2000	2	0	2	Export	705	Slovenia	SVN	800	Uganda	UGA								07	COFFEE,TEA,COCOA,SPICES	1	No Quantity							10989			0
S3	2000	2000	2000	2	0	2	Export	705	Slovenia	SVN	804	Ukraine	UKR								07	COFFEE,TEA,COCOA,SPICES	1	No Quantity							1770			0
S3	2000	2000	2000	2	0	2	Export	705	Slovenia	SVN	807	North Macedonia	MKD								07	COFFEE,TEA,COCOA,SPICES	1	No Quantity							809961			0
S3	2000	2000	2000	2	0	2	Export	705	Slovenia	SVN	818	Egypt	EGY								07	COFFEE,TEA,COCOA,SPICES	1	No Quantity							40			0
S3	2000	2000	2000	2	0	2	Export	705	Slovenia	SVN	826	United Kingdom	GBR								07	COFFEE,TEA,COCOA,SPICES	1	No Quantity							4			0
S3	2000	2000	2000	2	0	2	Export	705	Slovenia	SVN	842	USA	USA								07	COFFEE,TEA,COCOA,SPICES	1	No Quantity							26424			0
S3	2000	2000	2000	2	0	2	Export	705	Slovenia	SVN	891	Serbia and Montenegro	SCG								07	COFFEE,TEA,COCOA,SPICES	1	No Quantity							308708			0
S3	2000	2000	2000	2	0	2	Export	710	South Africa	ZAF	0	World	WLD								07	COFFEE,TEA,COCOA,SPICES	1	No Quantity							57230589			0
S3	2000	2000	2000	2	0	2	Export	710	South Africa	ZAF	12	Algeria	DZA								07	COFFEE,TEA,COCOA,SPICES	1	No Quantity							14			0
S3	2000	2000	2000	2	0	2	Export	710	South Africa	ZAF	24	Angola	AGO								07	COFFEE,TEA,COCOA,SPICES	1	No Quantity							830071			0
S3	2000	2000	2000	2	0	2	Export	710	South Africa	ZAF	28	Antigua and Barbuda	ATG								07	COFFEE,TEA,COCOA,SPICES	1	No Quantity							35			0
S3	2000	2000	2000	2	0	2	Export	710	South Africa	ZAF	36	Australia	AUS								07	COFFEE,TEA,COCOA,SPICES	1	No Quantity							2210451			0
S3	2000	2000	2000	2	0	2	Export	710	South Africa	ZAF	40	Austria	AUT								07	COFFEE,TEA,COCOA,SPICES	1	No Quantity							23312			0
S3	2000	2000	2000	2	0	2	Export	710	South Africa	ZAF	48	Bahrain	BHR								07	COFFEE,TEA,COCOA,SPICES	1	No Quantity							11557			0
S3	2000	2000	2000	2	0	2	Export	710	South Africa	ZAF	52	Barbados	BRB								07	COFFEE,TEA,COCOA,SPICES	1	No Quantity							29021			0
S3	2000	2000	2000	2	0	2	Export	710	South Africa	ZAF	56	Belgium	BEL								07	COFFEE,TEA,COCOA,SPICES	1	No Quantity							281250			0
S3	2000	2000	2000	2	0	2	Export	710	South Africa	ZAF	70	Bosnia Herzegovina	BIH								07	COFFEE,TEA,COCOA,SPICES	1	No Quantity							39124			0
S3	2000	2000	2000	2	0	2	Export	710	South Africa	ZAF	76	Brazil	BRA								07	COFFEE,TEA,COCOA,SPICES	1	No Quantity							22			0
S3	2000	2000	2000	2	0	2	Export	710	South Africa	ZAF	100	Bulgaria	BGR								07	COFFEE,TEA,COCOA,SPICES	1	No Quantity							21769			0
S3	2000	2000	2000	2	0	2	Export	710	South Africa	ZAF	108	Burundi	BDI								07	COFFEE,TEA,COCOA,SPICES	1	No Quantity							1709			0
S3	2000	2000	2000	2	0	2	Export	710	South Africa	ZAF	120	Cameroon	CMR								07	COFFEE,TEA,COCOA,SPICES	1	No Quantity							14617			0
S3	2000	2000	2000	2	0	2	Export	710	South Africa	ZAF	124	Canada	CAN								07	COFFEE,TEA,COCOA,SPICES	1	No Quantity							552848			0
S3	2000	2000	2000	2	0	2	Export	710	South Africa	ZAF	144	Sri Lanka	LKA								07	COFFEE,TEA,COCOA,SPICES	1	No Quantity							21016			0
S3	2000	2000	2000	2	0	2	Export	710	South Africa	ZAF	152	Chile	CHL								07	COFFEE,TEA,COCOA,SPICES	1	No Quantity							56442			0
S3	2000	2000	2000	2	0	2	Export	710	South Africa	ZAF	156	China	CHN								07	COFFEE,TEA,COCOA,SPICES	1	No Quantity							29			0
S3	2000	2000	2000	2	0	2	Export	710	South Africa	ZAF	174	Comoros	COM								07	COFFEE,TEA,COCOA,SPICES	1	No Quantity							29129			0
S3	2000	2000	2000	2	0	2	Export	710	South Africa	ZAF	178	Congo	COG								07	COFFEE,TEA,COCOA,SPICES	1	No Quantity							71903			0
S3	2000	2000	2000	2	0	2	Export	710	South Africa	ZAF	180	Dem. Rep. of the Congo	COD								07	COFFEE,TEA,COCOA,SPICES	1	No Quantity							1717316			0
S3	2000	2000	2000	2	0	2	Export	710	South Africa	ZAF	196	Cyprus	CYP								07	COFFEE,TEA,COCOA,SPICES	1	No Quantity							168018			0
S3	2000	2000	2000	2	0	2	Export	710	South Africa	ZAF	208	Denmark	DNK								07	COFFEE,TEA,COCOA,SPICES	1	No Quantity							4			0
S3	2000	2000	2000	2	0	2	Export	710	South Africa	ZAF	231	Ethiopia	ETH								07	COFFEE,TEA,COCOA,SPICES	1	No Quantity							174187			0
S3	2000	2000	2000	2	0	2	Export	710	South Africa	ZAF	238	Falkland Isds (Malvinas)	FLK								07	COFFEE,TEA,COCOA,SPICES	1	No Quantity							488			0
S3	2000	2000	2000	2	0	2	Export	710	South Africa	ZAF	246	Finland	FIN								07	COFFEE,TEA,COCOA,SPICES	1	No Quantity							198928			0
S3	2000	2000	2000	2	0	2	Export	710	South Africa	ZAF	251	France	FRA								07	COFFEE,TEA,COCOA,SPICES	1	No Quantity							404993			0
S3	2000	2000	2000	2	0	2	Export	710	South Africa	ZAF	266	Gabon	GAB								07	COFFEE,TEA,COCOA,SPICES	1	No Quantity							10253			0
S3	2000	2000	2000	2	0	2	Export	710	South Africa	ZAF	270	Gambia	GMB								07	COFFEE,TEA,COCOA,SPICES	1	No Quantity							5711			0
S3	2000	2000	2000	2	0	2	Export	710	South Africa	ZAF	276	Germany	DEU								07	COFFEE,TEA,COCOA,SPICES	1	No Quantity							1944612			0
S3	2000	2000	2000	2	0	2	Export	710	South Africa	ZAF	288	Ghana	GHA								07	COFFEE,TEA,COCOA,SPICES	1	No Quantity							937744			0
S3	2000	2000	2000	2	0	2	Export	710	South Africa	ZAF	292	Gibraltar	GIB								07	COFFEE,TEA,COCOA,SPICES	1	No Quantity							834			0
S3	2000	2000	2000	2	0	2	Export	710	South Africa	ZAF	344	China, Hong Kong SAR	HKG								07	COFFEE,TEA,COCOA,SPICES	1	No Quantity							223291			0
S3	2000	2000	2000	2	0	2	Export	710	South Africa	ZAF	348	Hungary	HUN								07	COFFEE,TEA,COCOA,SPICES	1	No Quantity							36183			0
S3	2000	2000	2000	2	0	2	Export	710	South Africa	ZAF	364	Iran	IRN								07	COFFEE,TEA,COCOA,SPICES	1	No Quantity							20857			0
S3	2000	2000	2000	2	0	2	Export	710	South Africa	ZAF	372	Ireland	IRL								07	COFFEE,TEA,COCOA,SPICES	1	No Quantity							429930			0
S3	2000	2000	2000	2	0	2	Export	710	South Africa	ZAF	376	Israel	ISR								07	COFFEE,TEA,COCOA,SPICES	1	No Quantity							76223			0
S3	2000	2000	2000	2	0	2	Export	710	South Africa	ZAF	381	Italy	ITA								07	COFFEE,TEA,COCOA,SPICES	1	No Quantity							80556			0
S3	2000	2000	2000	2	0	2	Export	710	South Africa	ZAF	384	Côte d'Ivoire	CIV								07	COFFEE,TEA,COCOA,SPICES	1	No Quantity							32344			0
S3	2000	2000	2000	2	0	2	Export	710	South Africa	ZAF	388	Jamaica	JAM								07	COFFEE,TEA,COCOA,SPICES	1	No Quantity							10772			0
S3	2000	2000	2000	2	0	2	Export	710	South Africa	ZAF	392	Japan	JPN								07	COFFEE,TEA,COCOA,SPICES	1	No Quantity							210508			0
S3	2000	2000	2000	2	0	2	Export	710	South Africa	ZAF	400	Jordan	JOR								07	COFFEE,TEA,COCOA,SPICES	1	No Quantity							73837			0
S3	2000	2000	2000	2	0	2	Export	710	South Africa	ZAF	404	Kenya	KEN								07	COFFEE,TEA,COCOA,SPICES	1	No Quantity							367471			0
S3	2000	2000	2000	2	0	2	Export	710	South Africa	ZAF	410	Rep. of Korea	KOR								07	COFFEE,TEA,COCOA,SPICES	1	No Quantity							27484			0
S3	2000	2000	2000	2	0	2	Export	710	South Africa	ZAF	414	Kuwait	KWT								07	COFFEE,TEA,COCOA,SPICES	1	No Quantity							63990			0
S3	2000	2000	2000	2	0	2	Export	710	South Africa	ZAF	422	Lebanon	LBN								07	COFFEE,TEA,COCOA,SPICES	1	No Quantity							637192			0
S3	2000	2000	2000	2	0	2	Export	710	South Africa	ZAF	430	Liberia	LBR								07	COFFEE,TEA,COCOA,SPICES	1	No Quantity							7820			0
S3	2000	2000	2000	2	0	2	Export	710	South Africa	ZAF	442	Luxembourg	LUX								07	COFFEE,TEA,COCOA,SPICES	1	No Quantity							575			0
S3	2000	2000	2000	2	0	2	Export	710	South Africa	ZAF	450	Madagascar	MDG								07	COFFEE,TEA,COCOA,SPICES	1	No Quantity							60788			0
S3	2000	2000	2000	2	0	2	Export	710	South Africa	ZAF	454	Malawi	MWI								07	COFFEE,TEA,COCOA,SPICES	1	No Quantity							1174213			0
S3	2000	2000	2000	2	0	2	Export	710	South Africa	ZAF	458	Malaysia	MYS								07	COFFEE,TEA,COCOA,SPICES	1	No Quantity							148414			0
S3	2000	2000	2000	2	0	2	Export	710	South Africa	ZAF	462	Maldives	MDV								07	COFFEE,TEA,COCOA,SPICES	1	No Quantity							2465			0
S3	2000	2000	2000	2	0	2	Export	710	South Africa	ZAF	470	Malta	MLT								07	COFFEE,TEA,COCOA,SPICES	1	No Quantity							117598			0
S3	2000	2000	2000	2	0	2	Export	710	South Africa	ZAF	480	Mauritius	MUS								07	COFFEE,TEA,COCOA,SPICES	1	No Quantity							1903446			0
S3	2000	2000	2000	2	0	2	Export	710	South Africa	ZAF	490	Other Asia, nes									07	COFFEE,TEA,COCOA,SPICES	1	No Quantity							39448			0
S3	2000	2000	2000	2	0	2	Export	710	South Africa	ZAF	504	Morocco	MAR								07	COFFEE,TEA,COCOA,SPICES	1	No Quantity							2592			0
S3	2000	2000	2000	2	0	2	Export	710	South Africa	ZAF	508	Mozambique	MOZ								07	COFFEE,TEA,COCOA,SPICES	1	No Quantity							9863816			0
S3	2000	2000	2000	2	0	2	Export	710	South Africa	ZAF	528	Netherlands	NLD								07	COFFEE,TEA,COCOA,SPICES	1	No Quantity							1196886			0
S3	2000	2000	2000	2	0	2	Export	710	South Africa	ZAF	554	New Zealand	NZL								07	COFFEE,TEA,COCOA,SPICES	1	No Quantity							81738			0
S3	2000	2000	2000	2	0	2	Export	710	South Africa	ZAF	566	Nigeria	NGA								07	COFFEE,TEA,COCOA,SPICES	1	No Quantity							36189			0
S3	2000	2000	2000	2	0	2	Export	710	South Africa	ZAF	586	Pakistan	PAK								07	COFFEE,TEA,COCOA,SPICES	1	No Quantity							1541147			0
S3	2000	2000	2000	2	0	2	Export	710	South Africa	ZAF	616	Poland	POL								07	COFFEE,TEA,COCOA,SPICES	1	No Quantity							13043			0
S3	2000	2000	2000	2	0	2	Export	710	South Africa	ZAF	620	Portugal	PRT								07	COFFEE,TEA,COCOA,SPICES	1	No Quantity							257			0
S3	2000	2000	2000	2	0	2	Export	710	South Africa	ZAF	646	Rwanda	RWA								07	COFFEE,TEA,COCOA,SPICES	1	No Quantity							12564			0
S3	2000	2000	2000	2	0	2	Export	710	South Africa	ZAF	654	Saint Helena	SHN								07	COFFEE,TEA,COCOA,SPICES	1	No Quantity							130794			0
S3	2000	2000	2000	2	0	2	Export	710	South Africa	ZAF	662	Saint Lucia	LCA								07	COFFEE,TEA,COCOA,SPICES	1	No Quantity							18452			0
S3	2000	2000	2000	2	0	2	Export	710	South Africa	ZAF	678	Sao Tome and Principe	STP								07	COFFEE,TEA,COCOA,SPICES	1	No Quantity							926			0
S3	2000	2000	2000	2	0	2	Export	710	South Africa	ZAF	682	Saudi Arabia	SAU								07	COFFEE,TEA,COCOA,SPICES	1	No Quantity							10768369			0
S3	2000	2000	2000	2	0	2	Export	710	South Africa	ZAF	686	Senegal	SEN								07	COFFEE,TEA,COCOA,SPICES	1	No Quantity							143959			0
S3	2000	2000	2000	2	0	2	Export	710	South Africa	ZAF	690	Seychelles	SYC								07	COFFEE,TEA,COCOA,SPICES	1	No Quantity							388478			0
S3	2000	2000	2000	2	0	2	Export	710	South Africa	ZAF	694	Sierra Leone	SLE								07	COFFEE,TEA,COCOA,SPICES	1	No Quantity							21214			0
S3	2000	2000	2000	2	0	2	Export	710	South Africa	ZAF	699	India	IND								07	COFFEE,TEA,COCOA,SPICES	1	No Quantity							73681			0
S3	2000	2000	2000	2	0	2	Export	710	South Africa	ZAF	702	Singapore	SGP								07	COFFEE,TEA,COCOA,SPICES	1	No Quantity							77729			0
S3	2000	2000	2000	2	0	2	Export	710	South Africa	ZAF	716	Zimbabwe	ZWE								07	COFFEE,TEA,COCOA,SPICES	1	No Quantity							2189978			0
S3	2000	2000	2000	2	0	2	Export	710	South Africa	ZAF	724	Spain	ESP								07	COFFEE,TEA,COCOA,SPICES	1	No Quantity							2898033			0
S3	2000	2000	2000	2	0	2	Export	710	South Africa	ZAF	752	Sweden	SWE								07	COFFEE,TEA,COCOA,SPICES	1	No Quantity							465			0
S3	2000	2000	2000	2	0	2	Export	710	South Africa	ZAF	757	Switzerland	CHE								07	COFFEE,TEA,COCOA,SPICES	1	No Quantity							62565			0
S3	2000	2000	2000	2	0	2	Export	710	South Africa	ZAF	768	Togo	TGO								07	COFFEE,TEA,COCOA,SPICES	1	No Quantity							708			0
S3	2000	2000	2000	2	0	2	Export	710	South Africa	ZAF	780	Trinidad and Tobago	TTO								07	COFFEE,TEA,COCOA,SPICES	1	No Quantity							16622			0
S3	2000	2000	2000	2	0	2	Export	710	South Africa	ZAF	784	United Arab Emirates	ARE								07	COFFEE,TEA,COCOA,SPICES	1	No Quantity							521603			0
S3	2000	2000	2000	2	0	2	Export	710	South Africa	ZAF	800	Uganda	UGA								07	COFFEE,TEA,COCOA,SPICES	1	No Quantity							116259			0
S3	2000	2000	2000	2	0	2	Export	710	South Africa	ZAF	818	Egypt	EGY								07	COFFEE,TEA,COCOA,SPICES	1	No Quantity							32126			0
S3	2000	2000	2000	2	0	2	Export	710	South Africa	ZAF	826	United Kingdom	GBR								07	COFFEE,TEA,COCOA,SPICES	1	No Quantity							8436563			0
S3	2000	2000	2000	2	0	2	Export	710	South Africa	ZAF	834	United Rep. of Tanzania	TZA								07	COFFEE,TEA,COCOA,SPICES	1	No Quantity							85412			0
S3	2000	2000	2000	2	0	2	Export	710	South Africa	ZAF	837	Bunkers									07	COFFEE,TEA,COCOA,SPICES	1	No Quantity							77458			0
S3	2000	2000	2000	2	0	2	Export	710	South Africa	ZAF	842	USA	USA								07	COFFEE,TEA,COCOA,SPICES	1	No Quantity							891711			0
S3	2000	2000	2000	2	0	2	Export	710	South Africa	ZAF	894	Zambia	ZMB								07	COFFEE,TEA,COCOA,SPICES	1	No Quantity							2024322			0
S3	2000	2000	2000	2	0	2	Export	710	South Africa	ZAF	899	Areas, nes									07	COFFEE,TEA,COCOA,SPICES	1	No Quantity							2119			0
S3	2000	2000	2000	2	0	2	Export	705	Slovenia	SVN	0	World	WLD								08	ANIMAL FEED STUFF	1	No Quantity							16540703			0
S3	2000	2000	2000	2	0	2	Export	705	Slovenia	SVN	32	Argentina	ARG								08	ANIMAL FEED STUFF	1	No Quantity							71468			0
S3	2000	2000	2000	2	0	2	Export	705	Slovenia	SVN	40	Austria	AUT								08	ANIMAL FEED STUFF	1	No Quantity							44546			0
S3	2000	2000	2000	2	0	2	Export	705	Slovenia	SVN	56	Belgium	BEL								08	ANIMAL FEED STUFF	1	No Quantity							335022			0
S3	2000	2000	2000	2	0	2	Export	705	Slovenia	SVN	70	Bosnia Herzegovina	BIH								08	ANIMAL FEED STUFF	1	No Quantity							1114371			0
S3	2000	2000	2000	2	0	2	Export	705	Slovenia	SVN	76	Brazil	BRA								08	ANIMAL FEED STUFF	1	No Quantity							48214			0
S3	2000	2000	2000	2	0	2	Export	705	Slovenia	SVN	112	Belarus	BLR								08	ANIMAL FEED STUFF	1	No Quantity							3682			0
S3	2000	2000	2000	2	0	2	Export	705	Slovenia	SVN	152	Chile	CHL								08	ANIMAL FEED STUFF	1	No Quantity							49470			0
S3	2000	2000	2000	2	0	2	Export	705	Slovenia	SVN	170	Colombia	COL								08	ANIMAL FEED STUFF	1	No Quantity							152904			0
S3	2000	2000	2000	2	0	2	Export	705	Slovenia	SVN	188	Costa Rica	CRI								08	ANIMAL FEED STUFF	1	No Quantity							16951			0
S3	2000	2000	2000	2	0	2	Export	705	Slovenia	SVN	191	Croatia	HRV								08	ANIMAL FEED STUFF	1	No Quantity							1511193			0
S3	2000	2000	2000	2	0	2	Export	705	Slovenia	SVN	196	Cyprus	CYP								08	ANIMAL FEED STUFF	1	No Quantity							60130			0
S3	2000	2000	2000	2	0	2	Export	705	Slovenia	SVN	203	Czechia	CZE								08	ANIMAL FEED STUFF	1	No Quantity							30483			0
S3	2000	2000	2000	2	0	2	Export	705	Slovenia	SVN	208	Denmark	DNK								08	ANIMAL FEED STUFF	1	No Quantity							5524			0
S3	2000	2000	2000	2	0	2	Export	705	Slovenia	SVN	218	Ecuador	ECU								08	ANIMAL FEED STUFF	1	No Quantity							186741			0
S3	2000	2000	2000	2	0	2	Export	705	Slovenia	SVN	233	Estonia	EST								08	ANIMAL FEED STUFF	1	No Quantity							2020			0
S3	2000	2000	2000	2	0	2	Export	705	Slovenia	SVN	251	France	FRA								08	ANIMAL FEED STUFF	1	No Quantity							86158			0
S3	2000	2000	2000	2	0	2	Export	705	Slovenia	SVN	276	Germany	DEU								08	ANIMAL FEED STUFF	1	No Quantity							415408			0
S3	2000	2000	2000	2	0	2	Export	705	Slovenia	SVN	300	Greece	GRC								08	ANIMAL FEED STUFF	1	No Quantity							1203			0
S3	2000	2000	2000	2	0	2	Export	705	Slovenia	SVN	320	Guatemala	GTM								08	ANIMAL FEED STUFF	1	No Quantity							37644			0
S3	2000	2000	2000	2	0	2	Export	705	Slovenia	SVN	340	Honduras	HND								08	ANIMAL FEED STUFF	1	No Quantity							16957			0
S3	2000	2000	2000	2	0	2	Export	705	Slovenia	SVN	348	Hungary	HUN								08	ANIMAL FEED STUFF	1	No Quantity							1862			0
S3	2000	2000	2000	2	0	2	Export	705	Slovenia	SVN	360	Indonesia	IDN								08	ANIMAL FEED STUFF	1	No Quantity							31096			0
S3	2000	2000	2000	2	0	2	Export	705	Slovenia	SVN	364	Iran	IRN								08	ANIMAL FEED STUFF	1	No Quantity							364836			0
S3	2000	2000	2000	2	0	2	Export	705	Slovenia	SVN	381	Italy	ITA								08	ANIMAL FEED STUFF	1	No Quantity							879837			0
S3	2000	2000	2000	2	0	2	Export	705	Slovenia	SVN	400	Jordan	JOR								08	ANIMAL FEED STUFF	1	No Quantity							30480			0
S3	2000	2000	2000	2	0	2	Export	705	Slovenia	SVN	410	Rep. of Korea	KOR								08	ANIMAL FEED STUFF	1	No Quantity							12762			0
S3	2000	2000	2000	2	0	2	Export	705	Slovenia	SVN	422	Lebanon	LBN								08	ANIMAL FEED STUFF	1	No Quantity							87202			0
S3	2000	2000	2000	2	0	2	Export	705	Slovenia	SVN	440	Lithuania	LTU								08	ANIMAL FEED STUFF	1	No Quantity							50951			0
S3	2000	2000	2000	2	0	2	Export	705	Slovenia	SVN	458	Malaysia	MYS								08	ANIMAL FEED STUFF	1	No Quantity							213361			0
S3	2000	2000	2000	2	0	2	Export	705	Slovenia	SVN	484	Mexico	MEX								08	ANIMAL FEED STUFF	1	No Quantity							315558			0
S3	2000	2000	2000	2	0	2	Export	705	Slovenia	SVN	498	Rep. of Moldova	MDA								08	ANIMAL FEED STUFF	1	No Quantity							1480			0
S3	2000	2000	2000	2	0	2	Export	705	Slovenia	SVN	504	Morocco	MAR								08	ANIMAL FEED STUFF	1	No Quantity							84004			0
S3	2000	2000	2000	2	0	2	Export	705	Slovenia	SVN	528	Netherlands	NLD								08	ANIMAL FEED STUFF	1	No Quantity							2195795			0
S3	2000	2000	2000	2	0	2	Export	705	Slovenia	SVN	586	Pakistan	PAK								08	ANIMAL FEED STUFF	1	No Quantity							295551			0
S3	2000	2000	2000	2	0	2	Export	705	Slovenia	SVN	604	Peru	PER								08	ANIMAL FEED STUFF	1	No Quantity							83999			0
S3	2000	2000	2000	2	0	2	Export	705	Slovenia	SVN	616	Poland	POL								08	ANIMAL FEED STUFF	1	No Quantity							405597			0
S3	2000	2000	2000	2	0	2	Export	705	Slovenia	SVN	642	Romania	ROU								08	ANIMAL FEED STUFF	1	No Quantity							280219			0
S3	2000	2000	2000	2	0	2	Export	705	Slovenia	SVN	643	Russian Federation	RUS								08	ANIMAL FEED STUFF	1	No Quantity							167571			0
S3	2000	2000	2000	2	0	2	Export	705	Slovenia	SVN	682	Saudi Arabia	SAU								08	ANIMAL FEED STUFF	1	No Quantity							49133			0
S3	2000	2000	2000	2	0	2	Export	705	Slovenia	SVN	702	Singapore	SGP								08	ANIMAL FEED STUFF	1	No Quantity							1061			0
S3	2000	2000	2000	2	0	2	Export	705	Slovenia	SVN	703	Slovakia	SVK								08	ANIMAL FEED STUFF	1	No Quantity							27283			0
S3	2000	2000	2000	2	0	2	Export	705	Slovenia	SVN	710	South Africa	ZAF								08	ANIMAL FEED STUFF	1	No Quantity							942153			0
S3	2000	2000	2000	2	0	2	Export	705	Slovenia	SVN	724	Spain	ESP								08	ANIMAL FEED STUFF	1	No Quantity							1469589			0
S3	2000	2000	2000	2	0	2	Export	705	Slovenia	SVN	804	Ukraine	UKR								08	ANIMAL FEED STUFF	1	No Quantity							28181			0
S3	2000	2000	2000	2	0	2	Export	705	Slovenia	SVN	807	North Macedonia	MKD								08	ANIMAL FEED STUFF	1	No Quantity							210222			0
S3	2000	2000	2000	2	0	2	Export	705	Slovenia	SVN	818	Egypt	EGY								08	ANIMAL FEED STUFF	1	No Quantity							92878			0
S3	2000	2000	2000	2	0	2	Export	705	Slovenia	SVN	826	United Kingdom	GBR								08	ANIMAL FEED STUFF	1	No Quantity							115876			0
S3	2000	2000	2000	2	0	2	Export	705	Slovenia	SVN	842	USA	USA								08	ANIMAL FEED STUFF	1	No Quantity							3613273			0
S3	2000	2000	2000	2	0	2	Export	705	Slovenia	SVN	862	Venezuela	VEN								08	ANIMAL FEED STUFF	1	No Quantity							184567			0
S3	2000	2000	2000	2	0	2	Export	705	Slovenia	SVN	891	Serbia and Montenegro	SCG								08	ANIMAL FEED STUFF	1	No Quantity							114237			0
S3	2000	2000	2000	2	0	2	Export	710	South Africa	ZAF	0	World	WLD								08	ANIMAL FEED STUFF	1	No Quantity							9516652			0
S3	2000	2000	2000	2	0	2	Export	710	South Africa	ZAF	24	Angola	AGO								08	ANIMAL FEED STUFF	1	No Quantity							100070			0
S3	2000	2000	2000	2	0	2	Export	710	South Africa	ZAF	32	Argentina	ARG								08	ANIMAL FEED STUFF	1	No Quantity							227354			0
S3	2000	2000	2000	2	0	2	Export	710	South Africa	ZAF	36	Australia	AUS								08	ANIMAL FEED STUFF	1	No Quantity							2717			0
S3	2000	2000	2000	2	0	2	Export	710	South Africa	ZAF	48	Bahrain	BHR								08	ANIMAL FEED STUFF	1	No Quantity							30			0
S3	2000	2000	2000	2	0	2	Export	710	South Africa	ZAF	56	Belgium	BEL								08	ANIMAL FEED STUFF	1	No Quantity							5155			0
S3	2000	2000	2000	2	0	2	Export	710	South Africa	ZAF	152	Chile	CHL								08	ANIMAL FEED STUFF	1	No Quantity							662			0
S3	2000	2000	2000	2	0	2	Export	710	South Africa	ZAF	170	Colombia	COL								08	ANIMAL FEED STUFF	1	No Quantity							22308			0
S3	2000	2000	2000	2	0	2	Export	710	South Africa	ZAF	174	Comoros	COM								08	ANIMAL FEED STUFF	1	No Quantity							1239			0
S3	2000	2000	2000	2	0	2	Export	710	South Africa	ZAF	178	Congo	COG								08	ANIMAL FEED STUFF	1	No Quantity							38958			0
S3	2000	2000	2000	2	0	2	Export	710	South Africa	ZAF	180	Dem. Rep. of the Congo	COD								08	ANIMAL FEED STUFF	1	No Quantity							168501			0
S3	2000	2000	2000	2	0	2	Export	710	South Africa	ZAF	196	Cyprus	CYP								08	ANIMAL FEED STUFF	1	No Quantity							6651			0
S3	2000	2000	2000	2	0	2	Export	710	South Africa	ZAF	208	Denmark	DNK								08	ANIMAL FEED STUFF	1	No Quantity							24539			0
S3	2000	2000	2000	2	0	2	Export	710	South Africa	ZAF	231	Ethiopia	ETH								08	ANIMAL FEED STUFF	1	No Quantity							8108			0
S3	2000	2000	2000	2	0	2	Export	710	South Africa	ZAF	251	France	FRA								08	ANIMAL FEED STUFF	1	No Quantity							52868			0
S3	2000	2000	2000	2	0	2	Export	710	South Africa	ZAF	266	Gabon	GAB								08	ANIMAL FEED STUFF	1	No Quantity							18398			0
S3	2000	2000	2000	2	0	2	Export	710	South Africa	ZAF	270	Gambia	GMB								08	ANIMAL FEED STUFF	1	No Quantity							149			0
S3	2000	2000	2000	2	0	2	Export	710	South Africa	ZAF	276	Germany	DEU								08	ANIMAL FEED STUFF	1	No Quantity							11220			0
S3	2000	2000	2000	2	0	2	Export	710	South Africa	ZAF	288	Ghana	GHA								08	ANIMAL FEED STUFF	1	No Quantity							242984			0
S3	2000	2000	2000	2	0	2	Export	710	South Africa	ZAF	300	Greece	GRC								08	ANIMAL FEED STUFF	1	No Quantity							53725			0
S3	2000	2000	2000	2	0	2	Export	710	South Africa	ZAF	344	China, Hong Kong SAR	HKG								08	ANIMAL FEED STUFF	1	No Quantity							70429			0
S3	2000	2000	2000	2	0	2	Export	710	South Africa	ZAF	360	Indonesia	IDN								08	ANIMAL FEED STUFF	1	No Quantity							14486			0
S3	2000	2000	2000	2	0	2	Export	710	South Africa	ZAF	376	Israel	ISR								08	ANIMAL FEED STUFF	1	No Quantity							36519			0
S3	2000	2000	2000	2	0	2	Export	710	South Africa	ZAF	381	Italy	ITA								08	ANIMAL FEED STUFF	1	No Quantity							28292			0
S3	2000	2000	2000	2	0	2	Export	710	South Africa	ZAF	384	Côte d'Ivoire	CIV								08	ANIMAL FEED STUFF	1	No Quantity							27411			0
S3	2000	2000	2000	2	0	2	Export	710	South Africa	ZAF	392	Japan	JPN								08	ANIMAL FEED STUFF	1	No Quantity							390339			0
S3	2000	2000	2000	2	0	2	Export	710	South Africa	ZAF	400	Jordan	JOR								08	ANIMAL FEED STUFF	1	No Quantity							3924			0
S3	2000	2000	2000	2	0	2	Export	710	South Africa	ZAF	404	Kenya	KEN								08	ANIMAL FEED STUFF	1	No Quantity							120316			0
S3	2000	2000	2000	2	0	2	Export	710	South Africa	ZAF	410	Rep. of Korea	KOR								08	ANIMAL FEED STUFF	1	No Quantity							334873			0
S3	2000	2000	2000	2	0	2	Export	710	South Africa	ZAF	454	Malawi	MWI								08	ANIMAL FEED STUFF	1	No Quantity							360311			0
S3	2000	2000	2000	2	0	2	Export	710	South Africa	ZAF	480	Mauritius	MUS								08	ANIMAL FEED STUFF	1	No Quantity							441612			0
S3	2000	2000	2000	2	0	2	Export	710	South Africa	ZAF	490	Other Asia, nes									08	ANIMAL FEED STUFF	1	No Quantity							400519			0
S3	2000	2000	2000	2	0	2	Export	710	South Africa	ZAF	508	Mozambique	MOZ								08	ANIMAL FEED STUFF	1	No Quantity							2481999			0
S3	2000	2000	2000	2	0	2	Export	710	South Africa	ZAF	528	Netherlands	NLD								08	ANIMAL FEED STUFF	1	No Quantity							1298010			0
S3	2000	2000	2000	2	0	2	Export	710	South Africa	ZAF	554	New Zealand	NZL								08	ANIMAL FEED STUFF	1	No Quantity							4190			0
S3	2000	2000	2000	2	0	2	Export	710	South Africa	ZAF	566	Nigeria	NGA								08	ANIMAL FEED STUFF	1	No Quantity							53013			0
S3	2000	2000	2000	2	0	2	Export	710	South Africa	ZAF	583	FS Micronesia	FSM								08	ANIMAL FEED STUFF	1	No Quantity							8630			0
S3	2000	2000	2000	2	0	2	Export	710	South Africa	ZAF	620	Portugal	PRT								08	ANIMAL FEED STUFF	1	No Quantity							4590			0
S3	2000	2000	2000	2	0	2	Export	710	South Africa	ZAF	654	Saint Helena	SHN								08	ANIMAL FEED STUFF	1	No Quantity							159688			0
S3	2000	2000	2000	2	0	2	Export	710	South Africa	ZAF	682	Saudi Arabia	SAU								08	ANIMAL FEED STUFF	1	No Quantity							84828			0
S3	2000	2000	2000	2	0	2	Export	710	South Africa	ZAF	686	Senegal	SEN								08	ANIMAL FEED STUFF	1	No Quantity							2028			0
S3	2000	2000	2000	2	0	2	Export	710	South Africa	ZAF	690	Seychelles	SYC								08	ANIMAL FEED STUFF	1	No Quantity							3992			0
S3	2000	2000	2000	2	0	2	Export	710	South Africa	ZAF	702	Singapore	SGP								08	ANIMAL FEED STUFF	1	No Quantity							3031			0
S3	2000	2000	2000	2	0	2	Export	710	South Africa	ZAF	716	Zimbabwe	ZWE								08	ANIMAL FEED STUFF	1	No Quantity							1123581			0
S3	2000	2000	2000	2	0	2	Export	710	South Africa	ZAF	724	Spain	ESP								08	ANIMAL FEED STUFF	1	No Quantity							1007			0
S3	2000	2000	2000	2	0	2	Export	710	South Africa	ZAF	736	Fmr Sudan	SDN								08	ANIMAL FEED STUFF	1	No Quantity							36			0
S3	2000	2000	2000	2	0	2	Export	710	South Africa	ZAF	757	Switzerland	CHE								08	ANIMAL FEED STUFF	1	No Quantity							3306			0
S3	2000	2000	2000	2	0	2	Export	710	South Africa	ZAF	764	Thailand	THA								08	ANIMAL FEED STUFF	1	No Quantity							63407			0
S3	2000	2000	2000	2	0	2	Export	710	South Africa	ZAF	768	Togo	TGO								08	ANIMAL FEED STUFF	1	No Quantity							1438			0
S3	2000	2000	2000	2	0	2	Export	710	South Africa	ZAF	784	United Arab Emirates	ARE								08	ANIMAL FEED STUFF	1	No Quantity							198769			0
S3	2000	2000	2000	2	0	2	Export	710	South Africa	ZAF	800	Uganda	UGA								08	ANIMAL FEED STUFF	1	No Quantity							15519			0
S3	2000	2000	2000	2	0	2	Export	710	South Africa	ZAF	818	Egypt	EGY								08	ANIMAL FEED STUFF	1	No Quantity							109066			0
S3	2000	2000	2000	2	0	2	Export	710	South Africa	ZAF	826	United Kingdom	GBR								08	ANIMAL FEED STUFF	1	No Quantity							41985			0
S3	2000	2000	2000	2	0	2	Export	710	South Africa	ZAF	834	United Rep. of Tanzania	TZA								08	ANIMAL FEED STUFF	1	No Quantity							45490			0
S3	2000	2000	2000	2	0	2	Export	710	South Africa	ZAF	837	Bunkers									08	ANIMAL FEED STUFF	1	No Quantity							529			0
S3	2000	2000	2000	2	0	2	Export	710	South Africa	ZAF	842	USA	USA								08	ANIMAL FEED STUFF	1	No Quantity							15597			0
S3	2000	2000	2000	2	0	2	Export	710	South Africa	ZAF	858	Uruguay	URY								08	ANIMAL FEED STUFF	1	No Quantity							52066			0
S3	2000	2000	2000	2	0	2	Export	710	South Africa	ZAF	894	Zambia	ZMB								08	ANIMAL FEED STUFF	1	No Quantity							526195			0
S3	2000	2000	2000	2	0	2	Export	705	Slovenia	SVN	0	World	WLD								09	MISC.EDIBLE PRODUCTS ETC	1	No Quantity							23858640			0
S3	2000	2000	2000	2	0	2	Export	705	Slovenia	SVN	8	Albania	ALB								09	MISC.EDIBLE PRODUCTS ETC	1	No Quantity							52724			0
S3	2000	2000	2000	2	0	2	Export	705	Slovenia	SVN	36	Australia	AUS								09	MISC.EDIBLE PRODUCTS ETC	1	No Quantity							68416			0
S3	2000	2000	2000	2	0	2	Export	705	Slovenia	SVN	40	Austria	AUT								09	MISC.EDIBLE PRODUCTS ETC	1	No Quantity							115591			0
S3	2000	2000	2000	2	0	2	Export	705	Slovenia	SVN	51	Armenia	ARM								09	MISC.EDIBLE PRODUCTS ETC	1	No Quantity							446			0
S3	2000	2000	2000	2	0	2	Export	705	Slovenia	SVN	68	Bolivia (Plurinational State of)	BOL								09	MISC.EDIBLE PRODUCTS ETC	1	No Quantity							605			0
S3	2000	2000	2000	2	0	2	Export	705	Slovenia	SVN	70	Bosnia Herzegovina	BIH								09	MISC.EDIBLE PRODUCTS ETC	1	No Quantity							5264023			0
S3	2000	2000	2000	2	0	2	Export	705	Slovenia	SVN	100	Bulgaria	BGR								09	MISC.EDIBLE PRODUCTS ETC	1	No Quantity							134674			0
S3	2000	2000	2000	2	0	2	Export	705	Slovenia	SVN	112	Belarus	BLR								09	MISC.EDIBLE PRODUCTS ETC	1	No Quantity							2708			0
S3	2000	2000	2000	2	0	2	Export	705	Slovenia	SVN	124	Canada	CAN								09	MISC.EDIBLE PRODUCTS ETC	1	No Quantity							337308			0
S3	2000	2000	2000	2	0	2	Export	705	Slovenia	SVN	156	China	CHN								09	MISC.EDIBLE PRODUCTS ETC	1	No Quantity							46			0
S3	2000	2000	2000	2	0	2	Export	705	Slovenia	SVN	191	Croatia	HRV								09	MISC.EDIBLE PRODUCTS ETC	1	No Quantity							9440368			0
S3	2000	2000	2000	2	0	2	Export	705	Slovenia	SVN	203	Czechia	CZE								09	MISC.EDIBLE PRODUCTS ETC	1	No Quantity							279884			0
S3	2000	2000	2000	2	0	2	Export	705	Slovenia	SVN	233	Estonia	EST								09	MISC.EDIBLE PRODUCTS ETC	1	No Quantity							81921			0
S3	2000	2000	2000	2	0	2	Export	705	Slovenia	SVN	246	Finland	FIN								09	MISC.EDIBLE PRODUCTS ETC	1	No Quantity							2133			0
S3	2000	2000	2000	2	0	2	Export	705	Slovenia	SVN	251	France	FRA								09	MISC.EDIBLE PRODUCTS ETC	1	No Quantity							11626			0
S3	2000	2000	2000	2	0	2	Export	705	Slovenia	SVN	276	Germany	DEU								09	MISC.EDIBLE PRODUCTS ETC	1	No Quantity							37793			0
S3	2000	2000	2000	2	0	2	Export	705	Slovenia	SVN	348	Hungary	HUN								09	MISC.EDIBLE PRODUCTS ETC	1	No Quantity							84910			0
S3	2000	2000	2000	2	0	2	Export	705	Slovenia	SVN	381	Italy	ITA								09	MISC.EDIBLE PRODUCTS ETC	1	No Quantity							91251			0
S3	2000	2000	2000	2	0	2	Export	705	Slovenia	SVN	398	Kazakhstan	KAZ								09	MISC.EDIBLE PRODUCTS ETC	1	No Quantity							8092			0
S3	2000	2000	2000	2	0	2	Export	705	Slovenia	SVN	498	Rep. of Moldova	MDA								09	MISC.EDIBLE PRODUCTS ETC	1	No Quantity							17262			0
S3	2000	2000	2000	2	0	2	Export	705	Slovenia	SVN	566	Nigeria	NGA								09	MISC.EDIBLE PRODUCTS ETC	1	No Quantity							255			0
S3	2000	2000	2000	2	0	2	Export	705	Slovenia	SVN	591	Panama	PAN								09	MISC.EDIBLE PRODUCTS ETC	1	No Quantity							368711			0
S3	2000	2000	2000	2	0	2	Export	705	Slovenia	SVN	616	Poland	POL								09	MISC.EDIBLE PRODUCTS ETC	1	No Quantity							94971			0
S3	2000	2000	2000	2	0	2	Export	705	Slovenia	SVN	642	Romania	ROU								09	MISC.EDIBLE PRODUCTS ETC	1	No Quantity							30324			0
S3	2000	2000	2000	2	0	2	Export	705	Slovenia	SVN	643	Russian Federation	RUS								09	MISC.EDIBLE PRODUCTS ETC	1	No Quantity							2832255			0
S3	2000	2000	2000	2	0	2	Export	705	Slovenia	SVN	703	Slovakia	SVK								09	MISC.EDIBLE PRODUCTS ETC	1	No Quantity							137077			0
S3	2000	2000	2000	2	0	2	Export	705	Slovenia	SVN	704	Viet Nam	VNM								09	MISC.EDIBLE PRODUCTS ETC	1	No Quantity							7785			0
S3	2000	2000	2000	2	0	2	Export	705	Slovenia	SVN	752	Sweden	SWE								09	MISC.EDIBLE PRODUCTS ETC	1	No Quantity							168611			0
S3	2000	2000	2000	2	0	2	Export	705	Slovenia	SVN	757	Switzerland	CHE								09	MISC.EDIBLE PRODUCTS ETC	1	No Quantity							43221			0
S3	2000	2000	2000	2	0	2	Export	705	Slovenia	SVN	792	Turkey	TUR								09	MISC.EDIBLE PRODUCTS ETC	1	No Quantity							29310			0
S3	2000	2000	2000	2	0	2	Export	705	Slovenia	SVN	804	Ukraine	UKR								09	MISC.EDIBLE PRODUCTS ETC	1	No Quantity							613460			0
S3	2000	2000	2000	2	0	2	Export	705	Slovenia	SVN	807	North Macedonia	MKD								09	MISC.EDIBLE PRODUCTS ETC	1	No Quantity							1738328			0
S3	2000	2000	2000	2	0	2	Export	705	Slovenia	SVN	818	Egypt	EGY								09	MISC.EDIBLE PRODUCTS ETC	1	No Quantity							105			0
S3	2000	2000	2000	2	0	2	Export	705	Slovenia	SVN	826	United Kingdom	GBR								09	MISC.EDIBLE PRODUCTS ETC	1	No Quantity							1569			0
S3	2000	2000	2000	2	0	2	Export	705	Slovenia	SVN	842	USA	USA								09	MISC.EDIBLE PRODUCTS ETC	1	No Quantity							640481			0
S3	2000	2000	2000	2	0	2	Export	705	Slovenia	SVN	891	Serbia and Montenegro	SCG								09	MISC.EDIBLE PRODUCTS ETC	1	No Quantity							1119750			0
S3	2000	2000	2000	2	0	2	Export	705	Slovenia	SVN	899	Areas, nes									09	MISC.EDIBLE PRODUCTS ETC	1	No Quantity							646			0
S3	2000	2000	2000	2	0	2	Export	710	South Africa	ZAF	0	World	WLD								09	MISC.EDIBLE PRODUCTS ETC	1	No Quantity							55485416			0
S3	2000	2000	2000	2	0	2	Export	710	South Africa	ZAF	8	Albania	ALB								09	MISC.EDIBLE PRODUCTS ETC	1	No Quantity							36446			0
S3	2000	2000	2000	2	0	2	Export	710	South Africa	ZAF	12	Algeria	DZA								09	MISC.EDIBLE PRODUCTS ETC	1	No Quantity							505			0
S3	2000	2000	2000	2	0	2	Export	710	South Africa	ZAF	24	Angola	AGO								09	MISC.EDIBLE PRODUCTS ETC	1	No Quantity							6027930			0
S3	2000	2000	2000	2	0	2	Export	710	South Africa	ZAF	32	Argentina	ARG								09	MISC.EDIBLE PRODUCTS ETC	1	No Quantity							15096			0
S3	2000	2000	2000	2	0	2	Export	710	South Africa	ZAF	36	Australia	AUS								09	MISC.EDIBLE PRODUCTS ETC	1	No Quantity							1067897			0
S3	2000	2000	2000	2	0	2	Export	710	South Africa	ZAF	40	Austria	AUT								09	MISC.EDIBLE PRODUCTS ETC	1	No Quantity							1942			0
S3	2000	2000	2000	2	0	2	Export	710	South Africa	ZAF	48	Bahrain	BHR								09	MISC.EDIBLE PRODUCTS ETC	1	No Quantity							1754			0
S3	2000	2000	2000	2	0	2	Export	710	South Africa	ZAF	56	Belgium	BEL								09	MISC.EDIBLE PRODUCTS ETC	1	No Quantity							143033			0
S3	2000	2000	2000	2	0	2	Export	710	South Africa	ZAF	108	Burundi	BDI								09	MISC.EDIBLE PRODUCTS ETC	1	No Quantity							20145			0
S3	2000	2000	2000	2	0	2	Export	710	South Africa	ZAF	120	Cameroon	CMR								09	MISC.EDIBLE PRODUCTS ETC	1	No Quantity							281268			0
S3	2000	2000	2000	2	0	2	Export	710	South Africa	ZAF	124	Canada	CAN								09	MISC.EDIBLE PRODUCTS ETC	1	No Quantity							101775			0
S3	2000	2000	2000	2	0	2	Export	710	South Africa	ZAF	132	Cabo Verde	CPV								09	MISC.EDIBLE PRODUCTS ETC	1	No Quantity							743378			0
S3	2000	2000	2000	2	0	2	Export	710	South Africa	ZAF	136	Cayman Isds	CYM								09	MISC.EDIBLE PRODUCTS ETC	1	No Quantity							7			0
S3	2000	2000	2000	2	0	2	Export	710	South Africa	ZAF	140	Central African Rep.	CAF								09	MISC.EDIBLE PRODUCTS ETC	1	No Quantity							1800			0
S3	2000	2000	2000	2	0	2	Export	710	South Africa	ZAF	144	Sri Lanka	LKA								09	MISC.EDIBLE PRODUCTS ETC	1	No Quantity							55743			0
S3	2000	2000	2000	2	0	2	Export	710	South Africa	ZAF	148	Chad	TCD								09	MISC.EDIBLE PRODUCTS ETC	1	No Quantity							2135			0
S3	2000	2000	2000	2	0	2	Export	710	South Africa	ZAF	152	Chile	CHL								09	MISC.EDIBLE PRODUCTS ETC	1	No Quantity							2158			0
S3	2000	2000	2000	2	0	2	Export	710	South Africa	ZAF	156	China	CHN								09	MISC.EDIBLE PRODUCTS ETC	1	No Quantity							12611			0
S3	2000	2000	2000	2	0	2	Export	710	South Africa	ZAF	174	Comoros	COM								09	MISC.EDIBLE PRODUCTS ETC	1	No Quantity							94920			0
S3	2000	2000	2000	2	0	2	Export	710	South Africa	ZAF	178	Congo	COG								09	MISC.EDIBLE PRODUCTS ETC	1	No Quantity							396137			0
S3	2000	2000	2000	2	0	2	Export	710	South Africa	ZAF	180	Dem. Rep. of the Congo	COD								09	MISC.EDIBLE PRODUCTS ETC	1	No Quantity							3198949			0
S3	2000	2000	2000	2	0	2	Export	710	South Africa	ZAF	188	Costa Rica	CRI								09	MISC.EDIBLE PRODUCTS ETC	1	No Quantity							6473			0
S3	2000	2000	2000	2	0	2	Export	710	South Africa	ZAF	196	Cyprus	CYP								09	MISC.EDIBLE PRODUCTS ETC	1	No Quantity							65574			0
S3	2000	2000	2000	2	0	2	Export	710	South Africa	ZAF	204	Benin	BEN								09	MISC.EDIBLE PRODUCTS ETC	1	No Quantity							53794			0
S3	2000	2000	2000	2	0	2	Export	710	South Africa	ZAF	208	Denmark	DNK								09	MISC.EDIBLE PRODUCTS ETC	1	No Quantity							503			0
S3	2000	2000	2000	2	0	2	Export	710	South Africa	ZAF	214	Dominican Rep.	DOM								09	MISC.EDIBLE PRODUCTS ETC	1	No Quantity							91484			0
S3	2000	2000	2000	2	0	2	Export	710	South Africa	ZAF	222	El Salvador	SLV								09	MISC.EDIBLE PRODUCTS ETC	1	No Quantity							987			0
S3	2000	2000	2000	2	0	2	Export	710	South Africa	ZAF	226	Equatorial Guinea	GNQ								09	MISC.EDIBLE PRODUCTS ETC	1	No Quantity							6477			0
S3	2000	2000	2000	2	0	2	Export	710	South Africa	ZAF	231	Ethiopia	ETH								09	MISC.EDIBLE PRODUCTS ETC	1	No Quantity							50669			0
S3	2000	2000	2000	2	0	2	Export	710	South Africa	ZAF	232	Eritrea	ERI								09	MISC.EDIBLE PRODUCTS ETC	1	No Quantity							5178			0
S3	2000	2000	2000	2	0	2	Export	710	South Africa	ZAF	238	Falkland Isds (Malvinas)	FLK								09	MISC.EDIBLE PRODUCTS ETC	1	No Quantity							294			0
S3	2000	2000	2000	2	0	2	Export	710	South Africa	ZAF	246	Finland	FIN								09	MISC.EDIBLE PRODUCTS ETC	1	No Quantity							95272			0
S3	2000	2000	2000	2	0	2	Export	710	South Africa	ZAF	251	France	FRA								09	MISC.EDIBLE PRODUCTS ETC	1	No Quantity							188217			0
S3	2000	2000	2000	2	0	2	Export	710	South Africa	ZAF	266	Gabon	GAB								09	MISC.EDIBLE PRODUCTS ETC	1	No Quantity							281256			0
S3	2000	2000	2000	2	0	2	Export	710	South Africa	ZAF	268	Georgia	GEO								09	MISC.EDIBLE PRODUCTS ETC	1	No Quantity							1726			0
S3	2000	2000	2000	2	0	2	Export	710	South Africa	ZAF	270	Gambia	GMB								09	MISC.EDIBLE PRODUCTS ETC	1	No Quantity							10333			0
S3	2000	2000	2000	2	0	2	Export	710	South Africa	ZAF	276	Germany	DEU								09	MISC.EDIBLE PRODUCTS ETC	1	No Quantity							292879			0
S3	2000	2000	2000	2	0	2	Export	710	South Africa	ZAF	288	Ghana	GHA								09	MISC.EDIBLE PRODUCTS ETC	1	No Quantity							1433107			0
S3	2000	2000	2000	2	0	2	Export	710	South Africa	ZAF	300	Greece	GRC								09	MISC.EDIBLE PRODUCTS ETC	1	No Quantity							27079			0
S3	2000	2000	2000	2	0	2	Export	710	South Africa	ZAF	316	Guam	GUM								09	MISC.EDIBLE PRODUCTS ETC	1	No Quantity							411			0
S3	2000	2000	2000	2	0	2	Export	710	South Africa	ZAF	324	Guinea	GIN								09	MISC.EDIBLE PRODUCTS ETC	1	No Quantity							7739			0
S3	2000	2000	2000	2	0	2	Export	710	South Africa	ZAF	344	China, Hong Kong SAR	HKG								09	MISC.EDIBLE PRODUCTS ETC	1	No Quantity							81121			0
S3	2000	2000	2000	2	0	2	Export	710	South Africa	ZAF	360	Indonesia	IDN								09	MISC.EDIBLE PRODUCTS ETC	1	No Quantity							15591			0
S3	2000	2000	2000	2	0	2	Export	710	South Africa	ZAF	364	Iran	IRN								09	MISC.EDIBLE PRODUCTS ETC	1	No Quantity							15584			0
S3	2000	2000	2000	2	0	2	Export	710	South Africa	ZAF	372	Ireland	IRL								09	MISC.EDIBLE PRODUCTS ETC	1	No Quantity							33015			0
S3	2000	2000	2000	2	0	2	Export	710	South Africa	ZAF	376	Israel	ISR								09	MISC.EDIBLE PRODUCTS ETC	1	No Quantity							319525			0
S3	2000	2000	2000	2	0	2	Export	710	South Africa	ZAF	381	Italy	ITA								09	MISC.EDIBLE PRODUCTS ETC	1	No Quantity							348076			0
S3	2000	2000	2000	2	0	2	Export	710	South Africa	ZAF	384	Côte d'Ivoire	CIV								09	MISC.EDIBLE PRODUCTS ETC	1	No Quantity							129525			0
S3	2000	2000	2000	2	0	2	Export	710	South Africa	ZAF	392	Japan	JPN								09	MISC.EDIBLE PRODUCTS ETC	1	No Quantity							98701			0
S3	2000	2000	2000	2	0	2	Export	710	South Africa	ZAF	400	Jordan	JOR								09	MISC.EDIBLE PRODUCTS ETC	1	No Quantity							9799			0
S3	2000	2000	2000	2	0	2	Export	710	South Africa	ZAF	404	Kenya	KEN								09	MISC.EDIBLE PRODUCTS ETC	1	No Quantity							2062067			0
S3	2000	2000	2000	2	0	2	Export	710	South Africa	ZAF	410	Rep. of Korea	KOR								09	MISC.EDIBLE PRODUCTS ETC	1	No Quantity							148			0
S3	2000	2000	2000	2	0	2	Export	710	South Africa	ZAF	414	Kuwait	KWT								09	MISC.EDIBLE PRODUCTS ETC	1	No Quantity							29800			0
S3	2000	2000	2000	2	0	2	Export	710	South Africa	ZAF	430	Liberia	LBR								09	MISC.EDIBLE PRODUCTS ETC	1	No Quantity							70088			0
S3	2000	2000	2000	2	0	2	Export	710	South Africa	ZAF	434	Libya	LBY								09	MISC.EDIBLE PRODUCTS ETC	1	No Quantity							1139			0
S3	2000	2000	2000	2	0	2	Export	710	South Africa	ZAF	446	China, Macao SAR	MAC								09	MISC.EDIBLE PRODUCTS ETC	1	No Quantity							9450			0
S3	2000	2000	2000	2	0	2	Export	710	South Africa	ZAF	450	Madagascar	MDG								09	MISC.EDIBLE PRODUCTS ETC	1	No Quantity							498362			0
S3	2000	2000	2000	2	0	2	Export	710	South Africa	ZAF	454	Malawi	MWI								09	MISC.EDIBLE PRODUCTS ETC	1	No Quantity							3503592			0
S3	2000	2000	2000	2	0	2	Export	710	South Africa	ZAF	458	Malaysia	MYS								09	MISC.EDIBLE PRODUCTS ETC	1	No Quantity							34497			0
S3	2000	2000	2000	2	0	2	Export	710	South Africa	ZAF	462	Maldives	MDV								09	MISC.EDIBLE PRODUCTS ETC	1	No Quantity							38142			0
S3	2000	2000	2000	2	0	2	Export	710	South Africa	ZAF	466	Mali	MLI								09	MISC.EDIBLE PRODUCTS ETC	1	No Quantity							173137			0
S3	2000	2000	2000	2	0	2	Export	710	South Africa	ZAF	470	Malta	MLT								09	MISC.EDIBLE PRODUCTS ETC	1	No Quantity							2750			0
S3	2000	2000	2000	2	0	2	Export	710	South Africa	ZAF	480	Mauritius	MUS								09	MISC.EDIBLE PRODUCTS ETC	1	No Quantity							5282859			0
S3	2000	2000	2000	2	0	2	Export	710	South Africa	ZAF	490	Other Asia, nes									09	MISC.EDIBLE PRODUCTS ETC	1	No Quantity							189233			0
S3	2000	2000	2000	2	0	2	Export	710	South Africa	ZAF	504	Morocco	MAR								09	MISC.EDIBLE PRODUCTS ETC	1	No Quantity							102			0
S3	2000	2000	2000	2	0	2	Export	710	South Africa	ZAF	508	Mozambique	MOZ								09	MISC.EDIBLE PRODUCTS ETC	1	No Quantity							9097381			0
S3	2000	2000	2000	2	0	2	Export	710	South Africa	ZAF	512	Oman	OMN								09	MISC.EDIBLE PRODUCTS ETC	1	No Quantity							9			0
S3	2000	2000	2000	2	0	2	Export	710	South Africa	ZAF	528	Netherlands	NLD								09	MISC.EDIBLE PRODUCTS ETC	1	No Quantity							1394009			0
S3	2000	2000	2000	2	0	2	Export	710	South Africa	ZAF	554	New Zealand	NZL								09	MISC.EDIBLE PRODUCTS ETC	1	No Quantity							59115			0
S3	2000	2000	2000	2	0	2	Export	710	South Africa	ZAF	566	Nigeria	NGA								09	MISC.EDIBLE PRODUCTS ETC	1	No Quantity							401326			0
S3	2000	2000	2000	2	0	2	Export	710	South Africa	ZAF	579	Norway	NOR								09	MISC.EDIBLE PRODUCTS ETC	1	No Quantity							33524			0
S3	2000	2000	2000	2	0	2	Export	710	South Africa	ZAF	586	Pakistan	PAK								09	MISC.EDIBLE PRODUCTS ETC	1	No Quantity							7			0
S3	2000	2000	2000	2	0	2	Export	710	South Africa	ZAF	598	Papua New Guinea	PNG								09	MISC.EDIBLE PRODUCTS ETC	1	No Quantity							331			0
S3	2000	2000	2000	2	0	2	Export	710	South Africa	ZAF	608	Philippines	PHL								09	MISC.EDIBLE PRODUCTS ETC	1	No Quantity							12			0
S3	2000	2000	2000	2	0	2	Export	710	South Africa	ZAF	620	Portugal	PRT								09	MISC.EDIBLE PRODUCTS ETC	1	No Quantity							6663			0
S3	2000	2000	2000	2	0	2	Export	710	South Africa	ZAF	643	Russian Federation	RUS								09	MISC.EDIBLE PRODUCTS ETC	1	No Quantity							69762			0
S3	2000	2000	2000	2	0	2	Export	710	South Africa	ZAF	646	Rwanda	RWA								09	MISC.EDIBLE PRODUCTS ETC	1	No Quantity							596565			0
S3	2000	2000	2000	2	0	2	Export	710	South Africa	ZAF	654	Saint Helena	SHN								09	MISC.EDIBLE PRODUCTS ETC	1	No Quantity							296391			0
S3	2000	2000	2000	2	0	2	Export	710	South Africa	ZAF	670	Saint Vincent and the Grenadines	VCT								09	MISC.EDIBLE PRODUCTS ETC	1	No Quantity							1726			0
S3	2000	2000	2000	2	0	2	Export	710	South Africa	ZAF	678	Sao Tome and Principe	STP								09	MISC.EDIBLE PRODUCTS ETC	1	No Quantity							22541			0
S3	2000	2000	2000	2	0	2	Export	710	South Africa	ZAF	682	Saudi Arabia	SAU								09	MISC.EDIBLE PRODUCTS ETC	1	No Quantity							193924			0
S3	2000	2000	2000	2	0	2	Export	710	South Africa	ZAF	686	Senegal	SEN								09	MISC.EDIBLE PRODUCTS ETC	1	No Quantity							111142			0
S3	2000	2000	2000	2	0	2	Export	710	South Africa	ZAF	690	Seychelles	SYC								09	MISC.EDIBLE PRODUCTS ETC	1	No Quantity							1200065			0
S3	2000	2000	2000	2	0	2	Export	710	South Africa	ZAF	694	Sierra Leone	SLE								09	MISC.EDIBLE PRODUCTS ETC	1	No Quantity							112719			0
S3	2000	2000	2000	2	0	2	Export	710	South Africa	ZAF	699	India	IND								09	MISC.EDIBLE PRODUCTS ETC	1	No Quantity							81560			0
S3	2000	2000	2000	2	0	2	Export	710	South Africa	ZAF	702	Singapore	SGP								09	MISC.EDIBLE PRODUCTS ETC	1	No Quantity							155269			0
S3	2000	2000	2000	2	0	2	Export	710	South Africa	ZAF	716	Zimbabwe	ZWE								09	MISC.EDIBLE PRODUCTS ETC	1	No Quantity							3970281			0
S3	2000	2000	2000	2	0	2	Export	710	South Africa	ZAF	724	Spain	ESP								09	MISC.EDIBLE PRODUCTS ETC	1	No Quantity							78			0
S3	2000	2000	2000	2	0	2	Export	710	South Africa	ZAF	736	Fmr Sudan	SDN								09	MISC.EDIBLE PRODUCTS ETC	1	No Quantity							144			0
S3	2000	2000	2000	2	0	2	Export	710	South Africa	ZAF	752	Sweden	SWE								09	MISC.EDIBLE PRODUCTS ETC	1	No Quantity							220127			0
S3	2000	2000	2000	2	0	2	Export	710	South Africa	ZAF	757	Switzerland	CHE								09	MISC.EDIBLE PRODUCTS ETC	1	No Quantity							109348			0
S3	2000	2000	2000	2	0	2	Export	710	South Africa	ZAF	764	Thailand	THA								09	MISC.EDIBLE PRODUCTS ETC	1	No Quantity							37332			0
S3	2000	2000	2000	2	0	2	Export	710	South Africa	ZAF	768	Togo	TGO								09	MISC.EDIBLE PRODUCTS ETC	1	No Quantity							247620			0
S3	2000	2000	2000	2	0	2	Export	710	South Africa	ZAF	784	United Arab Emirates	ARE								09	MISC.EDIBLE PRODUCTS ETC	1	No Quantity							282432			0
S3	2000	2000	2000	2	0	2	Export	710	South Africa	ZAF	792	Turkey	TUR								09	MISC.EDIBLE PRODUCTS ETC	1	No Quantity							284			0
S3	2000	2000	2000	2	0	2	Export	710	South Africa	ZAF	800	Uganda	UGA								09	MISC.EDIBLE PRODUCTS ETC	1	No Quantity							566019			0
S3	2000	2000	2000	2	0	2	Export	710	South Africa	ZAF	818	Egypt	EGY								09	MISC.EDIBLE PRODUCTS ETC	1	No Quantity							69727			0
S3	2000	2000	2000	2	0	2	Export	710	South Africa	ZAF	826	United Kingdom	GBR								09	MISC.EDIBLE PRODUCTS ETC	1	No Quantity							2821514			0
S3	2000	2000	2000	2	0	2	Export	710	South Africa	ZAF	834	United Rep. of Tanzania	TZA								09	MISC.EDIBLE PRODUCTS ETC	1	No Quantity							935944			0
S3	2000	2000	2000	2	0	2	Export	710	South Africa	ZAF	837	Bunkers									09	MISC.EDIBLE PRODUCTS ETC	1	No Quantity							322688			0
S3	2000	2000	2000	2	0	2	Export	710	South Africa	ZAF	842	USA	USA								09	MISC.EDIBLE PRODUCTS ETC	1	No Quantity							386734			0
S3	2000	2000	2000	2	0	2	Export	710	South Africa	ZAF	858	Uruguay	URY								09	MISC.EDIBLE PRODUCTS ETC	1	No Quantity							2960			0
S3	2000	2000	2000	2	0	2	Export	710	South Africa	ZAF	862	Venezuela	VEN								09	MISC.EDIBLE PRODUCTS ETC	1	No Quantity							4046			0
S3	2000	2000	2000	2	0	2	Export	710	South Africa	ZAF	887	Yemen	YEM								09	MISC.EDIBLE PRODUCTS ETC	1	No Quantity							5334			0
S3	2000	2000	2000	2	0	2	Export	710	South Africa	ZAF	894	Zambia	ZMB								09	MISC.EDIBLE PRODUCTS ETC	1	No Quantity							3897377			0
S3	2000	2000	2000	2	0	2	Export	705	Slovenia	SVN	0	World	WLD								11	BEVERAGES	1	No Quantity							74862833			0
S3	2000	2000	2000	2	0	2	Export	705	Slovenia	SVN	8	Albania	ALB								11	BEVERAGES	1	No Quantity							16416			0
S3	2000	2000	2000	2	0	2	Export	705	Slovenia	SVN	32	Argentina	ARG								11	BEVERAGES	1	No Quantity							2996			0
S3	2000	2000	2000	2	0	2	Export	705	Slovenia	SVN	36	Australia	AUS								11	BEVERAGES	1	No Quantity							70984			0
S3	2000	2000	2000	2	0	2	Export	705	Slovenia	SVN	40	Austria	AUT								11	BEVERAGES	1	No Quantity							865380			0
S3	2000	2000	2000	2	0	2	Export	705	Slovenia	SVN	44	Bahamas	BHS								11	BEVERAGES	1	No Quantity							29			0
S3	2000	2000	2000	2	0	2	Export	705	Slovenia	SVN	56	Belgium	BEL								11	BEVERAGES	1	No Quantity							35975			0
S3	2000	2000	2000	2	0	2	Export	705	Slovenia	SVN	70	Bosnia Herzegovina	BIH								11	BEVERAGES	1	No Quantity							35663664			0
S3	2000	2000	2000	2	0	2	Export	705	Slovenia	SVN	76	Brazil	BRA								11	BEVERAGES	1	No Quantity							100			0
S3	2000	2000	2000	2	0	2	Export	705	Slovenia	SVN	124	Canada	CAN								11	BEVERAGES	1	No Quantity							323514			0
S3	2000	2000	2000	2	0	2	Export	705	Slovenia	SVN	156	China	CHN								11	BEVERAGES	1	No Quantity							1555			0
S3	2000	2000	2000	2	0	2	Export	705	Slovenia	SVN	191	Croatia	HRV								11	BEVERAGES	1	No Quantity							13573017			0
S3	2000	2000	2000	2	0	2	Export	705	Slovenia	SVN	196	Cyprus	CYP								11	BEVERAGES	1	No Quantity							35			0
S3	2000	2000	2000	2	0	2	Export	705	Slovenia	SVN	203	Czechia	CZE								11	BEVERAGES	1	No Quantity							968598			0
S3	2000	2000	2000	2	0	2	Export	705	Slovenia	SVN	208	Denmark	DNK								11	BEVERAGES	1	No Quantity							33989			0
S3	2000	2000	2000	2	0	2	Export	705	Slovenia	SVN	246	Finland	FIN								11	BEVERAGES	1	No Quantity							145386			0
S3	2000	2000	2000	2	0	2	Export	705	Slovenia	SVN	251	France	FRA								11	BEVERAGES	1	No Quantity							22718			0
S3	2000	2000	2000	2	0	2	Export	705	Slovenia	SVN	276	Germany	DEU								11	BEVERAGES	1	No Quantity							580168			0
S3	2000	2000	2000	2	0	2	Export	705	Slovenia	SVN	300	Greece	GRC								11	BEVERAGES	1	No Quantity							455			0
S3	2000	2000	2000	2	0	2	Export	705	Slovenia	SVN	348	Hungary	HUN								11	BEVERAGES	1	No Quantity							637692			0
S3	2000	2000	2000	2	0	2	Export	705	Slovenia	SVN	352	Iceland	ISL								11	BEVERAGES	1	No Quantity							1767			0
S3	2000	2000	2000	2	0	2	Export	705	Slovenia	SVN	364	Iran	IRN								11	BEVERAGES	1	No Quantity							318			0
S3	2000	2000	2000	2	0	2	Export	705	Slovenia	SVN	372	Ireland	IRL								11	BEVERAGES	1	No Quantity							66			0
S3	2000	2000	2000	2	0	2	Export	705	Slovenia	SVN	376	Israel	ISR								11	BEVERAGES	1	No Quantity							10349			0
S3	2000	2000	2000	2	0	2	Export	705	Slovenia	SVN	381	Italy	ITA								11	BEVERAGES	1	No Quantity							7144739			0
S3	2000	2000	2000	2	0	2	Export	705	Slovenia	SVN	392	Japan	JPN								11	BEVERAGES	1	No Quantity							238762			0
S3	2000	2000	2000	2	0	2	Export	705	Slovenia	SVN	398	Kazakhstan	KAZ								11	BEVERAGES	1	No Quantity							75			0
S3	2000	2000	2000	2	0	2	Export	705	Slovenia	SVN	400	Jordan	JOR								11	BEVERAGES	1	No Quantity							1			0
S3	2000	2000	2000	2	0	2	Export	705	Slovenia	SVN	414	Kuwait	KWT								11	BEVERAGES	1	No Quantity							1			0
S3	2000	2000	2000	2	0	2	Export	705	Slovenia	SVN	430	Liberia	LBR								11	BEVERAGES	1	No Quantity							20			0
S3	2000	2000	2000	2	0	2	Export	705	Slovenia	SVN	440	Lithuania	LTU								11	BEVERAGES	1	No Quantity							7			0
S3	2000	2000	2000	2	0	2	Export	705	Slovenia	SVN	470	Malta	MLT								11	BEVERAGES	1	No Quantity							5			0
S3	2000	2000	2000	2	0	2	Export	705	Slovenia	SVN	490	Other Asia, nes									11	BEVERAGES	1	No Quantity							1919			0
S3	2000	2000	2000	2	0	2	Export	705	Slovenia	SVN	528	Netherlands	NLD								11	BEVERAGES	1	No Quantity							69473			0
S3	2000	2000	2000	2	0	2	Export	705	Slovenia	SVN	579	Norway	NOR								11	BEVERAGES	1	No Quantity							10993			0
S3	2000	2000	2000	2	0	2	Export	705	Slovenia	SVN	591	Panama	PAN								11	BEVERAGES	1	No Quantity							12158			0
S3	2000	2000	2000	2	0	2	Export	705	Slovenia	SVN	616	Poland	POL								11	BEVERAGES	1	No Quantity							142054			0
S3	2000	2000	2000	2	0	2	Export	705	Slovenia	SVN	620	Portugal	PRT								11	BEVERAGES	1	No Quantity							390			0
S3	2000	2000	2000	2	0	2	Export	705	Slovenia	SVN	642	Romania	ROU								11	BEVERAGES	1	No Quantity							15170			0
S3	2000	2000	2000	2	0	2	Export	705	Slovenia	SVN	643	Russian Federation	RUS								11	BEVERAGES	1	No Quantity							752072			0
S3	2000	2000	2000	2	0	2	Export	705	Slovenia	SVN	702	Singapore	SGP								11	BEVERAGES	1	No Quantity							262			0
S3	2000	2000	2000	2	0	2	Export	705	Slovenia	SVN	703	Slovakia	SVK								11	BEVERAGES	1	No Quantity							962231			0
S3	2000	2000	2000	2	0	2	Export	705	Slovenia	SVN	724	Spain	ESP								11	BEVERAGES	1	No Quantity							1317			0
S3	2000	2000	2000	2	0	2	Export	705	Slovenia	SVN	752	Sweden	SWE								11	BEVERAGES	1	No Quantity							123616			0
S3	2000	2000	2000	2	0	2	Export	705	Slovenia	SVN	757	Switzerland	CHE								11	BEVERAGES	1	No Quantity							277121			0
S3	2000	2000	2000	2	0	2	Export	705	Slovenia	SVN	764	Thailand	THA								11	BEVERAGES	1	No Quantity							16758			0
S3	2000	2000	2000	2	0	2	Export	705	Slovenia	SVN	792	Turkey	TUR								11	BEVERAGES	1	No Quantity							13976			0
S3	2000	2000	2000	2	0	2	Export	705	Slovenia	SVN	804	Ukraine	UKR								11	BEVERAGES	1	No Quantity							85620			0
S3	2000	2000	2000	2	0	2	Export	705	Slovenia	SVN	807	North Macedonia	MKD								11	BEVERAGES	1	No Quantity							291571			0
S3	2000	2000	2000	2	0	2	Export	705	Slovenia	SVN	818	Egypt	EGY								11	BEVERAGES	1	No Quantity							8050			0
S3	2000	2000	2000	2	0	2	Export	705	Slovenia	SVN	826	United Kingdom	GBR								11	BEVERAGES	1	No Quantity							276794			0
S3	2000	2000	2000	2	0	2	Export	705	Slovenia	SVN	842	USA	USA								11	BEVERAGES	1	No Quantity							2697287			0
S3	2000	2000	2000	2	0	2	Export	705	Slovenia	SVN	860	Uzbekistan	UZB								11	BEVERAGES	1	No Quantity							2575			0
S3	2000	2000	2000	2	0	2	Export	705	Slovenia	SVN	891	Serbia and Montenegro	SCG								11	BEVERAGES	1	No Quantity							8655055			0
S3	2000	2000	2000	2	0	2	Export	705	Slovenia	SVN	899	Areas, nes									11	BEVERAGES	1	No Quantity							107596			0
S3	2000	2000	2000	2	0	2	Export	710	South Africa	ZAF	0	World	WLD								11	BEVERAGES	1	No Quantity							322507937			0
S3	2000	2000	2000	2	0	2	Export	710	South Africa	ZAF	12	Algeria	DZA								11	BEVERAGES	1	No Quantity							1258			0
S3	2000	2000	2000	2	0	2	Export	710	South Africa	ZAF	24	Angola	AGO								11	BEVERAGES	1	No Quantity							16478824			0
S3	2000	2000	2000	2	0	2	Export	710	South Africa	ZAF	32	Argentina	ARG								11	BEVERAGES	1	No Quantity							29145			0
S3	2000	2000	2000	2	0	2	Export	710	South Africa	ZAF	36	Australia	AUS								11	BEVERAGES	1	No Quantity							881698			0
S3	2000	2000	2000	2	0	2	Export	710	South Africa	ZAF	40	Austria	AUT								11	BEVERAGES	1	No Quantity							751575			0
S3	2000	2000	2000	2	0	2	Export	710	South Africa	ZAF	44	Bahamas	BHS								11	BEVERAGES	1	No Quantity							115454			0
S3	2000	2000	2000	2	0	2	Export	710	South Africa	ZAF	48	Bahrain	BHR								11	BEVERAGES	1	No Quantity							93230			0
S3	2000	2000	2000	2	0	2	Export	710	South Africa	ZAF	50	Bangladesh	BGD								11	BEVERAGES	1	No Quantity							35284			0
S3	2000	2000	2000	2	0	2	Export	710	South Africa	ZAF	52	Barbados	BRB								11	BEVERAGES	1	No Quantity							83709			0
S3	2000	2000	2000	2	0	2	Export	710	South Africa	ZAF	56	Belgium	BEL								11	BEVERAGES	1	No Quantity							11734709			0
S3	2000	2000	2000	2	0	2	Export	710	South Africa	ZAF	60	Bermuda	BMU								11	BEVERAGES	1	No Quantity							54379			0
S3	2000	2000	2000	2	0	2	Export	710	South Africa	ZAF	64	Bhutan	BTN								11	BEVERAGES	1	No Quantity							3394			0
S3	2000	2000	2000	2	0	2	Export	710	South Africa	ZAF	76	Brazil	BRA								11	BEVERAGES	1	No Quantity							795844			0
S3	2000	2000	2000	2	0	2	Export	710	South Africa	ZAF	86	Br. Indian Ocean Terr.	IOT								11	BEVERAGES	1	No Quantity							2142			0
S3	2000	2000	2000	2	0	2	Export	710	South Africa	ZAF	100	Bulgaria	BGR								11	BEVERAGES	1	No Quantity							558			0
S3	2000	2000	2000	2	0	2	Export	710	South Africa	ZAF	108	Burundi	BDI								11	BEVERAGES	1	No Quantity							414876			0
S3	2000	2000	2000	2	0	2	Export	710	South Africa	ZAF	120	Cameroon	CMR								11	BEVERAGES	1	No Quantity							577908			0
S3	2000	2000	2000	2	0	2	Export	710	South Africa	ZAF	124	Canada	CAN								11	BEVERAGES	1	No Quantity							10233104			0
S3	2000	2000	2000	2	0	2	Export	710	South Africa	ZAF	132	Cabo Verde	CPV								11	BEVERAGES	1	No Quantity							3277			0
S3	2000	2000	2000	2	0	2	Export	710	South Africa	ZAF	136	Cayman Isds	CYM								11	BEVERAGES	1	No Quantity							9493			0
S3	2000	2000	2000	2	0	2	Export	710	South Africa	ZAF	140	Central African Rep.	CAF								11	BEVERAGES	1	No Quantity							116			0
S3	2000	2000	2000	2	0	2	Export	710	South Africa	ZAF	144	Sri Lanka	LKA								11	BEVERAGES	1	No Quantity							112453			0
S3	2000	2000	2000	2	0	2	Export	710	South Africa	ZAF	152	Chile	CHL								11	BEVERAGES	1	No Quantity							30206			0
S3	2000	2000	2000	2	0	2	Export	710	South Africa	ZAF	156	China	CHN								11	BEVERAGES	1	No Quantity							69489			0
S3	2000	2000	2000	2	0	2	Export	710	South Africa	ZAF	170	Colombia	COL								11	BEVERAGES	1	No Quantity							12302			0
S3	2000	2000	2000	2	0	2	Export	710	South Africa	ZAF	174	Comoros	COM								11	BEVERAGES	1	No Quantity							1407401			0
S3	2000	2000	2000	2	0	2	Export	710	South Africa	ZAF	175	Mayotte	MYT								11	BEVERAGES	1	No Quantity							6519			0
S3	2000	2000	2000	2	0	2	Export	710	South Africa	ZAF	178	Congo	COG								11	BEVERAGES	1	No Quantity							231219			0
S3	2000	2000	2000	2	0	2	Export	710	South Africa	ZAF	180	Dem. Rep. of the Congo	COD								11	BEVERAGES	1	No Quantity							2804160			0
S3	2000	2000	2000	2	0	2	Export	710	South Africa	ZAF	188	Costa Rica	CRI								11	BEVERAGES	1	No Quantity							10342			0
S3	2000	2000	2000	2	0	2	Export	710	South Africa	ZAF	196	Cyprus	CYP								11	BEVERAGES	1	No Quantity							108526			0
S3	2000	2000	2000	2	0	2	Export	710	South Africa	ZAF	203	Czechia	CZE								11	BEVERAGES	1	No Quantity							54021			0
S3	2000	2000	2000	2	0	2	Export	710	South Africa	ZAF	204	Benin	BEN								11	BEVERAGES	1	No Quantity							148994			0
S3	2000	2000	2000	2	0	2	Export	710	South Africa	ZAF	208	Denmark	DNK								11	BEVERAGES	1	No Quantity							8983523			0
S3	2000	2000	2000	2	0	2	Export	710	South Africa	ZAF	226	Equatorial Guinea	GNQ								11	BEVERAGES	1	No Quantity							78742			0
S3	2000	2000	2000	2	0	2	Export	710	South Africa	ZAF	231	Ethiopia	ETH								11	BEVERAGES	1	No Quantity							89215			0
S3	2000	2000	2000	2	0	2	Export	710	South Africa	ZAF	232	Eritrea	ERI								11	BEVERAGES	1	No Quantity							19241			0
S3	2000	2000	2000	2	0	2	Export	710	South Africa	ZAF	233	Estonia	EST								11	BEVERAGES	1	No Quantity							44926			0
S3	2000	2000	2000	2	0	2	Export	710	South Africa	ZAF	238	Falkland Isds (Malvinas)	FLK								11	BEVERAGES	1	No Quantity							748			0
S3	2000	2000	2000	2	0	2	Export	710	South Africa	ZAF	246	Finland	FIN								11	BEVERAGES	1	No Quantity							2286899			0
S3	2000	2000	2000	2	0	2	Export	710	South Africa	ZAF	251	France	FRA								11	BEVERAGES	1	No Quantity							4588260			0
S3	2000	2000	2000	2	0	2	Export	710	South Africa	ZAF	262	Djibouti	DJI								11	BEVERAGES	1	No Quantity							2898			0
S3	2000	2000	2000	2	0	2	Export	710	South Africa	ZAF	266	Gabon	GAB								11	BEVERAGES	1	No Quantity							75151			0
S3	2000	2000	2000	2	0	2	Export	710	South Africa	ZAF	270	Gambia	GMB								11	BEVERAGES	1	No Quantity							322815			0
S3	2000	2000	2000	2	0	2	Export	710	South Africa	ZAF	276	Germany	DEU								11	BEVERAGES	1	No Quantity							22429137			0
S3	2000	2000	2000	2	0	2	Export	710	South Africa	ZAF	288	Ghana	GHA								11	BEVERAGES	1	No Quantity							1641087			0
S3	2000	2000	2000	2	0	2	Export	710	South Africa	ZAF	292	Gibraltar	GIB								11	BEVERAGES	1	No Quantity							2940			0
S3	2000	2000	2000	2	0	2	Export	710	South Africa	ZAF	300	Greece	GRC								11	BEVERAGES	1	No Quantity							36515			0
S3	2000	2000	2000	2	0	2	Export	710	South Africa	ZAF	308	Grenada	GRD								11	BEVERAGES	1	No Quantity							38922			0
S3	2000	2000	2000	2	0	2	Export	710	South Africa	ZAF	316	Guam	GUM								11	BEVERAGES	1	No Quantity							28			0
S3	2000	2000	2000	2	0	2	Export	710	South Africa	ZAF	320	Guatemala	GTM								11	BEVERAGES	1	No Quantity							1524			0
S3	2000	2000	2000	2	0	2	Export	710	South Africa	ZAF	324	Guinea	GIN								11	BEVERAGES	1	No Quantity							14223			0
S3	2000	2000	2000	2	0	2	Export	710	South Africa	ZAF	344	China, Hong Kong SAR	HKG								11	BEVERAGES	1	No Quantity							2208825			0
S3	2000	2000	2000	2	0	2	Export	710	South Africa	ZAF	348	Hungary	HUN								11	BEVERAGES	1	No Quantity							29652			0
S3	2000	2000	2000	2	0	2	Export	710	South Africa	ZAF	352	Iceland	ISL								11	BEVERAGES	1	No Quantity							45389			0
S3	2000	2000	2000	2	0	2	Export	710	South Africa	ZAF	360	Indonesia	IDN								11	BEVERAGES	1	No Quantity							44913			0
S3	2000	2000	2000	2	0	2	Export	710	South Africa	ZAF	364	Iran	IRN								11	BEVERAGES	1	No Quantity							101089			0
S3	2000	2000	2000	2	0	2	Export	710	South Africa	ZAF	372	Ireland	IRL								11	BEVERAGES	1	No Quantity							5424275			0
S3	2000	2000	2000	2	0	2	Export	710	South Africa	ZAF	376	Israel	ISR								11	BEVERAGES	1	No Quantity							410552			0
S3	2000	2000	2000	2	0	2	Export	710	South Africa	ZAF	381	Italy	ITA								11	BEVERAGES	1	No Quantity							509762			0
S3	2000	2000	2000	2	0	2	Export	710	South Africa	ZAF	384	Côte d'Ivoire	CIV								11	BEVERAGES	1	No Quantity							1916390			0
S3	2000	2000	2000	2	0	2	Export	710	South Africa	ZAF	388	Jamaica	JAM								11	BEVERAGES	1	No Quantity							17			0
S3	2000	2000	2000	2	0	2	Export	710	South Africa	ZAF	392	Japan	JPN								11	BEVERAGES	1	No Quantity							4754596			0
S3	2000	2000	2000	2	0	2	Export	710	South Africa	ZAF	400	Jordan	JOR								11	BEVERAGES	1	No Quantity							1169			0
S3	2000	2000	2000	2	0	2	Export	710	South Africa	ZAF	404	Kenya	KEN								11	BEVERAGES	1	No Quantity							3425218			0
S3	2000	2000	2000	2	0	2	Export	710	South Africa	ZAF	410	Rep. of Korea	KOR								11	BEVERAGES	1	No Quantity							92812			0
S3	2000	2000	2000	2	0	2	Export	710	South Africa	ZAF	422	Lebanon	LBN								11	BEVERAGES	1	No Quantity							18447			0
S3	2000	2000	2000	2	0	2	Export	710	South Africa	ZAF	428	Latvia	LVA								11	BEVERAGES	1	No Quantity							46036			0
S3	2000	2000	2000	2	0	2	Export	710	South Africa	ZAF	430	Liberia	LBR								11	BEVERAGES	1	No Quantity							81055			0
S3	2000	2000	2000	2	0	2	Export	710	South Africa	ZAF	442	Luxembourg	LUX								11	BEVERAGES	1	No Quantity							1134			0
S3	2000	2000	2000	2	0	2	Export	710	South Africa	ZAF	446	China, Macao SAR	MAC								11	BEVERAGES	1	No Quantity							374			0
S3	2000	2000	2000	2	0	2	Export	710	South Africa	ZAF	450	Madagascar	MDG								11	BEVERAGES	1	No Quantity							106486			0
S3	2000	2000	2000	2	0	2	Export	710	South Africa	ZAF	454	Malawi	MWI								11	BEVERAGES	1	No Quantity							1691531			0
S3	2000	2000	2000	2	0	2	Export	710	South Africa	ZAF	458	Malaysia	MYS								11	BEVERAGES	1	No Quantity							306946			0
S3	2000	2000	2000	2	0	2	Export	710	South Africa	ZAF	462	Maldives	MDV								11	BEVERAGES	1	No Quantity							154069			0
S3	2000	2000	2000	2	0	2	Export	710	South Africa	ZAF	466	Mali	MLI								11	BEVERAGES	1	No Quantity							565091			0
S3	2000	2000	2000	2	0	2	Export	710	South Africa	ZAF	470	Malta	MLT								11	BEVERAGES	1	No Quantity							4408			0
S3	2000	2000	2000	2	0	2	Export	710	South Africa	ZAF	480	Mauritius	MUS								11	BEVERAGES	1	No Quantity							1987973			0
S3	2000	2000	2000	2	0	2	Export	710	South Africa	ZAF	484	Mexico	MEX								11	BEVERAGES	1	No Quantity							15794			0
S3	2000	2000	2000	2	0	2	Export	710	South Africa	ZAF	490	Other Asia, nes									11	BEVERAGES	1	No Quantity							271017			0
S3	2000	2000	2000	2	0	2	Export	710	South Africa	ZAF	504	Morocco	MAR								11	BEVERAGES	1	No Quantity							12111			0
S3	2000	2000	2000	2	0	2	Export	710	South Africa	ZAF	508	Mozambique	MOZ								11	BEVERAGES	1	No Quantity							18568550			0
S3	2000	2000	2000	2	0	2	Export	710	South Africa	ZAF	512	Oman	OMN								11	BEVERAGES	1	No Quantity							41962			0
S3	2000	2000	2000	2	0	2	Export	710	South Africa	ZAF	528	Netherlands	NLD								11	BEVERAGES	1	No Quantity							40378067			0
S3	2000	2000	2000	2	0	2	Export	710	South Africa	ZAF	530	Neth. Antilles	ANT								11	BEVERAGES	1	No Quantity							77963			0
S3	2000	2000	2000	2	0	2	Export	710	South Africa	ZAF	533	Aruba	ABW								11	BEVERAGES	1	No Quantity							7747			0
S3	2000	2000	2000	2	0	2	Export	710	South Africa	ZAF	540	New Caledonia	NCL								11	BEVERAGES	1	No Quantity							2048			0
S3	2000	2000	2000	2	0	2	Export	710	South Africa	ZAF	554	New Zealand	NZL								11	BEVERAGES	1	No Quantity							1129266			0
S3	2000	2000	2000	2	0	2	Export	710	South Africa	ZAF	558	Nicaragua	NIC								11	BEVERAGES	1	No Quantity							9140			0
S3	2000	2000	2000	2	0	2	Export	710	South Africa	ZAF	562	Niger	NER								11	BEVERAGES	1	No Quantity							41518			0
S3	2000	2000	2000	2	0	2	Export	710	South Africa	ZAF	566	Nigeria	NGA								11	BEVERAGES	1	No Quantity							912143			0
S3	2000	2000	2000	2	0	2	Export	710	South Africa	ZAF	579	Norway	NOR								11	BEVERAGES	1	No Quantity							1434516			0
S3	2000	2000	2000	2	0	2	Export	710	South Africa	ZAF	586	Pakistan	PAK								11	BEVERAGES	1	No Quantity							18329			0
S3	2000	2000	2000	2	0	2	Export	710	South Africa	ZAF	591	Panama	PAN								11	BEVERAGES	1	No Quantity							230			0
S3	2000	2000	2000	2	0	2	Export	710	South Africa	ZAF	600	Paraguay	PRY								11	BEVERAGES	1	No Quantity							2621768			0
S3	2000	2000	2000	2	0	2	Export	710	South Africa	ZAF	604	Peru	PER								11	BEVERAGES	1	No Quantity							17361			0
S3	2000	2000	2000	2	0	2	Export	710	South Africa	ZAF	608	Philippines	PHL								11	BEVERAGES	1	No Quantity							134174			0
S3	2000	2000	2000	2	0	2	Export	710	South Africa	ZAF	616	Poland	POL								11	BEVERAGES	1	No Quantity							466470			0
S3	2000	2000	2000	2	0	2	Export	710	South Africa	ZAF	620	Portugal	PRT								11	BEVERAGES	1	No Quantity							79508			0
S3	2000	2000	2000	2	0	2	Export	710	South Africa	ZAF	624	Guinea-Bissau	GNB								11	BEVERAGES	1	No Quantity							2811			0
S3	2000	2000	2000	2	0	2	Export	710	South Africa	ZAF	642	Romania	ROU								11	BEVERAGES	1	No Quantity							1825			0
S3	2000	2000	2000	2	0	2	Export	710	South Africa	ZAF	643	Russian Federation	RUS								11	BEVERAGES	1	No Quantity							650746			0
S3	2000	2000	2000	2	0	2	Export	710	South Africa	ZAF	646	Rwanda	RWA								11	BEVERAGES	1	No Quantity							43892			0
S3	2000	2000	2000	2	0	2	Export	710	South Africa	ZAF	654	Saint Helena	SHN								11	BEVERAGES	1	No Quantity							601232			0
S3	2000	2000	2000	2	0	2	Export	710	South Africa	ZAF	662	Saint Lucia	LCA								11	BEVERAGES	1	No Quantity							13118			0
S3	2000	2000	2000	2	0	2	Export	710	South Africa	ZAF	678	Sao Tome and Principe	STP								11	BEVERAGES	1	No Quantity							17838			0
S3	2000	2000	2000	2	0	2	Export	710	South Africa	ZAF	682	Saudi Arabia	SAU								11	BEVERAGES	1	No Quantity							274574			0
S3	2000	2000	2000	2	0	2	Export	710	South Africa	ZAF	686	Senegal	SEN								11	BEVERAGES	1	No Quantity							112670			0
S3	2000	2000	2000	2	0	2	Export	710	South Africa	ZAF	690	Seychelles	SYC								11	BEVERAGES	1	No Quantity							614483			0
S3	2000	2000	2000	2	0	2	Export	710	South Africa	ZAF	694	Sierra Leone	SLE								11	BEVERAGES	1	No Quantity							117873			0
S3	2000	2000	2000	2	0	2	Export	710	South Africa	ZAF	699	India	IND								11	BEVERAGES	1	No Quantity							35674			0
S3	2000	2000	2000	2	0	2	Export	710	South Africa	ZAF	702	Singapore	SGP								11	BEVERAGES	1	No Quantity							1298015			0
S3	2000	2000	2000	2	0	2	Export	710	South Africa	ZAF	705	Slovenia	SVN								11	BEVERAGES	1	No Quantity							13			0
S3	2000	2000	2000	2	0	2	Export	710	South Africa	ZAF	706	Somalia	SOM								11	BEVERAGES	1	No Quantity							24381			0
S3	2000	2000	2000	2	0	2	Export	710	South Africa	ZAF	716	Zimbabwe	ZWE								11	BEVERAGES	1	No Quantity							2896031			0
S3	2000	2000	2000	2	0	2	Export	710	South Africa	ZAF	724	Spain	ESP								11	BEVERAGES	1	No Quantity							1150370			0
S3	2000	2000	2000	2	0	2	Export	710	South Africa	ZAF	736	Fmr Sudan	SDN								11	BEVERAGES	1	No Quantity							144			0
S3	2000	2000	2000	2	0	2	Export	710	South Africa	ZAF	752	Sweden	SWE								11	BEVERAGES	1	No Quantity							9578854			0
S3	2000	2000	2000	2	0	2	Export	710	South Africa	ZAF	757	Switzerland	CHE								11	BEVERAGES	1	No Quantity							5285213			0
S3	2000	2000	2000	2	0	2	Export	710	South Africa	ZAF	764	Thailand	THA								11	BEVERAGES	1	No Quantity							219061			0
S3	2000	2000	2000	2	0	2	Export	710	South Africa	ZAF	768	Togo	TGO								11	BEVERAGES	1	No Quantity							68960			0
S3	2000	2000	2000	2	0	2	Export	710	South Africa	ZAF	780	Trinidad and Tobago	TTO								11	BEVERAGES	1	No Quantity							21974			0
S3	2000	2000	2000	2	0	2	Export	710	South Africa	ZAF	784	United Arab Emirates	ARE								11	BEVERAGES	1	No Quantity							963870			0
S3	2000	2000	2000	2	0	2	Export	710	South Africa	ZAF	788	Tunisia	TUN								11	BEVERAGES	1	No Quantity							1806			0
S3	2000	2000	2000	2	0	2	Export	710	South Africa	ZAF	792	Turkey	TUR								11	BEVERAGES	1	No Quantity							26043			0
S3	2000	2000	2000	2	0	2	Export	710	South Africa	ZAF	800	Uganda	UGA								11	BEVERAGES	1	No Quantity							227948			0
S3	2000	2000	2000	2	0	2	Export	710	South Africa	ZAF	804	Ukraine	UKR								11	BEVERAGES	1	No Quantity							1462			0
S3	2000	2000	2000	2	0	2	Export	710	South Africa	ZAF	818	Egypt	EGY								11	BEVERAGES	1	No Quantity							7			0
S3	2000	2000	2000	2	0	2	Export	710	South Africa	ZAF	826	United Kingdom	GBR								11	BEVERAGES	1	No Quantity							100411352			0
S3	2000	2000	2000	2	0	2	Export	710	South Africa	ZAF	834	United Rep. of Tanzania	TZA								11	BEVERAGES	1	No Quantity							3821446			0
S3	2000	2000	2000	2	0	2	Export	710	South Africa	ZAF	837	Bunkers									11	BEVERAGES	1	No Quantity							3173997			0
S3	2000	2000	2000	2	0	2	Export	710	South Africa	ZAF	842	USA	USA								11	BEVERAGES	1	No Quantity							10386761			0
S3	2000	2000	2000	2	0	2	Export	710	South Africa	ZAF	854	Burkina Faso	BFA								11	BEVERAGES	1	No Quantity							41317			0
S3	2000	2000	2000	2	0	2	Export	710	South Africa	ZAF	858	Uruguay	URY								11	BEVERAGES	1	No Quantity							163698			0
S3	2000	2000	2000	2	0	2	Export	710	South Africa	ZAF	862	Venezuela	VEN								11	BEVERAGES	1	No Quantity							1862			0
S3	2000	2000	2000	2	0	2	Export	710	South Africa	ZAF	894	Zambia	ZMB								11	BEVERAGES	1	No Quantity							2021424			0
S3	2000	2000	2000	2	0	2	Export	710	South Africa	ZAF	899	Areas, nes									11	BEVERAGES	1	No Quantity							114896			0
S3	2000	2000	2000	2	0	2	Export	705	Slovenia	SVN	0	World	WLD								12	TOBACCO,TOBACCO MANUFACT	1	No Quantity							35454921			0
S3	2000	2000	2000	2	0	2	Export	705	Slovenia	SVN	40	Austria	AUT								12	TOBACCO,TOBACCO MANUFACT	1	No Quantity							38971			0
S3	2000	2000	2000	2	0	2	Export	705	Slovenia	SVN	70	Bosnia Herzegovina	BIH								12	TOBACCO,TOBACCO MANUFACT	1	No Quantity							553468			0
S3	2000	2000	2000	2	0	2	Export	705	Slovenia	SVN	191	Croatia	HRV								12	TOBACCO,TOBACCO MANUFACT	1	No Quantity							25894			0
S3	2000	2000	2000	2	0	2	Export	705	Slovenia	SVN	196	Cyprus	CYP								12	TOBACCO,TOBACCO MANUFACT	1	No Quantity							1507941			0
S3	2000	2000	2000	2	0	2	Export	705	Slovenia	SVN	233	Estonia	EST								12	TOBACCO,TOBACCO MANUFACT	1	No Quantity							187134			0
S3	2000	2000	2000	2	0	2	Export	705	Slovenia	SVN	251	France	FRA								12	TOBACCO,TOBACCO MANUFACT	1	No Quantity							30120			0
S3	2000	2000	2000	2	0	2	Export	705	Slovenia	SVN	276	Germany	DEU								12	TOBACCO,TOBACCO MANUFACT	1	No Quantity							5791066			0
S3	2000	2000	2000	2	0	2	Export	705	Slovenia	SVN	324	Guinea	GIN								12	TOBACCO,TOBACCO MANUFACT	1	No Quantity							2185165			0
S3	2000	2000	2000	2	0	2	Export	705	Slovenia	SVN	348	Hungary	HUN								12	TOBACCO,TOBACCO MANUFACT	1	No Quantity							28183			0
S3	2000	2000	2000	2	0	2	Export	705	Slovenia	SVN	376	Israel	ISR								12	TOBACCO,TOBACCO MANUFACT	1	No Quantity							86			0
S3	2000	2000	2000	2	0	2	Export	705	Slovenia	SVN	381	Italy	ITA								12	TOBACCO,TOBACCO MANUFACT	1	No Quantity							6153			0
S3	2000	2000	2000	2	0	2	Export	705	Slovenia	SVN	458	Malaysia	MYS								12	TOBACCO,TOBACCO MANUFACT	1	No Quantity							27032			0
S3	2000	2000	2000	2	0	2	Export	705	Slovenia	SVN	490	Other Asia, nes									12	TOBACCO,TOBACCO MANUFACT	1	No Quantity							5070524			0
S3	2000	2000	2000	2	0	2	Export	705	Slovenia	SVN	591	Panama	PAN								12	TOBACCO,TOBACCO MANUFACT	1	No Quantity							6003			0
S3	2000	2000	2000	2	0	2	Export	705	Slovenia	SVN	694	Sierra Leone	SLE								12	TOBACCO,TOBACCO MANUFACT	1	No Quantity							1016141			0
S3	2000	2000	2000	2	0	2	Export	705	Slovenia	SVN	757	Switzerland	CHE								12	TOBACCO,TOBACCO MANUFACT	1	No Quantity							25			0
S3	2000	2000	2000	2	0	2	Export	705	Slovenia	SVN	792	Turkey	TUR								12	TOBACCO,TOBACCO MANUFACT	1	No Quantity							12335716			0
S3	2000	2000	2000	2	0	2	Export	705	Slovenia	SVN	807	North Macedonia	MKD								12	TOBACCO,TOBACCO MANUFACT	1	No Quantity							6165530			0
S3	2000	2000	2000	2	0	2	Export	705	Slovenia	SVN	818	Egypt	EGY								12	TOBACCO,TOBACCO MANUFACT	1	No Quantity							61772			0
S3	2000	2000	2000	2	0	2	Export	705	Slovenia	SVN	891	Serbia and Montenegro	SCG								12	TOBACCO,TOBACCO MANUFACT	1	No Quantity							417996			0
S3	2000	2000	2000	2	0	2	Export	710	South Africa	ZAF	0	World	WLD								12	TOBACCO,TOBACCO MANUFACT	1	No Quantity							109144459			0
S3	2000	2000	2000	2	0	2	Export	710	South Africa	ZAF	24	Angola	AGO								12	TOBACCO,TOBACCO MANUFACT	1	No Quantity							16734001			0
S3	2000	2000	2000	2	0	2	Export	710	South Africa	ZAF	32	Argentina	ARG								12	TOBACCO,TOBACCO MANUFACT	1	No Quantity							79069			0
S3	2000	2000	2000	2	0	2	Export	710	South Africa	ZAF	36	Australia	AUS								12	TOBACCO,TOBACCO MANUFACT	1	No Quantity							43745			0
S3	2000	2000	2000	2	0	2	Export	710	South Africa	ZAF	40	Austria	AUT								12	TOBACCO,TOBACCO MANUFACT	1	No Quantity							89479			0
S3	2000	2000	2000	2	0	2	Export	710	South Africa	ZAF	50	Bangladesh	BGD								12	TOBACCO,TOBACCO MANUFACT	1	No Quantity							126431			0
S3	2000	2000	2000	2	0	2	Export	710	South Africa	ZAF	51	Armenia	ARM								12	TOBACCO,TOBACCO MANUFACT	1	No Quantity							281725			0
S3	2000	2000	2000	2	0	2	Export	710	South Africa	ZAF	56	Belgium	BEL								12	TOBACCO,TOBACCO MANUFACT	1	No Quantity							3097462			0
S3	2000	2000	2000	2	0	2	Export	710	South Africa	ZAF	100	Bulgaria	BGR								12	TOBACCO,TOBACCO MANUFACT	1	No Quantity							29339			0
S3	2000	2000	2000	2	0	2	Export	710	South Africa	ZAF	108	Burundi	BDI								12	TOBACCO,TOBACCO MANUFACT	1	No Quantity							19489			0
S3	2000	2000	2000	2	0	2	Export	710	South Africa	ZAF	116	Cambodia	KHM								12	TOBACCO,TOBACCO MANUFACT	1	No Quantity							11665			0
S3	2000	2000	2000	2	0	2	Export	710	South Africa	ZAF	124	Canada	CAN								12	TOBACCO,TOBACCO MANUFACT	1	No Quantity							400543			0
S3	2000	2000	2000	2	0	2	Export	710	South Africa	ZAF	148	Chad	TCD								12	TOBACCO,TOBACCO MANUFACT	1	No Quantity							2244			0
S3	2000	2000	2000	2	0	2	Export	710	South Africa	ZAF	156	China	CHN								12	TOBACCO,TOBACCO MANUFACT	1	No Quantity							2181243			0
S3	2000	2000	2000	2	0	2	Export	710	South Africa	ZAF	174	Comoros	COM								12	TOBACCO,TOBACCO MANUFACT	1	No Quantity							3146			0
S3	2000	2000	2000	2	0	2	Export	710	South Africa	ZAF	180	Dem. Rep. of the Congo	COD								12	TOBACCO,TOBACCO MANUFACT	1	No Quantity							1396139			0
S3	2000	2000	2000	2	0	2	Export	710	South Africa	ZAF	188	Costa Rica	CRI								12	TOBACCO,TOBACCO MANUFACT	1	No Quantity							4628			0
S3	2000	2000	2000	2	0	2	Export	710	South Africa	ZAF	196	Cyprus	CYP								12	TOBACCO,TOBACCO MANUFACT	1	No Quantity							374168			0
S3	2000	2000	2000	2	0	2	Export	710	South Africa	ZAF	204	Benin	BEN								12	TOBACCO,TOBACCO MANUFACT	1	No Quantity							10817987			0
S3	2000	2000	2000	2	0	2	Export	710	South Africa	ZAF	251	France	FRA								12	TOBACCO,TOBACCO MANUFACT	1	No Quantity							2283			0
S3	2000	2000	2000	2	0	2	Export	710	South Africa	ZAF	262	Djibouti	DJI								12	TOBACCO,TOBACCO MANUFACT	1	No Quantity							2166749			0
S3	2000	2000	2000	2	0	2	Export	710	South Africa	ZAF	276	Germany	DEU								12	TOBACCO,TOBACCO MANUFACT	1	No Quantity							974367			0
S3	2000	2000	2000	2	0	2	Export	710	South Africa	ZAF	288	Ghana	GHA								12	TOBACCO,TOBACCO MANUFACT	1	No Quantity							570427			0
S3	2000	2000	2000	2	0	2	Export	710	South Africa	ZAF	300	Greece	GRC								12	TOBACCO,TOBACCO MANUFACT	1	No Quantity							657672			0
S3	2000	2000	2000	2	0	2	Export	710	South Africa	ZAF	324	Guinea	GIN								12	TOBACCO,TOBACCO MANUFACT	1	No Quantity							22565			0
S3	2000	2000	2000	2	0	2	Export	710	South Africa	ZAF	344	China, Hong Kong SAR	HKG								12	TOBACCO,TOBACCO MANUFACT	1	No Quantity							95820			0
S3	2000	2000	2000	2	0	2	Export	710	South Africa	ZAF	352	Iceland	ISL								12	TOBACCO,TOBACCO MANUFACT	1	No Quantity							337302			0
S3	2000	2000	2000	2	0	2	Export	710	South Africa	ZAF	360	Indonesia	IDN								12	TOBACCO,TOBACCO MANUFACT	1	No Quantity							15710			0
S3	2000	2000	2000	2	0	2	Export	710	South Africa	ZAF	364	Iran	IRN								12	TOBACCO,TOBACCO MANUFACT	1	No Quantity							428514			0
S3	2000	2000	2000	2	0	2	Export	710	South Africa	ZAF	372	Ireland	IRL								12	TOBACCO,TOBACCO MANUFACT	1	No Quantity							82726			0
S3	2000	2000	2000	2	0	2	Export	710	South Africa	ZAF	376	Israel	ISR								12	TOBACCO,TOBACCO MANUFACT	1	No Quantity							112166			0
S3	2000	2000	2000	2	0	2	Export	710	South Africa	ZAF	392	Japan	JPN								12	TOBACCO,TOBACCO MANUFACT	1	No Quantity							3163798			0
S3	2000	2000	2000	2	0	2	Export	710	South Africa	ZAF	404	Kenya	KEN								12	TOBACCO,TOBACCO MANUFACT	1	No Quantity							50240			0
S3	2000	2000	2000	2	0	2	Export	710	South Africa	ZAF	446	China, Macao SAR	MAC								12	TOBACCO,TOBACCO MANUFACT	1	No Quantity							7			0
S3	2000	2000	2000	2	0	2	Export	710	South Africa	ZAF	454	Malawi	MWI								12	TOBACCO,TOBACCO MANUFACT	1	No Quantity							10994400			0
S3	2000	2000	2000	2	0	2	Export	710	South Africa	ZAF	458	Malaysia	MYS								12	TOBACCO,TOBACCO MANUFACT	1	No Quantity							331			0
S3	2000	2000	2000	2	0	2	Export	710	South Africa	ZAF	470	Malta	MLT								12	TOBACCO,TOBACCO MANUFACT	1	No Quantity							2009			0
S3	2000	2000	2000	2	0	2	Export	710	South Africa	ZAF	480	Mauritius	MUS								12	TOBACCO,TOBACCO MANUFACT	1	No Quantity							33264			0
S3	2000	2000	2000	2	0	2	Export	710	South Africa	ZAF	484	Mexico	MEX								12	TOBACCO,TOBACCO MANUFACT	1	No Quantity							14			0
S3	2000	2000	2000	2	0	2	Export	710	South Africa	ZAF	490	Other Asia, nes									12	TOBACCO,TOBACCO MANUFACT	1	No Quantity							2120283			0
S3	2000	2000	2000	2	0	2	Export	710	South Africa	ZAF	504	Morocco	MAR								12	TOBACCO,TOBACCO MANUFACT	1	No Quantity							406410			0
S3	2000	2000	2000	2	0	2	Export	710	South Africa	ZAF	508	Mozambique	MOZ								12	TOBACCO,TOBACCO MANUFACT	1	No Quantity							5475029			0
S3	2000	2000	2000	2	0	2	Export	710	South Africa	ZAF	528	Netherlands	NLD								12	TOBACCO,TOBACCO MANUFACT	1	No Quantity							1550647			0
S3	2000	2000	2000	2	0	2	Export	710	South Africa	ZAF	562	Niger	NER								12	TOBACCO,TOBACCO MANUFACT	1	No Quantity							576589			0
S3	2000	2000	2000	2	0	2	Export	710	South Africa	ZAF	566	Nigeria	NGA								12	TOBACCO,TOBACCO MANUFACT	1	No Quantity							139895			0
S3	2000	2000	2000	2	0	2	Export	710	South Africa	ZAF	579	Norway	NOR								12	TOBACCO,TOBACCO MANUFACT	1	No Quantity							411691			0
S3	2000	2000	2000	2	0	2	Export	710	South Africa	ZAF	586	Pakistan	PAK								12	TOBACCO,TOBACCO MANUFACT	1	No Quantity							5979			0
S3	2000	2000	2000	2	0	2	Export	710	South Africa	ZAF	608	Philippines	PHL								12	TOBACCO,TOBACCO MANUFACT	1	No Quantity							2917860			0
S3	2000	2000	2000	2	0	2	Export	710	South Africa	ZAF	620	Portugal	PRT								12	TOBACCO,TOBACCO MANUFACT	1	No Quantity							29			0
S3	2000	2000	2000	2	0	2	Export	710	South Africa	ZAF	643	Russian Federation	RUS								12	TOBACCO,TOBACCO MANUFACT	1	No Quantity							373490			0
S3	2000	2000	2000	2	0	2	Export	710	South Africa	ZAF	646	Rwanda	RWA								12	TOBACCO,TOBACCO MANUFACT	1	No Quantity							6716			0
S3	2000	2000	2000	2	0	2	Export	710	South Africa	ZAF	654	Saint Helena	SHN								12	TOBACCO,TOBACCO MANUFACT	1	No Quantity							11550			0
S3	2000	2000	2000	2	0	2	Export	710	South Africa	ZAF	678	Sao Tome and Principe	STP								12	TOBACCO,TOBACCO MANUFACT	1	No Quantity							1956			0
S3	2000	2000	2000	2	0	2	Export	710	South Africa	ZAF	690	Seychelles	SYC								12	TOBACCO,TOBACCO MANUFACT	1	No Quantity							182081			0
S3	2000	2000	2000	2	0	2	Export	710	South Africa	ZAF	702	Singapore	SGP								12	TOBACCO,TOBACCO MANUFACT	1	No Quantity							265954			0
S3	2000	2000	2000	2	0	2	Export	710	South Africa	ZAF	704	Viet Nam	VNM								12	TOBACCO,TOBACCO MANUFACT	1	No Quantity							906183			0
S3	2000	2000	2000	2	0	2	Export	710	South Africa	ZAF	705	Slovenia	SVN								12	TOBACCO,TOBACCO MANUFACT	1	No Quantity							7			0
S3	2000	2000	2000	2	0	2	Export	710	South Africa	ZAF	716	Zimbabwe	ZWE								12	TOBACCO,TOBACCO MANUFACT	1	No Quantity							11248567			0
S3	2000	2000	2000	2	0	2	Export	710	South Africa	ZAF	724	Spain	ESP								12	TOBACCO,TOBACCO MANUFACT	1	No Quantity							142141			0
S3	2000	2000	2000	2	0	2	Export	710	South Africa	ZAF	752	Sweden	SWE								12	TOBACCO,TOBACCO MANUFACT	1	No Quantity							1789608			0
S3	2000	2000	2000	2	0	2	Export	710	South Africa	ZAF	757	Switzerland	CHE								12	TOBACCO,TOBACCO MANUFACT	1	No Quantity							531439			0
S3	2000	2000	2000	2	0	2	Export	710	South Africa	ZAF	768	Togo	TGO								12	TOBACCO,TOBACCO MANUFACT	1	No Quantity							649176			0
S3	2000	2000	2000	2	0	2	Export	710	South Africa	ZAF	784	United Arab Emirates	ARE								12	TOBACCO,TOBACCO MANUFACT	1	No Quantity							345649			0
S3	2000	2000	2000	2	0	2	Export	710	South Africa	ZAF	792	Turkey	TUR								12	TOBACCO,TOBACCO MANUFACT	1	No Quantity							4339713			0
S3	2000	2000	2000	2	0	2	Export	710	South Africa	ZAF	818	Egypt	EGY								12	TOBACCO,TOBACCO MANUFACT	1	No Quantity							84874			0
S3	2000	2000	2000	2	0	2	Export	710	South Africa	ZAF	826	United Kingdom	GBR								12	TOBACCO,TOBACCO MANUFACT	1	No Quantity							665778			0
S3	2000	2000	2000	2	0	2	Export	710	South Africa	ZAF	834	United Rep. of Tanzania	TZA								12	TOBACCO,TOBACCO MANUFACT	1	No Quantity							793			0
S3	2000	2000	2000	2	0	2	Export	710	South Africa	ZAF	837	Bunkers									12	TOBACCO,TOBACCO MANUFACT	1	No Quantity							2210168			0
S3	2000	2000	2000	2	0	2	Export	710	South Africa	ZAF	842	USA	USA								12	TOBACCO,TOBACCO MANUFACT	1	No Quantity							923212			0
S3	2000	2000	2000	2	0	2	Export	710	South Africa	ZAF	862	Venezuela	VEN								12	TOBACCO,TOBACCO MANUFACT	1	No Quantity							22888			0
S3	2000	2000	2000	2	0	2	Export	710	South Africa	ZAF	894	Zambia	ZMB								12	TOBACCO,TOBACCO MANUFACT	1	No Quantity							15377301			0
S3	2000	2000	2000	2	0	2	Export	710	South Africa	ZAF	899	Areas, nes									12	TOBACCO,TOBACCO MANUFACT	1	No Quantity							57936			0
S3	2000	2000	2000	2	0	2	Export	705	Slovenia	SVN	0	World	WLD								21	HIDES,SKINS,FURSKINS,RAW	1	No Quantity							24579498			0
S3	2000	2000	2000	2	0	2	Export	705	Slovenia	SVN	40	Austria	AUT								21	HIDES,SKINS,FURSKINS,RAW	1	No Quantity							5783782			0
S3	2000	2000	2000	2	0	2	Export	705	Slovenia	SVN	70	Bosnia Herzegovina	BIH								21	HIDES,SKINS,FURSKINS,RAW	1	No Quantity							61544			0
S3	2000	2000	2000	2	0	2	Export	705	Slovenia	SVN	191	Croatia	HRV								21	HIDES,SKINS,FURSKINS,RAW	1	No Quantity							16979			0
S3	2000	2000	2000	2	0	2	Export	705	Slovenia	SVN	208	Denmark	DNK								21	HIDES,SKINS,FURSKINS,RAW	1	No Quantity							889			0
S3	2000	2000	2000	2	0	2	Export	705	Slovenia	SVN	251	France	FRA								21	HIDES,SKINS,FURSKINS,RAW	1	No Quantity							449527			0
S3	2000	2000	2000	2	0	2	Export	705	Slovenia	SVN	276	Germany	DEU								21	HIDES,SKINS,FURSKINS,RAW	1	No Quantity							2984174			0
S3	2000	2000	2000	2	0	2	Export	705	Slovenia	SVN	300	Greece	GRC								21	HIDES,SKINS,FURSKINS,RAW	1	No Quantity							261			0
S3	2000	2000	2000	2	0	2	Export	705	Slovenia	SVN	381	Italy	ITA								21	HIDES,SKINS,FURSKINS,RAW	1	No Quantity							13278189			0
S3	2000	2000	2000	2	0	2	Export	705	Slovenia	SVN	616	Poland	POL								21	HIDES,SKINS,FURSKINS,RAW	1	No Quantity							851073			0
S3	2000	2000	2000	2	0	2	Export	705	Slovenia	SVN	724	Spain	ESP								21	HIDES,SKINS,FURSKINS,RAW	1	No Quantity							219996			0
S3	2000	2000	2000	2	0	2	Export	705	Slovenia	SVN	757	Switzerland	CHE								21	HIDES,SKINS,FURSKINS,RAW	1	No Quantity							129311			0
S3	2000	2000	2000	2	0	2	Export	705	Slovenia	SVN	792	Turkey	TUR								21	HIDES,SKINS,FURSKINS,RAW	1	No Quantity							47976			0
S3	2000	2000	2000	2	0	2	Export	705	Slovenia	SVN	826	United Kingdom	GBR								21	HIDES,SKINS,FURSKINS,RAW	1	No Quantity							754343			0
S3	2000	2000	2000	2	0	2	Export	705	Slovenia	SVN	842	USA	USA								21	HIDES,SKINS,FURSKINS,RAW	1	No Quantity							1455			0
S3	2000	2000	2000	2	0	2	Export	710	South Africa	ZAF	0	World	WLD								21	HIDES,SKINS,FURSKINS,RAW	1	No Quantity							55360012			0
S3	2000	2000	2000	2	0	2	Export	710	South Africa	ZAF	24	Angola	AGO								21	HIDES,SKINS,FURSKINS,RAW	1	No Quantity							304			0
S3	2000	2000	2000	2	0	2	Export	710	South Africa	ZAF	32	Argentina	ARG								21	HIDES,SKINS,FURSKINS,RAW	1	No Quantity							1007			0
S3	2000	2000	2000	2	0	2	Export	710	South Africa	ZAF	36	Australia	AUS								21	HIDES,SKINS,FURSKINS,RAW	1	No Quantity							93401			0
S3	2000	2000	2000	2	0	2	Export	710	South Africa	ZAF	40	Austria	AUT								21	HIDES,SKINS,FURSKINS,RAW	1	No Quantity							23196			0
S3	2000	2000	2000	2	0	2	Export	710	South Africa	ZAF	56	Belgium	BEL								21	HIDES,SKINS,FURSKINS,RAW	1	No Quantity							233542			0
S3	2000	2000	2000	2	0	2	Export	710	South Africa	ZAF	70	Bosnia Herzegovina	BIH								21	HIDES,SKINS,FURSKINS,RAW	1	No Quantity							11314			0
S3	2000	2000	2000	2	0	2	Export	710	South Africa	ZAF	76	Brazil	BRA								21	HIDES,SKINS,FURSKINS,RAW	1	No Quantity							1613663			0
S3	2000	2000	2000	2	0	2	Export	710	South Africa	ZAF	84	Belize	BLZ								21	HIDES,SKINS,FURSKINS,RAW	1	No Quantity							125858			0
S3	2000	2000	2000	2	0	2	Export	710	South Africa	ZAF	124	Canada	CAN								21	HIDES,SKINS,FURSKINS,RAW	1	No Quantity							2859			0
S3	2000	2000	2000	2	0	2	Export	710	South Africa	ZAF	156	China	CHN								21	HIDES,SKINS,FURSKINS,RAW	1	No Quantity							1442092			0
S3	2000	2000	2000	2	0	2	Export	710	South Africa	ZAF	203	Czechia	CZE								21	HIDES,SKINS,FURSKINS,RAW	1	No Quantity							1177			0
S3	2000	2000	2000	2	0	2	Export	710	South Africa	ZAF	208	Denmark	DNK								21	HIDES,SKINS,FURSKINS,RAW	1	No Quantity							6922			0
S3	2000	2000	2000	2	0	2	Export	710	South Africa	ZAF	222	El Salvador	SLV								21	HIDES,SKINS,FURSKINS,RAW	1	No Quantity							8140			0
S3	2000	2000	2000	2	0	2	Export	710	South Africa	ZAF	246	Finland	FIN								21	HIDES,SKINS,FURSKINS,RAW	1	No Quantity							71			0
S3	2000	2000	2000	2	0	2	Export	710	South Africa	ZAF	251	France	FRA								21	HIDES,SKINS,FURSKINS,RAW	1	No Quantity							1597851			0
S3	2000	2000	2000	2	0	2	Export	710	South Africa	ZAF	276	Germany	DEU								21	HIDES,SKINS,FURSKINS,RAW	1	No Quantity							609313			0
S3	2000	2000	2000	2	0	2	Export	710	South Africa	ZAF	300	Greece	GRC								21	HIDES,SKINS,FURSKINS,RAW	1	No Quantity							357337			0
S3	2000	2000	2000	2	0	2	Export	710	South Africa	ZAF	344	China, Hong Kong SAR	HKG								21	HIDES,SKINS,FURSKINS,RAW	1	No Quantity							2981578			0
S3	2000	2000	2000	2	0	2	Export	710	South Africa	ZAF	348	Hungary	HUN								21	HIDES,SKINS,FURSKINS,RAW	1	No Quantity							3422			0
S3	2000	2000	2000	2	0	2	Export	710	South Africa	ZAF	360	Indonesia	IDN								21	HIDES,SKINS,FURSKINS,RAW	1	No Quantity							2732			0
S3	2000	2000	2000	2	0	2	Export	710	South Africa	ZAF	364	Iran	IRN								21	HIDES,SKINS,FURSKINS,RAW	1	No Quantity							68604			0
S3	2000	2000	2000	2	0	2	Export	710	South Africa	ZAF	376	Israel	ISR								21	HIDES,SKINS,FURSKINS,RAW	1	No Quantity							81074			0
S3	2000	2000	2000	2	0	2	Export	710	South Africa	ZAF	381	Italy	ITA								21	HIDES,SKINS,FURSKINS,RAW	1	No Quantity							37437432			0
S3	2000	2000	2000	2	0	2	Export	710	South Africa	ZAF	392	Japan	JPN								21	HIDES,SKINS,FURSKINS,RAW	1	No Quantity							558935			0
S3	2000	2000	2000	2	0	2	Export	710	South Africa	ZAF	404	Kenya	KEN								21	HIDES,SKINS,FURSKINS,RAW	1	No Quantity							1086			0
S3	2000	2000	2000	2	0	2	Export	710	South Africa	ZAF	410	Rep. of Korea	KOR								21	HIDES,SKINS,FURSKINS,RAW	1	No Quantity							438189			0
S3	2000	2000	2000	2	0	2	Export	710	South Africa	ZAF	454	Malawi	MWI								21	HIDES,SKINS,FURSKINS,RAW	1	No Quantity							43			0
S3	2000	2000	2000	2	0	2	Export	710	South Africa	ZAF	458	Malaysia	MYS								21	HIDES,SKINS,FURSKINS,RAW	1	No Quantity							14			0
S3	2000	2000	2000	2	0	2	Export	710	South Africa	ZAF	480	Mauritius	MUS								21	HIDES,SKINS,FURSKINS,RAW	1	No Quantity							2116			0
S3	2000	2000	2000	2	0	2	Export	710	South Africa	ZAF	484	Mexico	MEX								21	HIDES,SKINS,FURSKINS,RAW	1	No Quantity							8659			0
S3	2000	2000	2000	2	0	2	Export	710	South Africa	ZAF	490	Other Asia, nes									21	HIDES,SKINS,FURSKINS,RAW	1	No Quantity							123399			0
S3	2000	2000	2000	2	0	2	Export	710	South Africa	ZAF	496	Mongolia	MNG								21	HIDES,SKINS,FURSKINS,RAW	1	No Quantity							137			0
S3	2000	2000	2000	2	0	2	Export	710	South Africa	ZAF	508	Mozambique	MOZ								21	HIDES,SKINS,FURSKINS,RAW	1	No Quantity							2045			0
S3	2000	2000	2000	2	0	2	Export	710	South Africa	ZAF	512	Oman	OMN								21	HIDES,SKINS,FURSKINS,RAW	1	No Quantity							43			0
S3	2000	2000	2000	2	0	2	Export	710	South Africa	ZAF	528	Netherlands	NLD								21	HIDES,SKINS,FURSKINS,RAW	1	No Quantity							268688			0
S3	2000	2000	2000	2	0	2	Export	710	South Africa	ZAF	579	Norway	NOR								21	HIDES,SKINS,FURSKINS,RAW	1	No Quantity							141714			0
S3	2000	2000	2000	2	0	2	Export	710	South Africa	ZAF	586	Pakistan	PAK								21	HIDES,SKINS,FURSKINS,RAW	1	No Quantity							14262			0
S3	2000	2000	2000	2	0	2	Export	710	South Africa	ZAF	591	Panama	PAN								21	HIDES,SKINS,FURSKINS,RAW	1	No Quantity							3558			0
S3	2000	2000	2000	2	0	2	Export	710	South Africa	ZAF	620	Portugal	PRT								21	HIDES,SKINS,FURSKINS,RAW	1	No Quantity							92139			0
S3	2000	2000	2000	2	0	2	Export	710	South Africa	ZAF	643	Russian Federation	RUS								21	HIDES,SKINS,FURSKINS,RAW	1	No Quantity							29139			0
S3	2000	2000	2000	2	0	2	Export	710	South Africa	ZAF	690	Seychelles	SYC								21	HIDES,SKINS,FURSKINS,RAW	1	No Quantity							434			0
S3	2000	2000	2000	2	0	2	Export	710	South Africa	ZAF	694	Sierra Leone	SLE								21	HIDES,SKINS,FURSKINS,RAW	1	No Quantity							55109			0
S3	2000	2000	2000	2	0	2	Export	710	South Africa	ZAF	699	India	IND								21	HIDES,SKINS,FURSKINS,RAW	1	No Quantity							369296			0
S3	2000	2000	2000	2	0	2	Export	710	South Africa	ZAF	702	Singapore	SGP								21	HIDES,SKINS,FURSKINS,RAW	1	No Quantity							405405			0
S3	2000	2000	2000	2	0	2	Export	710	South Africa	ZAF	705	Slovenia	SVN								21	HIDES,SKINS,FURSKINS,RAW	1	No Quantity							219403			0
S3	2000	2000	2000	2	0	2	Export	710	South Africa	ZAF	716	Zimbabwe	ZWE								21	HIDES,SKINS,FURSKINS,RAW	1	No Quantity							690			0
S3	2000	2000	2000	2	0	2	Export	710	South Africa	ZAF	724	Spain	ESP								21	HIDES,SKINS,FURSKINS,RAW	1	No Quantity							612931			0
S3	2000	2000	2000	2	0	2	Export	710	South Africa	ZAF	752	Sweden	SWE								21	HIDES,SKINS,FURSKINS,RAW	1	No Quantity							14372			0
S3	2000	2000	2000	2	0	2	Export	710	South Africa	ZAF	757	Switzerland	CHE								21	HIDES,SKINS,FURSKINS,RAW	1	No Quantity							96674			0
S3	2000	2000	2000	2	0	2	Export	710	South Africa	ZAF	764	Thailand	THA								21	HIDES,SKINS,FURSKINS,RAW	1	No Quantity							562867			0
S3	2000	2000	2000	2	0	2	Export	710	South Africa	ZAF	772	Tokelau	TKL								21	HIDES,SKINS,FURSKINS,RAW	1	No Quantity							14517			0
S3	2000	2000	2000	2	0	2	Export	710	South Africa	ZAF	784	United Arab Emirates	ARE								21	HIDES,SKINS,FURSKINS,RAW	1	No Quantity							158766			0
S3	2000	2000	2000	2	0	2	Export	710	South Africa	ZAF	788	Tunisia	TUN								21	HIDES,SKINS,FURSKINS,RAW	1	No Quantity							115			0
S3	2000	2000	2000	2	0	2	Export	710	South Africa	ZAF	792	Turkey	TUR								21	HIDES,SKINS,FURSKINS,RAW	1	No Quantity							3216951			0
S3	2000	2000	2000	2	0	2	Export	710	South Africa	ZAF	818	Egypt	EGY								21	HIDES,SKINS,FURSKINS,RAW	1	No Quantity							234			0
S3	2000	2000	2000	2	0	2	Export	710	South Africa	ZAF	826	United Kingdom	GBR								21	HIDES,SKINS,FURSKINS,RAW	1	No Quantity							453020			0
S3	2000	2000	2000	2	0	2	Export	710	South Africa	ZAF	842	USA	USA								21	HIDES,SKINS,FURSKINS,RAW	1	No Quantity							733261			0
S3	2000	2000	2000	2	0	2	Export	710	South Africa	ZAF	858	Uruguay	URY								21	HIDES,SKINS,FURSKINS,RAW	1	No Quantity							498			0
S3	2000	2000	2000	2	0	2	Export	710	South Africa	ZAF	891	Serbia and Montenegro	SCG								21	HIDES,SKINS,FURSKINS,RAW	1	No Quantity							54807			0
S3	2000	2000	2000	2	0	2	Export	710	South Africa	ZAF	894	Zambia	ZMB								21	HIDES,SKINS,FURSKINS,RAW	1	No Quantity							3607			0
S3	2000	2000	2000	2	0	2	Export	705	Slovenia	SVN	0	World	WLD								22	OIL SEED,OLEAGINUS FRUIT	1	No Quantity							155032			0
S3	2000	2000	2000	2	0	2	Export	705	Slovenia	SVN	40	Austria	AUT								22	OIL SEED,OLEAGINUS FRUIT	1	No Quantity							116553			0
S3	2000	2000	2000	2	0	2	Export	705	Slovenia	SVN	70	Bosnia Herzegovina	BIH								22	OIL SEED,OLEAGINUS FRUIT	1	No Quantity							6141			0
S3	2000	2000	2000	2	0	2	Export	705	Slovenia	SVN	191	Croatia	HRV								22	OIL SEED,OLEAGINUS FRUIT	1	No Quantity							10749			0
S3	2000	2000	2000	2	0	2	Export	705	Slovenia	SVN	208	Denmark	DNK								22	OIL SEED,OLEAGINUS FRUIT	1	No Quantity							1			0
S3	2000	2000	2000	2	0	2	Export	705	Slovenia	SVN	276	Germany	DEU								22	OIL SEED,OLEAGINUS FRUIT	1	No Quantity							106			0
S3	2000	2000	2000	2	0	2	Export	705	Slovenia	SVN	348	Hungary	HUN								22	OIL SEED,OLEAGINUS FRUIT	1	No Quantity							6037			0
S3	2000	2000	2000	2	0	2	Export	705	Slovenia	SVN	528	Netherlands	NLD								22	OIL SEED,OLEAGINUS FRUIT	1	No Quantity							12478			0
S3	2000	2000	2000	2	0	2	Export	705	Slovenia	SVN	807	North Macedonia	MKD								22	OIL SEED,OLEAGINUS FRUIT	1	No Quantity							2770			0
S3	2000	2000	2000	2	0	2	Export	705	Slovenia	SVN	891	Serbia and Montenegro	SCG								22	OIL SEED,OLEAGINUS FRUIT	1	No Quantity							197			0
S3	2000	2000	2000	2	0	2	Export	710	South Africa	ZAF	0	World	WLD								22	OIL SEED,OLEAGINUS FRUIT	1	No Quantity							25990187			0
S3	2000	2000	2000	2	0	2	Export	710	South Africa	ZAF	24	Angola	AGO								22	OIL SEED,OLEAGINUS FRUIT	1	No Quantity							528523			0
S3	2000	2000	2000	2	0	2	Export	710	South Africa	ZAF	32	Argentina	ARG								22	OIL SEED,OLEAGINUS FRUIT	1	No Quantity							791688			0
S3	2000	2000	2000	2	0	2	Export	710	South Africa	ZAF	36	Australia	AUS								22	OIL SEED,OLEAGINUS FRUIT	1	No Quantity							3377			0
S3	2000	2000	2000	2	0	2	Export	710	South Africa	ZAF	40	Austria	AUT								22	OIL SEED,OLEAGINUS FRUIT	1	No Quantity							22422			0
S3	2000	2000	2000	2	0	2	Export	710	South Africa	ZAF	56	Belgium	BEL								22	OIL SEED,OLEAGINUS FRUIT	1	No Quantity							188870			0
S3	2000	2000	2000	2	0	2	Export	710	South Africa	ZAF	120	Cameroon	CMR								22	OIL SEED,OLEAGINUS FRUIT	1	No Quantity							91156			0
S3	2000	2000	2000	2	0	2	Export	710	South Africa	ZAF	144	Sri Lanka	LKA								22	OIL SEED,OLEAGINUS FRUIT	1	No Quantity							42258			0
S3	2000	2000	2000	2	0	2	Export	710	South Africa	ZAF	156	China	CHN								22	OIL SEED,OLEAGINUS FRUIT	1	No Quantity							10			0
S3	2000	2000	2000	2	0	2	Export	710	South Africa	ZAF	178	Congo	COG								22	OIL SEED,OLEAGINUS FRUIT	1	No Quantity							787			0
S3	2000	2000	2000	2	0	2	Export	710	South Africa	ZAF	180	Dem. Rep. of the Congo	COD								22	OIL SEED,OLEAGINUS FRUIT	1	No Quantity							72243			0
S3	2000	2000	2000	2	0	2	Export	710	South Africa	ZAF	191	Croatia	HRV								22	OIL SEED,OLEAGINUS FRUIT	1	No Quantity							241843			0
S3	2000	2000	2000	2	0	2	Export	710	South Africa	ZAF	203	Czechia	CZE								22	OIL SEED,OLEAGINUS FRUIT	1	No Quantity							9			0
S3	2000	2000	2000	2	0	2	Export	710	South Africa	ZAF	231	Ethiopia	ETH								22	OIL SEED,OLEAGINUS FRUIT	1	No Quantity							292312			0
S3	2000	2000	2000	2	0	2	Export	710	South Africa	ZAF	232	Eritrea	ERI								22	OIL SEED,OLEAGINUS FRUIT	1	No Quantity							88354			0
S3	2000	2000	2000	2	0	2	Export	710	South Africa	ZAF	246	Finland	FIN								22	OIL SEED,OLEAGINUS FRUIT	1	No Quantity							496221			0
S3	2000	2000	2000	2	0	2	Export	710	South Africa	ZAF	251	France	FRA								22	OIL SEED,OLEAGINUS FRUIT	1	No Quantity							267			0
S3	2000	2000	2000	2	0	2	Export	710	South Africa	ZAF	266	Gabon	GAB								22	OIL SEED,OLEAGINUS FRUIT	1	No Quantity							221029			0
S3	2000	2000	2000	2	0	2	Export	710	South Africa	ZAF	268	Georgia	GEO								22	OIL SEED,OLEAGINUS FRUIT	1	No Quantity							249092			0
S3	2000	2000	2000	2	0	2	Export	710	South Africa	ZAF	276	Germany	DEU								22	OIL SEED,OLEAGINUS FRUIT	1	No Quantity							1071701			0
S3	2000	2000	2000	2	0	2	Export	710	South Africa	ZAF	288	Ghana	GHA								22	OIL SEED,OLEAGINUS FRUIT	1	No Quantity							13671			0
S3	2000	2000	2000	2	0	2	Export	710	South Africa	ZAF	344	China, Hong Kong SAR	HKG								22	OIL SEED,OLEAGINUS FRUIT	1	No Quantity							50013			0
S3	2000	2000	2000	2	0	2	Export	710	South Africa	ZAF	381	Italy	ITA								22	OIL SEED,OLEAGINUS FRUIT	1	No Quantity							44843			0
S3	2000	2000	2000	2	0	2	Export	710	South Africa	ZAF	384	Côte d'Ivoire	CIV								22	OIL SEED,OLEAGINUS FRUIT	1	No Quantity							719			0
S3	2000	2000	2000	2	0	2	Export	710	South Africa	ZAF	392	Japan	JPN								22	OIL SEED,OLEAGINUS FRUIT	1	No Quantity							6471434			0
S3	2000	2000	2000	2	0	2	Export	710	South Africa	ZAF	400	Jordan	JOR								22	OIL SEED,OLEAGINUS FRUIT	1	No Quantity							29181			0
S3	2000	2000	2000	2	0	2	Export	710	South Africa	ZAF	404	Kenya	KEN								22	OIL SEED,OLEAGINUS FRUIT	1	No Quantity							670396			0
S3	2000	2000	2000	2	0	2	Export	710	South Africa	ZAF	410	Rep. of Korea	KOR								22	OIL SEED,OLEAGINUS FRUIT	1	No Quantity							9493			0
S3	2000	2000	2000	2	0	2	Export	710	South Africa	ZAF	450	Madagascar	MDG								22	OIL SEED,OLEAGINUS FRUIT	1	No Quantity							85667			0
S3	2000	2000	2000	2	0	2	Export	710	South Africa	ZAF	454	Malawi	MWI								22	OIL SEED,OLEAGINUS FRUIT	1	No Quantity							13239			0
S3	2000	2000	2000	2	0	2	Export	710	South Africa	ZAF	480	Mauritius	MUS								22	OIL SEED,OLEAGINUS FRUIT	1	No Quantity							76108			0
S3	2000	2000	2000	2	0	2	Export	710	South Africa	ZAF	490	Other Asia, nes									22	OIL SEED,OLEAGINUS FRUIT	1	No Quantity							4			0
S3	2000	2000	2000	2	0	2	Export	710	South Africa	ZAF	508	Mozambique	MOZ								22	OIL SEED,OLEAGINUS FRUIT	1	No Quantity							531509			0
S3	2000	2000	2000	2	0	2	Export	710	South Africa	ZAF	528	Netherlands	NLD								22	OIL SEED,OLEAGINUS FRUIT	1	No Quantity							5402075			0
S3	2000	2000	2000	2	0	2	Export	710	South Africa	ZAF	554	New Zealand	NZL								22	OIL SEED,OLEAGINUS FRUIT	1	No Quantity							225189			0
S3	2000	2000	2000	2	0	2	Export	710	South Africa	ZAF	579	Norway	NOR								22	OIL SEED,OLEAGINUS FRUIT	1	No Quantity							139663			0
S3	2000	2000	2000	2	0	2	Export	710	South Africa	ZAF	586	Pakistan	PAK								22	OIL SEED,OLEAGINUS FRUIT	1	No Quantity							18198			0
S3	2000	2000	2000	2	0	2	Export	710	South Africa	ZAF	616	Poland	POL								22	OIL SEED,OLEAGINUS FRUIT	1	No Quantity							11211			0
S3	2000	2000	2000	2	0	2	Export	710	South Africa	ZAF	642	Romania	ROU								22	OIL SEED,OLEAGINUS FRUIT	1	No Quantity							14367			0
S3	2000	2000	2000	2	0	2	Export	710	South Africa	ZAF	682	Saudi Arabia	SAU								22	OIL SEED,OLEAGINUS FRUIT	1	No Quantity							131301			0
S3	2000	2000	2000	2	0	2	Export	710	South Africa	ZAF	686	Senegal	SEN								22	OIL SEED,OLEAGINUS FRUIT	1	No Quantity							894048			0
S3	2000	2000	2000	2	0	2	Export	710	South Africa	ZAF	690	Seychelles	SYC								22	OIL SEED,OLEAGINUS FRUIT	1	No Quantity							290			0
S3	2000	2000	2000	2	0	2	Export	710	South Africa	ZAF	716	Zimbabwe	ZWE								22	OIL SEED,OLEAGINUS FRUIT	1	No Quantity							2306067			0
S3	2000	2000	2000	2	0	2	Export	710	South Africa	ZAF	724	Spain	ESP								22	OIL SEED,OLEAGINUS FRUIT	1	No Quantity							227854			0
S3	2000	2000	2000	2	0	2	Export	710	South Africa	ZAF	736	Fmr Sudan	SDN								22	OIL SEED,OLEAGINUS FRUIT	1	No Quantity							587834			0
S3	2000	2000	2000	2	0	2	Export	710	South Africa	ZAF	764	Thailand	THA								22	OIL SEED,OLEAGINUS FRUIT	1	No Quantity							44901			0
S3	2000	2000	2000	2	0	2	Export	710	South Africa	ZAF	784	United Arab Emirates	ARE								22	OIL SEED,OLEAGINUS FRUIT	1	No Quantity							59035			0
S3	2000	2000	2000	2	0	2	Export	710	South Africa	ZAF	800	Uganda	UGA								22	OIL SEED,OLEAGINUS FRUIT	1	No Quantity							217			0
S3	2000	2000	2000	2	0	2	Export	710	South Africa	ZAF	826	United Kingdom	GBR								22	OIL SEED,OLEAGINUS FRUIT	1	No Quantity							1194478			0
S3	2000	2000	2000	2	0	2	Export	710	South Africa	ZAF	834	United Rep. of Tanzania	TZA								22	OIL SEED,OLEAGINUS FRUIT	1	No Quantity							1174945			0
S3	2000	2000	2000	2	0	2	Export	710	South Africa	ZAF	837	Bunkers									22	OIL SEED,OLEAGINUS FRUIT	1	No Quantity							2981			0
S3	2000	2000	2000	2	0	2	Export	710	South Africa	ZAF	842	USA	USA								22	OIL SEED,OLEAGINUS FRUIT	1	No Quantity							1090191			0
S3	2000	2000	2000	2	0	2	Export	710	South Africa	ZAF	891	Serbia and Montenegro	SCG								22	OIL SEED,OLEAGINUS FRUIT	1	No Quantity							32395			0
S3	2000	2000	2000	2	0	2	Export	710	South Africa	ZAF	894	Zambia	ZMB								22	OIL SEED,OLEAGINUS FRUIT	1	No Quantity							34508			0
S3	2000	2000	2000	2	0	2	Export	705	Slovenia	SVN	0	World	WLD								23	CRUDE RUBBER	1	No Quantity							703244			0
S3	2000	2000	2000	2	0	2	Export	705	Slovenia	SVN	36	Australia	AUS								23	CRUDE RUBBER	1	No Quantity							1004			0
S3	2000	2000	2000	2	0	2	Export	705	Slovenia	SVN	40	Austria	AUT								23	CRUDE RUBBER	1	No Quantity							3735			0
S3	2000	2000	2000	2	0	2	Export	705	Slovenia	SVN	56	Belgium	BEL								23	CRUDE RUBBER	1	No Quantity							9481			0
S3	2000	2000	2000	2	0	2	Export	705	Slovenia	SVN	70	Bosnia Herzegovina	BIH								23	CRUDE RUBBER	1	No Quantity							9189			0
S3	2000	2000	2000	2	0	2	Export	705	Slovenia	SVN	191	Croatia	HRV								23	CRUDE RUBBER	1	No Quantity							20952			0
S3	2000	2000	2000	2	0	2	Export	705	Slovenia	SVN	203	Czechia	CZE								23	CRUDE RUBBER	1	No Quantity							37			0
S3	2000	2000	2000	2	0	2	Export	705	Slovenia	SVN	276	Germany	DEU								23	CRUDE RUBBER	1	No Quantity							179652			0
S3	2000	2000	2000	2	0	2	Export	705	Slovenia	SVN	300	Greece	GRC								23	CRUDE RUBBER	1	No Quantity							47465			0
S3	2000	2000	2000	2	0	2	Export	705	Slovenia	SVN	376	Israel	ISR								23	CRUDE RUBBER	1	No Quantity							3842			0
S3	2000	2000	2000	2	0	2	Export	705	Slovenia	SVN	381	Italy	ITA								23	CRUDE RUBBER	1	No Quantity							25989			0
S3	2000	2000	2000	2	0	2	Export	705	Slovenia	SVN	442	Luxembourg	LUX								23	CRUDE RUBBER	1	No Quantity							154923			0
S3	2000	2000	2000	2	0	2	Export	705	Slovenia	SVN	528	Netherlands	NLD								23	CRUDE RUBBER	1	No Quantity							5239			0
S3	2000	2000	2000	2	0	2	Export	705	Slovenia	SVN	616	Poland	POL								23	CRUDE RUBBER	1	No Quantity							140065			0
S3	2000	2000	2000	2	0	2	Export	705	Slovenia	SVN	792	Turkey	TUR								23	CRUDE RUBBER	1	No Quantity							78156			0
S3	2000	2000	2000	2	0	2	Export	705	Slovenia	SVN	807	North Macedonia	MKD								23	CRUDE RUBBER	1	No Quantity							538			0
S3	2000	2000	2000	2	0	2	Export	705	Slovenia	SVN	891	Serbia and Montenegro	SCG								23	CRUDE RUBBER	1	No Quantity							22977			0
S3	2000	2000	2000	2	0	2	Export	710	South Africa	ZAF	0	World	WLD								23	CRUDE RUBBER	1	No Quantity							19760792			0
S3	2000	2000	2000	2	0	2	Export	710	South Africa	ZAF	24	Angola	AGO								23	CRUDE RUBBER	1	No Quantity							19039			0
S3	2000	2000	2000	2	0	2	Export	710	South Africa	ZAF	32	Argentina	ARG								23	CRUDE RUBBER	1	No Quantity							492165			0
S3	2000	2000	2000	2	0	2	Export	710	South Africa	ZAF	36	Australia	AUS								23	CRUDE RUBBER	1	No Quantity							59286			0
S3	2000	2000	2000	2	0	2	Export	710	South Africa	ZAF	56	Belgium	BEL								23	CRUDE RUBBER	1	No Quantity							442202			0
S3	2000	2000	2000	2	0	2	Export	710	South Africa	ZAF	76	Brazil	BRA								23	CRUDE RUBBER	1	No Quantity							8288			0
S3	2000	2000	2000	2	0	2	Export	710	South Africa	ZAF	108	Burundi	BDI								23	CRUDE RUBBER	1	No Quantity							22			0
S3	2000	2000	2000	2	0	2	Export	710	South Africa	ZAF	152	Chile	CHL								23	CRUDE RUBBER	1	No Quantity							116			0
S3	2000	2000	2000	2	0	2	Export	710	South Africa	ZAF	180	Dem. Rep. of the Congo	COD								23	CRUDE RUBBER	1	No Quantity							5400			0
S3	2000	2000	2000	2	0	2	Export	710	South Africa	ZAF	231	Ethiopia	ETH								23	CRUDE RUBBER	1	No Quantity							111198			0
S3	2000	2000	2000	2	0	2	Export	710	South Africa	ZAF	251	France	FRA								23	CRUDE RUBBER	1	No Quantity							449324			0
S3	2000	2000	2000	2	0	2	Export	710	South Africa	ZAF	276	Germany	DEU								23	CRUDE RUBBER	1	No Quantity							1921819			0
S3	2000	2000	2000	2	0	2	Export	710	South Africa	ZAF	288	Ghana	GHA								23	CRUDE RUBBER	1	No Quantity							37054			0
S3	2000	2000	2000	2	0	2	Export	710	South Africa	ZAF	360	Indonesia	IDN								23	CRUDE RUBBER	1	No Quantity							829518			0
S3	2000	2000	2000	2	0	2	Export	710	South Africa	ZAF	376	Israel	ISR								23	CRUDE RUBBER	1	No Quantity							6120			0
S3	2000	2000	2000	2	0	2	Export	710	South Africa	ZAF	381	Italy	ITA								23	CRUDE RUBBER	1	No Quantity							1372511			0
S3	2000	2000	2000	2	0	2	Export	710	South Africa	ZAF	392	Japan	JPN								23	CRUDE RUBBER	1	No Quantity							3390			0
S3	2000	2000	2000	2	0	2	Export	710	South Africa	ZAF	404	Kenya	KEN								23	CRUDE RUBBER	1	No Quantity							616555			0
S3	2000	2000	2000	2	0	2	Export	710	South Africa	ZAF	410	Rep. of Korea	KOR								23	CRUDE RUBBER	1	No Quantity							323629			0
S3	2000	2000	2000	2	0	2	Export	710	South Africa	ZAF	442	Luxembourg	LUX								23	CRUDE RUBBER	1	No Quantity							499228			0
S3	2000	2000	2000	2	0	2	Export	710	South Africa	ZAF	450	Madagascar	MDG								23	CRUDE RUBBER	1	No Quantity							575			0
S3	2000	2000	2000	2	0	2	Export	710	South Africa	ZAF	454	Malawi	MWI								23	CRUDE RUBBER	1	No Quantity							50606			0
S3	2000	2000	2000	2	0	2	Export	710	South Africa	ZAF	458	Malaysia	MYS								23	CRUDE RUBBER	1	No Quantity							1082635			0
S3	2000	2000	2000	2	0	2	Export	710	South Africa	ZAF	480	Mauritius	MUS								23	CRUDE RUBBER	1	No Quantity							74898			0
S3	2000	2000	2000	2	0	2	Export	710	South Africa	ZAF	490	Other Asia, nes									23	CRUDE RUBBER	1	No Quantity							101445			0
S3	2000	2000	2000	2	0	2	Export	710	South Africa	ZAF	508	Mozambique	MOZ								23	CRUDE RUBBER	1	No Quantity							669446			0
S3	2000	2000	2000	2	0	2	Export	710	South Africa	ZAF	512	Oman	OMN								23	CRUDE RUBBER	1	No Quantity							86			0
S3	2000	2000	2000	2	0	2	Export	710	South Africa	ZAF	528	Netherlands	NLD								23	CRUDE RUBBER	1	No Quantity							27329			0
S3	2000	2000	2000	2	0	2	Export	710	South Africa	ZAF	554	New Zealand	NZL								23	CRUDE RUBBER	1	No Quantity							76229			0
S3	2000	2000	2000	2	0	2	Export	710	South Africa	ZAF	566	Nigeria	NGA								23	CRUDE RUBBER	1	No Quantity							605532			0
S3	2000	2000	2000	2	0	2	Export	710	South Africa	ZAF	586	Pakistan	PAK								23	CRUDE RUBBER	1	No Quantity							17515			0
S3	2000	2000	2000	2	0	2	Export	710	South Africa	ZAF	608	Philippines	PHL								23	CRUDE RUBBER	1	No Quantity							117567			0
S3	2000	2000	2000	2	0	2	Export	710	South Africa	ZAF	616	Poland	POL								23	CRUDE RUBBER	1	No Quantity							8542			0
S3	2000	2000	2000	2	0	2	Export	710	South Africa	ZAF	654	Saint Helena	SHN								23	CRUDE RUBBER	1	No Quantity							1007			0
S3	2000	2000	2000	2	0	2	Export	710	South Africa	ZAF	682	Saudi Arabia	SAU								23	CRUDE RUBBER	1	No Quantity							816752			0
S3	2000	2000	2000	2	0	2	Export	710	South Africa	ZAF	686	Senegal	SEN								23	CRUDE RUBBER	1	No Quantity							2948			0
S3	2000	2000	2000	2	0	2	Export	710	South Africa	ZAF	690	Seychelles	SYC								23	CRUDE RUBBER	1	No Quantity							2804			0
S3	2000	2000	2000	2	0	2	Export	710	South Africa	ZAF	699	India	IND								23	CRUDE RUBBER	1	No Quantity							573425			0
S3	2000	2000	2000	2	0	2	Export	710	South Africa	ZAF	716	Zimbabwe	ZWE								23	CRUDE RUBBER	1	No Quantity							1232774			0
S3	2000	2000	2000	2	0	2	Export	710	South Africa	ZAF	724	Spain	ESP								23	CRUDE RUBBER	1	No Quantity							2065639			0
S3	2000	2000	2000	2	0	2	Export	710	South Africa	ZAF	752	Sweden	SWE								23	CRUDE RUBBER	1	No Quantity							17516			0
S3	2000	2000	2000	2	0	2	Export	710	South Africa	ZAF	764	Thailand	THA								23	CRUDE RUBBER	1	No Quantity							262389			0
S3	2000	2000	2000	2	0	2	Export	710	South Africa	ZAF	784	United Arab Emirates	ARE								23	CRUDE RUBBER	1	No Quantity							1006			0
S3	2000	2000	2000	2	0	2	Export	710	South Africa	ZAF	800	Uganda	UGA								23	CRUDE RUBBER	1	No Quantity							31973			0
S3	2000	2000	2000	2	0	2	Export	710	South Africa	ZAF	826	United Kingdom	GBR								23	CRUDE RUBBER	1	No Quantity							3774044			0
S3	2000	2000	2000	2	0	2	Export	710	South Africa	ZAF	834	United Rep. of Tanzania	TZA								23	CRUDE RUBBER	1	No Quantity							48699			0
S3	2000	2000	2000	2	0	2	Export	710	South Africa	ZAF	837	Bunkers									23	CRUDE RUBBER	1	No Quantity							189			0
S3	2000	2000	2000	2	0	2	Export	710	South Africa	ZAF	842	USA	USA								23	CRUDE RUBBER	1	No Quantity							578652			0
S3	2000	2000	2000	2	0	2	Export	710	South Africa	ZAF	862	Venezuela	VEN								23	CRUDE RUBBER	1	No Quantity							15835			0
S3	2000	2000	2000	2	0	2	Export	710	South Africa	ZAF	894	Zambia	ZMB								23	CRUDE RUBBER	1	No Quantity							305870			0
S3	2000	2000	2000	2	0	2	Export	705	Slovenia	SVN	0	World	WLD								24	CORK AND WOOD	1	No Quantity							76703903			0
S3	2000	2000	2000	2	0	2	Export	705	Slovenia	SVN	4	Afghanistan	AFG								24	CORK AND WOOD	1	No Quantity							2697			0
S3	2000	2000	2000	2	0	2	Export	705	Slovenia	SVN	12	Algeria	DZA								24	CORK AND WOOD	1	No Quantity							772500			0
S3	2000	2000	2000	2	0	2	Export	705	Slovenia	SVN	32	Argentina	ARG								24	CORK AND WOOD	1	No Quantity							31334			0
S3	2000	2000	2000	2	0	2	Export	705	Slovenia	SVN	40	Austria	AUT								24	CORK AND WOOD	1	No Quantity							9489902			0
S3	2000	2000	2000	2	0	2	Export	705	Slovenia	SVN	56	Belgium	BEL								24	CORK AND WOOD	1	No Quantity							321958			0
S3	2000	2000	2000	2	0	2	Export	705	Slovenia	SVN	70	Bosnia Herzegovina	BIH								24	CORK AND WOOD	1	No Quantity							564556			0
S3	2000	2000	2000	2	0	2	Export	705	Slovenia	SVN	124	Canada	CAN								24	CORK AND WOOD	1	No Quantity							13003			0
S3	2000	2000	2000	2	0	2	Export	705	Slovenia	SVN	156	China	CHN								24	CORK AND WOOD	1	No Quantity							228055			0
S3	2000	2000	2000	2	0	2	Export	705	Slovenia	SVN	191	Croatia	HRV								24	CORK AND WOOD	1	No Quantity							13306376			0
S3	2000	2000	2000	2	0	2	Export	705	Slovenia	SVN	203	Czechia	CZE								24	CORK AND WOOD	1	No Quantity							119590			0
S3	2000	2000	2000	2	0	2	Export	705	Slovenia	SVN	208	Denmark	DNK								24	CORK AND WOOD	1	No Quantity							370944			0
S3	2000	2000	2000	2	0	2	Export	705	Slovenia	SVN	246	Finland	FIN								24	CORK AND WOOD	1	No Quantity							34444			0
S3	2000	2000	2000	2	0	2	Export	705	Slovenia	SVN	251	France	FRA								24	CORK AND WOOD	1	No Quantity							94909			0
S3	2000	2000	2000	2	0	2	Export	705	Slovenia	SVN	276	Germany	DEU								24	CORK AND WOOD	1	No Quantity							7590777			0
S3	2000	2000	2000	2	0	2	Export	705	Slovenia	SVN	300	Greece	GRC								24	CORK AND WOOD	1	No Quantity							884			0
S3	2000	2000	2000	2	0	2	Export	705	Slovenia	SVN	344	China, Hong Kong SAR	HKG								24	CORK AND WOOD	1	No Quantity							146474			0
S3	2000	2000	2000	2	0	2	Export	705	Slovenia	SVN	348	Hungary	HUN								24	CORK AND WOOD	1	No Quantity							792014			0
S3	2000	2000	2000	2	0	2	Export	705	Slovenia	SVN	376	Israel	ISR								24	CORK AND WOOD	1	No Quantity							5513			0
S3	2000	2000	2000	2	0	2	Export	705	Slovenia	SVN	381	Italy	ITA								24	CORK AND WOOD	1	No Quantity							37193955			0
S3	2000	2000	2000	2	0	2	Export	705	Slovenia	SVN	392	Japan	JPN								24	CORK AND WOOD	1	No Quantity							68457			0
S3	2000	2000	2000	2	0	2	Export	705	Slovenia	SVN	434	Libya	LBY								24	CORK AND WOOD	1	No Quantity							170289			0
S3	2000	2000	2000	2	0	2	Export	705	Slovenia	SVN	442	Luxembourg	LUX								24	CORK AND WOOD	1	No Quantity							99			0
S3	2000	2000	2000	2	0	2	Export	705	Slovenia	SVN	470	Malta	MLT								24	CORK AND WOOD	1	No Quantity							6757			0
S3	2000	2000	2000	2	0	2	Export	705	Slovenia	SVN	528	Netherlands	NLD								24	CORK AND WOOD	1	No Quantity							37196			0
S3	2000	2000	2000	2	0	2	Export	705	Slovenia	SVN	579	Norway	NOR								24	CORK AND WOOD	1	No Quantity							179660			0
S3	2000	2000	2000	2	0	2	Export	705	Slovenia	SVN	591	Panama	PAN								24	CORK AND WOOD	1	No Quantity							1129			0
S3	2000	2000	2000	2	0	2	Export	705	Slovenia	SVN	620	Portugal	PRT								24	CORK AND WOOD	1	No Quantity							32948			0
S3	2000	2000	2000	2	0	2	Export	705	Slovenia	SVN	642	Romania	ROU								24	CORK AND WOOD	1	No Quantity							11065			0
S3	2000	2000	2000	2	0	2	Export	705	Slovenia	SVN	643	Russian Federation	RUS								24	CORK AND WOOD	1	No Quantity							35351			0
S3	2000	2000	2000	2	0	2	Export	705	Slovenia	SVN	674	San Marino	SMR								24	CORK AND WOOD	1	No Quantity							11836			0
S3	2000	2000	2000	2	0	2	Export	705	Slovenia	SVN	682	Saudi Arabia	SAU								24	CORK AND WOOD	1	No Quantity							1096163			0
S3	2000	2000	2000	2	0	2	Export	705	Slovenia	SVN	703	Slovakia	SVK								24	CORK AND WOOD	1	No Quantity							4938			0
S3	2000	2000	2000	2	0	2	Export	705	Slovenia	SVN	724	Spain	ESP								24	CORK AND WOOD	1	No Quantity							23131			0
S3	2000	2000	2000	2	0	2	Export	705	Slovenia	SVN	752	Sweden	SWE								24	CORK AND WOOD	1	No Quantity							683728			0
S3	2000	2000	2000	2	0	2	Export	705	Slovenia	SVN	757	Switzerland	CHE								24	CORK AND WOOD	1	No Quantity							75608			0
S3	2000	2000	2000	2	0	2	Export	705	Slovenia	SVN	784	United Arab Emirates	ARE								24	CORK AND WOOD	1	No Quantity							144402			0
S3	2000	2000	2000	2	0	2	Export	705	Slovenia	SVN	807	North Macedonia	MKD								24	CORK AND WOOD	1	No Quantity							1448625			0
S3	2000	2000	2000	2	0	2	Export	705	Slovenia	SVN	826	United Kingdom	GBR								24	CORK AND WOOD	1	No Quantity							485914			0
S3	2000	2000	2000	2	0	2	Export	705	Slovenia	SVN	842	USA	USA								24	CORK AND WOOD	1	No Quantity							451253			0
S3	2000	2000	2000	2	0	2	Export	705	Slovenia	SVN	891	Serbia and Montenegro	SCG								24	CORK AND WOOD	1	No Quantity							608093			0
S3	2000	2000	2000	2	0	2	Export	705	Slovenia	SVN	899	Areas, nes									24	CORK AND WOOD	1	No Quantity							47375			0
S3	2000	2000	2000	2	0	2	Export	710	South Africa	ZAF	0	World	WLD								24	CORK AND WOOD	1	No Quantity							211030915			0
S3	2000	2000	2000	2	0	2	Export	710	South Africa	ZAF	24	Angola	AGO								24	CORK AND WOOD	1	No Quantity							378293			0
S3	2000	2000	2000	2	0	2	Export	710	South Africa	ZAF	36	Australia	AUS								24	CORK AND WOOD	1	No Quantity							592343			0
S3	2000	2000	2000	2	0	2	Export	710	South Africa	ZAF	40	Austria	AUT								24	CORK AND WOOD	1	No Quantity							144			0
S3	2000	2000	2000	2	0	2	Export	710	South Africa	ZAF	48	Bahrain	BHR								24	CORK AND WOOD	1	No Quantity							72			0
S3	2000	2000	2000	2	0	2	Export	710	South Africa	ZAF	56	Belgium	BEL								24	CORK AND WOOD	1	No Quantity							875930			0
S3	2000	2000	2000	2	0	2	Export	710	South Africa	ZAF	60	Bermuda	BMU								24	CORK AND WOOD	1	No Quantity							16875			0
S3	2000	2000	2000	2	0	2	Export	710	South Africa	ZAF	92	Br. Virgin Isds	VGB								24	CORK AND WOOD	1	No Quantity							29			0
S3	2000	2000	2000	2	0	2	Export	710	South Africa	ZAF	120	Cameroon	CMR								24	CORK AND WOOD	1	No Quantity							72			0
S3	2000	2000	2000	2	0	2	Export	710	South Africa	ZAF	124	Canada	CAN								24	CORK AND WOOD	1	No Quantity							137378			0
S3	2000	2000	2000	2	0	2	Export	710	South Africa	ZAF	144	Sri Lanka	LKA								24	CORK AND WOOD	1	No Quantity							195672			0
S3	2000	2000	2000	2	0	2	Export	710	South Africa	ZAF	156	China	CHN								24	CORK AND WOOD	1	No Quantity							816265			0
S3	2000	2000	2000	2	0	2	Export	710	South Africa	ZAF	174	Comoros	COM								24	CORK AND WOOD	1	No Quantity							87301			0
S3	2000	2000	2000	2	0	2	Export	710	South Africa	ZAF	175	Mayotte	MYT								24	CORK AND WOOD	1	No Quantity							152776			0
S3	2000	2000	2000	2	0	2	Export	710	South Africa	ZAF	180	Dem. Rep. of the Congo	COD								24	CORK AND WOOD	1	No Quantity							1946			0
S3	2000	2000	2000	2	0	2	Export	710	South Africa	ZAF	196	Cyprus	CYP								24	CORK AND WOOD	1	No Quantity							51148			0
S3	2000	2000	2000	2	0	2	Export	710	South Africa	ZAF	204	Benin	BEN								24	CORK AND WOOD	1	No Quantity							5164			0
S3	2000	2000	2000	2	0	2	Export	710	South Africa	ZAF	208	Denmark	DNK								24	CORK AND WOOD	1	No Quantity							4666			0
S3	2000	2000	2000	2	0	2	Export	710	South Africa	ZAF	246	Finland	FIN								24	CORK AND WOOD	1	No Quantity							147			0
S3	2000	2000	2000	2	0	2	Export	710	South Africa	ZAF	251	France	FRA								24	CORK AND WOOD	1	No Quantity							408587			0
S3	2000	2000	2000	2	0	2	Export	710	South Africa	ZAF	276	Germany	DEU								24	CORK AND WOOD	1	No Quantity							4188438			0
S3	2000	2000	2000	2	0	2	Export	710	South Africa	ZAF	288	Ghana	GHA								24	CORK AND WOOD	1	No Quantity							1329163			0
S3	2000	2000	2000	2	0	2	Export	710	South Africa	ZAF	300	Greece	GRC								24	CORK AND WOOD	1	No Quantity							31200			0
S3	2000	2000	2000	2	0	2	Export	710	South Africa	ZAF	344	China, Hong Kong SAR	HKG								24	CORK AND WOOD	1	No Quantity							277053			0
S3	2000	2000	2000	2	0	2	Export	710	South Africa	ZAF	360	Indonesia	IDN								24	CORK AND WOOD	1	No Quantity							29525			0
S3	2000	2000	2000	2	0	2	Export	710	South Africa	ZAF	368	Iraq	IRQ								24	CORK AND WOOD	1	No Quantity							4401			0
S3	2000	2000	2000	2	0	2	Export	710	South Africa	ZAF	372	Ireland	IRL								24	CORK AND WOOD	1	No Quantity							446636			0
S3	2000	2000	2000	2	0	2	Export	710	South Africa	ZAF	376	Israel	ISR								24	CORK AND WOOD	1	No Quantity							1159621			0
S3	2000	2000	2000	2	0	2	Export	710	South Africa	ZAF	381	Italy	ITA								24	CORK AND WOOD	1	No Quantity							11486			0
S3	2000	2000	2000	2	0	2	Export	710	South Africa	ZAF	384	Côte d'Ivoire	CIV								24	CORK AND WOOD	1	No Quantity							236234			0
S3	2000	2000	2000	2	0	2	Export	710	South Africa	ZAF	392	Japan	JPN								24	CORK AND WOOD	1	No Quantity							157212611			0
S3	2000	2000	2000	2	0	2	Export	710	South Africa	ZAF	404	Kenya	KEN								24	CORK AND WOOD	1	No Quantity							7492			0
S3	2000	2000	2000	2	0	2	Export	710	South Africa	ZAF	410	Rep. of Korea	KOR								24	CORK AND WOOD	1	No Quantity							2652205			0
S3	2000	2000	2000	2	0	2	Export	710	South Africa	ZAF	414	Kuwait	KWT								24	CORK AND WOOD	1	No Quantity							24618			0
S3	2000	2000	2000	2	0	2	Export	710	South Africa	ZAF	434	Libya	LBY								24	CORK AND WOOD	1	No Quantity							1442874			0
S3	2000	2000	2000	2	0	2	Export	710	South Africa	ZAF	450	Madagascar	MDG								24	CORK AND WOOD	1	No Quantity							102			0
S3	2000	2000	2000	2	0	2	Export	710	South Africa	ZAF	454	Malawi	MWI								24	CORK AND WOOD	1	No Quantity							12196			0
S3	2000	2000	2000	2	0	2	Export	710	South Africa	ZAF	458	Malaysia	MYS								24	CORK AND WOOD	1	No Quantity							1041958			0
S3	2000	2000	2000	2	0	2	Export	710	South Africa	ZAF	466	Mali	MLI								24	CORK AND WOOD	1	No Quantity							5229			0
S3	2000	2000	2000	2	0	2	Export	710	South Africa	ZAF	480	Mauritius	MUS								24	CORK AND WOOD	1	No Quantity							1354508			0
S3	2000	2000	2000	2	0	2	Export	710	South Africa	ZAF	490	Other Asia, nes									24	CORK AND WOOD	1	No Quantity							1566303			0
S3	2000	2000	2000	2	0	2	Export	710	South Africa	ZAF	508	Mozambique	MOZ								24	CORK AND WOOD	1	No Quantity							3253735			0
S3	2000	2000	2000	2	0	2	Export	710	South Africa	ZAF	528	Netherlands	NLD								24	CORK AND WOOD	1	No Quantity							2176742			0
S3	2000	2000	2000	2	0	2	Export	710	South Africa	ZAF	554	New Zealand	NZL								24	CORK AND WOOD	1	No Quantity							72			0
S3	2000	2000	2000	2	0	2	Export	710	South Africa	ZAF	562	Niger	NER								24	CORK AND WOOD	1	No Quantity							14696			0
S3	2000	2000	2000	2	0	2	Export	710	South Africa	ZAF	608	Philippines	PHL								24	CORK AND WOOD	1	No Quantity							245326			0
S3	2000	2000	2000	2	0	2	Export	710	South Africa	ZAF	620	Portugal	PRT								24	CORK AND WOOD	1	No Quantity							1447217			0
S3	2000	2000	2000	2	0	2	Export	710	South Africa	ZAF	642	Romania	ROU								24	CORK AND WOOD	1	No Quantity							4171			0
S3	2000	2000	2000	2	0	2	Export	710	South Africa	ZAF	646	Rwanda	RWA								24	CORK AND WOOD	1	No Quantity							17			0
S3	2000	2000	2000	2	0	2	Export	710	South Africa	ZAF	654	Saint Helena	SHN								24	CORK AND WOOD	1	No Quantity							100461			0
S3	2000	2000	2000	2	0	2	Export	710	South Africa	ZAF	682	Saudi Arabia	SAU								24	CORK AND WOOD	1	No Quantity							192175			0
S3	2000	2000	2000	2	0	2	Export	710	South Africa	ZAF	686	Senegal	SEN								24	CORK AND WOOD	1	No Quantity							1278339			0
S3	2000	2000	2000	2	0	2	Export	710	South Africa	ZAF	690	Seychelles	SYC								24	CORK AND WOOD	1	No Quantity							1341118			0
S3	2000	2000	2000	2	0	2	Export	710	South Africa	ZAF	694	Sierra Leone	SLE								24	CORK AND WOOD	1	No Quantity							12687			0
S3	2000	2000	2000	2	0	2	Export	710	South Africa	ZAF	699	India	IND								24	CORK AND WOOD	1	No Quantity							1255739			0
S3	2000	2000	2000	2	0	2	Export	710	South Africa	ZAF	702	Singapore	SGP								24	CORK AND WOOD	1	No Quantity							59565			0
S3	2000	2000	2000	2	0	2	Export	710	South Africa	ZAF	704	Viet Nam	VNM								24	CORK AND WOOD	1	No Quantity							10472			0
S3	2000	2000	2000	2	0	2	Export	710	South Africa	ZAF	716	Zimbabwe	ZWE								24	CORK AND WOOD	1	No Quantity							1299781			0
S3	2000	2000	2000	2	0	2	Export	710	South Africa	ZAF	724	Spain	ESP								24	CORK AND WOOD	1	No Quantity							32301			0
S3	2000	2000	2000	2	0	2	Export	710	South Africa	ZAF	752	Sweden	SWE								24	CORK AND WOOD	1	No Quantity							65119			0
S3	2000	2000	2000	2	0	2	Export	710	South Africa	ZAF	757	Switzerland	CHE								24	CORK AND WOOD	1	No Quantity							124370			0
S3	2000	2000	2000	2	0	2	Export	710	South Africa	ZAF	764	Thailand	THA								24	CORK AND WOOD	1	No Quantity							386862			0
S3	2000	2000	2000	2	0	2	Export	710	South Africa	ZAF	768	Togo	TGO								24	CORK AND WOOD	1	No Quantity							527720			0
S3	2000	2000	2000	2	0	2	Export	710	South Africa	ZAF	784	United Arab Emirates	ARE								24	CORK AND WOOD	1	No Quantity							1036298			0
S3	2000	2000	2000	2	0	2	Export	710	South Africa	ZAF	792	Turkey	TUR								24	CORK AND WOOD	1	No Quantity							360			0
S3	2000	2000	2000	2	0	2	Export	710	South Africa	ZAF	800	Uganda	UGA								24	CORK AND WOOD	1	No Quantity							208			0
S3	2000	2000	2000	2	0	2	Export	710	South Africa	ZAF	826	United Kingdom	GBR								24	CORK AND WOOD	1	No Quantity							5704376			0
S3	2000	2000	2000	2	0	2	Export	710	South Africa	ZAF	834	United Rep. of Tanzania	TZA								24	CORK AND WOOD	1	No Quantity							18021			0
S3	2000	2000	2000	2	0	2	Export	710	South Africa	ZAF	842	USA	USA								24	CORK AND WOOD	1	No Quantity							13607711			0
S3	2000	2000	2000	2	0	2	Export	710	South Africa	ZAF	894	Zambia	ZMB								24	CORK AND WOOD	1	No Quantity							69401			0
S3	2000	2000	2000	2	0	2	Export	710	South Africa	ZAF	899	Areas, nes									24	CORK AND WOOD	1	No Quantity							7192			0
S3	2000	2000	2000	2	0	2	Export	705	Slovenia	SVN	0	World	WLD								25	PULP AND WASTE PAPER	1	No Quantity							23078661			0
S3	2000	2000	2000	2	0	2	Export	705	Slovenia	SVN	40	Austria	AUT								25	PULP AND WASTE PAPER	1	No Quantity							685644			0
S3	2000	2000	2000	2	0	2	Export	705	Slovenia	SVN	70	Bosnia Herzegovina	BIH								25	PULP AND WASTE PAPER	1	No Quantity							863576			0
S3	2000	2000	2000	2	0	2	Export	705	Slovenia	SVN	191	Croatia	HRV								25	PULP AND WASTE PAPER	1	No Quantity							1358765			0
S3	2000	2000	2000	2	0	2	Export	705	Slovenia	SVN	203	Czechia	CZE								25	PULP AND WASTE PAPER	1	No Quantity							633			0
S3	2000	2000	2000	2	0	2	Export	705	Slovenia	SVN	276	Germany	DEU								25	PULP AND WASTE PAPER	1	No Quantity							7957961			0
S3	2000	2000	2000	2	0	2	Export	705	Slovenia	SVN	348	Hungary	HUN								25	PULP AND WASTE PAPER	1	No Quantity							2129674			0
S3	2000	2000	2000	2	0	2	Export	705	Slovenia	SVN	376	Israel	ISR								25	PULP AND WASTE PAPER	1	No Quantity							98569			0
S3	2000	2000	2000	2	0	2	Export	705	Slovenia	SVN	381	Italy	ITA								25	PULP AND WASTE PAPER	1	No Quantity							8646617			0
S3	2000	2000	2000	2	0	2	Export	705	Slovenia	SVN	616	Poland	POL								25	PULP AND WASTE PAPER	1	No Quantity							54704			0
S3	2000	2000	2000	2	0	2	Export	705	Slovenia	SVN	620	Portugal	PRT								25	PULP AND WASTE PAPER	1	No Quantity							1136468			0
S3	2000	2000	2000	2	0	2	Export	705	Slovenia	SVN	792	Turkey	TUR								25	PULP AND WASTE PAPER	1	No Quantity							573			0
S3	2000	2000	2000	2	0	2	Export	705	Slovenia	SVN	807	North Macedonia	MKD								25	PULP AND WASTE PAPER	1	No Quantity							145478			0
S3	2000	2000	2000	2	0	2	Export	710	South Africa	ZAF	0	World	WLD								25	PULP AND WASTE PAPER	1	No Quantity							493198951			0
S3	2000	2000	2000	2	0	2	Export	710	South Africa	ZAF	24	Angola	AGO								25	PULP AND WASTE PAPER	1	No Quantity							903			0
S3	2000	2000	2000	2	0	2	Export	710	South Africa	ZAF	32	Argentina	ARG								25	PULP AND WASTE PAPER	1	No Quantity							594004			0
S3	2000	2000	2000	2	0	2	Export	710	South Africa	ZAF	36	Australia	AUS								25	PULP AND WASTE PAPER	1	No Quantity							137977			0
S3	2000	2000	2000	2	0	2	Export	710	South Africa	ZAF	40	Austria	AUT								25	PULP AND WASTE PAPER	1	No Quantity							22222525			0
S3	2000	2000	2000	2	0	2	Export	710	South Africa	ZAF	50	Bangladesh	BGD								25	PULP AND WASTE PAPER	1	No Quantity							34105			0
S3	2000	2000	2000	2	0	2	Export	710	South Africa	ZAF	56	Belgium	BEL								25	PULP AND WASTE PAPER	1	No Quantity							19932019			0
S3	2000	2000	2000	2	0	2	Export	710	South Africa	ZAF	124	Canada	CAN								25	PULP AND WASTE PAPER	1	No Quantity							87511			0
S3	2000	2000	2000	2	0	2	Export	710	South Africa	ZAF	156	China	CHN								25	PULP AND WASTE PAPER	1	No Quantity							10587515			0
S3	2000	2000	2000	2	0	2	Export	710	South Africa	ZAF	180	Dem. Rep. of the Congo	COD								25	PULP AND WASTE PAPER	1	No Quantity							699			0
S3	2000	2000	2000	2	0	2	Export	710	South Africa	ZAF	246	Finland	FIN								25	PULP AND WASTE PAPER	1	No Quantity							12681862			0
S3	2000	2000	2000	2	0	2	Export	710	South Africa	ZAF	251	France	FRA								25	PULP AND WASTE PAPER	1	No Quantity							15816724			0
S3	2000	2000	2000	2	0	2	Export	710	South Africa	ZAF	276	Germany	DEU								25	PULP AND WASTE PAPER	1	No Quantity							42384572			0
S3	2000	2000	2000	2	0	2	Export	710	South Africa	ZAF	344	China, Hong Kong SAR	HKG								25	PULP AND WASTE PAPER	1	No Quantity							443828			0
S3	2000	2000	2000	2	0	2	Export	710	South Africa	ZAF	360	Indonesia	IDN								25	PULP AND WASTE PAPER	1	No Quantity							67073128			0
S3	2000	2000	2000	2	0	2	Export	710	South Africa	ZAF	364	Iran	IRN								25	PULP AND WASTE PAPER	1	No Quantity							159618			0
S3	2000	2000	2000	2	0	2	Export	710	South Africa	ZAF	376	Israel	ISR								25	PULP AND WASTE PAPER	1	No Quantity							5912017			0
S3	2000	2000	2000	2	0	2	Export	710	South Africa	ZAF	381	Italy	ITA								25	PULP AND WASTE PAPER	1	No Quantity							15531950			0
S3	2000	2000	2000	2	0	2	Export	710	South Africa	ZAF	392	Japan	JPN								25	PULP AND WASTE PAPER	1	No Quantity							21322492			0
S3	2000	2000	2000	2	0	2	Export	710	South Africa	ZAF	404	Kenya	KEN								25	PULP AND WASTE PAPER	1	No Quantity							270593			0
S3	2000	2000	2000	2	0	2	Export	710	South Africa	ZAF	410	Rep. of Korea	KOR								25	PULP AND WASTE PAPER	1	No Quantity							10617453			0
S3	2000	2000	2000	2	0	2	Export	710	South Africa	ZAF	422	Lebanon	LBN								25	PULP AND WASTE PAPER	1	No Quantity							119657			0
S3	2000	2000	2000	2	0	2	Export	710	South Africa	ZAF	450	Madagascar	MDG								25	PULP AND WASTE PAPER	1	No Quantity							7480			0
S3	2000	2000	2000	2	0	2	Export	710	South Africa	ZAF	454	Malawi	MWI								25	PULP AND WASTE PAPER	1	No Quantity							19608			0
S3	2000	2000	2000	2	0	2	Export	710	South Africa	ZAF	458	Malaysia	MYS								25	PULP AND WASTE PAPER	1	No Quantity							2697110			0
S3	2000	2000	2000	2	0	2	Export	710	South Africa	ZAF	480	Mauritius	MUS								25	PULP AND WASTE PAPER	1	No Quantity							20538			0
S3	2000	2000	2000	2	0	2	Export	710	South Africa	ZAF	484	Mexico	MEX								25	PULP AND WASTE PAPER	1	No Quantity							302668			0
S3	2000	2000	2000	2	0	2	Export	710	South Africa	ZAF	490	Other Asia, nes									25	PULP AND WASTE PAPER	1	No Quantity							61408457			0
S3	2000	2000	2000	2	0	2	Export	710	South Africa	ZAF	508	Mozambique	MOZ								25	PULP AND WASTE PAPER	1	No Quantity							41096			0
S3	2000	2000	2000	2	0	2	Export	710	South Africa	ZAF	528	Netherlands	NLD								25	PULP AND WASTE PAPER	1	No Quantity							724			0
S3	2000	2000	2000	2	0	2	Export	710	South Africa	ZAF	579	Norway	NOR								25	PULP AND WASTE PAPER	1	No Quantity							2607			0
S3	2000	2000	2000	2	0	2	Export	710	South Africa	ZAF	586	Pakistan	PAK								25	PULP AND WASTE PAPER	1	No Quantity							12226			0
S3	2000	2000	2000	2	0	2	Export	710	South Africa	ZAF	608	Philippines	PHL								25	PULP AND WASTE PAPER	1	No Quantity							3166543			0
S3	2000	2000	2000	2	0	2	Export	710	South Africa	ZAF	643	Russian Federation	RUS								25	PULP AND WASTE PAPER	1	No Quantity							421546			0
S3	2000	2000	2000	2	0	2	Export	710	South Africa	ZAF	682	Saudi Arabia	SAU								25	PULP AND WASTE PAPER	1	No Quantity							151400			0
S3	2000	2000	2000	2	0	2	Export	710	South Africa	ZAF	690	Seychelles	SYC								25	PULP AND WASTE PAPER	1	No Quantity							50			0
S3	2000	2000	2000	2	0	2	Export	710	South Africa	ZAF	699	India	IND								25	PULP AND WASTE PAPER	1	No Quantity							34980321			0
S3	2000	2000	2000	2	0	2	Export	710	South Africa	ZAF	702	Singapore	SGP								25	PULP AND WASTE PAPER	1	No Quantity							70455			0
S3	2000	2000	2000	2	0	2	Export	710	South Africa	ZAF	716	Zimbabwe	ZWE								25	PULP AND WASTE PAPER	1	No Quantity							5558008			0
S3	2000	2000	2000	2	0	2	Export	710	South Africa	ZAF	724	Spain	ESP								25	PULP AND WASTE PAPER	1	No Quantity							1824183			0
S3	2000	2000	2000	2	0	2	Export	710	South Africa	ZAF	757	Switzerland	CHE								25	PULP AND WASTE PAPER	1	No Quantity							123110			0
S3	2000	2000	2000	2	0	2	Export	710	South Africa	ZAF	764	Thailand	THA								25	PULP AND WASTE PAPER	1	No Quantity							37714987			0
S3	2000	2000	2000	2	0	2	Export	710	South Africa	ZAF	784	United Arab Emirates	ARE								25	PULP AND WASTE PAPER	1	No Quantity							680069			0
S3	2000	2000	2000	2	0	2	Export	710	South Africa	ZAF	792	Turkey	TUR								25	PULP AND WASTE PAPER	1	No Quantity							1225768			0
S3	2000	2000	2000	2	0	2	Export	710	South Africa	ZAF	800	Uganda	UGA								25	PULP AND WASTE PAPER	1	No Quantity							84953			0
S3	2000	2000	2000	2	0	2	Export	710	South Africa	ZAF	826	United Kingdom	GBR								25	PULP AND WASTE PAPER	1	No Quantity							47638352			0
S3	2000	2000	2000	2	0	2	Export	710	South Africa	ZAF	834	United Rep. of Tanzania	TZA								25	PULP AND WASTE PAPER	1	No Quantity							10907			0
S3	2000	2000	2000	2	0	2	Export	710	South Africa	ZAF	842	USA	USA								25	PULP AND WASTE PAPER	1	No Quantity							49103603			0
S3	2000	2000	2000	2	0	2	Export	710	South Africa	ZAF	894	Zambia	ZMB								25	PULP AND WASTE PAPER	1	No Quantity							1028			0
S3	2000	2000	2000	2	0	2	Export	705	Slovenia	SVN	0	World	WLD								26	TEXTILE FIBRES	1	No Quantity							4551232			0
S3	2000	2000	2000	2	0	2	Export	705	Slovenia	SVN	40	Austria	AUT								26	TEXTILE FIBRES	1	No Quantity							1092605			0
S3	2000	2000	2000	2	0	2	Export	705	Slovenia	SVN	56	Belgium	BEL								26	TEXTILE FIBRES	1	No Quantity							44400			0
S3	2000	2000	2000	2	0	2	Export	705	Slovenia	SVN	70	Bosnia Herzegovina	BIH								26	TEXTILE FIBRES	1	No Quantity							4523			0
S3	2000	2000	2000	2	0	2	Export	705	Slovenia	SVN	112	Belarus	BLR								26	TEXTILE FIBRES	1	No Quantity							5533			0
S3	2000	2000	2000	2	0	2	Export	705	Slovenia	SVN	156	China	CHN								26	TEXTILE FIBRES	1	No Quantity							35			0
S3	2000	2000	2000	2	0	2	Export	705	Slovenia	SVN	191	Croatia	HRV								26	TEXTILE FIBRES	1	No Quantity							978320			0
S3	2000	2000	2000	2	0	2	Export	705	Slovenia	SVN	251	France	FRA								26	TEXTILE FIBRES	1	No Quantity							1010			0
S3	2000	2000	2000	2	0	2	Export	705	Slovenia	SVN	276	Germany	DEU								26	TEXTILE FIBRES	1	No Quantity							438985			0
S3	2000	2000	2000	2	0	2	Export	705	Slovenia	SVN	300	Greece	GRC								26	TEXTILE FIBRES	1	No Quantity							57067			0
S3	2000	2000	2000	2	0	2	Export	705	Slovenia	SVN	348	Hungary	HUN								26	TEXTILE FIBRES	1	No Quantity							31015			0
S3	2000	2000	2000	2	0	2	Export	705	Slovenia	SVN	372	Ireland	IRL								26	TEXTILE FIBRES	1	No Quantity							783			0
S3	2000	2000	2000	2	0	2	Export	705	Slovenia	SVN	381	Italy	ITA								26	TEXTILE FIBRES	1	No Quantity							1631510			0
S3	2000	2000	2000	2	0	2	Export	705	Slovenia	SVN	410	Rep. of Korea	KOR								26	TEXTILE FIBRES	1	No Quantity							7421			0
S3	2000	2000	2000	2	0	2	Export	705	Slovenia	SVN	450	Madagascar	MDG								26	TEXTILE FIBRES	1	No Quantity							74			0
S3	2000	2000	2000	2	0	2	Export	705	Slovenia	SVN	528	Netherlands	NLD								26	TEXTILE FIBRES	1	No Quantity							11374			0
S3	2000	2000	2000	2	0	2	Export	705	Slovenia	SVN	591	Panama	PAN								26	TEXTILE FIBRES	1	No Quantity							814			0
S3	2000	2000	2000	2	0	2	Export	705	Slovenia	SVN	643	Russian Federation	RUS								26	TEXTILE FIBRES	1	No Quantity							5665			0
S3	2000	2000	2000	2	0	2	Export	705	Slovenia	SVN	752	Sweden	SWE								26	TEXTILE FIBRES	1	No Quantity							6530			0
S3	2000	2000	2000	2	0	2	Export	705	Slovenia	SVN	757	Switzerland	CHE								26	TEXTILE FIBRES	1	No Quantity							2289			0
S3	2000	2000	2000	2	0	2	Export	705	Slovenia	SVN	792	Turkey	TUR								26	TEXTILE FIBRES	1	No Quantity							55960			0
S3	2000	2000	2000	2	0	2	Export	705	Slovenia	SVN	804	Ukraine	UKR								26	TEXTILE FIBRES	1	No Quantity							167150			0
S3	2000	2000	2000	2	0	2	Export	705	Slovenia	SVN	807	North Macedonia	MKD								26	TEXTILE FIBRES	1	No Quantity							4741			0
S3	2000	2000	2000	2	0	2	Export	705	Slovenia	SVN	891	Serbia and Montenegro	SCG								26	TEXTILE FIBRES	1	No Quantity							3429			0
S3	2000	2000	2000	2	0	2	Export	710	South Africa	ZAF	0	World	WLD								26	TEXTILE FIBRES	1	No Quantity							189914389			0
S3	2000	2000	2000	2	0	2	Export	710	South Africa	ZAF	12	Algeria	DZA								26	TEXTILE FIBRES	1	No Quantity							1736811			0
S3	2000	2000	2000	2	0	2	Export	710	South Africa	ZAF	24	Angola	AGO								26	TEXTILE FIBRES	1	No Quantity							179868			0
S3	2000	2000	2000	2	0	2	Export	710	South Africa	ZAF	36	Australia	AUS								26	TEXTILE FIBRES	1	No Quantity							452211			0
S3	2000	2000	2000	2	0	2	Export	710	South Africa	ZAF	50	Bangladesh	BGD								26	TEXTILE FIBRES	1	No Quantity							75240			0
S3	2000	2000	2000	2	0	2	Export	710	South Africa	ZAF	56	Belgium	BEL								26	TEXTILE FIBRES	1	No Quantity							2241581			0
S3	2000	2000	2000	2	0	2	Export	710	South Africa	ZAF	76	Brazil	BRA								26	TEXTILE FIBRES	1	No Quantity							422635			0
S3	2000	2000	2000	2	0	2	Export	710	South Africa	ZAF	100	Bulgaria	BGR								26	TEXTILE FIBRES	1	No Quantity							1327			0
S3	2000	2000	2000	2	0	2	Export	710	South Africa	ZAF	108	Burundi	BDI								26	TEXTILE FIBRES	1	No Quantity							47487			0
S3	2000	2000	2000	2	0	2	Export	710	South Africa	ZAF	120	Cameroon	CMR								26	TEXTILE FIBRES	1	No Quantity							270841			0
S3	2000	2000	2000	2	0	2	Export	710	South Africa	ZAF	124	Canada	CAN								26	TEXTILE FIBRES	1	No Quantity							4339736			0
S3	2000	2000	2000	2	0	2	Export	710	South Africa	ZAF	144	Sri Lanka	LKA								26	TEXTILE FIBRES	1	No Quantity							162			0
S3	2000	2000	2000	2	0	2	Export	710	South Africa	ZAF	156	China	CHN								26	TEXTILE FIBRES	1	No Quantity							14640621			0
S3	2000	2000	2000	2	0	2	Export	710	South Africa	ZAF	174	Comoros	COM								26	TEXTILE FIBRES	1	No Quantity							191			0
S3	2000	2000	2000	2	0	2	Export	710	South Africa	ZAF	178	Congo	COG								26	TEXTILE FIBRES	1	No Quantity							171165			0
S3	2000	2000	2000	2	0	2	Export	710	South Africa	ZAF	180	Dem. Rep. of the Congo	COD								26	TEXTILE FIBRES	1	No Quantity							324666			0
S3	2000	2000	2000	2	0	2	Export	710	South Africa	ZAF	203	Czechia	CZE								26	TEXTILE FIBRES	1	No Quantity							673172			0
S3	2000	2000	2000	2	0	2	Export	710	South Africa	ZAF	208	Denmark	DNK								26	TEXTILE FIBRES	1	No Quantity							15			0
S3	2000	2000	2000	2	0	2	Export	710	South Africa	ZAF	214	Dominican Rep.	DOM								26	TEXTILE FIBRES	1	No Quantity							324966			0
S3	2000	2000	2000	2	0	2	Export	710	South Africa	ZAF	251	France	FRA								26	TEXTILE FIBRES	1	No Quantity							19361205			0
S3	2000	2000	2000	2	0	2	Export	710	South Africa	ZAF	262	Djibouti	DJI								26	TEXTILE FIBRES	1	No Quantity							50348			0
S3	2000	2000	2000	2	0	2	Export	710	South Africa	ZAF	266	Gabon	GAB								26	TEXTILE FIBRES	1	No Quantity							11879			0
S3	2000	2000	2000	2	0	2	Export	710	South Africa	ZAF	276	Germany	DEU								26	TEXTILE FIBRES	1	No Quantity							13321121			0
S3	2000	2000	2000	2	0	2	Export	710	South Africa	ZAF	288	Ghana	GHA								26	TEXTILE FIBRES	1	No Quantity							123412			0
S3	2000	2000	2000	2	0	2	Export	710	South Africa	ZAF	300	Greece	GRC								26	TEXTILE FIBRES	1	No Quantity							204879			0
S3	2000	2000	2000	2	0	2	Export	710	South Africa	ZAF	316	Guam	GUM								26	TEXTILE FIBRES	1	No Quantity							3036			0
S3	2000	2000	2000	2	0	2	Export	710	South Africa	ZAF	324	Guinea	GIN								26	TEXTILE FIBRES	1	No Quantity							3427			0
S3	2000	2000	2000	2	0	2	Export	710	South Africa	ZAF	344	China, Hong Kong SAR	HKG								26	TEXTILE FIBRES	1	No Quantity							2256216			0
S3	2000	2000	2000	2	0	2	Export	710	South Africa	ZAF	360	Indonesia	IDN								26	TEXTILE FIBRES	1	No Quantity							1172572			0
S3	2000	2000	2000	2	0	2	Export	710	South Africa	ZAF	364	Iran	IRN								26	TEXTILE FIBRES	1	No Quantity							1280501			0
S3	2000	2000	2000	2	0	2	Export	710	South Africa	ZAF	372	Ireland	IRL								26	TEXTILE FIBRES	1	No Quantity							2628804			0
S3	2000	2000	2000	2	0	2	Export	710	South Africa	ZAF	376	Israel	ISR								26	TEXTILE FIBRES	1	No Quantity							18205			0
S3	2000	2000	2000	2	0	2	Export	710	South Africa	ZAF	381	Italy	ITA								26	TEXTILE FIBRES	1	No Quantity							42136195			0
S3	2000	2000	2000	2	0	2	Export	710	South Africa	ZAF	384	Côte d'Ivoire	CIV								26	TEXTILE FIBRES	1	No Quantity							69546			0
S3	2000	2000	2000	2	0	2	Export	710	South Africa	ZAF	392	Japan	JPN								26	TEXTILE FIBRES	1	No Quantity							9670881			0
S3	2000	2000	2000	2	0	2	Export	710	South Africa	ZAF	400	Jordan	JOR								26	TEXTILE FIBRES	1	No Quantity							89678			0
S3	2000	2000	2000	2	0	2	Export	710	South Africa	ZAF	404	Kenya	KEN								26	TEXTILE FIBRES	1	No Quantity							3814311			0
S3	2000	2000	2000	2	0	2	Export	710	South Africa	ZAF	410	Rep. of Korea	KOR								26	TEXTILE FIBRES	1	No Quantity							7867221			0
S3	2000	2000	2000	2	0	2	Export	710	South Africa	ZAF	446	China, Macao SAR	MAC								26	TEXTILE FIBRES	1	No Quantity							1993605			0
S3	2000	2000	2000	2	0	2	Export	710	South Africa	ZAF	450	Madagascar	MDG								26	TEXTILE FIBRES	1	No Quantity							272961			0
S3	2000	2000	2000	2	0	2	Export	710	South Africa	ZAF	454	Malawi	MWI								26	TEXTILE FIBRES	1	No Quantity							456830			0
S3	2000	2000	2000	2	0	2	Export	710	South Africa	ZAF	458	Malaysia	MYS								26	TEXTILE FIBRES	1	No Quantity							422496			0
S3	2000	2000	2000	2	0	2	Export	710	South Africa	ZAF	466	Mali	MLI								26	TEXTILE FIBRES	1	No Quantity							1728			0
S3	2000	2000	2000	2	0	2	Export	710	South Africa	ZAF	478	Mauritania	MRT								26	TEXTILE FIBRES	1	No Quantity							6135			0
S3	2000	2000	2000	2	0	2	Export	710	South Africa	ZAF	480	Mauritius	MUS								26	TEXTILE FIBRES	1	No Quantity							3127968			0
S3	2000	2000	2000	2	0	2	Export	710	South Africa	ZAF	484	Mexico	MEX								26	TEXTILE FIBRES	1	No Quantity							80792			0
S3	2000	2000	2000	2	0	2	Export	710	South Africa	ZAF	490	Other Asia, nes									26	TEXTILE FIBRES	1	No Quantity							5825783			0
S3	2000	2000	2000	2	0	2	Export	710	South Africa	ZAF	498	Rep. of Moldova	MDA								26	TEXTILE FIBRES	1	No Quantity							30253			0
S3	2000	2000	2000	2	0	2	Export	710	South Africa	ZAF	504	Morocco	MAR								26	TEXTILE FIBRES	1	No Quantity							855247			0
S3	2000	2000	2000	2	0	2	Export	710	South Africa	ZAF	508	Mozambique	MOZ								26	TEXTILE FIBRES	1	No Quantity							179047			0
S3	2000	2000	2000	2	0	2	Export	710	South Africa	ZAF	528	Netherlands	NLD								26	TEXTILE FIBRES	1	No Quantity							11805			0
S3	2000	2000	2000	2	0	2	Export	710	South Africa	ZAF	554	New Zealand	NZL								26	TEXTILE FIBRES	1	No Quantity							134914			0
S3	2000	2000	2000	2	0	2	Export	710	South Africa	ZAF	566	Nigeria	NGA								26	TEXTILE FIBRES	1	No Quantity							2687919			0
S3	2000	2000	2000	2	0	2	Export	710	South Africa	ZAF	579	Norway	NOR								26	TEXTILE FIBRES	1	No Quantity							144			0
S3	2000	2000	2000	2	0	2	Export	710	South Africa	ZAF	586	Pakistan	PAK								26	TEXTILE FIBRES	1	No Quantity							2003018			0
S3	2000	2000	2000	2	0	2	Export	710	South Africa	ZAF	604	Peru	PER								26	TEXTILE FIBRES	1	No Quantity							7015			0
S3	2000	2000	2000	2	0	2	Export	710	South Africa	ZAF	608	Philippines	PHL								26	TEXTILE FIBRES	1	No Quantity							74573			0
S3	2000	2000	2000	2	0	2	Export	710	South Africa	ZAF	620	Portugal	PRT								26	TEXTILE FIBRES	1	No Quantity							425589			0
S3	2000	2000	2000	2	0	2	Export	710	South Africa	ZAF	643	Russian Federation	RUS								26	TEXTILE FIBRES	1	No Quantity							125834			0
S3	2000	2000	2000	2	0	2	Export	710	South Africa	ZAF	646	Rwanda	RWA								26	TEXTILE FIBRES	1	No Quantity							892			0
S3	2000	2000	2000	2	0	2	Export	710	South Africa	ZAF	654	Saint Helena	SHN								26	TEXTILE FIBRES	1	No Quantity							994			0
S3	2000	2000	2000	2	0	2	Export	710	South Africa	ZAF	682	Saudi Arabia	SAU								26	TEXTILE FIBRES	1	No Quantity							433584			0
S3	2000	2000	2000	2	0	2	Export	710	South Africa	ZAF	690	Seychelles	SYC								26	TEXTILE FIBRES	1	No Quantity							5246			0
S3	2000	2000	2000	2	0	2	Export	710	South Africa	ZAF	699	India	IND								26	TEXTILE FIBRES	1	No Quantity							3528623			0
S3	2000	2000	2000	2	0	2	Export	710	South Africa	ZAF	702	Singapore	SGP								26	TEXTILE FIBRES	1	No Quantity							277953			0
S3	2000	2000	2000	2	0	2	Export	710	South Africa	ZAF	704	Viet Nam	VNM								26	TEXTILE FIBRES	1	No Quantity							237926			0
S3	2000	2000	2000	2	0	2	Export	710	South Africa	ZAF	716	Zimbabwe	ZWE								26	TEXTILE FIBRES	1	No Quantity							4460810			0
S3	2000	2000	2000	2	0	2	Export	710	South Africa	ZAF	724	Spain	ESP								26	TEXTILE FIBRES	1	No Quantity							2502048			0
S3	2000	2000	2000	2	0	2	Export	710	South Africa	ZAF	752	Sweden	SWE								26	TEXTILE FIBRES	1	No Quantity							7			0
S3	2000	2000	2000	2	0	2	Export	710	South Africa	ZAF	757	Switzerland	CHE								26	TEXTILE FIBRES	1	No Quantity							413958			0
S3	2000	2000	2000	2	0	2	Export	710	South Africa	ZAF	764	Thailand	THA								26	TEXTILE FIBRES	1	No Quantity							128022			0
S3	2000	2000	2000	2	0	2	Export	710	South Africa	ZAF	768	Togo	TGO								26	TEXTILE FIBRES	1	No Quantity							7164			0
S3	2000	2000	2000	2	0	2	Export	710	South Africa	ZAF	772	Tokelau	TKL								26	TEXTILE FIBRES	1	No Quantity							98768			0
S3	2000	2000	2000	2	0	2	Export	710	South Africa	ZAF	784	United Arab Emirates	ARE								26	TEXTILE FIBRES	1	No Quantity							7582			0
S3	2000	2000	2000	2	0	2	Export	710	South Africa	ZAF	788	Tunisia	TUN								26	TEXTILE FIBRES	1	No Quantity							26880			0
S3	2000	2000	2000	2	0	2	Export	710	South Africa	ZAF	792	Turkey	TUR								26	TEXTILE FIBRES	1	No Quantity							3846331			0
S3	2000	2000	2000	2	0	2	Export	710	South Africa	ZAF	800	Uganda	UGA								26	TEXTILE FIBRES	1	No Quantity							8169			0
S3	2000	2000	2000	2	0	2	Export	710	South Africa	ZAF	818	Egypt	EGY								26	TEXTILE FIBRES	1	No Quantity							1553647			0
S3	2000	2000	2000	2	0	2	Export	710	South Africa	ZAF	826	United Kingdom	GBR								26	TEXTILE FIBRES	1	No Quantity							16575729			0
S3	2000	2000	2000	2	0	2	Export	710	South Africa	ZAF	834	United Rep. of Tanzania	TZA								26	TEXTILE FIBRES	1	No Quantity							29595			0
S3	2000	2000	2000	2	0	2	Export	710	South Africa	ZAF	837	Bunkers									26	TEXTILE FIBRES	1	No Quantity							13147			0
S3	2000	2000	2000	2	0	2	Export	710	South Africa	ZAF	842	USA	USA								26	TEXTILE FIBRES	1	No Quantity							4400356			0
S3	2000	2000	2000	2	0	2	Export	710	South Africa	ZAF	858	Uruguay	URY								26	TEXTILE FIBRES	1	No Quantity							1149			0
S3	2000	2000	2000	2	0	2	Export	710	South Africa	ZAF	862	Venezuela	VEN								26	TEXTILE FIBRES	1	No Quantity							180200			0
S3	2000	2000	2000	2	0	2	Export	710	South Africa	ZAF	891	Serbia and Montenegro	SCG								26	TEXTILE FIBRES	1	No Quantity							21324			0
S3	2000	2000	2000	2	0	2	Export	710	South Africa	ZAF	894	Zambia	ZMB								26	TEXTILE FIBRES	1	No Quantity							2444494			0
S3	2000	2000	2000	2	0	2	Export	705	Slovenia	SVN	0	World	WLD								27	CRUDE FERTILIZER,MINERAL	1	No Quantity							3823168			0
S3	2000	2000	2000	2	0	2	Export	705	Slovenia	SVN	8	Albania	ALB								27	CRUDE FERTILIZER,MINERAL	1	No Quantity							1510			0
S3	2000	2000	2000	2	0	2	Export	705	Slovenia	SVN	40	Austria	AUT								27	CRUDE FERTILIZER,MINERAL	1	No Quantity							193327			0
[truncated: 7,809 more rows]
