# Supplementary material for: Core-periphery structure in sectoral international trade networks: A new approach to an old theory
Source: PLoS One. 2020 Apr 2;15(4):e0229547. doi: 10.1371/journal.pone.0229547 (PMC7117750; doi:10.1371/journal.pone.0229547)
Supplement: S7 File — (ZIP) [file pone.0229547.s007.zip › S7_File/RawData 2000/comtrade (67).csv]

Classification	Year	Period	Period Desc.	Aggregate Level	Is Leaf Code	Trade Flow Code	Trade Flow	Reporter Code	Reporter	Reporter ISO	Partner Code	Partner	Partner ISO	2nd Partner Code	2nd Partner	2nd Partner ISO	Customs Proc. Code	Customs	Mode of Transport Code	Mode of Transport	Commodity Code	Commodity	Qty Unit Code	Qty Unit	Qty	Alt Qty Unit Code	Alt Qty Unit	Alt Qty	Netweight (kg)	Gross weight (kg)	Trade Value (US$)	CIF Trade Value (US$)	FOB Trade Value (US$)	Flag
S3	2000	2000	2000	2	0	2	Export	716	Zimbabwe	ZWE	0	World	WLD								00	LIVE ANIMALS	1	No Quantity							6757080			0
S3	2000	2000	2000	2	0	2	Export	716	Zimbabwe	ZWE	24	Angola	AGO								00	LIVE ANIMALS	1	No Quantity							2185			0
S3	2000	2000	2000	2	0	2	Export	716	Zimbabwe	ZWE	40	Austria	AUT								00	LIVE ANIMALS	1	No Quantity							93			0
S3	2000	2000	2000	2	0	2	Export	716	Zimbabwe	ZWE	72	Botswana	BWA								00	LIVE ANIMALS	1	No Quantity							978958			0
S3	2000	2000	2000	2	0	2	Export	716	Zimbabwe	ZWE	108	Burundi	BDI								00	LIVE ANIMALS	1	No Quantity							35509			0
S3	2000	2000	2000	2	0	2	Export	716	Zimbabwe	ZWE	178	Congo	COG								00	LIVE ANIMALS	1	No Quantity							1659			0
S3	2000	2000	2000	2	0	2	Export	716	Zimbabwe	ZWE	180	Dem. Rep. of the Congo	COD								00	LIVE ANIMALS	1	No Quantity							50066			0
S3	2000	2000	2000	2	0	2	Export	716	Zimbabwe	ZWE	288	Ghana	GHA								00	LIVE ANIMALS	1	No Quantity							8381			0
S3	2000	2000	2000	2	0	2	Export	716	Zimbabwe	ZWE	404	Kenya	KEN								00	LIVE ANIMALS	1	No Quantity							416			0
S3	2000	2000	2000	2	0	2	Export	716	Zimbabwe	ZWE	454	Malawi	MWI								00	LIVE ANIMALS	1	No Quantity							271521			0
S3	2000	2000	2000	2	0	2	Export	716	Zimbabwe	ZWE	480	Mauritius	MUS								00	LIVE ANIMALS	1	No Quantity							2868086			0
S3	2000	2000	2000	2	0	2	Export	716	Zimbabwe	ZWE	508	Mozambique	MOZ								00	LIVE ANIMALS	1	No Quantity							1228446			0
S3	2000	2000	2000	2	0	2	Export	716	Zimbabwe	ZWE	516	Namibia	NAM								00	LIVE ANIMALS	1	No Quantity							513			0
S3	2000	2000	2000	2	0	2	Export	716	Zimbabwe	ZWE	620	Portugal	PRT								00	LIVE ANIMALS	1	No Quantity							17810			0
S3	2000	2000	2000	2	0	2	Export	716	Zimbabwe	ZWE	710	South Africa	ZAF								00	LIVE ANIMALS	1	No Quantity							117927			0
S3	2000	2000	2000	2	0	2	Export	716	Zimbabwe	ZWE	800	Uganda	UGA								00	LIVE ANIMALS	1	No Quantity							47781			0
S3	2000	2000	2000	2	0	2	Export	716	Zimbabwe	ZWE	826	United Kingdom	GBR								00	LIVE ANIMALS	1	No Quantity							801			0
S3	2000	2000	2000	2	0	2	Export	716	Zimbabwe	ZWE	834	United Rep. of Tanzania	TZA								00	LIVE ANIMALS	1	No Quantity							821709			0
S3	2000	2000	2000	2	0	2	Export	716	Zimbabwe	ZWE	894	Zambia	ZMB								00	LIVE ANIMALS	1	No Quantity							305220			0
S3	2000	2000	2000	2	0	2	Export	724	Spain	ESP	0	World	WLD								00	LIVE ANIMALS	1	No Quantity							297544589			0
S3	2000	2000	2000	2	0	2	Export	724	Spain	ESP	12	Algeria	DZA								00	LIVE ANIMALS	1	No Quantity							1190487			0
S3	2000	2000	2000	2	0	2	Export	724	Spain	ESP	20	Andorra	AND								00	LIVE ANIMALS	1	No Quantity							1680974			0
S3	2000	2000	2000	2	0	2	Export	724	Spain	ESP	32	Argentina	ARG								00	LIVE ANIMALS	1	No Quantity							250840			0
S3	2000	2000	2000	2	0	2	Export	724	Spain	ESP	40	Austria	AUT								00	LIVE ANIMALS	1	No Quantity							1695			0
S3	2000	2000	2000	2	0	2	Export	724	Spain	ESP	56	Belgium	BEL								00	LIVE ANIMALS	1	No Quantity							711635			0
S3	2000	2000	2000	2	0	2	Export	724	Spain	ESP	76	Brazil	BRA								00	LIVE ANIMALS	1	No Quantity							1403835			0
S3	2000	2000	2000	2	0	2	Export	724	Spain	ESP	124	Canada	CAN								00	LIVE ANIMALS	1	No Quantity							996			0
S3	2000	2000	2000	2	0	2	Export	724	Spain	ESP	152	Chile	CHL								00	LIVE ANIMALS	1	No Quantity							11184			0
S3	2000	2000	2000	2	0	2	Export	724	Spain	ESP	156	China	CHN								00	LIVE ANIMALS	1	No Quantity							1286816			0
S3	2000	2000	2000	2	0	2	Export	724	Spain	ESP	170	Colombia	COL								00	LIVE ANIMALS	1	No Quantity							1724			0
S3	2000	2000	2000	2	0	2	Export	724	Spain	ESP	188	Costa Rica	CRI								00	LIVE ANIMALS	1	No Quantity							56132			0
S3	2000	2000	2000	2	0	2	Export	724	Spain	ESP	191	Croatia	HRV								00	LIVE ANIMALS	1	No Quantity							758			0
S3	2000	2000	2000	2	0	2	Export	724	Spain	ESP	192	Cuba	CUB								00	LIVE ANIMALS	1	No Quantity							58589			0
S3	2000	2000	2000	2	0	2	Export	724	Spain	ESP	203	Czechia	CZE								00	LIVE ANIMALS	1	No Quantity							1107			0
S3	2000	2000	2000	2	0	2	Export	724	Spain	ESP	214	Dominican Rep.	DOM								00	LIVE ANIMALS	1	No Quantity							32141			0
S3	2000	2000	2000	2	0	2	Export	724	Spain	ESP	218	Ecuador	ECU								00	LIVE ANIMALS	1	No Quantity							73458			0
S3	2000	2000	2000	2	0	2	Export	724	Spain	ESP	251	France	FRA								00	LIVE ANIMALS	1	No Quantity							54331692			0
S3	2000	2000	2000	2	0	2	Export	724	Spain	ESP	276	Germany	DEU								00	LIVE ANIMALS	1	No Quantity							408555			0
S3	2000	2000	2000	2	0	2	Export	724	Spain	ESP	300	Greece	GRC								00	LIVE ANIMALS	1	No Quantity							5622788			0
S3	2000	2000	2000	2	0	2	Export	724	Spain	ESP	348	Hungary	HUN								00	LIVE ANIMALS	1	No Quantity							5977			0
S3	2000	2000	2000	2	0	2	Export	724	Spain	ESP	372	Ireland	IRL								00	LIVE ANIMALS	1	No Quantity							303459			0
S3	2000	2000	2000	2	0	2	Export	724	Spain	ESP	376	Israel	ISR								00	LIVE ANIMALS	1	No Quantity							11605			0
S3	2000	2000	2000	2	0	2	Export	724	Spain	ESP	381	Italy	ITA								00	LIVE ANIMALS	1	No Quantity							101388692			0
S3	2000	2000	2000	2	0	2	Export	724	Spain	ESP	392	Japan	JPN								00	LIVE ANIMALS	1	No Quantity							5433			0
S3	2000	2000	2000	2	0	2	Export	724	Spain	ESP	400	Jordan	JOR								00	LIVE ANIMALS	1	No Quantity							29805			0
S3	2000	2000	2000	2	0	2	Export	724	Spain	ESP	458	Malaysia	MYS								00	LIVE ANIMALS	1	No Quantity							3769			0
S3	2000	2000	2000	2	0	2	Export	724	Spain	ESP	470	Malta	MLT								00	LIVE ANIMALS	1	No Quantity							20758			0
S3	2000	2000	2000	2	0	2	Export	724	Spain	ESP	484	Mexico	MEX								00	LIVE ANIMALS	1	No Quantity							769031			0
S3	2000	2000	2000	2	0	2	Export	724	Spain	ESP	504	Morocco	MAR								00	LIVE ANIMALS	1	No Quantity							3511802			0
S3	2000	2000	2000	2	0	2	Export	724	Spain	ESP	528	Netherlands	NLD								00	LIVE ANIMALS	1	No Quantity							4864303			0
S3	2000	2000	2000	2	0	2	Export	724	Spain	ESP	558	Nicaragua	NIC								00	LIVE ANIMALS	1	No Quantity							31649			0
S3	2000	2000	2000	2	0	2	Export	724	Spain	ESP	579	Norway	NOR								00	LIVE ANIMALS	1	No Quantity							2767			0
S3	2000	2000	2000	2	0	2	Export	724	Spain	ESP	604	Peru	PER								00	LIVE ANIMALS	1	No Quantity							40613			0
S3	2000	2000	2000	2	0	2	Export	724	Spain	ESP	608	Philippines	PHL								00	LIVE ANIMALS	1	No Quantity							2025			0
S3	2000	2000	2000	2	0	2	Export	724	Spain	ESP	616	Poland	POL								00	LIVE ANIMALS	1	No Quantity							5748			0
S3	2000	2000	2000	2	0	2	Export	724	Spain	ESP	620	Portugal	PRT								00	LIVE ANIMALS	1	No Quantity							115283525			0
S3	2000	2000	2000	2	0	2	Export	724	Spain	ESP	682	Saudi Arabia	SAU								00	LIVE ANIMALS	1	No Quantity							221999			0
S3	2000	2000	2000	2	0	2	Export	724	Spain	ESP	686	Senegal	SEN								00	LIVE ANIMALS	1	No Quantity							4150			0
S3	2000	2000	2000	2	0	2	Export	724	Spain	ESP	757	Switzerland	CHE								00	LIVE ANIMALS	1	No Quantity							9562			0
S3	2000	2000	2000	2	0	2	Export	724	Spain	ESP	784	United Arab Emirates	ARE								00	LIVE ANIMALS	1	No Quantity							35750			0
S3	2000	2000	2000	2	0	2	Export	724	Spain	ESP	792	Turkey	TUR								00	LIVE ANIMALS	1	No Quantity							5010			0
S3	2000	2000	2000	2	0	2	Export	724	Spain	ESP	826	United Kingdom	GBR								00	LIVE ANIMALS	1	No Quantity							3795097			0
S3	2000	2000	2000	2	0	2	Export	724	Spain	ESP	842	USA	USA								00	LIVE ANIMALS	1	No Quantity							60983			0
S3	2000	2000	2000	2	0	2	Export	724	Spain	ESP	862	Venezuela	VEN								00	LIVE ANIMALS	1	No Quantity							4261			0
S3	2000	2000	2000	2	0	2	Export	724	Spain	ESP	891	Serbia and Montenegro	SCG								00	LIVE ANIMALS	1	No Quantity							1411			0
S3	2000	2000	2000	2	0	2	Export	716	Zimbabwe	ZWE	0	World	WLD								01	MEAT, MEAT PREPARATIONS	1	No Quantity							22074002			0
S3	2000	2000	2000	2	0	2	Export	716	Zimbabwe	ZWE	24	Angola	AGO								01	MEAT, MEAT PREPARATIONS	1	No Quantity							7150			0
S3	2000	2000	2000	2	0	2	Export	716	Zimbabwe	ZWE	56	Belgium	BEL								01	MEAT, MEAT PREPARATIONS	1	No Quantity							212719			0
S3	2000	2000	2000	2	0	2	Export	716	Zimbabwe	ZWE	72	Botswana	BWA								01	MEAT, MEAT PREPARATIONS	1	No Quantity							439317			0
S3	2000	2000	2000	2	0	2	Export	716	Zimbabwe	ZWE	156	China	CHN								01	MEAT, MEAT PREPARATIONS	1	No Quantity							25747			0
S3	2000	2000	2000	2	0	2	Export	716	Zimbabwe	ZWE	178	Congo	COG								01	MEAT, MEAT PREPARATIONS	1	No Quantity							3393			0
S3	2000	2000	2000	2	0	2	Export	716	Zimbabwe	ZWE	180	Dem. Rep. of the Congo	COD								01	MEAT, MEAT PREPARATIONS	1	No Quantity							2258102			0
S3	2000	2000	2000	2	0	2	Export	716	Zimbabwe	ZWE	231	Ethiopia	ETH								01	MEAT, MEAT PREPARATIONS	1	No Quantity							5690			0
S3	2000	2000	2000	2	0	2	Export	716	Zimbabwe	ZWE	251	France	FRA								01	MEAT, MEAT PREPARATIONS	1	No Quantity							1027			0
S3	2000	2000	2000	2	0	2	Export	716	Zimbabwe	ZWE	276	Germany	DEU								01	MEAT, MEAT PREPARATIONS	1	No Quantity							88052			0
S3	2000	2000	2000	2	0	2	Export	716	Zimbabwe	ZWE	300	Greece	GRC								01	MEAT, MEAT PREPARATIONS	1	No Quantity							90179			0
S3	2000	2000	2000	2	0	2	Export	716	Zimbabwe	ZWE	344	China, Hong Kong SAR	HKG								01	MEAT, MEAT PREPARATIONS	1	No Quantity							225692			0
S3	2000	2000	2000	2	0	2	Export	716	Zimbabwe	ZWE	392	Japan	JPN								01	MEAT, MEAT PREPARATIONS	1	No Quantity							60233			0
S3	2000	2000	2000	2	0	2	Export	716	Zimbabwe	ZWE	410	Rep. of Korea	KOR								01	MEAT, MEAT PREPARATIONS	1	No Quantity							132			0
S3	2000	2000	2000	2	0	2	Export	716	Zimbabwe	ZWE	454	Malawi	MWI								01	MEAT, MEAT PREPARATIONS	1	No Quantity							1162282			0
S3	2000	2000	2000	2	0	2	Export	716	Zimbabwe	ZWE	480	Mauritius	MUS								01	MEAT, MEAT PREPARATIONS	1	No Quantity							1115614			0
S3	2000	2000	2000	2	0	2	Export	716	Zimbabwe	ZWE	508	Mozambique	MOZ								01	MEAT, MEAT PREPARATIONS	1	No Quantity							270853			0
S3	2000	2000	2000	2	0	2	Export	716	Zimbabwe	ZWE	516	Namibia	NAM								01	MEAT, MEAT PREPARATIONS	1	No Quantity							788592			0
S3	2000	2000	2000	2	0	2	Export	716	Zimbabwe	ZWE	528	Netherlands	NLD								01	MEAT, MEAT PREPARATIONS	1	No Quantity							770052			0
S3	2000	2000	2000	2	0	2	Export	716	Zimbabwe	ZWE	690	Seychelles	SYC								01	MEAT, MEAT PREPARATIONS	1	No Quantity							169551			0
S3	2000	2000	2000	2	0	2	Export	716	Zimbabwe	ZWE	706	Somalia	SOM								01	MEAT, MEAT PREPARATIONS	1	No Quantity							74			0
S3	2000	2000	2000	2	0	2	Export	716	Zimbabwe	ZWE	710	South Africa	ZAF								01	MEAT, MEAT PREPARATIONS	1	No Quantity							7425818			0
S3	2000	2000	2000	2	0	2	Export	716	Zimbabwe	ZWE	757	Switzerland	CHE								01	MEAT, MEAT PREPARATIONS	1	No Quantity							591555			0
S3	2000	2000	2000	2	0	2	Export	716	Zimbabwe	ZWE	784	United Arab Emirates	ARE								01	MEAT, MEAT PREPARATIONS	1	No Quantity							3945			0
S3	2000	2000	2000	2	0	2	Export	716	Zimbabwe	ZWE	818	Egypt	EGY								01	MEAT, MEAT PREPARATIONS	1	No Quantity							179			0
S3	2000	2000	2000	2	0	2	Export	716	Zimbabwe	ZWE	826	United Kingdom	GBR								01	MEAT, MEAT PREPARATIONS	1	No Quantity							6213203			0
S3	2000	2000	2000	2	0	2	Export	716	Zimbabwe	ZWE	834	United Rep. of Tanzania	TZA								01	MEAT, MEAT PREPARATIONS	1	No Quantity							107338			0
S3	2000	2000	2000	2	0	2	Export	716	Zimbabwe	ZWE	894	Zambia	ZMB								01	MEAT, MEAT PREPARATIONS	1	No Quantity							37514			0
S3	2000	2000	2000	2	0	2	Export	724	Spain	ESP	0	World	WLD								01	MEAT, MEAT PREPARATIONS	1	No Quantity							1277889789			0
S3	2000	2000	2000	2	0	2	Export	724	Spain	ESP	8	Albania	ALB								01	MEAT, MEAT PREPARATIONS	1	No Quantity							1444085			0
S3	2000	2000	2000	2	0	2	Export	724	Spain	ESP	12	Algeria	DZA								01	MEAT, MEAT PREPARATIONS	1	No Quantity							109705			0
S3	2000	2000	2000	2	0	2	Export	724	Spain	ESP	20	Andorra	AND								01	MEAT, MEAT PREPARATIONS	1	No Quantity							13073951			0
S3	2000	2000	2000	2	0	2	Export	724	Spain	ESP	24	Angola	AGO								01	MEAT, MEAT PREPARATIONS	1	No Quantity							90883			0
S3	2000	2000	2000	2	0	2	Export	724	Spain	ESP	31	Azerbaijan	AZE								01	MEAT, MEAT PREPARATIONS	1	No Quantity							266779			0
S3	2000	2000	2000	2	0	2	Export	724	Spain	ESP	32	Argentina	ARG								01	MEAT, MEAT PREPARATIONS	1	No Quantity							14459855			0
S3	2000	2000	2000	2	0	2	Export	724	Spain	ESP	40	Austria	AUT								01	MEAT, MEAT PREPARATIONS	1	No Quantity							9288266			0
S3	2000	2000	2000	2	0	2	Export	724	Spain	ESP	44	Bahamas	BHS								01	MEAT, MEAT PREPARATIONS	1	No Quantity							8190			0
S3	2000	2000	2000	2	0	2	Export	724	Spain	ESP	50	Bangladesh	BGD								01	MEAT, MEAT PREPARATIONS	1	No Quantity							17532			0
S3	2000	2000	2000	2	0	2	Export	724	Spain	ESP	56	Belgium	BEL								01	MEAT, MEAT PREPARATIONS	1	No Quantity							20915040			0
S3	2000	2000	2000	2	0	2	Export	724	Spain	ESP	68	Bolivia (Plurinational State of)	BOL								01	MEAT, MEAT PREPARATIONS	1	No Quantity							54818			0
S3	2000	2000	2000	2	0	2	Export	724	Spain	ESP	70	Bosnia Herzegovina	BIH								01	MEAT, MEAT PREPARATIONS	1	No Quantity							77828			0
S3	2000	2000	2000	2	0	2	Export	724	Spain	ESP	76	Brazil	BRA								01	MEAT, MEAT PREPARATIONS	1	No Quantity							819320			0
S3	2000	2000	2000	2	0	2	Export	724	Spain	ESP	100	Bulgaria	BGR								01	MEAT, MEAT PREPARATIONS	1	No Quantity							4856904			0
S3	2000	2000	2000	2	0	2	Export	724	Spain	ESP	112	Belarus	BLR								01	MEAT, MEAT PREPARATIONS	1	No Quantity							70068			0
S3	2000	2000	2000	2	0	2	Export	724	Spain	ESP	120	Cameroon	CMR								01	MEAT, MEAT PREPARATIONS	1	No Quantity							98975			0
S3	2000	2000	2000	2	0	2	Export	724	Spain	ESP	132	Cabo Verde	CPV								01	MEAT, MEAT PREPARATIONS	1	No Quantity							20827			0
S3	2000	2000	2000	2	0	2	Export	724	Spain	ESP	152	Chile	CHL								01	MEAT, MEAT PREPARATIONS	1	No Quantity							1725538			0
S3	2000	2000	2000	2	0	2	Export	724	Spain	ESP	156	China	CHN								01	MEAT, MEAT PREPARATIONS	1	No Quantity							1603998			0
S3	2000	2000	2000	2	0	2	Export	724	Spain	ESP	170	Colombia	COL								01	MEAT, MEAT PREPARATIONS	1	No Quantity							1372763			0
S3	2000	2000	2000	2	0	2	Export	724	Spain	ESP	175	Mayotte	MYT								01	MEAT, MEAT PREPARATIONS	1	No Quantity							187536			0
S3	2000	2000	2000	2	0	2	Export	724	Spain	ESP	180	Dem. Rep. of the Congo	COD								01	MEAT, MEAT PREPARATIONS	1	No Quantity							18010			0
S3	2000	2000	2000	2	0	2	Export	724	Spain	ESP	188	Costa Rica	CRI								01	MEAT, MEAT PREPARATIONS	1	No Quantity							400721			0
S3	2000	2000	2000	2	0	2	Export	724	Spain	ESP	191	Croatia	HRV								01	MEAT, MEAT PREPARATIONS	1	No Quantity							3744726			0
S3	2000	2000	2000	2	0	2	Export	724	Spain	ESP	192	Cuba	CUB								01	MEAT, MEAT PREPARATIONS	1	No Quantity							3232688			0
S3	2000	2000	2000	2	0	2	Export	724	Spain	ESP	196	Cyprus	CYP								01	MEAT, MEAT PREPARATIONS	1	No Quantity							20374			0
S3	2000	2000	2000	2	0	2	Export	724	Spain	ESP	203	Czechia	CZE								01	MEAT, MEAT PREPARATIONS	1	No Quantity							1451849			0
S3	2000	2000	2000	2	0	2	Export	724	Spain	ESP	204	Benin	BEN								01	MEAT, MEAT PREPARATIONS	1	No Quantity							6242643			0
S3	2000	2000	2000	2	0	2	Export	724	Spain	ESP	208	Denmark	DNK								01	MEAT, MEAT PREPARATIONS	1	No Quantity							7327396			0
S3	2000	2000	2000	2	0	2	Export	724	Spain	ESP	212	Dominica	DMA								01	MEAT, MEAT PREPARATIONS	1	No Quantity							20197			0
S3	2000	2000	2000	2	0	2	Export	724	Spain	ESP	214	Dominican Rep.	DOM								01	MEAT, MEAT PREPARATIONS	1	No Quantity							250257			0
S3	2000	2000	2000	2	0	2	Export	724	Spain	ESP	218	Ecuador	ECU								01	MEAT, MEAT PREPARATIONS	1	No Quantity							100586			0
S3	2000	2000	2000	2	0	2	Export	724	Spain	ESP	222	El Salvador	SLV								01	MEAT, MEAT PREPARATIONS	1	No Quantity							17496			0
S3	2000	2000	2000	2	0	2	Export	724	Spain	ESP	226	Equatorial Guinea	GNQ								01	MEAT, MEAT PREPARATIONS	1	No Quantity							771104			0
S3	2000	2000	2000	2	0	2	Export	724	Spain	ESP	233	Estonia	EST								01	MEAT, MEAT PREPARATIONS	1	No Quantity							128785			0
S3	2000	2000	2000	2	0	2	Export	724	Spain	ESP	246	Finland	FIN								01	MEAT, MEAT PREPARATIONS	1	No Quantity							112926			0
S3	2000	2000	2000	2	0	2	Export	724	Spain	ESP	251	France	FRA								01	MEAT, MEAT PREPARATIONS	1	No Quantity							371789727			0
S3	2000	2000	2000	2	0	2	Export	724	Spain	ESP	266	Gabon	GAB								01	MEAT, MEAT PREPARATIONS	1	No Quantity							715766			0
S3	2000	2000	2000	2	0	2	Export	724	Spain	ESP	268	Georgia	GEO								01	MEAT, MEAT PREPARATIONS	1	No Quantity							416735			0
S3	2000	2000	2000	2	0	2	Export	724	Spain	ESP	270	Gambia	GMB								01	MEAT, MEAT PREPARATIONS	1	No Quantity							3861			0
S3	2000	2000	2000	2	0	2	Export	724	Spain	ESP	276	Germany	DEU								01	MEAT, MEAT PREPARATIONS	1	No Quantity							137353461			0
S3	2000	2000	2000	2	0	2	Export	724	Spain	ESP	288	Ghana	GHA								01	MEAT, MEAT PREPARATIONS	1	No Quantity							76528			0
S3	2000	2000	2000	2	0	2	Export	724	Spain	ESP	292	Gibraltar	GIB								01	MEAT, MEAT PREPARATIONS	1	No Quantity							1345668			0
S3	2000	2000	2000	2	0	2	Export	724	Spain	ESP	300	Greece	GRC								01	MEAT, MEAT PREPARATIONS	1	No Quantity							27057532			0
S3	2000	2000	2000	2	0	2	Export	724	Spain	ESP	320	Guatemala	GTM								01	MEAT, MEAT PREPARATIONS	1	No Quantity							188581			0
S3	2000	2000	2000	2	0	2	Export	724	Spain	ESP	324	Guinea	GIN								01	MEAT, MEAT PREPARATIONS	1	No Quantity							6129			0
S3	2000	2000	2000	2	0	2	Export	724	Spain	ESP	340	Honduras	HND								01	MEAT, MEAT PREPARATIONS	1	No Quantity							12854			0
S3	2000	2000	2000	2	0	2	Export	724	Spain	ESP	344	China, Hong Kong SAR	HKG								01	MEAT, MEAT PREPARATIONS	1	No Quantity							2111323			0
S3	2000	2000	2000	2	0	2	Export	724	Spain	ESP	348	Hungary	HUN								01	MEAT, MEAT PREPARATIONS	1	No Quantity							990818			0
S3	2000	2000	2000	2	0	2	Export	724	Spain	ESP	372	Ireland	IRL								01	MEAT, MEAT PREPARATIONS	1	No Quantity							3658630			0
S3	2000	2000	2000	2	0	2	Export	724	Spain	ESP	381	Italy	ITA								01	MEAT, MEAT PREPARATIONS	1	No Quantity							156002053			0
S3	2000	2000	2000	2	0	2	Export	724	Spain	ESP	384	Côte d'Ivoire	CIV								01	MEAT, MEAT PREPARATIONS	1	No Quantity							191070			0
S3	2000	2000	2000	2	0	2	Export	724	Spain	ESP	392	Japan	JPN								01	MEAT, MEAT PREPARATIONS	1	No Quantity							1577929			0
S3	2000	2000	2000	2	0	2	Export	724	Spain	ESP	398	Kazakhstan	KAZ								01	MEAT, MEAT PREPARATIONS	1	No Quantity							910			0
S3	2000	2000	2000	2	0	2	Export	724	Spain	ESP	400	Jordan	JOR								01	MEAT, MEAT PREPARATIONS	1	No Quantity							120431			0
S3	2000	2000	2000	2	0	2	Export	724	Spain	ESP	410	Rep. of Korea	KOR								01	MEAT, MEAT PREPARATIONS	1	No Quantity							13433			0
S3	2000	2000	2000	2	0	2	Export	724	Spain	ESP	414	Kuwait	KWT								01	MEAT, MEAT PREPARATIONS	1	No Quantity							1053441			0
S3	2000	2000	2000	2	0	2	Export	724	Spain	ESP	422	Lebanon	LBN								01	MEAT, MEAT PREPARATIONS	1	No Quantity							5622039			0
S3	2000	2000	2000	2	0	2	Export	724	Spain	ESP	428	Latvia	LVA								01	MEAT, MEAT PREPARATIONS	1	No Quantity							77447			0
S3	2000	2000	2000	2	0	2	Export	724	Spain	ESP	430	Liberia	LBR								01	MEAT, MEAT PREPARATIONS	1	No Quantity							14533			0
S3	2000	2000	2000	2	0	2	Export	724	Spain	ESP	440	Lithuania	LTU								01	MEAT, MEAT PREPARATIONS	1	No Quantity							53036			0
S3	2000	2000	2000	2	0	2	Export	724	Spain	ESP	442	Luxembourg	LUX								01	MEAT, MEAT PREPARATIONS	1	No Quantity							1005825			0
S3	2000	2000	2000	2	0	2	Export	724	Spain	ESP	470	Malta	MLT								01	MEAT, MEAT PREPARATIONS	1	No Quantity							115465			0
S3	2000	2000	2000	2	0	2	Export	724	Spain	ESP	478	Mauritania	MRT								01	MEAT, MEAT PREPARATIONS	1	No Quantity							425540			0
S3	2000	2000	2000	2	0	2	Export	724	Spain	ESP	484	Mexico	MEX								01	MEAT, MEAT PREPARATIONS	1	No Quantity							366562			0
S3	2000	2000	2000	2	0	2	Export	724	Spain	ESP	498	Rep. of Moldova	MDA								01	MEAT, MEAT PREPARATIONS	1	No Quantity							73614			0
S3	2000	2000	2000	2	0	2	Export	724	Spain	ESP	504	Morocco	MAR								01	MEAT, MEAT PREPARATIONS	1	No Quantity							712092			0
S3	2000	2000	2000	2	0	2	Export	724	Spain	ESP	528	Netherlands	NLD								01	MEAT, MEAT PREPARATIONS	1	No Quantity							22082023			0
S3	2000	2000	2000	2	0	2	Export	724	Spain	ESP	554	New Zealand	NZL								01	MEAT, MEAT PREPARATIONS	1	No Quantity							2351			0
S3	2000	2000	2000	2	0	2	Export	724	Spain	ESP	558	Nicaragua	NIC								01	MEAT, MEAT PREPARATIONS	1	No Quantity							20120			0
S3	2000	2000	2000	2	0	2	Export	724	Spain	ESP	566	Nigeria	NGA								01	MEAT, MEAT PREPARATIONS	1	No Quantity							5019			0
S3	2000	2000	2000	2	0	2	Export	724	Spain	ESP	568	Other Europe, nes									01	MEAT, MEAT PREPARATIONS	1	No Quantity							367563			0
S3	2000	2000	2000	2	0	2	Export	724	Spain	ESP	579	Norway	NOR								01	MEAT, MEAT PREPARATIONS	1	No Quantity							79066			0
S3	2000	2000	2000	2	0	2	Export	724	Spain	ESP	591	Panama	PAN								01	MEAT, MEAT PREPARATIONS	1	No Quantity							672482			0
S3	2000	2000	2000	2	0	2	Export	724	Spain	ESP	600	Paraguay	PRY								01	MEAT, MEAT PREPARATIONS	1	No Quantity							13587			0
S3	2000	2000	2000	2	0	2	Export	724	Spain	ESP	604	Peru	PER								01	MEAT, MEAT PREPARATIONS	1	No Quantity							98479			0
S3	2000	2000	2000	2	0	2	Export	724	Spain	ESP	608	Philippines	PHL								01	MEAT, MEAT PREPARATIONS	1	No Quantity							140936			0
S3	2000	2000	2000	2	0	2	Export	724	Spain	ESP	616	Poland	POL								01	MEAT, MEAT PREPARATIONS	1	No Quantity							1430276			0
S3	2000	2000	2000	2	0	2	Export	724	Spain	ESP	620	Portugal	PRT								01	MEAT, MEAT PREPARATIONS	1	No Quantity							329886876			0
S3	2000	2000	2000	2	0	2	Export	724	Spain	ESP	634	Qatar	QAT								01	MEAT, MEAT PREPARATIONS	1	No Quantity							32141			0
S3	2000	2000	2000	2	0	2	Export	724	Spain	ESP	642	Romania	ROU								01	MEAT, MEAT PREPARATIONS	1	No Quantity							3288043			0
S3	2000	2000	2000	2	0	2	Export	724	Spain	ESP	643	Russian Federation	RUS								01	MEAT, MEAT PREPARATIONS	1	No Quantity							39187876			0
S3	2000	2000	2000	2	0	2	Export	724	Spain	ESP	682	Saudi Arabia	SAU								01	MEAT, MEAT PREPARATIONS	1	No Quantity							5489406			0
S3	2000	2000	2000	2	0	2	Export	724	Spain	ESP	686	Senegal	SEN								01	MEAT, MEAT PREPARATIONS	1	No Quantity							68240			0
S3	2000	2000	2000	2	0	2	Export	724	Spain	ESP	699	India	IND								01	MEAT, MEAT PREPARATIONS	1	No Quantity							1243			0
S3	2000	2000	2000	2	0	2	Export	724	Spain	ESP	703	Slovakia	SVK								01	MEAT, MEAT PREPARATIONS	1	No Quantity							1107801			0
S3	2000	2000	2000	2	0	2	Export	724	Spain	ESP	705	Slovenia	SVN								01	MEAT, MEAT PREPARATIONS	1	No Quantity							306481			0
S3	2000	2000	2000	2	0	2	Export	724	Spain	ESP	710	South Africa	ZAF								01	MEAT, MEAT PREPARATIONS	1	No Quantity							1039275			0
S3	2000	2000	2000	2	0	2	Export	724	Spain	ESP	752	Sweden	SWE								01	MEAT, MEAT PREPARATIONS	1	No Quantity							4790556			0
S3	2000	2000	2000	2	0	2	Export	724	Spain	ESP	757	Switzerland	CHE								01	MEAT, MEAT PREPARATIONS	1	No Quantity							1506386			0
S3	2000	2000	2000	2	0	2	Export	724	Spain	ESP	762	Tajikistan	TJK								01	MEAT, MEAT PREPARATIONS	1	No Quantity							22816			0
S3	2000	2000	2000	2	0	2	Export	724	Spain	ESP	764	Thailand	THA								01	MEAT, MEAT PREPARATIONS	1	No Quantity							1793			0
S3	2000	2000	2000	2	0	2	Export	724	Spain	ESP	768	Togo	TGO								01	MEAT, MEAT PREPARATIONS	1	No Quantity							242077			0
S3	2000	2000	2000	2	0	2	Export	724	Spain	ESP	784	United Arab Emirates	ARE								01	MEAT, MEAT PREPARATIONS	1	No Quantity							7850			0
S3	2000	2000	2000	2	0	2	Export	724	Spain	ESP	792	Turkey	TUR								01	MEAT, MEAT PREPARATIONS	1	No Quantity							72583			0
S3	2000	2000	2000	2	0	2	Export	724	Spain	ESP	804	Ukraine	UKR								01	MEAT, MEAT PREPARATIONS	1	No Quantity							156722			0
S3	2000	2000	2000	2	0	2	Export	724	Spain	ESP	826	United Kingdom	GBR								01	MEAT, MEAT PREPARATIONS	1	No Quantity							51641309			0
S3	2000	2000	2000	2	0	2	Export	724	Spain	ESP	842	USA	USA								01	MEAT, MEAT PREPARATIONS	1	No Quantity							3232111			0
S3	2000	2000	2000	2	0	2	Export	724	Spain	ESP	858	Uruguay	URY								01	MEAT, MEAT PREPARATIONS	1	No Quantity							183666			0
S3	2000	2000	2000	2	0	2	Export	724	Spain	ESP	862	Venezuela	VEN								01	MEAT, MEAT PREPARATIONS	1	No Quantity							1953267			0
S3	2000	2000	2000	2	0	2	Export	724	Spain	ESP	891	Serbia and Montenegro	SCG								01	MEAT, MEAT PREPARATIONS	1	No Quantity							1158239			0
S3	2000	2000	2000	2	0	2	Export	724	Spain	ESP	899	Areas, nes									01	MEAT, MEAT PREPARATIONS	1	No Quantity							45481			0
S3	2000	2000	2000	2	0	2	Export	716	Zimbabwe	ZWE	0	World	WLD								02	DAIRY PRODUCTS,BIRD EGGS	1	No Quantity							11999859			0
S3	2000	2000	2000	2	0	2	Export	716	Zimbabwe	ZWE	24	Angola	AGO								02	DAIRY PRODUCTS,BIRD EGGS	1	No Quantity							49824			0
S3	2000	2000	2000	2	0	2	Export	716	Zimbabwe	ZWE	51	Armenia	ARM								02	DAIRY PRODUCTS,BIRD EGGS	1	No Quantity							13479			0
S3	2000	2000	2000	2	0	2	Export	716	Zimbabwe	ZWE	72	Botswana	BWA								02	DAIRY PRODUCTS,BIRD EGGS	1	No Quantity							3177205			0
S3	2000	2000	2000	2	0	2	Export	716	Zimbabwe	ZWE	104	Myanmar	MMR								02	DAIRY PRODUCTS,BIRD EGGS	1	No Quantity							9378			0
S3	2000	2000	2000	2	0	2	Export	716	Zimbabwe	ZWE	108	Burundi	BDI								02	DAIRY PRODUCTS,BIRD EGGS	1	No Quantity							3816			0
S3	2000	2000	2000	2	0	2	Export	716	Zimbabwe	ZWE	180	Dem. Rep. of the Congo	COD								02	DAIRY PRODUCTS,BIRD EGGS	1	No Quantity							54060			0
S3	2000	2000	2000	2	0	2	Export	716	Zimbabwe	ZWE	288	Ghana	GHA								02	DAIRY PRODUCTS,BIRD EGGS	1	No Quantity							7552			0
S3	2000	2000	2000	2	0	2	Export	716	Zimbabwe	ZWE	392	Japan	JPN								02	DAIRY PRODUCTS,BIRD EGGS	1	No Quantity							1541			0
S3	2000	2000	2000	2	0	2	Export	716	Zimbabwe	ZWE	404	Kenya	KEN								02	DAIRY PRODUCTS,BIRD EGGS	1	No Quantity							1630049			0
S3	2000	2000	2000	2	0	2	Export	716	Zimbabwe	ZWE	450	Madagascar	MDG								02	DAIRY PRODUCTS,BIRD EGGS	1	No Quantity							19575			0
S3	2000	2000	2000	2	0	2	Export	716	Zimbabwe	ZWE	454	Malawi	MWI								02	DAIRY PRODUCTS,BIRD EGGS	1	No Quantity							2781581			0
S3	2000	2000	2000	2	0	2	Export	716	Zimbabwe	ZWE	480	Mauritius	MUS								02	DAIRY PRODUCTS,BIRD EGGS	1	No Quantity							138175			0
S3	2000	2000	2000	2	0	2	Export	716	Zimbabwe	ZWE	508	Mozambique	MOZ								02	DAIRY PRODUCTS,BIRD EGGS	1	No Quantity							327498			0
S3	2000	2000	2000	2	0	2	Export	716	Zimbabwe	ZWE	516	Namibia	NAM								02	DAIRY PRODUCTS,BIRD EGGS	1	No Quantity							160547			0
S3	2000	2000	2000	2	0	2	Export	716	Zimbabwe	ZWE	646	Rwanda	RWA								02	DAIRY PRODUCTS,BIRD EGGS	1	No Quantity							2776			0
S3	2000	2000	2000	2	0	2	Export	716	Zimbabwe	ZWE	710	South Africa	ZAF								02	DAIRY PRODUCTS,BIRD EGGS	1	No Quantity							1202847			0
S3	2000	2000	2000	2	0	2	Export	716	Zimbabwe	ZWE	800	Uganda	UGA								02	DAIRY PRODUCTS,BIRD EGGS	1	No Quantity							11064			0
S3	2000	2000	2000	2	0	2	Export	716	Zimbabwe	ZWE	834	United Rep. of Tanzania	TZA								02	DAIRY PRODUCTS,BIRD EGGS	1	No Quantity							1662658			0
S3	2000	2000	2000	2	0	2	Export	716	Zimbabwe	ZWE	842	USA	USA								02	DAIRY PRODUCTS,BIRD EGGS	1	No Quantity							176			0
S3	2000	2000	2000	2	0	2	Export	716	Zimbabwe	ZWE	894	Zambia	ZMB								02	DAIRY PRODUCTS,BIRD EGGS	1	No Quantity							746058			0
S3	2000	2000	2000	2	0	2	Export	724	Spain	ESP	0	World	WLD								02	DAIRY PRODUCTS,BIRD EGGS	1	No Quantity							550274061			0
S3	2000	2000	2000	2	0	2	Export	724	Spain	ESP	12	Algeria	DZA								02	DAIRY PRODUCTS,BIRD EGGS	1	No Quantity							5612340			0
S3	2000	2000	2000	2	0	2	Export	724	Spain	ESP	20	Andorra	AND								02	DAIRY PRODUCTS,BIRD EGGS	1	No Quantity							11170907			0
S3	2000	2000	2000	2	0	2	Export	724	Spain	ESP	24	Angola	AGO								02	DAIRY PRODUCTS,BIRD EGGS	1	No Quantity							432858			0
S3	2000	2000	2000	2	0	2	Export	724	Spain	ESP	32	Argentina	ARG								02	DAIRY PRODUCTS,BIRD EGGS	1	No Quantity							479523			0
S3	2000	2000	2000	2	0	2	Export	724	Spain	ESP	36	Australia	AUS								02	DAIRY PRODUCTS,BIRD EGGS	1	No Quantity							28402			0
S3	2000	2000	2000	2	0	2	Export	724	Spain	ESP	40	Austria	AUT								02	DAIRY PRODUCTS,BIRD EGGS	1	No Quantity							1755813			0
S3	2000	2000	2000	2	0	2	Export	724	Spain	ESP	44	Bahamas	BHS								02	DAIRY PRODUCTS,BIRD EGGS	1	No Quantity							30670			0
S3	2000	2000	2000	2	0	2	Export	724	Spain	ESP	50	Bangladesh	BGD								02	DAIRY PRODUCTS,BIRD EGGS	1	No Quantity							2167314			0
S3	2000	2000	2000	2	0	2	Export	724	Spain	ESP	52	Barbados	BRB								02	DAIRY PRODUCTS,BIRD EGGS	1	No Quantity							47738			0
S3	2000	2000	2000	2	0	2	Export	724	Spain	ESP	56	Belgium	BEL								02	DAIRY PRODUCTS,BIRD EGGS	1	No Quantity							9882048			0
S3	2000	2000	2000	2	0	2	Export	724	Spain	ESP	70	Bosnia Herzegovina	BIH								02	DAIRY PRODUCTS,BIRD EGGS	1	No Quantity							115951			0
S3	2000	2000	2000	2	0	2	Export	724	Spain	ESP	76	Brazil	BRA								02	DAIRY PRODUCTS,BIRD EGGS	1	No Quantity							42510			0
S3	2000	2000	2000	2	0	2	Export	724	Spain	ESP	100	Bulgaria	BGR								02	DAIRY PRODUCTS,BIRD EGGS	1	No Quantity							788			0
S3	2000	2000	2000	2	0	2	Export	724	Spain	ESP	120	Cameroon	CMR								02	DAIRY PRODUCTS,BIRD EGGS	1	No Quantity							719834			0
S3	2000	2000	2000	2	0	2	Export	724	Spain	ESP	124	Canada	CAN								02	DAIRY PRODUCTS,BIRD EGGS	1	No Quantity							69325			0
S3	2000	2000	2000	2	0	2	Export	724	Spain	ESP	132	Cabo Verde	CPV								02	DAIRY PRODUCTS,BIRD EGGS	1	No Quantity							101812			0
S3	2000	2000	2000	2	0	2	Export	724	Spain	ESP	136	Cayman Isds	CYM								02	DAIRY PRODUCTS,BIRD EGGS	1	No Quantity							35938			0
S3	2000	2000	2000	2	0	2	Export	724	Spain	ESP	140	Central African Rep.	CAF								02	DAIRY PRODUCTS,BIRD EGGS	1	No Quantity							31689			0
S3	2000	2000	2000	2	0	2	Export	724	Spain	ESP	152	Chile	CHL								02	DAIRY PRODUCTS,BIRD EGGS	1	No Quantity							157362			0
S3	2000	2000	2000	2	0	2	Export	724	Spain	ESP	156	China	CHN								02	DAIRY PRODUCTS,BIRD EGGS	1	No Quantity							372697			0
S3	2000	2000	2000	2	0	2	Export	724	Spain	ESP	170	Colombia	COL								02	DAIRY PRODUCTS,BIRD EGGS	1	No Quantity							769947			0
S3	2000	2000	2000	2	0	2	Export	724	Spain	ESP	178	Congo	COG								02	DAIRY PRODUCTS,BIRD EGGS	1	No Quantity							224985			0
S3	2000	2000	2000	2	0	2	Export	724	Spain	ESP	180	Dem. Rep. of the Congo	COD								02	DAIRY PRODUCTS,BIRD EGGS	1	No Quantity							31728			0
S3	2000	2000	2000	2	0	2	Export	724	Spain	ESP	188	Costa Rica	CRI								02	DAIRY PRODUCTS,BIRD EGGS	1	No Quantity							169376			0
S3	2000	2000	2000	2	0	2	Export	724	Spain	ESP	191	Croatia	HRV								02	DAIRY PRODUCTS,BIRD EGGS	1	No Quantity							1306493			0
S3	2000	2000	2000	2	0	2	Export	724	Spain	ESP	192	Cuba	CUB								02	DAIRY PRODUCTS,BIRD EGGS	1	No Quantity							3809060			0
S3	2000	2000	2000	2	0	2	Export	724	Spain	ESP	196	Cyprus	CYP								02	DAIRY PRODUCTS,BIRD EGGS	1	No Quantity							795508			0
S3	2000	2000	2000	2	0	2	Export	724	Spain	ESP	203	Czechia	CZE								02	DAIRY PRODUCTS,BIRD EGGS	1	No Quantity							9059			0
S3	2000	2000	2000	2	0	2	Export	724	Spain	ESP	204	Benin	BEN								02	DAIRY PRODUCTS,BIRD EGGS	1	No Quantity							242568			0
S3	2000	2000	2000	2	0	2	Export	724	Spain	ESP	208	Denmark	DNK								02	DAIRY PRODUCTS,BIRD EGGS	1	No Quantity							2035645			0
S3	2000	2000	2000	2	0	2	Export	724	Spain	ESP	214	Dominican Rep.	DOM								02	DAIRY PRODUCTS,BIRD EGGS	1	No Quantity							1492571			0
S3	2000	2000	2000	2	0	2	Export	724	Spain	ESP	218	Ecuador	ECU								02	DAIRY PRODUCTS,BIRD EGGS	1	No Quantity							60533			0
S3	2000	2000	2000	2	0	2	Export	724	Spain	ESP	222	El Salvador	SLV								02	DAIRY PRODUCTS,BIRD EGGS	1	No Quantity							107542			0
S3	2000	2000	2000	2	0	2	Export	724	Spain	ESP	226	Equatorial Guinea	GNQ								02	DAIRY PRODUCTS,BIRD EGGS	1	No Quantity							299746			0
S3	2000	2000	2000	2	0	2	Export	724	Spain	ESP	233	Estonia	EST								02	DAIRY PRODUCTS,BIRD EGGS	1	No Quantity							38305			0
S3	2000	2000	2000	2	0	2	Export	724	Spain	ESP	246	Finland	FIN								02	DAIRY PRODUCTS,BIRD EGGS	1	No Quantity							874080			0
S3	2000	2000	2000	2	0	2	Export	724	Spain	ESP	251	France	FRA								02	DAIRY PRODUCTS,BIRD EGGS	1	No Quantity							217515981			0
S3	2000	2000	2000	2	0	2	Export	724	Spain	ESP	266	Gabon	GAB								02	DAIRY PRODUCTS,BIRD EGGS	1	No Quantity							77811			0
S3	2000	2000	2000	2	0	2	Export	724	Spain	ESP	268	Georgia	GEO								02	DAIRY PRODUCTS,BIRD EGGS	1	No Quantity							51607			0
S3	2000	2000	2000	2	0	2	Export	724	Spain	ESP	270	Gambia	GMB								02	DAIRY PRODUCTS,BIRD EGGS	1	No Quantity							116081			0
S3	2000	2000	2000	2	0	2	Export	724	Spain	ESP	276	Germany	DEU								02	DAIRY PRODUCTS,BIRD EGGS	1	No Quantity							27367990			0
S3	2000	2000	2000	2	0	2	Export	724	Spain	ESP	292	Gibraltar	GIB								02	DAIRY PRODUCTS,BIRD EGGS	1	No Quantity							1343663			0
S3	2000	2000	2000	2	0	2	Export	724	Spain	ESP	300	Greece	GRC								02	DAIRY PRODUCTS,BIRD EGGS	1	No Quantity							4739948			0
S3	2000	2000	2000	2	0	2	Export	724	Spain	ESP	320	Guatemala	GTM								02	DAIRY PRODUCTS,BIRD EGGS	1	No Quantity							144668			0
S3	2000	2000	2000	2	0	2	Export	724	Spain	ESP	324	Guinea	GIN								02	DAIRY PRODUCTS,BIRD EGGS	1	No Quantity							504172			0
S3	2000	2000	2000	2	0	2	Export	724	Spain	ESP	332	Haiti	HTI								02	DAIRY PRODUCTS,BIRD EGGS	1	No Quantity							15478			0
S3	2000	2000	2000	2	0	2	Export	724	Spain	ESP	340	Honduras	HND								02	DAIRY PRODUCTS,BIRD EGGS	1	No Quantity							88867			0
S3	2000	2000	2000	2	0	2	Export	724	Spain	ESP	344	China, Hong Kong SAR	HKG								02	DAIRY PRODUCTS,BIRD EGGS	1	No Quantity							34987			0
S3	2000	2000	2000	2	0	2	Export	724	Spain	ESP	348	Hungary	HUN								02	DAIRY PRODUCTS,BIRD EGGS	1	No Quantity							36910			0
S3	2000	2000	2000	2	0	2	Export	724	Spain	ESP	352	Iceland	ISL								02	DAIRY PRODUCTS,BIRD EGGS	1	No Quantity							368141			0
S3	2000	2000	2000	2	0	2	Export	724	Spain	ESP	360	Indonesia	IDN								02	DAIRY PRODUCTS,BIRD EGGS	1	No Quantity							3757			0
S3	2000	2000	2000	2	0	2	Export	724	Spain	ESP	368	Iraq	IRQ								02	DAIRY PRODUCTS,BIRD EGGS	1	No Quantity							16949061			0
S3	2000	2000	2000	2	0	2	Export	724	Spain	ESP	372	Ireland	IRL								02	DAIRY PRODUCTS,BIRD EGGS	1	No Quantity							1329118			0
S3	2000	2000	2000	2	0	2	Export	724	Spain	ESP	376	Israel	ISR								02	DAIRY PRODUCTS,BIRD EGGS	1	No Quantity							330933			0
S3	2000	2000	2000	2	0	2	Export	724	Spain	ESP	381	Italy	ITA								02	DAIRY PRODUCTS,BIRD EGGS	1	No Quantity							56835828			0
S3	2000	2000	2000	2	0	2	Export	724	Spain	ESP	384	Côte d'Ivoire	CIV								02	DAIRY PRODUCTS,BIRD EGGS	1	No Quantity							440750			0
S3	2000	2000	2000	2	0	2	Export	724	Spain	ESP	388	Jamaica	JAM								02	DAIRY PRODUCTS,BIRD EGGS	1	No Quantity							67647			0
S3	2000	2000	2000	2	0	2	Export	724	Spain	ESP	392	Japan	JPN								02	DAIRY PRODUCTS,BIRD EGGS	1	No Quantity							141392			0
S3	2000	2000	2000	2	0	2	Export	724	Spain	ESP	398	Kazakhstan	KAZ								02	DAIRY PRODUCTS,BIRD EGGS	1	No Quantity							27081			0
S3	2000	2000	2000	2	0	2	Export	724	Spain	ESP	404	Kenya	KEN								02	DAIRY PRODUCTS,BIRD EGGS	1	No Quantity							7447			0
S3	2000	2000	2000	2	0	2	Export	724	Spain	ESP	408	Dem. People's Rep. of Korea	PRK								02	DAIRY PRODUCTS,BIRD EGGS	1	No Quantity							25523			0
S3	2000	2000	2000	2	0	2	Export	724	Spain	ESP	410	Rep. of Korea	KOR								02	DAIRY PRODUCTS,BIRD EGGS	1	No Quantity							35257			0
S3	2000	2000	2000	2	0	2	Export	724	Spain	ESP	414	Kuwait	KWT								02	DAIRY PRODUCTS,BIRD EGGS	1	No Quantity							55985			0
S3	2000	2000	2000	2	0	2	Export	724	Spain	ESP	422	Lebanon	LBN								02	DAIRY PRODUCTS,BIRD EGGS	1	No Quantity							505249			0
S3	2000	2000	2000	2	0	2	Export	724	Spain	ESP	428	Latvia	LVA								02	DAIRY PRODUCTS,BIRD EGGS	1	No Quantity							121467			0
S3	2000	2000	2000	2	0	2	Export	724	Spain	ESP	430	Liberia	LBR								02	DAIRY PRODUCTS,BIRD EGGS	1	No Quantity							4978			0
S3	2000	2000	2000	2	0	2	Export	724	Spain	ESP	434	Libya	LBY								02	DAIRY PRODUCTS,BIRD EGGS	1	No Quantity							38717			0
S3	2000	2000	2000	2	0	2	Export	724	Spain	ESP	440	Lithuania	LTU								02	DAIRY PRODUCTS,BIRD EGGS	1	No Quantity							354763			0
S3	2000	2000	2000	2	0	2	Export	724	Spain	ESP	442	Luxembourg	LUX								02	DAIRY PRODUCTS,BIRD EGGS	1	No Quantity							52373			0
S3	2000	2000	2000	2	0	2	Export	724	Spain	ESP	450	Madagascar	MDG								02	DAIRY PRODUCTS,BIRD EGGS	1	No Quantity							16178			0
S3	2000	2000	2000	2	0	2	Export	724	Spain	ESP	454	Malawi	MWI								02	DAIRY PRODUCTS,BIRD EGGS	1	No Quantity							830			0
S3	2000	2000	2000	2	0	2	Export	724	Spain	ESP	458	Malaysia	MYS								02	DAIRY PRODUCTS,BIRD EGGS	1	No Quantity							3997675			0
S3	2000	2000	2000	2	0	2	Export	724	Spain	ESP	466	Mali	MLI								02	DAIRY PRODUCTS,BIRD EGGS	1	No Quantity							132898			0
S3	2000	2000	2000	2	0	2	Export	724	Spain	ESP	470	Malta	MLT								02	DAIRY PRODUCTS,BIRD EGGS	1	No Quantity							119007			0
S3	2000	2000	2000	2	0	2	Export	724	Spain	ESP	478	Mauritania	MRT								02	DAIRY PRODUCTS,BIRD EGGS	1	No Quantity							279342			0
S3	2000	2000	2000	2	0	2	Export	724	Spain	ESP	480	Mauritius	MUS								02	DAIRY PRODUCTS,BIRD EGGS	1	No Quantity							37727			0
S3	2000	2000	2000	2	0	2	Export	724	Spain	ESP	484	Mexico	MEX								02	DAIRY PRODUCTS,BIRD EGGS	1	No Quantity							3181965			0
S3	2000	2000	2000	2	0	2	Export	724	Spain	ESP	490	Other Asia, nes									02	DAIRY PRODUCTS,BIRD EGGS	1	No Quantity							1328112			0
S3	2000	2000	2000	2	0	2	Export	724	Spain	ESP	504	Morocco	MAR								02	DAIRY PRODUCTS,BIRD EGGS	1	No Quantity							8605220			0
S3	2000	2000	2000	2	0	2	Export	724	Spain	ESP	528	Netherlands	NLD								02	DAIRY PRODUCTS,BIRD EGGS	1	No Quantity							13362378			0
S3	2000	2000	2000	2	0	2	Export	724	Spain	ESP	540	New Caledonia	NCL								02	DAIRY PRODUCTS,BIRD EGGS	1	No Quantity							4008			0
S3	2000	2000	2000	2	0	2	Export	724	Spain	ESP	558	Nicaragua	NIC								02	DAIRY PRODUCTS,BIRD EGGS	1	No Quantity							45448			0
S3	2000	2000	2000	2	0	2	Export	724	Spain	ESP	562	Niger	NER								02	DAIRY PRODUCTS,BIRD EGGS	1	No Quantity							225374			0
S3	2000	2000	2000	2	0	2	Export	724	Spain	ESP	566	Nigeria	NGA								02	DAIRY PRODUCTS,BIRD EGGS	1	No Quantity							40591			0
S3	2000	2000	2000	2	0	2	Export	724	Spain	ESP	568	Other Europe, nes									02	DAIRY PRODUCTS,BIRD EGGS	1	No Quantity							14758			0
S3	2000	2000	2000	2	0	2	Export	724	Spain	ESP	579	Norway	NOR								02	DAIRY PRODUCTS,BIRD EGGS	1	No Quantity							998820			0
S3	2000	2000	2000	2	0	2	Export	724	Spain	ESP	586	Pakistan	PAK								02	DAIRY PRODUCTS,BIRD EGGS	1	No Quantity							34450			0
S3	2000	2000	2000	2	0	2	Export	724	Spain	ESP	591	Panama	PAN								02	DAIRY PRODUCTS,BIRD EGGS	1	No Quantity							147332			0
S3	2000	2000	2000	2	0	2	Export	724	Spain	ESP	600	Paraguay	PRY								02	DAIRY PRODUCTS,BIRD EGGS	1	No Quantity							66200			0
S3	2000	2000	2000	2	0	2	Export	724	Spain	ESP	604	Peru	PER								02	DAIRY PRODUCTS,BIRD EGGS	1	No Quantity							104915			0
S3	2000	2000	2000	2	0	2	Export	724	Spain	ESP	608	Philippines	PHL								02	DAIRY PRODUCTS,BIRD EGGS	1	No Quantity							1344232			0
S3	2000	2000	2000	2	0	2	Export	724	Spain	ESP	616	Poland	POL								02	DAIRY PRODUCTS,BIRD EGGS	1	No Quantity							2956			0
S3	2000	2000	2000	2	0	2	Export	724	Spain	ESP	620	Portugal	PRT								02	DAIRY PRODUCTS,BIRD EGGS	1	No Quantity							88441785			0
S3	2000	2000	2000	2	0	2	Export	724	Spain	ESP	624	Guinea-Bissau	GNB								02	DAIRY PRODUCTS,BIRD EGGS	1	No Quantity							146850			0
S3	2000	2000	2000	2	0	2	Export	724	Spain	ESP	642	Romania	ROU								02	DAIRY PRODUCTS,BIRD EGGS	1	No Quantity							3252			0
S3	2000	2000	2000	2	0	2	Export	724	Spain	ESP	643	Russian Federation	RUS								02	DAIRY PRODUCTS,BIRD EGGS	1	No Quantity							2301520			0
S3	2000	2000	2000	2	0	2	Export	724	Spain	ESP	678	Sao Tome and Principe	STP								02	DAIRY PRODUCTS,BIRD EGGS	1	No Quantity							11898			0
S3	2000	2000	2000	2	0	2	Export	724	Spain	ESP	682	Saudi Arabia	SAU								02	DAIRY PRODUCTS,BIRD EGGS	1	No Quantity							995260			0
S3	2000	2000	2000	2	0	2	Export	724	Spain	ESP	686	Senegal	SEN								02	DAIRY PRODUCTS,BIRD EGGS	1	No Quantity							390129			0
S3	2000	2000	2000	2	0	2	Export	724	Spain	ESP	694	Sierra Leone	SLE								02	DAIRY PRODUCTS,BIRD EGGS	1	No Quantity							17696			0
S3	2000	2000	2000	2	0	2	Export	724	Spain	ESP	699	India	IND								02	DAIRY PRODUCTS,BIRD EGGS	1	No Quantity							23949			0
S3	2000	2000	2000	2	0	2	Export	724	Spain	ESP	702	Singapore	SGP								02	DAIRY PRODUCTS,BIRD EGGS	1	No Quantity							2001018			0
S3	2000	2000	2000	2	0	2	Export	724	Spain	ESP	710	South Africa	ZAF								02	DAIRY PRODUCTS,BIRD EGGS	1	No Quantity							872062			0
S3	2000	2000	2000	2	0	2	Export	724	Spain	ESP	736	Fmr Sudan	SDN								02	DAIRY PRODUCTS,BIRD EGGS	1	No Quantity							180428			0
S3	2000	2000	2000	2	0	2	Export	724	Spain	ESP	740	Suriname	SUR								02	DAIRY PRODUCTS,BIRD EGGS	1	No Quantity							86386			0
S3	2000	2000	2000	2	0	2	Export	724	Spain	ESP	752	Sweden	SWE								02	DAIRY PRODUCTS,BIRD EGGS	1	No Quantity							1306229			0
S3	2000	2000	2000	2	0	2	Export	724	Spain	ESP	757	Switzerland	CHE								02	DAIRY PRODUCTS,BIRD EGGS	1	No Quantity							2034365			0
S3	2000	2000	2000	2	0	2	Export	724	Spain	ESP	760	Syria	SYR								02	DAIRY PRODUCTS,BIRD EGGS	1	No Quantity							420959			0
S3	2000	2000	2000	2	0	2	Export	724	Spain	ESP	768	Togo	TGO								02	DAIRY PRODUCTS,BIRD EGGS	1	No Quantity							682			0
S3	2000	2000	2000	2	0	2	Export	724	Spain	ESP	780	Trinidad and Tobago	TTO								02	DAIRY PRODUCTS,BIRD EGGS	1	No Quantity							454260			0
S3	2000	2000	2000	2	0	2	Export	724	Spain	ESP	784	United Arab Emirates	ARE								02	DAIRY PRODUCTS,BIRD EGGS	1	No Quantity							185567			0
S3	2000	2000	2000	2	0	2	Export	724	Spain	ESP	788	Tunisia	TUN								02	DAIRY PRODUCTS,BIRD EGGS	1	No Quantity							426471			0
S3	2000	2000	2000	2	0	2	Export	724	Spain	ESP	792	Turkey	TUR								02	DAIRY PRODUCTS,BIRD EGGS	1	No Quantity							90608			0
S3	2000	2000	2000	2	0	2	Export	724	Spain	ESP	818	Egypt	EGY								02	DAIRY PRODUCTS,BIRD EGGS	1	No Quantity							113304			0
S3	2000	2000	2000	2	0	2	Export	724	Spain	ESP	826	United Kingdom	GBR								02	DAIRY PRODUCTS,BIRD EGGS	1	No Quantity							28514149			0
S3	2000	2000	2000	2	0	2	Export	724	Spain	ESP	834	United Rep. of Tanzania	TZA								02	DAIRY PRODUCTS,BIRD EGGS	1	No Quantity							101289			0
S3	2000	2000	2000	2	0	2	Export	724	Spain	ESP	842	USA	USA								02	DAIRY PRODUCTS,BIRD EGGS	1	No Quantity							10022257			0
S3	2000	2000	2000	2	0	2	Export	724	Spain	ESP	854	Burkina Faso	BFA								02	DAIRY PRODUCTS,BIRD EGGS	1	No Quantity							138372			0
S3	2000	2000	2000	2	0	2	Export	724	Spain	ESP	858	Uruguay	URY								02	DAIRY PRODUCTS,BIRD EGGS	1	No Quantity							35417			0
S3	2000	2000	2000	2	0	2	Export	724	Spain	ESP	862	Venezuela	VEN								02	DAIRY PRODUCTS,BIRD EGGS	1	No Quantity							923528			0
S3	2000	2000	2000	2	0	2	Export	724	Spain	ESP	887	Yemen	YEM								02	DAIRY PRODUCTS,BIRD EGGS	1	No Quantity							379328			0
S3	2000	2000	2000	2	0	2	Export	724	Spain	ESP	891	Serbia and Montenegro	SCG								02	DAIRY PRODUCTS,BIRD EGGS	1	No Quantity							57432			0
S3	2000	2000	2000	2	0	2	Export	724	Spain	ESP	894	Zambia	ZMB								02	DAIRY PRODUCTS,BIRD EGGS	1	No Quantity							112982			0
S3	2000	2000	2000	2	0	2	Export	724	Spain	ESP	899	Areas, nes									02	DAIRY PRODUCTS,BIRD EGGS	1	No Quantity							137915			0
S3	2000	2000	2000	2	0	2	Export	716	Zimbabwe	ZWE	0	World	WLD								03	FISH,CRUSTACEANS,MOLLUSC	1	No Quantity							4306994			0
S3	2000	2000	2000	2	0	2	Export	716	Zimbabwe	ZWE	56	Belgium	BEL								03	FISH,CRUSTACEANS,MOLLUSC	1	No Quantity							18389			0
S3	2000	2000	2000	2	0	2	Export	716	Zimbabwe	ZWE	72	Botswana	BWA								03	FISH,CRUSTACEANS,MOLLUSC	1	No Quantity							22685			0
S3	2000	2000	2000	2	0	2	Export	716	Zimbabwe	ZWE	178	Congo	COG								03	FISH,CRUSTACEANS,MOLLUSC	1	No Quantity							41			0
S3	2000	2000	2000	2	0	2	Export	716	Zimbabwe	ZWE	180	Dem. Rep. of the Congo	COD								03	FISH,CRUSTACEANS,MOLLUSC	1	No Quantity							6117			0
S3	2000	2000	2000	2	0	2	Export	716	Zimbabwe	ZWE	208	Denmark	DNK								03	FISH,CRUSTACEANS,MOLLUSC	1	No Quantity							33209			0
S3	2000	2000	2000	2	0	2	Export	716	Zimbabwe	ZWE	251	France	FRA								03	FISH,CRUSTACEANS,MOLLUSC	1	No Quantity							2871013			0
S3	2000	2000	2000	2	0	2	Export	716	Zimbabwe	ZWE	392	Japan	JPN								03	FISH,CRUSTACEANS,MOLLUSC	1	No Quantity							93			0
S3	2000	2000	2000	2	0	2	Export	716	Zimbabwe	ZWE	454	Malawi	MWI								03	FISH,CRUSTACEANS,MOLLUSC	1	No Quantity							15759			0
S3	2000	2000	2000	2	0	2	Export	716	Zimbabwe	ZWE	508	Mozambique	MOZ								03	FISH,CRUSTACEANS,MOLLUSC	1	No Quantity							604			0
S3	2000	2000	2000	2	0	2	Export	716	Zimbabwe	ZWE	516	Namibia	NAM								03	FISH,CRUSTACEANS,MOLLUSC	1	No Quantity							3470			0
S3	2000	2000	2000	2	0	2	Export	716	Zimbabwe	ZWE	528	Netherlands	NLD								03	FISH,CRUSTACEANS,MOLLUSC	1	No Quantity							1143035			0
S3	2000	2000	2000	2	0	2	Export	716	Zimbabwe	ZWE	710	South Africa	ZAF								03	FISH,CRUSTACEANS,MOLLUSC	1	No Quantity							12735			0
S3	2000	2000	2000	2	0	2	Export	716	Zimbabwe	ZWE	757	Switzerland	CHE								03	FISH,CRUSTACEANS,MOLLUSC	1	No Quantity							2616			0
S3	2000	2000	2000	2	0	2	Export	716	Zimbabwe	ZWE	826	United Kingdom	GBR								03	FISH,CRUSTACEANS,MOLLUSC	1	No Quantity							168			0
S3	2000	2000	2000	2	0	2	Export	716	Zimbabwe	ZWE	834	United Rep. of Tanzania	TZA								03	FISH,CRUSTACEANS,MOLLUSC	1	No Quantity							692			0
S3	2000	2000	2000	2	0	2	Export	716	Zimbabwe	ZWE	894	Zambia	ZMB								03	FISH,CRUSTACEANS,MOLLUSC	1	No Quantity							176368			0
S3	2000	2000	2000	2	0	2	Export	724	Spain	ESP	0	World	WLD								03	FISH,CRUSTACEANS,MOLLUSC	1	No Quantity							1640209284			0
S3	2000	2000	2000	2	0	2	Export	724	Spain	ESP	12	Algeria	DZA								03	FISH,CRUSTACEANS,MOLLUSC	1	No Quantity							7887134			0
S3	2000	2000	2000	2	0	2	Export	724	Spain	ESP	20	Andorra	AND								03	FISH,CRUSTACEANS,MOLLUSC	1	No Quantity							9322108			0
S3	2000	2000	2000	2	0	2	Export	724	Spain	ESP	24	Angola	AGO								03	FISH,CRUSTACEANS,MOLLUSC	1	No Quantity							112379			0
S3	2000	2000	2000	2	0	2	Export	724	Spain	ESP	32	Argentina	ARG								03	FISH,CRUSTACEANS,MOLLUSC	1	No Quantity							5075834			0
S3	2000	2000	2000	2	0	2	Export	724	Spain	ESP	36	Australia	AUS								03	FISH,CRUSTACEANS,MOLLUSC	1	No Quantity							1861035			0
S3	2000	2000	2000	2	0	2	Export	724	Spain	ESP	40	Austria	AUT								03	FISH,CRUSTACEANS,MOLLUSC	1	No Quantity							3240950			0
S3	2000	2000	2000	2	0	2	Export	724	Spain	ESP	44	Bahamas	BHS								03	FISH,CRUSTACEANS,MOLLUSC	1	No Quantity							106134			0
S3	2000	2000	2000	2	0	2	Export	724	Spain	ESP	48	Bahrain	BHR								03	FISH,CRUSTACEANS,MOLLUSC	1	No Quantity							18276			0
S3	2000	2000	2000	2	0	2	Export	724	Spain	ESP	56	Belgium	BEL								03	FISH,CRUSTACEANS,MOLLUSC	1	No Quantity							12791055			0
S3	2000	2000	2000	2	0	2	Export	724	Spain	ESP	68	Bolivia (Plurinational State of)	BOL								03	FISH,CRUSTACEANS,MOLLUSC	1	No Quantity							36411			0
S3	2000	2000	2000	2	0	2	Export	724	Spain	ESP	70	Bosnia Herzegovina	BIH								03	FISH,CRUSTACEANS,MOLLUSC	1	No Quantity							1353192			0
S3	2000	2000	2000	2	0	2	Export	724	Spain	ESP	76	Brazil	BRA								03	FISH,CRUSTACEANS,MOLLUSC	1	No Quantity							2980169			0
S3	2000	2000	2000	2	0	2	Export	724	Spain	ESP	84	Belize	BLZ								03	FISH,CRUSTACEANS,MOLLUSC	1	No Quantity							80640			0
S3	2000	2000	2000	2	0	2	Export	724	Spain	ESP	100	Bulgaria	BGR								03	FISH,CRUSTACEANS,MOLLUSC	1	No Quantity							370655			0
S3	2000	2000	2000	2	0	2	Export	724	Spain	ESP	112	Belarus	BLR								03	FISH,CRUSTACEANS,MOLLUSC	1	No Quantity							7663			0
S3	2000	2000	2000	2	0	2	Export	724	Spain	ESP	124	Canada	CAN								03	FISH,CRUSTACEANS,MOLLUSC	1	No Quantity							2169180			0
S3	2000	2000	2000	2	0	2	Export	724	Spain	ESP	152	Chile	CHL								03	FISH,CRUSTACEANS,MOLLUSC	1	No Quantity							462070			0
S3	2000	2000	2000	2	0	2	Export	724	Spain	ESP	156	China	CHN								03	FISH,CRUSTACEANS,MOLLUSC	1	No Quantity							20698786			0
S3	2000	2000	2000	2	0	2	Export	724	Spain	ESP	170	Colombia	COL								03	FISH,CRUSTACEANS,MOLLUSC	1	No Quantity							8535203			0
S3	2000	2000	2000	2	0	2	Export	724	Spain	ESP	174	Comoros	COM								03	FISH,CRUSTACEANS,MOLLUSC	1	No Quantity							44006			0
S3	2000	2000	2000	2	0	2	Export	724	Spain	ESP	178	Congo	COG								03	FISH,CRUSTACEANS,MOLLUSC	1	No Quantity							31793			0
S3	2000	2000	2000	2	0	2	Export	724	Spain	ESP	188	Costa Rica	CRI								03	FISH,CRUSTACEANS,MOLLUSC	1	No Quantity							901397			0
S3	2000	2000	2000	2	0	2	Export	724	Spain	ESP	191	Croatia	HRV								03	FISH,CRUSTACEANS,MOLLUSC	1	No Quantity							7139880			0
S3	2000	2000	2000	2	0	2	Export	724	Spain	ESP	192	Cuba	CUB								03	FISH,CRUSTACEANS,MOLLUSC	1	No Quantity							3211291			0
S3	2000	2000	2000	2	0	2	Export	724	Spain	ESP	196	Cyprus	CYP								03	FISH,CRUSTACEANS,MOLLUSC	1	No Quantity							625086			0
S3	2000	2000	2000	2	0	2	Export	724	Spain	ESP	203	Czechia	CZE								03	FISH,CRUSTACEANS,MOLLUSC	1	No Quantity							1457826			0
S3	2000	2000	2000	2	0	2	Export	724	Spain	ESP	208	Denmark	DNK								03	FISH,CRUSTACEANS,MOLLUSC	1	No Quantity							6474801			0
S3	2000	2000	2000	2	0	2	Export	724	Spain	ESP	214	Dominican Rep.	DOM								03	FISH,CRUSTACEANS,MOLLUSC	1	No Quantity							1906137			0
S3	2000	2000	2000	2	0	2	Export	724	Spain	ESP	218	Ecuador	ECU								03	FISH,CRUSTACEANS,MOLLUSC	1	No Quantity							6012036			0
S3	2000	2000	2000	2	0	2	Export	724	Spain	ESP	226	Equatorial Guinea	GNQ								03	FISH,CRUSTACEANS,MOLLUSC	1	No Quantity							89553			0
S3	2000	2000	2000	2	0	2	Export	724	Spain	ESP	233	Estonia	EST								03	FISH,CRUSTACEANS,MOLLUSC	1	No Quantity							457896			0
S3	2000	2000	2000	2	0	2	Export	724	Spain	ESP	246	Finland	FIN								03	FISH,CRUSTACEANS,MOLLUSC	1	No Quantity							1484645			0
S3	2000	2000	2000	2	0	2	Export	724	Spain	ESP	251	France	FRA								03	FISH,CRUSTACEANS,MOLLUSC	1	No Quantity							236466999			0
S3	2000	2000	2000	2	0	2	Export	724	Spain	ESP	266	Gabon	GAB								03	FISH,CRUSTACEANS,MOLLUSC	1	No Quantity							1556			0
S3	2000	2000	2000	2	0	2	Export	724	Spain	ESP	276	Germany	DEU								03	FISH,CRUSTACEANS,MOLLUSC	1	No Quantity							48441403			0
S3	2000	2000	2000	2	0	2	Export	724	Spain	ESP	288	Ghana	GHA								03	FISH,CRUSTACEANS,MOLLUSC	1	No Quantity							4377386			0
S3	2000	2000	2000	2	0	2	Export	724	Spain	ESP	292	Gibraltar	GIB								03	FISH,CRUSTACEANS,MOLLUSC	1	No Quantity							594938			0
S3	2000	2000	2000	2	0	2	Export	724	Spain	ESP	300	Greece	GRC								03	FISH,CRUSTACEANS,MOLLUSC	1	No Quantity							33169426			0
S3	2000	2000	2000	2	0	2	Export	724	Spain	ESP	320	Guatemala	GTM								03	FISH,CRUSTACEANS,MOLLUSC	1	No Quantity							84892			0
S3	2000	2000	2000	2	0	2	Export	724	Spain	ESP	324	Guinea	GIN								03	FISH,CRUSTACEANS,MOLLUSC	1	No Quantity							706457			0
S3	2000	2000	2000	2	0	2	Export	724	Spain	ESP	340	Honduras	HND								03	FISH,CRUSTACEANS,MOLLUSC	1	No Quantity							190468			0
S3	2000	2000	2000	2	0	2	Export	724	Spain	ESP	344	China, Hong Kong SAR	HKG								03	FISH,CRUSTACEANS,MOLLUSC	1	No Quantity							41685508			0
S3	2000	2000	2000	2	0	2	Export	724	Spain	ESP	348	Hungary	HUN								03	FISH,CRUSTACEANS,MOLLUSC	1	No Quantity							405454			0
S3	2000	2000	2000	2	0	2	Export	724	Spain	ESP	352	Iceland	ISL								03	FISH,CRUSTACEANS,MOLLUSC	1	No Quantity							1081011			0
S3	2000	2000	2000	2	0	2	Export	724	Spain	ESP	360	Indonesia	IDN								03	FISH,CRUSTACEANS,MOLLUSC	1	No Quantity							323177			0
S3	2000	2000	2000	2	0	2	Export	724	Spain	ESP	372	Ireland	IRL								03	FISH,CRUSTACEANS,MOLLUSC	1	No Quantity							212075			0
S3	2000	2000	2000	2	0	2	Export	724	Spain	ESP	376	Israel	ISR								03	FISH,CRUSTACEANS,MOLLUSC	1	No Quantity							2593550			0
S3	2000	2000	2000	2	0	2	Export	724	Spain	ESP	381	Italy	ITA								03	FISH,CRUSTACEANS,MOLLUSC	1	No Quantity							413456601			0
S3	2000	2000	2000	2	0	2	Export	724	Spain	ESP	384	Côte d'Ivoire	CIV								03	FISH,CRUSTACEANS,MOLLUSC	1	No Quantity							8818699			0
S3	2000	2000	2000	2	0	2	Export	724	Spain	ESP	392	Japan	JPN								03	FISH,CRUSTACEANS,MOLLUSC	1	No Quantity							196056530			0
S3	2000	2000	2000	2	0	2	Export	724	Spain	ESP	398	Kazakhstan	KAZ								03	FISH,CRUSTACEANS,MOLLUSC	1	No Quantity							10036			0
S3	2000	2000	2000	2	0	2	Export	724	Spain	ESP	400	Jordan	JOR								03	FISH,CRUSTACEANS,MOLLUSC	1	No Quantity							139401			0
S3	2000	2000	2000	2	0	2	Export	724	Spain	ESP	404	Kenya	KEN								03	FISH,CRUSTACEANS,MOLLUSC	1	No Quantity							3537700			0
S3	2000	2000	2000	2	0	2	Export	724	Spain	ESP	410	Rep. of Korea	KOR								03	FISH,CRUSTACEANS,MOLLUSC	1	No Quantity							3778394			0
S3	2000	2000	2000	2	0	2	Export	724	Spain	ESP	414	Kuwait	KWT								03	FISH,CRUSTACEANS,MOLLUSC	1	No Quantity							81725			0
S3	2000	2000	2000	2	0	2	Export	724	Spain	ESP	422	Lebanon	LBN								03	FISH,CRUSTACEANS,MOLLUSC	1	No Quantity							65799			0
S3	2000	2000	2000	2	0	2	Export	724	Spain	ESP	428	Latvia	LVA								03	FISH,CRUSTACEANS,MOLLUSC	1	No Quantity							591959			0
S3	2000	2000	2000	2	0	2	Export	724	Spain	ESP	434	Libya	LBY								03	FISH,CRUSTACEANS,MOLLUSC	1	No Quantity							3375376			0
S3	2000	2000	2000	2	0	2	Export	724	Spain	ESP	440	Lithuania	LTU								03	FISH,CRUSTACEANS,MOLLUSC	1	No Quantity							1584235			0
S3	2000	2000	2000	2	0	2	Export	724	Spain	ESP	442	Luxembourg	LUX								03	FISH,CRUSTACEANS,MOLLUSC	1	No Quantity							449731			0
S3	2000	2000	2000	2	0	2	Export	724	Spain	ESP	446	China, Macao SAR	MAC								03	FISH,CRUSTACEANS,MOLLUSC	1	No Quantity							4450			0
S3	2000	2000	2000	2	0	2	Export	724	Spain	ESP	450	Madagascar	MDG								03	FISH,CRUSTACEANS,MOLLUSC	1	No Quantity							1942924			0
S3	2000	2000	2000	2	0	2	Export	724	Spain	ESP	466	Mali	MLI								03	FISH,CRUSTACEANS,MOLLUSC	1	No Quantity							2748			0
S3	2000	2000	2000	2	0	2	Export	724	Spain	ESP	470	Malta	MLT								03	FISH,CRUSTACEANS,MOLLUSC	1	No Quantity							1101753			0
S3	2000	2000	2000	2	0	2	Export	724	Spain	ESP	478	Mauritania	MRT								03	FISH,CRUSTACEANS,MOLLUSC	1	No Quantity							212715			0
S3	2000	2000	2000	2	0	2	Export	724	Spain	ESP	480	Mauritius	MUS								03	FISH,CRUSTACEANS,MOLLUSC	1	No Quantity							1301318			0
S3	2000	2000	2000	2	0	2	Export	724	Spain	ESP	484	Mexico	MEX								03	FISH,CRUSTACEANS,MOLLUSC	1	No Quantity							6547318			0
S3	2000	2000	2000	2	0	2	Export	724	Spain	ESP	490	Other Asia, nes									03	FISH,CRUSTACEANS,MOLLUSC	1	No Quantity							7313741			0
S3	2000	2000	2000	2	0	2	Export	724	Spain	ESP	498	Rep. of Moldova	MDA								03	FISH,CRUSTACEANS,MOLLUSC	1	No Quantity							61195			0
S3	2000	2000	2000	2	0	2	Export	724	Spain	ESP	504	Morocco	MAR								03	FISH,CRUSTACEANS,MOLLUSC	1	No Quantity							2497382			0
S3	2000	2000	2000	2	0	2	Export	724	Spain	ESP	516	Namibia	NAM								03	FISH,CRUSTACEANS,MOLLUSC	1	No Quantity							1171105			0
S3	2000	2000	2000	2	0	2	Export	724	Spain	ESP	528	Netherlands	NLD								03	FISH,CRUSTACEANS,MOLLUSC	1	No Quantity							15381939			0
S3	2000	2000	2000	2	0	2	Export	724	Spain	ESP	554	New Zealand	NZL								03	FISH,CRUSTACEANS,MOLLUSC	1	No Quantity							385302			0
S3	2000	2000	2000	2	0	2	Export	724	Spain	ESP	558	Nicaragua	NIC								03	FISH,CRUSTACEANS,MOLLUSC	1	No Quantity							29699			0
S3	2000	2000	2000	2	0	2	Export	724	Spain	ESP	566	Nigeria	NGA								03	FISH,CRUSTACEANS,MOLLUSC	1	No Quantity							13734010			0
S3	2000	2000	2000	2	0	2	Export	724	Spain	ESP	568	Other Europe, nes									03	FISH,CRUSTACEANS,MOLLUSC	1	No Quantity							27933			0
S3	2000	2000	2000	2	0	2	Export	724	Spain	ESP	579	Norway	NOR								03	FISH,CRUSTACEANS,MOLLUSC	1	No Quantity							67272			0
S3	2000	2000	2000	2	0	2	Export	724	Spain	ESP	591	Panama	PAN								03	FISH,CRUSTACEANS,MOLLUSC	1	No Quantity							425066			0
S3	2000	2000	2000	2	0	2	Export	724	Spain	ESP	600	Paraguay	PRY								03	FISH,CRUSTACEANS,MOLLUSC	1	No Quantity							49823			0
S3	2000	2000	2000	2	0	2	Export	724	Spain	ESP	604	Peru	PER								03	FISH,CRUSTACEANS,MOLLUSC	1	No Quantity							206756			0
S3	2000	2000	2000	2	0	2	Export	724	Spain	ESP	608	Philippines	PHL								03	FISH,CRUSTACEANS,MOLLUSC	1	No Quantity							7201014			0
S3	2000	2000	2000	2	0	2	Export	724	Spain	ESP	616	Poland	POL								03	FISH,CRUSTACEANS,MOLLUSC	1	No Quantity							2234949			0
S3	2000	2000	2000	2	0	2	Export	724	Spain	ESP	620	Portugal	PRT								03	FISH,CRUSTACEANS,MOLLUSC	1	No Quantity							342637736			0
S3	2000	2000	2000	2	0	2	Export	724	Spain	ESP	624	Guinea-Bissau	GNB								03	FISH,CRUSTACEANS,MOLLUSC	1	No Quantity							205			0
S3	2000	2000	2000	2	0	2	Export	724	Spain	ESP	642	Romania	ROU								03	FISH,CRUSTACEANS,MOLLUSC	1	No Quantity							308362			0
S3	2000	2000	2000	2	0	2	Export	724	Spain	ESP	643	Russian Federation	RUS								03	FISH,CRUSTACEANS,MOLLUSC	1	No Quantity							1861395			0
S3	2000	2000	2000	2	0	2	Export	724	Spain	ESP	682	Saudi Arabia	SAU								03	FISH,CRUSTACEANS,MOLLUSC	1	No Quantity							9181			0
S3	2000	2000	2000	2	0	2	Export	724	Spain	ESP	686	Senegal	SEN								03	FISH,CRUSTACEANS,MOLLUSC	1	No Quantity							360393			0
S3	2000	2000	2000	2	0	2	Export	724	Spain	ESP	690	Seychelles	SYC								03	FISH,CRUSTACEANS,MOLLUSC	1	No Quantity							15598925			0
S3	2000	2000	2000	2	0	2	Export	724	Spain	ESP	699	India	IND								03	FISH,CRUSTACEANS,MOLLUSC	1	No Quantity							4280			0
S3	2000	2000	2000	2	0	2	Export	724	Spain	ESP	702	Singapore	SGP								03	FISH,CRUSTACEANS,MOLLUSC	1	No Quantity							3146873			0
S3	2000	2000	2000	2	0	2	Export	724	Spain	ESP	703	Slovakia	SVK								03	FISH,CRUSTACEANS,MOLLUSC	1	No Quantity							497079			0
S3	2000	2000	2000	2	0	2	Export	724	Spain	ESP	704	Viet Nam	VNM								03	FISH,CRUSTACEANS,MOLLUSC	1	No Quantity							282735			0
S3	2000	2000	2000	2	0	2	Export	724	Spain	ESP	705	Slovenia	SVN								03	FISH,CRUSTACEANS,MOLLUSC	1	No Quantity							3369910			0
S3	2000	2000	2000	2	0	2	Export	724	Spain	ESP	710	South Africa	ZAF								03	FISH,CRUSTACEANS,MOLLUSC	1	No Quantity							1585440			0
S3	2000	2000	2000	2	0	2	Export	724	Spain	ESP	752	Sweden	SWE								03	FISH,CRUSTACEANS,MOLLUSC	1	No Quantity							1683423			0
S3	2000	2000	2000	2	0	2	Export	724	Spain	ESP	757	Switzerland	CHE								03	FISH,CRUSTACEANS,MOLLUSC	1	No Quantity							7906062			0
S3	2000	2000	2000	2	0	2	Export	724	Spain	ESP	764	Thailand	THA								03	FISH,CRUSTACEANS,MOLLUSC	1	No Quantity							5425042			0
S3	2000	2000	2000	2	0	2	Export	724	Spain	ESP	784	United Arab Emirates	ARE								03	FISH,CRUSTACEANS,MOLLUSC	1	No Quantity							462046			0
S3	2000	2000	2000	2	0	2	Export	724	Spain	ESP	788	Tunisia	TUN								03	FISH,CRUSTACEANS,MOLLUSC	1	No Quantity							1049333			0
S3	2000	2000	2000	2	0	2	Export	724	Spain	ESP	792	Turkey	TUR								03	FISH,CRUSTACEANS,MOLLUSC	1	No Quantity							11823512			0
S3	2000	2000	2000	2	0	2	Export	724	Spain	ESP	795	Turkmenistan	TKM								03	FISH,CRUSTACEANS,MOLLUSC	1	No Quantity							2511			0
S3	2000	2000	2000	2	0	2	Export	724	Spain	ESP	804	Ukraine	UKR								03	FISH,CRUSTACEANS,MOLLUSC	1	No Quantity							452018			0
S3	2000	2000	2000	2	0	2	Export	724	Spain	ESP	818	Egypt	EGY								03	FISH,CRUSTACEANS,MOLLUSC	1	No Quantity							1066804			0
S3	2000	2000	2000	2	0	2	Export	724	Spain	ESP	826	United Kingdom	GBR								03	FISH,CRUSTACEANS,MOLLUSC	1	No Quantity							41182205			0
S3	2000	2000	2000	2	0	2	Export	724	Spain	ESP	842	USA	USA								03	FISH,CRUSTACEANS,MOLLUSC	1	No Quantity							23982980			0
S3	2000	2000	2000	2	0	2	Export	724	Spain	ESP	858	Uruguay	URY								03	FISH,CRUSTACEANS,MOLLUSC	1	No Quantity							1384544			0
S3	2000	2000	2000	2	0	2	Export	724	Spain	ESP	862	Venezuela	VEN								03	FISH,CRUSTACEANS,MOLLUSC	1	No Quantity							2118799			0
S3	2000	2000	2000	2	0	2	Export	724	Spain	ESP	891	Serbia and Montenegro	SCG								03	FISH,CRUSTACEANS,MOLLUSC	1	No Quantity							477970			0
S3	2000	2000	2000	2	0	2	Export	724	Spain	ESP	894	Zambia	ZMB								03	FISH,CRUSTACEANS,MOLLUSC	1	No Quantity							13766			0
S3	2000	2000	2000	2	0	2	Export	724	Spain	ESP	899	Areas, nes									03	FISH,CRUSTACEANS,MOLLUSC	1	No Quantity							389638			0
S3	2000	2000	2000	2	0	2	Export	716	Zimbabwe	ZWE	0	World	WLD								04	CEREALS,CEREAL PREPRTNS.	1	No Quantity							29438671			0
S3	2000	2000	2000	2	0	2	Export	716	Zimbabwe	ZWE	24	Angola	AGO								04	CEREALS,CEREAL PREPRTNS.	1	No Quantity							542413			0
S3	2000	2000	2000	2	0	2	Export	716	Zimbabwe	ZWE	36	Australia	AUS								04	CEREALS,CEREAL PREPRTNS.	1	No Quantity							7098			0
S3	2000	2000	2000	2	0	2	Export	716	Zimbabwe	ZWE	40	Austria	AUT								04	CEREALS,CEREAL PREPRTNS.	1	No Quantity							839			0
S3	2000	2000	2000	2	0	2	Export	716	Zimbabwe	ZWE	56	Belgium	BEL								04	CEREALS,CEREAL PREPRTNS.	1	No Quantity							3778			0
S3	2000	2000	2000	2	0	2	Export	716	Zimbabwe	ZWE	72	Botswana	BWA								04	CEREALS,CEREAL PREPRTNS.	1	No Quantity							2413944			0
S3	2000	2000	2000	2	0	2	Export	716	Zimbabwe	ZWE	76	Brazil	BRA								04	CEREALS,CEREAL PREPRTNS.	1	No Quantity							268913			0
S3	2000	2000	2000	2	0	2	Export	716	Zimbabwe	ZWE	108	Burundi	BDI								04	CEREALS,CEREAL PREPRTNS.	1	No Quantity							490992			0
S3	2000	2000	2000	2	0	2	Export	716	Zimbabwe	ZWE	120	Cameroon	CMR								04	CEREALS,CEREAL PREPRTNS.	1	No Quantity							27547			0
S3	2000	2000	2000	2	0	2	Export	716	Zimbabwe	ZWE	178	Congo	COG								04	CEREALS,CEREAL PREPRTNS.	1	No Quantity							206067			0
S3	2000	2000	2000	2	0	2	Export	716	Zimbabwe	ZWE	180	Dem. Rep. of the Congo	COD								04	CEREALS,CEREAL PREPRTNS.	1	No Quantity							3785175			0
S3	2000	2000	2000	2	0	2	Export	716	Zimbabwe	ZWE	231	Ethiopia	ETH								04	CEREALS,CEREAL PREPRTNS.	1	No Quantity							3365			0
S3	2000	2000	2000	2	0	2	Export	716	Zimbabwe	ZWE	251	France	FRA								04	CEREALS,CEREAL PREPRTNS.	1	No Quantity							5485			0
S3	2000	2000	2000	2	0	2	Export	716	Zimbabwe	ZWE	276	Germany	DEU								04	CEREALS,CEREAL PREPRTNS.	1	No Quantity							13874			0
S3	2000	2000	2000	2	0	2	Export	716	Zimbabwe	ZWE	372	Ireland	IRL								04	CEREALS,CEREAL PREPRTNS.	1	No Quantity							4248			0
S3	2000	2000	2000	2	0	2	Export	716	Zimbabwe	ZWE	384	Côte d'Ivoire	CIV								04	CEREALS,CEREAL PREPRTNS.	1	No Quantity							6972			0
S3	2000	2000	2000	2	0	2	Export	716	Zimbabwe	ZWE	404	Kenya	KEN								04	CEREALS,CEREAL PREPRTNS.	1	No Quantity							596257			0
S3	2000	2000	2000	2	0	2	Export	716	Zimbabwe	ZWE	426	Lesotho	LSO								04	CEREALS,CEREAL PREPRTNS.	1	No Quantity							527585			0
S3	2000	2000	2000	2	0	2	Export	716	Zimbabwe	ZWE	454	Malawi	MWI								04	CEREALS,CEREAL PREPRTNS.	1	No Quantity							4075229			0
S3	2000	2000	2000	2	0	2	Export	716	Zimbabwe	ZWE	480	Mauritius	MUS								04	CEREALS,CEREAL PREPRTNS.	1	No Quantity							26535			0
S3	2000	2000	2000	2	0	2	Export	716	Zimbabwe	ZWE	508	Mozambique	MOZ								04	CEREALS,CEREAL PREPRTNS.	1	No Quantity							2376136			0
S3	2000	2000	2000	2	0	2	Export	716	Zimbabwe	ZWE	516	Namibia	NAM								04	CEREALS,CEREAL PREPRTNS.	1	No Quantity							19285			0
S3	2000	2000	2000	2	0	2	Export	716	Zimbabwe	ZWE	528	Netherlands	NLD								04	CEREALS,CEREAL PREPRTNS.	1	No Quantity							143355			0
S3	2000	2000	2000	2	0	2	Export	716	Zimbabwe	ZWE	554	New Zealand	NZL								04	CEREALS,CEREAL PREPRTNS.	1	No Quantity							388			0
S3	2000	2000	2000	2	0	2	Export	716	Zimbabwe	ZWE	586	Pakistan	PAK								04	CEREALS,CEREAL PREPRTNS.	1	No Quantity							7490			0
S3	2000	2000	2000	2	0	2	Export	716	Zimbabwe	ZWE	682	Saudi Arabia	SAU								04	CEREALS,CEREAL PREPRTNS.	1	No Quantity							182			0
S3	2000	2000	2000	2	0	2	Export	716	Zimbabwe	ZWE	699	India	IND								04	CEREALS,CEREAL PREPRTNS.	1	No Quantity							8012			0
S3	2000	2000	2000	2	0	2	Export	716	Zimbabwe	ZWE	706	Somalia	SOM								04	CEREALS,CEREAL PREPRTNS.	1	No Quantity							16			0
S3	2000	2000	2000	2	0	2	Export	716	Zimbabwe	ZWE	710	South Africa	ZAF								04	CEREALS,CEREAL PREPRTNS.	1	No Quantity							3549181			0
S3	2000	2000	2000	2	0	2	Export	716	Zimbabwe	ZWE	748	Swaziland	SWZ								04	CEREALS,CEREAL PREPRTNS.	1	No Quantity							269387			0
S3	2000	2000	2000	2	0	2	Export	716	Zimbabwe	ZWE	752	Sweden	SWE								04	CEREALS,CEREAL PREPRTNS.	1	No Quantity							11586			0
S3	2000	2000	2000	2	0	2	Export	716	Zimbabwe	ZWE	757	Switzerland	CHE								04	CEREALS,CEREAL PREPRTNS.	1	No Quantity							515			0
S3	2000	2000	2000	2	0	2	Export	716	Zimbabwe	ZWE	800	Uganda	UGA								04	CEREALS,CEREAL PREPRTNS.	1	No Quantity							91837			0
S3	2000	2000	2000	2	0	2	Export	716	Zimbabwe	ZWE	826	United Kingdom	GBR								04	CEREALS,CEREAL PREPRTNS.	1	No Quantity							888330			0
S3	2000	2000	2000	2	0	2	Export	716	Zimbabwe	ZWE	834	United Rep. of Tanzania	TZA								04	CEREALS,CEREAL PREPRTNS.	1	No Quantity							167138			0
S3	2000	2000	2000	2	0	2	Export	716	Zimbabwe	ZWE	842	USA	USA								04	CEREALS,CEREAL PREPRTNS.	1	No Quantity							79			0
S3	2000	2000	2000	2	0	2	Export	716	Zimbabwe	ZWE	894	Zambia	ZMB								04	CEREALS,CEREAL PREPRTNS.	1	No Quantity							8899440			0
S3	2000	2000	2000	2	0	2	Export	724	Spain	ESP	0	World	WLD								04	CEREALS,CEREAL PREPRTNS.	1	No Quantity							579000478			0
S3	2000	2000	2000	2	0	2	Export	724	Spain	ESP	8	Albania	ALB								04	CEREALS,CEREAL PREPRTNS.	1	No Quantity							4674			0
S3	2000	2000	2000	2	0	2	Export	724	Spain	ESP	12	Algeria	DZA								04	CEREALS,CEREAL PREPRTNS.	1	No Quantity							8861601			0
S3	2000	2000	2000	2	0	2	Export	724	Spain	ESP	20	Andorra	AND								04	CEREALS,CEREAL PREPRTNS.	1	No Quantity							5607867			0
S3	2000	2000	2000	2	0	2	Export	724	Spain	ESP	24	Angola	AGO								04	CEREALS,CEREAL PREPRTNS.	1	No Quantity							2505968			0
S3	2000	2000	2000	2	0	2	Export	724	Spain	ESP	28	Antigua and Barbuda	ATG								04	CEREALS,CEREAL PREPRTNS.	1	No Quantity							24093			0
S3	2000	2000	2000	2	0	2	Export	724	Spain	ESP	31	Azerbaijan	AZE								04	CEREALS,CEREAL PREPRTNS.	1	No Quantity							34577			0
S3	2000	2000	2000	2	0	2	Export	724	Spain	ESP	32	Argentina	ARG								04	CEREALS,CEREAL PREPRTNS.	1	No Quantity							541106			0
S3	2000	2000	2000	2	0	2	Export	724	Spain	ESP	36	Australia	AUS								04	CEREALS,CEREAL PREPRTNS.	1	No Quantity							58739			0
S3	2000	2000	2000	2	0	2	Export	724	Spain	ESP	40	Austria	AUT								04	CEREALS,CEREAL PREPRTNS.	1	No Quantity							968101			0
S3	2000	2000	2000	2	0	2	Export	724	Spain	ESP	48	Bahrain	BHR								04	CEREALS,CEREAL PREPRTNS.	1	No Quantity							45296			0
S3	2000	2000	2000	2	0	2	Export	724	Spain	ESP	51	Armenia	ARM								04	CEREALS,CEREAL PREPRTNS.	1	No Quantity							20551			0
S3	2000	2000	2000	2	0	2	Export	724	Spain	ESP	56	Belgium	BEL								04	CEREALS,CEREAL PREPRTNS.	1	No Quantity							56478493			0
S3	2000	2000	2000	2	0	2	Export	724	Spain	ESP	68	Bolivia (Plurinational State of)	BOL								04	CEREALS,CEREAL PREPRTNS.	1	No Quantity							11690			0
S3	2000	2000	2000	2	0	2	Export	724	Spain	ESP	70	Bosnia Herzegovina	BIH								04	CEREALS,CEREAL PREPRTNS.	1	No Quantity							146022			0
S3	2000	2000	2000	2	0	2	Export	724	Spain	ESP	76	Brazil	BRA								04	CEREALS,CEREAL PREPRTNS.	1	No Quantity							111305			0
S3	2000	2000	2000	2	0	2	Export	724	Spain	ESP	100	Bulgaria	BGR								04	CEREALS,CEREAL PREPRTNS.	1	No Quantity							94422			0
S3	2000	2000	2000	2	0	2	Export	724	Spain	ESP	120	Cameroon	CMR								04	CEREALS,CEREAL PREPRTNS.	1	No Quantity							72732			0
S3	2000	2000	2000	2	0	2	Export	724	Spain	ESP	124	Canada	CAN								04	CEREALS,CEREAL PREPRTNS.	1	No Quantity							1547389			0
S3	2000	2000	2000	2	0	2	Export	724	Spain	ESP	132	Cabo Verde	CPV								04	CEREALS,CEREAL PREPRTNS.	1	No Quantity							504102			0
S3	2000	2000	2000	2	0	2	Export	724	Spain	ESP	140	Central African Rep.	CAF								04	CEREALS,CEREAL PREPRTNS.	1	No Quantity							4682			0
S3	2000	2000	2000	2	0	2	Export	724	Spain	ESP	152	Chile	CHL								04	CEREALS,CEREAL PREPRTNS.	1	No Quantity							1293267			0
S3	2000	2000	2000	2	0	2	Export	724	Spain	ESP	156	China	CHN								04	CEREALS,CEREAL PREPRTNS.	1	No Quantity							82164			0
S3	2000	2000	2000	2	0	2	Export	724	Spain	ESP	170	Colombia	COL								04	CEREALS,CEREAL PREPRTNS.	1	No Quantity							295236			0
S3	2000	2000	2000	2	0	2	Export	724	Spain	ESP	178	Congo	COG								04	CEREALS,CEREAL PREPRTNS.	1	No Quantity							106800			0
S3	2000	2000	2000	2	0	2	Export	724	Spain	ESP	180	Dem. Rep. of the Congo	COD								04	CEREALS,CEREAL PREPRTNS.	1	No Quantity							105578			0
S3	2000	2000	2000	2	0	2	Export	724	Spain	ESP	188	Costa Rica	CRI								04	CEREALS,CEREAL PREPRTNS.	1	No Quantity							165495			0
S3	2000	2000	2000	2	0	2	Export	724	Spain	ESP	191	Croatia	HRV								04	CEREALS,CEREAL PREPRTNS.	1	No Quantity							81803			0
S3	2000	2000	2000	2	0	2	Export	724	Spain	ESP	192	Cuba	CUB								04	CEREALS,CEREAL PREPRTNS.	1	No Quantity							15408709			0
S3	2000	2000	2000	2	0	2	Export	724	Spain	ESP	196	Cyprus	CYP								04	CEREALS,CEREAL PREPRTNS.	1	No Quantity							3043735			0
S3	2000	2000	2000	2	0	2	Export	724	Spain	ESP	203	Czechia	CZE								04	CEREALS,CEREAL PREPRTNS.	1	No Quantity							533771			0
S3	2000	2000	2000	2	0	2	Export	724	Spain	ESP	204	Benin	BEN								04	CEREALS,CEREAL PREPRTNS.	1	No Quantity							212961			0
S3	2000	2000	2000	2	0	2	Export	724	Spain	ESP	208	Denmark	DNK								04	CEREALS,CEREAL PREPRTNS.	1	No Quantity							1492757			0
S3	2000	2000	2000	2	0	2	Export	724	Spain	ESP	214	Dominican Rep.	DOM								04	CEREALS,CEREAL PREPRTNS.	1	No Quantity							969647			0
S3	2000	2000	2000	2	0	2	Export	724	Spain	ESP	218	Ecuador	ECU								04	CEREALS,CEREAL PREPRTNS.	1	No Quantity							36493			0
S3	2000	2000	2000	2	0	2	Export	724	Spain	ESP	222	El Salvador	SLV								04	CEREALS,CEREAL PREPRTNS.	1	No Quantity							15087			0
S3	2000	2000	2000	2	0	2	Export	724	Spain	ESP	226	Equatorial Guinea	GNQ								04	CEREALS,CEREAL PREPRTNS.	1	No Quantity							690286			0
S3	2000	2000	2000	2	0	2	Export	724	Spain	ESP	231	Ethiopia	ETH								04	CEREALS,CEREAL PREPRTNS.	1	No Quantity							19692			0
S3	2000	2000	2000	2	0	2	Export	724	Spain	ESP	233	Estonia	EST								04	CEREALS,CEREAL PREPRTNS.	1	No Quantity							9819			0
S3	2000	2000	2000	2	0	2	Export	724	Spain	ESP	246	Finland	FIN								04	CEREALS,CEREAL PREPRTNS.	1	No Quantity							6239898			0
S3	2000	2000	2000	2	0	2	Export	724	Spain	ESP	251	France	FRA								04	CEREALS,CEREAL PREPRTNS.	1	No Quantity							87397066			0
S3	2000	2000	2000	2	0	2	Export	724	Spain	ESP	262	Djibouti	DJI								04	CEREALS,CEREAL PREPRTNS.	1	No Quantity							70416			0
S3	2000	2000	2000	2	0	2	Export	724	Spain	ESP	266	Gabon	GAB								04	CEREALS,CEREAL PREPRTNS.	1	No Quantity							58452			0
S3	2000	2000	2000	2	0	2	Export	724	Spain	ESP	270	Gambia	GMB								04	CEREALS,CEREAL PREPRTNS.	1	No Quantity							11335			0
S3	2000	2000	2000	2	0	2	Export	724	Spain	ESP	276	Germany	DEU								04	CEREALS,CEREAL PREPRTNS.	1	No Quantity							36644098			0
S3	2000	2000	2000	2	0	2	Export	724	Spain	ESP	288	Ghana	GHA								04	CEREALS,CEREAL PREPRTNS.	1	No Quantity							101939			0
S3	2000	2000	2000	2	0	2	Export	724	Spain	ESP	292	Gibraltar	GIB								04	CEREALS,CEREAL PREPRTNS.	1	No Quantity							1028465			0
S3	2000	2000	2000	2	0	2	Export	724	Spain	ESP	300	Greece	GRC								04	CEREALS,CEREAL PREPRTNS.	1	No Quantity							9740060			0
S3	2000	2000	2000	2	0	2	Export	724	Spain	ESP	320	Guatemala	GTM								04	CEREALS,CEREAL PREPRTNS.	1	No Quantity							20543			0
S3	2000	2000	2000	2	0	2	Export	724	Spain	ESP	324	Guinea	GIN								04	CEREALS,CEREAL PREPRTNS.	1	No Quantity							149316			0
S3	2000	2000	2000	2	0	2	Export	724	Spain	ESP	332	Haiti	HTI								04	CEREALS,CEREAL PREPRTNS.	1	No Quantity							521638			0
S3	2000	2000	2000	2	0	2	Export	724	Spain	ESP	340	Honduras	HND								04	CEREALS,CEREAL PREPRTNS.	1	No Quantity							830			0
S3	2000	2000	2000	2	0	2	Export	724	Spain	ESP	344	China, Hong Kong SAR	HKG								04	CEREALS,CEREAL PREPRTNS.	1	No Quantity							399692			0
S3	2000	2000	2000	2	0	2	Export	724	Spain	ESP	348	Hungary	HUN								04	CEREALS,CEREAL PREPRTNS.	1	No Quantity							329419			0
S3	2000	2000	2000	2	0	2	Export	724	Spain	ESP	352	Iceland	ISL								04	CEREALS,CEREAL PREPRTNS.	1	No Quantity							59415			0
S3	2000	2000	2000	2	0	2	Export	724	Spain	ESP	372	Ireland	IRL								04	CEREALS,CEREAL PREPRTNS.	1	No Quantity							1809258			0
S3	2000	2000	2000	2	0	2	Export	724	Spain	ESP	376	Israel	ISR								04	CEREALS,CEREAL PREPRTNS.	1	No Quantity							3951025			0
S3	2000	2000	2000	2	0	2	Export	724	Spain	ESP	381	Italy	ITA								04	CEREALS,CEREAL PREPRTNS.	1	No Quantity							62283626			0
S3	2000	2000	2000	2	0	2	Export	724	Spain	ESP	384	Côte d'Ivoire	CIV								04	CEREALS,CEREAL PREPRTNS.	1	No Quantity							130042			0
S3	2000	2000	2000	2	0	2	Export	724	Spain	ESP	388	Jamaica	JAM								04	CEREALS,CEREAL PREPRTNS.	1	No Quantity							25369			0
S3	2000	2000	2000	2	0	2	Export	724	Spain	ESP	392	Japan	JPN								04	CEREALS,CEREAL PREPRTNS.	1	No Quantity							1003071			0
S3	2000	2000	2000	2	0	2	Export	724	Spain	ESP	400	Jordan	JOR								04	CEREALS,CEREAL PREPRTNS.	1	No Quantity							1519870			0
S3	2000	2000	2000	2	0	2	Export	724	Spain	ESP	404	Kenya	KEN								04	CEREALS,CEREAL PREPRTNS.	1	No Quantity							9922			0
S3	2000	2000	2000	2	0	2	Export	724	Spain	ESP	408	Dem. People's Rep. of Korea	PRK								04	CEREALS,CEREAL PREPRTNS.	1	No Quantity							12681			0
S3	2000	2000	2000	2	0	2	Export	724	Spain	ESP	410	Rep. of Korea	KOR								04	CEREALS,CEREAL PREPRTNS.	1	No Quantity							435603			0
S3	2000	2000	2000	2	0	2	Export	724	Spain	ESP	414	Kuwait	KWT								04	CEREALS,CEREAL PREPRTNS.	1	No Quantity							116305			0
S3	2000	2000	2000	2	0	2	Export	724	Spain	ESP	422	Lebanon	LBN								04	CEREALS,CEREAL PREPRTNS.	1	No Quantity							2302036			0
S3	2000	2000	2000	2	0	2	Export	724	Spain	ESP	428	Latvia	LVA								04	CEREALS,CEREAL PREPRTNS.	1	No Quantity							6478			0
S3	2000	2000	2000	2	0	2	Export	724	Spain	ESP	430	Liberia	LBR								04	CEREALS,CEREAL PREPRTNS.	1	No Quantity							1881609			0
S3	2000	2000	2000	2	0	2	Export	724	Spain	ESP	434	Libya	LBY								04	CEREALS,CEREAL PREPRTNS.	1	No Quantity							8517474			0
S3	2000	2000	2000	2	0	2	Export	724	Spain	ESP	440	Lithuania	LTU								04	CEREALS,CEREAL PREPRTNS.	1	No Quantity							36895			0
S3	2000	2000	2000	2	0	2	Export	724	Spain	ESP	442	Luxembourg	LUX								04	CEREALS,CEREAL PREPRTNS.	1	No Quantity							44645			0
S3	2000	2000	2000	2	0	2	Export	724	Spain	ESP	458	Malaysia	MYS								04	CEREALS,CEREAL PREPRTNS.	1	No Quantity							5154			0
S3	2000	2000	2000	2	0	2	Export	724	Spain	ESP	466	Mali	MLI								04	CEREALS,CEREAL PREPRTNS.	1	No Quantity							309297			0
S3	2000	2000	2000	2	0	2	Export	724	Spain	ESP	470	Malta	MLT								04	CEREALS,CEREAL PREPRTNS.	1	No Quantity							304756			0
S3	2000	2000	2000	2	0	2	Export	724	Spain	ESP	478	Mauritania	MRT								04	CEREALS,CEREAL PREPRTNS.	1	No Quantity							1202229			0
S3	2000	2000	2000	2	0	2	Export	724	Spain	ESP	480	Mauritius	MUS								04	CEREALS,CEREAL PREPRTNS.	1	No Quantity							24638			0
S3	2000	2000	2000	2	0	2	Export	724	Spain	ESP	484	Mexico	MEX								04	CEREALS,CEREAL PREPRTNS.	1	No Quantity							620689			0
S3	2000	2000	2000	2	0	2	Export	724	Spain	ESP	490	Other Asia, nes									04	CEREALS,CEREAL PREPRTNS.	1	No Quantity							8410			0
S3	2000	2000	2000	2	0	2	Export	724	Spain	ESP	496	Mongolia	MNG								04	CEREALS,CEREAL PREPRTNS.	1	No Quantity							23113			0
S3	2000	2000	2000	2	0	2	Export	724	Spain	ESP	504	Morocco	MAR								04	CEREALS,CEREAL PREPRTNS.	1	No Quantity							5577926			0
S3	2000	2000	2000	2	0	2	Export	724	Spain	ESP	512	Oman	OMN								04	CEREALS,CEREAL PREPRTNS.	1	No Quantity							13447			0
S3	2000	2000	2000	2	0	2	Export	724	Spain	ESP	516	Namibia	NAM								04	CEREALS,CEREAL PREPRTNS.	1	No Quantity							24176			0
S3	2000	2000	2000	2	0	2	Export	724	Spain	ESP	524	Nepal	NPL								04	CEREALS,CEREAL PREPRTNS.	1	No Quantity							894			0
S3	2000	2000	2000	2	0	2	Export	724	Spain	ESP	528	Netherlands	NLD								04	CEREALS,CEREAL PREPRTNS.	1	No Quantity							24009371			0
S3	2000	2000	2000	2	0	2	Export	724	Spain	ESP	530	Neth. Antilles	ANT								04	CEREALS,CEREAL PREPRTNS.	1	No Quantity							51780			0
S3	2000	2000	2000	2	0	2	Export	724	Spain	ESP	554	New Zealand	NZL								04	CEREALS,CEREAL PREPRTNS.	1	No Quantity							21867			0
S3	2000	2000	2000	2	0	2	Export	724	Spain	ESP	558	Nicaragua	NIC								04	CEREALS,CEREAL PREPRTNS.	1	No Quantity							380325			0
S3	2000	2000	2000	2	0	2	Export	724	Spain	ESP	562	Niger	NER								04	CEREALS,CEREAL PREPRTNS.	1	No Quantity							15392			0
S3	2000	2000	2000	2	0	2	Export	724	Spain	ESP	566	Nigeria	NGA								04	CEREALS,CEREAL PREPRTNS.	1	No Quantity							183970			0
S3	2000	2000	2000	2	0	2	Export	724	Spain	ESP	568	Other Europe, nes									04	CEREALS,CEREAL PREPRTNS.	1	No Quantity							10589			0
S3	2000	2000	2000	2	0	2	Export	724	Spain	ESP	579	Norway	NOR								04	CEREALS,CEREAL PREPRTNS.	1	No Quantity							286051			0
S3	2000	2000	2000	2	0	2	Export	724	Spain	ESP	591	Panama	PAN								04	CEREALS,CEREAL PREPRTNS.	1	No Quantity							108959			0
S3	2000	2000	2000	2	0	2	Export	724	Spain	ESP	604	Peru	PER								04	CEREALS,CEREAL PREPRTNS.	1	No Quantity							17139			0
S3	2000	2000	2000	2	0	2	Export	724	Spain	ESP	608	Philippines	PHL								04	CEREALS,CEREAL PREPRTNS.	1	No Quantity							19183			0
S3	2000	2000	2000	2	0	2	Export	724	Spain	ESP	616	Poland	POL								04	CEREALS,CEREAL PREPRTNS.	1	No Quantity							1157662			0
S3	2000	2000	2000	2	0	2	Export	724	Spain	ESP	620	Portugal	PRT								04	CEREALS,CEREAL PREPRTNS.	1	No Quantity							136889283			0
S3	2000	2000	2000	2	0	2	Export	724	Spain	ESP	634	Qatar	QAT								04	CEREALS,CEREAL PREPRTNS.	1	No Quantity							129589			0
S3	2000	2000	2000	2	0	2	Export	724	Spain	ESP	642	Romania	ROU								04	CEREALS,CEREAL PREPRTNS.	1	No Quantity							757398			0
S3	2000	2000	2000	2	0	2	Export	724	Spain	ESP	643	Russian Federation	RUS								04	CEREALS,CEREAL PREPRTNS.	1	No Quantity							1144959			0
S3	2000	2000	2000	2	0	2	Export	724	Spain	ESP	646	Rwanda	RWA								04	CEREALS,CEREAL PREPRTNS.	1	No Quantity							146404			0
S3	2000	2000	2000	2	0	2	Export	724	Spain	ESP	659	Saint Kitts and Nevis	KNA								04	CEREALS,CEREAL PREPRTNS.	1	No Quantity							86293			0
S3	2000	2000	2000	2	0	2	Export	724	Spain	ESP	678	Sao Tome and Principe	STP								04	CEREALS,CEREAL PREPRTNS.	1	No Quantity							5877			0
S3	2000	2000	2000	2	0	2	Export	724	Spain	ESP	682	Saudi Arabia	SAU								04	CEREALS,CEREAL PREPRTNS.	1	No Quantity							2955721			0
S3	2000	2000	2000	2	0	2	Export	724	Spain	ESP	686	Senegal	SEN								04	CEREALS,CEREAL PREPRTNS.	1	No Quantity							1302397			0
S3	2000	2000	2000	2	0	2	Export	724	Spain	ESP	694	Sierra Leone	SLE								04	CEREALS,CEREAL PREPRTNS.	1	No Quantity							10472			0
S3	2000	2000	2000	2	0	2	Export	724	Spain	ESP	699	India	IND								04	CEREALS,CEREAL PREPRTNS.	1	No Quantity							2460			0
S3	2000	2000	2000	2	0	2	Export	724	Spain	ESP	702	Singapore	SGP								04	CEREALS,CEREAL PREPRTNS.	1	No Quantity							863			0
S3	2000	2000	2000	2	0	2	Export	724	Spain	ESP	703	Slovakia	SVK								04	CEREALS,CEREAL PREPRTNS.	1	No Quantity							425905			0
S3	2000	2000	2000	2	0	2	Export	724	Spain	ESP	705	Slovenia	SVN								04	CEREALS,CEREAL PREPRTNS.	1	No Quantity							211688			0
S3	2000	2000	2000	2	0	2	Export	724	Spain	ESP	710	South Africa	ZAF								04	CEREALS,CEREAL PREPRTNS.	1	No Quantity							76680			0
S3	2000	2000	2000	2	0	2	Export	724	Spain	ESP	716	Zimbabwe	ZWE								04	CEREALS,CEREAL PREPRTNS.	1	No Quantity							36871			0
S3	2000	2000	2000	2	0	2	Export	724	Spain	ESP	736	Fmr Sudan	SDN								04	CEREALS,CEREAL PREPRTNS.	1	No Quantity							717465			0
S3	2000	2000	2000	2	0	2	Export	724	Spain	ESP	752	Sweden	SWE								04	CEREALS,CEREAL PREPRTNS.	1	No Quantity							3559037			0
S3	2000	2000	2000	2	0	2	Export	724	Spain	ESP	757	Switzerland	CHE								04	CEREALS,CEREAL PREPRTNS.	1	No Quantity							6359012			0
S3	2000	2000	2000	2	0	2	Export	724	Spain	ESP	760	Syria	SYR								04	CEREALS,CEREAL PREPRTNS.	1	No Quantity							2375961			0
S3	2000	2000	2000	2	0	2	Export	724	Spain	ESP	764	Thailand	THA								04	CEREALS,CEREAL PREPRTNS.	1	No Quantity							36772			0
S3	2000	2000	2000	2	0	2	Export	724	Spain	ESP	768	Togo	TGO								04	CEREALS,CEREAL PREPRTNS.	1	No Quantity							88014			0
S3	2000	2000	2000	2	0	2	Export	724	Spain	ESP	784	United Arab Emirates	ARE								04	CEREALS,CEREAL PREPRTNS.	1	No Quantity							762634			0
S3	2000	2000	2000	2	0	2	Export	724	Spain	ESP	788	Tunisia	TUN								04	CEREALS,CEREAL PREPRTNS.	1	No Quantity							1783971			0
S3	2000	2000	2000	2	0	2	Export	724	Spain	ESP	792	Turkey	TUR								04	CEREALS,CEREAL PREPRTNS.	1	No Quantity							1790284			0
S3	2000	2000	2000	2	0	2	Export	724	Spain	ESP	804	Ukraine	UKR								04	CEREALS,CEREAL PREPRTNS.	1	No Quantity							457512			0
S3	2000	2000	2000	2	0	2	Export	724	Spain	ESP	818	Egypt	EGY								04	CEREALS,CEREAL PREPRTNS.	1	No Quantity							769309			0
S3	2000	2000	2000	2	0	2	Export	724	Spain	ESP	826	United Kingdom	GBR								04	CEREALS,CEREAL PREPRTNS.	1	No Quantity							42313483			0
S3	2000	2000	2000	2	0	2	Export	724	Spain	ESP	842	USA	USA								04	CEREALS,CEREAL PREPRTNS.	1	No Quantity							7698465			0
S3	2000	2000	2000	2	0	2	Export	724	Spain	ESP	854	Burkina Faso	BFA								04	CEREALS,CEREAL PREPRTNS.	1	No Quantity							52393			0
S3	2000	2000	2000	2	0	2	Export	724	Spain	ESP	858	Uruguay	URY								04	CEREALS,CEREAL PREPRTNS.	1	No Quantity							139096			0
S3	2000	2000	2000	2	0	2	Export	724	Spain	ESP	862	Venezuela	VEN								04	CEREALS,CEREAL PREPRTNS.	1	No Quantity							2308339			0
S3	2000	2000	2000	2	0	2	Export	724	Spain	ESP	887	Yemen	YEM								04	CEREALS,CEREAL PREPRTNS.	1	No Quantity							50933			0
S3	2000	2000	2000	2	0	2	Export	724	Spain	ESP	891	Serbia and Montenegro	SCG								04	CEREALS,CEREAL PREPRTNS.	1	No Quantity							112722			0
S3	2000	2000	2000	2	0	2	Export	716	Zimbabwe	ZWE	0	World	WLD								05	VEGETABLES AND FRUIT	1	No Quantity							41097543			0
S3	2000	2000	2000	2	0	2	Export	716	Zimbabwe	ZWE	24	Angola	AGO								05	VEGETABLES AND FRUIT	1	No Quantity							258764			0
S3	2000	2000	2000	2	0	2	Export	716	Zimbabwe	ZWE	36	Australia	AUS								05	VEGETABLES AND FRUIT	1	No Quantity							150613			0
S3	2000	2000	2000	2	0	2	Export	716	Zimbabwe	ZWE	56	Belgium	BEL								05	VEGETABLES AND FRUIT	1	No Quantity							292003			0
S3	2000	2000	2000	2	0	2	Export	716	Zimbabwe	ZWE	72	Botswana	BWA								05	VEGETABLES AND FRUIT	1	No Quantity							397327			0
S3	2000	2000	2000	2	0	2	Export	716	Zimbabwe	ZWE	120	Cameroon	CMR								05	VEGETABLES AND FRUIT	1	No Quantity							21717			0
S3	2000	2000	2000	2	0	2	Export	716	Zimbabwe	ZWE	124	Canada	CAN								05	VEGETABLES AND FRUIT	1	No Quantity							528595			0
S3	2000	2000	2000	2	0	2	Export	716	Zimbabwe	ZWE	152	Chile	CHL								05	VEGETABLES AND FRUIT	1	No Quantity							226706			0
S3	2000	2000	2000	2	0	2	Export	716	Zimbabwe	ZWE	174	Comoros	COM								05	VEGETABLES AND FRUIT	1	No Quantity							1022			0
S3	2000	2000	2000	2	0	2	Export	716	Zimbabwe	ZWE	178	Congo	COG								05	VEGETABLES AND FRUIT	1	No Quantity							11298			0
S3	2000	2000	2000	2	0	2	Export	716	Zimbabwe	ZWE	180	Dem. Rep. of the Congo	COD								05	VEGETABLES AND FRUIT	1	No Quantity							19919			0
S3	2000	2000	2000	2	0	2	Export	716	Zimbabwe	ZWE	208	Denmark	DNK								05	VEGETABLES AND FRUIT	1	No Quantity							113			0
S3	2000	2000	2000	2	0	2	Export	716	Zimbabwe	ZWE	212	Dominica	DMA								05	VEGETABLES AND FRUIT	1	No Quantity							1176			0
S3	2000	2000	2000	2	0	2	Export	716	Zimbabwe	ZWE	231	Ethiopia	ETH								05	VEGETABLES AND FRUIT	1	No Quantity							2314			0
S3	2000	2000	2000	2	0	2	Export	716	Zimbabwe	ZWE	251	France	FRA								05	VEGETABLES AND FRUIT	1	No Quantity							2006181			0
S3	2000	2000	2000	2	0	2	Export	716	Zimbabwe	ZWE	276	Germany	DEU								05	VEGETABLES AND FRUIT	1	No Quantity							1492311			0
S3	2000	2000	2000	2	0	2	Export	716	Zimbabwe	ZWE	344	China, Hong Kong SAR	HKG								05	VEGETABLES AND FRUIT	1	No Quantity							290293			0
S3	2000	2000	2000	2	0	2	Export	716	Zimbabwe	ZWE	372	Ireland	IRL								05	VEGETABLES AND FRUIT	1	No Quantity							23603			0
S3	2000	2000	2000	2	0	2	Export	716	Zimbabwe	ZWE	381	Italy	ITA								05	VEGETABLES AND FRUIT	1	No Quantity							74880			0
S3	2000	2000	2000	2	0	2	Export	716	Zimbabwe	ZWE	392	Japan	JPN								05	VEGETABLES AND FRUIT	1	No Quantity							11240			0
S3	2000	2000	2000	2	0	2	Export	716	Zimbabwe	ZWE	404	Kenya	KEN								05	VEGETABLES AND FRUIT	1	No Quantity							97236			0
S3	2000	2000	2000	2	0	2	Export	716	Zimbabwe	ZWE	454	Malawi	MWI								05	VEGETABLES AND FRUIT	1	No Quantity							345892			0
S3	2000	2000	2000	2	0	2	Export	716	Zimbabwe	ZWE	458	Malaysia	MYS								05	VEGETABLES AND FRUIT	1	No Quantity							3784			0
S3	2000	2000	2000	2	0	2	Export	716	Zimbabwe	ZWE	478	Mauritania	MRT								05	VEGETABLES AND FRUIT	1	No Quantity							1700			0
S3	2000	2000	2000	2	0	2	Export	716	Zimbabwe	ZWE	480	Mauritius	MUS								05	VEGETABLES AND FRUIT	1	No Quantity							129297			0
S3	2000	2000	2000	2	0	2	Export	716	Zimbabwe	ZWE	508	Mozambique	MOZ								05	VEGETABLES AND FRUIT	1	No Quantity							2436653			0
S3	2000	2000	2000	2	0	2	Export	716	Zimbabwe	ZWE	516	Namibia	NAM								05	VEGETABLES AND FRUIT	1	No Quantity							956			0
S3	2000	2000	2000	2	0	2	Export	716	Zimbabwe	ZWE	528	Netherlands	NLD								05	VEGETABLES AND FRUIT	1	No Quantity							3084681			0
S3	2000	2000	2000	2	0	2	Export	716	Zimbabwe	ZWE	554	New Zealand	NZL								05	VEGETABLES AND FRUIT	1	No Quantity							20161			0
S3	2000	2000	2000	2	0	2	Export	716	Zimbabwe	ZWE	620	Portugal	PRT								05	VEGETABLES AND FRUIT	1	No Quantity							10397			0
S3	2000	2000	2000	2	0	2	Export	716	Zimbabwe	ZWE	682	Saudi Arabia	SAU								05	VEGETABLES AND FRUIT	1	No Quantity							4276047			0
S3	2000	2000	2000	2	0	2	Export	716	Zimbabwe	ZWE	702	Singapore	SGP								05	VEGETABLES AND FRUIT	1	No Quantity							107788			0
S3	2000	2000	2000	2	0	2	Export	716	Zimbabwe	ZWE	706	Somalia	SOM								05	VEGETABLES AND FRUIT	1	No Quantity							11			0
S3	2000	2000	2000	2	0	2	Export	716	Zimbabwe	ZWE	710	South Africa	ZAF								05	VEGETABLES AND FRUIT	1	No Quantity							5811215			0
S3	2000	2000	2000	2	0	2	Export	716	Zimbabwe	ZWE	724	Spain	ESP								05	VEGETABLES AND FRUIT	1	No Quantity							6440			0
S3	2000	2000	2000	2	0	2	Export	716	Zimbabwe	ZWE	748	Swaziland	SWZ								05	VEGETABLES AND FRUIT	1	No Quantity							4894			0
S3	2000	2000	2000	2	0	2	Export	716	Zimbabwe	ZWE	752	Sweden	SWE								05	VEGETABLES AND FRUIT	1	No Quantity							202238			0
S3	2000	2000	2000	2	0	2	Export	716	Zimbabwe	ZWE	757	Switzerland	CHE								05	VEGETABLES AND FRUIT	1	No Quantity							36156			0
S3	2000	2000	2000	2	0	2	Export	716	Zimbabwe	ZWE	784	United Arab Emirates	ARE								05	VEGETABLES AND FRUIT	1	No Quantity							3821515			0
S3	2000	2000	2000	2	0	2	Export	716	Zimbabwe	ZWE	800	Uganda	UGA								05	VEGETABLES AND FRUIT	1	No Quantity							8573			0
S3	2000	2000	2000	2	0	2	Export	716	Zimbabwe	ZWE	818	Egypt	EGY								05	VEGETABLES AND FRUIT	1	No Quantity							5872			0
S3	2000	2000	2000	2	0	2	Export	716	Zimbabwe	ZWE	826	United Kingdom	GBR								05	VEGETABLES AND FRUIT	1	No Quantity							12089169			0
S3	2000	2000	2000	2	0	2	Export	716	Zimbabwe	ZWE	834	United Rep. of Tanzania	TZA								05	VEGETABLES AND FRUIT	1	No Quantity							72163			0
S3	2000	2000	2000	2	0	2	Export	716	Zimbabwe	ZWE	842	USA	USA								05	VEGETABLES AND FRUIT	1	No Quantity							959124			0
S3	2000	2000	2000	2	0	2	Export	716	Zimbabwe	ZWE	894	Zambia	ZMB								05	VEGETABLES AND FRUIT	1	No Quantity							1755507			0
S3	2000	2000	2000	2	0	2	Export	724	Spain	ESP	0	World	WLD								05	VEGETABLES AND FRUIT	1	No Quantity							6875397855			0
S3	2000	2000	2000	2	0	2	Export	724	Spain	ESP	8	Albania	ALB								05	VEGETABLES AND FRUIT	1	No Quantity							12837			0
S3	2000	2000	2000	2	0	2	Export	724	Spain	ESP	12	Algeria	DZA								05	VEGETABLES AND FRUIT	1	No Quantity							5696837			0
S3	2000	2000	2000	2	0	2	Export	724	Spain	ESP	20	Andorra	AND								05	VEGETABLES AND FRUIT	1	No Quantity							8113659			0
S3	2000	2000	2000	2	0	2	Export	724	Spain	ESP	24	Angola	AGO								05	VEGETABLES AND FRUIT	1	No Quantity							1005986			0
S3	2000	2000	2000	2	0	2	Export	724	Spain	ESP	28	Antigua and Barbuda	ATG								05	VEGETABLES AND FRUIT	1	No Quantity							10712			0
S3	2000	2000	2000	2	0	2	Export	724	Spain	ESP	31	Azerbaijan	AZE								05	VEGETABLES AND FRUIT	1	No Quantity							11820			0
S3	2000	2000	2000	2	0	2	Export	724	Spain	ESP	32	Argentina	ARG								05	VEGETABLES AND FRUIT	1	No Quantity							15216211			0
S3	2000	2000	2000	2	0	2	Export	724	Spain	ESP	36	Australia	AUS								05	VEGETABLES AND FRUIT	1	No Quantity							11385479			0
S3	2000	2000	2000	2	0	2	Export	724	Spain	ESP	40	Austria	AUT								05	VEGETABLES AND FRUIT	1	No Quantity							88161197			0
S3	2000	2000	2000	2	0	2	Export	724	Spain	ESP	48	Bahrain	BHR								05	VEGETABLES AND FRUIT	1	No Quantity							1204841			0
S3	2000	2000	2000	2	0	2	Export	724	Spain	ESP	50	Bangladesh	BGD								05	VEGETABLES AND FRUIT	1	No Quantity							76742			0
S3	2000	2000	2000	2	0	2	Export	724	Spain	ESP	51	Armenia	ARM								05	VEGETABLES AND FRUIT	1	No Quantity							605316			0
S3	2000	2000	2000	2	0	2	Export	724	Spain	ESP	56	Belgium	BEL								05	VEGETABLES AND FRUIT	1	No Quantity							206438155			0
S3	2000	2000	2000	2	0	2	Export	724	Spain	ESP	68	Bolivia (Plurinational State of)	BOL								05	VEGETABLES AND FRUIT	1	No Quantity							33933			0
S3	2000	2000	2000	2	0	2	Export	724	Spain	ESP	70	Bosnia Herzegovina	BIH								05	VEGETABLES AND FRUIT	1	No Quantity							2677486			0
S3	2000	2000	2000	2	0	2	Export	724	Spain	ESP	76	Brazil	BRA								05	VEGETABLES AND FRUIT	1	No Quantity							31264972			0
S3	2000	2000	2000	2	0	2	Export	724	Spain	ESP	84	Belize	BLZ								05	VEGETABLES AND FRUIT	1	No Quantity							7528			0
S3	2000	2000	2000	2	0	2	Export	724	Spain	ESP	96	Brunei Darussalam	BRN								05	VEGETABLES AND FRUIT	1	No Quantity							14670			0
S3	2000	2000	2000	2	0	2	Export	724	Spain	ESP	100	Bulgaria	BGR								05	VEGETABLES AND FRUIT	1	No Quantity							397847			0
S3	2000	2000	2000	2	0	2	Export	724	Spain	ESP	112	Belarus	BLR								05	VEGETABLES AND FRUIT	1	No Quantity							2298522			0
S3	2000	2000	2000	2	0	2	Export	724	Spain	ESP	120	Cameroon	CMR								05	VEGETABLES AND FRUIT	1	No Quantity							1034214			0
S3	2000	2000	2000	2	0	2	Export	724	Spain	ESP	124	Canada	CAN								05	VEGETABLES AND FRUIT	1	No Quantity							47452073			0
S3	2000	2000	2000	2	0	2	Export	724	Spain	ESP	132	Cabo Verde	CPV								05	VEGETABLES AND FRUIT	1	No Quantity							101243			0
S3	2000	2000	2000	2	0	2	Export	724	Spain	ESP	140	Central African Rep.	CAF								05	VEGETABLES AND FRUIT	1	No Quantity							647			0
S3	2000	2000	2000	2	0	2	Export	724	Spain	ESP	144	Sri Lanka	LKA								05	VEGETABLES AND FRUIT	1	No Quantity							207889			0
S3	2000	2000	2000	2	0	2	Export	724	Spain	ESP	152	Chile	CHL								05	VEGETABLES AND FRUIT	1	No Quantity							1275886			0
S3	2000	2000	2000	2	0	2	Export	724	Spain	ESP	156	China	CHN								05	VEGETABLES AND FRUIT	1	No Quantity							441535			0
S3	2000	2000	2000	2	0	2	Export	724	Spain	ESP	170	Colombia	COL								05	VEGETABLES AND FRUIT	1	No Quantity							709550			0
S3	2000	2000	2000	2	0	2	Export	724	Spain	ESP	175	Mayotte	MYT								05	VEGETABLES AND FRUIT	1	No Quantity							54634			0
S3	2000	2000	2000	2	0	2	Export	724	Spain	ESP	178	Congo	COG								05	VEGETABLES AND FRUIT	1	No Quantity							40520			0
S3	2000	2000	2000	2	0	2	Export	724	Spain	ESP	180	Dem. Rep. of the Congo	COD								05	VEGETABLES AND FRUIT	1	No Quantity							1959			0
S3	2000	2000	2000	2	0	2	Export	724	Spain	ESP	188	Costa Rica	CRI								05	VEGETABLES AND FRUIT	1	No Quantity							248966			0
S3	2000	2000	2000	2	0	2	Export	724	Spain	ESP	191	Croatia	HRV								05	VEGETABLES AND FRUIT	1	No Quantity							5732945			0
S3	2000	2000	2000	2	0	2	Export	724	Spain	ESP	192	Cuba	CUB								05	VEGETABLES AND FRUIT	1	No Quantity							4974542			0
S3	2000	2000	2000	2	0	2	Export	724	Spain	ESP	196	Cyprus	CYP								05	VEGETABLES AND FRUIT	1	No Quantity							1203339			0
S3	2000	2000	2000	2	0	2	Export	724	Spain	ESP	203	Czechia	CZE								05	VEGETABLES AND FRUIT	1	No Quantity							74130058			0
S3	2000	2000	2000	2	0	2	Export	724	Spain	ESP	204	Benin	BEN								05	VEGETABLES AND FRUIT	1	No Quantity							120104			0
S3	2000	2000	2000	2	0	2	Export	724	Spain	ESP	208	Denmark	DNK								05	VEGETABLES AND FRUIT	1	No Quantity							76138677			0
S3	2000	2000	2000	2	0	2	Export	724	Spain	ESP	214	Dominican Rep.	DOM								05	VEGETABLES AND FRUIT	1	No Quantity							3797422			0
S3	2000	2000	2000	2	0	2	Export	724	Spain	ESP	218	Ecuador	ECU								05	VEGETABLES AND FRUIT	1	No Quantity							111509			0
S3	2000	2000	2000	2	0	2	Export	724	Spain	ESP	222	El Salvador	SLV								05	VEGETABLES AND FRUIT	1	No Quantity							553986			0
S3	2000	2000	2000	2	0	2	Export	724	Spain	ESP	226	Equatorial Guinea	GNQ								05	VEGETABLES AND FRUIT	1	No Quantity							479975			0
S3	2000	2000	2000	2	0	2	Export	724	Spain	ESP	233	Estonia	EST								05	VEGETABLES AND FRUIT	1	No Quantity							3884412			0
S3	2000	2000	2000	2	0	2	Export	724	Spain	ESP	246	Finland	FIN								05	VEGETABLES AND FRUIT	1	No Quantity							44762653			0
S3	2000	2000	2000	2	0	2	Export	724	Spain	ESP	251	France	FRA								05	VEGETABLES AND FRUIT	1	No Quantity							1421359172			0
S3	2000	2000	2000	2	0	2	Export	724	Spain	ESP	258	French Polynesia	PYF								05	VEGETABLES AND FRUIT	1	No Quantity							2495			0
S3	2000	2000	2000	2	0	2	Export	724	Spain	ESP	266	Gabon	GAB								05	VEGETABLES AND FRUIT	1	No Quantity							180432			0
S3	2000	2000	2000	2	0	2	Export	724	Spain	ESP	268	Georgia	GEO								05	VEGETABLES AND FRUIT	1	No Quantity							72810			0
S3	2000	2000	2000	2	0	2	Export	724	Spain	ESP	270	Gambia	GMB								05	VEGETABLES AND FRUIT	1	No Quantity							119364			0
S3	2000	2000	2000	2	0	2	Export	724	Spain	ESP	276	Germany	DEU								05	VEGETABLES AND FRUIT	1	No Quantity							1585680149			0
S3	2000	2000	2000	2	0	2	Export	724	Spain	ESP	288	Ghana	GHA								05	VEGETABLES AND FRUIT	1	No Quantity							276024			0
S3	2000	2000	2000	2	0	2	Export	724	Spain	ESP	292	Gibraltar	GIB								05	VEGETABLES AND FRUIT	1	No Quantity							1334203			0
S3	2000	2000	2000	2	0	2	Export	724	Spain	ESP	300	Greece	GRC								05	VEGETABLES AND FRUIT	1	No Quantity							18586995			0
S3	2000	2000	2000	2	0	2	Export	724	Spain	ESP	320	Guatemala	GTM								05	VEGETABLES AND FRUIT	1	No Quantity							439007			0
S3	2000	2000	2000	2	0	2	Export	724	Spain	ESP	324	Guinea	GIN								05	VEGETABLES AND FRUIT	1	No Quantity							39248			0
S3	2000	2000	2000	2	0	2	Export	724	Spain	ESP	332	Haiti	HTI								05	VEGETABLES AND FRUIT	1	No Quantity							2627336			0
S3	2000	2000	2000	2	0	2	Export	724	Spain	ESP	340	Honduras	HND								05	VEGETABLES AND FRUIT	1	No Quantity							200263			0
S3	2000	2000	2000	2	0	2	Export	724	Spain	ESP	344	China, Hong Kong SAR	HKG								05	VEGETABLES AND FRUIT	1	No Quantity							1231613			0
S3	2000	2000	2000	2	0	2	Export	724	Spain	ESP	348	Hungary	HUN								05	VEGETABLES AND FRUIT	1	No Quantity							19554781			0
S3	2000	2000	2000	2	0	2	Export	724	Spain	ESP	352	Iceland	ISL								05	VEGETABLES AND FRUIT	1	No Quantity							932687			0
S3	2000	2000	2000	2	0	2	Export	724	Spain	ESP	360	Indonesia	IDN								05	VEGETABLES AND FRUIT	1	No Quantity							168388			0
S3	2000	2000	2000	2	0	2	Export	724	Spain	ESP	364	Iran	IRN								05	VEGETABLES AND FRUIT	1	No Quantity							295533			0
S3	2000	2000	2000	2	0	2	Export	724	Spain	ESP	372	Ireland	IRL								05	VEGETABLES AND FRUIT	1	No Quantity							22066881			0
S3	2000	2000	2000	2	0	2	Export	724	Spain	ESP	376	Israel	ISR								05	VEGETABLES AND FRUIT	1	No Quantity							5961972			0
S3	2000	2000	2000	2	0	2	Export	724	Spain	ESP	381	Italy	ITA								05	VEGETABLES AND FRUIT	1	No Quantity							459567504			0
S3	2000	2000	2000	2	0	2	Export	724	Spain	ESP	384	Côte d'Ivoire	CIV								05	VEGETABLES AND FRUIT	1	No Quantity							89153			0
S3	2000	2000	2000	2	0	2	Export	724	Spain	ESP	388	Jamaica	JAM								05	VEGETABLES AND FRUIT	1	No Quantity							133571			0
S3	2000	2000	2000	2	0	2	Export	724	Spain	ESP	392	Japan	JPN								05	VEGETABLES AND FRUIT	1	No Quantity							16460902			0
S3	2000	2000	2000	2	0	2	Export	724	Spain	ESP	398	Kazakhstan	KAZ								05	VEGETABLES AND FRUIT	1	No Quantity							419045			0
S3	2000	2000	2000	2	0	2	Export	724	Spain	ESP	400	Jordan	JOR								05	VEGETABLES AND FRUIT	1	No Quantity							1620599			0
S3	2000	2000	2000	2	0	2	Export	724	Spain	ESP	404	Kenya	KEN								05	VEGETABLES AND FRUIT	1	No Quantity							121277			0
S3	2000	2000	2000	2	0	2	Export	724	Spain	ESP	408	Dem. People's Rep. of Korea	PRK								05	VEGETABLES AND FRUIT	1	No Quantity							29031			0
S3	2000	2000	2000	2	0	2	Export	724	Spain	ESP	410	Rep. of Korea	KOR								05	VEGETABLES AND FRUIT	1	No Quantity							6407387			0
S3	2000	2000	2000	2	0	2	Export	724	Spain	ESP	414	Kuwait	KWT								05	VEGETABLES AND FRUIT	1	No Quantity							2933489			0
S3	2000	2000	2000	2	0	2	Export	724	Spain	ESP	422	Lebanon	LBN								05	VEGETABLES AND FRUIT	1	No Quantity							3772430			0
S3	2000	2000	2000	2	0	2	Export	724	Spain	ESP	428	Latvia	LVA								05	VEGETABLES AND FRUIT	1	No Quantity							5908333			0
S3	2000	2000	2000	2	0	2	Export	724	Spain	ESP	430	Liberia	LBR								05	VEGETABLES AND FRUIT	1	No Quantity							1198			0
S3	2000	2000	2000	2	0	2	Export	724	Spain	ESP	434	Libya	LBY								05	VEGETABLES AND FRUIT	1	No Quantity							357332			0
S3	2000	2000	2000	2	0	2	Export	724	Spain	ESP	440	Lithuania	LTU								05	VEGETABLES AND FRUIT	1	No Quantity							4926274			0
S3	2000	2000	2000	2	0	2	Export	724	Spain	ESP	442	Luxembourg	LUX								05	VEGETABLES AND FRUIT	1	No Quantity							5237724			0
S3	2000	2000	2000	2	0	2	Export	724	Spain	ESP	458	Malaysia	MYS								05	VEGETABLES AND FRUIT	1	No Quantity							827978			0
S3	2000	2000	2000	2	0	2	Export	724	Spain	ESP	462	Maldives	MDV								05	VEGETABLES AND FRUIT	1	No Quantity							35170			0
S3	2000	2000	2000	2	0	2	Export	724	Spain	ESP	466	Mali	MLI								05	VEGETABLES AND FRUIT	1	No Quantity							23474			0
S3	2000	2000	2000	2	0	2	Export	724	Spain	ESP	470	Malta	MLT								05	VEGETABLES AND FRUIT	1	No Quantity							1760200			0
S3	2000	2000	2000	2	0	2	Export	724	Spain	ESP	478	Mauritania	MRT								05	VEGETABLES AND FRUIT	1	No Quantity							1285231			0
S3	2000	2000	2000	2	0	2	Export	724	Spain	ESP	480	Mauritius	MUS								05	VEGETABLES AND FRUIT	1	No Quantity							149129			0
S3	2000	2000	2000	2	0	2	Export	724	Spain	ESP	484	Mexico	MEX								05	VEGETABLES AND FRUIT	1	No Quantity							12653208			0
S3	2000	2000	2000	2	0	2	Export	724	Spain	ESP	490	Other Asia, nes									05	VEGETABLES AND FRUIT	1	No Quantity							2697909			0
S3	2000	2000	2000	2	0	2	Export	724	Spain	ESP	498	Rep. of Moldova	MDA								05	VEGETABLES AND FRUIT	1	No Quantity							306209			0
S3	2000	2000	2000	2	0	2	Export	724	Spain	ESP	504	Morocco	MAR								05	VEGETABLES AND FRUIT	1	No Quantity							6913407			0
S3	2000	2000	2000	2	0	2	Export	724	Spain	ESP	512	Oman	OMN								05	VEGETABLES AND FRUIT	1	No Quantity							562336			0
S3	2000	2000	2000	2	0	2	Export	724	Spain	ESP	524	Nepal	NPL								05	VEGETABLES AND FRUIT	1	No Quantity							11377			0
S3	2000	2000	2000	2	0	2	Export	724	Spain	ESP	528	Netherlands	NLD								05	VEGETABLES AND FRUIT	1	No Quantity							599790854			0
S3	2000	2000	2000	2	0	2	Export	724	Spain	ESP	530	Neth. Antilles	ANT								05	VEGETABLES AND FRUIT	1	No Quantity							100230			0
S3	2000	2000	2000	2	0	2	Export	724	Spain	ESP	533	Aruba	ABW								05	VEGETABLES AND FRUIT	1	No Quantity							37080			0
S3	2000	2000	2000	2	0	2	Export	724	Spain	ESP	540	New Caledonia	NCL								05	VEGETABLES AND FRUIT	1	No Quantity							19115			0
S3	2000	2000	2000	2	0	2	Export	724	Spain	ESP	554	New Zealand	NZL								05	VEGETABLES AND FRUIT	1	No Quantity							2039478			0
S3	2000	2000	2000	2	0	2	Export	724	Spain	ESP	558	Nicaragua	NIC								05	VEGETABLES AND FRUIT	1	No Quantity							217286			0
S3	2000	2000	2000	2	0	2	Export	724	Spain	ESP	562	Niger	NER								05	VEGETABLES AND FRUIT	1	No Quantity							36199			0
S3	2000	2000	2000	2	0	2	Export	724	Spain	ESP	566	Nigeria	NGA								05	VEGETABLES AND FRUIT	1	No Quantity							9655028			0
S3	2000	2000	2000	2	0	2	Export	724	Spain	ESP	579	Norway	NOR								05	VEGETABLES AND FRUIT	1	No Quantity							47282911			0
S3	2000	2000	2000	2	0	2	Export	724	Spain	ESP	586	Pakistan	PAK								05	VEGETABLES AND FRUIT	1	No Quantity							46234			0
S3	2000	2000	2000	2	0	2	Export	724	Spain	ESP	591	Panama	PAN								05	VEGETABLES AND FRUIT	1	No Quantity							1293086			0
S3	2000	2000	2000	2	0	2	Export	724	Spain	ESP	600	Paraguay	PRY								05	VEGETABLES AND FRUIT	1	No Quantity							239989			0
S3	2000	2000	2000	2	0	2	Export	724	Spain	ESP	604	Peru	PER								05	VEGETABLES AND FRUIT	1	No Quantity							16489			0
S3	2000	2000	2000	2	0	2	Export	724	Spain	ESP	608	Philippines	PHL								05	VEGETABLES AND FRUIT	1	No Quantity							861440			0
S3	2000	2000	2000	2	0	2	Export	724	Spain	ESP	616	Poland	POL								05	VEGETABLES AND FRUIT	1	No Quantity							131615471			0
S3	2000	2000	2000	2	0	2	Export	724	Spain	ESP	620	Portugal	PRT								05	VEGETABLES AND FRUIT	1	No Quantity							279850355			0
S3	2000	2000	2000	2	0	2	Export	724	Spain	ESP	624	Guinea-Bissau	GNB								05	VEGETABLES AND FRUIT	1	No Quantity							2844			0
S3	2000	2000	2000	2	0	2	Export	724	Spain	ESP	634	Qatar	QAT								05	VEGETABLES AND FRUIT	1	No Quantity							566739			0
S3	2000	2000	2000	2	0	2	Export	724	Spain	ESP	642	Romania	ROU								05	VEGETABLES AND FRUIT	1	No Quantity							1290747			0
S3	2000	2000	2000	2	0	2	Export	724	Spain	ESP	643	Russian Federation	RUS								05	VEGETABLES AND FRUIT	1	No Quantity							42950294			0
S3	2000	2000	2000	2	0	2	Export	724	Spain	ESP	666	Saint Pierre and Miquelon	SPM								05	VEGETABLES AND FRUIT	1	No Quantity							1641			0
S3	2000	2000	2000	2	0	2	Export	724	Spain	ESP	678	Sao Tome and Principe	STP								05	VEGETABLES AND FRUIT	1	No Quantity							5961			0
S3	2000	2000	2000	2	0	2	Export	724	Spain	ESP	682	Saudi Arabia	SAU								05	VEGETABLES AND FRUIT	1	No Quantity							18110673			0
S3	2000	2000	2000	2	0	2	Export	724	Spain	ESP	686	Senegal	SEN								05	VEGETABLES AND FRUIT	1	No Quantity							467730			0
S3	2000	2000	2000	2	0	2	Export	724	Spain	ESP	694	Sierra Leone	SLE								05	VEGETABLES AND FRUIT	1	No Quantity							26529			0
S3	2000	2000	2000	2	0	2	Export	724	Spain	ESP	699	India	IND								05	VEGETABLES AND FRUIT	1	No Quantity							158615			0
S3	2000	2000	2000	2	0	2	Export	724	Spain	ESP	702	Singapore	SGP								05	VEGETABLES AND FRUIT	1	No Quantity							2227968			0
S3	2000	2000	2000	2	0	2	Export	724	Spain	ESP	703	Slovakia	SVK								05	VEGETABLES AND FRUIT	1	No Quantity							15095274			0
S3	2000	2000	2000	2	0	2	Export	724	Spain	ESP	704	Viet Nam	VNM								05	VEGETABLES AND FRUIT	1	No Quantity							108604			0
S3	2000	2000	2000	2	0	2	Export	724	Spain	ESP	705	Slovenia	SVN								05	VEGETABLES AND FRUIT	1	No Quantity							8769453			0
S3	2000	2000	2000	2	0	2	Export	724	Spain	ESP	710	South Africa	ZAF								05	VEGETABLES AND FRUIT	1	No Quantity							949971			0
S3	2000	2000	2000	2	0	2	Export	724	Spain	ESP	716	Zimbabwe	ZWE								05	VEGETABLES AND FRUIT	1	No Quantity							2392			0
S3	2000	2000	2000	2	0	2	Export	724	Spain	ESP	736	Fmr Sudan	SDN								05	VEGETABLES AND FRUIT	1	No Quantity							46604			0
S3	2000	2000	2000	2	0	2	Export	724	Spain	ESP	740	Suriname	SUR								05	VEGETABLES AND FRUIT	1	No Quantity							17884			0
S3	2000	2000	2000	2	0	2	Export	724	Spain	ESP	752	Sweden	SWE								05	VEGETABLES AND FRUIT	1	No Quantity							96124025			0
S3	2000	2000	2000	2	0	2	Export	724	Spain	ESP	757	Switzerland	CHE								05	VEGETABLES AND FRUIT	1	No Quantity							94265266			0
S3	2000	2000	2000	2	0	2	Export	724	Spain	ESP	760	Syria	SYR								05	VEGETABLES AND FRUIT	1	No Quantity							76886			0
S3	2000	2000	2000	2	0	2	Export	724	Spain	ESP	764	Thailand	THA								05	VEGETABLES AND FRUIT	1	No Quantity							478580			0
S3	2000	2000	2000	2	0	2	Export	724	Spain	ESP	768	Togo	TGO								05	VEGETABLES AND FRUIT	1	No Quantity							15020			0
S3	2000	2000	2000	2	0	2	Export	724	Spain	ESP	780	Trinidad and Tobago	TTO								05	VEGETABLES AND FRUIT	1	No Quantity							201262			0
S3	2000	2000	2000	2	0	2	Export	724	Spain	ESP	784	United Arab Emirates	ARE								05	VEGETABLES AND FRUIT	1	No Quantity							5711416			0
S3	2000	2000	2000	2	0	2	Export	724	Spain	ESP	788	Tunisia	TUN								05	VEGETABLES AND FRUIT	1	No Quantity							3241119			0
S3	2000	2000	2000	2	0	2	Export	724	Spain	ESP	792	Turkey	TUR								05	VEGETABLES AND FRUIT	1	No Quantity							2192788			0
S3	2000	2000	2000	2	0	2	Export	724	Spain	ESP	795	Turkmenistan	TKM								05	VEGETABLES AND FRUIT	1	No Quantity							27191			0
S3	2000	2000	2000	2	0	2	Export	724	Spain	ESP	796	Turks and Caicos Isds	TCA								05	VEGETABLES AND FRUIT	1	No Quantity							8426			0
S3	2000	2000	2000	2	0	2	Export	724	Spain	ESP	804	Ukraine	UKR								05	VEGETABLES AND FRUIT	1	No Quantity							2459136			0
S3	2000	2000	2000	2	0	2	Export	724	Spain	ESP	818	Egypt	EGY								05	VEGETABLES AND FRUIT	1	No Quantity							1627766			0
S3	2000	2000	2000	2	0	2	Export	724	Spain	ESP	826	United Kingdom	GBR								05	VEGETABLES AND FRUIT	1	No Quantity							857060862			0
S3	2000	2000	2000	2	0	2	Export	724	Spain	ESP	834	United Rep. of Tanzania	TZA								05	VEGETABLES AND FRUIT	1	No Quantity							31897			0
S3	2000	2000	2000	2	0	2	Export	724	Spain	ESP	842	USA	USA								05	VEGETABLES AND FRUIT	1	No Quantity							377002094			0
S3	2000	2000	2000	2	0	2	Export	724	Spain	ESP	854	Burkina Faso	BFA								05	VEGETABLES AND FRUIT	1	No Quantity							37929			0
S3	2000	2000	2000	2	0	2	Export	724	Spain	ESP	858	Uruguay	URY								05	VEGETABLES AND FRUIT	1	No Quantity							2214069			0
S3	2000	2000	2000	2	0	2	Export	724	Spain	ESP	860	Uzbekistan	UZB								05	VEGETABLES AND FRUIT	1	No Quantity							16477			0
S3	2000	2000	2000	2	0	2	Export	724	Spain	ESP	862	Venezuela	VEN								05	VEGETABLES AND FRUIT	1	No Quantity							8997085			0
S3	2000	2000	2000	2	0	2	Export	724	Spain	ESP	887	Yemen	YEM								05	VEGETABLES AND FRUIT	1	No Quantity							252783			0
S3	2000	2000	2000	2	0	2	Export	724	Spain	ESP	891	Serbia and Montenegro	SCG								05	VEGETABLES AND FRUIT	1	No Quantity							1009971			0
S3	2000	2000	2000	2	0	2	Export	724	Spain	ESP	899	Areas, nes									05	VEGETABLES AND FRUIT	1	No Quantity							10919			0
S3	2000	2000	2000	2	0	2	Export	716	Zimbabwe	ZWE	0	World	WLD								06	SUGAR,SUGR.PREPTNS,HONEY	1	No Quantity							93098628			0
S3	2000	2000	2000	2	0	2	Export	716	Zimbabwe	ZWE	24	Angola	AGO								06	SUGAR,SUGR.PREPTNS,HONEY	1	No Quantity							56397			0
S3	2000	2000	2000	2	0	2	Export	716	Zimbabwe	ZWE	40	Austria	AUT								06	SUGAR,SUGR.PREPTNS,HONEY	1	No Quantity							26904			0
S3	2000	2000	2000	2	0	2	Export	716	Zimbabwe	ZWE	72	Botswana	BWA								06	SUGAR,SUGR.PREPTNS,HONEY	1	No Quantity							11068132			0
S3	2000	2000	2000	2	0	2	Export	716	Zimbabwe	ZWE	178	Congo	COG								06	SUGAR,SUGR.PREPTNS,HONEY	1	No Quantity							1509255			0
S3	2000	2000	2000	2	0	2	Export	716	Zimbabwe	ZWE	180	Dem. Rep. of the Congo	COD								06	SUGAR,SUGR.PREPTNS,HONEY	1	No Quantity							1391485			0
S3	2000	2000	2000	2	0	2	Export	716	Zimbabwe	ZWE	208	Denmark	DNK								06	SUGAR,SUGR.PREPTNS,HONEY	1	No Quantity							2055			0
S3	2000	2000	2000	2	0	2	Export	716	Zimbabwe	ZWE	246	Finland	FIN								06	SUGAR,SUGR.PREPTNS,HONEY	1	No Quantity							5459287			0
S3	2000	2000	2000	2	0	2	Export	716	Zimbabwe	ZWE	376	Israel	ISR								06	SUGAR,SUGR.PREPTNS,HONEY	1	No Quantity							18194			0
S3	2000	2000	2000	2	0	2	Export	716	Zimbabwe	ZWE	404	Kenya	KEN								06	SUGAR,SUGR.PREPTNS,HONEY	1	No Quantity							2113979			0
S3	2000	2000	2000	2	0	2	Export	716	Zimbabwe	ZWE	454	Malawi	MWI								06	SUGAR,SUGR.PREPTNS,HONEY	1	No Quantity							260644			0
S3	2000	2000	2000	2	0	2	Export	716	Zimbabwe	ZWE	480	Mauritius	MUS								06	SUGAR,SUGR.PREPTNS,HONEY	1	No Quantity							5138			0
S3	2000	2000	2000	2	0	2	Export	716	Zimbabwe	ZWE	508	Mozambique	MOZ								06	SUGAR,SUGR.PREPTNS,HONEY	1	No Quantity							962759			0
S3	2000	2000	2000	2	0	2	Export	716	Zimbabwe	ZWE	516	Namibia	NAM								06	SUGAR,SUGR.PREPTNS,HONEY	1	No Quantity							15554684			0
S3	2000	2000	2000	2	0	2	Export	716	Zimbabwe	ZWE	643	Russian Federation	RUS								06	SUGAR,SUGR.PREPTNS,HONEY	1	No Quantity							3799694			0
S3	2000	2000	2000	2	0	2	Export	716	Zimbabwe	ZWE	682	Saudi Arabia	SAU								06	SUGAR,SUGR.PREPTNS,HONEY	1	No Quantity							82447			0
S3	2000	2000	2000	2	0	2	Export	716	Zimbabwe	ZWE	710	South Africa	ZAF								06	SUGAR,SUGR.PREPTNS,HONEY	1	No Quantity							1340660			0
S3	2000	2000	2000	2	0	2	Export	716	Zimbabwe	ZWE	736	Fmr Sudan	SDN								06	SUGAR,SUGR.PREPTNS,HONEY	1	No Quantity							105008			0
S3	2000	2000	2000	2	0	2	Export	716	Zimbabwe	ZWE	752	Sweden	SWE								06	SUGAR,SUGR.PREPTNS,HONEY	1	No Quantity							987			0
S3	2000	2000	2000	2	0	2	Export	716	Zimbabwe	ZWE	784	United Arab Emirates	ARE								06	SUGAR,SUGR.PREPTNS,HONEY	1	No Quantity							5678			0
S3	2000	2000	2000	2	0	2	Export	716	Zimbabwe	ZWE	800	Uganda	UGA								06	SUGAR,SUGR.PREPTNS,HONEY	1	No Quantity							247			0
S3	2000	2000	2000	2	0	2	Export	716	Zimbabwe	ZWE	818	Egypt	EGY								06	SUGAR,SUGR.PREPTNS,HONEY	1	No Quantity							13872547			0
S3	2000	2000	2000	2	0	2	Export	716	Zimbabwe	ZWE	826	United Kingdom	GBR								06	SUGAR,SUGR.PREPTNS,HONEY	1	No Quantity							26689498			0
S3	2000	2000	2000	2	0	2	Export	716	Zimbabwe	ZWE	834	United Rep. of Tanzania	TZA								06	SUGAR,SUGR.PREPTNS,HONEY	1	No Quantity							6193			0
S3	2000	2000	2000	2	0	2	Export	716	Zimbabwe	ZWE	842	USA	USA								06	SUGAR,SUGR.PREPTNS,HONEY	1	No Quantity							4987718			0
S3	2000	2000	2000	2	0	2	Export	716	Zimbabwe	ZWE	887	Yemen	YEM								06	SUGAR,SUGR.PREPTNS,HONEY	1	No Quantity							55845			0
S3	2000	2000	2000	2	0	2	Export	716	Zimbabwe	ZWE	894	Zambia	ZMB								06	SUGAR,SUGR.PREPTNS,HONEY	1	No Quantity							3723192			0
S3	2000	2000	2000	2	0	2	Export	724	Spain	ESP	0	World	WLD								06	SUGAR,SUGR.PREPTNS,HONEY	1	No Quantity							479306112			0
S3	2000	2000	2000	2	0	2	Export	724	Spain	ESP	8	Albania	ALB								06	SUGAR,SUGR.PREPTNS,HONEY	1	No Quantity							232881			0
S3	2000	2000	2000	2	0	2	Export	724	Spain	ESP	12	Algeria	DZA								06	SUGAR,SUGR.PREPTNS,HONEY	1	No Quantity							15620558			0
S3	2000	2000	2000	2	0	2	Export	724	Spain	ESP	20	Andorra	AND								06	SUGAR,SUGR.PREPTNS,HONEY	1	No Quantity							2315339			0
S3	2000	2000	2000	2	0	2	Export	724	Spain	ESP	24	Angola	AGO								06	SUGAR,SUGR.PREPTNS,HONEY	1	No Quantity							147175			0
S3	2000	2000	2000	2	0	2	Export	724	Spain	ESP	31	Azerbaijan	AZE								06	SUGAR,SUGR.PREPTNS,HONEY	1	No Quantity							28745			0
S3	2000	2000	2000	2	0	2	Export	724	Spain	ESP	32	Argentina	ARG								06	SUGAR,SUGR.PREPTNS,HONEY	1	No Quantity							3610687			0
S3	2000	2000	2000	2	0	2	Export	724	Spain	ESP	36	Australia	AUS								06	SUGAR,SUGR.PREPTNS,HONEY	1	No Quantity							6849835			0
S3	2000	2000	2000	2	0	2	Export	724	Spain	ESP	40	Austria	AUT								06	SUGAR,SUGR.PREPTNS,HONEY	1	No Quantity							10792762			0
S3	2000	2000	2000	2	0	2	Export	724	Spain	ESP	44	Bahamas	BHS								06	SUGAR,SUGR.PREPTNS,HONEY	1	No Quantity							26178			0
S3	2000	2000	2000	2	0	2	Export	724	Spain	ESP	48	Bahrain	BHR								06	SUGAR,SUGR.PREPTNS,HONEY	1	No Quantity							172058			0
S3	2000	2000	2000	2	0	2	Export	724	Spain	ESP	50	Bangladesh	BGD								06	SUGAR,SUGR.PREPTNS,HONEY	1	No Quantity							148567			0
S3	2000	2000	2000	2	0	2	Export	724	Spain	ESP	51	Armenia	ARM								06	SUGAR,SUGR.PREPTNS,HONEY	1	No Quantity							1330729			0
S3	2000	2000	2000	2	0	2	Export	724	Spain	ESP	56	Belgium	BEL								06	SUGAR,SUGR.PREPTNS,HONEY	1	No Quantity							5448684			0
S3	2000	2000	2000	2	0	2	Export	724	Spain	ESP	68	Bolivia (Plurinational State of)	BOL								06	SUGAR,SUGR.PREPTNS,HONEY	1	No Quantity							121217			0
S3	2000	2000	2000	2	0	2	Export	724	Spain	ESP	70	Bosnia Herzegovina	BIH								06	SUGAR,SUGR.PREPTNS,HONEY	1	No Quantity							1478797			0
S3	2000	2000	2000	2	0	2	Export	724	Spain	ESP	76	Brazil	BRA								06	SUGAR,SUGR.PREPTNS,HONEY	1	No Quantity							3783389			0
S3	2000	2000	2000	2	0	2	Export	724	Spain	ESP	100	Bulgaria	BGR								06	SUGAR,SUGR.PREPTNS,HONEY	1	No Quantity							458181			0
S3	2000	2000	2000	2	0	2	Export	724	Spain	ESP	112	Belarus	BLR								06	SUGAR,SUGR.PREPTNS,HONEY	1	No Quantity							131706			0
S3	2000	2000	2000	2	0	2	Export	724	Spain	ESP	120	Cameroon	CMR								06	SUGAR,SUGR.PREPTNS,HONEY	1	No Quantity							53418			0
S3	2000	2000	2000	2	0	2	Export	724	Spain	ESP	124	Canada	CAN								06	SUGAR,SUGR.PREPTNS,HONEY	1	No Quantity							3613102			0
S3	2000	2000	2000	2	0	2	Export	724	Spain	ESP	132	Cabo Verde	CPV								06	SUGAR,SUGR.PREPTNS,HONEY	1	No Quantity							53989			0
S3	2000	2000	2000	2	0	2	Export	724	Spain	ESP	144	Sri Lanka	LKA								06	SUGAR,SUGR.PREPTNS,HONEY	1	No Quantity							54388			0
S3	2000	2000	2000	2	0	2	Export	724	Spain	ESP	152	Chile	CHL								06	SUGAR,SUGR.PREPTNS,HONEY	1	No Quantity							998302			0
S3	2000	2000	2000	2	0	2	Export	724	Spain	ESP	156	China	CHN								06	SUGAR,SUGR.PREPTNS,HONEY	1	No Quantity							583474			0
S3	2000	2000	2000	2	0	2	Export	724	Spain	ESP	170	Colombia	COL								06	SUGAR,SUGR.PREPTNS,HONEY	1	No Quantity							1860866			0
S3	2000	2000	2000	2	0	2	Export	724	Spain	ESP	188	Costa Rica	CRI								06	SUGAR,SUGR.PREPTNS,HONEY	1	No Quantity							302792			0
S3	2000	2000	2000	2	0	2	Export	724	Spain	ESP	191	Croatia	HRV								06	SUGAR,SUGR.PREPTNS,HONEY	1	No Quantity							1971982			0
S3	2000	2000	2000	2	0	2	Export	724	Spain	ESP	192	Cuba	CUB								06	SUGAR,SUGR.PREPTNS,HONEY	1	No Quantity							1227211			0
S3	2000	2000	2000	2	0	2	Export	724	Spain	ESP	196	Cyprus	CYP								06	SUGAR,SUGR.PREPTNS,HONEY	1	No Quantity							626160			0
S3	2000	2000	2000	2	0	2	Export	724	Spain	ESP	203	Czechia	CZE								06	SUGAR,SUGR.PREPTNS,HONEY	1	No Quantity							5734429			0
S3	2000	2000	2000	2	0	2	Export	724	Spain	ESP	204	Benin	BEN								06	SUGAR,SUGR.PREPTNS,HONEY	1	No Quantity							117217			0
S3	2000	2000	2000	2	0	2	Export	724	Spain	ESP	208	Denmark	DNK								06	SUGAR,SUGR.PREPTNS,HONEY	1	No Quantity							3523056			0
S3	2000	2000	2000	2	0	2	Export	724	Spain	ESP	214	Dominican Rep.	DOM								06	SUGAR,SUGR.PREPTNS,HONEY	1	No Quantity							1025163			0
S3	2000	2000	2000	2	0	2	Export	724	Spain	ESP	218	Ecuador	ECU								06	SUGAR,SUGR.PREPTNS,HONEY	1	No Quantity							114949			0
S3	2000	2000	2000	2	0	2	Export	724	Spain	ESP	222	El Salvador	SLV								06	SUGAR,SUGR.PREPTNS,HONEY	1	No Quantity							12726			0
S3	2000	2000	2000	2	0	2	Export	724	Spain	ESP	226	Equatorial Guinea	GNQ								06	SUGAR,SUGR.PREPTNS,HONEY	1	No Quantity							50609			0
S3	2000	2000	2000	2	0	2	Export	724	Spain	ESP	231	Ethiopia	ETH								06	SUGAR,SUGR.PREPTNS,HONEY	1	No Quantity							10110			0
S3	2000	2000	2000	2	0	2	Export	724	Spain	ESP	233	Estonia	EST								06	SUGAR,SUGR.PREPTNS,HONEY	1	No Quantity							559202			0
S3	2000	2000	2000	2	0	2	Export	724	Spain	ESP	234	Faeroe Isds	FRO								06	SUGAR,SUGR.PREPTNS,HONEY	1	No Quantity							6601			0
S3	2000	2000	2000	2	0	2	Export	724	Spain	ESP	246	Finland	FIN								06	SUGAR,SUGR.PREPTNS,HONEY	1	No Quantity							4228347			0
S3	2000	2000	2000	2	0	2	Export	724	Spain	ESP	251	France	FRA								06	SUGAR,SUGR.PREPTNS,HONEY	1	No Quantity							38286709			0
S3	2000	2000	2000	2	0	2	Export	724	Spain	ESP	258	French Polynesia	PYF								06	SUGAR,SUGR.PREPTNS,HONEY	1	No Quantity							61268			0
S3	2000	2000	2000	2	0	2	Export	724	Spain	ESP	266	Gabon	GAB								06	SUGAR,SUGR.PREPTNS,HONEY	1	No Quantity							43414			0
S3	2000	2000	2000	2	0	2	Export	724	Spain	ESP	270	Gambia	GMB								06	SUGAR,SUGR.PREPTNS,HONEY	1	No Quantity							61224			0
S3	2000	2000	2000	2	0	2	Export	724	Spain	ESP	276	Germany	DEU								06	SUGAR,SUGR.PREPTNS,HONEY	1	No Quantity							52034947			0
S3	2000	2000	2000	2	0	2	Export	724	Spain	ESP	288	Ghana	GHA								06	SUGAR,SUGR.PREPTNS,HONEY	1	No Quantity							380360			0
S3	2000	2000	2000	2	0	2	Export	724	Spain	ESP	292	Gibraltar	GIB								06	SUGAR,SUGR.PREPTNS,HONEY	1	No Quantity							720566			0
S3	2000	2000	2000	2	0	2	Export	724	Spain	ESP	300	Greece	GRC								06	SUGAR,SUGR.PREPTNS,HONEY	1	No Quantity							5770863			0
S3	2000	2000	2000	2	0	2	Export	724	Spain	ESP	320	Guatemala	GTM								06	SUGAR,SUGR.PREPTNS,HONEY	1	No Quantity							337746			0
S3	2000	2000	2000	2	0	2	Export	724	Spain	ESP	324	Guinea	GIN								06	SUGAR,SUGR.PREPTNS,HONEY	1	No Quantity							32745			0
S3	2000	2000	2000	2	0	2	Export	724	Spain	ESP	340	Honduras	HND								06	SUGAR,SUGR.PREPTNS,HONEY	1	No Quantity							25244			0
S3	2000	2000	2000	2	0	2	Export	724	Spain	ESP	344	China, Hong Kong SAR	HKG								06	SUGAR,SUGR.PREPTNS,HONEY	1	No Quantity							3669320			0
S3	2000	2000	2000	2	0	2	Export	724	Spain	ESP	348	Hungary	HUN								06	SUGAR,SUGR.PREPTNS,HONEY	1	No Quantity							2550978			0
S3	2000	2000	2000	2	0	2	Export	724	Spain	ESP	352	Iceland	ISL								06	SUGAR,SUGR.PREPTNS,HONEY	1	No Quantity							303872			0
S3	2000	2000	2000	2	0	2	Export	724	Spain	ESP	360	Indonesia	IDN								06	SUGAR,SUGR.PREPTNS,HONEY	1	No Quantity							527674			0
S3	2000	2000	2000	2	0	2	Export	724	Spain	ESP	364	Iran	IRN								06	SUGAR,SUGR.PREPTNS,HONEY	1	No Quantity							1508993			0
S3	2000	2000	2000	2	0	2	Export	724	Spain	ESP	372	Ireland	IRL								06	SUGAR,SUGR.PREPTNS,HONEY	1	No Quantity							6085656			0
S3	2000	2000	2000	2	0	2	Export	724	Spain	ESP	376	Israel	ISR								06	SUGAR,SUGR.PREPTNS,HONEY	1	No Quantity							8727674			0
S3	2000	2000	2000	2	0	2	Export	724	Spain	ESP	381	Italy	ITA								06	SUGAR,SUGR.PREPTNS,HONEY	1	No Quantity							26966585			0
S3	2000	2000	2000	2	0	2	Export	724	Spain	ESP	384	Côte d'Ivoire	CIV								06	SUGAR,SUGR.PREPTNS,HONEY	1	No Quantity							760401			0
S3	2000	2000	2000	2	0	2	Export	724	Spain	ESP	388	Jamaica	JAM								06	SUGAR,SUGR.PREPTNS,HONEY	1	No Quantity							33758			0
S3	2000	2000	2000	2	0	2	Export	724	Spain	ESP	392	Japan	JPN								06	SUGAR,SUGR.PREPTNS,HONEY	1	No Quantity							9823172			0
S3	2000	2000	2000	2	0	2	Export	724	Spain	ESP	398	Kazakhstan	KAZ								06	SUGAR,SUGR.PREPTNS,HONEY	1	No Quantity							420518			0
S3	2000	2000	2000	2	0	2	Export	724	Spain	ESP	400	Jordan	JOR								06	SUGAR,SUGR.PREPTNS,HONEY	1	No Quantity							1428184			0
S3	2000	2000	2000	2	0	2	Export	724	Spain	ESP	404	Kenya	KEN								06	SUGAR,SUGR.PREPTNS,HONEY	1	No Quantity							307393			0
S3	2000	2000	2000	2	0	2	Export	724	Spain	ESP	410	Rep. of Korea	KOR								06	SUGAR,SUGR.PREPTNS,HONEY	1	No Quantity							5295985			0
S3	2000	2000	2000	2	0	2	Export	724	Spain	ESP	414	Kuwait	KWT								06	SUGAR,SUGR.PREPTNS,HONEY	1	No Quantity							1079687			0
S3	2000	2000	2000	2	0	2	Export	724	Spain	ESP	417	Kyrgyzstan	KGZ								06	SUGAR,SUGR.PREPTNS,HONEY	1	No Quantity							22914			0
S3	2000	2000	2000	2	0	2	Export	724	Spain	ESP	422	Lebanon	LBN								06	SUGAR,SUGR.PREPTNS,HONEY	1	No Quantity							1195815			0
S3	2000	2000	2000	2	0	2	Export	724	Spain	ESP	428	Latvia	LVA								06	SUGAR,SUGR.PREPTNS,HONEY	1	No Quantity							883204			0
S3	2000	2000	2000	2	0	2	Export	724	Spain	ESP	434	Libya	LBY								06	SUGAR,SUGR.PREPTNS,HONEY	1	No Quantity							96569			0
S3	2000	2000	2000	2	0	2	Export	724	Spain	ESP	440	Lithuania	LTU								06	SUGAR,SUGR.PREPTNS,HONEY	1	No Quantity							1344530			0
S3	2000	2000	2000	2	0	2	Export	724	Spain	ESP	442	Luxembourg	LUX								06	SUGAR,SUGR.PREPTNS,HONEY	1	No Quantity							71844			0
S3	2000	2000	2000	2	0	2	Export	724	Spain	ESP	450	Madagascar	MDG								06	SUGAR,SUGR.PREPTNS,HONEY	1	No Quantity							66679			0
S3	2000	2000	2000	2	0	2	Export	724	Spain	ESP	458	Malaysia	MYS								06	SUGAR,SUGR.PREPTNS,HONEY	1	No Quantity							987659			0
S3	2000	2000	2000	2	0	2	Export	724	Spain	ESP	466	Mali	MLI								06	SUGAR,SUGR.PREPTNS,HONEY	1	No Quantity							514807			0
S3	2000	2000	2000	2	0	2	Export	724	Spain	ESP	470	Malta	MLT								06	SUGAR,SUGR.PREPTNS,HONEY	1	No Quantity							557504			0
S3	2000	2000	2000	2	0	2	Export	724	Spain	ESP	478	Mauritania	MRT								06	SUGAR,SUGR.PREPTNS,HONEY	1	No Quantity							3548676			0
S3	2000	2000	2000	2	0	2	Export	724	Spain	ESP	480	Mauritius	MUS								06	SUGAR,SUGR.PREPTNS,HONEY	1	No Quantity							110421			0
S3	2000	2000	2000	2	0	2	Export	724	Spain	ESP	484	Mexico	MEX								06	SUGAR,SUGR.PREPTNS,HONEY	1	No Quantity							3571928			0
S3	2000	2000	2000	2	0	2	Export	724	Spain	ESP	490	Other Asia, nes									06	SUGAR,SUGR.PREPTNS,HONEY	1	No Quantity							1487952			0
S3	2000	2000	2000	2	0	2	Export	724	Spain	ESP	498	Rep. of Moldova	MDA								06	SUGAR,SUGR.PREPTNS,HONEY	1	No Quantity							131484			0
S3	2000	2000	2000	2	0	2	Export	724	Spain	ESP	504	Morocco	MAR								06	SUGAR,SUGR.PREPTNS,HONEY	1	No Quantity							1211879			0
S3	2000	2000	2000	2	0	2	Export	724	Spain	ESP	508	Mozambique	MOZ								06	SUGAR,SUGR.PREPTNS,HONEY	1	No Quantity							21882			0
S3	2000	2000	2000	2	0	2	Export	724	Spain	ESP	512	Oman	OMN								06	SUGAR,SUGR.PREPTNS,HONEY	1	No Quantity							32481			0
S3	2000	2000	2000	2	0	2	Export	724	Spain	ESP	516	Namibia	NAM								06	SUGAR,SUGR.PREPTNS,HONEY	1	No Quantity							55222			0
S3	2000	2000	2000	2	0	2	Export	724	Spain	ESP	528	Netherlands	NLD								06	SUGAR,SUGR.PREPTNS,HONEY	1	No Quantity							13025583			0
S3	2000	2000	2000	2	0	2	Export	724	Spain	ESP	530	Neth. Antilles	ANT								06	SUGAR,SUGR.PREPTNS,HONEY	1	No Quantity							46300			0
S3	2000	2000	2000	2	0	2	Export	724	Spain	ESP	533	Aruba	ABW								06	SUGAR,SUGR.PREPTNS,HONEY	1	No Quantity							22880			0
S3	2000	2000	2000	2	0	2	Export	724	Spain	ESP	540	New Caledonia	NCL								06	SUGAR,SUGR.PREPTNS,HONEY	1	No Quantity							14764			0
S3	2000	2000	2000	2	0	2	Export	724	Spain	ESP	554	New Zealand	NZL								06	SUGAR,SUGR.PREPTNS,HONEY	1	No Quantity							2546799			0
S3	2000	2000	2000	2	0	2	Export	724	Spain	ESP	558	Nicaragua	NIC								06	SUGAR,SUGR.PREPTNS,HONEY	1	No Quantity							3650			0
S3	2000	2000	2000	2	0	2	Export	724	Spain	ESP	566	Nigeria	NGA								06	SUGAR,SUGR.PREPTNS,HONEY	1	No Quantity							1335393			0
S3	2000	2000	2000	2	0	2	Export	724	Spain	ESP	568	Other Europe, nes									06	SUGAR,SUGR.PREPTNS,HONEY	1	No Quantity							2068			0
S3	2000	2000	2000	2	0	2	Export	724	Spain	ESP	579	Norway	NOR								06	SUGAR,SUGR.PREPTNS,HONEY	1	No Quantity							2579037			0
S3	2000	2000	2000	2	0	2	Export	724	Spain	ESP	586	Pakistan	PAK								06	SUGAR,SUGR.PREPTNS,HONEY	1	No Quantity							403680			0
S3	2000	2000	2000	2	0	2	Export	724	Spain	ESP	591	Panama	PAN								06	SUGAR,SUGR.PREPTNS,HONEY	1	No Quantity							153376			0
S3	2000	2000	2000	2	0	2	Export	724	Spain	ESP	598	Papua New Guinea	PNG								06	SUGAR,SUGR.PREPTNS,HONEY	1	No Quantity							124431			0
S3	2000	2000	2000	2	0	2	Export	724	Spain	ESP	600	Paraguay	PRY								06	SUGAR,SUGR.PREPTNS,HONEY	1	No Quantity							109129			0
S3	2000	2000	2000	2	0	2	Export	724	Spain	ESP	604	Peru	PER								06	SUGAR,SUGR.PREPTNS,HONEY	1	No Quantity							150253			0
S3	2000	2000	2000	2	0	2	Export	724	Spain	ESP	608	Philippines	PHL								06	SUGAR,SUGR.PREPTNS,HONEY	1	No Quantity							1563308			0
S3	2000	2000	2000	2	0	2	Export	724	Spain	ESP	616	Poland	POL								06	SUGAR,SUGR.PREPTNS,HONEY	1	No Quantity							5721417			0
S3	2000	2000	2000	2	0	2	Export	724	Spain	ESP	620	Portugal	PRT								06	SUGAR,SUGR.PREPTNS,HONEY	1	No Quantity							26434429			0
S3	2000	2000	2000	2	0	2	Export	724	Spain	ESP	624	Guinea-Bissau	GNB								06	SUGAR,SUGR.PREPTNS,HONEY	1	No Quantity							15204			0
S3	2000	2000	2000	2	0	2	Export	724	Spain	ESP	634	Qatar	QAT								06	SUGAR,SUGR.PREPTNS,HONEY	1	No Quantity							212953			0
S3	2000	2000	2000	2	0	2	Export	724	Spain	ESP	642	Romania	ROU								06	SUGAR,SUGR.PREPTNS,HONEY	1	No Quantity							1019375			0
S3	2000	2000	2000	2	0	2	Export	724	Spain	ESP	643	Russian Federation	RUS								06	SUGAR,SUGR.PREPTNS,HONEY	1	No Quantity							27538619			0
S3	2000	2000	2000	2	0	2	Export	724	Spain	ESP	682	Saudi Arabia	SAU								06	SUGAR,SUGR.PREPTNS,HONEY	1	No Quantity							4246477			0
S3	2000	2000	2000	2	0	2	Export	724	Spain	ESP	686	Senegal	SEN								06	SUGAR,SUGR.PREPTNS,HONEY	1	No Quantity							167085			0
S3	2000	2000	2000	2	0	2	Export	724	Spain	ESP	699	India	IND								06	SUGAR,SUGR.PREPTNS,HONEY	1	No Quantity							18979			0
S3	2000	2000	2000	2	0	2	Export	724	Spain	ESP	702	Singapore	SGP								06	SUGAR,SUGR.PREPTNS,HONEY	1	No Quantity							1336100			0
S3	2000	2000	2000	2	0	2	Export	724	Spain	ESP	703	Slovakia	SVK								06	SUGAR,SUGR.PREPTNS,HONEY	1	No Quantity							2090368			0
S3	2000	2000	2000	2	0	2	Export	724	Spain	ESP	704	Viet Nam	VNM								06	SUGAR,SUGR.PREPTNS,HONEY	1	No Quantity							14299			0
S3	2000	2000	2000	2	0	2	Export	724	Spain	ESP	705	Slovenia	SVN								06	SUGAR,SUGR.PREPTNS,HONEY	1	No Quantity							1517320			0
S3	2000	2000	2000	2	0	2	Export	724	Spain	ESP	710	South Africa	ZAF								06	SUGAR,SUGR.PREPTNS,HONEY	1	No Quantity							2179382			0
S3	2000	2000	2000	2	0	2	Export	724	Spain	ESP	716	Zimbabwe	ZWE								06	SUGAR,SUGR.PREPTNS,HONEY	1	No Quantity							35785			0
S3	2000	2000	2000	2	0	2	Export	724	Spain	ESP	736	Fmr Sudan	SDN								06	SUGAR,SUGR.PREPTNS,HONEY	1	No Quantity							243557			0
S3	2000	2000	2000	2	0	2	Export	724	Spain	ESP	740	Suriname	SUR								06	SUGAR,SUGR.PREPTNS,HONEY	1	No Quantity							17223			0
S3	2000	2000	2000	2	0	2	Export	724	Spain	ESP	752	Sweden	SWE								06	SUGAR,SUGR.PREPTNS,HONEY	1	No Quantity							5368903			0
S3	2000	2000	2000	2	0	2	Export	724	Spain	ESP	757	Switzerland	CHE								06	SUGAR,SUGR.PREPTNS,HONEY	1	No Quantity							4442954			0
S3	2000	2000	2000	2	0	2	Export	724	Spain	ESP	760	Syria	SYR								06	SUGAR,SUGR.PREPTNS,HONEY	1	No Quantity							5105170			0
S3	2000	2000	2000	2	0	2	Export	724	Spain	ESP	764	Thailand	THA								06	SUGAR,SUGR.PREPTNS,HONEY	1	No Quantity							1640525			0
S3	2000	2000	2000	2	0	2	Export	724	Spain	ESP	768	Togo	TGO								06	SUGAR,SUGR.PREPTNS,HONEY	1	No Quantity							57914			0
S3	2000	2000	2000	2	0	2	Export	724	Spain	ESP	780	Trinidad and Tobago	TTO								06	SUGAR,SUGR.PREPTNS,HONEY	1	No Quantity							4310			0
S3	2000	2000	2000	2	0	2	Export	724	Spain	ESP	784	United Arab Emirates	ARE								06	SUGAR,SUGR.PREPTNS,HONEY	1	No Quantity							1670777			0
S3	2000	2000	2000	2	0	2	Export	724	Spain	ESP	788	Tunisia	TUN								06	SUGAR,SUGR.PREPTNS,HONEY	1	No Quantity							4348006			0
S3	2000	2000	2000	2	0	2	Export	724	Spain	ESP	792	Turkey	TUR								06	SUGAR,SUGR.PREPTNS,HONEY	1	No Quantity							1703688			0
S3	2000	2000	2000	2	0	2	Export	724	Spain	ESP	800	Uganda	UGA								06	SUGAR,SUGR.PREPTNS,HONEY	1	No Quantity							39856			0
S3	2000	2000	2000	2	0	2	Export	724	Spain	ESP	818	Egypt	EGY								06	SUGAR,SUGR.PREPTNS,HONEY	1	No Quantity							4138101			0
S3	2000	2000	2000	2	0	2	Export	724	Spain	ESP	826	United Kingdom	GBR								06	SUGAR,SUGR.PREPTNS,HONEY	1	No Quantity							49464850			0
S3	2000	2000	2000	2	0	2	Export	724	Spain	ESP	842	USA	USA								06	SUGAR,SUGR.PREPTNS,HONEY	1	No Quantity							37641667			0
S3	2000	2000	2000	2	0	2	Export	724	Spain	ESP	854	Burkina Faso	BFA								06	SUGAR,SUGR.PREPTNS,HONEY	1	No Quantity							29992			0
S3	2000	2000	2000	2	0	2	Export	724	Spain	ESP	858	Uruguay	URY								06	SUGAR,SUGR.PREPTNS,HONEY	1	No Quantity							1005637			0
S3	2000	2000	2000	2	0	2	Export	724	Spain	ESP	860	Uzbekistan	UZB								06	SUGAR,SUGR.PREPTNS,HONEY	1	No Quantity							28745			0
S3	2000	2000	2000	2	0	2	Export	724	Spain	ESP	862	Venezuela	VEN								06	SUGAR,SUGR.PREPTNS,HONEY	1	No Quantity							2918707			0
S3	2000	2000	2000	2	0	2	Export	724	Spain	ESP	887	Yemen	YEM								06	SUGAR,SUGR.PREPTNS,HONEY	1	No Quantity							97055			0
S3	2000	2000	2000	2	0	2	Export	724	Spain	ESP	891	Serbia and Montenegro	SCG								06	SUGAR,SUGR.PREPTNS,HONEY	1	No Quantity							2113542			0
S3	2000	2000	2000	2	0	2	Export	724	Spain	ESP	899	Areas, nes									06	SUGAR,SUGR.PREPTNS,HONEY	1	No Quantity							12520			0
S3	2000	2000	2000	2	0	2	Export	716	Zimbabwe	ZWE	0	World	WLD								07	COFFEE,TEA,COCOA,SPICES	1	No Quantity							38465608			0
S3	2000	2000	2000	2	0	2	Export	716	Zimbabwe	ZWE	24	Angola	AGO								07	COFFEE,TEA,COCOA,SPICES	1	No Quantity							3807			0
S3	2000	2000	2000	2	0	2	Export	716	Zimbabwe	ZWE	36	Australia	AUS								07	COFFEE,TEA,COCOA,SPICES	1	No Quantity							45378			0
S3	2000	2000	2000	2	0	2	Export	716	Zimbabwe	ZWE	40	Austria	AUT								07	COFFEE,TEA,COCOA,SPICES	1	No Quantity							93			0
S3	2000	2000	2000	2	0	2	Export	716	Zimbabwe	ZWE	56	Belgium	BEL								07	COFFEE,TEA,COCOA,SPICES	1	No Quantity							611419			0
S3	2000	2000	2000	2	0	2	Export	716	Zimbabwe	ZWE	72	Botswana	BWA								07	COFFEE,TEA,COCOA,SPICES	1	No Quantity							594517			0
S3	2000	2000	2000	2	0	2	Export	716	Zimbabwe	ZWE	124	Canada	CAN								07	COFFEE,TEA,COCOA,SPICES	1	No Quantity							22848			0
S3	2000	2000	2000	2	0	2	Export	716	Zimbabwe	ZWE	144	Sri Lanka	LKA								07	COFFEE,TEA,COCOA,SPICES	1	No Quantity							15696			0
S3	2000	2000	2000	2	0	2	Export	716	Zimbabwe	ZWE	156	China	CHN								07	COFFEE,TEA,COCOA,SPICES	1	No Quantity							57615			0
S3	2000	2000	2000	2	0	2	Export	716	Zimbabwe	ZWE	178	Congo	COG								07	COFFEE,TEA,COCOA,SPICES	1	No Quantity							92			0
S3	2000	2000	2000	2	0	2	Export	716	Zimbabwe	ZWE	180	Dem. Rep. of the Congo	COD								07	COFFEE,TEA,COCOA,SPICES	1	No Quantity							534			0
S3	2000	2000	2000	2	0	2	Export	716	Zimbabwe	ZWE	231	Ethiopia	ETH								07	COFFEE,TEA,COCOA,SPICES	1	No Quantity							868			0
S3	2000	2000	2000	2	0	2	Export	716	Zimbabwe	ZWE	246	Finland	FIN								07	COFFEE,TEA,COCOA,SPICES	1	No Quantity							58500			0
S3	2000	2000	2000	2	0	2	Export	716	Zimbabwe	ZWE	251	France	FRA								07	COFFEE,TEA,COCOA,SPICES	1	No Quantity							308113			0
S3	2000	2000	2000	2	0	2	Export	716	Zimbabwe	ZWE	268	Georgia	GEO								07	COFFEE,TEA,COCOA,SPICES	1	No Quantity							132688			0
S3	2000	2000	2000	2	0	2	Export	716	Zimbabwe	ZWE	276	Germany	DEU								07	COFFEE,TEA,COCOA,SPICES	1	No Quantity							876507			0
S3	2000	2000	2000	2	0	2	Export	716	Zimbabwe	ZWE	344	China, Hong Kong SAR	HKG								07	COFFEE,TEA,COCOA,SPICES	1	No Quantity							8597			0
S3	2000	2000	2000	2	0	2	Export	716	Zimbabwe	ZWE	348	Hungary	HUN								07	COFFEE,TEA,COCOA,SPICES	1	No Quantity							23997			0
S3	2000	2000	2000	2	0	2	Export	716	Zimbabwe	ZWE	372	Ireland	IRL								07	COFFEE,TEA,COCOA,SPICES	1	No Quantity							744614			0
S3	2000	2000	2000	2	0	2	Export	716	Zimbabwe	ZWE	376	Israel	ISR								07	COFFEE,TEA,COCOA,SPICES	1	No Quantity							299021			0
S3	2000	2000	2000	2	0	2	Export	716	Zimbabwe	ZWE	381	Italy	ITA								07	COFFEE,TEA,COCOA,SPICES	1	No Quantity							437828			0
S3	2000	2000	2000	2	0	2	Export	716	Zimbabwe	ZWE	392	Japan	JPN								07	COFFEE,TEA,COCOA,SPICES	1	No Quantity							647308			0
S3	2000	2000	2000	2	0	2	Export	716	Zimbabwe	ZWE	404	Kenya	KEN								07	COFFEE,TEA,COCOA,SPICES	1	No Quantity							562493			0
S3	2000	2000	2000	2	0	2	Export	716	Zimbabwe	ZWE	454	Malawi	MWI								07	COFFEE,TEA,COCOA,SPICES	1	No Quantity							3382			0
S3	2000	2000	2000	2	0	2	Export	716	Zimbabwe	ZWE	480	Mauritius	MUS								07	COFFEE,TEA,COCOA,SPICES	1	No Quantity							21688			0
S3	2000	2000	2000	2	0	2	Export	716	Zimbabwe	ZWE	508	Mozambique	MOZ								07	COFFEE,TEA,COCOA,SPICES	1	No Quantity							485434			0
S3	2000	2000	2000	2	0	2	Export	716	Zimbabwe	ZWE	516	Namibia	NAM								07	COFFEE,TEA,COCOA,SPICES	1	No Quantity							128876			0
S3	2000	2000	2000	2	0	2	Export	716	Zimbabwe	ZWE	528	Netherlands	NLD								07	COFFEE,TEA,COCOA,SPICES	1	No Quantity							711121			0
S3	2000	2000	2000	2	0	2	Export	716	Zimbabwe	ZWE	554	New Zealand	NZL								07	COFFEE,TEA,COCOA,SPICES	1	No Quantity							16980			0
S3	2000	2000	2000	2	0	2	Export	716	Zimbabwe	ZWE	579	Norway	NOR								07	COFFEE,TEA,COCOA,SPICES	1	No Quantity							51293			0
S3	2000	2000	2000	2	0	2	Export	716	Zimbabwe	ZWE	586	Pakistan	PAK								07	COFFEE,TEA,COCOA,SPICES	1	No Quantity							666914			0
S3	2000	2000	2000	2	0	2	Export	716	Zimbabwe	ZWE	616	Poland	POL								07	COFFEE,TEA,COCOA,SPICES	1	No Quantity							147098			0
S3	2000	2000	2000	2	0	2	Export	716	Zimbabwe	ZWE	699	India	IND								07	COFFEE,TEA,COCOA,SPICES	1	No Quantity							52521			0
S3	2000	2000	2000	2	0	2	Export	716	Zimbabwe	ZWE	706	Somalia	SOM								07	COFFEE,TEA,COCOA,SPICES	1	No Quantity							9			0
S3	2000	2000	2000	2	0	2	Export	716	Zimbabwe	ZWE	710	South Africa	ZAF								07	COFFEE,TEA,COCOA,SPICES	1	No Quantity							12421483			0
S3	2000	2000	2000	2	0	2	Export	716	Zimbabwe	ZWE	724	Spain	ESP								07	COFFEE,TEA,COCOA,SPICES	1	No Quantity							7282533			0
S3	2000	2000	2000	2	0	2	Export	716	Zimbabwe	ZWE	748	Swaziland	SWZ								07	COFFEE,TEA,COCOA,SPICES	1	No Quantity							35474			0
S3	2000	2000	2000	2	0	2	Export	716	Zimbabwe	ZWE	752	Sweden	SWE								07	COFFEE,TEA,COCOA,SPICES	1	No Quantity							422546			0
S3	2000	2000	2000	2	0	2	Export	716	Zimbabwe	ZWE	757	Switzerland	CHE								07	COFFEE,TEA,COCOA,SPICES	1	No Quantity							221256			0
S3	2000	2000	2000	2	0	2	Export	716	Zimbabwe	ZWE	800	Uganda	UGA								07	COFFEE,TEA,COCOA,SPICES	1	No Quantity							5408			0
S3	2000	2000	2000	2	0	2	Export	716	Zimbabwe	ZWE	818	Egypt	EGY								07	COFFEE,TEA,COCOA,SPICES	1	No Quantity							1181603			0
S3	2000	2000	2000	2	0	2	Export	716	Zimbabwe	ZWE	826	United Kingdom	GBR								07	COFFEE,TEA,COCOA,SPICES	1	No Quantity							7895492			0
S3	2000	2000	2000	2	0	2	Export	716	Zimbabwe	ZWE	834	United Rep. of Tanzania	TZA								07	COFFEE,TEA,COCOA,SPICES	1	No Quantity							1423			0
S3	2000	2000	2000	2	0	2	Export	716	Zimbabwe	ZWE	842	USA	USA								07	COFFEE,TEA,COCOA,SPICES	1	No Quantity							848215			0
S3	2000	2000	2000	2	0	2	Export	716	Zimbabwe	ZWE	894	Zambia	ZMB								07	COFFEE,TEA,COCOA,SPICES	1	No Quantity							412325			0
S3	2000	2000	2000	2	0	2	Export	724	Spain	ESP	0	World	WLD								07	COFFEE,TEA,COCOA,SPICES	1	No Quantity							324055076			0
S3	2000	2000	2000	2	0	2	Export	724	Spain	ESP	8	Albania	ALB								07	COFFEE,TEA,COCOA,SPICES	1	No Quantity							26042			0
S3	2000	2000	2000	2	0	2	Export	724	Spain	ESP	12	Algeria	DZA								07	COFFEE,TEA,COCOA,SPICES	1	No Quantity							3815208			0
S3	2000	2000	2000	2	0	2	Export	724	Spain	ESP	20	Andorra	AND								07	COFFEE,TEA,COCOA,SPICES	1	No Quantity							2612654			0
S3	2000	2000	2000	2	0	2	Export	724	Spain	ESP	24	Angola	AGO								07	COFFEE,TEA,COCOA,SPICES	1	No Quantity							7902			0
S3	2000	2000	2000	2	0	2	Export	724	Spain	ESP	32	Argentina	ARG								07	COFFEE,TEA,COCOA,SPICES	1	No Quantity							3854956			0
S3	2000	2000	2000	2	0	2	Export	724	Spain	ESP	36	Australia	AUS								07	COFFEE,TEA,COCOA,SPICES	1	No Quantity							1975416			0
S3	2000	2000	2000	2	0	2	Export	724	Spain	ESP	40	Austria	AUT								07	COFFEE,TEA,COCOA,SPICES	1	No Quantity							2497442			0
S3	2000	2000	2000	2	0	2	Export	724	Spain	ESP	48	Bahrain	BHR								07	COFFEE,TEA,COCOA,SPICES	1	No Quantity							432649			0
S3	2000	2000	2000	2	0	2	Export	724	Spain	ESP	50	Bangladesh	BGD								07	COFFEE,TEA,COCOA,SPICES	1	No Quantity							124883			0
S3	2000	2000	2000	2	0	2	Export	724	Spain	ESP	51	Armenia	ARM								07	COFFEE,TEA,COCOA,SPICES	1	No Quantity							823			0
S3	2000	2000	2000	2	0	2	Export	724	Spain	ESP	52	Barbados	BRB								07	COFFEE,TEA,COCOA,SPICES	1	No Quantity							10401			0
S3	2000	2000	2000	2	0	2	Export	724	Spain	ESP	56	Belgium	BEL								07	COFFEE,TEA,COCOA,SPICES	1	No Quantity							8236509			0
S3	2000	2000	2000	2	0	2	Export	724	Spain	ESP	68	Bolivia (Plurinational State of)	BOL								07	COFFEE,TEA,COCOA,SPICES	1	No Quantity							229127			0
S3	2000	2000	2000	2	0	2	Export	724	Spain	ESP	70	Bosnia Herzegovina	BIH								07	COFFEE,TEA,COCOA,SPICES	1	No Quantity							185431			0
S3	2000	2000	2000	2	0	2	Export	724	Spain	ESP	76	Brazil	BRA								07	COFFEE,TEA,COCOA,SPICES	1	No Quantity							250878			0
S3	2000	2000	2000	2	0	2	Export	724	Spain	ESP	100	Bulgaria	BGR								07	COFFEE,TEA,COCOA,SPICES	1	No Quantity							311018			0
S3	2000	2000	2000	2	0	2	Export	724	Spain	ESP	112	Belarus	BLR								07	COFFEE,TEA,COCOA,SPICES	1	No Quantity							9920			0
S3	2000	2000	2000	2	0	2	Export	724	Spain	ESP	120	Cameroon	CMR								07	COFFEE,TEA,COCOA,SPICES	1	No Quantity							16767			0
S3	2000	2000	2000	2	0	2	Export	724	Spain	ESP	124	Canada	CAN								07	COFFEE,TEA,COCOA,SPICES	1	No Quantity							8274572			0
S3	2000	2000	2000	2	0	2	Export	724	Spain	ESP	132	Cabo Verde	CPV								07	COFFEE,TEA,COCOA,SPICES	1	No Quantity							102116			0
S3	2000	2000	2000	2	0	2	Export	724	Spain	ESP	136	Cayman Isds	CYM								07	COFFEE,TEA,COCOA,SPICES	1	No Quantity							432626			0
S3	2000	2000	2000	2	0	2	Export	724	Spain	ESP	144	Sri Lanka	LKA								07	COFFEE,TEA,COCOA,SPICES	1	No Quantity							3724			0
S3	2000	2000	2000	2	0	2	Export	724	Spain	ESP	152	Chile	CHL								07	COFFEE,TEA,COCOA,SPICES	1	No Quantity							1814594			0
S3	2000	2000	2000	2	0	2	Export	724	Spain	ESP	156	China	CHN								07	COFFEE,TEA,COCOA,SPICES	1	No Quantity							586592			0
S3	2000	2000	2000	2	0	2	Export	724	Spain	ESP	170	Colombia	COL								07	COFFEE,TEA,COCOA,SPICES	1	No Quantity							650243			0
S3	2000	2000	2000	2	0	2	Export	724	Spain	ESP	188	Costa Rica	CRI								07	COFFEE,TEA,COCOA,SPICES	1	No Quantity							73698			0
S3	2000	2000	2000	2	0	2	Export	724	Spain	ESP	191	Croatia	HRV								07	COFFEE,TEA,COCOA,SPICES	1	No Quantity							445637			0
S3	2000	2000	2000	2	0	2	Export	724	Spain	ESP	192	Cuba	CUB								07	COFFEE,TEA,COCOA,SPICES	1	No Quantity							2645173			0
S3	2000	2000	2000	2	0	2	Export	724	Spain	ESP	196	Cyprus	CYP								07	COFFEE,TEA,COCOA,SPICES	1	No Quantity							160404			0
S3	2000	2000	2000	2	0	2	Export	724	Spain	ESP	203	Czechia	CZE								07	COFFEE,TEA,COCOA,SPICES	1	No Quantity							3193341			0
S3	2000	2000	2000	2	0	2	Export	724	Spain	ESP	204	Benin	BEN								07	COFFEE,TEA,COCOA,SPICES	1	No Quantity							10201			0
S3	2000	2000	2000	2	0	2	Export	724	Spain	ESP	208	Denmark	DNK								07	COFFEE,TEA,COCOA,SPICES	1	No Quantity							697016			0
S3	2000	2000	2000	2	0	2	Export	724	Spain	ESP	214	Dominican Rep.	DOM								07	COFFEE,TEA,COCOA,SPICES	1	No Quantity							410779			0
S3	2000	2000	2000	2	0	2	Export	724	Spain	ESP	218	Ecuador	ECU								07	COFFEE,TEA,COCOA,SPICES	1	No Quantity							10957			0
S3	2000	2000	2000	2	0	2	Export	724	Spain	ESP	222	El Salvador	SLV								07	COFFEE,TEA,COCOA,SPICES	1	No Quantity							84413			0
S3	2000	2000	2000	2	0	2	Export	724	Spain	ESP	226	Equatorial Guinea	GNQ								07	COFFEE,TEA,COCOA,SPICES	1	No Quantity							36033			0
S3	2000	2000	2000	2	0	2	Export	724	Spain	ESP	233	Estonia	EST								07	COFFEE,TEA,COCOA,SPICES	1	No Quantity							34173			0
S3	2000	2000	2000	2	0	2	Export	724	Spain	ESP	246	Finland	FIN								07	COFFEE,TEA,COCOA,SPICES	1	No Quantity							498976			0
S3	2000	2000	2000	2	0	2	Export	724	Spain	ESP	251	France	FRA								07	COFFEE,TEA,COCOA,SPICES	1	No Quantity							45592338			0
S3	2000	2000	2000	2	0	2	Export	724	Spain	ESP	266	Gabon	GAB								07	COFFEE,TEA,COCOA,SPICES	1	No Quantity							11445			0
S3	2000	2000	2000	2	0	2	Export	724	Spain	ESP	268	Georgia	GEO								07	COFFEE,TEA,COCOA,SPICES	1	No Quantity							796			0
S3	2000	2000	2000	2	0	2	Export	724	Spain	ESP	270	Gambia	GMB								07	COFFEE,TEA,COCOA,SPICES	1	No Quantity							91574			0
S3	2000	2000	2000	2	0	2	Export	724	Spain	ESP	275	State of Palestine	PSE								07	COFFEE,TEA,COCOA,SPICES	1	No Quantity							112484			0
S3	2000	2000	2000	2	0	2	Export	724	Spain	ESP	276	Germany	DEU								07	COFFEE,TEA,COCOA,SPICES	1	No Quantity							24146205			0
S3	2000	2000	2000	2	0	2	Export	724	Spain	ESP	292	Gibraltar	GIB								07	COFFEE,TEA,COCOA,SPICES	1	No Quantity							123046			0
S3	2000	2000	2000	2	0	2	Export	724	Spain	ESP	300	Greece	GRC								07	COFFEE,TEA,COCOA,SPICES	1	No Quantity							5517526			0
S3	2000	2000	2000	2	0	2	Export	724	Spain	ESP	320	Guatemala	GTM								07	COFFEE,TEA,COCOA,SPICES	1	No Quantity							180233			0
S3	2000	2000	2000	2	0	2	Export	724	Spain	ESP	324	Guinea	GIN								07	COFFEE,TEA,COCOA,SPICES	1	No Quantity							200055			0
S3	2000	2000	2000	2	0	2	Export	724	Spain	ESP	340	Honduras	HND								07	COFFEE,TEA,COCOA,SPICES	1	No Quantity							52183			0
S3	2000	2000	2000	2	0	2	Export	724	Spain	ESP	344	China, Hong Kong SAR	HKG								07	COFFEE,TEA,COCOA,SPICES	1	No Quantity							511728			0
S3	2000	2000	2000	2	0	2	Export	724	Spain	ESP	348	Hungary	HUN								07	COFFEE,TEA,COCOA,SPICES	1	No Quantity							965840			0
S3	2000	2000	2000	2	0	2	Export	724	Spain	ESP	352	Iceland	ISL								07	COFFEE,TEA,COCOA,SPICES	1	No Quantity							16663			0
S3	2000	2000	2000	2	0	2	Export	724	Spain	ESP	360	Indonesia	IDN								07	COFFEE,TEA,COCOA,SPICES	1	No Quantity							52980			0
S3	2000	2000	2000	2	0	2	Export	724	Spain	ESP	364	Iran	IRN								07	COFFEE,TEA,COCOA,SPICES	1	No Quantity							343308			0
S3	2000	2000	2000	2	0	2	Export	724	Spain	ESP	372	Ireland	IRL								07	COFFEE,TEA,COCOA,SPICES	1	No Quantity							621098			0
S3	2000	2000	2000	2	0	2	Export	724	Spain	ESP	376	Israel	ISR								07	COFFEE,TEA,COCOA,SPICES	1	No Quantity							4410814			0
S3	2000	2000	2000	2	0	2	Export	724	Spain	ESP	381	Italy	ITA								07	COFFEE,TEA,COCOA,SPICES	1	No Quantity							14088991			0
S3	2000	2000	2000	2	0	2	Export	724	Spain	ESP	384	Côte d'Ivoire	CIV								07	COFFEE,TEA,COCOA,SPICES	1	No Quantity							17361			0
S3	2000	2000	2000	2	0	2	Export	724	Spain	ESP	388	Jamaica	JAM								07	COFFEE,TEA,COCOA,SPICES	1	No Quantity							305477			0
S3	2000	2000	2000	2	0	2	Export	724	Spain	ESP	392	Japan	JPN								07	COFFEE,TEA,COCOA,SPICES	1	No Quantity							10604254			0
S3	2000	2000	2000	2	0	2	Export	724	Spain	ESP	398	Kazakhstan	KAZ								07	COFFEE,TEA,COCOA,SPICES	1	No Quantity							20250			0
S3	2000	2000	2000	2	0	2	Export	724	Spain	ESP	400	Jordan	JOR								07	COFFEE,TEA,COCOA,SPICES	1	No Quantity							818230			0
S3	2000	2000	2000	2	0	2	Export	724	Spain	ESP	404	Kenya	KEN								07	COFFEE,TEA,COCOA,SPICES	1	No Quantity							41956			0
S3	2000	2000	2000	2	0	2	Export	724	Spain	ESP	408	Dem. People's Rep. of Korea	PRK								07	COFFEE,TEA,COCOA,SPICES	1	No Quantity							2093116			0
S3	2000	2000	2000	2	0	2	Export	724	Spain	ESP	410	Rep. of Korea	KOR								07	COFFEE,TEA,COCOA,SPICES	1	No Quantity							1637350			0
S3	2000	2000	2000	2	0	2	Export	724	Spain	ESP	414	Kuwait	KWT								07	COFFEE,TEA,COCOA,SPICES	1	No Quantity							903471			0
S3	2000	2000	2000	2	0	2	Export	724	Spain	ESP	422	Lebanon	LBN								07	COFFEE,TEA,COCOA,SPICES	1	No Quantity							1176270			0
S3	2000	2000	2000	2	0	2	Export	724	Spain	ESP	428	Latvia	LVA								07	COFFEE,TEA,COCOA,SPICES	1	No Quantity							1147328			0
S3	2000	2000	2000	2	0	2	Export	724	Spain	ESP	430	Liberia	LBR								07	COFFEE,TEA,COCOA,SPICES	1	No Quantity							8438			0
S3	2000	2000	2000	2	0	2	Export	724	Spain	ESP	434	Libya	LBY								07	COFFEE,TEA,COCOA,SPICES	1	No Quantity							320877			0
S3	2000	2000	2000	2	0	2	Export	724	Spain	ESP	440	Lithuania	LTU								07	COFFEE,TEA,COCOA,SPICES	1	No Quantity							2370127			0
S3	2000	2000	2000	2	0	2	Export	724	Spain	ESP	442	Luxembourg	LUX								07	COFFEE,TEA,COCOA,SPICES	1	No Quantity							8663			0
S3	2000	2000	2000	2	0	2	Export	724	Spain	ESP	450	Madagascar	MDG								07	COFFEE,TEA,COCOA,SPICES	1	No Quantity							8450			0
S3	2000	2000	2000	2	0	2	Export	724	Spain	ESP	458	Malaysia	MYS								07	COFFEE,TEA,COCOA,SPICES	1	No Quantity							178666			0
S3	2000	2000	2000	2	0	2	Export	724	Spain	ESP	470	Malta	MLT								07	COFFEE,TEA,COCOA,SPICES	1	No Quantity							332604			0
S3	2000	2000	2000	2	0	2	Export	724	Spain	ESP	478	Mauritania	MRT								07	COFFEE,TEA,COCOA,SPICES	1	No Quantity							61216			0
S3	2000	2000	2000	2	0	2	Export	724	Spain	ESP	480	Mauritius	MUS								07	COFFEE,TEA,COCOA,SPICES	1	No Quantity							166414			0
S3	2000	2000	2000	2	0	2	Export	724	Spain	ESP	484	Mexico	MEX								07	COFFEE,TEA,COCOA,SPICES	1	No Quantity							2547288			0
S3	2000	2000	2000	2	0	2	Export	724	Spain	ESP	490	Other Asia, nes									07	COFFEE,TEA,COCOA,SPICES	1	No Quantity							1783218			0
S3	2000	2000	2000	2	0	2	Export	724	Spain	ESP	498	Rep. of Moldova	MDA								07	COFFEE,TEA,COCOA,SPICES	1	No Quantity							5583			0
S3	2000	2000	2000	2	0	2	Export	724	Spain	ESP	504	Morocco	MAR								07	COFFEE,TEA,COCOA,SPICES	1	No Quantity							1936326			0
S3	2000	2000	2000	2	0	2	Export	724	Spain	ESP	512	Oman	OMN								07	COFFEE,TEA,COCOA,SPICES	1	No Quantity							822212			0
S3	2000	2000	2000	2	0	2	Export	724	Spain	ESP	516	Namibia	NAM								07	COFFEE,TEA,COCOA,SPICES	1	No Quantity							2547			0
S3	2000	2000	2000	2	0	2	Export	724	Spain	ESP	528	Netherlands	NLD								07	COFFEE,TEA,COCOA,SPICES	1	No Quantity							11754591			0
S3	2000	2000	2000	2	0	2	Export	724	Spain	ESP	530	Neth. Antilles	ANT								07	COFFEE,TEA,COCOA,SPICES	1	No Quantity							74618			0
S3	2000	2000	2000	2	0	2	Export	724	Spain	ESP	533	Aruba	ABW								07	COFFEE,TEA,COCOA,SPICES	1	No Quantity							2255			0
S3	2000	2000	2000	2	0	2	Export	724	Spain	ESP	554	New Zealand	NZL								07	COFFEE,TEA,COCOA,SPICES	1	No Quantity							25450			0
S3	2000	2000	2000	2	0	2	Export	724	Spain	ESP	566	Nigeria	NGA								07	COFFEE,TEA,COCOA,SPICES	1	No Quantity							30394			0
S3	2000	2000	2000	2	0	2	Export	724	Spain	ESP	579	Norway	NOR								07	COFFEE,TEA,COCOA,SPICES	1	No Quantity							178477			0
S3	2000	2000	2000	2	0	2	Export	724	Spain	ESP	586	Pakistan	PAK								07	COFFEE,TEA,COCOA,SPICES	1	No Quantity							34352			0
S3	2000	2000	2000	2	0	2	Export	724	Spain	ESP	591	Panama	PAN								07	COFFEE,TEA,COCOA,SPICES	1	No Quantity							97244			0
S3	2000	2000	2000	2	0	2	Export	724	Spain	ESP	598	Papua New Guinea	PNG								07	COFFEE,TEA,COCOA,SPICES	1	No Quantity							7529			0
S3	2000	2000	2000	2	0	2	Export	724	Spain	ESP	600	Paraguay	PRY								07	COFFEE,TEA,COCOA,SPICES	1	No Quantity							7755			0
S3	2000	2000	2000	2	0	2	Export	724	Spain	ESP	604	Peru	PER								07	COFFEE,TEA,COCOA,SPICES	1	No Quantity							268171			0
S3	2000	2000	2000	2	0	2	Export	724	Spain	ESP	608	Philippines	PHL								07	COFFEE,TEA,COCOA,SPICES	1	No Quantity							392760			0
S3	2000	2000	2000	2	0	2	Export	724	Spain	ESP	616	Poland	POL								07	COFFEE,TEA,COCOA,SPICES	1	No Quantity							6247223			0
S3	2000	2000	2000	2	0	2	Export	724	Spain	ESP	620	Portugal	PRT								07	COFFEE,TEA,COCOA,SPICES	1	No Quantity							33507206			0
S3	2000	2000	2000	2	0	2	Export	724	Spain	ESP	624	Guinea-Bissau	GNB								07	COFFEE,TEA,COCOA,SPICES	1	No Quantity							3813			0
S3	2000	2000	2000	2	0	2	Export	724	Spain	ESP	634	Qatar	QAT								07	COFFEE,TEA,COCOA,SPICES	1	No Quantity							339763			0
S3	2000	2000	2000	2	0	2	Export	724	Spain	ESP	642	Romania	ROU								07	COFFEE,TEA,COCOA,SPICES	1	No Quantity							281357			0
S3	2000	2000	2000	2	0	2	Export	724	Spain	ESP	643	Russian Federation	RUS								07	COFFEE,TEA,COCOA,SPICES	1	No Quantity							6113426			0
S3	2000	2000	2000	2	0	2	Export	724	Spain	ESP	674	San Marino	SMR								07	COFFEE,TEA,COCOA,SPICES	1	No Quantity							108951			0
S3	2000	2000	2000	2	0	2	Export	724	Spain	ESP	682	Saudi Arabia	SAU								07	COFFEE,TEA,COCOA,SPICES	1	No Quantity							7336737			0
S3	2000	2000	2000	2	0	2	Export	724	Spain	ESP	686	Senegal	SEN								07	COFFEE,TEA,COCOA,SPICES	1	No Quantity							74080			0
S3	2000	2000	2000	2	0	2	Export	724	Spain	ESP	694	Sierra Leone	SLE								07	COFFEE,TEA,COCOA,SPICES	1	No Quantity							113932			0
S3	2000	2000	2000	2	0	2	Export	724	Spain	ESP	699	India	IND								07	COFFEE,TEA,COCOA,SPICES	1	No Quantity							149825			0
S3	2000	2000	2000	2	0	2	Export	724	Spain	ESP	702	Singapore	SGP								07	COFFEE,TEA,COCOA,SPICES	1	No Quantity							737279			0
S3	2000	2000	2000	2	0	2	Export	724	Spain	ESP	703	Slovakia	SVK								07	COFFEE,TEA,COCOA,SPICES	1	No Quantity							219908			0
S3	2000	2000	2000	2	0	2	Export	724	Spain	ESP	705	Slovenia	SVN								07	COFFEE,TEA,COCOA,SPICES	1	No Quantity							364793			0
S3	2000	2000	2000	2	0	2	Export	724	Spain	ESP	710	South Africa	ZAF								07	COFFEE,TEA,COCOA,SPICES	1	No Quantity							1879563			0
S3	2000	2000	2000	2	0	2	Export	724	Spain	ESP	716	Zimbabwe	ZWE								07	COFFEE,TEA,COCOA,SPICES	1	No Quantity							1546			0
S3	2000	2000	2000	2	0	2	Export	724	Spain	ESP	736	Fmr Sudan	SDN								07	COFFEE,TEA,COCOA,SPICES	1	No Quantity							47281			0
S3	2000	2000	2000	2	0	2	Export	724	Spain	ESP	740	Suriname	SUR								07	COFFEE,TEA,COCOA,SPICES	1	No Quantity							7771			0
S3	2000	2000	2000	2	0	2	Export	724	Spain	ESP	752	Sweden	SWE								07	COFFEE,TEA,COCOA,SPICES	1	No Quantity							3055742			0
S3	2000	2000	2000	2	0	2	Export	724	Spain	ESP	757	Switzerland	CHE								07	COFFEE,TEA,COCOA,SPICES	1	No Quantity							12820385			0
S3	2000	2000	2000	2	0	2	Export	724	Spain	ESP	760	Syria	SYR								07	COFFEE,TEA,COCOA,SPICES	1	No Quantity							672374			0
S3	2000	2000	2000	2	0	2	Export	724	Spain	ESP	764	Thailand	THA								07	COFFEE,TEA,COCOA,SPICES	1	No Quantity							141998			0
S3	2000	2000	2000	2	0	2	Export	724	Spain	ESP	780	Trinidad and Tobago	TTO								07	COFFEE,TEA,COCOA,SPICES	1	No Quantity							106042			0
S3	2000	2000	2000	2	0	2	Export	724	Spain	ESP	784	United Arab Emirates	ARE								07	COFFEE,TEA,COCOA,SPICES	1	No Quantity							4424516			0
S3	2000	2000	2000	2	0	2	Export	724	Spain	ESP	788	Tunisia	TUN								07	COFFEE,TEA,COCOA,SPICES	1	No Quantity							1448155			0
S3	2000	2000	2000	2	0	2	Export	724	Spain	ESP	792	Turkey	TUR								07	COFFEE,TEA,COCOA,SPICES	1	No Quantity							8560091			0
S3	2000	2000	2000	2	0	2	Export	724	Spain	ESP	800	Uganda	UGA								07	COFFEE,TEA,COCOA,SPICES	1	No Quantity							3137			0
S3	2000	2000	2000	2	0	2	Export	724	Spain	ESP	804	Ukraine	UKR								07	COFFEE,TEA,COCOA,SPICES	1	No Quantity							444422			0
S3	2000	2000	2000	2	0	2	Export	724	Spain	ESP	818	Egypt	EGY								07	COFFEE,TEA,COCOA,SPICES	1	No Quantity							886719			0
S3	2000	2000	2000	2	0	2	Export	724	Spain	ESP	826	United Kingdom	GBR								07	COFFEE,TEA,COCOA,SPICES	1	No Quantity							25499798			0
S3	2000	2000	2000	2	0	2	Export	724	Spain	ESP	842	USA	USA								07	COFFEE,TEA,COCOA,SPICES	1	No Quantity							22166976			0
S3	2000	2000	2000	2	0	2	Export	724	Spain	ESP	854	Burkina Faso	BFA								07	COFFEE,TEA,COCOA,SPICES	1	No Quantity							3758			0
S3	2000	2000	2000	2	0	2	Export	724	Spain	ESP	858	Uruguay	URY								07	COFFEE,TEA,COCOA,SPICES	1	No Quantity							181888			0
S3	2000	2000	2000	2	0	2	Export	724	Spain	ESP	860	Uzbekistan	UZB								07	COFFEE,TEA,COCOA,SPICES	1	No Quantity							20695			0
S3	2000	2000	2000	2	0	2	Export	724	Spain	ESP	862	Venezuela	VEN								07	COFFEE,TEA,COCOA,SPICES	1	No Quantity							1673524			0
S3	2000	2000	2000	2	0	2	Export	724	Spain	ESP	887	Yemen	YEM								07	COFFEE,TEA,COCOA,SPICES	1	No Quantity							116496			0
S3	2000	2000	2000	2	0	2	Export	724	Spain	ESP	891	Serbia and Montenegro	SCG								07	COFFEE,TEA,COCOA,SPICES	1	No Quantity							297183			0
S3	2000	2000	2000	2	0	2	Export	724	Spain	ESP	899	Areas, nes									07	COFFEE,TEA,COCOA,SPICES	1	No Quantity							2833			0
S3	2000	2000	2000	2	0	2	Export	716	Zimbabwe	ZWE	0	World	WLD								08	ANIMAL FEED STUFF	1	No Quantity							5677973			0
S3	2000	2000	2000	2	0	2	Export	716	Zimbabwe	ZWE	72	Botswana	BWA								08	ANIMAL FEED STUFF	1	No Quantity							1694542			0
S3	2000	2000	2000	2	0	2	Export	716	Zimbabwe	ZWE	180	Dem. Rep. of the Congo	COD								08	ANIMAL FEED STUFF	1	No Quantity							15859			0
S3	2000	2000	2000	2	0	2	Export	716	Zimbabwe	ZWE	231	Ethiopia	ETH								08	ANIMAL FEED STUFF	1	No Quantity							74			0
S3	2000	2000	2000	2	0	2	Export	716	Zimbabwe	ZWE	454	Malawi	MWI								08	ANIMAL FEED STUFF	1	No Quantity							261827			0
S3	2000	2000	2000	2	0	2	Export	716	Zimbabwe	ZWE	480	Mauritius	MUS								08	ANIMAL FEED STUFF	1	No Quantity							11159			0
S3	2000	2000	2000	2	0	2	Export	716	Zimbabwe	ZWE	508	Mozambique	MOZ								08	ANIMAL FEED STUFF	1	No Quantity							281875			0
S3	2000	2000	2000	2	0	2	Export	716	Zimbabwe	ZWE	516	Namibia	NAM								08	ANIMAL FEED STUFF	1	No Quantity							28187			0
S3	2000	2000	2000	2	0	2	Export	716	Zimbabwe	ZWE	710	South Africa	ZAF								08	ANIMAL FEED STUFF	1	No Quantity							2048125			0
S3	2000	2000	2000	2	0	2	Export	716	Zimbabwe	ZWE	834	United Rep. of Tanzania	TZA								08	ANIMAL FEED STUFF	1	No Quantity							1036			0
S3	2000	2000	2000	2	0	2	Export	716	Zimbabwe	ZWE	894	Zambia	ZMB								08	ANIMAL FEED STUFF	1	No Quantity							1335289			0
S3	2000	2000	2000	2	0	2	Export	724	Spain	ESP	0	World	WLD								08	ANIMAL FEED STUFF	1	No Quantity							214799157			0
S3	2000	2000	2000	2	0	2	Export	724	Spain	ESP	12	Algeria	DZA								08	ANIMAL FEED STUFF	1	No Quantity							3672340			0
S3	2000	2000	2000	2	0	2	Export	724	Spain	ESP	20	Andorra	AND								08	ANIMAL FEED STUFF	1	No Quantity							856091			0
S3	2000	2000	2000	2	0	2	Export	724	Spain	ESP	24	Angola	AGO								08	ANIMAL FEED STUFF	1	No Quantity							2442			0
S3	2000	2000	2000	2	0	2	Export	724	Spain	ESP	32	Argentina	ARG								08	ANIMAL FEED STUFF	1	No Quantity							953492			0
S3	2000	2000	2000	2	0	2	Export	724	Spain	ESP	36	Australia	AUS								08	ANIMAL FEED STUFF	1	No Quantity							75492			0
S3	2000	2000	2000	2	0	2	Export	724	Spain	ESP	40	Austria	AUT								08	ANIMAL FEED STUFF	1	No Quantity							410135			0
S3	2000	2000	2000	2	0	2	Export	724	Spain	ESP	50	Bangladesh	BGD								08	ANIMAL FEED STUFF	1	No Quantity							30675			0
S3	2000	2000	2000	2	0	2	Export	724	Spain	ESP	56	Belgium	BEL								08	ANIMAL FEED STUFF	1	No Quantity							2765919			0
S3	2000	2000	2000	2	0	2	Export	724	Spain	ESP	68	Bolivia (Plurinational State of)	BOL								08	ANIMAL FEED STUFF	1	No Quantity							36200			0
S3	2000	2000	2000	2	0	2	Export	724	Spain	ESP	76	Brazil	BRA								08	ANIMAL FEED STUFF	1	No Quantity							1446668			0
S3	2000	2000	2000	2	0	2	Export	724	Spain	ESP	100	Bulgaria	BGR								08	ANIMAL FEED STUFF	1	No Quantity							705036			0
S3	2000	2000	2000	2	0	2	Export	724	Spain	ESP	104	Myanmar	MMR								08	ANIMAL FEED STUFF	1	No Quantity							4068			0
S3	2000	2000	2000	2	0	2	Export	724	Spain	ESP	120	Cameroon	CMR								08	ANIMAL FEED STUFF	1	No Quantity							2063			0
S3	2000	2000	2000	2	0	2	Export	724	Spain	ESP	124	Canada	CAN								08	ANIMAL FEED STUFF	1	No Quantity							499442			0
S3	2000	2000	2000	2	0	2	Export	724	Spain	ESP	132	Cabo Verde	CPV								08	ANIMAL FEED STUFF	1	No Quantity							74343			0
S3	2000	2000	2000	2	0	2	Export	724	Spain	ESP	144	Sri Lanka	LKA								08	ANIMAL FEED STUFF	1	No Quantity							12614			0
S3	2000	2000	2000	2	0	2	Export	724	Spain	ESP	152	Chile	CHL								08	ANIMAL FEED STUFF	1	No Quantity							808458			0
S3	2000	2000	2000	2	0	2	Export	724	Spain	ESP	156	China	CHN								08	ANIMAL FEED STUFF	1	No Quantity							355278			0
S3	2000	2000	2000	2	0	2	Export	724	Spain	ESP	170	Colombia	COL								08	ANIMAL FEED STUFF	1	No Quantity							1008071			0
S3	2000	2000	2000	2	0	2	Export	724	Spain	ESP	188	Costa Rica	CRI								08	ANIMAL FEED STUFF	1	No Quantity							784533			0
S3	2000	2000	2000	2	0	2	Export	724	Spain	ESP	191	Croatia	HRV								08	ANIMAL FEED STUFF	1	No Quantity							151476			0
S3	2000	2000	2000	2	0	2	Export	724	Spain	ESP	192	Cuba	CUB								08	ANIMAL FEED STUFF	1	No Quantity							449766			0
S3	2000	2000	2000	2	0	2	Export	724	Spain	ESP	196	Cyprus	CYP								08	ANIMAL FEED STUFF	1	No Quantity							1219022			0
S3	2000	2000	2000	2	0	2	Export	724	Spain	ESP	203	Czechia	CZE								08	ANIMAL FEED STUFF	1	No Quantity							649230			0
S3	2000	2000	2000	2	0	2	Export	724	Spain	ESP	208	Denmark	DNK								08	ANIMAL FEED STUFF	1	No Quantity							1221608			0
S3	2000	2000	2000	2	0	2	Export	724	Spain	ESP	214	Dominican Rep.	DOM								08	ANIMAL FEED STUFF	1	No Quantity							1396115			0
S3	2000	2000	2000	2	0	2	Export	724	Spain	ESP	218	Ecuador	ECU								08	ANIMAL FEED STUFF	1	No Quantity							321885			0
S3	2000	2000	2000	2	0	2	Export	724	Spain	ESP	222	El Salvador	SLV								08	ANIMAL FEED STUFF	1	No Quantity							29482			0
S3	2000	2000	2000	2	0	2	Export	724	Spain	ESP	226	Equatorial Guinea	GNQ								08	ANIMAL FEED STUFF	1	No Quantity							10283			0
S3	2000	2000	2000	2	0	2	Export	724	Spain	ESP	233	Estonia	EST								08	ANIMAL FEED STUFF	1	No Quantity							98672			0
S3	2000	2000	2000	2	0	2	Export	724	Spain	ESP	246	Finland	FIN								08	ANIMAL FEED STUFF	1	No Quantity							198615			0
S3	2000	2000	2000	2	0	2	Export	724	Spain	ESP	251	France	FRA								08	ANIMAL FEED STUFF	1	No Quantity							38170403			0
S3	2000	2000	2000	2	0	2	Export	724	Spain	ESP	276	Germany	DEU								08	ANIMAL FEED STUFF	1	No Quantity							4447153			0
S3	2000	2000	2000	2	0	2	Export	724	Spain	ESP	288	Ghana	GHA								08	ANIMAL FEED STUFF	1	No Quantity							56856			0
S3	2000	2000	2000	2	0	2	Export	724	Spain	ESP	292	Gibraltar	GIB								08	ANIMAL FEED STUFF	1	No Quantity							41292			0
S3	2000	2000	2000	2	0	2	Export	724	Spain	ESP	300	Greece	GRC								08	ANIMAL FEED STUFF	1	No Quantity							11707275			0
S3	2000	2000	2000	2	0	2	Export	724	Spain	ESP	320	Guatemala	GTM								08	ANIMAL FEED STUFF	1	No Quantity							218129			0
S3	2000	2000	2000	2	0	2	Export	724	Spain	ESP	340	Honduras	HND								08	ANIMAL FEED STUFF	1	No Quantity							36136			0
S3	2000	2000	2000	2	0	2	Export	724	Spain	ESP	344	China, Hong Kong SAR	HKG								08	ANIMAL FEED STUFF	1	No Quantity							373481			0
S3	2000	2000	2000	2	0	2	Export	724	Spain	ESP	348	Hungary	HUN								08	ANIMAL FEED STUFF	1	No Quantity							928473			0
S3	2000	2000	2000	2	0	2	Export	724	Spain	ESP	360	Indonesia	IDN								08	ANIMAL FEED STUFF	1	No Quantity							444228			0
S3	2000	2000	2000	2	0	2	Export	724	Spain	ESP	364	Iran	IRN								08	ANIMAL FEED STUFF	1	No Quantity							402498			0
S3	2000	2000	2000	2	0	2	Export	724	Spain	ESP	372	Ireland	IRL								08	ANIMAL FEED STUFF	1	No Quantity							1446369			0
S3	2000	2000	2000	2	0	2	Export	724	Spain	ESP	376	Israel	ISR								08	ANIMAL FEED STUFF	1	No Quantity							1238374			0
S3	2000	2000	2000	2	0	2	Export	724	Spain	ESP	381	Italy	ITA								08	ANIMAL FEED STUFF	1	No Quantity							22079769			0
S3	2000	2000	2000	2	0	2	Export	724	Spain	ESP	384	Côte d'Ivoire	CIV								08	ANIMAL FEED STUFF	1	No Quantity							95756			0
S3	2000	2000	2000	2	0	2	Export	724	Spain	ESP	392	Japan	JPN								08	ANIMAL FEED STUFF	1	No Quantity							1346541			0
S3	2000	2000	2000	2	0	2	Export	724	Spain	ESP	400	Jordan	JOR								08	ANIMAL FEED STUFF	1	No Quantity							124061			0
S3	2000	2000	2000	2	0	2	Export	724	Spain	ESP	404	Kenya	KEN								08	ANIMAL FEED STUFF	1	No Quantity							33793			0
S3	2000	2000	2000	2	0	2	Export	724	Spain	ESP	410	Rep. of Korea	KOR								08	ANIMAL FEED STUFF	1	No Quantity							329456			0
S3	2000	2000	2000	2	0	2	Export	724	Spain	ESP	414	Kuwait	KWT								08	ANIMAL FEED STUFF	1	No Quantity							9513			0
S3	2000	2000	2000	2	0	2	Export	724	Spain	ESP	422	Lebanon	LBN								08	ANIMAL FEED STUFF	1	No Quantity							64626			0
S3	2000	2000	2000	2	0	2	Export	724	Spain	ESP	428	Latvia	LVA								08	ANIMAL FEED STUFF	1	No Quantity							265957			0
S3	2000	2000	2000	2	0	2	Export	724	Spain	ESP	440	Lithuania	LTU								08	ANIMAL FEED STUFF	1	No Quantity							135752			0
S3	2000	2000	2000	2	0	2	Export	724	Spain	ESP	458	Malaysia	MYS								08	ANIMAL FEED STUFF	1	No Quantity							379391			0
S3	2000	2000	2000	2	0	2	Export	724	Spain	ESP	470	Malta	MLT								08	ANIMAL FEED STUFF	1	No Quantity							5009084			0
S3	2000	2000	2000	2	0	2	Export	724	Spain	ESP	484	Mexico	MEX								08	ANIMAL FEED STUFF	1	No Quantity							893698			0
S3	2000	2000	2000	2	0	2	Export	724	Spain	ESP	490	Other Asia, nes									08	ANIMAL FEED STUFF	1	No Quantity							1077143			0
S3	2000	2000	2000	2	0	2	Export	724	Spain	ESP	504	Morocco	MAR								08	ANIMAL FEED STUFF	1	No Quantity							7788732			0
S3	2000	2000	2000	2	0	2	Export	724	Spain	ESP	516	Namibia	NAM								08	ANIMAL FEED STUFF	1	No Quantity							27760			0
S3	2000	2000	2000	2	0	2	Export	724	Spain	ESP	528	Netherlands	NLD								08	ANIMAL FEED STUFF	1	No Quantity							4167925			0
S3	2000	2000	2000	2	0	2	Export	724	Spain	ESP	530	Neth. Antilles	ANT								08	ANIMAL FEED STUFF	1	No Quantity							5035			0
S3	2000	2000	2000	2	0	2	Export	724	Spain	ESP	554	New Zealand	NZL								08	ANIMAL FEED STUFF	1	No Quantity							17880			0
S3	2000	2000	2000	2	0	2	Export	724	Spain	ESP	558	Nicaragua	NIC								08	ANIMAL FEED STUFF	1	No Quantity							31846			0
S3	2000	2000	2000	2	0	2	Export	724	Spain	ESP	566	Nigeria	NGA								08	ANIMAL FEED STUFF	1	No Quantity							16657			0
S3	2000	2000	2000	2	0	2	Export	724	Spain	ESP	568	Other Europe, nes									08	ANIMAL FEED STUFF	1	No Quantity							15583			0
S3	2000	2000	2000	2	0	2	Export	724	Spain	ESP	579	Norway	NOR								08	ANIMAL FEED STUFF	1	No Quantity							138740			0
S3	2000	2000	2000	2	0	2	Export	724	Spain	ESP	586	Pakistan	PAK								08	ANIMAL FEED STUFF	1	No Quantity							274504			0
S3	2000	2000	2000	2	0	2	Export	724	Spain	ESP	591	Panama	PAN								08	ANIMAL FEED STUFF	1	No Quantity							732497			0
S3	2000	2000	2000	2	0	2	Export	724	Spain	ESP	600	Paraguay	PRY								08	ANIMAL FEED STUFF	1	No Quantity							11774			0
S3	2000	2000	2000	2	0	2	Export	724	Spain	ESP	604	Peru	PER								08	ANIMAL FEED STUFF	1	No Quantity							196288			0
S3	2000	2000	2000	2	0	2	Export	724	Spain	ESP	608	Philippines	PHL								08	ANIMAL FEED STUFF	1	No Quantity							837170			0
S3	2000	2000	2000	2	0	2	Export	724	Spain	ESP	616	Poland	POL								08	ANIMAL FEED STUFF	1	No Quantity							269356			0
S3	2000	2000	2000	2	0	2	Export	724	Spain	ESP	620	Portugal	PRT								08	ANIMAL FEED STUFF	1	No Quantity							63975684			0
S3	2000	2000	2000	2	0	2	Export	724	Spain	ESP	642	Romania	ROU								08	ANIMAL FEED STUFF	1	No Quantity							1762197			0
S3	2000	2000	2000	2	0	2	Export	724	Spain	ESP	643	Russian Federation	RUS								08	ANIMAL FEED STUFF	1	No Quantity							360066			0
S3	2000	2000	2000	2	0	2	Export	724	Spain	ESP	682	Saudi Arabia	SAU								08	ANIMAL FEED STUFF	1	No Quantity							2136661			0
S3	2000	2000	2000	2	0	2	Export	724	Spain	ESP	686	Senegal	SEN								08	ANIMAL FEED STUFF	1	No Quantity							35866			0
S3	2000	2000	2000	2	0	2	Export	724	Spain	ESP	699	India	IND								08	ANIMAL FEED STUFF	1	No Quantity							33477			0
S3	2000	2000	2000	2	0	2	Export	724	Spain	ESP	702	Singapore	SGP								08	ANIMAL FEED STUFF	1	No Quantity							28921			0
S3	2000	2000	2000	2	0	2	Export	724	Spain	ESP	704	Viet Nam	VNM								08	ANIMAL FEED STUFF	1	No Quantity							214199			0
S3	2000	2000	2000	2	0	2	Export	724	Spain	ESP	705	Slovenia	SVN								08	ANIMAL FEED STUFF	1	No Quantity							27277			0
S3	2000	2000	2000	2	0	2	Export	724	Spain	ESP	710	South Africa	ZAF								08	ANIMAL FEED STUFF	1	No Quantity							193004			0
S3	2000	2000	2000	2	0	2	Export	724	Spain	ESP	716	Zimbabwe	ZWE								08	ANIMAL FEED STUFF	1	No Quantity							61018			0
S3	2000	2000	2000	2	0	2	Export	724	Spain	ESP	752	Sweden	SWE								08	ANIMAL FEED STUFF	1	No Quantity							617836			0
S3	2000	2000	2000	2	0	2	Export	724	Spain	ESP	757	Switzerland	CHE								08	ANIMAL FEED STUFF	1	No Quantity							313299			0
S3	2000	2000	2000	2	0	2	Export	724	Spain	ESP	760	Syria	SYR								08	ANIMAL FEED STUFF	1	No Quantity							190120			0
S3	2000	2000	2000	2	0	2	Export	724	Spain	ESP	764	Thailand	THA								08	ANIMAL FEED STUFF	1	No Quantity							441747			0
S3	2000	2000	2000	2	0	2	Export	724	Spain	ESP	784	United Arab Emirates	ARE								08	ANIMAL FEED STUFF	1	No Quantity							3464361			0
S3	2000	2000	2000	2	0	2	Export	724	Spain	ESP	788	Tunisia	TUN								08	ANIMAL FEED STUFF	1	No Quantity							3356349			0
S3	2000	2000	2000	2	0	2	Export	724	Spain	ESP	792	Turkey	TUR								08	ANIMAL FEED STUFF	1	No Quantity							990113			0
S3	2000	2000	2000	2	0	2	Export	724	Spain	ESP	804	Ukraine	UKR								08	ANIMAL FEED STUFF	1	No Quantity							625119			0
S3	2000	2000	2000	2	0	2	Export	724	Spain	ESP	818	Egypt	EGY								08	ANIMAL FEED STUFF	1	No Quantity							2086871			0
S3	2000	2000	2000	2	0	2	Export	724	Spain	ESP	826	United Kingdom	GBR								08	ANIMAL FEED STUFF	1	No Quantity							4926081			0
S3	2000	2000	2000	2	0	2	Export	724	Spain	ESP	842	USA	USA								08	ANIMAL FEED STUFF	1	No Quantity							2286083			0
S3	2000	2000	2000	2	0	2	Export	724	Spain	ESP	858	Uruguay	URY								08	ANIMAL FEED STUFF	1	No Quantity							83716			0
S3	2000	2000	2000	2	0	2	Export	724	Spain	ESP	862	Venezuela	VEN								08	ANIMAL FEED STUFF	1	No Quantity							452624			0
S3	2000	2000	2000	2	0	2	Export	716	Zimbabwe	ZWE	0	World	WLD								09	MISC.EDIBLE PRODUCTS ETC	1	No Quantity							10906933			0
S3	2000	2000	2000	2	0	2	Export	716	Zimbabwe	ZWE	24	Angola	AGO								09	MISC.EDIBLE PRODUCTS ETC	1	No Quantity							233			0
S3	2000	2000	2000	2	0	2	Export	716	Zimbabwe	ZWE	36	Australia	AUS								09	MISC.EDIBLE PRODUCTS ETC	1	No Quantity							290889			0
S3	2000	2000	2000	2	0	2	Export	716	Zimbabwe	ZWE	72	Botswana	BWA								09	MISC.EDIBLE PRODUCTS ETC	1	No Quantity							597092			0
S3	2000	2000	2000	2	0	2	Export	716	Zimbabwe	ZWE	144	Sri Lanka	LKA								09	MISC.EDIBLE PRODUCTS ETC	1	No Quantity							176			0
S3	2000	2000	2000	2	0	2	Export	716	Zimbabwe	ZWE	178	Congo	COG								09	MISC.EDIBLE PRODUCTS ETC	1	No Quantity							15669			0
S3	2000	2000	2000	2	0	2	Export	716	Zimbabwe	ZWE	180	Dem. Rep. of the Congo	COD								09	MISC.EDIBLE PRODUCTS ETC	1	No Quantity							112106			0
S3	2000	2000	2000	2	0	2	Export	716	Zimbabwe	ZWE	231	Ethiopia	ETH								09	MISC.EDIBLE PRODUCTS ETC	1	No Quantity							76776			0
S3	2000	2000	2000	2	0	2	Export	716	Zimbabwe	ZWE	251	France	FRA								09	MISC.EDIBLE PRODUCTS ETC	1	No Quantity							23710			0
S3	2000	2000	2000	2	0	2	Export	716	Zimbabwe	ZWE	276	Germany	DEU								09	MISC.EDIBLE PRODUCTS ETC	1	No Quantity							326505			0
S3	2000	2000	2000	2	0	2	Export	716	Zimbabwe	ZWE	288	Ghana	GHA								09	MISC.EDIBLE PRODUCTS ETC	1	No Quantity							2735			0
S3	2000	2000	2000	2	0	2	Export	716	Zimbabwe	ZWE	384	Côte d'Ivoire	CIV								09	MISC.EDIBLE PRODUCTS ETC	1	No Quantity							2009			0
S3	2000	2000	2000	2	0	2	Export	716	Zimbabwe	ZWE	404	Kenya	KEN								09	MISC.EDIBLE PRODUCTS ETC	1	No Quantity							228484			0
S3	2000	2000	2000	2	0	2	Export	716	Zimbabwe	ZWE	454	Malawi	MWI								09	MISC.EDIBLE PRODUCTS ETC	1	No Quantity							1141257			0
S3	2000	2000	2000	2	0	2	Export	716	Zimbabwe	ZWE	480	Mauritius	MUS								09	MISC.EDIBLE PRODUCTS ETC	1	No Quantity							70428			0
S3	2000	2000	2000	2	0	2	Export	716	Zimbabwe	ZWE	504	Morocco	MAR								09	MISC.EDIBLE PRODUCTS ETC	1	No Quantity							14759			0
S3	2000	2000	2000	2	0	2	Export	716	Zimbabwe	ZWE	508	Mozambique	MOZ								09	MISC.EDIBLE PRODUCTS ETC	1	No Quantity							188293			0
S3	2000	2000	2000	2	0	2	Export	716	Zimbabwe	ZWE	528	Netherlands	NLD								09	MISC.EDIBLE PRODUCTS ETC	1	No Quantity							93			0
S3	2000	2000	2000	2	0	2	Export	716	Zimbabwe	ZWE	530	Neth. Antilles	ANT								09	MISC.EDIBLE PRODUCTS ETC	1	No Quantity							353			0
S3	2000	2000	2000	2	0	2	Export	716	Zimbabwe	ZWE	706	Somalia	SOM								09	MISC.EDIBLE PRODUCTS ETC	1	No Quantity							136			0
S3	2000	2000	2000	2	0	2	Export	716	Zimbabwe	ZWE	710	South Africa	ZAF								09	MISC.EDIBLE PRODUCTS ETC	1	No Quantity							876289			0
S3	2000	2000	2000	2	0	2	Export	716	Zimbabwe	ZWE	748	Swaziland	SWZ								09	MISC.EDIBLE PRODUCTS ETC	1	No Quantity							1839			0
S3	2000	2000	2000	2	0	2	Export	716	Zimbabwe	ZWE	800	Uganda	UGA								09	MISC.EDIBLE PRODUCTS ETC	1	No Quantity							26115			0
S3	2000	2000	2000	2	0	2	Export	716	Zimbabwe	ZWE	826	United Kingdom	GBR								09	MISC.EDIBLE PRODUCTS ETC	1	No Quantity							1825801			0
S3	2000	2000	2000	2	0	2	Export	716	Zimbabwe	ZWE	834	United Rep. of Tanzania	TZA								09	MISC.EDIBLE PRODUCTS ETC	1	No Quantity							63621			0
S3	2000	2000	2000	2	0	2	Export	716	Zimbabwe	ZWE	894	Zambia	ZMB								09	MISC.EDIBLE PRODUCTS ETC	1	No Quantity							5021567			0
S3	2000	2000	2000	2	0	2	Export	724	Spain	ESP	0	World	WLD								09	MISC.EDIBLE PRODUCTS ETC	1	No Quantity							381571895			0
S3	2000	2000	2000	2	0	2	Export	724	Spain	ESP	8	Albania	ALB								09	MISC.EDIBLE PRODUCTS ETC	1	No Quantity							137928			0
S3	2000	2000	2000	2	0	2	Export	724	Spain	ESP	12	Algeria	DZA								09	MISC.EDIBLE PRODUCTS ETC	1	No Quantity							8571631			0
S3	2000	2000	2000	2	0	2	Export	724	Spain	ESP	20	Andorra	AND								09	MISC.EDIBLE PRODUCTS ETC	1	No Quantity							4259089			0
S3	2000	2000	2000	2	0	2	Export	724	Spain	ESP	24	Angola	AGO								09	MISC.EDIBLE PRODUCTS ETC	1	No Quantity							496842			0
S3	2000	2000	2000	2	0	2	Export	724	Spain	ESP	31	Azerbaijan	AZE								09	MISC.EDIBLE PRODUCTS ETC	1	No Quantity							517558			0
S3	2000	2000	2000	2	0	2	Export	724	Spain	ESP	32	Argentina	ARG								09	MISC.EDIBLE PRODUCTS ETC	1	No Quantity							1526180			0
S3	2000	2000	2000	2	0	2	Export	724	Spain	ESP	36	Australia	AUS								09	MISC.EDIBLE PRODUCTS ETC	1	No Quantity							642668			0
S3	2000	2000	2000	2	0	2	Export	724	Spain	ESP	40	Austria	AUT								09	MISC.EDIBLE PRODUCTS ETC	1	No Quantity							502431			0
S3	2000	2000	2000	2	0	2	Export	724	Spain	ESP	44	Bahamas	BHS								09	MISC.EDIBLE PRODUCTS ETC	1	No Quantity							819			0
S3	2000	2000	2000	2	0	2	Export	724	Spain	ESP	48	Bahrain	BHR								09	MISC.EDIBLE PRODUCTS ETC	1	No Quantity							104147			0
S3	2000	2000	2000	2	0	2	Export	724	Spain	ESP	50	Bangladesh	BGD								09	MISC.EDIBLE PRODUCTS ETC	1	No Quantity							12213			0
S3	2000	2000	2000	2	0	2	Export	724	Spain	ESP	51	Armenia	ARM								09	MISC.EDIBLE PRODUCTS ETC	1	No Quantity							104193			0
S3	2000	2000	2000	2	0	2	Export	724	Spain	ESP	52	Barbados	BRB								09	MISC.EDIBLE PRODUCTS ETC	1	No Quantity							9081			0
S3	2000	2000	2000	2	0	2	Export	724	Spain	ESP	56	Belgium	BEL								09	MISC.EDIBLE PRODUCTS ETC	1	No Quantity							5554143			0
S3	2000	2000	2000	2	0	2	Export	724	Spain	ESP	68	Bolivia (Plurinational State of)	BOL								09	MISC.EDIBLE PRODUCTS ETC	1	No Quantity							33459			0
S3	2000	2000	2000	2	0	2	Export	724	Spain	ESP	70	Bosnia Herzegovina	BIH								09	MISC.EDIBLE PRODUCTS ETC	1	No Quantity							169555			0
S3	2000	2000	2000	2	0	2	Export	724	Spain	ESP	76	Brazil	BRA								09	MISC.EDIBLE PRODUCTS ETC	1	No Quantity							3991299			0
S3	2000	2000	2000	2	0	2	Export	724	Spain	ESP	100	Bulgaria	BGR								09	MISC.EDIBLE PRODUCTS ETC	1	No Quantity							1098303			0
S3	2000	2000	2000	2	0	2	Export	724	Spain	ESP	104	Myanmar	MMR								09	MISC.EDIBLE PRODUCTS ETC	1	No Quantity							59336			0
S3	2000	2000	2000	2	0	2	Export	724	Spain	ESP	112	Belarus	BLR								09	MISC.EDIBLE PRODUCTS ETC	1	No Quantity							688491			0
S3	2000	2000	2000	2	0	2	Export	724	Spain	ESP	120	Cameroon	CMR								09	MISC.EDIBLE PRODUCTS ETC	1	No Quantity							13847			0
S3	2000	2000	2000	2	0	2	Export	724	Spain	ESP	124	Canada	CAN								09	MISC.EDIBLE PRODUCTS ETC	1	No Quantity							457515			0
S3	2000	2000	2000	2	0	2	Export	724	Spain	ESP	132	Cabo Verde	CPV								09	MISC.EDIBLE PRODUCTS ETC	1	No Quantity							138517			0
S3	2000	2000	2000	2	0	2	Export	724	Spain	ESP	144	Sri Lanka	LKA								09	MISC.EDIBLE PRODUCTS ETC	1	No Quantity							4330			0
S3	2000	2000	2000	2	0	2	Export	724	Spain	ESP	148	Chad	TCD								09	MISC.EDIBLE PRODUCTS ETC	1	No Quantity							23589			0
S3	2000	2000	2000	2	0	2	Export	724	Spain	ESP	152	Chile	CHL								09	MISC.EDIBLE PRODUCTS ETC	1	No Quantity							702729			0
S3	2000	2000	2000	2	0	2	Export	724	Spain	ESP	156	China	CHN								09	MISC.EDIBLE PRODUCTS ETC	1	No Quantity							729776			0
S3	2000	2000	2000	2	0	2	Export	724	Spain	ESP	170	Colombia	COL								09	MISC.EDIBLE PRODUCTS ETC	1	No Quantity							2218660			0
S3	2000	2000	2000	2	0	2	Export	724	Spain	ESP	178	Congo	COG								09	MISC.EDIBLE PRODUCTS ETC	1	No Quantity							342666			0
S3	2000	2000	2000	2	0	2	Export	724	Spain	ESP	188	Costa Rica	CRI								09	MISC.EDIBLE PRODUCTS ETC	1	No Quantity							141575			0
S3	2000	2000	2000	2	0	2	Export	724	Spain	ESP	191	Croatia	HRV								09	MISC.EDIBLE PRODUCTS ETC	1	No Quantity							295721			0
S3	2000	2000	2000	2	0	2	Export	724	Spain	ESP	192	Cuba	CUB								09	MISC.EDIBLE PRODUCTS ETC	1	No Quantity							4817101			0
S3	2000	2000	2000	2	0	2	Export	724	Spain	ESP	196	Cyprus	CYP								09	MISC.EDIBLE PRODUCTS ETC	1	No Quantity							186091			0
S3	2000	2000	2000	2	0	2	Export	724	Spain	ESP	203	Czechia	CZE								09	MISC.EDIBLE PRODUCTS ETC	1	No Quantity							1085862			0
S3	2000	2000	2000	2	0	2	Export	724	Spain	ESP	204	Benin	BEN								09	MISC.EDIBLE PRODUCTS ETC	1	No Quantity							1949854			0
S3	2000	2000	2000	2	0	2	Export	724	Spain	ESP	208	Denmark	DNK								09	MISC.EDIBLE PRODUCTS ETC	1	No Quantity							1159271			0
S3	2000	2000	2000	2	0	2	Export	724	Spain	ESP	214	Dominican Rep.	DOM								09	MISC.EDIBLE PRODUCTS ETC	1	No Quantity							1290571			0
S3	2000	2000	2000	2	0	2	Export	724	Spain	ESP	218	Ecuador	ECU								09	MISC.EDIBLE PRODUCTS ETC	1	No Quantity							109953			0
S3	2000	2000	2000	2	0	2	Export	724	Spain	ESP	222	El Salvador	SLV								09	MISC.EDIBLE PRODUCTS ETC	1	No Quantity							111167			0
S3	2000	2000	2000	2	0	2	Export	724	Spain	ESP	226	Equatorial Guinea	GNQ								09	MISC.EDIBLE PRODUCTS ETC	1	No Quantity							89949			0
S3	2000	2000	2000	2	0	2	Export	724	Spain	ESP	233	Estonia	EST								09	MISC.EDIBLE PRODUCTS ETC	1	No Quantity							361864			0
S3	2000	2000	2000	2	0	2	Export	724	Spain	ESP	246	Finland	FIN								09	MISC.EDIBLE PRODUCTS ETC	1	No Quantity							223410			0
S3	2000	2000	2000	2	0	2	Export	724	Spain	ESP	251	France	FRA								09	MISC.EDIBLE PRODUCTS ETC	1	No Quantity							60831350			0
S3	2000	2000	2000	2	0	2	Export	724	Spain	ESP	262	Djibouti	DJI								09	MISC.EDIBLE PRODUCTS ETC	1	No Quantity							136710			0
S3	2000	2000	2000	2	0	2	Export	724	Spain	ESP	266	Gabon	GAB								09	MISC.EDIBLE PRODUCTS ETC	1	No Quantity							92490			0
S3	2000	2000	2000	2	0	2	Export	724	Spain	ESP	268	Georgia	GEO								09	MISC.EDIBLE PRODUCTS ETC	1	No Quantity							22759			0
S3	2000	2000	2000	2	0	2	Export	724	Spain	ESP	270	Gambia	GMB								09	MISC.EDIBLE PRODUCTS ETC	1	No Quantity							1554144			0
S3	2000	2000	2000	2	0	2	Export	724	Spain	ESP	276	Germany	DEU								09	MISC.EDIBLE PRODUCTS ETC	1	No Quantity							5922096			0
S3	2000	2000	2000	2	0	2	Export	724	Spain	ESP	288	Ghana	GHA								09	MISC.EDIBLE PRODUCTS ETC	1	No Quantity							1093415			0
S3	2000	2000	2000	2	0	2	Export	724	Spain	ESP	292	Gibraltar	GIB								09	MISC.EDIBLE PRODUCTS ETC	1	No Quantity							247834			0
S3	2000	2000	2000	2	0	2	Export	724	Spain	ESP	300	Greece	GRC								09	MISC.EDIBLE PRODUCTS ETC	1	No Quantity							10303739			0
S3	2000	2000	2000	2	0	2	Export	724	Spain	ESP	320	Guatemala	GTM								09	MISC.EDIBLE PRODUCTS ETC	1	No Quantity							302337			0
S3	2000	2000	2000	2	0	2	Export	724	Spain	ESP	324	Guinea	GIN								09	MISC.EDIBLE PRODUCTS ETC	1	No Quantity							4542876			0
S3	2000	2000	2000	2	0	2	Export	724	Spain	ESP	332	Haiti	HTI								09	MISC.EDIBLE PRODUCTS ETC	1	No Quantity							1711109			0
S3	2000	2000	2000	2	0	2	Export	724	Spain	ESP	340	Honduras	HND								09	MISC.EDIBLE PRODUCTS ETC	1	No Quantity							300262			0
S3	2000	2000	2000	2	0	2	Export	724	Spain	ESP	344	China, Hong Kong SAR	HKG								09	MISC.EDIBLE PRODUCTS ETC	1	No Quantity							256803			0
S3	2000	2000	2000	2	0	2	Export	724	Spain	ESP	348	Hungary	HUN								09	MISC.EDIBLE PRODUCTS ETC	1	No Quantity							1226194			0
S3	2000	2000	2000	2	0	2	Export	724	Spain	ESP	352	Iceland	ISL								09	MISC.EDIBLE PRODUCTS ETC	1	No Quantity							98256			0
S3	2000	2000	2000	2	0	2	Export	724	Spain	ESP	360	Indonesia	IDN								09	MISC.EDIBLE PRODUCTS ETC	1	No Quantity							396102			0
S3	2000	2000	2000	2	0	2	Export	724	Spain	ESP	368	Iraq	IRQ								09	MISC.EDIBLE PRODUCTS ETC	1	No Quantity							3964535			0
S3	2000	2000	2000	2	0	2	Export	724	Spain	ESP	372	Ireland	IRL								09	MISC.EDIBLE PRODUCTS ETC	1	No Quantity							466786			0
S3	2000	2000	2000	2	0	2	Export	724	Spain	ESP	376	Israel	ISR								09	MISC.EDIBLE PRODUCTS ETC	1	No Quantity							810494			0
S3	2000	2000	2000	2	0	2	Export	724	Spain	ESP	381	Italy	ITA								09	MISC.EDIBLE PRODUCTS ETC	1	No Quantity							38962932			0
S3	2000	2000	2000	2	0	2	Export	724	Spain	ESP	384	Côte d'Ivoire	CIV								09	MISC.EDIBLE PRODUCTS ETC	1	No Quantity							4856158			0
S3	2000	2000	2000	2	0	2	Export	724	Spain	ESP	388	Jamaica	JAM								09	MISC.EDIBLE PRODUCTS ETC	1	No Quantity							5700			0
S3	2000	2000	2000	2	0	2	Export	724	Spain	ESP	392	Japan	JPN								09	MISC.EDIBLE PRODUCTS ETC	1	No Quantity							759941			0
S3	2000	2000	2000	2	0	2	Export	724	Spain	ESP	398	Kazakhstan	KAZ								09	MISC.EDIBLE PRODUCTS ETC	1	No Quantity							3917565			0
S3	2000	2000	2000	2	0	2	Export	724	Spain	ESP	400	Jordan	JOR								09	MISC.EDIBLE PRODUCTS ETC	1	No Quantity							206776			0
S3	2000	2000	2000	2	0	2	Export	724	Spain	ESP	404	Kenya	KEN								09	MISC.EDIBLE PRODUCTS ETC	1	No Quantity							21759			0
S3	2000	2000	2000	2	0	2	Export	724	Spain	ESP	410	Rep. of Korea	KOR								09	MISC.EDIBLE PRODUCTS ETC	1	No Quantity							1419187			0
S3	2000	2000	2000	2	0	2	Export	724	Spain	ESP	414	Kuwait	KWT								09	MISC.EDIBLE PRODUCTS ETC	1	No Quantity							1266109			0
S3	2000	2000	2000	2	0	2	Export	724	Spain	ESP	417	Kyrgyzstan	KGZ								09	MISC.EDIBLE PRODUCTS ETC	1	No Quantity							244124			0
S3	2000	2000	2000	2	0	2	Export	724	Spain	ESP	422	Lebanon	LBN								09	MISC.EDIBLE PRODUCTS ETC	1	No Quantity							838582			0
S3	2000	2000	2000	2	0	2	Export	724	Spain	ESP	428	Latvia	LVA								09	MISC.EDIBLE PRODUCTS ETC	1	No Quantity							951146			0
S3	2000	2000	2000	2	0	2	Export	724	Spain	ESP	430	Liberia	LBR								09	MISC.EDIBLE PRODUCTS ETC	1	No Quantity							143566			0
S3	2000	2000	2000	2	0	2	Export	724	Spain	ESP	434	Libya	LBY								09	MISC.EDIBLE PRODUCTS ETC	1	No Quantity							1170596			0
S3	2000	2000	2000	2	0	2	Export	724	Spain	ESP	440	Lithuania	LTU								09	MISC.EDIBLE PRODUCTS ETC	1	No Quantity							6630561			0
S3	2000	2000	2000	2	0	2	Export	724	Spain	ESP	442	Luxembourg	LUX								09	MISC.EDIBLE PRODUCTS ETC	1	No Quantity							307458			0
S3	2000	2000	2000	2	0	2	Export	724	Spain	ESP	450	Madagascar	MDG								09	MISC.EDIBLE PRODUCTS ETC	1	No Quantity							141502			0
S3	2000	2000	2000	2	0	2	Export	724	Spain	ESP	458	Malaysia	MYS								09	MISC.EDIBLE PRODUCTS ETC	1	No Quantity							1936656			0
S3	2000	2000	2000	2	0	2	Export	724	Spain	ESP	466	Mali	MLI								09	MISC.EDIBLE PRODUCTS ETC	1	No Quantity							5092470			0
S3	2000	2000	2000	2	0	2	Export	724	Spain	ESP	470	Malta	MLT								09	MISC.EDIBLE PRODUCTS ETC	1	No Quantity							573436			0
S3	2000	2000	2000	2	0	2	Export	724	Spain	ESP	478	Mauritania	MRT								09	MISC.EDIBLE PRODUCTS ETC	1	No Quantity							1908446			0
S3	2000	2000	2000	2	0	2	Export	724	Spain	ESP	484	Mexico	MEX								09	MISC.EDIBLE PRODUCTS ETC	1	No Quantity							7724689			0
S3	2000	2000	2000	2	0	2	Export	724	Spain	ESP	490	Other Asia, nes									09	MISC.EDIBLE PRODUCTS ETC	1	No Quantity							682570			0
S3	2000	2000	2000	2	0	2	Export	724	Spain	ESP	496	Mongolia	MNG								09	MISC.EDIBLE PRODUCTS ETC	1	No Quantity							109323			0
S3	2000	2000	2000	2	0	2	Export	724	Spain	ESP	498	Rep. of Moldova	MDA								09	MISC.EDIBLE PRODUCTS ETC	1	No Quantity							1640444			0
S3	2000	2000	2000	2	0	2	Export	724	Spain	ESP	504	Morocco	MAR								09	MISC.EDIBLE PRODUCTS ETC	1	No Quantity							1804613			0
S3	2000	2000	2000	2	0	2	Export	724	Spain	ESP	508	Mozambique	MOZ								09	MISC.EDIBLE PRODUCTS ETC	1	No Quantity							53532			0
S3	2000	2000	2000	2	0	2	Export	724	Spain	ESP	512	Oman	OMN								09	MISC.EDIBLE PRODUCTS ETC	1	No Quantity							1203341			0
S3	2000	2000	2000	2	0	2	Export	724	Spain	ESP	524	Nepal	NPL								09	MISC.EDIBLE PRODUCTS ETC	1	No Quantity							7643			0
S3	2000	2000	2000	2	0	2	Export	724	Spain	ESP	528	Netherlands	NLD								09	MISC.EDIBLE PRODUCTS ETC	1	No Quantity							8308561			0
S3	2000	2000	2000	2	0	2	Export	724	Spain	ESP	530	Neth. Antilles	ANT								09	MISC.EDIBLE PRODUCTS ETC	1	No Quantity							4892			0
S3	2000	2000	2000	2	0	2	Export	724	Spain	ESP	540	New Caledonia	NCL								09	MISC.EDIBLE PRODUCTS ETC	1	No Quantity							3676			0
S3	2000	2000	2000	2	0	2	Export	724	Spain	ESP	554	New Zealand	NZL								09	MISC.EDIBLE PRODUCTS ETC	1	No Quantity							45353			0
S3	2000	2000	2000	2	0	2	Export	724	Spain	ESP	558	Nicaragua	NIC								09	MISC.EDIBLE PRODUCTS ETC	1	No Quantity							76707			0
S3	2000	2000	2000	2	0	2	Export	724	Spain	ESP	562	Niger	NER								09	MISC.EDIBLE PRODUCTS ETC	1	No Quantity							405067			0
S3	2000	2000	2000	2	0	2	Export	724	Spain	ESP	566	Nigeria	NGA								09	MISC.EDIBLE PRODUCTS ETC	1	No Quantity							184750			0
S3	2000	2000	2000	2	0	2	Export	724	Spain	ESP	579	Norway	NOR								09	MISC.EDIBLE PRODUCTS ETC	1	No Quantity							959926			0
S3	2000	2000	2000	2	0	2	Export	724	Spain	ESP	586	Pakistan	PAK								09	MISC.EDIBLE PRODUCTS ETC	1	No Quantity							26054			0
S3	2000	2000	2000	2	0	2	Export	724	Spain	ESP	591	Panama	PAN								09	MISC.EDIBLE PRODUCTS ETC	1	No Quantity							203096			0
S3	2000	2000	2000	2	0	2	Export	724	Spain	ESP	600	Paraguay	PRY								09	MISC.EDIBLE PRODUCTS ETC	1	No Quantity							65387			0
S3	2000	2000	2000	2	0	2	Export	724	Spain	ESP	604	Peru	PER								09	MISC.EDIBLE PRODUCTS ETC	1	No Quantity							102225			0
S3	2000	2000	2000	2	0	2	Export	724	Spain	ESP	608	Philippines	PHL								09	MISC.EDIBLE PRODUCTS ETC	1	No Quantity							2131505			0
S3	2000	2000	2000	2	0	2	Export	724	Spain	ESP	616	Poland	POL								09	MISC.EDIBLE PRODUCTS ETC	1	No Quantity							5622367			0
S3	2000	2000	2000	2	0	2	Export	724	Spain	ESP	620	Portugal	PRT								09	MISC.EDIBLE PRODUCTS ETC	1	No Quantity							59266479			0
S3	2000	2000	2000	2	0	2	Export	724	Spain	ESP	624	Guinea-Bissau	GNB								09	MISC.EDIBLE PRODUCTS ETC	1	No Quantity							26428			0
S3	2000	2000	2000	2	0	2	Export	724	Spain	ESP	634	Qatar	QAT								09	MISC.EDIBLE PRODUCTS ETC	1	No Quantity							58421			0
S3	2000	2000	2000	2	0	2	Export	724	Spain	ESP	642	Romania	ROU								09	MISC.EDIBLE PRODUCTS ETC	1	No Quantity							1274926			0
S3	2000	2000	2000	2	0	2	Export	724	Spain	ESP	643	Russian Federation	RUS								09	MISC.EDIBLE PRODUCTS ETC	1	No Quantity							22336552			0
S3	2000	2000	2000	2	0	2	Export	724	Spain	ESP	682	Saudi Arabia	SAU								09	MISC.EDIBLE PRODUCTS ETC	1	No Quantity							5196854			0
S3	2000	2000	2000	2	0	2	Export	724	Spain	ESP	686	Senegal	SEN								09	MISC.EDIBLE PRODUCTS ETC	1	No Quantity							9502647			0
S3	2000	2000	2000	2	0	2	Export	724	Spain	ESP	694	Sierra Leone	SLE								09	MISC.EDIBLE PRODUCTS ETC	1	No Quantity							715313			0
S3	2000	2000	2000	2	0	2	Export	724	Spain	ESP	699	India	IND								09	MISC.EDIBLE PRODUCTS ETC	1	No Quantity							315556			0
S3	2000	2000	2000	2	0	2	Export	724	Spain	ESP	702	Singapore	SGP								09	MISC.EDIBLE PRODUCTS ETC	1	No Quantity							89118			0
S3	2000	2000	2000	2	0	2	Export	724	Spain	ESP	703	Slovakia	SVK								09	MISC.EDIBLE PRODUCTS ETC	1	No Quantity							159637			0
S3	2000	2000	2000	2	0	2	Export	724	Spain	ESP	705	Slovenia	SVN								09	MISC.EDIBLE PRODUCTS ETC	1	No Quantity							151694			0
S3	2000	2000	2000	2	0	2	Export	724	Spain	ESP	710	South Africa	ZAF								09	MISC.EDIBLE PRODUCTS ETC	1	No Quantity							413715			0
S3	2000	2000	2000	2	0	2	Export	724	Spain	ESP	716	Zimbabwe	ZWE								09	MISC.EDIBLE PRODUCTS ETC	1	No Quantity							54211			0
S3	2000	2000	2000	2	0	2	Export	724	Spain	ESP	736	Fmr Sudan	SDN								09	MISC.EDIBLE PRODUCTS ETC	1	No Quantity							5178			0
S3	2000	2000	2000	2	0	2	Export	724	Spain	ESP	740	Suriname	SUR								09	MISC.EDIBLE PRODUCTS ETC	1	No Quantity							8822			0
S3	2000	2000	2000	2	0	2	Export	724	Spain	ESP	752	Sweden	SWE								09	MISC.EDIBLE PRODUCTS ETC	1	No Quantity							819290			0
S3	2000	2000	2000	2	0	2	Export	724	Spain	ESP	757	Switzerland	CHE								09	MISC.EDIBLE PRODUCTS ETC	1	No Quantity							2591563			0
S3	2000	2000	2000	2	0	2	Export	724	Spain	ESP	760	Syria	SYR								09	MISC.EDIBLE PRODUCTS ETC	1	No Quantity							1140890			0
S3	2000	2000	2000	2	0	2	Export	724	Spain	ESP	762	Tajikistan	TJK								09	MISC.EDIBLE PRODUCTS ETC	1	No Quantity							511899			0
S3	2000	2000	2000	2	0	2	Export	724	Spain	ESP	764	Thailand	THA								09	MISC.EDIBLE PRODUCTS ETC	1	No Quantity							176082			0
S3	2000	2000	2000	2	0	2	Export	724	Spain	ESP	768	Togo	TGO								09	MISC.EDIBLE PRODUCTS ETC	1	No Quantity							156396			0
S3	2000	2000	2000	2	0	2	Export	724	Spain	ESP	780	Trinidad and Tobago	TTO								09	MISC.EDIBLE PRODUCTS ETC	1	No Quantity							576936			0
S3	2000	2000	2000	2	0	2	Export	724	Spain	ESP	784	United Arab Emirates	ARE								09	MISC.EDIBLE PRODUCTS ETC	1	No Quantity							900198			0
S3	2000	2000	2000	2	0	2	Export	724	Spain	ESP	788	Tunisia	TUN								09	MISC.EDIBLE PRODUCTS ETC	1	No Quantity							240347			0
S3	2000	2000	2000	2	0	2	Export	724	Spain	ESP	792	Turkey	TUR								09	MISC.EDIBLE PRODUCTS ETC	1	No Quantity							2015806			0
S3	2000	2000	2000	2	0	2	Export	724	Spain	ESP	795	Turkmenistan	TKM								09	MISC.EDIBLE PRODUCTS ETC	1	No Quantity							132655			0
S3	2000	2000	2000	2	0	2	Export	724	Spain	ESP	800	Uganda	UGA								09	MISC.EDIBLE PRODUCTS ETC	1	No Quantity							7561			0
S3	2000	2000	2000	2	0	2	Export	724	Spain	ESP	804	Ukraine	UKR								09	MISC.EDIBLE PRODUCTS ETC	1	No Quantity							5884088			0
S3	2000	2000	2000	2	0	2	Export	724	Spain	ESP	818	Egypt	EGY								09	MISC.EDIBLE PRODUCTS ETC	1	No Quantity							228254			0
S3	2000	2000	2000	2	0	2	Export	724	Spain	ESP	826	United Kingdom	GBR								09	MISC.EDIBLE PRODUCTS ETC	1	No Quantity							7093583			0
S3	2000	2000	2000	2	0	2	Export	724	Spain	ESP	834	United Rep. of Tanzania	TZA								09	MISC.EDIBLE PRODUCTS ETC	1	No Quantity							4459			0
S3	2000	2000	2000	2	0	2	Export	724	Spain	ESP	842	USA	USA								09	MISC.EDIBLE PRODUCTS ETC	1	No Quantity							7427409			0
S3	2000	2000	2000	2	0	2	Export	724	Spain	ESP	854	Burkina Faso	BFA								09	MISC.EDIBLE PRODUCTS ETC	1	No Quantity							5177434			0
S3	2000	2000	2000	2	0	2	Export	724	Spain	ESP	858	Uruguay	URY								09	MISC.EDIBLE PRODUCTS ETC	1	No Quantity							919057			0
S3	2000	2000	2000	2	0	2	Export	724	Spain	ESP	860	Uzbekistan	UZB								09	MISC.EDIBLE PRODUCTS ETC	1	No Quantity							420562			0
S3	2000	2000	2000	2	0	2	Export	724	Spain	ESP	862	Venezuela	VEN								09	MISC.EDIBLE PRODUCTS ETC	1	No Quantity							3341821			0
S3	2000	2000	2000	2	0	2	Export	724	Spain	ESP	887	Yemen	YEM								09	MISC.EDIBLE PRODUCTS ETC	1	No Quantity							67768			0
S3	2000	2000	2000	2	0	2	Export	724	Spain	ESP	891	Serbia and Montenegro	SCG								09	MISC.EDIBLE PRODUCTS ETC	1	No Quantity							227208			0
S3	2000	2000	2000	2	0	2	Export	724	Spain	ESP	899	Areas, nes									09	MISC.EDIBLE PRODUCTS ETC	1	No Quantity							1018			0
S3	2000	2000	2000	2	0	2	Export	716	Zimbabwe	ZWE	0	World	WLD								11	BEVERAGES	1	No Quantity							3994792			0
S3	2000	2000	2000	2	0	2	Export	716	Zimbabwe	ZWE	36	Australia	AUS								11	BEVERAGES	1	No Quantity							1022			0
S3	2000	2000	2000	2	0	2	Export	716	Zimbabwe	ZWE	56	Belgium	BEL								11	BEVERAGES	1	No Quantity							537			0
S3	2000	2000	2000	2	0	2	Export	716	Zimbabwe	ZWE	72	Botswana	BWA								11	BEVERAGES	1	No Quantity							44566			0
S3	2000	2000	2000	2	0	2	Export	716	Zimbabwe	ZWE	108	Burundi	BDI								11	BEVERAGES	1	No Quantity							186514			0
S3	2000	2000	2000	2	0	2	Export	716	Zimbabwe	ZWE	178	Congo	COG								11	BEVERAGES	1	No Quantity							68626			0
S3	2000	2000	2000	2	0	2	Export	716	Zimbabwe	ZWE	180	Dem. Rep. of the Congo	COD								11	BEVERAGES	1	No Quantity							36833			0
S3	2000	2000	2000	2	0	2	Export	716	Zimbabwe	ZWE	231	Ethiopia	ETH								11	BEVERAGES	1	No Quantity							3031			0
S3	2000	2000	2000	2	0	2	Export	716	Zimbabwe	ZWE	251	France	FRA								11	BEVERAGES	1	No Quantity							471			0
S3	2000	2000	2000	2	0	2	Export	716	Zimbabwe	ZWE	276	Germany	DEU								11	BEVERAGES	1	No Quantity							11540			0
S3	2000	2000	2000	2	0	2	Export	716	Zimbabwe	ZWE	404	Kenya	KEN								11	BEVERAGES	1	No Quantity							364			0
S3	2000	2000	2000	2	0	2	Export	716	Zimbabwe	ZWE	454	Malawi	MWI								11	BEVERAGES	1	No Quantity							215745			0
S3	2000	2000	2000	2	0	2	Export	716	Zimbabwe	ZWE	480	Mauritius	MUS								11	BEVERAGES	1	No Quantity							12461			0
S3	2000	2000	2000	2	0	2	Export	716	Zimbabwe	ZWE	504	Morocco	MAR								11	BEVERAGES	1	No Quantity							349			0
S3	2000	2000	2000	2	0	2	Export	716	Zimbabwe	ZWE	508	Mozambique	MOZ								11	BEVERAGES	1	No Quantity							2475960			0
S3	2000	2000	2000	2	0	2	Export	716	Zimbabwe	ZWE	516	Namibia	NAM								11	BEVERAGES	1	No Quantity							190867			0
S3	2000	2000	2000	2	0	2	Export	716	Zimbabwe	ZWE	528	Netherlands	NLD								11	BEVERAGES	1	No Quantity							144			0
S3	2000	2000	2000	2	0	2	Export	716	Zimbabwe	ZWE	710	South Africa	ZAF								11	BEVERAGES	1	No Quantity							48607			0
S3	2000	2000	2000	2	0	2	Export	716	Zimbabwe	ZWE	800	Uganda	UGA								11	BEVERAGES	1	No Quantity							387			0
S3	2000	2000	2000	2	0	2	Export	716	Zimbabwe	ZWE	818	Egypt	EGY								11	BEVERAGES	1	No Quantity							3			0
S3	2000	2000	2000	2	0	2	Export	716	Zimbabwe	ZWE	826	United Kingdom	GBR								11	BEVERAGES	1	No Quantity							5493			0
S3	2000	2000	2000	2	0	2	Export	716	Zimbabwe	ZWE	834	United Rep. of Tanzania	TZA								11	BEVERAGES	1	No Quantity							62456			0
S3	2000	2000	2000	2	0	2	Export	716	Zimbabwe	ZWE	842	USA	USA								11	BEVERAGES	1	No Quantity							18549			0
S3	2000	2000	2000	2	0	2	Export	716	Zimbabwe	ZWE	894	Zambia	ZMB								11	BEVERAGES	1	No Quantity							610268			0
S3	2000	2000	2000	2	0	2	Export	724	Spain	ESP	0	World	WLD								11	BEVERAGES	1	No Quantity							1506165218			0
S3	2000	2000	2000	2	0	2	Export	724	Spain	ESP	8	Albania	ALB								11	BEVERAGES	1	No Quantity							107213			0
S3	2000	2000	2000	2	0	2	Export	724	Spain	ESP	12	Algeria	DZA								11	BEVERAGES	1	No Quantity							20489			0
S3	2000	2000	2000	2	0	2	Export	724	Spain	ESP	20	Andorra	AND								11	BEVERAGES	1	No Quantity							25731381			0
S3	2000	2000	2000	2	0	2	Export	724	Spain	ESP	24	Angola	AGO								11	BEVERAGES	1	No Quantity							5289232			0
S3	2000	2000	2000	2	0	2	Export	724	Spain	ESP	28	Antigua and Barbuda	ATG								11	BEVERAGES	1	No Quantity							33160			0
S3	2000	2000	2000	2	0	2	Export	724	Spain	ESP	32	Argentina	ARG								11	BEVERAGES	1	No Quantity							2622705			0
S3	2000	2000	2000	2	0	2	Export	724	Spain	ESP	36	Australia	AUS								11	BEVERAGES	1	No Quantity							1681400			0
S3	2000	2000	2000	2	0	2	Export	724	Spain	ESP	40	Austria	AUT								11	BEVERAGES	1	No Quantity							9416440			0
S3	2000	2000	2000	2	0	2	Export	724	Spain	ESP	44	Bahamas	BHS								11	BEVERAGES	1	No Quantity							46327			0
S3	2000	2000	2000	2	0	2	Export	724	Spain	ESP	48	Bahrain	BHR								11	BEVERAGES	1	No Quantity							6634			0
S3	2000	2000	2000	2	0	2	Export	724	Spain	ESP	50	Bangladesh	BGD								11	BEVERAGES	1	No Quantity							13240			0
S3	2000	2000	2000	2	0	2	Export	724	Spain	ESP	52	Barbados	BRB								11	BEVERAGES	1	No Quantity							102571			0
S3	2000	2000	2000	2	0	2	Export	724	Spain	ESP	56	Belgium	BEL								11	BEVERAGES	1	No Quantity							29652976			0
S3	2000	2000	2000	2	0	2	Export	724	Spain	ESP	60	Bermuda	BMU								11	BEVERAGES	1	No Quantity							59342			0
S3	2000	2000	2000	2	0	2	Export	724	Spain	ESP	68	Bolivia (Plurinational State of)	BOL								11	BEVERAGES	1	No Quantity							21273			0
S3	2000	2000	2000	2	0	2	Export	724	Spain	ESP	70	Bosnia Herzegovina	BIH								11	BEVERAGES	1	No Quantity							59316			0
S3	2000	2000	2000	2	0	2	Export	724	Spain	ESP	76	Brazil	BRA								11	BEVERAGES	1	No Quantity							3254912			0
S3	2000	2000	2000	2	0	2	Export	724	Spain	ESP	84	Belize	BLZ								11	BEVERAGES	1	No Quantity							4515			0
S3	2000	2000	2000	2	0	2	Export	724	Spain	ESP	92	Br. Virgin Isds	VGB								11	BEVERAGES	1	No Quantity							71337			0
S3	2000	2000	2000	2	0	2	Export	724	Spain	ESP	96	Brunei Darussalam	BRN								11	BEVERAGES	1	No Quantity							6210			0
S3	2000	2000	2000	2	0	2	Export	724	Spain	ESP	100	Bulgaria	BGR								11	BEVERAGES	1	No Quantity							13073			0
S3	2000	2000	2000	2	0	2	Export	724	Spain	ESP	108	Burundi	BDI								11	BEVERAGES	1	No Quantity							25889			0
S3	2000	2000	2000	2	0	2	Export	724	Spain	ESP	112	Belarus	BLR								11	BEVERAGES	1	No Quantity							30439			0
S3	2000	2000	2000	2	0	2	Export	724	Spain	ESP	120	Cameroon	CMR								11	BEVERAGES	1	No Quantity							3060598			0
S3	2000	2000	2000	2	0	2	Export	724	Spain	ESP	124	Canada	CAN								11	BEVERAGES	1	No Quantity							18352419			0
S3	2000	2000	2000	2	0	2	Export	724	Spain	ESP	132	Cabo Verde	CPV								11	BEVERAGES	1	No Quantity							401640			0
S3	2000	2000	2000	2	0	2	Export	724	Spain	ESP	136	Cayman Isds	CYM								11	BEVERAGES	1	No Quantity							21610			0
S3	2000	2000	2000	2	0	2	Export	724	Spain	ESP	140	Central African Rep.	CAF								11	BEVERAGES	1	No Quantity							137327			0
S3	2000	2000	2000	2	0	2	Export	724	Spain	ESP	144	Sri Lanka	LKA								11	BEVERAGES	1	No Quantity							3371			0
S3	2000	2000	2000	2	0	2	Export	724	Spain	ESP	148	Chad	TCD								11	BEVERAGES	1	No Quantity							36868			0
S3	2000	2000	2000	2	0	2	Export	724	Spain	ESP	152	Chile	CHL								11	BEVERAGES	1	No Quantity							1400769			0
S3	2000	2000	2000	2	0	2	Export	724	Spain	ESP	156	China	CHN								11	BEVERAGES	1	No Quantity							16470938			0
S3	2000	2000	2000	2	0	2	Export	724	Spain	ESP	170	Colombia	COL								11	BEVERAGES	1	No Quantity							1535669			0
S3	2000	2000	2000	2	0	2	Export	724	Spain	ESP	174	Comoros	COM								11	BEVERAGES	1	No Quantity							51421			0
S3	2000	2000	2000	2	0	2	Export	724	Spain	ESP	175	Mayotte	MYT								11	BEVERAGES	1	No Quantity							292463			0
S3	2000	2000	2000	2	0	2	Export	724	Spain	ESP	178	Congo	COG								11	BEVERAGES	1	No Quantity							1056711			0
S3	2000	2000	2000	2	0	2	Export	724	Spain	ESP	180	Dem. Rep. of the Congo	COD								11	BEVERAGES	1	No Quantity							24981			0
S3	2000	2000	2000	2	0	2	Export	724	Spain	ESP	188	Costa Rica	CRI								11	BEVERAGES	1	No Quantity							1176665			0
S3	2000	2000	2000	2	0	2	Export	724	Spain	ESP	191	Croatia	HRV								11	BEVERAGES	1	No Quantity							116773			0
S3	2000	2000	2000	2	0	2	Export	724	Spain	ESP	192	Cuba	CUB								11	BEVERAGES	1	No Quantity							4137490			0
S3	2000	2000	2000	2	0	2	Export	724	Spain	ESP	196	Cyprus	CYP								11	BEVERAGES	1	No Quantity							1475223			0
S3	2000	2000	2000	2	0	2	Export	724	Spain	ESP	203	Czechia	CZE								11	BEVERAGES	1	No Quantity							3174474			0
S3	2000	2000	2000	2	0	2	Export	724	Spain	ESP	204	Benin	BEN								11	BEVERAGES	1	No Quantity							2344417			0
S3	2000	2000	2000	2	0	2	Export	724	Spain	ESP	208	Denmark	DNK								11	BEVERAGES	1	No Quantity							64706795			0
S3	2000	2000	2000	2	0	2	Export	724	Spain	ESP	214	Dominican Rep.	DOM								11	BEVERAGES	1	No Quantity							6056088			0
S3	2000	2000	2000	2	0	2	Export	724	Spain	ESP	218	Ecuador	ECU								11	BEVERAGES	1	No Quantity							344170			0
S3	2000	2000	2000	2	0	2	Export	724	Spain	ESP	222	El Salvador	SLV								11	BEVERAGES	1	No Quantity							532903			0
S3	2000	2000	2000	2	0	2	Export	724	Spain	ESP	226	Equatorial Guinea	GNQ								11	BEVERAGES	1	No Quantity							6875345			0
S3	2000	2000	2000	2	0	2	Export	724	Spain	ESP	231	Ethiopia	ETH								11	BEVERAGES	1	No Quantity							12263			0
S3	2000	2000	2000	2	0	2	Export	724	Spain	ESP	233	Estonia	EST								11	BEVERAGES	1	No Quantity							1846588			0
S3	2000	2000	2000	2	0	2	Export	724	Spain	ESP	246	Finland	FIN								11	BEVERAGES	1	No Quantity							17551440			0
S3	2000	2000	2000	2	0	2	Export	724	Spain	ESP	251	France	FRA								11	BEVERAGES	1	No Quantity							96011359			0
S3	2000	2000	2000	2	0	2	Export	724	Spain	ESP	258	French Polynesia	PYF								11	BEVERAGES	1	No Quantity							433327			0
S3	2000	2000	2000	2	0	2	Export	724	Spain	ESP	262	Djibouti	DJI								11	BEVERAGES	1	No Quantity							24698			0
S3	2000	2000	2000	2	0	2	Export	724	Spain	ESP	266	Gabon	GAB								11	BEVERAGES	1	No Quantity							2220299			0
S3	2000	2000	2000	2	0	2	Export	724	Spain	ESP	270	Gambia	GMB								11	BEVERAGES	1	No Quantity							160762			0
S3	2000	2000	2000	2	0	2	Export	724	Spain	ESP	276	Germany	DEU								11	BEVERAGES	1	No Quantity							256685477			0
S3	2000	2000	2000	2	0	2	Export	724	Spain	ESP	288	Ghana	GHA								11	BEVERAGES	1	No Quantity							1346195			0
S3	2000	2000	2000	2	0	2	Export	724	Spain	ESP	292	Gibraltar	GIB								11	BEVERAGES	1	No Quantity							3983549			0
S3	2000	2000	2000	2	0	2	Export	724	Spain	ESP	300	Greece	GRC								11	BEVERAGES	1	No Quantity							12573464			0
S3	2000	2000	2000	2	0	2	Export	724	Spain	ESP	308	Grenada	GRD								11	BEVERAGES	1	No Quantity							22602			0
S3	2000	2000	2000	2	0	2	Export	724	Spain	ESP	320	Guatemala	GTM								11	BEVERAGES	1	No Quantity							747094			0
S3	2000	2000	2000	2	0	2	Export	724	Spain	ESP	324	Guinea	GIN								11	BEVERAGES	1	No Quantity							438529			0
S3	2000	2000	2000	2	0	2	Export	724	Spain	ESP	328	Guyana	GUY								11	BEVERAGES	1	No Quantity							24159			0
S3	2000	2000	2000	2	0	2	Export	724	Spain	ESP	332	Haiti	HTI								11	BEVERAGES	1	No Quantity							17270			0
S3	2000	2000	2000	2	0	2	Export	724	Spain	ESP	336	Holy See (Vatican City State)	VAT								11	BEVERAGES	1	No Quantity							9442			0
S3	2000	2000	2000	2	0	2	Export	724	Spain	ESP	340	Honduras	HND								11	BEVERAGES	1	No Quantity							267267			0
S3	2000	2000	2000	2	0	2	Export	724	Spain	ESP	344	China, Hong Kong SAR	HKG								11	BEVERAGES	1	No Quantity							2678109			0
S3	2000	2000	2000	2	0	2	Export	724	Spain	ESP	348	Hungary	HUN								11	BEVERAGES	1	No Quantity							268417			0
S3	2000	2000	2000	2	0	2	Export	724	Spain	ESP	352	Iceland	ISL								11	BEVERAGES	1	No Quantity							1521018			0
S3	2000	2000	2000	2	0	2	Export	724	Spain	ESP	360	Indonesia	IDN								11	BEVERAGES	1	No Quantity							20322			0
S3	2000	2000	2000	2	0	2	Export	724	Spain	ESP	364	Iran	IRN								11	BEVERAGES	1	No Quantity							3001			0
S3	2000	2000	2000	2	0	2	Export	724	Spain	ESP	372	Ireland	IRL								11	BEVERAGES	1	No Quantity							11728003			0
S3	2000	2000	2000	2	0	2	Export	724	Spain	ESP	376	Israel	ISR								11	BEVERAGES	1	No Quantity							547635			0
S3	2000	2000	2000	2	0	2	Export	724	Spain	ESP	381	Italy	ITA								11	BEVERAGES	1	No Quantity							42492573			0
S3	2000	2000	2000	2	0	2	Export	724	Spain	ESP	384	Côte d'Ivoire	CIV								11	BEVERAGES	1	No Quantity							5600343			0
S3	2000	2000	2000	2	0	2	Export	724	Spain	ESP	388	Jamaica	JAM								11	BEVERAGES	1	No Quantity							94527			0
S3	2000	2000	2000	2	0	2	Export	724	Spain	ESP	392	Japan	JPN								11	BEVERAGES	1	No Quantity							29872304			0
S3	2000	2000	2000	2	0	2	Export	724	Spain	ESP	398	Kazakhstan	KAZ								11	BEVERAGES	1	No Quantity							54703			0
S3	2000	2000	2000	2	0	2	Export	724	Spain	ESP	400	Jordan	JOR								11	BEVERAGES	1	No Quantity							32899			0
S3	2000	2000	2000	2	0	2	Export	724	Spain	ESP	404	Kenya	KEN								11	BEVERAGES	1	No Quantity							293676			0
S3	2000	2000	2000	2	0	2	Export	724	Spain	ESP	410	Rep. of Korea	KOR								11	BEVERAGES	1	No Quantity							860277			0
S3	2000	2000	2000	2	0	2	Export	724	Spain	ESP	414	Kuwait	KWT								11	BEVERAGES	1	No Quantity							21593			0
S3	2000	2000	2000	2	0	2	Export	724	Spain	ESP	422	Lebanon	LBN								11	BEVERAGES	1	No Quantity							293742			0
S3	2000	2000	2000	2	0	2	Export	724	Spain	ESP	428	Latvia	LVA								11	BEVERAGES	1	No Quantity							2198441			0
S3	2000	2000	2000	2	0	2	Export	724	Spain	ESP	430	Liberia	LBR								11	BEVERAGES	1	No Quantity							42424			0
S3	2000	2000	2000	2	0	2	Export	724	Spain	ESP	434	Libya	LBY								11	BEVERAGES	1	No Quantity							161516			0
S3	2000	2000	2000	2	0	2	Export	724	Spain	ESP	440	Lithuania	LTU								11	BEVERAGES	1	No Quantity							459482			0
S3	2000	2000	2000	2	0	2	Export	724	Spain	ESP	442	Luxembourg	LUX								11	BEVERAGES	1	No Quantity							3437258			0
S3	2000	2000	2000	2	0	2	Export	724	Spain	ESP	446	China, Macao SAR	MAC								11	BEVERAGES	1	No Quantity							56598			0
S3	2000	2000	2000	2	0	2	Export	724	Spain	ESP	450	Madagascar	MDG								11	BEVERAGES	1	No Quantity							20397			0
S3	2000	2000	2000	2	0	2	Export	724	Spain	ESP	458	Malaysia	MYS								11	BEVERAGES	1	No Quantity							525090			0
S3	2000	2000	2000	2	0	2	Export	724	Spain	ESP	462	Maldives	MDV								11	BEVERAGES	1	No Quantity							9546			0
S3	2000	2000	2000	2	0	2	Export	724	Spain	ESP	466	Mali	MLI								11	BEVERAGES	1	No Quantity							22998			0
S3	2000	2000	2000	2	0	2	Export	724	Spain	ESP	470	Malta	MLT								11	BEVERAGES	1	No Quantity							1236316			0
S3	2000	2000	2000	2	0	2	Export	724	Spain	ESP	478	Mauritania	MRT								11	BEVERAGES	1	No Quantity							95338			0
S3	2000	2000	2000	2	0	2	Export	724	Spain	ESP	480	Mauritius	MUS								11	BEVERAGES	1	No Quantity							159184			0
S3	2000	2000	2000	2	0	2	Export	724	Spain	ESP	484	Mexico	MEX								11	BEVERAGES	1	No Quantity							29031030			0
S3	2000	2000	2000	2	0	2	Export	724	Spain	ESP	490	Other Asia, nes									11	BEVERAGES	1	No Quantity							1808871			0
S3	2000	2000	2000	2	0	2	Export	724	Spain	ESP	504	Morocco	MAR								11	BEVERAGES	1	No Quantity							2590382			0
S3	2000	2000	2000	2	0	2	Export	724	Spain	ESP	508	Mozambique	MOZ								11	BEVERAGES	1	No Quantity							527813			0
S3	2000	2000	2000	2	0	2	Export	724	Spain	ESP	512	Oman	OMN								11	BEVERAGES	1	No Quantity							39812			0
S3	2000	2000	2000	2	0	2	Export	724	Spain	ESP	516	Namibia	NAM								11	BEVERAGES	1	No Quantity							668783			0
S3	2000	2000	2000	2	0	2	Export	724	Spain	ESP	524	Nepal	NPL								11	BEVERAGES	1	No Quantity							7909			0
S3	2000	2000	2000	2	0	2	Export	724	Spain	ESP	528	Netherlands	NLD								11	BEVERAGES	1	No Quantity							89268396			0
S3	2000	2000	2000	2	0	2	Export	724	Spain	ESP	530	Neth. Antilles	ANT								11	BEVERAGES	1	No Quantity							257607			0
S3	2000	2000	2000	2	0	2	Export	724	Spain	ESP	533	Aruba	ABW								11	BEVERAGES	1	No Quantity							124659			0
S3	2000	2000	2000	2	0	2	Export	724	Spain	ESP	540	New Caledonia	NCL								11	BEVERAGES	1	No Quantity							771648			0
S3	2000	2000	2000	2	0	2	Export	724	Spain	ESP	554	New Zealand	NZL								11	BEVERAGES	1	No Quantity							911547			0
S3	2000	2000	2000	2	0	2	Export	724	Spain	ESP	558	Nicaragua	NIC								11	BEVERAGES	1	No Quantity							111171			0
S3	2000	2000	2000	2	0	2	Export	724	Spain	ESP	562	Niger	NER								11	BEVERAGES	1	No Quantity							108235			0
S3	2000	2000	2000	2	0	2	Export	724	Spain	ESP	566	Nigeria	NGA								11	BEVERAGES	1	No Quantity							3410354			0
S3	2000	2000	2000	2	0	2	Export	724	Spain	ESP	568	Other Europe, nes									11	BEVERAGES	1	No Quantity							72821			0
S3	2000	2000	2000	2	0	2	Export	724	Spain	ESP	579	Norway	NOR								11	BEVERAGES	1	No Quantity							19938825			0
S3	2000	2000	2000	2	0	2	Export	724	Spain	ESP	591	Panama	PAN								11	BEVERAGES	1	No Quantity							2908367			0
S3	2000	2000	2000	2	0	2	Export	724	Spain	ESP	600	Paraguay	PRY								11	BEVERAGES	1	No Quantity							924397			0
S3	2000	2000	2000	2	0	2	Export	724	Spain	ESP	604	Peru	PER								11	BEVERAGES	1	No Quantity							2235543			0
S3	2000	2000	2000	2	0	2	Export	724	Spain	ESP	608	Philippines	PHL								11	BEVERAGES	1	No Quantity							13893771			0
S3	2000	2000	2000	2	0	2	Export	724	Spain	ESP	616	Poland	POL								11	BEVERAGES	1	No Quantity							2496239			0
S3	2000	2000	2000	2	0	2	Export	724	Spain	ESP	620	Portugal	PRT								11	BEVERAGES	1	No Quantity							148182025			0
S3	2000	2000	2000	2	0	2	Export	724	Spain	ESP	624	Guinea-Bissau	GNB								11	BEVERAGES	1	No Quantity							712749			0
S3	2000	2000	2000	2	0	2	Export	724	Spain	ESP	637	North America and Central America, nes									11	BEVERAGES	1	No Quantity							74047			0
S3	2000	2000	2000	2	0	2	Export	724	Spain	ESP	642	Romania	ROU								11	BEVERAGES	1	No Quantity							59439			0
S3	2000	2000	2000	2	0	2	Export	724	Spain	ESP	643	Russian Federation	RUS								11	BEVERAGES	1	No Quantity							4338614			0
S3	2000	2000	2000	2	0	2	Export	724	Spain	ESP	646	Rwanda	RWA								11	BEVERAGES	1	No Quantity							6229			0
S3	2000	2000	2000	2	0	2	Export	724	Spain	ESP	662	Saint Lucia	LCA								11	BEVERAGES	1	No Quantity							7315			0
S3	2000	2000	2000	2	0	2	Export	724	Spain	ESP	666	Saint Pierre and Miquelon	SPM								11	BEVERAGES	1	No Quantity							10028			0
S3	2000	2000	2000	2	0	2	Export	724	Spain	ESP	678	Sao Tome and Principe	STP								11	BEVERAGES	1	No Quantity							7341			0
S3	2000	2000	2000	2	0	2	Export	724	Spain	ESP	682	Saudi Arabia	SAU								11	BEVERAGES	1	No Quantity							162809			0
S3	2000	2000	2000	2	0	2	Export	724	Spain	ESP	686	Senegal	SEN								11	BEVERAGES	1	No Quantity							1803511			0
S3	2000	2000	2000	2	0	2	Export	724	Spain	ESP	694	Sierra Leone	SLE								11	BEVERAGES	1	No Quantity							75287			0
S3	2000	2000	2000	2	0	2	Export	724	Spain	ESP	699	India	IND								11	BEVERAGES	1	No Quantity							64836			0
S3	2000	2000	2000	2	0	2	Export	724	Spain	ESP	702	Singapore	SGP								11	BEVERAGES	1	No Quantity							798189			0
S3	2000	2000	2000	2	0	2	Export	724	Spain	ESP	703	Slovakia	SVK								11	BEVERAGES	1	No Quantity							853438			0
S3	2000	2000	2000	2	0	2	Export	724	Spain	ESP	704	Viet Nam	VNM								11	BEVERAGES	1	No Quantity							205766			0
S3	2000	2000	2000	2	0	2	Export	724	Spain	ESP	705	Slovenia	SVN								11	BEVERAGES	1	No Quantity							211438			0
S3	2000	2000	2000	2	0	2	Export	724	Spain	ESP	710	South Africa	ZAF								11	BEVERAGES	1	No Quantity							2740113			0
S3	2000	2000	2000	2	0	2	Export	724	Spain	ESP	716	Zimbabwe	ZWE								11	BEVERAGES	1	No Quantity							5538			0
S3	2000	2000	2000	2	0	2	Export	724	Spain	ESP	736	Fmr Sudan	SDN								11	BEVERAGES	1	No Quantity							5041			0
S3	2000	2000	2000	2	0	2	Export	724	Spain	ESP	740	Suriname	SUR								11	BEVERAGES	1	No Quantity							31608			0
S3	2000	2000	2000	2	0	2	Export	724	Spain	ESP	752	Sweden	SWE								11	BEVERAGES	1	No Quantity							60758712			0
S3	2000	2000	2000	2	0	2	Export	724	Spain	ESP	757	Switzerland	CHE								11	BEVERAGES	1	No Quantity							63820084			0
S3	2000	2000	2000	2	0	2	Export	724	Spain	ESP	760	Syria	SYR								11	BEVERAGES	1	No Quantity							32854			0
S3	2000	2000	2000	2	0	2	Export	724	Spain	ESP	764	Thailand	THA								11	BEVERAGES	1	No Quantity							439652			0
S3	2000	2000	2000	2	0	2	Export	724	Spain	ESP	768	Togo	TGO								11	BEVERAGES	1	No Quantity							1065200			0
S3	2000	2000	2000	2	0	2	Export	724	Spain	ESP	780	Trinidad and Tobago	TTO								11	BEVERAGES	1	No Quantity							136656			0
S3	2000	2000	2000	2	0	2	Export	724	Spain	ESP	784	United Arab Emirates	ARE								11	BEVERAGES	1	No Quantity							250560			0
S3	2000	2000	2000	2	0	2	Export	724	Spain	ESP	788	Tunisia	TUN								11	BEVERAGES	1	No Quantity							170472			0
S3	2000	2000	2000	2	0	2	Export	724	Spain	ESP	792	Turkey	TUR								11	BEVERAGES	1	No Quantity							223427			0
S3	2000	2000	2000	2	0	2	Export	724	Spain	ESP	804	Ukraine	UKR								11	BEVERAGES	1	No Quantity							80459			0
S3	2000	2000	2000	2	0	2	Export	724	Spain	ESP	818	Egypt	EGY								11	BEVERAGES	1	No Quantity							22152			0
S3	2000	2000	2000	2	0	2	Export	724	Spain	ESP	826	United Kingdom	GBR								11	BEVERAGES	1	No Quantity							217308393			0
S3	2000	2000	2000	2	0	2	Export	724	Spain	ESP	834	United Rep. of Tanzania	TZA								11	BEVERAGES	1	No Quantity							130422			0
S3	2000	2000	2000	2	0	2	Export	724	Spain	ESP	842	USA	USA								11	BEVERAGES	1	No Quantity							107147685			0
S3	2000	2000	2000	2	0	2	Export	724	Spain	ESP	854	Burkina Faso	BFA								11	BEVERAGES	1	No Quantity							606454			0
S3	2000	2000	2000	2	0	2	Export	724	Spain	ESP	858	Uruguay	URY								11	BEVERAGES	1	No Quantity							981622			0
S3	2000	2000	2000	2	0	2	Export	724	Spain	ESP	862	Venezuela	VEN								11	BEVERAGES	1	No Quantity							7771207			0
S3	2000	2000	2000	2	0	2	Export	724	Spain	ESP	876	Wallis and Futuna Isds	WLF								11	BEVERAGES	1	No Quantity							18408			0
S3	2000	2000	2000	2	0	2	Export	724	Spain	ESP	891	Serbia and Montenegro	SCG								11	BEVERAGES	1	No Quantity							19354			0
S3	2000	2000	2000	2	0	2	Export	724	Spain	ESP	894	Zambia	ZMB								11	BEVERAGES	1	No Quantity							18359			0
S3	2000	2000	2000	2	0	2	Export	724	Spain	ESP	899	Areas, nes									11	BEVERAGES	1	No Quantity							1458835			0
S3	2000	2000	2000	2	0	2	Export	716	Zimbabwe	ZWE	0	World	WLD								12	TOBACCO,TOBACCO MANUFACT	1	No Quantity							594742975			0
S3	2000	2000	2000	2	0	2	Export	716	Zimbabwe	ZWE	12	Algeria	DZA								12	TOBACCO,TOBACCO MANUFACT	1	No Quantity							1746977			0
S3	2000	2000	2000	2	0	2	Export	716	Zimbabwe	ZWE	24	Angola	AGO								12	TOBACCO,TOBACCO MANUFACT	1	No Quantity							2511933			0
S3	2000	2000	2000	2	0	2	Export	716	Zimbabwe	ZWE	32	Argentina	ARG								12	TOBACCO,TOBACCO MANUFACT	1	No Quantity							747762			0
S3	2000	2000	2000	2	0	2	Export	716	Zimbabwe	ZWE	36	Australia	AUS								12	TOBACCO,TOBACCO MANUFACT	1	No Quantity							8229261			0
S3	2000	2000	2000	2	0	2	Export	716	Zimbabwe	ZWE	40	Austria	AUT								12	TOBACCO,TOBACCO MANUFACT	1	No Quantity							5072810			0
S3	2000	2000	2000	2	0	2	Export	716	Zimbabwe	ZWE	50	Bangladesh	BGD								12	TOBACCO,TOBACCO MANUFACT	1	No Quantity							4491609			0
S3	2000	2000	2000	2	0	2	Export	716	Zimbabwe	ZWE	51	Armenia	ARM								12	TOBACCO,TOBACCO MANUFACT	1	No Quantity							702221			0
S3	2000	2000	2000	2	0	2	Export	716	Zimbabwe	ZWE	56	Belgium	BEL								12	TOBACCO,TOBACCO MANUFACT	1	No Quantity							11801330			0
S3	2000	2000	2000	2	0	2	Export	716	Zimbabwe	ZWE	72	Botswana	BWA								12	TOBACCO,TOBACCO MANUFACT	1	No Quantity							691			0
S3	2000	2000	2000	2	0	2	Export	716	Zimbabwe	ZWE	76	Brazil	BRA								12	TOBACCO,TOBACCO MANUFACT	1	No Quantity							172683			0
S3	2000	2000	2000	2	0	2	Export	716	Zimbabwe	ZWE	100	Bulgaria	BGR								12	TOBACCO,TOBACCO MANUFACT	1	No Quantity							5162414			0
S3	2000	2000	2000	2	0	2	Export	716	Zimbabwe	ZWE	108	Burundi	BDI								12	TOBACCO,TOBACCO MANUFACT	1	No Quantity							24996			0
S3	2000	2000	2000	2	0	2	Export	716	Zimbabwe	ZWE	116	Cambodia	KHM								12	TOBACCO,TOBACCO MANUFACT	1	No Quantity							23328			0
S3	2000	2000	2000	2	0	2	Export	716	Zimbabwe	ZWE	120	Cameroon	CMR								12	TOBACCO,TOBACCO MANUFACT	1	No Quantity							1372992			0
S3	2000	2000	2000	2	0	2	Export	716	Zimbabwe	ZWE	124	Canada	CAN								12	TOBACCO,TOBACCO MANUFACT	1	No Quantity							720607			0
S3	2000	2000	2000	2	0	2	Export	716	Zimbabwe	ZWE	144	Sri Lanka	LKA								12	TOBACCO,TOBACCO MANUFACT	1	No Quantity							2763			0
S3	2000	2000	2000	2	0	2	Export	716	Zimbabwe	ZWE	156	China	CHN								12	TOBACCO,TOBACCO MANUFACT	1	No Quantity							80733555			0
S3	2000	2000	2000	2	0	2	Export	716	Zimbabwe	ZWE	178	Congo	COG								12	TOBACCO,TOBACCO MANUFACT	1	No Quantity							68455			0
S3	2000	2000	2000	2	0	2	Export	716	Zimbabwe	ZWE	180	Dem. Rep. of the Congo	COD								12	TOBACCO,TOBACCO MANUFACT	1	No Quantity							1893			0
S3	2000	2000	2000	2	0	2	Export	716	Zimbabwe	ZWE	184	Cook Isds	COK								12	TOBACCO,TOBACCO MANUFACT	1	No Quantity							107043			0
S3	2000	2000	2000	2	0	2	Export	716	Zimbabwe	ZWE	203	Czechia	CZE								12	TOBACCO,TOBACCO MANUFACT	1	No Quantity							9651411			0
S3	2000	2000	2000	2	0	2	Export	716	Zimbabwe	ZWE	208	Denmark	DNK								12	TOBACCO,TOBACCO MANUFACT	1	No Quantity							12948604			0
S3	2000	2000	2000	2	0	2	Export	716	Zimbabwe	ZWE	231	Ethiopia	ETH								12	TOBACCO,TOBACCO MANUFACT	1	No Quantity							129017			0
S3	2000	2000	2000	2	0	2	Export	716	Zimbabwe	ZWE	246	Finland	FIN								12	TOBACCO,TOBACCO MANUFACT	1	No Quantity							291906			0
S3	2000	2000	2000	2	0	2	Export	716	Zimbabwe	ZWE	251	France	FRA								12	TOBACCO,TOBACCO MANUFACT	1	No Quantity							5433508			0
S3	2000	2000	2000	2	0	2	Export	716	Zimbabwe	ZWE	276	Germany	DEU								12	TOBACCO,TOBACCO MANUFACT	1	No Quantity							73766606			0
S3	2000	2000	2000	2	0	2	Export	716	Zimbabwe	ZWE	288	Ghana	GHA								12	TOBACCO,TOBACCO MANUFACT	1	No Quantity							220643			0
S3	2000	2000	2000	2	0	2	Export	716	Zimbabwe	ZWE	300	Greece	GRC								12	TOBACCO,TOBACCO MANUFACT	1	No Quantity							12542092			0
S3	2000	2000	2000	2	0	2	Export	716	Zimbabwe	ZWE	308	Grenada	GRD								12	TOBACCO,TOBACCO MANUFACT	1	No Quantity							19896			0
S3	2000	2000	2000	2	0	2	Export	716	Zimbabwe	ZWE	332	Haiti	HTI								12	TOBACCO,TOBACCO MANUFACT	1	No Quantity							1752797			0
S3	2000	2000	2000	2	0	2	Export	716	Zimbabwe	ZWE	336	Holy See (Vatican City State)	VAT								12	TOBACCO,TOBACCO MANUFACT	1	No Quantity							40664			0
S3	2000	2000	2000	2	0	2	Export	716	Zimbabwe	ZWE	344	China, Hong Kong SAR	HKG								12	TOBACCO,TOBACCO MANUFACT	1	No Quantity							1686299			0
S3	2000	2000	2000	2	0	2	Export	716	Zimbabwe	ZWE	348	Hungary	HUN								12	TOBACCO,TOBACCO MANUFACT	1	No Quantity							764236			0
S3	2000	2000	2000	2	0	2	Export	716	Zimbabwe	ZWE	360	Indonesia	IDN								12	TOBACCO,TOBACCO MANUFACT	1	No Quantity							9870817			0
S3	2000	2000	2000	2	0	2	Export	716	Zimbabwe	ZWE	364	Iran	IRN								12	TOBACCO,TOBACCO MANUFACT	1	No Quantity							1811164			0
S3	2000	2000	2000	2	0	2	Export	716	Zimbabwe	ZWE	372	Ireland	IRL								12	TOBACCO,TOBACCO MANUFACT	1	No Quantity							1267755			0
S3	2000	2000	2000	2	0	2	Export	716	Zimbabwe	ZWE	376	Israel	ISR								12	TOBACCO,TOBACCO MANUFACT	1	No Quantity							3613921			0
S3	2000	2000	2000	2	0	2	Export	716	Zimbabwe	ZWE	381	Italy	ITA								12	TOBACCO,TOBACCO MANUFACT	1	No Quantity							316825			0
S3	2000	2000	2000	2	0	2	Export	716	Zimbabwe	ZWE	392	Japan	JPN								12	TOBACCO,TOBACCO MANUFACT	1	No Quantity							20335298			0
S3	2000	2000	2000	2	0	2	Export	716	Zimbabwe	ZWE	400	Jordan	JOR								12	TOBACCO,TOBACCO MANUFACT	1	No Quantity							4339280			0
S3	2000	2000	2000	2	0	2	Export	716	Zimbabwe	ZWE	404	Kenya	KEN								12	TOBACCO,TOBACCO MANUFACT	1	No Quantity							751512			0
S3	2000	2000	2000	2	0	2	Export	716	Zimbabwe	ZWE	428	Latvia	LVA								12	TOBACCO,TOBACCO MANUFACT	1	No Quantity							170550			0
S3	2000	2000	2000	2	0	2	Export	716	Zimbabwe	ZWE	440	Lithuania	LTU								12	TOBACCO,TOBACCO MANUFACT	1	No Quantity							1895303			0
S3	2000	2000	2000	2	0	2	Export	716	Zimbabwe	ZWE	442	Luxembourg	LUX								12	TOBACCO,TOBACCO MANUFACT	1	No Quantity							27001			0
S3	2000	2000	2000	2	0	2	Export	716	Zimbabwe	ZWE	450	Madagascar	MDG								12	TOBACCO,TOBACCO MANUFACT	1	No Quantity							8883			0
S3	2000	2000	2000	2	0	2	Export	716	Zimbabwe	ZWE	454	Malawi	MWI								12	TOBACCO,TOBACCO MANUFACT	1	No Quantity							3823535			0
S3	2000	2000	2000	2	0	2	Export	716	Zimbabwe	ZWE	458	Malaysia	MYS								12	TOBACCO,TOBACCO MANUFACT	1	No Quantity							3152633			0
S3	2000	2000	2000	2	0	2	Export	716	Zimbabwe	ZWE	480	Mauritius	MUS								12	TOBACCO,TOBACCO MANUFACT	1	No Quantity							226769			0
S3	2000	2000	2000	2	0	2	Export	716	Zimbabwe	ZWE	490	Other Asia, nes									12	TOBACCO,TOBACCO MANUFACT	1	No Quantity							4444978			0
S3	2000	2000	2000	2	0	2	Export	716	Zimbabwe	ZWE	504	Morocco	MAR								12	TOBACCO,TOBACCO MANUFACT	1	No Quantity							446536			0
S3	2000	2000	2000	2	0	2	Export	716	Zimbabwe	ZWE	508	Mozambique	MOZ								12	TOBACCO,TOBACCO MANUFACT	1	No Quantity							11766700			0
S3	2000	2000	2000	2	0	2	Export	716	Zimbabwe	ZWE	528	Netherlands	NLD								12	TOBACCO,TOBACCO MANUFACT	1	No Quantity							32647733			0
S3	2000	2000	2000	2	0	2	Export	716	Zimbabwe	ZWE	554	New Zealand	NZL								12	TOBACCO,TOBACCO MANUFACT	1	No Quantity							2757920			0
S3	2000	2000	2000	2	0	2	Export	716	Zimbabwe	ZWE	566	Nigeria	NGA								12	TOBACCO,TOBACCO MANUFACT	1	No Quantity							36951			0
S3	2000	2000	2000	2	0	2	Export	716	Zimbabwe	ZWE	579	Norway	NOR								12	TOBACCO,TOBACCO MANUFACT	1	No Quantity							1559836			0
S3	2000	2000	2000	2	0	2	Export	716	Zimbabwe	ZWE	604	Peru	PER								12	TOBACCO,TOBACCO MANUFACT	1	No Quantity							24412			0
S3	2000	2000	2000	2	0	2	Export	716	Zimbabwe	ZWE	608	Philippines	PHL								12	TOBACCO,TOBACCO MANUFACT	1	No Quantity							9537796			0
S3	2000	2000	2000	2	0	2	Export	716	Zimbabwe	ZWE	616	Poland	POL								12	TOBACCO,TOBACCO MANUFACT	1	No Quantity							6969945			0
S3	2000	2000	2000	2	0	2	Export	716	Zimbabwe	ZWE	620	Portugal	PRT								12	TOBACCO,TOBACCO MANUFACT	1	No Quantity							1893027			0
S3	2000	2000	2000	2	0	2	Export	716	Zimbabwe	ZWE	642	Romania	ROU								12	TOBACCO,TOBACCO MANUFACT	1	No Quantity							1960670			0
S3	2000	2000	2000	2	0	2	Export	716	Zimbabwe	ZWE	643	Russian Federation	RUS								12	TOBACCO,TOBACCO MANUFACT	1	No Quantity							16629035			0
S3	2000	2000	2000	2	0	2	Export	716	Zimbabwe	ZWE	690	Seychelles	SYC								12	TOBACCO,TOBACCO MANUFACT	1	No Quantity							29874			0
S3	2000	2000	2000	2	0	2	Export	716	Zimbabwe	ZWE	699	India	IND								12	TOBACCO,TOBACCO MANUFACT	1	No Quantity							1280921			0
S3	2000	2000	2000	2	0	2	Export	716	Zimbabwe	ZWE	702	Singapore	SGP								12	TOBACCO,TOBACCO MANUFACT	1	No Quantity							15510232			0
S3	2000	2000	2000	2	0	2	Export	716	Zimbabwe	ZWE	704	Viet Nam	VNM								12	TOBACCO,TOBACCO MANUFACT	1	No Quantity							682519			0
S3	2000	2000	2000	2	0	2	Export	716	Zimbabwe	ZWE	705	Slovenia	SVN								12	TOBACCO,TOBACCO MANUFACT	1	No Quantity							2210184			0
S3	2000	2000	2000	2	0	2	Export	716	Zimbabwe	ZWE	710	South Africa	ZAF								12	TOBACCO,TOBACCO MANUFACT	1	No Quantity							55657586			0
S3	2000	2000	2000	2	0	2	Export	716	Zimbabwe	ZWE	724	Spain	ESP								12	TOBACCO,TOBACCO MANUFACT	1	No Quantity							3371947			0
S3	2000	2000	2000	2	0	2	Export	716	Zimbabwe	ZWE	736	Fmr Sudan	SDN								12	TOBACCO,TOBACCO MANUFACT	1	No Quantity							3585528			0
S3	2000	2000	2000	2	0	2	Export	716	Zimbabwe	ZWE	752	Sweden	SWE								12	TOBACCO,TOBACCO MANUFACT	1	No Quantity							5293623			0
S3	2000	2000	2000	2	0	2	Export	716	Zimbabwe	ZWE	757	Switzerland	CHE								12	TOBACCO,TOBACCO MANUFACT	1	No Quantity							18346141			0
S3	2000	2000	2000	2	0	2	Export	716	Zimbabwe	ZWE	772	Tokelau	TKL								12	TOBACCO,TOBACCO MANUFACT	1	No Quantity							1677539			0
S3	2000	2000	2000	2	0	2	Export	716	Zimbabwe	ZWE	784	United Arab Emirates	ARE								12	TOBACCO,TOBACCO MANUFACT	1	No Quantity							589087			0
S3	2000	2000	2000	2	0	2	Export	716	Zimbabwe	ZWE	788	Tunisia	TUN								12	TOBACCO,TOBACCO MANUFACT	1	No Quantity							716055			0
S3	2000	2000	2000	2	0	2	Export	716	Zimbabwe	ZWE	792	Turkey	TUR								12	TOBACCO,TOBACCO MANUFACT	1	No Quantity							9851896			0
S3	2000	2000	2000	2	0	2	Export	716	Zimbabwe	ZWE	804	Ukraine	UKR								12	TOBACCO,TOBACCO MANUFACT	1	No Quantity							2450317			0
S3	2000	2000	2000	2	0	2	Export	716	Zimbabwe	ZWE	818	Egypt	EGY								12	TOBACCO,TOBACCO MANUFACT	1	No Quantity							139129			0
S3	2000	2000	2000	2	0	2	Export	716	Zimbabwe	ZWE	826	United Kingdom	GBR								12	TOBACCO,TOBACCO MANUFACT	1	No Quantity							71772629			0
S3	2000	2000	2000	2	0	2	Export	716	Zimbabwe	ZWE	834	United Rep. of Tanzania	TZA								12	TOBACCO,TOBACCO MANUFACT	1	No Quantity							309576			0
S3	2000	2000	2000	2	0	2	Export	716	Zimbabwe	ZWE	842	USA	USA								12	TOBACCO,TOBACCO MANUFACT	1	No Quantity							13231357			0
S3	2000	2000	2000	2	0	2	Export	716	Zimbabwe	ZWE	887	Yemen	YEM								12	TOBACCO,TOBACCO MANUFACT	1	No Quantity							1349311			0
S3	2000	2000	2000	2	0	2	Export	716	Zimbabwe	ZWE	891	Serbia and Montenegro	SCG								12	TOBACCO,TOBACCO MANUFACT	1	No Quantity							959972			0
S3	2000	2000	2000	2	0	2	Export	716	Zimbabwe	ZWE	894	Zambia	ZMB								12	TOBACCO,TOBACCO MANUFACT	1	No Quantity							14304			0
S3	2000	2000	2000	2	0	2	Export	716	Zimbabwe	ZWE	899	Areas, nes									12	TOBACCO,TOBACCO MANUFACT	1	No Quantity							483461			0
S3	2000	2000	2000	2	0	2	Export	724	Spain	ESP	0	World	WLD								12	TOBACCO,TOBACCO MANUFACT	1	No Quantity							134002099			0
S3	2000	2000	2000	2	0	2	Export	724	Spain	ESP	12	Algeria	DZA								12	TOBACCO,TOBACCO MANUFACT	1	No Quantity							722473			0
S3	2000	2000	2000	2	0	2	Export	724	Spain	ESP	20	Andorra	AND								12	TOBACCO,TOBACCO MANUFACT	1	No Quantity							2867540			0
S3	2000	2000	2000	2	0	2	Export	724	Spain	ESP	24	Angola	AGO								12	TOBACCO,TOBACCO MANUFACT	1	No Quantity							790921			0
S3	2000	2000	2000	2	0	2	Export	724	Spain	ESP	32	Argentina	ARG								12	TOBACCO,TOBACCO MANUFACT	1	No Quantity							133378			0
S3	2000	2000	2000	2	0	2	Export	724	Spain	ESP	36	Australia	AUS								12	TOBACCO,TOBACCO MANUFACT	1	No Quantity							668897			0
S3	2000	2000	2000	2	0	2	Export	724	Spain	ESP	40	Austria	AUT								12	TOBACCO,TOBACCO MANUFACT	1	No Quantity							993329			0
S3	2000	2000	2000	2	0	2	Export	724	Spain	ESP	56	Belgium	BEL								12	TOBACCO,TOBACCO MANUFACT	1	No Quantity							5135078			0
S3	2000	2000	2000	2	0	2	Export	724	Spain	ESP	60	Bermuda	BMU								12	TOBACCO,TOBACCO MANUFACT	1	No Quantity							138300			0
S3	2000	2000	2000	2	0	2	Export	724	Spain	ESP	70	Bosnia Herzegovina	BIH								12	TOBACCO,TOBACCO MANUFACT	1	No Quantity							29557			0
S3	2000	2000	2000	2	0	2	Export	724	Spain	ESP	76	Brazil	BRA								12	TOBACCO,TOBACCO MANUFACT	1	No Quantity							33251			0
S3	2000	2000	2000	2	0	2	Export	724	Spain	ESP	100	Bulgaria	BGR								12	TOBACCO,TOBACCO MANUFACT	1	No Quantity							255640			0
S3	2000	2000	2000	2	0	2	Export	724	Spain	ESP	124	Canada	CAN								12	TOBACCO,TOBACCO MANUFACT	1	No Quantity							554195			0
S3	2000	2000	2000	2	0	2	Export	724	Spain	ESP	132	Cabo Verde	CPV								12	TOBACCO,TOBACCO MANUFACT	1	No Quantity							46290			0
S3	2000	2000	2000	2	0	2	Export	724	Spain	ESP	140	Central African Rep.	CAF								12	TOBACCO,TOBACCO MANUFACT	1	No Quantity							29604			0
S3	2000	2000	2000	2	0	2	Export	724	Spain	ESP	144	Sri Lanka	LKA								12	TOBACCO,TOBACCO MANUFACT	1	No Quantity							373616			0
S3	2000	2000	2000	2	0	2	Export	724	Spain	ESP	152	Chile	CHL								12	TOBACCO,TOBACCO MANUFACT	1	No Quantity							180638			0
S3	2000	2000	2000	2	0	2	Export	724	Spain	ESP	156	China	CHN								12	TOBACCO,TOBACCO MANUFACT	1	No Quantity							201582			0
S3	2000	2000	2000	2	0	2	Export	724	Spain	ESP	170	Colombia	COL								12	TOBACCO,TOBACCO MANUFACT	1	No Quantity							33123			0
S3	2000	2000	2000	2	0	2	Export	724	Spain	ESP	188	Costa Rica	CRI								12	TOBACCO,TOBACCO MANUFACT	1	No Quantity							9775			0
S3	2000	2000	2000	2	0	2	Export	724	Spain	ESP	192	Cuba	CUB								12	TOBACCO,TOBACCO MANUFACT	1	No Quantity							71220			0
S3	2000	2000	2000	2	0	2	Export	724	Spain	ESP	196	Cyprus	CYP								12	TOBACCO,TOBACCO MANUFACT	1	No Quantity							33463			0
S3	2000	2000	2000	2	0	2	Export	724	Spain	ESP	203	Czechia	CZE								12	TOBACCO,TOBACCO MANUFACT	1	No Quantity							136002			0
S3	2000	2000	2000	2	0	2	Export	724	Spain	ESP	208	Denmark	DNK								12	TOBACCO,TOBACCO MANUFACT	1	No Quantity							16565			0
S3	2000	2000	2000	2	0	2	Export	724	Spain	ESP	214	Dominican Rep.	DOM								12	TOBACCO,TOBACCO MANUFACT	1	No Quantity							604234			0
S3	2000	2000	2000	2	0	2	Export	724	Spain	ESP	218	Ecuador	ECU								12	TOBACCO,TOBACCO MANUFACT	1	No Quantity							1315			0
S3	2000	2000	2000	2	0	2	Export	724	Spain	ESP	226	Equatorial Guinea	GNQ								12	TOBACCO,TOBACCO MANUFACT	1	No Quantity							55999			0
S3	2000	2000	2000	2	0	2	Export	724	Spain	ESP	246	Finland	FIN								12	TOBACCO,TOBACCO MANUFACT	1	No Quantity							13699			0
S3	2000	2000	2000	2	0	2	Export	724	Spain	ESP	251	France	FRA								12	TOBACCO,TOBACCO MANUFACT	1	No Quantity							24153040			0
S3	2000	2000	2000	2	0	2	Export	724	Spain	ESP	276	Germany	DEU								12	TOBACCO,TOBACCO MANUFACT	1	No Quantity							7471838			0
S3	2000	2000	2000	2	0	2	Export	724	Spain	ESP	288	Ghana	GHA								12	TOBACCO,TOBACCO MANUFACT	1	No Quantity							1060			0
S3	2000	2000	2000	2	0	2	Export	724	Spain	ESP	292	Gibraltar	GIB								12	TOBACCO,TOBACCO MANUFACT	1	No Quantity							269635			0
S3	2000	2000	2000	2	0	2	Export	724	Spain	ESP	300	Greece	GRC								12	TOBACCO,TOBACCO MANUFACT	1	No Quantity							378189			0
S3	2000	2000	2000	2	0	2	Export	724	Spain	ESP	324	Guinea	GIN								12	TOBACCO,TOBACCO MANUFACT	1	No Quantity							536181			0
S3	2000	2000	2000	2	0	2	Export	724	Spain	ESP	332	Haiti	HTI								12	TOBACCO,TOBACCO MANUFACT	1	No Quantity							328679			0
S3	2000	2000	2000	2	0	2	Export	724	Spain	ESP	344	China, Hong Kong SAR	HKG								12	TOBACCO,TOBACCO MANUFACT	1	No Quantity							404130			0
S3	2000	2000	2000	2	0	2	Export	724	Spain	ESP	348	Hungary	HUN								12	TOBACCO,TOBACCO MANUFACT	1	No Quantity							11988			0
S3	2000	2000	2000	2	0	2	Export	724	Spain	ESP	352	Iceland	ISL								12	TOBACCO,TOBACCO MANUFACT	1	No Quantity							32788			0
S3	2000	2000	2000	2	0	2	Export	724	Spain	ESP	360	Indonesia	IDN								12	TOBACCO,TOBACCO MANUFACT	1	No Quantity							39559			0
S3	2000	2000	2000	2	0	2	Export	724	Spain	ESP	372	Ireland	IRL								12	TOBACCO,TOBACCO MANUFACT	1	No Quantity							17481			0
S3	2000	2000	2000	2	0	2	Export	724	Spain	ESP	376	Israel	ISR								12	TOBACCO,TOBACCO MANUFACT	1	No Quantity							64229			0
S3	2000	2000	2000	2	0	2	Export	724	Spain	ESP	381	Italy	ITA								12	TOBACCO,TOBACCO MANUFACT	1	No Quantity							2623872			0
S3	2000	2000	2000	2	0	2	Export	724	Spain	ESP	384	Côte d'Ivoire	CIV								12	TOBACCO,TOBACCO MANUFACT	1	No Quantity							6721			0
S3	2000	2000	2000	2	0	2	Export	724	Spain	ESP	392	Japan	JPN								12	TOBACCO,TOBACCO MANUFACT	1	No Quantity							1446331			0
S3	2000	2000	2000	2	0	2	Export	724	Spain	ESP	410	Rep. of Korea	KOR								12	TOBACCO,TOBACCO MANUFACT	1	No Quantity							690509			0
S3	2000	2000	2000	2	0	2	Export	724	Spain	ESP	422	Lebanon	LBN								12	TOBACCO,TOBACCO MANUFACT	1	No Quantity							150753			0
S3	2000	2000	2000	2	0	2	Export	724	Spain	ESP	428	Latvia	LVA								12	TOBACCO,TOBACCO MANUFACT	1	No Quantity							774919			0
S3	2000	2000	2000	2	0	2	Export	724	Spain	ESP	446	China, Macao SAR	MAC								12	TOBACCO,TOBACCO MANUFACT	1	No Quantity							22654			0
S3	2000	2000	2000	2	0	2	Export	724	Spain	ESP	458	Malaysia	MYS								12	TOBACCO,TOBACCO MANUFACT	1	No Quantity							292995			0
S3	2000	2000	2000	2	0	2	Export	724	Spain	ESP	470	Malta	MLT								12	TOBACCO,TOBACCO MANUFACT	1	No Quantity							154151			0
S3	2000	2000	2000	2	0	2	Export	724	Spain	ESP	478	Mauritania	MRT								12	TOBACCO,TOBACCO MANUFACT	1	No Quantity							138562			0
S3	2000	2000	2000	2	0	2	Export	724	Spain	ESP	484	Mexico	MEX								12	TOBACCO,TOBACCO MANUFACT	1	No Quantity							269579			0
S3	2000	2000	2000	2	0	2	Export	724	Spain	ESP	490	Other Asia, nes									12	TOBACCO,TOBACCO MANUFACT	1	No Quantity							34097			0
S3	2000	2000	2000	2	0	2	Export	724	Spain	ESP	504	Morocco	MAR								12	TOBACCO,TOBACCO MANUFACT	1	No Quantity							2142045			0
S3	2000	2000	2000	2	0	2	Export	724	Spain	ESP	508	Mozambique	MOZ								12	TOBACCO,TOBACCO MANUFACT	1	No Quantity							2634			0
S3	2000	2000	2000	2	0	2	Export	724	Spain	ESP	528	Netherlands	NLD								12	TOBACCO,TOBACCO MANUFACT	1	No Quantity							3059315			0
S3	2000	2000	2000	2	0	2	Export	724	Spain	ESP	530	Neth. Antilles	ANT								12	TOBACCO,TOBACCO MANUFACT	1	No Quantity							23862			0
S3	2000	2000	2000	2	0	2	Export	724	Spain	ESP	540	New Caledonia	NCL								12	TOBACCO,TOBACCO MANUFACT	1	No Quantity							2800			0
S3	2000	2000	2000	2	0	2	Export	724	Spain	ESP	554	New Zealand	NZL								12	TOBACCO,TOBACCO MANUFACT	1	No Quantity							21026			0
S3	2000	2000	2000	2	0	2	Export	724	Spain	ESP	568	Other Europe, nes									12	TOBACCO,TOBACCO MANUFACT	1	No Quantity							11124			0
S3	2000	2000	2000	2	0	2	Export	724	Spain	ESP	579	Norway	NOR								12	TOBACCO,TOBACCO MANUFACT	1	No Quantity							76867			0
S3	2000	2000	2000	2	0	2	Export	724	Spain	ESP	591	Panama	PAN								12	TOBACCO,TOBACCO MANUFACT	1	No Quantity							445109			0
S3	2000	2000	2000	2	0	2	Export	724	Spain	ESP	600	Paraguay	PRY								12	TOBACCO,TOBACCO MANUFACT	1	No Quantity							34045			0
S3	2000	2000	2000	2	0	2	Export	724	Spain	ESP	604	Peru	PER								12	TOBACCO,TOBACCO MANUFACT	1	No Quantity							44547			0
S3	2000	2000	2000	2	0	2	Export	724	Spain	ESP	608	Philippines	PHL								12	TOBACCO,TOBACCO MANUFACT	1	No Quantity							426824			0
S3	2000	2000	2000	2	0	2	Export	724	Spain	ESP	616	Poland	POL								12	TOBACCO,TOBACCO MANUFACT	1	No Quantity							6984697			0
S3	2000	2000	2000	2	0	2	Export	724	Spain	ESP	620	Portugal	PRT								12	TOBACCO,TOBACCO MANUFACT	1	No Quantity							2761556			0
S3	2000	2000	2000	2	0	2	Export	724	Spain	ESP	642	Romania	ROU								12	TOBACCO,TOBACCO MANUFACT	1	No Quantity							164086			0
S3	2000	2000	2000	2	0	2	Export	724	Spain	ESP	643	Russian Federation	RUS								12	TOBACCO,TOBACCO MANUFACT	1	No Quantity							5739328			0
S3	2000	2000	2000	2	0	2	Export	724	Spain	ESP	702	Singapore	SGP								12	TOBACCO,TOBACCO MANUFACT	1	No Quantity							1615025			0
S3	2000	2000	2000	2	0	2	Export	724	Spain	ESP	705	Slovenia	SVN								12	TOBACCO,TOBACCO MANUFACT	1	No Quantity							154356			0
S3	2000	2000	2000	2	0	2	Export	724	Spain	ESP	710	South Africa	ZAF								12	TOBACCO,TOBACCO MANUFACT	1	No Quantity							71724			0
S3	2000	2000	2000	2	0	2	Export	724	Spain	ESP	752	Sweden	SWE								12	TOBACCO,TOBACCO MANUFACT	1	No Quantity							142742			0
S3	2000	2000	2000	2	0	2	Export	724	Spain	ESP	757	Switzerland	CHE								12	TOBACCO,TOBACCO MANUFACT	1	No Quantity							426018			0
S3	2000	2000	2000	2	0	2	Export	724	Spain	ESP	784	United Arab Emirates	ARE								12	TOBACCO,TOBACCO MANUFACT	1	No Quantity							32060			0
S3	2000	2000	2000	2	0	2	Export	724	Spain	ESP	788	Tunisia	TUN								12	TOBACCO,TOBACCO MANUFACT	1	No Quantity							351144			0
S3	2000	2000	2000	2	0	2	Export	724	Spain	ESP	792	Turkey	TUR								12	TOBACCO,TOBACCO MANUFACT	1	No Quantity							690256			0
S3	2000	2000	2000	2	0	2	Export	724	Spain	ESP	804	Ukraine	UKR								12	TOBACCO,TOBACCO MANUFACT	1	No Quantity							12427469			0
S3	2000	2000	2000	2	0	2	Export	724	Spain	ESP	818	Egypt	EGY								12	TOBACCO,TOBACCO MANUFACT	1	No Quantity							1562946			0
S3	2000	2000	2000	2	0	2	Export	724	Spain	ESP	826	United Kingdom	GBR								12	TOBACCO,TOBACCO MANUFACT	1	No Quantity							6665654			0
S3	2000	2000	2000	2	0	2	Export	724	Spain	ESP	834	United Rep. of Tanzania	TZA								12	TOBACCO,TOBACCO MANUFACT	1	No Quantity							348939			0
S3	2000	2000	2000	2	0	2	Export	724	Spain	ESP	842	USA	USA								12	TOBACCO,TOBACCO MANUFACT	1	No Quantity							32180542			0
S3	2000	2000	2000	2	0	2	Export	724	Spain	ESP	858	Uruguay	URY								12	TOBACCO,TOBACCO MANUFACT	1	No Quantity							510778			0
S3	2000	2000	2000	2	0	2	Export	724	Spain	ESP	862	Venezuela	VEN								12	TOBACCO,TOBACCO MANUFACT	1	No Quantity							71666			0
S3	2000	2000	2000	2	0	2	Export	724	Spain	ESP	891	Serbia and Montenegro	SCG								12	TOBACCO,TOBACCO MANUFACT	1	No Quantity							238469			0
S3	2000	2000	2000	2	0	2	Export	724	Spain	ESP	899	Areas, nes									12	TOBACCO,TOBACCO MANUFACT	1	No Quantity							128826			0
S3	2000	2000	2000	2	0	2	Export	716	Zimbabwe	ZWE	0	World	WLD								21	HIDES,SKINS,FURSKINS,RAW	1	No Quantity							10068778			0
S3	2000	2000	2000	2	0	2	Export	716	Zimbabwe	ZWE	36	Australia	AUS								21	HIDES,SKINS,FURSKINS,RAW	1	No Quantity							9446			0
S3	2000	2000	2000	2	0	2	Export	716	Zimbabwe	ZWE	40	Austria	AUT								21	HIDES,SKINS,FURSKINS,RAW	1	No Quantity							12794			0
S3	2000	2000	2000	2	0	2	Export	716	Zimbabwe	ZWE	251	France	FRA								21	HIDES,SKINS,FURSKINS,RAW	1	No Quantity							1198734			0
S3	2000	2000	2000	2	0	2	Export	716	Zimbabwe	ZWE	276	Germany	DEU								21	HIDES,SKINS,FURSKINS,RAW	1	No Quantity							9760			0
S3	2000	2000	2000	2	0	2	Export	716	Zimbabwe	ZWE	300	Greece	GRC								21	HIDES,SKINS,FURSKINS,RAW	1	No Quantity							9058			0
S3	2000	2000	2000	2	0	2	Export	716	Zimbabwe	ZWE	381	Italy	ITA								21	HIDES,SKINS,FURSKINS,RAW	1	No Quantity							3814416			0
S3	2000	2000	2000	2	0	2	Export	716	Zimbabwe	ZWE	392	Japan	JPN								21	HIDES,SKINS,FURSKINS,RAW	1	No Quantity							1755980			0
S3	2000	2000	2000	2	0	2	Export	716	Zimbabwe	ZWE	702	Singapore	SGP								21	HIDES,SKINS,FURSKINS,RAW	1	No Quantity							1993005			0
S3	2000	2000	2000	2	0	2	Export	716	Zimbabwe	ZWE	710	South Africa	ZAF								21	HIDES,SKINS,FURSKINS,RAW	1	No Quantity							472929			0
S3	2000	2000	2000	2	0	2	Export	716	Zimbabwe	ZWE	757	Switzerland	CHE								21	HIDES,SKINS,FURSKINS,RAW	1	No Quantity							99409			0
S3	2000	2000	2000	2	0	2	Export	716	Zimbabwe	ZWE	764	Thailand	THA								21	HIDES,SKINS,FURSKINS,RAW	1	No Quantity							454111			0
S3	2000	2000	2000	2	0	2	Export	716	Zimbabwe	ZWE	826	United Kingdom	GBR								21	HIDES,SKINS,FURSKINS,RAW	1	No Quantity							6672			0
S3	2000	2000	2000	2	0	2	Export	716	Zimbabwe	ZWE	842	USA	USA								21	HIDES,SKINS,FURSKINS,RAW	1	No Quantity							232464			0
S3	2000	2000	2000	2	0	2	Export	724	Spain	ESP	0	World	WLD								21	HIDES,SKINS,FURSKINS,RAW	1	No Quantity							130220569			0
S3	2000	2000	2000	2	0	2	Export	724	Spain	ESP	12	Algeria	DZA								21	HIDES,SKINS,FURSKINS,RAW	1	No Quantity							202279			0
S3	2000	2000	2000	2	0	2	Export	724	Spain	ESP	40	Austria	AUT								21	HIDES,SKINS,FURSKINS,RAW	1	No Quantity							299239			0
S3	2000	2000	2000	2	0	2	Export	724	Spain	ESP	56	Belgium	BEL								21	HIDES,SKINS,FURSKINS,RAW	1	No Quantity							5347930			0
S3	2000	2000	2000	2	0	2	Export	724	Spain	ESP	76	Brazil	BRA								21	HIDES,SKINS,FURSKINS,RAW	1	No Quantity							109386			0
S3	2000	2000	2000	2	0	2	Export	724	Spain	ESP	124	Canada	CAN								21	HIDES,SKINS,FURSKINS,RAW	1	No Quantity							83686			0
S3	2000	2000	2000	2	0	2	Export	724	Spain	ESP	156	China	CHN								21	HIDES,SKINS,FURSKINS,RAW	1	No Quantity							253726			0
S3	2000	2000	2000	2	0	2	Export	724	Spain	ESP	191	Croatia	HRV								21	HIDES,SKINS,FURSKINS,RAW	1	No Quantity							95981			0
S3	2000	2000	2000	2	0	2	Export	724	Spain	ESP	203	Czechia	CZE								21	HIDES,SKINS,FURSKINS,RAW	1	No Quantity							564779			0
S3	2000	2000	2000	2	0	2	Export	724	Spain	ESP	208	Denmark	DNK								21	HIDES,SKINS,FURSKINS,RAW	1	No Quantity							425661			0
S3	2000	2000	2000	2	0	2	Export	724	Spain	ESP	246	Finland	FIN								21	HIDES,SKINS,FURSKINS,RAW	1	No Quantity							41429			0
S3	2000	2000	2000	2	0	2	Export	724	Spain	ESP	251	France	FRA								21	HIDES,SKINS,FURSKINS,RAW	1	No Quantity							19408403			0
S3	2000	2000	2000	2	0	2	Export	724	Spain	ESP	276	Germany	DEU								21	HIDES,SKINS,FURSKINS,RAW	1	No Quantity							3538663			0
S3	2000	2000	2000	2	0	2	Export	724	Spain	ESP	300	Greece	GRC								21	HIDES,SKINS,FURSKINS,RAW	1	No Quantity							427780			0
S3	2000	2000	2000	2	0	2	Export	724	Spain	ESP	344	China, Hong Kong SAR	HKG								21	HIDES,SKINS,FURSKINS,RAW	1	No Quantity							956928			0
S3	2000	2000	2000	2	0	2	Export	724	Spain	ESP	360	Indonesia	IDN								21	HIDES,SKINS,FURSKINS,RAW	1	No Quantity							207141			0
S3	2000	2000	2000	2	0	2	Export	724	Spain	ESP	376	Israel	ISR								21	HIDES,SKINS,FURSKINS,RAW	1	No Quantity							17223			0
S3	2000	2000	2000	2	0	2	Export	724	Spain	ESP	381	Italy	ITA								21	HIDES,SKINS,FURSKINS,RAW	1	No Quantity							43515324			0
S3	2000	2000	2000	2	0	2	Export	724	Spain	ESP	384	Côte d'Ivoire	CIV								21	HIDES,SKINS,FURSKINS,RAW	1	No Quantity							9705			0
S3	2000	2000	2000	2	0	2	Export	724	Spain	ESP	392	Japan	JPN								21	HIDES,SKINS,FURSKINS,RAW	1	No Quantity							571287			0
S3	2000	2000	2000	2	0	2	Export	724	Spain	ESP	410	Rep. of Korea	KOR								21	HIDES,SKINS,FURSKINS,RAW	1	No Quantity							605358			0
S3	2000	2000	2000	2	0	2	Export	724	Spain	ESP	422	Lebanon	LBN								21	HIDES,SKINS,FURSKINS,RAW	1	No Quantity							209140			0
S3	2000	2000	2000	2	0	2	Export	724	Spain	ESP	478	Mauritania	MRT								21	HIDES,SKINS,FURSKINS,RAW	1	No Quantity							12800			0
S3	2000	2000	2000	2	0	2	Export	724	Spain	ESP	484	Mexico	MEX								21	HIDES,SKINS,FURSKINS,RAW	1	No Quantity							1918532			0
S3	2000	2000	2000	2	0	2	Export	724	Spain	ESP	490	Other Asia, nes									21	HIDES,SKINS,FURSKINS,RAW	1	No Quantity							71112			0
S3	2000	2000	2000	2	0	2	Export	724	Spain	ESP	504	Morocco	MAR								21	HIDES,SKINS,FURSKINS,RAW	1	No Quantity							12781			0
S3	2000	2000	2000	2	0	2	Export	724	Spain	ESP	528	Netherlands	NLD								21	HIDES,SKINS,FURSKINS,RAW	1	No Quantity							2998826			0
S3	2000	2000	2000	2	0	2	Export	724	Spain	ESP	579	Norway	NOR								21	HIDES,SKINS,FURSKINS,RAW	1	No Quantity							463397			0
S3	2000	2000	2000	2	0	2	Export	724	Spain	ESP	586	Pakistan	PAK								21	HIDES,SKINS,FURSKINS,RAW	1	No Quantity							114480			0
S3	2000	2000	2000	2	0	2	Export	724	Spain	ESP	616	Poland	POL								21	HIDES,SKINS,FURSKINS,RAW	1	No Quantity							20244			0
S3	2000	2000	2000	2	0	2	Export	724	Spain	ESP	620	Portugal	PRT								21	HIDES,SKINS,FURSKINS,RAW	1	No Quantity							20904996			0
S3	2000	2000	2000	2	0	2	Export	724	Spain	ESP	643	Russian Federation	RUS								21	HIDES,SKINS,FURSKINS,RAW	1	No Quantity							88728			0
S3	2000	2000	2000	2	0	2	Export	724	Spain	ESP	674	San Marino	SMR								21	HIDES,SKINS,FURSKINS,RAW	1	No Quantity							43037			0
S3	2000	2000	2000	2	0	2	Export	724	Spain	ESP	699	India	IND								21	HIDES,SKINS,FURSKINS,RAW	1	No Quantity							759011			0
S3	2000	2000	2000	2	0	2	Export	724	Spain	ESP	705	Slovenia	SVN								21	HIDES,SKINS,FURSKINS,RAW	1	No Quantity							46975			0
S3	2000	2000	2000	2	0	2	Export	724	Spain	ESP	752	Sweden	SWE								21	HIDES,SKINS,FURSKINS,RAW	1	No Quantity							539			0
S3	2000	2000	2000	2	0	2	Export	724	Spain	ESP	757	Switzerland	CHE								21	HIDES,SKINS,FURSKINS,RAW	1	No Quantity							41598			0
S3	2000	2000	2000	2	0	2	Export	724	Spain	ESP	764	Thailand	THA								21	HIDES,SKINS,FURSKINS,RAW	1	No Quantity							387007			0
S3	2000	2000	2000	2	0	2	Export	724	Spain	ESP	788	Tunisia	TUN								21	HIDES,SKINS,FURSKINS,RAW	1	No Quantity							9041			0
S3	2000	2000	2000	2	0	2	Export	724	Spain	ESP	792	Turkey	TUR								21	HIDES,SKINS,FURSKINS,RAW	1	No Quantity							20788961			0
S3	2000	2000	2000	2	0	2	Export	724	Spain	ESP	804	Ukraine	UKR								21	HIDES,SKINS,FURSKINS,RAW	1	No Quantity							11620			0
S3	2000	2000	2000	2	0	2	Export	724	Spain	ESP	826	United Kingdom	GBR								21	HIDES,SKINS,FURSKINS,RAW	1	No Quantity							4560444			0
S3	2000	2000	2000	2	0	2	Export	724	Spain	ESP	842	USA	USA								21	HIDES,SKINS,FURSKINS,RAW	1	No Quantity							75389			0
S3	2000	2000	2000	2	0	2	Export	716	Zimbabwe	ZWE	0	World	WLD								22	OIL SEED,OLEAGINUS FRUIT	1	No Quantity							18589151			0
S3	2000	2000	2000	2	0	2	Export	716	Zimbabwe	ZWE	24	Angola	AGO								22	OIL SEED,OLEAGINUS FRUIT	1	No Quantity							281633			0
S3	2000	2000	2000	2	0	2	Export	716	Zimbabwe	ZWE	72	Botswana	BWA								22	OIL SEED,OLEAGINUS FRUIT	1	No Quantity							16781			0
S3	2000	2000	2000	2	0	2	Export	716	Zimbabwe	ZWE	180	Dem. Rep. of the Congo	COD								22	OIL SEED,OLEAGINUS FRUIT	1	No Quantity							5829			0
S3	2000	2000	2000	2	0	2	Export	716	Zimbabwe	ZWE	276	Germany	DEU								22	OIL SEED,OLEAGINUS FRUIT	1	No Quantity							279			0
S3	2000	2000	2000	2	0	2	Export	716	Zimbabwe	ZWE	404	Kenya	KEN								22	OIL SEED,OLEAGINUS FRUIT	1	No Quantity							11042			0
S3	2000	2000	2000	2	0	2	Export	716	Zimbabwe	ZWE	454	Malawi	MWI								22	OIL SEED,OLEAGINUS FRUIT	1	No Quantity							725765			0
S3	2000	2000	2000	2	0	2	Export	716	Zimbabwe	ZWE	508	Mozambique	MOZ								22	OIL SEED,OLEAGINUS FRUIT	1	No Quantity							575547			0
S3	2000	2000	2000	2	0	2	Export	716	Zimbabwe	ZWE	699	India	IND								22	OIL SEED,OLEAGINUS FRUIT	1	No Quantity							65120			0
S3	2000	2000	2000	2	0	2	Export	716	Zimbabwe	ZWE	710	South Africa	ZAF								22	OIL SEED,OLEAGINUS FRUIT	1	No Quantity							15962945			0
S3	2000	2000	2000	2	0	2	Export	716	Zimbabwe	ZWE	748	Swaziland	SWZ								22	OIL SEED,OLEAGINUS FRUIT	1	No Quantity							1117			0
S3	2000	2000	2000	2	0	2	Export	716	Zimbabwe	ZWE	764	Thailand	THA								22	OIL SEED,OLEAGINUS FRUIT	1	No Quantity							311381			0
S3	2000	2000	2000	2	0	2	Export	716	Zimbabwe	ZWE	826	United Kingdom	GBR								22	OIL SEED,OLEAGINUS FRUIT	1	No Quantity							1049			0
S3	2000	2000	2000	2	0	2	Export	716	Zimbabwe	ZWE	894	Zambia	ZMB								22	OIL SEED,OLEAGINUS FRUIT	1	No Quantity							630663			0
S3	2000	2000	2000	2	0	2	Export	724	Spain	ESP	0	World	WLD								22	OIL SEED,OLEAGINUS FRUIT	1	No Quantity							24842445			0
S3	2000	2000	2000	2	0	2	Export	724	Spain	ESP	12	Algeria	DZA								22	OIL SEED,OLEAGINUS FRUIT	1	No Quantity							150851			0
S3	2000	2000	2000	2	0	2	Export	724	Spain	ESP	20	Andorra	AND								22	OIL SEED,OLEAGINUS FRUIT	1	No Quantity							1121			0
S3	2000	2000	2000	2	0	2	Export	724	Spain	ESP	32	Argentina	ARG								22	OIL SEED,OLEAGINUS FRUIT	1	No Quantity							285932			0
S3	2000	2000	2000	2	0	2	Export	724	Spain	ESP	56	Belgium	BEL								22	OIL SEED,OLEAGINUS FRUIT	1	No Quantity							58771			0
S3	2000	2000	2000	2	0	2	Export	724	Spain	ESP	76	Brazil	BRA								22	OIL SEED,OLEAGINUS FRUIT	1	No Quantity							289422			0
S3	2000	2000	2000	2	0	2	Export	724	Spain	ESP	156	China	CHN								22	OIL SEED,OLEAGINUS FRUIT	1	No Quantity							55195			0
S3	2000	2000	2000	2	0	2	Export	724	Spain	ESP	196	Cyprus	CYP								22	OIL SEED,OLEAGINUS FRUIT	1	No Quantity							7194			0
S3	2000	2000	2000	2	0	2	Export	724	Spain	ESP	203	Czechia	CZE								22	OIL SEED,OLEAGINUS FRUIT	1	No Quantity							115892			0
S3	2000	2000	2000	2	0	2	Export	724	Spain	ESP	208	Denmark	DNK								22	OIL SEED,OLEAGINUS FRUIT	1	No Quantity							6623			0
S3	2000	2000	2000	2	0	2	Export	724	Spain	ESP	214	Dominican Rep.	DOM								22	OIL SEED,OLEAGINUS FRUIT	1	No Quantity							4617			0
S3	2000	2000	2000	2	0	2	Export	724	Spain	ESP	246	Finland	FIN								22	OIL SEED,OLEAGINUS FRUIT	1	No Quantity							14232			0
S3	2000	2000	2000	2	0	2	Export	724	Spain	ESP	251	France	FRA								22	OIL SEED,OLEAGINUS FRUIT	1	No Quantity							7968999			0
S3	2000	2000	2000	2	0	2	Export	724	Spain	ESP	276	Germany	DEU								22	OIL SEED,OLEAGINUS FRUIT	1	No Quantity							170694			0
S3	2000	2000	2000	2	0	2	Export	724	Spain	ESP	300	Greece	GRC								22	OIL SEED,OLEAGINUS FRUIT	1	No Quantity							356026			0
S3	2000	2000	2000	2	0	2	Export	724	Spain	ESP	348	Hungary	HUN								22	OIL SEED,OLEAGINUS FRUIT	1	No Quantity							3835			0
S3	2000	2000	2000	2	0	2	Export	724	Spain	ESP	368	Iraq	IRQ								22	OIL SEED,OLEAGINUS FRUIT	1	No Quantity							112568			0
S3	2000	2000	2000	2	0	2	Export	724	Spain	ESP	376	Israel	ISR								22	OIL SEED,OLEAGINUS FRUIT	1	No Quantity							25027			0
S3	2000	2000	2000	2	0	2	Export	724	Spain	ESP	381	Italy	ITA								22	OIL SEED,OLEAGINUS FRUIT	1	No Quantity							796338			0
S3	2000	2000	2000	2	0	2	Export	724	Spain	ESP	388	Jamaica	JAM								22	OIL SEED,OLEAGINUS FRUIT	1	No Quantity							9776			0
S3	2000	2000	2000	2	0	2	Export	724	Spain	ESP	484	Mexico	MEX								22	OIL SEED,OLEAGINUS FRUIT	1	No Quantity							9143			0
S3	2000	2000	2000	2	0	2	Export	724	Spain	ESP	504	Morocco	MAR								22	OIL SEED,OLEAGINUS FRUIT	1	No Quantity							826684			0
S3	2000	2000	2000	2	0	2	Export	724	Spain	ESP	528	Netherlands	NLD								22	OIL SEED,OLEAGINUS FRUIT	1	No Quantity							1380057			0
S3	2000	2000	2000	2	0	2	Export	724	Spain	ESP	600	Paraguay	PRY								22	OIL SEED,OLEAGINUS FRUIT	1	No Quantity							22704			0
S3	2000	2000	2000	2	0	2	Export	724	Spain	ESP	616	Poland	POL								22	OIL SEED,OLEAGINUS FRUIT	1	No Quantity							1850			0
S3	2000	2000	2000	2	0	2	Export	724	Spain	ESP	620	Portugal	PRT								22	OIL SEED,OLEAGINUS FRUIT	1	No Quantity							10733698			0
S3	2000	2000	2000	2	0	2	Export	724	Spain	ESP	642	Romania	ROU								22	OIL SEED,OLEAGINUS FRUIT	1	No Quantity							126162			0
S3	2000	2000	2000	2	0	2	Export	724	Spain	ESP	703	Slovakia	SVK								22	OIL SEED,OLEAGINUS FRUIT	1	No Quantity							67092			0
S3	2000	2000	2000	2	0	2	Export	724	Spain	ESP	752	Sweden	SWE								22	OIL SEED,OLEAGINUS FRUIT	1	No Quantity							39360			0
S3	2000	2000	2000	2	0	2	Export	724	Spain	ESP	757	Switzerland	CHE								22	OIL SEED,OLEAGINUS FRUIT	1	No Quantity							6392			0
S3	2000	2000	2000	2	0	2	Export	724	Spain	ESP	792	Turkey	TUR								22	OIL SEED,OLEAGINUS FRUIT	1	No Quantity							128017			0
S3	2000	2000	2000	2	0	2	Export	724	Spain	ESP	804	Ukraine	UKR								22	OIL SEED,OLEAGINUS FRUIT	1	No Quantity							356720			0
S3	2000	2000	2000	2	0	2	Export	724	Spain	ESP	826	United Kingdom	GBR								22	OIL SEED,OLEAGINUS FRUIT	1	No Quantity							528590			0
S3	2000	2000	2000	2	0	2	Export	724	Spain	ESP	842	USA	USA								22	OIL SEED,OLEAGINUS FRUIT	1	No Quantity							173872			0
S3	2000	2000	2000	2	0	2	Export	724	Spain	ESP	858	Uruguay	URY								22	OIL SEED,OLEAGINUS FRUIT	1	No Quantity							8993			0
S3	2000	2000	2000	2	0	2	Export	716	Zimbabwe	ZWE	0	World	WLD								23	CRUDE RUBBER	1	No Quantity							17931			0
S3	2000	2000	2000	2	0	2	Export	716	Zimbabwe	ZWE	72	Botswana	BWA								23	CRUDE RUBBER	1	No Quantity							61			0
S3	2000	2000	2000	2	0	2	Export	716	Zimbabwe	ZWE	454	Malawi	MWI								23	CRUDE RUBBER	1	No Quantity							7985			0
S3	2000	2000	2000	2	0	2	Export	716	Zimbabwe	ZWE	508	Mozambique	MOZ								23	CRUDE RUBBER	1	No Quantity							50			0
S3	2000	2000	2000	2	0	2	Export	716	Zimbabwe	ZWE	710	South Africa	ZAF								23	CRUDE RUBBER	1	No Quantity							4624			0
S3	2000	2000	2000	2	0	2	Export	716	Zimbabwe	ZWE	894	Zambia	ZMB								23	CRUDE RUBBER	1	No Quantity							5212			0
S3	2000	2000	2000	2	0	2	Export	724	Spain	ESP	0	World	WLD								23	CRUDE RUBBER	1	No Quantity							24828649			0
S3	2000	2000	2000	2	0	2	Export	724	Spain	ESP	12	Algeria	DZA								23	CRUDE RUBBER	1	No Quantity							709498			0
S3	2000	2000	2000	2	0	2	Export	724	Spain	ESP	20	Andorra	AND								23	CRUDE RUBBER	1	No Quantity							2086			0
S3	2000	2000	2000	2	0	2	Export	724	Spain	ESP	32	Argentina	ARG								23	CRUDE RUBBER	1	No Quantity							203087			0
S3	2000	2000	2000	2	0	2	Export	724	Spain	ESP	36	Australia	AUS								23	CRUDE RUBBER	1	No Quantity							35804			0
S3	2000	2000	2000	2	0	2	Export	724	Spain	ESP	56	Belgium	BEL								23	CRUDE RUBBER	1	No Quantity							71884			0
S3	2000	2000	2000	2	0	2	Export	724	Spain	ESP	76	Brazil	BRA								23	CRUDE RUBBER	1	No Quantity							399631			0
S3	2000	2000	2000	2	0	2	Export	724	Spain	ESP	100	Bulgaria	BGR								23	CRUDE RUBBER	1	No Quantity							14573			0
S3	2000	2000	2000	2	0	2	Export	724	Spain	ESP	124	Canada	CAN								23	CRUDE RUBBER	1	No Quantity							3111			0
S3	2000	2000	2000	2	0	2	Export	724	Spain	ESP	152	Chile	CHL								23	CRUDE RUBBER	1	No Quantity							16341			0
S3	2000	2000	2000	2	0	2	Export	724	Spain	ESP	156	China	CHN								23	CRUDE RUBBER	1	No Quantity							103339			0
S3	2000	2000	2000	2	0	2	Export	724	Spain	ESP	170	Colombia	COL								23	CRUDE RUBBER	1	No Quantity							20733			0
S3	2000	2000	2000	2	0	2	Export	724	Spain	ESP	192	Cuba	CUB								23	CRUDE RUBBER	1	No Quantity							1556193			0
S3	2000	2000	2000	2	0	2	Export	724	Spain	ESP	196	Cyprus	CYP								23	CRUDE RUBBER	1	No Quantity							2983			0
S3	2000	2000	2000	2	0	2	Export	724	Spain	ESP	203	Czechia	CZE								23	CRUDE RUBBER	1	No Quantity							453549			0
S3	2000	2000	2000	2	0	2	Export	724	Spain	ESP	208	Denmark	DNK								23	CRUDE RUBBER	1	No Quantity							25972			0
S3	2000	2000	2000	2	0	2	Export	724	Spain	ESP	226	Equatorial Guinea	GNQ								23	CRUDE RUBBER	1	No Quantity							1726			0
S3	2000	2000	2000	2	0	2	Export	724	Spain	ESP	233	Estonia	EST								23	CRUDE RUBBER	1	No Quantity							374004			0
S3	2000	2000	2000	2	0	2	Export	724	Spain	ESP	246	Finland	FIN								23	CRUDE RUBBER	1	No Quantity							1264			0
S3	2000	2000	2000	2	0	2	Export	724	Spain	ESP	251	France	FRA								23	CRUDE RUBBER	1	No Quantity							1346005			0
S3	2000	2000	2000	2	0	2	Export	724	Spain	ESP	276	Germany	DEU								23	CRUDE RUBBER	1	No Quantity							2243119			0
S3	2000	2000	2000	2	0	2	Export	724	Spain	ESP	300	Greece	GRC								23	CRUDE RUBBER	1	No Quantity							51311			0
S3	2000	2000	2000	2	0	2	Export	724	Spain	ESP	320	Guatemala	GTM								23	CRUDE RUBBER	1	No Quantity							62556			0
S3	2000	2000	2000	2	0	2	Export	724	Spain	ESP	340	Honduras	HND								23	CRUDE RUBBER	1	No Quantity							4838			0
S3	2000	2000	2000	2	0	2	Export	724	Spain	ESP	344	China, Hong Kong SAR	HKG								23	CRUDE RUBBER	1	No Quantity							87336			0
S3	2000	2000	2000	2	0	2	Export	724	Spain	ESP	348	Hungary	HUN								23	CRUDE RUBBER	1	No Quantity							30374			0
S3	2000	2000	2000	2	0	2	Export	724	Spain	ESP	352	Iceland	ISL								23	CRUDE RUBBER	1	No Quantity							721			0
S3	2000	2000	2000	2	0	2	Export	724	Spain	ESP	360	Indonesia	IDN								23	CRUDE RUBBER	1	No Quantity							656797			0
S3	2000	2000	2000	2	0	2	Export	724	Spain	ESP	364	Iran	IRN								23	CRUDE RUBBER	1	No Quantity							12065			0
S3	2000	2000	2000	2	0	2	Export	724	Spain	ESP	372	Ireland	IRL								23	CRUDE RUBBER	1	No Quantity							2961			0
S3	2000	2000	2000	2	0	2	Export	724	Spain	ESP	376	Israel	ISR								23	CRUDE RUBBER	1	No Quantity							161767			0
S3	2000	2000	2000	2	0	2	Export	724	Spain	ESP	381	Italy	ITA								23	CRUDE RUBBER	1	No Quantity							3379285			0
S3	2000	2000	2000	2	0	2	Export	724	Spain	ESP	392	Japan	JPN								23	CRUDE RUBBER	1	No Quantity							172971			0
S3	2000	2000	2000	2	0	2	Export	724	Spain	ESP	414	Kuwait	KWT								23	CRUDE RUBBER	1	No Quantity							1678			0
S3	2000	2000	2000	2	0	2	Export	724	Spain	ESP	440	Lithuania	LTU								23	CRUDE RUBBER	1	No Quantity							5118			0
S3	2000	2000	2000	2	0	2	Export	724	Spain	ESP	484	Mexico	MEX								23	CRUDE RUBBER	1	No Quantity							363985			0
S3	2000	2000	2000	2	0	2	Export	724	Spain	ESP	490	Other Asia, nes									23	CRUDE RUBBER	1	No Quantity							164927			0
S3	2000	2000	2000	2	0	2	Export	724	Spain	ESP	504	Morocco	MAR								23	CRUDE RUBBER	1	No Quantity							422892			0
S3	2000	2000	2000	2	0	2	Export	724	Spain	ESP	528	Netherlands	NLD								23	CRUDE RUBBER	1	No Quantity							343612			0
S3	2000	2000	2000	2	0	2	Export	724	Spain	ESP	554	New Zealand	NZL								23	CRUDE RUBBER	1	No Quantity							7117			0
S3	2000	2000	2000	2	0	2	Export	724	Spain	ESP	566	Nigeria	NGA								23	CRUDE RUBBER	1	No Quantity							70927			0
S3	2000	2000	2000	2	0	2	Export	724	Spain	ESP	579	Norway	NOR								23	CRUDE RUBBER	1	No Quantity							6349			0
S3	2000	2000	2000	2	0	2	Export	724	Spain	ESP	586	Pakistan	PAK								23	CRUDE RUBBER	1	No Quantity							91910			0
S3	2000	2000	2000	2	0	2	Export	724	Spain	ESP	616	Poland	POL								23	CRUDE RUBBER	1	No Quantity							981952			0
S3	2000	2000	2000	2	0	2	Export	724	Spain	ESP	620	Portugal	PRT								23	CRUDE RUBBER	1	No Quantity							3240686			0
S3	2000	2000	2000	2	0	2	Export	724	Spain	ESP	642	Romania	ROU								23	CRUDE RUBBER	1	No Quantity							871			0
S3	2000	2000	2000	2	0	2	Export	724	Spain	ESP	682	Saudi Arabia	SAU								23	CRUDE RUBBER	1	No Quantity							94633			0
S3	2000	2000	2000	2	0	2	Export	724	Spain	ESP	699	India	IND								23	CRUDE RUBBER	1	No Quantity							81508			0
S3	2000	2000	2000	2	0	2	Export	724	Spain	ESP	702	Singapore	SGP								23	CRUDE RUBBER	1	No Quantity							68837			0
S3	2000	2000	2000	2	0	2	Export	724	Spain	ESP	703	Slovakia	SVK								23	CRUDE RUBBER	1	No Quantity							101841			0
S3	2000	2000	2000	2	0	2	Export	724	Spain	ESP	705	Slovenia	SVN								23	CRUDE RUBBER	1	No Quantity							25090			0
S3	2000	2000	2000	2	0	2	Export	724	Spain	ESP	710	South Africa	ZAF								23	CRUDE RUBBER	1	No Quantity							1843			0
S3	2000	2000	2000	2	0	2	Export	724	Spain	ESP	752	Sweden	SWE								23	CRUDE RUBBER	1	No Quantity							46199			0
S3	2000	2000	2000	2	0	2	Export	724	Spain	ESP	757	Switzerland	CHE								23	CRUDE RUBBER	1	No Quantity							61638			0
S3	2000	2000	2000	2	0	2	Export	724	Spain	ESP	764	Thailand	THA								23	CRUDE RUBBER	1	No Quantity							48121			0
S3	2000	2000	2000	2	0	2	Export	724	Spain	ESP	784	United Arab Emirates	ARE								23	CRUDE RUBBER	1	No Quantity							17621			0
S3	2000	2000	2000	2	0	2	Export	724	Spain	ESP	788	Tunisia	TUN								23	CRUDE RUBBER	1	No Quantity							352785			0
S3	2000	2000	2000	2	0	2	Export	724	Spain	ESP	792	Turkey	TUR								23	CRUDE RUBBER	1	No Quantity							1818734			0
S3	2000	2000	2000	2	0	2	Export	724	Spain	ESP	804	Ukraine	UKR								23	CRUDE RUBBER	1	No Quantity							9292			0
S3	2000	2000	2000	2	0	2	Export	724	Spain	ESP	818	Egypt	EGY								23	CRUDE RUBBER	1	No Quantity							286124			0
S3	2000	2000	2000	2	0	2	Export	724	Spain	ESP	826	United Kingdom	GBR								23	CRUDE RUBBER	1	No Quantity							533116			0
S3	2000	2000	2000	2	0	2	Export	724	Spain	ESP	842	USA	USA								23	CRUDE RUBBER	1	No Quantity							1900128			0
S3	2000	2000	2000	2	0	2	Export	724	Spain	ESP	854	Burkina Faso	BFA								23	CRUDE RUBBER	1	No Quantity							91573			0
S3	2000	2000	2000	2	0	2	Export	724	Spain	ESP	858	Uruguay	URY								23	CRUDE RUBBER	1	No Quantity							1218229			0
S3	2000	2000	2000	2	0	2	Export	724	Spain	ESP	862	Venezuela	VEN								23	CRUDE RUBBER	1	No Quantity							93821			0
S3	2000	2000	2000	2	0	2	Export	724	Spain	ESP	891	Serbia and Montenegro	SCG								23	CRUDE RUBBER	1	No Quantity							67611			0
S3	2000	2000	2000	2	0	2	Export	716	Zimbabwe	ZWE	0	World	WLD								24	CORK AND WOOD	1	No Quantity							14893732			0
S3	2000	2000	2000	2	0	2	Export	716	Zimbabwe	ZWE	31	Azerbaijan	AZE								24	CORK AND WOOD	1	No Quantity							1561			0
S3	2000	2000	2000	2	0	2	Export	716	Zimbabwe	ZWE	36	Australia	AUS								24	CORK AND WOOD	1	No Quantity							4976			0
S3	2000	2000	2000	2	0	2	Export	716	Zimbabwe	ZWE	56	Belgium	BEL								24	CORK AND WOOD	1	No Quantity							2689			0
S3	2000	2000	2000	2	0	2	Export	716	Zimbabwe	ZWE	72	Botswana	BWA								24	CORK AND WOOD	1	No Quantity							3215698			0
[truncated: 7,761 more rows]
