# Supplementary material for: Core-periphery structure in sectoral international trade networks: A new approach to an old theory
Source: PLoS One. 2020 Apr 2;15(4):e0229547. doi: 10.1371/journal.pone.0229547 (PMC7117750; doi:10.1371/journal.pone.0229547)
Supplement: S7 File — (ZIP) [file pone.0229547.s007.zip › S7_File/RawData 2000/comtrade (68).csv]

Classification	Year	Period	Period Desc.	Aggregate Level	Is Leaf Code	Trade Flow Code	Trade Flow	Reporter Code	Reporter	Reporter ISO	Partner Code	Partner	Partner ISO	2nd Partner Code	2nd Partner	2nd Partner ISO	Customs Proc. Code	Customs	Mode of Transport Code	Mode of Transport	Commodity Code	Commodity	Qty Unit Code	Qty Unit	Qty	Alt Qty Unit Code	Alt Qty Unit	Alt Qty	Netweight (kg)	Gross weight (kg)	Trade Value (US$)	CIF Trade Value (US$)	FOB Trade Value (US$)	Flag
S3	2000	2000	2000	2	0	2	Export	740	Suriname	SUR	0	World	WLD								00	LIVE ANIMALS	1	No Quantity							1385657			0
S3	2000	2000	2000	2	0	2	Export	740	Suriname	SUR	56	Belgium	BEL								00	LIVE ANIMALS	1	No Quantity							64275			0
S3	2000	2000	2000	2	0	2	Export	740	Suriname	SUR	124	Canada	CAN								00	LIVE ANIMALS	1	No Quantity							26010			0
S3	2000	2000	2000	2	0	2	Export	740	Suriname	SUR	192	Cuba	CUB								00	LIVE ANIMALS	1	No Quantity							300			0
S3	2000	2000	2000	2	0	2	Export	740	Suriname	SUR	212	Dominica	DMA								00	LIVE ANIMALS	1	No Quantity							166			0
S3	2000	2000	2000	2	0	2	Export	740	Suriname	SUR	276	Germany	DEU								00	LIVE ANIMALS	1	No Quantity							32265			0
S3	2000	2000	2000	2	0	2	Export	740	Suriname	SUR	300	Greece	GRC								00	LIVE ANIMALS	1	No Quantity							29715			0
S3	2000	2000	2000	2	0	2	Export	740	Suriname	SUR	344	China, Hong Kong SAR	HKG								00	LIVE ANIMALS	1	No Quantity							4704			0
S3	2000	2000	2000	2	0	2	Export	740	Suriname	SUR	348	Hungary	HUN								00	LIVE ANIMALS	1	No Quantity							8760			0
S3	2000	2000	2000	2	0	2	Export	740	Suriname	SUR	360	Indonesia	IDN								00	LIVE ANIMALS	1	No Quantity							14750			0
S3	2000	2000	2000	2	0	2	Export	740	Suriname	SUR	381	Italy	ITA								00	LIVE ANIMALS	1	No Quantity							34795			0
S3	2000	2000	2000	2	0	2	Export	740	Suriname	SUR	392	Japan	JPN								00	LIVE ANIMALS	1	No Quantity							97658			0
S3	2000	2000	2000	2	0	2	Export	740	Suriname	SUR	458	Malaysia	MYS								00	LIVE ANIMALS	1	No Quantity							44270			0
S3	2000	2000	2000	2	0	2	Export	740	Suriname	SUR	466	Mali	MLI								00	LIVE ANIMALS	1	No Quantity							4007			0
S3	2000	2000	2000	2	0	2	Export	740	Suriname	SUR	484	Mexico	MEX								00	LIVE ANIMALS	1	No Quantity							56584			0
S3	2000	2000	2000	2	0	2	Export	740	Suriname	SUR	528	Netherlands	NLD								00	LIVE ANIMALS	1	No Quantity							580492			0
S3	2000	2000	2000	2	0	2	Export	740	Suriname	SUR	530	Neth. Antilles	ANT								00	LIVE ANIMALS	1	No Quantity							705			0
S3	2000	2000	2000	2	0	2	Export	740	Suriname	SUR	579	Norway	NOR								00	LIVE ANIMALS	1	No Quantity							4500			0
S3	2000	2000	2000	2	0	2	Export	740	Suriname	SUR	620	Portugal	PRT								00	LIVE ANIMALS	1	No Quantity							44222			0
S3	2000	2000	2000	2	0	2	Export	740	Suriname	SUR	724	Spain	ESP								00	LIVE ANIMALS	1	No Quantity							87539			0
S3	2000	2000	2000	2	0	2	Export	740	Suriname	SUR	764	Thailand	THA								00	LIVE ANIMALS	1	No Quantity							21960			0
S3	2000	2000	2000	2	0	2	Export	740	Suriname	SUR	784	United Arab Emirates	ARE								00	LIVE ANIMALS	1	No Quantity							18627			0
S3	2000	2000	2000	2	0	2	Export	740	Suriname	SUR	826	United Kingdom	GBR								00	LIVE ANIMALS	1	No Quantity							11806			0
S3	2000	2000	2000	2	0	2	Export	740	Suriname	SUR	842	USA	USA								00	LIVE ANIMALS	1	No Quantity							167127			0
S3	2000	2000	2000	2	0	2	Export	740	Suriname	SUR	899	Areas, nes									00	LIVE ANIMALS	1	No Quantity							30418			0
S3	2000	2000	2000	2	0	2	Export	748	Swaziland	SWZ	0	World	WLD								00	LIVE ANIMALS	1	No Quantity							2276012			0
S3	2000	2000	2000	2	0	2	Export	748	Swaziland	SWZ	508	Mozambique	MOZ								00	LIVE ANIMALS	1	No Quantity							2177762			0
S3	2000	2000	2000	2	0	2	Export	748	Swaziland	SWZ	710	South Africa	ZAF								00	LIVE ANIMALS	1	No Quantity							98250			0
S3	2000	2000	2000	2	0	2	Export	740	Suriname	SUR	0	World	WLD								01	MEAT, MEAT PREPARATIONS	1	No Quantity							122657			0
S3	2000	2000	2000	2	0	2	Export	740	Suriname	SUR	328	Guyana	GUY								01	MEAT, MEAT PREPARATIONS	1	No Quantity							121095			0
S3	2000	2000	2000	2	0	2	Export	740	Suriname	SUR	528	Netherlands	NLD								01	MEAT, MEAT PREPARATIONS	1	No Quantity							238			0
S3	2000	2000	2000	2	0	2	Export	740	Suriname	SUR	530	Neth. Antilles	ANT								01	MEAT, MEAT PREPARATIONS	1	No Quantity							1300			0
S3	2000	2000	2000	2	0	2	Export	740	Suriname	SUR	899	Areas, nes									01	MEAT, MEAT PREPARATIONS	1	No Quantity							23			0
S3	2000	2000	2000	2	0	2	Export	748	Swaziland	SWZ	0	World	WLD								01	MEAT, MEAT PREPARATIONS	1	No Quantity							11333321			0
S3	2000	2000	2000	2	0	2	Export	748	Swaziland	SWZ	251	France	FRA								01	MEAT, MEAT PREPARATIONS	1	No Quantity							910900			0
S3	2000	2000	2000	2	0	2	Export	748	Swaziland	SWZ	508	Mozambique	MOZ								01	MEAT, MEAT PREPARATIONS	1	No Quantity							2647249			0
S3	2000	2000	2000	2	0	2	Export	748	Swaziland	SWZ	710	South Africa	ZAF								01	MEAT, MEAT PREPARATIONS	1	No Quantity							3562351			0
S3	2000	2000	2000	2	0	2	Export	748	Swaziland	SWZ	826	United Kingdom	GBR								01	MEAT, MEAT PREPARATIONS	1	No Quantity							4212820			0
S3	2000	2000	2000	2	0	2	Export	740	Suriname	SUR	0	World	WLD								02	DAIRY PRODUCTS,BIRD EGGS	1	No Quantity							230597			0
S3	2000	2000	2000	2	0	2	Export	740	Suriname	SUR	328	Guyana	GUY								02	DAIRY PRODUCTS,BIRD EGGS	1	No Quantity							230507			0
S3	2000	2000	2000	2	0	2	Export	740	Suriname	SUR	528	Netherlands	NLD								02	DAIRY PRODUCTS,BIRD EGGS	1	No Quantity							80			0
S3	2000	2000	2000	2	0	2	Export	740	Suriname	SUR	757	Switzerland	CHE								02	DAIRY PRODUCTS,BIRD EGGS	1	No Quantity							10			0
S3	2000	2000	2000	2	0	2	Export	748	Swaziland	SWZ	0	World	WLD								02	DAIRY PRODUCTS,BIRD EGGS	1	No Quantity							1958233			0
S3	2000	2000	2000	2	0	2	Export	748	Swaziland	SWZ	72	Botswana	BWA								02	DAIRY PRODUCTS,BIRD EGGS	1	No Quantity							2145			0
S3	2000	2000	2000	2	0	2	Export	748	Swaziland	SWZ	454	Malawi	MWI								02	DAIRY PRODUCTS,BIRD EGGS	1	No Quantity							349910			0
S3	2000	2000	2000	2	0	2	Export	748	Swaziland	SWZ	508	Mozambique	MOZ								02	DAIRY PRODUCTS,BIRD EGGS	1	No Quantity							232202			0
S3	2000	2000	2000	2	0	2	Export	748	Swaziland	SWZ	528	Netherlands	NLD								02	DAIRY PRODUCTS,BIRD EGGS	1	No Quantity							52900			0
S3	2000	2000	2000	2	0	2	Export	748	Swaziland	SWZ	710	South Africa	ZAF								02	DAIRY PRODUCTS,BIRD EGGS	1	No Quantity							1321075			0
S3	2000	2000	2000	2	0	2	Export	740	Suriname	SUR	0	World	WLD								03	FISH,CRUSTACEANS,MOLLUSC	1	No Quantity							84327			0
S3	2000	2000	2000	2	0	2	Export	740	Suriname	SUR	328	Guyana	GUY								03	FISH,CRUSTACEANS,MOLLUSC	1	No Quantity							83548			0
S3	2000	2000	2000	2	0	2	Export	740	Suriname	SUR	899	Areas, nes									03	FISH,CRUSTACEANS,MOLLUSC	1	No Quantity							779			0
S3	2000	2000	2000	2	0	2	Export	748	Swaziland	SWZ	0	World	WLD								03	FISH,CRUSTACEANS,MOLLUSC	1	No Quantity							2542474			0
S3	2000	2000	2000	2	0	2	Export	748	Swaziland	SWZ	344	China, Hong Kong SAR	HKG								03	FISH,CRUSTACEANS,MOLLUSC	1	No Quantity							136547			0
S3	2000	2000	2000	2	0	2	Export	748	Swaziland	SWZ	508	Mozambique	MOZ								03	FISH,CRUSTACEANS,MOLLUSC	1	No Quantity							474834			0
S3	2000	2000	2000	2	0	2	Export	748	Swaziland	SWZ	516	Namibia	NAM								03	FISH,CRUSTACEANS,MOLLUSC	1	No Quantity							1144			0
S3	2000	2000	2000	2	0	2	Export	748	Swaziland	SWZ	710	South Africa	ZAF								03	FISH,CRUSTACEANS,MOLLUSC	1	No Quantity							1929949			0
S3	2000	2000	2000	2	0	2	Export	740	Suriname	SUR	0	World	WLD								04	CEREALS,CEREAL PREPRTNS.	1	No Quantity							11204757			0
S3	2000	2000	2000	2	0	2	Export	740	Suriname	SUR	76	Brazil	BRA								04	CEREALS,CEREAL PREPRTNS.	1	No Quantity							15256			0
S3	2000	2000	2000	2	0	2	Export	740	Suriname	SUR	251	France	FRA								04	CEREALS,CEREAL PREPRTNS.	1	No Quantity							1528244			0
S3	2000	2000	2000	2	0	2	Export	740	Suriname	SUR	276	Germany	DEU								04	CEREALS,CEREAL PREPRTNS.	1	No Quantity							13858			0
S3	2000	2000	2000	2	0	2	Export	740	Suriname	SUR	328	Guyana	GUY								04	CEREALS,CEREAL PREPRTNS.	1	No Quantity							746934			0
S3	2000	2000	2000	2	0	2	Export	740	Suriname	SUR	388	Jamaica	JAM								04	CEREALS,CEREAL PREPRTNS.	1	No Quantity							405043			0
S3	2000	2000	2000	2	0	2	Export	740	Suriname	SUR	430	Liberia	LBR								04	CEREALS,CEREAL PREPRTNS.	1	No Quantity							25347			0
S3	2000	2000	2000	2	0	2	Export	740	Suriname	SUR	478	Mauritania	MRT								04	CEREALS,CEREAL PREPRTNS.	1	No Quantity							8800			0
S3	2000	2000	2000	2	0	2	Export	740	Suriname	SUR	516	Namibia	NAM								04	CEREALS,CEREAL PREPRTNS.	1	No Quantity							276000			0
S3	2000	2000	2000	2	0	2	Export	740	Suriname	SUR	528	Netherlands	NLD								04	CEREALS,CEREAL PREPRTNS.	1	No Quantity							4793966			0
S3	2000	2000	2000	2	0	2	Export	740	Suriname	SUR	530	Neth. Antilles	ANT								04	CEREALS,CEREAL PREPRTNS.	1	No Quantity							1103467			0
S3	2000	2000	2000	2	0	2	Export	740	Suriname	SUR	620	Portugal	PRT								04	CEREALS,CEREAL PREPRTNS.	1	No Quantity							1503751			0
S3	2000	2000	2000	2	0	2	Export	740	Suriname	SUR	710	South Africa	ZAF								04	CEREALS,CEREAL PREPRTNS.	1	No Quantity							15120			0
S3	2000	2000	2000	2	0	2	Export	740	Suriname	SUR	780	Trinidad and Tobago	TTO								04	CEREALS,CEREAL PREPRTNS.	1	No Quantity							225777			0
S3	2000	2000	2000	2	0	2	Export	740	Suriname	SUR	826	United Kingdom	GBR								04	CEREALS,CEREAL PREPRTNS.	1	No Quantity							475785			0
S3	2000	2000	2000	2	0	2	Export	740	Suriname	SUR	842	USA	USA								04	CEREALS,CEREAL PREPRTNS.	1	No Quantity							8634			0
S3	2000	2000	2000	2	0	2	Export	740	Suriname	SUR	862	Venezuela	VEN								04	CEREALS,CEREAL PREPRTNS.	1	No Quantity							1477			0
S3	2000	2000	2000	2	0	2	Export	740	Suriname	SUR	899	Areas, nes									04	CEREALS,CEREAL PREPRTNS.	1	No Quantity							57297			0
S3	2000	2000	2000	2	0	2	Export	748	Swaziland	SWZ	0	World	WLD								04	CEREALS,CEREAL PREPRTNS.	1	No Quantity							2519858			0
S3	2000	2000	2000	2	0	2	Export	748	Swaziland	SWZ	454	Malawi	MWI								04	CEREALS,CEREAL PREPRTNS.	1	No Quantity							17			0
S3	2000	2000	2000	2	0	2	Export	748	Swaziland	SWZ	508	Mozambique	MOZ								04	CEREALS,CEREAL PREPRTNS.	1	No Quantity							1656861			0
S3	2000	2000	2000	2	0	2	Export	748	Swaziland	SWZ	516	Namibia	NAM								04	CEREALS,CEREAL PREPRTNS.	1	No Quantity							4526			0
S3	2000	2000	2000	2	0	2	Export	748	Swaziland	SWZ	710	South Africa	ZAF								04	CEREALS,CEREAL PREPRTNS.	1	No Quantity							850677			0
S3	2000	2000	2000	2	0	2	Export	748	Swaziland	SWZ	894	Zambia	ZMB								04	CEREALS,CEREAL PREPRTNS.	1	No Quantity							7777			0
S3	2000	2000	2000	2	0	2	Export	740	Suriname	SUR	0	World	WLD								05	VEGETABLES AND FRUIT	1	No Quantity							661978			0
S3	2000	2000	2000	2	0	2	Export	740	Suriname	SUR	32	Argentina	ARG								05	VEGETABLES AND FRUIT	1	No Quantity							132			0
S3	2000	2000	2000	2	0	2	Export	740	Suriname	SUR	251	France	FRA								05	VEGETABLES AND FRUIT	1	No Quantity							366			0
S3	2000	2000	2000	2	0	2	Export	740	Suriname	SUR	328	Guyana	GUY								05	VEGETABLES AND FRUIT	1	No Quantity							548023			0
S3	2000	2000	2000	2	0	2	Export	740	Suriname	SUR	516	Namibia	NAM								05	VEGETABLES AND FRUIT	1	No Quantity							56			0
S3	2000	2000	2000	2	0	2	Export	740	Suriname	SUR	528	Netherlands	NLD								05	VEGETABLES AND FRUIT	1	No Quantity							102755			0
S3	2000	2000	2000	2	0	2	Export	740	Suriname	SUR	530	Neth. Antilles	ANT								05	VEGETABLES AND FRUIT	1	No Quantity							7939			0
S3	2000	2000	2000	2	0	2	Export	740	Suriname	SUR	842	USA	USA								05	VEGETABLES AND FRUIT	1	No Quantity							34			0
S3	2000	2000	2000	2	0	2	Export	740	Suriname	SUR	899	Areas, nes									05	VEGETABLES AND FRUIT	1	No Quantity							2671			0
S3	2000	2000	2000	2	0	2	Export	748	Swaziland	SWZ	0	World	WLD								05	VEGETABLES AND FRUIT	1	No Quantity							37315663			0
S3	2000	2000	2000	2	0	2	Export	748	Swaziland	SWZ	36	Australia	AUS								05	VEGETABLES AND FRUIT	1	No Quantity							123870			0
S3	2000	2000	2000	2	0	2	Export	748	Swaziland	SWZ	56	Belgium	BEL								05	VEGETABLES AND FRUIT	1	No Quantity							209529			0
S3	2000	2000	2000	2	0	2	Export	748	Swaziland	SWZ	192	Cuba	CUB								05	VEGETABLES AND FRUIT	1	No Quantity							19604			0
S3	2000	2000	2000	2	0	2	Export	748	Swaziland	SWZ	208	Denmark	DNK								05	VEGETABLES AND FRUIT	1	No Quantity							44088			0
S3	2000	2000	2000	2	0	2	Export	748	Swaziland	SWZ	251	France	FRA								05	VEGETABLES AND FRUIT	1	No Quantity							1015819			0
S3	2000	2000	2000	2	0	2	Export	748	Swaziland	SWZ	276	Germany	DEU								05	VEGETABLES AND FRUIT	1	No Quantity							988495			0
S3	2000	2000	2000	2	0	2	Export	748	Swaziland	SWZ	300	Greece	GRC								05	VEGETABLES AND FRUIT	1	No Quantity							50815			0
S3	2000	2000	2000	2	0	2	Export	748	Swaziland	SWZ	372	Ireland	IRL								05	VEGETABLES AND FRUIT	1	No Quantity							12043			0
S3	2000	2000	2000	2	0	2	Export	748	Swaziland	SWZ	376	Israel	ISR								05	VEGETABLES AND FRUIT	1	No Quantity							263616			0
S3	2000	2000	2000	2	0	2	Export	748	Swaziland	SWZ	381	Italy	ITA								05	VEGETABLES AND FRUIT	1	No Quantity							286485			0
S3	2000	2000	2000	2	0	2	Export	748	Swaziland	SWZ	392	Japan	JPN								05	VEGETABLES AND FRUIT	1	No Quantity							255207			0
S3	2000	2000	2000	2	0	2	Export	748	Swaziland	SWZ	426	Lesotho	LSO								05	VEGETABLES AND FRUIT	1	No Quantity							143			0
S3	2000	2000	2000	2	0	2	Export	748	Swaziland	SWZ	480	Mauritius	MUS								05	VEGETABLES AND FRUIT	1	No Quantity							126210			0
S3	2000	2000	2000	2	0	2	Export	748	Swaziland	SWZ	508	Mozambique	MOZ								05	VEGETABLES AND FRUIT	1	No Quantity							2003481			0
S3	2000	2000	2000	2	0	2	Export	748	Swaziland	SWZ	516	Namibia	NAM								05	VEGETABLES AND FRUIT	1	No Quantity							7			0
S3	2000	2000	2000	2	0	2	Export	748	Swaziland	SWZ	528	Netherlands	NLD								05	VEGETABLES AND FRUIT	1	No Quantity							5354663			0
S3	2000	2000	2000	2	0	2	Export	748	Swaziland	SWZ	554	New Zealand	NZL								05	VEGETABLES AND FRUIT	1	No Quantity							21873			0
S3	2000	2000	2000	2	0	2	Export	748	Swaziland	SWZ	620	Portugal	PRT								05	VEGETABLES AND FRUIT	1	No Quantity							274571			0
S3	2000	2000	2000	2	0	2	Export	748	Swaziland	SWZ	643	Russian Federation	RUS								05	VEGETABLES AND FRUIT	1	No Quantity							1602			0
S3	2000	2000	2000	2	0	2	Export	748	Swaziland	SWZ	682	Saudi Arabia	SAU								05	VEGETABLES AND FRUIT	1	No Quantity							36838			0
S3	2000	2000	2000	2	0	2	Export	748	Swaziland	SWZ	686	Senegal	SEN								05	VEGETABLES AND FRUIT	1	No Quantity							10639			0
S3	2000	2000	2000	2	0	2	Export	748	Swaziland	SWZ	710	South Africa	ZAF								05	VEGETABLES AND FRUIT	1	No Quantity							15135077			0
S3	2000	2000	2000	2	0	2	Export	748	Swaziland	SWZ	716	Zimbabwe	ZWE								05	VEGETABLES AND FRUIT	1	No Quantity							30235			0
S3	2000	2000	2000	2	0	2	Export	748	Swaziland	SWZ	724	Spain	ESP								05	VEGETABLES AND FRUIT	1	No Quantity							1851010			0
S3	2000	2000	2000	2	0	2	Export	748	Swaziland	SWZ	784	United Arab Emirates	ARE								05	VEGETABLES AND FRUIT	1	No Quantity							80482			0
S3	2000	2000	2000	2	0	2	Export	748	Swaziland	SWZ	826	United Kingdom	GBR								05	VEGETABLES AND FRUIT	1	No Quantity							8946104			0
S3	2000	2000	2000	2	0	2	Export	748	Swaziland	SWZ	842	USA	USA								05	VEGETABLES AND FRUIT	1	No Quantity							173157			0
S3	2000	2000	2000	2	0	2	Export	740	Suriname	SUR	0	World	WLD								06	SUGAR,SUGR.PREPTNS,HONEY	1	No Quantity							262573			0
S3	2000	2000	2000	2	0	2	Export	740	Suriname	SUR	251	France	FRA								06	SUGAR,SUGR.PREPTNS,HONEY	1	No Quantity							518			0
S3	2000	2000	2000	2	0	2	Export	740	Suriname	SUR	328	Guyana	GUY								06	SUGAR,SUGR.PREPTNS,HONEY	1	No Quantity							261684			0
S3	2000	2000	2000	2	0	2	Export	740	Suriname	SUR	528	Netherlands	NLD								06	SUGAR,SUGR.PREPTNS,HONEY	1	No Quantity							157			0
S3	2000	2000	2000	2	0	2	Export	740	Suriname	SUR	530	Neth. Antilles	ANT								06	SUGAR,SUGR.PREPTNS,HONEY	1	No Quantity							19			0
S3	2000	2000	2000	2	0	2	Export	740	Suriname	SUR	842	USA	USA								06	SUGAR,SUGR.PREPTNS,HONEY	1	No Quantity							192			0
S3	2000	2000	2000	2	0	2	Export	740	Suriname	SUR	899	Areas, nes									06	SUGAR,SUGR.PREPTNS,HONEY	1	No Quantity							3			0
S3	2000	2000	2000	2	0	2	Export	748	Swaziland	SWZ	0	World	WLD								06	SUGAR,SUGR.PREPTNS,HONEY	1	No Quantity							119954994			0
S3	2000	2000	2000	2	0	2	Export	748	Swaziland	SWZ	72	Botswana	BWA								06	SUGAR,SUGR.PREPTNS,HONEY	1	No Quantity							9360			0
S3	2000	2000	2000	2	0	2	Export	748	Swaziland	SWZ	76	Brazil	BRA								06	SUGAR,SUGR.PREPTNS,HONEY	1	No Quantity							176114			0
S3	2000	2000	2000	2	0	2	Export	748	Swaziland	SWZ	246	Finland	FIN								06	SUGAR,SUGR.PREPTNS,HONEY	1	No Quantity							1370716			0
S3	2000	2000	2000	2	0	2	Export	748	Swaziland	SWZ	251	France	FRA								06	SUGAR,SUGR.PREPTNS,HONEY	1	No Quantity							5346611			0
S3	2000	2000	2000	2	0	2	Export	748	Swaziland	SWZ	276	Germany	DEU								06	SUGAR,SUGR.PREPTNS,HONEY	1	No Quantity							32862			0
S3	2000	2000	2000	2	0	2	Export	748	Swaziland	SWZ	364	Iran	IRN								06	SUGAR,SUGR.PREPTNS,HONEY	1	No Quantity							11154265			0
S3	2000	2000	2000	2	0	2	Export	748	Swaziland	SWZ	392	Japan	JPN								06	SUGAR,SUGR.PREPTNS,HONEY	1	No Quantity							10643			0
S3	2000	2000	2000	2	0	2	Export	748	Swaziland	SWZ	404	Kenya	KEN								06	SUGAR,SUGR.PREPTNS,HONEY	1	No Quantity							68151			0
S3	2000	2000	2000	2	0	2	Export	748	Swaziland	SWZ	426	Lesotho	LSO								06	SUGAR,SUGR.PREPTNS,HONEY	1	No Quantity							89			0
S3	2000	2000	2000	2	0	2	Export	748	Swaziland	SWZ	454	Malawi	MWI								06	SUGAR,SUGR.PREPTNS,HONEY	1	No Quantity							35150			0
S3	2000	2000	2000	2	0	2	Export	748	Swaziland	SWZ	458	Malaysia	MYS								06	SUGAR,SUGR.PREPTNS,HONEY	1	No Quantity							1321351			0
S3	2000	2000	2000	2	0	2	Export	748	Swaziland	SWZ	480	Mauritius	MUS								06	SUGAR,SUGR.PREPTNS,HONEY	1	No Quantity							85669			0
S3	2000	2000	2000	2	0	2	Export	748	Swaziland	SWZ	508	Mozambique	MOZ								06	SUGAR,SUGR.PREPTNS,HONEY	1	No Quantity							4139156			0
S3	2000	2000	2000	2	0	2	Export	748	Swaziland	SWZ	516	Namibia	NAM								06	SUGAR,SUGR.PREPTNS,HONEY	1	No Quantity							12454			0
S3	2000	2000	2000	2	0	2	Export	748	Swaziland	SWZ	566	Nigeria	NGA								06	SUGAR,SUGR.PREPTNS,HONEY	1	No Quantity							46137			0
S3	2000	2000	2000	2	0	2	Export	748	Swaziland	SWZ	682	Saudi Arabia	SAU								06	SUGAR,SUGR.PREPTNS,HONEY	1	No Quantity							1258430			0
S3	2000	2000	2000	2	0	2	Export	748	Swaziland	SWZ	710	South Africa	ZAF								06	SUGAR,SUGR.PREPTNS,HONEY	1	No Quantity							81330049			0
S3	2000	2000	2000	2	0	2	Export	748	Swaziland	SWZ	716	Zimbabwe	ZWE								06	SUGAR,SUGR.PREPTNS,HONEY	1	No Quantity							59878			0
S3	2000	2000	2000	2	0	2	Export	748	Swaziland	SWZ	826	United Kingdom	GBR								06	SUGAR,SUGR.PREPTNS,HONEY	1	No Quantity							10780311			0
S3	2000	2000	2000	2	0	2	Export	748	Swaziland	SWZ	834	United Rep. of Tanzania	TZA								06	SUGAR,SUGR.PREPTNS,HONEY	1	No Quantity							43795			0
S3	2000	2000	2000	2	0	2	Export	748	Swaziland	SWZ	842	USA	USA								06	SUGAR,SUGR.PREPTNS,HONEY	1	No Quantity							2646206			0
S3	2000	2000	2000	2	0	2	Export	748	Swaziland	SWZ	894	Zambia	ZMB								06	SUGAR,SUGR.PREPTNS,HONEY	1	No Quantity							27598			0
S3	2000	2000	2000	2	0	2	Export	740	Suriname	SUR	0	World	WLD								07	COFFEE,TEA,COCOA,SPICES	1	No Quantity							453796			0
S3	2000	2000	2000	2	0	2	Export	740	Suriname	SUR	328	Guyana	GUY								07	COFFEE,TEA,COCOA,SPICES	1	No Quantity							374126			0
S3	2000	2000	2000	2	0	2	Export	740	Suriname	SUR	528	Netherlands	NLD								07	COFFEE,TEA,COCOA,SPICES	1	No Quantity							78058			0
S3	2000	2000	2000	2	0	2	Export	740	Suriname	SUR	530	Neth. Antilles	ANT								07	COFFEE,TEA,COCOA,SPICES	1	No Quantity							1538			0
S3	2000	2000	2000	2	0	2	Export	740	Suriname	SUR	842	USA	USA								07	COFFEE,TEA,COCOA,SPICES	1	No Quantity							21			0
S3	2000	2000	2000	2	0	2	Export	740	Suriname	SUR	862	Venezuela	VEN								07	COFFEE,TEA,COCOA,SPICES	1	No Quantity							45			0
S3	2000	2000	2000	2	0	2	Export	740	Suriname	SUR	899	Areas, nes									07	COFFEE,TEA,COCOA,SPICES	1	No Quantity							9			0
S3	2000	2000	2000	2	0	2	Export	748	Swaziland	SWZ	0	World	WLD								07	COFFEE,TEA,COCOA,SPICES	1	No Quantity							5686449			0
S3	2000	2000	2000	2	0	2	Export	748	Swaziland	SWZ	454	Malawi	MWI								07	COFFEE,TEA,COCOA,SPICES	1	No Quantity							47775			0
S3	2000	2000	2000	2	0	2	Export	748	Swaziland	SWZ	480	Mauritius	MUS								07	COFFEE,TEA,COCOA,SPICES	1	No Quantity							191067			0
S3	2000	2000	2000	2	0	2	Export	748	Swaziland	SWZ	508	Mozambique	MOZ								07	COFFEE,TEA,COCOA,SPICES	1	No Quantity							251447			0
S3	2000	2000	2000	2	0	2	Export	748	Swaziland	SWZ	710	South Africa	ZAF								07	COFFEE,TEA,COCOA,SPICES	1	No Quantity							5172693			0
S3	2000	2000	2000	2	0	2	Export	748	Swaziland	SWZ	716	Zimbabwe	ZWE								07	COFFEE,TEA,COCOA,SPICES	1	No Quantity							5446			0
S3	2000	2000	2000	2	0	2	Export	748	Swaziland	SWZ	842	USA	USA								07	COFFEE,TEA,COCOA,SPICES	1	No Quantity							6503			0
S3	2000	2000	2000	2	0	2	Export	748	Swaziland	SWZ	894	Zambia	ZMB								07	COFFEE,TEA,COCOA,SPICES	1	No Quantity							11519			0
S3	2000	2000	2000	2	0	2	Export	740	Suriname	SUR	0	World	WLD								08	ANIMAL FEED STUFF	1	No Quantity							23035			0
S3	2000	2000	2000	2	0	2	Export	740	Suriname	SUR	251	France	FRA								08	ANIMAL FEED STUFF	1	No Quantity							23035			0
S3	2000	2000	2000	2	0	2	Export	748	Swaziland	SWZ	0	World	WLD								08	ANIMAL FEED STUFF	1	No Quantity							2240821			0
S3	2000	2000	2000	2	0	2	Export	748	Swaziland	SWZ	508	Mozambique	MOZ								08	ANIMAL FEED STUFF	1	No Quantity							1387638			0
S3	2000	2000	2000	2	0	2	Export	748	Swaziland	SWZ	710	South Africa	ZAF								08	ANIMAL FEED STUFF	1	No Quantity							853183			0
S3	2000	2000	2000	2	0	2	Export	740	Suriname	SUR	0	World	WLD								09	MISC.EDIBLE PRODUCTS ETC	1	No Quantity							252674			0
S3	2000	2000	2000	2	0	2	Export	740	Suriname	SUR	328	Guyana	GUY								09	MISC.EDIBLE PRODUCTS ETC	1	No Quantity							238965			0
S3	2000	2000	2000	2	0	2	Export	740	Suriname	SUR	528	Netherlands	NLD								09	MISC.EDIBLE PRODUCTS ETC	1	No Quantity							12816			0
S3	2000	2000	2000	2	0	2	Export	740	Suriname	SUR	530	Neth. Antilles	ANT								09	MISC.EDIBLE PRODUCTS ETC	1	No Quantity							693			0
S3	2000	2000	2000	2	0	2	Export	740	Suriname	SUR	842	USA	USA								09	MISC.EDIBLE PRODUCTS ETC	1	No Quantity							160			0
S3	2000	2000	2000	2	0	2	Export	740	Suriname	SUR	899	Areas, nes									09	MISC.EDIBLE PRODUCTS ETC	1	No Quantity							40			0
S3	2000	2000	2000	2	0	2	Export	748	Swaziland	SWZ	0	World	WLD								09	MISC.EDIBLE PRODUCTS ETC	1	No Quantity							97590547			0
S3	2000	2000	2000	2	0	2	Export	748	Swaziland	SWZ	36	Australia	AUS								09	MISC.EDIBLE PRODUCTS ETC	1	No Quantity							8891			0
S3	2000	2000	2000	2	0	2	Export	748	Swaziland	SWZ	208	Denmark	DNK								09	MISC.EDIBLE PRODUCTS ETC	1	No Quantity							24410			0
S3	2000	2000	2000	2	0	2	Export	748	Swaziland	SWZ	251	France	FRA								09	MISC.EDIBLE PRODUCTS ETC	1	No Quantity							28900			0
S3	2000	2000	2000	2	0	2	Export	748	Swaziland	SWZ	276	Germany	DEU								09	MISC.EDIBLE PRODUCTS ETC	1	No Quantity							3324			0
S3	2000	2000	2000	2	0	2	Export	748	Swaziland	SWZ	392	Japan	JPN								09	MISC.EDIBLE PRODUCTS ETC	1	No Quantity							21187			0
S3	2000	2000	2000	2	0	2	Export	748	Swaziland	SWZ	454	Malawi	MWI								09	MISC.EDIBLE PRODUCTS ETC	1	No Quantity							9			0
S3	2000	2000	2000	2	0	2	Export	748	Swaziland	SWZ	480	Mauritius	MUS								09	MISC.EDIBLE PRODUCTS ETC	1	No Quantity							1133778			0
S3	2000	2000	2000	2	0	2	Export	748	Swaziland	SWZ	508	Mozambique	MOZ								09	MISC.EDIBLE PRODUCTS ETC	1	No Quantity							2430723			0
S3	2000	2000	2000	2	0	2	Export	748	Swaziland	SWZ	516	Namibia	NAM								09	MISC.EDIBLE PRODUCTS ETC	1	No Quantity							18157			0
S3	2000	2000	2000	2	0	2	Export	748	Swaziland	SWZ	528	Netherlands	NLD								09	MISC.EDIBLE PRODUCTS ETC	1	No Quantity							26249			0
S3	2000	2000	2000	2	0	2	Export	748	Swaziland	SWZ	554	New Zealand	NZL								09	MISC.EDIBLE PRODUCTS ETC	1	No Quantity							2735			0
S3	2000	2000	2000	2	0	2	Export	748	Swaziland	SWZ	710	South Africa	ZAF								09	MISC.EDIBLE PRODUCTS ETC	1	No Quantity							90303981			0
S3	2000	2000	2000	2	0	2	Export	748	Swaziland	SWZ	752	Sweden	SWE								09	MISC.EDIBLE PRODUCTS ETC	1	No Quantity							5323			0
S3	2000	2000	2000	2	0	2	Export	748	Swaziland	SWZ	826	United Kingdom	GBR								09	MISC.EDIBLE PRODUCTS ETC	1	No Quantity							44245			0
S3	2000	2000	2000	2	0	2	Export	748	Swaziland	SWZ	834	United Rep. of Tanzania	TZA								09	MISC.EDIBLE PRODUCTS ETC	1	No Quantity							3238348			0
S3	2000	2000	2000	2	0	2	Export	748	Swaziland	SWZ	894	Zambia	ZMB								09	MISC.EDIBLE PRODUCTS ETC	1	No Quantity							300286			0
S3	2000	2000	2000	2	0	2	Export	740	Suriname	SUR	0	World	WLD								11	BEVERAGES	1	No Quantity							2472222			0
S3	2000	2000	2000	2	0	2	Export	740	Suriname	SUR	52	Barbados	BRB								11	BEVERAGES	1	No Quantity							699			0
S3	2000	2000	2000	2	0	2	Export	740	Suriname	SUR	56	Belgium	BEL								11	BEVERAGES	1	No Quantity							3739			0
S3	2000	2000	2000	2	0	2	Export	740	Suriname	SUR	76	Brazil	BRA								11	BEVERAGES	1	No Quantity							220409			0
S3	2000	2000	2000	2	0	2	Export	740	Suriname	SUR	328	Guyana	GUY								11	BEVERAGES	1	No Quantity							184814			0
S3	2000	2000	2000	2	0	2	Export	740	Suriname	SUR	484	Mexico	MEX								11	BEVERAGES	1	No Quantity							28778			0
S3	2000	2000	2000	2	0	2	Export	740	Suriname	SUR	528	Netherlands	NLD								11	BEVERAGES	1	No Quantity							740195			0
S3	2000	2000	2000	2	0	2	Export	740	Suriname	SUR	530	Neth. Antilles	ANT								11	BEVERAGES	1	No Quantity							436356			0
S3	2000	2000	2000	2	0	2	Export	740	Suriname	SUR	591	Panama	PAN								11	BEVERAGES	1	No Quantity							4111			0
S3	2000	2000	2000	2	0	2	Export	740	Suriname	SUR	620	Portugal	PRT								11	BEVERAGES	1	No Quantity							6120			0
S3	2000	2000	2000	2	0	2	Export	740	Suriname	SUR	659	Saint Kitts and Nevis	KNA								11	BEVERAGES	1	No Quantity							300			0
S3	2000	2000	2000	2	0	2	Export	740	Suriname	SUR	780	Trinidad and Tobago	TTO								11	BEVERAGES	1	No Quantity							164691			0
S3	2000	2000	2000	2	0	2	Export	740	Suriname	SUR	826	United Kingdom	GBR								11	BEVERAGES	1	No Quantity							479278			0
S3	2000	2000	2000	2	0	2	Export	740	Suriname	SUR	842	USA	USA								11	BEVERAGES	1	No Quantity							164481			0
S3	2000	2000	2000	2	0	2	Export	740	Suriname	SUR	899	Areas, nes									11	BEVERAGES	1	No Quantity							38251			0
S3	2000	2000	2000	2	0	2	Export	748	Swaziland	SWZ	0	World	WLD								11	BEVERAGES	1	No Quantity							6394090			0
S3	2000	2000	2000	2	0	2	Export	748	Swaziland	SWZ	72	Botswana	BWA								11	BEVERAGES	1	No Quantity							17903			0
S3	2000	2000	2000	2	0	2	Export	748	Swaziland	SWZ	404	Kenya	KEN								11	BEVERAGES	1	No Quantity							1090048			0
S3	2000	2000	2000	2	0	2	Export	748	Swaziland	SWZ	508	Mozambique	MOZ								11	BEVERAGES	1	No Quantity							2778024			0
S3	2000	2000	2000	2	0	2	Export	748	Swaziland	SWZ	710	South Africa	ZAF								11	BEVERAGES	1	No Quantity							2243405			0
S3	2000	2000	2000	2	0	2	Export	748	Swaziland	SWZ	826	United Kingdom	GBR								11	BEVERAGES	1	No Quantity							17066			0
S3	2000	2000	2000	2	0	2	Export	748	Swaziland	SWZ	834	United Rep. of Tanzania	TZA								11	BEVERAGES	1	No Quantity							151444			0
S3	2000	2000	2000	2	0	2	Export	748	Swaziland	SWZ	894	Zambia	ZMB								11	BEVERAGES	1	No Quantity							96200			0
S3	2000	2000	2000	2	0	2	Export	740	Suriname	SUR	0	World	WLD								12	TOBACCO,TOBACCO MANUFACT	1	No Quantity							2894338			0
S3	2000	2000	2000	2	0	2	Export	740	Suriname	SUR	56	Belgium	BEL								12	TOBACCO,TOBACCO MANUFACT	1	No Quantity							19158			0
S3	2000	2000	2000	2	0	2	Export	740	Suriname	SUR	76	Brazil	BRA								12	TOBACCO,TOBACCO MANUFACT	1	No Quantity							2144022			0
S3	2000	2000	2000	2	0	2	Export	740	Suriname	SUR	251	France	FRA								12	TOBACCO,TOBACCO MANUFACT	1	No Quantity							61885			0
S3	2000	2000	2000	2	0	2	Export	740	Suriname	SUR	328	Guyana	GUY								12	TOBACCO,TOBACCO MANUFACT	1	No Quantity							3930			0
S3	2000	2000	2000	2	0	2	Export	740	Suriname	SUR	392	Japan	JPN								12	TOBACCO,TOBACCO MANUFACT	1	No Quantity							10406			0
S3	2000	2000	2000	2	0	2	Export	740	Suriname	SUR	528	Netherlands	NLD								12	TOBACCO,TOBACCO MANUFACT	1	No Quantity							255263			0
S3	2000	2000	2000	2	0	2	Export	740	Suriname	SUR	530	Neth. Antilles	ANT								12	TOBACCO,TOBACCO MANUFACT	1	No Quantity							66461			0
S3	2000	2000	2000	2	0	2	Export	740	Suriname	SUR	670	Saint Vincent and the Grenadines	VCT								12	TOBACCO,TOBACCO MANUFACT	1	No Quantity							30448			0
S3	2000	2000	2000	2	0	2	Export	740	Suriname	SUR	780	Trinidad and Tobago	TTO								12	TOBACCO,TOBACCO MANUFACT	1	No Quantity							29167			0
S3	2000	2000	2000	2	0	2	Export	740	Suriname	SUR	792	Turkey	TUR								12	TOBACCO,TOBACCO MANUFACT	1	No Quantity							17007			0
S3	2000	2000	2000	2	0	2	Export	740	Suriname	SUR	826	United Kingdom	GBR								12	TOBACCO,TOBACCO MANUFACT	1	No Quantity							3901			0
S3	2000	2000	2000	2	0	2	Export	740	Suriname	SUR	842	USA	USA								12	TOBACCO,TOBACCO MANUFACT	1	No Quantity							174210			0
S3	2000	2000	2000	2	0	2	Export	740	Suriname	SUR	899	Areas, nes									12	TOBACCO,TOBACCO MANUFACT	1	No Quantity							78481			0
S3	2000	2000	2000	2	0	2	Export	748	Swaziland	SWZ	0	World	WLD								12	TOBACCO,TOBACCO MANUFACT	1	No Quantity							358964			0
S3	2000	2000	2000	2	0	2	Export	748	Swaziland	SWZ	178	Congo	COG								12	TOBACCO,TOBACCO MANUFACT	1	No Quantity							33310			0
S3	2000	2000	2000	2	0	2	Export	748	Swaziland	SWZ	508	Mozambique	MOZ								12	TOBACCO,TOBACCO MANUFACT	1	No Quantity							168034			0
S3	2000	2000	2000	2	0	2	Export	748	Swaziland	SWZ	710	South Africa	ZAF								12	TOBACCO,TOBACCO MANUFACT	1	No Quantity							157620			0
S3	2000	2000	2000	2	0	2	Export	748	Swaziland	SWZ	0	World	WLD								21	HIDES,SKINS,FURSKINS,RAW	1	No Quantity							1403826			0
S3	2000	2000	2000	2	0	2	Export	748	Swaziland	SWZ	426	Lesotho	LSO								21	HIDES,SKINS,FURSKINS,RAW	1	No Quantity							24043			0
S3	2000	2000	2000	2	0	2	Export	748	Swaziland	SWZ	508	Mozambique	MOZ								21	HIDES,SKINS,FURSKINS,RAW	1	No Quantity							210			0
S3	2000	2000	2000	2	0	2	Export	748	Swaziland	SWZ	710	South Africa	ZAF								21	HIDES,SKINS,FURSKINS,RAW	1	No Quantity							1376055			0
S3	2000	2000	2000	2	0	2	Export	748	Swaziland	SWZ	842	USA	USA								21	HIDES,SKINS,FURSKINS,RAW	1	No Quantity							3518			0
S3	2000	2000	2000	2	0	2	Export	740	Suriname	SUR	0	World	WLD								22	OIL SEED,OLEAGINUS FRUIT	1	No Quantity							14500			0
S3	2000	2000	2000	2	0	2	Export	740	Suriname	SUR	328	Guyana	GUY								22	OIL SEED,OLEAGINUS FRUIT	1	No Quantity							10177			0
S3	2000	2000	2000	2	0	2	Export	740	Suriname	SUR	528	Netherlands	NLD								22	OIL SEED,OLEAGINUS FRUIT	1	No Quantity							4218			0
S3	2000	2000	2000	2	0	2	Export	740	Suriname	SUR	530	Neth. Antilles	ANT								22	OIL SEED,OLEAGINUS FRUIT	1	No Quantity							106			0
S3	2000	2000	2000	2	0	2	Export	748	Swaziland	SWZ	0	World	WLD								22	OIL SEED,OLEAGINUS FRUIT	1	No Quantity							3337349			0
S3	2000	2000	2000	2	0	2	Export	748	Swaziland	SWZ	508	Mozambique	MOZ								22	OIL SEED,OLEAGINUS FRUIT	1	No Quantity							2455658			0
S3	2000	2000	2000	2	0	2	Export	748	Swaziland	SWZ	710	South Africa	ZAF								22	OIL SEED,OLEAGINUS FRUIT	1	No Quantity							881691			0
S3	2000	2000	2000	2	0	2	Export	748	Swaziland	SWZ	0	World	WLD								23	CRUDE RUBBER	1	No Quantity							5396			0
S3	2000	2000	2000	2	0	2	Export	748	Swaziland	SWZ	508	Mozambique	MOZ								23	CRUDE RUBBER	1	No Quantity							1081			0
S3	2000	2000	2000	2	0	2	Export	748	Swaziland	SWZ	710	South Africa	ZAF								23	CRUDE RUBBER	1	No Quantity							4315			0
S3	2000	2000	2000	2	0	2	Export	740	Suriname	SUR	0	World	WLD								24	CORK AND WOOD	1	No Quantity							17839			0
S3	2000	2000	2000	2	0	2	Export	740	Suriname	SUR	251	France	FRA								24	CORK AND WOOD	1	No Quantity							8962			0
S3	2000	2000	2000	2	0	2	Export	740	Suriname	SUR	528	Netherlands	NLD								24	CORK AND WOOD	1	No Quantity							7574			0
S3	2000	2000	2000	2	0	2	Export	740	Suriname	SUR	530	Neth. Antilles	ANT								24	CORK AND WOOD	1	No Quantity							635			0
S3	2000	2000	2000	2	0	2	Export	740	Suriname	SUR	780	Trinidad and Tobago	TTO								24	CORK AND WOOD	1	No Quantity							80			0
S3	2000	2000	2000	2	0	2	Export	740	Suriname	SUR	842	USA	USA								24	CORK AND WOOD	1	No Quantity							588			0
S3	2000	2000	2000	2	0	2	Export	748	Swaziland	SWZ	0	World	WLD								24	CORK AND WOOD	1	No Quantity							14006322			0
S3	2000	2000	2000	2	0	2	Export	748	Swaziland	SWZ	72	Botswana	BWA								24	CORK AND WOOD	1	No Quantity							11991			0
S3	2000	2000	2000	2	0	2	Export	748	Swaziland	SWZ	426	Lesotho	LSO								24	CORK AND WOOD	1	No Quantity							1201			0
S3	2000	2000	2000	2	0	2	Export	748	Swaziland	SWZ	508	Mozambique	MOZ								24	CORK AND WOOD	1	No Quantity							139566			0
S3	2000	2000	2000	2	0	2	Export	748	Swaziland	SWZ	516	Namibia	NAM								24	CORK AND WOOD	1	No Quantity							699			0
S3	2000	2000	2000	2	0	2	Export	748	Swaziland	SWZ	710	South Africa	ZAF								24	CORK AND WOOD	1	No Quantity							13852865			0
S3	2000	2000	2000	2	0	2	Export	748	Swaziland	SWZ	0	World	WLD								25	PULP AND WASTE PAPER	1	No Quantity							60453808			0
S3	2000	2000	2000	2	0	2	Export	748	Swaziland	SWZ	381	Italy	ITA								25	PULP AND WASTE PAPER	1	No Quantity							273191			0
S3	2000	2000	2000	2	0	2	Export	748	Swaziland	SWZ	490	Other Asia, nes									25	PULP AND WASTE PAPER	1	No Quantity							2177938			0
S3	2000	2000	2000	2	0	2	Export	748	Swaziland	SWZ	508	Mozambique	MOZ								25	PULP AND WASTE PAPER	1	No Quantity							281			0
S3	2000	2000	2000	2	0	2	Export	748	Swaziland	SWZ	608	Philippines	PHL								25	PULP AND WASTE PAPER	1	No Quantity							15498			0
S3	2000	2000	2000	2	0	2	Export	748	Swaziland	SWZ	710	South Africa	ZAF								25	PULP AND WASTE PAPER	1	No Quantity							57874515			0
S3	2000	2000	2000	2	0	2	Export	748	Swaziland	SWZ	716	Zimbabwe	ZWE								25	PULP AND WASTE PAPER	1	No Quantity							112384			0
S3	2000	2000	2000	2	0	2	Export	740	Suriname	SUR	0	World	WLD								26	TEXTILE FIBRES	1	No Quantity							218008			0
S3	2000	2000	2000	2	0	2	Export	740	Suriname	SUR	76	Brazil	BRA								26	TEXTILE FIBRES	1	No Quantity							200			0
S3	2000	2000	2000	2	0	2	Export	740	Suriname	SUR	328	Guyana	GUY								26	TEXTILE FIBRES	1	No Quantity							50			0
S3	2000	2000	2000	2	0	2	Export	740	Suriname	SUR	528	Netherlands	NLD								26	TEXTILE FIBRES	1	No Quantity							214278			0
S3	2000	2000	2000	2	0	2	Export	740	Suriname	SUR	530	Neth. Antilles	ANT								26	TEXTILE FIBRES	1	No Quantity							107			0
S3	2000	2000	2000	2	0	2	Export	740	Suriname	SUR	826	United Kingdom	GBR								26	TEXTILE FIBRES	1	No Quantity							20			0
S3	2000	2000	2000	2	0	2	Export	740	Suriname	SUR	842	USA	USA								26	TEXTILE FIBRES	1	No Quantity							1459			0
S3	2000	2000	2000	2	0	2	Export	740	Suriname	SUR	862	Venezuela	VEN								26	TEXTILE FIBRES	1	No Quantity							17			0
S3	2000	2000	2000	2	0	2	Export	740	Suriname	SUR	899	Areas, nes									26	TEXTILE FIBRES	1	No Quantity							1877			0
S3	2000	2000	2000	2	0	2	Export	748	Swaziland	SWZ	0	World	WLD								26	TEXTILE FIBRES	1	No Quantity							18471008			0
S3	2000	2000	2000	2	0	2	Export	748	Swaziland	SWZ	508	Mozambique	MOZ								26	TEXTILE FIBRES	1	No Quantity							12395			0
S3	2000	2000	2000	2	0	2	Export	748	Swaziland	SWZ	710	South Africa	ZAF								26	TEXTILE FIBRES	1	No Quantity							18458613			0
S3	2000	2000	2000	2	0	2	Export	740	Suriname	SUR	0	World	WLD								27	CRUDE FERTILIZER,MINERAL	1	No Quantity							1728			0
S3	2000	2000	2000	2	0	2	Export	740	Suriname	SUR	251	France	FRA								27	CRUDE FERTILIZER,MINERAL	1	No Quantity							827			0
S3	2000	2000	2000	2	0	2	Export	740	Suriname	SUR	328	Guyana	GUY								27	CRUDE FERTILIZER,MINERAL	1	No Quantity							894			0
S3	2000	2000	2000	2	0	2	Export	740	Suriname	SUR	528	Netherlands	NLD								27	CRUDE FERTILIZER,MINERAL	1	No Quantity							8			0
S3	2000	2000	2000	2	0	2	Export	748	Swaziland	SWZ	0	World	WLD								27	CRUDE FERTILIZER,MINERAL	1	No Quantity							2678976			0
S3	2000	2000	2000	2	0	2	Export	748	Swaziland	SWZ	56	Belgium	BEL								27	CRUDE FERTILIZER,MINERAL	1	No Quantity							11440			0
S3	2000	2000	2000	2	0	2	Export	748	Swaziland	SWZ	508	Mozambique	MOZ								27	CRUDE FERTILIZER,MINERAL	1	No Quantity							165979			0
S3	2000	2000	2000	2	0	2	Export	748	Swaziland	SWZ	528	Netherlands	NLD								27	CRUDE FERTILIZER,MINERAL	1	No Quantity							14014			0
S3	2000	2000	2000	2	0	2	Export	748	Swaziland	SWZ	710	South Africa	ZAF								27	CRUDE FERTILIZER,MINERAL	1	No Quantity							2487221			0
S3	2000	2000	2000	2	0	2	Export	748	Swaziland	SWZ	826	United Kingdom	GBR								27	CRUDE FERTILIZER,MINERAL	1	No Quantity							321			0
S3	2000	2000	2000	2	0	2	Export	740	Suriname	SUR	0	World	WLD								28	METALLIFEROUS ORE,SCRAP	1	No Quantity							187286			0
S3	2000	2000	2000	2	0	2	Export	740	Suriname	SUR	76	Brazil	BRA								28	METALLIFEROUS ORE,SCRAP	1	No Quantity							1667			0
S3	2000	2000	2000	2	0	2	Export	740	Suriname	SUR	276	Germany	DEU								28	METALLIFEROUS ORE,SCRAP	1	No Quantity							23004			0
S3	2000	2000	2000	2	0	2	Export	740	Suriname	SUR	528	Netherlands	NLD								28	METALLIFEROUS ORE,SCRAP	1	No Quantity							162615			0
S3	2000	2000	2000	2	0	2	Export	748	Swaziland	SWZ	0	World	WLD								28	METALLIFEROUS ORE,SCRAP	1	No Quantity							991024			0
S3	2000	2000	2000	2	0	2	Export	748	Swaziland	SWZ	508	Mozambique	MOZ								28	METALLIFEROUS ORE,SCRAP	1	No Quantity							1702			0
S3	2000	2000	2000	2	0	2	Export	748	Swaziland	SWZ	710	South Africa	ZAF								28	METALLIFEROUS ORE,SCRAP	1	No Quantity							989322			0
S3	2000	2000	2000	2	0	2	Export	740	Suriname	SUR	0	World	WLD								29	CRUDE ANIMAL,VEG.MATERL.	1	No Quantity							142867			0
S3	2000	2000	2000	2	0	2	Export	740	Suriname	SUR	528	Netherlands	NLD								29	CRUDE ANIMAL,VEG.MATERL.	1	No Quantity							120104			0
S3	2000	2000	2000	2	0	2	Export	740	Suriname	SUR	530	Neth. Antilles	ANT								29	CRUDE ANIMAL,VEG.MATERL.	1	No Quantity							354			0
S3	2000	2000	2000	2	0	2	Export	740	Suriname	SUR	826	United Kingdom	GBR								29	CRUDE ANIMAL,VEG.MATERL.	1	No Quantity							3690			0
S3	2000	2000	2000	2	0	2	Export	740	Suriname	SUR	842	USA	USA								29	CRUDE ANIMAL,VEG.MATERL.	1	No Quantity							18690			0
S3	2000	2000	2000	2	0	2	Export	740	Suriname	SUR	899	Areas, nes									29	CRUDE ANIMAL,VEG.MATERL.	1	No Quantity							29			0
S3	2000	2000	2000	2	0	2	Export	748	Swaziland	SWZ	0	World	WLD								29	CRUDE ANIMAL,VEG.MATERL.	1	No Quantity							1219696			0
S3	2000	2000	2000	2	0	2	Export	748	Swaziland	SWZ	251	France	FRA								29	CRUDE ANIMAL,VEG.MATERL.	1	No Quantity							215			0
S3	2000	2000	2000	2	0	2	Export	748	Swaziland	SWZ	381	Italy	ITA								29	CRUDE ANIMAL,VEG.MATERL.	1	No Quantity							50956			0
S3	2000	2000	2000	2	0	2	Export	748	Swaziland	SWZ	508	Mozambique	MOZ								29	CRUDE ANIMAL,VEG.MATERL.	1	No Quantity							796622			0
S3	2000	2000	2000	2	0	2	Export	748	Swaziland	SWZ	528	Netherlands	NLD								29	CRUDE ANIMAL,VEG.MATERL.	1	No Quantity							28259			0
S3	2000	2000	2000	2	0	2	Export	748	Swaziland	SWZ	620	Portugal	PRT								29	CRUDE ANIMAL,VEG.MATERL.	1	No Quantity							112115			0
S3	2000	2000	2000	2	0	2	Export	748	Swaziland	SWZ	710	South Africa	ZAF								29	CRUDE ANIMAL,VEG.MATERL.	1	No Quantity							231530			0
S3	2000	2000	2000	2	0	2	Export	740	Suriname	SUR	0	World	WLD								32	COAL, COKE, BRIQUETTES	1	No Quantity							10			0
S3	2000	2000	2000	2	0	2	Export	740	Suriname	SUR	842	USA	USA								32	COAL, COKE, BRIQUETTES	1	No Quantity							10			0
S3	2000	2000	2000	2	0	2	Export	748	Swaziland	SWZ	0	World	WLD								32	COAL, COKE, BRIQUETTES	1	No Quantity							5726234			0
S3	2000	2000	2000	2	0	2	Export	748	Swaziland	SWZ	426	Lesotho	LSO								32	COAL, COKE, BRIQUETTES	1	No Quantity							28312			0
S3	2000	2000	2000	2	0	2	Export	748	Swaziland	SWZ	710	South Africa	ZAF								32	COAL, COKE, BRIQUETTES	1	No Quantity							5697922			0
S3	2000	2000	2000	2	0	2	Export	740	Suriname	SUR	0	World	WLD								33	PETROLEUM,PETROL.PRODUCT	1	No Quantity							5162700			0
S3	2000	2000	2000	2	0	2	Export	740	Suriname	SUR	84	Belize	BLZ								33	PETROLEUM,PETROL.PRODUCT	1	No Quantity							3968			0
S3	2000	2000	2000	2	0	2	Export	740	Suriname	SUR	300	Greece	GRC								33	PETROLEUM,PETROL.PRODUCT	1	No Quantity							867			0
S3	2000	2000	2000	2	0	2	Export	740	Suriname	SUR	328	Guyana	GUY								33	PETROLEUM,PETROL.PRODUCT	1	No Quantity							408602			0
S3	2000	2000	2000	2	0	2	Export	740	Suriname	SUR	528	Netherlands	NLD								33	PETROLEUM,PETROL.PRODUCT	1	No Quantity							9577			0
S3	2000	2000	2000	2	0	2	Export	740	Suriname	SUR	530	Neth. Antilles	ANT								33	PETROLEUM,PETROL.PRODUCT	1	No Quantity							2116925			0
S3	2000	2000	2000	2	0	2	Export	740	Suriname	SUR	780	Trinidad and Tobago	TTO								33	PETROLEUM,PETROL.PRODUCT	1	No Quantity							2337961			0
S3	2000	2000	2000	2	0	2	Export	740	Suriname	SUR	842	USA	USA								33	PETROLEUM,PETROL.PRODUCT	1	No Quantity							114			0
S3	2000	2000	2000	2	0	2	Export	740	Suriname	SUR	862	Venezuela	VEN								33	PETROLEUM,PETROL.PRODUCT	1	No Quantity							541			0
S3	2000	2000	2000	2	0	2	Export	740	Suriname	SUR	899	Areas, nes									33	PETROLEUM,PETROL.PRODUCT	1	No Quantity							284144			0
S3	2000	2000	2000	2	0	2	Export	748	Swaziland	SWZ	0	World	WLD								33	PETROLEUM,PETROL.PRODUCT	1	No Quantity							422074			0
S3	2000	2000	2000	2	0	2	Export	748	Swaziland	SWZ	426	Lesotho	LSO								33	PETROLEUM,PETROL.PRODUCT	1	No Quantity							7			0
S3	2000	2000	2000	2	0	2	Export	748	Swaziland	SWZ	508	Mozambique	MOZ								33	PETROLEUM,PETROL.PRODUCT	1	No Quantity							76992			0
S3	2000	2000	2000	2	0	2	Export	748	Swaziland	SWZ	710	South Africa	ZAF								33	PETROLEUM,PETROL.PRODUCT	1	No Quantity							345075			0
S3	2000	2000	2000	2	0	2	Export	740	Suriname	SUR	0	World	WLD								34	GAS,NATURAL,MANUFACTURED	1	No Quantity							309			0
S3	2000	2000	2000	2	0	2	Export	740	Suriname	SUR	528	Netherlands	NLD								34	GAS,NATURAL,MANUFACTURED	1	No Quantity							50			0
S3	2000	2000	2000	2	0	2	Export	740	Suriname	SUR	780	Trinidad and Tobago	TTO								34	GAS,NATURAL,MANUFACTURED	1	No Quantity							259			0
S3	2000	2000	2000	2	0	2	Export	748	Swaziland	SWZ	0	World	WLD								34	GAS,NATURAL,MANUFACTURED	1	No Quantity							52344			0
S3	2000	2000	2000	2	0	2	Export	748	Swaziland	SWZ	508	Mozambique	MOZ								34	GAS,NATURAL,MANUFACTURED	1	No Quantity							143			0
S3	2000	2000	2000	2	0	2	Export	748	Swaziland	SWZ	516	Namibia	NAM								34	GAS,NATURAL,MANUFACTURED	1	No Quantity							261			0
S3	2000	2000	2000	2	0	2	Export	748	Swaziland	SWZ	710	South Africa	ZAF								34	GAS,NATURAL,MANUFACTURED	1	No Quantity							51940			0
S3	2000	2000	2000	2	0	2	Export	748	Swaziland	SWZ	0	World	WLD								35	ELECTRIC CURRENT	1	No Quantity							13850			0
S3	2000	2000	2000	2	0	2	Export	748	Swaziland	SWZ	710	South Africa	ZAF								35	ELECTRIC CURRENT	1	No Quantity							13850			0
S3	2000	2000	2000	2	0	2	Export	740	Suriname	SUR	0	World	WLD								41	ANIMAL OILS AND FATS	1	No Quantity							31775			0
S3	2000	2000	2000	2	0	2	Export	740	Suriname	SUR	328	Guyana	GUY								41	ANIMAL OILS AND FATS	1	No Quantity							31775			0
S3	2000	2000	2000	2	0	2	Export	748	Swaziland	SWZ	0	World	WLD								41	ANIMAL OILS AND FATS	1	No Quantity							7512			0
S3	2000	2000	2000	2	0	2	Export	748	Swaziland	SWZ	508	Mozambique	MOZ								41	ANIMAL OILS AND FATS	1	No Quantity							119			0
S3	2000	2000	2000	2	0	2	Export	748	Swaziland	SWZ	710	South Africa	ZAF								41	ANIMAL OILS AND FATS	1	No Quantity							7393			0
S3	2000	2000	2000	2	0	2	Export	740	Suriname	SUR	0	World	WLD								42	FIXED VEG. FATS AND OILS	1	No Quantity							1172224			0
S3	2000	2000	2000	2	0	2	Export	740	Suriname	SUR	328	Guyana	GUY								42	FIXED VEG. FATS AND OILS	1	No Quantity							1167972			0
S3	2000	2000	2000	2	0	2	Export	740	Suriname	SUR	528	Netherlands	NLD								42	FIXED VEG. FATS AND OILS	1	No Quantity							4250			0
S3	2000	2000	2000	2	0	2	Export	740	Suriname	SUR	780	Trinidad and Tobago	TTO								42	FIXED VEG. FATS AND OILS	1	No Quantity							1			0
S3	2000	2000	2000	2	0	2	Export	748	Swaziland	SWZ	0	World	WLD								42	FIXED VEG. FATS AND OILS	1	No Quantity							5074529			0
S3	2000	2000	2000	2	0	2	Export	748	Swaziland	SWZ	508	Mozambique	MOZ								42	FIXED VEG. FATS AND OILS	1	No Quantity							3559533			0
S3	2000	2000	2000	2	0	2	Export	748	Swaziland	SWZ	710	South Africa	ZAF								42	FIXED VEG. FATS AND OILS	1	No Quantity							1514996			0
S3	2000	2000	2000	2	0	2	Export	740	Suriname	SUR	0	World	WLD								43	ANIMAL,VEG.FATS,OILS,NES	1	No Quantity							22761			0
S3	2000	2000	2000	2	0	2	Export	740	Suriname	SUR	328	Guyana	GUY								43	ANIMAL,VEG.FATS,OILS,NES	1	No Quantity							22761			0
S3	2000	2000	2000	2	0	2	Export	748	Swaziland	SWZ	0	World	WLD								43	ANIMAL,VEG.FATS,OILS,NES	1	No Quantity							6162			0
S3	2000	2000	2000	2	0	2	Export	748	Swaziland	SWZ	508	Mozambique	MOZ								43	ANIMAL,VEG.FATS,OILS,NES	1	No Quantity							4989			0
S3	2000	2000	2000	2	0	2	Export	748	Swaziland	SWZ	710	South Africa	ZAF								43	ANIMAL,VEG.FATS,OILS,NES	1	No Quantity							1173			0
S3	2000	2000	2000	2	0	2	Export	740	Suriname	SUR	0	World	WLD								51	ORGANIC CHEMICALS	1	No Quantity							10641			0
S3	2000	2000	2000	2	0	2	Export	740	Suriname	SUR	276	Germany	DEU								51	ORGANIC CHEMICALS	1	No Quantity							324			0
S3	2000	2000	2000	2	0	2	Export	740	Suriname	SUR	528	Netherlands	NLD								51	ORGANIC CHEMICALS	1	No Quantity							10298			0
S3	2000	2000	2000	2	0	2	Export	740	Suriname	SUR	842	USA	USA								51	ORGANIC CHEMICALS	1	No Quantity							20			0
S3	2000	2000	2000	2	0	2	Export	748	Swaziland	SWZ	0	World	WLD								51	ORGANIC CHEMICALS	1	No Quantity							3524562			0
S3	2000	2000	2000	2	0	2	Export	748	Swaziland	SWZ	454	Malawi	MWI								51	ORGANIC CHEMICALS	1	No Quantity							17			0
S3	2000	2000	2000	2	0	2	Export	748	Swaziland	SWZ	508	Mozambique	MOZ								51	ORGANIC CHEMICALS	1	No Quantity							1799			0
S3	2000	2000	2000	2	0	2	Export	748	Swaziland	SWZ	710	South Africa	ZAF								51	ORGANIC CHEMICALS	1	No Quantity							3500432			0
S3	2000	2000	2000	2	0	2	Export	748	Swaziland	SWZ	842	USA	USA								51	ORGANIC CHEMICALS	1	No Quantity							22313			0
S3	2000	2000	2000	2	0	2	Export	740	Suriname	SUR	0	World	WLD								52	INORGANIC CHEMICALS	1	No Quantity							2581212			0
S3	2000	2000	2000	2	0	2	Export	740	Suriname	SUR	528	Netherlands	NLD								52	INORGANIC CHEMICALS	1	No Quantity							2579905			0
S3	2000	2000	2000	2	0	2	Export	740	Suriname	SUR	780	Trinidad and Tobago	TTO								52	INORGANIC CHEMICALS	1	No Quantity							866			0
S3	2000	2000	2000	2	0	2	Export	740	Suriname	SUR	842	USA	USA								52	INORGANIC CHEMICALS	1	No Quantity							442			0
S3	2000	2000	2000	2	0	2	Export	748	Swaziland	SWZ	0	World	WLD								52	INORGANIC CHEMICALS	1	No Quantity							541208			0
S3	2000	2000	2000	2	0	2	Export	748	Swaziland	SWZ	404	Kenya	KEN								52	INORGANIC CHEMICALS	1	No Quantity							80151			0
S3	2000	2000	2000	2	0	2	Export	748	Swaziland	SWZ	508	Mozambique	MOZ								52	INORGANIC CHEMICALS	1	No Quantity							43927			0
S3	2000	2000	2000	2	0	2	Export	748	Swaziland	SWZ	566	Nigeria	NGA								52	INORGANIC CHEMICALS	1	No Quantity							230599			0
S3	2000	2000	2000	2	0	2	Export	748	Swaziland	SWZ	710	South Africa	ZAF								52	INORGANIC CHEMICALS	1	No Quantity							186532			0
S3	2000	2000	2000	2	0	2	Export	740	Suriname	SUR	0	World	WLD								53	DYES,COLOURING MATERIALS	1	No Quantity							198			0
S3	2000	2000	2000	2	0	2	Export	740	Suriname	SUR	530	Neth. Antilles	ANT								53	DYES,COLOURING MATERIALS	1	No Quantity							198			0
S3	2000	2000	2000	2	0	2	Export	748	Swaziland	SWZ	0	World	WLD								53	DYES,COLOURING MATERIALS	1	No Quantity							933453			0
S3	2000	2000	2000	2	0	2	Export	748	Swaziland	SWZ	156	China	CHN								53	DYES,COLOURING MATERIALS	1	No Quantity							26599			0
S3	2000	2000	2000	2	0	2	Export	748	Swaziland	SWZ	251	France	FRA								53	DYES,COLOURING MATERIALS	1	No Quantity							69214			0
S3	2000	2000	2000	2	0	2	Export	748	Swaziland	SWZ	344	China, Hong Kong SAR	HKG								53	DYES,COLOURING MATERIALS	1	No Quantity							26313			0
S3	2000	2000	2000	2	0	2	Export	748	Swaziland	SWZ	508	Mozambique	MOZ								53	DYES,COLOURING MATERIALS	1	No Quantity							630445			0
S3	2000	2000	2000	2	0	2	Export	748	Swaziland	SWZ	699	India	IND								53	DYES,COLOURING MATERIALS	1	No Quantity							29173			0
S3	2000	2000	2000	2	0	2	Export	748	Swaziland	SWZ	710	South Africa	ZAF								53	DYES,COLOURING MATERIALS	1	No Quantity							115342			0
S3	2000	2000	2000	2	0	2	Export	748	Swaziland	SWZ	894	Zambia	ZMB								53	DYES,COLOURING MATERIALS	1	No Quantity							36369			0
S3	2000	2000	2000	2	0	2	Export	740	Suriname	SUR	0	World	WLD								54	MEDICINAL,PHARM.PRODUCTS	1	No Quantity							1067			0
S3	2000	2000	2000	2	0	2	Export	740	Suriname	SUR	528	Netherlands	NLD								54	MEDICINAL,PHARM.PRODUCTS	1	No Quantity							570			0
S3	2000	2000	2000	2	0	2	Export	740	Suriname	SUR	780	Trinidad and Tobago	TTO								54	MEDICINAL,PHARM.PRODUCTS	1	No Quantity							384			0
S3	2000	2000	2000	2	0	2	Export	740	Suriname	SUR	842	USA	USA								54	MEDICINAL,PHARM.PRODUCTS	1	No Quantity							114			0
S3	2000	2000	2000	2	0	2	Export	748	Swaziland	SWZ	0	World	WLD								54	MEDICINAL,PHARM.PRODUCTS	1	No Quantity							460935			0
S3	2000	2000	2000	2	0	2	Export	748	Swaziland	SWZ	508	Mozambique	MOZ								54	MEDICINAL,PHARM.PRODUCTS	1	No Quantity							289621			0
S3	2000	2000	2000	2	0	2	Export	748	Swaziland	SWZ	710	South Africa	ZAF								54	MEDICINAL,PHARM.PRODUCTS	1	No Quantity							153166			0
S3	2000	2000	2000	2	0	2	Export	748	Swaziland	SWZ	800	Uganda	UGA								54	MEDICINAL,PHARM.PRODUCTS	1	No Quantity							114			0
S3	2000	2000	2000	2	0	2	Export	748	Swaziland	SWZ	894	Zambia	ZMB								54	MEDICINAL,PHARM.PRODUCTS	1	No Quantity							18034			0
S3	2000	2000	2000	2	0	2	Export	740	Suriname	SUR	0	World	WLD								55	ESSENTL.OILS,PERFUME,ETC	1	No Quantity							1272728			0
S3	2000	2000	2000	2	0	2	Export	740	Suriname	SUR	52	Barbados	BRB								55	ESSENTL.OILS,PERFUME,ETC	1	No Quantity							24046			0
S3	2000	2000	2000	2	0	2	Export	740	Suriname	SUR	196	Cyprus	CYP								55	ESSENTL.OILS,PERFUME,ETC	1	No Quantity							12769			0
S3	2000	2000	2000	2	0	2	Export	740	Suriname	SUR	251	France	FRA								55	ESSENTL.OILS,PERFUME,ETC	1	No Quantity							30014			0
S3	2000	2000	2000	2	0	2	Export	740	Suriname	SUR	328	Guyana	GUY								55	ESSENTL.OILS,PERFUME,ETC	1	No Quantity							712072			0
S3	2000	2000	2000	2	0	2	Export	740	Suriname	SUR	528	Netherlands	NLD								55	ESSENTL.OILS,PERFUME,ETC	1	No Quantity							42926			0
S3	2000	2000	2000	2	0	2	Export	740	Suriname	SUR	530	Neth. Antilles	ANT								55	ESSENTL.OILS,PERFUME,ETC	1	No Quantity							27309			0
S3	2000	2000	2000	2	0	2	Export	740	Suriname	SUR	780	Trinidad and Tobago	TTO								55	ESSENTL.OILS,PERFUME,ETC	1	No Quantity							109266			0
S3	2000	2000	2000	2	0	2	Export	740	Suriname	SUR	842	USA	USA								55	ESSENTL.OILS,PERFUME,ETC	1	No Quantity							314325			0
S3	2000	2000	2000	2	0	2	Export	748	Swaziland	SWZ	0	World	WLD								55	ESSENTL.OILS,PERFUME,ETC	1	No Quantity							171090273			0
S3	2000	2000	2000	2	0	2	Export	748	Swaziland	SWZ	24	Angola	AGO								55	ESSENTL.OILS,PERFUME,ETC	1	No Quantity							5803166			0
S3	2000	2000	2000	2	0	2	Export	748	Swaziland	SWZ	36	Australia	AUS								55	ESSENTL.OILS,PERFUME,ETC	1	No Quantity							2518489			0
S3	2000	2000	2000	2	0	2	Export	748	Swaziland	SWZ	108	Burundi	BDI								55	ESSENTL.OILS,PERFUME,ETC	1	No Quantity							1005767			0
S3	2000	2000	2000	2	0	2	Export	748	Swaziland	SWZ	178	Congo	COG								55	ESSENTL.OILS,PERFUME,ETC	1	No Quantity							3309306			0
S3	2000	2000	2000	2	0	2	Export	748	Swaziland	SWZ	180	Dem. Rep. of the Congo	COD								55	ESSENTL.OILS,PERFUME,ETC	1	No Quantity							35021			0
S3	2000	2000	2000	2	0	2	Export	748	Swaziland	SWZ	231	Ethiopia	ETH								55	ESSENTL.OILS,PERFUME,ETC	1	No Quantity							6245890			0
S3	2000	2000	2000	2	0	2	Export	748	Swaziland	SWZ	251	France	FRA								55	ESSENTL.OILS,PERFUME,ETC	1	No Quantity							5703628			0
S3	2000	2000	2000	2	0	2	Export	748	Swaziland	SWZ	262	Djibouti	DJI								55	ESSENTL.OILS,PERFUME,ETC	1	No Quantity							1872751			0
S3	2000	2000	2000	2	0	2	Export	748	Swaziland	SWZ	450	Madagascar	MDG								55	ESSENTL.OILS,PERFUME,ETC	1	No Quantity							1210142			0
S3	2000	2000	2000	2	0	2	Export	748	Swaziland	SWZ	454	Malawi	MWI								55	ESSENTL.OILS,PERFUME,ETC	1	No Quantity							6226545			0
S3	2000	2000	2000	2	0	2	Export	748	Swaziland	SWZ	480	Mauritius	MUS								55	ESSENTL.OILS,PERFUME,ETC	1	No Quantity							7512750			0
S3	2000	2000	2000	2	0	2	Export	748	Swaziland	SWZ	490	Other Asia, nes									55	ESSENTL.OILS,PERFUME,ETC	1	No Quantity							524247			0
S3	2000	2000	2000	2	0	2	Export	748	Swaziland	SWZ	508	Mozambique	MOZ								55	ESSENTL.OILS,PERFUME,ETC	1	No Quantity							15481579			0
S3	2000	2000	2000	2	0	2	Export	748	Swaziland	SWZ	646	Rwanda	RWA								55	ESSENTL.OILS,PERFUME,ETC	1	No Quantity							925476			0
S3	2000	2000	2000	2	0	2	Export	748	Swaziland	SWZ	690	Seychelles	SYC								55	ESSENTL.OILS,PERFUME,ETC	1	No Quantity							742100			0
S3	2000	2000	2000	2	0	2	Export	748	Swaziland	SWZ	710	South Africa	ZAF								55	ESSENTL.OILS,PERFUME,ETC	1	No Quantity							42887076			0
S3	2000	2000	2000	2	0	2	Export	748	Swaziland	SWZ	716	Zimbabwe	ZWE								55	ESSENTL.OILS,PERFUME,ETC	1	No Quantity							31083154			0
S3	2000	2000	2000	2	0	2	Export	748	Swaziland	SWZ	800	Uganda	UGA								55	ESSENTL.OILS,PERFUME,ETC	1	No Quantity							8133283			0
S3	2000	2000	2000	2	0	2	Export	748	Swaziland	SWZ	834	United Rep. of Tanzania	TZA								55	ESSENTL.OILS,PERFUME,ETC	1	No Quantity							22505716			0
S3	2000	2000	2000	2	0	2	Export	748	Swaziland	SWZ	842	USA	USA								55	ESSENTL.OILS,PERFUME,ETC	1	No Quantity							131682			0
S3	2000	2000	2000	2	0	2	Export	748	Swaziland	SWZ	894	Zambia	ZMB								55	ESSENTL.OILS,PERFUME,ETC	1	No Quantity							7232505			0
S3	2000	2000	2000	2	0	2	Export	740	Suriname	SUR	0	World	WLD								56	FERTILIZER,EXCEPT GRP272	1	No Quantity							3893			0
S3	2000	2000	2000	2	0	2	Export	740	Suriname	SUR	251	France	FRA								56	FERTILIZER,EXCEPT GRP272	1	No Quantity							3893			0
S3	2000	2000	2000	2	0	2	Export	748	Swaziland	SWZ	0	World	WLD								56	FERTILIZER,EXCEPT GRP272	1	No Quantity							122948			0
S3	2000	2000	2000	2	0	2	Export	748	Swaziland	SWZ	508	Mozambique	MOZ								56	FERTILIZER,EXCEPT GRP272	1	No Quantity							61263			0
S3	2000	2000	2000	2	0	2	Export	748	Swaziland	SWZ	710	South Africa	ZAF								56	FERTILIZER,EXCEPT GRP272	1	No Quantity							61685			0
S3	2000	2000	2000	2	0	2	Export	748	Swaziland	SWZ	0	World	WLD								57	PLASTICS IN PRIMARY FORM	1	No Quantity							1332306			0
S3	2000	2000	2000	2	0	2	Export	748	Swaziland	SWZ	72	Botswana	BWA								57	PLASTICS IN PRIMARY FORM	1	No Quantity							309			0
S3	2000	2000	2000	2	0	2	Export	748	Swaziland	SWZ	156	China	CHN								57	PLASTICS IN PRIMARY FORM	1	No Quantity							4290			0
S3	2000	2000	2000	2	0	2	Export	748	Swaziland	SWZ	508	Mozambique	MOZ								57	PLASTICS IN PRIMARY FORM	1	No Quantity							230112			0
S3	2000	2000	2000	2	0	2	Export	748	Swaziland	SWZ	710	South Africa	ZAF								57	PLASTICS IN PRIMARY FORM	1	No Quantity							1094315			0
S3	2000	2000	2000	2	0	2	Export	748	Swaziland	SWZ	894	Zambia	ZMB								57	PLASTICS IN PRIMARY FORM	1	No Quantity							3280			0
S3	2000	2000	2000	2	0	2	Export	740	Suriname	SUR	0	World	WLD								58	PLASTIC,NON-PRIMARY FORM	1	No Quantity							57297			0
S3	2000	2000	2000	2	0	2	Export	740	Suriname	SUR	328	Guyana	GUY								58	PLASTIC,NON-PRIMARY FORM	1	No Quantity							52258			0
S3	2000	2000	2000	2	0	2	Export	740	Suriname	SUR	528	Netherlands	NLD								58	PLASTIC,NON-PRIMARY FORM	1	No Quantity							10			0
S3	2000	2000	2000	2	0	2	Export	740	Suriname	SUR	530	Neth. Antilles	ANT								58	PLASTIC,NON-PRIMARY FORM	1	No Quantity							352			0
S3	2000	2000	2000	2	0	2	Export	740	Suriname	SUR	780	Trinidad and Tobago	TTO								58	PLASTIC,NON-PRIMARY FORM	1	No Quantity							16			0
S3	2000	2000	2000	2	0	2	Export	740	Suriname	SUR	842	USA	USA								58	PLASTIC,NON-PRIMARY FORM	1	No Quantity							4284			0
S3	2000	2000	2000	2	0	2	Export	740	Suriname	SUR	899	Areas, nes									58	PLASTIC,NON-PRIMARY FORM	1	No Quantity							377			0
S3	2000	2000	2000	2	0	2	Export	748	Swaziland	SWZ	0	World	WLD								58	PLASTIC,NON-PRIMARY FORM	1	No Quantity							335855			0
S3	2000	2000	2000	2	0	2	Export	748	Swaziland	SWZ	508	Mozambique	MOZ								58	PLASTIC,NON-PRIMARY FORM	1	No Quantity							46817			0
S3	2000	2000	2000	2	0	2	Export	748	Swaziland	SWZ	710	South Africa	ZAF								58	PLASTIC,NON-PRIMARY FORM	1	No Quantity							150181			0
S3	2000	2000	2000	2	0	2	Export	748	Swaziland	SWZ	826	United Kingdom	GBR								58	PLASTIC,NON-PRIMARY FORM	1	No Quantity							138857			0
S3	2000	2000	2000	2	0	2	Export	740	Suriname	SUR	0	World	WLD								59	CHEMICAL MATERIALS NES	1	No Quantity							355755			0
S3	2000	2000	2000	2	0	2	Export	740	Suriname	SUR	52	Barbados	BRB								59	CHEMICAL MATERIALS NES	1	No Quantity							579			0
S3	2000	2000	2000	2	0	2	Export	740	Suriname	SUR	76	Brazil	BRA								59	CHEMICAL MATERIALS NES	1	No Quantity							6375			0
S3	2000	2000	2000	2	0	2	Export	740	Suriname	SUR	214	Dominican Rep.	DOM								59	CHEMICAL MATERIALS NES	1	No Quantity							17			0
S3	2000	2000	2000	2	0	2	Export	740	Suriname	SUR	251	France	FRA								59	CHEMICAL MATERIALS NES	1	No Quantity							39101			0
S3	2000	2000	2000	2	0	2	Export	740	Suriname	SUR	328	Guyana	GUY								59	CHEMICAL MATERIALS NES	1	No Quantity							90258			0
S3	2000	2000	2000	2	0	2	Export	740	Suriname	SUR	528	Netherlands	NLD								59	CHEMICAL MATERIALS NES	1	No Quantity							17317			0
S3	2000	2000	2000	2	0	2	Export	740	Suriname	SUR	604	Peru	PER								59	CHEMICAL MATERIALS NES	1	No Quantity							169718			0
S3	2000	2000	2000	2	0	2	Export	740	Suriname	SUR	780	Trinidad and Tobago	TTO								59	CHEMICAL MATERIALS NES	1	No Quantity							32390			0
S3	2000	2000	2000	2	0	2	Export	748	Swaziland	SWZ	0	World	WLD								59	CHEMICAL MATERIALS NES	1	No Quantity							329426			0
S3	2000	2000	2000	2	0	2	Export	748	Swaziland	SWZ	508	Mozambique	MOZ								59	CHEMICAL MATERIALS NES	1	No Quantity							45961			0
S3	2000	2000	2000	2	0	2	Export	748	Swaziland	SWZ	516	Namibia	NAM								59	CHEMICAL MATERIALS NES	1	No Quantity							4473			0
S3	2000	2000	2000	2	0	2	Export	748	Swaziland	SWZ	710	South Africa	ZAF								59	CHEMICAL MATERIALS NES	1	No Quantity							278993			0
S3	2000	2000	2000	2	0	2	Export	740	Suriname	SUR	0	World	WLD								61	LEATHER, LEATHER GOODS	1	No Quantity							200			0
S3	2000	2000	2000	2	0	2	Export	740	Suriname	SUR	76	Brazil	BRA								61	LEATHER, LEATHER GOODS	1	No Quantity							100			0
S3	2000	2000	2000	2	0	2	Export	740	Suriname	SUR	780	Trinidad and Tobago	TTO								61	LEATHER, LEATHER GOODS	1	No Quantity							100			0
S3	2000	2000	2000	2	0	2	Export	748	Swaziland	SWZ	0	World	WLD								61	LEATHER, LEATHER GOODS	1	No Quantity							93966			0
S3	2000	2000	2000	2	0	2	Export	748	Swaziland	SWZ	508	Mozambique	MOZ								61	LEATHER, LEATHER GOODS	1	No Quantity							1502			0
S3	2000	2000	2000	2	0	2	Export	748	Swaziland	SWZ	710	South Africa	ZAF								61	LEATHER, LEATHER GOODS	1	No Quantity							92463			0
S3	2000	2000	2000	2	0	2	Export	740	Suriname	SUR	0	World	WLD								62	RUBBER MANUFACTURES, NES	1	No Quantity							251537			0
S3	2000	2000	2000	2	0	2	Export	740	Suriname	SUR	251	France	FRA								62	RUBBER MANUFACTURES, NES	1	No Quantity							4161			0
S3	2000	2000	2000	2	0	2	Export	740	Suriname	SUR	328	Guyana	GUY								62	RUBBER MANUFACTURES, NES	1	No Quantity							173011			0
S3	2000	2000	2000	2	0	2	Export	740	Suriname	SUR	528	Netherlands	NLD								62	RUBBER MANUFACTURES, NES	1	No Quantity							31742			0
S3	2000	2000	2000	2	0	2	Export	740	Suriname	SUR	842	USA	USA								62	RUBBER MANUFACTURES, NES	1	No Quantity							42321			0
S3	2000	2000	2000	2	0	2	Export	740	Suriname	SUR	862	Venezuela	VEN								62	RUBBER MANUFACTURES, NES	1	No Quantity							301			0
S3	2000	2000	2000	2	0	2	Export	748	Swaziland	SWZ	0	World	WLD								62	RUBBER MANUFACTURES, NES	1	No Quantity							671421			0
S3	2000	2000	2000	2	0	2	Export	748	Swaziland	SWZ	508	Mozambique	MOZ								62	RUBBER MANUFACTURES, NES	1	No Quantity							73881			0
S3	2000	2000	2000	2	0	2	Export	748	Swaziland	SWZ	710	South Africa	ZAF								62	RUBBER MANUFACTURES, NES	1	No Quantity							597540			0
S3	2000	2000	2000	2	0	2	Export	740	Suriname	SUR	0	World	WLD								63	CORK, WOOD MANUFACTURES	1	No Quantity							107118			0
S3	2000	2000	2000	2	0	2	Export	740	Suriname	SUR	52	Barbados	BRB								63	CORK, WOOD MANUFACTURES	1	No Quantity							3489			0
S3	2000	2000	2000	2	0	2	Export	740	Suriname	SUR	251	France	FRA								63	CORK, WOOD MANUFACTURES	1	No Quantity							4409			0
S3	2000	2000	2000	2	0	2	Export	740	Suriname	SUR	328	Guyana	GUY								63	CORK, WOOD MANUFACTURES	1	No Quantity							5149			0
S3	2000	2000	2000	2	0	2	Export	740	Suriname	SUR	344	China, Hong Kong SAR	HKG								63	CORK, WOOD MANUFACTURES	1	No Quantity							11184			0
S3	2000	2000	2000	2	0	2	Export	740	Suriname	SUR	528	Netherlands	NLD								63	CORK, WOOD MANUFACTURES	1	No Quantity							55687			0
S3	2000	2000	2000	2	0	2	Export	740	Suriname	SUR	530	Neth. Antilles	ANT								63	CORK, WOOD MANUFACTURES	1	No Quantity							2556			0
S3	2000	2000	2000	2	0	2	Export	740	Suriname	SUR	659	Saint Kitts and Nevis	KNA								63	CORK, WOOD MANUFACTURES	1	No Quantity							300			0
S3	2000	2000	2000	2	0	2	Export	740	Suriname	SUR	780	Trinidad and Tobago	TTO								63	CORK, WOOD MANUFACTURES	1	No Quantity							23750			0
S3	2000	2000	2000	2	0	2	Export	740	Suriname	SUR	826	United Kingdom	GBR								63	CORK, WOOD MANUFACTURES	1	No Quantity							2			0
S3	2000	2000	2000	2	0	2	Export	740	Suriname	SUR	842	USA	USA								63	CORK, WOOD MANUFACTURES	1	No Quantity							592			0
S3	2000	2000	2000	2	0	2	Export	748	Swaziland	SWZ	0	World	WLD								63	CORK, WOOD MANUFACTURES	1	No Quantity							1236615			0
S3	2000	2000	2000	2	0	2	Export	748	Swaziland	SWZ	60	Bermuda	BMU								63	CORK, WOOD MANUFACTURES	1	No Quantity							14			0
S3	2000	2000	2000	2	0	2	Export	748	Swaziland	SWZ	72	Botswana	BWA								63	CORK, WOOD MANUFACTURES	1	No Quantity							1316			0
S3	2000	2000	2000	2	0	2	Export	748	Swaziland	SWZ	76	Brazil	BRA								63	CORK, WOOD MANUFACTURES	1	No Quantity							1986			0
S3	2000	2000	2000	2	0	2	Export	748	Swaziland	SWZ	124	Canada	CAN								63	CORK, WOOD MANUFACTURES	1	No Quantity							100			0
S3	2000	2000	2000	2	0	2	Export	748	Swaziland	SWZ	276	Germany	DEU								63	CORK, WOOD MANUFACTURES	1	No Quantity							24956			0
S3	2000	2000	2000	2	0	2	Export	748	Swaziland	SWZ	508	Mozambique	MOZ								63	CORK, WOOD MANUFACTURES	1	No Quantity							107447			0
S3	2000	2000	2000	2	0	2	Export	748	Swaziland	SWZ	710	South Africa	ZAF								63	CORK, WOOD MANUFACTURES	1	No Quantity							1081486			0
S3	2000	2000	2000	2	0	2	Export	748	Swaziland	SWZ	826	United Kingdom	GBR								63	CORK, WOOD MANUFACTURES	1	No Quantity							3172			0
S3	2000	2000	2000	2	0	2	Export	748	Swaziland	SWZ	842	USA	USA								63	CORK, WOOD MANUFACTURES	1	No Quantity							16139			0
S3	2000	2000	2000	2	0	2	Export	740	Suriname	SUR	0	World	WLD								64	PAPER,PAPERBOARD,ETC.	1	No Quantity							99934			0
S3	2000	2000	2000	2	0	2	Export	740	Suriname	SUR	300	Greece	GRC								64	PAPER,PAPERBOARD,ETC.	1	No Quantity							4515			0
S3	2000	2000	2000	2	0	2	Export	740	Suriname	SUR	328	Guyana	GUY								64	PAPER,PAPERBOARD,ETC.	1	No Quantity							86451			0
S3	2000	2000	2000	2	0	2	Export	740	Suriname	SUR	528	Netherlands	NLD								64	PAPER,PAPERBOARD,ETC.	1	No Quantity							4606			0
S3	2000	2000	2000	2	0	2	Export	740	Suriname	SUR	780	Trinidad and Tobago	TTO								64	PAPER,PAPERBOARD,ETC.	1	No Quantity							37			0
S3	2000	2000	2000	2	0	2	Export	740	Suriname	SUR	826	United Kingdom	GBR								64	PAPER,PAPERBOARD,ETC.	1	No Quantity							368			0
S3	2000	2000	2000	2	0	2	Export	740	Suriname	SUR	862	Venezuela	VEN								64	PAPER,PAPERBOARD,ETC.	1	No Quantity							12			0
S3	2000	2000	2000	2	0	2	Export	740	Suriname	SUR	899	Areas, nes									64	PAPER,PAPERBOARD,ETC.	1	No Quantity							3946			0
S3	2000	2000	2000	2	0	2	Export	748	Swaziland	SWZ	0	World	WLD								64	PAPER,PAPERBOARD,ETC.	1	No Quantity							14114599			0
S3	2000	2000	2000	2	0	2	Export	748	Swaziland	SWZ	72	Botswana	BWA								64	PAPER,PAPERBOARD,ETC.	1	No Quantity							728			0
S3	2000	2000	2000	2	0	2	Export	748	Swaziland	SWZ	392	Japan	JPN								64	PAPER,PAPERBOARD,ETC.	1	No Quantity							85380			0
S3	2000	2000	2000	2	0	2	Export	748	Swaziland	SWZ	426	Lesotho	LSO								64	PAPER,PAPERBOARD,ETC.	1	No Quantity							11435			0
S3	2000	2000	2000	2	0	2	Export	748	Swaziland	SWZ	454	Malawi	MWI								64	PAPER,PAPERBOARD,ETC.	1	No Quantity							220694			0
S3	2000	2000	2000	2	0	2	Export	748	Swaziland	SWZ	508	Mozambique	MOZ								64	PAPER,PAPERBOARD,ETC.	1	No Quantity							489069			0
S3	2000	2000	2000	2	0	2	Export	748	Swaziland	SWZ	516	Namibia	NAM								64	PAPER,PAPERBOARD,ETC.	1	No Quantity							3506			0
S3	2000	2000	2000	2	0	2	Export	748	Swaziland	SWZ	710	South Africa	ZAF								64	PAPER,PAPERBOARD,ETC.	1	No Quantity							13231479			0
S3	2000	2000	2000	2	0	2	Export	748	Swaziland	SWZ	716	Zimbabwe	ZWE								64	PAPER,PAPERBOARD,ETC.	1	No Quantity							72310			0
S3	2000	2000	2000	2	0	2	Export	740	Suriname	SUR	0	World	WLD								65	TEXTILE YARN,FABRIC,ETC.	1	No Quantity							20769			0
S3	2000	2000	2000	2	0	2	Export	740	Suriname	SUR	52	Barbados	BRB								65	TEXTILE YARN,FABRIC,ETC.	1	No Quantity							718			0
S3	2000	2000	2000	2	0	2	Export	740	Suriname	SUR	328	Guyana	GUY								65	TEXTILE YARN,FABRIC,ETC.	1	No Quantity							14035			0
S3	2000	2000	2000	2	0	2	Export	740	Suriname	SUR	528	Netherlands	NLD								65	TEXTILE YARN,FABRIC,ETC.	1	No Quantity							4575			0
S3	2000	2000	2000	2	0	2	Export	740	Suriname	SUR	530	Neth. Antilles	ANT								65	TEXTILE YARN,FABRIC,ETC.	1	No Quantity							123			0
S3	2000	2000	2000	2	0	2	Export	740	Suriname	SUR	780	Trinidad and Tobago	TTO								65	TEXTILE YARN,FABRIC,ETC.	1	No Quantity							1266			0
S3	2000	2000	2000	2	0	2	Export	740	Suriname	SUR	842	USA	USA								65	TEXTILE YARN,FABRIC,ETC.	1	No Quantity							52			0
S3	2000	2000	2000	2	0	2	Export	748	Swaziland	SWZ	0	World	WLD								65	TEXTILE YARN,FABRIC,ETC.	1	No Quantity							21137092			0
S3	2000	2000	2000	2	0	2	Export	748	Swaziland	SWZ	36	Australia	AUS								65	TEXTILE YARN,FABRIC,ETC.	1	No Quantity							747764			0
S3	2000	2000	2000	2	0	2	Export	748	Swaziland	SWZ	56	Belgium	BEL								65	TEXTILE YARN,FABRIC,ETC.	1	No Quantity							1280913			0
S3	2000	2000	2000	2	0	2	Export	748	Swaziland	SWZ	72	Botswana	BWA								65	TEXTILE YARN,FABRIC,ETC.	1	No Quantity							2843			0
S3	2000	2000	2000	2	0	2	Export	748	Swaziland	SWZ	156	China	CHN								65	TEXTILE YARN,FABRIC,ETC.	1	No Quantity							1613			0
S3	2000	2000	2000	2	0	2	Export	748	Swaziland	SWZ	251	France	FRA								65	TEXTILE YARN,FABRIC,ETC.	1	No Quantity							1600000			0
S3	2000	2000	2000	2	0	2	Export	748	Swaziland	SWZ	276	Germany	DEU								65	TEXTILE YARN,FABRIC,ETC.	1	No Quantity							57073			0
S3	2000	2000	2000	2	0	2	Export	748	Swaziland	SWZ	300	Greece	GRC								65	TEXTILE YARN,FABRIC,ETC.	1	No Quantity							570366			0
S3	2000	2000	2000	2	0	2	Export	748	Swaziland	SWZ	344	China, Hong Kong SAR	HKG								65	TEXTILE YARN,FABRIC,ETC.	1	No Quantity							31057			0
S3	2000	2000	2000	2	0	2	Export	748	Swaziland	SWZ	372	Ireland	IRL								65	TEXTILE YARN,FABRIC,ETC.	1	No Quantity							76409			0
S3	2000	2000	2000	2	0	2	Export	748	Swaziland	SWZ	376	Israel	ISR								65	TEXTILE YARN,FABRIC,ETC.	1	No Quantity							9302			0
S3	2000	2000	2000	2	0	2	Export	748	Swaziland	SWZ	381	Italy	ITA								65	TEXTILE YARN,FABRIC,ETC.	1	No Quantity							7452257			0
S3	2000	2000	2000	2	0	2	Export	748	Swaziland	SWZ	508	Mozambique	MOZ								65	TEXTILE YARN,FABRIC,ETC.	1	No Quantity							783611			0
S3	2000	2000	2000	2	0	2	Export	748	Swaziland	SWZ	528	Netherlands	NLD								65	TEXTILE YARN,FABRIC,ETC.	1	No Quantity							167228			0
S3	2000	2000	2000	2	0	2	Export	748	Swaziland	SWZ	699	India	IND								65	TEXTILE YARN,FABRIC,ETC.	1	No Quantity							18547			0
S3	2000	2000	2000	2	0	2	Export	748	Swaziland	SWZ	710	South Africa	ZAF								65	TEXTILE YARN,FABRIC,ETC.	1	No Quantity							6236521			0
S3	2000	2000	2000	2	0	2	Export	748	Swaziland	SWZ	724	Spain	ESP								65	TEXTILE YARN,FABRIC,ETC.	1	No Quantity							834904			0
S3	2000	2000	2000	2	0	2	Export	748	Swaziland	SWZ	826	United Kingdom	GBR								65	TEXTILE YARN,FABRIC,ETC.	1	No Quantity							626921			0
S3	2000	2000	2000	2	0	2	Export	748	Swaziland	SWZ	842	USA	USA								65	TEXTILE YARN,FABRIC,ETC.	1	No Quantity							628151			0
S3	2000	2000	2000	2	0	2	Export	748	Swaziland	SWZ	862	Venezuela	VEN								65	TEXTILE YARN,FABRIC,ETC.	1	No Quantity							11611			0
S3	2000	2000	2000	2	0	2	Export	740	Suriname	SUR	0	World	WLD								66	NON-METAL.MINERAL MANFCT	1	No Quantity							33842			0
S3	2000	2000	2000	2	0	2	Export	740	Suriname	SUR	251	France	FRA								66	NON-METAL.MINERAL MANFCT	1	No Quantity							194			0
S3	2000	2000	2000	2	0	2	Export	740	Suriname	SUR	328	Guyana	GUY								66	NON-METAL.MINERAL MANFCT	1	No Quantity							13601			0
S3	2000	2000	2000	2	0	2	Export	740	Suriname	SUR	516	Namibia	NAM								66	NON-METAL.MINERAL MANFCT	1	No Quantity							58			0
S3	2000	2000	2000	2	0	2	Export	740	Suriname	SUR	528	Netherlands	NLD								66	NON-METAL.MINERAL MANFCT	1	No Quantity							2517			0
S3	2000	2000	2000	2	0	2	Export	740	Suriname	SUR	530	Neth. Antilles	ANT								66	NON-METAL.MINERAL MANFCT	1	No Quantity							2048			0
S3	2000	2000	2000	2	0	2	Export	740	Suriname	SUR	780	Trinidad and Tobago	TTO								66	NON-METAL.MINERAL MANFCT	1	No Quantity							14958			0
S3	2000	2000	2000	2	0	2	Export	740	Suriname	SUR	826	United Kingdom	GBR								66	NON-METAL.MINERAL MANFCT	1	No Quantity							41			0
S3	2000	2000	2000	2	0	2	Export	740	Suriname	SUR	842	USA	USA								66	NON-METAL.MINERAL MANFCT	1	No Quantity							424			0
S3	2000	2000	2000	2	0	2	Export	748	Swaziland	SWZ	0	World	WLD								66	NON-METAL.MINERAL MANFCT	1	No Quantity							2179780			0
S3	2000	2000	2000	2	0	2	Export	748	Swaziland	SWZ	56	Belgium	BEL								66	NON-METAL.MINERAL MANFCT	1	No Quantity							3358			0
S3	2000	2000	2000	2	0	2	Export	748	Swaziland	SWZ	72	Botswana	BWA								66	NON-METAL.MINERAL MANFCT	1	No Quantity							646			0
S3	2000	2000	2000	2	0	2	Export	748	Swaziland	SWZ	76	Brazil	BRA								66	NON-METAL.MINERAL MANFCT	1	No Quantity							1609			0
S3	2000	2000	2000	2	0	2	Export	748	Swaziland	SWZ	124	Canada	CAN								66	NON-METAL.MINERAL MANFCT	1	No Quantity							81			0
S3	2000	2000	2000	2	0	2	Export	748	Swaziland	SWZ	251	France	FRA								66	NON-METAL.MINERAL MANFCT	1	No Quantity							233			0
S3	2000	2000	2000	2	0	2	Export	748	Swaziland	SWZ	262	Djibouti	DJI								66	NON-METAL.MINERAL MANFCT	1	No Quantity							2311			0
S3	2000	2000	2000	2	0	2	Export	748	Swaziland	SWZ	276	Germany	DEU								66	NON-METAL.MINERAL MANFCT	1	No Quantity							2848			0
S3	2000	2000	2000	2	0	2	Export	748	Swaziland	SWZ	508	Mozambique	MOZ								66	NON-METAL.MINERAL MANFCT	1	No Quantity							734769			0
S3	2000	2000	2000	2	0	2	Export	748	Swaziland	SWZ	516	Namibia	NAM								66	NON-METAL.MINERAL MANFCT	1	No Quantity							155			0
S3	2000	2000	2000	2	0	2	Export	748	Swaziland	SWZ	528	Netherlands	NLD								66	NON-METAL.MINERAL MANFCT	1	No Quantity							26167			0
S3	2000	2000	2000	2	0	2	Export	748	Swaziland	SWZ	710	South Africa	ZAF								66	NON-METAL.MINERAL MANFCT	1	No Quantity							1361874			0
S3	2000	2000	2000	2	0	2	Export	748	Swaziland	SWZ	792	Turkey	TUR								66	NON-METAL.MINERAL MANFCT	1	No Quantity							274			0
S3	2000	2000	2000	2	0	2	Export	748	Swaziland	SWZ	826	United Kingdom	GBR								66	NON-METAL.MINERAL MANFCT	1	No Quantity							6095			0
S3	2000	2000	2000	2	0	2	Export	748	Swaziland	SWZ	834	United Rep. of Tanzania	TZA								66	NON-METAL.MINERAL MANFCT	1	No Quantity							2074			0
S3	2000	2000	2000	2	0	2	Export	748	Swaziland	SWZ	842	USA	USA								66	NON-METAL.MINERAL MANFCT	1	No Quantity							37286			0
S3	2000	2000	2000	2	0	2	Export	740	Suriname	SUR	0	World	WLD								67	IRON AND STEEL	1	No Quantity							12361			0
S3	2000	2000	2000	2	0	2	Export	740	Suriname	SUR	76	Brazil	BRA								67	IRON AND STEEL	1	No Quantity							133			0
S3	2000	2000	2000	2	0	2	Export	740	Suriname	SUR	251	France	FRA								67	IRON AND STEEL	1	No Quantity							7082			0
S3	2000	2000	2000	2	0	2	Export	740	Suriname	SUR	530	Neth. Antilles	ANT								67	IRON AND STEEL	1	No Quantity							2607			0
S3	2000	2000	2000	2	0	2	Export	740	Suriname	SUR	842	USA	USA								67	IRON AND STEEL	1	No Quantity							1787			0
S3	2000	2000	2000	2	0	2	Export	740	Suriname	SUR	862	Venezuela	VEN								67	IRON AND STEEL	1	No Quantity							752			0
S3	2000	2000	2000	2	0	2	Export	748	Swaziland	SWZ	0	World	WLD								67	IRON AND STEEL	1	No Quantity							1346161			0
S3	2000	2000	2000	2	0	2	Export	748	Swaziland	SWZ	251	France	FRA								67	IRON AND STEEL	1	No Quantity							61713			0
S3	2000	2000	2000	2	0	2	Export	748	Swaziland	SWZ	372	Ireland	IRL								67	IRON AND STEEL	1	No Quantity							61001			0
S3	2000	2000	2000	2	0	2	Export	748	Swaziland	SWZ	508	Mozambique	MOZ								67	IRON AND STEEL	1	No Quantity							968211			0
S3	2000	2000	2000	2	0	2	Export	748	Swaziland	SWZ	710	South Africa	ZAF								67	IRON AND STEEL	1	No Quantity							255235			0
S3	2000	2000	2000	2	0	2	Export	748	Swaziland	SWZ	0	World	WLD								68	NON-FERROUS METALS	1	No Quantity							181420			0
S3	2000	2000	2000	2	0	2	Export	748	Swaziland	SWZ	404	Kenya	KEN								68	NON-FERROUS METALS	1	No Quantity							6685			0
S3	2000	2000	2000	2	0	2	Export	748	Swaziland	SWZ	450	Madagascar	MDG								68	NON-FERROUS METALS	1	No Quantity							827			0
S3	2000	2000	2000	2	0	2	Export	748	Swaziland	SWZ	480	Mauritius	MUS								68	NON-FERROUS METALS	1	No Quantity							14428			0
S3	2000	2000	2000	2	0	2	Export	748	Swaziland	SWZ	508	Mozambique	MOZ								68	NON-FERROUS METALS	1	No Quantity							5992			0
S3	2000	2000	2000	2	0	2	Export	748	Swaziland	SWZ	710	South Africa	ZAF								68	NON-FERROUS METALS	1	No Quantity							149488			0
S3	2000	2000	2000	2	0	2	Export	748	Swaziland	SWZ	716	Zimbabwe	ZWE								68	NON-FERROUS METALS	1	No Quantity							4000			0
S3	2000	2000	2000	2	0	2	Export	740	Suriname	SUR	0	World	WLD								69	METALS MANUFACTURES,NES	1	No Quantity							1777763			0
S3	2000	2000	2000	2	0	2	Export	740	Suriname	SUR	52	Barbados	BRB								69	METALS MANUFACTURES,NES	1	No Quantity							3157			0
S3	2000	2000	2000	2	0	2	Export	740	Suriname	SUR	156	China	CHN								69	METALS MANUFACTURES,NES	1	No Quantity							563			0
S3	2000	2000	2000	2	0	2	Export	740	Suriname	SUR	214	Dominican Rep.	DOM								69	METALS MANUFACTURES,NES	1	No Quantity							1583			0
S3	2000	2000	2000	2	0	2	Export	740	Suriname	SUR	251	France	FRA								69	METALS MANUFACTURES,NES	1	No Quantity							19408			0
S3	2000	2000	2000	2	0	2	Export	740	Suriname	SUR	300	Greece	GRC								69	METALS MANUFACTURES,NES	1	No Quantity							13545			0
S3	2000	2000	2000	2	0	2	Export	740	Suriname	SUR	328	Guyana	GUY								69	METALS MANUFACTURES,NES	1	No Quantity							301613			0
S3	2000	2000	2000	2	0	2	Export	740	Suriname	SUR	528	Netherlands	NLD								69	METALS MANUFACTURES,NES	1	No Quantity							24324			0
S3	2000	2000	2000	2	0	2	Export	740	Suriname	SUR	530	Neth. Antilles	ANT								69	METALS MANUFACTURES,NES	1	No Quantity							172414			0
S3	2000	2000	2000	2	0	2	Export	740	Suriname	SUR	780	Trinidad and Tobago	TTO								69	METALS MANUFACTURES,NES	1	No Quantity							341522			0
S3	2000	2000	2000	2	0	2	Export	740	Suriname	SUR	842	USA	USA								69	METALS MANUFACTURES,NES	1	No Quantity							895380			0
S3	2000	2000	2000	2	0	2	Export	740	Suriname	SUR	862	Venezuela	VEN								69	METALS MANUFACTURES,NES	1	No Quantity							997			0
S3	2000	2000	2000	2	0	2	Export	740	Suriname	SUR	899	Areas, nes									69	METALS MANUFACTURES,NES	1	No Quantity							3257			0
S3	2000	2000	2000	2	0	2	Export	748	Swaziland	SWZ	0	World	WLD								69	METALS MANUFACTURES,NES	1	No Quantity							3626050			0
S3	2000	2000	2000	2	0	2	Export	748	Swaziland	SWZ	288	Ghana	GHA								69	METALS MANUFACTURES,NES	1	No Quantity							190863			0
S3	2000	2000	2000	2	0	2	Export	748	Swaziland	SWZ	392	Japan	JPN								69	METALS MANUFACTURES,NES	1	No Quantity							86359			0
S3	2000	2000	2000	2	0	2	Export	748	Swaziland	SWZ	404	Kenya	KEN								69	METALS MANUFACTURES,NES	1	No Quantity							5406			0
S3	2000	2000	2000	2	0	2	Export	748	Swaziland	SWZ	454	Malawi	MWI								69	METALS MANUFACTURES,NES	1	No Quantity							74456			0
S3	2000	2000	2000	2	0	2	Export	748	Swaziland	SWZ	480	Mauritius	MUS								69	METALS MANUFACTURES,NES	1	No Quantity							250950			0
S3	2000	2000	2000	2	0	2	Export	748	Swaziland	SWZ	508	Mozambique	MOZ								69	METALS MANUFACTURES,NES	1	No Quantity							1269139			0
S3	2000	2000	2000	2	0	2	Export	748	Swaziland	SWZ	566	Nigeria	NGA								69	METALS MANUFACTURES,NES	1	No Quantity							30601			0
S3	2000	2000	2000	2	0	2	Export	748	Swaziland	SWZ	608	Philippines	PHL								69	METALS MANUFACTURES,NES	1	No Quantity							58			0
S3	2000	2000	2000	2	0	2	Export	748	Swaziland	SWZ	710	South Africa	ZAF								69	METALS MANUFACTURES,NES	1	No Quantity							1368547			0
S3	2000	2000	2000	2	0	2	Export	748	Swaziland	SWZ	716	Zimbabwe	ZWE								69	METALS MANUFACTURES,NES	1	No Quantity							46034			0
S3	2000	2000	2000	2	0	2	Export	748	Swaziland	SWZ	800	Uganda	UGA								69	METALS MANUFACTURES,NES	1	No Quantity							3284			0
S3	2000	2000	2000	2	0	2	Export	748	Swaziland	SWZ	826	United Kingdom	GBR								69	METALS MANUFACTURES,NES	1	No Quantity							58002			0
S3	2000	2000	2000	2	0	2	Export	748	Swaziland	SWZ	834	United Rep. of Tanzania	TZA								69	METALS MANUFACTURES,NES	1	No Quantity							20096			0
S3	2000	2000	2000	2	0	2	Export	748	Swaziland	SWZ	842	USA	USA								69	METALS MANUFACTURES,NES	1	No Quantity							205689			0
S3	2000	2000	2000	2	0	2	Export	748	Swaziland	SWZ	894	Zambia	ZMB								69	METALS MANUFACTURES,NES	1	No Quantity							16566			0
S3	2000	2000	2000	2	0	2	Export	740	Suriname	SUR	0	World	WLD								71	POWER GENERATNG.MACHINES	1	No Quantity							383345			0
S3	2000	2000	2000	2	0	2	Export	740	Suriname	SUR	56	Belgium	BEL								71	POWER GENERATNG.MACHINES	1	No Quantity							3873			0
S3	2000	2000	2000	2	0	2	Export	740	Suriname	SUR	76	Brazil	BRA								71	POWER GENERATNG.MACHINES	1	No Quantity							1780			0
S3	2000	2000	2000	2	0	2	Export	740	Suriname	SUR	124	Canada	CAN								71	POWER GENERATNG.MACHINES	1	No Quantity							64200			0
S3	2000	2000	2000	2	0	2	Export	740	Suriname	SUR	251	France	FRA								71	POWER GENERATNG.MACHINES	1	No Quantity							5407			0
S3	2000	2000	2000	2	0	2	Export	740	Suriname	SUR	276	Germany	DEU								71	POWER GENERATNG.MACHINES	1	No Quantity							1202			0
S3	2000	2000	2000	2	0	2	Export	740	Suriname	SUR	328	Guyana	GUY								71	POWER GENERATNG.MACHINES	1	No Quantity							1974			0
S3	2000	2000	2000	2	0	2	Export	740	Suriname	SUR	528	Netherlands	NLD								71	POWER GENERATNG.MACHINES	1	No Quantity							21073			0
S3	2000	2000	2000	2	0	2	Export	740	Suriname	SUR	530	Neth. Antilles	ANT								71	POWER GENERATNG.MACHINES	1	No Quantity							16459			0
S3	2000	2000	2000	2	0	2	Export	740	Suriname	SUR	780	Trinidad and Tobago	TTO								71	POWER GENERATNG.MACHINES	1	No Quantity							8689			0
S3	2000	2000	2000	2	0	2	Export	740	Suriname	SUR	826	United Kingdom	GBR								71	POWER GENERATNG.MACHINES	1	No Quantity							14189			0
S3	2000	2000	2000	2	0	2	Export	740	Suriname	SUR	842	USA	USA								71	POWER GENERATNG.MACHINES	1	No Quantity							230698			0
S3	2000	2000	2000	2	0	2	Export	740	Suriname	SUR	862	Venezuela	VEN								71	POWER GENERATNG.MACHINES	1	No Quantity							13801			0
S3	2000	2000	2000	2	0	2	Export	748	Swaziland	SWZ	0	World	WLD								71	POWER GENERATNG.MACHINES	1	No Quantity							1033396			0
S3	2000	2000	2000	2	0	2	Export	748	Swaziland	SWZ	276	Germany	DEU								71	POWER GENERATNG.MACHINES	1	No Quantity							42901			0
S3	2000	2000	2000	2	0	2	Export	748	Swaziland	SWZ	508	Mozambique	MOZ								71	POWER GENERATNG.MACHINES	1	No Quantity							16088			0
S3	2000	2000	2000	2	0	2	Export	748	Swaziland	SWZ	710	South Africa	ZAF								71	POWER GENERATNG.MACHINES	1	No Quantity							974407			0
S3	2000	2000	2000	2	0	2	Export	740	Suriname	SUR	0	World	WLD								72	SPECIAL.INDUST.MACHINERY	1	No Quantity							2124448			0
S3	2000	2000	2000	2	0	2	Export	740	Suriname	SUR	56	Belgium	BEL								72	SPECIAL.INDUST.MACHINERY	1	No Quantity							4782			0
S3	2000	2000	2000	2	0	2	Export	740	Suriname	SUR	251	France	FRA								72	SPECIAL.INDUST.MACHINERY	1	No Quantity							79358			0
S3	2000	2000	2000	2	0	2	Export	740	Suriname	SUR	276	Germany	DEU								72	SPECIAL.INDUST.MACHINERY	1	No Quantity							2312			0
S3	2000	2000	2000	2	0	2	Export	740	Suriname	SUR	300	Greece	GRC								72	SPECIAL.INDUST.MACHINERY	1	No Quantity							1208051			0
S3	2000	2000	2000	2	0	2	Export	740	Suriname	SUR	328	Guyana	GUY								72	SPECIAL.INDUST.MACHINERY	1	No Quantity							63257			0
S3	2000	2000	2000	2	0	2	Export	740	Suriname	SUR	528	Netherlands	NLD								72	SPECIAL.INDUST.MACHINERY	1	No Quantity							395674			0
S3	2000	2000	2000	2	0	2	Export	740	Suriname	SUR	530	Neth. Antilles	ANT								72	SPECIAL.INDUST.MACHINERY	1	No Quantity							30389			0
S3	2000	2000	2000	2	0	2	Export	740	Suriname	SUR	780	Trinidad and Tobago	TTO								72	SPECIAL.INDUST.MACHINERY	1	No Quantity							1241			0
S3	2000	2000	2000	2	0	2	Export	740	Suriname	SUR	826	United Kingdom	GBR								72	SPECIAL.INDUST.MACHINERY	1	No Quantity							62990			0
S3	2000	2000	2000	2	0	2	Export	740	Suriname	SUR	842	USA	USA								72	SPECIAL.INDUST.MACHINERY	1	No Quantity							95304			0
S3	2000	2000	2000	2	0	2	Export	740	Suriname	SUR	862	Venezuela	VEN								72	SPECIAL.INDUST.MACHINERY	1	No Quantity							25000			0
S3	2000	2000	2000	2	0	2	Export	740	Suriname	SUR	899	Areas, nes									72	SPECIAL.INDUST.MACHINERY	1	No Quantity							156090			0
S3	2000	2000	2000	2	0	2	Export	748	Swaziland	SWZ	0	World	WLD								72	SPECIAL.INDUST.MACHINERY	1	No Quantity							12781177			0
S3	2000	2000	2000	2	0	2	Export	748	Swaziland	SWZ	24	Angola	AGO								72	SPECIAL.INDUST.MACHINERY	1	No Quantity							10129			0
S3	2000	2000	2000	2	0	2	Export	748	Swaziland	SWZ	50	Bangladesh	BGD								72	SPECIAL.INDUST.MACHINERY	1	No Quantity							6022959			0
S3	2000	2000	2000	2	0	2	Export	748	Swaziland	SWZ	72	Botswana	BWA								72	SPECIAL.INDUST.MACHINERY	1	No Quantity							57			0
S3	2000	2000	2000	2	0	2	Export	748	Swaziland	SWZ	381	Italy	ITA								72	SPECIAL.INDUST.MACHINERY	1	No Quantity							71352			0
S3	2000	2000	2000	2	0	2	Export	748	Swaziland	SWZ	392	Japan	JPN								72	SPECIAL.INDUST.MACHINERY	1	No Quantity							132900			0
S3	2000	2000	2000	2	0	2	Export	748	Swaziland	SWZ	508	Mozambique	MOZ								72	SPECIAL.INDUST.MACHINERY	1	No Quantity							331716			0
S3	2000	2000	2000	2	0	2	Export	748	Swaziland	SWZ	710	South Africa	ZAF								72	SPECIAL.INDUST.MACHINERY	1	No Quantity							6195755			0
S3	2000	2000	2000	2	0	2	Export	748	Swaziland	SWZ	716	Zimbabwe	ZWE								72	SPECIAL.INDUST.MACHINERY	1	No Quantity							615			0
S3	2000	2000	2000	2	0	2	Export	748	Swaziland	SWZ	724	Spain	ESP								72	SPECIAL.INDUST.MACHINERY	1	No Quantity							14836			0
S3	2000	2000	2000	2	0	2	Export	748	Swaziland	SWZ	826	United Kingdom	GBR								72	SPECIAL.INDUST.MACHINERY	1	No Quantity							858			0
S3	2000	2000	2000	2	0	2	Export	740	Suriname	SUR	0	World	WLD								73	METALWORKING MACHINERY	1	No Quantity							54017			0
S3	2000	2000	2000	2	0	2	Export	740	Suriname	SUR	251	France	FRA								73	METALWORKING MACHINERY	1	No Quantity							119			0
S3	2000	2000	2000	2	0	2	Export	740	Suriname	SUR	528	Netherlands	NLD								73	METALWORKING MACHINERY	1	No Quantity							33041			0
S3	2000	2000	2000	2	0	2	Export	740	Suriname	SUR	780	Trinidad and Tobago	TTO								73	METALWORKING MACHINERY	1	No Quantity							20744			0
S3	2000	2000	2000	2	0	2	Export	740	Suriname	SUR	862	Venezuela	VEN								73	METALWORKING MACHINERY	1	No Quantity							113			0
S3	2000	2000	2000	2	0	2	Export	748	Swaziland	SWZ	0	World	WLD								73	METALWORKING MACHINERY	1	No Quantity							488181			0
S3	2000	2000	2000	2	0	2	Export	748	Swaziland	SWZ	426	Lesotho	LSO								73	METALWORKING MACHINERY	1	No Quantity							7			0
S3	2000	2000	2000	2	0	2	Export	748	Swaziland	SWZ	508	Mozambique	MOZ								73	METALWORKING MACHINERY	1	No Quantity							20683			0
S3	2000	2000	2000	2	0	2	Export	748	Swaziland	SWZ	710	South Africa	ZAF								73	METALWORKING MACHINERY	1	No Quantity							467491			0
S3	2000	2000	2000	2	0	2	Export	740	Suriname	SUR	0	World	WLD								74	GENERAL INDUSTL.MACH.NES	1	No Quantity							4052767			0
S3	2000	2000	2000	2	0	2	Export	740	Suriname	SUR	76	Brazil	BRA								74	GENERAL INDUSTL.MACH.NES	1	No Quantity							1714			0
S3	2000	2000	2000	2	0	2	Export	740	Suriname	SUR	251	France	FRA								74	GENERAL INDUSTL.MACH.NES	1	No Quantity							2218			0
S3	2000	2000	2000	2	0	2	Export	740	Suriname	SUR	328	Guyana	GUY								74	GENERAL INDUSTL.MACH.NES	1	No Quantity							42574			0
S3	2000	2000	2000	2	0	2	Export	740	Suriname	SUR	392	Japan	JPN								74	GENERAL INDUSTL.MACH.NES	1	No Quantity							547			0
S3	2000	2000	2000	2	0	2	Export	740	Suriname	SUR	484	Mexico	MEX								74	GENERAL INDUSTL.MACH.NES	1	No Quantity							2353397			0
S3	2000	2000	2000	2	0	2	Export	740	Suriname	SUR	528	Netherlands	NLD								74	GENERAL INDUSTL.MACH.NES	1	No Quantity							247517			0
S3	2000	2000	2000	2	0	2	Export	740	Suriname	SUR	530	Neth. Antilles	ANT								74	GENERAL INDUSTL.MACH.NES	1	No Quantity							505271			0
S3	2000	2000	2000	2	0	2	Export	740	Suriname	SUR	780	Trinidad and Tobago	TTO								74	GENERAL INDUSTL.MACH.NES	1	No Quantity							88315			0
S3	2000	2000	2000	2	0	2	Export	740	Suriname	SUR	826	United Kingdom	GBR								74	GENERAL INDUSTL.MACH.NES	1	No Quantity							120			0
S3	2000	2000	2000	2	0	2	Export	740	Suriname	SUR	842	USA	USA								74	GENERAL INDUSTL.MACH.NES	1	No Quantity							792421			0
S3	2000	2000	2000	2	0	2	Export	740	Suriname	SUR	862	Venezuela	VEN								74	GENERAL INDUSTL.MACH.NES	1	No Quantity							2832			0
S3	2000	2000	2000	2	0	2	Export	740	Suriname	SUR	899	Areas, nes									74	GENERAL INDUSTL.MACH.NES	1	No Quantity							15840			0
S3	2000	2000	2000	2	0	2	Export	748	Swaziland	SWZ	0	World	WLD								74	GENERAL INDUSTL.MACH.NES	1	No Quantity							26714914			0
S3	2000	2000	2000	2	0	2	Export	748	Swaziland	SWZ	404	Kenya	KEN								74	GENERAL INDUSTL.MACH.NES	1	No Quantity							3149			0
S3	2000	2000	2000	2	0	2	Export	748	Swaziland	SWZ	426	Lesotho	LSO								74	GENERAL INDUSTL.MACH.NES	1	No Quantity							9			0
S3	2000	2000	2000	2	0	2	Export	748	Swaziland	SWZ	454	Malawi	MWI								74	GENERAL INDUSTL.MACH.NES	1	No Quantity							143			0
S3	2000	2000	2000	2	0	2	Export	748	Swaziland	SWZ	480	Mauritius	MUS								74	GENERAL INDUSTL.MACH.NES	1	No Quantity							1185			0
S3	2000	2000	2000	2	0	2	Export	748	Swaziland	SWZ	508	Mozambique	MOZ								74	GENERAL INDUSTL.MACH.NES	1	No Quantity							480361			0
S3	2000	2000	2000	2	0	2	Export	748	Swaziland	SWZ	516	Namibia	NAM								74	GENERAL INDUSTL.MACH.NES	1	No Quantity							165			0
S3	2000	2000	2000	2	0	2	Export	748	Swaziland	SWZ	710	South Africa	ZAF								74	GENERAL INDUSTL.MACH.NES	1	No Quantity							26088802			0
S3	2000	2000	2000	2	0	2	Export	748	Swaziland	SWZ	716	Zimbabwe	ZWE								74	GENERAL INDUSTL.MACH.NES	1	No Quantity							110900			0
S3	2000	2000	2000	2	0	2	Export	748	Swaziland	SWZ	780	Trinidad and Tobago	TTO								74	GENERAL INDUSTL.MACH.NES	1	No Quantity							429			0
S3	2000	2000	2000	2	0	2	Export	748	Swaziland	SWZ	834	United Rep. of Tanzania	TZA								74	GENERAL INDUSTL.MACH.NES	1	No Quantity							29770			0
S3	2000	2000	2000	2	0	2	Export	740	Suriname	SUR	0	World	WLD								75	OFFICE MACHINES,ADP MACH	1	No Quantity							139993			0
S3	2000	2000	2000	2	0	2	Export	740	Suriname	SUR	28	Antigua and Barbuda	ATG								75	OFFICE MACHINES,ADP MACH	1	No Quantity							300			0
S3	2000	2000	2000	2	0	2	Export	740	Suriname	SUR	124	Canada	CAN								75	OFFICE MACHINES,ADP MACH	1	No Quantity							4301			0
S3	2000	2000	2000	2	0	2	Export	740	Suriname	SUR	208	Denmark	DNK								75	OFFICE MACHINES,ADP MACH	1	No Quantity							2080			0
S3	2000	2000	2000	2	0	2	Export	740	Suriname	SUR	251	France	FRA								75	OFFICE MACHINES,ADP MACH	1	No Quantity							4660			0
S3	2000	2000	2000	2	0	2	Export	740	Suriname	SUR	300	Greece	GRC								75	OFFICE MACHINES,ADP MACH	1	No Quantity							9030			0
S3	2000	2000	2000	2	0	2	Export	740	Suriname	SUR	528	Netherlands	NLD								75	OFFICE MACHINES,ADP MACH	1	No Quantity							1306			0
S3	2000	2000	2000	2	0	2	Export	740	Suriname	SUR	530	Neth. Antilles	ANT								75	OFFICE MACHINES,ADP MACH	1	No Quantity							1499			0
S3	2000	2000	2000	2	0	2	Export	740	Suriname	SUR	702	Singapore	SGP								75	OFFICE MACHINES,ADP MACH	1	No Quantity							347			0
S3	2000	2000	2000	2	0	2	Export	740	Suriname	SUR	780	Trinidad and Tobago	TTO								75	OFFICE MACHINES,ADP MACH	1	No Quantity							1757			0
S3	2000	2000	2000	2	0	2	Export	740	Suriname	SUR	826	United Kingdom	GBR								75	OFFICE MACHINES,ADP MACH	1	No Quantity							3750			0
S3	2000	2000	2000	2	0	2	Export	740	Suriname	SUR	842	USA	USA								75	OFFICE MACHINES,ADP MACH	1	No Quantity							110389			0
S3	2000	2000	2000	2	0	2	Export	740	Suriname	SUR	862	Venezuela	VEN								75	OFFICE MACHINES,ADP MACH	1	No Quantity							574			0
S3	2000	2000	2000	2	0	2	Export	748	Swaziland	SWZ	0	World	WLD								75	OFFICE MACHINES,ADP MACH	1	No Quantity							702451			0
S3	2000	2000	2000	2	0	2	Export	748	Swaziland	SWZ	508	Mozambique	MOZ								75	OFFICE MACHINES,ADP MACH	1	No Quantity							22262			0
S3	2000	2000	2000	2	0	2	Export	748	Swaziland	SWZ	710	South Africa	ZAF								75	OFFICE MACHINES,ADP MACH	1	No Quantity							679417			0
S3	2000	2000	2000	2	0	2	Export	748	Swaziland	SWZ	834	United Rep. of Tanzania	TZA								75	OFFICE MACHINES,ADP MACH	1	No Quantity							772			0
S3	2000	2000	2000	2	0	2	Export	740	Suriname	SUR	0	World	WLD								76	TELECOMM.SOUND EQUIP ETC	1	No Quantity							875133			0
S3	2000	2000	2000	2	0	2	Export	740	Suriname	SUR	76	Brazil	BRA								76	TELECOMM.SOUND EQUIP ETC	1	No Quantity							193905			0
S3	2000	2000	2000	2	0	2	Export	740	Suriname	SUR	92	Br. Virgin Isds	VGB								76	TELECOMM.SOUND EQUIP ETC	1	No Quantity							90			0
S3	2000	2000	2000	2	0	2	Export	740	Suriname	SUR	124	Canada	CAN								76	TELECOMM.SOUND EQUIP ETC	1	No Quantity							5200			0
S3	2000	2000	2000	2	0	2	Export	740	Suriname	SUR	251	France	FRA								76	TELECOMM.SOUND EQUIP ETC	1	No Quantity							11992			0
S3	2000	2000	2000	2	0	2	Export	740	Suriname	SUR	328	Guyana	GUY								76	TELECOMM.SOUND EQUIP ETC	1	No Quantity							434812			0
S3	2000	2000	2000	2	0	2	Export	740	Suriname	SUR	376	Israel	ISR								76	TELECOMM.SOUND EQUIP ETC	1	No Quantity							3005			0
S3	2000	2000	2000	2	0	2	Export	740	Suriname	SUR	528	Netherlands	NLD								76	TELECOMM.SOUND EQUIP ETC	1	No Quantity							36962			0
S3	2000	2000	2000	2	0	2	Export	740	Suriname	SUR	530	Neth. Antilles	ANT								76	TELECOMM.SOUND EQUIP ETC	1	No Quantity							566			0
S3	2000	2000	2000	2	0	2	Export	740	Suriname	SUR	591	Panama	PAN								76	TELECOMM.SOUND EQUIP ETC	1	No Quantity							173			0
S3	2000	2000	2000	2	0	2	Export	740	Suriname	SUR	724	Spain	ESP								76	TELECOMM.SOUND EQUIP ETC	1	No Quantity							43743			0
S3	2000	2000	2000	2	0	2	Export	740	Suriname	SUR	780	Trinidad and Tobago	TTO								76	TELECOMM.SOUND EQUIP ETC	1	No Quantity							3			0
S3	2000	2000	2000	2	0	2	Export	740	Suriname	SUR	826	United Kingdom	GBR								76	TELECOMM.SOUND EQUIP ETC	1	No Quantity							833			0
S3	2000	2000	2000	2	0	2	Export	740	Suriname	SUR	842	USA	USA								76	TELECOMM.SOUND EQUIP ETC	1	No Quantity							142978			0
S3	2000	2000	2000	2	0	2	Export	740	Suriname	SUR	862	Venezuela	VEN								76	TELECOMM.SOUND EQUIP ETC	1	No Quantity							370			0
S3	2000	2000	2000	2	0	2	Export	740	Suriname	SUR	899	Areas, nes									76	TELECOMM.SOUND EQUIP ETC	1	No Quantity							500			0
S3	2000	2000	2000	2	0	2	Export	748	Swaziland	SWZ	0	World	WLD								76	TELECOMM.SOUND EQUIP ETC	1	No Quantity							2372842			0
S3	2000	2000	2000	2	0	2	Export	748	Swaziland	SWZ	251	France	FRA								76	TELECOMM.SOUND EQUIP ETC	1	No Quantity							200			0
S3	2000	2000	2000	2	0	2	Export	748	Swaziland	SWZ	381	Italy	ITA								76	TELECOMM.SOUND EQUIP ETC	1	No Quantity							20235			0
S3	2000	2000	2000	2	0	2	Export	748	Swaziland	SWZ	392	Japan	JPN								76	TELECOMM.SOUND EQUIP ETC	1	No Quantity							26290			0
S3	2000	2000	2000	2	0	2	Export	748	Swaziland	SWZ	508	Mozambique	MOZ								76	TELECOMM.SOUND EQUIP ETC	1	No Quantity							74050			0
S3	2000	2000	2000	2	0	2	Export	748	Swaziland	SWZ	710	South Africa	ZAF								76	TELECOMM.SOUND EQUIP ETC	1	No Quantity							2247777			0
S3	2000	2000	2000	2	0	2	Export	748	Swaziland	SWZ	842	USA	USA								76	TELECOMM.SOUND EQUIP ETC	1	No Quantity							4290			0
S3	2000	2000	2000	2	0	2	Export	740	Suriname	SUR	0	World	WLD								77	ELEC MCH APPAR,PARTS,NES	1	No Quantity							280246			0
S3	2000	2000	2000	2	0	2	Export	740	Suriname	SUR	76	Brazil	BRA								77	ELEC MCH APPAR,PARTS,NES	1	No Quantity							6467			0
S3	2000	2000	2000	2	0	2	Export	740	Suriname	SUR	156	China	CHN								77	ELEC MCH APPAR,PARTS,NES	1	No Quantity							298			0
S3	2000	2000	2000	2	0	2	Export	740	Suriname	SUR	251	France	FRA								77	ELEC MCH APPAR,PARTS,NES	1	No Quantity							1141			0
S3	2000	2000	2000	2	0	2	Export	740	Suriname	SUR	300	Greece	GRC								77	ELEC MCH APPAR,PARTS,NES	1	No Quantity							4831			0
S3	2000	2000	2000	2	0	2	Export	740	Suriname	SUR	328	Guyana	GUY								77	ELEC MCH APPAR,PARTS,NES	1	No Quantity							229965			0
S3	2000	2000	2000	2	0	2	Export	740	Suriname	SUR	528	Netherlands	NLD								77	ELEC MCH APPAR,PARTS,NES	1	No Quantity							3773			0
S3	2000	2000	2000	2	0	2	Export	740	Suriname	SUR	530	Neth. Antilles	ANT								77	ELEC MCH APPAR,PARTS,NES	1	No Quantity							16691			0
S3	2000	2000	2000	2	0	2	Export	740	Suriname	SUR	780	Trinidad and Tobago	TTO								77	ELEC MCH APPAR,PARTS,NES	1	No Quantity							3045			0
S3	2000	2000	2000	2	0	2	Export	740	Suriname	SUR	826	United Kingdom	GBR								77	ELEC MCH APPAR,PARTS,NES	1	No Quantity							627			0
S3	2000	2000	2000	2	0	2	Export	740	Suriname	SUR	842	USA	USA								77	ELEC MCH APPAR,PARTS,NES	1	No Quantity							13313			0
S3	2000	2000	2000	2	0	2	Export	740	Suriname	SUR	862	Venezuela	VEN								77	ELEC MCH APPAR,PARTS,NES	1	No Quantity							95			0
S3	2000	2000	2000	2	0	2	Export	748	Swaziland	SWZ	0	World	WLD								77	ELEC MCH APPAR,PARTS,NES	1	No Quantity							30156155			0
S3	2000	2000	2000	2	0	2	Export	748	Swaziland	SWZ	72	Botswana	BWA								77	ELEC MCH APPAR,PARTS,NES	1	No Quantity							18295			0
S3	2000	2000	2000	2	0	2	Export	748	Swaziland	SWZ	404	Kenya	KEN								77	ELEC MCH APPAR,PARTS,NES	1	No Quantity							553261			0
S3	2000	2000	2000	2	0	2	Export	748	Swaziland	SWZ	450	Madagascar	MDG								77	ELEC MCH APPAR,PARTS,NES	1	No Quantity							22768			0
S3	2000	2000	2000	2	0	2	Export	748	Swaziland	SWZ	454	Malawi	MWI								77	ELEC MCH APPAR,PARTS,NES	1	No Quantity							2805921			0
S3	2000	2000	2000	2	0	2	Export	748	Swaziland	SWZ	480	Mauritius	MUS								77	ELEC MCH APPAR,PARTS,NES	1	No Quantity							535930			0
S3	2000	2000	2000	2	0	2	Export	748	Swaziland	SWZ	508	Mozambique	MOZ								77	ELEC MCH APPAR,PARTS,NES	1	No Quantity							934881			0
S3	2000	2000	2000	2	0	2	Export	748	Swaziland	SWZ	710	South Africa	ZAF								77	ELEC MCH APPAR,PARTS,NES	1	No Quantity							24067128			0
S3	2000	2000	2000	2	0	2	Export	748	Swaziland	SWZ	716	Zimbabwe	ZWE								77	ELEC MCH APPAR,PARTS,NES	1	No Quantity							117754			0
S3	2000	2000	2000	2	0	2	Export	748	Swaziland	SWZ	826	United Kingdom	GBR								77	ELEC MCH APPAR,PARTS,NES	1	No Quantity							45603			0
S3	2000	2000	2000	2	0	2	Export	748	Swaziland	SWZ	834	United Rep. of Tanzania	TZA								77	ELEC MCH APPAR,PARTS,NES	1	No Quantity							1017142			0
S3	2000	2000	2000	2	0	2	Export	748	Swaziland	SWZ	842	USA	USA								77	ELEC MCH APPAR,PARTS,NES	1	No Quantity							3032			0
S3	2000	2000	2000	2	0	2	Export	748	Swaziland	SWZ	894	Zambia	ZMB								77	ELEC MCH APPAR,PARTS,NES	1	No Quantity							34441			0
S3	2000	2000	2000	2	0	2	Export	740	Suriname	SUR	0	World	WLD								78	ROAD VEHICLES	1	No Quantity							1829372			0
S3	2000	2000	2000	2	0	2	Export	740	Suriname	SUR	8	Albania	ALB								78	ROAD VEHICLES	1	No Quantity							17217			0
S3	2000	2000	2000	2	0	2	Export	740	Suriname	SUR	28	Antigua and Barbuda	ATG								78	ROAD VEHICLES	1	No Quantity							7739			0
S3	2000	2000	2000	2	0	2	Export	740	Suriname	SUR	52	Barbados	BRB								78	ROAD VEHICLES	1	No Quantity							4275			0
S3	2000	2000	2000	2	0	2	Export	740	Suriname	SUR	56	Belgium	BEL								78	ROAD VEHICLES	1	No Quantity							471515			0
S3	2000	2000	2000	2	0	2	Export	740	Suriname	SUR	76	Brazil	BRA								78	ROAD VEHICLES	1	No Quantity							1228			0
S3	2000	2000	2000	2	0	2	Export	740	Suriname	SUR	124	Canada	CAN								78	ROAD VEHICLES	1	No Quantity							2500			0
S3	2000	2000	2000	2	0	2	Export	740	Suriname	SUR	251	France	FRA								78	ROAD VEHICLES	1	No Quantity							5584			0
S3	2000	2000	2000	2	0	2	Export	740	Suriname	SUR	300	Greece	GRC								78	ROAD VEHICLES	1	No Quantity							242272			0
S3	2000	2000	2000	2	0	2	Export	740	Suriname	SUR	328	Guyana	GUY								78	ROAD VEHICLES	1	No Quantity							20612			0
S3	2000	2000	2000	2	0	2	Export	740	Suriname	SUR	516	Namibia	NAM								78	ROAD VEHICLES	1	No Quantity							6863			0
S3	2000	2000	2000	2	0	2	Export	740	Suriname	SUR	528	Netherlands	NLD								78	ROAD VEHICLES	1	No Quantity							542632			0
S3	2000	2000	2000	2	0	2	Export	740	Suriname	SUR	530	Neth. Antilles	ANT								78	ROAD VEHICLES	1	No Quantity							127614			0
S3	2000	2000	2000	2	0	2	Export	740	Suriname	SUR	704	Viet Nam	VNM								78	ROAD VEHICLES	1	No Quantity							10000			0
S3	2000	2000	2000	2	0	2	Export	740	Suriname	SUR	780	Trinidad and Tobago	TTO								78	ROAD VEHICLES	1	No Quantity							53240			0
S3	2000	2000	2000	2	0	2	Export	740	Suriname	SUR	842	USA	USA								78	ROAD VEHICLES	1	No Quantity							294214			0
S3	2000	2000	2000	2	0	2	Export	740	Suriname	SUR	862	Venezuela	VEN								78	ROAD VEHICLES	1	No Quantity							14322			0
S3	2000	2000	2000	2	0	2	Export	740	Suriname	SUR	899	Areas, nes									78	ROAD VEHICLES	1	No Quantity							7545			0
S3	2000	2000	2000	2	0	2	Export	748	Swaziland	SWZ	0	World	WLD								78	ROAD VEHICLES	1	No Quantity							11893362			0
S3	2000	2000	2000	2	0	2	Export	748	Swaziland	SWZ	56	Belgium	BEL								78	ROAD VEHICLES	1	No Quantity							28601			0
S3	2000	2000	2000	2	0	2	Export	748	Swaziland	SWZ	72	Botswana	BWA								78	ROAD VEHICLES	1	No Quantity							543			0
S3	2000	2000	2000	2	0	2	Export	748	Swaziland	SWZ	156	China	CHN								78	ROAD VEHICLES	1	No Quantity							78938			0
S3	2000	2000	2000	2	0	2	Export	748	Swaziland	SWZ	404	Kenya	KEN								78	ROAD VEHICLES	1	No Quantity							12870			0
S3	2000	2000	2000	2	0	2	Export	748	Swaziland	SWZ	454	Malawi	MWI								78	ROAD VEHICLES	1	No Quantity							18337			0
S3	2000	2000	2000	2	0	2	Export	748	Swaziland	SWZ	508	Mozambique	MOZ								78	ROAD VEHICLES	1	No Quantity							1193684			0
S3	2000	2000	2000	2	0	2	Export	748	Swaziland	SWZ	710	South Africa	ZAF								78	ROAD VEHICLES	1	No Quantity							10222179			0
S3	2000	2000	2000	2	0	2	Export	748	Swaziland	SWZ	716	Zimbabwe	ZWE								78	ROAD VEHICLES	1	No Quantity							158162			0
S3	2000	2000	2000	2	0	2	Export	748	Swaziland	SWZ	800	Uganda	UGA								78	ROAD VEHICLES	1	No Quantity							858			0
S3	2000	2000	2000	2	0	2	Export	748	Swaziland	SWZ	826	United Kingdom	GBR								78	ROAD VEHICLES	1	No Quantity							119629			0
S3	2000	2000	2000	2	0	2	Export	748	Swaziland	SWZ	834	United Rep. of Tanzania	TZA								78	ROAD VEHICLES	1	No Quantity							56057			0
S3	2000	2000	2000	2	0	2	Export	748	Swaziland	SWZ	894	Zambia	ZMB								78	ROAD VEHICLES	1	No Quantity							3504			0
S3	2000	2000	2000	2	0	2	Export	740	Suriname	SUR	0	World	WLD								79	OTHR.TRANSPORT EQUIPMENT	1	No Quantity							2018981			0
S3	2000	2000	2000	2	0	2	Export	740	Suriname	SUR	484	Mexico	MEX								79	OTHR.TRANSPORT EQUIPMENT	1	No Quantity							1410050			0
S3	2000	2000	2000	2	0	2	Export	740	Suriname	SUR	528	Netherlands	NLD								79	OTHR.TRANSPORT EQUIPMENT	1	No Quantity							259355			0
S3	2000	2000	2000	2	0	2	Export	740	Suriname	SUR	530	Neth. Antilles	ANT								79	OTHR.TRANSPORT EQUIPMENT	1	No Quantity							255771			0
S3	2000	2000	2000	2	0	2	Export	740	Suriname	SUR	724	Spain	ESP								79	OTHR.TRANSPORT EQUIPMENT	1	No Quantity							5734			0
S3	2000	2000	2000	2	0	2	Export	740	Suriname	SUR	780	Trinidad and Tobago	TTO								79	OTHR.TRANSPORT EQUIPMENT	1	No Quantity							2300			0
S3	2000	2000	2000	2	0	2	Export	740	Suriname	SUR	842	USA	USA								79	OTHR.TRANSPORT EQUIPMENT	1	No Quantity							85772			0
S3	2000	2000	2000	2	0	2	Export	748	Swaziland	SWZ	0	World	WLD								79	OTHR.TRANSPORT EQUIPMENT	1	No Quantity							98076			0
S3	2000	2000	2000	2	0	2	Export	748	Swaziland	SWZ	251	France	FRA								79	OTHR.TRANSPORT EQUIPMENT	1	No Quantity							34315			0
S3	2000	2000	2000	2	0	2	Export	748	Swaziland	SWZ	528	Netherlands	NLD								79	OTHR.TRANSPORT EQUIPMENT	1	No Quantity							2703			0
S3	2000	2000	2000	2	0	2	Export	748	Swaziland	SWZ	710	South Africa	ZAF								79	OTHR.TRANSPORT EQUIPMENT	1	No Quantity							60512			0
S3	2000	2000	2000	2	0	2	Export	748	Swaziland	SWZ	826	United Kingdom	GBR								79	OTHR.TRANSPORT EQUIPMENT	1	No Quantity							429			0
S3	2000	2000	2000	2	0	2	Export	748	Swaziland	SWZ	842	USA	USA								79	OTHR.TRANSPORT EQUIPMENT	1	No Quantity							117			0
S3	2000	2000	2000	2	0	2	Export	740	Suriname	SUR	0	World	WLD								81	PREFAB BUILDGS,FTTNG ETC	1	No Quantity							71062			0
S3	2000	2000	2000	2	0	2	Export	740	Suriname	SUR	76	Brazil	BRA								81	PREFAB BUILDGS,FTTNG ETC	1	No Quantity							1100			0
S3	2000	2000	2000	2	0	2	Export	740	Suriname	SUR	214	Dominican Rep.	DOM								81	PREFAB BUILDGS,FTTNG ETC	1	No Quantity							693			0
S3	2000	2000	2000	2	0	2	Export	740	Suriname	SUR	251	France	FRA								81	PREFAB BUILDGS,FTTNG ETC	1	No Quantity							6			0
S3	2000	2000	2000	2	0	2	Export	740	Suriname	SUR	328	Guyana	GUY								81	PREFAB BUILDGS,FTTNG ETC	1	No Quantity							7870			0
S3	2000	2000	2000	2	0	2	Export	740	Suriname	SUR	528	Netherlands	NLD								81	PREFAB BUILDGS,FTTNG ETC	1	No Quantity							15226			0
S3	2000	2000	2000	2	0	2	Export	740	Suriname	SUR	530	Neth. Antilles	ANT								81	PREFAB BUILDGS,FTTNG ETC	1	No Quantity							45709			0
S3	2000	2000	2000	2	0	2	Export	740	Suriname	SUR	780	Trinidad and Tobago	TTO								81	PREFAB BUILDGS,FTTNG ETC	1	No Quantity							457			0
S3	2000	2000	2000	2	0	2	Export	748	Swaziland	SWZ	0	World	WLD								81	PREFAB BUILDGS,FTTNG ETC	1	No Quantity							141418			0
S3	2000	2000	2000	2	0	2	Export	748	Swaziland	SWZ	508	Mozambique	MOZ								81	PREFAB BUILDGS,FTTNG ETC	1	No Quantity							18106			0
S3	2000	2000	2000	2	0	2	Export	748	Swaziland	SWZ	710	South Africa	ZAF								81	PREFAB BUILDGS,FTTNG ETC	1	No Quantity							123312			0
S3	2000	2000	2000	2	0	2	Export	740	Suriname	SUR	0	World	WLD								82	FURNITURE,BEDDING,ETC.	1	No Quantity							61328			0
S3	2000	2000	2000	2	0	2	Export	740	Suriname	SUR	76	Brazil	BRA								82	FURNITURE,BEDDING,ETC.	1	No Quantity							1500			0
S3	2000	2000	2000	2	0	2	Export	740	Suriname	SUR	251	France	FRA								82	FURNITURE,BEDDING,ETC.	1	No Quantity							1950			0
S3	2000	2000	2000	2	0	2	Export	740	Suriname	SUR	328	Guyana	GUY								82	FURNITURE,BEDDING,ETC.	1	No Quantity							5733			0
S3	2000	2000	2000	2	0	2	Export	740	Suriname	SUR	528	Netherlands	NLD								82	FURNITURE,BEDDING,ETC.	1	No Quantity							5685			0
S3	2000	2000	2000	2	0	2	Export	740	Suriname	SUR	530	Neth. Antilles	ANT								82	FURNITURE,BEDDING,ETC.	1	No Quantity							9221			0
S3	2000	2000	2000	2	0	2	Export	740	Suriname	SUR	659	Saint Kitts and Nevis	KNA								82	FURNITURE,BEDDING,ETC.	1	No Quantity							250			0
S3	2000	2000	2000	2	0	2	Export	740	Suriname	SUR	780	Trinidad and Tobago	TTO								82	FURNITURE,BEDDING,ETC.	1	No Quantity							32977			0
S3	2000	2000	2000	2	0	2	Export	740	Suriname	SUR	842	USA	USA								82	FURNITURE,BEDDING,ETC.	1	No Quantity							4013			0
S3	2000	2000	2000	2	0	2	Export	748	Swaziland	SWZ	0	World	WLD								82	FURNITURE,BEDDING,ETC.	1	No Quantity							17004411			0
S3	2000	2000	2000	2	0	2	Export	748	Swaziland	SWZ	251	France	FRA								82	FURNITURE,BEDDING,ETC.	1	No Quantity							1388575			0
S3	2000	2000	2000	2	0	2	Export	748	Swaziland	SWZ	276	Germany	DEU								82	FURNITURE,BEDDING,ETC.	1	No Quantity							172			0
S3	2000	2000	2000	2	0	2	Export	748	Swaziland	SWZ	381	Italy	ITA								82	FURNITURE,BEDDING,ETC.	1	No Quantity							92675			0
S3	2000	2000	2000	2	0	2	Export	748	Swaziland	SWZ	508	Mozambique	MOZ								82	FURNITURE,BEDDING,ETC.	1	No Quantity							598637			0
S3	2000	2000	2000	2	0	2	Export	748	Swaziland	SWZ	710	South Africa	ZAF								82	FURNITURE,BEDDING,ETC.	1	No Quantity							4248831			0
S3	2000	2000	2000	2	0	2	Export	748	Swaziland	SWZ	724	Spain	ESP								82	FURNITURE,BEDDING,ETC.	1	No Quantity							220242			0
S3	2000	2000	2000	2	0	2	Export	748	Swaziland	SWZ	826	United Kingdom	GBR								82	FURNITURE,BEDDING,ETC.	1	No Quantity							5248519			0
S3	2000	2000	2000	2	0	2	Export	748	Swaziland	SWZ	842	USA	USA								82	FURNITURE,BEDDING,ETC.	1	No Quantity							5206760			0
S3	2000	2000	2000	2	0	2	Export	748	Swaziland	SWZ	0	World	WLD								83	TRAVEL GOODS,HANDBGS ETC	1	No Quantity							9098			0
S3	2000	2000	2000	2	0	2	Export	748	Swaziland	SWZ	72	Botswana	BWA								83	TRAVEL GOODS,HANDBGS ETC	1	No Quantity							311			0
S3	2000	2000	2000	2	0	2	Export	748	Swaziland	SWZ	508	Mozambique	MOZ								83	TRAVEL GOODS,HANDBGS ETC	1	No Quantity							858			0
S3	2000	2000	2000	2	0	2	Export	748	Swaziland	SWZ	710	South Africa	ZAF								83	TRAVEL GOODS,HANDBGS ETC	1	No Quantity							7885			0
S3	2000	2000	2000	2	0	2	Export	748	Swaziland	SWZ	826	United Kingdom	GBR								83	TRAVEL GOODS,HANDBGS ETC	1	No Quantity							43			0
S3	2000	2000	2000	2	0	2	Export	740	Suriname	SUR	0	World	WLD								84	CLOTHING AND ACCESSORIES	1	No Quantity							75119			0
S3	2000	2000	2000	2	0	2	Export	740	Suriname	SUR	76	Brazil	BRA								84	CLOTHING AND ACCESSORIES	1	No Quantity							250			0
S3	2000	2000	2000	2	0	2	Export	740	Suriname	SUR	214	Dominican Rep.	DOM								84	CLOTHING AND ACCESSORIES	1	No Quantity							332			0
S3	2000	2000	2000	2	0	2	Export	740	Suriname	SUR	328	Guyana	GUY								84	CLOTHING AND ACCESSORIES	1	No Quantity							54184			0
S3	2000	2000	2000	2	0	2	Export	740	Suriname	SUR	430	Liberia	LBR								84	CLOTHING AND ACCESSORIES	1	No Quantity							101			0
S3	2000	2000	2000	2	0	2	Export	740	Suriname	SUR	528	Netherlands	NLD								84	CLOTHING AND ACCESSORIES	1	No Quantity							14471			0
S3	2000	2000	2000	2	0	2	Export	740	Suriname	SUR	530	Neth. Antilles	ANT								84	CLOTHING AND ACCESSORIES	1	No Quantity							3376			0
S3	2000	2000	2000	2	0	2	Export	740	Suriname	SUR	659	Saint Kitts and Nevis	KNA								84	CLOTHING AND ACCESSORIES	1	No Quantity							570			0
S3	2000	2000	2000	2	0	2	Export	740	Suriname	SUR	710	South Africa	ZAF								84	CLOTHING AND ACCESSORIES	1	No Quantity							10			0
S3	2000	2000	2000	2	0	2	Export	740	Suriname	SUR	780	Trinidad and Tobago	TTO								84	CLOTHING AND ACCESSORIES	1	No Quantity							833			0
S3	2000	2000	2000	2	0	2	Export	740	Suriname	SUR	842	USA	USA								84	CLOTHING AND ACCESSORIES	1	No Quantity							808			0
S3	2000	2000	2000	2	0	2	Export	740	Suriname	SUR	899	Areas, nes									84	CLOTHING AND ACCESSORIES	1	No Quantity							185			0
S3	2000	2000	2000	2	0	2	Export	748	Swaziland	SWZ	0	World	WLD								84	CLOTHING AND ACCESSORIES	1	No Quantity							123827744			0
S3	2000	2000	2000	2	0	2	Export	748	Swaziland	SWZ	72	Botswana	BWA								84	CLOTHING AND ACCESSORIES	1	No Quantity							1100			0
S3	2000	2000	2000	2	0	2	Export	748	Swaziland	SWZ	124	Canada	CAN								84	CLOTHING AND ACCESSORIES	1	No Quantity							79051			0
S3	2000	2000	2000	2	0	2	Export	748	Swaziland	SWZ	344	China, Hong Kong SAR	HKG								84	CLOTHING AND ACCESSORIES	1	No Quantity							90430			0
S3	2000	2000	2000	2	0	2	Export	748	Swaziland	SWZ	508	Mozambique	MOZ								84	CLOTHING AND ACCESSORIES	1	No Quantity							1176850			0
S3	2000	2000	2000	2	0	2	Export	748	Swaziland	SWZ	516	Namibia	NAM								84	CLOTHING AND ACCESSORIES	1	No Quantity							151989			0
S3	2000	2000	2000	2	0	2	Export	748	Swaziland	SWZ	710	South Africa	ZAF								84	CLOTHING AND ACCESSORIES	1	No Quantity							52703608			0
S3	2000	2000	2000	2	0	2	Export	748	Swaziland	SWZ	826	United Kingdom	GBR								84	CLOTHING AND ACCESSORIES	1	No Quantity							2284208			0
S3	2000	2000	2000	2	0	2	Export	748	Swaziland	SWZ	842	USA	USA								84	CLOTHING AND ACCESSORIES	1	No Quantity							67340508			0
S3	2000	2000	2000	2	0	2	Export	740	Suriname	SUR	0	World	WLD								85	FOOTWEAR	1	No Quantity							40030			0
S3	2000	2000	2000	2	0	2	Export	740	Suriname	SUR	328	Guyana	GUY								85	FOOTWEAR	1	No Quantity							4660			0
S3	2000	2000	2000	2	0	2	Export	740	Suriname	SUR	528	Netherlands	NLD								85	FOOTWEAR	1	No Quantity							580			0
S3	2000	2000	2000	2	0	2	Export	740	Suriname	SUR	530	Neth. Antilles	ANT								85	FOOTWEAR	1	No Quantity							69			0
S3	2000	2000	2000	2	0	2	Export	740	Suriname	SUR	780	Trinidad and Tobago	TTO								85	FOOTWEAR	1	No Quantity							34691			0
S3	2000	2000	2000	2	0	2	Export	740	Suriname	SUR	842	USA	USA								85	FOOTWEAR	1	No Quantity							30			0
S3	2000	2000	2000	2	0	2	Export	748	Swaziland	SWZ	0	World	WLD								85	FOOTWEAR	1	No Quantity							89830			0
S3	2000	2000	2000	2	0	2	Export	748	Swaziland	SWZ	72	Botswana	BWA								85	FOOTWEAR	1	No Quantity							1613			0
S3	2000	2000	2000	2	0	2	Export	748	Swaziland	SWZ	508	Mozambique	MOZ								85	FOOTWEAR	1	No Quantity							14432			0
S3	2000	2000	2000	2	0	2	Export	748	Swaziland	SWZ	516	Namibia	NAM								85	FOOTWEAR	1	No Quantity							2548			0
S3	2000	2000	2000	2	0	2	Export	748	Swaziland	SWZ	710	South Africa	ZAF								85	FOOTWEAR	1	No Quantity							71238			0
S3	2000	2000	2000	2	0	2	Export	740	Suriname	SUR	0	World	WLD								87	SCIENTIFIC EQUIPMENT NES	1	No Quantity							489865			0
S3	2000	2000	2000	2	0	2	Export	740	Suriname	SUR	124	Canada	CAN								87	SCIENTIFIC EQUIPMENT NES	1	No Quantity							16462			0
S3	2000	2000	2000	2	0	2	Export	740	Suriname	SUR	251	France	FRA								87	SCIENTIFIC EQUIPMENT NES	1	No Quantity							8			0
S3	2000	2000	2000	2	0	2	Export	740	Suriname	SUR	392	Japan	JPN								87	SCIENTIFIC EQUIPMENT NES	1	No Quantity							30170			0
S3	2000	2000	2000	2	0	2	Export	740	Suriname	SUR	490	Other Asia, nes									87	SCIENTIFIC EQUIPMENT NES	1	No Quantity							640			0
S3	2000	2000	2000	2	0	2	Export	740	Suriname	SUR	528	Netherlands	NLD								87	SCIENTIFIC EQUIPMENT NES	1	No Quantity							45063			0
S3	2000	2000	2000	2	0	2	Export	740	Suriname	SUR	530	Neth. Antilles	ANT								87	SCIENTIFIC EQUIPMENT NES	1	No Quantity							6655			0
S3	2000	2000	2000	2	0	2	Export	740	Suriname	SUR	710	South Africa	ZAF								87	SCIENTIFIC EQUIPMENT NES	1	No Quantity							1000			0
S3	2000	2000	2000	2	0	2	Export	740	Suriname	SUR	780	Trinidad and Tobago	TTO								87	SCIENTIFIC EQUIPMENT NES	1	No Quantity							12058			0
S3	2000	2000	2000	2	0	2	Export	740	Suriname	SUR	842	USA	USA								87	SCIENTIFIC EQUIPMENT NES	1	No Quantity							311140			0
S3	2000	2000	2000	2	0	2	Export	740	Suriname	SUR	862	Venezuela	VEN								87	SCIENTIFIC EQUIPMENT NES	1	No Quantity							37460			0
S3	2000	2000	2000	2	0	2	Export	740	Suriname	SUR	899	Areas, nes									87	SCIENTIFIC EQUIPMENT NES	1	No Quantity							29209			0
S3	2000	2000	2000	2	0	2	Export	748	Swaziland	SWZ	0	World	WLD								87	SCIENTIFIC EQUIPMENT NES	1	No Quantity							415941			0
S3	2000	2000	2000	2	0	2	Export	748	Swaziland	SWZ	508	Mozambique	MOZ								87	SCIENTIFIC EQUIPMENT NES	1	No Quantity							71573			0
S3	2000	2000	2000	2	0	2	Export	748	Swaziland	SWZ	710	South Africa	ZAF								87	SCIENTIFIC EQUIPMENT NES	1	No Quantity							284801			0
S3	2000	2000	2000	2	0	2	Export	748	Swaziland	SWZ	826	United Kingdom	GBR								87	SCIENTIFIC EQUIPMENT NES	1	No Quantity							59566			0
S3	2000	2000	2000	2	0	2	Export	740	Suriname	SUR	0	World	WLD								88	PHOTO.APPARAT.NES;CLOCKS	1	No Quantity							76987			0
S3	2000	2000	2000	2	0	2	Export	740	Suriname	SUR	328	Guyana	GUY								88	PHOTO.APPARAT.NES;CLOCKS	1	No Quantity							550			0
S3	2000	2000	2000	2	0	2	Export	740	Suriname	SUR	528	Netherlands	NLD								88	PHOTO.APPARAT.NES;CLOCKS	1	No Quantity							71507			0
S3	2000	2000	2000	2	0	2	Export	740	Suriname	SUR	780	Trinidad and Tobago	TTO								88	PHOTO.APPARAT.NES;CLOCKS	1	No Quantity							5			0
S3	2000	2000	2000	2	0	2	Export	740	Suriname	SUR	842	USA	USA								88	PHOTO.APPARAT.NES;CLOCKS	1	No Quantity							4926			0
S3	2000	2000	2000	2	0	2	Export	748	Swaziland	SWZ	0	World	WLD								88	PHOTO.APPARAT.NES;CLOCKS	1	No Quantity							190050			0
S3	2000	2000	2000	2	0	2	Export	748	Swaziland	SWZ	508	Mozambique	MOZ								88	PHOTO.APPARAT.NES;CLOCKS	1	No Quantity							6577			0
S3	2000	2000	2000	2	0	2	Export	748	Swaziland	SWZ	710	South Africa	ZAF								88	PHOTO.APPARAT.NES;CLOCKS	1	No Quantity							183473			0
S3	2000	2000	2000	2	0	2	Export	740	Suriname	SUR	0	World	WLD								89	MISC MANUFCTRD GOODS NES	1	No Quantity							484333			0
S3	2000	2000	2000	2	0	2	Export	740	Suriname	SUR	36	Australia	AUS								89	MISC MANUFCTRD GOODS NES	1	No Quantity							976			0
S3	2000	2000	2000	2	0	2	Export	740	Suriname	SUR	52	Barbados	BRB								89	MISC MANUFCTRD GOODS NES	1	No Quantity							95			0
S3	2000	2000	2000	2	0	2	Export	740	Suriname	SUR	56	Belgium	BEL								89	MISC MANUFCTRD GOODS NES	1	No Quantity							235			0
S3	2000	2000	2000	2	0	2	Export	740	Suriname	SUR	76	Brazil	BRA								89	MISC MANUFCTRD GOODS NES	1	No Quantity							4972			0
S3	2000	2000	2000	2	0	2	Export	740	Suriname	SUR	156	China	CHN								89	MISC MANUFCTRD GOODS NES	1	No Quantity							182			0
S3	2000	2000	2000	2	0	2	Export	740	Suriname	SUR	214	Dominican Rep.	DOM								89	MISC MANUFCTRD GOODS NES	1	No Quantity							300			0
S3	2000	2000	2000	2	0	2	Export	740	Suriname	SUR	251	France	FRA								89	MISC MANUFCTRD GOODS NES	1	No Quantity							391			0
S3	2000	2000	2000	2	0	2	Export	740	Suriname	SUR	300	Greece	GRC								89	MISC MANUFCTRD GOODS NES	1	No Quantity							442			0
S3	2000	2000	2000	2	0	2	Export	740	Suriname	SUR	328	Guyana	GUY								89	MISC MANUFCTRD GOODS NES	1	No Quantity							103098			0
S3	2000	2000	2000	2	0	2	Export	740	Suriname	SUR	388	Jamaica	JAM								89	MISC MANUFCTRD GOODS NES	1	No Quantity							150			0
S3	2000	2000	2000	2	0	2	Export	740	Suriname	SUR	528	Netherlands	NLD								89	MISC MANUFCTRD GOODS NES	1	No Quantity							284570			0
S3	2000	2000	2000	2	0	2	Export	740	Suriname	SUR	530	Neth. Antilles	ANT								89	MISC MANUFCTRD GOODS NES	1	No Quantity							1218			0
S3	2000	2000	2000	2	0	2	Export	740	Suriname	SUR	659	Saint Kitts and Nevis	KNA								89	MISC MANUFCTRD GOODS NES	1	No Quantity							2900			0
S3	2000	2000	2000	2	0	2	Export	740	Suriname	SUR	710	South Africa	ZAF								89	MISC MANUFCTRD GOODS NES	1	No Quantity							50			0
S3	2000	2000	2000	2	0	2	Export	740	Suriname	SUR	724	Spain	ESP								89	MISC MANUFCTRD GOODS NES	1	No Quantity							9001			0
S3	2000	2000	2000	2	0	2	Export	740	Suriname	SUR	780	Trinidad and Tobago	TTO								89	MISC MANUFCTRD GOODS NES	1	No Quantity							43466			0
S3	2000	2000	2000	2	0	2	Export	740	Suriname	SUR	826	United Kingdom	GBR								89	MISC MANUFCTRD GOODS NES	1	No Quantity							815			0
S3	2000	2000	2000	2	0	2	Export	740	Suriname	SUR	842	USA	USA								89	MISC MANUFCTRD GOODS NES	1	No Quantity							16404			0
S3	2000	2000	2000	2	0	2	Export	740	Suriname	SUR	862	Venezuela	VEN								89	MISC MANUFCTRD GOODS NES	1	No Quantity							15068			0
S3	2000	2000	2000	2	0	2	Export	748	Swaziland	SWZ	0	World	WLD								89	MISC MANUFCTRD GOODS NES	1	No Quantity							32114201			0
S3	2000	2000	2000	2	0	2	Export	748	Swaziland	SWZ	4	Afghanistan	AFG								89	MISC MANUFCTRD GOODS NES	1	No Quantity							2641			0
S3	2000	2000	2000	2	0	2	Export	748	Swaziland	SWZ	32	Argentina	ARG								89	MISC MANUFCTRD GOODS NES	1	No Quantity							6564			0
S3	2000	2000	2000	2	0	2	Export	748	Swaziland	SWZ	36	Australia	AUS								89	MISC MANUFCTRD GOODS NES	1	No Quantity							34392			0
S3	2000	2000	2000	2	0	2	Export	748	Swaziland	SWZ	50	Bangladesh	BGD								89	MISC MANUFCTRD GOODS NES	1	No Quantity							2084			0
S3	2000	2000	2000	2	0	2	Export	748	Swaziland	SWZ	56	Belgium	BEL								89	MISC MANUFCTRD GOODS NES	1	No Quantity							12516			0
S3	2000	2000	2000	2	0	2	Export	748	Swaziland	SWZ	72	Botswana	BWA								89	MISC MANUFCTRD GOODS NES	1	No Quantity							3971			0
S3	2000	2000	2000	2	0	2	Export	748	Swaziland	SWZ	76	Brazil	BRA								89	MISC MANUFCTRD GOODS NES	1	No Quantity							5646			0
S3	2000	2000	2000	2	0	2	Export	748	Swaziland	SWZ	124	Canada	CAN								89	MISC MANUFCTRD GOODS NES	1	No Quantity							44960			0
S3	2000	2000	2000	2	0	2	Export	748	Swaziland	SWZ	156	China	CHN								89	MISC MANUFCTRD GOODS NES	1	No Quantity							25971			0
S3	2000	2000	2000	2	0	2	Export	748	Swaziland	SWZ	188	Costa Rica	CRI								89	MISC MANUFCTRD GOODS NES	1	No Quantity							2567			0
S3	2000	2000	2000	2	0	2	Export	748	Swaziland	SWZ	203	Czechia	CZE								89	MISC MANUFCTRD GOODS NES	1	No Quantity							761			0
S3	2000	2000	2000	2	0	2	Export	748	Swaziland	SWZ	251	France	FRA								89	MISC MANUFCTRD GOODS NES	1	No Quantity							11359			0
S3	2000	2000	2000	2	0	2	Export	748	Swaziland	SWZ	276	Germany	DEU								89	MISC MANUFCTRD GOODS NES	1	No Quantity							22436			0
S3	2000	2000	2000	2	0	2	Export	748	Swaziland	SWZ	300	Greece	GRC								89	MISC MANUFCTRD GOODS NES	1	No Quantity							3794			0
S3	2000	2000	2000	2	0	2	Export	748	Swaziland	SWZ	372	Ireland	IRL								89	MISC MANUFCTRD GOODS NES	1	No Quantity							286			0
S3	2000	2000	2000	2	0	2	Export	748	Swaziland	SWZ	381	Italy	ITA								89	MISC MANUFCTRD GOODS NES	1	No Quantity							34553			0
S3	2000	2000	2000	2	0	2	Export	748	Swaziland	SWZ	392	Japan	JPN								89	MISC MANUFCTRD GOODS NES	1	No Quantity							94197			0
S3	2000	2000	2000	2	0	2	Export	748	Swaziland	SWZ	404	Kenya	KEN								89	MISC MANUFCTRD GOODS NES	1	No Quantity							1428768			0
S3	2000	2000	2000	2	0	2	Export	748	Swaziland	SWZ	426	Lesotho	LSO								89	MISC MANUFCTRD GOODS NES	1	No Quantity							139			0
S3	2000	2000	2000	2	0	2	Export	748	Swaziland	SWZ	450	Madagascar	MDG								89	MISC MANUFCTRD GOODS NES	1	No Quantity							629199			0
S3	2000	2000	2000	2	0	2	Export	748	Swaziland	SWZ	454	Malawi	MWI								89	MISC MANUFCTRD GOODS NES	1	No Quantity							7203			0
S3	2000	2000	2000	2	0	2	Export	748	Swaziland	SWZ	480	Mauritius	MUS								89	MISC MANUFCTRD GOODS NES	1	No Quantity							2927126			0
S3	2000	2000	2000	2	0	2	Export	748	Swaziland	SWZ	508	Mozambique	MOZ								89	MISC MANUFCTRD GOODS NES	1	No Quantity							1317670			0
S3	2000	2000	2000	2	0	2	Export	748	Swaziland	SWZ	516	Namibia	NAM								89	MISC MANUFCTRD GOODS NES	1	No Quantity							1500			0
S3	2000	2000	2000	2	0	2	Export	748	Swaziland	SWZ	554	New Zealand	NZL								89	MISC MANUFCTRD GOODS NES	1	No Quantity							175			0
S3	2000	2000	2000	2	0	2	Export	748	Swaziland	SWZ	620	Portugal	PRT								89	MISC MANUFCTRD GOODS NES	1	No Quantity							26915			0
S3	2000	2000	2000	2	0	2	Export	748	Swaziland	SWZ	699	India	IND								89	MISC MANUFCTRD GOODS NES	1	No Quantity							71055			0
S3	2000	2000	2000	2	0	2	Export	748	Swaziland	SWZ	702	Singapore	SGP								89	MISC MANUFCTRD GOODS NES	1	No Quantity							1745			0
S3	2000	2000	2000	2	0	2	Export	748	Swaziland	SWZ	710	South Africa	ZAF								89	MISC MANUFCTRD GOODS NES	1	No Quantity							21332729			0
S3	2000	2000	2000	2	0	2	Export	748	Swaziland	SWZ	716	Zimbabwe	ZWE								89	MISC MANUFCTRD GOODS NES	1	No Quantity							1528904			0
S3	2000	2000	2000	2	0	2	Export	748	Swaziland	SWZ	757	Switzerland	CHE								89	MISC MANUFCTRD GOODS NES	1	No Quantity							92697			0
S3	2000	2000	2000	2	0	2	Export	748	Swaziland	SWZ	784	United Arab Emirates	ARE								89	MISC MANUFCTRD GOODS NES	1	No Quantity							9440			0
S3	2000	2000	2000	2	0	2	Export	748	Swaziland	SWZ	826	United Kingdom	GBR								89	MISC MANUFCTRD GOODS NES	1	No Quantity							221029			0
S3	2000	2000	2000	2	0	2	Export	748	Swaziland	SWZ	842	USA	USA								89	MISC MANUFCTRD GOODS NES	1	No Quantity							2208526			0
S3	2000	2000	2000	2	0	2	Export	748	Swaziland	SWZ	894	Zambia	ZMB								89	MISC MANUFCTRD GOODS NES	1	No Quantity							684			0
S3	2000	2000	2000	2	0	2	Export	740	Suriname	SUR	0	World	WLD								93	SPEC.TRANSACT.NOT CLASSD	1	No Quantity							460311685			0
S3	2000	2000	2000	2	0	2	Export	740	Suriname	SUR	8	Albania	ALB								93	SPEC.TRANSACT.NOT CLASSD	1	No Quantity							40891			0
S3	2000	2000	2000	2	0	2	Export	740	Suriname	SUR	32	Argentina	ARG								93	SPEC.TRANSACT.NOT CLASSD	1	No Quantity							40877			0
S3	2000	2000	2000	2	0	2	Export	740	Suriname	SUR	52	Barbados	BRB								93	SPEC.TRANSACT.NOT CLASSD	1	No Quantity							43792			0
S3	2000	2000	2000	2	0	2	Export	740	Suriname	SUR	56	Belgium	BEL								93	SPEC.TRANSACT.NOT CLASSD	1	No Quantity							94822			0
S3	2000	2000	2000	2	0	2	Export	740	Suriname	SUR	76	Brazil	BRA								93	SPEC.TRANSACT.NOT CLASSD	1	No Quantity							122089			0
S3	2000	2000	2000	2	0	2	Export	740	Suriname	SUR	124	Canada	CAN								93	SPEC.TRANSACT.NOT CLASSD	1	No Quantity							39107085			0
S3	2000	2000	2000	2	0	2	Export	740	Suriname	SUR	152	Chile	CHL								93	SPEC.TRANSACT.NOT CLASSD	1	No Quantity							11558			0
S3	2000	2000	2000	2	0	2	Export	740	Suriname	SUR	156	China	CHN								93	SPEC.TRANSACT.NOT CLASSD	1	No Quantity							1271458			0
S3	2000	2000	2000	2	0	2	Export	740	Suriname	SUR	170	Colombia	COL								93	SPEC.TRANSACT.NOT CLASSD	1	No Quantity							514			0
S3	2000	2000	2000	2	0	2	Export	740	Suriname	SUR	196	Cyprus	CYP								93	SPEC.TRANSACT.NOT CLASSD	1	No Quantity							28894			0
S3	2000	2000	2000	2	0	2	Export	740	Suriname	SUR	214	Dominican Rep.	DOM								93	SPEC.TRANSACT.NOT CLASSD	1	No Quantity							13943			0
S3	2000	2000	2000	2	0	2	Export	740	Suriname	SUR	246	Finland	FIN								93	SPEC.TRANSACT.NOT CLASSD	1	No Quantity							300			0
S3	2000	2000	2000	2	0	2	Export	740	Suriname	SUR	251	France	FRA								93	SPEC.TRANSACT.NOT CLASSD	1	No Quantity							352335			0
S3	2000	2000	2000	2	0	2	Export	740	Suriname	SUR	276	Germany	DEU								93	SPEC.TRANSACT.NOT CLASSD	1	No Quantity							3264			0
S3	2000	2000	2000	2	0	2	Export	740	Suriname	SUR	288	Ghana	GHA								93	SPEC.TRANSACT.NOT CLASSD	1	No Quantity							1156			0
S3	2000	2000	2000	2	0	2	Export	740	Suriname	SUR	300	Greece	GRC								93	SPEC.TRANSACT.NOT CLASSD	1	No Quantity							81271			0
S3	2000	2000	2000	2	0	2	Export	740	Suriname	SUR	308	Grenada	GRD								93	SPEC.TRANSACT.NOT CLASSD	1	No Quantity							13177			0
S3	2000	2000	2000	2	0	2	Export	740	Suriname	SUR	328	Guyana	GUY								93	SPEC.TRANSACT.NOT CLASSD	1	No Quantity							1620856			0
S3	2000	2000	2000	2	0	2	Export	740	Suriname	SUR	332	Haiti	HTI								93	SPEC.TRANSACT.NOT CLASSD	1	No Quantity							82694			0
S3	2000	2000	2000	2	0	2	Export	740	Suriname	SUR	344	China, Hong Kong SAR	HKG								93	SPEC.TRANSACT.NOT CLASSD	1	No Quantity							101406			0
S3	2000	2000	2000	2	0	2	Export	740	Suriname	SUR	360	Indonesia	IDN								93	SPEC.TRANSACT.NOT CLASSD	1	No Quantity							60280			0
S3	2000	2000	2000	2	0	2	Export	740	Suriname	SUR	372	Ireland	IRL								93	SPEC.TRANSACT.NOT CLASSD	1	No Quantity							3140			0
S3	2000	2000	2000	2	0	2	Export	740	Suriname	SUR	388	Jamaica	JAM								93	SPEC.TRANSACT.NOT CLASSD	1	No Quantity							18588			0
S3	2000	2000	2000	2	0	2	Export	740	Suriname	SUR	392	Japan	JPN								93	SPEC.TRANSACT.NOT CLASSD	1	No Quantity							14101			0
S3	2000	2000	2000	2	0	2	Export	740	Suriname	SUR	458	Malaysia	MYS								93	SPEC.TRANSACT.NOT CLASSD	1	No Quantity							75270			0
S3	2000	2000	2000	2	0	2	Export	740	Suriname	SUR	470	Malta	MLT								93	SPEC.TRANSACT.NOT CLASSD	1	No Quantity							19810			0
S3	2000	2000	2000	2	0	2	Export	740	Suriname	SUR	490	Other Asia, nes									93	SPEC.TRANSACT.NOT CLASSD	1	No Quantity							154278			0
S3	2000	2000	2000	2	0	2	Export	740	Suriname	SUR	516	Namibia	NAM								93	SPEC.TRANSACT.NOT CLASSD	1	No Quantity							7098			0
S3	2000	2000	2000	2	0	2	Export	740	Suriname	SUR	528	Netherlands	NLD								93	SPEC.TRANSACT.NOT CLASSD	1	No Quantity							3311249			0
S3	2000	2000	2000	2	0	2	Export	740	Suriname	SUR	530	Neth. Antilles	ANT								93	SPEC.TRANSACT.NOT CLASSD	1	No Quantity							352978			0
S3	2000	2000	2000	2	0	2	Export	740	Suriname	SUR	579	Norway	NOR								93	SPEC.TRANSACT.NOT CLASSD	1	No Quantity							6041			0
S3	2000	2000	2000	2	0	2	Export	740	Suriname	SUR	591	Panama	PAN								93	SPEC.TRANSACT.NOT CLASSD	1	No Quantity							24779			0
S3	2000	2000	2000	2	0	2	Export	740	Suriname	SUR	659	Saint Kitts and Nevis	KNA								93	SPEC.TRANSACT.NOT CLASSD	1	No Quantity							60			0
S3	2000	2000	2000	2	0	2	Export	740	Suriname	SUR	670	Saint Vincent and the Grenadines	VCT								93	SPEC.TRANSACT.NOT CLASSD	1	No Quantity							5881			0
S3	2000	2000	2000	2	0	2	Export	740	Suriname	SUR	699	India	IND								93	SPEC.TRANSACT.NOT CLASSD	1	No Quantity							3091			0
S3	2000	2000	2000	2	0	2	Export	740	Suriname	SUR	704	Viet Nam	VNM								93	SPEC.TRANSACT.NOT CLASSD	1	No Quantity							6000			0
S3	2000	2000	2000	2	0	2	Export	740	Suriname	SUR	724	Spain	ESP								93	SPEC.TRANSACT.NOT CLASSD	1	No Quantity							12470			0
S3	2000	2000	2000	2	0	2	Export	740	Suriname	SUR	752	Sweden	SWE								93	SPEC.TRANSACT.NOT CLASSD	1	No Quantity							100			0
S3	2000	2000	2000	2	0	2	Export	740	Suriname	SUR	780	Trinidad and Tobago	TTO								93	SPEC.TRANSACT.NOT CLASSD	1	No Quantity							294787			0
S3	2000	2000	2000	2	0	2	Export	740	Suriname	SUR	826	United Kingdom	GBR								93	SPEC.TRANSACT.NOT CLASSD	1	No Quantity							19362376			0
S3	2000	2000	2000	2	0	2	Export	740	Suriname	SUR	842	USA	USA								93	SPEC.TRANSACT.NOT CLASSD	1	No Quantity							979172			0
S3	2000	2000	2000	2	0	2	Export	740	Suriname	SUR	858	Uruguay	URY								93	SPEC.TRANSACT.NOT CLASSD	1	No Quantity							2125			0
S3	2000	2000	2000	2	0	2	Export	740	Suriname	SUR	862	Venezuela	VEN								93	SPEC.TRANSACT.NOT CLASSD	1	No Quantity							89903			0
S3	2000	2000	2000	2	0	2	Export	740	Suriname	SUR	899	Areas, nes									93	SPEC.TRANSACT.NOT CLASSD	1	No Quantity							392475725			0
S3	2000	2000	2000	2	0	2	Export	748	Swaziland	SWZ	0	World	WLD								93	SPEC.TRANSACT.NOT CLASSD	1	No Quantity							1974049			0
S3	2000	2000	2000	2	0	2	Export	748	Swaziland	SWZ	36	Australia	AUS								93	SPEC.TRANSACT.NOT CLASSD	1	No Quantity							501			0
S3	2000	2000	2000	2	0	2	Export	748	Swaziland	SWZ	48	Bahrain	BHR								93	SPEC.TRANSACT.NOT CLASSD	1	No Quantity							1626			0
S3	2000	2000	2000	2	0	2	Export	748	Swaziland	SWZ	56	Belgium	BEL								93	SPEC.TRANSACT.NOT CLASSD	1	No Quantity							2860			0
S3	2000	2000	2000	2	0	2	Export	748	Swaziland	SWZ	90	Solomon Isds	SLB								93	SPEC.TRANSACT.NOT CLASSD	1	No Quantity							3432			0
S3	2000	2000	2000	2	0	2	Export	748	Swaziland	SWZ	96	Brunei Darussalam	BRN								93	SPEC.TRANSACT.NOT CLASSD	1	No Quantity							11440			0
S3	2000	2000	2000	2	0	2	Export	748	Swaziland	SWZ	100	Bulgaria	BGR								93	SPEC.TRANSACT.NOT CLASSD	1	No Quantity							5832			0
S3	2000	2000	2000	2	0	2	Export	748	Swaziland	SWZ	112	Belarus	BLR								93	SPEC.TRANSACT.NOT CLASSD	1	No Quantity							5357			0
S3	2000	2000	2000	2	0	2	Export	748	Swaziland	SWZ	124	Canada	CAN								93	SPEC.TRANSACT.NOT CLASSD	1	No Quantity							15885			0
S3	2000	2000	2000	2	0	2	Export	748	Swaziland	SWZ	148	Chad	TCD								93	SPEC.TRANSACT.NOT CLASSD	1	No Quantity							1599			0
S3	2000	2000	2000	2	0	2	Export	748	Swaziland	SWZ	156	China	CHN								93	SPEC.TRANSACT.NOT CLASSD	1	No Quantity							62921			0
S3	2000	2000	2000	2	0	2	Export	748	Swaziland	SWZ	208	Denmark	DNK								93	SPEC.TRANSACT.NOT CLASSD	1	No Quantity							4576			0
S3	2000	2000	2000	2	0	2	Export	748	Swaziland	SWZ	242	Fiji	FJI								93	SPEC.TRANSACT.NOT CLASSD	1	No Quantity							1602			0
S3	2000	2000	2000	2	0	2	Export	748	Swaziland	SWZ	251	France	FRA								93	SPEC.TRANSACT.NOT CLASSD	1	No Quantity							28829			0
S3	2000	2000	2000	2	0	2	Export	748	Swaziland	SWZ	276	Germany	DEU								93	SPEC.TRANSACT.NOT CLASSD	1	No Quantity							8923			0
S3	2000	2000	2000	2	0	2	Export	748	Swaziland	SWZ	288	Ghana	GHA								93	SPEC.TRANSACT.NOT CLASSD	1	No Quantity							135028			0
S3	2000	2000	2000	2	0	2	Export	748	Swaziland	SWZ	372	Ireland	IRL								93	SPEC.TRANSACT.NOT CLASSD	1	No Quantity							10582			0
S3	2000	2000	2000	2	0	2	Export	748	Swaziland	SWZ	404	Kenya	KEN								93	SPEC.TRANSACT.NOT CLASSD	1	No Quantity							13285			0
S3	2000	2000	2000	2	0	2	Export	748	Swaziland	SWZ	426	Lesotho	LSO								93	SPEC.TRANSACT.NOT CLASSD	1	No Quantity							286			0
S3	2000	2000	2000	2	0	2	Export	748	Swaziland	SWZ	450	Madagascar	MDG								93	SPEC.TRANSACT.NOT CLASSD	1	No Quantity							1420			0
S3	2000	2000	2000	2	0	2	Export	748	Swaziland	SWZ	454	Malawi	MWI								93	SPEC.TRANSACT.NOT CLASSD	1	No Quantity							42472			0
S3	2000	2000	2000	2	0	2	Export	748	Swaziland	SWZ	480	Mauritius	MUS								93	SPEC.TRANSACT.NOT CLASSD	1	No Quantity							715			0
S3	2000	2000	2000	2	0	2	Export	748	Swaziland	SWZ	490	Other Asia, nes									93	SPEC.TRANSACT.NOT CLASSD	1	No Quantity							7937			0
S3	2000	2000	2000	2	0	2	Export	748	Swaziland	SWZ	508	Mozambique	MOZ								93	SPEC.TRANSACT.NOT CLASSD	1	No Quantity							173472			0
S3	2000	2000	2000	2	0	2	Export	748	Swaziland	SWZ	528	Netherlands	NLD								93	SPEC.TRANSACT.NOT CLASSD	1	No Quantity							2946			0
S3	2000	2000	2000	2	0	2	Export	748	Swaziland	SWZ	566	Nigeria	NGA								93	SPEC.TRANSACT.NOT CLASSD	1	No Quantity							19334			0
S3	2000	2000	2000	2	0	2	Export	748	Swaziland	SWZ	579	Norway	NOR								93	SPEC.TRANSACT.NOT CLASSD	1	No Quantity							3575			0
S3	2000	2000	2000	2	0	2	Export	748	Swaziland	SWZ	620	Portugal	PRT								93	SPEC.TRANSACT.NOT CLASSD	1	No Quantity							5720			0
S3	2000	2000	2000	2	0	2	Export	748	Swaziland	SWZ	646	Rwanda	RWA								93	SPEC.TRANSACT.NOT CLASSD	1	No Quantity							8580			0
S3	2000	2000	2000	2	0	2	Export	748	Swaziland	SWZ	682	Saudi Arabia	SAU								93	SPEC.TRANSACT.NOT CLASSD	1	No Quantity							2860			0
S3	2000	2000	2000	2	0	2	Export	748	Swaziland	SWZ	690	Seychelles	SYC								93	SPEC.TRANSACT.NOT CLASSD	1	No Quantity							429			0
S3	2000	2000	2000	2	0	2	Export	748	Swaziland	SWZ	694	Sierra Leone	SLE								93	SPEC.TRANSACT.NOT CLASSD	1	No Quantity							429			0
S3	2000	2000	2000	2	0	2	Export	748	Swaziland	SWZ	699	India	IND								93	SPEC.TRANSACT.NOT CLASSD	1	No Quantity							5772			0
S3	2000	2000	2000	2	0	2	Export	748	Swaziland	SWZ	710	South Africa	ZAF								93	SPEC.TRANSACT.NOT CLASSD	1	No Quantity							1153837			0
S3	2000	2000	2000	2	0	2	Export	748	Swaziland	SWZ	716	Zimbabwe	ZWE								93	SPEC.TRANSACT.NOT CLASSD	1	No Quantity							11598			0
S3	2000	2000	2000	2	0	2	Export	748	Swaziland	SWZ	736	Fmr Sudan	SDN								93	SPEC.TRANSACT.NOT CLASSD	1	No Quantity							6864			0
S3	2000	2000	2000	2	0	2	Export	748	Swaziland	SWZ	757	Switzerland	CHE								93	SPEC.TRANSACT.NOT CLASSD	1	No Quantity							5720			0
S3	2000	2000	2000	2	0	2	Export	748	Swaziland	SWZ	800	Uganda	UGA								93	SPEC.TRANSACT.NOT CLASSD	1	No Quantity							27828			0
S3	2000	2000	2000	2	0	2	Export	748	Swaziland	SWZ	826	United Kingdom	GBR								93	SPEC.TRANSACT.NOT CLASSD	1	No Quantity							93953			0
S3	2000	2000	2000	2	0	2	Export	748	Swaziland	SWZ	834	United Rep. of Tanzania	TZA								93	SPEC.TRANSACT.NOT CLASSD	1	No Quantity							4347			0
S3	2000	2000	2000	2	0	2	Export	748	Swaziland	SWZ	842	USA	USA								93	SPEC.TRANSACT.NOT CLASSD	1	No Quantity							50131			0
S3	2000	2000	2000	2	0	2	Export	748	Swaziland	SWZ	894	Zambia	ZMB								93	SPEC.TRANSACT.NOT CLASSD	1	No Quantity							29545			0
S3	2000	2000	2000	2	0	2	Export	748	Swaziland	SWZ	0	World	WLD								96	COIN NONGOLD NONCURRENT	1	No Quantity							2906			0
S3	2000	2000	2000	2	0	2	Export	748	Swaziland	SWZ	710	South Africa	ZAF								96	COIN NONGOLD NONCURRENT	1	No Quantity							2906			0
S3	2000	2000	2000	2	0	2	Export	748	Swaziland	SWZ	0	World	WLD								97	GOLD,NONMONTRY EXCL ORES	1	No Quantity							3261			0
S3	2000	2000	2000	2	0	2	Export	748	Swaziland	SWZ	710	South Africa	ZAF								97	GOLD,NONMONTRY EXCL ORES	1	No Quantity							3261			0
