# Supplementary material for: Core-periphery structure in sectoral international trade networks: A new approach to an old theory
Source: PLoS One. 2020 Apr 2;15(4):e0229547. doi: 10.1371/journal.pone.0229547 (PMC7117750; doi:10.1371/journal.pone.0229547)
Supplement: S7 File — (ZIP) [file pone.0229547.s007.zip › S7_File/RawData 2000/comtrade (69).csv]

Classification	Year	Period	Period Desc.	Aggregate Level	Is Leaf Code	Trade Flow Code	Trade Flow	Reporter Code	Reporter	Reporter ISO	Partner Code	Partner	Partner ISO	2nd Partner Code	2nd Partner	2nd Partner ISO	Customs Proc. Code	Customs	Mode of Transport Code	Mode of Transport	Commodity Code	Commodity	Qty Unit Code	Qty Unit	Qty	Alt Qty Unit Code	Alt Qty Unit	Alt Qty	Netweight (kg)	Gross weight (kg)	Trade Value (US$)	CIF Trade Value (US$)	FOB Trade Value (US$)	Flag
S3	2000	2000	2000	2	0	2	Export	752	Sweden	SWE	0	World	WLD								00	LIVE ANIMALS	1	No Quantity							10302352			0
S3	2000	2000	2000	2	0	2	Export	752	Sweden	SWE	36	Australia	AUS								00	LIVE ANIMALS	1	No Quantity							8621			0
S3	2000	2000	2000	2	0	2	Export	752	Sweden	SWE	48	Bahrain	BHR								00	LIVE ANIMALS	1	No Quantity							546			0
S3	2000	2000	2000	2	0	2	Export	752	Sweden	SWE	56	Belgium	BEL								00	LIVE ANIMALS	1	No Quantity							3274			0
S3	2000	2000	2000	2	0	2	Export	752	Sweden	SWE	116	Cambodia	KHM								00	LIVE ANIMALS	1	No Quantity							546			0
S3	2000	2000	2000	2	0	2	Export	752	Sweden	SWE	124	Canada	CAN								00	LIVE ANIMALS	1	No Quantity							8075			0
S3	2000	2000	2000	2	0	2	Export	752	Sweden	SWE	156	China	CHN								00	LIVE ANIMALS	1	No Quantity							314610			0
S3	2000	2000	2000	2	0	2	Export	752	Sweden	SWE	203	Czechia	CZE								00	LIVE ANIMALS	1	No Quantity							1419			0
S3	2000	2000	2000	2	0	2	Export	752	Sweden	SWE	208	Denmark	DNK								00	LIVE ANIMALS	1	No Quantity							2790566			0
S3	2000	2000	2000	2	0	2	Export	752	Sweden	SWE	233	Estonia	EST								00	LIVE ANIMALS	1	No Quantity							28700			0
S3	2000	2000	2000	2	0	2	Export	752	Sweden	SWE	234	Faeroe Isds	FRO								00	LIVE ANIMALS	1	No Quantity							42341			0
S3	2000	2000	2000	2	0	2	Export	752	Sweden	SWE	246	Finland	FIN								00	LIVE ANIMALS	1	No Quantity							193917			0
S3	2000	2000	2000	2	0	2	Export	752	Sweden	SWE	251	France	FRA								00	LIVE ANIMALS	1	No Quantity							13641			0
S3	2000	2000	2000	2	0	2	Export	752	Sweden	SWE	258	French Polynesia	PYF								00	LIVE ANIMALS	1	No Quantity							109			0
S3	2000	2000	2000	2	0	2	Export	752	Sweden	SWE	276	Germany	DEU								00	LIVE ANIMALS	1	No Quantity							1056120			0
S3	2000	2000	2000	2	0	2	Export	752	Sweden	SWE	344	China, Hong Kong SAR	HKG								00	LIVE ANIMALS	1	No Quantity							218			0
S3	2000	2000	2000	2	0	2	Export	752	Sweden	SWE	348	Hungary	HUN								00	LIVE ANIMALS	1	No Quantity							6438			0
S3	2000	2000	2000	2	0	2	Export	752	Sweden	SWE	352	Iceland	ISL								00	LIVE ANIMALS	1	No Quantity							1310			0
S3	2000	2000	2000	2	0	2	Export	752	Sweden	SWE	360	Indonesia	IDN								00	LIVE ANIMALS	1	No Quantity							1746			0
S3	2000	2000	2000	2	0	2	Export	752	Sweden	SWE	376	Israel	ISR								00	LIVE ANIMALS	1	No Quantity							218			0
S3	2000	2000	2000	2	0	2	Export	752	Sweden	SWE	381	Italy	ITA								00	LIVE ANIMALS	1	No Quantity							104870			0
S3	2000	2000	2000	2	0	2	Export	752	Sweden	SWE	392	Japan	JPN								00	LIVE ANIMALS	1	No Quantity							5784			0
S3	2000	2000	2000	2	0	2	Export	752	Sweden	SWE	428	Latvia	LVA								00	LIVE ANIMALS	1	No Quantity							26954			0
S3	2000	2000	2000	2	0	2	Export	752	Sweden	SWE	440	Lithuania	LTU								00	LIVE ANIMALS	1	No Quantity							3056			0
S3	2000	2000	2000	2	0	2	Export	752	Sweden	SWE	458	Malaysia	MYS								00	LIVE ANIMALS	1	No Quantity							218			0
S3	2000	2000	2000	2	0	2	Export	752	Sweden	SWE	470	Malta	MLT								00	LIVE ANIMALS	1	No Quantity							198391			0
S3	2000	2000	2000	2	0	2	Export	752	Sweden	SWE	504	Morocco	MAR								00	LIVE ANIMALS	1	No Quantity							3601			0
S3	2000	2000	2000	2	0	2	Export	752	Sweden	SWE	508	Mozambique	MOZ								00	LIVE ANIMALS	1	No Quantity							2183			0
S3	2000	2000	2000	2	0	2	Export	752	Sweden	SWE	528	Netherlands	NLD								00	LIVE ANIMALS	1	No Quantity							606849			0
S3	2000	2000	2000	2	0	2	Export	752	Sweden	SWE	554	New Zealand	NZL								00	LIVE ANIMALS	1	No Quantity							3710			0
S3	2000	2000	2000	2	0	2	Export	752	Sweden	SWE	579	Norway	NOR								00	LIVE ANIMALS	1	No Quantity							2720507			0
S3	2000	2000	2000	2	0	2	Export	752	Sweden	SWE	608	Philippines	PHL								00	LIVE ANIMALS	1	No Quantity							982			0
S3	2000	2000	2000	2	0	2	Export	752	Sweden	SWE	616	Poland	POL								00	LIVE ANIMALS	1	No Quantity							96140			0
S3	2000	2000	2000	2	0	2	Export	752	Sweden	SWE	643	Russian Federation	RUS								00	LIVE ANIMALS	1	No Quantity							88719			0
S3	2000	2000	2000	2	0	2	Export	752	Sweden	SWE	682	Saudi Arabia	SAU								00	LIVE ANIMALS	1	No Quantity							262557			0
S3	2000	2000	2000	2	0	2	Export	752	Sweden	SWE	699	India	IND								00	LIVE ANIMALS	1	No Quantity							109			0
S3	2000	2000	2000	2	0	2	Export	752	Sweden	SWE	702	Singapore	SGP								00	LIVE ANIMALS	1	No Quantity							40267			0
S3	2000	2000	2000	2	0	2	Export	752	Sweden	SWE	705	Slovenia	SVN								00	LIVE ANIMALS	1	No Quantity							30664			0
S3	2000	2000	2000	2	0	2	Export	752	Sweden	SWE	710	South Africa	ZAF								00	LIVE ANIMALS	1	No Quantity							1528			0
S3	2000	2000	2000	2	0	2	Export	752	Sweden	SWE	716	Zimbabwe	ZWE								00	LIVE ANIMALS	1	No Quantity							337635			0
S3	2000	2000	2000	2	0	2	Export	752	Sweden	SWE	757	Switzerland	CHE								00	LIVE ANIMALS	1	No Quantity							77479			0
S3	2000	2000	2000	2	0	2	Export	752	Sweden	SWE	764	Thailand	THA								00	LIVE ANIMALS	1	No Quantity							1637			0
S3	2000	2000	2000	2	0	2	Export	752	Sweden	SWE	784	United Arab Emirates	ARE								00	LIVE ANIMALS	1	No Quantity							764			0
S3	2000	2000	2000	2	0	2	Export	752	Sweden	SWE	842	USA	USA								00	LIVE ANIMALS	1	No Quantity							1215007			0
S3	2000	2000	2000	2	0	2	Export	752	Sweden	SWE	891	Serbia and Montenegro	SCG								00	LIVE ANIMALS	1	No Quantity							327			0
S3	2000	2000	2000	2	0	2	Export	757	Switzerland	CHE	0	World	WLD								00	LIVE ANIMALS	1	No Quantity							5791808			0
S3	2000	2000	2000	2	0	2	Export	757	Switzerland	CHE	36	Australia	AUS								00	LIVE ANIMALS	1	No Quantity							3550			0
S3	2000	2000	2000	2	0	2	Export	757	Switzerland	CHE	40	Austria	AUT								00	LIVE ANIMALS	1	No Quantity							66231			0
S3	2000	2000	2000	2	0	2	Export	757	Switzerland	CHE	56	Belgium	BEL								00	LIVE ANIMALS	1	No Quantity							317353			0
S3	2000	2000	2000	2	0	2	Export	757	Switzerland	CHE	124	Canada	CAN								00	LIVE ANIMALS	1	No Quantity							55078			0
S3	2000	2000	2000	2	0	2	Export	757	Switzerland	CHE	152	Chile	CHL								00	LIVE ANIMALS	1	No Quantity							651			0
S3	2000	2000	2000	2	0	2	Export	757	Switzerland	CHE	156	China	CHN								00	LIVE ANIMALS	1	No Quantity							6			0
S3	2000	2000	2000	2	0	2	Export	757	Switzerland	CHE	191	Croatia	HRV								00	LIVE ANIMALS	1	No Quantity							5916			0
S3	2000	2000	2000	2	0	2	Export	757	Switzerland	CHE	203	Czechia	CZE								00	LIVE ANIMALS	1	No Quantity							36787			0
S3	2000	2000	2000	2	0	2	Export	757	Switzerland	CHE	208	Denmark	DNK								00	LIVE ANIMALS	1	No Quantity							96192			0
S3	2000	2000	2000	2	0	2	Export	757	Switzerland	CHE	251	France	FRA								00	LIVE ANIMALS	1	No Quantity							1107207			0
S3	2000	2000	2000	2	0	2	Export	757	Switzerland	CHE	276	Germany	DEU								00	LIVE ANIMALS	1	No Quantity							1475251			0
S3	2000	2000	2000	2	0	2	Export	757	Switzerland	CHE	300	Greece	GRC								00	LIVE ANIMALS	1	No Quantity							21669			0
S3	2000	2000	2000	2	0	2	Export	757	Switzerland	CHE	348	Hungary	HUN								00	LIVE ANIMALS	1	No Quantity							13429			0
S3	2000	2000	2000	2	0	2	Export	757	Switzerland	CHE	372	Ireland	IRL								00	LIVE ANIMALS	1	No Quantity							54428			0
S3	2000	2000	2000	2	0	2	Export	757	Switzerland	CHE	376	Israel	ISR								00	LIVE ANIMALS	1	No Quantity							947			0
S3	2000	2000	2000	2	0	2	Export	757	Switzerland	CHE	381	Italy	ITA								00	LIVE ANIMALS	1	No Quantity							248200			0
S3	2000	2000	2000	2	0	2	Export	757	Switzerland	CHE	392	Japan	JPN								00	LIVE ANIMALS	1	No Quantity							235234			0
S3	2000	2000	2000	2	0	2	Export	757	Switzerland	CHE	414	Kuwait	KWT								00	LIVE ANIMALS	1	No Quantity							1242			0
S3	2000	2000	2000	2	0	2	Export	757	Switzerland	CHE	442	Luxembourg	LUX								00	LIVE ANIMALS	1	No Quantity							2958			0
S3	2000	2000	2000	2	0	2	Export	757	Switzerland	CHE	458	Malaysia	MYS								00	LIVE ANIMALS	1	No Quantity							15766			0
S3	2000	2000	2000	2	0	2	Export	757	Switzerland	CHE	470	Malta	MLT								00	LIVE ANIMALS	1	No Quantity							1420			0
S3	2000	2000	2000	2	0	2	Export	757	Switzerland	CHE	484	Mexico	MEX								00	LIVE ANIMALS	1	No Quantity							38318			0
S3	2000	2000	2000	2	0	2	Export	757	Switzerland	CHE	496	Mongolia	MNG								00	LIVE ANIMALS	1	No Quantity							2130			0
S3	2000	2000	2000	2	0	2	Export	757	Switzerland	CHE	528	Netherlands	NLD								00	LIVE ANIMALS	1	No Quantity							198270			0
S3	2000	2000	2000	2	0	2	Export	757	Switzerland	CHE	586	Pakistan	PAK								00	LIVE ANIMALS	1	No Quantity							5233			0
S3	2000	2000	2000	2	0	2	Export	757	Switzerland	CHE	616	Poland	POL								00	LIVE ANIMALS	1	No Quantity							65100			0
S3	2000	2000	2000	2	0	2	Export	757	Switzerland	CHE	620	Portugal	PRT								00	LIVE ANIMALS	1	No Quantity							12483			0
S3	2000	2000	2000	2	0	2	Export	757	Switzerland	CHE	643	Russian Federation	RUS								00	LIVE ANIMALS	1	No Quantity							1725			0
S3	2000	2000	2000	2	0	2	Export	757	Switzerland	CHE	682	Saudi Arabia	SAU								00	LIVE ANIMALS	1	No Quantity							5324			0
S3	2000	2000	2000	2	0	2	Export	757	Switzerland	CHE	702	Singapore	SGP								00	LIVE ANIMALS	1	No Quantity							9466			0
S3	2000	2000	2000	2	0	2	Export	757	Switzerland	CHE	703	Slovakia	SVK								00	LIVE ANIMALS	1	No Quantity							18044			0
S3	2000	2000	2000	2	0	2	Export	757	Switzerland	CHE	724	Spain	ESP								00	LIVE ANIMALS	1	No Quantity							82529			0
S3	2000	2000	2000	2	0	2	Export	757	Switzerland	CHE	752	Sweden	SWE								00	LIVE ANIMALS	1	No Quantity							15441			0
S3	2000	2000	2000	2	0	2	Export	757	Switzerland	CHE	764	Thailand	THA								00	LIVE ANIMALS	1	No Quantity							28902			0
S3	2000	2000	2000	2	0	2	Export	757	Switzerland	CHE	784	United Arab Emirates	ARE								00	LIVE ANIMALS	1	No Quantity							232205			0
S3	2000	2000	2000	2	0	2	Export	757	Switzerland	CHE	788	Tunisia	TUN								00	LIVE ANIMALS	1	No Quantity							26149			0
S3	2000	2000	2000	2	0	2	Export	757	Switzerland	CHE	826	United Kingdom	GBR								00	LIVE ANIMALS	1	No Quantity							190700			0
S3	2000	2000	2000	2	0	2	Export	757	Switzerland	CHE	842	USA	USA								00	LIVE ANIMALS	1	No Quantity							333552			0
S3	2000	2000	2000	2	0	2	Export	757	Switzerland	CHE	891	Serbia and Montenegro	SCG								00	LIVE ANIMALS	1	No Quantity							766721			0
S3	2000	2000	2000	2	0	2	Export	752	Sweden	SWE	0	World	WLD								01	MEAT, MEAT PREPARATIONS	1	No Quantity							82103117			0
S3	2000	2000	2000	2	0	2	Export	752	Sweden	SWE	8	Albania	ALB								01	MEAT, MEAT PREPARATIONS	1	No Quantity							30883			0
S3	2000	2000	2000	2	0	2	Export	752	Sweden	SWE	24	Angola	AGO								01	MEAT, MEAT PREPARATIONS	1	No Quantity							9276			0
S3	2000	2000	2000	2	0	2	Export	752	Sweden	SWE	36	Australia	AUS								01	MEAT, MEAT PREPARATIONS	1	No Quantity							51180			0
S3	2000	2000	2000	2	0	2	Export	752	Sweden	SWE	40	Austria	AUT								01	MEAT, MEAT PREPARATIONS	1	No Quantity							297477			0
S3	2000	2000	2000	2	0	2	Export	752	Sweden	SWE	56	Belgium	BEL								01	MEAT, MEAT PREPARATIONS	1	No Quantity							80426			0
S3	2000	2000	2000	2	0	2	Export	752	Sweden	SWE	76	Brazil	BRA								01	MEAT, MEAT PREPARATIONS	1	No Quantity							38740			0
S3	2000	2000	2000	2	0	2	Export	752	Sweden	SWE	96	Brunei Darussalam	BRN								01	MEAT, MEAT PREPARATIONS	1	No Quantity							26845			0
S3	2000	2000	2000	2	0	2	Export	752	Sweden	SWE	100	Bulgaria	BGR								01	MEAT, MEAT PREPARATIONS	1	No Quantity							16260			0
S3	2000	2000	2000	2	0	2	Export	752	Sweden	SWE	156	China	CHN								01	MEAT, MEAT PREPARATIONS	1	No Quantity							974166			0
S3	2000	2000	2000	2	0	2	Export	752	Sweden	SWE	192	Cuba	CUB								01	MEAT, MEAT PREPARATIONS	1	No Quantity							109			0
S3	2000	2000	2000	2	0	2	Export	752	Sweden	SWE	196	Cyprus	CYP								01	MEAT, MEAT PREPARATIONS	1	No Quantity							6875			0
S3	2000	2000	2000	2	0	2	Export	752	Sweden	SWE	203	Czechia	CZE								01	MEAT, MEAT PREPARATIONS	1	No Quantity							143610			0
S3	2000	2000	2000	2	0	2	Export	752	Sweden	SWE	208	Denmark	DNK								01	MEAT, MEAT PREPARATIONS	1	No Quantity							9608748			0
S3	2000	2000	2000	2	0	2	Export	752	Sweden	SWE	233	Estonia	EST								01	MEAT, MEAT PREPARATIONS	1	No Quantity							2772888			0
S3	2000	2000	2000	2	0	2	Export	752	Sweden	SWE	234	Faeroe Isds	FRO								01	MEAT, MEAT PREPARATIONS	1	No Quantity							111963			0
S3	2000	2000	2000	2	0	2	Export	752	Sweden	SWE	246	Finland	FIN								01	MEAT, MEAT PREPARATIONS	1	No Quantity							18477951			0
S3	2000	2000	2000	2	0	2	Export	752	Sweden	SWE	251	France	FRA								01	MEAT, MEAT PREPARATIONS	1	No Quantity							5690149			0
S3	2000	2000	2000	2	0	2	Export	752	Sweden	SWE	276	Germany	DEU								01	MEAT, MEAT PREPARATIONS	1	No Quantity							5394854			0
S3	2000	2000	2000	2	0	2	Export	752	Sweden	SWE	288	Ghana	GHA								01	MEAT, MEAT PREPARATIONS	1	No Quantity							408567			0
S3	2000	2000	2000	2	0	2	Export	752	Sweden	SWE	300	Greece	GRC								01	MEAT, MEAT PREPARATIONS	1	No Quantity							11676			0
S3	2000	2000	2000	2	0	2	Export	752	Sweden	SWE	340	Honduras	HND								01	MEAT, MEAT PREPARATIONS	1	No Quantity							218			0
S3	2000	2000	2000	2	0	2	Export	752	Sweden	SWE	344	China, Hong Kong SAR	HKG								01	MEAT, MEAT PREPARATIONS	1	No Quantity							148193			0
S3	2000	2000	2000	2	0	2	Export	752	Sweden	SWE	348	Hungary	HUN								01	MEAT, MEAT PREPARATIONS	1	No Quantity							560907			0
S3	2000	2000	2000	2	0	2	Export	752	Sweden	SWE	352	Iceland	ISL								01	MEAT, MEAT PREPARATIONS	1	No Quantity							142409			0
S3	2000	2000	2000	2	0	2	Export	752	Sweden	SWE	372	Ireland	IRL								01	MEAT, MEAT PREPARATIONS	1	No Quantity							137389			0
S3	2000	2000	2000	2	0	2	Export	752	Sweden	SWE	381	Italy	ITA								01	MEAT, MEAT PREPARATIONS	1	No Quantity							743147			0
S3	2000	2000	2000	2	0	2	Export	752	Sweden	SWE	392	Japan	JPN								01	MEAT, MEAT PREPARATIONS	1	No Quantity							2883214			0
S3	2000	2000	2000	2	0	2	Export	752	Sweden	SWE	410	Rep. of Korea	KOR								01	MEAT, MEAT PREPARATIONS	1	No Quantity							3203389			0
S3	2000	2000	2000	2	0	2	Export	752	Sweden	SWE	428	Latvia	LVA								01	MEAT, MEAT PREPARATIONS	1	No Quantity							143610			0
S3	2000	2000	2000	2	0	2	Export	752	Sweden	SWE	440	Lithuania	LTU								01	MEAT, MEAT PREPARATIONS	1	No Quantity							197081			0
S3	2000	2000	2000	2	0	2	Export	752	Sweden	SWE	458	Malaysia	MYS								01	MEAT, MEAT PREPARATIONS	1	No Quantity							30664			0
S3	2000	2000	2000	2	0	2	Export	752	Sweden	SWE	484	Mexico	MEX								01	MEAT, MEAT PREPARATIONS	1	No Quantity							1006904			0
S3	2000	2000	2000	2	0	2	Export	752	Sweden	SWE	490	Other Asia, nes									01	MEAT, MEAT PREPARATIONS	1	No Quantity							216724			0
S3	2000	2000	2000	2	0	2	Export	752	Sweden	SWE	528	Netherlands	NLD								01	MEAT, MEAT PREPARATIONS	1	No Quantity							2087141			0
S3	2000	2000	2000	2	0	2	Export	752	Sweden	SWE	579	Norway	NOR								01	MEAT, MEAT PREPARATIONS	1	No Quantity							4941109			0
S3	2000	2000	2000	2	0	2	Export	752	Sweden	SWE	608	Philippines	PHL								01	MEAT, MEAT PREPARATIONS	1	No Quantity							119820			0
S3	2000	2000	2000	2	0	2	Export	752	Sweden	SWE	616	Poland	POL								01	MEAT, MEAT PREPARATIONS	1	No Quantity							400710			0
S3	2000	2000	2000	2	0	2	Export	752	Sweden	SWE	620	Portugal	PRT								01	MEAT, MEAT PREPARATIONS	1	No Quantity							45396			0
S3	2000	2000	2000	2	0	2	Export	752	Sweden	SWE	642	Romania	ROU								01	MEAT, MEAT PREPARATIONS	1	No Quantity							60237			0
S3	2000	2000	2000	2	0	2	Export	752	Sweden	SWE	643	Russian Federation	RUS								01	MEAT, MEAT PREPARATIONS	1	No Quantity							1438606			0
S3	2000	2000	2000	2	0	2	Export	752	Sweden	SWE	694	Sierra Leone	SLE								01	MEAT, MEAT PREPARATIONS	1	No Quantity							43105			0
S3	2000	2000	2000	2	0	2	Export	752	Sweden	SWE	702	Singapore	SGP								01	MEAT, MEAT PREPARATIONS	1	No Quantity							3158102			0
S3	2000	2000	2000	2	0	2	Export	752	Sweden	SWE	703	Slovakia	SVK								01	MEAT, MEAT PREPARATIONS	1	No Quantity							45615			0
S3	2000	2000	2000	2	0	2	Export	752	Sweden	SWE	724	Spain	ESP								01	MEAT, MEAT PREPARATIONS	1	No Quantity							332943			0
S3	2000	2000	2000	2	0	2	Export	752	Sweden	SWE	757	Switzerland	CHE								01	MEAT, MEAT PREPARATIONS	1	No Quantity							101269			0
S3	2000	2000	2000	2	0	2	Export	752	Sweden	SWE	784	United Arab Emirates	ARE								01	MEAT, MEAT PREPARATIONS	1	No Quantity							17678			0
S3	2000	2000	2000	2	0	2	Export	752	Sweden	SWE	792	Turkey	TUR								01	MEAT, MEAT PREPARATIONS	1	No Quantity							109			0
S3	2000	2000	2000	2	0	2	Export	752	Sweden	SWE	807	North Macedonia	MKD								01	MEAT, MEAT PREPARATIONS	1	No Quantity							22698			0
S3	2000	2000	2000	2	0	2	Export	752	Sweden	SWE	826	United Kingdom	GBR								01	MEAT, MEAT PREPARATIONS	1	No Quantity							15140446			0
S3	2000	2000	2000	2	0	2	Export	752	Sweden	SWE	842	USA	USA								01	MEAT, MEAT PREPARATIONS	1	No Quantity							581641			0
S3	2000	2000	2000	2	0	2	Export	757	Switzerland	CHE	0	World	WLD								01	MEAT, MEAT PREPARATIONS	1	No Quantity							13880443			0
S3	2000	2000	2000	2	0	2	Export	757	Switzerland	CHE	24	Angola	AGO								01	MEAT, MEAT PREPARATIONS	1	No Quantity							1136			0
S3	2000	2000	2000	2	0	2	Export	757	Switzerland	CHE	31	Azerbaijan	AZE								01	MEAT, MEAT PREPARATIONS	1	No Quantity							4393			0
S3	2000	2000	2000	2	0	2	Export	757	Switzerland	CHE	40	Austria	AUT								01	MEAT, MEAT PREPARATIONS	1	No Quantity							425600			0
S3	2000	2000	2000	2	0	2	Export	757	Switzerland	CHE	48	Bahrain	BHR								01	MEAT, MEAT PREPARATIONS	1	No Quantity							6656			0
S3	2000	2000	2000	2	0	2	Export	757	Switzerland	CHE	56	Belgium	BEL								01	MEAT, MEAT PREPARATIONS	1	No Quantity							179482			0
S3	2000	2000	2000	2	0	2	Export	757	Switzerland	CHE	70	Bosnia Herzegovina	BIH								01	MEAT, MEAT PREPARATIONS	1	No Quantity							8860			0
S3	2000	2000	2000	2	0	2	Export	757	Switzerland	CHE	144	Sri Lanka	LKA								01	MEAT, MEAT PREPARATIONS	1	No Quantity							2020			0
S3	2000	2000	2000	2	0	2	Export	757	Switzerland	CHE	156	China	CHN								01	MEAT, MEAT PREPARATIONS	1	No Quantity							4088			0
S3	2000	2000	2000	2	0	2	Export	757	Switzerland	CHE	191	Croatia	HRV								01	MEAT, MEAT PREPARATIONS	1	No Quantity							10904			0
S3	2000	2000	2000	2	0	2	Export	757	Switzerland	CHE	208	Denmark	DNK								01	MEAT, MEAT PREPARATIONS	1	No Quantity							6			0
S3	2000	2000	2000	2	0	2	Export	757	Switzerland	CHE	214	Dominican Rep.	DOM								01	MEAT, MEAT PREPARATIONS	1	No Quantity							1139			0
S3	2000	2000	2000	2	0	2	Export	757	Switzerland	CHE	222	El Salvador	SLV								01	MEAT, MEAT PREPARATIONS	1	No Quantity							3537			0
S3	2000	2000	2000	2	0	2	Export	757	Switzerland	CHE	251	France	FRA								01	MEAT, MEAT PREPARATIONS	1	No Quantity							10058049			0
S3	2000	2000	2000	2	0	2	Export	757	Switzerland	CHE	258	French Polynesia	PYF								01	MEAT, MEAT PREPARATIONS	1	No Quantity							13601			0
S3	2000	2000	2000	2	0	2	Export	757	Switzerland	CHE	276	Germany	DEU								01	MEAT, MEAT PREPARATIONS	1	No Quantity							1946292			0
S3	2000	2000	2000	2	0	2	Export	757	Switzerland	CHE	300	Greece	GRC								01	MEAT, MEAT PREPARATIONS	1	No Quantity							2838			0
S3	2000	2000	2000	2	0	2	Export	757	Switzerland	CHE	344	China, Hong Kong SAR	HKG								01	MEAT, MEAT PREPARATIONS	1	No Quantity							172803			0
S3	2000	2000	2000	2	0	2	Export	757	Switzerland	CHE	348	Hungary	HUN								01	MEAT, MEAT PREPARATIONS	1	No Quantity							27535			0
S3	2000	2000	2000	2	0	2	Export	757	Switzerland	CHE	381	Italy	ITA								01	MEAT, MEAT PREPARATIONS	1	No Quantity							1096			0
S3	2000	2000	2000	2	0	2	Export	757	Switzerland	CHE	392	Japan	JPN								01	MEAT, MEAT PREPARATIONS	1	No Quantity							292677			0
S3	2000	2000	2000	2	0	2	Export	757	Switzerland	CHE	422	Lebanon	LBN								01	MEAT, MEAT PREPARATIONS	1	No Quantity							2389			0
S3	2000	2000	2000	2	0	2	Export	757	Switzerland	CHE	442	Luxembourg	LUX								01	MEAT, MEAT PREPARATIONS	1	No Quantity							30057			0
S3	2000	2000	2000	2	0	2	Export	757	Switzerland	CHE	458	Malaysia	MYS								01	MEAT, MEAT PREPARATIONS	1	No Quantity							1471			0
S3	2000	2000	2000	2	0	2	Export	757	Switzerland	CHE	528	Netherlands	NLD								01	MEAT, MEAT PREPARATIONS	1	No Quantity							14149			0
S3	2000	2000	2000	2	0	2	Export	757	Switzerland	CHE	579	Norway	NOR								01	MEAT, MEAT PREPARATIONS	1	No Quantity							4443			0
S3	2000	2000	2000	2	0	2	Export	757	Switzerland	CHE	608	Philippines	PHL								01	MEAT, MEAT PREPARATIONS	1	No Quantity							22667			0
S3	2000	2000	2000	2	0	2	Export	757	Switzerland	CHE	616	Poland	POL								01	MEAT, MEAT PREPARATIONS	1	No Quantity							86049			0
S3	2000	2000	2000	2	0	2	Export	757	Switzerland	CHE	620	Portugal	PRT								01	MEAT, MEAT PREPARATIONS	1	No Quantity							18			0
S3	2000	2000	2000	2	0	2	Export	757	Switzerland	CHE	642	Romania	ROU								01	MEAT, MEAT PREPARATIONS	1	No Quantity							4973			0
S3	2000	2000	2000	2	0	2	Export	757	Switzerland	CHE	643	Russian Federation	RUS								01	MEAT, MEAT PREPARATIONS	1	No Quantity							47112			0
S3	2000	2000	2000	2	0	2	Export	757	Switzerland	CHE	702	Singapore	SGP								01	MEAT, MEAT PREPARATIONS	1	No Quantity							83181			0
S3	2000	2000	2000	2	0	2	Export	757	Switzerland	CHE	703	Slovakia	SVK								01	MEAT, MEAT PREPARATIONS	1	No Quantity							1060			0
S3	2000	2000	2000	2	0	2	Export	757	Switzerland	CHE	724	Spain	ESP								01	MEAT, MEAT PREPARATIONS	1	No Quantity							1708			0
S3	2000	2000	2000	2	0	2	Export	757	Switzerland	CHE	752	Sweden	SWE								01	MEAT, MEAT PREPARATIONS	1	No Quantity							1047			0
S3	2000	2000	2000	2	0	2	Export	757	Switzerland	CHE	764	Thailand	THA								01	MEAT, MEAT PREPARATIONS	1	No Quantity							83740			0
S3	2000	2000	2000	2	0	2	Export	757	Switzerland	CHE	784	United Arab Emirates	ARE								01	MEAT, MEAT PREPARATIONS	1	No Quantity							63519			0
S3	2000	2000	2000	2	0	2	Export	757	Switzerland	CHE	792	Turkey	TUR								01	MEAT, MEAT PREPARATIONS	1	No Quantity							31555			0
S3	2000	2000	2000	2	0	2	Export	757	Switzerland	CHE	826	United Kingdom	GBR								01	MEAT, MEAT PREPARATIONS	1	No Quantity							5673			0
S3	2000	2000	2000	2	0	2	Export	757	Switzerland	CHE	842	USA	USA								01	MEAT, MEAT PREPARATIONS	1	No Quantity							232919			0
S3	2000	2000	2000	2	0	2	Export	752	Sweden	SWE	0	World	WLD								02	DAIRY PRODUCTS,BIRD EGGS	1	No Quantity							181776804			0
S3	2000	2000	2000	2	0	2	Export	752	Sweden	SWE	8	Albania	ALB								02	DAIRY PRODUCTS,BIRD EGGS	1	No Quantity							1310			0
S3	2000	2000	2000	2	0	2	Export	752	Sweden	SWE	12	Algeria	DZA								02	DAIRY PRODUCTS,BIRD EGGS	1	No Quantity							133134			0
S3	2000	2000	2000	2	0	2	Export	752	Sweden	SWE	31	Azerbaijan	AZE								02	DAIRY PRODUCTS,BIRD EGGS	1	No Quantity							114910			0
S3	2000	2000	2000	2	0	2	Export	752	Sweden	SWE	32	Argentina	ARG								02	DAIRY PRODUCTS,BIRD EGGS	1	No Quantity							96576			0
S3	2000	2000	2000	2	0	2	Export	752	Sweden	SWE	36	Australia	AUS								02	DAIRY PRODUCTS,BIRD EGGS	1	No Quantity							244660			0
S3	2000	2000	2000	2	0	2	Export	752	Sweden	SWE	40	Austria	AUT								02	DAIRY PRODUCTS,BIRD EGGS	1	No Quantity							579022			0
S3	2000	2000	2000	2	0	2	Export	752	Sweden	SWE	56	Belgium	BEL								02	DAIRY PRODUCTS,BIRD EGGS	1	No Quantity							6914104			0
S3	2000	2000	2000	2	0	2	Export	752	Sweden	SWE	76	Brazil	BRA								02	DAIRY PRODUCTS,BIRD EGGS	1	No Quantity							437			0
S3	2000	2000	2000	2	0	2	Export	752	Sweden	SWE	100	Bulgaria	BGR								02	DAIRY PRODUCTS,BIRD EGGS	1	No Quantity							139681			0
S3	2000	2000	2000	2	0	2	Export	752	Sweden	SWE	124	Canada	CAN								02	DAIRY PRODUCTS,BIRD EGGS	1	No Quantity							424827			0
S3	2000	2000	2000	2	0	2	Export	752	Sweden	SWE	156	China	CHN								02	DAIRY PRODUCTS,BIRD EGGS	1	No Quantity							625291			0
S3	2000	2000	2000	2	0	2	Export	752	Sweden	SWE	170	Colombia	COL								02	DAIRY PRODUCTS,BIRD EGGS	1	No Quantity							1448755			0
S3	2000	2000	2000	2	0	2	Export	752	Sweden	SWE	191	Croatia	HRV								02	DAIRY PRODUCTS,BIRD EGGS	1	No Quantity							11786			0
S3	2000	2000	2000	2	0	2	Export	752	Sweden	SWE	203	Czechia	CZE								02	DAIRY PRODUCTS,BIRD EGGS	1	No Quantity							1855			0
S3	2000	2000	2000	2	0	2	Export	752	Sweden	SWE	208	Denmark	DNK								02	DAIRY PRODUCTS,BIRD EGGS	1	No Quantity							27934142			0
S3	2000	2000	2000	2	0	2	Export	752	Sweden	SWE	214	Dominican Rep.	DOM								02	DAIRY PRODUCTS,BIRD EGGS	1	No Quantity							321376			0
S3	2000	2000	2000	2	0	2	Export	752	Sweden	SWE	222	El Salvador	SLV								02	DAIRY PRODUCTS,BIRD EGGS	1	No Quantity							209412			0
S3	2000	2000	2000	2	0	2	Export	752	Sweden	SWE	233	Estonia	EST								02	DAIRY PRODUCTS,BIRD EGGS	1	No Quantity							1110683			0
S3	2000	2000	2000	2	0	2	Export	752	Sweden	SWE	234	Faeroe Isds	FRO								02	DAIRY PRODUCTS,BIRD EGGS	1	No Quantity							24772			0
S3	2000	2000	2000	2	0	2	Export	752	Sweden	SWE	246	Finland	FIN								02	DAIRY PRODUCTS,BIRD EGGS	1	No Quantity							32123483			0
S3	2000	2000	2000	2	0	2	Export	752	Sweden	SWE	251	France	FRA								02	DAIRY PRODUCTS,BIRD EGGS	1	No Quantity							1775368			0
S3	2000	2000	2000	2	0	2	Export	752	Sweden	SWE	262	Djibouti	DJI								02	DAIRY PRODUCTS,BIRD EGGS	1	No Quantity							42123			0
S3	2000	2000	2000	2	0	2	Export	752	Sweden	SWE	276	Germany	DEU								02	DAIRY PRODUCTS,BIRD EGGS	1	No Quantity							23400400			0
S3	2000	2000	2000	2	0	2	Export	752	Sweden	SWE	300	Greece	GRC								02	DAIRY PRODUCTS,BIRD EGGS	1	No Quantity							12373561			0
S3	2000	2000	2000	2	0	2	Export	752	Sweden	SWE	320	Guatemala	GTM								02	DAIRY PRODUCTS,BIRD EGGS	1	No Quantity							204174			0
S3	2000	2000	2000	2	0	2	Export	752	Sweden	SWE	344	China, Hong Kong SAR	HKG								02	DAIRY PRODUCTS,BIRD EGGS	1	No Quantity							205702			0
S3	2000	2000	2000	2	0	2	Export	752	Sweden	SWE	348	Hungary	HUN								02	DAIRY PRODUCTS,BIRD EGGS	1	No Quantity							652900			0
S3	2000	2000	2000	2	0	2	Export	752	Sweden	SWE	352	Iceland	ISL								02	DAIRY PRODUCTS,BIRD EGGS	1	No Quantity							165762			0
S3	2000	2000	2000	2	0	2	Export	752	Sweden	SWE	360	Indonesia	IDN								02	DAIRY PRODUCTS,BIRD EGGS	1	No Quantity							1360472			0
S3	2000	2000	2000	2	0	2	Export	752	Sweden	SWE	364	Iran	IRN								02	DAIRY PRODUCTS,BIRD EGGS	1	No Quantity							974603			0
S3	2000	2000	2000	2	0	2	Export	752	Sweden	SWE	372	Ireland	IRL								02	DAIRY PRODUCTS,BIRD EGGS	1	No Quantity							637186			0
S3	2000	2000	2000	2	0	2	Export	752	Sweden	SWE	376	Israel	ISR								02	DAIRY PRODUCTS,BIRD EGGS	1	No Quantity							362843			0
S3	2000	2000	2000	2	0	2	Export	752	Sweden	SWE	381	Italy	ITA								02	DAIRY PRODUCTS,BIRD EGGS	1	No Quantity							559270			0
S3	2000	2000	2000	2	0	2	Export	752	Sweden	SWE	384	Côte d'Ivoire	CIV								02	DAIRY PRODUCTS,BIRD EGGS	1	No Quantity							21280			0
S3	2000	2000	2000	2	0	2	Export	752	Sweden	SWE	392	Japan	JPN								02	DAIRY PRODUCTS,BIRD EGGS	1	No Quantity							1321841			0
S3	2000	2000	2000	2	0	2	Export	752	Sweden	SWE	400	Jordan	JOR								02	DAIRY PRODUCTS,BIRD EGGS	1	No Quantity							69404			0
S3	2000	2000	2000	2	0	2	Export	752	Sweden	SWE	410	Rep. of Korea	KOR								02	DAIRY PRODUCTS,BIRD EGGS	1	No Quantity							2527791			0
S3	2000	2000	2000	2	0	2	Export	752	Sweden	SWE	414	Kuwait	KWT								02	DAIRY PRODUCTS,BIRD EGGS	1	No Quantity							358806			0
S3	2000	2000	2000	2	0	2	Export	752	Sweden	SWE	422	Lebanon	LBN								02	DAIRY PRODUCTS,BIRD EGGS	1	No Quantity							211159			0
S3	2000	2000	2000	2	0	2	Export	752	Sweden	SWE	428	Latvia	LVA								02	DAIRY PRODUCTS,BIRD EGGS	1	No Quantity							97122			0
S3	2000	2000	2000	2	0	2	Export	752	Sweden	SWE	434	Libya	LBY								02	DAIRY PRODUCTS,BIRD EGGS	1	No Quantity							1371494			0
S3	2000	2000	2000	2	0	2	Export	752	Sweden	SWE	440	Lithuania	LTU								02	DAIRY PRODUCTS,BIRD EGGS	1	No Quantity							173728			0
S3	2000	2000	2000	2	0	2	Export	752	Sweden	SWE	458	Malaysia	MYS								02	DAIRY PRODUCTS,BIRD EGGS	1	No Quantity							438031			0
S3	2000	2000	2000	2	0	2	Export	752	Sweden	SWE	470	Malta	MLT								02	DAIRY PRODUCTS,BIRD EGGS	1	No Quantity							5238			0
S3	2000	2000	2000	2	0	2	Export	752	Sweden	SWE	484	Mexico	MEX								02	DAIRY PRODUCTS,BIRD EGGS	1	No Quantity							3463763			0
S3	2000	2000	2000	2	0	2	Export	752	Sweden	SWE	490	Other Asia, nes									02	DAIRY PRODUCTS,BIRD EGGS	1	No Quantity							128332			0
S3	2000	2000	2000	2	0	2	Export	752	Sweden	SWE	504	Morocco	MAR								02	DAIRY PRODUCTS,BIRD EGGS	1	No Quantity							601938			0
S3	2000	2000	2000	2	0	2	Export	752	Sweden	SWE	512	Oman	OMN								02	DAIRY PRODUCTS,BIRD EGGS	1	No Quantity							259610			0
S3	2000	2000	2000	2	0	2	Export	752	Sweden	SWE	528	Netherlands	NLD								02	DAIRY PRODUCTS,BIRD EGGS	1	No Quantity							15743803			0
S3	2000	2000	2000	2	0	2	Export	752	Sweden	SWE	566	Nigeria	NGA								02	DAIRY PRODUCTS,BIRD EGGS	1	No Quantity							1252983			0
S3	2000	2000	2000	2	0	2	Export	752	Sweden	SWE	579	Norway	NOR								02	DAIRY PRODUCTS,BIRD EGGS	1	No Quantity							2682422			0
S3	2000	2000	2000	2	0	2	Export	752	Sweden	SWE	586	Pakistan	PAK								02	DAIRY PRODUCTS,BIRD EGGS	1	No Quantity							15387			0
S3	2000	2000	2000	2	0	2	Export	752	Sweden	SWE	608	Philippines	PHL								02	DAIRY PRODUCTS,BIRD EGGS	1	No Quantity							3536768			0
S3	2000	2000	2000	2	0	2	Export	752	Sweden	SWE	616	Poland	POL								02	DAIRY PRODUCTS,BIRD EGGS	1	No Quantity							264521			0
S3	2000	2000	2000	2	0	2	Export	752	Sweden	SWE	642	Romania	ROU								02	DAIRY PRODUCTS,BIRD EGGS	1	No Quantity							26299			0
S3	2000	2000	2000	2	0	2	Export	752	Sweden	SWE	643	Russian Federation	RUS								02	DAIRY PRODUCTS,BIRD EGGS	1	No Quantity							6927745			0
S3	2000	2000	2000	2	0	2	Export	752	Sweden	SWE	682	Saudi Arabia	SAU								02	DAIRY PRODUCTS,BIRD EGGS	1	No Quantity							280017			0
S3	2000	2000	2000	2	0	2	Export	752	Sweden	SWE	702	Singapore	SGP								02	DAIRY PRODUCTS,BIRD EGGS	1	No Quantity							14950			0
S3	2000	2000	2000	2	0	2	Export	752	Sweden	SWE	703	Slovakia	SVK								02	DAIRY PRODUCTS,BIRD EGGS	1	No Quantity							982			0
S3	2000	2000	2000	2	0	2	Export	752	Sweden	SWE	704	Viet Nam	VNM								02	DAIRY PRODUCTS,BIRD EGGS	1	No Quantity							323340			0
S3	2000	2000	2000	2	0	2	Export	752	Sweden	SWE	710	South Africa	ZAF								02	DAIRY PRODUCTS,BIRD EGGS	1	No Quantity							484628			0
S3	2000	2000	2000	2	0	2	Export	752	Sweden	SWE	724	Spain	ESP								02	DAIRY PRODUCTS,BIRD EGGS	1	No Quantity							4525667			0
S3	2000	2000	2000	2	0	2	Export	752	Sweden	SWE	736	Fmr Sudan	SDN								02	DAIRY PRODUCTS,BIRD EGGS	1	No Quantity							20625			0
S3	2000	2000	2000	2	0	2	Export	752	Sweden	SWE	757	Switzerland	CHE								02	DAIRY PRODUCTS,BIRD EGGS	1	No Quantity							999593			0
S3	2000	2000	2000	2	0	2	Export	752	Sweden	SWE	764	Thailand	THA								02	DAIRY PRODUCTS,BIRD EGGS	1	No Quantity							692403			0
S3	2000	2000	2000	2	0	2	Export	752	Sweden	SWE	784	United Arab Emirates	ARE								02	DAIRY PRODUCTS,BIRD EGGS	1	No Quantity							160524			0
S3	2000	2000	2000	2	0	2	Export	752	Sweden	SWE	788	Tunisia	TUN								02	DAIRY PRODUCTS,BIRD EGGS	1	No Quantity							74206			0
S3	2000	2000	2000	2	0	2	Export	752	Sweden	SWE	792	Turkey	TUR								02	DAIRY PRODUCTS,BIRD EGGS	1	No Quantity							2101764			0
S3	2000	2000	2000	2	0	2	Export	752	Sweden	SWE	804	Ukraine	UKR								02	DAIRY PRODUCTS,BIRD EGGS	1	No Quantity							327			0
S3	2000	2000	2000	2	0	2	Export	752	Sweden	SWE	818	Egypt	EGY								02	DAIRY PRODUCTS,BIRD EGGS	1	No Quantity							7680386			0
S3	2000	2000	2000	2	0	2	Export	752	Sweden	SWE	826	United Kingdom	GBR								02	DAIRY PRODUCTS,BIRD EGGS	1	No Quantity							5519148			0
S3	2000	2000	2000	2	0	2	Export	752	Sweden	SWE	842	USA	USA								02	DAIRY PRODUCTS,BIRD EGGS	1	No Quantity							2060296			0
S3	2000	2000	2000	2	0	2	Export	752	Sweden	SWE	854	Burkina Faso	BFA								02	DAIRY PRODUCTS,BIRD EGGS	1	No Quantity							1200			0
S3	2000	2000	2000	2	0	2	Export	752	Sweden	SWE	887	Yemen	YEM								02	DAIRY PRODUCTS,BIRD EGGS	1	No Quantity							162707			0
S3	2000	2000	2000	2	0	2	Export	757	Switzerland	CHE	0	World	WLD								02	DAIRY PRODUCTS,BIRD EGGS	1	No Quantity							329443876			0
S3	2000	2000	2000	2	0	2	Export	757	Switzerland	CHE	8	Albania	ALB								02	DAIRY PRODUCTS,BIRD EGGS	1	No Quantity							199667			0
S3	2000	2000	2000	2	0	2	Export	757	Switzerland	CHE	31	Azerbaijan	AZE								02	DAIRY PRODUCTS,BIRD EGGS	1	No Quantity							1147			0
S3	2000	2000	2000	2	0	2	Export	757	Switzerland	CHE	32	Argentina	ARG								02	DAIRY PRODUCTS,BIRD EGGS	1	No Quantity							13			0
S3	2000	2000	2000	2	0	2	Export	757	Switzerland	CHE	36	Australia	AUS								02	DAIRY PRODUCTS,BIRD EGGS	1	No Quantity							626459			0
S3	2000	2000	2000	2	0	2	Export	757	Switzerland	CHE	40	Austria	AUT								02	DAIRY PRODUCTS,BIRD EGGS	1	No Quantity							17940760			0
S3	2000	2000	2000	2	0	2	Export	757	Switzerland	CHE	56	Belgium	BEL								02	DAIRY PRODUCTS,BIRD EGGS	1	No Quantity							16029684			0
S3	2000	2000	2000	2	0	2	Export	757	Switzerland	CHE	68	Bolivia (Plurinational State of)	BOL								02	DAIRY PRODUCTS,BIRD EGGS	1	No Quantity							73666			0
S3	2000	2000	2000	2	0	2	Export	757	Switzerland	CHE	70	Bosnia Herzegovina	BIH								02	DAIRY PRODUCTS,BIRD EGGS	1	No Quantity							196776			0
S3	2000	2000	2000	2	0	2	Export	757	Switzerland	CHE	76	Brazil	BRA								02	DAIRY PRODUCTS,BIRD EGGS	1	No Quantity							1678919			0
S3	2000	2000	2000	2	0	2	Export	757	Switzerland	CHE	100	Bulgaria	BGR								02	DAIRY PRODUCTS,BIRD EGGS	1	No Quantity							690660			0
S3	2000	2000	2000	2	0	2	Export	757	Switzerland	CHE	108	Burundi	BDI								02	DAIRY PRODUCTS,BIRD EGGS	1	No Quantity							1242			0
S3	2000	2000	2000	2	0	2	Export	757	Switzerland	CHE	116	Cambodia	KHM								02	DAIRY PRODUCTS,BIRD EGGS	1	No Quantity							131			0
S3	2000	2000	2000	2	0	2	Export	757	Switzerland	CHE	124	Canada	CAN								02	DAIRY PRODUCTS,BIRD EGGS	1	No Quantity							12176595			0
S3	2000	2000	2000	2	0	2	Export	757	Switzerland	CHE	144	Sri Lanka	LKA								02	DAIRY PRODUCTS,BIRD EGGS	1	No Quantity							57850			0
S3	2000	2000	2000	2	0	2	Export	757	Switzerland	CHE	152	Chile	CHL								02	DAIRY PRODUCTS,BIRD EGGS	1	No Quantity							281401			0
S3	2000	2000	2000	2	0	2	Export	757	Switzerland	CHE	156	China	CHN								02	DAIRY PRODUCTS,BIRD EGGS	1	No Quantity							446243			0
S3	2000	2000	2000	2	0	2	Export	757	Switzerland	CHE	170	Colombia	COL								02	DAIRY PRODUCTS,BIRD EGGS	1	No Quantity							42205			0
S3	2000	2000	2000	2	0	2	Export	757	Switzerland	CHE	188	Costa Rica	CRI								02	DAIRY PRODUCTS,BIRD EGGS	1	No Quantity							28615			0
S3	2000	2000	2000	2	0	2	Export	757	Switzerland	CHE	191	Croatia	HRV								02	DAIRY PRODUCTS,BIRD EGGS	1	No Quantity							185552			0
S3	2000	2000	2000	2	0	2	Export	757	Switzerland	CHE	192	Cuba	CUB								02	DAIRY PRODUCTS,BIRD EGGS	1	No Quantity							181383			0
S3	2000	2000	2000	2	0	2	Export	757	Switzerland	CHE	196	Cyprus	CYP								02	DAIRY PRODUCTS,BIRD EGGS	1	No Quantity							34284			0
S3	2000	2000	2000	2	0	2	Export	757	Switzerland	CHE	203	Czechia	CZE								02	DAIRY PRODUCTS,BIRD EGGS	1	No Quantity							140551			0
S3	2000	2000	2000	2	0	2	Export	757	Switzerland	CHE	208	Denmark	DNK								02	DAIRY PRODUCTS,BIRD EGGS	1	No Quantity							1922158			0
S3	2000	2000	2000	2	0	2	Export	757	Switzerland	CHE	214	Dominican Rep.	DOM								02	DAIRY PRODUCTS,BIRD EGGS	1	No Quantity							98179			0
S3	2000	2000	2000	2	0	2	Export	757	Switzerland	CHE	222	El Salvador	SLV								02	DAIRY PRODUCTS,BIRD EGGS	1	No Quantity							17309			0
S3	2000	2000	2000	2	0	2	Export	757	Switzerland	CHE	233	Estonia	EST								02	DAIRY PRODUCTS,BIRD EGGS	1	No Quantity							16949			0
S3	2000	2000	2000	2	0	2	Export	757	Switzerland	CHE	246	Finland	FIN								02	DAIRY PRODUCTS,BIRD EGGS	1	No Quantity							376400			0
S3	2000	2000	2000	2	0	2	Export	757	Switzerland	CHE	251	France	FRA								02	DAIRY PRODUCTS,BIRD EGGS	1	No Quantity							42529576			0
S3	2000	2000	2000	2	0	2	Export	757	Switzerland	CHE	268	Georgia	GEO								02	DAIRY PRODUCTS,BIRD EGGS	1	No Quantity							5203			0
S3	2000	2000	2000	2	0	2	Export	757	Switzerland	CHE	276	Germany	DEU								02	DAIRY PRODUCTS,BIRD EGGS	1	No Quantity							67612478			0
S3	2000	2000	2000	2	0	2	Export	757	Switzerland	CHE	288	Ghana	GHA								02	DAIRY PRODUCTS,BIRD EGGS	1	No Quantity							38809			0
S3	2000	2000	2000	2	0	2	Export	757	Switzerland	CHE	292	Gibraltar	GIB								02	DAIRY PRODUCTS,BIRD EGGS	1	No Quantity							275			0
S3	2000	2000	2000	2	0	2	Export	757	Switzerland	CHE	300	Greece	GRC								02	DAIRY PRODUCTS,BIRD EGGS	1	No Quantity							1095604			0
S3	2000	2000	2000	2	0	2	Export	757	Switzerland	CHE	320	Guatemala	GTM								02	DAIRY PRODUCTS,BIRD EGGS	1	No Quantity							20944			0
S3	2000	2000	2000	2	0	2	Export	757	Switzerland	CHE	324	Guinea	GIN								02	DAIRY PRODUCTS,BIRD EGGS	1	No Quantity							19476			0
S3	2000	2000	2000	2	0	2	Export	757	Switzerland	CHE	332	Haiti	HTI								02	DAIRY PRODUCTS,BIRD EGGS	1	No Quantity							43526			0
S3	2000	2000	2000	2	0	2	Export	757	Switzerland	CHE	344	China, Hong Kong SAR	HKG								02	DAIRY PRODUCTS,BIRD EGGS	1	No Quantity							2341266			0
S3	2000	2000	2000	2	0	2	Export	757	Switzerland	CHE	352	Iceland	ISL								02	DAIRY PRODUCTS,BIRD EGGS	1	No Quantity							28461			0
S3	2000	2000	2000	2	0	2	Export	757	Switzerland	CHE	360	Indonesia	IDN								02	DAIRY PRODUCTS,BIRD EGGS	1	No Quantity							257471			0
S3	2000	2000	2000	2	0	2	Export	757	Switzerland	CHE	372	Ireland	IRL								02	DAIRY PRODUCTS,BIRD EGGS	1	No Quantity							173000			0
S3	2000	2000	2000	2	0	2	Export	757	Switzerland	CHE	376	Israel	ISR								02	DAIRY PRODUCTS,BIRD EGGS	1	No Quantity							331235			0
S3	2000	2000	2000	2	0	2	Export	757	Switzerland	CHE	381	Italy	ITA								02	DAIRY PRODUCTS,BIRD EGGS	1	No Quantity							78869337			0
S3	2000	2000	2000	2	0	2	Export	757	Switzerland	CHE	392	Japan	JPN								02	DAIRY PRODUCTS,BIRD EGGS	1	No Quantity							2348778			0
S3	2000	2000	2000	2	0	2	Export	757	Switzerland	CHE	398	Kazakhstan	KAZ								02	DAIRY PRODUCTS,BIRD EGGS	1	No Quantity							2087			0
S3	2000	2000	2000	2	0	2	Export	757	Switzerland	CHE	400	Jordan	JOR								02	DAIRY PRODUCTS,BIRD EGGS	1	No Quantity							151510			0
S3	2000	2000	2000	2	0	2	Export	757	Switzerland	CHE	404	Kenya	KEN								02	DAIRY PRODUCTS,BIRD EGGS	1	No Quantity							7809			0
S3	2000	2000	2000	2	0	2	Export	757	Switzerland	CHE	410	Rep. of Korea	KOR								02	DAIRY PRODUCTS,BIRD EGGS	1	No Quantity							392466			0
S3	2000	2000	2000	2	0	2	Export	757	Switzerland	CHE	414	Kuwait	KWT								02	DAIRY PRODUCTS,BIRD EGGS	1	No Quantity							20597			0
S3	2000	2000	2000	2	0	2	Export	757	Switzerland	CHE	422	Lebanon	LBN								02	DAIRY PRODUCTS,BIRD EGGS	1	No Quantity							110258			0
S3	2000	2000	2000	2	0	2	Export	757	Switzerland	CHE	442	Luxembourg	LUX								02	DAIRY PRODUCTS,BIRD EGGS	1	No Quantity							2118381			0
S3	2000	2000	2000	2	0	2	Export	757	Switzerland	CHE	458	Malaysia	MYS								02	DAIRY PRODUCTS,BIRD EGGS	1	No Quantity							1162821			0
S3	2000	2000	2000	2	0	2	Export	757	Switzerland	CHE	470	Malta	MLT								02	DAIRY PRODUCTS,BIRD EGGS	1	No Quantity							12552			0
S3	2000	2000	2000	2	0	2	Export	757	Switzerland	CHE	484	Mexico	MEX								02	DAIRY PRODUCTS,BIRD EGGS	1	No Quantity							2417435			0
S3	2000	2000	2000	2	0	2	Export	757	Switzerland	CHE	490	Other Asia, nes									02	DAIRY PRODUCTS,BIRD EGGS	1	No Quantity							147276			0
S3	2000	2000	2000	2	0	2	Export	757	Switzerland	CHE	504	Morocco	MAR								02	DAIRY PRODUCTS,BIRD EGGS	1	No Quantity							885348			0
S3	2000	2000	2000	2	0	2	Export	757	Switzerland	CHE	508	Mozambique	MOZ								02	DAIRY PRODUCTS,BIRD EGGS	1	No Quantity							337483			0
S3	2000	2000	2000	2	0	2	Export	757	Switzerland	CHE	524	Nepal	NPL								02	DAIRY PRODUCTS,BIRD EGGS	1	No Quantity							47055			0
S3	2000	2000	2000	2	0	2	Export	757	Switzerland	CHE	528	Netherlands	NLD								02	DAIRY PRODUCTS,BIRD EGGS	1	No Quantity							13331165			0
S3	2000	2000	2000	2	0	2	Export	757	Switzerland	CHE	554	New Zealand	NZL								02	DAIRY PRODUCTS,BIRD EGGS	1	No Quantity							30485			0
S3	2000	2000	2000	2	0	2	Export	757	Switzerland	CHE	579	Norway	NOR								02	DAIRY PRODUCTS,BIRD EGGS	1	No Quantity							501213			0
S3	2000	2000	2000	2	0	2	Export	757	Switzerland	CHE	586	Pakistan	PAK								02	DAIRY PRODUCTS,BIRD EGGS	1	No Quantity							2332			0
S3	2000	2000	2000	2	0	2	Export	757	Switzerland	CHE	604	Peru	PER								02	DAIRY PRODUCTS,BIRD EGGS	1	No Quantity							314178			0
S3	2000	2000	2000	2	0	2	Export	757	Switzerland	CHE	608	Philippines	PHL								02	DAIRY PRODUCTS,BIRD EGGS	1	No Quantity							341321			0
S3	2000	2000	2000	2	0	2	Export	757	Switzerland	CHE	616	Poland	POL								02	DAIRY PRODUCTS,BIRD EGGS	1	No Quantity							508687			0
S3	2000	2000	2000	2	0	2	Export	757	Switzerland	CHE	620	Portugal	PRT								02	DAIRY PRODUCTS,BIRD EGGS	1	No Quantity							735776			0
S3	2000	2000	2000	2	0	2	Export	757	Switzerland	CHE	634	Qatar	QAT								02	DAIRY PRODUCTS,BIRD EGGS	1	No Quantity							131359			0
S3	2000	2000	2000	2	0	2	Export	757	Switzerland	CHE	642	Romania	ROU								02	DAIRY PRODUCTS,BIRD EGGS	1	No Quantity							341			0
S3	2000	2000	2000	2	0	2	Export	757	Switzerland	CHE	643	Russian Federation	RUS								02	DAIRY PRODUCTS,BIRD EGGS	1	No Quantity							285528			0
S3	2000	2000	2000	2	0	2	Export	757	Switzerland	CHE	682	Saudi Arabia	SAU								02	DAIRY PRODUCTS,BIRD EGGS	1	No Quantity							130383			0
S3	2000	2000	2000	2	0	2	Export	757	Switzerland	CHE	686	Senegal	SEN								02	DAIRY PRODUCTS,BIRD EGGS	1	No Quantity							9738			0
S3	2000	2000	2000	2	0	2	Export	757	Switzerland	CHE	699	India	IND								02	DAIRY PRODUCTS,BIRD EGGS	1	No Quantity							99929			0
S3	2000	2000	2000	2	0	2	Export	757	Switzerland	CHE	702	Singapore	SGP								02	DAIRY PRODUCTS,BIRD EGGS	1	No Quantity							3236588			0
S3	2000	2000	2000	2	0	2	Export	757	Switzerland	CHE	703	Slovakia	SVK								02	DAIRY PRODUCTS,BIRD EGGS	1	No Quantity							137325			0
S3	2000	2000	2000	2	0	2	Export	757	Switzerland	CHE	704	Viet Nam	VNM								02	DAIRY PRODUCTS,BIRD EGGS	1	No Quantity							887408			0
S3	2000	2000	2000	2	0	2	Export	757	Switzerland	CHE	705	Slovenia	SVN								02	DAIRY PRODUCTS,BIRD EGGS	1	No Quantity							76974			0
S3	2000	2000	2000	2	0	2	Export	757	Switzerland	CHE	710	South Africa	ZAF								02	DAIRY PRODUCTS,BIRD EGGS	1	No Quantity							1799688			0
S3	2000	2000	2000	2	0	2	Export	757	Switzerland	CHE	724	Spain	ESP								02	DAIRY PRODUCTS,BIRD EGGS	1	No Quantity							8946359			0
S3	2000	2000	2000	2	0	2	Export	757	Switzerland	CHE	736	Fmr Sudan	SDN								02	DAIRY PRODUCTS,BIRD EGGS	1	No Quantity							33958			0
S3	2000	2000	2000	2	0	2	Export	757	Switzerland	CHE	752	Sweden	SWE								02	DAIRY PRODUCTS,BIRD EGGS	1	No Quantity							240281			0
S3	2000	2000	2000	2	0	2	Export	757	Switzerland	CHE	764	Thailand	THA								02	DAIRY PRODUCTS,BIRD EGGS	1	No Quantity							592422			0
S3	2000	2000	2000	2	0	2	Export	757	Switzerland	CHE	780	Trinidad and Tobago	TTO								02	DAIRY PRODUCTS,BIRD EGGS	1	No Quantity							42			0
S3	2000	2000	2000	2	0	2	Export	757	Switzerland	CHE	784	United Arab Emirates	ARE								02	DAIRY PRODUCTS,BIRD EGGS	1	No Quantity							199334			0
S3	2000	2000	2000	2	0	2	Export	757	Switzerland	CHE	788	Tunisia	TUN								02	DAIRY PRODUCTS,BIRD EGGS	1	No Quantity							204459			0
S3	2000	2000	2000	2	0	2	Export	757	Switzerland	CHE	792	Turkey	TUR								02	DAIRY PRODUCTS,BIRD EGGS	1	No Quantity							388646			0
S3	2000	2000	2000	2	0	2	Export	757	Switzerland	CHE	795	Turkmenistan	TKM								02	DAIRY PRODUCTS,BIRD EGGS	1	No Quantity							44786			0
S3	2000	2000	2000	2	0	2	Export	757	Switzerland	CHE	807	North Macedonia	MKD								02	DAIRY PRODUCTS,BIRD EGGS	1	No Quantity							6664			0
S3	2000	2000	2000	2	0	2	Export	757	Switzerland	CHE	818	Egypt	EGY								02	DAIRY PRODUCTS,BIRD EGGS	1	No Quantity							645342			0
S3	2000	2000	2000	2	0	2	Export	757	Switzerland	CHE	826	United Kingdom	GBR								02	DAIRY PRODUCTS,BIRD EGGS	1	No Quantity							9151616			0
S3	2000	2000	2000	2	0	2	Export	757	Switzerland	CHE	834	United Rep. of Tanzania	TZA								02	DAIRY PRODUCTS,BIRD EGGS	1	No Quantity							14019			0
S3	2000	2000	2000	2	0	2	Export	757	Switzerland	CHE	842	USA	USA								02	DAIRY PRODUCTS,BIRD EGGS	1	No Quantity							28486610			0
S3	2000	2000	2000	2	0	2	Export	757	Switzerland	CHE	860	Uzbekistan	UZB								02	DAIRY PRODUCTS,BIRD EGGS	1	No Quantity							25169			0
S3	2000	2000	2000	2	0	2	Export	757	Switzerland	CHE	862	Venezuela	VEN								02	DAIRY PRODUCTS,BIRD EGGS	1	No Quantity							506663			0
S3	2000	2000	2000	2	0	2	Export	757	Switzerland	CHE	891	Serbia and Montenegro	SCG								02	DAIRY PRODUCTS,BIRD EGGS	1	No Quantity							423779			0
S3	2000	2000	2000	2	0	2	Export	752	Sweden	SWE	0	World	WLD								03	FISH,CRUSTACEANS,MOLLUSC	1	No Quantity							454735123			0
S3	2000	2000	2000	2	0	2	Export	752	Sweden	SWE	36	Australia	AUS								03	FISH,CRUSTACEANS,MOLLUSC	1	No Quantity							196536			0
S3	2000	2000	2000	2	0	2	Export	752	Sweden	SWE	40	Austria	AUT								03	FISH,CRUSTACEANS,MOLLUSC	1	No Quantity							2291315			0
S3	2000	2000	2000	2	0	2	Export	752	Sweden	SWE	56	Belgium	BEL								03	FISH,CRUSTACEANS,MOLLUSC	1	No Quantity							17104166			0
S3	2000	2000	2000	2	0	2	Export	752	Sweden	SWE	70	Bosnia Herzegovina	BIH								03	FISH,CRUSTACEANS,MOLLUSC	1	No Quantity							11349			0
S3	2000	2000	2000	2	0	2	Export	752	Sweden	SWE	76	Brazil	BRA								03	FISH,CRUSTACEANS,MOLLUSC	1	No Quantity							5129			0
S3	2000	2000	2000	2	0	2	Export	752	Sweden	SWE	100	Bulgaria	BGR								03	FISH,CRUSTACEANS,MOLLUSC	1	No Quantity							36885			0
S3	2000	2000	2000	2	0	2	Export	752	Sweden	SWE	124	Canada	CAN								03	FISH,CRUSTACEANS,MOLLUSC	1	No Quantity							537990			0
S3	2000	2000	2000	2	0	2	Export	752	Sweden	SWE	144	Sri Lanka	LKA								03	FISH,CRUSTACEANS,MOLLUSC	1	No Quantity							1091			0
S3	2000	2000	2000	2	0	2	Export	752	Sweden	SWE	156	China	CHN								03	FISH,CRUSTACEANS,MOLLUSC	1	No Quantity							125167			0
S3	2000	2000	2000	2	0	2	Export	752	Sweden	SWE	170	Colombia	COL								03	FISH,CRUSTACEANS,MOLLUSC	1	No Quantity							546			0
S3	2000	2000	2000	2	0	2	Export	752	Sweden	SWE	191	Croatia	HRV								03	FISH,CRUSTACEANS,MOLLUSC	1	No Quantity							12986			0
S3	2000	2000	2000	2	0	2	Export	752	Sweden	SWE	196	Cyprus	CYP								03	FISH,CRUSTACEANS,MOLLUSC	1	No Quantity							70168			0
S3	2000	2000	2000	2	0	2	Export	752	Sweden	SWE	203	Czechia	CZE								03	FISH,CRUSTACEANS,MOLLUSC	1	No Quantity							94066			0
S3	2000	2000	2000	2	0	2	Export	752	Sweden	SWE	208	Denmark	DNK								03	FISH,CRUSTACEANS,MOLLUSC	1	No Quantity							89745200			0
S3	2000	2000	2000	2	0	2	Export	752	Sweden	SWE	231	Ethiopia	ETH								03	FISH,CRUSTACEANS,MOLLUSC	1	No Quantity							327			0
S3	2000	2000	2000	2	0	2	Export	752	Sweden	SWE	233	Estonia	EST								03	FISH,CRUSTACEANS,MOLLUSC	1	No Quantity							2623167			0
S3	2000	2000	2000	2	0	2	Export	752	Sweden	SWE	246	Finland	FIN								03	FISH,CRUSTACEANS,MOLLUSC	1	No Quantity							18983749			0
S3	2000	2000	2000	2	0	2	Export	752	Sweden	SWE	251	France	FRA								03	FISH,CRUSTACEANS,MOLLUSC	1	No Quantity							73071754			0
S3	2000	2000	2000	2	0	2	Export	752	Sweden	SWE	276	Germany	DEU								03	FISH,CRUSTACEANS,MOLLUSC	1	No Quantity							37990306			0
S3	2000	2000	2000	2	0	2	Export	752	Sweden	SWE	288	Ghana	GHA								03	FISH,CRUSTACEANS,MOLLUSC	1	No Quantity							109			0
S3	2000	2000	2000	2	0	2	Export	752	Sweden	SWE	300	Greece	GRC								03	FISH,CRUSTACEANS,MOLLUSC	1	No Quantity							8878369			0
S3	2000	2000	2000	2	0	2	Export	752	Sweden	SWE	344	China, Hong Kong SAR	HKG								03	FISH,CRUSTACEANS,MOLLUSC	1	No Quantity							30119			0
S3	2000	2000	2000	2	0	2	Export	752	Sweden	SWE	348	Hungary	HUN								03	FISH,CRUSTACEANS,MOLLUSC	1	No Quantity							97995			0
S3	2000	2000	2000	2	0	2	Export	752	Sweden	SWE	352	Iceland	ISL								03	FISH,CRUSTACEANS,MOLLUSC	1	No Quantity							536790			0
S3	2000	2000	2000	2	0	2	Export	752	Sweden	SWE	360	Indonesia	IDN								03	FISH,CRUSTACEANS,MOLLUSC	1	No Quantity							101596			0
S3	2000	2000	2000	2	0	2	Export	752	Sweden	SWE	372	Ireland	IRL								03	FISH,CRUSTACEANS,MOLLUSC	1	No Quantity							89920			0
S3	2000	2000	2000	2	0	2	Export	752	Sweden	SWE	376	Israel	ISR								03	FISH,CRUSTACEANS,MOLLUSC	1	No Quantity							68640			0
S3	2000	2000	2000	2	0	2	Export	752	Sweden	SWE	381	Italy	ITA								03	FISH,CRUSTACEANS,MOLLUSC	1	No Quantity							58628185			0
S3	2000	2000	2000	2	0	2	Export	752	Sweden	SWE	392	Japan	JPN								03	FISH,CRUSTACEANS,MOLLUSC	1	No Quantity							1509756			0
S3	2000	2000	2000	2	0	2	Export	752	Sweden	SWE	398	Kazakhstan	KAZ								03	FISH,CRUSTACEANS,MOLLUSC	1	No Quantity							218			0
S3	2000	2000	2000	2	0	2	Export	752	Sweden	SWE	410	Rep. of Korea	KOR								03	FISH,CRUSTACEANS,MOLLUSC	1	No Quantity							5129			0
S3	2000	2000	2000	2	0	2	Export	752	Sweden	SWE	428	Latvia	LVA								03	FISH,CRUSTACEANS,MOLLUSC	1	No Quantity							241059			0
S3	2000	2000	2000	2	0	2	Export	752	Sweden	SWE	440	Lithuania	LTU								03	FISH,CRUSTACEANS,MOLLUSC	1	No Quantity							152012			0
S3	2000	2000	2000	2	0	2	Export	752	Sweden	SWE	442	Luxembourg	LUX								03	FISH,CRUSTACEANS,MOLLUSC	1	No Quantity							897997			0
S3	2000	2000	2000	2	0	2	Export	752	Sweden	SWE	458	Malaysia	MYS								03	FISH,CRUSTACEANS,MOLLUSC	1	No Quantity							26518			0
S3	2000	2000	2000	2	0	2	Export	752	Sweden	SWE	470	Malta	MLT								03	FISH,CRUSTACEANS,MOLLUSC	1	No Quantity							35902			0
S3	2000	2000	2000	2	0	2	Export	752	Sweden	SWE	490	Other Asia, nes									03	FISH,CRUSTACEANS,MOLLUSC	1	No Quantity							101487			0
S3	2000	2000	2000	2	0	2	Export	752	Sweden	SWE	504	Morocco	MAR								03	FISH,CRUSTACEANS,MOLLUSC	1	No Quantity							12440			0
S3	2000	2000	2000	2	0	2	Export	752	Sweden	SWE	528	Netherlands	NLD								03	FISH,CRUSTACEANS,MOLLUSC	1	No Quantity							18200553			0
S3	2000	2000	2000	2	0	2	Export	752	Sweden	SWE	579	Norway	NOR								03	FISH,CRUSTACEANS,MOLLUSC	1	No Quantity							23379447			0
S3	2000	2000	2000	2	0	2	Export	752	Sweden	SWE	591	Panama	PAN								03	FISH,CRUSTACEANS,MOLLUSC	1	No Quantity							1528			0
S3	2000	2000	2000	2	0	2	Export	752	Sweden	SWE	616	Poland	POL								03	FISH,CRUSTACEANS,MOLLUSC	1	No Quantity							2849167			0
S3	2000	2000	2000	2	0	2	Export	752	Sweden	SWE	620	Portugal	PRT								03	FISH,CRUSTACEANS,MOLLUSC	1	No Quantity							29632576			0
S3	2000	2000	2000	2	0	2	Export	752	Sweden	SWE	642	Romania	ROU								03	FISH,CRUSTACEANS,MOLLUSC	1	No Quantity							74751			0
S3	2000	2000	2000	2	0	2	Export	752	Sweden	SWE	643	Russian Federation	RUS								03	FISH,CRUSTACEANS,MOLLUSC	1	No Quantity							1048263			0
S3	2000	2000	2000	2	0	2	Export	752	Sweden	SWE	682	Saudi Arabia	SAU								03	FISH,CRUSTACEANS,MOLLUSC	1	No Quantity							6111			0
S3	2000	2000	2000	2	0	2	Export	752	Sweden	SWE	702	Singapore	SGP								03	FISH,CRUSTACEANS,MOLLUSC	1	No Quantity							142955			0
S3	2000	2000	2000	2	0	2	Export	752	Sweden	SWE	703	Slovakia	SVK								03	FISH,CRUSTACEANS,MOLLUSC	1	No Quantity							54236			0
S3	2000	2000	2000	2	0	2	Export	752	Sweden	SWE	705	Slovenia	SVN								03	FISH,CRUSTACEANS,MOLLUSC	1	No Quantity							4256			0
S3	2000	2000	2000	2	0	2	Export	752	Sweden	SWE	724	Spain	ESP								03	FISH,CRUSTACEANS,MOLLUSC	1	No Quantity							29481873			0
S3	2000	2000	2000	2	0	2	Export	752	Sweden	SWE	757	Switzerland	CHE								03	FISH,CRUSTACEANS,MOLLUSC	1	No Quantity							3350818			0
S3	2000	2000	2000	2	0	2	Export	752	Sweden	SWE	764	Thailand	THA								03	FISH,CRUSTACEANS,MOLLUSC	1	No Quantity							667959			0
S3	2000	2000	2000	2	0	2	Export	752	Sweden	SWE	784	United Arab Emirates	ARE								03	FISH,CRUSTACEANS,MOLLUSC	1	No Quantity							17351			0
S3	2000	2000	2000	2	0	2	Export	752	Sweden	SWE	792	Turkey	TUR								03	FISH,CRUSTACEANS,MOLLUSC	1	No Quantity							2292			0
S3	2000	2000	2000	2	0	2	Export	752	Sweden	SWE	826	United Kingdom	GBR								03	FISH,CRUSTACEANS,MOLLUSC	1	No Quantity							30862424			0
S3	2000	2000	2000	2	0	2	Export	752	Sweden	SWE	834	United Rep. of Tanzania	TZA								03	FISH,CRUSTACEANS,MOLLUSC	1	No Quantity							218			0
S3	2000	2000	2000	2	0	2	Export	752	Sweden	SWE	842	USA	USA								03	FISH,CRUSTACEANS,MOLLUSC	1	No Quantity							631075			0
S3	2000	2000	2000	2	0	2	Export	752	Sweden	SWE	891	Serbia and Montenegro	SCG								03	FISH,CRUSTACEANS,MOLLUSC	1	No Quantity							11131			0
S3	2000	2000	2000	2	0	2	Export	757	Switzerland	CHE	0	World	WLD								03	FISH,CRUSTACEANS,MOLLUSC	1	No Quantity							2402724			0
S3	2000	2000	2000	2	0	2	Export	757	Switzerland	CHE	40	Austria	AUT								03	FISH,CRUSTACEANS,MOLLUSC	1	No Quantity							11356			0
S3	2000	2000	2000	2	0	2	Export	757	Switzerland	CHE	56	Belgium	BEL								03	FISH,CRUSTACEANS,MOLLUSC	1	No Quantity							66459			0
S3	2000	2000	2000	2	0	2	Export	757	Switzerland	CHE	70	Bosnia Herzegovina	BIH								03	FISH,CRUSTACEANS,MOLLUSC	1	No Quantity							210			0
S3	2000	2000	2000	2	0	2	Export	757	Switzerland	CHE	124	Canada	CAN								03	FISH,CRUSTACEANS,MOLLUSC	1	No Quantity							738			0
S3	2000	2000	2000	2	0	2	Export	757	Switzerland	CHE	178	Congo	COG								03	FISH,CRUSTACEANS,MOLLUSC	1	No Quantity							22030			0
S3	2000	2000	2000	2	0	2	Export	757	Switzerland	CHE	203	Czechia	CZE								03	FISH,CRUSTACEANS,MOLLUSC	1	No Quantity							35977			0
S3	2000	2000	2000	2	0	2	Export	757	Switzerland	CHE	208	Denmark	DNK								03	FISH,CRUSTACEANS,MOLLUSC	1	No Quantity							68766			0
S3	2000	2000	2000	2	0	2	Export	757	Switzerland	CHE	251	France	FRA								03	FISH,CRUSTACEANS,MOLLUSC	1	No Quantity							183344			0
S3	2000	2000	2000	2	0	2	Export	757	Switzerland	CHE	276	Germany	DEU								03	FISH,CRUSTACEANS,MOLLUSC	1	No Quantity							1228607			0
S3	2000	2000	2000	2	0	2	Export	757	Switzerland	CHE	300	Greece	GRC								03	FISH,CRUSTACEANS,MOLLUSC	1	No Quantity							2276			0
S3	2000	2000	2000	2	0	2	Export	757	Switzerland	CHE	344	China, Hong Kong SAR	HKG								03	FISH,CRUSTACEANS,MOLLUSC	1	No Quantity							140897			0
S3	2000	2000	2000	2	0	2	Export	757	Switzerland	CHE	352	Iceland	ISL								03	FISH,CRUSTACEANS,MOLLUSC	1	No Quantity							5832			0
S3	2000	2000	2000	2	0	2	Export	757	Switzerland	CHE	381	Italy	ITA								03	FISH,CRUSTACEANS,MOLLUSC	1	No Quantity							31579			0
S3	2000	2000	2000	2	0	2	Export	757	Switzerland	CHE	392	Japan	JPN								03	FISH,CRUSTACEANS,MOLLUSC	1	No Quantity							7070			0
S3	2000	2000	2000	2	0	2	Export	757	Switzerland	CHE	408	Dem. People's Rep. of Korea	PRK								03	FISH,CRUSTACEANS,MOLLUSC	1	No Quantity							4260			0
S3	2000	2000	2000	2	0	2	Export	757	Switzerland	CHE	414	Kuwait	KWT								03	FISH,CRUSTACEANS,MOLLUSC	1	No Quantity							5726			0
S3	2000	2000	2000	2	0	2	Export	757	Switzerland	CHE	428	Latvia	LVA								03	FISH,CRUSTACEANS,MOLLUSC	1	No Quantity							1680			0
S3	2000	2000	2000	2	0	2	Export	757	Switzerland	CHE	442	Luxembourg	LUX								03	FISH,CRUSTACEANS,MOLLUSC	1	No Quantity							2397			0
S3	2000	2000	2000	2	0	2	Export	757	Switzerland	CHE	458	Malaysia	MYS								03	FISH,CRUSTACEANS,MOLLUSC	1	No Quantity							2595			0
S3	2000	2000	2000	2	0	2	Export	757	Switzerland	CHE	490	Other Asia, nes									03	FISH,CRUSTACEANS,MOLLUSC	1	No Quantity							9876			0
S3	2000	2000	2000	2	0	2	Export	757	Switzerland	CHE	504	Morocco	MAR								03	FISH,CRUSTACEANS,MOLLUSC	1	No Quantity							33426			0
S3	2000	2000	2000	2	0	2	Export	757	Switzerland	CHE	528	Netherlands	NLD								03	FISH,CRUSTACEANS,MOLLUSC	1	No Quantity							35397			0
S3	2000	2000	2000	2	0	2	Export	757	Switzerland	CHE	579	Norway	NOR								03	FISH,CRUSTACEANS,MOLLUSC	1	No Quantity							32224			0
S3	2000	2000	2000	2	0	2	Export	757	Switzerland	CHE	608	Philippines	PHL								03	FISH,CRUSTACEANS,MOLLUSC	1	No Quantity							13109			0
S3	2000	2000	2000	2	0	2	Export	757	Switzerland	CHE	616	Poland	POL								03	FISH,CRUSTACEANS,MOLLUSC	1	No Quantity							5857			0
S3	2000	2000	2000	2	0	2	Export	757	Switzerland	CHE	642	Romania	ROU								03	FISH,CRUSTACEANS,MOLLUSC	1	No Quantity							592			0
S3	2000	2000	2000	2	0	2	Export	757	Switzerland	CHE	682	Saudi Arabia	SAU								03	FISH,CRUSTACEANS,MOLLUSC	1	No Quantity							47718			0
S3	2000	2000	2000	2	0	2	Export	757	Switzerland	CHE	702	Singapore	SGP								03	FISH,CRUSTACEANS,MOLLUSC	1	No Quantity							18366			0
S3	2000	2000	2000	2	0	2	Export	757	Switzerland	CHE	710	South Africa	ZAF								03	FISH,CRUSTACEANS,MOLLUSC	1	No Quantity							7047			0
S3	2000	2000	2000	2	0	2	Export	757	Switzerland	CHE	764	Thailand	THA								03	FISH,CRUSTACEANS,MOLLUSC	1	No Quantity							41197			0
S3	2000	2000	2000	2	0	2	Export	757	Switzerland	CHE	784	United Arab Emirates	ARE								03	FISH,CRUSTACEANS,MOLLUSC	1	No Quantity							59285			0
S3	2000	2000	2000	2	0	2	Export	757	Switzerland	CHE	788	Tunisia	TUN								03	FISH,CRUSTACEANS,MOLLUSC	1	No Quantity							22688			0
S3	2000	2000	2000	2	0	2	Export	757	Switzerland	CHE	826	United Kingdom	GBR								03	FISH,CRUSTACEANS,MOLLUSC	1	No Quantity							226512			0
S3	2000	2000	2000	2	0	2	Export	757	Switzerland	CHE	842	USA	USA								03	FISH,CRUSTACEANS,MOLLUSC	1	No Quantity							27630			0
S3	2000	2000	2000	2	0	2	Export	752	Sweden	SWE	0	World	WLD								04	CEREALS,CEREAL PREPRTNS.	1	No Quantity							360671159			0
S3	2000	2000	2000	2	0	2	Export	752	Sweden	SWE	8	Albania	ALB								04	CEREALS,CEREAL PREPRTNS.	1	No Quantity							1200			0
S3	2000	2000	2000	2	0	2	Export	752	Sweden	SWE	36	Australia	AUS								04	CEREALS,CEREAL PREPRTNS.	1	No Quantity							112509			0
S3	2000	2000	2000	2	0	2	Export	752	Sweden	SWE	40	Austria	AUT								04	CEREALS,CEREAL PREPRTNS.	1	No Quantity							2101655			0
S3	2000	2000	2000	2	0	2	Export	752	Sweden	SWE	48	Bahrain	BHR								04	CEREALS,CEREAL PREPRTNS.	1	No Quantity							1637			0
S3	2000	2000	2000	2	0	2	Export	752	Sweden	SWE	51	Armenia	ARM								04	CEREALS,CEREAL PREPRTNS.	1	No Quantity							3347872			0
S3	2000	2000	2000	2	0	2	Export	752	Sweden	SWE	56	Belgium	BEL								04	CEREALS,CEREAL PREPRTNS.	1	No Quantity							5589426			0
S3	2000	2000	2000	2	0	2	Export	752	Sweden	SWE	68	Bolivia (Plurinational State of)	BOL								04	CEREALS,CEREAL PREPRTNS.	1	No Quantity							9603			0
S3	2000	2000	2000	2	0	2	Export	752	Sweden	SWE	70	Bosnia Herzegovina	BIH								04	CEREALS,CEREAL PREPRTNS.	1	No Quantity							6657			0
S3	2000	2000	2000	2	0	2	Export	752	Sweden	SWE	76	Brazil	BRA								04	CEREALS,CEREAL PREPRTNS.	1	No Quantity							6329			0
S3	2000	2000	2000	2	0	2	Export	752	Sweden	SWE	100	Bulgaria	BGR								04	CEREALS,CEREAL PREPRTNS.	1	No Quantity							437			0
S3	2000	2000	2000	2	0	2	Export	752	Sweden	SWE	112	Belarus	BLR								04	CEREALS,CEREAL PREPRTNS.	1	No Quantity							4147			0
S3	2000	2000	2000	2	0	2	Export	752	Sweden	SWE	124	Canada	CAN								04	CEREALS,CEREAL PREPRTNS.	1	No Quantity							1222100			0
S3	2000	2000	2000	2	0	2	Export	752	Sweden	SWE	152	Chile	CHL								04	CEREALS,CEREAL PREPRTNS.	1	No Quantity							1081219			0
S3	2000	2000	2000	2	0	2	Export	752	Sweden	SWE	156	China	CHN								04	CEREALS,CEREAL PREPRTNS.	1	No Quantity							102142			0
S3	2000	2000	2000	2	0	2	Export	752	Sweden	SWE	170	Colombia	COL								04	CEREALS,CEREAL PREPRTNS.	1	No Quantity							6722916			0
S3	2000	2000	2000	2	0	2	Export	752	Sweden	SWE	191	Croatia	HRV								04	CEREALS,CEREAL PREPRTNS.	1	No Quantity							36230			0
S3	2000	2000	2000	2	0	2	Export	752	Sweden	SWE	196	Cyprus	CYP								04	CEREALS,CEREAL PREPRTNS.	1	No Quantity							38303			0
S3	2000	2000	2000	2	0	2	Export	752	Sweden	SWE	203	Czechia	CZE								04	CEREALS,CEREAL PREPRTNS.	1	No Quantity							147211			0
S3	2000	2000	2000	2	0	2	Export	752	Sweden	SWE	208	Denmark	DNK								04	CEREALS,CEREAL PREPRTNS.	1	No Quantity							55191485			0
S3	2000	2000	2000	2	0	2	Export	752	Sweden	SWE	233	Estonia	EST								04	CEREALS,CEREAL PREPRTNS.	1	No Quantity							5087992			0
S3	2000	2000	2000	2	0	2	Export	752	Sweden	SWE	234	Faeroe Isds	FRO								04	CEREALS,CEREAL PREPRTNS.	1	No Quantity							289838			0
S3	2000	2000	2000	2	0	2	Export	752	Sweden	SWE	246	Finland	FIN								04	CEREALS,CEREAL PREPRTNS.	1	No Quantity							32146072			0
S3	2000	2000	2000	2	0	2	Export	752	Sweden	SWE	251	France	FRA								04	CEREALS,CEREAL PREPRTNS.	1	No Quantity							18183202			0
S3	2000	2000	2000	2	0	2	Export	752	Sweden	SWE	270	Gambia	GMB								04	CEREALS,CEREAL PREPRTNS.	1	No Quantity							3492			0
S3	2000	2000	2000	2	0	2	Export	752	Sweden	SWE	276	Germany	DEU								04	CEREALS,CEREAL PREPRTNS.	1	No Quantity							30146668			0
S3	2000	2000	2000	2	0	2	Export	752	Sweden	SWE	300	Greece	GRC								04	CEREALS,CEREAL PREPRTNS.	1	No Quantity							166963			0
S3	2000	2000	2000	2	0	2	Export	752	Sweden	SWE	344	China, Hong Kong SAR	HKG								04	CEREALS,CEREAL PREPRTNS.	1	No Quantity							84463			0
S3	2000	2000	2000	2	0	2	Export	752	Sweden	SWE	348	Hungary	HUN								04	CEREALS,CEREAL PREPRTNS.	1	No Quantity							238440			0
S3	2000	2000	2000	2	0	2	Export	752	Sweden	SWE	352	Iceland	ISL								04	CEREALS,CEREAL PREPRTNS.	1	No Quantity							2780417			0
S3	2000	2000	2000	2	0	2	Export	752	Sweden	SWE	364	Iran	IRN								04	CEREALS,CEREAL PREPRTNS.	1	No Quantity							5611251			0
S3	2000	2000	2000	2	0	2	Export	752	Sweden	SWE	372	Ireland	IRL								04	CEREALS,CEREAL PREPRTNS.	1	No Quantity							537990			0
S3	2000	2000	2000	2	0	2	Export	752	Sweden	SWE	376	Israel	ISR								04	CEREALS,CEREAL PREPRTNS.	1	No Quantity							65476			0
S3	2000	2000	2000	2	0	2	Export	752	Sweden	SWE	381	Italy	ITA								04	CEREALS,CEREAL PREPRTNS.	1	No Quantity							1941240			0
S3	2000	2000	2000	2	0	2	Export	752	Sweden	SWE	392	Japan	JPN								04	CEREALS,CEREAL PREPRTNS.	1	No Quantity							159215			0
S3	2000	2000	2000	2	0	2	Export	752	Sweden	SWE	400	Jordan	JOR								04	CEREALS,CEREAL PREPRTNS.	1	No Quantity							5073151			0
S3	2000	2000	2000	2	0	2	Export	752	Sweden	SWE	410	Rep. of Korea	KOR								04	CEREALS,CEREAL PREPRTNS.	1	No Quantity							62202			0
S3	2000	2000	2000	2	0	2	Export	752	Sweden	SWE	422	Lebanon	LBN								04	CEREALS,CEREAL PREPRTNS.	1	No Quantity							30010			0
S3	2000	2000	2000	2	0	2	Export	752	Sweden	SWE	428	Latvia	LVA								04	CEREALS,CEREAL PREPRTNS.	1	No Quantity							3228379			0
S3	2000	2000	2000	2	0	2	Export	752	Sweden	SWE	440	Lithuania	LTU								04	CEREALS,CEREAL PREPRTNS.	1	No Quantity							3224887			0
S3	2000	2000	2000	2	0	2	Export	752	Sweden	SWE	442	Luxembourg	LUX								04	CEREALS,CEREAL PREPRTNS.	1	No Quantity							47361			0
S3	2000	2000	2000	2	0	2	Export	752	Sweden	SWE	458	Malaysia	MYS								04	CEREALS,CEREAL PREPRTNS.	1	No Quantity							15605			0
S3	2000	2000	2000	2	0	2	Export	752	Sweden	SWE	484	Mexico	MEX								04	CEREALS,CEREAL PREPRTNS.	1	No Quantity							48124			0
S3	2000	2000	2000	2	0	2	Export	752	Sweden	SWE	490	Other Asia, nes									04	CEREALS,CEREAL PREPRTNS.	1	No Quantity							12222			0
S3	2000	2000	2000	2	0	2	Export	752	Sweden	SWE	504	Morocco	MAR								04	CEREALS,CEREAL PREPRTNS.	1	No Quantity							4483435			0
S3	2000	2000	2000	2	0	2	Export	752	Sweden	SWE	528	Netherlands	NLD								04	CEREALS,CEREAL PREPRTNS.	1	No Quantity							4539744			0
S3	2000	2000	2000	2	0	2	Export	752	Sweden	SWE	554	New Zealand	NZL								04	CEREALS,CEREAL PREPRTNS.	1	No Quantity							13968			0
S3	2000	2000	2000	2	0	2	Export	752	Sweden	SWE	579	Norway	NOR								04	CEREALS,CEREAL PREPRTNS.	1	No Quantity							49378897			0
S3	2000	2000	2000	2	0	2	Export	752	Sweden	SWE	604	Peru	PER								04	CEREALS,CEREAL PREPRTNS.	1	No Quantity							4806011			0
S3	2000	2000	2000	2	0	2	Export	752	Sweden	SWE	616	Poland	POL								04	CEREALS,CEREAL PREPRTNS.	1	No Quantity							17441801			0
S3	2000	2000	2000	2	0	2	Export	752	Sweden	SWE	620	Portugal	PRT								04	CEREALS,CEREAL PREPRTNS.	1	No Quantity							150048			0
S3	2000	2000	2000	2	0	2	Export	752	Sweden	SWE	642	Romania	ROU								04	CEREALS,CEREAL PREPRTNS.	1	No Quantity							12877			0
S3	2000	2000	2000	2	0	2	Export	752	Sweden	SWE	643	Russian Federation	RUS								04	CEREALS,CEREAL PREPRTNS.	1	No Quantity							10703608			0
S3	2000	2000	2000	2	0	2	Export	752	Sweden	SWE	682	Saudi Arabia	SAU								04	CEREALS,CEREAL PREPRTNS.	1	No Quantity							13340961			0
S3	2000	2000	2000	2	0	2	Export	752	Sweden	SWE	702	Singapore	SGP								04	CEREALS,CEREAL PREPRTNS.	1	No Quantity							109017			0
S3	2000	2000	2000	2	0	2	Export	752	Sweden	SWE	703	Slovakia	SVK								04	CEREALS,CEREAL PREPRTNS.	1	No Quantity							252408			0
S3	2000	2000	2000	2	0	2	Export	752	Sweden	SWE	710	South Africa	ZAF								04	CEREALS,CEREAL PREPRTNS.	1	No Quantity							34375			0
S3	2000	2000	2000	2	0	2	Export	752	Sweden	SWE	724	Spain	ESP								04	CEREALS,CEREAL PREPRTNS.	1	No Quantity							1270334			0
S3	2000	2000	2000	2	0	2	Export	752	Sweden	SWE	736	Fmr Sudan	SDN								04	CEREALS,CEREAL PREPRTNS.	1	No Quantity							982			0
S3	2000	2000	2000	2	0	2	Export	752	Sweden	SWE	757	Switzerland	CHE								04	CEREALS,CEREAL PREPRTNS.	1	No Quantity							3204589			0
S3	2000	2000	2000	2	0	2	Export	752	Sweden	SWE	764	Thailand	THA								04	CEREALS,CEREAL PREPRTNS.	1	No Quantity							764			0
S3	2000	2000	2000	2	0	2	Export	752	Sweden	SWE	784	United Arab Emirates	ARE								04	CEREALS,CEREAL PREPRTNS.	1	No Quantity							7058478			0
S3	2000	2000	2000	2	0	2	Export	752	Sweden	SWE	788	Tunisia	TUN								04	CEREALS,CEREAL PREPRTNS.	1	No Quantity							13590532			0
S3	2000	2000	2000	2	0	2	Export	752	Sweden	SWE	792	Turkey	TUR								04	CEREALS,CEREAL PREPRTNS.	1	No Quantity							432793			0
S3	2000	2000	2000	2	0	2	Export	752	Sweden	SWE	804	Ukraine	UKR								04	CEREALS,CEREAL PREPRTNS.	1	No Quantity							2120970			0
S3	2000	2000	2000	2	0	2	Export	752	Sweden	SWE	826	United Kingdom	GBR								04	CEREALS,CEREAL PREPRTNS.	1	No Quantity							7525209			0
S3	2000	2000	2000	2	0	2	Export	752	Sweden	SWE	842	USA	USA								04	CEREALS,CEREAL PREPRTNS.	1	No Quantity							33309571			0
S3	2000	2000	2000	2	0	2	Export	752	Sweden	SWE	862	Venezuela	VEN								04	CEREALS,CEREAL PREPRTNS.	1	No Quantity							1947569			0
S3	2000	2000	2000	2	0	2	Export	752	Sweden	SWE	891	Serbia and Montenegro	SCG								04	CEREALS,CEREAL PREPRTNS.	1	No Quantity							34484			0
S3	2000	2000	2000	2	0	2	Export	757	Switzerland	CHE	0	World	WLD								04	CEREALS,CEREAL PREPRTNS.	1	No Quantity							169119617			0
S3	2000	2000	2000	2	0	2	Export	757	Switzerland	CHE	20	Andorra	AND								04	CEREALS,CEREAL PREPRTNS.	1	No Quantity							15657			0
S3	2000	2000	2000	2	0	2	Export	757	Switzerland	CHE	32	Argentina	ARG								04	CEREALS,CEREAL PREPRTNS.	1	No Quantity							3304			0
S3	2000	2000	2000	2	0	2	Export	757	Switzerland	CHE	36	Australia	AUS								04	CEREALS,CEREAL PREPRTNS.	1	No Quantity							36995			0
S3	2000	2000	2000	2	0	2	Export	757	Switzerland	CHE	40	Austria	AUT								04	CEREALS,CEREAL PREPRTNS.	1	No Quantity							9251206			0
S3	2000	2000	2000	2	0	2	Export	757	Switzerland	CHE	48	Bahrain	BHR								04	CEREALS,CEREAL PREPRTNS.	1	No Quantity							95486			0
S3	2000	2000	2000	2	0	2	Export	757	Switzerland	CHE	50	Bangladesh	BGD								04	CEREALS,CEREAL PREPRTNS.	1	No Quantity							11413			0
S3	2000	2000	2000	2	0	2	Export	757	Switzerland	CHE	51	Armenia	ARM								04	CEREALS,CEREAL PREPRTNS.	1	No Quantity							16626			0
S3	2000	2000	2000	2	0	2	Export	757	Switzerland	CHE	56	Belgium	BEL								04	CEREALS,CEREAL PREPRTNS.	1	No Quantity							3091951			0
S3	2000	2000	2000	2	0	2	Export	757	Switzerland	CHE	68	Bolivia (Plurinational State of)	BOL								04	CEREALS,CEREAL PREPRTNS.	1	No Quantity							2297			0
S3	2000	2000	2000	2	0	2	Export	757	Switzerland	CHE	70	Bosnia Herzegovina	BIH								04	CEREALS,CEREAL PREPRTNS.	1	No Quantity							13674			0
S3	2000	2000	2000	2	0	2	Export	757	Switzerland	CHE	76	Brazil	BRA								04	CEREALS,CEREAL PREPRTNS.	1	No Quantity							656302			0
S3	2000	2000	2000	2	0	2	Export	757	Switzerland	CHE	100	Bulgaria	BGR								04	CEREALS,CEREAL PREPRTNS.	1	No Quantity							1787			0
S3	2000	2000	2000	2	0	2	Export	757	Switzerland	CHE	124	Canada	CAN								04	CEREALS,CEREAL PREPRTNS.	1	No Quantity							505019			0
S3	2000	2000	2000	2	0	2	Export	757	Switzerland	CHE	144	Sri Lanka	LKA								04	CEREALS,CEREAL PREPRTNS.	1	No Quantity							7597			0
S3	2000	2000	2000	2	0	2	Export	757	Switzerland	CHE	152	Chile	CHL								04	CEREALS,CEREAL PREPRTNS.	1	No Quantity							14711			0
S3	2000	2000	2000	2	0	2	Export	757	Switzerland	CHE	156	China	CHN								04	CEREALS,CEREAL PREPRTNS.	1	No Quantity							17914			0
S3	2000	2000	2000	2	0	2	Export	757	Switzerland	CHE	170	Colombia	COL								04	CEREALS,CEREAL PREPRTNS.	1	No Quantity							45903			0
S3	2000	2000	2000	2	0	2	Export	757	Switzerland	CHE	178	Congo	COG								04	CEREALS,CEREAL PREPRTNS.	1	No Quantity							781			0
S3	2000	2000	2000	2	0	2	Export	757	Switzerland	CHE	188	Costa Rica	CRI								04	CEREALS,CEREAL PREPRTNS.	1	No Quantity							1594			0
S3	2000	2000	2000	2	0	2	Export	757	Switzerland	CHE	191	Croatia	HRV								04	CEREALS,CEREAL PREPRTNS.	1	No Quantity							174425			0
S3	2000	2000	2000	2	0	2	Export	757	Switzerland	CHE	196	Cyprus	CYP								04	CEREALS,CEREAL PREPRTNS.	1	No Quantity							39468			0
S3	2000	2000	2000	2	0	2	Export	757	Switzerland	CHE	203	Czechia	CZE								04	CEREALS,CEREAL PREPRTNS.	1	No Quantity							81053			0
S3	2000	2000	2000	2	0	2	Export	757	Switzerland	CHE	208	Denmark	DNK								04	CEREALS,CEREAL PREPRTNS.	1	No Quantity							400136			0
S3	2000	2000	2000	2	0	2	Export	757	Switzerland	CHE	222	El Salvador	SLV								04	CEREALS,CEREAL PREPRTNS.	1	No Quantity							231			0
S3	2000	2000	2000	2	0	2	Export	757	Switzerland	CHE	246	Finland	FIN								04	CEREALS,CEREAL PREPRTNS.	1	No Quantity							381420			0
S3	2000	2000	2000	2	0	2	Export	757	Switzerland	CHE	251	France	FRA								04	CEREALS,CEREAL PREPRTNS.	1	No Quantity							51069705			0
S3	2000	2000	2000	2	0	2	Export	757	Switzerland	CHE	258	French Polynesia	PYF								04	CEREALS,CEREAL PREPRTNS.	1	No Quantity							87			0
S3	2000	2000	2000	2	0	2	Export	757	Switzerland	CHE	275	State of Palestine	PSE								04	CEREALS,CEREAL PREPRTNS.	1	No Quantity							6801			0
S3	2000	2000	2000	2	0	2	Export	757	Switzerland	CHE	276	Germany	DEU								04	CEREALS,CEREAL PREPRTNS.	1	No Quantity							61183384			0
S3	2000	2000	2000	2	0	2	Export	757	Switzerland	CHE	300	Greece	GRC								04	CEREALS,CEREAL PREPRTNS.	1	No Quantity							237582			0
S3	2000	2000	2000	2	0	2	Export	757	Switzerland	CHE	344	China, Hong Kong SAR	HKG								04	CEREALS,CEREAL PREPRTNS.	1	No Quantity							521707			0
S3	2000	2000	2000	2	0	2	Export	757	Switzerland	CHE	348	Hungary	HUN								04	CEREALS,CEREAL PREPRTNS.	1	No Quantity							21989			0
S3	2000	2000	2000	2	0	2	Export	757	Switzerland	CHE	352	Iceland	ISL								04	CEREALS,CEREAL PREPRTNS.	1	No Quantity							48668			0
S3	2000	2000	2000	2	0	2	Export	757	Switzerland	CHE	360	Indonesia	IDN								04	CEREALS,CEREAL PREPRTNS.	1	No Quantity							822			0
S3	2000	2000	2000	2	0	2	Export	757	Switzerland	CHE	372	Ireland	IRL								04	CEREALS,CEREAL PREPRTNS.	1	No Quantity							83268			0
S3	2000	2000	2000	2	0	2	Export	757	Switzerland	CHE	376	Israel	ISR								04	CEREALS,CEREAL PREPRTNS.	1	No Quantity							990511			0
S3	2000	2000	2000	2	0	2	Export	757	Switzerland	CHE	381	Italy	ITA								04	CEREALS,CEREAL PREPRTNS.	1	No Quantity							12642139			0
S3	2000	2000	2000	2	0	2	Export	757	Switzerland	CHE	392	Japan	JPN								04	CEREALS,CEREAL PREPRTNS.	1	No Quantity							3182424			0
S3	2000	2000	2000	2	0	2	Export	757	Switzerland	CHE	400	Jordan	JOR								04	CEREALS,CEREAL PREPRTNS.	1	No Quantity							28507			0
S3	2000	2000	2000	2	0	2	Export	757	Switzerland	CHE	404	Kenya	KEN								04	CEREALS,CEREAL PREPRTNS.	1	No Quantity							2028			0
S3	2000	2000	2000	2	0	2	Export	757	Switzerland	CHE	408	Dem. People's Rep. of Korea	PRK								04	CEREALS,CEREAL PREPRTNS.	1	No Quantity							160			0
S3	2000	2000	2000	2	0	2	Export	757	Switzerland	CHE	410	Rep. of Korea	KOR								04	CEREALS,CEREAL PREPRTNS.	1	No Quantity							164541			0
S3	2000	2000	2000	2	0	2	Export	757	Switzerland	CHE	414	Kuwait	KWT								04	CEREALS,CEREAL PREPRTNS.	1	No Quantity							319011			0
S3	2000	2000	2000	2	0	2	Export	757	Switzerland	CHE	422	Lebanon	LBN								04	CEREALS,CEREAL PREPRTNS.	1	No Quantity							11852			0
S3	2000	2000	2000	2	0	2	Export	757	Switzerland	CHE	442	Luxembourg	LUX								04	CEREALS,CEREAL PREPRTNS.	1	No Quantity							561687			0
S3	2000	2000	2000	2	0	2	Export	757	Switzerland	CHE	458	Malaysia	MYS								04	CEREALS,CEREAL PREPRTNS.	1	No Quantity							28941			0
S3	2000	2000	2000	2	0	2	Export	757	Switzerland	CHE	470	Malta	MLT								04	CEREALS,CEREAL PREPRTNS.	1	No Quantity							24565			0
S3	2000	2000	2000	2	0	2	Export	757	Switzerland	CHE	480	Mauritius	MUS								04	CEREALS,CEREAL PREPRTNS.	1	No Quantity							196			0
S3	2000	2000	2000	2	0	2	Export	757	Switzerland	CHE	484	Mexico	MEX								04	CEREALS,CEREAL PREPRTNS.	1	No Quantity							39473			0
S3	2000	2000	2000	2	0	2	Export	757	Switzerland	CHE	490	Other Asia, nes									04	CEREALS,CEREAL PREPRTNS.	1	No Quantity							123586			0
S3	2000	2000	2000	2	0	2	Export	757	Switzerland	CHE	496	Mongolia	MNG								04	CEREALS,CEREAL PREPRTNS.	1	No Quantity							2466			0
S3	2000	2000	2000	2	0	2	Export	757	Switzerland	CHE	504	Morocco	MAR								04	CEREALS,CEREAL PREPRTNS.	1	No Quantity							5532			0
S3	2000	2000	2000	2	0	2	Export	757	Switzerland	CHE	516	Namibia	NAM								04	CEREALS,CEREAL PREPRTNS.	1	No Quantity							171			0
S3	2000	2000	2000	2	0	2	Export	757	Switzerland	CHE	528	Netherlands	NLD								04	CEREALS,CEREAL PREPRTNS.	1	No Quantity							326079			0
S3	2000	2000	2000	2	0	2	Export	757	Switzerland	CHE	530	Neth. Antilles	ANT								04	CEREALS,CEREAL PREPRTNS.	1	No Quantity							1629			0
S3	2000	2000	2000	2	0	2	Export	757	Switzerland	CHE	554	New Zealand	NZL								04	CEREALS,CEREAL PREPRTNS.	1	No Quantity							2629			0
S3	2000	2000	2000	2	0	2	Export	757	Switzerland	CHE	579	Norway	NOR								04	CEREALS,CEREAL PREPRTNS.	1	No Quantity							1429131			0
S3	2000	2000	2000	2	0	2	Export	757	Switzerland	CHE	591	Panama	PAN								04	CEREALS,CEREAL PREPRTNS.	1	No Quantity							15440			0
S3	2000	2000	2000	2	0	2	Export	757	Switzerland	CHE	604	Peru	PER								04	CEREALS,CEREAL PREPRTNS.	1	No Quantity							1169			0
S3	2000	2000	2000	2	0	2	Export	757	Switzerland	CHE	608	Philippines	PHL								04	CEREALS,CEREAL PREPRTNS.	1	No Quantity							108173			0
S3	2000	2000	2000	2	0	2	Export	757	Switzerland	CHE	616	Poland	POL								04	CEREALS,CEREAL PREPRTNS.	1	No Quantity							123183			0
S3	2000	2000	2000	2	0	2	Export	757	Switzerland	CHE	620	Portugal	PRT								04	CEREALS,CEREAL PREPRTNS.	1	No Quantity							630193			0
S3	2000	2000	2000	2	0	2	Export	757	Switzerland	CHE	634	Qatar	QAT								04	CEREALS,CEREAL PREPRTNS.	1	No Quantity							127975			0
S3	2000	2000	2000	2	0	2	Export	757	Switzerland	CHE	642	Romania	ROU								04	CEREALS,CEREAL PREPRTNS.	1	No Quantity							7678			0
S3	2000	2000	2000	2	0	2	Export	757	Switzerland	CHE	643	Russian Federation	RUS								04	CEREALS,CEREAL PREPRTNS.	1	No Quantity							48718			0
S3	2000	2000	2000	2	0	2	Export	757	Switzerland	CHE	682	Saudi Arabia	SAU								04	CEREALS,CEREAL PREPRTNS.	1	No Quantity							191044			0
S3	2000	2000	2000	2	0	2	Export	757	Switzerland	CHE	699	India	IND								04	CEREALS,CEREAL PREPRTNS.	1	No Quantity							50062			0
S3	2000	2000	2000	2	0	2	Export	757	Switzerland	CHE	702	Singapore	SGP								04	CEREALS,CEREAL PREPRTNS.	1	No Quantity							457307			0
S3	2000	2000	2000	2	0	2	Export	757	Switzerland	CHE	703	Slovakia	SVK								04	CEREALS,CEREAL PREPRTNS.	1	No Quantity							5345			0
S3	2000	2000	2000	2	0	2	Export	757	Switzerland	CHE	705	Slovenia	SVN								04	CEREALS,CEREAL PREPRTNS.	1	No Quantity							9634			0
S3	2000	2000	2000	2	0	2	Export	757	Switzerland	CHE	710	South Africa	ZAF								04	CEREALS,CEREAL PREPRTNS.	1	No Quantity							75123			0
S3	2000	2000	2000	2	0	2	Export	757	Switzerland	CHE	724	Spain	ESP								04	CEREALS,CEREAL PREPRTNS.	1	No Quantity							1222802			0
S3	2000	2000	2000	2	0	2	Export	757	Switzerland	CHE	752	Sweden	SWE								04	CEREALS,CEREAL PREPRTNS.	1	No Quantity							1213352			0
S3	2000	2000	2000	2	0	2	Export	757	Switzerland	CHE	764	Thailand	THA								04	CEREALS,CEREAL PREPRTNS.	1	No Quantity							66509			0
S3	2000	2000	2000	2	0	2	Export	757	Switzerland	CHE	784	United Arab Emirates	ARE								04	CEREALS,CEREAL PREPRTNS.	1	No Quantity							384355			0
S3	2000	2000	2000	2	0	2	Export	757	Switzerland	CHE	788	Tunisia	TUN								04	CEREALS,CEREAL PREPRTNS.	1	No Quantity							4038			0
S3	2000	2000	2000	2	0	2	Export	757	Switzerland	CHE	792	Turkey	TUR								04	CEREALS,CEREAL PREPRTNS.	1	No Quantity							100447			0
S3	2000	2000	2000	2	0	2	Export	757	Switzerland	CHE	804	Ukraine	UKR								04	CEREALS,CEREAL PREPRTNS.	1	No Quantity							10546			0
S3	2000	2000	2000	2	0	2	Export	757	Switzerland	CHE	807	North Macedonia	MKD								04	CEREALS,CEREAL PREPRTNS.	1	No Quantity							44			0
S3	2000	2000	2000	2	0	2	Export	757	Switzerland	CHE	818	Egypt	EGY								04	CEREALS,CEREAL PREPRTNS.	1	No Quantity							96473			0
S3	2000	2000	2000	2	0	2	Export	757	Switzerland	CHE	826	United Kingdom	GBR								04	CEREALS,CEREAL PREPRTNS.	1	No Quantity							6798390			0
S3	2000	2000	2000	2	0	2	Export	757	Switzerland	CHE	842	USA	USA								04	CEREALS,CEREAL PREPRTNS.	1	No Quantity							9426833			0
S3	2000	2000	2000	2	0	2	Export	757	Switzerland	CHE	858	Uruguay	URY								04	CEREALS,CEREAL PREPRTNS.	1	No Quantity							3965			0
S3	2000	2000	2000	2	0	2	Export	757	Switzerland	CHE	862	Venezuela	VEN								04	CEREALS,CEREAL PREPRTNS.	1	No Quantity							10434			0
S3	2000	2000	2000	2	0	2	Export	757	Switzerland	CHE	891	Serbia and Montenegro	SCG								04	CEREALS,CEREAL PREPRTNS.	1	No Quantity							2163			0
S3	2000	2000	2000	2	0	2	Export	752	Sweden	SWE	0	World	WLD								05	VEGETABLES AND FRUIT	1	No Quantity							102643656			0
S3	2000	2000	2000	2	0	2	Export	752	Sweden	SWE	32	Argentina	ARG								05	VEGETABLES AND FRUIT	1	No Quantity							3383			0
S3	2000	2000	2000	2	0	2	Export	752	Sweden	SWE	36	Australia	AUS								05	VEGETABLES AND FRUIT	1	No Quantity							16478			0
S3	2000	2000	2000	2	0	2	Export	752	Sweden	SWE	40	Austria	AUT								05	VEGETABLES AND FRUIT	1	No Quantity							1113629			0
S3	2000	2000	2000	2	0	2	Export	752	Sweden	SWE	56	Belgium	BEL								05	VEGETABLES AND FRUIT	1	No Quantity							605758			0
S3	2000	2000	2000	2	0	2	Export	752	Sweden	SWE	68	Bolivia (Plurinational State of)	BOL								05	VEGETABLES AND FRUIT	1	No Quantity							546			0
S3	2000	2000	2000	2	0	2	Export	752	Sweden	SWE	70	Bosnia Herzegovina	BIH								05	VEGETABLES AND FRUIT	1	No Quantity							4692			0
S3	2000	2000	2000	2	0	2	Export	752	Sweden	SWE	76	Brazil	BRA								05	VEGETABLES AND FRUIT	1	No Quantity							56527			0
S3	2000	2000	2000	2	0	2	Export	752	Sweden	SWE	124	Canada	CAN								05	VEGETABLES AND FRUIT	1	No Quantity							161834			0
S3	2000	2000	2000	2	0	2	Export	752	Sweden	SWE	152	Chile	CHL								05	VEGETABLES AND FRUIT	1	No Quantity							304461			0
S3	2000	2000	2000	2	0	2	Export	752	Sweden	SWE	156	China	CHN								05	VEGETABLES AND FRUIT	1	No Quantity							513655			0
S3	2000	2000	2000	2	0	2	Export	752	Sweden	SWE	196	Cyprus	CYP								05	VEGETABLES AND FRUIT	1	No Quantity							40377			0
S3	2000	2000	2000	2	0	2	Export	752	Sweden	SWE	203	Czechia	CZE								05	VEGETABLES AND FRUIT	1	No Quantity							32410			0
S3	2000	2000	2000	2	0	2	Export	752	Sweden	SWE	208	Denmark	DNK								05	VEGETABLES AND FRUIT	1	No Quantity							8186075			0
S3	2000	2000	2000	2	0	2	Export	752	Sweden	SWE	233	Estonia	EST								05	VEGETABLES AND FRUIT	1	No Quantity							551740			0
S3	2000	2000	2000	2	0	2	Export	752	Sweden	SWE	234	Faeroe Isds	FRO								05	VEGETABLES AND FRUIT	1	No Quantity							17242			0
S3	2000	2000	2000	2	0	2	Export	752	Sweden	SWE	246	Finland	FIN								05	VEGETABLES AND FRUIT	1	No Quantity							25035323			0
S3	2000	2000	2000	2	0	2	Export	752	Sweden	SWE	251	France	FRA								05	VEGETABLES AND FRUIT	1	No Quantity							5370519			0
S3	2000	2000	2000	2	0	2	Export	752	Sweden	SWE	276	Germany	DEU								05	VEGETABLES AND FRUIT	1	No Quantity							11180815			0
S3	2000	2000	2000	2	0	2	Export	752	Sweden	SWE	300	Greece	GRC								05	VEGETABLES AND FRUIT	1	No Quantity							183659			0
S3	2000	2000	2000	2	0	2	Export	752	Sweden	SWE	344	China, Hong Kong SAR	HKG								05	VEGETABLES AND FRUIT	1	No Quantity							26627			0
S3	2000	2000	2000	2	0	2	Export	752	Sweden	SWE	348	Hungary	HUN								05	VEGETABLES AND FRUIT	1	No Quantity							254372			0
S3	2000	2000	2000	2	0	2	Export	752	Sweden	SWE	352	Iceland	ISL								05	VEGETABLES AND FRUIT	1	No Quantity							429410			0
S3	2000	2000	2000	2	0	2	Export	752	Sweden	SWE	372	Ireland	IRL								05	VEGETABLES AND FRUIT	1	No Quantity							18442			0
S3	2000	2000	2000	2	0	2	Export	752	Sweden	SWE	381	Italy	ITA								05	VEGETABLES AND FRUIT	1	No Quantity							17811738			0
S3	2000	2000	2000	2	0	2	Export	752	Sweden	SWE	392	Japan	JPN								05	VEGETABLES AND FRUIT	1	No Quantity							5022626			0
S3	2000	2000	2000	2	0	2	Export	752	Sweden	SWE	410	Rep. of Korea	KOR								05	VEGETABLES AND FRUIT	1	No Quantity							109			0
S3	2000	2000	2000	2	0	2	Export	752	Sweden	SWE	428	Latvia	LVA								05	VEGETABLES AND FRUIT	1	No Quantity							107271			0
S3	2000	2000	2000	2	0	2	Export	752	Sweden	SWE	440	Lithuania	LTU								05	VEGETABLES AND FRUIT	1	No Quantity							72350			0
S3	2000	2000	2000	2	0	2	Export	752	Sweden	SWE	442	Luxembourg	LUX								05	VEGETABLES AND FRUIT	1	No Quantity							109			0
S3	2000	2000	2000	2	0	2	Export	752	Sweden	SWE	458	Malaysia	MYS								05	VEGETABLES AND FRUIT	1	No Quantity							5020			0
S3	2000	2000	2000	2	0	2	Export	752	Sweden	SWE	470	Malta	MLT								05	VEGETABLES AND FRUIT	1	No Quantity							4583			0
S3	2000	2000	2000	2	0	2	Export	752	Sweden	SWE	484	Mexico	MEX								05	VEGETABLES AND FRUIT	1	No Quantity							109			0
S3	2000	2000	2000	2	0	2	Export	752	Sweden	SWE	490	Other Asia, nes									05	VEGETABLES AND FRUIT	1	No Quantity							256773			0
S3	2000	2000	2000	2	0	2	Export	752	Sweden	SWE	528	Netherlands	NLD								05	VEGETABLES AND FRUIT	1	No Quantity							1498080			0
S3	2000	2000	2000	2	0	2	Export	752	Sweden	SWE	554	New Zealand	NZL								05	VEGETABLES AND FRUIT	1	No Quantity							437			0
S3	2000	2000	2000	2	0	2	Export	752	Sweden	SWE	579	Norway	NOR								05	VEGETABLES AND FRUIT	1	No Quantity							13826462			0
S3	2000	2000	2000	2	0	2	Export	752	Sweden	SWE	616	Poland	POL								05	VEGETABLES AND FRUIT	1	No Quantity							767809			0
S3	2000	2000	2000	2	0	2	Export	752	Sweden	SWE	620	Portugal	PRT								05	VEGETABLES AND FRUIT	1	No Quantity							76388			0
S3	2000	2000	2000	2	0	2	Export	752	Sweden	SWE	642	Romania	ROU								05	VEGETABLES AND FRUIT	1	No Quantity							2946			0
S3	2000	2000	2000	2	0	2	Export	752	Sweden	SWE	643	Russian Federation	RUS								05	VEGETABLES AND FRUIT	1	No Quantity							730379			0
S3	2000	2000	2000	2	0	2	Export	752	Sweden	SWE	699	India	IND								05	VEGETABLES AND FRUIT	1	No Quantity							2946			0
S3	2000	2000	2000	2	0	2	Export	752	Sweden	SWE	702	Singapore	SGP								05	VEGETABLES AND FRUIT	1	No Quantity							23026			0
S3	2000	2000	2000	2	0	2	Export	752	Sweden	SWE	703	Slovakia	SVK								05	VEGETABLES AND FRUIT	1	No Quantity							21498			0
S3	2000	2000	2000	2	0	2	Export	752	Sweden	SWE	705	Slovenia	SVN								05	VEGETABLES AND FRUIT	1	No Quantity							50962			0
S3	2000	2000	2000	2	0	2	Export	752	Sweden	SWE	710	South Africa	ZAF								05	VEGETABLES AND FRUIT	1	No Quantity							520639			0
S3	2000	2000	2000	2	0	2	Export	752	Sweden	SWE	724	Spain	ESP								05	VEGETABLES AND FRUIT	1	No Quantity							2330819			0
S3	2000	2000	2000	2	0	2	Export	752	Sweden	SWE	757	Switzerland	CHE								05	VEGETABLES AND FRUIT	1	No Quantity							1324133			0
S3	2000	2000	2000	2	0	2	Export	752	Sweden	SWE	764	Thailand	THA								05	VEGETABLES AND FRUIT	1	No Quantity							35793			0
S3	2000	2000	2000	2	0	2	Export	752	Sweden	SWE	792	Turkey	TUR								05	VEGETABLES AND FRUIT	1	No Quantity							430065			0
S3	2000	2000	2000	2	0	2	Export	752	Sweden	SWE	804	Ukraine	UKR								05	VEGETABLES AND FRUIT	1	No Quantity							9167			0
S3	2000	2000	2000	2	0	2	Export	752	Sweden	SWE	826	United Kingdom	GBR								05	VEGETABLES AND FRUIT	1	No Quantity							1143093			0
S3	2000	2000	2000	2	0	2	Export	752	Sweden	SWE	842	USA	USA								05	VEGETABLES AND FRUIT	1	No Quantity							2460351			0
S3	2000	2000	2000	2	0	2	Export	757	Switzerland	CHE	0	World	WLD								05	VEGETABLES AND FRUIT	1	No Quantity							84619075			0
S3	2000	2000	2000	2	0	2	Export	757	Switzerland	CHE	32	Argentina	ARG								05	VEGETABLES AND FRUIT	1	No Quantity							78765			0
S3	2000	2000	2000	2	0	2	Export	757	Switzerland	CHE	36	Australia	AUS								05	VEGETABLES AND FRUIT	1	No Quantity							334332			0
S3	2000	2000	2000	2	0	2	Export	757	Switzerland	CHE	40	Austria	AUT								05	VEGETABLES AND FRUIT	1	No Quantity							16183548			0
S3	2000	2000	2000	2	0	2	Export	757	Switzerland	CHE	48	Bahrain	BHR								05	VEGETABLES AND FRUIT	1	No Quantity							75705			0
S3	2000	2000	2000	2	0	2	Export	757	Switzerland	CHE	52	Barbados	BRB								05	VEGETABLES AND FRUIT	1	No Quantity							9270			0
S3	2000	2000	2000	2	0	2	Export	757	Switzerland	CHE	56	Belgium	BEL								05	VEGETABLES AND FRUIT	1	No Quantity							505213			0
S3	2000	2000	2000	2	0	2	Export	757	Switzerland	CHE	60	Bermuda	BMU								05	VEGETABLES AND FRUIT	1	No Quantity							34858			0
S3	2000	2000	2000	2	0	2	Export	757	Switzerland	CHE	68	Bolivia (Plurinational State of)	BOL								05	VEGETABLES AND FRUIT	1	No Quantity							2512			0
S3	2000	2000	2000	2	0	2	Export	757	Switzerland	CHE	70	Bosnia Herzegovina	BIH								05	VEGETABLES AND FRUIT	1	No Quantity							42081			0
S3	2000	2000	2000	2	0	2	Export	757	Switzerland	CHE	76	Brazil	BRA								05	VEGETABLES AND FRUIT	1	No Quantity							163899			0
S3	2000	2000	2000	2	0	2	Export	757	Switzerland	CHE	84	Belize	BLZ								05	VEGETABLES AND FRUIT	1	No Quantity							686			0
S3	2000	2000	2000	2	0	2	Export	757	Switzerland	CHE	96	Brunei Darussalam	BRN								05	VEGETABLES AND FRUIT	1	No Quantity							2547			0
S3	2000	2000	2000	2	0	2	Export	757	Switzerland	CHE	112	Belarus	BLR								05	VEGETABLES AND FRUIT	1	No Quantity							15056			0
S3	2000	2000	2000	2	0	2	Export	757	Switzerland	CHE	124	Canada	CAN								05	VEGETABLES AND FRUIT	1	No Quantity							1489684			0
S3	2000	2000	2000	2	0	2	Export	757	Switzerland	CHE	144	Sri Lanka	LKA								05	VEGETABLES AND FRUIT	1	No Quantity							3029			0
S3	2000	2000	2000	2	0	2	Export	757	Switzerland	CHE	152	Chile	CHL								05	VEGETABLES AND FRUIT	1	No Quantity							16851			0
S3	2000	2000	2000	2	0	2	Export	757	Switzerland	CHE	156	China	CHN								05	VEGETABLES AND FRUIT	1	No Quantity							390721			0
S3	2000	2000	2000	2	0	2	Export	757	Switzerland	CHE	170	Colombia	COL								05	VEGETABLES AND FRUIT	1	No Quantity							52184			0
S3	2000	2000	2000	2	0	2	Export	757	Switzerland	CHE	178	Congo	COG								05	VEGETABLES AND FRUIT	1	No Quantity							7976			0
S3	2000	2000	2000	2	0	2	Export	757	Switzerland	CHE	180	Dem. Rep. of the Congo	COD								05	VEGETABLES AND FRUIT	1	No Quantity							1269			0
S3	2000	2000	2000	2	0	2	Export	757	Switzerland	CHE	188	Costa Rica	CRI								05	VEGETABLES AND FRUIT	1	No Quantity							238			0
S3	2000	2000	2000	2	0	2	Export	757	Switzerland	CHE	191	Croatia	HRV								05	VEGETABLES AND FRUIT	1	No Quantity							100487			0
S3	2000	2000	2000	2	0	2	Export	757	Switzerland	CHE	192	Cuba	CUB								05	VEGETABLES AND FRUIT	1	No Quantity							582			0
S3	2000	2000	2000	2	0	2	Export	757	Switzerland	CHE	196	Cyprus	CYP								05	VEGETABLES AND FRUIT	1	No Quantity							24291			0
S3	2000	2000	2000	2	0	2	Export	757	Switzerland	CHE	203	Czechia	CZE								05	VEGETABLES AND FRUIT	1	No Quantity							263051			0
S3	2000	2000	2000	2	0	2	Export	757	Switzerland	CHE	208	Denmark	DNK								05	VEGETABLES AND FRUIT	1	No Quantity							142021			0
S3	2000	2000	2000	2	0	2	Export	757	Switzerland	CHE	233	Estonia	EST								05	VEGETABLES AND FRUIT	1	No Quantity							10181			0
S3	2000	2000	2000	2	0	2	Export	757	Switzerland	CHE	246	Finland	FIN								05	VEGETABLES AND FRUIT	1	No Quantity							283622			0
S3	2000	2000	2000	2	0	2	Export	757	Switzerland	CHE	251	France	FRA								05	VEGETABLES AND FRUIT	1	No Quantity							7779545			0
S3	2000	2000	2000	2	0	2	Export	757	Switzerland	CHE	268	Georgia	GEO								05	VEGETABLES AND FRUIT	1	No Quantity							3629			0
S3	2000	2000	2000	2	0	2	Export	757	Switzerland	CHE	275	State of Palestine	PSE								05	VEGETABLES AND FRUIT	1	No Quantity							18081			0
S3	2000	2000	2000	2	0	2	Export	757	Switzerland	CHE	276	Germany	DEU								05	VEGETABLES AND FRUIT	1	No Quantity							21501869			0
S3	2000	2000	2000	2	0	2	Export	757	Switzerland	CHE	300	Greece	GRC								05	VEGETABLES AND FRUIT	1	No Quantity							135904			0
S3	2000	2000	2000	2	0	2	Export	757	Switzerland	CHE	344	China, Hong Kong SAR	HKG								05	VEGETABLES AND FRUIT	1	No Quantity							1617798			0
S3	2000	2000	2000	2	0	2	Export	757	Switzerland	CHE	348	Hungary	HUN								05	VEGETABLES AND FRUIT	1	No Quantity							385239			0
S3	2000	2000	2000	2	0	2	Export	757	Switzerland	CHE	352	Iceland	ISL								05	VEGETABLES AND FRUIT	1	No Quantity							290428			0
S3	2000	2000	2000	2	0	2	Export	757	Switzerland	CHE	360	Indonesia	IDN								05	VEGETABLES AND FRUIT	1	No Quantity							415517			0
S3	2000	2000	2000	2	0	2	Export	757	Switzerland	CHE	372	Ireland	IRL								05	VEGETABLES AND FRUIT	1	No Quantity							1124			0
S3	2000	2000	2000	2	0	2	Export	757	Switzerland	CHE	376	Israel	ISR								05	VEGETABLES AND FRUIT	1	No Quantity							2987385			0
S3	2000	2000	2000	2	0	2	Export	757	Switzerland	CHE	381	Italy	ITA								05	VEGETABLES AND FRUIT	1	No Quantity							2467952			0
S3	2000	2000	2000	2	0	2	Export	757	Switzerland	CHE	392	Japan	JPN								05	VEGETABLES AND FRUIT	1	No Quantity							2509623			0
S3	2000	2000	2000	2	0	2	Export	757	Switzerland	CHE	400	Jordan	JOR								05	VEGETABLES AND FRUIT	1	No Quantity							69685			0
S3	2000	2000	2000	2	0	2	Export	757	Switzerland	CHE	404	Kenya	KEN								05	VEGETABLES AND FRUIT	1	No Quantity							328			0
S3	2000	2000	2000	2	0	2	Export	757	Switzerland	CHE	408	Dem. People's Rep. of Korea	PRK								05	VEGETABLES AND FRUIT	1	No Quantity							158357			0
S3	2000	2000	2000	2	0	2	Export	757	Switzerland	CHE	410	Rep. of Korea	KOR								05	VEGETABLES AND FRUIT	1	No Quantity							1090554			0
S3	2000	2000	2000	2	0	2	Export	757	Switzerland	CHE	414	Kuwait	KWT								05	VEGETABLES AND FRUIT	1	No Quantity							351256			0
S3	2000	2000	2000	2	0	2	Export	757	Switzerland	CHE	422	Lebanon	LBN								05	VEGETABLES AND FRUIT	1	No Quantity							21287			0
S3	2000	2000	2000	2	0	2	Export	757	Switzerland	CHE	434	Libya	LBY								05	VEGETABLES AND FRUIT	1	No Quantity							70450			0
S3	2000	2000	2000	2	0	2	Export	757	Switzerland	CHE	442	Luxembourg	LUX								05	VEGETABLES AND FRUIT	1	No Quantity							184385			0
S3	2000	2000	2000	2	0	2	Export	757	Switzerland	CHE	458	Malaysia	MYS								05	VEGETABLES AND FRUIT	1	No Quantity							322379			0
S3	2000	2000	2000	2	0	2	Export	757	Switzerland	CHE	470	Malta	MLT								05	VEGETABLES AND FRUIT	1	No Quantity							1499			0
S3	2000	2000	2000	2	0	2	Export	757	Switzerland	CHE	484	Mexico	MEX								05	VEGETABLES AND FRUIT	1	No Quantity							177536			0
S3	2000	2000	2000	2	0	2	Export	757	Switzerland	CHE	490	Other Asia, nes									05	VEGETABLES AND FRUIT	1	No Quantity							459235			0
S3	2000	2000	2000	2	0	2	Export	757	Switzerland	CHE	512	Oman	OMN								05	VEGETABLES AND FRUIT	1	No Quantity							267197			0
S3	2000	2000	2000	2	0	2	Export	757	Switzerland	CHE	528	Netherlands	NLD								05	VEGETABLES AND FRUIT	1	No Quantity							3762485			0
S3	2000	2000	2000	2	0	2	Export	757	Switzerland	CHE	554	New Zealand	NZL								05	VEGETABLES AND FRUIT	1	No Quantity							444950			0
S3	2000	2000	2000	2	0	2	Export	757	Switzerland	CHE	579	Norway	NOR								05	VEGETABLES AND FRUIT	1	No Quantity							2276972			0
S3	2000	2000	2000	2	0	2	Export	757	Switzerland	CHE	604	Peru	PER								05	VEGETABLES AND FRUIT	1	No Quantity							121			0
S3	2000	2000	2000	2	0	2	Export	757	Switzerland	CHE	608	Philippines	PHL								05	VEGETABLES AND FRUIT	1	No Quantity							208788			0
S3	2000	2000	2000	2	0	2	Export	757	Switzerland	CHE	616	Poland	POL								05	VEGETABLES AND FRUIT	1	No Quantity							1400844			0
S3	2000	2000	2000	2	0	2	Export	757	Switzerland	CHE	620	Portugal	PRT								05	VEGETABLES AND FRUIT	1	No Quantity							210841			0
S3	2000	2000	2000	2	0	2	Export	757	Switzerland	CHE	634	Qatar	QAT								05	VEGETABLES AND FRUIT	1	No Quantity							55162			0
S3	2000	2000	2000	2	0	2	Export	757	Switzerland	CHE	642	Romania	ROU								05	VEGETABLES AND FRUIT	1	No Quantity							63566			0
S3	2000	2000	2000	2	0	2	Export	757	Switzerland	CHE	643	Russian Federation	RUS								05	VEGETABLES AND FRUIT	1	No Quantity							357063			0
S3	2000	2000	2000	2	0	2	Export	757	Switzerland	CHE	682	Saudi Arabia	SAU								05	VEGETABLES AND FRUIT	1	No Quantity							1118045			0
S3	2000	2000	2000	2	0	2	Export	757	Switzerland	CHE	699	India	IND								05	VEGETABLES AND FRUIT	1	No Quantity							68686			0
S3	2000	2000	2000	2	0	2	Export	757	Switzerland	CHE	702	Singapore	SGP								05	VEGETABLES AND FRUIT	1	No Quantity							849179			0
S3	2000	2000	2000	2	0	2	Export	757	Switzerland	CHE	703	Slovakia	SVK								05	VEGETABLES AND FRUIT	1	No Quantity							264498			0
S3	2000	2000	2000	2	0	2	Export	757	Switzerland	CHE	705	Slovenia	SVN								05	VEGETABLES AND FRUIT	1	No Quantity							3955			0
S3	2000	2000	2000	2	0	2	Export	757	Switzerland	CHE	710	South Africa	ZAF								05	VEGETABLES AND FRUIT	1	No Quantity							102800			0
S3	2000	2000	2000	2	0	2	Export	757	Switzerland	CHE	724	Spain	ESP								05	VEGETABLES AND FRUIT	1	No Quantity							1264476			0
S3	2000	2000	2000	2	0	2	Export	757	Switzerland	CHE	752	Sweden	SWE								05	VEGETABLES AND FRUIT	1	No Quantity							175645			0
S3	2000	2000	2000	2	0	2	Export	757	Switzerland	CHE	764	Thailand	THA								05	VEGETABLES AND FRUIT	1	No Quantity							350019			0
S3	2000	2000	2000	2	0	2	Export	757	Switzerland	CHE	784	United Arab Emirates	ARE								05	VEGETABLES AND FRUIT	1	No Quantity							285397			0
S3	2000	2000	2000	2	0	2	Export	757	Switzerland	CHE	788	Tunisia	TUN								05	VEGETABLES AND FRUIT	1	No Quantity							41986			0
S3	2000	2000	2000	2	0	2	Export	757	Switzerland	CHE	792	Turkey	TUR								05	VEGETABLES AND FRUIT	1	No Quantity							106258			0
S3	2000	2000	2000	2	0	2	Export	757	Switzerland	CHE	807	North Macedonia	MKD								05	VEGETABLES AND FRUIT	1	No Quantity							1565			0
S3	2000	2000	2000	2	0	2	Export	757	Switzerland	CHE	818	Egypt	EGY								05	VEGETABLES AND FRUIT	1	No Quantity							162029			0
S3	2000	2000	2000	2	0	2	Export	757	Switzerland	CHE	826	United Kingdom	GBR								05	VEGETABLES AND FRUIT	1	No Quantity							707087			0
S3	2000	2000	2000	2	0	2	Export	757	Switzerland	CHE	842	USA	USA								05	VEGETABLES AND FRUIT	1	No Quantity							6638971			0
S3	2000	2000	2000	2	0	2	Export	757	Switzerland	CHE	862	Venezuela	VEN								05	VEGETABLES AND FRUIT	1	No Quantity							85669			0
S3	2000	2000	2000	2	0	2	Export	757	Switzerland	CHE	887	Yemen	YEM								05	VEGETABLES AND FRUIT	1	No Quantity							15745			0
S3	2000	2000	2000	2	0	2	Export	757	Switzerland	CHE	891	Serbia and Montenegro	SCG								05	VEGETABLES AND FRUIT	1	No Quantity							73370			0
S3	2000	2000	2000	2	0	2	Export	752	Sweden	SWE	0	World	WLD								06	SUGAR,SUGR.PREPTNS,HONEY	1	No Quantity							77516886			0
S3	2000	2000	2000	2	0	2	Export	752	Sweden	SWE	12	Algeria	DZA								06	SUGAR,SUGR.PREPTNS,HONEY	1	No Quantity							850199			0
S3	2000	2000	2000	2	0	2	Export	752	Sweden	SWE	32	Argentina	ARG								06	SUGAR,SUGR.PREPTNS,HONEY	1	No Quantity							1855			0
S3	2000	2000	2000	2	0	2	Export	752	Sweden	SWE	36	Australia	AUS								06	SUGAR,SUGR.PREPTNS,HONEY	1	No Quantity							12659			0
S3	2000	2000	2000	2	0	2	Export	752	Sweden	SWE	40	Austria	AUT								06	SUGAR,SUGR.PREPTNS,HONEY	1	No Quantity							201883			0
S3	2000	2000	2000	2	0	2	Export	752	Sweden	SWE	51	Armenia	ARM								06	SUGAR,SUGR.PREPTNS,HONEY	1	No Quantity							1551333			0
S3	2000	2000	2000	2	0	2	Export	752	Sweden	SWE	56	Belgium	BEL								06	SUGAR,SUGR.PREPTNS,HONEY	1	No Quantity							121021			0
S3	2000	2000	2000	2	0	2	Export	752	Sweden	SWE	70	Bosnia Herzegovina	BIH								06	SUGAR,SUGR.PREPTNS,HONEY	1	No Quantity							11567			0
S3	2000	2000	2000	2	0	2	Export	752	Sweden	SWE	100	Bulgaria	BGR								06	SUGAR,SUGR.PREPTNS,HONEY	1	No Quantity							1091			0
S3	2000	2000	2000	2	0	2	Export	752	Sweden	SWE	124	Canada	CAN								06	SUGAR,SUGR.PREPTNS,HONEY	1	No Quantity							129751			0
S3	2000	2000	2000	2	0	2	Export	752	Sweden	SWE	156	China	CHN								06	SUGAR,SUGR.PREPTNS,HONEY	1	No Quantity							109562			0
S3	2000	2000	2000	2	0	2	Export	752	Sweden	SWE	191	Croatia	HRV								06	SUGAR,SUGR.PREPTNS,HONEY	1	No Quantity							1220791			0
S3	2000	2000	2000	2	0	2	Export	752	Sweden	SWE	196	Cyprus	CYP								06	SUGAR,SUGR.PREPTNS,HONEY	1	No Quantity							32301			0
S3	2000	2000	2000	2	0	2	Export	752	Sweden	SWE	203	Czechia	CZE								06	SUGAR,SUGR.PREPTNS,HONEY	1	No Quantity							21061			0
S3	2000	2000	2000	2	0	2	Export	752	Sweden	SWE	208	Denmark	DNK								06	SUGAR,SUGR.PREPTNS,HONEY	1	No Quantity							20179878			0
S3	2000	2000	2000	2	0	2	Export	752	Sweden	SWE	231	Ethiopia	ETH								06	SUGAR,SUGR.PREPTNS,HONEY	1	No Quantity							109			0
S3	2000	2000	2000	2	0	2	Export	752	Sweden	SWE	233	Estonia	EST								06	SUGAR,SUGR.PREPTNS,HONEY	1	No Quantity							3245075			0
S3	2000	2000	2000	2	0	2	Export	752	Sweden	SWE	234	Faeroe Isds	FRO								06	SUGAR,SUGR.PREPTNS,HONEY	1	No Quantity							18442			0
S3	2000	2000	2000	2	0	2	Export	752	Sweden	SWE	246	Finland	FIN								06	SUGAR,SUGR.PREPTNS,HONEY	1	No Quantity							12627606			0
S3	2000	2000	2000	2	0	2	Export	752	Sweden	SWE	251	France	FRA								06	SUGAR,SUGR.PREPTNS,HONEY	1	No Quantity							9167			0
S3	2000	2000	2000	2	0	2	Export	752	Sweden	SWE	276	Germany	DEU								06	SUGAR,SUGR.PREPTNS,HONEY	1	No Quantity							1323369			0
S3	2000	2000	2000	2	0	2	Export	752	Sweden	SWE	300	Greece	GRC								06	SUGAR,SUGR.PREPTNS,HONEY	1	No Quantity							47797			0
S3	2000	2000	2000	2	0	2	Export	752	Sweden	SWE	304	Greenland	GRL								06	SUGAR,SUGR.PREPTNS,HONEY	1	No Quantity							5893			0
S3	2000	2000	2000	2	0	2	Export	752	Sweden	SWE	344	China, Hong Kong SAR	HKG								06	SUGAR,SUGR.PREPTNS,HONEY	1	No Quantity							5784			0
S3	2000	2000	2000	2	0	2	Export	752	Sweden	SWE	348	Hungary	HUN								06	SUGAR,SUGR.PREPTNS,HONEY	1	No Quantity							5565			0
S3	2000	2000	2000	2	0	2	Export	752	Sweden	SWE	352	Iceland	ISL								06	SUGAR,SUGR.PREPTNS,HONEY	1	No Quantity							610013			0
S3	2000	2000	2000	2	0	2	Export	752	Sweden	SWE	364	Iran	IRN								06	SUGAR,SUGR.PREPTNS,HONEY	1	No Quantity							17678			0
S3	2000	2000	2000	2	0	2	Export	752	Sweden	SWE	372	Ireland	IRL								06	SUGAR,SUGR.PREPTNS,HONEY	1	No Quantity							191625			0
S3	2000	2000	2000	2	0	2	Export	752	Sweden	SWE	381	Italy	ITA								06	SUGAR,SUGR.PREPTNS,HONEY	1	No Quantity							52926			0
S3	2000	2000	2000	2	0	2	Export	752	Sweden	SWE	392	Japan	JPN								06	SUGAR,SUGR.PREPTNS,HONEY	1	No Quantity							187042			0
S3	2000	2000	2000	2	0	2	Export	752	Sweden	SWE	398	Kazakhstan	KAZ								06	SUGAR,SUGR.PREPTNS,HONEY	1	No Quantity							2352971			0
S3	2000	2000	2000	2	0	2	Export	752	Sweden	SWE	410	Rep. of Korea	KOR								06	SUGAR,SUGR.PREPTNS,HONEY	1	No Quantity							1528			0
S3	2000	2000	2000	2	0	2	Export	752	Sweden	SWE	414	Kuwait	KWT								06	SUGAR,SUGR.PREPTNS,HONEY	1	No Quantity							2073			0
S3	2000	2000	2000	2	0	2	Export	752	Sweden	SWE	422	Lebanon	LBN								06	SUGAR,SUGR.PREPTNS,HONEY	1	No Quantity							28591			0
S3	2000	2000	2000	2	0	2	Export	752	Sweden	SWE	428	Latvia	LVA								06	SUGAR,SUGR.PREPTNS,HONEY	1	No Quantity							5784			0
S3	2000	2000	2000	2	0	2	Export	752	Sweden	SWE	440	Lithuania	LTU								06	SUGAR,SUGR.PREPTNS,HONEY	1	No Quantity							26190			0
S3	2000	2000	2000	2	0	2	Export	752	Sweden	SWE	442	Luxembourg	LUX								06	SUGAR,SUGR.PREPTNS,HONEY	1	No Quantity							873			0
S3	2000	2000	2000	2	0	2	Export	752	Sweden	SWE	458	Malaysia	MYS								06	SUGAR,SUGR.PREPTNS,HONEY	1	No Quantity							7639			0
S3	2000	2000	2000	2	0	2	Export	752	Sweden	SWE	470	Malta	MLT								06	SUGAR,SUGR.PREPTNS,HONEY	1	No Quantity							2073			0
S3	2000	2000	2000	2	0	2	Export	752	Sweden	SWE	484	Mexico	MEX								06	SUGAR,SUGR.PREPTNS,HONEY	1	No Quantity							546			0
S3	2000	2000	2000	2	0	2	Export	752	Sweden	SWE	490	Other Asia, nes									06	SUGAR,SUGR.PREPTNS,HONEY	1	No Quantity							6329			0
S3	2000	2000	2000	2	0	2	Export	752	Sweden	SWE	528	Netherlands	NLD								06	SUGAR,SUGR.PREPTNS,HONEY	1	No Quantity							441960			0
S3	2000	2000	2000	2	0	2	Export	752	Sweden	SWE	554	New Zealand	NZL								06	SUGAR,SUGR.PREPTNS,HONEY	1	No Quantity							26190			0
S3	2000	2000	2000	2	0	2	Export	752	Sweden	SWE	579	Norway	NOR								06	SUGAR,SUGR.PREPTNS,HONEY	1	No Quantity							16688287			0
S3	2000	2000	2000	2	0	2	Export	752	Sweden	SWE	608	Philippines	PHL								06	SUGAR,SUGR.PREPTNS,HONEY	1	No Quantity							4692			0
S3	2000	2000	2000	2	0	2	Export	752	Sweden	SWE	616	Poland	POL								06	SUGAR,SUGR.PREPTNS,HONEY	1	No Quantity							171764			0
S3	2000	2000	2000	2	0	2	Export	752	Sweden	SWE	642	Romania	ROU								06	SUGAR,SUGR.PREPTNS,HONEY	1	No Quantity							1746			0
S3	2000	2000	2000	2	0	2	Export	752	Sweden	SWE	643	Russian Federation	RUS								06	SUGAR,SUGR.PREPTNS,HONEY	1	No Quantity							4757559			0
S3	2000	2000	2000	2	0	2	Export	752	Sweden	SWE	682	Saudi Arabia	SAU								06	SUGAR,SUGR.PREPTNS,HONEY	1	No Quantity							109			0
S3	2000	2000	2000	2	0	2	Export	752	Sweden	SWE	702	Singapore	SGP								06	SUGAR,SUGR.PREPTNS,HONEY	1	No Quantity							26408			0
S3	2000	2000	2000	2	0	2	Export	752	Sweden	SWE	703	Slovakia	SVK								06	SUGAR,SUGR.PREPTNS,HONEY	1	No Quantity							29355			0
S3	2000	2000	2000	2	0	2	Export	752	Sweden	SWE	705	Slovenia	SVN								06	SUGAR,SUGR.PREPTNS,HONEY	1	No Quantity							3710			0
S3	2000	2000	2000	2	0	2	Export	752	Sweden	SWE	710	South Africa	ZAF								06	SUGAR,SUGR.PREPTNS,HONEY	1	No Quantity							4256			0
S3	2000	2000	2000	2	0	2	Export	752	Sweden	SWE	724	Spain	ESP								06	SUGAR,SUGR.PREPTNS,HONEY	1	No Quantity							425700			0
S3	2000	2000	2000	2	0	2	Export	752	Sweden	SWE	757	Switzerland	CHE								06	SUGAR,SUGR.PREPTNS,HONEY	1	No Quantity							902798			0
S3	2000	2000	2000	2	0	2	Export	752	Sweden	SWE	764	Thailand	THA								06	SUGAR,SUGR.PREPTNS,HONEY	1	No Quantity							14077			0
S3	2000	2000	2000	2	0	2	Export	752	Sweden	SWE	784	United Arab Emirates	ARE								06	SUGAR,SUGR.PREPTNS,HONEY	1	No Quantity							14732			0
S3	2000	2000	2000	2	0	2	Export	752	Sweden	SWE	792	Turkey	TUR								06	SUGAR,SUGR.PREPTNS,HONEY	1	No Quantity							3929			0
S3	2000	2000	2000	2	0	2	Export	752	Sweden	SWE	818	Egypt	EGY								06	SUGAR,SUGR.PREPTNS,HONEY	1	No Quantity							18224			0
S3	2000	2000	2000	2	0	2	Export	752	Sweden	SWE	826	United Kingdom	GBR								06	SUGAR,SUGR.PREPTNS,HONEY	1	No Quantity							4512681			0
S3	2000	2000	2000	2	0	2	Export	752	Sweden	SWE	842	USA	USA								06	SUGAR,SUGR.PREPTNS,HONEY	1	No Quantity							864822			0
S3	2000	2000	2000	2	0	2	Export	752	Sweden	SWE	858	Uruguay	URY								06	SUGAR,SUGR.PREPTNS,HONEY	1	No Quantity							109			0
S3	2000	2000	2000	2	0	2	Export	752	Sweden	SWE	860	Uzbekistan	UZB								06	SUGAR,SUGR.PREPTNS,HONEY	1	No Quantity							2699119			0
S3	2000	2000	2000	2	0	2	Export	752	Sweden	SWE	891	Serbia and Montenegro	SCG								06	SUGAR,SUGR.PREPTNS,HONEY	1	No Quantity							677017			0
S3	2000	2000	2000	2	0	2	Export	757	Switzerland	CHE	0	World	WLD								06	SUGAR,SUGR.PREPTNS,HONEY	1	No Quantity							69924820			0
S3	2000	2000	2000	2	0	2	Export	757	Switzerland	CHE	12	Algeria	DZA								06	SUGAR,SUGR.PREPTNS,HONEY	1	No Quantity							303			0
S3	2000	2000	2000	2	0	2	Export	757	Switzerland	CHE	20	Andorra	AND								06	SUGAR,SUGR.PREPTNS,HONEY	1	No Quantity							96570			0
S3	2000	2000	2000	2	0	2	Export	757	Switzerland	CHE	32	Argentina	ARG								06	SUGAR,SUGR.PREPTNS,HONEY	1	No Quantity							45728			0
S3	2000	2000	2000	2	0	2	Export	757	Switzerland	CHE	36	Australia	AUS								06	SUGAR,SUGR.PREPTNS,HONEY	1	No Quantity							344466			0
S3	2000	2000	2000	2	0	2	Export	757	Switzerland	CHE	40	Austria	AUT								06	SUGAR,SUGR.PREPTNS,HONEY	1	No Quantity							2791135			0
S3	2000	2000	2000	2	0	2	Export	757	Switzerland	CHE	48	Bahrain	BHR								06	SUGAR,SUGR.PREPTNS,HONEY	1	No Quantity							48338			0
S3	2000	2000	2000	2	0	2	Export	757	Switzerland	CHE	50	Bangladesh	BGD								06	SUGAR,SUGR.PREPTNS,HONEY	1	No Quantity							18805			0
S3	2000	2000	2000	2	0	2	Export	757	Switzerland	CHE	51	Armenia	ARM								06	SUGAR,SUGR.PREPTNS,HONEY	1	No Quantity							3224			0
S3	2000	2000	2000	2	0	2	Export	757	Switzerland	CHE	56	Belgium	BEL								06	SUGAR,SUGR.PREPTNS,HONEY	1	No Quantity							1765258			0
S3	2000	2000	2000	2	0	2	Export	757	Switzerland	CHE	60	Bermuda	BMU								06	SUGAR,SUGR.PREPTNS,HONEY	1	No Quantity							1395			0
S3	2000	2000	2000	2	0	2	Export	757	Switzerland	CHE	68	Bolivia (Plurinational State of)	BOL								06	SUGAR,SUGR.PREPTNS,HONEY	1	No Quantity							3136			0
S3	2000	2000	2000	2	0	2	Export	757	Switzerland	CHE	70	Bosnia Herzegovina	BIH								06	SUGAR,SUGR.PREPTNS,HONEY	1	No Quantity							18087			0
S3	2000	2000	2000	2	0	2	Export	757	Switzerland	CHE	76	Brazil	BRA								06	SUGAR,SUGR.PREPTNS,HONEY	1	No Quantity							214306			0
S3	2000	2000	2000	2	0	2	Export	757	Switzerland	CHE	84	Belize	BLZ								06	SUGAR,SUGR.PREPTNS,HONEY	1	No Quantity							5607			0
S3	2000	2000	2000	2	0	2	Export	757	Switzerland	CHE	96	Brunei Darussalam	BRN								06	SUGAR,SUGR.PREPTNS,HONEY	1	No Quantity							15			0
S3	2000	2000	2000	2	0	2	Export	757	Switzerland	CHE	100	Bulgaria	BGR								06	SUGAR,SUGR.PREPTNS,HONEY	1	No Quantity							21560			0
S3	2000	2000	2000	2	0	2	Export	757	Switzerland	CHE	124	Canada	CAN								06	SUGAR,SUGR.PREPTNS,HONEY	1	No Quantity							1814252			0
S3	2000	2000	2000	2	0	2	Export	757	Switzerland	CHE	144	Sri Lanka	LKA								06	SUGAR,SUGR.PREPTNS,HONEY	1	No Quantity							65088			0
S3	2000	2000	2000	2	0	2	Export	757	Switzerland	CHE	152	Chile	CHL								06	SUGAR,SUGR.PREPTNS,HONEY	1	No Quantity							39632			0
S3	2000	2000	2000	2	0	2	Export	757	Switzerland	CHE	156	China	CHN								06	SUGAR,SUGR.PREPTNS,HONEY	1	No Quantity							93165			0
S3	2000	2000	2000	2	0	2	Export	757	Switzerland	CHE	170	Colombia	COL								06	SUGAR,SUGR.PREPTNS,HONEY	1	No Quantity							15098			0
S3	2000	2000	2000	2	0	2	Export	757	Switzerland	CHE	188	Costa Rica	CRI								06	SUGAR,SUGR.PREPTNS,HONEY	1	No Quantity							5189			0
S3	2000	2000	2000	2	0	2	Export	757	Switzerland	CHE	191	Croatia	HRV								06	SUGAR,SUGR.PREPTNS,HONEY	1	No Quantity							42831			0
S3	2000	2000	2000	2	0	2	Export	757	Switzerland	CHE	196	Cyprus	CYP								06	SUGAR,SUGR.PREPTNS,HONEY	1	No Quantity							58022			0
S3	2000	2000	2000	2	0	2	Export	757	Switzerland	CHE	203	Czechia	CZE								06	SUGAR,SUGR.PREPTNS,HONEY	1	No Quantity							70638			0
S3	2000	2000	2000	2	0	2	Export	757	Switzerland	CHE	208	Denmark	DNK								06	SUGAR,SUGR.PREPTNS,HONEY	1	No Quantity							648129			0
S3	2000	2000	2000	2	0	2	Export	757	Switzerland	CHE	212	Dominica	DMA								06	SUGAR,SUGR.PREPTNS,HONEY	1	No Quantity							8366			0
S3	2000	2000	2000	2	0	2	Export	757	Switzerland	CHE	214	Dominican Rep.	DOM								06	SUGAR,SUGR.PREPTNS,HONEY	1	No Quantity							30713			0
S3	2000	2000	2000	2	0	2	Export	757	Switzerland	CHE	222	El Salvador	SLV								06	SUGAR,SUGR.PREPTNS,HONEY	1	No Quantity							1942			0
S3	2000	2000	2000	2	0	2	Export	757	Switzerland	CHE	231	Ethiopia	ETH								06	SUGAR,SUGR.PREPTNS,HONEY	1	No Quantity							4431			0
S3	2000	2000	2000	2	0	2	Export	757	Switzerland	CHE	233	Estonia	EST								06	SUGAR,SUGR.PREPTNS,HONEY	1	No Quantity							82459			0
S3	2000	2000	2000	2	0	2	Export	757	Switzerland	CHE	246	Finland	FIN								06	SUGAR,SUGR.PREPTNS,HONEY	1	No Quantity							705559			0
S3	2000	2000	2000	2	0	2	Export	757	Switzerland	CHE	251	France	FRA								06	SUGAR,SUGR.PREPTNS,HONEY	1	No Quantity							5554862			0
S3	2000	2000	2000	2	0	2	Export	757	Switzerland	CHE	276	Germany	DEU								06	SUGAR,SUGR.PREPTNS,HONEY	1	No Quantity							15528564			0
S3	2000	2000	2000	2	0	2	Export	757	Switzerland	CHE	288	Ghana	GHA								06	SUGAR,SUGR.PREPTNS,HONEY	1	No Quantity							1775			0
S3	2000	2000	2000	2	0	2	Export	757	Switzerland	CHE	292	Gibraltar	GIB								06	SUGAR,SUGR.PREPTNS,HONEY	1	No Quantity							1050			0
S3	2000	2000	2000	2	0	2	Export	757	Switzerland	CHE	300	Greece	GRC								06	SUGAR,SUGR.PREPTNS,HONEY	1	No Quantity							231877			0
S3	2000	2000	2000	2	0	2	Export	757	Switzerland	CHE	320	Guatemala	GTM								06	SUGAR,SUGR.PREPTNS,HONEY	1	No Quantity							177			0
S3	2000	2000	2000	2	0	2	Export	757	Switzerland	CHE	340	Honduras	HND								06	SUGAR,SUGR.PREPTNS,HONEY	1	No Quantity							2239			0
S3	2000	2000	2000	2	0	2	Export	757	Switzerland	CHE	344	China, Hong Kong SAR	HKG								06	SUGAR,SUGR.PREPTNS,HONEY	1	No Quantity							1853706			0
S3	2000	2000	2000	2	0	2	Export	757	Switzerland	CHE	348	Hungary	HUN								06	SUGAR,SUGR.PREPTNS,HONEY	1	No Quantity							3777			0
S3	2000	2000	2000	2	0	2	Export	757	Switzerland	CHE	352	Iceland	ISL								06	SUGAR,SUGR.PREPTNS,HONEY	1	No Quantity							23061			0
S3	2000	2000	2000	2	0	2	Export	757	Switzerland	CHE	360	Indonesia	IDN								06	SUGAR,SUGR.PREPTNS,HONEY	1	No Quantity							226693			0
S3	2000	2000	2000	2	0	2	Export	757	Switzerland	CHE	364	Iran	IRN								06	SUGAR,SUGR.PREPTNS,HONEY	1	No Quantity							494			0
S3	2000	2000	2000	2	0	2	Export	757	Switzerland	CHE	372	Ireland	IRL								06	SUGAR,SUGR.PREPTNS,HONEY	1	No Quantity							64080			0
S3	2000	2000	2000	2	0	2	Export	757	Switzerland	CHE	376	Israel	ISR								06	SUGAR,SUGR.PREPTNS,HONEY	1	No Quantity							723184			0
S3	2000	2000	2000	2	0	2	Export	757	Switzerland	CHE	381	Italy	ITA								06	SUGAR,SUGR.PREPTNS,HONEY	1	No Quantity							5376759			0
S3	2000	2000	2000	2	0	2	Export	757	Switzerland	CHE	388	Jamaica	JAM								06	SUGAR,SUGR.PREPTNS,HONEY	1	No Quantity							134			0
S3	2000	2000	2000	2	0	2	Export	757	Switzerland	CHE	392	Japan	JPN								06	SUGAR,SUGR.PREPTNS,HONEY	1	No Quantity							1099693			0
S3	2000	2000	2000	2	0	2	Export	757	Switzerland	CHE	398	Kazakhstan	KAZ								06	SUGAR,SUGR.PREPTNS,HONEY	1	No Quantity							2502			0
S3	2000	2000	2000	2	0	2	Export	757	Switzerland	CHE	400	Jordan	JOR								06	SUGAR,SUGR.PREPTNS,HONEY	1	No Quantity							43609			0
S3	2000	2000	2000	2	0	2	Export	757	Switzerland	CHE	404	Kenya	KEN								06	SUGAR,SUGR.PREPTNS,HONEY	1	No Quantity							17623			0
S3	2000	2000	2000	2	0	2	Export	757	Switzerland	CHE	408	Dem. People's Rep. of Korea	PRK								06	SUGAR,SUGR.PREPTNS,HONEY	1	No Quantity							26596			0
S3	2000	2000	2000	2	0	2	Export	757	Switzerland	CHE	410	Rep. of Korea	KOR								06	SUGAR,SUGR.PREPTNS,HONEY	1	No Quantity							719164			0
S3	2000	2000	2000	2	0	2	Export	757	Switzerland	CHE	414	Kuwait	KWT								06	SUGAR,SUGR.PREPTNS,HONEY	1	No Quantity							129087			0
S3	2000	2000	2000	2	0	2	Export	757	Switzerland	CHE	422	Lebanon	LBN								06	SUGAR,SUGR.PREPTNS,HONEY	1	No Quantity							34654			0
S3	2000	2000	2000	2	0	2	Export	757	Switzerland	CHE	428	Latvia	LVA								06	SUGAR,SUGR.PREPTNS,HONEY	1	No Quantity							31034			0
S3	2000	2000	2000	2	0	2	Export	757	Switzerland	CHE	434	Libya	LBY								06	SUGAR,SUGR.PREPTNS,HONEY	1	No Quantity							7			0
S3	2000	2000	2000	2	0	2	Export	757	Switzerland	CHE	440	Lithuania	LTU								06	SUGAR,SUGR.PREPTNS,HONEY	1	No Quantity							8597			0
S3	2000	2000	2000	2	0	2	Export	757	Switzerland	CHE	442	Luxembourg	LUX								06	SUGAR,SUGR.PREPTNS,HONEY	1	No Quantity							33648			0
S3	2000	2000	2000	2	0	2	Export	757	Switzerland	CHE	450	Madagascar	MDG								06	SUGAR,SUGR.PREPTNS,HONEY	1	No Quantity							8			0
S3	2000	2000	2000	2	0	2	Export	757	Switzerland	CHE	458	Malaysia	MYS								06	SUGAR,SUGR.PREPTNS,HONEY	1	No Quantity							246497			0
S3	2000	2000	2000	2	0	2	Export	757	Switzerland	CHE	462	Maldives	MDV								06	SUGAR,SUGR.PREPTNS,HONEY	1	No Quantity							3611			0
S3	2000	2000	2000	2	0	2	Export	757	Switzerland	CHE	470	Malta	MLT								06	SUGAR,SUGR.PREPTNS,HONEY	1	No Quantity							31041			0
S3	2000	2000	2000	2	0	2	Export	757	Switzerland	CHE	478	Mauritania	MRT								06	SUGAR,SUGR.PREPTNS,HONEY	1	No Quantity							1431			0
S3	2000	2000	2000	2	0	2	Export	757	Switzerland	CHE	480	Mauritius	MUS								06	SUGAR,SUGR.PREPTNS,HONEY	1	No Quantity							91			0
S3	2000	2000	2000	2	0	2	Export	757	Switzerland	CHE	484	Mexico	MEX								06	SUGAR,SUGR.PREPTNS,HONEY	1	No Quantity							76711			0
S3	2000	2000	2000	2	0	2	Export	757	Switzerland	CHE	490	Other Asia, nes									06	SUGAR,SUGR.PREPTNS,HONEY	1	No Quantity							658134			0
S3	2000	2000	2000	2	0	2	Export	757	Switzerland	CHE	504	Morocco	MAR								06	SUGAR,SUGR.PREPTNS,HONEY	1	No Quantity							30132			0
S3	2000	2000	2000	2	0	2	Export	757	Switzerland	CHE	512	Oman	OMN								06	SUGAR,SUGR.PREPTNS,HONEY	1	No Quantity							38008			0
S3	2000	2000	2000	2	0	2	Export	757	Switzerland	CHE	516	Namibia	NAM								06	SUGAR,SUGR.PREPTNS,HONEY	1	No Quantity							758			0
S3	2000	2000	2000	2	0	2	Export	757	Switzerland	CHE	528	Netherlands	NLD								06	SUGAR,SUGR.PREPTNS,HONEY	1	No Quantity							1652287			0
S3	2000	2000	2000	2	0	2	Export	757	Switzerland	CHE	530	Neth. Antilles	ANT								06	SUGAR,SUGR.PREPTNS,HONEY	1	No Quantity							1523			0
S3	2000	2000	2000	2	0	2	Export	757	Switzerland	CHE	554	New Zealand	NZL								06	SUGAR,SUGR.PREPTNS,HONEY	1	No Quantity							51652			0
S3	2000	2000	2000	2	0	2	Export	757	Switzerland	CHE	579	Norway	NOR								06	SUGAR,SUGR.PREPTNS,HONEY	1	No Quantity							320911			0
S3	2000	2000	2000	2	0	2	Export	757	Switzerland	CHE	586	Pakistan	PAK								06	SUGAR,SUGR.PREPTNS,HONEY	1	No Quantity							16473			0
S3	2000	2000	2000	2	0	2	Export	757	Switzerland	CHE	591	Panama	PAN								06	SUGAR,SUGR.PREPTNS,HONEY	1	No Quantity							36558			0
S3	2000	2000	2000	2	0	2	Export	757	Switzerland	CHE	600	Paraguay	PRY								06	SUGAR,SUGR.PREPTNS,HONEY	1	No Quantity							2234			0
S3	2000	2000	2000	2	0	2	Export	757	Switzerland	CHE	604	Peru	PER								06	SUGAR,SUGR.PREPTNS,HONEY	1	No Quantity							4243			0
S3	2000	2000	2000	2	0	2	Export	757	Switzerland	CHE	608	Philippines	PHL								06	SUGAR,SUGR.PREPTNS,HONEY	1	No Quantity							1000328			0
S3	2000	2000	2000	2	0	2	Export	757	Switzerland	CHE	616	Poland	POL								06	SUGAR,SUGR.PREPTNS,HONEY	1	No Quantity							140405			0
S3	2000	2000	2000	2	0	2	Export	757	Switzerland	CHE	620	Portugal	PRT								06	SUGAR,SUGR.PREPTNS,HONEY	1	No Quantity							190299			0
S3	2000	2000	2000	2	0	2	Export	757	Switzerland	CHE	634	Qatar	QAT								06	SUGAR,SUGR.PREPTNS,HONEY	1	No Quantity							36023			0
S3	2000	2000	2000	2	0	2	Export	757	Switzerland	CHE	642	Romania	ROU								06	SUGAR,SUGR.PREPTNS,HONEY	1	No Quantity							10136			0
S3	2000	2000	2000	2	0	2	Export	757	Switzerland	CHE	643	Russian Federation	RUS								06	SUGAR,SUGR.PREPTNS,HONEY	1	No Quantity							164730			0
S3	2000	2000	2000	2	0	2	Export	757	Switzerland	CHE	682	Saudi Arabia	SAU								06	SUGAR,SUGR.PREPTNS,HONEY	1	No Quantity							859567			0
S3	2000	2000	2000	2	0	2	Export	757	Switzerland	CHE	699	India	IND								06	SUGAR,SUGR.PREPTNS,HONEY	1	No Quantity							20921			0
S3	2000	2000	2000	2	0	2	Export	757	Switzerland	CHE	702	Singapore	SGP								06	SUGAR,SUGR.PREPTNS,HONEY	1	No Quantity							446555			0
S3	2000	2000	2000	2	0	2	Export	757	Switzerland	CHE	703	Slovakia	SVK								06	SUGAR,SUGR.PREPTNS,HONEY	1	No Quantity							6139			0
S3	2000	2000	2000	2	0	2	Export	757	Switzerland	CHE	704	Viet Nam	VNM								06	SUGAR,SUGR.PREPTNS,HONEY	1	No Quantity							422			0
S3	2000	2000	2000	2	0	2	Export	757	Switzerland	CHE	705	Slovenia	SVN								06	SUGAR,SUGR.PREPTNS,HONEY	1	No Quantity							244973			0
S3	2000	2000	2000	2	0	2	Export	757	Switzerland	CHE	710	South Africa	ZAF								06	SUGAR,SUGR.PREPTNS,HONEY	1	No Quantity							80734			0
S3	2000	2000	2000	2	0	2	Export	757	Switzerland	CHE	724	Spain	ESP								06	SUGAR,SUGR.PREPTNS,HONEY	1	No Quantity							1163348			0
S3	2000	2000	2000	2	0	2	Export	757	Switzerland	CHE	752	Sweden	SWE								06	SUGAR,SUGR.PREPTNS,HONEY	1	No Quantity							537842			0
S3	2000	2000	2000	2	0	2	Export	757	Switzerland	CHE	760	Syria	SYR								06	SUGAR,SUGR.PREPTNS,HONEY	1	No Quantity							6430			0
S3	2000	2000	2000	2	0	2	Export	757	Switzerland	CHE	764	Thailand	THA								06	SUGAR,SUGR.PREPTNS,HONEY	1	No Quantity							485964			0
S3	2000	2000	2000	2	0	2	Export	757	Switzerland	CHE	780	Trinidad and Tobago	TTO								06	SUGAR,SUGR.PREPTNS,HONEY	1	No Quantity							126			0
S3	2000	2000	2000	2	0	2	Export	757	Switzerland	CHE	784	United Arab Emirates	ARE								06	SUGAR,SUGR.PREPTNS,HONEY	1	No Quantity							383293			0
S3	2000	2000	2000	2	0	2	Export	757	Switzerland	CHE	788	Tunisia	TUN								06	SUGAR,SUGR.PREPTNS,HONEY	1	No Quantity							94116			0
S3	2000	2000	2000	2	0	2	Export	757	Switzerland	CHE	792	Turkey	TUR								06	SUGAR,SUGR.PREPTNS,HONEY	1	No Quantity							258524			0
S3	2000	2000	2000	2	0	2	Export	757	Switzerland	CHE	800	Uganda	UGA								06	SUGAR,SUGR.PREPTNS,HONEY	1	No Quantity							457			0
S3	2000	2000	2000	2	0	2	Export	757	Switzerland	CHE	804	Ukraine	UKR								06	SUGAR,SUGR.PREPTNS,HONEY	1	No Quantity							1388			0
S3	2000	2000	2000	2	0	2	Export	757	Switzerland	CHE	807	North Macedonia	MKD								06	SUGAR,SUGR.PREPTNS,HONEY	1	No Quantity							80122			0
S3	2000	2000	2000	2	0	2	Export	757	Switzerland	CHE	818	Egypt	EGY								06	SUGAR,SUGR.PREPTNS,HONEY	1	No Quantity							155377			0
S3	2000	2000	2000	2	0	2	Export	757	Switzerland	CHE	826	United Kingdom	GBR								06	SUGAR,SUGR.PREPTNS,HONEY	1	No Quantity							4271338			0
S3	2000	2000	2000	2	0	2	Export	757	Switzerland	CHE	834	United Rep. of Tanzania	TZA								06	SUGAR,SUGR.PREPTNS,HONEY	1	No Quantity							164			0
S3	2000	2000	2000	2	0	2	Export	757	Switzerland	CHE	842	USA	USA								06	SUGAR,SUGR.PREPTNS,HONEY	1	No Quantity							15015808			0
S3	2000	2000	2000	2	0	2	Export	757	Switzerland	CHE	858	Uruguay	URY								06	SUGAR,SUGR.PREPTNS,HONEY	1	No Quantity							14827			0
S3	2000	2000	2000	2	0	2	Export	757	Switzerland	CHE	862	Venezuela	VEN								06	SUGAR,SUGR.PREPTNS,HONEY	1	No Quantity							155104			0
S3	2000	2000	2000	2	0	2	Export	757	Switzerland	CHE	887	Yemen	YEM								06	SUGAR,SUGR.PREPTNS,HONEY	1	No Quantity							62089			0
S3	2000	2000	2000	2	0	2	Export	757	Switzerland	CHE	891	Serbia and Montenegro	SCG								06	SUGAR,SUGR.PREPTNS,HONEY	1	No Quantity							62875			0
S3	2000	2000	2000	2	0	2	Export	752	Sweden	SWE	0	World	WLD								07	COFFEE,TEA,COCOA,SPICES	1	No Quantity							179716836			0
S3	2000	2000	2000	2	0	2	Export	752	Sweden	SWE	12	Algeria	DZA								07	COFFEE,TEA,COCOA,SPICES	1	No Quantity							109			0
S3	2000	2000	2000	2	0	2	Export	752	Sweden	SWE	32	Argentina	ARG								07	COFFEE,TEA,COCOA,SPICES	1	No Quantity							109			0
S3	2000	2000	2000	2	0	2	Export	752	Sweden	SWE	36	Australia	AUS								07	COFFEE,TEA,COCOA,SPICES	1	No Quantity							238767			0
S3	2000	2000	2000	2	0	2	Export	752	Sweden	SWE	40	Austria	AUT								07	COFFEE,TEA,COCOA,SPICES	1	No Quantity							1182815			0
S3	2000	2000	2000	2	0	2	Export	752	Sweden	SWE	48	Bahrain	BHR								07	COFFEE,TEA,COCOA,SPICES	1	No Quantity							12768			0
S3	2000	2000	2000	2	0	2	Export	752	Sweden	SWE	50	Bangladesh	BGD								07	COFFEE,TEA,COCOA,SPICES	1	No Quantity							57946			0
S3	2000	2000	2000	2	0	2	Export	752	Sweden	SWE	56	Belgium	BEL								07	COFFEE,TEA,COCOA,SPICES	1	No Quantity							809714			0
S3	2000	2000	2000	2	0	2	Export	752	Sweden	SWE	70	Bosnia Herzegovina	BIH								07	COFFEE,TEA,COCOA,SPICES	1	No Quantity							169363			0
S3	2000	2000	2000	2	0	2	Export	752	Sweden	SWE	76	Brazil	BRA								07	COFFEE,TEA,COCOA,SPICES	1	No Quantity							8839			0
S3	2000	2000	2000	2	0	2	Export	752	Sweden	SWE	100	Bulgaria	BGR								07	COFFEE,TEA,COCOA,SPICES	1	No Quantity							4474			0
S3	2000	2000	2000	2	0	2	Export	752	Sweden	SWE	124	Canada	CAN								07	COFFEE,TEA,COCOA,SPICES	1	No Quantity							690876			0
S3	2000	2000	2000	2	0	2	Export	752	Sweden	SWE	144	Sri Lanka	LKA								07	COFFEE,TEA,COCOA,SPICES	1	No Quantity							9712			0
S3	2000	2000	2000	2	0	2	Export	752	Sweden	SWE	156	China	CHN								07	COFFEE,TEA,COCOA,SPICES	1	No Quantity							69950			0
S3	2000	2000	2000	2	0	2	Export	752	Sweden	SWE	188	Costa Rica	CRI								07	COFFEE,TEA,COCOA,SPICES	1	No Quantity							4147			0
S3	2000	2000	2000	2	0	2	Export	752	Sweden	SWE	191	Croatia	HRV								07	COFFEE,TEA,COCOA,SPICES	1	No Quantity							183441			0
S3	2000	2000	2000	2	0	2	Export	752	Sweden	SWE	196	Cyprus	CYP								07	COFFEE,TEA,COCOA,SPICES	1	No Quantity							23899			0
S3	2000	2000	2000	2	0	2	Export	752	Sweden	SWE	203	Czechia	CZE								07	COFFEE,TEA,COCOA,SPICES	1	No Quantity							1302526			0
S3	2000	2000	2000	2	0	2	Export	752	Sweden	SWE	208	Denmark	DNK								07	COFFEE,TEA,COCOA,SPICES	1	No Quantity							22357156			0
S3	2000	2000	2000	2	0	2	Export	752	Sweden	SWE	222	El Salvador	SLV								07	COFFEE,TEA,COCOA,SPICES	1	No Quantity							16805			0
S3	2000	2000	2000	2	0	2	Export	752	Sweden	SWE	232	Eritrea	ERI								07	COFFEE,TEA,COCOA,SPICES	1	No Quantity							1091			0
S3	2000	2000	2000	2	0	2	Export	752	Sweden	SWE	233	Estonia	EST								07	COFFEE,TEA,COCOA,SPICES	1	No Quantity							4515191			0
S3	2000	2000	2000	2	0	2	Export	752	Sweden	SWE	234	Faeroe Isds	FRO								07	COFFEE,TEA,COCOA,SPICES	1	No Quantity							38303			0
S3	2000	2000	2000	2	0	2	Export	752	Sweden	SWE	246	Finland	FIN								07	COFFEE,TEA,COCOA,SPICES	1	No Quantity							23621816			0
S3	2000	2000	2000	2	0	2	Export	752	Sweden	SWE	251	France	FRA								07	COFFEE,TEA,COCOA,SPICES	1	No Quantity							6735683			0
S3	2000	2000	2000	2	0	2	Export	752	Sweden	SWE	268	Georgia	GEO								07	COFFEE,TEA,COCOA,SPICES	1	No Quantity							42559			0
S3	2000	2000	2000	2	0	2	Export	752	Sweden	SWE	276	Germany	DEU								07	COFFEE,TEA,COCOA,SPICES	1	No Quantity							19190652			0
S3	2000	2000	2000	2	0	2	Export	752	Sweden	SWE	300	Greece	GRC								07	COFFEE,TEA,COCOA,SPICES	1	No Quantity							239859			0
S3	2000	2000	2000	2	0	2	Export	752	Sweden	SWE	344	China, Hong Kong SAR	HKG								07	COFFEE,TEA,COCOA,SPICES	1	No Quantity							69950			0
S3	2000	2000	2000	2	0	2	Export	752	Sweden	SWE	348	Hungary	HUN								07	COFFEE,TEA,COCOA,SPICES	1	No Quantity							1078709			0
S3	2000	2000	2000	2	0	2	Export	752	Sweden	SWE	352	Iceland	ISL								07	COFFEE,TEA,COCOA,SPICES	1	No Quantity							966418			0
S3	2000	2000	2000	2	0	2	Export	752	Sweden	SWE	360	Indonesia	IDN								07	COFFEE,TEA,COCOA,SPICES	1	No Quantity							145137			0
S3	2000	2000	2000	2	0	2	Export	752	Sweden	SWE	372	Ireland	IRL								07	COFFEE,TEA,COCOA,SPICES	1	No Quantity							43432			0
S3	2000	2000	2000	2	0	2	Export	752	Sweden	SWE	376	Israel	ISR								07	COFFEE,TEA,COCOA,SPICES	1	No Quantity							107707			0
S3	2000	2000	2000	2	0	2	Export	752	Sweden	SWE	381	Italy	ITA								07	COFFEE,TEA,COCOA,SPICES	1	No Quantity							79771			0
S3	2000	2000	2000	2	0	2	Export	752	Sweden	SWE	392	Japan	JPN								07	COFFEE,TEA,COCOA,SPICES	1	No Quantity							280235			0
S3	2000	2000	2000	2	0	2	Export	752	Sweden	SWE	398	Kazakhstan	KAZ								07	COFFEE,TEA,COCOA,SPICES	1	No Quantity							3710			0
S3	2000	2000	2000	2	0	2	Export	752	Sweden	SWE	410	Rep. of Korea	KOR								07	COFFEE,TEA,COCOA,SPICES	1	No Quantity							183222			0
S3	2000	2000	2000	2	0	2	Export	752	Sweden	SWE	414	Kuwait	KWT								07	COFFEE,TEA,COCOA,SPICES	1	No Quantity							224908			0
S3	2000	2000	2000	2	0	2	Export	752	Sweden	SWE	422	Lebanon	LBN								07	COFFEE,TEA,COCOA,SPICES	1	No Quantity							132915			0
S3	2000	2000	2000	2	0	2	Export	752	Sweden	SWE	428	Latvia	LVA								07	COFFEE,TEA,COCOA,SPICES	1	No Quantity							1561918			0
S3	2000	2000	2000	2	0	2	Export	752	Sweden	SWE	440	Lithuania	LTU								07	COFFEE,TEA,COCOA,SPICES	1	No Quantity							1299580			0
S3	2000	2000	2000	2	0	2	Export	752	Sweden	SWE	442	Luxembourg	LUX								07	COFFEE,TEA,COCOA,SPICES	1	No Quantity							498923			0
S3	2000	2000	2000	2	0	2	Export	752	Sweden	SWE	458	Malaysia	MYS								07	COFFEE,TEA,COCOA,SPICES	1	No Quantity							229383			0
S3	2000	2000	2000	2	0	2	Export	752	Sweden	SWE	470	Malta	MLT								07	COFFEE,TEA,COCOA,SPICES	1	No Quantity							3274			0
S3	2000	2000	2000	2	0	2	Export	752	Sweden	SWE	490	Other Asia, nes									07	COFFEE,TEA,COCOA,SPICES	1	No Quantity							176675			0
S3	2000	2000	2000	2	0	2	Export	752	Sweden	SWE	498	Rep. of Moldova	MDA								07	COFFEE,TEA,COCOA,SPICES	1	No Quantity							3601			0
S3	2000	2000	2000	2	0	2	Export	752	Sweden	SWE	504	Morocco	MAR								07	COFFEE,TEA,COCOA,SPICES	1	No Quantity							437			0
S3	2000	2000	2000	2	0	2	Export	752	Sweden	SWE	528	Netherlands	NLD								07	COFFEE,TEA,COCOA,SPICES	1	No Quantity							6905701			0
S3	2000	2000	2000	2	0	2	Export	752	Sweden	SWE	554	New Zealand	NZL								07	COFFEE,TEA,COCOA,SPICES	1	No Quantity							54672			0
S3	2000	2000	2000	2	0	2	Export	752	Sweden	SWE	579	Norway	NOR								07	COFFEE,TEA,COCOA,SPICES	1	No Quantity							41227851			0
S3	2000	2000	2000	2	0	2	Export	752	Sweden	SWE	604	Peru	PER								07	COFFEE,TEA,COCOA,SPICES	1	No Quantity							20188			0
S3	2000	2000	2000	2	0	2	Export	752	Sweden	SWE	616	Poland	POL								07	COFFEE,TEA,COCOA,SPICES	1	No Quantity							386087			0
S3	2000	2000	2000	2	0	2	Export	752	Sweden	SWE	620	Portugal	PRT								07	COFFEE,TEA,COCOA,SPICES	1	No Quantity							345056			0
S3	2000	2000	2000	2	0	2	Export	752	Sweden	SWE	634	Qatar	QAT								07	COFFEE,TEA,COCOA,SPICES	1	No Quantity							14186			0
S3	2000	2000	2000	2	0	2	Export	752	Sweden	SWE	642	Romania	ROU								07	COFFEE,TEA,COCOA,SPICES	1	No Quantity							500560			0
S3	2000	2000	2000	2	0	2	Export	752	Sweden	SWE	643	Russian Federation	RUS								07	COFFEE,TEA,COCOA,SPICES	1	No Quantity							1314748			0
S3	2000	2000	2000	2	0	2	Export	752	Sweden	SWE	682	Saudi Arabia	SAU								07	COFFEE,TEA,COCOA,SPICES	1	No Quantity							275870			0
S3	2000	2000	2000	2	0	2	Export	752	Sweden	SWE	699	India	IND								07	COFFEE,TEA,COCOA,SPICES	1	No Quantity							655			0
S3	2000	2000	2000	2	0	2	Export	752	Sweden	SWE	702	Singapore	SGP								07	COFFEE,TEA,COCOA,SPICES	1	No Quantity							50089			0
S3	2000	2000	2000	2	0	2	Export	752	Sweden	SWE	703	Slovakia	SVK								07	COFFEE,TEA,COCOA,SPICES	1	No Quantity							69295			0
S3	2000	2000	2000	2	0	2	Export	752	Sweden	SWE	705	Slovenia	SVN								07	COFFEE,TEA,COCOA,SPICES	1	No Quantity							94394			0
S3	2000	2000	2000	2	0	2	Export	752	Sweden	SWE	710	South Africa	ZAF								07	COFFEE,TEA,COCOA,SPICES	1	No Quantity							10803			0
S3	2000	2000	2000	2	0	2	Export	752	Sweden	SWE	724	Spain	ESP								07	COFFEE,TEA,COCOA,SPICES	1	No Quantity							611978			0
S3	2000	2000	2000	2	0	2	Export	752	Sweden	SWE	757	Switzerland	CHE								07	COFFEE,TEA,COCOA,SPICES	1	No Quantity							2285204			0
S3	2000	2000	2000	2	0	2	Export	752	Sweden	SWE	764	Thailand	THA								07	COFFEE,TEA,COCOA,SPICES	1	No Quantity							11786			0
S3	2000	2000	2000	2	0	2	Export	752	Sweden	SWE	784	United Arab Emirates	ARE								07	COFFEE,TEA,COCOA,SPICES	1	No Quantity							121566			0
S3	2000	2000	2000	2	0	2	Export	752	Sweden	SWE	792	Turkey	TUR								07	COFFEE,TEA,COCOA,SPICES	1	No Quantity							671015			0
S3	2000	2000	2000	2	0	2	Export	752	Sweden	SWE	804	Ukraine	UKR								07	COFFEE,TEA,COCOA,SPICES	1	No Quantity							21280			0
S3	2000	2000	2000	2	0	2	Export	752	Sweden	SWE	807	North Macedonia	MKD								07	COFFEE,TEA,COCOA,SPICES	1	No Quantity							99414			0
S3	2000	2000	2000	2	0	2	Export	752	Sweden	SWE	826	United Kingdom	GBR								07	COFFEE,TEA,COCOA,SPICES	1	No Quantity							6547332			0
S3	2000	2000	2000	2	0	2	Export	752	Sweden	SWE	842	USA	USA								07	COFFEE,TEA,COCOA,SPICES	1	No Quantity							29344484			0
S3	2000	2000	2000	2	0	2	Export	752	Sweden	SWE	858	Uruguay	URY								07	COFFEE,TEA,COCOA,SPICES	1	No Quantity							109			0
S3	2000	2000	2000	2	0	2	Export	752	Sweden	SWE	860	Uzbekistan	UZB								07	COFFEE,TEA,COCOA,SPICES	1	No Quantity							10040			0
S3	2000	2000	2000	2	0	2	Export	752	Sweden	SWE	862	Venezuela	VEN								07	COFFEE,TEA,COCOA,SPICES	1	No Quantity							82063			0
S3	2000	2000	2000	2	0	2	Export	752	Sweden	SWE	891	Serbia and Montenegro	SCG								07	COFFEE,TEA,COCOA,SPICES	1	No Quantity							21716			0
S3	2000	2000	2000	2	0	2	Export	752	Sweden	SWE	894	Zambia	ZMB								07	COFFEE,TEA,COCOA,SPICES	1	No Quantity							218			0
S3	2000	2000	2000	2	0	2	Export	757	Switzerland	CHE	0	World	WLD								07	COFFEE,TEA,COCOA,SPICES	1	No Quantity							345072417			0
S3	2000	2000	2000	2	0	2	Export	757	Switzerland	CHE	8	Albania	ALB								07	COFFEE,TEA,COCOA,SPICES	1	No Quantity							259			0
S3	2000	2000	2000	2	0	2	Export	757	Switzerland	CHE	12	Algeria	DZA								07	COFFEE,TEA,COCOA,SPICES	1	No Quantity							28501			0
S3	2000	2000	2000	2	0	2	Export	757	Switzerland	CHE	20	Andorra	AND								07	COFFEE,TEA,COCOA,SPICES	1	No Quantity							1095831			0
S3	2000	2000	2000	2	0	2	Export	757	Switzerland	CHE	31	Azerbaijan	AZE								07	COFFEE,TEA,COCOA,SPICES	1	No Quantity							150			0
S3	2000	2000	2000	2	0	2	Export	757	Switzerland	CHE	32	Argentina	ARG								07	COFFEE,TEA,COCOA,SPICES	1	No Quantity							1054477			0
S3	2000	2000	2000	2	0	2	Export	757	Switzerland	CHE	36	Australia	AUS								07	COFFEE,TEA,COCOA,SPICES	1	No Quantity							7771919			0
S3	2000	2000	2000	2	0	2	Export	757	Switzerland	CHE	40	Austria	AUT								07	COFFEE,TEA,COCOA,SPICES	1	No Quantity							17008056			0
S3	2000	2000	2000	2	0	2	Export	757	Switzerland	CHE	44	Bahamas	BHS								07	COFFEE,TEA,COCOA,SPICES	1	No Quantity							1982			0
S3	2000	2000	2000	2	0	2	Export	757	Switzerland	CHE	48	Bahrain	BHR								07	COFFEE,TEA,COCOA,SPICES	1	No Quantity							438025			0
S3	2000	2000	2000	2	0	2	Export	757	Switzerland	CHE	50	Bangladesh	BGD								07	COFFEE,TEA,COCOA,SPICES	1	No Quantity							20296			0
S3	2000	2000	2000	2	0	2	Export	757	Switzerland	CHE	51	Armenia	ARM								07	COFFEE,TEA,COCOA,SPICES	1	No Quantity							1445			0
S3	2000	2000	2000	2	0	2	Export	757	Switzerland	CHE	52	Barbados	BRB								07	COFFEE,TEA,COCOA,SPICES	1	No Quantity							5907			0
S3	2000	2000	2000	2	0	2	Export	757	Switzerland	CHE	56	Belgium	BEL								07	COFFEE,TEA,COCOA,SPICES	1	No Quantity							4582742			0
S3	2000	2000	2000	2	0	2	Export	757	Switzerland	CHE	60	Bermuda	BMU								07	COFFEE,TEA,COCOA,SPICES	1	No Quantity							30			0
S3	2000	2000	2000	2	0	2	Export	757	Switzerland	CHE	68	Bolivia (Plurinational State of)	BOL								07	COFFEE,TEA,COCOA,SPICES	1	No Quantity							57735			0
S3	2000	2000	2000	2	0	2	Export	757	Switzerland	CHE	70	Bosnia Herzegovina	BIH								07	COFFEE,TEA,COCOA,SPICES	1	No Quantity							95608			0
S3	2000	2000	2000	2	0	2	Export	757	Switzerland	CHE	76	Brazil	BRA								07	COFFEE,TEA,COCOA,SPICES	1	No Quantity							2269158			0
S3	2000	2000	2000	2	0	2	Export	757	Switzerland	CHE	84	Belize	BLZ								07	COFFEE,TEA,COCOA,SPICES	1	No Quantity							5571			0
S3	2000	2000	2000	2	0	2	Export	757	Switzerland	CHE	92	Br. Virgin Isds	VGB								07	COFFEE,TEA,COCOA,SPICES	1	No Quantity							12			0
S3	2000	2000	2000	2	0	2	Export	757	Switzerland	CHE	100	Bulgaria	BGR								07	COFFEE,TEA,COCOA,SPICES	1	No Quantity							724353			0
S3	2000	2000	2000	2	0	2	Export	757	Switzerland	CHE	112	Belarus	BLR								07	COFFEE,TEA,COCOA,SPICES	1	No Quantity							272			0
S3	2000	2000	2000	2	0	2	Export	757	Switzerland	CHE	120	Cameroon	CMR								07	COFFEE,TEA,COCOA,SPICES	1	No Quantity							2239			0
S3	2000	2000	2000	2	0	2	Export	757	Switzerland	CHE	124	Canada	CAN								07	COFFEE,TEA,COCOA,SPICES	1	No Quantity							6830389			0
S3	2000	2000	2000	2	0	2	Export	757	Switzerland	CHE	136	Cayman Isds	CYM								07	COFFEE,TEA,COCOA,SPICES	1	No Quantity							20			0
S3	2000	2000	2000	2	0	2	Export	757	Switzerland	CHE	144	Sri Lanka	LKA								07	COFFEE,TEA,COCOA,SPICES	1	No Quantity							287917			0
S3	2000	2000	2000	2	0	2	Export	757	Switzerland	CHE	152	Chile	CHL								07	COFFEE,TEA,COCOA,SPICES	1	No Quantity							473237			0
S3	2000	2000	2000	2	0	2	Export	757	Switzerland	CHE	156	China	CHN								07	COFFEE,TEA,COCOA,SPICES	1	No Quantity							83305			0
S3	2000	2000	2000	2	0	2	Export	757	Switzerland	CHE	170	Colombia	COL								07	COFFEE,TEA,COCOA,SPICES	1	No Quantity							174921			0
S3	2000	2000	2000	2	0	2	Export	757	Switzerland	CHE	178	Congo	COG								07	COFFEE,TEA,COCOA,SPICES	1	No Quantity							2290			0
S3	2000	2000	2000	2	0	2	Export	757	Switzerland	CHE	188	Costa Rica	CRI								07	COFFEE,TEA,COCOA,SPICES	1	No Quantity							103223			0
S3	2000	2000	2000	2	0	2	Export	757	Switzerland	CHE	191	Croatia	HRV								07	COFFEE,TEA,COCOA,SPICES	1	No Quantity							165076			0
S3	2000	2000	2000	2	0	2	Export	757	Switzerland	CHE	196	Cyprus	CYP								07	COFFEE,TEA,COCOA,SPICES	1	No Quantity							716750			0
S3	2000	2000	2000	2	0	2	Export	757	Switzerland	CHE	203	Czechia	CZE								07	COFFEE,TEA,COCOA,SPICES	1	No Quantity							2178763			0
S3	2000	2000	2000	2	0	2	Export	757	Switzerland	CHE	208	Denmark	DNK								07	COFFEE,TEA,COCOA,SPICES	1	No Quantity							5228521			0
S3	2000	2000	2000	2	0	2	Export	757	Switzerland	CHE	212	Dominica	DMA								07	COFFEE,TEA,COCOA,SPICES	1	No Quantity							77633			0
S3	2000	2000	2000	2	0	2	Export	757	Switzerland	CHE	214	Dominican Rep.	DOM								07	COFFEE,TEA,COCOA,SPICES	1	No Quantity							285698			0
S3	2000	2000	2000	2	0	2	Export	757	Switzerland	CHE	218	Ecuador	ECU								07	COFFEE,TEA,COCOA,SPICES	1	No Quantity							4820			0
S3	2000	2000	2000	2	0	2	Export	757	Switzerland	CHE	222	El Salvador	SLV								07	COFFEE,TEA,COCOA,SPICES	1	No Quantity							11481			0
S3	2000	2000	2000	2	0	2	Export	757	Switzerland	CHE	231	Ethiopia	ETH								07	COFFEE,TEA,COCOA,SPICES	1	No Quantity							18062			0
S3	2000	2000	2000	2	0	2	Export	757	Switzerland	CHE	233	Estonia	EST								07	COFFEE,TEA,COCOA,SPICES	1	No Quantity							245663			0
S3	2000	2000	2000	2	0	2	Export	757	Switzerland	CHE	246	Finland	FIN								07	COFFEE,TEA,COCOA,SPICES	1	No Quantity							3254395			0
S3	2000	2000	2000	2	0	2	Export	757	Switzerland	CHE	251	France	FRA								07	COFFEE,TEA,COCOA,SPICES	1	No Quantity							37716137			0
S3	2000	2000	2000	2	0	2	Export	757	Switzerland	CHE	262	Djibouti	DJI								07	COFFEE,TEA,COCOA,SPICES	1	No Quantity							593			0
S3	2000	2000	2000	2	0	2	Export	757	Switzerland	CHE	266	Gabon	GAB								07	COFFEE,TEA,COCOA,SPICES	1	No Quantity							5448			0
S3	2000	2000	2000	2	0	2	Export	757	Switzerland	CHE	268	Georgia	GEO								07	COFFEE,TEA,COCOA,SPICES	1	No Quantity							11297			0
S3	2000	2000	2000	2	0	2	Export	757	Switzerland	CHE	276	Germany	DEU								07	COFFEE,TEA,COCOA,SPICES	1	No Quantity							64903798			0
S3	2000	2000	2000	2	0	2	Export	757	Switzerland	CHE	288	Ghana	GHA								07	COFFEE,TEA,COCOA,SPICES	1	No Quantity							8345			0
S3	2000	2000	2000	2	0	2	Export	757	Switzerland	CHE	292	Gibraltar	GIB								07	COFFEE,TEA,COCOA,SPICES	1	No Quantity							73460			0
S3	2000	2000	2000	2	0	2	Export	757	Switzerland	CHE	300	Greece	GRC								07	COFFEE,TEA,COCOA,SPICES	1	No Quantity							2294258			0
S3	2000	2000	2000	2	0	2	Export	757	Switzerland	CHE	320	Guatemala	GTM								07	COFFEE,TEA,COCOA,SPICES	1	No Quantity							4758			0
S3	2000	2000	2000	2	0	2	Export	757	Switzerland	CHE	324	Guinea	GIN								07	COFFEE,TEA,COCOA,SPICES	1	No Quantity							1616			0
S3	2000	2000	2000	2	0	2	Export	757	Switzerland	CHE	340	Honduras	HND								07	COFFEE,TEA,COCOA,SPICES	1	No Quantity							8814			0
S3	2000	2000	2000	2	0	2	Export	757	Switzerland	CHE	344	China, Hong Kong SAR	HKG								07	COFFEE,TEA,COCOA,SPICES	1	No Quantity							4552711			0
S3	2000	2000	2000	2	0	2	Export	757	Switzerland	CHE	348	Hungary	HUN								07	COFFEE,TEA,COCOA,SPICES	1	No Quantity							5350865			0
S3	2000	2000	2000	2	0	2	Export	757	Switzerland	CHE	352	Iceland	ISL								07	COFFEE,TEA,COCOA,SPICES	1	No Quantity							824581			0
S3	2000	2000	2000	2	0	2	Export	757	Switzerland	CHE	360	Indonesia	IDN								07	COFFEE,TEA,COCOA,SPICES	1	No Quantity							368774			0
S3	2000	2000	2000	2	0	2	Export	757	Switzerland	CHE	364	Iran	IRN								07	COFFEE,TEA,COCOA,SPICES	1	No Quantity							3811			0
S3	2000	2000	2000	2	0	2	Export	757	Switzerland	CHE	368	Iraq	IRQ								07	COFFEE,TEA,COCOA,SPICES	1	No Quantity							350988			0
S3	2000	2000	2000	2	0	2	Export	757	Switzerland	CHE	372	Ireland	IRL								07	COFFEE,TEA,COCOA,SPICES	1	No Quantity							413134			0
S3	2000	2000	2000	2	0	2	Export	757	Switzerland	CHE	376	Israel	ISR								07	COFFEE,TEA,COCOA,SPICES	1	No Quantity							5172403			0
S3	2000	2000	2000	2	0	2	Export	757	Switzerland	CHE	381	Italy	ITA								07	COFFEE,TEA,COCOA,SPICES	1	No Quantity							10862608			0
S3	2000	2000	2000	2	0	2	Export	757	Switzerland	CHE	384	Côte d'Ivoire	CIV								07	COFFEE,TEA,COCOA,SPICES	1	No Quantity							4974			0
S3	2000	2000	2000	2	0	2	Export	757	Switzerland	CHE	388	Jamaica	JAM								07	COFFEE,TEA,COCOA,SPICES	1	No Quantity							16936			0
S3	2000	2000	2000	2	0	2	Export	757	Switzerland	CHE	392	Japan	JPN								07	COFFEE,TEA,COCOA,SPICES	1	No Quantity							10037154			0
S3	2000	2000	2000	2	0	2	Export	757	Switzerland	CHE	398	Kazakhstan	KAZ								07	COFFEE,TEA,COCOA,SPICES	1	No Quantity							38903			0
S3	2000	2000	2000	2	0	2	Export	757	Switzerland	CHE	400	Jordan	JOR								07	COFFEE,TEA,COCOA,SPICES	1	No Quantity							304033			0
S3	2000	2000	2000	2	0	2	Export	757	Switzerland	CHE	404	Kenya	KEN								07	COFFEE,TEA,COCOA,SPICES	1	No Quantity							126925			0
S3	2000	2000	2000	2	0	2	Export	757	Switzerland	CHE	410	Rep. of Korea	KOR								07	COFFEE,TEA,COCOA,SPICES	1	No Quantity							1115201			0
S3	2000	2000	2000	2	0	2	Export	757	Switzerland	CHE	414	Kuwait	KWT								07	COFFEE,TEA,COCOA,SPICES	1	No Quantity							696686			0
S3	2000	2000	2000	2	0	2	Export	757	Switzerland	CHE	422	Lebanon	LBN								07	COFFEE,TEA,COCOA,SPICES	1	No Quantity							1505009			0
S3	2000	2000	2000	2	0	2	Export	757	Switzerland	CHE	428	Latvia	LVA								07	COFFEE,TEA,COCOA,SPICES	1	No Quantity							320889			0
S3	2000	2000	2000	2	0	2	Export	757	Switzerland	CHE	434	Libya	LBY								07	COFFEE,TEA,COCOA,SPICES	1	No Quantity							612			0
S3	2000	2000	2000	2	0	2	Export	757	Switzerland	CHE	440	Lithuania	LTU								07	COFFEE,TEA,COCOA,SPICES	1	No Quantity							940948			0
S3	2000	2000	2000	2	0	2	Export	757	Switzerland	CHE	442	Luxembourg	LUX								07	COFFEE,TEA,COCOA,SPICES	1	No Quantity							735219			0
S3	2000	2000	2000	2	0	2	Export	757	Switzerland	CHE	446	China, Macao SAR	MAC								07	COFFEE,TEA,COCOA,SPICES	1	No Quantity							11562			0
S3	2000	2000	2000	2	0	2	Export	757	Switzerland	CHE	450	Madagascar	MDG								07	COFFEE,TEA,COCOA,SPICES	1	No Quantity							264			0
S3	2000	2000	2000	2	0	2	Export	757	Switzerland	CHE	458	Malaysia	MYS								07	COFFEE,TEA,COCOA,SPICES	1	No Quantity							1186040			0
S3	2000	2000	2000	2	0	2	Export	757	Switzerland	CHE	462	Maldives	MDV								07	COFFEE,TEA,COCOA,SPICES	1	No Quantity							33513			0
S3	2000	2000	2000	2	0	2	Export	757	Switzerland	CHE	470	Malta	MLT								07	COFFEE,TEA,COCOA,SPICES	1	No Quantity							330481			0
S3	2000	2000	2000	2	0	2	Export	757	Switzerland	CHE	478	Mauritania	MRT								07	COFFEE,TEA,COCOA,SPICES	1	No Quantity							33220			0
S3	2000	2000	2000	2	0	2	Export	757	Switzerland	CHE	480	Mauritius	MUS								07	COFFEE,TEA,COCOA,SPICES	1	No Quantity							7505			0
S3	2000	2000	2000	2	0	2	Export	757	Switzerland	CHE	484	Mexico	MEX								07	COFFEE,TEA,COCOA,SPICES	1	No Quantity							645306			0
S3	2000	2000	2000	2	0	2	Export	757	Switzerland	CHE	490	Other Asia, nes									07	COFFEE,TEA,COCOA,SPICES	1	No Quantity							1848879			0
S3	2000	2000	2000	2	0	2	Export	757	Switzerland	CHE	496	Mongolia	MNG								07	COFFEE,TEA,COCOA,SPICES	1	No Quantity							1882			0
S3	2000	2000	2000	2	0	2	Export	757	Switzerland	CHE	504	Morocco	MAR								07	COFFEE,TEA,COCOA,SPICES	1	No Quantity							270732			0
S3	2000	2000	2000	2	0	2	Export	757	Switzerland	CHE	512	Oman	OMN								07	COFFEE,TEA,COCOA,SPICES	1	No Quantity							318822			0
S3	2000	2000	2000	2	0	2	Export	757	Switzerland	CHE	516	Namibia	NAM								07	COFFEE,TEA,COCOA,SPICES	1	No Quantity							3095			0
S3	2000	2000	2000	2	0	2	Export	757	Switzerland	CHE	524	Nepal	NPL								07	COFFEE,TEA,COCOA,SPICES	1	No Quantity							30372			0
S3	2000	2000	2000	2	0	2	Export	757	Switzerland	CHE	528	Netherlands	NLD								07	COFFEE,TEA,COCOA,SPICES	1	No Quantity							12288470			0
S3	2000	2000	2000	2	0	2	Export	757	Switzerland	CHE	530	Neth. Antilles	ANT								07	COFFEE,TEA,COCOA,SPICES	1	No Quantity							3503			0
S3	2000	2000	2000	2	0	2	Export	757	Switzerland	CHE	533	Aruba	ABW								07	COFFEE,TEA,COCOA,SPICES	1	No Quantity							30			0
S3	2000	2000	2000	2	0	2	Export	757	Switzerland	CHE	540	New Caledonia	NCL								07	COFFEE,TEA,COCOA,SPICES	1	No Quantity							9278			0
S3	2000	2000	2000	2	0	2	Export	757	Switzerland	CHE	554	New Zealand	NZL								07	COFFEE,TEA,COCOA,SPICES	1	No Quantity							352224			0
S3	2000	2000	2000	2	0	2	Export	757	Switzerland	CHE	566	Nigeria	NGA								07	COFFEE,TEA,COCOA,SPICES	1	No Quantity							1655558			0
S3	2000	2000	2000	2	0	2	Export	757	Switzerland	CHE	579	Norway	NOR								07	COFFEE,TEA,COCOA,SPICES	1	No Quantity							7741675			0
S3	2000	2000	2000	2	0	2	Export	757	Switzerland	CHE	581	United States Minor Outlying Islands	UMI								07	COFFEE,TEA,COCOA,SPICES	1	No Quantity							9775			0
S3	2000	2000	2000	2	0	2	Export	757	Switzerland	CHE	586	Pakistan	PAK								07	COFFEE,TEA,COCOA,SPICES	1	No Quantity							69763			0
S3	2000	2000	2000	2	0	2	Export	757	Switzerland	CHE	591	Panama	PAN								07	COFFEE,TEA,COCOA,SPICES	1	No Quantity							120748			0
S3	2000	2000	2000	2	0	2	Export	757	Switzerland	CHE	600	Paraguay	PRY								07	COFFEE,TEA,COCOA,SPICES	1	No Quantity							22676			0
S3	2000	2000	2000	2	0	2	Export	757	Switzerland	CHE	604	Peru	PER								07	COFFEE,TEA,COCOA,SPICES	1	No Quantity							52549			0
S3	2000	2000	2000	2	0	2	Export	757	Switzerland	CHE	608	Philippines	PHL								07	COFFEE,TEA,COCOA,SPICES	1	No Quantity							4834052			0
S3	2000	2000	2000	2	0	2	Export	757	Switzerland	CHE	616	Poland	POL								07	COFFEE,TEA,COCOA,SPICES	1	No Quantity							5315325			0
S3	2000	2000	2000	2	0	2	Export	757	Switzerland	CHE	620	Portugal	PRT								07	COFFEE,TEA,COCOA,SPICES	1	No Quantity							1933441			0
S3	2000	2000	2000	2	0	2	Export	757	Switzerland	CHE	634	Qatar	QAT								07	COFFEE,TEA,COCOA,SPICES	1	No Quantity							219420			0
S3	2000	2000	2000	2	0	2	Export	757	Switzerland	CHE	642	Romania	ROU								07	COFFEE,TEA,COCOA,SPICES	1	No Quantity							299333			0
S3	2000	2000	2000	2	0	2	Export	757	Switzerland	CHE	643	Russian Federation	RUS								07	COFFEE,TEA,COCOA,SPICES	1	No Quantity							823165			0
S3	2000	2000	2000	2	0	2	Export	757	Switzerland	CHE	670	Saint Vincent and the Grenadines	VCT								07	COFFEE,TEA,COCOA,SPICES	1	No Quantity							5627			0
S3	2000	2000	2000	2	0	2	Export	757	Switzerland	CHE	682	Saudi Arabia	SAU								07	COFFEE,TEA,COCOA,SPICES	1	No Quantity							1873941			0
S3	2000	2000	2000	2	0	2	Export	757	Switzerland	CHE	686	Senegal	SEN								07	COFFEE,TEA,COCOA,SPICES	1	No Quantity							3470			0
S3	2000	2000	2000	2	0	2	Export	757	Switzerland	CHE	690	Seychelles	SYC								07	COFFEE,TEA,COCOA,SPICES	1	No Quantity							9099			0
S3	2000	2000	2000	2	0	2	Export	757	Switzerland	CHE	699	India	IND								07	COFFEE,TEA,COCOA,SPICES	1	No Quantity							436552			0
S3	2000	2000	2000	2	0	2	Export	757	Switzerland	CHE	702	Singapore	SGP								07	COFFEE,TEA,COCOA,SPICES	1	No Quantity							3495443			0
S3	2000	2000	2000	2	0	2	Export	757	Switzerland	CHE	703	Slovakia	SVK								07	COFFEE,TEA,COCOA,SPICES	1	No Quantity							1801096			0
S3	2000	2000	2000	2	0	2	Export	757	Switzerland	CHE	705	Slovenia	SVN								07	COFFEE,TEA,COCOA,SPICES	1	No Quantity							955133			0
S3	2000	2000	2000	2	0	2	Export	757	Switzerland	CHE	710	South Africa	ZAF								07	COFFEE,TEA,COCOA,SPICES	1	No Quantity							1020824			0
S3	2000	2000	2000	2	0	2	Export	757	Switzerland	CHE	716	Zimbabwe	ZWE								07	COFFEE,TEA,COCOA,SPICES	1	No Quantity							9651			0
S3	2000	2000	2000	2	0	2	Export	757	Switzerland	CHE	724	Spain	ESP								07	COFFEE,TEA,COCOA,SPICES	1	No Quantity							8538253			0
S3	2000	2000	2000	2	0	2	Export	757	Switzerland	CHE	752	Sweden	SWE								07	COFFEE,TEA,COCOA,SPICES	1	No Quantity							11475203			0
S3	2000	2000	2000	2	0	2	Export	757	Switzerland	CHE	760	Syria	SYR								07	COFFEE,TEA,COCOA,SPICES	1	No Quantity							230213			0
S3	2000	2000	2000	2	0	2	Export	757	Switzerland	CHE	764	Thailand	THA								07	COFFEE,TEA,COCOA,SPICES	1	No Quantity							1187618			0
S3	2000	2000	2000	2	0	2	Export	757	Switzerland	CHE	768	Togo	TGO								07	COFFEE,TEA,COCOA,SPICES	1	No Quantity							6			0
S3	2000	2000	2000	2	0	2	Export	757	Switzerland	CHE	784	United Arab Emirates	ARE								07	COFFEE,TEA,COCOA,SPICES	1	No Quantity							3605571			0
S3	2000	2000	2000	2	0	2	Export	757	Switzerland	CHE	788	Tunisia	TUN								07	COFFEE,TEA,COCOA,SPICES	1	No Quantity							583208			0
S3	2000	2000	2000	2	0	2	Export	757	Switzerland	CHE	792	Turkey	TUR								07	COFFEE,TEA,COCOA,SPICES	1	No Quantity							8990239			0
S3	2000	2000	2000	2	0	2	Export	757	Switzerland	CHE	795	Turkmenistan	TKM								07	COFFEE,TEA,COCOA,SPICES	1	No Quantity							138			0
S3	2000	2000	2000	2	0	2	Export	757	Switzerland	CHE	800	Uganda	UGA								07	COFFEE,TEA,COCOA,SPICES	1	No Quantity							9336			0
S3	2000	2000	2000	2	0	2	Export	757	Switzerland	CHE	804	Ukraine	UKR								07	COFFEE,TEA,COCOA,SPICES	1	No Quantity							169773			0
S3	2000	2000	2000	2	0	2	Export	757	Switzerland	CHE	807	North Macedonia	MKD								07	COFFEE,TEA,COCOA,SPICES	1	No Quantity							205872			0
S3	2000	2000	2000	2	0	2	Export	757	Switzerland	CHE	818	Egypt	EGY								07	COFFEE,TEA,COCOA,SPICES	1	No Quantity							1168960			0
S3	2000	2000	2000	2	0	2	Export	757	Switzerland	CHE	826	United Kingdom	GBR								07	COFFEE,TEA,COCOA,SPICES	1	No Quantity							30311819			0
S3	2000	2000	2000	2	0	2	Export	757	Switzerland	CHE	834	United Rep. of Tanzania	TZA								07	COFFEE,TEA,COCOA,SPICES	1	No Quantity							2895			0
S3	2000	2000	2000	2	0	2	Export	757	Switzerland	CHE	842	USA	USA								07	COFFEE,TEA,COCOA,SPICES	1	No Quantity							22288966			0
S3	2000	2000	2000	2	0	2	Export	757	Switzerland	CHE	858	Uruguay	URY								07	COFFEE,TEA,COCOA,SPICES	1	No Quantity							654441			0
S3	2000	2000	2000	2	0	2	Export	757	Switzerland	CHE	860	Uzbekistan	UZB								07	COFFEE,TEA,COCOA,SPICES	1	No Quantity							3222			0
S3	2000	2000	2000	2	0	2	Export	757	Switzerland	CHE	862	Venezuela	VEN								07	COFFEE,TEA,COCOA,SPICES	1	No Quantity							1119732			0
S3	2000	2000	2000	2	0	2	Export	757	Switzerland	CHE	887	Yemen	YEM								07	COFFEE,TEA,COCOA,SPICES	1	No Quantity							10232			0
S3	2000	2000	2000	2	0	2	Export	757	Switzerland	CHE	891	Serbia and Montenegro	SCG								07	COFFEE,TEA,COCOA,SPICES	1	No Quantity							354610			0
S3	2000	2000	2000	2	0	2	Export	752	Sweden	SWE	0	World	WLD								08	ANIMAL FEED STUFF	1	No Quantity							29310873			0
S3	2000	2000	2000	2	0	2	Export	752	Sweden	SWE	36	Australia	AUS								08	ANIMAL FEED STUFF	1	No Quantity							36339			0
S3	2000	2000	2000	2	0	2	Export	752	Sweden	SWE	40	Austria	AUT								08	ANIMAL FEED STUFF	1	No Quantity							24662			0
S3	2000	2000	2000	2	0	2	Export	752	Sweden	SWE	56	Belgium	BEL								08	ANIMAL FEED STUFF	1	No Quantity							104215			0
S3	2000	2000	2000	2	0	2	Export	752	Sweden	SWE	76	Brazil	BRA								08	ANIMAL FEED STUFF	1	No Quantity							5456			0
S3	2000	2000	2000	2	0	2	Export	752	Sweden	SWE	100	Bulgaria	BGR								08	ANIMAL FEED STUFF	1	No Quantity							9057			0
S3	2000	2000	2000	2	0	2	Export	752	Sweden	SWE	112	Belarus	BLR								08	ANIMAL FEED STUFF	1	No Quantity							535917			0
S3	2000	2000	2000	2	0	2	Export	752	Sweden	SWE	152	Chile	CHL								08	ANIMAL FEED STUFF	1	No Quantity							109			0
S3	2000	2000	2000	2	0	2	Export	752	Sweden	SWE	170	Colombia	COL								08	ANIMAL FEED STUFF	1	No Quantity							16587			0
S3	2000	2000	2000	2	0	2	Export	752	Sweden	SWE	196	Cyprus	CYP								08	ANIMAL FEED STUFF	1	No Quantity							655			0
S3	2000	2000	2000	2	0	2	Export	752	Sweden	SWE	203	Czechia	CZE								08	ANIMAL FEED STUFF	1	No Quantity							162270			0
S3	2000	2000	2000	2	0	2	Export	752	Sweden	SWE	208	Denmark	DNK								08	ANIMAL FEED STUFF	1	No Quantity							4074431			0
S3	2000	2000	2000	2	0	2	Export	752	Sweden	SWE	233	Estonia	EST								08	ANIMAL FEED STUFF	1	No Quantity							522604			0
S3	2000	2000	2000	2	0	2	Export	752	Sweden	SWE	246	Finland	FIN								08	ANIMAL FEED STUFF	1	No Quantity							5558434			0
S3	2000	2000	2000	2	0	2	Export	752	Sweden	SWE	251	France	FRA								08	ANIMAL FEED STUFF	1	No Quantity							239968			0
S3	2000	2000	2000	2	0	2	Export	752	Sweden	SWE	276	Germany	DEU								08	ANIMAL FEED STUFF	1	No Quantity							3655170			0
S3	2000	2000	2000	2	0	2	Export	752	Sweden	SWE	300	Greece	GRC								08	ANIMAL FEED STUFF	1	No Quantity							34047			0
S3	2000	2000	2000	2	0	2	Export	752	Sweden	SWE	348	Hungary	HUN								08	ANIMAL FEED STUFF	1	No Quantity							14077			0
S3	2000	2000	2000	2	0	2	Export	752	Sweden	SWE	352	Iceland	ISL								08	ANIMAL FEED STUFF	1	No Quantity							86537			0
S3	2000	2000	2000	2	0	2	Export	752	Sweden	SWE	372	Ireland	IRL								08	ANIMAL FEED STUFF	1	No Quantity							10476			0
S3	2000	2000	2000	2	0	2	Export	752	Sweden	SWE	376	Israel	ISR								08	ANIMAL FEED STUFF	1	No Quantity							23571			0
S3	2000	2000	2000	2	0	2	Export	752	Sweden	SWE	381	Italy	ITA								08	ANIMAL FEED STUFF	1	No Quantity							102251			0
S3	2000	2000	2000	2	0	2	Export	752	Sweden	SWE	392	Japan	JPN								08	ANIMAL FEED STUFF	1	No Quantity							1200			0
S3	2000	2000	2000	2	0	2	Export	752	Sweden	SWE	410	Rep. of Korea	KOR								08	ANIMAL FEED STUFF	1	No Quantity							44414			0
S3	2000	2000	2000	2	0	2	Export	752	Sweden	SWE	422	Lebanon	LBN								08	ANIMAL FEED STUFF	1	No Quantity							1200			0
S3	2000	2000	2000	2	0	2	Export	752	Sweden	SWE	428	Latvia	LVA								08	ANIMAL FEED STUFF	1	No Quantity							3451650			0
S3	2000	2000	2000	2	0	2	Export	752	Sweden	SWE	440	Lithuania	LTU								08	ANIMAL FEED STUFF	1	No Quantity							449817			0
S3	2000	2000	2000	2	0	2	Export	752	Sweden	SWE	458	Malaysia	MYS								08	ANIMAL FEED STUFF	1	No Quantity							15605			0
S3	2000	2000	2000	2	0	2	Export	752	Sweden	SWE	470	Malta	MLT								08	ANIMAL FEED STUFF	1	No Quantity							37430			0
S3	2000	2000	2000	2	0	2	Export	752	Sweden	SWE	484	Mexico	MEX								08	ANIMAL FEED STUFF	1	No Quantity							22480			0
S3	2000	2000	2000	2	0	2	Export	752	Sweden	SWE	490	Other Asia, nes									08	ANIMAL FEED STUFF	1	No Quantity							7857			0
S3	2000	2000	2000	2	0	2	Export	752	Sweden	SWE	528	Netherlands	NLD								08	ANIMAL FEED STUFF	1	No Quantity							347893			0
S3	2000	2000	2000	2	0	2	Export	752	Sweden	SWE	554	New Zealand	NZL								08	ANIMAL FEED STUFF	1	No Quantity							873			0
S3	2000	2000	2000	2	0	2	Export	752	Sweden	SWE	579	Norway	NOR								08	ANIMAL FEED STUFF	1	No Quantity							6704801			0
S3	2000	2000	2000	2	0	2	Export	752	Sweden	SWE	608	Philippines	PHL								08	ANIMAL FEED STUFF	1	No Quantity							35357			0
S3	2000	2000	2000	2	0	2	Export	752	Sweden	SWE	616	Poland	POL								08	ANIMAL FEED STUFF	1	No Quantity							194571			0
S3	2000	2000	2000	2	0	2	Export	752	Sweden	SWE	620	Portugal	PRT								08	ANIMAL FEED STUFF	1	No Quantity							2619			0
S3	2000	2000	2000	2	0	2	Export	752	Sweden	SWE	643	Russian Federation	RUS								08	ANIMAL FEED STUFF	1	No Quantity							738673			0
S3	2000	2000	2000	2	0	2	Export	752	Sweden	SWE	682	Saudi Arabia	SAU								08	ANIMAL FEED STUFF	1	No Quantity							546			0
S3	2000	2000	2000	2	0	2	Export	752	Sweden	SWE	703	Slovakia	SVK								08	ANIMAL FEED STUFF	1	No Quantity							37867			0
S3	2000	2000	2000	2	0	2	Export	752	Sweden	SWE	705	Slovenia	SVN								08	ANIMAL FEED STUFF	1	No Quantity							17678			0
S3	2000	2000	2000	2	0	2	Export	752	Sweden	SWE	724	Spain	ESP								08	ANIMAL FEED STUFF	1	No Quantity							114910			0
S3	2000	2000	2000	2	0	2	Export	752	Sweden	SWE	757	Switzerland	CHE								08	ANIMAL FEED STUFF	1	No Quantity							383796			0
S3	2000	2000	2000	2	0	2	Export	752	Sweden	SWE	764	Thailand	THA								08	ANIMAL FEED STUFF	1	No Quantity							18442			0
S3	2000	2000	2000	2	0	2	Export	752	Sweden	SWE	784	United Arab Emirates	ARE								08	ANIMAL FEED STUFF	1	No Quantity							873			0
S3	2000	2000	2000	2	0	2	Export	752	Sweden	SWE	792	Turkey	TUR								08	ANIMAL FEED STUFF	1	No Quantity							39940			0
S3	2000	2000	2000	2	0	2	Export	752	Sweden	SWE	826	United Kingdom	GBR								08	ANIMAL FEED STUFF	1	No Quantity							147320			0
S3	2000	2000	2000	2	0	2	Export	752	Sweden	SWE	842	USA	USA								08	ANIMAL FEED STUFF	1	No Quantity							1274153			0
S3	2000	2000	2000	2	0	2	Export	752	Sweden	SWE	858	Uruguay	URY								08	ANIMAL FEED STUFF	1	No Quantity							2073			0
S3	2000	2000	2000	2	0	2	Export	757	Switzerland	CHE	0	World	WLD								08	ANIMAL FEED STUFF	1	No Quantity							95168146			0
S3	2000	2000	2000	2	0	2	Export	757	Switzerland	CHE	24	Angola	AGO								08	ANIMAL FEED STUFF	1	No Quantity							124615			0
S3	2000	2000	2000	2	0	2	Export	757	Switzerland	CHE	32	Argentina	ARG								08	ANIMAL FEED STUFF	1	No Quantity							43			0
S3	2000	2000	2000	2	0	2	Export	757	Switzerland	CHE	36	Australia	AUS								08	ANIMAL FEED STUFF	1	No Quantity							23612			0
S3	2000	2000	2000	2	0	2	Export	757	Switzerland	CHE	40	Austria	AUT								08	ANIMAL FEED STUFF	1	No Quantity							8917252			0
S3	2000	2000	2000	2	0	2	Export	757	Switzerland	CHE	56	Belgium	BEL								08	ANIMAL FEED STUFF	1	No Quantity							931308			0
S3	2000	2000	2000	2	0	2	Export	757	Switzerland	CHE	70	Bosnia Herzegovina	BIH								08	ANIMAL FEED STUFF	1	No Quantity							9976			0
S3	2000	2000	2000	2	0	2	Export	757	Switzerland	CHE	76	Brazil	BRA								08	ANIMAL FEED STUFF	1	No Quantity							78914			0
S3	2000	2000	2000	2	0	2	Export	757	Switzerland	CHE	100	Bulgaria	BGR								08	ANIMAL FEED STUFF	1	No Quantity							7428			0
S3	2000	2000	2000	2	0	2	Export	757	Switzerland	CHE	112	Belarus	BLR								08	ANIMAL FEED STUFF	1	No Quantity							59210			0
S3	2000	2000	2000	2	0	2	Export	757	Switzerland	CHE	124	Canada	CAN								08	ANIMAL FEED STUFF	1	No Quantity							271545			0
S3	2000	2000	2000	2	0	2	Export	757	Switzerland	CHE	152	Chile	CHL								08	ANIMAL FEED STUFF	1	No Quantity							143938			0
S3	2000	2000	2000	2	0	2	Export	757	Switzerland	CHE	156	China	CHN								08	ANIMAL FEED STUFF	1	No Quantity							9791			0
S3	2000	2000	2000	2	0	2	Export	757	Switzerland	CHE	191	Croatia	HRV								08	ANIMAL FEED STUFF	1	No Quantity							85160			0
S3	2000	2000	2000	2	0	2	Export	757	Switzerland	CHE	196	Cyprus	CYP								08	ANIMAL FEED STUFF	1	No Quantity							52070			0
S3	2000	2000	2000	2	0	2	Export	757	Switzerland	CHE	203	Czechia	CZE								08	ANIMAL FEED STUFF	1	No Quantity							343268			0
S3	2000	2000	2000	2	0	2	Export	757	Switzerland	CHE	208	Denmark	DNK								08	ANIMAL FEED STUFF	1	No Quantity							64438			0
S3	2000	2000	2000	2	0	2	Export	757	Switzerland	CHE	218	Ecuador	ECU								08	ANIMAL FEED STUFF	1	No Quantity							34668			0
S3	2000	2000	2000	2	0	2	Export	757	Switzerland	CHE	233	Estonia	EST								08	ANIMAL FEED STUFF	1	No Quantity							5587			0
S3	2000	2000	2000	2	0	2	Export	757	Switzerland	CHE	246	Finland	FIN								08	ANIMAL FEED STUFF	1	No Quantity							55683			0
S3	2000	2000	2000	2	0	2	Export	757	Switzerland	CHE	251	France	FRA								08	ANIMAL FEED STUFF	1	No Quantity							9606381			0
S3	2000	2000	2000	2	0	2	Export	757	Switzerland	CHE	266	Gabon	GAB								08	ANIMAL FEED STUFF	1	No Quantity							7005			0
S3	2000	2000	2000	2	0	2	Export	757	Switzerland	CHE	276	Germany	DEU								08	ANIMAL FEED STUFF	1	No Quantity							39063339			0
S3	2000	2000	2000	2	0	2	Export	757	Switzerland	CHE	300	Greece	GRC								08	ANIMAL FEED STUFF	1	No Quantity							148569			0
S3	2000	2000	2000	2	0	2	Export	757	Switzerland	CHE	344	China, Hong Kong SAR	HKG								08	ANIMAL FEED STUFF	1	No Quantity							155428			0
S3	2000	2000	2000	2	0	2	Export	757	Switzerland	CHE	348	Hungary	HUN								08	ANIMAL FEED STUFF	1	No Quantity							659735			0
S3	2000	2000	2000	2	0	2	Export	757	Switzerland	CHE	364	Iran	IRN								08	ANIMAL FEED STUFF	1	No Quantity							9660			0
S3	2000	2000	2000	2	0	2	Export	757	Switzerland	CHE	372	Ireland	IRL								08	ANIMAL FEED STUFF	1	No Quantity							444713			0
S3	2000	2000	2000	2	0	2	Export	757	Switzerland	CHE	376	Israel	ISR								08	ANIMAL FEED STUFF	1	No Quantity							867773			0
S3	2000	2000	2000	2	0	2	Export	757	Switzerland	CHE	381	Italy	ITA								08	ANIMAL FEED STUFF	1	No Quantity							4859570			0
S3	2000	2000	2000	2	0	2	Export	757	Switzerland	CHE	392	Japan	JPN								08	ANIMAL FEED STUFF	1	No Quantity							1927246			0
S3	2000	2000	2000	2	0	2	Export	757	Switzerland	CHE	400	Jordan	JOR								08	ANIMAL FEED STUFF	1	No Quantity							19884			0
S3	2000	2000	2000	2	0	2	Export	757	Switzerland	CHE	404	Kenya	KEN								08	ANIMAL FEED STUFF	1	No Quantity							13327			0
S3	2000	2000	2000	2	0	2	Export	757	Switzerland	CHE	410	Rep. of Korea	KOR								08	ANIMAL FEED STUFF	1	No Quantity							88030			0
S3	2000	2000	2000	2	0	2	Export	757	Switzerland	CHE	414	Kuwait	KWT								08	ANIMAL FEED STUFF	1	No Quantity							16641			0
S3	2000	2000	2000	2	0	2	Export	757	Switzerland	CHE	422	Lebanon	LBN								08	ANIMAL FEED STUFF	1	No Quantity							11446			0
S3	2000	2000	2000	2	0	2	Export	757	Switzerland	CHE	428	Latvia	LVA								08	ANIMAL FEED STUFF	1	No Quantity							15033			0
S3	2000	2000	2000	2	0	2	Export	757	Switzerland	CHE	440	Lithuania	LTU								08	ANIMAL FEED STUFF	1	No Quantity							202820			0
S3	2000	2000	2000	2	0	2	Export	757	Switzerland	CHE	442	Luxembourg	LUX								08	ANIMAL FEED STUFF	1	No Quantity							211			0
S3	2000	2000	2000	2	0	2	Export	757	Switzerland	CHE	446	China, Macao SAR	MAC								08	ANIMAL FEED STUFF	1	No Quantity							203749			0
S3	2000	2000	2000	2	0	2	Export	757	Switzerland	CHE	458	Malaysia	MYS								08	ANIMAL FEED STUFF	1	No Quantity							46125			0
S3	2000	2000	2000	2	0	2	Export	757	Switzerland	CHE	470	Malta	MLT								08	ANIMAL FEED STUFF	1	No Quantity							1417			0
S3	2000	2000	2000	2	0	2	Export	757	Switzerland	CHE	490	Other Asia, nes									08	ANIMAL FEED STUFF	1	No Quantity							201156			0
S3	2000	2000	2000	2	0	2	Export	757	Switzerland	CHE	504	Morocco	MAR								08	ANIMAL FEED STUFF	1	No Quantity							92850			0
S3	2000	2000	2000	2	0	2	Export	757	Switzerland	CHE	528	Netherlands	NLD								08	ANIMAL FEED STUFF	1	No Quantity							8641046			0
S3	2000	2000	2000	2	0	2	Export	757	Switzerland	CHE	566	Nigeria	NGA								08	ANIMAL FEED STUFF	1	No Quantity							82888			0
S3	2000	2000	2000	2	0	2	Export	757	Switzerland	CHE	579	Norway	NOR								08	ANIMAL FEED STUFF	1	No Quantity							527060			0
S3	2000	2000	2000	2	0	2	Export	757	Switzerland	CHE	586	Pakistan	PAK								08	ANIMAL FEED STUFF	1	No Quantity							393066			0
S3	2000	2000	2000	2	0	2	Export	757	Switzerland	CHE	604	Peru	PER								08	ANIMAL FEED STUFF	1	No Quantity							23105			0
S3	2000	2000	2000	2	0	2	Export	757	Switzerland	CHE	608	Philippines	PHL								08	ANIMAL FEED STUFF	1	No Quantity							105602			0
S3	2000	2000	2000	2	0	2	Export	757	Switzerland	CHE	616	Poland	POL								08	ANIMAL FEED STUFF	1	No Quantity							2391235			0
S3	2000	2000	2000	2	0	2	Export	757	Switzerland	CHE	620	Portugal	PRT								08	ANIMAL FEED STUFF	1	No Quantity							325252			0
S3	2000	2000	2000	2	0	2	Export	757	Switzerland	CHE	634	Qatar	QAT								08	ANIMAL FEED STUFF	1	No Quantity							5860			0
S3	2000	2000	2000	2	0	2	Export	757	Switzerland	CHE	642	Romania	ROU								08	ANIMAL FEED STUFF	1	No Quantity							71180			0
S3	2000	2000	2000	2	0	2	Export	757	Switzerland	CHE	643	Russian Federation	RUS								08	ANIMAL FEED STUFF	1	No Quantity							72104			0
S3	2000	2000	2000	2	0	2	Export	757	Switzerland	CHE	682	Saudi Arabia	SAU								08	ANIMAL FEED STUFF	1	No Quantity							232606			0
S3	2000	2000	2000	2	0	2	Export	757	Switzerland	CHE	699	India	IND								08	ANIMAL FEED STUFF	1	No Quantity							82236			0
S3	2000	2000	2000	2	0	2	Export	757	Switzerland	CHE	702	Singapore	SGP								08	ANIMAL FEED STUFF	1	No Quantity							2037950			0
S3	2000	2000	2000	2	0	2	Export	757	Switzerland	CHE	703	Slovakia	SVK								08	ANIMAL FEED STUFF	1	No Quantity							5517			0
S3	2000	2000	2000	2	0	2	Export	757	Switzerland	CHE	704	Viet Nam	VNM								08	ANIMAL FEED STUFF	1	No Quantity							21			0
S3	2000	2000	2000	2	0	2	Export	757	Switzerland	CHE	705	Slovenia	SVN								08	ANIMAL FEED STUFF	1	No Quantity							50709			0
S3	2000	2000	2000	2	0	2	Export	757	Switzerland	CHE	710	South Africa	ZAF								08	ANIMAL FEED STUFF	1	No Quantity							596180			0
S3	2000	2000	2000	2	0	2	Export	757	Switzerland	CHE	724	Spain	ESP								08	ANIMAL FEED STUFF	1	No Quantity							1137195			0
S3	2000	2000	2000	2	0	2	Export	757	Switzerland	CHE	752	Sweden	SWE								08	ANIMAL FEED STUFF	1	No Quantity							2677			0
S3	2000	2000	2000	2	0	2	Export	757	Switzerland	CHE	760	Syria	SYR								08	ANIMAL FEED STUFF	1	No Quantity							9642			0
S3	2000	2000	2000	2	0	2	Export	757	Switzerland	CHE	764	Thailand	THA								08	ANIMAL FEED STUFF	1	No Quantity							118972			0
S3	2000	2000	2000	2	0	2	Export	757	Switzerland	CHE	784	United Arab Emirates	ARE								08	ANIMAL FEED STUFF	1	No Quantity							259924			0
S3	2000	2000	2000	2	0	2	Export	757	Switzerland	CHE	788	Tunisia	TUN								08	ANIMAL FEED STUFF	1	No Quantity							22612			0
S3	2000	2000	2000	2	0	2	Export	757	Switzerland	CHE	792	Turkey	TUR								08	ANIMAL FEED STUFF	1	No Quantity							512743			0
S3	2000	2000	2000	2	0	2	Export	757	Switzerland	CHE	804	Ukraine	UKR								08	ANIMAL FEED STUFF	1	No Quantity							19901			0
S3	2000	2000	2000	2	0	2	Export	757	Switzerland	CHE	818	Egypt	EGY								08	ANIMAL FEED STUFF	1	No Quantity							71369			0
S3	2000	2000	2000	2	0	2	Export	757	Switzerland	CHE	826	United Kingdom	GBR								08	ANIMAL FEED STUFF	1	No Quantity							7278196			0
S3	2000	2000	2000	2	0	2	Export	757	Switzerland	CHE	842	USA	USA								08	ANIMAL FEED STUFF	1	No Quantity							111257			0
S3	2000	2000	2000	2	0	2	Export	757	Switzerland	CHE	858	Uruguay	URY								08	ANIMAL FEED STUFF	1	No Quantity							50853			0
S3	2000	2000	2000	2	0	2	Export	757	Switzerland	CHE	891	Serbia and Montenegro	SCG								08	ANIMAL FEED STUFF	1	No Quantity							48578			0
S3	2000	2000	2000	2	0	2	Export	752	Sweden	SWE	0	World	WLD								09	MISC.EDIBLE PRODUCTS ETC	1	No Quantity							187111421			0
S3	2000	2000	2000	2	0	2	Export	752	Sweden	SWE	8	Albania	ALB								09	MISC.EDIBLE PRODUCTS ETC	1	No Quantity							191079			0
S3	2000	2000	2000	2	0	2	Export	752	Sweden	SWE	12	Algeria	DZA								09	MISC.EDIBLE PRODUCTS ETC	1	No Quantity							76825			0
S3	2000	2000	2000	2	0	2	Export	752	Sweden	SWE	32	Argentina	ARG								09	MISC.EDIBLE PRODUCTS ETC	1	No Quantity							61874			0
S3	2000	2000	2000	2	0	2	Export	752	Sweden	SWE	36	Australia	AUS								09	MISC.EDIBLE PRODUCTS ETC	1	No Quantity							2061933			0
S3	2000	2000	2000	2	0	2	Export	752	Sweden	SWE	40	Austria	AUT								09	MISC.EDIBLE PRODUCTS ETC	1	No Quantity							950595			0
S3	2000	2000	2000	2	0	2	Export	752	Sweden	SWE	48	Bahrain	BHR								09	MISC.EDIBLE PRODUCTS ETC	1	No Quantity							2837			0
S3	2000	2000	2000	2	0	2	Export	752	Sweden	SWE	50	Bangladesh	BGD								09	MISC.EDIBLE PRODUCTS ETC	1	No Quantity							50634			0
S3	2000	2000	2000	2	0	2	Export	752	Sweden	SWE	56	Belgium	BEL								09	MISC.EDIBLE PRODUCTS ETC	1	No Quantity							325632			0
S3	2000	2000	2000	2	0	2	Export	752	Sweden	SWE	68	Bolivia (Plurinational State of)	BOL								09	MISC.EDIBLE PRODUCTS ETC	1	No Quantity							3274			0
S3	2000	2000	2000	2	0	2	Export	752	Sweden	SWE	70	Bosnia Herzegovina	BIH								09	MISC.EDIBLE PRODUCTS ETC	1	No Quantity							12113			0
S3	2000	2000	2000	2	0	2	Export	752	Sweden	SWE	76	Brazil	BRA								09	MISC.EDIBLE PRODUCTS ETC	1	No Quantity							1200			0
S3	2000	2000	2000	2	0	2	Export	752	Sweden	SWE	100	Bulgaria	BGR								09	MISC.EDIBLE PRODUCTS ETC	1	No Quantity							155395			0
S3	2000	2000	2000	2	0	2	Export	752	Sweden	SWE	112	Belarus	BLR								09	MISC.EDIBLE PRODUCTS ETC	1	No Quantity							10258			0
S3	2000	2000	2000	2	0	2	Export	752	Sweden	SWE	124	Canada	CAN								09	MISC.EDIBLE PRODUCTS ETC	1	No Quantity							953105			0
S3	2000	2000	2000	2	0	2	Export	752	Sweden	SWE	136	Cayman Isds	CYM								09	MISC.EDIBLE PRODUCTS ETC	1	No Quantity							109			0
S3	2000	2000	2000	2	0	2	Export	752	Sweden	SWE	152	Chile	CHL								09	MISC.EDIBLE PRODUCTS ETC	1	No Quantity							554905			0
S3	2000	2000	2000	2	0	2	Export	752	Sweden	SWE	156	China	CHN								09	MISC.EDIBLE PRODUCTS ETC	1	No Quantity							3195423			0
S3	2000	2000	2000	2	0	2	Export	752	Sweden	SWE	188	Costa Rica	CRI								09	MISC.EDIBLE PRODUCTS ETC	1	No Quantity							27827			0
S3	2000	2000	2000	2	0	2	Export	752	Sweden	SWE	191	Croatia	HRV								09	MISC.EDIBLE PRODUCTS ETC	1	No Quantity							217706			0
S3	2000	2000	2000	2	0	2	Export	752	Sweden	SWE	196	Cyprus	CYP								09	MISC.EDIBLE PRODUCTS ETC	1	No Quantity							49652			0
S3	2000	2000	2000	2	0	2	Export	752	Sweden	SWE	203	Czechia	CZE								09	MISC.EDIBLE PRODUCTS ETC	1	No Quantity							512455			0
S3	2000	2000	2000	2	0	2	Export	752	Sweden	SWE	208	Denmark	DNK								09	MISC.EDIBLE PRODUCTS ETC	1	No Quantity							34555679			0
S3	2000	2000	2000	2	0	2	Export	752	Sweden	SWE	233	Estonia	EST								09	MISC.EDIBLE PRODUCTS ETC	1	No Quantity							2480103			0
S3	2000	2000	2000	2	0	2	Export	752	Sweden	SWE	234	Faeroe Isds	FRO								09	MISC.EDIBLE PRODUCTS ETC	1	No Quantity							21934			0
S3	2000	2000	2000	2	0	2	Export	752	Sweden	SWE	246	Finland	FIN								09	MISC.EDIBLE PRODUCTS ETC	1	No Quantity							59484386			0
S3	2000	2000	2000	2	0	2	Export	752	Sweden	SWE	251	France	FRA								09	MISC.EDIBLE PRODUCTS ETC	1	No Quantity							703534			0
S3	2000	2000	2000	2	0	2	Export	752	Sweden	SWE	270	Gambia	GMB								09	MISC.EDIBLE PRODUCTS ETC	1	No Quantity							982			0
S3	2000	2000	2000	2	0	2	Export	752	Sweden	SWE	276	Germany	DEU								09	MISC.EDIBLE PRODUCTS ETC	1	No Quantity							3011546			0
S3	2000	2000	2000	2	0	2	Export	752	Sweden	SWE	300	Greece	GRC								09	MISC.EDIBLE PRODUCTS ETC	1	No Quantity							144155			0
S3	2000	2000	2000	2	0	2	Export	752	Sweden	SWE	344	China, Hong Kong SAR	HKG								09	MISC.EDIBLE PRODUCTS ETC	1	No Quantity							303806			0
S3	2000	2000	2000	2	0	2	Export	752	Sweden	SWE	348	Hungary	HUN								09	MISC.EDIBLE PRODUCTS ETC	1	No Quantity							1334173			0
S3	2000	2000	2000	2	0	2	Export	752	Sweden	SWE	352	Iceland	ISL								09	MISC.EDIBLE PRODUCTS ETC	1	No Quantity							1386007			0
S3	2000	2000	2000	2	0	2	Export	752	Sweden	SWE	360	Indonesia	IDN								09	MISC.EDIBLE PRODUCTS ETC	1	No Quantity							37103			0
S3	2000	2000	2000	2	0	2	Export	752	Sweden	SWE	368	Iraq	IRQ								09	MISC.EDIBLE PRODUCTS ETC	1	No Quantity							82717			0
S3	2000	2000	2000	2	0	2	Export	752	Sweden	SWE	372	Ireland	IRL								09	MISC.EDIBLE PRODUCTS ETC	1	No Quantity							183550			0
S3	2000	2000	2000	2	0	2	Export	752	Sweden	SWE	376	Israel	ISR								09	MISC.EDIBLE PRODUCTS ETC	1	No Quantity							255900			0
S3	2000	2000	2000	2	0	2	Export	752	Sweden	SWE	381	Italy	ITA								09	MISC.EDIBLE PRODUCTS ETC	1	No Quantity							2975207			0
S3	2000	2000	2000	2	0	2	Export	752	Sweden	SWE	392	Japan	JPN								09	MISC.EDIBLE PRODUCTS ETC	1	No Quantity							2023739			0
S3	2000	2000	2000	2	0	2	Export	752	Sweden	SWE	400	Jordan	JOR								09	MISC.EDIBLE PRODUCTS ETC	1	No Quantity							7530			0
S3	2000	2000	2000	2	0	2	Export	752	Sweden	SWE	410	Rep. of Korea	KOR								09	MISC.EDIBLE PRODUCTS ETC	1	No Quantity							1416890			0
S3	2000	2000	2000	2	0	2	Export	752	Sweden	SWE	414	Kuwait	KWT								09	MISC.EDIBLE PRODUCTS ETC	1	No Quantity							10040			0
S3	2000	2000	2000	2	0	2	Export	752	Sweden	SWE	417	Kyrgyzstan	KGZ								09	MISC.EDIBLE PRODUCTS ETC	1	No Quantity							109			0
S3	2000	2000	2000	2	0	2	Export	752	Sweden	SWE	422	Lebanon	LBN								09	MISC.EDIBLE PRODUCTS ETC	1	No Quantity							37539			0
S3	2000	2000	2000	2	0	2	Export	752	Sweden	SWE	428	Latvia	LVA								09	MISC.EDIBLE PRODUCTS ETC	1	No Quantity							1472108			0
S3	2000	2000	2000	2	0	2	Export	752	Sweden	SWE	440	Lithuania	LTU								09	MISC.EDIBLE PRODUCTS ETC	1	No Quantity							1606332			0
S3	2000	2000	2000	2	0	2	Export	752	Sweden	SWE	442	Luxembourg	LUX								09	MISC.EDIBLE PRODUCTS ETC	1	No Quantity							97122			0
S3	2000	2000	2000	2	0	2	Export	752	Sweden	SWE	458	Malaysia	MYS								09	MISC.EDIBLE PRODUCTS ETC	1	No Quantity							57182			0
S3	2000	2000	2000	2	0	2	Export	752	Sweden	SWE	470	Malta	MLT								09	MISC.EDIBLE PRODUCTS ETC	1	No Quantity							982			0
S3	2000	2000	2000	2	0	2	Export	752	Sweden	SWE	480	Mauritius	MUS								09	MISC.EDIBLE PRODUCTS ETC	1	No Quantity							764			0
S3	2000	2000	2000	2	0	2	Export	752	Sweden	SWE	484	Mexico	MEX								09	MISC.EDIBLE PRODUCTS ETC	1	No Quantity							443378			0
S3	2000	2000	2000	2	0	2	Export	752	Sweden	SWE	490	Other Asia, nes									09	MISC.EDIBLE PRODUCTS ETC	1	No Quantity							19643			0
S3	2000	2000	2000	2	0	2	Export	752	Sweden	SWE	504	Morocco	MAR								09	MISC.EDIBLE PRODUCTS ETC	1	No Quantity							3383			0
S3	2000	2000	2000	2	0	2	Export	752	Sweden	SWE	528	Netherlands	NLD								09	MISC.EDIBLE PRODUCTS ETC	1	No Quantity							6667589			0
S3	2000	2000	2000	2	0	2	Export	752	Sweden	SWE	554	New Zealand	NZL								09	MISC.EDIBLE PRODUCTS ETC	1	No Quantity							515183			0
S3	2000	2000	2000	2	0	2	Export	752	Sweden	SWE	579	Norway	NOR								09	MISC.EDIBLE PRODUCTS ETC	1	No Quantity							36698693			0
S3	2000	2000	2000	2	0	2	Export	752	Sweden	SWE	586	Pakistan	PAK								09	MISC.EDIBLE PRODUCTS ETC	1	No Quantity							430501			0
S3	2000	2000	2000	2	0	2	Export	752	Sweden	SWE	604	Peru	PER								09	MISC.EDIBLE PRODUCTS ETC	1	No Quantity							4474			0
S3	2000	2000	2000	2	0	2	Export	752	Sweden	SWE	616	Poland	POL								09	MISC.EDIBLE PRODUCTS ETC	1	No Quantity							1278300			0
S3	2000	2000	2000	2	0	2	Export	752	Sweden	SWE	620	Portugal	PRT								09	MISC.EDIBLE PRODUCTS ETC	1	No Quantity							282963			0
S3	2000	2000	2000	2	0	2	Export	752	Sweden	SWE	642	Romania	ROU								09	MISC.EDIBLE PRODUCTS ETC	1	No Quantity							35139			0
S3	2000	2000	2000	2	0	2	Export	752	Sweden	SWE	643	Russian Federation	RUS								09	MISC.EDIBLE PRODUCTS ETC	1	No Quantity							3530876			0
S3	2000	2000	2000	2	0	2	Export	752	Sweden	SWE	682	Saudi Arabia	SAU								09	MISC.EDIBLE PRODUCTS ETC	1	No Quantity							177766			0
S3	2000	2000	2000	2	0	2	Export	752	Sweden	SWE	699	India	IND								09	MISC.EDIBLE PRODUCTS ETC	1	No Quantity							218			0
S3	2000	2000	2000	2	0	2	Export	752	Sweden	SWE	702	Singapore	SGP								09	MISC.EDIBLE PRODUCTS ETC	1	No Quantity							624200			0
S3	2000	2000	2000	2	0	2	Export	752	Sweden	SWE	703	Slovakia	SVK								09	MISC.EDIBLE PRODUCTS ETC	1	No Quantity							42341			0
S3	2000	2000	2000	2	0	2	Export	752	Sweden	SWE	705	Slovenia	SVN								09	MISC.EDIBLE PRODUCTS ETC	1	No Quantity							14514			0
S3	2000	2000	2000	2	0	2	Export	752	Sweden	SWE	710	South Africa	ZAF								09	MISC.EDIBLE PRODUCTS ETC	1	No Quantity							97122			0
S3	2000	2000	2000	2	0	2	Export	752	Sweden	SWE	724	Spain	ESP								09	MISC.EDIBLE PRODUCTS ETC	1	No Quantity							1360035			0
S3	2000	2000	2000	2	0	2	Export	752	Sweden	SWE	757	Switzerland	CHE								09	MISC.EDIBLE PRODUCTS ETC	1	No Quantity							2096198			0
S3	2000	2000	2000	2	0	2	Export	752	Sweden	SWE	760	Syria	SYR								09	MISC.EDIBLE PRODUCTS ETC	1	No Quantity							37867			0
S3	2000	2000	2000	2	0	2	Export	752	Sweden	SWE	764	Thailand	THA								09	MISC.EDIBLE PRODUCTS ETC	1	No Quantity							15932			0
S3	2000	2000	2000	2	0	2	Export	752	Sweden	SWE	784	United Arab Emirates	ARE								09	MISC.EDIBLE PRODUCTS ETC	1	No Quantity							398746			0
S3	2000	2000	2000	2	0	2	Export	752	Sweden	SWE	788	Tunisia	TUN								09	MISC.EDIBLE PRODUCTS ETC	1	No Quantity							5129			0
S3	2000	2000	2000	2	0	2	Export	752	Sweden	SWE	792	Turkey	TUR								09	MISC.EDIBLE PRODUCTS ETC	1	No Quantity							883046			0
S3	2000	2000	2000	2	0	2	Export	752	Sweden	SWE	804	Ukraine	UKR								09	MISC.EDIBLE PRODUCTS ETC	1	No Quantity							8948			0
S3	2000	2000	2000	2	0	2	Export	752	Sweden	SWE	807	North Macedonia	MKD								09	MISC.EDIBLE PRODUCTS ETC	1	No Quantity							456801			0
S3	2000	2000	2000	2	0	2	Export	752	Sweden	SWE	818	Egypt	EGY								09	MISC.EDIBLE PRODUCTS ETC	1	No Quantity							155286			0
S3	2000	2000	2000	2	0	2	Export	752	Sweden	SWE	826	United Kingdom	GBR								09	MISC.EDIBLE PRODUCTS ETC	1	No Quantity							6189618			0
S3	2000	2000	2000	2	0	2	Export	752	Sweden	SWE	842	USA	USA								09	MISC.EDIBLE PRODUCTS ETC	1	No Quantity							1510192			0
S3	2000	2000	2000	2	0	2	Export	752	Sweden	SWE	860	Uzbekistan	UZB								09	MISC.EDIBLE PRODUCTS ETC	1	No Quantity							3165			0
S3	2000	2000	2000	2	0	2	Export	752	Sweden	SWE	862	Venezuela	VEN								09	MISC.EDIBLE PRODUCTS ETC	1	No Quantity							3383			0
S3	2000	2000	2000	2	0	2	Export	752	Sweden	SWE	887	Yemen	YEM								09	MISC.EDIBLE PRODUCTS ETC	1	No Quantity							3492			0
S3	2000	2000	2000	2	0	2	Export	752	Sweden	SWE	891	Serbia and Montenegro	SCG								09	MISC.EDIBLE PRODUCTS ETC	1	No Quantity							11349			0
S3	2000	2000	2000	2	0	2	Export	757	Switzerland	CHE	0	World	WLD								09	MISC.EDIBLE PRODUCTS ETC	1	No Quantity							411474946			0
S3	2000	2000	2000	2	0	2	Export	757	Switzerland	CHE	12	Algeria	DZA								09	MISC.EDIBLE PRODUCTS ETC	1	No Quantity							4513392			0
S3	2000	2000	2000	2	0	2	Export	757	Switzerland	CHE	20	Andorra	AND								09	MISC.EDIBLE PRODUCTS ETC	1	No Quantity							73699			0
S3	2000	2000	2000	2	0	2	Export	757	Switzerland	CHE	31	Azerbaijan	AZE								09	MISC.EDIBLE PRODUCTS ETC	1	No Quantity							25517			0
S3	2000	2000	2000	2	0	2	Export	757	Switzerland	CHE	32	Argentina	ARG								09	MISC.EDIBLE PRODUCTS ETC	1	No Quantity							1203045			0
S3	2000	2000	2000	2	0	2	Export	757	Switzerland	CHE	36	Australia	AUS								09	MISC.EDIBLE PRODUCTS ETC	1	No Quantity							2622140			0
S3	2000	2000	2000	2	0	2	Export	757	Switzerland	CHE	40	Austria	AUT								09	MISC.EDIBLE PRODUCTS ETC	1	No Quantity							14559554			0
S3	2000	2000	2000	2	0	2	Export	757	Switzerland	CHE	48	Bahrain	BHR								09	MISC.EDIBLE PRODUCTS ETC	1	No Quantity							160805			0
S3	2000	2000	2000	2	0	2	Export	757	Switzerland	CHE	50	Bangladesh	BGD								09	MISC.EDIBLE PRODUCTS ETC	1	No Quantity							43562			0
S3	2000	2000	2000	2	0	2	Export	757	Switzerland	CHE	51	Armenia	ARM								09	MISC.EDIBLE PRODUCTS ETC	1	No Quantity							54569			0
S3	2000	2000	2000	2	0	2	Export	757	Switzerland	CHE	52	Barbados	BRB								09	MISC.EDIBLE PRODUCTS ETC	1	No Quantity							6432			0
S3	2000	2000	2000	2	0	2	Export	757	Switzerland	CHE	56	Belgium	BEL								09	MISC.EDIBLE PRODUCTS ETC	1	No Quantity							7548547			0
S3	2000	2000	2000	2	0	2	Export	757	Switzerland	CHE	60	Bermuda	BMU								09	MISC.EDIBLE PRODUCTS ETC	1	No Quantity							74481			0
S3	2000	2000	2000	2	0	2	Export	757	Switzerland	CHE	68	Bolivia (Plurinational State of)	BOL								09	MISC.EDIBLE PRODUCTS ETC	1	No Quantity							8310			0
S3	2000	2000	2000	2	0	2	Export	757	Switzerland	CHE	70	Bosnia Herzegovina	BIH								09	MISC.EDIBLE PRODUCTS ETC	1	No Quantity							1209615			0
S3	2000	2000	2000	2	0	2	Export	757	Switzerland	CHE	76	Brazil	BRA								09	MISC.EDIBLE PRODUCTS ETC	1	No Quantity							1471213			0
S3	2000	2000	2000	2	0	2	Export	757	Switzerland	CHE	84	Belize	BLZ								09	MISC.EDIBLE PRODUCTS ETC	1	No Quantity							20275			0
S3	2000	2000	2000	2	0	2	Export	757	Switzerland	CHE	100	Bulgaria	BGR								09	MISC.EDIBLE PRODUCTS ETC	1	No Quantity							113988			0
S3	2000	2000	2000	2	0	2	Export	757	Switzerland	CHE	112	Belarus	BLR								09	MISC.EDIBLE PRODUCTS ETC	1	No Quantity							42076			0
S3	2000	2000	2000	2	0	2	Export	757	Switzerland	CHE	116	Cambodia	KHM								09	MISC.EDIBLE PRODUCTS ETC	1	No Quantity							879			0
S3	2000	2000	2000	2	0	2	Export	757	Switzerland	CHE	124	Canada	CAN								09	MISC.EDIBLE PRODUCTS ETC	1	No Quantity							6533585			0
S3	2000	2000	2000	2	0	2	Export	757	Switzerland	CHE	132	Cabo Verde	CPV								09	MISC.EDIBLE PRODUCTS ETC	1	No Quantity							1247			0
S3	2000	2000	2000	2	0	2	Export	757	Switzerland	CHE	144	Sri Lanka	LKA								09	MISC.EDIBLE PRODUCTS ETC	1	No Quantity							55284			0
S3	2000	2000	2000	2	0	2	Export	757	Switzerland	CHE	148	Chad	TCD								09	MISC.EDIBLE PRODUCTS ETC	1	No Quantity							6130			0
S3	2000	2000	2000	2	0	2	Export	757	Switzerland	CHE	152	Chile	CHL								09	MISC.EDIBLE PRODUCTS ETC	1	No Quantity							279515			0
S3	2000	2000	2000	2	0	2	Export	757	Switzerland	CHE	156	China	CHN								09	MISC.EDIBLE PRODUCTS ETC	1	No Quantity							336581			0
S3	2000	2000	2000	2	0	2	Export	757	Switzerland	CHE	170	Colombia	COL								09	MISC.EDIBLE PRODUCTS ETC	1	No Quantity							516273			0
S3	2000	2000	2000	2	0	2	Export	757	Switzerland	CHE	180	Dem. Rep. of the Congo	COD								09	MISC.EDIBLE PRODUCTS ETC	1	No Quantity							7626			0
S3	2000	2000	2000	2	0	2	Export	757	Switzerland	CHE	188	Costa Rica	CRI								09	MISC.EDIBLE PRODUCTS ETC	1	No Quantity							37172			0
S3	2000	2000	2000	2	0	2	Export	757	Switzerland	CHE	191	Croatia	HRV								09	MISC.EDIBLE PRODUCTS ETC	1	No Quantity							3183431			0
S3	2000	2000	2000	2	0	2	Export	757	Switzerland	CHE	192	Cuba	CUB								09	MISC.EDIBLE PRODUCTS ETC	1	No Quantity							8359			0
S3	2000	2000	2000	2	0	2	Export	757	Switzerland	CHE	196	Cyprus	CYP								09	MISC.EDIBLE PRODUCTS ETC	1	No Quantity							830364			0
S3	2000	2000	2000	2	0	2	Export	757	Switzerland	CHE	203	Czechia	CZE								09	MISC.EDIBLE PRODUCTS ETC	1	No Quantity							1029000			0
S3	2000	2000	2000	2	0	2	Export	757	Switzerland	CHE	208	Denmark	DNK								09	MISC.EDIBLE PRODUCTS ETC	1	No Quantity							3561351			0
S3	2000	2000	2000	2	0	2	Export	757	Switzerland	CHE	212	Dominica	DMA								09	MISC.EDIBLE PRODUCTS ETC	1	No Quantity							1414			0
S3	2000	2000	2000	2	0	2	Export	757	Switzerland	CHE	214	Dominican Rep.	DOM								09	MISC.EDIBLE PRODUCTS ETC	1	No Quantity							850816			0
S3	2000	2000	2000	2	0	2	Export	757	Switzerland	CHE	218	Ecuador	ECU								09	MISC.EDIBLE PRODUCTS ETC	1	No Quantity							348305			0
S3	2000	2000	2000	2	0	2	Export	757	Switzerland	CHE	222	El Salvador	SLV								09	MISC.EDIBLE PRODUCTS ETC	1	No Quantity							378330			0
S3	2000	2000	2000	2	0	2	Export	757	Switzerland	CHE	231	Ethiopia	ETH								09	MISC.EDIBLE PRODUCTS ETC	1	No Quantity							122			0
S3	2000	2000	2000	2	0	2	Export	757	Switzerland	CHE	233	Estonia	EST								09	MISC.EDIBLE PRODUCTS ETC	1	No Quantity							159373			0
S3	2000	2000	2000	2	0	2	Export	757	Switzerland	CHE	242	Fiji	FJI								09	MISC.EDIBLE PRODUCTS ETC	1	No Quantity							527			0
S3	2000	2000	2000	2	0	2	Export	757	Switzerland	CHE	246	Finland	FIN								09	MISC.EDIBLE PRODUCTS ETC	1	No Quantity							2809819			0
S3	2000	2000	2000	2	0	2	Export	757	Switzerland	CHE	251	France	FRA								09	MISC.EDIBLE PRODUCTS ETC	1	No Quantity							39801911			0
S3	2000	2000	2000	2	0	2	Export	757	Switzerland	CHE	262	Djibouti	DJI								09	MISC.EDIBLE PRODUCTS ETC	1	No Quantity							31578			0
S3	2000	2000	2000	2	0	2	Export	757	Switzerland	CHE	268	Georgia	GEO								09	MISC.EDIBLE PRODUCTS ETC	1	No Quantity							3686			0
S3	2000	2000	2000	2	0	2	Export	757	Switzerland	CHE	275	State of Palestine	PSE								09	MISC.EDIBLE PRODUCTS ETC	1	No Quantity							43927			0
S3	2000	2000	2000	2	0	2	Export	757	Switzerland	CHE	276	Germany	DEU								09	MISC.EDIBLE PRODUCTS ETC	1	No Quantity							110246577			0
S3	2000	2000	2000	2	0	2	Export	757	Switzerland	CHE	292	Gibraltar	GIB								09	MISC.EDIBLE PRODUCTS ETC	1	No Quantity							9834			0
S3	2000	2000	2000	2	0	2	Export	757	Switzerland	CHE	300	Greece	GRC								09	MISC.EDIBLE PRODUCTS ETC	1	No Quantity							3949449			0
S3	2000	2000	2000	2	0	2	Export	757	Switzerland	CHE	308	Grenada	GRD								09	MISC.EDIBLE PRODUCTS ETC	1	No Quantity							9176			0
S3	2000	2000	2000	2	0	2	Export	757	Switzerland	CHE	320	Guatemala	GTM								09	MISC.EDIBLE PRODUCTS ETC	1	No Quantity							17545			0
S3	2000	2000	2000	2	0	2	Export	757	Switzerland	CHE	336	Holy See (Vatican City State)	VAT								09	MISC.EDIBLE PRODUCTS ETC	1	No Quantity							60935			0
S3	2000	2000	2000	2	0	2	Export	757	Switzerland	CHE	340	Honduras	HND								09	MISC.EDIBLE PRODUCTS ETC	1	No Quantity							16757			0
S3	2000	2000	2000	2	0	2	Export	757	Switzerland	CHE	344	China, Hong Kong SAR	HKG								09	MISC.EDIBLE PRODUCTS ETC	1	No Quantity							4253328			0
S3	2000	2000	2000	2	0	2	Export	757	Switzerland	CHE	348	Hungary	HUN								09	MISC.EDIBLE PRODUCTS ETC	1	No Quantity							391234			0
S3	2000	2000	2000	2	0	2	Export	757	Switzerland	CHE	352	Iceland	ISL								09	MISC.EDIBLE PRODUCTS ETC	1	No Quantity							946322			0
S3	2000	2000	2000	2	0	2	Export	757	Switzerland	CHE	360	Indonesia	IDN								09	MISC.EDIBLE PRODUCTS ETC	1	No Quantity							1743293			0
S3	2000	2000	2000	2	0	2	Export	757	Switzerland	CHE	364	Iran	IRN								09	MISC.EDIBLE PRODUCTS ETC	1	No Quantity							283376			0
S3	2000	2000	2000	2	0	2	Export	757	Switzerland	CHE	368	Iraq	IRQ								09	MISC.EDIBLE PRODUCTS ETC	1	No Quantity							22786686			0
S3	2000	2000	2000	2	0	2	Export	757	Switzerland	CHE	372	Ireland	IRL								09	MISC.EDIBLE PRODUCTS ETC	1	No Quantity							823033			0
S3	2000	2000	2000	2	0	2	Export	757	Switzerland	CHE	376	Israel	ISR								09	MISC.EDIBLE PRODUCTS ETC	1	No Quantity							4142175			0
S3	2000	2000	2000	2	0	2	Export	757	Switzerland	CHE	381	Italy	ITA								09	MISC.EDIBLE PRODUCTS ETC	1	No Quantity							26880126			0
S3	2000	2000	2000	2	0	2	Export	757	Switzerland	CHE	384	Côte d'Ivoire	CIV								09	MISC.EDIBLE PRODUCTS ETC	1	No Quantity							310211			0
S3	2000	2000	2000	2	0	2	Export	757	Switzerland	CHE	388	Jamaica	JAM								09	MISC.EDIBLE PRODUCTS ETC	1	No Quantity							12998			0
S3	2000	2000	2000	2	0	2	Export	757	Switzerland	CHE	392	Japan	JPN								09	MISC.EDIBLE PRODUCTS ETC	1	No Quantity							2921772			0
S3	2000	2000	2000	2	0	2	Export	757	Switzerland	CHE	398	Kazakhstan	KAZ								09	MISC.EDIBLE PRODUCTS ETC	1	No Quantity							90345			0
S3	2000	2000	2000	2	0	2	Export	757	Switzerland	CHE	400	Jordan	JOR								09	MISC.EDIBLE PRODUCTS ETC	1	No Quantity							400119			0
S3	2000	2000	2000	2	0	2	Export	757	Switzerland	CHE	404	Kenya	KEN								09	MISC.EDIBLE PRODUCTS ETC	1	No Quantity							20672			0
S3	2000	2000	2000	2	0	2	Export	757	Switzerland	CHE	408	Dem. People's Rep. of Korea	PRK								09	MISC.EDIBLE PRODUCTS ETC	1	No Quantity							7686			0
S3	2000	2000	2000	2	0	2	Export	757	Switzerland	CHE	410	Rep. of Korea	KOR								09	MISC.EDIBLE PRODUCTS ETC	1	No Quantity							1698988			0
S3	2000	2000	2000	2	0	2	Export	757	Switzerland	CHE	414	Kuwait	KWT								09	MISC.EDIBLE PRODUCTS ETC	1	No Quantity							1386434			0
S3	2000	2000	2000	2	0	2	Export	757	Switzerland	CHE	422	Lebanon	LBN								09	MISC.EDIBLE PRODUCTS ETC	1	No Quantity							1404363			0
S3	2000	2000	2000	2	0	2	Export	757	Switzerland	CHE	428	Latvia	LVA								09	MISC.EDIBLE PRODUCTS ETC	1	No Quantity							35494			0
S3	2000	2000	2000	2	0	2	Export	757	Switzerland	CHE	434	Libya	LBY								09	MISC.EDIBLE PRODUCTS ETC	1	No Quantity							32213			0
S3	2000	2000	2000	2	0	2	Export	757	Switzerland	CHE	440	Lithuania	LTU								09	MISC.EDIBLE PRODUCTS ETC	1	No Quantity							6956			0
S3	2000	2000	2000	2	0	2	Export	757	Switzerland	CHE	442	Luxembourg	LUX								09	MISC.EDIBLE PRODUCTS ETC	1	No Quantity							407203			0
S3	2000	2000	2000	2	0	2	Export	757	Switzerland	CHE	450	Madagascar	MDG								09	MISC.EDIBLE PRODUCTS ETC	1	No Quantity							1651			0
S3	2000	2000	2000	2	0	2	Export	757	Switzerland	CHE	458	Malaysia	MYS								09	MISC.EDIBLE PRODUCTS ETC	1	No Quantity							2057073			0
S3	2000	2000	2000	2	0	2	Export	757	Switzerland	CHE	462	Maldives	MDV								09	MISC.EDIBLE PRODUCTS ETC	1	No Quantity							786			0
S3	2000	2000	2000	2	0	2	Export	757	Switzerland	CHE	470	Malta	MLT								09	MISC.EDIBLE PRODUCTS ETC	1	No Quantity							378308			0
S3	2000	2000	2000	2	0	2	Export	757	Switzerland	CHE	480	Mauritius	MUS								09	MISC.EDIBLE PRODUCTS ETC	1	No Quantity							14991			0
S3	2000	2000	2000	2	0	2	Export	757	Switzerland	CHE	484	Mexico	MEX								09	MISC.EDIBLE PRODUCTS ETC	1	No Quantity							2337780			0
S3	2000	2000	2000	2	0	2	Export	757	Switzerland	CHE	490	Other Asia, nes									09	MISC.EDIBLE PRODUCTS ETC	1	No Quantity							2330851			0
S3	2000	2000	2000	2	0	2	Export	757	Switzerland	CHE	504	Morocco	MAR								09	MISC.EDIBLE PRODUCTS ETC	1	No Quantity							37477			0
S3	2000	2000	2000	2	0	2	Export	757	Switzerland	CHE	508	Mozambique	MOZ								09	MISC.EDIBLE PRODUCTS ETC	1	No Quantity							17890			0
S3	2000	2000	2000	2	0	2	Export	757	Switzerland	CHE	512	Oman	OMN								09	MISC.EDIBLE PRODUCTS ETC	1	No Quantity							295215			0
S3	2000	2000	2000	2	0	2	Export	757	Switzerland	CHE	516	Namibia	NAM								09	MISC.EDIBLE PRODUCTS ETC	1	No Quantity							16581			0
S3	2000	2000	2000	2	0	2	Export	757	Switzerland	CHE	524	Nepal	NPL								09	MISC.EDIBLE PRODUCTS ETC	1	No Quantity							2223			0
S3	2000	2000	2000	2	0	2	Export	757	Switzerland	CHE	528	Netherlands	NLD								09	MISC.EDIBLE PRODUCTS ETC	1	No Quantity							17429966			0
S3	2000	2000	2000	2	0	2	Export	757	Switzerland	CHE	530	Neth. Antilles	ANT								09	MISC.EDIBLE PRODUCTS ETC	1	No Quantity							777			0
S3	2000	2000	2000	2	0	2	Export	757	Switzerland	CHE	540	New Caledonia	NCL								09	MISC.EDIBLE PRODUCTS ETC	1	No Quantity							446			0
S3	2000	2000	2000	2	0	2	Export	757	Switzerland	CHE	554	New Zealand	NZL								09	MISC.EDIBLE PRODUCTS ETC	1	No Quantity							896846			0
S3	2000	2000	2000	2	0	2	Export	757	Switzerland	CHE	558	Nicaragua	NIC								09	MISC.EDIBLE PRODUCTS ETC	1	No Quantity							270102			0
S3	2000	2000	2000	2	0	2	Export	757	Switzerland	CHE	566	Nigeria	NGA								09	MISC.EDIBLE PRODUCTS ETC	1	No Quantity							930908			0
S3	2000	2000	2000	2	0	2	Export	757	Switzerland	CHE	579	Norway	NOR								09	MISC.EDIBLE PRODUCTS ETC	1	No Quantity							2831477			0
S3	2000	2000	2000	2	0	2	Export	757	Switzerland	CHE	586	Pakistan	PAK								09	MISC.EDIBLE PRODUCTS ETC	1	No Quantity							143600			0
S3	2000	2000	2000	2	0	2	Export	757	Switzerland	CHE	591	Panama	PAN								09	MISC.EDIBLE PRODUCTS ETC	1	No Quantity							975902			0
S3	2000	2000	2000	2	0	2	Export	757	Switzerland	CHE	600	Paraguay	PRY								09	MISC.EDIBLE PRODUCTS ETC	1	No Quantity							36265			0
S3	2000	2000	2000	2	0	2	Export	757	Switzerland	CHE	604	Peru	PER								09	MISC.EDIBLE PRODUCTS ETC	1	No Quantity							29326			0
S3	2000	2000	2000	2	0	2	Export	757	Switzerland	CHE	608	Philippines	PHL								09	MISC.EDIBLE PRODUCTS ETC	1	No Quantity							2753575			0
S3	2000	2000	2000	2	0	2	Export	757	Switzerland	CHE	616	Poland	POL								09	MISC.EDIBLE PRODUCTS ETC	1	No Quantity							2905136			0
S3	2000	2000	2000	2	0	2	Export	757	Switzerland	CHE	620	Portugal	PRT								09	MISC.EDIBLE PRODUCTS ETC	1	No Quantity							1176237			0
S3	2000	2000	2000	2	0	2	Export	757	Switzerland	CHE	634	Qatar	QAT								09	MISC.EDIBLE PRODUCTS ETC	1	No Quantity							203382			0
S3	2000	2000	2000	2	0	2	Export	757	Switzerland	CHE	642	Romania	ROU								09	MISC.EDIBLE PRODUCTS ETC	1	No Quantity							247012			0
S3	2000	2000	2000	2	0	2	Export	757	Switzerland	CHE	643	Russian Federation	RUS								09	MISC.EDIBLE PRODUCTS ETC	1	No Quantity							2661210			0
S3	2000	2000	2000	2	0	2	Export	757	Switzerland	CHE	646	Rwanda	RWA								09	MISC.EDIBLE PRODUCTS ETC	1	No Quantity							1467			0
S3	2000	2000	2000	2	0	2	Export	757	Switzerland	CHE	654	Saint Helena	SHN								09	MISC.EDIBLE PRODUCTS ETC	1	No Quantity							5496			0
S3	2000	2000	2000	2	0	2	Export	757	Switzerland	CHE	682	Saudi Arabia	SAU								09	MISC.EDIBLE PRODUCTS ETC	1	No Quantity							9415792			0
S3	2000	2000	2000	2	0	2	Export	757	Switzerland	CHE	690	Seychelles	SYC								09	MISC.EDIBLE PRODUCTS ETC	1	No Quantity							3125			0
S3	2000	2000	2000	2	0	2	Export	757	Switzerland	CHE	699	India	IND								09	MISC.EDIBLE PRODUCTS ETC	1	No Quantity							150672			0
S3	2000	2000	2000	2	0	2	Export	757	Switzerland	CHE	702	Singapore	SGP								09	MISC.EDIBLE PRODUCTS ETC	1	No Quantity							4952040			0
S3	2000	2000	2000	2	0	2	Export	757	Switzerland	CHE	703	Slovakia	SVK								09	MISC.EDIBLE PRODUCTS ETC	1	No Quantity							722275			0
S3	2000	2000	2000	2	0	2	Export	757	Switzerland	CHE	704	Viet Nam	VNM								09	MISC.EDIBLE PRODUCTS ETC	1	No Quantity							806836			0
S3	2000	2000	2000	2	0	2	Export	757	Switzerland	CHE	705	Slovenia	SVN								09	MISC.EDIBLE PRODUCTS ETC	1	No Quantity							2169204			0
S3	2000	2000	2000	2	0	2	Export	757	Switzerland	CHE	710	South Africa	ZAF								09	MISC.EDIBLE PRODUCTS ETC	1	No Quantity							1785885			0
S3	2000	2000	2000	2	0	2	Export	757	Switzerland	CHE	716	Zimbabwe	ZWE								09	MISC.EDIBLE PRODUCTS ETC	1	No Quantity							5466			0
S3	2000	2000	2000	2	0	2	Export	757	Switzerland	CHE	724	Spain	ESP								09	MISC.EDIBLE PRODUCTS ETC	1	No Quantity							11737710			0
S3	2000	2000	2000	2	0	2	Export	757	Switzerland	CHE	736	Fmr Sudan	SDN								09	MISC.EDIBLE PRODUCTS ETC	1	No Quantity							11245			0
S3	2000	2000	2000	2	0	2	Export	757	Switzerland	CHE	740	Suriname	SUR								09	MISC.EDIBLE PRODUCTS ETC	1	No Quantity							596			0
S3	2000	2000	2000	2	0	2	Export	757	Switzerland	CHE	752	Sweden	SWE								09	MISC.EDIBLE PRODUCTS ETC	1	No Quantity							6082766			0
S3	2000	2000	2000	2	0	2	Export	757	Switzerland	CHE	760	Syria	SYR								09	MISC.EDIBLE PRODUCTS ETC	1	No Quantity							411578			0
S3	2000	2000	2000	2	0	2	Export	757	Switzerland	CHE	764	Thailand	THA								09	MISC.EDIBLE PRODUCTS ETC	1	No Quantity							1827318			0
S3	2000	2000	2000	2	0	2	Export	757	Switzerland	CHE	780	Trinidad and Tobago	TTO								09	MISC.EDIBLE PRODUCTS ETC	1	No Quantity							1458722			0
S3	2000	2000	2000	2	0	2	Export	757	Switzerland	CHE	784	United Arab Emirates	ARE								09	MISC.EDIBLE PRODUCTS ETC	1	No Quantity							1594858			0
S3	2000	2000	2000	2	0	2	Export	757	Switzerland	CHE	788	Tunisia	TUN								09	MISC.EDIBLE PRODUCTS ETC	1	No Quantity							1847			0
S3	2000	2000	2000	2	0	2	Export	757	Switzerland	CHE	792	Turkey	TUR								09	MISC.EDIBLE PRODUCTS ETC	1	No Quantity							1376381			0
S3	2000	2000	2000	2	0	2	Export	757	Switzerland	CHE	804	Ukraine	UKR								09	MISC.EDIBLE PRODUCTS ETC	1	No Quantity							263555			0
S3	2000	2000	2000	2	0	2	Export	757	Switzerland	CHE	807	North Macedonia	MKD								09	MISC.EDIBLE PRODUCTS ETC	1	No Quantity							525270			0
S3	2000	2000	2000	2	0	2	Export	757	Switzerland	CHE	818	Egypt	EGY								09	MISC.EDIBLE PRODUCTS ETC	1	No Quantity							980252			0
S3	2000	2000	2000	2	0	2	Export	757	Switzerland	CHE	826	United Kingdom	GBR								09	MISC.EDIBLE PRODUCTS ETC	1	No Quantity							16527747			0
S3	2000	2000	2000	2	0	2	Export	757	Switzerland	CHE	834	United Rep. of Tanzania	TZA								09	MISC.EDIBLE PRODUCTS ETC	1	No Quantity							96			0
S3	2000	2000	2000	2	0	2	Export	757	Switzerland	CHE	842	USA	USA								09	MISC.EDIBLE PRODUCTS ETC	1	No Quantity							24900281			0
S3	2000	2000	2000	2	0	2	Export	757	Switzerland	CHE	854	Burkina Faso	BFA								09	MISC.EDIBLE PRODUCTS ETC	1	No Quantity							4667			0
S3	2000	2000	2000	2	0	2	Export	757	Switzerland	CHE	858	Uruguay	URY								09	MISC.EDIBLE PRODUCTS ETC	1	No Quantity							365843			0
S3	2000	2000	2000	2	0	2	Export	757	Switzerland	CHE	860	Uzbekistan	UZB								09	MISC.EDIBLE PRODUCTS ETC	1	No Quantity							243			0
S3	2000	2000	2000	2	0	2	Export	757	Switzerland	CHE	862	Venezuela	VEN								09	MISC.EDIBLE PRODUCTS ETC	1	No Quantity							1819568			0
S3	2000	2000	2000	2	0	2	Export	757	Switzerland	CHE	887	Yemen	YEM								09	MISC.EDIBLE PRODUCTS ETC	1	No Quantity							143738			0
S3	2000	2000	2000	2	0	2	Export	757	Switzerland	CHE	891	Serbia and Montenegro	SCG								09	MISC.EDIBLE PRODUCTS ETC	1	No Quantity							576287			0
S3	2000	2000	2000	2	0	2	Export	752	Sweden	SWE	0	World	WLD								11	BEVERAGES	1	No Quantity							347209505			0
S3	2000	2000	2000	2	0	2	Export	752	Sweden	SWE	12	Algeria	DZA								11	BEVERAGES	1	No Quantity							3710			0
S3	2000	2000	2000	2	0	2	Export	752	Sweden	SWE	24	Angola	AGO								11	BEVERAGES	1	No Quantity							437			0
S3	2000	2000	2000	2	0	2	Export	752	Sweden	SWE	28	Antigua and Barbuda	ATG								11	BEVERAGES	1	No Quantity							44523			0
S3	2000	2000	2000	2	0	2	Export	752	Sweden	SWE	32	Argentina	ARG								11	BEVERAGES	1	No Quantity							174820			0
S3	2000	2000	2000	2	0	2	Export	752	Sweden	SWE	36	Australia	AUS								11	BEVERAGES	1	No Quantity							2350243			0
S3	2000	2000	2000	2	0	2	Export	752	Sweden	SWE	40	Austria	AUT								11	BEVERAGES	1	No Quantity							1465233			0
S3	2000	2000	2000	2	0	2	Export	752	Sweden	SWE	44	Bahamas	BHS								11	BEVERAGES	1	No Quantity							857074			0
S3	2000	2000	2000	2	0	2	Export	752	Sweden	SWE	52	Barbados	BRB								11	BEVERAGES	1	No Quantity							113163			0
S3	2000	2000	2000	2	0	2	Export	752	Sweden	SWE	56	Belgium	BEL								11	BEVERAGES	1	No Quantity							7243337			0
S3	2000	2000	2000	2	0	2	Export	752	Sweden	SWE	60	Bermuda	BMU								11	BEVERAGES	1	No Quantity							55872			0
S3	2000	2000	2000	2	0	2	Export	752	Sweden	SWE	68	Bolivia (Plurinational State of)	BOL								11	BEVERAGES	1	No Quantity							218			0
S3	2000	2000	2000	2	0	2	Export	752	Sweden	SWE	70	Bosnia Herzegovina	BIH								11	BEVERAGES	1	No Quantity							2619			0
S3	2000	2000	2000	2	0	2	Export	752	Sweden	SWE	76	Brazil	BRA								11	BEVERAGES	1	No Quantity							25208			0
S3	2000	2000	2000	2	0	2	Export	752	Sweden	SWE	84	Belize	BLZ								11	BEVERAGES	1	No Quantity							411404			0
S3	2000	2000	2000	2	0	2	Export	752	Sweden	SWE	92	Br. Virgin Isds	VGB								11	BEVERAGES	1	No Quantity							99741			0
S3	2000	2000	2000	2	0	2	Export	752	Sweden	SWE	100	Bulgaria	BGR								11	BEVERAGES	1	No Quantity							192498			0
S3	2000	2000	2000	2	0	2	Export	752	Sweden	SWE	124	Canada	CAN								11	BEVERAGES	1	No Quantity							10256083			0
S3	2000	2000	2000	2	0	2	Export	752	Sweden	SWE	136	Cayman Isds	CYM								11	BEVERAGES	1	No Quantity							191625			0
S3	2000	2000	2000	2	0	2	Export	752	Sweden	SWE	144	Sri Lanka	LKA								11	BEVERAGES	1	No Quantity							3056			0
S3	2000	2000	2000	2	0	2	Export	752	Sweden	SWE	152	Chile	CHL								11	BEVERAGES	1	No Quantity							370700			0
S3	2000	2000	2000	2	0	2	Export	752	Sweden	SWE	156	China	CHN								11	BEVERAGES	1	No Quantity							16369			0
S3	2000	2000	2000	2	0	2	Export	752	Sweden	SWE	170	Colombia	COL								11	BEVERAGES	1	No Quantity							220107			0
S3	2000	2000	2000	2	0	2	Export	752	Sweden	SWE	188	Costa Rica	CRI								11	BEVERAGES	1	No Quantity							120366			0
S3	2000	2000	2000	2	0	2	Export	752	Sweden	SWE	191	Croatia	HRV								11	BEVERAGES	1	No Quantity							6984			0
S3	2000	2000	2000	2	0	2	Export	752	Sweden	SWE	192	Cuba	CUB								11	BEVERAGES	1	No Quantity							3274			0
S3	2000	2000	2000	2	0	2	Export	752	Sweden	SWE	196	Cyprus	CYP								11	BEVERAGES	1	No Quantity							892322			0
S3	2000	2000	2000	2	0	2	Export	752	Sweden	SWE	203	Czechia	CZE								11	BEVERAGES	1	No Quantity							1191982			0
S3	2000	2000	2000	2	0	2	Export	752	Sweden	SWE	204	Benin	BEN								11	BEVERAGES	1	No Quantity							218			0
S3	2000	2000	2000	2	0	2	Export	752	Sweden	SWE	208	Denmark	DNK								11	BEVERAGES	1	No Quantity							7507967			0
S3	2000	2000	2000	2	0	2	Export	752	Sweden	SWE	214	Dominican Rep.	DOM								11	BEVERAGES	1	No Quantity							621908			0
S3	2000	2000	2000	2	0	2	Export	752	Sweden	SWE	233	Estonia	EST								11	BEVERAGES	1	No Quantity							6644891			0
S3	2000	2000	2000	2	0	2	Export	752	Sweden	SWE	234	Faeroe Isds	FRO								11	BEVERAGES	1	No Quantity							30992			0
S3	2000	2000	2000	2	0	2	Export	752	Sweden	SWE	238	Falkland Isds (Malvinas)	FLK								11	BEVERAGES	1	No Quantity							1310			0
S3	2000	2000	2000	2	0	2	Export	752	Sweden	SWE	246	Finland	FIN								11	BEVERAGES	1	No Quantity							11236579			0
S3	2000	2000	2000	2	0	2	Export	752	Sweden	SWE	251	France	FRA								11	BEVERAGES	1	No Quantity							4089163			0
S3	2000	2000	2000	2	0	2	Export	752	Sweden	SWE	276	Germany	DEU								11	BEVERAGES	1	No Quantity							6400994			0
S3	2000	2000	2000	2	0	2	Export	752	Sweden	SWE	296	Kiribati	KIR								11	BEVERAGES	1	No Quantity							764			0
S3	2000	2000	2000	2	0	2	Export	752	Sweden	SWE	300	Greece	GRC								11	BEVERAGES	1	No Quantity							5339091			0
S3	2000	2000	2000	2	0	2	Export	752	Sweden	SWE	320	Guatemala	GTM								11	BEVERAGES	1	No Quantity							40267			0
S3	2000	2000	2000	2	0	2	Export	752	Sweden	SWE	328	Guyana	GUY								11	BEVERAGES	1	No Quantity							43978			0
S3	2000	2000	2000	2	0	2	Export	752	Sweden	SWE	340	Honduras	HND								11	BEVERAGES	1	No Quantity							184641			0
S3	2000	2000	2000	2	0	2	Export	752	Sweden	SWE	344	China, Hong Kong SAR	HKG								11	BEVERAGES	1	No Quantity							41140			0
S3	2000	2000	2000	2	0	2	Export	752	Sweden	SWE	348	Hungary	HUN								11	BEVERAGES	1	No Quantity							125604			0
S3	2000	2000	2000	2	0	2	Export	752	Sweden	SWE	352	Iceland	ISL								11	BEVERAGES	1	No Quantity							867660			0
S3	2000	2000	2000	2	0	2	Export	752	Sweden	SWE	360	Indonesia	IDN								11	BEVERAGES	1	No Quantity							327			0
S3	2000	2000	2000	2	0	2	Export	752	Sweden	SWE	364	Iran	IRN								11	BEVERAGES	1	No Quantity							3383			0
S3	2000	2000	2000	2	0	2	Export	752	Sweden	SWE	372	Ireland	IRL								11	BEVERAGES	1	No Quantity							258192			0
S3	2000	2000	2000	2	0	2	Export	752	Sweden	SWE	376	Israel	ISR								11	BEVERAGES	1	No Quantity							839614			0
S3	2000	2000	2000	2	0	2	Export	752	Sweden	SWE	381	Italy	ITA								11	BEVERAGES	1	No Quantity							2784237			0
S3	2000	2000	2000	2	0	2	Export	752	Sweden	SWE	388	Jamaica	JAM								11	BEVERAGES	1	No Quantity							111636			0
S3	2000	2000	2000	2	0	2	Export	752	Sweden	SWE	392	Japan	JPN								11	BEVERAGES	1	No Quantity							712264			0
S3	2000	2000	2000	2	0	2	Export	752	Sweden	SWE	400	Jordan	JOR								11	BEVERAGES	1	No Quantity							109			0
S3	2000	2000	2000	2	0	2	Export	752	Sweden	SWE	410	Rep. of Korea	KOR								11	BEVERAGES	1	No Quantity							546			0
S3	2000	2000	2000	2	0	2	Export	752	Sweden	SWE	414	Kuwait	KWT								11	BEVERAGES	1	No Quantity							12659			0
S3	2000	2000	2000	2	0	2	Export	752	Sweden	SWE	418	Lao People's Dem. Rep.	LAO								11	BEVERAGES	1	No Quantity							1746			0
S3	2000	2000	2000	2	0	2	Export	752	Sweden	SWE	422	Lebanon	LBN								11	BEVERAGES	1	No Quantity							173292			0
S3	2000	2000	2000	2	0	2	Export	752	Sweden	SWE	428	Latvia	LVA								11	BEVERAGES	1	No Quantity							282527			0
S3	2000	2000	2000	2	0	2	Export	752	Sweden	SWE	440	Lithuania	LTU								11	BEVERAGES	1	No Quantity							106398			0
S3	2000	2000	2000	2	0	2	Export	752	Sweden	SWE	458	Malaysia	MYS								11	BEVERAGES	1	No Quantity							982			0
S3	2000	2000	2000	2	0	2	Export	752	Sweden	SWE	470	Malta	MLT								11	BEVERAGES	1	No Quantity							42232			0
S3	2000	2000	2000	2	0	2	Export	752	Sweden	SWE	484	Mexico	MEX								11	BEVERAGES	1	No Quantity							670033			0
S3	2000	2000	2000	2	0	2	Export	752	Sweden	SWE	490	Other Asia, nes									11	BEVERAGES	1	No Quantity							987698			0
S3	2000	2000	2000	2	0	2	Export	752	Sweden	SWE	504	Morocco	MAR								11	BEVERAGES	1	No Quantity							3383			0
S3	2000	2000	2000	2	0	2	Export	752	Sweden	SWE	508	Mozambique	MOZ								11	BEVERAGES	1	No Quantity							218			0
S3	2000	2000	2000	2	0	2	Export	752	Sweden	SWE	528	Netherlands	NLD								11	BEVERAGES	1	No Quantity							768246			0
S3	2000	2000	2000	2	0	2	Export	752	Sweden	SWE	530	Neth. Antilles	ANT								11	BEVERAGES	1	No Quantity							301406			0
S3	2000	2000	2000	2	0	2	Export	752	Sweden	SWE	533	Aruba	ABW								11	BEVERAGES	1	No Quantity							1601422			0
S3	2000	2000	2000	2	0	2	Export	752	Sweden	SWE	554	New Zealand	NZL								11	BEVERAGES	1	No Quantity							25972			0
S3	2000	2000	2000	2	0	2	Export	752	Sweden	SWE	558	Nicaragua	NIC								11	BEVERAGES	1	No Quantity							2401			0
S3	2000	2000	2000	2	0	2	Export	752	Sweden	SWE	566	Nigeria	NGA								11	BEVERAGES	1	No Quantity							218			0
S3	2000	2000	2000	2	0	2	Export	752	Sweden	SWE	579	Norway	NOR								11	BEVERAGES	1	No Quantity							14692048			0
S3	2000	2000	2000	2	0	2	Export	752	Sweden	SWE	586	Pakistan	PAK								11	BEVERAGES	1	No Quantity							546			0
S3	2000	2000	2000	2	0	2	Export	752	Sweden	SWE	591	Panama	PAN								11	BEVERAGES	1	No Quantity							570946			0
S3	2000	2000	2000	2	0	2	Export	752	Sweden	SWE	600	Paraguay	PRY								11	BEVERAGES	1	No Quantity							424390			0
S3	2000	2000	2000	2	0	2	Export	752	Sweden	SWE	604	Peru	PER								11	BEVERAGES	1	No Quantity							414023			0
S3	2000	2000	2000	2	0	2	Export	752	Sweden	SWE	608	Philippines	PHL								11	BEVERAGES	1	No Quantity							514747			0
S3	2000	2000	2000	2	0	2	Export	752	Sweden	SWE	616	Poland	POL								11	BEVERAGES	1	No Quantity							1314202			0
S3	2000	2000	2000	2	0	2	Export	752	Sweden	SWE	620	Portugal	PRT								11	BEVERAGES	1	No Quantity							1284411			0
S3	2000	2000	2000	2	0	2	Export	752	Sweden	SWE	642	Romania	ROU								11	BEVERAGES	1	No Quantity							74096			0
S3	2000	2000	2000	2	0	2	Export	752	Sweden	SWE	643	Russian Federation	RUS								11	BEVERAGES	1	No Quantity							97231			0
S3	2000	2000	2000	2	0	2	Export	752	Sweden	SWE	646	Rwanda	RWA								11	BEVERAGES	1	No Quantity							873			0
S3	2000	2000	2000	2	0	2	Export	752	Sweden	SWE	659	Saint Kitts and Nevis	KNA								11	BEVERAGES	1	No Quantity							437			0
S3	2000	2000	2000	2	0	2	Export	752	Sweden	SWE	682	Saudi Arabia	SAU								11	BEVERAGES	1	No Quantity							73333			0
S3	2000	2000	2000	2	0	2	Export	752	Sweden	SWE	686	Senegal	SEN								11	BEVERAGES	1	No Quantity							764			0
S3	2000	2000	2000	2	0	2	Export	752	Sweden	SWE	699	India	IND								11	BEVERAGES	1	No Quantity							546			0
S3	2000	2000	2000	2	0	2	Export	752	Sweden	SWE	702	Singapore	SGP								11	BEVERAGES	1	No Quantity							175147			0
S3	2000	2000	2000	2	0	2	Export	752	Sweden	SWE	703	Slovakia	SVK								11	BEVERAGES	1	No Quantity							327			0
S3	2000	2000	2000	2	0	2	Export	752	Sweden	SWE	704	Viet Nam	VNM								11	BEVERAGES	1	No Quantity							3492			0
S3	2000	2000	2000	2	0	2	Export	752	Sweden	SWE	705	Slovenia	SVN								11	BEVERAGES	1	No Quantity							655			0
S3	2000	2000	2000	2	0	2	Export	752	Sweden	SWE	710	South Africa	ZAF								11	BEVERAGES	1	No Quantity							267140			0
S3	2000	2000	2000	2	0	2	Export	752	Sweden	SWE	716	Zimbabwe	ZWE								11	BEVERAGES	1	No Quantity							982			0
S3	2000	2000	2000	2	0	2	Export	752	Sweden	SWE	724	Spain	ESP								11	BEVERAGES	1	No Quantity							5888212			0
S3	2000	2000	2000	2	0	2	Export	752	Sweden	SWE	757	Switzerland	CHE								11	BEVERAGES	1	No Quantity							1328280			0
S3	2000	2000	2000	2	0	2	Export	752	Sweden	SWE	760	Syria	SYR								11	BEVERAGES	1	No Quantity							1855			0
S3	2000	2000	2000	2	0	2	Export	752	Sweden	SWE	764	Thailand	THA								11	BEVERAGES	1	No Quantity							74424			0
S3	2000	2000	2000	2	0	2	Export	752	Sweden	SWE	780	Trinidad and Tobago	TTO								11	BEVERAGES	1	No Quantity							328032			0
S3	2000	2000	2000	2	0	2	Export	752	Sweden	SWE	784	United Arab Emirates	ARE								11	BEVERAGES	1	No Quantity							10585			0
S3	2000	2000	2000	2	0	2	Export	752	Sweden	SWE	792	Turkey	TUR								11	BEVERAGES	1	No Quantity							164562			0
S3	2000	2000	2000	2	0	2	Export	752	Sweden	SWE	800	Uganda	UGA								11	BEVERAGES	1	No Quantity							437			0
S3	2000	2000	2000	2	0	2	Export	752	Sweden	SWE	807	North Macedonia	MKD								11	BEVERAGES	1	No Quantity							2401			0
S3	2000	2000	2000	2	0	2	Export	752	Sweden	SWE	818	Egypt	EGY								11	BEVERAGES	1	No Quantity							5784			0
S3	2000	2000	2000	2	0	2	Export	752	Sweden	SWE	826	United Kingdom	GBR								11	BEVERAGES	1	No Quantity							8216303			0
S3	2000	2000	2000	2	0	2	Export	752	Sweden	SWE	834	United Rep. of Tanzania	TZA								11	BEVERAGES	1	No Quantity							1855			0
S3	2000	2000	2000	2	0	2	Export	752	Sweden	SWE	842	USA	USA								11	BEVERAGES	1	No Quantity							231427316			0
S3	2000	2000	2000	2	0	2	Export	752	Sweden	SWE	858	Uruguay	URY								11	BEVERAGES	1	No Quantity							125167			0
S3	2000	2000	2000	2	0	2	Export	752	Sweden	SWE	862	Venezuela	VEN								11	BEVERAGES	1	No Quantity							540391			0
S3	2000	2000	2000	2	0	2	Export	752	Sweden	SWE	891	Serbia and Montenegro	SCG								11	BEVERAGES	1	No Quantity							2292			0
S3	2000	2000	2000	2	0	2	Export	757	Switzerland	CHE	0	World	WLD								11	BEVERAGES	1	No Quantity							111835341			0
S3	2000	2000	2000	2	0	2	Export	757	Switzerland	CHE	8	Albania	ALB								11	BEVERAGES	1	No Quantity							9679			0
S3	2000	2000	2000	2	0	2	Export	757	Switzerland	CHE	20	Andorra	AND								11	BEVERAGES	1	No Quantity							2602			0
S3	2000	2000	2000	2	0	2	Export	757	Switzerland	CHE	32	Argentina	ARG								11	BEVERAGES	1	No Quantity							2764			0
S3	2000	2000	2000	2	0	2	Export	757	Switzerland	CHE	36	Australia	AUS								11	BEVERAGES	1	No Quantity							77105			0
S3	2000	2000	2000	2	0	2	Export	757	Switzerland	CHE	40	Austria	AUT								11	BEVERAGES	1	No Quantity							4318978			0
S3	2000	2000	2000	2	0	2	Export	757	Switzerland	CHE	48	Bahrain	BHR								11	BEVERAGES	1	No Quantity							55016			0
S3	2000	2000	2000	2	0	2	Export	757	Switzerland	CHE	50	Bangladesh	BGD								11	BEVERAGES	1	No Quantity							1076			0
S3	2000	2000	2000	2	0	2	Export	757	Switzerland	CHE	56	Belgium	BEL								11	BEVERAGES	1	No Quantity							1941524			0
S3	2000	2000	2000	2	0	2	Export	757	Switzerland	CHE	60	Bermuda	BMU								11	BEVERAGES	1	No Quantity							5035			0
S3	2000	2000	2000	2	0	2	Export	757	Switzerland	CHE	68	Bolivia (Plurinational State of)	BOL								11	BEVERAGES	1	No Quantity							1178			0
S3	2000	2000	2000	2	0	2	Export	757	Switzerland	CHE	70	Bosnia Herzegovina	BIH								11	BEVERAGES	1	No Quantity							48939			0
S3	2000	2000	2000	2	0	2	Export	757	Switzerland	CHE	76	Brazil	BRA								11	BEVERAGES	1	No Quantity							50159			0
S3	2000	2000	2000	2	0	2	Export	757	Switzerland	CHE	92	Br. Virgin Isds	VGB								11	BEVERAGES	1	No Quantity							3485			0
S3	2000	2000	2000	2	0	2	Export	757	Switzerland	CHE	112	Belarus	BLR								11	BEVERAGES	1	No Quantity							14322			0
S3	2000	2000	2000	2	0	2	Export	757	Switzerland	CHE	124	Canada	CAN								11	BEVERAGES	1	No Quantity							313202			0
S3	2000	2000	2000	2	0	2	Export	757	Switzerland	CHE	144	Sri Lanka	LKA								11	BEVERAGES	1	No Quantity							15524			0
S3	2000	2000	2000	2	0	2	Export	757	Switzerland	CHE	152	Chile	CHL								11	BEVERAGES	1	No Quantity							3022			0
S3	2000	2000	2000	2	0	2	Export	757	Switzerland	CHE	156	China	CHN								11	BEVERAGES	1	No Quantity							31199			0
S3	2000	2000	2000	2	0	2	Export	757	Switzerland	CHE	170	Colombia	COL								11	BEVERAGES	1	No Quantity							21363			0
S3	2000	2000	2000	2	0	2	Export	757	Switzerland	CHE	188	Costa Rica	CRI								11	BEVERAGES	1	No Quantity							3512			0
S3	2000	2000	2000	2	0	2	Export	757	Switzerland	CHE	191	Croatia	HRV								11	BEVERAGES	1	No Quantity							29440			0
S3	2000	2000	2000	2	0	2	Export	757	Switzerland	CHE	196	Cyprus	CYP								11	BEVERAGES	1	No Quantity							24310			0
S3	2000	2000	2000	2	0	2	Export	757	Switzerland	CHE	203	Czechia	CZE								11	BEVERAGES	1	No Quantity							268531			0
S3	2000	2000	2000	2	0	2	Export	757	Switzerland	CHE	208	Denmark	DNK								11	BEVERAGES	1	No Quantity							195701			0
S3	2000	2000	2000	2	0	2	Export	757	Switzerland	CHE	214	Dominican Rep.	DOM								11	BEVERAGES	1	No Quantity							5111			0
S3	2000	2000	2000	2	0	2	Export	757	Switzerland	CHE	222	El Salvador	SLV								11	BEVERAGES	1	No Quantity							2197			0
S3	2000	2000	2000	2	0	2	Export	757	Switzerland	CHE	233	Estonia	EST								11	BEVERAGES	1	No Quantity							6408			0
S3	2000	2000	2000	2	0	2	Export	757	Switzerland	CHE	246	Finland	FIN								11	BEVERAGES	1	No Quantity							136938			0
S3	2000	2000	2000	2	0	2	Export	757	Switzerland	CHE	251	France	FRA								11	BEVERAGES	1	No Quantity							14407762			0
S3	2000	2000	2000	2	0	2	Export	757	Switzerland	CHE	276	Germany	DEU								11	BEVERAGES	1	No Quantity							30897978			0
S3	2000	2000	2000	2	0	2	Export	757	Switzerland	CHE	288	Ghana	GHA								11	BEVERAGES	1	No Quantity							49217			0
S3	2000	2000	2000	2	0	2	Export	757	Switzerland	CHE	300	Greece	GRC								11	BEVERAGES	1	No Quantity							44517			0
S3	2000	2000	2000	2	0	2	Export	757	Switzerland	CHE	336	Holy See (Vatican City State)	VAT								11	BEVERAGES	1	No Quantity							895			0
S3	2000	2000	2000	2	0	2	Export	757	Switzerland	CHE	344	China, Hong Kong SAR	HKG								11	BEVERAGES	1	No Quantity							248741			0
S3	2000	2000	2000	2	0	2	Export	757	Switzerland	CHE	348	Hungary	HUN								11	BEVERAGES	1	No Quantity							35657			0
S3	2000	2000	2000	2	0	2	Export	757	Switzerland	CHE	352	Iceland	ISL								11	BEVERAGES	1	No Quantity							67246			0
S3	2000	2000	2000	2	0	2	Export	757	Switzerland	CHE	360	Indonesia	IDN								11	BEVERAGES	1	No Quantity							13443			0
S3	2000	2000	2000	2	0	2	Export	757	Switzerland	CHE	372	Ireland	IRL								11	BEVERAGES	1	No Quantity							36619			0
S3	2000	2000	2000	2	0	2	Export	757	Switzerland	CHE	376	Israel	ISR								11	BEVERAGES	1	No Quantity							10577			0
S3	2000	2000	2000	2	0	2	Export	757	Switzerland	CHE	381	Italy	ITA								11	BEVERAGES	1	No Quantity							2520036			0
S3	2000	2000	2000	2	0	2	Export	757	Switzerland	CHE	388	Jamaica	JAM								11	BEVERAGES	1	No Quantity							63553			0
S3	2000	2000	2000	2	0	2	Export	757	Switzerland	CHE	392	Japan	JPN								11	BEVERAGES	1	No Quantity							8473694			0
S3	2000	2000	2000	2	0	2	Export	757	Switzerland	CHE	398	Kazakhstan	KAZ								11	BEVERAGES	1	No Quantity							187309			0
S3	2000	2000	2000	2	0	2	Export	757	Switzerland	CHE	400	Jordan	JOR								11	BEVERAGES	1	No Quantity							181610			0
S3	2000	2000	2000	2	0	2	Export	757	Switzerland	CHE	410	Rep. of Korea	KOR								11	BEVERAGES	1	No Quantity							83906			0
S3	2000	2000	2000	2	0	2	Export	757	Switzerland	CHE	414	Kuwait	KWT								11	BEVERAGES	1	No Quantity							847516			0
S3	2000	2000	2000	2	0	2	Export	757	Switzerland	CHE	417	Kyrgyzstan	KGZ								11	BEVERAGES	1	No Quantity							2087			0
S3	2000	2000	2000	2	0	2	Export	757	Switzerland	CHE	422	Lebanon	LBN								11	BEVERAGES	1	No Quantity							1115			0
S3	2000	2000	2000	2	0	2	Export	757	Switzerland	CHE	434	Libya	LBY								11	BEVERAGES	1	No Quantity							190154			0
S3	2000	2000	2000	2	0	2	Export	757	Switzerland	CHE	442	Luxembourg	LUX								11	BEVERAGES	1	No Quantity							809879			0
S3	2000	2000	2000	2	0	2	Export	757	Switzerland	CHE	446	China, Macao SAR	MAC								11	BEVERAGES	1	No Quantity							409602			0
S3	2000	2000	2000	2	0	2	Export	757	Switzerland	CHE	450	Madagascar	MDG								11	BEVERAGES	1	No Quantity							348			0
S3	2000	2000	2000	2	0	2	Export	757	Switzerland	CHE	458	Malaysia	MYS								11	BEVERAGES	1	No Quantity							15053			0
S3	2000	2000	2000	2	0	2	Export	757	Switzerland	CHE	470	Malta	MLT								11	BEVERAGES	1	No Quantity							12276			0
S3	2000	2000	2000	2	0	2	Export	757	Switzerland	CHE	490	Other Asia, nes									11	BEVERAGES	1	No Quantity							121861			0
S3	2000	2000	2000	2	0	2	Export	757	Switzerland	CHE	504	Morocco	MAR								11	BEVERAGES	1	No Quantity							175913			0
S3	2000	2000	2000	2	0	2	Export	757	Switzerland	CHE	512	Oman	OMN								11	BEVERAGES	1	No Quantity							148697			0
S3	2000	2000	2000	2	0	2	Export	757	Switzerland	CHE	516	Namibia	NAM								11	BEVERAGES	1	No Quantity							25			0
S3	2000	2000	2000	2	0	2	Export	757	Switzerland	CHE	528	Netherlands	NLD								11	BEVERAGES	1	No Quantity							1053843			0
S3	2000	2000	2000	2	0	2	Export	757	Switzerland	CHE	530	Neth. Antilles	ANT								11	BEVERAGES	1	No Quantity							7188			0
S3	2000	2000	2000	2	0	2	Export	757	Switzerland	CHE	554	New Zealand	NZL								11	BEVERAGES	1	No Quantity							2308			0
S3	2000	2000	2000	2	0	2	Export	757	Switzerland	CHE	566	Nigeria	NGA								11	BEVERAGES	1	No Quantity							59368			0
S3	2000	2000	2000	2	0	2	Export	757	Switzerland	CHE	579	Norway	NOR								11	BEVERAGES	1	No Quantity							140467			0
S3	2000	2000	2000	2	0	2	Export	757	Switzerland	CHE	586	Pakistan	PAK								11	BEVERAGES	1	No Quantity							6247			0
S3	2000	2000	2000	2	0	2	Export	757	Switzerland	CHE	591	Panama	PAN								11	BEVERAGES	1	No Quantity							5803			0
S3	2000	2000	2000	2	0	2	Export	757	Switzerland	CHE	604	Peru	PER								11	BEVERAGES	1	No Quantity							5441			0
S3	2000	2000	2000	2	0	2	Export	757	Switzerland	CHE	608	Philippines	PHL								11	BEVERAGES	1	No Quantity							49452			0
S3	2000	2000	2000	2	0	2	Export	757	Switzerland	CHE	616	Poland	POL								11	BEVERAGES	1	No Quantity							185130			0
S3	2000	2000	2000	2	0	2	Export	757	Switzerland	CHE	620	Portugal	PRT								11	BEVERAGES	1	No Quantity							722422			0
S3	2000	2000	2000	2	0	2	Export	757	Switzerland	CHE	634	Qatar	QAT								11	BEVERAGES	1	No Quantity							125598			0
S3	2000	2000	2000	2	0	2	Export	757	Switzerland	CHE	642	Romania	ROU								11	BEVERAGES	1	No Quantity							18082			0
S3	2000	2000	2000	2	0	2	Export	757	Switzerland	CHE	643	Russian Federation	RUS								11	BEVERAGES	1	No Quantity							135166			0
S3	2000	2000	2000	2	0	2	Export	757	Switzerland	CHE	674	San Marino	SMR								11	BEVERAGES	1	No Quantity							146			0
S3	2000	2000	2000	2	0	2	Export	757	Switzerland	CHE	682	Saudi Arabia	SAU								11	BEVERAGES	1	No Quantity							19356044			0
S3	2000	2000	2000	2	0	2	Export	757	Switzerland	CHE	699	India	IND								11	BEVERAGES	1	No Quantity							2260			0
S3	2000	2000	2000	2	0	2	Export	757	Switzerland	CHE	702	Singapore	SGP								11	BEVERAGES	1	No Quantity							1198852			0
S3	2000	2000	2000	2	0	2	Export	757	Switzerland	CHE	703	Slovakia	SVK								11	BEVERAGES	1	No Quantity							8119			0
S3	2000	2000	2000	2	0	2	Export	757	Switzerland	CHE	704	Viet Nam	VNM								11	BEVERAGES	1	No Quantity							2798			0
S3	2000	2000	2000	2	0	2	Export	757	Switzerland	CHE	705	Slovenia	SVN								11	BEVERAGES	1	No Quantity							138542			0
S3	2000	2000	2000	2	0	2	Export	757	Switzerland	CHE	710	South Africa	ZAF								11	BEVERAGES	1	No Quantity							103461			0
S3	2000	2000	2000	2	0	2	Export	757	Switzerland	CHE	724	Spain	ESP								11	BEVERAGES	1	No Quantity							155022			0
S3	2000	2000	2000	2	0	2	Export	757	Switzerland	CHE	752	Sweden	SWE								11	BEVERAGES	1	No Quantity							686875			0
S3	2000	2000	2000	2	0	2	Export	757	Switzerland	CHE	764	Thailand	THA								11	BEVERAGES	1	No Quantity							160011			0
S3	2000	2000	2000	2	0	2	Export	757	Switzerland	CHE	784	United Arab Emirates	ARE								11	BEVERAGES	1	No Quantity							219679			0
S3	2000	2000	2000	2	0	2	Export	757	Switzerland	CHE	788	Tunisia	TUN								11	BEVERAGES	1	No Quantity							3004			0
S3	2000	2000	2000	2	0	2	Export	757	Switzerland	CHE	792	Turkey	TUR								11	BEVERAGES	1	No Quantity							3559			0
S3	2000	2000	2000	2	0	2	Export	757	Switzerland	CHE	800	Uganda	UGA								11	BEVERAGES	1	No Quantity							2765			0
S3	2000	2000	2000	2	0	2	Export	757	Switzerland	CHE	804	Ukraine	UKR								11	BEVERAGES	1	No Quantity							1706			0
S3	2000	2000	2000	2	0	2	Export	757	Switzerland	CHE	807	North Macedonia	MKD								11	BEVERAGES	1	No Quantity							2228			0
S3	2000	2000	2000	2	0	2	Export	757	Switzerland	CHE	818	Egypt	EGY								11	BEVERAGES	1	No Quantity							68370			0
S3	2000	2000	2000	2	0	2	Export	757	Switzerland	CHE	826	United Kingdom	GBR								11	BEVERAGES	1	No Quantity							13668816			0
S3	2000	2000	2000	2	0	2	Export	757	Switzerland	CHE	834	United Rep. of Tanzania	TZA								11	BEVERAGES	1	No Quantity							2840			0
S3	2000	2000	2000	2	0	2	Export	757	Switzerland	CHE	842	USA	USA								11	BEVERAGES	1	No Quantity							5184556			0
S3	2000	2000	2000	2	0	2	Export	757	Switzerland	CHE	862	Venezuela	VEN								11	BEVERAGES	1	No Quantity							281001			0
S3	2000	2000	2000	2	0	2	Export	757	Switzerland	CHE	887	Yemen	YEM								11	BEVERAGES	1	No Quantity							406078			0
S3	2000	2000	2000	2	0	2	Export	757	Switzerland	CHE	891	Serbia and Montenegro	SCG								11	BEVERAGES	1	No Quantity							16488			0
S3	2000	2000	2000	2	0	2	Export	752	Sweden	SWE	0	World	WLD								12	TOBACCO,TOBACCO MANUFACT	1	No Quantity							29436150			0
S3	2000	2000	2000	2	0	2	Export	752	Sweden	SWE	12	Algeria	DZA								12	TOBACCO,TOBACCO MANUFACT	1	No Quantity							218			0
S3	2000	2000	2000	2	0	2	Export	752	Sweden	SWE	20	Andorra	AND								12	TOBACCO,TOBACCO MANUFACT	1	No Quantity							1419			0
S3	2000	2000	2000	2	0	2	Export	752	Sweden	SWE	32	Argentina	ARG								12	TOBACCO,TOBACCO MANUFACT	1	No Quantity							15168			0
S3	2000	2000	2000	2	0	2	Export	752	Sweden	SWE	36	Australia	AUS								12	TOBACCO,TOBACCO MANUFACT	1	No Quantity							258192			0
S3	2000	2000	2000	2	0	2	Export	752	Sweden	SWE	40	Austria	AUT								12	TOBACCO,TOBACCO MANUFACT	1	No Quantity							742383			0
S3	2000	2000	2000	2	0	2	Export	752	Sweden	SWE	48	Bahrain	BHR								12	TOBACCO,TOBACCO MANUFACT	1	No Quantity							9167			0
S3	2000	2000	2000	2	0	2	Export	752	Sweden	SWE	56	Belgium	BEL								12	TOBACCO,TOBACCO MANUFACT	1	No Quantity							60128			0
S3	2000	2000	2000	2	0	2	Export	752	Sweden	SWE	76	Brazil	BRA								12	TOBACCO,TOBACCO MANUFACT	1	No Quantity							43978			0
S3	2000	2000	2000	2	0	2	Export	752	Sweden	SWE	100	Bulgaria	BGR								12	TOBACCO,TOBACCO MANUFACT	1	No Quantity							33611			0
S3	2000	2000	2000	2	0	2	Export	752	Sweden	SWE	112	Belarus	BLR								12	TOBACCO,TOBACCO MANUFACT	1	No Quantity							11458			0
S3	2000	2000	2000	2	0	2	Export	752	Sweden	SWE	124	Canada	CAN								12	TOBACCO,TOBACCO MANUFACT	1	No Quantity							432029			0
S3	2000	2000	2000	2	0	2	Export	752	Sweden	SWE	191	Croatia	HRV								12	TOBACCO,TOBACCO MANUFACT	1	No Quantity							6329			0
S3	2000	2000	2000	2	0	2	Export	752	Sweden	SWE	196	Cyprus	CYP								12	TOBACCO,TOBACCO MANUFACT	1	No Quantity							45287			0
S3	2000	2000	2000	2	0	2	Export	752	Sweden	SWE	203	Czechia	CZE								12	TOBACCO,TOBACCO MANUFACT	1	No Quantity							46488			0
S3	2000	2000	2000	2	0	2	Export	752	Sweden	SWE	208	Denmark	DNK								12	TOBACCO,TOBACCO MANUFACT	1	No Quantity							5990899			0
S3	2000	2000	2000	2	0	2	Export	752	Sweden	SWE	233	Estonia	EST								12	TOBACCO,TOBACCO MANUFACT	1	No Quantity							2935158			0
S3	2000	2000	2000	2	0	2	Export	752	Sweden	SWE	238	Falkland Isds (Malvinas)	FLK								12	TOBACCO,TOBACCO MANUFACT	1	No Quantity							764			0
S3	2000	2000	2000	2	0	2	Export	752	Sweden	SWE	246	Finland	FIN								12	TOBACCO,TOBACCO MANUFACT	1	No Quantity							1584944			0
S3	2000	2000	2000	2	0	2	Export	752	Sweden	SWE	251	France	FRA								12	TOBACCO,TOBACCO MANUFACT	1	No Quantity							48779			0
S3	2000	2000	2000	2	0	2	Export	752	Sweden	SWE	270	Gambia	GMB								12	TOBACCO,TOBACCO MANUFACT	1	No Quantity							16478			0
S3	2000	2000	2000	2	0	2	Export	752	Sweden	SWE	276	Germany	DEU								12	TOBACCO,TOBACCO MANUFACT	1	No Quantity							2661143			0
S3	2000	2000	2000	2	0	2	Export	752	Sweden	SWE	288	Ghana	GHA								12	TOBACCO,TOBACCO MANUFACT	1	No Quantity							109			0
S3	2000	2000	2000	2	0	2	Export	752	Sweden	SWE	300	Greece	GRC								12	TOBACCO,TOBACCO MANUFACT	1	No Quantity							61656			0
S3	2000	2000	2000	2	0	2	Export	752	Sweden	SWE	324	Guinea	GIN								12	TOBACCO,TOBACCO MANUFACT	1	No Quantity							18879			0
S3	2000	2000	2000	2	0	2	Export	752	Sweden	SWE	344	China, Hong Kong SAR	HKG								12	TOBACCO,TOBACCO MANUFACT	1	No Quantity							237458			0
S3	2000	2000	2000	2	0	2	Export	752	Sweden	SWE	348	Hungary	HUN								12	TOBACCO,TOBACCO MANUFACT	1	No Quantity							99523			0
S3	2000	2000	2000	2	0	2	Export	752	Sweden	SWE	352	Iceland	ISL								12	TOBACCO,TOBACCO MANUFACT	1	No Quantity							75406			0
S3	2000	2000	2000	2	0	2	Export	752	Sweden	SWE	364	Iran	IRN								12	TOBACCO,TOBACCO MANUFACT	1	No Quantity							109			0
S3	2000	2000	2000	2	0	2	Export	752	Sweden	SWE	376	Israel	ISR								12	TOBACCO,TOBACCO MANUFACT	1	No Quantity							26408			0
S3	2000	2000	2000	2	0	2	Export	752	Sweden	SWE	381	Italy	ITA								12	TOBACCO,TOBACCO MANUFACT	1	No Quantity							236367			0
S3	2000	2000	2000	2	0	2	Export	752	Sweden	SWE	392	Japan	JPN								12	TOBACCO,TOBACCO MANUFACT	1	No Quantity							322467			0
S3	2000	2000	2000	2	0	2	Export	752	Sweden	SWE	400	Jordan	JOR								12	TOBACCO,TOBACCO MANUFACT	1	No Quantity							854564			0
S3	2000	2000	2000	2	0	2	Export	752	Sweden	SWE	410	Rep. of Korea	KOR								12	TOBACCO,TOBACCO MANUFACT	1	No Quantity							513764			0
S3	2000	2000	2000	2	0	2	Export	752	Sweden	SWE	414	Kuwait	KWT								12	TOBACCO,TOBACCO MANUFACT	1	No Quantity							2837			0
S3	2000	2000	2000	2	0	2	Export	752	Sweden	SWE	422	Lebanon	LBN								12	TOBACCO,TOBACCO MANUFACT	1	No Quantity							109			0
S3	2000	2000	2000	2	0	2	Export	752	Sweden	SWE	442	Luxembourg	LUX								12	TOBACCO,TOBACCO MANUFACT	1	No Quantity							182895			0
S3	2000	2000	2000	2	0	2	Export	752	Sweden	SWE	484	Mexico	MEX								12	TOBACCO,TOBACCO MANUFACT	1	No Quantity							546			0
S3	2000	2000	2000	2	0	2	Export	752	Sweden	SWE	490	Other Asia, nes									12	TOBACCO,TOBACCO MANUFACT	1	No Quantity							24772			0
S3	2000	2000	2000	2	0	2	Export	752	Sweden	SWE	508	Mozambique	MOZ								12	TOBACCO,TOBACCO MANUFACT	1	No Quantity							218			0
S3	2000	2000	2000	2	0	2	Export	752	Sweden	SWE	528	Netherlands	NLD								12	TOBACCO,TOBACCO MANUFACT	1	No Quantity							42559			0
S3	2000	2000	2000	2	0	2	Export	752	Sweden	SWE	579	Norway	NOR								12	TOBACCO,TOBACCO MANUFACT	1	No Quantity							5632858			0
S3	2000	2000	2000	2	0	2	Export	752	Sweden	SWE	600	Paraguay	PRY								12	TOBACCO,TOBACCO MANUFACT	1	No Quantity							4256			0
S3	2000	2000	2000	2	0	2	Export	752	Sweden	SWE	608	Philippines	PHL								12	TOBACCO,TOBACCO MANUFACT	1	No Quantity							109			0
S3	2000	2000	2000	2	0	2	Export	752	Sweden	SWE	616	Poland	POL								12	TOBACCO,TOBACCO MANUFACT	1	No Quantity							24008			0
S3	2000	2000	2000	2	0	2	Export	752	Sweden	SWE	620	Portugal	PRT								12	TOBACCO,TOBACCO MANUFACT	1	No Quantity							31210			0
S3	2000	2000	2000	2	0	2	Export	752	Sweden	SWE	643	Russian Federation	RUS								12	TOBACCO,TOBACCO MANUFACT	1	No Quantity							69186			0
S3	2000	2000	2000	2	0	2	Export	752	Sweden	SWE	682	Saudi Arabia	SAU								12	TOBACCO,TOBACCO MANUFACT	1	No Quantity							69186			0
S3	2000	2000	2000	2	0	2	Export	752	Sweden	SWE	694	Sierra Leone	SLE								12	TOBACCO,TOBACCO MANUFACT	1	No Quantity							13968			0
S3	2000	2000	2000	2	0	2	Export	752	Sweden	SWE	699	India	IND								12	TOBACCO,TOBACCO MANUFACT	1	No Quantity							4474			0
S3	2000	2000	2000	2	0	2	Export	752	Sweden	SWE	702	Singapore	SGP								12	TOBACCO,TOBACCO MANUFACT	1	No Quantity							546			0
S3	2000	2000	2000	2	0	2	Export	752	Sweden	SWE	705	Slovenia	SVN								12	TOBACCO,TOBACCO MANUFACT	1	No Quantity							90138			0
S3	2000	2000	2000	2	0	2	Export	752	Sweden	SWE	710	South Africa	ZAF								12	TOBACCO,TOBACCO MANUFACT	1	No Quantity							92539			0
S3	2000	2000	2000	2	0	2	Export	752	Sweden	SWE	724	Spain	ESP								12	TOBACCO,TOBACCO MANUFACT	1	No Quantity							857947			0
S3	2000	2000	2000	2	0	2	Export	752	Sweden	SWE	740	Suriname	SUR								12	TOBACCO,TOBACCO MANUFACT	1	No Quantity							3274			0
S3	2000	2000	2000	2	0	2	Export	752	Sweden	SWE	757	Switzerland	CHE								12	TOBACCO,TOBACCO MANUFACT	1	No Quantity							1280483			0
S3	2000	2000	2000	2	0	2	Export	752	Sweden	SWE	760	Syria	SYR								12	TOBACCO,TOBACCO MANUFACT	1	No Quantity							109			0
S3	2000	2000	2000	2	0	2	Export	752	Sweden	SWE	784	United Arab Emirates	ARE								12	TOBACCO,TOBACCO MANUFACT	1	No Quantity							112727			0
S3	2000	2000	2000	2	0	2	Export	752	Sweden	SWE	788	Tunisia	TUN								12	TOBACCO,TOBACCO MANUFACT	1	No Quantity							6766			0
S3	2000	2000	2000	2	0	2	Export	752	Sweden	SWE	792	Turkey	TUR								12	TOBACCO,TOBACCO MANUFACT	1	No Quantity							9057			0
S3	2000	2000	2000	2	0	2	Export	752	Sweden	SWE	818	Egypt	EGY								12	TOBACCO,TOBACCO MANUFACT	1	No Quantity							14405			0
S3	2000	2000	2000	2	0	2	Export	752	Sweden	SWE	826	United Kingdom	GBR								12	TOBACCO,TOBACCO MANUFACT	1	No Quantity							158451			0
S3	2000	2000	2000	2	0	2	Export	752	Sweden	SWE	842	USA	USA								12	TOBACCO,TOBACCO MANUFACT	1	No Quantity							3298001			0
S3	2000	2000	2000	2	0	2	Export	752	Sweden	SWE	891	Serbia and Montenegro	SCG								12	TOBACCO,TOBACCO MANUFACT	1	No Quantity							17788			0
S3	2000	2000	2000	2	0	2	Export	757	Switzerland	CHE	0	World	WLD								12	TOBACCO,TOBACCO MANUFACT	1	No Quantity							362654856			0
S3	2000	2000	2000	2	0	2	Export	757	Switzerland	CHE	8	Albania	ALB								12	TOBACCO,TOBACCO MANUFACT	1	No Quantity							1059688			0
S3	2000	2000	2000	2	0	2	Export	757	Switzerland	CHE	20	Andorra	AND								12	TOBACCO,TOBACCO MANUFACT	1	No Quantity							656567			0
S3	2000	2000	2000	2	0	2	Export	757	Switzerland	CHE	32	Argentina	ARG								12	TOBACCO,TOBACCO MANUFACT	1	No Quantity							60035			0
S3	2000	2000	2000	2	0	2	Export	757	Switzerland	CHE	36	Australia	AUS								12	TOBACCO,TOBACCO MANUFACT	1	No Quantity							71606			0
S3	2000	2000	2000	2	0	2	Export	757	Switzerland	CHE	40	Austria	AUT								12	TOBACCO,TOBACCO MANUFACT	1	No Quantity							6364			0
S3	2000	2000	2000	2	0	2	Export	757	Switzerland	CHE	48	Bahrain	BHR								12	TOBACCO,TOBACCO MANUFACT	1	No Quantity							183184			0
S3	2000	2000	2000	2	0	2	Export	757	Switzerland	CHE	56	Belgium	BEL								12	TOBACCO,TOBACCO MANUFACT	1	No Quantity							127588997			0
S3	2000	2000	2000	2	0	2	Export	757	Switzerland	CHE	60	Bermuda	BMU								12	TOBACCO,TOBACCO MANUFACT	1	No Quantity							1585			0
S3	2000	2000	2000	2	0	2	Export	757	Switzerland	CHE	68	Bolivia (Plurinational State of)	BOL								12	TOBACCO,TOBACCO MANUFACT	1	No Quantity							1572			0
S3	2000	2000	2000	2	0	2	Export	757	Switzerland	CHE	76	Brazil	BRA								12	TOBACCO,TOBACCO MANUFACT	1	No Quantity							122994			0
S3	2000	2000	2000	2	0	2	Export	757	Switzerland	CHE	100	Bulgaria	BGR								12	TOBACCO,TOBACCO MANUFACT	1	No Quantity							690141			0
S3	2000	2000	2000	2	0	2	Export	757	Switzerland	CHE	124	Canada	CAN								12	TOBACCO,TOBACCO MANUFACT	1	No Quantity							48655			0
S3	2000	2000	2000	2	0	2	Export	757	Switzerland	CHE	152	Chile	CHL								12	TOBACCO,TOBACCO MANUFACT	1	No Quantity							1099			0
S3	2000	2000	2000	2	0	2	Export	757	Switzerland	CHE	156	China	CHN								12	TOBACCO,TOBACCO MANUFACT	1	No Quantity							7564			0
S3	2000	2000	2000	2	0	2	Export	757	Switzerland	CHE	170	Colombia	COL								12	TOBACCO,TOBACCO MANUFACT	1	No Quantity							6			0
S3	2000	2000	2000	2	0	2	Export	757	Switzerland	CHE	188	Costa Rica	CRI								12	TOBACCO,TOBACCO MANUFACT	1	No Quantity							1481			0
S3	2000	2000	2000	2	0	2	Export	757	Switzerland	CHE	191	Croatia	HRV								12	TOBACCO,TOBACCO MANUFACT	1	No Quantity							50702			0
S3	2000	2000	2000	2	0	2	Export	757	Switzerland	CHE	196	Cyprus	CYP								12	TOBACCO,TOBACCO MANUFACT	1	No Quantity							7217783			0
S3	2000	2000	2000	2	0	2	Export	757	Switzerland	CHE	203	Czechia	CZE								12	TOBACCO,TOBACCO MANUFACT	1	No Quantity							2818372			0
S3	2000	2000	2000	2	0	2	Export	757	Switzerland	CHE	231	Ethiopia	ETH								12	TOBACCO,TOBACCO MANUFACT	1	No Quantity							7538			0
S3	2000	2000	2000	2	0	2	Export	757	Switzerland	CHE	246	Finland	FIN								12	TOBACCO,TOBACCO MANUFACT	1	No Quantity							8938			0
S3	2000	2000	2000	2	0	2	Export	757	Switzerland	CHE	251	France	FRA								12	TOBACCO,TOBACCO MANUFACT	1	No Quantity							1389423			0
S3	2000	2000	2000	2	0	2	Export	757	Switzerland	CHE	275	State of Palestine	PSE								12	TOBACCO,TOBACCO MANUFACT	1	No Quantity							49343			0
S3	2000	2000	2000	2	0	2	Export	757	Switzerland	CHE	276	Germany	DEU								12	TOBACCO,TOBACCO MANUFACT	1	No Quantity							6007136			0
S3	2000	2000	2000	2	0	2	Export	757	Switzerland	CHE	292	Gibraltar	GIB								12	TOBACCO,TOBACCO MANUFACT	1	No Quantity							31336			0
S3	2000	2000	2000	2	0	2	Export	757	Switzerland	CHE	300	Greece	GRC								12	TOBACCO,TOBACCO MANUFACT	1	No Quantity							3015			0
S3	2000	2000	2000	2	0	2	Export	757	Switzerland	CHE	324	Guinea	GIN								12	TOBACCO,TOBACCO MANUFACT	1	No Quantity							6688869			0
S3	2000	2000	2000	2	0	2	Export	757	Switzerland	CHE	336	Holy See (Vatican City State)	VAT								12	TOBACCO,TOBACCO MANUFACT	1	No Quantity							33767			0
S3	2000	2000	2000	2	0	2	Export	757	Switzerland	CHE	340	Honduras	HND								12	TOBACCO,TOBACCO MANUFACT	1	No Quantity							256			0
S3	2000	2000	2000	2	0	2	Export	757	Switzerland	CHE	344	China, Hong Kong SAR	HKG								12	TOBACCO,TOBACCO MANUFACT	1	No Quantity							466198			0
S3	2000	2000	2000	2	0	2	Export	757	Switzerland	CHE	348	Hungary	HUN								12	TOBACCO,TOBACCO MANUFACT	1	No Quantity							1636711			0
S3	2000	2000	2000	2	0	2	Export	757	Switzerland	CHE	352	Iceland	ISL								12	TOBACCO,TOBACCO MANUFACT	1	No Quantity							366684			0
S3	2000	2000	2000	2	0	2	Export	757	Switzerland	CHE	360	Indonesia	IDN								12	TOBACCO,TOBACCO MANUFACT	1	No Quantity							1961030			0
S3	2000	2000	2000	2	0	2	Export	757	Switzerland	CHE	372	Ireland	IRL								12	TOBACCO,TOBACCO MANUFACT	1	No Quantity							6641			0
S3	2000	2000	2000	2	0	2	Export	757	Switzerland	CHE	376	Israel	ISR								12	TOBACCO,TOBACCO MANUFACT	1	No Quantity							270522			0
S3	2000	2000	2000	2	0	2	Export	757	Switzerland	CHE	381	Italy	ITA								12	TOBACCO,TOBACCO MANUFACT	1	No Quantity							2992936			0
S3	2000	2000	2000	2	0	2	Export	757	Switzerland	CHE	384	Côte d'Ivoire	CIV								12	TOBACCO,TOBACCO MANUFACT	1	No Quantity							375135			0
S3	2000	2000	2000	2	0	2	Export	757	Switzerland	CHE	392	Japan	JPN								12	TOBACCO,TOBACCO MANUFACT	1	No Quantity							93023			0
S3	2000	2000	2000	2	0	2	Export	757	Switzerland	CHE	398	Kazakhstan	KAZ								12	TOBACCO,TOBACCO MANUFACT	1	No Quantity							778973			0
S3	2000	2000	2000	2	0	2	Export	757	Switzerland	CHE	400	Jordan	JOR								12	TOBACCO,TOBACCO MANUFACT	1	No Quantity							31417			0
S3	2000	2000	2000	2	0	2	Export	757	Switzerland	CHE	404	Kenya	KEN								12	TOBACCO,TOBACCO MANUFACT	1	No Quantity							12092			0
S3	2000	2000	2000	2	0	2	Export	757	Switzerland	CHE	410	Rep. of Korea	KOR								12	TOBACCO,TOBACCO MANUFACT	1	No Quantity							79929			0
S3	2000	2000	2000	2	0	2	Export	757	Switzerland	CHE	414	Kuwait	KWT								12	TOBACCO,TOBACCO MANUFACT	1	No Quantity							703031			0
S3	2000	2000	2000	2	0	2	Export	757	Switzerland	CHE	422	Lebanon	LBN								12	TOBACCO,TOBACCO MANUFACT	1	No Quantity							7872			0
S3	2000	2000	2000	2	0	2	Export	757	Switzerland	CHE	430	Liberia	LBR								12	TOBACCO,TOBACCO MANUFACT	1	No Quantity							1613604			0
S3	2000	2000	2000	2	0	2	Export	757	Switzerland	CHE	434	Libya	LBY								12	TOBACCO,TOBACCO MANUFACT	1	No Quantity							6544979			0
S3	2000	2000	2000	2	0	2	Export	757	Switzerland	CHE	440	Lithuania	LTU								12	TOBACCO,TOBACCO MANUFACT	1	No Quantity							9326426			0
S3	2000	2000	2000	2	0	2	Export	757	Switzerland	CHE	446	China, Macao SAR	MAC								12	TOBACCO,TOBACCO MANUFACT	1	No Quantity							140574			0
S3	2000	2000	2000	2	0	2	Export	757	Switzerland	CHE	454	Malawi	MWI								12	TOBACCO,TOBACCO MANUFACT	1	No Quantity							9			0
S3	2000	2000	2000	2	0	2	Export	757	Switzerland	CHE	458	Malaysia	MYS								12	TOBACCO,TOBACCO MANUFACT	1	No Quantity							114505			0
S3	2000	2000	2000	2	0	2	Export	757	Switzerland	CHE	470	Malta	MLT								12	TOBACCO,TOBACCO MANUFACT	1	No Quantity							58807			0
S3	2000	2000	2000	2	0	2	Export	757	Switzerland	CHE	478	Mauritania	MRT								12	TOBACCO,TOBACCO MANUFACT	1	No Quantity							137702			0
S3	2000	2000	2000	2	0	2	Export	757	Switzerland	CHE	484	Mexico	MEX								12	TOBACCO,TOBACCO MANUFACT	1	No Quantity							17536			0
S3	2000	2000	2000	2	0	2	Export	757	Switzerland	CHE	490	Other Asia, nes									12	TOBACCO,TOBACCO MANUFACT	1	No Quantity							69446			0
S3	2000	2000	2000	2	0	2	Export	757	Switzerland	CHE	496	Mongolia	MNG								12	TOBACCO,TOBACCO MANUFACT	1	No Quantity							2501987			0
S3	2000	2000	2000	2	0	2	Export	757	Switzerland	CHE	504	Morocco	MAR								12	TOBACCO,TOBACCO MANUFACT	1	No Quantity							8707			0
S3	2000	2000	2000	2	0	2	Export	757	Switzerland	CHE	512	Oman	OMN								12	TOBACCO,TOBACCO MANUFACT	1	No Quantity							18817			0
S3	2000	2000	2000	2	0	2	Export	757	Switzerland	CHE	528	Netherlands	NLD								12	TOBACCO,TOBACCO MANUFACT	1	No Quantity							16058561			0
S3	2000	2000	2000	2	0	2	Export	757	Switzerland	CHE	533	Aruba	ABW								12	TOBACCO,TOBACCO MANUFACT	1	No Quantity							177			0
S3	2000	2000	2000	2	0	2	Export	757	Switzerland	CHE	579	Norway	NOR								12	TOBACCO,TOBACCO MANUFACT	1	No Quantity							18794133			0
S3	2000	2000	2000	2	0	2	Export	757	Switzerland	CHE	586	Pakistan	PAK								12	TOBACCO,TOBACCO MANUFACT	1	No Quantity							29853			0
S3	2000	2000	2000	2	0	2	Export	757	Switzerland	CHE	604	Peru	PER								12	TOBACCO,TOBACCO MANUFACT	1	No Quantity							3583			0
S3	2000	2000	2000	2	0	2	Export	757	Switzerland	CHE	608	Philippines	PHL								12	TOBACCO,TOBACCO MANUFACT	1	No Quantity							5114			0
S3	2000	2000	2000	2	0	2	Export	757	Switzerland	CHE	616	Poland	POL								12	TOBACCO,TOBACCO MANUFACT	1	No Quantity							37250			0
S3	2000	2000	2000	2	0	2	Export	757	Switzerland	CHE	620	Portugal	PRT								12	TOBACCO,TOBACCO MANUFACT	1	No Quantity							122			0
S3	2000	2000	2000	2	0	2	Export	757	Switzerland	CHE	624	Guinea-Bissau	GNB								12	TOBACCO,TOBACCO MANUFACT	1	No Quantity							590008			0
S3	2000	2000	2000	2	0	2	Export	757	Switzerland	CHE	634	Qatar	QAT								12	TOBACCO,TOBACCO MANUFACT	1	No Quantity							30229			0
S3	2000	2000	2000	2	0	2	Export	757	Switzerland	CHE	642	Romania	ROU								12	TOBACCO,TOBACCO MANUFACT	1	No Quantity							132365			0
S3	2000	2000	2000	2	0	2	Export	757	Switzerland	CHE	643	Russian Federation	RUS								12	TOBACCO,TOBACCO MANUFACT	1	No Quantity							1090463			0
S3	2000	2000	2000	2	0	2	Export	757	Switzerland	CHE	682	Saudi Arabia	SAU								12	TOBACCO,TOBACCO MANUFACT	1	No Quantity							3626169			0
S3	2000	2000	2000	2	0	2	Export	757	Switzerland	CHE	686	Senegal	SEN								12	TOBACCO,TOBACCO MANUFACT	1	No Quantity							1038972			0
S3	2000	2000	2000	2	0	2	Export	757	Switzerland	CHE	690	Seychelles	SYC								12	TOBACCO,TOBACCO MANUFACT	1	No Quantity							14260			0
S3	2000	2000	2000	2	0	2	Export	757	Switzerland	CHE	694	Sierra Leone	SLE								12	TOBACCO,TOBACCO MANUFACT	1	No Quantity							388389			0
S3	2000	2000	2000	2	0	2	Export	757	Switzerland	CHE	702	Singapore	SGP								12	TOBACCO,TOBACCO MANUFACT	1	No Quantity							78907			0
S3	2000	2000	2000	2	0	2	Export	757	Switzerland	CHE	703	Slovakia	SVK								12	TOBACCO,TOBACCO MANUFACT	1	No Quantity							3999			0
S3	2000	2000	2000	2	0	2	Export	757	Switzerland	CHE	705	Slovenia	SVN								12	TOBACCO,TOBACCO MANUFACT	1	No Quantity							11697078			0
S3	2000	2000	2000	2	0	2	Export	757	Switzerland	CHE	710	South Africa	ZAF								12	TOBACCO,TOBACCO MANUFACT	1	No Quantity							75369			0
S3	2000	2000	2000	2	0	2	Export	757	Switzerland	CHE	724	Spain	ESP								12	TOBACCO,TOBACCO MANUFACT	1	No Quantity							6542775			0
S3	2000	2000	2000	2	0	2	Export	757	Switzerland	CHE	752	Sweden	SWE								12	TOBACCO,TOBACCO MANUFACT	1	No Quantity							1370211			0
S3	2000	2000	2000	2	0	2	Export	757	Switzerland	CHE	760	Syria	SYR								12	TOBACCO,TOBACCO MANUFACT	1	No Quantity							19687			0
S3	2000	2000	2000	2	0	2	Export	757	Switzerland	CHE	764	Thailand	THA								12	TOBACCO,TOBACCO MANUFACT	1	No Quantity							72033			0
S3	2000	2000	2000	2	0	2	Export	757	Switzerland	CHE	784	United Arab Emirates	ARE								12	TOBACCO,TOBACCO MANUFACT	1	No Quantity							202412			0
S3	2000	2000	2000	2	0	2	Export	757	Switzerland	CHE	788	Tunisia	TUN								12	TOBACCO,TOBACCO MANUFACT	1	No Quantity							2029119			0
S3	2000	2000	2000	2	0	2	Export	757	Switzerland	CHE	792	Turkey	TUR								12	TOBACCO,TOBACCO MANUFACT	1	No Quantity							17410577			0
S3	2000	2000	2000	2	0	2	Export	757	Switzerland	CHE	804	Ukraine	UKR								12	TOBACCO,TOBACCO MANUFACT	1	No Quantity							514516			0
S3	2000	2000	2000	2	0	2	Export	757	Switzerland	CHE	807	North Macedonia	MKD								12	TOBACCO,TOBACCO MANUFACT	1	No Quantity							1118138			0
S3	2000	2000	2000	2	0	2	Export	757	Switzerland	CHE	818	Egypt	EGY								12	TOBACCO,TOBACCO MANUFACT	1	No Quantity							93235162			0
S3	2000	2000	2000	2	0	2	Export	757	Switzerland	CHE	826	United Kingdom	GBR								12	TOBACCO,TOBACCO MANUFACT	1	No Quantity							295436			0
S3	2000	2000	2000	2	0	2	Export	757	Switzerland	CHE	842	USA	USA								12	TOBACCO,TOBACCO MANUFACT	1	No Quantity							913982			0
S3	2000	2000	2000	2	0	2	Export	757	Switzerland	CHE	858	Uruguay	URY								12	TOBACCO,TOBACCO MANUFACT	1	No Quantity							36155			0
S3	2000	2000	2000	2	0	2	Export	757	Switzerland	CHE	862	Venezuela	VEN								12	TOBACCO,TOBACCO MANUFACT	1	No Quantity							51505			0
S3	2000	2000	2000	2	0	2	Export	757	Switzerland	CHE	891	Serbia and Montenegro	SCG								12	TOBACCO,TOBACCO MANUFACT	1	No Quantity							4834			0
S3	2000	2000	2000	2	0	2	Export	752	Sweden	SWE	0	World	WLD								21	HIDES,SKINS,FURSKINS,RAW	1	No Quantity							48943921			0
S3	2000	2000	2000	2	0	2	Export	752	Sweden	SWE	40	Austria	AUT								21	HIDES,SKINS,FURSKINS,RAW	1	No Quantity							232220			0
S3	2000	2000	2000	2	0	2	Export	752	Sweden	SWE	56	Belgium	BEL								21	HIDES,SKINS,FURSKINS,RAW	1	No Quantity							68749			0
S3	2000	2000	2000	2	0	2	Export	752	Sweden	SWE	76	Brazil	BRA								21	HIDES,SKINS,FURSKINS,RAW	1	No Quantity							1855			0
S3	2000	2000	2000	2	0	2	Export	752	Sweden	SWE	124	Canada	CAN								21	HIDES,SKINS,FURSKINS,RAW	1	No Quantity							1723315			0
S3	2000	2000	2000	2	0	2	Export	752	Sweden	SWE	156	China	CHN								21	HIDES,SKINS,FURSKINS,RAW	1	No Quantity							271505			0
S3	2000	2000	2000	2	0	2	Export	752	Sweden	SWE	208	Denmark	DNK								21	HIDES,SKINS,FURSKINS,RAW	1	No Quantity							8160976			0
S3	2000	2000	2000	2	0	2	Export	752	Sweden	SWE	233	Estonia	EST								21	HIDES,SKINS,FURSKINS,RAW	1	No Quantity							28809			0
S3	2000	2000	2000	2	0	2	Export	752	Sweden	SWE	246	Finland	FIN								21	HIDES,SKINS,FURSKINS,RAW	1	No Quantity							4660110			0
S3	2000	2000	2000	2	0	2	Export	752	Sweden	SWE	251	France	FRA								21	HIDES,SKINS,FURSKINS,RAW	1	No Quantity							147211			0
S3	2000	2000	2000	2	0	2	Export	752	Sweden	SWE	276	Germany	DEU								21	HIDES,SKINS,FURSKINS,RAW	1	No Quantity							4081525			0
S3	2000	2000	2000	2	0	2	Export	752	Sweden	SWE	300	Greece	GRC								21	HIDES,SKINS,FURSKINS,RAW	1	No Quantity							395363			0
S3	2000	2000	2000	2	0	2	Export	752	Sweden	SWE	344	China, Hong Kong SAR	HKG								21	HIDES,SKINS,FURSKINS,RAW	1	No Quantity							734417			0
S3	2000	2000	2000	2	0	2	Export	752	Sweden	SWE	372	Ireland	IRL								21	HIDES,SKINS,FURSKINS,RAW	1	No Quantity							1528			0
S3	2000	2000	2000	2	0	2	Export	752	Sweden	SWE	381	Italy	ITA								21	HIDES,SKINS,FURSKINS,RAW	1	No Quantity							11615900			0
S3	2000	2000	2000	2	0	2	Export	752	Sweden	SWE	392	Japan	JPN								21	HIDES,SKINS,FURSKINS,RAW	1	No Quantity							125167			0
S3	2000	2000	2000	2	0	2	Export	752	Sweden	SWE	410	Rep. of Korea	KOR								21	HIDES,SKINS,FURSKINS,RAW	1	No Quantity							41031			0
S3	2000	2000	2000	2	0	2	Export	752	Sweden	SWE	428	Latvia	LVA								21	HIDES,SKINS,FURSKINS,RAW	1	No Quantity							1637			0
S3	2000	2000	2000	2	0	2	Export	752	Sweden	SWE	440	Lithuania	LTU								21	HIDES,SKINS,FURSKINS,RAW	1	No Quantity							88283			0
S3	2000	2000	2000	2	0	2	Export	752	Sweden	SWE	490	Other Asia, nes									21	HIDES,SKINS,FURSKINS,RAW	1	No Quantity							655			0
S3	2000	2000	2000	2	0	2	Export	752	Sweden	SWE	528	Netherlands	NLD								21	HIDES,SKINS,FURSKINS,RAW	1	No Quantity							502743			0
S3	2000	2000	2000	2	0	2	Export	752	Sweden	SWE	579	Norway	NOR								21	HIDES,SKINS,FURSKINS,RAW	1	No Quantity							3231325			0
S3	2000	2000	2000	2	0	2	Export	752	Sweden	SWE	616	Poland	POL								21	HIDES,SKINS,FURSKINS,RAW	1	No Quantity							192607			0
S3	2000	2000	2000	2	0	2	Export	752	Sweden	SWE	620	Portugal	PRT								21	HIDES,SKINS,FURSKINS,RAW	1	No Quantity							2619			0
S3	2000	2000	2000	2	0	2	Export	752	Sweden	SWE	643	Russian Federation	RUS								21	HIDES,SKINS,FURSKINS,RAW	1	No Quantity							109			0
S3	2000	2000	2000	2	0	2	Export	752	Sweden	SWE	699	India	IND								21	HIDES,SKINS,FURSKINS,RAW	1	No Quantity							993700			0
S3	2000	2000	2000	2	0	2	Export	752	Sweden	SWE	705	Slovenia	SVN								21	HIDES,SKINS,FURSKINS,RAW	1	No Quantity							132697			0
S3	2000	2000	2000	2	0	2	Export	752	Sweden	SWE	724	Spain	ESP								21	HIDES,SKINS,FURSKINS,RAW	1	No Quantity							413805			0
S3	2000	2000	2000	2	0	2	Export	752	Sweden	SWE	757	Switzerland	CHE								21	HIDES,SKINS,FURSKINS,RAW	1	No Quantity							229164			0
S3	2000	2000	2000	2	0	2	Export	752	Sweden	SWE	764	Thailand	THA								21	HIDES,SKINS,FURSKINS,RAW	1	No Quantity							785488			0
S3	2000	2000	2000	2	0	2	Export	752	Sweden	SWE	792	Turkey	TUR								21	HIDES,SKINS,FURSKINS,RAW	1	No Quantity							633585			0
S3	2000	2000	2000	2	0	2	Export	752	Sweden	SWE	807	North Macedonia	MKD								21	HIDES,SKINS,FURSKINS,RAW	1	No Quantity							546			0
S3	2000	2000	2000	2	0	2	Export	752	Sweden	SWE	826	United Kingdom	GBR								21	HIDES,SKINS,FURSKINS,RAW	1	No Quantity							2673365			0
S3	2000	2000	2000	2	0	2	Export	752	Sweden	SWE	842	USA	USA								21	HIDES,SKINS,FURSKINS,RAW	1	No Quantity							6771913			0
S3	2000	2000	2000	2	0	2	Export	757	Switzerland	CHE	0	World	WLD								21	HIDES,SKINS,FURSKINS,RAW	1	No Quantity							40642986			0
S3	2000	2000	2000	2	0	2	Export	757	Switzerland	CHE	40	Austria	AUT								21	HIDES,SKINS,FURSKINS,RAW	1	No Quantity							23405			0
S3	2000	2000	2000	2	0	2	Export	757	Switzerland	CHE	56	Belgium	BEL								21	HIDES,SKINS,FURSKINS,RAW	1	No Quantity							260185			0
S3	2000	2000	2000	2	0	2	Export	757	Switzerland	CHE	76	Brazil	BRA								21	HIDES,SKINS,FURSKINS,RAW	1	No Quantity							2			0
S3	2000	2000	2000	2	0	2	Export	757	Switzerland	CHE	100	Bulgaria	BGR								21	HIDES,SKINS,FURSKINS,RAW	1	No Quantity							18659			0
S3	2000	2000	2000	2	0	2	Export	757	Switzerland	CHE	203	Czechia	CZE								21	HIDES,SKINS,FURSKINS,RAW	1	No Quantity							1799			0
S3	2000	2000	2000	2	0	2	Export	757	Switzerland	CHE	208	Denmark	DNK								21	HIDES,SKINS,FURSKINS,RAW	1	No Quantity							704466			0
S3	2000	2000	2000	2	0	2	Export	757	Switzerland	CHE	214	Dominican Rep.	DOM								21	HIDES,SKINS,FURSKINS,RAW	1	No Quantity							56579			0
S3	2000	2000	2000	2	0	2	Export	757	Switzerland	CHE	251	France	FRA								21	HIDES,SKINS,FURSKINS,RAW	1	No Quantity							5346855			0
S3	2000	2000	2000	2	0	2	Export	757	Switzerland	CHE	276	Germany	DEU								21	HIDES,SKINS,FURSKINS,RAW	1	No Quantity							11714777			0
S3	2000	2000	2000	2	0	2	Export	757	Switzerland	CHE	344	China, Hong Kong SAR	HKG								21	HIDES,SKINS,FURSKINS,RAW	1	No Quantity							3191			0
S3	2000	2000	2000	2	0	2	Export	757	Switzerland	CHE	348	Hungary	HUN								21	HIDES,SKINS,FURSKINS,RAW	1	No Quantity							5565			0
S3	2000	2000	2000	2	0	2	Export	757	Switzerland	CHE	381	Italy	ITA								21	HIDES,SKINS,FURSKINS,RAW	1	No Quantity							13857607			0
S3	2000	2000	2000	2	0	2	Export	757	Switzerland	CHE	392	Japan	JPN								21	HIDES,SKINS,FURSKINS,RAW	1	No Quantity							75770			0
S3	2000	2000	2000	2	0	2	Export	757	Switzerland	CHE	480	Mauritius	MUS								21	HIDES,SKINS,FURSKINS,RAW	1	No Quantity							21286			0
S3	2000	2000	2000	2	0	2	Export	757	Switzerland	CHE	528	Netherlands	NLD								21	HIDES,SKINS,FURSKINS,RAW	1	No Quantity							549301			0
S3	2000	2000	2000	2	0	2	Export	757	Switzerland	CHE	579	Norway	NOR								21	HIDES,SKINS,FURSKINS,RAW	1	No Quantity							685			0
S3	2000	2000	2000	2	0	2	Export	757	Switzerland	CHE	586	Pakistan	PAK								21	HIDES,SKINS,FURSKINS,RAW	1	No Quantity							6990			0
S3	2000	2000	2000	2	0	2	Export	757	Switzerland	CHE	616	Poland	POL								21	HIDES,SKINS,FURSKINS,RAW	1	No Quantity							2105813			0
S3	2000	2000	2000	2	0	2	Export	757	Switzerland	CHE	642	Romania	ROU								21	HIDES,SKINS,FURSKINS,RAW	1	No Quantity							1302			0
S3	2000	2000	2000	2	0	2	Export	757	Switzerland	CHE	699	India	IND								21	HIDES,SKINS,FURSKINS,RAW	1	No Quantity							139463			0
S3	2000	2000	2000	2	0	2	Export	757	Switzerland	CHE	702	Singapore	SGP								21	HIDES,SKINS,FURSKINS,RAW	1	No Quantity							469			0
S3	2000	2000	2000	2	0	2	Export	757	Switzerland	CHE	703	Slovakia	SVK								21	HIDES,SKINS,FURSKINS,RAW	1	No Quantity							2278370			0
S3	2000	2000	2000	2	0	2	Export	757	Switzerland	CHE	724	Spain	ESP								21	HIDES,SKINS,FURSKINS,RAW	1	No Quantity							1921865			0
S3	2000	2000	2000	2	0	2	Export	757	Switzerland	CHE	752	Sweden	SWE								21	HIDES,SKINS,FURSKINS,RAW	1	No Quantity							998784			0
S3	2000	2000	2000	2	0	2	Export	757	Switzerland	CHE	764	Thailand	THA								21	HIDES,SKINS,FURSKINS,RAW	1	No Quantity							2162			0
S3	2000	2000	2000	2	0	2	Export	757	Switzerland	CHE	788	Tunisia	TUN								21	HIDES,SKINS,FURSKINS,RAW	1	No Quantity							14879			0
S3	2000	2000	2000	2	0	2	Export	757	Switzerland	CHE	792	Turkey	TUR								21	HIDES,SKINS,FURSKINS,RAW	1	No Quantity							290940			0
S3	2000	2000	2000	2	0	2	Export	757	Switzerland	CHE	826	United Kingdom	GBR								21	HIDES,SKINS,FURSKINS,RAW	1	No Quantity							241818			0
S3	2000	2000	2000	2	0	2	Export	752	Sweden	SWE	0	World	WLD								22	OIL SEED,OLEAGINUS FRUIT	1	No Quantity							3856289			0
S3	2000	2000	2000	2	0	2	Export	752	Sweden	SWE	40	Austria	AUT								22	OIL SEED,OLEAGINUS FRUIT	1	No Quantity							109			0
S3	2000	2000	2000	2	0	2	Export	752	Sweden	SWE	124	Canada	CAN								22	OIL SEED,OLEAGINUS FRUIT	1	No Quantity							437			0
S3	2000	2000	2000	2	0	2	Export	752	Sweden	SWE	203	Czechia	CZE								22	OIL SEED,OLEAGINUS FRUIT	1	No Quantity							28809			0
S3	2000	2000	2000	2	0	2	Export	752	Sweden	SWE	208	Denmark	DNK								22	OIL SEED,OLEAGINUS FRUIT	1	No Quantity							1193509			0
S3	2000	2000	2000	2	0	2	Export	752	Sweden	SWE	233	Estonia	EST								22	OIL SEED,OLEAGINUS FRUIT	1	No Quantity							15059			0
S3	2000	2000	2000	2	0	2	Export	752	Sweden	SWE	246	Finland	FIN								22	OIL SEED,OLEAGINUS FRUIT	1	No Quantity							1115812			0
S3	2000	2000	2000	2	0	2	Export	752	Sweden	SWE	276	Germany	DEU								22	OIL SEED,OLEAGINUS FRUIT	1	No Quantity							183113			0
S3	2000	2000	2000	2	0	2	Export	752	Sweden	SWE	352	Iceland	ISL								22	OIL SEED,OLEAGINUS FRUIT	1	No Quantity							1964			0
S3	2000	2000	2000	2	0	2	Export	752	Sweden	SWE	428	Latvia	LVA								22	OIL SEED,OLEAGINUS FRUIT	1	No Quantity							17788			0
S3	2000	2000	2000	2	0	2	Export	752	Sweden	SWE	440	Lithuania	LTU								22	OIL SEED,OLEAGINUS FRUIT	1	No Quantity							26081			0
S3	2000	2000	2000	2	0	2	Export	752	Sweden	SWE	528	Netherlands	NLD								22	OIL SEED,OLEAGINUS FRUIT	1	No Quantity							327			0
S3	2000	2000	2000	2	0	2	Export	752	Sweden	SWE	554	New Zealand	NZL								22	OIL SEED,OLEAGINUS FRUIT	1	No Quantity							109			0
S3	2000	2000	2000	2	0	2	Export	752	Sweden	SWE	579	Norway	NOR								22	OIL SEED,OLEAGINUS FRUIT	1	No Quantity							1185761			0
S3	2000	2000	2000	2	0	2	Export	752	Sweden	SWE	616	Poland	POL								22	OIL SEED,OLEAGINUS FRUIT	1	No Quantity							68858			0
S3	2000	2000	2000	2	0	2	Export	752	Sweden	SWE	643	Russian Federation	RUS								22	OIL SEED,OLEAGINUS FRUIT	1	No Quantity							4256			0
S3	2000	2000	2000	2	0	2	Export	752	Sweden	SWE	704	Viet Nam	VNM								22	OIL SEED,OLEAGINUS FRUIT	1	No Quantity							327			0
S3	2000	2000	2000	2	0	2	Export	752	Sweden	SWE	804	Ukraine	UKR								22	OIL SEED,OLEAGINUS FRUIT	1	No Quantity							10913			0
S3	2000	2000	2000	2	0	2	Export	752	Sweden	SWE	826	United Kingdom	GBR								22	OIL SEED,OLEAGINUS FRUIT	1	No Quantity							109			0
S3	2000	2000	2000	2	0	2	Export	752	Sweden	SWE	842	USA	USA								22	OIL SEED,OLEAGINUS FRUIT	1	No Quantity							2946			0
S3	2000	2000	2000	2	0	2	Export	757	Switzerland	CHE	0	World	WLD								22	OIL SEED,OLEAGINUS FRUIT	1	No Quantity							1063145			0
S3	2000	2000	2000	2	0	2	Export	757	Switzerland	CHE	32	Argentina	ARG								22	OIL SEED,OLEAGINUS FRUIT	1	No Quantity							105			0
S3	2000	2000	2000	2	0	2	Export	757	Switzerland	CHE	36	Australia	AUS								22	OIL SEED,OLEAGINUS FRUIT	1	No Quantity							430			0
S3	2000	2000	2000	2	0	2	Export	757	Switzerland	CHE	40	Austria	AUT								22	OIL SEED,OLEAGINUS FRUIT	1	No Quantity							62392			0
S3	2000	2000	2000	2	0	2	Export	757	Switzerland	CHE	56	Belgium	BEL								22	OIL SEED,OLEAGINUS FRUIT	1	No Quantity							56876			0
S3	2000	2000	2000	2	0	2	Export	757	Switzerland	CHE	124	Canada	CAN								22	OIL SEED,OLEAGINUS FRUIT	1	No Quantity							414			0
S3	2000	2000	2000	2	0	2	Export	757	Switzerland	CHE	144	Sri Lanka	LKA								22	OIL SEED,OLEAGINUS FRUIT	1	No Quantity							4			0
S3	2000	2000	2000	2	0	2	Export	757	Switzerland	CHE	156	China	CHN								22	OIL SEED,OLEAGINUS FRUIT	1	No Quantity							3436			0
S3	2000	2000	2000	2	0	2	Export	757	Switzerland	CHE	208	Denmark	DNK								22	OIL SEED,OLEAGINUS FRUIT	1	No Quantity							5425			0
S3	2000	2000	2000	2	0	2	Export	757	Switzerland	CHE	246	Finland	FIN								22	OIL SEED,OLEAGINUS FRUIT	1	No Quantity							156			0
S3	2000	2000	2000	2	0	2	Export	757	Switzerland	CHE	251	France	FRA								22	OIL SEED,OLEAGINUS FRUIT	1	No Quantity							117263			0
S3	2000	2000	2000	2	0	2	Export	757	Switzerland	CHE	276	Germany	DEU								22	OIL SEED,OLEAGINUS FRUIT	1	No Quantity							497312			0
S3	2000	2000	2000	2	0	2	Export	757	Switzerland	CHE	344	China, Hong Kong SAR	HKG								22	OIL SEED,OLEAGINUS FRUIT	1	No Quantity							599			0
S3	2000	2000	2000	2	0	2	Export	757	Switzerland	CHE	348	Hungary	HUN								22	OIL SEED,OLEAGINUS FRUIT	1	No Quantity							21934			0
S3	2000	2000	2000	2	0	2	Export	757	Switzerland	CHE	376	Israel	ISR								22	OIL SEED,OLEAGINUS FRUIT	1	No Quantity							47505			0
S3	2000	2000	2000	2	0	2	Export	757	Switzerland	CHE	381	Italy	ITA								22	OIL SEED,OLEAGINUS FRUIT	1	No Quantity							67916			0
S3	2000	2000	2000	2	0	2	Export	757	Switzerland	CHE	392	Japan	JPN								22	OIL SEED,OLEAGINUS FRUIT	1	No Quantity							6070			0
S3	2000	2000	2000	2	0	2	Export	757	Switzerland	CHE	410	Rep. of Korea	KOR								22	OIL SEED,OLEAGINUS FRUIT	1	No Quantity							20211			0
S3	2000	2000	2000	2	0	2	Export	757	Switzerland	CHE	442	Luxembourg	LUX								22	OIL SEED,OLEAGINUS FRUIT	1	No Quantity							4092			0
S3	2000	2000	2000	2	0	2	Export	757	Switzerland	CHE	490	Other Asia, nes									22	OIL SEED,OLEAGINUS FRUIT	1	No Quantity							1419			0
S3	2000	2000	2000	2	0	2	Export	757	Switzerland	CHE	528	Netherlands	NLD								22	OIL SEED,OLEAGINUS FRUIT	1	No Quantity							126769			0
S3	2000	2000	2000	2	0	2	Export	757	Switzerland	CHE	608	Philippines	PHL								22	OIL SEED,OLEAGINUS FRUIT	1	No Quantity							2314			0
S3	2000	2000	2000	2	0	2	Export	757	Switzerland	CHE	702	Singapore	SGP								22	OIL SEED,OLEAGINUS FRUIT	1	No Quantity							725			0
S3	2000	2000	2000	2	0	2	Export	757	Switzerland	CHE	703	Slovakia	SVK								22	OIL SEED,OLEAGINUS FRUIT	1	No Quantity							189			0
S3	2000	2000	2000	2	0	2	Export	757	Switzerland	CHE	752	Sweden	SWE								22	OIL SEED,OLEAGINUS FRUIT	1	No Quantity							1785			0
S3	2000	2000	2000	2	0	2	Export	757	Switzerland	CHE	764	Thailand	THA								22	OIL SEED,OLEAGINUS FRUIT	1	No Quantity							56			0
S3	2000	2000	2000	2	0	2	Export	757	Switzerland	CHE	826	United Kingdom	GBR								22	OIL SEED,OLEAGINUS FRUIT	1	No Quantity							4099			0
S3	2000	2000	2000	2	0	2	Export	757	Switzerland	CHE	842	USA	USA								22	OIL SEED,OLEAGINUS FRUIT	1	No Quantity							13466			0
S3	2000	2000	2000	2	0	2	Export	757	Switzerland	CHE	858	Uruguay	URY								22	OIL SEED,OLEAGINUS FRUIT	1	No Quantity							183			0
S3	2000	2000	2000	2	0	2	Export	752	Sweden	SWE	0	World	WLD								23	CRUDE RUBBER	1	No Quantity							13004308			0
S3	2000	2000	2000	2	0	2	Export	752	Sweden	SWE	40	Austria	AUT								23	CRUDE RUBBER	1	No Quantity							99850			0
S3	2000	2000	2000	2	0	2	Export	752	Sweden	SWE	56	Belgium	BEL								23	CRUDE RUBBER	1	No Quantity							8294			0
S3	2000	2000	2000	2	0	2	Export	752	Sweden	SWE	76	Brazil	BRA								23	CRUDE RUBBER	1	No Quantity							437			0
S3	2000	2000	2000	2	0	2	Export	752	Sweden	SWE	100	Bulgaria	BGR								23	CRUDE RUBBER	1	No Quantity							873			0
S3	2000	2000	2000	2	0	2	Export	752	Sweden	SWE	112	Belarus	BLR								23	CRUDE RUBBER	1	No Quantity							62311			0
S3	2000	2000	2000	2	0	2	Export	752	Sweden	SWE	124	Canada	CAN								23	CRUDE RUBBER	1	No Quantity							327			0
S3	2000	2000	2000	2	0	2	Export	752	Sweden	SWE	144	Sri Lanka	LKA								23	CRUDE RUBBER	1	No Quantity							76497			0
S3	2000	2000	2000	2	0	2	Export	752	Sweden	SWE	156	China	CHN								23	CRUDE RUBBER	1	No Quantity							3165			0
S3	2000	2000	2000	2	0	2	Export	752	Sweden	SWE	191	Croatia	HRV								23	CRUDE RUBBER	1	No Quantity							764			0
S3	2000	2000	2000	2	0	2	Export	752	Sweden	SWE	203	Czechia	CZE								23	CRUDE RUBBER	1	No Quantity							33174			0
S3	2000	2000	2000	2	0	2	Export	752	Sweden	SWE	208	Denmark	DNK								23	CRUDE RUBBER	1	No Quantity							2882450			0
S3	2000	2000	2000	2	0	2	Export	752	Sweden	SWE	233	Estonia	EST								23	CRUDE RUBBER	1	No Quantity							136953			0
S3	2000	2000	2000	2	0	2	Export	752	Sweden	SWE	246	Finland	FIN								23	CRUDE RUBBER	1	No Quantity							3864910			0
S3	2000	2000	2000	2	0	2	Export	752	Sweden	SWE	251	France	FRA								23	CRUDE RUBBER	1	No Quantity							2212090			0
S3	2000	2000	2000	2	0	2	Export	752	Sweden	SWE	276	Germany	DEU								23	CRUDE RUBBER	1	No Quantity							765518			0
S3	2000	2000	2000	2	0	2	Export	752	Sweden	SWE	344	China, Hong Kong SAR	HKG								23	CRUDE RUBBER	1	No Quantity							3929			0
S3	2000	2000	2000	2	0	2	Export	752	Sweden	SWE	348	Hungary	HUN								23	CRUDE RUBBER	1	No Quantity							8075			0
S3	2000	2000	2000	2	0	2	Export	752	Sweden	SWE	352	Iceland	ISL								23	CRUDE RUBBER	1	No Quantity							26081			0
S3	2000	2000	2000	2	0	2	Export	752	Sweden	SWE	372	Ireland	IRL								23	CRUDE RUBBER	1	No Quantity							4583			0
S3	2000	2000	2000	2	0	2	Export	752	Sweden	SWE	376	Israel	ISR								23	CRUDE RUBBER	1	No Quantity							1091			0
S3	2000	2000	2000	2	0	2	Export	752	Sweden	SWE	381	Italy	ITA								23	CRUDE RUBBER	1	No Quantity							44196			0
S3	2000	2000	2000	2	0	2	Export	752	Sweden	SWE	392	Japan	JPN								23	CRUDE RUBBER	1	No Quantity							15932			0
S3	2000	2000	2000	2	0	2	Export	752	Sweden	SWE	400	Jordan	JOR								23	CRUDE RUBBER	1	No Quantity							218			0
S3	2000	2000	2000	2	0	2	Export	752	Sweden	SWE	428	Latvia	LVA								23	CRUDE RUBBER	1	No Quantity							38631			0
S3	2000	2000	2000	2	0	2	Export	752	Sweden	SWE	440	Lithuania	LTU								23	CRUDE RUBBER	1	No Quantity							8403			0
S3	2000	2000	2000	2	0	2	Export	752	Sweden	SWE	458	Malaysia	MYS								23	CRUDE RUBBER	1	No Quantity							109			0
S3	2000	2000	2000	2	0	2	Export	752	Sweden	SWE	528	Netherlands	NLD								23	CRUDE RUBBER	1	No Quantity							118402			0
S3	2000	2000	2000	2	0	2	Export	752	Sweden	SWE	579	Norway	NOR								23	CRUDE RUBBER	1	No Quantity							1146258			0
S3	2000	2000	2000	2	0	2	Export	752	Sweden	SWE	586	Pakistan	PAK								23	CRUDE RUBBER	1	No Quantity							10913			0
S3	2000	2000	2000	2	0	2	Export	752	Sweden	SWE	616	Poland	POL								23	CRUDE RUBBER	1	No Quantity							126586			0
S3	2000	2000	2000	2	0	2	Export	752	Sweden	SWE	643	Russian Federation	RUS								23	CRUDE RUBBER	1	No Quantity							308390			0
S3	2000	2000	2000	2	0	2	Export	752	Sweden	SWE	705	Slovenia	SVN								23	CRUDE RUBBER	1	No Quantity							218			0
S3	2000	2000	2000	2	0	2	Export	752	Sweden	SWE	724	Spain	ESP								23	CRUDE RUBBER	1	No Quantity							1200			0
S3	2000	2000	2000	2	0	2	Export	752	Sweden	SWE	757	Switzerland	CHE								23	CRUDE RUBBER	1	No Quantity							8512			0
S3	2000	2000	2000	2	0	2	Export	752	Sweden	SWE	764	Thailand	THA								23	CRUDE RUBBER	1	No Quantity							437			0
S3	2000	2000	2000	2	0	2	Export	752	Sweden	SWE	784	United Arab Emirates	ARE								23	CRUDE RUBBER	1	No Quantity							1746			0
S3	2000	2000	2000	2	0	2	Export	752	Sweden	SWE	788	Tunisia	TUN								23	CRUDE RUBBER	1	No Quantity							655			0
S3	2000	2000	2000	2	0	2	Export	752	Sweden	SWE	826	United Kingdom	GBR								23	CRUDE RUBBER	1	No Quantity							100941			0
S3	2000	2000	2000	2	0	2	Export	752	Sweden	SWE	842	USA	USA								23	CRUDE RUBBER	1	No Quantity							881191			0
S3	2000	2000	2000	2	0	2	Export	757	Switzerland	CHE	0	World	WLD								23	CRUDE RUBBER	1	No Quantity							14667597			0
S3	2000	2000	2000	2	0	2	Export	757	Switzerland	CHE	32	Argentina	ARG								23	CRUDE RUBBER	1	No Quantity							628			0
S3	2000	2000	2000	2	0	2	Export	757	Switzerland	CHE	36	Australia	AUS								23	CRUDE RUBBER	1	No Quantity							50647			0
S3	2000	2000	2000	2	0	2	Export	757	Switzerland	CHE	40	Austria	AUT								23	CRUDE RUBBER	1	No Quantity							803171			0
S3	2000	2000	2000	2	0	2	Export	757	Switzerland	CHE	56	Belgium	BEL								23	CRUDE RUBBER	1	No Quantity							1266333			0
S3	2000	2000	2000	2	0	2	Export	757	Switzerland	CHE	76	Brazil	BRA								23	CRUDE RUBBER	1	No Quantity							41576			0
S3	2000	2000	2000	2	0	2	Export	757	Switzerland	CHE	100	Bulgaria	BGR								23	CRUDE RUBBER	1	No Quantity							6286			0
S3	2000	2000	2000	2	0	2	Export	757	Switzerland	CHE	124	Canada	CAN								23	CRUDE RUBBER	1	No Quantity							11943			0
S3	2000	2000	2000	2	0	2	Export	757	Switzerland	CHE	152	Chile	CHL								23	CRUDE RUBBER	1	No Quantity							56520			0
S3	2000	2000	2000	2	0	2	Export	757	Switzerland	CHE	156	China	CHN								23	CRUDE RUBBER	1	No Quantity							65465			0
S3	2000	2000	2000	2	0	2	Export	757	Switzerland	CHE	191	Croatia	HRV								23	CRUDE RUBBER	1	No Quantity							25652			0
S3	2000	2000	2000	2	0	2	Export	757	Switzerland	CHE	192	Cuba	CUB								23	CRUDE RUBBER	1	No Quantity							188			0
S3	2000	2000	2000	2	0	2	Export	757	Switzerland	CHE	196	Cyprus	CYP								23	CRUDE RUBBER	1	No Quantity							31633			0
S3	2000	2000	2000	2	0	2	Export	757	Switzerland	CHE	203	Czechia	CZE								23	CRUDE RUBBER	1	No Quantity							328918			0
S3	2000	2000	2000	2	0	2	Export	757	Switzerland	CHE	208	Denmark	DNK								23	CRUDE RUBBER	1	No Quantity							92302			0
S3	2000	2000	2000	2	0	2	Export	757	Switzerland	CHE	233	Estonia	EST								23	CRUDE RUBBER	1	No Quantity							14566			0
S3	2000	2000	2000	2	0	2	Export	757	Switzerland	CHE	246	Finland	FIN								23	CRUDE RUBBER	1	No Quantity							84343			0
[truncated: 12,040 more rows]
