# Supplementary material for: Core-periphery structure in sectoral international trade networks: A new approach to an old theory
Source: PLoS One. 2020 Apr 2;15(4):e0229547. doi: 10.1371/journal.pone.0229547 (PMC7117750; doi:10.1371/journal.pone.0229547)
Supplement: S7 File — (ZIP) [file pone.0229547.s007.zip › S7_File/RawData 2000/comtrade (7).csv]

Classification	Year	Period	Period Desc.	Aggregate Level	Is Leaf Code	Trade Flow Code	Trade Flow	Reporter Code	Reporter	Reporter ISO	Partner Code	Partner	Partner ISO	2nd Partner Code	2nd Partner	2nd Partner ISO	Customs Proc. Code	Customs	Mode of Transport Code	Mode of Transport	Commodity Code	Commodity	Qty Unit Code	Qty Unit	Qty	Alt Qty Unit Code	Alt Qty Unit	Alt Qty	Netweight (kg)	Gross weight (kg)	Trade Value (US$)	CIF Trade Value (US$)	FOB Trade Value (US$)	Flag
S3	2000	2000	2000	2	0	2	Export	68	Bolivia (Plurinational State of)	BOL	0	World	WLD								00	LIVE ANIMALS	1	No Quantity							239342			0
S3	2000	2000	2000	2	0	2	Export	68	Bolivia (Plurinational State of)	BOL	0	World	WLD								02	DAIRY PRODUCTS,BIRD EGGS	1	No Quantity							5562509			0
S3	2000	2000	2000	2	0	2	Export	68	Bolivia (Plurinational State of)	BOL	0	World	WLD								04	CEREALS,CEREAL PREPRTNS.	1	No Quantity							4695508			0
S3	2000	2000	2000	2	0	2	Export	68	Bolivia (Plurinational State of)	BOL	0	World	WLD								05	VEGETABLES AND FRUIT	1	No Quantity							43151972			0
S3	2000	2000	2000	2	0	2	Export	68	Bolivia (Plurinational State of)	BOL	0	World	WLD								07	COFFEE,TEA,COCOA,SPICES	1	No Quantity							11589219			0
S3	2000	2000	2000	2	0	2	Export	68	Bolivia (Plurinational State of)	BOL	0	World	WLD								01	MEAT, MEAT PREPARATIONS	1	No Quantity							952854			0
S3	2000	2000	2000	2	0	2	Export	68	Bolivia (Plurinational State of)	BOL	0	World	WLD								03	FISH,CRUSTACEANS,MOLLUSC	1	No Quantity							24197			0
S3	2000	2000	2000	2	0	2	Export	68	Bolivia (Plurinational State of)	BOL	0	World	WLD								06	SUGAR,SUGR.PREPTNS,HONEY	1	No Quantity							7335633			0
S3	2000	2000	2000	2	0	2	Export	68	Bolivia (Plurinational State of)	BOL	0	World	WLD								08	ANIMAL FEED STUFF	1	No Quantity							147841015			0
S3	2000	2000	2000	2	0	2	Export	68	Bolivia (Plurinational State of)	BOL	0	World	WLD								09	MISC.EDIBLE PRODUCTS ETC	1	No Quantity							24685289			0
S3	2000	2000	2000	2	0	2	Export	68	Bolivia (Plurinational State of)	BOL	0	World	WLD								11	BEVERAGES	1	No Quantity							2602197			0
S3	2000	2000	2000	2	0	2	Export	68	Bolivia (Plurinational State of)	BOL	0	World	WLD								21	HIDES,SKINS,FURSKINS,RAW	1	No Quantity							967805			0
S3	2000	2000	2000	2	0	2	Export	68	Bolivia (Plurinational State of)	BOL	0	World	WLD								22	OIL SEED,OLEAGINUS FRUIT	1	No Quantity							87287774			0
S3	2000	2000	2000	2	0	2	Export	68	Bolivia (Plurinational State of)	BOL	0	World	WLD								24	CORK AND WOOD	1	No Quantity							27952931			0
S3	2000	2000	2000	2	0	2	Export	68	Bolivia (Plurinational State of)	BOL	0	World	WLD								12	TOBACCO,TOBACCO MANUFACT	1	No Quantity							1748078			0
S3	2000	2000	2000	2	0	2	Export	68	Bolivia (Plurinational State of)	BOL	0	World	WLD								25	PULP AND WASTE PAPER	1	No Quantity							1018839			0
S3	2000	2000	2000	2	0	2	Export	68	Bolivia (Plurinational State of)	BOL	0	World	WLD								26	TEXTILE FIBRES	1	No Quantity							11375465			0
S3	2000	2000	2000	2	0	2	Export	68	Bolivia (Plurinational State of)	BOL	0	World	WLD								27	CRUDE FERTILIZER,MINERAL	1	No Quantity							5746145			0
S3	2000	2000	2000	2	0	2	Export	68	Bolivia (Plurinational State of)	BOL	0	World	WLD								28	METALLIFEROUS ORE,SCRAP	1	No Quantity							255068047			0
S3	2000	2000	2000	2	0	2	Export	68	Bolivia (Plurinational State of)	BOL	0	World	WLD								29	CRUDE ANIMAL,VEG.MATERL.	1	No Quantity							1800958			0
S3	2000	2000	2000	2	0	2	Export	68	Bolivia (Plurinational State of)	BOL	0	World	WLD								33	PETROLEUM,PETROL.PRODUCT	1	No Quantity							50404311			0
S3	2000	2000	2000	2	0	2	Export	68	Bolivia (Plurinational State of)	BOL	0	World	WLD								34	GAS,NATURAL,MANUFACTURED	1	No Quantity							127154481			0
S3	2000	2000	2000	2	0	2	Export	68	Bolivia (Plurinational State of)	BOL	0	World	WLD								42	FIXED VEG. FATS AND OILS	1	No Quantity							76340731			0
S3	2000	2000	2000	2	0	2	Export	68	Bolivia (Plurinational State of)	BOL	0	World	WLD								51	ORGANIC CHEMICALS	1	No Quantity							4023464			0
S3	2000	2000	2000	2	0	2	Export	68	Bolivia (Plurinational State of)	BOL	0	World	WLD								52	INORGANIC CHEMICALS	1	No Quantity							3944984			0
S3	2000	2000	2000	2	0	2	Export	68	Bolivia (Plurinational State of)	BOL	0	World	WLD								32	COAL, COKE, BRIQUETTES	1	No Quantity							25908			0
S3	2000	2000	2000	2	0	2	Export	68	Bolivia (Plurinational State of)	BOL	0	World	WLD								35	ELECTRIC CURRENT	1	No Quantity							45636			0
S3	2000	2000	2000	2	0	2	Export	68	Bolivia (Plurinational State of)	BOL	0	World	WLD								53	DYES,COLOURING MATERIALS	1	No Quantity							734138			0
S3	2000	2000	2000	2	0	2	Export	68	Bolivia (Plurinational State of)	BOL	0	World	WLD								54	MEDICINAL,PHARM.PRODUCTS	1	No Quantity							1254254			0
S3	2000	2000	2000	2	0	2	Export	68	Bolivia (Plurinational State of)	BOL	0	World	WLD								55	ESSENTL.OILS,PERFUME,ETC	1	No Quantity							1029434			0
S3	2000	2000	2000	2	0	2	Export	68	Bolivia (Plurinational State of)	BOL	0	World	WLD								57	PLASTICS IN PRIMARY FORM	1	No Quantity							94217			0
S3	2000	2000	2000	2	0	2	Export	68	Bolivia (Plurinational State of)	BOL	0	World	WLD								58	PLASTIC,NON-PRIMARY FORM	1	No Quantity							132574			0
S3	2000	2000	2000	2	0	2	Export	68	Bolivia (Plurinational State of)	BOL	0	World	WLD								61	LEATHER, LEATHER GOODS	1	No Quantity							20291170			0
S3	2000	2000	2000	2	0	2	Export	68	Bolivia (Plurinational State of)	BOL	0	World	WLD								63	CORK, WOOD MANUFACTURES	1	No Quantity							29851330			0
S3	2000	2000	2000	2	0	2	Export	68	Bolivia (Plurinational State of)	BOL	0	World	WLD								59	CHEMICAL MATERIALS NES	1	No Quantity							660175			0
S3	2000	2000	2000	2	0	2	Export	68	Bolivia (Plurinational State of)	BOL	0	World	WLD								62	RUBBER MANUFACTURES, NES	1	No Quantity							18293			0
S3	2000	2000	2000	2	0	2	Export	68	Bolivia (Plurinational State of)	BOL	0	World	WLD								64	PAPER,PAPERBOARD,ETC.	1	No Quantity							493099			0
S3	2000	2000	2000	2	0	2	Export	68	Bolivia (Plurinational State of)	BOL	0	World	WLD								65	TEXTILE YARN,FABRIC,ETC.	1	No Quantity							15735761			0
S3	2000	2000	2000	2	0	2	Export	68	Bolivia (Plurinational State of)	BOL	0	World	WLD								66	NON-METAL.MINERAL MANFCT	1	No Quantity							3733740			0
S3	2000	2000	2000	2	0	2	Export	68	Bolivia (Plurinational State of)	BOL	0	World	WLD								68	NON-FERROUS METALS	1	No Quantity							75715490			0
S3	2000	2000	2000	2	0	2	Export	68	Bolivia (Plurinational State of)	BOL	0	World	WLD								69	METALS MANUFACTURES,NES	1	No Quantity							3526089			0
S3	2000	2000	2000	2	0	2	Export	68	Bolivia (Plurinational State of)	BOL	0	World	WLD								72	SPECIAL.INDUST.MACHINERY	1	No Quantity							22249344			0
S3	2000	2000	2000	2	0	2	Export	68	Bolivia (Plurinational State of)	BOL	0	World	WLD								71	POWER GENERATNG.MACHINES	1	No Quantity							2800230			0
S3	2000	2000	2000	2	0	2	Export	68	Bolivia (Plurinational State of)	BOL	0	World	WLD								67	IRON AND STEEL	1	No Quantity							1250981			0
S3	2000	2000	2000	2	0	2	Export	68	Bolivia (Plurinational State of)	BOL	0	World	WLD								73	METALWORKING MACHINERY	1	No Quantity							431118			0
S3	2000	2000	2000	2	0	2	Export	68	Bolivia (Plurinational State of)	BOL	0	World	WLD								74	GENERAL INDUSTL.MACH.NES	1	No Quantity							9889950			0
S3	2000	2000	2000	2	0	2	Export	68	Bolivia (Plurinational State of)	BOL	0	World	WLD								75	OFFICE MACHINES,ADP MACH	1	No Quantity							419931			0
S3	2000	2000	2000	2	0	2	Export	68	Bolivia (Plurinational State of)	BOL	0	World	WLD								76	TELECOMM.SOUND EQUIP ETC	1	No Quantity							2300000			0
S3	2000	2000	2000	2	0	2	Export	68	Bolivia (Plurinational State of)	BOL	0	World	WLD								77	ELEC MCH APPAR,PARTS,NES	1	No Quantity							1138344			0
S3	2000	2000	2000	2	0	2	Export	68	Bolivia (Plurinational State of)	BOL	0	World	WLD								78	ROAD VEHICLES	1	No Quantity							9547835			0
S3	2000	2000	2000	2	0	2	Export	68	Bolivia (Plurinational State of)	BOL	0	World	WLD								82	FURNITURE,BEDDING,ETC.	1	No Quantity							17533956			0
S3	2000	2000	2000	2	0	2	Export	68	Bolivia (Plurinational State of)	BOL	0	World	WLD								84	CLOTHING AND ACCESSORIES	1	No Quantity							30048409			0
S3	2000	2000	2000	2	0	2	Export	68	Bolivia (Plurinational State of)	BOL	0	World	WLD								83	TRAVEL GOODS,HANDBGS ETC	1	No Quantity							1179076			0
S3	2000	2000	2000	2	0	2	Export	68	Bolivia (Plurinational State of)	BOL	0	World	WLD								85	FOOTWEAR	1	No Quantity							532852			0
S3	2000	2000	2000	2	0	2	Export	68	Bolivia (Plurinational State of)	BOL	0	World	WLD								87	SCIENTIFIC EQUIPMENT NES	1	No Quantity							9614533			0
S3	2000	2000	2000	2	0	2	Export	68	Bolivia (Plurinational State of)	BOL	0	World	WLD								79	OTHR.TRANSPORT EQUIPMENT	1	No Quantity							145317753			0
S3	2000	2000	2000	2	0	2	Export	68	Bolivia (Plurinational State of)	BOL	0	World	WLD								88	PHOTO.APPARAT.NES;CLOCKS	1	No Quantity							284491			0
S3	2000	2000	2000	2	0	2	Export	68	Bolivia (Plurinational State of)	BOL	0	World	WLD								89	MISC MANUFCTRD GOODS NES	1	No Quantity							54608785			0
S3	2000	2000	2000	2	0	2	Export	68	Bolivia (Plurinational State of)	BOL	0	World	WLD								93	SPEC.TRANSACT.NOT CLASSD	1	No Quantity							2576410			0
S3	2000	2000	2000	2	0	2	Export	68	Bolivia (Plurinational State of)	BOL	0	World	WLD								81	PREFAB BUILDGS,FTTNG ETC	1	No Quantity							279121			0
S3	2000	2000	2000	2	0	2	Export	68	Bolivia (Plurinational State of)	BOL	0	World	WLD								97	GOLD,NONMONTRY EXCL ORES	1	No Quantity							87815858			0
S3	2000	2000	2000	2	0	2	Export	68	Bolivia (Plurinational State of)	BOL	0	World	WLD								43	ANIMAL,VEG.FATS,OILS,NES	1	No Quantity							40			0
S3	2000	2000	2000	2	0	2	Export	68	Bolivia (Plurinational State of)	BOL	32	Argentina	ARG								81	PREFAB BUILDGS,FTTNG ETC	1	No Quantity							268171			0
S3	2000	2000	2000	2	0	2	Export	68	Bolivia (Plurinational State of)	BOL	32	Argentina	ARG								93	SPEC.TRANSACT.NOT CLASSD	1	No Quantity							220922			0
S3	2000	2000	2000	2	0	2	Export	68	Bolivia (Plurinational State of)	BOL	32	Argentina	ARG								89	MISC MANUFCTRD GOODS NES	1	No Quantity							350091			0
S3	2000	2000	2000	2	0	2	Export	68	Bolivia (Plurinational State of)	BOL	32	Argentina	ARG								79	OTHR.TRANSPORT EQUIPMENT	1	No Quantity							152600			0
S3	2000	2000	2000	2	0	2	Export	68	Bolivia (Plurinational State of)	BOL	32	Argentina	ARG								87	SCIENTIFIC EQUIPMENT NES	1	No Quantity							2512711			0
S3	2000	2000	2000	2	0	2	Export	68	Bolivia (Plurinational State of)	BOL	32	Argentina	ARG								83	TRAVEL GOODS,HANDBGS ETC	1	No Quantity							24464			0
S3	2000	2000	2000	2	0	2	Export	68	Bolivia (Plurinational State of)	BOL	32	Argentina	ARG								84	CLOTHING AND ACCESSORIES	1	No Quantity							1197399			0
S3	2000	2000	2000	2	0	2	Export	68	Bolivia (Plurinational State of)	BOL	32	Argentina	ARG								82	FURNITURE,BEDDING,ETC.	1	No Quantity							976428			0
S3	2000	2000	2000	2	0	2	Export	68	Bolivia (Plurinational State of)	BOL	32	Argentina	ARG								78	ROAD VEHICLES	1	No Quantity							5963804			0
S3	2000	2000	2000	2	0	2	Export	68	Bolivia (Plurinational State of)	BOL	32	Argentina	ARG								77	ELEC MCH APPAR,PARTS,NES	1	No Quantity							532881			0
S3	2000	2000	2000	2	0	2	Export	68	Bolivia (Plurinational State of)	BOL	32	Argentina	ARG								76	TELECOMM.SOUND EQUIP ETC	1	No Quantity							16138			0
S3	2000	2000	2000	2	0	2	Export	68	Bolivia (Plurinational State of)	BOL	32	Argentina	ARG								75	OFFICE MACHINES,ADP MACH	1	No Quantity							89551			0
S3	2000	2000	2000	2	0	2	Export	68	Bolivia (Plurinational State of)	BOL	32	Argentina	ARG								74	GENERAL INDUSTL.MACH.NES	1	No Quantity							4704215			0
S3	2000	2000	2000	2	0	2	Export	68	Bolivia (Plurinational State of)	BOL	32	Argentina	ARG								73	METALWORKING MACHINERY	1	No Quantity							158000			0
S3	2000	2000	2000	2	0	2	Export	68	Bolivia (Plurinational State of)	BOL	32	Argentina	ARG								67	IRON AND STEEL	1	No Quantity							490209			0
S3	2000	2000	2000	2	0	2	Export	68	Bolivia (Plurinational State of)	BOL	32	Argentina	ARG								71	POWER GENERATNG.MACHINES	1	No Quantity							824190			0
S3	2000	2000	2000	2	0	2	Export	68	Bolivia (Plurinational State of)	BOL	32	Argentina	ARG								72	SPECIAL.INDUST.MACHINERY	1	No Quantity							7890899			0
S3	2000	2000	2000	2	0	2	Export	68	Bolivia (Plurinational State of)	BOL	32	Argentina	ARG								69	METALS MANUFACTURES,NES	1	No Quantity							820461			0
S3	2000	2000	2000	2	0	2	Export	68	Bolivia (Plurinational State of)	BOL	32	Argentina	ARG								68	NON-FERROUS METALS	1	No Quantity							335004			0
S3	2000	2000	2000	2	0	2	Export	68	Bolivia (Plurinational State of)	BOL	32	Argentina	ARG								66	NON-METAL.MINERAL MANFCT	1	No Quantity							32050			0
S3	2000	2000	2000	2	0	2	Export	68	Bolivia (Plurinational State of)	BOL	32	Argentina	ARG								65	TEXTILE YARN,FABRIC,ETC.	1	No Quantity							401408			0
S3	2000	2000	2000	2	0	2	Export	68	Bolivia (Plurinational State of)	BOL	32	Argentina	ARG								64	PAPER,PAPERBOARD,ETC.	1	No Quantity							3980			0
S3	2000	2000	2000	2	0	2	Export	68	Bolivia (Plurinational State of)	BOL	32	Argentina	ARG								62	RUBBER MANUFACTURES, NES	1	No Quantity							5184			0
S3	2000	2000	2000	2	0	2	Export	68	Bolivia (Plurinational State of)	BOL	32	Argentina	ARG								59	CHEMICAL MATERIALS NES	1	No Quantity							185439			0
S3	2000	2000	2000	2	0	2	Export	68	Bolivia (Plurinational State of)	BOL	32	Argentina	ARG								63	CORK, WOOD MANUFACTURES	1	No Quantity							1067305			0
S3	2000	2000	2000	2	0	2	Export	68	Bolivia (Plurinational State of)	BOL	32	Argentina	ARG								61	LEATHER, LEATHER GOODS	1	No Quantity							20153			0
S3	2000	2000	2000	2	0	2	Export	68	Bolivia (Plurinational State of)	BOL	32	Argentina	ARG								57	PLASTICS IN PRIMARY FORM	1	No Quantity							62175			0
S3	2000	2000	2000	2	0	2	Export	68	Bolivia (Plurinational State of)	BOL	32	Argentina	ARG								55	ESSENTL.OILS,PERFUME,ETC	1	No Quantity							1721			0
S3	2000	2000	2000	2	0	2	Export	68	Bolivia (Plurinational State of)	BOL	32	Argentina	ARG								54	MEDICINAL,PHARM.PRODUCTS	1	No Quantity							22000			0
S3	2000	2000	2000	2	0	2	Export	68	Bolivia (Plurinational State of)	BOL	32	Argentina	ARG								53	DYES,COLOURING MATERIALS	1	No Quantity							724			0
S3	2000	2000	2000	2	0	2	Export	68	Bolivia (Plurinational State of)	BOL	32	Argentina	ARG								32	COAL, COKE, BRIQUETTES	1	No Quantity							24863			0
S3	2000	2000	2000	2	0	2	Export	68	Bolivia (Plurinational State of)	BOL	32	Argentina	ARG								52	INORGANIC CHEMICALS	1	No Quantity							25490			0
S3	2000	2000	2000	2	0	2	Export	68	Bolivia (Plurinational State of)	BOL	32	Argentina	ARG								51	ORGANIC CHEMICALS	1	No Quantity							1019722			0
S3	2000	2000	2000	2	0	2	Export	68	Bolivia (Plurinational State of)	BOL	32	Argentina	ARG								42	FIXED VEG. FATS AND OILS	1	No Quantity							5502690			0
S3	2000	2000	2000	2	0	2	Export	68	Bolivia (Plurinational State of)	BOL	32	Argentina	ARG								34	GAS,NATURAL,MANUFACTURED	1	No Quantity							757875			0
S3	2000	2000	2000	2	0	2	Export	68	Bolivia (Plurinational State of)	BOL	32	Argentina	ARG								33	PETROLEUM,PETROL.PRODUCT	1	No Quantity							5190965			0
S3	2000	2000	2000	2	0	2	Export	68	Bolivia (Plurinational State of)	BOL	32	Argentina	ARG								29	CRUDE ANIMAL,VEG.MATERL.	1	No Quantity							95551			0
S3	2000	2000	2000	2	0	2	Export	68	Bolivia (Plurinational State of)	BOL	32	Argentina	ARG								28	METALLIFEROUS ORE,SCRAP	1	No Quantity							1339547			0
S3	2000	2000	2000	2	0	2	Export	68	Bolivia (Plurinational State of)	BOL	32	Argentina	ARG								27	CRUDE FERTILIZER,MINERAL	1	No Quantity							225480			0
S3	2000	2000	2000	2	0	2	Export	68	Bolivia (Plurinational State of)	BOL	32	Argentina	ARG								26	TEXTILE FIBRES	1	No Quantity							6600			0
S3	2000	2000	2000	2	0	2	Export	68	Bolivia (Plurinational State of)	BOL	32	Argentina	ARG								25	PULP AND WASTE PAPER	1	No Quantity							2444			0
S3	2000	2000	2000	2	0	2	Export	68	Bolivia (Plurinational State of)	BOL	32	Argentina	ARG								24	CORK AND WOOD	1	No Quantity							5955284			0
S3	2000	2000	2000	2	0	2	Export	68	Bolivia (Plurinational State of)	BOL	32	Argentina	ARG								22	OIL SEED,OLEAGINUS FRUIT	1	No Quantity							176731			0
S3	2000	2000	2000	2	0	2	Export	68	Bolivia (Plurinational State of)	BOL	32	Argentina	ARG								11	BEVERAGES	1	No Quantity							124626			0
S3	2000	2000	2000	2	0	2	Export	68	Bolivia (Plurinational State of)	BOL	32	Argentina	ARG								07	COFFEE,TEA,COCOA,SPICES	1	No Quantity							11348			0
S3	2000	2000	2000	2	0	2	Export	68	Bolivia (Plurinational State of)	BOL	32	Argentina	ARG								05	VEGETABLES AND FRUIT	1	No Quantity							3922536			0
S3	2000	2000	2000	2	0	2	Export	68	Bolivia (Plurinational State of)	BOL	32	Argentina	ARG								04	CEREALS,CEREAL PREPRTNS.	1	No Quantity							82182			0
S3	2000	2000	2000	2	0	2	Export	68	Bolivia (Plurinational State of)	BOL	36	Australia	AUS								05	VEGETABLES AND FRUIT	1	No Quantity							631025			0
S3	2000	2000	2000	2	0	2	Export	68	Bolivia (Plurinational State of)	BOL	36	Australia	AUS								08	ANIMAL FEED STUFF	1	No Quantity							255000			0
S3	2000	2000	2000	2	0	2	Export	68	Bolivia (Plurinational State of)	BOL	36	Australia	AUS								27	CRUDE FERTILIZER,MINERAL	1	No Quantity							4500			0
S3	2000	2000	2000	2	0	2	Export	68	Bolivia (Plurinational State of)	BOL	36	Australia	AUS								52	INORGANIC CHEMICALS	1	No Quantity							446745			0
S3	2000	2000	2000	2	0	2	Export	68	Bolivia (Plurinational State of)	BOL	36	Australia	AUS								63	CORK, WOOD MANUFACTURES	1	No Quantity							1102			0
S3	2000	2000	2000	2	0	2	Export	68	Bolivia (Plurinational State of)	BOL	36	Australia	AUS								64	PAPER,PAPERBOARD,ETC.	1	No Quantity							3000			0
S3	2000	2000	2000	2	0	2	Export	68	Bolivia (Plurinational State of)	BOL	36	Australia	AUS								66	NON-METAL.MINERAL MANFCT	1	No Quantity							298			0
S3	2000	2000	2000	2	0	2	Export	68	Bolivia (Plurinational State of)	BOL	36	Australia	AUS								84	CLOTHING AND ACCESSORIES	1	No Quantity							99834			0
S3	2000	2000	2000	2	0	2	Export	68	Bolivia (Plurinational State of)	BOL	36	Australia	AUS								83	TRAVEL GOODS,HANDBGS ETC	1	No Quantity							4230			0
S3	2000	2000	2000	2	0	2	Export	68	Bolivia (Plurinational State of)	BOL	36	Australia	AUS								89	MISC MANUFCTRD GOODS NES	1	No Quantity							22107			0
S3	2000	2000	2000	2	0	2	Export	68	Bolivia (Plurinational State of)	BOL	36	Australia	AUS								93	SPEC.TRANSACT.NOT CLASSD	1	No Quantity							10000			0
S3	2000	2000	2000	2	0	2	Export	68	Bolivia (Plurinational State of)	BOL	40	Austria	AUT								93	SPEC.TRANSACT.NOT CLASSD	1	No Quantity							3000			0
S3	2000	2000	2000	2	0	2	Export	68	Bolivia (Plurinational State of)	BOL	40	Austria	AUT								89	MISC MANUFCTRD GOODS NES	1	No Quantity							13			0
S3	2000	2000	2000	2	0	2	Export	68	Bolivia (Plurinational State of)	BOL	40	Austria	AUT								83	TRAVEL GOODS,HANDBGS ETC	1	No Quantity							28			0
S3	2000	2000	2000	2	0	2	Export	68	Bolivia (Plurinational State of)	BOL	40	Austria	AUT								84	CLOTHING AND ACCESSORIES	1	No Quantity							116563			0
S3	2000	2000	2000	2	0	2	Export	68	Bolivia (Plurinational State of)	BOL	40	Austria	AUT								66	NON-METAL.MINERAL MANFCT	1	No Quantity							8396			0
S3	2000	2000	2000	2	0	2	Export	68	Bolivia (Plurinational State of)	BOL	40	Austria	AUT								27	CRUDE FERTILIZER,MINERAL	1	No Quantity							11891			0
S3	2000	2000	2000	2	0	2	Export	68	Bolivia (Plurinational State of)	BOL	40	Austria	AUT								28	METALLIFEROUS ORE,SCRAP	1	No Quantity							349709			0
S3	2000	2000	2000	2	0	2	Export	68	Bolivia (Plurinational State of)	BOL	44	Bahamas	BHS								27	CRUDE FERTILIZER,MINERAL	1	No Quantity							690			0
S3	2000	2000	2000	2	0	2	Export	68	Bolivia (Plurinational State of)	BOL	44	Bahamas	BHS								05	VEGETABLES AND FRUIT	1	No Quantity							46			0
S3	2000	2000	2000	2	0	2	Export	68	Bolivia (Plurinational State of)	BOL	44	Bahamas	BHS								69	METALS MANUFACTURES,NES	1	No Quantity							18296			0
S3	2000	2000	2000	2	0	2	Export	68	Bolivia (Plurinational State of)	BOL	44	Bahamas	BHS								63	CORK, WOOD MANUFACTURES	1	No Quantity							29892			0
S3	2000	2000	2000	2	0	2	Export	68	Bolivia (Plurinational State of)	BOL	52	Barbados	BRB								24	CORK AND WOOD	1	No Quantity							28749			0
S3	2000	2000	2000	2	0	2	Export	68	Bolivia (Plurinational State of)	BOL	56	Belgium	BEL								05	VEGETABLES AND FRUIT	1	No Quantity							208032			0
S3	2000	2000	2000	2	0	2	Export	68	Bolivia (Plurinational State of)	BOL	56	Belgium	BEL								07	COFFEE,TEA,COCOA,SPICES	1	No Quantity							228946			0
S3	2000	2000	2000	2	0	2	Export	68	Bolivia (Plurinational State of)	BOL	56	Belgium	BEL								28	METALLIFEROUS ORE,SCRAP	1	No Quantity							40919595			0
S3	2000	2000	2000	2	0	2	Export	68	Bolivia (Plurinational State of)	BOL	56	Belgium	BEL								62	RUBBER MANUFACTURES, NES	1	No Quantity							1090			0
S3	2000	2000	2000	2	0	2	Export	68	Bolivia (Plurinational State of)	BOL	56	Belgium	BEL								65	TEXTILE YARN,FABRIC,ETC.	1	No Quantity							35756			0
S3	2000	2000	2000	2	0	2	Export	68	Bolivia (Plurinational State of)	BOL	56	Belgium	BEL								69	METALS MANUFACTURES,NES	1	No Quantity							7519			0
S3	2000	2000	2000	2	0	2	Export	68	Bolivia (Plurinational State of)	BOL	56	Belgium	BEL								66	NON-METAL.MINERAL MANFCT	1	No Quantity							23318			0
S3	2000	2000	2000	2	0	2	Export	68	Bolivia (Plurinational State of)	BOL	56	Belgium	BEL								71	POWER GENERATNG.MACHINES	1	No Quantity							29552			0
S3	2000	2000	2000	2	0	2	Export	68	Bolivia (Plurinational State of)	BOL	56	Belgium	BEL								74	GENERAL INDUSTL.MACH.NES	1	No Quantity							12190			0
S3	2000	2000	2000	2	0	2	Export	68	Bolivia (Plurinational State of)	BOL	56	Belgium	BEL								84	CLOTHING AND ACCESSORIES	1	No Quantity							33156			0
S3	2000	2000	2000	2	0	2	Export	68	Bolivia (Plurinational State of)	BOL	56	Belgium	BEL								77	ELEC MCH APPAR,PARTS,NES	1	No Quantity							3271			0
S3	2000	2000	2000	2	0	2	Export	68	Bolivia (Plurinational State of)	BOL	56	Belgium	BEL								78	ROAD VEHICLES	1	No Quantity							41771			0
S3	2000	2000	2000	2	0	2	Export	68	Bolivia (Plurinational State of)	BOL	56	Belgium	BEL								89	MISC MANUFCTRD GOODS NES	1	No Quantity							401			0
S3	2000	2000	2000	2	0	2	Export	68	Bolivia (Plurinational State of)	BOL	56	Belgium	BEL								87	SCIENTIFIC EQUIPMENT NES	1	No Quantity							1835			0
S3	2000	2000	2000	2	0	2	Export	68	Bolivia (Plurinational State of)	BOL	56	Belgium	BEL								93	SPEC.TRANSACT.NOT CLASSD	1	No Quantity							44400			0
S3	2000	2000	2000	2	0	2	Export	68	Bolivia (Plurinational State of)	BOL	76	Brazil	BRA								93	SPEC.TRANSACT.NOT CLASSD	1	No Quantity							219299			0
S3	2000	2000	2000	2	0	2	Export	68	Bolivia (Plurinational State of)	BOL	76	Brazil	BRA								87	SCIENTIFIC EQUIPMENT NES	1	No Quantity							1472116			0
S3	2000	2000	2000	2	0	2	Export	68	Bolivia (Plurinational State of)	BOL	76	Brazil	BRA								79	OTHR.TRANSPORT EQUIPMENT	1	No Quantity							1851000			0
S3	2000	2000	2000	2	0	2	Export	68	Bolivia (Plurinational State of)	BOL	76	Brazil	BRA								89	MISC MANUFCTRD GOODS NES	1	No Quantity							379108			0
S3	2000	2000	2000	2	0	2	Export	68	Bolivia (Plurinational State of)	BOL	76	Brazil	BRA								78	ROAD VEHICLES	1	No Quantity							68910			0
S3	2000	2000	2000	2	0	2	Export	68	Bolivia (Plurinational State of)	BOL	76	Brazil	BRA								82	FURNITURE,BEDDING,ETC.	1	No Quantity							800			0
S3	2000	2000	2000	2	0	2	Export	68	Bolivia (Plurinational State of)	BOL	76	Brazil	BRA								77	ELEC MCH APPAR,PARTS,NES	1	No Quantity							31127			0
S3	2000	2000	2000	2	0	2	Export	68	Bolivia (Plurinational State of)	BOL	76	Brazil	BRA								76	TELECOMM.SOUND EQUIP ETC	1	No Quantity							38654			0
S3	2000	2000	2000	2	0	2	Export	68	Bolivia (Plurinational State of)	BOL	76	Brazil	BRA								84	CLOTHING AND ACCESSORIES	1	No Quantity							879352			0
S3	2000	2000	2000	2	0	2	Export	68	Bolivia (Plurinational State of)	BOL	76	Brazil	BRA								83	TRAVEL GOODS,HANDBGS ETC	1	No Quantity							30			0
S3	2000	2000	2000	2	0	2	Export	68	Bolivia (Plurinational State of)	BOL	76	Brazil	BRA								74	GENERAL INDUSTL.MACH.NES	1	No Quantity							1764116			0
S3	2000	2000	2000	2	0	2	Export	68	Bolivia (Plurinational State of)	BOL	76	Brazil	BRA								75	OFFICE MACHINES,ADP MACH	1	No Quantity							23			0
S3	2000	2000	2000	2	0	2	Export	68	Bolivia (Plurinational State of)	BOL	76	Brazil	BRA								71	POWER GENERATNG.MACHINES	1	No Quantity							4806			0
S3	2000	2000	2000	2	0	2	Export	68	Bolivia (Plurinational State of)	BOL	76	Brazil	BRA								67	IRON AND STEEL	1	No Quantity							252316			0
S3	2000	2000	2000	2	0	2	Export	68	Bolivia (Plurinational State of)	BOL	76	Brazil	BRA								73	METALWORKING MACHINERY	1	No Quantity							3736			0
S3	2000	2000	2000	2	0	2	Export	68	Bolivia (Plurinational State of)	BOL	76	Brazil	BRA								72	SPECIAL.INDUST.MACHINERY	1	No Quantity							1423326			0
S3	2000	2000	2000	2	0	2	Export	68	Bolivia (Plurinational State of)	BOL	76	Brazil	BRA								66	NON-METAL.MINERAL MANFCT	1	No Quantity							318820			0
S3	2000	2000	2000	2	0	2	Export	68	Bolivia (Plurinational State of)	BOL	76	Brazil	BRA								69	METALS MANUFACTURES,NES	1	No Quantity							208298			0
S3	2000	2000	2000	2	0	2	Export	68	Bolivia (Plurinational State of)	BOL	76	Brazil	BRA								68	NON-FERROUS METALS	1	No Quantity							1305201			0
S3	2000	2000	2000	2	0	2	Export	68	Bolivia (Plurinational State of)	BOL	76	Brazil	BRA								65	TEXTILE YARN,FABRIC,ETC.	1	No Quantity							263224			0
S3	2000	2000	2000	2	0	2	Export	68	Bolivia (Plurinational State of)	BOL	76	Brazil	BRA								62	RUBBER MANUFACTURES, NES	1	No Quantity							6962			0
S3	2000	2000	2000	2	0	2	Export	68	Bolivia (Plurinational State of)	BOL	76	Brazil	BRA								59	CHEMICAL MATERIALS NES	1	No Quantity							185328			0
S3	2000	2000	2000	2	0	2	Export	68	Bolivia (Plurinational State of)	BOL	76	Brazil	BRA								64	PAPER,PAPERBOARD,ETC.	1	No Quantity							367			0
S3	2000	2000	2000	2	0	2	Export	68	Bolivia (Plurinational State of)	BOL	76	Brazil	BRA								63	CORK, WOOD MANUFACTURES	1	No Quantity							5345			0
S3	2000	2000	2000	2	0	2	Export	68	Bolivia (Plurinational State of)	BOL	76	Brazil	BRA								55	ESSENTL.OILS,PERFUME,ETC	1	No Quantity							20824			0
S3	2000	2000	2000	2	0	2	Export	68	Bolivia (Plurinational State of)	BOL	76	Brazil	BRA								57	PLASTICS IN PRIMARY FORM	1	No Quantity							16074			0
S3	2000	2000	2000	2	0	2	Export	68	Bolivia (Plurinational State of)	BOL	76	Brazil	BRA								61	LEATHER, LEATHER GOODS	1	No Quantity							1151340			0
S3	2000	2000	2000	2	0	2	Export	68	Bolivia (Plurinational State of)	BOL	76	Brazil	BRA								28	METALLIFEROUS ORE,SCRAP	1	No Quantity							340442			0
S3	2000	2000	2000	2	0	2	Export	68	Bolivia (Plurinational State of)	BOL	76	Brazil	BRA								29	CRUDE ANIMAL,VEG.MATERL.	1	No Quantity							34124			0
S3	2000	2000	2000	2	0	2	Export	68	Bolivia (Plurinational State of)	BOL	76	Brazil	BRA								27	CRUDE FERTILIZER,MINERAL	1	No Quantity							3471751			0
S3	2000	2000	2000	2	0	2	Export	68	Bolivia (Plurinational State of)	BOL	76	Brazil	BRA								25	PULP AND WASTE PAPER	1	No Quantity							969453			0
S3	2000	2000	2000	2	0	2	Export	68	Bolivia (Plurinational State of)	BOL	76	Brazil	BRA								12	TOBACCO,TOBACCO MANUFACT	1	No Quantity							142455			0
S3	2000	2000	2000	2	0	2	Export	68	Bolivia (Plurinational State of)	BOL	76	Brazil	BRA								26	TEXTILE FIBRES	1	No Quantity							257484			0
S3	2000	2000	2000	2	0	2	Export	68	Bolivia (Plurinational State of)	BOL	76	Brazil	BRA								52	INORGANIC CHEMICALS	1	No Quantity							21900			0
S3	2000	2000	2000	2	0	2	Export	68	Bolivia (Plurinational State of)	BOL	76	Brazil	BRA								53	DYES,COLOURING MATERIALS	1	No Quantity							3960			0
S3	2000	2000	2000	2	0	2	Export	68	Bolivia (Plurinational State of)	BOL	76	Brazil	BRA								33	PETROLEUM,PETROL.PRODUCT	1	No Quantity							25280490			0
S3	2000	2000	2000	2	0	2	Export	68	Bolivia (Plurinational State of)	BOL	76	Brazil	BRA								34	GAS,NATURAL,MANUFACTURED	1	No Quantity							120541117			0
S3	2000	2000	2000	2	0	2	Export	68	Bolivia (Plurinational State of)	BOL	76	Brazil	BRA								42	FIXED VEG. FATS AND OILS	1	No Quantity							36000			0
S3	2000	2000	2000	2	0	2	Export	68	Bolivia (Plurinational State of)	BOL	76	Brazil	BRA								51	ORGANIC CHEMICALS	1	No Quantity							77319			0
S3	2000	2000	2000	2	0	2	Export	68	Bolivia (Plurinational State of)	BOL	76	Brazil	BRA								07	COFFEE,TEA,COCOA,SPICES	1	No Quantity							24480			0
S3	2000	2000	2000	2	0	2	Export	68	Bolivia (Plurinational State of)	BOL	76	Brazil	BRA								08	ANIMAL FEED STUFF	1	No Quantity							178195			0
S3	2000	2000	2000	2	0	2	Export	68	Bolivia (Plurinational State of)	BOL	76	Brazil	BRA								03	FISH,CRUSTACEANS,MOLLUSC	1	No Quantity							22283			0
S3	2000	2000	2000	2	0	2	Export	68	Bolivia (Plurinational State of)	BOL	76	Brazil	BRA								05	VEGETABLES AND FRUIT	1	No Quantity							2279139			0
S3	2000	2000	2000	2	0	2	Export	68	Bolivia (Plurinational State of)	BOL	76	Brazil	BRA								00	LIVE ANIMALS	1	No Quantity							149801			0
S3	2000	2000	2000	2	0	2	Export	68	Bolivia (Plurinational State of)	BOL	76	Brazil	BRA								24	CORK AND WOOD	1	No Quantity							177727			0
S3	2000	2000	2000	2	0	2	Export	68	Bolivia (Plurinational State of)	BOL	76	Brazil	BRA								11	BEVERAGES	1	No Quantity							80312			0
S3	2000	2000	2000	2	0	2	Export	68	Bolivia (Plurinational State of)	BOL	76	Brazil	BRA								21	HIDES,SKINS,FURSKINS,RAW	1	No Quantity							28080			0
S3	2000	2000	2000	2	0	2	Export	68	Bolivia (Plurinational State of)	BOL	116	Cambodia	KHM								93	SPEC.TRANSACT.NOT CLASSD	1	No Quantity							900			0
S3	2000	2000	2000	2	0	2	Export	68	Bolivia (Plurinational State of)	BOL	124	Canada	CAN								93	SPEC.TRANSACT.NOT CLASSD	1	No Quantity							32500			0
S3	2000	2000	2000	2	0	2	Export	68	Bolivia (Plurinational State of)	BOL	124	Canada	CAN								89	MISC MANUFCTRD GOODS NES	1	No Quantity							74955			0
S3	2000	2000	2000	2	0	2	Export	68	Bolivia (Plurinational State of)	BOL	124	Canada	CAN								79	OTHR.TRANSPORT EQUIPMENT	1	No Quantity							172925			0
S3	2000	2000	2000	2	0	2	Export	68	Bolivia (Plurinational State of)	BOL	124	Canada	CAN								83	TRAVEL GOODS,HANDBGS ETC	1	No Quantity							2045			0
S3	2000	2000	2000	2	0	2	Export	68	Bolivia (Plurinational State of)	BOL	124	Canada	CAN								84	CLOTHING AND ACCESSORIES	1	No Quantity							163172			0
S3	2000	2000	2000	2	0	2	Export	68	Bolivia (Plurinational State of)	BOL	124	Canada	CAN								76	TELECOMM.SOUND EQUIP ETC	1	No Quantity							744701			0
S3	2000	2000	2000	2	0	2	Export	68	Bolivia (Plurinational State of)	BOL	124	Canada	CAN								77	ELEC MCH APPAR,PARTS,NES	1	No Quantity							484			0
S3	2000	2000	2000	2	0	2	Export	68	Bolivia (Plurinational State of)	BOL	124	Canada	CAN								11	BEVERAGES	1	No Quantity							2520			0
S3	2000	2000	2000	2	0	2	Export	68	Bolivia (Plurinational State of)	BOL	124	Canada	CAN								24	CORK AND WOOD	1	No Quantity							91942			0
S3	2000	2000	2000	2	0	2	Export	68	Bolivia (Plurinational State of)	BOL	124	Canada	CAN								05	VEGETABLES AND FRUIT	1	No Quantity							1052439			0
S3	2000	2000	2000	2	0	2	Export	68	Bolivia (Plurinational State of)	BOL	124	Canada	CAN								52	INORGANIC CHEMICALS	1	No Quantity							115957			0
S3	2000	2000	2000	2	0	2	Export	68	Bolivia (Plurinational State of)	BOL	124	Canada	CAN								26	TEXTILE FIBRES	1	No Quantity							95			0
S3	2000	2000	2000	2	0	2	Export	68	Bolivia (Plurinational State of)	BOL	124	Canada	CAN								28	METALLIFEROUS ORE,SCRAP	1	No Quantity							4923586			0
S3	2000	2000	2000	2	0	2	Export	68	Bolivia (Plurinational State of)	BOL	124	Canada	CAN								64	PAPER,PAPERBOARD,ETC.	1	No Quantity							42037			0
S3	2000	2000	2000	2	0	2	Export	68	Bolivia (Plurinational State of)	BOL	124	Canada	CAN								66	NON-METAL.MINERAL MANFCT	1	No Quantity							315			0
S3	2000	2000	2000	2	0	2	Export	68	Bolivia (Plurinational State of)	BOL	124	Canada	CAN								72	SPECIAL.INDUST.MACHINERY	1	No Quantity							22175			0
S3	2000	2000	2000	2	0	2	Export	68	Bolivia (Plurinational State of)	BOL	124	Canada	CAN								71	POWER GENERATNG.MACHINES	1	No Quantity							10000			0
S3	2000	2000	2000	2	0	2	Export	68	Bolivia (Plurinational State of)	BOL	124	Canada	CAN								75	OFFICE MACHINES,ADP MACH	1	No Quantity							11520			0
S3	2000	2000	2000	2	0	2	Export	68	Bolivia (Plurinational State of)	BOL	148	Chad	TCD								93	SPEC.TRANSACT.NOT CLASSD	1	No Quantity							20000			0
S3	2000	2000	2000	2	0	2	Export	68	Bolivia (Plurinational State of)	BOL	152	Chile	CHL								93	SPEC.TRANSACT.NOT CLASSD	1	No Quantity							95943			0
S3	2000	2000	2000	2	0	2	Export	68	Bolivia (Plurinational State of)	BOL	152	Chile	CHL								43	ANIMAL,VEG.FATS,OILS,NES	1	No Quantity							40			0
S3	2000	2000	2000	2	0	2	Export	68	Bolivia (Plurinational State of)	BOL	152	Chile	CHL								79	OTHR.TRANSPORT EQUIPMENT	1	No Quantity							1083921			0
S3	2000	2000	2000	2	0	2	Export	68	Bolivia (Plurinational State of)	BOL	152	Chile	CHL								88	PHOTO.APPARAT.NES;CLOCKS	1	No Quantity							54568			0
S3	2000	2000	2000	2	0	2	Export	68	Bolivia (Plurinational State of)	BOL	152	Chile	CHL								87	SCIENTIFIC EQUIPMENT NES	1	No Quantity							150632			0
S3	2000	2000	2000	2	0	2	Export	68	Bolivia (Plurinational State of)	BOL	152	Chile	CHL								89	MISC MANUFCTRD GOODS NES	1	No Quantity							612738			0
S3	2000	2000	2000	2	0	2	Export	68	Bolivia (Plurinational State of)	BOL	152	Chile	CHL								77	ELEC MCH APPAR,PARTS,NES	1	No Quantity							8382			0
S3	2000	2000	2000	2	0	2	Export	68	Bolivia (Plurinational State of)	BOL	152	Chile	CHL								76	TELECOMM.SOUND EQUIP ETC	1	No Quantity							508646			0
S3	2000	2000	2000	2	0	2	Export	68	Bolivia (Plurinational State of)	BOL	152	Chile	CHL								82	FURNITURE,BEDDING,ETC.	1	No Quantity							34284			0
S3	2000	2000	2000	2	0	2	Export	68	Bolivia (Plurinational State of)	BOL	152	Chile	CHL								78	ROAD VEHICLES	1	No Quantity							203740			0
S3	2000	2000	2000	2	0	2	Export	68	Bolivia (Plurinational State of)	BOL	152	Chile	CHL								84	CLOTHING AND ACCESSORIES	1	No Quantity							1655447			0
S3	2000	2000	2000	2	0	2	Export	68	Bolivia (Plurinational State of)	BOL	152	Chile	CHL								83	TRAVEL GOODS,HANDBGS ETC	1	No Quantity							53060			0
S3	2000	2000	2000	2	0	2	Export	68	Bolivia (Plurinational State of)	BOL	152	Chile	CHL								85	FOOTWEAR	1	No Quantity							92011			0
S3	2000	2000	2000	2	0	2	Export	68	Bolivia (Plurinational State of)	BOL	152	Chile	CHL								74	GENERAL INDUSTL.MACH.NES	1	No Quantity							269845			0
S3	2000	2000	2000	2	0	2	Export	68	Bolivia (Plurinational State of)	BOL	152	Chile	CHL								71	POWER GENERATNG.MACHINES	1	No Quantity							106569			0
S3	2000	2000	2000	2	0	2	Export	68	Bolivia (Plurinational State of)	BOL	152	Chile	CHL								73	METALWORKING MACHINERY	1	No Quantity							2250			0
S3	2000	2000	2000	2	0	2	Export	68	Bolivia (Plurinational State of)	BOL	152	Chile	CHL								72	SPECIAL.INDUST.MACHINERY	1	No Quantity							869623			0
S3	2000	2000	2000	2	0	2	Export	68	Bolivia (Plurinational State of)	BOL	152	Chile	CHL								66	NON-METAL.MINERAL MANFCT	1	No Quantity							240711			0
S3	2000	2000	2000	2	0	2	Export	68	Bolivia (Plurinational State of)	BOL	152	Chile	CHL								68	NON-FERROUS METALS	1	No Quantity							368176			0
S3	2000	2000	2000	2	0	2	Export	68	Bolivia (Plurinational State of)	BOL	152	Chile	CHL								69	METALS MANUFACTURES,NES	1	No Quantity							447040			0
S3	2000	2000	2000	2	0	2	Export	68	Bolivia (Plurinational State of)	BOL	152	Chile	CHL								64	PAPER,PAPERBOARD,ETC.	1	No Quantity							3216			0
S3	2000	2000	2000	2	0	2	Export	68	Bolivia (Plurinational State of)	BOL	152	Chile	CHL								59	CHEMICAL MATERIALS NES	1	No Quantity							4370			0
S3	2000	2000	2000	2	0	2	Export	68	Bolivia (Plurinational State of)	BOL	152	Chile	CHL								62	RUBBER MANUFACTURES, NES	1	No Quantity							625			0
S3	2000	2000	2000	2	0	2	Export	68	Bolivia (Plurinational State of)	BOL	152	Chile	CHL								65	TEXTILE YARN,FABRIC,ETC.	1	No Quantity							1085261			0
S3	2000	2000	2000	2	0	2	Export	68	Bolivia (Plurinational State of)	BOL	152	Chile	CHL								61	LEATHER, LEATHER GOODS	1	No Quantity							1644053			0
S3	2000	2000	2000	2	0	2	Export	68	Bolivia (Plurinational State of)	BOL	152	Chile	CHL								58	PLASTIC,NON-PRIMARY FORM	1	No Quantity							7781			0
S3	2000	2000	2000	2	0	2	Export	68	Bolivia (Plurinational State of)	BOL	152	Chile	CHL								55	ESSENTL.OILS,PERFUME,ETC	1	No Quantity							152946			0
S3	2000	2000	2000	2	0	2	Export	68	Bolivia (Plurinational State of)	BOL	152	Chile	CHL								63	CORK, WOOD MANUFACTURES	1	No Quantity							526978			0
S3	2000	2000	2000	2	0	2	Export	68	Bolivia (Plurinational State of)	BOL	152	Chile	CHL								28	METALLIFEROUS ORE,SCRAP	1	No Quantity							305680			0
S3	2000	2000	2000	2	0	2	Export	68	Bolivia (Plurinational State of)	BOL	152	Chile	CHL								29	CRUDE ANIMAL,VEG.MATERL.	1	No Quantity							196141			0
S3	2000	2000	2000	2	0	2	Export	68	Bolivia (Plurinational State of)	BOL	152	Chile	CHL								26	TEXTILE FIBRES	1	No Quantity							1438			0
S3	2000	2000	2000	2	0	2	Export	68	Bolivia (Plurinational State of)	BOL	152	Chile	CHL								12	TOBACCO,TOBACCO MANUFACT	1	No Quantity							71100			0
S3	2000	2000	2000	2	0	2	Export	68	Bolivia (Plurinational State of)	BOL	152	Chile	CHL								27	CRUDE FERTILIZER,MINERAL	1	No Quantity							461840			0
S3	2000	2000	2000	2	0	2	Export	68	Bolivia (Plurinational State of)	BOL	152	Chile	CHL								52	INORGANIC CHEMICALS	1	No Quantity							141781			0
S3	2000	2000	2000	2	0	2	Export	68	Bolivia (Plurinational State of)	BOL	152	Chile	CHL								32	COAL, COKE, BRIQUETTES	1	No Quantity							1045			0
S3	2000	2000	2000	2	0	2	Export	68	Bolivia (Plurinational State of)	BOL	152	Chile	CHL								54	MEDICINAL,PHARM.PRODUCTS	1	No Quantity							14920			0
S3	2000	2000	2000	2	0	2	Export	68	Bolivia (Plurinational State of)	BOL	152	Chile	CHL								51	ORGANIC CHEMICALS	1	No Quantity							416167			0
S3	2000	2000	2000	2	0	2	Export	68	Bolivia (Plurinational State of)	BOL	152	Chile	CHL								42	FIXED VEG. FATS AND OILS	1	No Quantity							596742			0
S3	2000	2000	2000	2	0	2	Export	68	Bolivia (Plurinational State of)	BOL	152	Chile	CHL								34	GAS,NATURAL,MANUFACTURED	1	No Quantity							4614904			0
S3	2000	2000	2000	2	0	2	Export	68	Bolivia (Plurinational State of)	BOL	152	Chile	CHL								33	PETROLEUM,PETROL.PRODUCT	1	No Quantity							77144			0
S3	2000	2000	2000	2	0	2	Export	68	Bolivia (Plurinational State of)	BOL	152	Chile	CHL								05	VEGETABLES AND FRUIT	1	No Quantity							609134			0
S3	2000	2000	2000	2	0	2	Export	68	Bolivia (Plurinational State of)	BOL	152	Chile	CHL								04	CEREALS,CEREAL PREPRTNS.	1	No Quantity							7710			0
S3	2000	2000	2000	2	0	2	Export	68	Bolivia (Plurinational State of)	BOL	152	Chile	CHL								06	SUGAR,SUGR.PREPTNS,HONEY	1	No Quantity							7644			0
S3	2000	2000	2000	2	0	2	Export	68	Bolivia (Plurinational State of)	BOL	152	Chile	CHL								08	ANIMAL FEED STUFF	1	No Quantity							2799639			0
S3	2000	2000	2000	2	0	2	Export	68	Bolivia (Plurinational State of)	BOL	152	Chile	CHL								24	CORK AND WOOD	1	No Quantity							1432005			0
S3	2000	2000	2000	2	0	2	Export	68	Bolivia (Plurinational State of)	BOL	152	Chile	CHL								11	BEVERAGES	1	No Quantity							88316			0
S3	2000	2000	2000	2	0	2	Export	68	Bolivia (Plurinational State of)	BOL	152	Chile	CHL								09	MISC.EDIBLE PRODUCTS ETC	1	No Quantity							8645177			0
S3	2000	2000	2000	2	0	2	Export	68	Bolivia (Plurinational State of)	BOL	152	Chile	CHL								21	HIDES,SKINS,FURSKINS,RAW	1	No Quantity							14430			0
S3	2000	2000	2000	2	0	2	Export	68	Bolivia (Plurinational State of)	BOL	152	Chile	CHL								22	OIL SEED,OLEAGINUS FRUIT	1	No Quantity							40000			0
S3	2000	2000	2000	2	0	2	Export	68	Bolivia (Plurinational State of)	BOL	156	China	CHN								24	CORK AND WOOD	1	No Quantity							91870			0
S3	2000	2000	2000	2	0	2	Export	68	Bolivia (Plurinational State of)	BOL	156	China	CHN								26	TEXTILE FIBRES	1	No Quantity							324418			0
S3	2000	2000	2000	2	0	2	Export	68	Bolivia (Plurinational State of)	BOL	156	China	CHN								28	METALLIFEROUS ORE,SCRAP	1	No Quantity							4869315			0
S3	2000	2000	2000	2	0	2	Export	68	Bolivia (Plurinational State of)	BOL	156	China	CHN								63	CORK, WOOD MANUFACTURES	1	No Quantity							10503			0
S3	2000	2000	2000	2	0	2	Export	68	Bolivia (Plurinational State of)	BOL	156	China	CHN								61	LEATHER, LEATHER GOODS	1	No Quantity							58931			0
S3	2000	2000	2000	2	0	2	Export	68	Bolivia (Plurinational State of)	BOL	156	China	CHN								68	NON-FERROUS METALS	1	No Quantity							6433			0
S3	2000	2000	2000	2	0	2	Export	68	Bolivia (Plurinational State of)	BOL	156	China	CHN								66	NON-METAL.MINERAL MANFCT	1	No Quantity							111664			0
S3	2000	2000	2000	2	0	2	Export	68	Bolivia (Plurinational State of)	BOL	156	China	CHN								78	ROAD VEHICLES	1	No Quantity							33000			0
S3	2000	2000	2000	2	0	2	Export	68	Bolivia (Plurinational State of)	BOL	156	China	CHN								93	SPEC.TRANSACT.NOT CLASSD	1	No Quantity							2578			0
S3	2000	2000	2000	2	0	2	Export	68	Bolivia (Plurinational State of)	BOL	170	Colombia	COL								93	SPEC.TRANSACT.NOT CLASSD	1	No Quantity							33966			0
S3	2000	2000	2000	2	0	2	Export	68	Bolivia (Plurinational State of)	BOL	170	Colombia	COL								89	MISC MANUFCTRD GOODS NES	1	No Quantity							55778			0
S3	2000	2000	2000	2	0	2	Export	68	Bolivia (Plurinational State of)	BOL	170	Colombia	COL								87	SCIENTIFIC EQUIPMENT NES	1	No Quantity							19038			0
S3	2000	2000	2000	2	0	2	Export	68	Bolivia (Plurinational State of)	BOL	170	Colombia	COL								85	FOOTWEAR	1	No Quantity							54042			0
S3	2000	2000	2000	2	0	2	Export	68	Bolivia (Plurinational State of)	BOL	170	Colombia	COL								83	TRAVEL GOODS,HANDBGS ETC	1	No Quantity							3275			0
S3	2000	2000	2000	2	0	2	Export	68	Bolivia (Plurinational State of)	BOL	170	Colombia	COL								84	CLOTHING AND ACCESSORIES	1	No Quantity							94079			0
S3	2000	2000	2000	2	0	2	Export	68	Bolivia (Plurinational State of)	BOL	170	Colombia	COL								66	NON-METAL.MINERAL MANFCT	1	No Quantity							7333			0
S3	2000	2000	2000	2	0	2	Export	68	Bolivia (Plurinational State of)	BOL	170	Colombia	COL								68	NON-FERROUS METALS	1	No Quantity							981864			0
S3	2000	2000	2000	2	0	2	Export	68	Bolivia (Plurinational State of)	BOL	170	Colombia	COL								69	METALS MANUFACTURES,NES	1	No Quantity							106836			0
S3	2000	2000	2000	2	0	2	Export	68	Bolivia (Plurinational State of)	BOL	170	Colombia	COL								72	SPECIAL.INDUST.MACHINERY	1	No Quantity							80677			0
S3	2000	2000	2000	2	0	2	Export	68	Bolivia (Plurinational State of)	BOL	170	Colombia	COL								71	POWER GENERATNG.MACHINES	1	No Quantity							2035			0
S3	2000	2000	2000	2	0	2	Export	68	Bolivia (Plurinational State of)	BOL	170	Colombia	COL								74	GENERAL INDUSTL.MACH.NES	1	No Quantity							4048			0
S3	2000	2000	2000	2	0	2	Export	68	Bolivia (Plurinational State of)	BOL	170	Colombia	COL								75	OFFICE MACHINES,ADP MACH	1	No Quantity							11505			0
S3	2000	2000	2000	2	0	2	Export	68	Bolivia (Plurinational State of)	BOL	170	Colombia	COL								61	LEATHER, LEATHER GOODS	1	No Quantity							56963			0
S3	2000	2000	2000	2	0	2	Export	68	Bolivia (Plurinational State of)	BOL	170	Colombia	COL								55	ESSENTL.OILS,PERFUME,ETC	1	No Quantity							2195			0
S3	2000	2000	2000	2	0	2	Export	68	Bolivia (Plurinational State of)	BOL	170	Colombia	COL								57	PLASTICS IN PRIMARY FORM	1	No Quantity							1031			0
S3	2000	2000	2000	2	0	2	Export	68	Bolivia (Plurinational State of)	BOL	170	Colombia	COL								65	TEXTILE YARN,FABRIC,ETC.	1	No Quantity							5152388			0
S3	2000	2000	2000	2	0	2	Export	68	Bolivia (Plurinational State of)	BOL	170	Colombia	COL								29	CRUDE ANIMAL,VEG.MATERL.	1	No Quantity							18750			0
S3	2000	2000	2000	2	0	2	Export	68	Bolivia (Plurinational State of)	BOL	170	Colombia	COL								26	TEXTILE FIBRES	1	No Quantity							3180136			0
S3	2000	2000	2000	2	0	2	Export	68	Bolivia (Plurinational State of)	BOL	170	Colombia	COL								27	CRUDE FERTILIZER,MINERAL	1	No Quantity							8410			0
S3	2000	2000	2000	2	0	2	Export	68	Bolivia (Plurinational State of)	BOL	170	Colombia	COL								33	PETROLEUM,PETROL.PRODUCT	1	No Quantity							115			0
S3	2000	2000	2000	2	0	2	Export	68	Bolivia (Plurinational State of)	BOL	170	Colombia	COL								42	FIXED VEG. FATS AND OILS	1	No Quantity							54791036			0
S3	2000	2000	2000	2	0	2	Export	68	Bolivia (Plurinational State of)	BOL	170	Colombia	COL								51	ORGANIC CHEMICALS	1	No Quantity							46			0
S3	2000	2000	2000	2	0	2	Export	68	Bolivia (Plurinational State of)	BOL	170	Colombia	COL								53	DYES,COLOURING MATERIALS	1	No Quantity							1264			0
S3	2000	2000	2000	2	0	2	Export	68	Bolivia (Plurinational State of)	BOL	170	Colombia	COL								52	INORGANIC CHEMICALS	1	No Quantity							9440			0
S3	2000	2000	2000	2	0	2	Export	68	Bolivia (Plurinational State of)	BOL	170	Colombia	COL								24	CORK AND WOOD	1	No Quantity							14334			0
S3	2000	2000	2000	2	0	2	Export	68	Bolivia (Plurinational State of)	BOL	170	Colombia	COL								22	OIL SEED,OLEAGINUS FRUIT	1	No Quantity							39211506			0
S3	2000	2000	2000	2	0	2	Export	68	Bolivia (Plurinational State of)	BOL	170	Colombia	COL								09	MISC.EDIBLE PRODUCTS ETC	1	No Quantity							6986394			0
S3	2000	2000	2000	2	0	2	Export	68	Bolivia (Plurinational State of)	BOL	170	Colombia	COL								08	ANIMAL FEED STUFF	1	No Quantity							75888116			0
S3	2000	2000	2000	2	0	2	Export	68	Bolivia (Plurinational State of)	BOL	170	Colombia	COL								02	DAIRY PRODUCTS,BIRD EGGS	1	No Quantity							4453312			0
S3	2000	2000	2000	2	0	2	Export	68	Bolivia (Plurinational State of)	BOL	170	Colombia	COL								05	VEGETABLES AND FRUIT	1	No Quantity							1552941			0
S3	2000	2000	2000	2	0	2	Export	68	Bolivia (Plurinational State of)	BOL	178	Congo	COG								93	SPEC.TRANSACT.NOT CLASSD	1	No Quantity							5400			0
S3	2000	2000	2000	2	0	2	Export	68	Bolivia (Plurinational State of)	BOL	188	Costa Rica	CRI								93	SPEC.TRANSACT.NOT CLASSD	1	No Quantity							13080			0
S3	2000	2000	2000	2	0	2	Export	68	Bolivia (Plurinational State of)	BOL	188	Costa Rica	CRI								89	MISC MANUFCTRD GOODS NES	1	No Quantity							492			0
S3	2000	2000	2000	2	0	2	Export	68	Bolivia (Plurinational State of)	BOL	188	Costa Rica	CRI								76	TELECOMM.SOUND EQUIP ETC	1	No Quantity							1960			0
S3	2000	2000	2000	2	0	2	Export	68	Bolivia (Plurinational State of)	BOL	188	Costa Rica	CRI								05	VEGETABLES AND FRUIT	1	No Quantity							41072			0
S3	2000	2000	2000	2	0	2	Export	68	Bolivia (Plurinational State of)	BOL	188	Costa Rica	CRI								29	CRUDE ANIMAL,VEG.MATERL.	1	No Quantity							13842			0
S3	2000	2000	2000	2	0	2	Export	68	Bolivia (Plurinational State of)	BOL	188	Costa Rica	CRI								75	OFFICE MACHINES,ADP MACH	1	No Quantity							4500			0
S3	2000	2000	2000	2	0	2	Export	68	Bolivia (Plurinational State of)	BOL	188	Costa Rica	CRI								68	NON-FERROUS METALS	1	No Quantity							31606			0
S3	2000	2000	2000	2	0	2	Export	68	Bolivia (Plurinational State of)	BOL	188	Costa Rica	CRI								66	NON-METAL.MINERAL MANFCT	1	No Quantity							47042			0
S3	2000	2000	2000	2	0	2	Export	68	Bolivia (Plurinational State of)	BOL	192	Cuba	CUB								54	MEDICINAL,PHARM.PRODUCTS	1	No Quantity							11349			0
S3	2000	2000	2000	2	0	2	Export	68	Bolivia (Plurinational State of)	BOL	192	Cuba	CUB								33	PETROLEUM,PETROL.PRODUCT	1	No Quantity							18591			0
S3	2000	2000	2000	2	0	2	Export	68	Bolivia (Plurinational State of)	BOL	192	Cuba	CUB								89	MISC MANUFCTRD GOODS NES	1	No Quantity							155			0
S3	2000	2000	2000	2	0	2	Export	68	Bolivia (Plurinational State of)	BOL	192	Cuba	CUB								93	SPEC.TRANSACT.NOT CLASSD	1	No Quantity							5145			0
S3	2000	2000	2000	2	0	2	Export	68	Bolivia (Plurinational State of)	BOL	196	Cyprus	CYP								66	NON-METAL.MINERAL MANFCT	1	No Quantity							190			0
S3	2000	2000	2000	2	0	2	Export	68	Bolivia (Plurinational State of)	BOL	196	Cyprus	CYP								63	CORK, WOOD MANUFACTURES	1	No Quantity							1899			0
S3	2000	2000	2000	2	0	2	Export	68	Bolivia (Plurinational State of)	BOL	203	Czechia	CZE								93	SPEC.TRANSACT.NOT CLASSD	1	No Quantity							2000			0
S3	2000	2000	2000	2	0	2	Export	68	Bolivia (Plurinational State of)	BOL	203	Czechia	CZE								89	MISC MANUFCTRD GOODS NES	1	No Quantity							135			0
S3	2000	2000	2000	2	0	2	Export	68	Bolivia (Plurinational State of)	BOL	203	Czechia	CZE								84	CLOTHING AND ACCESSORIES	1	No Quantity							801			0
S3	2000	2000	2000	2	0	2	Export	68	Bolivia (Plurinational State of)	BOL	208	Denmark	DNK								84	CLOTHING AND ACCESSORIES	1	No Quantity							81622			0
S3	2000	2000	2000	2	0	2	Export	68	Bolivia (Plurinational State of)	BOL	208	Denmark	DNK								83	TRAVEL GOODS,HANDBGS ETC	1	No Quantity							82			0
S3	2000	2000	2000	2	0	2	Export	68	Bolivia (Plurinational State of)	BOL	208	Denmark	DNK								87	SCIENTIFIC EQUIPMENT NES	1	No Quantity							75028			0
S3	2000	2000	2000	2	0	2	Export	68	Bolivia (Plurinational State of)	BOL	208	Denmark	DNK								93	SPEC.TRANSACT.NOT CLASSD	1	No Quantity							19500			0
S3	2000	2000	2000	2	0	2	Export	68	Bolivia (Plurinational State of)	BOL	208	Denmark	DNK								65	TEXTILE YARN,FABRIC,ETC.	1	No Quantity							1291			0
S3	2000	2000	2000	2	0	2	Export	68	Bolivia (Plurinational State of)	BOL	208	Denmark	DNK								66	NON-METAL.MINERAL MANFCT	1	No Quantity							1300			0
S3	2000	2000	2000	2	0	2	Export	68	Bolivia (Plurinational State of)	BOL	208	Denmark	DNK								69	METALS MANUFACTURES,NES	1	No Quantity							13178			0
S3	2000	2000	2000	2	0	2	Export	68	Bolivia (Plurinational State of)	BOL	208	Denmark	DNK								72	SPECIAL.INDUST.MACHINERY	1	No Quantity							977			0
S3	2000	2000	2000	2	0	2	Export	68	Bolivia (Plurinational State of)	BOL	208	Denmark	DNK								07	COFFEE,TEA,COCOA,SPICES	1	No Quantity							108704			0
S3	2000	2000	2000	2	0	2	Export	68	Bolivia (Plurinational State of)	BOL	208	Denmark	DNK								22	OIL SEED,OLEAGINUS FRUIT	1	No Quantity							5036			0
S3	2000	2000	2000	2	0	2	Export	68	Bolivia (Plurinational State of)	BOL	214	Dominican Rep.	DOM								24	CORK AND WOOD	1	No Quantity							932928			0
S3	2000	2000	2000	2	0	2	Export	68	Bolivia (Plurinational State of)	BOL	214	Dominican Rep.	DOM								66	NON-METAL.MINERAL MANFCT	1	No Quantity							16184			0
S3	2000	2000	2000	2	0	2	Export	68	Bolivia (Plurinational State of)	BOL	214	Dominican Rep.	DOM								93	SPEC.TRANSACT.NOT CLASSD	1	No Quantity							8100			0
S3	2000	2000	2000	2	0	2	Export	68	Bolivia (Plurinational State of)	BOL	214	Dominican Rep.	DOM								89	MISC MANUFCTRD GOODS NES	1	No Quantity							639301			0
S3	2000	2000	2000	2	0	2	Export	68	Bolivia (Plurinational State of)	BOL	218	Ecuador	ECU								89	MISC MANUFCTRD GOODS NES	1	No Quantity							56752			0
S3	2000	2000	2000	2	0	2	Export	68	Bolivia (Plurinational State of)	BOL	218	Ecuador	ECU								93	SPEC.TRANSACT.NOT CLASSD	1	No Quantity							39400			0
S3	2000	2000	2000	2	0	2	Export	68	Bolivia (Plurinational State of)	BOL	218	Ecuador	ECU								85	FOOTWEAR	1	No Quantity							48027			0
S3	2000	2000	2000	2	0	2	Export	68	Bolivia (Plurinational State of)	BOL	218	Ecuador	ECU								84	CLOTHING AND ACCESSORIES	1	No Quantity							43879			0
S3	2000	2000	2000	2	0	2	Export	68	Bolivia (Plurinational State of)	BOL	218	Ecuador	ECU								77	ELEC MCH APPAR,PARTS,NES	1	No Quantity							6364			0
S3	2000	2000	2000	2	0	2	Export	68	Bolivia (Plurinational State of)	BOL	218	Ecuador	ECU								69	METALS MANUFACTURES,NES	1	No Quantity							26736			0
S3	2000	2000	2000	2	0	2	Export	68	Bolivia (Plurinational State of)	BOL	218	Ecuador	ECU								68	NON-FERROUS METALS	1	No Quantity							123978			0
S3	2000	2000	2000	2	0	2	Export	68	Bolivia (Plurinational State of)	BOL	218	Ecuador	ECU								72	SPECIAL.INDUST.MACHINERY	1	No Quantity							36146			0
S3	2000	2000	2000	2	0	2	Export	68	Bolivia (Plurinational State of)	BOL	218	Ecuador	ECU								74	GENERAL INDUSTL.MACH.NES	1	No Quantity							404233			0
S3	2000	2000	2000	2	0	2	Export	68	Bolivia (Plurinational State of)	BOL	218	Ecuador	ECU								65	TEXTILE YARN,FABRIC,ETC.	1	No Quantity							113134			0
S3	2000	2000	2000	2	0	2	Export	68	Bolivia (Plurinational State of)	BOL	218	Ecuador	ECU								64	PAPER,PAPERBOARD,ETC.	1	No Quantity							950			0
S3	2000	2000	2000	2	0	2	Export	68	Bolivia (Plurinational State of)	BOL	218	Ecuador	ECU								57	PLASTICS IN PRIMARY FORM	1	No Quantity							50			0
S3	2000	2000	2000	2	0	2	Export	68	Bolivia (Plurinational State of)	BOL	218	Ecuador	ECU								61	LEATHER, LEATHER GOODS	1	No Quantity							446965			0
S3	2000	2000	2000	2	0	2	Export	68	Bolivia (Plurinational State of)	BOL	218	Ecuador	ECU								22	OIL SEED,OLEAGINUS FRUIT	1	No Quantity							1319276			0
S3	2000	2000	2000	2	0	2	Export	68	Bolivia (Plurinational State of)	BOL	218	Ecuador	ECU								21	HIDES,SKINS,FURSKINS,RAW	1	No Quantity							43551			0
S3	2000	2000	2000	2	0	2	Export	68	Bolivia (Plurinational State of)	BOL	218	Ecuador	ECU								08	ANIMAL FEED STUFF	1	No Quantity							2272052			0
S3	2000	2000	2000	2	0	2	Export	68	Bolivia (Plurinational State of)	BOL	218	Ecuador	ECU								02	DAIRY PRODUCTS,BIRD EGGS	1	No Quantity							2025			0
S3	2000	2000	2000	2	0	2	Export	68	Bolivia (Plurinational State of)	BOL	218	Ecuador	ECU								04	CEREALS,CEREAL PREPRTNS.	1	No Quantity							20			0
S3	2000	2000	2000	2	0	2	Export	68	Bolivia (Plurinational State of)	BOL	218	Ecuador	ECU								42	FIXED VEG. FATS AND OILS	1	No Quantity							221365			0
S3	2000	2000	2000	2	0	2	Export	68	Bolivia (Plurinational State of)	BOL	218	Ecuador	ECU								54	MEDICINAL,PHARM.PRODUCTS	1	No Quantity							30522			0
S3	2000	2000	2000	2	0	2	Export	68	Bolivia (Plurinational State of)	BOL	218	Ecuador	ECU								29	CRUDE ANIMAL,VEG.MATERL.	1	No Quantity							5060			0
S3	2000	2000	2000	2	0	2	Export	68	Bolivia (Plurinational State of)	BOL	222	El Salvador	SLV								63	CORK, WOOD MANUFACTURES	1	No Quantity							2630			0
S3	2000	2000	2000	2	0	2	Export	68	Bolivia (Plurinational State of)	BOL	222	El Salvador	SLV								66	NON-METAL.MINERAL MANFCT	1	No Quantity							4710			0
S3	2000	2000	2000	2	0	2	Export	68	Bolivia (Plurinational State of)	BOL	222	El Salvador	SLV								93	SPEC.TRANSACT.NOT CLASSD	1	No Quantity							1200			0
S3	2000	2000	2000	2	0	2	Export	68	Bolivia (Plurinational State of)	BOL	231	Ethiopia	ETH								89	MISC MANUFCTRD GOODS NES	1	No Quantity							10			0
S3	2000	2000	2000	2	0	2	Export	68	Bolivia (Plurinational State of)	BOL	231	Ethiopia	ETH								84	CLOTHING AND ACCESSORIES	1	No Quantity							326			0
S3	2000	2000	2000	2	0	2	Export	68	Bolivia (Plurinational State of)	BOL	231	Ethiopia	ETH								66	NON-METAL.MINERAL MANFCT	1	No Quantity							15			0
S3	2000	2000	2000	2	0	2	Export	68	Bolivia (Plurinational State of)	BOL	246	Finland	FIN								65	TEXTILE YARN,FABRIC,ETC.	1	No Quantity							7767			0
S3	2000	2000	2000	2	0	2	Export	68	Bolivia (Plurinational State of)	BOL	246	Finland	FIN								05	VEGETABLES AND FRUIT	1	No Quantity							45			0
S3	2000	2000	2000	2	0	2	Export	68	Bolivia (Plurinational State of)	BOL	246	Finland	FIN								06	SUGAR,SUGR.PREPTNS,HONEY	1	No Quantity							9550			0
S3	2000	2000	2000	2	0	2	Export	68	Bolivia (Plurinational State of)	BOL	246	Finland	FIN								22	OIL SEED,OLEAGINUS FRUIT	1	No Quantity							5			0
S3	2000	2000	2000	2	0	2	Export	68	Bolivia (Plurinational State of)	BOL	246	Finland	FIN								84	CLOTHING AND ACCESSORIES	1	No Quantity							7920			0
S3	2000	2000	2000	2	0	2	Export	68	Bolivia (Plurinational State of)	BOL	246	Finland	FIN								76	TELECOMM.SOUND EQUIP ETC	1	No Quantity							15001			0
S3	2000	2000	2000	2	0	2	Export	68	Bolivia (Plurinational State of)	BOL	251	France	FRA								76	TELECOMM.SOUND EQUIP ETC	1	No Quantity							544			0
S3	2000	2000	2000	2	0	2	Export	68	Bolivia (Plurinational State of)	BOL	251	France	FRA								78	ROAD VEHICLES	1	No Quantity							12942			0
S3	2000	2000	2000	2	0	2	Export	68	Bolivia (Plurinational State of)	BOL	251	France	FRA								82	FURNITURE,BEDDING,ETC.	1	No Quantity							47260			0
S3	2000	2000	2000	2	0	2	Export	68	Bolivia (Plurinational State of)	BOL	251	France	FRA								84	CLOTHING AND ACCESSORIES	1	No Quantity							96580			0
S3	2000	2000	2000	2	0	2	Export	68	Bolivia (Plurinational State of)	BOL	251	France	FRA								85	FOOTWEAR	1	No Quantity							608			0
S3	2000	2000	2000	2	0	2	Export	68	Bolivia (Plurinational State of)	BOL	251	France	FRA								83	TRAVEL GOODS,HANDBGS ETC	1	No Quantity							4989			0
S3	2000	2000	2000	2	0	2	Export	68	Bolivia (Plurinational State of)	BOL	251	France	FRA								89	MISC MANUFCTRD GOODS NES	1	No Quantity							6199			0
S3	2000	2000	2000	2	0	2	Export	68	Bolivia (Plurinational State of)	BOL	251	France	FRA								87	SCIENTIFIC EQUIPMENT NES	1	No Quantity							96084			0
S3	2000	2000	2000	2	0	2	Export	68	Bolivia (Plurinational State of)	BOL	251	France	FRA								93	SPEC.TRANSACT.NOT CLASSD	1	No Quantity							107745			0
S3	2000	2000	2000	2	0	2	Export	68	Bolivia (Plurinational State of)	BOL	251	France	FRA								24	CORK AND WOOD	1	No Quantity							149019			0
S3	2000	2000	2000	2	0	2	Export	68	Bolivia (Plurinational State of)	BOL	251	France	FRA								05	VEGETABLES AND FRUIT	1	No Quantity							500514			0
S3	2000	2000	2000	2	0	2	Export	68	Bolivia (Plurinational State of)	BOL	251	France	FRA								04	CEREALS,CEREAL PREPRTNS.	1	No Quantity							546444			0
S3	2000	2000	2000	2	0	2	Export	68	Bolivia (Plurinational State of)	BOL	251	France	FRA								28	METALLIFEROUS ORE,SCRAP	1	No Quantity							323			0
S3	2000	2000	2000	2	0	2	Export	68	Bolivia (Plurinational State of)	BOL	251	France	FRA								26	TEXTILE FIBRES	1	No Quantity							59			0
S3	2000	2000	2000	2	0	2	Export	68	Bolivia (Plurinational State of)	BOL	251	France	FRA								33	PETROLEUM,PETROL.PRODUCT	1	No Quantity							2700			0
S3	2000	2000	2000	2	0	2	Export	68	Bolivia (Plurinational State of)	BOL	251	France	FRA								34	GAS,NATURAL,MANUFACTURED	1	No Quantity							4650			0
S3	2000	2000	2000	2	0	2	Export	68	Bolivia (Plurinational State of)	BOL	251	France	FRA								65	TEXTILE YARN,FABRIC,ETC.	1	No Quantity							9573			0
S3	2000	2000	2000	2	0	2	Export	68	Bolivia (Plurinational State of)	BOL	251	France	FRA								63	CORK, WOOD MANUFACTURES	1	No Quantity							327150			0
S3	2000	2000	2000	2	0	2	Export	68	Bolivia (Plurinational State of)	BOL	251	France	FRA								61	LEATHER, LEATHER GOODS	1	No Quantity							81900			0
S3	2000	2000	2000	2	0	2	Export	68	Bolivia (Plurinational State of)	BOL	251	France	FRA								66	NON-METAL.MINERAL MANFCT	1	No Quantity							3502			0
S3	2000	2000	2000	2	0	2	Export	68	Bolivia (Plurinational State of)	BOL	251	France	FRA								69	METALS MANUFACTURES,NES	1	No Quantity							7448			0
S3	2000	2000	2000	2	0	2	Export	68	Bolivia (Plurinational State of)	BOL	251	France	FRA								75	OFFICE MACHINES,ADP MACH	1	No Quantity							47719			0
S3	2000	2000	2000	2	0	2	Export	68	Bolivia (Plurinational State of)	BOL	251	France	FRA								72	SPECIAL.INDUST.MACHINERY	1	No Quantity							59281			0
S3	2000	2000	2000	2	0	2	Export	68	Bolivia (Plurinational State of)	BOL	251	France	FRA								67	IRON AND STEEL	1	No Quantity							200			0
S3	2000	2000	2000	2	0	2	Export	68	Bolivia (Plurinational State of)	BOL	258	French Polynesia	PYF								65	TEXTILE YARN,FABRIC,ETC.	1	No Quantity							960			0
S3	2000	2000	2000	2	0	2	Export	68	Bolivia (Plurinational State of)	BOL	276	Germany	DEU								65	TEXTILE YARN,FABRIC,ETC.	1	No Quantity							9312			0
S3	2000	2000	2000	2	0	2	Export	68	Bolivia (Plurinational State of)	BOL	276	Germany	DEU								64	PAPER,PAPERBOARD,ETC.	1	No Quantity							174			0
S3	2000	2000	2000	2	0	2	Export	68	Bolivia (Plurinational State of)	BOL	276	Germany	DEU								61	LEATHER, LEATHER GOODS	1	No Quantity							1800			0
S3	2000	2000	2000	2	0	2	Export	68	Bolivia (Plurinational State of)	BOL	276	Germany	DEU								63	CORK, WOOD MANUFACTURES	1	No Quantity							25539			0
S3	2000	2000	2000	2	0	2	Export	68	Bolivia (Plurinational State of)	BOL	276	Germany	DEU								71	POWER GENERATNG.MACHINES	1	No Quantity							900			0
S3	2000	2000	2000	2	0	2	Export	68	Bolivia (Plurinational State of)	BOL	276	Germany	DEU								72	SPECIAL.INDUST.MACHINERY	1	No Quantity							32900			0
S3	2000	2000	2000	2	0	2	Export	68	Bolivia (Plurinational State of)	BOL	276	Germany	DEU								75	OFFICE MACHINES,ADP MACH	1	No Quantity							3545			0
S3	2000	2000	2000	2	0	2	Export	68	Bolivia (Plurinational State of)	BOL	276	Germany	DEU								74	GENERAL INDUSTL.MACH.NES	1	No Quantity							5492			0
S3	2000	2000	2000	2	0	2	Export	68	Bolivia (Plurinational State of)	BOL	276	Germany	DEU								69	METALS MANUFACTURES,NES	1	No Quantity							17067			0
S3	2000	2000	2000	2	0	2	Export	68	Bolivia (Plurinational State of)	BOL	276	Germany	DEU								68	NON-FERROUS METALS	1	No Quantity							133			0
S3	2000	2000	2000	2	0	2	Export	68	Bolivia (Plurinational State of)	BOL	276	Germany	DEU								66	NON-METAL.MINERAL MANFCT	1	No Quantity							50602			0
S3	2000	2000	2000	2	0	2	Export	68	Bolivia (Plurinational State of)	BOL	276	Germany	DEU								33	PETROLEUM,PETROL.PRODUCT	1	No Quantity							616431			0
S3	2000	2000	2000	2	0	2	Export	68	Bolivia (Plurinational State of)	BOL	276	Germany	DEU								51	ORGANIC CHEMICALS	1	No Quantity							5014			0
S3	2000	2000	2000	2	0	2	Export	68	Bolivia (Plurinational State of)	BOL	276	Germany	DEU								52	INORGANIC CHEMICALS	1	No Quantity							73440			0
S3	2000	2000	2000	2	0	2	Export	68	Bolivia (Plurinational State of)	BOL	276	Germany	DEU								27	CRUDE FERTILIZER,MINERAL	1	No Quantity							112244			0
S3	2000	2000	2000	2	0	2	Export	68	Bolivia (Plurinational State of)	BOL	276	Germany	DEU								28	METALLIFEROUS ORE,SCRAP	1	No Quantity							754049			0
S3	2000	2000	2000	2	0	2	Export	68	Bolivia (Plurinational State of)	BOL	276	Germany	DEU								29	CRUDE ANIMAL,VEG.MATERL.	1	No Quantity							141254			0
S3	2000	2000	2000	2	0	2	Export	68	Bolivia (Plurinational State of)	BOL	276	Germany	DEU								04	CEREALS,CEREAL PREPRTNS.	1	No Quantity							352074			0
S3	2000	2000	2000	2	0	2	Export	68	Bolivia (Plurinational State of)	BOL	276	Germany	DEU								05	VEGETABLES AND FRUIT	1	No Quantity							1654953			0
S3	2000	2000	2000	2	0	2	Export	68	Bolivia (Plurinational State of)	BOL	276	Germany	DEU								07	COFFEE,TEA,COCOA,SPICES	1	No Quantity							7131554			0
S3	2000	2000	2000	2	0	2	Export	68	Bolivia (Plurinational State of)	BOL	276	Germany	DEU								24	CORK AND WOOD	1	No Quantity							209487			0
S3	2000	2000	2000	2	0	2	Export	68	Bolivia (Plurinational State of)	BOL	276	Germany	DEU								21	HIDES,SKINS,FURSKINS,RAW	1	No Quantity							30000			0
S3	2000	2000	2000	2	0	2	Export	68	Bolivia (Plurinational State of)	BOL	276	Germany	DEU								09	MISC.EDIBLE PRODUCTS ETC	1	No Quantity							41942			0
S3	2000	2000	2000	2	0	2	Export	68	Bolivia (Plurinational State of)	BOL	276	Germany	DEU								11	BEVERAGES	1	No Quantity							50400			0
S3	2000	2000	2000	2	0	2	Export	68	Bolivia (Plurinational State of)	BOL	276	Germany	DEU								93	SPEC.TRANSACT.NOT CLASSD	1	No Quantity							232120			0
S3	2000	2000	2000	2	0	2	Export	68	Bolivia (Plurinational State of)	BOL	276	Germany	DEU								81	PREFAB BUILDGS,FTTNG ETC	1	No Quantity							207			0
S3	2000	2000	2000	2	0	2	Export	68	Bolivia (Plurinational State of)	BOL	276	Germany	DEU								87	SCIENTIFIC EQUIPMENT NES	1	No Quantity							41201			0
S3	2000	2000	2000	2	0	2	Export	68	Bolivia (Plurinational State of)	BOL	276	Germany	DEU								89	MISC MANUFCTRD GOODS NES	1	No Quantity							31787			0
S3	2000	2000	2000	2	0	2	Export	68	Bolivia (Plurinational State of)	BOL	276	Germany	DEU								83	TRAVEL GOODS,HANDBGS ETC	1	No Quantity							7144			0
S3	2000	2000	2000	2	0	2	Export	68	Bolivia (Plurinational State of)	BOL	276	Germany	DEU								85	FOOTWEAR	1	No Quantity							82			0
S3	2000	2000	2000	2	0	2	Export	68	Bolivia (Plurinational State of)	BOL	276	Germany	DEU								84	CLOTHING AND ACCESSORIES	1	No Quantity							1326087			0
S3	2000	2000	2000	2	0	2	Export	68	Bolivia (Plurinational State of)	BOL	276	Germany	DEU								82	FURNITURE,BEDDING,ETC.	1	No Quantity							366251			0
S3	2000	2000	2000	2	0	2	Export	68	Bolivia (Plurinational State of)	BOL	276	Germany	DEU								78	ROAD VEHICLES	1	No Quantity							170			0
S3	2000	2000	2000	2	0	2	Export	68	Bolivia (Plurinational State of)	BOL	276	Germany	DEU								77	ELEC MCH APPAR,PARTS,NES	1	No Quantity							4000			0
S3	2000	2000	2000	2	0	2	Export	68	Bolivia (Plurinational State of)	BOL	288	Ghana	GHA								78	ROAD VEHICLES	1	No Quantity							12569			0
S3	2000	2000	2000	2	0	2	Export	68	Bolivia (Plurinational State of)	BOL	288	Ghana	GHA								89	MISC MANUFCTRD GOODS NES	1	No Quantity							640			0
S3	2000	2000	2000	2	0	2	Export	68	Bolivia (Plurinational State of)	BOL	288	Ghana	GHA								93	SPEC.TRANSACT.NOT CLASSD	1	No Quantity							10000			0
S3	2000	2000	2000	2	0	2	Export	68	Bolivia (Plurinational State of)	BOL	288	Ghana	GHA								64	PAPER,PAPERBOARD,ETC.	1	No Quantity							50			0
S3	2000	2000	2000	2	0	2	Export	68	Bolivia (Plurinational State of)	BOL	300	Greece	GRC								66	NON-METAL.MINERAL MANFCT	1	No Quantity							200			0
S3	2000	2000	2000	2	0	2	Export	68	Bolivia (Plurinational State of)	BOL	300	Greece	GRC								05	VEGETABLES AND FRUIT	1	No Quantity							49764			0
S3	2000	2000	2000	2	0	2	Export	68	Bolivia (Plurinational State of)	BOL	300	Greece	GRC								84	CLOTHING AND ACCESSORIES	1	No Quantity							265			0
S3	2000	2000	2000	2	0	2	Export	68	Bolivia (Plurinational State of)	BOL	300	Greece	GRC								83	TRAVEL GOODS,HANDBGS ETC	1	No Quantity							40			0
S3	2000	2000	2000	2	0	2	Export	68	Bolivia (Plurinational State of)	BOL	320	Guatemala	GTM								93	SPEC.TRANSACT.NOT CLASSD	1	No Quantity							104117			0
S3	2000	2000	2000	2	0	2	Export	68	Bolivia (Plurinational State of)	BOL	320	Guatemala	GTM								89	MISC MANUFCTRD GOODS NES	1	No Quantity							19256			0
S3	2000	2000	2000	2	0	2	Export	68	Bolivia (Plurinational State of)	BOL	320	Guatemala	GTM								29	CRUDE ANIMAL,VEG.MATERL.	1	No Quantity							16160			0
S3	2000	2000	2000	2	0	2	Export	68	Bolivia (Plurinational State of)	BOL	340	Honduras	HND								66	NON-METAL.MINERAL MANFCT	1	No Quantity							71643			0
S3	2000	2000	2000	2	0	2	Export	68	Bolivia (Plurinational State of)	BOL	340	Honduras	HND								64	PAPER,PAPERBOARD,ETC.	1	No Quantity							60			0
S3	2000	2000	2000	2	0	2	Export	68	Bolivia (Plurinational State of)	BOL	340	Honduras	HND								89	MISC MANUFCTRD GOODS NES	1	No Quantity							1713			0
S3	2000	2000	2000	2	0	2	Export	68	Bolivia (Plurinational State of)	BOL	340	Honduras	HND								93	SPEC.TRANSACT.NOT CLASSD	1	No Quantity							18480			0
S3	2000	2000	2000	2	0	2	Export	68	Bolivia (Plurinational State of)	BOL	340	Honduras	HND								78	ROAD VEHICLES	1	No Quantity							14000			0
S3	2000	2000	2000	2	0	2	Export	68	Bolivia (Plurinational State of)	BOL	344	China, Hong Kong SAR	HKG								65	TEXTILE YARN,FABRIC,ETC.	1	No Quantity							1536			0
S3	2000	2000	2000	2	0	2	Export	68	Bolivia (Plurinational State of)	BOL	344	China, Hong Kong SAR	HKG								61	LEATHER, LEATHER GOODS	1	No Quantity							4814			0
S3	2000	2000	2000	2	0	2	Export	68	Bolivia (Plurinational State of)	BOL	344	China, Hong Kong SAR	HKG								66	NON-METAL.MINERAL MANFCT	1	No Quantity							71484			0
S3	2000	2000	2000	2	0	2	Export	68	Bolivia (Plurinational State of)	BOL	344	China, Hong Kong SAR	HKG								28	METALLIFEROUS ORE,SCRAP	1	No Quantity							72086			0
S3	2000	2000	2000	2	0	2	Export	68	Bolivia (Plurinational State of)	BOL	352	Iceland	ISL								66	NON-METAL.MINERAL MANFCT	1	No Quantity							353			0
S3	2000	2000	2000	2	0	2	Export	68	Bolivia (Plurinational State of)	BOL	352	Iceland	ISL								63	CORK, WOOD MANUFACTURES	1	No Quantity							569			0
S3	2000	2000	2000	2	0	2	Export	68	Bolivia (Plurinational State of)	BOL	352	Iceland	ISL								65	TEXTILE YARN,FABRIC,ETC.	1	No Quantity							197			0
S3	2000	2000	2000	2	0	2	Export	68	Bolivia (Plurinational State of)	BOL	352	Iceland	ISL								84	CLOTHING AND ACCESSORIES	1	No Quantity							279			0
S3	2000	2000	2000	2	0	2	Export	68	Bolivia (Plurinational State of)	BOL	352	Iceland	ISL								89	MISC MANUFCTRD GOODS NES	1	No Quantity							851			0
S3	2000	2000	2000	2	0	2	Export	68	Bolivia (Plurinational State of)	BOL	360	Indonesia	IDN								93	SPEC.TRANSACT.NOT CLASSD	1	No Quantity							13300			0
S3	2000	2000	2000	2	0	2	Export	68	Bolivia (Plurinational State of)	BOL	360	Indonesia	IDN								52	INORGANIC CHEMICALS	1	No Quantity							46585			0
S3	2000	2000	2000	2	0	2	Export	68	Bolivia (Plurinational State of)	BOL	372	Ireland	IRL								69	METALS MANUFACTURES,NES	1	No Quantity							179943			0
S3	2000	2000	2000	2	0	2	Export	68	Bolivia (Plurinational State of)	BOL	372	Ireland	IRL								72	SPECIAL.INDUST.MACHINERY	1	No Quantity							29147			0
S3	2000	2000	2000	2	0	2	Export	68	Bolivia (Plurinational State of)	BOL	372	Ireland	IRL								82	FURNITURE,BEDDING,ETC.	1	No Quantity							26352			0
S3	2000	2000	2000	2	0	2	Export	68	Bolivia (Plurinational State of)	BOL	376	Israel	ISR								76	TELECOMM.SOUND EQUIP ETC	1	No Quantity							338427			0
S3	2000	2000	2000	2	0	2	Export	68	Bolivia (Plurinational State of)	BOL	376	Israel	ISR								84	CLOTHING AND ACCESSORIES	1	No Quantity							902			0
S3	2000	2000	2000	2	0	2	Export	68	Bolivia (Plurinational State of)	BOL	376	Israel	ISR								83	TRAVEL GOODS,HANDBGS ETC	1	No Quantity							195			0
S3	2000	2000	2000	2	0	2	Export	68	Bolivia (Plurinational State of)	BOL	376	Israel	ISR								93	SPEC.TRANSACT.NOT CLASSD	1	No Quantity							12030			0
S3	2000	2000	2000	2	0	2	Export	68	Bolivia (Plurinational State of)	BOL	376	Israel	ISR								89	MISC MANUFCTRD GOODS NES	1	No Quantity							58			0
S3	2000	2000	2000	2	0	2	Export	68	Bolivia (Plurinational State of)	BOL	376	Israel	ISR								87	SCIENTIFIC EQUIPMENT NES	1	No Quantity							253758			0
S3	2000	2000	2000	2	0	2	Export	68	Bolivia (Plurinational State of)	BOL	376	Israel	ISR								65	TEXTILE YARN,FABRIC,ETC.	1	No Quantity							127			0
S3	2000	2000	2000	2	0	2	Export	68	Bolivia (Plurinational State of)	BOL	376	Israel	ISR								63	CORK, WOOD MANUFACTURES	1	No Quantity							97			0
S3	2000	2000	2000	2	0	2	Export	68	Bolivia (Plurinational State of)	BOL	376	Israel	ISR								05	VEGETABLES AND FRUIT	1	No Quantity							198440			0
S3	2000	2000	2000	2	0	2	Export	68	Bolivia (Plurinational State of)	BOL	376	Israel	ISR								24	CORK AND WOOD	1	No Quantity							12814			0
S3	2000	2000	2000	2	0	2	Export	68	Bolivia (Plurinational State of)	BOL	381	Italy	ITA								24	CORK AND WOOD	1	No Quantity							1720974			0
S3	2000	2000	2000	2	0	2	Export	68	Bolivia (Plurinational State of)	BOL	381	Italy	ITA								05	VEGETABLES AND FRUIT	1	No Quantity							175384			0
S3	2000	2000	2000	2	0	2	Export	68	Bolivia (Plurinational State of)	BOL	381	Italy	ITA								04	CEREALS,CEREAL PREPRTNS.	1	No Quantity							53223			0
S3	2000	2000	2000	2	0	2	Export	68	Bolivia (Plurinational State of)	BOL	381	Italy	ITA								07	COFFEE,TEA,COCOA,SPICES	1	No Quantity							81986			0
S3	2000	2000	2000	2	0	2	Export	68	Bolivia (Plurinational State of)	BOL	381	Italy	ITA								28	METALLIFEROUS ORE,SCRAP	1	No Quantity							169051			0
S3	2000	2000	2000	2	0	2	Export	68	Bolivia (Plurinational State of)	BOL	381	Italy	ITA								27	CRUDE FERTILIZER,MINERAL	1	No Quantity							527483			0
S3	2000	2000	2000	2	0	2	Export	68	Bolivia (Plurinational State of)	BOL	381	Italy	ITA								26	TEXTILE FIBRES	1	No Quantity							279300			0
S3	2000	2000	2000	2	0	2	Export	68	Bolivia (Plurinational State of)	BOL	381	Italy	ITA								63	CORK, WOOD MANUFACTURES	1	No Quantity							330091			0
S3	2000	2000	2000	2	0	2	Export	68	Bolivia (Plurinational State of)	BOL	381	Italy	ITA								61	LEATHER, LEATHER GOODS	1	No Quantity							12946486			0
S3	2000	2000	2000	2	0	2	Export	68	Bolivia (Plurinational State of)	BOL	381	Italy	ITA								65	TEXTILE YARN,FABRIC,ETC.	1	No Quantity							19815			0
S3	2000	2000	2000	2	0	2	Export	68	Bolivia (Plurinational State of)	BOL	381	Italy	ITA								72	SPECIAL.INDUST.MACHINERY	1	No Quantity							129399			0
S3	2000	2000	2000	2	0	2	Export	68	Bolivia (Plurinational State of)	BOL	381	Italy	ITA								71	POWER GENERATNG.MACHINES	1	No Quantity							27164			0
S3	2000	2000	2000	2	0	2	Export	68	Bolivia (Plurinational State of)	BOL	381	Italy	ITA								73	METALWORKING MACHINERY	1	No Quantity							1000			0
S3	2000	2000	2000	2	0	2	Export	68	Bolivia (Plurinational State of)	BOL	381	Italy	ITA								74	GENERAL INDUSTL.MACH.NES	1	No Quantity							80			0
S3	2000	2000	2000	2	0	2	Export	68	Bolivia (Plurinational State of)	BOL	381	Italy	ITA								75	OFFICE MACHINES,ADP MACH	1	No Quantity							1000			0
S3	2000	2000	2000	2	0	2	Export	68	Bolivia (Plurinational State of)	BOL	381	Italy	ITA								69	METALS MANUFACTURES,NES	1	No Quantity							7620			0
S3	2000	2000	2000	2	0	2	Export	68	Bolivia (Plurinational State of)	BOL	381	Italy	ITA								66	NON-METAL.MINERAL MANFCT	1	No Quantity							13790			0
S3	2000	2000	2000	2	0	2	Export	68	Bolivia (Plurinational State of)	BOL	381	Italy	ITA								79	OTHR.TRANSPORT EQUIPMENT	1	No Quantity							150			0
S3	2000	2000	2000	2	0	2	Export	68	Bolivia (Plurinational State of)	BOL	381	Italy	ITA								89	MISC MANUFCTRD GOODS NES	1	No Quantity							28076			0
S3	2000	2000	2000	2	0	2	Export	68	Bolivia (Plurinational State of)	BOL	381	Italy	ITA								93	SPEC.TRANSACT.NOT CLASSD	1	No Quantity							81417			0
S3	2000	2000	2000	2	0	2	Export	68	Bolivia (Plurinational State of)	BOL	381	Italy	ITA								81	PREFAB BUILDGS,FTTNG ETC	1	No Quantity							113			0
S3	2000	2000	2000	2	0	2	Export	68	Bolivia (Plurinational State of)	BOL	381	Italy	ITA								83	TRAVEL GOODS,HANDBGS ETC	1	No Quantity							8151			0
S3	2000	2000	2000	2	0	2	Export	68	Bolivia (Plurinational State of)	BOL	381	Italy	ITA								85	FOOTWEAR	1	No Quantity							705			0
S3	2000	2000	2000	2	0	2	Export	68	Bolivia (Plurinational State of)	BOL	381	Italy	ITA								84	CLOTHING AND ACCESSORIES	1	No Quantity							234734			0
S3	2000	2000	2000	2	0	2	Export	68	Bolivia (Plurinational State of)	BOL	381	Italy	ITA								76	TELECOMM.SOUND EQUIP ETC	1	No Quantity							7745			0
S3	2000	2000	2000	2	0	2	Export	68	Bolivia (Plurinational State of)	BOL	381	Italy	ITA								77	ELEC MCH APPAR,PARTS,NES	1	No Quantity							32331			0
S3	2000	2000	2000	2	0	2	Export	68	Bolivia (Plurinational State of)	BOL	381	Italy	ITA								82	FURNITURE,BEDDING,ETC.	1	No Quantity							2239			0
S3	2000	2000	2000	2	0	2	Export	68	Bolivia (Plurinational State of)	BOL	381	Italy	ITA								78	ROAD VEHICLES	1	No Quantity							3744			0
S3	2000	2000	2000	2	0	2	Export	68	Bolivia (Plurinational State of)	BOL	388	Jamaica	JAM								93	SPEC.TRANSACT.NOT CLASSD	1	No Quantity							8200			0
S3	2000	2000	2000	2	0	2	Export	68	Bolivia (Plurinational State of)	BOL	392	Japan	JPN								93	SPEC.TRANSACT.NOT CLASSD	1	No Quantity							9000			0
S3	2000	2000	2000	2	0	2	Export	68	Bolivia (Plurinational State of)	BOL	392	Japan	JPN								89	MISC MANUFCTRD GOODS NES	1	No Quantity							78961			0
S3	2000	2000	2000	2	0	2	Export	68	Bolivia (Plurinational State of)	BOL	392	Japan	JPN								88	PHOTO.APPARAT.NES;CLOCKS	1	No Quantity							22490			0
S3	2000	2000	2000	2	0	2	Export	68	Bolivia (Plurinational State of)	BOL	392	Japan	JPN								87	SCIENTIFIC EQUIPMENT NES	1	No Quantity							544			0
S3	2000	2000	2000	2	0	2	Export	68	Bolivia (Plurinational State of)	BOL	392	Japan	JPN								82	FURNITURE,BEDDING,ETC.	1	No Quantity							30			0
S3	2000	2000	2000	2	0	2	Export	68	Bolivia (Plurinational State of)	BOL	392	Japan	JPN								76	TELECOMM.SOUND EQUIP ETC	1	No Quantity							544			0
S3	2000	2000	2000	2	0	2	Export	68	Bolivia (Plurinational State of)	BOL	392	Japan	JPN								84	CLOTHING AND ACCESSORIES	1	No Quantity							316175			0
S3	2000	2000	2000	2	0	2	Export	68	Bolivia (Plurinational State of)	BOL	392	Japan	JPN								85	FOOTWEAR	1	No Quantity							44			0
S3	2000	2000	2000	2	0	2	Export	68	Bolivia (Plurinational State of)	BOL	392	Japan	JPN								83	TRAVEL GOODS,HANDBGS ETC	1	No Quantity							22389			0
S3	2000	2000	2000	2	0	2	Export	68	Bolivia (Plurinational State of)	BOL	392	Japan	JPN								66	NON-METAL.MINERAL MANFCT	1	No Quantity							13732			0
S3	2000	2000	2000	2	0	2	Export	68	Bolivia (Plurinational State of)	BOL	392	Japan	JPN								69	METALS MANUFACTURES,NES	1	No Quantity							42222			0
S3	2000	2000	2000	2	0	2	Export	68	Bolivia (Plurinational State of)	BOL	392	Japan	JPN								65	TEXTILE YARN,FABRIC,ETC.	1	No Quantity							3735			0
S3	2000	2000	2000	2	0	2	Export	68	Bolivia (Plurinational State of)	BOL	392	Japan	JPN								61	LEATHER, LEATHER GOODS	1	No Quantity							110			0
S3	2000	2000	2000	2	0	2	Export	68	Bolivia (Plurinational State of)	BOL	392	Japan	JPN								63	CORK, WOOD MANUFACTURES	1	No Quantity							244806			0
S3	2000	2000	2000	2	0	2	Export	68	Bolivia (Plurinational State of)	BOL	392	Japan	JPN								12	TOBACCO,TOBACCO MANUFACT	1	No Quantity							132			0
S3	2000	2000	2000	2	0	2	Export	68	Bolivia (Plurinational State of)	BOL	392	Japan	JPN								27	CRUDE FERTILIZER,MINERAL	1	No Quantity							106446			0
S3	2000	2000	2000	2	0	2	Export	68	Bolivia (Plurinational State of)	BOL	392	Japan	JPN								29	CRUDE ANIMAL,VEG.MATERL.	1	No Quantity							582600			0
S3	2000	2000	2000	2	0	2	Export	68	Bolivia (Plurinational State of)	BOL	392	Japan	JPN								42	FIXED VEG. FATS AND OILS	1	No Quantity							229442			0
S3	2000	2000	2000	2	0	2	Export	68	Bolivia (Plurinational State of)	BOL	392	Japan	JPN								07	COFFEE,TEA,COCOA,SPICES	1	No Quantity							206222			0
S3	2000	2000	2000	2	0	2	Export	68	Bolivia (Plurinational State of)	BOL	392	Japan	JPN								06	SUGAR,SUGR.PREPTNS,HONEY	1	No Quantity							155123			0
S3	2000	2000	2000	2	0	2	Export	68	Bolivia (Plurinational State of)	BOL	392	Japan	JPN								04	CEREALS,CEREAL PREPRTNS.	1	No Quantity							3501			0
S3	2000	2000	2000	2	0	2	Export	68	Bolivia (Plurinational State of)	BOL	392	Japan	JPN								05	VEGETABLES AND FRUIT	1	No Quantity							968004			0
S3	2000	2000	2000	2	0	2	Export	68	Bolivia (Plurinational State of)	BOL	392	Japan	JPN								24	CORK AND WOOD	1	No Quantity							386731			0
S3	2000	2000	2000	2	0	2	Export	68	Bolivia (Plurinational State of)	BOL	392	Japan	JPN								11	BEVERAGES	1	No Quantity							684			0
S3	2000	2000	2000	2	0	2	Export	68	Bolivia (Plurinational State of)	BOL	392	Japan	JPN								21	HIDES,SKINS,FURSKINS,RAW	1	No Quantity							83354			0
S3	2000	2000	2000	2	0	2	Export	68	Bolivia (Plurinational State of)	BOL	404	Kenya	KEN								93	SPEC.TRANSACT.NOT CLASSD	1	No Quantity							200			0
S3	2000	2000	2000	2	0	2	Export	68	Bolivia (Plurinational State of)	BOL	408	Dem. People's Rep. of Korea	PRK								24	CORK AND WOOD	1	No Quantity							20400			0
S3	2000	2000	2000	2	0	2	Export	68	Bolivia (Plurinational State of)	BOL	410	Rep. of Korea	KOR								24	CORK AND WOOD	1	No Quantity							1492			0
S3	2000	2000	2000	2	0	2	Export	68	Bolivia (Plurinational State of)	BOL	410	Rep. of Korea	KOR								05	VEGETABLES AND FRUIT	1	No Quantity							419364			0
S3	2000	2000	2000	2	0	2	Export	68	Bolivia (Plurinational State of)	BOL	410	Rep. of Korea	KOR								52	INORGANIC CHEMICALS	1	No Quantity							26805			0
S3	2000	2000	2000	2	0	2	Export	68	Bolivia (Plurinational State of)	BOL	410	Rep. of Korea	KOR								28	METALLIFEROUS ORE,SCRAP	1	No Quantity							65934			0
S3	2000	2000	2000	2	0	2	Export	68	Bolivia (Plurinational State of)	BOL	410	Rep. of Korea	KOR								27	CRUDE FERTILIZER,MINERAL	1	No Quantity							105975			0
S3	2000	2000	2000	2	0	2	Export	68	Bolivia (Plurinational State of)	BOL	410	Rep. of Korea	KOR								63	CORK, WOOD MANUFACTURES	1	No Quantity							1685			0
S3	2000	2000	2000	2	0	2	Export	68	Bolivia (Plurinational State of)	BOL	410	Rep. of Korea	KOR								61	LEATHER, LEATHER GOODS	1	No Quantity							1030550			0
S3	2000	2000	2000	2	0	2	Export	68	Bolivia (Plurinational State of)	BOL	410	Rep. of Korea	KOR								66	NON-METAL.MINERAL MANFCT	1	No Quantity							95260			0
S3	2000	2000	2000	2	0	2	Export	68	Bolivia (Plurinational State of)	BOL	410	Rep. of Korea	KOR								93	SPEC.TRANSACT.NOT CLASSD	1	No Quantity							4350			0
S3	2000	2000	2000	2	0	2	Export	68	Bolivia (Plurinational State of)	BOL	410	Rep. of Korea	KOR								78	ROAD VEHICLES	1	No Quantity							1350			0
S3	2000	2000	2000	2	0	2	Export	68	Bolivia (Plurinational State of)	BOL	450	Madagascar	MDG								78	ROAD VEHICLES	1	No Quantity							23400			0
S3	2000	2000	2000	2	0	2	Export	68	Bolivia (Plurinational State of)	BOL	450	Madagascar	MDG								93	SPEC.TRANSACT.NOT CLASSD	1	No Quantity							5980			0
S3	2000	2000	2000	2	0	2	Export	68	Bolivia (Plurinational State of)	BOL	458	Malaysia	MYS								28	METALLIFEROUS ORE,SCRAP	1	No Quantity							4970378			0
S3	2000	2000	2000	2	0	2	Export	68	Bolivia (Plurinational State of)	BOL	458	Malaysia	MYS								52	INORGANIC CHEMICALS	1	No Quantity							322965			0
S3	2000	2000	2000	2	0	2	Export	68	Bolivia (Plurinational State of)	BOL	484	Mexico	MEX								52	INORGANIC CHEMICALS	1	No Quantity							146120			0
S3	2000	2000	2000	2	0	2	Export	68	Bolivia (Plurinational State of)	BOL	484	Mexico	MEX								28	METALLIFEROUS ORE,SCRAP	1	No Quantity							1225901			0
S3	2000	2000	2000	2	0	2	Export	68	Bolivia (Plurinational State of)	BOL	484	Mexico	MEX								07	COFFEE,TEA,COCOA,SPICES	1	No Quantity							323			0
S3	2000	2000	2000	2	0	2	Export	68	Bolivia (Plurinational State of)	BOL	484	Mexico	MEX								24	CORK AND WOOD	1	No Quantity							2868638			0
S3	2000	2000	2000	2	0	2	Export	68	Bolivia (Plurinational State of)	BOL	484	Mexico	MEX								22	OIL SEED,OLEAGINUS FRUIT	1	No Quantity							62434			0
S3	2000	2000	2000	2	0	2	Export	68	Bolivia (Plurinational State of)	BOL	484	Mexico	MEX								66	NON-METAL.MINERAL MANFCT	1	No Quantity							671			0
S3	2000	2000	2000	2	0	2	Export	68	Bolivia (Plurinational State of)	BOL	484	Mexico	MEX								69	METALS MANUFACTURES,NES	1	No Quantity							8981			0
S3	2000	2000	2000	2	0	2	Export	68	Bolivia (Plurinational State of)	BOL	484	Mexico	MEX								68	NON-FERROUS METALS	1	No Quantity							27607			0
S3	2000	2000	2000	2	0	2	Export	68	Bolivia (Plurinational State of)	BOL	484	Mexico	MEX								75	OFFICE MACHINES,ADP MACH	1	No Quantity							1976			0
S3	2000	2000	2000	2	0	2	Export	68	Bolivia (Plurinational State of)	BOL	484	Mexico	MEX								74	GENERAL INDUSTL.MACH.NES	1	No Quantity							1104			0
S3	2000	2000	2000	2	0	2	Export	68	Bolivia (Plurinational State of)	BOL	484	Mexico	MEX								72	SPECIAL.INDUST.MACHINERY	1	No Quantity							228261			0
S3	2000	2000	2000	2	0	2	Export	68	Bolivia (Plurinational State of)	BOL	484	Mexico	MEX								61	LEATHER, LEATHER GOODS	1	No Quantity							851234			0
S3	2000	2000	2000	2	0	2	Export	68	Bolivia (Plurinational State of)	BOL	484	Mexico	MEX								63	CORK, WOOD MANUFACTURES	1	No Quantity							115106			0
S3	2000	2000	2000	2	0	2	Export	68	Bolivia (Plurinational State of)	BOL	484	Mexico	MEX								65	TEXTILE YARN,FABRIC,ETC.	1	No Quantity							222094			0
S3	2000	2000	2000	2	0	2	Export	68	Bolivia (Plurinational State of)	BOL	484	Mexico	MEX								64	PAPER,PAPERBOARD,ETC.	1	No Quantity							10			0
S3	2000	2000	2000	2	0	2	Export	68	Bolivia (Plurinational State of)	BOL	484	Mexico	MEX								62	RUBBER MANUFACTURES, NES	1	No Quantity							801			0
S3	2000	2000	2000	2	0	2	Export	68	Bolivia (Plurinational State of)	BOL	484	Mexico	MEX								59	CHEMICAL MATERIALS NES	1	No Quantity							1580			0
S3	2000	2000	2000	2	0	2	Export	68	Bolivia (Plurinational State of)	BOL	484	Mexico	MEX								93	SPEC.TRANSACT.NOT CLASSD	1	No Quantity							35887			0
S3	2000	2000	2000	2	0	2	Export	68	Bolivia (Plurinational State of)	BOL	484	Mexico	MEX								87	SCIENTIFIC EQUIPMENT NES	1	No Quantity							5045			0
S3	2000	2000	2000	2	0	2	Export	68	Bolivia (Plurinational State of)	BOL	484	Mexico	MEX								88	PHOTO.APPARAT.NES;CLOCKS	1	No Quantity							7943			0
S3	2000	2000	2000	2	0	2	Export	68	Bolivia (Plurinational State of)	BOL	484	Mexico	MEX								89	MISC MANUFCTRD GOODS NES	1	No Quantity							1000			0
S3	2000	2000	2000	2	0	2	Export	68	Bolivia (Plurinational State of)	BOL	484	Mexico	MEX								78	ROAD VEHICLES	1	No Quantity							1261			0
S3	2000	2000	2000	2	0	2	Export	68	Bolivia (Plurinational State of)	BOL	484	Mexico	MEX								82	FURNITURE,BEDDING,ETC.	1	No Quantity							5000			0
S3	2000	2000	2000	2	0	2	Export	68	Bolivia (Plurinational State of)	BOL	484	Mexico	MEX								76	TELECOMM.SOUND EQUIP ETC	1	No Quantity							112982			0
S3	2000	2000	2000	2	0	2	Export	68	Bolivia (Plurinational State of)	BOL	484	Mexico	MEX								77	ELEC MCH APPAR,PARTS,NES	1	No Quantity							37665			0
S3	2000	2000	2000	2	0	2	Export	68	Bolivia (Plurinational State of)	BOL	484	Mexico	MEX								83	TRAVEL GOODS,HANDBGS ETC	1	No Quantity							3138			0
S3	2000	2000	2000	2	0	2	Export	68	Bolivia (Plurinational State of)	BOL	484	Mexico	MEX								85	FOOTWEAR	1	No Quantity							115494			0
S3	2000	2000	2000	2	0	2	Export	68	Bolivia (Plurinational State of)	BOL	484	Mexico	MEX								84	CLOTHING AND ACCESSORIES	1	No Quantity							667383			0
S3	2000	2000	2000	2	0	2	Export	68	Bolivia (Plurinational State of)	BOL	490	Other Asia, nes									93	SPEC.TRANSACT.NOT CLASSD	1	No Quantity							2110			0
S3	2000	2000	2000	2	0	2	Export	68	Bolivia (Plurinational State of)	BOL	490	Other Asia, nes									66	NON-METAL.MINERAL MANFCT	1	No Quantity							3140			0
S3	2000	2000	2000	2	0	2	Export	68	Bolivia (Plurinational State of)	BOL	490	Other Asia, nes									24	CORK AND WOOD	1	No Quantity							67946			0
S3	2000	2000	2000	2	0	2	Export	68	Bolivia (Plurinational State of)	BOL	490	Other Asia, nes									52	INORGANIC CHEMICALS	1	No Quantity							63576			0
S3	2000	2000	2000	2	0	2	Export	68	Bolivia (Plurinational State of)	BOL	528	Netherlands	NLD								52	INORGANIC CHEMICALS	1	No Quantity							9065			0
S3	2000	2000	2000	2	0	2	Export	68	Bolivia (Plurinational State of)	BOL	528	Netherlands	NLD								42	FIXED VEG. FATS AND OILS	1	No Quantity							53972			0
S3	2000	2000	2000	2	0	2	Export	68	Bolivia (Plurinational State of)	BOL	528	Netherlands	NLD								51	ORGANIC CHEMICALS	1	No Quantity							687621			0
S3	2000	2000	2000	2	0	2	Export	68	Bolivia (Plurinational State of)	BOL	528	Netherlands	NLD								28	METALLIFEROUS ORE,SCRAP	1	No Quantity							46184			0
S3	2000	2000	2000	2	0	2	Export	68	Bolivia (Plurinational State of)	BOL	528	Netherlands	NLD								29	CRUDE ANIMAL,VEG.MATERL.	1	No Quantity							1			0
S3	2000	2000	2000	2	0	2	Export	68	Bolivia (Plurinational State of)	BOL	528	Netherlands	NLD								24	CORK AND WOOD	1	No Quantity							42527			0
S3	2000	2000	2000	2	0	2	Export	68	Bolivia (Plurinational State of)	BOL	528	Netherlands	NLD								22	OIL SEED,OLEAGINUS FRUIT	1	No Quantity							225325			0
S3	2000	2000	2000	2	0	2	Export	68	Bolivia (Plurinational State of)	BOL	528	Netherlands	NLD								07	COFFEE,TEA,COCOA,SPICES	1	No Quantity							1388178			0
S3	2000	2000	2000	2	0	2	Export	68	Bolivia (Plurinational State of)	BOL	528	Netherlands	NLD								05	VEGETABLES AND FRUIT	1	No Quantity							2375480			0
S3	2000	2000	2000	2	0	2	Export	68	Bolivia (Plurinational State of)	BOL	528	Netherlands	NLD								04	CEREALS,CEREAL PREPRTNS.	1	No Quantity							216340			0
S3	2000	2000	2000	2	0	2	Export	68	Bolivia (Plurinational State of)	BOL	528	Netherlands	NLD								66	NON-METAL.MINERAL MANFCT	1	No Quantity							47577			0
S3	2000	2000	2000	2	0	2	Export	68	Bolivia (Plurinational State of)	BOL	528	Netherlands	NLD								75	OFFICE MACHINES,ADP MACH	1	No Quantity							407			0
S3	2000	2000	2000	2	0	2	Export	68	Bolivia (Plurinational State of)	BOL	528	Netherlands	NLD								64	PAPER,PAPERBOARD,ETC.	1	No Quantity							500			0
S3	2000	2000	2000	2	0	2	Export	68	Bolivia (Plurinational State of)	BOL	528	Netherlands	NLD								65	TEXTILE YARN,FABRIC,ETC.	1	No Quantity							4330			0
S3	2000	2000	2000	2	0	2	Export	68	Bolivia (Plurinational State of)	BOL	528	Netherlands	NLD								63	CORK, WOOD MANUFACTURES	1	No Quantity							150			0
S3	2000	2000	2000	2	0	2	Export	68	Bolivia (Plurinational State of)	BOL	528	Netherlands	NLD								93	SPEC.TRANSACT.NOT CLASSD	1	No Quantity							67190			0
S3	2000	2000	2000	2	0	2	Export	68	Bolivia (Plurinational State of)	BOL	528	Netherlands	NLD								89	MISC MANUFCTRD GOODS NES	1	No Quantity							7			0
S3	2000	2000	2000	2	0	2	Export	68	Bolivia (Plurinational State of)	BOL	528	Netherlands	NLD								88	PHOTO.APPARAT.NES;CLOCKS	1	No Quantity							13499			0
S3	2000	2000	2000	2	0	2	Export	68	Bolivia (Plurinational State of)	BOL	528	Netherlands	NLD								84	CLOTHING AND ACCESSORIES	1	No Quantity							72670			0
S3	2000	2000	2000	2	0	2	Export	68	Bolivia (Plurinational State of)	BOL	528	Netherlands	NLD								77	ELEC MCH APPAR,PARTS,NES	1	No Quantity							31763			0
S3	2000	2000	2000	2	0	2	Export	68	Bolivia (Plurinational State of)	BOL	528	Netherlands	NLD								82	FURNITURE,BEDDING,ETC.	1	No Quantity							410236			0
S3	2000	2000	2000	2	0	2	Export	68	Bolivia (Plurinational State of)	BOL	530	Neth. Antilles	ANT								83	TRAVEL GOODS,HANDBGS ETC	1	No Quantity							805			0
S3	2000	2000	2000	2	0	2	Export	68	Bolivia (Plurinational State of)	BOL	530	Neth. Antilles	ANT								87	SCIENTIFIC EQUIPMENT NES	1	No Quantity							16771			0
S3	2000	2000	2000	2	0	2	Export	68	Bolivia (Plurinational State of)	BOL	530	Neth. Antilles	ANT								72	SPECIAL.INDUST.MACHINERY	1	No Quantity							1030			0
S3	2000	2000	2000	2	0	2	Export	68	Bolivia (Plurinational State of)	BOL	533	Aruba	ABW								66	NON-METAL.MINERAL MANFCT	1	No Quantity							816			0
S3	2000	2000	2000	2	0	2	Export	68	Bolivia (Plurinational State of)	BOL	554	New Zealand	NZL								61	LEATHER, LEATHER GOODS	1	No Quantity							115561			0
S3	2000	2000	2000	2	0	2	Export	68	Bolivia (Plurinational State of)	BOL	554	New Zealand	NZL								65	TEXTILE YARN,FABRIC,ETC.	1	No Quantity							57449			0
S3	2000	2000	2000	2	0	2	Export	68	Bolivia (Plurinational State of)	BOL	554	New Zealand	NZL								05	VEGETABLES AND FRUIT	1	No Quantity							134244			0
S3	2000	2000	2000	2	0	2	Export	68	Bolivia (Plurinational State of)	BOL	554	New Zealand	NZL								22	OIL SEED,OLEAGINUS FRUIT	1	No Quantity							12800			0
S3	2000	2000	2000	2	0	2	Export	68	Bolivia (Plurinational State of)	BOL	554	New Zealand	NZL								26	TEXTILE FIBRES	1	No Quantity							76062			0
S3	2000	2000	2000	2	0	2	Export	68	Bolivia (Plurinational State of)	BOL	554	New Zealand	NZL								87	SCIENTIFIC EQUIPMENT NES	1	No Quantity							1630			0
S3	2000	2000	2000	2	0	2	Export	68	Bolivia (Plurinational State of)	BOL	554	New Zealand	NZL								93	SPEC.TRANSACT.NOT CLASSD	1	No Quantity							17173			0
S3	2000	2000	2000	2	0	2	Export	68	Bolivia (Plurinational State of)	BOL	554	New Zealand	NZL								85	FOOTWEAR	1	No Quantity							70			0
S3	2000	2000	2000	2	0	2	Export	68	Bolivia (Plurinational State of)	BOL	554	New Zealand	NZL								84	CLOTHING AND ACCESSORIES	1	No Quantity							121166			0
S3	2000	2000	2000	2	0	2	Export	68	Bolivia (Plurinational State of)	BOL	558	Nicaragua	NIC								85	FOOTWEAR	1	No Quantity							20400			0
S3	2000	2000	2000	2	0	2	Export	68	Bolivia (Plurinational State of)	BOL	558	Nicaragua	NIC								78	ROAD VEHICLES	1	No Quantity							19110			0
S3	2000	2000	2000	2	0	2	Export	68	Bolivia (Plurinational State of)	BOL	558	Nicaragua	NIC								93	SPEC.TRANSACT.NOT CLASSD	1	No Quantity							30500			0
S3	2000	2000	2000	2	0	2	Export	68	Bolivia (Plurinational State of)	BOL	558	Nicaragua	NIC								89	MISC MANUFCTRD GOODS NES	1	No Quantity							150			0
S3	2000	2000	2000	2	0	2	Export	68	Bolivia (Plurinational State of)	BOL	558	Nicaragua	NIC								64	PAPER,PAPERBOARD,ETC.	1	No Quantity							150			0
S3	2000	2000	2000	2	0	2	Export	68	Bolivia (Plurinational State of)	BOL	558	Nicaragua	NIC								66	NON-METAL.MINERAL MANFCT	1	No Quantity							12199			0
S3	2000	2000	2000	2	0	2	Export	68	Bolivia (Plurinational State of)	BOL	566	Nigeria	NGA								93	SPEC.TRANSACT.NOT CLASSD	1	No Quantity							1000			0
S3	2000	2000	2000	2	0	2	Export	68	Bolivia (Plurinational State of)	BOL	579	Norway	NOR								93	SPEC.TRANSACT.NOT CLASSD	1	No Quantity							9621			0
S3	2000	2000	2000	2	0	2	Export	68	Bolivia (Plurinational State of)	BOL	579	Norway	NOR								69	METALS MANUFACTURES,NES	1	No Quantity							57314			0
S3	2000	2000	2000	2	0	2	Export	68	Bolivia (Plurinational State of)	BOL	579	Norway	NOR								24	CORK AND WOOD	1	No Quantity							42755			0
S3	2000	2000	2000	2	0	2	Export	68	Bolivia (Plurinational State of)	BOL	586	Pakistan	PAK								07	COFFEE,TEA,COCOA,SPICES	1	No Quantity							60078			0
S3	2000	2000	2000	2	0	2	Export	68	Bolivia (Plurinational State of)	BOL	586	Pakistan	PAK								28	METALLIFEROUS ORE,SCRAP	1	No Quantity							619828			0
S3	2000	2000	2000	2	0	2	Export	68	Bolivia (Plurinational State of)	BOL	586	Pakistan	PAK								52	INORGANIC CHEMICALS	1	No Quantity							27890			0
S3	2000	2000	2000	2	0	2	Export	68	Bolivia (Plurinational State of)	BOL	591	Panama	PAN								51	ORGANIC CHEMICALS	1	No Quantity							7040			0
S3	2000	2000	2000	2	0	2	Export	68	Bolivia (Plurinational State of)	BOL	591	Panama	PAN								28	METALLIFEROUS ORE,SCRAP	1	No Quantity							120000			0
S3	2000	2000	2000	2	0	2	Export	68	Bolivia (Plurinational State of)	BOL	591	Panama	PAN								66	NON-METAL.MINERAL MANFCT	1	No Quantity							34637			0
S3	2000	2000	2000	2	0	2	Export	68	Bolivia (Plurinational State of)	BOL	591	Panama	PAN								64	PAPER,PAPERBOARD,ETC.	1	No Quantity							500			0
S3	2000	2000	2000	2	0	2	Export	68	Bolivia (Plurinational State of)	BOL	591	Panama	PAN								65	TEXTILE YARN,FABRIC,ETC.	1	No Quantity							739292			0
S3	2000	2000	2000	2	0	2	Export	68	Bolivia (Plurinational State of)	BOL	591	Panama	PAN								93	SPEC.TRANSACT.NOT CLASSD	1	No Quantity							3200			0
S3	2000	2000	2000	2	0	2	Export	68	Bolivia (Plurinational State of)	BOL	591	Panama	PAN								76	TELECOMM.SOUND EQUIP ETC	1	No Quantity							920			0
S3	2000	2000	2000	2	0	2	Export	68	Bolivia (Plurinational State of)	BOL	591	Panama	PAN								84	CLOTHING AND ACCESSORIES	1	No Quantity							233333			0
S3	2000	2000	2000	2	0	2	Export	68	Bolivia (Plurinational State of)	BOL	600	Paraguay	PRY								84	CLOTHING AND ACCESSORIES	1	No Quantity							361716			0
S3	2000	2000	2000	2	0	2	Export	68	Bolivia (Plurinational State of)	BOL	600	Paraguay	PRY								85	FOOTWEAR	1	No Quantity							12139			0
S3	2000	2000	2000	2	0	2	Export	68	Bolivia (Plurinational State of)	BOL	600	Paraguay	PRY								83	TRAVEL GOODS,HANDBGS ETC	1	No Quantity							35			0
S3	2000	2000	2000	2	0	2	Export	68	Bolivia (Plurinational State of)	BOL	600	Paraguay	PRY								76	TELECOMM.SOUND EQUIP ETC	1	No Quantity							16700			0
S3	2000	2000	2000	2	0	2	Export	68	Bolivia (Plurinational State of)	BOL	600	Paraguay	PRY								77	ELEC MCH APPAR,PARTS,NES	1	No Quantity							156539			0
S3	2000	2000	2000	2	0	2	Export	68	Bolivia (Plurinational State of)	BOL	600	Paraguay	PRY								78	ROAD VEHICLES	1	No Quantity							14631			0
S3	2000	2000	2000	2	0	2	Export	68	Bolivia (Plurinational State of)	BOL	600	Paraguay	PRY								82	FURNITURE,BEDDING,ETC.	1	No Quantity							2539			0
S3	2000	2000	2000	2	0	2	Export	68	Bolivia (Plurinational State of)	BOL	600	Paraguay	PRY								93	SPEC.TRANSACT.NOT CLASSD	1	No Quantity							40320			0
S3	2000	2000	2000	2	0	2	Export	68	Bolivia (Plurinational State of)	BOL	600	Paraguay	PRY								89	MISC MANUFCTRD GOODS NES	1	No Quantity							13716			0
S3	2000	2000	2000	2	0	2	Export	68	Bolivia (Plurinational State of)	BOL	600	Paraguay	PRY								65	TEXTILE YARN,FABRIC,ETC.	1	No Quantity							2895			0
S3	2000	2000	2000	2	0	2	Export	68	Bolivia (Plurinational State of)	BOL	600	Paraguay	PRY								59	CHEMICAL MATERIALS NES	1	No Quantity							55000			0
S3	2000	2000	2000	2	0	2	Export	68	Bolivia (Plurinational State of)	BOL	600	Paraguay	PRY								55	ESSENTL.OILS,PERFUME,ETC	1	No Quantity							9791			0
S3	2000	2000	2000	2	0	2	Export	68	Bolivia (Plurinational State of)	BOL	600	Paraguay	PRY								63	CORK, WOOD MANUFACTURES	1	No Quantity							1236			0
S3	2000	2000	2000	2	0	2	Export	68	Bolivia (Plurinational State of)	BOL	600	Paraguay	PRY								66	NON-METAL.MINERAL MANFCT	1	No Quantity							58882			0
S3	2000	2000	2000	2	0	2	Export	68	Bolivia (Plurinational State of)	BOL	600	Paraguay	PRY								69	METALS MANUFACTURES,NES	1	No Quantity							2452			0
S3	2000	2000	2000	2	0	2	Export	68	Bolivia (Plurinational State of)	BOL	600	Paraguay	PRY								74	GENERAL INDUSTL.MACH.NES	1	No Quantity							1519			0
S3	2000	2000	2000	2	0	2	Export	68	Bolivia (Plurinational State of)	BOL	600	Paraguay	PRY								29	CRUDE ANIMAL,VEG.MATERL.	1	No Quantity							128793			0
S3	2000	2000	2000	2	0	2	Export	68	Bolivia (Plurinational State of)	BOL	600	Paraguay	PRY								26	TEXTILE FIBRES	1	No Quantity							235464			0
S3	2000	2000	2000	2	0	2	Export	68	Bolivia (Plurinational State of)	BOL	600	Paraguay	PRY								42	FIXED VEG. FATS AND OILS	1	No Quantity							24828			0
S3	2000	2000	2000	2	0	2	Export	68	Bolivia (Plurinational State of)	BOL	600	Paraguay	PRY								33	PETROLEUM,PETROL.PRODUCT	1	No Quantity							446151			0
S3	2000	2000	2000	2	0	2	Export	68	Bolivia (Plurinational State of)	BOL	600	Paraguay	PRY								34	GAS,NATURAL,MANUFACTURED	1	No Quantity							586330			0
S3	2000	2000	2000	2	0	2	Export	68	Bolivia (Plurinational State of)	BOL	600	Paraguay	PRY								54	MEDICINAL,PHARM.PRODUCTS	1	No Quantity							172418			0
S3	2000	2000	2000	2	0	2	Export	68	Bolivia (Plurinational State of)	BOL	600	Paraguay	PRY								07	COFFEE,TEA,COCOA,SPICES	1	No Quantity							40819			0
S3	2000	2000	2000	2	0	2	Export	68	Bolivia (Plurinational State of)	BOL	600	Paraguay	PRY								08	ANIMAL FEED STUFF	1	No Quantity							50729			0
S3	2000	2000	2000	2	0	2	Export	68	Bolivia (Plurinational State of)	BOL	600	Paraguay	PRY								02	DAIRY PRODUCTS,BIRD EGGS	1	No Quantity							4692			0
S3	2000	2000	2000	2	0	2	Export	68	Bolivia (Plurinational State of)	BOL	600	Paraguay	PRY								24	CORK AND WOOD	1	No Quantity							4278			0
S3	2000	2000	2000	2	0	2	Export	68	Bolivia (Plurinational State of)	BOL	600	Paraguay	PRY								22	OIL SEED,OLEAGINUS FRUIT	1	No Quantity							45724			0
S3	2000	2000	2000	2	0	2	Export	68	Bolivia (Plurinational State of)	BOL	600	Paraguay	PRY								09	MISC.EDIBLE PRODUCTS ETC	1	No Quantity							288			0
S3	2000	2000	2000	2	0	2	Export	68	Bolivia (Plurinational State of)	BOL	604	Peru	PER								09	MISC.EDIBLE PRODUCTS ETC	1	No Quantity							748884			0
S3	2000	2000	2000	2	0	2	Export	68	Bolivia (Plurinational State of)	BOL	604	Peru	PER								11	BEVERAGES	1	No Quantity							443212			0
S3	2000	2000	2000	2	0	2	Export	68	Bolivia (Plurinational State of)	BOL	604	Peru	PER								22	OIL SEED,OLEAGINUS FRUIT	1	No Quantity							7417939			0
S3	2000	2000	2000	2	0	2	Export	68	Bolivia (Plurinational State of)	BOL	604	Peru	PER								21	HIDES,SKINS,FURSKINS,RAW	1	No Quantity							7970			0
S3	2000	2000	2000	2	0	2	Export	68	Bolivia (Plurinational State of)	BOL	604	Peru	PER								24	CORK AND WOOD	1	No Quantity							832			0
S3	2000	2000	2000	2	0	2	Export	68	Bolivia (Plurinational State of)	BOL	604	Peru	PER								02	DAIRY PRODUCTS,BIRD EGGS	1	No Quantity							1102480			0
S3	2000	2000	2000	2	0	2	Export	68	Bolivia (Plurinational State of)	BOL	604	Peru	PER								00	LIVE ANIMALS	1	No Quantity							88541			0
S3	2000	2000	2000	2	0	2	Export	68	Bolivia (Plurinational State of)	BOL	604	Peru	PER								04	CEREALS,CEREAL PREPRTNS.	1	No Quantity							1006799			0
S3	2000	2000	2000	2	0	2	Export	68	Bolivia (Plurinational State of)	BOL	604	Peru	PER								05	VEGETABLES AND FRUIT	1	No Quantity							123002			0
S3	2000	2000	2000	2	0	2	Export	68	Bolivia (Plurinational State of)	BOL	604	Peru	PER								08	ANIMAL FEED STUFF	1	No Quantity							7353278			0
S3	2000	2000	2000	2	0	2	Export	68	Bolivia (Plurinational State of)	BOL	604	Peru	PER								06	SUGAR,SUGR.PREPTNS,HONEY	1	No Quantity							3845269			0
S3	2000	2000	2000	2	0	2	Export	68	Bolivia (Plurinational State of)	BOL	604	Peru	PER								03	FISH,CRUSTACEANS,MOLLUSC	1	No Quantity							1914			0
S3	2000	2000	2000	2	0	2	Export	68	Bolivia (Plurinational State of)	BOL	604	Peru	PER								01	MEAT, MEAT PREPARATIONS	1	No Quantity							952631			0
S3	2000	2000	2000	2	0	2	Export	68	Bolivia (Plurinational State of)	BOL	604	Peru	PER								07	COFFEE,TEA,COCOA,SPICES	1	No Quantity							49410			0
S3	2000	2000	2000	2	0	2	Export	68	Bolivia (Plurinational State of)	BOL	604	Peru	PER								54	MEDICINAL,PHARM.PRODUCTS	1	No Quantity							987366			0
S3	2000	2000	2000	2	0	2	Export	68	Bolivia (Plurinational State of)	BOL	604	Peru	PER								53	DYES,COLOURING MATERIALS	1	No Quantity							727957			0
S3	2000	2000	2000	2	0	2	Export	68	Bolivia (Plurinational State of)	BOL	604	Peru	PER								35	ELECTRIC CURRENT	1	No Quantity							4362			0
S3	2000	2000	2000	2	0	2	Export	68	Bolivia (Plurinational State of)	BOL	604	Peru	PER								52	INORGANIC CHEMICALS	1	No Quantity							3900			0
S3	2000	2000	2000	2	0	2	Export	68	Bolivia (Plurinational State of)	BOL	604	Peru	PER								34	GAS,NATURAL,MANUFACTURED	1	No Quantity							646905			0
S3	2000	2000	2000	2	0	2	Export	68	Bolivia (Plurinational State of)	BOL	604	Peru	PER								33	PETROLEUM,PETROL.PRODUCT	1	No Quantity							69933			0
S3	2000	2000	2000	2	0	2	Export	68	Bolivia (Plurinational State of)	BOL	604	Peru	PER								42	FIXED VEG. FATS AND OILS	1	No Quantity							3564348			0
S3	2000	2000	2000	2	0	2	Export	68	Bolivia (Plurinational State of)	BOL	604	Peru	PER								51	ORGANIC CHEMICALS	1	No Quantity							1810535			0
S3	2000	2000	2000	2	0	2	Export	68	Bolivia (Plurinational State of)	BOL	604	Peru	PER								26	TEXTILE FIBRES	1	No Quantity							6531701			0
S3	2000	2000	2000	2	0	2	Export	68	Bolivia (Plurinational State of)	BOL	604	Peru	PER								25	PULP AND WASTE PAPER	1	No Quantity							46942			0
S3	2000	2000	2000	2	0	2	Export	68	Bolivia (Plurinational State of)	BOL	604	Peru	PER								27	CRUDE FERTILIZER,MINERAL	1	No Quantity							12619			0
S3	2000	2000	2000	2	0	2	Export	68	Bolivia (Plurinational State of)	BOL	604	Peru	PER								29	CRUDE ANIMAL,VEG.MATERL.	1	No Quantity							38010			0
S3	2000	2000	2000	2	0	2	Export	68	Bolivia (Plurinational State of)	BOL	604	Peru	PER								28	METALLIFEROUS ORE,SCRAP	1	No Quantity							7588541			0
S3	2000	2000	2000	2	0	2	Export	68	Bolivia (Plurinational State of)	BOL	604	Peru	PER								74	GENERAL INDUSTL.MACH.NES	1	No Quantity							167230			0
S3	2000	2000	2000	2	0	2	Export	68	Bolivia (Plurinational State of)	BOL	604	Peru	PER								75	OFFICE MACHINES,ADP MACH	1	No Quantity							39343			0
S3	2000	2000	2000	2	0	2	Export	68	Bolivia (Plurinational State of)	BOL	604	Peru	PER								72	SPECIAL.INDUST.MACHINERY	1	No Quantity							679010			0
S3	2000	2000	2000	2	0	2	Export	68	Bolivia (Plurinational State of)	BOL	604	Peru	PER								73	METALWORKING MACHINERY	1	No Quantity							394			0
S3	2000	2000	2000	2	0	2	Export	68	Bolivia (Plurinational State of)	BOL	604	Peru	PER								67	IRON AND STEEL	1	No Quantity							30494			0
S3	2000	2000	2000	2	0	2	Export	68	Bolivia (Plurinational State of)	BOL	604	Peru	PER								71	POWER GENERATNG.MACHINES	1	No Quantity							23027			0
S3	2000	2000	2000	2	0	2	Export	68	Bolivia (Plurinational State of)	BOL	604	Peru	PER								69	METALS MANUFACTURES,NES	1	No Quantity							90768			0
S3	2000	2000	2000	2	0	2	Export	68	Bolivia (Plurinational State of)	BOL	604	Peru	PER								68	NON-FERROUS METALS	1	No Quantity							47422			0
S3	2000	2000	2000	2	0	2	Export	68	Bolivia (Plurinational State of)	BOL	604	Peru	PER								66	NON-METAL.MINERAL MANFCT	1	No Quantity							2076708			0
S3	2000	2000	2000	2	0	2	Export	68	Bolivia (Plurinational State of)	BOL	604	Peru	PER								63	CORK, WOOD MANUFACTURES	1	No Quantity							521357			0
S3	2000	2000	2000	2	0	2	Export	68	Bolivia (Plurinational State of)	BOL	604	Peru	PER								55	ESSENTL.OILS,PERFUME,ETC	1	No Quantity							18745			0
S3	2000	2000	2000	2	0	2	Export	68	Bolivia (Plurinational State of)	BOL	604	Peru	PER								57	PLASTICS IN PRIMARY FORM	1	No Quantity							14887			0
S3	2000	2000	2000	2	0	2	Export	68	Bolivia (Plurinational State of)	BOL	604	Peru	PER								58	PLASTIC,NON-PRIMARY FORM	1	No Quantity							88650			0
S3	2000	2000	2000	2	0	2	Export	68	Bolivia (Plurinational State of)	BOL	604	Peru	PER								61	LEATHER, LEATHER GOODS	1	No Quantity							974238			0
S3	2000	2000	2000	2	0	2	Export	68	Bolivia (Plurinational State of)	BOL	604	Peru	PER								59	CHEMICAL MATERIALS NES	1	No Quantity							104588			0
S3	2000	2000	2000	2	0	2	Export	68	Bolivia (Plurinational State of)	BOL	604	Peru	PER								62	RUBBER MANUFACTURES, NES	1	No Quantity							2262			0
S3	2000	2000	2000	2	0	2	Export	68	Bolivia (Plurinational State of)	BOL	604	Peru	PER								64	PAPER,PAPERBOARD,ETC.	1	No Quantity							150169			0
S3	2000	2000	2000	2	0	2	Export	68	Bolivia (Plurinational State of)	BOL	604	Peru	PER								65	TEXTILE YARN,FABRIC,ETC.	1	No Quantity							6381071			0
S3	2000	2000	2000	2	0	2	Export	68	Bolivia (Plurinational State of)	BOL	604	Peru	PER								89	MISC MANUFCTRD GOODS NES	1	No Quantity							694563			0
S3	2000	2000	2000	2	0	2	Export	68	Bolivia (Plurinational State of)	BOL	604	Peru	PER								87	SCIENTIFIC EQUIPMENT NES	1	No Quantity							54350			0
S3	2000	2000	2000	2	0	2	Export	68	Bolivia (Plurinational State of)	BOL	604	Peru	PER								88	PHOTO.APPARAT.NES;CLOCKS	1	No Quantity							1212			0
S3	2000	2000	2000	2	0	2	Export	68	Bolivia (Plurinational State of)	BOL	604	Peru	PER								79	OTHR.TRANSPORT EQUIPMENT	1	No Quantity							1500000			0
S3	2000	2000	2000	2	0	2	Export	68	Bolivia (Plurinational State of)	BOL	604	Peru	PER								93	SPEC.TRANSACT.NOT CLASSD	1	No Quantity							131894			0
S3	2000	2000	2000	2	0	2	Export	68	Bolivia (Plurinational State of)	BOL	604	Peru	PER								82	FURNITURE,BEDDING,ETC.	1	No Quantity							7589			0
S3	2000	2000	2000	2	0	2	Export	68	Bolivia (Plurinational State of)	BOL	604	Peru	PER								78	ROAD VEHICLES	1	No Quantity							720587			0
S3	2000	2000	2000	2	0	2	Export	68	Bolivia (Plurinational State of)	BOL	604	Peru	PER								77	ELEC MCH APPAR,PARTS,NES	1	No Quantity							9682			0
S3	2000	2000	2000	2	0	2	Export	68	Bolivia (Plurinational State of)	BOL	604	Peru	PER								76	TELECOMM.SOUND EQUIP ETC	1	No Quantity							31456			0
S3	2000	2000	2000	2	0	2	Export	68	Bolivia (Plurinational State of)	BOL	604	Peru	PER								83	TRAVEL GOODS,HANDBGS ETC	1	No Quantity							26813			0
S3	2000	2000	2000	2	0	2	Export	68	Bolivia (Plurinational State of)	BOL	604	Peru	PER								85	FOOTWEAR	1	No Quantity							179562			0
S3	2000	2000	2000	2	0	2	Export	68	Bolivia (Plurinational State of)	BOL	604	Peru	PER								84	CLOTHING AND ACCESSORIES	1	No Quantity							992371			0
S3	2000	2000	2000	2	0	2	Export	68	Bolivia (Plurinational State of)	BOL	616	Poland	POL								07	COFFEE,TEA,COCOA,SPICES	1	No Quantity							61089			0
S3	2000	2000	2000	2	0	2	Export	68	Bolivia (Plurinational State of)	BOL	620	Portugal	PRT								07	COFFEE,TEA,COCOA,SPICES	1	No Quantity							78427			0
S3	2000	2000	2000	2	0	2	Export	68	Bolivia (Plurinational State of)	BOL	620	Portugal	PRT								05	VEGETABLES AND FRUIT	1	No Quantity							146738			0
S3	2000	2000	2000	2	0	2	Export	68	Bolivia (Plurinational State of)	BOL	620	Portugal	PRT								24	CORK AND WOOD	1	No Quantity							26555			0
S3	2000	2000	2000	2	0	2	Export	68	Bolivia (Plurinational State of)	BOL	620	Portugal	PRT								65	TEXTILE YARN,FABRIC,ETC.	1	No Quantity							1399			0
S3	2000	2000	2000	2	0	2	Export	68	Bolivia (Plurinational State of)	BOL	620	Portugal	PRT								63	CORK, WOOD MANUFACTURES	1	No Quantity							1959			0
S3	2000	2000	2000	2	0	2	Export	68	Bolivia (Plurinational State of)	BOL	620	Portugal	PRT								66	NON-METAL.MINERAL MANFCT	1	No Quantity							450			0
S3	2000	2000	2000	2	0	2	Export	68	Bolivia (Plurinational State of)	BOL	620	Portugal	PRT								84	CLOTHING AND ACCESSORIES	1	No Quantity							365			0
S3	2000	2000	2000	2	0	2	Export	68	Bolivia (Plurinational State of)	BOL	620	Portugal	PRT								82	FURNITURE,BEDDING,ETC.	1	No Quantity							132			0
S3	2000	2000	2000	2	0	2	Export	68	Bolivia (Plurinational State of)	BOL	620	Portugal	PRT								81	PREFAB BUILDGS,FTTNG ETC	1	No Quantity							264			0
S3	2000	2000	2000	2	0	2	Export	68	Bolivia (Plurinational State of)	BOL	620	Portugal	PRT								88	PHOTO.APPARAT.NES;CLOCKS	1	No Quantity							110			0
S3	2000	2000	2000	2	0	2	Export	68	Bolivia (Plurinational State of)	BOL	620	Portugal	PRT								89	MISC MANUFCTRD GOODS NES	1	No Quantity							1072			0
S3	2000	2000	2000	2	0	2	Export	68	Bolivia (Plurinational State of)	BOL	634	Qatar	QAT								97	GOLD,NONMONTRY EXCL ORES	1	No Quantity							1578191			0
S3	2000	2000	2000	2	0	2	Export	68	Bolivia (Plurinational State of)	BOL	634	Qatar	QAT								68	NON-FERROUS METALS	1	No Quantity							60060			0
S3	2000	2000	2000	2	0	2	Export	68	Bolivia (Plurinational State of)	BOL	643	Russian Federation	RUS								05	VEGETABLES AND FRUIT	1	No Quantity							84128			0
S3	2000	2000	2000	2	0	2	Export	68	Bolivia (Plurinational State of)	BOL	643	Russian Federation	RUS								28	METALLIFEROUS ORE,SCRAP	1	No Quantity							198136			0
S3	2000	2000	2000	2	0	2	Export	68	Bolivia (Plurinational State of)	BOL	643	Russian Federation	RUS								93	SPEC.TRANSACT.NOT CLASSD	1	No Quantity							200			0
S3	2000	2000	2000	2	0	2	Export	68	Bolivia (Plurinational State of)	BOL	660	Anguilla	AIA								63	CORK, WOOD MANUFACTURES	1	No Quantity							40744			0
S3	2000	2000	2000	2	0	2	Export	68	Bolivia (Plurinational State of)	BOL	678	Sao Tome and Principe	STP								93	SPEC.TRANSACT.NOT CLASSD	1	No Quantity							2824			0
S3	2000	2000	2000	2	0	2	Export	68	Bolivia (Plurinational State of)	BOL	682	Saudi Arabia	SAU								78	ROAD VEHICLES	1	No Quantity							18600			0
S3	2000	2000	2000	2	0	2	Export	68	Bolivia (Plurinational State of)	BOL	682	Saudi Arabia	SAU								52	INORGANIC CHEMICALS	1	No Quantity							8713			0
S3	2000	2000	2000	2	0	2	Export	68	Bolivia (Plurinational State of)	BOL	682	Saudi Arabia	SAU								05	VEGETABLES AND FRUIT	1	No Quantity							49764			0
S3	2000	2000	2000	2	0	2	Export	68	Bolivia (Plurinational State of)	BOL	699	India	IND								52	INORGANIC CHEMICALS	1	No Quantity							348512			0
S3	2000	2000	2000	2	0	2	Export	68	Bolivia (Plurinational State of)	BOL	699	India	IND								28	METALLIFEROUS ORE,SCRAP	1	No Quantity							117815			0
S3	2000	2000	2000	2	0	2	Export	68	Bolivia (Plurinational State of)	BOL	699	India	IND								27	CRUDE FERTILIZER,MINERAL	1	No Quantity							503388			0
S3	2000	2000	2000	2	0	2	Export	68	Bolivia (Plurinational State of)	BOL	699	India	IND								61	LEATHER, LEATHER GOODS	1	No Quantity							32684			0
S3	2000	2000	2000	2	0	2	Export	68	Bolivia (Plurinational State of)	BOL	699	India	IND								68	NON-FERROUS METALS	1	No Quantity							347617			0
S3	2000	2000	2000	2	0	2	Export	68	Bolivia (Plurinational State of)	BOL	699	India	IND								93	SPEC.TRANSACT.NOT CLASSD	1	No Quantity							498			0
S3	2000	2000	2000	2	0	2	Export	68	Bolivia (Plurinational State of)	BOL	702	Singapore	SGP								88	PHOTO.APPARAT.NES;CLOCKS	1	No Quantity							15774			0
S3	2000	2000	2000	2	0	2	Export	68	Bolivia (Plurinational State of)	BOL	702	Singapore	SGP								87	SCIENTIFIC EQUIPMENT NES	1	No Quantity							4818			0
S3	2000	2000	2000	2	0	2	Export	68	Bolivia (Plurinational State of)	BOL	702	Singapore	SGP								69	METALS MANUFACTURES,NES	1	No Quantity							33555			0
S3	2000	2000	2000	2	0	2	Export	68	Bolivia (Plurinational State of)	BOL	703	Slovakia	SVK								93	SPEC.TRANSACT.NOT CLASSD	1	No Quantity							1000			0
S3	2000	2000	2000	2	0	2	Export	68	Bolivia (Plurinational State of)	BOL	705	Slovenia	SVN								93	SPEC.TRANSACT.NOT CLASSD	1	No Quantity							400			0
S3	2000	2000	2000	2	0	2	Export	68	Bolivia (Plurinational State of)	BOL	705	Slovenia	SVN								82	FURNITURE,BEDDING,ETC.	1	No Quantity							9433			0
S3	2000	2000	2000	2	0	2	Export	68	Bolivia (Plurinational State of)	BOL	705	Slovenia	SVN								84	CLOTHING AND ACCESSORIES	1	No Quantity							1948			0
S3	2000	2000	2000	2	0	2	Export	68	Bolivia (Plurinational State of)	BOL	705	Slovenia	SVN								63	CORK, WOOD MANUFACTURES	1	No Quantity							2248			0
S3	2000	2000	2000	2	0	2	Export	68	Bolivia (Plurinational State of)	BOL	710	South Africa	ZAF								72	SPECIAL.INDUST.MACHINERY	1	No Quantity							37300			0
S3	2000	2000	2000	2	0	2	Export	68	Bolivia (Plurinational State of)	BOL	710	South Africa	ZAF								93	SPEC.TRANSACT.NOT CLASSD	1	No Quantity							20000			0
S3	2000	2000	2000	2	0	2	Export	68	Bolivia (Plurinational State of)	BOL	724	Spain	ESP								93	SPEC.TRANSACT.NOT CLASSD	1	No Quantity							67560			0
S3	2000	2000	2000	2	0	2	Export	68	Bolivia (Plurinational State of)	BOL	724	Spain	ESP								79	OTHR.TRANSPORT EQUIPMENT	1	No Quantity							3000			0
S3	2000	2000	2000	2	0	2	Export	68	Bolivia (Plurinational State of)	BOL	724	Spain	ESP								89	MISC MANUFCTRD GOODS NES	1	No Quantity							22301			0
S3	2000	2000	2000	2	0	2	Export	68	Bolivia (Plurinational State of)	BOL	724	Spain	ESP								84	CLOTHING AND ACCESSORIES	1	No Quantity							229482			0
S3	2000	2000	2000	2	0	2	Export	68	Bolivia (Plurinational State of)	BOL	724	Spain	ESP								83	TRAVEL GOODS,HANDBGS ETC	1	No Quantity							4363			0
S3	2000	2000	2000	2	0	2	Export	68	Bolivia (Plurinational State of)	BOL	724	Spain	ESP								82	FURNITURE,BEDDING,ETC.	1	No Quantity							3651			0
S3	2000	2000	2000	2	0	2	Export	68	Bolivia (Plurinational State of)	BOL	724	Spain	ESP								72	SPECIAL.INDUST.MACHINERY	1	No Quantity							300			0
S3	2000	2000	2000	2	0	2	Export	68	Bolivia (Plurinational State of)	BOL	724	Spain	ESP								68	NON-FERROUS METALS	1	No Quantity							319776			0
S3	2000	2000	2000	2	0	2	Export	68	Bolivia (Plurinational State of)	BOL	724	Spain	ESP								66	NON-METAL.MINERAL MANFCT	1	No Quantity							7625			0
S3	2000	2000	2000	2	0	2	Export	68	Bolivia (Plurinational State of)	BOL	724	Spain	ESP								63	CORK, WOOD MANUFACTURES	1	No Quantity							224366			0
S3	2000	2000	2000	2	0	2	Export	68	Bolivia (Plurinational State of)	BOL	724	Spain	ESP								61	LEATHER, LEATHER GOODS	1	No Quantity							718190			0
S3	2000	2000	2000	2	0	2	Export	68	Bolivia (Plurinational State of)	BOL	724	Spain	ESP								65	TEXTILE YARN,FABRIC,ETC.	1	No Quantity							1138			0
S3	2000	2000	2000	2	0	2	Export	68	Bolivia (Plurinational State of)	BOL	724	Spain	ESP								59	CHEMICAL MATERIALS NES	1	No Quantity							123840			0
S3	2000	2000	2000	2	0	2	Export	68	Bolivia (Plurinational State of)	BOL	724	Spain	ESP								29	CRUDE ANIMAL,VEG.MATERL.	1	No Quantity							79939			0
S3	2000	2000	2000	2	0	2	Export	68	Bolivia (Plurinational State of)	BOL	724	Spain	ESP								05	VEGETABLES AND FRUIT	1	No Quantity							143926			0
S3	2000	2000	2000	2	0	2	Export	68	Bolivia (Plurinational State of)	BOL	724	Spain	ESP								07	COFFEE,TEA,COCOA,SPICES	1	No Quantity							274018			0
S3	2000	2000	2000	2	0	2	Export	68	Bolivia (Plurinational State of)	BOL	724	Spain	ESP								24	CORK AND WOOD	1	No Quantity							274617			0
S3	2000	2000	2000	2	0	2	Export	68	Bolivia (Plurinational State of)	BOL	724	Spain	ESP								21	HIDES,SKINS,FURSKINS,RAW	1	No Quantity							739620			0
S3	2000	2000	2000	2	0	2	Export	68	Bolivia (Plurinational State of)	BOL	740	Suriname	SUR								65	TEXTILE YARN,FABRIC,ETC.	1	No Quantity							6376			0
S3	2000	2000	2000	2	0	2	Export	68	Bolivia (Plurinational State of)	BOL	740	Suriname	SUR								69	METALS MANUFACTURES,NES	1	No Quantity							13642			0
S3	2000	2000	2000	2	0	2	Export	68	Bolivia (Plurinational State of)	BOL	740	Suriname	SUR								71	POWER GENERATNG.MACHINES	1	No Quantity							615			0
S3	2000	2000	2000	2	0	2	Export	68	Bolivia (Plurinational State of)	BOL	740	Suriname	SUR								75	OFFICE MACHINES,ADP MACH	1	No Quantity							13240			0
S3	2000	2000	2000	2	0	2	Export	68	Bolivia (Plurinational State of)	BOL	740	Suriname	SUR								76	TELECOMM.SOUND EQUIP ETC	1	No Quantity							6317			0
S3	2000	2000	2000	2	0	2	Export	68	Bolivia (Plurinational State of)	BOL	740	Suriname	SUR								77	ELEC MCH APPAR,PARTS,NES	1	No Quantity							11949			0
S3	2000	2000	2000	2	0	2	Export	68	Bolivia (Plurinational State of)	BOL	740	Suriname	SUR								87	SCIENTIFIC EQUIPMENT NES	1	No Quantity							799256			0
S3	2000	2000	2000	2	0	2	Export	68	Bolivia (Plurinational State of)	BOL	752	Sweden	SWE								93	SPEC.TRANSACT.NOT CLASSD	1	No Quantity							25102			0
S3	2000	2000	2000	2	0	2	Export	68	Bolivia (Plurinational State of)	BOL	752	Sweden	SWE								76	TELECOMM.SOUND EQUIP ETC	1	No Quantity							2680			0
S3	2000	2000	2000	2	0	2	Export	68	Bolivia (Plurinational State of)	BOL	752	Sweden	SWE								82	FURNITURE,BEDDING,ETC.	1	No Quantity							69723			0
S3	2000	2000	2000	2	0	2	Export	68	Bolivia (Plurinational State of)	BOL	752	Sweden	SWE								84	CLOTHING AND ACCESSORIES	1	No Quantity							1340			0
S3	2000	2000	2000	2	0	2	Export	68	Bolivia (Plurinational State of)	BOL	752	Sweden	SWE								74	GENERAL INDUSTL.MACH.NES	1	No Quantity							1735			0
S3	2000	2000	2000	2	0	2	Export	68	Bolivia (Plurinational State of)	BOL	752	Sweden	SWE								68	NON-FERROUS METALS	1	No Quantity							129735			0
S3	2000	2000	2000	2	0	2	Export	68	Bolivia (Plurinational State of)	BOL	752	Sweden	SWE								65	TEXTILE YARN,FABRIC,ETC.	1	No Quantity							1481			0
S3	2000	2000	2000	2	0	2	Export	68	Bolivia (Plurinational State of)	BOL	752	Sweden	SWE								63	CORK, WOOD MANUFACTURES	1	No Quantity							31284			0
S3	2000	2000	2000	2	0	2	Export	68	Bolivia (Plurinational State of)	BOL	752	Sweden	SWE								24	CORK AND WOOD	1	No Quantity							11814			0
S3	2000	2000	2000	2	0	2	Export	68	Bolivia (Plurinational State of)	BOL	752	Sweden	SWE								07	COFFEE,TEA,COCOA,SPICES	1	No Quantity							72594			0
S3	2000	2000	2000	2	0	2	Export	68	Bolivia (Plurinational State of)	BOL	757	Switzerland	CHE								07	COFFEE,TEA,COCOA,SPICES	1	No Quantity							452995			0
S3	2000	2000	2000	2	0	2	Export	68	Bolivia (Plurinational State of)	BOL	757	Switzerland	CHE								24	CORK AND WOOD	1	No Quantity							5085			0
S3	2000	2000	2000	2	0	2	Export	68	Bolivia (Plurinational State of)	BOL	757	Switzerland	CHE								11	BEVERAGES	1	No Quantity							7910			0
S3	2000	2000	2000	2	0	2	Export	68	Bolivia (Plurinational State of)	BOL	757	Switzerland	CHE								28	METALLIFEROUS ORE,SCRAP	1	No Quantity							153549747			0
S3	2000	2000	2000	2	0	2	Export	68	Bolivia (Plurinational State of)	BOL	757	Switzerland	CHE								26	TEXTILE FIBRES	1	No Quantity							95948			0
S3	2000	2000	2000	2	0	2	Export	68	Bolivia (Plurinational State of)	BOL	757	Switzerland	CHE								63	CORK, WOOD MANUFACTURES	1	No Quantity							740			0
S3	2000	2000	2000	2	0	2	Export	68	Bolivia (Plurinational State of)	BOL	757	Switzerland	CHE								65	TEXTILE YARN,FABRIC,ETC.	1	No Quantity							47			0
S3	2000	2000	2000	2	0	2	Export	68	Bolivia (Plurinational State of)	BOL	757	Switzerland	CHE								68	NON-FERROUS METALS	1	No Quantity							6465			0
S3	2000	2000	2000	2	0	2	Export	68	Bolivia (Plurinational State of)	BOL	757	Switzerland	CHE								66	NON-METAL.MINERAL MANFCT	1	No Quantity							5726			0
S3	2000	2000	2000	2	0	2	Export	68	Bolivia (Plurinational State of)	BOL	757	Switzerland	CHE								75	OFFICE MACHINES,ADP MACH	1	No Quantity							21198			0
S3	2000	2000	2000	2	0	2	Export	68	Bolivia (Plurinational State of)	BOL	757	Switzerland	CHE								72	SPECIAL.INDUST.MACHINERY	1	No Quantity							5997			0
S3	2000	2000	2000	2	0	2	Export	68	Bolivia (Plurinational State of)	BOL	757	Switzerland	CHE								84	CLOTHING AND ACCESSORIES	1	No Quantity							173602			0
S3	2000	2000	2000	2	0	2	Export	68	Bolivia (Plurinational State of)	BOL	757	Switzerland	CHE								83	TRAVEL GOODS,HANDBGS ETC	1	No Quantity							550			0
S3	2000	2000	2000	2	0	2	Export	68	Bolivia (Plurinational State of)	BOL	757	Switzerland	CHE								85	FOOTWEAR	1	No Quantity							504			0
S3	2000	2000	2000	2	0	2	Export	68	Bolivia (Plurinational State of)	BOL	757	Switzerland	CHE								76	TELECOMM.SOUND EQUIP ETC	1	No Quantity							50			0
S3	2000	2000	2000	2	0	2	Export	68	Bolivia (Plurinational State of)	BOL	757	Switzerland	CHE								93	SPEC.TRANSACT.NOT CLASSD	1	No Quantity							41715			0
S3	2000	2000	2000	2	0	2	Export	68	Bolivia (Plurinational State of)	BOL	757	Switzerland	CHE								97	GOLD,NONMONTRY EXCL ORES	1	No Quantity							8822427			0
S3	2000	2000	2000	2	0	2	Export	68	Bolivia (Plurinational State of)	BOL	757	Switzerland	CHE								87	SCIENTIFIC EQUIPMENT NES	1	No Quantity							284806			0
S3	2000	2000	2000	2	0	2	Export	68	Bolivia (Plurinational State of)	BOL	757	Switzerland	CHE								89	MISC MANUFCTRD GOODS NES	1	No Quantity							4783			0
S3	2000	2000	2000	2	0	2	Export	68	Bolivia (Plurinational State of)	BOL	764	Thailand	THA								66	NON-METAL.MINERAL MANFCT	1	No Quantity							56971			0
S3	2000	2000	2000	2	0	2	Export	68	Bolivia (Plurinational State of)	BOL	764	Thailand	THA								52	INORGANIC CHEMICALS	1	No Quantity							169130			0
S3	2000	2000	2000	2	0	2	Export	68	Bolivia (Plurinational State of)	BOL	764	Thailand	THA								24	CORK AND WOOD	1	No Quantity							20410			0
S3	2000	2000	2000	2	0	2	Export	68	Bolivia (Plurinational State of)	BOL	780	Trinidad and Tobago	TTO								24	CORK AND WOOD	1	No Quantity							15901			0
S3	2000	2000	2000	2	0	2	Export	68	Bolivia (Plurinational State of)	BOL	780	Trinidad and Tobago	TTO								72	SPECIAL.INDUST.MACHINERY	1	No Quantity							29243			0
S3	2000	2000	2000	2	0	2	Export	68	Bolivia (Plurinational State of)	BOL	780	Trinidad and Tobago	TTO								93	SPEC.TRANSACT.NOT CLASSD	1	No Quantity							10500			0
S3	2000	2000	2000	2	0	2	Export	68	Bolivia (Plurinational State of)	BOL	784	United Arab Emirates	ARE								93	SPEC.TRANSACT.NOT CLASSD	1	No Quantity							14500			0
S3	2000	2000	2000	2	0	2	Export	68	Bolivia (Plurinational State of)	BOL	784	United Arab Emirates	ARE								24	CORK AND WOOD	1	No Quantity							76531			0
S3	2000	2000	2000	2	0	2	Export	68	Bolivia (Plurinational State of)	BOL	784	United Arab Emirates	ARE								05	VEGETABLES AND FRUIT	1	No Quantity							48928			0
S3	2000	2000	2000	2	0	2	Export	68	Bolivia (Plurinational State of)	BOL	788	Tunisia	TUN								87	SCIENTIFIC EQUIPMENT NES	1	No Quantity							3851			0
S3	2000	2000	2000	2	0	2	Export	68	Bolivia (Plurinational State of)	BOL	818	Egypt	EGY								24	CORK AND WOOD	1	No Quantity							17300			0
S3	2000	2000	2000	2	0	2	Export	68	Bolivia (Plurinational State of)	BOL	818	Egypt	EGY								69	METALS MANUFACTURES,NES	1	No Quantity							22448			0
S3	2000	2000	2000	2	0	2	Export	68	Bolivia (Plurinational State of)	BOL	818	Egypt	EGY								63	CORK, WOOD MANUFACTURES	1	No Quantity							858572			0
S3	2000	2000	2000	2	0	2	Export	68	Bolivia (Plurinational State of)	BOL	826	United Kingdom	GBR								63	CORK, WOOD MANUFACTURES	1	No Quantity							253479			0
S3	2000	2000	2000	2	0	2	Export	68	Bolivia (Plurinational State of)	BOL	826	United Kingdom	GBR								65	TEXTILE YARN,FABRIC,ETC.	1	No Quantity							703			0
S3	2000	2000	2000	2	0	2	Export	68	Bolivia (Plurinational State of)	BOL	826	United Kingdom	GBR								69	METALS MANUFACTURES,NES	1	No Quantity							36627			0
S3	2000	2000	2000	2	0	2	Export	68	Bolivia (Plurinational State of)	BOL	826	United Kingdom	GBR								68	NON-FERROUS METALS	1	No Quantity							42731315			0
S3	2000	2000	2000	2	0	2	Export	68	Bolivia (Plurinational State of)	BOL	826	United Kingdom	GBR								66	NON-METAL.MINERAL MANFCT	1	No Quantity							10406			0
S3	2000	2000	2000	2	0	2	Export	68	Bolivia (Plurinational State of)	BOL	826	United Kingdom	GBR								74	GENERAL INDUSTL.MACH.NES	1	No Quantity							14979			0
S3	2000	2000	2000	2	0	2	Export	68	Bolivia (Plurinational State of)	BOL	826	United Kingdom	GBR								24	CORK AND WOOD	1	No Quantity							188067			0
S3	2000	2000	2000	2	0	2	Export	68	Bolivia (Plurinational State of)	BOL	826	United Kingdom	GBR								05	VEGETABLES AND FRUIT	1	No Quantity							13377674			0
S3	2000	2000	2000	2	0	2	Export	68	Bolivia (Plurinational State of)	BOL	826	United Kingdom	GBR								07	COFFEE,TEA,COCOA,SPICES	1	No Quantity							183125			0
S3	2000	2000	2000	2	0	2	Export	68	Bolivia (Plurinational State of)	BOL	826	United Kingdom	GBR								52	INORGANIC CHEMICALS	1	No Quantity							54985			0
S3	2000	2000	2000	2	0	2	Export	68	Bolivia (Plurinational State of)	BOL	826	United Kingdom	GBR								33	PETROLEUM,PETROL.PRODUCT	1	No Quantity							750			0
S3	2000	2000	2000	2	0	2	Export	68	Bolivia (Plurinational State of)	BOL	826	United Kingdom	GBR								34	GAS,NATURAL,MANUFACTURED	1	No Quantity							1300			0
S3	2000	2000	2000	2	0	2	Export	68	Bolivia (Plurinational State of)	BOL	826	United Kingdom	GBR								26	TEXTILE FIBRES	1	No Quantity							372563			0
S3	2000	2000	2000	2	0	2	Export	68	Bolivia (Plurinational State of)	BOL	826	United Kingdom	GBR								28	METALLIFEROUS ORE,SCRAP	1	No Quantity							30054624			0
S3	2000	2000	2000	2	0	2	Export	68	Bolivia (Plurinational State of)	BOL	826	United Kingdom	GBR								87	SCIENTIFIC EQUIPMENT NES	1	No Quantity							57322			0
S3	2000	2000	2000	2	0	2	Export	68	Bolivia (Plurinational State of)	BOL	826	United Kingdom	GBR								89	MISC MANUFCTRD GOODS NES	1	No Quantity							345			0
S3	2000	2000	2000	2	0	2	Export	68	Bolivia (Plurinational State of)	BOL	826	United Kingdom	GBR								93	SPEC.TRANSACT.NOT CLASSD	1	No Quantity							39825			0
S3	2000	2000	2000	2	0	2	Export	68	Bolivia (Plurinational State of)	BOL	826	United Kingdom	GBR								97	GOLD,NONMONTRY EXCL ORES	1	No Quantity							75538460			0
S3	2000	2000	2000	2	0	2	Export	68	Bolivia (Plurinational State of)	BOL	826	United Kingdom	GBR								76	TELECOMM.SOUND EQUIP ETC	1	No Quantity							1842			0
S3	2000	2000	2000	2	0	2	Export	68	Bolivia (Plurinational State of)	BOL	826	United Kingdom	GBR								82	FURNITURE,BEDDING,ETC.	1	No Quantity							3765614			0
S3	2000	2000	2000	2	0	2	Export	68	Bolivia (Plurinational State of)	BOL	826	United Kingdom	GBR								83	TRAVEL GOODS,HANDBGS ETC	1	No Quantity							9693			0
S3	2000	2000	2000	2	0	2	Export	68	Bolivia (Plurinational State of)	BOL	826	United Kingdom	GBR								84	CLOTHING AND ACCESSORIES	1	No Quantity							977362			0
S3	2000	2000	2000	2	0	2	Export	68	Bolivia (Plurinational State of)	BOL	834	United Rep. of Tanzania	TZA								93	SPEC.TRANSACT.NOT CLASSD	1	No Quantity							9980			0
S3	2000	2000	2000	2	0	2	Export	68	Bolivia (Plurinational State of)	BOL	842	USA	USA								93	SPEC.TRANSACT.NOT CLASSD	1	No Quantity							536718			0
S3	2000	2000	2000	2	0	2	Export	68	Bolivia (Plurinational State of)	BOL	842	USA	USA								97	GOLD,NONMONTRY EXCL ORES	1	No Quantity							1876780			0
S3	2000	2000	2000	2	0	2	Export	68	Bolivia (Plurinational State of)	BOL	842	USA	USA								89	MISC MANUFCTRD GOODS NES	1	No Quantity							51253973			0
S3	2000	2000	2000	2	0	2	Export	68	Bolivia (Plurinational State of)	BOL	842	USA	USA								87	SCIENTIFIC EQUIPMENT NES	1	No Quantity							1693800			0
S3	2000	2000	2000	2	0	2	Export	68	Bolivia (Plurinational State of)	BOL	842	USA	USA								79	OTHR.TRANSPORT EQUIPMENT	1	No Quantity							139723573			0
S3	2000	2000	2000	2	0	2	Export	68	Bolivia (Plurinational State of)	BOL	842	USA	USA								88	PHOTO.APPARAT.NES;CLOCKS	1	No Quantity							17592			0
S3	2000	2000	2000	2	0	2	Export	68	Bolivia (Plurinational State of)	BOL	842	USA	USA								84	CLOTHING AND ACCESSORIES	1	No Quantity							19737723			0
S3	2000	2000	2000	2	0	2	Export	68	Bolivia (Plurinational State of)	BOL	842	USA	USA								83	TRAVEL GOODS,HANDBGS ETC	1	No Quantity							708600			0
S3	2000	2000	2000	2	0	2	Export	68	Bolivia (Plurinational State of)	BOL	842	USA	USA								85	FOOTWEAR	1	No Quantity							398			0
S3	2000	2000	2000	2	0	2	Export	68	Bolivia (Plurinational State of)	BOL	842	USA	USA								82	FURNITURE,BEDDING,ETC.	1	No Quantity							11724192			0
S3	2000	2000	2000	2	0	2	Export	68	Bolivia (Plurinational State of)	BOL	842	USA	USA								78	ROAD VEHICLES	1	No Quantity							297197			0
S3	2000	2000	2000	2	0	2	Export	68	Bolivia (Plurinational State of)	BOL	842	USA	USA								76	TELECOMM.SOUND EQUIP ETC	1	No Quantity							318898			0
S3	2000	2000	2000	2	0	2	Export	68	Bolivia (Plurinational State of)	BOL	842	USA	USA								77	ELEC MCH APPAR,PARTS,NES	1	No Quantity							47545			0
S3	2000	2000	2000	2	0	2	Export	68	Bolivia (Plurinational State of)	BOL	842	USA	USA								28	METALLIFEROUS ORE,SCRAP	1	No Quantity							2467576			0
S3	2000	2000	2000	2	0	2	Export	68	Bolivia (Plurinational State of)	BOL	842	USA	USA								29	CRUDE ANIMAL,VEG.MATERL.	1	No Quantity							356522			0
S3	2000	2000	2000	2	0	2	Export	68	Bolivia (Plurinational State of)	BOL	842	USA	USA								26	TEXTILE FIBRES	1	No Quantity							14197			0
S3	2000	2000	2000	2	0	2	Export	68	Bolivia (Plurinational State of)	BOL	842	USA	USA								12	TOBACCO,TOBACCO MANUFACT	1	No Quantity							2717			0
S3	2000	2000	2000	2	0	2	Export	68	Bolivia (Plurinational State of)	BOL	842	USA	USA								27	CRUDE FERTILIZER,MINERAL	1	No Quantity							104177			0
S3	2000	2000	2000	2	0	2	Export	68	Bolivia (Plurinational State of)	BOL	842	USA	USA								34	GAS,NATURAL,MANUFACTURED	1	No Quantity							1400			0
S3	2000	2000	2000	2	0	2	Export	68	Bolivia (Plurinational State of)	BOL	842	USA	USA								33	PETROLEUM,PETROL.PRODUCT	1	No Quantity							18100639			0
S3	2000	2000	2000	2	0	2	Export	68	Bolivia (Plurinational State of)	BOL	842	USA	USA								52	INORGANIC CHEMICALS	1	No Quantity							1864245			0
S3	2000	2000	2000	2	0	2	Export	68	Bolivia (Plurinational State of)	BOL	842	USA	USA								54	MEDICINAL,PHARM.PRODUCTS	1	No Quantity							12171			0
S3	2000	2000	2000	2	0	2	Export	68	Bolivia (Plurinational State of)	BOL	842	USA	USA								07	COFFEE,TEA,COCOA,SPICES	1	No Quantity							1082958			0
S3	2000	2000	2000	2	0	2	Export	68	Bolivia (Plurinational State of)	BOL	842	USA	USA								01	MEAT, MEAT PREPARATIONS	1	No Quantity							223			0
S3	2000	2000	2000	2	0	2	Export	68	Bolivia (Plurinational State of)	BOL	842	USA	USA								06	SUGAR,SUGR.PREPTNS,HONEY	1	No Quantity							2851085			0
S3	2000	2000	2000	2	0	2	Export	68	Bolivia (Plurinational State of)	BOL	842	USA	USA								05	VEGETABLES AND FRUIT	1	No Quantity							12171975			0
S3	2000	2000	2000	2	0	2	Export	68	Bolivia (Plurinational State of)	BOL	842	USA	USA								04	CEREALS,CEREAL PREPRTNS.	1	No Quantity							667459			0
S3	2000	2000	2000	2	0	2	Export	68	Bolivia (Plurinational State of)	BOL	842	USA	USA								00	LIVE ANIMALS	1	No Quantity							1000			0
S3	2000	2000	2000	2	0	2	Export	68	Bolivia (Plurinational State of)	BOL	842	USA	USA								24	CORK AND WOOD	1	No Quantity							13042025			0
S3	2000	2000	2000	2	0	2	Export	68	Bolivia (Plurinational State of)	BOL	842	USA	USA								11	BEVERAGES	1	No Quantity							136391			0
S3	2000	2000	2000	2	0	2	Export	68	Bolivia (Plurinational State of)	BOL	842	USA	USA								09	MISC.EDIBLE PRODUCTS ETC	1	No Quantity							418			0
S3	2000	2000	2000	2	0	2	Export	68	Bolivia (Plurinational State of)	BOL	842	USA	USA								21	HIDES,SKINS,FURSKINS,RAW	1	No Quantity							20800			0
S3	2000	2000	2000	2	0	2	Export	68	Bolivia (Plurinational State of)	BOL	842	USA	USA								22	OIL SEED,OLEAGINUS FRUIT	1	No Quantity							803			0
S3	2000	2000	2000	2	0	2	Export	68	Bolivia (Plurinational State of)	BOL	842	USA	USA								74	GENERAL INDUSTL.MACH.NES	1	No Quantity							2426541			0
S3	2000	2000	2000	2	0	2	Export	68	Bolivia (Plurinational State of)	BOL	842	USA	USA								75	OFFICE MACHINES,ADP MACH	1	No Quantity							110795			0
S3	2000	2000	2000	2	0	2	Export	68	Bolivia (Plurinational State of)	BOL	842	USA	USA								72	SPECIAL.INDUST.MACHINERY	1	No Quantity							8865765			0
S3	2000	2000	2000	2	0	2	Export	68	Bolivia (Plurinational State of)	BOL	842	USA	USA								71	POWER GENERATNG.MACHINES	1	No Quantity							1490734			0
S3	2000	2000	2000	2	0	2	Export	68	Bolivia (Plurinational State of)	BOL	842	USA	USA								67	IRON AND STEEL	1	No Quantity							476762			0
S3	2000	2000	2000	2	0	2	Export	68	Bolivia (Plurinational State of)	BOL	842	USA	USA								73	METALWORKING MACHINERY	1	No Quantity							265738			0
S3	2000	2000	2000	2	0	2	Export	68	Bolivia (Plurinational State of)	BOL	842	USA	USA								66	NON-METAL.MINERAL MANFCT	1	No Quantity							272884			0
S3	2000	2000	2000	2	0	2	Export	68	Bolivia (Plurinational State of)	BOL	842	USA	USA								68	NON-FERROUS METALS	1	No Quantity							28421851			0
S3	2000	2000	2000	2	0	2	Export	68	Bolivia (Plurinational State of)	BOL	842	USA	USA								69	METALS MANUFACTURES,NES	1	No Quantity							1012361			0
S3	2000	2000	2000	2	0	2	Export	68	Bolivia (Plurinational State of)	BOL	842	USA	USA								65	TEXTILE YARN,FABRIC,ETC.	1	No Quantity							137628			0
S3	2000	2000	2000	2	0	2	Export	68	Bolivia (Plurinational State of)	BOL	842	USA	USA								62	RUBBER MANUFACTURES, NES	1	No Quantity							1369			0
S3	2000	2000	2000	2	0	2	Export	68	Bolivia (Plurinational State of)	BOL	842	USA	USA								64	PAPER,PAPERBOARD,ETC.	1	No Quantity							20180			0
S3	2000	2000	2000	2	0	2	Export	68	Bolivia (Plurinational State of)	BOL	842	USA	USA								63	CORK, WOOD MANUFACTURES	1	No Quantity							25067691			0
S3	2000	2000	2000	2	0	2	Export	68	Bolivia (Plurinational State of)	BOL	842	USA	USA								61	LEATHER, LEATHER GOODS	1	No Quantity							154880			0
S3	2000	2000	2000	2	0	2	Export	68	Bolivia (Plurinational State of)	BOL	842	USA	USA								55	ESSENTL.OILS,PERFUME,ETC	1	No Quantity							49459			0
S3	2000	2000	2000	2	0	2	Export	68	Bolivia (Plurinational State of)	BOL	858	Uruguay	URY								58	PLASTIC,NON-PRIMARY FORM	1	No Quantity							33114			0
S3	2000	2000	2000	2	0	2	Export	68	Bolivia (Plurinational State of)	BOL	858	Uruguay	URY								63	CORK, WOOD MANUFACTURES	1	No Quantity							155342			0
S3	2000	2000	2000	2	0	2	Export	68	Bolivia (Plurinational State of)	BOL	858	Uruguay	URY								64	PAPER,PAPERBOARD,ETC.	1	No Quantity							1780			0
S3	2000	2000	2000	2	0	2	Export	68	Bolivia (Plurinational State of)	BOL	858	Uruguay	URY								59	CHEMICAL MATERIALS NES	1	No Quantity							30			0
S3	2000	2000	2000	2	0	2	Export	68	Bolivia (Plurinational State of)	BOL	858	Uruguay	URY								65	TEXTILE YARN,FABRIC,ETC.	1	No Quantity							147874			0
S3	2000	2000	2000	2	0	2	Export	68	Bolivia (Plurinational State of)	BOL	858	Uruguay	URY								69	METALS MANUFACTURES,NES	1	No Quantity							1797			0
S3	2000	2000	2000	2	0	2	Export	68	Bolivia (Plurinational State of)	BOL	858	Uruguay	URY								66	NON-METAL.MINERAL MANFCT	1	No Quantity							1195			0
S3	2000	2000	2000	2	0	2	Export	68	Bolivia (Plurinational State of)	BOL	858	Uruguay	URY								75	OFFICE MACHINES,ADP MACH	1	No Quantity							18804			0
S3	2000	2000	2000	2	0	2	Export	68	Bolivia (Plurinational State of)	BOL	858	Uruguay	URY								22	OIL SEED,OLEAGINUS FRUIT	1	No Quantity							38770195			0
S3	2000	2000	2000	2	0	2	Export	68	Bolivia (Plurinational State of)	BOL	858	Uruguay	URY								05	VEGETABLES AND FRUIT	1	No Quantity							36850			0
S3	2000	2000	2000	2	0	2	Export	68	Bolivia (Plurinational State of)	BOL	858	Uruguay	URY								08	ANIMAL FEED STUFF	1	No Quantity							29664816			0
S3	2000	2000	2000	2	0	2	Export	68	Bolivia (Plurinational State of)	BOL	858	Uruguay	URY								54	MEDICINAL,PHARM.PRODUCTS	1	No Quantity							3340			0
S3	2000	2000	2000	2	0	2	Export	68	Bolivia (Plurinational State of)	BOL	858	Uruguay	URY								53	DYES,COLOURING MATERIALS	1	No Quantity							233			0
S3	2000	2000	2000	2	0	2	Export	68	Bolivia (Plurinational State of)	BOL	858	Uruguay	URY								27	CRUDE FERTILIZER,MINERAL	1	No Quantity							31751			0
S3	2000	2000	2000	2	0	2	Export	68	Bolivia (Plurinational State of)	BOL	858	Uruguay	URY								29	CRUDE ANIMAL,VEG.MATERL.	1	No Quantity							4151			0
S3	2000	2000	2000	2	0	2	Export	68	Bolivia (Plurinational State of)	BOL	858	Uruguay	URY								77	ELEC MCH APPAR,PARTS,NES	1	No Quantity							138319			0
S3	2000	2000	2000	2	0	2	Export	68	Bolivia (Plurinational State of)	BOL	858	Uruguay	URY								82	FURNITURE,BEDDING,ETC.	1	No Quantity							79744			0
S3	2000	2000	2000	2	0	2	Export	68	Bolivia (Plurinational State of)	BOL	858	Uruguay	URY								85	FOOTWEAR	1	No Quantity							5418			0
S3	2000	2000	2000	2	0	2	Export	68	Bolivia (Plurinational State of)	BOL	858	Uruguay	URY								83	TRAVEL GOODS,HANDBGS ETC	1	No Quantity							107			0
S3	2000	2000	2000	2	0	2	Export	68	Bolivia (Plurinational State of)	BOL	858	Uruguay	URY								84	CLOTHING AND ACCESSORIES	1	No Quantity							91920			0
S3	2000	2000	2000	2	0	2	Export	68	Bolivia (Plurinational State of)	BOL	858	Uruguay	URY								87	SCIENTIFIC EQUIPMENT NES	1	No Quantity							1979			0
S3	2000	2000	2000	2	0	2	Export	68	Bolivia (Plurinational State of)	BOL	858	Uruguay	URY								89	MISC MANUFCTRD GOODS NES	1	No Quantity							39686			0
S3	2000	2000	2000	2	0	2	Export	68	Bolivia (Plurinational State of)	BOL	858	Uruguay	URY								93	SPEC.TRANSACT.NOT CLASSD	1	No Quantity							30031			0
S3	2000	2000	2000	2	0	2	Export	68	Bolivia (Plurinational State of)	BOL	862	Venezuela	VEN								93	SPEC.TRANSACT.NOT CLASSD	1	No Quantity							52390			0
S3	2000	2000	2000	2	0	2	Export	68	Bolivia (Plurinational State of)	BOL	862	Venezuela	VEN								89	MISC MANUFCTRD GOODS NES	1	No Quantity							10445			0
S3	2000	2000	2000	2	0	2	Export	68	Bolivia (Plurinational State of)	BOL	862	Venezuela	VEN								87	SCIENTIFIC EQUIPMENT NES	1	No Quantity							40729			0
S3	2000	2000	2000	2	0	2	Export	68	Bolivia (Plurinational State of)	BOL	862	Venezuela	VEN								79	OTHR.TRANSPORT EQUIPMENT	1	No Quantity							828806			0
S3	2000	2000	2000	2	0	2	Export	68	Bolivia (Plurinational State of)	BOL	862	Venezuela	VEN								84	CLOTHING AND ACCESSORIES	1	No Quantity							30700			0
S3	2000	2000	2000	2	0	2	Export	68	Bolivia (Plurinational State of)	BOL	862	Venezuela	VEN								83	TRAVEL GOODS,HANDBGS ETC	1	No Quantity							203924			0
S3	2000	2000	2000	2	0	2	Export	68	Bolivia (Plurinational State of)	BOL	862	Venezuela	VEN								78	ROAD VEHICLES	1	No Quantity							290043			0
S3	2000	2000	2000	2	0	2	Export	68	Bolivia (Plurinational State of)	BOL	862	Venezuela	VEN								29	CRUDE ANIMAL,VEG.MATERL.	1	No Quantity							90060			0
S3	2000	2000	2000	2	0	2	Export	68	Bolivia (Plurinational State of)	BOL	862	Venezuela	VEN								27	CRUDE FERTILIZER,MINERAL	1	No Quantity							57500			0
S3	2000	2000	2000	2	0	2	Export	68	Bolivia (Plurinational State of)	BOL	862	Venezuela	VEN								52	INORGANIC CHEMICALS	1	No Quantity							17740			0
S3	2000	2000	2000	2	0	2	Export	68	Bolivia (Plurinational State of)	BOL	862	Venezuela	VEN								42	FIXED VEG. FATS AND OILS	1	No Quantity							10818556			0
S3	2000	2000	2000	2	0	2	Export	68	Bolivia (Plurinational State of)	BOL	862	Venezuela	VEN								08	ANIMAL FEED STUFF	1	No Quantity							29379190			0
S3	2000	2000	2000	2	0	2	Export	68	Bolivia (Plurinational State of)	BOL	862	Venezuela	VEN								05	VEGETABLES AND FRUIT	1	No Quantity							9730			0
S3	2000	2000	2000	2	0	2	Export	68	Bolivia (Plurinational State of)	BOL	862	Venezuela	VEN								09	MISC.EDIBLE PRODUCTS ETC	1	No Quantity							8199630			0
S3	2000	2000	2000	2	0	2	Export	68	Bolivia (Plurinational State of)	BOL	862	Venezuela	VEN								75	OFFICE MACHINES,ADP MACH	1	No Quantity							24132			0
S3	2000	2000	2000	2	0	2	Export	68	Bolivia (Plurinational State of)	BOL	862	Venezuela	VEN								74	GENERAL INDUSTL.MACH.NES	1	No Quantity							7690			0
S3	2000	2000	2000	2	0	2	Export	68	Bolivia (Plurinational State of)	BOL	862	Venezuela	VEN								67	IRON AND STEEL	1	No Quantity							1000			0
S3	2000	2000	2000	2	0	2	Export	68	Bolivia (Plurinational State of)	BOL	862	Venezuela	VEN								71	POWER GENERATNG.MACHINES	1	No Quantity							21038			0
S3	2000	2000	2000	2	0	2	Export	68	Bolivia (Plurinational State of)	BOL	862	Venezuela	VEN								72	SPECIAL.INDUST.MACHINERY	1	No Quantity							325304			0
S3	2000	2000	2000	2	0	2	Export	68	Bolivia (Plurinational State of)	BOL	862	Venezuela	VEN								66	NON-METAL.MINERAL MANFCT	1	No Quantity							317			0
S3	2000	2000	2000	2	0	2	Export	68	Bolivia (Plurinational State of)	BOL	862	Venezuela	VEN								69	METALS MANUFACTURES,NES	1	No Quantity							187618			0
S3	2000	2000	2000	2	0	2	Export	68	Bolivia (Plurinational State of)	BOL	862	Venezuela	VEN								68	NON-FERROUS METALS	1	No Quantity							471247			0
S3	2000	2000	2000	2	0	2	Export	68	Bolivia (Plurinational State of)	BOL	862	Venezuela	VEN								65	TEXTILE YARN,FABRIC,ETC.	1	No Quantity							601369			0
S3	2000	2000	2000	2	0	2	Export	68	Bolivia (Plurinational State of)	BOL	862	Venezuela	VEN								63	CORK, WOOD MANUFACTURES	1	No Quantity							617			0
S3	2000	2000	2000	2	0	2	Export	68	Bolivia (Plurinational State of)	BOL	862	Venezuela	VEN								61	LEATHER, LEATHER GOODS	1	No Quantity							125			0
S3	2000	2000	2000	2	0	2	Export	68	Bolivia (Plurinational State of)	BOL	899	Areas, nes									61	LEATHER, LEATHER GOODS	1	No Quantity							193			0
S3	2000	2000	2000	2	0	2	Export	68	Bolivia (Plurinational State of)	BOL	899	Areas, nes									58	PLASTIC,NON-PRIMARY FORM	1	No Quantity							3029			0
S3	2000	2000	2000	2	0	2	Export	68	Bolivia (Plurinational State of)	BOL	899	Areas, nes									55	ESSENTL.OILS,PERFUME,ETC	1	No Quantity							773753			0
S3	2000	2000	2000	2	0	2	Export	68	Bolivia (Plurinational State of)	BOL	899	Areas, nes									63	CORK, WOOD MANUFACTURES	1	No Quantity							848			0
S3	2000	2000	2000	2	0	2	Export	68	Bolivia (Plurinational State of)	BOL	899	Areas, nes									65	TEXTILE YARN,FABRIC,ETC.	1	No Quantity							325131			0
S3	2000	2000	2000	2	0	2	Export	68	Bolivia (Plurinational State of)	BOL	899	Areas, nes									64	PAPER,PAPERBOARD,ETC.	1	No Quantity							265976			0
S3	2000	2000	2000	2	0	2	Export	68	Bolivia (Plurinational State of)	BOL	899	Areas, nes									69	METALS MANUFACTURES,NES	1	No Quantity							155862			0
S3	2000	2000	2000	2	0	2	Export	68	Bolivia (Plurinational State of)	BOL	899	Areas, nes									66	NON-METAL.MINERAL MANFCT	1	No Quantity							10624			0
S3	2000	2000	2000	2	0	2	Export	68	Bolivia (Plurinational State of)	BOL	899	Areas, nes									72	SPECIAL.INDUST.MACHINERY	1	No Quantity							1502584			0
S3	2000	2000	2000	2	0	2	Export	68	Bolivia (Plurinational State of)	BOL	899	Areas, nes									71	POWER GENERATNG.MACHINES	1	No Quantity							259600			0
S3	2000	2000	2000	2	0	2	Export	68	Bolivia (Plurinational State of)	BOL	899	Areas, nes									74	GENERAL INDUSTL.MACH.NES	1	No Quantity							104933			0
S3	2000	2000	2000	2	0	2	Export	68	Bolivia (Plurinational State of)	BOL	899	Areas, nes									75	OFFICE MACHINES,ADP MACH	1	No Quantity							20673			0
S3	2000	2000	2000	2	0	2	Export	68	Bolivia (Plurinational State of)	BOL	899	Areas, nes									09	MISC.EDIBLE PRODUCTS ETC	1	No Quantity							62556			0
S3	2000	2000	2000	2	0	2	Export	68	Bolivia (Plurinational State of)	BOL	899	Areas, nes									11	BEVERAGES	1	No Quantity							1667826			0
S3	2000	2000	2000	2	0	2	Export	68	Bolivia (Plurinational State of)	BOL	899	Areas, nes									24	CORK AND WOOD	1	No Quantity							21894			0
S3	2000	2000	2000	2	0	2	Export	68	Bolivia (Plurinational State of)	BOL	899	Areas, nes									05	VEGETABLES AND FRUIT	1	No Quantity							186701			0
S3	2000	2000	2000	2	0	2	Export	68	Bolivia (Plurinational State of)	BOL	899	Areas, nes									04	CEREALS,CEREAL PREPRTNS.	1	No Quantity							1759756			0
S3	2000	2000	2000	2	0	2	Export	68	Bolivia (Plurinational State of)	BOL	899	Areas, nes									06	SUGAR,SUGR.PREPTNS,HONEY	1	No Quantity							466962			0
S3	2000	2000	2000	2	0	2	Export	68	Bolivia (Plurinational State of)	BOL	899	Areas, nes									07	COFFEE,TEA,COCOA,SPICES	1	No Quantity							51965			0
S3	2000	2000	2000	2	0	2	Export	68	Bolivia (Plurinational State of)	BOL	899	Areas, nes									42	FIXED VEG. FATS AND OILS	1	No Quantity							501752			0
S3	2000	2000	2000	2	0	2	Export	68	Bolivia (Plurinational State of)	BOL	899	Areas, nes									33	PETROLEUM,PETROL.PRODUCT	1	No Quantity							600402			0
S3	2000	2000	2000	2	0	2	Export	68	Bolivia (Plurinational State of)	BOL	899	Areas, nes									35	ELECTRIC CURRENT	1	No Quantity							41274			0
S3	2000	2000	2000	2	0	2	Export	68	Bolivia (Plurinational State of)	BOL	899	Areas, nes									54	MEDICINAL,PHARM.PRODUCTS	1	No Quantity							168			0
S3	2000	2000	2000	2	0	2	Export	68	Bolivia (Plurinational State of)	BOL	899	Areas, nes									12	TOBACCO,TOBACCO MANUFACT	1	No Quantity							1531674			0
S3	2000	2000	2000	2	0	2	Export	68	Bolivia (Plurinational State of)	BOL	899	Areas, nes									78	ROAD VEHICLES	1	No Quantity							1807006			0
S3	2000	2000	2000	2	0	2	Export	68	Bolivia (Plurinational State of)	BOL	899	Areas, nes									82	FURNITURE,BEDDING,ETC.	1	No Quantity							2459			0
S3	2000	2000	2000	2	0	2	Export	68	Bolivia (Plurinational State of)	BOL	899	Areas, nes									77	ELEC MCH APPAR,PARTS,NES	1	No Quantity							86042			0
S3	2000	2000	2000	2	0	2	Export	68	Bolivia (Plurinational State of)	BOL	899	Areas, nes									76	TELECOMM.SOUND EQUIP ETC	1	No Quantity							135795			0
S3	2000	2000	2000	2	0	2	Export	68	Bolivia (Plurinational State of)	BOL	899	Areas, nes									83	TRAVEL GOODS,HANDBGS ETC	1	No Quantity							90926			0
S3	2000	2000	2000	2	0	2	Export	68	Bolivia (Plurinational State of)	BOL	899	Areas, nes									85	FOOTWEAR	1	No Quantity							3348			0
S3	2000	2000	2000	2	0	2	Export	68	Bolivia (Plurinational State of)	BOL	899	Areas, nes									84	CLOTHING AND ACCESSORIES	1	No Quantity							6756			0
S3	2000	2000	2000	2	0	2	Export	68	Bolivia (Plurinational State of)	BOL	899	Areas, nes									79	OTHR.TRANSPORT EQUIPMENT	1	No Quantity							1778			0
S3	2000	2000	2000	2	0	2	Export	68	Bolivia (Plurinational State of)	BOL	899	Areas, nes									88	PHOTO.APPARAT.NES;CLOCKS	1	No Quantity							151303			0
S3	2000	2000	2000	2	0	2	Export	68	Bolivia (Plurinational State of)	BOL	899	Areas, nes									87	SCIENTIFIC EQUIPMENT NES	1	No Quantity							2027229			0
S3	2000	2000	2000	2	0	2	Export	68	Bolivia (Plurinational State of)	BOL	899	Areas, nes									89	MISC MANUFCTRD GOODS NES	1	No Quantity							207167			0
S3	2000	2000	2000	2	0	2	Export	68	Bolivia (Plurinational State of)	BOL	899	Areas, nes									81	PREFAB BUILDGS,FTTNG ETC	1	No Quantity							10366			0
