# Supplementary material for: Core-periphery structure in sectoral international trade networks: A new approach to an old theory
Source: PLoS One. 2020 Apr 2;15(4):e0229547. doi: 10.1371/journal.pone.0229547 (PMC7117750; doi:10.1371/journal.pone.0229547)
Supplement: S7 File — (ZIP) [file pone.0229547.s007.zip › S7_File/RawData 2000/comtrade (70).csv]

Classification	Year	Period	Period Desc.	Aggregate Level	Is Leaf Code	Trade Flow Code	Trade Flow	Reporter Code	Reporter	Reporter ISO	Partner Code	Partner	Partner ISO	2nd Partner Code	2nd Partner	2nd Partner ISO	Customs Proc. Code	Customs	Mode of Transport Code	Mode of Transport	Commodity Code	Commodity	Qty Unit Code	Qty Unit	Qty	Alt Qty Unit Code	Alt Qty Unit	Alt Qty	Netweight (kg)	Gross weight (kg)	Trade Value (US$)	CIF Trade Value (US$)	FOB Trade Value (US$)	Flag
S3	2000	2000	2000	2	0	2	Export	764	Thailand	THA	0	World	WLD								00	LIVE ANIMALS	1	No Quantity							29339531			0
S3	2000	2000	2000	2	0	2	Export	764	Thailand	THA	32	Argentina	ARG								00	LIVE ANIMALS	1	No Quantity							3262			0
S3	2000	2000	2000	2	0	2	Export	764	Thailand	THA	36	Australia	AUS								00	LIVE ANIMALS	1	No Quantity							718			0
S3	2000	2000	2000	2	0	2	Export	764	Thailand	THA	48	Bahrain	BHR								00	LIVE ANIMALS	1	No Quantity							977			0
S3	2000	2000	2000	2	0	2	Export	764	Thailand	THA	50	Bangladesh	BGD								00	LIVE ANIMALS	1	No Quantity							764756			0
S3	2000	2000	2000	2	0	2	Export	764	Thailand	THA	56	Belgium	BEL								00	LIVE ANIMALS	1	No Quantity							99			0
S3	2000	2000	2000	2	0	2	Export	764	Thailand	THA	96	Brunei Darussalam	BRN								00	LIVE ANIMALS	1	No Quantity							18326			0
S3	2000	2000	2000	2	0	2	Export	764	Thailand	THA	104	Myanmar	MMR								00	LIVE ANIMALS	1	No Quantity							1054006			0
S3	2000	2000	2000	2	0	2	Export	764	Thailand	THA	108	Burundi	BDI								00	LIVE ANIMALS	1	No Quantity							164			0
S3	2000	2000	2000	2	0	2	Export	764	Thailand	THA	116	Cambodia	KHM								00	LIVE ANIMALS	1	No Quantity							161145			0
S3	2000	2000	2000	2	0	2	Export	764	Thailand	THA	124	Canada	CAN								00	LIVE ANIMALS	1	No Quantity							643			0
S3	2000	2000	2000	2	0	2	Export	764	Thailand	THA	156	China	CHN								00	LIVE ANIMALS	1	No Quantity							4474430			0
S3	2000	2000	2000	2	0	2	Export	764	Thailand	THA	196	Cyprus	CYP								00	LIVE ANIMALS	1	No Quantity							124			0
S3	2000	2000	2000	2	0	2	Export	764	Thailand	THA	208	Denmark	DNK								00	LIVE ANIMALS	1	No Quantity							6023			0
S3	2000	2000	2000	2	0	2	Export	764	Thailand	THA	246	Finland	FIN								00	LIVE ANIMALS	1	No Quantity							273			0
S3	2000	2000	2000	2	0	2	Export	764	Thailand	THA	251	France	FRA								00	LIVE ANIMALS	1	No Quantity							442			0
S3	2000	2000	2000	2	0	2	Export	764	Thailand	THA	276	Germany	DEU								00	LIVE ANIMALS	1	No Quantity							851			0
S3	2000	2000	2000	2	0	2	Export	764	Thailand	THA	344	China, Hong Kong SAR	HKG								00	LIVE ANIMALS	1	No Quantity							18054130			0
S3	2000	2000	2000	2	0	2	Export	764	Thailand	THA	348	Hungary	HUN								00	LIVE ANIMALS	1	No Quantity							1145			0
S3	2000	2000	2000	2	0	2	Export	764	Thailand	THA	360	Indonesia	IDN								00	LIVE ANIMALS	1	No Quantity							132411			0
S3	2000	2000	2000	2	0	2	Export	764	Thailand	THA	372	Ireland	IRL								00	LIVE ANIMALS	1	No Quantity							4972			0
S3	2000	2000	2000	2	0	2	Export	764	Thailand	THA	376	Israel	ISR								00	LIVE ANIMALS	1	No Quantity							470			0
S3	2000	2000	2000	2	0	2	Export	764	Thailand	THA	381	Italy	ITA								00	LIVE ANIMALS	1	No Quantity							99			0
S3	2000	2000	2000	2	0	2	Export	764	Thailand	THA	392	Japan	JPN								00	LIVE ANIMALS	1	No Quantity							71083			0
S3	2000	2000	2000	2	0	2	Export	764	Thailand	THA	400	Jordan	JOR								00	LIVE ANIMALS	1	No Quantity							1402			0
S3	2000	2000	2000	2	0	2	Export	764	Thailand	THA	408	Dem. People's Rep. of Korea	PRK								00	LIVE ANIMALS	1	No Quantity							2251			0
S3	2000	2000	2000	2	0	2	Export	764	Thailand	THA	410	Rep. of Korea	KOR								00	LIVE ANIMALS	1	No Quantity							16159			0
S3	2000	2000	2000	2	0	2	Export	764	Thailand	THA	414	Kuwait	KWT								00	LIVE ANIMALS	1	No Quantity							8595			0
S3	2000	2000	2000	2	0	2	Export	764	Thailand	THA	418	Lao People's Dem. Rep.	LAO								00	LIVE ANIMALS	1	No Quantity							303841			0
S3	2000	2000	2000	2	0	2	Export	764	Thailand	THA	434	Libya	LBY								00	LIVE ANIMALS	1	No Quantity							71			0
S3	2000	2000	2000	2	0	2	Export	764	Thailand	THA	446	China, Macao SAR	MAC								00	LIVE ANIMALS	1	No Quantity							8010			0
S3	2000	2000	2000	2	0	2	Export	764	Thailand	THA	450	Madagascar	MDG								00	LIVE ANIMALS	1	No Quantity							377			0
S3	2000	2000	2000	2	0	2	Export	764	Thailand	THA	458	Malaysia	MYS								00	LIVE ANIMALS	1	No Quantity							1076547			0
S3	2000	2000	2000	2	0	2	Export	764	Thailand	THA	480	Mauritius	MUS								00	LIVE ANIMALS	1	No Quantity							5134			0
S3	2000	2000	2000	2	0	2	Export	764	Thailand	THA	484	Mexico	MEX								00	LIVE ANIMALS	1	No Quantity							273			0
S3	2000	2000	2000	2	0	2	Export	764	Thailand	THA	490	Other Asia, nes									00	LIVE ANIMALS	1	No Quantity							22543			0
S3	2000	2000	2000	2	0	2	Export	764	Thailand	THA	504	Morocco	MAR								00	LIVE ANIMALS	1	No Quantity							1154			0
S3	2000	2000	2000	2	0	2	Export	764	Thailand	THA	508	Mozambique	MOZ								00	LIVE ANIMALS	1	No Quantity							159			0
S3	2000	2000	2000	2	0	2	Export	764	Thailand	THA	512	Oman	OMN								00	LIVE ANIMALS	1	No Quantity							32611			0
S3	2000	2000	2000	2	0	2	Export	764	Thailand	THA	524	Nepal	NPL								00	LIVE ANIMALS	1	No Quantity							47486			0
S3	2000	2000	2000	2	0	2	Export	764	Thailand	THA	528	Netherlands	NLD								00	LIVE ANIMALS	1	No Quantity							11414			0
S3	2000	2000	2000	2	0	2	Export	764	Thailand	THA	586	Pakistan	PAK								00	LIVE ANIMALS	1	No Quantity							1057			0
S3	2000	2000	2000	2	0	2	Export	764	Thailand	THA	608	Philippines	PHL								00	LIVE ANIMALS	1	No Quantity							3787			0
S3	2000	2000	2000	2	0	2	Export	764	Thailand	THA	678	Sao Tome and Principe	STP								00	LIVE ANIMALS	1	No Quantity							5594			0
S3	2000	2000	2000	2	0	2	Export	764	Thailand	THA	699	India	IND								00	LIVE ANIMALS	1	No Quantity							199			0
S3	2000	2000	2000	2	0	2	Export	764	Thailand	THA	702	Singapore	SGP								00	LIVE ANIMALS	1	No Quantity							3697			0
S3	2000	2000	2000	2	0	2	Export	764	Thailand	THA	704	Viet Nam	VNM								00	LIVE ANIMALS	1	No Quantity							2992609			0
S3	2000	2000	2000	2	0	2	Export	764	Thailand	THA	710	South Africa	ZAF								00	LIVE ANIMALS	1	No Quantity							232			0
S3	2000	2000	2000	2	0	2	Export	764	Thailand	THA	724	Spain	ESP								00	LIVE ANIMALS	1	No Quantity							740			0
S3	2000	2000	2000	2	0	2	Export	764	Thailand	THA	752	Sweden	SWE								00	LIVE ANIMALS	1	No Quantity							337			0
S3	2000	2000	2000	2	0	2	Export	764	Thailand	THA	757	Switzerland	CHE								00	LIVE ANIMALS	1	No Quantity							4586			0
S3	2000	2000	2000	2	0	2	Export	764	Thailand	THA	784	United Arab Emirates	ARE								00	LIVE ANIMALS	1	No Quantity							174			0
S3	2000	2000	2000	2	0	2	Export	764	Thailand	THA	818	Egypt	EGY								00	LIVE ANIMALS	1	No Quantity							124			0
S3	2000	2000	2000	2	0	2	Export	764	Thailand	THA	826	United Kingdom	GBR								00	LIVE ANIMALS	1	No Quantity							16597			0
S3	2000	2000	2000	2	0	2	Export	764	Thailand	THA	842	USA	USA								00	LIVE ANIMALS	1	No Quantity							21222			0
S3	2000	2000	2000	2	0	2	Export	764	Thailand	THA	0	World	WLD								01	MEAT, MEAT PREPARATIONS	1	No Quantity							776593910			0
S3	2000	2000	2000	2	0	2	Export	764	Thailand	THA	36	Australia	AUS								01	MEAT, MEAT PREPARATIONS	1	No Quantity							44349			0
S3	2000	2000	2000	2	0	2	Export	764	Thailand	THA	40	Austria	AUT								01	MEAT, MEAT PREPARATIONS	1	No Quantity							89962			0
S3	2000	2000	2000	2	0	2	Export	764	Thailand	THA	48	Bahrain	BHR								01	MEAT, MEAT PREPARATIONS	1	No Quantity							1512			0
S3	2000	2000	2000	2	0	2	Export	764	Thailand	THA	50	Bangladesh	BGD								01	MEAT, MEAT PREPARATIONS	1	No Quantity							1727			0
S3	2000	2000	2000	2	0	2	Export	764	Thailand	THA	56	Belgium	BEL								01	MEAT, MEAT PREPARATIONS	1	No Quantity							1821595			0
S3	2000	2000	2000	2	0	2	Export	764	Thailand	THA	64	Bhutan	BTN								01	MEAT, MEAT PREPARATIONS	1	No Quantity							3			0
S3	2000	2000	2000	2	0	2	Export	764	Thailand	THA	90	Solomon Isds	SLB								01	MEAT, MEAT PREPARATIONS	1	No Quantity							78			0
S3	2000	2000	2000	2	0	2	Export	764	Thailand	THA	96	Brunei Darussalam	BRN								01	MEAT, MEAT PREPARATIONS	1	No Quantity							70045			0
S3	2000	2000	2000	2	0	2	Export	764	Thailand	THA	100	Bulgaria	BGR								01	MEAT, MEAT PREPARATIONS	1	No Quantity							47018			0
S3	2000	2000	2000	2	0	2	Export	764	Thailand	THA	104	Myanmar	MMR								01	MEAT, MEAT PREPARATIONS	1	No Quantity							3427			0
S3	2000	2000	2000	2	0	2	Export	764	Thailand	THA	116	Cambodia	KHM								01	MEAT, MEAT PREPARATIONS	1	No Quantity							33941			0
S3	2000	2000	2000	2	0	2	Export	764	Thailand	THA	124	Canada	CAN								01	MEAT, MEAT PREPARATIONS	1	No Quantity							181665			0
S3	2000	2000	2000	2	0	2	Export	764	Thailand	THA	144	Sri Lanka	LKA								01	MEAT, MEAT PREPARATIONS	1	No Quantity							43202			0
S3	2000	2000	2000	2	0	2	Export	764	Thailand	THA	156	China	CHN								01	MEAT, MEAT PREPARATIONS	1	No Quantity							4541623			0
S3	2000	2000	2000	2	0	2	Export	764	Thailand	THA	208	Denmark	DNK								01	MEAT, MEAT PREPARATIONS	1	No Quantity							3681589			0
S3	2000	2000	2000	2	0	2	Export	764	Thailand	THA	246	Finland	FIN								01	MEAT, MEAT PREPARATIONS	1	No Quantity							878			0
S3	2000	2000	2000	2	0	2	Export	764	Thailand	THA	251	France	FRA								01	MEAT, MEAT PREPARATIONS	1	No Quantity							4785290			0
S3	2000	2000	2000	2	0	2	Export	764	Thailand	THA	266	Gabon	GAB								01	MEAT, MEAT PREPARATIONS	1	No Quantity							82676			0
S3	2000	2000	2000	2	0	2	Export	764	Thailand	THA	268	Georgia	GEO								01	MEAT, MEAT PREPARATIONS	1	No Quantity							156287			0
S3	2000	2000	2000	2	0	2	Export	764	Thailand	THA	270	Gambia	GMB								01	MEAT, MEAT PREPARATIONS	1	No Quantity							139718			0
S3	2000	2000	2000	2	0	2	Export	764	Thailand	THA	276	Germany	DEU								01	MEAT, MEAT PREPARATIONS	1	No Quantity							85131953			0
S3	2000	2000	2000	2	0	2	Export	764	Thailand	THA	300	Greece	GRC								01	MEAT, MEAT PREPARATIONS	1	No Quantity							45139			0
S3	2000	2000	2000	2	0	2	Export	764	Thailand	THA	344	China, Hong Kong SAR	HKG								01	MEAT, MEAT PREPARATIONS	1	No Quantity							33478021			0
S3	2000	2000	2000	2	0	2	Export	764	Thailand	THA	360	Indonesia	IDN								01	MEAT, MEAT PREPARATIONS	1	No Quantity							135533			0
S3	2000	2000	2000	2	0	2	Export	764	Thailand	THA	372	Ireland	IRL								01	MEAT, MEAT PREPARATIONS	1	No Quantity							1105586			0
S3	2000	2000	2000	2	0	2	Export	764	Thailand	THA	381	Italy	ITA								01	MEAT, MEAT PREPARATIONS	1	No Quantity							42914			0
S3	2000	2000	2000	2	0	2	Export	764	Thailand	THA	392	Japan	JPN								01	MEAT, MEAT PREPARATIONS	1	No Quantity							384712711			0
S3	2000	2000	2000	2	0	2	Export	764	Thailand	THA	408	Dem. People's Rep. of Korea	PRK								01	MEAT, MEAT PREPARATIONS	1	No Quantity							465561			0
S3	2000	2000	2000	2	0	2	Export	764	Thailand	THA	410	Rep. of Korea	KOR								01	MEAT, MEAT PREPARATIONS	1	No Quantity							25538470			0
S3	2000	2000	2000	2	0	2	Export	764	Thailand	THA	414	Kuwait	KWT								01	MEAT, MEAT PREPARATIONS	1	No Quantity							1579205			0
S3	2000	2000	2000	2	0	2	Export	764	Thailand	THA	418	Lao People's Dem. Rep.	LAO								01	MEAT, MEAT PREPARATIONS	1	No Quantity							2598			0
S3	2000	2000	2000	2	0	2	Export	764	Thailand	THA	446	China, Macao SAR	MAC								01	MEAT, MEAT PREPARATIONS	1	No Quantity							52479			0
S3	2000	2000	2000	2	0	2	Export	764	Thailand	THA	458	Malaysia	MYS								01	MEAT, MEAT PREPARATIONS	1	No Quantity							3989779			0
S3	2000	2000	2000	2	0	2	Export	764	Thailand	THA	462	Maldives	MDV								01	MEAT, MEAT PREPARATIONS	1	No Quantity							37286			0
S3	2000	2000	2000	2	0	2	Export	764	Thailand	THA	490	Other Asia, nes									01	MEAT, MEAT PREPARATIONS	1	No Quantity							173702			0
S3	2000	2000	2000	2	0	2	Export	764	Thailand	THA	528	Netherlands	NLD								01	MEAT, MEAT PREPARATIONS	1	No Quantity							103710231			0
S3	2000	2000	2000	2	0	2	Export	764	Thailand	THA	540	New Caledonia	NCL								01	MEAT, MEAT PREPARATIONS	1	No Quantity							64690			0
S3	2000	2000	2000	2	0	2	Export	764	Thailand	THA	554	New Zealand	NZL								01	MEAT, MEAT PREPARATIONS	1	No Quantity							484			0
S3	2000	2000	2000	2	0	2	Export	764	Thailand	THA	562	Niger	NER								01	MEAT, MEAT PREPARATIONS	1	No Quantity							45432			0
S3	2000	2000	2000	2	0	2	Export	764	Thailand	THA	579	Norway	NOR								01	MEAT, MEAT PREPARATIONS	1	No Quantity							91240			0
S3	2000	2000	2000	2	0	2	Export	764	Thailand	THA	586	Pakistan	PAK								01	MEAT, MEAT PREPARATIONS	1	No Quantity							15079			0
S3	2000	2000	2000	2	0	2	Export	764	Thailand	THA	608	Philippines	PHL								01	MEAT, MEAT PREPARATIONS	1	No Quantity							46694			0
S3	2000	2000	2000	2	0	2	Export	764	Thailand	THA	642	Romania	ROU								01	MEAT, MEAT PREPARATIONS	1	No Quantity							541420			0
S3	2000	2000	2000	2	0	2	Export	764	Thailand	THA	699	India	IND								01	MEAT, MEAT PREPARATIONS	1	No Quantity							1416			0
S3	2000	2000	2000	2	0	2	Export	764	Thailand	THA	702	Singapore	SGP								01	MEAT, MEAT PREPARATIONS	1	No Quantity							32870800			0
S3	2000	2000	2000	2	0	2	Export	764	Thailand	THA	704	Viet Nam	VNM								01	MEAT, MEAT PREPARATIONS	1	No Quantity							31271			0
S3	2000	2000	2000	2	0	2	Export	764	Thailand	THA	710	South Africa	ZAF								01	MEAT, MEAT PREPARATIONS	1	No Quantity							14008			0
S3	2000	2000	2000	2	0	2	Export	764	Thailand	THA	748	Swaziland	SWZ								01	MEAT, MEAT PREPARATIONS	1	No Quantity							74661			0
S3	2000	2000	2000	2	0	2	Export	764	Thailand	THA	752	Sweden	SWE								01	MEAT, MEAT PREPARATIONS	1	No Quantity							51484			0
S3	2000	2000	2000	2	0	2	Export	764	Thailand	THA	757	Switzerland	CHE								01	MEAT, MEAT PREPARATIONS	1	No Quantity							52231			0
S3	2000	2000	2000	2	0	2	Export	764	Thailand	THA	784	United Arab Emirates	ARE								01	MEAT, MEAT PREPARATIONS	1	No Quantity							23991			0
S3	2000	2000	2000	2	0	2	Export	764	Thailand	THA	826	United Kingdom	GBR								01	MEAT, MEAT PREPARATIONS	1	No Quantity							86571995			0
S3	2000	2000	2000	2	0	2	Export	764	Thailand	THA	842	USA	USA								01	MEAT, MEAT PREPARATIONS	1	No Quantity							169261			0
S3	2000	2000	2000	2	0	2	Export	768	Togo	TGO	0	World	WLD								01	MEAT, MEAT PREPARATIONS	1	No Quantity							263834			0
S3	2000	2000	2000	2	0	2	Export	768	Togo	TGO	178	Congo	COG								01	MEAT, MEAT PREPARATIONS	1	No Quantity							9022			0
S3	2000	2000	2000	2	0	2	Export	768	Togo	TGO	204	Benin	BEN								01	MEAT, MEAT PREPARATIONS	1	No Quantity							96454			0
S3	2000	2000	2000	2	0	2	Export	768	Togo	TGO	276	Germany	DEU								01	MEAT, MEAT PREPARATIONS	1	No Quantity							7007			0
S3	2000	2000	2000	2	0	2	Export	768	Togo	TGO	288	Ghana	GHA								01	MEAT, MEAT PREPARATIONS	1	No Quantity							60368			0
S3	2000	2000	2000	2	0	2	Export	768	Togo	TGO	466	Mali	MLI								01	MEAT, MEAT PREPARATIONS	1	No Quantity							19791			0
S3	2000	2000	2000	2	0	2	Export	768	Togo	TGO	566	Nigeria	NGA								01	MEAT, MEAT PREPARATIONS	1	No Quantity							61672			0
S3	2000	2000	2000	2	0	2	Export	768	Togo	TGO	854	Burkina Faso	BFA								01	MEAT, MEAT PREPARATIONS	1	No Quantity							9520			0
S3	2000	2000	2000	2	0	2	Export	764	Thailand	THA	0	World	WLD								02	DAIRY PRODUCTS,BIRD EGGS	1	No Quantity							59748324			0
S3	2000	2000	2000	2	0	2	Export	764	Thailand	THA	36	Australia	AUS								02	DAIRY PRODUCTS,BIRD EGGS	1	No Quantity							2703054			0
S3	2000	2000	2000	2	0	2	Export	764	Thailand	THA	40	Austria	AUT								02	DAIRY PRODUCTS,BIRD EGGS	1	No Quantity							74			0
S3	2000	2000	2000	2	0	2	Export	764	Thailand	THA	48	Bahrain	BHR								02	DAIRY PRODUCTS,BIRD EGGS	1	No Quantity							1776			0
S3	2000	2000	2000	2	0	2	Export	764	Thailand	THA	50	Bangladesh	BGD								02	DAIRY PRODUCTS,BIRD EGGS	1	No Quantity							936150			0
S3	2000	2000	2000	2	0	2	Export	764	Thailand	THA	56	Belgium	BEL								02	DAIRY PRODUCTS,BIRD EGGS	1	No Quantity							30031			0
S3	2000	2000	2000	2	0	2	Export	764	Thailand	THA	64	Bhutan	BTN								02	DAIRY PRODUCTS,BIRD EGGS	1	No Quantity							2762			0
S3	2000	2000	2000	2	0	2	Export	764	Thailand	THA	76	Brazil	BRA								02	DAIRY PRODUCTS,BIRD EGGS	1	No Quantity							9			0
S3	2000	2000	2000	2	0	2	Export	764	Thailand	THA	96	Brunei Darussalam	BRN								02	DAIRY PRODUCTS,BIRD EGGS	1	No Quantity							36697			0
S3	2000	2000	2000	2	0	2	Export	764	Thailand	THA	104	Myanmar	MMR								02	DAIRY PRODUCTS,BIRD EGGS	1	No Quantity							12229050			0
S3	2000	2000	2000	2	0	2	Export	764	Thailand	THA	116	Cambodia	KHM								02	DAIRY PRODUCTS,BIRD EGGS	1	No Quantity							8319054			0
S3	2000	2000	2000	2	0	2	Export	764	Thailand	THA	124	Canada	CAN								02	DAIRY PRODUCTS,BIRD EGGS	1	No Quantity							77869			0
S3	2000	2000	2000	2	0	2	Export	764	Thailand	THA	152	Chile	CHL								02	DAIRY PRODUCTS,BIRD EGGS	1	No Quantity							363			0
S3	2000	2000	2000	2	0	2	Export	764	Thailand	THA	156	China	CHN								02	DAIRY PRODUCTS,BIRD EGGS	1	No Quantity							204358			0
S3	2000	2000	2000	2	0	2	Export	764	Thailand	THA	196	Cyprus	CYP								02	DAIRY PRODUCTS,BIRD EGGS	1	No Quantity							1857			0
S3	2000	2000	2000	2	0	2	Export	764	Thailand	THA	208	Denmark	DNK								02	DAIRY PRODUCTS,BIRD EGGS	1	No Quantity							5605			0
S3	2000	2000	2000	2	0	2	Export	764	Thailand	THA	246	Finland	FIN								02	DAIRY PRODUCTS,BIRD EGGS	1	No Quantity							1143			0
S3	2000	2000	2000	2	0	2	Export	764	Thailand	THA	251	France	FRA								02	DAIRY PRODUCTS,BIRD EGGS	1	No Quantity							175665			0
S3	2000	2000	2000	2	0	2	Export	764	Thailand	THA	270	Gambia	GMB								02	DAIRY PRODUCTS,BIRD EGGS	1	No Quantity							1076			0
S3	2000	2000	2000	2	0	2	Export	764	Thailand	THA	276	Germany	DEU								02	DAIRY PRODUCTS,BIRD EGGS	1	No Quantity							79195			0
S3	2000	2000	2000	2	0	2	Export	764	Thailand	THA	300	Greece	GRC								02	DAIRY PRODUCTS,BIRD EGGS	1	No Quantity							894			0
S3	2000	2000	2000	2	0	2	Export	764	Thailand	THA	316	Guam	GUM								02	DAIRY PRODUCTS,BIRD EGGS	1	No Quantity							16595			0
S3	2000	2000	2000	2	0	2	Export	764	Thailand	THA	344	China, Hong Kong SAR	HKG								02	DAIRY PRODUCTS,BIRD EGGS	1	No Quantity							4921396			0
S3	2000	2000	2000	2	0	2	Export	764	Thailand	THA	352	Iceland	ISL								02	DAIRY PRODUCTS,BIRD EGGS	1	No Quantity							459			0
S3	2000	2000	2000	2	0	2	Export	764	Thailand	THA	360	Indonesia	IDN								02	DAIRY PRODUCTS,BIRD EGGS	1	No Quantity							1513235			0
S3	2000	2000	2000	2	0	2	Export	764	Thailand	THA	376	Israel	ISR								02	DAIRY PRODUCTS,BIRD EGGS	1	No Quantity							39900			0
S3	2000	2000	2000	2	0	2	Export	764	Thailand	THA	381	Italy	ITA								02	DAIRY PRODUCTS,BIRD EGGS	1	No Quantity							219			0
S3	2000	2000	2000	2	0	2	Export	764	Thailand	THA	392	Japan	JPN								02	DAIRY PRODUCTS,BIRD EGGS	1	No Quantity							3409077			0
S3	2000	2000	2000	2	0	2	Export	764	Thailand	THA	400	Jordan	JOR								02	DAIRY PRODUCTS,BIRD EGGS	1	No Quantity							2236			0
S3	2000	2000	2000	2	0	2	Export	764	Thailand	THA	410	Rep. of Korea	KOR								02	DAIRY PRODUCTS,BIRD EGGS	1	No Quantity							18			0
S3	2000	2000	2000	2	0	2	Export	764	Thailand	THA	414	Kuwait	KWT								02	DAIRY PRODUCTS,BIRD EGGS	1	No Quantity							4962			0
S3	2000	2000	2000	2	0	2	Export	764	Thailand	THA	418	Lao People's Dem. Rep.	LAO								02	DAIRY PRODUCTS,BIRD EGGS	1	No Quantity							2329749			0
S3	2000	2000	2000	2	0	2	Export	764	Thailand	THA	450	Madagascar	MDG								02	DAIRY PRODUCTS,BIRD EGGS	1	No Quantity							25352			0
S3	2000	2000	2000	2	0	2	Export	764	Thailand	THA	458	Malaysia	MYS								02	DAIRY PRODUCTS,BIRD EGGS	1	No Quantity							7708511			0
S3	2000	2000	2000	2	0	2	Export	764	Thailand	THA	462	Maldives	MDV								02	DAIRY PRODUCTS,BIRD EGGS	1	No Quantity							44			0
S3	2000	2000	2000	2	0	2	Export	764	Thailand	THA	470	Malta	MLT								02	DAIRY PRODUCTS,BIRD EGGS	1	No Quantity							20787			0
S3	2000	2000	2000	2	0	2	Export	764	Thailand	THA	480	Mauritius	MUS								02	DAIRY PRODUCTS,BIRD EGGS	1	No Quantity							15593			0
S3	2000	2000	2000	2	0	2	Export	764	Thailand	THA	490	Other Asia, nes									02	DAIRY PRODUCTS,BIRD EGGS	1	No Quantity							1196267			0
S3	2000	2000	2000	2	0	2	Export	764	Thailand	THA	504	Morocco	MAR								02	DAIRY PRODUCTS,BIRD EGGS	1	No Quantity							2358			0
S3	2000	2000	2000	2	0	2	Export	764	Thailand	THA	512	Oman	OMN								02	DAIRY PRODUCTS,BIRD EGGS	1	No Quantity							135861			0
S3	2000	2000	2000	2	0	2	Export	764	Thailand	THA	524	Nepal	NPL								02	DAIRY PRODUCTS,BIRD EGGS	1	No Quantity							378			0
S3	2000	2000	2000	2	0	2	Export	764	Thailand	THA	528	Netherlands	NLD								02	DAIRY PRODUCTS,BIRD EGGS	1	No Quantity							38438			0
S3	2000	2000	2000	2	0	2	Export	764	Thailand	THA	540	New Caledonia	NCL								02	DAIRY PRODUCTS,BIRD EGGS	1	No Quantity							1053			0
S3	2000	2000	2000	2	0	2	Export	764	Thailand	THA	554	New Zealand	NZL								02	DAIRY PRODUCTS,BIRD EGGS	1	No Quantity							781039			0
S3	2000	2000	2000	2	0	2	Export	764	Thailand	THA	579	Norway	NOR								02	DAIRY PRODUCTS,BIRD EGGS	1	No Quantity							4423			0
S3	2000	2000	2000	2	0	2	Export	764	Thailand	THA	580	N. Mariana Isds	MNP								02	DAIRY PRODUCTS,BIRD EGGS	1	No Quantity							1665			0
S3	2000	2000	2000	2	0	2	Export	764	Thailand	THA	585	Palau	PLW								02	DAIRY PRODUCTS,BIRD EGGS	1	No Quantity							682			0
S3	2000	2000	2000	2	0	2	Export	764	Thailand	THA	586	Pakistan	PAK								02	DAIRY PRODUCTS,BIRD EGGS	1	No Quantity							11225			0
S3	2000	2000	2000	2	0	2	Export	764	Thailand	THA	598	Papua New Guinea	PNG								02	DAIRY PRODUCTS,BIRD EGGS	1	No Quantity							86735			0
S3	2000	2000	2000	2	0	2	Export	764	Thailand	THA	608	Philippines	PHL								02	DAIRY PRODUCTS,BIRD EGGS	1	No Quantity							621759			0
S3	2000	2000	2000	2	0	2	Export	764	Thailand	THA	634	Qatar	QAT								02	DAIRY PRODUCTS,BIRD EGGS	1	No Quantity							15866			0
S3	2000	2000	2000	2	0	2	Export	764	Thailand	THA	682	Saudi Arabia	SAU								02	DAIRY PRODUCTS,BIRD EGGS	1	No Quantity							37642			0
S3	2000	2000	2000	2	0	2	Export	764	Thailand	THA	699	India	IND								02	DAIRY PRODUCTS,BIRD EGGS	1	No Quantity							29358			0
S3	2000	2000	2000	2	0	2	Export	764	Thailand	THA	702	Singapore	SGP								02	DAIRY PRODUCTS,BIRD EGGS	1	No Quantity							9459847			0
S3	2000	2000	2000	2	0	2	Export	764	Thailand	THA	704	Viet Nam	VNM								02	DAIRY PRODUCTS,BIRD EGGS	1	No Quantity							1363908			0
S3	2000	2000	2000	2	0	2	Export	764	Thailand	THA	710	South Africa	ZAF								02	DAIRY PRODUCTS,BIRD EGGS	1	No Quantity							157739			0
S3	2000	2000	2000	2	0	2	Export	764	Thailand	THA	748	Swaziland	SWZ								02	DAIRY PRODUCTS,BIRD EGGS	1	No Quantity							852			0
S3	2000	2000	2000	2	0	2	Export	764	Thailand	THA	752	Sweden	SWE								02	DAIRY PRODUCTS,BIRD EGGS	1	No Quantity							21924			0
S3	2000	2000	2000	2	0	2	Export	764	Thailand	THA	757	Switzerland	CHE								02	DAIRY PRODUCTS,BIRD EGGS	1	No Quantity							31539			0
S3	2000	2000	2000	2	0	2	Export	764	Thailand	THA	784	United Arab Emirates	ARE								02	DAIRY PRODUCTS,BIRD EGGS	1	No Quantity							12690			0
S3	2000	2000	2000	2	0	2	Export	764	Thailand	THA	818	Egypt	EGY								02	DAIRY PRODUCTS,BIRD EGGS	1	No Quantity							2244			0
S3	2000	2000	2000	2	0	2	Export	764	Thailand	THA	826	United Kingdom	GBR								02	DAIRY PRODUCTS,BIRD EGGS	1	No Quantity							6254			0
S3	2000	2000	2000	2	0	2	Export	764	Thailand	THA	842	USA	USA								02	DAIRY PRODUCTS,BIRD EGGS	1	No Quantity							907442			0
S3	2000	2000	2000	2	0	2	Export	764	Thailand	THA	899	Areas, nes									02	DAIRY PRODUCTS,BIRD EGGS	1	No Quantity							4323			0
S3	2000	2000	2000	2	0	2	Export	768	Togo	TGO	0	World	WLD								02	DAIRY PRODUCTS,BIRD EGGS	1	No Quantity							1694969			0
S3	2000	2000	2000	2	0	2	Export	768	Togo	TGO	178	Congo	COG								02	DAIRY PRODUCTS,BIRD EGGS	1	No Quantity							70			0
S3	2000	2000	2000	2	0	2	Export	768	Togo	TGO	204	Benin	BEN								02	DAIRY PRODUCTS,BIRD EGGS	1	No Quantity							1647392			0
S3	2000	2000	2000	2	0	2	Export	768	Togo	TGO	266	Gabon	GAB								02	DAIRY PRODUCTS,BIRD EGGS	1	No Quantity							27477			0
S3	2000	2000	2000	2	0	2	Export	768	Togo	TGO	838	Free Zones									02	DAIRY PRODUCTS,BIRD EGGS	1	No Quantity							1470			0
S3	2000	2000	2000	2	0	2	Export	768	Togo	TGO	854	Burkina Faso	BFA								02	DAIRY PRODUCTS,BIRD EGGS	1	No Quantity							18560			0
S3	2000	2000	2000	2	0	2	Export	764	Thailand	THA	0	World	WLD								03	FISH,CRUSTACEANS,MOLLUSC	1	No Quantity							4325671806			0
S3	2000	2000	2000	2	0	2	Export	764	Thailand	THA	12	Algeria	DZA								03	FISH,CRUSTACEANS,MOLLUSC	1	No Quantity							75057			0
S3	2000	2000	2000	2	0	2	Export	764	Thailand	THA	16	American Samoa	ASM								03	FISH,CRUSTACEANS,MOLLUSC	1	No Quantity							33629			0
S3	2000	2000	2000	2	0	2	Export	764	Thailand	THA	24	Angola	AGO								03	FISH,CRUSTACEANS,MOLLUSC	1	No Quantity							940751			0
S3	2000	2000	2000	2	0	2	Export	764	Thailand	THA	28	Antigua and Barbuda	ATG								03	FISH,CRUSTACEANS,MOLLUSC	1	No Quantity							2058701			0
S3	2000	2000	2000	2	0	2	Export	764	Thailand	THA	31	Azerbaijan	AZE								03	FISH,CRUSTACEANS,MOLLUSC	1	No Quantity							11486			0
S3	2000	2000	2000	2	0	2	Export	764	Thailand	THA	32	Argentina	ARG								03	FISH,CRUSTACEANS,MOLLUSC	1	No Quantity							10558629			0
S3	2000	2000	2000	2	0	2	Export	764	Thailand	THA	36	Australia	AUS								03	FISH,CRUSTACEANS,MOLLUSC	1	No Quantity							135713158			0
S3	2000	2000	2000	2	0	2	Export	764	Thailand	THA	40	Austria	AUT								03	FISH,CRUSTACEANS,MOLLUSC	1	No Quantity							2204332			0
S3	2000	2000	2000	2	0	2	Export	764	Thailand	THA	44	Bahamas	BHS								03	FISH,CRUSTACEANS,MOLLUSC	1	No Quantity							98006			0
S3	2000	2000	2000	2	0	2	Export	764	Thailand	THA	48	Bahrain	BHR								03	FISH,CRUSTACEANS,MOLLUSC	1	No Quantity							370579			0
S3	2000	2000	2000	2	0	2	Export	764	Thailand	THA	50	Bangladesh	BGD								03	FISH,CRUSTACEANS,MOLLUSC	1	No Quantity							972774			0
S3	2000	2000	2000	2	0	2	Export	764	Thailand	THA	52	Barbados	BRB								03	FISH,CRUSTACEANS,MOLLUSC	1	No Quantity							629143			0
S3	2000	2000	2000	2	0	2	Export	764	Thailand	THA	56	Belgium	BEL								03	FISH,CRUSTACEANS,MOLLUSC	1	No Quantity							9962230			0
S3	2000	2000	2000	2	0	2	Export	764	Thailand	THA	60	Bermuda	BMU								03	FISH,CRUSTACEANS,MOLLUSC	1	No Quantity							136476			0
S3	2000	2000	2000	2	0	2	Export	764	Thailand	THA	64	Bhutan	BTN								03	FISH,CRUSTACEANS,MOLLUSC	1	No Quantity							361			0
S3	2000	2000	2000	2	0	2	Export	764	Thailand	THA	76	Brazil	BRA								03	FISH,CRUSTACEANS,MOLLUSC	1	No Quantity							1162235			0
S3	2000	2000	2000	2	0	2	Export	764	Thailand	THA	84	Belize	BLZ								03	FISH,CRUSTACEANS,MOLLUSC	1	No Quantity							98875			0
S3	2000	2000	2000	2	0	2	Export	764	Thailand	THA	90	Solomon Isds	SLB								03	FISH,CRUSTACEANS,MOLLUSC	1	No Quantity							195436			0
S3	2000	2000	2000	2	0	2	Export	764	Thailand	THA	96	Brunei Darussalam	BRN								03	FISH,CRUSTACEANS,MOLLUSC	1	No Quantity							543618			0
S3	2000	2000	2000	2	0	2	Export	764	Thailand	THA	100	Bulgaria	BGR								03	FISH,CRUSTACEANS,MOLLUSC	1	No Quantity							554183			0
S3	2000	2000	2000	2	0	2	Export	764	Thailand	THA	104	Myanmar	MMR								03	FISH,CRUSTACEANS,MOLLUSC	1	No Quantity							1499289			0
S3	2000	2000	2000	2	0	2	Export	764	Thailand	THA	116	Cambodia	KHM								03	FISH,CRUSTACEANS,MOLLUSC	1	No Quantity							1490020			0
S3	2000	2000	2000	2	0	2	Export	764	Thailand	THA	120	Cameroon	CMR								03	FISH,CRUSTACEANS,MOLLUSC	1	No Quantity							144936			0
S3	2000	2000	2000	2	0	2	Export	764	Thailand	THA	124	Canada	CAN								03	FISH,CRUSTACEANS,MOLLUSC	1	No Quantity							179495574			0
S3	2000	2000	2000	2	0	2	Export	764	Thailand	THA	132	Cabo Verde	CPV								03	FISH,CRUSTACEANS,MOLLUSC	1	No Quantity							1492			0
S3	2000	2000	2000	2	0	2	Export	764	Thailand	THA	144	Sri Lanka	LKA								03	FISH,CRUSTACEANS,MOLLUSC	1	No Quantity							12288831			0
S3	2000	2000	2000	2	0	2	Export	764	Thailand	THA	152	Chile	CHL								03	FISH,CRUSTACEANS,MOLLUSC	1	No Quantity							1181919			0
S3	2000	2000	2000	2	0	2	Export	764	Thailand	THA	156	China	CHN								03	FISH,CRUSTACEANS,MOLLUSC	1	No Quantity							82642356			0
S3	2000	2000	2000	2	0	2	Export	764	Thailand	THA	170	Colombia	COL								03	FISH,CRUSTACEANS,MOLLUSC	1	No Quantity							80939			0
S3	2000	2000	2000	2	0	2	Export	764	Thailand	THA	178	Congo	COG								03	FISH,CRUSTACEANS,MOLLUSC	1	No Quantity							460611			0
S3	2000	2000	2000	2	0	2	Export	764	Thailand	THA	180	Dem. Rep. of the Congo	COD								03	FISH,CRUSTACEANS,MOLLUSC	1	No Quantity							145755			0
S3	2000	2000	2000	2	0	2	Export	764	Thailand	THA	188	Costa Rica	CRI								03	FISH,CRUSTACEANS,MOLLUSC	1	No Quantity							249273			0
S3	2000	2000	2000	2	0	2	Export	764	Thailand	THA	191	Croatia	HRV								03	FISH,CRUSTACEANS,MOLLUSC	1	No Quantity							372658			0
S3	2000	2000	2000	2	0	2	Export	764	Thailand	THA	192	Cuba	CUB								03	FISH,CRUSTACEANS,MOLLUSC	1	No Quantity							114949			0
S3	2000	2000	2000	2	0	2	Export	764	Thailand	THA	196	Cyprus	CYP								03	FISH,CRUSTACEANS,MOLLUSC	1	No Quantity							4838980			0
S3	2000	2000	2000	2	0	2	Export	764	Thailand	THA	203	Czechia	CZE								03	FISH,CRUSTACEANS,MOLLUSC	1	No Quantity							4591899			0
S3	2000	2000	2000	2	0	2	Export	764	Thailand	THA	204	Benin	BEN								03	FISH,CRUSTACEANS,MOLLUSC	1	No Quantity							41185			0
S3	2000	2000	2000	2	0	2	Export	764	Thailand	THA	208	Denmark	DNK								03	FISH,CRUSTACEANS,MOLLUSC	1	No Quantity							8446900			0
S3	2000	2000	2000	2	0	2	Export	764	Thailand	THA	212	Dominica	DMA								03	FISH,CRUSTACEANS,MOLLUSC	1	No Quantity							104230			0
S3	2000	2000	2000	2	0	2	Export	764	Thailand	THA	214	Dominican Rep.	DOM								03	FISH,CRUSTACEANS,MOLLUSC	1	No Quantity							4414515			0
S3	2000	2000	2000	2	0	2	Export	764	Thailand	THA	222	El Salvador	SLV								03	FISH,CRUSTACEANS,MOLLUSC	1	No Quantity							14984			0
S3	2000	2000	2000	2	0	2	Export	764	Thailand	THA	231	Ethiopia	ETH								03	FISH,CRUSTACEANS,MOLLUSC	1	No Quantity							42756			0
S3	2000	2000	2000	2	0	2	Export	764	Thailand	THA	233	Estonia	EST								03	FISH,CRUSTACEANS,MOLLUSC	1	No Quantity							67801			0
S3	2000	2000	2000	2	0	2	Export	764	Thailand	THA	234	Faeroe Isds	FRO								03	FISH,CRUSTACEANS,MOLLUSC	1	No Quantity							33027			0
S3	2000	2000	2000	2	0	2	Export	764	Thailand	THA	242	Fiji	FJI								03	FISH,CRUSTACEANS,MOLLUSC	1	No Quantity							89621			0
S3	2000	2000	2000	2	0	2	Export	764	Thailand	THA	246	Finland	FIN								03	FISH,CRUSTACEANS,MOLLUSC	1	No Quantity							5828862			0
S3	2000	2000	2000	2	0	2	Export	764	Thailand	THA	251	France	FRA								03	FISH,CRUSTACEANS,MOLLUSC	1	No Quantity							52929225			0
S3	2000	2000	2000	2	0	2	Export	764	Thailand	THA	258	French Polynesia	PYF								03	FISH,CRUSTACEANS,MOLLUSC	1	No Quantity							1457418			0
S3	2000	2000	2000	2	0	2	Export	764	Thailand	THA	262	Djibouti	DJI								03	FISH,CRUSTACEANS,MOLLUSC	1	No Quantity							542970			0
S3	2000	2000	2000	2	0	2	Export	764	Thailand	THA	266	Gabon	GAB								03	FISH,CRUSTACEANS,MOLLUSC	1	No Quantity							196000			0
S3	2000	2000	2000	2	0	2	Export	764	Thailand	THA	268	Georgia	GEO								03	FISH,CRUSTACEANS,MOLLUSC	1	No Quantity							131476			0
S3	2000	2000	2000	2	0	2	Export	764	Thailand	THA	270	Gambia	GMB								03	FISH,CRUSTACEANS,MOLLUSC	1	No Quantity							887			0
S3	2000	2000	2000	2	0	2	Export	764	Thailand	THA	276	Germany	DEU								03	FISH,CRUSTACEANS,MOLLUSC	1	No Quantity							47523831			0
S3	2000	2000	2000	2	0	2	Export	764	Thailand	THA	288	Ghana	GHA								03	FISH,CRUSTACEANS,MOLLUSC	1	No Quantity							971655			0
S3	2000	2000	2000	2	0	2	Export	764	Thailand	THA	292	Gibraltar	GIB								03	FISH,CRUSTACEANS,MOLLUSC	1	No Quantity							53918			0
S3	2000	2000	2000	2	0	2	Export	764	Thailand	THA	300	Greece	GRC								03	FISH,CRUSTACEANS,MOLLUSC	1	No Quantity							2497253			0
S3	2000	2000	2000	2	0	2	Export	764	Thailand	THA	316	Guam	GUM								03	FISH,CRUSTACEANS,MOLLUSC	1	No Quantity							1219036			0
S3	2000	2000	2000	2	0	2	Export	764	Thailand	THA	320	Guatemala	GTM								03	FISH,CRUSTACEANS,MOLLUSC	1	No Quantity							507233			0
S3	2000	2000	2000	2	0	2	Export	764	Thailand	THA	324	Guinea	GIN								03	FISH,CRUSTACEANS,MOLLUSC	1	No Quantity							68135			0
S3	2000	2000	2000	2	0	2	Export	764	Thailand	THA	328	Guyana	GUY								03	FISH,CRUSTACEANS,MOLLUSC	1	No Quantity							435751			0
S3	2000	2000	2000	2	0	2	Export	764	Thailand	THA	332	Haiti	HTI								03	FISH,CRUSTACEANS,MOLLUSC	1	No Quantity							104			0
S3	2000	2000	2000	2	0	2	Export	764	Thailand	THA	334	Heard Island and McDonald Islands	HMD								03	FISH,CRUSTACEANS,MOLLUSC	1	No Quantity							1670			0
S3	2000	2000	2000	2	0	2	Export	764	Thailand	THA	340	Honduras	HND								03	FISH,CRUSTACEANS,MOLLUSC	1	No Quantity							831090			0
S3	2000	2000	2000	2	0	2	Export	764	Thailand	THA	344	China, Hong Kong SAR	HKG								03	FISH,CRUSTACEANS,MOLLUSC	1	No Quantity							107637136			0
S3	2000	2000	2000	2	0	2	Export	764	Thailand	THA	348	Hungary	HUN								03	FISH,CRUSTACEANS,MOLLUSC	1	No Quantity							2590344			0
S3	2000	2000	2000	2	0	2	Export	764	Thailand	THA	352	Iceland	ISL								03	FISH,CRUSTACEANS,MOLLUSC	1	No Quantity							367602			0
S3	2000	2000	2000	2	0	2	Export	764	Thailand	THA	360	Indonesia	IDN								03	FISH,CRUSTACEANS,MOLLUSC	1	No Quantity							2542648			0
S3	2000	2000	2000	2	0	2	Export	764	Thailand	THA	372	Ireland	IRL								03	FISH,CRUSTACEANS,MOLLUSC	1	No Quantity							447131			0
S3	2000	2000	2000	2	0	2	Export	764	Thailand	THA	376	Israel	ISR								03	FISH,CRUSTACEANS,MOLLUSC	1	No Quantity							9951136			0
S3	2000	2000	2000	2	0	2	Export	764	Thailand	THA	381	Italy	ITA								03	FISH,CRUSTACEANS,MOLLUSC	1	No Quantity							50229941			0
S3	2000	2000	2000	2	0	2	Export	764	Thailand	THA	384	Côte d'Ivoire	CIV								03	FISH,CRUSTACEANS,MOLLUSC	1	No Quantity							49775			0
S3	2000	2000	2000	2	0	2	Export	764	Thailand	THA	388	Jamaica	JAM								03	FISH,CRUSTACEANS,MOLLUSC	1	No Quantity							2573961			0
S3	2000	2000	2000	2	0	2	Export	764	Thailand	THA	392	Japan	JPN								03	FISH,CRUSTACEANS,MOLLUSC	1	No Quantity							1131056742			0
S3	2000	2000	2000	2	0	2	Export	764	Thailand	THA	400	Jordan	JOR								03	FISH,CRUSTACEANS,MOLLUSC	1	No Quantity							2866809			0
S3	2000	2000	2000	2	0	2	Export	764	Thailand	THA	404	Kenya	KEN								03	FISH,CRUSTACEANS,MOLLUSC	1	No Quantity							59823			0
S3	2000	2000	2000	2	0	2	Export	764	Thailand	THA	408	Dem. People's Rep. of Korea	PRK								03	FISH,CRUSTACEANS,MOLLUSC	1	No Quantity							11135083			0
S3	2000	2000	2000	2	0	2	Export	764	Thailand	THA	410	Rep. of Korea	KOR								03	FISH,CRUSTACEANS,MOLLUSC	1	No Quantity							55846655			0
S3	2000	2000	2000	2	0	2	Export	764	Thailand	THA	414	Kuwait	KWT								03	FISH,CRUSTACEANS,MOLLUSC	1	No Quantity							3049224			0
S3	2000	2000	2000	2	0	2	Export	764	Thailand	THA	418	Lao People's Dem. Rep.	LAO								03	FISH,CRUSTACEANS,MOLLUSC	1	No Quantity							3473886			0
S3	2000	2000	2000	2	0	2	Export	764	Thailand	THA	422	Lebanon	LBN								03	FISH,CRUSTACEANS,MOLLUSC	1	No Quantity							6721297			0
S3	2000	2000	2000	2	0	2	Export	764	Thailand	THA	428	Latvia	LVA								03	FISH,CRUSTACEANS,MOLLUSC	1	No Quantity							46987			0
S3	2000	2000	2000	2	0	2	Export	764	Thailand	THA	430	Liberia	LBR								03	FISH,CRUSTACEANS,MOLLUSC	1	No Quantity							319456			0
S3	2000	2000	2000	2	0	2	Export	764	Thailand	THA	434	Libya	LBY								03	FISH,CRUSTACEANS,MOLLUSC	1	No Quantity							2106916			0
S3	2000	2000	2000	2	0	2	Export	764	Thailand	THA	440	Lithuania	LTU								03	FISH,CRUSTACEANS,MOLLUSC	1	No Quantity							26795			0
S3	2000	2000	2000	2	0	2	Export	764	Thailand	THA	446	China, Macao SAR	MAC								03	FISH,CRUSTACEANS,MOLLUSC	1	No Quantity							111428			0
S3	2000	2000	2000	2	0	2	Export	764	Thailand	THA	458	Malaysia	MYS								03	FISH,CRUSTACEANS,MOLLUSC	1	No Quantity							41932110			0
S3	2000	2000	2000	2	0	2	Export	764	Thailand	THA	462	Maldives	MDV								03	FISH,CRUSTACEANS,MOLLUSC	1	No Quantity							71024			0
S3	2000	2000	2000	2	0	2	Export	764	Thailand	THA	466	Mali	MLI								03	FISH,CRUSTACEANS,MOLLUSC	1	No Quantity							84048			0
S3	2000	2000	2000	2	0	2	Export	764	Thailand	THA	470	Malta	MLT								03	FISH,CRUSTACEANS,MOLLUSC	1	No Quantity							1808998			0
S3	2000	2000	2000	2	0	2	Export	764	Thailand	THA	478	Mauritania	MRT								03	FISH,CRUSTACEANS,MOLLUSC	1	No Quantity							19695			0
S3	2000	2000	2000	2	0	2	Export	764	Thailand	THA	480	Mauritius	MUS								03	FISH,CRUSTACEANS,MOLLUSC	1	No Quantity							228282			0
S3	2000	2000	2000	2	0	2	Export	764	Thailand	THA	484	Mexico	MEX								03	FISH,CRUSTACEANS,MOLLUSC	1	No Quantity							364496			0
S3	2000	2000	2000	2	0	2	Export	764	Thailand	THA	490	Other Asia, nes									03	FISH,CRUSTACEANS,MOLLUSC	1	No Quantity							106299901			0
S3	2000	2000	2000	2	0	2	Export	764	Thailand	THA	504	Morocco	MAR								03	FISH,CRUSTACEANS,MOLLUSC	1	No Quantity							3148			0
S3	2000	2000	2000	2	0	2	Export	764	Thailand	THA	508	Mozambique	MOZ								03	FISH,CRUSTACEANS,MOLLUSC	1	No Quantity							143469			0
S3	2000	2000	2000	2	0	2	Export	764	Thailand	THA	512	Oman	OMN								03	FISH,CRUSTACEANS,MOLLUSC	1	No Quantity							430200			0
S3	2000	2000	2000	2	0	2	Export	764	Thailand	THA	520	Nauru	NRU								03	FISH,CRUSTACEANS,MOLLUSC	1	No Quantity							16448			0
S3	2000	2000	2000	2	0	2	Export	764	Thailand	THA	524	Nepal	NPL								03	FISH,CRUSTACEANS,MOLLUSC	1	No Quantity							121169			0
S3	2000	2000	2000	2	0	2	Export	764	Thailand	THA	528	Netherlands	NLD								03	FISH,CRUSTACEANS,MOLLUSC	1	No Quantity							39667402			0
S3	2000	2000	2000	2	0	2	Export	764	Thailand	THA	530	Neth. Antilles	ANT								03	FISH,CRUSTACEANS,MOLLUSC	1	No Quantity							29500			0
S3	2000	2000	2000	2	0	2	Export	764	Thailand	THA	533	Aruba	ABW								03	FISH,CRUSTACEANS,MOLLUSC	1	No Quantity							20555			0
S3	2000	2000	2000	2	0	2	Export	764	Thailand	THA	540	New Caledonia	NCL								03	FISH,CRUSTACEANS,MOLLUSC	1	No Quantity							39576			0
S3	2000	2000	2000	2	0	2	Export	764	Thailand	THA	548	Vanuatu	VUT								03	FISH,CRUSTACEANS,MOLLUSC	1	No Quantity							24719			0
S3	2000	2000	2000	2	0	2	Export	764	Thailand	THA	554	New Zealand	NZL								03	FISH,CRUSTACEANS,MOLLUSC	1	No Quantity							15102717			0
S3	2000	2000	2000	2	0	2	Export	764	Thailand	THA	558	Nicaragua	NIC								03	FISH,CRUSTACEANS,MOLLUSC	1	No Quantity							349004			0
S3	2000	2000	2000	2	0	2	Export	764	Thailand	THA	562	Niger	NER								03	FISH,CRUSTACEANS,MOLLUSC	1	No Quantity							35593			0
S3	2000	2000	2000	2	0	2	Export	764	Thailand	THA	566	Nigeria	NGA								03	FISH,CRUSTACEANS,MOLLUSC	1	No Quantity							1719504			0
S3	2000	2000	2000	2	0	2	Export	764	Thailand	THA	579	Norway	NOR								03	FISH,CRUSTACEANS,MOLLUSC	1	No Quantity							2811981			0
S3	2000	2000	2000	2	0	2	Export	764	Thailand	THA	580	N. Mariana Isds	MNP								03	FISH,CRUSTACEANS,MOLLUSC	1	No Quantity							2857			0
S3	2000	2000	2000	2	0	2	Export	764	Thailand	THA	583	FS Micronesia	FSM								03	FISH,CRUSTACEANS,MOLLUSC	1	No Quantity							525801			0
S3	2000	2000	2000	2	0	2	Export	764	Thailand	THA	584	Marshall Isds	MHL								03	FISH,CRUSTACEANS,MOLLUSC	1	No Quantity							92060			0
S3	2000	2000	2000	2	0	2	Export	764	Thailand	THA	585	Palau	PLW								03	FISH,CRUSTACEANS,MOLLUSC	1	No Quantity							16514			0
S3	2000	2000	2000	2	0	2	Export	764	Thailand	THA	586	Pakistan	PAK								03	FISH,CRUSTACEANS,MOLLUSC	1	No Quantity							45741			0
S3	2000	2000	2000	2	0	2	Export	764	Thailand	THA	591	Panama	PAN								03	FISH,CRUSTACEANS,MOLLUSC	1	No Quantity							610572			0
S3	2000	2000	2000	2	0	2	Export	764	Thailand	THA	598	Papua New Guinea	PNG								03	FISH,CRUSTACEANS,MOLLUSC	1	No Quantity							1707214			0
S3	2000	2000	2000	2	0	2	Export	764	Thailand	THA	600	Paraguay	PRY								03	FISH,CRUSTACEANS,MOLLUSC	1	No Quantity							224349			0
S3	2000	2000	2000	2	0	2	Export	764	Thailand	THA	608	Philippines	PHL								03	FISH,CRUSTACEANS,MOLLUSC	1	No Quantity							1355515			0
S3	2000	2000	2000	2	0	2	Export	764	Thailand	THA	616	Poland	POL								03	FISH,CRUSTACEANS,MOLLUSC	1	No Quantity							6795072			0
S3	2000	2000	2000	2	0	2	Export	764	Thailand	THA	620	Portugal	PRT								03	FISH,CRUSTACEANS,MOLLUSC	1	No Quantity							1097331			0
S3	2000	2000	2000	2	0	2	Export	764	Thailand	THA	634	Qatar	QAT								03	FISH,CRUSTACEANS,MOLLUSC	1	No Quantity							882902			0
S3	2000	2000	2000	2	0	2	Export	764	Thailand	THA	642	Romania	ROU								03	FISH,CRUSTACEANS,MOLLUSC	1	No Quantity							4643475			0
S3	2000	2000	2000	2	0	2	Export	764	Thailand	THA	643	Russian Federation	RUS								03	FISH,CRUSTACEANS,MOLLUSC	1	No Quantity							694652			0
S3	2000	2000	2000	2	0	2	Export	764	Thailand	THA	662	Saint Lucia	LCA								03	FISH,CRUSTACEANS,MOLLUSC	1	No Quantity							650983			0
S3	2000	2000	2000	2	0	2	Export	764	Thailand	THA	666	Saint Pierre and Miquelon	SPM								03	FISH,CRUSTACEANS,MOLLUSC	1	No Quantity							9948			0
S3	2000	2000	2000	2	0	2	Export	764	Thailand	THA	678	Sao Tome and Principe	STP								03	FISH,CRUSTACEANS,MOLLUSC	1	No Quantity							35687			0
S3	2000	2000	2000	2	0	2	Export	764	Thailand	THA	682	Saudi Arabia	SAU								03	FISH,CRUSTACEANS,MOLLUSC	1	No Quantity							19432398			0
S3	2000	2000	2000	2	0	2	Export	764	Thailand	THA	686	Senegal	SEN								03	FISH,CRUSTACEANS,MOLLUSC	1	No Quantity							8575			0
S3	2000	2000	2000	2	0	2	Export	764	Thailand	THA	694	Sierra Leone	SLE								03	FISH,CRUSTACEANS,MOLLUSC	1	No Quantity							4768			0
S3	2000	2000	2000	2	0	2	Export	764	Thailand	THA	699	India	IND								03	FISH,CRUSTACEANS,MOLLUSC	1	No Quantity							202910			0
S3	2000	2000	2000	2	0	2	Export	764	Thailand	THA	702	Singapore	SGP								03	FISH,CRUSTACEANS,MOLLUSC	1	No Quantity							246824048			0
S3	2000	2000	2000	2	0	2	Export	764	Thailand	THA	703	Slovakia	SVK								03	FISH,CRUSTACEANS,MOLLUSC	1	No Quantity							174861			0
S3	2000	2000	2000	2	0	2	Export	764	Thailand	THA	704	Viet Nam	VNM								03	FISH,CRUSTACEANS,MOLLUSC	1	No Quantity							767998			0
S3	2000	2000	2000	2	0	2	Export	764	Thailand	THA	705	Slovenia	SVN								03	FISH,CRUSTACEANS,MOLLUSC	1	No Quantity							646222			0
S3	2000	2000	2000	2	0	2	Export	764	Thailand	THA	710	South Africa	ZAF								03	FISH,CRUSTACEANS,MOLLUSC	1	No Quantity							6718155			0
S3	2000	2000	2000	2	0	2	Export	764	Thailand	THA	716	Zimbabwe	ZWE								03	FISH,CRUSTACEANS,MOLLUSC	1	No Quantity							288079			0
S3	2000	2000	2000	2	0	2	Export	764	Thailand	THA	724	Spain	ESP								03	FISH,CRUSTACEANS,MOLLUSC	1	No Quantity							12190681			0
S3	2000	2000	2000	2	0	2	Export	764	Thailand	THA	736	Fmr Sudan	SDN								03	FISH,CRUSTACEANS,MOLLUSC	1	No Quantity							167828			0
S3	2000	2000	2000	2	0	2	Export	764	Thailand	THA	740	Suriname	SUR								03	FISH,CRUSTACEANS,MOLLUSC	1	No Quantity							491965			0
S3	2000	2000	2000	2	0	2	Export	764	Thailand	THA	748	Swaziland	SWZ								03	FISH,CRUSTACEANS,MOLLUSC	1	No Quantity							86656			0
S3	2000	2000	2000	2	0	2	Export	764	Thailand	THA	752	Sweden	SWE								03	FISH,CRUSTACEANS,MOLLUSC	1	No Quantity							7925410			0
S3	2000	2000	2000	2	0	2	Export	764	Thailand	THA	757	Switzerland	CHE								03	FISH,CRUSTACEANS,MOLLUSC	1	No Quantity							19726457			0
S3	2000	2000	2000	2	0	2	Export	764	Thailand	THA	760	Syria	SYR								03	FISH,CRUSTACEANS,MOLLUSC	1	No Quantity							4658750			0
S3	2000	2000	2000	2	0	2	Export	764	Thailand	THA	768	Togo	TGO								03	FISH,CRUSTACEANS,MOLLUSC	1	No Quantity							71817			0
S3	2000	2000	2000	2	0	2	Export	764	Thailand	THA	776	Tonga	TON								03	FISH,CRUSTACEANS,MOLLUSC	1	No Quantity							16498			0
S3	2000	2000	2000	2	0	2	Export	764	Thailand	THA	780	Trinidad and Tobago	TTO								03	FISH,CRUSTACEANS,MOLLUSC	1	No Quantity							983468			0
S3	2000	2000	2000	2	0	2	Export	764	Thailand	THA	784	United Arab Emirates	ARE								03	FISH,CRUSTACEANS,MOLLUSC	1	No Quantity							9570407			0
S3	2000	2000	2000	2	0	2	Export	764	Thailand	THA	788	Tunisia	TUN								03	FISH,CRUSTACEANS,MOLLUSC	1	No Quantity							149703			0
S3	2000	2000	2000	2	0	2	Export	764	Thailand	THA	792	Turkey	TUR								03	FISH,CRUSTACEANS,MOLLUSC	1	No Quantity							27237			0
S3	2000	2000	2000	2	0	2	Export	764	Thailand	THA	796	Turks and Caicos Isds	TCA								03	FISH,CRUSTACEANS,MOLLUSC	1	No Quantity							22761			0
S3	2000	2000	2000	2	0	2	Export	764	Thailand	THA	804	Ukraine	UKR								03	FISH,CRUSTACEANS,MOLLUSC	1	No Quantity							51760			0
S3	2000	2000	2000	2	0	2	Export	764	Thailand	THA	807	North Macedonia	MKD								03	FISH,CRUSTACEANS,MOLLUSC	1	No Quantity							76397			0
S3	2000	2000	2000	2	0	2	Export	764	Thailand	THA	818	Egypt	EGY								03	FISH,CRUSTACEANS,MOLLUSC	1	No Quantity							45213014			0
S3	2000	2000	2000	2	0	2	Export	764	Thailand	THA	826	United Kingdom	GBR								03	FISH,CRUSTACEANS,MOLLUSC	1	No Quantity							77751512			0
S3	2000	2000	2000	2	0	2	Export	764	Thailand	THA	834	United Rep. of Tanzania	TZA								03	FISH,CRUSTACEANS,MOLLUSC	1	No Quantity							105677			0
S3	2000	2000	2000	2	0	2	Export	764	Thailand	THA	842	USA	USA								03	FISH,CRUSTACEANS,MOLLUSC	1	No Quantity							1656303542			0
S3	2000	2000	2000	2	0	2	Export	764	Thailand	THA	858	Uruguay	URY								03	FISH,CRUSTACEANS,MOLLUSC	1	No Quantity							319549			0
S3	2000	2000	2000	2	0	2	Export	764	Thailand	THA	860	Uzbekistan	UZB								03	FISH,CRUSTACEANS,MOLLUSC	1	No Quantity							29			0
S3	2000	2000	2000	2	0	2	Export	764	Thailand	THA	862	Venezuela	VEN								03	FISH,CRUSTACEANS,MOLLUSC	1	No Quantity							4369			0
S3	2000	2000	2000	2	0	2	Export	764	Thailand	THA	882	Samoa	WSM								03	FISH,CRUSTACEANS,MOLLUSC	1	No Quantity							1238207			0
S3	2000	2000	2000	2	0	2	Export	764	Thailand	THA	887	Yemen	YEM								03	FISH,CRUSTACEANS,MOLLUSC	1	No Quantity							3946254			0
S3	2000	2000	2000	2	0	2	Export	764	Thailand	THA	891	Serbia and Montenegro	SCG								03	FISH,CRUSTACEANS,MOLLUSC	1	No Quantity							130513			0
S3	2000	2000	2000	2	0	2	Export	764	Thailand	THA	899	Areas, nes									03	FISH,CRUSTACEANS,MOLLUSC	1	No Quantity							1015561			0
S3	2000	2000	2000	2	0	2	Export	768	Togo	TGO	0	World	WLD								03	FISH,CRUSTACEANS,MOLLUSC	1	No Quantity							2994468			0
S3	2000	2000	2000	2	0	2	Export	768	Togo	TGO	56	Belgium	BEL								03	FISH,CRUSTACEANS,MOLLUSC	1	No Quantity							143623			0
S3	2000	2000	2000	2	0	2	Export	768	Togo	TGO	178	Congo	COG								03	FISH,CRUSTACEANS,MOLLUSC	1	No Quantity							9258			0
S3	2000	2000	2000	2	0	2	Export	768	Togo	TGO	204	Benin	BEN								03	FISH,CRUSTACEANS,MOLLUSC	1	No Quantity							1882240			0
S3	2000	2000	2000	2	0	2	Export	768	Togo	TGO	208	Denmark	DNK								03	FISH,CRUSTACEANS,MOLLUSC	1	No Quantity							37618			0
S3	2000	2000	2000	2	0	2	Export	768	Togo	TGO	251	France	FRA								03	FISH,CRUSTACEANS,MOLLUSC	1	No Quantity							73533			0
S3	2000	2000	2000	2	0	2	Export	768	Togo	TGO	288	Ghana	GHA								03	FISH,CRUSTACEANS,MOLLUSC	1	No Quantity							526912			0
S3	2000	2000	2000	2	0	2	Export	768	Togo	TGO	300	Greece	GRC								03	FISH,CRUSTACEANS,MOLLUSC	1	No Quantity							95115			0
S3	2000	2000	2000	2	0	2	Export	768	Togo	TGO	344	China, Hong Kong SAR	HKG								03	FISH,CRUSTACEANS,MOLLUSC	1	No Quantity							7287			0
S3	2000	2000	2000	2	0	2	Export	768	Togo	TGO	381	Italy	ITA								03	FISH,CRUSTACEANS,MOLLUSC	1	No Quantity							3597			0
S3	2000	2000	2000	2	0	2	Export	768	Togo	TGO	392	Japan	JPN								03	FISH,CRUSTACEANS,MOLLUSC	1	No Quantity							11968			0
S3	2000	2000	2000	2	0	2	Export	768	Togo	TGO	620	Portugal	PRT								03	FISH,CRUSTACEANS,MOLLUSC	1	No Quantity							34472			0
S3	2000	2000	2000	2	0	2	Export	768	Togo	TGO	724	Spain	ESP								03	FISH,CRUSTACEANS,MOLLUSC	1	No Quantity							32329			0
S3	2000	2000	2000	2	0	2	Export	768	Togo	TGO	826	United Kingdom	GBR								03	FISH,CRUSTACEANS,MOLLUSC	1	No Quantity							1185			0
S3	2000	2000	2000	2	0	2	Export	768	Togo	TGO	838	Free Zones									03	FISH,CRUSTACEANS,MOLLUSC	1	No Quantity							7007			0
S3	2000	2000	2000	2	0	2	Export	768	Togo	TGO	854	Burkina Faso	BFA								03	FISH,CRUSTACEANS,MOLLUSC	1	No Quantity							128324			0
S3	2000	2000	2000	2	0	2	Export	764	Thailand	THA	0	World	WLD								04	CEREALS,CEREAL PREPRTNS.	1	No Quantity							1832492116			0
S3	2000	2000	2000	2	0	2	Export	764	Thailand	THA	4	Afghanistan	AFG								04	CEREALS,CEREAL PREPRTNS.	1	No Quantity							36246			0
S3	2000	2000	2000	2	0	2	Export	764	Thailand	THA	8	Albania	ALB								04	CEREALS,CEREAL PREPRTNS.	1	No Quantity							4125			0
S3	2000	2000	2000	2	0	2	Export	764	Thailand	THA	12	Algeria	DZA								04	CEREALS,CEREAL PREPRTNS.	1	No Quantity							514546			0
S3	2000	2000	2000	2	0	2	Export	764	Thailand	THA	24	Angola	AGO								04	CEREALS,CEREAL PREPRTNS.	1	No Quantity							5227913			0
S3	2000	2000	2000	2	0	2	Export	764	Thailand	THA	28	Antigua and Barbuda	ATG								04	CEREALS,CEREAL PREPRTNS.	1	No Quantity							7988			0
S3	2000	2000	2000	2	0	2	Export	764	Thailand	THA	32	Argentina	ARG								04	CEREALS,CEREAL PREPRTNS.	1	No Quantity							23221			0
S3	2000	2000	2000	2	0	2	Export	764	Thailand	THA	36	Australia	AUS								04	CEREALS,CEREAL PREPRTNS.	1	No Quantity							32023368			0
S3	2000	2000	2000	2	0	2	Export	764	Thailand	THA	40	Austria	AUT								04	CEREALS,CEREAL PREPRTNS.	1	No Quantity							465429			0
S3	2000	2000	2000	2	0	2	Export	764	Thailand	THA	48	Bahrain	BHR								04	CEREALS,CEREAL PREPRTNS.	1	No Quantity							582998			0
S3	2000	2000	2000	2	0	2	Export	764	Thailand	THA	50	Bangladesh	BGD								04	CEREALS,CEREAL PREPRTNS.	1	No Quantity							329090			0
S3	2000	2000	2000	2	0	2	Export	764	Thailand	THA	56	Belgium	BEL								04	CEREALS,CEREAL PREPRTNS.	1	No Quantity							10013850			0
S3	2000	2000	2000	2	0	2	Export	764	Thailand	THA	64	Bhutan	BTN								04	CEREALS,CEREAL PREPRTNS.	1	No Quantity							4780			0
S3	2000	2000	2000	2	0	2	Export	764	Thailand	THA	76	Brazil	BRA								04	CEREALS,CEREAL PREPRTNS.	1	No Quantity							26952			0
S3	2000	2000	2000	2	0	2	Export	764	Thailand	THA	90	Solomon Isds	SLB								04	CEREALS,CEREAL PREPRTNS.	1	No Quantity							1313			0
S3	2000	2000	2000	2	0	2	Export	764	Thailand	THA	96	Brunei Darussalam	BRN								04	CEREALS,CEREAL PREPRTNS.	1	No Quantity							13687047			0
S3	2000	2000	2000	2	0	2	Export	764	Thailand	THA	100	Bulgaria	BGR								04	CEREALS,CEREAL PREPRTNS.	1	No Quantity							9301			0
S3	2000	2000	2000	2	0	2	Export	764	Thailand	THA	104	Myanmar	MMR								04	CEREALS,CEREAL PREPRTNS.	1	No Quantity							8575614			0
S3	2000	2000	2000	2	0	2	Export	764	Thailand	THA	108	Burundi	BDI								04	CEREALS,CEREAL PREPRTNS.	1	No Quantity							433079			0
S3	2000	2000	2000	2	0	2	Export	764	Thailand	THA	116	Cambodia	KHM								04	CEREALS,CEREAL PREPRTNS.	1	No Quantity							6562558			0
S3	2000	2000	2000	2	0	2	Export	764	Thailand	THA	120	Cameroon	CMR								04	CEREALS,CEREAL PREPRTNS.	1	No Quantity							258415			0
S3	2000	2000	2000	2	0	2	Export	764	Thailand	THA	124	Canada	CAN								04	CEREALS,CEREAL PREPRTNS.	1	No Quantity							30118665			0
S3	2000	2000	2000	2	0	2	Export	764	Thailand	THA	144	Sri Lanka	LKA								04	CEREALS,CEREAL PREPRTNS.	1	No Quantity							168214			0
S3	2000	2000	2000	2	0	2	Export	764	Thailand	THA	152	Chile	CHL								04	CEREALS,CEREAL PREPRTNS.	1	No Quantity							30722			0
S3	2000	2000	2000	2	0	2	Export	764	Thailand	THA	156	China	CHN								04	CEREALS,CEREAL PREPRTNS.	1	No Quantity							121686282			0
S3	2000	2000	2000	2	0	2	Export	764	Thailand	THA	162	Christmas Isds	CXR								04	CEREALS,CEREAL PREPRTNS.	1	No Quantity							2345			0
S3	2000	2000	2000	2	0	2	Export	764	Thailand	THA	170	Colombia	COL								04	CEREALS,CEREAL PREPRTNS.	1	No Quantity							2059			0
S3	2000	2000	2000	2	0	2	Export	764	Thailand	THA	174	Comoros	COM								04	CEREALS,CEREAL PREPRTNS.	1	No Quantity							2555910			0
S3	2000	2000	2000	2	0	2	Export	764	Thailand	THA	178	Congo	COG								04	CEREALS,CEREAL PREPRTNS.	1	No Quantity							56962			0
S3	2000	2000	2000	2	0	2	Export	764	Thailand	THA	188	Costa Rica	CRI								04	CEREALS,CEREAL PREPRTNS.	1	No Quantity							11288			0
S3	2000	2000	2000	2	0	2	Export	764	Thailand	THA	191	Croatia	HRV								04	CEREALS,CEREAL PREPRTNS.	1	No Quantity							8			0
S3	2000	2000	2000	2	0	2	Export	764	Thailand	THA	192	Cuba	CUB								04	CEREALS,CEREAL PREPRTNS.	1	No Quantity							21489			0
S3	2000	2000	2000	2	0	2	Export	764	Thailand	THA	196	Cyprus	CYP								04	CEREALS,CEREAL PREPRTNS.	1	No Quantity							175404			0
S3	2000	2000	2000	2	0	2	Export	764	Thailand	THA	203	Czechia	CZE								04	CEREALS,CEREAL PREPRTNS.	1	No Quantity							352474			0
S3	2000	2000	2000	2	0	2	Export	764	Thailand	THA	204	Benin	BEN								04	CEREALS,CEREAL PREPRTNS.	1	No Quantity							20821041			0
S3	2000	2000	2000	2	0	2	Export	764	Thailand	THA	208	Denmark	DNK								04	CEREALS,CEREAL PREPRTNS.	1	No Quantity							1056071			0
S3	2000	2000	2000	2	0	2	Export	764	Thailand	THA	212	Dominica	DMA								04	CEREALS,CEREAL PREPRTNS.	1	No Quantity							101381			0
S3	2000	2000	2000	2	0	2	Export	764	Thailand	THA	226	Equatorial Guinea	GNQ								04	CEREALS,CEREAL PREPRTNS.	1	No Quantity							175449			0
S3	2000	2000	2000	2	0	2	Export	764	Thailand	THA	233	Estonia	EST								04	CEREALS,CEREAL PREPRTNS.	1	No Quantity							754			0
S3	2000	2000	2000	2	0	2	Export	764	Thailand	THA	242	Fiji	FJI								04	CEREALS,CEREAL PREPRTNS.	1	No Quantity							5728691			0
S3	2000	2000	2000	2	0	2	Export	764	Thailand	THA	246	Finland	FIN								04	CEREALS,CEREAL PREPRTNS.	1	No Quantity							501346			0
S3	2000	2000	2000	2	0	2	Export	764	Thailand	THA	251	France	FRA								04	CEREALS,CEREAL PREPRTNS.	1	No Quantity							30574861			0
S3	2000	2000	2000	2	0	2	Export	764	Thailand	THA	258	French Polynesia	PYF								04	CEREALS,CEREAL PREPRTNS.	1	No Quantity							109186			0
S3	2000	2000	2000	2	0	2	Export	764	Thailand	THA	262	Djibouti	DJI								04	CEREALS,CEREAL PREPRTNS.	1	No Quantity							1660202			0
S3	2000	2000	2000	2	0	2	Export	764	Thailand	THA	266	Gabon	GAB								04	CEREALS,CEREAL PREPRTNS.	1	No Quantity							6234852			0
S3	2000	2000	2000	2	0	2	Export	764	Thailand	THA	268	Georgia	GEO								04	CEREALS,CEREAL PREPRTNS.	1	No Quantity							56576			0
S3	2000	2000	2000	2	0	2	Export	764	Thailand	THA	270	Gambia	GMB								04	CEREALS,CEREAL PREPRTNS.	1	No Quantity							998764			0
S3	2000	2000	2000	2	0	2	Export	764	Thailand	THA	276	Germany	DEU								04	CEREALS,CEREAL PREPRTNS.	1	No Quantity							6574380			0
S3	2000	2000	2000	2	0	2	Export	764	Thailand	THA	288	Ghana	GHA								04	CEREALS,CEREAL PREPRTNS.	1	No Quantity							16408578			0
S3	2000	2000	2000	2	0	2	Export	764	Thailand	THA	300	Greece	GRC								04	CEREALS,CEREAL PREPRTNS.	1	No Quantity							154323			0
S3	2000	2000	2000	2	0	2	Export	764	Thailand	THA	304	Greenland	GRL								04	CEREALS,CEREAL PREPRTNS.	1	No Quantity							170			0
S3	2000	2000	2000	2	0	2	Export	764	Thailand	THA	316	Guam	GUM								04	CEREALS,CEREAL PREPRTNS.	1	No Quantity							552322			0
S3	2000	2000	2000	2	0	2	Export	764	Thailand	THA	320	Guatemala	GTM								04	CEREALS,CEREAL PREPRTNS.	1	No Quantity							8036			0
S3	2000	2000	2000	2	0	2	Export	764	Thailand	THA	324	Guinea	GIN								04	CEREALS,CEREAL PREPRTNS.	1	No Quantity							775890			0
S3	2000	2000	2000	2	0	2	Export	764	Thailand	THA	332	Haiti	HTI								04	CEREALS,CEREAL PREPRTNS.	1	No Quantity							87			0
S3	2000	2000	2000	2	0	2	Export	764	Thailand	THA	344	China, Hong Kong SAR	HKG								04	CEREALS,CEREAL PREPRTNS.	1	No Quantity							135574709			0
S3	2000	2000	2000	2	0	2	Export	764	Thailand	THA	348	Hungary	HUN								04	CEREALS,CEREAL PREPRTNS.	1	No Quantity							232120			0
S3	2000	2000	2000	2	0	2	Export	764	Thailand	THA	352	Iceland	ISL								04	CEREALS,CEREAL PREPRTNS.	1	No Quantity							203021			0
S3	2000	2000	2000	2	0	2	Export	764	Thailand	THA	360	Indonesia	IDN								04	CEREALS,CEREAL PREPRTNS.	1	No Quantity							46070544			0
S3	2000	2000	2000	2	0	2	Export	764	Thailand	THA	364	Iran	IRN								04	CEREALS,CEREAL PREPRTNS.	1	No Quantity							116151600			0
S3	2000	2000	2000	2	0	2	Export	764	Thailand	THA	368	Iraq	IRQ								04	CEREALS,CEREAL PREPRTNS.	1	No Quantity							58978796			0
S3	2000	2000	2000	2	0	2	Export	764	Thailand	THA	372	Ireland	IRL								04	CEREALS,CEREAL PREPRTNS.	1	No Quantity							2370972			0
S3	2000	2000	2000	2	0	2	Export	764	Thailand	THA	376	Israel	ISR								04	CEREALS,CEREAL PREPRTNS.	1	No Quantity							14107763			0
S3	2000	2000	2000	2	0	2	Export	764	Thailand	THA	381	Italy	ITA								04	CEREALS,CEREAL PREPRTNS.	1	No Quantity							11115554			0
S3	2000	2000	2000	2	0	2	Export	764	Thailand	THA	384	Côte d'Ivoire	CIV								04	CEREALS,CEREAL PREPRTNS.	1	No Quantity							8628232			0
S3	2000	2000	2000	2	0	2	Export	764	Thailand	THA	388	Jamaica	JAM								04	CEREALS,CEREAL PREPRTNS.	1	No Quantity							70555			0
S3	2000	2000	2000	2	0	2	Export	764	Thailand	THA	392	Japan	JPN								04	CEREALS,CEREAL PREPRTNS.	1	No Quantity							89892938			0
S3	2000	2000	2000	2	0	2	Export	764	Thailand	THA	400	Jordan	JOR								04	CEREALS,CEREAL PREPRTNS.	1	No Quantity							2479224			0
S3	2000	2000	2000	2	0	2	Export	764	Thailand	THA	404	Kenya	KEN								04	CEREALS,CEREAL PREPRTNS.	1	No Quantity							4333669			0
S3	2000	2000	2000	2	0	2	Export	764	Thailand	THA	408	Dem. People's Rep. of Korea	PRK								04	CEREALS,CEREAL PREPRTNS.	1	No Quantity							54606461			0
S3	2000	2000	2000	2	0	2	Export	764	Thailand	THA	410	Rep. of Korea	KOR								04	CEREALS,CEREAL PREPRTNS.	1	No Quantity							7989929			0
S3	2000	2000	2000	2	0	2	Export	764	Thailand	THA	414	Kuwait	KWT								04	CEREALS,CEREAL PREPRTNS.	1	No Quantity							691820			0
S3	2000	2000	2000	2	0	2	Export	764	Thailand	THA	417	Kyrgyzstan	KGZ								04	CEREALS,CEREAL PREPRTNS.	1	No Quantity							38169			0
S3	2000	2000	2000	2	0	2	Export	764	Thailand	THA	418	Lao People's Dem. Rep.	LAO								04	CEREALS,CEREAL PREPRTNS.	1	No Quantity							8931258			0
S3	2000	2000	2000	2	0	2	Export	764	Thailand	THA	422	Lebanon	LBN								04	CEREALS,CEREAL PREPRTNS.	1	No Quantity							1972926			0
S3	2000	2000	2000	2	0	2	Export	764	Thailand	THA	428	Latvia	LVA								04	CEREALS,CEREAL PREPRTNS.	1	No Quantity							66312			0
S3	2000	2000	2000	2	0	2	Export	764	Thailand	THA	430	Liberia	LBR								04	CEREALS,CEREAL PREPRTNS.	1	No Quantity							513795			0
S3	2000	2000	2000	2	0	2	Export	764	Thailand	THA	434	Libya	LBY								04	CEREALS,CEREAL PREPRTNS.	1	No Quantity							67472			0
S3	2000	2000	2000	2	0	2	Export	764	Thailand	THA	440	Lithuania	LTU								04	CEREALS,CEREAL PREPRTNS.	1	No Quantity							27207			0
S3	2000	2000	2000	2	0	2	Export	764	Thailand	THA	442	Luxembourg	LUX								04	CEREALS,CEREAL PREPRTNS.	1	No Quantity							200387			0
S3	2000	2000	2000	2	0	2	Export	764	Thailand	THA	446	China, Macao SAR	MAC								04	CEREALS,CEREAL PREPRTNS.	1	No Quantity							1436055			0
S3	2000	2000	2000	2	0	2	Export	764	Thailand	THA	450	Madagascar	MDG								04	CEREALS,CEREAL PREPRTNS.	1	No Quantity							111913			0
S3	2000	2000	2000	2	0	2	Export	764	Thailand	THA	458	Malaysia	MYS								04	CEREALS,CEREAL PREPRTNS.	1	No Quantity							118578333			0
S3	2000	2000	2000	2	0	2	Export	764	Thailand	THA	462	Maldives	MDV								04	CEREALS,CEREAL PREPRTNS.	1	No Quantity							296810			0
S3	2000	2000	2000	2	0	2	Export	764	Thailand	THA	466	Mali	MLI								04	CEREALS,CEREAL PREPRTNS.	1	No Quantity							5088			0
S3	2000	2000	2000	2	0	2	Export	764	Thailand	THA	470	Malta	MLT								04	CEREALS,CEREAL PREPRTNS.	1	No Quantity							245645			0
S3	2000	2000	2000	2	0	2	Export	764	Thailand	THA	478	Mauritania	MRT								04	CEREALS,CEREAL PREPRTNS.	1	No Quantity							1564716			0
S3	2000	2000	2000	2	0	2	Export	764	Thailand	THA	480	Mauritius	MUS								04	CEREALS,CEREAL PREPRTNS.	1	No Quantity							2515456			0
S3	2000	2000	2000	2	0	2	Export	764	Thailand	THA	490	Other Asia, nes									04	CEREALS,CEREAL PREPRTNS.	1	No Quantity							10453760			0
S3	2000	2000	2000	2	0	2	Export	764	Thailand	THA	498	Rep. of Moldova	MDA								04	CEREALS,CEREAL PREPRTNS.	1	No Quantity							1124			0
S3	2000	2000	2000	2	0	2	Export	764	Thailand	THA	500	Montserrat	MSR								04	CEREALS,CEREAL PREPRTNS.	1	No Quantity							3886			0
S3	2000	2000	2000	2	0	2	Export	764	Thailand	THA	504	Morocco	MAR								04	CEREALS,CEREAL PREPRTNS.	1	No Quantity							24511			0
S3	2000	2000	2000	2	0	2	Export	764	Thailand	THA	508	Mozambique	MOZ								04	CEREALS,CEREAL PREPRTNS.	1	No Quantity							4696407			0
S3	2000	2000	2000	2	0	2	Export	764	Thailand	THA	512	Oman	OMN								04	CEREALS,CEREAL PREPRTNS.	1	No Quantity							47769			0
S3	2000	2000	2000	2	0	2	Export	764	Thailand	THA	524	Nepal	NPL								04	CEREALS,CEREAL PREPRTNS.	1	No Quantity							64617			0
S3	2000	2000	2000	2	0	2	Export	764	Thailand	THA	528	Netherlands	NLD								04	CEREALS,CEREAL PREPRTNS.	1	No Quantity							25988197			0
S3	2000	2000	2000	2	0	2	Export	764	Thailand	THA	530	Neth. Antilles	ANT								04	CEREALS,CEREAL PREPRTNS.	1	No Quantity							1596			0
S3	2000	2000	2000	2	0	2	Export	764	Thailand	THA	540	New Caledonia	NCL								04	CEREALS,CEREAL PREPRTNS.	1	No Quantity							1572449			0
S3	2000	2000	2000	2	0	2	Export	764	Thailand	THA	548	Vanuatu	VUT								04	CEREALS,CEREAL PREPRTNS.	1	No Quantity							370			0
S3	2000	2000	2000	2	0	2	Export	764	Thailand	THA	554	New Zealand	NZL								04	CEREALS,CEREAL PREPRTNS.	1	No Quantity							3718271			0
S3	2000	2000	2000	2	0	2	Export	764	Thailand	THA	566	Nigeria	NGA								04	CEREALS,CEREAL PREPRTNS.	1	No Quantity							156971792			0
S3	2000	2000	2000	2	0	2	Export	764	Thailand	THA	579	Norway	NOR								04	CEREALS,CEREAL PREPRTNS.	1	No Quantity							4138587			0
S3	2000	2000	2000	2	0	2	Export	764	Thailand	THA	580	N. Mariana Isds	MNP								04	CEREALS,CEREAL PREPRTNS.	1	No Quantity							385962			0
S3	2000	2000	2000	2	0	2	Export	764	Thailand	THA	583	FS Micronesia	FSM								04	CEREALS,CEREAL PREPRTNS.	1	No Quantity							156100			0
S3	2000	2000	2000	2	0	2	Export	764	Thailand	THA	584	Marshall Isds	MHL								04	CEREALS,CEREAL PREPRTNS.	1	No Quantity							44315			0
S3	2000	2000	2000	2	0	2	Export	764	Thailand	THA	585	Palau	PLW								04	CEREALS,CEREAL PREPRTNS.	1	No Quantity							3824			0
S3	2000	2000	2000	2	0	2	Export	764	Thailand	THA	586	Pakistan	PAK								04	CEREALS,CEREAL PREPRTNS.	1	No Quantity							883709			0
S3	2000	2000	2000	2	0	2	Export	764	Thailand	THA	591	Panama	PAN								04	CEREALS,CEREAL PREPRTNS.	1	No Quantity							4165			0
S3	2000	2000	2000	2	0	2	Export	764	Thailand	THA	598	Papua New Guinea	PNG								04	CEREALS,CEREAL PREPRTNS.	1	No Quantity							177271			0
S3	2000	2000	2000	2	0	2	Export	764	Thailand	THA	608	Philippines	PHL								04	CEREALS,CEREAL PREPRTNS.	1	No Quantity							10604341			0
S3	2000	2000	2000	2	0	2	Export	764	Thailand	THA	616	Poland	POL								04	CEREALS,CEREAL PREPRTNS.	1	No Quantity							3445690			0
S3	2000	2000	2000	2	0	2	Export	764	Thailand	THA	620	Portugal	PRT								04	CEREALS,CEREAL PREPRTNS.	1	No Quantity							145265			0
S3	2000	2000	2000	2	0	2	Export	764	Thailand	THA	624	Guinea-Bissau	GNB								04	CEREALS,CEREAL PREPRTNS.	1	No Quantity							223932			0
S3	2000	2000	2000	2	0	2	Export	764	Thailand	THA	626	Timor-Leste	TLS								04	CEREALS,CEREAL PREPRTNS.	1	No Quantity							3384			0
S3	2000	2000	2000	2	0	2	Export	764	Thailand	THA	634	Qatar	QAT								04	CEREALS,CEREAL PREPRTNS.	1	No Quantity							204510			0
S3	2000	2000	2000	2	0	2	Export	764	Thailand	THA	642	Romania	ROU								04	CEREALS,CEREAL PREPRTNS.	1	No Quantity							6403			0
S3	2000	2000	2000	2	0	2	Export	764	Thailand	THA	643	Russian Federation	RUS								04	CEREALS,CEREAL PREPRTNS.	1	No Quantity							1438896			0
S3	2000	2000	2000	2	0	2	Export	764	Thailand	THA	666	Saint Pierre and Miquelon	SPM								04	CEREALS,CEREAL PREPRTNS.	1	No Quantity							8093			0
S3	2000	2000	2000	2	0	2	Export	764	Thailand	THA	682	Saudi Arabia	SAU								04	CEREALS,CEREAL PREPRTNS.	1	No Quantity							17956882			0
S3	2000	2000	2000	2	0	2	Export	764	Thailand	THA	686	Senegal	SEN								04	CEREALS,CEREAL PREPRTNS.	1	No Quantity							94009842			0
S3	2000	2000	2000	2	0	2	Export	764	Thailand	THA	690	Seychelles	SYC								04	CEREALS,CEREAL PREPRTNS.	1	No Quantity							267			0
S3	2000	2000	2000	2	0	2	Export	764	Thailand	THA	694	Sierra Leone	SLE								04	CEREALS,CEREAL PREPRTNS.	1	No Quantity							1283297			0
S3	2000	2000	2000	2	0	2	Export	764	Thailand	THA	699	India	IND								04	CEREALS,CEREAL PREPRTNS.	1	No Quantity							700582			0
S3	2000	2000	2000	2	0	2	Export	764	Thailand	THA	702	Singapore	SGP								04	CEREALS,CEREAL PREPRTNS.	1	No Quantity							115856227			0
S3	2000	2000	2000	2	0	2	Export	764	Thailand	THA	703	Slovakia	SVK								04	CEREALS,CEREAL PREPRTNS.	1	No Quantity							12231			0
S3	2000	2000	2000	2	0	2	Export	764	Thailand	THA	704	Viet Nam	VNM								04	CEREALS,CEREAL PREPRTNS.	1	No Quantity							3103251			0
S3	2000	2000	2000	2	0	2	Export	764	Thailand	THA	705	Slovenia	SVN								04	CEREALS,CEREAL PREPRTNS.	1	No Quantity							512236			0
S3	2000	2000	2000	2	0	2	Export	764	Thailand	THA	706	Somalia	SOM								04	CEREALS,CEREAL PREPRTNS.	1	No Quantity							10559222			0
S3	2000	2000	2000	2	0	2	Export	764	Thailand	THA	710	South Africa	ZAF								04	CEREALS,CEREAL PREPRTNS.	1	No Quantity							81831888			0
S3	2000	2000	2000	2	0	2	Export	764	Thailand	THA	716	Zimbabwe	ZWE								04	CEREALS,CEREAL PREPRTNS.	1	No Quantity							360698			0
S3	2000	2000	2000	2	0	2	Export	764	Thailand	THA	724	Spain	ESP								04	CEREALS,CEREAL PREPRTNS.	1	No Quantity							7749178			0
S3	2000	2000	2000	2	0	2	Export	764	Thailand	THA	740	Suriname	SUR								04	CEREALS,CEREAL PREPRTNS.	1	No Quantity							23730			0
S3	2000	2000	2000	2	0	2	Export	764	Thailand	THA	748	Swaziland	SWZ								04	CEREALS,CEREAL PREPRTNS.	1	No Quantity							971619			0
S3	2000	2000	2000	2	0	2	Export	764	Thailand	THA	752	Sweden	SWE								04	CEREALS,CEREAL PREPRTNS.	1	No Quantity							6707293			0
S3	2000	2000	2000	2	0	2	Export	764	Thailand	THA	757	Switzerland	CHE								04	CEREALS,CEREAL PREPRTNS.	1	No Quantity							5611555			0
S3	2000	2000	2000	2	0	2	Export	764	Thailand	THA	760	Syria	SYR								04	CEREALS,CEREAL PREPRTNS.	1	No Quantity							15155747			0
S3	2000	2000	2000	2	0	2	Export	764	Thailand	THA	768	Togo	TGO								04	CEREALS,CEREAL PREPRTNS.	1	No Quantity							7561212			0
S3	2000	2000	2000	2	0	2	Export	764	Thailand	THA	776	Tonga	TON								04	CEREALS,CEREAL PREPRTNS.	1	No Quantity							3725			0
S3	2000	2000	2000	2	0	2	Export	764	Thailand	THA	780	Trinidad and Tobago	TTO								04	CEREALS,CEREAL PREPRTNS.	1	No Quantity							413042			0
S3	2000	2000	2000	2	0	2	Export	764	Thailand	THA	784	United Arab Emirates	ARE								04	CEREALS,CEREAL PREPRTNS.	1	No Quantity							29755237			0
S3	2000	2000	2000	2	0	2	Export	764	Thailand	THA	788	Tunisia	TUN								04	CEREALS,CEREAL PREPRTNS.	1	No Quantity							1029778			0
S3	2000	2000	2000	2	0	2	Export	764	Thailand	THA	792	Turkey	TUR								04	CEREALS,CEREAL PREPRTNS.	1	No Quantity							1299028			0
S3	2000	2000	2000	2	0	2	Export	764	Thailand	THA	818	Egypt	EGY								04	CEREALS,CEREAL PREPRTNS.	1	No Quantity							2804160			0
S3	2000	2000	2000	2	0	2	Export	764	Thailand	THA	826	United Kingdom	GBR								04	CEREALS,CEREAL PREPRTNS.	1	No Quantity							9774706			0
S3	2000	2000	2000	2	0	2	Export	764	Thailand	THA	834	United Rep. of Tanzania	TZA								04	CEREALS,CEREAL PREPRTNS.	1	No Quantity							4083840			0
S3	2000	2000	2000	2	0	2	Export	764	Thailand	THA	842	USA	USA								04	CEREALS,CEREAL PREPRTNS.	1	No Quantity							140083826			0
S3	2000	2000	2000	2	0	2	Export	764	Thailand	THA	862	Venezuela	VEN								04	CEREALS,CEREAL PREPRTNS.	1	No Quantity							63234			0
S3	2000	2000	2000	2	0	2	Export	764	Thailand	THA	882	Samoa	WSM								04	CEREALS,CEREAL PREPRTNS.	1	No Quantity							24909			0
S3	2000	2000	2000	2	0	2	Export	764	Thailand	THA	887	Yemen	YEM								04	CEREALS,CEREAL PREPRTNS.	1	No Quantity							30782786			0
S3	2000	2000	2000	2	0	2	Export	764	Thailand	THA	891	Serbia and Montenegro	SCG								04	CEREALS,CEREAL PREPRTNS.	1	No Quantity							109443			0
S3	2000	2000	2000	2	0	2	Export	764	Thailand	THA	894	Zambia	ZMB								04	CEREALS,CEREAL PREPRTNS.	1	No Quantity							46321			0
S3	2000	2000	2000	2	0	2	Export	764	Thailand	THA	899	Areas, nes									04	CEREALS,CEREAL PREPRTNS.	1	No Quantity							299864			0
S3	2000	2000	2000	2	0	2	Export	768	Togo	TGO	0	World	WLD								04	CEREALS,CEREAL PREPRTNS.	1	No Quantity							5406405			0
S3	2000	2000	2000	2	0	2	Export	768	Togo	TGO	56	Belgium	BEL								04	CEREALS,CEREAL PREPRTNS.	1	No Quantity							156			0
S3	2000	2000	2000	2	0	2	Export	768	Togo	TGO	120	Cameroon	CMR								04	CEREALS,CEREAL PREPRTNS.	1	No Quantity							12612			0
S3	2000	2000	2000	2	0	2	Export	768	Togo	TGO	178	Congo	COG								04	CEREALS,CEREAL PREPRTNS.	1	No Quantity							310			0
S3	2000	2000	2000	2	0	2	Export	768	Togo	TGO	204	Benin	BEN								04	CEREALS,CEREAL PREPRTNS.	1	No Quantity							3375951			0
S3	2000	2000	2000	2	0	2	Export	768	Togo	TGO	208	Denmark	DNK								04	CEREALS,CEREAL PREPRTNS.	1	No Quantity							6306			0
S3	2000	2000	2000	2	0	2	Export	768	Togo	TGO	251	France	FRA								04	CEREALS,CEREAL PREPRTNS.	1	No Quantity							9613			0
S3	2000	2000	2000	2	0	2	Export	768	Togo	TGO	266	Gabon	GAB								04	CEREALS,CEREAL PREPRTNS.	1	No Quantity							13607			0
S3	2000	2000	2000	2	0	2	Export	768	Togo	TGO	288	Ghana	GHA								04	CEREALS,CEREAL PREPRTNS.	1	No Quantity							572292			0
S3	2000	2000	2000	2	0	2	Export	768	Togo	TGO	466	Mali	MLI								04	CEREALS,CEREAL PREPRTNS.	1	No Quantity							21370			0
S3	2000	2000	2000	2	0	2	Export	768	Togo	TGO	562	Niger	NER								04	CEREALS,CEREAL PREPRTNS.	1	No Quantity							557998			0
S3	2000	2000	2000	2	0	2	Export	768	Togo	TGO	566	Nigeria	NGA								04	CEREALS,CEREAL PREPRTNS.	1	No Quantity							286601			0
S3	2000	2000	2000	2	0	2	Export	768	Togo	TGO	838	Free Zones									04	CEREALS,CEREAL PREPRTNS.	1	No Quantity							7007			0
S3	2000	2000	2000	2	0	2	Export	768	Togo	TGO	854	Burkina Faso	BFA								04	CEREALS,CEREAL PREPRTNS.	1	No Quantity							542583			0
S3	2000	2000	2000	2	0	2	Export	764	Thailand	THA	0	World	WLD								05	VEGETABLES AND FRUIT	1	No Quantity							1185229126			0
S3	2000	2000	2000	2	0	2	Export	764	Thailand	THA	4	Afghanistan	AFG								05	VEGETABLES AND FRUIT	1	No Quantity							1587			0
S3	2000	2000	2000	2	0	2	Export	764	Thailand	THA	12	Algeria	DZA								05	VEGETABLES AND FRUIT	1	No Quantity							12505			0
S3	2000	2000	2000	2	0	2	Export	764	Thailand	THA	16	American Samoa	ASM								05	VEGETABLES AND FRUIT	1	No Quantity							17282			0
S3	2000	2000	2000	2	0	2	Export	764	Thailand	THA	20	Andorra	AND								05	VEGETABLES AND FRUIT	1	No Quantity							942			0
S3	2000	2000	2000	2	0	2	Export	764	Thailand	THA	24	Angola	AGO								05	VEGETABLES AND FRUIT	1	No Quantity							6330			0
S3	2000	2000	2000	2	0	2	Export	764	Thailand	THA	28	Antigua and Barbuda	ATG								05	VEGETABLES AND FRUIT	1	No Quantity							479			0
S3	2000	2000	2000	2	0	2	Export	764	Thailand	THA	32	Argentina	ARG								05	VEGETABLES AND FRUIT	1	No Quantity							5358143			0
S3	2000	2000	2000	2	0	2	Export	764	Thailand	THA	36	Australia	AUS								05	VEGETABLES AND FRUIT	1	No Quantity							24604224			0
S3	2000	2000	2000	2	0	2	Export	764	Thailand	THA	40	Austria	AUT								05	VEGETABLES AND FRUIT	1	No Quantity							1565557			0
S3	2000	2000	2000	2	0	2	Export	764	Thailand	THA	44	Bahamas	BHS								05	VEGETABLES AND FRUIT	1	No Quantity							14040			0
S3	2000	2000	2000	2	0	2	Export	764	Thailand	THA	48	Bahrain	BHR								05	VEGETABLES AND FRUIT	1	No Quantity							643886			0
S3	2000	2000	2000	2	0	2	Export	764	Thailand	THA	50	Bangladesh	BGD								05	VEGETABLES AND FRUIT	1	No Quantity							1475257			0
S3	2000	2000	2000	2	0	2	Export	764	Thailand	THA	52	Barbados	BRB								05	VEGETABLES AND FRUIT	1	No Quantity							90341			0
S3	2000	2000	2000	2	0	2	Export	764	Thailand	THA	56	Belgium	BEL								05	VEGETABLES AND FRUIT	1	No Quantity							8660672			0
S3	2000	2000	2000	2	0	2	Export	764	Thailand	THA	64	Bhutan	BTN								05	VEGETABLES AND FRUIT	1	No Quantity							1339			0
S3	2000	2000	2000	2	0	2	Export	764	Thailand	THA	72	Botswana	BWA								05	VEGETABLES AND FRUIT	1	No Quantity							162			0
S3	2000	2000	2000	2	0	2	Export	764	Thailand	THA	76	Brazil	BRA								05	VEGETABLES AND FRUIT	1	No Quantity							251180			0
S3	2000	2000	2000	2	0	2	Export	764	Thailand	THA	84	Belize	BLZ								05	VEGETABLES AND FRUIT	1	No Quantity							22434			0
S3	2000	2000	2000	2	0	2	Export	764	Thailand	THA	90	Solomon Isds	SLB								05	VEGETABLES AND FRUIT	1	No Quantity							3914			0
S3	2000	2000	2000	2	0	2	Export	764	Thailand	THA	96	Brunei Darussalam	BRN								05	VEGETABLES AND FRUIT	1	No Quantity							1909018			0
S3	2000	2000	2000	2	0	2	Export	764	Thailand	THA	100	Bulgaria	BGR								05	VEGETABLES AND FRUIT	1	No Quantity							146604			0
S3	2000	2000	2000	2	0	2	Export	764	Thailand	THA	104	Myanmar	MMR								05	VEGETABLES AND FRUIT	1	No Quantity							3021055			0
S3	2000	2000	2000	2	0	2	Export	764	Thailand	THA	108	Burundi	BDI								05	VEGETABLES AND FRUIT	1	No Quantity							10289			0
S3	2000	2000	2000	2	0	2	Export	764	Thailand	THA	112	Belarus	BLR								05	VEGETABLES AND FRUIT	1	No Quantity							380724			0
S3	2000	2000	2000	2	0	2	Export	764	Thailand	THA	116	Cambodia	KHM								05	VEGETABLES AND FRUIT	1	No Quantity							2487118			0
S3	2000	2000	2000	2	0	2	Export	764	Thailand	THA	120	Cameroon	CMR								05	VEGETABLES AND FRUIT	1	No Quantity							186			0
S3	2000	2000	2000	2	0	2	Export	764	Thailand	THA	124	Canada	CAN								05	VEGETABLES AND FRUIT	1	No Quantity							26016256			0
S3	2000	2000	2000	2	0	2	Export	764	Thailand	THA	144	Sri Lanka	LKA								05	VEGETABLES AND FRUIT	1	No Quantity							1434336			0
S3	2000	2000	2000	2	0	2	Export	764	Thailand	THA	152	Chile	CHL								05	VEGETABLES AND FRUIT	1	No Quantity							1991536			0
S3	2000	2000	2000	2	0	2	Export	764	Thailand	THA	156	China	CHN								05	VEGETABLES AND FRUIT	1	No Quantity							32872251			0
S3	2000	2000	2000	2	0	2	Export	764	Thailand	THA	170	Colombia	COL								05	VEGETABLES AND FRUIT	1	No Quantity							75309			0
S3	2000	2000	2000	2	0	2	Export	764	Thailand	THA	178	Congo	COG								05	VEGETABLES AND FRUIT	1	No Quantity							3038			0
S3	2000	2000	2000	2	0	2	Export	764	Thailand	THA	188	Costa Rica	CRI								05	VEGETABLES AND FRUIT	1	No Quantity							29704			0
S3	2000	2000	2000	2	0	2	Export	764	Thailand	THA	191	Croatia	HRV								05	VEGETABLES AND FRUIT	1	No Quantity							23819			0
S3	2000	2000	2000	2	0	2	Export	764	Thailand	THA	196	Cyprus	CYP								05	VEGETABLES AND FRUIT	1	No Quantity							444639			0
S3	2000	2000	2000	2	0	2	Export	764	Thailand	THA	203	Czechia	CZE								05	VEGETABLES AND FRUIT	1	No Quantity							1340632			0
S3	2000	2000	2000	2	0	2	Export	764	Thailand	THA	204	Benin	BEN								05	VEGETABLES AND FRUIT	1	No Quantity							40588			0
S3	2000	2000	2000	2	0	2	Export	764	Thailand	THA	208	Denmark	DNK								05	VEGETABLES AND FRUIT	1	No Quantity							4357920			0
S3	2000	2000	2000	2	0	2	Export	764	Thailand	THA	212	Dominica	DMA								05	VEGETABLES AND FRUIT	1	No Quantity							15453			0
S3	2000	2000	2000	2	0	2	Export	764	Thailand	THA	214	Dominican Rep.	DOM								05	VEGETABLES AND FRUIT	1	No Quantity							82322			0
S3	2000	2000	2000	2	0	2	Export	764	Thailand	THA	231	Ethiopia	ETH								05	VEGETABLES AND FRUIT	1	No Quantity							118541			0
S3	2000	2000	2000	2	0	2	Export	764	Thailand	THA	232	Eritrea	ERI								05	VEGETABLES AND FRUIT	1	No Quantity							16345			0
S3	2000	2000	2000	2	0	2	Export	764	Thailand	THA	233	Estonia	EST								05	VEGETABLES AND FRUIT	1	No Quantity							26535			0
S3	2000	2000	2000	2	0	2	Export	764	Thailand	THA	238	Falkland Isds (Malvinas)	FLK								05	VEGETABLES AND FRUIT	1	No Quantity							330			0
S3	2000	2000	2000	2	0	2	Export	764	Thailand	THA	242	Fiji	FJI								05	VEGETABLES AND FRUIT	1	No Quantity							395761			0
S3	2000	2000	2000	2	0	2	Export	764	Thailand	THA	246	Finland	FIN								05	VEGETABLES AND FRUIT	1	No Quantity							5306426			0
S3	2000	2000	2000	2	0	2	Export	764	Thailand	THA	251	France	FRA								05	VEGETABLES AND FRUIT	1	No Quantity							20923354			0
S3	2000	2000	2000	2	0	2	Export	764	Thailand	THA	258	French Polynesia	PYF								05	VEGETABLES AND FRUIT	1	No Quantity							65616			0
S3	2000	2000	2000	2	0	2	Export	764	Thailand	THA	260	Fr. South Antarctic Terr.	ATF								05	VEGETABLES AND FRUIT	1	No Quantity							4938			0
S3	2000	2000	2000	2	0	2	Export	764	Thailand	THA	262	Djibouti	DJI								05	VEGETABLES AND FRUIT	1	No Quantity							7229			0
S3	2000	2000	2000	2	0	2	Export	764	Thailand	THA	266	Gabon	GAB								05	VEGETABLES AND FRUIT	1	No Quantity							4367			0
S3	2000	2000	2000	2	0	2	Export	764	Thailand	THA	268	Georgia	GEO								05	VEGETABLES AND FRUIT	1	No Quantity							104092			0
S3	2000	2000	2000	2	0	2	Export	764	Thailand	THA	270	Gambia	GMB								05	VEGETABLES AND FRUIT	1	No Quantity							11533			0
S3	2000	2000	2000	2	0	2	Export	764	Thailand	THA	276	Germany	DEU								05	VEGETABLES AND FRUIT	1	No Quantity							42496467			0
S3	2000	2000	2000	2	0	2	Export	764	Thailand	THA	288	Ghana	GHA								05	VEGETABLES AND FRUIT	1	No Quantity							18169			0
S3	2000	2000	2000	2	0	2	Export	764	Thailand	THA	300	Greece	GRC								05	VEGETABLES AND FRUIT	1	No Quantity							937824			0
S3	2000	2000	2000	2	0	2	Export	764	Thailand	THA	316	Guam	GUM								05	VEGETABLES AND FRUIT	1	No Quantity							181982			0
S3	2000	2000	2000	2	0	2	Export	764	Thailand	THA	328	Guyana	GUY								05	VEGETABLES AND FRUIT	1	No Quantity							5954			0
S3	2000	2000	2000	2	0	2	Export	764	Thailand	THA	340	Honduras	HND								05	VEGETABLES AND FRUIT	1	No Quantity							171131			0
S3	2000	2000	2000	2	0	2	Export	764	Thailand	THA	344	China, Hong Kong SAR	HKG								05	VEGETABLES AND FRUIT	1	No Quantity							81215263			0
S3	2000	2000	2000	2	0	2	Export	764	Thailand	THA	348	Hungary	HUN								05	VEGETABLES AND FRUIT	1	No Quantity							1323268			0
S3	2000	2000	2000	2	0	2	Export	764	Thailand	THA	352	Iceland	ISL								05	VEGETABLES AND FRUIT	1	No Quantity							143976			0
S3	2000	2000	2000	2	0	2	Export	764	Thailand	THA	360	Indonesia	IDN								05	VEGETABLES AND FRUIT	1	No Quantity							16760194			0
S3	2000	2000	2000	2	0	2	Export	764	Thailand	THA	364	Iran	IRN								05	VEGETABLES AND FRUIT	1	No Quantity							43342			0
S3	2000	2000	2000	2	0	2	Export	764	Thailand	THA	372	Ireland	IRL								05	VEGETABLES AND FRUIT	1	No Quantity							659421			0
S3	2000	2000	2000	2	0	2	Export	764	Thailand	THA	376	Israel	ISR								05	VEGETABLES AND FRUIT	1	No Quantity							6294045			0
S3	2000	2000	2000	2	0	2	Export	764	Thailand	THA	381	Italy	ITA								05	VEGETABLES AND FRUIT	1	No Quantity							7764934			0
S3	2000	2000	2000	2	0	2	Export	764	Thailand	THA	384	Côte d'Ivoire	CIV								05	VEGETABLES AND FRUIT	1	No Quantity							4384			0
S3	2000	2000	2000	2	0	2	Export	764	Thailand	THA	388	Jamaica	JAM								05	VEGETABLES AND FRUIT	1	No Quantity							481858			0
S3	2000	2000	2000	2	0	2	Export	764	Thailand	THA	392	Japan	JPN								05	VEGETABLES AND FRUIT	1	No Quantity							178569465			0
S3	2000	2000	2000	2	0	2	Export	764	Thailand	THA	400	Jordan	JOR								05	VEGETABLES AND FRUIT	1	No Quantity							547628			0
S3	2000	2000	2000	2	0	2	Export	764	Thailand	THA	404	Kenya	KEN								05	VEGETABLES AND FRUIT	1	No Quantity							2153			0
S3	2000	2000	2000	2	0	2	Export	764	Thailand	THA	408	Dem. People's Rep. of Korea	PRK								05	VEGETABLES AND FRUIT	1	No Quantity							803590			0
S3	2000	2000	2000	2	0	2	Export	764	Thailand	THA	410	Rep. of Korea	KOR								05	VEGETABLES AND FRUIT	1	No Quantity							12114901			0
S3	2000	2000	2000	2	0	2	Export	764	Thailand	THA	414	Kuwait	KWT								05	VEGETABLES AND FRUIT	1	No Quantity							1327144			0
S3	2000	2000	2000	2	0	2	Export	764	Thailand	THA	418	Lao People's Dem. Rep.	LAO								05	VEGETABLES AND FRUIT	1	No Quantity							3555349			0
S3	2000	2000	2000	2	0	2	Export	764	Thailand	THA	422	Lebanon	LBN								05	VEGETABLES AND FRUIT	1	No Quantity							1878404			0
S3	2000	2000	2000	2	0	2	Export	764	Thailand	THA	428	Latvia	LVA								05	VEGETABLES AND FRUIT	1	No Quantity							170743			0
S3	2000	2000	2000	2	0	2	Export	764	Thailand	THA	430	Liberia	LBR								05	VEGETABLES AND FRUIT	1	No Quantity							7256			0
S3	2000	2000	2000	2	0	2	Export	764	Thailand	THA	434	Libya	LBY								05	VEGETABLES AND FRUIT	1	No Quantity							26761			0
S3	2000	2000	2000	2	0	2	Export	764	Thailand	THA	440	Lithuania	LTU								05	VEGETABLES AND FRUIT	1	No Quantity							72755			0
S3	2000	2000	2000	2	0	2	Export	764	Thailand	THA	446	China, Macao SAR	MAC								05	VEGETABLES AND FRUIT	1	No Quantity							105104			0
S3	2000	2000	2000	2	0	2	Export	764	Thailand	THA	450	Madagascar	MDG								05	VEGETABLES AND FRUIT	1	No Quantity							10200			0
S3	2000	2000	2000	2	0	2	Export	764	Thailand	THA	458	Malaysia	MYS								05	VEGETABLES AND FRUIT	1	No Quantity							27202814			0
S3	2000	2000	2000	2	0	2	Export	764	Thailand	THA	462	Maldives	MDV								05	VEGETABLES AND FRUIT	1	No Quantity							181852			0
S3	2000	2000	2000	2	0	2	Export	764	Thailand	THA	466	Mali	MLI								05	VEGETABLES AND FRUIT	1	No Quantity							19071			0
S3	2000	2000	2000	2	0	2	Export	764	Thailand	THA	470	Malta	MLT								05	VEGETABLES AND FRUIT	1	No Quantity							95036			0
S3	2000	2000	2000	2	0	2	Export	764	Thailand	THA	478	Mauritania	MRT								05	VEGETABLES AND FRUIT	1	No Quantity							71616			0
S3	2000	2000	2000	2	0	2	Export	764	Thailand	THA	480	Mauritius	MUS								05	VEGETABLES AND FRUIT	1	No Quantity							597992			0
S3	2000	2000	2000	2	0	2	Export	764	Thailand	THA	484	Mexico	MEX								05	VEGETABLES AND FRUIT	1	No Quantity							2631212			0
S3	2000	2000	2000	2	0	2	Export	764	Thailand	THA	490	Other Asia, nes									05	VEGETABLES AND FRUIT	1	No Quantity							41972575			0
S3	2000	2000	2000	2	0	2	Export	764	Thailand	THA	498	Rep. of Moldova	MDA								05	VEGETABLES AND FRUIT	1	No Quantity							10048			0
S3	2000	2000	2000	2	0	2	Export	764	Thailand	THA	504	Morocco	MAR								05	VEGETABLES AND FRUIT	1	No Quantity							304472			0
S3	2000	2000	2000	2	0	2	Export	764	Thailand	THA	512	Oman	OMN								05	VEGETABLES AND FRUIT	1	No Quantity							212046			0
S3	2000	2000	2000	2	0	2	Export	764	Thailand	THA	516	Namibia	NAM								05	VEGETABLES AND FRUIT	1	No Quantity							477			0
S3	2000	2000	2000	2	0	2	Export	764	Thailand	THA	520	Nauru	NRU								05	VEGETABLES AND FRUIT	1	No Quantity							17217			0
S3	2000	2000	2000	2	0	2	Export	764	Thailand	THA	524	Nepal	NPL								05	VEGETABLES AND FRUIT	1	No Quantity							4315859			0
S3	2000	2000	2000	2	0	2	Export	764	Thailand	THA	528	Netherlands	NLD								05	VEGETABLES AND FRUIT	1	No Quantity							196481927			0
S3	2000	2000	2000	2	0	2	Export	764	Thailand	THA	530	Neth. Antilles	ANT								05	VEGETABLES AND FRUIT	1	No Quantity							24578			0
S3	2000	2000	2000	2	0	2	Export	764	Thailand	THA	533	Aruba	ABW								05	VEGETABLES AND FRUIT	1	No Quantity							23632			0
S3	2000	2000	2000	2	0	2	Export	764	Thailand	THA	540	New Caledonia	NCL								05	VEGETABLES AND FRUIT	1	No Quantity							125035			0
S3	2000	2000	2000	2	0	2	Export	764	Thailand	THA	548	Vanuatu	VUT								05	VEGETABLES AND FRUIT	1	No Quantity							4365			0
S3	2000	2000	2000	2	0	2	Export	764	Thailand	THA	554	New Zealand	NZL								05	VEGETABLES AND FRUIT	1	No Quantity							4694334			0
S3	2000	2000	2000	2	0	2	Export	764	Thailand	THA	566	Nigeria	NGA								05	VEGETABLES AND FRUIT	1	No Quantity							176623			0
S3	2000	2000	2000	2	0	2	Export	764	Thailand	THA	579	Norway	NOR								05	VEGETABLES AND FRUIT	1	No Quantity							3585131			0
S3	2000	2000	2000	2	0	2	Export	764	Thailand	THA	580	N. Mariana Isds	MNP								05	VEGETABLES AND FRUIT	1	No Quantity							10725			0
S3	2000	2000	2000	2	0	2	Export	764	Thailand	THA	583	FS Micronesia	FSM								05	VEGETABLES AND FRUIT	1	No Quantity							4170			0
S3	2000	2000	2000	2	0	2	Export	764	Thailand	THA	584	Marshall Isds	MHL								05	VEGETABLES AND FRUIT	1	No Quantity							352			0
S3	2000	2000	2000	2	0	2	Export	764	Thailand	THA	585	Palau	PLW								05	VEGETABLES AND FRUIT	1	No Quantity							1766			0
S3	2000	2000	2000	2	0	2	Export	764	Thailand	THA	586	Pakistan	PAK								05	VEGETABLES AND FRUIT	1	No Quantity							5003308			0
S3	2000	2000	2000	2	0	2	Export	764	Thailand	THA	591	Panama	PAN								05	VEGETABLES AND FRUIT	1	No Quantity							154622			0
S3	2000	2000	2000	2	0	2	Export	764	Thailand	THA	598	Papua New Guinea	PNG								05	VEGETABLES AND FRUIT	1	No Quantity							377795			0
S3	2000	2000	2000	2	0	2	Export	764	Thailand	THA	604	Peru	PER								05	VEGETABLES AND FRUIT	1	No Quantity							34009			0
S3	2000	2000	2000	2	0	2	Export	764	Thailand	THA	608	Philippines	PHL								05	VEGETABLES AND FRUIT	1	No Quantity							5838840			0
S3	2000	2000	2000	2	0	2	Export	764	Thailand	THA	616	Poland	POL								05	VEGETABLES AND FRUIT	1	No Quantity							2764492			0
S3	2000	2000	2000	2	0	2	Export	764	Thailand	THA	620	Portugal	PRT								05	VEGETABLES AND FRUIT	1	No Quantity							13342197			0
S3	2000	2000	2000	2	0	2	Export	764	Thailand	THA	624	Guinea-Bissau	GNB								05	VEGETABLES AND FRUIT	1	No Quantity							44194			0
S3	2000	2000	2000	2	0	2	Export	764	Thailand	THA	634	Qatar	QAT								05	VEGETABLES AND FRUIT	1	No Quantity							198610			0
S3	2000	2000	2000	2	0	2	Export	764	Thailand	THA	642	Romania	ROU								05	VEGETABLES AND FRUIT	1	No Quantity							1539960			0
S3	2000	2000	2000	2	0	2	Export	764	Thailand	THA	643	Russian Federation	RUS								05	VEGETABLES AND FRUIT	1	No Quantity							765458			0
S3	2000	2000	2000	2	0	2	Export	764	Thailand	THA	682	Saudi Arabia	SAU								05	VEGETABLES AND FRUIT	1	No Quantity							6755020			0
S3	2000	2000	2000	2	0	2	Export	764	Thailand	THA	686	Senegal	SEN								05	VEGETABLES AND FRUIT	1	No Quantity							42110			0
S3	2000	2000	2000	2	0	2	Export	764	Thailand	THA	690	Seychelles	SYC								05	VEGETABLES AND FRUIT	1	No Quantity							4080			0
S3	2000	2000	2000	2	0	2	Export	764	Thailand	THA	694	Sierra Leone	SLE								05	VEGETABLES AND FRUIT	1	No Quantity							95156			0
S3	2000	2000	2000	2	0	2	Export	764	Thailand	THA	699	India	IND								05	VEGETABLES AND FRUIT	1	No Quantity							11840425			0
S3	2000	2000	2000	2	0	2	Export	764	Thailand	THA	702	Singapore	SGP								05	VEGETABLES AND FRUIT	1	No Quantity							23329052			0
S3	2000	2000	2000	2	0	2	Export	764	Thailand	THA	703	Slovakia	SVK								05	VEGETABLES AND FRUIT	1	No Quantity							74687			0
S3	2000	2000	2000	2	0	2	Export	764	Thailand	THA	704	Viet Nam	VNM								05	VEGETABLES AND FRUIT	1	No Quantity							36898568			0
S3	2000	2000	2000	2	0	2	Export	764	Thailand	THA	705	Slovenia	SVN								05	VEGETABLES AND FRUIT	1	No Quantity							713367			0
S3	2000	2000	2000	2	0	2	Export	764	Thailand	THA	710	South Africa	ZAF								05	VEGETABLES AND FRUIT	1	No Quantity							1502223			0
S3	2000	2000	2000	2	0	2	Export	764	Thailand	THA	724	Spain	ESP								05	VEGETABLES AND FRUIT	1	No Quantity							45764603			0
S3	2000	2000	2000	2	0	2	Export	764	Thailand	THA	736	Fmr Sudan	SDN								05	VEGETABLES AND FRUIT	1	No Quantity							37678			0
S3	2000	2000	2000	2	0	2	Export	764	Thailand	THA	740	Suriname	SUR								05	VEGETABLES AND FRUIT	1	No Quantity							105082			0
S3	2000	2000	2000	2	0	2	Export	764	Thailand	THA	748	Swaziland	SWZ								05	VEGETABLES AND FRUIT	1	No Quantity							234766			0
S3	2000	2000	2000	2	0	2	Export	764	Thailand	THA	752	Sweden	SWE								05	VEGETABLES AND FRUIT	1	No Quantity							9613064			0
S3	2000	2000	2000	2	0	2	Export	764	Thailand	THA	757	Switzerland	CHE								05	VEGETABLES AND FRUIT	1	No Quantity							5135282			0
S3	2000	2000	2000	2	0	2	Export	764	Thailand	THA	760	Syria	SYR								05	VEGETABLES AND FRUIT	1	No Quantity							42727			0
S3	2000	2000	2000	2	0	2	Export	764	Thailand	THA	768	Togo	TGO								05	VEGETABLES AND FRUIT	1	No Quantity							38641			0
S3	2000	2000	2000	2	0	2	Export	764	Thailand	THA	772	Tokelau	TKL								05	VEGETABLES AND FRUIT	1	No Quantity							8611			0
S3	2000	2000	2000	2	0	2	Export	764	Thailand	THA	780	Trinidad and Tobago	TTO								05	VEGETABLES AND FRUIT	1	No Quantity							273697			0
S3	2000	2000	2000	2	0	2	Export	764	Thailand	THA	784	United Arab Emirates	ARE								05	VEGETABLES AND FRUIT	1	No Quantity							7212838			0
S3	2000	2000	2000	2	0	2	Export	764	Thailand	THA	788	Tunisia	TUN								05	VEGETABLES AND FRUIT	1	No Quantity							437662			0
S3	2000	2000	2000	2	0	2	Export	764	Thailand	THA	792	Turkey	TUR								05	VEGETABLES AND FRUIT	1	No Quantity							7176135			0
S3	2000	2000	2000	2	0	2	Export	764	Thailand	THA	796	Turks and Caicos Isds	TCA								05	VEGETABLES AND FRUIT	1	No Quantity							119			0
S3	2000	2000	2000	2	0	2	Export	764	Thailand	THA	800	Uganda	UGA								05	VEGETABLES AND FRUIT	1	No Quantity							845			0
S3	2000	2000	2000	2	0	2	Export	764	Thailand	THA	804	Ukraine	UKR								05	VEGETABLES AND FRUIT	1	No Quantity							343261			0
S3	2000	2000	2000	2	0	2	Export	764	Thailand	THA	807	North Macedonia	MKD								05	VEGETABLES AND FRUIT	1	No Quantity							4988			0
S3	2000	2000	2000	2	0	2	Export	764	Thailand	THA	818	Egypt	EGY								05	VEGETABLES AND FRUIT	1	No Quantity							1470413			0
S3	2000	2000	2000	2	0	2	Export	764	Thailand	THA	826	United Kingdom	GBR								05	VEGETABLES AND FRUIT	1	No Quantity							35033707			0
S3	2000	2000	2000	2	0	2	Export	764	Thailand	THA	834	United Rep. of Tanzania	TZA								05	VEGETABLES AND FRUIT	1	No Quantity							825			0
S3	2000	2000	2000	2	0	2	Export	764	Thailand	THA	842	USA	USA								05	VEGETABLES AND FRUIT	1	No Quantity							172106586			0
S3	2000	2000	2000	2	0	2	Export	764	Thailand	THA	858	Uruguay	URY								05	VEGETABLES AND FRUIT	1	No Quantity							317482			0
S3	2000	2000	2000	2	0	2	Export	764	Thailand	THA	862	Venezuela	VEN								05	VEGETABLES AND FRUIT	1	No Quantity							271115			0
S3	2000	2000	2000	2	0	2	Export	764	Thailand	THA	882	Samoa	WSM								05	VEGETABLES AND FRUIT	1	No Quantity							7104			0
S3	2000	2000	2000	2	0	2	Export	764	Thailand	THA	887	Yemen	YEM								05	VEGETABLES AND FRUIT	1	No Quantity							1336157			0
S3	2000	2000	2000	2	0	2	Export	764	Thailand	THA	891	Serbia and Montenegro	SCG								05	VEGETABLES AND FRUIT	1	No Quantity							23824			0
S3	2000	2000	2000	2	0	2	Export	764	Thailand	THA	899	Areas, nes									05	VEGETABLES AND FRUIT	1	No Quantity							57004			0
S3	2000	2000	2000	2	0	2	Export	768	Togo	TGO	0	World	WLD								05	VEGETABLES AND FRUIT	1	No Quantity							678414			0
S3	2000	2000	2000	2	0	2	Export	768	Togo	TGO	56	Belgium	BEL								05	VEGETABLES AND FRUIT	1	No Quantity							44309			0
S3	2000	2000	2000	2	0	2	Export	768	Togo	TGO	178	Congo	COG								05	VEGETABLES AND FRUIT	1	No Quantity							4162			0
S3	2000	2000	2000	2	0	2	Export	768	Togo	TGO	204	Benin	BEN								05	VEGETABLES AND FRUIT	1	No Quantity							28634			0
S3	2000	2000	2000	2	0	2	Export	768	Togo	TGO	208	Denmark	DNK								05	VEGETABLES AND FRUIT	1	No Quantity							126117			0
S3	2000	2000	2000	2	0	2	Export	768	Togo	TGO	226	Equatorial Guinea	GNQ								05	VEGETABLES AND FRUIT	1	No Quantity							1429			0
S3	2000	2000	2000	2	0	2	Export	768	Togo	TGO	251	France	FRA								05	VEGETABLES AND FRUIT	1	No Quantity							217531			0
S3	2000	2000	2000	2	0	2	Export	768	Togo	TGO	266	Gabon	GAB								05	VEGETABLES AND FRUIT	1	No Quantity							119430			0
S3	2000	2000	2000	2	0	2	Export	768	Togo	TGO	276	Germany	DEU								05	VEGETABLES AND FRUIT	1	No Quantity							63426			0
S3	2000	2000	2000	2	0	2	Export	768	Togo	TGO	288	Ghana	GHA								05	VEGETABLES AND FRUIT	1	No Quantity							6166			0
S3	2000	2000	2000	2	0	2	Export	768	Togo	TGO	360	Indonesia	IDN								05	VEGETABLES AND FRUIT	1	No Quantity							13818			0
S3	2000	2000	2000	2	0	2	Export	768	Togo	TGO	381	Italy	ITA								05	VEGETABLES AND FRUIT	1	No Quantity							34472			0
S3	2000	2000	2000	2	0	2	Export	768	Togo	TGO	528	Netherlands	NLD								05	VEGETABLES AND FRUIT	1	No Quantity							14731			0
S3	2000	2000	2000	2	0	2	Export	768	Togo	TGO	562	Niger	NER								05	VEGETABLES AND FRUIT	1	No Quantity							101			0
S3	2000	2000	2000	2	0	2	Export	768	Togo	TGO	686	Senegal	SEN								05	VEGETABLES AND FRUIT	1	No Quantity							841			0
S3	2000	2000	2000	2	0	2	Export	768	Togo	TGO	838	Free Zones									05	VEGETABLES AND FRUIT	1	No Quantity							2627			0
S3	2000	2000	2000	2	0	2	Export	768	Togo	TGO	854	Burkina Faso	BFA								05	VEGETABLES AND FRUIT	1	No Quantity							196			0
S3	2000	2000	2000	2	0	2	Export	768	Togo	TGO	876	Wallis and Futuna Isds	WLF								05	VEGETABLES AND FRUIT	1	No Quantity							425			0
S3	2000	2000	2000	2	0	2	Export	764	Thailand	THA	0	World	WLD								06	SUGAR,SUGR.PREPTNS,HONEY	1	No Quantity							753833017			0
S3	2000	2000	2000	2	0	2	Export	764	Thailand	THA	32	Argentina	ARG								06	SUGAR,SUGR.PREPTNS,HONEY	1	No Quantity							2535			0
S3	2000	2000	2000	2	0	2	Export	764	Thailand	THA	36	Australia	AUS								06	SUGAR,SUGR.PREPTNS,HONEY	1	No Quantity							2137908			0
S3	2000	2000	2000	2	0	2	Export	764	Thailand	THA	40	Austria	AUT								06	SUGAR,SUGR.PREPTNS,HONEY	1	No Quantity							13742			0
S3	2000	2000	2000	2	0	2	Export	764	Thailand	THA	48	Bahrain	BHR								06	SUGAR,SUGR.PREPTNS,HONEY	1	No Quantity							29725			0
S3	2000	2000	2000	2	0	2	Export	764	Thailand	THA	50	Bangladesh	BGD								06	SUGAR,SUGR.PREPTNS,HONEY	1	No Quantity							20779327			0
S3	2000	2000	2000	2	0	2	Export	764	Thailand	THA	52	Barbados	BRB								06	SUGAR,SUGR.PREPTNS,HONEY	1	No Quantity							2583			0
S3	2000	2000	2000	2	0	2	Export	764	Thailand	THA	56	Belgium	BEL								06	SUGAR,SUGR.PREPTNS,HONEY	1	No Quantity							246095			0
S3	2000	2000	2000	2	0	2	Export	764	Thailand	THA	96	Brunei Darussalam	BRN								06	SUGAR,SUGR.PREPTNS,HONEY	1	No Quantity							696860			0
S3	2000	2000	2000	2	0	2	Export	764	Thailand	THA	104	Myanmar	MMR								06	SUGAR,SUGR.PREPTNS,HONEY	1	No Quantity							11808537			0
S3	2000	2000	2000	2	0	2	Export	764	Thailand	THA	116	Cambodia	KHM								06	SUGAR,SUGR.PREPTNS,HONEY	1	No Quantity							7271041			0
S3	2000	2000	2000	2	0	2	Export	764	Thailand	THA	120	Cameroon	CMR								06	SUGAR,SUGR.PREPTNS,HONEY	1	No Quantity							82257			0
S3	2000	2000	2000	2	0	2	Export	764	Thailand	THA	124	Canada	CAN								06	SUGAR,SUGR.PREPTNS,HONEY	1	No Quantity							1572161			0
S3	2000	2000	2000	2	0	2	Export	764	Thailand	THA	144	Sri Lanka	LKA								06	SUGAR,SUGR.PREPTNS,HONEY	1	No Quantity							30620806			0
S3	2000	2000	2000	2	0	2	Export	764	Thailand	THA	152	Chile	CHL								06	SUGAR,SUGR.PREPTNS,HONEY	1	No Quantity							12677			0
S3	2000	2000	2000	2	0	2	Export	764	Thailand	THA	156	China	CHN								06	SUGAR,SUGR.PREPTNS,HONEY	1	No Quantity							14555073			0
S3	2000	2000	2000	2	0	2	Export	764	Thailand	THA	178	Congo	COG								06	SUGAR,SUGR.PREPTNS,HONEY	1	No Quantity							1314506			0
S3	2000	2000	2000	2	0	2	Export	764	Thailand	THA	180	Dem. Rep. of the Congo	COD								06	SUGAR,SUGR.PREPTNS,HONEY	1	No Quantity							679168			0
S3	2000	2000	2000	2	0	2	Export	764	Thailand	THA	203	Czechia	CZE								06	SUGAR,SUGR.PREPTNS,HONEY	1	No Quantity							579390			0
S3	2000	2000	2000	2	0	2	Export	764	Thailand	THA	208	Denmark	DNK								06	SUGAR,SUGR.PREPTNS,HONEY	1	No Quantity							25188			0
S3	2000	2000	2000	2	0	2	Export	764	Thailand	THA	214	Dominican Rep.	DOM								06	SUGAR,SUGR.PREPTNS,HONEY	1	No Quantity							1401			0
S3	2000	2000	2000	2	0	2	Export	764	Thailand	THA	233	Estonia	EST								06	SUGAR,SUGR.PREPTNS,HONEY	1	No Quantity							67			0
S3	2000	2000	2000	2	0	2	Export	764	Thailand	THA	242	Fiji	FJI								06	SUGAR,SUGR.PREPTNS,HONEY	1	No Quantity							49408			0
S3	2000	2000	2000	2	0	2	Export	764	Thailand	THA	246	Finland	FIN								06	SUGAR,SUGR.PREPTNS,HONEY	1	No Quantity							1236			0
S3	2000	2000	2000	2	0	2	Export	764	Thailand	THA	251	France	FRA								06	SUGAR,SUGR.PREPTNS,HONEY	1	No Quantity							2226660			0
S3	2000	2000	2000	2	0	2	Export	764	Thailand	THA	258	French Polynesia	PYF								06	SUGAR,SUGR.PREPTNS,HONEY	1	No Quantity							162			0
S3	2000	2000	2000	2	0	2	Export	764	Thailand	THA	260	Fr. South Antarctic Terr.	ATF								06	SUGAR,SUGR.PREPTNS,HONEY	1	No Quantity							17			0
S3	2000	2000	2000	2	0	2	Export	764	Thailand	THA	268	Georgia	GEO								06	SUGAR,SUGR.PREPTNS,HONEY	1	No Quantity							6			0
S3	2000	2000	2000	2	0	2	Export	764	Thailand	THA	270	Gambia	GMB								06	SUGAR,SUGR.PREPTNS,HONEY	1	No Quantity							1795			0
S3	2000	2000	2000	2	0	2	Export	764	Thailand	THA	276	Germany	DEU								06	SUGAR,SUGR.PREPTNS,HONEY	1	No Quantity							3602887			0
S3	2000	2000	2000	2	0	2	Export	764	Thailand	THA	288	Ghana	GHA								06	SUGAR,SUGR.PREPTNS,HONEY	1	No Quantity							39138			0
S3	2000	2000	2000	2	0	2	Export	764	Thailand	THA	300	Greece	GRC								06	SUGAR,SUGR.PREPTNS,HONEY	1	No Quantity							72022			0
S3	2000	2000	2000	2	0	2	Export	764	Thailand	THA	304	Greenland	GRL								06	SUGAR,SUGR.PREPTNS,HONEY	1	No Quantity							66			0
S3	2000	2000	2000	2	0	2	Export	764	Thailand	THA	316	Guam	GUM								06	SUGAR,SUGR.PREPTNS,HONEY	1	No Quantity							176534			0
S3	2000	2000	2000	2	0	2	Export	764	Thailand	THA	344	China, Hong Kong SAR	HKG								06	SUGAR,SUGR.PREPTNS,HONEY	1	No Quantity							2922871			0
S3	2000	2000	2000	2	0	2	Export	764	Thailand	THA	352	Iceland	ISL								06	SUGAR,SUGR.PREPTNS,HONEY	1	No Quantity							31957			0
S3	2000	2000	2000	2	0	2	Export	764	Thailand	THA	360	Indonesia	IDN								06	SUGAR,SUGR.PREPTNS,HONEY	1	No Quantity							205002341			0
S3	2000	2000	2000	2	0	2	Export	764	Thailand	THA	372	Ireland	IRL								06	SUGAR,SUGR.PREPTNS,HONEY	1	No Quantity							18884			0
S3	2000	2000	2000	2	0	2	Export	764	Thailand	THA	376	Israel	ISR								06	SUGAR,SUGR.PREPTNS,HONEY	1	No Quantity							983949			0
S3	2000	2000	2000	2	0	2	Export	764	Thailand	THA	381	Italy	ITA								06	SUGAR,SUGR.PREPTNS,HONEY	1	No Quantity							993788			0
S3	2000	2000	2000	2	0	2	Export	764	Thailand	THA	388	Jamaica	JAM								06	SUGAR,SUGR.PREPTNS,HONEY	1	No Quantity							19010			0
S3	2000	2000	2000	2	0	2	Export	764	Thailand	THA	392	Japan	JPN								06	SUGAR,SUGR.PREPTNS,HONEY	1	No Quantity							122650699			0
S3	2000	2000	2000	2	0	2	Export	764	Thailand	THA	400	Jordan	JOR								06	SUGAR,SUGR.PREPTNS,HONEY	1	No Quantity							33901			0
S3	2000	2000	2000	2	0	2	Export	764	Thailand	THA	404	Kenya	KEN								06	SUGAR,SUGR.PREPTNS,HONEY	1	No Quantity							576641			0
S3	2000	2000	2000	2	0	2	Export	764	Thailand	THA	408	Dem. People's Rep. of Korea	PRK								06	SUGAR,SUGR.PREPTNS,HONEY	1	No Quantity							10642352			0
S3	2000	2000	2000	2	0	2	Export	764	Thailand	THA	410	Rep. of Korea	KOR								06	SUGAR,SUGR.PREPTNS,HONEY	1	No Quantity							57594946			0
S3	2000	2000	2000	2	0	2	Export	764	Thailand	THA	414	Kuwait	KWT								06	SUGAR,SUGR.PREPTNS,HONEY	1	No Quantity							335359			0
S3	2000	2000	2000	2	0	2	Export	764	Thailand	THA	417	Kyrgyzstan	KGZ								06	SUGAR,SUGR.PREPTNS,HONEY	1	No Quantity							104189			0
S3	2000	2000	2000	2	0	2	Export	764	Thailand	THA	418	Lao People's Dem. Rep.	LAO								06	SUGAR,SUGR.PREPTNS,HONEY	1	No Quantity							5338678			0
S3	2000	2000	2000	2	0	2	Export	764	Thailand	THA	422	Lebanon	LBN								06	SUGAR,SUGR.PREPTNS,HONEY	1	No Quantity							33			0
S3	2000	2000	2000	2	0	2	Export	764	Thailand	THA	428	Latvia	LVA								06	SUGAR,SUGR.PREPTNS,HONEY	1	No Quantity							291009			0
S3	2000	2000	2000	2	0	2	Export	764	Thailand	THA	434	Libya	LBY								06	SUGAR,SUGR.PREPTNS,HONEY	1	No Quantity							19991			0
S3	2000	2000	2000	2	0	2	Export	764	Thailand	THA	440	Lithuania	LTU								06	SUGAR,SUGR.PREPTNS,HONEY	1	No Quantity							37585			0
S3	2000	2000	2000	2	0	2	Export	764	Thailand	THA	450	Madagascar	MDG								06	SUGAR,SUGR.PREPTNS,HONEY	1	No Quantity							1			0
S3	2000	2000	2000	2	0	2	Export	764	Thailand	THA	458	Malaysia	MYS								06	SUGAR,SUGR.PREPTNS,HONEY	1	No Quantity							42497479			0
S3	2000	2000	2000	2	0	2	Export	764	Thailand	THA	462	Maldives	MDV								06	SUGAR,SUGR.PREPTNS,HONEY	1	No Quantity							350406			0
S3	2000	2000	2000	2	0	2	Export	764	Thailand	THA	470	Malta	MLT								06	SUGAR,SUGR.PREPTNS,HONEY	1	No Quantity							44123			0
S3	2000	2000	2000	2	0	2	Export	764	Thailand	THA	478	Mauritania	MRT								06	SUGAR,SUGR.PREPTNS,HONEY	1	No Quantity							18796			0
S3	2000	2000	2000	2	0	2	Export	764	Thailand	THA	480	Mauritius	MUS								06	SUGAR,SUGR.PREPTNS,HONEY	1	No Quantity							15311			0
S3	2000	2000	2000	2	0	2	Export	764	Thailand	THA	484	Mexico	MEX								06	SUGAR,SUGR.PREPTNS,HONEY	1	No Quantity							112107			0
S3	2000	2000	2000	2	0	2	Export	764	Thailand	THA	490	Other Asia, nes									06	SUGAR,SUGR.PREPTNS,HONEY	1	No Quantity							24299078			0
S3	2000	2000	2000	2	0	2	Export	764	Thailand	THA	498	Rep. of Moldova	MDA								06	SUGAR,SUGR.PREPTNS,HONEY	1	No Quantity							1363			0
S3	2000	2000	2000	2	0	2	Export	764	Thailand	THA	508	Mozambique	MOZ								06	SUGAR,SUGR.PREPTNS,HONEY	1	No Quantity							14739			0
S3	2000	2000	2000	2	0	2	Export	764	Thailand	THA	524	Nepal	NPL								06	SUGAR,SUGR.PREPTNS,HONEY	1	No Quantity							102900			0
S3	2000	2000	2000	2	0	2	Export	764	Thailand	THA	528	Netherlands	NLD								06	SUGAR,SUGR.PREPTNS,HONEY	1	No Quantity							3158762			0
S3	2000	2000	2000	2	0	2	Export	764	Thailand	THA	530	Neth. Antilles	ANT								06	SUGAR,SUGR.PREPTNS,HONEY	1	No Quantity							219			0
S3	2000	2000	2000	2	0	2	Export	764	Thailand	THA	540	New Caledonia	NCL								06	SUGAR,SUGR.PREPTNS,HONEY	1	No Quantity							5501			0
S3	2000	2000	2000	2	0	2	Export	764	Thailand	THA	554	New Zealand	NZL								06	SUGAR,SUGR.PREPTNS,HONEY	1	No Quantity							633454			0
S3	2000	2000	2000	2	0	2	Export	764	Thailand	THA	562	Niger	NER								06	SUGAR,SUGR.PREPTNS,HONEY	1	No Quantity							17230			0
S3	2000	2000	2000	2	0	2	Export	764	Thailand	THA	566	Nigeria	NGA								06	SUGAR,SUGR.PREPTNS,HONEY	1	No Quantity							646			0
S3	2000	2000	2000	2	0	2	Export	764	Thailand	THA	579	Norway	NOR								06	SUGAR,SUGR.PREPTNS,HONEY	1	No Quantity							72501			0
S3	2000	2000	2000	2	0	2	Export	764	Thailand	THA	580	N. Mariana Isds	MNP								06	SUGAR,SUGR.PREPTNS,HONEY	1	No Quantity							11933			0
S3	2000	2000	2000	2	0	2	Export	764	Thailand	THA	583	FS Micronesia	FSM								06	SUGAR,SUGR.PREPTNS,HONEY	1	No Quantity							5015			0
S3	2000	2000	2000	2	0	2	Export	764	Thailand	THA	584	Marshall Isds	MHL								06	SUGAR,SUGR.PREPTNS,HONEY	1	No Quantity							92512			0
S3	2000	2000	2000	2	0	2	Export	764	Thailand	THA	585	Palau	PLW								06	SUGAR,SUGR.PREPTNS,HONEY	1	No Quantity							758			0
S3	2000	2000	2000	2	0	2	Export	764	Thailand	THA	586	Pakistan	PAK								06	SUGAR,SUGR.PREPTNS,HONEY	1	No Quantity							26600819			0
S3	2000	2000	2000	2	0	2	Export	764	Thailand	THA	591	Panama	PAN								06	SUGAR,SUGR.PREPTNS,HONEY	1	No Quantity							166861			0
S3	2000	2000	2000	2	0	2	Export	764	Thailand	THA	598	Papua New Guinea	PNG								06	SUGAR,SUGR.PREPTNS,HONEY	1	No Quantity							10652			0
S3	2000	2000	2000	2	0	2	Export	764	Thailand	THA	608	Philippines	PHL								06	SUGAR,SUGR.PREPTNS,HONEY	1	No Quantity							19854911			0
S3	2000	2000	2000	2	0	2	Export	764	Thailand	THA	620	Portugal	PRT								06	SUGAR,SUGR.PREPTNS,HONEY	1	No Quantity							34949			0
S3	2000	2000	2000	2	0	2	Export	764	Thailand	THA	624	Guinea-Bissau	GNB								06	SUGAR,SUGR.PREPTNS,HONEY	1	No Quantity							699			0
S3	2000	2000	2000	2	0	2	Export	764	Thailand	THA	643	Russian Federation	RUS								06	SUGAR,SUGR.PREPTNS,HONEY	1	No Quantity							36370907			0
S3	2000	2000	2000	2	0	2	Export	764	Thailand	THA	682	Saudi Arabia	SAU								06	SUGAR,SUGR.PREPTNS,HONEY	1	No Quantity							391864			0
S3	2000	2000	2000	2	0	2	Export	764	Thailand	THA	690	Seychelles	SYC								06	SUGAR,SUGR.PREPTNS,HONEY	1	No Quantity							172587			0
S3	2000	2000	2000	2	0	2	Export	764	Thailand	THA	699	India	IND								06	SUGAR,SUGR.PREPTNS,HONEY	1	No Quantity							905779			0
S3	2000	2000	2000	2	0	2	Export	764	Thailand	THA	702	Singapore	SGP								06	SUGAR,SUGR.PREPTNS,HONEY	1	No Quantity							8006152			0
S3	2000	2000	2000	2	0	2	Export	764	Thailand	THA	704	Viet Nam	VNM								06	SUGAR,SUGR.PREPTNS,HONEY	1	No Quantity							420496			0
S3	2000	2000	2000	2	0	2	Export	764	Thailand	THA	705	Slovenia	SVN								06	SUGAR,SUGR.PREPTNS,HONEY	1	No Quantity							234700			0
S3	2000	2000	2000	2	0	2	Export	764	Thailand	THA	706	Somalia	SOM								06	SUGAR,SUGR.PREPTNS,HONEY	1	No Quantity							9111910			0
S3	2000	2000	2000	2	0	2	Export	764	Thailand	THA	710	South Africa	ZAF								06	SUGAR,SUGR.PREPTNS,HONEY	1	No Quantity							581240			0
S3	2000	2000	2000	2	0	2	Export	764	Thailand	THA	724	Spain	ESP								06	SUGAR,SUGR.PREPTNS,HONEY	1	No Quantity							173805			0
S3	2000	2000	2000	2	0	2	Export	764	Thailand	THA	740	Suriname	SUR								06	SUGAR,SUGR.PREPTNS,HONEY	1	No Quantity							3284			0
S3	2000	2000	2000	2	0	2	Export	764	Thailand	THA	748	Swaziland	SWZ								06	SUGAR,SUGR.PREPTNS,HONEY	1	No Quantity							64257			0
S3	2000	2000	2000	2	0	2	Export	764	Thailand	THA	752	Sweden	SWE								06	SUGAR,SUGR.PREPTNS,HONEY	1	No Quantity							272825			0
S3	2000	2000	2000	2	0	2	Export	764	Thailand	THA	757	Switzerland	CHE								06	SUGAR,SUGR.PREPTNS,HONEY	1	No Quantity							2340239			0
S3	2000	2000	2000	2	0	2	Export	764	Thailand	THA	768	Togo	TGO								06	SUGAR,SUGR.PREPTNS,HONEY	1	No Quantity							5150			0
S3	2000	2000	2000	2	0	2	Export	764	Thailand	THA	780	Trinidad and Tobago	TTO								06	SUGAR,SUGR.PREPTNS,HONEY	1	No Quantity							3631			0
S3	2000	2000	2000	2	0	2	Export	764	Thailand	THA	784	United Arab Emirates	ARE								06	SUGAR,SUGR.PREPTNS,HONEY	1	No Quantity							282449			0
S3	2000	2000	2000	2	0	2	Export	764	Thailand	THA	792	Turkey	TUR								06	SUGAR,SUGR.PREPTNS,HONEY	1	No Quantity							8036			0
S3	2000	2000	2000	2	0	2	Export	764	Thailand	THA	818	Egypt	EGY								06	SUGAR,SUGR.PREPTNS,HONEY	1	No Quantity							33887			0
S3	2000	2000	2000	2	0	2	Export	764	Thailand	THA	826	United Kingdom	GBR								06	SUGAR,SUGR.PREPTNS,HONEY	1	No Quantity							1808273			0
S3	2000	2000	2000	2	0	2	Export	764	Thailand	THA	834	United Rep. of Tanzania	TZA								06	SUGAR,SUGR.PREPTNS,HONEY	1	No Quantity							2637830			0
S3	2000	2000	2000	2	0	2	Export	764	Thailand	THA	842	USA	USA								06	SUGAR,SUGR.PREPTNS,HONEY	1	No Quantity							28249581			0
S3	2000	2000	2000	2	0	2	Export	764	Thailand	THA	858	Uruguay	URY								06	SUGAR,SUGR.PREPTNS,HONEY	1	No Quantity							22444			0
S3	2000	2000	2000	2	0	2	Export	764	Thailand	THA	862	Venezuela	VEN								06	SUGAR,SUGR.PREPTNS,HONEY	1	No Quantity							809570			0
S3	2000	2000	2000	2	0	2	Export	764	Thailand	THA	882	Samoa	WSM								06	SUGAR,SUGR.PREPTNS,HONEY	1	No Quantity							22195			0
S3	2000	2000	2000	2	0	2	Export	764	Thailand	THA	887	Yemen	YEM								06	SUGAR,SUGR.PREPTNS,HONEY	1	No Quantity							36506094			0
S3	2000	2000	2000	2	0	2	Export	764	Thailand	THA	899	Areas, nes									06	SUGAR,SUGR.PREPTNS,HONEY	1	No Quantity							70951			0
S3	2000	2000	2000	2	0	2	Export	768	Togo	TGO	0	World	WLD								06	SUGAR,SUGR.PREPTNS,HONEY	1	No Quantity							851677			0
S3	2000	2000	2000	2	0	2	Export	768	Togo	TGO	204	Benin	BEN								06	SUGAR,SUGR.PREPTNS,HONEY	1	No Quantity							817756			0
S3	2000	2000	2000	2	0	2	Export	768	Togo	TGO	226	Equatorial Guinea	GNQ								06	SUGAR,SUGR.PREPTNS,HONEY	1	No Quantity							5255			0
S3	2000	2000	2000	2	0	2	Export	768	Togo	TGO	288	Ghana	GHA								06	SUGAR,SUGR.PREPTNS,HONEY	1	No Quantity							6923			0
S3	2000	2000	2000	2	0	2	Export	768	Togo	TGO	562	Niger	NER								06	SUGAR,SUGR.PREPTNS,HONEY	1	No Quantity							1413			0
S3	2000	2000	2000	2	0	2	Export	768	Togo	TGO	566	Nigeria	NGA								06	SUGAR,SUGR.PREPTNS,HONEY	1	No Quantity							304			0
S3	2000	2000	2000	2	0	2	Export	768	Togo	TGO	854	Burkina Faso	BFA								06	SUGAR,SUGR.PREPTNS,HONEY	1	No Quantity							20026			0
S3	2000	2000	2000	2	0	2	Export	764	Thailand	THA	0	World	WLD								07	COFFEE,TEA,COCOA,SPICES	1	No Quantity							87062095			0
S3	2000	2000	2000	2	0	2	Export	764	Thailand	THA	24	Angola	AGO								07	COFFEE,TEA,COCOA,SPICES	1	No Quantity							2791			0
S3	2000	2000	2000	2	0	2	Export	764	Thailand	THA	36	Australia	AUS								07	COFFEE,TEA,COCOA,SPICES	1	No Quantity							3816366			0
S3	2000	2000	2000	2	0	2	Export	764	Thailand	THA	40	Austria	AUT								07	COFFEE,TEA,COCOA,SPICES	1	No Quantity							968			0
S3	2000	2000	2000	2	0	2	Export	764	Thailand	THA	48	Bahrain	BHR								07	COFFEE,TEA,COCOA,SPICES	1	No Quantity							99863			0
S3	2000	2000	2000	2	0	2	Export	764	Thailand	THA	50	Bangladesh	BGD								07	COFFEE,TEA,COCOA,SPICES	1	No Quantity							223			0
S3	2000	2000	2000	2	0	2	Export	764	Thailand	THA	56	Belgium	BEL								07	COFFEE,TEA,COCOA,SPICES	1	No Quantity							101253			0
S3	2000	2000	2000	2	0	2	Export	764	Thailand	THA	64	Bhutan	BTN								07	COFFEE,TEA,COCOA,SPICES	1	No Quantity							63			0
S3	2000	2000	2000	2	0	2	Export	764	Thailand	THA	76	Brazil	BRA								07	COFFEE,TEA,COCOA,SPICES	1	No Quantity							3582			0
S3	2000	2000	2000	2	0	2	Export	764	Thailand	THA	96	Brunei Darussalam	BRN								07	COFFEE,TEA,COCOA,SPICES	1	No Quantity							20546			0
S3	2000	2000	2000	2	0	2	Export	764	Thailand	THA	104	Myanmar	MMR								07	COFFEE,TEA,COCOA,SPICES	1	No Quantity							1058774			0
S3	2000	2000	2000	2	0	2	Export	764	Thailand	THA	116	Cambodia	KHM								07	COFFEE,TEA,COCOA,SPICES	1	No Quantity							316302			0
S3	2000	2000	2000	2	0	2	Export	764	Thailand	THA	124	Canada	CAN								07	COFFEE,TEA,COCOA,SPICES	1	No Quantity							793174			0
S3	2000	2000	2000	2	0	2	Export	764	Thailand	THA	144	Sri Lanka	LKA								07	COFFEE,TEA,COCOA,SPICES	1	No Quantity							13479			0
S3	2000	2000	2000	2	0	2	Export	764	Thailand	THA	152	Chile	CHL								07	COFFEE,TEA,COCOA,SPICES	1	No Quantity							557			0
S3	2000	2000	2000	2	0	2	Export	764	Thailand	THA	156	China	CHN								07	COFFEE,TEA,COCOA,SPICES	1	No Quantity							1566541			0
S3	2000	2000	2000	2	0	2	Export	764	Thailand	THA	196	Cyprus	CYP								07	COFFEE,TEA,COCOA,SPICES	1	No Quantity							1630			0
S3	2000	2000	2000	2	0	2	Export	764	Thailand	THA	203	Czechia	CZE								07	COFFEE,TEA,COCOA,SPICES	1	No Quantity							24670			0
S3	2000	2000	2000	2	0	2	Export	764	Thailand	THA	204	Benin	BEN								07	COFFEE,TEA,COCOA,SPICES	1	No Quantity							95			0
S3	2000	2000	2000	2	0	2	Export	764	Thailand	THA	208	Denmark	DNK								07	COFFEE,TEA,COCOA,SPICES	1	No Quantity							35776			0
S3	2000	2000	2000	2	0	2	Export	764	Thailand	THA	212	Dominica	DMA								07	COFFEE,TEA,COCOA,SPICES	1	No Quantity							13			0
S3	2000	2000	2000	2	0	2	Export	764	Thailand	THA	233	Estonia	EST								07	COFFEE,TEA,COCOA,SPICES	1	No Quantity							189			0
S3	2000	2000	2000	2	0	2	Export	764	Thailand	THA	242	Fiji	FJI								07	COFFEE,TEA,COCOA,SPICES	1	No Quantity							68099			0
S3	2000	2000	2000	2	0	2	Export	764	Thailand	THA	246	Finland	FIN								07	COFFEE,TEA,COCOA,SPICES	1	No Quantity							2711			0
S3	2000	2000	2000	2	0	2	Export	764	Thailand	THA	251	France	FRA								07	COFFEE,TEA,COCOA,SPICES	1	No Quantity							396561			0
S3	2000	2000	2000	2	0	2	Export	764	Thailand	THA	268	Georgia	GEO								07	COFFEE,TEA,COCOA,SPICES	1	No Quantity							4710			0
S3	2000	2000	2000	2	0	2	Export	764	Thailand	THA	270	Gambia	GMB								07	COFFEE,TEA,COCOA,SPICES	1	No Quantity							291			0
S3	2000	2000	2000	2	0	2	Export	764	Thailand	THA	276	Germany	DEU								07	COFFEE,TEA,COCOA,SPICES	1	No Quantity							5903326			0
S3	2000	2000	2000	2	0	2	Export	764	Thailand	THA	296	Kiribati	KIR								07	COFFEE,TEA,COCOA,SPICES	1	No Quantity							29487			0
S3	2000	2000	2000	2	0	2	Export	764	Thailand	THA	300	Greece	GRC								07	COFFEE,TEA,COCOA,SPICES	1	No Quantity							358222			0
S3	2000	2000	2000	2	0	2	Export	764	Thailand	THA	316	Guam	GUM								07	COFFEE,TEA,COCOA,SPICES	1	No Quantity							13437			0
S3	2000	2000	2000	2	0	2	Export	764	Thailand	THA	332	Haiti	HTI								07	COFFEE,TEA,COCOA,SPICES	1	No Quantity							46			0
S3	2000	2000	2000	2	0	2	Export	764	Thailand	THA	344	China, Hong Kong SAR	HKG								07	COFFEE,TEA,COCOA,SPICES	1	No Quantity							783025			0
S3	2000	2000	2000	2	0	2	Export	764	Thailand	THA	348	Hungary	HUN								07	COFFEE,TEA,COCOA,SPICES	1	No Quantity							93180			0
S3	2000	2000	2000	2	0	2	Export	764	Thailand	THA	352	Iceland	ISL								07	COFFEE,TEA,COCOA,SPICES	1	No Quantity							3670			0
S3	2000	2000	2000	2	0	2	Export	764	Thailand	THA	360	Indonesia	IDN								07	COFFEE,TEA,COCOA,SPICES	1	No Quantity							117748			0
S3	2000	2000	2000	2	0	2	Export	764	Thailand	THA	376	Israel	ISR								07	COFFEE,TEA,COCOA,SPICES	1	No Quantity							111763			0
S3	2000	2000	2000	2	0	2	Export	764	Thailand	THA	381	Italy	ITA								07	COFFEE,TEA,COCOA,SPICES	1	No Quantity							3428			0
S3	2000	2000	2000	2	0	2	Export	764	Thailand	THA	384	Côte d'Ivoire	CIV								07	COFFEE,TEA,COCOA,SPICES	1	No Quantity							418			0
S3	2000	2000	2000	2	0	2	Export	764	Thailand	THA	392	Japan	JPN								07	COFFEE,TEA,COCOA,SPICES	1	No Quantity							12764103			0
S3	2000	2000	2000	2	0	2	Export	764	Thailand	THA	400	Jordan	JOR								07	COFFEE,TEA,COCOA,SPICES	1	No Quantity							34746			0
S3	2000	2000	2000	2	0	2	Export	764	Thailand	THA	408	Dem. People's Rep. of Korea	PRK								07	COFFEE,TEA,COCOA,SPICES	1	No Quantity							341210			0
S3	2000	2000	2000	2	0	2	Export	764	Thailand	THA	410	Rep. of Korea	KOR								07	COFFEE,TEA,COCOA,SPICES	1	No Quantity							4032161			0
S3	2000	2000	2000	2	0	2	Export	764	Thailand	THA	414	Kuwait	KWT								07	COFFEE,TEA,COCOA,SPICES	1	No Quantity							140713			0
S3	2000	2000	2000	2	0	2	Export	764	Thailand	THA	418	Lao People's Dem. Rep.	LAO								07	COFFEE,TEA,COCOA,SPICES	1	No Quantity							923553			0
S3	2000	2000	2000	2	0	2	Export	764	Thailand	THA	422	Lebanon	LBN								07	COFFEE,TEA,COCOA,SPICES	1	No Quantity							140			0
S3	2000	2000	2000	2	0	2	Export	764	Thailand	THA	434	Libya	LBY								07	COFFEE,TEA,COCOA,SPICES	1	No Quantity							12626			0
S3	2000	2000	2000	2	0	2	Export	764	Thailand	THA	440	Lithuania	LTU								07	COFFEE,TEA,COCOA,SPICES	1	No Quantity							142			0
S3	2000	2000	2000	2	0	2	Export	764	Thailand	THA	446	China, Macao SAR	MAC								07	COFFEE,TEA,COCOA,SPICES	1	No Quantity							90			0
S3	2000	2000	2000	2	0	2	Export	764	Thailand	THA	458	Malaysia	MYS								07	COFFEE,TEA,COCOA,SPICES	1	No Quantity							1158009			0
S3	2000	2000	2000	2	0	2	Export	764	Thailand	THA	462	Maldives	MDV								07	COFFEE,TEA,COCOA,SPICES	1	No Quantity							2639			0
S3	2000	2000	2000	2	0	2	Export	764	Thailand	THA	470	Malta	MLT								07	COFFEE,TEA,COCOA,SPICES	1	No Quantity							7912			0
S3	2000	2000	2000	2	0	2	Export	764	Thailand	THA	478	Mauritania	MRT								07	COFFEE,TEA,COCOA,SPICES	1	No Quantity							3580			0
S3	2000	2000	2000	2	0	2	Export	764	Thailand	THA	480	Mauritius	MUS								07	COFFEE,TEA,COCOA,SPICES	1	No Quantity							170745			0
S3	2000	2000	2000	2	0	2	Export	764	Thailand	THA	484	Mexico	MEX								07	COFFEE,TEA,COCOA,SPICES	1	No Quantity							14077			0
S3	2000	2000	2000	2	0	2	Export	764	Thailand	THA	490	Other Asia, nes									07	COFFEE,TEA,COCOA,SPICES	1	No Quantity							1738846			0
S3	2000	2000	2000	2	0	2	Export	764	Thailand	THA	512	Oman	OMN								07	COFFEE,TEA,COCOA,SPICES	1	No Quantity							12			0
S3	2000	2000	2000	2	0	2	Export	764	Thailand	THA	524	Nepal	NPL								07	COFFEE,TEA,COCOA,SPICES	1	No Quantity							16749			0
S3	2000	2000	2000	2	0	2	Export	764	Thailand	THA	528	Netherlands	NLD								07	COFFEE,TEA,COCOA,SPICES	1	No Quantity							1888436			0
S3	2000	2000	2000	2	0	2	Export	764	Thailand	THA	530	Neth. Antilles	ANT								07	COFFEE,TEA,COCOA,SPICES	1	No Quantity							79			0
S3	2000	2000	2000	2	0	2	Export	764	Thailand	THA	540	New Caledonia	NCL								07	COFFEE,TEA,COCOA,SPICES	1	No Quantity							27274			0
S3	2000	2000	2000	2	0	2	Export	764	Thailand	THA	554	New Zealand	NZL								07	COFFEE,TEA,COCOA,SPICES	1	No Quantity							156490			0
S3	2000	2000	2000	2	0	2	Export	764	Thailand	THA	579	Norway	NOR								07	COFFEE,TEA,COCOA,SPICES	1	No Quantity							20686			0
S3	2000	2000	2000	2	0	2	Export	764	Thailand	THA	580	N. Mariana Isds	MNP								07	COFFEE,TEA,COCOA,SPICES	1	No Quantity							1834			0
S3	2000	2000	2000	2	0	2	Export	764	Thailand	THA	583	FS Micronesia	FSM								07	COFFEE,TEA,COCOA,SPICES	1	No Quantity							22249			0
S3	2000	2000	2000	2	0	2	Export	764	Thailand	THA	585	Palau	PLW								07	COFFEE,TEA,COCOA,SPICES	1	No Quantity							316			0
S3	2000	2000	2000	2	0	2	Export	764	Thailand	THA	586	Pakistan	PAK								07	COFFEE,TEA,COCOA,SPICES	1	No Quantity							2332418			0
S3	2000	2000	2000	2	0	2	Export	764	Thailand	THA	598	Papua New Guinea	PNG								07	COFFEE,TEA,COCOA,SPICES	1	No Quantity							2197			0
S3	2000	2000	2000	2	0	2	Export	764	Thailand	THA	608	Philippines	PHL								07	COFFEE,TEA,COCOA,SPICES	1	No Quantity							43019			0
S3	2000	2000	2000	2	0	2	Export	764	Thailand	THA	616	Poland	POL								07	COFFEE,TEA,COCOA,SPICES	1	No Quantity							7388760			0
S3	2000	2000	2000	2	0	2	Export	764	Thailand	THA	682	Saudi Arabia	SAU								07	COFFEE,TEA,COCOA,SPICES	1	No Quantity							361843			0
S3	2000	2000	2000	2	0	2	Export	764	Thailand	THA	690	Seychelles	SYC								07	COFFEE,TEA,COCOA,SPICES	1	No Quantity							11274			0
S3	2000	2000	2000	2	0	2	Export	764	Thailand	THA	699	India	IND								07	COFFEE,TEA,COCOA,SPICES	1	No Quantity							277917			0
S3	2000	2000	2000	2	0	2	Export	764	Thailand	THA	702	Singapore	SGP								07	COFFEE,TEA,COCOA,SPICES	1	No Quantity							1973995			0
S3	2000	2000	2000	2	0	2	Export	764	Thailand	THA	704	Viet Nam	VNM								07	COFFEE,TEA,COCOA,SPICES	1	No Quantity							88483			0
S3	2000	2000	2000	2	0	2	Export	764	Thailand	THA	705	Slovenia	SVN								07	COFFEE,TEA,COCOA,SPICES	1	No Quantity							729			0
S3	2000	2000	2000	2	0	2	Export	764	Thailand	THA	710	South Africa	ZAF								07	COFFEE,TEA,COCOA,SPICES	1	No Quantity							5095			0
S3	2000	2000	2000	2	0	2	Export	764	Thailand	THA	724	Spain	ESP								07	COFFEE,TEA,COCOA,SPICES	1	No Quantity							833776			0
S3	2000	2000	2000	2	0	2	Export	764	Thailand	THA	736	Fmr Sudan	SDN								07	COFFEE,TEA,COCOA,SPICES	1	No Quantity							124			0
S3	2000	2000	2000	2	0	2	Export	764	Thailand	THA	740	Suriname	SUR								07	COFFEE,TEA,COCOA,SPICES	1	No Quantity							2420			0
S3	2000	2000	2000	2	0	2	Export	764	Thailand	THA	748	Swaziland	SWZ								07	COFFEE,TEA,COCOA,SPICES	1	No Quantity							8348			0
S3	2000	2000	2000	2	0	2	Export	764	Thailand	THA	752	Sweden	SWE								07	COFFEE,TEA,COCOA,SPICES	1	No Quantity							135517			0
S3	2000	2000	2000	2	0	2	Export	764	Thailand	THA	757	Switzerland	CHE								07	COFFEE,TEA,COCOA,SPICES	1	No Quantity							9723324			0
S3	2000	2000	2000	2	0	2	Export	764	Thailand	THA	784	United Arab Emirates	ARE								07	COFFEE,TEA,COCOA,SPICES	1	No Quantity							1346074			0
S3	2000	2000	2000	2	0	2	Export	764	Thailand	THA	792	Turkey	TUR								07	COFFEE,TEA,COCOA,SPICES	1	No Quantity							26456			0
S3	2000	2000	2000	2	0	2	Export	764	Thailand	THA	818	Egypt	EGY								07	COFFEE,TEA,COCOA,SPICES	1	No Quantity							5039			0
S3	2000	2000	2000	2	0	2	Export	764	Thailand	THA	826	United Kingdom	GBR								07	COFFEE,TEA,COCOA,SPICES	1	No Quantity							3654961			0
S3	2000	2000	2000	2	0	2	Export	764	Thailand	THA	834	United Rep. of Tanzania	TZA								07	COFFEE,TEA,COCOA,SPICES	1	No Quantity							29			0
S3	2000	2000	2000	2	0	2	Export	764	Thailand	THA	842	USA	USA								07	COFFEE,TEA,COCOA,SPICES	1	No Quantity							19611265			0
S3	2000	2000	2000	2	0	2	Export	764	Thailand	THA	882	Samoa	WSM								07	COFFEE,TEA,COCOA,SPICES	1	No Quantity							1797			0
S3	2000	2000	2000	2	0	2	Export	764	Thailand	THA	887	Yemen	YEM								07	COFFEE,TEA,COCOA,SPICES	1	No Quantity							815			0
S3	2000	2000	2000	2	0	2	Export	764	Thailand	THA	899	Areas, nes									07	COFFEE,TEA,COCOA,SPICES	1	No Quantity							26			0
S3	2000	2000	2000	2	0	2	Export	768	Togo	TGO	0	World	WLD								07	COFFEE,TEA,COCOA,SPICES	1	No Quantity							16773314			0
S3	2000	2000	2000	2	0	2	Export	768	Togo	TGO	12	Algeria	DZA								07	COFFEE,TEA,COCOA,SPICES	1	No Quantity							8810			0
S3	2000	2000	2000	2	0	2	Export	768	Togo	TGO	36	Australia	AUS								07	COFFEE,TEA,COCOA,SPICES	1	No Quantity							20431			0
S3	2000	2000	2000	2	0	2	Export	768	Togo	TGO	40	Austria	AUT								07	COFFEE,TEA,COCOA,SPICES	1	No Quantity							16774			0
S3	2000	2000	2000	2	0	2	Export	768	Togo	TGO	56	Belgium	BEL								07	COFFEE,TEA,COCOA,SPICES	1	No Quantity							2292465			0
S3	2000	2000	2000	2	0	2	Export	768	Togo	TGO	204	Benin	BEN								07	COFFEE,TEA,COCOA,SPICES	1	No Quantity							239301			0
S3	2000	2000	2000	2	0	2	Export	768	Togo	TGO	208	Denmark	DNK								07	COFFEE,TEA,COCOA,SPICES	1	No Quantity							385007			0
S3	2000	2000	2000	2	0	2	Export	768	Togo	TGO	238	Falkland Isds (Malvinas)	FLK								07	COFFEE,TEA,COCOA,SPICES	1	No Quantity							36574			0
S3	2000	2000	2000	2	0	2	Export	768	Togo	TGO	246	Finland	FIN								07	COFFEE,TEA,COCOA,SPICES	1	No Quantity							121325			0
S3	2000	2000	2000	2	0	2	Export	768	Togo	TGO	251	France	FRA								07	COFFEE,TEA,COCOA,SPICES	1	No Quantity							4520221			0
S3	2000	2000	2000	2	0	2	Export	768	Togo	TGO	276	Germany	DEU								07	COFFEE,TEA,COCOA,SPICES	1	No Quantity							492895			0
S3	2000	2000	2000	2	0	2	Export	768	Togo	TGO	288	Ghana	GHA								07	COFFEE,TEA,COCOA,SPICES	1	No Quantity							245163			0
S3	2000	2000	2000	2	0	2	Export	768	Togo	TGO	328	Guyana	GUY								07	COFFEE,TEA,COCOA,SPICES	1	No Quantity							79253			0
S3	2000	2000	2000	2	0	2	Export	768	Togo	TGO	381	Italy	ITA								07	COFFEE,TEA,COCOA,SPICES	1	No Quantity							1524754			0
S3	2000	2000	2000	2	0	2	Export	768	Togo	TGO	384	Côte d'Ivoire	CIV								07	COFFEE,TEA,COCOA,SPICES	1	No Quantity							402628			0
S3	2000	2000	2000	2	0	2	Export	768	Togo	TGO	504	Morocco	MAR								07	COFFEE,TEA,COCOA,SPICES	1	No Quantity							1471			0
S3	2000	2000	2000	2	0	2	Export	768	Togo	TGO	528	Netherlands	NLD								07	COFFEE,TEA,COCOA,SPICES	1	No Quantity							3185401			0
S3	2000	2000	2000	2	0	2	Export	768	Togo	TGO	562	Niger	NER								07	COFFEE,TEA,COCOA,SPICES	1	No Quantity							60			0
S3	2000	2000	2000	2	0	2	Export	768	Togo	TGO	566	Nigeria	NGA								07	COFFEE,TEA,COCOA,SPICES	1	No Quantity							90342			0
S3	2000	2000	2000	2	0	2	Export	768	Togo	TGO	616	Poland	POL								07	COFFEE,TEA,COCOA,SPICES	1	No Quantity							1706738			0
S3	2000	2000	2000	2	0	2	Export	768	Togo	TGO	702	Singapore	SGP								07	COFFEE,TEA,COCOA,SPICES	1	No Quantity							141251			0
S3	2000	2000	2000	2	0	2	Export	768	Togo	TGO	757	Switzerland	CHE								07	COFFEE,TEA,COCOA,SPICES	1	No Quantity							750561			0
S3	2000	2000	2000	2	0	2	Export	768	Togo	TGO	826	United Kingdom	GBR								07	COFFEE,TEA,COCOA,SPICES	1	No Quantity							350457			0
S3	2000	2000	2000	2	0	2	Export	768	Togo	TGO	838	Free Zones									07	COFFEE,TEA,COCOA,SPICES	1	No Quantity							99713			0
S3	2000	2000	2000	2	0	2	Export	768	Togo	TGO	854	Burkina Faso	BFA								07	COFFEE,TEA,COCOA,SPICES	1	No Quantity							830			0
S3	2000	2000	2000	2	0	2	Export	768	Togo	TGO	887	Yemen	YEM								07	COFFEE,TEA,COCOA,SPICES	1	No Quantity							60889			0
S3	2000	2000	2000	2	0	2	Export	764	Thailand	THA	0	World	WLD								08	ANIMAL FEED STUFF	1	No Quantity							292677889			0
S3	2000	2000	2000	2	0	2	Export	764	Thailand	THA	32	Argentina	ARG								08	ANIMAL FEED STUFF	1	No Quantity							12581			0
S3	2000	2000	2000	2	0	2	Export	764	Thailand	THA	36	Australia	AUS								08	ANIMAL FEED STUFF	1	No Quantity							15435165			0
S3	2000	2000	2000	2	0	2	Export	764	Thailand	THA	50	Bangladesh	BGD								08	ANIMAL FEED STUFF	1	No Quantity							1186828			0
S3	2000	2000	2000	2	0	2	Export	764	Thailand	THA	56	Belgium	BEL								08	ANIMAL FEED STUFF	1	No Quantity							216816			0
S3	2000	2000	2000	2	0	2	Export	764	Thailand	THA	96	Brunei Darussalam	BRN								08	ANIMAL FEED STUFF	1	No Quantity							39228			0
S3	2000	2000	2000	2	0	2	Export	764	Thailand	THA	100	Bulgaria	BGR								08	ANIMAL FEED STUFF	1	No Quantity							2992			0
S3	2000	2000	2000	2	0	2	Export	764	Thailand	THA	104	Myanmar	MMR								08	ANIMAL FEED STUFF	1	No Quantity							1147527			0
S3	2000	2000	2000	2	0	2	Export	764	Thailand	THA	116	Cambodia	KHM								08	ANIMAL FEED STUFF	1	No Quantity							216500			0
S3	2000	2000	2000	2	0	2	Export	764	Thailand	THA	124	Canada	CAN								08	ANIMAL FEED STUFF	1	No Quantity							164721			0
S3	2000	2000	2000	2	0	2	Export	764	Thailand	THA	144	Sri Lanka	LKA								08	ANIMAL FEED STUFF	1	No Quantity							422183			0
S3	2000	2000	2000	2	0	2	Export	764	Thailand	THA	152	Chile	CHL								08	ANIMAL FEED STUFF	1	No Quantity							28191			0
S3	2000	2000	2000	2	0	2	Export	764	Thailand	THA	156	China	CHN								08	ANIMAL FEED STUFF	1	No Quantity							675554			0
S3	2000	2000	2000	2	0	2	Export	764	Thailand	THA	170	Colombia	COL								08	ANIMAL FEED STUFF	1	No Quantity							40433			0
S3	2000	2000	2000	2	0	2	Export	764	Thailand	THA	196	Cyprus	CYP								08	ANIMAL FEED STUFF	1	No Quantity							104922			0
S3	2000	2000	2000	2	0	2	Export	764	Thailand	THA	208	Denmark	DNK								08	ANIMAL FEED STUFF	1	No Quantity							132964			0
S3	2000	2000	2000	2	0	2	Export	764	Thailand	THA	218	Ecuador	ECU								08	ANIMAL FEED STUFF	1	No Quantity							51814			0
S3	2000	2000	2000	2	0	2	Export	764	Thailand	THA	242	Fiji	FJI								08	ANIMAL FEED STUFF	1	No Quantity							11675			0
S3	2000	2000	2000	2	0	2	Export	764	Thailand	THA	246	Finland	FIN								08	ANIMAL FEED STUFF	1	No Quantity							306432			0
S3	2000	2000	2000	2	0	2	Export	764	Thailand	THA	251	France	FRA								08	ANIMAL FEED STUFF	1	No Quantity							871540			0
S3	2000	2000	2000	2	0	2	Export	764	Thailand	THA	276	Germany	DEU								08	ANIMAL FEED STUFF	1	No Quantity							1514592			0
S3	2000	2000	2000	2	0	2	Export	764	Thailand	THA	300	Greece	GRC								08	ANIMAL FEED STUFF	1	No Quantity							22240			0
S3	2000	2000	2000	2	0	2	Export	764	Thailand	THA	344	China, Hong Kong SAR	HKG								08	ANIMAL FEED STUFF	1	No Quantity							1830256			0
S3	2000	2000	2000	2	0	2	Export	764	Thailand	THA	348	Hungary	HUN								08	ANIMAL FEED STUFF	1	No Quantity							11918			0
S3	2000	2000	2000	2	0	2	Export	764	Thailand	THA	360	Indonesia	IDN								08	ANIMAL FEED STUFF	1	No Quantity							2603717			0
S3	2000	2000	2000	2	0	2	Export	764	Thailand	THA	364	Iran	IRN								08	ANIMAL FEED STUFF	1	No Quantity							2876			0
S3	2000	2000	2000	2	0	2	Export	764	Thailand	THA	376	Israel	ISR								08	ANIMAL FEED STUFF	1	No Quantity							408			0
S3	2000	2000	2000	2	0	2	Export	764	Thailand	THA	381	Italy	ITA								08	ANIMAL FEED STUFF	1	No Quantity							1603103			0
S3	2000	2000	2000	2	0	2	Export	764	Thailand	THA	392	Japan	JPN								08	ANIMAL FEED STUFF	1	No Quantity							164008671			0
S3	2000	2000	2000	2	0	2	Export	764	Thailand	THA	408	Dem. People's Rep. of Korea	PRK								08	ANIMAL FEED STUFF	1	No Quantity							620037			0
S3	2000	2000	2000	2	0	2	Export	764	Thailand	THA	410	Rep. of Korea	KOR								08	ANIMAL FEED STUFF	1	No Quantity							2368593			0
S3	2000	2000	2000	2	0	2	Export	764	Thailand	THA	418	Lao People's Dem. Rep.	LAO								08	ANIMAL FEED STUFF	1	No Quantity							2647445			0
S3	2000	2000	2000	2	0	2	Export	764	Thailand	THA	458	Malaysia	MYS								08	ANIMAL FEED STUFF	1	No Quantity							12902634			0
S3	2000	2000	2000	2	0	2	Export	764	Thailand	THA	462	Maldives	MDV								08	ANIMAL FEED STUFF	1	No Quantity							5682			0
S3	2000	2000	2000	2	0	2	Export	764	Thailand	THA	470	Malta	MLT								08	ANIMAL FEED STUFF	1	No Quantity							153810			0
S3	2000	2000	2000	2	0	2	Export	764	Thailand	THA	480	Mauritius	MUS								08	ANIMAL FEED STUFF	1	No Quantity							9780			0
S3	2000	2000	2000	2	0	2	Export	764	Thailand	THA	484	Mexico	MEX								08	ANIMAL FEED STUFF	1	No Quantity							2691619			0
S3	2000	2000	2000	2	0	2	Export	764	Thailand	THA	490	Other Asia, nes									08	ANIMAL FEED STUFF	1	No Quantity							11378109			0
S3	2000	2000	2000	2	0	2	Export	764	Thailand	THA	512	Oman	OMN								08	ANIMAL FEED STUFF	1	No Quantity							12567			0
S3	2000	2000	2000	2	0	2	Export	764	Thailand	THA	524	Nepal	NPL								08	ANIMAL FEED STUFF	1	No Quantity							14047			0
S3	2000	2000	2000	2	0	2	Export	764	Thailand	THA	528	Netherlands	NLD								08	ANIMAL FEED STUFF	1	No Quantity							577772			0
S3	2000	2000	2000	2	0	2	Export	764	Thailand	THA	540	New Caledonia	NCL								08	ANIMAL FEED STUFF	1	No Quantity							1702			0
S3	2000	2000	2000	2	0	2	Export	764	Thailand	THA	554	New Zealand	NZL								08	ANIMAL FEED STUFF	1	No Quantity							1013202			0
S3	2000	2000	2000	2	0	2	Export	764	Thailand	THA	579	Norway	NOR								08	ANIMAL FEED STUFF	1	No Quantity							188295			0
S3	2000	2000	2000	2	0	2	Export	764	Thailand	THA	586	Pakistan	PAK								08	ANIMAL FEED STUFF	1	No Quantity							264994			0
S3	2000	2000	2000	2	0	2	Export	764	Thailand	THA	604	Peru	PER								08	ANIMAL FEED STUFF	1	No Quantity							27743			0
S3	2000	2000	2000	2	0	2	Export	764	Thailand	THA	608	Philippines	PHL								08	ANIMAL FEED STUFF	1	No Quantity							1912264			0
S3	2000	2000	2000	2	0	2	Export	764	Thailand	THA	616	Poland	POL								08	ANIMAL FEED STUFF	1	No Quantity							2106			0
S3	2000	2000	2000	2	0	2	Export	764	Thailand	THA	634	Qatar	QAT								08	ANIMAL FEED STUFF	1	No Quantity							12417			0
S3	2000	2000	2000	2	0	2	Export	764	Thailand	THA	682	Saudi Arabia	SAU								08	ANIMAL FEED STUFF	1	No Quantity							2261053			0
S3	2000	2000	2000	2	0	2	Export	764	Thailand	THA	690	Seychelles	SYC								08	ANIMAL FEED STUFF	1	No Quantity							75952			0
S3	2000	2000	2000	2	0	2	Export	764	Thailand	THA	699	India	IND								08	ANIMAL FEED STUFF	1	No Quantity							2813827			0
S3	2000	2000	2000	2	0	2	Export	764	Thailand	THA	702	Singapore	SGP								08	ANIMAL FEED STUFF	1	No Quantity							1421251			0
S3	2000	2000	2000	2	0	2	Export	764	Thailand	THA	704	Viet Nam	VNM								08	ANIMAL FEED STUFF	1	No Quantity							26369170			0
S3	2000	2000	2000	2	0	2	Export	764	Thailand	THA	705	Slovenia	SVN								08	ANIMAL FEED STUFF	1	No Quantity							42094			0
S3	2000	2000	2000	2	0	2	Export	764	Thailand	THA	710	South Africa	ZAF								08	ANIMAL FEED STUFF	1	No Quantity							168490			0
S3	2000	2000	2000	2	0	2	Export	764	Thailand	THA	724	Spain	ESP								08	ANIMAL FEED STUFF	1	No Quantity							14118			0
S3	2000	2000	2000	2	0	2	Export	764	Thailand	THA	748	Swaziland	SWZ								08	ANIMAL FEED STUFF	1	No Quantity							841			0
S3	2000	2000	2000	2	0	2	Export	764	Thailand	THA	752	Sweden	SWE								08	ANIMAL FEED STUFF	1	No Quantity							621644			0
S3	2000	2000	2000	2	0	2	Export	764	Thailand	THA	757	Switzerland	CHE								08	ANIMAL FEED STUFF	1	No Quantity							107661			0
S3	2000	2000	2000	2	0	2	Export	764	Thailand	THA	780	Trinidad and Tobago	TTO								08	ANIMAL FEED STUFF	1	No Quantity							6566			0
S3	2000	2000	2000	2	0	2	Export	764	Thailand	THA	784	United Arab Emirates	ARE								08	ANIMAL FEED STUFF	1	No Quantity							124997			0
S3	2000	2000	2000	2	0	2	Export	764	Thailand	THA	826	United Kingdom	GBR								08	ANIMAL FEED STUFF	1	No Quantity							3226362			0
S3	2000	2000	2000	2	0	2	Export	764	Thailand	THA	842	USA	USA								08	ANIMAL FEED STUFF	1	No Quantity							25953115			0
S3	2000	2000	2000	2	0	2	Export	764	Thailand	THA	860	Uzbekistan	UZB								08	ANIMAL FEED STUFF	1	No Quantity							27			0
S3	2000	2000	2000	2	0	2	Export	764	Thailand	THA	887	Yemen	YEM								08	ANIMAL FEED STUFF	1	No Quantity							56			0
S3	2000	2000	2000	2	0	2	Export	768	Togo	TGO	0	World	WLD								08	ANIMAL FEED STUFF	1	No Quantity							1356025			0
S3	2000	2000	2000	2	0	2	Export	768	Togo	TGO	56	Belgium	BEL								08	ANIMAL FEED STUFF	1	No Quantity							429			0
S3	2000	2000	2000	2	0	2	Export	768	Togo	TGO	60	Bermuda	BMU								08	ANIMAL FEED STUFF	1	No Quantity							254328			0
S3	2000	2000	2000	2	0	2	Export	768	Togo	TGO	156	China	CHN								08	ANIMAL FEED STUFF	1	No Quantity							479			0
S3	2000	2000	2000	2	0	2	Export	768	Togo	TGO	204	Benin	BEN								08	ANIMAL FEED STUFF	1	No Quantity							27465			0
S3	2000	2000	2000	2	0	2	Export	768	Togo	TGO	251	France	FRA								08	ANIMAL FEED STUFF	1	No Quantity							275483			0
S3	2000	2000	2000	2	0	2	Export	768	Togo	TGO	288	Ghana	GHA								08	ANIMAL FEED STUFF	1	No Quantity							214629			0
S3	2000	2000	2000	2	0	2	Export	768	Togo	TGO	381	Italy	ITA								08	ANIMAL FEED STUFF	1	No Quantity							315685			0
S3	2000	2000	2000	2	0	2	Export	768	Togo	TGO	504	Morocco	MAR								08	ANIMAL FEED STUFF	1	No Quantity							22439			0
S3	2000	2000	2000	2	0	2	Export	768	Togo	TGO	826	United Kingdom	GBR								08	ANIMAL FEED STUFF	1	No Quantity							245087			0
S3	2000	2000	2000	2	0	2	Export	764	Thailand	THA	0	World	WLD								09	MISC.EDIBLE PRODUCTS ETC	1	No Quantity							323991377			0
S3	2000	2000	2000	2	0	2	Export	764	Thailand	THA	32	Argentina	ARG								09	MISC.EDIBLE PRODUCTS ETC	1	No Quantity							114498			0
S3	2000	2000	2000	2	0	2	Export	764	Thailand	THA	36	Australia	AUS								09	MISC.EDIBLE PRODUCTS ETC	1	No Quantity							20709609			0
S3	2000	2000	2000	2	0	2	Export	764	Thailand	THA	40	Austria	AUT								09	MISC.EDIBLE PRODUCTS ETC	1	No Quantity							36779			0
S3	2000	2000	2000	2	0	2	Export	764	Thailand	THA	48	Bahrain	BHR								09	MISC.EDIBLE PRODUCTS ETC	1	No Quantity							175435			0
S3	2000	2000	2000	2	0	2	Export	764	Thailand	THA	50	Bangladesh	BGD								09	MISC.EDIBLE PRODUCTS ETC	1	No Quantity							728672			0
S3	2000	2000	2000	2	0	2	Export	764	Thailand	THA	56	Belgium	BEL								09	MISC.EDIBLE PRODUCTS ETC	1	No Quantity							2599996			0
S3	2000	2000	2000	2	0	2	Export	764	Thailand	THA	64	Bhutan	BTN								09	MISC.EDIBLE PRODUCTS ETC	1	No Quantity							1187			0
S3	2000	2000	2000	2	0	2	Export	764	Thailand	THA	76	Brazil	BRA								09	MISC.EDIBLE PRODUCTS ETC	1	No Quantity							2048			0
S3	2000	2000	2000	2	0	2	Export	764	Thailand	THA	84	Belize	BLZ								09	MISC.EDIBLE PRODUCTS ETC	1	No Quantity							16978			0
S3	2000	2000	2000	2	0	2	Export	764	Thailand	THA	90	Solomon Isds	SLB								09	MISC.EDIBLE PRODUCTS ETC	1	No Quantity							6424			0
S3	2000	2000	2000	2	0	2	Export	764	Thailand	THA	96	Brunei Darussalam	BRN								09	MISC.EDIBLE PRODUCTS ETC	1	No Quantity							333871			0
S3	2000	2000	2000	2	0	2	Export	764	Thailand	THA	104	Myanmar	MMR								09	MISC.EDIBLE PRODUCTS ETC	1	No Quantity							9097729			0
S3	2000	2000	2000	2	0	2	Export	764	Thailand	THA	108	Burundi	BDI								09	MISC.EDIBLE PRODUCTS ETC	1	No Quantity							6			0
S3	2000	2000	2000	2	0	2	Export	764	Thailand	THA	116	Cambodia	KHM								09	MISC.EDIBLE PRODUCTS ETC	1	No Quantity							6901222			0
S3	2000	2000	2000	2	0	2	Export	764	Thailand	THA	120	Cameroon	CMR								09	MISC.EDIBLE PRODUCTS ETC	1	No Quantity							584			0
S3	2000	2000	2000	2	0	2	Export	764	Thailand	THA	124	Canada	CAN								09	MISC.EDIBLE PRODUCTS ETC	1	No Quantity							6910436			0
S3	2000	2000	2000	2	0	2	Export	764	Thailand	THA	144	Sri Lanka	LKA								09	MISC.EDIBLE PRODUCTS ETC	1	No Quantity							149256			0
S3	2000	2000	2000	2	0	2	Export	764	Thailand	THA	152	Chile	CHL								09	MISC.EDIBLE PRODUCTS ETC	1	No Quantity							16249			0
S3	2000	2000	2000	2	0	2	Export	764	Thailand	THA	156	China	CHN								09	MISC.EDIBLE PRODUCTS ETC	1	No Quantity							953639			0
S3	2000	2000	2000	2	0	2	Export	764	Thailand	THA	178	Congo	COG								09	MISC.EDIBLE PRODUCTS ETC	1	No Quantity							6868			0
S3	2000	2000	2000	2	0	2	Export	764	Thailand	THA	188	Costa Rica	CRI								09	MISC.EDIBLE PRODUCTS ETC	1	No Quantity							1135			0
S3	2000	2000	2000	2	0	2	Export	764	Thailand	THA	196	Cyprus	CYP								09	MISC.EDIBLE PRODUCTS ETC	1	No Quantity							42818			0
S3	2000	2000	2000	2	0	2	Export	764	Thailand	THA	203	Czechia	CZE								09	MISC.EDIBLE PRODUCTS ETC	1	No Quantity							364755			0
S3	2000	2000	2000	2	0	2	Export	764	Thailand	THA	204	Benin	BEN								09	MISC.EDIBLE PRODUCTS ETC	1	No Quantity							20			0
S3	2000	2000	2000	2	0	2	Export	764	Thailand	THA	208	Denmark	DNK								09	MISC.EDIBLE PRODUCTS ETC	1	No Quantity							1326934			0
S3	2000	2000	2000	2	0	2	Export	764	Thailand	THA	212	Dominica	DMA								09	MISC.EDIBLE PRODUCTS ETC	1	No Quantity							1840			0
S3	2000	2000	2000	2	0	2	Export	764	Thailand	THA	231	Ethiopia	ETH								09	MISC.EDIBLE PRODUCTS ETC	1	No Quantity							27			0
S3	2000	2000	2000	2	0	2	Export	764	Thailand	THA	233	Estonia	EST								09	MISC.EDIBLE PRODUCTS ETC	1	No Quantity							2645			0
S3	2000	2000	2000	2	0	2	Export	764	Thailand	THA	242	Fiji	FJI								09	MISC.EDIBLE PRODUCTS ETC	1	No Quantity							51191			0
S3	2000	2000	2000	2	0	2	Export	764	Thailand	THA	246	Finland	FIN								09	MISC.EDIBLE PRODUCTS ETC	1	No Quantity							480068			0
S3	2000	2000	2000	2	0	2	Export	764	Thailand	THA	251	France	FRA								09	MISC.EDIBLE PRODUCTS ETC	1	No Quantity							6889525			0
S3	2000	2000	2000	2	0	2	Export	764	Thailand	THA	258	French Polynesia	PYF								09	MISC.EDIBLE PRODUCTS ETC	1	No Quantity							3028			0
S3	2000	2000	2000	2	0	2	Export	764	Thailand	THA	260	Fr. South Antarctic Terr.	ATF								09	MISC.EDIBLE PRODUCTS ETC	1	No Quantity							11352			0
S3	2000	2000	2000	2	0	2	Export	764	Thailand	THA	268	Georgia	GEO								09	MISC.EDIBLE PRODUCTS ETC	1	No Quantity							5460			0
S3	2000	2000	2000	2	0	2	Export	764	Thailand	THA	270	Gambia	GMB								09	MISC.EDIBLE PRODUCTS ETC	1	No Quantity							18060			0
S3	2000	2000	2000	2	0	2	Export	764	Thailand	THA	276	Germany	DEU								09	MISC.EDIBLE PRODUCTS ETC	1	No Quantity							4908226			0
S3	2000	2000	2000	2	0	2	Export	764	Thailand	THA	288	Ghana	GHA								09	MISC.EDIBLE PRODUCTS ETC	1	No Quantity							72			0
S3	2000	2000	2000	2	0	2	Export	764	Thailand	THA	296	Kiribati	KIR								09	MISC.EDIBLE PRODUCTS ETC	1	No Quantity							9364			0
S3	2000	2000	2000	2	0	2	Export	764	Thailand	THA	300	Greece	GRC								09	MISC.EDIBLE PRODUCTS ETC	1	No Quantity							108082			0
S3	2000	2000	2000	2	0	2	Export	764	Thailand	THA	304	Greenland	GRL								09	MISC.EDIBLE PRODUCTS ETC	1	No Quantity							799			0
S3	2000	2000	2000	2	0	2	Export	764	Thailand	THA	316	Guam	GUM								09	MISC.EDIBLE PRODUCTS ETC	1	No Quantity							249418			0
S3	2000	2000	2000	2	0	2	Export	764	Thailand	THA	344	China, Hong Kong SAR	HKG								09	MISC.EDIBLE PRODUCTS ETC	1	No Quantity							28738756			0
S3	2000	2000	2000	2	0	2	Export	764	Thailand	THA	348	Hungary	HUN								09	MISC.EDIBLE PRODUCTS ETC	1	No Quantity							39000			0
S3	2000	2000	2000	2	0	2	Export	764	Thailand	THA	352	Iceland	ISL								09	MISC.EDIBLE PRODUCTS ETC	1	No Quantity							216078			0
S3	2000	2000	2000	2	0	2	Export	764	Thailand	THA	360	Indonesia	IDN								09	MISC.EDIBLE PRODUCTS ETC	1	No Quantity							2634207			0
S3	2000	2000	2000	2	0	2	Export	764	Thailand	THA	368	Iraq	IRQ								09	MISC.EDIBLE PRODUCTS ETC	1	No Quantity							1035307			0
S3	2000	2000	2000	2	0	2	Export	764	Thailand	THA	372	Ireland	IRL								09	MISC.EDIBLE PRODUCTS ETC	1	No Quantity							133166			0
S3	2000	2000	2000	2	0	2	Export	764	Thailand	THA	376	Israel	ISR								09	MISC.EDIBLE PRODUCTS ETC	1	No Quantity							1242986			0
S3	2000	2000	2000	2	0	2	Export	764	Thailand	THA	381	Italy	ITA								09	MISC.EDIBLE PRODUCTS ETC	1	No Quantity							248570			0
S3	2000	2000	2000	2	0	2	Export	764	Thailand	THA	384	Côte d'Ivoire	CIV								09	MISC.EDIBLE PRODUCTS ETC	1	No Quantity							1114			0
S3	2000	2000	2000	2	0	2	Export	764	Thailand	THA	388	Jamaica	JAM								09	MISC.EDIBLE PRODUCTS ETC	1	No Quantity							448248			0
S3	2000	2000	2000	2	0	2	Export	764	Thailand	THA	392	Japan	JPN								09	MISC.EDIBLE PRODUCTS ETC	1	No Quantity							72331076			0
S3	2000	2000	2000	2	0	2	Export	764	Thailand	THA	400	Jordan	JOR								09	MISC.EDIBLE PRODUCTS ETC	1	No Quantity							67703			0
S3	2000	2000	2000	2	0	2	Export	764	Thailand	THA	404	Kenya	KEN								09	MISC.EDIBLE PRODUCTS ETC	1	No Quantity							44239			0
S3	2000	2000	2000	2	0	2	Export	764	Thailand	THA	408	Dem. People's Rep. of Korea	PRK								09	MISC.EDIBLE PRODUCTS ETC	1	No Quantity							45285			0
S3	2000	2000	2000	2	0	2	Export	764	Thailand	THA	410	Rep. of Korea	KOR								09	MISC.EDIBLE PRODUCTS ETC	1	No Quantity							483320			0
S3	2000	2000	2000	2	0	2	Export	764	Thailand	THA	414	Kuwait	KWT								09	MISC.EDIBLE PRODUCTS ETC	1	No Quantity							397146			0
S3	2000	2000	2000	2	0	2	Export	764	Thailand	THA	418	Lao People's Dem. Rep.	LAO								09	MISC.EDIBLE PRODUCTS ETC	1	No Quantity							3817009			0
S3	2000	2000	2000	2	0	2	Export	764	Thailand	THA	422	Lebanon	LBN								09	MISC.EDIBLE PRODUCTS ETC	1	No Quantity							27690			0
S3	2000	2000	2000	2	0	2	Export	764	Thailand	THA	426	Lesotho	LSO								09	MISC.EDIBLE PRODUCTS ETC	1	No Quantity							2049			0
S3	2000	2000	2000	2	0	2	Export	764	Thailand	THA	434	Libya	LBY								09	MISC.EDIBLE PRODUCTS ETC	1	No Quantity							14467			0
S3	2000	2000	2000	2	0	2	Export	764	Thailand	THA	440	Lithuania	LTU								09	MISC.EDIBLE PRODUCTS ETC	1	No Quantity							622			0
S3	2000	2000	2000	2	0	2	Export	764	Thailand	THA	446	China, Macao SAR	MAC								09	MISC.EDIBLE PRODUCTS ETC	1	No Quantity							8911			0
S3	2000	2000	2000	2	0	2	Export	764	Thailand	THA	450	Madagascar	MDG								09	MISC.EDIBLE PRODUCTS ETC	1	No Quantity							9			0
S3	2000	2000	2000	2	0	2	Export	764	Thailand	THA	458	Malaysia	MYS								09	MISC.EDIBLE PRODUCTS ETC	1	No Quantity							11966913			0
S3	2000	2000	2000	2	0	2	Export	764	Thailand	THA	462	Maldives	MDV								09	MISC.EDIBLE PRODUCTS ETC	1	No Quantity							24133			0
S3	2000	2000	2000	2	0	2	Export	764	Thailand	THA	470	Malta	MLT								09	MISC.EDIBLE PRODUCTS ETC	1	No Quantity							46137			0
S3	2000	2000	2000	2	0	2	Export	764	Thailand	THA	480	Mauritius	MUS								09	MISC.EDIBLE PRODUCTS ETC	1	No Quantity							588728			0
S3	2000	2000	2000	2	0	2	Export	764	Thailand	THA	484	Mexico	MEX								09	MISC.EDIBLE PRODUCTS ETC	1	No Quantity							202			0
S3	2000	2000	2000	2	0	2	Export	764	Thailand	THA	490	Other Asia, nes									09	MISC.EDIBLE PRODUCTS ETC	1	No Quantity							13015785			0
S3	2000	2000	2000	2	0	2	Export	764	Thailand	THA	498	Rep. of Moldova	MDA								09	MISC.EDIBLE PRODUCTS ETC	1	No Quantity							468			0
S3	2000	2000	2000	2	0	2	Export	764	Thailand	THA	504	Morocco	MAR								09	MISC.EDIBLE PRODUCTS ETC	1	No Quantity							11590			0
S3	2000	2000	2000	2	0	2	Export	764	Thailand	THA	512	Oman	OMN								09	MISC.EDIBLE PRODUCTS ETC	1	No Quantity							25358			0
S3	2000	2000	2000	2	0	2	Export	764	Thailand	THA	524	Nepal	NPL								09	MISC.EDIBLE PRODUCTS ETC	1	No Quantity							293944			0
S3	2000	2000	2000	2	0	2	Export	764	Thailand	THA	528	Netherlands	NLD								09	MISC.EDIBLE PRODUCTS ETC	1	No Quantity							9373737			0
S3	2000	2000	2000	2	0	2	Export	764	Thailand	THA	530	Neth. Antilles	ANT								09	MISC.EDIBLE PRODUCTS ETC	1	No Quantity							16874			0
S3	2000	2000	2000	2	0	2	Export	764	Thailand	THA	540	New Caledonia	NCL								09	MISC.EDIBLE PRODUCTS ETC	1	No Quantity							290062			0
S3	2000	2000	2000	2	0	2	Export	764	Thailand	THA	548	Vanuatu	VUT								09	MISC.EDIBLE PRODUCTS ETC	1	No Quantity							113			0
S3	2000	2000	2000	2	0	2	Export	764	Thailand	THA	554	New Zealand	NZL								09	MISC.EDIBLE PRODUCTS ETC	1	No Quantity							3239814			0
S3	2000	2000	2000	2	0	2	Export	764	Thailand	THA	566	Nigeria	NGA								09	MISC.EDIBLE PRODUCTS ETC	1	No Quantity							12463			0
S3	2000	2000	2000	2	0	2	Export	764	Thailand	THA	579	Norway	NOR								09	MISC.EDIBLE PRODUCTS ETC	1	No Quantity							856593			0
S3	2000	2000	2000	2	0	2	Export	764	Thailand	THA	580	N. Mariana Isds	MNP								09	MISC.EDIBLE PRODUCTS ETC	1	No Quantity							13997			0
S3	2000	2000	2000	2	0	2	Export	764	Thailand	THA	584	Marshall Isds	MHL								09	MISC.EDIBLE PRODUCTS ETC	1	No Quantity							3438			0
S3	2000	2000	2000	2	0	2	Export	764	Thailand	THA	585	Palau	PLW								09	MISC.EDIBLE PRODUCTS ETC	1	No Quantity							894			0
S3	2000	2000	2000	2	0	2	Export	764	Thailand	THA	586	Pakistan	PAK								09	MISC.EDIBLE PRODUCTS ETC	1	No Quantity							130599			0
S3	2000	2000	2000	2	0	2	Export	764	Thailand	THA	591	Panama	PAN								09	MISC.EDIBLE PRODUCTS ETC	1	No Quantity							907			0
S3	2000	2000	2000	2	0	2	Export	764	Thailand	THA	598	Papua New Guinea	PNG								09	MISC.EDIBLE PRODUCTS ETC	1	No Quantity							30233			0
S3	2000	2000	2000	2	0	2	Export	764	Thailand	THA	608	Philippines	PHL								09	MISC.EDIBLE PRODUCTS ETC	1	No Quantity							17283051			0
S3	2000	2000	2000	2	0	2	Export	764	Thailand	THA	616	Poland	POL								09	MISC.EDIBLE PRODUCTS ETC	1	No Quantity							175974			0
S3	2000	2000	2000	2	0	2	Export	764	Thailand	THA	620	Portugal	PRT								09	MISC.EDIBLE PRODUCTS ETC	1	No Quantity							69468			0
S3	2000	2000	2000	2	0	2	Export	764	Thailand	THA	634	Qatar	QAT								09	MISC.EDIBLE PRODUCTS ETC	1	No Quantity							34292			0
S3	2000	2000	2000	2	0	2	Export	764	Thailand	THA	643	Russian Federation	RUS								09	MISC.EDIBLE PRODUCTS ETC	1	No Quantity							23720			0
S3	2000	2000	2000	2	0	2	Export	764	Thailand	THA	682	Saudi Arabia	SAU								09	MISC.EDIBLE PRODUCTS ETC	1	No Quantity							1825368			0
S3	2000	2000	2000	2	0	2	Export	764	Thailand	THA	686	Senegal	SEN								09	MISC.EDIBLE PRODUCTS ETC	1	No Quantity							7107			0
S3	2000	2000	2000	2	0	2	Export	764	Thailand	THA	690	Seychelles	SYC								09	MISC.EDIBLE PRODUCTS ETC	1	No Quantity							8248			0
S3	2000	2000	2000	2	0	2	Export	764	Thailand	THA	699	India	IND								09	MISC.EDIBLE PRODUCTS ETC	1	No Quantity							343776			0
S3	2000	2000	2000	2	0	2	Export	764	Thailand	THA	702	Singapore	SGP								09	MISC.EDIBLE PRODUCTS ETC	1	No Quantity							15693147			0
S3	2000	2000	2000	2	0	2	Export	764	Thailand	THA	704	Viet Nam	VNM								09	MISC.EDIBLE PRODUCTS ETC	1	No Quantity							1906441			0
S3	2000	2000	2000	2	0	2	Export	764	Thailand	THA	705	Slovenia	SVN								09	MISC.EDIBLE PRODUCTS ETC	1	No Quantity							6893			0
S3	2000	2000	2000	2	0	2	Export	764	Thailand	THA	710	South Africa	ZAF								09	MISC.EDIBLE PRODUCTS ETC	1	No Quantity							373611			0
S3	2000	2000	2000	2	0	2	Export	764	Thailand	THA	724	Spain	ESP								09	MISC.EDIBLE PRODUCTS ETC	1	No Quantity							157460			0
S3	2000	2000	2000	2	0	2	Export	764	Thailand	THA	736	Fmr Sudan	SDN								09	MISC.EDIBLE PRODUCTS ETC	1	No Quantity							1646			0
S3	2000	2000	2000	2	0	2	Export	764	Thailand	THA	740	Suriname	SUR								09	MISC.EDIBLE PRODUCTS ETC	1	No Quantity							103889			0
S3	2000	2000	2000	2	0	2	Export	764	Thailand	THA	748	Swaziland	SWZ								09	MISC.EDIBLE PRODUCTS ETC	1	No Quantity							55519			0
S3	2000	2000	2000	2	0	2	Export	764	Thailand	THA	752	Sweden	SWE								09	MISC.EDIBLE PRODUCTS ETC	1	No Quantity							3397314			0
S3	2000	2000	2000	2	0	2	Export	764	Thailand	THA	757	Switzerland	CHE								09	MISC.EDIBLE PRODUCTS ETC	1	No Quantity							2335978			0
S3	2000	2000	2000	2	0	2	Export	764	Thailand	THA	760	Syria	SYR								09	MISC.EDIBLE PRODUCTS ETC	1	No Quantity							1047			0
S3	2000	2000	2000	2	0	2	Export	764	Thailand	THA	768	Togo	TGO								09	MISC.EDIBLE PRODUCTS ETC	1	No Quantity							13071			0
S3	2000	2000	2000	2	0	2	Export	764	Thailand	THA	780	Trinidad and Tobago	TTO								09	MISC.EDIBLE PRODUCTS ETC	1	No Quantity							6192			0
S3	2000	2000	2000	2	0	2	Export	764	Thailand	THA	784	United Arab Emirates	ARE								09	MISC.EDIBLE PRODUCTS ETC	1	No Quantity							676079			0
S3	2000	2000	2000	2	0	2	Export	764	Thailand	THA	788	Tunisia	TUN								09	MISC.EDIBLE PRODUCTS ETC	1	No Quantity							2595			0
S3	2000	2000	2000	2	0	2	Export	764	Thailand	THA	792	Turkey	TUR								09	MISC.EDIBLE PRODUCTS ETC	1	No Quantity							37811			0
S3	2000	2000	2000	2	0	2	Export	764	Thailand	THA	804	Ukraine	UKR								09	MISC.EDIBLE PRODUCTS ETC	1	No Quantity							1523			0
S3	2000	2000	2000	2	0	2	Export	764	Thailand	THA	818	Egypt	EGY								09	MISC.EDIBLE PRODUCTS ETC	1	No Quantity							101117			0
S3	2000	2000	2000	2	0	2	Export	764	Thailand	THA	826	United Kingdom	GBR								09	MISC.EDIBLE PRODUCTS ETC	1	No Quantity							11088010			0
S3	2000	2000	2000	2	0	2	Export	764	Thailand	THA	834	United Rep. of Tanzania	TZA								09	MISC.EDIBLE PRODUCTS ETC	1	No Quantity							415			0
S3	2000	2000	2000	2	0	2	Export	764	Thailand	THA	842	USA	USA								09	MISC.EDIBLE PRODUCTS ETC	1	No Quantity							53053497			0
S3	2000	2000	2000	2	0	2	Export	764	Thailand	THA	858	Uruguay	URY								09	MISC.EDIBLE PRODUCTS ETC	1	No Quantity							10445			0
S3	2000	2000	2000	2	0	2	Export	764	Thailand	THA	860	Uzbekistan	UZB								09	MISC.EDIBLE PRODUCTS ETC	1	No Quantity							15			0
S3	2000	2000	2000	2	0	2	Export	764	Thailand	THA	862	Venezuela	VEN								09	MISC.EDIBLE PRODUCTS ETC	1	No Quantity							5370			0
S3	2000	2000	2000	2	0	2	Export	764	Thailand	THA	882	Samoa	WSM								09	MISC.EDIBLE PRODUCTS ETC	1	No Quantity							12364			0
S3	2000	2000	2000	2	0	2	Export	764	Thailand	THA	887	Yemen	YEM								09	MISC.EDIBLE PRODUCTS ETC	1	No Quantity							9761			0
S3	2000	2000	2000	2	0	2	Export	764	Thailand	THA	899	Areas, nes									09	MISC.EDIBLE PRODUCTS ETC	1	No Quantity							12916			0
S3	2000	2000	2000	2	0	2	Export	768	Togo	TGO	0	World	WLD								09	MISC.EDIBLE PRODUCTS ETC	1	No Quantity							269823			0
S3	2000	2000	2000	2	0	2	Export	768	Togo	TGO	204	Benin	BEN								09	MISC.EDIBLE PRODUCTS ETC	1	No Quantity							123533			0
S3	2000	2000	2000	2	0	2	Export	768	Togo	TGO	528	Netherlands	NLD								09	MISC.EDIBLE PRODUCTS ETC	1	No Quantity							126257			0
S3	2000	2000	2000	2	0	2	Export	768	Togo	TGO	562	Niger	NER								09	MISC.EDIBLE PRODUCTS ETC	1	No Quantity							20033			0
S3	2000	2000	2000	2	0	2	Export	764	Thailand	THA	0	World	WLD								11	BEVERAGES	1	No Quantity							101418974			0
S3	2000	2000	2000	2	0	2	Export	764	Thailand	THA	36	Australia	AUS								11	BEVERAGES	1	No Quantity							402356			0
S3	2000	2000	2000	2	0	2	Export	764	Thailand	THA	40	Austria	AUT								11	BEVERAGES	1	No Quantity							26227			0
S3	2000	2000	2000	2	0	2	Export	764	Thailand	THA	48	Bahrain	BHR								11	BEVERAGES	1	No Quantity							27675			0
S3	2000	2000	2000	2	0	2	Export	764	Thailand	THA	50	Bangladesh	BGD								11	BEVERAGES	1	No Quantity							103199			0
S3	2000	2000	2000	2	0	2	Export	764	Thailand	THA	56	Belgium	BEL								11	BEVERAGES	1	No Quantity							116914			0
S3	2000	2000	2000	2	0	2	Export	764	Thailand	THA	64	Bhutan	BTN								11	BEVERAGES	1	No Quantity							1645			0
S3	2000	2000	2000	2	0	2	Export	764	Thailand	THA	96	Brunei Darussalam	BRN								11	BEVERAGES	1	No Quantity							326063			0
S3	2000	2000	2000	2	0	2	Export	764	Thailand	THA	104	Myanmar	MMR								11	BEVERAGES	1	No Quantity							24729722			0
S3	2000	2000	2000	2	0	2	Export	764	Thailand	THA	116	Cambodia	KHM								11	BEVERAGES	1	No Quantity							18613509			0
S3	2000	2000	2000	2	0	2	Export	764	Thailand	THA	124	Canada	CAN								11	BEVERAGES	1	No Quantity							325369			0
S3	2000	2000	2000	2	0	2	Export	764	Thailand	THA	144	Sri Lanka	LKA								11	BEVERAGES	1	No Quantity							361414			0
S3	2000	2000	2000	2	0	2	Export	764	Thailand	THA	156	China	CHN								11	BEVERAGES	1	No Quantity							461192			0
S3	2000	2000	2000	2	0	2	Export	764	Thailand	THA	162	Christmas Isds	CXR								11	BEVERAGES	1	No Quantity							2712			0
S3	2000	2000	2000	2	0	2	Export	764	Thailand	THA	196	Cyprus	CYP								11	BEVERAGES	1	No Quantity							148325			0
S3	2000	2000	2000	2	0	2	Export	764	Thailand	THA	208	Denmark	DNK								11	BEVERAGES	1	No Quantity							2963			0
S3	2000	2000	2000	2	0	2	Export	764	Thailand	THA	242	Fiji	FJI								11	BEVERAGES	1	No Quantity							12310			0
S3	2000	2000	2000	2	0	2	Export	764	Thailand	THA	246	Finland	FIN								11	BEVERAGES	1	No Quantity							731			0
S3	2000	2000	2000	2	0	2	Export	764	Thailand	THA	251	France	FRA								11	BEVERAGES	1	No Quantity							333522			0
S3	2000	2000	2000	2	0	2	Export	764	Thailand	THA	270	Gambia	GMB								11	BEVERAGES	1	No Quantity							527			0
S3	2000	2000	2000	2	0	2	Export	764	Thailand	THA	276	Germany	DEU								11	BEVERAGES	1	No Quantity							307792			0
S3	2000	2000	2000	2	0	2	Export	764	Thailand	THA	300	Greece	GRC								11	BEVERAGES	1	No Quantity							10330			0
S3	2000	2000	2000	2	0	2	Export	764	Thailand	THA	316	Guam	GUM								11	BEVERAGES	1	No Quantity							1345			0
S3	2000	2000	2000	2	0	2	Export	764	Thailand	THA	344	China, Hong Kong SAR	HKG								11	BEVERAGES	1	No Quantity							898944			0
S3	2000	2000	2000	2	0	2	Export	764	Thailand	THA	352	Iceland	ISL								11	BEVERAGES	1	No Quantity							1271			0
S3	2000	2000	2000	2	0	2	Export	764	Thailand	THA	360	Indonesia	IDN								11	BEVERAGES	1	No Quantity							9980632			0
S3	2000	2000	2000	2	0	2	Export	764	Thailand	THA	376	Israel	ISR								11	BEVERAGES	1	No Quantity							26002			0
S3	2000	2000	2000	2	0	2	Export	764	Thailand	THA	381	Italy	ITA								11	BEVERAGES	1	No Quantity							3391			0
S3	2000	2000	2000	2	0	2	Export	764	Thailand	THA	388	Jamaica	JAM								11	BEVERAGES	1	No Quantity							9793			0
S3	2000	2000	2000	2	0	2	Export	764	Thailand	THA	392	Japan	JPN								11	BEVERAGES	1	No Quantity							4292419			0
S3	2000	2000	2000	2	0	2	Export	764	Thailand	THA	408	Dem. People's Rep. of Korea	PRK								11	BEVERAGES	1	No Quantity							1948			0
S3	2000	2000	2000	2	0	2	Export	764	Thailand	THA	410	Rep. of Korea	KOR								11	BEVERAGES	1	No Quantity							17235			0
S3	2000	2000	2000	2	0	2	Export	764	Thailand	THA	414	Kuwait	KWT								11	BEVERAGES	1	No Quantity							91256			0
S3	2000	2000	2000	2	0	2	Export	764	Thailand	THA	418	Lao People's Dem. Rep.	LAO								11	BEVERAGES	1	No Quantity							11268136			0
S3	2000	2000	2000	2	0	2	Export	764	Thailand	THA	446	China, Macao SAR	MAC								11	BEVERAGES	1	No Quantity							22323			0
S3	2000	2000	2000	2	0	2	Export	764	Thailand	THA	458	Malaysia	MYS								11	BEVERAGES	1	No Quantity							7302159			0
S3	2000	2000	2000	2	0	2	Export	764	Thailand	THA	462	Maldives	MDV								11	BEVERAGES	1	No Quantity							63598			0
S3	2000	2000	2000	2	0	2	Export	764	Thailand	THA	470	Malta	MLT								11	BEVERAGES	1	No Quantity							1097			0
S3	2000	2000	2000	2	0	2	Export	764	Thailand	THA	480	Mauritius	MUS								11	BEVERAGES	1	No Quantity							56905			0
S3	2000	2000	2000	2	0	2	Export	764	Thailand	THA	490	Other Asia, nes									11	BEVERAGES	1	No Quantity							896503			0
S3	2000	2000	2000	2	0	2	Export	764	Thailand	THA	504	Morocco	MAR								11	BEVERAGES	1	No Quantity							5660			0
S3	2000	2000	2000	2	0	2	Export	764	Thailand	THA	512	Oman	OMN								11	BEVERAGES	1	No Quantity							61446			0
S3	2000	2000	2000	2	0	2	Export	764	Thailand	THA	524	Nepal	NPL								11	BEVERAGES	1	No Quantity							15688			0
S3	2000	2000	2000	2	0	2	Export	764	Thailand	THA	528	Netherlands	NLD								11	BEVERAGES	1	No Quantity							557111			0
S3	2000	2000	2000	2	0	2	Export	764	Thailand	THA	530	Neth. Antilles	ANT								11	BEVERAGES	1	No Quantity							1576			0
S3	2000	2000	2000	2	0	2	Export	764	Thailand	THA	540	New Caledonia	NCL								11	BEVERAGES	1	No Quantity							11585			0
S3	2000	2000	2000	2	0	2	Export	764	Thailand	THA	554	New Zealand	NZL								11	BEVERAGES	1	No Quantity							150885			0
S3	2000	2000	2000	2	0	2	Export	764	Thailand	THA	579	Norway	NOR								11	BEVERAGES	1	No Quantity							367741			0
S3	2000	2000	2000	2	0	2	Export	764	Thailand	THA	580	N. Mariana Isds	MNP								11	BEVERAGES	1	No Quantity							204			0
S3	2000	2000	2000	2	0	2	Export	764	Thailand	THA	583	FS Micronesia	FSM								11	BEVERAGES	1	No Quantity							1113			0
S3	2000	2000	2000	2	0	2	Export	764	Thailand	THA	584	Marshall Isds	MHL								11	BEVERAGES	1	No Quantity							3629			0
S3	2000	2000	2000	2	0	2	Export	764	Thailand	THA	598	Papua New Guinea	PNG								11	BEVERAGES	1	No Quantity							13049			0
S3	2000	2000	2000	2	0	2	Export	764	Thailand	THA	608	Philippines	PHL								11	BEVERAGES	1	No Quantity							3916217			0
S3	2000	2000	2000	2	0	2	Export	764	Thailand	THA	643	Russian Federation	RUS								11	BEVERAGES	1	No Quantity							1081			0
S3	2000	2000	2000	2	0	2	Export	764	Thailand	THA	682	Saudi Arabia	SAU								11	BEVERAGES	1	No Quantity							361708			0
S3	2000	2000	2000	2	0	2	Export	764	Thailand	THA	686	Senegal	SEN								11	BEVERAGES	1	No Quantity							1865			0
S3	2000	2000	2000	2	0	2	Export	764	Thailand	THA	690	Seychelles	SYC								11	BEVERAGES	1	No Quantity							163			0
S3	2000	2000	2000	2	0	2	Export	764	Thailand	THA	699	India	IND								11	BEVERAGES	1	No Quantity							95275			0
S3	2000	2000	2000	2	0	2	Export	764	Thailand	THA	702	Singapore	SGP								11	BEVERAGES	1	No Quantity							2950094			0
S3	2000	2000	2000	2	0	2	Export	764	Thailand	THA	704	Viet Nam	VNM								11	BEVERAGES	1	No Quantity							3067713			0
S3	2000	2000	2000	2	0	2	Export	764	Thailand	THA	710	South Africa	ZAF								11	BEVERAGES	1	No Quantity							9209			0
S3	2000	2000	2000	2	0	2	Export	764	Thailand	THA	724	Spain	ESP								11	BEVERAGES	1	No Quantity							20483			0
S3	2000	2000	2000	2	0	2	Export	764	Thailand	THA	748	Swaziland	SWZ								11	BEVERAGES	1	No Quantity							1829			0
S3	2000	2000	2000	2	0	2	Export	764	Thailand	THA	752	Sweden	SWE								11	BEVERAGES	1	No Quantity							569042			0
S3	2000	2000	2000	2	0	2	Export	764	Thailand	THA	757	Switzerland	CHE								11	BEVERAGES	1	No Quantity							299676			0
S3	2000	2000	2000	2	0	2	Export	764	Thailand	THA	776	Tonga	TON								11	BEVERAGES	1	No Quantity							5146			0
S3	2000	2000	2000	2	0	2	Export	764	Thailand	THA	784	United Arab Emirates	ARE								11	BEVERAGES	1	No Quantity							93727			0
S3	2000	2000	2000	2	0	2	Export	764	Thailand	THA	818	Egypt	EGY								11	BEVERAGES	1	No Quantity							1291			0
S3	2000	2000	2000	2	0	2	Export	764	Thailand	THA	826	United Kingdom	GBR								11	BEVERAGES	1	No Quantity							1039851			0
S3	2000	2000	2000	2	0	2	Export	764	Thailand	THA	834	United Rep. of Tanzania	TZA								11	BEVERAGES	1	No Quantity							353			0
S3	2000	2000	2000	2	0	2	Export	764	Thailand	THA	842	USA	USA								11	BEVERAGES	1	No Quantity							6478399			0
S3	2000	2000	2000	2	0	2	Export	764	Thailand	THA	882	Samoa	WSM								11	BEVERAGES	1	No Quantity							1159			0
S3	2000	2000	2000	2	0	2	Export	764	Thailand	THA	887	Yemen	YEM								11	BEVERAGES	1	No Quantity							65310			0
S3	2000	2000	2000	2	0	2	Export	764	Thailand	THA	899	Areas, nes									11	BEVERAGES	1	No Quantity							244			0
S3	2000	2000	2000	2	0	2	Export	768	Togo	TGO	0	World	WLD								11	BEVERAGES	1	No Quantity							1354062			0
S3	2000	2000	2000	2	0	2	Export	768	Togo	TGO	204	Benin	BEN								11	BEVERAGES	1	No Quantity							452902			0
S3	2000	2000	2000	2	0	2	Export	768	Togo	TGO	251	France	FRA								11	BEVERAGES	1	No Quantity							8752			0
S3	2000	2000	2000	2	0	2	Export	768	Togo	TGO	266	Gabon	GAB								11	BEVERAGES	1	No Quantity							13025			0
S3	2000	2000	2000	2	0	2	Export	768	Togo	TGO	276	Germany	DEU								11	BEVERAGES	1	No Quantity							3478			0
S3	2000	2000	2000	2	0	2	Export	768	Togo	TGO	288	Ghana	GHA								11	BEVERAGES	1	No Quantity							653392			0
S3	2000	2000	2000	2	0	2	Export	768	Togo	TGO	324	Guinea	GIN								11	BEVERAGES	1	No Quantity							6997			0
S3	2000	2000	2000	2	0	2	Export	768	Togo	TGO	384	Côte d'Ivoire	CIV								11	BEVERAGES	1	No Quantity							43479			0
S3	2000	2000	2000	2	0	2	Export	768	Togo	TGO	466	Mali	MLI								11	BEVERAGES	1	No Quantity							69816			0
S3	2000	2000	2000	2	0	2	Export	768	Togo	TGO	566	Nigeria	NGA								11	BEVERAGES	1	No Quantity							5537			0
S3	2000	2000	2000	2	0	2	Export	768	Togo	TGO	686	Senegal	SEN								11	BEVERAGES	1	No Quantity							54414			0
S3	2000	2000	2000	2	0	2	Export	768	Togo	TGO	838	Free Zones									11	BEVERAGES	1	No Quantity							12259			0
S3	2000	2000	2000	2	0	2	Export	768	Togo	TGO	854	Burkina Faso	BFA								11	BEVERAGES	1	No Quantity							30011			0
S3	2000	2000	2000	2	0	2	Export	764	Thailand	THA	0	World	WLD								12	TOBACCO,TOBACCO MANUFACT	1	No Quantity							70701817			0
S3	2000	2000	2000	2	0	2	Export	764	Thailand	THA	36	Australia	AUS								12	TOBACCO,TOBACCO MANUFACT	1	No Quantity							1464408			0
S3	2000	2000	2000	2	0	2	Export	764	Thailand	THA	40	Austria	AUT								12	TOBACCO,TOBACCO MANUFACT	1	No Quantity							85258			0
S3	2000	2000	2000	2	0	2	Export	764	Thailand	THA	56	Belgium	BEL								12	TOBACCO,TOBACCO MANUFACT	1	No Quantity							3246095			0
S3	2000	2000	2000	2	0	2	Export	764	Thailand	THA	104	Myanmar	MMR								12	TOBACCO,TOBACCO MANUFACT	1	No Quantity							2968047			0
S3	2000	2000	2000	2	0	2	Export	764	Thailand	THA	116	Cambodia	KHM								12	TOBACCO,TOBACCO MANUFACT	1	No Quantity							52622			0
S3	2000	2000	2000	2	0	2	Export	764	Thailand	THA	120	Cameroon	CMR								12	TOBACCO,TOBACCO MANUFACT	1	No Quantity							106031			0
S3	2000	2000	2000	2	0	2	Export	764	Thailand	THA	124	Canada	CAN								12	TOBACCO,TOBACCO MANUFACT	1	No Quantity							977645			0
S3	2000	2000	2000	2	0	2	Export	764	Thailand	THA	144	Sri Lanka	LKA								12	TOBACCO,TOBACCO MANUFACT	1	No Quantity							1			0
S3	2000	2000	2000	2	0	2	Export	764	Thailand	THA	156	China	CHN								12	TOBACCO,TOBACCO MANUFACT	1	No Quantity							3946557			0
S3	2000	2000	2000	2	0	2	Export	764	Thailand	THA	208	Denmark	DNK								12	TOBACCO,TOBACCO MANUFACT	1	No Quantity							290484			0
S3	2000	2000	2000	2	0	2	Export	764	Thailand	THA	251	France	FRA								12	TOBACCO,TOBACCO MANUFACT	1	No Quantity							904289			0
S3	2000	2000	2000	2	0	2	Export	764	Thailand	THA	276	Germany	DEU								12	TOBACCO,TOBACCO MANUFACT	1	No Quantity							4222456			0
S3	2000	2000	2000	2	0	2	Export	764	Thailand	THA	300	Greece	GRC								12	TOBACCO,TOBACCO MANUFACT	1	No Quantity							97354			0
S3	2000	2000	2000	2	0	2	Export	764	Thailand	THA	360	Indonesia	IDN								12	TOBACCO,TOBACCO MANUFACT	1	No Quantity							1043832			0
S3	2000	2000	2000	2	0	2	Export	764	Thailand	THA	364	Iran	IRN								12	TOBACCO,TOBACCO MANUFACT	1	No Quantity							1022680			0
S3	2000	2000	2000	2	0	2	Export	764	Thailand	THA	376	Israel	ISR								12	TOBACCO,TOBACCO MANUFACT	1	No Quantity							10094			0
S3	2000	2000	2000	2	0	2	Export	764	Thailand	THA	381	Italy	ITA								12	TOBACCO,TOBACCO MANUFACT	1	No Quantity							1135885			0
S3	2000	2000	2000	2	0	2	Export	764	Thailand	THA	392	Japan	JPN								12	TOBACCO,TOBACCO MANUFACT	1	No Quantity							144093			0
S3	2000	2000	2000	2	0	2	Export	764	Thailand	THA	408	Dem. People's Rep. of Korea	PRK								12	TOBACCO,TOBACCO MANUFACT	1	No Quantity							42422			0
S3	2000	2000	2000	2	0	2	Export	764	Thailand	THA	410	Rep. of Korea	KOR								12	TOBACCO,TOBACCO MANUFACT	1	No Quantity							1299121			0
S3	2000	2000	2000	2	0	2	Export	764	Thailand	THA	418	Lao People's Dem. Rep.	LAO								12	TOBACCO,TOBACCO MANUFACT	1	No Quantity							306086			0
S3	2000	2000	2000	2	0	2	Export	764	Thailand	THA	458	Malaysia	MYS								12	TOBACCO,TOBACCO MANUFACT	1	No Quantity							5216033			0
S3	2000	2000	2000	2	0	2	Export	764	Thailand	THA	490	Other Asia, nes									12	TOBACCO,TOBACCO MANUFACT	1	No Quantity							7773557			0
S3	2000	2000	2000	2	0	2	Export	764	Thailand	THA	516	Namibia	NAM								12	TOBACCO,TOBACCO MANUFACT	1	No Quantity							4415			0
S3	2000	2000	2000	2	0	2	Export	764	Thailand	THA	528	Netherlands	NLD								12	TOBACCO,TOBACCO MANUFACT	1	No Quantity							1891741			0
S3	2000	2000	2000	2	0	2	Export	764	Thailand	THA	554	New Zealand	NZL								12	TOBACCO,TOBACCO MANUFACT	1	No Quantity							190314			0
S3	2000	2000	2000	2	0	2	Export	764	Thailand	THA	579	Norway	NOR								12	TOBACCO,TOBACCO MANUFACT	1	No Quantity							383624			0
S3	2000	2000	2000	2	0	2	Export	764	Thailand	THA	608	Philippines	PHL								12	TOBACCO,TOBACCO MANUFACT	1	No Quantity							1426118			0
S3	2000	2000	2000	2	0	2	Export	764	Thailand	THA	616	Poland	POL								12	TOBACCO,TOBACCO MANUFACT	1	No Quantity							46603			0
S3	2000	2000	2000	2	0	2	Export	764	Thailand	THA	643	Russian Federation	RUS								12	TOBACCO,TOBACCO MANUFACT	1	No Quantity							1790523			0
S3	2000	2000	2000	2	0	2	Export	764	Thailand	THA	699	India	IND								12	TOBACCO,TOBACCO MANUFACT	1	No Quantity							2396			0
S3	2000	2000	2000	2	0	2	Export	764	Thailand	THA	702	Singapore	SGP								12	TOBACCO,TOBACCO MANUFACT	1	No Quantity							563188			0
S3	2000	2000	2000	2	0	2	Export	764	Thailand	THA	703	Slovakia	SVK								12	TOBACCO,TOBACCO MANUFACT	1	No Quantity							155448			0
S3	2000	2000	2000	2	0	2	Export	764	Thailand	THA	704	Viet Nam	VNM								12	TOBACCO,TOBACCO MANUFACT	1	No Quantity							274248			0
S3	2000	2000	2000	2	0	2	Export	764	Thailand	THA	710	South Africa	ZAF								12	TOBACCO,TOBACCO MANUFACT	1	No Quantity							42654			0
S3	2000	2000	2000	2	0	2	Export	764	Thailand	THA	724	Spain	ESP								12	TOBACCO,TOBACCO MANUFACT	1	No Quantity							168417			0
S3	2000	2000	2000	2	0	2	Export	764	Thailand	THA	752	Sweden	SWE								12	TOBACCO,TOBACCO MANUFACT	1	No Quantity							628541			0
S3	2000	2000	2000	2	0	2	Export	764	Thailand	THA	757	Switzerland	CHE								12	TOBACCO,TOBACCO MANUFACT	1	No Quantity							73872			0
S3	2000	2000	2000	2	0	2	Export	764	Thailand	THA	784	United Arab Emirates	ARE								12	TOBACCO,TOBACCO MANUFACT	1	No Quantity							295			0
S3	2000	2000	2000	2	0	2	Export	764	Thailand	THA	792	Turkey	TUR								12	TOBACCO,TOBACCO MANUFACT	1	No Quantity							560041			0
S3	2000	2000	2000	2	0	2	Export	764	Thailand	THA	807	North Macedonia	MKD								12	TOBACCO,TOBACCO MANUFACT	1	No Quantity							124411			0
S3	2000	2000	2000	2	0	2	Export	764	Thailand	THA	818	Egypt	EGY								12	TOBACCO,TOBACCO MANUFACT	1	No Quantity							5849371			0
S3	2000	2000	2000	2	0	2	Export	764	Thailand	THA	826	United Kingdom	GBR								12	TOBACCO,TOBACCO MANUFACT	1	No Quantity							4743476			0
S3	2000	2000	2000	2	0	2	Export	764	Thailand	THA	842	USA	USA								12	TOBACCO,TOBACCO MANUFACT	1	No Quantity							15134024			0
S3	2000	2000	2000	2	0	2	Export	764	Thailand	THA	899	Areas, nes									12	TOBACCO,TOBACCO MANUFACT	1	No Quantity							293046			0
S3	2000	2000	2000	2	0	2	Export	768	Togo	TGO	0	World	WLD								12	TOBACCO,TOBACCO MANUFACT	1	No Quantity							1455560			0
S3	2000	2000	2000	2	0	2	Export	768	Togo	TGO	56	Belgium	BEL								12	TOBACCO,TOBACCO MANUFACT	1	No Quantity							106031			0
S3	2000	2000	2000	2	0	2	Export	768	Togo	TGO	178	Congo	COG								12	TOBACCO,TOBACCO MANUFACT	1	No Quantity							65563			0
S3	2000	2000	2000	2	0	2	Export	768	Togo	TGO	266	Gabon	GAB								12	TOBACCO,TOBACCO MANUFACT	1	No Quantity							997964			0
S3	2000	2000	2000	2	0	2	Export	768	Togo	TGO	466	Mali	MLI								12	TOBACCO,TOBACCO MANUFACT	1	No Quantity							286002			0
S3	2000	2000	2000	2	0	2	Export	764	Thailand	THA	0	World	WLD								21	HIDES,SKINS,FURSKINS,RAW	1	No Quantity							2197649			0
S3	2000	2000	2000	2	0	2	Export	764	Thailand	THA	116	Cambodia	KHM								21	HIDES,SKINS,FURSKINS,RAW	1	No Quantity							47			0
S3	2000	2000	2000	2	0	2	Export	764	Thailand	THA	156	China	CHN								21	HIDES,SKINS,FURSKINS,RAW	1	No Quantity							345311			0
S3	2000	2000	2000	2	0	2	Export	764	Thailand	THA	251	France	FRA								21	HIDES,SKINS,FURSKINS,RAW	1	No Quantity							6662			0
S3	2000	2000	2000	2	0	2	Export	764	Thailand	THA	276	Germany	DEU								21	HIDES,SKINS,FURSKINS,RAW	1	No Quantity							24009			0
S3	2000	2000	2000	2	0	2	Export	764	Thailand	THA	344	China, Hong Kong SAR	HKG								21	HIDES,SKINS,FURSKINS,RAW	1	No Quantity							540124			0
S3	2000	2000	2000	2	0	2	Export	764	Thailand	THA	381	Italy	ITA								21	HIDES,SKINS,FURSKINS,RAW	1	No Quantity							219741			0
S3	2000	2000	2000	2	0	2	Export	764	Thailand	THA	392	Japan	JPN								21	HIDES,SKINS,FURSKINS,RAW	1	No Quantity							160398			0
S3	2000	2000	2000	2	0	2	Export	764	Thailand	THA	410	Rep. of Korea	KOR								21	HIDES,SKINS,FURSKINS,RAW	1	No Quantity							3532			0
S3	2000	2000	2000	2	0	2	Export	764	Thailand	THA	458	Malaysia	MYS								21	HIDES,SKINS,FURSKINS,RAW	1	No Quantity							75039			0
S3	2000	2000	2000	2	0	2	Export	764	Thailand	THA	484	Mexico	MEX								21	HIDES,SKINS,FURSKINS,RAW	1	No Quantity							86921			0
S3	2000	2000	2000	2	0	2	Export	764	Thailand	THA	490	Other Asia, nes									21	HIDES,SKINS,FURSKINS,RAW	1	No Quantity							17896			0
S3	2000	2000	2000	2	0	2	Export	764	Thailand	THA	528	Netherlands	NLD								21	HIDES,SKINS,FURSKINS,RAW	1	No Quantity							35983			0
S3	2000	2000	2000	2	0	2	Export	764	Thailand	THA	586	Pakistan	PAK								21	HIDES,SKINS,FURSKINS,RAW	1	No Quantity							28723			0
S3	2000	2000	2000	2	0	2	Export	764	Thailand	THA	702	Singapore	SGP								21	HIDES,SKINS,FURSKINS,RAW	1	No Quantity							3300			0
S3	2000	2000	2000	2	0	2	Export	764	Thailand	THA	704	Viet Nam	VNM								21	HIDES,SKINS,FURSKINS,RAW	1	No Quantity							36172			0
S3	2000	2000	2000	2	0	2	Export	764	Thailand	THA	757	Switzerland	CHE								21	HIDES,SKINS,FURSKINS,RAW	1	No Quantity							1184			0
S3	2000	2000	2000	2	0	2	Export	764	Thailand	THA	792	Turkey	TUR								21	HIDES,SKINS,FURSKINS,RAW	1	No Quantity							18727			0
S3	2000	2000	2000	2	0	2	Export	764	Thailand	THA	826	United Kingdom	GBR								21	HIDES,SKINS,FURSKINS,RAW	1	No Quantity							251883			0
S3	2000	2000	2000	2	0	2	Export	764	Thailand	THA	842	USA	USA								21	HIDES,SKINS,FURSKINS,RAW	1	No Quantity							341998			0
S3	2000	2000	2000	2	0	2	Export	764	Thailand	THA	0	World	WLD								22	OIL SEED,OLEAGINUS FRUIT	1	No Quantity							8728088			0
S3	2000	2000	2000	2	0	2	Export	764	Thailand	THA	36	Australia	AUS								22	OIL SEED,OLEAGINUS FRUIT	1	No Quantity							150582			0
S3	2000	2000	2000	2	0	2	Export	764	Thailand	THA	40	Austria	AUT								22	OIL SEED,OLEAGINUS FRUIT	1	No Quantity							256			0
S3	2000	2000	2000	2	0	2	Export	764	Thailand	THA	48	Bahrain	BHR								22	OIL SEED,OLEAGINUS FRUIT	1	No Quantity							472			0
S3	2000	2000	2000	2	0	2	Export	764	Thailand	THA	96	Brunei Darussalam	BRN								22	OIL SEED,OLEAGINUS FRUIT	1	No Quantity							293			0
S3	2000	2000	2000	2	0	2	Export	764	Thailand	THA	104	Myanmar	MMR								22	OIL SEED,OLEAGINUS FRUIT	1	No Quantity							196			0
S3	2000	2000	2000	2	0	2	Export	764	Thailand	THA	116	Cambodia	KHM								22	OIL SEED,OLEAGINUS FRUIT	1	No Quantity							28808			0
S3	2000	2000	2000	2	0	2	Export	764	Thailand	THA	124	Canada	CAN								22	OIL SEED,OLEAGINUS FRUIT	1	No Quantity							17658			0
S3	2000	2000	2000	2	0	2	Export	764	Thailand	THA	144	Sri Lanka	LKA								22	OIL SEED,OLEAGINUS FRUIT	1	No Quantity							1			0
S3	2000	2000	2000	2	0	2	Export	764	Thailand	THA	152	Chile	CHL								22	OIL SEED,OLEAGINUS FRUIT	1	No Quantity							1258			0
S3	2000	2000	2000	2	0	2	Export	764	Thailand	THA	178	Congo	COG								22	OIL SEED,OLEAGINUS FRUIT	1	No Quantity							402			0
S3	2000	2000	2000	2	0	2	Export	764	Thailand	THA	208	Denmark	DNK								22	OIL SEED,OLEAGINUS FRUIT	1	No Quantity							2457			0
S3	2000	2000	2000	2	0	2	Export	764	Thailand	THA	242	Fiji	FJI								22	OIL SEED,OLEAGINUS FRUIT	1	No Quantity							109			0
S3	2000	2000	2000	2	0	2	Export	764	Thailand	THA	246	Finland	FIN								22	OIL SEED,OLEAGINUS FRUIT	1	No Quantity							159			0
S3	2000	2000	2000	2	0	2	Export	764	Thailand	THA	251	France	FRA								22	OIL SEED,OLEAGINUS FRUIT	1	No Quantity							45077			0
S3	2000	2000	2000	2	0	2	Export	764	Thailand	THA	270	Gambia	GMB								22	OIL SEED,OLEAGINUS FRUIT	1	No Quantity							42			0
S3	2000	2000	2000	2	0	2	Export	764	Thailand	THA	276	Germany	DEU								22	OIL SEED,OLEAGINUS FRUIT	1	No Quantity							17528			0
S3	2000	2000	2000	2	0	2	Export	764	Thailand	THA	316	Guam	GUM								22	OIL SEED,OLEAGINUS FRUIT	1	No Quantity							422			0
S3	2000	2000	2000	2	0	2	Export	764	Thailand	THA	344	China, Hong Kong SAR	HKG								22	OIL SEED,OLEAGINUS FRUIT	1	No Quantity							4473			0
S3	2000	2000	2000	2	0	2	Export	764	Thailand	THA	360	Indonesia	IDN								22	OIL SEED,OLEAGINUS FRUIT	1	No Quantity							3306			0
S3	2000	2000	2000	2	0	2	Export	764	Thailand	THA	381	Italy	ITA								22	OIL SEED,OLEAGINUS FRUIT	1	No Quantity							926			0
S3	2000	2000	2000	2	0	2	Export	764	Thailand	THA	392	Japan	JPN								22	OIL SEED,OLEAGINUS FRUIT	1	No Quantity							1825010			0
S3	2000	2000	2000	2	0	2	Export	764	Thailand	THA	400	Jordan	JOR								22	OIL SEED,OLEAGINUS FRUIT	1	No Quantity							11			0
S3	2000	2000	2000	2	0	2	Export	764	Thailand	THA	410	Rep. of Korea	KOR								22	OIL SEED,OLEAGINUS FRUIT	1	No Quantity							22083			0
S3	2000	2000	2000	2	0	2	Export	764	Thailand	THA	414	Kuwait	KWT								22	OIL SEED,OLEAGINUS FRUIT	1	No Quantity							382			0
S3	2000	2000	2000	2	0	2	Export	764	Thailand	THA	458	Malaysia	MYS								22	OIL SEED,OLEAGINUS FRUIT	1	No Quantity							431488			0
S3	2000	2000	2000	2	0	2	Export	764	Thailand	THA	462	Maldives	MDV								22	OIL SEED,OLEAGINUS FRUIT	1	No Quantity							52810			0
S3	2000	2000	2000	2	0	2	Export	764	Thailand	THA	490	Other Asia, nes									22	OIL SEED,OLEAGINUS FRUIT	1	No Quantity							5366203			0
S3	2000	2000	2000	2	0	2	Export	764	Thailand	THA	528	Netherlands	NLD								22	OIL SEED,OLEAGINUS FRUIT	1	No Quantity							5751			0
S3	2000	2000	2000	2	0	2	Export	764	Thailand	THA	540	New Caledonia	NCL								22	OIL SEED,OLEAGINUS FRUIT	1	No Quantity							74			0
S3	2000	2000	2000	2	0	2	Export	764	Thailand	THA	554	New Zealand	NZL								22	OIL SEED,OLEAGINUS FRUIT	1	No Quantity							3372			0
S3	2000	2000	2000	2	0	2	Export	764	Thailand	THA	579	Norway	NOR								22	OIL SEED,OLEAGINUS FRUIT	1	No Quantity							1321			0
S3	2000	2000	2000	2	0	2	Export	764	Thailand	THA	580	N. Mariana Isds	MNP								22	OIL SEED,OLEAGINUS FRUIT	1	No Quantity							142			0
S3	2000	2000	2000	2	0	2	Export	764	Thailand	THA	608	Philippines	PHL								22	OIL SEED,OLEAGINUS FRUIT	1	No Quantity							46449			0
S3	2000	2000	2000	2	0	2	Export	764	Thailand	THA	626	Timor-Leste	TLS								22	OIL SEED,OLEAGINUS FRUIT	1	No Quantity							32333			0
S3	2000	2000	2000	2	0	2	Export	764	Thailand	THA	682	Saudi Arabia	SAU								22	OIL SEED,OLEAGINUS FRUIT	1	No Quantity							14886			0
S3	2000	2000	2000	2	0	2	Export	764	Thailand	THA	699	India	IND								22	OIL SEED,OLEAGINUS FRUIT	1	No Quantity							91			0
S3	2000	2000	2000	2	0	2	Export	764	Thailand	THA	702	Singapore	SGP								22	OIL SEED,OLEAGINUS FRUIT	1	No Quantity							202260			0
S3	2000	2000	2000	2	0	2	Export	764	Thailand	THA	710	South Africa	ZAF								22	OIL SEED,OLEAGINUS FRUIT	1	No Quantity							1704			0
S3	2000	2000	2000	2	0	2	Export	764	Thailand	THA	724	Spain	ESP								22	OIL SEED,OLEAGINUS FRUIT	1	No Quantity							3902			0
S3	2000	2000	2000	2	0	2	Export	764	Thailand	THA	748	Swaziland	SWZ								22	OIL SEED,OLEAGINUS FRUIT	1	No Quantity							1319			0
S3	2000	2000	2000	2	0	2	Export	764	Thailand	THA	752	Sweden	SWE								22	OIL SEED,OLEAGINUS FRUIT	1	No Quantity							10644			0
S3	2000	2000	2000	2	0	2	Export	764	Thailand	THA	757	Switzerland	CHE								22	OIL SEED,OLEAGINUS FRUIT	1	No Quantity							2111			0
S3	2000	2000	2000	2	0	2	Export	764	Thailand	THA	784	United Arab Emirates	ARE								22	OIL SEED,OLEAGINUS FRUIT	1	No Quantity							202841			0
S3	2000	2000	2000	2	0	2	Export	764	Thailand	THA	826	United Kingdom	GBR								22	OIL SEED,OLEAGINUS FRUIT	1	No Quantity							43123			0
S3	2000	2000	2000	2	0	2	Export	764	Thailand	THA	842	USA	USA								22	OIL SEED,OLEAGINUS FRUIT	1	No Quantity							182024			0
S3	2000	2000	2000	2	0	2	Export	764	Thailand	THA	882	Samoa	WSM								22	OIL SEED,OLEAGINUS FRUIT	1	No Quantity							1327			0
S3	2000	2000	2000	2	0	2	Export	768	Togo	TGO	0	World	WLD								22	OIL SEED,OLEAGINUS FRUIT	1	No Quantity							3222599			0
S3	2000	2000	2000	2	0	2	Export	768	Togo	TGO	204	Benin	BEN								22	OIL SEED,OLEAGINUS FRUIT	1	No Quantity							2134			0
S3	2000	2000	2000	2	0	2	Export	768	Togo	TGO	208	Denmark	DNK								22	OIL SEED,OLEAGINUS FRUIT	1	No Quantity							295128			0
S3	2000	2000	2000	2	0	2	Export	768	Togo	TGO	251	France	FRA								22	OIL SEED,OLEAGINUS FRUIT	1	No Quantity							739045			0
S3	2000	2000	2000	2	0	2	Export	768	Togo	TGO	266	Gabon	GAB								22	OIL SEED,OLEAGINUS FRUIT	1	No Quantity							5339			0
S3	2000	2000	2000	2	0	2	Export	768	Togo	TGO	381	Italy	ITA								22	OIL SEED,OLEAGINUS FRUIT	1	No Quantity							1217123			0
S3	2000	2000	2000	2	0	2	Export	768	Togo	TGO	528	Netherlands	NLD								22	OIL SEED,OLEAGINUS FRUIT	1	No Quantity							137327			0
S3	2000	2000	2000	2	0	2	Export	768	Togo	TGO	642	Romania	ROU								22	OIL SEED,OLEAGINUS FRUIT	1	No Quantity							48639			0
S3	2000	2000	2000	2	0	2	Export	768	Togo	TGO	757	Switzerland	CHE								22	OIL SEED,OLEAGINUS FRUIT	1	No Quantity							777864			0
S3	2000	2000	2000	2	0	2	Export	764	Thailand	THA	0	World	WLD								23	CRUDE RUBBER	1	No Quantity							1566880734			0
S3	2000	2000	2000	2	0	2	Export	764	Thailand	THA	4	Afghanistan	AFG								23	CRUDE RUBBER	1	No Quantity							43722			0
S3	2000	2000	2000	2	0	2	Export	764	Thailand	THA	16	American Samoa	ASM								23	CRUDE RUBBER	1	No Quantity							110198			0
S3	2000	2000	2000	2	0	2	Export	764	Thailand	THA	32	Argentina	ARG								23	CRUDE RUBBER	1	No Quantity							549141			0
S3	2000	2000	2000	2	0	2	Export	764	Thailand	THA	36	Australia	AUS								23	CRUDE RUBBER	1	No Quantity							4509039			0
S3	2000	2000	2000	2	0	2	Export	764	Thailand	THA	40	Austria	AUT								23	CRUDE RUBBER	1	No Quantity							4084248			0
S3	2000	2000	2000	2	0	2	Export	764	Thailand	THA	50	Bangladesh	BGD								23	CRUDE RUBBER	1	No Quantity							728818			0
S3	2000	2000	2000	2	0	2	Export	764	Thailand	THA	56	Belgium	BEL								23	CRUDE RUBBER	1	No Quantity							7802746			0
S3	2000	2000	2000	2	0	2	Export	764	Thailand	THA	76	Brazil	BRA								23	CRUDE RUBBER	1	No Quantity							29259470			0
S3	2000	2000	2000	2	0	2	Export	764	Thailand	THA	84	Belize	BLZ								23	CRUDE RUBBER	1	No Quantity							82191			0
S3	2000	2000	2000	2	0	2	Export	764	Thailand	THA	92	Br. Virgin Isds	VGB								23	CRUDE RUBBER	1	No Quantity							16571			0
S3	2000	2000	2000	2	0	2	Export	764	Thailand	THA	100	Bulgaria	BGR								23	CRUDE RUBBER	1	No Quantity							12178			0
S3	2000	2000	2000	2	0	2	Export	764	Thailand	THA	104	Myanmar	MMR								23	CRUDE RUBBER	1	No Quantity							4108			0
S3	2000	2000	2000	2	0	2	Export	764	Thailand	THA	116	Cambodia	KHM								23	CRUDE RUBBER	1	No Quantity							15469			0
S3	2000	2000	2000	2	0	2	Export	764	Thailand	THA	124	Canada	CAN								23	CRUDE RUBBER	1	No Quantity							12587553			0
S3	2000	2000	2000	2	0	2	Export	764	Thailand	THA	144	Sri Lanka	LKA								23	CRUDE RUBBER	1	No Quantity							1667608			0
S3	2000	2000	2000	2	0	2	Export	764	Thailand	THA	152	Chile	CHL								23	CRUDE RUBBER	1	No Quantity							920312			0
S3	2000	2000	2000	2	0	2	Export	764	Thailand	THA	156	China	CHN								23	CRUDE RUBBER	1	No Quantity							305038262			0
S3	2000	2000	2000	2	0	2	Export	764	Thailand	THA	170	Colombia	COL								23	CRUDE RUBBER	1	No Quantity							2442483			0
S3	2000	2000	2000	2	0	2	Export	764	Thailand	THA	191	Croatia	HRV								23	CRUDE RUBBER	1	No Quantity							22606			0
S3	2000	2000	2000	2	0	2	Export	764	Thailand	THA	203	Czechia	CZE								23	CRUDE RUBBER	1	No Quantity							413163			0
S3	2000	2000	2000	2	0	2	Export	764	Thailand	THA	231	Ethiopia	ETH								23	CRUDE RUBBER	1	No Quantity							330837			0
S3	2000	2000	2000	2	0	2	Export	764	Thailand	THA	232	Eritrea	ERI								23	CRUDE RUBBER	1	No Quantity							144083			0
S3	2000	2000	2000	2	0	2	Export	764	Thailand	THA	233	Estonia	EST								23	CRUDE RUBBER	1	No Quantity							79439			0
S3	2000	2000	2000	2	0	2	Export	764	Thailand	THA	246	Finland	FIN								23	CRUDE RUBBER	1	No Quantity							9077			0
S3	2000	2000	2000	2	0	2	Export	764	Thailand	THA	251	France	FRA								23	CRUDE RUBBER	1	No Quantity							36109292			0
S3	2000	2000	2000	2	0	2	Export	764	Thailand	THA	258	French Polynesia	PYF								23	CRUDE RUBBER	1	No Quantity							61907			0
S3	2000	2000	2000	2	0	2	Export	764	Thailand	THA	266	Gabon	GAB								23	CRUDE RUBBER	1	No Quantity							34260			0
S3	2000	2000	2000	2	0	2	Export	764	Thailand	THA	268	Georgia	GEO								23	CRUDE RUBBER	1	No Quantity							43260			0
S3	2000	2000	2000	2	0	2	Export	764	Thailand	THA	276	Germany	DEU								23	CRUDE RUBBER	1	No Quantity							18129552			0
S3	2000	2000	2000	2	0	2	Export	764	Thailand	THA	288	Ghana	GHA								23	CRUDE RUBBER	1	No Quantity							4279			0
S3	2000	2000	2000	2	0	2	Export	764	Thailand	THA	300	Greece	GRC								23	CRUDE RUBBER	1	No Quantity							442504			0
S3	2000	2000	2000	2	0	2	Export	764	Thailand	THA	344	China, Hong Kong SAR	HKG								23	CRUDE RUBBER	1	No Quantity							33632915			0
S3	2000	2000	2000	2	0	2	Export	764	Thailand	THA	348	Hungary	HUN								23	CRUDE RUBBER	1	No Quantity							2644152			0
S3	2000	2000	2000	2	0	2	Export	764	Thailand	THA	352	Iceland	ISL								23	CRUDE RUBBER	1	No Quantity							10527			0
S3	2000	2000	2000	2	0	2	Export	764	Thailand	THA	360	Indonesia	IDN								23	CRUDE RUBBER	1	No Quantity							9133322			0
S3	2000	2000	2000	2	0	2	Export	764	Thailand	THA	364	Iran	IRN								23	CRUDE RUBBER	1	No Quantity							1642890			0
S3	2000	2000	2000	2	0	2	Export	764	Thailand	THA	372	Ireland	IRL								23	CRUDE RUBBER	1	No Quantity							394809			0
S3	2000	2000	2000	2	0	2	Export	764	Thailand	THA	376	Israel	ISR								23	CRUDE RUBBER	1	No Quantity							80426			0
S3	2000	2000	2000	2	0	2	Export	764	Thailand	THA	381	Italy	ITA								23	CRUDE RUBBER	1	No Quantity							32932824			0
S3	2000	2000	2000	2	0	2	Export	764	Thailand	THA	392	Japan	JPN								23	CRUDE RUBBER	1	No Quantity							353814277			0
S3	2000	2000	2000	2	0	2	Export	764	Thailand	THA	400	Jordan	JOR								23	CRUDE RUBBER	1	No Quantity							47261			0
S3	2000	2000	2000	2	0	2	Export	764	Thailand	THA	404	Kenya	KEN								23	CRUDE RUBBER	1	No Quantity							195727			0
S3	2000	2000	2000	2	0	2	Export	764	Thailand	THA	408	Dem. People's Rep. of Korea	PRK								23	CRUDE RUBBER	1	No Quantity							4070132			0
S3	2000	2000	2000	2	0	2	Export	764	Thailand	THA	410	Rep. of Korea	KOR								23	CRUDE RUBBER	1	No Quantity							100537911			0
S3	2000	2000	2000	2	0	2	Export	764	Thailand	THA	418	Lao People's Dem. Rep.	LAO								23	CRUDE RUBBER	1	No Quantity							22329			0
S3	2000	2000	2000	2	0	2	Export	764	Thailand	THA	422	Lebanon	LBN								23	CRUDE RUBBER	1	No Quantity							13818			0
S3	2000	2000	2000	2	0	2	Export	764	Thailand	THA	428	Latvia	LVA								23	CRUDE RUBBER	1	No Quantity							430861			0
S3	2000	2000	2000	2	0	2	Export	764	Thailand	THA	440	Lithuania	LTU								23	CRUDE RUBBER	1	No Quantity							34195			0
S3	2000	2000	2000	2	0	2	Export	764	Thailand	THA	450	Madagascar	MDG								23	CRUDE RUBBER	1	No Quantity							93			0
S3	2000	2000	2000	2	0	2	Export	764	Thailand	THA	458	Malaysia	MYS								23	CRUDE RUBBER	1	No Quantity							174697294			0
S3	2000	2000	2000	2	0	2	Export	764	Thailand	THA	480	Mauritius	MUS								23	CRUDE RUBBER	1	No Quantity							17911			0
S3	2000	2000	2000	2	0	2	Export	764	Thailand	THA	484	Mexico	MEX								23	CRUDE RUBBER	1	No Quantity							4740328			0
S3	2000	2000	2000	2	0	2	Export	764	Thailand	THA	490	Other Asia, nes									23	CRUDE RUBBER	1	No Quantity							28788872			0
S3	2000	2000	2000	2	0	2	Export	764	Thailand	THA	504	Morocco	MAR								23	CRUDE RUBBER	1	No Quantity							33544			0
S3	2000	2000	2000	2	0	2	Export	764	Thailand	THA	524	Nepal	NPL								23	CRUDE RUBBER	1	No Quantity							429971			0
S3	2000	2000	2000	2	0	2	Export	764	Thailand	THA	528	Netherlands	NLD								23	CRUDE RUBBER	1	No Quantity							11537682			0
S3	2000	2000	2000	2	0	2	Export	764	Thailand	THA	530	Neth. Antilles	ANT								23	CRUDE RUBBER	1	No Quantity							47525			0
S3	2000	2000	2000	2	0	2	Export	764	Thailand	THA	540	New Caledonia	NCL								23	CRUDE RUBBER	1	No Quantity							51238			0
S3	2000	2000	2000	2	0	2	Export	764	Thailand	THA	554	New Zealand	NZL								23	CRUDE RUBBER	1	No Quantity							2718043			0
S3	2000	2000	2000	2	0	2	Export	764	Thailand	THA	580	N. Mariana Isds	MNP								23	CRUDE RUBBER	1	No Quantity							23611			0
S3	2000	2000	2000	2	0	2	Export	764	Thailand	THA	581	United States Minor Outlying Islands	UMI								23	CRUDE RUBBER	1	No Quantity							10234			0
S3	2000	2000	2000	2	0	2	Export	764	Thailand	THA	586	Pakistan	PAK								23	CRUDE RUBBER	1	No Quantity							3341340			0
S3	2000	2000	2000	2	0	2	Export	764	Thailand	THA	600	Paraguay	PRY								23	CRUDE RUBBER	1	No Quantity							8486			0
S3	2000	2000	2000	2	0	2	Export	764	Thailand	THA	604	Peru	PER								23	CRUDE RUBBER	1	No Quantity							52369			0
S3	2000	2000	2000	2	0	2	Export	764	Thailand	THA	608	Philippines	PHL								23	CRUDE RUBBER	1	No Quantity							2092004			0
S3	2000	2000	2000	2	0	2	Export	764	Thailand	THA	612	Pitcairn	PCN								23	CRUDE RUBBER	1	No Quantity							54970			0
S3	2000	2000	2000	2	0	2	Export	764	Thailand	THA	616	Poland	POL								23	CRUDE RUBBER	1	No Quantity							4646027			0
S3	2000	2000	2000	2	0	2	Export	764	Thailand	THA	620	Portugal	PRT								23	CRUDE RUBBER	1	No Quantity							700290			0
S3	2000	2000	2000	2	0	2	Export	764	Thailand	THA	642	Romania	ROU								23	CRUDE RUBBER	1	No Quantity							148481			0
S3	2000	2000	2000	2	0	2	Export	764	Thailand	THA	643	Russian Federation	RUS								23	CRUDE RUBBER	1	No Quantity							4551003			0
S3	2000	2000	2000	2	0	2	Export	764	Thailand	THA	682	Saudi Arabia	SAU								23	CRUDE RUBBER	1	No Quantity							133793			0
S3	2000	2000	2000	2	0	2	Export	764	Thailand	THA	694	Sierra Leone	SLE								23	CRUDE RUBBER	1	No Quantity							25298			0
S3	2000	2000	2000	2	0	2	Export	764	Thailand	THA	699	India	IND								23	CRUDE RUBBER	1	No Quantity							11906351			0
S3	2000	2000	2000	2	0	2	Export	764	Thailand	THA	702	Singapore	SGP								23	CRUDE RUBBER	1	No Quantity							44650375			0
S3	2000	2000	2000	2	0	2	Export	764	Thailand	THA	703	Slovakia	SVK								23	CRUDE RUBBER	1	No Quantity							54897			0
S3	2000	2000	2000	2	0	2	Export	764	Thailand	THA	704	Viet Nam	VNM								23	CRUDE RUBBER	1	No Quantity							2696199			0
S3	2000	2000	2000	2	0	2	Export	764	Thailand	THA	705	Slovenia	SVN								23	CRUDE RUBBER	1	No Quantity							285702			0
S3	2000	2000	2000	2	0	2	Export	764	Thailand	THA	710	South Africa	ZAF								23	CRUDE RUBBER	1	No Quantity							2443758			0
S3	2000	2000	2000	2	0	2	Export	764	Thailand	THA	716	Zimbabwe	ZWE								23	CRUDE RUBBER	1	No Quantity							16544			0
S3	2000	2000	2000	2	0	2	Export	764	Thailand	THA	724	Spain	ESP								23	CRUDE RUBBER	1	No Quantity							29746149			0
S3	2000	2000	2000	2	0	2	Export	764	Thailand	THA	740	Suriname	SUR								23	CRUDE RUBBER	1	No Quantity							40291			0
S3	2000	2000	2000	2	0	2	Export	764	Thailand	THA	748	Swaziland	SWZ								23	CRUDE RUBBER	1	No Quantity							50187			0
S3	2000	2000	2000	2	0	2	Export	764	Thailand	THA	752	Sweden	SWE								23	CRUDE RUBBER	1	No Quantity							365804			0
S3	2000	2000	2000	2	0	2	Export	764	Thailand	THA	757	Switzerland	CHE								23	CRUDE RUBBER	1	No Quantity							1046254			0
S3	2000	2000	2000	2	0	2	Export	764	Thailand	THA	760	Syria	SYR								23	CRUDE RUBBER	1	No Quantity							421172			0
S3	2000	2000	2000	2	0	2	Export	764	Thailand	THA	772	Tokelau	TKL								23	CRUDE RUBBER	1	No Quantity							219904			0
S3	2000	2000	2000	2	0	2	Export	764	Thailand	THA	784	United Arab Emirates	ARE								23	CRUDE RUBBER	1	No Quantity							367553			0
S3	2000	2000	2000	2	0	2	Export	764	Thailand	THA	788	Tunisia	TUN								23	CRUDE RUBBER	1	No Quantity							10161			0
S3	2000	2000	2000	2	0	2	Export	764	Thailand	THA	792	Turkey	TUR								23	CRUDE RUBBER	1	No Quantity							23210506			0
S3	2000	2000	2000	2	0	2	Export	764	Thailand	THA	804	Ukraine	UKR								23	CRUDE RUBBER	1	No Quantity							256488			0
S3	2000	2000	2000	2	0	2	Export	764	Thailand	THA	818	Egypt	EGY								23	CRUDE RUBBER	1	No Quantity							4810477			0
S3	2000	2000	2000	2	0	2	Export	764	Thailand	THA	826	United Kingdom	GBR								23	CRUDE RUBBER	1	No Quantity							17104993			0
S3	2000	2000	2000	2	0	2	Export	764	Thailand	THA	834	United Rep. of Tanzania	TZA								23	CRUDE RUBBER	1	No Quantity							185726			0
S3	2000	2000	2000	2	0	2	Export	764	Thailand	THA	842	USA	USA								23	CRUDE RUBBER	1	No Quantity							221422962			0
S3	2000	2000	2000	2	0	2	Export	764	Thailand	THA	858	Uruguay	URY								23	CRUDE RUBBER	1	No Quantity							30844			0
S3	2000	2000	2000	2	0	2	Export	764	Thailand	THA	860	Uzbekistan	UZB								23	CRUDE RUBBER	1	No Quantity							116			0
S3	2000	2000	2000	2	0	2	Export	764	Thailand	THA	862	Venezuela	VEN								23	CRUDE RUBBER	1	No Quantity							1315858			0
S3	2000	2000	2000	2	0	2	Export	764	Thailand	THA	887	Yemen	YEM								23	CRUDE RUBBER	1	No Quantity							732			0
S3	2000	2000	2000	2	0	2	Export	764	Thailand	THA	899	Areas, nes									23	CRUDE RUBBER	1	No Quantity							33567			0
S3	2000	2000	2000	2	0	2	Export	764	Thailand	THA	0	World	WLD								24	CORK AND WOOD	1	No Quantity							160380951			0
S3	2000	2000	2000	2	0	2	Export	764	Thailand	THA	36	Australia	AUS								24	CORK AND WOOD	1	No Quantity							5454141			0
S3	2000	2000	2000	2	0	2	Export	764	Thailand	THA	40	Austria	AUT								24	CORK AND WOOD	1	No Quantity							11600			0
S3	2000	2000	2000	2	0	2	Export	764	Thailand	THA	50	Bangladesh	BGD								24	CORK AND WOOD	1	No Quantity							17841			0
S3	2000	2000	2000	2	0	2	Export	764	Thailand	THA	56	Belgium	BEL								24	CORK AND WOOD	1	No Quantity							1927218			0
S3	2000	2000	2000	2	0	2	Export	764	Thailand	THA	64	Bhutan	BTN								24	CORK AND WOOD	1	No Quantity							2			0
S3	2000	2000	2000	2	0	2	Export	764	Thailand	THA	76	Brazil	BRA								24	CORK AND WOOD	1	No Quantity							873			0
S3	2000	2000	2000	2	0	2	Export	764	Thailand	THA	100	Bulgaria	BGR								24	CORK AND WOOD	1	No Quantity							23527			0
S3	2000	2000	2000	2	0	2	Export	764	Thailand	THA	104	Myanmar	MMR								24	CORK AND WOOD	1	No Quantity							46907			0
S3	2000	2000	2000	2	0	2	Export	764	Thailand	THA	116	Cambodia	KHM								24	CORK AND WOOD	1	No Quantity							26164			0
S3	2000	2000	2000	2	0	2	Export	764	Thailand	THA	124	Canada	CAN								24	CORK AND WOOD	1	No Quantity							1668457			0
S3	2000	2000	2000	2	0	2	Export	764	Thailand	THA	156	China	CHN								24	CORK AND WOOD	1	No Quantity							14269149			0
S3	2000	2000	2000	2	0	2	Export	764	Thailand	THA	191	Croatia	HRV								24	CORK AND WOOD	1	No Quantity							7359			0
S3	2000	2000	2000	2	0	2	Export	764	Thailand	THA	208	Denmark	DNK								24	CORK AND WOOD	1	No Quantity							1365156			0
S3	2000	2000	2000	2	0	2	Export	764	Thailand	THA	246	Finland	FIN								24	CORK AND WOOD	1	No Quantity							1084501			0
S3	2000	2000	2000	2	0	2	Export	764	Thailand	THA	251	France	FRA								24	CORK AND WOOD	1	No Quantity							127441			0
S3	2000	2000	2000	2	0	2	Export	764	Thailand	THA	276	Germany	DEU								24	CORK AND WOOD	1	No Quantity							798011			0
S3	2000	2000	2000	2	0	2	Export	764	Thailand	THA	300	Greece	GRC								24	CORK AND WOOD	1	No Quantity							137187			0
S3	2000	2000	2000	2	0	2	Export	764	Thailand	THA	344	China, Hong Kong SAR	HKG								24	CORK AND WOOD	1	No Quantity							32095813			0
S3	2000	2000	2000	2	0	2	Export	764	Thailand	THA	352	Iceland	ISL								24	CORK AND WOOD	1	No Quantity							131580			0
S3	2000	2000	2000	2	0	2	Export	764	Thailand	THA	360	Indonesia	IDN								24	CORK AND WOOD	1	No Quantity							298			0
S3	2000	2000	2000	2	0	2	Export	764	Thailand	THA	364	Iran	IRN								24	CORK AND WOOD	1	No Quantity							23248			0
S3	2000	2000	2000	2	0	2	Export	764	Thailand	THA	372	Ireland	IRL								24	CORK AND WOOD	1	No Quantity							1868644			0
S3	2000	2000	2000	2	0	2	Export	764	Thailand	THA	376	Israel	ISR								24	CORK AND WOOD	1	No Quantity							16635			0
S3	2000	2000	2000	2	0	2	Export	764	Thailand	THA	381	Italy	ITA								24	CORK AND WOOD	1	No Quantity							3037681			0
S3	2000	2000	2000	2	0	2	Export	764	Thailand	THA	392	Japan	JPN								24	CORK AND WOOD	1	No Quantity							53669473			0
S3	2000	2000	2000	2	0	2	Export	764	Thailand	THA	408	Dem. People's Rep. of Korea	PRK								24	CORK AND WOOD	1	No Quantity							34244			0
S3	2000	2000	2000	2	0	2	Export	764	Thailand	THA	410	Rep. of Korea	KOR								24	CORK AND WOOD	1	No Quantity							337955			0
S3	2000	2000	2000	2	0	2	Export	764	Thailand	THA	414	Kuwait	KWT								24	CORK AND WOOD	1	No Quantity							38060			0
S3	2000	2000	2000	2	0	2	Export	764	Thailand	THA	418	Lao People's Dem. Rep.	LAO								24	CORK AND WOOD	1	No Quantity							68435			0
S3	2000	2000	2000	2	0	2	Export	764	Thailand	THA	442	Luxembourg	LUX								24	CORK AND WOOD	1	No Quantity							22479			0
S3	2000	2000	2000	2	0	2	Export	764	Thailand	THA	458	Malaysia	MYS								24	CORK AND WOOD	1	No Quantity							2402044			0
S3	2000	2000	2000	2	0	2	Export	764	Thailand	THA	462	Maldives	MDV								24	CORK AND WOOD	1	No Quantity							738			0
S3	2000	2000	2000	2	0	2	Export	764	Thailand	THA	490	Other Asia, nes									24	CORK AND WOOD	1	No Quantity							5551052			0
S3	2000	2000	2000	2	0	2	Export	764	Thailand	THA	528	Netherlands	NLD								24	CORK AND WOOD	1	No Quantity							3496562			0
S3	2000	2000	2000	2	0	2	Export	764	Thailand	THA	554	New Zealand	NZL								24	CORK AND WOOD	1	No Quantity							930			0
S3	2000	2000	2000	2	0	2	Export	764	Thailand	THA	562	Niger	NER								24	CORK AND WOOD	1	No Quantity							14236			0
S3	2000	2000	2000	2	0	2	Export	764	Thailand	THA	579	Norway	NOR								24	CORK AND WOOD	1	No Quantity							1229638			0
S3	2000	2000	2000	2	0	2	Export	764	Thailand	THA	586	Pakistan	PAK								24	CORK AND WOOD	1	No Quantity							101793			0
S3	2000	2000	2000	2	0	2	Export	764	Thailand	THA	608	Philippines	PHL								24	CORK AND WOOD	1	No Quantity							32493			0
S3	2000	2000	2000	2	0	2	Export	764	Thailand	THA	620	Portugal	PRT								24	CORK AND WOOD	1	No Quantity							2011595			0
S3	2000	2000	2000	2	0	2	Export	764	Thailand	THA	670	Saint Vincent and the Grenadines	VCT								24	CORK AND WOOD	1	No Quantity							30746			0
S3	2000	2000	2000	2	0	2	Export	764	Thailand	THA	682	Saudi Arabia	SAU								24	CORK AND WOOD	1	No Quantity							2259			0
S3	2000	2000	2000	2	0	2	Export	764	Thailand	THA	702	Singapore	SGP								24	CORK AND WOOD	1	No Quantity							129153			0
S3	2000	2000	2000	2	0	2	Export	764	Thailand	THA	704	Viet Nam	VNM								24	CORK AND WOOD	1	No Quantity							5364665			0
S3	2000	2000	2000	2	0	2	Export	764	Thailand	THA	705	Slovenia	SVN								24	CORK AND WOOD	1	No Quantity							57949			0
S3	2000	2000	2000	2	0	2	Export	764	Thailand	THA	724	Spain	ESP								24	CORK AND WOOD	1	No Quantity							3397590			0
S3	2000	2000	2000	2	0	2	Export	764	Thailand	THA	748	Swaziland	SWZ								24	CORK AND WOOD	1	No Quantity							85340			0
S3	2000	2000	2000	2	0	2	Export	764	Thailand	THA	752	Sweden	SWE								24	CORK AND WOOD	1	No Quantity							811079			0
S3	2000	2000	2000	2	0	2	Export	764	Thailand	THA	757	Switzerland	CHE								24	CORK AND WOOD	1	No Quantity							315190			0
S3	2000	2000	2000	2	0	2	Export	764	Thailand	THA	784	United Arab Emirates	ARE								24	CORK AND WOOD	1	No Quantity							27309			0
S3	2000	2000	2000	2	0	2	Export	764	Thailand	THA	792	Turkey	TUR								24	CORK AND WOOD	1	No Quantity							313912			0
S3	2000	2000	2000	2	0	2	Export	764	Thailand	THA	826	United Kingdom	GBR								24	CORK AND WOOD	1	No Quantity							2737664			0
S3	2000	2000	2000	2	0	2	Export	764	Thailand	THA	834	United Rep. of Tanzania	TZA								24	CORK AND WOOD	1	No Quantity							957			0
S3	2000	2000	2000	2	0	2	Export	764	Thailand	THA	842	USA	USA								24	CORK AND WOOD	1	No Quantity							13861069			0
S3	2000	2000	2000	2	0	2	Export	764	Thailand	THA	862	Venezuela	VEN								24	CORK AND WOOD	1	No Quantity							48963			0
S3	2000	2000	2000	2	0	2	Export	764	Thailand	THA	887	Yemen	YEM								24	CORK AND WOOD	1	No Quantity							4095			0
S3	2000	2000	2000	2	0	2	Export	764	Thailand	THA	899	Areas, nes									24	CORK AND WOOD	1	No Quantity							41850			0
S3	2000	2000	2000	2	0	2	Export	768	Togo	TGO	0	World	WLD								24	CORK AND WOOD	1	No Quantity							1429484			0
S3	2000	2000	2000	2	0	2	Export	768	Togo	TGO	156	China	CHN								24	CORK AND WOOD	1	No Quantity							15691			0
S3	2000	2000	2000	2	0	2	Export	768	Togo	TGO	178	Congo	COG								24	CORK AND WOOD	1	No Quantity							1191			0
S3	2000	2000	2000	2	0	2	Export	768	Togo	TGO	251	France	FRA								24	CORK AND WOOD	1	No Quantity							2444			0
S3	2000	2000	2000	2	0	2	Export	768	Togo	TGO	381	Italy	ITA								24	CORK AND WOOD	1	No Quantity							184948			0
S3	2000	2000	2000	2	0	2	Export	768	Togo	TGO	384	Côte d'Ivoire	CIV								24	CORK AND WOOD	1	No Quantity							14013			0
S3	2000	2000	2000	2	0	2	Export	768	Togo	TGO	699	India	IND								24	CORK AND WOOD	1	No Quantity							819781			0
S3	2000	2000	2000	2	0	2	Export	768	Togo	TGO	702	Singapore	SGP								24	CORK AND WOOD	1	No Quantity							124060			0
S3	2000	2000	2000	2	0	2	Export	768	Togo	TGO	724	Spain	ESP								24	CORK AND WOOD	1	No Quantity							10260			0
S3	2000	2000	2000	2	0	2	Export	768	Togo	TGO	784	United Arab Emirates	ARE								24	CORK AND WOOD	1	No Quantity							124343			0
S3	2000	2000	2000	2	0	2	Export	768	Togo	TGO	826	United Kingdom	GBR								24	CORK AND WOOD	1	No Quantity							132753			0
S3	2000	2000	2000	2	0	2	Export	764	Thailand	THA	0	World	WLD								25	PULP AND WASTE PAPER	1	No Quantity							170202579			0
S3	2000	2000	2000	2	0	2	Export	764	Thailand	THA	36	Australia	AUS								25	PULP AND WASTE PAPER	1	No Quantity							21363257			0
S3	2000	2000	2000	2	0	2	Export	764	Thailand	THA	50	Bangladesh	BGD								25	PULP AND WASTE PAPER	1	No Quantity							558544			0
S3	2000	2000	2000	2	0	2	Export	764	Thailand	THA	104	Myanmar	MMR								25	PULP AND WASTE PAPER	1	No Quantity							496			0
S3	2000	2000	2000	2	0	2	Export	764	Thailand	THA	116	Cambodia	KHM								25	PULP AND WASTE PAPER	1	No Quantity							15310			0
S3	2000	2000	2000	2	0	2	Export	764	Thailand	THA	156	China	CHN								25	PULP AND WASTE PAPER	1	No Quantity							48601899			0
S3	2000	2000	2000	2	0	2	Export	764	Thailand	THA	251	France	FRA								25	PULP AND WASTE PAPER	1	No Quantity							9005840			0
S3	2000	2000	2000	2	0	2	Export	764	Thailand	THA	276	Germany	DEU								25	PULP AND WASTE PAPER	1	No Quantity							7378679			0
S3	2000	2000	2000	2	0	2	Export	764	Thailand	THA	344	China, Hong Kong SAR	HKG								25	PULP AND WASTE PAPER	1	No Quantity							712			0
S3	2000	2000	2000	2	0	2	Export	764	Thailand	THA	360	Indonesia	IDN								25	PULP AND WASTE PAPER	1	No Quantity							13932321			0
S3	2000	2000	2000	2	0	2	Export	764	Thailand	THA	381	Italy	ITA								25	PULP AND WASTE PAPER	1	No Quantity							24117235			0
S3	2000	2000	2000	2	0	2	Export	764	Thailand	THA	392	Japan	JPN								25	PULP AND WASTE PAPER	1	No Quantity							2886343			0
S3	2000	2000	2000	2	0	2	Export	764	Thailand	THA	400	Jordan	JOR								25	PULP AND WASTE PAPER	1	No Quantity							1289210			0
S3	2000	2000	2000	2	0	2	Export	764	Thailand	THA	404	Kenya	KEN								25	PULP AND WASTE PAPER	1	No Quantity							347540			0
S3	2000	2000	2000	2	0	2	Export	764	Thailand	THA	408	Dem. People's Rep. of Korea	PRK								25	PULP AND WASTE PAPER	1	No Quantity							773822			0
S3	2000	2000	2000	2	0	2	Export	764	Thailand	THA	410	Rep. of Korea	KOR								25	PULP AND WASTE PAPER	1	No Quantity							23873191			0
S3	2000	2000	2000	2	0	2	Export	764	Thailand	THA	414	Kuwait	KWT								25	PULP AND WASTE PAPER	1	No Quantity							902553			0
S3	2000	2000	2000	2	0	2	Export	764	Thailand	THA	418	Lao People's Dem. Rep.	LAO								25	PULP AND WASTE PAPER	1	No Quantity							865			0
S3	2000	2000	2000	2	0	2	Export	764	Thailand	THA	458	Malaysia	MYS								25	PULP AND WASTE PAPER	1	No Quantity							802145			0
S3	2000	2000	2000	2	0	2	Export	764	Thailand	THA	462	Maldives	MDV								25	PULP AND WASTE PAPER	1	No Quantity							4			0
S3	2000	2000	2000	2	0	2	Export	764	Thailand	THA	490	Other Asia, nes									25	PULP AND WASTE PAPER	1	No Quantity							3033707			0
S3	2000	2000	2000	2	0	2	Export	764	Thailand	THA	528	Netherlands	NLD								25	PULP AND WASTE PAPER	1	No Quantity							4558953			0
S3	2000	2000	2000	2	0	2	Export	764	Thailand	THA	554	New Zealand	NZL								25	PULP AND WASTE PAPER	1	No Quantity							485			0
S3	2000	2000	2000	2	0	2	Export	764	Thailand	THA	608	Philippines	PHL								25	PULP AND WASTE PAPER	1	No Quantity							731865			0
S3	2000	2000	2000	2	0	2	Export	764	Thailand	THA	682	Saudi Arabia	SAU								25	PULP AND WASTE PAPER	1	No Quantity							67796			0
S3	2000	2000	2000	2	0	2	Export	764	Thailand	THA	699	India	IND								25	PULP AND WASTE PAPER	1	No Quantity							1612825			0
S3	2000	2000	2000	2	0	2	Export	764	Thailand	THA	702	Singapore	SGP								25	PULP AND WASTE PAPER	1	No Quantity							1356712			0
S3	2000	2000	2000	2	0	2	Export	764	Thailand	THA	704	Viet Nam	VNM								25	PULP AND WASTE PAPER	1	No Quantity							668107			0
S3	2000	2000	2000	2	0	2	Export	764	Thailand	THA	752	Sweden	SWE								25	PULP AND WASTE PAPER	1	No Quantity							118131			0
S3	2000	2000	2000	2	0	2	Export	764	Thailand	THA	757	Switzerland	CHE								25	PULP AND WASTE PAPER	1	No Quantity							2089			0
S3	2000	2000	2000	2	0	2	Export	764	Thailand	THA	784	United Arab Emirates	ARE								25	PULP AND WASTE PAPER	1	No Quantity							1470248			0
S3	2000	2000	2000	2	0	2	Export	764	Thailand	THA	826	United Kingdom	GBR								25	PULP AND WASTE PAPER	1	No Quantity							50979			0
S3	2000	2000	2000	2	0	2	Export	764	Thailand	THA	842	USA	USA								25	PULP AND WASTE PAPER	1	No Quantity							680715			0
S3	2000	2000	2000	2	0	2	Export	764	Thailand	THA	0	World	WLD								26	TEXTILE FIBRES	1	No Quantity							267197187			0
S3	2000	2000	2000	2	0	2	Export	764	Thailand	THA	32	Argentina	ARG								26	TEXTILE FIBRES	1	No Quantity							37887			0
S3	2000	2000	2000	2	0	2	Export	764	Thailand	THA	36	Australia	AUS								26	TEXTILE FIBRES	1	No Quantity							2160296			0
S3	2000	2000	2000	2	0	2	Export	764	Thailand	THA	50	Bangladesh	BGD								26	TEXTILE FIBRES	1	No Quantity							7512113			0
S3	2000	2000	2000	2	0	2	Export	764	Thailand	THA	56	Belgium	BEL								26	TEXTILE FIBRES	1	No Quantity							716510			0
S3	2000	2000	2000	2	0	2	Export	764	Thailand	THA	76	Brazil	BRA								26	TEXTILE FIBRES	1	No Quantity							663489			0
S3	2000	2000	2000	2	0	2	Export	764	Thailand	THA	96	Brunei Darussalam	BRN								26	TEXTILE FIBRES	1	No Quantity							1100			0
S3	2000	2000	2000	2	0	2	Export	764	Thailand	THA	100	Bulgaria	BGR								26	TEXTILE FIBRES	1	No Quantity							64559			0
S3	2000	2000	2000	2	0	2	Export	764	Thailand	THA	104	Myanmar	MMR								26	TEXTILE FIBRES	1	No Quantity							1171011			0
S3	2000	2000	2000	2	0	2	Export	764	Thailand	THA	108	Burundi	BDI								26	TEXTILE FIBRES	1	No Quantity							17			0
S3	2000	2000	2000	2	0	2	Export	764	Thailand	THA	116	Cambodia	KHM								26	TEXTILE FIBRES	1	No Quantity							6996			0
S3	2000	2000	2000	2	0	2	Export	764	Thailand	THA	120	Cameroon	CMR								26	TEXTILE FIBRES	1	No Quantity							161			0
S3	2000	2000	2000	2	0	2	Export	764	Thailand	THA	124	Canada	CAN								26	TEXTILE FIBRES	1	No Quantity							2169421			0
S3	2000	2000	2000	2	0	2	Export	764	Thailand	THA	144	Sri Lanka	LKA								26	TEXTILE FIBRES	1	No Quantity							618541			0
S3	2000	2000	2000	2	0	2	Export	764	Thailand	THA	156	China	CHN								26	TEXTILE FIBRES	1	No Quantity							44987285			0
S3	2000	2000	2000	2	0	2	Export	764	Thailand	THA	170	Colombia	COL								26	TEXTILE FIBRES	1	No Quantity							285111			0
S3	2000	2000	2000	2	0	2	Export	764	Thailand	THA	178	Congo	COG								26	TEXTILE FIBRES	1	No Quantity							15			0
S3	2000	2000	2000	2	0	2	Export	764	Thailand	THA	196	Cyprus	CYP								26	TEXTILE FIBRES	1	No Quantity							213028			0
S3	2000	2000	2000	2	0	2	Export	764	Thailand	THA	203	Czechia	CZE								26	TEXTILE FIBRES	1	No Quantity							6908			0
S3	2000	2000	2000	2	0	2	Export	764	Thailand	THA	204	Benin	BEN								26	TEXTILE FIBRES	1	No Quantity							60			0
S3	2000	2000	2000	2	0	2	Export	764	Thailand	THA	208	Denmark	DNK								26	TEXTILE FIBRES	1	No Quantity							44537			0
S3	2000	2000	2000	2	0	2	Export	764	Thailand	THA	222	El Salvador	SLV								26	TEXTILE FIBRES	1	No Quantity							457462			0
S3	2000	2000	2000	2	0	2	Export	764	Thailand	THA	232	Eritrea	ERI								26	TEXTILE FIBRES	1	No Quantity							169906			0
S3	2000	2000	2000	2	0	2	Export	764	Thailand	THA	233	Estonia	EST								26	TEXTILE FIBRES	1	No Quantity							492556			0
S3	2000	2000	2000	2	0	2	Export	764	Thailand	THA	246	Finland	FIN								26	TEXTILE FIBRES	1	No Quantity							33901			0
S3	2000	2000	2000	2	0	2	Export	764	Thailand	THA	251	France	FRA								26	TEXTILE FIBRES	1	No Quantity							465384			0
S3	2000	2000	2000	2	0	2	Export	764	Thailand	THA	276	Germany	DEU								26	TEXTILE FIBRES	1	No Quantity							1448637			0
S3	2000	2000	2000	2	0	2	Export	764	Thailand	THA	288	Ghana	GHA								26	TEXTILE FIBRES	1	No Quantity							76			0
S3	2000	2000	2000	2	0	2	Export	764	Thailand	THA	300	Greece	GRC								26	TEXTILE FIBRES	1	No Quantity							11034			0
S3	2000	2000	2000	2	0	2	Export	764	Thailand	THA	344	China, Hong Kong SAR	HKG								26	TEXTILE FIBRES	1	No Quantity							45417948			0
S3	2000	2000	2000	2	0	2	Export	764	Thailand	THA	348	Hungary	HUN								26	TEXTILE FIBRES	1	No Quantity							4			0
S3	2000	2000	2000	2	0	2	Export	764	Thailand	THA	352	Iceland	ISL								26	TEXTILE FIBRES	1	No Quantity							45596			0
S3	2000	2000	2000	2	0	2	Export	764	Thailand	THA	360	Indonesia	IDN								26	TEXTILE FIBRES	1	No Quantity							43296255			0
S3	2000	2000	2000	2	0	2	Export	764	Thailand	THA	364	Iran	IRN								26	TEXTILE FIBRES	1	No Quantity							5539796			0
S3	2000	2000	2000	2	0	2	Export	764	Thailand	THA	372	Ireland	IRL								26	TEXTILE FIBRES	1	No Quantity							26775			0
S3	2000	2000	2000	2	0	2	Export	764	Thailand	THA	376	Israel	ISR								26	TEXTILE FIBRES	1	No Quantity							579542			0
S3	2000	2000	2000	2	0	2	Export	764	Thailand	THA	381	Italy	ITA								26	TEXTILE FIBRES	1	No Quantity							414781			0
S3	2000	2000	2000	2	0	2	Export	764	Thailand	THA	388	Jamaica	JAM								26	TEXTILE FIBRES	1	No Quantity							8289			0
S3	2000	2000	2000	2	0	2	Export	764	Thailand	THA	392	Japan	JPN								26	TEXTILE FIBRES	1	No Quantity							14136842			0
S3	2000	2000	2000	2	0	2	Export	764	Thailand	THA	400	Jordan	JOR								26	TEXTILE FIBRES	1	No Quantity							43148			0
S3	2000	2000	2000	2	0	2	Export	764	Thailand	THA	404	Kenya	KEN								26	TEXTILE FIBRES	1	No Quantity							256746			0
S3	2000	2000	2000	2	0	2	Export	764	Thailand	THA	408	Dem. People's Rep. of Korea	PRK								26	TEXTILE FIBRES	1	No Quantity							1259215			0
S3	2000	2000	2000	2	0	2	Export	764	Thailand	THA	410	Rep. of Korea	KOR								26	TEXTILE FIBRES	1	No Quantity							1163915			0
S3	2000	2000	2000	2	0	2	Export	764	Thailand	THA	414	Kuwait	KWT								26	TEXTILE FIBRES	1	No Quantity							225			0
S3	2000	2000	2000	2	0	2	Export	764	Thailand	THA	418	Lao People's Dem. Rep.	LAO								26	TEXTILE FIBRES	1	No Quantity							317818			0
S3	2000	2000	2000	2	0	2	Export	764	Thailand	THA	422	Lebanon	LBN								26	TEXTILE FIBRES	1	No Quantity							850			0
S3	2000	2000	2000	2	0	2	Export	764	Thailand	THA	446	China, Macao SAR	MAC								26	TEXTILE FIBRES	1	No Quantity							1441			0
S3	2000	2000	2000	2	0	2	Export	764	Thailand	THA	458	Malaysia	MYS								26	TEXTILE FIBRES	1	No Quantity							7166792			0
S3	2000	2000	2000	2	0	2	Export	764	Thailand	THA	462	Maldives	MDV								26	TEXTILE FIBRES	1	No Quantity							871			0
S3	2000	2000	2000	2	0	2	Export	764	Thailand	THA	480	Mauritius	MUS								26	TEXTILE FIBRES	1	No Quantity							710			0
S3	2000	2000	2000	2	0	2	Export	764	Thailand	THA	484	Mexico	MEX								26	TEXTILE FIBRES	1	No Quantity							3159272			0
S3	2000	2000	2000	2	0	2	Export	764	Thailand	THA	490	Other Asia, nes									26	TEXTILE FIBRES	1	No Quantity							2270106			0
S3	2000	2000	2000	2	0	2	Export	764	Thailand	THA	504	Morocco	MAR								26	TEXTILE FIBRES	1	No Quantity							389291			0
S3	2000	2000	2000	2	0	2	Export	764	Thailand	THA	524	Nepal	NPL								26	TEXTILE FIBRES	1	No Quantity							12014806			0
S3	2000	2000	2000	2	0	2	Export	764	Thailand	THA	528	Netherlands	NLD								26	TEXTILE FIBRES	1	No Quantity							479992			0
S3	2000	2000	2000	2	0	2	Export	764	Thailand	THA	530	Neth. Antilles	ANT								26	TEXTILE FIBRES	1	No Quantity							702			0
S3	2000	2000	2000	2	0	2	Export	764	Thailand	THA	540	New Caledonia	NCL								26	TEXTILE FIBRES	1	No Quantity							27			0
S3	2000	2000	2000	2	0	2	Export	764	Thailand	THA	554	New Zealand	NZL								26	TEXTILE FIBRES	1	No Quantity							90472			0
S3	2000	2000	2000	2	0	2	Export	764	Thailand	THA	566	Nigeria	NGA								26	TEXTILE FIBRES	1	No Quantity							437327			0
S3	2000	2000	2000	2	0	2	Export	764	Thailand	THA	579	Norway	NOR								26	TEXTILE FIBRES	1	No Quantity							11187			0
S3	2000	2000	2000	2	0	2	Export	764	Thailand	THA	586	Pakistan	PAK								26	TEXTILE FIBRES	1	No Quantity							11011428			0
S3	2000	2000	2000	2	0	2	Export	764	Thailand	THA	591	Panama	PAN								26	TEXTILE FIBRES	1	No Quantity							168450			0
S3	2000	2000	2000	2	0	2	Export	764	Thailand	THA	608	Philippines	PHL								26	TEXTILE FIBRES	1	No Quantity							12659919			0
S3	2000	2000	2000	2	0	2	Export	764	Thailand	THA	616	Poland	POL								26	TEXTILE FIBRES	1	No Quantity							69046			0
S3	2000	2000	2000	2	0	2	Export	764	Thailand	THA	620	Portugal	PRT								26	TEXTILE FIBRES	1	No Quantity							18514			0
S3	2000	2000	2000	2	0	2	Export	764	Thailand	THA	624	Guinea-Bissau	GNB								26	TEXTILE FIBRES	1	No Quantity							65			0
S3	2000	2000	2000	2	0	2	Export	764	Thailand	THA	643	Russian Federation	RUS								26	TEXTILE FIBRES	1	No Quantity							54895			0
S3	2000	2000	2000	2	0	2	Export	764	Thailand	THA	682	Saudi Arabia	SAU								26	TEXTILE FIBRES	1	No Quantity							44245			0
S3	2000	2000	2000	2	0	2	Export	764	Thailand	THA	686	Senegal	SEN								26	TEXTILE FIBRES	1	No Quantity							47341			0
S3	2000	2000	2000	2	0	2	Export	764	Thailand	THA	699	India	IND								26	TEXTILE FIBRES	1	No Quantity							12356865			0
S3	2000	2000	2000	2	0	2	Export	764	Thailand	THA	702	Singapore	SGP								26	TEXTILE FIBRES	1	No Quantity							170859			0
S3	2000	2000	2000	2	0	2	Export	764	Thailand	THA	704	Viet Nam	VNM								26	TEXTILE FIBRES	1	No Quantity							2086201			0
S3	2000	2000	2000	2	0	2	Export	764	Thailand	THA	705	Slovenia	SVN								26	TEXTILE FIBRES	1	No Quantity							423			0
S3	2000	2000	2000	2	0	2	Export	764	Thailand	THA	710	South Africa	ZAF								26	TEXTILE FIBRES	1	No Quantity							1411610			0
S3	2000	2000	2000	2	0	2	Export	764	Thailand	THA	724	Spain	ESP								26	TEXTILE FIBRES	1	No Quantity							700722			0
S3	2000	2000	2000	2	0	2	Export	764	Thailand	THA	736	Fmr Sudan	SDN								26	TEXTILE FIBRES	1	No Quantity							28100			0
S3	2000	2000	2000	2	0	2	Export	764	Thailand	THA	752	Sweden	SWE								26	TEXTILE FIBRES	1	No Quantity							478			0
S3	2000	2000	2000	2	0	2	Export	764	Thailand	THA	757	Switzerland	CHE								26	TEXTILE FIBRES	1	No Quantity							90180			0
S3	2000	2000	2000	2	0	2	Export	764	Thailand	THA	760	Syria	SYR								26	TEXTILE FIBRES	1	No Quantity							8974			0
S3	2000	2000	2000	2	0	2	Export	764	Thailand	THA	784	United Arab Emirates	ARE								26	TEXTILE FIBRES	1	No Quantity							388159			0
S3	2000	2000	2000	2	0	2	Export	764	Thailand	THA	788	Tunisia	TUN								26	TEXTILE FIBRES	1	No Quantity							19431			0
S3	2000	2000	2000	2	0	2	Export	764	Thailand	THA	792	Turkey	TUR								26	TEXTILE FIBRES	1	No Quantity							15278216			0
S3	2000	2000	2000	2	0	2	Export	764	Thailand	THA	800	Uganda	UGA								26	TEXTILE FIBRES	1	No Quantity							264			0
S3	2000	2000	2000	2	0	2	Export	764	Thailand	THA	818	Egypt	EGY								26	TEXTILE FIBRES	1	No Quantity							526407			0
S3	2000	2000	2000	2	0	2	Export	764	Thailand	THA	826	United Kingdom	GBR								26	TEXTILE FIBRES	1	No Quantity							866721			0
S3	2000	2000	2000	2	0	2	Export	764	Thailand	THA	834	United Rep. of Tanzania	TZA								26	TEXTILE FIBRES	1	No Quantity							15			0
S3	2000	2000	2000	2	0	2	Export	764	Thailand	THA	842	USA	USA								26	TEXTILE FIBRES	1	No Quantity							6810237			0
S3	2000	2000	2000	2	0	2	Export	764	Thailand	THA	862	Venezuela	VEN								26	TEXTILE FIBRES	1	No Quantity							110166			0
S3	2000	2000	2000	2	0	2	Export	764	Thailand	THA	894	Zambia	ZMB								26	TEXTILE FIBRES	1	No Quantity							117			0
S3	2000	2000	2000	2	0	2	Export	768	Togo	TGO	0	World	WLD								26	TEXTILE FIBRES	1	No Quantity							42217001			0
S3	2000	2000	2000	2	0	2	Export	768	Togo	TGO	50	Bangladesh	BGD								26	TEXTILE FIBRES	1	No Quantity							1503896			0
S3	2000	2000	2000	2	0	2	Export	768	Togo	TGO	56	Belgium	BEL								26	TEXTILE FIBRES	1	No Quantity							157618			0
S3	2000	2000	2000	2	0	2	Export	768	Togo	TGO	76	Brazil	BRA								26	TEXTILE FIBRES	1	No Quantity							5978505			0
S3	2000	2000	2000	2	0	2	Export	768	Togo	TGO	156	China	CHN								26	TEXTILE FIBRES	1	No Quantity							238360			0
S3	2000	2000	2000	2	0	2	Export	768	Togo	TGO	170	Colombia	COL								26	TEXTILE FIBRES	1	No Quantity							3385509			0
S3	2000	2000	2000	2	0	2	Export	768	Togo	TGO	178	Congo	COG								26	TEXTILE FIBRES	1	No Quantity							7153			0
S3	2000	2000	2000	2	0	2	Export	768	Togo	TGO	204	Benin	BEN								26	TEXTILE FIBRES	1	No Quantity							6215			0
S3	2000	2000	2000	2	0	2	Export	768	Togo	TGO	251	France	FRA								26	TEXTILE FIBRES	1	No Quantity							332865			0
S3	2000	2000	2000	2	0	2	Export	768	Togo	TGO	276	Germany	DEU								26	TEXTILE FIBRES	1	No Quantity							407587			0
S3	2000	2000	2000	2	0	2	Export	768	Togo	TGO	288	Ghana	GHA								26	TEXTILE FIBRES	1	No Quantity							322872			0
S3	2000	2000	2000	2	0	2	Export	768	Togo	TGO	320	Guatemala	GTM								26	TEXTILE FIBRES	1	No Quantity							207694			0
S3	2000	2000	2000	2	0	2	Export	768	Togo	TGO	360	Indonesia	IDN								26	TEXTILE FIBRES	1	No Quantity							5519250			0
S3	2000	2000	2000	2	0	2	Export	768	Togo	TGO	381	Italy	ITA								26	TEXTILE FIBRES	1	No Quantity							1636615			0
S3	2000	2000	2000	2	0	2	Export	768	Togo	TGO	384	Côte d'Ivoire	CIV								26	TEXTILE FIBRES	1	No Quantity							11000			0
S3	2000	2000	2000	2	0	2	Export	768	Togo	TGO	392	Japan	JPN								26	TEXTILE FIBRES	1	No Quantity							17572			0
S3	2000	2000	2000	2	0	2	Export	768	Togo	TGO	450	Madagascar	MDG								26	TEXTILE FIBRES	1	No Quantity							1121			0
S3	2000	2000	2000	2	0	2	Export	768	Togo	TGO	458	Malaysia	MYS								26	TEXTILE FIBRES	1	No Quantity							876512			0
S3	2000	2000	2000	2	0	2	Export	768	Togo	TGO	490	Other Asia, nes									26	TEXTILE FIBRES	1	No Quantity							7001334			0
S3	2000	2000	2000	2	0	2	Export	768	Togo	TGO	504	Morocco	MAR								26	TEXTILE FIBRES	1	No Quantity							1590908			0
S3	2000	2000	2000	2	0	2	Export	768	Togo	TGO	528	Netherlands	NLD								26	TEXTILE FIBRES	1	No Quantity							190997			0
S3	2000	2000	2000	2	0	2	Export	768	Togo	TGO	566	Nigeria	NGA								26	TEXTILE FIBRES	1	No Quantity							1449435			0
S3	2000	2000	2000	2	0	2	Export	768	Togo	TGO	586	Pakistan	PAK								26	TEXTILE FIBRES	1	No Quantity							170257			0
S3	2000	2000	2000	2	0	2	Export	768	Togo	TGO	591	Panama	PAN								26	TEXTILE FIBRES	1	No Quantity							33596			0
S3	2000	2000	2000	2	0	2	Export	768	Togo	TGO	620	Portugal	PRT								26	TEXTILE FIBRES	1	No Quantity							557309			0
S3	2000	2000	2000	2	0	2	Export	768	Togo	TGO	699	India	IND								26	TEXTILE FIBRES	1	No Quantity							6864077			0
S3	2000	2000	2000	2	0	2	Export	768	Togo	TGO	704	Viet Nam	VNM								26	TEXTILE FIBRES	1	No Quantity							261917			0
S3	2000	2000	2000	2	0	2	Export	768	Togo	TGO	724	Spain	ESP								26	TEXTILE FIBRES	1	No Quantity							172023			0
S3	2000	2000	2000	2	0	2	Export	768	Togo	TGO	757	Switzerland	CHE								26	TEXTILE FIBRES	1	No Quantity							35086			0
S3	2000	2000	2000	2	0	2	Export	768	Togo	TGO	764	Thailand	THA								26	TEXTILE FIBRES	1	No Quantity							1423361			0
S3	2000	2000	2000	2	0	2	Export	768	Togo	TGO	792	Turkey	TUR								26	TEXTILE FIBRES	1	No Quantity							1489779			0
S3	2000	2000	2000	2	0	2	Export	768	Togo	TGO	826	United Kingdom	GBR								26	TEXTILE FIBRES	1	No Quantity							843			0
S3	2000	2000	2000	2	0	2	Export	768	Togo	TGO	838	Free Zones									26	TEXTILE FIBRES	1	No Quantity							173127			0
S3	2000	2000	2000	2	0	2	Export	768	Togo	TGO	842	USA	USA								26	TEXTILE FIBRES	1	No Quantity							89611			0
S3	2000	2000	2000	2	0	2	Export	768	Togo	TGO	854	Burkina Faso	BFA								26	TEXTILE FIBRES	1	No Quantity							7148			0
S3	2000	2000	2000	2	0	2	Export	768	Togo	TGO	899	Areas, nes									26	TEXTILE FIBRES	1	No Quantity							95849			0
S3	2000	2000	2000	2	0	2	Export	764	Thailand	THA	0	World	WLD								27	CRUDE FERTILIZER,MINERAL	1	No Quantity							293341344			0
S3	2000	2000	2000	2	0	2	Export	764	Thailand	THA	32	Argentina	ARG								27	CRUDE FERTILIZER,MINERAL	1	No Quantity							398			0
S3	2000	2000	2000	2	0	2	Export	764	Thailand	THA	36	Australia	AUS								27	CRUDE FERTILIZER,MINERAL	1	No Quantity							1076620			0
S3	2000	2000	2000	2	0	2	Export	764	Thailand	THA	48	Bahrain	BHR								27	CRUDE FERTILIZER,MINERAL	1	No Quantity							891			0
S3	2000	2000	2000	2	0	2	Export	764	Thailand	THA	50	Bangladesh	BGD								27	CRUDE FERTILIZER,MINERAL	1	No Quantity							1742754			0
S3	2000	2000	2000	2	0	2	Export	764	Thailand	THA	56	Belgium	BEL								27	CRUDE FERTILIZER,MINERAL	1	No Quantity							33812418			0
S3	2000	2000	2000	2	0	2	Export	764	Thailand	THA	96	Brunei Darussalam	BRN								27	CRUDE FERTILIZER,MINERAL	1	No Quantity							431860			0
S3	2000	2000	2000	2	0	2	Export	764	Thailand	THA	104	Myanmar	MMR								27	CRUDE FERTILIZER,MINERAL	1	No Quantity							439760			0
S3	2000	2000	2000	2	0	2	Export	764	Thailand	THA	116	Cambodia	KHM								27	CRUDE FERTILIZER,MINERAL	1	No Quantity							292219			0
S3	2000	2000	2000	2	0	2	Export	764	Thailand	THA	124	Canada	CAN								27	CRUDE FERTILIZER,MINERAL	1	No Quantity							435672			0
S3	2000	2000	2000	2	0	2	Export	764	Thailand	THA	144	Sri Lanka	LKA								27	CRUDE FERTILIZER,MINERAL	1	No Quantity							1029742			0
S3	2000	2000	2000	2	0	2	Export	764	Thailand	THA	156	China	CHN								27	CRUDE FERTILIZER,MINERAL	1	No Quantity							6792785			0
S3	2000	2000	2000	2	0	2	Export	764	Thailand	THA	196	Cyprus	CYP								27	CRUDE FERTILIZER,MINERAL	1	No Quantity							12058			0
S3	2000	2000	2000	2	0	2	Export	764	Thailand	THA	242	Fiji	FJI								27	CRUDE FERTILIZER,MINERAL	1	No Quantity							3902			0
S3	2000	2000	2000	2	0	2	Export	764	Thailand	THA	246	Finland	FIN								27	CRUDE FERTILIZER,MINERAL	1	No Quantity							75			0
S3	2000	2000	2000	2	0	2	Export	764	Thailand	THA	251	France	FRA								27	CRUDE FERTILIZER,MINERAL	1	No Quantity							63819			0
S3	2000	2000	2000	2	0	2	Export	764	Thailand	THA	276	Germany	DEU								27	CRUDE FERTILIZER,MINERAL	1	No Quantity							2195617			0
S3	2000	2000	2000	2	0	2	Export	764	Thailand	THA	316	Guam	GUM								27	CRUDE FERTILIZER,MINERAL	1	No Quantity							3640			0
S3	2000	2000	2000	2	0	2	Export	764	Thailand	THA	344	China, Hong Kong SAR	HKG								27	CRUDE FERTILIZER,MINERAL	1	No Quantity							2561851			0
S3	2000	2000	2000	2	0	2	Export	764	Thailand	THA	360	Indonesia	IDN								27	CRUDE FERTILIZER,MINERAL	1	No Quantity							10959520			0
S3	2000	2000	2000	2	0	2	Export	764	Thailand	THA	372	Ireland	IRL								27	CRUDE FERTILIZER,MINERAL	1	No Quantity							2713			0
S3	2000	2000	2000	2	0	2	Export	764	Thailand	THA	376	Israel	ISR								27	CRUDE FERTILIZER,MINERAL	1	No Quantity							154973763			0
S3	2000	2000	2000	2	0	2	Export	764	Thailand	THA	381	Italy	ITA								27	CRUDE FERTILIZER,MINERAL	1	No Quantity							422215			0
S3	2000	2000	2000	2	0	2	Export	764	Thailand	THA	384	Côte d'Ivoire	CIV								27	CRUDE FERTILIZER,MINERAL	1	No Quantity							117153			0
S3	2000	2000	2000	2	0	2	Export	764	Thailand	THA	392	Japan	JPN								27	CRUDE FERTILIZER,MINERAL	1	No Quantity							18078768			0
S3	2000	2000	2000	2	0	2	Export	764	Thailand	THA	400	Jordan	JOR								27	CRUDE FERTILIZER,MINERAL	1	No Quantity							14985			0
S3	2000	2000	2000	2	0	2	Export	764	Thailand	THA	404	Kenya	KEN								27	CRUDE FERTILIZER,MINERAL	1	No Quantity							16390			0
S3	2000	2000	2000	2	0	2	Export	764	Thailand	THA	408	Dem. People's Rep. of Korea	PRK								27	CRUDE FERTILIZER,MINERAL	1	No Quantity							209434			0
S3	2000	2000	2000	2	0	2	Export	764	Thailand	THA	410	Rep. of Korea	KOR								27	CRUDE FERTILIZER,MINERAL	1	No Quantity							7491050			0
S3	2000	2000	2000	2	0	2	Export	764	Thailand	THA	414	Kuwait	KWT								27	CRUDE FERTILIZER,MINERAL	1	No Quantity							9474			0
S3	2000	2000	2000	2	0	2	Export	764	Thailand	THA	418	Lao People's Dem. Rep.	LAO								27	CRUDE FERTILIZER,MINERAL	1	No Quantity							294195			0
S3	2000	2000	2000	2	0	2	Export	764	Thailand	THA	458	Malaysia	MYS								27	CRUDE FERTILIZER,MINERAL	1	No Quantity							16595426			0
S3	2000	2000	2000	2	0	2	Export	764	Thailand	THA	462	Maldives	MDV								27	CRUDE FERTILIZER,MINERAL	1	No Quantity							41762			0
S3	2000	2000	2000	2	0	2	Export	764	Thailand	THA	480	Mauritius	MUS								27	CRUDE FERTILIZER,MINERAL	1	No Quantity							295007			0
S3	2000	2000	2000	2	0	2	Export	764	Thailand	THA	484	Mexico	MEX								27	CRUDE FERTILIZER,MINERAL	1	No Quantity							24056			0
S3	2000	2000	2000	2	0	2	Export	764	Thailand	THA	490	Other Asia, nes									27	CRUDE FERTILIZER,MINERAL	1	No Quantity							7095635			0
S3	2000	2000	2000	2	0	2	Export	764	Thailand	THA	512	Oman	OMN								27	CRUDE FERTILIZER,MINERAL	1	No Quantity							1373			0
S3	2000	2000	2000	2	0	2	Export	764	Thailand	THA	524	Nepal	NPL								27	CRUDE FERTILIZER,MINERAL	1	No Quantity							4020			0
S3	2000	2000	2000	2	0	2	Export	764	Thailand	THA	528	Netherlands	NLD								27	CRUDE FERTILIZER,MINERAL	1	No Quantity							785442			0
S3	2000	2000	2000	2	0	2	Export	764	Thailand	THA	554	New Zealand	NZL								27	CRUDE FERTILIZER,MINERAL	1	No Quantity							122150			0
S3	2000	2000	2000	2	0	2	Export	764	Thailand	THA	558	Nicaragua	NIC								27	CRUDE FERTILIZER,MINERAL	1	No Quantity							3577			0
S3	2000	2000	2000	2	0	2	Export	764	Thailand	THA	579	Norway	NOR								27	CRUDE FERTILIZER,MINERAL	1	No Quantity							32			0
S3	2000	2000	2000	2	0	2	Export	764	Thailand	THA	580	N. Mariana Isds	MNP								27	CRUDE FERTILIZER,MINERAL	1	No Quantity							95			0
S3	2000	2000	2000	2	0	2	Export	764	Thailand	THA	584	Marshall Isds	MHL								27	CRUDE FERTILIZER,MINERAL	1	No Quantity							24			0
S3	2000	2000	2000	2	0	2	Export	764	Thailand	THA	586	Pakistan	PAK								27	CRUDE FERTILIZER,MINERAL	1	No Quantity							131707			0
S3	2000	2000	2000	2	0	2	Export	764	Thailand	THA	598	Papua New Guinea	PNG								27	CRUDE FERTILIZER,MINERAL	1	No Quantity							732832			0
S3	2000	2000	2000	2	0	2	Export	764	Thailand	THA	608	Philippines	PHL								27	CRUDE FERTILIZER,MINERAL	1	No Quantity							5088913			0
S3	2000	2000	2000	2	0	2	Export	764	Thailand	THA	624	Guinea-Bissau	GNB								27	CRUDE FERTILIZER,MINERAL	1	No Quantity							220705			0
S3	2000	2000	2000	2	0	2	Export	764	Thailand	THA	682	Saudi Arabia	SAU								27	CRUDE FERTILIZER,MINERAL	1	No Quantity							377949			0
S3	2000	2000	2000	2	0	2	Export	764	Thailand	THA	690	Seychelles	SYC								27	CRUDE FERTILIZER,MINERAL	1	No Quantity							318475			0
S3	2000	2000	2000	2	0	2	Export	764	Thailand	THA	699	India	IND								27	CRUDE FERTILIZER,MINERAL	1	No Quantity							404997			0
S3	2000	2000	2000	2	0	2	Export	764	Thailand	THA	702	Singapore	SGP								27	CRUDE FERTILIZER,MINERAL	1	No Quantity							9814975			0
S3	2000	2000	2000	2	0	2	Export	764	Thailand	THA	704	Viet Nam	VNM								27	CRUDE FERTILIZER,MINERAL	1	No Quantity							5166412			0
S3	2000	2000	2000	2	0	2	Export	764	Thailand	THA	710	South Africa	ZAF								27	CRUDE FERTILIZER,MINERAL	1	No Quantity							305913			0
S3	2000	2000	2000	2	0	2	Export	764	Thailand	THA	724	Spain	ESP								27	CRUDE FERTILIZER,MINERAL	1	No Quantity							7153			0
S3	2000	2000	2000	2	0	2	Export	764	Thailand	THA	752	Sweden	SWE								27	CRUDE FERTILIZER,MINERAL	1	No Quantity							60			0
S3	2000	2000	2000	2	0	2	Export	764	Thailand	THA	757	Switzerland	CHE								27	CRUDE FERTILIZER,MINERAL	1	No Quantity							40661			0
S3	2000	2000	2000	2	0	2	Export	764	Thailand	THA	784	United Arab Emirates	ARE								27	CRUDE FERTILIZER,MINERAL	1	No Quantity							1134408			0
S3	2000	2000	2000	2	0	2	Export	764	Thailand	THA	792	Turkey	TUR								27	CRUDE FERTILIZER,MINERAL	1	No Quantity							5114			0
S3	2000	2000	2000	2	0	2	Export	764	Thailand	THA	804	Ukraine	UKR								27	CRUDE FERTILIZER,MINERAL	1	No Quantity							292581			0
S3	2000	2000	2000	2	0	2	Export	764	Thailand	THA	818	Egypt	EGY								27	CRUDE FERTILIZER,MINERAL	1	No Quantity							5924			0
S3	2000	2000	2000	2	0	2	Export	764	Thailand	THA	826	United Kingdom	GBR								27	CRUDE FERTILIZER,MINERAL	1	No Quantity							44185			0
S3	2000	2000	2000	2	0	2	Export	764	Thailand	THA	834	United Rep. of Tanzania	TZA								27	CRUDE FERTILIZER,MINERAL	1	No Quantity							21185			0
S3	2000	2000	2000	2	0	2	Export	764	Thailand	THA	842	USA	USA								27	CRUDE FERTILIZER,MINERAL	1	No Quantity							753619			0
S3	2000	2000	2000	2	0	2	Export	764	Thailand	THA	887	Yemen	YEM								27	CRUDE FERTILIZER,MINERAL	1	No Quantity							14949			0
S3	2000	2000	2000	2	0	2	Export	764	Thailand	THA	899	Areas, nes									27	CRUDE FERTILIZER,MINERAL	1	No Quantity							4284			0
S3	2000	2000	2000	2	0	2	Export	768	Togo	TGO	0	World	WLD								27	CRUDE FERTILIZER,MINERAL	1	No Quantity							48761255			0
S3	2000	2000	2000	2	0	2	Export	768	Togo	TGO	100	Bulgaria	BGR								27	CRUDE FERTILIZER,MINERAL	1	No Quantity							805548			0
S3	2000	2000	2000	2	0	2	Export	768	Togo	TGO	204	Benin	BEN								27	CRUDE FERTILIZER,MINERAL	1	No Quantity							425384			0
S3	2000	2000	2000	2	0	2	Export	768	Togo	TGO	288	Ghana	GHA								27	CRUDE FERTILIZER,MINERAL	1	No Quantity							2085			0
S3	2000	2000	2000	2	0	2	Export	768	Togo	TGO	300	Greece	GRC								27	CRUDE FERTILIZER,MINERAL	1	No Quantity							3271866			0
S3	2000	2000	2000	2	0	2	Export	768	Togo	TGO	364	Iran	IRN								27	CRUDE FERTILIZER,MINERAL	1	No Quantity							10157535			0
S3	2000	2000	2000	2	0	2	Export	768	Togo	TGO	381	Italy	ITA								27	CRUDE FERTILIZER,MINERAL	1	No Quantity							4021			0
S3	2000	2000	2000	2	0	2	Export	768	Togo	TGO	392	Japan	JPN								27	CRUDE FERTILIZER,MINERAL	1	No Quantity							280			0
S3	2000	2000	2000	2	0	2	Export	768	Togo	TGO	562	Niger	NER								27	CRUDE FERTILIZER,MINERAL	1	No Quantity							73500			0
S3	2000	2000	2000	2	0	2	Export	768	Togo	TGO	608	Philippines	PHL								27	CRUDE FERTILIZER,MINERAL	1	No Quantity							12042673			0
S3	2000	2000	2000	2	0	2	Export	768	Togo	TGO	616	Poland	POL								27	CRUDE FERTILIZER,MINERAL	1	No Quantity							3718375			0
S3	2000	2000	2000	2	0	2	Export	768	Togo	TGO	642	Romania	ROU								27	CRUDE FERTILIZER,MINERAL	1	No Quantity							777117			0
S3	2000	2000	2000	2	0	2	Export	768	Togo	TGO	699	India	IND								27	CRUDE FERTILIZER,MINERAL	1	No Quantity							1287154			0
S3	2000	2000	2000	2	0	2	Export	768	Togo	TGO	710	South Africa	ZAF								27	CRUDE FERTILIZER,MINERAL	1	No Quantity							10787758			0
S3	2000	2000	2000	2	0	2	Export	768	Togo	TGO	724	Spain	ESP								27	CRUDE FERTILIZER,MINERAL	1	No Quantity							3744487			0
S3	2000	2000	2000	2	0	2	Export	768	Togo	TGO	838	Free Zones									27	CRUDE FERTILIZER,MINERAL	1	No Quantity							286			0
S3	2000	2000	2000	2	0	2	Export	768	Togo	TGO	858	Uruguay	URY								27	CRUDE FERTILIZER,MINERAL	1	No Quantity							1663186			0
S3	2000	2000	2000	2	0	2	Export	764	Thailand	THA	0	World	WLD								28	METALLIFEROUS ORE,SCRAP	1	No Quantity							109951017			0
S3	2000	2000	2000	2	0	2	Export	764	Thailand	THA	4	Afghanistan	AFG								28	METALLIFEROUS ORE,SCRAP	1	No Quantity							9943			0
S3	2000	2000	2000	2	0	2	Export	764	Thailand	THA	36	Australia	AUS								28	METALLIFEROUS ORE,SCRAP	1	No Quantity							1251610			0
S3	2000	2000	2000	2	0	2	Export	764	Thailand	THA	56	Belgium	BEL								28	METALLIFEROUS ORE,SCRAP	1	No Quantity							1315086			0
S3	2000	2000	2000	2	0	2	Export	764	Thailand	THA	76	Brazil	BRA								28	METALLIFEROUS ORE,SCRAP	1	No Quantity							42116			0
S3	2000	2000	2000	2	0	2	Export	764	Thailand	THA	104	Myanmar	MMR								28	METALLIFEROUS ORE,SCRAP	1	No Quantity							111030			0
S3	2000	2000	2000	2	0	2	Export	764	Thailand	THA	116	Cambodia	KHM								28	METALLIFEROUS ORE,SCRAP	1	No Quantity							116041			0
S3	2000	2000	2000	2	0	2	Export	764	Thailand	THA	124	Canada	CAN								28	METALLIFEROUS ORE,SCRAP	1	No Quantity							41991			0
S3	2000	2000	2000	2	0	2	Export	764	Thailand	THA	156	China	CHN								28	METALLIFEROUS ORE,SCRAP	1	No Quantity							9251719			0
S3	2000	2000	2000	2	0	2	Export	764	Thailand	THA	208	Denmark	DNK								28	METALLIFEROUS ORE,SCRAP	1	No Quantity							13939			0
S3	2000	2000	2000	2	0	2	Export	764	Thailand	THA	276	Germany	DEU								28	METALLIFEROUS ORE,SCRAP	1	No Quantity							7286267			0
S3	2000	2000	2000	2	0	2	Export	764	Thailand	THA	300	Greece	GRC								28	METALLIFEROUS ORE,SCRAP	1	No Quantity							174043			0
S3	2000	2000	2000	2	0	2	Export	764	Thailand	THA	344	China, Hong Kong SAR	HKG								28	METALLIFEROUS ORE,SCRAP	1	No Quantity							1276033			0
S3	2000	2000	2000	2	0	2	Export	764	Thailand	THA	360	Indonesia	IDN								28	METALLIFEROUS ORE,SCRAP	1	No Quantity							234038			0
S3	2000	2000	2000	2	0	2	Export	764	Thailand	THA	372	Ireland	IRL								28	METALLIFEROUS ORE,SCRAP	1	No Quantity							74			0
S3	2000	2000	2000	2	0	2	Export	764	Thailand	THA	376	Israel	ISR								28	METALLIFEROUS ORE,SCRAP	1	No Quantity							383132			0
S3	2000	2000	2000	2	0	2	Export	764	Thailand	THA	392	Japan	JPN								28	METALLIFEROUS ORE,SCRAP	1	No Quantity							31825557			0
S3	2000	2000	2000	2	0	2	Export	764	Thailand	THA	408	Dem. People's Rep. of Korea	PRK								28	METALLIFEROUS ORE,SCRAP	1	No Quantity							420049			0
S3	2000	2000	2000	2	0	2	Export	764	Thailand	THA	410	Rep. of Korea	KOR								28	METALLIFEROUS ORE,SCRAP	1	No Quantity							11240414			0
S3	2000	2000	2000	2	0	2	Export	764	Thailand	THA	428	Latvia	LVA								28	METALLIFEROUS ORE,SCRAP	1	No Quantity							2823370			0
S3	2000	2000	2000	2	0	2	Export	764	Thailand	THA	458	Malaysia	MYS								28	METALLIFEROUS ORE,SCRAP	1	No Quantity							4790322			0
S3	2000	2000	2000	2	0	2	Export	764	Thailand	THA	490	Other Asia, nes									28	METALLIFEROUS ORE,SCRAP	1	No Quantity							4515202			0
S3	2000	2000	2000	2	0	2	Export	764	Thailand	THA	524	Nepal	NPL								28	METALLIFEROUS ORE,SCRAP	1	No Quantity							184048			0
S3	2000	2000	2000	2	0	2	Export	764	Thailand	THA	528	Netherlands	NLD								28	METALLIFEROUS ORE,SCRAP	1	No Quantity							766949			0
S3	2000	2000	2000	2	0	2	Export	764	Thailand	THA	554	New Zealand	NZL								28	METALLIFEROUS ORE,SCRAP	1	No Quantity							42462			0
S3	2000	2000	2000	2	0	2	Export	764	Thailand	THA	558	Nicaragua	NIC								28	METALLIFEROUS ORE,SCRAP	1	No Quantity							9326			0
S3	2000	2000	2000	2	0	2	Export	764	Thailand	THA	586	Pakistan	PAK								28	METALLIFEROUS ORE,SCRAP	1	No Quantity							123824			0
S3	2000	2000	2000	2	0	2	Export	764	Thailand	THA	604	Peru	PER								28	METALLIFEROUS ORE,SCRAP	1	No Quantity							42			0
S3	2000	2000	2000	2	0	2	Export	764	Thailand	THA	608	Philippines	PHL								28	METALLIFEROUS ORE,SCRAP	1	No Quantity							117625			0
S3	2000	2000	2000	2	0	2	Export	764	Thailand	THA	620	Portugal	PRT								28	METALLIFEROUS ORE,SCRAP	1	No Quantity							21			0
S3	2000	2000	2000	2	0	2	Export	764	Thailand	THA	643	Russian Federation	RUS								28	METALLIFEROUS ORE,SCRAP	1	No Quantity							460120			0
S3	2000	2000	2000	2	0	2	Export	764	Thailand	THA	699	India	IND								28	METALLIFEROUS ORE,SCRAP	1	No Quantity							3678568			0
S3	2000	2000	2000	2	0	2	Export	764	Thailand	THA	702	Singapore	SGP								28	METALLIFEROUS ORE,SCRAP	1	No Quantity							5870111			0
S3	2000	2000	2000	2	0	2	Export	764	Thailand	THA	704	Viet Nam	VNM								28	METALLIFEROUS ORE,SCRAP	1	No Quantity							156874			0
S3	2000	2000	2000	2	0	2	Export	764	Thailand	THA	710	South Africa	ZAF								28	METALLIFEROUS ORE,SCRAP	1	No Quantity							17426025			0
S3	2000	2000	2000	2	0	2	Export	764	Thailand	THA	757	Switzerland	CHE								28	METALLIFEROUS ORE,SCRAP	1	No Quantity							351751			0
S3	2000	2000	2000	2	0	2	Export	764	Thailand	THA	800	Uganda	UGA								28	METALLIFEROUS ORE,SCRAP	1	No Quantity							199			0
S3	2000	2000	2000	2	0	2	Export	764	Thailand	THA	826	United Kingdom	GBR								28	METALLIFEROUS ORE,SCRAP	1	No Quantity							324286			0
S3	2000	2000	2000	2	0	2	Export	764	Thailand	THA	842	USA	USA								28	METALLIFEROUS ORE,SCRAP	1	No Quantity							3316811			0
S3	2000	2000	2000	2	0	2	Export	768	Togo	TGO	0	World	WLD								28	METALLIFEROUS ORE,SCRAP	1	No Quantity							53642			0
S3	2000	2000	2000	2	0	2	Export	768	Togo	TGO	251	France	FRA								28	METALLIFEROUS ORE,SCRAP	1	No Quantity							16816			0
S3	2000	2000	2000	2	0	2	Export	768	Togo	TGO	288	Ghana	GHA								28	METALLIFEROUS ORE,SCRAP	1	No Quantity							26316			0
S3	2000	2000	2000	2	0	2	Export	768	Togo	TGO	710	South Africa	ZAF								28	METALLIFEROUS ORE,SCRAP	1	No Quantity							10089			0
S3	2000	2000	2000	2	0	2	Export	768	Togo	TGO	838	Free Zones									28	METALLIFEROUS ORE,SCRAP	1	No Quantity							420			0
S3	2000	2000	2000	2	0	2	Export	764	Thailand	THA	0	World	WLD								29	CRUDE ANIMAL,VEG.MATERL.	1	No Quantity							129387859			0
S3	2000	2000	2000	2	0	2	Export	764	Thailand	THA	12	Algeria	DZA								29	CRUDE ANIMAL,VEG.MATERL.	1	No Quantity							7363			0
S3	2000	2000	2000	2	0	2	Export	764	Thailand	THA	16	American Samoa	ASM								29	CRUDE ANIMAL,VEG.MATERL.	1	No Quantity							3372			0
S3	2000	2000	2000	2	0	2	Export	764	Thailand	THA	20	Andorra	AND								29	CRUDE ANIMAL,VEG.MATERL.	1	No Quantity							510			0
S3	2000	2000	2000	2	0	2	Export	764	Thailand	THA	28	Antigua and Barbuda	ATG								29	CRUDE ANIMAL,VEG.MATERL.	1	No Quantity							2961			0
S3	2000	2000	2000	2	0	2	Export	764	Thailand	THA	32	Argentina	ARG								29	CRUDE ANIMAL,VEG.MATERL.	1	No Quantity							8673			0
S3	2000	2000	2000	2	0	2	Export	764	Thailand	THA	36	Australia	AUS								29	CRUDE ANIMAL,VEG.MATERL.	1	No Quantity							1356975			0
S3	2000	2000	2000	2	0	2	Export	764	Thailand	THA	40	Austria	AUT								29	CRUDE ANIMAL,VEG.MATERL.	1	No Quantity							92042			0
S3	2000	2000	2000	2	0	2	Export	764	Thailand	THA	44	Bahamas	BHS								29	CRUDE ANIMAL,VEG.MATERL.	1	No Quantity							849			0
S3	2000	2000	2000	2	0	2	Export	764	Thailand	THA	48	Bahrain	BHR								29	CRUDE ANIMAL,VEG.MATERL.	1	No Quantity							8455			0
S3	2000	2000	2000	2	0	2	Export	764	Thailand	THA	50	Bangladesh	BGD								29	CRUDE ANIMAL,VEG.MATERL.	1	No Quantity							118144			0
S3	2000	2000	2000	2	0	2	Export	764	Thailand	THA	52	Barbados	BRB								29	CRUDE ANIMAL,VEG.MATERL.	1	No Quantity							6468			0
S3	2000	2000	2000	2	0	2	Export	764	Thailand	THA	56	Belgium	BEL								29	CRUDE ANIMAL,VEG.MATERL.	1	No Quantity							137976			0
S3	2000	2000	2000	2	0	2	Export	764	Thailand	THA	60	Bermuda	BMU								29	CRUDE ANIMAL,VEG.MATERL.	1	No Quantity							387			0
S3	2000	2000	2000	2	0	2	Export	764	Thailand	THA	76	Brazil	BRA								29	CRUDE ANIMAL,VEG.MATERL.	1	No Quantity							115184			0
S3	2000	2000	2000	2	0	2	Export	764	Thailand	THA	96	Brunei Darussalam	BRN								29	CRUDE ANIMAL,VEG.MATERL.	1	No Quantity							132758			0
S3	2000	2000	2000	2	0	2	Export	764	Thailand	THA	100	Bulgaria	BGR								29	CRUDE ANIMAL,VEG.MATERL.	1	No Quantity							6123			0
S3	2000	2000	2000	2	0	2	Export	764	Thailand	THA	104	Myanmar	MMR								29	CRUDE ANIMAL,VEG.MATERL.	1	No Quantity							723235			0
S3	2000	2000	2000	2	0	2	Export	764	Thailand	THA	116	Cambodia	KHM								29	CRUDE ANIMAL,VEG.MATERL.	1	No Quantity							74623			0
S3	2000	2000	2000	2	0	2	Export	764	Thailand	THA	124	Canada	CAN								29	CRUDE ANIMAL,VEG.MATERL.	1	No Quantity							1344099			0
S3	2000	2000	2000	2	0	2	Export	764	Thailand	THA	140	Central African Rep.	CAF								29	CRUDE ANIMAL,VEG.MATERL.	1	No Quantity							65			0
S3	2000	2000	2000	2	0	2	Export	764	Thailand	THA	144	Sri Lanka	LKA								29	CRUDE ANIMAL,VEG.MATERL.	1	No Quantity							330186			0
S3	2000	2000	2000	2	0	2	Export	764	Thailand	THA	152	Chile	CHL								29	CRUDE ANIMAL,VEG.MATERL.	1	No Quantity							394			0
S3	2000	2000	2000	2	0	2	Export	764	Thailand	THA	156	China	CHN								29	CRUDE ANIMAL,VEG.MATERL.	1	No Quantity							3749521			0
S3	2000	2000	2000	2	0	2	Export	764	Thailand	THA	162	Christmas Isds	CXR								29	CRUDE ANIMAL,VEG.MATERL.	1	No Quantity							483			0
S3	2000	2000	2000	2	0	2	Export	764	Thailand	THA	170	Colombia	COL								29	CRUDE ANIMAL,VEG.MATERL.	1	No Quantity							2113			0
S3	2000	2000	2000	2	0	2	Export	764	Thailand	THA	188	Costa Rica	CRI								29	CRUDE ANIMAL,VEG.MATERL.	1	No Quantity							8094			0
S3	2000	2000	2000	2	0	2	Export	764	Thailand	THA	196	Cyprus	CYP								29	CRUDE ANIMAL,VEG.MATERL.	1	No Quantity							121			0
S3	2000	2000	2000	2	0	2	Export	764	Thailand	THA	203	Czechia	CZE								29	CRUDE ANIMAL,VEG.MATERL.	1	No Quantity							300328			0
S3	2000	2000	2000	2	0	2	Export	764	Thailand	THA	208	Denmark	DNK								29	CRUDE ANIMAL,VEG.MATERL.	1	No Quantity							96642			0
S3	2000	2000	2000	2	0	2	Export	764	Thailand	THA	214	Dominican Rep.	DOM								29	CRUDE ANIMAL,VEG.MATERL.	1	No Quantity							26145			0
S3	2000	2000	2000	2	0	2	Export	764	Thailand	THA	218	Ecuador	ECU								29	CRUDE ANIMAL,VEG.MATERL.	1	No Quantity							19767			0
S3	2000	2000	2000	2	0	2	Export	764	Thailand	THA	222	El Salvador	SLV								29	CRUDE ANIMAL,VEG.MATERL.	1	No Quantity							1039			0
S3	2000	2000	2000	2	0	2	Export	764	Thailand	THA	242	Fiji	FJI								29	CRUDE ANIMAL,VEG.MATERL.	1	No Quantity							1990			0
S3	2000	2000	2000	2	0	2	Export	764	Thailand	THA	246	Finland	FIN								29	CRUDE ANIMAL,VEG.MATERL.	1	No Quantity							29276			0
S3	2000	2000	2000	2	0	2	Export	764	Thailand	THA	251	France	FRA								29	CRUDE ANIMAL,VEG.MATERL.	1	No Quantity							544916			0
S3	2000	2000	2000	2	0	2	Export	764	Thailand	THA	258	French Polynesia	PYF								29	CRUDE ANIMAL,VEG.MATERL.	1	No Quantity							9234			0
S3	2000	2000	2000	2	0	2	Export	764	Thailand	THA	266	Gabon	GAB								29	CRUDE ANIMAL,VEG.MATERL.	1	No Quantity							418			0
S3	2000	2000	2000	2	0	2	Export	764	Thailand	THA	268	Georgia	GEO								29	CRUDE ANIMAL,VEG.MATERL.	1	No Quantity							1884			0
S3	2000	2000	2000	2	0	2	Export	764	Thailand	THA	270	Gambia	GMB								29	CRUDE ANIMAL,VEG.MATERL.	1	No Quantity							300			0
S3	2000	2000	2000	2	0	2	Export	764	Thailand	THA	276	Germany	DEU								29	CRUDE ANIMAL,VEG.MATERL.	1	No Quantity							2505132			0
S3	2000	2000	2000	2	0	2	Export	764	Thailand	THA	288	Ghana	GHA								29	CRUDE ANIMAL,VEG.MATERL.	1	No Quantity							60542			0
S3	2000	2000	2000	2	0	2	Export	764	Thailand	THA	300	Greece	GRC								29	CRUDE ANIMAL,VEG.MATERL.	1	No Quantity							107315			0
S3	2000	2000	2000	2	0	2	Export	764	Thailand	THA	308	Grenada	GRD								29	CRUDE ANIMAL,VEG.MATERL.	1	No Quantity							224			0
S3	2000	2000	2000	2	0	2	Export	764	Thailand	THA	316	Guam	GUM								29	CRUDE ANIMAL,VEG.MATERL.	1	No Quantity							23618			0
S3	2000	2000	2000	2	0	2	Export	764	Thailand	THA	320	Guatemala	GTM								29	CRUDE ANIMAL,VEG.MATERL.	1	No Quantity							3290			0
S3	2000	2000	2000	2	0	2	Export	764	Thailand	THA	328	Guyana	GUY								29	CRUDE ANIMAL,VEG.MATERL.	1	No Quantity							10098			0
S3	2000	2000	2000	2	0	2	Export	764	Thailand	THA	332	Haiti	HTI								29	CRUDE ANIMAL,VEG.MATERL.	1	No Quantity							1752			0
S3	2000	2000	2000	2	0	2	Export	764	Thailand	THA	344	China, Hong Kong SAR	HKG								29	CRUDE ANIMAL,VEG.MATERL.	1	No Quantity							3335200			0
S3	2000	2000	2000	2	0	2	Export	764	Thailand	THA	348	Hungary	HUN								29	CRUDE ANIMAL,VEG.MATERL.	1	No Quantity							73280			0
S3	2000	2000	2000	2	0	2	Export	764	Thailand	THA	352	Iceland	ISL								29	CRUDE ANIMAL,VEG.MATERL.	1	No Quantity							1328			0
S3	2000	2000	2000	2	0	2	Export	764	Thailand	THA	360	Indonesia	IDN								29	CRUDE ANIMAL,VEG.MATERL.	1	No Quantity							4038262			0
S3	2000	2000	2000	2	0	2	Export	764	Thailand	THA	364	Iran	IRN								29	CRUDE ANIMAL,VEG.MATERL.	1	No Quantity							281			0
S3	2000	2000	2000	2	0	2	Export	764	Thailand	THA	376	Israel	ISR								29	CRUDE ANIMAL,VEG.MATERL.	1	No Quantity							764974			0
S3	2000	2000	2000	2	0	2	Export	764	Thailand	THA	381	Italy	ITA								29	CRUDE ANIMAL,VEG.MATERL.	1	No Quantity							5259107			0
S3	2000	2000	2000	2	0	2	Export	764	Thailand	THA	384	Côte d'Ivoire	CIV								29	CRUDE ANIMAL,VEG.MATERL.	1	No Quantity							281			0
S3	2000	2000	2000	2	0	2	Export	764	Thailand	THA	388	Jamaica	JAM								29	CRUDE ANIMAL,VEG.MATERL.	1	No Quantity							74484			0
S3	2000	2000	2000	2	0	2	Export	764	Thailand	THA	392	Japan	JPN								29	CRUDE ANIMAL,VEG.MATERL.	1	No Quantity							44666676			0
S3	2000	2000	2000	2	0	2	Export	764	Thailand	THA	400	Jordan	JOR								29	CRUDE ANIMAL,VEG.MATERL.	1	No Quantity							23207			0
S3	2000	2000	2000	2	0	2	Export	764	Thailand	THA	404	Kenya	KEN								29	CRUDE ANIMAL,VEG.MATERL.	1	No Quantity							14978			0
S3	2000	2000	2000	2	0	2	Export	764	Thailand	THA	408	Dem. People's Rep. of Korea	PRK								29	CRUDE ANIMAL,VEG.MATERL.	1	No Quantity							457123			0
S3	2000	2000	2000	2	0	2	Export	764	Thailand	THA	410	Rep. of Korea	KOR								29	CRUDE ANIMAL,VEG.MATERL.	1	No Quantity							2913628			0
S3	2000	2000	2000	2	0	2	Export	764	Thailand	THA	414	Kuwait	KWT								29	CRUDE ANIMAL,VEG.MATERL.	1	No Quantity							69758			0
S3	2000	2000	2000	2	0	2	Export	764	Thailand	THA	417	Kyrgyzstan	KGZ								29	CRUDE ANIMAL,VEG.MATERL.	1	No Quantity							90			0
S3	2000	2000	2000	2	0	2	Export	764	Thailand	THA	418	Lao People's Dem. Rep.	LAO								29	CRUDE ANIMAL,VEG.MATERL.	1	No Quantity							49999			0
S3	2000	2000	2000	2	0	2	Export	764	Thailand	THA	422	Lebanon	LBN								29	CRUDE ANIMAL,VEG.MATERL.	1	No Quantity							118331			0
S3	2000	2000	2000	2	0	2	Export	764	Thailand	THA	440	Lithuania	LTU								29	CRUDE ANIMAL,VEG.MATERL.	1	No Quantity							41			0
S3	2000	2000	2000	2	0	2	Export	764	Thailand	THA	442	Luxembourg	LUX								29	CRUDE ANIMAL,VEG.MATERL.	1	No Quantity							26			0
S3	2000	2000	2000	2	0	2	Export	764	Thailand	THA	446	China, Macao SAR	MAC								29	CRUDE ANIMAL,VEG.MATERL.	1	No Quantity							141			0
S3	2000	2000	2000	2	0	2	Export	764	Thailand	THA	458	Malaysia	MYS								29	CRUDE ANIMAL,VEG.MATERL.	1	No Quantity							2264460			0
S3	2000	2000	2000	2	0	2	Export	764	Thailand	THA	462	Maldives	MDV								29	CRUDE ANIMAL,VEG.MATERL.	1	No Quantity							4902			0
S3	2000	2000	2000	2	0	2	Export	764	Thailand	THA	470	Malta	MLT								29	CRUDE ANIMAL,VEG.MATERL.	1	No Quantity							1305			0
S3	2000	2000	2000	2	0	2	Export	764	Thailand	THA	480	Mauritius	MUS								29	CRUDE ANIMAL,VEG.MATERL.	1	No Quantity							4566			0
S3	2000	2000	2000	2	0	2	Export	764	Thailand	THA	484	Mexico	MEX								29	CRUDE ANIMAL,VEG.MATERL.	1	No Quantity							71154			0
S3	2000	2000	2000	2	0	2	Export	764	Thailand	THA	490	Other Asia, nes									29	CRUDE ANIMAL,VEG.MATERL.	1	No Quantity							9164290			0
S3	2000	2000	2000	2	0	2	Export	764	Thailand	THA	496	Mongolia	MNG								29	CRUDE ANIMAL,VEG.MATERL.	1	No Quantity							1526			0
S3	2000	2000	2000	2	0	2	Export	764	Thailand	THA	504	Morocco	MAR								29	CRUDE ANIMAL,VEG.MATERL.	1	No Quantity							13048			0
S3	2000	2000	2000	2	0	2	Export	764	Thailand	THA	508	Mozambique	MOZ								29	CRUDE ANIMAL,VEG.MATERL.	1	No Quantity							670			0
S3	2000	2000	2000	2	0	2	Export	764	Thailand	THA	512	Oman	OMN								29	CRUDE ANIMAL,VEG.MATERL.	1	No Quantity							12307			0
S3	2000	2000	2000	2	0	2	Export	764	Thailand	THA	516	Namibia	NAM								29	CRUDE ANIMAL,VEG.MATERL.	1	No Quantity							484			0
S3	2000	2000	2000	2	0	2	Export	764	Thailand	THA	524	Nepal	NPL								29	CRUDE ANIMAL,VEG.MATERL.	1	No Quantity							8225			0
S3	2000	2000	2000	2	0	2	Export	764	Thailand	THA	528	Netherlands	NLD								29	CRUDE ANIMAL,VEG.MATERL.	1	No Quantity							4638156			0
S3	2000	2000	2000	2	0	2	Export	764	Thailand	THA	530	Neth. Antilles	ANT								29	CRUDE ANIMAL,VEG.MATERL.	1	No Quantity							25678			0
S3	2000	2000	2000	2	0	2	Export	764	Thailand	THA	533	Aruba	ABW								29	CRUDE ANIMAL,VEG.MATERL.	1	No Quantity							1262			0
S3	2000	2000	2000	2	0	2	Export	764	Thailand	THA	540	New Caledonia	NCL								29	CRUDE ANIMAL,VEG.MATERL.	1	No Quantity							50971			0
S3	2000	2000	2000	2	0	2	Export	764	Thailand	THA	548	Vanuatu	VUT								29	CRUDE ANIMAL,VEG.MATERL.	1	No Quantity							812			0
S3	2000	2000	2000	2	0	2	Export	764	Thailand	THA	554	New Zealand	NZL								29	CRUDE ANIMAL,VEG.MATERL.	1	No Quantity							25161			0
S3	2000	2000	2000	2	0	2	Export	764	Thailand	THA	579	Norway	NOR								29	CRUDE ANIMAL,VEG.MATERL.	1	No Quantity							42221			0
S3	2000	2000	2000	2	0	2	Export	764	Thailand	THA	580	N. Mariana Isds	MNP								29	CRUDE ANIMAL,VEG.MATERL.	1	No Quantity							352			0
S3	2000	2000	2000	2	0	2	Export	764	Thailand	THA	581	United States Minor Outlying Islands	UMI								29	CRUDE ANIMAL,VEG.MATERL.	1	No Quantity							464			0
S3	2000	2000	2000	2	0	2	Export	764	Thailand	THA	583	FS Micronesia	FSM								29	CRUDE ANIMAL,VEG.MATERL.	1	No Quantity							164			0
S3	2000	2000	2000	2	0	2	Export	764	Thailand	THA	584	Marshall Isds	MHL								29	CRUDE ANIMAL,VEG.MATERL.	1	No Quantity							522			0
S3	2000	2000	2000	2	0	2	Export	764	Thailand	THA	586	Pakistan	PAK								29	CRUDE ANIMAL,VEG.MATERL.	1	No Quantity							550699			0
S3	2000	2000	2000	2	0	2	Export	764	Thailand	THA	591	Panama	PAN								29	CRUDE ANIMAL,VEG.MATERL.	1	No Quantity							29617			0
S3	2000	2000	2000	2	0	2	Export	764	Thailand	THA	598	Papua New Guinea	PNG								29	CRUDE ANIMAL,VEG.MATERL.	1	No Quantity							2933			0
S3	2000	2000	2000	2	0	2	Export	764	Thailand	THA	600	Paraguay	PRY								29	CRUDE ANIMAL,VEG.MATERL.	1	No Quantity							310			0
S3	2000	2000	2000	2	0	2	Export	764	Thailand	THA	604	Peru	PER								29	CRUDE ANIMAL,VEG.MATERL.	1	No Quantity							10534			0
S3	2000	2000	2000	2	0	2	Export	764	Thailand	THA	608	Philippines	PHL								29	CRUDE ANIMAL,VEG.MATERL.	1	No Quantity							1558534			0
S3	2000	2000	2000	2	0	2	Export	764	Thailand	THA	616	Poland	POL								29	CRUDE ANIMAL,VEG.MATERL.	1	No Quantity							141293			0
S3	2000	2000	2000	2	0	2	Export	764	Thailand	THA	620	Portugal	PRT								29	CRUDE ANIMAL,VEG.MATERL.	1	No Quantity							220984			0
S3	2000	2000	2000	2	0	2	Export	764	Thailand	THA	626	Timor-Leste	TLS								29	CRUDE ANIMAL,VEG.MATERL.	1	No Quantity							57397			0
S3	2000	2000	2000	2	0	2	Export	764	Thailand	THA	634	Qatar	QAT								29	CRUDE ANIMAL,VEG.MATERL.	1	No Quantity							13196			0
S3	2000	2000	2000	2	0	2	Export	764	Thailand	THA	642	Romania	ROU								29	CRUDE ANIMAL,VEG.MATERL.	1	No Quantity							951			0
S3	2000	2000	2000	2	0	2	Export	764	Thailand	THA	643	Russian Federation	RUS								29	CRUDE ANIMAL,VEG.MATERL.	1	No Quantity							1190			0
S3	2000	2000	2000	2	0	2	Export	764	Thailand	THA	662	Saint Lucia	LCA								29	CRUDE ANIMAL,VEG.MATERL.	1	No Quantity							4445			0
S3	2000	2000	2000	2	0	2	Export	764	Thailand	THA	682	Saudi Arabia	SAU								29	CRUDE ANIMAL,VEG.MATERL.	1	No Quantity							90887			0
S3	2000	2000	2000	2	0	2	Export	764	Thailand	THA	690	Seychelles	SYC								29	CRUDE ANIMAL,VEG.MATERL.	1	No Quantity							41899			0
S3	2000	2000	2000	2	0	2	Export	764	Thailand	THA	699	India	IND								29	CRUDE ANIMAL,VEG.MATERL.	1	No Quantity							3306935			0
S3	2000	2000	2000	2	0	2	Export	764	Thailand	THA	702	Singapore	SGP								29	CRUDE ANIMAL,VEG.MATERL.	1	No Quantity							1617244			0
S3	2000	2000	2000	2	0	2	Export	764	Thailand	THA	703	Slovakia	SVK								29	CRUDE ANIMAL,VEG.MATERL.	1	No Quantity							1303			0
S3	2000	2000	2000	2	0	2	Export	764	Thailand	THA	704	Viet Nam	VNM								29	CRUDE ANIMAL,VEG.MATERL.	1	No Quantity							6841460			0
S3	2000	2000	2000	2	0	2	Export	764	Thailand	THA	710	South Africa	ZAF								29	CRUDE ANIMAL,VEG.MATERL.	1	No Quantity							37307			0
S3	2000	2000	2000	2	0	2	Export	764	Thailand	THA	716	Zimbabwe	ZWE								29	CRUDE ANIMAL,VEG.MATERL.	1	No Quantity							16753			0
S3	2000	2000	2000	2	0	2	Export	764	Thailand	THA	724	Spain	ESP								29	CRUDE ANIMAL,VEG.MATERL.	1	No Quantity							215771			0
S3	2000	2000	2000	2	0	2	Export	764	Thailand	THA	736	Fmr Sudan	SDN								29	CRUDE ANIMAL,VEG.MATERL.	1	No Quantity							713			0
S3	2000	2000	2000	2	0	2	Export	764	Thailand	THA	740	Suriname	SUR								29	CRUDE ANIMAL,VEG.MATERL.	1	No Quantity							10944			0
S3	2000	2000	2000	2	0	2	Export	764	Thailand	THA	748	Swaziland	SWZ								29	CRUDE ANIMAL,VEG.MATERL.	1	No Quantity							311			0
S3	2000	2000	2000	2	0	2	Export	764	Thailand	THA	752	Sweden	SWE								29	CRUDE ANIMAL,VEG.MATERL.	1	No Quantity							14053			0
S3	2000	2000	2000	2	0	2	Export	764	Thailand	THA	757	Switzerland	CHE								29	CRUDE ANIMAL,VEG.MATERL.	1	No Quantity							95623			0
S3	2000	2000	2000	2	0	2	Export	764	Thailand	THA	780	Trinidad and Tobago	TTO								29	CRUDE ANIMAL,VEG.MATERL.	1	No Quantity							22416			0
S3	2000	2000	2000	2	0	2	Export	764	Thailand	THA	784	United Arab Emirates	ARE								29	CRUDE ANIMAL,VEG.MATERL.	1	No Quantity							193226			0
S3	2000	2000	2000	2	0	2	Export	764	Thailand	THA	792	Turkey	TUR								29	CRUDE ANIMAL,VEG.MATERL.	1	No Quantity							43249			0
S3	2000	2000	2000	2	0	2	Export	764	Thailand	THA	804	Ukraine	UKR								29	CRUDE ANIMAL,VEG.MATERL.	1	No Quantity							2870			0
S3	2000	2000	2000	2	0	2	Export	764	Thailand	THA	818	Egypt	EGY								29	CRUDE ANIMAL,VEG.MATERL.	1	No Quantity							14978			0
S3	2000	2000	2000	2	0	2	Export	764	Thailand	THA	826	United Kingdom	GBR								29	CRUDE ANIMAL,VEG.MATERL.	1	No Quantity							926233			0
S3	2000	2000	2000	2	0	2	Export	764	Thailand	THA	834	United Rep. of Tanzania	TZA								29	CRUDE ANIMAL,VEG.MATERL.	1	No Quantity							455			0
S3	2000	2000	2000	2	0	2	Export	764	Thailand	THA	842	USA	USA								29	CRUDE ANIMAL,VEG.MATERL.	1	No Quantity							23054854			0
S3	2000	2000	2000	2	0	2	Export	764	Thailand	THA	860	Uzbekistan	UZB								29	CRUDE ANIMAL,VEG.MATERL.	1	No Quantity							932			0
S3	2000	2000	2000	2	0	2	Export	764	Thailand	THA	862	Venezuela	VEN								29	CRUDE ANIMAL,VEG.MATERL.	1	No Quantity							73990			0
S3	2000	2000	2000	2	0	2	Export	764	Thailand	THA	891	Serbia and Montenegro	SCG								29	CRUDE ANIMAL,VEG.MATERL.	1	No Quantity							236			0
S3	2000	2000	2000	2	0	2	Export	764	Thailand	THA	899	Areas, nes									29	CRUDE ANIMAL,VEG.MATERL.	1	No Quantity							2155			0
S3	2000	2000	2000	2	0	2	Export	768	Togo	TGO	0	World	WLD								29	CRUDE ANIMAL,VEG.MATERL.	1	No Quantity							1358896			0
S3	2000	2000	2000	2	0	2	Export	768	Togo	TGO	251	France	FRA								29	CRUDE ANIMAL,VEG.MATERL.	1	No Quantity							708710			0
S3	2000	2000	2000	2	0	2	Export	768	Togo	TGO	266	Gabon	GAB								29	CRUDE ANIMAL,VEG.MATERL.	1	No Quantity							84			0
S3	2000	2000	2000	2	0	2	Export	768	Togo	TGO	276	Germany	DEU								29	CRUDE ANIMAL,VEG.MATERL.	1	No Quantity							1130			0
S3	2000	2000	2000	2	0	2	Export	768	Togo	TGO	300	Greece	GRC								29	CRUDE ANIMAL,VEG.MATERL.	1	No Quantity							7785			0
S3	2000	2000	2000	2	0	2	Export	768	Togo	TGO	372	Ireland	IRL								29	CRUDE ANIMAL,VEG.MATERL.	1	No Quantity							1048			0
S3	2000	2000	2000	2	0	2	Export	768	Togo	TGO	381	Italy	ITA								29	CRUDE ANIMAL,VEG.MATERL.	1	No Quantity							166203			0
S3	2000	2000	2000	2	0	2	Export	768	Togo	TGO	392	Japan	JPN								29	CRUDE ANIMAL,VEG.MATERL.	1	No Quantity							2242			0
S3	2000	2000	2000	2	0	2	Export	768	Togo	TGO	466	Mali	MLI								29	CRUDE ANIMAL,VEG.MATERL.	1	No Quantity							199			0
S3	2000	2000	2000	2	0	2	Export	768	Togo	TGO	528	Netherlands	NLD								29	CRUDE ANIMAL,VEG.MATERL.	1	No Quantity							446598			0
S3	2000	2000	2000	2	0	2	Export	768	Togo	TGO	620	Portugal	PRT								29	CRUDE ANIMAL,VEG.MATERL.	1	No Quantity							2188			0
S3	2000	2000	2000	2	0	2	Export	768	Togo	TGO	724	Spain	ESP								29	CRUDE ANIMAL,VEG.MATERL.	1	No Quantity							22709			0
S3	2000	2000	2000	2	0	2	Export	764	Thailand	THA	0	World	WLD								32	COAL, COKE, BRIQUETTES	1	No Quantity							43670			0
S3	2000	2000	2000	2	0	2	Export	764	Thailand	THA	104	Myanmar	MMR								32	COAL, COKE, BRIQUETTES	1	No Quantity							16108			0
S3	2000	2000	2000	2	0	2	Export	764	Thailand	THA	392	Japan	JPN								32	COAL, COKE, BRIQUETTES	1	No Quantity							7			0
S3	2000	2000	2000	2	0	2	Export	764	Thailand	THA	410	Rep. of Korea	KOR								32	COAL, COKE, BRIQUETTES	1	No Quantity							18995			0
S3	2000	2000	2000	2	0	2	Export	764	Thailand	THA	508	Mozambique	MOZ								32	COAL, COKE, BRIQUETTES	1	No Quantity							186			0
S3	2000	2000	2000	2	0	2	Export	764	Thailand	THA	842	USA	USA								32	COAL, COKE, BRIQUETTES	1	No Quantity							8373			0
S3	2000	2000	2000	2	0	2	Export	764	Thailand	THA	0	World	WLD								33	PETROLEUM,PETROL.PRODUCT	1	No Quantity							1932604708			0
S3	2000	2000	2000	2	0	2	Export	764	Thailand	THA	8	Albania	ALB								33	PETROLEUM,PETROL.PRODUCT	1	No Quantity							28696			0
S3	2000	2000	2000	2	0	2	Export	764	Thailand	THA	36	Australia	AUS								33	PETROLEUM,PETROL.PRODUCT	1	No Quantity							107203266			0
S3	2000	2000	2000	2	0	2	Export	764	Thailand	THA	50	Bangladesh	BGD								33	PETROLEUM,PETROL.PRODUCT	1	No Quantity							4555352			0
S3	2000	2000	2000	2	0	2	Export	764	Thailand	THA	96	Brunei Darussalam	BRN								33	PETROLEUM,PETROL.PRODUCT	1	No Quantity							537122			0
S3	2000	2000	2000	2	0	2	Export	764	Thailand	THA	104	Myanmar	MMR								33	PETROLEUM,PETROL.PRODUCT	1	No Quantity							32240511			0
S3	2000	2000	2000	2	0	2	Export	764	Thailand	THA	116	Cambodia	KHM								33	PETROLEUM,PETROL.PRODUCT	1	No Quantity							94928253			0
S3	2000	2000	2000	2	0	2	Export	764	Thailand	THA	124	Canada	CAN								33	PETROLEUM,PETROL.PRODUCT	1	No Quantity							5084216			0
S3	2000	2000	2000	2	0	2	Export	764	Thailand	THA	144	Sri Lanka	LKA								33	PETROLEUM,PETROL.PRODUCT	1	No Quantity							64363			0
S3	2000	2000	2000	2	0	2	Export	764	Thailand	THA	156	China	CHN								33	PETROLEUM,PETROL.PRODUCT	1	No Quantity							210473299			0
S3	2000	2000	2000	2	0	2	Export	764	Thailand	THA	242	Fiji	FJI								33	PETROLEUM,PETROL.PRODUCT	1	No Quantity							339			0
S3	2000	2000	2000	2	0	2	Export	764	Thailand	THA	251	France	FRA								33	PETROLEUM,PETROL.PRODUCT	1	No Quantity							303194			0
S3	2000	2000	2000	2	0	2	Export	764	Thailand	THA	266	Gabon	GAB								33	PETROLEUM,PETROL.PRODUCT	1	No Quantity							360			0
S3	2000	2000	2000	2	0	2	Export	764	Thailand	THA	270	Gambia	GMB								33	PETROLEUM,PETROL.PRODUCT	1	No Quantity							19346			0
S3	2000	2000	2000	2	0	2	Export	764	Thailand	THA	276	Germany	DEU								33	PETROLEUM,PETROL.PRODUCT	1	No Quantity							25908			0
S3	2000	2000	2000	2	0	2	Export	764	Thailand	THA	344	China, Hong Kong SAR	HKG								33	PETROLEUM,PETROL.PRODUCT	1	No Quantity							98762549			0
S3	2000	2000	2000	2	0	2	Export	764	Thailand	THA	352	Iceland	ISL								33	PETROLEUM,PETROL.PRODUCT	1	No Quantity							11966			0
S3	2000	2000	2000	2	0	2	Export	764	Thailand	THA	360	Indonesia	IDN								33	PETROLEUM,PETROL.PRODUCT	1	No Quantity							103317494			0
S3	2000	2000	2000	2	0	2	Export	764	Thailand	THA	381	Italy	ITA								33	PETROLEUM,PETROL.PRODUCT	1	No Quantity							305			0
S3	2000	2000	2000	2	0	2	Export	764	Thailand	THA	392	Japan	JPN								33	PETROLEUM,PETROL.PRODUCT	1	No Quantity							78602804			0
S3	2000	2000	2000	2	0	2	Export	764	Thailand	THA	404	Kenya	KEN								33	PETROLEUM,PETROL.PRODUCT	1	No Quantity							163231			0
S3	2000	2000	2000	2	0	2	Export	764	Thailand	THA	408	Dem. People's Rep. of Korea	PRK								33	PETROLEUM,PETROL.PRODUCT	1	No Quantity							16456543			0
S3	2000	2000	2000	2	0	2	Export	764	Thailand	THA	410	Rep. of Korea	KOR								33	PETROLEUM,PETROL.PRODUCT	1	No Quantity							72228131			0
S3	2000	2000	2000	2	0	2	Export	764	Thailand	THA	418	Lao People's Dem. Rep.	LAO								33	PETROLEUM,PETROL.PRODUCT	1	No Quantity							58915991			0
S3	2000	2000	2000	2	0	2	Export	764	Thailand	THA	426	Lesotho	LSO								33	PETROLEUM,PETROL.PRODUCT	1	No Quantity							2742			0
S3	2000	2000	2000	2	0	2	Export	764	Thailand	THA	450	Madagascar	MDG								33	PETROLEUM,PETROL.PRODUCT	1	No Quantity							7682			0
S3	2000	2000	2000	2	0	2	Export	764	Thailand	THA	458	Malaysia	MYS								33	PETROLEUM,PETROL.PRODUCT	1	No Quantity							11110699			0
S3	2000	2000	2000	2	0	2	Export	764	Thailand	THA	462	Maldives	MDV								33	PETROLEUM,PETROL.PRODUCT	1	No Quantity							12705			0
S3	2000	2000	2000	2	0	2	Export	764	Thailand	THA	470	Malta	MLT								33	PETROLEUM,PETROL.PRODUCT	1	No Quantity							42977			0
S3	2000	2000	2000	2	0	2	Export	764	Thailand	THA	480	Mauritius	MUS								33	PETROLEUM,PETROL.PRODUCT	1	No Quantity							65433			0
S3	2000	2000	2000	2	0	2	Export	764	Thailand	THA	490	Other Asia, nes									33	PETROLEUM,PETROL.PRODUCT	1	No Quantity							19617674			0
S3	2000	2000	2000	2	0	2	Export	764	Thailand	THA	498	Rep. of Moldova	MDA								33	PETROLEUM,PETROL.PRODUCT	1	No Quantity							582			0
S3	2000	2000	2000	2	0	2	Export	764	Thailand	THA	512	Oman	OMN								33	PETROLEUM,PETROL.PRODUCT	1	No Quantity							30390			0
S3	2000	2000	2000	2	0	2	Export	764	Thailand	THA	524	Nepal	NPL								33	PETROLEUM,PETROL.PRODUCT	1	No Quantity							15785			0
S3	2000	2000	2000	2	0	2	Export	764	Thailand	THA	528	Netherlands	NLD								33	PETROLEUM,PETROL.PRODUCT	1	No Quantity							4796838			0
S3	2000	2000	2000	2	0	2	Export	764	Thailand	THA	554	New Zealand	NZL								33	PETROLEUM,PETROL.PRODUCT	1	No Quantity							12700			0
S3	2000	2000	2000	2	0	2	Export	764	Thailand	THA	566	Nigeria	NGA								33	PETROLEUM,PETROL.PRODUCT	1	No Quantity							47111			0
[truncated: 5,376 more rows]
