# Supplementary material for: Core-periphery structure in sectoral international trade networks: A new approach to an old theory
Source: PLoS One. 2020 Apr 2;15(4):e0229547. doi: 10.1371/journal.pone.0229547 (PMC7117750; doi:10.1371/journal.pone.0229547)
Supplement: S7 File — (ZIP) [file pone.0229547.s007.zip › S7_File/RawData 2000/comtrade (71).csv]

Classification	Year	Period	Period Desc.	Aggregate Level	Is Leaf Code	Trade Flow Code	Trade Flow	Reporter Code	Reporter	Reporter ISO	Partner Code	Partner	Partner ISO	2nd Partner Code	2nd Partner	2nd Partner ISO	Customs Proc. Code	Customs	Mode of Transport Code	Mode of Transport	Commodity Code	Commodity	Qty Unit Code	Qty Unit	Qty	Alt Qty Unit Code	Alt Qty Unit	Alt Qty	Netweight (kg)	Gross weight (kg)	Trade Value (US$)	CIF Trade Value (US$)	FOB Trade Value (US$)	Flag
S3	2000	2000	2000	2	0	2	Export	784	United Arab Emirates	ARE	0	World	WLD								00	LIVE ANIMALS	1	No Quantity							6108498			0
S3	2000	2000	2000	2	0	2	Export	784	United Arab Emirates	ARE	31	Azerbaijan	AZE								00	LIVE ANIMALS	1	No Quantity							510993			0
S3	2000	2000	2000	2	0	2	Export	784	United Arab Emirates	ARE	48	Bahrain	BHR								00	LIVE ANIMALS	1	No Quantity							2600606			0
S3	2000	2000	2000	2	0	2	Export	784	United Arab Emirates	ARE	50	Bangladesh	BGD								00	LIVE ANIMALS	1	No Quantity							504			0
S3	2000	2000	2000	2	0	2	Export	784	United Arab Emirates	ARE	276	Germany	DEU								00	LIVE ANIMALS	1	No Quantity							600			0
S3	2000	2000	2000	2	0	2	Export	784	United Arab Emirates	ARE	364	Iran	IRN								00	LIVE ANIMALS	1	No Quantity							1532			0
S3	2000	2000	2000	2	0	2	Export	784	United Arab Emirates	ARE	381	Italy	ITA								00	LIVE ANIMALS	1	No Quantity							4500			0
S3	2000	2000	2000	2	0	2	Export	784	United Arab Emirates	ARE	392	Japan	JPN								00	LIVE ANIMALS	1	No Quantity							2700			0
S3	2000	2000	2000	2	0	2	Export	784	United Arab Emirates	ARE	398	Kazakhstan	KAZ								00	LIVE ANIMALS	1	No Quantity							1378			0
S3	2000	2000	2000	2	0	2	Export	784	United Arab Emirates	ARE	400	Jordan	JOR								00	LIVE ANIMALS	1	No Quantity							89963			0
S3	2000	2000	2000	2	0	2	Export	784	United Arab Emirates	ARE	414	Kuwait	KWT								00	LIVE ANIMALS	1	No Quantity							1755343			0
S3	2000	2000	2000	2	0	2	Export	784	United Arab Emirates	ARE	528	Netherlands	NLD								00	LIVE ANIMALS	1	No Quantity							16040			0
S3	2000	2000	2000	2	0	2	Export	784	United Arab Emirates	ARE	586	Pakistan	PAK								00	LIVE ANIMALS	1	No Quantity							5963			0
S3	2000	2000	2000	2	0	2	Export	784	United Arab Emirates	ARE	634	Qatar	QAT								00	LIVE ANIMALS	1	No Quantity							912697			0
S3	2000	2000	2000	2	0	2	Export	784	United Arab Emirates	ARE	682	Saudi Arabia	SAU								00	LIVE ANIMALS	1	No Quantity							81688			0
S3	2000	2000	2000	2	0	2	Export	784	United Arab Emirates	ARE	762	Tajikistan	TJK								00	LIVE ANIMALS	1	No Quantity							11598			0
S3	2000	2000	2000	2	0	2	Export	784	United Arab Emirates	ARE	818	Egypt	EGY								00	LIVE ANIMALS	1	No Quantity							9095			0
S3	2000	2000	2000	2	0	2	Export	784	United Arab Emirates	ARE	834	United Rep. of Tanzania	TZA								00	LIVE ANIMALS	1	No Quantity							4006			0
S3	2000	2000	2000	2	0	2	Export	784	United Arab Emirates	ARE	860	Uzbekistan	UZB								00	LIVE ANIMALS	1	No Quantity							99292			0
S3	2000	2000	2000	2	0	2	Export	788	Tunisia	TUN	0	World	WLD								00	LIVE ANIMALS	1	No Quantity							70306			0
S3	2000	2000	2000	2	0	2	Export	788	Tunisia	TUN	40	Austria	AUT								00	LIVE ANIMALS	1	No Quantity							2558			0
S3	2000	2000	2000	2	0	2	Export	788	Tunisia	TUN	251	France	FRA								00	LIVE ANIMALS	1	No Quantity							14331			0
S3	2000	2000	2000	2	0	2	Export	788	Tunisia	TUN	276	Germany	DEU								00	LIVE ANIMALS	1	No Quantity							219			0
S3	2000	2000	2000	2	0	2	Export	788	Tunisia	TUN	381	Italy	ITA								00	LIVE ANIMALS	1	No Quantity							3243			0
S3	2000	2000	2000	2	0	2	Export	788	Tunisia	TUN	434	Libya	LBY								00	LIVE ANIMALS	1	No Quantity							8538			0
S3	2000	2000	2000	2	0	2	Export	788	Tunisia	TUN	899	Areas, nes									00	LIVE ANIMALS	1	No Quantity							41418			0
S3	2000	2000	2000	2	0	2	Export	784	United Arab Emirates	ARE	0	World	WLD								01	MEAT, MEAT PREPARATIONS	1	No Quantity							25203969			0
S3	2000	2000	2000	2	0	2	Export	784	United Arab Emirates	ARE	31	Azerbaijan	AZE								01	MEAT, MEAT PREPARATIONS	1	No Quantity							1685817			0
S3	2000	2000	2000	2	0	2	Export	784	United Arab Emirates	ARE	32	Argentina	ARG								01	MEAT, MEAT PREPARATIONS	1	No Quantity							123446			0
S3	2000	2000	2000	2	0	2	Export	784	United Arab Emirates	ARE	36	Australia	AUS								01	MEAT, MEAT PREPARATIONS	1	No Quantity							87208			0
S3	2000	2000	2000	2	0	2	Export	784	United Arab Emirates	ARE	48	Bahrain	BHR								01	MEAT, MEAT PREPARATIONS	1	No Quantity							1406426			0
S3	2000	2000	2000	2	0	2	Export	784	United Arab Emirates	ARE	50	Bangladesh	BGD								01	MEAT, MEAT PREPARATIONS	1	No Quantity							1425			0
S3	2000	2000	2000	2	0	2	Export	784	United Arab Emirates	ARE	51	Armenia	ARM								01	MEAT, MEAT PREPARATIONS	1	No Quantity							500077			0
S3	2000	2000	2000	2	0	2	Export	784	United Arab Emirates	ARE	120	Cameroon	CMR								01	MEAT, MEAT PREPARATIONS	1	No Quantity							18246			0
S3	2000	2000	2000	2	0	2	Export	784	United Arab Emirates	ARE	124	Canada	CAN								01	MEAT, MEAT PREPARATIONS	1	No Quantity							80757			0
S3	2000	2000	2000	2	0	2	Export	784	United Arab Emirates	ARE	144	Sri Lanka	LKA								01	MEAT, MEAT PREPARATIONS	1	No Quantity							19037			0
S3	2000	2000	2000	2	0	2	Export	784	United Arab Emirates	ARE	156	China	CHN								01	MEAT, MEAT PREPARATIONS	1	No Quantity							58954			0
S3	2000	2000	2000	2	0	2	Export	784	United Arab Emirates	ARE	231	Ethiopia	ETH								01	MEAT, MEAT PREPARATIONS	1	No Quantity							5899			0
S3	2000	2000	2000	2	0	2	Export	784	United Arab Emirates	ARE	232	Eritrea	ERI								01	MEAT, MEAT PREPARATIONS	1	No Quantity							2657			0
S3	2000	2000	2000	2	0	2	Export	784	United Arab Emirates	ARE	268	Georgia	GEO								01	MEAT, MEAT PREPARATIONS	1	No Quantity							24903			0
S3	2000	2000	2000	2	0	2	Export	784	United Arab Emirates	ARE	288	Ghana	GHA								01	MEAT, MEAT PREPARATIONS	1	No Quantity							24747			0
S3	2000	2000	2000	2	0	2	Export	784	United Arab Emirates	ARE	344	China, Hong Kong SAR	HKG								01	MEAT, MEAT PREPARATIONS	1	No Quantity							740628			0
S3	2000	2000	2000	2	0	2	Export	784	United Arab Emirates	ARE	364	Iran	IRN								01	MEAT, MEAT PREPARATIONS	1	No Quantity							1292402			0
S3	2000	2000	2000	2	0	2	Export	784	United Arab Emirates	ARE	368	Iraq	IRQ								01	MEAT, MEAT PREPARATIONS	1	No Quantity							2723			0
S3	2000	2000	2000	2	0	2	Export	784	United Arab Emirates	ARE	398	Kazakhstan	KAZ								01	MEAT, MEAT PREPARATIONS	1	No Quantity							11436			0
S3	2000	2000	2000	2	0	2	Export	784	United Arab Emirates	ARE	400	Jordan	JOR								01	MEAT, MEAT PREPARATIONS	1	No Quantity							44752			0
S3	2000	2000	2000	2	0	2	Export	784	United Arab Emirates	ARE	404	Kenya	KEN								01	MEAT, MEAT PREPARATIONS	1	No Quantity							1200			0
S3	2000	2000	2000	2	0	2	Export	784	United Arab Emirates	ARE	410	Rep. of Korea	KOR								01	MEAT, MEAT PREPARATIONS	1	No Quantity							293818			0
S3	2000	2000	2000	2	0	2	Export	784	United Arab Emirates	ARE	414	Kuwait	KWT								01	MEAT, MEAT PREPARATIONS	1	No Quantity							859708			0
S3	2000	2000	2000	2	0	2	Export	784	United Arab Emirates	ARE	422	Lebanon	LBN								01	MEAT, MEAT PREPARATIONS	1	No Quantity							140296			0
S3	2000	2000	2000	2	0	2	Export	784	United Arab Emirates	ARE	458	Malaysia	MYS								01	MEAT, MEAT PREPARATIONS	1	No Quantity							67760			0
S3	2000	2000	2000	2	0	2	Export	784	United Arab Emirates	ARE	462	Maldives	MDV								01	MEAT, MEAT PREPARATIONS	1	No Quantity							1138820			0
S3	2000	2000	2000	2	0	2	Export	784	United Arab Emirates	ARE	466	Mali	MLI								01	MEAT, MEAT PREPARATIONS	1	No Quantity							15293			0
S3	2000	2000	2000	2	0	2	Export	784	United Arab Emirates	ARE	470	Malta	MLT								01	MEAT, MEAT PREPARATIONS	1	No Quantity							100372			0
S3	2000	2000	2000	2	0	2	Export	784	United Arab Emirates	ARE	478	Mauritania	MRT								01	MEAT, MEAT PREPARATIONS	1	No Quantity							323			0
S3	2000	2000	2000	2	0	2	Export	784	United Arab Emirates	ARE	490	Other Asia, nes									01	MEAT, MEAT PREPARATIONS	1	No Quantity							84814			0
S3	2000	2000	2000	2	0	2	Export	784	United Arab Emirates	ARE	498	Rep. of Moldova	MDA								01	MEAT, MEAT PREPARATIONS	1	No Quantity							6636			0
S3	2000	2000	2000	2	0	2	Export	784	United Arab Emirates	ARE	512	Oman	OMN								01	MEAT, MEAT PREPARATIONS	1	No Quantity							24731			0
S3	2000	2000	2000	2	0	2	Export	784	United Arab Emirates	ARE	586	Pakistan	PAK								01	MEAT, MEAT PREPARATIONS	1	No Quantity							61425			0
S3	2000	2000	2000	2	0	2	Export	784	United Arab Emirates	ARE	616	Poland	POL								01	MEAT, MEAT PREPARATIONS	1	No Quantity							259075			0
S3	2000	2000	2000	2	0	2	Export	784	United Arab Emirates	ARE	634	Qatar	QAT								01	MEAT, MEAT PREPARATIONS	1	No Quantity							457238			0
S3	2000	2000	2000	2	0	2	Export	784	United Arab Emirates	ARE	643	Russian Federation	RUS								01	MEAT, MEAT PREPARATIONS	1	No Quantity							18691			0
S3	2000	2000	2000	2	0	2	Export	784	United Arab Emirates	ARE	682	Saudi Arabia	SAU								01	MEAT, MEAT PREPARATIONS	1	No Quantity							12002226			0
S3	2000	2000	2000	2	0	2	Export	784	United Arab Emirates	ARE	690	Seychelles	SYC								01	MEAT, MEAT PREPARATIONS	1	No Quantity							70194			0
S3	2000	2000	2000	2	0	2	Export	784	United Arab Emirates	ARE	699	India	IND								01	MEAT, MEAT PREPARATIONS	1	No Quantity							28829			0
S3	2000	2000	2000	2	0	2	Export	784	United Arab Emirates	ARE	706	Somalia	SOM								01	MEAT, MEAT PREPARATIONS	1	No Quantity							248			0
S3	2000	2000	2000	2	0	2	Export	784	United Arab Emirates	ARE	710	South Africa	ZAF								01	MEAT, MEAT PREPARATIONS	1	No Quantity							111640			0
S3	2000	2000	2000	2	0	2	Export	784	United Arab Emirates	ARE	736	Fmr Sudan	SDN								01	MEAT, MEAT PREPARATIONS	1	No Quantity							7284			0
S3	2000	2000	2000	2	0	2	Export	784	United Arab Emirates	ARE	760	Syria	SYR								01	MEAT, MEAT PREPARATIONS	1	No Quantity							5848			0
S3	2000	2000	2000	2	0	2	Export	784	United Arab Emirates	ARE	762	Tajikistan	TJK								01	MEAT, MEAT PREPARATIONS	1	No Quantity							125814			0
S3	2000	2000	2000	2	0	2	Export	784	United Arab Emirates	ARE	764	Thailand	THA								01	MEAT, MEAT PREPARATIONS	1	No Quantity							822			0
S3	2000	2000	2000	2	0	2	Export	784	United Arab Emirates	ARE	795	Turkmenistan	TKM								01	MEAT, MEAT PREPARATIONS	1	No Quantity							1955644			0
S3	2000	2000	2000	2	0	2	Export	784	United Arab Emirates	ARE	818	Egypt	EGY								01	MEAT, MEAT PREPARATIONS	1	No Quantity							2500			0
S3	2000	2000	2000	2	0	2	Export	784	United Arab Emirates	ARE	834	United Rep. of Tanzania	TZA								01	MEAT, MEAT PREPARATIONS	1	No Quantity							62215			0
S3	2000	2000	2000	2	0	2	Export	784	United Arab Emirates	ARE	842	USA	USA								01	MEAT, MEAT PREPARATIONS	1	No Quantity							696897			0
S3	2000	2000	2000	2	0	2	Export	784	United Arab Emirates	ARE	860	Uzbekistan	UZB								01	MEAT, MEAT PREPARATIONS	1	No Quantity							209182			0
S3	2000	2000	2000	2	0	2	Export	784	United Arab Emirates	ARE	887	Yemen	YEM								01	MEAT, MEAT PREPARATIONS	1	No Quantity							262887			0
S3	2000	2000	2000	2	0	2	Export	788	Tunisia	TUN	0	World	WLD								01	MEAT, MEAT PREPARATIONS	1	No Quantity							2885509			0
S3	2000	2000	2000	2	0	2	Export	788	Tunisia	TUN	12	Algeria	DZA								01	MEAT, MEAT PREPARATIONS	1	No Quantity							7			0
S3	2000	2000	2000	2	0	2	Export	788	Tunisia	TUN	251	France	FRA								01	MEAT, MEAT PREPARATIONS	1	No Quantity							459424			0
S3	2000	2000	2000	2	0	2	Export	788	Tunisia	TUN	381	Italy	ITA								01	MEAT, MEAT PREPARATIONS	1	No Quantity							2319221			0
S3	2000	2000	2000	2	0	2	Export	788	Tunisia	TUN	434	Libya	LBY								01	MEAT, MEAT PREPARATIONS	1	No Quantity							61			0
S3	2000	2000	2000	2	0	2	Export	788	Tunisia	TUN	504	Morocco	MAR								01	MEAT, MEAT PREPARATIONS	1	No Quantity							82175			0
S3	2000	2000	2000	2	0	2	Export	788	Tunisia	TUN	634	Qatar	QAT								01	MEAT, MEAT PREPARATIONS	1	No Quantity							3290			0
S3	2000	2000	2000	2	0	2	Export	788	Tunisia	TUN	724	Spain	ESP								01	MEAT, MEAT PREPARATIONS	1	No Quantity							21332			0
S3	2000	2000	2000	2	0	2	Export	784	United Arab Emirates	ARE	0	World	WLD								02	DAIRY PRODUCTS,BIRD EGGS	1	No Quantity							17995783			0
S3	2000	2000	2000	2	0	2	Export	784	United Arab Emirates	ARE	4	Afghanistan	AFG								02	DAIRY PRODUCTS,BIRD EGGS	1	No Quantity							9312			0
S3	2000	2000	2000	2	0	2	Export	784	United Arab Emirates	ARE	12	Algeria	DZA								02	DAIRY PRODUCTS,BIRD EGGS	1	No Quantity							118680			0
S3	2000	2000	2000	2	0	2	Export	784	United Arab Emirates	ARE	31	Azerbaijan	AZE								02	DAIRY PRODUCTS,BIRD EGGS	1	No Quantity							1591194			0
S3	2000	2000	2000	2	0	2	Export	784	United Arab Emirates	ARE	48	Bahrain	BHR								02	DAIRY PRODUCTS,BIRD EGGS	1	No Quantity							521360			0
S3	2000	2000	2000	2	0	2	Export	784	United Arab Emirates	ARE	50	Bangladesh	BGD								02	DAIRY PRODUCTS,BIRD EGGS	1	No Quantity							65926			0
S3	2000	2000	2000	2	0	2	Export	784	United Arab Emirates	ARE	51	Armenia	ARM								02	DAIRY PRODUCTS,BIRD EGGS	1	No Quantity							456189			0
S3	2000	2000	2000	2	0	2	Export	784	United Arab Emirates	ARE	56	Belgium	BEL								02	DAIRY PRODUCTS,BIRD EGGS	1	No Quantity							12041			0
S3	2000	2000	2000	2	0	2	Export	784	United Arab Emirates	ARE	108	Burundi	BDI								02	DAIRY PRODUCTS,BIRD EGGS	1	No Quantity							419			0
S3	2000	2000	2000	2	0	2	Export	784	United Arab Emirates	ARE	144	Sri Lanka	LKA								02	DAIRY PRODUCTS,BIRD EGGS	1	No Quantity							36591			0
S3	2000	2000	2000	2	0	2	Export	784	United Arab Emirates	ARE	174	Comoros	COM								02	DAIRY PRODUCTS,BIRD EGGS	1	No Quantity							6018			0
S3	2000	2000	2000	2	0	2	Export	784	United Arab Emirates	ARE	196	Cyprus	CYP								02	DAIRY PRODUCTS,BIRD EGGS	1	No Quantity							226			0
S3	2000	2000	2000	2	0	2	Export	784	United Arab Emirates	ARE	208	Denmark	DNK								02	DAIRY PRODUCTS,BIRD EGGS	1	No Quantity							22433			0
S3	2000	2000	2000	2	0	2	Export	784	United Arab Emirates	ARE	231	Ethiopia	ETH								02	DAIRY PRODUCTS,BIRD EGGS	1	No Quantity							124899			0
S3	2000	2000	2000	2	0	2	Export	784	United Arab Emirates	ARE	232	Eritrea	ERI								02	DAIRY PRODUCTS,BIRD EGGS	1	No Quantity							9616			0
S3	2000	2000	2000	2	0	2	Export	784	United Arab Emirates	ARE	251	France	FRA								02	DAIRY PRODUCTS,BIRD EGGS	1	No Quantity							6000			0
S3	2000	2000	2000	2	0	2	Export	784	United Arab Emirates	ARE	262	Djibouti	DJI								02	DAIRY PRODUCTS,BIRD EGGS	1	No Quantity							81934			0
S3	2000	2000	2000	2	0	2	Export	784	United Arab Emirates	ARE	268	Georgia	GEO								02	DAIRY PRODUCTS,BIRD EGGS	1	No Quantity							40223			0
S3	2000	2000	2000	2	0	2	Export	784	United Arab Emirates	ARE	288	Ghana	GHA								02	DAIRY PRODUCTS,BIRD EGGS	1	No Quantity							541			0
S3	2000	2000	2000	2	0	2	Export	784	United Arab Emirates	ARE	360	Indonesia	IDN								02	DAIRY PRODUCTS,BIRD EGGS	1	No Quantity							3736			0
S3	2000	2000	2000	2	0	2	Export	784	United Arab Emirates	ARE	364	Iran	IRN								02	DAIRY PRODUCTS,BIRD EGGS	1	No Quantity							1799484			0
S3	2000	2000	2000	2	0	2	Export	784	United Arab Emirates	ARE	368	Iraq	IRQ								02	DAIRY PRODUCTS,BIRD EGGS	1	No Quantity							5727698			0
S3	2000	2000	2000	2	0	2	Export	784	United Arab Emirates	ARE	400	Jordan	JOR								02	DAIRY PRODUCTS,BIRD EGGS	1	No Quantity							215793			0
S3	2000	2000	2000	2	0	2	Export	784	United Arab Emirates	ARE	404	Kenya	KEN								02	DAIRY PRODUCTS,BIRD EGGS	1	No Quantity							204210			0
S3	2000	2000	2000	2	0	2	Export	784	United Arab Emirates	ARE	410	Rep. of Korea	KOR								02	DAIRY PRODUCTS,BIRD EGGS	1	No Quantity							5977			0
S3	2000	2000	2000	2	0	2	Export	784	United Arab Emirates	ARE	414	Kuwait	KWT								02	DAIRY PRODUCTS,BIRD EGGS	1	No Quantity							382871			0
S3	2000	2000	2000	2	0	2	Export	784	United Arab Emirates	ARE	422	Lebanon	LBN								02	DAIRY PRODUCTS,BIRD EGGS	1	No Quantity							125090			0
S3	2000	2000	2000	2	0	2	Export	784	United Arab Emirates	ARE	430	Liberia	LBR								02	DAIRY PRODUCTS,BIRD EGGS	1	No Quantity							343			0
S3	2000	2000	2000	2	0	2	Export	784	United Arab Emirates	ARE	434	Libya	LBY								02	DAIRY PRODUCTS,BIRD EGGS	1	No Quantity							395936			0
S3	2000	2000	2000	2	0	2	Export	784	United Arab Emirates	ARE	462	Maldives	MDV								02	DAIRY PRODUCTS,BIRD EGGS	1	No Quantity							688368			0
S3	2000	2000	2000	2	0	2	Export	784	United Arab Emirates	ARE	466	Mali	MLI								02	DAIRY PRODUCTS,BIRD EGGS	1	No Quantity							20927			0
S3	2000	2000	2000	2	0	2	Export	784	United Arab Emirates	ARE	480	Mauritius	MUS								02	DAIRY PRODUCTS,BIRD EGGS	1	No Quantity							4084			0
S3	2000	2000	2000	2	0	2	Export	784	United Arab Emirates	ARE	490	Other Asia, nes									02	DAIRY PRODUCTS,BIRD EGGS	1	No Quantity							2362			0
S3	2000	2000	2000	2	0	2	Export	784	United Arab Emirates	ARE	498	Rep. of Moldova	MDA								02	DAIRY PRODUCTS,BIRD EGGS	1	No Quantity							16083			0
S3	2000	2000	2000	2	0	2	Export	784	United Arab Emirates	ARE	512	Oman	OMN								02	DAIRY PRODUCTS,BIRD EGGS	1	No Quantity							173317			0
S3	2000	2000	2000	2	0	2	Export	784	United Arab Emirates	ARE	524	Nepal	NPL								02	DAIRY PRODUCTS,BIRD EGGS	1	No Quantity							4629			0
S3	2000	2000	2000	2	0	2	Export	784	United Arab Emirates	ARE	528	Netherlands	NLD								02	DAIRY PRODUCTS,BIRD EGGS	1	No Quantity							6372			0
S3	2000	2000	2000	2	0	2	Export	784	United Arab Emirates	ARE	586	Pakistan	PAK								02	DAIRY PRODUCTS,BIRD EGGS	1	No Quantity							345118			0
S3	2000	2000	2000	2	0	2	Export	784	United Arab Emirates	ARE	634	Qatar	QAT								02	DAIRY PRODUCTS,BIRD EGGS	1	No Quantity							244050			0
S3	2000	2000	2000	2	0	2	Export	784	United Arab Emirates	ARE	682	Saudi Arabia	SAU								02	DAIRY PRODUCTS,BIRD EGGS	1	No Quantity							45858			0
S3	2000	2000	2000	2	0	2	Export	784	United Arab Emirates	ARE	690	Seychelles	SYC								02	DAIRY PRODUCTS,BIRD EGGS	1	No Quantity							31306			0
S3	2000	2000	2000	2	0	2	Export	784	United Arab Emirates	ARE	694	Sierra Leone	SLE								02	DAIRY PRODUCTS,BIRD EGGS	1	No Quantity							1046			0
S3	2000	2000	2000	2	0	2	Export	784	United Arab Emirates	ARE	699	India	IND								02	DAIRY PRODUCTS,BIRD EGGS	1	No Quantity							27931			0
S3	2000	2000	2000	2	0	2	Export	784	United Arab Emirates	ARE	702	Singapore	SGP								02	DAIRY PRODUCTS,BIRD EGGS	1	No Quantity							47261			0
S3	2000	2000	2000	2	0	2	Export	784	United Arab Emirates	ARE	706	Somalia	SOM								02	DAIRY PRODUCTS,BIRD EGGS	1	No Quantity							1345352			0
S3	2000	2000	2000	2	0	2	Export	784	United Arab Emirates	ARE	710	South Africa	ZAF								02	DAIRY PRODUCTS,BIRD EGGS	1	No Quantity							13281			0
S3	2000	2000	2000	2	0	2	Export	784	United Arab Emirates	ARE	736	Fmr Sudan	SDN								02	DAIRY PRODUCTS,BIRD EGGS	1	No Quantity							770332			0
S3	2000	2000	2000	2	0	2	Export	784	United Arab Emirates	ARE	757	Switzerland	CHE								02	DAIRY PRODUCTS,BIRD EGGS	1	No Quantity							88			0
S3	2000	2000	2000	2	0	2	Export	784	United Arab Emirates	ARE	760	Syria	SYR								02	DAIRY PRODUCTS,BIRD EGGS	1	No Quantity							592076			0
S3	2000	2000	2000	2	0	2	Export	784	United Arab Emirates	ARE	762	Tajikistan	TJK								02	DAIRY PRODUCTS,BIRD EGGS	1	No Quantity							31181			0
S3	2000	2000	2000	2	0	2	Export	784	United Arab Emirates	ARE	792	Turkey	TUR								02	DAIRY PRODUCTS,BIRD EGGS	1	No Quantity							2069			0
S3	2000	2000	2000	2	0	2	Export	784	United Arab Emirates	ARE	795	Turkmenistan	TKM								02	DAIRY PRODUCTS,BIRD EGGS	1	No Quantity							273013			0
S3	2000	2000	2000	2	0	2	Export	784	United Arab Emirates	ARE	818	Egypt	EGY								02	DAIRY PRODUCTS,BIRD EGGS	1	No Quantity							485278			0
S3	2000	2000	2000	2	0	2	Export	784	United Arab Emirates	ARE	826	United Kingdom	GBR								02	DAIRY PRODUCTS,BIRD EGGS	1	No Quantity							196			0
S3	2000	2000	2000	2	0	2	Export	784	United Arab Emirates	ARE	834	United Rep. of Tanzania	TZA								02	DAIRY PRODUCTS,BIRD EGGS	1	No Quantity							669939			0
S3	2000	2000	2000	2	0	2	Export	784	United Arab Emirates	ARE	860	Uzbekistan	UZB								02	DAIRY PRODUCTS,BIRD EGGS	1	No Quantity							34125			0
S3	2000	2000	2000	2	0	2	Export	784	United Arab Emirates	ARE	887	Yemen	YEM								02	DAIRY PRODUCTS,BIRD EGGS	1	No Quantity							154145			0
S3	2000	2000	2000	2	0	2	Export	784	United Arab Emirates	ARE	899	Areas, nes									02	DAIRY PRODUCTS,BIRD EGGS	1	No Quantity							1251			0
S3	2000	2000	2000	2	0	2	Export	788	Tunisia	TUN	0	World	WLD								02	DAIRY PRODUCTS,BIRD EGGS	1	No Quantity							9559871			0
S3	2000	2000	2000	2	0	2	Export	788	Tunisia	TUN	12	Algeria	DZA								02	DAIRY PRODUCTS,BIRD EGGS	1	No Quantity							200			0
S3	2000	2000	2000	2	0	2	Export	788	Tunisia	TUN	251	France	FRA								02	DAIRY PRODUCTS,BIRD EGGS	1	No Quantity							140			0
S3	2000	2000	2000	2	0	2	Export	788	Tunisia	TUN	262	Djibouti	DJI								02	DAIRY PRODUCTS,BIRD EGGS	1	No Quantity							8945			0
S3	2000	2000	2000	2	0	2	Export	788	Tunisia	TUN	422	Lebanon	LBN								02	DAIRY PRODUCTS,BIRD EGGS	1	No Quantity							9285			0
S3	2000	2000	2000	2	0	2	Export	788	Tunisia	TUN	434	Libya	LBY								02	DAIRY PRODUCTS,BIRD EGGS	1	No Quantity							8791182			0
S3	2000	2000	2000	2	0	2	Export	788	Tunisia	TUN	478	Mauritania	MRT								02	DAIRY PRODUCTS,BIRD EGGS	1	No Quantity							4903			0
S3	2000	2000	2000	2	0	2	Export	788	Tunisia	TUN	504	Morocco	MAR								02	DAIRY PRODUCTS,BIRD EGGS	1	No Quantity							219292			0
S3	2000	2000	2000	2	0	2	Export	788	Tunisia	TUN	586	Pakistan	PAK								02	DAIRY PRODUCTS,BIRD EGGS	1	No Quantity							17496			0
S3	2000	2000	2000	2	0	2	Export	788	Tunisia	TUN	620	Portugal	PRT								02	DAIRY PRODUCTS,BIRD EGGS	1	No Quantity							2192			0
S3	2000	2000	2000	2	0	2	Export	788	Tunisia	TUN	686	Senegal	SEN								02	DAIRY PRODUCTS,BIRD EGGS	1	No Quantity							45933			0
S3	2000	2000	2000	2	0	2	Export	788	Tunisia	TUN	899	Areas, nes									02	DAIRY PRODUCTS,BIRD EGGS	1	No Quantity							460301			0
S3	2000	2000	2000	2	0	2	Export	784	United Arab Emirates	ARE	0	World	WLD								03	FISH,CRUSTACEANS,MOLLUSC	1	No Quantity							35322499			0
S3	2000	2000	2000	2	0	2	Export	784	United Arab Emirates	ARE	4	Afghanistan	AFG								03	FISH,CRUSTACEANS,MOLLUSC	1	No Quantity							1961			0
S3	2000	2000	2000	2	0	2	Export	784	United Arab Emirates	ARE	31	Azerbaijan	AZE								03	FISH,CRUSTACEANS,MOLLUSC	1	No Quantity							4387			0
S3	2000	2000	2000	2	0	2	Export	784	United Arab Emirates	ARE	32	Argentina	ARG								03	FISH,CRUSTACEANS,MOLLUSC	1	No Quantity							796			0
S3	2000	2000	2000	2	0	2	Export	784	United Arab Emirates	ARE	36	Australia	AUS								03	FISH,CRUSTACEANS,MOLLUSC	1	No Quantity							13311			0
S3	2000	2000	2000	2	0	2	Export	784	United Arab Emirates	ARE	48	Bahrain	BHR								03	FISH,CRUSTACEANS,MOLLUSC	1	No Quantity							153740			0
S3	2000	2000	2000	2	0	2	Export	784	United Arab Emirates	ARE	50	Bangladesh	BGD								03	FISH,CRUSTACEANS,MOLLUSC	1	No Quantity							9110			0
S3	2000	2000	2000	2	0	2	Export	784	United Arab Emirates	ARE	51	Armenia	ARM								03	FISH,CRUSTACEANS,MOLLUSC	1	No Quantity							60			0
S3	2000	2000	2000	2	0	2	Export	784	United Arab Emirates	ARE	120	Cameroon	CMR								03	FISH,CRUSTACEANS,MOLLUSC	1	No Quantity							7233			0
S3	2000	2000	2000	2	0	2	Export	784	United Arab Emirates	ARE	124	Canada	CAN								03	FISH,CRUSTACEANS,MOLLUSC	1	No Quantity							1389252			0
S3	2000	2000	2000	2	0	2	Export	784	United Arab Emirates	ARE	144	Sri Lanka	LKA								03	FISH,CRUSTACEANS,MOLLUSC	1	No Quantity							2658250			0
S3	2000	2000	2000	2	0	2	Export	784	United Arab Emirates	ARE	152	Chile	CHL								03	FISH,CRUSTACEANS,MOLLUSC	1	No Quantity							7946			0
S3	2000	2000	2000	2	0	2	Export	784	United Arab Emirates	ARE	156	China	CHN								03	FISH,CRUSTACEANS,MOLLUSC	1	No Quantity							820101			0
S3	2000	2000	2000	2	0	2	Export	784	United Arab Emirates	ARE	170	Colombia	COL								03	FISH,CRUSTACEANS,MOLLUSC	1	No Quantity							58909			0
S3	2000	2000	2000	2	0	2	Export	784	United Arab Emirates	ARE	188	Costa Rica	CRI								03	FISH,CRUSTACEANS,MOLLUSC	1	No Quantity							10674			0
S3	2000	2000	2000	2	0	2	Export	784	United Arab Emirates	ARE	196	Cyprus	CYP								03	FISH,CRUSTACEANS,MOLLUSC	1	No Quantity							109804			0
S3	2000	2000	2000	2	0	2	Export	784	United Arab Emirates	ARE	203	Czechia	CZE								03	FISH,CRUSTACEANS,MOLLUSC	1	No Quantity							234			0
S3	2000	2000	2000	2	0	2	Export	784	United Arab Emirates	ARE	231	Ethiopia	ETH								03	FISH,CRUSTACEANS,MOLLUSC	1	No Quantity							17365			0
S3	2000	2000	2000	2	0	2	Export	784	United Arab Emirates	ARE	232	Eritrea	ERI								03	FISH,CRUSTACEANS,MOLLUSC	1	No Quantity							1947			0
S3	2000	2000	2000	2	0	2	Export	784	United Arab Emirates	ARE	251	France	FRA								03	FISH,CRUSTACEANS,MOLLUSC	1	No Quantity							59073			0
S3	2000	2000	2000	2	0	2	Export	784	United Arab Emirates	ARE	262	Djibouti	DJI								03	FISH,CRUSTACEANS,MOLLUSC	1	No Quantity							14976			0
S3	2000	2000	2000	2	0	2	Export	784	United Arab Emirates	ARE	270	Gambia	GMB								03	FISH,CRUSTACEANS,MOLLUSC	1	No Quantity							1797			0
S3	2000	2000	2000	2	0	2	Export	784	United Arab Emirates	ARE	276	Germany	DEU								03	FISH,CRUSTACEANS,MOLLUSC	1	No Quantity							4673			0
S3	2000	2000	2000	2	0	2	Export	784	United Arab Emirates	ARE	300	Greece	GRC								03	FISH,CRUSTACEANS,MOLLUSC	1	No Quantity							1000			0
S3	2000	2000	2000	2	0	2	Export	784	United Arab Emirates	ARE	344	China, Hong Kong SAR	HKG								03	FISH,CRUSTACEANS,MOLLUSC	1	No Quantity							9725832			0
S3	2000	2000	2000	2	0	2	Export	784	United Arab Emirates	ARE	348	Hungary	HUN								03	FISH,CRUSTACEANS,MOLLUSC	1	No Quantity							42295			0
S3	2000	2000	2000	2	0	2	Export	784	United Arab Emirates	ARE	360	Indonesia	IDN								03	FISH,CRUSTACEANS,MOLLUSC	1	No Quantity							5990			0
S3	2000	2000	2000	2	0	2	Export	784	United Arab Emirates	ARE	364	Iran	IRN								03	FISH,CRUSTACEANS,MOLLUSC	1	No Quantity							43187			0
S3	2000	2000	2000	2	0	2	Export	784	United Arab Emirates	ARE	381	Italy	ITA								03	FISH,CRUSTACEANS,MOLLUSC	1	No Quantity							3405			0
S3	2000	2000	2000	2	0	2	Export	784	United Arab Emirates	ARE	392	Japan	JPN								03	FISH,CRUSTACEANS,MOLLUSC	1	No Quantity							2889452			0
S3	2000	2000	2000	2	0	2	Export	784	United Arab Emirates	ARE	400	Jordan	JOR								03	FISH,CRUSTACEANS,MOLLUSC	1	No Quantity							20028			0
S3	2000	2000	2000	2	0	2	Export	784	United Arab Emirates	ARE	410	Rep. of Korea	KOR								03	FISH,CRUSTACEANS,MOLLUSC	1	No Quantity							702664			0
S3	2000	2000	2000	2	0	2	Export	784	United Arab Emirates	ARE	414	Kuwait	KWT								03	FISH,CRUSTACEANS,MOLLUSC	1	No Quantity							253125			0
S3	2000	2000	2000	2	0	2	Export	784	United Arab Emirates	ARE	422	Lebanon	LBN								03	FISH,CRUSTACEANS,MOLLUSC	1	No Quantity							287817			0
S3	2000	2000	2000	2	0	2	Export	784	United Arab Emirates	ARE	434	Libya	LBY								03	FISH,CRUSTACEANS,MOLLUSC	1	No Quantity							86670			0
S3	2000	2000	2000	2	0	2	Export	784	United Arab Emirates	ARE	458	Malaysia	MYS								03	FISH,CRUSTACEANS,MOLLUSC	1	No Quantity							229787			0
S3	2000	2000	2000	2	0	2	Export	784	United Arab Emirates	ARE	462	Maldives	MDV								03	FISH,CRUSTACEANS,MOLLUSC	1	No Quantity							349274			0
S3	2000	2000	2000	2	0	2	Export	784	United Arab Emirates	ARE	466	Mali	MLI								03	FISH,CRUSTACEANS,MOLLUSC	1	No Quantity							28598			0
S3	2000	2000	2000	2	0	2	Export	784	United Arab Emirates	ARE	480	Mauritius	MUS								03	FISH,CRUSTACEANS,MOLLUSC	1	No Quantity							31920			0
S3	2000	2000	2000	2	0	2	Export	784	United Arab Emirates	ARE	490	Other Asia, nes									03	FISH,CRUSTACEANS,MOLLUSC	1	No Quantity							3342228			0
S3	2000	2000	2000	2	0	2	Export	784	United Arab Emirates	ARE	498	Rep. of Moldova	MDA								03	FISH,CRUSTACEANS,MOLLUSC	1	No Quantity							6643			0
S3	2000	2000	2000	2	0	2	Export	784	United Arab Emirates	ARE	504	Morocco	MAR								03	FISH,CRUSTACEANS,MOLLUSC	1	No Quantity							136			0
S3	2000	2000	2000	2	0	2	Export	784	United Arab Emirates	ARE	512	Oman	OMN								03	FISH,CRUSTACEANS,MOLLUSC	1	No Quantity							549807			0
S3	2000	2000	2000	2	0	2	Export	784	United Arab Emirates	ARE	528	Netherlands	NLD								03	FISH,CRUSTACEANS,MOLLUSC	1	No Quantity							21132			0
S3	2000	2000	2000	2	0	2	Export	784	United Arab Emirates	ARE	554	New Zealand	NZL								03	FISH,CRUSTACEANS,MOLLUSC	1	No Quantity							16531			0
S3	2000	2000	2000	2	0	2	Export	784	United Arab Emirates	ARE	586	Pakistan	PAK								03	FISH,CRUSTACEANS,MOLLUSC	1	No Quantity							9156			0
S3	2000	2000	2000	2	0	2	Export	784	United Arab Emirates	ARE	608	Philippines	PHL								03	FISH,CRUSTACEANS,MOLLUSC	1	No Quantity							12125			0
S3	2000	2000	2000	2	0	2	Export	784	United Arab Emirates	ARE	626	Timor-Leste	TLS								03	FISH,CRUSTACEANS,MOLLUSC	1	No Quantity							5573			0
S3	2000	2000	2000	2	0	2	Export	784	United Arab Emirates	ARE	634	Qatar	QAT								03	FISH,CRUSTACEANS,MOLLUSC	1	No Quantity							354721			0
S3	2000	2000	2000	2	0	2	Export	784	United Arab Emirates	ARE	642	Romania	ROU								03	FISH,CRUSTACEANS,MOLLUSC	1	No Quantity							21569			0
S3	2000	2000	2000	2	0	2	Export	784	United Arab Emirates	ARE	643	Russian Federation	RUS								03	FISH,CRUSTACEANS,MOLLUSC	1	No Quantity							265118			0
S3	2000	2000	2000	2	0	2	Export	784	United Arab Emirates	ARE	682	Saudi Arabia	SAU								03	FISH,CRUSTACEANS,MOLLUSC	1	No Quantity							1586128			0
S3	2000	2000	2000	2	0	2	Export	784	United Arab Emirates	ARE	690	Seychelles	SYC								03	FISH,CRUSTACEANS,MOLLUSC	1	No Quantity							50787			0
S3	2000	2000	2000	2	0	2	Export	784	United Arab Emirates	ARE	699	India	IND								03	FISH,CRUSTACEANS,MOLLUSC	1	No Quantity							70826			0
S3	2000	2000	2000	2	0	2	Export	784	United Arab Emirates	ARE	702	Singapore	SGP								03	FISH,CRUSTACEANS,MOLLUSC	1	No Quantity							1759922			0
S3	2000	2000	2000	2	0	2	Export	784	United Arab Emirates	ARE	706	Somalia	SOM								03	FISH,CRUSTACEANS,MOLLUSC	1	No Quantity							44384			0
S3	2000	2000	2000	2	0	2	Export	784	United Arab Emirates	ARE	710	South Africa	ZAF								03	FISH,CRUSTACEANS,MOLLUSC	1	No Quantity							8157			0
S3	2000	2000	2000	2	0	2	Export	784	United Arab Emirates	ARE	724	Spain	ESP								03	FISH,CRUSTACEANS,MOLLUSC	1	No Quantity							146264			0
S3	2000	2000	2000	2	0	2	Export	784	United Arab Emirates	ARE	736	Fmr Sudan	SDN								03	FISH,CRUSTACEANS,MOLLUSC	1	No Quantity							2593			0
S3	2000	2000	2000	2	0	2	Export	784	United Arab Emirates	ARE	752	Sweden	SWE								03	FISH,CRUSTACEANS,MOLLUSC	1	No Quantity							8115			0
S3	2000	2000	2000	2	0	2	Export	784	United Arab Emirates	ARE	757	Switzerland	CHE								03	FISH,CRUSTACEANS,MOLLUSC	1	No Quantity							663128			0
S3	2000	2000	2000	2	0	2	Export	784	United Arab Emirates	ARE	760	Syria	SYR								03	FISH,CRUSTACEANS,MOLLUSC	1	No Quantity							36215			0
S3	2000	2000	2000	2	0	2	Export	784	United Arab Emirates	ARE	764	Thailand	THA								03	FISH,CRUSTACEANS,MOLLUSC	1	No Quantity							294275			0
S3	2000	2000	2000	2	0	2	Export	784	United Arab Emirates	ARE	788	Tunisia	TUN								03	FISH,CRUSTACEANS,MOLLUSC	1	No Quantity							25774			0
S3	2000	2000	2000	2	0	2	Export	784	United Arab Emirates	ARE	795	Turkmenistan	TKM								03	FISH,CRUSTACEANS,MOLLUSC	1	No Quantity							40821			0
S3	2000	2000	2000	2	0	2	Export	784	United Arab Emirates	ARE	818	Egypt	EGY								03	FISH,CRUSTACEANS,MOLLUSC	1	No Quantity							312091			0
S3	2000	2000	2000	2	0	2	Export	784	United Arab Emirates	ARE	826	United Kingdom	GBR								03	FISH,CRUSTACEANS,MOLLUSC	1	No Quantity							245			0
S3	2000	2000	2000	2	0	2	Export	784	United Arab Emirates	ARE	834	United Rep. of Tanzania	TZA								03	FISH,CRUSTACEANS,MOLLUSC	1	No Quantity							1762			0
S3	2000	2000	2000	2	0	2	Export	784	United Arab Emirates	ARE	842	USA	USA								03	FISH,CRUSTACEANS,MOLLUSC	1	No Quantity							5475342			0
S3	2000	2000	2000	2	0	2	Export	784	United Arab Emirates	ARE	860	Uzbekistan	UZB								03	FISH,CRUSTACEANS,MOLLUSC	1	No Quantity							140			0
S3	2000	2000	2000	2	0	2	Export	784	United Arab Emirates	ARE	887	Yemen	YEM								03	FISH,CRUSTACEANS,MOLLUSC	1	No Quantity							143393			0
S3	2000	2000	2000	2	0	2	Export	784	United Arab Emirates	ARE	891	Serbia and Montenegro	SCG								03	FISH,CRUSTACEANS,MOLLUSC	1	No Quantity							750			0
S3	2000	2000	2000	2	0	2	Export	788	Tunisia	TUN	0	World	WLD								03	FISH,CRUSTACEANS,MOLLUSC	1	No Quantity							86159252			0
S3	2000	2000	2000	2	0	2	Export	788	Tunisia	TUN	12	Algeria	DZA								03	FISH,CRUSTACEANS,MOLLUSC	1	No Quantity							25			0
S3	2000	2000	2000	2	0	2	Export	788	Tunisia	TUN	48	Bahrain	BHR								03	FISH,CRUSTACEANS,MOLLUSC	1	No Quantity							379717			0
S3	2000	2000	2000	2	0	2	Export	788	Tunisia	TUN	56	Belgium	BEL								03	FISH,CRUSTACEANS,MOLLUSC	1	No Quantity							142153			0
S3	2000	2000	2000	2	0	2	Export	788	Tunisia	TUN	124	Canada	CAN								03	FISH,CRUSTACEANS,MOLLUSC	1	No Quantity							78901			0
S3	2000	2000	2000	2	0	2	Export	788	Tunisia	TUN	156	China	CHN								03	FISH,CRUSTACEANS,MOLLUSC	1	No Quantity							41478			0
S3	2000	2000	2000	2	0	2	Export	788	Tunisia	TUN	251	France	FRA								03	FISH,CRUSTACEANS,MOLLUSC	1	No Quantity							3540892			0
S3	2000	2000	2000	2	0	2	Export	788	Tunisia	TUN	276	Germany	DEU								03	FISH,CRUSTACEANS,MOLLUSC	1	No Quantity							267258			0
S3	2000	2000	2000	2	0	2	Export	788	Tunisia	TUN	300	Greece	GRC								03	FISH,CRUSTACEANS,MOLLUSC	1	No Quantity							1978729			0
S3	2000	2000	2000	2	0	2	Export	788	Tunisia	TUN	381	Italy	ITA								03	FISH,CRUSTACEANS,MOLLUSC	1	No Quantity							33325349			0
S3	2000	2000	2000	2	0	2	Export	788	Tunisia	TUN	392	Japan	JPN								03	FISH,CRUSTACEANS,MOLLUSC	1	No Quantity							7158715			0
S3	2000	2000	2000	2	0	2	Export	788	Tunisia	TUN	414	Kuwait	KWT								03	FISH,CRUSTACEANS,MOLLUSC	1	No Quantity							288			0
S3	2000	2000	2000	2	0	2	Export	788	Tunisia	TUN	434	Libya	LBY								03	FISH,CRUSTACEANS,MOLLUSC	1	No Quantity							277238			0
S3	2000	2000	2000	2	0	2	Export	788	Tunisia	TUN	579	Norway	NOR								03	FISH,CRUSTACEANS,MOLLUSC	1	No Quantity							68417			0
S3	2000	2000	2000	2	0	2	Export	788	Tunisia	TUN	591	Panama	PAN								03	FISH,CRUSTACEANS,MOLLUSC	1	No Quantity							57084			0
S3	2000	2000	2000	2	0	2	Export	788	Tunisia	TUN	620	Portugal	PRT								03	FISH,CRUSTACEANS,MOLLUSC	1	No Quantity							130434			0
S3	2000	2000	2000	2	0	2	Export	788	Tunisia	TUN	643	Russian Federation	RUS								03	FISH,CRUSTACEANS,MOLLUSC	1	No Quantity							225458			0
S3	2000	2000	2000	2	0	2	Export	788	Tunisia	TUN	724	Spain	ESP								03	FISH,CRUSTACEANS,MOLLUSC	1	No Quantity							34607757			0
S3	2000	2000	2000	2	0	2	Export	788	Tunisia	TUN	752	Sweden	SWE								03	FISH,CRUSTACEANS,MOLLUSC	1	No Quantity							35183			0
S3	2000	2000	2000	2	0	2	Export	788	Tunisia	TUN	757	Switzerland	CHE								03	FISH,CRUSTACEANS,MOLLUSC	1	No Quantity							202729			0
S3	2000	2000	2000	2	0	2	Export	788	Tunisia	TUN	784	United Arab Emirates	ARE								03	FISH,CRUSTACEANS,MOLLUSC	1	No Quantity							267297			0
S3	2000	2000	2000	2	0	2	Export	788	Tunisia	TUN	818	Egypt	EGY								03	FISH,CRUSTACEANS,MOLLUSC	1	No Quantity							249183			0
S3	2000	2000	2000	2	0	2	Export	788	Tunisia	TUN	826	United Kingdom	GBR								03	FISH,CRUSTACEANS,MOLLUSC	1	No Quantity							16732			0
S3	2000	2000	2000	2	0	2	Export	788	Tunisia	TUN	842	USA	USA								03	FISH,CRUSTACEANS,MOLLUSC	1	No Quantity							225459			0
S3	2000	2000	2000	2	0	2	Export	788	Tunisia	TUN	899	Areas, nes									03	FISH,CRUSTACEANS,MOLLUSC	1	No Quantity							2882776			0
S3	2000	2000	2000	2	0	2	Export	784	United Arab Emirates	ARE	0	World	WLD								04	CEREALS,CEREAL PREPRTNS.	1	No Quantity							120132302			0
S3	2000	2000	2000	2	0	2	Export	784	United Arab Emirates	ARE	4	Afghanistan	AFG								04	CEREALS,CEREAL PREPRTNS.	1	No Quantity							2944198			0
S3	2000	2000	2000	2	0	2	Export	784	United Arab Emirates	ARE	12	Algeria	DZA								04	CEREALS,CEREAL PREPRTNS.	1	No Quantity							60947			0
S3	2000	2000	2000	2	0	2	Export	784	United Arab Emirates	ARE	24	Angola	AGO								04	CEREALS,CEREAL PREPRTNS.	1	No Quantity							283118			0
S3	2000	2000	2000	2	0	2	Export	784	United Arab Emirates	ARE	31	Azerbaijan	AZE								04	CEREALS,CEREAL PREPRTNS.	1	No Quantity							7769017			0
S3	2000	2000	2000	2	0	2	Export	784	United Arab Emirates	ARE	36	Australia	AUS								04	CEREALS,CEREAL PREPRTNS.	1	No Quantity							413294			0
S3	2000	2000	2000	2	0	2	Export	784	United Arab Emirates	ARE	48	Bahrain	BHR								04	CEREALS,CEREAL PREPRTNS.	1	No Quantity							1155297			0
S3	2000	2000	2000	2	0	2	Export	784	United Arab Emirates	ARE	50	Bangladesh	BGD								04	CEREALS,CEREAL PREPRTNS.	1	No Quantity							107092			0
S3	2000	2000	2000	2	0	2	Export	784	United Arab Emirates	ARE	51	Armenia	ARM								04	CEREALS,CEREAL PREPRTNS.	1	No Quantity							988527			0
S3	2000	2000	2000	2	0	2	Export	784	United Arab Emirates	ARE	56	Belgium	BEL								04	CEREALS,CEREAL PREPRTNS.	1	No Quantity							129013			0
S3	2000	2000	2000	2	0	2	Export	784	United Arab Emirates	ARE	96	Brunei Darussalam	BRN								04	CEREALS,CEREAL PREPRTNS.	1	No Quantity							21929			0
S3	2000	2000	2000	2	0	2	Export	784	United Arab Emirates	ARE	100	Bulgaria	BGR								04	CEREALS,CEREAL PREPRTNS.	1	No Quantity							7683			0
S3	2000	2000	2000	2	0	2	Export	784	United Arab Emirates	ARE	104	Myanmar	MMR								04	CEREALS,CEREAL PREPRTNS.	1	No Quantity							1052643			0
S3	2000	2000	2000	2	0	2	Export	784	United Arab Emirates	ARE	108	Burundi	BDI								04	CEREALS,CEREAL PREPRTNS.	1	No Quantity							28			0
S3	2000	2000	2000	2	0	2	Export	784	United Arab Emirates	ARE	120	Cameroon	CMR								04	CEREALS,CEREAL PREPRTNS.	1	No Quantity							64393			0
S3	2000	2000	2000	2	0	2	Export	784	United Arab Emirates	ARE	124	Canada	CAN								04	CEREALS,CEREAL PREPRTNS.	1	No Quantity							144934			0
S3	2000	2000	2000	2	0	2	Export	784	United Arab Emirates	ARE	144	Sri Lanka	LKA								04	CEREALS,CEREAL PREPRTNS.	1	No Quantity							3775115			0
S3	2000	2000	2000	2	0	2	Export	784	United Arab Emirates	ARE	148	Chad	TCD								04	CEREALS,CEREAL PREPRTNS.	1	No Quantity							259			0
S3	2000	2000	2000	2	0	2	Export	784	United Arab Emirates	ARE	156	China	CHN								04	CEREALS,CEREAL PREPRTNS.	1	No Quantity							23981			0
S3	2000	2000	2000	2	0	2	Export	784	United Arab Emirates	ARE	174	Comoros	COM								04	CEREALS,CEREAL PREPRTNS.	1	No Quantity							90252			0
S3	2000	2000	2000	2	0	2	Export	784	United Arab Emirates	ARE	178	Congo	COG								04	CEREALS,CEREAL PREPRTNS.	1	No Quantity							60730			0
S3	2000	2000	2000	2	0	2	Export	784	United Arab Emirates	ARE	180	Dem. Rep. of the Congo	COD								04	CEREALS,CEREAL PREPRTNS.	1	No Quantity							156091			0
S3	2000	2000	2000	2	0	2	Export	784	United Arab Emirates	ARE	196	Cyprus	CYP								04	CEREALS,CEREAL PREPRTNS.	1	No Quantity							12892			0
S3	2000	2000	2000	2	0	2	Export	784	United Arab Emirates	ARE	204	Benin	BEN								04	CEREALS,CEREAL PREPRTNS.	1	No Quantity							2001			0
S3	2000	2000	2000	2	0	2	Export	784	United Arab Emirates	ARE	208	Denmark	DNK								04	CEREALS,CEREAL PREPRTNS.	1	No Quantity							10968			0
S3	2000	2000	2000	2	0	2	Export	784	United Arab Emirates	ARE	212	Dominica	DMA								04	CEREALS,CEREAL PREPRTNS.	1	No Quantity							12010			0
S3	2000	2000	2000	2	0	2	Export	784	United Arab Emirates	ARE	231	Ethiopia	ETH								04	CEREALS,CEREAL PREPRTNS.	1	No Quantity							2524306			0
S3	2000	2000	2000	2	0	2	Export	784	United Arab Emirates	ARE	232	Eritrea	ERI								04	CEREALS,CEREAL PREPRTNS.	1	No Quantity							225			0
S3	2000	2000	2000	2	0	2	Export	784	United Arab Emirates	ARE	251	France	FRA								04	CEREALS,CEREAL PREPRTNS.	1	No Quantity							77365			0
S3	2000	2000	2000	2	0	2	Export	784	United Arab Emirates	ARE	262	Djibouti	DJI								04	CEREALS,CEREAL PREPRTNS.	1	No Quantity							2021061			0
S3	2000	2000	2000	2	0	2	Export	784	United Arab Emirates	ARE	266	Gabon	GAB								04	CEREALS,CEREAL PREPRTNS.	1	No Quantity							114029			0
S3	2000	2000	2000	2	0	2	Export	784	United Arab Emirates	ARE	268	Georgia	GEO								04	CEREALS,CEREAL PREPRTNS.	1	No Quantity							71740			0
S3	2000	2000	2000	2	0	2	Export	784	United Arab Emirates	ARE	270	Gambia	GMB								04	CEREALS,CEREAL PREPRTNS.	1	No Quantity							15107			0
S3	2000	2000	2000	2	0	2	Export	784	United Arab Emirates	ARE	276	Germany	DEU								04	CEREALS,CEREAL PREPRTNS.	1	No Quantity							16801			0
S3	2000	2000	2000	2	0	2	Export	784	United Arab Emirates	ARE	288	Ghana	GHA								04	CEREALS,CEREAL PREPRTNS.	1	No Quantity							182254			0
S3	2000	2000	2000	2	0	2	Export	784	United Arab Emirates	ARE	324	Guinea	GIN								04	CEREALS,CEREAL PREPRTNS.	1	No Quantity							18618			0
S3	2000	2000	2000	2	0	2	Export	784	United Arab Emirates	ARE	344	China, Hong Kong SAR	HKG								04	CEREALS,CEREAL PREPRTNS.	1	No Quantity							157919			0
S3	2000	2000	2000	2	0	2	Export	784	United Arab Emirates	ARE	360	Indonesia	IDN								04	CEREALS,CEREAL PREPRTNS.	1	No Quantity							5280565			0
S3	2000	2000	2000	2	0	2	Export	784	United Arab Emirates	ARE	364	Iran	IRN								04	CEREALS,CEREAL PREPRTNS.	1	No Quantity							42585811			0
S3	2000	2000	2000	2	0	2	Export	784	United Arab Emirates	ARE	368	Iraq	IRQ								04	CEREALS,CEREAL PREPRTNS.	1	No Quantity							4876770			0
S3	2000	2000	2000	2	0	2	Export	784	United Arab Emirates	ARE	372	Ireland	IRL								04	CEREALS,CEREAL PREPRTNS.	1	No Quantity							59564			0
S3	2000	2000	2000	2	0	2	Export	784	United Arab Emirates	ARE	381	Italy	ITA								04	CEREALS,CEREAL PREPRTNS.	1	No Quantity							530178			0
S3	2000	2000	2000	2	0	2	Export	784	United Arab Emirates	ARE	384	Côte d'Ivoire	CIV								04	CEREALS,CEREAL PREPRTNS.	1	No Quantity							11780			0
S3	2000	2000	2000	2	0	2	Export	784	United Arab Emirates	ARE	392	Japan	JPN								04	CEREALS,CEREAL PREPRTNS.	1	No Quantity							359107			0
S3	2000	2000	2000	2	0	2	Export	784	United Arab Emirates	ARE	398	Kazakhstan	KAZ								04	CEREALS,CEREAL PREPRTNS.	1	No Quantity							16879			0
S3	2000	2000	2000	2	0	2	Export	784	United Arab Emirates	ARE	400	Jordan	JOR								04	CEREALS,CEREAL PREPRTNS.	1	No Quantity							28869			0
S3	2000	2000	2000	2	0	2	Export	784	United Arab Emirates	ARE	404	Kenya	KEN								04	CEREALS,CEREAL PREPRTNS.	1	No Quantity							273365			0
S3	2000	2000	2000	2	0	2	Export	784	United Arab Emirates	ARE	410	Rep. of Korea	KOR								04	CEREALS,CEREAL PREPRTNS.	1	No Quantity							138935			0
S3	2000	2000	2000	2	0	2	Export	784	United Arab Emirates	ARE	414	Kuwait	KWT								04	CEREALS,CEREAL PREPRTNS.	1	No Quantity							511855			0
S3	2000	2000	2000	2	0	2	Export	784	United Arab Emirates	ARE	422	Lebanon	LBN								04	CEREALS,CEREAL PREPRTNS.	1	No Quantity							100785			0
S3	2000	2000	2000	2	0	2	Export	784	United Arab Emirates	ARE	430	Liberia	LBR								04	CEREALS,CEREAL PREPRTNS.	1	No Quantity							118120			0
S3	2000	2000	2000	2	0	2	Export	784	United Arab Emirates	ARE	434	Libya	LBY								04	CEREALS,CEREAL PREPRTNS.	1	No Quantity							156354			0
S3	2000	2000	2000	2	0	2	Export	784	United Arab Emirates	ARE	458	Malaysia	MYS								04	CEREALS,CEREAL PREPRTNS.	1	No Quantity							233619			0
S3	2000	2000	2000	2	0	2	Export	784	United Arab Emirates	ARE	462	Maldives	MDV								04	CEREALS,CEREAL PREPRTNS.	1	No Quantity							1277430			0
S3	2000	2000	2000	2	0	2	Export	784	United Arab Emirates	ARE	466	Mali	MLI								04	CEREALS,CEREAL PREPRTNS.	1	No Quantity							7425			0
S3	2000	2000	2000	2	0	2	Export	784	United Arab Emirates	ARE	480	Mauritius	MUS								04	CEREALS,CEREAL PREPRTNS.	1	No Quantity							86120			0
S3	2000	2000	2000	2	0	2	Export	784	United Arab Emirates	ARE	490	Other Asia, nes									04	CEREALS,CEREAL PREPRTNS.	1	No Quantity							121895			0
S3	2000	2000	2000	2	0	2	Export	784	United Arab Emirates	ARE	498	Rep. of Moldova	MDA								04	CEREALS,CEREAL PREPRTNS.	1	No Quantity							103			0
S3	2000	2000	2000	2	0	2	Export	784	United Arab Emirates	ARE	504	Morocco	MAR								04	CEREALS,CEREAL PREPRTNS.	1	No Quantity							3678			0
S3	2000	2000	2000	2	0	2	Export	784	United Arab Emirates	ARE	508	Mozambique	MOZ								04	CEREALS,CEREAL PREPRTNS.	1	No Quantity							141988			0
S3	2000	2000	2000	2	0	2	Export	784	United Arab Emirates	ARE	512	Oman	OMN								04	CEREALS,CEREAL PREPRTNS.	1	No Quantity							843662			0
S3	2000	2000	2000	2	0	2	Export	784	United Arab Emirates	ARE	528	Netherlands	NLD								04	CEREALS,CEREAL PREPRTNS.	1	No Quantity							96878			0
S3	2000	2000	2000	2	0	2	Export	784	United Arab Emirates	ARE	554	New Zealand	NZL								04	CEREALS,CEREAL PREPRTNS.	1	No Quantity							67950			0
S3	2000	2000	2000	2	0	2	Export	784	United Arab Emirates	ARE	566	Nigeria	NGA								04	CEREALS,CEREAL PREPRTNS.	1	No Quantity							92709			0
S3	2000	2000	2000	2	0	2	Export	784	United Arab Emirates	ARE	586	Pakistan	PAK								04	CEREALS,CEREAL PREPRTNS.	1	No Quantity							865070			0
S3	2000	2000	2000	2	0	2	Export	784	United Arab Emirates	ARE	608	Philippines	PHL								04	CEREALS,CEREAL PREPRTNS.	1	No Quantity							130589			0
S3	2000	2000	2000	2	0	2	Export	784	United Arab Emirates	ARE	634	Qatar	QAT								04	CEREALS,CEREAL PREPRTNS.	1	No Quantity							3629087			0
S3	2000	2000	2000	2	0	2	Export	784	United Arab Emirates	ARE	643	Russian Federation	RUS								04	CEREALS,CEREAL PREPRTNS.	1	No Quantity							105989			0
S3	2000	2000	2000	2	0	2	Export	784	United Arab Emirates	ARE	646	Rwanda	RWA								04	CEREALS,CEREAL PREPRTNS.	1	No Quantity							1416			0
S3	2000	2000	2000	2	0	2	Export	784	United Arab Emirates	ARE	682	Saudi Arabia	SAU								04	CEREALS,CEREAL PREPRTNS.	1	No Quantity							3222550			0
S3	2000	2000	2000	2	0	2	Export	784	United Arab Emirates	ARE	686	Senegal	SEN								04	CEREALS,CEREAL PREPRTNS.	1	No Quantity							6943			0
S3	2000	2000	2000	2	0	2	Export	784	United Arab Emirates	ARE	690	Seychelles	SYC								04	CEREALS,CEREAL PREPRTNS.	1	No Quantity							217388			0
S3	2000	2000	2000	2	0	2	Export	784	United Arab Emirates	ARE	694	Sierra Leone	SLE								04	CEREALS,CEREAL PREPRTNS.	1	No Quantity							715			0
S3	2000	2000	2000	2	0	2	Export	784	United Arab Emirates	ARE	699	India	IND								04	CEREALS,CEREAL PREPRTNS.	1	No Quantity							391778			0
S3	2000	2000	2000	2	0	2	Export	784	United Arab Emirates	ARE	702	Singapore	SGP								04	CEREALS,CEREAL PREPRTNS.	1	No Quantity							2256932			0
S3	2000	2000	2000	2	0	2	Export	784	United Arab Emirates	ARE	706	Somalia	SOM								04	CEREALS,CEREAL PREPRTNS.	1	No Quantity							11426361			0
S3	2000	2000	2000	2	0	2	Export	784	United Arab Emirates	ARE	710	South Africa	ZAF								04	CEREALS,CEREAL PREPRTNS.	1	No Quantity							1717512			0
S3	2000	2000	2000	2	0	2	Export	784	United Arab Emirates	ARE	736	Fmr Sudan	SDN								04	CEREALS,CEREAL PREPRTNS.	1	No Quantity							4723028			0
S3	2000	2000	2000	2	0	2	Export	784	United Arab Emirates	ARE	740	Suriname	SUR								04	CEREALS,CEREAL PREPRTNS.	1	No Quantity							111423			0
S3	2000	2000	2000	2	0	2	Export	784	United Arab Emirates	ARE	757	Switzerland	CHE								04	CEREALS,CEREAL PREPRTNS.	1	No Quantity							44			0
S3	2000	2000	2000	2	0	2	Export	784	United Arab Emirates	ARE	760	Syria	SYR								04	CEREALS,CEREAL PREPRTNS.	1	No Quantity							776			0
S3	2000	2000	2000	2	0	2	Export	784	United Arab Emirates	ARE	762	Tajikistan	TJK								04	CEREALS,CEREAL PREPRTNS.	1	No Quantity							298311			0
S3	2000	2000	2000	2	0	2	Export	784	United Arab Emirates	ARE	764	Thailand	THA								04	CEREALS,CEREAL PREPRTNS.	1	No Quantity							62359			0
S3	2000	2000	2000	2	0	2	Export	784	United Arab Emirates	ARE	780	Trinidad and Tobago	TTO								04	CEREALS,CEREAL PREPRTNS.	1	No Quantity							5519			0
S3	2000	2000	2000	2	0	2	Export	784	United Arab Emirates	ARE	788	Tunisia	TUN								04	CEREALS,CEREAL PREPRTNS.	1	No Quantity							11749			0
S3	2000	2000	2000	2	0	2	Export	784	United Arab Emirates	ARE	792	Turkey	TUR								04	CEREALS,CEREAL PREPRTNS.	1	No Quantity							903389			0
S3	2000	2000	2000	2	0	2	Export	784	United Arab Emirates	ARE	795	Turkmenistan	TKM								04	CEREALS,CEREAL PREPRTNS.	1	No Quantity							105023			0
S3	2000	2000	2000	2	0	2	Export	784	United Arab Emirates	ARE	800	Uganda	UGA								04	CEREALS,CEREAL PREPRTNS.	1	No Quantity							22962			0
S3	2000	2000	2000	2	0	2	Export	784	United Arab Emirates	ARE	818	Egypt	EGY								04	CEREALS,CEREAL PREPRTNS.	1	No Quantity							272488			0
S3	2000	2000	2000	2	0	2	Export	784	United Arab Emirates	ARE	826	United Kingdom	GBR								04	CEREALS,CEREAL PREPRTNS.	1	No Quantity							63135			0
S3	2000	2000	2000	2	0	2	Export	784	United Arab Emirates	ARE	834	United Rep. of Tanzania	TZA								04	CEREALS,CEREAL PREPRTNS.	1	No Quantity							1075800			0
S3	2000	2000	2000	2	0	2	Export	784	United Arab Emirates	ARE	842	USA	USA								04	CEREALS,CEREAL PREPRTNS.	1	No Quantity							1118643			0
S3	2000	2000	2000	2	0	2	Export	784	United Arab Emirates	ARE	860	Uzbekistan	UZB								04	CEREALS,CEREAL PREPRTNS.	1	No Quantity							242114			0
S3	2000	2000	2000	2	0	2	Export	784	United Arab Emirates	ARE	887	Yemen	YEM								04	CEREALS,CEREAL PREPRTNS.	1	No Quantity							4563674			0
S3	2000	2000	2000	2	0	2	Export	784	United Arab Emirates	ARE	894	Zambia	ZMB								04	CEREALS,CEREAL PREPRTNS.	1	No Quantity							17861			0
S3	2000	2000	2000	2	0	2	Export	784	United Arab Emirates	ARE	899	Areas, nes									04	CEREALS,CEREAL PREPRTNS.	1	No Quantity							53443			0
S3	2000	2000	2000	2	0	2	Export	788	Tunisia	TUN	0	World	WLD								04	CEREALS,CEREAL PREPRTNS.	1	No Quantity							49913317			0
S3	2000	2000	2000	2	0	2	Export	788	Tunisia	TUN	12	Algeria	DZA								04	CEREALS,CEREAL PREPRTNS.	1	No Quantity							4912			0
S3	2000	2000	2000	2	0	2	Export	788	Tunisia	TUN	36	Australia	AUS								04	CEREALS,CEREAL PREPRTNS.	1	No Quantity							705			0
S3	2000	2000	2000	2	0	2	Export	788	Tunisia	TUN	40	Austria	AUT								04	CEREALS,CEREAL PREPRTNS.	1	No Quantity							957			0
S3	2000	2000	2000	2	0	2	Export	788	Tunisia	TUN	48	Bahrain	BHR								04	CEREALS,CEREAL PREPRTNS.	1	No Quantity							453749			0
S3	2000	2000	2000	2	0	2	Export	788	Tunisia	TUN	56	Belgium	BEL								04	CEREALS,CEREAL PREPRTNS.	1	No Quantity							32964			0
S3	2000	2000	2000	2	0	2	Export	788	Tunisia	TUN	76	Brazil	BRA								04	CEREALS,CEREAL PREPRTNS.	1	No Quantity							305			0
S3	2000	2000	2000	2	0	2	Export	788	Tunisia	TUN	120	Cameroon	CMR								04	CEREALS,CEREAL PREPRTNS.	1	No Quantity							50056			0
S3	2000	2000	2000	2	0	2	Export	788	Tunisia	TUN	124	Canada	CAN								04	CEREALS,CEREAL PREPRTNS.	1	No Quantity							9018			0
S3	2000	2000	2000	2	0	2	Export	788	Tunisia	TUN	148	Chad	TCD								04	CEREALS,CEREAL PREPRTNS.	1	No Quantity							22888			0
S3	2000	2000	2000	2	0	2	Export	788	Tunisia	TUN	174	Comoros	COM								04	CEREALS,CEREAL PREPRTNS.	1	No Quantity							13720			0
S3	2000	2000	2000	2	0	2	Export	788	Tunisia	TUN	178	Congo	COG								04	CEREALS,CEREAL PREPRTNS.	1	No Quantity							142386			0
S3	2000	2000	2000	2	0	2	Export	788	Tunisia	TUN	196	Cyprus	CYP								04	CEREALS,CEREAL PREPRTNS.	1	No Quantity							11711			0
S3	2000	2000	2000	2	0	2	Export	788	Tunisia	TUN	203	Czechia	CZE								04	CEREALS,CEREAL PREPRTNS.	1	No Quantity							1117			0
S3	2000	2000	2000	2	0	2	Export	788	Tunisia	TUN	204	Benin	BEN								04	CEREALS,CEREAL PREPRTNS.	1	No Quantity							82628			0
S3	2000	2000	2000	2	0	2	Export	788	Tunisia	TUN	231	Ethiopia	ETH								04	CEREALS,CEREAL PREPRTNS.	1	No Quantity							370			0
S3	2000	2000	2000	2	0	2	Export	788	Tunisia	TUN	251	France	FRA								04	CEREALS,CEREAL PREPRTNS.	1	No Quantity							320663			0
S3	2000	2000	2000	2	0	2	Export	788	Tunisia	TUN	262	Djibouti	DJI								04	CEREALS,CEREAL PREPRTNS.	1	No Quantity							22932			0
S3	2000	2000	2000	2	0	2	Export	788	Tunisia	TUN	266	Gabon	GAB								04	CEREALS,CEREAL PREPRTNS.	1	No Quantity							136144			0
S3	2000	2000	2000	2	0	2	Export	788	Tunisia	TUN	270	Gambia	GMB								04	CEREALS,CEREAL PREPRTNS.	1	No Quantity							15583			0
S3	2000	2000	2000	2	0	2	Export	788	Tunisia	TUN	276	Germany	DEU								04	CEREALS,CEREAL PREPRTNS.	1	No Quantity							354960			0
S3	2000	2000	2000	2	0	2	Export	788	Tunisia	TUN	288	Ghana	GHA								04	CEREALS,CEREAL PREPRTNS.	1	No Quantity							276603			0
S3	2000	2000	2000	2	0	2	Export	788	Tunisia	TUN	300	Greece	GRC								04	CEREALS,CEREAL PREPRTNS.	1	No Quantity							942			0
S3	2000	2000	2000	2	0	2	Export	788	Tunisia	TUN	324	Guinea	GIN								04	CEREALS,CEREAL PREPRTNS.	1	No Quantity							34147			0
S3	2000	2000	2000	2	0	2	Export	788	Tunisia	TUN	360	Indonesia	IDN								04	CEREALS,CEREAL PREPRTNS.	1	No Quantity							582			0
S3	2000	2000	2000	2	0	2	Export	788	Tunisia	TUN	368	Iraq	IRQ								04	CEREALS,CEREAL PREPRTNS.	1	No Quantity							18			0
S3	2000	2000	2000	2	0	2	Export	788	Tunisia	TUN	381	Italy	ITA								04	CEREALS,CEREAL PREPRTNS.	1	No Quantity							330917			0
S3	2000	2000	2000	2	0	2	Export	788	Tunisia	TUN	384	Côte d'Ivoire	CIV								04	CEREALS,CEREAL PREPRTNS.	1	No Quantity							2338080			0
S3	2000	2000	2000	2	0	2	Export	788	Tunisia	TUN	400	Jordan	JOR								04	CEREALS,CEREAL PREPRTNS.	1	No Quantity							22057			0
S3	2000	2000	2000	2	0	2	Export	788	Tunisia	TUN	410	Rep. of Korea	KOR								04	CEREALS,CEREAL PREPRTNS.	1	No Quantity							316			0
S3	2000	2000	2000	2	0	2	Export	788	Tunisia	TUN	414	Kuwait	KWT								04	CEREALS,CEREAL PREPRTNS.	1	No Quantity							524004			0
S3	2000	2000	2000	2	0	2	Export	788	Tunisia	TUN	422	Lebanon	LBN								04	CEREALS,CEREAL PREPRTNS.	1	No Quantity							147702			0
S3	2000	2000	2000	2	0	2	Export	788	Tunisia	TUN	434	Libya	LBY								04	CEREALS,CEREAL PREPRTNS.	1	No Quantity							36232475			0
S3	2000	2000	2000	2	0	2	Export	788	Tunisia	TUN	466	Mali	MLI								04	CEREALS,CEREAL PREPRTNS.	1	No Quantity							137386			0
S3	2000	2000	2000	2	0	2	Export	788	Tunisia	TUN	470	Malta	MLT								04	CEREALS,CEREAL PREPRTNS.	1	No Quantity							590			0
S3	2000	2000	2000	2	0	2	Export	788	Tunisia	TUN	478	Mauritania	MRT								04	CEREALS,CEREAL PREPRTNS.	1	No Quantity							11151			0
S3	2000	2000	2000	2	0	2	Export	788	Tunisia	TUN	504	Morocco	MAR								04	CEREALS,CEREAL PREPRTNS.	1	No Quantity							5304			0
S3	2000	2000	2000	2	0	2	Export	788	Tunisia	TUN	512	Oman	OMN								04	CEREALS,CEREAL PREPRTNS.	1	No Quantity							107273			0
S3	2000	2000	2000	2	0	2	Export	788	Tunisia	TUN	528	Netherlands	NLD								04	CEREALS,CEREAL PREPRTNS.	1	No Quantity							501			0
S3	2000	2000	2000	2	0	2	Export	788	Tunisia	TUN	562	Niger	NER								04	CEREALS,CEREAL PREPRTNS.	1	No Quantity							1225509			0
S3	2000	2000	2000	2	0	2	Export	788	Tunisia	TUN	566	Nigeria	NGA								04	CEREALS,CEREAL PREPRTNS.	1	No Quantity							329103			0
S3	2000	2000	2000	2	0	2	Export	788	Tunisia	TUN	579	Norway	NOR								04	CEREALS,CEREAL PREPRTNS.	1	No Quantity							3195			0
S3	2000	2000	2000	2	0	2	Export	788	Tunisia	TUN	586	Pakistan	PAK								04	CEREALS,CEREAL PREPRTNS.	1	No Quantity							234			0
S3	2000	2000	2000	2	0	2	Export	788	Tunisia	TUN	616	Poland	POL								04	CEREALS,CEREAL PREPRTNS.	1	No Quantity							895			0
S3	2000	2000	2000	2	0	2	Export	788	Tunisia	TUN	634	Qatar	QAT								04	CEREALS,CEREAL PREPRTNS.	1	No Quantity							231416			0
S3	2000	2000	2000	2	0	2	Export	788	Tunisia	TUN	646	Rwanda	RWA								04	CEREALS,CEREAL PREPRTNS.	1	No Quantity							30261			0
S3	2000	2000	2000	2	0	2	Export	788	Tunisia	TUN	682	Saudi Arabia	SAU								04	CEREALS,CEREAL PREPRTNS.	1	No Quantity							500068			0
S3	2000	2000	2000	2	0	2	Export	788	Tunisia	TUN	686	Senegal	SEN								04	CEREALS,CEREAL PREPRTNS.	1	No Quantity							1062960			0
S3	2000	2000	2000	2	0	2	Export	788	Tunisia	TUN	724	Spain	ESP								04	CEREALS,CEREAL PREPRTNS.	1	No Quantity							15666			0
S3	2000	2000	2000	2	0	2	Export	788	Tunisia	TUN	736	Fmr Sudan	SDN								04	CEREALS,CEREAL PREPRTNS.	1	No Quantity							66578			0
S3	2000	2000	2000	2	0	2	Export	788	Tunisia	TUN	752	Sweden	SWE								04	CEREALS,CEREAL PREPRTNS.	1	No Quantity							178037			0
S3	2000	2000	2000	2	0	2	Export	788	Tunisia	TUN	757	Switzerland	CHE								04	CEREALS,CEREAL PREPRTNS.	1	No Quantity							73411			0
S3	2000	2000	2000	2	0	2	Export	788	Tunisia	TUN	768	Togo	TGO								04	CEREALS,CEREAL PREPRTNS.	1	No Quantity							402594			0
S3	2000	2000	2000	2	0	2	Export	788	Tunisia	TUN	784	United Arab Emirates	ARE								04	CEREALS,CEREAL PREPRTNS.	1	No Quantity							1229224			0
S3	2000	2000	2000	2	0	2	Export	788	Tunisia	TUN	792	Turkey	TUR								04	CEREALS,CEREAL PREPRTNS.	1	No Quantity							303			0
S3	2000	2000	2000	2	0	2	Export	788	Tunisia	TUN	818	Egypt	EGY								04	CEREALS,CEREAL PREPRTNS.	1	No Quantity							89447			0
S3	2000	2000	2000	2	0	2	Export	788	Tunisia	TUN	854	Burkina Faso	BFA								04	CEREALS,CEREAL PREPRTNS.	1	No Quantity							691145			0
S3	2000	2000	2000	2	0	2	Export	788	Tunisia	TUN	891	Serbia and Montenegro	SCG								04	CEREALS,CEREAL PREPRTNS.	1	No Quantity							296			0
S3	2000	2000	2000	2	0	2	Export	788	Tunisia	TUN	899	Areas, nes									04	CEREALS,CEREAL PREPRTNS.	1	No Quantity							1935158			0
S3	2000	2000	2000	2	0	2	Export	784	United Arab Emirates	ARE	0	World	WLD								05	VEGETABLES AND FRUIT	1	No Quantity							202776271			0
S3	2000	2000	2000	2	0	2	Export	784	United Arab Emirates	ARE	4	Afghanistan	AFG								05	VEGETABLES AND FRUIT	1	No Quantity							1286392			0
S3	2000	2000	2000	2	0	2	Export	784	United Arab Emirates	ARE	12	Algeria	DZA								05	VEGETABLES AND FRUIT	1	No Quantity							400454			0
S3	2000	2000	2000	2	0	2	Export	784	United Arab Emirates	ARE	24	Angola	AGO								05	VEGETABLES AND FRUIT	1	No Quantity							8169			0
S3	2000	2000	2000	2	0	2	Export	784	United Arab Emirates	ARE	31	Azerbaijan	AZE								05	VEGETABLES AND FRUIT	1	No Quantity							350042			0
S3	2000	2000	2000	2	0	2	Export	784	United Arab Emirates	ARE	36	Australia	AUS								05	VEGETABLES AND FRUIT	1	No Quantity							609142			0
S3	2000	2000	2000	2	0	2	Export	784	United Arab Emirates	ARE	48	Bahrain	BHR								05	VEGETABLES AND FRUIT	1	No Quantity							3686642			0
S3	2000	2000	2000	2	0	2	Export	784	United Arab Emirates	ARE	50	Bangladesh	BGD								05	VEGETABLES AND FRUIT	1	No Quantity							4274104			0
S3	2000	2000	2000	2	0	2	Export	784	United Arab Emirates	ARE	51	Armenia	ARM								05	VEGETABLES AND FRUIT	1	No Quantity							221063			0
S3	2000	2000	2000	2	0	2	Export	784	United Arab Emirates	ARE	56	Belgium	BEL								05	VEGETABLES AND FRUIT	1	No Quantity							154618			0
S3	2000	2000	2000	2	0	2	Export	784	United Arab Emirates	ARE	76	Brazil	BRA								05	VEGETABLES AND FRUIT	1	No Quantity							235786			0
S3	2000	2000	2000	2	0	2	Export	784	United Arab Emirates	ARE	96	Brunei Darussalam	BRN								05	VEGETABLES AND FRUIT	1	No Quantity							128			0
S3	2000	2000	2000	2	0	2	Export	784	United Arab Emirates	ARE	100	Bulgaria	BGR								05	VEGETABLES AND FRUIT	1	No Quantity							60076			0
S3	2000	2000	2000	2	0	2	Export	784	United Arab Emirates	ARE	104	Myanmar	MMR								05	VEGETABLES AND FRUIT	1	No Quantity							45522			0
S3	2000	2000	2000	2	0	2	Export	784	United Arab Emirates	ARE	108	Burundi	BDI								05	VEGETABLES AND FRUIT	1	No Quantity							3131			0
S3	2000	2000	2000	2	0	2	Export	784	United Arab Emirates	ARE	120	Cameroon	CMR								05	VEGETABLES AND FRUIT	1	No Quantity							5552			0
S3	2000	2000	2000	2	0	2	Export	784	United Arab Emirates	ARE	124	Canada	CAN								05	VEGETABLES AND FRUIT	1	No Quantity							92945			0
S3	2000	2000	2000	2	0	2	Export	784	United Arab Emirates	ARE	144	Sri Lanka	LKA								05	VEGETABLES AND FRUIT	1	No Quantity							6081758			0
S3	2000	2000	2000	2	0	2	Export	784	United Arab Emirates	ARE	156	China	CHN								05	VEGETABLES AND FRUIT	1	No Quantity							146354			0
S3	2000	2000	2000	2	0	2	Export	784	United Arab Emirates	ARE	174	Comoros	COM								05	VEGETABLES AND FRUIT	1	No Quantity							25207			0
S3	2000	2000	2000	2	0	2	Export	784	United Arab Emirates	ARE	178	Congo	COG								05	VEGETABLES AND FRUIT	1	No Quantity							629			0
S3	2000	2000	2000	2	0	2	Export	784	United Arab Emirates	ARE	196	Cyprus	CYP								05	VEGETABLES AND FRUIT	1	No Quantity							318			0
S3	2000	2000	2000	2	0	2	Export	784	United Arab Emirates	ARE	208	Denmark	DNK								05	VEGETABLES AND FRUIT	1	No Quantity							8723			0
S3	2000	2000	2000	2	0	2	Export	784	United Arab Emirates	ARE	231	Ethiopia	ETH								05	VEGETABLES AND FRUIT	1	No Quantity							658440			0
S3	2000	2000	2000	2	0	2	Export	784	United Arab Emirates	ARE	232	Eritrea	ERI								05	VEGETABLES AND FRUIT	1	No Quantity							267356			0
S3	2000	2000	2000	2	0	2	Export	784	United Arab Emirates	ARE	251	France	FRA								05	VEGETABLES AND FRUIT	1	No Quantity							253851			0
S3	2000	2000	2000	2	0	2	Export	784	United Arab Emirates	ARE	262	Djibouti	DJI								05	VEGETABLES AND FRUIT	1	No Quantity							375643			0
S3	2000	2000	2000	2	0	2	Export	784	United Arab Emirates	ARE	266	Gabon	GAB								05	VEGETABLES AND FRUIT	1	No Quantity							18353			0
S3	2000	2000	2000	2	0	2	Export	784	United Arab Emirates	ARE	268	Georgia	GEO								05	VEGETABLES AND FRUIT	1	No Quantity							109953			0
S3	2000	2000	2000	2	0	2	Export	784	United Arab Emirates	ARE	270	Gambia	GMB								05	VEGETABLES AND FRUIT	1	No Quantity							1062			0
S3	2000	2000	2000	2	0	2	Export	784	United Arab Emirates	ARE	276	Germany	DEU								05	VEGETABLES AND FRUIT	1	No Quantity							290691			0
S3	2000	2000	2000	2	0	2	Export	784	United Arab Emirates	ARE	288	Ghana	GHA								05	VEGETABLES AND FRUIT	1	No Quantity							34600			0
S3	2000	2000	2000	2	0	2	Export	784	United Arab Emirates	ARE	300	Greece	GRC								05	VEGETABLES AND FRUIT	1	No Quantity							33887			0
S3	2000	2000	2000	2	0	2	Export	784	United Arab Emirates	ARE	344	China, Hong Kong SAR	HKG								05	VEGETABLES AND FRUIT	1	No Quantity							545106			0
S3	2000	2000	2000	2	0	2	Export	784	United Arab Emirates	ARE	348	Hungary	HUN								05	VEGETABLES AND FRUIT	1	No Quantity							1671			0
S3	2000	2000	2000	2	0	2	Export	784	United Arab Emirates	ARE	360	Indonesia	IDN								05	VEGETABLES AND FRUIT	1	No Quantity							425252			0
S3	2000	2000	2000	2	0	2	Export	784	United Arab Emirates	ARE	364	Iran	IRN								05	VEGETABLES AND FRUIT	1	No Quantity							12147266			0
S3	2000	2000	2000	2	0	2	Export	784	United Arab Emirates	ARE	368	Iraq	IRQ								05	VEGETABLES AND FRUIT	1	No Quantity							5603115			0
S3	2000	2000	2000	2	0	2	Export	784	United Arab Emirates	ARE	381	Italy	ITA								05	VEGETABLES AND FRUIT	1	No Quantity							72907			0
S3	2000	2000	2000	2	0	2	Export	784	United Arab Emirates	ARE	392	Japan	JPN								05	VEGETABLES AND FRUIT	1	No Quantity							2093568			0
S3	2000	2000	2000	2	0	2	Export	784	United Arab Emirates	ARE	398	Kazakhstan	KAZ								05	VEGETABLES AND FRUIT	1	No Quantity							13739			0
S3	2000	2000	2000	2	0	2	Export	784	United Arab Emirates	ARE	400	Jordan	JOR								05	VEGETABLES AND FRUIT	1	No Quantity							3292329			0
S3	2000	2000	2000	2	0	2	Export	784	United Arab Emirates	ARE	404	Kenya	KEN								05	VEGETABLES AND FRUIT	1	No Quantity							132561			0
S3	2000	2000	2000	2	0	2	Export	784	United Arab Emirates	ARE	414	Kuwait	KWT								05	VEGETABLES AND FRUIT	1	No Quantity							10340271			0
S3	2000	2000	2000	2	0	2	Export	784	United Arab Emirates	ARE	422	Lebanon	LBN								05	VEGETABLES AND FRUIT	1	No Quantity							1165508			0
S3	2000	2000	2000	2	0	2	Export	784	United Arab Emirates	ARE	428	Latvia	LVA								05	VEGETABLES AND FRUIT	1	No Quantity							129209			0
S3	2000	2000	2000	2	0	2	Export	784	United Arab Emirates	ARE	430	Liberia	LBR								05	VEGETABLES AND FRUIT	1	No Quantity							55082			0
S3	2000	2000	2000	2	0	2	Export	784	United Arab Emirates	ARE	434	Libya	LBY								05	VEGETABLES AND FRUIT	1	No Quantity							784501			0
S3	2000	2000	2000	2	0	2	Export	784	United Arab Emirates	ARE	440	Lithuania	LTU								05	VEGETABLES AND FRUIT	1	No Quantity							71513			0
S3	2000	2000	2000	2	0	2	Export	784	United Arab Emirates	ARE	450	Madagascar	MDG								05	VEGETABLES AND FRUIT	1	No Quantity							8732			0
S3	2000	2000	2000	2	0	2	Export	784	United Arab Emirates	ARE	458	Malaysia	MYS								05	VEGETABLES AND FRUIT	1	No Quantity							604208			0
S3	2000	2000	2000	2	0	2	Export	784	United Arab Emirates	ARE	462	Maldives	MDV								05	VEGETABLES AND FRUIT	1	No Quantity							3983868			0
S3	2000	2000	2000	2	0	2	Export	784	United Arab Emirates	ARE	466	Mali	MLI								05	VEGETABLES AND FRUIT	1	No Quantity							255615			0
S3	2000	2000	2000	2	0	2	Export	784	United Arab Emirates	ARE	478	Mauritania	MRT								05	VEGETABLES AND FRUIT	1	No Quantity							257852			0
S3	2000	2000	2000	2	0	2	Export	784	United Arab Emirates	ARE	480	Mauritius	MUS								05	VEGETABLES AND FRUIT	1	No Quantity							161373			0
S3	2000	2000	2000	2	0	2	Export	784	United Arab Emirates	ARE	484	Mexico	MEX								05	VEGETABLES AND FRUIT	1	No Quantity							202237			0
S3	2000	2000	2000	2	0	2	Export	784	United Arab Emirates	ARE	490	Other Asia, nes									05	VEGETABLES AND FRUIT	1	No Quantity							118946			0
S3	2000	2000	2000	2	0	2	Export	784	United Arab Emirates	ARE	498	Rep. of Moldova	MDA								05	VEGETABLES AND FRUIT	1	No Quantity							102291			0
S3	2000	2000	2000	2	0	2	Export	784	United Arab Emirates	ARE	504	Morocco	MAR								05	VEGETABLES AND FRUIT	1	No Quantity							1583922			0
S3	2000	2000	2000	2	0	2	Export	784	United Arab Emirates	ARE	512	Oman	OMN								05	VEGETABLES AND FRUIT	1	No Quantity							15369284			0
S3	2000	2000	2000	2	0	2	Export	784	United Arab Emirates	ARE	524	Nepal	NPL								05	VEGETABLES AND FRUIT	1	No Quantity							19333			0
S3	2000	2000	2000	2	0	2	Export	784	United Arab Emirates	ARE	528	Netherlands	NLD								05	VEGETABLES AND FRUIT	1	No Quantity							90972			0
S3	2000	2000	2000	2	0	2	Export	784	United Arab Emirates	ARE	554	New Zealand	NZL								05	VEGETABLES AND FRUIT	1	No Quantity							130637			0
S3	2000	2000	2000	2	0	2	Export	784	United Arab Emirates	ARE	566	Nigeria	NGA								05	VEGETABLES AND FRUIT	1	No Quantity							45733			0
S3	2000	2000	2000	2	0	2	Export	784	United Arab Emirates	ARE	579	Norway	NOR								05	VEGETABLES AND FRUIT	1	No Quantity							13781			0
S3	2000	2000	2000	2	0	2	Export	784	United Arab Emirates	ARE	586	Pakistan	PAK								05	VEGETABLES AND FRUIT	1	No Quantity							4929479			0
S3	2000	2000	2000	2	0	2	Export	784	United Arab Emirates	ARE	608	Philippines	PHL								05	VEGETABLES AND FRUIT	1	No Quantity							28749			0
S3	2000	2000	2000	2	0	2	Export	784	United Arab Emirates	ARE	616	Poland	POL								05	VEGETABLES AND FRUIT	1	No Quantity							43540			0
S3	2000	2000	2000	2	0	2	Export	784	United Arab Emirates	ARE	634	Qatar	QAT								05	VEGETABLES AND FRUIT	1	No Quantity							13348899			0
S3	2000	2000	2000	2	0	2	Export	784	United Arab Emirates	ARE	642	Romania	ROU								05	VEGETABLES AND FRUIT	1	No Quantity							30687			0
S3	2000	2000	2000	2	0	2	Export	784	United Arab Emirates	ARE	643	Russian Federation	RUS								05	VEGETABLES AND FRUIT	1	No Quantity							961266			0
S3	2000	2000	2000	2	0	2	Export	784	United Arab Emirates	ARE	646	Rwanda	RWA								05	VEGETABLES AND FRUIT	1	No Quantity							3676			0
S3	2000	2000	2000	2	0	2	Export	784	United Arab Emirates	ARE	682	Saudi Arabia	SAU								05	VEGETABLES AND FRUIT	1	No Quantity							25982191			0
S3	2000	2000	2000	2	0	2	Export	784	United Arab Emirates	ARE	686	Senegal	SEN								05	VEGETABLES AND FRUIT	1	No Quantity							43770			0
S3	2000	2000	2000	2	0	2	Export	784	United Arab Emirates	ARE	690	Seychelles	SYC								05	VEGETABLES AND FRUIT	1	No Quantity							73276			0
S3	2000	2000	2000	2	0	2	Export	784	United Arab Emirates	ARE	694	Sierra Leone	SLE								05	VEGETABLES AND FRUIT	1	No Quantity							1519			0
S3	2000	2000	2000	2	0	2	Export	784	United Arab Emirates	ARE	699	India	IND								05	VEGETABLES AND FRUIT	1	No Quantity							49267420			0
S3	2000	2000	2000	2	0	2	Export	784	United Arab Emirates	ARE	702	Singapore	SGP								05	VEGETABLES AND FRUIT	1	No Quantity							665880			0
S3	2000	2000	2000	2	0	2	Export	784	United Arab Emirates	ARE	704	Viet Nam	VNM								05	VEGETABLES AND FRUIT	1	No Quantity							23330			0
S3	2000	2000	2000	2	0	2	Export	784	United Arab Emirates	ARE	706	Somalia	SOM								05	VEGETABLES AND FRUIT	1	No Quantity							1908240			0
S3	2000	2000	2000	2	0	2	Export	784	United Arab Emirates	ARE	710	South Africa	ZAF								05	VEGETABLES AND FRUIT	1	No Quantity							39320			0
S3	2000	2000	2000	2	0	2	Export	784	United Arab Emirates	ARE	724	Spain	ESP								05	VEGETABLES AND FRUIT	1	No Quantity							474602			0
S3	2000	2000	2000	2	0	2	Export	784	United Arab Emirates	ARE	736	Fmr Sudan	SDN								05	VEGETABLES AND FRUIT	1	No Quantity							1672382			0
S3	2000	2000	2000	2	0	2	Export	784	United Arab Emirates	ARE	752	Sweden	SWE								05	VEGETABLES AND FRUIT	1	No Quantity							42124			0
S3	2000	2000	2000	2	0	2	Export	784	United Arab Emirates	ARE	757	Switzerland	CHE								05	VEGETABLES AND FRUIT	1	No Quantity							2640			0
S3	2000	2000	2000	2	0	2	Export	784	United Arab Emirates	ARE	760	Syria	SYR								05	VEGETABLES AND FRUIT	1	No Quantity							1200571			0
S3	2000	2000	2000	2	0	2	Export	784	United Arab Emirates	ARE	762	Tajikistan	TJK								05	VEGETABLES AND FRUIT	1	No Quantity							277151			0
S3	2000	2000	2000	2	0	2	Export	784	United Arab Emirates	ARE	764	Thailand	THA								05	VEGETABLES AND FRUIT	1	No Quantity							7883			0
S3	2000	2000	2000	2	0	2	Export	784	United Arab Emirates	ARE	788	Tunisia	TUN								05	VEGETABLES AND FRUIT	1	No Quantity							1015280			0
S3	2000	2000	2000	2	0	2	Export	784	United Arab Emirates	ARE	792	Turkey	TUR								05	VEGETABLES AND FRUIT	1	No Quantity							7732635			0
S3	2000	2000	2000	2	0	2	Export	784	United Arab Emirates	ARE	795	Turkmenistan	TKM								05	VEGETABLES AND FRUIT	1	No Quantity							82709			0
S3	2000	2000	2000	2	0	2	Export	784	United Arab Emirates	ARE	800	Uganda	UGA								05	VEGETABLES AND FRUIT	1	No Quantity							4550			0
S3	2000	2000	2000	2	0	2	Export	784	United Arab Emirates	ARE	818	Egypt	EGY								05	VEGETABLES AND FRUIT	1	No Quantity							9257341			0
S3	2000	2000	2000	2	0	2	Export	784	United Arab Emirates	ARE	826	United Kingdom	GBR								05	VEGETABLES AND FRUIT	1	No Quantity							884497			0
S3	2000	2000	2000	2	0	2	Export	784	United Arab Emirates	ARE	834	United Rep. of Tanzania	TZA								05	VEGETABLES AND FRUIT	1	No Quantity							371500			0
S3	2000	2000	2000	2	0	2	Export	784	United Arab Emirates	ARE	842	USA	USA								05	VEGETABLES AND FRUIT	1	No Quantity							860226			0
S3	2000	2000	2000	2	0	2	Export	784	United Arab Emirates	ARE	860	Uzbekistan	UZB								05	VEGETABLES AND FRUIT	1	No Quantity							83769			0
S3	2000	2000	2000	2	0	2	Export	784	United Arab Emirates	ARE	862	Venezuela	VEN								05	VEGETABLES AND FRUIT	1	No Quantity							10701			0
S3	2000	2000	2000	2	0	2	Export	784	United Arab Emirates	ARE	887	Yemen	YEM								05	VEGETABLES AND FRUIT	1	No Quantity							1621438			0
S3	2000	2000	2000	2	0	2	Export	784	United Arab Emirates	ARE	891	Serbia and Montenegro	SCG								05	VEGETABLES AND FRUIT	1	No Quantity							7543			0
S3	2000	2000	2000	2	0	2	Export	784	United Arab Emirates	ARE	899	Areas, nes									05	VEGETABLES AND FRUIT	1	No Quantity							252513			0
S3	2000	2000	2000	2	0	2	Export	788	Tunisia	TUN	0	World	WLD								05	VEGETABLES AND FRUIT	1	No Quantity							72715023			0
S3	2000	2000	2000	2	0	2	Export	788	Tunisia	TUN	12	Algeria	DZA								05	VEGETABLES AND FRUIT	1	No Quantity							194			0
S3	2000	2000	2000	2	0	2	Export	788	Tunisia	TUN	36	Australia	AUS								05	VEGETABLES AND FRUIT	1	No Quantity							30077			0
S3	2000	2000	2000	2	0	2	Export	788	Tunisia	TUN	40	Austria	AUT								05	VEGETABLES AND FRUIT	1	No Quantity							47329			0
S3	2000	2000	2000	2	0	2	Export	788	Tunisia	TUN	48	Bahrain	BHR								05	VEGETABLES AND FRUIT	1	No Quantity							30430			0
S3	2000	2000	2000	2	0	2	Export	788	Tunisia	TUN	56	Belgium	BEL								05	VEGETABLES AND FRUIT	1	No Quantity							785932			0
S3	2000	2000	2000	2	0	2	Export	788	Tunisia	TUN	76	Brazil	BRA								05	VEGETABLES AND FRUIT	1	No Quantity							482346			0
S3	2000	2000	2000	2	0	2	Export	788	Tunisia	TUN	112	Belarus	BLR								05	VEGETABLES AND FRUIT	1	No Quantity							2500			0
S3	2000	2000	2000	2	0	2	Export	788	Tunisia	TUN	124	Canada	CAN								05	VEGETABLES AND FRUIT	1	No Quantity							554440			0
S3	2000	2000	2000	2	0	2	Export	788	Tunisia	TUN	191	Croatia	HRV								05	VEGETABLES AND FRUIT	1	No Quantity							187			0
S3	2000	2000	2000	2	0	2	Export	788	Tunisia	TUN	203	Czechia	CZE								05	VEGETABLES AND FRUIT	1	No Quantity							53134			0
S3	2000	2000	2000	2	0	2	Export	788	Tunisia	TUN	208	Denmark	DNK								05	VEGETABLES AND FRUIT	1	No Quantity							71982			0
S3	2000	2000	2000	2	0	2	Export	788	Tunisia	TUN	251	France	FRA								05	VEGETABLES AND FRUIT	1	No Quantity							24431555			0
S3	2000	2000	2000	2	0	2	Export	788	Tunisia	TUN	276	Germany	DEU								05	VEGETABLES AND FRUIT	1	No Quantity							3953952			0
S3	2000	2000	2000	2	0	2	Export	788	Tunisia	TUN	300	Greece	GRC								05	VEGETABLES AND FRUIT	1	No Quantity							2436			0
S3	2000	2000	2000	2	0	2	Export	788	Tunisia	TUN	348	Hungary	HUN								05	VEGETABLES AND FRUIT	1	No Quantity							94318			0
S3	2000	2000	2000	2	0	2	Export	788	Tunisia	TUN	360	Indonesia	IDN								05	VEGETABLES AND FRUIT	1	No Quantity							178156			0
S3	2000	2000	2000	2	0	2	Export	788	Tunisia	TUN	368	Iraq	IRQ								05	VEGETABLES AND FRUIT	1	No Quantity							7			0
S3	2000	2000	2000	2	0	2	Export	788	Tunisia	TUN	372	Ireland	IRL								05	VEGETABLES AND FRUIT	1	No Quantity							5090			0
S3	2000	2000	2000	2	0	2	Export	788	Tunisia	TUN	381	Italy	ITA								05	VEGETABLES AND FRUIT	1	No Quantity							7514672			0
S3	2000	2000	2000	2	0	2	Export	788	Tunisia	TUN	384	Côte d'Ivoire	CIV								05	VEGETABLES AND FRUIT	1	No Quantity							71561			0
S3	2000	2000	2000	2	0	2	Export	788	Tunisia	TUN	400	Jordan	JOR								05	VEGETABLES AND FRUIT	1	No Quantity							15471			0
S3	2000	2000	2000	2	0	2	Export	788	Tunisia	TUN	414	Kuwait	KWT								05	VEGETABLES AND FRUIT	1	No Quantity							221042			0
S3	2000	2000	2000	2	0	2	Export	788	Tunisia	TUN	434	Libya	LBY								05	VEGETABLES AND FRUIT	1	No Quantity							20945000			0
S3	2000	2000	2000	2	0	2	Export	788	Tunisia	TUN	458	Malaysia	MYS								05	VEGETABLES AND FRUIT	1	No Quantity							3482			0
S3	2000	2000	2000	2	0	2	Export	788	Tunisia	TUN	470	Malta	MLT								05	VEGETABLES AND FRUIT	1	No Quantity							173805			0
S3	2000	2000	2000	2	0	2	Export	788	Tunisia	TUN	478	Mauritania	MRT								05	VEGETABLES AND FRUIT	1	No Quantity							181997			0
S3	2000	2000	2000	2	0	2	Export	788	Tunisia	TUN	480	Mauritius	MUS								05	VEGETABLES AND FRUIT	1	No Quantity							20242			0
S3	2000	2000	2000	2	0	2	Export	788	Tunisia	TUN	490	Other Asia, nes									05	VEGETABLES AND FRUIT	1	No Quantity							7223			0
S3	2000	2000	2000	2	0	2	Export	788	Tunisia	TUN	504	Morocco	MAR								05	VEGETABLES AND FRUIT	1	No Quantity							2410732			0
S3	2000	2000	2000	2	0	2	Export	788	Tunisia	TUN	512	Oman	OMN								05	VEGETABLES AND FRUIT	1	No Quantity							6422			0
S3	2000	2000	2000	2	0	2	Export	788	Tunisia	TUN	528	Netherlands	NLD								05	VEGETABLES AND FRUIT	1	No Quantity							250435			0
S3	2000	2000	2000	2	0	2	Export	788	Tunisia	TUN	554	New Zealand	NZL								05	VEGETABLES AND FRUIT	1	No Quantity							5176			0
S3	2000	2000	2000	2	0	2	Export	788	Tunisia	TUN	579	Norway	NOR								05	VEGETABLES AND FRUIT	1	No Quantity							65934			0
S3	2000	2000	2000	2	0	2	Export	788	Tunisia	TUN	616	Poland	POL								05	VEGETABLES AND FRUIT	1	No Quantity							27309			0
S3	2000	2000	2000	2	0	2	Export	788	Tunisia	TUN	620	Portugal	PRT								05	VEGETABLES AND FRUIT	1	No Quantity							137330			0
S3	2000	2000	2000	2	0	2	Export	788	Tunisia	TUN	634	Qatar	QAT								05	VEGETABLES AND FRUIT	1	No Quantity							71548			0
S3	2000	2000	2000	2	0	2	Export	788	Tunisia	TUN	643	Russian Federation	RUS								05	VEGETABLES AND FRUIT	1	No Quantity							4937			0
S3	2000	2000	2000	2	0	2	Export	788	Tunisia	TUN	682	Saudi Arabia	SAU								05	VEGETABLES AND FRUIT	1	No Quantity							507145			0
S3	2000	2000	2000	2	0	2	Export	788	Tunisia	TUN	686	Senegal	SEN								05	VEGETABLES AND FRUIT	1	No Quantity							107646			0
S3	2000	2000	2000	2	0	2	Export	788	Tunisia	TUN	699	India	IND								05	VEGETABLES AND FRUIT	1	No Quantity							25715			0
S3	2000	2000	2000	2	0	2	Export	788	Tunisia	TUN	724	Spain	ESP								05	VEGETABLES AND FRUIT	1	No Quantity							4202104			0
S3	2000	2000	2000	2	0	2	Export	788	Tunisia	TUN	752	Sweden	SWE								05	VEGETABLES AND FRUIT	1	No Quantity							6026			0
S3	2000	2000	2000	2	0	2	Export	788	Tunisia	TUN	757	Switzerland	CHE								05	VEGETABLES AND FRUIT	1	No Quantity							901530			0
S3	2000	2000	2000	2	0	2	Export	788	Tunisia	TUN	764	Thailand	THA								05	VEGETABLES AND FRUIT	1	No Quantity							8657			0
S3	2000	2000	2000	2	0	2	Export	788	Tunisia	TUN	784	United Arab Emirates	ARE								05	VEGETABLES AND FRUIT	1	No Quantity							520578			0
S3	2000	2000	2000	2	0	2	Export	788	Tunisia	TUN	792	Turkey	TUR								05	VEGETABLES AND FRUIT	1	No Quantity							510802			0
S3	2000	2000	2000	2	0	2	Export	788	Tunisia	TUN	804	Ukraine	UKR								05	VEGETABLES AND FRUIT	1	No Quantity							12273			0
S3	2000	2000	2000	2	0	2	Export	788	Tunisia	TUN	818	Egypt	EGY								05	VEGETABLES AND FRUIT	1	No Quantity							6426			0
S3	2000	2000	2000	2	0	2	Export	788	Tunisia	TUN	826	United Kingdom	GBR								05	VEGETABLES AND FRUIT	1	No Quantity							2081201			0
S3	2000	2000	2000	2	0	2	Export	788	Tunisia	TUN	842	USA	USA								05	VEGETABLES AND FRUIT	1	No Quantity							70622			0
S3	2000	2000	2000	2	0	2	Export	788	Tunisia	TUN	858	Uruguay	URY								05	VEGETABLES AND FRUIT	1	No Quantity							42011			0
S3	2000	2000	2000	2	0	2	Export	788	Tunisia	TUN	862	Venezuela	VEN								05	VEGETABLES AND FRUIT	1	No Quantity							89721			0
S3	2000	2000	2000	2	0	2	Export	788	Tunisia	TUN	887	Yemen	YEM								05	VEGETABLES AND FRUIT	1	No Quantity							521			0
S3	2000	2000	2000	2	0	2	Export	788	Tunisia	TUN	891	Serbia and Montenegro	SCG								05	VEGETABLES AND FRUIT	1	No Quantity							323313			0
S3	2000	2000	2000	2	0	2	Export	788	Tunisia	TUN	899	Areas, nes									05	VEGETABLES AND FRUIT	1	No Quantity							440346			0
S3	2000	2000	2000	2	0	2	Export	784	United Arab Emirates	ARE	0	World	WLD								06	SUGAR,SUGR.PREPTNS,HONEY	1	No Quantity							43259651			0
S3	2000	2000	2000	2	0	2	Export	784	United Arab Emirates	ARE	4	Afghanistan	AFG								06	SUGAR,SUGR.PREPTNS,HONEY	1	No Quantity							5310218			0
S3	2000	2000	2000	2	0	2	Export	784	United Arab Emirates	ARE	12	Algeria	DZA								06	SUGAR,SUGR.PREPTNS,HONEY	1	No Quantity							29897			0
S3	2000	2000	2000	2	0	2	Export	784	United Arab Emirates	ARE	24	Angola	AGO								06	SUGAR,SUGR.PREPTNS,HONEY	1	No Quantity							102000			0
S3	2000	2000	2000	2	0	2	Export	784	United Arab Emirates	ARE	31	Azerbaijan	AZE								06	SUGAR,SUGR.PREPTNS,HONEY	1	No Quantity							623456			0
S3	2000	2000	2000	2	0	2	Export	784	United Arab Emirates	ARE	36	Australia	AUS								06	SUGAR,SUGR.PREPTNS,HONEY	1	No Quantity							2010			0
S3	2000	2000	2000	2	0	2	Export	784	United Arab Emirates	ARE	48	Bahrain	BHR								06	SUGAR,SUGR.PREPTNS,HONEY	1	No Quantity							221378			0
S3	2000	2000	2000	2	0	2	Export	784	United Arab Emirates	ARE	50	Bangladesh	BGD								06	SUGAR,SUGR.PREPTNS,HONEY	1	No Quantity							6342			0
S3	2000	2000	2000	2	0	2	Export	784	United Arab Emirates	ARE	51	Armenia	ARM								06	SUGAR,SUGR.PREPTNS,HONEY	1	No Quantity							37			0
S3	2000	2000	2000	2	0	2	Export	784	United Arab Emirates	ARE	56	Belgium	BEL								06	SUGAR,SUGR.PREPTNS,HONEY	1	No Quantity							36110			0
S3	2000	2000	2000	2	0	2	Export	784	United Arab Emirates	ARE	120	Cameroon	CMR								06	SUGAR,SUGR.PREPTNS,HONEY	1	No Quantity							17153			0
S3	2000	2000	2000	2	0	2	Export	784	United Arab Emirates	ARE	124	Canada	CAN								06	SUGAR,SUGR.PREPTNS,HONEY	1	No Quantity							26359			0
S3	2000	2000	2000	2	0	2	Export	784	United Arab Emirates	ARE	144	Sri Lanka	LKA								06	SUGAR,SUGR.PREPTNS,HONEY	1	No Quantity							30688			0
S3	2000	2000	2000	2	0	2	Export	784	United Arab Emirates	ARE	174	Comoros	COM								06	SUGAR,SUGR.PREPTNS,HONEY	1	No Quantity							13756			0
S3	2000	2000	2000	2	0	2	Export	784	United Arab Emirates	ARE	178	Congo	COG								06	SUGAR,SUGR.PREPTNS,HONEY	1	No Quantity							1634			0
S3	2000	2000	2000	2	0	2	Export	784	United Arab Emirates	ARE	180	Dem. Rep. of the Congo	COD								06	SUGAR,SUGR.PREPTNS,HONEY	1	No Quantity							17922			0
S3	2000	2000	2000	2	0	2	Export	784	United Arab Emirates	ARE	204	Benin	BEN								06	SUGAR,SUGR.PREPTNS,HONEY	1	No Quantity							43043			0
S3	2000	2000	2000	2	0	2	Export	784	United Arab Emirates	ARE	231	Ethiopia	ETH								06	SUGAR,SUGR.PREPTNS,HONEY	1	No Quantity							677625			0
S3	2000	2000	2000	2	0	2	Export	784	United Arab Emirates	ARE	232	Eritrea	ERI								06	SUGAR,SUGR.PREPTNS,HONEY	1	No Quantity							13615			0
S3	2000	2000	2000	2	0	2	Export	784	United Arab Emirates	ARE	251	France	FRA								06	SUGAR,SUGR.PREPTNS,HONEY	1	No Quantity							22582			0
S3	2000	2000	2000	2	0	2	Export	784	United Arab Emirates	ARE	262	Djibouti	DJI								06	SUGAR,SUGR.PREPTNS,HONEY	1	No Quantity							39516			0
S3	2000	2000	2000	2	0	2	Export	784	United Arab Emirates	ARE	266	Gabon	GAB								06	SUGAR,SUGR.PREPTNS,HONEY	1	No Quantity							7080			0
S3	2000	2000	2000	2	0	2	Export	784	United Arab Emirates	ARE	288	Ghana	GHA								06	SUGAR,SUGR.PREPTNS,HONEY	1	No Quantity							11203			0
S3	2000	2000	2000	2	0	2	Export	784	United Arab Emirates	ARE	344	China, Hong Kong SAR	HKG								06	SUGAR,SUGR.PREPTNS,HONEY	1	No Quantity							25000			0
S3	2000	2000	2000	2	0	2	Export	784	United Arab Emirates	ARE	364	Iran	IRN								06	SUGAR,SUGR.PREPTNS,HONEY	1	No Quantity							19376675			0
S3	2000	2000	2000	2	0	2	Export	784	United Arab Emirates	ARE	368	Iraq	IRQ								06	SUGAR,SUGR.PREPTNS,HONEY	1	No Quantity							1951880			0
S3	2000	2000	2000	2	0	2	Export	784	United Arab Emirates	ARE	381	Italy	ITA								06	SUGAR,SUGR.PREPTNS,HONEY	1	No Quantity							33884			0
S3	2000	2000	2000	2	0	2	Export	784	United Arab Emirates	ARE	384	Côte d'Ivoire	CIV								06	SUGAR,SUGR.PREPTNS,HONEY	1	No Quantity							2505			0
S3	2000	2000	2000	2	0	2	Export	784	United Arab Emirates	ARE	398	Kazakhstan	KAZ								06	SUGAR,SUGR.PREPTNS,HONEY	1	No Quantity							9585			0
S3	2000	2000	2000	2	0	2	Export	784	United Arab Emirates	ARE	400	Jordan	JOR								06	SUGAR,SUGR.PREPTNS,HONEY	1	No Quantity							76912			0
S3	2000	2000	2000	2	0	2	Export	784	United Arab Emirates	ARE	404	Kenya	KEN								06	SUGAR,SUGR.PREPTNS,HONEY	1	No Quantity							154440			0
S3	2000	2000	2000	2	0	2	Export	784	United Arab Emirates	ARE	410	Rep. of Korea	KOR								06	SUGAR,SUGR.PREPTNS,HONEY	1	No Quantity							44250			0
S3	2000	2000	2000	2	0	2	Export	784	United Arab Emirates	ARE	414	Kuwait	KWT								06	SUGAR,SUGR.PREPTNS,HONEY	1	No Quantity							151955			0
S3	2000	2000	2000	2	0	2	Export	784	United Arab Emirates	ARE	422	Lebanon	LBN								06	SUGAR,SUGR.PREPTNS,HONEY	1	No Quantity							39423			0
S3	2000	2000	2000	2	0	2	Export	784	United Arab Emirates	ARE	430	Liberia	LBR								06	SUGAR,SUGR.PREPTNS,HONEY	1	No Quantity							156850			0
S3	2000	2000	2000	2	0	2	Export	784	United Arab Emirates	ARE	434	Libya	LBY								06	SUGAR,SUGR.PREPTNS,HONEY	1	No Quantity							27954			0
S3	2000	2000	2000	2	0	2	Export	784	United Arab Emirates	ARE	458	Malaysia	MYS								06	SUGAR,SUGR.PREPTNS,HONEY	1	No Quantity							4207			0
S3	2000	2000	2000	2	0	2	Export	784	United Arab Emirates	ARE	462	Maldives	MDV								06	SUGAR,SUGR.PREPTNS,HONEY	1	No Quantity							51448			0
S3	2000	2000	2000	2	0	2	Export	784	United Arab Emirates	ARE	470	Malta	MLT								06	SUGAR,SUGR.PREPTNS,HONEY	1	No Quantity							3002			0
S3	2000	2000	2000	2	0	2	Export	784	United Arab Emirates	ARE	480	Mauritius	MUS								06	SUGAR,SUGR.PREPTNS,HONEY	1	No Quantity							7134			0
S3	2000	2000	2000	2	0	2	Export	784	United Arab Emirates	ARE	508	Mozambique	MOZ								06	SUGAR,SUGR.PREPTNS,HONEY	1	No Quantity							26826			0
S3	2000	2000	2000	2	0	2	Export	784	United Arab Emirates	ARE	512	Oman	OMN								06	SUGAR,SUGR.PREPTNS,HONEY	1	No Quantity							1613			0
S3	2000	2000	2000	2	0	2	Export	784	United Arab Emirates	ARE	524	Nepal	NPL								06	SUGAR,SUGR.PREPTNS,HONEY	1	No Quantity							2723			0
S3	2000	2000	2000	2	0	2	Export	784	United Arab Emirates	ARE	554	New Zealand	NZL								06	SUGAR,SUGR.PREPTNS,HONEY	1	No Quantity							7500			0
S3	2000	2000	2000	2	0	2	Export	784	United Arab Emirates	ARE	566	Nigeria	NGA								06	SUGAR,SUGR.PREPTNS,HONEY	1	No Quantity							6804			0
S3	2000	2000	2000	2	0	2	Export	784	United Arab Emirates	ARE	586	Pakistan	PAK								06	SUGAR,SUGR.PREPTNS,HONEY	1	No Quantity							3893544			0
S3	2000	2000	2000	2	0	2	Export	784	United Arab Emirates	ARE	591	Panama	PAN								06	SUGAR,SUGR.PREPTNS,HONEY	1	No Quantity							49013			0
S3	2000	2000	2000	2	0	2	Export	784	United Arab Emirates	ARE	634	Qatar	QAT								06	SUGAR,SUGR.PREPTNS,HONEY	1	No Quantity							459913			0
S3	2000	2000	2000	2	0	2	Export	784	United Arab Emirates	ARE	646	Rwanda	RWA								06	SUGAR,SUGR.PREPTNS,HONEY	1	No Quantity							584			0
S3	2000	2000	2000	2	0	2	Export	784	United Arab Emirates	ARE	682	Saudi Arabia	SAU								06	SUGAR,SUGR.PREPTNS,HONEY	1	No Quantity							173211			0
S3	2000	2000	2000	2	0	2	Export	784	United Arab Emirates	ARE	686	Senegal	SEN								06	SUGAR,SUGR.PREPTNS,HONEY	1	No Quantity							12724			0
S3	2000	2000	2000	2	0	2	Export	784	United Arab Emirates	ARE	690	Seychelles	SYC								06	SUGAR,SUGR.PREPTNS,HONEY	1	No Quantity							6236			0
S3	2000	2000	2000	2	0	2	Export	784	United Arab Emirates	ARE	699	India	IND								06	SUGAR,SUGR.PREPTNS,HONEY	1	No Quantity							507234			0
S3	2000	2000	2000	2	0	2	Export	784	United Arab Emirates	ARE	702	Singapore	SGP								06	SUGAR,SUGR.PREPTNS,HONEY	1	No Quantity							3133			0
S3	2000	2000	2000	2	0	2	Export	784	United Arab Emirates	ARE	706	Somalia	SOM								06	SUGAR,SUGR.PREPTNS,HONEY	1	No Quantity							4668460			0
S3	2000	2000	2000	2	0	2	Export	784	United Arab Emirates	ARE	710	South Africa	ZAF								06	SUGAR,SUGR.PREPTNS,HONEY	1	No Quantity							21026			0
S3	2000	2000	2000	2	0	2	Export	784	United Arab Emirates	ARE	716	Zimbabwe	ZWE								06	SUGAR,SUGR.PREPTNS,HONEY	1	No Quantity							2640			0
S3	2000	2000	2000	2	0	2	Export	784	United Arab Emirates	ARE	736	Fmr Sudan	SDN								06	SUGAR,SUGR.PREPTNS,HONEY	1	No Quantity							53500			0
S3	2000	2000	2000	2	0	2	Export	784	United Arab Emirates	ARE	752	Sweden	SWE								06	SUGAR,SUGR.PREPTNS,HONEY	1	No Quantity							50505			0
S3	2000	2000	2000	2	0	2	Export	784	United Arab Emirates	ARE	757	Switzerland	CHE								06	SUGAR,SUGR.PREPTNS,HONEY	1	No Quantity							136			0
S3	2000	2000	2000	2	0	2	Export	784	United Arab Emirates	ARE	760	Syria	SYR								06	SUGAR,SUGR.PREPTNS,HONEY	1	No Quantity							354			0
S3	2000	2000	2000	2	0	2	Export	784	United Arab Emirates	ARE	762	Tajikistan	TJK								06	SUGAR,SUGR.PREPTNS,HONEY	1	No Quantity							96828			0
S3	2000	2000	2000	2	0	2	Export	784	United Arab Emirates	ARE	788	Tunisia	TUN								06	SUGAR,SUGR.PREPTNS,HONEY	1	No Quantity							37383			0
S3	2000	2000	2000	2	0	2	Export	784	United Arab Emirates	ARE	792	Turkey	TUR								06	SUGAR,SUGR.PREPTNS,HONEY	1	No Quantity							177198			0
S3	2000	2000	2000	2	0	2	Export	784	United Arab Emirates	ARE	795	Turkmenistan	TKM								06	SUGAR,SUGR.PREPTNS,HONEY	1	No Quantity							3049094			0
S3	2000	2000	2000	2	0	2	Export	784	United Arab Emirates	ARE	800	Uganda	UGA								06	SUGAR,SUGR.PREPTNS,HONEY	1	No Quantity							2057			0
S3	2000	2000	2000	2	0	2	Export	784	United Arab Emirates	ARE	818	Egypt	EGY								06	SUGAR,SUGR.PREPTNS,HONEY	1	No Quantity							288553			0
S3	2000	2000	2000	2	0	2	Export	784	United Arab Emirates	ARE	826	United Kingdom	GBR								06	SUGAR,SUGR.PREPTNS,HONEY	1	No Quantity							4732			0
S3	2000	2000	2000	2	0	2	Export	784	United Arab Emirates	ARE	834	United Rep. of Tanzania	TZA								06	SUGAR,SUGR.PREPTNS,HONEY	1	No Quantity							29987			0
S3	2000	2000	2000	2	0	2	Export	784	United Arab Emirates	ARE	842	USA	USA								06	SUGAR,SUGR.PREPTNS,HONEY	1	No Quantity							41187			0
S3	2000	2000	2000	2	0	2	Export	784	United Arab Emirates	ARE	860	Uzbekistan	UZB								06	SUGAR,SUGR.PREPTNS,HONEY	1	No Quantity							49518			0
S3	2000	2000	2000	2	0	2	Export	784	United Arab Emirates	ARE	887	Yemen	YEM								06	SUGAR,SUGR.PREPTNS,HONEY	1	No Quantity							116680			0
S3	2000	2000	2000	2	0	2	Export	784	United Arab Emirates	ARE	899	Areas, nes									06	SUGAR,SUGR.PREPTNS,HONEY	1	No Quantity							48025			0
S3	2000	2000	2000	2	0	2	Export	788	Tunisia	TUN	0	World	WLD								06	SUGAR,SUGR.PREPTNS,HONEY	1	No Quantity							2990304			0
S3	2000	2000	2000	2	0	2	Export	788	Tunisia	TUN	12	Algeria	DZA								06	SUGAR,SUGR.PREPTNS,HONEY	1	No Quantity							7291			0
S3	2000	2000	2000	2	0	2	Export	788	Tunisia	TUN	48	Bahrain	BHR								06	SUGAR,SUGR.PREPTNS,HONEY	1	No Quantity							52050			0
S3	2000	2000	2000	2	0	2	Export	788	Tunisia	TUN	120	Cameroon	CMR								06	SUGAR,SUGR.PREPTNS,HONEY	1	No Quantity							6953			0
S3	2000	2000	2000	2	0	2	Export	788	Tunisia	TUN	124	Canada	CAN								06	SUGAR,SUGR.PREPTNS,HONEY	1	No Quantity							3553			0
S3	2000	2000	2000	2	0	2	Export	788	Tunisia	TUN	178	Congo	COG								06	SUGAR,SUGR.PREPTNS,HONEY	1	No Quantity							37479			0
S3	2000	2000	2000	2	0	2	Export	788	Tunisia	TUN	204	Benin	BEN								06	SUGAR,SUGR.PREPTNS,HONEY	1	No Quantity							45958			0
S3	2000	2000	2000	2	0	2	Export	788	Tunisia	TUN	251	France	FRA								06	SUGAR,SUGR.PREPTNS,HONEY	1	No Quantity							174500			0
S3	2000	2000	2000	2	0	2	Export	788	Tunisia	TUN	262	Djibouti	DJI								06	SUGAR,SUGR.PREPTNS,HONEY	1	No Quantity							46847			0
S3	2000	2000	2000	2	0	2	Export	788	Tunisia	TUN	266	Gabon	GAB								06	SUGAR,SUGR.PREPTNS,HONEY	1	No Quantity							302807			0
S3	2000	2000	2000	2	0	2	Export	788	Tunisia	TUN	270	Gambia	GMB								06	SUGAR,SUGR.PREPTNS,HONEY	1	No Quantity							70014			0
S3	2000	2000	2000	2	0	2	Export	788	Tunisia	TUN	276	Germany	DEU								06	SUGAR,SUGR.PREPTNS,HONEY	1	No Quantity							15398			0
S3	2000	2000	2000	2	0	2	Export	788	Tunisia	TUN	300	Greece	GRC								06	SUGAR,SUGR.PREPTNS,HONEY	1	No Quantity							23			0
S3	2000	2000	2000	2	0	2	Export	788	Tunisia	TUN	381	Italy	ITA								06	SUGAR,SUGR.PREPTNS,HONEY	1	No Quantity							8975			0
S3	2000	2000	2000	2	0	2	Export	788	Tunisia	TUN	384	Côte d'Ivoire	CIV								06	SUGAR,SUGR.PREPTNS,HONEY	1	No Quantity							126863			0
S3	2000	2000	2000	2	0	2	Export	788	Tunisia	TUN	422	Lebanon	LBN								06	SUGAR,SUGR.PREPTNS,HONEY	1	No Quantity							5242			0
S3	2000	2000	2000	2	0	2	Export	788	Tunisia	TUN	434	Libya	LBY								06	SUGAR,SUGR.PREPTNS,HONEY	1	No Quantity							234157			0
S3	2000	2000	2000	2	0	2	Export	788	Tunisia	TUN	478	Mauritania	MRT								06	SUGAR,SUGR.PREPTNS,HONEY	1	No Quantity							335			0
S3	2000	2000	2000	2	0	2	Export	788	Tunisia	TUN	504	Morocco	MAR								06	SUGAR,SUGR.PREPTNS,HONEY	1	No Quantity							55334			0
S3	2000	2000	2000	2	0	2	Export	788	Tunisia	TUN	512	Oman	OMN								06	SUGAR,SUGR.PREPTNS,HONEY	1	No Quantity							125259			0
S3	2000	2000	2000	2	0	2	Export	788	Tunisia	TUN	634	Qatar	QAT								06	SUGAR,SUGR.PREPTNS,HONEY	1	No Quantity							69204			0
S3	2000	2000	2000	2	0	2	Export	788	Tunisia	TUN	643	Russian Federation	RUS								06	SUGAR,SUGR.PREPTNS,HONEY	1	No Quantity							81989			0
S3	2000	2000	2000	2	0	2	Export	788	Tunisia	TUN	682	Saudi Arabia	SAU								06	SUGAR,SUGR.PREPTNS,HONEY	1	No Quantity							1202			0
S3	2000	2000	2000	2	0	2	Export	788	Tunisia	TUN	686	Senegal	SEN								06	SUGAR,SUGR.PREPTNS,HONEY	1	No Quantity							388495			0
S3	2000	2000	2000	2	0	2	Export	788	Tunisia	TUN	724	Spain	ESP								06	SUGAR,SUGR.PREPTNS,HONEY	1	No Quantity							58			0
S3	2000	2000	2000	2	0	2	Export	788	Tunisia	TUN	757	Switzerland	CHE								06	SUGAR,SUGR.PREPTNS,HONEY	1	No Quantity							36225			0
S3	2000	2000	2000	2	0	2	Export	788	Tunisia	TUN	768	Togo	TGO								06	SUGAR,SUGR.PREPTNS,HONEY	1	No Quantity							53153			0
S3	2000	2000	2000	2	0	2	Export	788	Tunisia	TUN	784	United Arab Emirates	ARE								06	SUGAR,SUGR.PREPTNS,HONEY	1	No Quantity							185241			0
S3	2000	2000	2000	2	0	2	Export	788	Tunisia	TUN	792	Turkey	TUR								06	SUGAR,SUGR.PREPTNS,HONEY	1	No Quantity							3065			0
S3	2000	2000	2000	2	0	2	Export	788	Tunisia	TUN	842	USA	USA								06	SUGAR,SUGR.PREPTNS,HONEY	1	No Quantity							57509			0
S3	2000	2000	2000	2	0	2	Export	788	Tunisia	TUN	854	Burkina Faso	BFA								06	SUGAR,SUGR.PREPTNS,HONEY	1	No Quantity							41955			0
S3	2000	2000	2000	2	0	2	Export	788	Tunisia	TUN	887	Yemen	YEM								06	SUGAR,SUGR.PREPTNS,HONEY	1	No Quantity							37116			0
S3	2000	2000	2000	2	0	2	Export	788	Tunisia	TUN	899	Areas, nes									06	SUGAR,SUGR.PREPTNS,HONEY	1	No Quantity							716051			0
S3	2000	2000	2000	2	0	2	Export	784	United Arab Emirates	ARE	0	World	WLD								07	COFFEE,TEA,COCOA,SPICES	1	No Quantity							126092923			0
S3	2000	2000	2000	2	0	2	Export	784	United Arab Emirates	ARE	4	Afghanistan	AFG								07	COFFEE,TEA,COCOA,SPICES	1	No Quantity							6835427			0
S3	2000	2000	2000	2	0	2	Export	784	United Arab Emirates	ARE	12	Algeria	DZA								07	COFFEE,TEA,COCOA,SPICES	1	No Quantity							1871049			0
S3	2000	2000	2000	2	0	2	Export	784	United Arab Emirates	ARE	31	Azerbaijan	AZE								07	COFFEE,TEA,COCOA,SPICES	1	No Quantity							1625075			0
S3	2000	2000	2000	2	0	2	Export	784	United Arab Emirates	ARE	32	Argentina	ARG								07	COFFEE,TEA,COCOA,SPICES	1	No Quantity							2723			0
S3	2000	2000	2000	2	0	2	Export	784	United Arab Emirates	ARE	36	Australia	AUS								07	COFFEE,TEA,COCOA,SPICES	1	No Quantity							57236			0
S3	2000	2000	2000	2	0	2	Export	784	United Arab Emirates	ARE	40	Austria	AUT								07	COFFEE,TEA,COCOA,SPICES	1	No Quantity							18975			0
S3	2000	2000	2000	2	0	2	Export	784	United Arab Emirates	ARE	48	Bahrain	BHR								07	COFFEE,TEA,COCOA,SPICES	1	No Quantity							671993			0
S3	2000	2000	2000	2	0	2	Export	784	United Arab Emirates	ARE	50	Bangladesh	BGD								07	COFFEE,TEA,COCOA,SPICES	1	No Quantity							346542			0
S3	2000	2000	2000	2	0	2	Export	784	United Arab Emirates	ARE	51	Armenia	ARM								07	COFFEE,TEA,COCOA,SPICES	1	No Quantity							91160			0
S3	2000	2000	2000	2	0	2	Export	784	United Arab Emirates	ARE	56	Belgium	BEL								07	COFFEE,TEA,COCOA,SPICES	1	No Quantity							99773			0
S3	2000	2000	2000	2	0	2	Export	784	United Arab Emirates	ARE	76	Brazil	BRA								07	COFFEE,TEA,COCOA,SPICES	1	No Quantity							158013			0
S3	2000	2000	2000	2	0	2	Export	784	United Arab Emirates	ARE	104	Myanmar	MMR								07	COFFEE,TEA,COCOA,SPICES	1	No Quantity							691744			0
S3	2000	2000	2000	2	0	2	Export	784	United Arab Emirates	ARE	120	Cameroon	CMR								07	COFFEE,TEA,COCOA,SPICES	1	No Quantity							17031			0
S3	2000	2000	2000	2	0	2	Export	784	United Arab Emirates	ARE	124	Canada	CAN								07	COFFEE,TEA,COCOA,SPICES	1	No Quantity							27352			0
S3	2000	2000	2000	2	0	2	Export	784	United Arab Emirates	ARE	144	Sri Lanka	LKA								07	COFFEE,TEA,COCOA,SPICES	1	No Quantity							1722071			0
S3	2000	2000	2000	2	0	2	Export	784	United Arab Emirates	ARE	156	China	CHN								07	COFFEE,TEA,COCOA,SPICES	1	No Quantity							23085			0
S3	2000	2000	2000	2	0	2	Export	784	United Arab Emirates	ARE	170	Colombia	COL								07	COFFEE,TEA,COCOA,SPICES	1	No Quantity							370480			0
S3	2000	2000	2000	2	0	2	Export	784	United Arab Emirates	ARE	174	Comoros	COM								07	COFFEE,TEA,COCOA,SPICES	1	No Quantity							8754			0
S3	2000	2000	2000	2	0	2	Export	784	United Arab Emirates	ARE	178	Congo	COG								07	COFFEE,TEA,COCOA,SPICES	1	No Quantity							13928			0
S3	2000	2000	2000	2	0	2	Export	784	United Arab Emirates	ARE	196	Cyprus	CYP								07	COFFEE,TEA,COCOA,SPICES	1	No Quantity							185			0
S3	2000	2000	2000	2	0	2	Export	784	United Arab Emirates	ARE	208	Denmark	DNK								07	COFFEE,TEA,COCOA,SPICES	1	No Quantity							4205			0
S3	2000	2000	2000	2	0	2	Export	784	United Arab Emirates	ARE	218	Ecuador	ECU								07	COFFEE,TEA,COCOA,SPICES	1	No Quantity							102110			0
S3	2000	2000	2000	2	0	2	Export	784	United Arab Emirates	ARE	231	Ethiopia	ETH								07	COFFEE,TEA,COCOA,SPICES	1	No Quantity							41388			0
S3	2000	2000	2000	2	0	2	Export	784	United Arab Emirates	ARE	232	Eritrea	ERI								07	COFFEE,TEA,COCOA,SPICES	1	No Quantity							1676			0
S3	2000	2000	2000	2	0	2	Export	784	United Arab Emirates	ARE	251	France	FRA								07	COFFEE,TEA,COCOA,SPICES	1	No Quantity							597794			0
S3	2000	2000	2000	2	0	2	Export	784	United Arab Emirates	ARE	262	Djibouti	DJI								07	COFFEE,TEA,COCOA,SPICES	1	No Quantity							51987			0
S3	2000	2000	2000	2	0	2	Export	784	United Arab Emirates	ARE	268	Georgia	GEO								07	COFFEE,TEA,COCOA,SPICES	1	No Quantity							31239			0
S3	2000	2000	2000	2	0	2	Export	784	United Arab Emirates	ARE	276	Germany	DEU								07	COFFEE,TEA,COCOA,SPICES	1	No Quantity							74077			0
S3	2000	2000	2000	2	0	2	Export	784	United Arab Emirates	ARE	288	Ghana	GHA								07	COFFEE,TEA,COCOA,SPICES	1	No Quantity							700			0
S3	2000	2000	2000	2	0	2	Export	784	United Arab Emirates	ARE	344	China, Hong Kong SAR	HKG								07	COFFEE,TEA,COCOA,SPICES	1	No Quantity							99633			0
S3	2000	2000	2000	2	0	2	Export	784	United Arab Emirates	ARE	360	Indonesia	IDN								07	COFFEE,TEA,COCOA,SPICES	1	No Quantity							123778			0
S3	2000	2000	2000	2	0	2	Export	784	United Arab Emirates	ARE	364	Iran	IRN								07	COFFEE,TEA,COCOA,SPICES	1	No Quantity							46403422			0
S3	2000	2000	2000	2	0	2	Export	784	United Arab Emirates	ARE	368	Iraq	IRQ								07	COFFEE,TEA,COCOA,SPICES	1	No Quantity							9734615			0
S3	2000	2000	2000	2	0	2	Export	784	United Arab Emirates	ARE	381	Italy	ITA								07	COFFEE,TEA,COCOA,SPICES	1	No Quantity							65			0
S3	2000	2000	2000	2	0	2	Export	784	United Arab Emirates	ARE	384	Côte d'Ivoire	CIV								07	COFFEE,TEA,COCOA,SPICES	1	No Quantity							41116			0
S3	2000	2000	2000	2	0	2	Export	784	United Arab Emirates	ARE	392	Japan	JPN								07	COFFEE,TEA,COCOA,SPICES	1	No Quantity							1431447			0
S3	2000	2000	2000	2	0	2	Export	784	United Arab Emirates	ARE	398	Kazakhstan	KAZ								07	COFFEE,TEA,COCOA,SPICES	1	No Quantity							293281			0
S3	2000	2000	2000	2	0	2	Export	784	United Arab Emirates	ARE	400	Jordan	JOR								07	COFFEE,TEA,COCOA,SPICES	1	No Quantity							162007			0
S3	2000	2000	2000	2	0	2	Export	784	United Arab Emirates	ARE	404	Kenya	KEN								07	COFFEE,TEA,COCOA,SPICES	1	No Quantity							64074			0
S3	2000	2000	2000	2	0	2	Export	784	United Arab Emirates	ARE	410	Rep. of Korea	KOR								07	COFFEE,TEA,COCOA,SPICES	1	No Quantity							20456			0
S3	2000	2000	2000	2	0	2	Export	784	United Arab Emirates	ARE	414	Kuwait	KWT								07	COFFEE,TEA,COCOA,SPICES	1	No Quantity							1003091			0
S3	2000	2000	2000	2	0	2	Export	784	United Arab Emirates	ARE	422	Lebanon	LBN								07	COFFEE,TEA,COCOA,SPICES	1	No Quantity							125549			0
S3	2000	2000	2000	2	0	2	Export	784	United Arab Emirates	ARE	430	Liberia	LBR								07	COFFEE,TEA,COCOA,SPICES	1	No Quantity							16531			0
S3	2000	2000	2000	2	0	2	Export	784	United Arab Emirates	ARE	434	Libya	LBY								07	COFFEE,TEA,COCOA,SPICES	1	No Quantity							373690			0
S3	2000	2000	2000	2	0	2	Export	784	United Arab Emirates	ARE	450	Madagascar	MDG								07	COFFEE,TEA,COCOA,SPICES	1	No Quantity							738			0
S3	2000	2000	2000	2	0	2	Export	784	United Arab Emirates	ARE	458	Malaysia	MYS								07	COFFEE,TEA,COCOA,SPICES	1	No Quantity							129760			0
S3	2000	2000	2000	2	0	2	Export	784	United Arab Emirates	ARE	462	Maldives	MDV								07	COFFEE,TEA,COCOA,SPICES	1	No Quantity							171365			0
S3	2000	2000	2000	2	0	2	Export	784	United Arab Emirates	ARE	466	Mali	MLI								07	COFFEE,TEA,COCOA,SPICES	1	No Quantity							4544			0
S3	2000	2000	2000	2	0	2	Export	784	United Arab Emirates	ARE	478	Mauritania	MRT								07	COFFEE,TEA,COCOA,SPICES	1	No Quantity							151989			0
S3	2000	2000	2000	2	0	2	Export	784	United Arab Emirates	ARE	480	Mauritius	MUS								07	COFFEE,TEA,COCOA,SPICES	1	No Quantity							67478			0
S3	2000	2000	2000	2	0	2	Export	784	United Arab Emirates	ARE	490	Other Asia, nes									07	COFFEE,TEA,COCOA,SPICES	1	No Quantity							93656			0
S3	2000	2000	2000	2	0	2	Export	784	United Arab Emirates	ARE	498	Rep. of Moldova	MDA								07	COFFEE,TEA,COCOA,SPICES	1	No Quantity							817			0
S3	2000	2000	2000	2	0	2	Export	784	United Arab Emirates	ARE	504	Morocco	MAR								07	COFFEE,TEA,COCOA,SPICES	1	No Quantity							320450			0
S3	2000	2000	2000	2	0	2	Export	784	United Arab Emirates	ARE	512	Oman	OMN								07	COFFEE,TEA,COCOA,SPICES	1	No Quantity							689421			0
S3	2000	2000	2000	2	0	2	Export	784	United Arab Emirates	ARE	524	Nepal	NPL								07	COFFEE,TEA,COCOA,SPICES	1	No Quantity							91980			0
S3	2000	2000	2000	2	0	2	Export	784	United Arab Emirates	ARE	528	Netherlands	NLD								07	COFFEE,TEA,COCOA,SPICES	1	No Quantity							716754			0
S3	2000	2000	2000	2	0	2	Export	784	United Arab Emirates	ARE	554	New Zealand	NZL								07	COFFEE,TEA,COCOA,SPICES	1	No Quantity							9045			0
S3	2000	2000	2000	2	0	2	Export	784	United Arab Emirates	ARE	586	Pakistan	PAK								07	COFFEE,TEA,COCOA,SPICES	1	No Quantity							4072028			0
S3	2000	2000	2000	2	0	2	Export	784	United Arab Emirates	ARE	608	Philippines	PHL								07	COFFEE,TEA,COCOA,SPICES	1	No Quantity							2750			0
S3	2000	2000	2000	2	0	2	Export	784	United Arab Emirates	ARE	634	Qatar	QAT								07	COFFEE,TEA,COCOA,SPICES	1	No Quantity							774197			0
S3	2000	2000	2000	2	0	2	Export	784	United Arab Emirates	ARE	642	Romania	ROU								07	COFFEE,TEA,COCOA,SPICES	1	No Quantity							25			0
S3	2000	2000	2000	2	0	2	Export	784	United Arab Emirates	ARE	643	Russian Federation	RUS								07	COFFEE,TEA,COCOA,SPICES	1	No Quantity							98323			0
S3	2000	2000	2000	2	0	2	Export	784	United Arab Emirates	ARE	682	Saudi Arabia	SAU								07	COFFEE,TEA,COCOA,SPICES	1	No Quantity							4625905			0
S3	2000	2000	2000	2	0	2	Export	784	United Arab Emirates	ARE	686	Senegal	SEN								07	COFFEE,TEA,COCOA,SPICES	1	No Quantity							132723			0
S3	2000	2000	2000	2	0	2	Export	784	United Arab Emirates	ARE	690	Seychelles	SYC								07	COFFEE,TEA,COCOA,SPICES	1	No Quantity							13854			0
S3	2000	2000	2000	2	0	2	Export	784	United Arab Emirates	ARE	699	India	IND								07	COFFEE,TEA,COCOA,SPICES	1	No Quantity							2362790			0
S3	2000	2000	2000	2	0	2	Export	784	United Arab Emirates	ARE	702	Singapore	SGP								07	COFFEE,TEA,COCOA,SPICES	1	No Quantity							1653425			0
S3	2000	2000	2000	2	0	2	Export	784	United Arab Emirates	ARE	706	Somalia	SOM								07	COFFEE,TEA,COCOA,SPICES	1	No Quantity							556900			0
S3	2000	2000	2000	2	0	2	Export	784	United Arab Emirates	ARE	710	South Africa	ZAF								07	COFFEE,TEA,COCOA,SPICES	1	No Quantity							197857			0
S3	2000	2000	2000	2	0	2	Export	784	United Arab Emirates	ARE	724	Spain	ESP								07	COFFEE,TEA,COCOA,SPICES	1	No Quantity							471299			0
S3	2000	2000	2000	2	0	2	Export	784	United Arab Emirates	ARE	736	Fmr Sudan	SDN								07	COFFEE,TEA,COCOA,SPICES	1	No Quantity							1779826			0
S3	2000	2000	2000	2	0	2	Export	784	United Arab Emirates	ARE	757	Switzerland	CHE								07	COFFEE,TEA,COCOA,SPICES	1	No Quantity							224			0
S3	2000	2000	2000	2	0	2	Export	784	United Arab Emirates	ARE	760	Syria	SYR								07	COFFEE,TEA,COCOA,SPICES	1	No Quantity							19855			0
S3	2000	2000	2000	2	0	2	Export	784	United Arab Emirates	ARE	762	Tajikistan	TJK								07	COFFEE,TEA,COCOA,SPICES	1	No Quantity							1430101			0
S3	2000	2000	2000	2	0	2	Export	784	United Arab Emirates	ARE	764	Thailand	THA								07	COFFEE,TEA,COCOA,SPICES	1	No Quantity							68978			0
S3	2000	2000	2000	2	0	2	Export	784	United Arab Emirates	ARE	768	Togo	TGO								07	COFFEE,TEA,COCOA,SPICES	1	No Quantity							43295			0
S3	2000	2000	2000	2	0	2	Export	784	United Arab Emirates	ARE	788	Tunisia	TUN								07	COFFEE,TEA,COCOA,SPICES	1	No Quantity							514661			0
S3	2000	2000	2000	2	0	2	Export	784	United Arab Emirates	ARE	792	Turkey	TUR								07	COFFEE,TEA,COCOA,SPICES	1	No Quantity							19833678			0
S3	2000	2000	2000	2	0	2	Export	784	United Arab Emirates	ARE	795	Turkmenistan	TKM								07	COFFEE,TEA,COCOA,SPICES	1	No Quantity							4297545			0
S3	2000	2000	2000	2	0	2	Export	784	United Arab Emirates	ARE	800	Uganda	UGA								07	COFFEE,TEA,COCOA,SPICES	1	No Quantity							14559			0
S3	2000	2000	2000	2	0	2	Export	784	United Arab Emirates	ARE	818	Egypt	EGY								07	COFFEE,TEA,COCOA,SPICES	1	No Quantity							1547881			0
S3	2000	2000	2000	2	0	2	Export	784	United Arab Emirates	ARE	826	United Kingdom	GBR								07	COFFEE,TEA,COCOA,SPICES	1	No Quantity							388539			0
S3	2000	2000	2000	2	0	2	Export	784	United Arab Emirates	ARE	834	United Rep. of Tanzania	TZA								07	COFFEE,TEA,COCOA,SPICES	1	No Quantity							417064			0
S3	2000	2000	2000	2	0	2	Export	784	United Arab Emirates	ARE	842	USA	USA								07	COFFEE,TEA,COCOA,SPICES	1	No Quantity							275400			0
S3	2000	2000	2000	2	0	2	Export	784	United Arab Emirates	ARE	860	Uzbekistan	UZB								07	COFFEE,TEA,COCOA,SPICES	1	No Quantity							1829044			0
S3	2000	2000	2000	2	0	2	Export	784	United Arab Emirates	ARE	887	Yemen	YEM								07	COFFEE,TEA,COCOA,SPICES	1	No Quantity							627793			0
S3	2000	2000	2000	2	0	2	Export	784	United Arab Emirates	ARE	891	Serbia and Montenegro	SCG								07	COFFEE,TEA,COCOA,SPICES	1	No Quantity							1225			0
S3	2000	2000	2000	2	0	2	Export	784	United Arab Emirates	ARE	899	Areas, nes									07	COFFEE,TEA,COCOA,SPICES	1	No Quantity							142656			0
S3	2000	2000	2000	2	0	2	Export	788	Tunisia	TUN	0	World	WLD								07	COFFEE,TEA,COCOA,SPICES	1	No Quantity							6058247			0
S3	2000	2000	2000	2	0	2	Export	788	Tunisia	TUN	12	Algeria	DZA								07	COFFEE,TEA,COCOA,SPICES	1	No Quantity							27397			0
S3	2000	2000	2000	2	0	2	Export	788	Tunisia	TUN	36	Australia	AUS								07	COFFEE,TEA,COCOA,SPICES	1	No Quantity							4450			0
S3	2000	2000	2000	2	0	2	Export	788	Tunisia	TUN	40	Austria	AUT								07	COFFEE,TEA,COCOA,SPICES	1	No Quantity							2893			0
S3	2000	2000	2000	2	0	2	Export	788	Tunisia	TUN	56	Belgium	BEL								07	COFFEE,TEA,COCOA,SPICES	1	No Quantity							259938			0
S3	2000	2000	2000	2	0	2	Export	788	Tunisia	TUN	124	Canada	CAN								07	COFFEE,TEA,COCOA,SPICES	1	No Quantity							28414			0
S3	2000	2000	2000	2	0	2	Export	788	Tunisia	TUN	203	Czechia	CZE								07	COFFEE,TEA,COCOA,SPICES	1	No Quantity							3820			0
S3	2000	2000	2000	2	0	2	Export	788	Tunisia	TUN	251	France	FRA								07	COFFEE,TEA,COCOA,SPICES	1	No Quantity							3607061			0
S3	2000	2000	2000	2	0	2	Export	788	Tunisia	TUN	262	Djibouti	DJI								07	COFFEE,TEA,COCOA,SPICES	1	No Quantity							10250			0
S3	2000	2000	2000	2	0	2	Export	788	Tunisia	TUN	276	Germany	DEU								07	COFFEE,TEA,COCOA,SPICES	1	No Quantity							161647			0
S3	2000	2000	2000	2	0	2	Export	788	Tunisia	TUN	300	Greece	GRC								07	COFFEE,TEA,COCOA,SPICES	1	No Quantity							13			0
S3	2000	2000	2000	2	0	2	Export	788	Tunisia	TUN	381	Italy	ITA								07	COFFEE,TEA,COCOA,SPICES	1	No Quantity							121849			0
S3	2000	2000	2000	2	0	2	Export	788	Tunisia	TUN	384	Côte d'Ivoire	CIV								07	COFFEE,TEA,COCOA,SPICES	1	No Quantity							372417			0
S3	2000	2000	2000	2	0	2	Export	788	Tunisia	TUN	392	Japan	JPN								07	COFFEE,TEA,COCOA,SPICES	1	No Quantity							24			0
S3	2000	2000	2000	2	0	2	Export	788	Tunisia	TUN	434	Libya	LBY								07	COFFEE,TEA,COCOA,SPICES	1	No Quantity							670458			0
S3	2000	2000	2000	2	0	2	Export	788	Tunisia	TUN	470	Malta	MLT								07	COFFEE,TEA,COCOA,SPICES	1	No Quantity							7514			0
S3	2000	2000	2000	2	0	2	Export	788	Tunisia	TUN	528	Netherlands	NLD								07	COFFEE,TEA,COCOA,SPICES	1	No Quantity							3972			0
S3	2000	2000	2000	2	0	2	Export	788	Tunisia	TUN	579	Norway	NOR								07	COFFEE,TEA,COCOA,SPICES	1	No Quantity							5779			0
S3	2000	2000	2000	2	0	2	Export	788	Tunisia	TUN	620	Portugal	PRT								07	COFFEE,TEA,COCOA,SPICES	1	No Quantity							20			0
S3	2000	2000	2000	2	0	2	Export	788	Tunisia	TUN	643	Russian Federation	RUS								07	COFFEE,TEA,COCOA,SPICES	1	No Quantity							16			0
S3	2000	2000	2000	2	0	2	Export	788	Tunisia	TUN	682	Saudi Arabia	SAU								07	COFFEE,TEA,COCOA,SPICES	1	No Quantity							4432			0
S3	2000	2000	2000	2	0	2	Export	788	Tunisia	TUN	686	Senegal	SEN								07	COFFEE,TEA,COCOA,SPICES	1	No Quantity							493			0
S3	2000	2000	2000	2	0	2	Export	788	Tunisia	TUN	724	Spain	ESP								07	COFFEE,TEA,COCOA,SPICES	1	No Quantity							18680			0
S3	2000	2000	2000	2	0	2	Export	788	Tunisia	TUN	752	Sweden	SWE								07	COFFEE,TEA,COCOA,SPICES	1	No Quantity							43378			0
S3	2000	2000	2000	2	0	2	Export	788	Tunisia	TUN	757	Switzerland	CHE								07	COFFEE,TEA,COCOA,SPICES	1	No Quantity							8014			0
S3	2000	2000	2000	2	0	2	Export	788	Tunisia	TUN	899	Areas, nes									07	COFFEE,TEA,COCOA,SPICES	1	No Quantity							695314			0
S3	2000	2000	2000	2	0	2	Export	784	United Arab Emirates	ARE	0	World	WLD								08	ANIMAL FEED STUFF	1	No Quantity							1463613			0
S3	2000	2000	2000	2	0	2	Export	784	United Arab Emirates	ARE	48	Bahrain	BHR								08	ANIMAL FEED STUFF	1	No Quantity							315043			0
S3	2000	2000	2000	2	0	2	Export	784	United Arab Emirates	ARE	104	Myanmar	MMR								08	ANIMAL FEED STUFF	1	No Quantity							61009			0
S3	2000	2000	2000	2	0	2	Export	784	United Arab Emirates	ARE	251	France	FRA								08	ANIMAL FEED STUFF	1	No Quantity							5971			0
S3	2000	2000	2000	2	0	2	Export	784	United Arab Emirates	ARE	276	Germany	DEU								08	ANIMAL FEED STUFF	1	No Quantity							11032			0
S3	2000	2000	2000	2	0	2	Export	784	United Arab Emirates	ARE	364	Iran	IRN								08	ANIMAL FEED STUFF	1	No Quantity							85020			0
S3	2000	2000	2000	2	0	2	Export	784	United Arab Emirates	ARE	368	Iraq	IRQ								08	ANIMAL FEED STUFF	1	No Quantity							130754			0
S3	2000	2000	2000	2	0	2	Export	784	United Arab Emirates	ARE	392	Japan	JPN								08	ANIMAL FEED STUFF	1	No Quantity							359			0
S3	2000	2000	2000	2	0	2	Export	784	United Arab Emirates	ARE	414	Kuwait	KWT								08	ANIMAL FEED STUFF	1	No Quantity							35661			0
S3	2000	2000	2000	2	0	2	Export	784	United Arab Emirates	ARE	462	Maldives	MDV								08	ANIMAL FEED STUFF	1	No Quantity							2124			0
S3	2000	2000	2000	2	0	2	Export	784	United Arab Emirates	ARE	512	Oman	OMN								08	ANIMAL FEED STUFF	1	No Quantity							96380			0
S3	2000	2000	2000	2	0	2	Export	784	United Arab Emirates	ARE	586	Pakistan	PAK								08	ANIMAL FEED STUFF	1	No Quantity							11441			0
S3	2000	2000	2000	2	0	2	Export	784	United Arab Emirates	ARE	634	Qatar	QAT								08	ANIMAL FEED STUFF	1	No Quantity							510464			0
S3	2000	2000	2000	2	0	2	Export	784	United Arab Emirates	ARE	682	Saudi Arabia	SAU								08	ANIMAL FEED STUFF	1	No Quantity							61342			0
S3	2000	2000	2000	2	0	2	Export	784	United Arab Emirates	ARE	702	Singapore	SGP								08	ANIMAL FEED STUFF	1	No Quantity							103993			0
S3	2000	2000	2000	2	0	2	Export	784	United Arab Emirates	ARE	760	Syria	SYR								08	ANIMAL FEED STUFF	1	No Quantity							20877			0
S3	2000	2000	2000	2	0	2	Export	784	United Arab Emirates	ARE	826	United Kingdom	GBR								08	ANIMAL FEED STUFF	1	No Quantity							500			0
S3	2000	2000	2000	2	0	2	Export	784	United Arab Emirates	ARE	842	USA	USA								08	ANIMAL FEED STUFF	1	No Quantity							752			0
S3	2000	2000	2000	2	0	2	Export	784	United Arab Emirates	ARE	887	Yemen	YEM								08	ANIMAL FEED STUFF	1	No Quantity							10892			0
S3	2000	2000	2000	2	0	2	Export	788	Tunisia	TUN	0	World	WLD								08	ANIMAL FEED STUFF	1	No Quantity							2142017			0
S3	2000	2000	2000	2	0	2	Export	788	Tunisia	TUN	56	Belgium	BEL								08	ANIMAL FEED STUFF	1	No Quantity							3320			0
S3	2000	2000	2000	2	0	2	Export	788	Tunisia	TUN	251	France	FRA								08	ANIMAL FEED STUFF	1	No Quantity							95817			0
S3	2000	2000	2000	2	0	2	Export	788	Tunisia	TUN	276	Germany	DEU								08	ANIMAL FEED STUFF	1	No Quantity							1315			0
S3	2000	2000	2000	2	0	2	Export	788	Tunisia	TUN	381	Italy	ITA								08	ANIMAL FEED STUFF	1	No Quantity							320615			0
S3	2000	2000	2000	2	0	2	Export	788	Tunisia	TUN	434	Libya	LBY								08	ANIMAL FEED STUFF	1	No Quantity							1486898			0
S3	2000	2000	2000	2	0	2	Export	788	Tunisia	TUN	470	Malta	MLT								08	ANIMAL FEED STUFF	1	No Quantity							1520			0
S3	2000	2000	2000	2	0	2	Export	788	Tunisia	TUN	528	Netherlands	NLD								08	ANIMAL FEED STUFF	1	No Quantity							1733			0
S3	2000	2000	2000	2	0	2	Export	788	Tunisia	TUN	899	Areas, nes									08	ANIMAL FEED STUFF	1	No Quantity							230798			0
S3	2000	2000	2000	2	0	2	Export	784	United Arab Emirates	ARE	0	World	WLD								09	MISC.EDIBLE PRODUCTS ETC	1	No Quantity							42227247			0
S3	2000	2000	2000	2	0	2	Export	784	United Arab Emirates	ARE	4	Afghanistan	AFG								09	MISC.EDIBLE PRODUCTS ETC	1	No Quantity							4398369			0
S3	2000	2000	2000	2	0	2	Export	784	United Arab Emirates	ARE	12	Algeria	DZA								09	MISC.EDIBLE PRODUCTS ETC	1	No Quantity							576960			0
S3	2000	2000	2000	2	0	2	Export	784	United Arab Emirates	ARE	24	Angola	AGO								09	MISC.EDIBLE PRODUCTS ETC	1	No Quantity							1225			0
S3	2000	2000	2000	2	0	2	Export	784	United Arab Emirates	ARE	31	Azerbaijan	AZE								09	MISC.EDIBLE PRODUCTS ETC	1	No Quantity							903037			0
S3	2000	2000	2000	2	0	2	Export	784	United Arab Emirates	ARE	36	Australia	AUS								09	MISC.EDIBLE PRODUCTS ETC	1	No Quantity							4629			0
S3	2000	2000	2000	2	0	2	Export	784	United Arab Emirates	ARE	48	Bahrain	BHR								09	MISC.EDIBLE PRODUCTS ETC	1	No Quantity							1672537			0
S3	2000	2000	2000	2	0	2	Export	784	United Arab Emirates	ARE	50	Bangladesh	BGD								09	MISC.EDIBLE PRODUCTS ETC	1	No Quantity							317887			0
S3	2000	2000	2000	2	0	2	Export	784	United Arab Emirates	ARE	51	Armenia	ARM								09	MISC.EDIBLE PRODUCTS ETC	1	No Quantity							357789			0
S3	2000	2000	2000	2	0	2	Export	784	United Arab Emirates	ARE	56	Belgium	BEL								09	MISC.EDIBLE PRODUCTS ETC	1	No Quantity							59273			0
S3	2000	2000	2000	2	0	2	Export	784	United Arab Emirates	ARE	72	Botswana	BWA								09	MISC.EDIBLE PRODUCTS ETC	1	No Quantity							100			0
S3	2000	2000	2000	2	0	2	Export	784	United Arab Emirates	ARE	96	Brunei Darussalam	BRN								09	MISC.EDIBLE PRODUCTS ETC	1	No Quantity							68938			0
S3	2000	2000	2000	2	0	2	Export	784	United Arab Emirates	ARE	108	Burundi	BDI								09	MISC.EDIBLE PRODUCTS ETC	1	No Quantity							650			0
S3	2000	2000	2000	2	0	2	Export	784	United Arab Emirates	ARE	120	Cameroon	CMR								09	MISC.EDIBLE PRODUCTS ETC	1	No Quantity							78193			0
S3	2000	2000	2000	2	0	2	Export	784	United Arab Emirates	ARE	124	Canada	CAN								09	MISC.EDIBLE PRODUCTS ETC	1	No Quantity							75658			0
S3	2000	2000	2000	2	0	2	Export	784	United Arab Emirates	ARE	144	Sri Lanka	LKA								09	MISC.EDIBLE PRODUCTS ETC	1	No Quantity							200629			0
S3	2000	2000	2000	2	0	2	Export	784	United Arab Emirates	ARE	156	China	CHN								09	MISC.EDIBLE PRODUCTS ETC	1	No Quantity							8179			0
S3	2000	2000	2000	2	0	2	Export	784	United Arab Emirates	ARE	170	Colombia	COL								09	MISC.EDIBLE PRODUCTS ETC	1	No Quantity							8169			0
S3	2000	2000	2000	2	0	2	Export	784	United Arab Emirates	ARE	174	Comoros	COM								09	MISC.EDIBLE PRODUCTS ETC	1	No Quantity							16802			0
S3	2000	2000	2000	2	0	2	Export	784	United Arab Emirates	ARE	178	Congo	COG								09	MISC.EDIBLE PRODUCTS ETC	1	No Quantity							7837			0
S3	2000	2000	2000	2	0	2	Export	784	United Arab Emirates	ARE	180	Dem. Rep. of the Congo	COD								09	MISC.EDIBLE PRODUCTS ETC	1	No Quantity							6229			0
S3	2000	2000	2000	2	0	2	Export	784	United Arab Emirates	ARE	191	Croatia	HRV								09	MISC.EDIBLE PRODUCTS ETC	1	No Quantity							46261			0
S3	2000	2000	2000	2	0	2	Export	784	United Arab Emirates	ARE	196	Cyprus	CYP								09	MISC.EDIBLE PRODUCTS ETC	1	No Quantity							4912			0
S3	2000	2000	2000	2	0	2	Export	784	United Arab Emirates	ARE	208	Denmark	DNK								09	MISC.EDIBLE PRODUCTS ETC	1	No Quantity							23493			0
S3	2000	2000	2000	2	0	2	Export	784	United Arab Emirates	ARE	231	Ethiopia	ETH								09	MISC.EDIBLE PRODUCTS ETC	1	No Quantity							108680			0
S3	2000	2000	2000	2	0	2	Export	784	United Arab Emirates	ARE	232	Eritrea	ERI								09	MISC.EDIBLE PRODUCTS ETC	1	No Quantity							139140			0
S3	2000	2000	2000	2	0	2	Export	784	United Arab Emirates	ARE	246	Finland	FIN								09	MISC.EDIBLE PRODUCTS ETC	1	No Quantity							5338			0
S3	2000	2000	2000	2	0	2	Export	784	United Arab Emirates	ARE	251	France	FRA								09	MISC.EDIBLE PRODUCTS ETC	1	No Quantity							30252			0
S3	2000	2000	2000	2	0	2	Export	784	United Arab Emirates	ARE	262	Djibouti	DJI								09	MISC.EDIBLE PRODUCTS ETC	1	No Quantity							736810			0
S3	2000	2000	2000	2	0	2	Export	784	United Arab Emirates	ARE	266	Gabon	GAB								09	MISC.EDIBLE PRODUCTS ETC	1	No Quantity							21784			0
S3	2000	2000	2000	2	0	2	Export	784	United Arab Emirates	ARE	268	Georgia	GEO								09	MISC.EDIBLE PRODUCTS ETC	1	No Quantity							280144			0
S3	2000	2000	2000	2	0	2	Export	784	United Arab Emirates	ARE	270	Gambia	GMB								09	MISC.EDIBLE PRODUCTS ETC	1	No Quantity							16048			0
S3	2000	2000	2000	2	0	2	Export	784	United Arab Emirates	ARE	276	Germany	DEU								09	MISC.EDIBLE PRODUCTS ETC	1	No Quantity							339718			0
S3	2000	2000	2000	2	0	2	Export	784	United Arab Emirates	ARE	300	Greece	GRC								09	MISC.EDIBLE PRODUCTS ETC	1	No Quantity							8169			0
S3	2000	2000	2000	2	0	2	Export	784	United Arab Emirates	ARE	324	Guinea	GIN								09	MISC.EDIBLE PRODUCTS ETC	1	No Quantity							38938			0
S3	2000	2000	2000	2	0	2	Export	784	United Arab Emirates	ARE	344	China, Hong Kong SAR	HKG								09	MISC.EDIBLE PRODUCTS ETC	1	No Quantity							8991			0
S3	2000	2000	2000	2	0	2	Export	784	United Arab Emirates	ARE	348	Hungary	HUN								09	MISC.EDIBLE PRODUCTS ETC	1	No Quantity							15989			0
S3	2000	2000	2000	2	0	2	Export	784	United Arab Emirates	ARE	360	Indonesia	IDN								09	MISC.EDIBLE PRODUCTS ETC	1	No Quantity							15150			0
S3	2000	2000	2000	2	0	2	Export	784	United Arab Emirates	ARE	364	Iran	IRN								09	MISC.EDIBLE PRODUCTS ETC	1	No Quantity							5016495			0
S3	2000	2000	2000	2	0	2	Export	784	United Arab Emirates	ARE	368	Iraq	IRQ								09	MISC.EDIBLE PRODUCTS ETC	1	No Quantity							4267157			0
S3	2000	2000	2000	2	0	2	Export	784	United Arab Emirates	ARE	381	Italy	ITA								09	MISC.EDIBLE PRODUCTS ETC	1	No Quantity							34656			0
S3	2000	2000	2000	2	0	2	Export	784	United Arab Emirates	ARE	384	Côte d'Ivoire	CIV								09	MISC.EDIBLE PRODUCTS ETC	1	No Quantity							21119			0
S3	2000	2000	2000	2	0	2	Export	784	United Arab Emirates	ARE	392	Japan	JPN								09	MISC.EDIBLE PRODUCTS ETC	1	No Quantity							7831			0
S3	2000	2000	2000	2	0	2	Export	784	United Arab Emirates	ARE	400	Jordan	JOR								09	MISC.EDIBLE PRODUCTS ETC	1	No Quantity							106764			0
S3	2000	2000	2000	2	0	2	Export	784	United Arab Emirates	ARE	404	Kenya	KEN								09	MISC.EDIBLE PRODUCTS ETC	1	No Quantity							161312			0
S3	2000	2000	2000	2	0	2	Export	784	United Arab Emirates	ARE	410	Rep. of Korea	KOR								09	MISC.EDIBLE PRODUCTS ETC	1	No Quantity							16054			0
S3	2000	2000	2000	2	0	2	Export	784	United Arab Emirates	ARE	414	Kuwait	KWT								09	MISC.EDIBLE PRODUCTS ETC	1	No Quantity							455073			0
S3	2000	2000	2000	2	0	2	Export	784	United Arab Emirates	ARE	422	Lebanon	LBN								09	MISC.EDIBLE PRODUCTS ETC	1	No Quantity							99134			0
S3	2000	2000	2000	2	0	2	Export	784	United Arab Emirates	ARE	430	Liberia	LBR								09	MISC.EDIBLE PRODUCTS ETC	1	No Quantity							59383			0
S3	2000	2000	2000	2	0	2	Export	784	United Arab Emirates	ARE	434	Libya	LBY								09	MISC.EDIBLE PRODUCTS ETC	1	No Quantity							2008092			0
S3	2000	2000	2000	2	0	2	Export	784	United Arab Emirates	ARE	458	Malaysia	MYS								09	MISC.EDIBLE PRODUCTS ETC	1	No Quantity							114837			0
S3	2000	2000	2000	2	0	2	Export	784	United Arab Emirates	ARE	462	Maldives	MDV								09	MISC.EDIBLE PRODUCTS ETC	1	No Quantity							2709132			0
S3	2000	2000	2000	2	0	2	Export	784	United Arab Emirates	ARE	466	Mali	MLI								09	MISC.EDIBLE PRODUCTS ETC	1	No Quantity							147610			0
S3	2000	2000	2000	2	0	2	Export	784	United Arab Emirates	ARE	470	Malta	MLT								09	MISC.EDIBLE PRODUCTS ETC	1	No Quantity							36126			0
S3	2000	2000	2000	2	0	2	Export	784	United Arab Emirates	ARE	478	Mauritania	MRT								09	MISC.EDIBLE PRODUCTS ETC	1	No Quantity							11586			0
S3	2000	2000	2000	2	0	2	Export	784	United Arab Emirates	ARE	480	Mauritius	MUS								09	MISC.EDIBLE PRODUCTS ETC	1	No Quantity							27081			0
S3	2000	2000	2000	2	0	2	Export	784	United Arab Emirates	ARE	498	Rep. of Moldova	MDA								09	MISC.EDIBLE PRODUCTS ETC	1	No Quantity							141457			0
S3	2000	2000	2000	2	0	2	Export	784	United Arab Emirates	ARE	504	Morocco	MAR								09	MISC.EDIBLE PRODUCTS ETC	1	No Quantity							7488			0
S3	2000	2000	2000	2	0	2	Export	784	United Arab Emirates	ARE	508	Mozambique	MOZ								09	MISC.EDIBLE PRODUCTS ETC	1	No Quantity							43584			0
S3	2000	2000	2000	2	0	2	Export	784	United Arab Emirates	ARE	512	Oman	OMN								09	MISC.EDIBLE PRODUCTS ETC	1	No Quantity							133183			0
S3	2000	2000	2000	2	0	2	Export	784	United Arab Emirates	ARE	524	Nepal	NPL								09	MISC.EDIBLE PRODUCTS ETC	1	No Quantity							18795			0
S3	2000	2000	2000	2	0	2	Export	784	United Arab Emirates	ARE	528	Netherlands	NLD								09	MISC.EDIBLE PRODUCTS ETC	1	No Quantity							7890			0
S3	2000	2000	2000	2	0	2	Export	784	United Arab Emirates	ARE	554	New Zealand	NZL								09	MISC.EDIBLE PRODUCTS ETC	1	No Quantity							10625			0
S3	2000	2000	2000	2	0	2	Export	784	United Arab Emirates	ARE	586	Pakistan	PAK								09	MISC.EDIBLE PRODUCTS ETC	1	No Quantity							1052673			0
S3	2000	2000	2000	2	0	2	Export	784	United Arab Emirates	ARE	608	Philippines	PHL								09	MISC.EDIBLE PRODUCTS ETC	1	No Quantity							11748			0
S3	2000	2000	2000	2	0	2	Export	784	United Arab Emirates	ARE	634	Qatar	QAT								09	MISC.EDIBLE PRODUCTS ETC	1	No Quantity							903439			0
S3	2000	2000	2000	2	0	2	Export	784	United Arab Emirates	ARE	643	Russian Federation	RUS								09	MISC.EDIBLE PRODUCTS ETC	1	No Quantity							14677			0
S3	2000	2000	2000	2	0	2	Export	784	United Arab Emirates	ARE	646	Rwanda	RWA								09	MISC.EDIBLE PRODUCTS ETC	1	No Quantity							3404			0
S3	2000	2000	2000	2	0	2	Export	784	United Arab Emirates	ARE	682	Saudi Arabia	SAU								09	MISC.EDIBLE PRODUCTS ETC	1	No Quantity							3973234			0
S3	2000	2000	2000	2	0	2	Export	784	United Arab Emirates	ARE	686	Senegal	SEN								09	MISC.EDIBLE PRODUCTS ETC	1	No Quantity							7047			0
S3	2000	2000	2000	2	0	2	Export	784	United Arab Emirates	ARE	690	Seychelles	SYC								09	MISC.EDIBLE PRODUCTS ETC	1	No Quantity							91831			0
S3	2000	2000	2000	2	0	2	Export	784	United Arab Emirates	ARE	694	Sierra Leone	SLE								09	MISC.EDIBLE PRODUCTS ETC	1	No Quantity							25966			0
S3	2000	2000	2000	2	0	2	Export	784	United Arab Emirates	ARE	699	India	IND								09	MISC.EDIBLE PRODUCTS ETC	1	No Quantity							972034			0
S3	2000	2000	2000	2	0	2	Export	784	United Arab Emirates	ARE	702	Singapore	SGP								09	MISC.EDIBLE PRODUCTS ETC	1	No Quantity							38450			0
S3	2000	2000	2000	2	0	2	Export	784	United Arab Emirates	ARE	705	Slovenia	SVN								09	MISC.EDIBLE PRODUCTS ETC	1	No Quantity							9837			0
S3	2000	2000	2000	2	0	2	Export	784	United Arab Emirates	ARE	706	Somalia	SOM								09	MISC.EDIBLE PRODUCTS ETC	1	No Quantity							4187463			0
S3	2000	2000	2000	2	0	2	Export	784	United Arab Emirates	ARE	710	South Africa	ZAF								09	MISC.EDIBLE PRODUCTS ETC	1	No Quantity							18982			0
S3	2000	2000	2000	2	0	2	Export	784	United Arab Emirates	ARE	736	Fmr Sudan	SDN								09	MISC.EDIBLE PRODUCTS ETC	1	No Quantity							760852			0
S3	2000	2000	2000	2	0	2	Export	784	United Arab Emirates	ARE	757	Switzerland	CHE								09	MISC.EDIBLE PRODUCTS ETC	1	No Quantity							58			0
S3	2000	2000	2000	2	0	2	Export	784	United Arab Emirates	ARE	760	Syria	SYR								09	MISC.EDIBLE PRODUCTS ETC	1	No Quantity							90552			0
S3	2000	2000	2000	2	0	2	Export	784	United Arab Emirates	ARE	762	Tajikistan	TJK								09	MISC.EDIBLE PRODUCTS ETC	1	No Quantity							45296			0
S3	2000	2000	2000	2	0	2	Export	784	United Arab Emirates	ARE	764	Thailand	THA								09	MISC.EDIBLE PRODUCTS ETC	1	No Quantity							371			0
S3	2000	2000	2000	2	0	2	Export	784	United Arab Emirates	ARE	768	Togo	TGO								09	MISC.EDIBLE PRODUCTS ETC	1	No Quantity							71500			0
S3	2000	2000	2000	2	0	2	Export	784	United Arab Emirates	ARE	788	Tunisia	TUN								09	MISC.EDIBLE PRODUCTS ETC	1	No Quantity							237			0
S3	2000	2000	2000	2	0	2	Export	784	United Arab Emirates	ARE	792	Turkey	TUR								09	MISC.EDIBLE PRODUCTS ETC	1	No Quantity							39169			0
S3	2000	2000	2000	2	0	2	Export	784	United Arab Emirates	ARE	795	Turkmenistan	TKM								09	MISC.EDIBLE PRODUCTS ETC	1	No Quantity							340848			0
S3	2000	2000	2000	2	0	2	Export	784	United Arab Emirates	ARE	800	Uganda	UGA								09	MISC.EDIBLE PRODUCTS ETC	1	No Quantity							35506			0
S3	2000	2000	2000	2	0	2	Export	784	United Arab Emirates	ARE	818	Egypt	EGY								09	MISC.EDIBLE PRODUCTS ETC	1	No Quantity							320131			0
S3	2000	2000	2000	2	0	2	Export	784	United Arab Emirates	ARE	826	United Kingdom	GBR								09	MISC.EDIBLE PRODUCTS ETC	1	No Quantity							198606			0
S3	2000	2000	2000	2	0	2	Export	784	United Arab Emirates	ARE	834	United Rep. of Tanzania	TZA								09	MISC.EDIBLE PRODUCTS ETC	1	No Quantity							705661			0
S3	2000	2000	2000	2	0	2	Export	784	United Arab Emirates	ARE	842	USA	USA								09	MISC.EDIBLE PRODUCTS ETC	1	No Quantity							251881			0
S3	2000	2000	2000	2	0	2	Export	784	United Arab Emirates	ARE	860	Uzbekistan	UZB								09	MISC.EDIBLE PRODUCTS ETC	1	No Quantity							98823			0
S3	2000	2000	2000	2	0	2	Export	784	United Arab Emirates	ARE	887	Yemen	YEM								09	MISC.EDIBLE PRODUCTS ETC	1	No Quantity							1615804			0
S3	2000	2000	2000	2	0	2	Export	784	United Arab Emirates	ARE	891	Serbia and Montenegro	SCG								09	MISC.EDIBLE PRODUCTS ETC	1	No Quantity							66591			0
S3	2000	2000	2000	2	0	2	Export	784	United Arab Emirates	ARE	894	Zambia	ZMB								09	MISC.EDIBLE PRODUCTS ETC	1	No Quantity							9204			0
S3	2000	2000	2000	2	0	2	Export	788	Tunisia	TUN	0	World	WLD								09	MISC.EDIBLE PRODUCTS ETC	1	No Quantity							18020922			0
S3	2000	2000	2000	2	0	2	Export	788	Tunisia	TUN	12	Algeria	DZA								09	MISC.EDIBLE PRODUCTS ETC	1	No Quantity							440687			0
S3	2000	2000	2000	2	0	2	Export	788	Tunisia	TUN	36	Australia	AUS								09	MISC.EDIBLE PRODUCTS ETC	1	No Quantity							13130			0
S3	2000	2000	2000	2	0	2	Export	788	Tunisia	TUN	40	Austria	AUT								09	MISC.EDIBLE PRODUCTS ETC	1	No Quantity							8345			0
S3	2000	2000	2000	2	0	2	Export	788	Tunisia	TUN	48	Bahrain	BHR								09	MISC.EDIBLE PRODUCTS ETC	1	No Quantity							643142			0
S3	2000	2000	2000	2	0	2	Export	788	Tunisia	TUN	56	Belgium	BEL								09	MISC.EDIBLE PRODUCTS ETC	1	No Quantity							146			0
S3	2000	2000	2000	2	0	2	Export	788	Tunisia	TUN	120	Cameroon	CMR								09	MISC.EDIBLE PRODUCTS ETC	1	No Quantity							2319			0
S3	2000	2000	2000	2	0	2	Export	788	Tunisia	TUN	124	Canada	CAN								09	MISC.EDIBLE PRODUCTS ETC	1	No Quantity							267814			0
S3	2000	2000	2000	2	0	2	Export	788	Tunisia	TUN	178	Congo	COG								09	MISC.EDIBLE PRODUCTS ETC	1	No Quantity							1329			0
S3	2000	2000	2000	2	0	2	Export	788	Tunisia	TUN	196	Cyprus	CYP								09	MISC.EDIBLE PRODUCTS ETC	1	No Quantity							474981			0
S3	2000	2000	2000	2	0	2	Export	788	Tunisia	TUN	203	Czechia	CZE								09	MISC.EDIBLE PRODUCTS ETC	1	No Quantity							1329			0
S3	2000	2000	2000	2	0	2	Export	788	Tunisia	TUN	204	Benin	BEN								09	MISC.EDIBLE PRODUCTS ETC	1	No Quantity							11978			0
S3	2000	2000	2000	2	0	2	Export	788	Tunisia	TUN	251	France	FRA								09	MISC.EDIBLE PRODUCTS ETC	1	No Quantity							315983			0
S3	2000	2000	2000	2	0	2	Export	788	Tunisia	TUN	266	Gabon	GAB								09	MISC.EDIBLE PRODUCTS ETC	1	No Quantity							31472			0
S3	2000	2000	2000	2	0	2	Export	788	Tunisia	TUN	270	Gambia	GMB								09	MISC.EDIBLE PRODUCTS ETC	1	No Quantity							34248			0
S3	2000	2000	2000	2	0	2	Export	788	Tunisia	TUN	276	Germany	DEU								09	MISC.EDIBLE PRODUCTS ETC	1	No Quantity							3102			0
S3	2000	2000	2000	2	0	2	Export	788	Tunisia	TUN	288	Ghana	GHA								09	MISC.EDIBLE PRODUCTS ETC	1	No Quantity							64196			0
S3	2000	2000	2000	2	0	2	Export	788	Tunisia	TUN	292	Gibraltar	GIB								09	MISC.EDIBLE PRODUCTS ETC	1	No Quantity							21769			0
S3	2000	2000	2000	2	0	2	Export	788	Tunisia	TUN	300	Greece	GRC								09	MISC.EDIBLE PRODUCTS ETC	1	No Quantity							29			0
S3	2000	2000	2000	2	0	2	Export	788	Tunisia	TUN	324	Guinea	GIN								09	MISC.EDIBLE PRODUCTS ETC	1	No Quantity							8315			0
S3	2000	2000	2000	2	0	2	Export	788	Tunisia	TUN	364	Iran	IRN								09	MISC.EDIBLE PRODUCTS ETC	1	No Quantity							15			0
S3	2000	2000	2000	2	0	2	Export	788	Tunisia	TUN	368	Iraq	IRQ								09	MISC.EDIBLE PRODUCTS ETC	1	No Quantity							22			0
S3	2000	2000	2000	2	0	2	Export	788	Tunisia	TUN	381	Italy	ITA								09	MISC.EDIBLE PRODUCTS ETC	1	No Quantity							18005			0
S3	2000	2000	2000	2	0	2	Export	788	Tunisia	TUN	384	Côte d'Ivoire	CIV								09	MISC.EDIBLE PRODUCTS ETC	1	No Quantity							145772			0
S3	2000	2000	2000	2	0	2	Export	788	Tunisia	TUN	392	Japan	JPN								09	MISC.EDIBLE PRODUCTS ETC	1	No Quantity							47174			0
S3	2000	2000	2000	2	0	2	Export	788	Tunisia	TUN	400	Jordan	JOR								09	MISC.EDIBLE PRODUCTS ETC	1	No Quantity							327946			0
S3	2000	2000	2000	2	0	2	Export	788	Tunisia	TUN	410	Rep. of Korea	KOR								09	MISC.EDIBLE PRODUCTS ETC	1	No Quantity							58			0
S3	2000	2000	2000	2	0	2	Export	788	Tunisia	TUN	414	Kuwait	KWT								09	MISC.EDIBLE PRODUCTS ETC	1	No Quantity							1083359			0
S3	2000	2000	2000	2	0	2	Export	788	Tunisia	TUN	422	Lebanon	LBN								09	MISC.EDIBLE PRODUCTS ETC	1	No Quantity							1152034			0
S3	2000	2000	2000	2	0	2	Export	788	Tunisia	TUN	434	Libya	LBY								09	MISC.EDIBLE PRODUCTS ETC	1	No Quantity							1072452			0
S3	2000	2000	2000	2	0	2	Export	788	Tunisia	TUN	458	Malaysia	MYS								09	MISC.EDIBLE PRODUCTS ETC	1	No Quantity							94257			0
S3	2000	2000	2000	2	0	2	Export	788	Tunisia	TUN	470	Malta	MLT								09	MISC.EDIBLE PRODUCTS ETC	1	No Quantity							20			0
S3	2000	2000	2000	2	0	2	Export	788	Tunisia	TUN	504	Morocco	MAR								09	MISC.EDIBLE PRODUCTS ETC	1	No Quantity							822326			0
S3	2000	2000	2000	2	0	2	Export	788	Tunisia	TUN	512	Oman	OMN								09	MISC.EDIBLE PRODUCTS ETC	1	No Quantity							553262			0
S3	2000	2000	2000	2	0	2	Export	788	Tunisia	TUN	554	New Zealand	NZL								09	MISC.EDIBLE PRODUCTS ETC	1	No Quantity							11981			0
S3	2000	2000	2000	2	0	2	Export	788	Tunisia	TUN	562	Niger	NER								09	MISC.EDIBLE PRODUCTS ETC	1	No Quantity							119074			0
S3	2000	2000	2000	2	0	2	Export	788	Tunisia	TUN	566	Nigeria	NGA								09	MISC.EDIBLE PRODUCTS ETC	1	No Quantity							25819			0
S3	2000	2000	2000	2	0	2	Export	788	Tunisia	TUN	579	Norway	NOR								09	MISC.EDIBLE PRODUCTS ETC	1	No Quantity							6688			0
S3	2000	2000	2000	2	0	2	Export	788	Tunisia	TUN	616	Poland	POL								09	MISC.EDIBLE PRODUCTS ETC	1	No Quantity							45228			0
S3	2000	2000	2000	2	0	2	Export	788	Tunisia	TUN	620	Portugal	PRT								09	MISC.EDIBLE PRODUCTS ETC	1	No Quantity							510599			0
S3	2000	2000	2000	2	0	2	Export	788	Tunisia	TUN	634	Qatar	QAT								09	MISC.EDIBLE PRODUCTS ETC	1	No Quantity							322090			0
S3	2000	2000	2000	2	0	2	Export	788	Tunisia	TUN	682	Saudi Arabia	SAU								09	MISC.EDIBLE PRODUCTS ETC	1	No Quantity							2073542			0
S3	2000	2000	2000	2	0	2	Export	788	Tunisia	TUN	686	Senegal	SEN								09	MISC.EDIBLE PRODUCTS ETC	1	No Quantity							625942			0
S3	2000	2000	2000	2	0	2	Export	788	Tunisia	TUN	702	Singapore	SGP								09	MISC.EDIBLE PRODUCTS ETC	1	No Quantity							128078			0
S3	2000	2000	2000	2	0	2	Export	788	Tunisia	TUN	724	Spain	ESP								09	MISC.EDIBLE PRODUCTS ETC	1	No Quantity							206792			0
S3	2000	2000	2000	2	0	2	Export	788	Tunisia	TUN	736	Fmr Sudan	SDN								09	MISC.EDIBLE PRODUCTS ETC	1	No Quantity							151			0
S3	2000	2000	2000	2	0	2	Export	788	Tunisia	TUN	757	Switzerland	CHE								09	MISC.EDIBLE PRODUCTS ETC	1	No Quantity							14835			0
S3	2000	2000	2000	2	0	2	Export	788	Tunisia	TUN	768	Togo	TGO								09	MISC.EDIBLE PRODUCTS ETC	1	No Quantity							32357			0
S3	2000	2000	2000	2	0	2	Export	788	Tunisia	TUN	784	United Arab Emirates	ARE								09	MISC.EDIBLE PRODUCTS ETC	1	No Quantity							1911535			0
S3	2000	2000	2000	2	0	2	Export	788	Tunisia	TUN	818	Egypt	EGY								09	MISC.EDIBLE PRODUCTS ETC	1	No Quantity							284129			0
S3	2000	2000	2000	2	0	2	Export	788	Tunisia	TUN	826	United Kingdom	GBR								09	MISC.EDIBLE PRODUCTS ETC	1	No Quantity							136452			0
S3	2000	2000	2000	2	0	2	Export	788	Tunisia	TUN	842	USA	USA								09	MISC.EDIBLE PRODUCTS ETC	1	No Quantity							240681			0
S3	2000	2000	2000	2	0	2	Export	788	Tunisia	TUN	854	Burkina Faso	BFA								09	MISC.EDIBLE PRODUCTS ETC	1	No Quantity							116401			0
S3	2000	2000	2000	2	0	2	Export	788	Tunisia	TUN	887	Yemen	YEM								09	MISC.EDIBLE PRODUCTS ETC	1	No Quantity							708546			0
S3	2000	2000	2000	2	0	2	Export	788	Tunisia	TUN	899	Areas, nes									09	MISC.EDIBLE PRODUCTS ETC	1	No Quantity							2838987			0
S3	2000	2000	2000	2	0	2	Export	784	United Arab Emirates	ARE	0	World	WLD								11	BEVERAGES	1	No Quantity							43934790			0
S3	2000	2000	2000	2	0	2	Export	784	United Arab Emirates	ARE	4	Afghanistan	AFG								11	BEVERAGES	1	No Quantity							1333385			0
S3	2000	2000	2000	2	0	2	Export	784	United Arab Emirates	ARE	12	Algeria	DZA								11	BEVERAGES	1	No Quantity							290523			0
S3	2000	2000	2000	2	0	2	Export	784	United Arab Emirates	ARE	24	Angola	AGO								11	BEVERAGES	1	No Quantity							10030			0
S3	2000	2000	2000	2	0	2	Export	784	United Arab Emirates	ARE	31	Azerbaijan	AZE								11	BEVERAGES	1	No Quantity							32839			0
S3	2000	2000	2000	2	0	2	Export	784	United Arab Emirates	ARE	36	Australia	AUS								11	BEVERAGES	1	No Quantity							21191			0
S3	2000	2000	2000	2	0	2	Export	784	United Arab Emirates	ARE	48	Bahrain	BHR								11	BEVERAGES	1	No Quantity							829515			0
S3	2000	2000	2000	2	0	2	Export	784	United Arab Emirates	ARE	50	Bangladesh	BGD								11	BEVERAGES	1	No Quantity							83912			0
S3	2000	2000	2000	2	0	2	Export	784	United Arab Emirates	ARE	51	Armenia	ARM								11	BEVERAGES	1	No Quantity							9377			0
S3	2000	2000	2000	2	0	2	Export	784	United Arab Emirates	ARE	56	Belgium	BEL								11	BEVERAGES	1	No Quantity							1970			0
S3	2000	2000	2000	2	0	2	Export	784	United Arab Emirates	ARE	124	Canada	CAN								11	BEVERAGES	1	No Quantity							22846			0
S3	2000	2000	2000	2	0	2	Export	784	United Arab Emirates	ARE	144	Sri Lanka	LKA								11	BEVERAGES	1	No Quantity							366226			0
S3	2000	2000	2000	2	0	2	Export	784	United Arab Emirates	ARE	174	Comoros	COM								11	BEVERAGES	1	No Quantity							11359			0
S3	2000	2000	2000	2	0	2	Export	784	United Arab Emirates	ARE	178	Congo	COG								11	BEVERAGES	1	No Quantity							14199			0
S3	2000	2000	2000	2	0	2	Export	784	United Arab Emirates	ARE	196	Cyprus	CYP								11	BEVERAGES	1	No Quantity							523			0
S3	2000	2000	2000	2	0	2	Export	784	United Arab Emirates	ARE	204	Benin	BEN								11	BEVERAGES	1	No Quantity							29552			0
S3	2000	2000	2000	2	0	2	Export	784	United Arab Emirates	ARE	231	Ethiopia	ETH								11	BEVERAGES	1	No Quantity							28658			0
S3	2000	2000	2000	2	0	2	Export	784	United Arab Emirates	ARE	232	Eritrea	ERI								11	BEVERAGES	1	No Quantity							39175			0
S3	2000	2000	2000	2	0	2	Export	784	United Arab Emirates	ARE	251	France	FRA								11	BEVERAGES	1	No Quantity							11861			0
S3	2000	2000	2000	2	0	2	Export	784	United Arab Emirates	ARE	262	Djibouti	DJI								11	BEVERAGES	1	No Quantity							121015			0
S3	2000	2000	2000	2	0	2	Export	784	United Arab Emirates	ARE	266	Gabon	GAB								11	BEVERAGES	1	No Quantity							4471			0
S3	2000	2000	2000	2	0	2	Export	784	United Arab Emirates	ARE	268	Georgia	GEO								11	BEVERAGES	1	No Quantity							76653			0
S3	2000	2000	2000	2	0	2	Export	784	United Arab Emirates	ARE	276	Germany	DEU								11	BEVERAGES	1	No Quantity							12782			0
S3	2000	2000	2000	2	0	2	Export	784	United Arab Emirates	ARE	288	Ghana	GHA								11	BEVERAGES	1	No Quantity							3268			0
S3	2000	2000	2000	2	0	2	Export	784	United Arab Emirates	ARE	300	Greece	GRC								11	BEVERAGES	1	No Quantity							29512			0
S3	2000	2000	2000	2	0	2	Export	784	United Arab Emirates	ARE	344	China, Hong Kong SAR	HKG								11	BEVERAGES	1	No Quantity							31134			0
S3	2000	2000	2000	2	0	2	Export	784	United Arab Emirates	ARE	364	Iran	IRN								11	BEVERAGES	1	No Quantity							1608193			0
S3	2000	2000	2000	2	0	2	Export	784	United Arab Emirates	ARE	368	Iraq	IRQ								11	BEVERAGES	1	No Quantity							55113			0
S3	2000	2000	2000	2	0	2	Export	784	United Arab Emirates	ARE	372	Ireland	IRL								11	BEVERAGES	1	No Quantity							86208			0
S3	2000	2000	2000	2	0	2	Export	784	United Arab Emirates	ARE	381	Italy	ITA								11	BEVERAGES	1	No Quantity							1149			0
S3	2000	2000	2000	2	0	2	Export	784	United Arab Emirates	ARE	384	Côte d'Ivoire	CIV								11	BEVERAGES	1	No Quantity							29052			0
S3	2000	2000	2000	2	0	2	Export	784	United Arab Emirates	ARE	392	Japan	JPN								11	BEVERAGES	1	No Quantity							7975			0
S3	2000	2000	2000	2	0	2	Export	784	United Arab Emirates	ARE	398	Kazakhstan	KAZ								11	BEVERAGES	1	No Quantity							211104			0
S3	2000	2000	2000	2	0	2	Export	784	United Arab Emirates	ARE	400	Jordan	JOR								11	BEVERAGES	1	No Quantity							2258			0
S3	2000	2000	2000	2	0	2	Export	784	United Arab Emirates	ARE	404	Kenya	KEN								11	BEVERAGES	1	No Quantity							124038			0
S3	2000	2000	2000	2	0	2	Export	784	United Arab Emirates	ARE	414	Kuwait	KWT								11	BEVERAGES	1	No Quantity							3820023			0
S3	2000	2000	2000	2	0	2	Export	784	United Arab Emirates	ARE	422	Lebanon	LBN								11	BEVERAGES	1	No Quantity							32694			0
S3	2000	2000	2000	2	0	2	Export	784	United Arab Emirates	ARE	430	Liberia	LBR								11	BEVERAGES	1	No Quantity							3899			0
S3	2000	2000	2000	2	0	2	Export	784	United Arab Emirates	ARE	434	Libya	LBY								11	BEVERAGES	1	No Quantity							4949525			0
S3	2000	2000	2000	2	0	2	Export	784	United Arab Emirates	ARE	450	Madagascar	MDG								11	BEVERAGES	1	No Quantity							1961			0
S3	2000	2000	2000	2	0	2	Export	784	United Arab Emirates	ARE	458	Malaysia	MYS								11	BEVERAGES	1	No Quantity							2723			0
S3	2000	2000	2000	2	0	2	Export	784	United Arab Emirates	ARE	462	Maldives	MDV								11	BEVERAGES	1	No Quantity							438226			0
S3	2000	2000	2000	2	0	2	Export	784	United Arab Emirates	ARE	466	Mali	MLI								11	BEVERAGES	1	No Quantity							94336			0
S3	2000	2000	2000	2	0	2	Export	784	United Arab Emirates	ARE	478	Mauritania	MRT								11	BEVERAGES	1	No Quantity							29223			0
S3	2000	2000	2000	2	0	2	Export	784	United Arab Emirates	ARE	480	Mauritius	MUS								11	BEVERAGES	1	No Quantity							13424			0
S3	2000	2000	2000	2	0	2	Export	784	United Arab Emirates	ARE	490	Other Asia, nes									11	BEVERAGES	1	No Quantity							5657			0
S3	2000	2000	2000	2	0	2	Export	784	United Arab Emirates	ARE	498	Rep. of Moldova	MDA								11	BEVERAGES	1	No Quantity							13070			0
S3	2000	2000	2000	2	0	2	Export	784	United Arab Emirates	ARE	504	Morocco	MAR								11	BEVERAGES	1	No Quantity							5600			0
S3	2000	2000	2000	2	0	2	Export	784	United Arab Emirates	ARE	508	Mozambique	MOZ								11	BEVERAGES	1	No Quantity							11280			0
S3	2000	2000	2000	2	0	2	Export	784	United Arab Emirates	ARE	512	Oman	OMN								11	BEVERAGES	1	No Quantity							19961904			0
S3	2000	2000	2000	2	0	2	Export	784	United Arab Emirates	ARE	528	Netherlands	NLD								11	BEVERAGES	1	No Quantity							94262			0
S3	2000	2000	2000	2	0	2	Export	784	United Arab Emirates	ARE	554	New Zealand	NZL								11	BEVERAGES	1	No Quantity							17135			0
S3	2000	2000	2000	2	0	2	Export	784	United Arab Emirates	ARE	566	Nigeria	NGA								11	BEVERAGES	1	No Quantity							36674			0
S3	2000	2000	2000	2	0	2	Export	784	United Arab Emirates	ARE	586	Pakistan	PAK								11	BEVERAGES	1	No Quantity							1124128			0
S3	2000	2000	2000	2	0	2	Export	784	United Arab Emirates	ARE	634	Qatar	QAT								11	BEVERAGES	1	No Quantity							4055313			0
S3	2000	2000	2000	2	0	2	Export	784	United Arab Emirates	ARE	643	Russian Federation	RUS								11	BEVERAGES	1	No Quantity							982086			0
S3	2000	2000	2000	2	0	2	Export	784	United Arab Emirates	ARE	682	Saudi Arabia	SAU								11	BEVERAGES	1	No Quantity							1089535			0
S3	2000	2000	2000	2	0	2	Export	784	United Arab Emirates	ARE	686	Senegal	SEN								11	BEVERAGES	1	No Quantity							3401			0
S3	2000	2000	2000	2	0	2	Export	784	United Arab Emirates	ARE	690	Seychelles	SYC								11	BEVERAGES	1	No Quantity							24088			0
S3	2000	2000	2000	2	0	2	Export	784	United Arab Emirates	ARE	699	India	IND								11	BEVERAGES	1	No Quantity							184367			0
S3	2000	2000	2000	2	0	2	Export	784	United Arab Emirates	ARE	702	Singapore	SGP								11	BEVERAGES	1	No Quantity							263133			0
S3	2000	2000	2000	2	0	2	Export	784	United Arab Emirates	ARE	706	Somalia	SOM								11	BEVERAGES	1	No Quantity							66952			0
S3	2000	2000	2000	2	0	2	Export	784	United Arab Emirates	ARE	710	South Africa	ZAF								11	BEVERAGES	1	No Quantity							74013			0
S3	2000	2000	2000	2	0	2	Export	784	United Arab Emirates	ARE	724	Spain	ESP								11	BEVERAGES	1	No Quantity							583			0
S3	2000	2000	2000	2	0	2	Export	784	United Arab Emirates	ARE	736	Fmr Sudan	SDN								11	BEVERAGES	1	No Quantity							42754			0
S3	2000	2000	2000	2	0	2	Export	784	United Arab Emirates	ARE	752	Sweden	SWE								11	BEVERAGES	1	No Quantity							15314			0
S3	2000	2000	2000	2	0	2	Export	784	United Arab Emirates	ARE	762	Tajikistan	TJK								11	BEVERAGES	1	No Quantity							750			0
S3	2000	2000	2000	2	0	2	Export	784	United Arab Emirates	ARE	764	Thailand	THA								11	BEVERAGES	1	No Quantity							4221			0
S3	2000	2000	2000	2	0	2	Export	784	United Arab Emirates	ARE	788	Tunisia	TUN								11	BEVERAGES	1	No Quantity							18393			0
S3	2000	2000	2000	2	0	2	Export	784	United Arab Emirates	ARE	792	Turkey	TUR								11	BEVERAGES	1	No Quantity							19348			0
S3	2000	2000	2000	2	0	2	Export	784	United Arab Emirates	ARE	795	Turkmenistan	TKM								11	BEVERAGES	1	No Quantity							59166			0
S3	2000	2000	2000	2	0	2	Export	784	United Arab Emirates	ARE	818	Egypt	EGY								11	BEVERAGES	1	No Quantity							58456			0
S3	2000	2000	2000	2	0	2	Export	784	United Arab Emirates	ARE	826	United Kingdom	GBR								11	BEVERAGES	1	No Quantity							397272			0
S3	2000	2000	2000	2	0	2	Export	784	United Arab Emirates	ARE	834	United Rep. of Tanzania	TZA								11	BEVERAGES	1	No Quantity							68139			0
S3	2000	2000	2000	2	0	2	Export	784	United Arab Emirates	ARE	842	USA	USA								11	BEVERAGES	1	No Quantity							189265			0
S3	2000	2000	2000	2	0	2	Export	784	United Arab Emirates	ARE	860	Uzbekistan	UZB								11	BEVERAGES	1	No Quantity							9258			0
S3	2000	2000	2000	2	0	2	Export	784	United Arab Emirates	ARE	887	Yemen	YEM								11	BEVERAGES	1	No Quantity							108331			0
S3	2000	2000	2000	2	0	2	Export	784	United Arab Emirates	ARE	899	Areas, nes									11	BEVERAGES	1	No Quantity							3842			0
S3	2000	2000	2000	2	0	2	Export	788	Tunisia	TUN	0	World	WLD								11	BEVERAGES	1	No Quantity							17805177			0
S3	2000	2000	2000	2	0	2	Export	788	Tunisia	TUN	12	Algeria	DZA								11	BEVERAGES	1	No Quantity							10539			0
S3	2000	2000	2000	2	0	2	Export	788	Tunisia	TUN	40	Austria	AUT								11	BEVERAGES	1	No Quantity							258			0
S3	2000	2000	2000	2	0	2	Export	788	Tunisia	TUN	56	Belgium	BEL								11	BEVERAGES	1	No Quantity							83709			0
S3	2000	2000	2000	2	0	2	Export	788	Tunisia	TUN	124	Canada	CAN								11	BEVERAGES	1	No Quantity							91644			0
S3	2000	2000	2000	2	0	2	Export	788	Tunisia	TUN	203	Czechia	CZE								11	BEVERAGES	1	No Quantity							233			0
S3	2000	2000	2000	2	0	2	Export	788	Tunisia	TUN	204	Benin	BEN								11	BEVERAGES	1	No Quantity							10214			0
S3	2000	2000	2000	2	0	2	Export	788	Tunisia	TUN	208	Denmark	DNK								11	BEVERAGES	1	No Quantity							56010			0
S3	2000	2000	2000	2	0	2	Export	788	Tunisia	TUN	251	France	FRA								11	BEVERAGES	1	No Quantity							2426789			0
S3	2000	2000	2000	2	0	2	Export	788	Tunisia	TUN	266	Gabon	GAB								11	BEVERAGES	1	No Quantity							21103			0
S3	2000	2000	2000	2	0	2	Export	788	Tunisia	TUN	276	Germany	DEU								11	BEVERAGES	1	No Quantity							2737564			0
S3	2000	2000	2000	2	0	2	Export	788	Tunisia	TUN	381	Italy	ITA								11	BEVERAGES	1	No Quantity							383693			0
S3	2000	2000	2000	2	0	2	Export	788	Tunisia	TUN	392	Japan	JPN								11	BEVERAGES	1	No Quantity							44263			0
S3	2000	2000	2000	2	0	2	Export	788	Tunisia	TUN	434	Libya	LBY								11	BEVERAGES	1	No Quantity							3809794			0
S3	2000	2000	2000	2	0	2	Export	788	Tunisia	TUN	470	Malta	MLT								11	BEVERAGES	1	No Quantity							18			0
S3	2000	2000	2000	2	0	2	Export	788	Tunisia	TUN	504	Morocco	MAR								11	BEVERAGES	1	No Quantity							75588			0
S3	2000	2000	2000	2	0	2	Export	788	Tunisia	TUN	528	Netherlands	NLD								11	BEVERAGES	1	No Quantity							59224			0
S3	2000	2000	2000	2	0	2	Export	788	Tunisia	TUN	616	Poland	POL								11	BEVERAGES	1	No Quantity							394			0
S3	2000	2000	2000	2	0	2	Export	788	Tunisia	TUN	643	Russian Federation	RUS								11	BEVERAGES	1	No Quantity							1090			0
S3	2000	2000	2000	2	0	2	Export	788	Tunisia	TUN	686	Senegal	SEN								11	BEVERAGES	1	No Quantity							21733			0
S3	2000	2000	2000	2	0	2	Export	788	Tunisia	TUN	736	Fmr Sudan	SDN								11	BEVERAGES	1	No Quantity							2763			0
S3	2000	2000	2000	2	0	2	Export	788	Tunisia	TUN	752	Sweden	SWE								11	BEVERAGES	1	No Quantity							12197			0
S3	2000	2000	2000	2	0	2	Export	788	Tunisia	TUN	757	Switzerland	CHE								11	BEVERAGES	1	No Quantity							101083			0
S3	2000	2000	2000	2	0	2	Export	788	Tunisia	TUN	768	Togo	TGO								11	BEVERAGES	1	No Quantity							147			0
S3	2000	2000	2000	2	0	2	Export	788	Tunisia	TUN	784	United Arab Emirates	ARE								11	BEVERAGES	1	No Quantity							43711			0
S3	2000	2000	2000	2	0	2	Export	788	Tunisia	TUN	842	USA	USA								11	BEVERAGES	1	No Quantity							96			0
S3	2000	2000	2000	2	0	2	Export	788	Tunisia	TUN	899	Areas, nes									11	BEVERAGES	1	No Quantity							7811319			0
S3	2000	2000	2000	2	0	2	Export	784	United Arab Emirates	ARE	0	World	WLD								12	TOBACCO,TOBACCO MANUFACT	1	No Quantity							397673575			0
S3	2000	2000	2000	2	0	2	Export	784	United Arab Emirates	ARE	4	Afghanistan	AFG								12	TOBACCO,TOBACCO MANUFACT	1	No Quantity							308518			0
S3	2000	2000	2000	2	0	2	Export	784	United Arab Emirates	ARE	12	Algeria	DZA								12	TOBACCO,TOBACCO MANUFACT	1	No Quantity							133230			0
S3	2000	2000	2000	2	0	2	Export	784	United Arab Emirates	ARE	31	Azerbaijan	AZE								12	TOBACCO,TOBACCO MANUFACT	1	No Quantity							5458979			0
S3	2000	2000	2000	2	0	2	Export	784	United Arab Emirates	ARE	36	Australia	AUS								12	TOBACCO,TOBACCO MANUFACT	1	No Quantity							20741			0
S3	2000	2000	2000	2	0	2	Export	784	United Arab Emirates	ARE	48	Bahrain	BHR								12	TOBACCO,TOBACCO MANUFACT	1	No Quantity							1070875			0
S3	2000	2000	2000	2	0	2	Export	784	United Arab Emirates	ARE	50	Bangladesh	BGD								12	TOBACCO,TOBACCO MANUFACT	1	No Quantity							779			0
S3	2000	2000	2000	2	0	2	Export	784	United Arab Emirates	ARE	56	Belgium	BEL								12	TOBACCO,TOBACCO MANUFACT	1	No Quantity							24506			0
S3	2000	2000	2000	2	0	2	Export	784	United Arab Emirates	ARE	116	Cambodia	KHM								12	TOBACCO,TOBACCO MANUFACT	1	No Quantity							65673			0
S3	2000	2000	2000	2	0	2	Export	784	United Arab Emirates	ARE	120	Cameroon	CMR								12	TOBACCO,TOBACCO MANUFACT	1	No Quantity							28399			0
S3	2000	2000	2000	2	0	2	Export	784	United Arab Emirates	ARE	124	Canada	CAN								12	TOBACCO,TOBACCO MANUFACT	1	No Quantity							3000			0
S3	2000	2000	2000	2	0	2	Export	784	United Arab Emirates	ARE	156	China	CHN								12	TOBACCO,TOBACCO MANUFACT	1	No Quantity							247489			0
S3	2000	2000	2000	2	0	2	Export	784	United Arab Emirates	ARE	196	Cyprus	CYP								12	TOBACCO,TOBACCO MANUFACT	1	No Quantity							4463425			0
S3	2000	2000	2000	2	0	2	Export	784	United Arab Emirates	ARE	231	Ethiopia	ETH								12	TOBACCO,TOBACCO MANUFACT	1	No Quantity							239737			0
S3	2000	2000	2000	2	0	2	Export	784	United Arab Emirates	ARE	262	Djibouti	DJI								12	TOBACCO,TOBACCO MANUFACT	1	No Quantity							1262133			0
S3	2000	2000	2000	2	0	2	Export	784	United Arab Emirates	ARE	268	Georgia	GEO								12	TOBACCO,TOBACCO MANUFACT	1	No Quantity							316419			0
S3	2000	2000	2000	2	0	2	Export	784	United Arab Emirates	ARE	276	Germany	DEU								12	TOBACCO,TOBACCO MANUFACT	1	No Quantity							300			0
S3	2000	2000	2000	2	0	2	Export	784	United Arab Emirates	ARE	288	Ghana	GHA								12	TOBACCO,TOBACCO MANUFACT	1	No Quantity							21120			0
S3	2000	2000	2000	2	0	2	Export	784	United Arab Emirates	ARE	300	Greece	GRC								12	TOBACCO,TOBACCO MANUFACT	1	No Quantity							212570			0
S3	2000	2000	2000	2	0	2	Export	784	United Arab Emirates	ARE	344	China, Hong Kong SAR	HKG								12	TOBACCO,TOBACCO MANUFACT	1	No Quantity							125766			0
S3	2000	2000	2000	2	0	2	Export	784	United Arab Emirates	ARE	364	Iran	IRN								12	TOBACCO,TOBACCO MANUFACT	1	No Quantity							13005109			0
S3	2000	2000	2000	2	0	2	Export	784	United Arab Emirates	ARE	368	Iraq	IRQ								12	TOBACCO,TOBACCO MANUFACT	1	No Quantity							15985146			0
S3	2000	2000	2000	2	0	2	Export	784	United Arab Emirates	ARE	398	Kazakhstan	KAZ								12	TOBACCO,TOBACCO MANUFACT	1	No Quantity							564849			0
S3	2000	2000	2000	2	0	2	Export	784	United Arab Emirates	ARE	400	Jordan	JOR								12	TOBACCO,TOBACCO MANUFACT	1	No Quantity							323753			0
S3	2000	2000	2000	2	0	2	Export	784	United Arab Emirates	ARE	404	Kenya	KEN								12	TOBACCO,TOBACCO MANUFACT	1	No Quantity							1438			0
S3	2000	2000	2000	2	0	2	Export	784	United Arab Emirates	ARE	410	Rep. of Korea	KOR								12	TOBACCO,TOBACCO MANUFACT	1	No Quantity							176679			0
S3	2000	2000	2000	2	0	2	Export	784	United Arab Emirates	ARE	414	Kuwait	KWT								12	TOBACCO,TOBACCO MANUFACT	1	No Quantity							5385686			0
S3	2000	2000	2000	2	0	2	Export	784	United Arab Emirates	ARE	422	Lebanon	LBN								12	TOBACCO,TOBACCO MANUFACT	1	No Quantity							182635			0
S3	2000	2000	2000	2	0	2	Export	784	United Arab Emirates	ARE	434	Libya	LBY								12	TOBACCO,TOBACCO MANUFACT	1	No Quantity							23690			0
S3	2000	2000	2000	2	0	2	Export	784	United Arab Emirates	ARE	440	Lithuania	LTU								12	TOBACCO,TOBACCO MANUFACT	1	No Quantity							2145446			0
S3	2000	2000	2000	2	0	2	Export	784	United Arab Emirates	ARE	458	Malaysia	MYS								12	TOBACCO,TOBACCO MANUFACT	1	No Quantity							196			0
S3	2000	2000	2000	2	0	2	Export	784	United Arab Emirates	ARE	462	Maldives	MDV								12	TOBACCO,TOBACCO MANUFACT	1	No Quantity							6652			0
S3	2000	2000	2000	2	0	2	Export	784	United Arab Emirates	ARE	466	Mali	MLI								12	TOBACCO,TOBACCO MANUFACT	1	No Quantity							2486			0
S3	2000	2000	2000	2	0	2	Export	784	United Arab Emirates	ARE	470	Malta	MLT								12	TOBACCO,TOBACCO MANUFACT	1	No Quantity							2193			0
S3	2000	2000	2000	2	0	2	Export	784	United Arab Emirates	ARE	496	Mongolia	MNG								12	TOBACCO,TOBACCO MANUFACT	1	No Quantity							44942			0
S3	2000	2000	2000	2	0	2	Export	784	United Arab Emirates	ARE	498	Rep. of Moldova	MDA								12	TOBACCO,TOBACCO MANUFACT	1	No Quantity							915			0
S3	2000	2000	2000	2	0	2	Export	784	United Arab Emirates	ARE	512	Oman	OMN								12	TOBACCO,TOBACCO MANUFACT	1	No Quantity							308347372			0
S3	2000	2000	2000	2	0	2	Export	784	United Arab Emirates	ARE	528	Netherlands	NLD								12	TOBACCO,TOBACCO MANUFACT	1	No Quantity							1168615			0
S3	2000	2000	2000	2	0	2	Export	784	United Arab Emirates	ARE	566	Nigeria	NGA								12	TOBACCO,TOBACCO MANUFACT	1	No Quantity							89202			0
S3	2000	2000	2000	2	0	2	Export	784	United Arab Emirates	ARE	579	Norway	NOR								12	TOBACCO,TOBACCO MANUFACT	1	No Quantity							54304			0
S3	2000	2000	2000	2	0	2	Export	784	United Arab Emirates	ARE	586	Pakistan	PAK								12	TOBACCO,TOBACCO MANUFACT	1	No Quantity							406894			0
S3	2000	2000	2000	2	0	2	Export	784	United Arab Emirates	ARE	608	Philippines	PHL								12	TOBACCO,TOBACCO MANUFACT	1	No Quantity							378098			0
S3	2000	2000	2000	2	0	2	Export	784	United Arab Emirates	ARE	634	Qatar	QAT								12	TOBACCO,TOBACCO MANUFACT	1	No Quantity							1367015			0
S3	2000	2000	2000	2	0	2	Export	784	United Arab Emirates	ARE	642	Romania	ROU								12	TOBACCO,TOBACCO MANUFACT	1	No Quantity							90708			0
S3	2000	2000	2000	2	0	2	Export	784	United Arab Emirates	ARE	643	Russian Federation	RUS								12	TOBACCO,TOBACCO MANUFACT	1	No Quantity							961609			0
S3	2000	2000	2000	2	0	2	Export	784	United Arab Emirates	ARE	682	Saudi Arabia	SAU								12	TOBACCO,TOBACCO MANUFACT	1	No Quantity							1452969			0
S3	2000	2000	2000	2	0	2	Export	784	United Arab Emirates	ARE	686	Senegal	SEN								12	TOBACCO,TOBACCO MANUFACT	1	No Quantity							21517			0
S3	2000	2000	2000	2	0	2	Export	784	United Arab Emirates	ARE	699	India	IND								12	TOBACCO,TOBACCO MANUFACT	1	No Quantity							111790			0
S3	2000	2000	2000	2	0	2	Export	784	United Arab Emirates	ARE	702	Singapore	SGP								12	TOBACCO,TOBACCO MANUFACT	1	No Quantity							662830			0
S3	2000	2000	2000	2	0	2	Export	784	United Arab Emirates	ARE	706	Somalia	SOM								12	TOBACCO,TOBACCO MANUFACT	1	No Quantity							138079			0
S3	2000	2000	2000	2	0	2	Export	784	United Arab Emirates	ARE	710	South Africa	ZAF								12	TOBACCO,TOBACCO MANUFACT	1	No Quantity							28365			0
S3	2000	2000	2000	2	0	2	Export	784	United Arab Emirates	ARE	716	Zimbabwe	ZWE								12	TOBACCO,TOBACCO MANUFACT	1	No Quantity							86614			0
S3	2000	2000	2000	2	0	2	Export	784	United Arab Emirates	ARE	724	Spain	ESP								12	TOBACCO,TOBACCO MANUFACT	1	No Quantity							101996			0
S3	2000	2000	2000	2	0	2	Export	784	United Arab Emirates	ARE	762	Tajikistan	TJK								12	TOBACCO,TOBACCO MANUFACT	1	No Quantity							483326			0
S3	2000	2000	2000	2	0	2	Export	784	United Arab Emirates	ARE	788	Tunisia	TUN								12	TOBACCO,TOBACCO MANUFACT	1	No Quantity							96960			0
S3	2000	2000	2000	2	0	2	Export	784	United Arab Emirates	ARE	792	Turkey	TUR								12	TOBACCO,TOBACCO MANUFACT	1	No Quantity							3821001			0
S3	2000	2000	2000	2	0	2	Export	784	United Arab Emirates	ARE	795	Turkmenistan	TKM								12	TOBACCO,TOBACCO MANUFACT	1	No Quantity							233043			0
S3	2000	2000	2000	2	0	2	Export	784	United Arab Emirates	ARE	818	Egypt	EGY								12	TOBACCO,TOBACCO MANUFACT	1	No Quantity							193497			0
S3	2000	2000	2000	2	0	2	Export	784	United Arab Emirates	ARE	826	United Kingdom	GBR								12	TOBACCO,TOBACCO MANUFACT	1	No Quantity							3892591			0
S3	2000	2000	2000	2	0	2	Export	784	United Arab Emirates	ARE	842	USA	USA								12	TOBACCO,TOBACCO MANUFACT	1	No Quantity							1566301			0
S3	2000	2000	2000	2	0	2	Export	784	United Arab Emirates	ARE	858	Uruguay	URY								12	TOBACCO,TOBACCO MANUFACT	1	No Quantity							45617			0
S3	2000	2000	2000	2	0	2	Export	784	United Arab Emirates	ARE	860	Uzbekistan	UZB								12	TOBACCO,TOBACCO MANUFACT	1	No Quantity							1684920			0
S3	2000	2000	2000	2	0	2	Export	784	United Arab Emirates	ARE	887	Yemen	YEM								12	TOBACCO,TOBACCO MANUFACT	1	No Quantity							4009834			0
S3	2000	2000	2000	2	0	2	Export	784	United Arab Emirates	ARE	891	Serbia and Montenegro	SCG								12	TOBACCO,TOBACCO MANUFACT	1	No Quantity							130170			0
S3	2000	2000	2000	2	0	2	Export	784	United Arab Emirates	ARE	899	Areas, nes									12	TOBACCO,TOBACCO MANUFACT	1	No Quantity							14192863			0
S3	2000	2000	2000	2	0	2	Export	788	Tunisia	TUN	0	World	WLD								12	TOBACCO,TOBACCO MANUFACT	1	No Quantity							27368428			0
S3	2000	2000	2000	2	0	2	Export	788	Tunisia	TUN	12	Algeria	DZA								12	TOBACCO,TOBACCO MANUFACT	1	No Quantity							478260			0
S3	2000	2000	2000	2	0	2	Export	788	Tunisia	TUN	56	Belgium	BEL								12	TOBACCO,TOBACCO MANUFACT	1	No Quantity							61118			0
S3	2000	2000	2000	2	0	2	Export	788	Tunisia	TUN	112	Belarus	BLR								12	TOBACCO,TOBACCO MANUFACT	1	No Quantity							1268763			0
S3	2000	2000	2000	2	0	2	Export	788	Tunisia	TUN	124	Canada	CAN								12	TOBACCO,TOBACCO MANUFACT	1	No Quantity							217			0
S3	2000	2000	2000	2	0	2	Export	788	Tunisia	TUN	251	France	FRA								12	TOBACCO,TOBACCO MANUFACT	1	No Quantity							2583208			0
S3	2000	2000	2000	2	0	2	Export	788	Tunisia	TUN	300	Greece	GRC								12	TOBACCO,TOBACCO MANUFACT	1	No Quantity							790828			0
S3	2000	2000	2000	2	0	2	Export	788	Tunisia	TUN	381	Italy	ITA								12	TOBACCO,TOBACCO MANUFACT	1	No Quantity							37302			0
S3	2000	2000	2000	2	0	2	Export	788	Tunisia	TUN	422	Lebanon	LBN								12	TOBACCO,TOBACCO MANUFACT	1	No Quantity							271			0
S3	2000	2000	2000	2	0	2	Export	788	Tunisia	TUN	434	Libya	LBY								12	TOBACCO,TOBACCO MANUFACT	1	No Quantity							4906159			0
S3	2000	2000	2000	2	0	2	Export	788	Tunisia	TUN	470	Malta	MLT								12	TOBACCO,TOBACCO MANUFACT	1	No Quantity							3228			0
S3	2000	2000	2000	2	0	2	Export	788	Tunisia	TUN	478	Mauritania	MRT								12	TOBACCO,TOBACCO MANUFACT	1	No Quantity							10			0
S3	2000	2000	2000	2	0	2	Export	788	Tunisia	TUN	504	Morocco	MAR								12	TOBACCO,TOBACCO MANUFACT	1	No Quantity							37325			0
S3	2000	2000	2000	2	0	2	Export	788	Tunisia	TUN	528	Netherlands	NLD								12	TOBACCO,TOBACCO MANUFACT	1	No Quantity							41109			0
S3	2000	2000	2000	2	0	2	Export	788	Tunisia	TUN	643	Russian Federation	RUS								12	TOBACCO,TOBACCO MANUFACT	1	No Quantity							213			0
S3	2000	2000	2000	2	0	2	Export	788	Tunisia	TUN	682	Saudi Arabia	SAU								12	TOBACCO,TOBACCO MANUFACT	1	No Quantity							20			0
S3	2000	2000	2000	2	0	2	Export	788	Tunisia	TUN	724	Spain	ESP								12	TOBACCO,TOBACCO MANUFACT	1	No Quantity							302142			0
S3	2000	2000	2000	2	0	2	Export	788	Tunisia	TUN	736	Fmr Sudan	SDN								12	TOBACCO,TOBACCO MANUFACT	1	No Quantity							2127			0
S3	2000	2000	2000	2	0	2	Export	788	Tunisia	TUN	757	Switzerland	CHE								12	TOBACCO,TOBACCO MANUFACT	1	No Quantity							4587373			0
S3	2000	2000	2000	2	0	2	Export	788	Tunisia	TUN	792	Turkey	TUR								12	TOBACCO,TOBACCO MANUFACT	1	No Quantity							284365			0
S3	2000	2000	2000	2	0	2	Export	788	Tunisia	TUN	818	Egypt	EGY								12	TOBACCO,TOBACCO MANUFACT	1	No Quantity							70657			0
S3	2000	2000	2000	2	0	2	Export	788	Tunisia	TUN	826	United Kingdom	GBR								12	TOBACCO,TOBACCO MANUFACT	1	No Quantity							153408			0
S3	2000	2000	2000	2	0	2	Export	788	Tunisia	TUN	899	Areas, nes									12	TOBACCO,TOBACCO MANUFACT	1	No Quantity							11760324			0
S3	2000	2000	2000	2	0	2	Export	784	United Arab Emirates	ARE	0	World	WLD								21	HIDES,SKINS,FURSKINS,RAW	1	No Quantity							13188058			0
S3	2000	2000	2000	2	0	2	Export	784	United Arab Emirates	ARE	12	Algeria	DZA								21	HIDES,SKINS,FURSKINS,RAW	1	No Quantity							26731			0
S3	2000	2000	2000	2	0	2	Export	784	United Arab Emirates	ARE	36	Australia	AUS								21	HIDES,SKINS,FURSKINS,RAW	1	No Quantity							10571			0
S3	2000	2000	2000	2	0	2	Export	784	United Arab Emirates	ARE	50	Bangladesh	BGD								21	HIDES,SKINS,FURSKINS,RAW	1	No Quantity							384014			0
S3	2000	2000	2000	2	0	2	Export	784	United Arab Emirates	ARE	156	China	CHN								21	HIDES,SKINS,FURSKINS,RAW	1	No Quantity							1047783			0
S3	2000	2000	2000	2	0	2	Export	784	United Arab Emirates	ARE	251	France	FRA								21	HIDES,SKINS,FURSKINS,RAW	1	No Quantity							4131			0
S3	2000	2000	2000	2	0	2	Export	784	United Arab Emirates	ARE	276	Germany	DEU								21	HIDES,SKINS,FURSKINS,RAW	1	No Quantity							46000			0
S3	2000	2000	2000	2	0	2	Export	784	United Arab Emirates	ARE	300	Greece	GRC								21	HIDES,SKINS,FURSKINS,RAW	1	No Quantity							13212			0
S3	2000	2000	2000	2	0	2	Export	784	United Arab Emirates	ARE	344	China, Hong Kong SAR	HKG								21	HIDES,SKINS,FURSKINS,RAW	1	No Quantity							133617			0
S3	2000	2000	2000	2	0	2	Export	784	United Arab Emirates	ARE	348	Hungary	HUN								21	HIDES,SKINS,FURSKINS,RAW	1	No Quantity							13615			0
S3	2000	2000	2000	2	0	2	Export	784	United Arab Emirates	ARE	360	Indonesia	IDN								21	HIDES,SKINS,FURSKINS,RAW	1	No Quantity							46364			0
S3	2000	2000	2000	2	0	2	Export	784	United Arab Emirates	ARE	364	Iran	IRN								21	HIDES,SKINS,FURSKINS,RAW	1	No Quantity							382162			0
S3	2000	2000	2000	2	0	2	Export	784	United Arab Emirates	ARE	368	Iraq	IRQ								21	HIDES,SKINS,FURSKINS,RAW	1	No Quantity							40287			0
S3	2000	2000	2000	2	0	2	Export	784	United Arab Emirates	ARE	381	Italy	ITA								21	HIDES,SKINS,FURSKINS,RAW	1	No Quantity							4540398			0
S3	2000	2000	2000	2	0	2	Export	784	United Arab Emirates	ARE	398	Kazakhstan	KAZ								21	HIDES,SKINS,FURSKINS,RAW	1	No Quantity							126546			0
S3	2000	2000	2000	2	0	2	Export	784	United Arab Emirates	ARE	404	Kenya	KEN								21	HIDES,SKINS,FURSKINS,RAW	1	No Quantity							14963			0
S3	2000	2000	2000	2	0	2	Export	784	United Arab Emirates	ARE	410	Rep. of Korea	KOR								21	HIDES,SKINS,FURSKINS,RAW	1	No Quantity							77060			0
S3	2000	2000	2000	2	0	2	Export	784	United Arab Emirates	ARE	414	Kuwait	KWT								21	HIDES,SKINS,FURSKINS,RAW	1	No Quantity							5731			0
S3	2000	2000	2000	2	0	2	Export	784	United Arab Emirates	ARE	422	Lebanon	LBN								21	HIDES,SKINS,FURSKINS,RAW	1	No Quantity							23261			0
S3	2000	2000	2000	2	0	2	Export	784	United Arab Emirates	ARE	524	Nepal	NPL								21	HIDES,SKINS,FURSKINS,RAW	1	No Quantity							390503			0
S3	2000	2000	2000	2	0	2	Export	784	United Arab Emirates	ARE	586	Pakistan	PAK								21	HIDES,SKINS,FURSKINS,RAW	1	No Quantity							1110599			0
S3	2000	2000	2000	2	0	2	Export	784	United Arab Emirates	ARE	643	Russian Federation	RUS								21	HIDES,SKINS,FURSKINS,RAW	1	No Quantity							109531			0
S3	2000	2000	2000	2	0	2	Export	784	United Arab Emirates	ARE	682	Saudi Arabia	SAU								21	HIDES,SKINS,FURSKINS,RAW	1	No Quantity							25587			0
S3	2000	2000	2000	2	0	2	Export	784	United Arab Emirates	ARE	699	India	IND								21	HIDES,SKINS,FURSKINS,RAW	1	No Quantity							2782517			0
S3	2000	2000	2000	2	0	2	Export	784	United Arab Emirates	ARE	706	Somalia	SOM								21	HIDES,SKINS,FURSKINS,RAW	1	No Quantity							2743			0
S3	2000	2000	2000	2	0	2	Export	784	United Arab Emirates	ARE	757	Switzerland	CHE								21	HIDES,SKINS,FURSKINS,RAW	1	No Quantity							6171			0
S3	2000	2000	2000	2	0	2	Export	784	United Arab Emirates	ARE	760	Syria	SYR								21	HIDES,SKINS,FURSKINS,RAW	1	No Quantity							167706			0
S3	2000	2000	2000	2	0	2	Export	784	United Arab Emirates	ARE	764	Thailand	THA								21	HIDES,SKINS,FURSKINS,RAW	1	No Quantity							8669			0
S3	2000	2000	2000	2	0	2	Export	784	United Arab Emirates	ARE	788	Tunisia	TUN								21	HIDES,SKINS,FURSKINS,RAW	1	No Quantity							131409			0
S3	2000	2000	2000	2	0	2	Export	784	United Arab Emirates	ARE	792	Turkey	TUR								21	HIDES,SKINS,FURSKINS,RAW	1	No Quantity							1486628			0
S3	2000	2000	2000	2	0	2	Export	784	United Arab Emirates	ARE	887	Yemen	YEM								21	HIDES,SKINS,FURSKINS,RAW	1	No Quantity							29550			0
S3	2000	2000	2000	2	0	2	Export	788	Tunisia	TUN	0	World	WLD								21	HIDES,SKINS,FURSKINS,RAW	1	No Quantity							202863			0
S3	2000	2000	2000	2	0	2	Export	788	Tunisia	TUN	251	France	FRA								21	HIDES,SKINS,FURSKINS,RAW	1	No Quantity							13304			0
S3	2000	2000	2000	2	0	2	Export	788	Tunisia	TUN	344	China, Hong Kong SAR	HKG								21	HIDES,SKINS,FURSKINS,RAW	1	No Quantity							13774			0
S3	2000	2000	2000	2	0	2	Export	788	Tunisia	TUN	381	Italy	ITA								21	HIDES,SKINS,FURSKINS,RAW	1	No Quantity							32065			0
S3	2000	2000	2000	2	0	2	Export	788	Tunisia	TUN	620	Portugal	PRT								21	HIDES,SKINS,FURSKINS,RAW	1	No Quantity							183			0
S3	2000	2000	2000	2	0	2	Export	788	Tunisia	TUN	899	Areas, nes									21	HIDES,SKINS,FURSKINS,RAW	1	No Quantity							143537			0
S3	2000	2000	2000	2	0	2	Export	784	United Arab Emirates	ARE	0	World	WLD								22	OIL SEED,OLEAGINUS FRUIT	1	No Quantity							10439716			0
S3	2000	2000	2000	2	0	2	Export	784	United Arab Emirates	ARE	4	Afghanistan	AFG								22	OIL SEED,OLEAGINUS FRUIT	1	No Quantity							234241			0
S3	2000	2000	2000	2	0	2	Export	784	United Arab Emirates	ARE	12	Algeria	DZA								22	OIL SEED,OLEAGINUS FRUIT	1	No Quantity							258017			0
S3	2000	2000	2000	2	0	2	Export	784	United Arab Emirates	ARE	31	Azerbaijan	AZE								22	OIL SEED,OLEAGINUS FRUIT	1	No Quantity							33356			0
S3	2000	2000	2000	2	0	2	Export	784	United Arab Emirates	ARE	32	Argentina	ARG								22	OIL SEED,OLEAGINUS FRUIT	1	No Quantity							10187			0
S3	2000	2000	2000	2	0	2	Export	784	United Arab Emirates	ARE	48	Bahrain	BHR								22	OIL SEED,OLEAGINUS FRUIT	1	No Quantity							42983			0
S3	2000	2000	2000	2	0	2	Export	784	United Arab Emirates	ARE	50	Bangladesh	BGD								22	OIL SEED,OLEAGINUS FRUIT	1	No Quantity							6621			0
S3	2000	2000	2000	2	0	2	Export	784	United Arab Emirates	ARE	51	Armenia	ARM								22	OIL SEED,OLEAGINUS FRUIT	1	No Quantity							29562			0
S3	2000	2000	2000	2	0	2	Export	784	United Arab Emirates	ARE	144	Sri Lanka	LKA								22	OIL SEED,OLEAGINUS FRUIT	1	No Quantity							14909			0
S3	2000	2000	2000	2	0	2	Export	784	United Arab Emirates	ARE	156	China	CHN								22	OIL SEED,OLEAGINUS FRUIT	1	No Quantity							12670			0
S3	2000	2000	2000	2	0	2	Export	784	United Arab Emirates	ARE	364	Iran	IRN								22	OIL SEED,OLEAGINUS FRUIT	1	No Quantity							2694177			0
S3	2000	2000	2000	2	0	2	Export	784	United Arab Emirates	ARE	368	Iraq	IRQ								22	OIL SEED,OLEAGINUS FRUIT	1	No Quantity							243309			0
S3	2000	2000	2000	2	0	2	Export	784	United Arab Emirates	ARE	392	Japan	JPN								22	OIL SEED,OLEAGINUS FRUIT	1	No Quantity							89775			0
S3	2000	2000	2000	2	0	2	Export	784	United Arab Emirates	ARE	414	Kuwait	KWT								22	OIL SEED,OLEAGINUS FRUIT	1	No Quantity							40464			0
S3	2000	2000	2000	2	0	2	Export	784	United Arab Emirates	ARE	428	Latvia	LVA								22	OIL SEED,OLEAGINUS FRUIT	1	No Quantity							15750			0
S3	2000	2000	2000	2	0	2	Export	784	United Arab Emirates	ARE	458	Malaysia	MYS								22	OIL SEED,OLEAGINUS FRUIT	1	No Quantity							24699			0
S3	2000	2000	2000	2	0	2	Export	784	United Arab Emirates	ARE	462	Maldives	MDV								22	OIL SEED,OLEAGINUS FRUIT	1	No Quantity							3556			0
S3	2000	2000	2000	2	0	2	Export	784	United Arab Emirates	ARE	498	Rep. of Moldova	MDA								22	OIL SEED,OLEAGINUS FRUIT	1	No Quantity							30			0
S3	2000	2000	2000	2	0	2	Export	784	United Arab Emirates	ARE	504	Morocco	MAR								22	OIL SEED,OLEAGINUS FRUIT	1	No Quantity							29088			0
S3	2000	2000	2000	2	0	2	Export	784	United Arab Emirates	ARE	512	Oman	OMN								22	OIL SEED,OLEAGINUS FRUIT	1	No Quantity							16781			0
S3	2000	2000	2000	2	0	2	Export	784	United Arab Emirates	ARE	528	Netherlands	NLD								22	OIL SEED,OLEAGINUS FRUIT	1	No Quantity							98			0
S3	2000	2000	2000	2	0	2	Export	784	United Arab Emirates	ARE	586	Pakistan	PAK								22	OIL SEED,OLEAGINUS FRUIT	1	No Quantity							208089			0
S3	2000	2000	2000	2	0	2	Export	784	United Arab Emirates	ARE	634	Qatar	QAT								22	OIL SEED,OLEAGINUS FRUIT	1	No Quantity							53549			0
S3	2000	2000	2000	2	0	2	Export	784	United Arab Emirates	ARE	643	Russian Federation	RUS								22	OIL SEED,OLEAGINUS FRUIT	1	No Quantity							29117			0
S3	2000	2000	2000	2	0	2	Export	784	United Arab Emirates	ARE	682	Saudi Arabia	SAU								22	OIL SEED,OLEAGINUS FRUIT	1	No Quantity							454296			0
S3	2000	2000	2000	2	0	2	Export	784	United Arab Emirates	ARE	699	India	IND								22	OIL SEED,OLEAGINUS FRUIT	1	No Quantity							211408			0
S3	2000	2000	2000	2	0	2	Export	784	United Arab Emirates	ARE	702	Singapore	SGP								22	OIL SEED,OLEAGINUS FRUIT	1	No Quantity							24807			0
S3	2000	2000	2000	2	0	2	Export	784	United Arab Emirates	ARE	788	Tunisia	TUN								22	OIL SEED,OLEAGINUS FRUIT	1	No Quantity							30251			0
S3	2000	2000	2000	2	0	2	Export	784	United Arab Emirates	ARE	792	Turkey	TUR								22	OIL SEED,OLEAGINUS FRUIT	1	No Quantity							5302910			0
S3	2000	2000	2000	2	0	2	Export	784	United Arab Emirates	ARE	795	Turkmenistan	TKM								22	OIL SEED,OLEAGINUS FRUIT	1	No Quantity							149993			0
S3	2000	2000	2000	2	0	2	Export	784	United Arab Emirates	ARE	818	Egypt	EGY								22	OIL SEED,OLEAGINUS FRUIT	1	No Quantity							81064			0
S3	2000	2000	2000	2	0	2	Export	784	United Arab Emirates	ARE	834	United Rep. of Tanzania	TZA								22	OIL SEED,OLEAGINUS FRUIT	1	No Quantity							11685			0
S3	2000	2000	2000	2	0	2	Export	784	United Arab Emirates	ARE	887	Yemen	YEM								22	OIL SEED,OLEAGINUS FRUIT	1	No Quantity							82277			0
S3	2000	2000	2000	2	0	2	Export	788	Tunisia	TUN	0	World	WLD								22	OIL SEED,OLEAGINUS FRUIT	1	No Quantity							12350			0
S3	2000	2000	2000	2	0	2	Export	788	Tunisia	TUN	12	Algeria	DZA								22	OIL SEED,OLEAGINUS FRUIT	1	No Quantity							1778			0
S3	2000	2000	2000	2	0	2	Export	788	Tunisia	TUN	124	Canada	CAN								22	OIL SEED,OLEAGINUS FRUIT	1	No Quantity							2372			0
S3	2000	2000	2000	2	0	2	Export	788	Tunisia	TUN	251	France	FRA								22	OIL SEED,OLEAGINUS FRUIT	1	No Quantity							7965			0
S3	2000	2000	2000	2	0	2	Export	788	Tunisia	TUN	682	Saudi Arabia	SAU								22	OIL SEED,OLEAGINUS FRUIT	1	No Quantity							124			0
S3	2000	2000	2000	2	0	2	Export	788	Tunisia	TUN	899	Areas, nes									22	OIL SEED,OLEAGINUS FRUIT	1	No Quantity							111			0
S3	2000	2000	2000	2	0	2	Export	784	United Arab Emirates	ARE	0	World	WLD								23	CRUDE RUBBER	1	No Quantity							2796029			0
S3	2000	2000	2000	2	0	2	Export	784	United Arab Emirates	ARE	56	Belgium	BEL								23	CRUDE RUBBER	1	No Quantity							159411			0
S3	2000	2000	2000	2	0	2	Export	784	United Arab Emirates	ARE	231	Ethiopia	ETH								23	CRUDE RUBBER	1	No Quantity							1459			0
S3	2000	2000	2000	2	0	2	Export	784	United Arab Emirates	ARE	364	Iran	IRN								23	CRUDE RUBBER	1	No Quantity							292722			0
S3	2000	2000	2000	2	0	2	Export	784	United Arab Emirates	ARE	392	Japan	JPN								23	CRUDE RUBBER	1	No Quantity							63049			0
S3	2000	2000	2000	2	0	2	Export	784	United Arab Emirates	ARE	404	Kenya	KEN								23	CRUDE RUBBER	1	No Quantity							9653			0
S3	2000	2000	2000	2	0	2	Export	784	United Arab Emirates	ARE	410	Rep. of Korea	KOR								23	CRUDE RUBBER	1	No Quantity							44504			0
S3	2000	2000	2000	2	0	2	Export	784	United Arab Emirates	ARE	414	Kuwait	KWT								23	CRUDE RUBBER	1	No Quantity							2059051			0
S3	2000	2000	2000	2	0	2	Export	784	United Arab Emirates	ARE	512	Oman	OMN								23	CRUDE RUBBER	1	No Quantity							33886			0
S3	2000	2000	2000	2	0	2	Export	784	United Arab Emirates	ARE	586	Pakistan	PAK								23	CRUDE RUBBER	1	No Quantity							60854			0
S3	2000	2000	2000	2	0	2	Export	784	United Arab Emirates	ARE	634	Qatar	QAT								23	CRUDE RUBBER	1	No Quantity							14864			0
S3	2000	2000	2000	2	0	2	Export	784	United Arab Emirates	ARE	699	India	IND								23	CRUDE RUBBER	1	No Quantity							14143			0
S3	2000	2000	2000	2	0	2	Export	784	United Arab Emirates	ARE	702	Singapore	SGP								23	CRUDE RUBBER	1	No Quantity							4032			0
S3	2000	2000	2000	2	0	2	Export	784	United Arab Emirates	ARE	887	Yemen	YEM								23	CRUDE RUBBER	1	No Quantity							38400			0
S3	2000	2000	2000	2	0	2	Export	788	Tunisia	TUN	0	World	WLD								23	CRUDE RUBBER	1	No Quantity							2944			0
S3	2000	2000	2000	2	0	2	Export	788	Tunisia	TUN	381	Italy	ITA								23	CRUDE RUBBER	1	No Quantity							2944			0
S3	2000	2000	2000	2	0	2	Export	784	United Arab Emirates	ARE	0	World	WLD								24	CORK AND WOOD	1	No Quantity							10380560			0
S3	2000	2000	2000	2	0	2	Export	784	United Arab Emirates	ARE	4	Afghanistan	AFG								24	CORK AND WOOD	1	No Quantity							35			0
S3	2000	2000	2000	2	0	2	Export	784	United Arab Emirates	ARE	31	Azerbaijan	AZE								24	CORK AND WOOD	1	No Quantity							13615			0
S3	2000	2000	2000	2	0	2	Export	784	United Arab Emirates	ARE	36	Australia	AUS								24	CORK AND WOOD	1	No Quantity							2454			0
S3	2000	2000	2000	2	0	2	Export	784	United Arab Emirates	ARE	48	Bahrain	BHR								24	CORK AND WOOD	1	No Quantity							542158			0
S3	2000	2000	2000	2	0	2	Export	784	United Arab Emirates	ARE	231	Ethiopia	ETH								24	CORK AND WOOD	1	No Quantity							74046			0
S3	2000	2000	2000	2	0	2	Export	784	United Arab Emirates	ARE	262	Djibouti	DJI								24	CORK AND WOOD	1	No Quantity							130701			0
S3	2000	2000	2000	2	0	2	Export	784	United Arab Emirates	ARE	364	Iran	IRN								24	CORK AND WOOD	1	No Quantity							1101382			0
S3	2000	2000	2000	2	0	2	Export	784	United Arab Emirates	ARE	368	Iraq	IRQ								24	CORK AND WOOD	1	No Quantity							23862			0
S3	2000	2000	2000	2	0	2	Export	784	United Arab Emirates	ARE	381	Italy	ITA								24	CORK AND WOOD	1	No Quantity							21130			0
S3	2000	2000	2000	2	0	2	Export	784	United Arab Emirates	ARE	398	Kazakhstan	KAZ								24	CORK AND WOOD	1	No Quantity							13681			0
S3	2000	2000	2000	2	0	2	Export	784	United Arab Emirates	ARE	400	Jordan	JOR								24	CORK AND WOOD	1	No Quantity							5834			0
S3	2000	2000	2000	2	0	2	Export	784	United Arab Emirates	ARE	414	Kuwait	KWT								24	CORK AND WOOD	1	No Quantity							919915			0
S3	2000	2000	2000	2	0	2	Export	784	United Arab Emirates	ARE	422	Lebanon	LBN								24	CORK AND WOOD	1	No Quantity							4084			0
S3	2000	2000	2000	2	0	2	Export	784	United Arab Emirates	ARE	434	Libya	LBY								24	CORK AND WOOD	1	No Quantity							227923			0
S3	2000	2000	2000	2	0	2	Export	784	United Arab Emirates	ARE	512	Oman	OMN								24	CORK AND WOOD	1	No Quantity							3529853			0
S3	2000	2000	2000	2	0	2	Export	784	United Arab Emirates	ARE	554	New Zealand	NZL								24	CORK AND WOOD	1	No Quantity							5555			0
S3	2000	2000	2000	2	0	2	Export	784	United Arab Emirates	ARE	586	Pakistan	PAK								24	CORK AND WOOD	1	No Quantity							13000			0
S3	2000	2000	2000	2	0	2	Export	784	United Arab Emirates	ARE	608	Philippines	PHL								24	CORK AND WOOD	1	No Quantity							848			0
S3	2000	2000	2000	2	0	2	Export	784	United Arab Emirates	ARE	634	Qatar	QAT								24	CORK AND WOOD	1	No Quantity							685886			0
S3	2000	2000	2000	2	0	2	Export	784	United Arab Emirates	ARE	682	Saudi Arabia	SAU								24	CORK AND WOOD	1	No Quantity							441165			0
S3	2000	2000	2000	2	0	2	Export	784	United Arab Emirates	ARE	699	India	IND								24	CORK AND WOOD	1	No Quantity							144479			0
S3	2000	2000	2000	2	0	2	Export	784	United Arab Emirates	ARE	706	Somalia	SOM								24	CORK AND WOOD	1	No Quantity							2422179			0
S3	2000	2000	2000	2	0	2	Export	784	United Arab Emirates	ARE	736	Fmr Sudan	SDN								24	CORK AND WOOD	1	No Quantity							5611			0
S3	2000	2000	2000	2	0	2	Export	784	United Arab Emirates	ARE	792	Turkey	TUR								24	CORK AND WOOD	1	No Quantity							6671			0
S3	2000	2000	2000	2	0	2	Export	784	United Arab Emirates	ARE	795	Turkmenistan	TKM								24	CORK AND WOOD	1	No Quantity							17198			0
S3	2000	2000	2000	2	0	2	Export	784	United Arab Emirates	ARE	818	Egypt	EGY								24	CORK AND WOOD	1	No Quantity							15150			0
S3	2000	2000	2000	2	0	2	Export	784	United Arab Emirates	ARE	826	United Kingdom	GBR								24	CORK AND WOOD	1	No Quantity							1980			0
S3	2000	2000	2000	2	0	2	Export	784	United Arab Emirates	ARE	887	Yemen	YEM								24	CORK AND WOOD	1	No Quantity							10166			0
S3	2000	2000	2000	2	0	2	Export	788	Tunisia	TUN	0	World	WLD								24	CORK AND WOOD	1	No Quantity							4717161			0
S3	2000	2000	2000	2	0	2	Export	788	Tunisia	TUN	251	France	FRA								24	CORK AND WOOD	1	No Quantity							587766			0
S3	2000	2000	2000	2	0	2	Export	788	Tunisia	TUN	276	Germany	DEU								24	CORK AND WOOD	1	No Quantity							27868			0
S3	2000	2000	2000	2	0	2	Export	788	Tunisia	TUN	292	Gibraltar	GIB								24	CORK AND WOOD	1	No Quantity							819470			0
S3	2000	2000	2000	2	0	2	Export	788	Tunisia	TUN	381	Italy	ITA								24	CORK AND WOOD	1	No Quantity							394575			0
S3	2000	2000	2000	2	0	2	Export	788	Tunisia	TUN	434	Libya	LBY								24	CORK AND WOOD	1	No Quantity							469531			0
S3	2000	2000	2000	2	0	2	Export	788	Tunisia	TUN	504	Morocco	MAR								24	CORK AND WOOD	1	No Quantity							3362			0
S3	2000	2000	2000	2	0	2	Export	788	Tunisia	TUN	620	Portugal	PRT								24	CORK AND WOOD	1	No Quantity							806823			0
S3	2000	2000	2000	2	0	2	Export	788	Tunisia	TUN	724	Spain	ESP								24	CORK AND WOOD	1	No Quantity							41350			0
S3	2000	2000	2000	2	0	2	Export	788	Tunisia	TUN	899	Areas, nes									24	CORK AND WOOD	1	No Quantity							1566417			0
S3	2000	2000	2000	2	0	2	Export	784	United Arab Emirates	ARE	0	World	WLD								25	PULP AND WASTE PAPER	1	No Quantity							10031914			0
S3	2000	2000	2000	2	0	2	Export	784	United Arab Emirates	ARE	36	Australia	AUS								25	PULP AND WASTE PAPER	1	No Quantity							61676			0
S3	2000	2000	2000	2	0	2	Export	784	United Arab Emirates	ARE	48	Bahrain	BHR								25	PULP AND WASTE PAPER	1	No Quantity							26454			0
S3	2000	2000	2000	2	0	2	Export	784	United Arab Emirates	ARE	50	Bangladesh	BGD								25	PULP AND WASTE PAPER	1	No Quantity							96691			0
S3	2000	2000	2000	2	0	2	Export	784	United Arab Emirates	ARE	144	Sri Lanka	LKA								25	PULP AND WASTE PAPER	1	No Quantity							252603			0
S3	2000	2000	2000	2	0	2	Export	784	United Arab Emirates	ARE	231	Ethiopia	ETH								25	PULP AND WASTE PAPER	1	No Quantity							24620			0
S3	2000	2000	2000	2	0	2	Export	784	United Arab Emirates	ARE	262	Djibouti	DJI								25	PULP AND WASTE PAPER	1	No Quantity							34135			0
S3	2000	2000	2000	2	0	2	Export	784	United Arab Emirates	ARE	300	Greece	GRC								25	PULP AND WASTE PAPER	1	No Quantity							20220			0
S3	2000	2000	2000	2	0	2	Export	784	United Arab Emirates	ARE	360	Indonesia	IDN								25	PULP AND WASTE PAPER	1	No Quantity							583551			0
S3	2000	2000	2000	2	0	2	Export	784	United Arab Emirates	ARE	364	Iran	IRN								25	PULP AND WASTE PAPER	1	No Quantity							110208			0
S3	2000	2000	2000	2	0	2	Export	784	United Arab Emirates	ARE	404	Kenya	KEN								25	PULP AND WASTE PAPER	1	No Quantity							43751			0
S3	2000	2000	2000	2	0	2	Export	784	United Arab Emirates	ARE	410	Rep. of Korea	KOR								25	PULP AND WASTE PAPER	1	No Quantity							26140			0
S3	2000	2000	2000	2	0	2	Export	784	United Arab Emirates	ARE	414	Kuwait	KWT								25	PULP AND WASTE PAPER	1	No Quantity							1886			0
S3	2000	2000	2000	2	0	2	Export	784	United Arab Emirates	ARE	490	Other Asia, nes									25	PULP AND WASTE PAPER	1	No Quantity							32115			0
S3	2000	2000	2000	2	0	2	Export	784	United Arab Emirates	ARE	512	Oman	OMN								25	PULP AND WASTE PAPER	1	No Quantity							34404			0
S3	2000	2000	2000	2	0	2	Export	784	United Arab Emirates	ARE	586	Pakistan	PAK								25	PULP AND WASTE PAPER	1	No Quantity							600740			0
S3	2000	2000	2000	2	0	2	Export	784	United Arab Emirates	ARE	608	Philippines	PHL								25	PULP AND WASTE PAPER	1	No Quantity							2097338			0
S3	2000	2000	2000	2	0	2	Export	784	United Arab Emirates	ARE	634	Qatar	QAT								25	PULP AND WASTE PAPER	1	No Quantity							24385			0
S3	2000	2000	2000	2	0	2	Export	784	United Arab Emirates	ARE	682	Saudi Arabia	SAU								25	PULP AND WASTE PAPER	1	No Quantity							68			0
S3	2000	2000	2000	2	0	2	Export	784	United Arab Emirates	ARE	699	India	IND								25	PULP AND WASTE PAPER	1	No Quantity							5188396			0
S3	2000	2000	2000	2	0	2	Export	784	United Arab Emirates	ARE	702	Singapore	SGP								25	PULP AND WASTE PAPER	1	No Quantity							9269			0
S3	2000	2000	2000	2	0	2	Export	784	United Arab Emirates	ARE	706	Somalia	SOM								25	PULP AND WASTE PAPER	1	No Quantity							25503			0
S3	2000	2000	2000	2	0	2	Export	784	United Arab Emirates	ARE	736	Fmr Sudan	SDN								25	PULP AND WASTE PAPER	1	No Quantity							21593			0
S3	2000	2000	2000	2	0	2	Export	784	United Arab Emirates	ARE	764	Thailand	THA								25	PULP AND WASTE PAPER	1	No Quantity							403599			0
S3	2000	2000	2000	2	0	2	Export	784	United Arab Emirates	ARE	834	United Rep. of Tanzania	TZA								25	PULP AND WASTE PAPER	1	No Quantity							119244			0
S3	2000	2000	2000	2	0	2	Export	784	United Arab Emirates	ARE	887	Yemen	YEM								25	PULP AND WASTE PAPER	1	No Quantity							92175			0
S3	2000	2000	2000	2	0	2	Export	784	United Arab Emirates	ARE	899	Areas, nes									25	PULP AND WASTE PAPER	1	No Quantity							101149			0
S3	2000	2000	2000	2	0	2	Export	788	Tunisia	TUN	0	World	WLD								25	PULP AND WASTE PAPER	1	No Quantity							9998594			0
S3	2000	2000	2000	2	0	2	Export	788	Tunisia	TUN	40	Austria	AUT								25	PULP AND WASTE PAPER	1	No Quantity							2306302			0
S3	2000	2000	2000	2	0	2	Export	788	Tunisia	TUN	251	France	FRA								25	PULP AND WASTE PAPER	1	No Quantity							3548453			0
S3	2000	2000	2000	2	0	2	Export	788	Tunisia	TUN	276	Germany	DEU								25	PULP AND WASTE PAPER	1	No Quantity							230120			0
S3	2000	2000	2000	2	0	2	Export	788	Tunisia	TUN	381	Italy	ITA								25	PULP AND WASTE PAPER	1	No Quantity							251695			0
S3	2000	2000	2000	2	0	2	Export	788	Tunisia	TUN	392	Japan	JPN								25	PULP AND WASTE PAPER	1	No Quantity							2452344			0
S3	2000	2000	2000	2	0	2	Export	788	Tunisia	TUN	686	Senegal	SEN								25	PULP AND WASTE PAPER	1	No Quantity							82226			0
S3	2000	2000	2000	2	0	2	Export	788	Tunisia	TUN	724	Spain	ESP								25	PULP AND WASTE PAPER	1	No Quantity							702274			0
S3	2000	2000	2000	2	0	2	Export	788	Tunisia	TUN	826	United Kingdom	GBR								25	PULP AND WASTE PAPER	1	No Quantity							192968			0
S3	2000	2000	2000	2	0	2	Export	788	Tunisia	TUN	842	USA	USA								25	PULP AND WASTE PAPER	1	No Quantity							232212			0
S3	2000	2000	2000	2	0	2	Export	784	United Arab Emirates	ARE	0	World	WLD								26	TEXTILE FIBRES	1	No Quantity							12478514			0
S3	2000	2000	2000	2	0	2	Export	784	United Arab Emirates	ARE	4	Afghanistan	AFG								26	TEXTILE FIBRES	1	No Quantity							306593			0
S3	2000	2000	2000	2	0	2	Export	784	United Arab Emirates	ARE	12	Algeria	DZA								26	TEXTILE FIBRES	1	No Quantity							12207			0
S3	2000	2000	2000	2	0	2	Export	784	United Arab Emirates	ARE	48	Bahrain	BHR								26	TEXTILE FIBRES	1	No Quantity							14948			0
S3	2000	2000	2000	2	0	2	Export	784	United Arab Emirates	ARE	50	Bangladesh	BGD								26	TEXTILE FIBRES	1	No Quantity							4174			0
S3	2000	2000	2000	2	0	2	Export	784	United Arab Emirates	ARE	56	Belgium	BEL								26	TEXTILE FIBRES	1	No Quantity							668523			0
S3	2000	2000	2000	2	0	2	Export	784	United Arab Emirates	ARE	120	Cameroon	CMR								26	TEXTILE FIBRES	1	No Quantity							14988			0
S3	2000	2000	2000	2	0	2	Export	784	United Arab Emirates	ARE	124	Canada	CAN								26	TEXTILE FIBRES	1	No Quantity							13928			0
S3	2000	2000	2000	2	0	2	Export	784	United Arab Emirates	ARE	144	Sri Lanka	LKA								26	TEXTILE FIBRES	1	No Quantity							8716			0
S3	2000	2000	2000	2	0	2	Export	784	United Arab Emirates	ARE	148	Chad	TCD								26	TEXTILE FIBRES	1	No Quantity							300			0
S3	2000	2000	2000	2	0	2	Export	784	United Arab Emirates	ARE	231	Ethiopia	ETH								26	TEXTILE FIBRES	1	No Quantity							10994			0
S3	2000	2000	2000	2	0	2	Export	784	United Arab Emirates	ARE	266	Gabon	GAB								26	TEXTILE FIBRES	1	No Quantity							9390			0
S3	2000	2000	2000	2	0	2	Export	784	United Arab Emirates	ARE	276	Germany	DEU								26	TEXTILE FIBRES	1	No Quantity							6149			0
S3	2000	2000	2000	2	0	2	Export	784	United Arab Emirates	ARE	364	Iran	IRN								26	TEXTILE FIBRES	1	No Quantity							1529169			0
S3	2000	2000	2000	2	0	2	Export	784	United Arab Emirates	ARE	398	Kazakhstan	KAZ								26	TEXTILE FIBRES	1	No Quantity							76			0
S3	2000	2000	2000	2	0	2	Export	784	United Arab Emirates	ARE	400	Jordan	JOR								26	TEXTILE FIBRES	1	No Quantity							239367			0
S3	2000	2000	2000	2	0	2	Export	784	United Arab Emirates	ARE	404	Kenya	KEN								26	TEXTILE FIBRES	1	No Quantity							67242			0
S3	2000	2000	2000	2	0	2	Export	784	United Arab Emirates	ARE	414	Kuwait	KWT								26	TEXTILE FIBRES	1	No Quantity							211320			0
S3	2000	2000	2000	2	0	2	Export	784	United Arab Emirates	ARE	422	Lebanon	LBN								26	TEXTILE FIBRES	1	No Quantity							6478			0
S3	2000	2000	2000	2	0	2	Export	784	United Arab Emirates	ARE	434	Libya	LBY								26	TEXTILE FIBRES	1	No Quantity							43282			0
S3	2000	2000	2000	2	0	2	Export	784	United Arab Emirates	ARE	450	Madagascar	MDG								26	TEXTILE FIBRES	1	No Quantity							3730			0
S3	2000	2000	2000	2	0	2	Export	784	United Arab Emirates	ARE	458	Malaysia	MYS								26	TEXTILE FIBRES	1	No Quantity							29413			0
S3	2000	2000	2000	2	0	2	Export	784	United Arab Emirates	ARE	462	Maldives	MDV								26	TEXTILE FIBRES	1	No Quantity							11657			0
S3	2000	2000	2000	2	0	2	Export	784	United Arab Emirates	ARE	490	Other Asia, nes									26	TEXTILE FIBRES	1	No Quantity							5314			0
S3	2000	2000	2000	2	0	2	Export	784	United Arab Emirates	ARE	508	Mozambique	MOZ								26	TEXTILE FIBRES	1	No Quantity							19105			0
S3	2000	2000	2000	2	0	2	Export	784	United Arab Emirates	ARE	512	Oman	OMN								26	TEXTILE FIBRES	1	No Quantity							45242			0
S3	2000	2000	2000	2	0	2	Export	784	United Arab Emirates	ARE	566	Nigeria	NGA								26	TEXTILE FIBRES	1	No Quantity							23083			0
S3	2000	2000	2000	2	0	2	Export	784	United Arab Emirates	ARE	586	Pakistan	PAK								26	TEXTILE FIBRES	1	No Quantity							4215722			0
S3	2000	2000	2000	2	0	2	Export	784	United Arab Emirates	ARE	634	Qatar	QAT								26	TEXTILE FIBRES	1	No Quantity							90088			0
S3	2000	2000	2000	2	0	2	Export	784	United Arab Emirates	ARE	643	Russian Federation	RUS								26	TEXTILE FIBRES	1	No Quantity							279251			0
S3	2000	2000	2000	2	0	2	Export	784	United Arab Emirates	ARE	682	Saudi Arabia	SAU								26	TEXTILE FIBRES	1	No Quantity							186497			0
S3	2000	2000	2000	2	0	2	Export	784	United Arab Emirates	ARE	699	India	IND								26	TEXTILE FIBRES	1	No Quantity							2299772			0
S3	2000	2000	2000	2	0	2	Export	784	United Arab Emirates	ARE	702	Singapore	SGP								26	TEXTILE FIBRES	1	No Quantity							32845			0
S3	2000	2000	2000	2	0	2	Export	784	United Arab Emirates	ARE	704	Viet Nam	VNM								26	TEXTILE FIBRES	1	No Quantity							179377			0
S3	2000	2000	2000	2	0	2	Export	784	United Arab Emirates	ARE	706	Somalia	SOM								26	TEXTILE FIBRES	1	No Quantity							269664			0
S3	2000	2000	2000	2	0	2	Export	784	United Arab Emirates	ARE	710	South Africa	ZAF								26	TEXTILE FIBRES	1	No Quantity							22123			0
S3	2000	2000	2000	2	0	2	Export	784	United Arab Emirates	ARE	736	Fmr Sudan	SDN								26	TEXTILE FIBRES	1	No Quantity							24316			0
S3	2000	2000	2000	2	0	2	Export	784	United Arab Emirates	ARE	760	Syria	SYR								26	TEXTILE FIBRES	1	No Quantity							980			0
S3	2000	2000	2000	2	0	2	Export	784	United Arab Emirates	ARE	792	Turkey	TUR								26	TEXTILE FIBRES	1	No Quantity							225453			0
S3	2000	2000	2000	2	0	2	Export	784	United Arab Emirates	ARE	818	Egypt	EGY								26	TEXTILE FIBRES	1	No Quantity							9821			0
S3	2000	2000	2000	2	0	2	Export	784	United Arab Emirates	ARE	826	United Kingdom	GBR								26	TEXTILE FIBRES	1	No Quantity							79448			0
S3	2000	2000	2000	2	0	2	Export	784	United Arab Emirates	ARE	834	United Rep. of Tanzania	TZA								26	TEXTILE FIBRES	1	No Quantity							111047			0
S3	2000	2000	2000	2	0	2	Export	784	United Arab Emirates	ARE	842	USA	USA								26	TEXTILE FIBRES	1	No Quantity							46399			0
S3	2000	2000	2000	2	0	2	Export	784	United Arab Emirates	ARE	860	Uzbekistan	UZB								26	TEXTILE FIBRES	1	No Quantity							78911			0
S3	2000	2000	2000	2	0	2	Export	784	United Arab Emirates	ARE	887	Yemen	YEM								26	TEXTILE FIBRES	1	No Quantity							193851			0
S3	2000	2000	2000	2	0	2	Export	784	United Arab Emirates	ARE	899	Areas, nes									26	TEXTILE FIBRES	1	No Quantity							827561			0
S3	2000	2000	2000	2	0	2	Export	788	Tunisia	TUN	0	World	WLD								26	TEXTILE FIBRES	1	No Quantity							16851506			0
S3	2000	2000	2000	2	0	2	Export	788	Tunisia	TUN	12	Algeria	DZA								26	TEXTILE FIBRES	1	No Quantity							199661			0
S3	2000	2000	2000	2	0	2	Export	788	Tunisia	TUN	24	Angola	AGO								26	TEXTILE FIBRES	1	No Quantity							10281			0
S3	2000	2000	2000	2	0	2	Export	788	Tunisia	TUN	56	Belgium	BEL								26	TEXTILE FIBRES	1	No Quantity							521911			0
S3	2000	2000	2000	2	0	2	Export	788	Tunisia	TUN	100	Bulgaria	BGR								26	TEXTILE FIBRES	1	No Quantity							27212			0
S3	2000	2000	2000	2	0	2	Export	788	Tunisia	TUN	120	Cameroon	CMR								26	TEXTILE FIBRES	1	No Quantity							30690			0
S3	2000	2000	2000	2	0	2	Export	788	Tunisia	TUN	124	Canada	CAN								26	TEXTILE FIBRES	1	No Quantity							48141			0
S3	2000	2000	2000	2	0	2	Export	788	Tunisia	TUN	144	Sri Lanka	LKA								26	TEXTILE FIBRES	1	No Quantity							7296			0
S3	2000	2000	2000	2	0	2	Export	788	Tunisia	TUN	178	Congo	COG								26	TEXTILE FIBRES	1	No Quantity							944469			0
S3	2000	2000	2000	2	0	2	Export	788	Tunisia	TUN	204	Benin	BEN								26	TEXTILE FIBRES	1	No Quantity							58176			0
S3	2000	2000	2000	2	0	2	Export	788	Tunisia	TUN	226	Equatorial Guinea	GNQ								26	TEXTILE FIBRES	1	No Quantity							39001			0
S3	2000	2000	2000	2	0	2	Export	788	Tunisia	TUN	251	France	FRA								26	TEXTILE FIBRES	1	No Quantity							4057841			0
S3	2000	2000	2000	2	0	2	Export	788	Tunisia	TUN	262	Djibouti	DJI								26	TEXTILE FIBRES	1	No Quantity							66943			0
S3	2000	2000	2000	2	0	2	Export	788	Tunisia	TUN	266	Gabon	GAB								26	TEXTILE FIBRES	1	No Quantity							1590			0
S3	2000	2000	2000	2	0	2	Export	788	Tunisia	TUN	276	Germany	DEU								26	TEXTILE FIBRES	1	No Quantity							354401			0
S3	2000	2000	2000	2	0	2	Export	788	Tunisia	TUN	324	Guinea	GIN								26	TEXTILE FIBRES	1	No Quantity							1117503			0
S3	2000	2000	2000	2	0	2	Export	788	Tunisia	TUN	344	China, Hong Kong SAR	HKG								26	TEXTILE FIBRES	1	No Quantity							21041			0
S3	2000	2000	2000	2	0	2	Export	788	Tunisia	TUN	381	Italy	ITA								26	TEXTILE FIBRES	1	No Quantity							4840599			0
S3	2000	2000	2000	2	0	2	Export	788	Tunisia	TUN	384	Côte d'Ivoire	CIV								26	TEXTILE FIBRES	1	No Quantity							55385			0
S3	2000	2000	2000	2	0	2	Export	788	Tunisia	TUN	422	Lebanon	LBN								26	TEXTILE FIBRES	1	No Quantity							298978			0
S3	2000	2000	2000	2	0	2	Export	788	Tunisia	TUN	434	Libya	LBY								26	TEXTILE FIBRES	1	No Quantity							44353			0
S3	2000	2000	2000	2	0	2	Export	788	Tunisia	TUN	450	Madagascar	MDG								26	TEXTILE FIBRES	1	No Quantity							260872			0
S3	2000	2000	2000	2	0	2	Export	788	Tunisia	TUN	466	Mali	MLI								26	TEXTILE FIBRES	1	No Quantity							61054			0
S3	2000	2000	2000	2	0	2	Export	788	Tunisia	TUN	470	Malta	MLT								26	TEXTILE FIBRES	1	No Quantity							122321			0
S3	2000	2000	2000	2	0	2	Export	788	Tunisia	TUN	504	Morocco	MAR								26	TEXTILE FIBRES	1	No Quantity							29127			0
S3	2000	2000	2000	2	0	2	Export	788	Tunisia	TUN	528	Netherlands	NLD								26	TEXTILE FIBRES	1	No Quantity							318354			0
S3	2000	2000	2000	2	0	2	Export	788	Tunisia	TUN	586	Pakistan	PAK								26	TEXTILE FIBRES	1	No Quantity							10729			0
S3	2000	2000	2000	2	0	2	Export	788	Tunisia	TUN	643	Russian Federation	RUS								26	TEXTILE FIBRES	1	No Quantity							5605			0
S3	2000	2000	2000	2	0	2	Export	788	Tunisia	TUN	686	Senegal	SEN								26	TEXTILE FIBRES	1	No Quantity							63849			0
S3	2000	2000	2000	2	0	2	Export	788	Tunisia	TUN	699	India	IND								26	TEXTILE FIBRES	1	No Quantity							288442			0
S3	2000	2000	2000	2	0	2	Export	788	Tunisia	TUN	724	Spain	ESP								26	TEXTILE FIBRES	1	No Quantity							220028			0
S3	2000	2000	2000	2	0	2	Export	788	Tunisia	TUN	752	Sweden	SWE								26	TEXTILE FIBRES	1	No Quantity							2065392			0
S3	2000	2000	2000	2	0	2	Export	788	Tunisia	TUN	757	Switzerland	CHE								26	TEXTILE FIBRES	1	No Quantity							22228			0
S3	2000	2000	2000	2	0	2	Export	788	Tunisia	TUN	768	Togo	TGO								26	TEXTILE FIBRES	1	No Quantity							63746			0
S3	2000	2000	2000	2	0	2	Export	788	Tunisia	TUN	792	Turkey	TUR								26	TEXTILE FIBRES	1	No Quantity							152142			0
S3	2000	2000	2000	2	0	2	Export	788	Tunisia	TUN	826	United Kingdom	GBR								26	TEXTILE FIBRES	1	No Quantity							84470			0
S3	2000	2000	2000	2	0	2	Export	788	Tunisia	TUN	842	USA	USA								26	TEXTILE FIBRES	1	No Quantity							111844			0
S3	2000	2000	2000	2	0	2	Export	788	Tunisia	TUN	887	Yemen	YEM								26	TEXTILE FIBRES	1	No Quantity							76749			0
S3	2000	2000	2000	2	0	2	Export	788	Tunisia	TUN	894	Zambia	ZMB								26	TEXTILE FIBRES	1	No Quantity							18771			0
S3	2000	2000	2000	2	0	2	Export	788	Tunisia	TUN	899	Areas, nes									26	TEXTILE FIBRES	1	No Quantity							130312			0
S3	2000	2000	2000	2	0	2	Export	784	United Arab Emirates	ARE	0	World	WLD								27	CRUDE FERTILIZER,MINERAL	1	No Quantity							38427987			0
S3	2000	2000	2000	2	0	2	Export	784	United Arab Emirates	ARE	31	Azerbaijan	AZE								27	CRUDE FERTILIZER,MINERAL	1	No Quantity							1699			0
S3	2000	2000	2000	2	0	2	Export	784	United Arab Emirates	ARE	36	Australia	AUS								27	CRUDE FERTILIZER,MINERAL	1	No Quantity							12898			0
S3	2000	2000	2000	2	0	2	Export	784	United Arab Emirates	ARE	48	Bahrain	BHR								27	CRUDE FERTILIZER,MINERAL	1	No Quantity							6164474			0
S3	2000	2000	2000	2	0	2	Export	784	United Arab Emirates	ARE	50	Bangladesh	BGD								27	CRUDE FERTILIZER,MINERAL	1	No Quantity							7595			0
S3	2000	2000	2000	2	0	2	Export	784	United Arab Emirates	ARE	51	Armenia	ARM								27	CRUDE FERTILIZER,MINERAL	1	No Quantity							3703			0
S3	2000	2000	2000	2	0	2	Export	784	United Arab Emirates	ARE	56	Belgium	BEL								27	CRUDE FERTILIZER,MINERAL	1	No Quantity							34386			0
S3	2000	2000	2000	2	0	2	Export	784	United Arab Emirates	ARE	144	Sri Lanka	LKA								27	CRUDE FERTILIZER,MINERAL	1	No Quantity							40285			0
S3	2000	2000	2000	2	0	2	Export	784	United Arab Emirates	ARE	231	Ethiopia	ETH								27	CRUDE FERTILIZER,MINERAL	1	No Quantity							2750			0
S3	2000	2000	2000	2	0	2	Export	784	United Arab Emirates	ARE	251	France	FRA								27	CRUDE FERTILIZER,MINERAL	1	No Quantity							2532			0
S3	2000	2000	2000	2	0	2	Export	784	United Arab Emirates	ARE	262	Djibouti	DJI								27	CRUDE FERTILIZER,MINERAL	1	No Quantity							41234			0
S3	2000	2000	2000	2	0	2	Export	784	United Arab Emirates	ARE	360	Indonesia	IDN								27	CRUDE FERTILIZER,MINERAL	1	No Quantity							7225			0
S3	2000	2000	2000	2	0	2	Export	784	United Arab Emirates	ARE	364	Iran	IRN								27	CRUDE FERTILIZER,MINERAL	1	No Quantity							1051010			0
S3	2000	2000	2000	2	0	2	Export	784	United Arab Emirates	ARE	368	Iraq	IRQ								27	CRUDE FERTILIZER,MINERAL	1	No Quantity							24155			0
S3	2000	2000	2000	2	0	2	Export	784	United Arab Emirates	ARE	400	Jordan	JOR								27	CRUDE FERTILIZER,MINERAL	1	No Quantity							41978			0
S3	2000	2000	2000	2	0	2	Export	784	United Arab Emirates	ARE	404	Kenya	KEN								27	CRUDE FERTILIZER,MINERAL	1	No Quantity							1745			0
S3	2000	2000	2000	2	0	2	Export	784	United Arab Emirates	ARE	414	Kuwait	KWT								27	CRUDE FERTILIZER,MINERAL	1	No Quantity							18186757			0
S3	2000	2000	2000	2	0	2	Export	784	United Arab Emirates	ARE	434	Libya	LBY								27	CRUDE FERTILIZER,MINERAL	1	No Quantity							10816			0
S3	2000	2000	2000	2	0	2	Export	784	United Arab Emirates	ARE	462	Maldives	MDV								27	CRUDE FERTILIZER,MINERAL	1	No Quantity							471			0
S3	2000	2000	2000	2	0	2	Export	784	United Arab Emirates	ARE	490	Other Asia, nes									27	CRUDE FERTILIZER,MINERAL	1	No Quantity							130777			0
S3	2000	2000	2000	2	0	2	Export	784	United Arab Emirates	ARE	512	Oman	OMN								27	CRUDE FERTILIZER,MINERAL	1	No Quantity							1685667			0
S3	2000	2000	2000	2	0	2	Export	784	United Arab Emirates	ARE	586	Pakistan	PAK								27	CRUDE FERTILIZER,MINERAL	1	No Quantity							57583			0
S3	2000	2000	2000	2	0	2	Export	784	United Arab Emirates	ARE	634	Qatar	QAT								27	CRUDE FERTILIZER,MINERAL	1	No Quantity							1842178			0
S3	2000	2000	2000	2	0	2	Export	784	United Arab Emirates	ARE	682	Saudi Arabia	SAU								27	CRUDE FERTILIZER,MINERAL	1	No Quantity							2565731			0
S3	2000	2000	2000	2	0	2	Export	784	United Arab Emirates	ARE	699	India	IND								27	CRUDE FERTILIZER,MINERAL	1	No Quantity							4852605			0
S3	2000	2000	2000	2	0	2	Export	784	United Arab Emirates	ARE	702	Singapore	SGP								27	CRUDE FERTILIZER,MINERAL	1	No Quantity							4347			0
S3	2000	2000	2000	2	0	2	Export	784	United Arab Emirates	ARE	710	South Africa	ZAF								27	CRUDE FERTILIZER,MINERAL	1	No Quantity							29723			0
S3	2000	2000	2000	2	0	2	Export	784	United Arab Emirates	ARE	724	Spain	ESP								27	CRUDE FERTILIZER,MINERAL	1	No Quantity							301			0
S3	2000	2000	2000	2	0	2	Export	784	United Arab Emirates	ARE	736	Fmr Sudan	SDN								27	CRUDE FERTILIZER,MINERAL	1	No Quantity							408			0
S3	2000	2000	2000	2	0	2	Export	784	United Arab Emirates	ARE	760	Syria	SYR								27	CRUDE FERTILIZER,MINERAL	1	No Quantity							4310			0
S3	2000	2000	2000	2	0	2	Export	784	United Arab Emirates	ARE	764	Thailand	THA								27	CRUDE FERTILIZER,MINERAL	1	No Quantity							1049364			0
S3	2000	2000	2000	2	0	2	Export	784	United Arab Emirates	ARE	792	Turkey	TUR								27	CRUDE FERTILIZER,MINERAL	1	No Quantity							265812			0
S3	2000	2000	2000	2	0	2	Export	784	United Arab Emirates	ARE	818	Egypt	EGY								27	CRUDE FERTILIZER,MINERAL	1	No Quantity							16761			0
S3	2000	2000	2000	2	0	2	Export	784	United Arab Emirates	ARE	826	United Kingdom	GBR								27	CRUDE FERTILIZER,MINERAL	1	No Quantity							69			0
S3	2000	2000	2000	2	0	2	Export	784	United Arab Emirates	ARE	834	United Rep. of Tanzania	TZA								27	CRUDE FERTILIZER,MINERAL	1	No Quantity							118522			0
S3	2000	2000	2000	2	0	2	Export	784	United Arab Emirates	ARE	842	USA	USA								27	CRUDE FERTILIZER,MINERAL	1	No Quantity							19037			0
S3	2000	2000	2000	2	0	2	Export	784	United Arab Emirates	ARE	887	Yemen	YEM								27	CRUDE FERTILIZER,MINERAL	1	No Quantity							45080			0
S3	2000	2000	2000	2	0	2	Export	784	United Arab Emirates	ARE	899	Areas, nes									27	CRUDE FERTILIZER,MINERAL	1	No Quantity							103996			0
S3	2000	2000	2000	2	0	2	Export	788	Tunisia	TUN	0	World	WLD								27	CRUDE FERTILIZER,MINERAL	1	No Quantity							45796779			0
S3	2000	2000	2000	2	0	2	Export	788	Tunisia	TUN	12	Algeria	DZA								27	CRUDE FERTILIZER,MINERAL	1	No Quantity							55596			0
S3	2000	2000	2000	2	0	2	Export	788	Tunisia	TUN	40	Austria	AUT								27	CRUDE FERTILIZER,MINERAL	1	No Quantity							6176			0
S3	2000	2000	2000	2	0	2	Export	788	Tunisia	TUN	56	Belgium	BEL								27	CRUDE FERTILIZER,MINERAL	1	No Quantity							66136			0
S3	2000	2000	2000	2	0	2	Export	788	Tunisia	TUN	76	Brazil	BRA								27	CRUDE FERTILIZER,MINERAL	1	No Quantity							4023342			0
S3	2000	2000	2000	2	0	2	Export	788	Tunisia	TUN	100	Bulgaria	BGR								27	CRUDE FERTILIZER,MINERAL	1	No Quantity							207008			0
S3	2000	2000	2000	2	0	2	Export	788	Tunisia	TUN	120	Cameroon	CMR								27	CRUDE FERTILIZER,MINERAL	1	No Quantity							4745			0
S3	2000	2000	2000	2	0	2	Export	788	Tunisia	TUN	148	Chad	TCD								27	CRUDE FERTILIZER,MINERAL	1	No Quantity							8404			0
S3	2000	2000	2000	2	0	2	Export	788	Tunisia	TUN	178	Congo	COG								27	CRUDE FERTILIZER,MINERAL	1	No Quantity							10854			0
S3	2000	2000	2000	2	0	2	Export	788	Tunisia	TUN	191	Croatia	HRV								27	CRUDE FERTILIZER,MINERAL	1	No Quantity							176898			0
S3	2000	2000	2000	2	0	2	Export	788	Tunisia	TUN	204	Benin	BEN								27	CRUDE FERTILIZER,MINERAL	1	No Quantity							70156			0
S3	2000	2000	2000	2	0	2	Export	788	Tunisia	TUN	208	Denmark	DNK								27	CRUDE FERTILIZER,MINERAL	1	No Quantity							869905			0
S3	2000	2000	2000	2	0	2	Export	788	Tunisia	TUN	226	Equatorial Guinea	GNQ								27	CRUDE FERTILIZER,MINERAL	1	No Quantity							2682			0
S3	2000	2000	2000	2	0	2	Export	788	Tunisia	TUN	251	France	FRA								27	CRUDE FERTILIZER,MINERAL	1	No Quantity							840336			0
S3	2000	2000	2000	2	0	2	Export	788	Tunisia	TUN	258	French Polynesia	PYF								27	CRUDE FERTILIZER,MINERAL	1	No Quantity							14136			0
S3	2000	2000	2000	2	0	2	Export	788	Tunisia	TUN	270	Gambia	GMB								27	CRUDE FERTILIZER,MINERAL	1	No Quantity							25911			0
S3	2000	2000	2000	2	0	2	Export	788	Tunisia	TUN	276	Germany	DEU								27	CRUDE FERTILIZER,MINERAL	1	No Quantity							15957			0
S3	2000	2000	2000	2	0	2	Export	788	Tunisia	TUN	288	Ghana	GHA								27	CRUDE FERTILIZER,MINERAL	1	No Quantity							324251			0
S3	2000	2000	2000	2	0	2	Export	788	Tunisia	TUN	300	Greece	GRC								27	CRUDE FERTILIZER,MINERAL	1	No Quantity							13			0
S3	2000	2000	2000	2	0	2	Export	788	Tunisia	TUN	324	Guinea	GIN								27	CRUDE FERTILIZER,MINERAL	1	No Quantity							15787			0
S3	2000	2000	2000	2	0	2	Export	788	Tunisia	TUN	360	Indonesia	IDN								27	CRUDE FERTILIZER,MINERAL	1	No Quantity							690638			0
S3	2000	2000	2000	2	0	2	Export	788	Tunisia	TUN	372	Ireland	IRL								27	CRUDE FERTILIZER,MINERAL	1	No Quantity							171096			0
S3	2000	2000	2000	2	0	2	Export	788	Tunisia	TUN	381	Italy	ITA								27	CRUDE FERTILIZER,MINERAL	1	No Quantity							2276639			0
S3	2000	2000	2000	2	0	2	Export	788	Tunisia	TUN	384	Côte d'Ivoire	CIV								27	CRUDE FERTILIZER,MINERAL	1	No Quantity							221374			0
S3	2000	2000	2000	2	0	2	Export	788	Tunisia	TUN	422	Lebanon	LBN								27	CRUDE FERTILIZER,MINERAL	1	No Quantity							200962			0
S3	2000	2000	2000	2	0	2	Export	788	Tunisia	TUN	434	Libya	LBY								27	CRUDE FERTILIZER,MINERAL	1	No Quantity							2364105			0
S3	2000	2000	2000	2	0	2	Export	788	Tunisia	TUN	458	Malaysia	MYS								27	CRUDE FERTILIZER,MINERAL	1	No Quantity							4639676			0
S3	2000	2000	2000	2	0	2	Export	788	Tunisia	TUN	466	Mali	MLI								27	CRUDE FERTILIZER,MINERAL	1	No Quantity							115722			0
S3	2000	2000	2000	2	0	2	Export	788	Tunisia	TUN	504	Morocco	MAR								27	CRUDE FERTILIZER,MINERAL	1	No Quantity							92327			0
S3	2000	2000	2000	2	0	2	Export	788	Tunisia	TUN	528	Netherlands	NLD								27	CRUDE FERTILIZER,MINERAL	1	No Quantity							13921			0
S3	2000	2000	2000	2	0	2	Export	788	Tunisia	TUN	554	New Zealand	NZL								27	CRUDE FERTILIZER,MINERAL	1	No Quantity							946804			0
S3	2000	2000	2000	2	0	2	Export	788	Tunisia	TUN	562	Niger	NER								27	CRUDE FERTILIZER,MINERAL	1	No Quantity							67022			0
S3	2000	2000	2000	2	0	2	Export	788	Tunisia	TUN	566	Nigeria	NGA								27	CRUDE FERTILIZER,MINERAL	1	No Quantity							21978			0
S3	2000	2000	2000	2	0	2	Export	788	Tunisia	TUN	579	Norway	NOR								27	CRUDE FERTILIZER,MINERAL	1	No Quantity							1096175			0
S3	2000	2000	2000	2	0	2	Export	788	Tunisia	TUN	591	Panama	PAN								27	CRUDE FERTILIZER,MINERAL	1	No Quantity							3254			0
S3	2000	2000	2000	2	0	2	Export	788	Tunisia	TUN	616	Poland	POL								27	CRUDE FERTILIZER,MINERAL	1	No Quantity							10078134			0
S3	2000	2000	2000	2	0	2	Export	788	Tunisia	TUN	620	Portugal	PRT								27	CRUDE FERTILIZER,MINERAL	1	No Quantity							1048103			0
S3	2000	2000	2000	2	0	2	Export	788	Tunisia	TUN	682	Saudi Arabia	SAU								27	CRUDE FERTILIZER,MINERAL	1	No Quantity							17			0
S3	2000	2000	2000	2	0	2	Export	788	Tunisia	TUN	686	Senegal	SEN								27	CRUDE FERTILIZER,MINERAL	1	No Quantity							155128			0
S3	2000	2000	2000	2	0	2	Export	788	Tunisia	TUN	705	Slovenia	SVN								27	CRUDE FERTILIZER,MINERAL	1	No Quantity							160963			0
S3	2000	2000	2000	2	0	2	Export	788	Tunisia	TUN	724	Spain	ESP								27	CRUDE FERTILIZER,MINERAL	1	No Quantity							276268			0
S3	2000	2000	2000	2	0	2	Export	788	Tunisia	TUN	768	Togo	TGO								27	CRUDE FERTILIZER,MINERAL	1	No Quantity							42652			0
S3	2000	2000	2000	2	0	2	Export	788	Tunisia	TUN	792	Turkey	TUR								27	CRUDE FERTILIZER,MINERAL	1	No Quantity							7889237			0
S3	2000	2000	2000	2	0	2	Export	788	Tunisia	TUN	804	Ukraine	UKR								27	CRUDE FERTILIZER,MINERAL	1	No Quantity							4567804			0
S3	2000	2000	2000	2	0	2	Export	788	Tunisia	TUN	826	United Kingdom	GBR								27	CRUDE FERTILIZER,MINERAL	1	No Quantity							508018			0
S3	2000	2000	2000	2	0	2	Export	788	Tunisia	TUN	842	USA	USA								27	CRUDE FERTILIZER,MINERAL	1	No Quantity							10495			0
S3	2000	2000	2000	2	0	2	Export	788	Tunisia	TUN	854	Burkina Faso	BFA								27	CRUDE FERTILIZER,MINERAL	1	No Quantity							102254			0
S3	2000	2000	2000	2	0	2	Export	788	Tunisia	TUN	858	Uruguay	URY								27	CRUDE FERTILIZER,MINERAL	1	No Quantity							231110			0
S3	2000	2000	2000	2	0	2	Export	788	Tunisia	TUN	891	Serbia and Montenegro	SCG								27	CRUDE FERTILIZER,MINERAL	1	No Quantity							855948			0
S3	2000	2000	2000	2	0	2	Export	788	Tunisia	TUN	899	Areas, nes									27	CRUDE FERTILIZER,MINERAL	1	No Quantity							210665			0
S3	2000	2000	2000	2	0	2	Export	784	United Arab Emirates	ARE	0	World	WLD								28	METALLIFEROUS ORE,SCRAP	1	No Quantity							85282018			0
S3	2000	2000	2000	2	0	2	Export	784	United Arab Emirates	ARE	4	Afghanistan	AFG								28	METALLIFEROUS ORE,SCRAP	1	No Quantity							1582779			0
S3	2000	2000	2000	2	0	2	Export	784	United Arab Emirates	ARE	24	Angola	AGO								28	METALLIFEROUS ORE,SCRAP	1	No Quantity							12067			0
S3	2000	2000	2000	2	0	2	Export	784	United Arab Emirates	ARE	31	Azerbaijan	AZE								28	METALLIFEROUS ORE,SCRAP	1	No Quantity							8045			0
S3	2000	2000	2000	2	0	2	Export	784	United Arab Emirates	ARE	36	Australia	AUS								28	METALLIFEROUS ORE,SCRAP	1	No Quantity							37830			0
S3	2000	2000	2000	2	0	2	Export	784	United Arab Emirates	ARE	48	Bahrain	BHR								28	METALLIFEROUS ORE,SCRAP	1	No Quantity							1440265			0
S3	2000	2000	2000	2	0	2	Export	784	United Arab Emirates	ARE	50	Bangladesh	BGD								28	METALLIFEROUS ORE,SCRAP	1	No Quantity							23948			0
S3	2000	2000	2000	2	0	2	Export	784	United Arab Emirates	ARE	56	Belgium	BEL								28	METALLIFEROUS ORE,SCRAP	1	No Quantity							22829			0
S3	2000	2000	2000	2	0	2	Export	784	United Arab Emirates	ARE	144	Sri Lanka	LKA								28	METALLIFEROUS ORE,SCRAP	1	No Quantity							168252			0
S3	2000	2000	2000	2	0	2	Export	784	United Arab Emirates	ARE	156	China	CHN								28	METALLIFEROUS ORE,SCRAP	1	No Quantity							1239391			0
S3	2000	2000	2000	2	0	2	Export	784	United Arab Emirates	ARE	262	Djibouti	DJI								28	METALLIFEROUS ORE,SCRAP	1	No Quantity							11300			0
S3	2000	2000	2000	2	0	2	Export	784	United Arab Emirates	ARE	276	Germany	DEU								28	METALLIFEROUS ORE,SCRAP	1	No Quantity							27379			0
S3	2000	2000	2000	2	0	2	Export	784	United Arab Emirates	ARE	300	Greece	GRC								28	METALLIFEROUS ORE,SCRAP	1	No Quantity							40452			0
S3	2000	2000	2000	2	0	2	Export	784	United Arab Emirates	ARE	344	China, Hong Kong SAR	HKG								28	METALLIFEROUS ORE,SCRAP	1	No Quantity							1614572			0
S3	2000	2000	2000	2	0	2	Export	784	United Arab Emirates	ARE	360	Indonesia	IDN								28	METALLIFEROUS ORE,SCRAP	1	No Quantity							423923			0
S3	2000	2000	2000	2	0	2	Export	784	United Arab Emirates	ARE	364	Iran	IRN								28	METALLIFEROUS ORE,SCRAP	1	No Quantity							6621012			0
S3	2000	2000	2000	2	0	2	Export	784	United Arab Emirates	ARE	368	Iraq	IRQ								28	METALLIFEROUS ORE,SCRAP	1	No Quantity							27666			0
S3	2000	2000	2000	2	0	2	Export	784	United Arab Emirates	ARE	372	Ireland	IRL								28	METALLIFEROUS ORE,SCRAP	1	No Quantity							7148			0
S3	2000	2000	2000	2	0	2	Export	784	United Arab Emirates	ARE	381	Italy	ITA								28	METALLIFEROUS ORE,SCRAP	1	No Quantity							318388			0
S3	2000	2000	2000	2	0	2	Export	784	United Arab Emirates	ARE	384	Côte d'Ivoire	CIV								28	METALLIFEROUS ORE,SCRAP	1	No Quantity							10661			0
S3	2000	2000	2000	2	0	2	Export	784	United Arab Emirates	ARE	392	Japan	JPN								28	METALLIFEROUS ORE,SCRAP	1	No Quantity							1206813			0
S3	2000	2000	2000	2	0	2	Export	784	United Arab Emirates	ARE	400	Jordan	JOR								28	METALLIFEROUS ORE,SCRAP	1	No Quantity							19061			0
S3	2000	2000	2000	2	0	2	Export	784	United Arab Emirates	ARE	404	Kenya	KEN								28	METALLIFEROUS ORE,SCRAP	1	No Quantity							545635			0
S3	2000	2000	2000	2	0	2	Export	784	United Arab Emirates	ARE	410	Rep. of Korea	KOR								28	METALLIFEROUS ORE,SCRAP	1	No Quantity							3909365			0
S3	2000	2000	2000	2	0	2	Export	784	United Arab Emirates	ARE	414	Kuwait	KWT								28	METALLIFEROUS ORE,SCRAP	1	No Quantity							388829			0
S3	2000	2000	2000	2	0	2	Export	784	United Arab Emirates	ARE	422	Lebanon	LBN								28	METALLIFEROUS ORE,SCRAP	1	No Quantity							15919			0
S3	2000	2000	2000	2	0	2	Export	784	United Arab Emirates	ARE	458	Malaysia	MYS								28	METALLIFEROUS ORE,SCRAP	1	No Quantity							156784			0
S3	2000	2000	2000	2	0	2	Export	784	United Arab Emirates	ARE	490	Other Asia, nes									28	METALLIFEROUS ORE,SCRAP	1	No Quantity							302822			0
S3	2000	2000	2000	2	0	2	Export	784	United Arab Emirates	ARE	504	Morocco	MAR								28	METALLIFEROUS ORE,SCRAP	1	No Quantity							10957			0
S3	2000	2000	2000	2	0	2	Export	784	United Arab Emirates	ARE	512	Oman	OMN								28	METALLIFEROUS ORE,SCRAP	1	No Quantity							3097517			0
S3	2000	2000	2000	2	0	2	Export	784	United Arab Emirates	ARE	528	Netherlands	NLD								28	METALLIFEROUS ORE,SCRAP	1	No Quantity							119653			0
S3	2000	2000	2000	2	0	2	Export	784	United Arab Emirates	ARE	566	Nigeria	NGA								28	METALLIFEROUS ORE,SCRAP	1	No Quantity							218333			0
S3	2000	2000	2000	2	0	2	Export	784	United Arab Emirates	ARE	586	Pakistan	PAK								28	METALLIFEROUS ORE,SCRAP	1	No Quantity							11438632			0
S3	2000	2000	2000	2	0	2	Export	784	United Arab Emirates	ARE	608	Philippines	PHL								28	METALLIFEROUS ORE,SCRAP	1	No Quantity							316072			0
S3	2000	2000	2000	2	0	2	Export	784	United Arab Emirates	ARE	616	Poland	POL								28	METALLIFEROUS ORE,SCRAP	1	No Quantity							18553			0
S3	2000	2000	2000	2	0	2	Export	784	United Arab Emirates	ARE	634	Qatar	QAT								28	METALLIFEROUS ORE,SCRAP	1	No Quantity							11814			0
S3	2000	2000	2000	2	0	2	Export	784	United Arab Emirates	ARE	642	Romania	ROU								28	METALLIFEROUS ORE,SCRAP	1	No Quantity							23718			0
S3	2000	2000	2000	2	0	2	Export	784	United Arab Emirates	ARE	643	Russian Federation	RUS								28	METALLIFEROUS ORE,SCRAP	1	No Quantity							27078			0
S3	2000	2000	2000	2	0	2	Export	784	United Arab Emirates	ARE	682	Saudi Arabia	SAU								28	METALLIFEROUS ORE,SCRAP	1	No Quantity							9060			0
S3	2000	2000	2000	2	0	2	Export	784	United Arab Emirates	ARE	699	India	IND								28	METALLIFEROUS ORE,SCRAP	1	No Quantity							41951402			0
S3	2000	2000	2000	2	0	2	Export	784	United Arab Emirates	ARE	702	Singapore	SGP								28	METALLIFEROUS ORE,SCRAP	1	No Quantity							431199			0
S3	2000	2000	2000	2	0	2	Export	784	United Arab Emirates	ARE	703	Slovakia	SVK								28	METALLIFEROUS ORE,SCRAP	1	No Quantity							149125			0
S3	2000	2000	2000	2	0	2	Export	784	United Arab Emirates	ARE	706	Somalia	SOM								28	METALLIFEROUS ORE,SCRAP	1	No Quantity							26151			0
S3	2000	2000	2000	2	0	2	Export	784	United Arab Emirates	ARE	710	South Africa	ZAF								28	METALLIFEROUS ORE,SCRAP	1	No Quantity							46078			0
S3	2000	2000	2000	2	0	2	Export	784	United Arab Emirates	ARE	724	Spain	ESP								28	METALLIFEROUS ORE,SCRAP	1	No Quantity							1716			0
S3	2000	2000	2000	2	0	2	Export	784	United Arab Emirates	ARE	736	Fmr Sudan	SDN								28	METALLIFEROUS ORE,SCRAP	1	No Quantity							6153			0
S3	2000	2000	2000	2	0	2	Export	784	United Arab Emirates	ARE	757	Switzerland	CHE								28	METALLIFEROUS ORE,SCRAP	1	No Quantity							38468			0
S3	2000	2000	2000	2	0	2	Export	784	United Arab Emirates	ARE	760	Syria	SYR								28	METALLIFEROUS ORE,SCRAP	1	No Quantity							70238			0
S3	2000	2000	2000	2	0	2	Export	784	United Arab Emirates	ARE	764	Thailand	THA								28	METALLIFEROUS ORE,SCRAP	1	No Quantity							311208			0
S3	2000	2000	2000	2	0	2	Export	784	United Arab Emirates	ARE	788	Tunisia	TUN								28	METALLIFEROUS ORE,SCRAP	1	No Quantity							2995			0
S3	2000	2000	2000	2	0	2	Export	784	United Arab Emirates	ARE	818	Egypt	EGY								28	METALLIFEROUS ORE,SCRAP	1	No Quantity							187419			0
S3	2000	2000	2000	2	0	2	Export	784	United Arab Emirates	ARE	826	United Kingdom	GBR								28	METALLIFEROUS ORE,SCRAP	1	No Quantity							508350			0
S3	2000	2000	2000	2	0	2	Export	784	United Arab Emirates	ARE	834	United Rep. of Tanzania	TZA								28	METALLIFEROUS ORE,SCRAP	1	No Quantity							599793			0
S3	2000	2000	2000	2	0	2	Export	784	United Arab Emirates	ARE	842	USA	USA								28	METALLIFEROUS ORE,SCRAP	1	No Quantity							905124			0
S3	2000	2000	2000	2	0	2	Export	784	United Arab Emirates	ARE	887	Yemen	YEM								28	METALLIFEROUS ORE,SCRAP	1	No Quantity							132045			0
S3	2000	2000	2000	2	0	2	Export	784	United Arab Emirates	ARE	891	Serbia and Montenegro	SCG								28	METALLIFEROUS ORE,SCRAP	1	No Quantity							92937			0
S3	2000	2000	2000	2	0	2	Export	784	United Arab Emirates	ARE	899	Areas, nes									28	METALLIFEROUS ORE,SCRAP	1	No Quantity							4347097			0
S3	2000	2000	2000	2	0	2	Export	788	Tunisia	TUN	0	World	WLD								28	METALLIFEROUS ORE,SCRAP	1	No Quantity							36171669			0
S3	2000	2000	2000	2	0	2	Export	788	Tunisia	TUN	56	Belgium	BEL								28	METALLIFEROUS ORE,SCRAP	1	No Quantity							5152228			0
S3	2000	2000	2000	2	0	2	Export	788	Tunisia	TUN	124	Canada	CAN								28	METALLIFEROUS ORE,SCRAP	1	No Quantity							1496485			0
S3	2000	2000	2000	2	0	2	Export	788	Tunisia	TUN	251	France	FRA								28	METALLIFEROUS ORE,SCRAP	1	No Quantity							3698308			0
S3	2000	2000	2000	2	0	2	Export	788	Tunisia	TUN	276	Germany	DEU								28	METALLIFEROUS ORE,SCRAP	1	No Quantity							6245570			0
S3	2000	2000	2000	2	0	2	Export	788	Tunisia	TUN	300	Greece	GRC								28	METALLIFEROUS ORE,SCRAP	1	No Quantity							2523038			0
S3	2000	2000	2000	2	0	2	Export	788	Tunisia	TUN	381	Italy	ITA								28	METALLIFEROUS ORE,SCRAP	1	No Quantity							2514189			0
S3	2000	2000	2000	2	0	2	Export	788	Tunisia	TUN	410	Rep. of Korea	KOR								28	METALLIFEROUS ORE,SCRAP	1	No Quantity							1094623			0
S3	2000	2000	2000	2	0	2	Export	788	Tunisia	TUN	414	Kuwait	KWT								28	METALLIFEROUS ORE,SCRAP	1	No Quantity							40307			0
S3	2000	2000	2000	2	0	2	Export	788	Tunisia	TUN	442	Luxembourg	LUX								28	METALLIFEROUS ORE,SCRAP	1	No Quantity							91844			0
S3	2000	2000	2000	2	0	2	Export	788	Tunisia	TUN	528	Netherlands	NLD								28	METALLIFEROUS ORE,SCRAP	1	No Quantity							168131			0
S3	2000	2000	2000	2	0	2	Export	788	Tunisia	TUN	642	Romania	ROU								28	METALLIFEROUS ORE,SCRAP	1	No Quantity							1250728			0
S3	2000	2000	2000	2	0	2	Export	788	Tunisia	TUN	643	Russian Federation	RUS								28	METALLIFEROUS ORE,SCRAP	1	No Quantity							5653890			0
S3	2000	2000	2000	2	0	2	Export	788	Tunisia	TUN	724	Spain	ESP								28	METALLIFEROUS ORE,SCRAP	1	No Quantity							4705093			0
S3	2000	2000	2000	2	0	2	Export	788	Tunisia	TUN	752	Sweden	SWE								28	METALLIFEROUS ORE,SCRAP	1	No Quantity							295700			0
S3	2000	2000	2000	2	0	2	Export	788	Tunisia	TUN	757	Switzerland	CHE								28	METALLIFEROUS ORE,SCRAP	1	No Quantity							73084			0
S3	2000	2000	2000	2	0	2	Export	788	Tunisia	TUN	792	Turkey	TUR								28	METALLIFEROUS ORE,SCRAP	1	No Quantity							927239			0
S3	2000	2000	2000	2	0	2	Export	788	Tunisia	TUN	826	United Kingdom	GBR								28	METALLIFEROUS ORE,SCRAP	1	No Quantity							101295			0
S3	2000	2000	2000	2	0	2	Export	788	Tunisia	TUN	899	Areas, nes									28	METALLIFEROUS ORE,SCRAP	1	No Quantity							139920			0
S3	2000	2000	2000	2	0	2	Export	784	United Arab Emirates	ARE	0	World	WLD								29	CRUDE ANIMAL,VEG.MATERL.	1	No Quantity							9525902			0
S3	2000	2000	2000	2	0	2	Export	784	United Arab Emirates	ARE	4	Afghanistan	AFG								29	CRUDE ANIMAL,VEG.MATERL.	1	No Quantity							131400			0
S3	2000	2000	2000	2	0	2	Export	784	United Arab Emirates	ARE	12	Algeria	DZA								29	CRUDE ANIMAL,VEG.MATERL.	1	No Quantity							477802			0
S3	2000	2000	2000	2	0	2	Export	784	United Arab Emirates	ARE	36	Australia	AUS								29	CRUDE ANIMAL,VEG.MATERL.	1	No Quantity							15550			0
S3	2000	2000	2000	2	0	2	Export	784	United Arab Emirates	ARE	48	Bahrain	BHR								29	CRUDE ANIMAL,VEG.MATERL.	1	No Quantity							106302			0
S3	2000	2000	2000	2	0	2	Export	784	United Arab Emirates	ARE	56	Belgium	BEL								29	CRUDE ANIMAL,VEG.MATERL.	1	No Quantity							21770			0
S3	2000	2000	2000	2	0	2	Export	784	United Arab Emirates	ARE	76	Brazil	BRA								29	CRUDE ANIMAL,VEG.MATERL.	1	No Quantity							6001			0
S3	2000	2000	2000	2	0	2	Export	784	United Arab Emirates	ARE	100	Bulgaria	BGR								29	CRUDE ANIMAL,VEG.MATERL.	1	No Quantity							18538			0
S3	2000	2000	2000	2	0	2	Export	784	United Arab Emirates	ARE	104	Myanmar	MMR								29	CRUDE ANIMAL,VEG.MATERL.	1	No Quantity							4792			0
S3	2000	2000	2000	2	0	2	Export	784	United Arab Emirates	ARE	124	Canada	CAN								29	CRUDE ANIMAL,VEG.MATERL.	1	No Quantity							163			0
S3	2000	2000	2000	2	0	2	Export	784	United Arab Emirates	ARE	144	Sri Lanka	LKA								29	CRUDE ANIMAL,VEG.MATERL.	1	No Quantity							29600			0
S3	2000	2000	2000	2	0	2	Export	784	United Arab Emirates	ARE	156	China	CHN								29	CRUDE ANIMAL,VEG.MATERL.	1	No Quantity							57845			0
S3	2000	2000	2000	2	0	2	Export	784	United Arab Emirates	ARE	196	Cyprus	CYP								29	CRUDE ANIMAL,VEG.MATERL.	1	No Quantity							32500			0
S3	2000	2000	2000	2	0	2	Export	784	United Arab Emirates	ARE	251	France	FRA								29	CRUDE ANIMAL,VEG.MATERL.	1	No Quantity							151260			0
S3	2000	2000	2000	2	0	2	Export	784	United Arab Emirates	ARE	266	Gabon	GAB								29	CRUDE ANIMAL,VEG.MATERL.	1	No Quantity							4634			0
S3	2000	2000	2000	2	0	2	Export	784	United Arab Emirates	ARE	276	Germany	DEU								29	CRUDE ANIMAL,VEG.MATERL.	1	No Quantity							179820			0
S3	2000	2000	2000	2	0	2	Export	784	United Arab Emirates	ARE	344	China, Hong Kong SAR	HKG								29	CRUDE ANIMAL,VEG.MATERL.	1	No Quantity							94185			0
S3	2000	2000	2000	2	0	2	Export	784	United Arab Emirates	ARE	360	Indonesia	IDN								29	CRUDE ANIMAL,VEG.MATERL.	1	No Quantity							16338			0
S3	2000	2000	2000	2	0	2	Export	784	United Arab Emirates	ARE	364	Iran	IRN								29	CRUDE ANIMAL,VEG.MATERL.	1	No Quantity							1634406			0
S3	2000	2000	2000	2	0	2	Export	784	United Arab Emirates	ARE	368	Iraq	IRQ								29	CRUDE ANIMAL,VEG.MATERL.	1	No Quantity							569326			0
S3	2000	2000	2000	2	0	2	Export	784	United Arab Emirates	ARE	381	Italy	ITA								29	CRUDE ANIMAL,VEG.MATERL.	1	No Quantity							124302			0
S3	2000	2000	2000	2	0	2	Export	784	United Arab Emirates	ARE	392	Japan	JPN								29	CRUDE ANIMAL,VEG.MATERL.	1	No Quantity							125502			0
S3	2000	2000	2000	2	0	2	Export	784	United Arab Emirates	ARE	400	Jordan	JOR								29	CRUDE ANIMAL,VEG.MATERL.	1	No Quantity							220826			0
S3	2000	2000	2000	2	0	2	Export	784	United Arab Emirates	ARE	404	Kenya	KEN								29	CRUDE ANIMAL,VEG.MATERL.	1	No Quantity							20269			0
S3	2000	2000	2000	2	0	2	Export	784	United Arab Emirates	ARE	410	Rep. of Korea	KOR								29	CRUDE ANIMAL,VEG.MATERL.	1	No Quantity							10948			0
S3	2000	2000	2000	2	0	2	Export	784	United Arab Emirates	ARE	414	Kuwait	KWT								29	CRUDE ANIMAL,VEG.MATERL.	1	No Quantity							296100			0
S3	2000	2000	2000	2	0	2	Export	784	United Arab Emirates	ARE	422	Lebanon	LBN								29	CRUDE ANIMAL,VEG.MATERL.	1	No Quantity							33054			0
S3	2000	2000	2000	2	0	2	Export	784	United Arab Emirates	ARE	434	Libya	LBY								29	CRUDE ANIMAL,VEG.MATERL.	1	No Quantity							50181			0
S3	2000	2000	2000	2	0	2	Export	784	United Arab Emirates	ARE	462	Maldives	MDV								29	CRUDE ANIMAL,VEG.MATERL.	1	No Quantity							830			0
S3	2000	2000	2000	2	0	2	Export	784	United Arab Emirates	ARE	490	Other Asia, nes									29	CRUDE ANIMAL,VEG.MATERL.	1	No Quantity							6221			0
S3	2000	2000	2000	2	0	2	Export	784	United Arab Emirates	ARE	504	Morocco	MAR								29	CRUDE ANIMAL,VEG.MATERL.	1	No Quantity							51896			0
S3	2000	2000	2000	2	0	2	Export	784	United Arab Emirates	ARE	512	Oman	OMN								29	CRUDE ANIMAL,VEG.MATERL.	1	No Quantity							61050			0
S3	2000	2000	2000	2	0	2	Export	784	United Arab Emirates	ARE	528	Netherlands	NLD								29	CRUDE ANIMAL,VEG.MATERL.	1	No Quantity							32272			0
S3	2000	2000	2000	2	0	2	Export	784	United Arab Emirates	ARE	554	New Zealand	NZL								29	CRUDE ANIMAL,VEG.MATERL.	1	No Quantity							6785			0
S3	2000	2000	2000	2	0	2	Export	784	United Arab Emirates	ARE	566	Nigeria	NGA								29	CRUDE ANIMAL,VEG.MATERL.	1	No Quantity							29625			0
S3	2000	2000	2000	2	0	2	Export	784	United Arab Emirates	ARE	586	Pakistan	PAK								29	CRUDE ANIMAL,VEG.MATERL.	1	No Quantity							209478			0
S3	2000	2000	2000	2	0	2	Export	784	United Arab Emirates	ARE	634	Qatar	QAT								29	CRUDE ANIMAL,VEG.MATERL.	1	No Quantity							74198			0
S3	2000	2000	2000	2	0	2	Export	784	United Arab Emirates	ARE	643	Russian Federation	RUS								29	CRUDE ANIMAL,VEG.MATERL.	1	No Quantity							17327			0
S3	2000	2000	2000	2	0	2	Export	784	United Arab Emirates	ARE	674	San Marino	SMR								29	CRUDE ANIMAL,VEG.MATERL.	1	No Quantity							33213			0
S3	2000	2000	2000	2	0	2	Export	784	United Arab Emirates	ARE	682	Saudi Arabia	SAU								29	CRUDE ANIMAL,VEG.MATERL.	1	No Quantity							1136919			0
S3	2000	2000	2000	2	0	2	Export	784	United Arab Emirates	ARE	686	Senegal	SEN								29	CRUDE ANIMAL,VEG.MATERL.	1	No Quantity							959			0
S3	2000	2000	2000	2	0	2	Export	784	United Arab Emirates	ARE	699	India	IND								29	CRUDE ANIMAL,VEG.MATERL.	1	No Quantity							785305			0
S3	2000	2000	2000	2	0	2	Export	784	United Arab Emirates	ARE	702	Singapore	SGP								29	CRUDE ANIMAL,VEG.MATERL.	1	No Quantity							100816			0
S3	2000	2000	2000	2	0	2	Export	784	United Arab Emirates	ARE	706	Somalia	SOM								29	CRUDE ANIMAL,VEG.MATERL.	1	No Quantity							10483			0
S3	2000	2000	2000	2	0	2	Export	784	United Arab Emirates	ARE	724	Spain	ESP								29	CRUDE ANIMAL,VEG.MATERL.	1	No Quantity							10560			0
S3	2000	2000	2000	2	0	2	Export	784	United Arab Emirates	ARE	736	Fmr Sudan	SDN								29	CRUDE ANIMAL,VEG.MATERL.	1	No Quantity							114310			0
S3	2000	2000	2000	2	0	2	Export	784	United Arab Emirates	ARE	760	Syria	SYR								29	CRUDE ANIMAL,VEG.MATERL.	1	No Quantity							160418			0
S3	2000	2000	2000	2	0	2	Export	784	United Arab Emirates	ARE	764	Thailand	THA								29	CRUDE ANIMAL,VEG.MATERL.	1	No Quantity							4629			0
S3	2000	2000	2000	2	0	2	Export	784	United Arab Emirates	ARE	768	Togo	TGO								29	CRUDE ANIMAL,VEG.MATERL.	1	No Quantity							10554			0
S3	2000	2000	2000	2	0	2	Export	784	United Arab Emirates	ARE	788	Tunisia	TUN								29	CRUDE ANIMAL,VEG.MATERL.	1	No Quantity							544436			0
S3	2000	2000	2000	2	0	2	Export	784	United Arab Emirates	ARE	792	Turkey	TUR								29	CRUDE ANIMAL,VEG.MATERL.	1	No Quantity							639612			0
S3	2000	2000	2000	2	0	2	Export	784	United Arab Emirates	ARE	818	Egypt	EGY								29	CRUDE ANIMAL,VEG.MATERL.	1	No Quantity							545892			0
S3	2000	2000	2000	2	0	2	Export	784	United Arab Emirates	ARE	826	United Kingdom	GBR								29	CRUDE ANIMAL,VEG.MATERL.	1	No Quantity							1021			0
S3	2000	2000	2000	2	0	2	Export	784	United Arab Emirates	ARE	842	USA	USA								29	CRUDE ANIMAL,VEG.MATERL.	1	No Quantity							381992			0
S3	2000	2000	2000	2	0	2	Export	784	United Arab Emirates	ARE	860	Uzbekistan	UZB								29	CRUDE ANIMAL,VEG.MATERL.	1	No Quantity							1734			0
S3	2000	2000	2000	2	0	2	Export	784	United Arab Emirates	ARE	862	Venezuela	VEN								29	CRUDE ANIMAL,VEG.MATERL.	1	No Quantity							11531			0
S3	2000	2000	2000	2	0	2	Export	784	United Arab Emirates	ARE	887	Yemen	YEM								29	CRUDE ANIMAL,VEG.MATERL.	1	No Quantity							63730			0
S3	2000	2000	2000	2	0	2	Export	784	United Arab Emirates	ARE	899	Areas, nes									29	CRUDE ANIMAL,VEG.MATERL.	1	No Quantity							44691			0
S3	2000	2000	2000	2	0	2	Export	788	Tunisia	TUN	0	World	WLD								29	CRUDE ANIMAL,VEG.MATERL.	1	No Quantity							6814452			0
S3	2000	2000	2000	2	0	2	Export	788	Tunisia	TUN	12	Algeria	DZA								29	CRUDE ANIMAL,VEG.MATERL.	1	No Quantity							15752			0
S3	2000	2000	2000	2	0	2	Export	788	Tunisia	TUN	56	Belgium	BEL								29	CRUDE ANIMAL,VEG.MATERL.	1	No Quantity							625883			0
S3	2000	2000	2000	2	0	2	Export	788	Tunisia	TUN	124	Canada	CAN								29	CRUDE ANIMAL,VEG.MATERL.	1	No Quantity							84			0
S3	2000	2000	2000	2	0	2	Export	788	Tunisia	TUN	251	France	FRA								29	CRUDE ANIMAL,VEG.MATERL.	1	No Quantity							1387063			0
S3	2000	2000	2000	2	0	2	Export	788	Tunisia	TUN	276	Germany	DEU								29	CRUDE ANIMAL,VEG.MATERL.	1	No Quantity							695554			0
S3	2000	2000	2000	2	0	2	Export	788	Tunisia	TUN	300	Greece	GRC								29	CRUDE ANIMAL,VEG.MATERL.	1	No Quantity							60280			0
S3	2000	2000	2000	2	0	2	Export	788	Tunisia	TUN	344	China, Hong Kong SAR	HKG								29	CRUDE ANIMAL,VEG.MATERL.	1	No Quantity							15494			0
S3	2000	2000	2000	2	0	2	Export	788	Tunisia	TUN	381	Italy	ITA								29	CRUDE ANIMAL,VEG.MATERL.	1	No Quantity							2288420			0
S3	2000	2000	2000	2	0	2	Export	788	Tunisia	TUN	414	Kuwait	KWT								29	CRUDE ANIMAL,VEG.MATERL.	1	No Quantity							3824			0
S3	2000	2000	2000	2	0	2	Export	788	Tunisia	TUN	434	Libya	LBY								29	CRUDE ANIMAL,VEG.MATERL.	1	No Quantity							237262			0
S3	2000	2000	2000	2	0	2	Export	788	Tunisia	TUN	470	Malta	MLT								29	CRUDE ANIMAL,VEG.MATERL.	1	No Quantity							87700			0
S3	2000	2000	2000	2	0	2	Export	788	Tunisia	TUN	504	Morocco	MAR								29	CRUDE ANIMAL,VEG.MATERL.	1	No Quantity							38375			0
S3	2000	2000	2000	2	0	2	Export	788	Tunisia	TUN	528	Netherlands	NLD								29	CRUDE ANIMAL,VEG.MATERL.	1	No Quantity							431856			0
S3	2000	2000	2000	2	0	2	Export	788	Tunisia	TUN	682	Saudi Arabia	SAU								29	CRUDE ANIMAL,VEG.MATERL.	1	No Quantity							857			0
S3	2000	2000	2000	2	0	2	Export	788	Tunisia	TUN	699	India	IND								29	CRUDE ANIMAL,VEG.MATERL.	1	No Quantity							58631			0
S3	2000	2000	2000	2	0	2	Export	788	Tunisia	TUN	724	Spain	ESP								29	CRUDE ANIMAL,VEG.MATERL.	1	No Quantity							284985			0
S3	2000	2000	2000	2	0	2	Export	788	Tunisia	TUN	757	Switzerland	CHE								29	CRUDE ANIMAL,VEG.MATERL.	1	No Quantity							400777			0
S3	2000	2000	2000	2	0	2	Export	788	Tunisia	TUN	818	Egypt	EGY								29	CRUDE ANIMAL,VEG.MATERL.	1	No Quantity							189			0
S3	2000	2000	2000	2	0	2	Export	788	Tunisia	TUN	826	United Kingdom	GBR								29	CRUDE ANIMAL,VEG.MATERL.	1	No Quantity							2821			0
S3	2000	2000	2000	2	0	2	Export	788	Tunisia	TUN	842	USA	USA								29	CRUDE ANIMAL,VEG.MATERL.	1	No Quantity							167497			0
S3	2000	2000	2000	2	0	2	Export	788	Tunisia	TUN	899	Areas, nes									29	CRUDE ANIMAL,VEG.MATERL.	1	No Quantity							11150			0
S3	2000	2000	2000	2	0	2	Export	784	United Arab Emirates	ARE	0	World	WLD								32	COAL, COKE, BRIQUETTES	1	No Quantity							102396			0
S3	2000	2000	2000	2	0	2	Export	784	United Arab Emirates	ARE	48	Bahrain	BHR								32	COAL, COKE, BRIQUETTES	1	No Quantity							9986			0
S3	2000	2000	2000	2	0	2	Export	784	United Arab Emirates	ARE	360	Indonesia	IDN								32	COAL, COKE, BRIQUETTES	1	No Quantity							69097			0
S3	2000	2000	2000	2	0	2	Export	784	United Arab Emirates	ARE	364	Iran	IRN								32	COAL, COKE, BRIQUETTES	1	No Quantity							8169			0
S3	2000	2000	2000	2	0	2	Export	784	United Arab Emirates	ARE	528	Netherlands	NLD								32	COAL, COKE, BRIQUETTES	1	No Quantity							1361			0
S3	2000	2000	2000	2	0	2	Export	784	United Arab Emirates	ARE	682	Saudi Arabia	SAU								32	COAL, COKE, BRIQUETTES	1	No Quantity							1715			0
S3	2000	2000	2000	2	0	2	Export	784	United Arab Emirates	ARE	842	USA	USA								32	COAL, COKE, BRIQUETTES	1	No Quantity							12067			0
S3	2000	2000	2000	2	0	2	Export	788	Tunisia	TUN	0	World	WLD								32	COAL, COKE, BRIQUETTES	1	No Quantity							11118			0
S3	2000	2000	2000	2	0	2	Export	788	Tunisia	TUN	528	Netherlands	NLD								32	COAL, COKE, BRIQUETTES	1	No Quantity							11118			0
S3	2000	2000	2000	2	0	2	Export	784	United Arab Emirates	ARE	0	World	WLD								33	PETROLEUM,PETROL.PRODUCT	1	No Quantity							26847525049			0
S3	2000	2000	2000	2	0	2	Export	784	United Arab Emirates	ARE	4	Afghanistan	AFG								33	PETROLEUM,PETROL.PRODUCT	1	No Quantity							2045332			0
S3	2000	2000	2000	2	0	2	Export	784	United Arab Emirates	ARE	12	Algeria	DZA								33	PETROLEUM,PETROL.PRODUCT	1	No Quantity							8955353			0
S3	2000	2000	2000	2	0	2	Export	784	United Arab Emirates	ARE	24	Angola	AGO								33	PETROLEUM,PETROL.PRODUCT	1	No Quantity							30112			0
S3	2000	2000	2000	2	0	2	Export	784	United Arab Emirates	ARE	31	Azerbaijan	AZE								33	PETROLEUM,PETROL.PRODUCT	1	No Quantity							484729			0
S3	2000	2000	2000	2	0	2	Export	784	United Arab Emirates	ARE	36	Australia	AUS								33	PETROLEUM,PETROL.PRODUCT	1	No Quantity							54919			0
S3	2000	2000	2000	2	0	2	Export	784	United Arab Emirates	ARE	48	Bahrain	BHR								33	PETROLEUM,PETROL.PRODUCT	1	No Quantity							2364167			0
S3	2000	2000	2000	2	0	2	Export	784	United Arab Emirates	ARE	50	Bangladesh	BGD								33	PETROLEUM,PETROL.PRODUCT	1	No Quantity							689105			0
S3	2000	2000	2000	2	0	2	Export	784	United Arab Emirates	ARE	51	Armenia	ARM								33	PETROLEUM,PETROL.PRODUCT	1	No Quantity							53700			0
S3	2000	2000	2000	2	0	2	Export	784	United Arab Emirates	ARE	56	Belgium	BEL								33	PETROLEUM,PETROL.PRODUCT	1	No Quantity							13968			0
S3	2000	2000	2000	2	0	2	Export	784	United Arab Emirates	ARE	104	Myanmar	MMR								33	PETROLEUM,PETROL.PRODUCT	1	No Quantity							133779			0
S3	2000	2000	2000	2	0	2	Export	784	United Arab Emirates	ARE	108	Burundi	BDI								33	PETROLEUM,PETROL.PRODUCT	1	No Quantity							5228			0
S3	2000	2000	2000	2	0	2	Export	784	United Arab Emirates	ARE	120	Cameroon	CMR								33	PETROLEUM,PETROL.PRODUCT	1	No Quantity							222814			0
S3	2000	2000	2000	2	0	2	Export	784	United Arab Emirates	ARE	144	Sri Lanka	LKA								33	PETROLEUM,PETROL.PRODUCT	1	No Quantity							1932725			0
S3	2000	2000	2000	2	0	2	Export	784	United Arab Emirates	ARE	148	Chad	TCD								33	PETROLEUM,PETROL.PRODUCT	1	No Quantity							48576			0
S3	2000	2000	2000	2	0	2	Export	784	United Arab Emirates	ARE	156	China	CHN								33	PETROLEUM,PETROL.PRODUCT	1	No Quantity							413271			0
S3	2000	2000	2000	2	0	2	Export	784	United Arab Emirates	ARE	174	Comoros	COM								33	PETROLEUM,PETROL.PRODUCT	1	No Quantity							86000			0
S3	2000	2000	2000	2	0	2	Export	784	United Arab Emirates	ARE	178	Congo	COG								33	PETROLEUM,PETROL.PRODUCT	1	No Quantity							974242			0
S3	2000	2000	2000	2	0	2	Export	784	United Arab Emirates	ARE	180	Dem. Rep. of the Congo	COD								33	PETROLEUM,PETROL.PRODUCT	1	No Quantity							294465			0
S3	2000	2000	2000	2	0	2	Export	784	United Arab Emirates	ARE	196	Cyprus	CYP								33	PETROLEUM,PETROL.PRODUCT	1	No Quantity							10646			0
S3	2000	2000	2000	2	0	2	Export	784	United Arab Emirates	ARE	204	Benin	BEN								33	PETROLEUM,PETROL.PRODUCT	1	No Quantity							6399			0
S3	2000	2000	2000	2	0	2	Export	784	United Arab Emirates	ARE	231	Ethiopia	ETH								33	PETROLEUM,PETROL.PRODUCT	1	No Quantity							809199			0
S3	2000	2000	2000	2	0	2	Export	784	United Arab Emirates	ARE	232	Eritrea	ERI								33	PETROLEUM,PETROL.PRODUCT	1	No Quantity							361037			0
S3	2000	2000	2000	2	0	2	Export	784	United Arab Emirates	ARE	233	Estonia	EST								33	PETROLEUM,PETROL.PRODUCT	1	No Quantity							28042			0
S3	2000	2000	2000	2	0	2	Export	784	United Arab Emirates	ARE	262	Djibouti	DJI								33	PETROLEUM,PETROL.PRODUCT	1	No Quantity							1866779			0
S3	2000	2000	2000	2	0	2	Export	784	United Arab Emirates	ARE	266	Gabon	GAB								33	PETROLEUM,PETROL.PRODUCT	1	No Quantity							5084			0
S3	2000	2000	2000	2	0	2	Export	784	United Arab Emirates	ARE	268	Georgia	GEO								33	PETROLEUM,PETROL.PRODUCT	1	No Quantity							29945			0
S3	2000	2000	2000	2	0	2	Export	784	United Arab Emirates	ARE	270	Gambia	GMB								33	PETROLEUM,PETROL.PRODUCT	1	No Quantity							11305			0
S3	2000	2000	2000	2	0	2	Export	784	United Arab Emirates	ARE	276	Germany	DEU								33	PETROLEUM,PETROL.PRODUCT	1	No Quantity							117887			0
S3	2000	2000	2000	2	0	2	Export	784	United Arab Emirates	ARE	288	Ghana	GHA								33	PETROLEUM,PETROL.PRODUCT	1	No Quantity							48462			0
S3	2000	2000	2000	2	0	2	Export	784	United Arab Emirates	ARE	300	Greece	GRC								33	PETROLEUM,PETROL.PRODUCT	1	No Quantity							229067			0
S3	2000	2000	2000	2	0	2	Export	784	United Arab Emirates	ARE	324	Guinea	GIN								33	PETROLEUM,PETROL.PRODUCT	1	No Quantity							22640			0
S3	2000	2000	2000	2	0	2	Export	784	United Arab Emirates	ARE	344	China, Hong Kong SAR	HKG								33	PETROLEUM,PETROL.PRODUCT	1	No Quantity							329880			0
S3	2000	2000	2000	2	0	2	Export	784	United Arab Emirates	ARE	348	Hungary	HUN								33	PETROLEUM,PETROL.PRODUCT	1	No Quantity							36757			0
S3	2000	2000	2000	2	0	2	Export	784	United Arab Emirates	ARE	360	Indonesia	IDN								33	PETROLEUM,PETROL.PRODUCT	1	No Quantity							391193			0
S3	2000	2000	2000	2	0	2	Export	784	United Arab Emirates	ARE	364	Iran	IRN								33	PETROLEUM,PETROL.PRODUCT	1	No Quantity							4160719			0
S3	2000	2000	2000	2	0	2	Export	784	United Arab Emirates	ARE	368	Iraq	IRQ								33	PETROLEUM,PETROL.PRODUCT	1	No Quantity							333203			0
S3	2000	2000	2000	2	0	2	Export	784	United Arab Emirates	ARE	384	Côte d'Ivoire	CIV								33	PETROLEUM,PETROL.PRODUCT	1	No Quantity							47171			0
S3	2000	2000	2000	2	0	2	Export	784	United Arab Emirates	ARE	392	Japan	JPN								33	PETROLEUM,PETROL.PRODUCT	1	No Quantity							403			0
S3	2000	2000	2000	2	0	2	Export	784	United Arab Emirates	ARE	398	Kazakhstan	KAZ								33	PETROLEUM,PETROL.PRODUCT	1	No Quantity							1301159			0
S3	2000	2000	2000	2	0	2	Export	784	United Arab Emirates	ARE	400	Jordan	JOR								33	PETROLEUM,PETROL.PRODUCT	1	No Quantity							571970			0
S3	2000	2000	2000	2	0	2	Export	784	United Arab Emirates	ARE	404	Kenya	KEN								33	PETROLEUM,PETROL.PRODUCT	1	No Quantity							449147			0
S3	2000	2000	2000	2	0	2	Export	784	United Arab Emirates	ARE	410	Rep. of Korea	KOR								33	PETROLEUM,PETROL.PRODUCT	1	No Quantity							219176			0
S3	2000	2000	2000	2	0	2	Export	784	United Arab Emirates	ARE	414	Kuwait	KWT								33	PETROLEUM,PETROL.PRODUCT	1	No Quantity							4288181			0
S3	2000	2000	2000	2	0	2	Export	784	United Arab Emirates	ARE	422	Lebanon	LBN								33	PETROLEUM,PETROL.PRODUCT	1	No Quantity							701338			0
S3	2000	2000	2000	2	0	2	Export	784	United Arab Emirates	ARE	430	Liberia	LBR								33	PETROLEUM,PETROL.PRODUCT	1	No Quantity							128155			0
S3	2000	2000	2000	2	0	2	Export	784	United Arab Emirates	ARE	434	Libya	LBY								33	PETROLEUM,PETROL.PRODUCT	1	No Quantity							204281			0
S3	2000	2000	2000	2	0	2	Export	784	United Arab Emirates	ARE	450	Madagascar	MDG								33	PETROLEUM,PETROL.PRODUCT	1	No Quantity							645879			0
S3	2000	2000	2000	2	0	2	Export	784	United Arab Emirates	ARE	458	Malaysia	MYS								33	PETROLEUM,PETROL.PRODUCT	1	No Quantity							472884			0
S3	2000	2000	2000	2	0	2	Export	784	United Arab Emirates	ARE	462	Maldives	MDV								33	PETROLEUM,PETROL.PRODUCT	1	No Quantity							123517			0
S3	2000	2000	2000	2	0	2	Export	784	United Arab Emirates	ARE	478	Mauritania	MRT								33	PETROLEUM,PETROL.PRODUCT	1	No Quantity							30000			0
S3	2000	2000	2000	2	0	2	Export	784	United Arab Emirates	ARE	490	Other Asia, nes									33	PETROLEUM,PETROL.PRODUCT	1	No Quantity							281434			0
S3	2000	2000	2000	2	0	2	Export	784	United Arab Emirates	ARE	504	Morocco	MAR								33	PETROLEUM,PETROL.PRODUCT	1	No Quantity							19791			0
S3	2000	2000	2000	2	0	2	Export	784	United Arab Emirates	ARE	508	Mozambique	MOZ								33	PETROLEUM,PETROL.PRODUCT	1	No Quantity							23118			0
S3	2000	2000	2000	2	0	2	Export	784	United Arab Emirates	ARE	512	Oman	OMN								33	PETROLEUM,PETROL.PRODUCT	1	No Quantity							5524989			0
S3	2000	2000	2000	2	0	2	Export	784	United Arab Emirates	ARE	524	Nepal	NPL								33	PETROLEUM,PETROL.PRODUCT	1	No Quantity							47941			0
S3	2000	2000	2000	2	0	2	Export	784	United Arab Emirates	ARE	528	Netherlands	NLD								33	PETROLEUM,PETROL.PRODUCT	1	No Quantity							54			0
S3	2000	2000	2000	2	0	2	Export	784	United Arab Emirates	ARE	554	New Zealand	NZL								33	PETROLEUM,PETROL.PRODUCT	1	No Quantity							56292			0
S3	2000	2000	2000	2	0	2	Export	784	United Arab Emirates	ARE	566	Nigeria	NGA								33	PETROLEUM,PETROL.PRODUCT	1	No Quantity							67117			0
S3	2000	2000	2000	2	0	2	Export	784	United Arab Emirates	ARE	586	Pakistan	PAK								33	PETROLEUM,PETROL.PRODUCT	1	No Quantity							8739946			0
S3	2000	2000	2000	2	0	2	Export	784	United Arab Emirates	ARE	591	Panama	PAN								33	PETROLEUM,PETROL.PRODUCT	1	No Quantity							11300			0
S3	2000	2000	2000	2	0	2	Export	784	United Arab Emirates	ARE	608	Philippines	PHL								33	PETROLEUM,PETROL.PRODUCT	1	No Quantity							346112			0
S3	2000	2000	2000	2	0	2	Export	784	United Arab Emirates	ARE	620	Portugal	PRT								33	PETROLEUM,PETROL.PRODUCT	1	No Quantity							141773			0
S3	2000	2000	2000	2	0	2	Export	784	United Arab Emirates	ARE	634	Qatar	QAT								33	PETROLEUM,PETROL.PRODUCT	1	No Quantity							1084550			0
S3	2000	2000	2000	2	0	2	Export	784	United Arab Emirates	ARE	643	Russian Federation	RUS								33	PETROLEUM,PETROL.PRODUCT	1	No Quantity							93621			0
S3	2000	2000	2000	2	0	2	Export	784	United Arab Emirates	ARE	682	Saudi Arabia	SAU								33	PETROLEUM,PETROL.PRODUCT	1	No Quantity							3149631			0
S3	2000	2000	2000	2	0	2	Export	784	United Arab Emirates	ARE	686	Senegal	SEN								33	PETROLEUM,PETROL.PRODUCT	1	No Quantity							45117			0
S3	2000	2000	2000	2	0	2	Export	784	United Arab Emirates	ARE	690	Seychelles	SYC								33	PETROLEUM,PETROL.PRODUCT	1	No Quantity							371544			0
S3	2000	2000	2000	2	0	2	Export	784	United Arab Emirates	ARE	699	India	IND								33	PETROLEUM,PETROL.PRODUCT	1	No Quantity							1836887			0
S3	2000	2000	2000	2	0	2	Export	784	United Arab Emirates	ARE	702	Singapore	SGP								33	PETROLEUM,PETROL.PRODUCT	1	No Quantity							801556			0
S3	2000	2000	2000	2	0	2	Export	784	United Arab Emirates	ARE	703	Slovakia	SVK								33	PETROLEUM,PETROL.PRODUCT	1	No Quantity							9174			0
S3	2000	2000	2000	2	0	2	Export	784	United Arab Emirates	ARE	704	Viet Nam	VNM								33	PETROLEUM,PETROL.PRODUCT	1	No Quantity							118829			0
S3	2000	2000	2000	2	0	2	Export	784	United Arab Emirates	ARE	706	Somalia	SOM								33	PETROLEUM,PETROL.PRODUCT	1	No Quantity							2052406			0
S3	2000	2000	2000	2	0	2	Export	784	United Arab Emirates	ARE	710	South Africa	ZAF								33	PETROLEUM,PETROL.PRODUCT	1	No Quantity							79795			0
S3	2000	2000	2000	2	0	2	Export	784	United Arab Emirates	ARE	724	Spain	ESP								33	PETROLEUM,PETROL.PRODUCT	1	No Quantity							6470			0
S3	2000	2000	2000	2	0	2	Export	784	United Arab Emirates	ARE	736	Fmr Sudan	SDN								33	PETROLEUM,PETROL.PRODUCT	1	No Quantity							6715672			0
S3	2000	2000	2000	2	0	2	Export	784	United Arab Emirates	ARE	760	Syria	SYR								33	PETROLEUM,PETROL.PRODUCT	1	No Quantity							227493			0
S3	2000	2000	2000	2	0	2	Export	784	United Arab Emirates	ARE	762	Tajikistan	TJK								33	PETROLEUM,PETROL.PRODUCT	1	No Quantity							9344			0
S3	2000	2000	2000	2	0	2	Export	784	United Arab Emirates	ARE	764	Thailand	THA								33	PETROLEUM,PETROL.PRODUCT	1	No Quantity							461288			0
S3	2000	2000	2000	2	0	2	Export	784	United Arab Emirates	ARE	768	Togo	TGO								33	PETROLEUM,PETROL.PRODUCT	1	No Quantity							12493			0
S3	2000	2000	2000	2	0	2	Export	784	United Arab Emirates	ARE	792	Turkey	TUR								33	PETROLEUM,PETROL.PRODUCT	1	No Quantity							65311			0
S3	2000	2000	2000	2	0	2	Export	784	United Arab Emirates	ARE	795	Turkmenistan	TKM								33	PETROLEUM,PETROL.PRODUCT	1	No Quantity							570950			0
S3	2000	2000	2000	2	0	2	Export	784	United Arab Emirates	ARE	818	Egypt	EGY								33	PETROLEUM,PETROL.PRODUCT	1	No Quantity							418222			0
S3	2000	2000	2000	2	0	2	Export	784	United Arab Emirates	ARE	826	United Kingdom	GBR								33	PETROLEUM,PETROL.PRODUCT	1	No Quantity							81088			0
S3	2000	2000	2000	2	0	2	Export	784	United Arab Emirates	ARE	834	United Rep. of Tanzania	TZA								33	PETROLEUM,PETROL.PRODUCT	1	No Quantity							1219384			0
S3	2000	2000	2000	2	0	2	Export	784	United Arab Emirates	ARE	842	USA	USA								33	PETROLEUM,PETROL.PRODUCT	1	No Quantity							43504			0
S3	2000	2000	2000	2	0	2	Export	784	United Arab Emirates	ARE	854	Burkina Faso	BFA								33	PETROLEUM,PETROL.PRODUCT	1	No Quantity							10136			0
S3	2000	2000	2000	2	0	2	Export	784	United Arab Emirates	ARE	860	Uzbekistan	UZB								33	PETROLEUM,PETROL.PRODUCT	1	No Quantity							490053			0
S3	2000	2000	2000	2	0	2	Export	784	United Arab Emirates	ARE	862	Venezuela	VEN								33	PETROLEUM,PETROL.PRODUCT	1	No Quantity							8312			0
S3	2000	2000	2000	2	0	2	Export	784	United Arab Emirates	ARE	887	Yemen	YEM								33	PETROLEUM,PETROL.PRODUCT	1	No Quantity							17489270			0
S3	2000	2000	2000	2	0	2	Export	784	United Arab Emirates	ARE	891	Serbia and Montenegro	SCG								33	PETROLEUM,PETROL.PRODUCT	1	No Quantity							33316			0
S3	2000	2000	2000	2	0	2	Export	784	United Arab Emirates	ARE	894	Zambia	ZMB								33	PETROLEUM,PETROL.PRODUCT	1	No Quantity							11017			0
S3	2000	2000	2000	2	0	2	Export	784	United Arab Emirates	ARE	899	Areas, nes									33	PETROLEUM,PETROL.PRODUCT	1	No Quantity							26757964760			0
S3	2000	2000	2000	2	0	2	Export	788	Tunisia	TUN	0	World	WLD								33	PETROLEUM,PETROL.PRODUCT	1	No Quantity							707118280			0
S3	2000	2000	2000	2	0	2	Export	788	Tunisia	TUN	12	Algeria	DZA								33	PETROLEUM,PETROL.PRODUCT	1	No Quantity							16051			0
S3	2000	2000	2000	2	0	2	Export	788	Tunisia	TUN	28	Antigua and Barbuda	ATG								33	PETROLEUM,PETROL.PRODUCT	1	No Quantity							34479			0
S3	2000	2000	2000	2	0	2	Export	788	Tunisia	TUN	32	Argentina	ARG								33	PETROLEUM,PETROL.PRODUCT	1	No Quantity							570206			0
S3	2000	2000	2000	2	0	2	Export	788	Tunisia	TUN	44	Bahamas	BHS								33	PETROLEUM,PETROL.PRODUCT	1	No Quantity							12613			0
S3	2000	2000	2000	2	0	2	Export	788	Tunisia	TUN	60	Bermuda	BMU								33	PETROLEUM,PETROL.PRODUCT	1	No Quantity							24769			0
S3	2000	2000	2000	2	0	2	Export	788	Tunisia	TUN	196	Cyprus	CYP								33	PETROLEUM,PETROL.PRODUCT	1	No Quantity							20424			0
S3	2000	2000	2000	2	0	2	Export	788	Tunisia	TUN	203	Czechia	CZE								33	PETROLEUM,PETROL.PRODUCT	1	No Quantity							542			0
S3	2000	2000	2000	2	0	2	Export	788	Tunisia	TUN	251	France	FRA								33	PETROLEUM,PETROL.PRODUCT	1	No Quantity							134744437			0
S3	2000	2000	2000	2	0	2	Export	788	Tunisia	TUN	300	Greece	GRC								33	PETROLEUM,PETROL.PRODUCT	1	No Quantity							109314			0
S3	2000	2000	2000	2	0	2	Export	788	Tunisia	TUN	340	Honduras	HND								33	PETROLEUM,PETROL.PRODUCT	1	No Quantity							11888			0
S3	2000	2000	2000	2	0	2	Export	788	Tunisia	TUN	344	China, Hong Kong SAR	HKG								33	PETROLEUM,PETROL.PRODUCT	1	No Quantity							20327			0
S3	2000	2000	2000	2	0	2	Export	788	Tunisia	TUN	360	Indonesia	IDN								33	PETROLEUM,PETROL.PRODUCT	1	No Quantity							10197			0
S3	2000	2000	2000	2	0	2	Export	788	Tunisia	TUN	364	Iran	IRN								33	PETROLEUM,PETROL.PRODUCT	1	No Quantity							121661			0
S3	2000	2000	2000	2	0	2	Export	788	Tunisia	TUN	368	Iraq	IRQ								33	PETROLEUM,PETROL.PRODUCT	1	No Quantity							11			0
S3	2000	2000	2000	2	0	2	Export	788	Tunisia	TUN	381	Italy	ITA								33	PETROLEUM,PETROL.PRODUCT	1	No Quantity							289372998			0
S3	2000	2000	2000	2	0	2	Export	788	Tunisia	TUN	388	Jamaica	JAM								33	PETROLEUM,PETROL.PRODUCT	1	No Quantity							256967			0
S3	2000	2000	2000	2	0	2	Export	788	Tunisia	TUN	414	Kuwait	KWT								33	PETROLEUM,PETROL.PRODUCT	1	No Quantity							1358			0
S3	2000	2000	2000	2	0	2	Export	788	Tunisia	TUN	430	Liberia	LBR								33	PETROLEUM,PETROL.PRODUCT	1	No Quantity							22951			0
S3	2000	2000	2000	2	0	2	Export	788	Tunisia	TUN	434	Libya	LBY								33	PETROLEUM,PETROL.PRODUCT	1	No Quantity							885389			0
S3	2000	2000	2000	2	0	2	Export	788	Tunisia	TUN	470	Malta	MLT								33	PETROLEUM,PETROL.PRODUCT	1	No Quantity							87598			0
S3	2000	2000	2000	2	0	2	Export	788	Tunisia	TUN	504	Morocco	MAR								33	PETROLEUM,PETROL.PRODUCT	1	No Quantity							25771			0
S3	2000	2000	2000	2	0	2	Export	788	Tunisia	TUN	528	Netherlands	NLD								33	PETROLEUM,PETROL.PRODUCT	1	No Quantity							41426934			0
S3	2000	2000	2000	2	0	2	Export	788	Tunisia	TUN	554	New Zealand	NZL								33	PETROLEUM,PETROL.PRODUCT	1	No Quantity							11582			0
S3	2000	2000	2000	2	0	2	Export	788	Tunisia	TUN	579	Norway	NOR								33	PETROLEUM,PETROL.PRODUCT	1	No Quantity							38850			0
S3	2000	2000	2000	2	0	2	Export	788	Tunisia	TUN	591	Panama	PAN								33	PETROLEUM,PETROL.PRODUCT	1	No Quantity							69416			0
S3	2000	2000	2000	2	0	2	Export	788	Tunisia	TUN	608	Philippines	PHL								33	PETROLEUM,PETROL.PRODUCT	1	No Quantity							8042			0
S3	2000	2000	2000	2	0	2	Export	788	Tunisia	TUN	620	Portugal	PRT								33	PETROLEUM,PETROL.PRODUCT	1	No Quantity							14275			0
S3	2000	2000	2000	2	0	2	Export	788	Tunisia	TUN	643	Russian Federation	RUS								33	PETROLEUM,PETROL.PRODUCT	1	No Quantity							42181			0
S3	2000	2000	2000	2	0	2	Export	788	Tunisia	TUN	670	Saint Vincent and the Grenadines	VCT								33	PETROLEUM,PETROL.PRODUCT	1	No Quantity							51133			0
S3	2000	2000	2000	2	0	2	Export	788	Tunisia	TUN	678	Sao Tome and Principe	STP								33	PETROLEUM,PETROL.PRODUCT	1	No Quantity							8190			0
S3	2000	2000	2000	2	0	2	Export	788	Tunisia	TUN	682	Saudi Arabia	SAU								33	PETROLEUM,PETROL.PRODUCT	1	No Quantity							114976			0
S3	2000	2000	2000	2	0	2	Export	788	Tunisia	TUN	686	Senegal	SEN								33	PETROLEUM,PETROL.PRODUCT	1	No Quantity							4536			0
S3	2000	2000	2000	2	0	2	Export	788	Tunisia	TUN	724	Spain	ESP								33	PETROLEUM,PETROL.PRODUCT	1	No Quantity							157708845			0
S3	2000	2000	2000	2	0	2	Export	788	Tunisia	TUN	736	Fmr Sudan	SDN								33	PETROLEUM,PETROL.PRODUCT	1	No Quantity							6151			0
S3	2000	2000	2000	2	0	2	Export	788	Tunisia	TUN	757	Switzerland	CHE								33	PETROLEUM,PETROL.PRODUCT	1	No Quantity							34290082			0
S3	2000	2000	2000	2	0	2	Export	788	Tunisia	TUN	760	Syria	SYR								33	PETROLEUM,PETROL.PRODUCT	1	No Quantity							22520			0
S3	2000	2000	2000	2	0	2	Export	788	Tunisia	TUN	764	Thailand	THA								33	PETROLEUM,PETROL.PRODUCT	1	No Quantity							8011			0
S3	2000	2000	2000	2	0	2	Export	788	Tunisia	TUN	792	Turkey	TUR								33	PETROLEUM,PETROL.PRODUCT	1	No Quantity							70492			0
S3	2000	2000	2000	2	0	2	Export	788	Tunisia	TUN	818	Egypt	EGY								33	PETROLEUM,PETROL.PRODUCT	1	No Quantity							14129			0
S3	2000	2000	2000	2	0	2	Export	788	Tunisia	TUN	826	United Kingdom	GBR								33	PETROLEUM,PETROL.PRODUCT	1	No Quantity							26423693			0
S3	2000	2000	2000	2	0	2	Export	788	Tunisia	TUN	842	USA	USA								33	PETROLEUM,PETROL.PRODUCT	1	No Quantity							13353			0
S3	2000	2000	2000	2	0	2	Export	788	Tunisia	TUN	891	Serbia and Montenegro	SCG								33	PETROLEUM,PETROL.PRODUCT	1	No Quantity							7650			0
S3	2000	2000	2000	2	0	2	Export	788	Tunisia	TUN	899	Areas, nes									33	PETROLEUM,PETROL.PRODUCT	1	No Quantity							20413285			0
S3	2000	2000	2000	2	0	2	Export	784	United Arab Emirates	ARE	0	World	WLD								34	GAS,NATURAL,MANUFACTURED	1	No Quantity							1912432181			0
S3	2000	2000	2000	2	0	2	Export	784	United Arab Emirates	ARE	262	Djibouti	DJI								34	GAS,NATURAL,MANUFACTURED	1	No Quantity							22218			0
S3	2000	2000	2000	2	0	2	Export	784	United Arab Emirates	ARE	276	Germany	DEU								34	GAS,NATURAL,MANUFACTURED	1	No Quantity							441			0
S3	2000	2000	2000	2	0	2	Export	784	United Arab Emirates	ARE	364	Iran	IRN								34	GAS,NATURAL,MANUFACTURED	1	No Quantity							13633			0
S3	2000	2000	2000	2	0	2	Export	784	United Arab Emirates	ARE	430	Liberia	LBR								34	GAS,NATURAL,MANUFACTURED	1	No Quantity							368			0
S3	2000	2000	2000	2	0	2	Export	784	United Arab Emirates	ARE	512	Oman	OMN								34	GAS,NATURAL,MANUFACTURED	1	No Quantity							382953			0
S3	2000	2000	2000	2	0	2	Export	784	United Arab Emirates	ARE	634	Qatar	QAT								34	GAS,NATURAL,MANUFACTURED	1	No Quantity							6555			0
S3	2000	2000	2000	2	0	2	Export	784	United Arab Emirates	ARE	682	Saudi Arabia	SAU								34	GAS,NATURAL,MANUFACTURED	1	No Quantity							2288			0
S3	2000	2000	2000	2	0	2	Export	784	United Arab Emirates	ARE	699	India	IND								34	GAS,NATURAL,MANUFACTURED	1	No Quantity							450			0
S3	2000	2000	2000	2	0	2	Export	784	United Arab Emirates	ARE	818	Egypt	EGY								34	GAS,NATURAL,MANUFACTURED	1	No Quantity							2991			0
S3	2000	2000	2000	2	0	2	Export	784	United Arab Emirates	ARE	887	Yemen	YEM								34	GAS,NATURAL,MANUFACTURED	1	No Quantity							284			0
S3	2000	2000	2000	2	0	2	Export	784	United Arab Emirates	ARE	899	Areas, nes									34	GAS,NATURAL,MANUFACTURED	1	No Quantity							1912000000			0
S3	2000	2000	2000	2	0	2	Export	788	Tunisia	TUN	0	World	WLD								34	GAS,NATURAL,MANUFACTURED	1	No Quantity							10091			0
S3	2000	2000	2000	2	0	2	Export	788	Tunisia	TUN	12	Algeria	DZA								34	GAS,NATURAL,MANUFACTURED	1	No Quantity							6724			0
S3	2000	2000	2000	2	0	2	Export	788	Tunisia	TUN	899	Areas, nes									34	GAS,NATURAL,MANUFACTURED	1	No Quantity							3368			0
S3	2000	2000	2000	2	0	2	Export	784	United Arab Emirates	ARE	0	World	WLD								41	ANIMAL OILS AND FATS	1	No Quantity							141519			0
S3	2000	2000	2000	2	0	2	Export	784	United Arab Emirates	ARE	364	Iran	IRN								41	ANIMAL OILS AND FATS	1	No Quantity							56342			0
S3	2000	2000	2000	2	0	2	Export	784	United Arab Emirates	ARE	414	Kuwait	KWT								41	ANIMAL OILS AND FATS	1	No Quantity							330			0
S3	2000	2000	2000	2	0	2	Export	784	United Arab Emirates	ARE	586	Pakistan	PAK								41	ANIMAL OILS AND FATS	1	No Quantity							43398			0
S3	2000	2000	2000	2	0	2	Export	784	United Arab Emirates	ARE	634	Qatar	QAT								41	ANIMAL OILS AND FATS	1	No Quantity							5170			0
S3	2000	2000	2000	2	0	2	Export	784	United Arab Emirates	ARE	682	Saudi Arabia	SAU								41	ANIMAL OILS AND FATS	1	No Quantity							26421			0
S3	2000	2000	2000	2	0	2	Export	784	United Arab Emirates	ARE	699	India	IND								41	ANIMAL OILS AND FATS	1	No Quantity							4320			0
S3	2000	2000	2000	2	0	2	Export	784	United Arab Emirates	ARE	899	Areas, nes									41	ANIMAL OILS AND FATS	1	No Quantity							5539			0
S3	2000	2000	2000	2	0	2	Export	788	Tunisia	TUN	0	World	WLD								41	ANIMAL OILS AND FATS	1	No Quantity							13759			0
S3	2000	2000	2000	2	0	2	Export	788	Tunisia	TUN	381	Italy	ITA								41	ANIMAL OILS AND FATS	1	No Quantity							13759			0
S3	2000	2000	2000	2	0	2	Export	784	United Arab Emirates	ARE	0	World	WLD								42	FIXED VEG. FATS AND OILS	1	No Quantity							39794593			0
S3	2000	2000	2000	2	0	2	Export	784	United Arab Emirates	ARE	4	Afghanistan	AFG								42	FIXED VEG. FATS AND OILS	1	No Quantity							10963241			0
S3	2000	2000	2000	2	0	2	Export	784	United Arab Emirates	ARE	12	Algeria	DZA								42	FIXED VEG. FATS AND OILS	1	No Quantity							421882			0
S3	2000	2000	2000	2	0	2	Export	784	United Arab Emirates	ARE	31	Azerbaijan	AZE								42	FIXED VEG. FATS AND OILS	1	No Quantity							799597			0
S3	2000	2000	2000	2	0	2	Export	784	United Arab Emirates	ARE	40	Austria	AUT								42	FIXED VEG. FATS AND OILS	1	No Quantity							8392			0
S3	2000	2000	2000	2	0	2	Export	784	United Arab Emirates	ARE	48	Bahrain	BHR								42	FIXED VEG. FATS AND OILS	1	No Quantity							4537399			0
S3	2000	2000	2000	2	0	2	Export	784	United Arab Emirates	ARE	50	Bangladesh	BGD								42	FIXED VEG. FATS AND OILS	1	No Quantity							7897			0
S3	2000	2000	2000	2	0	2	Export	784	United Arab Emirates	ARE	51	Armenia	ARM								42	FIXED VEG. FATS AND OILS	1	No Quantity							329379			0
S3	2000	2000	2000	2	0	2	Export	784	United Arab Emirates	ARE	124	Canada	CAN								42	FIXED VEG. FATS AND OILS	1	No Quantity							39341			0
S3	2000	2000	2000	2	0	2	Export	784	United Arab Emirates	ARE	144	Sri Lanka	LKA								42	FIXED VEG. FATS AND OILS	1	No Quantity							20435			0
S3	2000	2000	2000	2	0	2	Export	784	United Arab Emirates	ARE	156	China	CHN								42	FIXED VEG. FATS AND OILS	1	No Quantity							19283			0
S3	2000	2000	2000	2	0	2	Export	784	United Arab Emirates	ARE	178	Congo	COG								42	FIXED VEG. FATS AND OILS	1	No Quantity							18688			0
S3	2000	2000	2000	2	0	2	Export	784	United Arab Emirates	ARE	180	Dem. Rep. of the Congo	COD								42	FIXED VEG. FATS AND OILS	1	No Quantity							1776			0
S3	2000	2000	2000	2	0	2	Export	784	United Arab Emirates	ARE	191	Croatia	HRV								42	FIXED VEG. FATS AND OILS	1	No Quantity							81682			0
S3	2000	2000	2000	2	0	2	Export	784	United Arab Emirates	ARE	196	Cyprus	CYP								42	FIXED VEG. FATS AND OILS	1	No Quantity							16804			0
S3	2000	2000	2000	2	0	2	Export	784	United Arab Emirates	ARE	204	Benin	BEN								42	FIXED VEG. FATS AND OILS	1	No Quantity							13615			0
S3	2000	2000	2000	2	0	2	Export	784	United Arab Emirates	ARE	231	Ethiopia	ETH								42	FIXED VEG. FATS AND OILS	1	No Quantity							760466			0
S3	2000	2000	2000	2	0	2	Export	784	United Arab Emirates	ARE	232	Eritrea	ERI								42	FIXED VEG. FATS AND OILS	1	No Quantity							13113			0
S3	2000	2000	2000	2	0	2	Export	784	United Arab Emirates	ARE	262	Djibouti	DJI								42	FIXED VEG. FATS AND OILS	1	No Quantity							604134			0
S3	2000	2000	2000	2	0	2	Export	784	United Arab Emirates	ARE	300	Greece	GRC								42	FIXED VEG. FATS AND OILS	1	No Quantity							20878			0
S3	2000	2000	2000	2	0	2	Export	784	United Arab Emirates	ARE	344	China, Hong Kong SAR	HKG								42	FIXED VEG. FATS AND OILS	1	No Quantity							33590			0
S3	2000	2000	2000	2	0	2	Export	784	United Arab Emirates	ARE	364	Iran	IRN								42	FIXED VEG. FATS AND OILS	1	No Quantity							7193561			0
S3	2000	2000	2000	2	0	2	Export	784	United Arab Emirates	ARE	368	Iraq	IRQ								42	FIXED VEG. FATS AND OILS	1	No Quantity							3779171			0
S3	2000	2000	2000	2	0	2	Export	784	United Arab Emirates	ARE	381	Italy	ITA								42	FIXED VEG. FATS AND OILS	1	No Quantity							16556			0
S3	2000	2000	2000	2	0	2	Export	784	United Arab Emirates	ARE	398	Kazakhstan	KAZ								42	FIXED VEG. FATS AND OILS	1	No Quantity							68			0
S3	2000	2000	2000	2	0	2	Export	784	United Arab Emirates	ARE	400	Jordan	JOR								42	FIXED VEG. FATS AND OILS	1	No Quantity							33062			0
S3	2000	2000	2000	2	0	2	Export	784	United Arab Emirates	ARE	404	Kenya	KEN								42	FIXED VEG. FATS AND OILS	1	No Quantity							18403			0
S3	2000	2000	2000	2	0	2	Export	784	United Arab Emirates	ARE	414	Kuwait	KWT								42	FIXED VEG. FATS AND OILS	1	No Quantity							398618			0
S3	2000	2000	2000	2	0	2	Export	784	United Arab Emirates	ARE	422	Lebanon	LBN								42	FIXED VEG. FATS AND OILS	1	No Quantity							101552			0
S3	2000	2000	2000	2	0	2	Export	784	United Arab Emirates	ARE	430	Liberia	LBR								42	FIXED VEG. FATS AND OILS	1	No Quantity							300			0
S3	2000	2000	2000	2	0	2	Export	784	United Arab Emirates	ARE	462	Maldives	MDV								42	FIXED VEG. FATS AND OILS	1	No Quantity							16773			0
S3	2000	2000	2000	2	0	2	Export	784	United Arab Emirates	ARE	470	Malta	MLT								42	FIXED VEG. FATS AND OILS	1	No Quantity							46232			0
S3	2000	2000	2000	2	0	2	Export	784	United Arab Emirates	ARE	498	Rep. of Moldova	MDA								42	FIXED VEG. FATS AND OILS	1	No Quantity							19			0
S3	2000	2000	2000	2	0	2	Export	784	United Arab Emirates	ARE	512	Oman	OMN								42	FIXED VEG. FATS AND OILS	1	No Quantity							319452			0
S3	2000	2000	2000	2	0	2	Export	784	United Arab Emirates	ARE	554	New Zealand	NZL								42	FIXED VEG. FATS AND OILS	1	No Quantity							8065			0
S3	2000	2000	2000	2	0	2	Export	784	United Arab Emirates	ARE	586	Pakistan	PAK								42	FIXED VEG. FATS AND OILS	1	No Quantity							394448			0
S3	2000	2000	2000	2	0	2	Export	784	United Arab Emirates	ARE	608	Philippines	PHL								42	FIXED VEG. FATS AND OILS	1	No Quantity							475			0
S3	2000	2000	2000	2	0	2	Export	784	United Arab Emirates	ARE	634	Qatar	QAT								42	FIXED VEG. FATS AND OILS	1	No Quantity							1580151			0
S3	2000	2000	2000	2	0	2	Export	784	United Arab Emirates	ARE	643	Russian Federation	RUS								42	FIXED VEG. FATS AND OILS	1	No Quantity							12268			0
S3	2000	2000	2000	2	0	2	Export	784	United Arab Emirates	ARE	682	Saudi Arabia	SAU								42	FIXED VEG. FATS AND OILS	1	No Quantity							448596			0
S3	2000	2000	2000	2	0	2	Export	784	United Arab Emirates	ARE	690	Seychelles	SYC								42	FIXED VEG. FATS AND OILS	1	No Quantity							8209			0
S3	2000	2000	2000	2	0	2	Export	784	United Arab Emirates	ARE	699	India	IND								42	FIXED VEG. FATS AND OILS	1	No Quantity							86810			0
S3	2000	2000	2000	2	0	2	Export	784	United Arab Emirates	ARE	702	Singapore	SGP								42	FIXED VEG. FATS AND OILS	1	No Quantity							25779			0
S3	2000	2000	2000	2	0	2	Export	784	United Arab Emirates	ARE	705	Slovenia	SVN								42	FIXED VEG. FATS AND OILS	1	No Quantity							82503			0
S3	2000	2000	2000	2	0	2	Export	784	United Arab Emirates	ARE	706	Somalia	SOM								42	FIXED VEG. FATS AND OILS	1	No Quantity							3934959			0
S3	2000	2000	2000	2	0	2	Export	784	United Arab Emirates	ARE	736	Fmr Sudan	SDN								42	FIXED VEG. FATS AND OILS	1	No Quantity							153226			0
S3	2000	2000	2000	2	0	2	Export	784	United Arab Emirates	ARE	760	Syria	SYR								42	FIXED VEG. FATS AND OILS	1	No Quantity							1140552			0
S3	2000	2000	2000	2	0	2	Export	784	United Arab Emirates	ARE	788	Tunisia	TUN								42	FIXED VEG. FATS AND OILS	1	No Quantity							3442			0
S3	2000	2000	2000	2	0	2	Export	784	United Arab Emirates	ARE	792	Turkey	TUR								42	FIXED VEG. FATS AND OILS	1	No Quantity							122741			0
S3	2000	2000	2000	2	0	2	Export	784	United Arab Emirates	ARE	795	Turkmenistan	TKM								42	FIXED VEG. FATS AND OILS	1	No Quantity							124310			0
S3	2000	2000	2000	2	0	2	Export	784	United Arab Emirates	ARE	818	Egypt	EGY								42	FIXED VEG. FATS AND OILS	1	No Quantity							219708			0
S3	2000	2000	2000	2	0	2	Export	784	United Arab Emirates	ARE	826	United Kingdom	GBR								42	FIXED VEG. FATS AND OILS	1	No Quantity							13871			0
S3	2000	2000	2000	2	0	2	Export	784	United Arab Emirates	ARE	834	United Rep. of Tanzania	TZA								42	FIXED VEG. FATS AND OILS	1	No Quantity							206505			0
S3	2000	2000	2000	2	0	2	Export	784	United Arab Emirates	ARE	842	USA	USA								42	FIXED VEG. FATS AND OILS	1	No Quantity							5400			0
S3	2000	2000	2000	2	0	2	Export	784	United Arab Emirates	ARE	860	Uzbekistan	UZB								42	FIXED VEG. FATS AND OILS	1	No Quantity							43923			0
S3	2000	2000	2000	2	0	2	Export	784	United Arab Emirates	ARE	887	Yemen	YEM								42	FIXED VEG. FATS AND OILS	1	No Quantity							543294			0
S3	2000	2000	2000	2	0	2	Export	788	Tunisia	TUN	0	World	WLD								42	FIXED VEG. FATS AND OILS	1	No Quantity							213428632			0
S3	2000	2000	2000	2	0	2	Export	788	Tunisia	TUN	12	Algeria	DZA								42	FIXED VEG. FATS AND OILS	1	No Quantity							7323			0
S3	2000	2000	2000	2	0	2	Export	788	Tunisia	TUN	32	Argentina	ARG								42	FIXED VEG. FATS AND OILS	1	No Quantity							2402430			0
S3	2000	2000	2000	2	0	2	Export	788	Tunisia	TUN	36	Australia	AUS								42	FIXED VEG. FATS AND OILS	1	No Quantity							150800			0
S3	2000	2000	2000	2	0	2	Export	788	Tunisia	TUN	56	Belgium	BEL								42	FIXED VEG. FATS AND OILS	1	No Quantity							48670			0
S3	2000	2000	2000	2	0	2	Export	788	Tunisia	TUN	76	Brazil	BRA								42	FIXED VEG. FATS AND OILS	1	No Quantity							421111			0
S3	2000	2000	2000	2	0	2	Export	788	Tunisia	TUN	124	Canada	CAN								42	FIXED VEG. FATS AND OILS	1	No Quantity							510705			0
S3	2000	2000	2000	2	0	2	Export	788	Tunisia	TUN	251	France	FRA								42	FIXED VEG. FATS AND OILS	1	No Quantity							534221			0
S3	2000	2000	2000	2	0	2	Export	788	Tunisia	TUN	276	Germany	DEU								42	FIXED VEG. FATS AND OILS	1	No Quantity							558			0
S3	2000	2000	2000	2	0	2	Export	788	Tunisia	TUN	348	Hungary	HUN								42	FIXED VEG. FATS AND OILS	1	No Quantity							146195			0
S3	2000	2000	2000	2	0	2	Export	788	Tunisia	TUN	364	Iran	IRN								42	FIXED VEG. FATS AND OILS	1	No Quantity							4			0
S3	2000	2000	2000	2	0	2	Export	788	Tunisia	TUN	381	Italy	ITA								42	FIXED VEG. FATS AND OILS	1	No Quantity							147502414			0
S3	2000	2000	2000	2	0	2	Export	788	Tunisia	TUN	392	Japan	JPN								42	FIXED VEG. FATS AND OILS	1	No Quantity							143			0
S3	2000	2000	2000	2	0	2	Export	788	Tunisia	TUN	414	Kuwait	KWT								42	FIXED VEG. FATS AND OILS	1	No Quantity							813			0
S3	2000	2000	2000	2	0	2	Export	788	Tunisia	TUN	434	Libya	LBY								42	FIXED VEG. FATS AND OILS	1	No Quantity							13068554			0
S3	2000	2000	2000	2	0	2	Export	788	Tunisia	TUN	470	Malta	MLT								42	FIXED VEG. FATS AND OILS	1	No Quantity							36480			0
S3	2000	2000	2000	2	0	2	Export	788	Tunisia	TUN	504	Morocco	MAR								42	FIXED VEG. FATS AND OILS	1	No Quantity							1931098			0
S3	2000	2000	2000	2	0	2	Export	788	Tunisia	TUN	512	Oman	OMN								42	FIXED VEG. FATS AND OILS	1	No Quantity							2145			0
S3	2000	2000	2000	2	0	2	Export	788	Tunisia	TUN	579	Norway	NOR								42	FIXED VEG. FATS AND OILS	1	No Quantity							198315			0
S3	2000	2000	2000	2	0	2	Export	788	Tunisia	TUN	616	Poland	POL								42	FIXED VEG. FATS AND OILS	1	No Quantity							73			0
S3	2000	2000	2000	2	0	2	Export	788	Tunisia	TUN	620	Portugal	PRT								42	FIXED VEG. FATS AND OILS	1	No Quantity							244733			0
S3	2000	2000	2000	2	0	2	Export	788	Tunisia	TUN	634	Qatar	QAT								42	FIXED VEG. FATS AND OILS	1	No Quantity							40804			0
S3	2000	2000	2000	2	0	2	Export	788	Tunisia	TUN	682	Saudi Arabia	SAU								42	FIXED VEG. FATS AND OILS	1	No Quantity							905754			0
S3	2000	2000	2000	2	0	2	Export	788	Tunisia	TUN	686	Senegal	SEN								42	FIXED VEG. FATS AND OILS	1	No Quantity							7			0
S3	2000	2000	2000	2	0	2	Export	788	Tunisia	TUN	703	Slovakia	SVK								42	FIXED VEG. FATS AND OILS	1	No Quantity							7751			0
S3	2000	2000	2000	2	0	2	Export	788	Tunisia	TUN	705	Slovenia	SVN								42	FIXED VEG. FATS AND OILS	1	No Quantity							127184			0
S3	2000	2000	2000	2	0	2	Export	788	Tunisia	TUN	710	South Africa	ZAF								42	FIXED VEG. FATS AND OILS	1	No Quantity							153166			0
S3	2000	2000	2000	2	0	2	Export	788	Tunisia	TUN	724	Spain	ESP								42	FIXED VEG. FATS AND OILS	1	No Quantity							23339267			0
S3	2000	2000	2000	2	0	2	Export	788	Tunisia	TUN	757	Switzerland	CHE								42	FIXED VEG. FATS AND OILS	1	No Quantity							2333882			0
S3	2000	2000	2000	2	0	2	Export	788	Tunisia	TUN	760	Syria	SYR								42	FIXED VEG. FATS AND OILS	1	No Quantity							4			0
S3	2000	2000	2000	2	0	2	Export	788	Tunisia	TUN	784	United Arab Emirates	ARE								42	FIXED VEG. FATS AND OILS	1	No Quantity							805031			0
S3	2000	2000	2000	2	0	2	Export	788	Tunisia	TUN	792	Turkey	TUR								42	FIXED VEG. FATS AND OILS	1	No Quantity							1906492			0
S3	2000	2000	2000	2	0	2	Export	788	Tunisia	TUN	818	Egypt	EGY								42	FIXED VEG. FATS AND OILS	1	No Quantity							73981			0
S3	2000	2000	2000	2	0	2	Export	788	Tunisia	TUN	826	United Kingdom	GBR								42	FIXED VEG. FATS AND OILS	1	No Quantity							31663			0
S3	2000	2000	2000	2	0	2	Export	788	Tunisia	TUN	842	USA	USA								42	FIXED VEG. FATS AND OILS	1	No Quantity							9197868			0
S3	2000	2000	2000	2	0	2	Export	788	Tunisia	TUN	899	Areas, nes									42	FIXED VEG. FATS AND OILS	1	No Quantity							7298992			0
S3	2000	2000	2000	2	0	2	Export	784	United Arab Emirates	ARE	0	World	WLD								43	ANIMAL,VEG.FATS,OILS,NES	1	No Quantity							7349136			0
S3	2000	2000	2000	2	0	2	Export	784	United Arab Emirates	ARE	48	Bahrain	BHR								43	ANIMAL,VEG.FATS,OILS,NES	1	No Quantity							21293			0
S3	2000	2000	2000	2	0	2	Export	784	United Arab Emirates	ARE	124	Canada	CAN								43	ANIMAL,VEG.FATS,OILS,NES	1	No Quantity							2696			0
S3	2000	2000	2000	2	0	2	Export	784	United Arab Emirates	ARE	231	Ethiopia	ETH								43	ANIMAL,VEG.FATS,OILS,NES	1	No Quantity							28040			0
S3	2000	2000	2000	2	0	2	Export	784	United Arab Emirates	ARE	232	Eritrea	ERI								43	ANIMAL,VEG.FATS,OILS,NES	1	No Quantity							39880			0
S3	2000	2000	2000	2	0	2	Export	784	United Arab Emirates	ARE	368	Iraq	IRQ								43	ANIMAL,VEG.FATS,OILS,NES	1	No Quantity							6331475			0
S3	2000	2000	2000	2	0	2	Export	784	United Arab Emirates	ARE	414	Kuwait	KWT								43	ANIMAL,VEG.FATS,OILS,NES	1	No Quantity							166			0
S3	2000	2000	2000	2	0	2	Export	784	United Arab Emirates	ARE	512	Oman	OMN								43	ANIMAL,VEG.FATS,OILS,NES	1	No Quantity							243080			0
S3	2000	2000	2000	2	0	2	Export	784	United Arab Emirates	ARE	586	Pakistan	PAK								43	ANIMAL,VEG.FATS,OILS,NES	1	No Quantity							163771			0
S3	2000	2000	2000	2	0	2	Export	784	United Arab Emirates	ARE	682	Saudi Arabia	SAU								43	ANIMAL,VEG.FATS,OILS,NES	1	No Quantity							24579			0
S3	2000	2000	2000	2	0	2	Export	784	United Arab Emirates	ARE	690	Seychelles	SYC								43	ANIMAL,VEG.FATS,OILS,NES	1	No Quantity							345			0
S3	2000	2000	2000	2	0	2	Export	784	United Arab Emirates	ARE	705	Slovenia	SVN								43	ANIMAL,VEG.FATS,OILS,NES	1	No Quantity							13459			0
S3	2000	2000	2000	2	0	2	Export	784	United Arab Emirates	ARE	706	Somalia	SOM								43	ANIMAL,VEG.FATS,OILS,NES	1	No Quantity							255			0
S3	2000	2000	2000	2	0	2	Export	784	United Arab Emirates	ARE	736	Fmr Sudan	SDN								43	ANIMAL,VEG.FATS,OILS,NES	1	No Quantity							11436			0
S3	2000	2000	2000	2	0	2	Export	784	United Arab Emirates	ARE	760	Syria	SYR								43	ANIMAL,VEG.FATS,OILS,NES	1	No Quantity							336733			0
S3	2000	2000	2000	2	0	2	Export	784	United Arab Emirates	ARE	834	United Rep. of Tanzania	TZA								43	ANIMAL,VEG.FATS,OILS,NES	1	No Quantity							117850			0
S3	2000	2000	2000	2	0	2	Export	784	United Arab Emirates	ARE	887	Yemen	YEM								43	ANIMAL,VEG.FATS,OILS,NES	1	No Quantity							14078			0
S3	2000	2000	2000	2	0	2	Export	788	Tunisia	TUN	0	World	WLD								43	ANIMAL,VEG.FATS,OILS,NES	1	No Quantity							375498			0
S3	2000	2000	2000	2	0	2	Export	788	Tunisia	TUN	12	Algeria	DZA								43	ANIMAL,VEG.FATS,OILS,NES	1	No Quantity							157349			0
S3	2000	2000	2000	2	0	2	Export	788	Tunisia	TUN	381	Italy	ITA								43	ANIMAL,VEG.FATS,OILS,NES	1	No Quantity							62413			0
S3	2000	2000	2000	2	0	2	Export	788	Tunisia	TUN	434	Libya	LBY								43	ANIMAL,VEG.FATS,OILS,NES	1	No Quantity							10730			0
S3	2000	2000	2000	2	0	2	Export	788	Tunisia	TUN	478	Mauritania	MRT								43	ANIMAL,VEG.FATS,OILS,NES	1	No Quantity							2567			0
S3	2000	2000	2000	2	0	2	Export	788	Tunisia	TUN	504	Morocco	MAR								43	ANIMAL,VEG.FATS,OILS,NES	1	No Quantity							91891			0
S3	2000	2000	2000	2	0	2	Export	788	Tunisia	TUN	899	Areas, nes									43	ANIMAL,VEG.FATS,OILS,NES	1	No Quantity							50547			0
S3	2000	2000	2000	2	0	2	Export	784	United Arab Emirates	ARE	0	World	WLD								51	ORGANIC CHEMICALS	1	No Quantity							17386827			0
S3	2000	2000	2000	2	0	2	Export	784	United Arab Emirates	ARE	4	Afghanistan	AFG								51	ORGANIC CHEMICALS	1	No Quantity							44198			0
S3	2000	2000	2000	2	0	2	Export	784	United Arab Emirates	ARE	12	Algeria	DZA								51	ORGANIC CHEMICALS	1	No Quantity							82498			0
S3	2000	2000	2000	2	0	2	Export	784	United Arab Emirates	ARE	36	Australia	AUS								51	ORGANIC CHEMICALS	1	No Quantity							18701			0
S3	2000	2000	2000	2	0	2	Export	784	United Arab Emirates	ARE	48	Bahrain	BHR								51	ORGANIC CHEMICALS	1	No Quantity							76389			0
S3	2000	2000	2000	2	0	2	Export	784	United Arab Emirates	ARE	50	Bangladesh	BGD								51	ORGANIC CHEMICALS	1	No Quantity							308413			0
S3	2000	2000	2000	2	0	2	Export	784	United Arab Emirates	ARE	56	Belgium	BEL								51	ORGANIC CHEMICALS	1	No Quantity							1543			0
S3	2000	2000	2000	2	0	2	Export	784	United Arab Emirates	ARE	144	Sri Lanka	LKA								51	ORGANIC CHEMICALS	1	No Quantity							73106			0
S3	2000	2000	2000	2	0	2	Export	784	United Arab Emirates	ARE	156	China	CHN								51	ORGANIC CHEMICALS	1	No Quantity							43648			0
S3	2000	2000	2000	2	0	2	Export	784	United Arab Emirates	ARE	178	Congo	COG								51	ORGANIC CHEMICALS	1	No Quantity							3323			0
S3	2000	2000	2000	2	0	2	Export	784	United Arab Emirates	ARE	218	Ecuador	ECU								51	ORGANIC CHEMICALS	1	No Quantity							4593			0
S3	2000	2000	2000	2	0	2	Export	784	United Arab Emirates	ARE	231	Ethiopia	ETH								51	ORGANIC CHEMICALS	1	No Quantity							92886			0
S3	2000	2000	2000	2	0	2	Export	784	United Arab Emirates	ARE	251	France	FRA								51	ORGANIC CHEMICALS	1	No Quantity							26900			0
S3	2000	2000	2000	2	0	2	Export	784	United Arab Emirates	ARE	262	Djibouti	DJI								51	ORGANIC CHEMICALS	1	No Quantity							17205			0
S3	2000	2000	2000	2	0	2	Export	784	United Arab Emirates	ARE	266	Gabon	GAB								51	ORGANIC CHEMICALS	1	No Quantity							621			0
S3	2000	2000	2000	2	0	2	Export	784	United Arab Emirates	ARE	268	Georgia	GEO								51	ORGANIC CHEMICALS	1	No Quantity							1119			0
S3	2000	2000	2000	2	0	2	Export	784	United Arab Emirates	ARE	276	Germany	DEU								51	ORGANIC CHEMICALS	1	No Quantity							203780			0
S3	2000	2000	2000	2	0	2	Export	784	United Arab Emirates	ARE	360	Indonesia	IDN								51	ORGANIC CHEMICALS	1	No Quantity							193384			0
S3	2000	2000	2000	2	0	2	Export	784	United Arab Emirates	ARE	364	Iran	IRN								51	ORGANIC CHEMICALS	1	No Quantity							8868771			0
S3	2000	2000	2000	2	0	2	Export	784	United Arab Emirates	ARE	368	Iraq	IRQ								51	ORGANIC CHEMICALS	1	No Quantity							1612933			0
S3	2000	2000	2000	2	0	2	Export	784	United Arab Emirates	ARE	384	Côte d'Ivoire	CIV								51	ORGANIC CHEMICALS	1	No Quantity							7352			0
S3	2000	2000	2000	2	0	2	Export	784	United Arab Emirates	ARE	400	Jordan	JOR								51	ORGANIC CHEMICALS	1	No Quantity							62783			0
S3	2000	2000	2000	2	0	2	Export	784	United Arab Emirates	ARE	404	Kenya	KEN								51	ORGANIC CHEMICALS	1	No Quantity							4989			0
S3	2000	2000	2000	2	0	2	Export	784	United Arab Emirates	ARE	414	Kuwait	KWT								51	ORGANIC CHEMICALS	1	No Quantity							1261560			0
S3	2000	2000	2000	2	0	2	Export	784	United Arab Emirates	ARE	430	Liberia	LBR								51	ORGANIC CHEMICALS	1	No Quantity							905			0
S3	2000	2000	2000	2	0	2	Export	784	United Arab Emirates	ARE	434	Libya	LBY								51	ORGANIC CHEMICALS	1	No Quantity							238647			0
S3	2000	2000	2000	2	0	2	Export	784	United Arab Emirates	ARE	462	Maldives	MDV								51	ORGANIC CHEMICALS	1	No Quantity							71			0
S3	2000	2000	2000	2	0	2	Export	784	United Arab Emirates	ARE	480	Mauritius	MUS								51	ORGANIC CHEMICALS	1	No Quantity							566			0
S3	2000	2000	2000	2	0	2	Export	784	United Arab Emirates	ARE	504	Morocco	MAR								51	ORGANIC CHEMICALS	1	No Quantity							16704			0
S3	2000	2000	2000	2	0	2	Export	784	United Arab Emirates	ARE	512	Oman	OMN								51	ORGANIC CHEMICALS	1	No Quantity							250297			0
S3	2000	2000	2000	2	0	2	Export	784	United Arab Emirates	ARE	528	Netherlands	NLD								51	ORGANIC CHEMICALS	1	No Quantity							4041			0
S3	2000	2000	2000	2	0	2	Export	784	United Arab Emirates	ARE	566	Nigeria	NGA								51	ORGANIC CHEMICALS	1	No Quantity							58600			0
S3	2000	2000	2000	2	0	2	Export	784	United Arab Emirates	ARE	579	Norway	NOR								51	ORGANIC CHEMICALS	1	No Quantity							1195			0
S3	2000	2000	2000	2	0	2	Export	784	United Arab Emirates	ARE	586	Pakistan	PAK								51	ORGANIC CHEMICALS	1	No Quantity							727549			0
S3	2000	2000	2000	2	0	2	Export	784	United Arab Emirates	ARE	608	Philippines	PHL								51	ORGANIC CHEMICALS	1	No Quantity							10265			0
S3	2000	2000	2000	2	0	2	Export	784	United Arab Emirates	ARE	634	Qatar	QAT								51	ORGANIC CHEMICALS	1	No Quantity							497298			0
S3	2000	2000	2000	2	0	2	Export	784	United Arab Emirates	ARE	643	Russian Federation	RUS								51	ORGANIC CHEMICALS	1	No Quantity							175808			0
S3	2000	2000	2000	2	0	2	Export	784	United Arab Emirates	ARE	682	Saudi Arabia	SAU								51	ORGANIC CHEMICALS	1	No Quantity							183700			0
S3	2000	2000	2000	2	0	2	Export	784	United Arab Emirates	ARE	686	Senegal	SEN								51	ORGANIC CHEMICALS	1	No Quantity							5650			0
S3	2000	2000	2000	2	0	2	Export	784	United Arab Emirates	ARE	690	Seychelles	SYC								51	ORGANIC CHEMICALS	1	No Quantity							580			0
S3	2000	2000	2000	2	0	2	Export	784	United Arab Emirates	ARE	699	India	IND								51	ORGANIC CHEMICALS	1	No Quantity							495914			0
S3	2000	2000	2000	2	0	2	Export	784	United Arab Emirates	ARE	702	Singapore	SGP								51	ORGANIC CHEMICALS	1	No Quantity							127261			0
S3	2000	2000	2000	2	0	2	Export	784	United Arab Emirates	ARE	706	Somalia	SOM								51	ORGANIC CHEMICALS	1	No Quantity							18108			0
S3	2000	2000	2000	2	0	2	Export	784	United Arab Emirates	ARE	710	South Africa	ZAF								51	ORGANIC CHEMICALS	1	No Quantity							34918			0
S3	2000	2000	2000	2	0	2	Export	784	United Arab Emirates	ARE	736	Fmr Sudan	SDN								51	ORGANIC CHEMICALS	1	No Quantity							154354			0
S3	2000	2000	2000	2	0	2	Export	784	United Arab Emirates	ARE	762	Tajikistan	TJK								51	ORGANIC CHEMICALS	1	No Quantity							170			0
S3	2000	2000	2000	2	0	2	Export	784	United Arab Emirates	ARE	792	Turkey	TUR								51	ORGANIC CHEMICALS	1	No Quantity							269340			0
S3	2000	2000	2000	2	0	2	Export	784	United Arab Emirates	ARE	795	Turkmenistan	TKM								51	ORGANIC CHEMICALS	1	No Quantity							55113			0
S3	2000	2000	2000	2	0	2	Export	784	United Arab Emirates	ARE	800	Uganda	UGA								51	ORGANIC CHEMICALS	1	No Quantity							4500			0
S3	2000	2000	2000	2	0	2	Export	784	United Arab Emirates	ARE	807	North Macedonia	MKD								51	ORGANIC CHEMICALS	1	No Quantity							47149			0
S3	2000	2000	2000	2	0	2	Export	784	United Arab Emirates	ARE	818	Egypt	EGY								51	ORGANIC CHEMICALS	1	No Quantity							127608			0
S3	2000	2000	2000	2	0	2	Export	784	United Arab Emirates	ARE	826	United Kingdom	GBR								51	ORGANIC CHEMICALS	1	No Quantity							121914			0
S3	2000	2000	2000	2	0	2	Export	784	United Arab Emirates	ARE	834	United Rep. of Tanzania	TZA								51	ORGANIC CHEMICALS	1	No Quantity							258531			0
S3	2000	2000	2000	2	0	2	Export	784	United Arab Emirates	ARE	842	USA	USA								51	ORGANIC CHEMICALS	1	No Quantity							3710			0
S3	2000	2000	2000	2	0	2	Export	784	United Arab Emirates	ARE	860	Uzbekistan	UZB								51	ORGANIC CHEMICALS	1	No Quantity							2691			0
S3	2000	2000	2000	2	0	2	Export	784	United Arab Emirates	ARE	887	Yemen	YEM								51	ORGANIC CHEMICALS	1	No Quantity							209106			0
S3	2000	2000	2000	2	0	2	Export	784	United Arab Emirates	ARE	899	Areas, nes									51	ORGANIC CHEMICALS	1	No Quantity							273867			0
S3	2000	2000	2000	2	0	2	Export	788	Tunisia	TUN	0	World	WLD								51	ORGANIC CHEMICALS	1	No Quantity							2241227			0
[truncated: 4,943 more rows]
