# Supplementary material for: Core-periphery structure in sectoral international trade networks: A new approach to an old theory
Source: PLoS One. 2020 Apr 2;15(4):e0229547. doi: 10.1371/journal.pone.0229547 (PMC7117750; doi:10.1371/journal.pone.0229547)
Supplement: S7 File — (ZIP) [file pone.0229547.s007.zip › S7_File/RawData 2000/comtrade (72).csv]

Classification	Year	Period	Period Desc.	Aggregate Level	Is Leaf Code	Trade Flow Code	Trade Flow	Reporter Code	Reporter	Reporter ISO	Partner Code	Partner	Partner ISO	2nd Partner Code	2nd Partner	2nd Partner ISO	Customs Proc. Code	Customs	Mode of Transport Code	Mode of Transport	Commodity Code	Commodity	Qty Unit Code	Qty Unit	Qty	Alt Qty Unit Code	Alt Qty Unit	Alt Qty	Netweight (kg)	Gross weight (kg)	Trade Value (US$)	CIF Trade Value (US$)	FOB Trade Value (US$)	Flag
S3	2000	2000	2000	2	0	2	Export	792	Turkey	TUR	0	World	WLD								00	LIVE ANIMALS	1	No Quantity							2169932			0
S3	2000	2000	2000	2	0	2	Export	792	Turkey	TUR	8	Albania	ALB								00	LIVE ANIMALS	1	No Quantity							138900			0
S3	2000	2000	2000	2	0	2	Export	792	Turkey	TUR	12	Algeria	DZA								00	LIVE ANIMALS	1	No Quantity							3911			0
S3	2000	2000	2000	2	0	2	Export	792	Turkey	TUR	31	Azerbaijan	AZE								00	LIVE ANIMALS	1	No Quantity							7719			0
S3	2000	2000	2000	2	0	2	Export	792	Turkey	TUR	36	Australia	AUS								00	LIVE ANIMALS	1	No Quantity							556			0
S3	2000	2000	2000	2	0	2	Export	792	Turkey	TUR	100	Bulgaria	BGR								00	LIVE ANIMALS	1	No Quantity							4893			0
S3	2000	2000	2000	2	0	2	Export	792	Turkey	TUR	112	Belarus	BLR								00	LIVE ANIMALS	1	No Quantity							14260			0
S3	2000	2000	2000	2	0	2	Export	792	Turkey	TUR	196	Cyprus	CYP								00	LIVE ANIMALS	1	No Quantity							48084			0
S3	2000	2000	2000	2	0	2	Export	792	Turkey	TUR	251	France	FRA								00	LIVE ANIMALS	1	No Quantity							830591			0
S3	2000	2000	2000	2	0	2	Export	792	Turkey	TUR	268	Georgia	GEO								00	LIVE ANIMALS	1	No Quantity							300526			0
S3	2000	2000	2000	2	0	2	Export	792	Turkey	TUR	276	Germany	DEU								00	LIVE ANIMALS	1	No Quantity							66627			0
S3	2000	2000	2000	2	0	2	Export	792	Turkey	TUR	381	Italy	ITA								00	LIVE ANIMALS	1	No Quantity							396644			0
S3	2000	2000	2000	2	0	2	Export	792	Turkey	TUR	392	Japan	JPN								00	LIVE ANIMALS	1	No Quantity							25639			0
S3	2000	2000	2000	2	0	2	Export	792	Turkey	TUR	398	Kazakhstan	KAZ								00	LIVE ANIMALS	1	No Quantity							2592			0
S3	2000	2000	2000	2	0	2	Export	792	Turkey	TUR	400	Jordan	JOR								00	LIVE ANIMALS	1	No Quantity							5250			0
S3	2000	2000	2000	2	0	2	Export	792	Turkey	TUR	414	Kuwait	KWT								00	LIVE ANIMALS	1	No Quantity							13011			0
S3	2000	2000	2000	2	0	2	Export	792	Turkey	TUR	528	Netherlands	NLD								00	LIVE ANIMALS	1	No Quantity							44034			0
S3	2000	2000	2000	2	0	2	Export	792	Turkey	TUR	643	Russian Federation	RUS								00	LIVE ANIMALS	1	No Quantity							630			0
S3	2000	2000	2000	2	0	2	Export	792	Turkey	TUR	736	Fmr Sudan	SDN								00	LIVE ANIMALS	1	No Quantity							900			0
S3	2000	2000	2000	2	0	2	Export	792	Turkey	TUR	757	Switzerland	CHE								00	LIVE ANIMALS	1	No Quantity							158428			0
S3	2000	2000	2000	2	0	2	Export	792	Turkey	TUR	795	Turkmenistan	TKM								00	LIVE ANIMALS	1	No Quantity							24321			0
S3	2000	2000	2000	2	0	2	Export	792	Turkey	TUR	807	North Macedonia	MKD								00	LIVE ANIMALS	1	No Quantity							5642			0
S3	2000	2000	2000	2	0	2	Export	792	Turkey	TUR	826	United Kingdom	GBR								00	LIVE ANIMALS	1	No Quantity							24646			0
S3	2000	2000	2000	2	0	2	Export	792	Turkey	TUR	838	Free Zones									00	LIVE ANIMALS	1	No Quantity							23237			0
S3	2000	2000	2000	2	0	2	Export	792	Turkey	TUR	860	Uzbekistan	UZB								00	LIVE ANIMALS	1	No Quantity							28891			0
S3	2000	2000	2000	2	0	2	Export	800	Uganda	UGA	0	World	WLD								00	LIVE ANIMALS	1	No Quantity							17330			0
S3	2000	2000	2000	2	0	2	Export	800	Uganda	UGA	108	Burundi	BDI								00	LIVE ANIMALS	1	No Quantity							800			0
S3	2000	2000	2000	2	0	2	Export	800	Uganda	UGA	834	United Rep. of Tanzania	TZA								00	LIVE ANIMALS	1	No Quantity							16530			0
S3	2000	2000	2000	2	0	2	Export	792	Turkey	TUR	0	World	WLD								01	MEAT, MEAT PREPARATIONS	1	No Quantity							13214617			0
S3	2000	2000	2000	2	0	2	Export	792	Turkey	TUR	31	Azerbaijan	AZE								01	MEAT, MEAT PREPARATIONS	1	No Quantity							1753356			0
S3	2000	2000	2000	2	0	2	Export	792	Turkey	TUR	70	Bosnia Herzegovina	BIH								01	MEAT, MEAT PREPARATIONS	1	No Quantity							80069			0
S3	2000	2000	2000	2	0	2	Export	792	Turkey	TUR	156	China	CHN								01	MEAT, MEAT PREPARATIONS	1	No Quantity							2928791			0
S3	2000	2000	2000	2	0	2	Export	792	Turkey	TUR	196	Cyprus	CYP								01	MEAT, MEAT PREPARATIONS	1	No Quantity							1432105			0
S3	2000	2000	2000	2	0	2	Export	792	Turkey	TUR	251	France	FRA								01	MEAT, MEAT PREPARATIONS	1	No Quantity							872213			0
S3	2000	2000	2000	2	0	2	Export	792	Turkey	TUR	268	Georgia	GEO								01	MEAT, MEAT PREPARATIONS	1	No Quantity							2224			0
S3	2000	2000	2000	2	0	2	Export	792	Turkey	TUR	276	Germany	DEU								01	MEAT, MEAT PREPARATIONS	1	No Quantity							263			0
S3	2000	2000	2000	2	0	2	Export	792	Turkey	TUR	300	Greece	GRC								01	MEAT, MEAT PREPARATIONS	1	No Quantity							2061			0
S3	2000	2000	2000	2	0	2	Export	792	Turkey	TUR	344	China, Hong Kong SAR	HKG								01	MEAT, MEAT PREPARATIONS	1	No Quantity							418923			0
S3	2000	2000	2000	2	0	2	Export	792	Turkey	TUR	381	Italy	ITA								01	MEAT, MEAT PREPARATIONS	1	No Quantity							433801			0
S3	2000	2000	2000	2	0	2	Export	792	Turkey	TUR	392	Japan	JPN								01	MEAT, MEAT PREPARATIONS	1	No Quantity							87			0
S3	2000	2000	2000	2	0	2	Export	792	Turkey	TUR	398	Kazakhstan	KAZ								01	MEAT, MEAT PREPARATIONS	1	No Quantity							2147			0
S3	2000	2000	2000	2	0	2	Export	792	Turkey	TUR	400	Jordan	JOR								01	MEAT, MEAT PREPARATIONS	1	No Quantity							173			0
S3	2000	2000	2000	2	0	2	Export	792	Turkey	TUR	414	Kuwait	KWT								01	MEAT, MEAT PREPARATIONS	1	No Quantity							194			0
S3	2000	2000	2000	2	0	2	Export	792	Turkey	TUR	422	Lebanon	LBN								01	MEAT, MEAT PREPARATIONS	1	No Quantity							43337			0
S3	2000	2000	2000	2	0	2	Export	792	Turkey	TUR	634	Qatar	QAT								01	MEAT, MEAT PREPARATIONS	1	No Quantity							2996			0
S3	2000	2000	2000	2	0	2	Export	792	Turkey	TUR	642	Romania	ROU								01	MEAT, MEAT PREPARATIONS	1	No Quantity							520			0
S3	2000	2000	2000	2	0	2	Export	792	Turkey	TUR	682	Saudi Arabia	SAU								01	MEAT, MEAT PREPARATIONS	1	No Quantity							4113970			0
S3	2000	2000	2000	2	0	2	Export	792	Turkey	TUR	724	Spain	ESP								01	MEAT, MEAT PREPARATIONS	1	No Quantity							76072			0
S3	2000	2000	2000	2	0	2	Export	792	Turkey	TUR	757	Switzerland	CHE								01	MEAT, MEAT PREPARATIONS	1	No Quantity							46921			0
S3	2000	2000	2000	2	0	2	Export	792	Turkey	TUR	784	United Arab Emirates	ARE								01	MEAT, MEAT PREPARATIONS	1	No Quantity							21975			0
S3	2000	2000	2000	2	0	2	Export	792	Turkey	TUR	795	Turkmenistan	TKM								01	MEAT, MEAT PREPARATIONS	1	No Quantity							49049			0
S3	2000	2000	2000	2	0	2	Export	792	Turkey	TUR	807	North Macedonia	MKD								01	MEAT, MEAT PREPARATIONS	1	No Quantity							27479			0
S3	2000	2000	2000	2	0	2	Export	792	Turkey	TUR	826	United Kingdom	GBR								01	MEAT, MEAT PREPARATIONS	1	No Quantity							592			0
S3	2000	2000	2000	2	0	2	Export	792	Turkey	TUR	838	Free Zones									01	MEAT, MEAT PREPARATIONS	1	No Quantity							155961			0
S3	2000	2000	2000	2	0	2	Export	792	Turkey	TUR	860	Uzbekistan	UZB								01	MEAT, MEAT PREPARATIONS	1	No Quantity							257798			0
S3	2000	2000	2000	2	0	2	Export	792	Turkey	TUR	891	Serbia and Montenegro	SCG								01	MEAT, MEAT PREPARATIONS	1	No Quantity							491540			0
S3	2000	2000	2000	2	0	2	Export	800	Uganda	UGA	0	World	WLD								01	MEAT, MEAT PREPARATIONS	1	No Quantity							19805			0
S3	2000	2000	2000	2	0	2	Export	800	Uganda	UGA	404	Kenya	KEN								01	MEAT, MEAT PREPARATIONS	1	No Quantity							384			0
S3	2000	2000	2000	2	0	2	Export	800	Uganda	UGA	842	USA	USA								01	MEAT, MEAT PREPARATIONS	1	No Quantity							19420			0
S3	2000	2000	2000	2	0	2	Export	792	Turkey	TUR	0	World	WLD								02	DAIRY PRODUCTS,BIRD EGGS	1	No Quantity							21529189			0
S3	2000	2000	2000	2	0	2	Export	792	Turkey	TUR	8	Albania	ALB								02	DAIRY PRODUCTS,BIRD EGGS	1	No Quantity							7334			0
S3	2000	2000	2000	2	0	2	Export	792	Turkey	TUR	31	Azerbaijan	AZE								02	DAIRY PRODUCTS,BIRD EGGS	1	No Quantity							27476			0
S3	2000	2000	2000	2	0	2	Export	792	Turkey	TUR	36	Australia	AUS								02	DAIRY PRODUCTS,BIRD EGGS	1	No Quantity							25151			0
S3	2000	2000	2000	2	0	2	Export	792	Turkey	TUR	44	Bahamas	BHS								02	DAIRY PRODUCTS,BIRD EGGS	1	No Quantity							46182			0
S3	2000	2000	2000	2	0	2	Export	792	Turkey	TUR	48	Bahrain	BHR								02	DAIRY PRODUCTS,BIRD EGGS	1	No Quantity							321717			0
S3	2000	2000	2000	2	0	2	Export	792	Turkey	TUR	56	Belgium	BEL								02	DAIRY PRODUCTS,BIRD EGGS	1	No Quantity							30			0
S3	2000	2000	2000	2	0	2	Export	792	Turkey	TUR	70	Bosnia Herzegovina	BIH								02	DAIRY PRODUCTS,BIRD EGGS	1	No Quantity							52110			0
S3	2000	2000	2000	2	0	2	Export	792	Turkey	TUR	100	Bulgaria	BGR								02	DAIRY PRODUCTS,BIRD EGGS	1	No Quantity							26401			0
S3	2000	2000	2000	2	0	2	Export	792	Turkey	TUR	156	China	CHN								02	DAIRY PRODUCTS,BIRD EGGS	1	No Quantity							57			0
S3	2000	2000	2000	2	0	2	Export	792	Turkey	TUR	196	Cyprus	CYP								02	DAIRY PRODUCTS,BIRD EGGS	1	No Quantity							2013284			0
S3	2000	2000	2000	2	0	2	Export	792	Turkey	TUR	203	Czechia	CZE								02	DAIRY PRODUCTS,BIRD EGGS	1	No Quantity							350			0
S3	2000	2000	2000	2	0	2	Export	792	Turkey	TUR	208	Denmark	DNK								02	DAIRY PRODUCTS,BIRD EGGS	1	No Quantity							41			0
S3	2000	2000	2000	2	0	2	Export	792	Turkey	TUR	251	France	FRA								02	DAIRY PRODUCTS,BIRD EGGS	1	No Quantity							1193			0
S3	2000	2000	2000	2	0	2	Export	792	Turkey	TUR	268	Georgia	GEO								02	DAIRY PRODUCTS,BIRD EGGS	1	No Quantity							1124199			0
S3	2000	2000	2000	2	0	2	Export	792	Turkey	TUR	276	Germany	DEU								02	DAIRY PRODUCTS,BIRD EGGS	1	No Quantity							596063			0
S3	2000	2000	2000	2	0	2	Export	792	Turkey	TUR	300	Greece	GRC								02	DAIRY PRODUCTS,BIRD EGGS	1	No Quantity							17886			0
S3	2000	2000	2000	2	0	2	Export	792	Turkey	TUR	360	Indonesia	IDN								02	DAIRY PRODUCTS,BIRD EGGS	1	No Quantity							30933			0
S3	2000	2000	2000	2	0	2	Export	792	Turkey	TUR	376	Israel	ISR								02	DAIRY PRODUCTS,BIRD EGGS	1	No Quantity							52420			0
S3	2000	2000	2000	2	0	2	Export	792	Turkey	TUR	381	Italy	ITA								02	DAIRY PRODUCTS,BIRD EGGS	1	No Quantity							75			0
S3	2000	2000	2000	2	0	2	Export	792	Turkey	TUR	392	Japan	JPN								02	DAIRY PRODUCTS,BIRD EGGS	1	No Quantity							639			0
S3	2000	2000	2000	2	0	2	Export	792	Turkey	TUR	398	Kazakhstan	KAZ								02	DAIRY PRODUCTS,BIRD EGGS	1	No Quantity							247111			0
S3	2000	2000	2000	2	0	2	Export	792	Turkey	TUR	400	Jordan	JOR								02	DAIRY PRODUCTS,BIRD EGGS	1	No Quantity							364392			0
S3	2000	2000	2000	2	0	2	Export	792	Turkey	TUR	410	Rep. of Korea	KOR								02	DAIRY PRODUCTS,BIRD EGGS	1	No Quantity							17622			0
S3	2000	2000	2000	2	0	2	Export	792	Turkey	TUR	414	Kuwait	KWT								02	DAIRY PRODUCTS,BIRD EGGS	1	No Quantity							4126938			0
S3	2000	2000	2000	2	0	2	Export	792	Turkey	TUR	417	Kyrgyzstan	KGZ								02	DAIRY PRODUCTS,BIRD EGGS	1	No Quantity							11869			0
S3	2000	2000	2000	2	0	2	Export	792	Turkey	TUR	422	Lebanon	LBN								02	DAIRY PRODUCTS,BIRD EGGS	1	No Quantity							365726			0
S3	2000	2000	2000	2	0	2	Export	792	Turkey	TUR	434	Libya	LBY								02	DAIRY PRODUCTS,BIRD EGGS	1	No Quantity							39000			0
S3	2000	2000	2000	2	0	2	Export	792	Turkey	TUR	490	Other Asia, nes									02	DAIRY PRODUCTS,BIRD EGGS	1	No Quantity							82566			0
S3	2000	2000	2000	2	0	2	Export	792	Turkey	TUR	498	Rep. of Moldova	MDA								02	DAIRY PRODUCTS,BIRD EGGS	1	No Quantity							63321			0
S3	2000	2000	2000	2	0	2	Export	792	Turkey	TUR	528	Netherlands	NLD								02	DAIRY PRODUCTS,BIRD EGGS	1	No Quantity							235			0
S3	2000	2000	2000	2	0	2	Export	792	Turkey	TUR	579	Norway	NOR								02	DAIRY PRODUCTS,BIRD EGGS	1	No Quantity							18			0
S3	2000	2000	2000	2	0	2	Export	792	Turkey	TUR	586	Pakistan	PAK								02	DAIRY PRODUCTS,BIRD EGGS	1	No Quantity							9740			0
S3	2000	2000	2000	2	0	2	Export	792	Turkey	TUR	591	Panama	PAN								02	DAIRY PRODUCTS,BIRD EGGS	1	No Quantity							81			0
S3	2000	2000	2000	2	0	2	Export	792	Turkey	TUR	616	Poland	POL								02	DAIRY PRODUCTS,BIRD EGGS	1	No Quantity							150			0
S3	2000	2000	2000	2	0	2	Export	792	Turkey	TUR	634	Qatar	QAT								02	DAIRY PRODUCTS,BIRD EGGS	1	No Quantity							202078			0
S3	2000	2000	2000	2	0	2	Export	792	Turkey	TUR	642	Romania	ROU								02	DAIRY PRODUCTS,BIRD EGGS	1	No Quantity							909542			0
S3	2000	2000	2000	2	0	2	Export	792	Turkey	TUR	643	Russian Federation	RUS								02	DAIRY PRODUCTS,BIRD EGGS	1	No Quantity							339			0
S3	2000	2000	2000	2	0	2	Export	792	Turkey	TUR	682	Saudi Arabia	SAU								02	DAIRY PRODUCTS,BIRD EGGS	1	No Quantity							6052747			0
S3	2000	2000	2000	2	0	2	Export	792	Turkey	TUR	699	India	IND								02	DAIRY PRODUCTS,BIRD EGGS	1	No Quantity							21189			0
S3	2000	2000	2000	2	0	2	Export	792	Turkey	TUR	724	Spain	ESP								02	DAIRY PRODUCTS,BIRD EGGS	1	No Quantity							28059			0
S3	2000	2000	2000	2	0	2	Export	792	Turkey	TUR	757	Switzerland	CHE								02	DAIRY PRODUCTS,BIRD EGGS	1	No Quantity							33189			0
S3	2000	2000	2000	2	0	2	Export	792	Turkey	TUR	762	Tajikistan	TJK								02	DAIRY PRODUCTS,BIRD EGGS	1	No Quantity							683			0
S3	2000	2000	2000	2	0	2	Export	792	Turkey	TUR	784	United Arab Emirates	ARE								02	DAIRY PRODUCTS,BIRD EGGS	1	No Quantity							672461			0
S3	2000	2000	2000	2	0	2	Export	792	Turkey	TUR	788	Tunisia	TUN								02	DAIRY PRODUCTS,BIRD EGGS	1	No Quantity							2377			0
S3	2000	2000	2000	2	0	2	Export	792	Turkey	TUR	795	Turkmenistan	TKM								02	DAIRY PRODUCTS,BIRD EGGS	1	No Quantity							282161			0
S3	2000	2000	2000	2	0	2	Export	792	Turkey	TUR	807	North Macedonia	MKD								02	DAIRY PRODUCTS,BIRD EGGS	1	No Quantity							2133170			0
S3	2000	2000	2000	2	0	2	Export	792	Turkey	TUR	818	Egypt	EGY								02	DAIRY PRODUCTS,BIRD EGGS	1	No Quantity							5			0
S3	2000	2000	2000	2	0	2	Export	792	Turkey	TUR	826	United Kingdom	GBR								02	DAIRY PRODUCTS,BIRD EGGS	1	No Quantity							29646			0
S3	2000	2000	2000	2	0	2	Export	792	Turkey	TUR	838	Free Zones									02	DAIRY PRODUCTS,BIRD EGGS	1	No Quantity							920042			0
S3	2000	2000	2000	2	0	2	Export	792	Turkey	TUR	842	USA	USA								02	DAIRY PRODUCTS,BIRD EGGS	1	No Quantity							255526			0
S3	2000	2000	2000	2	0	2	Export	792	Turkey	TUR	860	Uzbekistan	UZB								02	DAIRY PRODUCTS,BIRD EGGS	1	No Quantity							51061			0
S3	2000	2000	2000	2	0	2	Export	792	Turkey	TUR	891	Serbia and Montenegro	SCG								02	DAIRY PRODUCTS,BIRD EGGS	1	No Quantity							262604			0
S3	2000	2000	2000	2	0	2	Export	800	Uganda	UGA	0	World	WLD								02	DAIRY PRODUCTS,BIRD EGGS	1	No Quantity							300575			0
S3	2000	2000	2000	2	0	2	Export	800	Uganda	UGA	404	Kenya	KEN								02	DAIRY PRODUCTS,BIRD EGGS	1	No Quantity							218702			0
S3	2000	2000	2000	2	0	2	Export	800	Uganda	UGA	634	Qatar	QAT								02	DAIRY PRODUCTS,BIRD EGGS	1	No Quantity							62478			0
S3	2000	2000	2000	2	0	2	Export	800	Uganda	UGA	646	Rwanda	RWA								02	DAIRY PRODUCTS,BIRD EGGS	1	No Quantity							1417			0
S3	2000	2000	2000	2	0	2	Export	800	Uganda	UGA	710	South Africa	ZAF								02	DAIRY PRODUCTS,BIRD EGGS	1	No Quantity							3286			0
S3	2000	2000	2000	2	0	2	Export	800	Uganda	UGA	724	Spain	ESP								02	DAIRY PRODUCTS,BIRD EGGS	1	No Quantity							4047			0
S3	2000	2000	2000	2	0	2	Export	800	Uganda	UGA	736	Fmr Sudan	SDN								02	DAIRY PRODUCTS,BIRD EGGS	1	No Quantity							10266			0
S3	2000	2000	2000	2	0	2	Export	800	Uganda	UGA	899	Areas, nes									02	DAIRY PRODUCTS,BIRD EGGS	1	No Quantity							378			0
S3	2000	2000	2000	2	0	2	Export	792	Turkey	TUR	0	World	WLD								03	FISH,CRUSTACEANS,MOLLUSC	1	No Quantity							88150577			0
S3	2000	2000	2000	2	0	2	Export	792	Turkey	TUR	31	Azerbaijan	AZE								03	FISH,CRUSTACEANS,MOLLUSC	1	No Quantity							10479			0
S3	2000	2000	2000	2	0	2	Export	792	Turkey	TUR	36	Australia	AUS								03	FISH,CRUSTACEANS,MOLLUSC	1	No Quantity							170			0
S3	2000	2000	2000	2	0	2	Export	792	Turkey	TUR	40	Austria	AUT								03	FISH,CRUSTACEANS,MOLLUSC	1	No Quantity							332117			0
S3	2000	2000	2000	2	0	2	Export	792	Turkey	TUR	56	Belgium	BEL								03	FISH,CRUSTACEANS,MOLLUSC	1	No Quantity							5738316			0
S3	2000	2000	2000	2	0	2	Export	792	Turkey	TUR	70	Bosnia Herzegovina	BIH								03	FISH,CRUSTACEANS,MOLLUSC	1	No Quantity							37650			0
S3	2000	2000	2000	2	0	2	Export	792	Turkey	TUR	124	Canada	CAN								03	FISH,CRUSTACEANS,MOLLUSC	1	No Quantity							1419223			0
S3	2000	2000	2000	2	0	2	Export	792	Turkey	TUR	156	China	CHN								03	FISH,CRUSTACEANS,MOLLUSC	1	No Quantity							68100			0
S3	2000	2000	2000	2	0	2	Export	792	Turkey	TUR	191	Croatia	HRV								03	FISH,CRUSTACEANS,MOLLUSC	1	No Quantity							182219			0
S3	2000	2000	2000	2	0	2	Export	792	Turkey	TUR	192	Cuba	CUB								03	FISH,CRUSTACEANS,MOLLUSC	1	No Quantity							40048			0
S3	2000	2000	2000	2	0	2	Export	792	Turkey	TUR	196	Cyprus	CYP								03	FISH,CRUSTACEANS,MOLLUSC	1	No Quantity							419677			0
S3	2000	2000	2000	2	0	2	Export	792	Turkey	TUR	203	Czechia	CZE								03	FISH,CRUSTACEANS,MOLLUSC	1	No Quantity							348931			0
S3	2000	2000	2000	2	0	2	Export	792	Turkey	TUR	208	Denmark	DNK								03	FISH,CRUSTACEANS,MOLLUSC	1	No Quantity							97073			0
S3	2000	2000	2000	2	0	2	Export	792	Turkey	TUR	251	France	FRA								03	FISH,CRUSTACEANS,MOLLUSC	1	No Quantity							9788103			0
S3	2000	2000	2000	2	0	2	Export	792	Turkey	TUR	276	Germany	DEU								03	FISH,CRUSTACEANS,MOLLUSC	1	No Quantity							12687484			0
S3	2000	2000	2000	2	0	2	Export	792	Turkey	TUR	300	Greece	GRC								03	FISH,CRUSTACEANS,MOLLUSC	1	No Quantity							6833573			0
S3	2000	2000	2000	2	0	2	Export	792	Turkey	TUR	344	China, Hong Kong SAR	HKG								03	FISH,CRUSTACEANS,MOLLUSC	1	No Quantity							7232			0
S3	2000	2000	2000	2	0	2	Export	792	Turkey	TUR	348	Hungary	HUN								03	FISH,CRUSTACEANS,MOLLUSC	1	No Quantity							8478			0
S3	2000	2000	2000	2	0	2	Export	792	Turkey	TUR	376	Israel	ISR								03	FISH,CRUSTACEANS,MOLLUSC	1	No Quantity							779984			0
S3	2000	2000	2000	2	0	2	Export	792	Turkey	TUR	381	Italy	ITA								03	FISH,CRUSTACEANS,MOLLUSC	1	No Quantity							16515308			0
S3	2000	2000	2000	2	0	2	Export	792	Turkey	TUR	392	Japan	JPN								03	FISH,CRUSTACEANS,MOLLUSC	1	No Quantity							10848076			0
S3	2000	2000	2000	2	0	2	Export	792	Turkey	TUR	410	Rep. of Korea	KOR								03	FISH,CRUSTACEANS,MOLLUSC	1	No Quantity							337856			0
S3	2000	2000	2000	2	0	2	Export	792	Turkey	TUR	414	Kuwait	KWT								03	FISH,CRUSTACEANS,MOLLUSC	1	No Quantity							36334			0
S3	2000	2000	2000	2	0	2	Export	792	Turkey	TUR	422	Lebanon	LBN								03	FISH,CRUSTACEANS,MOLLUSC	1	No Quantity							1134092			0
S3	2000	2000	2000	2	0	2	Export	792	Turkey	TUR	434	Libya	LBY								03	FISH,CRUSTACEANS,MOLLUSC	1	No Quantity							905500			0
S3	2000	2000	2000	2	0	2	Export	792	Turkey	TUR	470	Malta	MLT								03	FISH,CRUSTACEANS,MOLLUSC	1	No Quantity							52162			0
S3	2000	2000	2000	2	0	2	Export	792	Turkey	TUR	490	Other Asia, nes									03	FISH,CRUSTACEANS,MOLLUSC	1	No Quantity							647673			0
S3	2000	2000	2000	2	0	2	Export	792	Turkey	TUR	528	Netherlands	NLD								03	FISH,CRUSTACEANS,MOLLUSC	1	No Quantity							5499919			0
S3	2000	2000	2000	2	0	2	Export	792	Turkey	TUR	579	Norway	NOR								03	FISH,CRUSTACEANS,MOLLUSC	1	No Quantity							60770			0
S3	2000	2000	2000	2	0	2	Export	792	Turkey	TUR	616	Poland	POL								03	FISH,CRUSTACEANS,MOLLUSC	1	No Quantity							42			0
S3	2000	2000	2000	2	0	2	Export	792	Turkey	TUR	642	Romania	ROU								03	FISH,CRUSTACEANS,MOLLUSC	1	No Quantity							6861			0
S3	2000	2000	2000	2	0	2	Export	792	Turkey	TUR	682	Saudi Arabia	SAU								03	FISH,CRUSTACEANS,MOLLUSC	1	No Quantity							113958			0
S3	2000	2000	2000	2	0	2	Export	792	Turkey	TUR	703	Slovakia	SVK								03	FISH,CRUSTACEANS,MOLLUSC	1	No Quantity							205768			0
S3	2000	2000	2000	2	0	2	Export	792	Turkey	TUR	705	Slovenia	SVN								03	FISH,CRUSTACEANS,MOLLUSC	1	No Quantity							27338			0
S3	2000	2000	2000	2	0	2	Export	792	Turkey	TUR	724	Spain	ESP								03	FISH,CRUSTACEANS,MOLLUSC	1	No Quantity							1868735			0
S3	2000	2000	2000	2	0	2	Export	792	Turkey	TUR	752	Sweden	SWE								03	FISH,CRUSTACEANS,MOLLUSC	1	No Quantity							1359497			0
S3	2000	2000	2000	2	0	2	Export	792	Turkey	TUR	757	Switzerland	CHE								03	FISH,CRUSTACEANS,MOLLUSC	1	No Quantity							1225569			0
S3	2000	2000	2000	2	0	2	Export	792	Turkey	TUR	760	Syria	SYR								03	FISH,CRUSTACEANS,MOLLUSC	1	No Quantity							47600			0
S3	2000	2000	2000	2	0	2	Export	792	Turkey	TUR	764	Thailand	THA								03	FISH,CRUSTACEANS,MOLLUSC	1	No Quantity							3375			0
S3	2000	2000	2000	2	0	2	Export	792	Turkey	TUR	784	United Arab Emirates	ARE								03	FISH,CRUSTACEANS,MOLLUSC	1	No Quantity							23740			0
S3	2000	2000	2000	2	0	2	Export	792	Turkey	TUR	788	Tunisia	TUN								03	FISH,CRUSTACEANS,MOLLUSC	1	No Quantity							2389			0
S3	2000	2000	2000	2	0	2	Export	792	Turkey	TUR	795	Turkmenistan	TKM								03	FISH,CRUSTACEANS,MOLLUSC	1	No Quantity							2883			0
S3	2000	2000	2000	2	0	2	Export	792	Turkey	TUR	807	North Macedonia	MKD								03	FISH,CRUSTACEANS,MOLLUSC	1	No Quantity							22731			0
S3	2000	2000	2000	2	0	2	Export	792	Turkey	TUR	818	Egypt	EGY								03	FISH,CRUSTACEANS,MOLLUSC	1	No Quantity							163773			0
S3	2000	2000	2000	2	0	2	Export	792	Turkey	TUR	826	United Kingdom	GBR								03	FISH,CRUSTACEANS,MOLLUSC	1	No Quantity							5713992			0
S3	2000	2000	2000	2	0	2	Export	792	Turkey	TUR	838	Free Zones									03	FISH,CRUSTACEANS,MOLLUSC	1	No Quantity							810358			0
S3	2000	2000	2000	2	0	2	Export	792	Turkey	TUR	842	USA	USA								03	FISH,CRUSTACEANS,MOLLUSC	1	No Quantity							1636326			0
S3	2000	2000	2000	2	0	2	Export	792	Turkey	TUR	860	Uzbekistan	UZB								03	FISH,CRUSTACEANS,MOLLUSC	1	No Quantity							1447			0
S3	2000	2000	2000	2	0	2	Export	792	Turkey	TUR	891	Serbia and Montenegro	SCG								03	FISH,CRUSTACEANS,MOLLUSC	1	No Quantity							77648			0
S3	2000	2000	2000	2	0	2	Export	800	Uganda	UGA	0	World	WLD								03	FISH,CRUSTACEANS,MOLLUSC	1	No Quantity							28888730			0
S3	2000	2000	2000	2	0	2	Export	800	Uganda	UGA	36	Australia	AUS								03	FISH,CRUSTACEANS,MOLLUSC	1	No Quantity							6237528			0
S3	2000	2000	2000	2	0	2	Export	800	Uganda	UGA	40	Austria	AUT								03	FISH,CRUSTACEANS,MOLLUSC	1	No Quantity							31419			0
S3	2000	2000	2000	2	0	2	Export	800	Uganda	UGA	56	Belgium	BEL								03	FISH,CRUSTACEANS,MOLLUSC	1	No Quantity							778924			0
S3	2000	2000	2000	2	0	2	Export	800	Uganda	UGA	156	China	CHN								03	FISH,CRUSTACEANS,MOLLUSC	1	No Quantity							135226			0
S3	2000	2000	2000	2	0	2	Export	800	Uganda	UGA	170	Colombia	COL								03	FISH,CRUSTACEANS,MOLLUSC	1	No Quantity							143660			0
S3	2000	2000	2000	2	0	2	Export	800	Uganda	UGA	208	Denmark	DNK								03	FISH,CRUSTACEANS,MOLLUSC	1	No Quantity							47825			0
S3	2000	2000	2000	2	0	2	Export	800	Uganda	UGA	300	Greece	GRC								03	FISH,CRUSTACEANS,MOLLUSC	1	No Quantity							400458			0
S3	2000	2000	2000	2	0	2	Export	800	Uganda	UGA	344	China, Hong Kong SAR	HKG								03	FISH,CRUSTACEANS,MOLLUSC	1	No Quantity							1082587			0
S3	2000	2000	2000	2	0	2	Export	800	Uganda	UGA	348	Hungary	HUN								03	FISH,CRUSTACEANS,MOLLUSC	1	No Quantity							152225			0
S3	2000	2000	2000	2	0	2	Export	800	Uganda	UGA	352	Iceland	ISL								03	FISH,CRUSTACEANS,MOLLUSC	1	No Quantity							47384			0
S3	2000	2000	2000	2	0	2	Export	800	Uganda	UGA	376	Israel	ISR								03	FISH,CRUSTACEANS,MOLLUSC	1	No Quantity							1455624			0
S3	2000	2000	2000	2	0	2	Export	800	Uganda	UGA	381	Italy	ITA								03	FISH,CRUSTACEANS,MOLLUSC	1	No Quantity							250841			0
S3	2000	2000	2000	2	0	2	Export	800	Uganda	UGA	384	Côte d'Ivoire	CIV								03	FISH,CRUSTACEANS,MOLLUSC	1	No Quantity							118972			0
S3	2000	2000	2000	2	0	2	Export	800	Uganda	UGA	392	Japan	JPN								03	FISH,CRUSTACEANS,MOLLUSC	1	No Quantity							4272609			0
S3	2000	2000	2000	2	0	2	Export	800	Uganda	UGA	404	Kenya	KEN								03	FISH,CRUSTACEANS,MOLLUSC	1	No Quantity							79623			0
S3	2000	2000	2000	2	0	2	Export	800	Uganda	UGA	410	Rep. of Korea	KOR								03	FISH,CRUSTACEANS,MOLLUSC	1	No Quantity							99370			0
S3	2000	2000	2000	2	0	2	Export	800	Uganda	UGA	422	Lebanon	LBN								03	FISH,CRUSTACEANS,MOLLUSC	1	No Quantity							6721			0
S3	2000	2000	2000	2	0	2	Export	800	Uganda	UGA	458	Malaysia	MYS								03	FISH,CRUSTACEANS,MOLLUSC	1	No Quantity							534277			0
S3	2000	2000	2000	2	0	2	Export	800	Uganda	UGA	528	Netherlands	NLD								03	FISH,CRUSTACEANS,MOLLUSC	1	No Quantity							4206897			0
S3	2000	2000	2000	2	0	2	Export	800	Uganda	UGA	579	Norway	NOR								03	FISH,CRUSTACEANS,MOLLUSC	1	No Quantity							668171			0
S3	2000	2000	2000	2	0	2	Export	800	Uganda	UGA	616	Poland	POL								03	FISH,CRUSTACEANS,MOLLUSC	1	No Quantity							108989			0
S3	2000	2000	2000	2	0	2	Export	800	Uganda	UGA	634	Qatar	QAT								03	FISH,CRUSTACEANS,MOLLUSC	1	No Quantity							132			0
S3	2000	2000	2000	2	0	2	Export	800	Uganda	UGA	646	Rwanda	RWA								03	FISH,CRUSTACEANS,MOLLUSC	1	No Quantity							1613			0
S3	2000	2000	2000	2	0	2	Export	800	Uganda	UGA	666	Saint Pierre and Miquelon	SPM								03	FISH,CRUSTACEANS,MOLLUSC	1	No Quantity							28600			0
S3	2000	2000	2000	2	0	2	Export	800	Uganda	UGA	702	Singapore	SGP								03	FISH,CRUSTACEANS,MOLLUSC	1	No Quantity							989271			0
S3	2000	2000	2000	2	0	2	Export	800	Uganda	UGA	710	South Africa	ZAF								03	FISH,CRUSTACEANS,MOLLUSC	1	No Quantity							67661			0
S3	2000	2000	2000	2	0	2	Export	800	Uganda	UGA	724	Spain	ESP								03	FISH,CRUSTACEANS,MOLLUSC	1	No Quantity							24525			0
S3	2000	2000	2000	2	0	2	Export	800	Uganda	UGA	757	Switzerland	CHE								03	FISH,CRUSTACEANS,MOLLUSC	1	No Quantity							35566			0
S3	2000	2000	2000	2	0	2	Export	800	Uganda	UGA	764	Thailand	THA								03	FISH,CRUSTACEANS,MOLLUSC	1	No Quantity							68075			0
S3	2000	2000	2000	2	0	2	Export	800	Uganda	UGA	784	United Arab Emirates	ARE								03	FISH,CRUSTACEANS,MOLLUSC	1	No Quantity							1461788			0
S3	2000	2000	2000	2	0	2	Export	800	Uganda	UGA	818	Egypt	EGY								03	FISH,CRUSTACEANS,MOLLUSC	1	No Quantity							1511846			0
S3	2000	2000	2000	2	0	2	Export	800	Uganda	UGA	826	United Kingdom	GBR								03	FISH,CRUSTACEANS,MOLLUSC	1	No Quantity							33234			0
S3	2000	2000	2000	2	0	2	Export	800	Uganda	UGA	834	United Rep. of Tanzania	TZA								03	FISH,CRUSTACEANS,MOLLUSC	1	No Quantity							34895			0
S3	2000	2000	2000	2	0	2	Export	800	Uganda	UGA	842	USA	USA								03	FISH,CRUSTACEANS,MOLLUSC	1	No Quantity							3583235			0
S3	2000	2000	2000	2	0	2	Export	800	Uganda	UGA	862	Venezuela	VEN								03	FISH,CRUSTACEANS,MOLLUSC	1	No Quantity							174508			0
S3	2000	2000	2000	2	0	2	Export	800	Uganda	UGA	899	Areas, nes									03	FISH,CRUSTACEANS,MOLLUSC	1	No Quantity							14450			0
S3	2000	2000	2000	2	0	2	Export	792	Turkey	TUR	0	World	WLD								04	CEREALS,CEREAL PREPRTNS.	1	No Quantity							404029710			0
S3	2000	2000	2000	2	0	2	Export	792	Turkey	TUR	4	Afghanistan	AFG								04	CEREALS,CEREAL PREPRTNS.	1	No Quantity							151800			0
S3	2000	2000	2000	2	0	2	Export	792	Turkey	TUR	8	Albania	ALB								04	CEREALS,CEREAL PREPRTNS.	1	No Quantity							6489178			0
S3	2000	2000	2000	2	0	2	Export	792	Turkey	TUR	12	Algeria	DZA								04	CEREALS,CEREAL PREPRTNS.	1	No Quantity							15090346			0
S3	2000	2000	2000	2	0	2	Export	792	Turkey	TUR	24	Angola	AGO								04	CEREALS,CEREAL PREPRTNS.	1	No Quantity							1177787			0
S3	2000	2000	2000	2	0	2	Export	792	Turkey	TUR	31	Azerbaijan	AZE								04	CEREALS,CEREAL PREPRTNS.	1	No Quantity							12441803			0
S3	2000	2000	2000	2	0	2	Export	792	Turkey	TUR	32	Argentina	ARG								04	CEREALS,CEREAL PREPRTNS.	1	No Quantity							30818			0
S3	2000	2000	2000	2	0	2	Export	792	Turkey	TUR	36	Australia	AUS								04	CEREALS,CEREAL PREPRTNS.	1	No Quantity							706154			0
S3	2000	2000	2000	2	0	2	Export	792	Turkey	TUR	40	Austria	AUT								04	CEREALS,CEREAL PREPRTNS.	1	No Quantity							271547			0
S3	2000	2000	2000	2	0	2	Export	792	Turkey	TUR	48	Bahrain	BHR								04	CEREALS,CEREAL PREPRTNS.	1	No Quantity							149922			0
S3	2000	2000	2000	2	0	2	Export	792	Turkey	TUR	50	Bangladesh	BGD								04	CEREALS,CEREAL PREPRTNS.	1	No Quantity							16255552			0
S3	2000	2000	2000	2	0	2	Export	792	Turkey	TUR	56	Belgium	BEL								04	CEREALS,CEREAL PREPRTNS.	1	No Quantity							3026659			0
S3	2000	2000	2000	2	0	2	Export	792	Turkey	TUR	70	Bosnia Herzegovina	BIH								04	CEREALS,CEREAL PREPRTNS.	1	No Quantity							320343			0
S3	2000	2000	2000	2	0	2	Export	792	Turkey	TUR	76	Brazil	BRA								04	CEREALS,CEREAL PREPRTNS.	1	No Quantity							5184			0
S3	2000	2000	2000	2	0	2	Export	792	Turkey	TUR	100	Bulgaria	BGR								04	CEREALS,CEREAL PREPRTNS.	1	No Quantity							3984179			0
S3	2000	2000	2000	2	0	2	Export	792	Turkey	TUR	104	Myanmar	MMR								04	CEREALS,CEREAL PREPRTNS.	1	No Quantity							18900			0
S3	2000	2000	2000	2	0	2	Export	792	Turkey	TUR	120	Cameroon	CMR								04	CEREALS,CEREAL PREPRTNS.	1	No Quantity							661073			0
S3	2000	2000	2000	2	0	2	Export	792	Turkey	TUR	124	Canada	CAN								04	CEREALS,CEREAL PREPRTNS.	1	No Quantity							718929			0
S3	2000	2000	2000	2	0	2	Export	792	Turkey	TUR	132	Cabo Verde	CPV								04	CEREALS,CEREAL PREPRTNS.	1	No Quantity							13527			0
S3	2000	2000	2000	2	0	2	Export	792	Turkey	TUR	140	Central African Rep.	CAF								04	CEREALS,CEREAL PREPRTNS.	1	No Quantity							469			0
S3	2000	2000	2000	2	0	2	Export	792	Turkey	TUR	144	Sri Lanka	LKA								04	CEREALS,CEREAL PREPRTNS.	1	No Quantity							39			0
S3	2000	2000	2000	2	0	2	Export	792	Turkey	TUR	178	Congo	COG								04	CEREALS,CEREAL PREPRTNS.	1	No Quantity							585544			0
S3	2000	2000	2000	2	0	2	Export	792	Turkey	TUR	180	Dem. Rep. of the Congo	COD								04	CEREALS,CEREAL PREPRTNS.	1	No Quantity							42548			0
S3	2000	2000	2000	2	0	2	Export	792	Turkey	TUR	191	Croatia	HRV								04	CEREALS,CEREAL PREPRTNS.	1	No Quantity							499431			0
S3	2000	2000	2000	2	0	2	Export	792	Turkey	TUR	192	Cuba	CUB								04	CEREALS,CEREAL PREPRTNS.	1	No Quantity							40509			0
S3	2000	2000	2000	2	0	2	Export	792	Turkey	TUR	196	Cyprus	CYP								04	CEREALS,CEREAL PREPRTNS.	1	No Quantity							9248003			0
S3	2000	2000	2000	2	0	2	Export	792	Turkey	TUR	203	Czechia	CZE								04	CEREALS,CEREAL PREPRTNS.	1	No Quantity							507837			0
S3	2000	2000	2000	2	0	2	Export	792	Turkey	TUR	204	Benin	BEN								04	CEREALS,CEREAL PREPRTNS.	1	No Quantity							71600			0
S3	2000	2000	2000	2	0	2	Export	792	Turkey	TUR	208	Denmark	DNK								04	CEREALS,CEREAL PREPRTNS.	1	No Quantity							592582			0
S3	2000	2000	2000	2	0	2	Export	792	Turkey	TUR	226	Equatorial Guinea	GNQ								04	CEREALS,CEREAL PREPRTNS.	1	No Quantity							22302			0
S3	2000	2000	2000	2	0	2	Export	792	Turkey	TUR	231	Ethiopia	ETH								04	CEREALS,CEREAL PREPRTNS.	1	No Quantity							6096569			0
S3	2000	2000	2000	2	0	2	Export	792	Turkey	TUR	233	Estonia	EST								04	CEREALS,CEREAL PREPRTNS.	1	No Quantity							115207			0
S3	2000	2000	2000	2	0	2	Export	792	Turkey	TUR	251	France	FRA								04	CEREALS,CEREAL PREPRTNS.	1	No Quantity							2640577			0
S3	2000	2000	2000	2	0	2	Export	792	Turkey	TUR	262	Djibouti	DJI								04	CEREALS,CEREAL PREPRTNS.	1	No Quantity							10905			0
S3	2000	2000	2000	2	0	2	Export	792	Turkey	TUR	266	Gabon	GAB								04	CEREALS,CEREAL PREPRTNS.	1	No Quantity							217526			0
S3	2000	2000	2000	2	0	2	Export	792	Turkey	TUR	268	Georgia	GEO								04	CEREALS,CEREAL PREPRTNS.	1	No Quantity							21240973			0
S3	2000	2000	2000	2	0	2	Export	792	Turkey	TUR	270	Gambia	GMB								04	CEREALS,CEREAL PREPRTNS.	1	No Quantity							248625			0
S3	2000	2000	2000	2	0	2	Export	792	Turkey	TUR	275	State of Palestine	PSE								04	CEREALS,CEREAL PREPRTNS.	1	No Quantity							2023185			0
S3	2000	2000	2000	2	0	2	Export	792	Turkey	TUR	276	Germany	DEU								04	CEREALS,CEREAL PREPRTNS.	1	No Quantity							9178670			0
S3	2000	2000	2000	2	0	2	Export	792	Turkey	TUR	288	Ghana	GHA								04	CEREALS,CEREAL PREPRTNS.	1	No Quantity							433932			0
S3	2000	2000	2000	2	0	2	Export	792	Turkey	TUR	300	Greece	GRC								04	CEREALS,CEREAL PREPRTNS.	1	No Quantity							1144661			0
S3	2000	2000	2000	2	0	2	Export	792	Turkey	TUR	324	Guinea	GIN								04	CEREALS,CEREAL PREPRTNS.	1	No Quantity							691650			0
S3	2000	2000	2000	2	0	2	Export	792	Turkey	TUR	328	Guyana	GUY								04	CEREALS,CEREAL PREPRTNS.	1	No Quantity							21757			0
S3	2000	2000	2000	2	0	2	Export	792	Turkey	TUR	340	Honduras	HND								04	CEREALS,CEREAL PREPRTNS.	1	No Quantity							67443			0
S3	2000	2000	2000	2	0	2	Export	792	Turkey	TUR	344	China, Hong Kong SAR	HKG								04	CEREALS,CEREAL PREPRTNS.	1	No Quantity							60073			0
S3	2000	2000	2000	2	0	2	Export	792	Turkey	TUR	348	Hungary	HUN								04	CEREALS,CEREAL PREPRTNS.	1	No Quantity							23821			0
S3	2000	2000	2000	2	0	2	Export	792	Turkey	TUR	352	Iceland	ISL								04	CEREALS,CEREAL PREPRTNS.	1	No Quantity							1259839			0
S3	2000	2000	2000	2	0	2	Export	792	Turkey	TUR	360	Indonesia	IDN								04	CEREALS,CEREAL PREPRTNS.	1	No Quantity							2293548			0
S3	2000	2000	2000	2	0	2	Export	792	Turkey	TUR	364	Iran	IRN								04	CEREALS,CEREAL PREPRTNS.	1	No Quantity							1058255			0
S3	2000	2000	2000	2	0	2	Export	792	Turkey	TUR	372	Ireland	IRL								04	CEREALS,CEREAL PREPRTNS.	1	No Quantity							15222			0
S3	2000	2000	2000	2	0	2	Export	792	Turkey	TUR	376	Israel	ISR								04	CEREALS,CEREAL PREPRTNS.	1	No Quantity							14928424			0
S3	2000	2000	2000	2	0	2	Export	792	Turkey	TUR	381	Italy	ITA								04	CEREALS,CEREAL PREPRTNS.	1	No Quantity							30145230			0
S3	2000	2000	2000	2	0	2	Export	792	Turkey	TUR	384	Côte d'Ivoire	CIV								04	CEREALS,CEREAL PREPRTNS.	1	No Quantity							96497			0
S3	2000	2000	2000	2	0	2	Export	792	Turkey	TUR	392	Japan	JPN								04	CEREALS,CEREAL PREPRTNS.	1	No Quantity							134866			0
S3	2000	2000	2000	2	0	2	Export	792	Turkey	TUR	398	Kazakhstan	KAZ								04	CEREALS,CEREAL PREPRTNS.	1	No Quantity							412083			0
S3	2000	2000	2000	2	0	2	Export	792	Turkey	TUR	400	Jordan	JOR								04	CEREALS,CEREAL PREPRTNS.	1	No Quantity							3558514			0
S3	2000	2000	2000	2	0	2	Export	792	Turkey	TUR	404	Kenya	KEN								04	CEREALS,CEREAL PREPRTNS.	1	No Quantity							115813			0
S3	2000	2000	2000	2	0	2	Export	792	Turkey	TUR	410	Rep. of Korea	KOR								04	CEREALS,CEREAL PREPRTNS.	1	No Quantity							643643			0
S3	2000	2000	2000	2	0	2	Export	792	Turkey	TUR	414	Kuwait	KWT								04	CEREALS,CEREAL PREPRTNS.	1	No Quantity							1235303			0
S3	2000	2000	2000	2	0	2	Export	792	Turkey	TUR	417	Kyrgyzstan	KGZ								04	CEREALS,CEREAL PREPRTNS.	1	No Quantity							214719			0
S3	2000	2000	2000	2	0	2	Export	792	Turkey	TUR	422	Lebanon	LBN								04	CEREALS,CEREAL PREPRTNS.	1	No Quantity							4111390			0
S3	2000	2000	2000	2	0	2	Export	792	Turkey	TUR	428	Latvia	LVA								04	CEREALS,CEREAL PREPRTNS.	1	No Quantity							118349			0
S3	2000	2000	2000	2	0	2	Export	792	Turkey	TUR	430	Liberia	LBR								04	CEREALS,CEREAL PREPRTNS.	1	No Quantity							79288			0
S3	2000	2000	2000	2	0	2	Export	792	Turkey	TUR	434	Libya	LBY								04	CEREALS,CEREAL PREPRTNS.	1	No Quantity							9499730			0
S3	2000	2000	2000	2	0	2	Export	792	Turkey	TUR	440	Lithuania	LTU								04	CEREALS,CEREAL PREPRTNS.	1	No Quantity							462129			0
S3	2000	2000	2000	2	0	2	Export	792	Turkey	TUR	450	Madagascar	MDG								04	CEREALS,CEREAL PREPRTNS.	1	No Quantity							797878			0
S3	2000	2000	2000	2	0	2	Export	792	Turkey	TUR	454	Malawi	MWI								04	CEREALS,CEREAL PREPRTNS.	1	No Quantity							7120			0
S3	2000	2000	2000	2	0	2	Export	792	Turkey	TUR	458	Malaysia	MYS								04	CEREALS,CEREAL PREPRTNS.	1	No Quantity							128520			0
S3	2000	2000	2000	2	0	2	Export	792	Turkey	TUR	466	Mali	MLI								04	CEREALS,CEREAL PREPRTNS.	1	No Quantity							23684			0
S3	2000	2000	2000	2	0	2	Export	792	Turkey	TUR	470	Malta	MLT								04	CEREALS,CEREAL PREPRTNS.	1	No Quantity							329531			0
S3	2000	2000	2000	2	0	2	Export	792	Turkey	TUR	478	Mauritania	MRT								04	CEREALS,CEREAL PREPRTNS.	1	No Quantity							353455			0
S3	2000	2000	2000	2	0	2	Export	792	Turkey	TUR	480	Mauritius	MUS								04	CEREALS,CEREAL PREPRTNS.	1	No Quantity							140317			0
S3	2000	2000	2000	2	0	2	Export	792	Turkey	TUR	484	Mexico	MEX								04	CEREALS,CEREAL PREPRTNS.	1	No Quantity							32			0
S3	2000	2000	2000	2	0	2	Export	792	Turkey	TUR	490	Other Asia, nes									04	CEREALS,CEREAL PREPRTNS.	1	No Quantity							165843			0
S3	2000	2000	2000	2	0	2	Export	792	Turkey	TUR	496	Mongolia	MNG								04	CEREALS,CEREAL PREPRTNS.	1	No Quantity							1650			0
S3	2000	2000	2000	2	0	2	Export	792	Turkey	TUR	498	Rep. of Moldova	MDA								04	CEREALS,CEREAL PREPRTNS.	1	No Quantity							131000			0
S3	2000	2000	2000	2	0	2	Export	792	Turkey	TUR	504	Morocco	MAR								04	CEREALS,CEREAL PREPRTNS.	1	No Quantity							4690914			0
S3	2000	2000	2000	2	0	2	Export	792	Turkey	TUR	508	Mozambique	MOZ								04	CEREALS,CEREAL PREPRTNS.	1	No Quantity							520428			0
S3	2000	2000	2000	2	0	2	Export	792	Turkey	TUR	512	Oman	OMN								04	CEREALS,CEREAL PREPRTNS.	1	No Quantity							157868			0
S3	2000	2000	2000	2	0	2	Export	792	Turkey	TUR	516	Namibia	NAM								04	CEREALS,CEREAL PREPRTNS.	1	No Quantity							73615			0
S3	2000	2000	2000	2	0	2	Export	792	Turkey	TUR	524	Nepal	NPL								04	CEREALS,CEREAL PREPRTNS.	1	No Quantity							9			0
S3	2000	2000	2000	2	0	2	Export	792	Turkey	TUR	528	Netherlands	NLD								04	CEREALS,CEREAL PREPRTNS.	1	No Quantity							1110565			0
S3	2000	2000	2000	2	0	2	Export	792	Turkey	TUR	554	New Zealand	NZL								04	CEREALS,CEREAL PREPRTNS.	1	No Quantity							63767			0
S3	2000	2000	2000	2	0	2	Export	792	Turkey	TUR	562	Niger	NER								04	CEREALS,CEREAL PREPRTNS.	1	No Quantity							42612			0
S3	2000	2000	2000	2	0	2	Export	792	Turkey	TUR	566	Nigeria	NGA								04	CEREALS,CEREAL PREPRTNS.	1	No Quantity							157987			0
S3	2000	2000	2000	2	0	2	Export	792	Turkey	TUR	579	Norway	NOR								04	CEREALS,CEREAL PREPRTNS.	1	No Quantity							150073			0
S3	2000	2000	2000	2	0	2	Export	792	Turkey	TUR	586	Pakistan	PAK								04	CEREALS,CEREAL PREPRTNS.	1	No Quantity							680400			0
S3	2000	2000	2000	2	0	2	Export	792	Turkey	TUR	591	Panama	PAN								04	CEREALS,CEREAL PREPRTNS.	1	No Quantity							275414			0
S3	2000	2000	2000	2	0	2	Export	792	Turkey	TUR	608	Philippines	PHL								04	CEREALS,CEREAL PREPRTNS.	1	No Quantity							31679			0
S3	2000	2000	2000	2	0	2	Export	792	Turkey	TUR	616	Poland	POL								04	CEREALS,CEREAL PREPRTNS.	1	No Quantity							9543			0
S3	2000	2000	2000	2	0	2	Export	792	Turkey	TUR	620	Portugal	PRT								04	CEREALS,CEREAL PREPRTNS.	1	No Quantity							4372315			0
S3	2000	2000	2000	2	0	2	Export	792	Turkey	TUR	624	Guinea-Bissau	GNB								04	CEREALS,CEREAL PREPRTNS.	1	No Quantity							56354			0
S3	2000	2000	2000	2	0	2	Export	792	Turkey	TUR	634	Qatar	QAT								04	CEREALS,CEREAL PREPRTNS.	1	No Quantity							260060			0
S3	2000	2000	2000	2	0	2	Export	792	Turkey	TUR	642	Romania	ROU								04	CEREALS,CEREAL PREPRTNS.	1	No Quantity							15044911			0
S3	2000	2000	2000	2	0	2	Export	792	Turkey	TUR	643	Russian Federation	RUS								04	CEREALS,CEREAL PREPRTNS.	1	No Quantity							2286252			0
S3	2000	2000	2000	2	0	2	Export	792	Turkey	TUR	682	Saudi Arabia	SAU								04	CEREALS,CEREAL PREPRTNS.	1	No Quantity							21957009			0
S3	2000	2000	2000	2	0	2	Export	792	Turkey	TUR	686	Senegal	SEN								04	CEREALS,CEREAL PREPRTNS.	1	No Quantity							2179396			0
S3	2000	2000	2000	2	0	2	Export	792	Turkey	TUR	694	Sierra Leone	SLE								04	CEREALS,CEREAL PREPRTNS.	1	No Quantity							74584			0
S3	2000	2000	2000	2	0	2	Export	792	Turkey	TUR	699	India	IND								04	CEREALS,CEREAL PREPRTNS.	1	No Quantity							2708			0
S3	2000	2000	2000	2	0	2	Export	792	Turkey	TUR	702	Singapore	SGP								04	CEREALS,CEREAL PREPRTNS.	1	No Quantity							178594			0
S3	2000	2000	2000	2	0	2	Export	792	Turkey	TUR	703	Slovakia	SVK								04	CEREALS,CEREAL PREPRTNS.	1	No Quantity							243278			0
S3	2000	2000	2000	2	0	2	Export	792	Turkey	TUR	705	Slovenia	SVN								04	CEREALS,CEREAL PREPRTNS.	1	No Quantity							12427			0
S3	2000	2000	2000	2	0	2	Export	792	Turkey	TUR	706	Somalia	SOM								04	CEREALS,CEREAL PREPRTNS.	1	No Quantity							29760			0
S3	2000	2000	2000	2	0	2	Export	792	Turkey	TUR	710	South Africa	ZAF								04	CEREALS,CEREAL PREPRTNS.	1	No Quantity							866964			0
S3	2000	2000	2000	2	0	2	Export	792	Turkey	TUR	724	Spain	ESP								04	CEREALS,CEREAL PREPRTNS.	1	No Quantity							6911613			0
S3	2000	2000	2000	2	0	2	Export	792	Turkey	TUR	736	Fmr Sudan	SDN								04	CEREALS,CEREAL PREPRTNS.	1	No Quantity							3234075			0
S3	2000	2000	2000	2	0	2	Export	792	Turkey	TUR	752	Sweden	SWE								04	CEREALS,CEREAL PREPRTNS.	1	No Quantity							452535			0
S3	2000	2000	2000	2	0	2	Export	792	Turkey	TUR	757	Switzerland	CHE								04	CEREALS,CEREAL PREPRTNS.	1	No Quantity							184301			0
S3	2000	2000	2000	2	0	2	Export	792	Turkey	TUR	760	Syria	SYR								04	CEREALS,CEREAL PREPRTNS.	1	No Quantity							8607939			0
S3	2000	2000	2000	2	0	2	Export	792	Turkey	TUR	762	Tajikistan	TJK								04	CEREALS,CEREAL PREPRTNS.	1	No Quantity							269428			0
S3	2000	2000	2000	2	0	2	Export	792	Turkey	TUR	764	Thailand	THA								04	CEREALS,CEREAL PREPRTNS.	1	No Quantity							135554			0
S3	2000	2000	2000	2	0	2	Export	792	Turkey	TUR	768	Togo	TGO								04	CEREALS,CEREAL PREPRTNS.	1	No Quantity							51811			0
S3	2000	2000	2000	2	0	2	Export	792	Turkey	TUR	780	Trinidad and Tobago	TTO								04	CEREALS,CEREAL PREPRTNS.	1	No Quantity							301889			0
S3	2000	2000	2000	2	0	2	Export	792	Turkey	TUR	784	United Arab Emirates	ARE								04	CEREALS,CEREAL PREPRTNS.	1	No Quantity							7786191			0
S3	2000	2000	2000	2	0	2	Export	792	Turkey	TUR	788	Tunisia	TUN								04	CEREALS,CEREAL PREPRTNS.	1	No Quantity							60590182			0
S3	2000	2000	2000	2	0	2	Export	792	Turkey	TUR	795	Turkmenistan	TKM								04	CEREALS,CEREAL PREPRTNS.	1	No Quantity							1508664			0
S3	2000	2000	2000	2	0	2	Export	792	Turkey	TUR	796	Turks and Caicos Isds	TCA								04	CEREALS,CEREAL PREPRTNS.	1	No Quantity							9076			0
S3	2000	2000	2000	2	0	2	Export	792	Turkey	TUR	804	Ukraine	UKR								04	CEREALS,CEREAL PREPRTNS.	1	No Quantity							13241276			0
S3	2000	2000	2000	2	0	2	Export	792	Turkey	TUR	807	North Macedonia	MKD								04	CEREALS,CEREAL PREPRTNS.	1	No Quantity							3147664			0
S3	2000	2000	2000	2	0	2	Export	792	Turkey	TUR	818	Egypt	EGY								04	CEREALS,CEREAL PREPRTNS.	1	No Quantity							14066568			0
S3	2000	2000	2000	2	0	2	Export	792	Turkey	TUR	826	United Kingdom	GBR								04	CEREALS,CEREAL PREPRTNS.	1	No Quantity							1944932			0
S3	2000	2000	2000	2	0	2	Export	792	Turkey	TUR	834	United Rep. of Tanzania	TZA								04	CEREALS,CEREAL PREPRTNS.	1	No Quantity							51248			0
S3	2000	2000	2000	2	0	2	Export	792	Turkey	TUR	838	Free Zones									04	CEREALS,CEREAL PREPRTNS.	1	No Quantity							23866973			0
S3	2000	2000	2000	2	0	2	Export	792	Turkey	TUR	842	USA	USA								04	CEREALS,CEREAL PREPRTNS.	1	No Quantity							4317153			0
S3	2000	2000	2000	2	0	2	Export	792	Turkey	TUR	854	Burkina Faso	BFA								04	CEREALS,CEREAL PREPRTNS.	1	No Quantity							1497			0
S3	2000	2000	2000	2	0	2	Export	792	Turkey	TUR	860	Uzbekistan	UZB								04	CEREALS,CEREAL PREPRTNS.	1	No Quantity							335809			0
S3	2000	2000	2000	2	0	2	Export	792	Turkey	TUR	862	Venezuela	VEN								04	CEREALS,CEREAL PREPRTNS.	1	No Quantity							33919			0
S3	2000	2000	2000	2	0	2	Export	792	Turkey	TUR	887	Yemen	YEM								04	CEREALS,CEREAL PREPRTNS.	1	No Quantity							6931785			0
S3	2000	2000	2000	2	0	2	Export	792	Turkey	TUR	891	Serbia and Montenegro	SCG								04	CEREALS,CEREAL PREPRTNS.	1	No Quantity							709989			0
S3	2000	2000	2000	2	0	2	Export	792	Turkey	TUR	894	Zambia	ZMB								04	CEREALS,CEREAL PREPRTNS.	1	No Quantity							6142			0
S3	2000	2000	2000	2	0	2	Export	800	Uganda	UGA	0	World	WLD								04	CEREALS,CEREAL PREPRTNS.	1	No Quantity							5448947			0
S3	2000	2000	2000	2	0	2	Export	800	Uganda	UGA	56	Belgium	BEL								04	CEREALS,CEREAL PREPRTNS.	1	No Quantity							31			0
S3	2000	2000	2000	2	0	2	Export	800	Uganda	UGA	96	Brunei Darussalam	BRN								04	CEREALS,CEREAL PREPRTNS.	1	No Quantity							21430			0
S3	2000	2000	2000	2	0	2	Export	800	Uganda	UGA	108	Burundi	BDI								04	CEREALS,CEREAL PREPRTNS.	1	No Quantity							222970			0
S3	2000	2000	2000	2	0	2	Export	800	Uganda	UGA	178	Congo	COG								04	CEREALS,CEREAL PREPRTNS.	1	No Quantity							538095			0
S3	2000	2000	2000	2	0	2	Export	800	Uganda	UGA	180	Dem. Rep. of the Congo	COD								04	CEREALS,CEREAL PREPRTNS.	1	No Quantity							1421487			0
S3	2000	2000	2000	2	0	2	Export	800	Uganda	UGA	364	Iran	IRN								04	CEREALS,CEREAL PREPRTNS.	1	No Quantity							257			0
S3	2000	2000	2000	2	0	2	Export	800	Uganda	UGA	381	Italy	ITA								04	CEREALS,CEREAL PREPRTNS.	1	No Quantity							154098			0
S3	2000	2000	2000	2	0	2	Export	800	Uganda	UGA	392	Japan	JPN								04	CEREALS,CEREAL PREPRTNS.	1	No Quantity							43713			0
S3	2000	2000	2000	2	0	2	Export	800	Uganda	UGA	404	Kenya	KEN								04	CEREALS,CEREAL PREPRTNS.	1	No Quantity							828367			0
S3	2000	2000	2000	2	0	2	Export	800	Uganda	UGA	508	Mozambique	MOZ								04	CEREALS,CEREAL PREPRTNS.	1	No Quantity							119742			0
S3	2000	2000	2000	2	0	2	Export	800	Uganda	UGA	512	Oman	OMN								04	CEREALS,CEREAL PREPRTNS.	1	No Quantity							1285			0
S3	2000	2000	2000	2	0	2	Export	800	Uganda	UGA	528	Netherlands	NLD								04	CEREALS,CEREAL PREPRTNS.	1	No Quantity							691			0
S3	2000	2000	2000	2	0	2	Export	800	Uganda	UGA	634	Qatar	QAT								04	CEREALS,CEREAL PREPRTNS.	1	No Quantity							1145			0
S3	2000	2000	2000	2	0	2	Export	800	Uganda	UGA	646	Rwanda	RWA								04	CEREALS,CEREAL PREPRTNS.	1	No Quantity							602987			0
S3	2000	2000	2000	2	0	2	Export	800	Uganda	UGA	686	Senegal	SEN								04	CEREALS,CEREAL PREPRTNS.	1	No Quantity							17742			0
S3	2000	2000	2000	2	0	2	Export	800	Uganda	UGA	702	Singapore	SGP								04	CEREALS,CEREAL PREPRTNS.	1	No Quantity							5980			0
S3	2000	2000	2000	2	0	2	Export	800	Uganda	UGA	724	Spain	ESP								04	CEREALS,CEREAL PREPRTNS.	1	No Quantity							49965			0
S3	2000	2000	2000	2	0	2	Export	800	Uganda	UGA	736	Fmr Sudan	SDN								04	CEREALS,CEREAL PREPRTNS.	1	No Quantity							185782			0
S3	2000	2000	2000	2	0	2	Export	800	Uganda	UGA	752	Sweden	SWE								04	CEREALS,CEREAL PREPRTNS.	1	No Quantity							65			0
S3	2000	2000	2000	2	0	2	Export	800	Uganda	UGA	757	Switzerland	CHE								04	CEREALS,CEREAL PREPRTNS.	1	No Quantity							579212			0
S3	2000	2000	2000	2	0	2	Export	800	Uganda	UGA	780	Trinidad and Tobago	TTO								04	CEREALS,CEREAL PREPRTNS.	1	No Quantity							55070			0
S3	2000	2000	2000	2	0	2	Export	800	Uganda	UGA	784	United Arab Emirates	ARE								04	CEREALS,CEREAL PREPRTNS.	1	No Quantity							70			0
S3	2000	2000	2000	2	0	2	Export	800	Uganda	UGA	818	Egypt	EGY								04	CEREALS,CEREAL PREPRTNS.	1	No Quantity							25641			0
S3	2000	2000	2000	2	0	2	Export	800	Uganda	UGA	826	United Kingdom	GBR								04	CEREALS,CEREAL PREPRTNS.	1	No Quantity							384663			0
S3	2000	2000	2000	2	0	2	Export	800	Uganda	UGA	834	United Rep. of Tanzania	TZA								04	CEREALS,CEREAL PREPRTNS.	1	No Quantity							62029			0
S3	2000	2000	2000	2	0	2	Export	800	Uganda	UGA	899	Areas, nes									04	CEREALS,CEREAL PREPRTNS.	1	No Quantity							126429			0
S3	2000	2000	2000	2	0	2	Export	792	Turkey	TUR	0	World	WLD								05	VEGETABLES AND FRUIT	1	No Quantity							1804707089			0
S3	2000	2000	2000	2	0	2	Export	792	Turkey	TUR	4	Afghanistan	AFG								05	VEGETABLES AND FRUIT	1	No Quantity							6714			0
S3	2000	2000	2000	2	0	2	Export	792	Turkey	TUR	8	Albania	ALB								05	VEGETABLES AND FRUIT	1	No Quantity							708023			0
S3	2000	2000	2000	2	0	2	Export	792	Turkey	TUR	12	Algeria	DZA								05	VEGETABLES AND FRUIT	1	No Quantity							4412055			0
S3	2000	2000	2000	2	0	2	Export	792	Turkey	TUR	24	Angola	AGO								05	VEGETABLES AND FRUIT	1	No Quantity							411620			0
S3	2000	2000	2000	2	0	2	Export	792	Turkey	TUR	28	Antigua and Barbuda	ATG								05	VEGETABLES AND FRUIT	1	No Quantity							32400			0
S3	2000	2000	2000	2	0	2	Export	792	Turkey	TUR	31	Azerbaijan	AZE								05	VEGETABLES AND FRUIT	1	No Quantity							6801312			0
S3	2000	2000	2000	2	0	2	Export	792	Turkey	TUR	32	Argentina	ARG								05	VEGETABLES AND FRUIT	1	No Quantity							1514003			0
S3	2000	2000	2000	2	0	2	Export	792	Turkey	TUR	36	Australia	AUS								05	VEGETABLES AND FRUIT	1	No Quantity							27650882			0
S3	2000	2000	2000	2	0	2	Export	792	Turkey	TUR	40	Austria	AUT								05	VEGETABLES AND FRUIT	1	No Quantity							46587275			0
S3	2000	2000	2000	2	0	2	Export	792	Turkey	TUR	44	Bahamas	BHS								05	VEGETABLES AND FRUIT	1	No Quantity							5432			0
S3	2000	2000	2000	2	0	2	Export	792	Turkey	TUR	48	Bahrain	BHR								05	VEGETABLES AND FRUIT	1	No Quantity							181168			0
S3	2000	2000	2000	2	0	2	Export	792	Turkey	TUR	50	Bangladesh	BGD								05	VEGETABLES AND FRUIT	1	No Quantity							21313			0
S3	2000	2000	2000	2	0	2	Export	792	Turkey	TUR	52	Barbados	BRB								05	VEGETABLES AND FRUIT	1	No Quantity							142333			0
S3	2000	2000	2000	2	0	2	Export	792	Turkey	TUR	56	Belgium	BEL								05	VEGETABLES AND FRUIT	1	No Quantity							59705860			0
S3	2000	2000	2000	2	0	2	Export	792	Turkey	TUR	70	Bosnia Herzegovina	BIH								05	VEGETABLES AND FRUIT	1	No Quantity							1541202			0
S3	2000	2000	2000	2	0	2	Export	792	Turkey	TUR	76	Brazil	BRA								05	VEGETABLES AND FRUIT	1	No Quantity							11769596			0
S3	2000	2000	2000	2	0	2	Export	792	Turkey	TUR	92	Br. Virgin Isds	VGB								05	VEGETABLES AND FRUIT	1	No Quantity							1590321			0
S3	2000	2000	2000	2	0	2	Export	792	Turkey	TUR	100	Bulgaria	BGR								05	VEGETABLES AND FRUIT	1	No Quantity							4585640			0
S3	2000	2000	2000	2	0	2	Export	792	Turkey	TUR	112	Belarus	BLR								05	VEGETABLES AND FRUIT	1	No Quantity							113112			0
S3	2000	2000	2000	2	0	2	Export	792	Turkey	TUR	124	Canada	CAN								05	VEGETABLES AND FRUIT	1	No Quantity							12476920			0
S3	2000	2000	2000	2	0	2	Export	792	Turkey	TUR	132	Cabo Verde	CPV								05	VEGETABLES AND FRUIT	1	No Quantity							69242			0
S3	2000	2000	2000	2	0	2	Export	792	Turkey	TUR	136	Cayman Isds	CYM								05	VEGETABLES AND FRUIT	1	No Quantity							17039			0
S3	2000	2000	2000	2	0	2	Export	792	Turkey	TUR	144	Sri Lanka	LKA								05	VEGETABLES AND FRUIT	1	No Quantity							2626662			0
S3	2000	2000	2000	2	0	2	Export	792	Turkey	TUR	152	Chile	CHL								05	VEGETABLES AND FRUIT	1	No Quantity							77109			0
S3	2000	2000	2000	2	0	2	Export	792	Turkey	TUR	156	China	CHN								05	VEGETABLES AND FRUIT	1	No Quantity							695888			0
S3	2000	2000	2000	2	0	2	Export	792	Turkey	TUR	188	Costa Rica	CRI								05	VEGETABLES AND FRUIT	1	No Quantity							29800			0
S3	2000	2000	2000	2	0	2	Export	792	Turkey	TUR	191	Croatia	HRV								05	VEGETABLES AND FRUIT	1	No Quantity							2765089			0
S3	2000	2000	2000	2	0	2	Export	792	Turkey	TUR	196	Cyprus	CYP								05	VEGETABLES AND FRUIT	1	No Quantity							5157099			0
S3	2000	2000	2000	2	0	2	Export	792	Turkey	TUR	203	Czechia	CZE								05	VEGETABLES AND FRUIT	1	No Quantity							5794976			0
S3	2000	2000	2000	2	0	2	Export	792	Turkey	TUR	208	Denmark	DNK								05	VEGETABLES AND FRUIT	1	No Quantity							10518829			0
S3	2000	2000	2000	2	0	2	Export	792	Turkey	TUR	222	El Salvador	SLV								05	VEGETABLES AND FRUIT	1	No Quantity							39782			0
S3	2000	2000	2000	2	0	2	Export	792	Turkey	TUR	231	Ethiopia	ETH								05	VEGETABLES AND FRUIT	1	No Quantity							1113824			0
S3	2000	2000	2000	2	0	2	Export	792	Turkey	TUR	233	Estonia	EST								05	VEGETABLES AND FRUIT	1	No Quantity							1007927			0
S3	2000	2000	2000	2	0	2	Export	792	Turkey	TUR	246	Finland	FIN								05	VEGETABLES AND FRUIT	1	No Quantity							4789889			0
S3	2000	2000	2000	2	0	2	Export	792	Turkey	TUR	251	France	FRA								05	VEGETABLES AND FRUIT	1	No Quantity							114460662			0
S3	2000	2000	2000	2	0	2	Export	792	Turkey	TUR	268	Georgia	GEO								05	VEGETABLES AND FRUIT	1	No Quantity							3025871			0
S3	2000	2000	2000	2	0	2	Export	792	Turkey	TUR	270	Gambia	GMB								05	VEGETABLES AND FRUIT	1	No Quantity							27707			0
S3	2000	2000	2000	2	0	2	Export	792	Turkey	TUR	275	State of Palestine	PSE								05	VEGETABLES AND FRUIT	1	No Quantity							309145			0
S3	2000	2000	2000	2	0	2	Export	792	Turkey	TUR	276	Germany	DEU								05	VEGETABLES AND FRUIT	1	No Quantity							418070140			0
S3	2000	2000	2000	2	0	2	Export	792	Turkey	TUR	288	Ghana	GHA								05	VEGETABLES AND FRUIT	1	No Quantity							152541			0
S3	2000	2000	2000	2	0	2	Export	792	Turkey	TUR	300	Greece	GRC								05	VEGETABLES AND FRUIT	1	No Quantity							16118499			0
S3	2000	2000	2000	2	0	2	Export	792	Turkey	TUR	320	Guatemala	GTM								05	VEGETABLES AND FRUIT	1	No Quantity							10420			0
S3	2000	2000	2000	2	0	2	Export	792	Turkey	TUR	328	Guyana	GUY								05	VEGETABLES AND FRUIT	1	No Quantity							58759			0
S3	2000	2000	2000	2	0	2	Export	792	Turkey	TUR	332	Haiti	HTI								05	VEGETABLES AND FRUIT	1	No Quantity							81361			0
S3	2000	2000	2000	2	0	2	Export	792	Turkey	TUR	344	China, Hong Kong SAR	HKG								05	VEGETABLES AND FRUIT	1	No Quantity							2317057			0
S3	2000	2000	2000	2	0	2	Export	792	Turkey	TUR	348	Hungary	HUN								05	VEGETABLES AND FRUIT	1	No Quantity							4835997			0
S3	2000	2000	2000	2	0	2	Export	792	Turkey	TUR	360	Indonesia	IDN								05	VEGETABLES AND FRUIT	1	No Quantity							1258638			0
S3	2000	2000	2000	2	0	2	Export	792	Turkey	TUR	364	Iran	IRN								05	VEGETABLES AND FRUIT	1	No Quantity							1511989			0
S3	2000	2000	2000	2	0	2	Export	792	Turkey	TUR	372	Ireland	IRL								05	VEGETABLES AND FRUIT	1	No Quantity							9292969			0
S3	2000	2000	2000	2	0	2	Export	792	Turkey	TUR	376	Israel	ISR								05	VEGETABLES AND FRUIT	1	No Quantity							16050937			0
S3	2000	2000	2000	2	0	2	Export	792	Turkey	TUR	381	Italy	ITA								05	VEGETABLES AND FRUIT	1	No Quantity							100563319			0
S3	2000	2000	2000	2	0	2	Export	792	Turkey	TUR	384	Côte d'Ivoire	CIV								05	VEGETABLES AND FRUIT	1	No Quantity							2304			0
S3	2000	2000	2000	2	0	2	Export	792	Turkey	TUR	388	Jamaica	JAM								05	VEGETABLES AND FRUIT	1	No Quantity							552501			0
S3	2000	2000	2000	2	0	2	Export	792	Turkey	TUR	392	Japan	JPN								05	VEGETABLES AND FRUIT	1	No Quantity							34368358			0
S3	2000	2000	2000	2	0	2	Export	792	Turkey	TUR	398	Kazakhstan	KAZ								05	VEGETABLES AND FRUIT	1	No Quantity							709584			0
S3	2000	2000	2000	2	0	2	Export	792	Turkey	TUR	400	Jordan	JOR								05	VEGETABLES AND FRUIT	1	No Quantity							8098631			0
S3	2000	2000	2000	2	0	2	Export	792	Turkey	TUR	404	Kenya	KEN								05	VEGETABLES AND FRUIT	1	No Quantity							25834			0
S3	2000	2000	2000	2	0	2	Export	792	Turkey	TUR	410	Rep. of Korea	KOR								05	VEGETABLES AND FRUIT	1	No Quantity							5525353			0
S3	2000	2000	2000	2	0	2	Export	792	Turkey	TUR	414	Kuwait	KWT								05	VEGETABLES AND FRUIT	1	No Quantity							2943667			0
S3	2000	2000	2000	2	0	2	Export	792	Turkey	TUR	417	Kyrgyzstan	KGZ								05	VEGETABLES AND FRUIT	1	No Quantity							61275			0
S3	2000	2000	2000	2	0	2	Export	792	Turkey	TUR	422	Lebanon	LBN								05	VEGETABLES AND FRUIT	1	No Quantity							5486774			0
S3	2000	2000	2000	2	0	2	Export	792	Turkey	TUR	428	Latvia	LVA								05	VEGETABLES AND FRUIT	1	No Quantity							2240174			0
S3	2000	2000	2000	2	0	2	Export	792	Turkey	TUR	430	Liberia	LBR								05	VEGETABLES AND FRUIT	1	No Quantity							41453			0
S3	2000	2000	2000	2	0	2	Export	792	Turkey	TUR	434	Libya	LBY								05	VEGETABLES AND FRUIT	1	No Quantity							2816384			0
S3	2000	2000	2000	2	0	2	Export	792	Turkey	TUR	440	Lithuania	LTU								05	VEGETABLES AND FRUIT	1	No Quantity							1540598			0
S3	2000	2000	2000	2	0	2	Export	792	Turkey	TUR	458	Malaysia	MYS								05	VEGETABLES AND FRUIT	1	No Quantity							6813418			0
S3	2000	2000	2000	2	0	2	Export	792	Turkey	TUR	470	Malta	MLT								05	VEGETABLES AND FRUIT	1	No Quantity							526829			0
S3	2000	2000	2000	2	0	2	Export	792	Turkey	TUR	480	Mauritius	MUS								05	VEGETABLES AND FRUIT	1	No Quantity							13636			0
S3	2000	2000	2000	2	0	2	Export	792	Turkey	TUR	484	Mexico	MEX								05	VEGETABLES AND FRUIT	1	No Quantity							523157			0
S3	2000	2000	2000	2	0	2	Export	792	Turkey	TUR	490	Other Asia, nes									05	VEGETABLES AND FRUIT	1	No Quantity							1190625			0
S3	2000	2000	2000	2	0	2	Export	792	Turkey	TUR	498	Rep. of Moldova	MDA								05	VEGETABLES AND FRUIT	1	No Quantity							1757381			0
S3	2000	2000	2000	2	0	2	Export	792	Turkey	TUR	504	Morocco	MAR								05	VEGETABLES AND FRUIT	1	No Quantity							1061089			0
S3	2000	2000	2000	2	0	2	Export	792	Turkey	TUR	512	Oman	OMN								05	VEGETABLES AND FRUIT	1	No Quantity							1295063			0
S3	2000	2000	2000	2	0	2	Export	792	Turkey	TUR	524	Nepal	NPL								05	VEGETABLES AND FRUIT	1	No Quantity							12866			0
S3	2000	2000	2000	2	0	2	Export	792	Turkey	TUR	528	Netherlands	NLD								05	VEGETABLES AND FRUIT	1	No Quantity							116451001			0
S3	2000	2000	2000	2	0	2	Export	792	Turkey	TUR	530	Neth. Antilles	ANT								05	VEGETABLES AND FRUIT	1	No Quantity							25000			0
S3	2000	2000	2000	2	0	2	Export	792	Turkey	TUR	554	New Zealand	NZL								05	VEGETABLES AND FRUIT	1	No Quantity							6264310			0
S3	2000	2000	2000	2	0	2	Export	792	Turkey	TUR	566	Nigeria	NGA								05	VEGETABLES AND FRUIT	1	No Quantity							495062			0
S3	2000	2000	2000	2	0	2	Export	792	Turkey	TUR	579	Norway	NOR								05	VEGETABLES AND FRUIT	1	No Quantity							7413475			0
S3	2000	2000	2000	2	0	2	Export	792	Turkey	TUR	586	Pakistan	PAK								05	VEGETABLES AND FRUIT	1	No Quantity							554640			0
S3	2000	2000	2000	2	0	2	Export	792	Turkey	TUR	591	Panama	PAN								05	VEGETABLES AND FRUIT	1	No Quantity							26186			0
S3	2000	2000	2000	2	0	2	Export	792	Turkey	TUR	600	Paraguay	PRY								05	VEGETABLES AND FRUIT	1	No Quantity							39719			0
S3	2000	2000	2000	2	0	2	Export	792	Turkey	TUR	604	Peru	PER								05	VEGETABLES AND FRUIT	1	No Quantity							65469			0
S3	2000	2000	2000	2	0	2	Export	792	Turkey	TUR	608	Philippines	PHL								05	VEGETABLES AND FRUIT	1	No Quantity							1803955			0
S3	2000	2000	2000	2	0	2	Export	792	Turkey	TUR	616	Poland	POL								05	VEGETABLES AND FRUIT	1	No Quantity							16010444			0
S3	2000	2000	2000	2	0	2	Export	792	Turkey	TUR	620	Portugal	PRT								05	VEGETABLES AND FRUIT	1	No Quantity							2744013			0
S3	2000	2000	2000	2	0	2	Export	792	Turkey	TUR	634	Qatar	QAT								05	VEGETABLES AND FRUIT	1	No Quantity							97680			0
S3	2000	2000	2000	2	0	2	Export	792	Turkey	TUR	642	Romania	ROU								05	VEGETABLES AND FRUIT	1	No Quantity							36384500			0
S3	2000	2000	2000	2	0	2	Export	792	Turkey	TUR	643	Russian Federation	RUS								05	VEGETABLES AND FRUIT	1	No Quantity							74565364			0
S3	2000	2000	2000	2	0	2	Export	792	Turkey	TUR	646	Rwanda	RWA								05	VEGETABLES AND FRUIT	1	No Quantity							56507			0
S3	2000	2000	2000	2	0	2	Export	792	Turkey	TUR	666	Saint Pierre and Miquelon	SPM								05	VEGETABLES AND FRUIT	1	No Quantity							24627			0
S3	2000	2000	2000	2	0	2	Export	792	Turkey	TUR	682	Saudi Arabia	SAU								05	VEGETABLES AND FRUIT	1	No Quantity							68607994			0
S3	2000	2000	2000	2	0	2	Export	792	Turkey	TUR	686	Senegal	SEN								05	VEGETABLES AND FRUIT	1	No Quantity							338591			0
S3	2000	2000	2000	2	0	2	Export	792	Turkey	TUR	690	Seychelles	SYC								05	VEGETABLES AND FRUIT	1	No Quantity							56220			0
S3	2000	2000	2000	2	0	2	Export	792	Turkey	TUR	699	India	IND								05	VEGETABLES AND FRUIT	1	No Quantity							827071			0
S3	2000	2000	2000	2	0	2	Export	792	Turkey	TUR	702	Singapore	SGP								05	VEGETABLES AND FRUIT	1	No Quantity							1186671			0
S3	2000	2000	2000	2	0	2	Export	792	Turkey	TUR	703	Slovakia	SVK								05	VEGETABLES AND FRUIT	1	No Quantity							2697422			0
S3	2000	2000	2000	2	0	2	Export	792	Turkey	TUR	704	Viet Nam	VNM								05	VEGETABLES AND FRUIT	1	No Quantity							16923			0
S3	2000	2000	2000	2	0	2	Export	792	Turkey	TUR	705	Slovenia	SVN								05	VEGETABLES AND FRUIT	1	No Quantity							1770151			0
S3	2000	2000	2000	2	0	2	Export	792	Turkey	TUR	710	South Africa	ZAF								05	VEGETABLES AND FRUIT	1	No Quantity							2525236			0
S3	2000	2000	2000	2	0	2	Export	792	Turkey	TUR	724	Spain	ESP								05	VEGETABLES AND FRUIT	1	No Quantity							32633314			0
S3	2000	2000	2000	2	0	2	Export	792	Turkey	TUR	736	Fmr Sudan	SDN								05	VEGETABLES AND FRUIT	1	No Quantity							804314			0
S3	2000	2000	2000	2	0	2	Export	792	Turkey	TUR	752	Sweden	SWE								05	VEGETABLES AND FRUIT	1	No Quantity							16892706			0
S3	2000	2000	2000	2	0	2	Export	792	Turkey	TUR	757	Switzerland	CHE								05	VEGETABLES AND FRUIT	1	No Quantity							42393335			0
S3	2000	2000	2000	2	0	2	Export	792	Turkey	TUR	760	Syria	SYR								05	VEGETABLES AND FRUIT	1	No Quantity							616668			0
S3	2000	2000	2000	2	0	2	Export	792	Turkey	TUR	762	Tajikistan	TJK								05	VEGETABLES AND FRUIT	1	No Quantity							831			0
S3	2000	2000	2000	2	0	2	Export	792	Turkey	TUR	764	Thailand	THA								05	VEGETABLES AND FRUIT	1	No Quantity							20929			0
S3	2000	2000	2000	2	0	2	Export	792	Turkey	TUR	768	Togo	TGO								05	VEGETABLES AND FRUIT	1	No Quantity							62610			0
S3	2000	2000	2000	2	0	2	Export	792	Turkey	TUR	780	Trinidad and Tobago	TTO								05	VEGETABLES AND FRUIT	1	No Quantity							880074			0
S3	2000	2000	2000	2	0	2	Export	792	Turkey	TUR	784	United Arab Emirates	ARE								05	VEGETABLES AND FRUIT	1	No Quantity							6405549			0
S3	2000	2000	2000	2	0	2	Export	792	Turkey	TUR	788	Tunisia	TUN								05	VEGETABLES AND FRUIT	1	No Quantity							1920637			0
S3	2000	2000	2000	2	0	2	Export	792	Turkey	TUR	795	Turkmenistan	TKM								05	VEGETABLES AND FRUIT	1	No Quantity							673194			0
S3	2000	2000	2000	2	0	2	Export	792	Turkey	TUR	804	Ukraine	UKR								05	VEGETABLES AND FRUIT	1	No Quantity							30167510			0
S3	2000	2000	2000	2	0	2	Export	792	Turkey	TUR	807	North Macedonia	MKD								05	VEGETABLES AND FRUIT	1	No Quantity							5982353			0
S3	2000	2000	2000	2	0	2	Export	792	Turkey	TUR	818	Egypt	EGY								05	VEGETABLES AND FRUIT	1	No Quantity							36428563			0
S3	2000	2000	2000	2	0	2	Export	792	Turkey	TUR	826	United Kingdom	GBR								05	VEGETABLES AND FRUIT	1	No Quantity							156372747			0
S3	2000	2000	2000	2	0	2	Export	792	Turkey	TUR	838	Free Zones									05	VEGETABLES AND FRUIT	1	No Quantity							72991968			0
S3	2000	2000	2000	2	0	2	Export	792	Turkey	TUR	842	USA	USA								05	VEGETABLES AND FRUIT	1	No Quantity							69770046			0
S3	2000	2000	2000	2	0	2	Export	792	Turkey	TUR	858	Uruguay	URY								05	VEGETABLES AND FRUIT	1	No Quantity							349516			0
S3	2000	2000	2000	2	0	2	Export	792	Turkey	TUR	860	Uzbekistan	UZB								05	VEGETABLES AND FRUIT	1	No Quantity							161213			0
S3	2000	2000	2000	2	0	2	Export	792	Turkey	TUR	862	Venezuela	VEN								05	VEGETABLES AND FRUIT	1	No Quantity							789697			0
S3	2000	2000	2000	2	0	2	Export	792	Turkey	TUR	887	Yemen	YEM								05	VEGETABLES AND FRUIT	1	No Quantity							31912			0
S3	2000	2000	2000	2	0	2	Export	792	Turkey	TUR	891	Serbia and Montenegro	SCG								05	VEGETABLES AND FRUIT	1	No Quantity							6595871			0
S3	2000	2000	2000	2	0	2	Export	800	Uganda	UGA	0	World	WLD								05	VEGETABLES AND FRUIT	1	No Quantity							7012020			0
S3	2000	2000	2000	2	0	2	Export	800	Uganda	UGA	36	Australia	AUS								05	VEGETABLES AND FRUIT	1	No Quantity							3574			0
S3	2000	2000	2000	2	0	2	Export	800	Uganda	UGA	40	Austria	AUT								05	VEGETABLES AND FRUIT	1	No Quantity							3094			0
S3	2000	2000	2000	2	0	2	Export	800	Uganda	UGA	56	Belgium	BEL								05	VEGETABLES AND FRUIT	1	No Quantity							60517			0
S3	2000	2000	2000	2	0	2	Export	800	Uganda	UGA	108	Burundi	BDI								05	VEGETABLES AND FRUIT	1	No Quantity							545498			0
S3	2000	2000	2000	2	0	2	Export	800	Uganda	UGA	136	Cayman Isds	CYM								05	VEGETABLES AND FRUIT	1	No Quantity							8465			0
S3	2000	2000	2000	2	0	2	Export	800	Uganda	UGA	178	Congo	COG								05	VEGETABLES AND FRUIT	1	No Quantity							52683			0
S3	2000	2000	2000	2	0	2	Export	800	Uganda	UGA	180	Dem. Rep. of the Congo	COD								05	VEGETABLES AND FRUIT	1	No Quantity							437231			0
S3	2000	2000	2000	2	0	2	Export	800	Uganda	UGA	208	Denmark	DNK								05	VEGETABLES AND FRUIT	1	No Quantity							420			0
S3	2000	2000	2000	2	0	2	Export	800	Uganda	UGA	251	France	FRA								05	VEGETABLES AND FRUIT	1	No Quantity							1527			0
S3	2000	2000	2000	2	0	2	Export	800	Uganda	UGA	276	Germany	DEU								05	VEGETABLES AND FRUIT	1	No Quantity							25544			0
S3	2000	2000	2000	2	0	2	Export	800	Uganda	UGA	364	Iran	IRN								05	VEGETABLES AND FRUIT	1	No Quantity							392			0
S3	2000	2000	2000	2	0	2	Export	800	Uganda	UGA	381	Italy	ITA								05	VEGETABLES AND FRUIT	1	No Quantity							364794			0
S3	2000	2000	2000	2	0	2	Export	800	Uganda	UGA	404	Kenya	KEN								05	VEGETABLES AND FRUIT	1	No Quantity							2016725			0
S3	2000	2000	2000	2	0	2	Export	800	Uganda	UGA	512	Oman	OMN								05	VEGETABLES AND FRUIT	1	No Quantity							17362			0
S3	2000	2000	2000	2	0	2	Export	800	Uganda	UGA	528	Netherlands	NLD								05	VEGETABLES AND FRUIT	1	No Quantity							12158			0
S3	2000	2000	2000	2	0	2	Export	800	Uganda	UGA	634	Qatar	QAT								05	VEGETABLES AND FRUIT	1	No Quantity							378			0
S3	2000	2000	2000	2	0	2	Export	800	Uganda	UGA	646	Rwanda	RWA								05	VEGETABLES AND FRUIT	1	No Quantity							653358			0
S3	2000	2000	2000	2	0	2	Export	800	Uganda	UGA	682	Saudi Arabia	SAU								05	VEGETABLES AND FRUIT	1	No Quantity							1362			0
S3	2000	2000	2000	2	0	2	Export	800	Uganda	UGA	710	South Africa	ZAF								05	VEGETABLES AND FRUIT	1	No Quantity							1993			0
S3	2000	2000	2000	2	0	2	Export	800	Uganda	UGA	736	Fmr Sudan	SDN								05	VEGETABLES AND FRUIT	1	No Quantity							255356			0
S3	2000	2000	2000	2	0	2	Export	800	Uganda	UGA	752	Sweden	SWE								05	VEGETABLES AND FRUIT	1	No Quantity							4346			0
S3	2000	2000	2000	2	0	2	Export	800	Uganda	UGA	757	Switzerland	CHE								05	VEGETABLES AND FRUIT	1	No Quantity							64295			0
S3	2000	2000	2000	2	0	2	Export	800	Uganda	UGA	784	United Arab Emirates	ARE								05	VEGETABLES AND FRUIT	1	No Quantity							2190			0
S3	2000	2000	2000	2	0	2	Export	800	Uganda	UGA	818	Egypt	EGY								05	VEGETABLES AND FRUIT	1	No Quantity							1344			0
S3	2000	2000	2000	2	0	2	Export	800	Uganda	UGA	826	United Kingdom	GBR								05	VEGETABLES AND FRUIT	1	No Quantity							1752069			0
S3	2000	2000	2000	2	0	2	Export	800	Uganda	UGA	834	United Rep. of Tanzania	TZA								05	VEGETABLES AND FRUIT	1	No Quantity							72058			0
S3	2000	2000	2000	2	0	2	Export	800	Uganda	UGA	842	USA	USA								05	VEGETABLES AND FRUIT	1	No Quantity							12674			0
S3	2000	2000	2000	2	0	2	Export	800	Uganda	UGA	899	Areas, nes									05	VEGETABLES AND FRUIT	1	No Quantity							640614			0
S3	2000	2000	2000	2	0	2	Export	792	Turkey	TUR	0	World	WLD								06	SUGAR,SUGR.PREPTNS,HONEY	1	No Quantity							236985084			0
S3	2000	2000	2000	2	0	2	Export	792	Turkey	TUR	4	Afghanistan	AFG								06	SUGAR,SUGR.PREPTNS,HONEY	1	No Quantity							3069683			0
S3	2000	2000	2000	2	0	2	Export	792	Turkey	TUR	8	Albania	ALB								06	SUGAR,SUGR.PREPTNS,HONEY	1	No Quantity							2163949			0
S3	2000	2000	2000	2	0	2	Export	792	Turkey	TUR	12	Algeria	DZA								06	SUGAR,SUGR.PREPTNS,HONEY	1	No Quantity							58140			0
S3	2000	2000	2000	2	0	2	Export	792	Turkey	TUR	24	Angola	AGO								06	SUGAR,SUGR.PREPTNS,HONEY	1	No Quantity							292418			0
S3	2000	2000	2000	2	0	2	Export	792	Turkey	TUR	31	Azerbaijan	AZE								06	SUGAR,SUGR.PREPTNS,HONEY	1	No Quantity							31814046			0
S3	2000	2000	2000	2	0	2	Export	792	Turkey	TUR	32	Argentina	ARG								06	SUGAR,SUGR.PREPTNS,HONEY	1	No Quantity							76567			0
S3	2000	2000	2000	2	0	2	Export	792	Turkey	TUR	36	Australia	AUS								06	SUGAR,SUGR.PREPTNS,HONEY	1	No Quantity							432743			0
S3	2000	2000	2000	2	0	2	Export	792	Turkey	TUR	40	Austria	AUT								06	SUGAR,SUGR.PREPTNS,HONEY	1	No Quantity							1396799			0
S3	2000	2000	2000	2	0	2	Export	792	Turkey	TUR	48	Bahrain	BHR								06	SUGAR,SUGR.PREPTNS,HONEY	1	No Quantity							516061			0
S3	2000	2000	2000	2	0	2	Export	792	Turkey	TUR	50	Bangladesh	BGD								06	SUGAR,SUGR.PREPTNS,HONEY	1	No Quantity							2738644			0
S3	2000	2000	2000	2	0	2	Export	792	Turkey	TUR	56	Belgium	BEL								06	SUGAR,SUGR.PREPTNS,HONEY	1	No Quantity							1455239			0
S3	2000	2000	2000	2	0	2	Export	792	Turkey	TUR	70	Bosnia Herzegovina	BIH								06	SUGAR,SUGR.PREPTNS,HONEY	1	No Quantity							330302			0
S3	2000	2000	2000	2	0	2	Export	792	Turkey	TUR	100	Bulgaria	BGR								06	SUGAR,SUGR.PREPTNS,HONEY	1	No Quantity							2278725			0
S3	2000	2000	2000	2	0	2	Export	792	Turkey	TUR	112	Belarus	BLR								06	SUGAR,SUGR.PREPTNS,HONEY	1	No Quantity							1361250			0
S3	2000	2000	2000	2	0	2	Export	792	Turkey	TUR	120	Cameroon	CMR								06	SUGAR,SUGR.PREPTNS,HONEY	1	No Quantity							213000			0
S3	2000	2000	2000	2	0	2	Export	792	Turkey	TUR	124	Canada	CAN								06	SUGAR,SUGR.PREPTNS,HONEY	1	No Quantity							531492			0
S3	2000	2000	2000	2	0	2	Export	792	Turkey	TUR	144	Sri Lanka	LKA								06	SUGAR,SUGR.PREPTNS,HONEY	1	No Quantity							57504			0
S3	2000	2000	2000	2	0	2	Export	792	Turkey	TUR	148	Chad	TCD								06	SUGAR,SUGR.PREPTNS,HONEY	1	No Quantity							46000			0
S3	2000	2000	2000	2	0	2	Export	792	Turkey	TUR	156	China	CHN								06	SUGAR,SUGR.PREPTNS,HONEY	1	No Quantity							958081			0
S3	2000	2000	2000	2	0	2	Export	792	Turkey	TUR	178	Congo	COG								06	SUGAR,SUGR.PREPTNS,HONEY	1	No Quantity							54002			0
S3	2000	2000	2000	2	0	2	Export	792	Turkey	TUR	191	Croatia	HRV								06	SUGAR,SUGR.PREPTNS,HONEY	1	No Quantity							1270985			0
S3	2000	2000	2000	2	0	2	Export	792	Turkey	TUR	192	Cuba	CUB								06	SUGAR,SUGR.PREPTNS,HONEY	1	No Quantity							141966			0
S3	2000	2000	2000	2	0	2	Export	792	Turkey	TUR	196	Cyprus	CYP								06	SUGAR,SUGR.PREPTNS,HONEY	1	No Quantity							2556357			0
S3	2000	2000	2000	2	0	2	Export	792	Turkey	TUR	203	Czechia	CZE								06	SUGAR,SUGR.PREPTNS,HONEY	1	No Quantity							829318			0
S3	2000	2000	2000	2	0	2	Export	792	Turkey	TUR	208	Denmark	DNK								06	SUGAR,SUGR.PREPTNS,HONEY	1	No Quantity							200179			0
S3	2000	2000	2000	2	0	2	Export	792	Turkey	TUR	214	Dominican Rep.	DOM								06	SUGAR,SUGR.PREPTNS,HONEY	1	No Quantity							9757			0
S3	2000	2000	2000	2	0	2	Export	792	Turkey	TUR	226	Equatorial Guinea	GNQ								06	SUGAR,SUGR.PREPTNS,HONEY	1	No Quantity							87098			0
S3	2000	2000	2000	2	0	2	Export	792	Turkey	TUR	231	Ethiopia	ETH								06	SUGAR,SUGR.PREPTNS,HONEY	1	No Quantity							996157			0
S3	2000	2000	2000	2	0	2	Export	792	Turkey	TUR	233	Estonia	EST								06	SUGAR,SUGR.PREPTNS,HONEY	1	No Quantity							77000			0
S3	2000	2000	2000	2	0	2	Export	792	Turkey	TUR	246	Finland	FIN								06	SUGAR,SUGR.PREPTNS,HONEY	1	No Quantity							3495021			0
S3	2000	2000	2000	2	0	2	Export	792	Turkey	TUR	251	France	FRA								06	SUGAR,SUGR.PREPTNS,HONEY	1	No Quantity							1131498			0
S3	2000	2000	2000	2	0	2	Export	792	Turkey	TUR	262	Djibouti	DJI								06	SUGAR,SUGR.PREPTNS,HONEY	1	No Quantity							2100			0
S3	2000	2000	2000	2	0	2	Export	792	Turkey	TUR	266	Gabon	GAB								06	SUGAR,SUGR.PREPTNS,HONEY	1	No Quantity							4800			0
S3	2000	2000	2000	2	0	2	Export	792	Turkey	TUR	268	Georgia	GEO								06	SUGAR,SUGR.PREPTNS,HONEY	1	No Quantity							28773497			0
S3	2000	2000	2000	2	0	2	Export	792	Turkey	TUR	270	Gambia	GMB								06	SUGAR,SUGR.PREPTNS,HONEY	1	No Quantity							33957			0
S3	2000	2000	2000	2	0	2	Export	792	Turkey	TUR	275	State of Palestine	PSE								06	SUGAR,SUGR.PREPTNS,HONEY	1	No Quantity							358275			0
S3	2000	2000	2000	2	0	2	Export	792	Turkey	TUR	276	Germany	DEU								06	SUGAR,SUGR.PREPTNS,HONEY	1	No Quantity							8709924			0
S3	2000	2000	2000	2	0	2	Export	792	Turkey	TUR	288	Ghana	GHA								06	SUGAR,SUGR.PREPTNS,HONEY	1	No Quantity							97504			0
S3	2000	2000	2000	2	0	2	Export	792	Turkey	TUR	300	Greece	GRC								06	SUGAR,SUGR.PREPTNS,HONEY	1	No Quantity							2521052			0
S3	2000	2000	2000	2	0	2	Export	792	Turkey	TUR	324	Guinea	GIN								06	SUGAR,SUGR.PREPTNS,HONEY	1	No Quantity							905555			0
S3	2000	2000	2000	2	0	2	Export	792	Turkey	TUR	340	Honduras	HND								06	SUGAR,SUGR.PREPTNS,HONEY	1	No Quantity							93288			0
S3	2000	2000	2000	2	0	2	Export	792	Turkey	TUR	344	China, Hong Kong SAR	HKG								06	SUGAR,SUGR.PREPTNS,HONEY	1	No Quantity							36685			0
S3	2000	2000	2000	2	0	2	Export	792	Turkey	TUR	348	Hungary	HUN								06	SUGAR,SUGR.PREPTNS,HONEY	1	No Quantity							291201			0
S3	2000	2000	2000	2	0	2	Export	792	Turkey	TUR	360	Indonesia	IDN								06	SUGAR,SUGR.PREPTNS,HONEY	1	No Quantity							36904			0
S3	2000	2000	2000	2	0	2	Export	792	Turkey	TUR	364	Iran	IRN								06	SUGAR,SUGR.PREPTNS,HONEY	1	No Quantity							16944720			0
S3	2000	2000	2000	2	0	2	Export	792	Turkey	TUR	372	Ireland	IRL								06	SUGAR,SUGR.PREPTNS,HONEY	1	No Quantity							297000			0
S3	2000	2000	2000	2	0	2	Export	792	Turkey	TUR	376	Israel	ISR								06	SUGAR,SUGR.PREPTNS,HONEY	1	No Quantity							2088803			0
S3	2000	2000	2000	2	0	2	Export	792	Turkey	TUR	381	Italy	ITA								06	SUGAR,SUGR.PREPTNS,HONEY	1	No Quantity							1241194			0
S3	2000	2000	2000	2	0	2	Export	792	Turkey	TUR	384	Côte d'Ivoire	CIV								06	SUGAR,SUGR.PREPTNS,HONEY	1	No Quantity							55455			0
S3	2000	2000	2000	2	0	2	Export	792	Turkey	TUR	392	Japan	JPN								06	SUGAR,SUGR.PREPTNS,HONEY	1	No Quantity							48630			0
S3	2000	2000	2000	2	0	2	Export	792	Turkey	TUR	398	Kazakhstan	KAZ								06	SUGAR,SUGR.PREPTNS,HONEY	1	No Quantity							1105608			0
S3	2000	2000	2000	2	0	2	Export	792	Turkey	TUR	400	Jordan	JOR								06	SUGAR,SUGR.PREPTNS,HONEY	1	No Quantity							1644457			0
S3	2000	2000	2000	2	0	2	Export	792	Turkey	TUR	404	Kenya	KEN								06	SUGAR,SUGR.PREPTNS,HONEY	1	No Quantity							369115			0
S3	2000	2000	2000	2	0	2	Export	792	Turkey	TUR	410	Rep. of Korea	KOR								06	SUGAR,SUGR.PREPTNS,HONEY	1	No Quantity							572269			0
S3	2000	2000	2000	2	0	2	Export	792	Turkey	TUR	414	Kuwait	KWT								06	SUGAR,SUGR.PREPTNS,HONEY	1	No Quantity							1656015			0
S3	2000	2000	2000	2	0	2	Export	792	Turkey	TUR	417	Kyrgyzstan	KGZ								06	SUGAR,SUGR.PREPTNS,HONEY	1	No Quantity							533822			0
S3	2000	2000	2000	2	0	2	Export	792	Turkey	TUR	422	Lebanon	LBN								06	SUGAR,SUGR.PREPTNS,HONEY	1	No Quantity							3001499			0
S3	2000	2000	2000	2	0	2	Export	792	Turkey	TUR	428	Latvia	LVA								06	SUGAR,SUGR.PREPTNS,HONEY	1	No Quantity							106048			0
S3	2000	2000	2000	2	0	2	Export	792	Turkey	TUR	430	Liberia	LBR								06	SUGAR,SUGR.PREPTNS,HONEY	1	No Quantity							20851			0
S3	2000	2000	2000	2	0	2	Export	792	Turkey	TUR	434	Libya	LBY								06	SUGAR,SUGR.PREPTNS,HONEY	1	No Quantity							492936			0
S3	2000	2000	2000	2	0	2	Export	792	Turkey	TUR	440	Lithuania	LTU								06	SUGAR,SUGR.PREPTNS,HONEY	1	No Quantity							646538			0
S3	2000	2000	2000	2	0	2	Export	792	Turkey	TUR	450	Madagascar	MDG								06	SUGAR,SUGR.PREPTNS,HONEY	1	No Quantity							22649			0
S3	2000	2000	2000	2	0	2	Export	792	Turkey	TUR	458	Malaysia	MYS								06	SUGAR,SUGR.PREPTNS,HONEY	1	No Quantity							9035			0
S3	2000	2000	2000	2	0	2	Export	792	Turkey	TUR	466	Mali	MLI								06	SUGAR,SUGR.PREPTNS,HONEY	1	No Quantity							2642			0
S3	2000	2000	2000	2	0	2	Export	792	Turkey	TUR	470	Malta	MLT								06	SUGAR,SUGR.PREPTNS,HONEY	1	No Quantity							5275			0
S3	2000	2000	2000	2	0	2	Export	792	Turkey	TUR	478	Mauritania	MRT								06	SUGAR,SUGR.PREPTNS,HONEY	1	No Quantity							28869			0
S3	2000	2000	2000	2	0	2	Export	792	Turkey	TUR	480	Mauritius	MUS								06	SUGAR,SUGR.PREPTNS,HONEY	1	No Quantity							1119			0
S3	2000	2000	2000	2	0	2	Export	792	Turkey	TUR	484	Mexico	MEX								06	SUGAR,SUGR.PREPTNS,HONEY	1	No Quantity							208			0
S3	2000	2000	2000	2	0	2	Export	792	Turkey	TUR	490	Other Asia, nes									06	SUGAR,SUGR.PREPTNS,HONEY	1	No Quantity							608862			0
S3	2000	2000	2000	2	0	2	Export	792	Turkey	TUR	498	Rep. of Moldova	MDA								06	SUGAR,SUGR.PREPTNS,HONEY	1	No Quantity							22792			0
S3	2000	2000	2000	2	0	2	Export	792	Turkey	TUR	504	Morocco	MAR								06	SUGAR,SUGR.PREPTNS,HONEY	1	No Quantity							1076654			0
S3	2000	2000	2000	2	0	2	Export	792	Turkey	TUR	508	Mozambique	MOZ								06	SUGAR,SUGR.PREPTNS,HONEY	1	No Quantity							232834			0
S3	2000	2000	2000	2	0	2	Export	792	Turkey	TUR	512	Oman	OMN								06	SUGAR,SUGR.PREPTNS,HONEY	1	No Quantity							131405			0
S3	2000	2000	2000	2	0	2	Export	792	Turkey	TUR	524	Nepal	NPL								06	SUGAR,SUGR.PREPTNS,HONEY	1	No Quantity							138			0
S3	2000	2000	2000	2	0	2	Export	792	Turkey	TUR	528	Netherlands	NLD								06	SUGAR,SUGR.PREPTNS,HONEY	1	No Quantity							1325288			0
S3	2000	2000	2000	2	0	2	Export	792	Turkey	TUR	554	New Zealand	NZL								06	SUGAR,SUGR.PREPTNS,HONEY	1	No Quantity							117138			0
S3	2000	2000	2000	2	0	2	Export	792	Turkey	TUR	562	Niger	NER								06	SUGAR,SUGR.PREPTNS,HONEY	1	No Quantity							63958			0
S3	2000	2000	2000	2	0	2	Export	792	Turkey	TUR	566	Nigeria	NGA								06	SUGAR,SUGR.PREPTNS,HONEY	1	No Quantity							182889			0
S3	2000	2000	2000	2	0	2	Export	792	Turkey	TUR	579	Norway	NOR								06	SUGAR,SUGR.PREPTNS,HONEY	1	No Quantity							231541			0
S3	2000	2000	2000	2	0	2	Export	792	Turkey	TUR	586	Pakistan	PAK								06	SUGAR,SUGR.PREPTNS,HONEY	1	No Quantity							81870			0
S3	2000	2000	2000	2	0	2	Export	792	Turkey	TUR	591	Panama	PAN								06	SUGAR,SUGR.PREPTNS,HONEY	1	No Quantity							54397			0
S3	2000	2000	2000	2	0	2	Export	792	Turkey	TUR	600	Paraguay	PRY								06	SUGAR,SUGR.PREPTNS,HONEY	1	No Quantity							21720			0
S3	2000	2000	2000	2	0	2	Export	792	Turkey	TUR	604	Peru	PER								06	SUGAR,SUGR.PREPTNS,HONEY	1	No Quantity							31300			0
S3	2000	2000	2000	2	0	2	Export	792	Turkey	TUR	608	Philippines	PHL								06	SUGAR,SUGR.PREPTNS,HONEY	1	No Quantity							850205			0
S3	2000	2000	2000	2	0	2	Export	792	Turkey	TUR	616	Poland	POL								06	SUGAR,SUGR.PREPTNS,HONEY	1	No Quantity							782779			0
S3	2000	2000	2000	2	0	2	Export	792	Turkey	TUR	620	Portugal	PRT								06	SUGAR,SUGR.PREPTNS,HONEY	1	No Quantity							342383			0
S3	2000	2000	2000	2	0	2	Export	792	Turkey	TUR	634	Qatar	QAT								06	SUGAR,SUGR.PREPTNS,HONEY	1	No Quantity							148749			0
S3	2000	2000	2000	2	0	2	Export	792	Turkey	TUR	642	Romania	ROU								06	SUGAR,SUGR.PREPTNS,HONEY	1	No Quantity							2062516			0
S3	2000	2000	2000	2	0	2	Export	792	Turkey	TUR	643	Russian Federation	RUS								06	SUGAR,SUGR.PREPTNS,HONEY	1	No Quantity							12141110			0
S3	2000	2000	2000	2	0	2	Export	792	Turkey	TUR	682	Saudi Arabia	SAU								06	SUGAR,SUGR.PREPTNS,HONEY	1	No Quantity							4737934			0
S3	2000	2000	2000	2	0	2	Export	792	Turkey	TUR	686	Senegal	SEN								06	SUGAR,SUGR.PREPTNS,HONEY	1	No Quantity							124088			0
S3	2000	2000	2000	2	0	2	Export	792	Turkey	TUR	694	Sierra Leone	SLE								06	SUGAR,SUGR.PREPTNS,HONEY	1	No Quantity							64030			0
S3	2000	2000	2000	2	0	2	Export	792	Turkey	TUR	699	India	IND								06	SUGAR,SUGR.PREPTNS,HONEY	1	No Quantity							21152			0
S3	2000	2000	2000	2	0	2	Export	792	Turkey	TUR	702	Singapore	SGP								06	SUGAR,SUGR.PREPTNS,HONEY	1	No Quantity							22476			0
S3	2000	2000	2000	2	0	2	Export	792	Turkey	TUR	703	Slovakia	SVK								06	SUGAR,SUGR.PREPTNS,HONEY	1	No Quantity							380862			0
S3	2000	2000	2000	2	0	2	Export	792	Turkey	TUR	704	Viet Nam	VNM								06	SUGAR,SUGR.PREPTNS,HONEY	1	No Quantity							71947			0
S3	2000	2000	2000	2	0	2	Export	792	Turkey	TUR	705	Slovenia	SVN								06	SUGAR,SUGR.PREPTNS,HONEY	1	No Quantity							12098			0
S3	2000	2000	2000	2	0	2	Export	792	Turkey	TUR	710	South Africa	ZAF								06	SUGAR,SUGR.PREPTNS,HONEY	1	No Quantity							430774			0
S3	2000	2000	2000	2	0	2	Export	792	Turkey	TUR	724	Spain	ESP								06	SUGAR,SUGR.PREPTNS,HONEY	1	No Quantity							6632917			0
S3	2000	2000	2000	2	0	2	Export	792	Turkey	TUR	736	Fmr Sudan	SDN								06	SUGAR,SUGR.PREPTNS,HONEY	1	No Quantity							712813			0
S3	2000	2000	2000	2	0	2	Export	792	Turkey	TUR	740	Suriname	SUR								06	SUGAR,SUGR.PREPTNS,HONEY	1	No Quantity							17489			0
S3	2000	2000	2000	2	0	2	Export	792	Turkey	TUR	752	Sweden	SWE								06	SUGAR,SUGR.PREPTNS,HONEY	1	No Quantity							92233			0
S3	2000	2000	2000	2	0	2	Export	792	Turkey	TUR	757	Switzerland	CHE								06	SUGAR,SUGR.PREPTNS,HONEY	1	No Quantity							501162			0
S3	2000	2000	2000	2	0	2	Export	792	Turkey	TUR	760	Syria	SYR								06	SUGAR,SUGR.PREPTNS,HONEY	1	No Quantity							8668046			0
S3	2000	2000	2000	2	0	2	Export	792	Turkey	TUR	762	Tajikistan	TJK								06	SUGAR,SUGR.PREPTNS,HONEY	1	No Quantity							624581			0
S3	2000	2000	2000	2	0	2	Export	792	Turkey	TUR	784	United Arab Emirates	ARE								06	SUGAR,SUGR.PREPTNS,HONEY	1	No Quantity							5773067			0
S3	2000	2000	2000	2	0	2	Export	792	Turkey	TUR	788	Tunisia	TUN								06	SUGAR,SUGR.PREPTNS,HONEY	1	No Quantity							3153251			0
S3	2000	2000	2000	2	0	2	Export	792	Turkey	TUR	795	Turkmenistan	TKM								06	SUGAR,SUGR.PREPTNS,HONEY	1	No Quantity							820867			0
S3	2000	2000	2000	2	0	2	Export	792	Turkey	TUR	796	Turks and Caicos Isds	TCA								06	SUGAR,SUGR.PREPTNS,HONEY	1	No Quantity							19200			0
S3	2000	2000	2000	2	0	2	Export	792	Turkey	TUR	804	Ukraine	UKR								06	SUGAR,SUGR.PREPTNS,HONEY	1	No Quantity							5398138			0
S3	2000	2000	2000	2	0	2	Export	792	Turkey	TUR	807	North Macedonia	MKD								06	SUGAR,SUGR.PREPTNS,HONEY	1	No Quantity							2866439			0
S3	2000	2000	2000	2	0	2	Export	792	Turkey	TUR	818	Egypt	EGY								06	SUGAR,SUGR.PREPTNS,HONEY	1	No Quantity							2811870			0
S3	2000	2000	2000	2	0	2	Export	792	Turkey	TUR	826	United Kingdom	GBR								06	SUGAR,SUGR.PREPTNS,HONEY	1	No Quantity							2802072			0
S3	2000	2000	2000	2	0	2	Export	792	Turkey	TUR	834	United Rep. of Tanzania	TZA								06	SUGAR,SUGR.PREPTNS,HONEY	1	No Quantity							34171			0
S3	2000	2000	2000	2	0	2	Export	792	Turkey	TUR	838	Free Zones									06	SUGAR,SUGR.PREPTNS,HONEY	1	No Quantity							31506173			0
S3	2000	2000	2000	2	0	2	Export	792	Turkey	TUR	842	USA	USA								06	SUGAR,SUGR.PREPTNS,HONEY	1	No Quantity							1839882			0
S3	2000	2000	2000	2	0	2	Export	792	Turkey	TUR	860	Uzbekistan	UZB								06	SUGAR,SUGR.PREPTNS,HONEY	1	No Quantity							1664818			0
S3	2000	2000	2000	2	0	2	Export	792	Turkey	TUR	862	Venezuela	VEN								06	SUGAR,SUGR.PREPTNS,HONEY	1	No Quantity							16679			0
S3	2000	2000	2000	2	0	2	Export	792	Turkey	TUR	887	Yemen	YEM								06	SUGAR,SUGR.PREPTNS,HONEY	1	No Quantity							827963			0
S3	2000	2000	2000	2	0	2	Export	792	Turkey	TUR	891	Serbia and Montenegro	SCG								06	SUGAR,SUGR.PREPTNS,HONEY	1	No Quantity							361034			0
S3	2000	2000	2000	2	0	2	Export	792	Turkey	TUR	894	Zambia	ZMB								06	SUGAR,SUGR.PREPTNS,HONEY	1	No Quantity							64850			0
S3	2000	2000	2000	2	0	2	Export	800	Uganda	UGA	0	World	WLD								06	SUGAR,SUGR.PREPTNS,HONEY	1	No Quantity							794629			0
S3	2000	2000	2000	2	0	2	Export	800	Uganda	UGA	178	Congo	COG								06	SUGAR,SUGR.PREPTNS,HONEY	1	No Quantity							159987			0
S3	2000	2000	2000	2	0	2	Export	800	Uganda	UGA	180	Dem. Rep. of the Congo	COD								06	SUGAR,SUGR.PREPTNS,HONEY	1	No Quantity							441148			0
S3	2000	2000	2000	2	0	2	Export	800	Uganda	UGA	404	Kenya	KEN								06	SUGAR,SUGR.PREPTNS,HONEY	1	No Quantity							18770			0
S3	2000	2000	2000	2	0	2	Export	800	Uganda	UGA	646	Rwanda	RWA								06	SUGAR,SUGR.PREPTNS,HONEY	1	No Quantity							26604			0
S3	2000	2000	2000	2	0	2	Export	800	Uganda	UGA	710	South Africa	ZAF								06	SUGAR,SUGR.PREPTNS,HONEY	1	No Quantity							124720			0
S3	2000	2000	2000	2	0	2	Export	800	Uganda	UGA	736	Fmr Sudan	SDN								06	SUGAR,SUGR.PREPTNS,HONEY	1	No Quantity							5563			0
S3	2000	2000	2000	2	0	2	Export	800	Uganda	UGA	834	United Rep. of Tanzania	TZA								06	SUGAR,SUGR.PREPTNS,HONEY	1	No Quantity							5948			0
S3	2000	2000	2000	2	0	2	Export	800	Uganda	UGA	899	Areas, nes									06	SUGAR,SUGR.PREPTNS,HONEY	1	No Quantity							11888			0
S3	2000	2000	2000	2	0	2	Export	792	Turkey	TUR	0	World	WLD								07	COFFEE,TEA,COCOA,SPICES	1	No Quantity							138098918			0
S3	2000	2000	2000	2	0	2	Export	792	Turkey	TUR	4	Afghanistan	AFG								07	COFFEE,TEA,COCOA,SPICES	1	No Quantity							24600			0
S3	2000	2000	2000	2	0	2	Export	792	Turkey	TUR	8	Albania	ALB								07	COFFEE,TEA,COCOA,SPICES	1	No Quantity							1630741			0
S3	2000	2000	2000	2	0	2	Export	792	Turkey	TUR	12	Algeria	DZA								07	COFFEE,TEA,COCOA,SPICES	1	No Quantity							337106			0
S3	2000	2000	2000	2	0	2	Export	792	Turkey	TUR	24	Angola	AGO								07	COFFEE,TEA,COCOA,SPICES	1	No Quantity							85995			0
S3	2000	2000	2000	2	0	2	Export	792	Turkey	TUR	31	Azerbaijan	AZE								07	COFFEE,TEA,COCOA,SPICES	1	No Quantity							4218500			0
S3	2000	2000	2000	2	0	2	Export	792	Turkey	TUR	32	Argentina	ARG								07	COFFEE,TEA,COCOA,SPICES	1	No Quantity							212375			0
S3	2000	2000	2000	2	0	2	Export	792	Turkey	TUR	36	Australia	AUS								07	COFFEE,TEA,COCOA,SPICES	1	No Quantity							566739			0
S3	2000	2000	2000	2	0	2	Export	792	Turkey	TUR	40	Austria	AUT								07	COFFEE,TEA,COCOA,SPICES	1	No Quantity							587737			0
S3	2000	2000	2000	2	0	2	Export	792	Turkey	TUR	48	Bahrain	BHR								07	COFFEE,TEA,COCOA,SPICES	1	No Quantity							170707			0
S3	2000	2000	2000	2	0	2	Export	792	Turkey	TUR	56	Belgium	BEL								07	COFFEE,TEA,COCOA,SPICES	1	No Quantity							9494087			0
S3	2000	2000	2000	2	0	2	Export	792	Turkey	TUR	68	Bolivia (Plurinational State of)	BOL								07	COFFEE,TEA,COCOA,SPICES	1	No Quantity							81000			0
S3	2000	2000	2000	2	0	2	Export	792	Turkey	TUR	70	Bosnia Herzegovina	BIH								07	COFFEE,TEA,COCOA,SPICES	1	No Quantity							521372			0
S3	2000	2000	2000	2	0	2	Export	792	Turkey	TUR	76	Brazil	BRA								07	COFFEE,TEA,COCOA,SPICES	1	No Quantity							4143963			0
S3	2000	2000	2000	2	0	2	Export	792	Turkey	TUR	100	Bulgaria	BGR								07	COFFEE,TEA,COCOA,SPICES	1	No Quantity							1221056			0
S3	2000	2000	2000	2	0	2	Export	792	Turkey	TUR	112	Belarus	BLR								07	COFFEE,TEA,COCOA,SPICES	1	No Quantity							11420			0
S3	2000	2000	2000	2	0	2	Export	792	Turkey	TUR	120	Cameroon	CMR								07	COFFEE,TEA,COCOA,SPICES	1	No Quantity							41512			0
S3	2000	2000	2000	2	0	2	Export	792	Turkey	TUR	124	Canada	CAN								07	COFFEE,TEA,COCOA,SPICES	1	No Quantity							1302120			0
S3	2000	2000	2000	2	0	2	Export	792	Turkey	TUR	132	Cabo Verde	CPV								07	COFFEE,TEA,COCOA,SPICES	1	No Quantity							2310			0
S3	2000	2000	2000	2	0	2	Export	792	Turkey	TUR	144	Sri Lanka	LKA								07	COFFEE,TEA,COCOA,SPICES	1	No Quantity							16170			0
S3	2000	2000	2000	2	0	2	Export	792	Turkey	TUR	152	Chile	CHL								07	COFFEE,TEA,COCOA,SPICES	1	No Quantity							490639			0
S3	2000	2000	2000	2	0	2	Export	792	Turkey	TUR	156	China	CHN								07	COFFEE,TEA,COCOA,SPICES	1	No Quantity							237140			0
S3	2000	2000	2000	2	0	2	Export	792	Turkey	TUR	170	Colombia	COL								07	COFFEE,TEA,COCOA,SPICES	1	No Quantity							324000			0
S3	2000	2000	2000	2	0	2	Export	792	Turkey	TUR	178	Congo	COG								07	COFFEE,TEA,COCOA,SPICES	1	No Quantity							5400			0
S3	2000	2000	2000	2	0	2	Export	792	Turkey	TUR	191	Croatia	HRV								07	COFFEE,TEA,COCOA,SPICES	1	No Quantity							320990			0
S3	2000	2000	2000	2	0	2	Export	792	Turkey	TUR	196	Cyprus	CYP								07	COFFEE,TEA,COCOA,SPICES	1	No Quantity							1479532			0
S3	2000	2000	2000	2	0	2	Export	792	Turkey	TUR	203	Czechia	CZE								07	COFFEE,TEA,COCOA,SPICES	1	No Quantity							284829			0
S3	2000	2000	2000	2	0	2	Export	792	Turkey	TUR	208	Denmark	DNK								07	COFFEE,TEA,COCOA,SPICES	1	No Quantity							44323			0
S3	2000	2000	2000	2	0	2	Export	792	Turkey	TUR	218	Ecuador	ECU								07	COFFEE,TEA,COCOA,SPICES	1	No Quantity							96359			0
S3	2000	2000	2000	2	0	2	Export	792	Turkey	TUR	231	Ethiopia	ETH								07	COFFEE,TEA,COCOA,SPICES	1	No Quantity							1561			0
S3	2000	2000	2000	2	0	2	Export	792	Turkey	TUR	233	Estonia	EST								07	COFFEE,TEA,COCOA,SPICES	1	No Quantity							26458			0
S3	2000	2000	2000	2	0	2	Export	792	Turkey	TUR	246	Finland	FIN								07	COFFEE,TEA,COCOA,SPICES	1	No Quantity							26972			0
S3	2000	2000	2000	2	0	2	Export	792	Turkey	TUR	251	France	FRA								07	COFFEE,TEA,COCOA,SPICES	1	No Quantity							1719019			0
S3	2000	2000	2000	2	0	2	Export	792	Turkey	TUR	262	Djibouti	DJI								07	COFFEE,TEA,COCOA,SPICES	1	No Quantity							93502			0
S3	2000	2000	2000	2	0	2	Export	792	Turkey	TUR	266	Gabon	GAB								07	COFFEE,TEA,COCOA,SPICES	1	No Quantity							10260			0
S3	2000	2000	2000	2	0	2	Export	792	Turkey	TUR	268	Georgia	GEO								07	COFFEE,TEA,COCOA,SPICES	1	No Quantity							3037035			0
S3	2000	2000	2000	2	0	2	Export	792	Turkey	TUR	270	Gambia	GMB								07	COFFEE,TEA,COCOA,SPICES	1	No Quantity							12309			0
S3	2000	2000	2000	2	0	2	Export	792	Turkey	TUR	275	State of Palestine	PSE								07	COFFEE,TEA,COCOA,SPICES	1	No Quantity							1758562			0
S3	2000	2000	2000	2	0	2	Export	792	Turkey	TUR	276	Germany	DEU								07	COFFEE,TEA,COCOA,SPICES	1	No Quantity							9307458			0
S3	2000	2000	2000	2	0	2	Export	792	Turkey	TUR	288	Ghana	GHA								07	COFFEE,TEA,COCOA,SPICES	1	No Quantity							34072			0
S3	2000	2000	2000	2	0	2	Export	792	Turkey	TUR	300	Greece	GRC								07	COFFEE,TEA,COCOA,SPICES	1	No Quantity							1061710			0
S3	2000	2000	2000	2	0	2	Export	792	Turkey	TUR	320	Guatemala	GTM								07	COFFEE,TEA,COCOA,SPICES	1	No Quantity							35650			0
S3	2000	2000	2000	2	0	2	Export	792	Turkey	TUR	324	Guinea	GIN								07	COFFEE,TEA,COCOA,SPICES	1	No Quantity							61350			0
S3	2000	2000	2000	2	0	2	Export	792	Turkey	TUR	340	Honduras	HND								07	COFFEE,TEA,COCOA,SPICES	1	No Quantity							38420			0
S3	2000	2000	2000	2	0	2	Export	792	Turkey	TUR	344	China, Hong Kong SAR	HKG								07	COFFEE,TEA,COCOA,SPICES	1	No Quantity							955489			0
S3	2000	2000	2000	2	0	2	Export	792	Turkey	TUR	348	Hungary	HUN								07	COFFEE,TEA,COCOA,SPICES	1	No Quantity							177733			0
S3	2000	2000	2000	2	0	2	Export	792	Turkey	TUR	364	Iran	IRN								07	COFFEE,TEA,COCOA,SPICES	1	No Quantity							838611			0
S3	2000	2000	2000	2	0	2	Export	792	Turkey	TUR	376	Israel	ISR								07	COFFEE,TEA,COCOA,SPICES	1	No Quantity							3641875			0
S3	2000	2000	2000	2	0	2	Export	792	Turkey	TUR	381	Italy	ITA								07	COFFEE,TEA,COCOA,SPICES	1	No Quantity							1079314			0
S3	2000	2000	2000	2	0	2	Export	792	Turkey	TUR	384	Côte d'Ivoire	CIV								07	COFFEE,TEA,COCOA,SPICES	1	No Quantity							890			0
S3	2000	2000	2000	2	0	2	Export	792	Turkey	TUR	392	Japan	JPN								07	COFFEE,TEA,COCOA,SPICES	1	No Quantity							1145258			0
S3	2000	2000	2000	2	0	2	Export	792	Turkey	TUR	398	Kazakhstan	KAZ								07	COFFEE,TEA,COCOA,SPICES	1	No Quantity							1060768			0
S3	2000	2000	2000	2	0	2	Export	792	Turkey	TUR	400	Jordan	JOR								07	COFFEE,TEA,COCOA,SPICES	1	No Quantity							1143016			0
S3	2000	2000	2000	2	0	2	Export	792	Turkey	TUR	404	Kenya	KEN								07	COFFEE,TEA,COCOA,SPICES	1	No Quantity							156			0
S3	2000	2000	2000	2	0	2	Export	792	Turkey	TUR	410	Rep. of Korea	KOR								07	COFFEE,TEA,COCOA,SPICES	1	No Quantity							126175			0
S3	2000	2000	2000	2	0	2	Export	792	Turkey	TUR	414	Kuwait	KWT								07	COFFEE,TEA,COCOA,SPICES	1	No Quantity							905808			0
S3	2000	2000	2000	2	0	2	Export	792	Turkey	TUR	417	Kyrgyzstan	KGZ								07	COFFEE,TEA,COCOA,SPICES	1	No Quantity							711321			0
S3	2000	2000	2000	2	0	2	Export	792	Turkey	TUR	422	Lebanon	LBN								07	COFFEE,TEA,COCOA,SPICES	1	No Quantity							2982996			0
S3	2000	2000	2000	2	0	2	Export	792	Turkey	TUR	428	Latvia	LVA								07	COFFEE,TEA,COCOA,SPICES	1	No Quantity							46249			0
S3	2000	2000	2000	2	0	2	Export	792	Turkey	TUR	430	Liberia	LBR								07	COFFEE,TEA,COCOA,SPICES	1	No Quantity							16725			0
S3	2000	2000	2000	2	0	2	Export	792	Turkey	TUR	434	Libya	LBY								07	COFFEE,TEA,COCOA,SPICES	1	No Quantity							317003			0
S3	2000	2000	2000	2	0	2	Export	792	Turkey	TUR	440	Lithuania	LTU								07	COFFEE,TEA,COCOA,SPICES	1	No Quantity							113861			0
S3	2000	2000	2000	2	0	2	Export	792	Turkey	TUR	450	Madagascar	MDG								07	COFFEE,TEA,COCOA,SPICES	1	No Quantity							20930			0
S3	2000	2000	2000	2	0	2	Export	792	Turkey	TUR	458	Malaysia	MYS								07	COFFEE,TEA,COCOA,SPICES	1	No Quantity							48538			0
S3	2000	2000	2000	2	0	2	Export	792	Turkey	TUR	466	Mali	MLI								07	COFFEE,TEA,COCOA,SPICES	1	No Quantity							305			0
S3	2000	2000	2000	2	0	2	Export	792	Turkey	TUR	470	Malta	MLT								07	COFFEE,TEA,COCOA,SPICES	1	No Quantity							102293			0
S3	2000	2000	2000	2	0	2	Export	792	Turkey	TUR	478	Mauritania	MRT								07	COFFEE,TEA,COCOA,SPICES	1	No Quantity							17338			0
S3	2000	2000	2000	2	0	2	Export	792	Turkey	TUR	480	Mauritius	MUS								07	COFFEE,TEA,COCOA,SPICES	1	No Quantity							8501			0
S3	2000	2000	2000	2	0	2	Export	792	Turkey	TUR	484	Mexico	MEX								07	COFFEE,TEA,COCOA,SPICES	1	No Quantity							405620			0
S3	2000	2000	2000	2	0	2	Export	792	Turkey	TUR	490	Other Asia, nes									07	COFFEE,TEA,COCOA,SPICES	1	No Quantity							16213			0
S3	2000	2000	2000	2	0	2	Export	792	Turkey	TUR	498	Rep. of Moldova	MDA								07	COFFEE,TEA,COCOA,SPICES	1	No Quantity							9261			0
S3	2000	2000	2000	2	0	2	Export	792	Turkey	TUR	504	Morocco	MAR								07	COFFEE,TEA,COCOA,SPICES	1	No Quantity							696751			0
S3	2000	2000	2000	2	0	2	Export	792	Turkey	TUR	508	Mozambique	MOZ								07	COFFEE,TEA,COCOA,SPICES	1	No Quantity							51035			0
S3	2000	2000	2000	2	0	2	Export	792	Turkey	TUR	512	Oman	OMN								07	COFFEE,TEA,COCOA,SPICES	1	No Quantity							63920			0
S3	2000	2000	2000	2	0	2	Export	792	Turkey	TUR	528	Netherlands	NLD								07	COFFEE,TEA,COCOA,SPICES	1	No Quantity							6906486			0
S3	2000	2000	2000	2	0	2	Export	792	Turkey	TUR	554	New Zealand	NZL								07	COFFEE,TEA,COCOA,SPICES	1	No Quantity							45182			0
S3	2000	2000	2000	2	0	2	Export	792	Turkey	TUR	562	Niger	NER								07	COFFEE,TEA,COCOA,SPICES	1	No Quantity							5156			0
S3	2000	2000	2000	2	0	2	Export	792	Turkey	TUR	566	Nigeria	NGA								07	COFFEE,TEA,COCOA,SPICES	1	No Quantity							5291			0
S3	2000	2000	2000	2	0	2	Export	792	Turkey	TUR	579	Norway	NOR								07	COFFEE,TEA,COCOA,SPICES	1	No Quantity							38571			0
S3	2000	2000	2000	2	0	2	Export	792	Turkey	TUR	586	Pakistan	PAK								07	COFFEE,TEA,COCOA,SPICES	1	No Quantity							1597			0
S3	2000	2000	2000	2	0	2	Export	792	Turkey	TUR	591	Panama	PAN								07	COFFEE,TEA,COCOA,SPICES	1	No Quantity							95734			0
S3	2000	2000	2000	2	0	2	Export	792	Turkey	TUR	600	Paraguay	PRY								07	COFFEE,TEA,COCOA,SPICES	1	No Quantity							204518			0
S3	2000	2000	2000	2	0	2	Export	792	Turkey	TUR	604	Peru	PER								07	COFFEE,TEA,COCOA,SPICES	1	No Quantity							651467			0
S3	2000	2000	2000	2	0	2	Export	792	Turkey	TUR	608	Philippines	PHL								07	COFFEE,TEA,COCOA,SPICES	1	No Quantity							126936			0
S3	2000	2000	2000	2	0	2	Export	792	Turkey	TUR	616	Poland	POL								07	COFFEE,TEA,COCOA,SPICES	1	No Quantity							1087603			0
S3	2000	2000	2000	2	0	2	Export	792	Turkey	TUR	620	Portugal	PRT								07	COFFEE,TEA,COCOA,SPICES	1	No Quantity							175599			0
S3	2000	2000	2000	2	0	2	Export	792	Turkey	TUR	634	Qatar	QAT								07	COFFEE,TEA,COCOA,SPICES	1	No Quantity							116681			0
S3	2000	2000	2000	2	0	2	Export	792	Turkey	TUR	642	Romania	ROU								07	COFFEE,TEA,COCOA,SPICES	1	No Quantity							3489289			0
S3	2000	2000	2000	2	0	2	Export	792	Turkey	TUR	643	Russian Federation	RUS								07	COFFEE,TEA,COCOA,SPICES	1	No Quantity							5165613			0
S3	2000	2000	2000	2	0	2	Export	792	Turkey	TUR	682	Saudi Arabia	SAU								07	COFFEE,TEA,COCOA,SPICES	1	No Quantity							6567875			0
S3	2000	2000	2000	2	0	2	Export	792	Turkey	TUR	686	Senegal	SEN								07	COFFEE,TEA,COCOA,SPICES	1	No Quantity							92664			0
S3	2000	2000	2000	2	0	2	Export	792	Turkey	TUR	699	India	IND								07	COFFEE,TEA,COCOA,SPICES	1	No Quantity							89329			0
S3	2000	2000	2000	2	0	2	Export	792	Turkey	TUR	702	Singapore	SGP								07	COFFEE,TEA,COCOA,SPICES	1	No Quantity							497756			0
S3	2000	2000	2000	2	0	2	Export	792	Turkey	TUR	703	Slovakia	SVK								07	COFFEE,TEA,COCOA,SPICES	1	No Quantity							94861			0
S3	2000	2000	2000	2	0	2	Export	792	Turkey	TUR	705	Slovenia	SVN								07	COFFEE,TEA,COCOA,SPICES	1	No Quantity							20513			0
S3	2000	2000	2000	2	0	2	Export	792	Turkey	TUR	710	South Africa	ZAF								07	COFFEE,TEA,COCOA,SPICES	1	No Quantity							596465			0
S3	2000	2000	2000	2	0	2	Export	792	Turkey	TUR	724	Spain	ESP								07	COFFEE,TEA,COCOA,SPICES	1	No Quantity							1783510			0
S3	2000	2000	2000	2	0	2	Export	792	Turkey	TUR	736	Fmr Sudan	SDN								07	COFFEE,TEA,COCOA,SPICES	1	No Quantity							46078			0
S3	2000	2000	2000	2	0	2	Export	792	Turkey	TUR	740	Suriname	SUR								07	COFFEE,TEA,COCOA,SPICES	1	No Quantity							4026			0
S3	2000	2000	2000	2	0	2	Export	792	Turkey	TUR	752	Sweden	SWE								07	COFFEE,TEA,COCOA,SPICES	1	No Quantity							241272			0
S3	2000	2000	2000	2	0	2	Export	792	Turkey	TUR	757	Switzerland	CHE								07	COFFEE,TEA,COCOA,SPICES	1	No Quantity							180496			0
S3	2000	2000	2000	2	0	2	Export	792	Turkey	TUR	760	Syria	SYR								07	COFFEE,TEA,COCOA,SPICES	1	No Quantity							557527			0
S3	2000	2000	2000	2	0	2	Export	792	Turkey	TUR	762	Tajikistan	TJK								07	COFFEE,TEA,COCOA,SPICES	1	No Quantity							301450			0
S3	2000	2000	2000	2	0	2	Export	792	Turkey	TUR	764	Thailand	THA								07	COFFEE,TEA,COCOA,SPICES	1	No Quantity							8836			0
S3	2000	2000	2000	2	0	2	Export	792	Turkey	TUR	780	Trinidad and Tobago	TTO								07	COFFEE,TEA,COCOA,SPICES	1	No Quantity							115567			0
S3	2000	2000	2000	2	0	2	Export	792	Turkey	TUR	784	United Arab Emirates	ARE								07	COFFEE,TEA,COCOA,SPICES	1	No Quantity							2904801			0
S3	2000	2000	2000	2	0	2	Export	792	Turkey	TUR	788	Tunisia	TUN								07	COFFEE,TEA,COCOA,SPICES	1	No Quantity							454886			0
S3	2000	2000	2000	2	0	2	Export	792	Turkey	TUR	795	Turkmenistan	TKM								07	COFFEE,TEA,COCOA,SPICES	1	No Quantity							3734475			0
S3	2000	2000	2000	2	0	2	Export	792	Turkey	TUR	796	Turks and Caicos Isds	TCA								07	COFFEE,TEA,COCOA,SPICES	1	No Quantity							2679			0
S3	2000	2000	2000	2	0	2	Export	792	Turkey	TUR	804	Ukraine	UKR								07	COFFEE,TEA,COCOA,SPICES	1	No Quantity							674006			0
S3	2000	2000	2000	2	0	2	Export	792	Turkey	TUR	807	North Macedonia	MKD								07	COFFEE,TEA,COCOA,SPICES	1	No Quantity							1808264			0
S3	2000	2000	2000	2	0	2	Export	792	Turkey	TUR	818	Egypt	EGY								07	COFFEE,TEA,COCOA,SPICES	1	No Quantity							819659			0
S3	2000	2000	2000	2	0	2	Export	792	Turkey	TUR	826	United Kingdom	GBR								07	COFFEE,TEA,COCOA,SPICES	1	No Quantity							2700641			0
S3	2000	2000	2000	2	0	2	Export	792	Turkey	TUR	834	United Rep. of Tanzania	TZA								07	COFFEE,TEA,COCOA,SPICES	1	No Quantity							9853			0
S3	2000	2000	2000	2	0	2	Export	792	Turkey	TUR	838	Free Zones									07	COFFEE,TEA,COCOA,SPICES	1	No Quantity							13127037			0
S3	2000	2000	2000	2	0	2	Export	792	Turkey	TUR	842	USA	USA								07	COFFEE,TEA,COCOA,SPICES	1	No Quantity							17185614			0
S3	2000	2000	2000	2	0	2	Export	792	Turkey	TUR	860	Uzbekistan	UZB								07	COFFEE,TEA,COCOA,SPICES	1	No Quantity							1158002			0
S3	2000	2000	2000	2	0	2	Export	792	Turkey	TUR	862	Venezuela	VEN								07	COFFEE,TEA,COCOA,SPICES	1	No Quantity							631780			0
S3	2000	2000	2000	2	0	2	Export	792	Turkey	TUR	887	Yemen	YEM								07	COFFEE,TEA,COCOA,SPICES	1	No Quantity							1279834			0
S3	2000	2000	2000	2	0	2	Export	792	Turkey	TUR	891	Serbia and Montenegro	SCG								07	COFFEE,TEA,COCOA,SPICES	1	No Quantity							412426			0
S3	2000	2000	2000	2	0	2	Export	800	Uganda	UGA	0	World	WLD								07	COFFEE,TEA,COCOA,SPICES	1	No Quantity							166267299			0
S3	2000	2000	2000	2	0	2	Export	800	Uganda	UGA	56	Belgium	BEL								07	COFFEE,TEA,COCOA,SPICES	1	No Quantity							345939			0
S3	2000	2000	2000	2	0	2	Export	800	Uganda	UGA	124	Canada	CAN								07	COFFEE,TEA,COCOA,SPICES	1	No Quantity							74924			0
S3	2000	2000	2000	2	0	2	Export	800	Uganda	UGA	178	Congo	COG								07	COFFEE,TEA,COCOA,SPICES	1	No Quantity							38049			0
S3	2000	2000	2000	2	0	2	Export	800	Uganda	UGA	203	Czechia	CZE								07	COFFEE,TEA,COCOA,SPICES	1	No Quantity							56704			0
S3	2000	2000	2000	2	0	2	Export	800	Uganda	UGA	231	Ethiopia	ETH								07	COFFEE,TEA,COCOA,SPICES	1	No Quantity							211529			0
S3	2000	2000	2000	2	0	2	Export	800	Uganda	UGA	251	France	FRA								07	COFFEE,TEA,COCOA,SPICES	1	No Quantity							902114			0
S3	2000	2000	2000	2	0	2	Export	800	Uganda	UGA	276	Germany	DEU								07	COFFEE,TEA,COCOA,SPICES	1	No Quantity							5658166			0
S3	2000	2000	2000	2	0	2	Export	800	Uganda	UGA	348	Hungary	HUN								07	COFFEE,TEA,COCOA,SPICES	1	No Quantity							431569			0
S3	2000	2000	2000	2	0	2	Export	800	Uganda	UGA	376	Israel	ISR								07	COFFEE,TEA,COCOA,SPICES	1	No Quantity							22663			0
S3	2000	2000	2000	2	0	2	Export	800	Uganda	UGA	381	Italy	ITA								07	COFFEE,TEA,COCOA,SPICES	1	No Quantity							301584			0
S3	2000	2000	2000	2	0	2	Export	800	Uganda	UGA	392	Japan	JPN								07	COFFEE,TEA,COCOA,SPICES	1	No Quantity							127554			0
S3	2000	2000	2000	2	0	2	Export	800	Uganda	UGA	400	Jordan	JOR								07	COFFEE,TEA,COCOA,SPICES	1	No Quantity							50464			0
S3	2000	2000	2000	2	0	2	Export	800	Uganda	UGA	404	Kenya	KEN								07	COFFEE,TEA,COCOA,SPICES	1	No Quantity							37560387			0
S3	2000	2000	2000	2	0	2	Export	800	Uganda	UGA	480	Mauritius	MUS								07	COFFEE,TEA,COCOA,SPICES	1	No Quantity							266772			0
S3	2000	2000	2000	2	0	2	Export	800	Uganda	UGA	512	Oman	OMN								07	COFFEE,TEA,COCOA,SPICES	1	No Quantity							492			0
S3	2000	2000	2000	2	0	2	Export	800	Uganda	UGA	524	Nepal	NPL								07	COFFEE,TEA,COCOA,SPICES	1	No Quantity							14708			0
S3	2000	2000	2000	2	0	2	Export	800	Uganda	UGA	528	Netherlands	NLD								07	COFFEE,TEA,COCOA,SPICES	1	No Quantity							385663			0
S3	2000	2000	2000	2	0	2	Export	800	Uganda	UGA	579	Norway	NOR								07	COFFEE,TEA,COCOA,SPICES	1	No Quantity							51386			0
S3	2000	2000	2000	2	0	2	Export	800	Uganda	UGA	616	Poland	POL								07	COFFEE,TEA,COCOA,SPICES	1	No Quantity							343052			0
S3	2000	2000	2000	2	0	2	Export	800	Uganda	UGA	646	Rwanda	RWA								07	COFFEE,TEA,COCOA,SPICES	1	No Quantity							5165			0
S3	2000	2000	2000	2	0	2	Export	800	Uganda	UGA	654	Saint Helena	SHN								07	COFFEE,TEA,COCOA,SPICES	1	No Quantity							42578			0
S3	2000	2000	2000	2	0	2	Export	800	Uganda	UGA	682	Saudi Arabia	SAU								07	COFFEE,TEA,COCOA,SPICES	1	No Quantity							14399			0
S3	2000	2000	2000	2	0	2	Export	800	Uganda	UGA	702	Singapore	SGP								07	COFFEE,TEA,COCOA,SPICES	1	No Quantity							9522556			0
S3	2000	2000	2000	2	0	2	Export	800	Uganda	UGA	710	South Africa	ZAF								07	COFFEE,TEA,COCOA,SPICES	1	No Quantity							60636			0
S3	2000	2000	2000	2	0	2	Export	800	Uganda	UGA	724	Spain	ESP								07	COFFEE,TEA,COCOA,SPICES	1	No Quantity							11423448			0
S3	2000	2000	2000	2	0	2	Export	800	Uganda	UGA	736	Fmr Sudan	SDN								07	COFFEE,TEA,COCOA,SPICES	1	No Quantity							3085354			0
S3	2000	2000	2000	2	0	2	Export	800	Uganda	UGA	748	Swaziland	SWZ								07	COFFEE,TEA,COCOA,SPICES	1	No Quantity							178375			0
S3	2000	2000	2000	2	0	2	Export	800	Uganda	UGA	752	Sweden	SWE								07	COFFEE,TEA,COCOA,SPICES	1	No Quantity							12458			0
S3	2000	2000	2000	2	0	2	Export	800	Uganda	UGA	757	Switzerland	CHE								07	COFFEE,TEA,COCOA,SPICES	1	No Quantity							73552319			0
S3	2000	2000	2000	2	0	2	Export	800	Uganda	UGA	784	United Arab Emirates	ARE								07	COFFEE,TEA,COCOA,SPICES	1	No Quantity							41127			0
S3	2000	2000	2000	2	0	2	Export	800	Uganda	UGA	818	Egypt	EGY								07	COFFEE,TEA,COCOA,SPICES	1	No Quantity							52815			0
S3	2000	2000	2000	2	0	2	Export	800	Uganda	UGA	826	United Kingdom	GBR								07	COFFEE,TEA,COCOA,SPICES	1	No Quantity							16778113			0
S3	2000	2000	2000	2	0	2	Export	800	Uganda	UGA	834	United Rep. of Tanzania	TZA								07	COFFEE,TEA,COCOA,SPICES	1	No Quantity							13325			0
S3	2000	2000	2000	2	0	2	Export	800	Uganda	UGA	842	USA	USA								07	COFFEE,TEA,COCOA,SPICES	1	No Quantity							4613191			0
S3	2000	2000	2000	2	0	2	Export	800	Uganda	UGA	899	Areas, nes									07	COFFEE,TEA,COCOA,SPICES	1	No Quantity							27720			0
S3	2000	2000	2000	2	0	2	Export	792	Turkey	TUR	0	World	WLD								08	ANIMAL FEED STUFF	1	No Quantity							10477093			0
S3	2000	2000	2000	2	0	2	Export	792	Turkey	TUR	31	Azerbaijan	AZE								08	ANIMAL FEED STUFF	1	No Quantity							23155			0
S3	2000	2000	2000	2	0	2	Export	792	Turkey	TUR	56	Belgium	BEL								08	ANIMAL FEED STUFF	1	No Quantity							253180			0
S3	2000	2000	2000	2	0	2	Export	792	Turkey	TUR	70	Bosnia Herzegovina	BIH								08	ANIMAL FEED STUFF	1	No Quantity							542			0
S3	2000	2000	2000	2	0	2	Export	792	Turkey	TUR	92	Br. Virgin Isds	VGB								08	ANIMAL FEED STUFF	1	No Quantity							246902			0
S3	2000	2000	2000	2	0	2	Export	792	Turkey	TUR	100	Bulgaria	BGR								08	ANIMAL FEED STUFF	1	No Quantity							210			0
S3	2000	2000	2000	2	0	2	Export	792	Turkey	TUR	196	Cyprus	CYP								08	ANIMAL FEED STUFF	1	No Quantity							2551922			0
S3	2000	2000	2000	2	0	2	Export	792	Turkey	TUR	251	France	FRA								08	ANIMAL FEED STUFF	1	No Quantity							136544			0
S3	2000	2000	2000	2	0	2	Export	792	Turkey	TUR	268	Georgia	GEO								08	ANIMAL FEED STUFF	1	No Quantity							271897			0
S3	2000	2000	2000	2	0	2	Export	792	Turkey	TUR	276	Germany	DEU								08	ANIMAL FEED STUFF	1	No Quantity							53218			0
S3	2000	2000	2000	2	0	2	Export	792	Turkey	TUR	300	Greece	GRC								08	ANIMAL FEED STUFF	1	No Quantity							256030			0
S3	2000	2000	2000	2	0	2	Export	792	Turkey	TUR	376	Israel	ISR								08	ANIMAL FEED STUFF	1	No Quantity							301487			0
S3	2000	2000	2000	2	0	2	Export	792	Turkey	TUR	392	Japan	JPN								08	ANIMAL FEED STUFF	1	No Quantity							78113			0
S3	2000	2000	2000	2	0	2	Export	792	Turkey	TUR	400	Jordan	JOR								08	ANIMAL FEED STUFF	1	No Quantity							13530			0
S3	2000	2000	2000	2	0	2	Export	792	Turkey	TUR	422	Lebanon	LBN								08	ANIMAL FEED STUFF	1	No Quantity							1440			0
S3	2000	2000	2000	2	0	2	Export	792	Turkey	TUR	450	Madagascar	MDG								08	ANIMAL FEED STUFF	1	No Quantity							1068515			0
S3	2000	2000	2000	2	0	2	Export	792	Turkey	TUR	484	Mexico	MEX								08	ANIMAL FEED STUFF	1	No Quantity							9719			0
S3	2000	2000	2000	2	0	2	Export	792	Turkey	TUR	504	Morocco	MAR								08	ANIMAL FEED STUFF	1	No Quantity							545			0
S3	2000	2000	2000	2	0	2	Export	792	Turkey	TUR	528	Netherlands	NLD								08	ANIMAL FEED STUFF	1	No Quantity							185			0
S3	2000	2000	2000	2	0	2	Export	792	Turkey	TUR	616	Poland	POL								08	ANIMAL FEED STUFF	1	No Quantity							2034			0
S3	2000	2000	2000	2	0	2	Export	792	Turkey	TUR	620	Portugal	PRT								08	ANIMAL FEED STUFF	1	No Quantity							23889			0
S3	2000	2000	2000	2	0	2	Export	792	Turkey	TUR	642	Romania	ROU								08	ANIMAL FEED STUFF	1	No Quantity							16537			0
S3	2000	2000	2000	2	0	2	Export	792	Turkey	TUR	760	Syria	SYR								08	ANIMAL FEED STUFF	1	No Quantity							490000			0
S3	2000	2000	2000	2	0	2	Export	792	Turkey	TUR	795	Turkmenistan	TKM								08	ANIMAL FEED STUFF	1	No Quantity							194613			0
S3	2000	2000	2000	2	0	2	Export	792	Turkey	TUR	818	Egypt	EGY								08	ANIMAL FEED STUFF	1	No Quantity							108000			0
S3	2000	2000	2000	2	0	2	Export	792	Turkey	TUR	838	Free Zones									08	ANIMAL FEED STUFF	1	No Quantity							4241686			0
S3	2000	2000	2000	2	0	2	Export	792	Turkey	TUR	842	USA	USA								08	ANIMAL FEED STUFF	1	No Quantity							130800			0
S3	2000	2000	2000	2	0	2	Export	792	Turkey	TUR	860	Uzbekistan	UZB								08	ANIMAL FEED STUFF	1	No Quantity							2400			0
S3	2000	2000	2000	2	0	2	Export	800	Uganda	UGA	0	World	WLD								08	ANIMAL FEED STUFF	1	No Quantity							90843			0
S3	2000	2000	2000	2	0	2	Export	800	Uganda	UGA	404	Kenya	KEN								08	ANIMAL FEED STUFF	1	No Quantity							59559			0
S3	2000	2000	2000	2	0	2	Export	800	Uganda	UGA	646	Rwanda	RWA								08	ANIMAL FEED STUFF	1	No Quantity							30165			0
S3	2000	2000	2000	2	0	2	Export	800	Uganda	UGA	899	Areas, nes									08	ANIMAL FEED STUFF	1	No Quantity							1119			0
S3	2000	2000	2000	2	0	2	Export	792	Turkey	TUR	0	World	WLD								09	MISC.EDIBLE PRODUCTS ETC	1	No Quantity							149965121			0
S3	2000	2000	2000	2	0	2	Export	792	Turkey	TUR	8	Albania	ALB								09	MISC.EDIBLE PRODUCTS ETC	1	No Quantity							89262			0
S3	2000	2000	2000	2	0	2	Export	792	Turkey	TUR	12	Algeria	DZA								09	MISC.EDIBLE PRODUCTS ETC	1	No Quantity							11539238			0
S3	2000	2000	2000	2	0	2	Export	792	Turkey	TUR	24	Angola	AGO								09	MISC.EDIBLE PRODUCTS ETC	1	No Quantity							541490			0
S3	2000	2000	2000	2	0	2	Export	792	Turkey	TUR	31	Azerbaijan	AZE								09	MISC.EDIBLE PRODUCTS ETC	1	No Quantity							5883300			0
S3	2000	2000	2000	2	0	2	Export	792	Turkey	TUR	32	Argentina	ARG								09	MISC.EDIBLE PRODUCTS ETC	1	No Quantity							1098046			0
S3	2000	2000	2000	2	0	2	Export	792	Turkey	TUR	36	Australia	AUS								09	MISC.EDIBLE PRODUCTS ETC	1	No Quantity							317122			0
S3	2000	2000	2000	2	0	2	Export	792	Turkey	TUR	40	Austria	AUT								09	MISC.EDIBLE PRODUCTS ETC	1	No Quantity							95769			0
S3	2000	2000	2000	2	0	2	Export	792	Turkey	TUR	48	Bahrain	BHR								09	MISC.EDIBLE PRODUCTS ETC	1	No Quantity							235281			0
S3	2000	2000	2000	2	0	2	Export	792	Turkey	TUR	50	Bangladesh	BGD								09	MISC.EDIBLE PRODUCTS ETC	1	No Quantity							339400			0
S3	2000	2000	2000	2	0	2	Export	792	Turkey	TUR	56	Belgium	BEL								09	MISC.EDIBLE PRODUCTS ETC	1	No Quantity							1521051			0
S3	2000	2000	2000	2	0	2	Export	792	Turkey	TUR	70	Bosnia Herzegovina	BIH								09	MISC.EDIBLE PRODUCTS ETC	1	No Quantity							269224			0
S3	2000	2000	2000	2	0	2	Export	792	Turkey	TUR	76	Brazil	BRA								09	MISC.EDIBLE PRODUCTS ETC	1	No Quantity							925340			0
S3	2000	2000	2000	2	0	2	Export	792	Turkey	TUR	92	Br. Virgin Isds	VGB								09	MISC.EDIBLE PRODUCTS ETC	1	No Quantity							6182			0
S3	2000	2000	2000	2	0	2	Export	792	Turkey	TUR	100	Bulgaria	BGR								09	MISC.EDIBLE PRODUCTS ETC	1	No Quantity							4478731			0
S3	2000	2000	2000	2	0	2	Export	792	Turkey	TUR	108	Burundi	BDI								09	MISC.EDIBLE PRODUCTS ETC	1	No Quantity							27082			0
S3	2000	2000	2000	2	0	2	Export	792	Turkey	TUR	112	Belarus	BLR								09	MISC.EDIBLE PRODUCTS ETC	1	No Quantity							493			0
S3	2000	2000	2000	2	0	2	Export	792	Turkey	TUR	120	Cameroon	CMR								09	MISC.EDIBLE PRODUCTS ETC	1	No Quantity							1701679			0
S3	2000	2000	2000	2	0	2	Export	792	Turkey	TUR	124	Canada	CAN								09	MISC.EDIBLE PRODUCTS ETC	1	No Quantity							59827			0
S3	2000	2000	2000	2	0	2	Export	792	Turkey	TUR	140	Central African Rep.	CAF								09	MISC.EDIBLE PRODUCTS ETC	1	No Quantity							26172			0
S3	2000	2000	2000	2	0	2	Export	792	Turkey	TUR	144	Sri Lanka	LKA								09	MISC.EDIBLE PRODUCTS ETC	1	No Quantity							586460			0
S3	2000	2000	2000	2	0	2	Export	792	Turkey	TUR	148	Chad	TCD								09	MISC.EDIBLE PRODUCTS ETC	1	No Quantity							31556			0
S3	2000	2000	2000	2	0	2	Export	792	Turkey	TUR	152	Chile	CHL								09	MISC.EDIBLE PRODUCTS ETC	1	No Quantity							354060			0
S3	2000	2000	2000	2	0	2	Export	792	Turkey	TUR	156	China	CHN								09	MISC.EDIBLE PRODUCTS ETC	1	No Quantity							61183			0
S3	2000	2000	2000	2	0	2	Export	792	Turkey	TUR	178	Congo	COG								09	MISC.EDIBLE PRODUCTS ETC	1	No Quantity							510227			0
S3	2000	2000	2000	2	0	2	Export	792	Turkey	TUR	180	Dem. Rep. of the Congo	COD								09	MISC.EDIBLE PRODUCTS ETC	1	No Quantity							520629			0
S3	2000	2000	2000	2	0	2	Export	792	Turkey	TUR	196	Cyprus	CYP								09	MISC.EDIBLE PRODUCTS ETC	1	No Quantity							2872804			0
S3	2000	2000	2000	2	0	2	Export	792	Turkey	TUR	203	Czechia	CZE								09	MISC.EDIBLE PRODUCTS ETC	1	No Quantity							993			0
S3	2000	2000	2000	2	0	2	Export	792	Turkey	TUR	204	Benin	BEN								09	MISC.EDIBLE PRODUCTS ETC	1	No Quantity							72823			0
S3	2000	2000	2000	2	0	2	Export	792	Turkey	TUR	208	Denmark	DNK								09	MISC.EDIBLE PRODUCTS ETC	1	No Quantity							248663			0
S3	2000	2000	2000	2	0	2	Export	792	Turkey	TUR	231	Ethiopia	ETH								09	MISC.EDIBLE PRODUCTS ETC	1	No Quantity							158612			0
S3	2000	2000	2000	2	0	2	Export	792	Turkey	TUR	233	Estonia	EST								09	MISC.EDIBLE PRODUCTS ETC	1	No Quantity							23991			0
S3	2000	2000	2000	2	0	2	Export	792	Turkey	TUR	246	Finland	FIN								09	MISC.EDIBLE PRODUCTS ETC	1	No Quantity							1578			0
S3	2000	2000	2000	2	0	2	Export	792	Turkey	TUR	251	France	FRA								09	MISC.EDIBLE PRODUCTS ETC	1	No Quantity							2985582			0
S3	2000	2000	2000	2	0	2	Export	792	Turkey	TUR	262	Djibouti	DJI								09	MISC.EDIBLE PRODUCTS ETC	1	No Quantity							107655			0
S3	2000	2000	2000	2	0	2	Export	792	Turkey	TUR	266	Gabon	GAB								09	MISC.EDIBLE PRODUCTS ETC	1	No Quantity							55642			0
S3	2000	2000	2000	2	0	2	Export	792	Turkey	TUR	268	Georgia	GEO								09	MISC.EDIBLE PRODUCTS ETC	1	No Quantity							3989480			0
S3	2000	2000	2000	2	0	2	Export	792	Turkey	TUR	270	Gambia	GMB								09	MISC.EDIBLE PRODUCTS ETC	1	No Quantity							221242			0
S3	2000	2000	2000	2	0	2	Export	792	Turkey	TUR	275	State of Palestine	PSE								09	MISC.EDIBLE PRODUCTS ETC	1	No Quantity							92274			0
S3	2000	2000	2000	2	0	2	Export	792	Turkey	TUR	276	Germany	DEU								09	MISC.EDIBLE PRODUCTS ETC	1	No Quantity							2735186			0
S3	2000	2000	2000	2	0	2	Export	792	Turkey	TUR	288	Ghana	GHA								09	MISC.EDIBLE PRODUCTS ETC	1	No Quantity							25258			0
S3	2000	2000	2000	2	0	2	Export	792	Turkey	TUR	300	Greece	GRC								09	MISC.EDIBLE PRODUCTS ETC	1	No Quantity							180035			0
S3	2000	2000	2000	2	0	2	Export	792	Turkey	TUR	320	Guatemala	GTM								09	MISC.EDIBLE PRODUCTS ETC	1	No Quantity							250			0
S3	2000	2000	2000	2	0	2	Export	792	Turkey	TUR	324	Guinea	GIN								09	MISC.EDIBLE PRODUCTS ETC	1	No Quantity							44227			0
S3	2000	2000	2000	2	0	2	Export	792	Turkey	TUR	332	Haiti	HTI								09	MISC.EDIBLE PRODUCTS ETC	1	No Quantity							24178			0
S3	2000	2000	2000	2	0	2	Export	792	Turkey	TUR	344	China, Hong Kong SAR	HKG								09	MISC.EDIBLE PRODUCTS ETC	1	No Quantity							66534			0
S3	2000	2000	2000	2	0	2	Export	792	Turkey	TUR	348	Hungary	HUN								09	MISC.EDIBLE PRODUCTS ETC	1	No Quantity							615165			0
S3	2000	2000	2000	2	0	2	Export	792	Turkey	TUR	360	Indonesia	IDN								09	MISC.EDIBLE PRODUCTS ETC	1	No Quantity							451063			0
S3	2000	2000	2000	2	0	2	Export	792	Turkey	TUR	364	Iran	IRN								09	MISC.EDIBLE PRODUCTS ETC	1	No Quantity							8278047			0
S3	2000	2000	2000	2	0	2	Export	792	Turkey	TUR	372	Ireland	IRL								09	MISC.EDIBLE PRODUCTS ETC	1	No Quantity							102295			0
S3	2000	2000	2000	2	0	2	Export	792	Turkey	TUR	376	Israel	ISR								09	MISC.EDIBLE PRODUCTS ETC	1	No Quantity							2469997			0
S3	2000	2000	2000	2	0	2	Export	792	Turkey	TUR	381	Italy	ITA								09	MISC.EDIBLE PRODUCTS ETC	1	No Quantity							590490			0
S3	2000	2000	2000	2	0	2	Export	792	Turkey	TUR	384	Côte d'Ivoire	CIV								09	MISC.EDIBLE PRODUCTS ETC	1	No Quantity							5523			0
S3	2000	2000	2000	2	0	2	Export	792	Turkey	TUR	388	Jamaica	JAM								09	MISC.EDIBLE PRODUCTS ETC	1	No Quantity							31064			0
S3	2000	2000	2000	2	0	2	Export	792	Turkey	TUR	392	Japan	JPN								09	MISC.EDIBLE PRODUCTS ETC	1	No Quantity							29126			0
S3	2000	2000	2000	2	0	2	Export	792	Turkey	TUR	398	Kazakhstan	KAZ								09	MISC.EDIBLE PRODUCTS ETC	1	No Quantity							2106703			0
S3	2000	2000	2000	2	0	2	Export	792	Turkey	TUR	400	Jordan	JOR								09	MISC.EDIBLE PRODUCTS ETC	1	No Quantity							236758			0
S3	2000	2000	2000	2	0	2	Export	792	Turkey	TUR	404	Kenya	KEN								09	MISC.EDIBLE PRODUCTS ETC	1	No Quantity							143447			0
S3	2000	2000	2000	2	0	2	Export	792	Turkey	TUR	410	Rep. of Korea	KOR								09	MISC.EDIBLE PRODUCTS ETC	1	No Quantity							130905			0
S3	2000	2000	2000	2	0	2	Export	792	Turkey	TUR	414	Kuwait	KWT								09	MISC.EDIBLE PRODUCTS ETC	1	No Quantity							144329			0
S3	2000	2000	2000	2	0	2	Export	792	Turkey	TUR	417	Kyrgyzstan	KGZ								09	MISC.EDIBLE PRODUCTS ETC	1	No Quantity							369504			0
S3	2000	2000	2000	2	0	2	Export	792	Turkey	TUR	422	Lebanon	LBN								09	MISC.EDIBLE PRODUCTS ETC	1	No Quantity							4494106			0
S3	2000	2000	2000	2	0	2	Export	792	Turkey	TUR	428	Latvia	LVA								09	MISC.EDIBLE PRODUCTS ETC	1	No Quantity							110860			0
S3	2000	2000	2000	2	0	2	Export	792	Turkey	TUR	430	Liberia	LBR								09	MISC.EDIBLE PRODUCTS ETC	1	No Quantity							93125			0
S3	2000	2000	2000	2	0	2	Export	792	Turkey	TUR	434	Libya	LBY								09	MISC.EDIBLE PRODUCTS ETC	1	No Quantity							321186			0
S3	2000	2000	2000	2	0	2	Export	792	Turkey	TUR	440	Lithuania	LTU								09	MISC.EDIBLE PRODUCTS ETC	1	No Quantity							13000			0
S3	2000	2000	2000	2	0	2	Export	792	Turkey	TUR	450	Madagascar	MDG								09	MISC.EDIBLE PRODUCTS ETC	1	No Quantity							26281			0
S3	2000	2000	2000	2	0	2	Export	792	Turkey	TUR	458	Malaysia	MYS								09	MISC.EDIBLE PRODUCTS ETC	1	No Quantity							265105			0
S3	2000	2000	2000	2	0	2	Export	792	Turkey	TUR	466	Mali	MLI								09	MISC.EDIBLE PRODUCTS ETC	1	No Quantity							704000			0
S3	2000	2000	2000	2	0	2	Export	792	Turkey	TUR	470	Malta	MLT								09	MISC.EDIBLE PRODUCTS ETC	1	No Quantity							52480			0
S3	2000	2000	2000	2	0	2	Export	792	Turkey	TUR	478	Mauritania	MRT								09	MISC.EDIBLE PRODUCTS ETC	1	No Quantity							103999			0
S3	2000	2000	2000	2	0	2	Export	792	Turkey	TUR	480	Mauritius	MUS								09	MISC.EDIBLE PRODUCTS ETC	1	No Quantity							128201			0
S3	2000	2000	2000	2	0	2	Export	792	Turkey	TUR	484	Mexico	MEX								09	MISC.EDIBLE PRODUCTS ETC	1	No Quantity							72896			0
S3	2000	2000	2000	2	0	2	Export	792	Turkey	TUR	490	Other Asia, nes									09	MISC.EDIBLE PRODUCTS ETC	1	No Quantity							556389			0
S3	2000	2000	2000	2	0	2	Export	792	Turkey	TUR	496	Mongolia	MNG								09	MISC.EDIBLE PRODUCTS ETC	1	No Quantity							16691			0
S3	2000	2000	2000	2	0	2	Export	792	Turkey	TUR	498	Rep. of Moldova	MDA								09	MISC.EDIBLE PRODUCTS ETC	1	No Quantity							67804			0
S3	2000	2000	2000	2	0	2	Export	792	Turkey	TUR	504	Morocco	MAR								09	MISC.EDIBLE PRODUCTS ETC	1	No Quantity							269150			0
S3	2000	2000	2000	2	0	2	Export	792	Turkey	TUR	508	Mozambique	MOZ								09	MISC.EDIBLE PRODUCTS ETC	1	No Quantity							284527			0
S3	2000	2000	2000	2	0	2	Export	792	Turkey	TUR	512	Oman	OMN								09	MISC.EDIBLE PRODUCTS ETC	1	No Quantity							934			0
S3	2000	2000	2000	2	0	2	Export	792	Turkey	TUR	528	Netherlands	NLD								09	MISC.EDIBLE PRODUCTS ETC	1	No Quantity							435630			0
S3	2000	2000	2000	2	0	2	Export	792	Turkey	TUR	554	New Zealand	NZL								09	MISC.EDIBLE PRODUCTS ETC	1	No Quantity							24601			0
S3	2000	2000	2000	2	0	2	Export	792	Turkey	TUR	562	Niger	NER								09	MISC.EDIBLE PRODUCTS ETC	1	No Quantity							62503			0
S3	2000	2000	2000	2	0	2	Export	792	Turkey	TUR	566	Nigeria	NGA								09	MISC.EDIBLE PRODUCTS ETC	1	No Quantity							1079915			0
S3	2000	2000	2000	2	0	2	Export	792	Turkey	TUR	579	Norway	NOR								09	MISC.EDIBLE PRODUCTS ETC	1	No Quantity							168886			0
S3	2000	2000	2000	2	0	2	Export	792	Turkey	TUR	586	Pakistan	PAK								09	MISC.EDIBLE PRODUCTS ETC	1	No Quantity							403205			0
S3	2000	2000	2000	2	0	2	Export	792	Turkey	TUR	604	Peru	PER								09	MISC.EDIBLE PRODUCTS ETC	1	No Quantity							30225			0
S3	2000	2000	2000	2	0	2	Export	792	Turkey	TUR	608	Philippines	PHL								09	MISC.EDIBLE PRODUCTS ETC	1	No Quantity							156018			0
S3	2000	2000	2000	2	0	2	Export	792	Turkey	TUR	616	Poland	POL								09	MISC.EDIBLE PRODUCTS ETC	1	No Quantity							27485			0
S3	2000	2000	2000	2	0	2	Export	792	Turkey	TUR	620	Portugal	PRT								09	MISC.EDIBLE PRODUCTS ETC	1	No Quantity							141989			0
S3	2000	2000	2000	2	0	2	Export	792	Turkey	TUR	624	Guinea-Bissau	GNB								09	MISC.EDIBLE PRODUCTS ETC	1	No Quantity							44391			0
S3	2000	2000	2000	2	0	2	Export	792	Turkey	TUR	634	Qatar	QAT								09	MISC.EDIBLE PRODUCTS ETC	1	No Quantity							121471			0
S3	2000	2000	2000	2	0	2	Export	792	Turkey	TUR	642	Romania	ROU								09	MISC.EDIBLE PRODUCTS ETC	1	No Quantity							1581618			0
S3	2000	2000	2000	2	0	2	Export	792	Turkey	TUR	643	Russian Federation	RUS								09	MISC.EDIBLE PRODUCTS ETC	1	No Quantity							12585430			0
S3	2000	2000	2000	2	0	2	Export	792	Turkey	TUR	682	Saudi Arabia	SAU								09	MISC.EDIBLE PRODUCTS ETC	1	No Quantity							1840951			0
S3	2000	2000	2000	2	0	2	Export	792	Turkey	TUR	686	Senegal	SEN								09	MISC.EDIBLE PRODUCTS ETC	1	No Quantity							787499			0
S3	2000	2000	2000	2	0	2	Export	792	Turkey	TUR	694	Sierra Leone	SLE								09	MISC.EDIBLE PRODUCTS ETC	1	No Quantity							86540			0
S3	2000	2000	2000	2	0	2	Export	792	Turkey	TUR	702	Singapore	SGP								09	MISC.EDIBLE PRODUCTS ETC	1	No Quantity							118118			0
S3	2000	2000	2000	2	0	2	Export	792	Turkey	TUR	706	Somalia	SOM								09	MISC.EDIBLE PRODUCTS ETC	1	No Quantity							15888			0
S3	2000	2000	2000	2	0	2	Export	792	Turkey	TUR	710	South Africa	ZAF								09	MISC.EDIBLE PRODUCTS ETC	1	No Quantity							105880			0
S3	2000	2000	2000	2	0	2	Export	792	Turkey	TUR	716	Zimbabwe	ZWE								09	MISC.EDIBLE PRODUCTS ETC	1	No Quantity							1328			0
S3	2000	2000	2000	2	0	2	Export	792	Turkey	TUR	724	Spain	ESP								09	MISC.EDIBLE PRODUCTS ETC	1	No Quantity							386895			0
S3	2000	2000	2000	2	0	2	Export	792	Turkey	TUR	736	Fmr Sudan	SDN								09	MISC.EDIBLE PRODUCTS ETC	1	No Quantity							6849335			0
S3	2000	2000	2000	2	0	2	Export	792	Turkey	TUR	740	Suriname	SUR								09	MISC.EDIBLE PRODUCTS ETC	1	No Quantity							6300			0
S3	2000	2000	2000	2	0	2	Export	792	Turkey	TUR	752	Sweden	SWE								09	MISC.EDIBLE PRODUCTS ETC	1	No Quantity							24965			0
S3	2000	2000	2000	2	0	2	Export	792	Turkey	TUR	757	Switzerland	CHE								09	MISC.EDIBLE PRODUCTS ETC	1	No Quantity							106800			0
S3	2000	2000	2000	2	0	2	Export	792	Turkey	TUR	760	Syria	SYR								09	MISC.EDIBLE PRODUCTS ETC	1	No Quantity							17906285			0
S3	2000	2000	2000	2	0	2	Export	792	Turkey	TUR	762	Tajikistan	TJK								09	MISC.EDIBLE PRODUCTS ETC	1	No Quantity							5529			0
S3	2000	2000	2000	2	0	2	Export	792	Turkey	TUR	768	Togo	TGO								09	MISC.EDIBLE PRODUCTS ETC	1	No Quantity							33752			0
S3	2000	2000	2000	2	0	2	Export	792	Turkey	TUR	780	Trinidad and Tobago	TTO								09	MISC.EDIBLE PRODUCTS ETC	1	No Quantity							52781			0
S3	2000	2000	2000	2	0	2	Export	792	Turkey	TUR	784	United Arab Emirates	ARE								09	MISC.EDIBLE PRODUCTS ETC	1	No Quantity							545348			0
S3	2000	2000	2000	2	0	2	Export	792	Turkey	TUR	788	Tunisia	TUN								09	MISC.EDIBLE PRODUCTS ETC	1	No Quantity							1575			0
S3	2000	2000	2000	2	0	2	Export	792	Turkey	TUR	795	Turkmenistan	TKM								09	MISC.EDIBLE PRODUCTS ETC	1	No Quantity							1398281			0
S3	2000	2000	2000	2	0	2	Export	792	Turkey	TUR	804	Ukraine	UKR								09	MISC.EDIBLE PRODUCTS ETC	1	No Quantity							6147476			0
S3	2000	2000	2000	2	0	2	Export	792	Turkey	TUR	807	North Macedonia	MKD								09	MISC.EDIBLE PRODUCTS ETC	1	No Quantity							164735			0
S3	2000	2000	2000	2	0	2	Export	792	Turkey	TUR	818	Egypt	EGY								09	MISC.EDIBLE PRODUCTS ETC	1	No Quantity							3666387			0
S3	2000	2000	2000	2	0	2	Export	792	Turkey	TUR	826	United Kingdom	GBR								09	MISC.EDIBLE PRODUCTS ETC	1	No Quantity							881233			0
S3	2000	2000	2000	2	0	2	Export	792	Turkey	TUR	834	United Rep. of Tanzania	TZA								09	MISC.EDIBLE PRODUCTS ETC	1	No Quantity							424513			0
S3	2000	2000	2000	2	0	2	Export	792	Turkey	TUR	838	Free Zones									09	MISC.EDIBLE PRODUCTS ETC	1	No Quantity							18800466			0
S3	2000	2000	2000	2	0	2	Export	792	Turkey	TUR	842	USA	USA								09	MISC.EDIBLE PRODUCTS ETC	1	No Quantity							481314			0
S3	2000	2000	2000	2	0	2	Export	792	Turkey	TUR	854	Burkina Faso	BFA								09	MISC.EDIBLE PRODUCTS ETC	1	No Quantity							293554			0
S3	2000	2000	2000	2	0	2	Export	792	Turkey	TUR	858	Uruguay	URY								09	MISC.EDIBLE PRODUCTS ETC	1	No Quantity							161			0
S3	2000	2000	2000	2	0	2	Export	792	Turkey	TUR	860	Uzbekistan	UZB								09	MISC.EDIBLE PRODUCTS ETC	1	No Quantity							909413			0
S3	2000	2000	2000	2	0	2	Export	792	Turkey	TUR	887	Yemen	YEM								09	MISC.EDIBLE PRODUCTS ETC	1	No Quantity							2524853			0
S3	2000	2000	2000	2	0	2	Export	792	Turkey	TUR	891	Serbia and Montenegro	SCG								09	MISC.EDIBLE PRODUCTS ETC	1	No Quantity							100587			0
S3	2000	2000	2000	2	0	2	Export	792	Turkey	TUR	894	Zambia	ZMB								09	MISC.EDIBLE PRODUCTS ETC	1	No Quantity							22051			0
S3	2000	2000	2000	2	0	2	Export	800	Uganda	UGA	0	World	WLD								09	MISC.EDIBLE PRODUCTS ETC	1	No Quantity							993976			0
S3	2000	2000	2000	2	0	2	Export	800	Uganda	UGA	178	Congo	COG								09	MISC.EDIBLE PRODUCTS ETC	1	No Quantity							38551			0
S3	2000	2000	2000	2	0	2	Export	800	Uganda	UGA	180	Dem. Rep. of the Congo	COD								09	MISC.EDIBLE PRODUCTS ETC	1	No Quantity							58542			0
S3	2000	2000	2000	2	0	2	Export	800	Uganda	UGA	381	Italy	ITA								09	MISC.EDIBLE PRODUCTS ETC	1	No Quantity							544			0
S3	2000	2000	2000	2	0	2	Export	800	Uganda	UGA	404	Kenya	KEN								09	MISC.EDIBLE PRODUCTS ETC	1	No Quantity							1142			0
S3	2000	2000	2000	2	0	2	Export	800	Uganda	UGA	646	Rwanda	RWA								09	MISC.EDIBLE PRODUCTS ETC	1	No Quantity							752519			0
S3	2000	2000	2000	2	0	2	Export	800	Uganda	UGA	736	Fmr Sudan	SDN								09	MISC.EDIBLE PRODUCTS ETC	1	No Quantity							13973			0
S3	2000	2000	2000	2	0	2	Export	800	Uganda	UGA	834	United Rep. of Tanzania	TZA								09	MISC.EDIBLE PRODUCTS ETC	1	No Quantity							128705			0
S3	2000	2000	2000	2	0	2	Export	792	Turkey	TUR	0	World	WLD								11	BEVERAGES	1	No Quantity							37190705			0
S3	2000	2000	2000	2	0	2	Export	792	Turkey	TUR	31	Azerbaijan	AZE								11	BEVERAGES	1	No Quantity							1097415			0
S3	2000	2000	2000	2	0	2	Export	792	Turkey	TUR	32	Argentina	ARG								11	BEVERAGES	1	No Quantity							987			0
S3	2000	2000	2000	2	0	2	Export	792	Turkey	TUR	36	Australia	AUS								11	BEVERAGES	1	No Quantity							181901			0
S3	2000	2000	2000	2	0	2	Export	792	Turkey	TUR	40	Austria	AUT								11	BEVERAGES	1	No Quantity							418282			0
S3	2000	2000	2000	2	0	2	Export	792	Turkey	TUR	48	Bahrain	BHR								11	BEVERAGES	1	No Quantity							11016			0
S3	2000	2000	2000	2	0	2	Export	792	Turkey	TUR	56	Belgium	BEL								11	BEVERAGES	1	No Quantity							1376430			0
S3	2000	2000	2000	2	0	2	Export	792	Turkey	TUR	70	Bosnia Herzegovina	BIH								11	BEVERAGES	1	No Quantity							11143			0
S3	2000	2000	2000	2	0	2	Export	792	Turkey	TUR	100	Bulgaria	BGR								11	BEVERAGES	1	No Quantity							63733			0
S3	2000	2000	2000	2	0	2	Export	792	Turkey	TUR	112	Belarus	BLR								11	BEVERAGES	1	No Quantity							111			0
S3	2000	2000	2000	2	0	2	Export	792	Turkey	TUR	124	Canada	CAN								11	BEVERAGES	1	No Quantity							28044			0
S3	2000	2000	2000	2	0	2	Export	792	Turkey	TUR	156	China	CHN								11	BEVERAGES	1	No Quantity							1388			0
S3	2000	2000	2000	2	0	2	Export	792	Turkey	TUR	191	Croatia	HRV								11	BEVERAGES	1	No Quantity							4056			0
S3	2000	2000	2000	2	0	2	Export	792	Turkey	TUR	192	Cuba	CUB								11	BEVERAGES	1	No Quantity							2649			0
S3	2000	2000	2000	2	0	2	Export	792	Turkey	TUR	196	Cyprus	CYP								11	BEVERAGES	1	No Quantity							7022920			0
S3	2000	2000	2000	2	0	2	Export	792	Turkey	TUR	208	Denmark	DNK								11	BEVERAGES	1	No Quantity							184458			0
S3	2000	2000	2000	2	0	2	Export	792	Turkey	TUR	231	Ethiopia	ETH								11	BEVERAGES	1	No Quantity							1971			0
S3	2000	2000	2000	2	0	2	Export	792	Turkey	TUR	246	Finland	FIN								11	BEVERAGES	1	No Quantity							20029			0
S3	2000	2000	2000	2	0	2	Export	792	Turkey	TUR	251	France	FRA								11	BEVERAGES	1	No Quantity							1669267			0
S3	2000	2000	2000	2	0	2	Export	792	Turkey	TUR	268	Georgia	GEO								11	BEVERAGES	1	No Quantity							71018			0
S3	2000	2000	2000	2	0	2	Export	792	Turkey	TUR	276	Germany	DEU								11	BEVERAGES	1	No Quantity							10322576			0
S3	2000	2000	2000	2	0	2	Export	792	Turkey	TUR	300	Greece	GRC								11	BEVERAGES	1	No Quantity							139411			0
S3	2000	2000	2000	2	0	2	Export	792	Turkey	TUR	348	Hungary	HUN								11	BEVERAGES	1	No Quantity							7217			0
S3	2000	2000	2000	2	0	2	Export	792	Turkey	TUR	360	Indonesia	IDN								11	BEVERAGES	1	No Quantity							5177			0
S3	2000	2000	2000	2	0	2	Export	792	Turkey	TUR	372	Ireland	IRL								11	BEVERAGES	1	No Quantity							347			0
S3	2000	2000	2000	2	0	2	Export	792	Turkey	TUR	376	Israel	ISR								11	BEVERAGES	1	No Quantity							332782			0
S3	2000	2000	2000	2	0	2	Export	792	Turkey	TUR	381	Italy	ITA								11	BEVERAGES	1	No Quantity							38667			0
S3	2000	2000	2000	2	0	2	Export	792	Turkey	TUR	392	Japan	JPN								11	BEVERAGES	1	No Quantity							247450			0
S3	2000	2000	2000	2	0	2	Export	792	Turkey	TUR	398	Kazakhstan	KAZ								11	BEVERAGES	1	No Quantity							44868			0
S3	2000	2000	2000	2	0	2	Export	792	Turkey	TUR	400	Jordan	JOR								11	BEVERAGES	1	No Quantity							230959			0
S3	2000	2000	2000	2	0	2	Export	792	Turkey	TUR	404	Kenya	KEN								11	BEVERAGES	1	No Quantity							22			0
S3	2000	2000	2000	2	0	2	Export	792	Turkey	TUR	414	Kuwait	KWT								11	BEVERAGES	1	No Quantity							73574			0
S3	2000	2000	2000	2	0	2	Export	792	Turkey	TUR	417	Kyrgyzstan	KGZ								11	BEVERAGES	1	No Quantity							820			0
S3	2000	2000	2000	2	0	2	Export	792	Turkey	TUR	422	Lebanon	LBN								11	BEVERAGES	1	No Quantity							498465			0
S3	2000	2000	2000	2	0	2	Export	792	Turkey	TUR	490	Other Asia, nes									11	BEVERAGES	1	No Quantity							1007			0
S3	2000	2000	2000	2	0	2	Export	792	Turkey	TUR	498	Rep. of Moldova	MDA								11	BEVERAGES	1	No Quantity							133			0
S3	2000	2000	2000	2	0	2	Export	792	Turkey	TUR	504	Morocco	MAR								11	BEVERAGES	1	No Quantity							6103			0
S3	2000	2000	2000	2	0	2	Export	792	Turkey	TUR	512	Oman	OMN								11	BEVERAGES	1	No Quantity							28650			0
S3	2000	2000	2000	2	0	2	Export	792	Turkey	TUR	528	Netherlands	NLD								11	BEVERAGES	1	No Quantity							535401			0
S3	2000	2000	2000	2	0	2	Export	792	Turkey	TUR	579	Norway	NOR								11	BEVERAGES	1	No Quantity							9360			0
S3	2000	2000	2000	2	0	2	Export	792	Turkey	TUR	591	Panama	PAN								11	BEVERAGES	1	No Quantity							48			0
S3	2000	2000	2000	2	0	2	Export	792	Turkey	TUR	616	Poland	POL								11	BEVERAGES	1	No Quantity							4130			0
S3	2000	2000	2000	2	0	2	Export	792	Turkey	TUR	620	Portugal	PRT								11	BEVERAGES	1	No Quantity							83			0
S3	2000	2000	2000	2	0	2	Export	792	Turkey	TUR	634	Qatar	QAT								11	BEVERAGES	1	No Quantity							4957			0
S3	2000	2000	2000	2	0	2	Export	792	Turkey	TUR	642	Romania	ROU								11	BEVERAGES	1	No Quantity							505			0
S3	2000	2000	2000	2	0	2	Export	792	Turkey	TUR	643	Russian Federation	RUS								11	BEVERAGES	1	No Quantity							362481			0
S3	2000	2000	2000	2	0	2	Export	792	Turkey	TUR	682	Saudi Arabia	SAU								11	BEVERAGES	1	No Quantity							851320			0
S3	2000	2000	2000	2	0	2	Export	792	Turkey	TUR	686	Senegal	SEN								11	BEVERAGES	1	No Quantity							103			0
S3	2000	2000	2000	2	0	2	Export	792	Turkey	TUR	699	India	IND								11	BEVERAGES	1	No Quantity							55			0
S3	2000	2000	2000	2	0	2	Export	792	Turkey	TUR	702	Singapore	SGP								11	BEVERAGES	1	No Quantity							68838			0
S3	2000	2000	2000	2	0	2	Export	792	Turkey	TUR	710	South Africa	ZAF								11	BEVERAGES	1	No Quantity							2285			0
S3	2000	2000	2000	2	0	2	Export	792	Turkey	TUR	724	Spain	ESP								11	BEVERAGES	1	No Quantity							42			0
S3	2000	2000	2000	2	0	2	Export	792	Turkey	TUR	752	Sweden	SWE								11	BEVERAGES	1	No Quantity							53646			0
S3	2000	2000	2000	2	0	2	Export	792	Turkey	TUR	757	Switzerland	CHE								11	BEVERAGES	1	No Quantity							263047			0
S3	2000	2000	2000	2	0	2	Export	792	Turkey	TUR	784	United Arab Emirates	ARE								11	BEVERAGES	1	No Quantity							213677			0
S3	2000	2000	2000	2	0	2	Export	792	Turkey	TUR	795	Turkmenistan	TKM								11	BEVERAGES	1	No Quantity							663042			0
S3	2000	2000	2000	2	0	2	Export	792	Turkey	TUR	804	Ukraine	UKR								11	BEVERAGES	1	No Quantity							7642			0
S3	2000	2000	2000	2	0	2	Export	792	Turkey	TUR	807	North Macedonia	MKD								11	BEVERAGES	1	No Quantity							304328			0
S3	2000	2000	2000	2	0	2	Export	792	Turkey	TUR	818	Egypt	EGY								11	BEVERAGES	1	No Quantity							54630			0
S3	2000	2000	2000	2	0	2	Export	792	Turkey	TUR	826	United Kingdom	GBR								11	BEVERAGES	1	No Quantity							1802551			0
S3	2000	2000	2000	2	0	2	Export	792	Turkey	TUR	838	Free Zones									11	BEVERAGES	1	No Quantity							3359308			0
S3	2000	2000	2000	2	0	2	Export	792	Turkey	TUR	842	USA	USA								11	BEVERAGES	1	No Quantity							461580			0
S3	2000	2000	2000	2	0	2	Export	792	Turkey	TUR	860	Uzbekistan	UZB								11	BEVERAGES	1	No Quantity							270			0
S3	2000	2000	2000	2	0	2	Export	792	Turkey	TUR	862	Venezuela	VEN								11	BEVERAGES	1	No Quantity							93			0
S3	2000	2000	2000	2	0	2	Export	792	Turkey	TUR	891	Serbia and Montenegro	SCG								11	BEVERAGES	1	No Quantity							4022237			0
S3	2000	2000	2000	2	0	2	Export	800	Uganda	UGA	0	World	WLD								11	BEVERAGES	1	No Quantity							1041573			0
S3	2000	2000	2000	2	0	2	Export	800	Uganda	UGA	108	Burundi	BDI								11	BEVERAGES	1	No Quantity							12180			0
S3	2000	2000	2000	2	0	2	Export	800	Uganda	UGA	178	Congo	COG								11	BEVERAGES	1	No Quantity							157967			0
S3	2000	2000	2000	2	0	2	Export	800	Uganda	UGA	180	Dem. Rep. of the Congo	COD								11	BEVERAGES	1	No Quantity							520137			0
S3	2000	2000	2000	2	0	2	Export	800	Uganda	UGA	404	Kenya	KEN								11	BEVERAGES	1	No Quantity							7890			0
S3	2000	2000	2000	2	0	2	Export	800	Uganda	UGA	646	Rwanda	RWA								11	BEVERAGES	1	No Quantity							339229			0
S3	2000	2000	2000	2	0	2	Export	800	Uganda	UGA	826	United Kingdom	GBR								11	BEVERAGES	1	No Quantity							4169			0
S3	2000	2000	2000	2	0	2	Export	792	Turkey	TUR	0	World	WLD								12	TOBACCO,TOBACCO MANUFACT	1	No Quantity							491391262			0
S3	2000	2000	2000	2	0	2	Export	792	Turkey	TUR	4	Afghanistan	AFG								12	TOBACCO,TOBACCO MANUFACT	1	No Quantity							498785			0
S3	2000	2000	2000	2	0	2	Export	792	Turkey	TUR	8	Albania	ALB								12	TOBACCO,TOBACCO MANUFACT	1	No Quantity							137750			0
S3	2000	2000	2000	2	0	2	Export	792	Turkey	TUR	12	Algeria	DZA								12	TOBACCO,TOBACCO MANUFACT	1	No Quantity							37			0
S3	2000	2000	2000	2	0	2	Export	792	Turkey	TUR	31	Azerbaijan	AZE								12	TOBACCO,TOBACCO MANUFACT	1	No Quantity							2023047			0
S3	2000	2000	2000	2	0	2	Export	792	Turkey	TUR	32	Argentina	ARG								12	TOBACCO,TOBACCO MANUFACT	1	No Quantity							1700668			0
S3	2000	2000	2000	2	0	2	Export	792	Turkey	TUR	40	Austria	AUT								12	TOBACCO,TOBACCO MANUFACT	1	No Quantity							5002059			0
S3	2000	2000	2000	2	0	2	Export	792	Turkey	TUR	50	Bangladesh	BGD								12	TOBACCO,TOBACCO MANUFACT	1	No Quantity							130285			0
S3	2000	2000	2000	2	0	2	Export	792	Turkey	TUR	56	Belgium	BEL								12	TOBACCO,TOBACCO MANUFACT	1	No Quantity							3859393			0
S3	2000	2000	2000	2	0	2	Export	792	Turkey	TUR	70	Bosnia Herzegovina	BIH								12	TOBACCO,TOBACCO MANUFACT	1	No Quantity							17533			0
S3	2000	2000	2000	2	0	2	Export	792	Turkey	TUR	76	Brazil	BRA								12	TOBACCO,TOBACCO MANUFACT	1	No Quantity							719327			0
S3	2000	2000	2000	2	0	2	Export	792	Turkey	TUR	100	Bulgaria	BGR								12	TOBACCO,TOBACCO MANUFACT	1	No Quantity							320948			0
S3	2000	2000	2000	2	0	2	Export	792	Turkey	TUR	112	Belarus	BLR								12	TOBACCO,TOBACCO MANUFACT	1	No Quantity							1674803			0
S3	2000	2000	2000	2	0	2	Export	792	Turkey	TUR	120	Cameroon	CMR								12	TOBACCO,TOBACCO MANUFACT	1	No Quantity							190862			0
S3	2000	2000	2000	2	0	2	Export	792	Turkey	TUR	152	Chile	CHL								12	TOBACCO,TOBACCO MANUFACT	1	No Quantity							475183			0
S3	2000	2000	2000	2	0	2	Export	792	Turkey	TUR	156	China	CHN								12	TOBACCO,TOBACCO MANUFACT	1	No Quantity							2096428			0
S3	2000	2000	2000	2	0	2	Export	792	Turkey	TUR	192	Cuba	CUB								12	TOBACCO,TOBACCO MANUFACT	1	No Quantity							25			0
S3	2000	2000	2000	2	0	2	Export	792	Turkey	TUR	196	Cyprus	CYP								12	TOBACCO,TOBACCO MANUFACT	1	No Quantity							1436409			0
S3	2000	2000	2000	2	0	2	Export	792	Turkey	TUR	203	Czechia	CZE								12	TOBACCO,TOBACCO MANUFACT	1	No Quantity							4801480			0
S3	2000	2000	2000	2	0	2	Export	792	Turkey	TUR	208	Denmark	DNK								12	TOBACCO,TOBACCO MANUFACT	1	No Quantity							3892200			0
S3	2000	2000	2000	2	0	2	Export	792	Turkey	TUR	214	Dominican Rep.	DOM								12	TOBACCO,TOBACCO MANUFACT	1	No Quantity							222797			0
S3	2000	2000	2000	2	0	2	Export	792	Turkey	TUR	218	Ecuador	ECU								12	TOBACCO,TOBACCO MANUFACT	1	No Quantity							119028			0
S3	2000	2000	2000	2	0	2	Export	792	Turkey	TUR	246	Finland	FIN								12	TOBACCO,TOBACCO MANUFACT	1	No Quantity							1318393			0
S3	2000	2000	2000	2	0	2	Export	792	Turkey	TUR	251	France	FRA								12	TOBACCO,TOBACCO MANUFACT	1	No Quantity							5785513			0
S3	2000	2000	2000	2	0	2	Export	792	Turkey	TUR	268	Georgia	GEO								12	TOBACCO,TOBACCO MANUFACT	1	No Quantity							160202			0
S3	2000	2000	2000	2	0	2	Export	792	Turkey	TUR	276	Germany	DEU								12	TOBACCO,TOBACCO MANUFACT	1	No Quantity							70282948			0
S3	2000	2000	2000	2	0	2	Export	792	Turkey	TUR	300	Greece	GRC								12	TOBACCO,TOBACCO MANUFACT	1	No Quantity							7815158			0
S3	2000	2000	2000	2	0	2	Export	792	Turkey	TUR	320	Guatemala	GTM								12	TOBACCO,TOBACCO MANUFACT	1	No Quantity							108776			0
S3	2000	2000	2000	2	0	2	Export	792	Turkey	TUR	332	Haiti	HTI								12	TOBACCO,TOBACCO MANUFACT	1	No Quantity							237059			0
S3	2000	2000	2000	2	0	2	Export	792	Turkey	TUR	340	Honduras	HND								12	TOBACCO,TOBACCO MANUFACT	1	No Quantity							218851			0
S3	2000	2000	2000	2	0	2	Export	792	Turkey	TUR	348	Hungary	HUN								12	TOBACCO,TOBACCO MANUFACT	1	No Quantity							3188300			0
S3	2000	2000	2000	2	0	2	Export	792	Turkey	TUR	360	Indonesia	IDN								12	TOBACCO,TOBACCO MANUFACT	1	No Quantity							6449087			0
S3	2000	2000	2000	2	0	2	Export	792	Turkey	TUR	364	Iran	IRN								12	TOBACCO,TOBACCO MANUFACT	1	No Quantity							30			0
S3	2000	2000	2000	2	0	2	Export	792	Turkey	TUR	381	Italy	ITA								12	TOBACCO,TOBACCO MANUFACT	1	No Quantity							8856614			0
S3	2000	2000	2000	2	0	2	Export	792	Turkey	TUR	392	Japan	JPN								12	TOBACCO,TOBACCO MANUFACT	1	No Quantity							19397261			0
S3	2000	2000	2000	2	0	2	Export	792	Turkey	TUR	398	Kazakhstan	KAZ								12	TOBACCO,TOBACCO MANUFACT	1	No Quantity							4475569			0
S3	2000	2000	2000	2	0	2	Export	792	Turkey	TUR	400	Jordan	JOR								12	TOBACCO,TOBACCO MANUFACT	1	No Quantity							2172033			0
S3	2000	2000	2000	2	0	2	Export	792	Turkey	TUR	410	Rep. of Korea	KOR								12	TOBACCO,TOBACCO MANUFACT	1	No Quantity							11232005			0
S3	2000	2000	2000	2	0	2	Export	792	Turkey	TUR	422	Lebanon	LBN								12	TOBACCO,TOBACCO MANUFACT	1	No Quantity							39260618			0
S3	2000	2000	2000	2	0	2	Export	792	Turkey	TUR	440	Lithuania	LTU								12	TOBACCO,TOBACCO MANUFACT	1	No Quantity							2298130			0
S3	2000	2000	2000	2	0	2	Export	792	Turkey	TUR	458	Malaysia	MYS								12	TOBACCO,TOBACCO MANUFACT	1	No Quantity							6137618			0
S3	2000	2000	2000	2	0	2	Export	792	Turkey	TUR	484	Mexico	MEX								12	TOBACCO,TOBACCO MANUFACT	1	No Quantity							1228030			0
S3	2000	2000	2000	2	0	2	Export	792	Turkey	TUR	490	Other Asia, nes									12	TOBACCO,TOBACCO MANUFACT	1	No Quantity							3783			0
S3	2000	2000	2000	2	0	2	Export	792	Turkey	TUR	496	Mongolia	MNG								12	TOBACCO,TOBACCO MANUFACT	1	No Quantity							32680			0
S3	2000	2000	2000	2	0	2	Export	792	Turkey	TUR	504	Morocco	MAR								12	TOBACCO,TOBACCO MANUFACT	1	No Quantity							475252			0
S3	2000	2000	2000	2	0	2	Export	792	Turkey	TUR	528	Netherlands	NLD								12	TOBACCO,TOBACCO MANUFACT	1	No Quantity							28497230			0
S3	2000	2000	2000	2	0	2	Export	792	Turkey	TUR	600	Paraguay	PRY								12	TOBACCO,TOBACCO MANUFACT	1	No Quantity							67498			0
S3	2000	2000	2000	2	0	2	Export	792	Turkey	TUR	604	Peru	PER								12	TOBACCO,TOBACCO MANUFACT	1	No Quantity							152288			0
S3	2000	2000	2000	2	0	2	Export	792	Turkey	TUR	608	Philippines	PHL								12	TOBACCO,TOBACCO MANUFACT	1	No Quantity							1003204			0
S3	2000	2000	2000	2	0	2	Export	792	Turkey	TUR	616	Poland	POL								12	TOBACCO,TOBACCO MANUFACT	1	No Quantity							5057344			0
S3	2000	2000	2000	2	0	2	Export	792	Turkey	TUR	620	Portugal	PRT								12	TOBACCO,TOBACCO MANUFACT	1	No Quantity							3677867			0
S3	2000	2000	2000	2	0	2	Export	792	Turkey	TUR	642	Romania	ROU								12	TOBACCO,TOBACCO MANUFACT	1	No Quantity							1310353			0
S3	2000	2000	2000	2	0	2	Export	792	Turkey	TUR	643	Russian Federation	RUS								12	TOBACCO,TOBACCO MANUFACT	1	No Quantity							26047942			0
S3	2000	2000	2000	2	0	2	Export	792	Turkey	TUR	682	Saudi Arabia	SAU								12	TOBACCO,TOBACCO MANUFACT	1	No Quantity							21			0
S3	2000	2000	2000	2	0	2	Export	792	Turkey	TUR	699	India	IND								12	TOBACCO,TOBACCO MANUFACT	1	No Quantity							706388			0
S3	2000	2000	2000	2	0	2	Export	792	Turkey	TUR	702	Singapore	SGP								12	TOBACCO,TOBACCO MANUFACT	1	No Quantity							170356			0
S3	2000	2000	2000	2	0	2	Export	792	Turkey	TUR	704	Viet Nam	VNM								12	TOBACCO,TOBACCO MANUFACT	1	No Quantity							25586			0
S3	2000	2000	2000	2	0	2	Export	792	Turkey	TUR	705	Slovenia	SVN								12	TOBACCO,TOBACCO MANUFACT	1	No Quantity							4396938			0
S3	2000	2000	2000	2	0	2	Export	792	Turkey	TUR	724	Spain	ESP								12	TOBACCO,TOBACCO MANUFACT	1	No Quantity							10975126			0
S3	2000	2000	2000	2	0	2	Export	792	Turkey	TUR	752	Sweden	SWE								12	TOBACCO,TOBACCO MANUFACT	1	No Quantity							635465			0
S3	2000	2000	2000	2	0	2	Export	792	Turkey	TUR	757	Switzerland	CHE								12	TOBACCO,TOBACCO MANUFACT	1	No Quantity							16024214			0
S3	2000	2000	2000	2	0	2	Export	792	Turkey	TUR	784	United Arab Emirates	ARE								12	TOBACCO,TOBACCO MANUFACT	1	No Quantity							46844893			0
S3	2000	2000	2000	2	0	2	Export	792	Turkey	TUR	788	Tunisia	TUN								12	TOBACCO,TOBACCO MANUFACT	1	No Quantity							14066861			0
S3	2000	2000	2000	2	0	2	Export	792	Turkey	TUR	804	Ukraine	UKR								12	TOBACCO,TOBACCO MANUFACT	1	No Quantity							4721187			0
S3	2000	2000	2000	2	0	2	Export	792	Turkey	TUR	807	North Macedonia	MKD								12	TOBACCO,TOBACCO MANUFACT	1	No Quantity							14500			0
S3	2000	2000	2000	2	0	2	Export	792	Turkey	TUR	826	United Kingdom	GBR								12	TOBACCO,TOBACCO MANUFACT	1	No Quantity							2624979			0
S3	2000	2000	2000	2	0	2	Export	792	Turkey	TUR	838	Free Zones									12	TOBACCO,TOBACCO MANUFACT	1	No Quantity							890624			0
S3	2000	2000	2000	2	0	2	Export	792	Turkey	TUR	842	USA	USA								12	TOBACCO,TOBACCO MANUFACT	1	No Quantity							102469030			0
S3	2000	2000	2000	2	0	2	Export	792	Turkey	TUR	858	Uruguay	URY								12	TOBACCO,TOBACCO MANUFACT	1	No Quantity							449008			0
S3	2000	2000	2000	2	0	2	Export	792	Turkey	TUR	862	Venezuela	VEN								12	TOBACCO,TOBACCO MANUFACT	1	No Quantity							109403			0
S3	2000	2000	2000	2	0	2	Export	800	Uganda	UGA	0	World	WLD								12	TOBACCO,TOBACCO MANUFACT	1	No Quantity							27113556			0
S3	2000	2000	2000	2	0	2	Export	800	Uganda	UGA	40	Austria	AUT								12	TOBACCO,TOBACCO MANUFACT	1	No Quantity							115441			0
S3	2000	2000	2000	2	0	2	Export	800	Uganda	UGA	56	Belgium	BEL								12	TOBACCO,TOBACCO MANUFACT	1	No Quantity							140541			0
S3	2000	2000	2000	2	0	2	Export	800	Uganda	UGA	178	Congo	COG								12	TOBACCO,TOBACCO MANUFACT	1	No Quantity							65004			0
S3	2000	2000	2000	2	0	2	Export	800	Uganda	UGA	180	Dem. Rep. of the Congo	COD								12	TOBACCO,TOBACCO MANUFACT	1	No Quantity							702440			0
S3	2000	2000	2000	2	0	2	Export	800	Uganda	UGA	251	France	FRA								12	TOBACCO,TOBACCO MANUFACT	1	No Quantity							1633985			0
S3	2000	2000	2000	2	0	2	Export	800	Uganda	UGA	270	Gambia	GMB								12	TOBACCO,TOBACCO MANUFACT	1	No Quantity							56488			0
S3	2000	2000	2000	2	0	2	Export	800	Uganda	UGA	276	Germany	DEU								12	TOBACCO,TOBACCO MANUFACT	1	No Quantity							954451			0
S3	2000	2000	2000	2	0	2	Export	800	Uganda	UGA	348	Hungary	HUN								12	TOBACCO,TOBACCO MANUFACT	1	No Quantity							188916			0
S3	2000	2000	2000	2	0	2	Export	800	Uganda	UGA	392	Japan	JPN								12	TOBACCO,TOBACCO MANUFACT	1	No Quantity							1510616			0
S3	2000	2000	2000	2	0	2	Export	800	Uganda	UGA	404	Kenya	KEN								12	TOBACCO,TOBACCO MANUFACT	1	No Quantity							783150			0
S3	2000	2000	2000	2	0	2	Export	800	Uganda	UGA	528	Netherlands	NLD								12	TOBACCO,TOBACCO MANUFACT	1	No Quantity							9139987			0
S3	2000	2000	2000	2	0	2	Export	800	Uganda	UGA	579	Norway	NOR								12	TOBACCO,TOBACCO MANUFACT	1	No Quantity							218015			0
S3	2000	2000	2000	2	0	2	Export	800	Uganda	UGA	586	Pakistan	PAK								12	TOBACCO,TOBACCO MANUFACT	1	No Quantity							1075			0
S3	2000	2000	2000	2	0	2	Export	800	Uganda	UGA	642	Romania	ROU								12	TOBACCO,TOBACCO MANUFACT	1	No Quantity							643539			0
S3	2000	2000	2000	2	0	2	Export	800	Uganda	UGA	646	Rwanda	RWA								12	TOBACCO,TOBACCO MANUFACT	1	No Quantity							144401			0
S3	2000	2000	2000	2	0	2	Export	800	Uganda	UGA	654	Saint Helena	SHN								12	TOBACCO,TOBACCO MANUFACT	1	No Quantity							313805			0
S3	2000	2000	2000	2	0	2	Export	800	Uganda	UGA	682	Saudi Arabia	SAU								12	TOBACCO,TOBACCO MANUFACT	1	No Quantity							1331315			0
S3	2000	2000	2000	2	0	2	Export	800	Uganda	UGA	710	South Africa	ZAF								12	TOBACCO,TOBACCO MANUFACT	1	No Quantity							2286518			0
S3	2000	2000	2000	2	0	2	Export	800	Uganda	UGA	724	Spain	ESP								12	TOBACCO,TOBACCO MANUFACT	1	No Quantity							187553			0
S3	2000	2000	2000	2	0	2	Export	800	Uganda	UGA	757	Switzerland	CHE								12	TOBACCO,TOBACCO MANUFACT	1	No Quantity							9689			0
S3	2000	2000	2000	2	0	2	Export	800	Uganda	UGA	818	Egypt	EGY								12	TOBACCO,TOBACCO MANUFACT	1	No Quantity							33751			0
S3	2000	2000	2000	2	0	2	Export	800	Uganda	UGA	826	United Kingdom	GBR								12	TOBACCO,TOBACCO MANUFACT	1	No Quantity							6472637			0
S3	2000	2000	2000	2	0	2	Export	800	Uganda	UGA	834	United Rep. of Tanzania	TZA								12	TOBACCO,TOBACCO MANUFACT	1	No Quantity							161452			0
S3	2000	2000	2000	2	0	2	Export	800	Uganda	UGA	842	USA	USA								12	TOBACCO,TOBACCO MANUFACT	1	No Quantity							18787			0
S3	2000	2000	2000	2	0	2	Export	792	Turkey	TUR	0	World	WLD								21	HIDES,SKINS,FURSKINS,RAW	1	No Quantity							25115003			0
S3	2000	2000	2000	2	0	2	Export	792	Turkey	TUR	8	Albania	ALB								21	HIDES,SKINS,FURSKINS,RAW	1	No Quantity							837			0
S3	2000	2000	2000	2	0	2	Export	792	Turkey	TUR	36	Australia	AUS								21	HIDES,SKINS,FURSKINS,RAW	1	No Quantity							52185			0
S3	2000	2000	2000	2	0	2	Export	792	Turkey	TUR	40	Austria	AUT								21	HIDES,SKINS,FURSKINS,RAW	1	No Quantity							43603			0
S3	2000	2000	2000	2	0	2	Export	792	Turkey	TUR	70	Bosnia Herzegovina	BIH								21	HIDES,SKINS,FURSKINS,RAW	1	No Quantity							146			0
S3	2000	2000	2000	2	0	2	Export	792	Turkey	TUR	100	Bulgaria	BGR								21	HIDES,SKINS,FURSKINS,RAW	1	No Quantity							4479			0
S3	2000	2000	2000	2	0	2	Export	792	Turkey	TUR	124	Canada	CAN								21	HIDES,SKINS,FURSKINS,RAW	1	No Quantity							4400			0
S3	2000	2000	2000	2	0	2	Export	792	Turkey	TUR	156	China	CHN								21	HIDES,SKINS,FURSKINS,RAW	1	No Quantity							325591			0
S3	2000	2000	2000	2	0	2	Export	792	Turkey	TUR	191	Croatia	HRV								21	HIDES,SKINS,FURSKINS,RAW	1	No Quantity							6903			0
S3	2000	2000	2000	2	0	2	Export	792	Turkey	TUR	251	France	FRA								21	HIDES,SKINS,FURSKINS,RAW	1	No Quantity							272			0
S3	2000	2000	2000	2	0	2	Export	792	Turkey	TUR	276	Germany	DEU								21	HIDES,SKINS,FURSKINS,RAW	1	No Quantity							3912			0
S3	2000	2000	2000	2	0	2	Export	792	Turkey	TUR	344	China, Hong Kong SAR	HKG								21	HIDES,SKINS,FURSKINS,RAW	1	No Quantity							150261			0
S3	2000	2000	2000	2	0	2	Export	792	Turkey	TUR	381	Italy	ITA								21	HIDES,SKINS,FURSKINS,RAW	1	No Quantity							191845			0
S3	2000	2000	2000	2	0	2	Export	792	Turkey	TUR	410	Rep. of Korea	KOR								21	HIDES,SKINS,FURSKINS,RAW	1	No Quantity							82100			0
S3	2000	2000	2000	2	0	2	Export	792	Turkey	TUR	422	Lebanon	LBN								21	HIDES,SKINS,FURSKINS,RAW	1	No Quantity							1404			0
S3	2000	2000	2000	2	0	2	Export	792	Turkey	TUR	480	Mauritius	MUS								21	HIDES,SKINS,FURSKINS,RAW	1	No Quantity							240			0
S3	2000	2000	2000	2	0	2	Export	792	Turkey	TUR	528	Netherlands	NLD								21	HIDES,SKINS,FURSKINS,RAW	1	No Quantity							10618			0
S3	2000	2000	2000	2	0	2	Export	792	Turkey	TUR	616	Poland	POL								21	HIDES,SKINS,FURSKINS,RAW	1	No Quantity							3022			0
S3	2000	2000	2000	2	0	2	Export	792	Turkey	TUR	642	Romania	ROU								21	HIDES,SKINS,FURSKINS,RAW	1	No Quantity							40903			0
S3	2000	2000	2000	2	0	2	Export	792	Turkey	TUR	643	Russian Federation	RUS								21	HIDES,SKINS,FURSKINS,RAW	1	No Quantity							6760			0
S3	2000	2000	2000	2	0	2	Export	792	Turkey	TUR	724	Spain	ESP								21	HIDES,SKINS,FURSKINS,RAW	1	No Quantity							9450			0
S3	2000	2000	2000	2	0	2	Export	792	Turkey	TUR	795	Turkmenistan	TKM								21	HIDES,SKINS,FURSKINS,RAW	1	No Quantity							1768			0
S3	2000	2000	2000	2	0	2	Export	792	Turkey	TUR	838	Free Zones									21	HIDES,SKINS,FURSKINS,RAW	1	No Quantity							24151204			0
S3	2000	2000	2000	2	0	2	Export	792	Turkey	TUR	842	USA	USA								21	HIDES,SKINS,FURSKINS,RAW	1	No Quantity							23100			0
S3	2000	2000	2000	2	0	2	Export	800	Uganda	UGA	0	World	WLD								21	HIDES,SKINS,FURSKINS,RAW	1	No Quantity							13720906			0
S3	2000	2000	2000	2	0	2	Export	800	Uganda	UGA	156	China	CHN								21	HIDES,SKINS,FURSKINS,RAW	1	No Quantity							43406			0
S3	2000	2000	2000	2	0	2	Export	800	Uganda	UGA	214	Dominican Rep.	DOM								21	HIDES,SKINS,FURSKINS,RAW	1	No Quantity							204845			0
S3	2000	2000	2000	2	0	2	Export	800	Uganda	UGA	344	China, Hong Kong SAR	HKG								21	HIDES,SKINS,FURSKINS,RAW	1	No Quantity							9453778			0
S3	2000	2000	2000	2	0	2	Export	800	Uganda	UGA	381	Italy	ITA								21	HIDES,SKINS,FURSKINS,RAW	1	No Quantity							756744			0
S3	2000	2000	2000	2	0	2	Export	800	Uganda	UGA	404	Kenya	KEN								21	HIDES,SKINS,FURSKINS,RAW	1	No Quantity							105773			0
S3	2000	2000	2000	2	0	2	Export	800	Uganda	UGA	516	Namibia	NAM								21	HIDES,SKINS,FURSKINS,RAW	1	No Quantity							133566			0
S3	2000	2000	2000	2	0	2	Export	800	Uganda	UGA	528	Netherlands	NLD								21	HIDES,SKINS,FURSKINS,RAW	1	No Quantity							591785			0
S3	2000	2000	2000	2	0	2	Export	800	Uganda	UGA	586	Pakistan	PAK								21	HIDES,SKINS,FURSKINS,RAW	1	No Quantity							1089428			0
S3	2000	2000	2000	2	0	2	Export	800	Uganda	UGA	646	Rwanda	RWA								21	HIDES,SKINS,FURSKINS,RAW	1	No Quantity							311			0
S3	2000	2000	2000	2	0	2	Export	800	Uganda	UGA	699	India	IND								21	HIDES,SKINS,FURSKINS,RAW	1	No Quantity							86134			0
S3	2000	2000	2000	2	0	2	Export	800	Uganda	UGA	724	Spain	ESP								21	HIDES,SKINS,FURSKINS,RAW	1	No Quantity							16424			0
S3	2000	2000	2000	2	0	2	Export	800	Uganda	UGA	780	Trinidad and Tobago	TTO								21	HIDES,SKINS,FURSKINS,RAW	1	No Quantity							196136			0
S3	2000	2000	2000	2	0	2	Export	800	Uganda	UGA	784	United Arab Emirates	ARE								21	HIDES,SKINS,FURSKINS,RAW	1	No Quantity							99863			0
S3	2000	2000	2000	2	0	2	Export	800	Uganda	UGA	826	United Kingdom	GBR								21	HIDES,SKINS,FURSKINS,RAW	1	No Quantity							834508			0
S3	2000	2000	2000	2	0	2	Export	800	Uganda	UGA	842	USA	USA								21	HIDES,SKINS,FURSKINS,RAW	1	No Quantity							85921			0
S3	2000	2000	2000	2	0	2	Export	800	Uganda	UGA	899	Areas, nes									21	HIDES,SKINS,FURSKINS,RAW	1	No Quantity							22286			0
S3	2000	2000	2000	2	0	2	Export	792	Turkey	TUR	0	World	WLD								22	OIL SEED,OLEAGINUS FRUIT	1	No Quantity							22819047			0
S3	2000	2000	2000	2	0	2	Export	792	Turkey	TUR	8	Albania	ALB								22	OIL SEED,OLEAGINUS FRUIT	1	No Quantity							668			0
S3	2000	2000	2000	2	0	2	Export	792	Turkey	TUR	12	Algeria	DZA								22	OIL SEED,OLEAGINUS FRUIT	1	No Quantity							69831			0
S3	2000	2000	2000	2	0	2	Export	792	Turkey	TUR	31	Azerbaijan	AZE								22	OIL SEED,OLEAGINUS FRUIT	1	No Quantity							5513			0
S3	2000	2000	2000	2	0	2	Export	792	Turkey	TUR	32	Argentina	ARG								22	OIL SEED,OLEAGINUS FRUIT	1	No Quantity							10630			0
S3	2000	2000	2000	2	0	2	Export	792	Turkey	TUR	36	Australia	AUS								22	OIL SEED,OLEAGINUS FRUIT	1	No Quantity							41518			0
S3	2000	2000	2000	2	0	2	Export	792	Turkey	TUR	40	Austria	AUT								22	OIL SEED,OLEAGINUS FRUIT	1	No Quantity							307946			0
S3	2000	2000	2000	2	0	2	Export	792	Turkey	TUR	44	Bahamas	BHS								22	OIL SEED,OLEAGINUS FRUIT	1	No Quantity							2334			0
S3	2000	2000	2000	2	0	2	Export	792	Turkey	TUR	56	Belgium	BEL								22	OIL SEED,OLEAGINUS FRUIT	1	No Quantity							63160			0
S3	2000	2000	2000	2	0	2	Export	792	Turkey	TUR	70	Bosnia Herzegovina	BIH								22	OIL SEED,OLEAGINUS FRUIT	1	No Quantity							3625			0
S3	2000	2000	2000	2	0	2	Export	792	Turkey	TUR	76	Brazil	BRA								22	OIL SEED,OLEAGINUS FRUIT	1	No Quantity							76			0
S3	2000	2000	2000	2	0	2	Export	792	Turkey	TUR	92	Br. Virgin Isds	VGB								22	OIL SEED,OLEAGINUS FRUIT	1	No Quantity							37035			0
S3	2000	2000	2000	2	0	2	Export	792	Turkey	TUR	100	Bulgaria	BGR								22	OIL SEED,OLEAGINUS FRUIT	1	No Quantity							1165249			0
S3	2000	2000	2000	2	0	2	Export	792	Turkey	TUR	124	Canada	CAN								22	OIL SEED,OLEAGINUS FRUIT	1	No Quantity							35427			0
S3	2000	2000	2000	2	0	2	Export	792	Turkey	TUR	191	Croatia	HRV								22	OIL SEED,OLEAGINUS FRUIT	1	No Quantity							9			0
S3	2000	2000	2000	2	0	2	Export	792	Turkey	TUR	196	Cyprus	CYP								22	OIL SEED,OLEAGINUS FRUIT	1	No Quantity							65082			0
S3	2000	2000	2000	2	0	2	Export	792	Turkey	TUR	208	Denmark	DNK								22	OIL SEED,OLEAGINUS FRUIT	1	No Quantity							1507651			0
S3	2000	2000	2000	2	0	2	Export	792	Turkey	TUR	246	Finland	FIN								22	OIL SEED,OLEAGINUS FRUIT	1	No Quantity							19089			0
S3	2000	2000	2000	2	0	2	Export	792	Turkey	TUR	251	France	FRA								22	OIL SEED,OLEAGINUS FRUIT	1	No Quantity							896587			0
S3	2000	2000	2000	2	0	2	Export	792	Turkey	TUR	268	Georgia	GEO								22	OIL SEED,OLEAGINUS FRUIT	1	No Quantity							803			0
S3	2000	2000	2000	2	0	2	Export	792	Turkey	TUR	276	Germany	DEU								22	OIL SEED,OLEAGINUS FRUIT	1	No Quantity							2428521			0
S3	2000	2000	2000	2	0	2	Export	792	Turkey	TUR	300	Greece	GRC								22	OIL SEED,OLEAGINUS FRUIT	1	No Quantity							78497			0
S3	2000	2000	2000	2	0	2	Export	792	Turkey	TUR	344	China, Hong Kong SAR	HKG								22	OIL SEED,OLEAGINUS FRUIT	1	No Quantity							153			0
S3	2000	2000	2000	2	0	2	Export	792	Turkey	TUR	348	Hungary	HUN								22	OIL SEED,OLEAGINUS FRUIT	1	No Quantity							277608			0
S3	2000	2000	2000	2	0	2	Export	792	Turkey	TUR	364	Iran	IRN								22	OIL SEED,OLEAGINUS FRUIT	1	No Quantity							28447			0
S3	2000	2000	2000	2	0	2	Export	792	Turkey	TUR	376	Israel	ISR								22	OIL SEED,OLEAGINUS FRUIT	1	No Quantity							546125			0
S3	2000	2000	2000	2	0	2	Export	792	Turkey	TUR	381	Italy	ITA								22	OIL SEED,OLEAGINUS FRUIT	1	No Quantity							615228			0
S3	2000	2000	2000	2	0	2	Export	792	Turkey	TUR	392	Japan	JPN								22	OIL SEED,OLEAGINUS FRUIT	1	No Quantity							1979038			0
S3	2000	2000	2000	2	0	2	Export	792	Turkey	TUR	398	Kazakhstan	KAZ								22	OIL SEED,OLEAGINUS FRUIT	1	No Quantity							2137			0
S3	2000	2000	2000	2	0	2	Export	792	Turkey	TUR	400	Jordan	JOR								22	OIL SEED,OLEAGINUS FRUIT	1	No Quantity							202092			0
S3	2000	2000	2000	2	0	2	Export	792	Turkey	TUR	410	Rep. of Korea	KOR								22	OIL SEED,OLEAGINUS FRUIT	1	No Quantity							2440			0
S3	2000	2000	2000	2	0	2	Export	792	Turkey	TUR	414	Kuwait	KWT								22	OIL SEED,OLEAGINUS FRUIT	1	No Quantity							49944			0
S3	2000	2000	2000	2	0	2	Export	792	Turkey	TUR	417	Kyrgyzstan	KGZ								22	OIL SEED,OLEAGINUS FRUIT	1	No Quantity							26			0
S3	2000	2000	2000	2	0	2	Export	792	Turkey	TUR	422	Lebanon	LBN								22	OIL SEED,OLEAGINUS FRUIT	1	No Quantity							426470			0
S3	2000	2000	2000	2	0	2	Export	792	Turkey	TUR	428	Latvia	LVA								22	OIL SEED,OLEAGINUS FRUIT	1	No Quantity							4807			0
S3	2000	2000	2000	2	0	2	Export	792	Turkey	TUR	434	Libya	LBY								22	OIL SEED,OLEAGINUS FRUIT	1	No Quantity							766			0
S3	2000	2000	2000	2	0	2	Export	792	Turkey	TUR	440	Lithuania	LTU								22	OIL SEED,OLEAGINUS FRUIT	1	No Quantity							136418			0
S3	2000	2000	2000	2	0	2	Export	792	Turkey	TUR	458	Malaysia	MYS								22	OIL SEED,OLEAGINUS FRUIT	1	No Quantity							446376			0
S3	2000	2000	2000	2	0	2	Export	792	Turkey	TUR	470	Malta	MLT								22	OIL SEED,OLEAGINUS FRUIT	1	No Quantity							2702			0
S3	2000	2000	2000	2	0	2	Export	792	Turkey	TUR	484	Mexico	MEX								22	OIL SEED,OLEAGINUS FRUIT	1	No Quantity							4			0
S3	2000	2000	2000	2	0	2	Export	792	Turkey	TUR	498	Rep. of Moldova	MDA								22	OIL SEED,OLEAGINUS FRUIT	1	No Quantity							18735			0
S3	2000	2000	2000	2	0	2	Export	792	Turkey	TUR	504	Morocco	MAR								22	OIL SEED,OLEAGINUS FRUIT	1	No Quantity							238349			0
S3	2000	2000	2000	2	0	2	Export	792	Turkey	TUR	528	Netherlands	NLD								22	OIL SEED,OLEAGINUS FRUIT	1	No Quantity							937837			0
S3	2000	2000	2000	2	0	2	Export	792	Turkey	TUR	554	New Zealand	NZL								22	OIL SEED,OLEAGINUS FRUIT	1	No Quantity							9344			0
S3	2000	2000	2000	2	0	2	Export	792	Turkey	TUR	579	Norway	NOR								22	OIL SEED,OLEAGINUS FRUIT	1	No Quantity							45629			0
S3	2000	2000	2000	2	0	2	Export	792	Turkey	TUR	616	Poland	POL								22	OIL SEED,OLEAGINUS FRUIT	1	No Quantity							118516			0
S3	2000	2000	2000	2	0	2	Export	792	Turkey	TUR	642	Romania	ROU								22	OIL SEED,OLEAGINUS FRUIT	1	No Quantity							435993			0
S3	2000	2000	2000	2	0	2	Export	792	Turkey	TUR	643	Russian Federation	RUS								22	OIL SEED,OLEAGINUS FRUIT	1	No Quantity							2792021			0
S3	2000	2000	2000	2	0	2	Export	792	Turkey	TUR	682	Saudi Arabia	SAU								22	OIL SEED,OLEAGINUS FRUIT	1	No Quantity							10287			0
S3	2000	2000	2000	2	0	2	Export	792	Turkey	TUR	699	India	IND								22	OIL SEED,OLEAGINUS FRUIT	1	No Quantity							1898762			0
S3	2000	2000	2000	2	0	2	Export	792	Turkey	TUR	702	Singapore	SGP								22	OIL SEED,OLEAGINUS FRUIT	1	No Quantity							194			0
S3	2000	2000	2000	2	0	2	Export	792	Turkey	TUR	710	South Africa	ZAF								22	OIL SEED,OLEAGINUS FRUIT	1	No Quantity							19074			0
S3	2000	2000	2000	2	0	2	Export	792	Turkey	TUR	724	Spain	ESP								22	OIL SEED,OLEAGINUS FRUIT	1	No Quantity							3628681			0
S3	2000	2000	2000	2	0	2	Export	792	Turkey	TUR	752	Sweden	SWE								22	OIL SEED,OLEAGINUS FRUIT	1	No Quantity							813996			0
S3	2000	2000	2000	2	0	2	Export	792	Turkey	TUR	757	Switzerland	CHE								22	OIL SEED,OLEAGINUS FRUIT	1	No Quantity							2778			0
S3	2000	2000	2000	2	0	2	Export	792	Turkey	TUR	760	Syria	SYR								22	OIL SEED,OLEAGINUS FRUIT	1	No Quantity							450			0
S3	2000	2000	2000	2	0	2	Export	792	Turkey	TUR	762	Tajikistan	TJK								22	OIL SEED,OLEAGINUS FRUIT	1	No Quantity							136			0
S3	2000	2000	2000	2	0	2	Export	792	Turkey	TUR	784	United Arab Emirates	ARE								22	OIL SEED,OLEAGINUS FRUIT	1	No Quantity							500			0
S3	2000	2000	2000	2	0	2	Export	792	Turkey	TUR	788	Tunisia	TUN								22	OIL SEED,OLEAGINUS FRUIT	1	No Quantity							23526			0
S3	2000	2000	2000	2	0	2	Export	792	Turkey	TUR	795	Turkmenistan	TKM								22	OIL SEED,OLEAGINUS FRUIT	1	No Quantity							2192			0
S3	2000	2000	2000	2	0	2	Export	792	Turkey	TUR	804	Ukraine	UKR								22	OIL SEED,OLEAGINUS FRUIT	1	No Quantity							108050			0
S3	2000	2000	2000	2	0	2	Export	792	Turkey	TUR	807	North Macedonia	MKD								22	OIL SEED,OLEAGINUS FRUIT	1	No Quantity							15			0
S3	2000	2000	2000	2	0	2	Export	792	Turkey	TUR	826	United Kingdom	GBR								22	OIL SEED,OLEAGINUS FRUIT	1	No Quantity							70272			0
S3	2000	2000	2000	2	0	2	Export	792	Turkey	TUR	838	Free Zones									22	OIL SEED,OLEAGINUS FRUIT	1	No Quantity							4780			0
S3	2000	2000	2000	2	0	2	Export	792	Turkey	TUR	842	USA	USA								22	OIL SEED,OLEAGINUS FRUIT	1	No Quantity							178090			0
S3	2000	2000	2000	2	0	2	Export	792	Turkey	TUR	860	Uzbekistan	UZB								22	OIL SEED,OLEAGINUS FRUIT	1	No Quantity							296			0
S3	2000	2000	2000	2	0	2	Export	792	Turkey	TUR	891	Serbia and Montenegro	SCG								22	OIL SEED,OLEAGINUS FRUIT	1	No Quantity							512			0
S3	2000	2000	2000	2	0	2	Export	800	Uganda	UGA	0	World	WLD								22	OIL SEED,OLEAGINUS FRUIT	1	No Quantity							1354388			0
S3	2000	2000	2000	2	0	2	Export	800	Uganda	UGA	56	Belgium	BEL								22	OIL SEED,OLEAGINUS FRUIT	1	No Quantity							84			0
S3	2000	2000	2000	2	0	2	Export	800	Uganda	UGA	178	Congo	COG								22	OIL SEED,OLEAGINUS FRUIT	1	No Quantity							3570			0
S3	2000	2000	2000	2	0	2	Export	800	Uganda	UGA	180	Dem. Rep. of the Congo	COD								22	OIL SEED,OLEAGINUS FRUIT	1	No Quantity							36516			0
S3	2000	2000	2000	2	0	2	Export	800	Uganda	UGA	404	Kenya	KEN								22	OIL SEED,OLEAGINUS FRUIT	1	No Quantity							498157			0
S3	2000	2000	2000	2	0	2	Export	800	Uganda	UGA	512	Oman	OMN								22	OIL SEED,OLEAGINUS FRUIT	1	No Quantity							223			0
S3	2000	2000	2000	2	0	2	Export	800	Uganda	UGA	528	Netherlands	NLD								22	OIL SEED,OLEAGINUS FRUIT	1	No Quantity							312326			0
S3	2000	2000	2000	2	0	2	Export	800	Uganda	UGA	646	Rwanda	RWA								22	OIL SEED,OLEAGINUS FRUIT	1	No Quantity							10017			0
S3	2000	2000	2000	2	0	2	Export	800	Uganda	UGA	659	Saint Kitts and Nevis	KNA								22	OIL SEED,OLEAGINUS FRUIT	1	No Quantity							1508			0
S3	2000	2000	2000	2	0	2	Export	800	Uganda	UGA	682	Saudi Arabia	SAU								22	OIL SEED,OLEAGINUS FRUIT	1	No Quantity							10353			0
S3	2000	2000	2000	2	0	2	Export	800	Uganda	UGA	702	Singapore	SGP								22	OIL SEED,OLEAGINUS FRUIT	1	No Quantity							93289			0
S3	2000	2000	2000	2	0	2	Export	800	Uganda	UGA	736	Fmr Sudan	SDN								22	OIL SEED,OLEAGINUS FRUIT	1	No Quantity							41697			0
S3	2000	2000	2000	2	0	2	Export	800	Uganda	UGA	757	Switzerland	CHE								22	OIL SEED,OLEAGINUS FRUIT	1	No Quantity							281892			0
S3	2000	2000	2000	2	0	2	Export	800	Uganda	UGA	780	Trinidad and Tobago	TTO								22	OIL SEED,OLEAGINUS FRUIT	1	No Quantity							20750			0
S3	2000	2000	2000	2	0	2	Export	800	Uganda	UGA	826	United Kingdom	GBR								22	OIL SEED,OLEAGINUS FRUIT	1	No Quantity							8540			0
S3	2000	2000	2000	2	0	2	Export	800	Uganda	UGA	899	Areas, nes									22	OIL SEED,OLEAGINUS FRUIT	1	No Quantity							35466			0
S3	2000	2000	2000	2	0	2	Export	792	Turkey	TUR	0	World	WLD								23	CRUDE RUBBER	1	No Quantity							9555077			0
S3	2000	2000	2000	2	0	2	Export	792	Turkey	TUR	8	Albania	ALB								23	CRUDE RUBBER	1	No Quantity							19225			0
S3	2000	2000	2000	2	0	2	Export	792	Turkey	TUR	12	Algeria	DZA								23	CRUDE RUBBER	1	No Quantity							1570			0
S3	2000	2000	2000	2	0	2	Export	792	Turkey	TUR	31	Azerbaijan	AZE								23	CRUDE RUBBER	1	No Quantity							8265			0
S3	2000	2000	2000	2	0	2	Export	792	Turkey	TUR	40	Austria	AUT								23	CRUDE RUBBER	1	No Quantity							7299			0
S3	2000	2000	2000	2	0	2	Export	792	Turkey	TUR	56	Belgium	BEL								23	CRUDE RUBBER	1	No Quantity							513811			0
S3	2000	2000	2000	2	0	2	Export	792	Turkey	TUR	70	Bosnia Herzegovina	BIH								23	CRUDE RUBBER	1	No Quantity							12			0
S3	2000	2000	2000	2	0	2	Export	792	Turkey	TUR	100	Bulgaria	BGR								23	CRUDE RUBBER	1	No Quantity							96468			0
S3	2000	2000	2000	2	0	2	Export	792	Turkey	TUR	112	Belarus	BLR								23	CRUDE RUBBER	1	No Quantity							25503			0
S3	2000	2000	2000	2	0	2	Export	792	Turkey	TUR	144	Sri Lanka	LKA								23	CRUDE RUBBER	1	No Quantity							89598			0
S3	2000	2000	2000	2	0	2	Export	792	Turkey	TUR	178	Congo	COG								23	CRUDE RUBBER	1	No Quantity							13884			0
S3	2000	2000	2000	2	0	2	Export	792	Turkey	TUR	196	Cyprus	CYP								23	CRUDE RUBBER	1	No Quantity							2591			0
S3	2000	2000	2000	2	0	2	Export	792	Turkey	TUR	203	Czechia	CZE								23	CRUDE RUBBER	1	No Quantity							10520			0
S3	2000	2000	2000	2	0	2	Export	792	Turkey	TUR	251	France	FRA								23	CRUDE RUBBER	1	No Quantity							20023			0
S3	2000	2000	2000	2	0	2	Export	792	Turkey	TUR	276	Germany	DEU								23	CRUDE RUBBER	1	No Quantity							448849			0
S3	2000	2000	2000	2	0	2	Export	792	Turkey	TUR	300	Greece	GRC								23	CRUDE RUBBER	1	No Quantity							168242			0
S3	2000	2000	2000	2	0	2	Export	792	Turkey	TUR	348	Hungary	HUN								23	CRUDE RUBBER	1	No Quantity							13272			0
S3	2000	2000	2000	2	0	2	Export	792	Turkey	TUR	352	Iceland	ISL								23	CRUDE RUBBER	1	No Quantity							4400			0
S3	2000	2000	2000	2	0	2	Export	792	Turkey	TUR	364	Iran	IRN								23	CRUDE RUBBER	1	No Quantity							114848			0
S3	2000	2000	2000	2	0	2	Export	792	Turkey	TUR	376	Israel	ISR								23	CRUDE RUBBER	1	No Quantity							1469832			0
S3	2000	2000	2000	2	0	2	Export	792	Turkey	TUR	381	Italy	ITA								23	CRUDE RUBBER	1	No Quantity							358206			0
S3	2000	2000	2000	2	0	2	Export	792	Turkey	TUR	392	Japan	JPN								23	CRUDE RUBBER	1	No Quantity							81			0
S3	2000	2000	2000	2	0	2	Export	792	Turkey	TUR	398	Kazakhstan	KAZ								23	CRUDE RUBBER	1	No Quantity							17595			0
S3	2000	2000	2000	2	0	2	Export	792	Turkey	TUR	400	Jordan	JOR								23	CRUDE RUBBER	1	No Quantity							1946			0
S3	2000	2000	2000	2	0	2	Export	792	Turkey	TUR	404	Kenya	KEN								23	CRUDE RUBBER	1	No Quantity							42021			0
S3	2000	2000	2000	2	0	2	Export	792	Turkey	TUR	410	Rep. of Korea	KOR								23	CRUDE RUBBER	1	No Quantity							27			0
S3	2000	2000	2000	2	0	2	Export	792	Turkey	TUR	417	Kyrgyzstan	KGZ								23	CRUDE RUBBER	1	No Quantity							33400			0
S3	2000	2000	2000	2	0	2	Export	792	Turkey	TUR	418	Lao People's Dem. Rep.	LAO								23	CRUDE RUBBER	1	No Quantity							17293			0
S3	2000	2000	2000	2	0	2	Export	792	Turkey	TUR	422	Lebanon	LBN								23	CRUDE RUBBER	1	No Quantity							2685			0
S3	2000	2000	2000	2	0	2	Export	792	Turkey	TUR	440	Lithuania	LTU								23	CRUDE RUBBER	1	No Quantity							604			0
S3	2000	2000	2000	2	0	2	Export	792	Turkey	TUR	498	Rep. of Moldova	MDA								23	CRUDE RUBBER	1	No Quantity							1350			0
S3	2000	2000	2000	2	0	2	Export	792	Turkey	TUR	504	Morocco	MAR								23	CRUDE RUBBER	1	No Quantity							655995			0
S3	2000	2000	2000	2	0	2	Export	792	Turkey	TUR	528	Netherlands	NLD								23	CRUDE RUBBER	1	No Quantity							77174			0
S3	2000	2000	2000	2	0	2	Export	792	Turkey	TUR	586	Pakistan	PAK								23	CRUDE RUBBER	1	No Quantity							570987			0
S3	2000	2000	2000	2	0	2	Export	792	Turkey	TUR	616	Poland	POL								23	CRUDE RUBBER	1	No Quantity							1232			0
S3	2000	2000	2000	2	0	2	Export	792	Turkey	TUR	634	Qatar	QAT								23	CRUDE RUBBER	1	No Quantity							12411			0
S3	2000	2000	2000	2	0	2	Export	792	Turkey	TUR	642	Romania	ROU								23	CRUDE RUBBER	1	No Quantity							70332			0
S3	2000	2000	2000	2	0	2	Export	792	Turkey	TUR	643	Russian Federation	RUS								23	CRUDE RUBBER	1	No Quantity							46266			0
S3	2000	2000	2000	2	0	2	Export	792	Turkey	TUR	699	India	IND								23	CRUDE RUBBER	1	No Quantity							2560475			0
S3	2000	2000	2000	2	0	2	Export	792	Turkey	TUR	705	Slovenia	SVN								23	CRUDE RUBBER	1	No Quantity							30421			0
S3	2000	2000	2000	2	0	2	Export	792	Turkey	TUR	724	Spain	ESP								23	CRUDE RUBBER	1	No Quantity							187645			0
S3	2000	2000	2000	2	0	2	Export	792	Turkey	TUR	757	Switzerland	CHE								23	CRUDE RUBBER	1	No Quantity							11795			0
S3	2000	2000	2000	2	0	2	Export	792	Turkey	TUR	760	Syria	SYR								23	CRUDE RUBBER	1	No Quantity							863			0
S3	2000	2000	2000	2	0	2	Export	792	Turkey	TUR	762	Tajikistan	TJK								23	CRUDE RUBBER	1	No Quantity							450			0
S3	2000	2000	2000	2	0	2	Export	792	Turkey	TUR	788	Tunisia	TUN								23	CRUDE RUBBER	1	No Quantity							16490			0
S3	2000	2000	2000	2	0	2	Export	792	Turkey	TUR	795	Turkmenistan	TKM								23	CRUDE RUBBER	1	No Quantity							13988			0
S3	2000	2000	2000	2	0	2	Export	792	Turkey	TUR	804	Ukraine	UKR								23	CRUDE RUBBER	1	No Quantity							1276827			0
S3	2000	2000	2000	2	0	2	Export	792	Turkey	TUR	818	Egypt	EGY								23	CRUDE RUBBER	1	No Quantity							14432			0
S3	2000	2000	2000	2	0	2	Export	792	Turkey	TUR	826	United Kingdom	GBR								23	CRUDE RUBBER	1	No Quantity							195614			0
S3	2000	2000	2000	2	0	2	Export	792	Turkey	TUR	838	Free Zones									23	CRUDE RUBBER	1	No Quantity							29388			0
S3	2000	2000	2000	2	0	2	Export	792	Turkey	TUR	842	USA	USA								23	CRUDE RUBBER	1	No Quantity							209599			0
S3	2000	2000	2000	2	0	2	Export	792	Turkey	TUR	860	Uzbekistan	UZB								23	CRUDE RUBBER	1	No Quantity							5800			0
S3	2000	2000	2000	2	0	2	Export	792	Turkey	TUR	891	Serbia and Montenegro	SCG								23	CRUDE RUBBER	1	No Quantity							63473			0
S3	2000	2000	2000	2	0	2	Export	792	Turkey	TUR	0	World	WLD								24	CORK AND WOOD	1	No Quantity							16222519			0
S3	2000	2000	2000	2	0	2	Export	792	Turkey	TUR	8	Albania	ALB								24	CORK AND WOOD	1	No Quantity							7211			0
S3	2000	2000	2000	2	0	2	Export	792	Turkey	TUR	12	Algeria	DZA								24	CORK AND WOOD	1	No Quantity							119996			0
S3	2000	2000	2000	2	0	2	Export	792	Turkey	TUR	31	Azerbaijan	AZE								24	CORK AND WOOD	1	No Quantity							122052			0
S3	2000	2000	2000	2	0	2	Export	792	Turkey	TUR	36	Australia	AUS								24	CORK AND WOOD	1	No Quantity							21053			0
S3	2000	2000	2000	2	0	2	Export	792	Turkey	TUR	40	Austria	AUT								24	CORK AND WOOD	1	No Quantity							56887			0
S3	2000	2000	2000	2	0	2	Export	792	Turkey	TUR	100	Bulgaria	BGR								24	CORK AND WOOD	1	No Quantity							99319			0
S3	2000	2000	2000	2	0	2	Export	792	Turkey	TUR	156	China	CHN								24	CORK AND WOOD	1	No Quantity							2638952			0
S3	2000	2000	2000	2	0	2	Export	792	Turkey	TUR	196	Cyprus	CYP								24	CORK AND WOOD	1	No Quantity							575717			0
S3	2000	2000	2000	2	0	2	Export	792	Turkey	TUR	251	France	FRA								24	CORK AND WOOD	1	No Quantity							1581			0
S3	2000	2000	2000	2	0	2	Export	792	Turkey	TUR	268	Georgia	GEO								24	CORK AND WOOD	1	No Quantity							43756			0
S3	2000	2000	2000	2	0	2	Export	792	Turkey	TUR	276	Germany	DEU								24	CORK AND WOOD	1	No Quantity							317034			0
S3	2000	2000	2000	2	0	2	Export	792	Turkey	TUR	300	Greece	GRC								24	CORK AND WOOD	1	No Quantity							75938			0
S3	2000	2000	2000	2	0	2	Export	792	Turkey	TUR	344	China, Hong Kong SAR	HKG								24	CORK AND WOOD	1	No Quantity							3591905			0
S3	2000	2000	2000	2	0	2	Export	792	Turkey	TUR	348	Hungary	HUN								24	CORK AND WOOD	1	No Quantity							60499			0
S3	2000	2000	2000	2	0	2	Export	792	Turkey	TUR	360	Indonesia	IDN								24	CORK AND WOOD	1	No Quantity							8739			0
S3	2000	2000	2000	2	0	2	Export	792	Turkey	TUR	364	Iran	IRN								24	CORK AND WOOD	1	No Quantity							85167			0
S3	2000	2000	2000	2	0	2	Export	792	Turkey	TUR	376	Israel	ISR								24	CORK AND WOOD	1	No Quantity							296478			0
S3	2000	2000	2000	2	0	2	Export	792	Turkey	TUR	381	Italy	ITA								24	CORK AND WOOD	1	No Quantity							367229			0
S3	2000	2000	2000	2	0	2	Export	792	Turkey	TUR	392	Japan	JPN								24	CORK AND WOOD	1	No Quantity							30806			0
S3	2000	2000	2000	2	0	2	Export	792	Turkey	TUR	398	Kazakhstan	KAZ								24	CORK AND WOOD	1	No Quantity							91813			0
S3	2000	2000	2000	2	0	2	Export	792	Turkey	TUR	400	Jordan	JOR								24	CORK AND WOOD	1	No Quantity							115400			0
S3	2000	2000	2000	2	0	2	Export	792	Turkey	TUR	410	Rep. of Korea	KOR								24	CORK AND WOOD	1	No Quantity							25375			0
S3	2000	2000	2000	2	0	2	Export	792	Turkey	TUR	417	Kyrgyzstan	KGZ								24	CORK AND WOOD	1	No Quantity							38729			0
S3	2000	2000	2000	2	0	2	Export	792	Turkey	TUR	422	Lebanon	LBN								24	CORK AND WOOD	1	No Quantity							167972			0
S3	2000	2000	2000	2	0	2	Export	792	Turkey	TUR	434	Libya	LBY								24	CORK AND WOOD	1	No Quantity							26889			0
S3	2000	2000	2000	2	0	2	Export	792	Turkey	TUR	458	Malaysia	MYS								24	CORK AND WOOD	1	No Quantity							100			0
S3	2000	2000	2000	2	0	2	Export	792	Turkey	TUR	490	Other Asia, nes									24	CORK AND WOOD	1	No Quantity							11792			0
S3	2000	2000	2000	2	0	2	Export	792	Turkey	TUR	498	Rep. of Moldova	MDA								24	CORK AND WOOD	1	No Quantity							62517			0
S3	2000	2000	2000	2	0	2	Export	792	Turkey	TUR	512	Oman	OMN								24	CORK AND WOOD	1	No Quantity							1893261			0
S3	2000	2000	2000	2	0	2	Export	792	Turkey	TUR	528	Netherlands	NLD								24	CORK AND WOOD	1	No Quantity							297			0
S3	2000	2000	2000	2	0	2	Export	792	Turkey	TUR	579	Norway	NOR								24	CORK AND WOOD	1	No Quantity							34774			0
S3	2000	2000	2000	2	0	2	Export	792	Turkey	TUR	608	Philippines	PHL								24	CORK AND WOOD	1	No Quantity							6978			0
S3	2000	2000	2000	2	0	2	Export	792	Turkey	TUR	642	Romania	ROU								24	CORK AND WOOD	1	No Quantity							20437			0
S3	2000	2000	2000	2	0	2	Export	792	Turkey	TUR	643	Russian Federation	RUS								24	CORK AND WOOD	1	No Quantity							121367			0
S3	2000	2000	2000	2	0	2	Export	792	Turkey	TUR	682	Saudi Arabia	SAU								24	CORK AND WOOD	1	No Quantity							81491			0
S3	2000	2000	2000	2	0	2	Export	792	Turkey	TUR	699	India	IND								24	CORK AND WOOD	1	No Quantity							32276			0
S3	2000	2000	2000	2	0	2	Export	792	Turkey	TUR	702	Singapore	SGP								24	CORK AND WOOD	1	No Quantity							108160			0
S3	2000	2000	2000	2	0	2	Export	792	Turkey	TUR	710	South Africa	ZAF								24	CORK AND WOOD	1	No Quantity							45743			0
S3	2000	2000	2000	2	0	2	Export	792	Turkey	TUR	724	Spain	ESP								24	CORK AND WOOD	1	No Quantity							28523			0
S3	2000	2000	2000	2	0	2	Export	792	Turkey	TUR	736	Fmr Sudan	SDN								24	CORK AND WOOD	1	No Quantity							10396			0
S3	2000	2000	2000	2	0	2	Export	792	Turkey	TUR	752	Sweden	SWE								24	CORK AND WOOD	1	No Quantity							39963			0
S3	2000	2000	2000	2	0	2	Export	792	Turkey	TUR	757	Switzerland	CHE								24	CORK AND WOOD	1	No Quantity							64349			0
S3	2000	2000	2000	2	0	2	Export	792	Turkey	TUR	762	Tajikistan	TJK								24	CORK AND WOOD	1	No Quantity							4961			0
S3	2000	2000	2000	2	0	2	Export	792	Turkey	TUR	764	Thailand	THA								24	CORK AND WOOD	1	No Quantity							13082			0
S3	2000	2000	2000	2	0	2	Export	792	Turkey	TUR	784	United Arab Emirates	ARE								24	CORK AND WOOD	1	No Quantity							1193021			0
S3	2000	2000	2000	2	0	2	Export	792	Turkey	TUR	788	Tunisia	TUN								24	CORK AND WOOD	1	No Quantity							81333			0
S3	2000	2000	2000	2	0	2	Export	792	Turkey	TUR	795	Turkmenistan	TKM								24	CORK AND WOOD	1	No Quantity							210248			0
S3	2000	2000	2000	2	0	2	Export	792	Turkey	TUR	804	Ukraine	UKR								24	CORK AND WOOD	1	No Quantity							61576			0
S3	2000	2000	2000	2	0	2	Export	792	Turkey	TUR	807	North Macedonia	MKD								24	CORK AND WOOD	1	No Quantity							70769			0
S3	2000	2000	2000	2	0	2	Export	792	Turkey	TUR	818	Egypt	EGY								24	CORK AND WOOD	1	No Quantity							13858			0
S3	2000	2000	2000	2	0	2	Export	792	Turkey	TUR	826	United Kingdom	GBR								24	CORK AND WOOD	1	No Quantity							164395			0
S3	2000	2000	2000	2	0	2	Export	792	Turkey	TUR	838	Free Zones									24	CORK AND WOOD	1	No Quantity							2635287			0
S3	2000	2000	2000	2	0	2	Export	792	Turkey	TUR	842	USA	USA								24	CORK AND WOOD	1	No Quantity							194753			0
S3	2000	2000	2000	2	0	2	Export	792	Turkey	TUR	860	Uzbekistan	UZB								24	CORK AND WOOD	1	No Quantity							26204			0
S3	2000	2000	2000	2	0	2	Export	792	Turkey	TUR	891	Serbia and Montenegro	SCG								24	CORK AND WOOD	1	No Quantity							4111			0
S3	2000	2000	2000	2	0	2	Export	800	Uganda	UGA	0	World	WLD								24	CORK AND WOOD	1	No Quantity							5421			0
S3	2000	2000	2000	2	0	2	Export	800	Uganda	UGA	404	Kenya	KEN								24	CORK AND WOOD	1	No Quantity							1048			0
S3	2000	2000	2000	2	0	2	Export	800	Uganda	UGA	899	Areas, nes									24	CORK AND WOOD	1	No Quantity							4374			0
S3	2000	2000	2000	2	0	2	Export	792	Turkey	TUR	0	World	WLD								25	PULP AND WASTE PAPER	1	No Quantity							614647			0
S3	2000	2000	2000	2	0	2	Export	792	Turkey	TUR	8	Albania	ALB								25	PULP AND WASTE PAPER	1	No Quantity							15470			0
S3	2000	2000	2000	2	0	2	Export	792	Turkey	TUR	12	Algeria	DZA								25	PULP AND WASTE PAPER	1	No Quantity							144			0
S3	2000	2000	2000	2	0	2	Export	792	Turkey	TUR	100	Bulgaria	BGR								25	PULP AND WASTE PAPER	1	No Quantity							164745			0
S3	2000	2000	2000	2	0	2	Export	792	Turkey	TUR	196	Cyprus	CYP								25	PULP AND WASTE PAPER	1	No Quantity							20700			0
S3	2000	2000	2000	2	0	2	Export	792	Turkey	TUR	268	Georgia	GEO								25	PULP AND WASTE PAPER	1	No Quantity							91			0
S3	2000	2000	2000	2	0	2	Export	792	Turkey	TUR	276	Germany	DEU								25	PULP AND WASTE PAPER	1	No Quantity							3599			0
S3	2000	2000	2000	2	0	2	Export	792	Turkey	TUR	364	Iran	IRN								25	PULP AND WASTE PAPER	1	No Quantity							191722			0
S3	2000	2000	2000	2	0	2	Export	792	Turkey	TUR	376	Israel	ISR								25	PULP AND WASTE PAPER	1	No Quantity							95536			0
S3	2000	2000	2000	2	0	2	Export	792	Turkey	TUR	381	Italy	ITA								25	PULP AND WASTE PAPER	1	No Quantity							77277			0
S3	2000	2000	2000	2	0	2	Export	792	Turkey	TUR	398	Kazakhstan	KAZ								25	PULP AND WASTE PAPER	1	No Quantity							745			0
S3	2000	2000	2000	2	0	2	Export	792	Turkey	TUR	642	Romania	ROU								25	PULP AND WASTE PAPER	1	No Quantity							521			0
S3	2000	2000	2000	2	0	2	Export	792	Turkey	TUR	757	Switzerland	CHE								25	PULP AND WASTE PAPER	1	No Quantity							3638			0
S3	2000	2000	2000	2	0	2	Export	792	Turkey	TUR	807	North Macedonia	MKD								25	PULP AND WASTE PAPER	1	No Quantity							4			0
S3	2000	2000	2000	2	0	2	Export	792	Turkey	TUR	826	United Kingdom	GBR								25	PULP AND WASTE PAPER	1	No Quantity							1670			0
S3	2000	2000	2000	2	0	2	Export	792	Turkey	TUR	838	Free Zones									25	PULP AND WASTE PAPER	1	No Quantity							137			0
S3	2000	2000	2000	2	0	2	Export	792	Turkey	TUR	842	USA	USA								25	PULP AND WASTE PAPER	1	No Quantity							38648			0
S3	2000	2000	2000	2	0	2	Export	792	Turkey	TUR	0	World	WLD								26	TEXTILE FIBRES	1	No Quantity							192872500			0
S3	2000	2000	2000	2	0	2	Export	792	Turkey	TUR	8	Albania	ALB								26	TEXTILE FIBRES	1	No Quantity							58107			0
S3	2000	2000	2000	2	0	2	Export	792	Turkey	TUR	12	Algeria	DZA								26	TEXTILE FIBRES	1	No Quantity							2172688			0
S3	2000	2000	2000	2	0	2	Export	792	Turkey	TUR	31	Azerbaijan	AZE								26	TEXTILE FIBRES	1	No Quantity							11909			0
S3	2000	2000	2000	2	0	2	Export	792	Turkey	TUR	32	Argentina	ARG								26	TEXTILE FIBRES	1	No Quantity							27698			0
S3	2000	2000	2000	2	0	2	Export	792	Turkey	TUR	40	Austria	AUT								26	TEXTILE FIBRES	1	No Quantity							147680			0
S3	2000	2000	2000	2	0	2	Export	792	Turkey	TUR	50	Bangladesh	BGD								26	TEXTILE FIBRES	1	No Quantity							401456			0
S3	2000	2000	2000	2	0	2	Export	792	Turkey	TUR	56	Belgium	BEL								26	TEXTILE FIBRES	1	No Quantity							3934354			0
S3	2000	2000	2000	2	0	2	Export	792	Turkey	TUR	70	Bosnia Herzegovina	BIH								26	TEXTILE FIBRES	1	No Quantity							199946			0
S3	2000	2000	2000	2	0	2	Export	792	Turkey	TUR	72	Botswana	BWA								26	TEXTILE FIBRES	1	No Quantity							112590			0
S3	2000	2000	2000	2	0	2	Export	792	Turkey	TUR	76	Brazil	BRA								26	TEXTILE FIBRES	1	No Quantity							81494			0
S3	2000	2000	2000	2	0	2	Export	792	Turkey	TUR	100	Bulgaria	BGR								26	TEXTILE FIBRES	1	No Quantity							515229			0
S3	2000	2000	2000	2	0	2	Export	792	Turkey	TUR	124	Canada	CAN								26	TEXTILE FIBRES	1	No Quantity							599909			0
S3	2000	2000	2000	2	0	2	Export	792	Turkey	TUR	156	China	CHN								26	TEXTILE FIBRES	1	No Quantity							4227870			0
S3	2000	2000	2000	2	0	2	Export	792	Turkey	TUR	191	Croatia	HRV								26	TEXTILE FIBRES	1	No Quantity							597			0
S3	2000	2000	2000	2	0	2	Export	792	Turkey	TUR	196	Cyprus	CYP								26	TEXTILE FIBRES	1	No Quantity							42418			0
S3	2000	2000	2000	2	0	2	Export	792	Turkey	TUR	203	Czechia	CZE								26	TEXTILE FIBRES	1	No Quantity							533129			0
S3	2000	2000	2000	2	0	2	Export	792	Turkey	TUR	208	Denmark	DNK								26	TEXTILE FIBRES	1	No Quantity							25100			0
S3	2000	2000	2000	2	0	2	Export	792	Turkey	TUR	246	Finland	FIN								26	TEXTILE FIBRES	1	No Quantity							303501			0
S3	2000	2000	2000	2	0	2	Export	792	Turkey	TUR	251	France	FRA								26	TEXTILE FIBRES	1	No Quantity							6583005			0
S3	2000	2000	2000	2	0	2	Export	792	Turkey	TUR	268	Georgia	GEO								26	TEXTILE FIBRES	1	No Quantity							600			0
S3	2000	2000	2000	2	0	2	Export	792	Turkey	TUR	276	Germany	DEU								26	TEXTILE FIBRES	1	No Quantity							13600774			0
S3	2000	2000	2000	2	0	2	Export	792	Turkey	TUR	300	Greece	GRC								26	TEXTILE FIBRES	1	No Quantity							667185			0
S3	2000	2000	2000	2	0	2	Export	792	Turkey	TUR	320	Guatemala	GTM								26	TEXTILE FIBRES	1	No Quantity							752725			0
S3	2000	2000	2000	2	0	2	Export	792	Turkey	TUR	344	China, Hong Kong SAR	HKG								26	TEXTILE FIBRES	1	No Quantity							604717			0
S3	2000	2000	2000	2	0	2	Export	792	Turkey	TUR	348	Hungary	HUN								26	TEXTILE FIBRES	1	No Quantity							566866			0
S3	2000	2000	2000	2	0	2	Export	792	Turkey	TUR	352	Iceland	ISL								26	TEXTILE FIBRES	1	No Quantity							2197			0
S3	2000	2000	2000	2	0	2	Export	792	Turkey	TUR	360	Indonesia	IDN								26	TEXTILE FIBRES	1	No Quantity							2518306			0
S3	2000	2000	2000	2	0	2	Export	792	Turkey	TUR	364	Iran	IRN								26	TEXTILE FIBRES	1	No Quantity							18414935			0
S3	2000	2000	2000	2	0	2	Export	792	Turkey	TUR	372	Ireland	IRL								26	TEXTILE FIBRES	1	No Quantity							444370			0
S3	2000	2000	2000	2	0	2	Export	792	Turkey	TUR	376	Israel	ISR								26	TEXTILE FIBRES	1	No Quantity							2937208			0
S3	2000	2000	2000	2	0	2	Export	792	Turkey	TUR	381	Italy	ITA								26	TEXTILE FIBRES	1	No Quantity							36317583			0
S3	2000	2000	2000	2	0	2	Export	792	Turkey	TUR	392	Japan	JPN								26	TEXTILE FIBRES	1	No Quantity							112635			0
S3	2000	2000	2000	2	0	2	Export	792	Turkey	TUR	398	Kazakhstan	KAZ								26	TEXTILE FIBRES	1	No Quantity							14507			0
S3	2000	2000	2000	2	0	2	Export	792	Turkey	TUR	400	Jordan	JOR								26	TEXTILE FIBRES	1	No Quantity							774845			0
S3	2000	2000	2000	2	0	2	Export	792	Turkey	TUR	404	Kenya	KEN								26	TEXTILE FIBRES	1	No Quantity							102318			0
S3	2000	2000	2000	2	0	2	Export	792	Turkey	TUR	410	Rep. of Korea	KOR								26	TEXTILE FIBRES	1	No Quantity							37295			0
S3	2000	2000	2000	2	0	2	Export	792	Turkey	TUR	417	Kyrgyzstan	KGZ								26	TEXTILE FIBRES	1	No Quantity							1787			0
S3	2000	2000	2000	2	0	2	Export	792	Turkey	TUR	422	Lebanon	LBN								26	TEXTILE FIBRES	1	No Quantity							55632			0
S3	2000	2000	2000	2	0	2	Export	792	Turkey	TUR	428	Latvia	LVA								26	TEXTILE FIBRES	1	No Quantity							3835			0
S3	2000	2000	2000	2	0	2	Export	792	Turkey	TUR	434	Libya	LBY								26	TEXTILE FIBRES	1	No Quantity							374			0
S3	2000	2000	2000	2	0	2	Export	792	Turkey	TUR	440	Lithuania	LTU								26	TEXTILE FIBRES	1	No Quantity							101313			0
S3	2000	2000	2000	2	0	2	Export	792	Turkey	TUR	484	Mexico	MEX								26	TEXTILE FIBRES	1	No Quantity							954804			0
S3	2000	2000	2000	2	0	2	Export	792	Turkey	TUR	490	Other Asia, nes									26	TEXTILE FIBRES	1	No Quantity							745123			0
S3	2000	2000	2000	2	0	2	Export	792	Turkey	TUR	498	Rep. of Moldova	MDA								26	TEXTILE FIBRES	1	No Quantity							3483			0
S3	2000	2000	2000	2	0	2	Export	792	Turkey	TUR	504	Morocco	MAR								26	TEXTILE FIBRES	1	No Quantity							2840704			0
S3	2000	2000	2000	2	0	2	Export	792	Turkey	TUR	508	Mozambique	MOZ								26	TEXTILE FIBRES	1	No Quantity							17160			0
S3	2000	2000	2000	2	0	2	Export	792	Turkey	TUR	524	Nepal	NPL								26	TEXTILE FIBRES	1	No Quantity							77362			0
S3	2000	2000	2000	2	0	2	Export	792	Turkey	TUR	528	Netherlands	NLD								26	TEXTILE FIBRES	1	No Quantity							4587800			0
S3	2000	2000	2000	2	0	2	Export	792	Turkey	TUR	586	Pakistan	PAK								26	TEXTILE FIBRES	1	No Quantity							1295726			0
S3	2000	2000	2000	2	0	2	Export	792	Turkey	TUR	600	Paraguay	PRY								26	TEXTILE FIBRES	1	No Quantity							162000			0
S3	2000	2000	2000	2	0	2	Export	792	Turkey	TUR	616	Poland	POL								26	TEXTILE FIBRES	1	No Quantity							454581			0
S3	2000	2000	2000	2	0	2	Export	792	Turkey	TUR	620	Portugal	PRT								26	TEXTILE FIBRES	1	No Quantity							4533334			0
S3	2000	2000	2000	2	0	2	Export	792	Turkey	TUR	642	Romania	ROU								26	TEXTILE FIBRES	1	No Quantity							4475961			0
S3	2000	2000	2000	2	0	2	Export	792	Turkey	TUR	643	Russian Federation	RUS								26	TEXTILE FIBRES	1	No Quantity							275747			0
S3	2000	2000	2000	2	0	2	Export	792	Turkey	TUR	670	Saint Vincent and the Grenadines	VCT								26	TEXTILE FIBRES	1	No Quantity							2418			0
S3	2000	2000	2000	2	0	2	Export	792	Turkey	TUR	682	Saudi Arabia	SAU								26	TEXTILE FIBRES	1	No Quantity							1069300			0
S3	2000	2000	2000	2	0	2	Export	792	Turkey	TUR	686	Senegal	SEN								26	TEXTILE FIBRES	1	No Quantity							615			0
S3	2000	2000	2000	2	0	2	Export	792	Turkey	TUR	699	India	IND								26	TEXTILE FIBRES	1	No Quantity							4989184			0
S3	2000	2000	2000	2	0	2	Export	792	Turkey	TUR	702	Singapore	SGP								26	TEXTILE FIBRES	1	No Quantity							1544			0
S3	2000	2000	2000	2	0	2	Export	792	Turkey	TUR	703	Slovakia	SVK								26	TEXTILE FIBRES	1	No Quantity							25445			0
S3	2000	2000	2000	2	0	2	Export	792	Turkey	TUR	705	Slovenia	SVN								26	TEXTILE FIBRES	1	No Quantity							871806			0
S3	2000	2000	2000	2	0	2	Export	792	Turkey	TUR	710	South Africa	ZAF								26	TEXTILE FIBRES	1	No Quantity							971151			0
S3	2000	2000	2000	2	0	2	Export	792	Turkey	TUR	724	Spain	ESP								26	TEXTILE FIBRES	1	No Quantity							24798890			0
S3	2000	2000	2000	2	0	2	Export	792	Turkey	TUR	752	Sweden	SWE								26	TEXTILE FIBRES	1	No Quantity							934259			0
S3	2000	2000	2000	2	0	2	Export	792	Turkey	TUR	757	Switzerland	CHE								26	TEXTILE FIBRES	1	No Quantity							1301458			0
S3	2000	2000	2000	2	0	2	Export	792	Turkey	TUR	760	Syria	SYR								26	TEXTILE FIBRES	1	No Quantity							865102			0
S3	2000	2000	2000	2	0	2	Export	792	Turkey	TUR	764	Thailand	THA								26	TEXTILE FIBRES	1	No Quantity							751193			0
S3	2000	2000	2000	2	0	2	Export	792	Turkey	TUR	784	United Arab Emirates	ARE								26	TEXTILE FIBRES	1	No Quantity							3139			0
S3	2000	2000	2000	2	0	2	Export	792	Turkey	TUR	788	Tunisia	TUN								26	TEXTILE FIBRES	1	No Quantity							507			0
S3	2000	2000	2000	2	0	2	Export	792	Turkey	TUR	795	Turkmenistan	TKM								26	TEXTILE FIBRES	1	No Quantity							302099			0
S3	2000	2000	2000	2	0	2	Export	792	Turkey	TUR	804	Ukraine	UKR								26	TEXTILE FIBRES	1	No Quantity							392096			0
S3	2000	2000	2000	2	0	2	Export	792	Turkey	TUR	807	North Macedonia	MKD								26	TEXTILE FIBRES	1	No Quantity							84554			0
S3	2000	2000	2000	2	0	2	Export	792	Turkey	TUR	818	Egypt	EGY								26	TEXTILE FIBRES	1	No Quantity							8998650			0
S3	2000	2000	2000	2	0	2	Export	792	Turkey	TUR	826	United Kingdom	GBR								26	TEXTILE FIBRES	1	No Quantity							7471772			0
S3	2000	2000	2000	2	0	2	Export	792	Turkey	TUR	838	Free Zones									26	TEXTILE FIBRES	1	No Quantity							14791345			0
S3	2000	2000	2000	2	0	2	Export	792	Turkey	TUR	842	USA	USA								26	TEXTILE FIBRES	1	No Quantity							5676697			0
S3	2000	2000	2000	2	0	2	Export	792	Turkey	TUR	860	Uzbekistan	UZB								26	TEXTILE FIBRES	1	No Quantity							8531			0
S3	2000	2000	2000	2	0	2	Export	792	Turkey	TUR	862	Venezuela	VEN								26	TEXTILE FIBRES	1	No Quantity							64673			0
S3	2000	2000	2000	2	0	2	Export	792	Turkey	TUR	891	Serbia and Montenegro	SCG								26	TEXTILE FIBRES	1	No Quantity							61600			0
S3	2000	2000	2000	2	0	2	Export	800	Uganda	UGA	0	World	WLD								26	TEXTILE FIBRES	1	No Quantity							24109054			0
S3	2000	2000	2000	2	0	2	Export	800	Uganda	UGA	36	Australia	AUS								26	TEXTILE FIBRES	1	No Quantity							998			0
S3	2000	2000	2000	2	0	2	Export	800	Uganda	UGA	56	Belgium	BEL								26	TEXTILE FIBRES	1	No Quantity							277366			0
S3	2000	2000	2000	2	0	2	Export	800	Uganda	UGA	108	Burundi	BDI								26	TEXTILE FIBRES	1	No Quantity							32420			0
S3	2000	2000	2000	2	0	2	Export	800	Uganda	UGA	124	Canada	CAN								26	TEXTILE FIBRES	1	No Quantity							44812			0
S3	2000	2000	2000	2	0	2	Export	800	Uganda	UGA	180	Dem. Rep. of the Congo	COD								26	TEXTILE FIBRES	1	No Quantity							15746			0
S3	2000	2000	2000	2	0	2	Export	800	Uganda	UGA	208	Denmark	DNK								26	TEXTILE FIBRES	1	No Quantity							61855			0
S3	2000	2000	2000	2	0	2	Export	800	Uganda	UGA	251	France	FRA								26	TEXTILE FIBRES	1	No Quantity							24709			0
S3	2000	2000	2000	2	0	2	Export	800	Uganda	UGA	270	Gambia	GMB								26	TEXTILE FIBRES	1	No Quantity							9989			0
S3	2000	2000	2000	2	0	2	Export	800	Uganda	UGA	276	Germany	DEU								26	TEXTILE FIBRES	1	No Quantity							41387			0
S3	2000	2000	2000	2	0	2	Export	800	Uganda	UGA	376	Israel	ISR								26	TEXTILE FIBRES	1	No Quantity							4594			0
S3	2000	2000	2000	2	0	2	Export	800	Uganda	UGA	381	Italy	ITA								26	TEXTILE FIBRES	1	No Quantity							11628			0
S3	2000	2000	2000	2	0	2	Export	800	Uganda	UGA	384	Côte d'Ivoire	CIV								26	TEXTILE FIBRES	1	No Quantity							19544			0
S3	2000	2000	2000	2	0	2	Export	800	Uganda	UGA	392	Japan	JPN								26	TEXTILE FIBRES	1	No Quantity							4073			0
S3	2000	2000	2000	2	0	2	Export	800	Uganda	UGA	404	Kenya	KEN								26	TEXTILE FIBRES	1	No Quantity							709129			0
S3	2000	2000	2000	2	0	2	Export	800	Uganda	UGA	466	Mali	MLI								26	TEXTILE FIBRES	1	No Quantity							126785			0
S3	2000	2000	2000	2	0	2	Export	800	Uganda	UGA	500	Montserrat	MSR								26	TEXTILE FIBRES	1	No Quantity							35234			0
S3	2000	2000	2000	2	0	2	Export	800	Uganda	UGA	504	Morocco	MAR								26	TEXTILE FIBRES	1	No Quantity							35136			0
S3	2000	2000	2000	2	0	2	Export	800	Uganda	UGA	508	Mozambique	MOZ								26	TEXTILE FIBRES	1	No Quantity							57216			0
S3	2000	2000	2000	2	0	2	Export	800	Uganda	UGA	528	Netherlands	NLD								26	TEXTILE FIBRES	1	No Quantity							1164211			0
S3	2000	2000	2000	2	0	2	Export	800	Uganda	UGA	566	Nigeria	NGA								26	TEXTILE FIBRES	1	No Quantity							589			0
S3	2000	2000	2000	2	0	2	Export	800	Uganda	UGA	586	Pakistan	PAK								26	TEXTILE FIBRES	1	No Quantity							9175			0
S3	2000	2000	2000	2	0	2	Export	800	Uganda	UGA	646	Rwanda	RWA								26	TEXTILE FIBRES	1	No Quantity							22335			0
S3	2000	2000	2000	2	0	2	Export	800	Uganda	UGA	702	Singapore	SGP								26	TEXTILE FIBRES	1	No Quantity							1465658			0
S3	2000	2000	2000	2	0	2	Export	800	Uganda	UGA	710	South Africa	ZAF								26	TEXTILE FIBRES	1	No Quantity							192632			0
S3	2000	2000	2000	2	0	2	Export	800	Uganda	UGA	716	Zimbabwe	ZWE								26	TEXTILE FIBRES	1	No Quantity							27934			0
S3	2000	2000	2000	2	0	2	Export	800	Uganda	UGA	724	Spain	ESP								26	TEXTILE FIBRES	1	No Quantity							19837			0
S3	2000	2000	2000	2	0	2	Export	800	Uganda	UGA	736	Fmr Sudan	SDN								26	TEXTILE FIBRES	1	No Quantity							17797			0
S3	2000	2000	2000	2	0	2	Export	800	Uganda	UGA	748	Swaziland	SWZ								26	TEXTILE FIBRES	1	No Quantity							1353140			0
S3	2000	2000	2000	2	0	2	Export	800	Uganda	UGA	757	Switzerland	CHE								26	TEXTILE FIBRES	1	No Quantity							5524912			0
S3	2000	2000	2000	2	0	2	Export	800	Uganda	UGA	826	United Kingdom	GBR								26	TEXTILE FIBRES	1	No Quantity							10028975			0
S3	2000	2000	2000	2	0	2	Export	800	Uganda	UGA	834	United Rep. of Tanzania	TZA								26	TEXTILE FIBRES	1	No Quantity							324375			0
S3	2000	2000	2000	2	0	2	Export	800	Uganda	UGA	842	USA	USA								26	TEXTILE FIBRES	1	No Quantity							29882			0
S3	2000	2000	2000	2	0	2	Export	800	Uganda	UGA	854	Burkina Faso	BFA								26	TEXTILE FIBRES	1	No Quantity							4022			0
S3	2000	2000	2000	2	0	2	Export	800	Uganda	UGA	899	Areas, nes									26	TEXTILE FIBRES	1	No Quantity							2410961			0
S3	2000	2000	2000	2	0	2	Export	792	Turkey	TUR	0	World	WLD								27	CRUDE FERTILIZER,MINERAL	1	No Quantity							160859278			0
S3	2000	2000	2000	2	0	2	Export	792	Turkey	TUR	8	Albania	ALB								27	CRUDE FERTILIZER,MINERAL	1	No Quantity							15834			0
S3	2000	2000	2000	2	0	2	Export	792	Turkey	TUR	12	Algeria	DZA								27	CRUDE FERTILIZER,MINERAL	1	No Quantity							309195			0
S3	2000	2000	2000	2	0	2	Export	792	Turkey	TUR	28	Antigua and Barbuda	ATG								27	CRUDE FERTILIZER,MINERAL	1	No Quantity							3320			0
S3	2000	2000	2000	2	0	2	Export	792	Turkey	TUR	31	Azerbaijan	AZE								27	CRUDE FERTILIZER,MINERAL	1	No Quantity							2587757			0
S3	2000	2000	2000	2	0	2	Export	792	Turkey	TUR	32	Argentina	ARG								27	CRUDE FERTILIZER,MINERAL	1	No Quantity							5434			0
S3	2000	2000	2000	2	0	2	Export	792	Turkey	TUR	36	Australia	AUS								27	CRUDE FERTILIZER,MINERAL	1	No Quantity							72529			0
S3	2000	2000	2000	2	0	2	Export	792	Turkey	TUR	40	Austria	AUT								27	CRUDE FERTILIZER,MINERAL	1	No Quantity							18395848			0
S3	2000	2000	2000	2	0	2	Export	792	Turkey	TUR	48	Bahrain	BHR								27	CRUDE FERTILIZER,MINERAL	1	No Quantity							12266			0
S3	2000	2000	2000	2	0	2	Export	792	Turkey	TUR	50	Bangladesh	BGD								27	CRUDE FERTILIZER,MINERAL	1	No Quantity							127648			0
S3	2000	2000	2000	2	0	2	Export	792	Turkey	TUR	56	Belgium	BEL								27	CRUDE FERTILIZER,MINERAL	1	No Quantity							1970979			0
S3	2000	2000	2000	2	0	2	Export	792	Turkey	TUR	70	Bosnia Herzegovina	BIH								27	CRUDE FERTILIZER,MINERAL	1	No Quantity							29406			0
S3	2000	2000	2000	2	0	2	Export	792	Turkey	TUR	76	Brazil	BRA								27	CRUDE FERTILIZER,MINERAL	1	No Quantity							488560			0
S3	2000	2000	2000	2	0	2	Export	792	Turkey	TUR	92	Br. Virgin Isds	VGB								27	CRUDE FERTILIZER,MINERAL	1	No Quantity							73708			0
S3	2000	2000	2000	2	0	2	Export	792	Turkey	TUR	100	Bulgaria	BGR								27	CRUDE FERTILIZER,MINERAL	1	No Quantity							742904			0
S3	2000	2000	2000	2	0	2	Export	792	Turkey	TUR	112	Belarus	BLR								27	CRUDE FERTILIZER,MINERAL	1	No Quantity							60			0
S3	2000	2000	2000	2	0	2	Export	792	Turkey	TUR	116	Cambodia	KHM								27	CRUDE FERTILIZER,MINERAL	1	No Quantity							7930			0
S3	2000	2000	2000	2	0	2	Export	792	Turkey	TUR	124	Canada	CAN								27	CRUDE FERTILIZER,MINERAL	1	No Quantity							569311			0
S3	2000	2000	2000	2	0	2	Export	792	Turkey	TUR	144	Sri Lanka	LKA								27	CRUDE FERTILIZER,MINERAL	1	No Quantity							56397			0
S3	2000	2000	2000	2	0	2	Export	792	Turkey	TUR	156	China	CHN								27	CRUDE FERTILIZER,MINERAL	1	No Quantity							4827885			0
S3	2000	2000	2000	2	0	2	Export	792	Turkey	TUR	191	Croatia	HRV								27	CRUDE FERTILIZER,MINERAL	1	No Quantity							28635			0
S3	2000	2000	2000	2	0	2	Export	792	Turkey	TUR	196	Cyprus	CYP								27	CRUDE FERTILIZER,MINERAL	1	No Quantity							1196891			0
S3	2000	2000	2000	2	0	2	Export	792	Turkey	TUR	204	Benin	BEN								27	CRUDE FERTILIZER,MINERAL	1	No Quantity							300			0
S3	2000	2000	2000	2	0	2	Export	792	Turkey	TUR	208	Denmark	DNK								27	CRUDE FERTILIZER,MINERAL	1	No Quantity							153804			0
S3	2000	2000	2000	2	0	2	Export	792	Turkey	TUR	214	Dominican Rep.	DOM								27	CRUDE FERTILIZER,MINERAL	1	No Quantity							14870			0
S3	2000	2000	2000	2	0	2	Export	792	Turkey	TUR	231	Ethiopia	ETH								27	CRUDE FERTILIZER,MINERAL	1	No Quantity							14727			0
S3	2000	2000	2000	2	0	2	Export	792	Turkey	TUR	246	Finland	FIN								27	CRUDE FERTILIZER,MINERAL	1	No Quantity							73347			0
S3	2000	2000	2000	2	0	2	Export	792	Turkey	TUR	251	France	FRA								27	CRUDE FERTILIZER,MINERAL	1	No Quantity							1647908			0
S3	2000	2000	2000	2	0	2	Export	792	Turkey	TUR	266	Gabon	GAB								27	CRUDE FERTILIZER,MINERAL	1	No Quantity							151			0
S3	2000	2000	2000	2	0	2	Export	792	Turkey	TUR	268	Georgia	GEO								27	CRUDE FERTILIZER,MINERAL	1	No Quantity							325746			0
S3	2000	2000	2000	2	0	2	Export	792	Turkey	TUR	270	Gambia	GMB								27	CRUDE FERTILIZER,MINERAL	1	No Quantity							275			0
S3	2000	2000	2000	2	0	2	Export	792	Turkey	TUR	276	Germany	DEU								27	CRUDE FERTILIZER,MINERAL	1	No Quantity							6035709			0
S3	2000	2000	2000	2	0	2	Export	792	Turkey	TUR	300	Greece	GRC								27	CRUDE FERTILIZER,MINERAL	1	No Quantity							4152854			0
S3	2000	2000	2000	2	0	2	Export	792	Turkey	TUR	344	China, Hong Kong SAR	HKG								27	CRUDE FERTILIZER,MINERAL	1	No Quantity							3007989			0
S3	2000	2000	2000	2	0	2	Export	792	Turkey	TUR	348	Hungary	HUN								27	CRUDE FERTILIZER,MINERAL	1	No Quantity							57584			0
S3	2000	2000	2000	2	0	2	Export	792	Turkey	TUR	360	Indonesia	IDN								27	CRUDE FERTILIZER,MINERAL	1	No Quantity							1402187			0
S3	2000	2000	2000	2	0	2	Export	792	Turkey	TUR	364	Iran	IRN								27	CRUDE FERTILIZER,MINERAL	1	No Quantity							1005079			0
S3	2000	2000	2000	2	0	2	Export	792	Turkey	TUR	372	Ireland	IRL								27	CRUDE FERTILIZER,MINERAL	1	No Quantity							566533			0
S3	2000	2000	2000	2	0	2	Export	792	Turkey	TUR	376	Israel	ISR								27	CRUDE FERTILIZER,MINERAL	1	No Quantity							2899309			0
S3	2000	2000	2000	2	0	2	Export	792	Turkey	TUR	381	Italy	ITA								27	CRUDE FERTILIZER,MINERAL	1	No Quantity							36701339			0
S3	2000	2000	2000	2	0	2	Export	792	Turkey	TUR	392	Japan	JPN								27	CRUDE FERTILIZER,MINERAL	1	No Quantity							441659			0
S3	2000	2000	2000	2	0	2	Export	792	Turkey	TUR	398	Kazakhstan	KAZ								27	CRUDE FERTILIZER,MINERAL	1	No Quantity							436376			0
S3	2000	2000	2000	2	0	2	Export	792	Turkey	TUR	400	Jordan	JOR								27	CRUDE FERTILIZER,MINERAL	1	No Quantity							154245			0
S3	2000	2000	2000	2	0	2	Export	792	Turkey	TUR	410	Rep. of Korea	KOR								27	CRUDE FERTILIZER,MINERAL	1	No Quantity							1871824			0
S3	2000	2000	2000	2	0	2	Export	792	Turkey	TUR	414	Kuwait	KWT								27	CRUDE FERTILIZER,MINERAL	1	No Quantity							57708			0
S3	2000	2000	2000	2	0	2	Export	792	Turkey	TUR	417	Kyrgyzstan	KGZ								27	CRUDE FERTILIZER,MINERAL	1	No Quantity							19046			0
S3	2000	2000	2000	2	0	2	Export	792	Turkey	TUR	422	Lebanon	LBN								27	CRUDE FERTILIZER,MINERAL	1	No Quantity							708708			0
S3	2000	2000	2000	2	0	2	Export	792	Turkey	TUR	434	Libya	LBY								27	CRUDE FERTILIZER,MINERAL	1	No Quantity							494109			0
S3	2000	2000	2000	2	0	2	Export	792	Turkey	TUR	450	Madagascar	MDG								27	CRUDE FERTILIZER,MINERAL	1	No Quantity							15120			0
S3	2000	2000	2000	2	0	2	Export	792	Turkey	TUR	458	Malaysia	MYS								27	CRUDE FERTILIZER,MINERAL	1	No Quantity							480025			0
S3	2000	2000	2000	2	0	2	Export	792	Turkey	TUR	470	Malta	MLT								27	CRUDE FERTILIZER,MINERAL	1	No Quantity							202800			0
S3	2000	2000	2000	2	0	2	Export	792	Turkey	TUR	478	Mauritania	MRT								27	CRUDE FERTILIZER,MINERAL	1	No Quantity							792			0
S3	2000	2000	2000	2	0	2	Export	792	Turkey	TUR	480	Mauritius	MUS								27	CRUDE FERTILIZER,MINERAL	1	No Quantity							88450			0
S3	2000	2000	2000	2	0	2	Export	792	Turkey	TUR	484	Mexico	MEX								27	CRUDE FERTILIZER,MINERAL	1	No Quantity							89988			0
S3	2000	2000	2000	2	0	2	Export	792	Turkey	TUR	490	Other Asia, nes									27	CRUDE FERTILIZER,MINERAL	1	No Quantity							3962618			0
S3	2000	2000	2000	2	0	2	Export	792	Turkey	TUR	498	Rep. of Moldova	MDA								27	CRUDE FERTILIZER,MINERAL	1	No Quantity							179963			0
S3	2000	2000	2000	2	0	2	Export	792	Turkey	TUR	504	Morocco	MAR								27	CRUDE FERTILIZER,MINERAL	1	No Quantity							454153			0
S3	2000	2000	2000	2	0	2	Export	792	Turkey	TUR	512	Oman	OMN								27	CRUDE FERTILIZER,MINERAL	1	No Quantity							244529			0
S3	2000	2000	2000	2	0	2	Export	792	Turkey	TUR	528	Netherlands	NLD								27	CRUDE FERTILIZER,MINERAL	1	No Quantity							3667127			0
S3	2000	2000	2000	2	0	2	Export	792	Turkey	TUR	554	New Zealand	NZL								27	CRUDE FERTILIZER,MINERAL	1	No Quantity							4750			0
S3	2000	2000	2000	2	0	2	Export	792	Turkey	TUR	558	Nicaragua	NIC								27	CRUDE FERTILIZER,MINERAL	1	No Quantity							661650			0
S3	2000	2000	2000	2	0	2	Export	792	Turkey	TUR	566	Nigeria	NGA								27	CRUDE FERTILIZER,MINERAL	1	No Quantity							1309			0
S3	2000	2000	2000	2	0	2	Export	792	Turkey	TUR	579	Norway	NOR								27	CRUDE FERTILIZER,MINERAL	1	No Quantity							227324			0
S3	2000	2000	2000	2	0	2	Export	792	Turkey	TUR	586	Pakistan	PAK								27	CRUDE FERTILIZER,MINERAL	1	No Quantity							88753			0
S3	2000	2000	2000	2	0	2	Export	792	Turkey	TUR	608	Philippines	PHL								27	CRUDE FERTILIZER,MINERAL	1	No Quantity							236688			0
S3	2000	2000	2000	2	0	2	Export	792	Turkey	TUR	616	Poland	POL								27	CRUDE FERTILIZER,MINERAL	1	No Quantity							215549			0
S3	2000	2000	2000	2	0	2	Export	792	Turkey	TUR	620	Portugal	PRT								27	CRUDE FERTILIZER,MINERAL	1	No Quantity							344476			0
S3	2000	2000	2000	2	0	2	Export	792	Turkey	TUR	634	Qatar	QAT								27	CRUDE FERTILIZER,MINERAL	1	No Quantity							12480			0
S3	2000	2000	2000	2	0	2	Export	792	Turkey	TUR	642	Romania	ROU								27	CRUDE FERTILIZER,MINERAL	1	No Quantity							2849988			0
S3	2000	2000	2000	2	0	2	Export	792	Turkey	TUR	643	Russian Federation	RUS								27	CRUDE FERTILIZER,MINERAL	1	No Quantity							1607764			0
S3	2000	2000	2000	2	0	2	Export	792	Turkey	TUR	682	Saudi Arabia	SAU								27	CRUDE FERTILIZER,MINERAL	1	No Quantity							600083			0
S3	2000	2000	2000	2	0	2	Export	792	Turkey	TUR	686	Senegal	SEN								27	CRUDE FERTILIZER,MINERAL	1	No Quantity							10320			0
S3	2000	2000	2000	2	0	2	Export	792	Turkey	TUR	699	India	IND								27	CRUDE FERTILIZER,MINERAL	1	No Quantity							850276			0
S3	2000	2000	2000	2	0	2	Export	792	Turkey	TUR	702	Singapore	SGP								27	CRUDE FERTILIZER,MINERAL	1	No Quantity							214140			0
S3	2000	2000	2000	2	0	2	Export	792	Turkey	TUR	703	Slovakia	SVK								27	CRUDE FERTILIZER,MINERAL	1	No Quantity							302000			0
S3	2000	2000	2000	2	0	2	Export	792	Turkey	TUR	704	Viet Nam	VNM								27	CRUDE FERTILIZER,MINERAL	1	No Quantity							50145			0
S3	2000	2000	2000	2	0	2	Export	792	Turkey	TUR	705	Slovenia	SVN								27	CRUDE FERTILIZER,MINERAL	1	No Quantity							28221			0
S3	2000	2000	2000	2	0	2	Export	792	Turkey	TUR	706	Somalia	SOM								27	CRUDE FERTILIZER,MINERAL	1	No Quantity							48000			0
S3	2000	2000	2000	2	0	2	Export	792	Turkey	TUR	710	South Africa	ZAF								27	CRUDE FERTILIZER,MINERAL	1	No Quantity							544128			0
S3	2000	2000	2000	2	0	2	Export	792	Turkey	TUR	724	Spain	ESP								27	CRUDE FERTILIZER,MINERAL	1	No Quantity							14140215			0
S3	2000	2000	2000	2	0	2	Export	792	Turkey	TUR	736	Fmr Sudan	SDN								27	CRUDE FERTILIZER,MINERAL	1	No Quantity							33172			0
S3	2000	2000	2000	2	0	2	Export	792	Turkey	TUR	752	Sweden	SWE								27	CRUDE FERTILIZER,MINERAL	1	No Quantity							92382			0
S3	2000	2000	2000	2	0	2	Export	792	Turkey	TUR	757	Switzerland	CHE								27	CRUDE FERTILIZER,MINERAL	1	No Quantity							611197			0
S3	2000	2000	2000	2	0	2	Export	792	Turkey	TUR	760	Syria	SYR								27	CRUDE FERTILIZER,MINERAL	1	No Quantity							2967162			0
S3	2000	2000	2000	2	0	2	Export	792	Turkey	TUR	762	Tajikistan	TJK								27	CRUDE FERTILIZER,MINERAL	1	No Quantity							4841			0
S3	2000	2000	2000	2	0	2	Export	792	Turkey	TUR	764	Thailand	THA								27	CRUDE FERTILIZER,MINERAL	1	No Quantity							272288			0
S3	2000	2000	2000	2	0	2	Export	792	Turkey	TUR	784	United Arab Emirates	ARE								27	CRUDE FERTILIZER,MINERAL	1	No Quantity							1640618			0
S3	2000	2000	2000	2	0	2	Export	792	Turkey	TUR	788	Tunisia	TUN								27	CRUDE FERTILIZER,MINERAL	1	No Quantity							3152068			0
S3	2000	2000	2000	2	0	2	Export	792	Turkey	TUR	795	Turkmenistan	TKM								27	CRUDE FERTILIZER,MINERAL	1	No Quantity							1944085			0
S3	2000	2000	2000	2	0	2	Export	792	Turkey	TUR	804	Ukraine	UKR								27	CRUDE FERTILIZER,MINERAL	1	No Quantity							7237061			0
S3	2000	2000	2000	2	0	2	Export	792	Turkey	TUR	807	North Macedonia	MKD								27	CRUDE FERTILIZER,MINERAL	1	No Quantity							25806			0
S3	2000	2000	2000	2	0	2	Export	792	Turkey	TUR	818	Egypt	EGY								27	CRUDE FERTILIZER,MINERAL	1	No Quantity							3183219			0
S3	2000	2000	2000	2	0	2	Export	792	Turkey	TUR	826	United Kingdom	GBR								27	CRUDE FERTILIZER,MINERAL	1	No Quantity							3942257			0
S3	2000	2000	2000	2	0	2	Export	792	Turkey	TUR	834	United Rep. of Tanzania	TZA								27	CRUDE FERTILIZER,MINERAL	1	No Quantity							2125			0
S3	2000	2000	2000	2	0	2	Export	792	Turkey	TUR	838	Free Zones									27	CRUDE FERTILIZER,MINERAL	1	No Quantity							5342231			0
S3	2000	2000	2000	2	0	2	Export	792	Turkey	TUR	842	USA	USA								27	CRUDE FERTILIZER,MINERAL	1	No Quantity							3874213			0
S3	2000	2000	2000	2	0	2	Export	792	Turkey	TUR	858	Uruguay	URY								27	CRUDE FERTILIZER,MINERAL	1	No Quantity							1680			0
S3	2000	2000	2000	2	0	2	Export	792	Turkey	TUR	860	Uzbekistan	UZB								27	CRUDE FERTILIZER,MINERAL	1	No Quantity							273037			0
S3	2000	2000	2000	2	0	2	Export	792	Turkey	TUR	862	Venezuela	VEN								27	CRUDE FERTILIZER,MINERAL	1	No Quantity							49850			0
S3	2000	2000	2000	2	0	2	Export	792	Turkey	TUR	887	Yemen	YEM								27	CRUDE FERTILIZER,MINERAL	1	No Quantity							12000			0
S3	2000	2000	2000	2	0	2	Export	792	Turkey	TUR	891	Serbia and Montenegro	SCG								27	CRUDE FERTILIZER,MINERAL	1	No Quantity							8279			0
S3	2000	2000	2000	2	0	2	Export	800	Uganda	UGA	0	World	WLD								27	CRUDE FERTILIZER,MINERAL	1	No Quantity							148135			0
S3	2000	2000	2000	2	0	2	Export	800	Uganda	UGA	178	Congo	COG								27	CRUDE FERTILIZER,MINERAL	1	No Quantity							4793			0
S3	2000	2000	2000	2	0	2	Export	800	Uganda	UGA	180	Dem. Rep. of the Congo	COD								27	CRUDE FERTILIZER,MINERAL	1	No Quantity							27850			0
S3	2000	2000	2000	2	0	2	Export	800	Uganda	UGA	364	Iran	IRN								27	CRUDE FERTILIZER,MINERAL	1	No Quantity							1897			0
S3	2000	2000	2000	2	0	2	Export	800	Uganda	UGA	404	Kenya	KEN								27	CRUDE FERTILIZER,MINERAL	1	No Quantity							17439			0
S3	2000	2000	2000	2	0	2	Export	800	Uganda	UGA	634	Qatar	QAT								27	CRUDE FERTILIZER,MINERAL	1	No Quantity							224			0
S3	2000	2000	2000	2	0	2	Export	800	Uganda	UGA	646	Rwanda	RWA								27	CRUDE FERTILIZER,MINERAL	1	No Quantity							32226			0
S3	2000	2000	2000	2	0	2	Export	800	Uganda	UGA	736	Fmr Sudan	SDN								27	CRUDE FERTILIZER,MINERAL	1	No Quantity							2671			0
S3	2000	2000	2000	2	0	2	Export	800	Uganda	UGA	784	United Arab Emirates	ARE								27	CRUDE FERTILIZER,MINERAL	1	No Quantity							1414			0
S3	2000	2000	2000	2	0	2	Export	800	Uganda	UGA	826	United Kingdom	GBR								27	CRUDE FERTILIZER,MINERAL	1	No Quantity							56528			0
S3	2000	2000	2000	2	0	2	Export	800	Uganda	UGA	834	United Rep. of Tanzania	TZA								27	CRUDE FERTILIZER,MINERAL	1	No Quantity							3093			0
S3	2000	2000	2000	2	0	2	Export	792	Turkey	TUR	0	World	WLD								28	METALLIFEROUS ORE,SCRAP	1	No Quantity							179017973			0
S3	2000	2000	2000	2	0	2	Export	792	Turkey	TUR	8	Albania	ALB								28	METALLIFEROUS ORE,SCRAP	1	No Quantity							3065			0
S3	2000	2000	2000	2	0	2	Export	792	Turkey	TUR	12	Algeria	DZA								28	METALLIFEROUS ORE,SCRAP	1	No Quantity							155120			0
S3	2000	2000	2000	2	0	2	Export	792	Turkey	TUR	31	Azerbaijan	AZE								28	METALLIFEROUS ORE,SCRAP	1	No Quantity							2715			0
S3	2000	2000	2000	2	0	2	Export	792	Turkey	TUR	36	Australia	AUS								28	METALLIFEROUS ORE,SCRAP	1	No Quantity							14020			0
S3	2000	2000	2000	2	0	2	Export	792	Turkey	TUR	40	Austria	AUT								28	METALLIFEROUS ORE,SCRAP	1	No Quantity							188900			0
S3	2000	2000	2000	2	0	2	Export	792	Turkey	TUR	56	Belgium	BEL								28	METALLIFEROUS ORE,SCRAP	1	No Quantity							11172397			0
S3	2000	2000	2000	2	0	2	Export	792	Turkey	TUR	70	Bosnia Herzegovina	BIH								28	METALLIFEROUS ORE,SCRAP	1	No Quantity							1089			0
S3	2000	2000	2000	2	0	2	Export	792	Turkey	TUR	76	Brazil	BRA								28	METALLIFEROUS ORE,SCRAP	1	No Quantity							33800			0
S3	2000	2000	2000	2	0	2	Export	792	Turkey	TUR	100	Bulgaria	BGR								28	METALLIFEROUS ORE,SCRAP	1	No Quantity							15044690			0
S3	2000	2000	2000	2	0	2	Export	792	Turkey	TUR	124	Canada	CAN								28	METALLIFEROUS ORE,SCRAP	1	No Quantity							3134704			0
S3	2000	2000	2000	2	0	2	Export	792	Turkey	TUR	156	China	CHN								28	METALLIFEROUS ORE,SCRAP	1	No Quantity							6226500			0
S3	2000	2000	2000	2	0	2	Export	792	Turkey	TUR	191	Croatia	HRV								28	METALLIFEROUS ORE,SCRAP	1	No Quantity							1831190			0
S3	2000	2000	2000	2	0	2	Export	792	Turkey	TUR	196	Cyprus	CYP								28	METALLIFEROUS ORE,SCRAP	1	No Quantity							3644			0
S3	2000	2000	2000	2	0	2	Export	792	Turkey	TUR	203	Czechia	CZE								28	METALLIFEROUS ORE,SCRAP	1	No Quantity							366300			0
S3	2000	2000	2000	2	0	2	Export	792	Turkey	TUR	246	Finland	FIN								28	METALLIFEROUS ORE,SCRAP	1	No Quantity							10661878			0
S3	2000	2000	2000	2	0	2	Export	792	Turkey	TUR	251	France	FRA								28	METALLIFEROUS ORE,SCRAP	1	No Quantity							788772			0
S3	2000	2000	2000	2	0	2	Export	792	Turkey	TUR	268	Georgia	GEO								28	METALLIFEROUS ORE,SCRAP	1	No Quantity							13536			0
S3	2000	2000	2000	2	0	2	Export	792	Turkey	TUR	276	Germany	DEU								28	METALLIFEROUS ORE,SCRAP	1	No Quantity							8281484			0
S3	2000	2000	2000	2	0	2	Export	792	Turkey	TUR	300	Greece	GRC								28	METALLIFEROUS ORE,SCRAP	1	No Quantity							7999259			0
S3	2000	2000	2000	2	0	2	Export	792	Turkey	TUR	344	China, Hong Kong SAR	HKG								28	METALLIFEROUS ORE,SCRAP	1	No Quantity							30437			0
S3	2000	2000	2000	2	0	2	Export	792	Turkey	TUR	360	Indonesia	IDN								28	METALLIFEROUS ORE,SCRAP	1	No Quantity							19007			0
S3	2000	2000	2000	2	0	2	Export	792	Turkey	TUR	364	Iran	IRN								28	METALLIFEROUS ORE,SCRAP	1	No Quantity							165683			0
S3	2000	2000	2000	2	0	2	Export	792	Turkey	TUR	376	Israel	ISR								28	METALLIFEROUS ORE,SCRAP	1	No Quantity							339800			0
S3	2000	2000	2000	2	0	2	Export	792	Turkey	TUR	381	Italy	ITA								28	METALLIFEROUS ORE,SCRAP	1	No Quantity							4012258			0
S3	2000	2000	2000	2	0	2	Export	792	Turkey	TUR	392	Japan	JPN								28	METALLIFEROUS ORE,SCRAP	1	No Quantity							13585754			0
S3	2000	2000	2000	2	0	2	Export	792	Turkey	TUR	410	Rep. of Korea	KOR								28	METALLIFEROUS ORE,SCRAP	1	No Quantity							956381			0
S3	2000	2000	2000	2	0	2	Export	792	Turkey	TUR	458	Malaysia	MYS								28	METALLIFEROUS ORE,SCRAP	1	No Quantity							20800			0
S3	2000	2000	2000	2	0	2	Export	792	Turkey	TUR	490	Other Asia, nes									28	METALLIFEROUS ORE,SCRAP	1	No Quantity							600651			0
S3	2000	2000	2000	2	0	2	Export	792	Turkey	TUR	498	Rep. of Moldova	MDA								28	METALLIFEROUS ORE,SCRAP	1	No Quantity							1839			0
S3	2000	2000	2000	2	0	2	Export	792	Turkey	TUR	512	Oman	OMN								28	METALLIFEROUS ORE,SCRAP	1	No Quantity							2569017			0
S3	2000	2000	2000	2	0	2	Export	792	Turkey	TUR	516	Namibia	NAM								28	METALLIFEROUS ORE,SCRAP	1	No Quantity							1042521			0
S3	2000	2000	2000	2	0	2	Export	792	Turkey	TUR	524	Nepal	NPL								28	METALLIFEROUS ORE,SCRAP	1	No Quantity							66989			0
S3	2000	2000	2000	2	0	2	Export	792	Turkey	TUR	528	Netherlands	NLD								28	METALLIFEROUS ORE,SCRAP	1	No Quantity							9159684			0
S3	2000	2000	2000	2	0	2	Export	792	Turkey	TUR	579	Norway	NOR								28	METALLIFEROUS ORE,SCRAP	1	No Quantity							9225598			0
S3	2000	2000	2000	2	0	2	Export	792	Turkey	TUR	616	Poland	POL								28	METALLIFEROUS ORE,SCRAP	1	No Quantity							1331964			0
S3	2000	2000	2000	2	0	2	Export	792	Turkey	TUR	620	Portugal	PRT								28	METALLIFEROUS ORE,SCRAP	1	No Quantity							1839			0
S3	2000	2000	2000	2	0	2	Export	792	Turkey	TUR	642	Romania	ROU								28	METALLIFEROUS ORE,SCRAP	1	No Quantity							7635334			0
S3	2000	2000	2000	2	0	2	Export	792	Turkey	TUR	643	Russian Federation	RUS								28	METALLIFEROUS ORE,SCRAP	1	No Quantity							21403376			0
S3	2000	2000	2000	2	0	2	Export	792	Turkey	TUR	699	India	IND								28	METALLIFEROUS ORE,SCRAP	1	No Quantity							1163143			0
S3	2000	2000	2000	2	0	2	Export	792	Turkey	TUR	703	Slovakia	SVK								28	METALLIFEROUS ORE,SCRAP	1	No Quantity							3102912			0
S3	2000	2000	2000	2	0	2	Export	792	Turkey	TUR	705	Slovenia	SVN								28	METALLIFEROUS ORE,SCRAP	1	No Quantity							466000			0
S3	2000	2000	2000	2	0	2	Export	792	Turkey	TUR	710	South Africa	ZAF								28	METALLIFEROUS ORE,SCRAP	1	No Quantity							184217			0
S3	2000	2000	2000	2	0	2	Export	792	Turkey	TUR	724	Spain	ESP								28	METALLIFEROUS ORE,SCRAP	1	No Quantity							10113167			0
S3	2000	2000	2000	2	0	2	Export	792	Turkey	TUR	752	Sweden	SWE								28	METALLIFEROUS ORE,SCRAP	1	No Quantity							1672230			0
S3	2000	2000	2000	2	0	2	Export	792	Turkey	TUR	757	Switzerland	CHE								28	METALLIFEROUS ORE,SCRAP	1	No Quantity							286491			0
S3	2000	2000	2000	2	0	2	Export	792	Turkey	TUR	760	Syria	SYR								28	METALLIFEROUS ORE,SCRAP	1	No Quantity							17144			0
S3	2000	2000	2000	2	0	2	Export	792	Turkey	TUR	784	United Arab Emirates	ARE								28	METALLIFEROUS ORE,SCRAP	1	No Quantity							148962			0
S3	2000	2000	2000	2	0	2	Export	792	Turkey	TUR	795	Turkmenistan	TKM								28	METALLIFEROUS ORE,SCRAP	1	No Quantity							32485			0
S3	2000	2000	2000	2	0	2	Export	792	Turkey	TUR	804	Ukraine	UKR								28	METALLIFEROUS ORE,SCRAP	1	No Quantity							4822551			0
S3	2000	2000	2000	2	0	2	Export	792	Turkey	TUR	807	North Macedonia	MKD								28	METALLIFEROUS ORE,SCRAP	1	No Quantity							5084			0
S3	2000	2000	2000	2	0	2	Export	792	Turkey	TUR	818	Egypt	EGY								28	METALLIFEROUS ORE,SCRAP	1	No Quantity							42000			0
S3	2000	2000	2000	2	0	2	Export	792	Turkey	TUR	826	United Kingdom	GBR								28	METALLIFEROUS ORE,SCRAP	1	No Quantity							10380529			0
S3	2000	2000	2000	2	0	2	Export	792	Turkey	TUR	838	Free Zones									28	METALLIFEROUS ORE,SCRAP	1	No Quantity							1617045			0
S3	2000	2000	2000	2	0	2	Export	792	Turkey	TUR	842	USA	USA								28	METALLIFEROUS ORE,SCRAP	1	No Quantity							6703617			0
S3	2000	2000	2000	2	0	2	Export	792	Turkey	TUR	860	Uzbekistan	UZB								28	METALLIFEROUS ORE,SCRAP	1	No Quantity							937			0
S3	2000	2000	2000	2	0	2	Export	792	Turkey	TUR	891	Serbia and Montenegro	SCG								28	METALLIFEROUS ORE,SCRAP	1	No Quantity							167464			0
S3	2000	2000	2000	2	0	2	Export	800	Uganda	UGA	0	World	WLD								28	METALLIFEROUS ORE,SCRAP	1	No Quantity							16043940			0
S3	2000	2000	2000	2	0	2	Export	800	Uganda	UGA	56	Belgium	BEL								28	METALLIFEROUS ORE,SCRAP	1	No Quantity							27781			0
S3	2000	2000	2000	2	0	2	Export	800	Uganda	UGA	178	Congo	COG								28	METALLIFEROUS ORE,SCRAP	1	No Quantity							5807			0
S3	2000	2000	2000	2	0	2	Export	800	Uganda	UGA	180	Dem. Rep. of the Congo	COD								28	METALLIFEROUS ORE,SCRAP	1	No Quantity							6403			0
S3	2000	2000	2000	2	0	2	Export	800	Uganda	UGA	392	Japan	JPN								28	METALLIFEROUS ORE,SCRAP	1	No Quantity							992018			0
S3	2000	2000	2000	2	0	2	Export	800	Uganda	UGA	404	Kenya	KEN								28	METALLIFEROUS ORE,SCRAP	1	No Quantity							16476			0
S3	2000	2000	2000	2	0	2	Export	800	Uganda	UGA	528	Netherlands	NLD								28	METALLIFEROUS ORE,SCRAP	1	No Quantity							9984237			0
S3	2000	2000	2000	2	0	2	Export	800	Uganda	UGA	646	Rwanda	RWA								28	METALLIFEROUS ORE,SCRAP	1	No Quantity							291			0
S3	2000	2000	2000	2	0	2	Export	800	Uganda	UGA	710	South Africa	ZAF								28	METALLIFEROUS ORE,SCRAP	1	No Quantity							2080281			0
S3	2000	2000	2000	2	0	2	Export	800	Uganda	UGA	757	Switzerland	CHE								28	METALLIFEROUS ORE,SCRAP	1	No Quantity							2024842			0
S3	2000	2000	2000	2	0	2	Export	800	Uganda	UGA	826	United Kingdom	GBR								28	METALLIFEROUS ORE,SCRAP	1	No Quantity							865886			0
S3	2000	2000	2000	2	0	2	Export	800	Uganda	UGA	842	USA	USA								28	METALLIFEROUS ORE,SCRAP	1	No Quantity							39918			0
S3	2000	2000	2000	2	0	2	Export	792	Turkey	TUR	0	World	WLD								29	CRUDE ANIMAL,VEG.MATERL.	1	No Quantity							63498051			0
S3	2000	2000	2000	2	0	2	Export	792	Turkey	TUR	8	Albania	ALB								29	CRUDE ANIMAL,VEG.MATERL.	1	No Quantity							15473			0
S3	2000	2000	2000	2	0	2	Export	792	Turkey	TUR	12	Algeria	DZA								29	CRUDE ANIMAL,VEG.MATERL.	1	No Quantity							8294			0
S3	2000	2000	2000	2	0	2	Export	792	Turkey	TUR	31	Azerbaijan	AZE								29	CRUDE ANIMAL,VEG.MATERL.	1	No Quantity							59844			0
S3	2000	2000	2000	2	0	2	Export	792	Turkey	TUR	32	Argentina	ARG								29	CRUDE ANIMAL,VEG.MATERL.	1	No Quantity							21048			0
S3	2000	2000	2000	2	0	2	Export	792	Turkey	TUR	36	Australia	AUS								29	CRUDE ANIMAL,VEG.MATERL.	1	No Quantity							64890			0
S3	2000	2000	2000	2	0	2	Export	792	Turkey	TUR	40	Austria	AUT								29	CRUDE ANIMAL,VEG.MATERL.	1	No Quantity							1627402			0
S3	2000	2000	2000	2	0	2	Export	792	Turkey	TUR	48	Bahrain	BHR								29	CRUDE ANIMAL,VEG.MATERL.	1	No Quantity							631			0
S3	2000	2000	2000	2	0	2	Export	792	Turkey	TUR	56	Belgium	BEL								29	CRUDE ANIMAL,VEG.MATERL.	1	No Quantity							386119			0
S3	2000	2000	2000	2	0	2	Export	792	Turkey	TUR	70	Bosnia Herzegovina	BIH								29	CRUDE ANIMAL,VEG.MATERL.	1	No Quantity							1418			0
S3	2000	2000	2000	2	0	2	Export	792	Turkey	TUR	76	Brazil	BRA								29	CRUDE ANIMAL,VEG.MATERL.	1	No Quantity							6235			0
S3	2000	2000	2000	2	0	2	Export	792	Turkey	TUR	100	Bulgaria	BGR								29	CRUDE ANIMAL,VEG.MATERL.	1	No Quantity							144751			0
S3	2000	2000	2000	2	0	2	Export	792	Turkey	TUR	112	Belarus	BLR								29	CRUDE ANIMAL,VEG.MATERL.	1	No Quantity							1700			0
S3	2000	2000	2000	2	0	2	Export	792	Turkey	TUR	124	Canada	CAN								29	CRUDE ANIMAL,VEG.MATERL.	1	No Quantity							170348			0
S3	2000	2000	2000	2	0	2	Export	792	Turkey	TUR	152	Chile	CHL								29	CRUDE ANIMAL,VEG.MATERL.	1	No Quantity							15714			0
S3	2000	2000	2000	2	0	2	Export	792	Turkey	TUR	156	China	CHN								29	CRUDE ANIMAL,VEG.MATERL.	1	No Quantity							113240			0
S3	2000	2000	2000	2	0	2	Export	792	Turkey	TUR	170	Colombia	COL								29	CRUDE ANIMAL,VEG.MATERL.	1	No Quantity							5565			0
S3	2000	2000	2000	2	0	2	Export	792	Turkey	TUR	196	Cyprus	CYP								29	CRUDE ANIMAL,VEG.MATERL.	1	No Quantity							455499			0
S3	2000	2000	2000	2	0	2	Export	792	Turkey	TUR	208	Denmark	DNK								29	CRUDE ANIMAL,VEG.MATERL.	1	No Quantity							7730900			0
S3	2000	2000	2000	2	0	2	Export	792	Turkey	TUR	214	Dominican Rep.	DOM								29	CRUDE ANIMAL,VEG.MATERL.	1	No Quantity							25900			0
S3	2000	2000	2000	2	0	2	Export	792	Turkey	TUR	251	France	FRA								29	CRUDE ANIMAL,VEG.MATERL.	1	No Quantity							1847521			0
S3	2000	2000	2000	2	0	2	Export	792	Turkey	TUR	268	Georgia	GEO								29	CRUDE ANIMAL,VEG.MATERL.	1	No Quantity							7179			0
S3	2000	2000	2000	2	0	2	Export	792	Turkey	TUR	276	Germany	DEU								29	CRUDE ANIMAL,VEG.MATERL.	1	No Quantity							27073934			0
S3	2000	2000	2000	2	0	2	Export	792	Turkey	TUR	300	Greece	GRC								29	CRUDE ANIMAL,VEG.MATERL.	1	No Quantity							143466			0
S3	2000	2000	2000	2	0	2	Export	792	Turkey	TUR	344	China, Hong Kong SAR	HKG								29	CRUDE ANIMAL,VEG.MATERL.	1	No Quantity							1625			0
S3	2000	2000	2000	2	0	2	Export	792	Turkey	TUR	348	Hungary	HUN								29	CRUDE ANIMAL,VEG.MATERL.	1	No Quantity							83455			0
S3	2000	2000	2000	2	0	2	Export	792	Turkey	TUR	364	Iran	IRN								29	CRUDE ANIMAL,VEG.MATERL.	1	No Quantity							25480			0
S3	2000	2000	2000	2	0	2	Export	792	Turkey	TUR	372	Ireland	IRL								29	CRUDE ANIMAL,VEG.MATERL.	1	No Quantity							135707			0
S3	2000	2000	2000	2	0	2	Export	792	Turkey	TUR	376	Israel	ISR								29	CRUDE ANIMAL,VEG.MATERL.	1	No Quantity							242451			0
S3	2000	2000	2000	2	0	2	Export	792	Turkey	TUR	381	Italy	ITA								29	CRUDE ANIMAL,VEG.MATERL.	1	No Quantity							2101356			0
S3	2000	2000	2000	2	0	2	Export	792	Turkey	TUR	392	Japan	JPN								29	CRUDE ANIMAL,VEG.MATERL.	1	No Quantity							2723820			0
S3	2000	2000	2000	2	0	2	Export	792	Turkey	TUR	398	Kazakhstan	KAZ								29	CRUDE ANIMAL,VEG.MATERL.	1	No Quantity							5575			0
S3	2000	2000	2000	2	0	2	Export	792	Turkey	TUR	400	Jordan	JOR								29	CRUDE ANIMAL,VEG.MATERL.	1	No Quantity							154288			0
S3	2000	2000	2000	2	0	2	Export	792	Turkey	TUR	410	Rep. of Korea	KOR								29	CRUDE ANIMAL,VEG.MATERL.	1	No Quantity							11310			0
S3	2000	2000	2000	2	0	2	Export	792	Turkey	TUR	414	Kuwait	KWT								29	CRUDE ANIMAL,VEG.MATERL.	1	No Quantity							92069			0
S3	2000	2000	2000	2	0	2	Export	792	Turkey	TUR	417	Kyrgyzstan	KGZ								29	CRUDE ANIMAL,VEG.MATERL.	1	No Quantity							217			0
S3	2000	2000	2000	2	0	2	Export	792	Turkey	TUR	422	Lebanon	LBN								29	CRUDE ANIMAL,VEG.MATERL.	1	No Quantity							82072			0
S3	2000	2000	2000	2	0	2	Export	792	Turkey	TUR	434	Libya	LBY								29	CRUDE ANIMAL,VEG.MATERL.	1	No Quantity							26478			0
S3	2000	2000	2000	2	0	2	Export	792	Turkey	TUR	450	Madagascar	MDG								29	CRUDE ANIMAL,VEG.MATERL.	1	No Quantity							13830			0
S3	2000	2000	2000	2	0	2	Export	792	Turkey	TUR	458	Malaysia	MYS								29	CRUDE ANIMAL,VEG.MATERL.	1	No Quantity							7304			0
S3	2000	2000	2000	2	0	2	Export	792	Turkey	TUR	470	Malta	MLT								29	CRUDE ANIMAL,VEG.MATERL.	1	No Quantity							475			0
S3	2000	2000	2000	2	0	2	Export	792	Turkey	TUR	484	Mexico	MEX								29	CRUDE ANIMAL,VEG.MATERL.	1	No Quantity							16253			0
S3	2000	2000	2000	2	0	2	Export	792	Turkey	TUR	490	Other Asia, nes									29	CRUDE ANIMAL,VEG.MATERL.	1	No Quantity							2465			0
S3	2000	2000	2000	2	0	2	Export	792	Turkey	TUR	504	Morocco	MAR								29	CRUDE ANIMAL,VEG.MATERL.	1	No Quantity							19319			0
S3	2000	2000	2000	2	0	2	Export	792	Turkey	TUR	512	Oman	OMN								29	CRUDE ANIMAL,VEG.MATERL.	1	No Quantity							9798			0
S3	2000	2000	2000	2	0	2	Export	792	Turkey	TUR	528	Netherlands	NLD								29	CRUDE ANIMAL,VEG.MATERL.	1	No Quantity							6944469			0
S3	2000	2000	2000	2	0	2	Export	792	Turkey	TUR	554	New Zealand	NZL								29	CRUDE ANIMAL,VEG.MATERL.	1	No Quantity							9858			0
S3	2000	2000	2000	2	0	2	Export	792	Turkey	TUR	579	Norway	NOR								29	CRUDE ANIMAL,VEG.MATERL.	1	No Quantity							40488			0
S3	2000	2000	2000	2	0	2	Export	792	Turkey	TUR	604	Peru	PER								29	CRUDE ANIMAL,VEG.MATERL.	1	No Quantity							23100			0
S3	2000	2000	2000	2	0	2	Export	792	Turkey	TUR	608	Philippines	PHL								29	CRUDE ANIMAL,VEG.MATERL.	1	No Quantity							662			0
S3	2000	2000	2000	2	0	2	Export	792	Turkey	TUR	616	Poland	POL								29	CRUDE ANIMAL,VEG.MATERL.	1	No Quantity							20380			0
S3	2000	2000	2000	2	0	2	Export	792	Turkey	TUR	620	Portugal	PRT								29	CRUDE ANIMAL,VEG.MATERL.	1	No Quantity							1445			0
S3	2000	2000	2000	2	0	2	Export	792	Turkey	TUR	634	Qatar	QAT								29	CRUDE ANIMAL,VEG.MATERL.	1	No Quantity							3810			0
S3	2000	2000	2000	2	0	2	Export	792	Turkey	TUR	642	Romania	ROU								29	CRUDE ANIMAL,VEG.MATERL.	1	No Quantity							32135			0
S3	2000	2000	2000	2	0	2	Export	792	Turkey	TUR	643	Russian Federation	RUS								29	CRUDE ANIMAL,VEG.MATERL.	1	No Quantity							607726			0
S3	2000	2000	2000	2	0	2	Export	792	Turkey	TUR	682	Saudi Arabia	SAU								29	CRUDE ANIMAL,VEG.MATERL.	1	No Quantity							27082			0
S3	2000	2000	2000	2	0	2	Export	792	Turkey	TUR	699	India	IND								29	CRUDE ANIMAL,VEG.MATERL.	1	No Quantity							29499			0
S3	2000	2000	2000	2	0	2	Export	792	Turkey	TUR	702	Singapore	SGP								29	CRUDE ANIMAL,VEG.MATERL.	1	No Quantity							12680			0
S3	2000	2000	2000	2	0	2	Export	792	Turkey	TUR	705	Slovenia	SVN								29	CRUDE ANIMAL,VEG.MATERL.	1	No Quantity							525			0
S3	2000	2000	2000	2	0	2	Export	792	Turkey	TUR	710	South Africa	ZAF								29	CRUDE ANIMAL,VEG.MATERL.	1	No Quantity							8557			0
S3	2000	2000	2000	2	0	2	Export	792	Turkey	TUR	724	Spain	ESP								29	CRUDE ANIMAL,VEG.MATERL.	1	No Quantity							592918			0
S3	2000	2000	2000	2	0	2	Export	792	Turkey	TUR	736	Fmr Sudan	SDN								29	CRUDE ANIMAL,VEG.MATERL.	1	No Quantity							7652			0
S3	2000	2000	2000	2	0	2	Export	792	Turkey	TUR	752	Sweden	SWE								29	CRUDE ANIMAL,VEG.MATERL.	1	No Quantity							89717			0
S3	2000	2000	2000	2	0	2	Export	792	Turkey	TUR	757	Switzerland	CHE								29	CRUDE ANIMAL,VEG.MATERL.	1	No Quantity							1016231			0
S3	2000	2000	2000	2	0	2	Export	792	Turkey	TUR	760	Syria	SYR								29	CRUDE ANIMAL,VEG.MATERL.	1	No Quantity							4872			0
S3	2000	2000	2000	2	0	2	Export	792	Turkey	TUR	762	Tajikistan	TJK								29	CRUDE ANIMAL,VEG.MATERL.	1	No Quantity							2418			0
S3	2000	2000	2000	2	0	2	Export	792	Turkey	TUR	764	Thailand	THA								29	CRUDE ANIMAL,VEG.MATERL.	1	No Quantity							28578			0
S3	2000	2000	2000	2	0	2	Export	792	Turkey	TUR	784	United Arab Emirates	ARE								29	CRUDE ANIMAL,VEG.MATERL.	1	No Quantity							43506			0
S3	2000	2000	2000	2	0	2	Export	792	Turkey	TUR	788	Tunisia	TUN								29	CRUDE ANIMAL,VEG.MATERL.	1	No Quantity							93274			0
S3	2000	2000	2000	2	0	2	Export	792	Turkey	TUR	795	Turkmenistan	TKM								29	CRUDE ANIMAL,VEG.MATERL.	1	No Quantity							406763			0
S3	2000	2000	2000	2	0	2	Export	792	Turkey	TUR	804	Ukraine	UKR								29	CRUDE ANIMAL,VEG.MATERL.	1	No Quantity							36853			0
S3	2000	2000	2000	2	0	2	Export	792	Turkey	TUR	807	North Macedonia	MKD								29	CRUDE ANIMAL,VEG.MATERL.	1	No Quantity							7231			0
S3	2000	2000	2000	2	0	2	Export	792	Turkey	TUR	818	Egypt	EGY								29	CRUDE ANIMAL,VEG.MATERL.	1	No Quantity							191476			0
S3	2000	2000	2000	2	0	2	Export	792	Turkey	TUR	826	United Kingdom	GBR								29	CRUDE ANIMAL,VEG.MATERL.	1	No Quantity							5010710			0
S3	2000	2000	2000	2	0	2	Export	792	Turkey	TUR	838	Free Zones									29	CRUDE ANIMAL,VEG.MATERL.	1	No Quantity							372732			0
S3	2000	2000	2000	2	0	2	Export	792	Turkey	TUR	842	USA	USA								29	CRUDE ANIMAL,VEG.MATERL.	1	No Quantity							2108470			0
S3	2000	2000	2000	2	0	2	Export	792	Turkey	TUR	860	Uzbekistan	UZB								29	CRUDE ANIMAL,VEG.MATERL.	1	No Quantity							10323			0
S3	2000	2000	2000	2	0	2	Export	792	Turkey	TUR	862	Venezuela	VEN								29	CRUDE ANIMAL,VEG.MATERL.	1	No Quantity							29306			0
S3	2000	2000	2000	2	0	2	Export	792	Turkey	TUR	891	Serbia and Montenegro	SCG								29	CRUDE ANIMAL,VEG.MATERL.	1	No Quantity							187			0
S3	2000	2000	2000	2	0	2	Export	800	Uganda	UGA	0	World	WLD								29	CRUDE ANIMAL,VEG.MATERL.	1	No Quantity							12544664			0
S3	2000	2000	2000	2	0	2	Export	800	Uganda	UGA	56	Belgium	BEL								29	CRUDE ANIMAL,VEG.MATERL.	1	No Quantity							13796			0
S3	2000	2000	2000	2	0	2	Export	800	Uganda	UGA	180	Dem. Rep. of the Congo	COD								29	CRUDE ANIMAL,VEG.MATERL.	1	No Quantity							200094			0
S3	2000	2000	2000	2	0	2	Export	800	Uganda	UGA	208	Denmark	DNK								29	CRUDE ANIMAL,VEG.MATERL.	1	No Quantity							387			0
S3	2000	2000	2000	2	0	2	Export	800	Uganda	UGA	251	France	FRA								29	CRUDE ANIMAL,VEG.MATERL.	1	No Quantity							39431			0
S3	2000	2000	2000	2	0	2	Export	800	Uganda	UGA	276	Germany	DEU								29	CRUDE ANIMAL,VEG.MATERL.	1	No Quantity							235136			0
S3	2000	2000	2000	2	0	2	Export	800	Uganda	UGA	344	China, Hong Kong SAR	HKG								29	CRUDE ANIMAL,VEG.MATERL.	1	No Quantity							1901708			0
S3	2000	2000	2000	2	0	2	Export	800	Uganda	UGA	364	Iran	IRN								29	CRUDE ANIMAL,VEG.MATERL.	1	No Quantity							75			0
S3	2000	2000	2000	2	0	2	Export	800	Uganda	UGA	381	Italy	ITA								29	CRUDE ANIMAL,VEG.MATERL.	1	No Quantity							81641			0
S3	2000	2000	2000	2	0	2	Export	800	Uganda	UGA	392	Japan	JPN								29	CRUDE ANIMAL,VEG.MATERL.	1	No Quantity							68727			0
S3	2000	2000	2000	2	0	2	Export	800	Uganda	UGA	404	Kenya	KEN								29	CRUDE ANIMAL,VEG.MATERL.	1	No Quantity							766			0
S3	2000	2000	2000	2	0	2	Export	800	Uganda	UGA	490	Other Asia, nes									29	CRUDE ANIMAL,VEG.MATERL.	1	No Quantity							2494			0
S3	2000	2000	2000	2	0	2	Export	800	Uganda	UGA	528	Netherlands	NLD								29	CRUDE ANIMAL,VEG.MATERL.	1	No Quantity							8907091			0
S3	2000	2000	2000	2	0	2	Export	800	Uganda	UGA	579	Norway	NOR								29	CRUDE ANIMAL,VEG.MATERL.	1	No Quantity							531831			0
S3	2000	2000	2000	2	0	2	Export	800	Uganda	UGA	710	South Africa	ZAF								29	CRUDE ANIMAL,VEG.MATERL.	1	No Quantity							5464			0
S3	2000	2000	2000	2	0	2	Export	800	Uganda	UGA	736	Fmr Sudan	SDN								29	CRUDE ANIMAL,VEG.MATERL.	1	No Quantity							13410			0
S3	2000	2000	2000	2	0	2	Export	800	Uganda	UGA	752	Sweden	SWE								29	CRUDE ANIMAL,VEG.MATERL.	1	No Quantity							7712			0
S3	2000	2000	2000	2	0	2	Export	800	Uganda	UGA	757	Switzerland	CHE								29	CRUDE ANIMAL,VEG.MATERL.	1	No Quantity							153367			0
S3	2000	2000	2000	2	0	2	Export	800	Uganda	UGA	826	United Kingdom	GBR								29	CRUDE ANIMAL,VEG.MATERL.	1	No Quantity							224484			0
S3	2000	2000	2000	2	0	2	Export	800	Uganda	UGA	842	USA	USA								29	CRUDE ANIMAL,VEG.MATERL.	1	No Quantity							107757			0
S3	2000	2000	2000	2	0	2	Export	800	Uganda	UGA	899	Areas, nes									29	CRUDE ANIMAL,VEG.MATERL.	1	No Quantity							49293			0
S3	2000	2000	2000	2	0	2	Export	792	Turkey	TUR	0	World	WLD								32	COAL, COKE, BRIQUETTES	1	No Quantity							2044472			0
S3	2000	2000	2000	2	0	2	Export	792	Turkey	TUR	31	Azerbaijan	AZE								32	COAL, COKE, BRIQUETTES	1	No Quantity							6160			0
S3	2000	2000	2000	2	0	2	Export	792	Turkey	TUR	100	Bulgaria	BGR								32	COAL, COKE, BRIQUETTES	1	No Quantity							35			0
S3	2000	2000	2000	2	0	2	Export	792	Turkey	TUR	196	Cyprus	CYP								32	COAL, COKE, BRIQUETTES	1	No Quantity							21193			0
S3	2000	2000	2000	2	0	2	Export	792	Turkey	TUR	268	Georgia	GEO								32	COAL, COKE, BRIQUETTES	1	No Quantity							1600			0
S3	2000	2000	2000	2	0	2	Export	792	Turkey	TUR	270	Gambia	GMB								32	COAL, COKE, BRIQUETTES	1	No Quantity							100			0
S3	2000	2000	2000	2	0	2	Export	792	Turkey	TUR	276	Germany	DEU								32	COAL, COKE, BRIQUETTES	1	No Quantity							1103			0
S3	2000	2000	2000	2	0	2	Export	792	Turkey	TUR	364	Iran	IRN								32	COAL, COKE, BRIQUETTES	1	No Quantity							58257			0
S3	2000	2000	2000	2	0	2	Export	792	Turkey	TUR	376	Israel	ISR								32	COAL, COKE, BRIQUETTES	1	No Quantity							115532			0
S3	2000	2000	2000	2	0	2	Export	792	Turkey	TUR	398	Kazakhstan	KAZ								32	COAL, COKE, BRIQUETTES	1	No Quantity							177			0
S3	2000	2000	2000	2	0	2	Export	792	Turkey	TUR	400	Jordan	JOR								32	COAL, COKE, BRIQUETTES	1	No Quantity							26280			0
S3	2000	2000	2000	2	0	2	Export	792	Turkey	TUR	434	Libya	LBY								32	COAL, COKE, BRIQUETTES	1	No Quantity							270571			0
S3	2000	2000	2000	2	0	2	Export	792	Turkey	TUR	504	Morocco	MAR								32	COAL, COKE, BRIQUETTES	1	No Quantity							500			0
S3	2000	2000	2000	2	0	2	Export	792	Turkey	TUR	642	Romania	ROU								32	COAL, COKE, BRIQUETTES	1	No Quantity							149906			0
S3	2000	2000	2000	2	0	2	Export	792	Turkey	TUR	643	Russian Federation	RUS								32	COAL, COKE, BRIQUETTES	1	No Quantity							63			0
S3	2000	2000	2000	2	0	2	Export	792	Turkey	TUR	682	Saudi Arabia	SAU								32	COAL, COKE, BRIQUETTES	1	No Quantity							750			0
S3	2000	2000	2000	2	0	2	Export	792	Turkey	TUR	757	Switzerland	CHE								32	COAL, COKE, BRIQUETTES	1	No Quantity							10			0
S3	2000	2000	2000	2	0	2	Export	792	Turkey	TUR	760	Syria	SYR								32	COAL, COKE, BRIQUETTES	1	No Quantity							102649			0
S3	2000	2000	2000	2	0	2	Export	792	Turkey	TUR	795	Turkmenistan	TKM								32	COAL, COKE, BRIQUETTES	1	No Quantity							89960			0
S3	2000	2000	2000	2	0	2	Export	792	Turkey	TUR	807	North Macedonia	MKD								32	COAL, COKE, BRIQUETTES	1	No Quantity							7200			0
S3	2000	2000	2000	2	0	2	Export	792	Turkey	TUR	818	Egypt	EGY								32	COAL, COKE, BRIQUETTES	1	No Quantity							1190867			0
S3	2000	2000	2000	2	0	2	Export	792	Turkey	TUR	826	United Kingdom	GBR								32	COAL, COKE, BRIQUETTES	1	No Quantity							6			0
S3	2000	2000	2000	2	0	2	Export	792	Turkey	TUR	838	Free Zones									32	COAL, COKE, BRIQUETTES	1	No Quantity							978			0
S3	2000	2000	2000	2	0	2	Export	792	Turkey	TUR	860	Uzbekistan	UZB								32	COAL, COKE, BRIQUETTES	1	No Quantity							575			0
S3	2000	2000	2000	2	0	2	Export	792	Turkey	TUR	0	World	WLD								33	PETROLEUM,PETROL.PRODUCT	1	No Quantity							256842197			0
S3	2000	2000	2000	2	0	2	Export	792	Turkey	TUR	8	Albania	ALB								33	PETROLEUM,PETROL.PRODUCT	1	No Quantity							183958			0
S3	2000	2000	2000	2	0	2	Export	792	Turkey	TUR	12	Algeria	DZA								33	PETROLEUM,PETROL.PRODUCT	1	No Quantity							153676			0
S3	2000	2000	2000	2	0	2	Export	792	Turkey	TUR	28	Antigua and Barbuda	ATG								33	PETROLEUM,PETROL.PRODUCT	1	No Quantity							4168			0
S3	2000	2000	2000	2	0	2	Export	792	Turkey	TUR	31	Azerbaijan	AZE								33	PETROLEUM,PETROL.PRODUCT	1	No Quantity							1093120			0
S3	2000	2000	2000	2	0	2	Export	792	Turkey	TUR	44	Bahamas	BHS								33	PETROLEUM,PETROL.PRODUCT	1	No Quantity							16038			0
S3	2000	2000	2000	2	0	2	Export	792	Turkey	TUR	50	Bangladesh	BGD								33	PETROLEUM,PETROL.PRODUCT	1	No Quantity							18400			0
S3	2000	2000	2000	2	0	2	Export	792	Turkey	TUR	56	Belgium	BEL								33	PETROLEUM,PETROL.PRODUCT	1	No Quantity							46935			0
S3	2000	2000	2000	2	0	2	Export	792	Turkey	TUR	60	Bermuda	BMU								33	PETROLEUM,PETROL.PRODUCT	1	No Quantity							7045936			0
S3	2000	2000	2000	2	0	2	Export	792	Turkey	TUR	70	Bosnia Herzegovina	BIH								33	PETROLEUM,PETROL.PRODUCT	1	No Quantity							220625			0
S3	2000	2000	2000	2	0	2	Export	792	Turkey	TUR	76	Brazil	BRA								33	PETROLEUM,PETROL.PRODUCT	1	No Quantity							244229			0
S3	2000	2000	2000	2	0	2	Export	792	Turkey	TUR	84	Belize	BLZ								33	PETROLEUM,PETROL.PRODUCT	1	No Quantity							44084			0
S3	2000	2000	2000	2	0	2	Export	792	Turkey	TUR	100	Bulgaria	BGR								33	PETROLEUM,PETROL.PRODUCT	1	No Quantity							1506439			0
S3	2000	2000	2000	2	0	2	Export	792	Turkey	TUR	116	Cambodia	KHM								33	PETROLEUM,PETROL.PRODUCT	1	No Quantity							136751			0
S3	2000	2000	2000	2	0	2	Export	792	Turkey	TUR	120	Cameroon	CMR								33	PETROLEUM,PETROL.PRODUCT	1	No Quantity							7452			0
S3	2000	2000	2000	2	0	2	Export	792	Turkey	TUR	124	Canada	CAN								33	PETROLEUM,PETROL.PRODUCT	1	No Quantity							12			0
S3	2000	2000	2000	2	0	2	Export	792	Turkey	TUR	156	China	CHN								33	PETROLEUM,PETROL.PRODUCT	1	No Quantity							36769			0
S3	2000	2000	2000	2	0	2	Export	792	Turkey	TUR	191	Croatia	HRV								33	PETROLEUM,PETROL.PRODUCT	1	No Quantity							22649			0
S3	2000	2000	2000	2	0	2	Export	792	Turkey	TUR	196	Cyprus	CYP								33	PETROLEUM,PETROL.PRODUCT	1	No Quantity							38732284			0
S3	2000	2000	2000	2	0	2	Export	792	Turkey	TUR	208	Denmark	DNK								33	PETROLEUM,PETROL.PRODUCT	1	No Quantity							396753			0
S3	2000	2000	2000	2	0	2	Export	792	Turkey	TUR	218	Ecuador	ECU								33	PETROLEUM,PETROL.PRODUCT	1	No Quantity							1171			0
S3	2000	2000	2000	2	0	2	Export	792	Turkey	TUR	226	Equatorial Guinea	GNQ								33	PETROLEUM,PETROL.PRODUCT	1	No Quantity							5023			0
S3	2000	2000	2000	2	0	2	Export	792	Turkey	TUR	231	Ethiopia	ETH								33	PETROLEUM,PETROL.PRODUCT	1	No Quantity							243			0
S3	2000	2000	2000	2	0	2	Export	792	Turkey	TUR	251	France	FRA								33	PETROLEUM,PETROL.PRODUCT	1	No Quantity							8759419			0
S3	2000	2000	2000	2	0	2	Export	792	Turkey	TUR	268	Georgia	GEO								33	PETROLEUM,PETROL.PRODUCT	1	No Quantity							4895253			0
S3	2000	2000	2000	2	0	2	Export	792	Turkey	TUR	270	Gambia	GMB								33	PETROLEUM,PETROL.PRODUCT	1	No Quantity							5852			0
S3	2000	2000	2000	2	0	2	Export	792	Turkey	TUR	276	Germany	DEU								33	PETROLEUM,PETROL.PRODUCT	1	No Quantity							3701154			0
S3	2000	2000	2000	2	0	2	Export	792	Turkey	TUR	288	Ghana	GHA								33	PETROLEUM,PETROL.PRODUCT	1	No Quantity							5640			0
S3	2000	2000	2000	2	0	2	Export	792	Turkey	TUR	300	Greece	GRC								33	PETROLEUM,PETROL.PRODUCT	1	No Quantity							936205			0
S3	2000	2000	2000	2	0	2	Export	792	Turkey	TUR	324	Guinea	GIN								33	PETROLEUM,PETROL.PRODUCT	1	No Quantity							1911			0
S3	2000	2000	2000	2	0	2	Export	792	Turkey	TUR	340	Honduras	HND								33	PETROLEUM,PETROL.PRODUCT	1	No Quantity							1380			0
S3	2000	2000	2000	2	0	2	Export	792	Turkey	TUR	344	China, Hong Kong SAR	HKG								33	PETROLEUM,PETROL.PRODUCT	1	No Quantity							17856			0
S3	2000	2000	2000	2	0	2	Export	792	Turkey	TUR	348	Hungary	HUN								33	PETROLEUM,PETROL.PRODUCT	1	No Quantity							12179			0
S3	2000	2000	2000	2	0	2	Export	792	Turkey	TUR	360	Indonesia	IDN								33	PETROLEUM,PETROL.PRODUCT	1	No Quantity							36620			0
S3	2000	2000	2000	2	0	2	Export	792	Turkey	TUR	364	Iran	IRN								33	PETROLEUM,PETROL.PRODUCT	1	No Quantity							43762			0
S3	2000	2000	2000	2	0	2	Export	792	Turkey	TUR	372	Ireland	IRL								33	PETROLEUM,PETROL.PRODUCT	1	No Quantity							1954			0
S3	2000	2000	2000	2	0	2	Export	792	Turkey	TUR	376	Israel	ISR								33	PETROLEUM,PETROL.PRODUCT	1	No Quantity							15433023			0
S3	2000	2000	2000	2	0	2	Export	792	Turkey	TUR	381	Italy	ITA								33	PETROLEUM,PETROL.PRODUCT	1	No Quantity							67081307			0
S3	2000	2000	2000	2	0	2	Export	792	Turkey	TUR	384	Côte d'Ivoire	CIV								33	PETROLEUM,PETROL.PRODUCT	1	No Quantity							9215			0
S3	2000	2000	2000	2	0	2	Export	792	Turkey	TUR	392	Japan	JPN								33	PETROLEUM,PETROL.PRODUCT	1	No Quantity							20			0
S3	2000	2000	2000	2	0	2	Export	792	Turkey	TUR	398	Kazakhstan	KAZ								33	PETROLEUM,PETROL.PRODUCT	1	No Quantity							239211			0
S3	2000	2000	2000	2	0	2	Export	792	Turkey	TUR	400	Jordan	JOR								33	PETROLEUM,PETROL.PRODUCT	1	No Quantity							102492			0
S3	2000	2000	2000	2	0	2	Export	792	Turkey	TUR	410	Rep. of Korea	KOR								33	PETROLEUM,PETROL.PRODUCT	1	No Quantity							696			0
S3	2000	2000	2000	2	0	2	Export	792	Turkey	TUR	417	Kyrgyzstan	KGZ								33	PETROLEUM,PETROL.PRODUCT	1	No Quantity							94051			0
S3	2000	2000	2000	2	0	2	Export	792	Turkey	TUR	422	Lebanon	LBN								33	PETROLEUM,PETROL.PRODUCT	1	No Quantity							439178			0
S3	2000	2000	2000	2	0	2	Export	792	Turkey	TUR	430	Liberia	LBR								33	PETROLEUM,PETROL.PRODUCT	1	No Quantity							34451			0
S3	2000	2000	2000	2	0	2	Export	792	Turkey	TUR	434	Libya	LBY								33	PETROLEUM,PETROL.PRODUCT	1	No Quantity							74703			0
S3	2000	2000	2000	2	0	2	Export	792	Turkey	TUR	454	Malawi	MWI								33	PETROLEUM,PETROL.PRODUCT	1	No Quantity							10300			0
S3	2000	2000	2000	2	0	2	Export	792	Turkey	TUR	458	Malaysia	MYS								33	PETROLEUM,PETROL.PRODUCT	1	No Quantity							26773			0
S3	2000	2000	2000	2	0	2	Export	792	Turkey	TUR	470	Malta	MLT								33	PETROLEUM,PETROL.PRODUCT	1	No Quantity							8327533			0
S3	2000	2000	2000	2	0	2	Export	792	Turkey	TUR	490	Other Asia, nes									33	PETROLEUM,PETROL.PRODUCT	1	No Quantity							17856			0
S3	2000	2000	2000	2	0	2	Export	792	Turkey	TUR	498	Rep. of Moldova	MDA								33	PETROLEUM,PETROL.PRODUCT	1	No Quantity							35			0
S3	2000	2000	2000	2	0	2	Export	792	Turkey	TUR	504	Morocco	MAR								33	PETROLEUM,PETROL.PRODUCT	1	No Quantity							155735			0
S3	2000	2000	2000	2	0	2	Export	792	Turkey	TUR	528	Netherlands	NLD								33	PETROLEUM,PETROL.PRODUCT	1	No Quantity							21825907			0
S3	2000	2000	2000	2	0	2	Export	792	Turkey	TUR	566	Nigeria	NGA								33	PETROLEUM,PETROL.PRODUCT	1	No Quantity							10500			0
S3	2000	2000	2000	2	0	2	Export	792	Turkey	TUR	579	Norway	NOR								33	PETROLEUM,PETROL.PRODUCT	1	No Quantity							2193			0
S3	2000	2000	2000	2	0	2	Export	792	Turkey	TUR	586	Pakistan	PAK								33	PETROLEUM,PETROL.PRODUCT	1	No Quantity							641			0
S3	2000	2000	2000	2	0	2	Export	792	Turkey	TUR	591	Panama	PAN								33	PETROLEUM,PETROL.PRODUCT	1	No Quantity							9295			0
S3	2000	2000	2000	2	0	2	Export	792	Turkey	TUR	604	Peru	PER								33	PETROLEUM,PETROL.PRODUCT	1	No Quantity							19300			0
S3	2000	2000	2000	2	0	2	Export	792	Turkey	TUR	620	Portugal	PRT								33	PETROLEUM,PETROL.PRODUCT	1	No Quantity							13085			0
S3	2000	2000	2000	2	0	2	Export	792	Turkey	TUR	634	Qatar	QAT								33	PETROLEUM,PETROL.PRODUCT	1	No Quantity							960			0
S3	2000	2000	2000	2	0	2	Export	792	Turkey	TUR	642	Romania	ROU								33	PETROLEUM,PETROL.PRODUCT	1	No Quantity							1260216			0
S3	2000	2000	2000	2	0	2	Export	792	Turkey	TUR	643	Russian Federation	RUS								33	PETROLEUM,PETROL.PRODUCT	1	No Quantity							348310			0
S3	2000	2000	2000	2	0	2	Export	792	Turkey	TUR	670	Saint Vincent and the Grenadines	VCT								33	PETROLEUM,PETROL.PRODUCT	1	No Quantity							24812			0
S3	2000	2000	2000	2	0	2	Export	792	Turkey	TUR	678	Sao Tome and Principe	STP								33	PETROLEUM,PETROL.PRODUCT	1	No Quantity							6722			0
S3	2000	2000	2000	2	0	2	Export	792	Turkey	TUR	686	Senegal	SEN								33	PETROLEUM,PETROL.PRODUCT	1	No Quantity							23528			0
S3	2000	2000	2000	2	0	2	Export	792	Turkey	TUR	702	Singapore	SGP								33	PETROLEUM,PETROL.PRODUCT	1	No Quantity							8216709			0
S3	2000	2000	2000	2	0	2	Export	792	Turkey	TUR	703	Slovakia	SVK								33	PETROLEUM,PETROL.PRODUCT	1	No Quantity							354			0
S3	2000	2000	2000	2	0	2	Export	792	Turkey	TUR	705	Slovenia	SVN								33	PETROLEUM,PETROL.PRODUCT	1	No Quantity							960728			0
S3	2000	2000	2000	2	0	2	Export	792	Turkey	TUR	724	Spain	ESP								33	PETROLEUM,PETROL.PRODUCT	1	No Quantity							10775971			0
S3	2000	2000	2000	2	0	2	Export	792	Turkey	TUR	736	Fmr Sudan	SDN								33	PETROLEUM,PETROL.PRODUCT	1	No Quantity							71867			0
S3	2000	2000	2000	2	0	2	Export	792	Turkey	TUR	757	Switzerland	CHE								33	PETROLEUM,PETROL.PRODUCT	1	No Quantity							10935			0
S3	2000	2000	2000	2	0	2	Export	792	Turkey	TUR	760	Syria	SYR								33	PETROLEUM,PETROL.PRODUCT	1	No Quantity							379436			0
S3	2000	2000	2000	2	0	2	Export	792	Turkey	TUR	762	Tajikistan	TJK								33	PETROLEUM,PETROL.PRODUCT	1	No Quantity							1113			0
S3	2000	2000	2000	2	0	2	Export	792	Turkey	TUR	764	Thailand	THA								33	PETROLEUM,PETROL.PRODUCT	1	No Quantity							18742			0
S3	2000	2000	2000	2	0	2	Export	792	Turkey	TUR	784	United Arab Emirates	ARE								33	PETROLEUM,PETROL.PRODUCT	1	No Quantity							8219			0
S3	2000	2000	2000	2	0	2	Export	792	Turkey	TUR	788	Tunisia	TUN								33	PETROLEUM,PETROL.PRODUCT	1	No Quantity							22914			0
S3	2000	2000	2000	2	0	2	Export	792	Turkey	TUR	795	Turkmenistan	TKM								33	PETROLEUM,PETROL.PRODUCT	1	No Quantity							1057516			0
S3	2000	2000	2000	2	0	2	Export	792	Turkey	TUR	804	Ukraine	UKR								33	PETROLEUM,PETROL.PRODUCT	1	No Quantity							277865			0
S3	2000	2000	2000	2	0	2	Export	792	Turkey	TUR	807	North Macedonia	MKD								33	PETROLEUM,PETROL.PRODUCT	1	No Quantity							909343			0
S3	2000	2000	2000	2	0	2	Export	792	Turkey	TUR	818	Egypt	EGY								33	PETROLEUM,PETROL.PRODUCT	1	No Quantity							393320			0
S3	2000	2000	2000	2	0	2	Export	792	Turkey	TUR	826	United Kingdom	GBR								33	PETROLEUM,PETROL.PRODUCT	1	No Quantity							466447			0
S3	2000	2000	2000	2	0	2	Export	792	Turkey	TUR	838	Free Zones									33	PETROLEUM,PETROL.PRODUCT	1	No Quantity							2376885			0
S3	2000	2000	2000	2	0	2	Export	792	Turkey	TUR	842	USA	USA								33	PETROLEUM,PETROL.PRODUCT	1	No Quantity							45379748			0
S3	2000	2000	2000	2	0	2	Export	792	Turkey	TUR	860	Uzbekistan	UZB								33	PETROLEUM,PETROL.PRODUCT	1	No Quantity							858083			0
S3	2000	2000	2000	2	0	2	Export	792	Turkey	TUR	862	Venezuela	VEN								33	PETROLEUM,PETROL.PRODUCT	1	No Quantity							37646			0
S3	2000	2000	2000	2	0	2	Export	792	Turkey	TUR	891	Serbia and Montenegro	SCG								33	PETROLEUM,PETROL.PRODUCT	1	No Quantity							690408			0
S3	2000	2000	2000	2	0	2	Export	800	Uganda	UGA	0	World	WLD								33	PETROLEUM,PETROL.PRODUCT	1	No Quantity							9745809			0
S3	2000	2000	2000	2	0	2	Export	800	Uganda	UGA	56	Belgium	BEL								33	PETROLEUM,PETROL.PRODUCT	1	No Quantity							99810			0
S3	2000	2000	2000	2	0	2	Export	800	Uganda	UGA	108	Burundi	BDI								33	PETROLEUM,PETROL.PRODUCT	1	No Quantity							26934			0
S3	2000	2000	2000	2	0	2	Export	800	Uganda	UGA	178	Congo	COG								33	PETROLEUM,PETROL.PRODUCT	1	No Quantity							67051			0
S3	2000	2000	2000	2	0	2	Export	800	Uganda	UGA	180	Dem. Rep. of the Congo	COD								33	PETROLEUM,PETROL.PRODUCT	1	No Quantity							53140			0
S3	2000	2000	2000	2	0	2	Export	800	Uganda	UGA	404	Kenya	KEN								33	PETROLEUM,PETROL.PRODUCT	1	No Quantity							486180			0
S3	2000	2000	2000	2	0	2	Export	800	Uganda	UGA	646	Rwanda	RWA								33	PETROLEUM,PETROL.PRODUCT	1	No Quantity							175418			0
S3	2000	2000	2000	2	0	2	Export	800	Uganda	UGA	710	South Africa	ZAF								33	PETROLEUM,PETROL.PRODUCT	1	No Quantity							24417			0
S3	2000	2000	2000	2	0	2	Export	800	Uganda	UGA	736	Fmr Sudan	SDN								33	PETROLEUM,PETROL.PRODUCT	1	No Quantity							79140			0
S3	2000	2000	2000	2	0	2	Export	800	Uganda	UGA	834	United Rep. of Tanzania	TZA								33	PETROLEUM,PETROL.PRODUCT	1	No Quantity							48596			0
S3	2000	2000	2000	2	0	2	Export	800	Uganda	UGA	899	Areas, nes									33	PETROLEUM,PETROL.PRODUCT	1	No Quantity							8685123			0
S3	2000	2000	2000	2	0	2	Export	792	Turkey	TUR	0	World	WLD								34	GAS,NATURAL,MANUFACTURED	1	No Quantity							14492098			0
S3	2000	2000	2000	2	0	2	Export	792	Turkey	TUR	31	Azerbaijan	AZE								34	GAS,NATURAL,MANUFACTURED	1	No Quantity							1555			0
S3	2000	2000	2000	2	0	2	Export	792	Turkey	TUR	196	Cyprus	CYP								34	GAS,NATURAL,MANUFACTURED	1	No Quantity							3435344			0
S3	2000	2000	2000	2	0	2	Export	792	Turkey	TUR	381	Italy	ITA								34	GAS,NATURAL,MANUFACTURED	1	No Quantity							561887			0
S3	2000	2000	2000	2	0	2	Export	792	Turkey	TUR	398	Kazakhstan	KAZ								34	GAS,NATURAL,MANUFACTURED	1	No Quantity							1705			0
S3	2000	2000	2000	2	0	2	Export	792	Turkey	TUR	417	Kyrgyzstan	KGZ								34	GAS,NATURAL,MANUFACTURED	1	No Quantity							1768			0
S3	2000	2000	2000	2	0	2	Export	792	Turkey	TUR	498	Rep. of Moldova	MDA								34	GAS,NATURAL,MANUFACTURED	1	No Quantity							733			0
S3	2000	2000	2000	2	0	2	Export	792	Turkey	TUR	528	Netherlands	NLD								34	GAS,NATURAL,MANUFACTURED	1	No Quantity							10			0
S3	2000	2000	2000	2	0	2	Export	792	Turkey	TUR	643	Russian Federation	RUS								34	GAS,NATURAL,MANUFACTURED	1	No Quantity							4883			0
S3	2000	2000	2000	2	0	2	Export	792	Turkey	TUR	682	Saudi Arabia	SAU								34	GAS,NATURAL,MANUFACTURED	1	No Quantity							2300			0
S3	2000	2000	2000	2	0	2	Export	792	Turkey	TUR	757	Switzerland	CHE								34	GAS,NATURAL,MANUFACTURED	1	No Quantity							2475507			0
S3	2000	2000	2000	2	0	2	Export	792	Turkey	TUR	760	Syria	SYR								34	GAS,NATURAL,MANUFACTURED	1	No Quantity							16500			0
S3	2000	2000	2000	2	0	2	Export	792	Turkey	TUR	795	Turkmenistan	TKM								34	GAS,NATURAL,MANUFACTURED	1	No Quantity							3027			0
S3	2000	2000	2000	2	0	2	Export	792	Turkey	TUR	807	North Macedonia	MKD								34	GAS,NATURAL,MANUFACTURED	1	No Quantity							15572			0
S3	2000	2000	2000	2	0	2	Export	792	Turkey	TUR	826	United Kingdom	GBR								34	GAS,NATURAL,MANUFACTURED	1	No Quantity							10			0
S3	2000	2000	2000	2	0	2	Export	792	Turkey	TUR	838	Free Zones									34	GAS,NATURAL,MANUFACTURED	1	No Quantity							329291			0
S3	2000	2000	2000	2	0	2	Export	792	Turkey	TUR	842	USA	USA								34	GAS,NATURAL,MANUFACTURED	1	No Quantity							7640656			0
S3	2000	2000	2000	2	0	2	Export	792	Turkey	TUR	860	Uzbekistan	UZB								34	GAS,NATURAL,MANUFACTURED	1	No Quantity							1350			0
S3	2000	2000	2000	2	0	2	Export	792	Turkey	TUR	0	World	WLD								35	ELECTRIC CURRENT	1	No Quantity							20384768			0
S3	2000	2000	2000	2	0	2	Export	792	Turkey	TUR	31	Azerbaijan	AZE								35	ELECTRIC CURRENT	1	No Quantity							20384768			0
S3	2000	2000	2000	2	0	2	Export	800	Uganda	UGA	0	World	WLD								35	ELECTRIC CURRENT	1	No Quantity							18634547			0
S3	2000	2000	2000	2	0	2	Export	800	Uganda	UGA	404	Kenya	KEN								35	ELECTRIC CURRENT	1	No Quantity							16903798			0
S3	2000	2000	2000	2	0	2	Export	800	Uganda	UGA	646	Rwanda	RWA								35	ELECTRIC CURRENT	1	No Quantity							8349			0
S3	2000	2000	2000	2	0	2	Export	800	Uganda	UGA	834	United Rep. of Tanzania	TZA								35	ELECTRIC CURRENT	1	No Quantity							1722400			0
S3	2000	2000	2000	2	0	2	Export	792	Turkey	TUR	0	World	WLD								41	ANIMAL OILS AND FATS	1	No Quantity							1612187			0
S3	2000	2000	2000	2	0	2	Export	792	Turkey	TUR	31	Azerbaijan	AZE								41	ANIMAL OILS AND FATS	1	No Quantity							7			0
S3	2000	2000	2000	2	0	2	Export	792	Turkey	TUR	100	Bulgaria	BGR								41	ANIMAL OILS AND FATS	1	No Quantity							9			0
S3	2000	2000	2000	2	0	2	Export	792	Turkey	TUR	268	Georgia	GEO								41	ANIMAL OILS AND FATS	1	No Quantity							2732			0
S3	2000	2000	2000	2	0	2	Export	792	Turkey	TUR	276	Germany	DEU								41	ANIMAL OILS AND FATS	1	No Quantity							692			0
S3	2000	2000	2000	2	0	2	Export	792	Turkey	TUR	364	Iran	IRN								41	ANIMAL OILS AND FATS	1	No Quantity							31908			0
S3	2000	2000	2000	2	0	2	Export	792	Turkey	TUR	381	Italy	ITA								41	ANIMAL OILS AND FATS	1	No Quantity							1548600			0
S3	2000	2000	2000	2	0	2	Export	792	Turkey	TUR	757	Switzerland	CHE								41	ANIMAL OILS AND FATS	1	No Quantity							704			0
S3	2000	2000	2000	2	0	2	Export	792	Turkey	TUR	818	Egypt	EGY								41	ANIMAL OILS AND FATS	1	No Quantity							14331			0
S3	2000	2000	2000	2	0	2	Export	792	Turkey	TUR	860	Uzbekistan	UZB								41	ANIMAL OILS AND FATS	1	No Quantity							13204			0
S3	2000	2000	2000	2	0	2	Export	792	Turkey	TUR	0	World	WLD								42	FIXED VEG. FATS AND OILS	1	No Quantity							72149221			0
S3	2000	2000	2000	2	0	2	Export	792	Turkey	TUR	8	Albania	ALB								42	FIXED VEG. FATS AND OILS	1	No Quantity							215870			0
S3	2000	2000	2000	2	0	2	Export	792	Turkey	TUR	12	Algeria	DZA								42	FIXED VEG. FATS AND OILS	1	No Quantity							3044			0
S3	2000	2000	2000	2	0	2	Export	792	Turkey	TUR	24	Angola	AGO								42	FIXED VEG. FATS AND OILS	1	No Quantity							58080			0
S3	2000	2000	2000	2	0	2	Export	792	Turkey	TUR	31	Azerbaijan	AZE								42	FIXED VEG. FATS AND OILS	1	No Quantity							433619			0
S3	2000	2000	2000	2	0	2	Export	792	Turkey	TUR	32	Argentina	ARG								42	FIXED VEG. FATS AND OILS	1	No Quantity							4623387			0
S3	2000	2000	2000	2	0	2	Export	792	Turkey	TUR	36	Australia	AUS								42	FIXED VEG. FATS AND OILS	1	No Quantity							228713			0
S3	2000	2000	2000	2	0	2	Export	792	Turkey	TUR	40	Austria	AUT								42	FIXED VEG. FATS AND OILS	1	No Quantity							17562			0
S3	2000	2000	2000	2	0	2	Export	792	Turkey	TUR	48	Bahrain	BHR								42	FIXED VEG. FATS AND OILS	1	No Quantity							503			0
S3	2000	2000	2000	2	0	2	Export	792	Turkey	TUR	56	Belgium	BEL								42	FIXED VEG. FATS AND OILS	1	No Quantity							15621			0
S3	2000	2000	2000	2	0	2	Export	792	Turkey	TUR	70	Bosnia Herzegovina	BIH								42	FIXED VEG. FATS AND OILS	1	No Quantity							9834			0
S3	2000	2000	2000	2	0	2	Export	792	Turkey	TUR	76	Brazil	BRA								42	FIXED VEG. FATS AND OILS	1	No Quantity							181135			0
S3	2000	2000	2000	2	0	2	Export	792	Turkey	TUR	100	Bulgaria	BGR								42	FIXED VEG. FATS AND OILS	1	No Quantity							372566			0
S3	2000	2000	2000	2	0	2	Export	792	Turkey	TUR	108	Burundi	BDI								42	FIXED VEG. FATS AND OILS	1	No Quantity							11413			0
S3	2000	2000	2000	2	0	2	Export	792	Turkey	TUR	112	Belarus	BLR								42	FIXED VEG. FATS AND OILS	1	No Quantity							18561			0
S3	2000	2000	2000	2	0	2	Export	792	Turkey	TUR	124	Canada	CAN								42	FIXED VEG. FATS AND OILS	1	No Quantity							1373960			0
S3	2000	2000	2000	2	0	2	Export	792	Turkey	TUR	178	Congo	COG								42	FIXED VEG. FATS AND OILS	1	No Quantity							24847			0
S3	2000	2000	2000	2	0	2	Export	792	Turkey	TUR	196	Cyprus	CYP								42	FIXED VEG. FATS AND OILS	1	No Quantity							979284			0
S3	2000	2000	2000	2	0	2	Export	792	Turkey	TUR	208	Denmark	DNK								42	FIXED VEG. FATS AND OILS	1	No Quantity							1342			0
S3	2000	2000	2000	2	0	2	Export	792	Turkey	TUR	222	El Salvador	SLV								42	FIXED VEG. FATS AND OILS	1	No Quantity							103531			0
S3	2000	2000	2000	2	0	2	Export	792	Turkey	TUR	231	Ethiopia	ETH								42	FIXED VEG. FATS AND OILS	1	No Quantity							1065554			0
S3	2000	2000	2000	2	0	2	Export	792	Turkey	TUR	251	France	FRA								42	FIXED VEG. FATS AND OILS	1	No Quantity							261492			0
S3	2000	2000	2000	2	0	2	Export	792	Turkey	TUR	262	Djibouti	DJI								42	FIXED VEG. FATS AND OILS	1	No Quantity							313594			0
S3	2000	2000	2000	2	0	2	Export	792	Turkey	TUR	268	Georgia	GEO								42	FIXED VEG. FATS AND OILS	1	No Quantity							785192			0
S3	2000	2000	2000	2	0	2	Export	792	Turkey	TUR	276	Germany	DEU								42	FIXED VEG. FATS AND OILS	1	No Quantity							753769			0
S3	2000	2000	2000	2	0	2	Export	792	Turkey	TUR	288	Ghana	GHA								42	FIXED VEG. FATS AND OILS	1	No Quantity							32146			0
S3	2000	2000	2000	2	0	2	Export	792	Turkey	TUR	300	Greece	GRC								42	FIXED VEG. FATS AND OILS	1	No Quantity							4320250			0
S3	2000	2000	2000	2	0	2	Export	792	Turkey	TUR	344	China, Hong Kong SAR	HKG								42	FIXED VEG. FATS AND OILS	1	No Quantity							34709			0
S3	2000	2000	2000	2	0	2	Export	792	Turkey	TUR	348	Hungary	HUN								42	FIXED VEG. FATS AND OILS	1	No Quantity							10106			0
S3	2000	2000	2000	2	0	2	Export	792	Turkey	TUR	364	Iran	IRN								42	FIXED VEG. FATS AND OILS	1	No Quantity							1761935			0
S3	2000	2000	2000	2	0	2	Export	792	Turkey	TUR	372	Ireland	IRL								42	FIXED VEG. FATS AND OILS	1	No Quantity							5915			0
S3	2000	2000	2000	2	0	2	Export	792	Turkey	TUR	376	Israel	ISR								42	FIXED VEG. FATS AND OILS	1	No Quantity							10495567			0
S3	2000	2000	2000	2	0	2	Export	792	Turkey	TUR	381	Italy	ITA								42	FIXED VEG. FATS AND OILS	1	No Quantity							3224824			0
S3	2000	2000	2000	2	0	2	Export	792	Turkey	TUR	384	Côte d'Ivoire	CIV								42	FIXED VEG. FATS AND OILS	1	No Quantity							72277			0
S3	2000	2000	2000	2	0	2	Export	792	Turkey	TUR	392	Japan	JPN								42	FIXED VEG. FATS AND OILS	1	No Quantity							285641			0
S3	2000	2000	2000	2	0	2	Export	792	Turkey	TUR	398	Kazakhstan	KAZ								42	FIXED VEG. FATS AND OILS	1	No Quantity							12080			0
S3	2000	2000	2000	2	0	2	Export	792	Turkey	TUR	400	Jordan	JOR								42	FIXED VEG. FATS AND OILS	1	No Quantity							123423			0
S3	2000	2000	2000	2	0	2	Export	792	Turkey	TUR	404	Kenya	KEN								42	FIXED VEG. FATS AND OILS	1	No Quantity							2006			0
S3	2000	2000	2000	2	0	2	Export	792	Turkey	TUR	410	Rep. of Korea	KOR								42	FIXED VEG. FATS AND OILS	1	No Quantity							315142			0
S3	2000	2000	2000	2	0	2	Export	792	Turkey	TUR	414	Kuwait	KWT								42	FIXED VEG. FATS AND OILS	1	No Quantity							637298			0
S3	2000	2000	2000	2	0	2	Export	792	Turkey	TUR	417	Kyrgyzstan	KGZ								42	FIXED VEG. FATS AND OILS	1	No Quantity							3673			0
S3	2000	2000	2000	2	0	2	Export	792	Turkey	TUR	422	Lebanon	LBN								42	FIXED VEG. FATS AND OILS	1	No Quantity							1488680			0
S3	2000	2000	2000	2	0	2	Export	792	Turkey	TUR	428	Latvia	LVA								42	FIXED VEG. FATS AND OILS	1	No Quantity							57222			0
S3	2000	2000	2000	2	0	2	Export	792	Turkey	TUR	434	Libya	LBY								42	FIXED VEG. FATS AND OILS	1	No Quantity							12501			0
S3	2000	2000	2000	2	0	2	Export	792	Turkey	TUR	440	Lithuania	LTU								42	FIXED VEG. FATS AND OILS	1	No Quantity							21979			0
S3	2000	2000	2000	2	0	2	Export	792	Turkey	TUR	458	Malaysia	MYS								42	FIXED VEG. FATS AND OILS	1	No Quantity							34714			0
S3	2000	2000	2000	2	0	2	Export	792	Turkey	TUR	470	Malta	MLT								42	FIXED VEG. FATS AND OILS	1	No Quantity							66434			0
S3	2000	2000	2000	2	0	2	Export	792	Turkey	TUR	484	Mexico	MEX								42	FIXED VEG. FATS AND OILS	1	No Quantity							98			0
S3	2000	2000	2000	2	0	2	Export	792	Turkey	TUR	490	Other Asia, nes									42	FIXED VEG. FATS AND OILS	1	No Quantity							139812			0
S3	2000	2000	2000	2	0	2	Export	792	Turkey	TUR	512	Oman	OMN								42	FIXED VEG. FATS AND OILS	1	No Quantity							83828			0
S3	2000	2000	2000	2	0	2	Export	792	Turkey	TUR	524	Nepal	NPL								42	FIXED VEG. FATS AND OILS	1	No Quantity							148596			0
S3	2000	2000	2000	2	0	2	Export	792	Turkey	TUR	528	Netherlands	NLD								42	FIXED VEG. FATS AND OILS	1	No Quantity							512948			0
S3	2000	2000	2000	2	0	2	Export	792	Turkey	TUR	554	New Zealand	NZL								42	FIXED VEG. FATS AND OILS	1	No Quantity							52952			0
S3	2000	2000	2000	2	0	2	Export	792	Turkey	TUR	566	Nigeria	NGA								42	FIXED VEG. FATS AND OILS	1	No Quantity							13724			0
S3	2000	2000	2000	2	0	2	Export	792	Turkey	TUR	579	Norway	NOR								42	FIXED VEG. FATS AND OILS	1	No Quantity							267597			0
S3	2000	2000	2000	2	0	2	Export	792	Turkey	TUR	586	Pakistan	PAK								42	FIXED VEG. FATS AND OILS	1	No Quantity							42			0
S3	2000	2000	2000	2	0	2	Export	792	Turkey	TUR	616	Poland	POL								42	FIXED VEG. FATS AND OILS	1	No Quantity							149108			0
S3	2000	2000	2000	2	0	2	Export	792	Turkey	TUR	620	Portugal	PRT								42	FIXED VEG. FATS AND OILS	1	No Quantity							124			0
S3	2000	2000	2000	2	0	2	Export	792	Turkey	TUR	634	Qatar	QAT								42	FIXED VEG. FATS AND OILS	1	No Quantity							242305			0
[truncated: 4,344 more rows]
