# Supplementary material for: Core-periphery structure in sectoral international trade networks: A new approach to an old theory
Source: PLoS One. 2020 Apr 2;15(4):e0229547. doi: 10.1371/journal.pone.0229547 (PMC7117750; doi:10.1371/journal.pone.0229547)
Supplement: S7 File — (ZIP) [file pone.0229547.s007.zip › S7_File/RawData 2000/comtrade (73).csv]

Classification	Year	Period	Period Desc.	Aggregate Level	Is Leaf Code	Trade Flow Code	Trade Flow	Reporter Code	Reporter	Reporter ISO	Partner Code	Partner	Partner ISO	2nd Partner Code	2nd Partner	2nd Partner ISO	Customs Proc. Code	Customs	Mode of Transport Code	Mode of Transport	Commodity Code	Commodity	Qty Unit Code	Qty Unit	Qty	Alt Qty Unit Code	Alt Qty Unit	Alt Qty	Netweight (kg)	Gross weight (kg)	Trade Value (US$)	CIF Trade Value (US$)	FOB Trade Value (US$)	Flag
S3	2000	2000	2000	2	0	2	Export	804	Ukraine	UKR	0	World	WLD								00	LIVE ANIMALS	1	No Quantity							6052000			0
S3	2000	2000	2000	2	0	2	Export	804	Ukraine	UKR	51	Armenia	ARM								00	LIVE ANIMALS	1	No Quantity							74900			0
S3	2000	2000	2000	2	0	2	Export	804	Ukraine	UKR	124	Canada	CAN								00	LIVE ANIMALS	1	No Quantity							4300			0
S3	2000	2000	2000	2	0	2	Export	804	Ukraine	UKR	203	Czechia	CZE								00	LIVE ANIMALS	1	No Quantity							770			0
S3	2000	2000	2000	2	0	2	Export	804	Ukraine	UKR	208	Denmark	DNK								00	LIVE ANIMALS	1	No Quantity							1740			0
S3	2000	2000	2000	2	0	2	Export	804	Ukraine	UKR	276	Germany	DEU								00	LIVE ANIMALS	1	No Quantity							53210			0
S3	2000	2000	2000	2	0	2	Export	804	Ukraine	UKR	392	Japan	JPN								00	LIVE ANIMALS	1	No Quantity							63320			0
S3	2000	2000	2000	2	0	2	Export	804	Ukraine	UKR	400	Jordan	JOR								00	LIVE ANIMALS	1	No Quantity							4224480			0
S3	2000	2000	2000	2	0	2	Export	804	Ukraine	UKR	422	Lebanon	LBN								00	LIVE ANIMALS	1	No Quantity							847830			0
S3	2000	2000	2000	2	0	2	Export	804	Ukraine	UKR	591	Panama	PAN								00	LIVE ANIMALS	1	No Quantity							90			0
S3	2000	2000	2000	2	0	2	Export	804	Ukraine	UKR	616	Poland	POL								00	LIVE ANIMALS	1	No Quantity							11390			0
S3	2000	2000	2000	2	0	2	Export	804	Ukraine	UKR	643	Russian Federation	RUS								00	LIVE ANIMALS	1	No Quantity							59460			0
S3	2000	2000	2000	2	0	2	Export	804	Ukraine	UKR	703	Slovakia	SVK								00	LIVE ANIMALS	1	No Quantity							5460			0
S3	2000	2000	2000	2	0	2	Export	804	Ukraine	UKR	752	Sweden	SWE								00	LIVE ANIMALS	1	No Quantity							1960			0
S3	2000	2000	2000	2	0	2	Export	804	Ukraine	UKR	757	Switzerland	CHE								00	LIVE ANIMALS	1	No Quantity							1710			0
S3	2000	2000	2000	2	0	2	Export	804	Ukraine	UKR	818	Egypt	EGY								00	LIVE ANIMALS	1	No Quantity							637320			0
S3	2000	2000	2000	2	0	2	Export	804	Ukraine	UKR	842	USA	USA								00	LIVE ANIMALS	1	No Quantity							64060			0
S3	2000	2000	2000	2	0	2	Export	807	North Macedonia	MKD	0	World	WLD								00	LIVE ANIMALS	1	No Quantity							549902			0
S3	2000	2000	2000	2	0	2	Export	807	North Macedonia	MKD	8	Albania	ALB								00	LIVE ANIMALS	1	No Quantity							105808			0
S3	2000	2000	2000	2	0	2	Export	807	North Macedonia	MKD	70	Bosnia Herzegovina	BIH								00	LIVE ANIMALS	1	No Quantity							26883			0
S3	2000	2000	2000	2	0	2	Export	807	North Macedonia	MKD	276	Germany	DEU								00	LIVE ANIMALS	1	No Quantity							40			0
S3	2000	2000	2000	2	0	2	Export	807	North Macedonia	MKD	381	Italy	ITA								00	LIVE ANIMALS	1	No Quantity							44635			0
S3	2000	2000	2000	2	0	2	Export	807	North Macedonia	MKD	792	Turkey	TUR								00	LIVE ANIMALS	1	No Quantity							100			0
S3	2000	2000	2000	2	0	2	Export	807	North Macedonia	MKD	842	USA	USA								00	LIVE ANIMALS	1	No Quantity							196			0
S3	2000	2000	2000	2	0	2	Export	807	North Macedonia	MKD	891	Serbia and Montenegro	SCG								00	LIVE ANIMALS	1	No Quantity							372240			0
S3	2000	2000	2000	2	0	2	Export	804	Ukraine	UKR	0	World	WLD								01	MEAT, MEAT PREPARATIONS	1	No Quantity							209479680			0
S3	2000	2000	2000	2	0	2	Export	804	Ukraine	UKR	31	Azerbaijan	AZE								01	MEAT, MEAT PREPARATIONS	1	No Quantity							40260			0
S3	2000	2000	2000	2	0	2	Export	804	Ukraine	UKR	84	Belize	BLZ								01	MEAT, MEAT PREPARATIONS	1	No Quantity							260			0
S3	2000	2000	2000	2	0	2	Export	804	Ukraine	UKR	100	Bulgaria	BGR								01	MEAT, MEAT PREPARATIONS	1	No Quantity							57250			0
S3	2000	2000	2000	2	0	2	Export	804	Ukraine	UKR	112	Belarus	BLR								01	MEAT, MEAT PREPARATIONS	1	No Quantity							104010			0
S3	2000	2000	2000	2	0	2	Export	804	Ukraine	UKR	116	Cambodia	KHM								01	MEAT, MEAT PREPARATIONS	1	No Quantity							2420			0
S3	2000	2000	2000	2	0	2	Export	804	Ukraine	UKR	124	Canada	CAN								01	MEAT, MEAT PREPARATIONS	1	No Quantity							800			0
S3	2000	2000	2000	2	0	2	Export	804	Ukraine	UKR	192	Cuba	CUB								01	MEAT, MEAT PREPARATIONS	1	No Quantity							740			0
S3	2000	2000	2000	2	0	2	Export	804	Ukraine	UKR	196	Cyprus	CYP								01	MEAT, MEAT PREPARATIONS	1	No Quantity							9550			0
S3	2000	2000	2000	2	0	2	Export	804	Ukraine	UKR	268	Georgia	GEO								01	MEAT, MEAT PREPARATIONS	1	No Quantity							20890			0
S3	2000	2000	2000	2	0	2	Export	804	Ukraine	UKR	348	Hungary	HUN								01	MEAT, MEAT PREPARATIONS	1	No Quantity							50500			0
S3	2000	2000	2000	2	0	2	Export	804	Ukraine	UKR	422	Lebanon	LBN								01	MEAT, MEAT PREPARATIONS	1	No Quantity							81350			0
S3	2000	2000	2000	2	0	2	Export	804	Ukraine	UKR	430	Liberia	LBR								01	MEAT, MEAT PREPARATIONS	1	No Quantity							810			0
S3	2000	2000	2000	2	0	2	Export	804	Ukraine	UKR	440	Lithuania	LTU								01	MEAT, MEAT PREPARATIONS	1	No Quantity							1310			0
S3	2000	2000	2000	2	0	2	Export	804	Ukraine	UKR	470	Malta	MLT								01	MEAT, MEAT PREPARATIONS	1	No Quantity							4610			0
S3	2000	2000	2000	2	0	2	Export	804	Ukraine	UKR	478	Mauritania	MRT								01	MEAT, MEAT PREPARATIONS	1	No Quantity							4740			0
S3	2000	2000	2000	2	0	2	Export	804	Ukraine	UKR	498	Rep. of Moldova	MDA								01	MEAT, MEAT PREPARATIONS	1	No Quantity							212070			0
S3	2000	2000	2000	2	0	2	Export	804	Ukraine	UKR	528	Netherlands	NLD								01	MEAT, MEAT PREPARATIONS	1	No Quantity							234700			0
S3	2000	2000	2000	2	0	2	Export	804	Ukraine	UKR	591	Panama	PAN								01	MEAT, MEAT PREPARATIONS	1	No Quantity							11110			0
S3	2000	2000	2000	2	0	2	Export	804	Ukraine	UKR	608	Philippines	PHL								01	MEAT, MEAT PREPARATIONS	1	No Quantity							2130			0
S3	2000	2000	2000	2	0	2	Export	804	Ukraine	UKR	616	Poland	POL								01	MEAT, MEAT PREPARATIONS	1	No Quantity							115840			0
S3	2000	2000	2000	2	0	2	Export	804	Ukraine	UKR	642	Romania	ROU								01	MEAT, MEAT PREPARATIONS	1	No Quantity							273090			0
S3	2000	2000	2000	2	0	2	Export	804	Ukraine	UKR	643	Russian Federation	RUS								01	MEAT, MEAT PREPARATIONS	1	No Quantity							206109740			0
S3	2000	2000	2000	2	0	2	Export	804	Ukraine	UKR	670	Saint Vincent and the Grenadines	VCT								01	MEAT, MEAT PREPARATIONS	1	No Quantity							240			0
S3	2000	2000	2000	2	0	2	Export	804	Ukraine	UKR	678	Sao Tome and Principe	STP								01	MEAT, MEAT PREPARATIONS	1	No Quantity							1860			0
S3	2000	2000	2000	2	0	2	Export	804	Ukraine	UKR	792	Turkey	TUR								01	MEAT, MEAT PREPARATIONS	1	No Quantity							900			0
S3	2000	2000	2000	2	0	2	Export	804	Ukraine	UKR	795	Turkmenistan	TKM								01	MEAT, MEAT PREPARATIONS	1	No Quantity							2013290			0
S3	2000	2000	2000	2	0	2	Export	804	Ukraine	UKR	807	North Macedonia	MKD								01	MEAT, MEAT PREPARATIONS	1	No Quantity							100400			0
S3	2000	2000	2000	2	0	2	Export	804	Ukraine	UKR	826	United Kingdom	GBR								01	MEAT, MEAT PREPARATIONS	1	No Quantity							210			0
S3	2000	2000	2000	2	0	2	Export	804	Ukraine	UKR	842	USA	USA								01	MEAT, MEAT PREPARATIONS	1	No Quantity							330			0
S3	2000	2000	2000	2	0	2	Export	804	Ukraine	UKR	891	Serbia and Montenegro	SCG								01	MEAT, MEAT PREPARATIONS	1	No Quantity							24270			0
S3	2000	2000	2000	2	0	2	Export	807	North Macedonia	MKD	0	World	WLD								01	MEAT, MEAT PREPARATIONS	1	No Quantity							10033349			0
S3	2000	2000	2000	2	0	2	Export	807	North Macedonia	MKD	191	Croatia	HRV								01	MEAT, MEAT PREPARATIONS	1	No Quantity							1312859			0
S3	2000	2000	2000	2	0	2	Export	807	North Macedonia	MKD	276	Germany	DEU								01	MEAT, MEAT PREPARATIONS	1	No Quantity							44682			0
S3	2000	2000	2000	2	0	2	Export	807	North Macedonia	MKD	300	Greece	GRC								01	MEAT, MEAT PREPARATIONS	1	No Quantity							2250037			0
S3	2000	2000	2000	2	0	2	Export	807	North Macedonia	MKD	381	Italy	ITA								01	MEAT, MEAT PREPARATIONS	1	No Quantity							5767310			0
S3	2000	2000	2000	2	0	2	Export	807	North Macedonia	MKD	616	Poland	POL								01	MEAT, MEAT PREPARATIONS	1	No Quantity							9707			0
S3	2000	2000	2000	2	0	2	Export	807	North Macedonia	MKD	705	Slovenia	SVN								01	MEAT, MEAT PREPARATIONS	1	No Quantity							3568			0
S3	2000	2000	2000	2	0	2	Export	807	North Macedonia	MKD	792	Turkey	TUR								01	MEAT, MEAT PREPARATIONS	1	No Quantity							8588			0
S3	2000	2000	2000	2	0	2	Export	807	North Macedonia	MKD	891	Serbia and Montenegro	SCG								01	MEAT, MEAT PREPARATIONS	1	No Quantity							636598			0
S3	2000	2000	2000	2	0	2	Export	804	Ukraine	UKR	0	World	WLD								02	DAIRY PRODUCTS,BIRD EGGS	1	No Quantity							137903730			0
S3	2000	2000	2000	2	0	2	Export	804	Ukraine	UKR	4	Afghanistan	AFG								02	DAIRY PRODUCTS,BIRD EGGS	1	No Quantity							37500			0
S3	2000	2000	2000	2	0	2	Export	804	Ukraine	UKR	8	Albania	ALB								02	DAIRY PRODUCTS,BIRD EGGS	1	No Quantity							281220			0
S3	2000	2000	2000	2	0	2	Export	804	Ukraine	UKR	24	Angola	AGO								02	DAIRY PRODUCTS,BIRD EGGS	1	No Quantity							41000			0
S3	2000	2000	2000	2	0	2	Export	804	Ukraine	UKR	31	Azerbaijan	AZE								02	DAIRY PRODUCTS,BIRD EGGS	1	No Quantity							250			0
S3	2000	2000	2000	2	0	2	Export	804	Ukraine	UKR	36	Australia	AUS								02	DAIRY PRODUCTS,BIRD EGGS	1	No Quantity							2975770			0
S3	2000	2000	2000	2	0	2	Export	804	Ukraine	UKR	50	Bangladesh	BGD								02	DAIRY PRODUCTS,BIRD EGGS	1	No Quantity							2023550			0
S3	2000	2000	2000	2	0	2	Export	804	Ukraine	UKR	51	Armenia	ARM								02	DAIRY PRODUCTS,BIRD EGGS	1	No Quantity							1114430			0
S3	2000	2000	2000	2	0	2	Export	804	Ukraine	UKR	56	Belgium	BEL								02	DAIRY PRODUCTS,BIRD EGGS	1	No Quantity							52000			0
S3	2000	2000	2000	2	0	2	Export	804	Ukraine	UKR	68	Bolivia (Plurinational State of)	BOL								02	DAIRY PRODUCTS,BIRD EGGS	1	No Quantity							162930			0
S3	2000	2000	2000	2	0	2	Export	804	Ukraine	UKR	84	Belize	BLZ								02	DAIRY PRODUCTS,BIRD EGGS	1	No Quantity							130			0
S3	2000	2000	2000	2	0	2	Export	804	Ukraine	UKR	100	Bulgaria	BGR								02	DAIRY PRODUCTS,BIRD EGGS	1	No Quantity							2528950			0
S3	2000	2000	2000	2	0	2	Export	804	Ukraine	UKR	116	Cambodia	KHM								02	DAIRY PRODUCTS,BIRD EGGS	1	No Quantity							1110			0
S3	2000	2000	2000	2	0	2	Export	804	Ukraine	UKR	124	Canada	CAN								02	DAIRY PRODUCTS,BIRD EGGS	1	No Quantity							410			0
S3	2000	2000	2000	2	0	2	Export	804	Ukraine	UKR	156	China	CHN								02	DAIRY PRODUCTS,BIRD EGGS	1	No Quantity							150000			0
S3	2000	2000	2000	2	0	2	Export	804	Ukraine	UKR	192	Cuba	CUB								02	DAIRY PRODUCTS,BIRD EGGS	1	No Quantity							250			0
S3	2000	2000	2000	2	0	2	Export	804	Ukraine	UKR	203	Czechia	CZE								02	DAIRY PRODUCTS,BIRD EGGS	1	No Quantity							1082210			0
S3	2000	2000	2000	2	0	2	Export	804	Ukraine	UKR	208	Denmark	DNK								02	DAIRY PRODUCTS,BIRD EGGS	1	No Quantity							665300			0
S3	2000	2000	2000	2	0	2	Export	804	Ukraine	UKR	231	Ethiopia	ETH								02	DAIRY PRODUCTS,BIRD EGGS	1	No Quantity							47980			0
S3	2000	2000	2000	2	0	2	Export	804	Ukraine	UKR	233	Estonia	EST								02	DAIRY PRODUCTS,BIRD EGGS	1	No Quantity							4520			0
S3	2000	2000	2000	2	0	2	Export	804	Ukraine	UKR	251	France	FRA								02	DAIRY PRODUCTS,BIRD EGGS	1	No Quantity							1715630			0
S3	2000	2000	2000	2	0	2	Export	804	Ukraine	UKR	268	Georgia	GEO								02	DAIRY PRODUCTS,BIRD EGGS	1	No Quantity							259680			0
S3	2000	2000	2000	2	0	2	Export	804	Ukraine	UKR	270	Gambia	GMB								02	DAIRY PRODUCTS,BIRD EGGS	1	No Quantity							218060			0
S3	2000	2000	2000	2	0	2	Export	804	Ukraine	UKR	276	Germany	DEU								02	DAIRY PRODUCTS,BIRD EGGS	1	No Quantity							6851990			0
S3	2000	2000	2000	2	0	2	Export	804	Ukraine	UKR	348	Hungary	HUN								02	DAIRY PRODUCTS,BIRD EGGS	1	No Quantity							1178020			0
S3	2000	2000	2000	2	0	2	Export	804	Ukraine	UKR	364	Iran	IRN								02	DAIRY PRODUCTS,BIRD EGGS	1	No Quantity							40			0
S3	2000	2000	2000	2	0	2	Export	804	Ukraine	UKR	376	Israel	ISR								02	DAIRY PRODUCTS,BIRD EGGS	1	No Quantity							380470			0
S3	2000	2000	2000	2	0	2	Export	804	Ukraine	UKR	388	Jamaica	JAM								02	DAIRY PRODUCTS,BIRD EGGS	1	No Quantity							35700			0
S3	2000	2000	2000	2	0	2	Export	804	Ukraine	UKR	392	Japan	JPN								02	DAIRY PRODUCTS,BIRD EGGS	1	No Quantity							7290420			0
S3	2000	2000	2000	2	0	2	Export	804	Ukraine	UKR	398	Kazakhstan	KAZ								02	DAIRY PRODUCTS,BIRD EGGS	1	No Quantity							135250			0
S3	2000	2000	2000	2	0	2	Export	804	Ukraine	UKR	400	Jordan	JOR								02	DAIRY PRODUCTS,BIRD EGGS	1	No Quantity							34050			0
S3	2000	2000	2000	2	0	2	Export	804	Ukraine	UKR	414	Kuwait	KWT								02	DAIRY PRODUCTS,BIRD EGGS	1	No Quantity							69400			0
S3	2000	2000	2000	2	0	2	Export	804	Ukraine	UKR	422	Lebanon	LBN								02	DAIRY PRODUCTS,BIRD EGGS	1	No Quantity							56880			0
S3	2000	2000	2000	2	0	2	Export	804	Ukraine	UKR	430	Liberia	LBR								02	DAIRY PRODUCTS,BIRD EGGS	1	No Quantity							100			0
S3	2000	2000	2000	2	0	2	Export	804	Ukraine	UKR	440	Lithuania	LTU								02	DAIRY PRODUCTS,BIRD EGGS	1	No Quantity							4770570			0
S3	2000	2000	2000	2	0	2	Export	804	Ukraine	UKR	450	Madagascar	MDG								02	DAIRY PRODUCTS,BIRD EGGS	1	No Quantity							23730			0
S3	2000	2000	2000	2	0	2	Export	804	Ukraine	UKR	466	Mali	MLI								02	DAIRY PRODUCTS,BIRD EGGS	1	No Quantity							81740			0
S3	2000	2000	2000	2	0	2	Export	804	Ukraine	UKR	470	Malta	MLT								02	DAIRY PRODUCTS,BIRD EGGS	1	No Quantity							1150			0
S3	2000	2000	2000	2	0	2	Export	804	Ukraine	UKR	498	Rep. of Moldova	MDA								02	DAIRY PRODUCTS,BIRD EGGS	1	No Quantity							399500			0
S3	2000	2000	2000	2	0	2	Export	804	Ukraine	UKR	512	Oman	OMN								02	DAIRY PRODUCTS,BIRD EGGS	1	No Quantity							19530			0
S3	2000	2000	2000	2	0	2	Export	804	Ukraine	UKR	528	Netherlands	NLD								02	DAIRY PRODUCTS,BIRD EGGS	1	No Quantity							22853200			0
S3	2000	2000	2000	2	0	2	Export	804	Ukraine	UKR	566	Nigeria	NGA								02	DAIRY PRODUCTS,BIRD EGGS	1	No Quantity							1271820			0
S3	2000	2000	2000	2	0	2	Export	804	Ukraine	UKR	591	Panama	PAN								02	DAIRY PRODUCTS,BIRD EGGS	1	No Quantity							17200			0
S3	2000	2000	2000	2	0	2	Export	804	Ukraine	UKR	604	Peru	PER								02	DAIRY PRODUCTS,BIRD EGGS	1	No Quantity							56910			0
S3	2000	2000	2000	2	0	2	Export	804	Ukraine	UKR	608	Philippines	PHL								02	DAIRY PRODUCTS,BIRD EGGS	1	No Quantity							290			0
S3	2000	2000	2000	2	0	2	Export	804	Ukraine	UKR	616	Poland	POL								02	DAIRY PRODUCTS,BIRD EGGS	1	No Quantity							4031450			0
S3	2000	2000	2000	2	0	2	Export	804	Ukraine	UKR	642	Romania	ROU								02	DAIRY PRODUCTS,BIRD EGGS	1	No Quantity							26000			0
S3	2000	2000	2000	2	0	2	Export	804	Ukraine	UKR	643	Russian Federation	RUS								02	DAIRY PRODUCTS,BIRD EGGS	1	No Quantity							71098600			0
S3	2000	2000	2000	2	0	2	Export	804	Ukraine	UKR	670	Saint Vincent and the Grenadines	VCT								02	DAIRY PRODUCTS,BIRD EGGS	1	No Quantity							430			0
S3	2000	2000	2000	2	0	2	Export	804	Ukraine	UKR	678	Sao Tome and Principe	STP								02	DAIRY PRODUCTS,BIRD EGGS	1	No Quantity							160			0
S3	2000	2000	2000	2	0	2	Export	804	Ukraine	UKR	682	Saudi Arabia	SAU								02	DAIRY PRODUCTS,BIRD EGGS	1	No Quantity							185130			0
S3	2000	2000	2000	2	0	2	Export	804	Ukraine	UKR	686	Senegal	SEN								02	DAIRY PRODUCTS,BIRD EGGS	1	No Quantity							27080			0
S3	2000	2000	2000	2	0	2	Export	804	Ukraine	UKR	710	South Africa	ZAF								02	DAIRY PRODUCTS,BIRD EGGS	1	No Quantity							174500			0
S3	2000	2000	2000	2	0	2	Export	804	Ukraine	UKR	764	Thailand	THA								02	DAIRY PRODUCTS,BIRD EGGS	1	No Quantity							274300			0
S3	2000	2000	2000	2	0	2	Export	804	Ukraine	UKR	784	United Arab Emirates	ARE								02	DAIRY PRODUCTS,BIRD EGGS	1	No Quantity							162920			0
S3	2000	2000	2000	2	0	2	Export	804	Ukraine	UKR	792	Turkey	TUR								02	DAIRY PRODUCTS,BIRD EGGS	1	No Quantity							984930			0
S3	2000	2000	2000	2	0	2	Export	804	Ukraine	UKR	795	Turkmenistan	TKM								02	DAIRY PRODUCTS,BIRD EGGS	1	No Quantity							575040			0
S3	2000	2000	2000	2	0	2	Export	804	Ukraine	UKR	807	North Macedonia	MKD								02	DAIRY PRODUCTS,BIRD EGGS	1	No Quantity							110900			0
S3	2000	2000	2000	2	0	2	Export	804	Ukraine	UKR	818	Egypt	EGY								02	DAIRY PRODUCTS,BIRD EGGS	1	No Quantity							1029340			0
S3	2000	2000	2000	2	0	2	Export	804	Ukraine	UKR	826	United Kingdom	GBR								02	DAIRY PRODUCTS,BIRD EGGS	1	No Quantity							260			0
S3	2000	2000	2000	2	0	2	Export	804	Ukraine	UKR	842	USA	USA								02	DAIRY PRODUCTS,BIRD EGGS	1	No Quantity							92140			0
S3	2000	2000	2000	2	0	2	Export	804	Ukraine	UKR	854	Burkina Faso	BFA								02	DAIRY PRODUCTS,BIRD EGGS	1	No Quantity							69030			0
S3	2000	2000	2000	2	0	2	Export	804	Ukraine	UKR	860	Uzbekistan	UZB								02	DAIRY PRODUCTS,BIRD EGGS	1	No Quantity							43440			0
S3	2000	2000	2000	2	0	2	Export	804	Ukraine	UKR	887	Yemen	YEM								02	DAIRY PRODUCTS,BIRD EGGS	1	No Quantity							127240			0
S3	2000	2000	2000	2	0	2	Export	807	North Macedonia	MKD	0	World	WLD								02	DAIRY PRODUCTS,BIRD EGGS	1	No Quantity							4449942			0
S3	2000	2000	2000	2	0	2	Export	807	North Macedonia	MKD	8	Albania	ALB								02	DAIRY PRODUCTS,BIRD EGGS	1	No Quantity							129442			0
S3	2000	2000	2000	2	0	2	Export	807	North Macedonia	MKD	70	Bosnia Herzegovina	BIH								02	DAIRY PRODUCTS,BIRD EGGS	1	No Quantity							15948			0
S3	2000	2000	2000	2	0	2	Export	807	North Macedonia	MKD	100	Bulgaria	BGR								02	DAIRY PRODUCTS,BIRD EGGS	1	No Quantity							14165			0
S3	2000	2000	2000	2	0	2	Export	807	North Macedonia	MKD	300	Greece	GRC								02	DAIRY PRODUCTS,BIRD EGGS	1	No Quantity							434			0
S3	2000	2000	2000	2	0	2	Export	807	North Macedonia	MKD	682	Saudi Arabia	SAU								02	DAIRY PRODUCTS,BIRD EGGS	1	No Quantity							5798			0
S3	2000	2000	2000	2	0	2	Export	807	North Macedonia	MKD	891	Serbia and Montenegro	SCG								02	DAIRY PRODUCTS,BIRD EGGS	1	No Quantity							4284155			0
S3	2000	2000	2000	2	0	2	Export	804	Ukraine	UKR	0	World	WLD								03	FISH,CRUSTACEANS,MOLLUSC	1	No Quantity							26052830			0
S3	2000	2000	2000	2	0	2	Export	804	Ukraine	UKR	31	Azerbaijan	AZE								03	FISH,CRUSTACEANS,MOLLUSC	1	No Quantity							30			0
S3	2000	2000	2000	2	0	2	Export	804	Ukraine	UKR	51	Armenia	ARM								03	FISH,CRUSTACEANS,MOLLUSC	1	No Quantity							260880			0
S3	2000	2000	2000	2	0	2	Export	804	Ukraine	UKR	84	Belize	BLZ								03	FISH,CRUSTACEANS,MOLLUSC	1	No Quantity							70			0
S3	2000	2000	2000	2	0	2	Export	804	Ukraine	UKR	100	Bulgaria	BGR								03	FISH,CRUSTACEANS,MOLLUSC	1	No Quantity							294660			0
S3	2000	2000	2000	2	0	2	Export	804	Ukraine	UKR	112	Belarus	BLR								03	FISH,CRUSTACEANS,MOLLUSC	1	No Quantity							12810			0
S3	2000	2000	2000	2	0	2	Export	804	Ukraine	UKR	116	Cambodia	KHM								03	FISH,CRUSTACEANS,MOLLUSC	1	No Quantity							120			0
S3	2000	2000	2000	2	0	2	Export	804	Ukraine	UKR	192	Cuba	CUB								03	FISH,CRUSTACEANS,MOLLUSC	1	No Quantity							20			0
S3	2000	2000	2000	2	0	2	Export	804	Ukraine	UKR	196	Cyprus	CYP								03	FISH,CRUSTACEANS,MOLLUSC	1	No Quantity							9010			0
S3	2000	2000	2000	2	0	2	Export	804	Ukraine	UKR	203	Czechia	CZE								03	FISH,CRUSTACEANS,MOLLUSC	1	No Quantity							11050			0
S3	2000	2000	2000	2	0	2	Export	804	Ukraine	UKR	233	Estonia	EST								03	FISH,CRUSTACEANS,MOLLUSC	1	No Quantity							100600			0
S3	2000	2000	2000	2	0	2	Export	804	Ukraine	UKR	251	France	FRA								03	FISH,CRUSTACEANS,MOLLUSC	1	No Quantity							32920			0
S3	2000	2000	2000	2	0	2	Export	804	Ukraine	UKR	268	Georgia	GEO								03	FISH,CRUSTACEANS,MOLLUSC	1	No Quantity							150270			0
S3	2000	2000	2000	2	0	2	Export	804	Ukraine	UKR	348	Hungary	HUN								03	FISH,CRUSTACEANS,MOLLUSC	1	No Quantity							88100			0
S3	2000	2000	2000	2	0	2	Export	804	Ukraine	UKR	376	Israel	ISR								03	FISH,CRUSTACEANS,MOLLUSC	1	No Quantity							443480			0
S3	2000	2000	2000	2	0	2	Export	804	Ukraine	UKR	381	Italy	ITA								03	FISH,CRUSTACEANS,MOLLUSC	1	No Quantity							21700			0
S3	2000	2000	2000	2	0	2	Export	804	Ukraine	UKR	428	Latvia	LVA								03	FISH,CRUSTACEANS,MOLLUSC	1	No Quantity							37150			0
S3	2000	2000	2000	2	0	2	Export	804	Ukraine	UKR	430	Liberia	LBR								03	FISH,CRUSTACEANS,MOLLUSC	1	No Quantity							200			0
S3	2000	2000	2000	2	0	2	Export	804	Ukraine	UKR	440	Lithuania	LTU								03	FISH,CRUSTACEANS,MOLLUSC	1	No Quantity							219580			0
S3	2000	2000	2000	2	0	2	Export	804	Ukraine	UKR	470	Malta	MLT								03	FISH,CRUSTACEANS,MOLLUSC	1	No Quantity							610			0
S3	2000	2000	2000	2	0	2	Export	804	Ukraine	UKR	478	Mauritania	MRT								03	FISH,CRUSTACEANS,MOLLUSC	1	No Quantity							10384740			0
S3	2000	2000	2000	2	0	2	Export	804	Ukraine	UKR	480	Mauritius	MUS								03	FISH,CRUSTACEANS,MOLLUSC	1	No Quantity							1639720			0
S3	2000	2000	2000	2	0	2	Export	804	Ukraine	UKR	498	Rep. of Moldova	MDA								03	FISH,CRUSTACEANS,MOLLUSC	1	No Quantity							93650			0
S3	2000	2000	2000	2	0	2	Export	804	Ukraine	UKR	504	Morocco	MAR								03	FISH,CRUSTACEANS,MOLLUSC	1	No Quantity							1685530			0
S3	2000	2000	2000	2	0	2	Export	804	Ukraine	UKR	591	Panama	PAN								03	FISH,CRUSTACEANS,MOLLUSC	1	No Quantity							540			0
S3	2000	2000	2000	2	0	2	Export	804	Ukraine	UKR	616	Poland	POL								03	FISH,CRUSTACEANS,MOLLUSC	1	No Quantity							1207180			0
S3	2000	2000	2000	2	0	2	Export	804	Ukraine	UKR	642	Romania	ROU								03	FISH,CRUSTACEANS,MOLLUSC	1	No Quantity							16830			0
S3	2000	2000	2000	2	0	2	Export	804	Ukraine	UKR	643	Russian Federation	RUS								03	FISH,CRUSTACEANS,MOLLUSC	1	No Quantity							2599170			0
S3	2000	2000	2000	2	0	2	Export	804	Ukraine	UKR	678	Sao Tome and Principe	STP								03	FISH,CRUSTACEANS,MOLLUSC	1	No Quantity							140			0
S3	2000	2000	2000	2	0	2	Export	804	Ukraine	UKR	724	Spain	ESP								03	FISH,CRUSTACEANS,MOLLUSC	1	No Quantity							6304920			0
S3	2000	2000	2000	2	0	2	Export	804	Ukraine	UKR	757	Switzerland	CHE								03	FISH,CRUSTACEANS,MOLLUSC	1	No Quantity							38740			0
S3	2000	2000	2000	2	0	2	Export	804	Ukraine	UKR	784	United Arab Emirates	ARE								03	FISH,CRUSTACEANS,MOLLUSC	1	No Quantity							5030			0
S3	2000	2000	2000	2	0	2	Export	804	Ukraine	UKR	792	Turkey	TUR								03	FISH,CRUSTACEANS,MOLLUSC	1	No Quantity							197100			0
S3	2000	2000	2000	2	0	2	Export	804	Ukraine	UKR	826	United Kingdom	GBR								03	FISH,CRUSTACEANS,MOLLUSC	1	No Quantity							180			0
S3	2000	2000	2000	2	0	2	Export	804	Ukraine	UKR	842	USA	USA								03	FISH,CRUSTACEANS,MOLLUSC	1	No Quantity							195160			0
S3	2000	2000	2000	2	0	2	Export	804	Ukraine	UKR	891	Serbia and Montenegro	SCG								03	FISH,CRUSTACEANS,MOLLUSC	1	No Quantity							940			0
S3	2000	2000	2000	2	0	2	Export	807	North Macedonia	MKD	0	World	WLD								03	FISH,CRUSTACEANS,MOLLUSC	1	No Quantity							97678			0
S3	2000	2000	2000	2	0	2	Export	807	North Macedonia	MKD	8	Albania	ALB								03	FISH,CRUSTACEANS,MOLLUSC	1	No Quantity							6723			0
S3	2000	2000	2000	2	0	2	Export	807	North Macedonia	MKD	56	Belgium	BEL								03	FISH,CRUSTACEANS,MOLLUSC	1	No Quantity							3816			0
S3	2000	2000	2000	2	0	2	Export	807	North Macedonia	MKD	100	Bulgaria	BGR								03	FISH,CRUSTACEANS,MOLLUSC	1	No Quantity							6306			0
S3	2000	2000	2000	2	0	2	Export	807	North Macedonia	MKD	300	Greece	GRC								03	FISH,CRUSTACEANS,MOLLUSC	1	No Quantity							26645			0
S3	2000	2000	2000	2	0	2	Export	807	North Macedonia	MKD	891	Serbia and Montenegro	SCG								03	FISH,CRUSTACEANS,MOLLUSC	1	No Quantity							54188			0
S3	2000	2000	2000	2	0	2	Export	804	Ukraine	UKR	0	World	WLD								04	CEREALS,CEREAL PREPRTNS.	1	No Quantity							151175800			0
S3	2000	2000	2000	2	0	2	Export	804	Ukraine	UKR	8	Albania	ALB								04	CEREALS,CEREAL PREPRTNS.	1	No Quantity							450180			0
S3	2000	2000	2000	2	0	2	Export	804	Ukraine	UKR	12	Algeria	DZA								04	CEREALS,CEREAL PREPRTNS.	1	No Quantity							3509550			0
S3	2000	2000	2000	2	0	2	Export	804	Ukraine	UKR	31	Azerbaijan	AZE								04	CEREALS,CEREAL PREPRTNS.	1	No Quantity							860580			0
S3	2000	2000	2000	2	0	2	Export	804	Ukraine	UKR	40	Austria	AUT								04	CEREALS,CEREAL PREPRTNS.	1	No Quantity							587890			0
S3	2000	2000	2000	2	0	2	Export	804	Ukraine	UKR	44	Bahamas	BHS								04	CEREALS,CEREAL PREPRTNS.	1	No Quantity							211660			0
S3	2000	2000	2000	2	0	2	Export	804	Ukraine	UKR	51	Armenia	ARM								04	CEREALS,CEREAL PREPRTNS.	1	No Quantity							2354540			0
S3	2000	2000	2000	2	0	2	Export	804	Ukraine	UKR	56	Belgium	BEL								04	CEREALS,CEREAL PREPRTNS.	1	No Quantity							87240			0
S3	2000	2000	2000	2	0	2	Export	804	Ukraine	UKR	60	Bermuda	BMU								04	CEREALS,CEREAL PREPRTNS.	1	No Quantity							71170			0
S3	2000	2000	2000	2	0	2	Export	804	Ukraine	UKR	84	Belize	BLZ								04	CEREALS,CEREAL PREPRTNS.	1	No Quantity							40			0
S3	2000	2000	2000	2	0	2	Export	804	Ukraine	UKR	92	Br. Virgin Isds	VGB								04	CEREALS,CEREAL PREPRTNS.	1	No Quantity							2859520			0
S3	2000	2000	2000	2	0	2	Export	804	Ukraine	UKR	100	Bulgaria	BGR								04	CEREALS,CEREAL PREPRTNS.	1	No Quantity							45360			0
S3	2000	2000	2000	2	0	2	Export	804	Ukraine	UKR	112	Belarus	BLR								04	CEREALS,CEREAL PREPRTNS.	1	No Quantity							25496620			0
S3	2000	2000	2000	2	0	2	Export	804	Ukraine	UKR	116	Cambodia	KHM								04	CEREALS,CEREAL PREPRTNS.	1	No Quantity							550			0
S3	2000	2000	2000	2	0	2	Export	804	Ukraine	UKR	124	Canada	CAN								04	CEREALS,CEREAL PREPRTNS.	1	No Quantity							41860			0
S3	2000	2000	2000	2	0	2	Export	804	Ukraine	UKR	136	Cayman Isds	CYM								04	CEREALS,CEREAL PREPRTNS.	1	No Quantity							33330			0
S3	2000	2000	2000	2	0	2	Export	804	Ukraine	UKR	191	Croatia	HRV								04	CEREALS,CEREAL PREPRTNS.	1	No Quantity							183830			0
S3	2000	2000	2000	2	0	2	Export	804	Ukraine	UKR	192	Cuba	CUB								04	CEREALS,CEREAL PREPRTNS.	1	No Quantity							850			0
S3	2000	2000	2000	2	0	2	Export	804	Ukraine	UKR	196	Cyprus	CYP								04	CEREALS,CEREAL PREPRTNS.	1	No Quantity							12131650			0
S3	2000	2000	2000	2	0	2	Export	804	Ukraine	UKR	203	Czechia	CZE								04	CEREALS,CEREAL PREPRTNS.	1	No Quantity							662470			0
S3	2000	2000	2000	2	0	2	Export	804	Ukraine	UKR	233	Estonia	EST								04	CEREALS,CEREAL PREPRTNS.	1	No Quantity							949220			0
S3	2000	2000	2000	2	0	2	Export	804	Ukraine	UKR	251	France	FRA								04	CEREALS,CEREAL PREPRTNS.	1	No Quantity							3268660			0
S3	2000	2000	2000	2	0	2	Export	804	Ukraine	UKR	268	Georgia	GEO								04	CEREALS,CEREAL PREPRTNS.	1	No Quantity							1774690			0
S3	2000	2000	2000	2	0	2	Export	804	Ukraine	UKR	276	Germany	DEU								04	CEREALS,CEREAL PREPRTNS.	1	No Quantity							1139330			0
S3	2000	2000	2000	2	0	2	Export	804	Ukraine	UKR	300	Greece	GRC								04	CEREALS,CEREAL PREPRTNS.	1	No Quantity							30500			0
S3	2000	2000	2000	2	0	2	Export	804	Ukraine	UKR	348	Hungary	HUN								04	CEREALS,CEREAL PREPRTNS.	1	No Quantity							448360			0
S3	2000	2000	2000	2	0	2	Export	804	Ukraine	UKR	368	Iraq	IRQ								04	CEREALS,CEREAL PREPRTNS.	1	No Quantity							4715640			0
S3	2000	2000	2000	2	0	2	Export	804	Ukraine	UKR	372	Ireland	IRL								04	CEREALS,CEREAL PREPRTNS.	1	No Quantity							94160			0
S3	2000	2000	2000	2	0	2	Export	804	Ukraine	UKR	376	Israel	ISR								04	CEREALS,CEREAL PREPRTNS.	1	No Quantity							9320430			0
S3	2000	2000	2000	2	0	2	Export	804	Ukraine	UKR	398	Kazakhstan	KAZ								04	CEREALS,CEREAL PREPRTNS.	1	No Quantity							11780			0
S3	2000	2000	2000	2	0	2	Export	804	Ukraine	UKR	417	Kyrgyzstan	KGZ								04	CEREALS,CEREAL PREPRTNS.	1	No Quantity							118530			0
S3	2000	2000	2000	2	0	2	Export	804	Ukraine	UKR	422	Lebanon	LBN								04	CEREALS,CEREAL PREPRTNS.	1	No Quantity							2195060			0
S3	2000	2000	2000	2	0	2	Export	804	Ukraine	UKR	428	Latvia	LVA								04	CEREALS,CEREAL PREPRTNS.	1	No Quantity							540210			0
S3	2000	2000	2000	2	0	2	Export	804	Ukraine	UKR	430	Liberia	LBR								04	CEREALS,CEREAL PREPRTNS.	1	No Quantity							520			0
S3	2000	2000	2000	2	0	2	Export	804	Ukraine	UKR	440	Lithuania	LTU								04	CEREALS,CEREAL PREPRTNS.	1	No Quantity							1142710			0
S3	2000	2000	2000	2	0	2	Export	804	Ukraine	UKR	470	Malta	MLT								04	CEREALS,CEREAL PREPRTNS.	1	No Quantity							500			0
S3	2000	2000	2000	2	0	2	Export	804	Ukraine	UKR	498	Rep. of Moldova	MDA								04	CEREALS,CEREAL PREPRTNS.	1	No Quantity							1843100			0
S3	2000	2000	2000	2	0	2	Export	804	Ukraine	UKR	528	Netherlands	NLD								04	CEREALS,CEREAL PREPRTNS.	1	No Quantity							3480340			0
S3	2000	2000	2000	2	0	2	Export	804	Ukraine	UKR	591	Panama	PAN								04	CEREALS,CEREAL PREPRTNS.	1	No Quantity							1690			0
S3	2000	2000	2000	2	0	2	Export	804	Ukraine	UKR	608	Philippines	PHL								04	CEREALS,CEREAL PREPRTNS.	1	No Quantity							10			0
S3	2000	2000	2000	2	0	2	Export	804	Ukraine	UKR	616	Poland	POL								04	CEREALS,CEREAL PREPRTNS.	1	No Quantity							379370			0
S3	2000	2000	2000	2	0	2	Export	804	Ukraine	UKR	642	Romania	ROU								04	CEREALS,CEREAL PREPRTNS.	1	No Quantity							1058170			0
S3	2000	2000	2000	2	0	2	Export	804	Ukraine	UKR	643	Russian Federation	RUS								04	CEREALS,CEREAL PREPRTNS.	1	No Quantity							22214110			0
S3	2000	2000	2000	2	0	2	Export	804	Ukraine	UKR	670	Saint Vincent and the Grenadines	VCT								04	CEREALS,CEREAL PREPRTNS.	1	No Quantity							270			0
S3	2000	2000	2000	2	0	2	Export	804	Ukraine	UKR	678	Sao Tome and Principe	STP								04	CEREALS,CEREAL PREPRTNS.	1	No Quantity							150			0
S3	2000	2000	2000	2	0	2	Export	804	Ukraine	UKR	682	Saudi Arabia	SAU								04	CEREALS,CEREAL PREPRTNS.	1	No Quantity							9556040			0
S3	2000	2000	2000	2	0	2	Export	804	Ukraine	UKR	703	Slovakia	SVK								04	CEREALS,CEREAL PREPRTNS.	1	No Quantity							5115410			0
S3	2000	2000	2000	2	0	2	Export	804	Ukraine	UKR	705	Slovenia	SVN								04	CEREALS,CEREAL PREPRTNS.	1	No Quantity							91930			0
S3	2000	2000	2000	2	0	2	Export	804	Ukraine	UKR	757	Switzerland	CHE								04	CEREALS,CEREAL PREPRTNS.	1	No Quantity							8943480			0
S3	2000	2000	2000	2	0	2	Export	804	Ukraine	UKR	760	Syria	SYR								04	CEREALS,CEREAL PREPRTNS.	1	No Quantity							16291720			0
S3	2000	2000	2000	2	0	2	Export	804	Ukraine	UKR	792	Turkey	TUR								04	CEREALS,CEREAL PREPRTNS.	1	No Quantity							1440200			0
S3	2000	2000	2000	2	0	2	Export	804	Ukraine	UKR	795	Turkmenistan	TKM								04	CEREALS,CEREAL PREPRTNS.	1	No Quantity							297750			0
S3	2000	2000	2000	2	0	2	Export	804	Ukraine	UKR	818	Egypt	EGY								04	CEREALS,CEREAL PREPRTNS.	1	No Quantity							476650			0
S3	2000	2000	2000	2	0	2	Export	804	Ukraine	UKR	826	United Kingdom	GBR								04	CEREALS,CEREAL PREPRTNS.	1	No Quantity							1003110			0
S3	2000	2000	2000	2	0	2	Export	804	Ukraine	UKR	842	USA	USA								04	CEREALS,CEREAL PREPRTNS.	1	No Quantity							3199940			0
S3	2000	2000	2000	2	0	2	Export	804	Ukraine	UKR	860	Uzbekistan	UZB								04	CEREALS,CEREAL PREPRTNS.	1	No Quantity							435370			0
S3	2000	2000	2000	2	0	2	Export	804	Ukraine	UKR	891	Serbia and Montenegro	SCG								04	CEREALS,CEREAL PREPRTNS.	1	No Quantity							7800			0
S3	2000	2000	2000	2	0	2	Export	807	North Macedonia	MKD	0	World	WLD								04	CEREALS,CEREAL PREPRTNS.	1	No Quantity							4657921			0
S3	2000	2000	2000	2	0	2	Export	807	North Macedonia	MKD	8	Albania	ALB								04	CEREALS,CEREAL PREPRTNS.	1	No Quantity							120643			0
S3	2000	2000	2000	2	0	2	Export	807	North Macedonia	MKD	36	Australia	AUS								04	CEREALS,CEREAL PREPRTNS.	1	No Quantity							177609			0
S3	2000	2000	2000	2	0	2	Export	807	North Macedonia	MKD	40	Austria	AUT								04	CEREALS,CEREAL PREPRTNS.	1	No Quantity							523			0
S3	2000	2000	2000	2	0	2	Export	807	North Macedonia	MKD	70	Bosnia Herzegovina	BIH								04	CEREALS,CEREAL PREPRTNS.	1	No Quantity							276759			0
S3	2000	2000	2000	2	0	2	Export	807	North Macedonia	MKD	100	Bulgaria	BGR								04	CEREALS,CEREAL PREPRTNS.	1	No Quantity							223525			0
S3	2000	2000	2000	2	0	2	Export	807	North Macedonia	MKD	191	Croatia	HRV								04	CEREALS,CEREAL PREPRTNS.	1	No Quantity							498898			0
S3	2000	2000	2000	2	0	2	Export	807	North Macedonia	MKD	276	Germany	DEU								04	CEREALS,CEREAL PREPRTNS.	1	No Quantity							393			0
S3	2000	2000	2000	2	0	2	Export	807	North Macedonia	MKD	579	Norway	NOR								04	CEREALS,CEREAL PREPRTNS.	1	No Quantity							407			0
S3	2000	2000	2000	2	0	2	Export	807	North Macedonia	MKD	682	Saudi Arabia	SAU								04	CEREALS,CEREAL PREPRTNS.	1	No Quantity							2340			0
S3	2000	2000	2000	2	0	2	Export	807	North Macedonia	MKD	705	Slovenia	SVN								04	CEREALS,CEREAL PREPRTNS.	1	No Quantity							357179			0
S3	2000	2000	2000	2	0	2	Export	807	North Macedonia	MKD	757	Switzerland	CHE								04	CEREALS,CEREAL PREPRTNS.	1	No Quantity							5157			0
S3	2000	2000	2000	2	0	2	Export	807	North Macedonia	MKD	792	Turkey	TUR								04	CEREALS,CEREAL PREPRTNS.	1	No Quantity							9772			0
S3	2000	2000	2000	2	0	2	Export	807	North Macedonia	MKD	842	USA	USA								04	CEREALS,CEREAL PREPRTNS.	1	No Quantity							66590			0
S3	2000	2000	2000	2	0	2	Export	807	North Macedonia	MKD	891	Serbia and Montenegro	SCG								04	CEREALS,CEREAL PREPRTNS.	1	No Quantity							2918126			0
S3	2000	2000	2000	2	0	2	Export	804	Ukraine	UKR	0	World	WLD								05	VEGETABLES AND FRUIT	1	No Quantity							60772630			0
S3	2000	2000	2000	2	0	2	Export	804	Ukraine	UKR	31	Azerbaijan	AZE								05	VEGETABLES AND FRUIT	1	No Quantity							7220			0
S3	2000	2000	2000	2	0	2	Export	804	Ukraine	UKR	36	Australia	AUS								05	VEGETABLES AND FRUIT	1	No Quantity							4910			0
S3	2000	2000	2000	2	0	2	Export	804	Ukraine	UKR	40	Austria	AUT								05	VEGETABLES AND FRUIT	1	No Quantity							9882490			0
S3	2000	2000	2000	2	0	2	Export	804	Ukraine	UKR	51	Armenia	ARM								05	VEGETABLES AND FRUIT	1	No Quantity							201360			0
S3	2000	2000	2000	2	0	2	Export	804	Ukraine	UKR	56	Belgium	BEL								05	VEGETABLES AND FRUIT	1	No Quantity							16660			0
S3	2000	2000	2000	2	0	2	Export	804	Ukraine	UKR	70	Bosnia Herzegovina	BIH								05	VEGETABLES AND FRUIT	1	No Quantity							8980			0
S3	2000	2000	2000	2	0	2	Export	804	Ukraine	UKR	84	Belize	BLZ								05	VEGETABLES AND FRUIT	1	No Quantity							420			0
S3	2000	2000	2000	2	0	2	Export	804	Ukraine	UKR	100	Bulgaria	BGR								05	VEGETABLES AND FRUIT	1	No Quantity							211930			0
S3	2000	2000	2000	2	0	2	Export	804	Ukraine	UKR	112	Belarus	BLR								05	VEGETABLES AND FRUIT	1	No Quantity							1933360			0
S3	2000	2000	2000	2	0	2	Export	804	Ukraine	UKR	116	Cambodia	KHM								05	VEGETABLES AND FRUIT	1	No Quantity							1870			0
S3	2000	2000	2000	2	0	2	Export	804	Ukraine	UKR	124	Canada	CAN								05	VEGETABLES AND FRUIT	1	No Quantity							11590			0
S3	2000	2000	2000	2	0	2	Export	804	Ukraine	UKR	192	Cuba	CUB								05	VEGETABLES AND FRUIT	1	No Quantity							290			0
S3	2000	2000	2000	2	0	2	Export	804	Ukraine	UKR	196	Cyprus	CYP								05	VEGETABLES AND FRUIT	1	No Quantity							1170			0
S3	2000	2000	2000	2	0	2	Export	804	Ukraine	UKR	203	Czechia	CZE								05	VEGETABLES AND FRUIT	1	No Quantity							629710			0
S3	2000	2000	2000	2	0	2	Export	804	Ukraine	UKR	233	Estonia	EST								05	VEGETABLES AND FRUIT	1	No Quantity							513110			0
S3	2000	2000	2000	2	0	2	Export	804	Ukraine	UKR	251	France	FRA								05	VEGETABLES AND FRUIT	1	No Quantity							265540			0
S3	2000	2000	2000	2	0	2	Export	804	Ukraine	UKR	268	Georgia	GEO								05	VEGETABLES AND FRUIT	1	No Quantity							36060			0
S3	2000	2000	2000	2	0	2	Export	804	Ukraine	UKR	276	Germany	DEU								05	VEGETABLES AND FRUIT	1	No Quantity							9243840			0
S3	2000	2000	2000	2	0	2	Export	804	Ukraine	UKR	300	Greece	GRC								05	VEGETABLES AND FRUIT	1	No Quantity							2710660			0
S3	2000	2000	2000	2	0	2	Export	804	Ukraine	UKR	348	Hungary	HUN								05	VEGETABLES AND FRUIT	1	No Quantity							412190			0
S3	2000	2000	2000	2	0	2	Export	804	Ukraine	UKR	364	Iran	IRN								05	VEGETABLES AND FRUIT	1	No Quantity							201990			0
S3	2000	2000	2000	2	0	2	Export	804	Ukraine	UKR	376	Israel	ISR								05	VEGETABLES AND FRUIT	1	No Quantity							201040			0
S3	2000	2000	2000	2	0	2	Export	804	Ukraine	UKR	381	Italy	ITA								05	VEGETABLES AND FRUIT	1	No Quantity							4104870			0
S3	2000	2000	2000	2	0	2	Export	804	Ukraine	UKR	398	Kazakhstan	KAZ								05	VEGETABLES AND FRUIT	1	No Quantity							45850			0
S3	2000	2000	2000	2	0	2	Export	804	Ukraine	UKR	400	Jordan	JOR								05	VEGETABLES AND FRUIT	1	No Quantity							14850			0
S3	2000	2000	2000	2	0	2	Export	804	Ukraine	UKR	422	Lebanon	LBN								05	VEGETABLES AND FRUIT	1	No Quantity							116760			0
S3	2000	2000	2000	2	0	2	Export	804	Ukraine	UKR	428	Latvia	LVA								05	VEGETABLES AND FRUIT	1	No Quantity							856570			0
S3	2000	2000	2000	2	0	2	Export	804	Ukraine	UKR	430	Liberia	LBR								05	VEGETABLES AND FRUIT	1	No Quantity							620			0
S3	2000	2000	2000	2	0	2	Export	804	Ukraine	UKR	440	Lithuania	LTU								05	VEGETABLES AND FRUIT	1	No Quantity							2620200			0
S3	2000	2000	2000	2	0	2	Export	804	Ukraine	UKR	470	Malta	MLT								05	VEGETABLES AND FRUIT	1	No Quantity							1360			0
S3	2000	2000	2000	2	0	2	Export	804	Ukraine	UKR	498	Rep. of Moldova	MDA								05	VEGETABLES AND FRUIT	1	No Quantity							568180			0
S3	2000	2000	2000	2	0	2	Export	804	Ukraine	UKR	504	Morocco	MAR								05	VEGETABLES AND FRUIT	1	No Quantity							12790			0
S3	2000	2000	2000	2	0	2	Export	804	Ukraine	UKR	528	Netherlands	NLD								05	VEGETABLES AND FRUIT	1	No Quantity							888610			0
S3	2000	2000	2000	2	0	2	Export	804	Ukraine	UKR	591	Panama	PAN								05	VEGETABLES AND FRUIT	1	No Quantity							2180			0
S3	2000	2000	2000	2	0	2	Export	804	Ukraine	UKR	616	Poland	POL								05	VEGETABLES AND FRUIT	1	No Quantity							4684340			0
S3	2000	2000	2000	2	0	2	Export	804	Ukraine	UKR	642	Romania	ROU								05	VEGETABLES AND FRUIT	1	No Quantity							2730			0
S3	2000	2000	2000	2	0	2	Export	804	Ukraine	UKR	643	Russian Federation	RUS								05	VEGETABLES AND FRUIT	1	No Quantity							18152550			0
S3	2000	2000	2000	2	0	2	Export	804	Ukraine	UKR	670	Saint Vincent and the Grenadines	VCT								05	VEGETABLES AND FRUIT	1	No Quantity							380			0
S3	2000	2000	2000	2	0	2	Export	804	Ukraine	UKR	674	San Marino	SMR								05	VEGETABLES AND FRUIT	1	No Quantity							115790			0
S3	2000	2000	2000	2	0	2	Export	804	Ukraine	UKR	678	Sao Tome and Principe	STP								05	VEGETABLES AND FRUIT	1	No Quantity							270			0
S3	2000	2000	2000	2	0	2	Export	804	Ukraine	UKR	703	Slovakia	SVK								05	VEGETABLES AND FRUIT	1	No Quantity							59550			0
S3	2000	2000	2000	2	0	2	Export	804	Ukraine	UKR	705	Slovenia	SVN								05	VEGETABLES AND FRUIT	1	No Quantity							64520			0
S3	2000	2000	2000	2	0	2	Export	804	Ukraine	UKR	724	Spain	ESP								05	VEGETABLES AND FRUIT	1	No Quantity							13720			0
S3	2000	2000	2000	2	0	2	Export	804	Ukraine	UKR	752	Sweden	SWE								05	VEGETABLES AND FRUIT	1	No Quantity							76890			0
S3	2000	2000	2000	2	0	2	Export	804	Ukraine	UKR	757	Switzerland	CHE								05	VEGETABLES AND FRUIT	1	No Quantity							180490			0
S3	2000	2000	2000	2	0	2	Export	804	Ukraine	UKR	760	Syria	SYR								05	VEGETABLES AND FRUIT	1	No Quantity							975520			0
S3	2000	2000	2000	2	0	2	Export	804	Ukraine	UKR	764	Thailand	THA								05	VEGETABLES AND FRUIT	1	No Quantity							10			0
S3	2000	2000	2000	2	0	2	Export	804	Ukraine	UKR	784	United Arab Emirates	ARE								05	VEGETABLES AND FRUIT	1	No Quantity							53520			0
S3	2000	2000	2000	2	0	2	Export	804	Ukraine	UKR	792	Turkey	TUR								05	VEGETABLES AND FRUIT	1	No Quantity							350230			0
S3	2000	2000	2000	2	0	2	Export	804	Ukraine	UKR	795	Turkmenistan	TKM								05	VEGETABLES AND FRUIT	1	No Quantity							6780			0
S3	2000	2000	2000	2	0	2	Export	804	Ukraine	UKR	807	North Macedonia	MKD								05	VEGETABLES AND FRUIT	1	No Quantity							1730			0
S3	2000	2000	2000	2	0	2	Export	804	Ukraine	UKR	826	United Kingdom	GBR								05	VEGETABLES AND FRUIT	1	No Quantity							180			0
S3	2000	2000	2000	2	0	2	Export	804	Ukraine	UKR	842	USA	USA								05	VEGETABLES AND FRUIT	1	No Quantity							195850			0
S3	2000	2000	2000	2	0	2	Export	804	Ukraine	UKR	860	Uzbekistan	UZB								05	VEGETABLES AND FRUIT	1	No Quantity							51870			0
S3	2000	2000	2000	2	0	2	Export	804	Ukraine	UKR	891	Serbia and Montenegro	SCG								05	VEGETABLES AND FRUIT	1	No Quantity							56480			0
S3	2000	2000	2000	2	0	2	Export	807	North Macedonia	MKD	0	World	WLD								05	VEGETABLES AND FRUIT	1	No Quantity							30481778			0
S3	2000	2000	2000	2	0	2	Export	807	North Macedonia	MKD	8	Albania	ALB								05	VEGETABLES AND FRUIT	1	No Quantity							668240			0
S3	2000	2000	2000	2	0	2	Export	807	North Macedonia	MKD	36	Australia	AUS								05	VEGETABLES AND FRUIT	1	No Quantity							751850			0
S3	2000	2000	2000	2	0	2	Export	807	North Macedonia	MKD	40	Austria	AUT								05	VEGETABLES AND FRUIT	1	No Quantity							322298			0
S3	2000	2000	2000	2	0	2	Export	807	North Macedonia	MKD	56	Belgium	BEL								05	VEGETABLES AND FRUIT	1	No Quantity							91761			0
S3	2000	2000	2000	2	0	2	Export	807	North Macedonia	MKD	70	Bosnia Herzegovina	BIH								05	VEGETABLES AND FRUIT	1	No Quantity							1369692			0
S3	2000	2000	2000	2	0	2	Export	807	North Macedonia	MKD	100	Bulgaria	BGR								05	VEGETABLES AND FRUIT	1	No Quantity							911308			0
S3	2000	2000	2000	2	0	2	Export	807	North Macedonia	MKD	112	Belarus	BLR								05	VEGETABLES AND FRUIT	1	No Quantity							77674			0
S3	2000	2000	2000	2	0	2	Export	807	North Macedonia	MKD	124	Canada	CAN								05	VEGETABLES AND FRUIT	1	No Quantity							11470			0
S3	2000	2000	2000	2	0	2	Export	807	North Macedonia	MKD	191	Croatia	HRV								05	VEGETABLES AND FRUIT	1	No Quantity							2214206			0
S3	2000	2000	2000	2	0	2	Export	807	North Macedonia	MKD	196	Cyprus	CYP								05	VEGETABLES AND FRUIT	1	No Quantity							11939			0
S3	2000	2000	2000	2	0	2	Export	807	North Macedonia	MKD	203	Czechia	CZE								05	VEGETABLES AND FRUIT	1	No Quantity							542216			0
S3	2000	2000	2000	2	0	2	Export	807	North Macedonia	MKD	208	Denmark	DNK								05	VEGETABLES AND FRUIT	1	No Quantity							2608			0
S3	2000	2000	2000	2	0	2	Export	807	North Macedonia	MKD	233	Estonia	EST								05	VEGETABLES AND FRUIT	1	No Quantity							7178			0
S3	2000	2000	2000	2	0	2	Export	807	North Macedonia	MKD	251	France	FRA								05	VEGETABLES AND FRUIT	1	No Quantity							980418			0
S3	2000	2000	2000	2	0	2	Export	807	North Macedonia	MKD	268	Georgia	GEO								05	VEGETABLES AND FRUIT	1	No Quantity							5099			0
S3	2000	2000	2000	2	0	2	Export	807	North Macedonia	MKD	276	Germany	DEU								05	VEGETABLES AND FRUIT	1	No Quantity							2038924			0
S3	2000	2000	2000	2	0	2	Export	807	North Macedonia	MKD	300	Greece	GRC								05	VEGETABLES AND FRUIT	1	No Quantity							1181696			0
S3	2000	2000	2000	2	0	2	Export	807	North Macedonia	MKD	348	Hungary	HUN								05	VEGETABLES AND FRUIT	1	No Quantity							292391			0
S3	2000	2000	2000	2	0	2	Export	807	North Macedonia	MKD	364	Iran	IRN								05	VEGETABLES AND FRUIT	1	No Quantity							9675			0
S3	2000	2000	2000	2	0	2	Export	807	North Macedonia	MKD	381	Italy	ITA								05	VEGETABLES AND FRUIT	1	No Quantity							1963751			0
S3	2000	2000	2000	2	0	2	Export	807	North Macedonia	MKD	410	Rep. of Korea	KOR								05	VEGETABLES AND FRUIT	1	No Quantity							397			0
S3	2000	2000	2000	2	0	2	Export	807	North Macedonia	MKD	428	Latvia	LVA								05	VEGETABLES AND FRUIT	1	No Quantity							12669			0
S3	2000	2000	2000	2	0	2	Export	807	North Macedonia	MKD	440	Lithuania	LTU								05	VEGETABLES AND FRUIT	1	No Quantity							17768			0
S3	2000	2000	2000	2	0	2	Export	807	North Macedonia	MKD	528	Netherlands	NLD								05	VEGETABLES AND FRUIT	1	No Quantity							468628			0
S3	2000	2000	2000	2	0	2	Export	807	North Macedonia	MKD	554	New Zealand	NZL								05	VEGETABLES AND FRUIT	1	No Quantity							46381			0
S3	2000	2000	2000	2	0	2	Export	807	North Macedonia	MKD	558	Nicaragua	NIC								05	VEGETABLES AND FRUIT	1	No Quantity							20588			0
S3	2000	2000	2000	2	0	2	Export	807	North Macedonia	MKD	579	Norway	NOR								05	VEGETABLES AND FRUIT	1	No Quantity							19021			0
S3	2000	2000	2000	2	0	2	Export	807	North Macedonia	MKD	616	Poland	POL								05	VEGETABLES AND FRUIT	1	No Quantity							329563			0
S3	2000	2000	2000	2	0	2	Export	807	North Macedonia	MKD	642	Romania	ROU								05	VEGETABLES AND FRUIT	1	No Quantity							502134			0
S3	2000	2000	2000	2	0	2	Export	807	North Macedonia	MKD	643	Russian Federation	RUS								05	VEGETABLES AND FRUIT	1	No Quantity							61837			0
S3	2000	2000	2000	2	0	2	Export	807	North Macedonia	MKD	674	San Marino	SMR								05	VEGETABLES AND FRUIT	1	No Quantity							5541			0
S3	2000	2000	2000	2	0	2	Export	807	North Macedonia	MKD	682	Saudi Arabia	SAU								05	VEGETABLES AND FRUIT	1	No Quantity							46522			0
S3	2000	2000	2000	2	0	2	Export	807	North Macedonia	MKD	703	Slovakia	SVK								05	VEGETABLES AND FRUIT	1	No Quantity							109566			0
S3	2000	2000	2000	2	0	2	Export	807	North Macedonia	MKD	705	Slovenia	SVN								05	VEGETABLES AND FRUIT	1	No Quantity							1898247			0
S3	2000	2000	2000	2	0	2	Export	807	North Macedonia	MKD	724	Spain	ESP								05	VEGETABLES AND FRUIT	1	No Quantity							463			0
S3	2000	2000	2000	2	0	2	Export	807	North Macedonia	MKD	752	Sweden	SWE								05	VEGETABLES AND FRUIT	1	No Quantity							32380			0
S3	2000	2000	2000	2	0	2	Export	807	North Macedonia	MKD	757	Switzerland	CHE								05	VEGETABLES AND FRUIT	1	No Quantity							323977			0
S3	2000	2000	2000	2	0	2	Export	807	North Macedonia	MKD	792	Turkey	TUR								05	VEGETABLES AND FRUIT	1	No Quantity							373			0
S3	2000	2000	2000	2	0	2	Export	807	North Macedonia	MKD	818	Egypt	EGY								05	VEGETABLES AND FRUIT	1	No Quantity							20505			0
S3	2000	2000	2000	2	0	2	Export	807	North Macedonia	MKD	842	USA	USA								05	VEGETABLES AND FRUIT	1	No Quantity							230294			0
S3	2000	2000	2000	2	0	2	Export	807	North Macedonia	MKD	891	Serbia and Montenegro	SCG								05	VEGETABLES AND FRUIT	1	No Quantity							12880530			0
S3	2000	2000	2000	2	0	2	Export	804	Ukraine	UKR	0	World	WLD								06	SUGAR,SUGR.PREPTNS,HONEY	1	No Quantity							105929540			0
S3	2000	2000	2000	2	0	2	Export	804	Ukraine	UKR	31	Azerbaijan	AZE								06	SUGAR,SUGR.PREPTNS,HONEY	1	No Quantity							85990			0
S3	2000	2000	2000	2	0	2	Export	804	Ukraine	UKR	51	Armenia	ARM								06	SUGAR,SUGR.PREPTNS,HONEY	1	No Quantity							109640			0
S3	2000	2000	2000	2	0	2	Export	804	Ukraine	UKR	100	Bulgaria	BGR								06	SUGAR,SUGR.PREPTNS,HONEY	1	No Quantity							74500			0
S3	2000	2000	2000	2	0	2	Export	804	Ukraine	UKR	112	Belarus	BLR								06	SUGAR,SUGR.PREPTNS,HONEY	1	No Quantity							2589390			0
S3	2000	2000	2000	2	0	2	Export	804	Ukraine	UKR	116	Cambodia	KHM								06	SUGAR,SUGR.PREPTNS,HONEY	1	No Quantity							110			0
S3	2000	2000	2000	2	0	2	Export	804	Ukraine	UKR	124	Canada	CAN								06	SUGAR,SUGR.PREPTNS,HONEY	1	No Quantity							7310			0
S3	2000	2000	2000	2	0	2	Export	804	Ukraine	UKR	192	Cuba	CUB								06	SUGAR,SUGR.PREPTNS,HONEY	1	No Quantity							11970			0
S3	2000	2000	2000	2	0	2	Export	804	Ukraine	UKR	196	Cyprus	CYP								06	SUGAR,SUGR.PREPTNS,HONEY	1	No Quantity							130			0
S3	2000	2000	2000	2	0	2	Export	804	Ukraine	UKR	203	Czechia	CZE								06	SUGAR,SUGR.PREPTNS,HONEY	1	No Quantity							64020			0
S3	2000	2000	2000	2	0	2	Export	804	Ukraine	UKR	233	Estonia	EST								06	SUGAR,SUGR.PREPTNS,HONEY	1	No Quantity							454840			0
S3	2000	2000	2000	2	0	2	Export	804	Ukraine	UKR	268	Georgia	GEO								06	SUGAR,SUGR.PREPTNS,HONEY	1	No Quantity							143150			0
S3	2000	2000	2000	2	0	2	Export	804	Ukraine	UKR	276	Germany	DEU								06	SUGAR,SUGR.PREPTNS,HONEY	1	No Quantity							519760			0
S3	2000	2000	2000	2	0	2	Export	804	Ukraine	UKR	300	Greece	GRC								06	SUGAR,SUGR.PREPTNS,HONEY	1	No Quantity							6010			0
S3	2000	2000	2000	2	0	2	Export	804	Ukraine	UKR	376	Israel	ISR								06	SUGAR,SUGR.PREPTNS,HONEY	1	No Quantity							296620			0
S3	2000	2000	2000	2	0	2	Export	804	Ukraine	UKR	398	Kazakhstan	KAZ								06	SUGAR,SUGR.PREPTNS,HONEY	1	No Quantity							1265070			0
S3	2000	2000	2000	2	0	2	Export	804	Ukraine	UKR	417	Kyrgyzstan	KGZ								06	SUGAR,SUGR.PREPTNS,HONEY	1	No Quantity							380220			0
S3	2000	2000	2000	2	0	2	Export	804	Ukraine	UKR	428	Latvia	LVA								06	SUGAR,SUGR.PREPTNS,HONEY	1	No Quantity							300150			0
S3	2000	2000	2000	2	0	2	Export	804	Ukraine	UKR	430	Liberia	LBR								06	SUGAR,SUGR.PREPTNS,HONEY	1	No Quantity							40			0
S3	2000	2000	2000	2	0	2	Export	804	Ukraine	UKR	440	Lithuania	LTU								06	SUGAR,SUGR.PREPTNS,HONEY	1	No Quantity							331690			0
S3	2000	2000	2000	2	0	2	Export	804	Ukraine	UKR	470	Malta	MLT								06	SUGAR,SUGR.PREPTNS,HONEY	1	No Quantity							200			0
S3	2000	2000	2000	2	0	2	Export	804	Ukraine	UKR	490	Other Asia, nes									06	SUGAR,SUGR.PREPTNS,HONEY	1	No Quantity							332080			0
S3	2000	2000	2000	2	0	2	Export	804	Ukraine	UKR	496	Mongolia	MNG								06	SUGAR,SUGR.PREPTNS,HONEY	1	No Quantity							9520			0
S3	2000	2000	2000	2	0	2	Export	804	Ukraine	UKR	498	Rep. of Moldova	MDA								06	SUGAR,SUGR.PREPTNS,HONEY	1	No Quantity							2882120			0
S3	2000	2000	2000	2	0	2	Export	804	Ukraine	UKR	591	Panama	PAN								06	SUGAR,SUGR.PREPTNS,HONEY	1	No Quantity							320			0
S3	2000	2000	2000	2	0	2	Export	804	Ukraine	UKR	616	Poland	POL								06	SUGAR,SUGR.PREPTNS,HONEY	1	No Quantity							46070			0
S3	2000	2000	2000	2	0	2	Export	804	Ukraine	UKR	642	Romania	ROU								06	SUGAR,SUGR.PREPTNS,HONEY	1	No Quantity							10500			0
S3	2000	2000	2000	2	0	2	Export	804	Ukraine	UKR	643	Russian Federation	RUS								06	SUGAR,SUGR.PREPTNS,HONEY	1	No Quantity							88746190			0
S3	2000	2000	2000	2	0	2	Export	804	Ukraine	UKR	670	Saint Vincent and the Grenadines	VCT								06	SUGAR,SUGR.PREPTNS,HONEY	1	No Quantity							20			0
S3	2000	2000	2000	2	0	2	Export	804	Ukraine	UKR	678	Sao Tome and Principe	STP								06	SUGAR,SUGR.PREPTNS,HONEY	1	No Quantity							110			0
S3	2000	2000	2000	2	0	2	Export	804	Ukraine	UKR	703	Slovakia	SVK								06	SUGAR,SUGR.PREPTNS,HONEY	1	No Quantity							199040			0
S3	2000	2000	2000	2	0	2	Export	804	Ukraine	UKR	757	Switzerland	CHE								06	SUGAR,SUGR.PREPTNS,HONEY	1	No Quantity							111700			0
S3	2000	2000	2000	2	0	2	Export	804	Ukraine	UKR	795	Turkmenistan	TKM								06	SUGAR,SUGR.PREPTNS,HONEY	1	No Quantity							6092580			0
S3	2000	2000	2000	2	0	2	Export	804	Ukraine	UKR	842	USA	USA								06	SUGAR,SUGR.PREPTNS,HONEY	1	No Quantity							744120			0
S3	2000	2000	2000	2	0	2	Export	804	Ukraine	UKR	860	Uzbekistan	UZB								06	SUGAR,SUGR.PREPTNS,HONEY	1	No Quantity							113500			0
S3	2000	2000	2000	2	0	2	Export	804	Ukraine	UKR	891	Serbia and Montenegro	SCG								06	SUGAR,SUGR.PREPTNS,HONEY	1	No Quantity							860			0
S3	2000	2000	2000	2	0	2	Export	807	North Macedonia	MKD	0	World	WLD								06	SUGAR,SUGR.PREPTNS,HONEY	1	No Quantity							4035822			0
S3	2000	2000	2000	2	0	2	Export	807	North Macedonia	MKD	8	Albania	ALB								06	SUGAR,SUGR.PREPTNS,HONEY	1	No Quantity							6288			0
S3	2000	2000	2000	2	0	2	Export	807	North Macedonia	MKD	36	Australia	AUS								06	SUGAR,SUGR.PREPTNS,HONEY	1	No Quantity							435533			0
S3	2000	2000	2000	2	0	2	Export	807	North Macedonia	MKD	70	Bosnia Herzegovina	BIH								06	SUGAR,SUGR.PREPTNS,HONEY	1	No Quantity							849069			0
S3	2000	2000	2000	2	0	2	Export	807	North Macedonia	MKD	100	Bulgaria	BGR								06	SUGAR,SUGR.PREPTNS,HONEY	1	No Quantity							594			0
S3	2000	2000	2000	2	0	2	Export	807	North Macedonia	MKD	191	Croatia	HRV								06	SUGAR,SUGR.PREPTNS,HONEY	1	No Quantity							498841			0
S3	2000	2000	2000	2	0	2	Export	807	North Macedonia	MKD	203	Czechia	CZE								06	SUGAR,SUGR.PREPTNS,HONEY	1	No Quantity							41605			0
S3	2000	2000	2000	2	0	2	Export	807	North Macedonia	MKD	251	France	FRA								06	SUGAR,SUGR.PREPTNS,HONEY	1	No Quantity							747			0
S3	2000	2000	2000	2	0	2	Export	807	North Macedonia	MKD	276	Germany	DEU								06	SUGAR,SUGR.PREPTNS,HONEY	1	No Quantity							428746			0
S3	2000	2000	2000	2	0	2	Export	807	North Macedonia	MKD	300	Greece	GRC								06	SUGAR,SUGR.PREPTNS,HONEY	1	No Quantity							2470			0
S3	2000	2000	2000	2	0	2	Export	807	North Macedonia	MKD	348	Hungary	HUN								06	SUGAR,SUGR.PREPTNS,HONEY	1	No Quantity							18982			0
S3	2000	2000	2000	2	0	2	Export	807	North Macedonia	MKD	376	Israel	ISR								06	SUGAR,SUGR.PREPTNS,HONEY	1	No Quantity							27992			0
S3	2000	2000	2000	2	0	2	Export	807	North Macedonia	MKD	381	Italy	ITA								06	SUGAR,SUGR.PREPTNS,HONEY	1	No Quantity							44758			0
S3	2000	2000	2000	2	0	2	Export	807	North Macedonia	MKD	528	Netherlands	NLD								06	SUGAR,SUGR.PREPTNS,HONEY	1	No Quantity							2942			0
S3	2000	2000	2000	2	0	2	Export	807	North Macedonia	MKD	579	Norway	NOR								06	SUGAR,SUGR.PREPTNS,HONEY	1	No Quantity							5837			0
S3	2000	2000	2000	2	0	2	Export	807	North Macedonia	MKD	642	Romania	ROU								06	SUGAR,SUGR.PREPTNS,HONEY	1	No Quantity							15155			0
S3	2000	2000	2000	2	0	2	Export	807	North Macedonia	MKD	682	Saudi Arabia	SAU								06	SUGAR,SUGR.PREPTNS,HONEY	1	No Quantity							701			0
S3	2000	2000	2000	2	0	2	Export	807	North Macedonia	MKD	705	Slovenia	SVN								06	SUGAR,SUGR.PREPTNS,HONEY	1	No Quantity							149586			0
S3	2000	2000	2000	2	0	2	Export	807	North Macedonia	MKD	757	Switzerland	CHE								06	SUGAR,SUGR.PREPTNS,HONEY	1	No Quantity							46576			0
S3	2000	2000	2000	2	0	2	Export	807	North Macedonia	MKD	826	United Kingdom	GBR								06	SUGAR,SUGR.PREPTNS,HONEY	1	No Quantity							160989			0
S3	2000	2000	2000	2	0	2	Export	807	North Macedonia	MKD	842	USA	USA								06	SUGAR,SUGR.PREPTNS,HONEY	1	No Quantity							154188			0
S3	2000	2000	2000	2	0	2	Export	807	North Macedonia	MKD	891	Serbia and Montenegro	SCG								06	SUGAR,SUGR.PREPTNS,HONEY	1	No Quantity							1142342			0
S3	2000	2000	2000	2	0	2	Export	807	North Macedonia	MKD	899	Areas, nes									06	SUGAR,SUGR.PREPTNS,HONEY	1	No Quantity							1881			0
S3	2000	2000	2000	2	0	2	Export	804	Ukraine	UKR	0	World	WLD								07	COFFEE,TEA,COCOA,SPICES	1	No Quantity							63134060			0
S3	2000	2000	2000	2	0	2	Export	804	Ukraine	UKR	31	Azerbaijan	AZE								07	COFFEE,TEA,COCOA,SPICES	1	No Quantity							95540			0
S3	2000	2000	2000	2	0	2	Export	804	Ukraine	UKR	36	Australia	AUS								07	COFFEE,TEA,COCOA,SPICES	1	No Quantity							900			0
S3	2000	2000	2000	2	0	2	Export	804	Ukraine	UKR	40	Austria	AUT								07	COFFEE,TEA,COCOA,SPICES	1	No Quantity							34630			0
S3	2000	2000	2000	2	0	2	Export	804	Ukraine	UKR	51	Armenia	ARM								07	COFFEE,TEA,COCOA,SPICES	1	No Quantity							272480			0
S3	2000	2000	2000	2	0	2	Export	804	Ukraine	UKR	84	Belize	BLZ								07	COFFEE,TEA,COCOA,SPICES	1	No Quantity							60			0
S3	2000	2000	2000	2	0	2	Export	804	Ukraine	UKR	100	Bulgaria	BGR								07	COFFEE,TEA,COCOA,SPICES	1	No Quantity							29730			0
S3	2000	2000	2000	2	0	2	Export	804	Ukraine	UKR	112	Belarus	BLR								07	COFFEE,TEA,COCOA,SPICES	1	No Quantity							292710			0
S3	2000	2000	2000	2	0	2	Export	804	Ukraine	UKR	116	Cambodia	KHM								07	COFFEE,TEA,COCOA,SPICES	1	No Quantity							80			0
S3	2000	2000	2000	2	0	2	Export	804	Ukraine	UKR	124	Canada	CAN								07	COFFEE,TEA,COCOA,SPICES	1	No Quantity							13730			0
S3	2000	2000	2000	2	0	2	Export	804	Ukraine	UKR	144	Sri Lanka	LKA								07	COFFEE,TEA,COCOA,SPICES	1	No Quantity							190380			0
S3	2000	2000	2000	2	0	2	Export	804	Ukraine	UKR	192	Cuba	CUB								07	COFFEE,TEA,COCOA,SPICES	1	No Quantity							60			0
S3	2000	2000	2000	2	0	2	Export	804	Ukraine	UKR	203	Czechia	CZE								07	COFFEE,TEA,COCOA,SPICES	1	No Quantity							25130			0
S3	2000	2000	2000	2	0	2	Export	804	Ukraine	UKR	233	Estonia	EST								07	COFFEE,TEA,COCOA,SPICES	1	No Quantity							413930			0
S3	2000	2000	2000	2	0	2	Export	804	Ukraine	UKR	268	Georgia	GEO								07	COFFEE,TEA,COCOA,SPICES	1	No Quantity							76840			0
S3	2000	2000	2000	2	0	2	Export	804	Ukraine	UKR	276	Germany	DEU								07	COFFEE,TEA,COCOA,SPICES	1	No Quantity							295660			0
S3	2000	2000	2000	2	0	2	Export	804	Ukraine	UKR	300	Greece	GRC								07	COFFEE,TEA,COCOA,SPICES	1	No Quantity							8150			0
S3	2000	2000	2000	2	0	2	Export	804	Ukraine	UKR	348	Hungary	HUN								07	COFFEE,TEA,COCOA,SPICES	1	No Quantity							4640			0
S3	2000	2000	2000	2	0	2	Export	804	Ukraine	UKR	360	Indonesia	IDN								07	COFFEE,TEA,COCOA,SPICES	1	No Quantity							51790			0
S3	2000	2000	2000	2	0	2	Export	804	Ukraine	UKR	376	Israel	ISR								07	COFFEE,TEA,COCOA,SPICES	1	No Quantity							936580			0
S3	2000	2000	2000	2	0	2	Export	804	Ukraine	UKR	398	Kazakhstan	KAZ								07	COFFEE,TEA,COCOA,SPICES	1	No Quantity							64650			0
S3	2000	2000	2000	2	0	2	Export	804	Ukraine	UKR	417	Kyrgyzstan	KGZ								07	COFFEE,TEA,COCOA,SPICES	1	No Quantity							308840			0
S3	2000	2000	2000	2	0	2	Export	804	Ukraine	UKR	428	Latvia	LVA								07	COFFEE,TEA,COCOA,SPICES	1	No Quantity							177840			0
S3	2000	2000	2000	2	0	2	Export	804	Ukraine	UKR	430	Liberia	LBR								07	COFFEE,TEA,COCOA,SPICES	1	No Quantity							80			0
S3	2000	2000	2000	2	0	2	Export	804	Ukraine	UKR	440	Lithuania	LTU								07	COFFEE,TEA,COCOA,SPICES	1	No Quantity							7630			0
S3	2000	2000	2000	2	0	2	Export	804	Ukraine	UKR	458	Malaysia	MYS								07	COFFEE,TEA,COCOA,SPICES	1	No Quantity							5380			0
S3	2000	2000	2000	2	0	2	Export	804	Ukraine	UKR	470	Malta	MLT								07	COFFEE,TEA,COCOA,SPICES	1	No Quantity							210			0
S3	2000	2000	2000	2	0	2	Export	804	Ukraine	UKR	498	Rep. of Moldova	MDA								07	COFFEE,TEA,COCOA,SPICES	1	No Quantity							2280970			0
S3	2000	2000	2000	2	0	2	Export	804	Ukraine	UKR	528	Netherlands	NLD								07	COFFEE,TEA,COCOA,SPICES	1	No Quantity							336990			0
S3	2000	2000	2000	2	0	2	Export	804	Ukraine	UKR	591	Panama	PAN								07	COFFEE,TEA,COCOA,SPICES	1	No Quantity							290			0
S3	2000	2000	2000	2	0	2	Export	804	Ukraine	UKR	608	Philippines	PHL								07	COFFEE,TEA,COCOA,SPICES	1	No Quantity							30			0
S3	2000	2000	2000	2	0	2	Export	804	Ukraine	UKR	616	Poland	POL								07	COFFEE,TEA,COCOA,SPICES	1	No Quantity							21820			0
S3	2000	2000	2000	2	0	2	Export	804	Ukraine	UKR	643	Russian Federation	RUS								07	COFFEE,TEA,COCOA,SPICES	1	No Quantity							56378080			0
S3	2000	2000	2000	2	0	2	Export	804	Ukraine	UKR	670	Saint Vincent and the Grenadines	VCT								07	COFFEE,TEA,COCOA,SPICES	1	No Quantity							250			0
S3	2000	2000	2000	2	0	2	Export	804	Ukraine	UKR	678	Sao Tome and Principe	STP								07	COFFEE,TEA,COCOA,SPICES	1	No Quantity							110			0
S3	2000	2000	2000	2	0	2	Export	804	Ukraine	UKR	703	Slovakia	SVK								07	COFFEE,TEA,COCOA,SPICES	1	No Quantity							6480			0
S3	2000	2000	2000	2	0	2	Export	804	Ukraine	UKR	724	Spain	ESP								07	COFFEE,TEA,COCOA,SPICES	1	No Quantity							280			0
S3	2000	2000	2000	2	0	2	Export	804	Ukraine	UKR	764	Thailand	THA								07	COFFEE,TEA,COCOA,SPICES	1	No Quantity							40			0
S3	2000	2000	2000	2	0	2	Export	804	Ukraine	UKR	792	Turkey	TUR								07	COFFEE,TEA,COCOA,SPICES	1	No Quantity							11260			0
S3	2000	2000	2000	2	0	2	Export	804	Ukraine	UKR	795	Turkmenistan	TKM								07	COFFEE,TEA,COCOA,SPICES	1	No Quantity							509710			0
S3	2000	2000	2000	2	0	2	Export	804	Ukraine	UKR	826	United Kingdom	GBR								07	COFFEE,TEA,COCOA,SPICES	1	No Quantity							4370			0
S3	2000	2000	2000	2	0	2	Export	804	Ukraine	UKR	842	USA	USA								07	COFFEE,TEA,COCOA,SPICES	1	No Quantity							244050			0
S3	2000	2000	2000	2	0	2	Export	804	Ukraine	UKR	860	Uzbekistan	UZB								07	COFFEE,TEA,COCOA,SPICES	1	No Quantity							28590			0
S3	2000	2000	2000	2	0	2	Export	804	Ukraine	UKR	891	Serbia and Montenegro	SCG								07	COFFEE,TEA,COCOA,SPICES	1	No Quantity							3090			0
S3	2000	2000	2000	2	0	2	Export	807	North Macedonia	MKD	0	World	WLD								07	COFFEE,TEA,COCOA,SPICES	1	No Quantity							5780524			0
S3	2000	2000	2000	2	0	2	Export	807	North Macedonia	MKD	8	Albania	ALB								07	COFFEE,TEA,COCOA,SPICES	1	No Quantity							46946			0
S3	2000	2000	2000	2	0	2	Export	807	North Macedonia	MKD	36	Australia	AUS								07	COFFEE,TEA,COCOA,SPICES	1	No Quantity							84436			0
S3	2000	2000	2000	2	0	2	Export	807	North Macedonia	MKD	70	Bosnia Herzegovina	BIH								07	COFFEE,TEA,COCOA,SPICES	1	No Quantity							1221099			0
S3	2000	2000	2000	2	0	2	Export	807	North Macedonia	MKD	100	Bulgaria	BGR								07	COFFEE,TEA,COCOA,SPICES	1	No Quantity							6860			0
S3	2000	2000	2000	2	0	2	Export	807	North Macedonia	MKD	124	Canada	CAN								07	COFFEE,TEA,COCOA,SPICES	1	No Quantity							1368			0
S3	2000	2000	2000	2	0	2	Export	807	North Macedonia	MKD	191	Croatia	HRV								07	COFFEE,TEA,COCOA,SPICES	1	No Quantity							397309			0
S3	2000	2000	2000	2	0	2	Export	807	North Macedonia	MKD	196	Cyprus	CYP								07	COFFEE,TEA,COCOA,SPICES	1	No Quantity							4249			0
S3	2000	2000	2000	2	0	2	Export	807	North Macedonia	MKD	203	Czechia	CZE								07	COFFEE,TEA,COCOA,SPICES	1	No Quantity							30			0
S3	2000	2000	2000	2	0	2	Export	807	North Macedonia	MKD	251	France	FRA								07	COFFEE,TEA,COCOA,SPICES	1	No Quantity							110153			0
S3	2000	2000	2000	2	0	2	Export	807	North Macedonia	MKD	276	Germany	DEU								07	COFFEE,TEA,COCOA,SPICES	1	No Quantity							282258			0
S3	2000	2000	2000	2	0	2	Export	807	North Macedonia	MKD	300	Greece	GRC								07	COFFEE,TEA,COCOA,SPICES	1	No Quantity							5834			0
S3	2000	2000	2000	2	0	2	Export	807	North Macedonia	MKD	381	Italy	ITA								07	COFFEE,TEA,COCOA,SPICES	1	No Quantity							68939			0
S3	2000	2000	2000	2	0	2	Export	807	North Macedonia	MKD	498	Rep. of Moldova	MDA								07	COFFEE,TEA,COCOA,SPICES	1	No Quantity							421			0
S3	2000	2000	2000	2	0	2	Export	807	North Macedonia	MKD	554	New Zealand	NZL								07	COFFEE,TEA,COCOA,SPICES	1	No Quantity							618			0
S3	2000	2000	2000	2	0	2	Export	807	North Macedonia	MKD	579	Norway	NOR								07	COFFEE,TEA,COCOA,SPICES	1	No Quantity							3382			0
S3	2000	2000	2000	2	0	2	Export	807	North Macedonia	MKD	616	Poland	POL								07	COFFEE,TEA,COCOA,SPICES	1	No Quantity							6350			0
S3	2000	2000	2000	2	0	2	Export	807	North Macedonia	MKD	642	Romania	ROU								07	COFFEE,TEA,COCOA,SPICES	1	No Quantity							8020			0
S3	2000	2000	2000	2	0	2	Export	807	North Macedonia	MKD	643	Russian Federation	RUS								07	COFFEE,TEA,COCOA,SPICES	1	No Quantity							245			0
S3	2000	2000	2000	2	0	2	Export	807	North Macedonia	MKD	682	Saudi Arabia	SAU								07	COFFEE,TEA,COCOA,SPICES	1	No Quantity							557			0
S3	2000	2000	2000	2	0	2	Export	807	North Macedonia	MKD	703	Slovakia	SVK								07	COFFEE,TEA,COCOA,SPICES	1	No Quantity							4009			0
S3	2000	2000	2000	2	0	2	Export	807	North Macedonia	MKD	705	Slovenia	SVN								07	COFFEE,TEA,COCOA,SPICES	1	No Quantity							478692			0
S3	2000	2000	2000	2	0	2	Export	807	North Macedonia	MKD	724	Spain	ESP								07	COFFEE,TEA,COCOA,SPICES	1	No Quantity							34188			0
S3	2000	2000	2000	2	0	2	Export	807	North Macedonia	MKD	752	Sweden	SWE								07	COFFEE,TEA,COCOA,SPICES	1	No Quantity							84			0
S3	2000	2000	2000	2	0	2	Export	807	North Macedonia	MKD	757	Switzerland	CHE								07	COFFEE,TEA,COCOA,SPICES	1	No Quantity							51894			0
S3	2000	2000	2000	2	0	2	Export	807	North Macedonia	MKD	792	Turkey	TUR								07	COFFEE,TEA,COCOA,SPICES	1	No Quantity							33012			0
S3	2000	2000	2000	2	0	2	Export	807	North Macedonia	MKD	842	USA	USA								07	COFFEE,TEA,COCOA,SPICES	1	No Quantity							110628			0
S3	2000	2000	2000	2	0	2	Export	807	North Macedonia	MKD	891	Serbia and Montenegro	SCG								07	COFFEE,TEA,COCOA,SPICES	1	No Quantity							2815037			0
S3	2000	2000	2000	2	0	2	Export	807	North Macedonia	MKD	899	Areas, nes									07	COFFEE,TEA,COCOA,SPICES	1	No Quantity							3906			0
S3	2000	2000	2000	2	0	2	Export	804	Ukraine	UKR	0	World	WLD								08	ANIMAL FEED STUFF	1	No Quantity							42224620			0
S3	2000	2000	2000	2	0	2	Export	804	Ukraine	UKR	51	Armenia	ARM								08	ANIMAL FEED STUFF	1	No Quantity							78230			0
S3	2000	2000	2000	2	0	2	Export	804	Ukraine	UKR	92	Br. Virgin Isds	VGB								08	ANIMAL FEED STUFF	1	No Quantity							849900			0
S3	2000	2000	2000	2	0	2	Export	804	Ukraine	UKR	112	Belarus	BLR								08	ANIMAL FEED STUFF	1	No Quantity							4861560			0
S3	2000	2000	2000	2	0	2	Export	804	Ukraine	UKR	196	Cyprus	CYP								08	ANIMAL FEED STUFF	1	No Quantity							106250			0
S3	2000	2000	2000	2	0	2	Export	804	Ukraine	UKR	203	Czechia	CZE								08	ANIMAL FEED STUFF	1	No Quantity							7620			0
S3	2000	2000	2000	2	0	2	Export	804	Ukraine	UKR	233	Estonia	EST								08	ANIMAL FEED STUFF	1	No Quantity							1246310			0
S3	2000	2000	2000	2	0	2	Export	804	Ukraine	UKR	251	France	FRA								08	ANIMAL FEED STUFF	1	No Quantity							19070			0
S3	2000	2000	2000	2	0	2	Export	804	Ukraine	UKR	268	Georgia	GEO								08	ANIMAL FEED STUFF	1	No Quantity							2490			0
S3	2000	2000	2000	2	0	2	Export	804	Ukraine	UKR	276	Germany	DEU								08	ANIMAL FEED STUFF	1	No Quantity							26240			0
S3	2000	2000	2000	2	0	2	Export	804	Ukraine	UKR	348	Hungary	HUN								08	ANIMAL FEED STUFF	1	No Quantity							1122670			0
S3	2000	2000	2000	2	0	2	Export	804	Ukraine	UKR	372	Ireland	IRL								08	ANIMAL FEED STUFF	1	No Quantity							827620			0
S3	2000	2000	2000	2	0	2	Export	804	Ukraine	UKR	376	Israel	ISR								08	ANIMAL FEED STUFF	1	No Quantity							1985350			0
S3	2000	2000	2000	2	0	2	Export	804	Ukraine	UKR	381	Italy	ITA								08	ANIMAL FEED STUFF	1	No Quantity							3816500			0
S3	2000	2000	2000	2	0	2	Export	804	Ukraine	UKR	400	Jordan	JOR								08	ANIMAL FEED STUFF	1	No Quantity							1220			0
S3	2000	2000	2000	2	0	2	Export	804	Ukraine	UKR	422	Lebanon	LBN								08	ANIMAL FEED STUFF	1	No Quantity							3370			0
S3	2000	2000	2000	2	0	2	Export	804	Ukraine	UKR	428	Latvia	LVA								08	ANIMAL FEED STUFF	1	No Quantity							355780			0
S3	2000	2000	2000	2	0	2	Export	804	Ukraine	UKR	440	Lithuania	LTU								08	ANIMAL FEED STUFF	1	No Quantity							1293230			0
S3	2000	2000	2000	2	0	2	Export	804	Ukraine	UKR	478	Mauritania	MRT								08	ANIMAL FEED STUFF	1	No Quantity							962800			0
S3	2000	2000	2000	2	0	2	Export	804	Ukraine	UKR	480	Mauritius	MUS								08	ANIMAL FEED STUFF	1	No Quantity							41900			0
S3	2000	2000	2000	2	0	2	Export	804	Ukraine	UKR	498	Rep. of Moldova	MDA								08	ANIMAL FEED STUFF	1	No Quantity							3220			0
S3	2000	2000	2000	2	0	2	Export	804	Ukraine	UKR	504	Morocco	MAR								08	ANIMAL FEED STUFF	1	No Quantity							3106940			0
S3	2000	2000	2000	2	0	2	Export	804	Ukraine	UKR	528	Netherlands	NLD								08	ANIMAL FEED STUFF	1	No Quantity							4950			0
S3	2000	2000	2000	2	0	2	Export	804	Ukraine	UKR	591	Panama	PAN								08	ANIMAL FEED STUFF	1	No Quantity							32900			0
S3	2000	2000	2000	2	0	2	Export	804	Ukraine	UKR	616	Poland	POL								08	ANIMAL FEED STUFF	1	No Quantity							1383800			0
S3	2000	2000	2000	2	0	2	Export	804	Ukraine	UKR	642	Romania	ROU								08	ANIMAL FEED STUFF	1	No Quantity							3930			0
S3	2000	2000	2000	2	0	2	Export	804	Ukraine	UKR	643	Russian Federation	RUS								08	ANIMAL FEED STUFF	1	No Quantity							856320			0
S3	2000	2000	2000	2	0	2	Export	804	Ukraine	UKR	682	Saudi Arabia	SAU								08	ANIMAL FEED STUFF	1	No Quantity							126270			0
S3	2000	2000	2000	2	0	2	Export	804	Ukraine	UKR	703	Slovakia	SVK								08	ANIMAL FEED STUFF	1	No Quantity							1050			0
S3	2000	2000	2000	2	0	2	Export	804	Ukraine	UKR	724	Spain	ESP								08	ANIMAL FEED STUFF	1	No Quantity							99780			0
S3	2000	2000	2000	2	0	2	Export	804	Ukraine	UKR	757	Switzerland	CHE								08	ANIMAL FEED STUFF	1	No Quantity							4495440			0
S3	2000	2000	2000	2	0	2	Export	804	Ukraine	UKR	788	Tunisia	TUN								08	ANIMAL FEED STUFF	1	No Quantity							416350			0
S3	2000	2000	2000	2	0	2	Export	804	Ukraine	UKR	792	Turkey	TUR								08	ANIMAL FEED STUFF	1	No Quantity							11498500			0
S3	2000	2000	2000	2	0	2	Export	804	Ukraine	UKR	818	Egypt	EGY								08	ANIMAL FEED STUFF	1	No Quantity							839260			0
S3	2000	2000	2000	2	0	2	Export	804	Ukraine	UKR	826	United Kingdom	GBR								08	ANIMAL FEED STUFF	1	No Quantity							678230			0
S3	2000	2000	2000	2	0	2	Export	804	Ukraine	UKR	842	USA	USA								08	ANIMAL FEED STUFF	1	No Quantity							1065570			0
S3	2000	2000	2000	2	0	2	Export	804	Ukraine	UKR	860	Uzbekistan	UZB								08	ANIMAL FEED STUFF	1	No Quantity							4000			0
S3	2000	2000	2000	2	0	2	Export	807	North Macedonia	MKD	0	World	WLD								08	ANIMAL FEED STUFF	1	No Quantity							1651614			0
S3	2000	2000	2000	2	0	2	Export	807	North Macedonia	MKD	8	Albania	ALB								08	ANIMAL FEED STUFF	1	No Quantity							23348			0
S3	2000	2000	2000	2	0	2	Export	807	North Macedonia	MKD	300	Greece	GRC								08	ANIMAL FEED STUFF	1	No Quantity							2667			0
S3	2000	2000	2000	2	0	2	Export	807	North Macedonia	MKD	381	Italy	ITA								08	ANIMAL FEED STUFF	1	No Quantity							180424			0
S3	2000	2000	2000	2	0	2	Export	807	North Macedonia	MKD	891	Serbia and Montenegro	SCG								08	ANIMAL FEED STUFF	1	No Quantity							1445175			0
S3	2000	2000	2000	2	0	2	Export	804	Ukraine	UKR	0	World	WLD								09	MISC.EDIBLE PRODUCTS ETC	1	No Quantity							6027240			0
S3	2000	2000	2000	2	0	2	Export	804	Ukraine	UKR	31	Azerbaijan	AZE								09	MISC.EDIBLE PRODUCTS ETC	1	No Quantity							8680			0
S3	2000	2000	2000	2	0	2	Export	804	Ukraine	UKR	84	Belize	BLZ								09	MISC.EDIBLE PRODUCTS ETC	1	No Quantity							40			0
S3	2000	2000	2000	2	0	2	Export	804	Ukraine	UKR	112	Belarus	BLR								09	MISC.EDIBLE PRODUCTS ETC	1	No Quantity							193710			0
S3	2000	2000	2000	2	0	2	Export	804	Ukraine	UKR	116	Cambodia	KHM								09	MISC.EDIBLE PRODUCTS ETC	1	No Quantity							200			0
S3	2000	2000	2000	2	0	2	Export	804	Ukraine	UKR	124	Canada	CAN								09	MISC.EDIBLE PRODUCTS ETC	1	No Quantity							2870			0
S3	2000	2000	2000	2	0	2	Export	804	Ukraine	UKR	191	Croatia	HRV								09	MISC.EDIBLE PRODUCTS ETC	1	No Quantity							201440			0
S3	2000	2000	2000	2	0	2	Export	804	Ukraine	UKR	192	Cuba	CUB								09	MISC.EDIBLE PRODUCTS ETC	1	No Quantity							10			0
S3	2000	2000	2000	2	0	2	Export	804	Ukraine	UKR	196	Cyprus	CYP								09	MISC.EDIBLE PRODUCTS ETC	1	No Quantity							1020			0
S3	2000	2000	2000	2	0	2	Export	804	Ukraine	UKR	203	Czechia	CZE								09	MISC.EDIBLE PRODUCTS ETC	1	No Quantity							16340			0
S3	2000	2000	2000	2	0	2	Export	804	Ukraine	UKR	233	Estonia	EST								09	MISC.EDIBLE PRODUCTS ETC	1	No Quantity							140580			0
S3	2000	2000	2000	2	0	2	Export	804	Ukraine	UKR	268	Georgia	GEO								09	MISC.EDIBLE PRODUCTS ETC	1	No Quantity							40			0
S3	2000	2000	2000	2	0	2	Export	804	Ukraine	UKR	276	Germany	DEU								09	MISC.EDIBLE PRODUCTS ETC	1	No Quantity							135990			0
S3	2000	2000	2000	2	0	2	Export	804	Ukraine	UKR	364	Iran	IRN								09	MISC.EDIBLE PRODUCTS ETC	1	No Quantity							8230			0
S3	2000	2000	2000	2	0	2	Export	804	Ukraine	UKR	376	Israel	ISR								09	MISC.EDIBLE PRODUCTS ETC	1	No Quantity							111700			0
S3	2000	2000	2000	2	0	2	Export	804	Ukraine	UKR	428	Latvia	LVA								09	MISC.EDIBLE PRODUCTS ETC	1	No Quantity							27490			0
S3	2000	2000	2000	2	0	2	Export	804	Ukraine	UKR	430	Liberia	LBR								09	MISC.EDIBLE PRODUCTS ETC	1	No Quantity							50			0
S3	2000	2000	2000	2	0	2	Export	804	Ukraine	UKR	440	Lithuania	LTU								09	MISC.EDIBLE PRODUCTS ETC	1	No Quantity							190920			0
S3	2000	2000	2000	2	0	2	Export	804	Ukraine	UKR	470	Malta	MLT								09	MISC.EDIBLE PRODUCTS ETC	1	No Quantity							140			0
S3	2000	2000	2000	2	0	2	Export	804	Ukraine	UKR	498	Rep. of Moldova	MDA								09	MISC.EDIBLE PRODUCTS ETC	1	No Quantity							282790			0
S3	2000	2000	2000	2	0	2	Export	804	Ukraine	UKR	528	Netherlands	NLD								09	MISC.EDIBLE PRODUCTS ETC	1	No Quantity							280			0
S3	2000	2000	2000	2	0	2	Export	804	Ukraine	UKR	591	Panama	PAN								09	MISC.EDIBLE PRODUCTS ETC	1	No Quantity							680			0
S3	2000	2000	2000	2	0	2	Export	804	Ukraine	UKR	608	Philippines	PHL								09	MISC.EDIBLE PRODUCTS ETC	1	No Quantity							20			0
S3	2000	2000	2000	2	0	2	Export	804	Ukraine	UKR	616	Poland	POL								09	MISC.EDIBLE PRODUCTS ETC	1	No Quantity							71110			0
S3	2000	2000	2000	2	0	2	Export	804	Ukraine	UKR	643	Russian Federation	RUS								09	MISC.EDIBLE PRODUCTS ETC	1	No Quantity							4485810			0
S3	2000	2000	2000	2	0	2	Export	804	Ukraine	UKR	670	Saint Vincent and the Grenadines	VCT								09	MISC.EDIBLE PRODUCTS ETC	1	No Quantity							50			0
S3	2000	2000	2000	2	0	2	Export	804	Ukraine	UKR	678	Sao Tome and Principe	STP								09	MISC.EDIBLE PRODUCTS ETC	1	No Quantity							20			0
S3	2000	2000	2000	2	0	2	Export	804	Ukraine	UKR	752	Sweden	SWE								09	MISC.EDIBLE PRODUCTS ETC	1	No Quantity							120			0
S3	2000	2000	2000	2	0	2	Export	804	Ukraine	UKR	795	Turkmenistan	TKM								09	MISC.EDIBLE PRODUCTS ETC	1	No Quantity							100690			0
S3	2000	2000	2000	2	0	2	Export	804	Ukraine	UKR	826	United Kingdom	GBR								09	MISC.EDIBLE PRODUCTS ETC	1	No Quantity							20			0
S3	2000	2000	2000	2	0	2	Export	804	Ukraine	UKR	842	USA	USA								09	MISC.EDIBLE PRODUCTS ETC	1	No Quantity							27580			0
S3	2000	2000	2000	2	0	2	Export	804	Ukraine	UKR	860	Uzbekistan	UZB								09	MISC.EDIBLE PRODUCTS ETC	1	No Quantity							16920			0
S3	2000	2000	2000	2	0	2	Export	804	Ukraine	UKR	891	Serbia and Montenegro	SCG								09	MISC.EDIBLE PRODUCTS ETC	1	No Quantity							1700			0
S3	2000	2000	2000	2	0	2	Export	807	North Macedonia	MKD	0	World	WLD								09	MISC.EDIBLE PRODUCTS ETC	1	No Quantity							4029414			0
S3	2000	2000	2000	2	0	2	Export	807	North Macedonia	MKD	8	Albania	ALB								09	MISC.EDIBLE PRODUCTS ETC	1	No Quantity							1317840			0
S3	2000	2000	2000	2	0	2	Export	807	North Macedonia	MKD	36	Australia	AUS								09	MISC.EDIBLE PRODUCTS ETC	1	No Quantity							93262			0
S3	2000	2000	2000	2	0	2	Export	807	North Macedonia	MKD	40	Austria	AUT								09	MISC.EDIBLE PRODUCTS ETC	1	No Quantity							5555			0
S3	2000	2000	2000	2	0	2	Export	807	North Macedonia	MKD	70	Bosnia Herzegovina	BIH								09	MISC.EDIBLE PRODUCTS ETC	1	No Quantity							86668			0
S3	2000	2000	2000	2	0	2	Export	807	North Macedonia	MKD	100	Bulgaria	BGR								09	MISC.EDIBLE PRODUCTS ETC	1	No Quantity							17272			0
S3	2000	2000	2000	2	0	2	Export	807	North Macedonia	MKD	191	Croatia	HRV								09	MISC.EDIBLE PRODUCTS ETC	1	No Quantity							84844			0
S3	2000	2000	2000	2	0	2	Export	807	North Macedonia	MKD	251	France	FRA								09	MISC.EDIBLE PRODUCTS ETC	1	No Quantity							927			0
S3	2000	2000	2000	2	0	2	Export	807	North Macedonia	MKD	276	Germany	DEU								09	MISC.EDIBLE PRODUCTS ETC	1	No Quantity							8262			0
S3	2000	2000	2000	2	0	2	Export	807	North Macedonia	MKD	300	Greece	GRC								09	MISC.EDIBLE PRODUCTS ETC	1	No Quantity							437107			0
S3	2000	2000	2000	2	0	2	Export	807	North Macedonia	MKD	400	Jordan	JOR								09	MISC.EDIBLE PRODUCTS ETC	1	No Quantity							10924			0
S3	2000	2000	2000	2	0	2	Export	807	North Macedonia	MKD	422	Lebanon	LBN								09	MISC.EDIBLE PRODUCTS ETC	1	No Quantity							12450			0
S3	2000	2000	2000	2	0	2	Export	807	North Macedonia	MKD	498	Rep. of Moldova	MDA								09	MISC.EDIBLE PRODUCTS ETC	1	No Quantity							14437			0
S3	2000	2000	2000	2	0	2	Export	807	North Macedonia	MKD	528	Netherlands	NLD								09	MISC.EDIBLE PRODUCTS ETC	1	No Quantity							194234			0
S3	2000	2000	2000	2	0	2	Export	807	North Macedonia	MKD	554	New Zealand	NZL								09	MISC.EDIBLE PRODUCTS ETC	1	No Quantity							241			0
S3	2000	2000	2000	2	0	2	Export	807	North Macedonia	MKD	579	Norway	NOR								09	MISC.EDIBLE PRODUCTS ETC	1	No Quantity							3436			0
S3	2000	2000	2000	2	0	2	Export	807	North Macedonia	MKD	642	Romania	ROU								09	MISC.EDIBLE PRODUCTS ETC	1	No Quantity							21843			0
S3	2000	2000	2000	2	0	2	Export	807	North Macedonia	MKD	682	Saudi Arabia	SAU								09	MISC.EDIBLE PRODUCTS ETC	1	No Quantity							528			0
S3	2000	2000	2000	2	0	2	Export	807	North Macedonia	MKD	703	Slovakia	SVK								09	MISC.EDIBLE PRODUCTS ETC	1	No Quantity							12782			0
S3	2000	2000	2000	2	0	2	Export	807	North Macedonia	MKD	705	Slovenia	SVN								09	MISC.EDIBLE PRODUCTS ETC	1	No Quantity							53956			0
S3	2000	2000	2000	2	0	2	Export	807	North Macedonia	MKD	752	Sweden	SWE								09	MISC.EDIBLE PRODUCTS ETC	1	No Quantity							7906			0
S3	2000	2000	2000	2	0	2	Export	807	North Macedonia	MKD	757	Switzerland	CHE								09	MISC.EDIBLE PRODUCTS ETC	1	No Quantity							42822			0
S3	2000	2000	2000	2	0	2	Export	807	North Macedonia	MKD	842	USA	USA								09	MISC.EDIBLE PRODUCTS ETC	1	No Quantity							26943			0
S3	2000	2000	2000	2	0	2	Export	807	North Macedonia	MKD	891	Serbia and Montenegro	SCG								09	MISC.EDIBLE PRODUCTS ETC	1	No Quantity							1575175			0
S3	2000	2000	2000	2	0	2	Export	804	Ukraine	UKR	0	World	WLD								11	BEVERAGES	1	No Quantity							27484880			0
S3	2000	2000	2000	2	0	2	Export	804	Ukraine	UKR	24	Angola	AGO								11	BEVERAGES	1	No Quantity							210			0
S3	2000	2000	2000	2	0	2	Export	804	Ukraine	UKR	31	Azerbaijan	AZE								11	BEVERAGES	1	No Quantity							1106640			0
S3	2000	2000	2000	2	0	2	Export	804	Ukraine	UKR	40	Austria	AUT								11	BEVERAGES	1	No Quantity							58910			0
S3	2000	2000	2000	2	0	2	Export	804	Ukraine	UKR	44	Bahamas	BHS								11	BEVERAGES	1	No Quantity							630			0
S3	2000	2000	2000	2	0	2	Export	804	Ukraine	UKR	56	Belgium	BEL								11	BEVERAGES	1	No Quantity							54190			0
S3	2000	2000	2000	2	0	2	Export	804	Ukraine	UKR	100	Bulgaria	BGR								11	BEVERAGES	1	No Quantity							1590			0
S3	2000	2000	2000	2	0	2	Export	804	Ukraine	UKR	112	Belarus	BLR								11	BEVERAGES	1	No Quantity							740240			0
S3	2000	2000	2000	2	0	2	Export	804	Ukraine	UKR	116	Cambodia	KHM								11	BEVERAGES	1	No Quantity							350			0
S3	2000	2000	2000	2	0	2	Export	804	Ukraine	UKR	120	Cameroon	CMR								11	BEVERAGES	1	No Quantity							11220			0
S3	2000	2000	2000	2	0	2	Export	804	Ukraine	UKR	124	Canada	CAN								11	BEVERAGES	1	No Quantity							87530			0
S3	2000	2000	2000	2	0	2	Export	804	Ukraine	UKR	136	Cayman Isds	CYM								11	BEVERAGES	1	No Quantity							130			0
S3	2000	2000	2000	2	0	2	Export	804	Ukraine	UKR	156	China	CHN								11	BEVERAGES	1	No Quantity							6490			0
S3	2000	2000	2000	2	0	2	Export	804	Ukraine	UKR	192	Cuba	CUB								11	BEVERAGES	1	No Quantity							19260			0
S3	2000	2000	2000	2	0	2	Export	804	Ukraine	UKR	196	Cyprus	CYP								11	BEVERAGES	1	No Quantity							4390			0
S3	2000	2000	2000	2	0	2	Export	804	Ukraine	UKR	203	Czechia	CZE								11	BEVERAGES	1	No Quantity							15340			0
S3	2000	2000	2000	2	0	2	Export	804	Ukraine	UKR	231	Ethiopia	ETH								11	BEVERAGES	1	No Quantity							210			0
S3	2000	2000	2000	2	0	2	Export	804	Ukraine	UKR	233	Estonia	EST								11	BEVERAGES	1	No Quantity							407240			0
S3	2000	2000	2000	2	0	2	Export	804	Ukraine	UKR	251	France	FRA								11	BEVERAGES	1	No Quantity							77520			0
S3	2000	2000	2000	2	0	2	Export	804	Ukraine	UKR	268	Georgia	GEO								11	BEVERAGES	1	No Quantity							27720			0
S3	2000	2000	2000	2	0	2	Export	804	Ukraine	UKR	276	Germany	DEU								11	BEVERAGES	1	No Quantity							4375900			0
S3	2000	2000	2000	2	0	2	Export	804	Ukraine	UKR	292	Gibraltar	GIB								11	BEVERAGES	1	No Quantity							120			0
S3	2000	2000	2000	2	0	2	Export	804	Ukraine	UKR	300	Greece	GRC								11	BEVERAGES	1	No Quantity							3430			0
S3	2000	2000	2000	2	0	2	Export	804	Ukraine	UKR	348	Hungary	HUN								11	BEVERAGES	1	No Quantity							108870			0
S3	2000	2000	2000	2	0	2	Export	804	Ukraine	UKR	376	Israel	ISR								11	BEVERAGES	1	No Quantity							243460			0
S3	2000	2000	2000	2	0	2	Export	804	Ukraine	UKR	381	Italy	ITA								11	BEVERAGES	1	No Quantity							50310			0
S3	2000	2000	2000	2	0	2	Export	804	Ukraine	UKR	392	Japan	JPN								11	BEVERAGES	1	No Quantity							53500			0
S3	2000	2000	2000	2	0	2	Export	804	Ukraine	UKR	398	Kazakhstan	KAZ								11	BEVERAGES	1	No Quantity							39210			0
S3	2000	2000	2000	2	0	2	Export	804	Ukraine	UKR	400	Jordan	JOR								11	BEVERAGES	1	No Quantity							16620			0
S3	2000	2000	2000	2	0	2	Export	804	Ukraine	UKR	408	Dem. People's Rep. of Korea	PRK								11	BEVERAGES	1	No Quantity							210			0
S3	2000	2000	2000	2	0	2	Export	804	Ukraine	UKR	422	Lebanon	LBN								11	BEVERAGES	1	No Quantity							10650			0
S3	2000	2000	2000	2	0	2	Export	804	Ukraine	UKR	428	Latvia	LVA								11	BEVERAGES	1	No Quantity							227200			0
S3	2000	2000	2000	2	0	2	Export	804	Ukraine	UKR	440	Lithuania	LTU								11	BEVERAGES	1	No Quantity							21210			0
S3	2000	2000	2000	2	0	2	Export	804	Ukraine	UKR	470	Malta	MLT								11	BEVERAGES	1	No Quantity							24630			0
S3	2000	2000	2000	2	0	2	Export	804	Ukraine	UKR	484	Mexico	MEX								11	BEVERAGES	1	No Quantity							230			0
S3	2000	2000	2000	2	0	2	Export	804	Ukraine	UKR	498	Rep. of Moldova	MDA								11	BEVERAGES	1	No Quantity							1495940			0
S3	2000	2000	2000	2	0	2	Export	804	Ukraine	UKR	528	Netherlands	NLD								11	BEVERAGES	1	No Quantity							684500			0
S3	2000	2000	2000	2	0	2	Export	804	Ukraine	UKR	591	Panama	PAN								11	BEVERAGES	1	No Quantity							830			0
S3	2000	2000	2000	2	0	2	Export	804	Ukraine	UKR	616	Poland	POL								11	BEVERAGES	1	No Quantity							61940			0
S3	2000	2000	2000	2	0	2	Export	804	Ukraine	UKR	643	Russian Federation	RUS								11	BEVERAGES	1	No Quantity							15776740			0
S3	2000	2000	2000	2	0	2	Export	804	Ukraine	UKR	670	Saint Vincent and the Grenadines	VCT								11	BEVERAGES	1	No Quantity							460			0
S3	2000	2000	2000	2	0	2	Export	804	Ukraine	UKR	678	Sao Tome and Principe	STP								11	BEVERAGES	1	No Quantity							40			0
S3	2000	2000	2000	2	0	2	Export	804	Ukraine	UKR	699	India	IND								11	BEVERAGES	1	No Quantity							420			0
S3	2000	2000	2000	2	0	2	Export	804	Ukraine	UKR	702	Singapore	SGP								11	BEVERAGES	1	No Quantity							140			0
S3	2000	2000	2000	2	0	2	Export	804	Ukraine	UKR	703	Slovakia	SVK								11	BEVERAGES	1	No Quantity							157300			0
S3	2000	2000	2000	2	0	2	Export	804	Ukraine	UKR	724	Spain	ESP								11	BEVERAGES	1	No Quantity							220			0
S3	2000	2000	2000	2	0	2	Export	804	Ukraine	UKR	757	Switzerland	CHE								11	BEVERAGES	1	No Quantity							131710			0
S3	2000	2000	2000	2	0	2	Export	804	Ukraine	UKR	760	Syria	SYR								11	BEVERAGES	1	No Quantity							610			0
S3	2000	2000	2000	2	0	2	Export	804	Ukraine	UKR	764	Thailand	THA								11	BEVERAGES	1	No Quantity							160			0
S3	2000	2000	2000	2	0	2	Export	804	Ukraine	UKR	784	United Arab Emirates	ARE								11	BEVERAGES	1	No Quantity							50610			0
S3	2000	2000	2000	2	0	2	Export	804	Ukraine	UKR	792	Turkey	TUR								11	BEVERAGES	1	No Quantity							58230			0
S3	2000	2000	2000	2	0	2	Export	804	Ukraine	UKR	795	Turkmenistan	TKM								11	BEVERAGES	1	No Quantity							171040			0
S3	2000	2000	2000	2	0	2	Export	804	Ukraine	UKR	818	Egypt	EGY								11	BEVERAGES	1	No Quantity							100			0
S3	2000	2000	2000	2	0	2	Export	804	Ukraine	UKR	826	United Kingdom	GBR								11	BEVERAGES	1	No Quantity							153780			0
S3	2000	2000	2000	2	0	2	Export	804	Ukraine	UKR	842	USA	USA								11	BEVERAGES	1	No Quantity							918370			0
S3	2000	2000	2000	2	0	2	Export	804	Ukraine	UKR	891	Serbia and Montenegro	SCG								11	BEVERAGES	1	No Quantity							26380			0
S3	2000	2000	2000	2	0	2	Export	807	North Macedonia	MKD	0	World	WLD								11	BEVERAGES	1	No Quantity							44312377			0
S3	2000	2000	2000	2	0	2	Export	807	North Macedonia	MKD	8	Albania	ALB								11	BEVERAGES	1	No Quantity							596027			0
S3	2000	2000	2000	2	0	2	Export	807	North Macedonia	MKD	36	Australia	AUS								11	BEVERAGES	1	No Quantity							79890			0
S3	2000	2000	2000	2	0	2	Export	807	North Macedonia	MKD	40	Austria	AUT								11	BEVERAGES	1	No Quantity							175			0
S3	2000	2000	2000	2	0	2	Export	807	North Macedonia	MKD	56	Belgium	BEL								11	BEVERAGES	1	No Quantity							4139			0
S3	2000	2000	2000	2	0	2	Export	807	North Macedonia	MKD	70	Bosnia Herzegovina	BIH								11	BEVERAGES	1	No Quantity							179684			0
S3	2000	2000	2000	2	0	2	Export	807	North Macedonia	MKD	100	Bulgaria	BGR								11	BEVERAGES	1	No Quantity							1269856			0
S3	2000	2000	2000	2	0	2	Export	807	North Macedonia	MKD	124	Canada	CAN								11	BEVERAGES	1	No Quantity							218016			0
S3	2000	2000	2000	2	0	2	Export	807	North Macedonia	MKD	191	Croatia	HRV								11	BEVERAGES	1	No Quantity							386393			0
S3	2000	2000	2000	2	0	2	Export	807	North Macedonia	MKD	203	Czechia	CZE								11	BEVERAGES	1	No Quantity							300037			0
S3	2000	2000	2000	2	0	2	Export	807	North Macedonia	MKD	208	Denmark	DNK								11	BEVERAGES	1	No Quantity							101142			0
S3	2000	2000	2000	2	0	2	Export	807	North Macedonia	MKD	233	Estonia	EST								11	BEVERAGES	1	No Quantity							49813			0
S3	2000	2000	2000	2	0	2	Export	807	North Macedonia	MKD	246	Finland	FIN								11	BEVERAGES	1	No Quantity							68452			0
S3	2000	2000	2000	2	0	2	Export	807	North Macedonia	MKD	251	France	FRA								11	BEVERAGES	1	No Quantity							403617			0
S3	2000	2000	2000	2	0	2	Export	807	North Macedonia	MKD	276	Germany	DEU								11	BEVERAGES	1	No Quantity							15689721			0
S3	2000	2000	2000	2	0	2	Export	807	North Macedonia	MKD	300	Greece	GRC								11	BEVERAGES	1	No Quantity							247665			0
S3	2000	2000	2000	2	0	2	Export	807	North Macedonia	MKD	348	Hungary	HUN								11	BEVERAGES	1	No Quantity							23519			0
S3	2000	2000	2000	2	0	2	Export	807	North Macedonia	MKD	392	Japan	JPN								11	BEVERAGES	1	No Quantity							256755			0
S3	2000	2000	2000	2	0	2	Export	807	North Macedonia	MKD	490	Other Asia, nes									11	BEVERAGES	1	No Quantity							28078			0
S3	2000	2000	2000	2	0	2	Export	807	North Macedonia	MKD	528	Netherlands	NLD								11	BEVERAGES	1	No Quantity							365565			0
S3	2000	2000	2000	2	0	2	Export	807	North Macedonia	MKD	579	Norway	NOR								11	BEVERAGES	1	No Quantity							4629			0
S3	2000	2000	2000	2	0	2	Export	807	North Macedonia	MKD	616	Poland	POL								11	BEVERAGES	1	No Quantity							23000			0
S3	2000	2000	2000	2	0	2	Export	807	North Macedonia	MKD	643	Russian Federation	RUS								11	BEVERAGES	1	No Quantity							73826			0
S3	2000	2000	2000	2	0	2	Export	807	North Macedonia	MKD	682	Saudi Arabia	SAU								11	BEVERAGES	1	No Quantity							626444			0
S3	2000	2000	2000	2	0	2	Export	807	North Macedonia	MKD	705	Slovenia	SVN								11	BEVERAGES	1	No Quantity							3506231			0
S3	2000	2000	2000	2	0	2	Export	807	North Macedonia	MKD	752	Sweden	SWE								11	BEVERAGES	1	No Quantity							218993			0
S3	2000	2000	2000	2	0	2	Export	807	North Macedonia	MKD	757	Switzerland	CHE								11	BEVERAGES	1	No Quantity							49264			0
S3	2000	2000	2000	2	0	2	Export	807	North Macedonia	MKD	792	Turkey	TUR								11	BEVERAGES	1	No Quantity							7605			0
S3	2000	2000	2000	2	0	2	Export	807	North Macedonia	MKD	804	Ukraine	UKR								11	BEVERAGES	1	No Quantity							94922			0
S3	2000	2000	2000	2	0	2	Export	807	North Macedonia	MKD	826	United Kingdom	GBR								11	BEVERAGES	1	No Quantity							12005			0
S3	2000	2000	2000	2	0	2	Export	807	North Macedonia	MKD	842	USA	USA								11	BEVERAGES	1	No Quantity							225294			0
S3	2000	2000	2000	2	0	2	Export	807	North Macedonia	MKD	891	Serbia and Montenegro	SCG								11	BEVERAGES	1	No Quantity							19201620			0
S3	2000	2000	2000	2	0	2	Export	804	Ukraine	UKR	0	World	WLD								12	TOBACCO,TOBACCO MANUFACT	1	No Quantity							76963870			0
S3	2000	2000	2000	2	0	2	Export	804	Ukraine	UKR	31	Azerbaijan	AZE								12	TOBACCO,TOBACCO MANUFACT	1	No Quantity							2991020			0
S3	2000	2000	2000	2	0	2	Export	804	Ukraine	UKR	51	Armenia	ARM								12	TOBACCO,TOBACCO MANUFACT	1	No Quantity							2225320			0
S3	2000	2000	2000	2	0	2	Export	804	Ukraine	UKR	112	Belarus	BLR								12	TOBACCO,TOBACCO MANUFACT	1	No Quantity							21860970			0
S3	2000	2000	2000	2	0	2	Export	804	Ukraine	UKR	268	Georgia	GEO								12	TOBACCO,TOBACCO MANUFACT	1	No Quantity							3133200			0
S3	2000	2000	2000	2	0	2	Export	804	Ukraine	UKR	276	Germany	DEU								12	TOBACCO,TOBACCO MANUFACT	1	No Quantity							136500			0
S3	2000	2000	2000	2	0	2	Export	804	Ukraine	UKR	348	Hungary	HUN								12	TOBACCO,TOBACCO MANUFACT	1	No Quantity							25600			0
S3	2000	2000	2000	2	0	2	Export	804	Ukraine	UKR	376	Israel	ISR								12	TOBACCO,TOBACCO MANUFACT	1	No Quantity							67250			0
S3	2000	2000	2000	2	0	2	Export	804	Ukraine	UKR	417	Kyrgyzstan	KGZ								12	TOBACCO,TOBACCO MANUFACT	1	No Quantity							89720			0
S3	2000	2000	2000	2	0	2	Export	804	Ukraine	UKR	428	Latvia	LVA								12	TOBACCO,TOBACCO MANUFACT	1	No Quantity							205440			0
S3	2000	2000	2000	2	0	2	Export	804	Ukraine	UKR	498	Rep. of Moldova	MDA								12	TOBACCO,TOBACCO MANUFACT	1	No Quantity							2308180			0
S3	2000	2000	2000	2	0	2	Export	804	Ukraine	UKR	643	Russian Federation	RUS								12	TOBACCO,TOBACCO MANUFACT	1	No Quantity							41752410			0
S3	2000	2000	2000	2	0	2	Export	804	Ukraine	UKR	792	Turkey	TUR								12	TOBACCO,TOBACCO MANUFACT	1	No Quantity							453080			0
S3	2000	2000	2000	2	0	2	Export	804	Ukraine	UKR	795	Turkmenistan	TKM								12	TOBACCO,TOBACCO MANUFACT	1	No Quantity							1078640			0
S3	2000	2000	2000	2	0	2	Export	804	Ukraine	UKR	860	Uzbekistan	UZB								12	TOBACCO,TOBACCO MANUFACT	1	No Quantity							636540			0
S3	2000	2000	2000	2	0	2	Export	807	North Macedonia	MKD	0	World	WLD								12	TOBACCO,TOBACCO MANUFACT	1	No Quantity							85114957			0
S3	2000	2000	2000	2	0	2	Export	807	North Macedonia	MKD	8	Albania	ALB								12	TOBACCO,TOBACCO MANUFACT	1	No Quantity							119604			0
S3	2000	2000	2000	2	0	2	Export	807	North Macedonia	MKD	32	Argentina	ARG								12	TOBACCO,TOBACCO MANUFACT	1	No Quantity							459220			0
S3	2000	2000	2000	2	0	2	Export	807	North Macedonia	MKD	56	Belgium	BEL								12	TOBACCO,TOBACCO MANUFACT	1	No Quantity							117770			0
S3	2000	2000	2000	2	0	2	Export	807	North Macedonia	MKD	70	Bosnia Herzegovina	BIH								12	TOBACCO,TOBACCO MANUFACT	1	No Quantity							1984440			0
S3	2000	2000	2000	2	0	2	Export	807	North Macedonia	MKD	100	Bulgaria	BGR								12	TOBACCO,TOBACCO MANUFACT	1	No Quantity							207600			0
S3	2000	2000	2000	2	0	2	Export	807	North Macedonia	MKD	191	Croatia	HRV								12	TOBACCO,TOBACCO MANUFACT	1	No Quantity							4147623			0
S3	2000	2000	2000	2	0	2	Export	807	North Macedonia	MKD	196	Cyprus	CYP								12	TOBACCO,TOBACCO MANUFACT	1	No Quantity							385412			0
S3	2000	2000	2000	2	0	2	Export	807	North Macedonia	MKD	203	Czechia	CZE								12	TOBACCO,TOBACCO MANUFACT	1	No Quantity							25285			0
S3	2000	2000	2000	2	0	2	Export	807	North Macedonia	MKD	251	France	FRA								12	TOBACCO,TOBACCO MANUFACT	1	No Quantity							932306			0
S3	2000	2000	2000	2	0	2	Export	807	North Macedonia	MKD	276	Germany	DEU								12	TOBACCO,TOBACCO MANUFACT	1	No Quantity							5067006			0
S3	2000	2000	2000	2	0	2	Export	807	North Macedonia	MKD	300	Greece	GRC								12	TOBACCO,TOBACCO MANUFACT	1	No Quantity							8427346			0
S3	2000	2000	2000	2	0	2	Export	807	North Macedonia	MKD	348	Hungary	HUN								12	TOBACCO,TOBACCO MANUFACT	1	No Quantity							253107			0
S3	2000	2000	2000	2	0	2	Export	807	North Macedonia	MKD	360	Indonesia	IDN								12	TOBACCO,TOBACCO MANUFACT	1	No Quantity							238274			0
S3	2000	2000	2000	2	0	2	Export	807	North Macedonia	MKD	364	Iran	IRN								12	TOBACCO,TOBACCO MANUFACT	1	No Quantity							175963			0
S3	2000	2000	2000	2	0	2	Export	807	North Macedonia	MKD	372	Ireland	IRL								12	TOBACCO,TOBACCO MANUFACT	1	No Quantity							265618			0
S3	2000	2000	2000	2	0	2	Export	807	North Macedonia	MKD	381	Italy	ITA								12	TOBACCO,TOBACCO MANUFACT	1	No Quantity							527938			0
S3	2000	2000	2000	2	0	2	Export	807	North Macedonia	MKD	392	Japan	JPN								12	TOBACCO,TOBACCO MANUFACT	1	No Quantity							1731276			0
S3	2000	2000	2000	2	0	2	Export	807	North Macedonia	MKD	490	Other Asia, nes									12	TOBACCO,TOBACCO MANUFACT	1	No Quantity							457433			0
S3	2000	2000	2000	2	0	2	Export	807	North Macedonia	MKD	498	Rep. of Moldova	MDA								12	TOBACCO,TOBACCO MANUFACT	1	No Quantity							187070			0
S3	2000	2000	2000	2	0	2	Export	807	North Macedonia	MKD	616	Poland	POL								12	TOBACCO,TOBACCO MANUFACT	1	No Quantity							482518			0
S3	2000	2000	2000	2	0	2	Export	807	North Macedonia	MKD	620	Portugal	PRT								12	TOBACCO,TOBACCO MANUFACT	1	No Quantity							91157			0
S3	2000	2000	2000	2	0	2	Export	807	North Macedonia	MKD	643	Russian Federation	RUS								12	TOBACCO,TOBACCO MANUFACT	1	No Quantity							529485			0
S3	2000	2000	2000	2	0	2	Export	807	North Macedonia	MKD	703	Slovakia	SVK								12	TOBACCO,TOBACCO MANUFACT	1	No Quantity							105758			0
S3	2000	2000	2000	2	0	2	Export	807	North Macedonia	MKD	705	Slovenia	SVN								12	TOBACCO,TOBACCO MANUFACT	1	No Quantity							1724588			0
S3	2000	2000	2000	2	0	2	Export	807	North Macedonia	MKD	724	Spain	ESP								12	TOBACCO,TOBACCO MANUFACT	1	No Quantity							668877			0
S3	2000	2000	2000	2	0	2	Export	807	North Macedonia	MKD	757	Switzerland	CHE								12	TOBACCO,TOBACCO MANUFACT	1	No Quantity							1068279			0
S3	2000	2000	2000	2	0	2	Export	807	North Macedonia	MKD	792	Turkey	TUR								12	TOBACCO,TOBACCO MANUFACT	1	No Quantity							124196			0
S3	2000	2000	2000	2	0	2	Export	807	North Macedonia	MKD	818	Egypt	EGY								12	TOBACCO,TOBACCO MANUFACT	1	No Quantity							3534444			0
S3	2000	2000	2000	2	0	2	Export	807	North Macedonia	MKD	826	United Kingdom	GBR								12	TOBACCO,TOBACCO MANUFACT	1	No Quantity							438395			0
S3	2000	2000	2000	2	0	2	Export	807	North Macedonia	MKD	842	USA	USA								12	TOBACCO,TOBACCO MANUFACT	1	No Quantity							8638821			0
S3	2000	2000	2000	2	0	2	Export	807	North Macedonia	MKD	891	Serbia and Montenegro	SCG								12	TOBACCO,TOBACCO MANUFACT	1	No Quantity							41998148			0
S3	2000	2000	2000	2	0	2	Export	804	Ukraine	UKR	0	World	WLD								21	HIDES,SKINS,FURSKINS,RAW	1	No Quantity							26659680			0
S3	2000	2000	2000	2	0	2	Export	804	Ukraine	UKR	100	Bulgaria	BGR								21	HIDES,SKINS,FURSKINS,RAW	1	No Quantity							7940			0
S3	2000	2000	2000	2	0	2	Export	804	Ukraine	UKR	191	Croatia	HRV								21	HIDES,SKINS,FURSKINS,RAW	1	No Quantity							93630			0
S3	2000	2000	2000	2	0	2	Export	804	Ukraine	UKR	203	Czechia	CZE								21	HIDES,SKINS,FURSKINS,RAW	1	No Quantity							657400			0
S3	2000	2000	2000	2	0	2	Export	804	Ukraine	UKR	233	Estonia	EST								21	HIDES,SKINS,FURSKINS,RAW	1	No Quantity							239830			0
S3	2000	2000	2000	2	0	2	Export	804	Ukraine	UKR	276	Germany	DEU								21	HIDES,SKINS,FURSKINS,RAW	1	No Quantity							1130			0
S3	2000	2000	2000	2	0	2	Export	804	Ukraine	UKR	300	Greece	GRC								21	HIDES,SKINS,FURSKINS,RAW	1	No Quantity							73310			0
S3	2000	2000	2000	2	0	2	Export	804	Ukraine	UKR	348	Hungary	HUN								21	HIDES,SKINS,FURSKINS,RAW	1	No Quantity							178420			0
S3	2000	2000	2000	2	0	2	Export	804	Ukraine	UKR	381	Italy	ITA								21	HIDES,SKINS,FURSKINS,RAW	1	No Quantity							11290180			0
S3	2000	2000	2000	2	0	2	Export	804	Ukraine	UKR	428	Latvia	LVA								21	HIDES,SKINS,FURSKINS,RAW	1	No Quantity							831740			0
S3	2000	2000	2000	2	0	2	Export	804	Ukraine	UKR	440	Lithuania	LTU								21	HIDES,SKINS,FURSKINS,RAW	1	No Quantity							6743080			0
S3	2000	2000	2000	2	0	2	Export	804	Ukraine	UKR	498	Rep. of Moldova	MDA								21	HIDES,SKINS,FURSKINS,RAW	1	No Quantity							2607390			0
S3	2000	2000	2000	2	0	2	Export	804	Ukraine	UKR	528	Netherlands	NLD								21	HIDES,SKINS,FURSKINS,RAW	1	No Quantity							115200			0
S3	2000	2000	2000	2	0	2	Export	804	Ukraine	UKR	616	Poland	POL								21	HIDES,SKINS,FURSKINS,RAW	1	No Quantity							408960			0
S3	2000	2000	2000	2	0	2	Export	804	Ukraine	UKR	620	Portugal	PRT								21	HIDES,SKINS,FURSKINS,RAW	1	No Quantity							17350			0
S3	2000	2000	2000	2	0	2	Export	804	Ukraine	UKR	643	Russian Federation	RUS								21	HIDES,SKINS,FURSKINS,RAW	1	No Quantity							329970			0
S3	2000	2000	2000	2	0	2	Export	804	Ukraine	UKR	699	India	IND								21	HIDES,SKINS,FURSKINS,RAW	1	No Quantity							70940			0
S3	2000	2000	2000	2	0	2	Export	804	Ukraine	UKR	703	Slovakia	SVK								21	HIDES,SKINS,FURSKINS,RAW	1	No Quantity							505420			0
S3	2000	2000	2000	2	0	2	Export	804	Ukraine	UKR	705	Slovenia	SVN								21	HIDES,SKINS,FURSKINS,RAW	1	No Quantity							16920			0
S3	2000	2000	2000	2	0	2	Export	804	Ukraine	UKR	724	Spain	ESP								21	HIDES,SKINS,FURSKINS,RAW	1	No Quantity							2267540			0
S3	2000	2000	2000	2	0	2	Export	804	Ukraine	UKR	792	Turkey	TUR								21	HIDES,SKINS,FURSKINS,RAW	1	No Quantity							203330			0
S3	2000	2000	2000	2	0	2	Export	807	North Macedonia	MKD	0	World	WLD								21	HIDES,SKINS,FURSKINS,RAW	1	No Quantity							7988798			0
S3	2000	2000	2000	2	0	2	Export	807	North Macedonia	MKD	8	Albania	ALB								21	HIDES,SKINS,FURSKINS,RAW	1	No Quantity							99199			0
S3	2000	2000	2000	2	0	2	Export	807	North Macedonia	MKD	56	Belgium	BEL								21	HIDES,SKINS,FURSKINS,RAW	1	No Quantity							191719			0
S3	2000	2000	2000	2	0	2	Export	807	North Macedonia	MKD	70	Bosnia Herzegovina	BIH								21	HIDES,SKINS,FURSKINS,RAW	1	No Quantity							32709			0
S3	2000	2000	2000	2	0	2	Export	807	North Macedonia	MKD	76	Brazil	BRA								21	HIDES,SKINS,FURSKINS,RAW	1	No Quantity							20218			0
S3	2000	2000	2000	2	0	2	Export	807	North Macedonia	MKD	92	Br. Virgin Isds	VGB								21	HIDES,SKINS,FURSKINS,RAW	1	No Quantity							30216			0
S3	2000	2000	2000	2	0	2	Export	807	North Macedonia	MKD	100	Bulgaria	BGR								21	HIDES,SKINS,FURSKINS,RAW	1	No Quantity							54918			0
S3	2000	2000	2000	2	0	2	Export	807	North Macedonia	MKD	191	Croatia	HRV								21	HIDES,SKINS,FURSKINS,RAW	1	No Quantity							55661			0
S3	2000	2000	2000	2	0	2	Export	807	North Macedonia	MKD	203	Czechia	CZE								21	HIDES,SKINS,FURSKINS,RAW	1	No Quantity							388489			0
S3	2000	2000	2000	2	0	2	Export	807	North Macedonia	MKD	251	France	FRA								21	HIDES,SKINS,FURSKINS,RAW	1	No Quantity							18368			0
S3	2000	2000	2000	2	0	2	Export	807	North Macedonia	MKD	276	Germany	DEU								21	HIDES,SKINS,FURSKINS,RAW	1	No Quantity							86224			0
S3	2000	2000	2000	2	0	2	Export	807	North Macedonia	MKD	300	Greece	GRC								21	HIDES,SKINS,FURSKINS,RAW	1	No Quantity							52951			0
S3	2000	2000	2000	2	0	2	Export	807	North Macedonia	MKD	344	China, Hong Kong SAR	HKG								21	HIDES,SKINS,FURSKINS,RAW	1	No Quantity							39159			0
S3	2000	2000	2000	2	0	2	Export	807	North Macedonia	MKD	348	Hungary	HUN								21	HIDES,SKINS,FURSKINS,RAW	1	No Quantity							26391			0
S3	2000	2000	2000	2	0	2	Export	807	North Macedonia	MKD	381	Italy	ITA								21	HIDES,SKINS,FURSKINS,RAW	1	No Quantity							1373805			0
S3	2000	2000	2000	2	0	2	Export	807	North Macedonia	MKD	528	Netherlands	NLD								21	HIDES,SKINS,FURSKINS,RAW	1	No Quantity							2143784			0
S3	2000	2000	2000	2	0	2	Export	807	North Macedonia	MKD	703	Slovakia	SVK								21	HIDES,SKINS,FURSKINS,RAW	1	No Quantity							77955			0
S3	2000	2000	2000	2	0	2	Export	807	North Macedonia	MKD	792	Turkey	TUR								21	HIDES,SKINS,FURSKINS,RAW	1	No Quantity							3267334			0
S3	2000	2000	2000	2	0	2	Export	807	North Macedonia	MKD	891	Serbia and Montenegro	SCG								21	HIDES,SKINS,FURSKINS,RAW	1	No Quantity							29698			0
S3	2000	2000	2000	2	0	2	Export	804	Ukraine	UKR	0	World	WLD								22	OIL SEED,OLEAGINUS FRUIT	1	No Quantity							183935000			0
S3	2000	2000	2000	2	0	2	Export	804	Ukraine	UKR	36	Australia	AUS								22	OIL SEED,OLEAGINUS FRUIT	1	No Quantity							34290			0
S3	2000	2000	2000	2	0	2	Export	804	Ukraine	UKR	40	Austria	AUT								22	OIL SEED,OLEAGINUS FRUIT	1	No Quantity							685360			0
S3	2000	2000	2000	2	0	2	Export	804	Ukraine	UKR	51	Armenia	ARM								22	OIL SEED,OLEAGINUS FRUIT	1	No Quantity							123650			0
S3	2000	2000	2000	2	0	2	Export	804	Ukraine	UKR	56	Belgium	BEL								22	OIL SEED,OLEAGINUS FRUIT	1	No Quantity							2983460			0
S3	2000	2000	2000	2	0	2	Export	804	Ukraine	UKR	92	Br. Virgin Isds	VGB								22	OIL SEED,OLEAGINUS FRUIT	1	No Quantity							815710			0
S3	2000	2000	2000	2	0	2	Export	804	Ukraine	UKR	100	Bulgaria	BGR								22	OIL SEED,OLEAGINUS FRUIT	1	No Quantity							1480			0
S3	2000	2000	2000	2	0	2	Export	804	Ukraine	UKR	112	Belarus	BLR								22	OIL SEED,OLEAGINUS FRUIT	1	No Quantity							10097260			0
S3	2000	2000	2000	2	0	2	Export	804	Ukraine	UKR	196	Cyprus	CYP								22	OIL SEED,OLEAGINUS FRUIT	1	No Quantity							5052220			0
S3	2000	2000	2000	2	0	2	Export	804	Ukraine	UKR	203	Czechia	CZE								22	OIL SEED,OLEAGINUS FRUIT	1	No Quantity							254720			0
S3	2000	2000	2000	2	0	2	Export	804	Ukraine	UKR	208	Denmark	DNK								22	OIL SEED,OLEAGINUS FRUIT	1	No Quantity							47100			0
S3	2000	2000	2000	2	0	2	Export	804	Ukraine	UKR	233	Estonia	EST								22	OIL SEED,OLEAGINUS FRUIT	1	No Quantity							302040			0
S3	2000	2000	2000	2	0	2	Export	804	Ukraine	UKR	251	France	FRA								22	OIL SEED,OLEAGINUS FRUIT	1	No Quantity							7619050			0
S3	2000	2000	2000	2	0	2	Export	804	Ukraine	UKR	268	Georgia	GEO								22	OIL SEED,OLEAGINUS FRUIT	1	No Quantity							8831840			0
S3	2000	2000	2000	2	0	2	Export	804	Ukraine	UKR	276	Germany	DEU								22	OIL SEED,OLEAGINUS FRUIT	1	No Quantity							4641770			0
S3	2000	2000	2000	2	0	2	Export	804	Ukraine	UKR	300	Greece	GRC								22	OIL SEED,OLEAGINUS FRUIT	1	No Quantity							2074770			0
S3	2000	2000	2000	2	0	2	Export	804	Ukraine	UKR	348	Hungary	HUN								22	OIL SEED,OLEAGINUS FRUIT	1	No Quantity							4947260			0
S3	2000	2000	2000	2	0	2	Export	804	Ukraine	UKR	376	Israel	ISR								22	OIL SEED,OLEAGINUS FRUIT	1	No Quantity							4696960			0
S3	2000	2000	2000	2	0	2	Export	804	Ukraine	UKR	381	Italy	ITA								22	OIL SEED,OLEAGINUS FRUIT	1	No Quantity							2330360			0
S3	2000	2000	2000	2	0	2	Export	804	Ukraine	UKR	398	Kazakhstan	KAZ								22	OIL SEED,OLEAGINUS FRUIT	1	No Quantity							14640			0
S3	2000	2000	2000	2	0	2	Export	804	Ukraine	UKR	417	Kyrgyzstan	KGZ								22	OIL SEED,OLEAGINUS FRUIT	1	No Quantity							6590			0
S3	2000	2000	2000	2	0	2	Export	804	Ukraine	UKR	422	Lebanon	LBN								22	OIL SEED,OLEAGINUS FRUIT	1	No Quantity							132000			0
S3	2000	2000	2000	2	0	2	Export	804	Ukraine	UKR	428	Latvia	LVA								22	OIL SEED,OLEAGINUS FRUIT	1	No Quantity							858820			0
S3	2000	2000	2000	2	0	2	Export	804	Ukraine	UKR	440	Lithuania	LTU								22	OIL SEED,OLEAGINUS FRUIT	1	No Quantity							4566700			0
S3	2000	2000	2000	2	0	2	Export	804	Ukraine	UKR	498	Rep. of Moldova	MDA								22	OIL SEED,OLEAGINUS FRUIT	1	No Quantity							742400			0
S3	2000	2000	2000	2	0	2	Export	804	Ukraine	UKR	504	Morocco	MAR								22	OIL SEED,OLEAGINUS FRUIT	1	No Quantity							10233280			0
S3	2000	2000	2000	2	0	2	Export	804	Ukraine	UKR	528	Netherlands	NLD								22	OIL SEED,OLEAGINUS FRUIT	1	No Quantity							26425780			0
S3	2000	2000	2000	2	0	2	Export	804	Ukraine	UKR	586	Pakistan	PAK								22	OIL SEED,OLEAGINUS FRUIT	1	No Quantity							1434680			0
S3	2000	2000	2000	2	0	2	Export	804	Ukraine	UKR	616	Poland	POL								22	OIL SEED,OLEAGINUS FRUIT	1	No Quantity							2773380			0
S3	2000	2000	2000	2	0	2	Export	804	Ukraine	UKR	620	Portugal	PRT								22	OIL SEED,OLEAGINUS FRUIT	1	No Quantity							15434980			0
S3	2000	2000	2000	2	0	2	Export	804	Ukraine	UKR	642	Romania	ROU								22	OIL SEED,OLEAGINUS FRUIT	1	No Quantity							1561700			0
S3	2000	2000	2000	2	0	2	Export	804	Ukraine	UKR	643	Russian Federation	RUS								22	OIL SEED,OLEAGINUS FRUIT	1	No Quantity							7629800			0
S3	2000	2000	2000	2	0	2	Export	804	Ukraine	UKR	703	Slovakia	SVK								22	OIL SEED,OLEAGINUS FRUIT	1	No Quantity							157800			0
S3	2000	2000	2000	2	0	2	Export	804	Ukraine	UKR	724	Spain	ESP								22	OIL SEED,OLEAGINUS FRUIT	1	No Quantity							26373750			0
S3	2000	2000	2000	2	0	2	Export	804	Ukraine	UKR	757	Switzerland	CHE								22	OIL SEED,OLEAGINUS FRUIT	1	No Quantity							10076750			0
S3	2000	2000	2000	2	0	2	Export	804	Ukraine	UKR	760	Syria	SYR								22	OIL SEED,OLEAGINUS FRUIT	1	No Quantity							233850			0
S3	2000	2000	2000	2	0	2	Export	804	Ukraine	UKR	792	Turkey	TUR								22	OIL SEED,OLEAGINUS FRUIT	1	No Quantity							17347060			0
S3	2000	2000	2000	2	0	2	Export	804	Ukraine	UKR	826	United Kingdom	GBR								22	OIL SEED,OLEAGINUS FRUIT	1	No Quantity							280370			0
S3	2000	2000	2000	2	0	2	Export	804	Ukraine	UKR	842	USA	USA								22	OIL SEED,OLEAGINUS FRUIT	1	No Quantity							1967360			0
S3	2000	2000	2000	2	0	2	Export	804	Ukraine	UKR	860	Uzbekistan	UZB								22	OIL SEED,OLEAGINUS FRUIT	1	No Quantity							21600			0
S3	2000	2000	2000	2	0	2	Export	804	Ukraine	UKR	891	Serbia and Montenegro	SCG								22	OIL SEED,OLEAGINUS FRUIT	1	No Quantity							122410			0
S3	2000	2000	2000	2	0	2	Export	807	North Macedonia	MKD	0	World	WLD								22	OIL SEED,OLEAGINUS FRUIT	1	No Quantity							285633			0
S3	2000	2000	2000	2	0	2	Export	807	North Macedonia	MKD	8	Albania	ALB								22	OIL SEED,OLEAGINUS FRUIT	1	No Quantity							646			0
S3	2000	2000	2000	2	0	2	Export	807	North Macedonia	MKD	276	Germany	DEU								22	OIL SEED,OLEAGINUS FRUIT	1	No Quantity							41877			0
S3	2000	2000	2000	2	0	2	Export	807	North Macedonia	MKD	528	Netherlands	NLD								22	OIL SEED,OLEAGINUS FRUIT	1	No Quantity							15500			0
S3	2000	2000	2000	2	0	2	Export	807	North Macedonia	MKD	705	Slovenia	SVN								22	OIL SEED,OLEAGINUS FRUIT	1	No Quantity							34910			0
S3	2000	2000	2000	2	0	2	Export	807	North Macedonia	MKD	891	Serbia and Montenegro	SCG								22	OIL SEED,OLEAGINUS FRUIT	1	No Quantity							192700			0
S3	2000	2000	2000	2	0	2	Export	804	Ukraine	UKR	0	World	WLD								23	CRUDE RUBBER	1	No Quantity							7439640			0
S3	2000	2000	2000	2	0	2	Export	804	Ukraine	UKR	100	Bulgaria	BGR								23	CRUDE RUBBER	1	No Quantity							13730			0
S3	2000	2000	2000	2	0	2	Export	804	Ukraine	UKR	203	Czechia	CZE								23	CRUDE RUBBER	1	No Quantity							20000			0
S3	2000	2000	2000	2	0	2	Export	804	Ukraine	UKR	381	Italy	ITA								23	CRUDE RUBBER	1	No Quantity							11180			0
S3	2000	2000	2000	2	0	2	Export	804	Ukraine	UKR	470	Malta	MLT								23	CRUDE RUBBER	1	No Quantity							270			0
S3	2000	2000	2000	2	0	2	Export	804	Ukraine	UKR	498	Rep. of Moldova	MDA								23	CRUDE RUBBER	1	No Quantity							202690			0
S3	2000	2000	2000	2	0	2	Export	804	Ukraine	UKR	516	Namibia	NAM								23	CRUDE RUBBER	1	No Quantity							250			0
S3	2000	2000	2000	2	0	2	Export	804	Ukraine	UKR	586	Pakistan	PAK								23	CRUDE RUBBER	1	No Quantity							12300			0
S3	2000	2000	2000	2	0	2	Export	804	Ukraine	UKR	616	Poland	POL								23	CRUDE RUBBER	1	No Quantity							4240			0
S3	2000	2000	2000	2	0	2	Export	804	Ukraine	UKR	643	Russian Federation	RUS								23	CRUDE RUBBER	1	No Quantity							653120			0
S3	2000	2000	2000	2	0	2	Export	804	Ukraine	UKR	703	Slovakia	SVK								23	CRUDE RUBBER	1	No Quantity							6521850			0
S3	2000	2000	2000	2	0	2	Export	804	Ukraine	UKR	842	USA	USA								23	CRUDE RUBBER	1	No Quantity							10			0
S3	2000	2000	2000	2	0	2	Export	807	North Macedonia	MKD	0	World	WLD								23	CRUDE RUBBER	1	No Quantity							4397			0
S3	2000	2000	2000	2	0	2	Export	807	North Macedonia	MKD	100	Bulgaria	BGR								23	CRUDE RUBBER	1	No Quantity							41			0
S3	2000	2000	2000	2	0	2	Export	807	North Macedonia	MKD	276	Germany	DEU								23	CRUDE RUBBER	1	No Quantity							1324			0
S3	2000	2000	2000	2	0	2	Export	807	North Macedonia	MKD	891	Serbia and Montenegro	SCG								23	CRUDE RUBBER	1	No Quantity							3032			0
S3	2000	2000	2000	2	0	2	Export	804	Ukraine	UKR	0	World	WLD								24	CORK AND WOOD	1	No Quantity							189959840			0
S3	2000	2000	2000	2	0	2	Export	804	Ukraine	UKR	8	Albania	ALB								24	CORK AND WOOD	1	No Quantity							4130			0
S3	2000	2000	2000	2	0	2	Export	804	Ukraine	UKR	12	Algeria	DZA								24	CORK AND WOOD	1	No Quantity							13190			0
S3	2000	2000	2000	2	0	2	Export	804	Ukraine	UKR	20	Andorra	AND								24	CORK AND WOOD	1	No Quantity							5110			0
S3	2000	2000	2000	2	0	2	Export	804	Ukraine	UKR	31	Azerbaijan	AZE								24	CORK AND WOOD	1	No Quantity							21350			0
S3	2000	2000	2000	2	0	2	Export	804	Ukraine	UKR	36	Australia	AUS								24	CORK AND WOOD	1	No Quantity							250440			0
S3	2000	2000	2000	2	0	2	Export	804	Ukraine	UKR	40	Austria	AUT								24	CORK AND WOOD	1	No Quantity							9267760			0
S3	2000	2000	2000	2	0	2	Export	804	Ukraine	UKR	51	Armenia	ARM								24	CORK AND WOOD	1	No Quantity							12980			0
S3	2000	2000	2000	2	0	2	Export	804	Ukraine	UKR	56	Belgium	BEL								24	CORK AND WOOD	1	No Quantity							4276010			0
S3	2000	2000	2000	2	0	2	Export	804	Ukraine	UKR	70	Bosnia Herzegovina	BIH								24	CORK AND WOOD	1	No Quantity							14420			0
S3	2000	2000	2000	2	0	2	Export	804	Ukraine	UKR	100	Bulgaria	BGR								24	CORK AND WOOD	1	No Quantity							4245760			0
S3	2000	2000	2000	2	0	2	Export	804	Ukraine	UKR	112	Belarus	BLR								24	CORK AND WOOD	1	No Quantity							557500			0
S3	2000	2000	2000	2	0	2	Export	804	Ukraine	UKR	124	Canada	CAN								24	CORK AND WOOD	1	No Quantity							11240			0
S3	2000	2000	2000	2	0	2	Export	804	Ukraine	UKR	156	China	CHN								24	CORK AND WOOD	1	No Quantity							1313770			0
S3	2000	2000	2000	2	0	2	Export	804	Ukraine	UKR	191	Croatia	HRV								24	CORK AND WOOD	1	No Quantity							700450			0
S3	2000	2000	2000	2	0	2	Export	804	Ukraine	UKR	196	Cyprus	CYP								24	CORK AND WOOD	1	No Quantity							255440			0
S3	2000	2000	2000	2	0	2	Export	804	Ukraine	UKR	203	Czechia	CZE								24	CORK AND WOOD	1	No Quantity							11407420			0
S3	2000	2000	2000	2	0	2	Export	804	Ukraine	UKR	208	Denmark	DNK								24	CORK AND WOOD	1	No Quantity							1126260			0
S3	2000	2000	2000	2	0	2	Export	804	Ukraine	UKR	214	Dominican Rep.	DOM								24	CORK AND WOOD	1	No Quantity							15380			0
S3	2000	2000	2000	2	0	2	Export	804	Ukraine	UKR	218	Ecuador	ECU								24	CORK AND WOOD	1	No Quantity							6540			0
S3	2000	2000	2000	2	0	2	Export	804	Ukraine	UKR	233	Estonia	EST								24	CORK AND WOOD	1	No Quantity							637920			0
S3	2000	2000	2000	2	0	2	Export	804	Ukraine	UKR	246	Finland	FIN								24	CORK AND WOOD	1	No Quantity							49750			0
S3	2000	2000	2000	2	0	2	Export	804	Ukraine	UKR	251	France	FRA								24	CORK AND WOOD	1	No Quantity							2931720			0
S3	2000	2000	2000	2	0	2	Export	804	Ukraine	UKR	268	Georgia	GEO								24	CORK AND WOOD	1	No Quantity							306790			0
S3	2000	2000	2000	2	0	2	Export	804	Ukraine	UKR	276	Germany	DEU								24	CORK AND WOOD	1	No Quantity							12802830			0
S3	2000	2000	2000	2	0	2	Export	804	Ukraine	UKR	300	Greece	GRC								24	CORK AND WOOD	1	No Quantity							1921360			0
S3	2000	2000	2000	2	0	2	Export	804	Ukraine	UKR	344	China, Hong Kong SAR	HKG								24	CORK AND WOOD	1	No Quantity							9680			0
S3	2000	2000	2000	2	0	2	Export	804	Ukraine	UKR	348	Hungary	HUN								24	CORK AND WOOD	1	No Quantity							38677130			0
S3	2000	2000	2000	2	0	2	Export	804	Ukraine	UKR	364	Iran	IRN								24	CORK AND WOOD	1	No Quantity							7420			0
S3	2000	2000	2000	2	0	2	Export	804	Ukraine	UKR	372	Ireland	IRL								24	CORK AND WOOD	1	No Quantity							44460			0
S3	2000	2000	2000	2	0	2	Export	804	Ukraine	UKR	376	Israel	ISR								24	CORK AND WOOD	1	No Quantity							4401850			0
S3	2000	2000	2000	2	0	2	Export	804	Ukraine	UKR	381	Italy	ITA								24	CORK AND WOOD	1	No Quantity							10869340			0
S3	2000	2000	2000	2	0	2	Export	804	Ukraine	UKR	392	Japan	JPN								24	CORK AND WOOD	1	No Quantity							10440			0
S3	2000	2000	2000	2	0	2	Export	804	Ukraine	UKR	398	Kazakhstan	KAZ								24	CORK AND WOOD	1	No Quantity							35550			0
S3	2000	2000	2000	2	0	2	Export	804	Ukraine	UKR	400	Jordan	JOR								24	CORK AND WOOD	1	No Quantity							555530			0
S3	2000	2000	2000	2	0	2	Export	804	Ukraine	UKR	417	Kyrgyzstan	KGZ								24	CORK AND WOOD	1	No Quantity							48000			0
S3	2000	2000	2000	2	0	2	Export	804	Ukraine	UKR	422	Lebanon	LBN								24	CORK AND WOOD	1	No Quantity							85730			0
S3	2000	2000	2000	2	0	2	Export	804	Ukraine	UKR	428	Latvia	LVA								24	CORK AND WOOD	1	No Quantity							226530			0
S3	2000	2000	2000	2	0	2	Export	804	Ukraine	UKR	440	Lithuania	LTU								24	CORK AND WOOD	1	No Quantity							2256540			0
S3	2000	2000	2000	2	0	2	Export	804	Ukraine	UKR	442	Luxembourg	LUX								24	CORK AND WOOD	1	No Quantity							4820			0
S3	2000	2000	2000	2	0	2	Export	804	Ukraine	UKR	470	Malta	MLT								24	CORK AND WOOD	1	No Quantity							170			0
S3	2000	2000	2000	2	0	2	Export	804	Ukraine	UKR	484	Mexico	MEX								24	CORK AND WOOD	1	No Quantity							3810			0
S3	2000	2000	2000	2	0	2	Export	804	Ukraine	UKR	490	Other Asia, nes									24	CORK AND WOOD	1	No Quantity							46370			0
S3	2000	2000	2000	2	0	2	Export	804	Ukraine	UKR	498	Rep. of Moldova	MDA								24	CORK AND WOOD	1	No Quantity							1739540			0
S3	2000	2000	2000	2	0	2	Export	804	Ukraine	UKR	504	Morocco	MAR								24	CORK AND WOOD	1	No Quantity							1040390			0
S3	2000	2000	2000	2	0	2	Export	804	Ukraine	UKR	516	Namibia	NAM								24	CORK AND WOOD	1	No Quantity							260			0
S3	2000	2000	2000	2	0	2	Export	804	Ukraine	UKR	528	Netherlands	NLD								24	CORK AND WOOD	1	No Quantity							4504400			0
S3	2000	2000	2000	2	0	2	Export	804	Ukraine	UKR	566	Nigeria	NGA								24	CORK AND WOOD	1	No Quantity							9470			0
S3	2000	2000	2000	2	0	2	Export	804	Ukraine	UKR	579	Norway	NOR								24	CORK AND WOOD	1	No Quantity							9390			0
S3	2000	2000	2000	2	0	2	Export	804	Ukraine	UKR	591	Panama	PAN								24	CORK AND WOOD	1	No Quantity							1890			0
S3	2000	2000	2000	2	0	2	Export	804	Ukraine	UKR	616	Poland	POL								24	CORK AND WOOD	1	No Quantity							15175440			0
S3	2000	2000	2000	2	0	2	Export	804	Ukraine	UKR	620	Portugal	PRT								24	CORK AND WOOD	1	No Quantity							41900			0
S3	2000	2000	2000	2	0	2	Export	804	Ukraine	UKR	642	Romania	ROU								24	CORK AND WOOD	1	No Quantity							398180			0
S3	2000	2000	2000	2	0	2	Export	804	Ukraine	UKR	643	Russian Federation	RUS								24	CORK AND WOOD	1	No Quantity							536540			0
S3	2000	2000	2000	2	0	2	Export	804	Ukraine	UKR	660	Anguilla	AIA								24	CORK AND WOOD	1	No Quantity							84990			0
S3	2000	2000	2000	2	0	2	Export	804	Ukraine	UKR	674	San Marino	SMR								24	CORK AND WOOD	1	No Quantity							9600			0
S3	2000	2000	2000	2	0	2	Export	804	Ukraine	UKR	682	Saudi Arabia	SAU								24	CORK AND WOOD	1	No Quantity							159530			0
S3	2000	2000	2000	2	0	2	Export	804	Ukraine	UKR	690	Seychelles	SYC								24	CORK AND WOOD	1	No Quantity							12640			0
S3	2000	2000	2000	2	0	2	Export	804	Ukraine	UKR	699	India	IND								24	CORK AND WOOD	1	No Quantity							9650			0
S3	2000	2000	2000	2	0	2	Export	804	Ukraine	UKR	702	Singapore	SGP								24	CORK AND WOOD	1	No Quantity							57810			0
S3	2000	2000	2000	2	0	2	Export	804	Ukraine	UKR	703	Slovakia	SVK								24	CORK AND WOOD	1	No Quantity							18747270			0
S3	2000	2000	2000	2	0	2	Export	804	Ukraine	UKR	705	Slovenia	SVN								24	CORK AND WOOD	1	No Quantity							1463900			0
S3	2000	2000	2000	2	0	2	Export	804	Ukraine	UKR	724	Spain	ESP								24	CORK AND WOOD	1	No Quantity							8851540			0
S3	2000	2000	2000	2	0	2	Export	804	Ukraine	UKR	736	Fmr Sudan	SDN								24	CORK AND WOOD	1	No Quantity							29550			0
S3	2000	2000	2000	2	0	2	Export	804	Ukraine	UKR	752	Sweden	SWE								24	CORK AND WOOD	1	No Quantity							604700			0
S3	2000	2000	2000	2	0	2	Export	804	Ukraine	UKR	757	Switzerland	CHE								24	CORK AND WOOD	1	No Quantity							490690			0
S3	2000	2000	2000	2	0	2	Export	804	Ukraine	UKR	760	Syria	SYR								24	CORK AND WOOD	1	No Quantity							34820			0
S3	2000	2000	2000	2	0	2	Export	804	Ukraine	UKR	764	Thailand	THA								24	CORK AND WOOD	1	No Quantity							16090			0
S3	2000	2000	2000	2	0	2	Export	804	Ukraine	UKR	784	United Arab Emirates	ARE								24	CORK AND WOOD	1	No Quantity							3530			0
S3	2000	2000	2000	2	0	2	Export	804	Ukraine	UKR	792	Turkey	TUR								24	CORK AND WOOD	1	No Quantity							24147180			0
S3	2000	2000	2000	2	0	2	Export	804	Ukraine	UKR	795	Turkmenistan	TKM								24	CORK AND WOOD	1	No Quantity							50760			0
S3	2000	2000	2000	2	0	2	Export	804	Ukraine	UKR	807	North Macedonia	MKD								24	CORK AND WOOD	1	No Quantity							668240			0
S3	2000	2000	2000	2	0	2	Export	804	Ukraine	UKR	818	Egypt	EGY								24	CORK AND WOOD	1	No Quantity							143280			0
S3	2000	2000	2000	2	0	2	Export	804	Ukraine	UKR	826	United Kingdom	GBR								24	CORK AND WOOD	1	No Quantity							478630			0
S3	2000	2000	2000	2	0	2	Export	804	Ukraine	UKR	842	USA	USA								24	CORK AND WOOD	1	No Quantity							359720			0
S3	2000	2000	2000	2	0	2	Export	804	Ukraine	UKR	860	Uzbekistan	UZB								24	CORK AND WOOD	1	No Quantity							103740			0
S3	2000	2000	2000	2	0	2	Export	804	Ukraine	UKR	891	Serbia and Montenegro	SCG								24	CORK AND WOOD	1	No Quantity							535690			0
S3	2000	2000	2000	2	0	2	Export	807	North Macedonia	MKD	0	World	WLD								24	CORK AND WOOD	1	No Quantity							5636096			0
S3	2000	2000	2000	2	0	2	Export	807	North Macedonia	MKD	8	Albania	ALB								24	CORK AND WOOD	1	No Quantity							16466			0
S3	2000	2000	2000	2	0	2	Export	807	North Macedonia	MKD	36	Australia	AUS								24	CORK AND WOOD	1	No Quantity							13345			0
S3	2000	2000	2000	2	0	2	Export	807	North Macedonia	MKD	100	Bulgaria	BGR								24	CORK AND WOOD	1	No Quantity							24900			0
S3	2000	2000	2000	2	0	2	Export	807	North Macedonia	MKD	156	China	CHN								24	CORK AND WOOD	1	No Quantity							457748			0
S3	2000	2000	2000	2	0	2	Export	807	North Macedonia	MKD	191	Croatia	HRV								24	CORK AND WOOD	1	No Quantity							21987			0
S3	2000	2000	2000	2	0	2	Export	807	North Macedonia	MKD	196	Cyprus	CYP								24	CORK AND WOOD	1	No Quantity							15836			0
S3	2000	2000	2000	2	0	2	Export	807	North Macedonia	MKD	208	Denmark	DNK								24	CORK AND WOOD	1	No Quantity							40177			0
S3	2000	2000	2000	2	0	2	Export	807	North Macedonia	MKD	251	France	FRA								24	CORK AND WOOD	1	No Quantity							11343			0
S3	2000	2000	2000	2	0	2	Export	807	North Macedonia	MKD	276	Germany	DEU								24	CORK AND WOOD	1	No Quantity							436906			0
S3	2000	2000	2000	2	0	2	Export	807	North Macedonia	MKD	300	Greece	GRC								24	CORK AND WOOD	1	No Quantity							538690			0
S3	2000	2000	2000	2	0	2	Export	807	North Macedonia	MKD	344	China, Hong Kong SAR	HKG								24	CORK AND WOOD	1	No Quantity							80663			0
S3	2000	2000	2000	2	0	2	Export	807	North Macedonia	MKD	381	Italy	ITA								24	CORK AND WOOD	1	No Quantity							912372			0
S3	2000	2000	2000	2	0	2	Export	807	North Macedonia	MKD	392	Japan	JPN								24	CORK AND WOOD	1	No Quantity							349294			0
S3	2000	2000	2000	2	0	2	Export	807	North Macedonia	MKD	400	Jordan	JOR								24	CORK AND WOOD	1	No Quantity							3329			0
S3	2000	2000	2000	2	0	2	Export	807	North Macedonia	MKD	490	Other Asia, nes									24	CORK AND WOOD	1	No Quantity							10635			0
S3	2000	2000	2000	2	0	2	Export	807	North Macedonia	MKD	682	Saudi Arabia	SAU								24	CORK AND WOOD	1	No Quantity							1188			0
S3	2000	2000	2000	2	0	2	Export	807	North Macedonia	MKD	705	Slovenia	SVN								24	CORK AND WOOD	1	No Quantity							603059			0
S3	2000	2000	2000	2	0	2	Export	807	North Macedonia	MKD	752	Sweden	SWE								24	CORK AND WOOD	1	No Quantity							45340			0
S3	2000	2000	2000	2	0	2	Export	807	North Macedonia	MKD	757	Switzerland	CHE								24	CORK AND WOOD	1	No Quantity							232369			0
S3	2000	2000	2000	2	0	2	Export	807	North Macedonia	MKD	792	Turkey	TUR								24	CORK AND WOOD	1	No Quantity							28501			0
S3	2000	2000	2000	2	0	2	Export	807	North Macedonia	MKD	818	Egypt	EGY								24	CORK AND WOOD	1	No Quantity							106054			0
S3	2000	2000	2000	2	0	2	Export	807	North Macedonia	MKD	826	United Kingdom	GBR								24	CORK AND WOOD	1	No Quantity							1995			0
S3	2000	2000	2000	2	0	2	Export	807	North Macedonia	MKD	891	Serbia and Montenegro	SCG								24	CORK AND WOOD	1	No Quantity							1683899			0
S3	2000	2000	2000	2	0	2	Export	804	Ukraine	UKR	0	World	WLD								25	PULP AND WASTE PAPER	1	No Quantity							176670			0
S3	2000	2000	2000	2	0	2	Export	804	Ukraine	UKR	112	Belarus	BLR								25	PULP AND WASTE PAPER	1	No Quantity							2830			0
S3	2000	2000	2000	2	0	2	Export	804	Ukraine	UKR	246	Finland	FIN								25	PULP AND WASTE PAPER	1	No Quantity							78440			0
S3	2000	2000	2000	2	0	2	Export	804	Ukraine	UKR	440	Lithuania	LTU								25	PULP AND WASTE PAPER	1	No Quantity							15650			0
S3	2000	2000	2000	2	0	2	Export	804	Ukraine	UKR	498	Rep. of Moldova	MDA								25	PULP AND WASTE PAPER	1	No Quantity							22520			0
S3	2000	2000	2000	2	0	2	Export	804	Ukraine	UKR	643	Russian Federation	RUS								25	PULP AND WASTE PAPER	1	No Quantity							54010			0
S3	2000	2000	2000	2	0	2	Export	804	Ukraine	UKR	703	Slovakia	SVK								25	PULP AND WASTE PAPER	1	No Quantity							3220			0
S3	2000	2000	2000	2	0	2	Export	807	North Macedonia	MKD	0	World	WLD								25	PULP AND WASTE PAPER	1	No Quantity							171402			0
S3	2000	2000	2000	2	0	2	Export	807	North Macedonia	MKD	100	Bulgaria	BGR								25	PULP AND WASTE PAPER	1	No Quantity							27615			0
S3	2000	2000	2000	2	0	2	Export	807	North Macedonia	MKD	891	Serbia and Montenegro	SCG								25	PULP AND WASTE PAPER	1	No Quantity							143787			0
S3	2000	2000	2000	2	0	2	Export	804	Ukraine	UKR	0	World	WLD								26	TEXTILE FIBRES	1	No Quantity							3966790			0
S3	2000	2000	2000	2	0	2	Export	804	Ukraine	UKR	100	Bulgaria	BGR								26	TEXTILE FIBRES	1	No Quantity							270			0
S3	2000	2000	2000	2	0	2	Export	804	Ukraine	UKR	112	Belarus	BLR								26	TEXTILE FIBRES	1	No Quantity							224700			0
S3	2000	2000	2000	2	0	2	Export	804	Ukraine	UKR	116	Cambodia	KHM								26	TEXTILE FIBRES	1	No Quantity							330			0
S3	2000	2000	2000	2	0	2	Export	804	Ukraine	UKR	196	Cyprus	CYP								26	TEXTILE FIBRES	1	No Quantity							710			0
S3	2000	2000	2000	2	0	2	Export	804	Ukraine	UKR	203	Czechia	CZE								26	TEXTILE FIBRES	1	No Quantity							19240			0
S3	2000	2000	2000	2	0	2	Export	804	Ukraine	UKR	276	Germany	DEU								26	TEXTILE FIBRES	1	No Quantity							203770			0
S3	2000	2000	2000	2	0	2	Export	804	Ukraine	UKR	300	Greece	GRC								26	TEXTILE FIBRES	1	No Quantity							10			0
S3	2000	2000	2000	2	0	2	Export	804	Ukraine	UKR	348	Hungary	HUN								26	TEXTILE FIBRES	1	No Quantity							30310			0
S3	2000	2000	2000	2	0	2	Export	804	Ukraine	UKR	376	Israel	ISR								26	TEXTILE FIBRES	1	No Quantity							40			0
S3	2000	2000	2000	2	0	2	Export	804	Ukraine	UKR	381	Italy	ITA								26	TEXTILE FIBRES	1	No Quantity							14920			0
S3	2000	2000	2000	2	0	2	Export	804	Ukraine	UKR	392	Japan	JPN								26	TEXTILE FIBRES	1	No Quantity							206580			0
S3	2000	2000	2000	2	0	2	Export	804	Ukraine	UKR	428	Latvia	LVA								26	TEXTILE FIBRES	1	No Quantity							50560			0
S3	2000	2000	2000	2	0	2	Export	804	Ukraine	UKR	440	Lithuania	LTU								26	TEXTILE FIBRES	1	No Quantity							935610			0
S3	2000	2000	2000	2	0	2	Export	804	Ukraine	UKR	470	Malta	MLT								26	TEXTILE FIBRES	1	No Quantity							190			0
S3	2000	2000	2000	2	0	2	Export	804	Ukraine	UKR	498	Rep. of Moldova	MDA								26	TEXTILE FIBRES	1	No Quantity							341330			0
S3	2000	2000	2000	2	0	2	Export	804	Ukraine	UKR	591	Panama	PAN								26	TEXTILE FIBRES	1	No Quantity							120			0
S3	2000	2000	2000	2	0	2	Export	804	Ukraine	UKR	616	Poland	POL								26	TEXTILE FIBRES	1	No Quantity							84910			0
S3	2000	2000	2000	2	0	2	Export	804	Ukraine	UKR	643	Russian Federation	RUS								26	TEXTILE FIBRES	1	No Quantity							1823480			0
S3	2000	2000	2000	2	0	2	Export	804	Ukraine	UKR	699	India	IND								26	TEXTILE FIBRES	1	No Quantity							1370			0
S3	2000	2000	2000	2	0	2	Export	804	Ukraine	UKR	703	Slovakia	SVK								26	TEXTILE FIBRES	1	No Quantity							9290			0
S3	2000	2000	2000	2	0	2	Export	804	Ukraine	UKR	792	Turkey	TUR								26	TEXTILE FIBRES	1	No Quantity							18970			0
S3	2000	2000	2000	2	0	2	Export	804	Ukraine	UKR	795	Turkmenistan	TKM								26	TEXTILE FIBRES	1	No Quantity							10			0
S3	2000	2000	2000	2	0	2	Export	804	Ukraine	UKR	842	USA	USA								26	TEXTILE FIBRES	1	No Quantity							70			0
S3	2000	2000	2000	2	0	2	Export	807	North Macedonia	MKD	0	World	WLD								26	TEXTILE FIBRES	1	No Quantity							5660794			0
S3	2000	2000	2000	2	0	2	Export	807	North Macedonia	MKD	8	Albania	ALB								26	TEXTILE FIBRES	1	No Quantity							19637			0
S3	2000	2000	2000	2	0	2	Export	807	North Macedonia	MKD	56	Belgium	BEL								26	TEXTILE FIBRES	1	No Quantity							126			0
S3	2000	2000	2000	2	0	2	Export	807	North Macedonia	MKD	70	Bosnia Herzegovina	BIH								26	TEXTILE FIBRES	1	No Quantity							106718			0
S3	2000	2000	2000	2	0	2	Export	807	North Macedonia	MKD	100	Bulgaria	BGR								26	TEXTILE FIBRES	1	No Quantity							683248			0
S3	2000	2000	2000	2	0	2	Export	807	North Macedonia	MKD	191	Croatia	HRV								26	TEXTILE FIBRES	1	No Quantity							92957			0
S3	2000	2000	2000	2	0	2	Export	807	North Macedonia	MKD	203	Czechia	CZE								26	TEXTILE FIBRES	1	No Quantity							638476			0
S3	2000	2000	2000	2	0	2	Export	807	North Macedonia	MKD	208	Denmark	DNK								26	TEXTILE FIBRES	1	No Quantity							1263			0
S3	2000	2000	2000	2	0	2	Export	807	North Macedonia	MKD	251	France	FRA								26	TEXTILE FIBRES	1	No Quantity							314605			0
S3	2000	2000	2000	2	0	2	Export	807	North Macedonia	MKD	276	Germany	DEU								26	TEXTILE FIBRES	1	No Quantity							444352			0
S3	2000	2000	2000	2	0	2	Export	807	North Macedonia	MKD	300	Greece	GRC								26	TEXTILE FIBRES	1	No Quantity							226			0
S3	2000	2000	2000	2	0	2	Export	807	North Macedonia	MKD	381	Italy	ITA								26	TEXTILE FIBRES	1	No Quantity							341662			0
S3	2000	2000	2000	2	0	2	Export	807	North Macedonia	MKD	682	Saudi Arabia	SAU								26	TEXTILE FIBRES	1	No Quantity							1			0
S3	2000	2000	2000	2	0	2	Export	807	North Macedonia	MKD	705	Slovenia	SVN								26	TEXTILE FIBRES	1	No Quantity							394124			0
S3	2000	2000	2000	2	0	2	Export	807	North Macedonia	MKD	792	Turkey	TUR								26	TEXTILE FIBRES	1	No Quantity							189595			0
S3	2000	2000	2000	2	0	2	Export	807	North Macedonia	MKD	891	Serbia and Montenegro	SCG								26	TEXTILE FIBRES	1	No Quantity							2433804			0
S3	2000	2000	2000	2	0	2	Export	804	Ukraine	UKR	0	World	WLD								27	CRUDE FERTILIZER,MINERAL	1	No Quantity							113484440			0
S3	2000	2000	2000	2	0	2	Export	804	Ukraine	UKR	12	Algeria	DZA								27	CRUDE FERTILIZER,MINERAL	1	No Quantity							202270			0
S3	2000	2000	2000	2	0	2	Export	804	Ukraine	UKR	31	Azerbaijan	AZE								27	CRUDE FERTILIZER,MINERAL	1	No Quantity							593680			0
S3	2000	2000	2000	2	0	2	Export	804	Ukraine	UKR	40	Austria	AUT								27	CRUDE FERTILIZER,MINERAL	1	No Quantity							7590			0
S3	2000	2000	2000	2	0	2	Export	804	Ukraine	UKR	44	Bahamas	BHS								27	CRUDE FERTILIZER,MINERAL	1	No Quantity							17400			0
S3	2000	2000	2000	2	0	2	Export	804	Ukraine	UKR	51	Armenia	ARM								27	CRUDE FERTILIZER,MINERAL	1	No Quantity							7930			0
S3	2000	2000	2000	2	0	2	Export	804	Ukraine	UKR	70	Bosnia Herzegovina	BIH								27	CRUDE FERTILIZER,MINERAL	1	No Quantity							4400			0
S3	2000	2000	2000	2	0	2	Export	804	Ukraine	UKR	92	Br. Virgin Isds	VGB								27	CRUDE FERTILIZER,MINERAL	1	No Quantity							123180			0
S3	2000	2000	2000	2	0	2	Export	804	Ukraine	UKR	100	Bulgaria	BGR								27	CRUDE FERTILIZER,MINERAL	1	No Quantity							40720			0
S3	2000	2000	2000	2	0	2	Export	804	Ukraine	UKR	112	Belarus	BLR								27	CRUDE FERTILIZER,MINERAL	1	No Quantity							9440530			0
S3	2000	2000	2000	2	0	2	Export	804	Ukraine	UKR	124	Canada	CAN								27	CRUDE FERTILIZER,MINERAL	1	No Quantity							33870			0
S3	2000	2000	2000	2	0	2	Export	804	Ukraine	UKR	156	China	CHN								27	CRUDE FERTILIZER,MINERAL	1	No Quantity							121800			0
S3	2000	2000	2000	2	0	2	Export	804	Ukraine	UKR	191	Croatia	HRV								27	CRUDE FERTILIZER,MINERAL	1	No Quantity							97700			0
S3	2000	2000	2000	2	0	2	Export	804	Ukraine	UKR	196	Cyprus	CYP								27	CRUDE FERTILIZER,MINERAL	1	No Quantity							1377780			0
S3	2000	2000	2000	2	0	2	Export	804	Ukraine	UKR	203	Czechia	CZE								27	CRUDE FERTILIZER,MINERAL	1	No Quantity							653390			0
S3	2000	2000	2000	2	0	2	Export	804	Ukraine	UKR	208	Denmark	DNK								27	CRUDE FERTILIZER,MINERAL	1	No Quantity							13740			0
S3	2000	2000	2000	2	0	2	Export	804	Ukraine	UKR	233	Estonia	EST								27	CRUDE FERTILIZER,MINERAL	1	No Quantity							220420			0
S3	2000	2000	2000	2	0	2	Export	804	Ukraine	UKR	246	Finland	FIN								27	CRUDE FERTILIZER,MINERAL	1	No Quantity							36680			0
S3	2000	2000	2000	2	0	2	Export	804	Ukraine	UKR	251	France	FRA								27	CRUDE FERTILIZER,MINERAL	1	No Quantity							271840			0
S3	2000	2000	2000	2	0	2	Export	804	Ukraine	UKR	268	Georgia	GEO								27	CRUDE FERTILIZER,MINERAL	1	No Quantity							494230			0
S3	2000	2000	2000	2	0	2	Export	804	Ukraine	UKR	276	Germany	DEU								27	CRUDE FERTILIZER,MINERAL	1	No Quantity							806610			0
S3	2000	2000	2000	2	0	2	Export	804	Ukraine	UKR	300	Greece	GRC								27	CRUDE FERTILIZER,MINERAL	1	No Quantity							695140			0
S3	2000	2000	2000	2	0	2	Export	804	Ukraine	UKR	348	Hungary	HUN								27	CRUDE FERTILIZER,MINERAL	1	No Quantity							3129090			0
S3	2000	2000	2000	2	0	2	Export	804	Ukraine	UKR	360	Indonesia	IDN								27	CRUDE FERTILIZER,MINERAL	1	No Quantity							88490			0
S3	2000	2000	2000	2	0	2	Export	804	Ukraine	UKR	364	Iran	IRN								27	CRUDE FERTILIZER,MINERAL	1	No Quantity							3360			0
S3	2000	2000	2000	2	0	2	Export	804	Ukraine	UKR	376	Israel	ISR								27	CRUDE FERTILIZER,MINERAL	1	No Quantity							288570			0
S3	2000	2000	2000	2	0	2	Export	804	Ukraine	UKR	381	Italy	ITA								27	CRUDE FERTILIZER,MINERAL	1	No Quantity							28740910			0
S3	2000	2000	2000	2	0	2	Export	804	Ukraine	UKR	392	Japan	JPN								27	CRUDE FERTILIZER,MINERAL	1	No Quantity							19230			0
S3	2000	2000	2000	2	0	2	Export	804	Ukraine	UKR	398	Kazakhstan	KAZ								27	CRUDE FERTILIZER,MINERAL	1	No Quantity							220430			0
S3	2000	2000	2000	2	0	2	Export	804	Ukraine	UKR	400	Jordan	JOR								27	CRUDE FERTILIZER,MINERAL	1	No Quantity							30			0
S3	2000	2000	2000	2	0	2	Export	804	Ukraine	UKR	417	Kyrgyzstan	KGZ								27	CRUDE FERTILIZER,MINERAL	1	No Quantity							2420			0
S3	2000	2000	2000	2	0	2	Export	804	Ukraine	UKR	422	Lebanon	LBN								27	CRUDE FERTILIZER,MINERAL	1	No Quantity							260490			0
S3	2000	2000	2000	2	0	2	Export	804	Ukraine	UKR	428	Latvia	LVA								27	CRUDE FERTILIZER,MINERAL	1	No Quantity							931720			0
S3	2000	2000	2000	2	0	2	Export	804	Ukraine	UKR	440	Lithuania	LTU								27	CRUDE FERTILIZER,MINERAL	1	No Quantity							1507940			0
S3	2000	2000	2000	2	0	2	Export	804	Ukraine	UKR	458	Malaysia	MYS								27	CRUDE FERTILIZER,MINERAL	1	No Quantity							477100			0
S3	2000	2000	2000	2	0	2	Export	804	Ukraine	UKR	496	Mongolia	MNG								27	CRUDE FERTILIZER,MINERAL	1	No Quantity							67100			0
S3	2000	2000	2000	2	0	2	Export	804	Ukraine	UKR	498	Rep. of Moldova	MDA								27	CRUDE FERTILIZER,MINERAL	1	No Quantity							3284270			0
S3	2000	2000	2000	2	0	2	Export	804	Ukraine	UKR	528	Netherlands	NLD								27	CRUDE FERTILIZER,MINERAL	1	No Quantity							21640			0
S3	2000	2000	2000	2	0	2	Export	804	Ukraine	UKR	591	Panama	PAN								27	CRUDE FERTILIZER,MINERAL	1	No Quantity							2400			0
S3	2000	2000	2000	2	0	2	Export	804	Ukraine	UKR	608	Philippines	PHL								27	CRUDE FERTILIZER,MINERAL	1	No Quantity							314630			0
S3	2000	2000	2000	2	0	2	Export	804	Ukraine	UKR	616	Poland	POL								27	CRUDE FERTILIZER,MINERAL	1	No Quantity							5746640			0
S3	2000	2000	2000	2	0	2	Export	804	Ukraine	UKR	620	Portugal	PRT								27	CRUDE FERTILIZER,MINERAL	1	No Quantity							603670			0
S3	2000	2000	2000	2	0	2	Export	804	Ukraine	UKR	642	Romania	ROU								27	CRUDE FERTILIZER,MINERAL	1	No Quantity							627960			0
S3	2000	2000	2000	2	0	2	Export	804	Ukraine	UKR	643	Russian Federation	RUS								27	CRUDE FERTILIZER,MINERAL	1	No Quantity							33878670			0
S3	2000	2000	2000	2	0	2	Export	804	Ukraine	UKR	660	Anguilla	AIA								27	CRUDE FERTILIZER,MINERAL	1	No Quantity							5070			0
S3	2000	2000	2000	2	0	2	Export	804	Ukraine	UKR	670	Saint Vincent and the Grenadines	VCT								27	CRUDE FERTILIZER,MINERAL	1	No Quantity							10			0
S3	2000	2000	2000	2	0	2	Export	804	Ukraine	UKR	682	Saudi Arabia	SAU								27	CRUDE FERTILIZER,MINERAL	1	No Quantity							890			0
S3	2000	2000	2000	2	0	2	Export	804	Ukraine	UKR	699	India	IND								27	CRUDE FERTILIZER,MINERAL	1	No Quantity							166130			0
S3	2000	2000	2000	2	0	2	Export	804	Ukraine	UKR	703	Slovakia	SVK								27	CRUDE FERTILIZER,MINERAL	1	No Quantity							4495450			0
S3	2000	2000	2000	2	0	2	Export	804	Ukraine	UKR	704	Viet Nam	VNM								27	CRUDE FERTILIZER,MINERAL	1	No Quantity							60			0
S3	2000	2000	2000	2	0	2	Export	804	Ukraine	UKR	705	Slovenia	SVN								27	CRUDE FERTILIZER,MINERAL	1	No Quantity							97800			0
S3	2000	2000	2000	2	0	2	Export	804	Ukraine	UKR	724	Spain	ESP								27	CRUDE FERTILIZER,MINERAL	1	No Quantity							4794650			0
S3	2000	2000	2000	2	0	2	Export	804	Ukraine	UKR	752	Sweden	SWE								27	CRUDE FERTILIZER,MINERAL	1	No Quantity							1340			0
S3	2000	2000	2000	2	0	2	Export	804	Ukraine	UKR	760	Syria	SYR								27	CRUDE FERTILIZER,MINERAL	1	No Quantity							17670			0
S3	2000	2000	2000	2	0	2	Export	804	Ukraine	UKR	762	Tajikistan	TJK								27	CRUDE FERTILIZER,MINERAL	1	No Quantity							37700			0
S3	2000	2000	2000	2	0	2	Export	804	Ukraine	UKR	784	United Arab Emirates	ARE								27	CRUDE FERTILIZER,MINERAL	1	No Quantity							2051160			0
S3	2000	2000	2000	2	0	2	Export	804	Ukraine	UKR	788	Tunisia	TUN								27	CRUDE FERTILIZER,MINERAL	1	No Quantity							415460			0
S3	2000	2000	2000	2	0	2	Export	804	Ukraine	UKR	792	Turkey	TUR								27	CRUDE FERTILIZER,MINERAL	1	No Quantity							3165680			0
S3	2000	2000	2000	2	0	2	Export	804	Ukraine	UKR	795	Turkmenistan	TKM								27	CRUDE FERTILIZER,MINERAL	1	No Quantity							104390			0
S3	2000	2000	2000	2	0	2	Export	804	Ukraine	UKR	818	Egypt	EGY								27	CRUDE FERTILIZER,MINERAL	1	No Quantity							590290			0
S3	2000	2000	2000	2	0	2	Export	804	Ukraine	UKR	826	United Kingdom	GBR								27	CRUDE FERTILIZER,MINERAL	1	No Quantity							1719110			0
S3	2000	2000	2000	2	0	2	Export	804	Ukraine	UKR	842	USA	USA								27	CRUDE FERTILIZER,MINERAL	1	No Quantity							10340			0
S3	2000	2000	2000	2	0	2	Export	804	Ukraine	UKR	860	Uzbekistan	UZB								27	CRUDE FERTILIZER,MINERAL	1	No Quantity							75150			0
S3	2000	2000	2000	2	0	2	Export	804	Ukraine	UKR	891	Serbia and Montenegro	SCG								27	CRUDE FERTILIZER,MINERAL	1	No Quantity							258430			0
S3	2000	2000	2000	2	0	2	Export	807	North Macedonia	MKD	0	World	WLD								27	CRUDE FERTILIZER,MINERAL	1	No Quantity							10056406			0
S3	2000	2000	2000	2	0	2	Export	807	North Macedonia	MKD	8	Albania	ALB								27	CRUDE FERTILIZER,MINERAL	1	No Quantity							2514			0
S3	2000	2000	2000	2	0	2	Export	807	North Macedonia	MKD	40	Austria	AUT								27	CRUDE FERTILIZER,MINERAL	1	No Quantity							17			0
S3	2000	2000	2000	2	0	2	Export	807	North Macedonia	MKD	70	Bosnia Herzegovina	BIH								27	CRUDE FERTILIZER,MINERAL	1	No Quantity							619142			0
S3	2000	2000	2000	2	0	2	Export	807	North Macedonia	MKD	100	Bulgaria	BGR								27	CRUDE FERTILIZER,MINERAL	1	No Quantity							540374			0
S3	2000	2000	2000	2	0	2	Export	807	North Macedonia	MKD	191	Croatia	HRV								27	CRUDE FERTILIZER,MINERAL	1	No Quantity							246226			0
S3	2000	2000	2000	2	0	2	Export	807	North Macedonia	MKD	276	Germany	DEU								27	CRUDE FERTILIZER,MINERAL	1	No Quantity							33225			0
S3	2000	2000	2000	2	0	2	Export	807	North Macedonia	MKD	300	Greece	GRC								27	CRUDE FERTILIZER,MINERAL	1	No Quantity							1619883			0
S3	2000	2000	2000	2	0	2	Export	807	North Macedonia	MKD	348	Hungary	HUN								27	CRUDE FERTILIZER,MINERAL	1	No Quantity							37607			0
S3	2000	2000	2000	2	0	2	Export	807	North Macedonia	MKD	381	Italy	ITA								27	CRUDE FERTILIZER,MINERAL	1	No Quantity							1596276			0
S3	2000	2000	2000	2	0	2	Export	807	North Macedonia	MKD	392	Japan	JPN								27	CRUDE FERTILIZER,MINERAL	1	No Quantity							9182			0
S3	2000	2000	2000	2	0	2	Export	807	North Macedonia	MKD	490	Other Asia, nes									27	CRUDE FERTILIZER,MINERAL	1	No Quantity							19046			0
S3	2000	2000	2000	2	0	2	Export	807	North Macedonia	MKD	616	Poland	POL								27	CRUDE FERTILIZER,MINERAL	1	No Quantity							8825			0
S3	2000	2000	2000	2	0	2	Export	807	North Macedonia	MKD	620	Portugal	PRT								27	CRUDE FERTILIZER,MINERAL	1	No Quantity							105698			0
S3	2000	2000	2000	2	0	2	Export	807	North Macedonia	MKD	642	Romania	ROU								27	CRUDE FERTILIZER,MINERAL	1	No Quantity							13723			0
S3	2000	2000	2000	2	0	2	Export	807	North Macedonia	MKD	682	Saudi Arabia	SAU								27	CRUDE FERTILIZER,MINERAL	1	No Quantity							151675			0
S3	2000	2000	2000	2	0	2	Export	807	North Macedonia	MKD	703	Slovakia	SVK								27	CRUDE FERTILIZER,MINERAL	1	No Quantity							5687			0
S3	2000	2000	2000	2	0	2	Export	807	North Macedonia	MKD	705	Slovenia	SVN								27	CRUDE FERTILIZER,MINERAL	1	No Quantity							410188			0
S3	2000	2000	2000	2	0	2	Export	807	North Macedonia	MKD	724	Spain	ESP								27	CRUDE FERTILIZER,MINERAL	1	No Quantity							221542			0
S3	2000	2000	2000	2	0	2	Export	807	North Macedonia	MKD	792	Turkey	TUR								27	CRUDE FERTILIZER,MINERAL	1	No Quantity							9057			0
S3	2000	2000	2000	2	0	2	Export	807	North Macedonia	MKD	826	United Kingdom	GBR								27	CRUDE FERTILIZER,MINERAL	1	No Quantity							30439			0
S3	2000	2000	2000	2	0	2	Export	807	North Macedonia	MKD	839	Special Categories									27	CRUDE FERTILIZER,MINERAL	1	No Quantity							17795			0
S3	2000	2000	2000	2	0	2	Export	807	North Macedonia	MKD	842	USA	USA								27	CRUDE FERTILIZER,MINERAL	1	No Quantity							631			0
S3	2000	2000	2000	2	0	2	Export	807	North Macedonia	MKD	891	Serbia and Montenegro	SCG								27	CRUDE FERTILIZER,MINERAL	1	No Quantity							4357654			0
S3	2000	2000	2000	2	0	2	Export	804	Ukraine	UKR	0	World	WLD								28	METALLIFEROUS ORE,SCRAP	1	No Quantity							1306393440			0
S3	2000	2000	2000	2	0	2	Export	804	Ukraine	UKR	12	Algeria	DZA								28	METALLIFEROUS ORE,SCRAP	1	No Quantity							56520			0
S3	2000	2000	2000	2	0	2	Export	804	Ukraine	UKR	40	Austria	AUT								28	METALLIFEROUS ORE,SCRAP	1	No Quantity							51660440			0
S3	2000	2000	2000	2	0	2	Export	804	Ukraine	UKR	56	Belgium	BEL								28	METALLIFEROUS ORE,SCRAP	1	No Quantity							2141110			0
S3	2000	2000	2000	2	0	2	Export	804	Ukraine	UKR	70	Bosnia Herzegovina	BIH								28	METALLIFEROUS ORE,SCRAP	1	No Quantity							7350			0
S3	2000	2000	2000	2	0	2	Export	804	Ukraine	UKR	84	Belize	BLZ								28	METALLIFEROUS ORE,SCRAP	1	No Quantity							87010			0
S3	2000	2000	2000	2	0	2	Export	804	Ukraine	UKR	100	Bulgaria	BGR								28	METALLIFEROUS ORE,SCRAP	1	No Quantity							13346830			0
S3	2000	2000	2000	2	0	2	Export	804	Ukraine	UKR	112	Belarus	BLR								28	METALLIFEROUS ORE,SCRAP	1	No Quantity							2105190			0
S3	2000	2000	2000	2	0	2	Export	804	Ukraine	UKR	156	China	CHN								28	METALLIFEROUS ORE,SCRAP	1	No Quantity							26900			0
S3	2000	2000	2000	2	0	2	Export	804	Ukraine	UKR	196	Cyprus	CYP								28	METALLIFEROUS ORE,SCRAP	1	No Quantity							1000			0
S3	2000	2000	2000	2	0	2	Export	804	Ukraine	UKR	203	Czechia	CZE								28	METALLIFEROUS ORE,SCRAP	1	No Quantity							105543410			0
S3	2000	2000	2000	2	0	2	Export	804	Ukraine	UKR	233	Estonia	EST								28	METALLIFEROUS ORE,SCRAP	1	No Quantity							7196030			0
S3	2000	2000	2000	2	0	2	Export	804	Ukraine	UKR	251	France	FRA								28	METALLIFEROUS ORE,SCRAP	1	No Quantity							1005010			0
S3	2000	2000	2000	2	0	2	Export	804	Ukraine	UKR	268	Georgia	GEO								28	METALLIFEROUS ORE,SCRAP	1	No Quantity							32070			0
S3	2000	2000	2000	2	0	2	Export	804	Ukraine	UKR	276	Germany	DEU								28	METALLIFEROUS ORE,SCRAP	1	No Quantity							119613570			0
S3	2000	2000	2000	2	0	2	Export	804	Ukraine	UKR	300	Greece	GRC								28	METALLIFEROUS ORE,SCRAP	1	No Quantity							6279730			0
S3	2000	2000	2000	2	0	2	Export	804	Ukraine	UKR	348	Hungary	HUN								28	METALLIFEROUS ORE,SCRAP	1	No Quantity							14400730			0
S3	2000	2000	2000	2	0	2	Export	804	Ukraine	UKR	360	Indonesia	IDN								28	METALLIFEROUS ORE,SCRAP	1	No Quantity							4018300			0
S3	2000	2000	2000	2	0	2	Export	804	Ukraine	UKR	364	Iran	IRN								28	METALLIFEROUS ORE,SCRAP	1	No Quantity							114240			0
S3	2000	2000	2000	2	0	2	Export	804	Ukraine	UKR	376	Israel	ISR								28	METALLIFEROUS ORE,SCRAP	1	No Quantity							212210			0
S3	2000	2000	2000	2	0	2	Export	804	Ukraine	UKR	381	Italy	ITA								28	METALLIFEROUS ORE,SCRAP	1	No Quantity							56739380			0
S3	2000	2000	2000	2	0	2	Export	804	Ukraine	UKR	392	Japan	JPN								28	METALLIFEROUS ORE,SCRAP	1	No Quantity							2221300			0
S3	2000	2000	2000	2	0	2	Export	804	Ukraine	UKR	398	Kazakhstan	KAZ								28	METALLIFEROUS ORE,SCRAP	1	No Quantity							349640			0
S3	2000	2000	2000	2	0	2	Export	804	Ukraine	UKR	408	Dem. People's Rep. of Korea	PRK								28	METALLIFEROUS ORE,SCRAP	1	No Quantity							19440			0
S3	2000	2000	2000	2	0	2	Export	804	Ukraine	UKR	410	Rep. of Korea	KOR								28	METALLIFEROUS ORE,SCRAP	1	No Quantity							33788110			0
S3	2000	2000	2000	2	0	2	Export	804	Ukraine	UKR	428	Latvia	LVA								28	METALLIFEROUS ORE,SCRAP	1	No Quantity							5624410			0
S3	2000	2000	2000	2	0	2	Export	804	Ukraine	UKR	440	Lithuania	LTU								28	METALLIFEROUS ORE,SCRAP	1	No Quantity							2114830			0
S3	2000	2000	2000	2	0	2	Export	804	Ukraine	UKR	458	Malaysia	MYS								28	METALLIFEROUS ORE,SCRAP	1	No Quantity							229990			0
S3	2000	2000	2000	2	0	2	Export	804	Ukraine	UKR	490	Other Asia, nes									28	METALLIFEROUS ORE,SCRAP	1	No Quantity							27534550			0
S3	2000	2000	2000	2	0	2	Export	804	Ukraine	UKR	498	Rep. of Moldova	MDA								28	METALLIFEROUS ORE,SCRAP	1	No Quantity							26474360			0
S3	2000	2000	2000	2	0	2	Export	804	Ukraine	UKR	528	Netherlands	NLD								28	METALLIFEROUS ORE,SCRAP	1	No Quantity							10436900			0
S3	2000	2000	2000	2	0	2	Export	804	Ukraine	UKR	586	Pakistan	PAK								28	METALLIFEROUS ORE,SCRAP	1	No Quantity							3800			0
S3	2000	2000	2000	2	0	2	Export	804	Ukraine	UKR	616	Poland	POL								28	METALLIFEROUS ORE,SCRAP	1	No Quantity							134408630			0
S3	2000	2000	2000	2	0	2	Export	804	Ukraine	UKR	642	Romania	ROU								28	METALLIFEROUS ORE,SCRAP	1	No Quantity							26642040			0
S3	2000	2000	2000	2	0	2	Export	804	Ukraine	UKR	643	Russian Federation	RUS								28	METALLIFEROUS ORE,SCRAP	1	No Quantity							274378120			0
S3	2000	2000	2000	2	0	2	Export	804	Ukraine	UKR	699	India	IND								28	METALLIFEROUS ORE,SCRAP	1	No Quantity							1782320			0
S3	2000	2000	2000	2	0	2	Export	804	Ukraine	UKR	703	Slovakia	SVK								28	METALLIFEROUS ORE,SCRAP	1	No Quantity							70433180			0
S3	2000	2000	2000	2	0	2	Export	804	Ukraine	UKR	705	Slovenia	SVN								28	METALLIFEROUS ORE,SCRAP	1	No Quantity							31700			0
S3	2000	2000	2000	2	0	2	Export	804	Ukraine	UKR	724	Spain	ESP								28	METALLIFEROUS ORE,SCRAP	1	No Quantity							1431540			0
S3	2000	2000	2000	2	0	2	Export	804	Ukraine	UKR	752	Sweden	SWE								28	METALLIFEROUS ORE,SCRAP	1	No Quantity							4223530			0
S3	2000	2000	2000	2	0	2	Export	804	Ukraine	UKR	757	Switzerland	CHE								28	METALLIFEROUS ORE,SCRAP	1	No Quantity							1702680			0
S3	2000	2000	2000	2	0	2	Export	804	Ukraine	UKR	762	Tajikistan	TJK								28	METALLIFEROUS ORE,SCRAP	1	No Quantity							59546120			0
S3	2000	2000	2000	2	0	2	Export	804	Ukraine	UKR	784	United Arab Emirates	ARE								28	METALLIFEROUS ORE,SCRAP	1	No Quantity							5010			0
S3	2000	2000	2000	2	0	2	Export	804	Ukraine	UKR	788	Tunisia	TUN								28	METALLIFEROUS ORE,SCRAP	1	No Quantity							95920			0
S3	2000	2000	2000	2	0	2	Export	804	Ukraine	UKR	792	Turkey	TUR								28	METALLIFEROUS ORE,SCRAP	1	No Quantity							172275020			0
S3	2000	2000	2000	2	0	2	Export	804	Ukraine	UKR	807	North Macedonia	MKD								28	METALLIFEROUS ORE,SCRAP	1	No Quantity							174830			0
S3	2000	2000	2000	2	0	2	Export	804	Ukraine	UKR	818	Egypt	EGY								28	METALLIFEROUS ORE,SCRAP	1	No Quantity							30452560			0
S3	2000	2000	2000	2	0	2	Export	804	Ukraine	UKR	826	United Kingdom	GBR								28	METALLIFEROUS ORE,SCRAP	1	No Quantity							3426750			0
S3	2000	2000	2000	2	0	2	Export	804	Ukraine	UKR	842	USA	USA								28	METALLIFEROUS ORE,SCRAP	1	No Quantity							15621700			0
S3	2000	2000	2000	2	0	2	Export	804	Ukraine	UKR	860	Uzbekistan	UZB								28	METALLIFEROUS ORE,SCRAP	1	No Quantity							2485060			0
S3	2000	2000	2000	2	0	2	Export	804	Ukraine	UKR	891	Serbia and Montenegro	SCG								28	METALLIFEROUS ORE,SCRAP	1	No Quantity							13892370			0
S3	2000	2000	2000	2	0	2	Export	807	North Macedonia	MKD	0	World	WLD								28	METALLIFEROUS ORE,SCRAP	1	No Quantity							16190957			0
S3	2000	2000	2000	2	0	2	Export	807	North Macedonia	MKD	56	Belgium	BEL								28	METALLIFEROUS ORE,SCRAP	1	No Quantity							1148288			0
S3	2000	2000	2000	2	0	2	Export	807	North Macedonia	MKD	100	Bulgaria	BGR								28	METALLIFEROUS ORE,SCRAP	1	No Quantity							11304234			0
S3	2000	2000	2000	2	0	2	Export	807	North Macedonia	MKD	300	Greece	GRC								28	METALLIFEROUS ORE,SCRAP	1	No Quantity							115636			0
S3	2000	2000	2000	2	0	2	Export	807	North Macedonia	MKD	381	Italy	ITA								28	METALLIFEROUS ORE,SCRAP	1	No Quantity							26943			0
S3	2000	2000	2000	2	0	2	Export	807	North Macedonia	MKD	705	Slovenia	SVN								28	METALLIFEROUS ORE,SCRAP	1	No Quantity							34498			0
S3	2000	2000	2000	2	0	2	Export	807	North Macedonia	MKD	724	Spain	ESP								28	METALLIFEROUS ORE,SCRAP	1	No Quantity							10826			0
S3	2000	2000	2000	2	0	2	Export	807	North Macedonia	MKD	757	Switzerland	CHE								28	METALLIFEROUS ORE,SCRAP	1	No Quantity							2498149			0
S3	2000	2000	2000	2	0	2	Export	807	North Macedonia	MKD	792	Turkey	TUR								28	METALLIFEROUS ORE,SCRAP	1	No Quantity							237605			0
S3	2000	2000	2000	2	0	2	Export	807	North Macedonia	MKD	891	Serbia and Montenegro	SCG								28	METALLIFEROUS ORE,SCRAP	1	No Quantity							814778			0
S3	2000	2000	2000	2	0	2	Export	804	Ukraine	UKR	0	World	WLD								29	CRUDE ANIMAL,VEG.MATERL.	1	No Quantity							17741790			0
S3	2000	2000	2000	2	0	2	Export	804	Ukraine	UKR	8	Albania	ALB								29	CRUDE ANIMAL,VEG.MATERL.	1	No Quantity							16230			0
S3	2000	2000	2000	2	0	2	Export	804	Ukraine	UKR	31	Azerbaijan	AZE								29	CRUDE ANIMAL,VEG.MATERL.	1	No Quantity							10000			0
S3	2000	2000	2000	2	0	2	Export	804	Ukraine	UKR	40	Austria	AUT								29	CRUDE ANIMAL,VEG.MATERL.	1	No Quantity							39660			0
S3	2000	2000	2000	2	0	2	Export	804	Ukraine	UKR	51	Armenia	ARM								29	CRUDE ANIMAL,VEG.MATERL.	1	No Quantity							8580			0
S3	2000	2000	2000	2	0	2	Export	804	Ukraine	UKR	100	Bulgaria	BGR								29	CRUDE ANIMAL,VEG.MATERL.	1	No Quantity							277470			0
S3	2000	2000	2000	2	0	2	Export	804	Ukraine	UKR	112	Belarus	BLR								29	CRUDE ANIMAL,VEG.MATERL.	1	No Quantity							397730			0
S3	2000	2000	2000	2	0	2	Export	804	Ukraine	UKR	124	Canada	CAN								29	CRUDE ANIMAL,VEG.MATERL.	1	No Quantity							146200			0
S3	2000	2000	2000	2	0	2	Export	804	Ukraine	UKR	196	Cyprus	CYP								29	CRUDE ANIMAL,VEG.MATERL.	1	No Quantity							29700			0
S3	2000	2000	2000	2	0	2	Export	804	Ukraine	UKR	203	Czechia	CZE								29	CRUDE ANIMAL,VEG.MATERL.	1	No Quantity							199730			0
S3	2000	2000	2000	2	0	2	Export	804	Ukraine	UKR	208	Denmark	DNK								29	CRUDE ANIMAL,VEG.MATERL.	1	No Quantity							194970			0
S3	2000	2000	2000	2	0	2	Export	804	Ukraine	UKR	233	Estonia	EST								29	CRUDE ANIMAL,VEG.MATERL.	1	No Quantity							6300			0
S3	2000	2000	2000	2	0	2	Export	804	Ukraine	UKR	251	France	FRA								29	CRUDE ANIMAL,VEG.MATERL.	1	No Quantity							37190			0
S3	2000	2000	2000	2	0	2	Export	804	Ukraine	UKR	268	Georgia	GEO								29	CRUDE ANIMAL,VEG.MATERL.	1	No Quantity							3760			0
S3	2000	2000	2000	2	0	2	Export	804	Ukraine	UKR	276	Germany	DEU								29	CRUDE ANIMAL,VEG.MATERL.	1	No Quantity							1275120			0
S3	2000	2000	2000	2	0	2	Export	804	Ukraine	UKR	344	China, Hong Kong SAR	HKG								29	CRUDE ANIMAL,VEG.MATERL.	1	No Quantity							35480			0
S3	2000	2000	2000	2	0	2	Export	804	Ukraine	UKR	348	Hungary	HUN								29	CRUDE ANIMAL,VEG.MATERL.	1	No Quantity							1409070			0
S3	2000	2000	2000	2	0	2	Export	804	Ukraine	UKR	376	Israel	ISR								29	CRUDE ANIMAL,VEG.MATERL.	1	No Quantity							67860			0
S3	2000	2000	2000	2	0	2	Export	804	Ukraine	UKR	381	Italy	ITA								29	CRUDE ANIMAL,VEG.MATERL.	1	No Quantity							979140			0
S3	2000	2000	2000	2	0	2	Export	804	Ukraine	UKR	392	Japan	JPN								29	CRUDE ANIMAL,VEG.MATERL.	1	No Quantity							8160			0
S3	2000	2000	2000	2	0	2	Export	804	Ukraine	UKR	422	Lebanon	LBN								29	CRUDE ANIMAL,VEG.MATERL.	1	No Quantity							120980			0
S3	2000	2000	2000	2	0	2	Export	804	Ukraine	UKR	428	Latvia	LVA								29	CRUDE ANIMAL,VEG.MATERL.	1	No Quantity							28420			0
S3	2000	2000	2000	2	0	2	Export	804	Ukraine	UKR	440	Lithuania	LTU								29	CRUDE ANIMAL,VEG.MATERL.	1	No Quantity							54960			0
S3	2000	2000	2000	2	0	2	Export	804	Ukraine	UKR	484	Mexico	MEX								29	CRUDE ANIMAL,VEG.MATERL.	1	No Quantity							182120			0
S3	2000	2000	2000	2	0	2	Export	804	Ukraine	UKR	498	Rep. of Moldova	MDA								29	CRUDE ANIMAL,VEG.MATERL.	1	No Quantity							763860			0
S3	2000	2000	2000	2	0	2	Export	804	Ukraine	UKR	528	Netherlands	NLD								29	CRUDE ANIMAL,VEG.MATERL.	1	No Quantity							68500			0
S3	2000	2000	2000	2	0	2	Export	804	Ukraine	UKR	554	New Zealand	NZL								29	CRUDE ANIMAL,VEG.MATERL.	1	No Quantity							1510			0
S3	2000	2000	2000	2	0	2	Export	804	Ukraine	UKR	616	Poland	POL								29	CRUDE ANIMAL,VEG.MATERL.	1	No Quantity							2486680			0
S3	2000	2000	2000	2	0	2	Export	804	Ukraine	UKR	620	Portugal	PRT								29	CRUDE ANIMAL,VEG.MATERL.	1	No Quantity							24500			0
S3	2000	2000	2000	2	0	2	Export	804	Ukraine	UKR	642	Romania	ROU								29	CRUDE ANIMAL,VEG.MATERL.	1	No Quantity							13910			0
S3	2000	2000	2000	2	0	2	Export	804	Ukraine	UKR	643	Russian Federation	RUS								29	CRUDE ANIMAL,VEG.MATERL.	1	No Quantity							6508520			0
S3	2000	2000	2000	2	0	2	Export	804	Ukraine	UKR	660	Anguilla	AIA								29	CRUDE ANIMAL,VEG.MATERL.	1	No Quantity							3360			0
S3	2000	2000	2000	2	0	2	Export	804	Ukraine	UKR	674	San Marino	SMR								29	CRUDE ANIMAL,VEG.MATERL.	1	No Quantity							758950			0
S3	2000	2000	2000	2	0	2	Export	804	Ukraine	UKR	699	India	IND								29	CRUDE ANIMAL,VEG.MATERL.	1	No Quantity							6180			0
S3	2000	2000	2000	2	0	2	Export	804	Ukraine	UKR	703	Slovakia	SVK								29	CRUDE ANIMAL,VEG.MATERL.	1	No Quantity							19370			0
S3	2000	2000	2000	2	0	2	Export	804	Ukraine	UKR	724	Spain	ESP								29	CRUDE ANIMAL,VEG.MATERL.	1	No Quantity							426730			0
S3	2000	2000	2000	2	0	2	Export	804	Ukraine	UKR	757	Switzerland	CHE								29	CRUDE ANIMAL,VEG.MATERL.	1	No Quantity							57190			0
S3	2000	2000	2000	2	0	2	Export	804	Ukraine	UKR	760	Syria	SYR								29	CRUDE ANIMAL,VEG.MATERL.	1	No Quantity							70120			0
S3	2000	2000	2000	2	0	2	Export	804	Ukraine	UKR	792	Turkey	TUR								29	CRUDE ANIMAL,VEG.MATERL.	1	No Quantity							82560			0
S3	2000	2000	2000	2	0	2	Export	804	Ukraine	UKR	795	Turkmenistan	TKM								29	CRUDE ANIMAL,VEG.MATERL.	1	No Quantity							33450			0
S3	2000	2000	2000	2	0	2	Export	804	Ukraine	UKR	807	North Macedonia	MKD								29	CRUDE ANIMAL,VEG.MATERL.	1	No Quantity							77580			0
S3	2000	2000	2000	2	0	2	Export	804	Ukraine	UKR	818	Egypt	EGY								29	CRUDE ANIMAL,VEG.MATERL.	1	No Quantity							23230			0
S3	2000	2000	2000	2	0	2	Export	804	Ukraine	UKR	826	United Kingdom	GBR								29	CRUDE ANIMAL,VEG.MATERL.	1	No Quantity							280580			0
S3	2000	2000	2000	2	0	2	Export	804	Ukraine	UKR	842	USA	USA								29	CRUDE ANIMAL,VEG.MATERL.	1	No Quantity							335140			0
S3	2000	2000	2000	2	0	2	Export	804	Ukraine	UKR	860	Uzbekistan	UZB								29	CRUDE ANIMAL,VEG.MATERL.	1	No Quantity							76380			0
S3	2000	2000	2000	2	0	2	Export	804	Ukraine	UKR	891	Serbia and Montenegro	SCG								29	CRUDE ANIMAL,VEG.MATERL.	1	No Quantity							94660			0
S3	2000	2000	2000	2	0	2	Export	807	North Macedonia	MKD	0	World	WLD								29	CRUDE ANIMAL,VEG.MATERL.	1	No Quantity							3030719			0
S3	2000	2000	2000	2	0	2	Export	807	North Macedonia	MKD	8	Albania	ALB								29	CRUDE ANIMAL,VEG.MATERL.	1	No Quantity							86585			0
S3	2000	2000	2000	2	0	2	Export	807	North Macedonia	MKD	36	Australia	AUS								29	CRUDE ANIMAL,VEG.MATERL.	1	No Quantity							2954			0
S3	2000	2000	2000	2	0	2	Export	807	North Macedonia	MKD	40	Austria	AUT								29	CRUDE ANIMAL,VEG.MATERL.	1	No Quantity							15654			0
S3	2000	2000	2000	2	0	2	Export	807	North Macedonia	MKD	70	Bosnia Herzegovina	BIH								29	CRUDE ANIMAL,VEG.MATERL.	1	No Quantity							47577			0
S3	2000	2000	2000	2	0	2	Export	807	North Macedonia	MKD	100	Bulgaria	BGR								29	CRUDE ANIMAL,VEG.MATERL.	1	No Quantity							24729			0
S3	2000	2000	2000	2	0	2	Export	807	North Macedonia	MKD	191	Croatia	HRV								29	CRUDE ANIMAL,VEG.MATERL.	1	No Quantity							218729			0
S3	2000	2000	2000	2	0	2	Export	807	North Macedonia	MKD	196	Cyprus	CYP								29	CRUDE ANIMAL,VEG.MATERL.	1	No Quantity							2372			0
S3	2000	2000	2000	2	0	2	Export	807	North Macedonia	MKD	251	France	FRA								29	CRUDE ANIMAL,VEG.MATERL.	1	No Quantity							805528			0
S3	2000	2000	2000	2	0	2	Export	807	North Macedonia	MKD	276	Germany	DEU								29	CRUDE ANIMAL,VEG.MATERL.	1	No Quantity							409576			0
S3	2000	2000	2000	2	0	2	Export	807	North Macedonia	MKD	300	Greece	GRC								29	CRUDE ANIMAL,VEG.MATERL.	1	No Quantity							358911			0
S3	2000	2000	2000	2	0	2	Export	807	North Macedonia	MKD	364	Iran	IRN								29	CRUDE ANIMAL,VEG.MATERL.	1	No Quantity							1287			0
S3	2000	2000	2000	2	0	2	Export	807	North Macedonia	MKD	381	Italy	ITA								29	CRUDE ANIMAL,VEG.MATERL.	1	No Quantity							50757			0
S3	2000	2000	2000	2	0	2	Export	807	North Macedonia	MKD	400	Jordan	JOR								29	CRUDE ANIMAL,VEG.MATERL.	1	No Quantity							4858			0
S3	2000	2000	2000	2	0	2	Export	807	North Macedonia	MKD	410	Rep. of Korea	KOR								29	CRUDE ANIMAL,VEG.MATERL.	1	No Quantity							3307			0
S3	2000	2000	2000	2	0	2	Export	807	North Macedonia	MKD	428	Latvia	LVA								29	CRUDE ANIMAL,VEG.MATERL.	1	No Quantity							1167			0
S3	2000	2000	2000	2	0	2	Export	807	North Macedonia	MKD	528	Netherlands	NLD								29	CRUDE ANIMAL,VEG.MATERL.	1	No Quantity							18997			0
S3	2000	2000	2000	2	0	2	Export	807	North Macedonia	MKD	579	Norway	NOR								29	CRUDE ANIMAL,VEG.MATERL.	1	No Quantity							409			0
S3	2000	2000	2000	2	0	2	Export	807	North Macedonia	MKD	616	Poland	POL								29	CRUDE ANIMAL,VEG.MATERL.	1	No Quantity							20416			0
S3	2000	2000	2000	2	0	2	Export	807	North Macedonia	MKD	643	Russian Federation	RUS								29	CRUDE ANIMAL,VEG.MATERL.	1	No Quantity							293866			0
S3	2000	2000	2000	2	0	2	Export	807	North Macedonia	MKD	682	Saudi Arabia	SAU								29	CRUDE ANIMAL,VEG.MATERL.	1	No Quantity							16210			0
S3	2000	2000	2000	2	0	2	Export	807	North Macedonia	MKD	705	Slovenia	SVN								29	CRUDE ANIMAL,VEG.MATERL.	1	No Quantity							105269			0
S3	2000	2000	2000	2	0	2	Export	807	North Macedonia	MKD	724	Spain	ESP								29	CRUDE ANIMAL,VEG.MATERL.	1	No Quantity							32004			0
S3	2000	2000	2000	2	0	2	Export	807	North Macedonia	MKD	757	Switzerland	CHE								29	CRUDE ANIMAL,VEG.MATERL.	1	No Quantity							6964			0
S3	2000	2000	2000	2	0	2	Export	807	North Macedonia	MKD	804	Ukraine	UKR								29	CRUDE ANIMAL,VEG.MATERL.	1	No Quantity							12370			0
S3	2000	2000	2000	2	0	2	Export	807	North Macedonia	MKD	842	USA	USA								29	CRUDE ANIMAL,VEG.MATERL.	1	No Quantity							19560			0
S3	2000	2000	2000	2	0	2	Export	807	North Macedonia	MKD	891	Serbia and Montenegro	SCG								29	CRUDE ANIMAL,VEG.MATERL.	1	No Quantity							470663			0
S3	2000	2000	2000	2	0	2	Export	804	Ukraine	UKR	0	World	WLD								32	COAL, COKE, BRIQUETTES	1	No Quantity							120502210			0
S3	2000	2000	2000	2	0	2	Export	804	Ukraine	UKR	8	Albania	ALB								32	COAL, COKE, BRIQUETTES	1	No Quantity							704450			0
S3	2000	2000	2000	2	0	2	Export	804	Ukraine	UKR	56	Belgium	BEL								32	COAL, COKE, BRIQUETTES	1	No Quantity							55310			0
S3	2000	2000	2000	2	0	2	Export	804	Ukraine	UKR	100	Bulgaria	BGR								32	COAL, COKE, BRIQUETTES	1	No Quantity							47080610			0
S3	2000	2000	2000	2	0	2	Export	804	Ukraine	UKR	112	Belarus	BLR								32	COAL, COKE, BRIQUETTES	1	No Quantity							2344840			0
S3	2000	2000	2000	2	0	2	Export	804	Ukraine	UKR	196	Cyprus	CYP								32	COAL, COKE, BRIQUETTES	1	No Quantity							216950			0
S3	2000	2000	2000	2	0	2	Export	804	Ukraine	UKR	203	Czechia	CZE								32	COAL, COKE, BRIQUETTES	1	No Quantity							137770			0
S3	2000	2000	2000	2	0	2	Export	804	Ukraine	UKR	233	Estonia	EST								32	COAL, COKE, BRIQUETTES	1	No Quantity							628120			0
S3	2000	2000	2000	2	0	2	Export	804	Ukraine	UKR	246	Finland	FIN								32	COAL, COKE, BRIQUETTES	1	No Quantity							89800			0
S3	2000	2000	2000	2	0	2	Export	804	Ukraine	UKR	251	France	FRA								32	COAL, COKE, BRIQUETTES	1	No Quantity							1204140			0
S3	2000	2000	2000	2	0	2	Export	804	Ukraine	UKR	268	Georgia	GEO								32	COAL, COKE, BRIQUETTES	1	No Quantity							383900			0
S3	2000	2000	2000	2	0	2	Export	804	Ukraine	UKR	276	Germany	DEU								32	COAL, COKE, BRIQUETTES	1	No Quantity							1873240			0
S3	2000	2000	2000	2	0	2	Export	804	Ukraine	UKR	300	Greece	GRC								32	COAL, COKE, BRIQUETTES	1	No Quantity							1160			0
S3	2000	2000	2000	2	0	2	Export	804	Ukraine	UKR	348	Hungary	HUN								32	COAL, COKE, BRIQUETTES	1	No Quantity							594540			0
S3	2000	2000	2000	2	0	2	Export	804	Ukraine	UKR	381	Italy	ITA								32	COAL, COKE, BRIQUETTES	1	No Quantity							599690			0
S3	2000	2000	2000	2	0	2	Export	804	Ukraine	UKR	428	Latvia	LVA								32	COAL, COKE, BRIQUETTES	1	No Quantity							53890			0
S3	2000	2000	2000	2	0	2	Export	804	Ukraine	UKR	440	Lithuania	LTU								32	COAL, COKE, BRIQUETTES	1	No Quantity							242530			0
S3	2000	2000	2000	2	0	2	Export	804	Ukraine	UKR	498	Rep. of Moldova	MDA								32	COAL, COKE, BRIQUETTES	1	No Quantity							5584570			0
S3	2000	2000	2000	2	0	2	Export	804	Ukraine	UKR	528	Netherlands	NLD								32	COAL, COKE, BRIQUETTES	1	No Quantity							1872100			0
S3	2000	2000	2000	2	0	2	Export	804	Ukraine	UKR	616	Poland	POL								32	COAL, COKE, BRIQUETTES	1	No Quantity							3726980			0
S3	2000	2000	2000	2	0	2	Export	804	Ukraine	UKR	642	Romania	ROU								32	COAL, COKE, BRIQUETTES	1	No Quantity							10578190			0
S3	2000	2000	2000	2	0	2	Export	804	Ukraine	UKR	643	Russian Federation	RUS								32	COAL, COKE, BRIQUETTES	1	No Quantity							3026790			0
S3	2000	2000	2000	2	0	2	Export	804	Ukraine	UKR	703	Slovakia	SVK								32	COAL, COKE, BRIQUETTES	1	No Quantity							13363200			0
S3	2000	2000	2000	2	0	2	Export	804	Ukraine	UKR	724	Spain	ESP								32	COAL, COKE, BRIQUETTES	1	No Quantity							1580010			0
S3	2000	2000	2000	2	0	2	Export	804	Ukraine	UKR	760	Syria	SYR								32	COAL, COKE, BRIQUETTES	1	No Quantity							29640			0
S3	2000	2000	2000	2	0	2	Export	804	Ukraine	UKR	762	Tajikistan	TJK								32	COAL, COKE, BRIQUETTES	1	No Quantity							24180			0
S3	2000	2000	2000	2	0	2	Export	804	Ukraine	UKR	792	Turkey	TUR								32	COAL, COKE, BRIQUETTES	1	No Quantity							11113980			0
S3	2000	2000	2000	2	0	2	Export	804	Ukraine	UKR	807	North Macedonia	MKD								32	COAL, COKE, BRIQUETTES	1	No Quantity							41960			0
S3	2000	2000	2000	2	0	2	Export	804	Ukraine	UKR	818	Egypt	EGY								32	COAL, COKE, BRIQUETTES	1	No Quantity							4250			0
S3	2000	2000	2000	2	0	2	Export	804	Ukraine	UKR	826	United Kingdom	GBR								32	COAL, COKE, BRIQUETTES	1	No Quantity							2257100			0
S3	2000	2000	2000	2	0	2	Export	804	Ukraine	UKR	860	Uzbekistan	UZB								32	COAL, COKE, BRIQUETTES	1	No Quantity							680			0
S3	2000	2000	2000	2	0	2	Export	804	Ukraine	UKR	891	Serbia and Montenegro	SCG								32	COAL, COKE, BRIQUETTES	1	No Quantity							11087640			0
S3	2000	2000	2000	2	0	2	Export	807	North Macedonia	MKD	0	World	WLD								32	COAL, COKE, BRIQUETTES	1	No Quantity							26119			0
S3	2000	2000	2000	2	0	2	Export	807	North Macedonia	MKD	891	Serbia and Montenegro	SCG								32	COAL, COKE, BRIQUETTES	1	No Quantity							26119			0
S3	2000	2000	2000	2	0	2	Export	804	Ukraine	UKR	0	World	WLD								33	PETROLEUM,PETROL.PRODUCT	1	No Quantity							426954150			0
S3	2000	2000	2000	2	0	2	Export	804	Ukraine	UKR	4	Afghanistan	AFG								33	PETROLEUM,PETROL.PRODUCT	1	No Quantity							59090			0
S3	2000	2000	2000	2	0	2	Export	804	Ukraine	UKR	12	Algeria	DZA								33	PETROLEUM,PETROL.PRODUCT	1	No Quantity							410			0
S3	2000	2000	2000	2	0	2	Export	804	Ukraine	UKR	31	Azerbaijan	AZE								33	PETROLEUM,PETROL.PRODUCT	1	No Quantity							37090			0
S3	2000	2000	2000	2	0	2	Export	804	Ukraine	UKR	40	Austria	AUT								33	PETROLEUM,PETROL.PRODUCT	1	No Quantity							936860			0
S3	2000	2000	2000	2	0	2	Export	804	Ukraine	UKR	51	Armenia	ARM								33	PETROLEUM,PETROL.PRODUCT	1	No Quantity							18220			0
S3	2000	2000	2000	2	0	2	Export	804	Ukraine	UKR	56	Belgium	BEL								33	PETROLEUM,PETROL.PRODUCT	1	No Quantity							5142120			0
S3	2000	2000	2000	2	0	2	Export	804	Ukraine	UKR	68	Bolivia (Plurinational State of)	BOL								33	PETROLEUM,PETROL.PRODUCT	1	No Quantity							80			0
S3	2000	2000	2000	2	0	2	Export	804	Ukraine	UKR	70	Bosnia Herzegovina	BIH								33	PETROLEUM,PETROL.PRODUCT	1	No Quantity							102830			0
S3	2000	2000	2000	2	0	2	Export	804	Ukraine	UKR	76	Brazil	BRA								33	PETROLEUM,PETROL.PRODUCT	1	No Quantity							66990			0
S3	2000	2000	2000	2	0	2	Export	804	Ukraine	UKR	84	Belize	BLZ								33	PETROLEUM,PETROL.PRODUCT	1	No Quantity							1840			0
S3	2000	2000	2000	2	0	2	Export	804	Ukraine	UKR	92	Br. Virgin Isds	VGB								33	PETROLEUM,PETROL.PRODUCT	1	No Quantity							90507940			0
S3	2000	2000	2000	2	0	2	Export	804	Ukraine	UKR	100	Bulgaria	BGR								33	PETROLEUM,PETROL.PRODUCT	1	No Quantity							1025450			0
S3	2000	2000	2000	2	0	2	Export	804	Ukraine	UKR	112	Belarus	BLR								33	PETROLEUM,PETROL.PRODUCT	1	No Quantity							1500290			0
S3	2000	2000	2000	2	0	2	Export	804	Ukraine	UKR	116	Cambodia	KHM								33	PETROLEUM,PETROL.PRODUCT	1	No Quantity							960			0
S3	2000	2000	2000	2	0	2	Export	804	Ukraine	UKR	124	Canada	CAN								33	PETROLEUM,PETROL.PRODUCT	1	No Quantity							8030			0
S3	2000	2000	2000	2	0	2	Export	804	Ukraine	UKR	156	China	CHN								33	PETROLEUM,PETROL.PRODUCT	1	No Quantity							181920			0
S3	2000	2000	2000	2	0	2	Export	804	Ukraine	UKR	191	Croatia	HRV								33	PETROLEUM,PETROL.PRODUCT	1	No Quantity							17010			0
S3	2000	2000	2000	2	0	2	Export	804	Ukraine	UKR	192	Cuba	CUB								33	PETROLEUM,PETROL.PRODUCT	1	No Quantity							59340			0
S3	2000	2000	2000	2	0	2	Export	804	Ukraine	UKR	196	Cyprus	CYP								33	PETROLEUM,PETROL.PRODUCT	1	No Quantity							3854750			0
S3	2000	2000	2000	2	0	2	Export	804	Ukraine	UKR	203	Czechia	CZE								33	PETROLEUM,PETROL.PRODUCT	1	No Quantity							14392970			0
S3	2000	2000	2000	2	0	2	Export	804	Ukraine	UKR	208	Denmark	DNK								33	PETROLEUM,PETROL.PRODUCT	1	No Quantity							181940			0
S3	2000	2000	2000	2	0	2	Export	804	Ukraine	UKR	231	Ethiopia	ETH								33	PETROLEUM,PETROL.PRODUCT	1	No Quantity							19200			0
S3	2000	2000	2000	2	0	2	Export	804	Ukraine	UKR	233	Estonia	EST								33	PETROLEUM,PETROL.PRODUCT	1	No Quantity							194960			0
S3	2000	2000	2000	2	0	2	Export	804	Ukraine	UKR	251	France	FRA								33	PETROLEUM,PETROL.PRODUCT	1	No Quantity							91980			0
S3	2000	2000	2000	2	0	2	Export	804	Ukraine	UKR	268	Georgia	GEO								33	PETROLEUM,PETROL.PRODUCT	1	No Quantity							27790			0
S3	2000	2000	2000	2	0	2	Export	804	Ukraine	UKR	276	Germany	DEU								33	PETROLEUM,PETROL.PRODUCT	1	No Quantity							702290			0
S3	2000	2000	2000	2	0	2	Export	804	Ukraine	UKR	292	Gibraltar	GIB								33	PETROLEUM,PETROL.PRODUCT	1	No Quantity							10940			0
S3	2000	2000	2000	2	0	2	Export	804	Ukraine	UKR	300	Greece	GRC								33	PETROLEUM,PETROL.PRODUCT	1	No Quantity							826160			0
S3	2000	2000	2000	2	0	2	Export	804	Ukraine	UKR	324	Guinea	GIN								33	PETROLEUM,PETROL.PRODUCT	1	No Quantity							8560			0
S3	2000	2000	2000	2	0	2	Export	804	Ukraine	UKR	348	Hungary	HUN								33	PETROLEUM,PETROL.PRODUCT	1	No Quantity							2456530			0
S3	2000	2000	2000	2	0	2	Export	804	Ukraine	UKR	372	Ireland	IRL								33	PETROLEUM,PETROL.PRODUCT	1	No Quantity							17785790			0
S3	2000	2000	2000	2	0	2	Export	804	Ukraine	UKR	376	Israel	ISR								33	PETROLEUM,PETROL.PRODUCT	1	No Quantity							7320			0
S3	2000	2000	2000	2	0	2	Export	804	Ukraine	UKR	381	Italy	ITA								33	PETROLEUM,PETROL.PRODUCT	1	No Quantity							69281830			0
S3	2000	2000	2000	2	0	2	Export	804	Ukraine	UKR	398	Kazakhstan	KAZ								33	PETROLEUM,PETROL.PRODUCT	1	No Quantity							20270			0
S3	2000	2000	2000	2	0	2	Export	804	Ukraine	UKR	400	Jordan	JOR								33	PETROLEUM,PETROL.PRODUCT	1	No Quantity							750			0
S3	2000	2000	2000	2	0	2	Export	804	Ukraine	UKR	417	Kyrgyzstan	KGZ								33	PETROLEUM,PETROL.PRODUCT	1	No Quantity							18210			0
S3	2000	2000	2000	2	0	2	Export	804	Ukraine	UKR	428	Latvia	LVA								33	PETROLEUM,PETROL.PRODUCT	1	No Quantity							4666030			0
S3	2000	2000	2000	2	0	2	Export	804	Ukraine	UKR	440	Lithuania	LTU								33	PETROLEUM,PETROL.PRODUCT	1	No Quantity							584900			0
S3	2000	2000	2000	2	0	2	Export	804	Ukraine	UKR	470	Malta	MLT								33	PETROLEUM,PETROL.PRODUCT	1	No Quantity							1952740			0
S3	2000	2000	2000	2	0	2	Export	804	Ukraine	UKR	478	Mauritania	MRT								33	PETROLEUM,PETROL.PRODUCT	1	No Quantity							370			0
S3	2000	2000	2000	2	0	2	Export	804	Ukraine	UKR	496	Mongolia	MNG								33	PETROLEUM,PETROL.PRODUCT	1	No Quantity							32750			0
S3	2000	2000	2000	2	0	2	Export	804	Ukraine	UKR	498	Rep. of Moldova	MDA								33	PETROLEUM,PETROL.PRODUCT	1	No Quantity							10378950			0
S3	2000	2000	2000	2	0	2	Export	804	Ukraine	UKR	528	Netherlands	NLD								33	PETROLEUM,PETROL.PRODUCT	1	No Quantity							475890			0
S3	2000	2000	2000	2	0	2	Export	804	Ukraine	UKR	566	Nigeria	NGA								33	PETROLEUM,PETROL.PRODUCT	1	No Quantity							9200			0
S3	2000	2000	2000	2	0	2	Export	804	Ukraine	UKR	586	Pakistan	PAK								33	PETROLEUM,PETROL.PRODUCT	1	No Quantity							58240			0
S3	2000	2000	2000	2	0	2	Export	804	Ukraine	UKR	591	Panama	PAN								33	PETROLEUM,PETROL.PRODUCT	1	No Quantity							69172310			0
S3	2000	2000	2000	2	0	2	Export	804	Ukraine	UKR	616	Poland	POL								33	PETROLEUM,PETROL.PRODUCT	1	No Quantity							19384540			0
S3	2000	2000	2000	2	0	2	Export	804	Ukraine	UKR	642	Romania	ROU								33	PETROLEUM,PETROL.PRODUCT	1	No Quantity							24772640			0
S3	2000	2000	2000	2	0	2	Export	804	Ukraine	UKR	643	Russian Federation	RUS								33	PETROLEUM,PETROL.PRODUCT	1	No Quantity							22176640			0
S3	2000	2000	2000	2	0	2	Export	804	Ukraine	UKR	659	Saint Kitts and Nevis	KNA								33	PETROLEUM,PETROL.PRODUCT	1	No Quantity							10000			0
S3	2000	2000	2000	2	0	2	Export	804	Ukraine	UKR	670	Saint Vincent and the Grenadines	VCT								33	PETROLEUM,PETROL.PRODUCT	1	No Quantity							2630			0
S3	2000	2000	2000	2	0	2	Export	804	Ukraine	UKR	694	Sierra Leone	SLE								33	PETROLEUM,PETROL.PRODUCT	1	No Quantity							31150			0
S3	2000	2000	2000	2	0	2	Export	804	Ukraine	UKR	699	India	IND								33	PETROLEUM,PETROL.PRODUCT	1	No Quantity							368510			0
S3	2000	2000	2000	2	0	2	Export	804	Ukraine	UKR	703	Slovakia	SVK								33	PETROLEUM,PETROL.PRODUCT	1	No Quantity							2242130			0
S3	2000	2000	2000	2	0	2	Export	804	Ukraine	UKR	705	Slovenia	SVN								33	PETROLEUM,PETROL.PRODUCT	1	No Quantity							22050			0
S3	2000	2000	2000	2	0	2	Export	804	Ukraine	UKR	724	Spain	ESP								33	PETROLEUM,PETROL.PRODUCT	1	No Quantity							359710			0
S3	2000	2000	2000	2	0	2	Export	804	Ukraine	UKR	757	Switzerland	CHE								33	PETROLEUM,PETROL.PRODUCT	1	No Quantity							5023470			0
S3	2000	2000	2000	2	0	2	Export	804	Ukraine	UKR	762	Tajikistan	TJK								33	PETROLEUM,PETROL.PRODUCT	1	No Quantity							1517260			0
S3	2000	2000	2000	2	0	2	Export	804	Ukraine	UKR	792	Turkey	TUR								33	PETROLEUM,PETROL.PRODUCT	1	No Quantity							2287740			0
S3	2000	2000	2000	2	0	2	Export	804	Ukraine	UKR	795	Turkmenistan	TKM								33	PETROLEUM,PETROL.PRODUCT	1	No Quantity							191220			0
S3	2000	2000	2000	2	0	2	Export	804	Ukraine	UKR	807	North Macedonia	MKD								33	PETROLEUM,PETROL.PRODUCT	1	No Quantity							16620			0
S3	2000	2000	2000	2	0	2	Export	804	Ukraine	UKR	818	Egypt	EGY								33	PETROLEUM,PETROL.PRODUCT	1	No Quantity							310			0
S3	2000	2000	2000	2	0	2	Export	804	Ukraine	UKR	826	United Kingdom	GBR								33	PETROLEUM,PETROL.PRODUCT	1	No Quantity							45769310			0
S3	2000	2000	2000	2	0	2	Export	804	Ukraine	UKR	842	USA	USA								33	PETROLEUM,PETROL.PRODUCT	1	No Quantity							222920			0
S3	2000	2000	2000	2	0	2	Export	804	Ukraine	UKR	860	Uzbekistan	UZB								33	PETROLEUM,PETROL.PRODUCT	1	No Quantity							759660			0
S3	2000	2000	2000	2	0	2	Export	804	Ukraine	UKR	887	Yemen	YEM								33	PETROLEUM,PETROL.PRODUCT	1	No Quantity							197150			0
S3	2000	2000	2000	2	0	2	Export	804	Ukraine	UKR	891	Serbia and Montenegro	SCG								33	PETROLEUM,PETROL.PRODUCT	1	No Quantity							4718400			0
S3	2000	2000	2000	2	0	2	Export	807	North Macedonia	MKD	0	World	WLD								33	PETROLEUM,PETROL.PRODUCT	1	No Quantity							61164207			0
S3	2000	2000	2000	2	0	2	Export	807	North Macedonia	MKD	8	Albania	ALB								33	PETROLEUM,PETROL.PRODUCT	1	No Quantity							73255			0
S3	2000	2000	2000	2	0	2	Export	807	North Macedonia	MKD	40	Austria	AUT								33	PETROLEUM,PETROL.PRODUCT	1	No Quantity							387878			0
S3	2000	2000	2000	2	0	2	Export	807	North Macedonia	MKD	56	Belgium	BEL								33	PETROLEUM,PETROL.PRODUCT	1	No Quantity							492			0
S3	2000	2000	2000	2	0	2	Export	807	North Macedonia	MKD	70	Bosnia Herzegovina	BIH								33	PETROLEUM,PETROL.PRODUCT	1	No Quantity							17325			0
S3	2000	2000	2000	2	0	2	Export	807	North Macedonia	MKD	100	Bulgaria	BGR								33	PETROLEUM,PETROL.PRODUCT	1	No Quantity							74696			0
S3	2000	2000	2000	2	0	2	Export	807	North Macedonia	MKD	116	Cambodia	KHM								33	PETROLEUM,PETROL.PRODUCT	1	No Quantity							6500			0
S3	2000	2000	2000	2	0	2	Export	807	North Macedonia	MKD	191	Croatia	HRV								33	PETROLEUM,PETROL.PRODUCT	1	No Quantity							35631			0
S3	2000	2000	2000	2	0	2	Export	807	North Macedonia	MKD	196	Cyprus	CYP								33	PETROLEUM,PETROL.PRODUCT	1	No Quantity							3656			0
S3	2000	2000	2000	2	0	2	Export	807	North Macedonia	MKD	203	Czechia	CZE								33	PETROLEUM,PETROL.PRODUCT	1	No Quantity							7748			0
S3	2000	2000	2000	2	0	2	Export	807	North Macedonia	MKD	208	Denmark	DNK								33	PETROLEUM,PETROL.PRODUCT	1	No Quantity							17541			0
S3	2000	2000	2000	2	0	2	Export	807	North Macedonia	MKD	246	Finland	FIN								33	PETROLEUM,PETROL.PRODUCT	1	No Quantity							86405			0
S3	2000	2000	2000	2	0	2	Export	807	North Macedonia	MKD	251	France	FRA								33	PETROLEUM,PETROL.PRODUCT	1	No Quantity							756			0
S3	2000	2000	2000	2	0	2	Export	807	North Macedonia	MKD	276	Germany	DEU								33	PETROLEUM,PETROL.PRODUCT	1	No Quantity							565197			0
S3	2000	2000	2000	2	0	2	Export	807	North Macedonia	MKD	288	Ghana	GHA								33	PETROLEUM,PETROL.PRODUCT	1	No Quantity							1598			0
S3	2000	2000	2000	2	0	2	Export	807	North Macedonia	MKD	300	Greece	GRC								33	PETROLEUM,PETROL.PRODUCT	1	No Quantity							5204			0
S3	2000	2000	2000	2	0	2	Export	807	North Macedonia	MKD	348	Hungary	HUN								33	PETROLEUM,PETROL.PRODUCT	1	No Quantity							142132			0
S3	2000	2000	2000	2	0	2	Export	807	North Macedonia	MKD	372	Ireland	IRL								33	PETROLEUM,PETROL.PRODUCT	1	No Quantity							7000			0
S3	2000	2000	2000	2	0	2	Export	807	North Macedonia	MKD	381	Italy	ITA								33	PETROLEUM,PETROL.PRODUCT	1	No Quantity							38339			0
S3	2000	2000	2000	2	0	2	Export	807	North Macedonia	MKD	428	Latvia	LVA								33	PETROLEUM,PETROL.PRODUCT	1	No Quantity							1365			0
S3	2000	2000	2000	2	0	2	Export	807	North Macedonia	MKD	440	Lithuania	LTU								33	PETROLEUM,PETROL.PRODUCT	1	No Quantity							1312			0
S3	2000	2000	2000	2	0	2	Export	807	North Macedonia	MKD	528	Netherlands	NLD								33	PETROLEUM,PETROL.PRODUCT	1	No Quantity							21092			0
S3	2000	2000	2000	2	0	2	Export	807	North Macedonia	MKD	579	Norway	NOR								33	PETROLEUM,PETROL.PRODUCT	1	No Quantity							6980			0
S3	2000	2000	2000	2	0	2	Export	807	North Macedonia	MKD	616	Poland	POL								33	PETROLEUM,PETROL.PRODUCT	1	No Quantity							6296			0
S3	2000	2000	2000	2	0	2	Export	807	North Macedonia	MKD	620	Portugal	PRT								33	PETROLEUM,PETROL.PRODUCT	1	No Quantity							14257			0
S3	2000	2000	2000	2	0	2	Export	807	North Macedonia	MKD	642	Romania	ROU								33	PETROLEUM,PETROL.PRODUCT	1	No Quantity							950			0
S3	2000	2000	2000	2	0	2	Export	807	North Macedonia	MKD	643	Russian Federation	RUS								33	PETROLEUM,PETROL.PRODUCT	1	No Quantity							268251			0
S3	2000	2000	2000	2	0	2	Export	807	North Macedonia	MKD	682	Saudi Arabia	SAU								33	PETROLEUM,PETROL.PRODUCT	1	No Quantity							15563			0
S3	2000	2000	2000	2	0	2	Export	807	North Macedonia	MKD	703	Slovakia	SVK								33	PETROLEUM,PETROL.PRODUCT	1	No Quantity							1115			0
S3	2000	2000	2000	2	0	2	Export	807	North Macedonia	MKD	705	Slovenia	SVN								33	PETROLEUM,PETROL.PRODUCT	1	No Quantity							248272			0
S3	2000	2000	2000	2	0	2	Export	807	North Macedonia	MKD	724	Spain	ESP								33	PETROLEUM,PETROL.PRODUCT	1	No Quantity							378			0
S3	2000	2000	2000	2	0	2	Export	807	North Macedonia	MKD	752	Sweden	SWE								33	PETROLEUM,PETROL.PRODUCT	1	No Quantity							1293			0
S3	2000	2000	2000	2	0	2	Export	807	North Macedonia	MKD	757	Switzerland	CHE								33	PETROLEUM,PETROL.PRODUCT	1	No Quantity							438915			0
S3	2000	2000	2000	2	0	2	Export	807	North Macedonia	MKD	784	United Arab Emirates	ARE								33	PETROLEUM,PETROL.PRODUCT	1	No Quantity							23735			0
S3	2000	2000	2000	2	0	2	Export	807	North Macedonia	MKD	792	Turkey	TUR								33	PETROLEUM,PETROL.PRODUCT	1	No Quantity							82302			0
S3	2000	2000	2000	2	0	2	Export	807	North Macedonia	MKD	804	Ukraine	UKR								33	PETROLEUM,PETROL.PRODUCT	1	No Quantity							32393			0
S3	2000	2000	2000	2	0	2	Export	807	North Macedonia	MKD	818	Egypt	EGY								33	PETROLEUM,PETROL.PRODUCT	1	No Quantity							3181			0
S3	2000	2000	2000	2	0	2	Export	807	North Macedonia	MKD	826	United Kingdom	GBR								33	PETROLEUM,PETROL.PRODUCT	1	No Quantity							635043			0
S3	2000	2000	2000	2	0	2	Export	807	North Macedonia	MKD	842	USA	USA								33	PETROLEUM,PETROL.PRODUCT	1	No Quantity							614454			0
S3	2000	2000	2000	2	0	2	Export	807	North Macedonia	MKD	891	Serbia and Montenegro	SCG								33	PETROLEUM,PETROL.PRODUCT	1	No Quantity							57275707			0
S3	2000	2000	2000	2	0	2	Export	804	Ukraine	UKR	0	World	WLD								34	GAS,NATURAL,MANUFACTURED	1	No Quantity							170639790			0
S3	2000	2000	2000	2	0	2	Export	804	Ukraine	UKR	100	Bulgaria	BGR								34	GAS,NATURAL,MANUFACTURED	1	No Quantity							85013510			0
S3	2000	2000	2000	2	0	2	Export	804	Ukraine	UKR	116	Cambodia	KHM								34	GAS,NATURAL,MANUFACTURED	1	No Quantity							30			0
S3	2000	2000	2000	2	0	2	Export	804	Ukraine	UKR	203	Czechia	CZE								34	GAS,NATURAL,MANUFACTURED	1	No Quantity							253880			0
S3	2000	2000	2000	2	0	2	Export	804	Ukraine	UKR	208	Denmark	DNK								34	GAS,NATURAL,MANUFACTURED	1	No Quantity							462800			0
S3	2000	2000	2000	2	0	2	Export	804	Ukraine	UKR	348	Hungary	HUN								34	GAS,NATURAL,MANUFACTURED	1	No Quantity							29684920			0
S3	2000	2000	2000	2	0	2	Export	804	Ukraine	UKR	498	Rep. of Moldova	MDA								34	GAS,NATURAL,MANUFACTURED	1	No Quantity							9558410			0
S3	2000	2000	2000	2	0	2	Export	804	Ukraine	UKR	616	Poland	POL								34	GAS,NATURAL,MANUFACTURED	1	No Quantity							37523230			0
S3	2000	2000	2000	2	0	2	Export	804	Ukraine	UKR	642	Romania	ROU								34	GAS,NATURAL,MANUFACTURED	1	No Quantity							1342970			0
S3	2000	2000	2000	2	0	2	Export	804	Ukraine	UKR	643	Russian Federation	RUS								34	GAS,NATURAL,MANUFACTURED	1	No Quantity							81460			0
S3	2000	2000	2000	2	0	2	Export	804	Ukraine	UKR	703	Slovakia	SVK								34	GAS,NATURAL,MANUFACTURED	1	No Quantity							2109600			0
S3	2000	2000	2000	2	0	2	Export	804	Ukraine	UKR	792	Turkey	TUR								34	GAS,NATURAL,MANUFACTURED	1	No Quantity							4608980			0
S3	2000	2000	2000	2	0	2	Export	807	North Macedonia	MKD	0	World	WLD								34	GAS,NATURAL,MANUFACTURED	1	No Quantity							254784			0
S3	2000	2000	2000	2	0	2	Export	807	North Macedonia	MKD	682	Saudi Arabia	SAU								34	GAS,NATURAL,MANUFACTURED	1	No Quantity							1486			0
S3	2000	2000	2000	2	0	2	Export	807	North Macedonia	MKD	891	Serbia and Montenegro	SCG								34	GAS,NATURAL,MANUFACTURED	1	No Quantity							253298			0
S3	2000	2000	2000	2	0	2	Export	804	Ukraine	UKR	0	World	WLD								35	ELECTRIC CURRENT	1	No Quantity							89630160			0
S3	2000	2000	2000	2	0	2	Export	804	Ukraine	UKR	112	Belarus	BLR								35	ELECTRIC CURRENT	1	No Quantity							1594610			0
S3	2000	2000	2000	2	0	2	Export	804	Ukraine	UKR	348	Hungary	HUN								35	ELECTRIC CURRENT	1	No Quantity							38424880			0
S3	2000	2000	2000	2	0	2	Export	804	Ukraine	UKR	498	Rep. of Moldova	MDA								35	ELECTRIC CURRENT	1	No Quantity							29194020			0
S3	2000	2000	2000	2	0	2	Export	804	Ukraine	UKR	616	Poland	POL								35	ELECTRIC CURRENT	1	No Quantity							15262790			0
S3	2000	2000	2000	2	0	2	Export	804	Ukraine	UKR	643	Russian Federation	RUS								35	ELECTRIC CURRENT	1	No Quantity							435210			0
S3	2000	2000	2000	2	0	2	Export	804	Ukraine	UKR	703	Slovakia	SVK								35	ELECTRIC CURRENT	1	No Quantity							4718650			0
S3	2000	2000	2000	2	0	2	Export	807	North Macedonia	MKD	0	World	WLD								35	ELECTRIC CURRENT	1	No Quantity							1572630			0
S3	2000	2000	2000	2	0	2	Export	807	North Macedonia	MKD	891	Serbia and Montenegro	SCG								35	ELECTRIC CURRENT	1	No Quantity							1572630			0
S3	2000	2000	2000	2	0	2	Export	804	Ukraine	UKR	0	World	WLD								41	ANIMAL OILS AND FATS	1	No Quantity							869680			0
S3	2000	2000	2000	2	0	2	Export	804	Ukraine	UKR	196	Cyprus	CYP								41	ANIMAL OILS AND FATS	1	No Quantity							11600			0
S3	2000	2000	2000	2	0	2	Export	804	Ukraine	UKR	470	Malta	MLT								41	ANIMAL OILS AND FATS	1	No Quantity							30			0
S3	2000	2000	2000	2	0	2	Export	804	Ukraine	UKR	591	Panama	PAN								41	ANIMAL OILS AND FATS	1	No Quantity							910			0
S3	2000	2000	2000	2	0	2	Export	804	Ukraine	UKR	643	Russian Federation	RUS								41	ANIMAL OILS AND FATS	1	No Quantity							776100			0
S3	2000	2000	2000	2	0	2	Export	804	Ukraine	UKR	762	Tajikistan	TJK								41	ANIMAL OILS AND FATS	1	No Quantity							81040			0
S3	2000	2000	2000	2	0	2	Export	807	North Macedonia	MKD	0	World	WLD								41	ANIMAL OILS AND FATS	1	No Quantity							50763			0
S3	2000	2000	2000	2	0	2	Export	807	North Macedonia	MKD	70	Bosnia Herzegovina	BIH								41	ANIMAL OILS AND FATS	1	No Quantity							35341			0
S3	2000	2000	2000	2	0	2	Export	807	North Macedonia	MKD	100	Bulgaria	BGR								41	ANIMAL OILS AND FATS	1	No Quantity							6			0
S3	2000	2000	2000	2	0	2	Export	807	North Macedonia	MKD	891	Serbia and Montenegro	SCG								41	ANIMAL OILS AND FATS	1	No Quantity							15416			0
S3	2000	2000	2000	2	0	2	Export	804	Ukraine	UKR	0	World	WLD								42	FIXED VEG. FATS AND OILS	1	No Quantity							235309310			0
S3	2000	2000	2000	2	0	2	Export	804	Ukraine	UKR	12	Algeria	DZA								42	FIXED VEG. FATS AND OILS	1	No Quantity							20414420			0
S3	2000	2000	2000	2	0	2	Export	804	Ukraine	UKR	31	Azerbaijan	AZE								42	FIXED VEG. FATS AND OILS	1	No Quantity							144260			0
S3	2000	2000	2000	2	0	2	Export	804	Ukraine	UKR	40	Austria	AUT								42	FIXED VEG. FATS AND OILS	1	No Quantity							2464760			0
S3	2000	2000	2000	2	0	2	Export	804	Ukraine	UKR	44	Bahamas	BHS								42	FIXED VEG. FATS AND OILS	1	No Quantity							552020			0
S3	2000	2000	2000	2	0	2	Export	804	Ukraine	UKR	51	Armenia	ARM								42	FIXED VEG. FATS AND OILS	1	No Quantity							57250			0
S3	2000	2000	2000	2	0	2	Export	804	Ukraine	UKR	56	Belgium	BEL								42	FIXED VEG. FATS AND OILS	1	No Quantity							149770			0
S3	2000	2000	2000	2	0	2	Export	804	Ukraine	UKR	84	Belize	BLZ								42	FIXED VEG. FATS AND OILS	1	No Quantity							84190			0
S3	2000	2000	2000	2	0	2	Export	804	Ukraine	UKR	92	Br. Virgin Isds	VGB								42	FIXED VEG. FATS AND OILS	1	No Quantity							2291560			0
S3	2000	2000	2000	2	0	2	Export	804	Ukraine	UKR	100	Bulgaria	BGR								42	FIXED VEG. FATS AND OILS	1	No Quantity							1530850			0
S3	2000	2000	2000	2	0	2	Export	804	Ukraine	UKR	112	Belarus	BLR								42	FIXED VEG. FATS AND OILS	1	No Quantity							8922000			0
S3	2000	2000	2000	2	0	2	Export	804	Ukraine	UKR	116	Cambodia	KHM								42	FIXED VEG. FATS AND OILS	1	No Quantity							170			0
S3	2000	2000	2000	2	0	2	Export	804	Ukraine	UKR	124	Canada	CAN								42	FIXED VEG. FATS AND OILS	1	No Quantity							840			0
S3	2000	2000	2000	2	0	2	Export	804	Ukraine	UKR	192	Cuba	CUB								42	FIXED VEG. FATS AND OILS	1	No Quantity							70			0
S3	2000	2000	2000	2	0	2	Export	804	Ukraine	UKR	196	Cyprus	CYP								42	FIXED VEG. FATS AND OILS	1	No Quantity							4271940			0
S3	2000	2000	2000	2	0	2	Export	804	Ukraine	UKR	203	Czechia	CZE								42	FIXED VEG. FATS AND OILS	1	No Quantity							181820			0
S3	2000	2000	2000	2	0	2	Export	804	Ukraine	UKR	233	Estonia	EST								42	FIXED VEG. FATS AND OILS	1	No Quantity							50760			0
S3	2000	2000	2000	2	0	2	Export	804	Ukraine	UKR	251	France	FRA								42	FIXED VEG. FATS AND OILS	1	No Quantity							21438910			0
S3	2000	2000	2000	2	0	2	Export	804	Ukraine	UKR	268	Georgia	GEO								42	FIXED VEG. FATS AND OILS	1	No Quantity							2904750			0
S3	2000	2000	2000	2	0	2	Export	804	Ukraine	UKR	276	Germany	DEU								42	FIXED VEG. FATS AND OILS	1	No Quantity							1909940			0
S3	2000	2000	2000	2	0	2	Export	804	Ukraine	UKR	300	Greece	GRC								42	FIXED VEG. FATS AND OILS	1	No Quantity							399000			0
S3	2000	2000	2000	2	0	2	Export	804	Ukraine	UKR	348	Hungary	HUN								42	FIXED VEG. FATS AND OILS	1	No Quantity							924760			0
S3	2000	2000	2000	2	0	2	Export	804	Ukraine	UKR	372	Ireland	IRL								42	FIXED VEG. FATS AND OILS	1	No Quantity							612000			0
S3	2000	2000	2000	2	0	2	Export	804	Ukraine	UKR	376	Israel	ISR								42	FIXED VEG. FATS AND OILS	1	No Quantity							47850			0
S3	2000	2000	2000	2	0	2	Export	804	Ukraine	UKR	381	Italy	ITA								42	FIXED VEG. FATS AND OILS	1	No Quantity							3204730			0
S3	2000	2000	2000	2	0	2	Export	804	Ukraine	UKR	398	Kazakhstan	KAZ								42	FIXED VEG. FATS AND OILS	1	No Quantity							3654600			0
S3	2000	2000	2000	2	0	2	Export	804	Ukraine	UKR	400	Jordan	JOR								42	FIXED VEG. FATS AND OILS	1	No Quantity							610500			0
S3	2000	2000	2000	2	0	2	Export	804	Ukraine	UKR	417	Kyrgyzstan	KGZ								42	FIXED VEG. FATS AND OILS	1	No Quantity							91490			0
S3	2000	2000	2000	2	0	2	Export	804	Ukraine	UKR	422	Lebanon	LBN								42	FIXED VEG. FATS AND OILS	1	No Quantity							80			0
S3	2000	2000	2000	2	0	2	Export	804	Ukraine	UKR	428	Latvia	LVA								42	FIXED VEG. FATS AND OILS	1	No Quantity							3594990			0
S3	2000	2000	2000	2	0	2	Export	804	Ukraine	UKR	430	Liberia	LBR								42	FIXED VEG. FATS AND OILS	1	No Quantity							80			0
S3	2000	2000	2000	2	0	2	Export	804	Ukraine	UKR	440	Lithuania	LTU								42	FIXED VEG. FATS AND OILS	1	No Quantity							1514660			0
S3	2000	2000	2000	2	0	2	Export	804	Ukraine	UKR	442	Luxembourg	LUX								42	FIXED VEG. FATS AND OILS	1	No Quantity							91000			0
S3	2000	2000	2000	2	0	2	Export	804	Ukraine	UKR	470	Malta	MLT								42	FIXED VEG. FATS AND OILS	1	No Quantity							70			0
S3	2000	2000	2000	2	0	2	Export	804	Ukraine	UKR	498	Rep. of Moldova	MDA								42	FIXED VEG. FATS AND OILS	1	No Quantity							17050			0
S3	2000	2000	2000	2	0	2	Export	804	Ukraine	UKR	504	Morocco	MAR								42	FIXED VEG. FATS AND OILS	1	No Quantity							2542630			0
S3	2000	2000	2000	2	0	2	Export	804	Ukraine	UKR	528	Netherlands	NLD								42	FIXED VEG. FATS AND OILS	1	No Quantity							5698980			0
S3	2000	2000	2000	2	0	2	Export	804	Ukraine	UKR	591	Panama	PAN								42	FIXED VEG. FATS AND OILS	1	No Quantity							310			0
S3	2000	2000	2000	2	0	2	Export	804	Ukraine	UKR	608	Philippines	PHL								42	FIXED VEG. FATS AND OILS	1	No Quantity							190			0
S3	2000	2000	2000	2	0	2	Export	804	Ukraine	UKR	616	Poland	POL								42	FIXED VEG. FATS AND OILS	1	No Quantity							3262150			0
S3	2000	2000	2000	2	0	2	Export	804	Ukraine	UKR	643	Russian Federation	RUS								42	FIXED VEG. FATS AND OILS	1	No Quantity							62784610			0
S3	2000	2000	2000	2	0	2	Export	804	Ukraine	UKR	670	Saint Vincent and the Grenadines	VCT								42	FIXED VEG. FATS AND OILS	1	No Quantity							50			0
S3	2000	2000	2000	2	0	2	Export	804	Ukraine	UKR	678	Sao Tome and Principe	STP								42	FIXED VEG. FATS AND OILS	1	No Quantity							30			0
S3	2000	2000	2000	2	0	2	Export	804	Ukraine	UKR	699	India	IND								42	FIXED VEG. FATS AND OILS	1	No Quantity							7265980			0
S3	2000	2000	2000	2	0	2	Export	804	Ukraine	UKR	752	Sweden	SWE								42	FIXED VEG. FATS AND OILS	1	No Quantity							50			0
S3	2000	2000	2000	2	0	2	Export	804	Ukraine	UKR	757	Switzerland	CHE								42	FIXED VEG. FATS AND OILS	1	No Quantity							47105530			0
S3	2000	2000	2000	2	0	2	Export	804	Ukraine	UKR	764	Thailand	THA								42	FIXED VEG. FATS AND OILS	1	No Quantity							50			0
S3	2000	2000	2000	2	0	2	Export	804	Ukraine	UKR	792	Turkey	TUR								42	FIXED VEG. FATS AND OILS	1	No Quantity							6994830			0
S3	2000	2000	2000	2	0	2	Export	804	Ukraine	UKR	795	Turkmenistan	TKM								42	FIXED VEG. FATS AND OILS	1	No Quantity							647110			0
S3	2000	2000	2000	2	0	2	Export	804	Ukraine	UKR	818	Egypt	EGY								42	FIXED VEG. FATS AND OILS	1	No Quantity							9829610			0
S3	2000	2000	2000	2	0	2	Export	804	Ukraine	UKR	826	United Kingdom	GBR								42	FIXED VEG. FATS AND OILS	1	No Quantity							849620			0
S3	2000	2000	2000	2	0	2	Export	804	Ukraine	UKR	842	USA	USA								42	FIXED VEG. FATS AND OILS	1	No Quantity							3107490			0
S3	2000	2000	2000	2	0	2	Export	804	Ukraine	UKR	860	Uzbekistan	UZB								42	FIXED VEG. FATS AND OILS	1	No Quantity							2142280			0
S3	2000	2000	2000	2	0	2	Export	804	Ukraine	UKR	887	Yemen	YEM								42	FIXED VEG. FATS AND OILS	1	No Quantity							942240			0
S3	2000	2000	2000	2	0	2	Export	804	Ukraine	UKR	891	Serbia and Montenegro	SCG								42	FIXED VEG. FATS AND OILS	1	No Quantity							2430			0
S3	2000	2000	2000	2	0	2	Export	807	North Macedonia	MKD	0	World	WLD								42	FIXED VEG. FATS AND OILS	1	No Quantity							1972102			0
S3	2000	2000	2000	2	0	2	Export	807	North Macedonia	MKD	8	Albania	ALB								42	FIXED VEG. FATS AND OILS	1	No Quantity							27507			0
S3	2000	2000	2000	2	0	2	Export	807	North Macedonia	MKD	70	Bosnia Herzegovina	BIH								42	FIXED VEG. FATS AND OILS	1	No Quantity							188880			0
S3	2000	2000	2000	2	0	2	Export	807	North Macedonia	MKD	100	Bulgaria	BGR								42	FIXED VEG. FATS AND OILS	1	No Quantity							84251			0
S3	2000	2000	2000	2	0	2	Export	807	North Macedonia	MKD	191	Croatia	HRV								42	FIXED VEG. FATS AND OILS	1	No Quantity							218			0
S3	2000	2000	2000	2	0	2	Export	807	North Macedonia	MKD	300	Greece	GRC								42	FIXED VEG. FATS AND OILS	1	No Quantity							1897			0
S3	2000	2000	2000	2	0	2	Export	807	North Macedonia	MKD	682	Saudi Arabia	SAU								42	FIXED VEG. FATS AND OILS	1	No Quantity							116			0
S3	2000	2000	2000	2	0	2	Export	807	North Macedonia	MKD	752	Sweden	SWE								42	FIXED VEG. FATS AND OILS	1	No Quantity							581			0
S3	2000	2000	2000	2	0	2	Export	807	North Macedonia	MKD	891	Serbia and Montenegro	SCG								42	FIXED VEG. FATS AND OILS	1	No Quantity							1668652			0
S3	2000	2000	2000	2	0	2	Export	804	Ukraine	UKR	0	World	WLD								43	ANIMAL,VEG.FATS,OILS,NES	1	No Quantity							3284200			0
S3	2000	2000	2000	2	0	2	Export	804	Ukraine	UKR	112	Belarus	BLR								43	ANIMAL,VEG.FATS,OILS,NES	1	No Quantity							16820			0
S3	2000	2000	2000	2	0	2	Export	804	Ukraine	UKR	196	Cyprus	CYP								43	ANIMAL,VEG.FATS,OILS,NES	1	No Quantity							250			0
S3	2000	2000	2000	2	0	2	Export	804	Ukraine	UKR	268	Georgia	GEO								43	ANIMAL,VEG.FATS,OILS,NES	1	No Quantity							10100			0
S3	2000	2000	2000	2	0	2	Export	804	Ukraine	UKR	276	Germany	DEU								43	ANIMAL,VEG.FATS,OILS,NES	1	No Quantity							864390			0
S3	2000	2000	2000	2	0	2	Export	804	Ukraine	UKR	422	Lebanon	LBN								43	ANIMAL,VEG.FATS,OILS,NES	1	No Quantity							800			0
S3	2000	2000	2000	2	0	2	Export	804	Ukraine	UKR	440	Lithuania	LTU								43	ANIMAL,VEG.FATS,OILS,NES	1	No Quantity							49060			0
S3	2000	2000	2000	2	0	2	Export	804	Ukraine	UKR	470	Malta	MLT								43	ANIMAL,VEG.FATS,OILS,NES	1	No Quantity							50			0
S3	2000	2000	2000	2	0	2	Export	804	Ukraine	UKR	498	Rep. of Moldova	MDA								43	ANIMAL,VEG.FATS,OILS,NES	1	No Quantity							11920			0
S3	2000	2000	2000	2	0	2	Export	804	Ukraine	UKR	528	Netherlands	NLD								43	ANIMAL,VEG.FATS,OILS,NES	1	No Quantity							128330			0
S3	2000	2000	2000	2	0	2	Export	804	Ukraine	UKR	591	Panama	PAN								43	ANIMAL,VEG.FATS,OILS,NES	1	No Quantity							870			0
S3	2000	2000	2000	2	0	2	Export	804	Ukraine	UKR	643	Russian Federation	RUS								43	ANIMAL,VEG.FATS,OILS,NES	1	No Quantity							2012930			0
S3	2000	2000	2000	2	0	2	Export	804	Ukraine	UKR	792	Turkey	TUR								43	ANIMAL,VEG.FATS,OILS,NES	1	No Quantity							52640			0
S3	2000	2000	2000	2	0	2	Export	804	Ukraine	UKR	795	Turkmenistan	TKM								43	ANIMAL,VEG.FATS,OILS,NES	1	No Quantity							136040			0
S3	2000	2000	2000	2	0	2	Export	807	North Macedonia	MKD	0	World	WLD								43	ANIMAL,VEG.FATS,OILS,NES	1	No Quantity							333321			0
S3	2000	2000	2000	2	0	2	Export	807	North Macedonia	MKD	8	Albania	ALB								43	ANIMAL,VEG.FATS,OILS,NES	1	No Quantity							5806			0
S3	2000	2000	2000	2	0	2	Export	807	North Macedonia	MKD	40	Austria	AUT								43	ANIMAL,VEG.FATS,OILS,NES	1	No Quantity							35819			0
S3	2000	2000	2000	2	0	2	Export	807	North Macedonia	MKD	70	Bosnia Herzegovina	BIH								43	ANIMAL,VEG.FATS,OILS,NES	1	No Quantity							785			0
S3	2000	2000	2000	2	0	2	Export	807	North Macedonia	MKD	100	Bulgaria	BGR								43	ANIMAL,VEG.FATS,OILS,NES	1	No Quantity							21709			0
S3	2000	2000	2000	2	0	2	Export	807	North Macedonia	MKD	276	Germany	DEU								43	ANIMAL,VEG.FATS,OILS,NES	1	No Quantity							82973			0
S3	2000	2000	2000	2	0	2	Export	807	North Macedonia	MKD	300	Greece	GRC								43	ANIMAL,VEG.FATS,OILS,NES	1	No Quantity							5220			0
S3	2000	2000	2000	2	0	2	Export	807	North Macedonia	MKD	528	Netherlands	NLD								43	ANIMAL,VEG.FATS,OILS,NES	1	No Quantity							3167			0
S3	2000	2000	2000	2	0	2	Export	807	North Macedonia	MKD	705	Slovenia	SVN								43	ANIMAL,VEG.FATS,OILS,NES	1	No Quantity							6305			0
S3	2000	2000	2000	2	0	2	Export	807	North Macedonia	MKD	891	Serbia and Montenegro	SCG								43	ANIMAL,VEG.FATS,OILS,NES	1	No Quantity							171537			0
S3	2000	2000	2000	2	0	2	Export	804	Ukraine	UKR	0	World	WLD								51	ORGANIC CHEMICALS	1	No Quantity							193125610			0
S3	2000	2000	2000	2	0	2	Export	804	Ukraine	UKR	31	Azerbaijan	AZE								51	ORGANIC CHEMICALS	1	No Quantity							1855640			0
S3	2000	2000	2000	2	0	2	Export	804	Ukraine	UKR	32	Argentina	ARG								51	ORGANIC CHEMICALS	1	No Quantity							7680			0
S3	2000	2000	2000	2	0	2	Export	804	Ukraine	UKR	36	Australia	AUS								51	ORGANIC CHEMICALS	1	No Quantity							89740			0
S3	2000	2000	2000	2	0	2	Export	804	Ukraine	UKR	40	Austria	AUT								51	ORGANIC CHEMICALS	1	No Quantity							366350			0
S3	2000	2000	2000	2	0	2	Export	804	Ukraine	UKR	51	Armenia	ARM								51	ORGANIC CHEMICALS	1	No Quantity							2320			0
S3	2000	2000	2000	2	0	2	Export	804	Ukraine	UKR	56	Belgium	BEL								51	ORGANIC CHEMICALS	1	No Quantity							774690			0
S3	2000	2000	2000	2	0	2	Export	804	Ukraine	UKR	70	Bosnia Herzegovina	BIH								51	ORGANIC CHEMICALS	1	No Quantity							6180			0
S3	2000	2000	2000	2	0	2	Export	804	Ukraine	UKR	76	Brazil	BRA								51	ORGANIC CHEMICALS	1	No Quantity							1408800			0
S3	2000	2000	2000	2	0	2	Export	804	Ukraine	UKR	100	Bulgaria	BGR								51	ORGANIC CHEMICALS	1	No Quantity							925750			0
S3	2000	2000	2000	2	0	2	Export	804	Ukraine	UKR	112	Belarus	BLR								51	ORGANIC CHEMICALS	1	No Quantity							4326120			0
S3	2000	2000	2000	2	0	2	Export	804	Ukraine	UKR	156	China	CHN								51	ORGANIC CHEMICALS	1	No Quantity							16646440			0
S3	2000	2000	2000	2	0	2	Export	804	Ukraine	UKR	191	Croatia	HRV								51	ORGANIC CHEMICALS	1	No Quantity							1303760			0
S3	2000	2000	2000	2	0	2	Export	804	Ukraine	UKR	196	Cyprus	CYP								51	ORGANIC CHEMICALS	1	No Quantity							650			0
S3	2000	2000	2000	2	0	2	Export	804	Ukraine	UKR	203	Czechia	CZE								51	ORGANIC CHEMICALS	1	No Quantity							1258180			0
S3	2000	2000	2000	2	0	2	Export	804	Ukraine	UKR	233	Estonia	EST								51	ORGANIC CHEMICALS	1	No Quantity							203000			0
S3	2000	2000	2000	2	0	2	Export	804	Ukraine	UKR	246	Finland	FIN								51	ORGANIC CHEMICALS	1	No Quantity							6204830			0
S3	2000	2000	2000	2	0	2	Export	804	Ukraine	UKR	251	France	FRA								51	ORGANIC CHEMICALS	1	No Quantity							411300			0
S3	2000	2000	2000	2	0	2	Export	804	Ukraine	UKR	268	Georgia	GEO								51	ORGANIC CHEMICALS	1	No Quantity							1578870			0
S3	2000	2000	2000	2	0	2	Export	804	Ukraine	UKR	276	Germany	DEU								51	ORGANIC CHEMICALS	1	No Quantity							6939470			0
S3	2000	2000	2000	2	0	2	Export	804	Ukraine	UKR	348	Hungary	HUN								51	ORGANIC CHEMICALS	1	No Quantity							31324060			0
S3	2000	2000	2000	2	0	2	Export	804	Ukraine	UKR	360	Indonesia	IDN								51	ORGANIC CHEMICALS	1	No Quantity							29180			0
S3	2000	2000	2000	2	0	2	Export	804	Ukraine	UKR	376	Israel	ISR								51	ORGANIC CHEMICALS	1	No Quantity							237830			0
S3	2000	2000	2000	2	0	2	Export	804	Ukraine	UKR	381	Italy	ITA								51	ORGANIC CHEMICALS	1	No Quantity							7019500			0
S3	2000	2000	2000	2	0	2	Export	804	Ukraine	UKR	392	Japan	JPN								51	ORGANIC CHEMICALS	1	No Quantity							33300			0
S3	2000	2000	2000	2	0	2	Export	804	Ukraine	UKR	398	Kazakhstan	KAZ								51	ORGANIC CHEMICALS	1	No Quantity							74380			0
S3	2000	2000	2000	2	0	2	Export	804	Ukraine	UKR	400	Jordan	JOR								51	ORGANIC CHEMICALS	1	No Quantity							40			0
S3	2000	2000	2000	2	0	2	Export	804	Ukraine	UKR	408	Dem. People's Rep. of Korea	PRK								51	ORGANIC CHEMICALS	1	No Quantity							262500			0
S3	2000	2000	2000	2	0	2	Export	804	Ukraine	UKR	410	Rep. of Korea	KOR								51	ORGANIC CHEMICALS	1	No Quantity							2784730			0
S3	2000	2000	2000	2	0	2	Export	804	Ukraine	UKR	417	Kyrgyzstan	KGZ								51	ORGANIC CHEMICALS	1	No Quantity							1880			0
S3	2000	2000	2000	2	0	2	Export	804	Ukraine	UKR	428	Latvia	LVA								51	ORGANIC CHEMICALS	1	No Quantity							185530			0
S3	2000	2000	2000	2	0	2	Export	804	Ukraine	UKR	440	Lithuania	LTU								51	ORGANIC CHEMICALS	1	No Quantity							250070			0
S3	2000	2000	2000	2	0	2	Export	804	Ukraine	UKR	470	Malta	MLT								51	ORGANIC CHEMICALS	1	No Quantity							100			0
S3	2000	2000	2000	2	0	2	Export	804	Ukraine	UKR	490	Other Asia, nes									51	ORGANIC CHEMICALS	1	No Quantity							11464920			0
S3	2000	2000	2000	2	0	2	Export	804	Ukraine	UKR	498	Rep. of Moldova	MDA								51	ORGANIC CHEMICALS	1	No Quantity							9152230			0
S3	2000	2000	2000	2	0	2	Export	804	Ukraine	UKR	528	Netherlands	NLD								51	ORGANIC CHEMICALS	1	No Quantity							3010970			0
S3	2000	2000	2000	2	0	2	Export	804	Ukraine	UKR	579	Norway	NOR								51	ORGANIC CHEMICALS	1	No Quantity							17700			0
S3	2000	2000	2000	2	0	2	Export	804	Ukraine	UKR	591	Panama	PAN								51	ORGANIC CHEMICALS	1	No Quantity							132450			0
S3	2000	2000	2000	2	0	2	Export	804	Ukraine	UKR	616	Poland	POL								51	ORGANIC CHEMICALS	1	No Quantity							34211800			0
S3	2000	2000	2000	2	0	2	Export	804	Ukraine	UKR	642	Romania	ROU								51	ORGANIC CHEMICALS	1	No Quantity							2774410			0
S3	2000	2000	2000	2	0	2	Export	804	Ukraine	UKR	643	Russian Federation	RUS								51	ORGANIC CHEMICALS	1	No Quantity							26273590			0
S3	2000	2000	2000	2	0	2	Export	804	Ukraine	UKR	660	Anguilla	AIA								51	ORGANIC CHEMICALS	1	No Quantity							49880			0
S3	2000	2000	2000	2	0	2	Export	804	Ukraine	UKR	699	India	IND								51	ORGANIC CHEMICALS	1	No Quantity							801790			0
S3	2000	2000	2000	2	0	2	Export	804	Ukraine	UKR	702	Singapore	SGP								51	ORGANIC CHEMICALS	1	No Quantity							385180			0
S3	2000	2000	2000	2	0	2	Export	804	Ukraine	UKR	703	Slovakia	SVK								51	ORGANIC CHEMICALS	1	No Quantity							2836000			0
S3	2000	2000	2000	2	0	2	Export	804	Ukraine	UKR	704	Viet Nam	VNM								51	ORGANIC CHEMICALS	1	No Quantity							120			0
S3	2000	2000	2000	2	0	2	Export	804	Ukraine	UKR	705	Slovenia	SVN								51	ORGANIC CHEMICALS	1	No Quantity							3126030			0
S3	2000	2000	2000	2	0	2	Export	804	Ukraine	UKR	710	South Africa	ZAF								51	ORGANIC CHEMICALS	1	No Quantity							17780			0
S3	2000	2000	2000	2	0	2	Export	804	Ukraine	UKR	724	Spain	ESP								51	ORGANIC CHEMICALS	1	No Quantity							1481950			0
S3	2000	2000	2000	2	0	2	Export	804	Ukraine	UKR	752	Sweden	SWE								51	ORGANIC CHEMICALS	1	No Quantity							18190			0
S3	2000	2000	2000	2	0	2	Export	804	Ukraine	UKR	757	Switzerland	CHE								51	ORGANIC CHEMICALS	1	No Quantity							39400			0
S3	2000	2000	2000	2	0	2	Export	804	Ukraine	UKR	762	Tajikistan	TJK								51	ORGANIC CHEMICALS	1	No Quantity							181250			0
S3	2000	2000	2000	2	0	2	Export	804	Ukraine	UKR	792	Turkey	TUR								51	ORGANIC CHEMICALS	1	No Quantity							4239570			0
S3	2000	2000	2000	2	0	2	Export	804	Ukraine	UKR	795	Turkmenistan	TKM								51	ORGANIC CHEMICALS	1	No Quantity							2553420			0
S3	2000	2000	2000	2	0	2	Export	804	Ukraine	UKR	807	North Macedonia	MKD								51	ORGANIC CHEMICALS	1	No Quantity							2358990			0
S3	2000	2000	2000	2	0	2	Export	804	Ukraine	UKR	826	United Kingdom	GBR								51	ORGANIC CHEMICALS	1	No Quantity							716670			0
S3	2000	2000	2000	2	0	2	Export	804	Ukraine	UKR	842	USA	USA								51	ORGANIC CHEMICALS	1	No Quantity							515290			0
S3	2000	2000	2000	2	0	2	Export	804	Ukraine	UKR	860	Uzbekistan	UZB								51	ORGANIC CHEMICALS	1	No Quantity							234200			0
S3	2000	2000	2000	2	0	2	Export	804	Ukraine	UKR	891	Serbia and Montenegro	SCG								51	ORGANIC CHEMICALS	1	No Quantity							18960			0
S3	2000	2000	2000	2	0	2	Export	807	North Macedonia	MKD	0	World	WLD								51	ORGANIC CHEMICALS	1	No Quantity							2331306			0
S3	2000	2000	2000	2	0	2	Export	807	North Macedonia	MKD	8	Albania	ALB								51	ORGANIC CHEMICALS	1	No Quantity							721315			0
S3	2000	2000	2000	2	0	2	Export	807	North Macedonia	MKD	70	Bosnia Herzegovina	BIH								51	ORGANIC CHEMICALS	1	No Quantity							69604			0
S3	2000	2000	2000	2	0	2	Export	807	North Macedonia	MKD	100	Bulgaria	BGR								51	ORGANIC CHEMICALS	1	No Quantity							263810			0
S3	2000	2000	2000	2	0	2	Export	807	North Macedonia	MKD	191	Croatia	HRV								51	ORGANIC CHEMICALS	1	No Quantity							106740			0
S3	2000	2000	2000	2	0	2	Export	807	North Macedonia	MKD	300	Greece	GRC								51	ORGANIC CHEMICALS	1	No Quantity							50657			0
S3	2000	2000	2000	2	0	2	Export	807	North Macedonia	MKD	705	Slovenia	SVN								51	ORGANIC CHEMICALS	1	No Quantity							36132			0
S3	2000	2000	2000	2	0	2	Export	807	North Macedonia	MKD	757	Switzerland	CHE								51	ORGANIC CHEMICALS	1	No Quantity							2524			0
S3	2000	2000	2000	2	0	2	Export	807	North Macedonia	MKD	792	Turkey	TUR								51	ORGANIC CHEMICALS	1	No Quantity							406472			0
S3	2000	2000	2000	2	0	2	Export	807	North Macedonia	MKD	891	Serbia and Montenegro	SCG								51	ORGANIC CHEMICALS	1	No Quantity							674052			0
S3	2000	2000	2000	2	0	2	Export	804	Ukraine	UKR	0	World	WLD								52	INORGANIC CHEMICALS	1	No Quantity							311568400			0
S3	2000	2000	2000	2	0	2	Export	804	Ukraine	UKR	8	Albania	ALB								52	INORGANIC CHEMICALS	1	No Quantity							19880			0
S3	2000	2000	2000	2	0	2	Export	804	Ukraine	UKR	10	Antarctica	ATA								52	INORGANIC CHEMICALS	1	No Quantity							14590			0
S3	2000	2000	2000	2	0	2	Export	804	Ukraine	UKR	12	Algeria	DZA								52	INORGANIC CHEMICALS	1	No Quantity							901020			0
S3	2000	2000	2000	2	0	2	Export	804	Ukraine	UKR	31	Azerbaijan	AZE								52	INORGANIC CHEMICALS	1	No Quantity							83040			0
S3	2000	2000	2000	2	0	2	Export	804	Ukraine	UKR	32	Argentina	ARG								52	INORGANIC CHEMICALS	1	No Quantity							32160			0
S3	2000	2000	2000	2	0	2	Export	804	Ukraine	UKR	40	Austria	AUT								52	INORGANIC CHEMICALS	1	No Quantity							3845820			0
S3	2000	2000	2000	2	0	2	Export	804	Ukraine	UKR	51	Armenia	ARM								52	INORGANIC CHEMICALS	1	No Quantity							41130			0
S3	2000	2000	2000	2	0	2	Export	804	Ukraine	UKR	56	Belgium	BEL								52	INORGANIC CHEMICALS	1	No Quantity							3571740			0
S3	2000	2000	2000	2	0	2	Export	804	Ukraine	UKR	76	Brazil	BRA								52	INORGANIC CHEMICALS	1	No Quantity							3326510			0
S3	2000	2000	2000	2	0	2	Export	804	Ukraine	UKR	100	Bulgaria	BGR								52	INORGANIC CHEMICALS	1	No Quantity							1077490			0
S3	2000	2000	2000	2	0	2	Export	804	Ukraine	UKR	112	Belarus	BLR								52	INORGANIC CHEMICALS	1	No Quantity							7072990			0
S3	2000	2000	2000	2	0	2	Export	804	Ukraine	UKR	116	Cambodia	KHM								52	INORGANIC CHEMICALS	1	No Quantity							170			0
S3	2000	2000	2000	2	0	2	Export	804	Ukraine	UKR	124	Canada	CAN								52	INORGANIC CHEMICALS	1	No Quantity							695710			0
S3	2000	2000	2000	2	0	2	Export	804	Ukraine	UKR	156	China	CHN								52	INORGANIC CHEMICALS	1	No Quantity							433040			0
S3	2000	2000	2000	2	0	2	Export	804	Ukraine	UKR	192	Cuba	CUB								52	INORGANIC CHEMICALS	1	No Quantity							90			0
S3	2000	2000	2000	2	0	2	Export	804	Ukraine	UKR	196	Cyprus	CYP								52	INORGANIC CHEMICALS	1	No Quantity							9930			0
S3	2000	2000	2000	2	0	2	Export	804	Ukraine	UKR	203	Czechia	CZE								52	INORGANIC CHEMICALS	1	No Quantity							2798450			0
S3	2000	2000	2000	2	0	2	Export	804	Ukraine	UKR	233	Estonia	EST								52	INORGANIC CHEMICALS	1	No Quantity							717160			0
S3	2000	2000	2000	2	0	2	Export	804	Ukraine	UKR	246	Finland	FIN								52	INORGANIC CHEMICALS	1	No Quantity							80			0
S3	2000	2000	2000	2	0	2	Export	804	Ukraine	UKR	251	France	FRA								52	INORGANIC CHEMICALS	1	No Quantity							1102480			0
S3	2000	2000	2000	2	0	2	Export	804	Ukraine	UKR	268	Georgia	GEO								52	INORGANIC CHEMICALS	1	No Quantity							393760			0
S3	2000	2000	2000	2	0	2	Export	804	Ukraine	UKR	276	Germany	DEU								52	INORGANIC CHEMICALS	1	No Quantity							7280820			0
S3	2000	2000	2000	2	0	2	Export	804	Ukraine	UKR	288	Ghana	GHA								52	INORGANIC CHEMICALS	1	No Quantity							2900			0
S3	2000	2000	2000	2	0	2	Export	804	Ukraine	UKR	300	Greece	GRC								52	INORGANIC CHEMICALS	1	No Quantity							967030			0
S3	2000	2000	2000	2	0	2	Export	804	Ukraine	UKR	344	China, Hong Kong SAR	HKG								52	INORGANIC CHEMICALS	1	No Quantity							6730			0
S3	2000	2000	2000	2	0	2	Export	804	Ukraine	UKR	348	Hungary	HUN								52	INORGANIC CHEMICALS	1	No Quantity							4504660			0
S3	2000	2000	2000	2	0	2	Export	804	Ukraine	UKR	364	Iran	IRN								52	INORGANIC CHEMICALS	1	No Quantity							469790			0
S3	2000	2000	2000	2	0	2	Export	804	Ukraine	UKR	376	Israel	ISR								52	INORGANIC CHEMICALS	1	No Quantity							6201350			0
S3	2000	2000	2000	2	0	2	Export	804	Ukraine	UKR	381	Italy	ITA								52	INORGANIC CHEMICALS	1	No Quantity							22018630			0
S3	2000	2000	2000	2	0	2	Export	804	Ukraine	UKR	392	Japan	JPN								52	INORGANIC CHEMICALS	1	No Quantity							1578630			0
S3	2000	2000	2000	2	0	2	Export	804	Ukraine	UKR	398	Kazakhstan	KAZ								52	INORGANIC CHEMICALS	1	No Quantity							273730			0
S3	2000	2000	2000	2	0	2	Export	804	Ukraine	UKR	400	Jordan	JOR								52	INORGANIC CHEMICALS	1	No Quantity							6270480			0
S3	2000	2000	2000	2	0	2	Export	804	Ukraine	UKR	408	Dem. People's Rep. of Korea	PRK								52	INORGANIC CHEMICALS	1	No Quantity							1992570			0
S3	2000	2000	2000	2	0	2	Export	804	Ukraine	UKR	410	Rep. of Korea	KOR								52	INORGANIC CHEMICALS	1	No Quantity							3123890			0
S3	2000	2000	2000	2	0	2	Export	804	Ukraine	UKR	417	Kyrgyzstan	KGZ								52	INORGANIC CHEMICALS	1	No Quantity							110			0
S3	2000	2000	2000	2	0	2	Export	804	Ukraine	UKR	422	Lebanon	LBN								52	INORGANIC CHEMICALS	1	No Quantity							80			0
S3	2000	2000	2000	2	0	2	Export	804	Ukraine	UKR	428	Latvia	LVA								52	INORGANIC CHEMICALS	1	No Quantity							1230270			0
S3	2000	2000	2000	2	0	2	Export	804	Ukraine	UKR	440	Lithuania	LTU								52	INORGANIC CHEMICALS	1	No Quantity							2381860			0
S3	2000	2000	2000	2	0	2	Export	804	Ukraine	UKR	458	Malaysia	MYS								52	INORGANIC CHEMICALS	1	No Quantity							13750			0
S3	2000	2000	2000	2	0	2	Export	804	Ukraine	UKR	478	Mauritania	MRT								52	INORGANIC CHEMICALS	1	No Quantity							20			0
S3	2000	2000	2000	2	0	2	Export	804	Ukraine	UKR	480	Mauritius	MUS								52	INORGANIC CHEMICALS	1	No Quantity							1106540			0
S3	2000	2000	2000	2	0	2	Export	804	Ukraine	UKR	490	Other Asia, nes									52	INORGANIC CHEMICALS	1	No Quantity							19450			0
S3	2000	2000	2000	2	0	2	Export	804	Ukraine	UKR	498	Rep. of Moldova	MDA								52	INORGANIC CHEMICALS	1	No Quantity							5294030			0
S3	2000	2000	2000	2	0	2	Export	804	Ukraine	UKR	504	Morocco	MAR								52	INORGANIC CHEMICALS	1	No Quantity							9418660			0
S3	2000	2000	2000	2	0	2	Export	804	Ukraine	UKR	528	Netherlands	NLD								52	INORGANIC CHEMICALS	1	No Quantity							217850			0
S3	2000	2000	2000	2	0	2	Export	804	Ukraine	UKR	566	Nigeria	NGA								52	INORGANIC CHEMICALS	1	No Quantity							1214710			0
S3	2000	2000	2000	2	0	2	Export	804	Ukraine	UKR	579	Norway	NOR								52	INORGANIC CHEMICALS	1	No Quantity							8420820			0
S3	2000	2000	2000	2	0	2	Export	804	Ukraine	UKR	586	Pakistan	PAK								52	INORGANIC CHEMICALS	1	No Quantity							44800			0
S3	2000	2000	2000	2	0	2	Export	804	Ukraine	UKR	591	Panama	PAN								52	INORGANIC CHEMICALS	1	No Quantity							4100			0
S3	2000	2000	2000	2	0	2	Export	804	Ukraine	UKR	608	Philippines	PHL								52	INORGANIC CHEMICALS	1	No Quantity							10310			0
S3	2000	2000	2000	2	0	2	Export	804	Ukraine	UKR	616	Poland	POL								52	INORGANIC CHEMICALS	1	No Quantity							3885010			0
S3	2000	2000	2000	2	0	2	Export	804	Ukraine	UKR	642	Romania	ROU								52	INORGANIC CHEMICALS	1	No Quantity							2826590			0
S3	2000	2000	2000	2	0	2	Export	804	Ukraine	UKR	643	Russian Federation	RUS								52	INORGANIC CHEMICALS	1	No Quantity							36633110			0
S3	2000	2000	2000	2	0	2	Export	804	Ukraine	UKR	686	Senegal	SEN								52	INORGANIC CHEMICALS	1	No Quantity							393000			0
S3	2000	2000	2000	2	0	2	Export	804	Ukraine	UKR	694	Sierra Leone	SLE								52	INORGANIC CHEMICALS	1	No Quantity							330			0
S3	2000	2000	2000	2	0	2	Export	804	Ukraine	UKR	699	India	IND								52	INORGANIC CHEMICALS	1	No Quantity							2205100			0
S3	2000	2000	2000	2	0	2	Export	804	Ukraine	UKR	702	Singapore	SGP								52	INORGANIC CHEMICALS	1	No Quantity							11580			0
S3	2000	2000	2000	2	0	2	Export	804	Ukraine	UKR	703	Slovakia	SVK								52	INORGANIC CHEMICALS	1	No Quantity							3907510			0
S3	2000	2000	2000	2	0	2	Export	804	Ukraine	UKR	704	Viet Nam	VNM								52	INORGANIC CHEMICALS	1	No Quantity							15330			0
S3	2000	2000	2000	2	0	2	Export	804	Ukraine	UKR	705	Slovenia	SVN								52	INORGANIC CHEMICALS	1	No Quantity							1463100			0
S3	2000	2000	2000	2	0	2	Export	804	Ukraine	UKR	710	South Africa	ZAF								52	INORGANIC CHEMICALS	1	No Quantity							2520000			0
S3	2000	2000	2000	2	0	2	Export	804	Ukraine	UKR	724	Spain	ESP								52	INORGANIC CHEMICALS	1	No Quantity							43363130			0
S3	2000	2000	2000	2	0	2	Export	804	Ukraine	UKR	752	Sweden	SWE								52	INORGANIC CHEMICALS	1	No Quantity							106220			0
S3	2000	2000	2000	2	0	2	Export	804	Ukraine	UKR	757	Switzerland	CHE								52	INORGANIC CHEMICALS	1	No Quantity							812240			0
S3	2000	2000	2000	2	0	2	Export	804	Ukraine	UKR	760	Syria	SYR								52	INORGANIC CHEMICALS	1	No Quantity							531810			0
S3	2000	2000	2000	2	0	2	Export	804	Ukraine	UKR	762	Tajikistan	TJK								52	INORGANIC CHEMICALS	1	No Quantity							77970			0
S3	2000	2000	2000	2	0	2	Export	804	Ukraine	UKR	764	Thailand	THA								52	INORGANIC CHEMICALS	1	No Quantity							301330			0
S3	2000	2000	2000	2	0	2	Export	804	Ukraine	UKR	784	United Arab Emirates	ARE								52	INORGANIC CHEMICALS	1	No Quantity							18780			0
S3	2000	2000	2000	2	0	2	Export	804	Ukraine	UKR	788	Tunisia	TUN								52	INORGANIC CHEMICALS	1	No Quantity							2788320			0
S3	2000	2000	2000	2	0	2	Export	804	Ukraine	UKR	792	Turkey	TUR								52	INORGANIC CHEMICALS	1	No Quantity							77808200			0
S3	2000	2000	2000	2	0	2	Export	804	Ukraine	UKR	795	Turkmenistan	TKM								52	INORGANIC CHEMICALS	1	No Quantity							2405800			0
S3	2000	2000	2000	2	0	2	Export	804	Ukraine	UKR	807	North Macedonia	MKD								52	INORGANIC CHEMICALS	1	No Quantity							6720			0
S3	2000	2000	2000	2	0	2	Export	804	Ukraine	UKR	818	Egypt	EGY								52	INORGANIC CHEMICALS	1	No Quantity							683580			0
S3	2000	2000	2000	2	0	2	Export	804	Ukraine	UKR	826	United Kingdom	GBR								52	INORGANIC CHEMICALS	1	No Quantity							990760			0
S3	2000	2000	2000	2	0	2	Export	804	Ukraine	UKR	842	USA	USA								52	INORGANIC CHEMICALS	1	No Quantity							14846160			0
S3	2000	2000	2000	2	0	2	Export	804	Ukraine	UKR	860	Uzbekistan	UZB								52	INORGANIC CHEMICALS	1	No Quantity							605720			0
S3	2000	2000	2000	2	0	2	Export	804	Ukraine	UKR	862	Venezuela	VEN								52	INORGANIC CHEMICALS	1	No Quantity							1212570			0
S3	2000	2000	2000	2	0	2	Export	804	Ukraine	UKR	891	Serbia and Montenegro	SCG								52	INORGANIC CHEMICALS	1	No Quantity							942620			0
S3	2000	2000	2000	2	0	2	Export	807	North Macedonia	MKD	0	World	WLD								52	INORGANIC CHEMICALS	1	No Quantity							3673714			0
S3	2000	2000	2000	2	0	2	Export	807	North Macedonia	MKD	8	Albania	ALB								52	INORGANIC CHEMICALS	1	No Quantity							175423			0
S3	2000	2000	2000	2	0	2	Export	807	North Macedonia	MKD	40	Austria	AUT								52	INORGANIC CHEMICALS	1	No Quantity							19644			0
S3	2000	2000	2000	2	0	2	Export	807	North Macedonia	MKD	56	Belgium	BEL								52	INORGANIC CHEMICALS	1	No Quantity							10900			0
S3	2000	2000	2000	2	0	2	Export	807	North Macedonia	MKD	70	Bosnia Herzegovina	BIH								52	INORGANIC CHEMICALS	1	No Quantity							9870			0
S3	2000	2000	2000	2	0	2	Export	807	North Macedonia	MKD	100	Bulgaria	BGR								52	INORGANIC CHEMICALS	1	No Quantity							543423			0
S3	2000	2000	2000	2	0	2	Export	807	North Macedonia	MKD	191	Croatia	HRV								52	INORGANIC CHEMICALS	1	No Quantity							19832			0
S3	2000	2000	2000	2	0	2	Export	807	North Macedonia	MKD	203	Czechia	CZE								52	INORGANIC CHEMICALS	1	No Quantity							7685			0
S3	2000	2000	2000	2	0	2	Export	807	North Macedonia	MKD	276	Germany	DEU								52	INORGANIC CHEMICALS	1	No Quantity							456634			0
S3	2000	2000	2000	2	0	2	Export	807	North Macedonia	MKD	300	Greece	GRC								52	INORGANIC CHEMICALS	1	No Quantity							146507			0
S3	2000	2000	2000	2	0	2	Export	807	North Macedonia	MKD	348	Hungary	HUN								52	INORGANIC CHEMICALS	1	No Quantity							69843			0
S3	2000	2000	2000	2	0	2	Export	807	North Macedonia	MKD	381	Italy	ITA								52	INORGANIC CHEMICALS	1	No Quantity							54575			0
S3	2000	2000	2000	2	0	2	Export	807	North Macedonia	MKD	528	Netherlands	NLD								52	INORGANIC CHEMICALS	1	No Quantity							123824			0
S3	2000	2000	2000	2	0	2	Export	807	North Macedonia	MKD	682	Saudi Arabia	SAU								52	INORGANIC CHEMICALS	1	No Quantity							2625			0
S3	2000	2000	2000	2	0	2	Export	807	North Macedonia	MKD	705	Slovenia	SVN								52	INORGANIC CHEMICALS	1	No Quantity							16878			0
S3	2000	2000	2000	2	0	2	Export	807	North Macedonia	MKD	724	Spain	ESP								52	INORGANIC CHEMICALS	1	No Quantity							12999			0
S3	2000	2000	2000	2	0	2	Export	807	North Macedonia	MKD	757	Switzerland	CHE								52	INORGANIC CHEMICALS	1	No Quantity							67194			0
S3	2000	2000	2000	2	0	2	Export	807	North Macedonia	MKD	792	Turkey	TUR								52	INORGANIC CHEMICALS	1	No Quantity							73683			0
S3	2000	2000	2000	2	0	2	Export	807	North Macedonia	MKD	818	Egypt	EGY								52	INORGANIC CHEMICALS	1	No Quantity							7857			0
S3	2000	2000	2000	2	0	2	Export	807	North Macedonia	MKD	826	United Kingdom	GBR								52	INORGANIC CHEMICALS	1	No Quantity							18687			0
S3	2000	2000	2000	2	0	2	Export	807	North Macedonia	MKD	842	USA	USA								52	INORGANIC CHEMICALS	1	No Quantity							252			0
S3	2000	2000	2000	2	0	2	Export	807	North Macedonia	MKD	891	Serbia and Montenegro	SCG								52	INORGANIC CHEMICALS	1	No Quantity							1835379			0
S3	2000	2000	2000	2	0	2	Export	804	Ukraine	UKR	0	World	WLD								53	DYES,COLOURING MATERIALS	1	No Quantity							106177040			0
S3	2000	2000	2000	2	0	2	Export	804	Ukraine	UKR	12	Algeria	DZA								53	DYES,COLOURING MATERIALS	1	No Quantity							40			0
S3	2000	2000	2000	2	0	2	Export	804	Ukraine	UKR	31	Azerbaijan	AZE								53	DYES,COLOURING MATERIALS	1	No Quantity							178500			0
S3	2000	2000	2000	2	0	2	Export	804	Ukraine	UKR	36	Australia	AUS								53	DYES,COLOURING MATERIALS	1	No Quantity							74700			0
S3	2000	2000	2000	2	0	2	Export	804	Ukraine	UKR	40	Austria	AUT								53	DYES,COLOURING MATERIALS	1	No Quantity							7818250			0
S3	2000	2000	2000	2	0	2	Export	804	Ukraine	UKR	50	Bangladesh	BGD								53	DYES,COLOURING MATERIALS	1	No Quantity							50			0
S3	2000	2000	2000	2	0	2	Export	804	Ukraine	UKR	51	Armenia	ARM								53	DYES,COLOURING MATERIALS	1	No Quantity							6310			0
S3	2000	2000	2000	2	0	2	Export	804	Ukraine	UKR	56	Belgium	BEL								53	DYES,COLOURING MATERIALS	1	No Quantity							25000			0
S3	2000	2000	2000	2	0	2	Export	804	Ukraine	UKR	76	Brazil	BRA								53	DYES,COLOURING MATERIALS	1	No Quantity							76900			0
S3	2000	2000	2000	2	0	2	Export	804	Ukraine	UKR	100	Bulgaria	BGR								53	DYES,COLOURING MATERIALS	1	No Quantity							56530			0
S3	2000	2000	2000	2	0	2	Export	804	Ukraine	UKR	112	Belarus	BLR								53	DYES,COLOURING MATERIALS	1	No Quantity							3216930			0
S3	2000	2000	2000	2	0	2	Export	804	Ukraine	UKR	116	Cambodia	KHM								53	DYES,COLOURING MATERIALS	1	No Quantity							30			0
S3	2000	2000	2000	2	0	2	Export	804	Ukraine	UKR	124	Canada	CAN								53	DYES,COLOURING MATERIALS	1	No Quantity							70910			0
S3	2000	2000	2000	2	0	2	Export	804	Ukraine	UKR	156	China	CHN								53	DYES,COLOURING MATERIALS	1	No Quantity							99600			0
S3	2000	2000	2000	2	0	2	Export	804	Ukraine	UKR	178	Congo	COG								53	DYES,COLOURING MATERIALS	1	No Quantity							80			0
S3	2000	2000	2000	2	0	2	Export	804	Ukraine	UKR	192	Cuba	CUB								53	DYES,COLOURING MATERIALS	1	No Quantity							1730			0
S3	2000	2000	2000	2	0	2	Export	804	Ukraine	UKR	196	Cyprus	CYP								53	DYES,COLOURING MATERIALS	1	No Quantity							168370			0
S3	2000	2000	2000	2	0	2	Export	804	Ukraine	UKR	203	Czechia	CZE								53	DYES,COLOURING MATERIALS	1	No Quantity							2416290			0
S3	2000	2000	2000	2	0	2	Export	804	Ukraine	UKR	233	Estonia	EST								53	DYES,COLOURING MATERIALS	1	No Quantity							202520			0
S3	2000	2000	2000	2	0	2	Export	804	Ukraine	UKR	268	Georgia	GEO								53	DYES,COLOURING MATERIALS	1	No Quantity							113990			0
S3	2000	2000	2000	2	0	2	Export	804	Ukraine	UKR	276	Germany	DEU								53	DYES,COLOURING MATERIALS	1	No Quantity							494970			0
S3	2000	2000	2000	2	0	2	Export	804	Ukraine	UKR	300	Greece	GRC								53	DYES,COLOURING MATERIALS	1	No Quantity							130730			0
S3	2000	2000	2000	2	0	2	Export	804	Ukraine	UKR	348	Hungary	HUN								53	DYES,COLOURING MATERIALS	1	No Quantity							83680			0
S3	2000	2000	2000	2	0	2	Export	804	Ukraine	UKR	364	Iran	IRN								53	DYES,COLOURING MATERIALS	1	No Quantity							795840			0
S3	2000	2000	2000	2	0	2	Export	804	Ukraine	UKR	376	Israel	ISR								53	DYES,COLOURING MATERIALS	1	No Quantity							2800			0
S3	2000	2000	2000	2	0	2	Export	804	Ukraine	UKR	381	Italy	ITA								53	DYES,COLOURING MATERIALS	1	No Quantity							477560			0
S3	2000	2000	2000	2	0	2	Export	804	Ukraine	UKR	398	Kazakhstan	KAZ								53	DYES,COLOURING MATERIALS	1	No Quantity							64800			0
S3	2000	2000	2000	2	0	2	Export	804	Ukraine	UKR	400	Jordan	JOR								53	DYES,COLOURING MATERIALS	1	No Quantity							5450			0
S3	2000	2000	2000	2	0	2	Export	804	Ukraine	UKR	410	Rep. of Korea	KOR								53	DYES,COLOURING MATERIALS	1	No Quantity							1382710			0
S3	2000	2000	2000	2	0	2	Export	804	Ukraine	UKR	417	Kyrgyzstan	KGZ								53	DYES,COLOURING MATERIALS	1	No Quantity							70			0
S3	2000	2000	2000	2	0	2	Export	804	Ukraine	UKR	422	Lebanon	LBN								53	DYES,COLOURING MATERIALS	1	No Quantity							10150			0
S3	2000	2000	2000	2	0	2	Export	804	Ukraine	UKR	428	Latvia	LVA								53	DYES,COLOURING MATERIALS	1	No Quantity							484100			0
S3	2000	2000	2000	2	0	2	Export	804	Ukraine	UKR	440	Lithuania	LTU								53	DYES,COLOURING MATERIALS	1	No Quantity							651770			0
S3	2000	2000	2000	2	0	2	Export	804	Ukraine	UKR	442	Luxembourg	LUX								53	DYES,COLOURING MATERIALS	1	No Quantity							23190			0
S3	2000	2000	2000	2	0	2	Export	804	Ukraine	UKR	470	Malta	MLT								53	DYES,COLOURING MATERIALS	1	No Quantity							43340			0
S3	2000	2000	2000	2	0	2	Export	804	Ukraine	UKR	478	Mauritania	MRT								53	DYES,COLOURING MATERIALS	1	No Quantity							40			0
S3	2000	2000	2000	2	0	2	Export	804	Ukraine	UKR	490	Other Asia, nes									53	DYES,COLOURING MATERIALS	1	No Quantity							269860			0
S3	2000	2000	2000	2	0	2	Export	804	Ukraine	UKR	498	Rep. of Moldova	MDA								53	DYES,COLOURING MATERIALS	1	No Quantity							3173230			0
S3	2000	2000	2000	2	0	2	Export	804	Ukraine	UKR	504	Morocco	MAR								53	DYES,COLOURING MATERIALS	1	No Quantity							49310			0
S3	2000	2000	2000	2	0	2	Export	804	Ukraine	UKR	528	Netherlands	NLD								53	DYES,COLOURING MATERIALS	1	No Quantity							154860			0
S3	2000	2000	2000	2	0	2	Export	804	Ukraine	UKR	566	Nigeria	NGA								53	DYES,COLOURING MATERIALS	1	No Quantity							125280			0
S3	2000	2000	2000	2	0	2	Export	804	Ukraine	UKR	579	Norway	NOR								53	DYES,COLOURING MATERIALS	1	No Quantity							17980			0
S3	2000	2000	2000	2	0	2	Export	804	Ukraine	UKR	586	Pakistan	PAK								53	DYES,COLOURING MATERIALS	1	No Quantity							12130			0
S3	2000	2000	2000	2	0	2	Export	804	Ukraine	UKR	591	Panama	PAN								53	DYES,COLOURING MATERIALS	1	No Quantity							34290			0
S3	2000	2000	2000	2	0	2	Export	804	Ukraine	UKR	616	Poland	POL								53	DYES,COLOURING MATERIALS	1	No Quantity							544180			0
S3	2000	2000	2000	2	0	2	Export	804	Ukraine	UKR	642	Romania	ROU								53	DYES,COLOURING MATERIALS	1	No Quantity							293240			0
S3	2000	2000	2000	2	0	2	Export	804	Ukraine	UKR	643	Russian Federation	RUS								53	DYES,COLOURING MATERIALS	1	No Quantity							61619860			0
S3	2000	2000	2000	2	0	2	Export	804	Ukraine	UKR	674	San Marino	SMR								53	DYES,COLOURING MATERIALS	1	No Quantity							300			0
S3	2000	2000	2000	2	0	2	Export	804	Ukraine	UKR	690	Seychelles	SYC								53	DYES,COLOURING MATERIALS	1	No Quantity							70			0
S3	2000	2000	2000	2	0	2	Export	804	Ukraine	UKR	694	Sierra Leone	SLE								53	DYES,COLOURING MATERIALS	1	No Quantity							1920			0
S3	2000	2000	2000	2	0	2	Export	804	Ukraine	UKR	699	India	IND								53	DYES,COLOURING MATERIALS	1	No Quantity							184860			0
S3	2000	2000	2000	2	0	2	Export	804	Ukraine	UKR	703	Slovakia	SVK								53	DYES,COLOURING MATERIALS	1	No Quantity							1410			0
S3	2000	2000	2000	2	0	2	Export	804	Ukraine	UKR	704	Viet Nam	VNM								53	DYES,COLOURING MATERIALS	1	No Quantity							10			0
S3	2000	2000	2000	2	0	2	Export	804	Ukraine	UKR	705	Slovenia	SVN								53	DYES,COLOURING MATERIALS	1	No Quantity							10800			0
S3	2000	2000	2000	2	0	2	Export	804	Ukraine	UKR	716	Zimbabwe	ZWE								53	DYES,COLOURING MATERIALS	1	No Quantity							51920			0
S3	2000	2000	2000	2	0	2	Export	804	Ukraine	UKR	724	Spain	ESP								53	DYES,COLOURING MATERIALS	1	No Quantity							911190			0
S3	2000	2000	2000	2	0	2	Export	804	Ukraine	UKR	736	Fmr Sudan	SDN								53	DYES,COLOURING MATERIALS	1	No Quantity							20			0
S3	2000	2000	2000	2	0	2	Export	804	Ukraine	UKR	752	Sweden	SWE								53	DYES,COLOURING MATERIALS	1	No Quantity							50800			0
S3	2000	2000	2000	2	0	2	Export	804	Ukraine	UKR	757	Switzerland	CHE								53	DYES,COLOURING MATERIALS	1	No Quantity							38930			0
S3	2000	2000	2000	2	0	2	Export	804	Ukraine	UKR	762	Tajikistan	TJK								53	DYES,COLOURING MATERIALS	1	No Quantity							1240			0
S3	2000	2000	2000	2	0	2	Export	804	Ukraine	UKR	792	Turkey	TUR								53	DYES,COLOURING MATERIALS	1	No Quantity							1854050			0
S3	2000	2000	2000	2	0	2	Export	804	Ukraine	UKR	795	Turkmenistan	TKM								53	DYES,COLOURING MATERIALS	1	No Quantity							486080			0
S3	2000	2000	2000	2	0	2	Export	804	Ukraine	UKR	818	Egypt	EGY								53	DYES,COLOURING MATERIALS	1	No Quantity							322320			0
S3	2000	2000	2000	2	0	2	Export	804	Ukraine	UKR	826	United Kingdom	GBR								53	DYES,COLOURING MATERIALS	1	No Quantity							142770			0
S3	2000	2000	2000	2	0	2	Export	804	Ukraine	UKR	842	USA	USA								53	DYES,COLOURING MATERIALS	1	No Quantity							15623790			0
S3	2000	2000	2000	2	0	2	Export	804	Ukraine	UKR	860	Uzbekistan	UZB								53	DYES,COLOURING MATERIALS	1	No Quantity							1022410			0
S3	2000	2000	2000	2	0	2	Export	807	North Macedonia	MKD	0	World	WLD								53	DYES,COLOURING MATERIALS	1	No Quantity							3711612			0
S3	2000	2000	2000	2	0	2	Export	807	North Macedonia	MKD	8	Albania	ALB								53	DYES,COLOURING MATERIALS	1	No Quantity							24556			0
S3	2000	2000	2000	2	0	2	Export	807	North Macedonia	MKD	36	Australia	AUS								53	DYES,COLOURING MATERIALS	1	No Quantity							892			0
S3	2000	2000	2000	2	0	2	Export	807	North Macedonia	MKD	40	Austria	AUT								53	DYES,COLOURING MATERIALS	1	No Quantity							36			0
S3	2000	2000	2000	2	0	2	Export	807	North Macedonia	MKD	70	Bosnia Herzegovina	BIH								53	DYES,COLOURING MATERIALS	1	No Quantity							200731			0
S3	2000	2000	2000	2	0	2	Export	807	North Macedonia	MKD	100	Bulgaria	BGR								53	DYES,COLOURING MATERIALS	1	No Quantity							173468			0
S3	2000	2000	2000	2	0	2	Export	807	North Macedonia	MKD	191	Croatia	HRV								53	DYES,COLOURING MATERIALS	1	No Quantity							143086			0
S3	2000	2000	2000	2	0	2	Export	807	North Macedonia	MKD	434	Libya	LBY								53	DYES,COLOURING MATERIALS	1	No Quantity							577			0
S3	2000	2000	2000	2	0	2	Export	807	North Macedonia	MKD	616	Poland	POL								53	DYES,COLOURING MATERIALS	1	No Quantity							5211			0
S3	2000	2000	2000	2	0	2	Export	807	North Macedonia	MKD	642	Romania	ROU								53	DYES,COLOURING MATERIALS	1	No Quantity							390			0
S3	2000	2000	2000	2	0	2	Export	807	North Macedonia	MKD	682	Saudi Arabia	SAU								53	DYES,COLOURING MATERIALS	1	No Quantity							16601			0
S3	2000	2000	2000	2	0	2	Export	807	North Macedonia	MKD	703	Slovakia	SVK								53	DYES,COLOURING MATERIALS	1	No Quantity							2092			0
S3	2000	2000	2000	2	0	2	Export	807	North Macedonia	MKD	792	Turkey	TUR								53	DYES,COLOURING MATERIALS	1	No Quantity							3276			0
S3	2000	2000	2000	2	0	2	Export	807	North Macedonia	MKD	891	Serbia and Montenegro	SCG								53	DYES,COLOURING MATERIALS	1	No Quantity							3140696			0
S3	2000	2000	2000	2	0	2	Export	804	Ukraine	UKR	0	World	WLD								54	MEDICINAL,PHARM.PRODUCTS	1	No Quantity							42454560			0
S3	2000	2000	2000	2	0	2	Export	804	Ukraine	UKR	31	Azerbaijan	AZE								54	MEDICINAL,PHARM.PRODUCTS	1	No Quantity							1661490			0
S3	2000	2000	2000	2	0	2	Export	804	Ukraine	UKR	36	Australia	AUS								54	MEDICINAL,PHARM.PRODUCTS	1	No Quantity							1730			0
S3	2000	2000	2000	2	0	2	Export	804	Ukraine	UKR	40	Austria	AUT								54	MEDICINAL,PHARM.PRODUCTS	1	No Quantity							24000			0
S3	2000	2000	2000	2	0	2	Export	804	Ukraine	UKR	44	Bahamas	BHS								54	MEDICINAL,PHARM.PRODUCTS	1	No Quantity							114000			0
S3	2000	2000	2000	2	0	2	Export	804	Ukraine	UKR	51	Armenia	ARM								54	MEDICINAL,PHARM.PRODUCTS	1	No Quantity							922860			0
S3	2000	2000	2000	2	0	2	Export	804	Ukraine	UKR	56	Belgium	BEL								54	MEDICINAL,PHARM.PRODUCTS	1	No Quantity							118160			0
S3	2000	2000	2000	2	0	2	Export	804	Ukraine	UKR	100	Bulgaria	BGR								54	MEDICINAL,PHARM.PRODUCTS	1	No Quantity							314010			0
S3	2000	2000	2000	2	0	2	Export	804	Ukraine	UKR	112	Belarus	BLR								54	MEDICINAL,PHARM.PRODUCTS	1	No Quantity							7562250			0
S3	2000	2000	2000	2	0	2	Export	804	Ukraine	UKR	192	Cuba	CUB								54	MEDICINAL,PHARM.PRODUCTS	1	No Quantity							1240			0
S3	2000	2000	2000	2	0	2	Export	804	Ukraine	UKR	196	Cyprus	CYP								54	MEDICINAL,PHARM.PRODUCTS	1	No Quantity							900			0
S3	2000	2000	2000	2	0	2	Export	804	Ukraine	UKR	208	Denmark	DNK								54	MEDICINAL,PHARM.PRODUCTS	1	No Quantity							62240			0
S3	2000	2000	2000	2	0	2	Export	804	Ukraine	UKR	233	Estonia	EST								54	MEDICINAL,PHARM.PRODUCTS	1	No Quantity							37290			0
S3	2000	2000	2000	2	0	2	Export	804	Ukraine	UKR	268	Georgia	GEO								54	MEDICINAL,PHARM.PRODUCTS	1	No Quantity							789090			0
S3	2000	2000	2000	2	0	2	Export	804	Ukraine	UKR	276	Germany	DEU								54	MEDICINAL,PHARM.PRODUCTS	1	No Quantity							215870			0
S3	2000	2000	2000	2	0	2	Export	804	Ukraine	UKR	348	Hungary	HUN								54	MEDICINAL,PHARM.PRODUCTS	1	No Quantity							81320			0
S3	2000	2000	2000	2	0	2	Export	804	Ukraine	UKR	376	Israel	ISR								54	MEDICINAL,PHARM.PRODUCTS	1	No Quantity							30480			0
S3	2000	2000	2000	2	0	2	Export	804	Ukraine	UKR	398	Kazakhstan	KAZ								54	MEDICINAL,PHARM.PRODUCTS	1	No Quantity							3667710			0
S3	2000	2000	2000	2	0	2	Export	804	Ukraine	UKR	400	Jordan	JOR								54	MEDICINAL,PHARM.PRODUCTS	1	No Quantity							100			0
S3	2000	2000	2000	2	0	2	Export	804	Ukraine	UKR	410	Rep. of Korea	KOR								54	MEDICINAL,PHARM.PRODUCTS	1	No Quantity							48000			0
S3	2000	2000	2000	2	0	2	Export	804	Ukraine	UKR	417	Kyrgyzstan	KGZ								54	MEDICINAL,PHARM.PRODUCTS	1	No Quantity							360390			0
S3	2000	2000	2000	2	0	2	Export	804	Ukraine	UKR	422	Lebanon	LBN								54	MEDICINAL,PHARM.PRODUCTS	1	No Quantity							29230			0
S3	2000	2000	2000	2	0	2	Export	804	Ukraine	UKR	428	Latvia	LVA								54	MEDICINAL,PHARM.PRODUCTS	1	No Quantity							1055640			0
S3	2000	2000	2000	2	0	2	Export	804	Ukraine	UKR	440	Lithuania	LTU								54	MEDICINAL,PHARM.PRODUCTS	1	No Quantity							738260			0
S3	2000	2000	2000	2	0	2	Export	804	Ukraine	UKR	498	Rep. of Moldova	MDA								54	MEDICINAL,PHARM.PRODUCTS	1	No Quantity							2435180			0
S3	2000	2000	2000	2	0	2	Export	804	Ukraine	UKR	516	Namibia	NAM								54	MEDICINAL,PHARM.PRODUCTS	1	No Quantity							20			0
S3	2000	2000	2000	2	0	2	Export	804	Ukraine	UKR	528	Netherlands	NLD								54	MEDICINAL,PHARM.PRODUCTS	1	No Quantity							70730			0
S3	2000	2000	2000	2	0	2	Export	804	Ukraine	UKR	591	Panama	PAN								54	MEDICINAL,PHARM.PRODUCTS	1	No Quantity							600			0
S3	2000	2000	2000	2	0	2	Export	804	Ukraine	UKR	616	Poland	POL								54	MEDICINAL,PHARM.PRODUCTS	1	No Quantity							600170			0
S3	2000	2000	2000	2	0	2	Export	804	Ukraine	UKR	642	Romania	ROU								54	MEDICINAL,PHARM.PRODUCTS	1	No Quantity							48670			0
S3	2000	2000	2000	2	0	2	Export	804	Ukraine	UKR	643	Russian Federation	RUS								54	MEDICINAL,PHARM.PRODUCTS	1	No Quantity							15171670			0
S3	2000	2000	2000	2	0	2	Export	804	Ukraine	UKR	694	Sierra Leone	SLE								54	MEDICINAL,PHARM.PRODUCTS	1	No Quantity							5950			0
S3	2000	2000	2000	2	0	2	Export	804	Ukraine	UKR	710	South Africa	ZAF								54	MEDICINAL,PHARM.PRODUCTS	1	No Quantity							17030			0
S3	2000	2000	2000	2	0	2	Export	804	Ukraine	UKR	762	Tajikistan	TJK								54	MEDICINAL,PHARM.PRODUCTS	1	No Quantity							25380			0
S3	2000	2000	2000	2	0	2	Export	804	Ukraine	UKR	768	Togo	TGO								54	MEDICINAL,PHARM.PRODUCTS	1	No Quantity							4140			0
S3	2000	2000	2000	2	0	2	Export	804	Ukraine	UKR	792	Turkey	TUR								54	MEDICINAL,PHARM.PRODUCTS	1	No Quantity							166600			0
S3	2000	2000	2000	2	0	2	Export	804	Ukraine	UKR	795	Turkmenistan	TKM								54	MEDICINAL,PHARM.PRODUCTS	1	No Quantity							4833840			0
S3	2000	2000	2000	2	0	2	Export	804	Ukraine	UKR	807	North Macedonia	MKD								54	MEDICINAL,PHARM.PRODUCTS	1	No Quantity							11760			0
S3	2000	2000	2000	2	0	2	Export	804	Ukraine	UKR	826	United Kingdom	GBR								54	MEDICINAL,PHARM.PRODUCTS	1	No Quantity							51700			0
S3	2000	2000	2000	2	0	2	Export	804	Ukraine	UKR	842	USA	USA								54	MEDICINAL,PHARM.PRODUCTS	1	No Quantity							59270			0
S3	2000	2000	2000	2	0	2	Export	804	Ukraine	UKR	860	Uzbekistan	UZB								54	MEDICINAL,PHARM.PRODUCTS	1	No Quantity							1052090			0
S3	2000	2000	2000	2	0	2	Export	804	Ukraine	UKR	887	Yemen	YEM								54	MEDICINAL,PHARM.PRODUCTS	1	No Quantity							40700			0
S3	2000	2000	2000	2	0	2	Export	804	Ukraine	UKR	891	Serbia and Montenegro	SCG								54	MEDICINAL,PHARM.PRODUCTS	1	No Quantity							22800			0
S3	2000	2000	2000	2	0	2	Export	807	North Macedonia	MKD	0	World	WLD								54	MEDICINAL,PHARM.PRODUCTS	1	No Quantity							22064461			0
S3	2000	2000	2000	2	0	2	Export	807	North Macedonia	MKD	8	Albania	ALB								54	MEDICINAL,PHARM.PRODUCTS	1	No Quantity							208814			0
S3	2000	2000	2000	2	0	2	Export	807	North Macedonia	MKD	31	Azerbaijan	AZE								54	MEDICINAL,PHARM.PRODUCTS	1	No Quantity							56566			0
S3	2000	2000	2000	2	0	2	Export	807	North Macedonia	MKD	51	Armenia	ARM								54	MEDICINAL,PHARM.PRODUCTS	1	No Quantity							24919			0
S3	2000	2000	2000	2	0	2	Export	807	North Macedonia	MKD	70	Bosnia Herzegovina	BIH								54	MEDICINAL,PHARM.PRODUCTS	1	No Quantity							5767106			0
S3	2000	2000	2000	2	0	2	Export	807	North Macedonia	MKD	100	Bulgaria	BGR								54	MEDICINAL,PHARM.PRODUCTS	1	No Quantity							71567			0
S3	2000	2000	2000	2	0	2	Export	807	North Macedonia	MKD	191	Croatia	HRV								54	MEDICINAL,PHARM.PRODUCTS	1	No Quantity							3734220			0
S3	2000	2000	2000	2	0	2	Export	807	North Macedonia	MKD	203	Czechia	CZE								54	MEDICINAL,PHARM.PRODUCTS	1	No Quantity							116835			0
S3	2000	2000	2000	2	0	2	Export	807	North Macedonia	MKD	268	Georgia	GEO								54	MEDICINAL,PHARM.PRODUCTS	1	No Quantity							25243			0
S3	2000	2000	2000	2	0	2	Export	807	North Macedonia	MKD	381	Italy	ITA								54	MEDICINAL,PHARM.PRODUCTS	1	No Quantity							2421			0
S3	2000	2000	2000	2	0	2	Export	807	North Macedonia	MKD	498	Rep. of Moldova	MDA								54	MEDICINAL,PHARM.PRODUCTS	1	No Quantity							3251			0
S3	2000	2000	2000	2	0	2	Export	807	North Macedonia	MKD	643	Russian Federation	RUS								54	MEDICINAL,PHARM.PRODUCTS	1	No Quantity							3128427			0
S3	2000	2000	2000	2	0	2	Export	807	North Macedonia	MKD	705	Slovenia	SVN								54	MEDICINAL,PHARM.PRODUCTS	1	No Quantity							1310409			0
S3	2000	2000	2000	2	0	2	Export	807	North Macedonia	MKD	724	Spain	ESP								54	MEDICINAL,PHARM.PRODUCTS	1	No Quantity							1265			0
S3	2000	2000	2000	2	0	2	Export	807	North Macedonia	MKD	757	Switzerland	CHE								54	MEDICINAL,PHARM.PRODUCTS	1	No Quantity							1154			0
S3	2000	2000	2000	2	0	2	Export	807	North Macedonia	MKD	762	Tajikistan	TJK								54	MEDICINAL,PHARM.PRODUCTS	1	No Quantity							2229			0
S3	2000	2000	2000	2	0	2	Export	807	North Macedonia	MKD	804	Ukraine	UKR								54	MEDICINAL,PHARM.PRODUCTS	1	No Quantity							4873			0
S3	2000	2000	2000	2	0	2	Export	807	North Macedonia	MKD	891	Serbia and Montenegro	SCG								54	MEDICINAL,PHARM.PRODUCTS	1	No Quantity							7605162			0
S3	2000	2000	2000	2	0	2	Export	804	Ukraine	UKR	0	World	WLD								55	ESSENTL.OILS,PERFUME,ETC	1	No Quantity							26533400			0
S3	2000	2000	2000	2	0	2	Export	804	Ukraine	UKR	31	Azerbaijan	AZE								55	ESSENTL.OILS,PERFUME,ETC	1	No Quantity							62140			0
S3	2000	2000	2000	2	0	2	Export	804	Ukraine	UKR	40	Austria	AUT								55	ESSENTL.OILS,PERFUME,ETC	1	No Quantity							238570			0
S3	2000	2000	2000	2	0	2	Export	804	Ukraine	UKR	51	Armenia	ARM								55	ESSENTL.OILS,PERFUME,ETC	1	No Quantity							92830			0
S3	2000	2000	2000	2	0	2	Export	804	Ukraine	UKR	84	Belize	BLZ								55	ESSENTL.OILS,PERFUME,ETC	1	No Quantity							10			0
S3	2000	2000	2000	2	0	2	Export	804	Ukraine	UKR	100	Bulgaria	BGR								55	ESSENTL.OILS,PERFUME,ETC	1	No Quantity							69670			0
S3	2000	2000	2000	2	0	2	Export	804	Ukraine	UKR	112	Belarus	BLR								55	ESSENTL.OILS,PERFUME,ETC	1	No Quantity							258970			0
S3	2000	2000	2000	2	0	2	Export	804	Ukraine	UKR	116	Cambodia	KHM								55	ESSENTL.OILS,PERFUME,ETC	1	No Quantity							60			0
S3	2000	2000	2000	2	0	2	Export	804	Ukraine	UKR	124	Canada	CAN								55	ESSENTL.OILS,PERFUME,ETC	1	No Quantity							630			0
S3	2000	2000	2000	2	0	2	Export	804	Ukraine	UKR	152	Chile	CHL								55	ESSENTL.OILS,PERFUME,ETC	1	No Quantity							100			0
S3	2000	2000	2000	2	0	2	Export	804	Ukraine	UKR	156	China	CHN								55	ESSENTL.OILS,PERFUME,ETC	1	No Quantity							1350			0
S3	2000	2000	2000	2	0	2	Export	804	Ukraine	UKR	192	Cuba	CUB								55	ESSENTL.OILS,PERFUME,ETC	1	No Quantity							1070			0
S3	2000	2000	2000	2	0	2	Export	804	Ukraine	UKR	196	Cyprus	CYP								55	ESSENTL.OILS,PERFUME,ETC	1	No Quantity							30620			0
S3	2000	2000	2000	2	0	2	Export	804	Ukraine	UKR	203	Czechia	CZE								55	ESSENTL.OILS,PERFUME,ETC	1	No Quantity							5300			0
S3	2000	2000	2000	2	0	2	Export	804	Ukraine	UKR	233	Estonia	EST								55	ESSENTL.OILS,PERFUME,ETC	1	No Quantity							710770			0
S3	2000	2000	2000	2	0	2	Export	804	Ukraine	UKR	246	Finland	FIN								55	ESSENTL.OILS,PERFUME,ETC	1	No Quantity							17460			0
S3	2000	2000	2000	2	0	2	Export	804	Ukraine	UKR	251	France	FRA								55	ESSENTL.OILS,PERFUME,ETC	1	No Quantity							1072300			0
S3	2000	2000	2000	2	0	2	Export	804	Ukraine	UKR	268	Georgia	GEO								55	ESSENTL.OILS,PERFUME,ETC	1	No Quantity							38010			0
S3	2000	2000	2000	2	0	2	Export	804	Ukraine	UKR	276	Germany	DEU								55	ESSENTL.OILS,PERFUME,ETC	1	No Quantity							265130			0
S3	2000	2000	2000	2	0	2	Export	804	Ukraine	UKR	300	Greece	GRC								55	ESSENTL.OILS,PERFUME,ETC	1	No Quantity							14630			0
S3	2000	2000	2000	2	0	2	Export	804	Ukraine	UKR	348	Hungary	HUN								55	ESSENTL.OILS,PERFUME,ETC	1	No Quantity							44180			0
S3	2000	2000	2000	2	0	2	Export	804	Ukraine	UKR	376	Israel	ISR								55	ESSENTL.OILS,PERFUME,ETC	1	No Quantity							6130			0
S3	2000	2000	2000	2	0	2	Export	804	Ukraine	UKR	398	Kazakhstan	KAZ								55	ESSENTL.OILS,PERFUME,ETC	1	No Quantity							1036830			0
S3	2000	2000	2000	2	0	2	Export	804	Ukraine	UKR	400	Jordan	JOR								55	ESSENTL.OILS,PERFUME,ETC	1	No Quantity							40			0
S3	2000	2000	2000	2	0	2	Export	804	Ukraine	UKR	408	Dem. People's Rep. of Korea	PRK								55	ESSENTL.OILS,PERFUME,ETC	1	No Quantity							2890			0
S3	2000	2000	2000	2	0	2	Export	804	Ukraine	UKR	417	Kyrgyzstan	KGZ								55	ESSENTL.OILS,PERFUME,ETC	1	No Quantity							36750			0
S3	2000	2000	2000	2	0	2	Export	804	Ukraine	UKR	428	Latvia	LVA								55	ESSENTL.OILS,PERFUME,ETC	1	No Quantity							248550			0
S3	2000	2000	2000	2	0	2	Export	804	Ukraine	UKR	440	Lithuania	LTU								55	ESSENTL.OILS,PERFUME,ETC	1	No Quantity							301230			0
S3	2000	2000	2000	2	0	2	Export	804	Ukraine	UKR	470	Malta	MLT								55	ESSENTL.OILS,PERFUME,ETC	1	No Quantity							30			0
S3	2000	2000	2000	2	0	2	Export	804	Ukraine	UKR	498	Rep. of Moldova	MDA								55	ESSENTL.OILS,PERFUME,ETC	1	No Quantity							843960			0
S3	2000	2000	2000	2	0	2	Export	804	Ukraine	UKR	528	Netherlands	NLD								55	ESSENTL.OILS,PERFUME,ETC	1	No Quantity							1219450			0
S3	2000	2000	2000	2	0	2	Export	804	Ukraine	UKR	591	Panama	PAN								55	ESSENTL.OILS,PERFUME,ETC	1	No Quantity							480			0
S3	2000	2000	2000	2	0	2	Export	804	Ukraine	UKR	616	Poland	POL								55	ESSENTL.OILS,PERFUME,ETC	1	No Quantity							122570			0
S3	2000	2000	2000	2	0	2	Export	804	Ukraine	UKR	642	Romania	ROU								55	ESSENTL.OILS,PERFUME,ETC	1	No Quantity							16610			0
S3	2000	2000	2000	2	0	2	Export	804	Ukraine	UKR	643	Russian Federation	RUS								55	ESSENTL.OILS,PERFUME,ETC	1	No Quantity							19118490			0
S3	2000	2000	2000	2	0	2	Export	804	Ukraine	UKR	694	Sierra Leone	SLE								55	ESSENTL.OILS,PERFUME,ETC	1	No Quantity							1360			0
S3	2000	2000	2000	2	0	2	Export	804	Ukraine	UKR	704	Viet Nam	VNM								55	ESSENTL.OILS,PERFUME,ETC	1	No Quantity							320			0
S3	2000	2000	2000	2	0	2	Export	804	Ukraine	UKR	752	Sweden	SWE								55	ESSENTL.OILS,PERFUME,ETC	1	No Quantity							17880			0
S3	2000	2000	2000	2	0	2	Export	804	Ukraine	UKR	792	Turkey	TUR								55	ESSENTL.OILS,PERFUME,ETC	1	No Quantity							407740			0
S3	2000	2000	2000	2	0	2	Export	804	Ukraine	UKR	795	Turkmenistan	TKM								55	ESSENTL.OILS,PERFUME,ETC	1	No Quantity							22540			0
S3	2000	2000	2000	2	0	2	Export	804	Ukraine	UKR	826	United Kingdom	GBR								55	ESSENTL.OILS,PERFUME,ETC	1	No Quantity							74560			0
S3	2000	2000	2000	2	0	2	Export	804	Ukraine	UKR	842	USA	USA								55	ESSENTL.OILS,PERFUME,ETC	1	No Quantity							32290			0
S3	2000	2000	2000	2	0	2	Export	804	Ukraine	UKR	860	Uzbekistan	UZB								55	ESSENTL.OILS,PERFUME,ETC	1	No Quantity							94080			0
S3	2000	2000	2000	2	0	2	Export	804	Ukraine	UKR	891	Serbia and Montenegro	SCG								55	ESSENTL.OILS,PERFUME,ETC	1	No Quantity							4820			0
S3	2000	2000	2000	2	0	2	Export	807	North Macedonia	MKD	0	World	WLD								55	ESSENTL.OILS,PERFUME,ETC	1	No Quantity							8230452			0
S3	2000	2000	2000	2	0	2	Export	807	North Macedonia	MKD	8	Albania	ALB								55	ESSENTL.OILS,PERFUME,ETC	1	No Quantity							15048			0
S3	2000	2000	2000	2	0	2	Export	807	North Macedonia	MKD	36	Australia	AUS								55	ESSENTL.OILS,PERFUME,ETC	1	No Quantity							545			0
S3	2000	2000	2000	2	0	2	Export	807	North Macedonia	MKD	70	Bosnia Herzegovina	BIH								55	ESSENTL.OILS,PERFUME,ETC	1	No Quantity							322812			0
S3	2000	2000	2000	2	0	2	Export	807	North Macedonia	MKD	100	Bulgaria	BGR								55	ESSENTL.OILS,PERFUME,ETC	1	No Quantity							41432			0
S3	2000	2000	2000	2	0	2	Export	807	North Macedonia	MKD	191	Croatia	HRV								55	ESSENTL.OILS,PERFUME,ETC	1	No Quantity							433401			0
S3	2000	2000	2000	2	0	2	Export	807	North Macedonia	MKD	251	France	FRA								55	ESSENTL.OILS,PERFUME,ETC	1	No Quantity							84			0
S3	2000	2000	2000	2	0	2	Export	807	North Macedonia	MKD	300	Greece	GRC								55	ESSENTL.OILS,PERFUME,ETC	1	No Quantity							9868			0
S3	2000	2000	2000	2	0	2	Export	807	North Macedonia	MKD	381	Italy	ITA								55	ESSENTL.OILS,PERFUME,ETC	1	No Quantity							1839			0
S3	2000	2000	2000	2	0	2	Export	807	North Macedonia	MKD	528	Netherlands	NLD								55	ESSENTL.OILS,PERFUME,ETC	1	No Quantity							72767			0
S3	2000	2000	2000	2	0	2	Export	807	North Macedonia	MKD	682	Saudi Arabia	SAU								55	ESSENTL.OILS,PERFUME,ETC	1	No Quantity							9811			0
S3	2000	2000	2000	2	0	2	Export	807	North Macedonia	MKD	705	Slovenia	SVN								55	ESSENTL.OILS,PERFUME,ETC	1	No Quantity							45508			0
S3	2000	2000	2000	2	0	2	Export	807	North Macedonia	MKD	752	Sweden	SWE								55	ESSENTL.OILS,PERFUME,ETC	1	No Quantity							237			0
S3	2000	2000	2000	2	0	2	Export	807	North Macedonia	MKD	792	Turkey	TUR								55	ESSENTL.OILS,PERFUME,ETC	1	No Quantity							9190			0
S3	2000	2000	2000	2	0	2	Export	807	North Macedonia	MKD	842	USA	USA								55	ESSENTL.OILS,PERFUME,ETC	1	No Quantity							3092			0
S3	2000	2000	2000	2	0	2	Export	807	North Macedonia	MKD	891	Serbia and Montenegro	SCG								55	ESSENTL.OILS,PERFUME,ETC	1	No Quantity							7264818			0
S3	2000	2000	2000	2	0	2	Export	804	Ukraine	UKR	0	World	WLD								56	FERTILIZER,EXCEPT GRP272	1	No Quantity							413723180			0
S3	2000	2000	2000	2	0	2	Export	804	Ukraine	UKR	12	Algeria	DZA								56	FERTILIZER,EXCEPT GRP272	1	No Quantity							4893820			0
S3	2000	2000	2000	2	0	2	Export	804	Ukraine	UKR	32	Argentina	ARG								56	FERTILIZER,EXCEPT GRP272	1	No Quantity							2243200			0
S3	2000	2000	2000	2	0	2	Export	804	Ukraine	UKR	76	Brazil	BRA								56	FERTILIZER,EXCEPT GRP272	1	No Quantity							51115640			0
S3	2000	2000	2000	2	0	2	Export	804	Ukraine	UKR	100	Bulgaria	BGR								56	FERTILIZER,EXCEPT GRP272	1	No Quantity							77480			0
S3	2000	2000	2000	2	0	2	Export	804	Ukraine	UKR	112	Belarus	BLR								56	FERTILIZER,EXCEPT GRP272	1	No Quantity							4639090			0
S3	2000	2000	2000	2	0	2	Export	804	Ukraine	UKR	152	Chile	CHL								56	FERTILIZER,EXCEPT GRP272	1	No Quantity							5203050			0
S3	2000	2000	2000	2	0	2	Export	804	Ukraine	UKR	170	Colombia	COL								56	FERTILIZER,EXCEPT GRP272	1	No Quantity							7856590			0
S3	2000	2000	2000	2	0	2	Export	804	Ukraine	UKR	188	Costa Rica	CRI								56	FERTILIZER,EXCEPT GRP272	1	No Quantity							2382800			0
S3	2000	2000	2000	2	0	2	Export	804	Ukraine	UKR	191	Croatia	HRV								56	FERTILIZER,EXCEPT GRP272	1	No Quantity							2120			0
S3	2000	2000	2000	2	0	2	Export	804	Ukraine	UKR	192	Cuba	CUB								56	FERTILIZER,EXCEPT GRP272	1	No Quantity							933750			0
S3	2000	2000	2000	2	0	2	Export	804	Ukraine	UKR	203	Czechia	CZE								56	FERTILIZER,EXCEPT GRP272	1	No Quantity							533060			0
S3	2000	2000	2000	2	0	2	Export	804	Ukraine	UKR	218	Ecuador	ECU								56	FERTILIZER,EXCEPT GRP272	1	No Quantity							1822140			0
S3	2000	2000	2000	2	0	2	Export	804	Ukraine	UKR	222	El Salvador	SLV								56	FERTILIZER,EXCEPT GRP272	1	No Quantity							1713530			0
S3	2000	2000	2000	2	0	2	Export	804	Ukraine	UKR	251	France	FRA								56	FERTILIZER,EXCEPT GRP272	1	No Quantity							7069720			0
S3	2000	2000	2000	2	0	2	Export	804	Ukraine	UKR	276	Germany	DEU								56	FERTILIZER,EXCEPT GRP272	1	No Quantity							1216910			0
S3	2000	2000	2000	2	0	2	Export	804	Ukraine	UKR	300	Greece	GRC								56	FERTILIZER,EXCEPT GRP272	1	No Quantity							2019640			0
S3	2000	2000	2000	2	0	2	Export	804	Ukraine	UKR	320	Guatemala	GTM								56	FERTILIZER,EXCEPT GRP272	1	No Quantity							1619140			0
S3	2000	2000	2000	2	0	2	Export	804	Ukraine	UKR	340	Honduras	HND								56	FERTILIZER,EXCEPT GRP272	1	No Quantity							908430			0
S3	2000	2000	2000	2	0	2	Export	804	Ukraine	UKR	348	Hungary	HUN								56	FERTILIZER,EXCEPT GRP272	1	No Quantity							4745690			0
S3	2000	2000	2000	2	0	2	Export	804	Ukraine	UKR	376	Israel	ISR								56	FERTILIZER,EXCEPT GRP272	1	No Quantity							959780			0
S3	2000	2000	2000	2	0	2	Export	804	Ukraine	UKR	381	Italy	ITA								56	FERTILIZER,EXCEPT GRP272	1	No Quantity							65766260			0
S3	2000	2000	2000	2	0	2	Export	804	Ukraine	UKR	428	Latvia	LVA								56	FERTILIZER,EXCEPT GRP272	1	No Quantity							220980			0
S3	2000	2000	2000	2	0	2	Export	804	Ukraine	UKR	430	Liberia	LBR								56	FERTILIZER,EXCEPT GRP272	1	No Quantity							161330			0
S3	2000	2000	2000	2	0	2	Export	804	Ukraine	UKR	440	Lithuania	LTU								56	FERTILIZER,EXCEPT GRP272	1	No Quantity							357770			0
S3	2000	2000	2000	2	0	2	Export	804	Ukraine	UKR	458	Malaysia	MYS								56	FERTILIZER,EXCEPT GRP272	1	No Quantity							980390			0
S3	2000	2000	2000	2	0	2	Export	804	Ukraine	UKR	484	Mexico	MEX								56	FERTILIZER,EXCEPT GRP272	1	No Quantity							714930			0
S3	2000	2000	2000	2	0	2	Export	804	Ukraine	UKR	498	Rep. of Moldova	MDA								56	FERTILIZER,EXCEPT GRP272	1	No Quantity							1271520			0
S3	2000	2000	2000	2	0	2	Export	804	Ukraine	UKR	504	Morocco	MAR								56	FERTILIZER,EXCEPT GRP272	1	No Quantity							7648130			0
S3	2000	2000	2000	2	0	2	Export	804	Ukraine	UKR	558	Nicaragua	NIC								56	FERTILIZER,EXCEPT GRP272	1	No Quantity							20150			0
S3	2000	2000	2000	2	0	2	Export	804	Ukraine	UKR	566	Nigeria	NGA								56	FERTILIZER,EXCEPT GRP272	1	No Quantity							3975780			0
S3	2000	2000	2000	2	0	2	Export	804	Ukraine	UKR	604	Peru	PER								56	FERTILIZER,EXCEPT GRP272	1	No Quantity							3730440			0
S3	2000	2000	2000	2	0	2	Export	804	Ukraine	UKR	616	Poland	POL								56	FERTILIZER,EXCEPT GRP272	1	No Quantity							1197040			0
S3	2000	2000	2000	2	0	2	Export	804	Ukraine	UKR	620	Portugal	PRT								56	FERTILIZER,EXCEPT GRP272	1	No Quantity							160250			0
S3	2000	2000	2000	2	0	2	Export	804	Ukraine	UKR	642	Romania	ROU								56	FERTILIZER,EXCEPT GRP272	1	No Quantity							83180			0
S3	2000	2000	2000	2	0	2	Export	804	Ukraine	UKR	643	Russian Federation	RUS								56	FERTILIZER,EXCEPT GRP272	1	No Quantity							236430			0
S3	2000	2000	2000	2	0	2	Export	804	Ukraine	UKR	699	India	IND								56	FERTILIZER,EXCEPT GRP272	1	No Quantity							18463430			0
S3	2000	2000	2000	2	0	2	Export	804	Ukraine	UKR	703	Slovakia	SVK								56	FERTILIZER,EXCEPT GRP272	1	No Quantity							3438890			0
S3	2000	2000	2000	2	0	2	Export	804	Ukraine	UKR	704	Viet Nam	VNM								56	FERTILIZER,EXCEPT GRP272	1	No Quantity							17938510			0
S3	2000	2000	2000	2	0	2	Export	804	Ukraine	UKR	705	Slovenia	SVN								56	FERTILIZER,EXCEPT GRP272	1	No Quantity							2120			0
S3	2000	2000	2000	2	0	2	Export	804	Ukraine	UKR	710	South Africa	ZAF								56	FERTILIZER,EXCEPT GRP272	1	No Quantity							2564780			0
S3	2000	2000	2000	2	0	2	Export	804	Ukraine	UKR	724	Spain	ESP								56	FERTILIZER,EXCEPT GRP272	1	No Quantity							13847810			0
S3	2000	2000	2000	2	0	2	Export	804	Ukraine	UKR	760	Syria	SYR								56	FERTILIZER,EXCEPT GRP272	1	No Quantity							580290			0
S3	2000	2000	2000	2	0	2	Export	804	Ukraine	UKR	764	Thailand	THA								56	FERTILIZER,EXCEPT GRP272	1	No Quantity							402300			0
S3	2000	2000	2000	2	0	2	Export	804	Ukraine	UKR	788	Tunisia	TUN								56	FERTILIZER,EXCEPT GRP272	1	No Quantity							303710			0
S3	2000	2000	2000	2	0	2	Export	804	Ukraine	UKR	792	Turkey	TUR								56	FERTILIZER,EXCEPT GRP272	1	No Quantity							118576920			0
S3	2000	2000	2000	2	0	2	Export	804	Ukraine	UKR	818	Egypt	EGY								56	FERTILIZER,EXCEPT GRP272	1	No Quantity							1234910			0
S3	2000	2000	2000	2	0	2	Export	804	Ukraine	UKR	826	United Kingdom	GBR								56	FERTILIZER,EXCEPT GRP272	1	No Quantity							4976090			0
S3	2000	2000	2000	2	0	2	Export	804	Ukraine	UKR	842	USA	USA								56	FERTILIZER,EXCEPT GRP272	1	No Quantity							42620370			0
S3	2000	2000	2000	2	0	2	Export	804	Ukraine	UKR	860	Uzbekistan	UZB								56	FERTILIZER,EXCEPT GRP272	1	No Quantity							590			0
S3	2000	2000	2000	2	0	2	Export	804	Ukraine	UKR	891	Serbia and Montenegro	SCG								56	FERTILIZER,EXCEPT GRP272	1	No Quantity							292300			0
S3	2000	2000	2000	2	0	2	Export	807	North Macedonia	MKD	0	World	WLD								56	FERTILIZER,EXCEPT GRP272	1	No Quantity							3388075			0
S3	2000	2000	2000	2	0	2	Export	807	North Macedonia	MKD	8	Albania	ALB								56	FERTILIZER,EXCEPT GRP272	1	No Quantity							2813			0
S3	2000	2000	2000	2	0	2	Export	807	North Macedonia	MKD	70	Bosnia Herzegovina	BIH								56	FERTILIZER,EXCEPT GRP272	1	No Quantity							20521			0
S3	2000	2000	2000	2	0	2	Export	807	North Macedonia	MKD	191	Croatia	HRV								56	FERTILIZER,EXCEPT GRP272	1	No Quantity							4			0
S3	2000	2000	2000	2	0	2	Export	807	North Macedonia	MKD	348	Hungary	HUN								56	FERTILIZER,EXCEPT GRP272	1	No Quantity							44894			0
S3	2000	2000	2000	2	0	2	Export	807	North Macedonia	MKD	757	Switzerland	CHE								56	FERTILIZER,EXCEPT GRP272	1	No Quantity							9365			0
S3	2000	2000	2000	2	0	2	Export	807	North Macedonia	MKD	891	Serbia and Montenegro	SCG								56	FERTILIZER,EXCEPT GRP272	1	No Quantity							3310478			0
S3	2000	2000	2000	2	0	2	Export	804	Ukraine	UKR	0	World	WLD								57	PLASTICS IN PRIMARY FORM	1	No Quantity							51155680			0
S3	2000	2000	2000	2	0	2	Export	804	Ukraine	UKR	31	Azerbaijan	AZE								57	PLASTICS IN PRIMARY FORM	1	No Quantity							55780			0
S3	2000	2000	2000	2	0	2	Export	804	Ukraine	UKR	40	Austria	AUT								57	PLASTICS IN PRIMARY FORM	1	No Quantity							69850			0
S3	2000	2000	2000	2	0	2	Export	804	Ukraine	UKR	51	Armenia	ARM								57	PLASTICS IN PRIMARY FORM	1	No Quantity							3380			0
S3	2000	2000	2000	2	0	2	Export	804	Ukraine	UKR	100	Bulgaria	BGR								57	PLASTICS IN PRIMARY FORM	1	No Quantity							104610			0
S3	2000	2000	2000	2	0	2	Export	804	Ukraine	UKR	112	Belarus	BLR								57	PLASTICS IN PRIMARY FORM	1	No Quantity							1909350			0
S3	2000	2000	2000	2	0	2	Export	804	Ukraine	UKR	192	Cuba	CUB								57	PLASTICS IN PRIMARY FORM	1	No Quantity							10			0
S3	2000	2000	2000	2	0	2	Export	804	Ukraine	UKR	196	Cyprus	CYP								57	PLASTICS IN PRIMARY FORM	1	No Quantity							3740			0
S3	2000	2000	2000	2	0	2	Export	804	Ukraine	UKR	203	Czechia	CZE								57	PLASTICS IN PRIMARY FORM	1	No Quantity							2820			0
S3	2000	2000	2000	2	0	2	Export	804	Ukraine	UKR	233	Estonia	EST								57	PLASTICS IN PRIMARY FORM	1	No Quantity							60730			0
S3	2000	2000	2000	2	0	2	Export	804	Ukraine	UKR	246	Finland	FIN								57	PLASTICS IN PRIMARY FORM	1	No Quantity							19300			0
S3	2000	2000	2000	2	0	2	Export	804	Ukraine	UKR	268	Georgia	GEO								57	PLASTICS IN PRIMARY FORM	1	No Quantity							282400			0
S3	2000	2000	2000	2	0	2	Export	804	Ukraine	UKR	276	Germany	DEU								57	PLASTICS IN PRIMARY FORM	1	No Quantity							499190			0
S3	2000	2000	2000	2	0	2	Export	804	Ukraine	UKR	300	Greece	GRC								57	PLASTICS IN PRIMARY FORM	1	No Quantity							80			0
S3	2000	2000	2000	2	0	2	Export	804	Ukraine	UKR	348	Hungary	HUN								57	PLASTICS IN PRIMARY FORM	1	No Quantity							3326740			0
S3	2000	2000	2000	2	0	2	Export	804	Ukraine	UKR	364	Iran	IRN								57	PLASTICS IN PRIMARY FORM	1	No Quantity							13170			0
S3	2000	2000	2000	2	0	2	Export	804	Ukraine	UKR	376	Israel	ISR								57	PLASTICS IN PRIMARY FORM	1	No Quantity							56900			0
S3	2000	2000	2000	2	0	2	Export	804	Ukraine	UKR	381	Italy	ITA								57	PLASTICS IN PRIMARY FORM	1	No Quantity							749110			0
S3	2000	2000	2000	2	0	2	Export	804	Ukraine	UKR	398	Kazakhstan	KAZ								57	PLASTICS IN PRIMARY FORM	1	No Quantity							1019330			0
S3	2000	2000	2000	2	0	2	Export	804	Ukraine	UKR	417	Kyrgyzstan	KGZ								57	PLASTICS IN PRIMARY FORM	1	No Quantity							4570			0
S3	2000	2000	2000	2	0	2	Export	804	Ukraine	UKR	428	Latvia	LVA								57	PLASTICS IN PRIMARY FORM	1	No Quantity							653150			0
S3	2000	2000	2000	2	0	2	Export	804	Ukraine	UKR	440	Lithuania	LTU								57	PLASTICS IN PRIMARY FORM	1	No Quantity							1030040			0
S3	2000	2000	2000	2	0	2	Export	804	Ukraine	UKR	470	Malta	MLT								57	PLASTICS IN PRIMARY FORM	1	No Quantity							10			0
S3	2000	2000	2000	2	0	2	Export	804	Ukraine	UKR	498	Rep. of Moldova	MDA								57	PLASTICS IN PRIMARY FORM	1	No Quantity							878810			0
S3	2000	2000	2000	2	0	2	Export	804	Ukraine	UKR	528	Netherlands	NLD								57	PLASTICS IN PRIMARY FORM	1	No Quantity							5400			0
S3	2000	2000	2000	2	0	2	Export	804	Ukraine	UKR	591	Panama	PAN								57	PLASTICS IN PRIMARY FORM	1	No Quantity							150			0
S3	2000	2000	2000	2	0	2	Export	804	Ukraine	UKR	616	Poland	POL								57	PLASTICS IN PRIMARY FORM	1	No Quantity							1951850			0
S3	2000	2000	2000	2	0	2	Export	804	Ukraine	UKR	642	Romania	ROU								57	PLASTICS IN PRIMARY FORM	1	No Quantity							30270			0
S3	2000	2000	2000	2	0	2	Export	804	Ukraine	UKR	643	Russian Federation	RUS								57	PLASTICS IN PRIMARY FORM	1	No Quantity							29581910			0
S3	2000	2000	2000	2	0	2	Export	804	Ukraine	UKR	699	India	IND								57	PLASTICS IN PRIMARY FORM	1	No Quantity							23880			0
S3	2000	2000	2000	2	0	2	Export	804	Ukraine	UKR	703	Slovakia	SVK								57	PLASTICS IN PRIMARY FORM	1	No Quantity							93970			0
S3	2000	2000	2000	2	0	2	Export	804	Ukraine	UKR	724	Spain	ESP								57	PLASTICS IN PRIMARY FORM	1	No Quantity							6930			0
S3	2000	2000	2000	2	0	2	Export	804	Ukraine	UKR	757	Switzerland	CHE								57	PLASTICS IN PRIMARY FORM	1	No Quantity							261500			0
S3	2000	2000	2000	2	0	2	Export	804	Ukraine	UKR	760	Syria	SYR								57	PLASTICS IN PRIMARY FORM	1	No Quantity							70840			0
S3	2000	2000	2000	2	0	2	Export	804	Ukraine	UKR	792	Turkey	TUR								57	PLASTICS IN PRIMARY FORM	1	No Quantity							6292460			0
S3	2000	2000	2000	2	0	2	Export	804	Ukraine	UKR	818	Egypt	EGY								57	PLASTICS IN PRIMARY FORM	1	No Quantity							801600			0
S3	2000	2000	2000	2	0	2	Export	804	Ukraine	UKR	826	United Kingdom	GBR								57	PLASTICS IN PRIMARY FORM	1	No Quantity							2130			0
S3	2000	2000	2000	2	0	2	Export	804	Ukraine	UKR	860	Uzbekistan	UZB								57	PLASTICS IN PRIMARY FORM	1	No Quantity							905110			0
S3	2000	2000	2000	2	0	2	Export	804	Ukraine	UKR	891	Serbia and Montenegro	SCG								57	PLASTICS IN PRIMARY FORM	1	No Quantity							384610			0
S3	2000	2000	2000	2	0	2	Export	807	North Macedonia	MKD	0	World	WLD								57	PLASTICS IN PRIMARY FORM	1	No Quantity							4163752			0
S3	2000	2000	2000	2	0	2	Export	807	North Macedonia	MKD	8	Albania	ALB								57	PLASTICS IN PRIMARY FORM	1	No Quantity							58416			0
S3	2000	2000	2000	2	0	2	Export	807	North Macedonia	MKD	70	Bosnia Herzegovina	BIH								57	PLASTICS IN PRIMARY FORM	1	No Quantity							118844			0
S3	2000	2000	2000	2	0	2	Export	807	North Macedonia	MKD	100	Bulgaria	BGR								57	PLASTICS IN PRIMARY FORM	1	No Quantity							97548			0
S3	2000	2000	2000	2	0	2	Export	807	North Macedonia	MKD	191	Croatia	HRV								57	PLASTICS IN PRIMARY FORM	1	No Quantity							332902			0
S3	2000	2000	2000	2	0	2	Export	807	North Macedonia	MKD	251	France	FRA								57	PLASTICS IN PRIMARY FORM	1	No Quantity							67389			0
S3	2000	2000	2000	2	0	2	Export	807	North Macedonia	MKD	300	Greece	GRC								57	PLASTICS IN PRIMARY FORM	1	No Quantity							308408			0
S3	2000	2000	2000	2	0	2	Export	807	North Macedonia	MKD	410	Rep. of Korea	KOR								57	PLASTICS IN PRIMARY FORM	1	No Quantity							4579			0
S3	2000	2000	2000	2	0	2	Export	807	North Macedonia	MKD	414	Kuwait	KWT								57	PLASTICS IN PRIMARY FORM	1	No Quantity							5081			0
S3	2000	2000	2000	2	0	2	Export	807	North Macedonia	MKD	586	Pakistan	PAK								57	PLASTICS IN PRIMARY FORM	1	No Quantity							423			0
S3	2000	2000	2000	2	0	2	Export	807	North Macedonia	MKD	616	Poland	POL								57	PLASTICS IN PRIMARY FORM	1	No Quantity							45			0
S3	2000	2000	2000	2	0	2	Export	807	North Macedonia	MKD	682	Saudi Arabia	SAU								57	PLASTICS IN PRIMARY FORM	1	No Quantity							5939			0
S3	2000	2000	2000	2	0	2	Export	807	North Macedonia	MKD	705	Slovenia	SVN								57	PLASTICS IN PRIMARY FORM	1	No Quantity							37609			0
S3	2000	2000	2000	2	0	2	Export	807	North Macedonia	MKD	891	Serbia and Montenegro	SCG								57	PLASTICS IN PRIMARY FORM	1	No Quantity							3126569			0
S3	2000	2000	2000	2	0	2	Export	804	Ukraine	UKR	0	World	WLD								58	PLASTIC,NON-PRIMARY FORM	1	No Quantity							21035630			0
S3	2000	2000	2000	2	0	2	Export	804	Ukraine	UKR	12	Algeria	DZA								58	PLASTIC,NON-PRIMARY FORM	1	No Quantity							37750			0
S3	2000	2000	2000	2	0	2	Export	804	Ukraine	UKR	31	Azerbaijan	AZE								58	PLASTIC,NON-PRIMARY FORM	1	No Quantity							2330			0
S3	2000	2000	2000	2	0	2	Export	804	Ukraine	UKR	40	Austria	AUT								58	PLASTIC,NON-PRIMARY FORM	1	No Quantity							1900			0
S3	2000	2000	2000	2	0	2	Export	804	Ukraine	UKR	100	Bulgaria	BGR								58	PLASTIC,NON-PRIMARY FORM	1	No Quantity							21310			0
S3	2000	2000	2000	2	0	2	Export	804	Ukraine	UKR	112	Belarus	BLR								58	PLASTIC,NON-PRIMARY FORM	1	No Quantity							1648580			0
S3	2000	2000	2000	2	0	2	Export	804	Ukraine	UKR	178	Congo	COG								58	PLASTIC,NON-PRIMARY FORM	1	No Quantity							10			0
S3	2000	2000	2000	2	0	2	Export	804	Ukraine	UKR	192	Cuba	CUB								58	PLASTIC,NON-PRIMARY FORM	1	No Quantity							60			0
S3	2000	2000	2000	2	0	2	Export	804	Ukraine	UKR	196	Cyprus	CYP								58	PLASTIC,NON-PRIMARY FORM	1	No Quantity							16330			0
S3	2000	2000	2000	2	0	2	Export	804	Ukraine	UKR	203	Czechia	CZE								58	PLASTIC,NON-PRIMARY FORM	1	No Quantity							295490			0
S3	2000	2000	2000	2	0	2	Export	804	Ukraine	UKR	233	Estonia	EST								58	PLASTIC,NON-PRIMARY FORM	1	No Quantity							7060			0
S3	2000	2000	2000	2	0	2	Export	804	Ukraine	UKR	246	Finland	FIN								58	PLASTIC,NON-PRIMARY FORM	1	No Quantity							488120			0
S3	2000	2000	2000	2	0	2	Export	804	Ukraine	UKR	268	Georgia	GEO								58	PLASTIC,NON-PRIMARY FORM	1	No Quantity							380			0
S3	2000	2000	2000	2	0	2	Export	804	Ukraine	UKR	276	Germany	DEU								58	PLASTIC,NON-PRIMARY FORM	1	No Quantity							31150			0
S3	2000	2000	2000	2	0	2	Export	804	Ukraine	UKR	324	Guinea	GIN								58	PLASTIC,NON-PRIMARY FORM	1	No Quantity							80			0
S3	2000	2000	2000	2	0	2	Export	804	Ukraine	UKR	348	Hungary	HUN								58	PLASTIC,NON-PRIMARY FORM	1	No Quantity							68560			0
S3	2000	2000	2000	2	0	2	Export	804	Ukraine	UKR	376	Israel	ISR								58	PLASTIC,NON-PRIMARY FORM	1	No Quantity							27780			0
S3	2000	2000	2000	2	0	2	Export	804	Ukraine	UKR	381	Italy	ITA								58	PLASTIC,NON-PRIMARY FORM	1	No Quantity							12920			0
S3	2000	2000	2000	2	0	2	Export	804	Ukraine	UKR	398	Kazakhstan	KAZ								58	PLASTIC,NON-PRIMARY FORM	1	No Quantity							315360			0
S3	2000	2000	2000	2	0	2	Export	804	Ukraine	UKR	400	Jordan	JOR								58	PLASTIC,NON-PRIMARY FORM	1	No Quantity							430			0
S3	2000	2000	2000	2	0	2	Export	804	Ukraine	UKR	422	Lebanon	LBN								58	PLASTIC,NON-PRIMARY FORM	1	No Quantity							60			0
S3	2000	2000	2000	2	0	2	Export	804	Ukraine	UKR	428	Latvia	LVA								58	PLASTIC,NON-PRIMARY FORM	1	No Quantity							13900			0
S3	2000	2000	2000	2	0	2	Export	804	Ukraine	UKR	440	Lithuania	LTU								58	PLASTIC,NON-PRIMARY FORM	1	No Quantity							94200			0
S3	2000	2000	2000	2	0	2	Export	804	Ukraine	UKR	470	Malta	MLT								58	PLASTIC,NON-PRIMARY FORM	1	No Quantity							270			0
S3	2000	2000	2000	2	0	2	Export	804	Ukraine	UKR	478	Mauritania	MRT								58	PLASTIC,NON-PRIMARY FORM	1	No Quantity							150			0
S3	2000	2000	2000	2	0	2	Export	804	Ukraine	UKR	496	Mongolia	MNG								58	PLASTIC,NON-PRIMARY FORM	1	No Quantity							6990			0
S3	2000	2000	2000	2	0	2	Export	804	Ukraine	UKR	498	Rep. of Moldova	MDA								58	PLASTIC,NON-PRIMARY FORM	1	No Quantity							934750			0
S3	2000	2000	2000	2	0	2	Export	804	Ukraine	UKR	516	Namibia	NAM								58	PLASTIC,NON-PRIMARY FORM	1	No Quantity							2700			0
S3	2000	2000	2000	2	0	2	Export	804	Ukraine	UKR	528	Netherlands	NLD								58	PLASTIC,NON-PRIMARY FORM	1	No Quantity							16570			0
S3	2000	2000	2000	2	0	2	Export	804	Ukraine	UKR	579	Norway	NOR								58	PLASTIC,NON-PRIMARY FORM	1	No Quantity							29960			0
S3	2000	2000	2000	2	0	2	Export	804	Ukraine	UKR	591	Panama	PAN								58	PLASTIC,NON-PRIMARY FORM	1	No Quantity							800			0
S3	2000	2000	2000	2	0	2	Export	804	Ukraine	UKR	616	Poland	POL								58	PLASTIC,NON-PRIMARY FORM	1	No Quantity							268700			0
S3	2000	2000	2000	2	0	2	Export	804	Ukraine	UKR	642	Romania	ROU								58	PLASTIC,NON-PRIMARY FORM	1	No Quantity							9750			0
S3	2000	2000	2000	2	0	2	Export	804	Ukraine	UKR	643	Russian Federation	RUS								58	PLASTIC,NON-PRIMARY FORM	1	No Quantity							11548880			0
S3	2000	2000	2000	2	0	2	Export	804	Ukraine	UKR	646	Rwanda	RWA								58	PLASTIC,NON-PRIMARY FORM	1	No Quantity							30			0
S3	2000	2000	2000	2	0	2	Export	804	Ukraine	UKR	690	Seychelles	SYC								58	PLASTIC,NON-PRIMARY FORM	1	No Quantity							100			0
S3	2000	2000	2000	2	0	2	Export	804	Ukraine	UKR	699	India	IND								58	PLASTIC,NON-PRIMARY FORM	1	No Quantity							5310			0
S3	2000	2000	2000	2	0	2	Export	804	Ukraine	UKR	703	Slovakia	SVK								58	PLASTIC,NON-PRIMARY FORM	1	No Quantity							2020130			0
S3	2000	2000	2000	2	0	2	Export	804	Ukraine	UKR	724	Spain	ESP								58	PLASTIC,NON-PRIMARY FORM	1	No Quantity							16140			0
S3	2000	2000	2000	2	0	2	Export	804	Ukraine	UKR	792	Turkey	TUR								58	PLASTIC,NON-PRIMARY FORM	1	No Quantity							59680			0
S3	2000	2000	2000	2	0	2	Export	804	Ukraine	UKR	795	Turkmenistan	TKM								58	PLASTIC,NON-PRIMARY FORM	1	No Quantity							2613450			0
S3	2000	2000	2000	2	0	2	Export	804	Ukraine	UKR	807	North Macedonia	MKD								58	PLASTIC,NON-PRIMARY FORM	1	No Quantity							10			0
S3	2000	2000	2000	2	0	2	Export	804	Ukraine	UKR	826	United Kingdom	GBR								58	PLASTIC,NON-PRIMARY FORM	1	No Quantity							450			0
S3	2000	2000	2000	2	0	2	Export	804	Ukraine	UKR	842	USA	USA								58	PLASTIC,NON-PRIMARY FORM	1	No Quantity							490			0
S3	2000	2000	2000	2	0	2	Export	804	Ukraine	UKR	860	Uzbekistan	UZB								58	PLASTIC,NON-PRIMARY FORM	1	No Quantity							404590			0
S3	2000	2000	2000	2	0	2	Export	804	Ukraine	UKR	891	Serbia and Montenegro	SCG								58	PLASTIC,NON-PRIMARY FORM	1	No Quantity							11970			0
S3	2000	2000	2000	2	0	2	Export	807	North Macedonia	MKD	0	World	WLD								58	PLASTIC,NON-PRIMARY FORM	1	No Quantity							9530817			0
S3	2000	2000	2000	2	0	2	Export	807	North Macedonia	MKD	8	Albania	ALB								58	PLASTIC,NON-PRIMARY FORM	1	No Quantity							55951			0
S3	2000	2000	2000	2	0	2	Export	807	North Macedonia	MKD	36	Australia	AUS								58	PLASTIC,NON-PRIMARY FORM	1	No Quantity							14			0
S3	2000	2000	2000	2	0	2	Export	807	North Macedonia	MKD	70	Bosnia Herzegovina	BIH								58	PLASTIC,NON-PRIMARY FORM	1	No Quantity							106999			0
S3	2000	2000	2000	2	0	2	Export	807	North Macedonia	MKD	100	Bulgaria	BGR								58	PLASTIC,NON-PRIMARY FORM	1	No Quantity							398382			0
S3	2000	2000	2000	2	0	2	Export	807	North Macedonia	MKD	191	Croatia	HRV								58	PLASTIC,NON-PRIMARY FORM	1	No Quantity							248085			0
S3	2000	2000	2000	2	0	2	Export	807	North Macedonia	MKD	276	Germany	DEU								58	PLASTIC,NON-PRIMARY FORM	1	No Quantity							115321			0
S3	2000	2000	2000	2	0	2	Export	807	North Macedonia	MKD	300	Greece	GRC								58	PLASTIC,NON-PRIMARY FORM	1	No Quantity							414915			0
S3	2000	2000	2000	2	0	2	Export	807	North Macedonia	MKD	348	Hungary	HUN								58	PLASTIC,NON-PRIMARY FORM	1	No Quantity							14561			0
S3	2000	2000	2000	2	0	2	Export	807	North Macedonia	MKD	381	Italy	ITA								58	PLASTIC,NON-PRIMARY FORM	1	No Quantity							7466			0
S3	2000	2000	2000	2	0	2	Export	807	North Macedonia	MKD	400	Jordan	JOR								58	PLASTIC,NON-PRIMARY FORM	1	No Quantity							20			0
S3	2000	2000	2000	2	0	2	Export	807	North Macedonia	MKD	516	Namibia	NAM								58	PLASTIC,NON-PRIMARY FORM	1	No Quantity							11325			0
S3	2000	2000	2000	2	0	2	Export	807	North Macedonia	MKD	616	Poland	POL								58	PLASTIC,NON-PRIMARY FORM	1	No Quantity							304			0
S3	2000	2000	2000	2	0	2	Export	807	North Macedonia	MKD	642	Romania	ROU								58	PLASTIC,NON-PRIMARY FORM	1	No Quantity							5850			0
S3	2000	2000	2000	2	0	2	Export	807	North Macedonia	MKD	682	Saudi Arabia	SAU								58	PLASTIC,NON-PRIMARY FORM	1	No Quantity							61352			0
S3	2000	2000	2000	2	0	2	Export	807	North Macedonia	MKD	705	Slovenia	SVN								58	PLASTIC,NON-PRIMARY FORM	1	No Quantity							62940			0
S3	2000	2000	2000	2	0	2	Export	807	North Macedonia	MKD	757	Switzerland	CHE								58	PLASTIC,NON-PRIMARY FORM	1	No Quantity							527			0
[truncated: 2,754 more rows]
