# Supplementary material for: Core-periphery structure in sectoral international trade networks: A new approach to an old theory
Source: PLoS One. 2020 Apr 2;15(4):e0229547. doi: 10.1371/journal.pone.0229547 (PMC7117750; doi:10.1371/journal.pone.0229547)
Supplement: S7 File — (ZIP) [file pone.0229547.s007.zip › S7_File/RawData 2000/comtrade (74).csv]

Classification	Year	Period	Period Desc.	Aggregate Level	Is Leaf Code	Trade Flow Code	Trade Flow	Reporter Code	Reporter	Reporter ISO	Partner Code	Partner	Partner ISO	2nd Partner Code	2nd Partner	2nd Partner ISO	Customs Proc. Code	Customs	Mode of Transport Code	Mode of Transport	Commodity Code	Commodity	Qty Unit Code	Qty Unit	Qty	Alt Qty Unit Code	Alt Qty Unit	Alt Qty	Netweight (kg)	Gross weight (kg)	Trade Value (US$)	CIF Trade Value (US$)	FOB Trade Value (US$)	Flag
S3	2000	2000	2000	2	0	2	Export	818	Egypt	EGY	0	World	WLD								00	LIVE ANIMALS	1	No Quantity							4222058			0
S3	2000	2000	2000	2	0	2	Export	818	Egypt	EGY	40	Austria	AUT								00	LIVE ANIMALS	1	No Quantity							586			0
S3	2000	2000	2000	2	0	2	Export	818	Egypt	EGY	48	Bahrain	BHR								00	LIVE ANIMALS	1	No Quantity							1026			0
S3	2000	2000	2000	2	0	2	Export	818	Egypt	EGY	56	Belgium	BEL								00	LIVE ANIMALS	1	No Quantity							11706			0
S3	2000	2000	2000	2	0	2	Export	818	Egypt	EGY	124	Canada	CAN								00	LIVE ANIMALS	1	No Quantity							7358			0
S3	2000	2000	2000	2	0	2	Export	818	Egypt	EGY	203	Czechia	CZE								00	LIVE ANIMALS	1	No Quantity							444			0
S3	2000	2000	2000	2	0	2	Export	818	Egypt	EGY	232	Eritrea	ERI								00	LIVE ANIMALS	1	No Quantity							71667			0
S3	2000	2000	2000	2	0	2	Export	818	Egypt	EGY	251	France	FRA								00	LIVE ANIMALS	1	No Quantity							88965			0
S3	2000	2000	2000	2	0	2	Export	818	Egypt	EGY	270	Gambia	GMB								00	LIVE ANIMALS	1	No Quantity							108			0
S3	2000	2000	2000	2	0	2	Export	818	Egypt	EGY	275	State of Palestine	PSE								00	LIVE ANIMALS	1	No Quantity							1748			0
S3	2000	2000	2000	2	0	2	Export	818	Egypt	EGY	276	Germany	DEU								00	LIVE ANIMALS	1	No Quantity							9495			0
S3	2000	2000	2000	2	0	2	Export	818	Egypt	EGY	300	Greece	GRC								00	LIVE ANIMALS	1	No Quantity							369			0
S3	2000	2000	2000	2	0	2	Export	818	Egypt	EGY	381	Italy	ITA								00	LIVE ANIMALS	1	No Quantity							3293			0
S3	2000	2000	2000	2	0	2	Export	818	Egypt	EGY	392	Japan	JPN								00	LIVE ANIMALS	1	No Quantity							12413			0
S3	2000	2000	2000	2	0	2	Export	818	Egypt	EGY	400	Jordan	JOR								00	LIVE ANIMALS	1	No Quantity							8220			0
S3	2000	2000	2000	2	0	2	Export	818	Egypt	EGY	404	Kenya	KEN								00	LIVE ANIMALS	1	No Quantity							884			0
S3	2000	2000	2000	2	0	2	Export	818	Egypt	EGY	414	Kuwait	KWT								00	LIVE ANIMALS	1	No Quantity							211504			0
S3	2000	2000	2000	2	0	2	Export	818	Egypt	EGY	512	Oman	OMN								00	LIVE ANIMALS	1	No Quantity							192			0
S3	2000	2000	2000	2	0	2	Export	818	Egypt	EGY	528	Netherlands	NLD								00	LIVE ANIMALS	1	No Quantity							3508			0
S3	2000	2000	2000	2	0	2	Export	818	Egypt	EGY	608	Philippines	PHL								00	LIVE ANIMALS	1	No Quantity							100			0
S3	2000	2000	2000	2	0	2	Export	818	Egypt	EGY	634	Qatar	QAT								00	LIVE ANIMALS	1	No Quantity							44604			0
S3	2000	2000	2000	2	0	2	Export	818	Egypt	EGY	682	Saudi Arabia	SAU								00	LIVE ANIMALS	1	No Quantity							587089			0
S3	2000	2000	2000	2	0	2	Export	818	Egypt	EGY	702	Singapore	SGP								00	LIVE ANIMALS	1	No Quantity							57			0
S3	2000	2000	2000	2	0	2	Export	818	Egypt	EGY	710	South Africa	ZAF								00	LIVE ANIMALS	1	No Quantity							158			0
S3	2000	2000	2000	2	0	2	Export	818	Egypt	EGY	736	Fmr Sudan	SDN								00	LIVE ANIMALS	1	No Quantity							10103			0
S3	2000	2000	2000	2	0	2	Export	818	Egypt	EGY	757	Switzerland	CHE								00	LIVE ANIMALS	1	No Quantity							4457			0
S3	2000	2000	2000	2	0	2	Export	818	Egypt	EGY	760	Syria	SYR								00	LIVE ANIMALS	1	No Quantity							7000			0
S3	2000	2000	2000	2	0	2	Export	818	Egypt	EGY	784	United Arab Emirates	ARE								00	LIVE ANIMALS	1	No Quantity							3036184			0
S3	2000	2000	2000	2	0	2	Export	818	Egypt	EGY	826	United Kingdom	GBR								00	LIVE ANIMALS	1	No Quantity							39072			0
S3	2000	2000	2000	2	0	2	Export	818	Egypt	EGY	842	USA	USA								00	LIVE ANIMALS	1	No Quantity							56169			0
S3	2000	2000	2000	2	0	2	Export	818	Egypt	EGY	887	Yemen	YEM								00	LIVE ANIMALS	1	No Quantity							3580			0
S3	2000	2000	2000	2	0	2	Export	826	United Kingdom	GBR	0	World	WLD								00	LIVE ANIMALS	1	No Quantity							507456880			0
S3	2000	2000	2000	2	0	2	Export	826	United Kingdom	GBR	20	Andorra	AND								00	LIVE ANIMALS	1	No Quantity							11466			0
S3	2000	2000	2000	2	0	2	Export	826	United Kingdom	GBR	28	Antigua and Barbuda	ATG								00	LIVE ANIMALS	1	No Quantity							4540			0
S3	2000	2000	2000	2	0	2	Export	826	United Kingdom	GBR	32	Argentina	ARG								00	LIVE ANIMALS	1	No Quantity							1472180			0
S3	2000	2000	2000	2	0	2	Export	826	United Kingdom	GBR	36	Australia	AUS								00	LIVE ANIMALS	1	No Quantity							8589388			0
S3	2000	2000	2000	2	0	2	Export	826	United Kingdom	GBR	40	Austria	AUT								00	LIVE ANIMALS	1	No Quantity							170929			0
S3	2000	2000	2000	2	0	2	Export	826	United Kingdom	GBR	48	Bahrain	BHR								00	LIVE ANIMALS	1	No Quantity							999665			0
S3	2000	2000	2000	2	0	2	Export	826	United Kingdom	GBR	50	Bangladesh	BGD								00	LIVE ANIMALS	1	No Quantity							100088			0
S3	2000	2000	2000	2	0	2	Export	826	United Kingdom	GBR	52	Barbados	BRB								00	LIVE ANIMALS	1	No Quantity							1955			0
S3	2000	2000	2000	2	0	2	Export	826	United Kingdom	GBR	56	Belgium	BEL								00	LIVE ANIMALS	1	No Quantity							6651227			0
S3	2000	2000	2000	2	0	2	Export	826	United Kingdom	GBR	70	Bosnia Herzegovina	BIH								00	LIVE ANIMALS	1	No Quantity							64624			0
S3	2000	2000	2000	2	0	2	Export	826	United Kingdom	GBR	76	Brazil	BRA								00	LIVE ANIMALS	1	No Quantity							3809937			0
S3	2000	2000	2000	2	0	2	Export	826	United Kingdom	GBR	100	Bulgaria	BGR								00	LIVE ANIMALS	1	No Quantity							62191			0
S3	2000	2000	2000	2	0	2	Export	826	United Kingdom	GBR	120	Cameroon	CMR								00	LIVE ANIMALS	1	No Quantity							1439			0
S3	2000	2000	2000	2	0	2	Export	826	United Kingdom	GBR	124	Canada	CAN								00	LIVE ANIMALS	1	No Quantity							716622			0
S3	2000	2000	2000	2	0	2	Export	826	United Kingdom	GBR	144	Sri Lanka	LKA								00	LIVE ANIMALS	1	No Quantity							88218			0
S3	2000	2000	2000	2	0	2	Export	826	United Kingdom	GBR	152	Chile	CHL								00	LIVE ANIMALS	1	No Quantity							957597			0
S3	2000	2000	2000	2	0	2	Export	826	United Kingdom	GBR	156	China	CHN								00	LIVE ANIMALS	1	No Quantity							866580			0
S3	2000	2000	2000	2	0	2	Export	826	United Kingdom	GBR	170	Colombia	COL								00	LIVE ANIMALS	1	No Quantity							1396915			0
S3	2000	2000	2000	2	0	2	Export	826	United Kingdom	GBR	191	Croatia	HRV								00	LIVE ANIMALS	1	No Quantity							506468			0
S3	2000	2000	2000	2	0	2	Export	826	United Kingdom	GBR	192	Cuba	CUB								00	LIVE ANIMALS	1	No Quantity							84751			0
S3	2000	2000	2000	2	0	2	Export	826	United Kingdom	GBR	196	Cyprus	CYP								00	LIVE ANIMALS	1	No Quantity							737509			0
S3	2000	2000	2000	2	0	2	Export	826	United Kingdom	GBR	203	Czechia	CZE								00	LIVE ANIMALS	1	No Quantity							1747646			0
S3	2000	2000	2000	2	0	2	Export	826	United Kingdom	GBR	208	Denmark	DNK								00	LIVE ANIMALS	1	No Quantity							2007352			0
S3	2000	2000	2000	2	0	2	Export	826	United Kingdom	GBR	231	Ethiopia	ETH								00	LIVE ANIMALS	1	No Quantity							10624			0
S3	2000	2000	2000	2	0	2	Export	826	United Kingdom	GBR	233	Estonia	EST								00	LIVE ANIMALS	1	No Quantity							100674			0
S3	2000	2000	2000	2	0	2	Export	826	United Kingdom	GBR	246	Finland	FIN								00	LIVE ANIMALS	1	No Quantity							884187			0
S3	2000	2000	2000	2	0	2	Export	826	United Kingdom	GBR	251	France	FRA								00	LIVE ANIMALS	1	No Quantity							34803862			0
S3	2000	2000	2000	2	0	2	Export	826	United Kingdom	GBR	276	Germany	DEU								00	LIVE ANIMALS	1	No Quantity							20672872			0
S3	2000	2000	2000	2	0	2	Export	826	United Kingdom	GBR	288	Ghana	GHA								00	LIVE ANIMALS	1	No Quantity							14338			0
S3	2000	2000	2000	2	0	2	Export	826	United Kingdom	GBR	292	Gibraltar	GIB								00	LIVE ANIMALS	1	No Quantity							4011			0
S3	2000	2000	2000	2	0	2	Export	826	United Kingdom	GBR	300	Greece	GRC								00	LIVE ANIMALS	1	No Quantity							3574948			0
S3	2000	2000	2000	2	0	2	Export	826	United Kingdom	GBR	344	China, Hong Kong SAR	HKG								00	LIVE ANIMALS	1	No Quantity							8868575			0
S3	2000	2000	2000	2	0	2	Export	826	United Kingdom	GBR	348	Hungary	HUN								00	LIVE ANIMALS	1	No Quantity							1723949			0
S3	2000	2000	2000	2	0	2	Export	826	United Kingdom	GBR	352	Iceland	ISL								00	LIVE ANIMALS	1	No Quantity							17483			0
S3	2000	2000	2000	2	0	2	Export	826	United Kingdom	GBR	360	Indonesia	IDN								00	LIVE ANIMALS	1	No Quantity							1216413			0
S3	2000	2000	2000	2	0	2	Export	826	United Kingdom	GBR	364	Iran	IRN								00	LIVE ANIMALS	1	No Quantity							675477			0
S3	2000	2000	2000	2	0	2	Export	826	United Kingdom	GBR	372	Ireland	IRL								00	LIVE ANIMALS	1	No Quantity							152342490			0
S3	2000	2000	2000	2	0	2	Export	826	United Kingdom	GBR	376	Israel	ISR								00	LIVE ANIMALS	1	No Quantity							1729415			0
S3	2000	2000	2000	2	0	2	Export	826	United Kingdom	GBR	381	Italy	ITA								00	LIVE ANIMALS	1	No Quantity							14637717			0
S3	2000	2000	2000	2	0	2	Export	826	United Kingdom	GBR	388	Jamaica	JAM								00	LIVE ANIMALS	1	No Quantity							908			0
S3	2000	2000	2000	2	0	2	Export	826	United Kingdom	GBR	392	Japan	JPN								00	LIVE ANIMALS	1	No Quantity							21210526			0
S3	2000	2000	2000	2	0	2	Export	826	United Kingdom	GBR	400	Jordan	JOR								00	LIVE ANIMALS	1	No Quantity							641472			0
S3	2000	2000	2000	2	0	2	Export	826	United Kingdom	GBR	404	Kenya	KEN								00	LIVE ANIMALS	1	No Quantity							313983			0
S3	2000	2000	2000	2	0	2	Export	826	United Kingdom	GBR	410	Rep. of Korea	KOR								00	LIVE ANIMALS	1	No Quantity							1166348			0
S3	2000	2000	2000	2	0	2	Export	826	United Kingdom	GBR	414	Kuwait	KWT								00	LIVE ANIMALS	1	No Quantity							747066			0
S3	2000	2000	2000	2	0	2	Export	826	United Kingdom	GBR	422	Lebanon	LBN								00	LIVE ANIMALS	1	No Quantity							223327			0
S3	2000	2000	2000	2	0	2	Export	826	United Kingdom	GBR	428	Latvia	LVA								00	LIVE ANIMALS	1	No Quantity							86265			0
S3	2000	2000	2000	2	0	2	Export	826	United Kingdom	GBR	434	Libya	LBY								00	LIVE ANIMALS	1	No Quantity							201786			0
S3	2000	2000	2000	2	0	2	Export	826	United Kingdom	GBR	442	Luxembourg	LUX								00	LIVE ANIMALS	1	No Quantity							3351			0
S3	2000	2000	2000	2	0	2	Export	826	United Kingdom	GBR	446	China, Macao SAR	MAC								00	LIVE ANIMALS	1	No Quantity							2123319			0
S3	2000	2000	2000	2	0	2	Export	826	United Kingdom	GBR	454	Malawi	MWI								00	LIVE ANIMALS	1	No Quantity							3541			0
S3	2000	2000	2000	2	0	2	Export	826	United Kingdom	GBR	458	Malaysia	MYS								00	LIVE ANIMALS	1	No Quantity							997245			0
S3	2000	2000	2000	2	0	2	Export	826	United Kingdom	GBR	470	Malta	MLT								00	LIVE ANIMALS	1	No Quantity							85470			0
S3	2000	2000	2000	2	0	2	Export	826	United Kingdom	GBR	480	Mauritius	MUS								00	LIVE ANIMALS	1	No Quantity							74166			0
S3	2000	2000	2000	2	0	2	Export	826	United Kingdom	GBR	484	Mexico	MEX								00	LIVE ANIMALS	1	No Quantity							354973			0
S3	2000	2000	2000	2	0	2	Export	826	United Kingdom	GBR	490	Other Asia, nes									00	LIVE ANIMALS	1	No Quantity							68234			0
S3	2000	2000	2000	2	0	2	Export	826	United Kingdom	GBR	498	Rep. of Moldova	MDA								00	LIVE ANIMALS	1	No Quantity							14529			0
S3	2000	2000	2000	2	0	2	Export	826	United Kingdom	GBR	504	Morocco	MAR								00	LIVE ANIMALS	1	No Quantity							339501			0
S3	2000	2000	2000	2	0	2	Export	826	United Kingdom	GBR	512	Oman	OMN								00	LIVE ANIMALS	1	No Quantity							16331			0
S3	2000	2000	2000	2	0	2	Export	826	United Kingdom	GBR	516	Namibia	NAM								00	LIVE ANIMALS	1	No Quantity							1211			0
S3	2000	2000	2000	2	0	2	Export	826	United Kingdom	GBR	524	Nepal	NPL								00	LIVE ANIMALS	1	No Quantity							35001			0
S3	2000	2000	2000	2	0	2	Export	826	United Kingdom	GBR	528	Netherlands	NLD								00	LIVE ANIMALS	1	No Quantity							14525502			0
S3	2000	2000	2000	2	0	2	Export	826	United Kingdom	GBR	533	Aruba	ABW								00	LIVE ANIMALS	1	No Quantity							3026826			0
S3	2000	2000	2000	2	0	2	Export	826	United Kingdom	GBR	554	New Zealand	NZL								00	LIVE ANIMALS	1	No Quantity							951575			0
S3	2000	2000	2000	2	0	2	Export	826	United Kingdom	GBR	566	Nigeria	NGA								00	LIVE ANIMALS	1	No Quantity							340177			0
S3	2000	2000	2000	2	0	2	Export	826	United Kingdom	GBR	579	Norway	NOR								00	LIVE ANIMALS	1	No Quantity							1240455			0
S3	2000	2000	2000	2	0	2	Export	826	United Kingdom	GBR	586	Pakistan	PAK								00	LIVE ANIMALS	1	No Quantity							159838			0
S3	2000	2000	2000	2	0	2	Export	826	United Kingdom	GBR	604	Peru	PER								00	LIVE ANIMALS	1	No Quantity							904499			0
S3	2000	2000	2000	2	0	2	Export	826	United Kingdom	GBR	608	Philippines	PHL								00	LIVE ANIMALS	1	No Quantity							367557			0
S3	2000	2000	2000	2	0	2	Export	826	United Kingdom	GBR	616	Poland	POL								00	LIVE ANIMALS	1	No Quantity							2320790			0
S3	2000	2000	2000	2	0	2	Export	826	United Kingdom	GBR	620	Portugal	PRT								00	LIVE ANIMALS	1	No Quantity							466231			0
S3	2000	2000	2000	2	0	2	Export	826	United Kingdom	GBR	634	Qatar	QAT								00	LIVE ANIMALS	1	No Quantity							111906			0
S3	2000	2000	2000	2	0	2	Export	826	United Kingdom	GBR	642	Romania	ROU								00	LIVE ANIMALS	1	No Quantity							517720			0
S3	2000	2000	2000	2	0	2	Export	826	United Kingdom	GBR	643	Russian Federation	RUS								00	LIVE ANIMALS	1	No Quantity							315966			0
S3	2000	2000	2000	2	0	2	Export	826	United Kingdom	GBR	654	Saint Helena	SHN								00	LIVE ANIMALS	1	No Quantity							4238			0
S3	2000	2000	2000	2	0	2	Export	826	United Kingdom	GBR	662	Saint Lucia	LCA								00	LIVE ANIMALS	1	No Quantity							33295			0
S3	2000	2000	2000	2	0	2	Export	826	United Kingdom	GBR	670	Saint Vincent and the Grenadines	VCT								00	LIVE ANIMALS	1	No Quantity							6508			0
S3	2000	2000	2000	2	0	2	Export	826	United Kingdom	GBR	682	Saudi Arabia	SAU								00	LIVE ANIMALS	1	No Quantity							3882277			0
S3	2000	2000	2000	2	0	2	Export	826	United Kingdom	GBR	699	India	IND								00	LIVE ANIMALS	1	No Quantity							230543			0
S3	2000	2000	2000	2	0	2	Export	826	United Kingdom	GBR	702	Singapore	SGP								00	LIVE ANIMALS	1	No Quantity							336807			0
S3	2000	2000	2000	2	0	2	Export	826	United Kingdom	GBR	703	Slovakia	SVK								00	LIVE ANIMALS	1	No Quantity							539679			0
S3	2000	2000	2000	2	0	2	Export	826	United Kingdom	GBR	704	Viet Nam	VNM								00	LIVE ANIMALS	1	No Quantity							62959			0
S3	2000	2000	2000	2	0	2	Export	826	United Kingdom	GBR	705	Slovenia	SVN								00	LIVE ANIMALS	1	No Quantity							868091			0
S3	2000	2000	2000	2	0	2	Export	826	United Kingdom	GBR	710	South Africa	ZAF								00	LIVE ANIMALS	1	No Quantity							1988802			0
S3	2000	2000	2000	2	0	2	Export	826	United Kingdom	GBR	716	Zimbabwe	ZWE								00	LIVE ANIMALS	1	No Quantity							282952			0
S3	2000	2000	2000	2	0	2	Export	826	United Kingdom	GBR	724	Spain	ESP								00	LIVE ANIMALS	1	No Quantity							7186585			0
S3	2000	2000	2000	2	0	2	Export	826	United Kingdom	GBR	752	Sweden	SWE								00	LIVE ANIMALS	1	No Quantity							2530194			0
S3	2000	2000	2000	2	0	2	Export	826	United Kingdom	GBR	757	Switzerland	CHE								00	LIVE ANIMALS	1	No Quantity							1829887			0
S3	2000	2000	2000	2	0	2	Export	826	United Kingdom	GBR	760	Syria	SYR								00	LIVE ANIMALS	1	No Quantity							685323			0
S3	2000	2000	2000	2	0	2	Export	826	United Kingdom	GBR	764	Thailand	THA								00	LIVE ANIMALS	1	No Quantity							3545694			0
S3	2000	2000	2000	2	0	2	Export	826	United Kingdom	GBR	780	Trinidad and Tobago	TTO								00	LIVE ANIMALS	1	No Quantity							74536			0
S3	2000	2000	2000	2	0	2	Export	826	United Kingdom	GBR	784	United Arab Emirates	ARE								00	LIVE ANIMALS	1	No Quantity							63724280			0
S3	2000	2000	2000	2	0	2	Export	826	United Kingdom	GBR	788	Tunisia	TUN								00	LIVE ANIMALS	1	No Quantity							61879			0
S3	2000	2000	2000	2	0	2	Export	826	United Kingdom	GBR	792	Turkey	TUR								00	LIVE ANIMALS	1	No Quantity							12051219			0
S3	2000	2000	2000	2	0	2	Export	826	United Kingdom	GBR	800	Uganda	UGA								00	LIVE ANIMALS	1	No Quantity							20337			0
S3	2000	2000	2000	2	0	2	Export	826	United Kingdom	GBR	804	Ukraine	UKR								00	LIVE ANIMALS	1	No Quantity							1940149			0
S3	2000	2000	2000	2	0	2	Export	826	United Kingdom	GBR	818	Egypt	EGY								00	LIVE ANIMALS	1	No Quantity							1190968			0
S3	2000	2000	2000	2	0	2	Export	826	United Kingdom	GBR	834	United Rep. of Tanzania	TZA								00	LIVE ANIMALS	1	No Quantity							179385			0
S3	2000	2000	2000	2	0	2	Export	826	United Kingdom	GBR	842	USA	USA								00	LIVE ANIMALS	1	No Quantity							76235424			0
S3	2000	2000	2000	2	0	2	Export	826	United Kingdom	GBR	862	Venezuela	VEN								00	LIVE ANIMALS	1	No Quantity							1248598			0
S3	2000	2000	2000	2	0	2	Export	826	United Kingdom	GBR	887	Yemen	YEM								00	LIVE ANIMALS	1	No Quantity							245400			0
S3	2000	2000	2000	2	0	2	Export	826	United Kingdom	GBR	891	Serbia and Montenegro	SCG								00	LIVE ANIMALS	1	No Quantity							140967			0
S3	2000	2000	2000	2	0	2	Export	826	United Kingdom	GBR	894	Zambia	ZMB								00	LIVE ANIMALS	1	No Quantity							45984			0
S3	2000	2000	2000	2	0	2	Export	818	Egypt	EGY	0	World	WLD								01	MEAT, MEAT PREPARATIONS	1	No Quantity							1792205			0
S3	2000	2000	2000	2	0	2	Export	818	Egypt	EGY	32	Argentina	ARG								01	MEAT, MEAT PREPARATIONS	1	No Quantity							4599			0
S3	2000	2000	2000	2	0	2	Export	818	Egypt	EGY	48	Bahrain	BHR								01	MEAT, MEAT PREPARATIONS	1	No Quantity							55397			0
S3	2000	2000	2000	2	0	2	Export	818	Egypt	EGY	148	Chad	TCD								01	MEAT, MEAT PREPARATIONS	1	No Quantity							897			0
S3	2000	2000	2000	2	0	2	Export	818	Egypt	EGY	276	Germany	DEU								01	MEAT, MEAT PREPARATIONS	1	No Quantity							79702			0
S3	2000	2000	2000	2	0	2	Export	818	Egypt	EGY	344	China, Hong Kong SAR	HKG								01	MEAT, MEAT PREPARATIONS	1	No Quantity							7636			0
S3	2000	2000	2000	2	0	2	Export	818	Egypt	EGY	372	Ireland	IRL								01	MEAT, MEAT PREPARATIONS	1	No Quantity							388			0
S3	2000	2000	2000	2	0	2	Export	818	Egypt	EGY	392	Japan	JPN								01	MEAT, MEAT PREPARATIONS	1	No Quantity							475			0
S3	2000	2000	2000	2	0	2	Export	818	Egypt	EGY	404	Kenya	KEN								01	MEAT, MEAT PREPARATIONS	1	No Quantity							3625			0
S3	2000	2000	2000	2	0	2	Export	818	Egypt	EGY	414	Kuwait	KWT								01	MEAT, MEAT PREPARATIONS	1	No Quantity							484701			0
S3	2000	2000	2000	2	0	2	Export	818	Egypt	EGY	422	Lebanon	LBN								01	MEAT, MEAT PREPARATIONS	1	No Quantity							5188			0
S3	2000	2000	2000	2	0	2	Export	818	Egypt	EGY	512	Oman	OMN								01	MEAT, MEAT PREPARATIONS	1	No Quantity							2606			0
S3	2000	2000	2000	2	0	2	Export	818	Egypt	EGY	634	Qatar	QAT								01	MEAT, MEAT PREPARATIONS	1	No Quantity							247596			0
S3	2000	2000	2000	2	0	2	Export	818	Egypt	EGY	682	Saudi Arabia	SAU								01	MEAT, MEAT PREPARATIONS	1	No Quantity							401096			0
S3	2000	2000	2000	2	0	2	Export	818	Egypt	EGY	724	Spain	ESP								01	MEAT, MEAT PREPARATIONS	1	No Quantity							710			0
S3	2000	2000	2000	2	0	2	Export	818	Egypt	EGY	736	Fmr Sudan	SDN								01	MEAT, MEAT PREPARATIONS	1	No Quantity							1274			0
S3	2000	2000	2000	2	0	2	Export	818	Egypt	EGY	784	United Arab Emirates	ARE								01	MEAT, MEAT PREPARATIONS	1	No Quantity							484626			0
S3	2000	2000	2000	2	0	2	Export	818	Egypt	EGY	800	Uganda	UGA								01	MEAT, MEAT PREPARATIONS	1	No Quantity							11688			0
S3	2000	2000	2000	2	0	2	Export	826	United Kingdom	GBR	0	World	WLD								01	MEAT, MEAT PREPARATIONS	1	No Quantity							987094635			0
S3	2000	2000	2000	2	0	2	Export	826	United Kingdom	GBR	12	Algeria	DZA								01	MEAT, MEAT PREPARATIONS	1	No Quantity							2635			0
S3	2000	2000	2000	2	0	2	Export	826	United Kingdom	GBR	24	Angola	AGO								01	MEAT, MEAT PREPARATIONS	1	No Quantity							23438			0
S3	2000	2000	2000	2	0	2	Export	826	United Kingdom	GBR	28	Antigua and Barbuda	ATG								01	MEAT, MEAT PREPARATIONS	1	No Quantity							190172			0
S3	2000	2000	2000	2	0	2	Export	826	United Kingdom	GBR	31	Azerbaijan	AZE								01	MEAT, MEAT PREPARATIONS	1	No Quantity							19310			0
S3	2000	2000	2000	2	0	2	Export	826	United Kingdom	GBR	32	Argentina	ARG								01	MEAT, MEAT PREPARATIONS	1	No Quantity							26255			0
S3	2000	2000	2000	2	0	2	Export	826	United Kingdom	GBR	36	Australia	AUS								01	MEAT, MEAT PREPARATIONS	1	No Quantity							40317			0
S3	2000	2000	2000	2	0	2	Export	826	United Kingdom	GBR	40	Austria	AUT								01	MEAT, MEAT PREPARATIONS	1	No Quantity							2563913			0
S3	2000	2000	2000	2	0	2	Export	826	United Kingdom	GBR	44	Bahamas	BHS								01	MEAT, MEAT PREPARATIONS	1	No Quantity							800450			0
S3	2000	2000	2000	2	0	2	Export	826	United Kingdom	GBR	48	Bahrain	BHR								01	MEAT, MEAT PREPARATIONS	1	No Quantity							690154			0
S3	2000	2000	2000	2	0	2	Export	826	United Kingdom	GBR	50	Bangladesh	BGD								01	MEAT, MEAT PREPARATIONS	1	No Quantity							11157			0
S3	2000	2000	2000	2	0	2	Export	826	United Kingdom	GBR	52	Barbados	BRB								01	MEAT, MEAT PREPARATIONS	1	No Quantity							1146840			0
S3	2000	2000	2000	2	0	2	Export	826	United Kingdom	GBR	56	Belgium	BEL								01	MEAT, MEAT PREPARATIONS	1	No Quantity							45048475			0
S3	2000	2000	2000	2	0	2	Export	826	United Kingdom	GBR	60	Bermuda	BMU								01	MEAT, MEAT PREPARATIONS	1	No Quantity							261150			0
S3	2000	2000	2000	2	0	2	Export	826	United Kingdom	GBR	70	Bosnia Herzegovina	BIH								01	MEAT, MEAT PREPARATIONS	1	No Quantity							402613			0
S3	2000	2000	2000	2	0	2	Export	826	United Kingdom	GBR	92	Br. Virgin Isds	VGB								01	MEAT, MEAT PREPARATIONS	1	No Quantity							3653			0
S3	2000	2000	2000	2	0	2	Export	826	United Kingdom	GBR	96	Brunei Darussalam	BRN								01	MEAT, MEAT PREPARATIONS	1	No Quantity							215186			0
S3	2000	2000	2000	2	0	2	Export	826	United Kingdom	GBR	100	Bulgaria	BGR								01	MEAT, MEAT PREPARATIONS	1	No Quantity							70477			0
S3	2000	2000	2000	2	0	2	Export	826	United Kingdom	GBR	112	Belarus	BLR								01	MEAT, MEAT PREPARATIONS	1	No Quantity							40257			0
S3	2000	2000	2000	2	0	2	Export	826	United Kingdom	GBR	124	Canada	CAN								01	MEAT, MEAT PREPARATIONS	1	No Quantity							2214			0
S3	2000	2000	2000	2	0	2	Export	826	United Kingdom	GBR	132	Cabo Verde	CPV								01	MEAT, MEAT PREPARATIONS	1	No Quantity							1709			0
S3	2000	2000	2000	2	0	2	Export	826	United Kingdom	GBR	136	Cayman Isds	CYM								01	MEAT, MEAT PREPARATIONS	1	No Quantity							25991			0
S3	2000	2000	2000	2	0	2	Export	826	United Kingdom	GBR	144	Sri Lanka	LKA								01	MEAT, MEAT PREPARATIONS	1	No Quantity							16283			0
S3	2000	2000	2000	2	0	2	Export	826	United Kingdom	GBR	156	China	CHN								01	MEAT, MEAT PREPARATIONS	1	No Quantity							4433566			0
S3	2000	2000	2000	2	0	2	Export	826	United Kingdom	GBR	191	Croatia	HRV								01	MEAT, MEAT PREPARATIONS	1	No Quantity							480639			0
S3	2000	2000	2000	2	0	2	Export	826	United Kingdom	GBR	196	Cyprus	CYP								01	MEAT, MEAT PREPARATIONS	1	No Quantity							738606			0
S3	2000	2000	2000	2	0	2	Export	826	United Kingdom	GBR	203	Czechia	CZE								01	MEAT, MEAT PREPARATIONS	1	No Quantity							184729			0
S3	2000	2000	2000	2	0	2	Export	826	United Kingdom	GBR	204	Benin	BEN								01	MEAT, MEAT PREPARATIONS	1	No Quantity							1701046			0
S3	2000	2000	2000	2	0	2	Export	826	United Kingdom	GBR	208	Denmark	DNK								01	MEAT, MEAT PREPARATIONS	1	No Quantity							18159644			0
S3	2000	2000	2000	2	0	2	Export	826	United Kingdom	GBR	212	Dominica	DMA								01	MEAT, MEAT PREPARATIONS	1	No Quantity							160437			0
S3	2000	2000	2000	2	0	2	Export	826	United Kingdom	GBR	226	Equatorial Guinea	GNQ								01	MEAT, MEAT PREPARATIONS	1	No Quantity							89170			0
S3	2000	2000	2000	2	0	2	Export	826	United Kingdom	GBR	231	Ethiopia	ETH								01	MEAT, MEAT PREPARATIONS	1	No Quantity							1221			0
S3	2000	2000	2000	2	0	2	Export	826	United Kingdom	GBR	233	Estonia	EST								01	MEAT, MEAT PREPARATIONS	1	No Quantity							18214			0
S3	2000	2000	2000	2	0	2	Export	826	United Kingdom	GBR	238	Falkland Isds (Malvinas)	FLK								01	MEAT, MEAT PREPARATIONS	1	No Quantity							362328			0
S3	2000	2000	2000	2	0	2	Export	826	United Kingdom	GBR	246	Finland	FIN								01	MEAT, MEAT PREPARATIONS	1	No Quantity							2308398			0
S3	2000	2000	2000	2	0	2	Export	826	United Kingdom	GBR	251	France	FRA								01	MEAT, MEAT PREPARATIONS	1	No Quantity							310281047			0
S3	2000	2000	2000	2	0	2	Export	826	United Kingdom	GBR	266	Gabon	GAB								01	MEAT, MEAT PREPARATIONS	1	No Quantity							104130			0
S3	2000	2000	2000	2	0	2	Export	826	United Kingdom	GBR	270	Gambia	GMB								01	MEAT, MEAT PREPARATIONS	1	No Quantity							25549			0
S3	2000	2000	2000	2	0	2	Export	826	United Kingdom	GBR	276	Germany	DEU								01	MEAT, MEAT PREPARATIONS	1	No Quantity							125175140			0
S3	2000	2000	2000	2	0	2	Export	826	United Kingdom	GBR	288	Ghana	GHA								01	MEAT, MEAT PREPARATIONS	1	No Quantity							1020408			0
S3	2000	2000	2000	2	0	2	Export	826	United Kingdom	GBR	292	Gibraltar	GIB								01	MEAT, MEAT PREPARATIONS	1	No Quantity							3897317			0
S3	2000	2000	2000	2	0	2	Export	826	United Kingdom	GBR	300	Greece	GRC								01	MEAT, MEAT PREPARATIONS	1	No Quantity							4503462			0
S3	2000	2000	2000	2	0	2	Export	826	United Kingdom	GBR	308	Grenada	GRD								01	MEAT, MEAT PREPARATIONS	1	No Quantity							806646			0
S3	2000	2000	2000	2	0	2	Export	826	United Kingdom	GBR	328	Guyana	GUY								01	MEAT, MEAT PREPARATIONS	1	No Quantity							1414			0
S3	2000	2000	2000	2	0	2	Export	826	United Kingdom	GBR	332	Haiti	HTI								01	MEAT, MEAT PREPARATIONS	1	No Quantity							54504			0
S3	2000	2000	2000	2	0	2	Export	826	United Kingdom	GBR	340	Honduras	HND								01	MEAT, MEAT PREPARATIONS	1	No Quantity							43178			0
S3	2000	2000	2000	2	0	2	Export	826	United Kingdom	GBR	344	China, Hong Kong SAR	HKG								01	MEAT, MEAT PREPARATIONS	1	No Quantity							30654545			0
S3	2000	2000	2000	2	0	2	Export	826	United Kingdom	GBR	348	Hungary	HUN								01	MEAT, MEAT PREPARATIONS	1	No Quantity							2378884			0
S3	2000	2000	2000	2	0	2	Export	826	United Kingdom	GBR	352	Iceland	ISL								01	MEAT, MEAT PREPARATIONS	1	No Quantity							95796			0
S3	2000	2000	2000	2	0	2	Export	826	United Kingdom	GBR	360	Indonesia	IDN								01	MEAT, MEAT PREPARATIONS	1	No Quantity							163137			0
S3	2000	2000	2000	2	0	2	Export	826	United Kingdom	GBR	372	Ireland	IRL								01	MEAT, MEAT PREPARATIONS	1	No Quantity							199762657			0
S3	2000	2000	2000	2	0	2	Export	826	United Kingdom	GBR	376	Israel	ISR								01	MEAT, MEAT PREPARATIONS	1	No Quantity							5728			0
S3	2000	2000	2000	2	0	2	Export	826	United Kingdom	GBR	381	Italy	ITA								01	MEAT, MEAT PREPARATIONS	1	No Quantity							46073635			0
S3	2000	2000	2000	2	0	2	Export	826	United Kingdom	GBR	384	Côte d'Ivoire	CIV								01	MEAT, MEAT PREPARATIONS	1	No Quantity							35028			0
S3	2000	2000	2000	2	0	2	Export	826	United Kingdom	GBR	388	Jamaica	JAM								01	MEAT, MEAT PREPARATIONS	1	No Quantity							248268			0
S3	2000	2000	2000	2	0	2	Export	826	United Kingdom	GBR	392	Japan	JPN								01	MEAT, MEAT PREPARATIONS	1	No Quantity							13957625			0
S3	2000	2000	2000	2	0	2	Export	826	United Kingdom	GBR	398	Kazakhstan	KAZ								01	MEAT, MEAT PREPARATIONS	1	No Quantity							9489			0
S3	2000	2000	2000	2	0	2	Export	826	United Kingdom	GBR	400	Jordan	JOR								01	MEAT, MEAT PREPARATIONS	1	No Quantity							89658			0
S3	2000	2000	2000	2	0	2	Export	826	United Kingdom	GBR	404	Kenya	KEN								01	MEAT, MEAT PREPARATIONS	1	No Quantity							24564			0
S3	2000	2000	2000	2	0	2	Export	826	United Kingdom	GBR	410	Rep. of Korea	KOR								01	MEAT, MEAT PREPARATIONS	1	No Quantity							3512756			0
S3	2000	2000	2000	2	0	2	Export	826	United Kingdom	GBR	414	Kuwait	KWT								01	MEAT, MEAT PREPARATIONS	1	No Quantity							50135			0
S3	2000	2000	2000	2	0	2	Export	826	United Kingdom	GBR	417	Kyrgyzstan	KGZ								01	MEAT, MEAT PREPARATIONS	1	No Quantity							21733			0
S3	2000	2000	2000	2	0	2	Export	826	United Kingdom	GBR	422	Lebanon	LBN								01	MEAT, MEAT PREPARATIONS	1	No Quantity							61941			0
S3	2000	2000	2000	2	0	2	Export	826	United Kingdom	GBR	428	Latvia	LVA								01	MEAT, MEAT PREPARATIONS	1	No Quantity							405475			0
S3	2000	2000	2000	2	0	2	Export	826	United Kingdom	GBR	430	Liberia	LBR								01	MEAT, MEAT PREPARATIONS	1	No Quantity							15394			0
S3	2000	2000	2000	2	0	2	Export	826	United Kingdom	GBR	434	Libya	LBY								01	MEAT, MEAT PREPARATIONS	1	No Quantity							4327			0
S3	2000	2000	2000	2	0	2	Export	826	United Kingdom	GBR	440	Lithuania	LTU								01	MEAT, MEAT PREPARATIONS	1	No Quantity							328585			0
S3	2000	2000	2000	2	0	2	Export	826	United Kingdom	GBR	442	Luxembourg	LUX								01	MEAT, MEAT PREPARATIONS	1	No Quantity							149101			0
S3	2000	2000	2000	2	0	2	Export	826	United Kingdom	GBR	458	Malaysia	MYS								01	MEAT, MEAT PREPARATIONS	1	No Quantity							188069			0
S3	2000	2000	2000	2	0	2	Export	826	United Kingdom	GBR	466	Mali	MLI								01	MEAT, MEAT PREPARATIONS	1	No Quantity							13165			0
S3	2000	2000	2000	2	0	2	Export	826	United Kingdom	GBR	470	Malta	MLT								01	MEAT, MEAT PREPARATIONS	1	No Quantity							740672			0
S3	2000	2000	2000	2	0	2	Export	826	United Kingdom	GBR	478	Mauritania	MRT								01	MEAT, MEAT PREPARATIONS	1	No Quantity							37567			0
S3	2000	2000	2000	2	0	2	Export	826	United Kingdom	GBR	490	Other Asia, nes									01	MEAT, MEAT PREPARATIONS	1	No Quantity							150126			0
S3	2000	2000	2000	2	0	2	Export	826	United Kingdom	GBR	504	Morocco	MAR								01	MEAT, MEAT PREPARATIONS	1	No Quantity							10315			0
S3	2000	2000	2000	2	0	2	Export	826	United Kingdom	GBR	512	Oman	OMN								01	MEAT, MEAT PREPARATIONS	1	No Quantity							13870			0
S3	2000	2000	2000	2	0	2	Export	826	United Kingdom	GBR	528	Netherlands	NLD								01	MEAT, MEAT PREPARATIONS	1	No Quantity							74447524			0
S3	2000	2000	2000	2	0	2	Export	826	United Kingdom	GBR	554	New Zealand	NZL								01	MEAT, MEAT PREPARATIONS	1	No Quantity							16481			0
S3	2000	2000	2000	2	0	2	Export	826	United Kingdom	GBR	566	Nigeria	NGA								01	MEAT, MEAT PREPARATIONS	1	No Quantity							272328			0
S3	2000	2000	2000	2	0	2	Export	826	United Kingdom	GBR	579	Norway	NOR								01	MEAT, MEAT PREPARATIONS	1	No Quantity							282927			0
S3	2000	2000	2000	2	0	2	Export	826	United Kingdom	GBR	586	Pakistan	PAK								01	MEAT, MEAT PREPARATIONS	1	No Quantity							10853			0
S3	2000	2000	2000	2	0	2	Export	826	United Kingdom	GBR	591	Panama	PAN								01	MEAT, MEAT PREPARATIONS	1	No Quantity							113921			0
S3	2000	2000	2000	2	0	2	Export	826	United Kingdom	GBR	608	Philippines	PHL								01	MEAT, MEAT PREPARATIONS	1	No Quantity							998841			0
S3	2000	2000	2000	2	0	2	Export	826	United Kingdom	GBR	616	Poland	POL								01	MEAT, MEAT PREPARATIONS	1	No Quantity							2528279			0
S3	2000	2000	2000	2	0	2	Export	826	United Kingdom	GBR	620	Portugal	PRT								01	MEAT, MEAT PREPARATIONS	1	No Quantity							14671779			0
S3	2000	2000	2000	2	0	2	Export	826	United Kingdom	GBR	634	Qatar	QAT								01	MEAT, MEAT PREPARATIONS	1	No Quantity							56360			0
S3	2000	2000	2000	2	0	2	Export	826	United Kingdom	GBR	643	Russian Federation	RUS								01	MEAT, MEAT PREPARATIONS	1	No Quantity							7939592			0
S3	2000	2000	2000	2	0	2	Export	826	United Kingdom	GBR	646	Rwanda	RWA								01	MEAT, MEAT PREPARATIONS	1	No Quantity							14388			0
S3	2000	2000	2000	2	0	2	Export	826	United Kingdom	GBR	654	Saint Helena	SHN								01	MEAT, MEAT PREPARATIONS	1	No Quantity							260296			0
S3	2000	2000	2000	2	0	2	Export	826	United Kingdom	GBR	659	Saint Kitts and Nevis	KNA								01	MEAT, MEAT PREPARATIONS	1	No Quantity							573272			0
S3	2000	2000	2000	2	0	2	Export	826	United Kingdom	GBR	660	Anguilla	AIA								01	MEAT, MEAT PREPARATIONS	1	No Quantity							2237			0
S3	2000	2000	2000	2	0	2	Export	826	United Kingdom	GBR	662	Saint Lucia	LCA								01	MEAT, MEAT PREPARATIONS	1	No Quantity							1230815			0
S3	2000	2000	2000	2	0	2	Export	826	United Kingdom	GBR	670	Saint Vincent and the Grenadines	VCT								01	MEAT, MEAT PREPARATIONS	1	No Quantity							941611			0
S3	2000	2000	2000	2	0	2	Export	826	United Kingdom	GBR	678	Sao Tome and Principe	STP								01	MEAT, MEAT PREPARATIONS	1	No Quantity							67426			0
S3	2000	2000	2000	2	0	2	Export	826	United Kingdom	GBR	682	Saudi Arabia	SAU								01	MEAT, MEAT PREPARATIONS	1	No Quantity							36891			0
S3	2000	2000	2000	2	0	2	Export	826	United Kingdom	GBR	686	Senegal	SEN								01	MEAT, MEAT PREPARATIONS	1	No Quantity							18804			0
S3	2000	2000	2000	2	0	2	Export	826	United Kingdom	GBR	690	Seychelles	SYC								01	MEAT, MEAT PREPARATIONS	1	No Quantity							1765			0
S3	2000	2000	2000	2	0	2	Export	826	United Kingdom	GBR	694	Sierra Leone	SLE								01	MEAT, MEAT PREPARATIONS	1	No Quantity							60509			0
S3	2000	2000	2000	2	0	2	Export	826	United Kingdom	GBR	699	India	IND								01	MEAT, MEAT PREPARATIONS	1	No Quantity							1277			0
S3	2000	2000	2000	2	0	2	Export	826	United Kingdom	GBR	702	Singapore	SGP								01	MEAT, MEAT PREPARATIONS	1	No Quantity							7754917			0
S3	2000	2000	2000	2	0	2	Export	826	United Kingdom	GBR	703	Slovakia	SVK								01	MEAT, MEAT PREPARATIONS	1	No Quantity							36472			0
S3	2000	2000	2000	2	0	2	Export	826	United Kingdom	GBR	705	Slovenia	SVN								01	MEAT, MEAT PREPARATIONS	1	No Quantity							28175			0
S3	2000	2000	2000	2	0	2	Export	826	United Kingdom	GBR	710	South Africa	ZAF								01	MEAT, MEAT PREPARATIONS	1	No Quantity							3868944			0
S3	2000	2000	2000	2	0	2	Export	826	United Kingdom	GBR	724	Spain	ESP								01	MEAT, MEAT PREPARATIONS	1	No Quantity							23114769			0
S3	2000	2000	2000	2	0	2	Export	826	United Kingdom	GBR	752	Sweden	SWE								01	MEAT, MEAT PREPARATIONS	1	No Quantity							4734047			0
S3	2000	2000	2000	2	0	2	Export	826	United Kingdom	GBR	757	Switzerland	CHE								01	MEAT, MEAT PREPARATIONS	1	No Quantity							5788374			0
S3	2000	2000	2000	2	0	2	Export	826	United Kingdom	GBR	764	Thailand	THA								01	MEAT, MEAT PREPARATIONS	1	No Quantity							18361			0
S3	2000	2000	2000	2	0	2	Export	826	United Kingdom	GBR	768	Togo	TGO								01	MEAT, MEAT PREPARATIONS	1	No Quantity							51453			0
S3	2000	2000	2000	2	0	2	Export	826	United Kingdom	GBR	776	Tonga	TON								01	MEAT, MEAT PREPARATIONS	1	No Quantity							104653			0
S3	2000	2000	2000	2	0	2	Export	826	United Kingdom	GBR	780	Trinidad and Tobago	TTO								01	MEAT, MEAT PREPARATIONS	1	No Quantity							113173			0
S3	2000	2000	2000	2	0	2	Export	826	United Kingdom	GBR	784	United Arab Emirates	ARE								01	MEAT, MEAT PREPARATIONS	1	No Quantity							434113			0
S3	2000	2000	2000	2	0	2	Export	826	United Kingdom	GBR	792	Turkey	TUR								01	MEAT, MEAT PREPARATIONS	1	No Quantity							4990			0
S3	2000	2000	2000	2	0	2	Export	826	United Kingdom	GBR	800	Uganda	UGA								01	MEAT, MEAT PREPARATIONS	1	No Quantity							142898			0
S3	2000	2000	2000	2	0	2	Export	826	United Kingdom	GBR	807	North Macedonia	MKD								01	MEAT, MEAT PREPARATIONS	1	No Quantity							425437			0
S3	2000	2000	2000	2	0	2	Export	826	United Kingdom	GBR	834	United Rep. of Tanzania	TZA								01	MEAT, MEAT PREPARATIONS	1	No Quantity							46519			0
S3	2000	2000	2000	2	0	2	Export	826	United Kingdom	GBR	842	USA	USA								01	MEAT, MEAT PREPARATIONS	1	No Quantity							10465824			0
S3	2000	2000	2000	2	0	2	Export	826	United Kingdom	GBR	862	Venezuela	VEN								01	MEAT, MEAT PREPARATIONS	1	No Quantity							57653			0
S3	2000	2000	2000	2	0	2	Export	818	Egypt	EGY	0	World	WLD								02	DAIRY PRODUCTS,BIRD EGGS	1	No Quantity							5622921			0
S3	2000	2000	2000	2	0	2	Export	818	Egypt	EGY	40	Austria	AUT								02	DAIRY PRODUCTS,BIRD EGGS	1	No Quantity							2465			0
S3	2000	2000	2000	2	0	2	Export	818	Egypt	EGY	48	Bahrain	BHR								02	DAIRY PRODUCTS,BIRD EGGS	1	No Quantity							33704			0
S3	2000	2000	2000	2	0	2	Export	818	Egypt	EGY	148	Chad	TCD								02	DAIRY PRODUCTS,BIRD EGGS	1	No Quantity							6200			0
S3	2000	2000	2000	2	0	2	Export	818	Egypt	EGY	275	State of Palestine	PSE								02	DAIRY PRODUCTS,BIRD EGGS	1	No Quantity							14682			0
S3	2000	2000	2000	2	0	2	Export	818	Egypt	EGY	368	Iraq	IRQ								02	DAIRY PRODUCTS,BIRD EGGS	1	No Quantity							3312089			0
S3	2000	2000	2000	2	0	2	Export	818	Egypt	EGY	400	Jordan	JOR								02	DAIRY PRODUCTS,BIRD EGGS	1	No Quantity							171871			0
S3	2000	2000	2000	2	0	2	Export	818	Egypt	EGY	404	Kenya	KEN								02	DAIRY PRODUCTS,BIRD EGGS	1	No Quantity							114366			0
S3	2000	2000	2000	2	0	2	Export	818	Egypt	EGY	414	Kuwait	KWT								02	DAIRY PRODUCTS,BIRD EGGS	1	No Quantity							268364			0
S3	2000	2000	2000	2	0	2	Export	818	Egypt	EGY	422	Lebanon	LBN								02	DAIRY PRODUCTS,BIRD EGGS	1	No Quantity							312310			0
S3	2000	2000	2000	2	0	2	Export	818	Egypt	EGY	434	Libya	LBY								02	DAIRY PRODUCTS,BIRD EGGS	1	No Quantity							423096			0
S3	2000	2000	2000	2	0	2	Export	818	Egypt	EGY	480	Mauritius	MUS								02	DAIRY PRODUCTS,BIRD EGGS	1	No Quantity							26223			0
S3	2000	2000	2000	2	0	2	Export	818	Egypt	EGY	512	Oman	OMN								02	DAIRY PRODUCTS,BIRD EGGS	1	No Quantity							21			0
S3	2000	2000	2000	2	0	2	Export	818	Egypt	EGY	634	Qatar	QAT								02	DAIRY PRODUCTS,BIRD EGGS	1	No Quantity							53382			0
S3	2000	2000	2000	2	0	2	Export	818	Egypt	EGY	682	Saudi Arabia	SAU								02	DAIRY PRODUCTS,BIRD EGGS	1	No Quantity							452534			0
S3	2000	2000	2000	2	0	2	Export	818	Egypt	EGY	736	Fmr Sudan	SDN								02	DAIRY PRODUCTS,BIRD EGGS	1	No Quantity							90760			0
S3	2000	2000	2000	2	0	2	Export	818	Egypt	EGY	760	Syria	SYR								02	DAIRY PRODUCTS,BIRD EGGS	1	No Quantity							415			0
S3	2000	2000	2000	2	0	2	Export	818	Egypt	EGY	784	United Arab Emirates	ARE								02	DAIRY PRODUCTS,BIRD EGGS	1	No Quantity							169822			0
S3	2000	2000	2000	2	0	2	Export	818	Egypt	EGY	842	USA	USA								02	DAIRY PRODUCTS,BIRD EGGS	1	No Quantity							115694			0
S3	2000	2000	2000	2	0	2	Export	818	Egypt	EGY	887	Yemen	YEM								02	DAIRY PRODUCTS,BIRD EGGS	1	No Quantity							54924			0
S3	2000	2000	2000	2	0	2	Export	826	United Kingdom	GBR	0	World	WLD								02	DAIRY PRODUCTS,BIRD EGGS	1	No Quantity							999037101			0
S3	2000	2000	2000	2	0	2	Export	826	United Kingdom	GBR	12	Algeria	DZA								02	DAIRY PRODUCTS,BIRD EGGS	1	No Quantity							21324534			0
S3	2000	2000	2000	2	0	2	Export	826	United Kingdom	GBR	20	Andorra	AND								02	DAIRY PRODUCTS,BIRD EGGS	1	No Quantity							5109			0
S3	2000	2000	2000	2	0	2	Export	826	United Kingdom	GBR	24	Angola	AGO								02	DAIRY PRODUCTS,BIRD EGGS	1	No Quantity							807008			0
S3	2000	2000	2000	2	0	2	Export	826	United Kingdom	GBR	28	Antigua and Barbuda	ATG								02	DAIRY PRODUCTS,BIRD EGGS	1	No Quantity							934749			0
S3	2000	2000	2000	2	0	2	Export	826	United Kingdom	GBR	31	Azerbaijan	AZE								02	DAIRY PRODUCTS,BIRD EGGS	1	No Quantity							215336			0
S3	2000	2000	2000	2	0	2	Export	826	United Kingdom	GBR	36	Australia	AUS								02	DAIRY PRODUCTS,BIRD EGGS	1	No Quantity							2254117			0
S3	2000	2000	2000	2	0	2	Export	826	United Kingdom	GBR	40	Austria	AUT								02	DAIRY PRODUCTS,BIRD EGGS	1	No Quantity							1714694			0
S3	2000	2000	2000	2	0	2	Export	826	United Kingdom	GBR	44	Bahamas	BHS								02	DAIRY PRODUCTS,BIRD EGGS	1	No Quantity							2020935			0
S3	2000	2000	2000	2	0	2	Export	826	United Kingdom	GBR	48	Bahrain	BHR								02	DAIRY PRODUCTS,BIRD EGGS	1	No Quantity							1053295			0
S3	2000	2000	2000	2	0	2	Export	826	United Kingdom	GBR	50	Bangladesh	BGD								02	DAIRY PRODUCTS,BIRD EGGS	1	No Quantity							7797902			0
S3	2000	2000	2000	2	0	2	Export	826	United Kingdom	GBR	51	Armenia	ARM								02	DAIRY PRODUCTS,BIRD EGGS	1	No Quantity							7196			0
S3	2000	2000	2000	2	0	2	Export	826	United Kingdom	GBR	52	Barbados	BRB								02	DAIRY PRODUCTS,BIRD EGGS	1	No Quantity							1662702			0
S3	2000	2000	2000	2	0	2	Export	826	United Kingdom	GBR	56	Belgium	BEL								02	DAIRY PRODUCTS,BIRD EGGS	1	No Quantity							111928147			0
S3	2000	2000	2000	2	0	2	Export	826	United Kingdom	GBR	60	Bermuda	BMU								02	DAIRY PRODUCTS,BIRD EGGS	1	No Quantity							287038			0
S3	2000	2000	2000	2	0	2	Export	826	United Kingdom	GBR	68	Bolivia (Plurinational State of)	BOL								02	DAIRY PRODUCTS,BIRD EGGS	1	No Quantity							1145398			0
S3	2000	2000	2000	2	0	2	Export	826	United Kingdom	GBR	70	Bosnia Herzegovina	BIH								02	DAIRY PRODUCTS,BIRD EGGS	1	No Quantity							33963			0
S3	2000	2000	2000	2	0	2	Export	826	United Kingdom	GBR	76	Brazil	BRA								02	DAIRY PRODUCTS,BIRD EGGS	1	No Quantity							2193668			0
S3	2000	2000	2000	2	0	2	Export	826	United Kingdom	GBR	84	Belize	BLZ								02	DAIRY PRODUCTS,BIRD EGGS	1	No Quantity							825008			0
S3	2000	2000	2000	2	0	2	Export	826	United Kingdom	GBR	92	Br. Virgin Isds	VGB								02	DAIRY PRODUCTS,BIRD EGGS	1	No Quantity							255756			0
S3	2000	2000	2000	2	0	2	Export	826	United Kingdom	GBR	96	Brunei Darussalam	BRN								02	DAIRY PRODUCTS,BIRD EGGS	1	No Quantity							41832			0
S3	2000	2000	2000	2	0	2	Export	826	United Kingdom	GBR	100	Bulgaria	BGR								02	DAIRY PRODUCTS,BIRD EGGS	1	No Quantity							52325			0
S3	2000	2000	2000	2	0	2	Export	826	United Kingdom	GBR	112	Belarus	BLR								02	DAIRY PRODUCTS,BIRD EGGS	1	No Quantity							44797			0
S3	2000	2000	2000	2	0	2	Export	826	United Kingdom	GBR	120	Cameroon	CMR								02	DAIRY PRODUCTS,BIRD EGGS	1	No Quantity							955369			0
S3	2000	2000	2000	2	0	2	Export	826	United Kingdom	GBR	124	Canada	CAN								02	DAIRY PRODUCTS,BIRD EGGS	1	No Quantity							3578113			0
S3	2000	2000	2000	2	0	2	Export	826	United Kingdom	GBR	132	Cabo Verde	CPV								02	DAIRY PRODUCTS,BIRD EGGS	1	No Quantity							1075			0
S3	2000	2000	2000	2	0	2	Export	826	United Kingdom	GBR	136	Cayman Isds	CYM								02	DAIRY PRODUCTS,BIRD EGGS	1	No Quantity							79232			0
S3	2000	2000	2000	2	0	2	Export	826	United Kingdom	GBR	144	Sri Lanka	LKA								02	DAIRY PRODUCTS,BIRD EGGS	1	No Quantity							1184532			0
S3	2000	2000	2000	2	0	2	Export	826	United Kingdom	GBR	152	Chile	CHL								02	DAIRY PRODUCTS,BIRD EGGS	1	No Quantity							1460447			0
S3	2000	2000	2000	2	0	2	Export	826	United Kingdom	GBR	156	China	CHN								02	DAIRY PRODUCTS,BIRD EGGS	1	No Quantity							2613961			0
S3	2000	2000	2000	2	0	2	Export	826	United Kingdom	GBR	170	Colombia	COL								02	DAIRY PRODUCTS,BIRD EGGS	1	No Quantity							558619			0
S3	2000	2000	2000	2	0	2	Export	826	United Kingdom	GBR	178	Congo	COG								02	DAIRY PRODUCTS,BIRD EGGS	1	No Quantity							848677			0
S3	2000	2000	2000	2	0	2	Export	826	United Kingdom	GBR	180	Dem. Rep. of the Congo	COD								02	DAIRY PRODUCTS,BIRD EGGS	1	No Quantity							711248			0
S3	2000	2000	2000	2	0	2	Export	826	United Kingdom	GBR	184	Cook Isds	COK								02	DAIRY PRODUCTS,BIRD EGGS	1	No Quantity							102737			0
S3	2000	2000	2000	2	0	2	Export	826	United Kingdom	GBR	188	Costa Rica	CRI								02	DAIRY PRODUCTS,BIRD EGGS	1	No Quantity							118803			0
S3	2000	2000	2000	2	0	2	Export	826	United Kingdom	GBR	191	Croatia	HRV								02	DAIRY PRODUCTS,BIRD EGGS	1	No Quantity							870349			0
S3	2000	2000	2000	2	0	2	Export	826	United Kingdom	GBR	192	Cuba	CUB								02	DAIRY PRODUCTS,BIRD EGGS	1	No Quantity							1324476			0
S3	2000	2000	2000	2	0	2	Export	826	United Kingdom	GBR	196	Cyprus	CYP								02	DAIRY PRODUCTS,BIRD EGGS	1	No Quantity							3500373			0
S3	2000	2000	2000	2	0	2	Export	826	United Kingdom	GBR	203	Czechia	CZE								02	DAIRY PRODUCTS,BIRD EGGS	1	No Quantity							99504			0
S3	2000	2000	2000	2	0	2	Export	826	United Kingdom	GBR	204	Benin	BEN								02	DAIRY PRODUCTS,BIRD EGGS	1	No Quantity							225795			0
S3	2000	2000	2000	2	0	2	Export	826	United Kingdom	GBR	208	Denmark	DNK								02	DAIRY PRODUCTS,BIRD EGGS	1	No Quantity							12640232			0
S3	2000	2000	2000	2	0	2	Export	826	United Kingdom	GBR	212	Dominica	DMA								02	DAIRY PRODUCTS,BIRD EGGS	1	No Quantity							622697			0
S3	2000	2000	2000	2	0	2	Export	826	United Kingdom	GBR	214	Dominican Rep.	DOM								02	DAIRY PRODUCTS,BIRD EGGS	1	No Quantity							2834540			0
S3	2000	2000	2000	2	0	2	Export	826	United Kingdom	GBR	218	Ecuador	ECU								02	DAIRY PRODUCTS,BIRD EGGS	1	No Quantity							86764			0
S3	2000	2000	2000	2	0	2	Export	826	United Kingdom	GBR	222	El Salvador	SLV								02	DAIRY PRODUCTS,BIRD EGGS	1	No Quantity							938549			0
S3	2000	2000	2000	2	0	2	Export	826	United Kingdom	GBR	232	Eritrea	ERI								02	DAIRY PRODUCTS,BIRD EGGS	1	No Quantity							365837			0
S3	2000	2000	2000	2	0	2	Export	826	United Kingdom	GBR	233	Estonia	EST								02	DAIRY PRODUCTS,BIRD EGGS	1	No Quantity							1036808			0
S3	2000	2000	2000	2	0	2	Export	826	United Kingdom	GBR	234	Faeroe Isds	FRO								02	DAIRY PRODUCTS,BIRD EGGS	1	No Quantity							70875			0
S3	2000	2000	2000	2	0	2	Export	826	United Kingdom	GBR	238	Falkland Isds (Malvinas)	FLK								02	DAIRY PRODUCTS,BIRD EGGS	1	No Quantity							218826			0
S3	2000	2000	2000	2	0	2	Export	826	United Kingdom	GBR	246	Finland	FIN								02	DAIRY PRODUCTS,BIRD EGGS	1	No Quantity							1085682			0
S3	2000	2000	2000	2	0	2	Export	826	United Kingdom	GBR	251	France	FRA								02	DAIRY PRODUCTS,BIRD EGGS	1	No Quantity							131097157			0
S3	2000	2000	2000	2	0	2	Export	826	United Kingdom	GBR	266	Gabon	GAB								02	DAIRY PRODUCTS,BIRD EGGS	1	No Quantity							41165			0
S3	2000	2000	2000	2	0	2	Export	826	United Kingdom	GBR	270	Gambia	GMB								02	DAIRY PRODUCTS,BIRD EGGS	1	No Quantity							1712509			0
S3	2000	2000	2000	2	0	2	Export	826	United Kingdom	GBR	276	Germany	DEU								02	DAIRY PRODUCTS,BIRD EGGS	1	No Quantity							81846119			0
S3	2000	2000	2000	2	0	2	Export	826	United Kingdom	GBR	288	Ghana	GHA								02	DAIRY PRODUCTS,BIRD EGGS	1	No Quantity							459876			0
S3	2000	2000	2000	2	0	2	Export	826	United Kingdom	GBR	292	Gibraltar	GIB								02	DAIRY PRODUCTS,BIRD EGGS	1	No Quantity							2393614			0
S3	2000	2000	2000	2	0	2	Export	826	United Kingdom	GBR	300	Greece	GRC								02	DAIRY PRODUCTS,BIRD EGGS	1	No Quantity							4380011			0
S3	2000	2000	2000	2	0	2	Export	826	United Kingdom	GBR	304	Greenland	GRL								02	DAIRY PRODUCTS,BIRD EGGS	1	No Quantity							8339			0
S3	2000	2000	2000	2	0	2	Export	826	United Kingdom	GBR	308	Grenada	GRD								02	DAIRY PRODUCTS,BIRD EGGS	1	No Quantity							368101			0
S3	2000	2000	2000	2	0	2	Export	826	United Kingdom	GBR	320	Guatemala	GTM								02	DAIRY PRODUCTS,BIRD EGGS	1	No Quantity							853340			0
S3	2000	2000	2000	2	0	2	Export	826	United Kingdom	GBR	324	Guinea	GIN								02	DAIRY PRODUCTS,BIRD EGGS	1	No Quantity							329461			0
S3	2000	2000	2000	2	0	2	Export	826	United Kingdom	GBR	328	Guyana	GUY								02	DAIRY PRODUCTS,BIRD EGGS	1	No Quantity							4071127			0
S3	2000	2000	2000	2	0	2	Export	826	United Kingdom	GBR	332	Haiti	HTI								02	DAIRY PRODUCTS,BIRD EGGS	1	No Quantity							363062			0
S3	2000	2000	2000	2	0	2	Export	826	United Kingdom	GBR	340	Honduras	HND								02	DAIRY PRODUCTS,BIRD EGGS	1	No Quantity							2361811			0
S3	2000	2000	2000	2	0	2	Export	826	United Kingdom	GBR	344	China, Hong Kong SAR	HKG								02	DAIRY PRODUCTS,BIRD EGGS	1	No Quantity							5674618			0
S3	2000	2000	2000	2	0	2	Export	826	United Kingdom	GBR	348	Hungary	HUN								02	DAIRY PRODUCTS,BIRD EGGS	1	No Quantity							791810			0
S3	2000	2000	2000	2	0	2	Export	826	United Kingdom	GBR	352	Iceland	ISL								02	DAIRY PRODUCTS,BIRD EGGS	1	No Quantity							413461			0
S3	2000	2000	2000	2	0	2	Export	826	United Kingdom	GBR	360	Indonesia	IDN								02	DAIRY PRODUCTS,BIRD EGGS	1	No Quantity							2098201			0
S3	2000	2000	2000	2	0	2	Export	826	United Kingdom	GBR	364	Iran	IRN								02	DAIRY PRODUCTS,BIRD EGGS	1	No Quantity							1513			0
S3	2000	2000	2000	2	0	2	Export	826	United Kingdom	GBR	372	Ireland	IRL								02	DAIRY PRODUCTS,BIRD EGGS	1	No Quantity							213191891			0
S3	2000	2000	2000	2	0	2	Export	826	United Kingdom	GBR	376	Israel	ISR								02	DAIRY PRODUCTS,BIRD EGGS	1	No Quantity							565646			0
S3	2000	2000	2000	2	0	2	Export	826	United Kingdom	GBR	381	Italy	ITA								02	DAIRY PRODUCTS,BIRD EGGS	1	No Quantity							18656112			0
S3	2000	2000	2000	2	0	2	Export	826	United Kingdom	GBR	384	Côte d'Ivoire	CIV								02	DAIRY PRODUCTS,BIRD EGGS	1	No Quantity							6731391			0
S3	2000	2000	2000	2	0	2	Export	826	United Kingdom	GBR	388	Jamaica	JAM								02	DAIRY PRODUCTS,BIRD EGGS	1	No Quantity							4461790			0
S3	2000	2000	2000	2	0	2	Export	826	United Kingdom	GBR	392	Japan	JPN								02	DAIRY PRODUCTS,BIRD EGGS	1	No Quantity							2938895			0
S3	2000	2000	2000	2	0	2	Export	826	United Kingdom	GBR	398	Kazakhstan	KAZ								02	DAIRY PRODUCTS,BIRD EGGS	1	No Quantity							18026			0
S3	2000	2000	2000	2	0	2	Export	826	United Kingdom	GBR	400	Jordan	JOR								02	DAIRY PRODUCTS,BIRD EGGS	1	No Quantity							72868			0
S3	2000	2000	2000	2	0	2	Export	826	United Kingdom	GBR	404	Kenya	KEN								02	DAIRY PRODUCTS,BIRD EGGS	1	No Quantity							842398			0
S3	2000	2000	2000	2	0	2	Export	826	United Kingdom	GBR	410	Rep. of Korea	KOR								02	DAIRY PRODUCTS,BIRD EGGS	1	No Quantity							48482			0
S3	2000	2000	2000	2	0	2	Export	826	United Kingdom	GBR	414	Kuwait	KWT								02	DAIRY PRODUCTS,BIRD EGGS	1	No Quantity							1166204			0
S3	2000	2000	2000	2	0	2	Export	826	United Kingdom	GBR	422	Lebanon	LBN								02	DAIRY PRODUCTS,BIRD EGGS	1	No Quantity							3237463			0
S3	2000	2000	2000	2	0	2	Export	826	United Kingdom	GBR	430	Liberia	LBR								02	DAIRY PRODUCTS,BIRD EGGS	1	No Quantity							68850			0
S3	2000	2000	2000	2	0	2	Export	826	United Kingdom	GBR	434	Libya	LBY								02	DAIRY PRODUCTS,BIRD EGGS	1	No Quantity							8201			0
S3	2000	2000	2000	2	0	2	Export	826	United Kingdom	GBR	440	Lithuania	LTU								02	DAIRY PRODUCTS,BIRD EGGS	1	No Quantity							8474			0
S3	2000	2000	2000	2	0	2	Export	826	United Kingdom	GBR	450	Madagascar	MDG								02	DAIRY PRODUCTS,BIRD EGGS	1	No Quantity							361648			0
S3	2000	2000	2000	2	0	2	Export	826	United Kingdom	GBR	454	Malawi	MWI								02	DAIRY PRODUCTS,BIRD EGGS	1	No Quantity							2169			0
S3	2000	2000	2000	2	0	2	Export	826	United Kingdom	GBR	458	Malaysia	MYS								02	DAIRY PRODUCTS,BIRD EGGS	1	No Quantity							927038			0
S3	2000	2000	2000	2	0	2	Export	826	United Kingdom	GBR	462	Maldives	MDV								02	DAIRY PRODUCTS,BIRD EGGS	1	No Quantity							29633			0
S3	2000	2000	2000	2	0	2	Export	826	United Kingdom	GBR	470	Malta	MLT								02	DAIRY PRODUCTS,BIRD EGGS	1	No Quantity							2231322			0
S3	2000	2000	2000	2	0	2	Export	826	United Kingdom	GBR	478	Mauritania	MRT								02	DAIRY PRODUCTS,BIRD EGGS	1	No Quantity							1317827			0
S3	2000	2000	2000	2	0	2	Export	826	United Kingdom	GBR	480	Mauritius	MUS								02	DAIRY PRODUCTS,BIRD EGGS	1	No Quantity							268691			0
S3	2000	2000	2000	2	0	2	Export	826	United Kingdom	GBR	484	Mexico	MEX								02	DAIRY PRODUCTS,BIRD EGGS	1	No Quantity							30252345			0
S3	2000	2000	2000	2	0	2	Export	826	United Kingdom	GBR	490	Other Asia, nes									02	DAIRY PRODUCTS,BIRD EGGS	1	No Quantity							918645			0
S3	2000	2000	2000	2	0	2	Export	826	United Kingdom	GBR	504	Morocco	MAR								02	DAIRY PRODUCTS,BIRD EGGS	1	No Quantity							1972683			0
S3	2000	2000	2000	2	0	2	Export	826	United Kingdom	GBR	508	Mozambique	MOZ								02	DAIRY PRODUCTS,BIRD EGGS	1	No Quantity							307037			0
S3	2000	2000	2000	2	0	2	Export	826	United Kingdom	GBR	512	Oman	OMN								02	DAIRY PRODUCTS,BIRD EGGS	1	No Quantity							526364			0
S3	2000	2000	2000	2	0	2	Export	826	United Kingdom	GBR	516	Namibia	NAM								02	DAIRY PRODUCTS,BIRD EGGS	1	No Quantity							8172			0
S3	2000	2000	2000	2	0	2	Export	826	United Kingdom	GBR	528	Netherlands	NLD								02	DAIRY PRODUCTS,BIRD EGGS	1	No Quantity							120276579			0
S3	2000	2000	2000	2	0	2	Export	826	United Kingdom	GBR	530	Neth. Antilles	ANT								02	DAIRY PRODUCTS,BIRD EGGS	1	No Quantity							310658			0
S3	2000	2000	2000	2	0	2	Export	826	United Kingdom	GBR	533	Aruba	ABW								02	DAIRY PRODUCTS,BIRD EGGS	1	No Quantity							478077			0
S3	2000	2000	2000	2	0	2	Export	826	United Kingdom	GBR	554	New Zealand	NZL								02	DAIRY PRODUCTS,BIRD EGGS	1	No Quantity							393241			0
S3	2000	2000	2000	2	0	2	Export	826	United Kingdom	GBR	558	Nicaragua	NIC								02	DAIRY PRODUCTS,BIRD EGGS	1	No Quantity							1694175			0
S3	2000	2000	2000	2	0	2	Export	826	United Kingdom	GBR	562	Niger	NER								02	DAIRY PRODUCTS,BIRD EGGS	1	No Quantity							22271			0
S3	2000	2000	2000	2	0	2	Export	826	United Kingdom	GBR	566	Nigeria	NGA								02	DAIRY PRODUCTS,BIRD EGGS	1	No Quantity							2308606			0
S3	2000	2000	2000	2	0	2	Export	826	United Kingdom	GBR	579	Norway	NOR								02	DAIRY PRODUCTS,BIRD EGGS	1	No Quantity							261725			0
S3	2000	2000	2000	2	0	2	Export	826	United Kingdom	GBR	584	Marshall Isds	MHL								02	DAIRY PRODUCTS,BIRD EGGS	1	No Quantity							18214			0
S3	2000	2000	2000	2	0	2	Export	826	United Kingdom	GBR	586	Pakistan	PAK								02	DAIRY PRODUCTS,BIRD EGGS	1	No Quantity							650335			0
S3	2000	2000	2000	2	0	2	Export	826	United Kingdom	GBR	604	Peru	PER								02	DAIRY PRODUCTS,BIRD EGGS	1	No Quantity							4949890			0
S3	2000	2000	2000	2	0	2	Export	826	United Kingdom	GBR	608	Philippines	PHL								02	DAIRY PRODUCTS,BIRD EGGS	1	No Quantity							432800			0
S3	2000	2000	2000	2	0	2	Export	826	United Kingdom	GBR	616	Poland	POL								02	DAIRY PRODUCTS,BIRD EGGS	1	No Quantity							14368			0
S3	2000	2000	2000	2	0	2	Export	826	United Kingdom	GBR	620	Portugal	PRT								02	DAIRY PRODUCTS,BIRD EGGS	1	No Quantity							3084312			0
S3	2000	2000	2000	2	0	2	Export	826	United Kingdom	GBR	634	Qatar	QAT								02	DAIRY PRODUCTS,BIRD EGGS	1	No Quantity							92504			0
S3	2000	2000	2000	2	0	2	Export	826	United Kingdom	GBR	642	Romania	ROU								02	DAIRY PRODUCTS,BIRD EGGS	1	No Quantity							221185			0
S3	2000	2000	2000	2	0	2	Export	826	United Kingdom	GBR	643	Russian Federation	RUS								02	DAIRY PRODUCTS,BIRD EGGS	1	No Quantity							127835			0
S3	2000	2000	2000	2	0	2	Export	826	United Kingdom	GBR	654	Saint Helena	SHN								02	DAIRY PRODUCTS,BIRD EGGS	1	No Quantity							309195			0
S3	2000	2000	2000	2	0	2	Export	826	United Kingdom	GBR	659	Saint Kitts and Nevis	KNA								02	DAIRY PRODUCTS,BIRD EGGS	1	No Quantity							283980			0
S3	2000	2000	2000	2	0	2	Export	826	United Kingdom	GBR	660	Anguilla	AIA								02	DAIRY PRODUCTS,BIRD EGGS	1	No Quantity							1029			0
S3	2000	2000	2000	2	0	2	Export	826	United Kingdom	GBR	662	Saint Lucia	LCA								02	DAIRY PRODUCTS,BIRD EGGS	1	No Quantity							2941486			0
S3	2000	2000	2000	2	0	2	Export	826	United Kingdom	GBR	670	Saint Vincent and the Grenadines	VCT								02	DAIRY PRODUCTS,BIRD EGGS	1	No Quantity							635440			0
S3	2000	2000	2000	2	0	2	Export	826	United Kingdom	GBR	678	Sao Tome and Principe	STP								02	DAIRY PRODUCTS,BIRD EGGS	1	No Quantity							10594			0
S3	2000	2000	2000	2	0	2	Export	826	United Kingdom	GBR	682	Saudi Arabia	SAU								02	DAIRY PRODUCTS,BIRD EGGS	1	No Quantity							2302993			0
S3	2000	2000	2000	2	0	2	Export	826	United Kingdom	GBR	686	Senegal	SEN								02	DAIRY PRODUCTS,BIRD EGGS	1	No Quantity							5556298			0
S3	2000	2000	2000	2	0	2	Export	826	United Kingdom	GBR	690	Seychelles	SYC								02	DAIRY PRODUCTS,BIRD EGGS	1	No Quantity							288054			0
S3	2000	2000	2000	2	0	2	Export	826	United Kingdom	GBR	694	Sierra Leone	SLE								02	DAIRY PRODUCTS,BIRD EGGS	1	No Quantity							436160			0
S3	2000	2000	2000	2	0	2	Export	826	United Kingdom	GBR	699	India	IND								02	DAIRY PRODUCTS,BIRD EGGS	1	No Quantity							407886			0
S3	2000	2000	2000	2	0	2	Export	826	United Kingdom	GBR	702	Singapore	SGP								02	DAIRY PRODUCTS,BIRD EGGS	1	No Quantity							1456528			0
S3	2000	2000	2000	2	0	2	Export	826	United Kingdom	GBR	703	Slovakia	SVK								02	DAIRY PRODUCTS,BIRD EGGS	1	No Quantity							37424			0
S3	2000	2000	2000	2	0	2	Export	826	United Kingdom	GBR	704	Viet Nam	VNM								02	DAIRY PRODUCTS,BIRD EGGS	1	No Quantity							740667			0
S3	2000	2000	2000	2	0	2	Export	826	United Kingdom	GBR	705	Slovenia	SVN								02	DAIRY PRODUCTS,BIRD EGGS	1	No Quantity							49007			0
S3	2000	2000	2000	2	0	2	Export	826	United Kingdom	GBR	710	South Africa	ZAF								02	DAIRY PRODUCTS,BIRD EGGS	1	No Quantity							3461842			0
S3	2000	2000	2000	2	0	2	Export	826	United Kingdom	GBR	724	Spain	ESP								02	DAIRY PRODUCTS,BIRD EGGS	1	No Quantity							27053369			0
S3	2000	2000	2000	2	0	2	Export	826	United Kingdom	GBR	736	Fmr Sudan	SDN								02	DAIRY PRODUCTS,BIRD EGGS	1	No Quantity							506285			0
S3	2000	2000	2000	2	0	2	Export	826	United Kingdom	GBR	740	Suriname	SUR								02	DAIRY PRODUCTS,BIRD EGGS	1	No Quantity							111009			0
S3	2000	2000	2000	2	0	2	Export	826	United Kingdom	GBR	752	Sweden	SWE								02	DAIRY PRODUCTS,BIRD EGGS	1	No Quantity							12216077			0
S3	2000	2000	2000	2	0	2	Export	826	United Kingdom	GBR	757	Switzerland	CHE								02	DAIRY PRODUCTS,BIRD EGGS	1	No Quantity							2622091			0
S3	2000	2000	2000	2	0	2	Export	826	United Kingdom	GBR	760	Syria	SYR								02	DAIRY PRODUCTS,BIRD EGGS	1	No Quantity							2312			0
S3	2000	2000	2000	2	0	2	Export	826	United Kingdom	GBR	764	Thailand	THA								02	DAIRY PRODUCTS,BIRD EGGS	1	No Quantity							11677308			0
S3	2000	2000	2000	2	0	2	Export	826	United Kingdom	GBR	768	Togo	TGO								02	DAIRY PRODUCTS,BIRD EGGS	1	No Quantity							84893			0
S3	2000	2000	2000	2	0	2	Export	826	United Kingdom	GBR	780	Trinidad and Tobago	TTO								02	DAIRY PRODUCTS,BIRD EGGS	1	No Quantity							3105914			0
S3	2000	2000	2000	2	0	2	Export	826	United Kingdom	GBR	784	United Arab Emirates	ARE								02	DAIRY PRODUCTS,BIRD EGGS	1	No Quantity							2880889			0
S3	2000	2000	2000	2	0	2	Export	826	United Kingdom	GBR	788	Tunisia	TUN								02	DAIRY PRODUCTS,BIRD EGGS	1	No Quantity							2586			0
S3	2000	2000	2000	2	0	2	Export	826	United Kingdom	GBR	792	Turkey	TUR								02	DAIRY PRODUCTS,BIRD EGGS	1	No Quantity							721275			0
S3	2000	2000	2000	2	0	2	Export	826	United Kingdom	GBR	800	Uganda	UGA								02	DAIRY PRODUCTS,BIRD EGGS	1	No Quantity							17165			0
S3	2000	2000	2000	2	0	2	Export	826	United Kingdom	GBR	804	Ukraine	UKR								02	DAIRY PRODUCTS,BIRD EGGS	1	No Quantity							260558			0
S3	2000	2000	2000	2	0	2	Export	826	United Kingdom	GBR	807	North Macedonia	MKD								02	DAIRY PRODUCTS,BIRD EGGS	1	No Quantity							1780			0
S3	2000	2000	2000	2	0	2	Export	826	United Kingdom	GBR	818	Egypt	EGY								02	DAIRY PRODUCTS,BIRD EGGS	1	No Quantity							10556329			0
S3	2000	2000	2000	2	0	2	Export	826	United Kingdom	GBR	834	United Rep. of Tanzania	TZA								02	DAIRY PRODUCTS,BIRD EGGS	1	No Quantity							201225			0
S3	2000	2000	2000	2	0	2	Export	826	United Kingdom	GBR	842	USA	USA								02	DAIRY PRODUCTS,BIRD EGGS	1	No Quantity							23435939			0
S3	2000	2000	2000	2	0	2	Export	826	United Kingdom	GBR	854	Burkina Faso	BFA								02	DAIRY PRODUCTS,BIRD EGGS	1	No Quantity							449473			0
S3	2000	2000	2000	2	0	2	Export	826	United Kingdom	GBR	862	Venezuela	VEN								02	DAIRY PRODUCTS,BIRD EGGS	1	No Quantity							21263076			0
S3	2000	2000	2000	2	0	2	Export	826	United Kingdom	GBR	887	Yemen	YEM								02	DAIRY PRODUCTS,BIRD EGGS	1	No Quantity							2154937			0
S3	2000	2000	2000	2	0	2	Export	826	United Kingdom	GBR	894	Zambia	ZMB								02	DAIRY PRODUCTS,BIRD EGGS	1	No Quantity							2263			0
S3	2000	2000	2000	2	0	2	Export	826	United Kingdom	GBR	899	Areas, nes									02	DAIRY PRODUCTS,BIRD EGGS	1	No Quantity							309802			0
S3	2000	2000	2000	2	0	2	Export	818	Egypt	EGY	0	World	WLD								03	FISH,CRUSTACEANS,MOLLUSC	1	No Quantity							1192869			0
S3	2000	2000	2000	2	0	2	Export	818	Egypt	EGY	32	Argentina	ARG								03	FISH,CRUSTACEANS,MOLLUSC	1	No Quantity							928			0
S3	2000	2000	2000	2	0	2	Export	818	Egypt	EGY	36	Australia	AUS								03	FISH,CRUSTACEANS,MOLLUSC	1	No Quantity							1844			0
S3	2000	2000	2000	2	0	2	Export	818	Egypt	EGY	48	Bahrain	BHR								03	FISH,CRUSTACEANS,MOLLUSC	1	No Quantity							3738			0
S3	2000	2000	2000	2	0	2	Export	818	Egypt	EGY	56	Belgium	BEL								03	FISH,CRUSTACEANS,MOLLUSC	1	No Quantity							3658			0
S3	2000	2000	2000	2	0	2	Export	818	Egypt	EGY	148	Chad	TCD								03	FISH,CRUSTACEANS,MOLLUSC	1	No Quantity							148			0
S3	2000	2000	2000	2	0	2	Export	818	Egypt	EGY	156	China	CHN								03	FISH,CRUSTACEANS,MOLLUSC	1	No Quantity							1097			0
S3	2000	2000	2000	2	0	2	Export	818	Egypt	EGY	196	Cyprus	CYP								03	FISH,CRUSTACEANS,MOLLUSC	1	No Quantity							234471			0
S3	2000	2000	2000	2	0	2	Export	818	Egypt	EGY	251	France	FRA								03	FISH,CRUSTACEANS,MOLLUSC	1	No Quantity							11165			0
S3	2000	2000	2000	2	0	2	Export	818	Egypt	EGY	276	Germany	DEU								03	FISH,CRUSTACEANS,MOLLUSC	1	No Quantity							33732			0
S3	2000	2000	2000	2	0	2	Export	818	Egypt	EGY	300	Greece	GRC								03	FISH,CRUSTACEANS,MOLLUSC	1	No Quantity							1048			0
S3	2000	2000	2000	2	0	2	Export	818	Egypt	EGY	344	China, Hong Kong SAR	HKG								03	FISH,CRUSTACEANS,MOLLUSC	1	No Quantity							14802			0
S3	2000	2000	2000	2	0	2	Export	818	Egypt	EGY	381	Italy	ITA								03	FISH,CRUSTACEANS,MOLLUSC	1	No Quantity							210433			0
S3	2000	2000	2000	2	0	2	Export	818	Egypt	EGY	392	Japan	JPN								03	FISH,CRUSTACEANS,MOLLUSC	1	No Quantity							13187			0
S3	2000	2000	2000	2	0	2	Export	818	Egypt	EGY	398	Kazakhstan	KAZ								03	FISH,CRUSTACEANS,MOLLUSC	1	No Quantity							218			0
S3	2000	2000	2000	2	0	2	Export	818	Egypt	EGY	400	Jordan	JOR								03	FISH,CRUSTACEANS,MOLLUSC	1	No Quantity							12147			0
S3	2000	2000	2000	2	0	2	Export	818	Egypt	EGY	410	Rep. of Korea	KOR								03	FISH,CRUSTACEANS,MOLLUSC	1	No Quantity							2514			0
S3	2000	2000	2000	2	0	2	Export	818	Egypt	EGY	414	Kuwait	KWT								03	FISH,CRUSTACEANS,MOLLUSC	1	No Quantity							7123			0
S3	2000	2000	2000	2	0	2	Export	818	Egypt	EGY	422	Lebanon	LBN								03	FISH,CRUSTACEANS,MOLLUSC	1	No Quantity							328656			0
S3	2000	2000	2000	2	0	2	Export	818	Egypt	EGY	434	Libya	LBY								03	FISH,CRUSTACEANS,MOLLUSC	1	No Quantity							22506			0
S3	2000	2000	2000	2	0	2	Export	818	Egypt	EGY	484	Mexico	MEX								03	FISH,CRUSTACEANS,MOLLUSC	1	No Quantity							1682			0
S3	2000	2000	2000	2	0	2	Export	818	Egypt	EGY	490	Other Asia, nes									03	FISH,CRUSTACEANS,MOLLUSC	1	No Quantity							14812			0
S3	2000	2000	2000	2	0	2	Export	818	Egypt	EGY	504	Morocco	MAR								03	FISH,CRUSTACEANS,MOLLUSC	1	No Quantity							16999			0
S3	2000	2000	2000	2	0	2	Export	818	Egypt	EGY	512	Oman	OMN								03	FISH,CRUSTACEANS,MOLLUSC	1	No Quantity							1860			0
S3	2000	2000	2000	2	0	2	Export	818	Egypt	EGY	528	Netherlands	NLD								03	FISH,CRUSTACEANS,MOLLUSC	1	No Quantity							4648			0
S3	2000	2000	2000	2	0	2	Export	818	Egypt	EGY	616	Poland	POL								03	FISH,CRUSTACEANS,MOLLUSC	1	No Quantity							670			0
S3	2000	2000	2000	2	0	2	Export	818	Egypt	EGY	634	Qatar	QAT								03	FISH,CRUSTACEANS,MOLLUSC	1	No Quantity							9552			0
S3	2000	2000	2000	2	0	2	Export	818	Egypt	EGY	643	Russian Federation	RUS								03	FISH,CRUSTACEANS,MOLLUSC	1	No Quantity							4894			0
S3	2000	2000	2000	2	0	2	Export	818	Egypt	EGY	682	Saudi Arabia	SAU								03	FISH,CRUSTACEANS,MOLLUSC	1	No Quantity							90834			0
S3	2000	2000	2000	2	0	2	Export	818	Egypt	EGY	702	Singapore	SGP								03	FISH,CRUSTACEANS,MOLLUSC	1	No Quantity							57888			0
S3	2000	2000	2000	2	0	2	Export	818	Egypt	EGY	710	South Africa	ZAF								03	FISH,CRUSTACEANS,MOLLUSC	1	No Quantity							1816			0
S3	2000	2000	2000	2	0	2	Export	818	Egypt	EGY	724	Spain	ESP								03	FISH,CRUSTACEANS,MOLLUSC	1	No Quantity							3336			0
S3	2000	2000	2000	2	0	2	Export	818	Egypt	EGY	736	Fmr Sudan	SDN								03	FISH,CRUSTACEANS,MOLLUSC	1	No Quantity							28485			0
S3	2000	2000	2000	2	0	2	Export	818	Egypt	EGY	757	Switzerland	CHE								03	FISH,CRUSTACEANS,MOLLUSC	1	No Quantity							1616			0
S3	2000	2000	2000	2	0	2	Export	818	Egypt	EGY	764	Thailand	THA								03	FISH,CRUSTACEANS,MOLLUSC	1	No Quantity							197			0
S3	2000	2000	2000	2	0	2	Export	818	Egypt	EGY	784	United Arab Emirates	ARE								03	FISH,CRUSTACEANS,MOLLUSC	1	No Quantity							13447			0
S3	2000	2000	2000	2	0	2	Export	818	Egypt	EGY	788	Tunisia	TUN								03	FISH,CRUSTACEANS,MOLLUSC	1	No Quantity							3346			0
S3	2000	2000	2000	2	0	2	Export	818	Egypt	EGY	792	Turkey	TUR								03	FISH,CRUSTACEANS,MOLLUSC	1	No Quantity							27445			0
S3	2000	2000	2000	2	0	2	Export	818	Egypt	EGY	826	United Kingdom	GBR								03	FISH,CRUSTACEANS,MOLLUSC	1	No Quantity							3492			0
S3	2000	2000	2000	2	0	2	Export	818	Egypt	EGY	842	USA	USA								03	FISH,CRUSTACEANS,MOLLUSC	1	No Quantity							2436			0
S3	2000	2000	2000	2	0	2	Export	826	United Kingdom	GBR	0	World	WLD								03	FISH,CRUSTACEANS,MOLLUSC	1	No Quantity							1097444995			0
S3	2000	2000	2000	2	0	2	Export	826	United Kingdom	GBR	28	Antigua and Barbuda	ATG								03	FISH,CRUSTACEANS,MOLLUSC	1	No Quantity							96034			0
S3	2000	2000	2000	2	0	2	Export	826	United Kingdom	GBR	31	Azerbaijan	AZE								03	FISH,CRUSTACEANS,MOLLUSC	1	No Quantity							6975			0
S3	2000	2000	2000	2	0	2	Export	826	United Kingdom	GBR	32	Argentina	ARG								03	FISH,CRUSTACEANS,MOLLUSC	1	No Quantity							81977			0
S3	2000	2000	2000	2	0	2	Export	826	United Kingdom	GBR	36	Australia	AUS								03	FISH,CRUSTACEANS,MOLLUSC	1	No Quantity							4131111			0
S3	2000	2000	2000	2	0	2	Export	826	United Kingdom	GBR	40	Austria	AUT								03	FISH,CRUSTACEANS,MOLLUSC	1	No Quantity							955086			0
S3	2000	2000	2000	2	0	2	Export	826	United Kingdom	GBR	44	Bahamas	BHS								03	FISH,CRUSTACEANS,MOLLUSC	1	No Quantity							6881			0
S3	2000	2000	2000	2	0	2	Export	826	United Kingdom	GBR	48	Bahrain	BHR								03	FISH,CRUSTACEANS,MOLLUSC	1	No Quantity							194764			0
S3	2000	2000	2000	2	0	2	Export	826	United Kingdom	GBR	50	Bangladesh	BGD								03	FISH,CRUSTACEANS,MOLLUSC	1	No Quantity							71168			0
S3	2000	2000	2000	2	0	2	Export	826	United Kingdom	GBR	52	Barbados	BRB								03	FISH,CRUSTACEANS,MOLLUSC	1	No Quantity							208657			0
S3	2000	2000	2000	2	0	2	Export	826	United Kingdom	GBR	56	Belgium	BEL								03	FISH,CRUSTACEANS,MOLLUSC	1	No Quantity							61457532			0
S3	2000	2000	2000	2	0	2	Export	826	United Kingdom	GBR	60	Bermuda	BMU								03	FISH,CRUSTACEANS,MOLLUSC	1	No Quantity							77463			0
S3	2000	2000	2000	2	0	2	Export	826	United Kingdom	GBR	68	Bolivia (Plurinational State of)	BOL								03	FISH,CRUSTACEANS,MOLLUSC	1	No Quantity							5385			0
S3	2000	2000	2000	2	0	2	Export	826	United Kingdom	GBR	76	Brazil	BRA								03	FISH,CRUSTACEANS,MOLLUSC	1	No Quantity							105057			0
S3	2000	2000	2000	2	0	2	Export	826	United Kingdom	GBR	84	Belize	BLZ								03	FISH,CRUSTACEANS,MOLLUSC	1	No Quantity							55675			0
S3	2000	2000	2000	2	0	2	Export	826	United Kingdom	GBR	92	Br. Virgin Isds	VGB								03	FISH,CRUSTACEANS,MOLLUSC	1	No Quantity							48071			0
S3	2000	2000	2000	2	0	2	Export	826	United Kingdom	GBR	96	Brunei Darussalam	BRN								03	FISH,CRUSTACEANS,MOLLUSC	1	No Quantity							15585			0
S3	2000	2000	2000	2	0	2	Export	826	United Kingdom	GBR	100	Bulgaria	BGR								03	FISH,CRUSTACEANS,MOLLUSC	1	No Quantity							1737099			0
S3	2000	2000	2000	2	0	2	Export	826	United Kingdom	GBR	124	Canada	CAN								03	FISH,CRUSTACEANS,MOLLUSC	1	No Quantity							5498955			0
S3	2000	2000	2000	2	0	2	Export	826	United Kingdom	GBR	136	Cayman Isds	CYM								03	FISH,CRUSTACEANS,MOLLUSC	1	No Quantity							11381			0
S3	2000	2000	2000	2	0	2	Export	826	United Kingdom	GBR	144	Sri Lanka	LKA								03	FISH,CRUSTACEANS,MOLLUSC	1	No Quantity							70573			0
S3	2000	2000	2000	2	0	2	Export	826	United Kingdom	GBR	152	Chile	CHL								03	FISH,CRUSTACEANS,MOLLUSC	1	No Quantity							1209023			0
S3	2000	2000	2000	2	0	2	Export	826	United Kingdom	GBR	156	China	CHN								03	FISH,CRUSTACEANS,MOLLUSC	1	No Quantity							1779928			0
S3	2000	2000	2000	2	0	2	Export	826	United Kingdom	GBR	170	Colombia	COL								03	FISH,CRUSTACEANS,MOLLUSC	1	No Quantity							24027			0
S3	2000	2000	2000	2	0	2	Export	826	United Kingdom	GBR	191	Croatia	HRV								03	FISH,CRUSTACEANS,MOLLUSC	1	No Quantity							227539			0
S3	2000	2000	2000	2	0	2	Export	826	United Kingdom	GBR	192	Cuba	CUB								03	FISH,CRUSTACEANS,MOLLUSC	1	No Quantity							923			0
S3	2000	2000	2000	2	0	2	Export	826	United Kingdom	GBR	196	Cyprus	CYP								03	FISH,CRUSTACEANS,MOLLUSC	1	No Quantity							2422095			0
S3	2000	2000	2000	2	0	2	Export	826	United Kingdom	GBR	203	Czechia	CZE								03	FISH,CRUSTACEANS,MOLLUSC	1	No Quantity							346227			0
S3	2000	2000	2000	2	0	2	Export	826	United Kingdom	GBR	208	Denmark	DNK								03	FISH,CRUSTACEANS,MOLLUSC	1	No Quantity							20797145			0
S3	2000	2000	2000	2	0	2	Export	826	United Kingdom	GBR	212	Dominica	DMA								03	FISH,CRUSTACEANS,MOLLUSC	1	No Quantity							100158			0
S3	2000	2000	2000	2	0	2	Export	826	United Kingdom	GBR	214	Dominican Rep.	DOM								03	FISH,CRUSTACEANS,MOLLUSC	1	No Quantity							9046			0
S3	2000	2000	2000	2	0	2	Export	826	United Kingdom	GBR	218	Ecuador	ECU								03	FISH,CRUSTACEANS,MOLLUSC	1	No Quantity							32286			0
S3	2000	2000	2000	2	0	2	Export	826	United Kingdom	GBR	233	Estonia	EST								03	FISH,CRUSTACEANS,MOLLUSC	1	No Quantity							163060			0
S3	2000	2000	2000	2	0	2	Export	826	United Kingdom	GBR	234	Faeroe Isds	FRO								03	FISH,CRUSTACEANS,MOLLUSC	1	No Quantity							497149			0
S3	2000	2000	2000	2	0	2	Export	826	United Kingdom	GBR	238	Falkland Isds (Malvinas)	FLK								03	FISH,CRUSTACEANS,MOLLUSC	1	No Quantity							29053			0
S3	2000	2000	2000	2	0	2	Export	826	United Kingdom	GBR	246	Finland	FIN								03	FISH,CRUSTACEANS,MOLLUSC	1	No Quantity							1495284			0
S3	2000	2000	2000	2	0	2	Export	826	United Kingdom	GBR	251	France	FRA								03	FISH,CRUSTACEANS,MOLLUSC	1	No Quantity							341696228			0
S3	2000	2000	2000	2	0	2	Export	826	United Kingdom	GBR	270	Gambia	GMB								03	FISH,CRUSTACEANS,MOLLUSC	1	No Quantity							5524			0
S3	2000	2000	2000	2	0	2	Export	826	United Kingdom	GBR	276	Germany	DEU								03	FISH,CRUSTACEANS,MOLLUSC	1	No Quantity							94313221			0
S3	2000	2000	2000	2	0	2	Export	826	United Kingdom	GBR	288	Ghana	GHA								03	FISH,CRUSTACEANS,MOLLUSC	1	No Quantity							345748			0
S3	2000	2000	2000	2	0	2	Export	826	United Kingdom	GBR	292	Gibraltar	GIB								03	FISH,CRUSTACEANS,MOLLUSC	1	No Quantity							637105			0
S3	2000	2000	2000	2	0	2	Export	826	United Kingdom	GBR	300	Greece	GRC								03	FISH,CRUSTACEANS,MOLLUSC	1	No Quantity							5237584			0
S3	2000	2000	2000	2	0	2	Export	826	United Kingdom	GBR	308	Grenada	GRD								03	FISH,CRUSTACEANS,MOLLUSC	1	No Quantity							99271			0
S3	2000	2000	2000	2	0	2	Export	826	United Kingdom	GBR	340	Honduras	HND								03	FISH,CRUSTACEANS,MOLLUSC	1	No Quantity							90302			0
S3	2000	2000	2000	2	0	2	Export	826	United Kingdom	GBR	344	China, Hong Kong SAR	HKG								03	FISH,CRUSTACEANS,MOLLUSC	1	No Quantity							5964904			0
S3	2000	2000	2000	2	0	2	Export	826	United Kingdom	GBR	348	Hungary	HUN								03	FISH,CRUSTACEANS,MOLLUSC	1	No Quantity							80202			0
S3	2000	2000	2000	2	0	2	Export	826	United Kingdom	GBR	352	Iceland	ISL								03	FISH,CRUSTACEANS,MOLLUSC	1	No Quantity							860689			0
S3	2000	2000	2000	2	0	2	Export	826	United Kingdom	GBR	360	Indonesia	IDN								03	FISH,CRUSTACEANS,MOLLUSC	1	No Quantity							218325			0
S3	2000	2000	2000	2	0	2	Export	826	United Kingdom	GBR	372	Ireland	IRL								03	FISH,CRUSTACEANS,MOLLUSC	1	No Quantity							70768501			0
S3	2000	2000	2000	2	0	2	Export	826	United Kingdom	GBR	376	Israel	ISR								03	FISH,CRUSTACEANS,MOLLUSC	1	No Quantity							514615			0
S3	2000	2000	2000	2	0	2	Export	826	United Kingdom	GBR	381	Italy	ITA								03	FISH,CRUSTACEANS,MOLLUSC	1	No Quantity							94017464			0
S3	2000	2000	2000	2	0	2	Export	826	United Kingdom	GBR	384	Côte d'Ivoire	CIV								03	FISH,CRUSTACEANS,MOLLUSC	1	No Quantity							5209			0
S3	2000	2000	2000	2	0	2	Export	826	United Kingdom	GBR	388	Jamaica	JAM								03	FISH,CRUSTACEANS,MOLLUSC	1	No Quantity							76352			0
S3	2000	2000	2000	2	0	2	Export	826	United Kingdom	GBR	392	Japan	JPN								03	FISH,CRUSTACEANS,MOLLUSC	1	No Quantity							13861983			0
S3	2000	2000	2000	2	0	2	Export	826	United Kingdom	GBR	400	Jordan	JOR								03	FISH,CRUSTACEANS,MOLLUSC	1	No Quantity							19594			0
S3	2000	2000	2000	2	0	2	Export	826	United Kingdom	GBR	404	Kenya	KEN								03	FISH,CRUSTACEANS,MOLLUSC	1	No Quantity							377811			0
S3	2000	2000	2000	2	0	2	Export	826	United Kingdom	GBR	410	Rep. of Korea	KOR								03	FISH,CRUSTACEANS,MOLLUSC	1	No Quantity							10498653			0
S3	2000	2000	2000	2	0	2	Export	826	United Kingdom	GBR	414	Kuwait	KWT								03	FISH,CRUSTACEANS,MOLLUSC	1	No Quantity							217691			0
S3	2000	2000	2000	2	0	2	Export	826	United Kingdom	GBR	422	Lebanon	LBN								03	FISH,CRUSTACEANS,MOLLUSC	1	No Quantity							1420114			0
S3	2000	2000	2000	2	0	2	Export	826	United Kingdom	GBR	428	Latvia	LVA								03	FISH,CRUSTACEANS,MOLLUSC	1	No Quantity							2911807			0
S3	2000	2000	2000	2	0	2	Export	826	United Kingdom	GBR	434	Libya	LBY								03	FISH,CRUSTACEANS,MOLLUSC	1	No Quantity							26784			0
S3	2000	2000	2000	2	0	2	Export	826	United Kingdom	GBR	440	Lithuania	LTU								03	FISH,CRUSTACEANS,MOLLUSC	1	No Quantity							2190723			0
S3	2000	2000	2000	2	0	2	Export	826	United Kingdom	GBR	442	Luxembourg	LUX								03	FISH,CRUSTACEANS,MOLLUSC	1	No Quantity							1276841			0
S3	2000	2000	2000	2	0	2	Export	826	United Kingdom	GBR	446	China, Macao SAR	MAC								03	FISH,CRUSTACEANS,MOLLUSC	1	No Quantity							27754			0
S3	2000	2000	2000	2	0	2	Export	826	United Kingdom	GBR	458	Malaysia	MYS								03	FISH,CRUSTACEANS,MOLLUSC	1	No Quantity							4055010			0
S3	2000	2000	2000	2	0	2	Export	826	United Kingdom	GBR	466	Mali	MLI								03	FISH,CRUSTACEANS,MOLLUSC	1	No Quantity							20796			0
S3	2000	2000	2000	2	0	2	Export	826	United Kingdom	GBR	470	Malta	MLT								03	FISH,CRUSTACEANS,MOLLUSC	1	No Quantity							1842677			0
S3	2000	2000	2000	2	0	2	Export	826	United Kingdom	GBR	480	Mauritius	MUS								03	FISH,CRUSTACEANS,MOLLUSC	1	No Quantity							59090			0
S3	2000	2000	2000	2	0	2	Export	826	United Kingdom	GBR	484	Mexico	MEX								03	FISH,CRUSTACEANS,MOLLUSC	1	No Quantity							11081			0
S3	2000	2000	2000	2	0	2	Export	826	United Kingdom	GBR	490	Other Asia, nes									03	FISH,CRUSTACEANS,MOLLUSC	1	No Quantity							688700			0
S3	2000	2000	2000	2	0	2	Export	826	United Kingdom	GBR	498	Rep. of Moldova	MDA								03	FISH,CRUSTACEANS,MOLLUSC	1	No Quantity							32184			0
S3	2000	2000	2000	2	0	2	Export	826	United Kingdom	GBR	504	Morocco	MAR								03	FISH,CRUSTACEANS,MOLLUSC	1	No Quantity							105612			0
S3	2000	2000	2000	2	0	2	Export	826	United Kingdom	GBR	512	Oman	OMN								03	FISH,CRUSTACEANS,MOLLUSC	1	No Quantity							22854			0
S3	2000	2000	2000	2	0	2	Export	826	United Kingdom	GBR	524	Nepal	NPL								03	FISH,CRUSTACEANS,MOLLUSC	1	No Quantity							6762			0
S3	2000	2000	2000	2	0	2	Export	826	United Kingdom	GBR	528	Netherlands	NLD								03	FISH,CRUSTACEANS,MOLLUSC	1	No Quantity							51636751			0
S3	2000	2000	2000	2	0	2	Export	826	United Kingdom	GBR	554	New Zealand	NZL								03	FISH,CRUSTACEANS,MOLLUSC	1	No Quantity							9023			0
S3	2000	2000	2000	2	0	2	Export	826	United Kingdom	GBR	562	Niger	NER								03	FISH,CRUSTACEANS,MOLLUSC	1	No Quantity							1060975			0
S3	2000	2000	2000	2	0	2	Export	826	United Kingdom	GBR	566	Nigeria	NGA								03	FISH,CRUSTACEANS,MOLLUSC	1	No Quantity							13314836			0
S3	2000	2000	2000	2	0	2	Export	826	United Kingdom	GBR	579	Norway	NOR								03	FISH,CRUSTACEANS,MOLLUSC	1	No Quantity							5770945			0
S3	2000	2000	2000	2	0	2	Export	826	United Kingdom	GBR	586	Pakistan	PAK								03	FISH,CRUSTACEANS,MOLLUSC	1	No Quantity							19358			0
S3	2000	2000	2000	2	0	2	Export	826	United Kingdom	GBR	591	Panama	PAN								03	FISH,CRUSTACEANS,MOLLUSC	1	No Quantity							2155			0
S3	2000	2000	2000	2	0	2	Export	826	United Kingdom	GBR	604	Peru	PER								03	FISH,CRUSTACEANS,MOLLUSC	1	No Quantity							23935			0
S3	2000	2000	2000	2	0	2	Export	826	United Kingdom	GBR	608	Philippines	PHL								03	FISH,CRUSTACEANS,MOLLUSC	1	No Quantity							2372773			0
S3	2000	2000	2000	2	0	2	Export	826	United Kingdom	GBR	616	Poland	POL								03	FISH,CRUSTACEANS,MOLLUSC	1	No Quantity							3216342			0
S3	2000	2000	2000	2	0	2	Export	826	United Kingdom	GBR	620	Portugal	PRT								03	FISH,CRUSTACEANS,MOLLUSC	1	No Quantity							11828292			0
S3	2000	2000	2000	2	0	2	Export	826	United Kingdom	GBR	634	Qatar	QAT								03	FISH,CRUSTACEANS,MOLLUSC	1	No Quantity							71345			0
S3	2000	2000	2000	2	0	2	Export	826	United Kingdom	GBR	642	Romania	ROU								03	FISH,CRUSTACEANS,MOLLUSC	1	No Quantity							185009			0
S3	2000	2000	2000	2	0	2	Export	826	United Kingdom	GBR	643	Russian Federation	RUS								03	FISH,CRUSTACEANS,MOLLUSC	1	No Quantity							22154237			0
S3	2000	2000	2000	2	0	2	Export	826	United Kingdom	GBR	654	Saint Helena	SHN								03	FISH,CRUSTACEANS,MOLLUSC	1	No Quantity							92757			0
S3	2000	2000	2000	2	0	2	Export	826	United Kingdom	GBR	659	Saint Kitts and Nevis	KNA								03	FISH,CRUSTACEANS,MOLLUSC	1	No Quantity							38286			0
S3	2000	2000	2000	2	0	2	Export	826	United Kingdom	GBR	662	Saint Lucia	LCA								03	FISH,CRUSTACEANS,MOLLUSC	1	No Quantity							336668			0
S3	2000	2000	2000	2	0	2	Export	826	United Kingdom	GBR	670	Saint Vincent and the Grenadines	VCT								03	FISH,CRUSTACEANS,MOLLUSC	1	No Quantity							31823			0
S3	2000	2000	2000	2	0	2	Export	826	United Kingdom	GBR	678	Sao Tome and Principe	STP								03	FISH,CRUSTACEANS,MOLLUSC	1	No Quantity							10267			0
S3	2000	2000	2000	2	0	2	Export	826	United Kingdom	GBR	682	Saudi Arabia	SAU								03	FISH,CRUSTACEANS,MOLLUSC	1	No Quantity							607826			0
S3	2000	2000	2000	2	0	2	Export	826	United Kingdom	GBR	690	Seychelles	SYC								03	FISH,CRUSTACEANS,MOLLUSC	1	No Quantity							270433			0
S3	2000	2000	2000	2	0	2	Export	826	United Kingdom	GBR	694	Sierra Leone	SLE								03	FISH,CRUSTACEANS,MOLLUSC	1	No Quantity							54192			0
S3	2000	2000	2000	2	0	2	Export	826	United Kingdom	GBR	699	India	IND								03	FISH,CRUSTACEANS,MOLLUSC	1	No Quantity							43768			0
S3	2000	2000	2000	2	0	2	Export	826	United Kingdom	GBR	702	Singapore	SGP								03	FISH,CRUSTACEANS,MOLLUSC	1	No Quantity							1134444			0
S3	2000	2000	2000	2	0	2	Export	826	United Kingdom	GBR	703	Slovakia	SVK								03	FISH,CRUSTACEANS,MOLLUSC	1	No Quantity							381314			0
S3	2000	2000	2000	2	0	2	Export	826	United Kingdom	GBR	704	Viet Nam	VNM								03	FISH,CRUSTACEANS,MOLLUSC	1	No Quantity							13978			0
S3	2000	2000	2000	2	0	2	Export	826	United Kingdom	GBR	705	Slovenia	SVN								03	FISH,CRUSTACEANS,MOLLUSC	1	No Quantity							746766			0
S3	2000	2000	2000	2	0	2	Export	826	United Kingdom	GBR	710	South Africa	ZAF								03	FISH,CRUSTACEANS,MOLLUSC	1	No Quantity							1100335			0
S3	2000	2000	2000	2	0	2	Export	826	United Kingdom	GBR	716	Zimbabwe	ZWE								03	FISH,CRUSTACEANS,MOLLUSC	1	No Quantity							11814			0
S3	2000	2000	2000	2	0	2	Export	826	United Kingdom	GBR	724	Spain	ESP								03	FISH,CRUSTACEANS,MOLLUSC	1	No Quantity							148982301			0
S3	2000	2000	2000	2	0	2	Export	826	United Kingdom	GBR	740	Suriname	SUR								03	FISH,CRUSTACEANS,MOLLUSC	1	No Quantity							9858			0
S3	2000	2000	2000	2	0	2	Export	826	United Kingdom	GBR	752	Sweden	SWE								03	FISH,CRUSTACEANS,MOLLUSC	1	No Quantity							3573618			0
S3	2000	2000	2000	2	0	2	Export	826	United Kingdom	GBR	757	Switzerland	CHE								03	FISH,CRUSTACEANS,MOLLUSC	1	No Quantity							5663871			0
S3	2000	2000	2000	2	0	2	Export	826	United Kingdom	GBR	764	Thailand	THA								03	FISH,CRUSTACEANS,MOLLUSC	1	No Quantity							820794			0
S3	2000	2000	2000	2	0	2	Export	826	United Kingdom	GBR	780	Trinidad and Tobago	TTO								03	FISH,CRUSTACEANS,MOLLUSC	1	No Quantity							23478			0
S3	2000	2000	2000	2	0	2	Export	826	United Kingdom	GBR	784	United Arab Emirates	ARE								03	FISH,CRUSTACEANS,MOLLUSC	1	No Quantity							821031			0
S3	2000	2000	2000	2	0	2	Export	826	United Kingdom	GBR	792	Turkey	TUR								03	FISH,CRUSTACEANS,MOLLUSC	1	No Quantity							304240			0
S3	2000	2000	2000	2	0	2	Export	826	United Kingdom	GBR	795	Turkmenistan	TKM								03	FISH,CRUSTACEANS,MOLLUSC	1	No Quantity							1129			0
S3	2000	2000	2000	2	0	2	Export	826	United Kingdom	GBR	800	Uganda	UGA								03	FISH,CRUSTACEANS,MOLLUSC	1	No Quantity							18420			0
S3	2000	2000	2000	2	0	2	Export	826	United Kingdom	GBR	804	Ukraine	UKR								03	FISH,CRUSTACEANS,MOLLUSC	1	No Quantity							481660			0
S3	2000	2000	2000	2	0	2	Export	826	United Kingdom	GBR	818	Egypt	EGY								03	FISH,CRUSTACEANS,MOLLUSC	1	No Quantity							7078099			0
S3	2000	2000	2000	2	0	2	Export	826	United Kingdom	GBR	834	United Rep. of Tanzania	TZA								03	FISH,CRUSTACEANS,MOLLUSC	1	No Quantity							22954			0
S3	2000	2000	2000	2	0	2	Export	826	United Kingdom	GBR	842	USA	USA								03	FISH,CRUSTACEANS,MOLLUSC	1	No Quantity							54462746			0
S3	2000	2000	2000	2	0	2	Export	826	United Kingdom	GBR	858	Uruguay	URY								03	FISH,CRUSTACEANS,MOLLUSC	1	No Quantity							4820			0
S3	2000	2000	2000	2	0	2	Export	826	United Kingdom	GBR	891	Serbia and Montenegro	SCG								03	FISH,CRUSTACEANS,MOLLUSC	1	No Quantity							61190			0
S3	2000	2000	2000	2	0	2	Export	818	Egypt	EGY	0	World	WLD								04	CEREALS,CEREAL PREPRTNS.	1	No Quantity							108964716			0
S3	2000	2000	2000	2	0	2	Export	818	Egypt	EGY	8	Albania	ALB								04	CEREALS,CEREAL PREPRTNS.	1	No Quantity							973691			0
S3	2000	2000	2000	2	0	2	Export	818	Egypt	EGY	12	Algeria	DZA								04	CEREALS,CEREAL PREPRTNS.	1	No Quantity							28094			0
S3	2000	2000	2000	2	0	2	Export	818	Egypt	EGY	36	Australia	AUS								04	CEREALS,CEREAL PREPRTNS.	1	No Quantity							2171			0
S3	2000	2000	2000	2	0	2	Export	818	Egypt	EGY	40	Austria	AUT								04	CEREALS,CEREAL PREPRTNS.	1	No Quantity							14080			0
S3	2000	2000	2000	2	0	2	Export	818	Egypt	EGY	48	Bahrain	BHR								04	CEREALS,CEREAL PREPRTNS.	1	No Quantity							87415			0
S3	2000	2000	2000	2	0	2	Export	818	Egypt	EGY	56	Belgium	BEL								04	CEREALS,CEREAL PREPRTNS.	1	No Quantity							215010			0
S3	2000	2000	2000	2	0	2	Export	818	Egypt	EGY	100	Bulgaria	BGR								04	CEREALS,CEREAL PREPRTNS.	1	No Quantity							436550			0
S3	2000	2000	2000	2	0	2	Export	818	Egypt	EGY	120	Cameroon	CMR								04	CEREALS,CEREAL PREPRTNS.	1	No Quantity							827235			0
S3	2000	2000	2000	2	0	2	Export	818	Egypt	EGY	124	Canada	CAN								04	CEREALS,CEREAL PREPRTNS.	1	No Quantity							84686			0
S3	2000	2000	2000	2	0	2	Export	818	Egypt	EGY	148	Chad	TCD								04	CEREALS,CEREAL PREPRTNS.	1	No Quantity							2899			0
S3	2000	2000	2000	2	0	2	Export	818	Egypt	EGY	178	Congo	COG								04	CEREALS,CEREAL PREPRTNS.	1	No Quantity							7007			0
S3	2000	2000	2000	2	0	2	Export	818	Egypt	EGY	191	Croatia	HRV								04	CEREALS,CEREAL PREPRTNS.	1	No Quantity							25994			0
S3	2000	2000	2000	2	0	2	Export	818	Egypt	EGY	196	Cyprus	CYP								04	CEREALS,CEREAL PREPRTNS.	1	No Quantity							189618			0
S3	2000	2000	2000	2	0	2	Export	818	Egypt	EGY	251	France	FRA								04	CEREALS,CEREAL PREPRTNS.	1	No Quantity							158567			0
S3	2000	2000	2000	2	0	2	Export	818	Egypt	EGY	262	Djibouti	DJI								04	CEREALS,CEREAL PREPRTNS.	1	No Quantity							15049			0
S3	2000	2000	2000	2	0	2	Export	818	Egypt	EGY	275	State of Palestine	PSE								04	CEREALS,CEREAL PREPRTNS.	1	No Quantity							1787481			0
S3	2000	2000	2000	2	0	2	Export	818	Egypt	EGY	276	Germany	DEU								04	CEREALS,CEREAL PREPRTNS.	1	No Quantity							59159			0
S3	2000	2000	2000	2	0	2	Export	818	Egypt	EGY	288	Ghana	GHA								04	CEREALS,CEREAL PREPRTNS.	1	No Quantity							594194			0
S3	2000	2000	2000	2	0	2	Export	818	Egypt	EGY	300	Greece	GRC								04	CEREALS,CEREAL PREPRTNS.	1	No Quantity							173354			0
S3	2000	2000	2000	2	0	2	Export	818	Egypt	EGY	324	Guinea	GIN								04	CEREALS,CEREAL PREPRTNS.	1	No Quantity							433			0
S3	2000	2000	2000	2	0	2	Export	818	Egypt	EGY	376	Israel	ISR								04	CEREALS,CEREAL PREPRTNS.	1	No Quantity							281818			0
S3	2000	2000	2000	2	0	2	Export	818	Egypt	EGY	381	Italy	ITA								04	CEREALS,CEREAL PREPRTNS.	1	No Quantity							111674			0
S3	2000	2000	2000	2	0	2	Export	818	Egypt	EGY	384	Côte d'Ivoire	CIV								04	CEREALS,CEREAL PREPRTNS.	1	No Quantity							32977			0
S3	2000	2000	2000	2	0	2	Export	818	Egypt	EGY	392	Japan	JPN								04	CEREALS,CEREAL PREPRTNS.	1	No Quantity							204065			0
S3	2000	2000	2000	2	0	2	Export	818	Egypt	EGY	400	Jordan	JOR								04	CEREALS,CEREAL PREPRTNS.	1	No Quantity							3331254			0
S3	2000	2000	2000	2	0	2	Export	818	Egypt	EGY	404	Kenya	KEN								04	CEREALS,CEREAL PREPRTNS.	1	No Quantity							2702520			0
S3	2000	2000	2000	2	0	2	Export	818	Egypt	EGY	414	Kuwait	KWT								04	CEREALS,CEREAL PREPRTNS.	1	No Quantity							686407			0
S3	2000	2000	2000	2	0	2	Export	818	Egypt	EGY	422	Lebanon	LBN								04	CEREALS,CEREAL PREPRTNS.	1	No Quantity							3055684			0
S3	2000	2000	2000	2	0	2	Export	818	Egypt	EGY	430	Liberia	LBR								04	CEREALS,CEREAL PREPRTNS.	1	No Quantity							1651			0
S3	2000	2000	2000	2	0	2	Export	818	Egypt	EGY	434	Libya	LBY								04	CEREALS,CEREAL PREPRTNS.	1	No Quantity							24679065			0
S3	2000	2000	2000	2	0	2	Export	818	Egypt	EGY	498	Rep. of Moldova	MDA								04	CEREALS,CEREAL PREPRTNS.	1	No Quantity							8362			0
S3	2000	2000	2000	2	0	2	Export	818	Egypt	EGY	512	Oman	OMN								04	CEREALS,CEREAL PREPRTNS.	1	No Quantity							176008			0
S3	2000	2000	2000	2	0	2	Export	818	Egypt	EGY	528	Netherlands	NLD								04	CEREALS,CEREAL PREPRTNS.	1	No Quantity							259086			0
S3	2000	2000	2000	2	0	2	Export	818	Egypt	EGY	566	Nigeria	NGA								04	CEREALS,CEREAL PREPRTNS.	1	No Quantity							6812			0
S3	2000	2000	2000	2	0	2	Export	818	Egypt	EGY	586	Pakistan	PAK								04	CEREALS,CEREAL PREPRTNS.	1	No Quantity							435203			0
S3	2000	2000	2000	2	0	2	Export	818	Egypt	EGY	616	Poland	POL								04	CEREALS,CEREAL PREPRTNS.	1	No Quantity							43851			0
S3	2000	2000	2000	2	0	2	Export	818	Egypt	EGY	620	Portugal	PRT								04	CEREALS,CEREAL PREPRTNS.	1	No Quantity							3947			0
S3	2000	2000	2000	2	0	2	Export	818	Egypt	EGY	634	Qatar	QAT								04	CEREALS,CEREAL PREPRTNS.	1	No Quantity							156878			0
S3	2000	2000	2000	2	0	2	Export	818	Egypt	EGY	642	Romania	ROU								04	CEREALS,CEREAL PREPRTNS.	1	No Quantity							7599747			0
S3	2000	2000	2000	2	0	2	Export	818	Egypt	EGY	682	Saudi Arabia	SAU								04	CEREALS,CEREAL PREPRTNS.	1	No Quantity							3890652			0
S3	2000	2000	2000	2	0	2	Export	818	Egypt	EGY	686	Senegal	SEN								04	CEREALS,CEREAL PREPRTNS.	1	No Quantity							50025			0
S3	2000	2000	2000	2	0	2	Export	818	Egypt	EGY	699	India	IND								04	CEREALS,CEREAL PREPRTNS.	1	No Quantity							6441			0
S3	2000	2000	2000	2	0	2	Export	818	Egypt	EGY	705	Slovenia	SVN								04	CEREALS,CEREAL PREPRTNS.	1	No Quantity							6332			0
S3	2000	2000	2000	2	0	2	Export	818	Egypt	EGY	706	Somalia	SOM								04	CEREALS,CEREAL PREPRTNS.	1	No Quantity							10579			0
S3	2000	2000	2000	2	0	2	Export	818	Egypt	EGY	716	Zimbabwe	ZWE								04	CEREALS,CEREAL PREPRTNS.	1	No Quantity							1479090			0
S3	2000	2000	2000	2	0	2	Export	818	Egypt	EGY	724	Spain	ESP								04	CEREALS,CEREAL PREPRTNS.	1	No Quantity							161719			0
S3	2000	2000	2000	2	0	2	Export	818	Egypt	EGY	736	Fmr Sudan	SDN								04	CEREALS,CEREAL PREPRTNS.	1	No Quantity							6471542			0
S3	2000	2000	2000	2	0	2	Export	818	Egypt	EGY	752	Sweden	SWE								04	CEREALS,CEREAL PREPRTNS.	1	No Quantity							10753			0
S3	2000	2000	2000	2	0	2	Export	818	Egypt	EGY	760	Syria	SYR								04	CEREALS,CEREAL PREPRTNS.	1	No Quantity							25931270			0
S3	2000	2000	2000	2	0	2	Export	818	Egypt	EGY	764	Thailand	THA								04	CEREALS,CEREAL PREPRTNS.	1	No Quantity							25415			0
S3	2000	2000	2000	2	0	2	Export	818	Egypt	EGY	784	United Arab Emirates	ARE								04	CEREALS,CEREAL PREPRTNS.	1	No Quantity							1525329			0
S3	2000	2000	2000	2	0	2	Export	818	Egypt	EGY	788	Tunisia	TUN								04	CEREALS,CEREAL PREPRTNS.	1	No Quantity							86027			0
S3	2000	2000	2000	2	0	2	Export	818	Egypt	EGY	792	Turkey	TUR								04	CEREALS,CEREAL PREPRTNS.	1	No Quantity							18156796			0
S3	2000	2000	2000	2	0	2	Export	818	Egypt	EGY	804	Ukraine	UKR								04	CEREALS,CEREAL PREPRTNS.	1	No Quantity							446154			0
S3	2000	2000	2000	2	0	2	Export	818	Egypt	EGY	807	North Macedonia	MKD								04	CEREALS,CEREAL PREPRTNS.	1	No Quantity							6725			0
S3	2000	2000	2000	2	0	2	Export	818	Egypt	EGY	826	United Kingdom	GBR								04	CEREALS,CEREAL PREPRTNS.	1	No Quantity							130834			0
S3	2000	2000	2000	2	0	2	Export	818	Egypt	EGY	834	United Rep. of Tanzania	TZA								04	CEREALS,CEREAL PREPRTNS.	1	No Quantity							427578			0
S3	2000	2000	2000	2	0	2	Export	818	Egypt	EGY	842	USA	USA								04	CEREALS,CEREAL PREPRTNS.	1	No Quantity							14310			0
S3	2000	2000	2000	2	0	2	Export	818	Egypt	EGY	887	Yemen	YEM								04	CEREALS,CEREAL PREPRTNS.	1	No Quantity							667448			0
S3	2000	2000	2000	2	0	2	Export	826	United Kingdom	GBR	0	World	WLD								04	CEREALS,CEREAL PREPRTNS.	1	No Quantity							1959028188			0
S3	2000	2000	2000	2	0	2	Export	826	United Kingdom	GBR	4	Afghanistan	AFG								04	CEREALS,CEREAL PREPRTNS.	1	No Quantity							52686			0
S3	2000	2000	2000	2	0	2	Export	826	United Kingdom	GBR	12	Algeria	DZA								04	CEREALS,CEREAL PREPRTNS.	1	No Quantity							11410112			0
S3	2000	2000	2000	2	0	2	Export	826	United Kingdom	GBR	20	Andorra	AND								04	CEREALS,CEREAL PREPRTNS.	1	No Quantity							91731			0
S3	2000	2000	2000	2	0	2	Export	826	United Kingdom	GBR	24	Angola	AGO								04	CEREALS,CEREAL PREPRTNS.	1	No Quantity							10558			0
S3	2000	2000	2000	2	0	2	Export	826	United Kingdom	GBR	28	Antigua and Barbuda	ATG								04	CEREALS,CEREAL PREPRTNS.	1	No Quantity							486758			0
S3	2000	2000	2000	2	0	2	Export	826	United Kingdom	GBR	31	Azerbaijan	AZE								04	CEREALS,CEREAL PREPRTNS.	1	No Quantity							6816			0
S3	2000	2000	2000	2	0	2	Export	826	United Kingdom	GBR	32	Argentina	ARG								04	CEREALS,CEREAL PREPRTNS.	1	No Quantity							176462			0
S3	2000	2000	2000	2	0	2	Export	826	United Kingdom	GBR	36	Australia	AUS								04	CEREALS,CEREAL PREPRTNS.	1	No Quantity							11403261			0
S3	2000	2000	2000	2	0	2	Export	826	United Kingdom	GBR	40	Austria	AUT								04	CEREALS,CEREAL PREPRTNS.	1	No Quantity							3778024			0
S3	2000	2000	2000	2	0	2	Export	826	United Kingdom	GBR	44	Bahamas	BHS								04	CEREALS,CEREAL PREPRTNS.	1	No Quantity							1703652			0
S3	2000	2000	2000	2	0	2	Export	826	United Kingdom	GBR	48	Bahrain	BHR								04	CEREALS,CEREAL PREPRTNS.	1	No Quantity							3619620			0
S3	2000	2000	2000	2	0	2	Export	826	United Kingdom	GBR	50	Bangladesh	BGD								04	CEREALS,CEREAL PREPRTNS.	1	No Quantity							1853300			0
S3	2000	2000	2000	2	0	2	Export	826	United Kingdom	GBR	51	Armenia	ARM								04	CEREALS,CEREAL PREPRTNS.	1	No Quantity							1478836			0
S3	2000	2000	2000	2	0	2	Export	826	United Kingdom	GBR	52	Barbados	BRB								04	CEREALS,CEREAL PREPRTNS.	1	No Quantity							1040435			0
S3	2000	2000	2000	2	0	2	Export	826	United Kingdom	GBR	56	Belgium	BEL								04	CEREALS,CEREAL PREPRTNS.	1	No Quantity							62849753			0
S3	2000	2000	2000	2	0	2	Export	826	United Kingdom	GBR	60	Bermuda	BMU								04	CEREALS,CEREAL PREPRTNS.	1	No Quantity							725312			0
S3	2000	2000	2000	2	0	2	Export	826	United Kingdom	GBR	68	Bolivia (Plurinational State of)	BOL								04	CEREALS,CEREAL PREPRTNS.	1	No Quantity							10356			0
S3	2000	2000	2000	2	0	2	Export	826	United Kingdom	GBR	70	Bosnia Herzegovina	BIH								04	CEREALS,CEREAL PREPRTNS.	1	No Quantity							46347			0
S3	2000	2000	2000	2	0	2	Export	826	United Kingdom	GBR	76	Brazil	BRA								04	CEREALS,CEREAL PREPRTNS.	1	No Quantity							1044935			0
S3	2000	2000	2000	2	0	2	Export	826	United Kingdom	GBR	84	Belize	BLZ								04	CEREALS,CEREAL PREPRTNS.	1	No Quantity							138073			0
S3	2000	2000	2000	2	0	2	Export	826	United Kingdom	GBR	92	Br. Virgin Isds	VGB								04	CEREALS,CEREAL PREPRTNS.	1	No Quantity							103669			0
S3	2000	2000	2000	2	0	2	Export	826	United Kingdom	GBR	96	Brunei Darussalam	BRN								04	CEREALS,CEREAL PREPRTNS.	1	No Quantity							80063			0
S3	2000	2000	2000	2	0	2	Export	826	United Kingdom	GBR	100	Bulgaria	BGR								04	CEREALS,CEREAL PREPRTNS.	1	No Quantity							144820			0
S3	2000	2000	2000	2	0	2	Export	826	United Kingdom	GBR	104	Myanmar	MMR								04	CEREALS,CEREAL PREPRTNS.	1	No Quantity							169048			0
S3	2000	2000	2000	2	0	2	Export	826	United Kingdom	GBR	112	Belarus	BLR								04	CEREALS,CEREAL PREPRTNS.	1	No Quantity							7324959			0
S3	2000	2000	2000	2	0	2	Export	826	United Kingdom	GBR	116	Cambodia	KHM								04	CEREALS,CEREAL PREPRTNS.	1	No Quantity							218678			0
S3	2000	2000	2000	2	0	2	Export	826	United Kingdom	GBR	120	Cameroon	CMR								04	CEREALS,CEREAL PREPRTNS.	1	No Quantity							2954655			0
S3	2000	2000	2000	2	0	2	Export	826	United Kingdom	GBR	124	Canada	CAN								04	CEREALS,CEREAL PREPRTNS.	1	No Quantity							19190233			0
S3	2000	2000	2000	2	0	2	Export	826	United Kingdom	GBR	132	Cabo Verde	CPV								04	CEREALS,CEREAL PREPRTNS.	1	No Quantity							5289			0
S3	2000	2000	2000	2	0	2	Export	826	United Kingdom	GBR	136	Cayman Isds	CYM								04	CEREALS,CEREAL PREPRTNS.	1	No Quantity							132374			0
S3	2000	2000	2000	2	0	2	Export	826	United Kingdom	GBR	144	Sri Lanka	LKA								04	CEREALS,CEREAL PREPRTNS.	1	No Quantity							992384			0
S3	2000	2000	2000	2	0	2	Export	826	United Kingdom	GBR	148	Chad	TCD								04	CEREALS,CEREAL PREPRTNS.	1	No Quantity							916205			0
S3	2000	2000	2000	2	0	2	Export	826	United Kingdom	GBR	152	Chile	CHL								04	CEREALS,CEREAL PREPRTNS.	1	No Quantity							225697			0
S3	2000	2000	2000	2	0	2	Export	826	United Kingdom	GBR	156	China	CHN								04	CEREALS,CEREAL PREPRTNS.	1	No Quantity							4413730			0
S3	2000	2000	2000	2	0	2	Export	826	United Kingdom	GBR	170	Colombia	COL								04	CEREALS,CEREAL PREPRTNS.	1	No Quantity							183055			0
S3	2000	2000	2000	2	0	2	Export	826	United Kingdom	GBR	174	Comoros	COM								04	CEREALS,CEREAL PREPRTNS.	1	No Quantity							37893			0
S3	2000	2000	2000	2	0	2	Export	826	United Kingdom	GBR	175	Mayotte	MYT								04	CEREALS,CEREAL PREPRTNS.	1	No Quantity							1880			0
S3	2000	2000	2000	2	0	2	Export	826	United Kingdom	GBR	178	Congo	COG								04	CEREALS,CEREAL PREPRTNS.	1	No Quantity							103239			0
S3	2000	2000	2000	2	0	2	Export	826	United Kingdom	GBR	180	Dem. Rep. of the Congo	COD								04	CEREALS,CEREAL PREPRTNS.	1	No Quantity							6762			0
S3	2000	2000	2000	2	0	2	Export	826	United Kingdom	GBR	188	Costa Rica	CRI								04	CEREALS,CEREAL PREPRTNS.	1	No Quantity							50648			0
S3	2000	2000	2000	2	0	2	Export	826	United Kingdom	GBR	191	Croatia	HRV								04	CEREALS,CEREAL PREPRTNS.	1	No Quantity							411167			0
S3	2000	2000	2000	2	0	2	Export	826	United Kingdom	GBR	192	Cuba	CUB								04	CEREALS,CEREAL PREPRTNS.	1	No Quantity							6501350			0
S3	2000	2000	2000	2	0	2	Export	826	United Kingdom	GBR	196	Cyprus	CYP								04	CEREALS,CEREAL PREPRTNS.	1	No Quantity							19079085			0
S3	2000	2000	2000	2	0	2	Export	826	United Kingdom	GBR	203	Czechia	CZE								04	CEREALS,CEREAL PREPRTNS.	1	No Quantity							1225193			0
S3	2000	2000	2000	2	0	2	Export	826	United Kingdom	GBR	204	Benin	BEN								04	CEREALS,CEREAL PREPRTNS.	1	No Quantity							77858			0
S3	2000	2000	2000	2	0	2	Export	826	United Kingdom	GBR	208	Denmark	DNK								04	CEREALS,CEREAL PREPRTNS.	1	No Quantity							53234570			0
S3	2000	2000	2000	2	0	2	Export	826	United Kingdom	GBR	212	Dominica	DMA								04	CEREALS,CEREAL PREPRTNS.	1	No Quantity							180856			0
S3	2000	2000	2000	2	0	2	Export	826	United Kingdom	GBR	214	Dominican Rep.	DOM								04	CEREALS,CEREAL PREPRTNS.	1	No Quantity							213567			0
S3	2000	2000	2000	2	0	2	Export	826	United Kingdom	GBR	222	El Salvador	SLV								04	CEREALS,CEREAL PREPRTNS.	1	No Quantity							8239			0
S3	2000	2000	2000	2	0	2	Export	826	United Kingdom	GBR	226	Equatorial Guinea	GNQ								04	CEREALS,CEREAL PREPRTNS.	1	No Quantity							25916			0
S3	2000	2000	2000	2	0	2	Export	826	United Kingdom	GBR	231	Ethiopia	ETH								04	CEREALS,CEREAL PREPRTNS.	1	No Quantity							40664			0
S3	2000	2000	2000	2	0	2	Export	826	United Kingdom	GBR	232	Eritrea	ERI								04	CEREALS,CEREAL PREPRTNS.	1	No Quantity							24971			0
S3	2000	2000	2000	2	0	2	Export	826	United Kingdom	GBR	233	Estonia	EST								04	CEREALS,CEREAL PREPRTNS.	1	No Quantity							496743			0
S3	2000	2000	2000	2	0	2	Export	826	United Kingdom	GBR	234	Faeroe Isds	FRO								04	CEREALS,CEREAL PREPRTNS.	1	No Quantity							1115647			0
S3	2000	2000	2000	2	0	2	Export	826	United Kingdom	GBR	238	Falkland Isds (Malvinas)	FLK								04	CEREALS,CEREAL PREPRTNS.	1	No Quantity							168099			0
S3	2000	2000	2000	2	0	2	Export	826	United Kingdom	GBR	242	Fiji	FJI								04	CEREALS,CEREAL PREPRTNS.	1	No Quantity							1700			0
S3	2000	2000	2000	2	0	2	Export	826	United Kingdom	GBR	246	Finland	FIN								04	CEREALS,CEREAL PREPRTNS.	1	No Quantity							21464516			0
S3	2000	2000	2000	2	0	2	Export	826	United Kingdom	GBR	251	France	FRA								04	CEREALS,CEREAL PREPRTNS.	1	No Quantity							186741059			0
S3	2000	2000	2000	2	0	2	Export	826	United Kingdom	GBR	258	French Polynesia	PYF								04	CEREALS,CEREAL PREPRTNS.	1	No Quantity							1309			0
S3	2000	2000	2000	2	0	2	Export	826	United Kingdom	GBR	262	Djibouti	DJI								04	CEREALS,CEREAL PREPRTNS.	1	No Quantity							512815			0
S3	2000	2000	2000	2	0	2	Export	826	United Kingdom	GBR	266	Gabon	GAB								04	CEREALS,CEREAL PREPRTNS.	1	No Quantity							64882			0
S3	2000	2000	2000	2	0	2	Export	826	United Kingdom	GBR	270	Gambia	GMB								04	CEREALS,CEREAL PREPRTNS.	1	No Quantity							174678			0
S3	2000	2000	2000	2	0	2	Export	826	United Kingdom	GBR	276	Germany	DEU								04	CEREALS,CEREAL PREPRTNS.	1	No Quantity							136227159			0
S3	2000	2000	2000	2	0	2	Export	826	United Kingdom	GBR	288	Ghana	GHA								04	CEREALS,CEREAL PREPRTNS.	1	No Quantity							2016045			0
S3	2000	2000	2000	2	0	2	Export	826	United Kingdom	GBR	292	Gibraltar	GIB								04	CEREALS,CEREAL PREPRTNS.	1	No Quantity							2741157			0
S3	2000	2000	2000	2	0	2	Export	826	United Kingdom	GBR	300	Greece	GRC								04	CEREALS,CEREAL PREPRTNS.	1	No Quantity							33393397			0
S3	2000	2000	2000	2	0	2	Export	826	United Kingdom	GBR	304	Greenland	GRL								04	CEREALS,CEREAL PREPRTNS.	1	No Quantity							8380			0
S3	2000	2000	2000	2	0	2	Export	826	United Kingdom	GBR	308	Grenada	GRD								04	CEREALS,CEREAL PREPRTNS.	1	No Quantity							387323			0
S3	2000	2000	2000	2	0	2	Export	826	United Kingdom	GBR	320	Guatemala	GTM								04	CEREALS,CEREAL PREPRTNS.	1	No Quantity							6070			0
S3	2000	2000	2000	2	0	2	Export	826	United Kingdom	GBR	324	Guinea	GIN								04	CEREALS,CEREAL PREPRTNS.	1	No Quantity							35689			0
S3	2000	2000	2000	2	0	2	Export	826	United Kingdom	GBR	328	Guyana	GUY								04	CEREALS,CEREAL PREPRTNS.	1	No Quantity							117406			0
S3	2000	2000	2000	2	0	2	Export	826	United Kingdom	GBR	340	Honduras	HND								04	CEREALS,CEREAL PREPRTNS.	1	No Quantity							4431			0
S3	2000	2000	2000	2	0	2	Export	826	United Kingdom	GBR	344	China, Hong Kong SAR	HKG								04	CEREALS,CEREAL PREPRTNS.	1	No Quantity							6730811			0
S3	2000	2000	2000	2	0	2	Export	826	United Kingdom	GBR	348	Hungary	HUN								04	CEREALS,CEREAL PREPRTNS.	1	No Quantity							2223252			0
S3	2000	2000	2000	2	0	2	Export	826	United Kingdom	GBR	352	Iceland	ISL								04	CEREALS,CEREAL PREPRTNS.	1	No Quantity							7463874			0
S3	2000	2000	2000	2	0	2	Export	826	United Kingdom	GBR	360	Indonesia	IDN								04	CEREALS,CEREAL PREPRTNS.	1	No Quantity							256216			0
S3	2000	2000	2000	2	0	2	Export	826	United Kingdom	GBR	364	Iran	IRN								04	CEREALS,CEREAL PREPRTNS.	1	No Quantity							20572			0
S3	2000	2000	2000	2	0	2	Export	826	United Kingdom	GBR	368	Iraq	IRQ								04	CEREALS,CEREAL PREPRTNS.	1	No Quantity							4003380			0
S3	2000	2000	2000	2	0	2	Export	826	United Kingdom	GBR	372	Ireland	IRL								04	CEREALS,CEREAL PREPRTNS.	1	No Quantity							394770887			0
S3	2000	2000	2000	2	0	2	Export	826	United Kingdom	GBR	376	Israel	ISR								04	CEREALS,CEREAL PREPRTNS.	1	No Quantity							38017507			0
S3	2000	2000	2000	2	0	2	Export	826	United Kingdom	GBR	381	Italy	ITA								04	CEREALS,CEREAL PREPRTNS.	1	No Quantity							107539662			0
S3	2000	2000	2000	2	0	2	Export	826	United Kingdom	GBR	384	Côte d'Ivoire	CIV								04	CEREALS,CEREAL PREPRTNS.	1	No Quantity							684060			0
S3	2000	2000	2000	2	0	2	Export	826	United Kingdom	GBR	388	Jamaica	JAM								04	CEREALS,CEREAL PREPRTNS.	1	No Quantity							3935313			0
S3	2000	2000	2000	2	0	2	Export	826	United Kingdom	GBR	392	Japan	JPN								04	CEREALS,CEREAL PREPRTNS.	1	No Quantity							35652802			0
S3	2000	2000	2000	2	0	2	Export	826	United Kingdom	GBR	398	Kazakhstan	KAZ								04	CEREALS,CEREAL PREPRTNS.	1	No Quantity							4595			0
S3	2000	2000	2000	2	0	2	Export	826	United Kingdom	GBR	400	Jordan	JOR								04	CEREALS,CEREAL PREPRTNS.	1	No Quantity							8363685			0
S3	2000	2000	2000	2	0	2	Export	826	United Kingdom	GBR	404	Kenya	KEN								04	CEREALS,CEREAL PREPRTNS.	1	No Quantity							1315106			0
S3	2000	2000	2000	2	0	2	Export	826	United Kingdom	GBR	410	Rep. of Korea	KOR								04	CEREALS,CEREAL PREPRTNS.	1	No Quantity							19589010			0
S3	2000	2000	2000	2	0	2	Export	826	United Kingdom	GBR	414	Kuwait	KWT								04	CEREALS,CEREAL PREPRTNS.	1	No Quantity							12306835			0
S3	2000	2000	2000	2	0	2	Export	826	United Kingdom	GBR	422	Lebanon	LBN								04	CEREALS,CEREAL PREPRTNS.	1	No Quantity							5820430			0
S3	2000	2000	2000	2	0	2	Export	826	United Kingdom	GBR	428	Latvia	LVA								04	CEREALS,CEREAL PREPRTNS.	1	No Quantity							31137			0
S3	2000	2000	2000	2	0	2	Export	826	United Kingdom	GBR	430	Liberia	LBR								04	CEREALS,CEREAL PREPRTNS.	1	No Quantity							71312			0
S3	2000	2000	2000	2	0	2	Export	826	United Kingdom	GBR	434	Libya	LBY								04	CEREALS,CEREAL PREPRTNS.	1	No Quantity							129416			0
S3	2000	2000	2000	2	0	2	Export	826	United Kingdom	GBR	440	Lithuania	LTU								04	CEREALS,CEREAL PREPRTNS.	1	No Quantity							1704645			0
S3	2000	2000	2000	2	0	2	Export	826	United Kingdom	GBR	442	Luxembourg	LUX								04	CEREALS,CEREAL PREPRTNS.	1	No Quantity							19679			0
S3	2000	2000	2000	2	0	2	Export	826	United Kingdom	GBR	446	China, Macao SAR	MAC								04	CEREALS,CEREAL PREPRTNS.	1	No Quantity							1019008			0
S3	2000	2000	2000	2	0	2	Export	826	United Kingdom	GBR	450	Madagascar	MDG								04	CEREALS,CEREAL PREPRTNS.	1	No Quantity							50997			0
S3	2000	2000	2000	2	0	2	Export	826	United Kingdom	GBR	458	Malaysia	MYS								04	CEREALS,CEREAL PREPRTNS.	1	No Quantity							6182598			0
S3	2000	2000	2000	2	0	2	Export	826	United Kingdom	GBR	462	Maldives	MDV								04	CEREALS,CEREAL PREPRTNS.	1	No Quantity							19976			0
S3	2000	2000	2000	2	0	2	Export	826	United Kingdom	GBR	466	Mali	MLI								04	CEREALS,CEREAL PREPRTNS.	1	No Quantity							86383			0
S3	2000	2000	2000	2	0	2	Export	826	United Kingdom	GBR	470	Malta	MLT								04	CEREALS,CEREAL PREPRTNS.	1	No Quantity							10443898			0
S3	2000	2000	2000	2	0	2	Export	826	United Kingdom	GBR	478	Mauritania	MRT								04	CEREALS,CEREAL PREPRTNS.	1	No Quantity							3057700			0
S3	2000	2000	2000	2	0	2	Export	826	United Kingdom	GBR	480	Mauritius	MUS								04	CEREALS,CEREAL PREPRTNS.	1	No Quantity							1417992			0
S3	2000	2000	2000	2	0	2	Export	826	United Kingdom	GBR	484	Mexico	MEX								04	CEREALS,CEREAL PREPRTNS.	1	No Quantity							192780			0
S3	2000	2000	2000	2	0	2	Export	826	United Kingdom	GBR	490	Other Asia, nes									04	CEREALS,CEREAL PREPRTNS.	1	No Quantity							928995			0
S3	2000	2000	2000	2	0	2	Export	826	United Kingdom	GBR	500	Montserrat	MSR								04	CEREALS,CEREAL PREPRTNS.	1	No Quantity							2429			0
S3	2000	2000	2000	2	0	2	Export	826	United Kingdom	GBR	504	Morocco	MAR								04	CEREALS,CEREAL PREPRTNS.	1	No Quantity							22090768			0
S3	2000	2000	2000	2	0	2	Export	826	United Kingdom	GBR	508	Mozambique	MOZ								04	CEREALS,CEREAL PREPRTNS.	1	No Quantity							41298			0
S3	2000	2000	2000	2	0	2	Export	826	United Kingdom	GBR	512	Oman	OMN								04	CEREALS,CEREAL PREPRTNS.	1	No Quantity							1761708			0
S3	2000	2000	2000	2	0	2	Export	826	United Kingdom	GBR	516	Namibia	NAM								04	CEREALS,CEREAL PREPRTNS.	1	No Quantity							32457			0
S3	2000	2000	2000	2	0	2	Export	826	United Kingdom	GBR	524	Nepal	NPL								04	CEREALS,CEREAL PREPRTNS.	1	No Quantity							477356			0
S3	2000	2000	2000	2	0	2	Export	826	United Kingdom	GBR	528	Netherlands	NLD								04	CEREALS,CEREAL PREPRTNS.	1	No Quantity							97668921			0
S3	2000	2000	2000	2	0	2	Export	826	United Kingdom	GBR	530	Neth. Antilles	ANT								04	CEREALS,CEREAL PREPRTNS.	1	No Quantity							321142			0
S3	2000	2000	2000	2	0	2	Export	826	United Kingdom	GBR	533	Aruba	ABW								04	CEREALS,CEREAL PREPRTNS.	1	No Quantity							204574			0
S3	2000	2000	2000	2	0	2	Export	826	United Kingdom	GBR	540	New Caledonia	NCL								04	CEREALS,CEREAL PREPRTNS.	1	No Quantity							2823			0
S3	2000	2000	2000	2	0	2	Export	826	United Kingdom	GBR	554	New Zealand	NZL								04	CEREALS,CEREAL PREPRTNS.	1	No Quantity							1306356			0
S3	2000	2000	2000	2	0	2	Export	826	United Kingdom	GBR	558	Nicaragua	NIC								04	CEREALS,CEREAL PREPRTNS.	1	No Quantity							2458			0
S3	2000	2000	2000	2	0	2	Export	826	United Kingdom	GBR	566	Nigeria	NGA								04	CEREALS,CEREAL PREPRTNS.	1	No Quantity							9442004			0
S3	2000	2000	2000	2	0	2	Export	826	United Kingdom	GBR	579	Norway	NOR								04	CEREALS,CEREAL PREPRTNS.	1	No Quantity							13781583			0
S3	2000	2000	2000	2	0	2	Export	826	United Kingdom	GBR	581	United States Minor Outlying Islands	UMI								04	CEREALS,CEREAL PREPRTNS.	1	No Quantity							56441			0
S3	2000	2000	2000	2	0	2	Export	826	United Kingdom	GBR	586	Pakistan	PAK								04	CEREALS,CEREAL PREPRTNS.	1	No Quantity							721766			0
S3	2000	2000	2000	2	0	2	Export	826	United Kingdom	GBR	591	Panama	PAN								04	CEREALS,CEREAL PREPRTNS.	1	No Quantity							191442			0
S3	2000	2000	2000	2	0	2	Export	826	United Kingdom	GBR	600	Paraguay	PRY								04	CEREALS,CEREAL PREPRTNS.	1	No Quantity							1701			0
S3	2000	2000	2000	2	0	2	Export	826	United Kingdom	GBR	604	Peru	PER								04	CEREALS,CEREAL PREPRTNS.	1	No Quantity							9410			0
S3	2000	2000	2000	2	0	2	Export	826	United Kingdom	GBR	608	Philippines	PHL								04	CEREALS,CEREAL PREPRTNS.	1	No Quantity							3470287			0
S3	2000	2000	2000	2	0	2	Export	826	United Kingdom	GBR	616	Poland	POL								04	CEREALS,CEREAL PREPRTNS.	1	No Quantity							8922410			0
S3	2000	2000	2000	2	0	2	Export	826	United Kingdom	GBR	620	Portugal	PRT								04	CEREALS,CEREAL PREPRTNS.	1	No Quantity							53455212			0
S3	2000	2000	2000	2	0	2	Export	826	United Kingdom	GBR	634	Qatar	QAT								04	CEREALS,CEREAL PREPRTNS.	1	No Quantity							2545075			0
S3	2000	2000	2000	2	0	2	Export	826	United Kingdom	GBR	643	Russian Federation	RUS								04	CEREALS,CEREAL PREPRTNS.	1	No Quantity							16265741			0
S3	2000	2000	2000	2	0	2	Export	826	United Kingdom	GBR	654	Saint Helena	SHN								04	CEREALS,CEREAL PREPRTNS.	1	No Quantity							187684			0
S3	2000	2000	2000	2	0	2	Export	826	United Kingdom	GBR	659	Saint Kitts and Nevis	KNA								04	CEREALS,CEREAL PREPRTNS.	1	No Quantity							193609			0
S3	2000	2000	2000	2	0	2	Export	826	United Kingdom	GBR	660	Anguilla	AIA								04	CEREALS,CEREAL PREPRTNS.	1	No Quantity							13108			0
S3	2000	2000	2000	2	0	2	Export	826	United Kingdom	GBR	662	Saint Lucia	LCA								04	CEREALS,CEREAL PREPRTNS.	1	No Quantity							510898			0
S3	2000	2000	2000	2	0	2	Export	826	United Kingdom	GBR	666	Saint Pierre and Miquelon	SPM								04	CEREALS,CEREAL PREPRTNS.	1	No Quantity							15561			0
S3	2000	2000	2000	2	0	2	Export	826	United Kingdom	GBR	670	Saint Vincent and the Grenadines	VCT								04	CEREALS,CEREAL PREPRTNS.	1	No Quantity							108507			0
S3	2000	2000	2000	2	0	2	Export	826	United Kingdom	GBR	682	Saudi Arabia	SAU								04	CEREALS,CEREAL PREPRTNS.	1	No Quantity							59050647			0
S3	2000	2000	2000	2	0	2	Export	826	United Kingdom	GBR	686	Senegal	SEN								04	CEREALS,CEREAL PREPRTNS.	1	No Quantity							8492			0
S3	2000	2000	2000	2	0	2	Export	826	United Kingdom	GBR	690	Seychelles	SYC								04	CEREALS,CEREAL PREPRTNS.	1	No Quantity							333723			0
S3	2000	2000	2000	2	0	2	Export	826	United Kingdom	GBR	694	Sierra Leone	SLE								04	CEREALS,CEREAL PREPRTNS.	1	No Quantity							84321			0
S3	2000	2000	2000	2	0	2	Export	826	United Kingdom	GBR	699	India	IND								04	CEREALS,CEREAL PREPRTNS.	1	No Quantity							218267			0
S3	2000	2000	2000	2	0	2	Export	826	United Kingdom	GBR	702	Singapore	SGP								04	CEREALS,CEREAL PREPRTNS.	1	No Quantity							4354218			0
S3	2000	2000	2000	2	0	2	Export	826	United Kingdom	GBR	703	Slovakia	SVK								04	CEREALS,CEREAL PREPRTNS.	1	No Quantity							825007			0
S3	2000	2000	2000	2	0	2	Export	826	United Kingdom	GBR	704	Viet Nam	VNM								04	CEREALS,CEREAL PREPRTNS.	1	No Quantity							1502141			0
S3	2000	2000	2000	2	0	2	Export	826	United Kingdom	GBR	705	Slovenia	SVN								04	CEREALS,CEREAL PREPRTNS.	1	No Quantity							539676			0
S3	2000	2000	2000	2	0	2	Export	826	United Kingdom	GBR	710	South Africa	ZAF								04	CEREALS,CEREAL PREPRTNS.	1	No Quantity							13649841			0
S3	2000	2000	2000	2	0	2	Export	826	United Kingdom	GBR	724	Spain	ESP								04	CEREALS,CEREAL PREPRTNS.	1	No Quantity							208906347			0
S3	2000	2000	2000	2	0	2	Export	826	United Kingdom	GBR	736	Fmr Sudan	SDN								04	CEREALS,CEREAL PREPRTNS.	1	No Quantity							617828			0
S3	2000	2000	2000	2	0	2	Export	826	United Kingdom	GBR	740	Suriname	SUR								04	CEREALS,CEREAL PREPRTNS.	1	No Quantity							347263			0
S3	2000	2000	2000	2	0	2	Export	826	United Kingdom	GBR	752	Sweden	SWE								04	CEREALS,CEREAL PREPRTNS.	1	No Quantity							33085608			0
S3	2000	2000	2000	2	0	2	Export	826	United Kingdom	GBR	757	Switzerland	CHE								04	CEREALS,CEREAL PREPRTNS.	1	No Quantity							11350585			0
S3	2000	2000	2000	2	0	2	Export	826	United Kingdom	GBR	764	Thailand	THA								04	CEREALS,CEREAL PREPRTNS.	1	No Quantity							11407438			0
S3	2000	2000	2000	2	0	2	Export	826	United Kingdom	GBR	768	Togo	TGO								04	CEREALS,CEREAL PREPRTNS.	1	No Quantity							4794			0
S3	2000	2000	2000	2	0	2	Export	826	United Kingdom	GBR	780	Trinidad and Tobago	TTO								04	CEREALS,CEREAL PREPRTNS.	1	No Quantity							1757826			0
S3	2000	2000	2000	2	0	2	Export	826	United Kingdom	GBR	784	United Arab Emirates	ARE								04	CEREALS,CEREAL PREPRTNS.	1	No Quantity							17065501			0
S3	2000	2000	2000	2	0	2	Export	826	United Kingdom	GBR	788	Tunisia	TUN								04	CEREALS,CEREAL PREPRTNS.	1	No Quantity							17626060			0
S3	2000	2000	2000	2	0	2	Export	826	United Kingdom	GBR	792	Turkey	TUR								04	CEREALS,CEREAL PREPRTNS.	1	No Quantity							3204710			0
S3	2000	2000	2000	2	0	2	Export	826	United Kingdom	GBR	796	Turks and Caicos Isds	TCA								04	CEREALS,CEREAL PREPRTNS.	1	No Quantity							13920			0
S3	2000	2000	2000	2	0	2	Export	826	United Kingdom	GBR	800	Uganda	UGA								04	CEREALS,CEREAL PREPRTNS.	1	No Quantity							494456			0
S3	2000	2000	2000	2	0	2	Export	826	United Kingdom	GBR	804	Ukraine	UKR								04	CEREALS,CEREAL PREPRTNS.	1	No Quantity							847997			0
S3	2000	2000	2000	2	0	2	Export	826	United Kingdom	GBR	807	North Macedonia	MKD								04	CEREALS,CEREAL PREPRTNS.	1	No Quantity							4230			0
S3	2000	2000	2000	2	0	2	Export	826	United Kingdom	GBR	818	Egypt	EGY								04	CEREALS,CEREAL PREPRTNS.	1	No Quantity							1694308			0
S3	2000	2000	2000	2	0	2	Export	826	United Kingdom	GBR	834	United Rep. of Tanzania	TZA								04	CEREALS,CEREAL PREPRTNS.	1	No Quantity							1749049			0
S3	2000	2000	2000	2	0	2	Export	826	United Kingdom	GBR	842	USA	USA								04	CEREALS,CEREAL PREPRTNS.	1	No Quantity							51697383			0
S3	2000	2000	2000	2	0	2	Export	826	United Kingdom	GBR	858	Uruguay	URY								04	CEREALS,CEREAL PREPRTNS.	1	No Quantity							87891			0
S3	2000	2000	2000	2	0	2	Export	826	United Kingdom	GBR	862	Venezuela	VEN								04	CEREALS,CEREAL PREPRTNS.	1	No Quantity							2152817			0
S3	2000	2000	2000	2	0	2	Export	826	United Kingdom	GBR	887	Yemen	YEM								04	CEREALS,CEREAL PREPRTNS.	1	No Quantity							593489			0
S3	2000	2000	2000	2	0	2	Export	826	United Kingdom	GBR	891	Serbia and Montenegro	SCG								04	CEREALS,CEREAL PREPRTNS.	1	No Quantity							5889			0
S3	2000	2000	2000	2	0	2	Export	826	United Kingdom	GBR	894	Zambia	ZMB								04	CEREALS,CEREAL PREPRTNS.	1	No Quantity							2974			0
S3	2000	2000	2000	2	0	2	Export	818	Egypt	EGY	0	World	WLD								05	VEGETABLES AND FRUIT	1	No Quantity							171488203			0
S3	2000	2000	2000	2	0	2	Export	818	Egypt	EGY	12	Algeria	DZA								05	VEGETABLES AND FRUIT	1	No Quantity							22189			0
S3	2000	2000	2000	2	0	2	Export	818	Egypt	EGY	24	Angola	AGO								05	VEGETABLES AND FRUIT	1	No Quantity							22028			0
S3	2000	2000	2000	2	0	2	Export	818	Egypt	EGY	31	Azerbaijan	AZE								05	VEGETABLES AND FRUIT	1	No Quantity							2021			0
S3	2000	2000	2000	2	0	2	Export	818	Egypt	EGY	32	Argentina	ARG								05	VEGETABLES AND FRUIT	1	No Quantity							28948			0
S3	2000	2000	2000	2	0	2	Export	818	Egypt	EGY	36	Australia	AUS								05	VEGETABLES AND FRUIT	1	No Quantity							285464			0
S3	2000	2000	2000	2	0	2	Export	818	Egypt	EGY	40	Austria	AUT								05	VEGETABLES AND FRUIT	1	No Quantity							191516			0
S3	2000	2000	2000	2	0	2	Export	818	Egypt	EGY	48	Bahrain	BHR								05	VEGETABLES AND FRUIT	1	No Quantity							593180			0
S3	2000	2000	2000	2	0	2	Export	818	Egypt	EGY	56	Belgium	BEL								05	VEGETABLES AND FRUIT	1	No Quantity							1506326			0
S3	2000	2000	2000	2	0	2	Export	818	Egypt	EGY	76	Brazil	BRA								05	VEGETABLES AND FRUIT	1	No Quantity							71118			0
S3	2000	2000	2000	2	0	2	Export	818	Egypt	EGY	100	Bulgaria	BGR								05	VEGETABLES AND FRUIT	1	No Quantity							7678			0
S3	2000	2000	2000	2	0	2	Export	818	Egypt	EGY	120	Cameroon	CMR								05	VEGETABLES AND FRUIT	1	No Quantity							64737			0
S3	2000	2000	2000	2	0	2	Export	818	Egypt	EGY	124	Canada	CAN								05	VEGETABLES AND FRUIT	1	No Quantity							732389			0
S3	2000	2000	2000	2	0	2	Export	818	Egypt	EGY	148	Chad	TCD								05	VEGETABLES AND FRUIT	1	No Quantity							51143			0
S3	2000	2000	2000	2	0	2	Export	818	Egypt	EGY	156	China	CHN								05	VEGETABLES AND FRUIT	1	No Quantity							14317			0
S3	2000	2000	2000	2	0	2	Export	818	Egypt	EGY	178	Congo	COG								05	VEGETABLES AND FRUIT	1	No Quantity							17334			0
S3	2000	2000	2000	2	0	2	Export	818	Egypt	EGY	180	Dem. Rep. of the Congo	COD								05	VEGETABLES AND FRUIT	1	No Quantity							3495			0
S3	2000	2000	2000	2	0	2	Export	818	Egypt	EGY	191	Croatia	HRV								05	VEGETABLES AND FRUIT	1	No Quantity							598377			0
S3	2000	2000	2000	2	0	2	Export	818	Egypt	EGY	192	Cuba	CUB								05	VEGETABLES AND FRUIT	1	No Quantity							15444			0
S3	2000	2000	2000	2	0	2	Export	818	Egypt	EGY	196	Cyprus	CYP								05	VEGETABLES AND FRUIT	1	No Quantity							591697			0
S3	2000	2000	2000	2	0	2	Export	818	Egypt	EGY	208	Denmark	DNK								05	VEGETABLES AND FRUIT	1	No Quantity							81989			0
S3	2000	2000	2000	2	0	2	Export	818	Egypt	EGY	232	Eritrea	ERI								05	VEGETABLES AND FRUIT	1	No Quantity							12911			0
S3	2000	2000	2000	2	0	2	Export	818	Egypt	EGY	246	Finland	FIN								05	VEGETABLES AND FRUIT	1	No Quantity							21614			0
S3	2000	2000	2000	2	0	2	Export	818	Egypt	EGY	251	France	FRA								05	VEGETABLES AND FRUIT	1	No Quantity							1382259			0
S3	2000	2000	2000	2	0	2	Export	818	Egypt	EGY	262	Djibouti	DJI								05	VEGETABLES AND FRUIT	1	No Quantity							10900			0
S3	2000	2000	2000	2	0	2	Export	818	Egypt	EGY	266	Gabon	GAB								05	VEGETABLES AND FRUIT	1	No Quantity							43491			0
S3	2000	2000	2000	2	0	2	Export	818	Egypt	EGY	275	State of Palestine	PSE								05	VEGETABLES AND FRUIT	1	No Quantity							938985			0
S3	2000	2000	2000	2	0	2	Export	818	Egypt	EGY	276	Germany	DEU								05	VEGETABLES AND FRUIT	1	No Quantity							11560192			0
S3	2000	2000	2000	2	0	2	Export	818	Egypt	EGY	288	Ghana	GHA								05	VEGETABLES AND FRUIT	1	No Quantity							6816			0
S3	2000	2000	2000	2	0	2	Export	818	Egypt	EGY	300	Greece	GRC								05	VEGETABLES AND FRUIT	1	No Quantity							5712571			0
S3	2000	2000	2000	2	0	2	Export	818	Egypt	EGY	324	Guinea	GIN								05	VEGETABLES AND FRUIT	1	No Quantity							9666			0
S3	2000	2000	2000	2	0	2	Export	818	Egypt	EGY	344	China, Hong Kong SAR	HKG								05	VEGETABLES AND FRUIT	1	No Quantity							1706459			0
S3	2000	2000	2000	2	0	2	Export	818	Egypt	EGY	348	Hungary	HUN								05	VEGETABLES AND FRUIT	1	No Quantity							50424			0
S3	2000	2000	2000	2	0	2	Export	818	Egypt	EGY	360	Indonesia	IDN								05	VEGETABLES AND FRUIT	1	No Quantity							1062931			0
S3	2000	2000	2000	2	0	2	Export	818	Egypt	EGY	368	Iraq	IRQ								05	VEGETABLES AND FRUIT	1	No Quantity							6533444			0
S3	2000	2000	2000	2	0	2	Export	818	Egypt	EGY	372	Ireland	IRL								05	VEGETABLES AND FRUIT	1	No Quantity							5219			0
S3	2000	2000	2000	2	0	2	Export	818	Egypt	EGY	376	Israel	ISR								05	VEGETABLES AND FRUIT	1	No Quantity							1714715			0
S3	2000	2000	2000	2	0	2	Export	818	Egypt	EGY	381	Italy	ITA								05	VEGETABLES AND FRUIT	1	No Quantity							15729791			0
S3	2000	2000	2000	2	0	2	Export	818	Egypt	EGY	384	Côte d'Ivoire	CIV								05	VEGETABLES AND FRUIT	1	No Quantity							1005			0
S3	2000	2000	2000	2	0	2	Export	818	Egypt	EGY	392	Japan	JPN								05	VEGETABLES AND FRUIT	1	No Quantity							1282042			0
S3	2000	2000	2000	2	0	2	Export	818	Egypt	EGY	400	Jordan	JOR								05	VEGETABLES AND FRUIT	1	No Quantity							1145076			0
S3	2000	2000	2000	2	0	2	Export	818	Egypt	EGY	404	Kenya	KEN								05	VEGETABLES AND FRUIT	1	No Quantity							108651			0
S3	2000	2000	2000	2	0	2	Export	818	Egypt	EGY	408	Dem. People's Rep. of Korea	PRK								05	VEGETABLES AND FRUIT	1	No Quantity							128			0
S3	2000	2000	2000	2	0	2	Export	818	Egypt	EGY	410	Rep. of Korea	KOR								05	VEGETABLES AND FRUIT	1	No Quantity							10406			0
S3	2000	2000	2000	2	0	2	Export	818	Egypt	EGY	414	Kuwait	KWT								05	VEGETABLES AND FRUIT	1	No Quantity							6831149			0
S3	2000	2000	2000	2	0	2	Export	818	Egypt	EGY	422	Lebanon	LBN								05	VEGETABLES AND FRUIT	1	No Quantity							10679433			0
S3	2000	2000	2000	2	0	2	Export	818	Egypt	EGY	430	Liberia	LBR								05	VEGETABLES AND FRUIT	1	No Quantity							4385			0
S3	2000	2000	2000	2	0	2	Export	818	Egypt	EGY	434	Libya	LBY								05	VEGETABLES AND FRUIT	1	No Quantity							1774432			0
S3	2000	2000	2000	2	0	2	Export	818	Egypt	EGY	454	Malawi	MWI								05	VEGETABLES AND FRUIT	1	No Quantity							21603			0
S3	2000	2000	2000	2	0	2	Export	818	Egypt	EGY	458	Malaysia	MYS								05	VEGETABLES AND FRUIT	1	No Quantity							1369537			0
S3	2000	2000	2000	2	0	2	Export	818	Egypt	EGY	470	Malta	MLT								05	VEGETABLES AND FRUIT	1	No Quantity							152701			0
S3	2000	2000	2000	2	0	2	Export	818	Egypt	EGY	480	Mauritius	MUS								05	VEGETABLES AND FRUIT	1	No Quantity							13112			0
S3	2000	2000	2000	2	0	2	Export	818	Egypt	EGY	490	Other Asia, nes									05	VEGETABLES AND FRUIT	1	No Quantity							400803			0
S3	2000	2000	2000	2	0	2	Export	818	Egypt	EGY	498	Rep. of Moldova	MDA								05	VEGETABLES AND FRUIT	1	No Quantity							6631			0
S3	2000	2000	2000	2	0	2	Export	818	Egypt	EGY	504	Morocco	MAR								05	VEGETABLES AND FRUIT	1	No Quantity							234215			0
S3	2000	2000	2000	2	0	2	Export	818	Egypt	EGY	512	Oman	OMN								05	VEGETABLES AND FRUIT	1	No Quantity							2263159			0
S3	2000	2000	2000	2	0	2	Export	818	Egypt	EGY	527	Oceania, nes									05	VEGETABLES AND FRUIT	1	No Quantity							5466			0
S3	2000	2000	2000	2	0	2	Export	818	Egypt	EGY	528	Netherlands	NLD								05	VEGETABLES AND FRUIT	1	No Quantity							5877914			0
S3	2000	2000	2000	2	0	2	Export	818	Egypt	EGY	568	Other Europe, nes									05	VEGETABLES AND FRUIT	1	No Quantity							808742			0
S3	2000	2000	2000	2	0	2	Export	818	Egypt	EGY	579	Norway	NOR								05	VEGETABLES AND FRUIT	1	No Quantity							23563			0
S3	2000	2000	2000	2	0	2	Export	818	Egypt	EGY	586	Pakistan	PAK								05	VEGETABLES AND FRUIT	1	No Quantity							13888			0
S3	2000	2000	2000	2	0	2	Export	818	Egypt	EGY	608	Philippines	PHL								05	VEGETABLES AND FRUIT	1	No Quantity							225372			0
S3	2000	2000	2000	2	0	2	Export	818	Egypt	EGY	616	Poland	POL								05	VEGETABLES AND FRUIT	1	No Quantity							2363			0
S3	2000	2000	2000	2	0	2	Export	818	Egypt	EGY	620	Portugal	PRT								05	VEGETABLES AND FRUIT	1	No Quantity							14419			0
S3	2000	2000	2000	2	0	2	Export	818	Egypt	EGY	634	Qatar	QAT								05	VEGETABLES AND FRUIT	1	No Quantity							913581			0
S3	2000	2000	2000	2	0	2	Export	818	Egypt	EGY	642	Romania	ROU								05	VEGETABLES AND FRUIT	1	No Quantity							164153			0
S3	2000	2000	2000	2	0	2	Export	818	Egypt	EGY	643	Russian Federation	RUS								05	VEGETABLES AND FRUIT	1	No Quantity							197210			0
S3	2000	2000	2000	2	0	2	Export	818	Egypt	EGY	646	Rwanda	RWA								05	VEGETABLES AND FRUIT	1	No Quantity							599			0
S3	2000	2000	2000	2	0	2	Export	818	Egypt	EGY	678	Sao Tome and Principe	STP								05	VEGETABLES AND FRUIT	1	No Quantity							7975			0
S3	2000	2000	2000	2	0	2	Export	818	Egypt	EGY	682	Saudi Arabia	SAU								05	VEGETABLES AND FRUIT	1	No Quantity							52894793			0
S3	2000	2000	2000	2	0	2	Export	818	Egypt	EGY	686	Senegal	SEN								05	VEGETABLES AND FRUIT	1	No Quantity							31282			0
S3	2000	2000	2000	2	0	2	Export	818	Egypt	EGY	690	Seychelles	SYC								05	VEGETABLES AND FRUIT	1	No Quantity							3687			0
S3	2000	2000	2000	2	0	2	Export	818	Egypt	EGY	699	India	IND								05	VEGETABLES AND FRUIT	1	No Quantity							7234			0
S3	2000	2000	2000	2	0	2	Export	818	Egypt	EGY	702	Singapore	SGP								05	VEGETABLES AND FRUIT	1	No Quantity							603080			0
S3	2000	2000	2000	2	0	2	Export	818	Egypt	EGY	703	Slovakia	SVK								05	VEGETABLES AND FRUIT	1	No Quantity							38562			0
S3	2000	2000	2000	2	0	2	Export	818	Egypt	EGY	705	Slovenia	SVN								05	VEGETABLES AND FRUIT	1	No Quantity							473806			0
S3	2000	2000	2000	2	0	2	Export	818	Egypt	EGY	710	South Africa	ZAF								05	VEGETABLES AND FRUIT	1	No Quantity							83784			0
S3	2000	2000	2000	2	0	2	Export	818	Egypt	EGY	724	Spain	ESP								05	VEGETABLES AND FRUIT	1	No Quantity							611619			0
S3	2000	2000	2000	2	0	2	Export	818	Egypt	EGY	736	Fmr Sudan	SDN								05	VEGETABLES AND FRUIT	1	No Quantity							660357			0
S3	2000	2000	2000	2	0	2	Export	818	Egypt	EGY	752	Sweden	SWE								05	VEGETABLES AND FRUIT	1	No Quantity							218411			0
S3	2000	2000	2000	2	0	2	Export	818	Egypt	EGY	757	Switzerland	CHE								05	VEGETABLES AND FRUIT	1	No Quantity							101702			0
S3	2000	2000	2000	2	0	2	Export	818	Egypt	EGY	760	Syria	SYR								05	VEGETABLES AND FRUIT	1	No Quantity							1272022			0
S3	2000	2000	2000	2	0	2	Export	818	Egypt	EGY	784	United Arab Emirates	ARE								05	VEGETABLES AND FRUIT	1	No Quantity							10553003			0
S3	2000	2000	2000	2	0	2	Export	818	Egypt	EGY	788	Tunisia	TUN								05	VEGETABLES AND FRUIT	1	No Quantity							460087			0
S3	2000	2000	2000	2	0	2	Export	818	Egypt	EGY	792	Turkey	TUR								05	VEGETABLES AND FRUIT	1	No Quantity							1499574			0
S3	2000	2000	2000	2	0	2	Export	818	Egypt	EGY	800	Uganda	UGA								05	VEGETABLES AND FRUIT	1	No Quantity							113512			0
S3	2000	2000	2000	2	0	2	Export	818	Egypt	EGY	826	United Kingdom	GBR								05	VEGETABLES AND FRUIT	1	No Quantity							12034194			0
S3	2000	2000	2000	2	0	2	Export	818	Egypt	EGY	834	United Rep. of Tanzania	TZA								05	VEGETABLES AND FRUIT	1	No Quantity							746			0
S3	2000	2000	2000	2	0	2	Export	818	Egypt	EGY	842	USA	USA								05	VEGETABLES AND FRUIT	1	No Quantity							3688991			0
S3	2000	2000	2000	2	0	2	Export	818	Egypt	EGY	858	Uruguay	URY								05	VEGETABLES AND FRUIT	1	No Quantity							14371			0
S3	2000	2000	2000	2	0	2	Export	818	Egypt	EGY	862	Venezuela	VEN								05	VEGETABLES AND FRUIT	1	No Quantity							28167			0
S3	2000	2000	2000	2	0	2	Export	818	Egypt	EGY	887	Yemen	YEM								05	VEGETABLES AND FRUIT	1	No Quantity							125425			0
S3	2000	2000	2000	2	0	2	Export	818	Egypt	EGY	891	Serbia and Montenegro	SCG								05	VEGETABLES AND FRUIT	1	No Quantity							124			0
S3	2000	2000	2000	2	0	2	Export	818	Egypt	EGY	894	Zambia	ZMB								05	VEGETABLES AND FRUIT	1	No Quantity							12179			0
S3	2000	2000	2000	2	0	2	Export	826	United Kingdom	GBR	0	World	WLD								05	VEGETABLES AND FRUIT	1	No Quantity							617162637			0
S3	2000	2000	2000	2	0	2	Export	826	United Kingdom	GBR	12	Algeria	DZA								05	VEGETABLES AND FRUIT	1	No Quantity							976545			0
S3	2000	2000	2000	2	0	2	Export	826	United Kingdom	GBR	20	Andorra	AND								05	VEGETABLES AND FRUIT	1	No Quantity							4018			0
S3	2000	2000	2000	2	0	2	Export	826	United Kingdom	GBR	28	Antigua and Barbuda	ATG								05	VEGETABLES AND FRUIT	1	No Quantity							111478			0
S3	2000	2000	2000	2	0	2	Export	826	United Kingdom	GBR	31	Azerbaijan	AZE								05	VEGETABLES AND FRUIT	1	No Quantity							9987			0
S3	2000	2000	2000	2	0	2	Export	826	United Kingdom	GBR	32	Argentina	ARG								05	VEGETABLES AND FRUIT	1	No Quantity							461082			0
S3	2000	2000	2000	2	0	2	Export	826	United Kingdom	GBR	36	Australia	AUS								05	VEGETABLES AND FRUIT	1	No Quantity							2502695			0
S3	2000	2000	2000	2	0	2	Export	826	United Kingdom	GBR	40	Austria	AUT								05	VEGETABLES AND FRUIT	1	No Quantity							2515912			0
S3	2000	2000	2000	2	0	2	Export	826	United Kingdom	GBR	44	Bahamas	BHS								05	VEGETABLES AND FRUIT	1	No Quantity							97190			0
S3	2000	2000	2000	2	0	2	Export	826	United Kingdom	GBR	48	Bahrain	BHR								05	VEGETABLES AND FRUIT	1	No Quantity							1119871			0
S3	2000	2000	2000	2	0	2	Export	826	United Kingdom	GBR	50	Bangladesh	BGD								05	VEGETABLES AND FRUIT	1	No Quantity							93842			0
S3	2000	2000	2000	2	0	2	Export	826	United Kingdom	GBR	52	Barbados	BRB								05	VEGETABLES AND FRUIT	1	No Quantity							283611			0
S3	2000	2000	2000	2	0	2	Export	826	United Kingdom	GBR	56	Belgium	BEL								05	VEGETABLES AND FRUIT	1	No Quantity							20055967			0
S3	2000	2000	2000	2	0	2	Export	826	United Kingdom	GBR	60	Bermuda	BMU								05	VEGETABLES AND FRUIT	1	No Quantity							242646			0
S3	2000	2000	2000	2	0	2	Export	826	United Kingdom	GBR	64	Bhutan	BTN								05	VEGETABLES AND FRUIT	1	No Quantity							1268			0
S3	2000	2000	2000	2	0	2	Export	826	United Kingdom	GBR	70	Bosnia Herzegovina	BIH								05	VEGETABLES AND FRUIT	1	No Quantity							13485			0
S3	2000	2000	2000	2	0	2	Export	826	United Kingdom	GBR	76	Brazil	BRA								05	VEGETABLES AND FRUIT	1	No Quantity							106311			0
S3	2000	2000	2000	2	0	2	Export	826	United Kingdom	GBR	84	Belize	BLZ								05	VEGETABLES AND FRUIT	1	No Quantity							240955			0
S3	2000	2000	2000	2	0	2	Export	826	United Kingdom	GBR	86	Br. Indian Ocean Terr.	IOT								05	VEGETABLES AND FRUIT	1	No Quantity							22701			0
S3	2000	2000	2000	2	0	2	Export	826	United Kingdom	GBR	92	Br. Virgin Isds	VGB								05	VEGETABLES AND FRUIT	1	No Quantity							40107			0
S3	2000	2000	2000	2	0	2	Export	826	United Kingdom	GBR	96	Brunei Darussalam	BRN								05	VEGETABLES AND FRUIT	1	No Quantity							94773			0
S3	2000	2000	2000	2	0	2	Export	826	United Kingdom	GBR	100	Bulgaria	BGR								05	VEGETABLES AND FRUIT	1	No Quantity							252888			0
S3	2000	2000	2000	2	0	2	Export	826	United Kingdom	GBR	108	Burundi	BDI								05	VEGETABLES AND FRUIT	1	No Quantity							22352			0
S3	2000	2000	2000	2	0	2	Export	826	United Kingdom	GBR	112	Belarus	BLR								05	VEGETABLES AND FRUIT	1	No Quantity							18452			0
S3	2000	2000	2000	2	0	2	Export	826	United Kingdom	GBR	120	Cameroon	CMR								05	VEGETABLES AND FRUIT	1	No Quantity							38653			0
S3	2000	2000	2000	2	0	2	Export	826	United Kingdom	GBR	124	Canada	CAN								05	VEGETABLES AND FRUIT	1	No Quantity							4423271			0
S3	2000	2000	2000	2	0	2	Export	826	United Kingdom	GBR	132	Cabo Verde	CPV								05	VEGETABLES AND FRUIT	1	No Quantity							1380			0
S3	2000	2000	2000	2	0	2	Export	826	United Kingdom	GBR	136	Cayman Isds	CYM								05	VEGETABLES AND FRUIT	1	No Quantity							18760			0
S3	2000	2000	2000	2	0	2	Export	826	United Kingdom	GBR	144	Sri Lanka	LKA								05	VEGETABLES AND FRUIT	1	No Quantity							147711			0
S3	2000	2000	2000	2	0	2	Export	826	United Kingdom	GBR	152	Chile	CHL								05	VEGETABLES AND FRUIT	1	No Quantity							2279			0
S3	2000	2000	2000	2	0	2	Export	826	United Kingdom	GBR	156	China	CHN								05	VEGETABLES AND FRUIT	1	No Quantity							1085334			0
S3	2000	2000	2000	2	0	2	Export	826	United Kingdom	GBR	170	Colombia	COL								05	VEGETABLES AND FRUIT	1	No Quantity							5486			0
S3	2000	2000	2000	2	0	2	Export	826	United Kingdom	GBR	178	Congo	COG								05	VEGETABLES AND FRUIT	1	No Quantity							272284			0
S3	2000	2000	2000	2	0	2	Export	826	United Kingdom	GBR	180	Dem. Rep. of the Congo	COD								05	VEGETABLES AND FRUIT	1	No Quantity							68450			0
S3	2000	2000	2000	2	0	2	Export	826	United Kingdom	GBR	188	Costa Rica	CRI								05	VEGETABLES AND FRUIT	1	No Quantity							4207			0
S3	2000	2000	2000	2	0	2	Export	826	United Kingdom	GBR	191	Croatia	HRV								05	VEGETABLES AND FRUIT	1	No Quantity							87854			0
S3	2000	2000	2000	2	0	2	Export	826	United Kingdom	GBR	196	Cyprus	CYP								05	VEGETABLES AND FRUIT	1	No Quantity							1475834			0
S3	2000	2000	2000	2	0	2	Export	826	United Kingdom	GBR	203	Czechia	CZE								05	VEGETABLES AND FRUIT	1	No Quantity							1245451			0
S3	2000	2000	2000	2	0	2	Export	826	United Kingdom	GBR	204	Benin	BEN								05	VEGETABLES AND FRUIT	1	No Quantity							42768			0
S3	2000	2000	2000	2	0	2	Export	826	United Kingdom	GBR	208	Denmark	DNK								05	VEGETABLES AND FRUIT	1	No Quantity							6646606			0
S3	2000	2000	2000	2	0	2	Export	826	United Kingdom	GBR	212	Dominica	DMA								05	VEGETABLES AND FRUIT	1	No Quantity							32906			0
S3	2000	2000	2000	2	0	2	Export	826	United Kingdom	GBR	214	Dominican Rep.	DOM								05	VEGETABLES AND FRUIT	1	No Quantity							61293			0
S3	2000	2000	2000	2	0	2	Export	826	United Kingdom	GBR	232	Eritrea	ERI								05	VEGETABLES AND FRUIT	1	No Quantity							221538			0
S3	2000	2000	2000	2	0	2	Export	826	United Kingdom	GBR	233	Estonia	EST								05	VEGETABLES AND FRUIT	1	No Quantity							81432			0
S3	2000	2000	2000	2	0	2	Export	826	United Kingdom	GBR	234	Faeroe Isds	FRO								05	VEGETABLES AND FRUIT	1	No Quantity							23310			0
S3	2000	2000	2000	2	0	2	Export	826	United Kingdom	GBR	238	Falkland Isds (Malvinas)	FLK								05	VEGETABLES AND FRUIT	1	No Quantity							240197			0
S3	2000	2000	2000	2	0	2	Export	826	United Kingdom	GBR	246	Finland	FIN								05	VEGETABLES AND FRUIT	1	No Quantity							2186788			0
S3	2000	2000	2000	2	0	2	Export	826	United Kingdom	GBR	251	France	FRA								05	VEGETABLES AND FRUIT	1	No Quantity							42410761			0
S3	2000	2000	2000	2	0	2	Export	826	United Kingdom	GBR	266	Gabon	GAB								05	VEGETABLES AND FRUIT	1	No Quantity							65479			0
S3	2000	2000	2000	2	0	2	Export	826	United Kingdom	GBR	270	Gambia	GMB								05	VEGETABLES AND FRUIT	1	No Quantity							630875			0
S3	2000	2000	2000	2	0	2	Export	826	United Kingdom	GBR	276	Germany	DEU								05	VEGETABLES AND FRUIT	1	No Quantity							39238859			0
S3	2000	2000	2000	2	0	2	Export	826	United Kingdom	GBR	288	Ghana	GHA								05	VEGETABLES AND FRUIT	1	No Quantity							842391			0
S3	2000	2000	2000	2	0	2	Export	826	United Kingdom	GBR	292	Gibraltar	GIB								05	VEGETABLES AND FRUIT	1	No Quantity							5225443			0
S3	2000	2000	2000	2	0	2	Export	826	United Kingdom	GBR	300	Greece	GRC								05	VEGETABLES AND FRUIT	1	No Quantity							2342331			0
S3	2000	2000	2000	2	0	2	Export	826	United Kingdom	GBR	308	Grenada	GRD								05	VEGETABLES AND FRUIT	1	No Quantity							50787			0
S3	2000	2000	2000	2	0	2	Export	826	United Kingdom	GBR	320	Guatemala	GTM								05	VEGETABLES AND FRUIT	1	No Quantity							4162			0
S3	2000	2000	2000	2	0	2	Export	826	United Kingdom	GBR	324	Guinea	GIN								05	VEGETABLES AND FRUIT	1	No Quantity							65118			0
S3	2000	2000	2000	2	0	2	Export	826	United Kingdom	GBR	328	Guyana	GUY								05	VEGETABLES AND FRUIT	1	No Quantity							130229			0
S3	2000	2000	2000	2	0	2	Export	826	United Kingdom	GBR	336	Holy See (Vatican City State)	VAT								05	VEGETABLES AND FRUIT	1	No Quantity							29934			0
S3	2000	2000	2000	2	0	2	Export	826	United Kingdom	GBR	340	Honduras	HND								05	VEGETABLES AND FRUIT	1	No Quantity							1447			0
S3	2000	2000	2000	2	0	2	Export	826	United Kingdom	GBR	344	China, Hong Kong SAR	HKG								05	VEGETABLES AND FRUIT	1	No Quantity							5567357			0
S3	2000	2000	2000	2	0	2	Export	826	United Kingdom	GBR	348	Hungary	HUN								05	VEGETABLES AND FRUIT	1	No Quantity							411909			0
S3	2000	2000	2000	2	0	2	Export	826	United Kingdom	GBR	352	Iceland	ISL								05	VEGETABLES AND FRUIT	1	No Quantity							990293			0
S3	2000	2000	2000	2	0	2	Export	826	United Kingdom	GBR	360	Indonesia	IDN								05	VEGETABLES AND FRUIT	1	No Quantity							200912			0
S3	2000	2000	2000	2	0	2	Export	826	United Kingdom	GBR	364	Iran	IRN								05	VEGETABLES AND FRUIT	1	No Quantity							78051			0
S3	2000	2000	2000	2	0	2	Export	826	United Kingdom	GBR	372	Ireland	IRL								05	VEGETABLES AND FRUIT	1	No Quantity							209913404			0
S3	2000	2000	2000	2	0	2	Export	826	United Kingdom	GBR	376	Israel	ISR								05	VEGETABLES AND FRUIT	1	No Quantity							3308743			0
S3	2000	2000	2000	2	0	2	Export	826	United Kingdom	GBR	381	Italy	ITA								05	VEGETABLES AND FRUIT	1	No Quantity							37688326			0
S3	2000	2000	2000	2	0	2	Export	826	United Kingdom	GBR	384	Côte d'Ivoire	CIV								05	VEGETABLES AND FRUIT	1	No Quantity							546925			0
S3	2000	2000	2000	2	0	2	Export	826	United Kingdom	GBR	388	Jamaica	JAM								05	VEGETABLES AND FRUIT	1	No Quantity							126228			0
S3	2000	2000	2000	2	0	2	Export	826	United Kingdom	GBR	392	Japan	JPN								05	VEGETABLES AND FRUIT	1	No Quantity							4860270			0
S3	2000	2000	2000	2	0	2	Export	826	United Kingdom	GBR	398	Kazakhstan	KAZ								05	VEGETABLES AND FRUIT	1	No Quantity							10243			0
S3	2000	2000	2000	2	0	2	Export	826	United Kingdom	GBR	400	Jordan	JOR								05	VEGETABLES AND FRUIT	1	No Quantity							566079			0
S3	2000	2000	2000	2	0	2	Export	826	United Kingdom	GBR	404	Kenya	KEN								05	VEGETABLES AND FRUIT	1	No Quantity							916864			0
S3	2000	2000	2000	2	0	2	Export	826	United Kingdom	GBR	408	Dem. People's Rep. of Korea	PRK								05	VEGETABLES AND FRUIT	1	No Quantity							12306			0
S3	2000	2000	2000	2	0	2	Export	826	United Kingdom	GBR	410	Rep. of Korea	KOR								05	VEGETABLES AND FRUIT	1	No Quantity							102378			0
S3	2000	2000	2000	2	0	2	Export	826	United Kingdom	GBR	414	Kuwait	KWT								05	VEGETABLES AND FRUIT	1	No Quantity							895750			0
S3	2000	2000	2000	2	0	2	Export	826	United Kingdom	GBR	422	Lebanon	LBN								05	VEGETABLES AND FRUIT	1	No Quantity							924667			0
S3	2000	2000	2000	2	0	2	Export	826	United Kingdom	GBR	428	Latvia	LVA								05	VEGETABLES AND FRUIT	1	No Quantity							45710			0
S3	2000	2000	2000	2	0	2	Export	826	United Kingdom	GBR	430	Liberia	LBR								05	VEGETABLES AND FRUIT	1	No Quantity							11013			0
S3	2000	2000	2000	2	0	2	Export	826	United Kingdom	GBR	434	Libya	LBY								05	VEGETABLES AND FRUIT	1	No Quantity							95905			0
S3	2000	2000	2000	2	0	2	Export	826	United Kingdom	GBR	440	Lithuania	LTU								05	VEGETABLES AND FRUIT	1	No Quantity							151143			0
S3	2000	2000	2000	2	0	2	Export	826	United Kingdom	GBR	442	Luxembourg	LUX								05	VEGETABLES AND FRUIT	1	No Quantity							15618			0
S3	2000	2000	2000	2	0	2	Export	826	United Kingdom	GBR	450	Madagascar	MDG								05	VEGETABLES AND FRUIT	1	No Quantity							21683			0
S3	2000	2000	2000	2	0	2	Export	826	United Kingdom	GBR	454	Malawi	MWI								05	VEGETABLES AND FRUIT	1	No Quantity							20522			0
S3	2000	2000	2000	2	0	2	Export	826	United Kingdom	GBR	458	Malaysia	MYS								05	VEGETABLES AND FRUIT	1	No Quantity							728318			0
S3	2000	2000	2000	2	0	2	Export	826	United Kingdom	GBR	466	Mali	MLI								05	VEGETABLES AND FRUIT	1	No Quantity							43438			0
S3	2000	2000	2000	2	0	2	Export	826	United Kingdom	GBR	470	Malta	MLT								05	VEGETABLES AND FRUIT	1	No Quantity							1490810			0
S3	2000	2000	2000	2	0	2	Export	826	United Kingdom	GBR	478	Mauritania	MRT								05	VEGETABLES AND FRUIT	1	No Quantity							1079			0
S3	2000	2000	2000	2	0	2	Export	826	United Kingdom	GBR	480	Mauritius	MUS								05	VEGETABLES AND FRUIT	1	No Quantity							96441			0
S3	2000	2000	2000	2	0	2	Export	826	United Kingdom	GBR	484	Mexico	MEX								05	VEGETABLES AND FRUIT	1	No Quantity							136658			0
S3	2000	2000	2000	2	0	2	Export	826	United Kingdom	GBR	490	Other Asia, nes									05	VEGETABLES AND FRUIT	1	No Quantity							456011			0
S3	2000	2000	2000	2	0	2	Export	826	United Kingdom	GBR	500	Montserrat	MSR								05	VEGETABLES AND FRUIT	1	No Quantity							24218			0
S3	2000	2000	2000	2	0	2	Export	826	United Kingdom	GBR	504	Morocco	MAR								05	VEGETABLES AND FRUIT	1	No Quantity							8863478			0
S3	2000	2000	2000	2	0	2	Export	826	United Kingdom	GBR	508	Mozambique	MOZ								05	VEGETABLES AND FRUIT	1	No Quantity							33371			0
S3	2000	2000	2000	2	0	2	Export	826	United Kingdom	GBR	512	Oman	OMN								05	VEGETABLES AND FRUIT	1	No Quantity							175632			0
S3	2000	2000	2000	2	0	2	Export	826	United Kingdom	GBR	516	Namibia	NAM								05	VEGETABLES AND FRUIT	1	No Quantity							4359			0
S3	2000	2000	2000	2	0	2	Export	826	United Kingdom	GBR	528	Netherlands	NLD								05	VEGETABLES AND FRUIT	1	No Quantity							35582124			0
S3	2000	2000	2000	2	0	2	Export	826	United Kingdom	GBR	530	Neth. Antilles	ANT								05	VEGETABLES AND FRUIT	1	No Quantity							58391			0
S3	2000	2000	2000	2	0	2	Export	826	United Kingdom	GBR	533	Aruba	ABW								05	VEGETABLES AND FRUIT	1	No Quantity							37416			0
S3	2000	2000	2000	2	0	2	Export	826	United Kingdom	GBR	540	New Caledonia	NCL								05	VEGETABLES AND FRUIT	1	No Quantity							9486			0
S3	2000	2000	2000	2	0	2	Export	826	United Kingdom	GBR	554	New Zealand	NZL								05	VEGETABLES AND FRUIT	1	No Quantity							232846			0
S3	2000	2000	2000	2	0	2	Export	826	United Kingdom	GBR	558	Nicaragua	NIC								05	VEGETABLES AND FRUIT	1	No Quantity							6158			0
S3	2000	2000	2000	2	0	2	Export	826	United Kingdom	GBR	562	Niger	NER								05	VEGETABLES AND FRUIT	1	No Quantity							2576			0
S3	2000	2000	2000	2	0	2	Export	826	United Kingdom	GBR	566	Nigeria	NGA								05	VEGETABLES AND FRUIT	1	No Quantity							29468686			0
S3	2000	2000	2000	2	0	2	Export	826	United Kingdom	GBR	579	Norway	NOR								05	VEGETABLES AND FRUIT	1	No Quantity							5053669			0
S3	2000	2000	2000	2	0	2	Export	826	United Kingdom	GBR	586	Pakistan	PAK								05	VEGETABLES AND FRUIT	1	No Quantity							1347850			0
S3	2000	2000	2000	2	0	2	Export	826	United Kingdom	GBR	591	Panama	PAN								05	VEGETABLES AND FRUIT	1	No Quantity							6842			0
S3	2000	2000	2000	2	0	2	Export	826	United Kingdom	GBR	598	Papua New Guinea	PNG								05	VEGETABLES AND FRUIT	1	No Quantity							2346			0
S3	2000	2000	2000	2	0	2	Export	826	United Kingdom	GBR	604	Peru	PER								05	VEGETABLES AND FRUIT	1	No Quantity							5005			0
S3	2000	2000	2000	2	0	2	Export	826	United Kingdom	GBR	608	Philippines	PHL								05	VEGETABLES AND FRUIT	1	No Quantity							169274			0
S3	2000	2000	2000	2	0	2	Export	826	United Kingdom	GBR	616	Poland	POL								05	VEGETABLES AND FRUIT	1	No Quantity							2160317			0
S3	2000	2000	2000	2	0	2	Export	826	United Kingdom	GBR	620	Portugal	PRT								05	VEGETABLES AND FRUIT	1	No Quantity							8512029			0
S3	2000	2000	2000	2	0	2	Export	826	United Kingdom	GBR	634	Qatar	QAT								05	VEGETABLES AND FRUIT	1	No Quantity							324669			0
S3	2000	2000	2000	2	0	2	Export	826	United Kingdom	GBR	642	Romania	ROU								05	VEGETABLES AND FRUIT	1	No Quantity							304223			0
S3	2000	2000	2000	2	0	2	Export	826	United Kingdom	GBR	643	Russian Federation	RUS								05	VEGETABLES AND FRUIT	1	No Quantity							1132758			0
S3	2000	2000	2000	2	0	2	Export	826	United Kingdom	GBR	654	Saint Helena	SHN								05	VEGETABLES AND FRUIT	1	No Quantity							101222			0
S3	2000	2000	2000	2	0	2	Export	826	United Kingdom	GBR	659	Saint Kitts and Nevis	KNA								05	VEGETABLES AND FRUIT	1	No Quantity							54509			0
S3	2000	2000	2000	2	0	2	Export	826	United Kingdom	GBR	660	Anguilla	AIA								05	VEGETABLES AND FRUIT	1	No Quantity							17366			0
S3	2000	2000	2000	2	0	2	Export	826	United Kingdom	GBR	662	Saint Lucia	LCA								05	VEGETABLES AND FRUIT	1	No Quantity							382913			0
S3	2000	2000	2000	2	0	2	Export	826	United Kingdom	GBR	666	Saint Pierre and Miquelon	SPM								05	VEGETABLES AND FRUIT	1	No Quantity							7520			0
S3	2000	2000	2000	2	0	2	Export	826	United Kingdom	GBR	670	Saint Vincent and the Grenadines	VCT								05	VEGETABLES AND FRUIT	1	No Quantity							27511			0
S3	2000	2000	2000	2	0	2	Export	826	United Kingdom	GBR	678	Sao Tome and Principe	STP								05	VEGETABLES AND FRUIT	1	No Quantity							964			0
S3	2000	2000	2000	2	0	2	Export	826	United Kingdom	GBR	682	Saudi Arabia	SAU								05	VEGETABLES AND FRUIT	1	No Quantity							4198473			0
S3	2000	2000	2000	2	0	2	Export	826	United Kingdom	GBR	686	Senegal	SEN								05	VEGETABLES AND FRUIT	1	No Quantity							4788			0
S3	2000	2000	2000	2	0	2	Export	826	United Kingdom	GBR	690	Seychelles	SYC								05	VEGETABLES AND FRUIT	1	No Quantity							121816			0
S3	2000	2000	2000	2	0	2	Export	826	United Kingdom	GBR	694	Sierra Leone	SLE								05	VEGETABLES AND FRUIT	1	No Quantity							353271			0
S3	2000	2000	2000	2	0	2	Export	826	United Kingdom	GBR	699	India	IND								05	VEGETABLES AND FRUIT	1	No Quantity							265619			0
S3	2000	2000	2000	2	0	2	Export	826	United Kingdom	GBR	702	Singapore	SGP								05	VEGETABLES AND FRUIT	1	No Quantity							1004130			0
S3	2000	2000	2000	2	0	2	Export	826	United Kingdom	GBR	703	Slovakia	SVK								05	VEGETABLES AND FRUIT	1	No Quantity							137248			0
S3	2000	2000	2000	2	0	2	Export	826	United Kingdom	GBR	705	Slovenia	SVN								05	VEGETABLES AND FRUIT	1	No Quantity							539252			0
S3	2000	2000	2000	2	0	2	Export	826	United Kingdom	GBR	710	South Africa	ZAF								05	VEGETABLES AND FRUIT	1	No Quantity							888601			0
S3	2000	2000	2000	2	0	2	Export	826	United Kingdom	GBR	716	Zimbabwe	ZWE								05	VEGETABLES AND FRUIT	1	No Quantity							51185			0
S3	2000	2000	2000	2	0	2	Export	826	United Kingdom	GBR	724	Spain	ESP								05	VEGETABLES AND FRUIT	1	No Quantity							46189668			0
S3	2000	2000	2000	2	0	2	Export	826	United Kingdom	GBR	736	Fmr Sudan	SDN								05	VEGETABLES AND FRUIT	1	No Quantity							6349693			0
S3	2000	2000	2000	2	0	2	Export	826	United Kingdom	GBR	740	Suriname	SUR								05	VEGETABLES AND FRUIT	1	No Quantity							7537			0
S3	2000	2000	2000	2	0	2	Export	826	United Kingdom	GBR	748	Swaziland	SWZ								05	VEGETABLES AND FRUIT	1	No Quantity							13621			0
S3	2000	2000	2000	2	0	2	Export	826	United Kingdom	GBR	752	Sweden	SWE								05	VEGETABLES AND FRUIT	1	No Quantity							11075468			0
S3	2000	2000	2000	2	0	2	Export	826	United Kingdom	GBR	757	Switzerland	CHE								05	VEGETABLES AND FRUIT	1	No Quantity							4314346			0
S3	2000	2000	2000	2	0	2	Export	826	United Kingdom	GBR	760	Syria	SYR								05	VEGETABLES AND FRUIT	1	No Quantity							161723			0
S3	2000	2000	2000	2	0	2	Export	826	United Kingdom	GBR	764	Thailand	THA								05	VEGETABLES AND FRUIT	1	No Quantity							2319427			0
S3	2000	2000	2000	2	0	2	Export	826	United Kingdom	GBR	768	Togo	TGO								05	VEGETABLES AND FRUIT	1	No Quantity							2650			0
S3	2000	2000	2000	2	0	2	Export	826	United Kingdom	GBR	780	Trinidad and Tobago	TTO								05	VEGETABLES AND FRUIT	1	No Quantity							927977			0
S3	2000	2000	2000	2	0	2	Export	826	United Kingdom	GBR	784	United Arab Emirates	ARE								05	VEGETABLES AND FRUIT	1	No Quantity							3158088			0
S3	2000	2000	2000	2	0	2	Export	826	United Kingdom	GBR	788	Tunisia	TUN								05	VEGETABLES AND FRUIT	1	No Quantity							133792			0
S3	2000	2000	2000	2	0	2	Export	826	United Kingdom	GBR	792	Turkey	TUR								05	VEGETABLES AND FRUIT	1	No Quantity							1436370			0
S3	2000	2000	2000	2	0	2	Export	826	United Kingdom	GBR	800	Uganda	UGA								05	VEGETABLES AND FRUIT	1	No Quantity							49316			0
S3	2000	2000	2000	2	0	2	Export	826	United Kingdom	GBR	804	Ukraine	UKR								05	VEGETABLES AND FRUIT	1	No Quantity							192405			0
S3	2000	2000	2000	2	0	2	Export	826	United Kingdom	GBR	807	North Macedonia	MKD								05	VEGETABLES AND FRUIT	1	No Quantity							85773			0
S3	2000	2000	2000	2	0	2	Export	826	United Kingdom	GBR	818	Egypt	EGY								05	VEGETABLES AND FRUIT	1	No Quantity							16870935			0
S3	2000	2000	2000	2	0	2	Export	826	United Kingdom	GBR	834	United Rep. of Tanzania	TZA								05	VEGETABLES AND FRUIT	1	No Quantity							1113023			0
S3	2000	2000	2000	2	0	2	Export	826	United Kingdom	GBR	842	USA	USA								05	VEGETABLES AND FRUIT	1	No Quantity							11550436			0
S3	2000	2000	2000	2	0	2	Export	826	United Kingdom	GBR	854	Burkina Faso	BFA								05	VEGETABLES AND FRUIT	1	No Quantity							12383			0
S3	2000	2000	2000	2	0	2	Export	826	United Kingdom	GBR	858	Uruguay	URY								05	VEGETABLES AND FRUIT	1	No Quantity							38241			0
S3	2000	2000	2000	2	0	2	Export	826	United Kingdom	GBR	862	Venezuela	VEN								05	VEGETABLES AND FRUIT	1	No Quantity							26697			0
S3	2000	2000	2000	2	0	2	Export	826	United Kingdom	GBR	887	Yemen	YEM								05	VEGETABLES AND FRUIT	1	No Quantity							219060			0
S3	2000	2000	2000	2	0	2	Export	826	United Kingdom	GBR	891	Serbia and Montenegro	SCG								05	VEGETABLES AND FRUIT	1	No Quantity							12991			0
S3	2000	2000	2000	2	0	2	Export	826	United Kingdom	GBR	894	Zambia	ZMB								05	VEGETABLES AND FRUIT	1	No Quantity							52117			0
S3	2000	2000	2000	2	0	2	Export	818	Egypt	EGY	0	World	WLD								06	SUGAR,SUGR.PREPTNS,HONEY	1	No Quantity							23302784			0
S3	2000	2000	2000	2	0	2	Export	818	Egypt	EGY	12	Algeria	DZA								06	SUGAR,SUGR.PREPTNS,HONEY	1	No Quantity							79152			0
S3	2000	2000	2000	2	0	2	Export	818	Egypt	EGY	24	Angola	AGO								06	SUGAR,SUGR.PREPTNS,HONEY	1	No Quantity							32823			0
S3	2000	2000	2000	2	0	2	Export	818	Egypt	EGY	32	Argentina	ARG								06	SUGAR,SUGR.PREPTNS,HONEY	1	No Quantity							7543			0
S3	2000	2000	2000	2	0	2	Export	818	Egypt	EGY	40	Austria	AUT								06	SUGAR,SUGR.PREPTNS,HONEY	1	No Quantity							1507			0
S3	2000	2000	2000	2	0	2	Export	818	Egypt	EGY	48	Bahrain	BHR								06	SUGAR,SUGR.PREPTNS,HONEY	1	No Quantity							7311			0
S3	2000	2000	2000	2	0	2	Export	818	Egypt	EGY	124	Canada	CAN								06	SUGAR,SUGR.PREPTNS,HONEY	1	No Quantity							15751			0
S3	2000	2000	2000	2	0	2	Export	818	Egypt	EGY	148	Chad	TCD								06	SUGAR,SUGR.PREPTNS,HONEY	1	No Quantity							2796			0
S3	2000	2000	2000	2	0	2	Export	818	Egypt	EGY	196	Cyprus	CYP								06	SUGAR,SUGR.PREPTNS,HONEY	1	No Quantity							3772			0
S3	2000	2000	2000	2	0	2	Export	818	Egypt	EGY	203	Czechia	CZE								06	SUGAR,SUGR.PREPTNS,HONEY	1	No Quantity							13217			0
S3	2000	2000	2000	2	0	2	Export	818	Egypt	EGY	231	Ethiopia	ETH								06	SUGAR,SUGR.PREPTNS,HONEY	1	No Quantity							7818			0
S3	2000	2000	2000	2	0	2	Export	818	Egypt	EGY	232	Eritrea	ERI								06	SUGAR,SUGR.PREPTNS,HONEY	1	No Quantity							8761			0
S3	2000	2000	2000	2	0	2	Export	818	Egypt	EGY	251	France	FRA								06	SUGAR,SUGR.PREPTNS,HONEY	1	No Quantity							2853			0
S3	2000	2000	2000	2	0	2	Export	818	Egypt	EGY	262	Djibouti	DJI								06	SUGAR,SUGR.PREPTNS,HONEY	1	No Quantity							15330			0
S3	2000	2000	2000	2	0	2	Export	818	Egypt	EGY	275	State of Palestine	PSE								06	SUGAR,SUGR.PREPTNS,HONEY	1	No Quantity							441562			0
S3	2000	2000	2000	2	0	2	Export	818	Egypt	EGY	276	Germany	DEU								06	SUGAR,SUGR.PREPTNS,HONEY	1	No Quantity							300191			0
S3	2000	2000	2000	2	0	2	Export	818	Egypt	EGY	300	Greece	GRC								06	SUGAR,SUGR.PREPTNS,HONEY	1	No Quantity							3988			0
S3	2000	2000	2000	2	0	2	Export	818	Egypt	EGY	376	Israel	ISR								06	SUGAR,SUGR.PREPTNS,HONEY	1	No Quantity							207726			0
S3	2000	2000	2000	2	0	2	Export	818	Egypt	EGY	381	Italy	ITA								06	SUGAR,SUGR.PREPTNS,HONEY	1	No Quantity							462996			0
S3	2000	2000	2000	2	0	2	Export	818	Egypt	EGY	392	Japan	JPN								06	SUGAR,SUGR.PREPTNS,HONEY	1	No Quantity							887454			0
S3	2000	2000	2000	2	0	2	Export	818	Egypt	EGY	400	Jordan	JOR								06	SUGAR,SUGR.PREPTNS,HONEY	1	No Quantity							265712			0
S3	2000	2000	2000	2	0	2	Export	818	Egypt	EGY	404	Kenya	KEN								06	SUGAR,SUGR.PREPTNS,HONEY	1	No Quantity							157840			0
S3	2000	2000	2000	2	0	2	Export	818	Egypt	EGY	410	Rep. of Korea	KOR								06	SUGAR,SUGR.PREPTNS,HONEY	1	No Quantity							3822639			0
S3	2000	2000	2000	2	0	2	Export	818	Egypt	EGY	414	Kuwait	KWT								06	SUGAR,SUGR.PREPTNS,HONEY	1	No Quantity							55024			0
S3	2000	2000	2000	2	0	2	Export	818	Egypt	EGY	422	Lebanon	LBN								06	SUGAR,SUGR.PREPTNS,HONEY	1	No Quantity							60291			0
S3	2000	2000	2000	2	0	2	Export	818	Egypt	EGY	434	Libya	LBY								06	SUGAR,SUGR.PREPTNS,HONEY	1	No Quantity							1127359			0
S3	2000	2000	2000	2	0	2	Export	818	Egypt	EGY	454	Malawi	MWI								06	SUGAR,SUGR.PREPTNS,HONEY	1	No Quantity							7812			0
S3	2000	2000	2000	2	0	2	Export	818	Egypt	EGY	504	Morocco	MAR								06	SUGAR,SUGR.PREPTNS,HONEY	1	No Quantity							9739116			0
S3	2000	2000	2000	2	0	2	Export	818	Egypt	EGY	512	Oman	OMN								06	SUGAR,SUGR.PREPTNS,HONEY	1	No Quantity							1901			0
S3	2000	2000	2000	2	0	2	Export	818	Egypt	EGY	528	Netherlands	NLD								06	SUGAR,SUGR.PREPTNS,HONEY	1	No Quantity							3969923			0
S3	2000	2000	2000	2	0	2	Export	818	Egypt	EGY	634	Qatar	QAT								06	SUGAR,SUGR.PREPTNS,HONEY	1	No Quantity							6846			0
S3	2000	2000	2000	2	0	2	Export	818	Egypt	EGY	643	Russian Federation	RUS								06	SUGAR,SUGR.PREPTNS,HONEY	1	No Quantity							127544			0
S3	2000	2000	2000	2	0	2	Export	818	Egypt	EGY	682	Saudi Arabia	SAU								06	SUGAR,SUGR.PREPTNS,HONEY	1	No Quantity							298140			0
S3	2000	2000	2000	2	0	2	Export	818	Egypt	EGY	686	Senegal	SEN								06	SUGAR,SUGR.PREPTNS,HONEY	1	No Quantity							18882			0
S3	2000	2000	2000	2	0	2	Export	818	Egypt	EGY	710	South Africa	ZAF								06	SUGAR,SUGR.PREPTNS,HONEY	1	No Quantity							1096			0
S3	2000	2000	2000	2	0	2	Export	818	Egypt	EGY	736	Fmr Sudan	SDN								06	SUGAR,SUGR.PREPTNS,HONEY	1	No Quantity							413434			0
S3	2000	2000	2000	2	0	2	Export	818	Egypt	EGY	752	Sweden	SWE								06	SUGAR,SUGR.PREPTNS,HONEY	1	No Quantity							10799			0
S3	2000	2000	2000	2	0	2	Export	818	Egypt	EGY	760	Syria	SYR								06	SUGAR,SUGR.PREPTNS,HONEY	1	No Quantity							80576			0
S3	2000	2000	2000	2	0	2	Export	818	Egypt	EGY	784	United Arab Emirates	ARE								06	SUGAR,SUGR.PREPTNS,HONEY	1	No Quantity							63159			0
S3	2000	2000	2000	2	0	2	Export	818	Egypt	EGY	788	Tunisia	TUN								06	SUGAR,SUGR.PREPTNS,HONEY	1	No Quantity							149424			0
S3	2000	2000	2000	2	0	2	Export	818	Egypt	EGY	826	United Kingdom	GBR								06	SUGAR,SUGR.PREPTNS,HONEY	1	No Quantity							2358			0
S3	2000	2000	2000	2	0	2	Export	818	Egypt	EGY	842	USA	USA								06	SUGAR,SUGR.PREPTNS,HONEY	1	No Quantity							18713			0
S3	2000	2000	2000	2	0	2	Export	818	Egypt	EGY	887	Yemen	YEM								06	SUGAR,SUGR.PREPTNS,HONEY	1	No Quantity							401646			0
S3	2000	2000	2000	2	0	2	Export	826	United Kingdom	GBR	0	World	WLD								06	SUGAR,SUGR.PREPTNS,HONEY	1	No Quantity							577743923			0
S3	2000	2000	2000	2	0	2	Export	826	United Kingdom	GBR	4	Afghanistan	AFG								06	SUGAR,SUGR.PREPTNS,HONEY	1	No Quantity							1616			0
S3	2000	2000	2000	2	0	2	Export	826	United Kingdom	GBR	12	Algeria	DZA								06	SUGAR,SUGR.PREPTNS,HONEY	1	No Quantity							704011			0
S3	2000	2000	2000	2	0	2	Export	826	United Kingdom	GBR	20	Andorra	AND								06	SUGAR,SUGR.PREPTNS,HONEY	1	No Quantity							21663			0
S3	2000	2000	2000	2	0	2	Export	826	United Kingdom	GBR	24	Angola	AGO								06	SUGAR,SUGR.PREPTNS,HONEY	1	No Quantity							1044			0
S3	2000	2000	2000	2	0	2	Export	826	United Kingdom	GBR	28	Antigua and Barbuda	ATG								06	SUGAR,SUGR.PREPTNS,HONEY	1	No Quantity							356960			0
S3	2000	2000	2000	2	0	2	Export	826	United Kingdom	GBR	32	Argentina	ARG								06	SUGAR,SUGR.PREPTNS,HONEY	1	No Quantity							412789			0
S3	2000	2000	2000	2	0	2	Export	826	United Kingdom	GBR	36	Australia	AUS								06	SUGAR,SUGR.PREPTNS,HONEY	1	No Quantity							41743701			0
S3	2000	2000	2000	2	0	2	Export	826	United Kingdom	GBR	40	Austria	AUT								06	SUGAR,SUGR.PREPTNS,HONEY	1	No Quantity							2648783			0
S3	2000	2000	2000	2	0	2	Export	826	United Kingdom	GBR	44	Bahamas	BHS								06	SUGAR,SUGR.PREPTNS,HONEY	1	No Quantity							987980			0
S3	2000	2000	2000	2	0	2	Export	826	United Kingdom	GBR	48	Bahrain	BHR								06	SUGAR,SUGR.PREPTNS,HONEY	1	No Quantity							664341			0
S3	2000	2000	2000	2	0	2	Export	826	United Kingdom	GBR	50	Bangladesh	BGD								06	SUGAR,SUGR.PREPTNS,HONEY	1	No Quantity							14020			0
S3	2000	2000	2000	2	0	2	Export	826	United Kingdom	GBR	52	Barbados	BRB								06	SUGAR,SUGR.PREPTNS,HONEY	1	No Quantity							1361709			0
S3	2000	2000	2000	2	0	2	Export	826	United Kingdom	GBR	56	Belgium	BEL								06	SUGAR,SUGR.PREPTNS,HONEY	1	No Quantity							10228985			0
S3	2000	2000	2000	2	0	2	Export	826	United Kingdom	GBR	60	Bermuda	BMU								06	SUGAR,SUGR.PREPTNS,HONEY	1	No Quantity							339498			0
S3	2000	2000	2000	2	0	2	Export	826	United Kingdom	GBR	68	Bolivia (Plurinational State of)	BOL								06	SUGAR,SUGR.PREPTNS,HONEY	1	No Quantity							5185			0
S3	2000	2000	2000	2	0	2	Export	826	United Kingdom	GBR	76	Brazil	BRA								06	SUGAR,SUGR.PREPTNS,HONEY	1	No Quantity							131900			0
S3	2000	2000	2000	2	0	2	Export	826	United Kingdom	GBR	84	Belize	BLZ								06	SUGAR,SUGR.PREPTNS,HONEY	1	No Quantity							12935			0
S3	2000	2000	2000	2	0	2	Export	826	United Kingdom	GBR	92	Br. Virgin Isds	VGB								06	SUGAR,SUGR.PREPTNS,HONEY	1	No Quantity							17230			0
S3	2000	2000	2000	2	0	2	Export	826	United Kingdom	GBR	100	Bulgaria	BGR								06	SUGAR,SUGR.PREPTNS,HONEY	1	No Quantity							66516			0
S3	2000	2000	2000	2	0	2	Export	826	United Kingdom	GBR	116	Cambodia	KHM								06	SUGAR,SUGR.PREPTNS,HONEY	1	No Quantity							3496			0
S3	2000	2000	2000	2	0	2	Export	826	United Kingdom	GBR	120	Cameroon	CMR								06	SUGAR,SUGR.PREPTNS,HONEY	1	No Quantity							20287			0
S3	2000	2000	2000	2	0	2	Export	826	United Kingdom	GBR	124	Canada	CAN								06	SUGAR,SUGR.PREPTNS,HONEY	1	No Quantity							6333937			0
S3	2000	2000	2000	2	0	2	Export	826	United Kingdom	GBR	132	Cabo Verde	CPV								06	SUGAR,SUGR.PREPTNS,HONEY	1	No Quantity							31815			0
S3	2000	2000	2000	2	0	2	Export	826	United Kingdom	GBR	136	Cayman Isds	CYM								06	SUGAR,SUGR.PREPTNS,HONEY	1	No Quantity							86682			0
S3	2000	2000	2000	2	0	2	Export	826	United Kingdom	GBR	144	Sri Lanka	LKA								06	SUGAR,SUGR.PREPTNS,HONEY	1	No Quantity							7469463			0
S3	2000	2000	2000	2	0	2	Export	826	United Kingdom	GBR	152	Chile	CHL								06	SUGAR,SUGR.PREPTNS,HONEY	1	No Quantity							285436			0
S3	2000	2000	2000	2	0	2	Export	826	United Kingdom	GBR	156	China	CHN								06	SUGAR,SUGR.PREPTNS,HONEY	1	No Quantity							638890			0
S3	2000	2000	2000	2	0	2	Export	826	United Kingdom	GBR	170	Colombia	COL								06	SUGAR,SUGR.PREPTNS,HONEY	1	No Quantity							488648			0
S3	2000	2000	2000	2	0	2	Export	826	United Kingdom	GBR	178	Congo	COG								06	SUGAR,SUGR.PREPTNS,HONEY	1	No Quantity							31294			0
S3	2000	2000	2000	2	0	2	Export	826	United Kingdom	GBR	180	Dem. Rep. of the Congo	COD								06	SUGAR,SUGR.PREPTNS,HONEY	1	No Quantity							2001			0
S3	2000	2000	2000	2	0	2	Export	826	United Kingdom	GBR	188	Costa Rica	CRI								06	SUGAR,SUGR.PREPTNS,HONEY	1	No Quantity							33863			0
S3	2000	2000	2000	2	0	2	Export	826	United Kingdom	GBR	191	Croatia	HRV								06	SUGAR,SUGR.PREPTNS,HONEY	1	No Quantity							169870			0
S3	2000	2000	2000	2	0	2	Export	826	United Kingdom	GBR	192	Cuba	CUB								06	SUGAR,SUGR.PREPTNS,HONEY	1	No Quantity							12496			0
S3	2000	2000	2000	2	0	2	Export	826	United Kingdom	GBR	196	Cyprus	CYP								06	SUGAR,SUGR.PREPTNS,HONEY	1	No Quantity							2836186			0
S3	2000	2000	2000	2	0	2	Export	826	United Kingdom	GBR	203	Czechia	CZE								06	SUGAR,SUGR.PREPTNS,HONEY	1	No Quantity							3601268			0
S3	2000	2000	2000	2	0	2	Export	826	United Kingdom	GBR	204	Benin	BEN								06	SUGAR,SUGR.PREPTNS,HONEY	1	No Quantity							100423			0
S3	2000	2000	2000	2	0	2	Export	826	United Kingdom	GBR	208	Denmark	DNK								06	SUGAR,SUGR.PREPTNS,HONEY	1	No Quantity							7932655			0
S3	2000	2000	2000	2	0	2	Export	826	United Kingdom	GBR	212	Dominica	DMA								06	SUGAR,SUGR.PREPTNS,HONEY	1	No Quantity							391924			0
S3	2000	2000	2000	2	0	2	Export	826	United Kingdom	GBR	214	Dominican Rep.	DOM								06	SUGAR,SUGR.PREPTNS,HONEY	1	No Quantity							11292			0
S3	2000	2000	2000	2	0	2	Export	826	United Kingdom	GBR	222	El Salvador	SLV								06	SUGAR,SUGR.PREPTNS,HONEY	1	No Quantity							5840			0
S3	2000	2000	2000	2	0	2	Export	826	United Kingdom	GBR	233	Estonia	EST								06	SUGAR,SUGR.PREPTNS,HONEY	1	No Quantity							484403			0
S3	2000	2000	2000	2	0	2	Export	826	United Kingdom	GBR	234	Faeroe Isds	FRO								06	SUGAR,SUGR.PREPTNS,HONEY	1	No Quantity							70244			0
S3	2000	2000	2000	2	0	2	Export	826	United Kingdom	GBR	238	Falkland Isds (Malvinas)	FLK								06	SUGAR,SUGR.PREPTNS,HONEY	1	No Quantity							75385			0
S3	2000	2000	2000	2	0	2	Export	826	United Kingdom	GBR	246	Finland	FIN								06	SUGAR,SUGR.PREPTNS,HONEY	1	No Quantity							3032191			0
S3	2000	2000	2000	2	0	2	Export	826	United Kingdom	GBR	251	France	FRA								06	SUGAR,SUGR.PREPTNS,HONEY	1	No Quantity							15741936			0
S3	2000	2000	2000	2	0	2	Export	826	United Kingdom	GBR	270	Gambia	GMB								06	SUGAR,SUGR.PREPTNS,HONEY	1	No Quantity							35493			0
S3	2000	2000	2000	2	0	2	Export	826	United Kingdom	GBR	275	State of Palestine	PSE								06	SUGAR,SUGR.PREPTNS,HONEY	1	No Quantity							38441			0
S3	2000	2000	2000	2	0	2	Export	826	United Kingdom	GBR	276	Germany	DEU								06	SUGAR,SUGR.PREPTNS,HONEY	1	No Quantity							26430890			0
S3	2000	2000	2000	2	0	2	Export	826	United Kingdom	GBR	288	Ghana	GHA								06	SUGAR,SUGR.PREPTNS,HONEY	1	No Quantity							271992			0
S3	2000	2000	2000	2	0	2	Export	826	United Kingdom	GBR	292	Gibraltar	GIB								06	SUGAR,SUGR.PREPTNS,HONEY	1	No Quantity							673867			0
S3	2000	2000	2000	2	0	2	Export	826	United Kingdom	GBR	300	Greece	GRC								06	SUGAR,SUGR.PREPTNS,HONEY	1	No Quantity							5023347			0
S3	2000	2000	2000	2	0	2	Export	826	United Kingdom	GBR	308	Grenada	GRD								06	SUGAR,SUGR.PREPTNS,HONEY	1	No Quantity							600005			0
S3	2000	2000	2000	2	0	2	Export	826	United Kingdom	GBR	320	Guatemala	GTM								06	SUGAR,SUGR.PREPTNS,HONEY	1	No Quantity							6898			0
S3	2000	2000	2000	2	0	2	Export	826	United Kingdom	GBR	328	Guyana	GUY								06	SUGAR,SUGR.PREPTNS,HONEY	1	No Quantity							1385068			0
S3	2000	2000	2000	2	0	2	Export	826	United Kingdom	GBR	340	Honduras	HND								06	SUGAR,SUGR.PREPTNS,HONEY	1	No Quantity							981			0
S3	2000	2000	2000	2	0	2	Export	826	United Kingdom	GBR	344	China, Hong Kong SAR	HKG								06	SUGAR,SUGR.PREPTNS,HONEY	1	No Quantity							11670921			0
S3	2000	2000	2000	2	0	2	Export	826	United Kingdom	GBR	348	Hungary	HUN								06	SUGAR,SUGR.PREPTNS,HONEY	1	No Quantity							125981			0
S3	2000	2000	2000	2	0	2	Export	826	United Kingdom	GBR	352	Iceland	ISL								06	SUGAR,SUGR.PREPTNS,HONEY	1	No Quantity							592397			0
S3	2000	2000	2000	2	0	2	Export	826	United Kingdom	GBR	360	Indonesia	IDN								06	SUGAR,SUGR.PREPTNS,HONEY	1	No Quantity							10794678			0
S3	2000	2000	2000	2	0	2	Export	826	United Kingdom	GBR	364	Iran	IRN								06	SUGAR,SUGR.PREPTNS,HONEY	1	No Quantity							4547077			0
S3	2000	2000	2000	2	0	2	Export	826	United Kingdom	GBR	368	Iraq	IRQ								06	SUGAR,SUGR.PREPTNS,HONEY	1	No Quantity							21864			0
S3	2000	2000	2000	2	0	2	Export	826	United Kingdom	GBR	372	Ireland	IRL								06	SUGAR,SUGR.PREPTNS,HONEY	1	No Quantity							71176768			0
S3	2000	2000	2000	2	0	2	Export	826	United Kingdom	GBR	376	Israel	ISR								06	SUGAR,SUGR.PREPTNS,HONEY	1	No Quantity							39887719			0
S3	2000	2000	2000	2	0	2	Export	826	United Kingdom	GBR	381	Italy	ITA								06	SUGAR,SUGR.PREPTNS,HONEY	1	No Quantity							44529086			0
S3	2000	2000	2000	2	0	2	Export	826	United Kingdom	GBR	384	Côte d'Ivoire	CIV								06	SUGAR,SUGR.PREPTNS,HONEY	1	No Quantity							105875			0
S3	2000	2000	2000	2	0	2	Export	826	United Kingdom	GBR	388	Jamaica	JAM								06	SUGAR,SUGR.PREPTNS,HONEY	1	No Quantity							1076315			0
S3	2000	2000	2000	2	0	2	Export	826	United Kingdom	GBR	392	Japan	JPN								06	SUGAR,SUGR.PREPTNS,HONEY	1	No Quantity							805986			0
S3	2000	2000	2000	2	0	2	Export	826	United Kingdom	GBR	398	Kazakhstan	KAZ								06	SUGAR,SUGR.PREPTNS,HONEY	1	No Quantity							65675			0
S3	2000	2000	2000	2	0	2	Export	826	United Kingdom	GBR	400	Jordan	JOR								06	SUGAR,SUGR.PREPTNS,HONEY	1	No Quantity							925675			0
S3	2000	2000	2000	2	0	2	Export	826	United Kingdom	GBR	404	Kenya	KEN								06	SUGAR,SUGR.PREPTNS,HONEY	1	No Quantity							2089400			0
S3	2000	2000	2000	2	0	2	Export	826	United Kingdom	GBR	408	Dem. People's Rep. of Korea	PRK								06	SUGAR,SUGR.PREPTNS,HONEY	1	No Quantity							4421			0
S3	2000	2000	2000	2	0	2	Export	826	United Kingdom	GBR	410	Rep. of Korea	KOR								06	SUGAR,SUGR.PREPTNS,HONEY	1	No Quantity							371178			0
S3	2000	2000	2000	2	0	2	Export	826	United Kingdom	GBR	414	Kuwait	KWT								06	SUGAR,SUGR.PREPTNS,HONEY	1	No Quantity							980979			0
S3	2000	2000	2000	2	0	2	Export	826	United Kingdom	GBR	422	Lebanon	LBN								06	SUGAR,SUGR.PREPTNS,HONEY	1	No Quantity							2425954			0
S3	2000	2000	2000	2	0	2	Export	826	United Kingdom	GBR	428	Latvia	LVA								06	SUGAR,SUGR.PREPTNS,HONEY	1	No Quantity							1685045			0
S3	2000	2000	2000	2	0	2	Export	826	United Kingdom	GBR	430	Liberia	LBR								06	SUGAR,SUGR.PREPTNS,HONEY	1	No Quantity							13873			0
S3	2000	2000	2000	2	0	2	Export	826	United Kingdom	GBR	434	Libya	LBY								06	SUGAR,SUGR.PREPTNS,HONEY	1	No Quantity							24513			0
S3	2000	2000	2000	2	0	2	Export	826	United Kingdom	GBR	440	Lithuania	LTU								06	SUGAR,SUGR.PREPTNS,HONEY	1	No Quantity							48509			0
S3	2000	2000	2000	2	0	2	Export	826	United Kingdom	GBR	442	Luxembourg	LUX								06	SUGAR,SUGR.PREPTNS,HONEY	1	No Quantity							3525			0
S3	2000	2000	2000	2	0	2	Export	826	United Kingdom	GBR	454	Malawi	MWI								06	SUGAR,SUGR.PREPTNS,HONEY	1	No Quantity							41716			0
S3	2000	2000	2000	2	0	2	Export	826	United Kingdom	GBR	458	Malaysia	MYS								06	SUGAR,SUGR.PREPTNS,HONEY	1	No Quantity							593795			0
S3	2000	2000	2000	2	0	2	Export	826	United Kingdom	GBR	462	Maldives	MDV								06	SUGAR,SUGR.PREPTNS,HONEY	1	No Quantity							3520			0
S3	2000	2000	2000	2	0	2	Export	826	United Kingdom	GBR	466	Mali	MLI								06	SUGAR,SUGR.PREPTNS,HONEY	1	No Quantity							9728			0
S3	2000	2000	2000	2	0	2	Export	826	United Kingdom	GBR	470	Malta	MLT								06	SUGAR,SUGR.PREPTNS,HONEY	1	No Quantity							3899954			0
S3	2000	2000	2000	2	0	2	Export	826	United Kingdom	GBR	478	Mauritania	MRT								06	SUGAR,SUGR.PREPTNS,HONEY	1	No Quantity							4525			0
S3	2000	2000	2000	2	0	2	Export	826	United Kingdom	GBR	480	Mauritius	MUS								06	SUGAR,SUGR.PREPTNS,HONEY	1	No Quantity							11726			0
S3	2000	2000	2000	2	0	2	Export	826	United Kingdom	GBR	484	Mexico	MEX								06	SUGAR,SUGR.PREPTNS,HONEY	1	No Quantity							287111			0
S3	2000	2000	2000	2	0	2	Export	826	United Kingdom	GBR	490	Other Asia, nes									06	SUGAR,SUGR.PREPTNS,HONEY	1	No Quantity							1771936			0
S3	2000	2000	2000	2	0	2	Export	826	United Kingdom	GBR	500	Montserrat	MSR								06	SUGAR,SUGR.PREPTNS,HONEY	1	No Quantity							18750			0
S3	2000	2000	2000	2	0	2	Export	826	United Kingdom	GBR	504	Morocco	MAR								06	SUGAR,SUGR.PREPTNS,HONEY	1	No Quantity							154651			0
S3	2000	2000	2000	2	0	2	Export	826	United Kingdom	GBR	512	Oman	OMN								06	SUGAR,SUGR.PREPTNS,HONEY	1	No Quantity							282981			0
S3	2000	2000	2000	2	0	2	Export	826	United Kingdom	GBR	524	Nepal	NPL								06	SUGAR,SUGR.PREPTNS,HONEY	1	No Quantity							3561			0
S3	2000	2000	2000	2	0	2	Export	826	United Kingdom	GBR	528	Netherlands	NLD								06	SUGAR,SUGR.PREPTNS,HONEY	1	No Quantity							19838864			0
S3	2000	2000	2000	2	0	2	Export	826	United Kingdom	GBR	530	Neth. Antilles	ANT								06	SUGAR,SUGR.PREPTNS,HONEY	1	No Quantity							364406			0
S3	2000	2000	2000	2	0	2	Export	826	United Kingdom	GBR	533	Aruba	ABW								06	SUGAR,SUGR.PREPTNS,HONEY	1	No Quantity							110102			0
S3	2000	2000	2000	2	0	2	Export	826	United Kingdom	GBR	554	New Zealand	NZL								06	SUGAR,SUGR.PREPTNS,HONEY	1	No Quantity							1219905			0
S3	2000	2000	2000	2	0	2	Export	826	United Kingdom	GBR	558	Nicaragua	NIC								06	SUGAR,SUGR.PREPTNS,HONEY	1	No Quantity							30824			0
S3	2000	2000	2000	2	0	2	Export	826	United Kingdom	GBR	566	Nigeria	NGA								06	SUGAR,SUGR.PREPTNS,HONEY	1	No Quantity							1418159			0
S3	2000	2000	2000	2	0	2	Export	826	United Kingdom	GBR	579	Norway	NOR								06	SUGAR,SUGR.PREPTNS,HONEY	1	No Quantity							12604299			0
S3	2000	2000	2000	2	0	2	Export	826	United Kingdom	GBR	586	Pakistan	PAK								06	SUGAR,SUGR.PREPTNS,HONEY	1	No Quantity							2167011			0
S3	2000	2000	2000	2	0	2	Export	826	United Kingdom	GBR	591	Panama	PAN								06	SUGAR,SUGR.PREPTNS,HONEY	1	No Quantity							30615			0
S3	2000	2000	2000	2	0	2	Export	826	United Kingdom	GBR	600	Paraguay	PRY								06	SUGAR,SUGR.PREPTNS,HONEY	1	No Quantity							5550			0
S3	2000	2000	2000	2	0	2	Export	826	United Kingdom	GBR	604	Peru	PER								06	SUGAR,SUGR.PREPTNS,HONEY	1	No Quantity							47315			0
S3	2000	2000	2000	2	0	2	Export	826	United Kingdom	GBR	608	Philippines	PHL								06	SUGAR,SUGR.PREPTNS,HONEY	1	No Quantity							1818143			0
S3	2000	2000	2000	2	0	2	Export	826	United Kingdom	GBR	616	Poland	POL								06	SUGAR,SUGR.PREPTNS,HONEY	1	No Quantity							2517233			0
S3	2000	2000	2000	2	0	2	Export	826	United Kingdom	GBR	620	Portugal	PRT								06	SUGAR,SUGR.PREPTNS,HONEY	1	No Quantity							3490739			0
S3	2000	2000	2000	2	0	2	Export	826	United Kingdom	GBR	634	Qatar	QAT								06	SUGAR,SUGR.PREPTNS,HONEY	1	No Quantity							186183			0
S3	2000	2000	2000	2	0	2	Export	826	United Kingdom	GBR	642	Romania	ROU								06	SUGAR,SUGR.PREPTNS,HONEY	1	No Quantity							104105			0
S3	2000	2000	2000	2	0	2	Export	826	United Kingdom	GBR	643	Russian Federation	RUS								06	SUGAR,SUGR.PREPTNS,HONEY	1	No Quantity							4382708			0
S3	2000	2000	2000	2	0	2	Export	826	United Kingdom	GBR	654	Saint Helena	SHN								06	SUGAR,SUGR.PREPTNS,HONEY	1	No Quantity							38572			0
S3	2000	2000	2000	2	0	2	Export	826	United Kingdom	GBR	659	Saint Kitts and Nevis	KNA								06	SUGAR,SUGR.PREPTNS,HONEY	1	No Quantity							310321			0
S3	2000	2000	2000	2	0	2	Export	826	United Kingdom	GBR	662	Saint Lucia	LCA								06	SUGAR,SUGR.PREPTNS,HONEY	1	No Quantity							652921			0
S3	2000	2000	2000	2	0	2	Export	826	United Kingdom	GBR	666	Saint Pierre and Miquelon	SPM								06	SUGAR,SUGR.PREPTNS,HONEY	1	No Quantity							2434			0
S3	2000	2000	2000	2	0	2	Export	826	United Kingdom	GBR	670	Saint Vincent and the Grenadines	VCT								06	SUGAR,SUGR.PREPTNS,HONEY	1	No Quantity							431436			0
S3	2000	2000	2000	2	0	2	Export	826	United Kingdom	GBR	678	Sao Tome and Principe	STP								06	SUGAR,SUGR.PREPTNS,HONEY	1	No Quantity							8941			0
S3	2000	2000	2000	2	0	2	Export	826	United Kingdom	GBR	682	Saudi Arabia	SAU								06	SUGAR,SUGR.PREPTNS,HONEY	1	No Quantity							1315668			0
S3	2000	2000	2000	2	0	2	Export	826	United Kingdom	GBR	686	Senegal	SEN								06	SUGAR,SUGR.PREPTNS,HONEY	1	No Quantity							18311			0
S3	2000	2000	2000	2	0	2	Export	826	United Kingdom	GBR	694	Sierra Leone	SLE								06	SUGAR,SUGR.PREPTNS,HONEY	1	No Quantity							10621			0
S3	2000	2000	2000	2	0	2	Export	826	United Kingdom	GBR	699	India	IND								06	SUGAR,SUGR.PREPTNS,HONEY	1	No Quantity							557461			0
S3	2000	2000	2000	2	0	2	Export	826	United Kingdom	GBR	702	Singapore	SGP								06	SUGAR,SUGR.PREPTNS,HONEY	1	No Quantity							3217963			0
S3	2000	2000	2000	2	0	2	Export	826	United Kingdom	GBR	703	Slovakia	SVK								06	SUGAR,SUGR.PREPTNS,HONEY	1	No Quantity							97417			0
S3	2000	2000	2000	2	0	2	Export	826	United Kingdom	GBR	704	Viet Nam	VNM								06	SUGAR,SUGR.PREPTNS,HONEY	1	No Quantity							232092			0
S3	2000	2000	2000	2	0	2	Export	826	United Kingdom	GBR	705	Slovenia	SVN								06	SUGAR,SUGR.PREPTNS,HONEY	1	No Quantity							616498			0
S3	2000	2000	2000	2	0	2	Export	826	United Kingdom	GBR	710	South Africa	ZAF								06	SUGAR,SUGR.PREPTNS,HONEY	1	No Quantity							1152897			0
S3	2000	2000	2000	2	0	2	Export	826	United Kingdom	GBR	716	Zimbabwe	ZWE								06	SUGAR,SUGR.PREPTNS,HONEY	1	No Quantity							19057			0
S3	2000	2000	2000	2	0	2	Export	826	United Kingdom	GBR	724	Spain	ESP								06	SUGAR,SUGR.PREPTNS,HONEY	1	No Quantity							22430369			0
S3	2000	2000	2000	2	0	2	Export	826	United Kingdom	GBR	736	Fmr Sudan	SDN								06	SUGAR,SUGR.PREPTNS,HONEY	1	No Quantity							110546			0
S3	2000	2000	2000	2	0	2	Export	826	United Kingdom	GBR	740	Suriname	SUR								06	SUGAR,SUGR.PREPTNS,HONEY	1	No Quantity							659229			0
S3	2000	2000	2000	2	0	2	Export	826	United Kingdom	GBR	752	Sweden	SWE								06	SUGAR,SUGR.PREPTNS,HONEY	1	No Quantity							11583501			0
S3	2000	2000	2000	2	0	2	Export	826	United Kingdom	GBR	757	Switzerland	CHE								06	SUGAR,SUGR.PREPTNS,HONEY	1	No Quantity							4390057			0
S3	2000	2000	2000	2	0	2	Export	826	United Kingdom	GBR	760	Syria	SYR								06	SUGAR,SUGR.PREPTNS,HONEY	1	No Quantity							9165			0
S3	2000	2000	2000	2	0	2	Export	826	United Kingdom	GBR	764	Thailand	THA								06	SUGAR,SUGR.PREPTNS,HONEY	1	No Quantity							703216			0
S3	2000	2000	2000	2	0	2	Export	826	United Kingdom	GBR	780	Trinidad and Tobago	TTO								06	SUGAR,SUGR.PREPTNS,HONEY	1	No Quantity							241314			0
S3	2000	2000	2000	2	0	2	Export	826	United Kingdom	GBR	784	United Arab Emirates	ARE								06	SUGAR,SUGR.PREPTNS,HONEY	1	No Quantity							6338321			0
S3	2000	2000	2000	2	0	2	Export	826	United Kingdom	GBR	788	Tunisia	TUN								06	SUGAR,SUGR.PREPTNS,HONEY	1	No Quantity							2142033			0
S3	2000	2000	2000	2	0	2	Export	826	United Kingdom	GBR	792	Turkey	TUR								06	SUGAR,SUGR.PREPTNS,HONEY	1	No Quantity							582384			0
S3	2000	2000	2000	2	0	2	Export	826	United Kingdom	GBR	800	Uganda	UGA								06	SUGAR,SUGR.PREPTNS,HONEY	1	No Quantity							20522			0
S3	2000	2000	2000	2	0	2	Export	826	United Kingdom	GBR	804	Ukraine	UKR								06	SUGAR,SUGR.PREPTNS,HONEY	1	No Quantity							49673			0
S3	2000	2000	2000	2	0	2	Export	826	United Kingdom	GBR	807	North Macedonia	MKD								06	SUGAR,SUGR.PREPTNS,HONEY	1	No Quantity							131546			0
S3	2000	2000	2000	2	0	2	Export	826	United Kingdom	GBR	818	Egypt	EGY								06	SUGAR,SUGR.PREPTNS,HONEY	1	No Quantity							4370294			0
S3	2000	2000	2000	2	0	2	Export	826	United Kingdom	GBR	834	United Rep. of Tanzania	TZA								06	SUGAR,SUGR.PREPTNS,HONEY	1	No Quantity							5902			0
S3	2000	2000	2000	2	0	2	Export	826	United Kingdom	GBR	842	USA	USA								06	SUGAR,SUGR.PREPTNS,HONEY	1	No Quantity							116285834			0
S3	2000	2000	2000	2	0	2	Export	826	United Kingdom	GBR	858	Uruguay	URY								06	SUGAR,SUGR.PREPTNS,HONEY	1	No Quantity							93633			0
S3	2000	2000	2000	2	0	2	Export	826	United Kingdom	GBR	860	Uzbekistan	UZB								06	SUGAR,SUGR.PREPTNS,HONEY	1	No Quantity							2355101			0
S3	2000	2000	2000	2	0	2	Export	826	United Kingdom	GBR	862	Venezuela	VEN								06	SUGAR,SUGR.PREPTNS,HONEY	1	No Quantity							322847			0
S3	2000	2000	2000	2	0	2	Export	826	United Kingdom	GBR	887	Yemen	YEM								06	SUGAR,SUGR.PREPTNS,HONEY	1	No Quantity							733727			0
S3	2000	2000	2000	2	0	2	Export	826	United Kingdom	GBR	891	Serbia and Montenegro	SCG								06	SUGAR,SUGR.PREPTNS,HONEY	1	No Quantity							24053			0
S3	2000	2000	2000	2	0	2	Export	826	United Kingdom	GBR	894	Zambia	ZMB								06	SUGAR,SUGR.PREPTNS,HONEY	1	No Quantity							4743			0
S3	2000	2000	2000	2	0	2	Export	818	Egypt	EGY	0	World	WLD								07	COFFEE,TEA,COCOA,SPICES	1	No Quantity							13014231			0
S3	2000	2000	2000	2	0	2	Export	818	Egypt	EGY	12	Algeria	DZA								07	COFFEE,TEA,COCOA,SPICES	1	No Quantity							128752			0
S3	2000	2000	2000	2	0	2	Export	818	Egypt	EGY	24	Angola	AGO								07	COFFEE,TEA,COCOA,SPICES	1	No Quantity							4078			0
S3	2000	2000	2000	2	0	2	Export	818	Egypt	EGY	32	Argentina	ARG								07	COFFEE,TEA,COCOA,SPICES	1	No Quantity							16079			0
S3	2000	2000	2000	2	0	2	Export	818	Egypt	EGY	36	Australia	AUS								07	COFFEE,TEA,COCOA,SPICES	1	No Quantity							25184			0
S3	2000	2000	2000	2	0	2	Export	818	Egypt	EGY	40	Austria	AUT								07	COFFEE,TEA,COCOA,SPICES	1	No Quantity							10600			0
S3	2000	2000	2000	2	0	2	Export	818	Egypt	EGY	48	Bahrain	BHR								07	COFFEE,TEA,COCOA,SPICES	1	No Quantity							871			0
S3	2000	2000	2000	2	0	2	Export	818	Egypt	EGY	56	Belgium	BEL								07	COFFEE,TEA,COCOA,SPICES	1	No Quantity							51215			0
S3	2000	2000	2000	2	0	2	Export	818	Egypt	EGY	76	Brazil	BRA								07	COFFEE,TEA,COCOA,SPICES	1	No Quantity							68525			0
S3	2000	2000	2000	2	0	2	Export	818	Egypt	EGY	124	Canada	CAN								07	COFFEE,TEA,COCOA,SPICES	1	No Quantity							104233			0
S3	2000	2000	2000	2	0	2	Export	818	Egypt	EGY	144	Sri Lanka	LKA								07	COFFEE,TEA,COCOA,SPICES	1	No Quantity							20254			0
S3	2000	2000	2000	2	0	2	Export	818	Egypt	EGY	148	Chad	TCD								07	COFFEE,TEA,COCOA,SPICES	1	No Quantity							2663			0
S3	2000	2000	2000	2	0	2	Export	818	Egypt	EGY	191	Croatia	HRV								07	COFFEE,TEA,COCOA,SPICES	1	No Quantity							977			0
S3	2000	2000	2000	2	0	2	Export	818	Egypt	EGY	196	Cyprus	CYP								07	COFFEE,TEA,COCOA,SPICES	1	No Quantity							2798			0
S3	2000	2000	2000	2	0	2	Export	818	Egypt	EGY	203	Czechia	CZE								07	COFFEE,TEA,COCOA,SPICES	1	No Quantity							9464			0
S3	2000	2000	2000	2	0	2	Export	818	Egypt	EGY	208	Denmark	DNK								07	COFFEE,TEA,COCOA,SPICES	1	No Quantity							8895			0
S3	2000	2000	2000	2	0	2	Export	818	Egypt	EGY	251	France	FRA								07	COFFEE,TEA,COCOA,SPICES	1	No Quantity							140261			0
S3	2000	2000	2000	2	0	2	Export	818	Egypt	EGY	275	State of Palestine	PSE								07	COFFEE,TEA,COCOA,SPICES	1	No Quantity							286494			0
S3	2000	2000	2000	2	0	2	Export	818	Egypt	EGY	276	Germany	DEU								07	COFFEE,TEA,COCOA,SPICES	1	No Quantity							432961			0
S3	2000	2000	2000	2	0	2	Export	818	Egypt	EGY	300	Greece	GRC								07	COFFEE,TEA,COCOA,SPICES	1	No Quantity							25462			0
S3	2000	2000	2000	2	0	2	Export	818	Egypt	EGY	360	Indonesia	IDN								07	COFFEE,TEA,COCOA,SPICES	1	No Quantity							53171			0
S3	2000	2000	2000	2	0	2	Export	818	Egypt	EGY	364	Iran	IRN								07	COFFEE,TEA,COCOA,SPICES	1	No Quantity							139358			0
S3	2000	2000	2000	2	0	2	Export	818	Egypt	EGY	368	Iraq	IRQ								07	COFFEE,TEA,COCOA,SPICES	1	No Quantity							1102975			0
S3	2000	2000	2000	2	0	2	Export	818	Egypt	EGY	376	Israel	ISR								07	COFFEE,TEA,COCOA,SPICES	1	No Quantity							299745			0
S3	2000	2000	2000	2	0	2	Export	818	Egypt	EGY	381	Italy	ITA								07	COFFEE,TEA,COCOA,SPICES	1	No Quantity							306120			0
S3	2000	2000	2000	2	0	2	Export	818	Egypt	EGY	392	Japan	JPN								07	COFFEE,TEA,COCOA,SPICES	1	No Quantity							4430			0
S3	2000	2000	2000	2	0	2	Export	818	Egypt	EGY	400	Jordan	JOR								07	COFFEE,TEA,COCOA,SPICES	1	No Quantity							640030			0
S3	2000	2000	2000	2	0	2	Export	818	Egypt	EGY	404	Kenya	KEN								07	COFFEE,TEA,COCOA,SPICES	1	No Quantity							10576			0
S3	2000	2000	2000	2	0	2	Export	818	Egypt	EGY	414	Kuwait	KWT								07	COFFEE,TEA,COCOA,SPICES	1	No Quantity							46156			0
S3	2000	2000	2000	2	0	2	Export	818	Egypt	EGY	422	Lebanon	LBN								07	COFFEE,TEA,COCOA,SPICES	1	No Quantity							1371851			0
S3	2000	2000	2000	2	0	2	Export	818	Egypt	EGY	434	Libya	LBY								07	COFFEE,TEA,COCOA,SPICES	1	No Quantity							161499			0
S3	2000	2000	2000	2	0	2	Export	818	Egypt	EGY	450	Madagascar	MDG								07	COFFEE,TEA,COCOA,SPICES	1	No Quantity							16276			0
S3	2000	2000	2000	2	0	2	Export	818	Egypt	EGY	458	Malaysia	MYS								07	COFFEE,TEA,COCOA,SPICES	1	No Quantity							187938			0
S3	2000	2000	2000	2	0	2	Export	818	Egypt	EGY	480	Mauritius	MUS								07	COFFEE,TEA,COCOA,SPICES	1	No Quantity							16183			0
S3	2000	2000	2000	2	0	2	Export	818	Egypt	EGY	484	Mexico	MEX								07	COFFEE,TEA,COCOA,SPICES	1	No Quantity							36722			0
S3	2000	2000	2000	2	0	2	Export	818	Egypt	EGY	504	Morocco	MAR								07	COFFEE,TEA,COCOA,SPICES	1	No Quantity							1492049			0
S3	2000	2000	2000	2	0	2	Export	818	Egypt	EGY	512	Oman	OMN								07	COFFEE,TEA,COCOA,SPICES	1	No Quantity							2872			0
S3	2000	2000	2000	2	0	2	Export	818	Egypt	EGY	528	Netherlands	NLD								07	COFFEE,TEA,COCOA,SPICES	1	No Quantity							645778			0
S3	2000	2000	2000	2	0	2	Export	818	Egypt	EGY	554	New Zealand	NZL								07	COFFEE,TEA,COCOA,SPICES	1	No Quantity							7631			0
S3	2000	2000	2000	2	0	2	Export	818	Egypt	EGY	566	Nigeria	NGA								07	COFFEE,TEA,COCOA,SPICES	1	No Quantity							3416			0
S3	2000	2000	2000	2	0	2	Export	818	Egypt	EGY	568	Other Europe, nes									07	COFFEE,TEA,COCOA,SPICES	1	No Quantity							36413			0
S3	2000	2000	2000	2	0	2	Export	818	Egypt	EGY	586	Pakistan	PAK								07	COFFEE,TEA,COCOA,SPICES	1	No Quantity							34517			0
S3	2000	2000	2000	2	0	2	Export	818	Egypt	EGY	616	Poland	POL								07	COFFEE,TEA,COCOA,SPICES	1	No Quantity							640			0
S3	2000	2000	2000	2	0	2	Export	818	Egypt	EGY	634	Qatar	QAT								07	COFFEE,TEA,COCOA,SPICES	1	No Quantity							6346			0
S3	2000	2000	2000	2	0	2	Export	818	Egypt	EGY	642	Romania	ROU								07	COFFEE,TEA,COCOA,SPICES	1	No Quantity							41018			0
S3	2000	2000	2000	2	0	2	Export	818	Egypt	EGY	682	Saudi Arabia	SAU								07	COFFEE,TEA,COCOA,SPICES	1	No Quantity							895235			0
S3	2000	2000	2000	2	0	2	Export	818	Egypt	EGY	699	India	IND								07	COFFEE,TEA,COCOA,SPICES	1	No Quantity							104283			0
S3	2000	2000	2000	2	0	2	Export	818	Egypt	EGY	702	Singapore	SGP								07	COFFEE,TEA,COCOA,SPICES	1	No Quantity							11816			0
S3	2000	2000	2000	2	0	2	Export	818	Egypt	EGY	710	South Africa	ZAF								07	COFFEE,TEA,COCOA,SPICES	1	No Quantity							40702			0
S3	2000	2000	2000	2	0	2	Export	818	Egypt	EGY	724	Spain	ESP								07	COFFEE,TEA,COCOA,SPICES	1	No Quantity							74812			0
S3	2000	2000	2000	2	0	2	Export	818	Egypt	EGY	736	Fmr Sudan	SDN								07	COFFEE,TEA,COCOA,SPICES	1	No Quantity							131711			0
S3	2000	2000	2000	2	0	2	Export	818	Egypt	EGY	757	Switzerland	CHE								07	COFFEE,TEA,COCOA,SPICES	1	No Quantity							636			0
S3	2000	2000	2000	2	0	2	Export	818	Egypt	EGY	760	Syria	SYR								07	COFFEE,TEA,COCOA,SPICES	1	No Quantity							955775			0
S3	2000	2000	2000	2	0	2	Export	818	Egypt	EGY	784	United Arab Emirates	ARE								07	COFFEE,TEA,COCOA,SPICES	1	No Quantity							187756			0
S3	2000	2000	2000	2	0	2	Export	818	Egypt	EGY	788	Tunisia	TUN								07	COFFEE,TEA,COCOA,SPICES	1	No Quantity							174659			0
S3	2000	2000	2000	2	0	2	Export	818	Egypt	EGY	792	Turkey	TUR								07	COFFEE,TEA,COCOA,SPICES	1	No Quantity							135980			0
S3	2000	2000	2000	2	0	2	Export	818	Egypt	EGY	826	United Kingdom	GBR								07	COFFEE,TEA,COCOA,SPICES	1	No Quantity							363428			0
S3	2000	2000	2000	2	0	2	Export	818	Egypt	EGY	842	USA	USA								07	COFFEE,TEA,COCOA,SPICES	1	No Quantity							1866138			0
S3	2000	2000	2000	2	0	2	Export	818	Egypt	EGY	858	Uruguay	URY								07	COFFEE,TEA,COCOA,SPICES	1	No Quantity							30146			0
S3	2000	2000	2000	2	0	2	Export	818	Egypt	EGY	862	Venezuela	VEN								07	COFFEE,TEA,COCOA,SPICES	1	No Quantity							11803			0
S3	2000	2000	2000	2	0	2	Export	818	Egypt	EGY	887	Yemen	YEM								07	COFFEE,TEA,COCOA,SPICES	1	No Quantity							25877			0
S3	2000	2000	2000	2	0	2	Export	826	United Kingdom	GBR	0	World	WLD								07	COFFEE,TEA,COCOA,SPICES	1	No Quantity							893147362			0
S3	2000	2000	2000	2	0	2	Export	826	United Kingdom	GBR	4	Afghanistan	AFG								07	COFFEE,TEA,COCOA,SPICES	1	No Quantity							535188			0
S3	2000	2000	2000	2	0	2	Export	826	United Kingdom	GBR	12	Algeria	DZA								07	COFFEE,TEA,COCOA,SPICES	1	No Quantity							106239			0
S3	2000	2000	2000	2	0	2	Export	826	United Kingdom	GBR	20	Andorra	AND								07	COFFEE,TEA,COCOA,SPICES	1	No Quantity							92671			0
S3	2000	2000	2000	2	0	2	Export	826	United Kingdom	GBR	28	Antigua and Barbuda	ATG								07	COFFEE,TEA,COCOA,SPICES	1	No Quantity							151046			0
S3	2000	2000	2000	2	0	2	Export	826	United Kingdom	GBR	31	Azerbaijan	AZE								07	COFFEE,TEA,COCOA,SPICES	1	No Quantity							6288			0
S3	2000	2000	2000	2	0	2	Export	826	United Kingdom	GBR	32	Argentina	ARG								07	COFFEE,TEA,COCOA,SPICES	1	No Quantity							1581754			0
S3	2000	2000	2000	2	0	2	Export	826	United Kingdom	GBR	36	Australia	AUS								07	COFFEE,TEA,COCOA,SPICES	1	No Quantity							27967903			0
S3	2000	2000	2000	2	0	2	Export	826	United Kingdom	GBR	40	Austria	AUT								07	COFFEE,TEA,COCOA,SPICES	1	No Quantity							5400180			0
S3	2000	2000	2000	2	0	2	Export	826	United Kingdom	GBR	44	Bahamas	BHS								07	COFFEE,TEA,COCOA,SPICES	1	No Quantity							786937			0
S3	2000	2000	2000	2	0	2	Export	826	United Kingdom	GBR	48	Bahrain	BHR								07	COFFEE,TEA,COCOA,SPICES	1	No Quantity							1121521			0
S3	2000	2000	2000	2	0	2	Export	826	United Kingdom	GBR	50	Bangladesh	BGD								07	COFFEE,TEA,COCOA,SPICES	1	No Quantity							51563			0
S3	2000	2000	2000	2	0	2	Export	826	United Kingdom	GBR	52	Barbados	BRB								07	COFFEE,TEA,COCOA,SPICES	1	No Quantity							532220			0
S3	2000	2000	2000	2	0	2	Export	826	United Kingdom	GBR	56	Belgium	BEL								07	COFFEE,TEA,COCOA,SPICES	1	No Quantity							31280085			0
S3	2000	2000	2000	2	0	2	Export	826	United Kingdom	GBR	60	Bermuda	BMU								07	COFFEE,TEA,COCOA,SPICES	1	No Quantity							685526			0
S3	2000	2000	2000	2	0	2	Export	826	United Kingdom	GBR	64	Bhutan	BTN								07	COFFEE,TEA,COCOA,SPICES	1	No Quantity							10685			0
S3	2000	2000	2000	2	0	2	Export	826	United Kingdom	GBR	68	Bolivia (Plurinational State of)	BOL								07	COFFEE,TEA,COCOA,SPICES	1	No Quantity							215929			0
S3	2000	2000	2000	2	0	2	Export	826	United Kingdom	GBR	70	Bosnia Herzegovina	BIH								07	COFFEE,TEA,COCOA,SPICES	1	No Quantity							2428			0
S3	2000	2000	2000	2	0	2	Export	826	United Kingdom	GBR	72	Botswana	BWA								07	COFFEE,TEA,COCOA,SPICES	1	No Quantity							1091			0
S3	2000	2000	2000	2	0	2	Export	826	United Kingdom	GBR	76	Brazil	BRA								07	COFFEE,TEA,COCOA,SPICES	1	No Quantity							1433210			0
S3	2000	2000	2000	2	0	2	Export	826	United Kingdom	GBR	84	Belize	BLZ								07	COFFEE,TEA,COCOA,SPICES	1	No Quantity							14380			0
S3	2000	2000	2000	2	0	2	Export	826	United Kingdom	GBR	92	Br. Virgin Isds	VGB								07	COFFEE,TEA,COCOA,SPICES	1	No Quantity							75401			0
S3	2000	2000	2000	2	0	2	Export	826	United Kingdom	GBR	96	Brunei Darussalam	BRN								07	COFFEE,TEA,COCOA,SPICES	1	No Quantity							19228			0
S3	2000	2000	2000	2	0	2	Export	826	United Kingdom	GBR	100	Bulgaria	BGR								07	COFFEE,TEA,COCOA,SPICES	1	No Quantity							327852			0
S3	2000	2000	2000	2	0	2	Export	826	United Kingdom	GBR	112	Belarus	BLR								07	COFFEE,TEA,COCOA,SPICES	1	No Quantity							14656			0
S3	2000	2000	2000	2	0	2	Export	826	United Kingdom	GBR	124	Canada	CAN								07	COFFEE,TEA,COCOA,SPICES	1	No Quantity							60981921			0
S3	2000	2000	2000	2	0	2	Export	826	United Kingdom	GBR	132	Cabo Verde	CPV								07	COFFEE,TEA,COCOA,SPICES	1	No Quantity							12819			0
S3	2000	2000	2000	2	0	2	Export	826	United Kingdom	GBR	136	Cayman Isds	CYM								07	COFFEE,TEA,COCOA,SPICES	1	No Quantity							117448			0
S3	2000	2000	2000	2	0	2	Export	826	United Kingdom	GBR	144	Sri Lanka	LKA								07	COFFEE,TEA,COCOA,SPICES	1	No Quantity							748269			0
S3	2000	2000	2000	2	0	2	Export	826	United Kingdom	GBR	152	Chile	CHL								07	COFFEE,TEA,COCOA,SPICES	1	No Quantity							534672			0
S3	2000	2000	2000	2	0	2	Export	826	United Kingdom	GBR	156	China	CHN								07	COFFEE,TEA,COCOA,SPICES	1	No Quantity							212193			0
S3	2000	2000	2000	2	0	2	Export	826	United Kingdom	GBR	170	Colombia	COL								07	COFFEE,TEA,COCOA,SPICES	1	No Quantity							199904			0
S3	2000	2000	2000	2	0	2	Export	826	United Kingdom	GBR	178	Congo	COG								07	COFFEE,TEA,COCOA,SPICES	1	No Quantity							883897			0
S3	2000	2000	2000	2	0	2	Export	826	United Kingdom	GBR	180	Dem. Rep. of the Congo	COD								07	COFFEE,TEA,COCOA,SPICES	1	No Quantity							52308			0
S3	2000	2000	2000	2	0	2	Export	826	United Kingdom	GBR	184	Cook Isds	COK								07	COFFEE,TEA,COCOA,SPICES	1	No Quantity							49168			0
S3	2000	2000	2000	2	0	2	Export	826	United Kingdom	GBR	188	Costa Rica	CRI								07	COFFEE,TEA,COCOA,SPICES	1	No Quantity							147664			0
S3	2000	2000	2000	2	0	2	Export	826	United Kingdom	GBR	191	Croatia	HRV								07	COFFEE,TEA,COCOA,SPICES	1	No Quantity							108052			0
S3	2000	2000	2000	2	0	2	Export	826	United Kingdom	GBR	192	Cuba	CUB								07	COFFEE,TEA,COCOA,SPICES	1	No Quantity							6368			0
S3	2000	2000	2000	2	0	2	Export	826	United Kingdom	GBR	196	Cyprus	CYP								07	COFFEE,TEA,COCOA,SPICES	1	No Quantity							4815251			0
S3	2000	2000	2000	2	0	2	Export	826	United Kingdom	GBR	203	Czechia	CZE								07	COFFEE,TEA,COCOA,SPICES	1	No Quantity							1978839			0
S3	2000	2000	2000	2	0	2	Export	826	United Kingdom	GBR	204	Benin	BEN								07	COFFEE,TEA,COCOA,SPICES	1	No Quantity							9080			0
S3	2000	2000	2000	2	0	2	Export	826	United Kingdom	GBR	208	Denmark	DNK								07	COFFEE,TEA,COCOA,SPICES	1	No Quantity							13745893			0
S3	2000	2000	2000	2	0	2	Export	826	United Kingdom	GBR	212	Dominica	DMA								07	COFFEE,TEA,COCOA,SPICES	1	No Quantity							19895			0
S3	2000	2000	2000	2	0	2	Export	826	United Kingdom	GBR	214	Dominican Rep.	DOM								07	COFFEE,TEA,COCOA,SPICES	1	No Quantity							54583			0
S3	2000	2000	2000	2	0	2	Export	826	United Kingdom	GBR	222	El Salvador	SLV								07	COFFEE,TEA,COCOA,SPICES	1	No Quantity							53074			0
S3	2000	2000	2000	2	0	2	Export	826	United Kingdom	GBR	226	Equatorial Guinea	GNQ								07	COFFEE,TEA,COCOA,SPICES	1	No Quantity							61231			0
S3	2000	2000	2000	2	0	2	Export	826	United Kingdom	GBR	231	Ethiopia	ETH								07	COFFEE,TEA,COCOA,SPICES	1	No Quantity							6091			0
S3	2000	2000	2000	2	0	2	Export	826	United Kingdom	GBR	233	Estonia	EST								07	COFFEE,TEA,COCOA,SPICES	1	No Quantity							210492			0
S3	2000	2000	2000	2	0	2	Export	826	United Kingdom	GBR	234	Faeroe Isds	FRO								07	COFFEE,TEA,COCOA,SPICES	1	No Quantity							1119022			0
S3	2000	2000	2000	2	0	2	Export	826	United Kingdom	GBR	238	Falkland Isds (Malvinas)	FLK								07	COFFEE,TEA,COCOA,SPICES	1	No Quantity							211135			0
S3	2000	2000	2000	2	0	2	Export	826	United Kingdom	GBR	242	Fiji	FJI								07	COFFEE,TEA,COCOA,SPICES	1	No Quantity							16519			0
S3	2000	2000	2000	2	0	2	Export	826	United Kingdom	GBR	246	Finland	FIN								07	COFFEE,TEA,COCOA,SPICES	1	No Quantity							7496347			0
S3	2000	2000	2000	2	0	2	Export	826	United Kingdom	GBR	251	France	FRA								07	COFFEE,TEA,COCOA,SPICES	1	No Quantity							94178970			0
S3	2000	2000	2000	2	0	2	Export	826	United Kingdom	GBR	268	Georgia	GEO								07	COFFEE,TEA,COCOA,SPICES	1	No Quantity							16787			0
S3	2000	2000	2000	2	0	2	Export	826	United Kingdom	GBR	270	Gambia	GMB								07	COFFEE,TEA,COCOA,SPICES	1	No Quantity							172258			0
S3	2000	2000	2000	2	0	2	Export	826	United Kingdom	GBR	276	Germany	DEU								07	COFFEE,TEA,COCOA,SPICES	1	No Quantity							68236577			0
S3	2000	2000	2000	2	0	2	Export	826	United Kingdom	GBR	288	Ghana	GHA								07	COFFEE,TEA,COCOA,SPICES	1	No Quantity							610741			0
S3	2000	2000	2000	2	0	2	Export	826	United Kingdom	GBR	292	Gibraltar	GIB								07	COFFEE,TEA,COCOA,SPICES	1	No Quantity							1745590			0
S3	2000	2000	2000	2	0	2	Export	826	United Kingdom	GBR	300	Greece	GRC								07	COFFEE,TEA,COCOA,SPICES	1	No Quantity							7495937			0
S3	2000	2000	2000	2	0	2	Export	826	United Kingdom	GBR	308	Grenada	GRD								07	COFFEE,TEA,COCOA,SPICES	1	No Quantity							65230			0
S3	2000	2000	2000	2	0	2	Export	826	United Kingdom	GBR	324	Guinea	GIN								07	COFFEE,TEA,COCOA,SPICES	1	No Quantity							71810			0
S3	2000	2000	2000	2	0	2	Export	826	United Kingdom	GBR	328	Guyana	GUY								07	COFFEE,TEA,COCOA,SPICES	1	No Quantity							295657			0
S3	2000	2000	2000	2	0	2	Export	826	United Kingdom	GBR	344	China, Hong Kong SAR	HKG								07	COFFEE,TEA,COCOA,SPICES	1	No Quantity							3888886			0
S3	2000	2000	2000	2	0	2	Export	826	United Kingdom	GBR	348	Hungary	HUN								07	COFFEE,TEA,COCOA,SPICES	1	No Quantity							1115540			0
S3	2000	2000	2000	2	0	2	Export	826	United Kingdom	GBR	352	Iceland	ISL								07	COFFEE,TEA,COCOA,SPICES	1	No Quantity							3248824			0
S3	2000	2000	2000	2	0	2	Export	826	United Kingdom	GBR	360	Indonesia	IDN								07	COFFEE,TEA,COCOA,SPICES	1	No Quantity							41623			0
S3	2000	2000	2000	2	0	2	Export	826	United Kingdom	GBR	364	Iran	IRN								07	COFFEE,TEA,COCOA,SPICES	1	No Quantity							174177			0
S3	2000	2000	2000	2	0	2	Export	826	United Kingdom	GBR	368	Iraq	IRQ								07	COFFEE,TEA,COCOA,SPICES	1	No Quantity							24178			0
S3	2000	2000	2000	2	0	2	Export	826	United Kingdom	GBR	372	Ireland	IRL								07	COFFEE,TEA,COCOA,SPICES	1	No Quantity							180740990			0
S3	2000	2000	2000	2	0	2	Export	826	United Kingdom	GBR	376	Israel	ISR								07	COFFEE,TEA,COCOA,SPICES	1	No Quantity							3269603			0
S3	2000	2000	2000	2	0	2	Export	826	United Kingdom	GBR	381	Italy	ITA								07	COFFEE,TEA,COCOA,SPICES	1	No Quantity							27665820			0
S3	2000	2000	2000	2	0	2	Export	826	United Kingdom	GBR	384	Côte d'Ivoire	CIV								07	COFFEE,TEA,COCOA,SPICES	1	No Quantity							144885			0
S3	2000	2000	2000	2	0	2	Export	826	United Kingdom	GBR	388	Jamaica	JAM								07	COFFEE,TEA,COCOA,SPICES	1	No Quantity							687559			0
S3	2000	2000	2000	2	0	2	Export	826	United Kingdom	GBR	392	Japan	JPN								07	COFFEE,TEA,COCOA,SPICES	1	No Quantity							32194601			0
S3	2000	2000	2000	2	0	2	Export	826	United Kingdom	GBR	398	Kazakhstan	KAZ								07	COFFEE,TEA,COCOA,SPICES	1	No Quantity							13220			0
S3	2000	2000	2000	2	0	2	Export	826	United Kingdom	GBR	400	Jordan	JOR								07	COFFEE,TEA,COCOA,SPICES	1	No Quantity							901749			0
S3	2000	2000	2000	2	0	2	Export	826	United Kingdom	GBR	404	Kenya	KEN								07	COFFEE,TEA,COCOA,SPICES	1	No Quantity							621645			0
S3	2000	2000	2000	2	0	2	Export	826	United Kingdom	GBR	408	Dem. People's Rep. of Korea	PRK								07	COFFEE,TEA,COCOA,SPICES	1	No Quantity							15593			0
S3	2000	2000	2000	2	0	2	Export	826	United Kingdom	GBR	410	Rep. of Korea	KOR								07	COFFEE,TEA,COCOA,SPICES	1	No Quantity							668296			0
S3	2000	2000	2000	2	0	2	Export	826	United Kingdom	GBR	414	Kuwait	KWT								07	COFFEE,TEA,COCOA,SPICES	1	No Quantity							5609469			0
S3	2000	2000	2000	2	0	2	Export	826	United Kingdom	GBR	418	Lao People's Dem. Rep.	LAO								07	COFFEE,TEA,COCOA,SPICES	1	No Quantity							11062			0
S3	2000	2000	2000	2	0	2	Export	826	United Kingdom	GBR	422	Lebanon	LBN								07	COFFEE,TEA,COCOA,SPICES	1	No Quantity							2439337			0
S3	2000	2000	2000	2	0	2	Export	826	United Kingdom	GBR	428	Latvia	LVA								07	COFFEE,TEA,COCOA,SPICES	1	No Quantity							226971			0
S3	2000	2000	2000	2	0	2	Export	826	United Kingdom	GBR	430	Liberia	LBR								07	COFFEE,TEA,COCOA,SPICES	1	No Quantity							96816			0
S3	2000	2000	2000	2	0	2	Export	826	United Kingdom	GBR	434	Libya	LBY								07	COFFEE,TEA,COCOA,SPICES	1	No Quantity							299364			0
S3	2000	2000	2000	2	0	2	Export	826	United Kingdom	GBR	440	Lithuania	LTU								07	COFFEE,TEA,COCOA,SPICES	1	No Quantity							98939			0
S3	2000	2000	2000	2	0	2	Export	826	United Kingdom	GBR	442	Luxembourg	LUX								07	COFFEE,TEA,COCOA,SPICES	1	No Quantity							23485			0
S3	2000	2000	2000	2	0	2	Export	826	United Kingdom	GBR	446	China, Macao SAR	MAC								07	COFFEE,TEA,COCOA,SPICES	1	No Quantity							32205			0
S3	2000	2000	2000	2	0	2	Export	826	United Kingdom	GBR	454	Malawi	MWI								07	COFFEE,TEA,COCOA,SPICES	1	No Quantity							3632			0
S3	2000	2000	2000	2	0	2	Export	826	United Kingdom	GBR	458	Malaysia	MYS								07	COFFEE,TEA,COCOA,SPICES	1	No Quantity							821089			0
S3	2000	2000	2000	2	0	2	Export	826	United Kingdom	GBR	462	Maldives	MDV								07	COFFEE,TEA,COCOA,SPICES	1	No Quantity							24189			0
S3	2000	2000	2000	2	0	2	Export	826	United Kingdom	GBR	470	Malta	MLT								07	COFFEE,TEA,COCOA,SPICES	1	No Quantity							7137120			0
S3	2000	2000	2000	2	0	2	Export	826	United Kingdom	GBR	478	Mauritania	MRT								07	COFFEE,TEA,COCOA,SPICES	1	No Quantity							2316			0
S3	2000	2000	2000	2	0	2	Export	826	United Kingdom	GBR	480	Mauritius	MUS								07	COFFEE,TEA,COCOA,SPICES	1	No Quantity							243787			0
S3	2000	2000	2000	2	0	2	Export	826	United Kingdom	GBR	484	Mexico	MEX								07	COFFEE,TEA,COCOA,SPICES	1	No Quantity							454203			0
S3	2000	2000	2000	2	0	2	Export	826	United Kingdom	GBR	490	Other Asia, nes									07	COFFEE,TEA,COCOA,SPICES	1	No Quantity							1632383			0
S3	2000	2000	2000	2	0	2	Export	826	United Kingdom	GBR	504	Morocco	MAR								07	COFFEE,TEA,COCOA,SPICES	1	No Quantity							599013			0
S3	2000	2000	2000	2	0	2	Export	826	United Kingdom	GBR	508	Mozambique	MOZ								07	COFFEE,TEA,COCOA,SPICES	1	No Quantity							3360			0
S3	2000	2000	2000	2	0	2	Export	826	United Kingdom	GBR	512	Oman	OMN								07	COFFEE,TEA,COCOA,SPICES	1	No Quantity							537169			0
S3	2000	2000	2000	2	0	2	Export	826	United Kingdom	GBR	516	Namibia	NAM								07	COFFEE,TEA,COCOA,SPICES	1	No Quantity							8425			0
S3	2000	2000	2000	2	0	2	Export	826	United Kingdom	GBR	524	Nepal	NPL								07	COFFEE,TEA,COCOA,SPICES	1	No Quantity							25289			0
S3	2000	2000	2000	2	0	2	Export	826	United Kingdom	GBR	528	Netherlands	NLD								07	COFFEE,TEA,COCOA,SPICES	1	No Quantity							46880850			0
S3	2000	2000	2000	2	0	2	Export	826	United Kingdom	GBR	530	Neth. Antilles	ANT								07	COFFEE,TEA,COCOA,SPICES	1	No Quantity							629471			0
S3	2000	2000	2000	2	0	2	Export	826	United Kingdom	GBR	533	Aruba	ABW								07	COFFEE,TEA,COCOA,SPICES	1	No Quantity							295293			0
S3	2000	2000	2000	2	0	2	Export	826	United Kingdom	GBR	540	New Caledonia	NCL								07	COFFEE,TEA,COCOA,SPICES	1	No Quantity							12106			0
S3	2000	2000	2000	2	0	2	Export	826	United Kingdom	GBR	554	New Zealand	NZL								07	COFFEE,TEA,COCOA,SPICES	1	No Quantity							4643322			0
S3	2000	2000	2000	2	0	2	Export	826	United Kingdom	GBR	558	Nicaragua	NIC								07	COFFEE,TEA,COCOA,SPICES	1	No Quantity							24357			0
S3	2000	2000	2000	2	0	2	Export	826	United Kingdom	GBR	566	Nigeria	NGA								07	COFFEE,TEA,COCOA,SPICES	1	No Quantity							2806510			0
S3	2000	2000	2000	2	0	2	Export	826	United Kingdom	GBR	579	Norway	NOR								07	COFFEE,TEA,COCOA,SPICES	1	No Quantity							14431858			0
S3	2000	2000	2000	2	0	2	Export	826	United Kingdom	GBR	586	Pakistan	PAK								07	COFFEE,TEA,COCOA,SPICES	1	No Quantity							586083			0
S3	2000	2000	2000	2	0	2	Export	826	United Kingdom	GBR	591	Panama	PAN								07	COFFEE,TEA,COCOA,SPICES	1	No Quantity							395154			0
S3	2000	2000	2000	2	0	2	Export	826	United Kingdom	GBR	600	Paraguay	PRY								07	COFFEE,TEA,COCOA,SPICES	1	No Quantity							44827			0
S3	2000	2000	2000	2	0	2	Export	826	United Kingdom	GBR	604	Peru	PER								07	COFFEE,TEA,COCOA,SPICES	1	No Quantity							19885			0
S3	2000	2000	2000	2	0	2	Export	826	United Kingdom	GBR	608	Philippines	PHL								07	COFFEE,TEA,COCOA,SPICES	1	No Quantity							1056111			0
S3	2000	2000	2000	2	0	2	Export	826	United Kingdom	GBR	616	Poland	POL								07	COFFEE,TEA,COCOA,SPICES	1	No Quantity							8348797			0
S3	2000	2000	2000	2	0	2	Export	826	United Kingdom	GBR	620	Portugal	PRT								07	COFFEE,TEA,COCOA,SPICES	1	No Quantity							8280085			0
S3	2000	2000	2000	2	0	2	Export	826	United Kingdom	GBR	634	Qatar	QAT								07	COFFEE,TEA,COCOA,SPICES	1	No Quantity							783892			0
S3	2000	2000	2000	2	0	2	Export	826	United Kingdom	GBR	642	Romania	ROU								07	COFFEE,TEA,COCOA,SPICES	1	No Quantity							101948			0
S3	2000	2000	2000	2	0	2	Export	826	United Kingdom	GBR	643	Russian Federation	RUS								07	COFFEE,TEA,COCOA,SPICES	1	No Quantity							11788321			0
S3	2000	2000	2000	2	0	2	Export	826	United Kingdom	GBR	654	Saint Helena	SHN								07	COFFEE,TEA,COCOA,SPICES	1	No Quantity							63970			0
S3	2000	2000	2000	2	0	2	Export	826	United Kingdom	GBR	659	Saint Kitts and Nevis	KNA								07	COFFEE,TEA,COCOA,SPICES	1	No Quantity							16846			0
S3	2000	2000	2000	2	0	2	Export	826	United Kingdom	GBR	660	Anguilla	AIA								07	COFFEE,TEA,COCOA,SPICES	1	No Quantity							1068			0
S3	2000	2000	2000	2	0	2	Export	826	United Kingdom	GBR	662	Saint Lucia	LCA								07	COFFEE,TEA,COCOA,SPICES	1	No Quantity							112904			0
S3	2000	2000	2000	2	0	2	Export	826	United Kingdom	GBR	666	Saint Pierre and Miquelon	SPM								07	COFFEE,TEA,COCOA,SPICES	1	No Quantity							5061			0
S3	2000	2000	2000	2	0	2	Export	826	United Kingdom	GBR	670	Saint Vincent and the Grenadines	VCT								07	COFFEE,TEA,COCOA,SPICES	1	No Quantity							16499			0
S3	2000	2000	2000	2	0	2	Export	826	United Kingdom	GBR	682	Saudi Arabia	SAU								07	COFFEE,TEA,COCOA,SPICES	1	No Quantity							2024461			0
S3	2000	2000	2000	2	0	2	Export	826	United Kingdom	GBR	686	Senegal	SEN								07	COFFEE,TEA,COCOA,SPICES	1	No Quantity							11113			0
S3	2000	2000	2000	2	0	2	Export	826	United Kingdom	GBR	690	Seychelles	SYC								07	COFFEE,TEA,COCOA,SPICES	1	No Quantity							74882			0
S3	2000	2000	2000	2	0	2	Export	826	United Kingdom	GBR	694	Sierra Leone	SLE								07	COFFEE,TEA,COCOA,SPICES	1	No Quantity							116761			0
S3	2000	2000	2000	2	0	2	Export	826	United Kingdom	GBR	699	India	IND								07	COFFEE,TEA,COCOA,SPICES	1	No Quantity							494161			0
S3	2000	2000	2000	2	0	2	Export	826	United Kingdom	GBR	702	Singapore	SGP								07	COFFEE,TEA,COCOA,SPICES	1	No Quantity							2805930			0
S3	2000	2000	2000	2	0	2	Export	826	United Kingdom	GBR	703	Slovakia	SVK								07	COFFEE,TEA,COCOA,SPICES	1	No Quantity							15113			0
S3	2000	2000	2000	2	0	2	Export	826	United Kingdom	GBR	705	Slovenia	SVN								07	COFFEE,TEA,COCOA,SPICES	1	No Quantity							298003			0
S3	2000	2000	2000	2	0	2	Export	826	United Kingdom	GBR	710	South Africa	ZAF								07	COFFEE,TEA,COCOA,SPICES	1	No Quantity							2051580			0
S3	2000	2000	2000	2	0	2	Export	826	United Kingdom	GBR	716	Zimbabwe	ZWE								07	COFFEE,TEA,COCOA,SPICES	1	No Quantity							29209			0
S3	2000	2000	2000	2	0	2	Export	826	United Kingdom	GBR	724	Spain	ESP								07	COFFEE,TEA,COCOA,SPICES	1	No Quantity							31884455			0
S3	2000	2000	2000	2	0	2	Export	826	United Kingdom	GBR	736	Fmr Sudan	SDN								07	COFFEE,TEA,COCOA,SPICES	1	No Quantity							191736			0
S3	2000	2000	2000	2	0	2	Export	826	United Kingdom	GBR	740	Suriname	SUR								07	COFFEE,TEA,COCOA,SPICES	1	No Quantity							136501			0
S3	2000	2000	2000	2	0	2	Export	826	United Kingdom	GBR	752	Sweden	SWE								07	COFFEE,TEA,COCOA,SPICES	1	No Quantity							17173272			0
S3	2000	2000	2000	2	0	2	Export	826	United Kingdom	GBR	757	Switzerland	CHE								07	COFFEE,TEA,COCOA,SPICES	1	No Quantity							12067295			0
S3	2000	2000	2000	2	0	2	Export	826	United Kingdom	GBR	760	Syria	SYR								07	COFFEE,TEA,COCOA,SPICES	1	No Quantity							266261			0
S3	2000	2000	2000	2	0	2	Export	826	United Kingdom	GBR	762	Tajikistan	TJK								07	COFFEE,TEA,COCOA,SPICES	1	No Quantity							21133			0
S3	2000	2000	2000	2	0	2	Export	826	United Kingdom	GBR	764	Thailand	THA								07	COFFEE,TEA,COCOA,SPICES	1	No Quantity							354802			0
S3	2000	2000	2000	2	0	2	Export	826	United Kingdom	GBR	768	Togo	TGO								07	COFFEE,TEA,COCOA,SPICES	1	No Quantity							3222			0
S3	2000	2000	2000	2	0	2	Export	826	United Kingdom	GBR	780	Trinidad and Tobago	TTO								07	COFFEE,TEA,COCOA,SPICES	1	No Quantity							1372607			0
S3	2000	2000	2000	2	0	2	Export	826	United Kingdom	GBR	784	United Arab Emirates	ARE								07	COFFEE,TEA,COCOA,SPICES	1	No Quantity							11688598			0
S3	2000	2000	2000	2	0	2	Export	826	United Kingdom	GBR	788	Tunisia	TUN								07	COFFEE,TEA,COCOA,SPICES	1	No Quantity							39585			0
S3	2000	2000	2000	2	0	2	Export	826	United Kingdom	GBR	792	Turkey	TUR								07	COFFEE,TEA,COCOA,SPICES	1	No Quantity							3207162			0
S3	2000	2000	2000	2	0	2	Export	826	United Kingdom	GBR	795	Turkmenistan	TKM								07	COFFEE,TEA,COCOA,SPICES	1	No Quantity							7264			0
S3	2000	2000	2000	2	0	2	Export	826	United Kingdom	GBR	796	Turks and Caicos Isds	TCA								07	COFFEE,TEA,COCOA,SPICES	1	No Quantity							10777			0
S3	2000	2000	2000	2	0	2	Export	826	United Kingdom	GBR	800	Uganda	UGA								07	COFFEE,TEA,COCOA,SPICES	1	No Quantity							133482			0
S3	2000	2000	2000	2	0	2	Export	826	United Kingdom	GBR	804	Ukraine	UKR								07	COFFEE,TEA,COCOA,SPICES	1	No Quantity							984226			0
S3	2000	2000	2000	2	0	2	Export	826	United Kingdom	GBR	807	North Macedonia	MKD								07	COFFEE,TEA,COCOA,SPICES	1	No Quantity							43402			0
S3	2000	2000	2000	2	0	2	Export	826	United Kingdom	GBR	818	Egypt	EGY								07	COFFEE,TEA,COCOA,SPICES	1	No Quantity							2336601			0
S3	2000	2000	2000	2	0	2	Export	826	United Kingdom	GBR	834	United Rep. of Tanzania	TZA								07	COFFEE,TEA,COCOA,SPICES	1	No Quantity							197995			0
S3	2000	2000	2000	2	0	2	Export	826	United Kingdom	GBR	842	USA	USA								07	COFFEE,TEA,COCOA,SPICES	1	No Quantity							85265912			0
S3	2000	2000	2000	2	0	2	Export	826	United Kingdom	GBR	858	Uruguay	URY								07	COFFEE,TEA,COCOA,SPICES	1	No Quantity							972911			0
S3	2000	2000	2000	2	0	2	Export	826	United Kingdom	GBR	862	Venezuela	VEN								07	COFFEE,TEA,COCOA,SPICES	1	No Quantity							475072			0
S3	2000	2000	2000	2	0	2	Export	826	United Kingdom	GBR	887	Yemen	YEM								07	COFFEE,TEA,COCOA,SPICES	1	No Quantity							92684			0
S3	2000	2000	2000	2	0	2	Export	826	United Kingdom	GBR	891	Serbia and Montenegro	SCG								07	COFFEE,TEA,COCOA,SPICES	1	No Quantity							37869			0
S3	2000	2000	2000	2	0	2	Export	826	United Kingdom	GBR	894	Zambia	ZMB								07	COFFEE,TEA,COCOA,SPICES	1	No Quantity							13621			0
S3	2000	2000	2000	2	0	2	Export	818	Egypt	EGY	0	World	WLD								08	ANIMAL FEED STUFF	1	No Quantity							2432779			0
S3	2000	2000	2000	2	0	2	Export	818	Egypt	EGY	56	Belgium	BEL								08	ANIMAL FEED STUFF	1	No Quantity							246156			0
S3	2000	2000	2000	2	0	2	Export	818	Egypt	EGY	124	Canada	CAN								08	ANIMAL FEED STUFF	1	No Quantity							34751			0
S3	2000	2000	2000	2	0	2	Export	818	Egypt	EGY	196	Cyprus	CYP								08	ANIMAL FEED STUFF	1	No Quantity							22103			0
S3	2000	2000	2000	2	0	2	Export	818	Egypt	EGY	364	Iran	IRN								08	ANIMAL FEED STUFF	1	No Quantity							33154			0
S3	2000	2000	2000	2	0	2	Export	818	Egypt	EGY	392	Japan	JPN								08	ANIMAL FEED STUFF	1	No Quantity							1149			0
S3	2000	2000	2000	2	0	2	Export	818	Egypt	EGY	400	Jordan	JOR								08	ANIMAL FEED STUFF	1	No Quantity							27479			0
S3	2000	2000	2000	2	0	2	Export	818	Egypt	EGY	414	Kuwait	KWT								08	ANIMAL FEED STUFF	1	No Quantity							1163			0
S3	2000	2000	2000	2	0	2	Export	818	Egypt	EGY	434	Libya	LBY								08	ANIMAL FEED STUFF	1	No Quantity							126757			0
S3	2000	2000	2000	2	0	2	Export	818	Egypt	EGY	504	Morocco	MAR								08	ANIMAL FEED STUFF	1	No Quantity							439302			0
S3	2000	2000	2000	2	0	2	Export	818	Egypt	EGY	586	Pakistan	PAK								08	ANIMAL FEED STUFF	1	No Quantity							604059			0
S3	2000	2000	2000	2	0	2	Export	818	Egypt	EGY	682	Saudi Arabia	SAU								08	ANIMAL FEED STUFF	1	No Quantity							857667			0
S3	2000	2000	2000	2	0	2	Export	818	Egypt	EGY	784	United Arab Emirates	ARE								08	ANIMAL FEED STUFF	1	No Quantity							3580			0
S3	2000	2000	2000	2	0	2	Export	818	Egypt	EGY	842	USA	USA								08	ANIMAL FEED STUFF	1	No Quantity							9223			0
S3	2000	2000	2000	2	0	2	Export	818	Egypt	EGY	887	Yemen	YEM								08	ANIMAL FEED STUFF	1	No Quantity							26234			0
S3	2000	2000	2000	2	0	2	Export	826	United Kingdom	GBR	0	World	WLD								08	ANIMAL FEED STUFF	1	No Quantity							494964767			0
S3	2000	2000	2000	2	0	2	Export	826	United Kingdom	GBR	8	Albania	ALB								08	ANIMAL FEED STUFF	1	No Quantity							74136			0
S3	2000	2000	2000	2	0	2	Export	826	United Kingdom	GBR	12	Algeria	DZA								08	ANIMAL FEED STUFF	1	No Quantity							946514			0
S3	2000	2000	2000	2	0	2	Export	826	United Kingdom	GBR	20	Andorra	AND								08	ANIMAL FEED STUFF	1	No Quantity							25024			0
S3	2000	2000	2000	2	0	2	Export	826	United Kingdom	GBR	28	Antigua and Barbuda	ATG								08	ANIMAL FEED STUFF	1	No Quantity							2965			0
S3	2000	2000	2000	2	0	2	Export	826	United Kingdom	GBR	32	Argentina	ARG								08	ANIMAL FEED STUFF	1	No Quantity							627901			0
S3	2000	2000	2000	2	0	2	Export	826	United Kingdom	GBR	36	Australia	AUS								08	ANIMAL FEED STUFF	1	No Quantity							3549499			0
S3	2000	2000	2000	2	0	2	Export	826	United Kingdom	GBR	40	Austria	AUT								08	ANIMAL FEED STUFF	1	No Quantity							3125248			0
S3	2000	2000	2000	2	0	2	Export	826	United Kingdom	GBR	44	Bahamas	BHS								08	ANIMAL FEED STUFF	1	No Quantity							4463			0
S3	2000	2000	2000	2	0	2	Export	826	United Kingdom	GBR	48	Bahrain	BHR								08	ANIMAL FEED STUFF	1	No Quantity							175471			0
S3	2000	2000	2000	2	0	2	Export	826	United Kingdom	GBR	50	Bangladesh	BGD								08	ANIMAL FEED STUFF	1	No Quantity							808821			0
S3	2000	2000	2000	2	0	2	Export	826	United Kingdom	GBR	52	Barbados	BRB								08	ANIMAL FEED STUFF	1	No Quantity							41996			0
S3	2000	2000	2000	2	0	2	Export	826	United Kingdom	GBR	56	Belgium	BEL								08	ANIMAL FEED STUFF	1	No Quantity							17809475			0
S3	2000	2000	2000	2	0	2	Export	826	United Kingdom	GBR	60	Bermuda	BMU								08	ANIMAL FEED STUFF	1	No Quantity							97990			0
S3	2000	2000	2000	2	0	2	Export	826	United Kingdom	GBR	70	Bosnia Herzegovina	BIH								08	ANIMAL FEED STUFF	1	No Quantity							16601			0
S3	2000	2000	2000	2	0	2	Export	826	United Kingdom	GBR	76	Brazil	BRA								08	ANIMAL FEED STUFF	1	No Quantity							4229121			0
S3	2000	2000	2000	2	0	2	Export	826	United Kingdom	GBR	84	Belize	BLZ								08	ANIMAL FEED STUFF	1	No Quantity							16593			0
S3	2000	2000	2000	2	0	2	Export	826	United Kingdom	GBR	96	Brunei Darussalam	BRN								08	ANIMAL FEED STUFF	1	No Quantity							37934			0
S3	2000	2000	2000	2	0	2	Export	826	United Kingdom	GBR	100	Bulgaria	BGR								08	ANIMAL FEED STUFF	1	No Quantity							57983			0
S3	2000	2000	2000	2	0	2	Export	826	United Kingdom	GBR	104	Myanmar	MMR								08	ANIMAL FEED STUFF	1	No Quantity							55168			0
S3	2000	2000	2000	2	0	2	Export	826	United Kingdom	GBR	120	Cameroon	CMR								08	ANIMAL FEED STUFF	1	No Quantity							12088			0
S3	2000	2000	2000	2	0	2	Export	826	United Kingdom	GBR	124	Canada	CAN								08	ANIMAL FEED STUFF	1	No Quantity							658725			0
S3	2000	2000	2000	2	0	2	Export	826	United Kingdom	GBR	144	Sri Lanka	LKA								08	ANIMAL FEED STUFF	1	No Quantity							64008			0
S3	2000	2000	2000	2	0	2	Export	826	United Kingdom	GBR	152	Chile	CHL								08	ANIMAL FEED STUFF	1	No Quantity							858326			0
S3	2000	2000	2000	2	0	2	Export	826	United Kingdom	GBR	156	China	CHN								08	ANIMAL FEED STUFF	1	No Quantity							725567			0
S3	2000	2000	2000	2	0	2	Export	826	United Kingdom	GBR	170	Colombia	COL								08	ANIMAL FEED STUFF	1	No Quantity							776688			0
S3	2000	2000	2000	2	0	2	Export	826	United Kingdom	GBR	191	Croatia	HRV								08	ANIMAL FEED STUFF	1	No Quantity							493597			0
S3	2000	2000	2000	2	0	2	Export	826	United Kingdom	GBR	192	Cuba	CUB								08	ANIMAL FEED STUFF	1	No Quantity							21130			0
S3	2000	2000	2000	2	0	2	Export	826	United Kingdom	GBR	196	Cyprus	CYP								08	ANIMAL FEED STUFF	1	No Quantity							2487470			0
S3	2000	2000	2000	2	0	2	Export	826	United Kingdom	GBR	203	Czechia	CZE								08	ANIMAL FEED STUFF	1	No Quantity							3732610			0
S3	2000	2000	2000	2	0	2	Export	826	United Kingdom	GBR	208	Denmark	DNK								08	ANIMAL FEED STUFF	1	No Quantity							17229988			0
S3	2000	2000	2000	2	0	2	Export	826	United Kingdom	GBR	214	Dominican Rep.	DOM								08	ANIMAL FEED STUFF	1	No Quantity							18704			0
S3	2000	2000	2000	2	0	2	Export	826	United Kingdom	GBR	218	Ecuador	ECU								08	ANIMAL FEED STUFF	1	No Quantity							1249			0
S3	2000	2000	2000	2	0	2	Export	826	United Kingdom	GBR	222	El Salvador	SLV								08	ANIMAL FEED STUFF	1	No Quantity							16554			0
S3	2000	2000	2000	2	0	2	Export	826	United Kingdom	GBR	233	Estonia	EST								08	ANIMAL FEED STUFF	1	No Quantity							74937			0
S3	2000	2000	2000	2	0	2	Export	826	United Kingdom	GBR	234	Faeroe Isds	FRO								08	ANIMAL FEED STUFF	1	No Quantity							384652			0
S3	2000	2000	2000	2	0	2	Export	826	United Kingdom	GBR	238	Falkland Isds (Malvinas)	FLK								08	ANIMAL FEED STUFF	1	No Quantity							178602			0
S3	2000	2000	2000	2	0	2	Export	826	United Kingdom	GBR	246	Finland	FIN								08	ANIMAL FEED STUFF	1	No Quantity							4805250			0
S3	2000	2000	2000	2	0	2	Export	826	United Kingdom	GBR	251	France	FRA								08	ANIMAL FEED STUFF	1	No Quantity							51233408			0
S3	2000	2000	2000	2	0	2	Export	826	United Kingdom	GBR	270	Gambia	GMB								08	ANIMAL FEED STUFF	1	No Quantity							8961			0
S3	2000	2000	2000	2	0	2	Export	826	United Kingdom	GBR	276	Germany	DEU								08	ANIMAL FEED STUFF	1	No Quantity							54607987			0
S3	2000	2000	2000	2	0	2	Export	826	United Kingdom	GBR	288	Ghana	GHA								08	ANIMAL FEED STUFF	1	No Quantity							528251			0
S3	2000	2000	2000	2	0	2	Export	826	United Kingdom	GBR	292	Gibraltar	GIB								08	ANIMAL FEED STUFF	1	No Quantity							138350			0
S3	2000	2000	2000	2	0	2	Export	826	United Kingdom	GBR	300	Greece	GRC								08	ANIMAL FEED STUFF	1	No Quantity							5466248			0
S3	2000	2000	2000	2	0	2	Export	826	United Kingdom	GBR	308	Grenada	GRD								08	ANIMAL FEED STUFF	1	No Quantity							1376			0
S3	2000	2000	2000	2	0	2	Export	826	United Kingdom	GBR	320	Guatemala	GTM								08	ANIMAL FEED STUFF	1	No Quantity							32520			0
S3	2000	2000	2000	2	0	2	Export	826	United Kingdom	GBR	340	Honduras	HND								08	ANIMAL FEED STUFF	1	No Quantity							53932			0
S3	2000	2000	2000	2	0	2	Export	826	United Kingdom	GBR	344	China, Hong Kong SAR	HKG								08	ANIMAL FEED STUFF	1	No Quantity							736510			0
S3	2000	2000	2000	2	0	2	Export	826	United Kingdom	GBR	348	Hungary	HUN								08	ANIMAL FEED STUFF	1	No Quantity							2150560			0
S3	2000	2000	2000	2	0	2	Export	826	United Kingdom	GBR	352	Iceland	ISL								08	ANIMAL FEED STUFF	1	No Quantity							2037561			0
S3	2000	2000	2000	2	0	2	Export	826	United Kingdom	GBR	360	Indonesia	IDN								08	ANIMAL FEED STUFF	1	No Quantity							7983713			0
S3	2000	2000	2000	2	0	2	Export	826	United Kingdom	GBR	364	Iran	IRN								08	ANIMAL FEED STUFF	1	No Quantity							620310			0
S3	2000	2000	2000	2	0	2	Export	826	United Kingdom	GBR	372	Ireland	IRL								08	ANIMAL FEED STUFF	1	No Quantity							128816837			0
S3	2000	2000	2000	2	0	2	Export	826	United Kingdom	GBR	376	Israel	ISR								08	ANIMAL FEED STUFF	1	No Quantity							3038872			0
S3	2000	2000	2000	2	0	2	Export	826	United Kingdom	GBR	381	Italy	ITA								08	ANIMAL FEED STUFF	1	No Quantity							22661674			0
S3	2000	2000	2000	2	0	2	Export	826	United Kingdom	GBR	384	Côte d'Ivoire	CIV								08	ANIMAL FEED STUFF	1	No Quantity							33150			0
S3	2000	2000	2000	2	0	2	Export	826	United Kingdom	GBR	388	Jamaica	JAM								08	ANIMAL FEED STUFF	1	No Quantity							184362			0
S3	2000	2000	2000	2	0	2	Export	826	United Kingdom	GBR	392	Japan	JPN								08	ANIMAL FEED STUFF	1	No Quantity							2238913			0
S3	2000	2000	2000	2	0	2	Export	826	United Kingdom	GBR	400	Jordan	JOR								08	ANIMAL FEED STUFF	1	No Quantity							582006			0
S3	2000	2000	2000	2	0	2	Export	826	United Kingdom	GBR	404	Kenya	KEN								08	ANIMAL FEED STUFF	1	No Quantity							865252			0
S3	2000	2000	2000	2	0	2	Export	826	United Kingdom	GBR	408	Dem. People's Rep. of Korea	PRK								08	ANIMAL FEED STUFF	1	No Quantity							55989			0
S3	2000	2000	2000	2	0	2	Export	826	United Kingdom	GBR	410	Rep. of Korea	KOR								08	ANIMAL FEED STUFF	1	No Quantity							3276299			0
S3	2000	2000	2000	2	0	2	Export	826	United Kingdom	GBR	414	Kuwait	KWT								08	ANIMAL FEED STUFF	1	No Quantity							256257			0
S3	2000	2000	2000	2	0	2	Export	826	United Kingdom	GBR	422	Lebanon	LBN								08	ANIMAL FEED STUFF	1	No Quantity							412329			0
S3	2000	2000	2000	2	0	2	Export	826	United Kingdom	GBR	426	Lesotho	LSO								08	ANIMAL FEED STUFF	1	No Quantity							39409			0
S3	2000	2000	2000	2	0	2	Export	826	United Kingdom	GBR	428	Latvia	LVA								08	ANIMAL FEED STUFF	1	No Quantity							547412			0
S3	2000	2000	2000	2	0	2	Export	826	United Kingdom	GBR	430	Liberia	LBR								08	ANIMAL FEED STUFF	1	No Quantity							13126			0
S3	2000	2000	2000	2	0	2	Export	826	United Kingdom	GBR	434	Libya	LBY								08	ANIMAL FEED STUFF	1	No Quantity							240105			0
S3	2000	2000	2000	2	0	2	Export	826	United Kingdom	GBR	440	Lithuania	LTU								08	ANIMAL FEED STUFF	1	No Quantity							652086			0
S3	2000	2000	2000	2	0	2	Export	826	United Kingdom	GBR	442	Luxembourg	LUX								08	ANIMAL FEED STUFF	1	No Quantity							2372			0
S3	2000	2000	2000	2	0	2	Export	826	United Kingdom	GBR	446	China, Macao SAR	MAC								08	ANIMAL FEED STUFF	1	No Quantity							30132			0
S3	2000	2000	2000	2	0	2	Export	826	United Kingdom	GBR	458	Malaysia	MYS								08	ANIMAL FEED STUFF	1	No Quantity							1876449			0
S3	2000	2000	2000	2	0	2	Export	826	United Kingdom	GBR	466	Mali	MLI								08	ANIMAL FEED STUFF	1	No Quantity							13248			0
S3	2000	2000	2000	2	0	2	Export	826	United Kingdom	GBR	470	Malta	MLT								08	ANIMAL FEED STUFF	1	No Quantity							1773990			0
S3	2000	2000	2000	2	0	2	Export	826	United Kingdom	GBR	478	Mauritania	MRT								08	ANIMAL FEED STUFF	1	No Quantity							9383			0
S3	2000	2000	2000	2	0	2	Export	826	United Kingdom	GBR	480	Mauritius	MUS								08	ANIMAL FEED STUFF	1	No Quantity							61109			0
S3	2000	2000	2000	2	0	2	Export	826	United Kingdom	GBR	484	Mexico	MEX								08	ANIMAL FEED STUFF	1	No Quantity							3612204			0
S3	2000	2000	2000	2	0	2	Export	826	United Kingdom	GBR	490	Other Asia, nes									08	ANIMAL FEED STUFF	1	No Quantity							2546660			0
S3	2000	2000	2000	2	0	2	Export	826	United Kingdom	GBR	496	Mongolia	MNG								08	ANIMAL FEED STUFF	1	No Quantity							2803			0
S3	2000	2000	2000	2	0	2	Export	826	United Kingdom	GBR	504	Morocco	MAR								08	ANIMAL FEED STUFF	1	No Quantity							1109482			0
S3	2000	2000	2000	2	0	2	Export	826	United Kingdom	GBR	512	Oman	OMN								08	ANIMAL FEED STUFF	1	No Quantity							216975			0
S3	2000	2000	2000	2	0	2	Export	826	United Kingdom	GBR	528	Netherlands	NLD								08	ANIMAL FEED STUFF	1	No Quantity							26183205			0
S3	2000	2000	2000	2	0	2	Export	826	United Kingdom	GBR	554	New Zealand	NZL								08	ANIMAL FEED STUFF	1	No Quantity							652764			0
S3	2000	2000	2000	2	0	2	Export	826	United Kingdom	GBR	566	Nigeria	NGA								08	ANIMAL FEED STUFF	1	No Quantity							500558			0
S3	2000	2000	2000	2	0	2	Export	826	United Kingdom	GBR	579	Norway	NOR								08	ANIMAL FEED STUFF	1	No Quantity							17645397			0
S3	2000	2000	2000	2	0	2	Export	826	United Kingdom	GBR	586	Pakistan	PAK								08	ANIMAL FEED STUFF	1	No Quantity							785000			0
S3	2000	2000	2000	2	0	2	Export	826	United Kingdom	GBR	591	Panama	PAN								08	ANIMAL FEED STUFF	1	No Quantity							18963			0
S3	2000	2000	2000	2	0	2	Export	826	United Kingdom	GBR	600	Paraguay	PRY								08	ANIMAL FEED STUFF	1	No Quantity							12074			0
S3	2000	2000	2000	2	0	2	Export	826	United Kingdom	GBR	604	Peru	PER								08	ANIMAL FEED STUFF	1	No Quantity							215439			0
S3	2000	2000	2000	2	0	2	Export	826	United Kingdom	GBR	608	Philippines	PHL								08	ANIMAL FEED STUFF	1	No Quantity							4129174			0
S3	2000	2000	2000	2	0	2	Export	826	United Kingdom	GBR	616	Poland	POL								08	ANIMAL FEED STUFF	1	No Quantity							4251610			0
S3	2000	2000	2000	2	0	2	Export	826	United Kingdom	GBR	620	Portugal	PRT								08	ANIMAL FEED STUFF	1	No Quantity							5196368			0
S3	2000	2000	2000	2	0	2	Export	826	United Kingdom	GBR	634	Qatar	QAT								08	ANIMAL FEED STUFF	1	No Quantity							280190			0
S3	2000	2000	2000	2	0	2	Export	826	United Kingdom	GBR	642	Romania	ROU								08	ANIMAL FEED STUFF	1	No Quantity							918377			0
S3	2000	2000	2000	2	0	2	Export	826	United Kingdom	GBR	643	Russian Federation	RUS								08	ANIMAL FEED STUFF	1	No Quantity							354163			0
S3	2000	2000	2000	2	0	2	Export	826	United Kingdom	GBR	662	Saint Lucia	LCA								08	ANIMAL FEED STUFF	1	No Quantity							58148			0
S3	2000	2000	2000	2	0	2	Export	826	United Kingdom	GBR	682	Saudi Arabia	SAU								08	ANIMAL FEED STUFF	1	No Quantity							1849350			0
S3	2000	2000	2000	2	0	2	Export	826	United Kingdom	GBR	699	India	IND								08	ANIMAL FEED STUFF	1	No Quantity							3202422			0
S3	2000	2000	2000	2	0	2	Export	826	United Kingdom	GBR	702	Singapore	SGP								08	ANIMAL FEED STUFF	1	No Quantity							249578			0
S3	2000	2000	2000	2	0	2	Export	826	United Kingdom	GBR	703	Slovakia	SVK								08	ANIMAL FEED STUFF	1	No Quantity							1839041			0
S3	2000	2000	2000	2	0	2	Export	826	United Kingdom	GBR	704	Viet Nam	VNM								08	ANIMAL FEED STUFF	1	No Quantity							52030			0
S3	2000	2000	2000	2	0	2	Export	826	United Kingdom	GBR	705	Slovenia	SVN								08	ANIMAL FEED STUFF	1	No Quantity							135338			0
S3	2000	2000	2000	2	0	2	Export	826	United Kingdom	GBR	710	South Africa	ZAF								08	ANIMAL FEED STUFF	1	No Quantity							3073025			0
S3	2000	2000	2000	2	0	2	Export	826	United Kingdom	GBR	716	Zimbabwe	ZWE								08	ANIMAL FEED STUFF	1	No Quantity							7133			0
S3	2000	2000	2000	2	0	2	Export	826	United Kingdom	GBR	724	Spain	ESP								08	ANIMAL FEED STUFF	1	No Quantity							17645332			0
S3	2000	2000	2000	2	0	2	Export	826	United Kingdom	GBR	736	Fmr Sudan	SDN								08	ANIMAL FEED STUFF	1	No Quantity							64912			0
S3	2000	2000	2000	2	0	2	Export	826	United Kingdom	GBR	748	Swaziland	SWZ								08	ANIMAL FEED STUFF	1	No Quantity							51884			0
S3	2000	2000	2000	2	0	2	Export	826	United Kingdom	GBR	752	Sweden	SWE								08	ANIMAL FEED STUFF	1	No Quantity							6485930			0
S3	2000	2000	2000	2	0	2	Export	826	United Kingdom	GBR	757	Switzerland	CHE								08	ANIMAL FEED STUFF	1	No Quantity							5580237			0
S3	2000	2000	2000	2	0	2	Export	826	United Kingdom	GBR	764	Thailand	THA								08	ANIMAL FEED STUFF	1	No Quantity							3054295			0
S3	2000	2000	2000	2	0	2	Export	826	United Kingdom	GBR	780	Trinidad and Tobago	TTO								08	ANIMAL FEED STUFF	1	No Quantity							20888			0
S3	2000	2000	2000	2	0	2	Export	826	United Kingdom	GBR	784	United Arab Emirates	ARE								08	ANIMAL FEED STUFF	1	No Quantity							2445181			0
S3	2000	2000	2000	2	0	2	Export	826	United Kingdom	GBR	788	Tunisia	TUN								08	ANIMAL FEED STUFF	1	No Quantity							694557			0
S3	2000	2000	2000	2	0	2	Export	826	United Kingdom	GBR	792	Turkey	TUR								08	ANIMAL FEED STUFF	1	No Quantity							4524173			0
S3	2000	2000	2000	2	0	2	Export	826	United Kingdom	GBR	800	Uganda	UGA								08	ANIMAL FEED STUFF	1	No Quantity							74209			0
S3	2000	2000	2000	2	0	2	Export	826	United Kingdom	GBR	804	Ukraine	UKR								08	ANIMAL FEED STUFF	1	No Quantity							130957			0
S3	2000	2000	2000	2	0	2	Export	826	United Kingdom	GBR	807	North Macedonia	MKD								08	ANIMAL FEED STUFF	1	No Quantity							1465			0
S3	2000	2000	2000	2	0	2	Export	826	United Kingdom	GBR	818	Egypt	EGY								08	ANIMAL FEED STUFF	1	No Quantity							1503694			0
S3	2000	2000	2000	2	0	2	Export	826	United Kingdom	GBR	834	United Rep. of Tanzania	TZA								08	ANIMAL FEED STUFF	1	No Quantity							240710			0
S3	2000	2000	2000	2	0	2	Export	826	United Kingdom	GBR	842	USA	USA								08	ANIMAL FEED STUFF	1	No Quantity							13810102			0
S3	2000	2000	2000	2	0	2	Export	826	United Kingdom	GBR	854	Burkina Faso	BFA								08	ANIMAL FEED STUFF	1	No Quantity							1533			0
S3	2000	2000	2000	2	0	2	Export	826	United Kingdom	GBR	858	Uruguay	URY								08	ANIMAL FEED STUFF	1	No Quantity							10567			0
S3	2000	2000	2000	2	0	2	Export	826	United Kingdom	GBR	862	Venezuela	VEN								08	ANIMAL FEED STUFF	1	No Quantity							1999739			0
S3	2000	2000	2000	2	0	2	Export	826	United Kingdom	GBR	891	Serbia and Montenegro	SCG								08	ANIMAL FEED STUFF	1	No Quantity							3438			0
S3	2000	2000	2000	2	0	2	Export	818	Egypt	EGY	0	World	WLD								09	MISC.EDIBLE PRODUCTS ETC	1	No Quantity							6735773			0
S3	2000	2000	2000	2	0	2	Export	818	Egypt	EGY	12	Algeria	DZA								09	MISC.EDIBLE PRODUCTS ETC	1	No Quantity							1658			0
S3	2000	2000	2000	2	0	2	Export	818	Egypt	EGY	36	Australia	AUS								09	MISC.EDIBLE PRODUCTS ETC	1	No Quantity							13249			0
S3	2000	2000	2000	2	0	2	Export	818	Egypt	EGY	40	Austria	AUT								09	MISC.EDIBLE PRODUCTS ETC	1	No Quantity							1376			0
S3	2000	2000	2000	2	0	2	Export	818	Egypt	EGY	48	Bahrain	BHR								09	MISC.EDIBLE PRODUCTS ETC	1	No Quantity							113051			0
S3	2000	2000	2000	2	0	2	Export	818	Egypt	EGY	56	Belgium	BEL								09	MISC.EDIBLE PRODUCTS ETC	1	No Quantity							886			0
S3	2000	2000	2000	2	0	2	Export	818	Egypt	EGY	124	Canada	CAN								09	MISC.EDIBLE PRODUCTS ETC	1	No Quantity							10917			0
S3	2000	2000	2000	2	0	2	Export	818	Egypt	EGY	148	Chad	TCD								09	MISC.EDIBLE PRODUCTS ETC	1	No Quantity							7706			0
S3	2000	2000	2000	2	0	2	Export	818	Egypt	EGY	196	Cyprus	CYP								09	MISC.EDIBLE PRODUCTS ETC	1	No Quantity							3627			0
S3	2000	2000	2000	2	0	2	Export	818	Egypt	EGY	231	Ethiopia	ETH								09	MISC.EDIBLE PRODUCTS ETC	1	No Quantity							115			0
S3	2000	2000	2000	2	0	2	Export	818	Egypt	EGY	232	Eritrea	ERI								09	MISC.EDIBLE PRODUCTS ETC	1	No Quantity							1636			0
S3	2000	2000	2000	2	0	2	Export	818	Egypt	EGY	251	France	FRA								09	MISC.EDIBLE PRODUCTS ETC	1	No Quantity							3342			0
S3	2000	2000	2000	2	0	2	Export	818	Egypt	EGY	275	State of Palestine	PSE								09	MISC.EDIBLE PRODUCTS ETC	1	No Quantity							270798			0
S3	2000	2000	2000	2	0	2	Export	818	Egypt	EGY	276	Germany	DEU								09	MISC.EDIBLE PRODUCTS ETC	1	No Quantity							1679			0
S3	2000	2000	2000	2	0	2	Export	818	Egypt	EGY	288	Ghana	GHA								09	MISC.EDIBLE PRODUCTS ETC	1	No Quantity							44917			0
S3	2000	2000	2000	2	0	2	Export	818	Egypt	EGY	300	Greece	GRC								09	MISC.EDIBLE PRODUCTS ETC	1	No Quantity							4562			0
S3	2000	2000	2000	2	0	2	Export	818	Egypt	EGY	324	Guinea	GIN								09	MISC.EDIBLE PRODUCTS ETC	1	No Quantity							53319			0
S3	2000	2000	2000	2	0	2	Export	818	Egypt	EGY	364	Iran	IRN								09	MISC.EDIBLE PRODUCTS ETC	1	No Quantity							26092			0
S3	2000	2000	2000	2	0	2	Export	818	Egypt	EGY	368	Iraq	IRQ								09	MISC.EDIBLE PRODUCTS ETC	1	No Quantity							337787			0
S3	2000	2000	2000	2	0	2	Export	818	Egypt	EGY	376	Israel	ISR								09	MISC.EDIBLE PRODUCTS ETC	1	No Quantity							41566			0
S3	2000	2000	2000	2	0	2	Export	818	Egypt	EGY	381	Italy	ITA								09	MISC.EDIBLE PRODUCTS ETC	1	No Quantity							37614			0
S3	2000	2000	2000	2	0	2	Export	818	Egypt	EGY	398	Kazakhstan	KAZ								09	MISC.EDIBLE PRODUCTS ETC	1	No Quantity							232753			0
S3	2000	2000	2000	2	0	2	Export	818	Egypt	EGY	400	Jordan	JOR								09	MISC.EDIBLE PRODUCTS ETC	1	No Quantity							132680			0
S3	2000	2000	2000	2	0	2	Export	818	Egypt	EGY	404	Kenya	KEN								09	MISC.EDIBLE PRODUCTS ETC	1	No Quantity							23376			0
S3	2000	2000	2000	2	0	2	Export	818	Egypt	EGY	414	Kuwait	KWT								09	MISC.EDIBLE PRODUCTS ETC	1	No Quantity							1114227			0
S3	2000	2000	2000	2	0	2	Export	818	Egypt	EGY	422	Lebanon	LBN								09	MISC.EDIBLE PRODUCTS ETC	1	No Quantity							420127			0
S3	2000	2000	2000	2	0	2	Export	818	Egypt	EGY	434	Libya	LBY								09	MISC.EDIBLE PRODUCTS ETC	1	No Quantity							466865			0
S3	2000	2000	2000	2	0	2	Export	818	Egypt	EGY	458	Malaysia	MYS								09	MISC.EDIBLE PRODUCTS ETC	1	No Quantity							2817			0
S3	2000	2000	2000	2	0	2	Export	818	Egypt	EGY	490	Other Asia, nes									09	MISC.EDIBLE PRODUCTS ETC	1	No Quantity							41480			0
S3	2000	2000	2000	2	0	2	Export	818	Egypt	EGY	512	Oman	OMN								09	MISC.EDIBLE PRODUCTS ETC	1	No Quantity							36727			0
S3	2000	2000	2000	2	0	2	Export	818	Egypt	EGY	528	Netherlands	NLD								09	MISC.EDIBLE PRODUCTS ETC	1	No Quantity							13662			0
S3	2000	2000	2000	2	0	2	Export	818	Egypt	EGY	586	Pakistan	PAK								09	MISC.EDIBLE PRODUCTS ETC	1	No Quantity							6855			0
S3	2000	2000	2000	2	0	2	Export	818	Egypt	EGY	634	Qatar	QAT								09	MISC.EDIBLE PRODUCTS ETC	1	No Quantity							217467			0
S3	2000	2000	2000	2	0	2	Export	818	Egypt	EGY	642	Romania	ROU								09	MISC.EDIBLE PRODUCTS ETC	1	No Quantity							44637			0
S3	2000	2000	2000	2	0	2	Export	818	Egypt	EGY	643	Russian Federation	RUS								09	MISC.EDIBLE PRODUCTS ETC	1	No Quantity							214047			0
S3	2000	2000	2000	2	0	2	Export	818	Egypt	EGY	682	Saudi Arabia	SAU								09	MISC.EDIBLE PRODUCTS ETC	1	No Quantity							1013004			0
S3	2000	2000	2000	2	0	2	Export	818	Egypt	EGY	686	Senegal	SEN								09	MISC.EDIBLE PRODUCTS ETC	1	No Quantity							21182			0
S3	2000	2000	2000	2	0	2	Export	818	Egypt	EGY	736	Fmr Sudan	SDN								09	MISC.EDIBLE PRODUCTS ETC	1	No Quantity							316589			0
S3	2000	2000	2000	2	0	2	Export	818	Egypt	EGY	752	Sweden	SWE								09	MISC.EDIBLE PRODUCTS ETC	1	No Quantity							11397			0
S3	2000	2000	2000	2	0	2	Export	818	Egypt	EGY	757	Switzerland	CHE								09	MISC.EDIBLE PRODUCTS ETC	1	No Quantity							32			0
S3	2000	2000	2000	2	0	2	Export	818	Egypt	EGY	760	Syria	SYR								09	MISC.EDIBLE PRODUCTS ETC	1	No Quantity							199404			0
S3	2000	2000	2000	2	0	2	Export	818	Egypt	EGY	784	United Arab Emirates	ARE								09	MISC.EDIBLE PRODUCTS ETC	1	No Quantity							438250			0
S3	2000	2000	2000	2	0	2	Export	818	Egypt	EGY	788	Tunisia	TUN								09	MISC.EDIBLE PRODUCTS ETC	1	No Quantity							890			0
S3	2000	2000	2000	2	0	2	Export	818	Egypt	EGY	792	Turkey	TUR								09	MISC.EDIBLE PRODUCTS ETC	1	No Quantity							48501			0
S3	2000	2000	2000	2	0	2	Export	818	Egypt	EGY	800	Uganda	UGA								09	MISC.EDIBLE PRODUCTS ETC	1	No Quantity							1787			0
S3	2000	2000	2000	2	0	2	Export	818	Egypt	EGY	826	United Kingdom	GBR								09	MISC.EDIBLE PRODUCTS ETC	1	No Quantity							22021			0
S3	2000	2000	2000	2	0	2	Export	818	Egypt	EGY	842	USA	USA								09	MISC.EDIBLE PRODUCTS ETC	1	No Quantity							212344			0
S3	2000	2000	2000	2	0	2	Export	818	Egypt	EGY	887	Yemen	YEM								09	MISC.EDIBLE PRODUCTS ETC	1	No Quantity							504961			0
S3	2000	2000	2000	2	0	2	Export	818	Egypt	EGY	894	Zambia	ZMB								09	MISC.EDIBLE PRODUCTS ETC	1	No Quantity							1796			0
S3	2000	2000	2000	2	0	2	Export	826	United Kingdom	GBR	0	World	WLD								09	MISC.EDIBLE PRODUCTS ETC	1	No Quantity							852557467			0
S3	2000	2000	2000	2	0	2	Export	826	United Kingdom	GBR	4	Afghanistan	AFG								09	MISC.EDIBLE PRODUCTS ETC	1	No Quantity							10349			0
S3	2000	2000	2000	2	0	2	Export	826	United Kingdom	GBR	8	Albania	ALB								09	MISC.EDIBLE PRODUCTS ETC	1	No Quantity							17976			0
S3	2000	2000	2000	2	0	2	Export	826	United Kingdom	GBR	12	Algeria	DZA								09	MISC.EDIBLE PRODUCTS ETC	1	No Quantity							234767			0
S3	2000	2000	2000	2	0	2	Export	826	United Kingdom	GBR	20	Andorra	AND								09	MISC.EDIBLE PRODUCTS ETC	1	No Quantity							18302			0
S3	2000	2000	2000	2	0	2	Export	826	United Kingdom	GBR	28	Antigua and Barbuda	ATG								09	MISC.EDIBLE PRODUCTS ETC	1	No Quantity							295364			0
S3	2000	2000	2000	2	0	2	Export	826	United Kingdom	GBR	31	Azerbaijan	AZE								09	MISC.EDIBLE PRODUCTS ETC	1	No Quantity							21630			0
S3	2000	2000	2000	2	0	2	Export	826	United Kingdom	GBR	32	Argentina	ARG								09	MISC.EDIBLE PRODUCTS ETC	1	No Quantity							339336			0
S3	2000	2000	2000	2	0	2	Export	826	United Kingdom	GBR	36	Australia	AUS								09	MISC.EDIBLE PRODUCTS ETC	1	No Quantity							22305724			0
S3	2000	2000	2000	2	0	2	Export	826	United Kingdom	GBR	40	Austria	AUT								09	MISC.EDIBLE PRODUCTS ETC	1	No Quantity							12085560			0
S3	2000	2000	2000	2	0	2	Export	826	United Kingdom	GBR	44	Bahamas	BHS								09	MISC.EDIBLE PRODUCTS ETC	1	No Quantity							249585			0
S3	2000	2000	2000	2	0	2	Export	826	United Kingdom	GBR	48	Bahrain	BHR								09	MISC.EDIBLE PRODUCTS ETC	1	No Quantity							1996676			0
S3	2000	2000	2000	2	0	2	Export	826	United Kingdom	GBR	50	Bangladesh	BGD								09	MISC.EDIBLE PRODUCTS ETC	1	No Quantity							4076263			0
S3	2000	2000	2000	2	0	2	Export	826	United Kingdom	GBR	52	Barbados	BRB								09	MISC.EDIBLE PRODUCTS ETC	1	No Quantity							1194728			0
S3	2000	2000	2000	2	0	2	Export	826	United Kingdom	GBR	56	Belgium	BEL								09	MISC.EDIBLE PRODUCTS ETC	1	No Quantity							37739438			0
S3	2000	2000	2000	2	0	2	Export	826	United Kingdom	GBR	60	Bermuda	BMU								09	MISC.EDIBLE PRODUCTS ETC	1	No Quantity							339907			0
S3	2000	2000	2000	2	0	2	Export	826	United Kingdom	GBR	64	Bhutan	BTN								09	MISC.EDIBLE PRODUCTS ETC	1	No Quantity							7862			0
S3	2000	2000	2000	2	0	2	Export	826	United Kingdom	GBR	70	Bosnia Herzegovina	BIH								09	MISC.EDIBLE PRODUCTS ETC	1	No Quantity							28184			0
S3	2000	2000	2000	2	0	2	Export	826	United Kingdom	GBR	76	Brazil	BRA								09	MISC.EDIBLE PRODUCTS ETC	1	No Quantity							1823835			0
S3	2000	2000	2000	2	0	2	Export	826	United Kingdom	GBR	84	Belize	BLZ								09	MISC.EDIBLE PRODUCTS ETC	1	No Quantity							416466			0
S3	2000	2000	2000	2	0	2	Export	826	United Kingdom	GBR	86	Br. Indian Ocean Terr.	IOT								09	MISC.EDIBLE PRODUCTS ETC	1	No Quantity							1902			0
S3	2000	2000	2000	2	0	2	Export	826	United Kingdom	GBR	92	Br. Virgin Isds	VGB								09	MISC.EDIBLE PRODUCTS ETC	1	No Quantity							101134			0
S3	2000	2000	2000	2	0	2	Export	826	United Kingdom	GBR	96	Brunei Darussalam	BRN								09	MISC.EDIBLE PRODUCTS ETC	1	No Quantity							308656			0
S3	2000	2000	2000	2	0	2	Export	826	United Kingdom	GBR	100	Bulgaria	BGR								09	MISC.EDIBLE PRODUCTS ETC	1	No Quantity							203300			0
S3	2000	2000	2000	2	0	2	Export	826	United Kingdom	GBR	104	Myanmar	MMR								09	MISC.EDIBLE PRODUCTS ETC	1	No Quantity							30073			0
S3	2000	2000	2000	2	0	2	Export	826	United Kingdom	GBR	108	Burundi	BDI								09	MISC.EDIBLE PRODUCTS ETC	1	No Quantity							3384			0
S3	2000	2000	2000	2	0	2	Export	826	United Kingdom	GBR	112	Belarus	BLR								09	MISC.EDIBLE PRODUCTS ETC	1	No Quantity							22672			0
S3	2000	2000	2000	2	0	2	Export	826	United Kingdom	GBR	120	Cameroon	CMR								09	MISC.EDIBLE PRODUCTS ETC	1	No Quantity							435112			0
S3	2000	2000	2000	2	0	2	Export	826	United Kingdom	GBR	124	Canada	CAN								09	MISC.EDIBLE PRODUCTS ETC	1	No Quantity							11907538			0
S3	2000	2000	2000	2	0	2	Export	826	United Kingdom	GBR	132	Cabo Verde	CPV								09	MISC.EDIBLE PRODUCTS ETC	1	No Quantity							14430			0
S3	2000	2000	2000	2	0	2	Export	826	United Kingdom	GBR	136	Cayman Isds	CYM								09	MISC.EDIBLE PRODUCTS ETC	1	No Quantity							57060			0
S3	2000	2000	2000	2	0	2	Export	826	United Kingdom	GBR	144	Sri Lanka	LKA								09	MISC.EDIBLE PRODUCTS ETC	1	No Quantity							5971759			0
S3	2000	2000	2000	2	0	2	Export	826	United Kingdom	GBR	148	Chad	TCD								09	MISC.EDIBLE PRODUCTS ETC	1	No Quantity							36293			0
S3	2000	2000	2000	2	0	2	Export	826	United Kingdom	GBR	152	Chile	CHL								09	MISC.EDIBLE PRODUCTS ETC	1	No Quantity							372843			0
S3	2000	2000	2000	2	0	2	Export	826	United Kingdom	GBR	156	China	CHN								09	MISC.EDIBLE PRODUCTS ETC	1	No Quantity							4555330			0
S3	2000	2000	2000	2	0	2	Export	826	United Kingdom	GBR	170	Colombia	COL								09	MISC.EDIBLE PRODUCTS ETC	1	No Quantity							720094			0
S3	2000	2000	2000	2	0	2	Export	826	United Kingdom	GBR	175	Mayotte	MYT								09	MISC.EDIBLE PRODUCTS ETC	1	No Quantity							18943			0
S3	2000	2000	2000	2	0	2	Export	826	United Kingdom	GBR	178	Congo	COG								09	MISC.EDIBLE PRODUCTS ETC	1	No Quantity							106618			0
S3	2000	2000	2000	2	0	2	Export	826	United Kingdom	GBR	180	Dem. Rep. of the Congo	COD								09	MISC.EDIBLE PRODUCTS ETC	1	No Quantity							151376			0
S3	2000	2000	2000	2	0	2	Export	826	United Kingdom	GBR	188	Costa Rica	CRI								09	MISC.EDIBLE PRODUCTS ETC	1	No Quantity							404560			0
S3	2000	2000	2000	2	0	2	Export	826	United Kingdom	GBR	191	Croatia	HRV								09	MISC.EDIBLE PRODUCTS ETC	1	No Quantity							368445			0
S3	2000	2000	2000	2	0	2	Export	826	United Kingdom	GBR	192	Cuba	CUB								09	MISC.EDIBLE PRODUCTS ETC	1	No Quantity							22880			0
S3	2000	2000	2000	2	0	2	Export	826	United Kingdom	GBR	196	Cyprus	CYP								09	MISC.EDIBLE PRODUCTS ETC	1	No Quantity							4023624			0
S3	2000	2000	2000	2	0	2	Export	826	United Kingdom	GBR	203	Czechia	CZE								09	MISC.EDIBLE PRODUCTS ETC	1	No Quantity							5634387			0
S3	2000	2000	2000	2	0	2	Export	826	United Kingdom	GBR	204	Benin	BEN								09	MISC.EDIBLE PRODUCTS ETC	1	No Quantity							309635			0
S3	2000	2000	2000	2	0	2	Export	826	United Kingdom	GBR	208	Denmark	DNK								09	MISC.EDIBLE PRODUCTS ETC	1	No Quantity							10280394			0
S3	2000	2000	2000	2	0	2	Export	826	United Kingdom	GBR	212	Dominica	DMA								09	MISC.EDIBLE PRODUCTS ETC	1	No Quantity							133843			0
S3	2000	2000	2000	2	0	2	Export	826	United Kingdom	GBR	214	Dominican Rep.	DOM								09	MISC.EDIBLE PRODUCTS ETC	1	No Quantity							481173			0
S3	2000	2000	2000	2	0	2	Export	826	United Kingdom	GBR	218	Ecuador	ECU								09	MISC.EDIBLE PRODUCTS ETC	1	No Quantity							150712			0
S3	2000	2000	2000	2	0	2	Export	826	United Kingdom	GBR	222	El Salvador	SLV								09	MISC.EDIBLE PRODUCTS ETC	1	No Quantity							252593			0
S3	2000	2000	2000	2	0	2	Export	826	United Kingdom	GBR	226	Equatorial Guinea	GNQ								09	MISC.EDIBLE PRODUCTS ETC	1	No Quantity							31676			0
S3	2000	2000	2000	2	0	2	Export	826	United Kingdom	GBR	231	Ethiopia	ETH								09	MISC.EDIBLE PRODUCTS ETC	1	No Quantity							2079			0
S3	2000	2000	2000	2	0	2	Export	826	United Kingdom	GBR	232	Eritrea	ERI								09	MISC.EDIBLE PRODUCTS ETC	1	No Quantity							9345			0
S3	2000	2000	2000	2	0	2	Export	826	United Kingdom	GBR	233	Estonia	EST								09	MISC.EDIBLE PRODUCTS ETC	1	No Quantity							144257			0
S3	2000	2000	2000	2	0	2	Export	826	United Kingdom	GBR	234	Faeroe Isds	FRO								09	MISC.EDIBLE PRODUCTS ETC	1	No Quantity							36903			0
S3	2000	2000	2000	2	0	2	Export	826	United Kingdom	GBR	238	Falkland Isds (Malvinas)	FLK								09	MISC.EDIBLE PRODUCTS ETC	1	No Quantity							2581912			0
S3	2000	2000	2000	2	0	2	Export	826	United Kingdom	GBR	242	Fiji	FJI								09	MISC.EDIBLE PRODUCTS ETC	1	No Quantity							57492			0
S3	2000	2000	2000	2	0	2	Export	826	United Kingdom	GBR	246	Finland	FIN								09	MISC.EDIBLE PRODUCTS ETC	1	No Quantity							8087475			0
S3	2000	2000	2000	2	0	2	Export	826	United Kingdom	GBR	251	France	FRA								09	MISC.EDIBLE PRODUCTS ETC	1	No Quantity							56026422			0
S3	2000	2000	2000	2	0	2	Export	826	United Kingdom	GBR	258	French Polynesia	PYF								09	MISC.EDIBLE PRODUCTS ETC	1	No Quantity							8985			0
S3	2000	2000	2000	2	0	2	Export	826	United Kingdom	GBR	262	Djibouti	DJI								09	MISC.EDIBLE PRODUCTS ETC	1	No Quantity							20428			0
S3	2000	2000	2000	2	0	2	Export	826	United Kingdom	GBR	266	Gabon	GAB								09	MISC.EDIBLE PRODUCTS ETC	1	No Quantity							96099			0
S3	2000	2000	2000	2	0	2	Export	826	United Kingdom	GBR	268	Georgia	GEO								09	MISC.EDIBLE PRODUCTS ETC	1	No Quantity							22721			0
S3	2000	2000	2000	2	0	2	Export	826	United Kingdom	GBR	270	Gambia	GMB								09	MISC.EDIBLE PRODUCTS ETC	1	No Quantity							219260			0
S3	2000	2000	2000	2	0	2	Export	826	United Kingdom	GBR	275	State of Palestine	PSE								09	MISC.EDIBLE PRODUCTS ETC	1	No Quantity							111590			0
S3	2000	2000	2000	2	0	2	Export	826	United Kingdom	GBR	276	Germany	DEU								09	MISC.EDIBLE PRODUCTS ETC	1	No Quantity							59683056			0
S3	2000	2000	2000	2	0	2	Export	826	United Kingdom	GBR	288	Ghana	GHA								09	MISC.EDIBLE PRODUCTS ETC	1	No Quantity							1054655			0
S3	2000	2000	2000	2	0	2	Export	826	United Kingdom	GBR	292	Gibraltar	GIB								09	MISC.EDIBLE PRODUCTS ETC	1	No Quantity							2265484			0
S3	2000	2000	2000	2	0	2	Export	826	United Kingdom	GBR	300	Greece	GRC								09	MISC.EDIBLE PRODUCTS ETC	1	No Quantity							8295511			0
S3	2000	2000	2000	2	0	2	Export	826	United Kingdom	GBR	308	Grenada	GRD								09	MISC.EDIBLE PRODUCTS ETC	1	No Quantity							65856			0
S3	2000	2000	2000	2	0	2	Export	826	United Kingdom	GBR	320	Guatemala	GTM								09	MISC.EDIBLE PRODUCTS ETC	1	No Quantity							7626			0
S3	2000	2000	2000	2	0	2	Export	826	United Kingdom	GBR	324	Guinea	GIN								09	MISC.EDIBLE PRODUCTS ETC	1	No Quantity							87772			0
S3	2000	2000	2000	2	0	2	Export	826	United Kingdom	GBR	328	Guyana	GUY								09	MISC.EDIBLE PRODUCTS ETC	1	No Quantity							345801			0
S3	2000	2000	2000	2	0	2	Export	826	United Kingdom	GBR	332	Haiti	HTI								09	MISC.EDIBLE PRODUCTS ETC	1	No Quantity							123622			0
S3	2000	2000	2000	2	0	2	Export	826	United Kingdom	GBR	340	Honduras	HND								09	MISC.EDIBLE PRODUCTS ETC	1	No Quantity							483331			0
S3	2000	2000	2000	2	0	2	Export	826	United Kingdom	GBR	344	China, Hong Kong SAR	HKG								09	MISC.EDIBLE PRODUCTS ETC	1	No Quantity							9112235			0
S3	2000	2000	2000	2	0	2	Export	826	United Kingdom	GBR	348	Hungary	HUN								09	MISC.EDIBLE PRODUCTS ETC	1	No Quantity							2219302			0
S3	2000	2000	2000	2	0	2	Export	826	United Kingdom	GBR	352	Iceland	ISL								09	MISC.EDIBLE PRODUCTS ETC	1	No Quantity							2521660			0
S3	2000	2000	2000	2	0	2	Export	826	United Kingdom	GBR	360	Indonesia	IDN								09	MISC.EDIBLE PRODUCTS ETC	1	No Quantity							2371977			0
S3	2000	2000	2000	2	0	2	Export	826	United Kingdom	GBR	364	Iran	IRN								09	MISC.EDIBLE PRODUCTS ETC	1	No Quantity							86956			0
S3	2000	2000	2000	2	0	2	Export	826	United Kingdom	GBR	368	Iraq	IRQ								09	MISC.EDIBLE PRODUCTS ETC	1	No Quantity							44006			0
S3	2000	2000	2000	2	0	2	Export	826	United Kingdom	GBR	372	Ireland	IRL								09	MISC.EDIBLE PRODUCTS ETC	1	No Quantity							169577088			0
S3	2000	2000	2000	2	0	2	Export	826	United Kingdom	GBR	376	Israel	ISR								09	MISC.EDIBLE PRODUCTS ETC	1	No Quantity							3347261			0
S3	2000	2000	2000	2	0	2	Export	826	United Kingdom	GBR	381	Italy	ITA								09	MISC.EDIBLE PRODUCTS ETC	1	No Quantity							24945318			0
S3	2000	2000	2000	2	0	2	Export	826	United Kingdom	GBR	384	Côte d'Ivoire	CIV								09	MISC.EDIBLE PRODUCTS ETC	1	No Quantity							446062			0
S3	2000	2000	2000	2	0	2	Export	826	United Kingdom	GBR	388	Jamaica	JAM								09	MISC.EDIBLE PRODUCTS ETC	1	No Quantity							2274510			0
S3	2000	2000	2000	2	0	2	Export	826	United Kingdom	GBR	392	Japan	JPN								09	MISC.EDIBLE PRODUCTS ETC	1	No Quantity							7998932			0
S3	2000	2000	2000	2	0	2	Export	826	United Kingdom	GBR	398	Kazakhstan	KAZ								09	MISC.EDIBLE PRODUCTS ETC	1	No Quantity							27399			0
S3	2000	2000	2000	2	0	2	Export	826	United Kingdom	GBR	400	Jordan	JOR								09	MISC.EDIBLE PRODUCTS ETC	1	No Quantity							919536			0
S3	2000	2000	2000	2	0	2	Export	826	United Kingdom	GBR	404	Kenya	KEN								09	MISC.EDIBLE PRODUCTS ETC	1	No Quantity							1089542			0
S3	2000	2000	2000	2	0	2	Export	826	United Kingdom	GBR	408	Dem. People's Rep. of Korea	PRK								09	MISC.EDIBLE PRODUCTS ETC	1	No Quantity							33953			0
S3	2000	2000	2000	2	0	2	Export	826	United Kingdom	GBR	410	Rep. of Korea	KOR								09	MISC.EDIBLE PRODUCTS ETC	1	No Quantity							4679054			0
S3	2000	2000	2000	2	0	2	Export	826	United Kingdom	GBR	414	Kuwait	KWT								09	MISC.EDIBLE PRODUCTS ETC	1	No Quantity							3146201			0
S3	2000	2000	2000	2	0	2	Export	826	United Kingdom	GBR	422	Lebanon	LBN								09	MISC.EDIBLE PRODUCTS ETC	1	No Quantity							1656499			0
S3	2000	2000	2000	2	0	2	Export	826	United Kingdom	GBR	428	Latvia	LVA								09	MISC.EDIBLE PRODUCTS ETC	1	No Quantity							701697			0
S3	2000	2000	2000	2	0	2	Export	826	United Kingdom	GBR	430	Liberia	LBR								09	MISC.EDIBLE PRODUCTS ETC	1	No Quantity							42335			0
S3	2000	2000	2000	2	0	2	Export	826	United Kingdom	GBR	434	Libya	LBY								09	MISC.EDIBLE PRODUCTS ETC	1	No Quantity							78174			0
S3	2000	2000	2000	2	0	2	Export	826	United Kingdom	GBR	440	Lithuania	LTU								09	MISC.EDIBLE PRODUCTS ETC	1	No Quantity							596103			0
S3	2000	2000	2000	2	0	2	Export	826	United Kingdom	GBR	442	Luxembourg	LUX								09	MISC.EDIBLE PRODUCTS ETC	1	No Quantity							10950			0
S3	2000	2000	2000	2	0	2	Export	826	United Kingdom	GBR	446	China, Macao SAR	MAC								09	MISC.EDIBLE PRODUCTS ETC	1	No Quantity							114685			0
S3	2000	2000	2000	2	0	2	Export	826	United Kingdom	GBR	450	Madagascar	MDG								09	MISC.EDIBLE PRODUCTS ETC	1	No Quantity							548667			0
S3	2000	2000	2000	2	0	2	Export	826	United Kingdom	GBR	454	Malawi	MWI								09	MISC.EDIBLE PRODUCTS ETC	1	No Quantity							5769			0
S3	2000	2000	2000	2	0	2	Export	826	United Kingdom	GBR	458	Malaysia	MYS								09	MISC.EDIBLE PRODUCTS ETC	1	No Quantity							12594912			0
S3	2000	2000	2000	2	0	2	Export	826	United Kingdom	GBR	462	Maldives	MDV								09	MISC.EDIBLE PRODUCTS ETC	1	No Quantity							78121			0
S3	2000	2000	2000	2	0	2	Export	826	United Kingdom	GBR	466	Mali	MLI								09	MISC.EDIBLE PRODUCTS ETC	1	No Quantity							189847			0
S3	2000	2000	2000	2	0	2	Export	826	United Kingdom	GBR	470	Malta	MLT								09	MISC.EDIBLE PRODUCTS ETC	1	No Quantity							5149608			0
S3	2000	2000	2000	2	0	2	Export	826	United Kingdom	GBR	478	Mauritania	MRT								09	MISC.EDIBLE PRODUCTS ETC	1	No Quantity							340566			0
S3	2000	2000	2000	2	0	2	Export	826	United Kingdom	GBR	480	Mauritius	MUS								09	MISC.EDIBLE PRODUCTS ETC	1	No Quantity							1239048			0
S3	2000	2000	2000	2	0	2	Export	826	United Kingdom	GBR	484	Mexico	MEX								09	MISC.EDIBLE PRODUCTS ETC	1	No Quantity							5023708			0
S3	2000	2000	2000	2	0	2	Export	826	United Kingdom	GBR	490	Other Asia, nes									09	MISC.EDIBLE PRODUCTS ETC	1	No Quantity							5428630			0
S3	2000	2000	2000	2	0	2	Export	826	United Kingdom	GBR	496	Mongolia	MNG								09	MISC.EDIBLE PRODUCTS ETC	1	No Quantity							17245			0
S3	2000	2000	2000	2	0	2	Export	826	United Kingdom	GBR	498	Rep. of Moldova	MDA								09	MISC.EDIBLE PRODUCTS ETC	1	No Quantity							30273			0
S3	2000	2000	2000	2	0	2	Export	826	United Kingdom	GBR	500	Montserrat	MSR								09	MISC.EDIBLE PRODUCTS ETC	1	No Quantity							19655			0
S3	2000	2000	2000	2	0	2	Export	826	United Kingdom	GBR	504	Morocco	MAR								09	MISC.EDIBLE PRODUCTS ETC	1	No Quantity							965698			0
S3	2000	2000	2000	2	0	2	Export	826	United Kingdom	GBR	512	Oman	OMN								09	MISC.EDIBLE PRODUCTS ETC	1	No Quantity							1446065			0
S3	2000	2000	2000	2	0	2	Export	826	United Kingdom	GBR	516	Namibia	NAM								09	MISC.EDIBLE PRODUCTS ETC	1	No Quantity							30756			0
S3	2000	2000	2000	2	0	2	Export	826	United Kingdom	GBR	524	Nepal	NPL								09	MISC.EDIBLE PRODUCTS ETC	1	No Quantity							10512			0
S3	2000	2000	2000	2	0	2	Export	826	United Kingdom	GBR	528	Netherlands	NLD								09	MISC.EDIBLE PRODUCTS ETC	1	No Quantity							83725064			0
S3	2000	2000	2000	2	0	2	Export	826	United Kingdom	GBR	530	Neth. Antilles	ANT								09	MISC.EDIBLE PRODUCTS ETC	1	No Quantity							122627			0
S3	2000	2000	2000	2	0	2	Export	826	United Kingdom	GBR	533	Aruba	ABW								09	MISC.EDIBLE PRODUCTS ETC	1	No Quantity							75967			0
S3	2000	2000	2000	2	0	2	Export	826	United Kingdom	GBR	540	New Caledonia	NCL								09	MISC.EDIBLE PRODUCTS ETC	1	No Quantity							36225			0
S3	2000	2000	2000	2	0	2	Export	826	United Kingdom	GBR	554	New Zealand	NZL								09	MISC.EDIBLE PRODUCTS ETC	1	No Quantity							4709406			0
S3	2000	2000	2000	2	0	2	Export	826	United Kingdom	GBR	558	Nicaragua	NIC								09	MISC.EDIBLE PRODUCTS ETC	1	No Quantity							29539			0
S3	2000	2000	2000	2	0	2	Export	826	United Kingdom	GBR	562	Niger	NER								09	MISC.EDIBLE PRODUCTS ETC	1	No Quantity							116451			0
S3	2000	2000	2000	2	0	2	Export	826	United Kingdom	GBR	566	Nigeria	NGA								09	MISC.EDIBLE PRODUCTS ETC	1	No Quantity							7004413			0
S3	2000	2000	2000	2	0	2	Export	826	United Kingdom	GBR	579	Norway	NOR								09	MISC.EDIBLE PRODUCTS ETC	1	No Quantity							12715416			0
S3	2000	2000	2000	2	0	2	Export	826	United Kingdom	GBR	586	Pakistan	PAK								09	MISC.EDIBLE PRODUCTS ETC	1	No Quantity							2035553			0
S3	2000	2000	2000	2	0	2	Export	826	United Kingdom	GBR	591	Panama	PAN								09	MISC.EDIBLE PRODUCTS ETC	1	No Quantity							201220			0
S3	2000	2000	2000	2	0	2	Export	826	United Kingdom	GBR	598	Papua New Guinea	PNG								09	MISC.EDIBLE PRODUCTS ETC	1	No Quantity							4269			0
S3	2000	2000	2000	2	0	2	Export	826	United Kingdom	GBR	604	Peru	PER								09	MISC.EDIBLE PRODUCTS ETC	1	No Quantity							174860			0
S3	2000	2000	2000	2	0	2	Export	826	United Kingdom	GBR	608	Philippines	PHL								09	MISC.EDIBLE PRODUCTS ETC	1	No Quantity							3019282			0
S3	2000	2000	2000	2	0	2	Export	826	United Kingdom	GBR	616	Poland	POL								09	MISC.EDIBLE PRODUCTS ETC	1	No Quantity							3621079			0
S3	2000	2000	2000	2	0	2	Export	826	United Kingdom	GBR	620	Portugal	PRT								09	MISC.EDIBLE PRODUCTS ETC	1	No Quantity							7383849			0
S3	2000	2000	2000	2	0	2	Export	826	United Kingdom	GBR	634	Qatar	QAT								09	MISC.EDIBLE PRODUCTS ETC	1	No Quantity							1081290			0
S3	2000	2000	2000	2	0	2	Export	826	United Kingdom	GBR	642	Romania	ROU								09	MISC.EDIBLE PRODUCTS ETC	1	No Quantity							61992			0
S3	2000	2000	2000	2	0	2	Export	826	United Kingdom	GBR	643	Russian Federation	RUS								09	MISC.EDIBLE PRODUCTS ETC	1	No Quantity							3466656			0
S3	2000	2000	2000	2	0	2	Export	826	United Kingdom	GBR	646	Rwanda	RWA								09	MISC.EDIBLE PRODUCTS ETC	1	No Quantity							27919			0
S3	2000	2000	2000	2	0	2	Export	826	United Kingdom	GBR	654	Saint Helena	SHN								09	MISC.EDIBLE PRODUCTS ETC	1	No Quantity							106148			0
S3	2000	2000	2000	2	0	2	Export	826	United Kingdom	GBR	659	Saint Kitts and Nevis	KNA								09	MISC.EDIBLE PRODUCTS ETC	1	No Quantity							146370			0
S3	2000	2000	2000	2	0	2	Export	826	United Kingdom	GBR	660	Anguilla	AIA								09	MISC.EDIBLE PRODUCTS ETC	1	No Quantity							19679			0
S3	2000	2000	2000	2	0	2	Export	826	United Kingdom	GBR	662	Saint Lucia	LCA								09	MISC.EDIBLE PRODUCTS ETC	1	No Quantity							183064			0
S3	2000	2000	2000	2	0	2	Export	826	United Kingdom	GBR	666	Saint Pierre and Miquelon	SPM								09	MISC.EDIBLE PRODUCTS ETC	1	No Quantity							4098			0
S3	2000	2000	2000	2	0	2	Export	826	United Kingdom	GBR	670	Saint Vincent and the Grenadines	VCT								09	MISC.EDIBLE PRODUCTS ETC	1	No Quantity							172818			0
S3	2000	2000	2000	2	0	2	Export	826	United Kingdom	GBR	678	Sao Tome and Principe	STP								09	MISC.EDIBLE PRODUCTS ETC	1	No Quantity							21840			0
S3	2000	2000	2000	2	0	2	Export	826	United Kingdom	GBR	682	Saudi Arabia	SAU								09	MISC.EDIBLE PRODUCTS ETC	1	No Quantity							17516626			0
S3	2000	2000	2000	2	0	2	Export	826	United Kingdom	GBR	686	Senegal	SEN								09	MISC.EDIBLE PRODUCTS ETC	1	No Quantity							504711			0
S3	2000	2000	2000	2	0	2	Export	826	United Kingdom	GBR	690	Seychelles	SYC								09	MISC.EDIBLE PRODUCTS ETC	1	No Quantity							557281			0
S3	2000	2000	2000	2	0	2	Export	826	United Kingdom	GBR	694	Sierra Leone	SLE								09	MISC.EDIBLE PRODUCTS ETC	1	No Quantity							369300			0
S3	2000	2000	2000	2	0	2	Export	826	United Kingdom	GBR	699	India	IND								09	MISC.EDIBLE PRODUCTS ETC	1	No Quantity							704750			0
S3	2000	2000	2000	2	0	2	Export	826	United Kingdom	GBR	702	Singapore	SGP								09	MISC.EDIBLE PRODUCTS ETC	1	No Quantity							4465123			0
S3	2000	2000	2000	2	0	2	Export	826	United Kingdom	GBR	703	Slovakia	SVK								09	MISC.EDIBLE PRODUCTS ETC	1	No Quantity							331157			0
S3	2000	2000	2000	2	0	2	Export	826	United Kingdom	GBR	704	Viet Nam	VNM								09	MISC.EDIBLE PRODUCTS ETC	1	No Quantity							425358			0
S3	2000	2000	2000	2	0	2	Export	826	United Kingdom	GBR	705	Slovenia	SVN								09	MISC.EDIBLE PRODUCTS ETC	1	No Quantity							349414			0
S3	2000	2000	2000	2	0	2	Export	826	United Kingdom	GBR	710	South Africa	ZAF								09	MISC.EDIBLE PRODUCTS ETC	1	No Quantity							6407059			0
S3	2000	2000	2000	2	0	2	Export	826	United Kingdom	GBR	716	Zimbabwe	ZWE								09	MISC.EDIBLE PRODUCTS ETC	1	No Quantity							365232			0
S3	2000	2000	2000	2	0	2	Export	826	United Kingdom	GBR	724	Spain	ESP								09	MISC.EDIBLE PRODUCTS ETC	1	No Quantity							45541543			0
S3	2000	2000	2000	2	0	2	Export	826	United Kingdom	GBR	736	Fmr Sudan	SDN								09	MISC.EDIBLE PRODUCTS ETC	1	No Quantity							167756			0
S3	2000	2000	2000	2	0	2	Export	826	United Kingdom	GBR	740	Suriname	SUR								09	MISC.EDIBLE PRODUCTS ETC	1	No Quantity							35627			0
S3	2000	2000	2000	2	0	2	Export	826	United Kingdom	GBR	752	Sweden	SWE								09	MISC.EDIBLE PRODUCTS ETC	1	No Quantity							27642999			0
S3	2000	2000	2000	2	0	2	Export	826	United Kingdom	GBR	757	Switzerland	CHE								09	MISC.EDIBLE PRODUCTS ETC	1	No Quantity							15653787			0
S3	2000	2000	2000	2	0	2	Export	826	United Kingdom	GBR	760	Syria	SYR								09	MISC.EDIBLE PRODUCTS ETC	1	No Quantity							794289			0
S3	2000	2000	2000	2	0	2	Export	826	United Kingdom	GBR	764	Thailand	THA								09	MISC.EDIBLE PRODUCTS ETC	1	No Quantity							3199700			0
S3	2000	2000	2000	2	0	2	Export	826	United Kingdom	GBR	768	Togo	TGO								09	MISC.EDIBLE PRODUCTS ETC	1	No Quantity							1878			0
S3	2000	2000	2000	2	0	2	Export	826	United Kingdom	GBR	780	Trinidad and Tobago	TTO								09	MISC.EDIBLE PRODUCTS ETC	1	No Quantity							1401623			0
S3	2000	2000	2000	2	0	2	Export	826	United Kingdom	GBR	784	United Arab Emirates	ARE								09	MISC.EDIBLE PRODUCTS ETC	1	No Quantity							9524554			0
S3	2000	2000	2000	2	0	2	Export	826	United Kingdom	GBR	788	Tunisia	TUN								09	MISC.EDIBLE PRODUCTS ETC	1	No Quantity							32417			0
S3	2000	2000	2000	2	0	2	Export	826	United Kingdom	GBR	792	Turkey	TUR								09	MISC.EDIBLE PRODUCTS ETC	1	No Quantity							6559534			0
S3	2000	2000	2000	2	0	2	Export	826	United Kingdom	GBR	795	Turkmenistan	TKM								09	MISC.EDIBLE PRODUCTS ETC	1	No Quantity							50285			0
S3	2000	2000	2000	2	0	2	Export	826	United Kingdom	GBR	796	Turks and Caicos Isds	TCA								09	MISC.EDIBLE PRODUCTS ETC	1	No Quantity							15405			0
S3	2000	2000	2000	2	0	2	Export	826	United Kingdom	GBR	800	Uganda	UGA								09	MISC.EDIBLE PRODUCTS ETC	1	No Quantity							382382			0
S3	2000	2000	2000	2	0	2	Export	826	United Kingdom	GBR	804	Ukraine	UKR								09	MISC.EDIBLE PRODUCTS ETC	1	No Quantity							391798			0
S3	2000	2000	2000	2	0	2	Export	826	United Kingdom	GBR	807	North Macedonia	MKD								09	MISC.EDIBLE PRODUCTS ETC	1	No Quantity							39848			0
S3	2000	2000	2000	2	0	2	Export	826	United Kingdom	GBR	818	Egypt	EGY								09	MISC.EDIBLE PRODUCTS ETC	1	No Quantity							2405874			0
S3	2000	2000	2000	2	0	2	Export	826	United Kingdom	GBR	834	United Rep. of Tanzania	TZA								09	MISC.EDIBLE PRODUCTS ETC	1	No Quantity							358125			0
S3	2000	2000	2000	2	0	2	Export	826	United Kingdom	GBR	842	USA	USA								09	MISC.EDIBLE PRODUCTS ETC	1	No Quantity							31510356			0
S3	2000	2000	2000	2	0	2	Export	826	United Kingdom	GBR	854	Burkina Faso	BFA								09	MISC.EDIBLE PRODUCTS ETC	1	No Quantity							40503			0
S3	2000	2000	2000	2	0	2	Export	826	United Kingdom	GBR	858	Uruguay	URY								09	MISC.EDIBLE PRODUCTS ETC	1	No Quantity							59845			0
S3	2000	2000	2000	2	0	2	Export	826	United Kingdom	GBR	862	Venezuela	VEN								09	MISC.EDIBLE PRODUCTS ETC	1	No Quantity							1371169			0
S3	2000	2000	2000	2	0	2	Export	826	United Kingdom	GBR	887	Yemen	YEM								09	MISC.EDIBLE PRODUCTS ETC	1	No Quantity							1618054			0
S3	2000	2000	2000	2	0	2	Export	826	United Kingdom	GBR	891	Serbia and Montenegro	SCG								09	MISC.EDIBLE PRODUCTS ETC	1	No Quantity							158813			0
S3	2000	2000	2000	2	0	2	Export	826	United Kingdom	GBR	899	Areas, nes									09	MISC.EDIBLE PRODUCTS ETC	1	No Quantity							23609			0
S3	2000	2000	2000	2	0	2	Export	818	Egypt	EGY	0	World	WLD								11	BEVERAGES	1	No Quantity							4061852			0
S3	2000	2000	2000	2	0	2	Export	818	Egypt	EGY	124	Canada	CAN								11	BEVERAGES	1	No Quantity							5612			0
S3	2000	2000	2000	2	0	2	Export	818	Egypt	EGY	178	Congo	COG								11	BEVERAGES	1	No Quantity							6395			0
S3	2000	2000	2000	2	0	2	Export	818	Egypt	EGY	180	Dem. Rep. of the Congo	COD								11	BEVERAGES	1	No Quantity							2883			0
S3	2000	2000	2000	2	0	2	Export	818	Egypt	EGY	262	Djibouti	DJI								11	BEVERAGES	1	No Quantity							5140			0
S3	2000	2000	2000	2	0	2	Export	818	Egypt	EGY	275	State of Palestine	PSE								11	BEVERAGES	1	No Quantity							97653			0
S3	2000	2000	2000	2	0	2	Export	818	Egypt	EGY	392	Japan	JPN								11	BEVERAGES	1	No Quantity							11732			0
S3	2000	2000	2000	2	0	2	Export	818	Egypt	EGY	404	Kenya	KEN								11	BEVERAGES	1	No Quantity							52283			0
S3	2000	2000	2000	2	0	2	Export	818	Egypt	EGY	414	Kuwait	KWT								11	BEVERAGES	1	No Quantity							786573			0
S3	2000	2000	2000	2	0	2	Export	818	Egypt	EGY	422	Lebanon	LBN								11	BEVERAGES	1	No Quantity							14786			0
S3	2000	2000	2000	2	0	2	Export	818	Egypt	EGY	434	Libya	LBY								11	BEVERAGES	1	No Quantity							78206			0
S3	2000	2000	2000	2	0	2	Export	818	Egypt	EGY	504	Morocco	MAR								11	BEVERAGES	1	No Quantity							709			0
S3	2000	2000	2000	2	0	2	Export	818	Egypt	EGY	568	Other Europe, nes									11	BEVERAGES	1	No Quantity							1864397			0
S3	2000	2000	2000	2	0	2	Export	818	Egypt	EGY	634	Qatar	QAT								11	BEVERAGES	1	No Quantity							12019			0
S3	2000	2000	2000	2	0	2	Export	818	Egypt	EGY	682	Saudi Arabia	SAU								11	BEVERAGES	1	No Quantity							973113			0
S3	2000	2000	2000	2	0	2	Export	818	Egypt	EGY	784	United Arab Emirates	ARE								11	BEVERAGES	1	No Quantity							27495			0
S3	2000	2000	2000	2	0	2	Export	818	Egypt	EGY	842	USA	USA								11	BEVERAGES	1	No Quantity							55120			0
S3	2000	2000	2000	2	0	2	Export	818	Egypt	EGY	887	Yemen	YEM								11	BEVERAGES	1	No Quantity							67738			0
S3	2000	2000	2000	2	0	2	Export	826	United Kingdom	GBR	0	World	WLD								11	BEVERAGES	1	No Quantity							4821901434			0
S3	2000	2000	2000	2	0	2	Export	826	United Kingdom	GBR	8	Albania	ALB								11	BEVERAGES	1	No Quantity							55217			0
S3	2000	2000	2000	2	0	2	Export	826	United Kingdom	GBR	12	Algeria	DZA								11	BEVERAGES	1	No Quantity							2178855			0
S3	2000	2000	2000	2	0	2	Export	826	United Kingdom	GBR	20	Andorra	AND								11	BEVERAGES	1	No Quantity							6027475			0
S3	2000	2000	2000	2	0	2	Export	826	United Kingdom	GBR	24	Angola	AGO								11	BEVERAGES	1	No Quantity							2319036			0
S3	2000	2000	2000	2	0	2	Export	826	United Kingdom	GBR	28	Antigua and Barbuda	ATG								11	BEVERAGES	1	No Quantity							1142279			0
S3	2000	2000	2000	2	0	2	Export	826	United Kingdom	GBR	31	Azerbaijan	AZE								11	BEVERAGES	1	No Quantity							284668			0
S3	2000	2000	2000	2	0	2	Export	826	United Kingdom	GBR	32	Argentina	ARG								11	BEVERAGES	1	No Quantity							17497335			0
S3	2000	2000	2000	2	0	2	Export	826	United Kingdom	GBR	36	Australia	AUS								11	BEVERAGES	1	No Quantity							115810940			0
S3	2000	2000	2000	2	0	2	Export	826	United Kingdom	GBR	40	Austria	AUT								11	BEVERAGES	1	No Quantity							13050516			0
S3	2000	2000	2000	2	0	2	Export	826	United Kingdom	GBR	44	Bahamas	BHS								11	BEVERAGES	1	No Quantity							2579690			0
S3	2000	2000	2000	2	0	2	Export	826	United Kingdom	GBR	48	Bahrain	BHR								11	BEVERAGES	1	No Quantity							10014784			0
S3	2000	2000	2000	2	0	2	Export	826	United Kingdom	GBR	50	Bangladesh	BGD								11	BEVERAGES	1	No Quantity							2936109			0
S3	2000	2000	2000	2	0	2	Export	826	United Kingdom	GBR	51	Armenia	ARM								11	BEVERAGES	1	No Quantity							127552			0
S3	2000	2000	2000	2	0	2	Export	826	United Kingdom	GBR	52	Barbados	BRB								11	BEVERAGES	1	No Quantity							2738703			0
S3	2000	2000	2000	2	0	2	Export	826	United Kingdom	GBR	56	Belgium	BEL								11	BEVERAGES	1	No Quantity							62527390			0
S3	2000	2000	2000	2	0	2	Export	826	United Kingdom	GBR	60	Bermuda	BMU								11	BEVERAGES	1	No Quantity							2077370			0
S3	2000	2000	2000	2	0	2	Export	826	United Kingdom	GBR	64	Bhutan	BTN								11	BEVERAGES	1	No Quantity							109483			0
S3	2000	2000	2000	2	0	2	Export	826	United Kingdom	GBR	68	Bolivia (Plurinational State of)	BOL								11	BEVERAGES	1	No Quantity							2654345			0
S3	2000	2000	2000	2	0	2	Export	826	United Kingdom	GBR	70	Bosnia Herzegovina	BIH								11	BEVERAGES	1	No Quantity							26740			0
S3	2000	2000	2000	2	0	2	Export	826	United Kingdom	GBR	72	Botswana	BWA								11	BEVERAGES	1	No Quantity							1217			0
S3	2000	2000	2000	2	0	2	Export	826	United Kingdom	GBR	76	Brazil	BRA								11	BEVERAGES	1	No Quantity							39040361			0
S3	2000	2000	2000	2	0	2	Export	826	United Kingdom	GBR	84	Belize	BLZ								11	BEVERAGES	1	No Quantity							3657749			0
S3	2000	2000	2000	2	0	2	Export	826	United Kingdom	GBR	92	Br. Virgin Isds	VGB								11	BEVERAGES	1	No Quantity							886971			0
S3	2000	2000	2000	2	0	2	Export	826	United Kingdom	GBR	96	Brunei Darussalam	BRN								11	BEVERAGES	1	No Quantity							79910			0
S3	2000	2000	2000	2	0	2	Export	826	United Kingdom	GBR	100	Bulgaria	BGR								11	BEVERAGES	1	No Quantity							6045992			0
S3	2000	2000	2000	2	0	2	Export	826	United Kingdom	GBR	104	Myanmar	MMR								11	BEVERAGES	1	No Quantity							177930			0
S3	2000	2000	2000	2	0	2	Export	826	United Kingdom	GBR	112	Belarus	BLR								11	BEVERAGES	1	No Quantity							192819			0
S3	2000	2000	2000	2	0	2	Export	826	United Kingdom	GBR	116	Cambodia	KHM								11	BEVERAGES	1	No Quantity							131066			0
S3	2000	2000	2000	2	0	2	Export	826	United Kingdom	GBR	120	Cameroon	CMR								11	BEVERAGES	1	No Quantity							1591101			0
S3	2000	2000	2000	2	0	2	Export	826	United Kingdom	GBR	124	Canada	CAN								11	BEVERAGES	1	No Quantity							76203445			0
S3	2000	2000	2000	2	0	2	Export	826	United Kingdom	GBR	132	Cabo Verde	CPV								11	BEVERAGES	1	No Quantity							725897			0
S3	2000	2000	2000	2	0	2	Export	826	United Kingdom	GBR	136	Cayman Isds	CYM								11	BEVERAGES	1	No Quantity							1173915			0
S3	2000	2000	2000	2	0	2	Export	826	United Kingdom	GBR	144	Sri Lanka	LKA								11	BEVERAGES	1	No Quantity							6245935			0
S3	2000	2000	2000	2	0	2	Export	826	United Kingdom	GBR	152	Chile	CHL								11	BEVERAGES	1	No Quantity							12190364			0
S3	2000	2000	2000	2	0	2	Export	826	United Kingdom	GBR	156	China	CHN								11	BEVERAGES	1	No Quantity							2830226			0
S3	2000	2000	2000	2	0	2	Export	826	United Kingdom	GBR	170	Colombia	COL								11	BEVERAGES	1	No Quantity							7254072			0
S3	2000	2000	2000	2	0	2	Export	826	United Kingdom	GBR	175	Mayotte	MYT								11	BEVERAGES	1	No Quantity							60331			0
S3	2000	2000	2000	2	0	2	Export	826	United Kingdom	GBR	178	Congo	COG								11	BEVERAGES	1	No Quantity							203365			0
S3	2000	2000	2000	2	0	2	Export	826	United Kingdom	GBR	180	Dem. Rep. of the Congo	COD								11	BEVERAGES	1	No Quantity							20355			0
S3	2000	2000	2000	2	0	2	Export	826	United Kingdom	GBR	188	Costa Rica	CRI								11	BEVERAGES	1	No Quantity							7235663			0
S3	2000	2000	2000	2	0	2	Export	826	United Kingdom	GBR	191	Croatia	HRV								11	BEVERAGES	1	No Quantity							972639			0
S3	2000	2000	2000	2	0	2	Export	826	United Kingdom	GBR	192	Cuba	CUB								11	BEVERAGES	1	No Quantity							567435			0
S3	2000	2000	2000	2	0	2	Export	826	United Kingdom	GBR	196	Cyprus	CYP								11	BEVERAGES	1	No Quantity							16653162			0
S3	2000	2000	2000	2	0	2	Export	826	United Kingdom	GBR	203	Czechia	CZE								11	BEVERAGES	1	No Quantity							11074826			0
S3	2000	2000	2000	2	0	2	Export	826	United Kingdom	GBR	204	Benin	BEN								11	BEVERAGES	1	No Quantity							1563811			0
S3	2000	2000	2000	2	0	2	Export	826	United Kingdom	GBR	208	Denmark	DNK								11	BEVERAGES	1	No Quantity							26175076			0
S3	2000	2000	2000	2	0	2	Export	826	United Kingdom	GBR	212	Dominica	DMA								11	BEVERAGES	1	No Quantity							269335			0
S3	2000	2000	2000	2	0	2	Export	826	United Kingdom	GBR	214	Dominican Rep.	DOM								11	BEVERAGES	1	No Quantity							21513501			0
S3	2000	2000	2000	2	0	2	Export	826	United Kingdom	GBR	218	Ecuador	ECU								11	BEVERAGES	1	No Quantity							2482931			0
S3	2000	2000	2000	2	0	2	Export	826	United Kingdom	GBR	222	El Salvador	SLV								11	BEVERAGES	1	No Quantity							1394946			0
S3	2000	2000	2000	2	0	2	Export	826	United Kingdom	GBR	226	Equatorial Guinea	GNQ								11	BEVERAGES	1	No Quantity							1409324			0
S3	2000	2000	2000	2	0	2	Export	826	United Kingdom	GBR	231	Ethiopia	ETH								11	BEVERAGES	1	No Quantity							3155752			0
S3	2000	2000	2000	2	0	2	Export	826	United Kingdom	GBR	232	Eritrea	ERI								11	BEVERAGES	1	No Quantity							245358			0
S3	2000	2000	2000	2	0	2	Export	826	United Kingdom	GBR	233	Estonia	EST								11	BEVERAGES	1	No Quantity							4742495			0
S3	2000	2000	2000	2	0	2	Export	826	United Kingdom	GBR	234	Faeroe Isds	FRO								11	BEVERAGES	1	No Quantity							148460			0
S3	2000	2000	2000	2	0	2	Export	826	United Kingdom	GBR	238	Falkland Isds (Malvinas)	FLK								11	BEVERAGES	1	No Quantity							1401106			0
S3	2000	2000	2000	2	0	2	Export	826	United Kingdom	GBR	242	Fiji	FJI								11	BEVERAGES	1	No Quantity							42474			0
S3	2000	2000	2000	2	0	2	Export	826	United Kingdom	GBR	246	Finland	FIN								11	BEVERAGES	1	No Quantity							17356851			0
S3	2000	2000	2000	2	0	2	Export	826	United Kingdom	GBR	251	France	FRA								11	BEVERAGES	1	No Quantity							452692358			0
S3	2000	2000	2000	2	0	2	Export	826	United Kingdom	GBR	258	French Polynesia	PYF								11	BEVERAGES	1	No Quantity							912234			0
S3	2000	2000	2000	2	0	2	Export	826	United Kingdom	GBR	262	Djibouti	DJI								11	BEVERAGES	1	No Quantity							2461149			0
S3	2000	2000	2000	2	0	2	Export	826	United Kingdom	GBR	266	Gabon	GAB								11	BEVERAGES	1	No Quantity							1531362			0
S3	2000	2000	2000	2	0	2	Export	826	United Kingdom	GBR	268	Georgia	GEO								11	BEVERAGES	1	No Quantity							60617			0
S3	2000	2000	2000	2	0	2	Export	826	United Kingdom	GBR	270	Gambia	GMB								11	BEVERAGES	1	No Quantity							321292			0
S3	2000	2000	2000	2	0	2	Export	826	United Kingdom	GBR	276	Germany	DEU								11	BEVERAGES	1	No Quantity							151881518			0
S3	2000	2000	2000	2	0	2	Export	826	United Kingdom	GBR	288	Ghana	GHA								11	BEVERAGES	1	No Quantity							1968365			0
S3	2000	2000	2000	2	0	2	Export	826	United Kingdom	GBR	292	Gibraltar	GIB								11	BEVERAGES	1	No Quantity							4134104			0
S3	2000	2000	2000	2	0	2	Export	826	United Kingdom	GBR	296	Kiribati	KIR								11	BEVERAGES	1	No Quantity							22837			0
S3	2000	2000	2000	2	0	2	Export	826	United Kingdom	GBR	300	Greece	GRC								11	BEVERAGES	1	No Quantity							166172992			0
S3	2000	2000	2000	2	0	2	Export	826	United Kingdom	GBR	308	Grenada	GRD								11	BEVERAGES	1	No Quantity							443707			0
S3	2000	2000	2000	2	0	2	Export	826	United Kingdom	GBR	320	Guatemala	GTM								11	BEVERAGES	1	No Quantity							5192672			0
S3	2000	2000	2000	2	0	2	Export	826	United Kingdom	GBR	324	Guinea	GIN								11	BEVERAGES	1	No Quantity							887098			0
S3	2000	2000	2000	2	0	2	Export	826	United Kingdom	GBR	328	Guyana	GUY								11	BEVERAGES	1	No Quantity							478936			0
S3	2000	2000	2000	2	0	2	Export	826	United Kingdom	GBR	332	Haiti	HTI								11	BEVERAGES	1	No Quantity							3574385			0
S3	2000	2000	2000	2	0	2	Export	826	United Kingdom	GBR	340	Honduras	HND								11	BEVERAGES	1	No Quantity							3067312			0
S3	2000	2000	2000	2	0	2	Export	826	United Kingdom	GBR	344	China, Hong Kong SAR	HKG								11	BEVERAGES	1	No Quantity							38592107			0
S3	2000	2000	2000	2	0	2	Export	826	United Kingdom	GBR	348	Hungary	HUN								11	BEVERAGES	1	No Quantity							3356328			0
S3	2000	2000	2000	2	0	2	Export	826	United Kingdom	GBR	352	Iceland	ISL								11	BEVERAGES	1	No Quantity							5458255			0
S3	2000	2000	2000	2	0	2	Export	826	United Kingdom	GBR	360	Indonesia	IDN								11	BEVERAGES	1	No Quantity							275169			0
S3	2000	2000	2000	2	0	2	Export	826	United Kingdom	GBR	364	Iran	IRN								11	BEVERAGES	1	No Quantity							4572			0
S3	2000	2000	2000	2	0	2	Export	826	United Kingdom	GBR	372	Ireland	IRL								11	BEVERAGES	1	No Quantity							269398291			0
S3	2000	2000	2000	2	0	2	Export	826	United Kingdom	GBR	376	Israel	ISR								11	BEVERAGES	1	No Quantity							14546146			0
S3	2000	2000	2000	2	0	2	Export	826	United Kingdom	GBR	381	Italy	ITA								11	BEVERAGES	1	No Quantity							107795527			0
S3	2000	2000	2000	2	0	2	Export	826	United Kingdom	GBR	384	Côte d'Ivoire	CIV								11	BEVERAGES	1	No Quantity							976793			0
S3	2000	2000	2000	2	0	2	Export	826	United Kingdom	GBR	388	Jamaica	JAM								11	BEVERAGES	1	No Quantity							2314696			0
S3	2000	2000	2000	2	0	2	Export	826	United Kingdom	GBR	392	Japan	JPN								11	BEVERAGES	1	No Quantity							226948296			0
S3	2000	2000	2000	2	0	2	Export	826	United Kingdom	GBR	398	Kazakhstan	KAZ								11	BEVERAGES	1	No Quantity							151532			0
S3	2000	2000	2000	2	0	2	Export	826	United Kingdom	GBR	400	Jordan	JOR								11	BEVERAGES	1	No Quantity							3992466			0
S3	2000	2000	2000	2	0	2	Export	826	United Kingdom	GBR	404	Kenya	KEN								11	BEVERAGES	1	No Quantity							2807669			0
S3	2000	2000	2000	2	0	2	Export	826	United Kingdom	GBR	408	Dem. People's Rep. of Korea	PRK								11	BEVERAGES	1	No Quantity							928832			0
S3	2000	2000	2000	2	0	2	Export	826	United Kingdom	GBR	410	Rep. of Korea	KOR								11	BEVERAGES	1	No Quantity							210573394			0
S3	2000	2000	2000	2	0	2	Export	826	United Kingdom	GBR	414	Kuwait	KWT								11	BEVERAGES	1	No Quantity							147093			0
S3	2000	2000	2000	2	0	2	Export	826	United Kingdom	GBR	417	Kyrgyzstan	KGZ								11	BEVERAGES	1	No Quantity							6592			0
S3	2000	2000	2000	2	0	2	Export	826	United Kingdom	GBR	422	Lebanon	LBN								11	BEVERAGES	1	No Quantity							10248717			0
S3	2000	2000	2000	2	0	2	Export	826	United Kingdom	GBR	428	Latvia	LVA								11	BEVERAGES	1	No Quantity							1227676			0
S3	2000	2000	2000	2	0	2	Export	826	United Kingdom	GBR	430	Liberia	LBR								11	BEVERAGES	1	No Quantity							287474			0
S3	2000	2000	2000	2	0	2	Export	826	United Kingdom	GBR	434	Libya	LBY								11	BEVERAGES	1	No Quantity							19447			0
S3	2000	2000	2000	2	0	2	Export	826	United Kingdom	GBR	440	Lithuania	LTU								11	BEVERAGES	1	No Quantity							364117			0
S3	2000	2000	2000	2	0	2	Export	826	United Kingdom	GBR	442	Luxembourg	LUX								11	BEVERAGES	1	No Quantity							104869			0
S3	2000	2000	2000	2	0	2	Export	826	United Kingdom	GBR	446	China, Macao SAR	MAC								11	BEVERAGES	1	No Quantity							1070588			0
S3	2000	2000	2000	2	0	2	Export	826	United Kingdom	GBR	450	Madagascar	MDG								11	BEVERAGES	1	No Quantity							564497			0
S3	2000	2000	2000	2	0	2	Export	826	United Kingdom	GBR	454	Malawi	MWI								11	BEVERAGES	1	No Quantity							251071			0
S3	2000	2000	2000	2	0	2	Export	826	United Kingdom	GBR	458	Malaysia	MYS								11	BEVERAGES	1	No Quantity							20039171			0
S3	2000	2000	2000	2	0	2	Export	826	United Kingdom	GBR	462	Maldives	MDV								11	BEVERAGES	1	No Quantity							292727			0
S3	2000	2000	2000	2	0	2	Export	826	United Kingdom	GBR	466	Mali	MLI								11	BEVERAGES	1	No Quantity							244384			0
S3	2000	2000	2000	2	0	2	Export	826	United Kingdom	GBR	470	Malta	MLT								11	BEVERAGES	1	No Quantity							5036221			0
S3	2000	2000	2000	2	0	2	Export	826	United Kingdom	GBR	478	Mauritania	MRT								11	BEVERAGES	1	No Quantity							8940			0
S3	2000	2000	2000	2	0	2	Export	826	United Kingdom	GBR	480	Mauritius	MUS								11	BEVERAGES	1	No Quantity							2704867			0
S3	2000	2000	2000	2	0	2	Export	826	United Kingdom	GBR	484	Mexico	MEX								11	BEVERAGES	1	No Quantity							23666084			0
S3	2000	2000	2000	2	0	2	Export	826	United Kingdom	GBR	490	Other Asia, nes									11	BEVERAGES	1	No Quantity							84074015			0
S3	2000	2000	2000	2	0	2	Export	826	United Kingdom	GBR	500	Montserrat	MSR								11	BEVERAGES	1	No Quantity							215893			0
S3	2000	2000	2000	2	0	2	Export	826	United Kingdom	GBR	504	Morocco	MAR								11	BEVERAGES	1	No Quantity							7467533			0
S3	2000	2000	2000	2	0	2	Export	826	United Kingdom	GBR	508	Mozambique	MOZ								11	BEVERAGES	1	No Quantity							1649153			0
S3	2000	2000	2000	2	0	2	Export	826	United Kingdom	GBR	512	Oman	OMN								11	BEVERAGES	1	No Quantity							2460660			0
S3	2000	2000	2000	2	0	2	Export	826	United Kingdom	GBR	516	Namibia	NAM								11	BEVERAGES	1	No Quantity							1481566			0
[truncated: 10,712 more rows]
