# Supplementary material for: Core-periphery structure in sectoral international trade networks: A new approach to an old theory
Source: PLoS One. 2020 Apr 2;15(4):e0229547. doi: 10.1371/journal.pone.0229547 (PMC7117750; doi:10.1371/journal.pone.0229547)
Supplement: S7 File — (ZIP) [file pone.0229547.s007.zip › S7_File/RawData 2000/comtrade (75).csv]

Classification	Year	Period	Period Desc.	Aggregate Level	Is Leaf Code	Trade Flow Code	Trade Flow	Reporter Code	Reporter	Reporter ISO	Partner Code	Partner	Partner ISO	2nd Partner Code	2nd Partner	2nd Partner ISO	Customs Proc. Code	Customs	Mode of Transport Code	Mode of Transport	Commodity Code	Commodity	Qty Unit Code	Qty Unit	Qty	Alt Qty Unit Code	Alt Qty Unit	Alt Qty	Netweight (kg)	Gross weight (kg)	Trade Value (US$)	CIF Trade Value (US$)	FOB Trade Value (US$)	Flag
S3	2000	2000	2000	2	0	2	Export	834	United Rep. of Tanzania	TZA	0	World	WLD								00	LIVE ANIMALS	1	No Quantity							1666888			0
S3	2000	2000	2000	2	0	2	Export	834	United Rep. of Tanzania	TZA	40	Austria	AUT								00	LIVE ANIMALS	1	No Quantity							2289			0
S3	2000	2000	2000	2	0	2	Export	834	United Rep. of Tanzania	TZA	56	Belgium	BEL								00	LIVE ANIMALS	1	No Quantity							52563			0
S3	2000	2000	2000	2	0	2	Export	834	United Rep. of Tanzania	TZA	108	Burundi	BDI								00	LIVE ANIMALS	1	No Quantity							2323			0
S3	2000	2000	2000	2	0	2	Export	834	United Rep. of Tanzania	TZA	124	Canada	CAN								00	LIVE ANIMALS	1	No Quantity							4636			0
S3	2000	2000	2000	2	0	2	Export	834	United Rep. of Tanzania	TZA	156	China	CHN								00	LIVE ANIMALS	1	No Quantity							1998			0
S3	2000	2000	2000	2	0	2	Export	834	United Rep. of Tanzania	TZA	180	Dem. Rep. of the Congo	COD								00	LIVE ANIMALS	1	No Quantity							1149			0
S3	2000	2000	2000	2	0	2	Export	834	United Rep. of Tanzania	TZA	208	Denmark	DNK								00	LIVE ANIMALS	1	No Quantity							4669			0
S3	2000	2000	2000	2	0	2	Export	834	United Rep. of Tanzania	TZA	231	Ethiopia	ETH								00	LIVE ANIMALS	1	No Quantity							6740			0
S3	2000	2000	2000	2	0	2	Export	834	United Rep. of Tanzania	TZA	251	France	FRA								00	LIVE ANIMALS	1	No Quantity							57282			0
S3	2000	2000	2000	2	0	2	Export	834	United Rep. of Tanzania	TZA	270	Gambia	GMB								00	LIVE ANIMALS	1	No Quantity							1904			0
S3	2000	2000	2000	2	0	2	Export	834	United Rep. of Tanzania	TZA	276	Germany	DEU								00	LIVE ANIMALS	1	No Quantity							110571			0
S3	2000	2000	2000	2	0	2	Export	834	United Rep. of Tanzania	TZA	300	Greece	GRC								00	LIVE ANIMALS	1	No Quantity							38068			0
S3	2000	2000	2000	2	0	2	Export	834	United Rep. of Tanzania	TZA	344	China, Hong Kong SAR	HKG								00	LIVE ANIMALS	1	No Quantity							5673			0
S3	2000	2000	2000	2	0	2	Export	834	United Rep. of Tanzania	TZA	348	Hungary	HUN								00	LIVE ANIMALS	1	No Quantity							5615			0
S3	2000	2000	2000	2	0	2	Export	834	United Rep. of Tanzania	TZA	360	Indonesia	IDN								00	LIVE ANIMALS	1	No Quantity							2563			0
S3	2000	2000	2000	2	0	2	Export	834	United Rep. of Tanzania	TZA	364	Iran	IRN								00	LIVE ANIMALS	1	No Quantity							999			0
S3	2000	2000	2000	2	0	2	Export	834	United Rep. of Tanzania	TZA	368	Iraq	IRQ								00	LIVE ANIMALS	1	No Quantity							1199			0
S3	2000	2000	2000	2	0	2	Export	834	United Rep. of Tanzania	TZA	381	Italy	ITA								00	LIVE ANIMALS	1	No Quantity							133580			0
S3	2000	2000	2000	2	0	2	Export	834	United Rep. of Tanzania	TZA	392	Japan	JPN								00	LIVE ANIMALS	1	No Quantity							82435			0
S3	2000	2000	2000	2	0	2	Export	834	United Rep. of Tanzania	TZA	404	Kenya	KEN								00	LIVE ANIMALS	1	No Quantity							312			0
S3	2000	2000	2000	2	0	2	Export	834	United Rep. of Tanzania	TZA	410	Rep. of Korea	KOR								00	LIVE ANIMALS	1	No Quantity							37307			0
S3	2000	2000	2000	2	0	2	Export	834	United Rep. of Tanzania	TZA	414	Kuwait	KWT								00	LIVE ANIMALS	1	No Quantity							2435			0
S3	2000	2000	2000	2	0	2	Export	834	United Rep. of Tanzania	TZA	450	Madagascar	MDG								00	LIVE ANIMALS	1	No Quantity							1247			0
S3	2000	2000	2000	2	0	2	Export	834	United Rep. of Tanzania	TZA	454	Malawi	MWI								00	LIVE ANIMALS	1	No Quantity							351			0
S3	2000	2000	2000	2	0	2	Export	834	United Rep. of Tanzania	TZA	458	Malaysia	MYS								00	LIVE ANIMALS	1	No Quantity							59285			0
S3	2000	2000	2000	2	0	2	Export	834	United Rep. of Tanzania	TZA	512	Oman	OMN								00	LIVE ANIMALS	1	No Quantity							4350			0
S3	2000	2000	2000	2	0	2	Export	834	United Rep. of Tanzania	TZA	520	Nauru	NRU								00	LIVE ANIMALS	1	No Quantity							1031			0
S3	2000	2000	2000	2	0	2	Export	834	United Rep. of Tanzania	TZA	528	Netherlands	NLD								00	LIVE ANIMALS	1	No Quantity							176017			0
S3	2000	2000	2000	2	0	2	Export	834	United Rep. of Tanzania	TZA	579	Norway	NOR								00	LIVE ANIMALS	1	No Quantity							125			0
S3	2000	2000	2000	2	0	2	Export	834	United Rep. of Tanzania	TZA	586	Pakistan	PAK								00	LIVE ANIMALS	1	No Quantity							4328			0
S3	2000	2000	2000	2	0	2	Export	834	United Rep. of Tanzania	TZA	616	Poland	POL								00	LIVE ANIMALS	1	No Quantity							2921			0
S3	2000	2000	2000	2	0	2	Export	834	United Rep. of Tanzania	TZA	634	Qatar	QAT								00	LIVE ANIMALS	1	No Quantity							31701			0
S3	2000	2000	2000	2	0	2	Export	834	United Rep. of Tanzania	TZA	643	Russian Federation	RUS								00	LIVE ANIMALS	1	No Quantity							113445			0
S3	2000	2000	2000	2	0	2	Export	834	United Rep. of Tanzania	TZA	646	Rwanda	RWA								00	LIVE ANIMALS	1	No Quantity							9990			0
S3	2000	2000	2000	2	0	2	Export	834	United Rep. of Tanzania	TZA	654	Saint Helena	SHN								00	LIVE ANIMALS	1	No Quantity							14828			0
S3	2000	2000	2000	2	0	2	Export	834	United Rep. of Tanzania	TZA	682	Saudi Arabia	SAU								00	LIVE ANIMALS	1	No Quantity							3085			0
S3	2000	2000	2000	2	0	2	Export	834	United Rep. of Tanzania	TZA	690	Seychelles	SYC								00	LIVE ANIMALS	1	No Quantity							143			0
S3	2000	2000	2000	2	0	2	Export	834	United Rep. of Tanzania	TZA	702	Singapore	SGP								00	LIVE ANIMALS	1	No Quantity							40290			0
S3	2000	2000	2000	2	0	2	Export	834	United Rep. of Tanzania	TZA	710	South Africa	ZAF								00	LIVE ANIMALS	1	No Quantity							50384			0
S3	2000	2000	2000	2	0	2	Export	834	United Rep. of Tanzania	TZA	724	Spain	ESP								00	LIVE ANIMALS	1	No Quantity							10991			0
S3	2000	2000	2000	2	0	2	Export	834	United Rep. of Tanzania	TZA	740	Suriname	SUR								00	LIVE ANIMALS	1	No Quantity							1645			0
S3	2000	2000	2000	2	0	2	Export	834	United Rep. of Tanzania	TZA	752	Sweden	SWE								00	LIVE ANIMALS	1	No Quantity							801			0
S3	2000	2000	2000	2	0	2	Export	834	United Rep. of Tanzania	TZA	757	Switzerland	CHE								00	LIVE ANIMALS	1	No Quantity							154397			0
S3	2000	2000	2000	2	0	2	Export	834	United Rep. of Tanzania	TZA	764	Thailand	THA								00	LIVE ANIMALS	1	No Quantity							3233			0
S3	2000	2000	2000	2	0	2	Export	834	United Rep. of Tanzania	TZA	784	United Arab Emirates	ARE								00	LIVE ANIMALS	1	No Quantity							98039			0
S3	2000	2000	2000	2	0	2	Export	834	United Rep. of Tanzania	TZA	800	Uganda	UGA								00	LIVE ANIMALS	1	No Quantity							16370			0
S3	2000	2000	2000	2	0	2	Export	834	United Rep. of Tanzania	TZA	804	Ukraine	UKR								00	LIVE ANIMALS	1	No Quantity							599			0
S3	2000	2000	2000	2	0	2	Export	834	United Rep. of Tanzania	TZA	818	Egypt	EGY								00	LIVE ANIMALS	1	No Quantity							30148			0
S3	2000	2000	2000	2	0	2	Export	834	United Rep. of Tanzania	TZA	826	United Kingdom	GBR								00	LIVE ANIMALS	1	No Quantity							68831			0
S3	2000	2000	2000	2	0	2	Export	834	United Rep. of Tanzania	TZA	842	USA	USA								00	LIVE ANIMALS	1	No Quantity							187020			0
S3	2000	2000	2000	2	0	2	Export	834	United Rep. of Tanzania	TZA	887	Yemen	YEM								00	LIVE ANIMALS	1	No Quantity							395			0
S3	2000	2000	2000	2	0	2	Export	834	United Rep. of Tanzania	TZA	891	Serbia and Montenegro	SCG								00	LIVE ANIMALS	1	No Quantity							24581			0
S3	2000	2000	2000	2	0	2	Export	834	United Rep. of Tanzania	TZA	894	Zambia	ZMB								00	LIVE ANIMALS	1	No Quantity							6			0
S3	2000	2000	2000	2	0	2	Export	842	USA	USA	0	World	WLD								00	LIVE ANIMALS	1	No Quantity							865370414			0
S3	2000	2000	2000	2	0	2	Export	842	USA	USA	28	Antigua and Barbuda	ATG								00	LIVE ANIMALS	1	No Quantity							5180			0
S3	2000	2000	2000	2	0	2	Export	842	USA	USA	32	Argentina	ARG								00	LIVE ANIMALS	1	No Quantity							3352314			0
S3	2000	2000	2000	2	0	2	Export	842	USA	USA	36	Australia	AUS								00	LIVE ANIMALS	1	No Quantity							7800950			0
S3	2000	2000	2000	2	0	2	Export	842	USA	USA	40	Austria	AUT								00	LIVE ANIMALS	1	No Quantity							18001			0
S3	2000	2000	2000	2	0	2	Export	842	USA	USA	44	Bahamas	BHS								00	LIVE ANIMALS	1	No Quantity							4141436			0
S3	2000	2000	2000	2	0	2	Export	842	USA	USA	48	Bahrain	BHR								00	LIVE ANIMALS	1	No Quantity							20000			0
S3	2000	2000	2000	2	0	2	Export	842	USA	USA	50	Bangladesh	BGD								00	LIVE ANIMALS	1	No Quantity							101791			0
S3	2000	2000	2000	2	0	2	Export	842	USA	USA	52	Barbados	BRB								00	LIVE ANIMALS	1	No Quantity							9275			0
S3	2000	2000	2000	2	0	2	Export	842	USA	USA	56	Belgium	BEL								00	LIVE ANIMALS	1	No Quantity							653022			0
S3	2000	2000	2000	2	0	2	Export	842	USA	USA	60	Bermuda	BMU								00	LIVE ANIMALS	1	No Quantity							179484			0
S3	2000	2000	2000	2	0	2	Export	842	USA	USA	68	Bolivia (Plurinational State of)	BOL								00	LIVE ANIMALS	1	No Quantity							45728			0
S3	2000	2000	2000	2	0	2	Export	842	USA	USA	76	Brazil	BRA								00	LIVE ANIMALS	1	No Quantity							8001240			0
S3	2000	2000	2000	2	0	2	Export	842	USA	USA	84	Belize	BLZ								00	LIVE ANIMALS	1	No Quantity							177612			0
S3	2000	2000	2000	2	0	2	Export	842	USA	USA	100	Bulgaria	BGR								00	LIVE ANIMALS	1	No Quantity							9750			0
S3	2000	2000	2000	2	0	2	Export	842	USA	USA	124	Canada	CAN								00	LIVE ANIMALS	1	No Quantity							253686408			0
S3	2000	2000	2000	2	0	2	Export	842	USA	USA	144	Sri Lanka	LKA								00	LIVE ANIMALS	1	No Quantity							14707			0
S3	2000	2000	2000	2	0	2	Export	842	USA	USA	152	Chile	CHL								00	LIVE ANIMALS	1	No Quantity							715214			0
S3	2000	2000	2000	2	0	2	Export	842	USA	USA	156	China	CHN								00	LIVE ANIMALS	1	No Quantity							8647765			0
S3	2000	2000	2000	2	0	2	Export	842	USA	USA	170	Colombia	COL								00	LIVE ANIMALS	1	No Quantity							2632599			0
S3	2000	2000	2000	2	0	2	Export	842	USA	USA	188	Costa Rica	CRI								00	LIVE ANIMALS	1	No Quantity							1486168			0
S3	2000	2000	2000	2	0	2	Export	842	USA	USA	196	Cyprus	CYP								00	LIVE ANIMALS	1	No Quantity							55467			0
S3	2000	2000	2000	2	0	2	Export	842	USA	USA	203	Czechia	CZE								00	LIVE ANIMALS	1	No Quantity							78958			0
S3	2000	2000	2000	2	0	2	Export	842	USA	USA	208	Denmark	DNK								00	LIVE ANIMALS	1	No Quantity							1381106			0
S3	2000	2000	2000	2	0	2	Export	842	USA	USA	214	Dominican Rep.	DOM								00	LIVE ANIMALS	1	No Quantity							3331126			0
S3	2000	2000	2000	2	0	2	Export	842	USA	USA	218	Ecuador	ECU								00	LIVE ANIMALS	1	No Quantity							2059978			0
S3	2000	2000	2000	2	0	2	Export	842	USA	USA	222	El Salvador	SLV								00	LIVE ANIMALS	1	No Quantity							1682390			0
S3	2000	2000	2000	2	0	2	Export	842	USA	USA	246	Finland	FIN								00	LIVE ANIMALS	1	No Quantity							112991			0
S3	2000	2000	2000	2	0	2	Export	842	USA	USA	251	France	FRA								00	LIVE ANIMALS	1	No Quantity							26739996			0
S3	2000	2000	2000	2	0	2	Export	842	USA	USA	258	French Polynesia	PYF								00	LIVE ANIMALS	1	No Quantity							134471			0
S3	2000	2000	2000	2	0	2	Export	842	USA	USA	276	Germany	DEU								00	LIVE ANIMALS	1	No Quantity							3148202			0
S3	2000	2000	2000	2	0	2	Export	842	USA	USA	300	Greece	GRC								00	LIVE ANIMALS	1	No Quantity							89221			0
S3	2000	2000	2000	2	0	2	Export	842	USA	USA	320	Guatemala	GTM								00	LIVE ANIMALS	1	No Quantity							2402644			0
S3	2000	2000	2000	2	0	2	Export	842	USA	USA	324	Guinea	GIN								00	LIVE ANIMALS	1	No Quantity							9990			0
S3	2000	2000	2000	2	0	2	Export	842	USA	USA	328	Guyana	GUY								00	LIVE ANIMALS	1	No Quantity							84270			0
S3	2000	2000	2000	2	0	2	Export	842	USA	USA	332	Haiti	HTI								00	LIVE ANIMALS	1	No Quantity							18052			0
S3	2000	2000	2000	2	0	2	Export	842	USA	USA	340	Honduras	HND								00	LIVE ANIMALS	1	No Quantity							1331304			0
S3	2000	2000	2000	2	0	2	Export	842	USA	USA	344	China, Hong Kong SAR	HKG								00	LIVE ANIMALS	1	No Quantity							8475102			0
S3	2000	2000	2000	2	0	2	Export	842	USA	USA	348	Hungary	HUN								00	LIVE ANIMALS	1	No Quantity							847247			0
S3	2000	2000	2000	2	0	2	Export	842	USA	USA	360	Indonesia	IDN								00	LIVE ANIMALS	1	No Quantity							1748577			0
S3	2000	2000	2000	2	0	2	Export	842	USA	USA	372	Ireland	IRL								00	LIVE ANIMALS	1	No Quantity							90525685			0
S3	2000	2000	2000	2	0	2	Export	842	USA	USA	376	Israel	ISR								00	LIVE ANIMALS	1	No Quantity							1047735			0
S3	2000	2000	2000	2	0	2	Export	842	USA	USA	381	Italy	ITA								00	LIVE ANIMALS	1	No Quantity							1918388			0
S3	2000	2000	2000	2	0	2	Export	842	USA	USA	388	Jamaica	JAM								00	LIVE ANIMALS	1	No Quantity							535583			0
S3	2000	2000	2000	2	0	2	Export	842	USA	USA	392	Japan	JPN								00	LIVE ANIMALS	1	No Quantity							88068539			0
S3	2000	2000	2000	2	0	2	Export	842	USA	USA	400	Jordan	JOR								00	LIVE ANIMALS	1	No Quantity							212131			0
S3	2000	2000	2000	2	0	2	Export	842	USA	USA	404	Kenya	KEN								00	LIVE ANIMALS	1	No Quantity							89933			0
S3	2000	2000	2000	2	0	2	Export	842	USA	USA	410	Rep. of Korea	KOR								00	LIVE ANIMALS	1	No Quantity							6121780			0
S3	2000	2000	2000	2	0	2	Export	842	USA	USA	414	Kuwait	KWT								00	LIVE ANIMALS	1	No Quantity							203829			0
S3	2000	2000	2000	2	0	2	Export	842	USA	USA	422	Lebanon	LBN								00	LIVE ANIMALS	1	No Quantity							2024226			0
S3	2000	2000	2000	2	0	2	Export	842	USA	USA	442	Luxembourg	LUX								00	LIVE ANIMALS	1	No Quantity							7500			0
S3	2000	2000	2000	2	0	2	Export	842	USA	USA	446	China, Macao SAR	MAC								00	LIVE ANIMALS	1	No Quantity							1646580			0
S3	2000	2000	2000	2	0	2	Export	842	USA	USA	458	Malaysia	MYS								00	LIVE ANIMALS	1	No Quantity							2884885			0
S3	2000	2000	2000	2	0	2	Export	842	USA	USA	470	Malta	MLT								00	LIVE ANIMALS	1	No Quantity							11850			0
S3	2000	2000	2000	2	0	2	Export	842	USA	USA	484	Mexico	MEX								00	LIVE ANIMALS	1	No Quantity							122262661			0
S3	2000	2000	2000	2	0	2	Export	842	USA	USA	490	Other Asia, nes									00	LIVE ANIMALS	1	No Quantity							2625574			0
S3	2000	2000	2000	2	0	2	Export	842	USA	USA	504	Morocco	MAR								00	LIVE ANIMALS	1	No Quantity							251660			0
S3	2000	2000	2000	2	0	2	Export	842	USA	USA	524	Nepal	NPL								00	LIVE ANIMALS	1	No Quantity							25818			0
S3	2000	2000	2000	2	0	2	Export	842	USA	USA	528	Netherlands	NLD								00	LIVE ANIMALS	1	No Quantity							3373257			0
S3	2000	2000	2000	2	0	2	Export	842	USA	USA	530	Neth. Antilles	ANT								00	LIVE ANIMALS	1	No Quantity							47310			0
S3	2000	2000	2000	2	0	2	Export	842	USA	USA	533	Aruba	ABW								00	LIVE ANIMALS	1	No Quantity							9827			0
S3	2000	2000	2000	2	0	2	Export	842	USA	USA	554	New Zealand	NZL								00	LIVE ANIMALS	1	No Quantity							1364458			0
S3	2000	2000	2000	2	0	2	Export	842	USA	USA	558	Nicaragua	NIC								00	LIVE ANIMALS	1	No Quantity							5238438			0
S3	2000	2000	2000	2	0	2	Export	842	USA	USA	579	Norway	NOR								00	LIVE ANIMALS	1	No Quantity							60000			0
S3	2000	2000	2000	2	0	2	Export	842	USA	USA	586	Pakistan	PAK								00	LIVE ANIMALS	1	No Quantity							711247			0
S3	2000	2000	2000	2	0	2	Export	842	USA	USA	591	Panama	PAN								00	LIVE ANIMALS	1	No Quantity							2571808			0
S3	2000	2000	2000	2	0	2	Export	842	USA	USA	600	Paraguay	PRY								00	LIVE ANIMALS	1	No Quantity							15000			0
S3	2000	2000	2000	2	0	2	Export	842	USA	USA	604	Peru	PER								00	LIVE ANIMALS	1	No Quantity							2839083			0
S3	2000	2000	2000	2	0	2	Export	842	USA	USA	608	Philippines	PHL								00	LIVE ANIMALS	1	No Quantity							2223967			0
S3	2000	2000	2000	2	0	2	Export	842	USA	USA	616	Poland	POL								00	LIVE ANIMALS	1	No Quantity							464590			0
S3	2000	2000	2000	2	0	2	Export	842	USA	USA	620	Portugal	PRT								00	LIVE ANIMALS	1	No Quantity							247181			0
S3	2000	2000	2000	2	0	2	Export	842	USA	USA	634	Qatar	QAT								00	LIVE ANIMALS	1	No Quantity							231500			0
S3	2000	2000	2000	2	0	2	Export	842	USA	USA	642	Romania	ROU								00	LIVE ANIMALS	1	No Quantity							12507			0
S3	2000	2000	2000	2	0	2	Export	842	USA	USA	643	Russian Federation	RUS								00	LIVE ANIMALS	1	No Quantity							616393			0
S3	2000	2000	2000	2	0	2	Export	842	USA	USA	659	Saint Kitts and Nevis	KNA								00	LIVE ANIMALS	1	No Quantity							16225			0
S3	2000	2000	2000	2	0	2	Export	842	USA	USA	660	Anguilla	AIA								00	LIVE ANIMALS	1	No Quantity							6000			0
S3	2000	2000	2000	2	0	2	Export	842	USA	USA	662	Saint Lucia	LCA								00	LIVE ANIMALS	1	No Quantity							8456			0
S3	2000	2000	2000	2	0	2	Export	842	USA	USA	682	Saudi Arabia	SAU								00	LIVE ANIMALS	1	No Quantity							1168289			0
S3	2000	2000	2000	2	0	2	Export	842	USA	USA	686	Senegal	SEN								00	LIVE ANIMALS	1	No Quantity							18370			0
S3	2000	2000	2000	2	0	2	Export	842	USA	USA	699	India	IND								00	LIVE ANIMALS	1	No Quantity							556117			0
S3	2000	2000	2000	2	0	2	Export	842	USA	USA	702	Singapore	SGP								00	LIVE ANIMALS	1	No Quantity							506932			0
S3	2000	2000	2000	2	0	2	Export	842	USA	USA	703	Slovakia	SVK								00	LIVE ANIMALS	1	No Quantity							10500			0
S3	2000	2000	2000	2	0	2	Export	842	USA	USA	704	Viet Nam	VNM								00	LIVE ANIMALS	1	No Quantity							255519			0
S3	2000	2000	2000	2	0	2	Export	842	USA	USA	710	South Africa	ZAF								00	LIVE ANIMALS	1	No Quantity							452860			0
S3	2000	2000	2000	2	0	2	Export	842	USA	USA	724	Spain	ESP								00	LIVE ANIMALS	1	No Quantity							1237955			0
S3	2000	2000	2000	2	0	2	Export	842	USA	USA	752	Sweden	SWE								00	LIVE ANIMALS	1	No Quantity							5994715			0
S3	2000	2000	2000	2	0	2	Export	842	USA	USA	757	Switzerland	CHE								00	LIVE ANIMALS	1	No Quantity							398970			0
S3	2000	2000	2000	2	0	2	Export	842	USA	USA	760	Syria	SYR								00	LIVE ANIMALS	1	No Quantity							85537			0
S3	2000	2000	2000	2	0	2	Export	842	USA	USA	764	Thailand	THA								00	LIVE ANIMALS	1	No Quantity							3409642			0
S3	2000	2000	2000	2	0	2	Export	842	USA	USA	780	Trinidad and Tobago	TTO								00	LIVE ANIMALS	1	No Quantity							142589			0
S3	2000	2000	2000	2	0	2	Export	842	USA	USA	784	United Arab Emirates	ARE								00	LIVE ANIMALS	1	No Quantity							77988550			0
S3	2000	2000	2000	2	0	2	Export	842	USA	USA	788	Tunisia	TUN								00	LIVE ANIMALS	1	No Quantity							63280			0
S3	2000	2000	2000	2	0	2	Export	842	USA	USA	792	Turkey	TUR								00	LIVE ANIMALS	1	No Quantity							5874024			0
S3	2000	2000	2000	2	0	2	Export	842	USA	USA	796	Turks and Caicos Isds	TCA								00	LIVE ANIMALS	1	No Quantity							3260			0
S3	2000	2000	2000	2	0	2	Export	842	USA	USA	804	Ukraine	UKR								00	LIVE ANIMALS	1	No Quantity							52949			0
S3	2000	2000	2000	2	0	2	Export	842	USA	USA	818	Egypt	EGY								00	LIVE ANIMALS	1	No Quantity							2569643			0
S3	2000	2000	2000	2	0	2	Export	842	USA	USA	826	United Kingdom	GBR								00	LIVE ANIMALS	1	No Quantity							76935144			0
S3	2000	2000	2000	2	0	2	Export	842	USA	USA	858	Uruguay	URY								00	LIVE ANIMALS	1	No Quantity							52820			0
S3	2000	2000	2000	2	0	2	Export	842	USA	USA	862	Venezuela	VEN								00	LIVE ANIMALS	1	No Quantity							1569298			0
S3	2000	2000	2000	2	0	2	Export	842	USA	USA	887	Yemen	YEM								00	LIVE ANIMALS	1	No Quantity							55036			0
S3	2000	2000	2000	2	0	2	Export	842	USA	USA	891	Serbia and Montenegro	SCG								00	LIVE ANIMALS	1	No Quantity							11450			0
S3	2000	2000	2000	2	0	2	Export	842	USA	USA	894	Zambia	ZMB								00	LIVE ANIMALS	1	No Quantity							5625			0
S3	2000	2000	2000	2	0	2	Export	834	United Rep. of Tanzania	TZA	0	World	WLD								01	MEAT, MEAT PREPARATIONS	1	No Quantity							421566			0
S3	2000	2000	2000	2	0	2	Export	834	United Rep. of Tanzania	TZA	108	Burundi	BDI								01	MEAT, MEAT PREPARATIONS	1	No Quantity							593			0
S3	2000	2000	2000	2	0	2	Export	834	United Rep. of Tanzania	TZA	174	Comoros	COM								01	MEAT, MEAT PREPARATIONS	1	No Quantity							2190			0
S3	2000	2000	2000	2	0	2	Export	834	United Rep. of Tanzania	TZA	300	Greece	GRC								01	MEAT, MEAT PREPARATIONS	1	No Quantity							39541			0
S3	2000	2000	2000	2	0	2	Export	834	United Rep. of Tanzania	TZA	344	China, Hong Kong SAR	HKG								01	MEAT, MEAT PREPARATIONS	1	No Quantity							2639			0
S3	2000	2000	2000	2	0	2	Export	834	United Rep. of Tanzania	TZA	372	Ireland	IRL								01	MEAT, MEAT PREPARATIONS	1	No Quantity							76739			0
S3	2000	2000	2000	2	0	2	Export	834	United Rep. of Tanzania	TZA	404	Kenya	KEN								01	MEAT, MEAT PREPARATIONS	1	No Quantity							216154			0
S3	2000	2000	2000	2	0	2	Export	834	United Rep. of Tanzania	TZA	512	Oman	OMN								01	MEAT, MEAT PREPARATIONS	1	No Quantity							4368			0
S3	2000	2000	2000	2	0	2	Export	834	United Rep. of Tanzania	TZA	702	Singapore	SGP								01	MEAT, MEAT PREPARATIONS	1	No Quantity							4456			0
S3	2000	2000	2000	2	0	2	Export	834	United Rep. of Tanzania	TZA	784	United Arab Emirates	ARE								01	MEAT, MEAT PREPARATIONS	1	No Quantity							31262			0
S3	2000	2000	2000	2	0	2	Export	834	United Rep. of Tanzania	TZA	826	United Kingdom	GBR								01	MEAT, MEAT PREPARATIONS	1	No Quantity							39568			0
S3	2000	2000	2000	2	0	2	Export	834	United Rep. of Tanzania	TZA	842	USA	USA								01	MEAT, MEAT PREPARATIONS	1	No Quantity							4055			0
S3	2000	2000	2000	2	0	2	Export	842	USA	USA	0	World	WLD								01	MEAT, MEAT PREPARATIONS	1	No Quantity							7248028861			0
S3	2000	2000	2000	2	0	2	Export	842	USA	USA	8	Albania	ALB								01	MEAT, MEAT PREPARATIONS	1	No Quantity							5468537			0
S3	2000	2000	2000	2	0	2	Export	842	USA	USA	24	Angola	AGO								01	MEAT, MEAT PREPARATIONS	1	No Quantity							13560719			0
S3	2000	2000	2000	2	0	2	Export	842	USA	USA	28	Antigua and Barbuda	ATG								01	MEAT, MEAT PREPARATIONS	1	No Quantity							5503945			0
S3	2000	2000	2000	2	0	2	Export	842	USA	USA	31	Azerbaijan	AZE								01	MEAT, MEAT PREPARATIONS	1	No Quantity							663444			0
S3	2000	2000	2000	2	0	2	Export	842	USA	USA	32	Argentina	ARG								01	MEAT, MEAT PREPARATIONS	1	No Quantity							5769264			0
S3	2000	2000	2000	2	0	2	Export	842	USA	USA	36	Australia	AUS								01	MEAT, MEAT PREPARATIONS	1	No Quantity							10396418			0
S3	2000	2000	2000	2	0	2	Export	842	USA	USA	40	Austria	AUT								01	MEAT, MEAT PREPARATIONS	1	No Quantity							3355			0
S3	2000	2000	2000	2	0	2	Export	842	USA	USA	44	Bahamas	BHS								01	MEAT, MEAT PREPARATIONS	1	No Quantity							17450767			0
S3	2000	2000	2000	2	0	2	Export	842	USA	USA	48	Bahrain	BHR								01	MEAT, MEAT PREPARATIONS	1	No Quantity							1806324			0
S3	2000	2000	2000	2	0	2	Export	842	USA	USA	50	Bangladesh	BGD								01	MEAT, MEAT PREPARATIONS	1	No Quantity							113320			0
S3	2000	2000	2000	2	0	2	Export	842	USA	USA	51	Armenia	ARM								01	MEAT, MEAT PREPARATIONS	1	No Quantity							337346			0
S3	2000	2000	2000	2	0	2	Export	842	USA	USA	52	Barbados	BRB								01	MEAT, MEAT PREPARATIONS	1	No Quantity							4567422			0
S3	2000	2000	2000	2	0	2	Export	842	USA	USA	56	Belgium	BEL								01	MEAT, MEAT PREPARATIONS	1	No Quantity							18203657			0
S3	2000	2000	2000	2	0	2	Export	842	USA	USA	60	Bermuda	BMU								01	MEAT, MEAT PREPARATIONS	1	No Quantity							12630372			0
S3	2000	2000	2000	2	0	2	Export	842	USA	USA	68	Bolivia (Plurinational State of)	BOL								01	MEAT, MEAT PREPARATIONS	1	No Quantity							22027			0
S3	2000	2000	2000	2	0	2	Export	842	USA	USA	70	Bosnia Herzegovina	BIH								01	MEAT, MEAT PREPARATIONS	1	No Quantity							90149			0
S3	2000	2000	2000	2	0	2	Export	842	USA	USA	76	Brazil	BRA								01	MEAT, MEAT PREPARATIONS	1	No Quantity							6897451			0
S3	2000	2000	2000	2	0	2	Export	842	USA	USA	84	Belize	BLZ								01	MEAT, MEAT PREPARATIONS	1	No Quantity							820502			0
S3	2000	2000	2000	2	0	2	Export	842	USA	USA	86	Br. Indian Ocean Terr.	IOT								01	MEAT, MEAT PREPARATIONS	1	No Quantity							85172			0
S3	2000	2000	2000	2	0	2	Export	842	USA	USA	92	Br. Virgin Isds	VGB								01	MEAT, MEAT PREPARATIONS	1	No Quantity							1069997			0
S3	2000	2000	2000	2	0	2	Export	842	USA	USA	96	Brunei Darussalam	BRN								01	MEAT, MEAT PREPARATIONS	1	No Quantity							87000			0
S3	2000	2000	2000	2	0	2	Export	842	USA	USA	100	Bulgaria	BGR								01	MEAT, MEAT PREPARATIONS	1	No Quantity							3892354			0
S3	2000	2000	2000	2	0	2	Export	842	USA	USA	112	Belarus	BLR								01	MEAT, MEAT PREPARATIONS	1	No Quantity							29903			0
S3	2000	2000	2000	2	0	2	Export	842	USA	USA	116	Cambodia	KHM								01	MEAT, MEAT PREPARATIONS	1	No Quantity							133945			0
S3	2000	2000	2000	2	0	2	Export	842	USA	USA	120	Cameroon	CMR								01	MEAT, MEAT PREPARATIONS	1	No Quantity							2002371			0
S3	2000	2000	2000	2	0	2	Export	842	USA	USA	124	Canada	CAN								01	MEAT, MEAT PREPARATIONS	1	No Quantity							740224372			0
S3	2000	2000	2000	2	0	2	Export	842	USA	USA	132	Cabo Verde	CPV								01	MEAT, MEAT PREPARATIONS	1	No Quantity							34673			0
S3	2000	2000	2000	2	0	2	Export	842	USA	USA	136	Cayman Isds	CYM								01	MEAT, MEAT PREPARATIONS	1	No Quantity							8311645			0
S3	2000	2000	2000	2	0	2	Export	842	USA	USA	144	Sri Lanka	LKA								01	MEAT, MEAT PREPARATIONS	1	No Quantity							37963			0
S3	2000	2000	2000	2	0	2	Export	842	USA	USA	152	Chile	CHL								01	MEAT, MEAT PREPARATIONS	1	No Quantity							1178770			0
S3	2000	2000	2000	2	0	2	Export	842	USA	USA	156	China	CHN								01	MEAT, MEAT PREPARATIONS	1	No Quantity							66441168			0
S3	2000	2000	2000	2	0	2	Export	842	USA	USA	166	Cocos Isds	CCK								01	MEAT, MEAT PREPARATIONS	1	No Quantity							84942			0
S3	2000	2000	2000	2	0	2	Export	842	USA	USA	170	Colombia	COL								01	MEAT, MEAT PREPARATIONS	1	No Quantity							17814083			0
S3	2000	2000	2000	2	0	2	Export	842	USA	USA	178	Congo	COG								01	MEAT, MEAT PREPARATIONS	1	No Quantity							2174379			0
S3	2000	2000	2000	2	0	2	Export	842	USA	USA	180	Dem. Rep. of the Congo	COD								01	MEAT, MEAT PREPARATIONS	1	No Quantity							679241			0
S3	2000	2000	2000	2	0	2	Export	842	USA	USA	184	Cook Isds	COK								01	MEAT, MEAT PREPARATIONS	1	No Quantity							232418			0
S3	2000	2000	2000	2	0	2	Export	842	USA	USA	188	Costa Rica	CRI								01	MEAT, MEAT PREPARATIONS	1	No Quantity							3555816			0
S3	2000	2000	2000	2	0	2	Export	842	USA	USA	191	Croatia	HRV								01	MEAT, MEAT PREPARATIONS	1	No Quantity							17980			0
S3	2000	2000	2000	2	0	2	Export	842	USA	USA	196	Cyprus	CYP								01	MEAT, MEAT PREPARATIONS	1	No Quantity							88213			0
S3	2000	2000	2000	2	0	2	Export	842	USA	USA	204	Benin	BEN								01	MEAT, MEAT PREPARATIONS	1	No Quantity							305581			0
S3	2000	2000	2000	2	0	2	Export	842	USA	USA	208	Denmark	DNK								01	MEAT, MEAT PREPARATIONS	1	No Quantity							2521978			0
S3	2000	2000	2000	2	0	2	Export	842	USA	USA	212	Dominica	DMA								01	MEAT, MEAT PREPARATIONS	1	No Quantity							2771345			0
S3	2000	2000	2000	2	0	2	Export	842	USA	USA	214	Dominican Rep.	DOM								01	MEAT, MEAT PREPARATIONS	1	No Quantity							16332852			0
S3	2000	2000	2000	2	0	2	Export	842	USA	USA	218	Ecuador	ECU								01	MEAT, MEAT PREPARATIONS	1	No Quantity							2330708			0
S3	2000	2000	2000	2	0	2	Export	842	USA	USA	222	El Salvador	SLV								01	MEAT, MEAT PREPARATIONS	1	No Quantity							2919469			0
S3	2000	2000	2000	2	0	2	Export	842	USA	USA	226	Equatorial Guinea	GNQ								01	MEAT, MEAT PREPARATIONS	1	No Quantity							100000			0
S3	2000	2000	2000	2	0	2	Export	842	USA	USA	233	Estonia	EST								01	MEAT, MEAT PREPARATIONS	1	No Quantity							37773445			0
S3	2000	2000	2000	2	0	2	Export	842	USA	USA	234	Faeroe Isds	FRO								01	MEAT, MEAT PREPARATIONS	1	No Quantity							60840			0
S3	2000	2000	2000	2	0	2	Export	842	USA	USA	242	Fiji	FJI								01	MEAT, MEAT PREPARATIONS	1	No Quantity							1293844			0
S3	2000	2000	2000	2	0	2	Export	842	USA	USA	246	Finland	FIN								01	MEAT, MEAT PREPARATIONS	1	No Quantity							1597065			0
S3	2000	2000	2000	2	0	2	Export	842	USA	USA	251	France	FRA								01	MEAT, MEAT PREPARATIONS	1	No Quantity							12852312			0
S3	2000	2000	2000	2	0	2	Export	842	USA	USA	258	French Polynesia	PYF								01	MEAT, MEAT PREPARATIONS	1	No Quantity							11002347			0
S3	2000	2000	2000	2	0	2	Export	842	USA	USA	262	Djibouti	DJI								01	MEAT, MEAT PREPARATIONS	1	No Quantity							94279			0
S3	2000	2000	2000	2	0	2	Export	842	USA	USA	266	Gabon	GAB								01	MEAT, MEAT PREPARATIONS	1	No Quantity							1763425			0
S3	2000	2000	2000	2	0	2	Export	842	USA	USA	268	Georgia	GEO								01	MEAT, MEAT PREPARATIONS	1	No Quantity							38575752			0
S3	2000	2000	2000	2	0	2	Export	842	USA	USA	270	Gambia	GMB								01	MEAT, MEAT PREPARATIONS	1	No Quantity							163879			0
S3	2000	2000	2000	2	0	2	Export	842	USA	USA	275	State of Palestine	PSE								01	MEAT, MEAT PREPARATIONS	1	No Quantity							10219			0
S3	2000	2000	2000	2	0	2	Export	842	USA	USA	276	Germany	DEU								01	MEAT, MEAT PREPARATIONS	1	No Quantity							11823722			0
S3	2000	2000	2000	2	0	2	Export	842	USA	USA	288	Ghana	GHA								01	MEAT, MEAT PREPARATIONS	1	No Quantity							1823253			0
S3	2000	2000	2000	2	0	2	Export	842	USA	USA	296	Kiribati	KIR								01	MEAT, MEAT PREPARATIONS	1	No Quantity							16139			0
S3	2000	2000	2000	2	0	2	Export	842	USA	USA	300	Greece	GRC								01	MEAT, MEAT PREPARATIONS	1	No Quantity							11452934			0
S3	2000	2000	2000	2	0	2	Export	842	USA	USA	308	Grenada	GRD								01	MEAT, MEAT PREPARATIONS	1	No Quantity							3313486			0
S3	2000	2000	2000	2	0	2	Export	842	USA	USA	320	Guatemala	GTM								01	MEAT, MEAT PREPARATIONS	1	No Quantity							29791628			0
S3	2000	2000	2000	2	0	2	Export	842	USA	USA	324	Guinea	GIN								01	MEAT, MEAT PREPARATIONS	1	No Quantity							58663			0
S3	2000	2000	2000	2	0	2	Export	842	USA	USA	328	Guyana	GUY								01	MEAT, MEAT PREPARATIONS	1	No Quantity							4379366			0
S3	2000	2000	2000	2	0	2	Export	842	USA	USA	332	Haiti	HTI								01	MEAT, MEAT PREPARATIONS	1	No Quantity							14157945			0
S3	2000	2000	2000	2	0	2	Export	842	USA	USA	334	Heard Island and McDonald Islands	HMD								01	MEAT, MEAT PREPARATIONS	1	No Quantity							8580			0
S3	2000	2000	2000	2	0	2	Export	842	USA	USA	340	Honduras	HND								01	MEAT, MEAT PREPARATIONS	1	No Quantity							9143138			0
S3	2000	2000	2000	2	0	2	Export	842	USA	USA	344	China, Hong Kong SAR	HKG								01	MEAT, MEAT PREPARATIONS	1	No Quantity							507340642			0
S3	2000	2000	2000	2	0	2	Export	842	USA	USA	348	Hungary	HUN								01	MEAT, MEAT PREPARATIONS	1	No Quantity							520498			0
S3	2000	2000	2000	2	0	2	Export	842	USA	USA	352	Iceland	ISL								01	MEAT, MEAT PREPARATIONS	1	No Quantity							295400			0
S3	2000	2000	2000	2	0	2	Export	842	USA	USA	360	Indonesia	IDN								01	MEAT, MEAT PREPARATIONS	1	No Quantity							17753237			0
S3	2000	2000	2000	2	0	2	Export	842	USA	USA	372	Ireland	IRL								01	MEAT, MEAT PREPARATIONS	1	No Quantity							3117736			0
S3	2000	2000	2000	2	0	2	Export	842	USA	USA	376	Israel	ISR								01	MEAT, MEAT PREPARATIONS	1	No Quantity							2503640			0
S3	2000	2000	2000	2	0	2	Export	842	USA	USA	381	Italy	ITA								01	MEAT, MEAT PREPARATIONS	1	No Quantity							9375435			0
S3	2000	2000	2000	2	0	2	Export	842	USA	USA	384	Côte d'Ivoire	CIV								01	MEAT, MEAT PREPARATIONS	1	No Quantity							2027367			0
S3	2000	2000	2000	2	0	2	Export	842	USA	USA	388	Jamaica	JAM								01	MEAT, MEAT PREPARATIONS	1	No Quantity							17473679			0
S3	2000	2000	2000	2	0	2	Export	842	USA	USA	392	Japan	JPN								01	MEAT, MEAT PREPARATIONS	1	No Quantity							2845951773			0
S3	2000	2000	2000	2	0	2	Export	842	USA	USA	400	Jordan	JOR								01	MEAT, MEAT PREPARATIONS	1	No Quantity							914856			0
S3	2000	2000	2000	2	0	2	Export	842	USA	USA	404	Kenya	KEN								01	MEAT, MEAT PREPARATIONS	1	No Quantity							255884			0
S3	2000	2000	2000	2	0	2	Export	842	USA	USA	410	Rep. of Korea	KOR								01	MEAT, MEAT PREPARATIONS	1	No Quantity							623953964			0
S3	2000	2000	2000	2	0	2	Export	842	USA	USA	414	Kuwait	KWT								01	MEAT, MEAT PREPARATIONS	1	No Quantity							5067474			0
S3	2000	2000	2000	2	0	2	Export	842	USA	USA	422	Lebanon	LBN								01	MEAT, MEAT PREPARATIONS	1	No Quantity							714828			0
S3	2000	2000	2000	2	0	2	Export	842	USA	USA	428	Latvia	LVA								01	MEAT, MEAT PREPARATIONS	1	No Quantity							73134334			0
S3	2000	2000	2000	2	0	2	Export	842	USA	USA	430	Liberia	LBR								01	MEAT, MEAT PREPARATIONS	1	No Quantity							102667			0
S3	2000	2000	2000	2	0	2	Export	842	USA	USA	440	Lithuania	LTU								01	MEAT, MEAT PREPARATIONS	1	No Quantity							57679			0
S3	2000	2000	2000	2	0	2	Export	842	USA	USA	446	China, Macao SAR	MAC								01	MEAT, MEAT PREPARATIONS	1	No Quantity							81558			0
S3	2000	2000	2000	2	0	2	Export	842	USA	USA	458	Malaysia	MYS								01	MEAT, MEAT PREPARATIONS	1	No Quantity							5964055			0
S3	2000	2000	2000	2	0	2	Export	842	USA	USA	470	Malta	MLT								01	MEAT, MEAT PREPARATIONS	1	No Quantity							1645799			0
S3	2000	2000	2000	2	0	2	Export	842	USA	USA	478	Mauritania	MRT								01	MEAT, MEAT PREPARATIONS	1	No Quantity							10775			0
S3	2000	2000	2000	2	0	2	Export	842	USA	USA	484	Mexico	MEX								01	MEAT, MEAT PREPARATIONS	1	No Quantity							1140966635			0
S3	2000	2000	2000	2	0	2	Export	842	USA	USA	490	Other Asia, nes									01	MEAT, MEAT PREPARATIONS	1	No Quantity							127761072			0
S3	2000	2000	2000	2	0	2	Export	842	USA	USA	498	Rep. of Moldova	MDA								01	MEAT, MEAT PREPARATIONS	1	No Quantity							469652			0
S3	2000	2000	2000	2	0	2	Export	842	USA	USA	500	Montserrat	MSR								01	MEAT, MEAT PREPARATIONS	1	No Quantity							6378			0
S3	2000	2000	2000	2	0	2	Export	842	USA	USA	504	Morocco	MAR								01	MEAT, MEAT PREPARATIONS	1	No Quantity							105118			0
S3	2000	2000	2000	2	0	2	Export	842	USA	USA	508	Mozambique	MOZ								01	MEAT, MEAT PREPARATIONS	1	No Quantity							289629			0
S3	2000	2000	2000	2	0	2	Export	842	USA	USA	512	Oman	OMN								01	MEAT, MEAT PREPARATIONS	1	No Quantity							1381057			0
S3	2000	2000	2000	2	0	2	Export	842	USA	USA	516	Namibia	NAM								01	MEAT, MEAT PREPARATIONS	1	No Quantity							160472			0
S3	2000	2000	2000	2	0	2	Export	842	USA	USA	520	Nauru	NRU								01	MEAT, MEAT PREPARATIONS	1	No Quantity							49920			0
S3	2000	2000	2000	2	0	2	Export	842	USA	USA	528	Netherlands	NLD								01	MEAT, MEAT PREPARATIONS	1	No Quantity							10742907			0
S3	2000	2000	2000	2	0	2	Export	842	USA	USA	530	Neth. Antilles	ANT								01	MEAT, MEAT PREPARATIONS	1	No Quantity							15483154			0
S3	2000	2000	2000	2	0	2	Export	842	USA	USA	533	Aruba	ABW								01	MEAT, MEAT PREPARATIONS	1	No Quantity							6390513			0
S3	2000	2000	2000	2	0	2	Export	842	USA	USA	540	New Caledonia	NCL								01	MEAT, MEAT PREPARATIONS	1	No Quantity							1572901			0
S3	2000	2000	2000	2	0	2	Export	842	USA	USA	554	New Zealand	NZL								01	MEAT, MEAT PREPARATIONS	1	No Quantity							2108853			0
S3	2000	2000	2000	2	0	2	Export	842	USA	USA	558	Nicaragua	NIC								01	MEAT, MEAT PREPARATIONS	1	No Quantity							2205599			0
S3	2000	2000	2000	2	0	2	Export	842	USA	USA	562	Niger	NER								01	MEAT, MEAT PREPARATIONS	1	No Quantity							338916			0
S3	2000	2000	2000	2	0	2	Export	842	USA	USA	566	Nigeria	NGA								01	MEAT, MEAT PREPARATIONS	1	No Quantity							131714			0
S3	2000	2000	2000	2	0	2	Export	842	USA	USA	583	FS Micronesia	FSM								01	MEAT, MEAT PREPARATIONS	1	No Quantity							2486361			0
S3	2000	2000	2000	2	0	2	Export	842	USA	USA	584	Marshall Isds	MHL								01	MEAT, MEAT PREPARATIONS	1	No Quantity							2666037			0
S3	2000	2000	2000	2	0	2	Export	842	USA	USA	585	Palau	PLW								01	MEAT, MEAT PREPARATIONS	1	No Quantity							1510234			0
S3	2000	2000	2000	2	0	2	Export	842	USA	USA	586	Pakistan	PAK								01	MEAT, MEAT PREPARATIONS	1	No Quantity							629709			0
S3	2000	2000	2000	2	0	2	Export	842	USA	USA	591	Panama	PAN								01	MEAT, MEAT PREPARATIONS	1	No Quantity							12456029			0
S3	2000	2000	2000	2	0	2	Export	842	USA	USA	600	Paraguay	PRY								01	MEAT, MEAT PREPARATIONS	1	No Quantity							24667			0
S3	2000	2000	2000	2	0	2	Export	842	USA	USA	604	Peru	PER								01	MEAT, MEAT PREPARATIONS	1	No Quantity							4026523			0
S3	2000	2000	2000	2	0	2	Export	842	USA	USA	608	Philippines	PHL								01	MEAT, MEAT PREPARATIONS	1	No Quantity							25196630			0
S3	2000	2000	2000	2	0	2	Export	842	USA	USA	612	Pitcairn	PCN								01	MEAT, MEAT PREPARATIONS	1	No Quantity							6006			0
S3	2000	2000	2000	2	0	2	Export	842	USA	USA	616	Poland	POL								01	MEAT, MEAT PREPARATIONS	1	No Quantity							30186158			0
S3	2000	2000	2000	2	0	2	Export	842	USA	USA	620	Portugal	PRT								01	MEAT, MEAT PREPARATIONS	1	No Quantity							247640			0
S3	2000	2000	2000	2	0	2	Export	842	USA	USA	634	Qatar	QAT								01	MEAT, MEAT PREPARATIONS	1	No Quantity							950134			0
S3	2000	2000	2000	2	0	2	Export	842	USA	USA	642	Romania	ROU								01	MEAT, MEAT PREPARATIONS	1	No Quantity							5438615			0
S3	2000	2000	2000	2	0	2	Export	842	USA	USA	643	Russian Federation	RUS								01	MEAT, MEAT PREPARATIONS	1	No Quantity							359425121			0
S3	2000	2000	2000	2	0	2	Export	842	USA	USA	654	Saint Helena	SHN								01	MEAT, MEAT PREPARATIONS	1	No Quantity							65105			0
S3	2000	2000	2000	2	0	2	Export	842	USA	USA	659	Saint Kitts and Nevis	KNA								01	MEAT, MEAT PREPARATIONS	1	No Quantity							1840286			0
S3	2000	2000	2000	2	0	2	Export	842	USA	USA	660	Anguilla	AIA								01	MEAT, MEAT PREPARATIONS	1	No Quantity							768485			0
S3	2000	2000	2000	2	0	2	Export	842	USA	USA	662	Saint Lucia	LCA								01	MEAT, MEAT PREPARATIONS	1	No Quantity							4561167			0
S3	2000	2000	2000	2	0	2	Export	842	USA	USA	670	Saint Vincent and the Grenadines	VCT								01	MEAT, MEAT PREPARATIONS	1	No Quantity							2655106			0
S3	2000	2000	2000	2	0	2	Export	842	USA	USA	678	Sao Tome and Principe	STP								01	MEAT, MEAT PREPARATIONS	1	No Quantity							2795			0
S3	2000	2000	2000	2	0	2	Export	842	USA	USA	682	Saudi Arabia	SAU								01	MEAT, MEAT PREPARATIONS	1	No Quantity							12094037			0
S3	2000	2000	2000	2	0	2	Export	842	USA	USA	686	Senegal	SEN								01	MEAT, MEAT PREPARATIONS	1	No Quantity							341051			0
S3	2000	2000	2000	2	0	2	Export	842	USA	USA	690	Seychelles	SYC								01	MEAT, MEAT PREPARATIONS	1	No Quantity							36000			0
S3	2000	2000	2000	2	0	2	Export	842	USA	USA	694	Sierra Leone	SLE								01	MEAT, MEAT PREPARATIONS	1	No Quantity							21336			0
S3	2000	2000	2000	2	0	2	Export	842	USA	USA	699	India	IND								01	MEAT, MEAT PREPARATIONS	1	No Quantity							589309			0
S3	2000	2000	2000	2	0	2	Export	842	USA	USA	702	Singapore	SGP								01	MEAT, MEAT PREPARATIONS	1	No Quantity							32833415			0
S3	2000	2000	2000	2	0	2	Export	842	USA	USA	703	Slovakia	SVK								01	MEAT, MEAT PREPARATIONS	1	No Quantity							54606			0
S3	2000	2000	2000	2	0	2	Export	842	USA	USA	704	Viet Nam	VNM								01	MEAT, MEAT PREPARATIONS	1	No Quantity							255089			0
S3	2000	2000	2000	2	0	2	Export	842	USA	USA	705	Slovenia	SVN								01	MEAT, MEAT PREPARATIONS	1	No Quantity							45958			0
S3	2000	2000	2000	2	0	2	Export	842	USA	USA	710	South Africa	ZAF								01	MEAT, MEAT PREPARATIONS	1	No Quantity							11733217			0
S3	2000	2000	2000	2	0	2	Export	842	USA	USA	724	Spain	ESP								01	MEAT, MEAT PREPARATIONS	1	No Quantity							2496287			0
S3	2000	2000	2000	2	0	2	Export	842	USA	USA	740	Suriname	SUR								01	MEAT, MEAT PREPARATIONS	1	No Quantity							5106402			0
S3	2000	2000	2000	2	0	2	Export	842	USA	USA	752	Sweden	SWE								01	MEAT, MEAT PREPARATIONS	1	No Quantity							1407470			0
S3	2000	2000	2000	2	0	2	Export	842	USA	USA	757	Switzerland	CHE								01	MEAT, MEAT PREPARATIONS	1	No Quantity							15107388			0
S3	2000	2000	2000	2	0	2	Export	842	USA	USA	760	Syria	SYR								01	MEAT, MEAT PREPARATIONS	1	No Quantity							80095			0
S3	2000	2000	2000	2	0	2	Export	842	USA	USA	764	Thailand	THA								01	MEAT, MEAT PREPARATIONS	1	No Quantity							2338314			0
S3	2000	2000	2000	2	0	2	Export	842	USA	USA	768	Togo	TGO								01	MEAT, MEAT PREPARATIONS	1	No Quantity							22000			0
S3	2000	2000	2000	2	0	2	Export	842	USA	USA	772	Tokelau	TKL								01	MEAT, MEAT PREPARATIONS	1	No Quantity							815415			0
S3	2000	2000	2000	2	0	2	Export	842	USA	USA	776	Tonga	TON								01	MEAT, MEAT PREPARATIONS	1	No Quantity							2154603			0
S3	2000	2000	2000	2	0	2	Export	842	USA	USA	780	Trinidad and Tobago	TTO								01	MEAT, MEAT PREPARATIONS	1	No Quantity							5634999			0
S3	2000	2000	2000	2	0	2	Export	842	USA	USA	784	United Arab Emirates	ARE								01	MEAT, MEAT PREPARATIONS	1	No Quantity							18428848			0
S3	2000	2000	2000	2	0	2	Export	842	USA	USA	788	Tunisia	TUN								01	MEAT, MEAT PREPARATIONS	1	No Quantity							36000			0
S3	2000	2000	2000	2	0	2	Export	842	USA	USA	792	Turkey	TUR								01	MEAT, MEAT PREPARATIONS	1	No Quantity							11739514			0
S3	2000	2000	2000	2	0	2	Export	842	USA	USA	795	Turkmenistan	TKM								01	MEAT, MEAT PREPARATIONS	1	No Quantity							2522109			0
S3	2000	2000	2000	2	0	2	Export	842	USA	USA	796	Turks and Caicos Isds	TCA								01	MEAT, MEAT PREPARATIONS	1	No Quantity							868183			0
S3	2000	2000	2000	2	0	2	Export	842	USA	USA	800	Uganda	UGA								01	MEAT, MEAT PREPARATIONS	1	No Quantity							47840			0
S3	2000	2000	2000	2	0	2	Export	842	USA	USA	804	Ukraine	UKR								01	MEAT, MEAT PREPARATIONS	1	No Quantity							488418			0
S3	2000	2000	2000	2	0	2	Export	842	USA	USA	807	North Macedonia	MKD								01	MEAT, MEAT PREPARATIONS	1	No Quantity							8381271			0
S3	2000	2000	2000	2	0	2	Export	842	USA	USA	818	Egypt	EGY								01	MEAT, MEAT PREPARATIONS	1	No Quantity							30224320			0
S3	2000	2000	2000	2	0	2	Export	842	USA	USA	826	United Kingdom	GBR								01	MEAT, MEAT PREPARATIONS	1	No Quantity							15995346			0
S3	2000	2000	2000	2	0	2	Export	842	USA	USA	834	United Rep. of Tanzania	TZA								01	MEAT, MEAT PREPARATIONS	1	No Quantity							212223			0
S3	2000	2000	2000	2	0	2	Export	842	USA	USA	854	Burkina Faso	BFA								01	MEAT, MEAT PREPARATIONS	1	No Quantity							232023			0
S3	2000	2000	2000	2	0	2	Export	842	USA	USA	858	Uruguay	URY								01	MEAT, MEAT PREPARATIONS	1	No Quantity							1624540			0
S3	2000	2000	2000	2	0	2	Export	842	USA	USA	862	Venezuela	VEN								01	MEAT, MEAT PREPARATIONS	1	No Quantity							5127129			0
S3	2000	2000	2000	2	0	2	Export	842	USA	USA	876	Wallis and Futuna Isds	WLF								01	MEAT, MEAT PREPARATIONS	1	No Quantity							8456			0
S3	2000	2000	2000	2	0	2	Export	842	USA	USA	882	Samoa	WSM								01	MEAT, MEAT PREPARATIONS	1	No Quantity							3955535			0
S3	2000	2000	2000	2	0	2	Export	842	USA	USA	887	Yemen	YEM								01	MEAT, MEAT PREPARATIONS	1	No Quantity							145477			0
S3	2000	2000	2000	2	0	2	Export	842	USA	USA	891	Serbia and Montenegro	SCG								01	MEAT, MEAT PREPARATIONS	1	No Quantity							272000			0
S3	2000	2000	2000	2	0	2	Export	842	USA	USA	894	Zambia	ZMB								01	MEAT, MEAT PREPARATIONS	1	No Quantity							62442			0
S3	2000	2000	2000	2	0	2	Export	834	United Rep. of Tanzania	TZA	0	World	WLD								02	DAIRY PRODUCTS,BIRD EGGS	1	No Quantity							130762			0
S3	2000	2000	2000	2	0	2	Export	834	United Rep. of Tanzania	TZA	404	Kenya	KEN								02	DAIRY PRODUCTS,BIRD EGGS	1	No Quantity							123256			0
S3	2000	2000	2000	2	0	2	Export	834	United Rep. of Tanzania	TZA	462	Maldives	MDV								02	DAIRY PRODUCTS,BIRD EGGS	1	No Quantity							250			0
S3	2000	2000	2000	2	0	2	Export	834	United Rep. of Tanzania	TZA	508	Mozambique	MOZ								02	DAIRY PRODUCTS,BIRD EGGS	1	No Quantity							5			0
S3	2000	2000	2000	2	0	2	Export	834	United Rep. of Tanzania	TZA	586	Pakistan	PAK								02	DAIRY PRODUCTS,BIRD EGGS	1	No Quantity							6952			0
S3	2000	2000	2000	2	0	2	Export	834	United Rep. of Tanzania	TZA	784	United Arab Emirates	ARE								02	DAIRY PRODUCTS,BIRD EGGS	1	No Quantity							300			0
S3	2000	2000	2000	2	0	2	Export	842	USA	USA	0	World	WLD								02	DAIRY PRODUCTS,BIRD EGGS	1	No Quantity							784753051			0
S3	2000	2000	2000	2	0	2	Export	842	USA	USA	12	Algeria	DZA								02	DAIRY PRODUCTS,BIRD EGGS	1	No Quantity							12641031			0
S3	2000	2000	2000	2	0	2	Export	842	USA	USA	24	Angola	AGO								02	DAIRY PRODUCTS,BIRD EGGS	1	No Quantity							3409			0
S3	2000	2000	2000	2	0	2	Export	842	USA	USA	28	Antigua and Barbuda	ATG								02	DAIRY PRODUCTS,BIRD EGGS	1	No Quantity							180180			0
S3	2000	2000	2000	2	0	2	Export	842	USA	USA	32	Argentina	ARG								02	DAIRY PRODUCTS,BIRD EGGS	1	No Quantity							2903223			0
S3	2000	2000	2000	2	0	2	Export	842	USA	USA	36	Australia	AUS								02	DAIRY PRODUCTS,BIRD EGGS	1	No Quantity							2644740			0
S3	2000	2000	2000	2	0	2	Export	842	USA	USA	40	Austria	AUT								02	DAIRY PRODUCTS,BIRD EGGS	1	No Quantity							300201			0
S3	2000	2000	2000	2	0	2	Export	842	USA	USA	44	Bahamas	BHS								02	DAIRY PRODUCTS,BIRD EGGS	1	No Quantity							3054656			0
S3	2000	2000	2000	2	0	2	Export	842	USA	USA	48	Bahrain	BHR								02	DAIRY PRODUCTS,BIRD EGGS	1	No Quantity							114643			0
S3	2000	2000	2000	2	0	2	Export	842	USA	USA	50	Bangladesh	BGD								02	DAIRY PRODUCTS,BIRD EGGS	1	No Quantity							1084737			0
S3	2000	2000	2000	2	0	2	Export	842	USA	USA	52	Barbados	BRB								02	DAIRY PRODUCTS,BIRD EGGS	1	No Quantity							2439805			0
S3	2000	2000	2000	2	0	2	Export	842	USA	USA	56	Belgium	BEL								02	DAIRY PRODUCTS,BIRD EGGS	1	No Quantity							769256			0
S3	2000	2000	2000	2	0	2	Export	842	USA	USA	60	Bermuda	BMU								02	DAIRY PRODUCTS,BIRD EGGS	1	No Quantity							2857477			0
S3	2000	2000	2000	2	0	2	Export	842	USA	USA	68	Bolivia (Plurinational State of)	BOL								02	DAIRY PRODUCTS,BIRD EGGS	1	No Quantity							135231			0
S3	2000	2000	2000	2	0	2	Export	842	USA	USA	70	Bosnia Herzegovina	BIH								02	DAIRY PRODUCTS,BIRD EGGS	1	No Quantity							28239			0
S3	2000	2000	2000	2	0	2	Export	842	USA	USA	76	Brazil	BRA								02	DAIRY PRODUCTS,BIRD EGGS	1	No Quantity							7781274			0
S3	2000	2000	2000	2	0	2	Export	842	USA	USA	84	Belize	BLZ								02	DAIRY PRODUCTS,BIRD EGGS	1	No Quantity							606123			0
S3	2000	2000	2000	2	0	2	Export	842	USA	USA	92	Br. Virgin Isds	VGB								02	DAIRY PRODUCTS,BIRD EGGS	1	No Quantity							68969			0
S3	2000	2000	2000	2	0	2	Export	842	USA	USA	104	Myanmar	MMR								02	DAIRY PRODUCTS,BIRD EGGS	1	No Quantity							10761			0
S3	2000	2000	2000	2	0	2	Export	842	USA	USA	124	Canada	CAN								02	DAIRY PRODUCTS,BIRD EGGS	1	No Quantity							130324205			0
S3	2000	2000	2000	2	0	2	Export	842	USA	USA	136	Cayman Isds	CYM								02	DAIRY PRODUCTS,BIRD EGGS	1	No Quantity							408050			0
S3	2000	2000	2000	2	0	2	Export	842	USA	USA	144	Sri Lanka	LKA								02	DAIRY PRODUCTS,BIRD EGGS	1	No Quantity							59682			0
S3	2000	2000	2000	2	0	2	Export	842	USA	USA	152	Chile	CHL								02	DAIRY PRODUCTS,BIRD EGGS	1	No Quantity							2135195			0
S3	2000	2000	2000	2	0	2	Export	842	USA	USA	156	China	CHN								02	DAIRY PRODUCTS,BIRD EGGS	1	No Quantity							12200508			0
S3	2000	2000	2000	2	0	2	Export	842	USA	USA	170	Colombia	COL								02	DAIRY PRODUCTS,BIRD EGGS	1	No Quantity							4538721			0
S3	2000	2000	2000	2	0	2	Export	842	USA	USA	178	Congo	COG								02	DAIRY PRODUCTS,BIRD EGGS	1	No Quantity							743945			0
S3	2000	2000	2000	2	0	2	Export	842	USA	USA	180	Dem. Rep. of the Congo	COD								02	DAIRY PRODUCTS,BIRD EGGS	1	No Quantity							11900			0
S3	2000	2000	2000	2	0	2	Export	842	USA	USA	188	Costa Rica	CRI								02	DAIRY PRODUCTS,BIRD EGGS	1	No Quantity							2134020			0
S3	2000	2000	2000	2	0	2	Export	842	USA	USA	191	Croatia	HRV								02	DAIRY PRODUCTS,BIRD EGGS	1	No Quantity							105695			0
S3	2000	2000	2000	2	0	2	Export	842	USA	USA	196	Cyprus	CYP								02	DAIRY PRODUCTS,BIRD EGGS	1	No Quantity							157004			0
S3	2000	2000	2000	2	0	2	Export	842	USA	USA	203	Czechia	CZE								02	DAIRY PRODUCTS,BIRD EGGS	1	No Quantity							593513			0
S3	2000	2000	2000	2	0	2	Export	842	USA	USA	208	Denmark	DNK								02	DAIRY PRODUCTS,BIRD EGGS	1	No Quantity							1888123			0
S3	2000	2000	2000	2	0	2	Export	842	USA	USA	212	Dominica	DMA								02	DAIRY PRODUCTS,BIRD EGGS	1	No Quantity							20896			0
S3	2000	2000	2000	2	0	2	Export	842	USA	USA	214	Dominican Rep.	DOM								02	DAIRY PRODUCTS,BIRD EGGS	1	No Quantity							12755091			0
S3	2000	2000	2000	2	0	2	Export	842	USA	USA	218	Ecuador	ECU								02	DAIRY PRODUCTS,BIRD EGGS	1	No Quantity							533234			0
S3	2000	2000	2000	2	0	2	Export	842	USA	USA	222	El Salvador	SLV								02	DAIRY PRODUCTS,BIRD EGGS	1	No Quantity							6056173			0
S3	2000	2000	2000	2	0	2	Export	842	USA	USA	231	Ethiopia	ETH								02	DAIRY PRODUCTS,BIRD EGGS	1	No Quantity							50150			0
S3	2000	2000	2000	2	0	2	Export	842	USA	USA	246	Finland	FIN								02	DAIRY PRODUCTS,BIRD EGGS	1	No Quantity							692825			0
S3	2000	2000	2000	2	0	2	Export	842	USA	USA	251	France	FRA								02	DAIRY PRODUCTS,BIRD EGGS	1	No Quantity							3532739			0
S3	2000	2000	2000	2	0	2	Export	842	USA	USA	258	French Polynesia	PYF								02	DAIRY PRODUCTS,BIRD EGGS	1	No Quantity							713324			0
S3	2000	2000	2000	2	0	2	Export	842	USA	USA	262	Djibouti	DJI								02	DAIRY PRODUCTS,BIRD EGGS	1	No Quantity							44000			0
S3	2000	2000	2000	2	0	2	Export	842	USA	USA	266	Gabon	GAB								02	DAIRY PRODUCTS,BIRD EGGS	1	No Quantity							25200			0
S3	2000	2000	2000	2	0	2	Export	842	USA	USA	268	Georgia	GEO								02	DAIRY PRODUCTS,BIRD EGGS	1	No Quantity							80787			0
S3	2000	2000	2000	2	0	2	Export	842	USA	USA	276	Germany	DEU								02	DAIRY PRODUCTS,BIRD EGGS	1	No Quantity							7412926			0
S3	2000	2000	2000	2	0	2	Export	842	USA	USA	288	Ghana	GHA								02	DAIRY PRODUCTS,BIRD EGGS	1	No Quantity							8120			0
S3	2000	2000	2000	2	0	2	Export	842	USA	USA	300	Greece	GRC								02	DAIRY PRODUCTS,BIRD EGGS	1	No Quantity							83773			0
S3	2000	2000	2000	2	0	2	Export	842	USA	USA	320	Guatemala	GTM								02	DAIRY PRODUCTS,BIRD EGGS	1	No Quantity							6349449			0
S3	2000	2000	2000	2	0	2	Export	842	USA	USA	328	Guyana	GUY								02	DAIRY PRODUCTS,BIRD EGGS	1	No Quantity							1204527			0
S3	2000	2000	2000	2	0	2	Export	842	USA	USA	332	Haiti	HTI								02	DAIRY PRODUCTS,BIRD EGGS	1	No Quantity							3610681			0
S3	2000	2000	2000	2	0	2	Export	842	USA	USA	340	Honduras	HND								02	DAIRY PRODUCTS,BIRD EGGS	1	No Quantity							5374704			0
S3	2000	2000	2000	2	0	2	Export	842	USA	USA	344	China, Hong Kong SAR	HKG								02	DAIRY PRODUCTS,BIRD EGGS	1	No Quantity							27965984			0
S3	2000	2000	2000	2	0	2	Export	842	USA	USA	348	Hungary	HUN								02	DAIRY PRODUCTS,BIRD EGGS	1	No Quantity							866734			0
S3	2000	2000	2000	2	0	2	Export	842	USA	USA	352	Iceland	ISL								02	DAIRY PRODUCTS,BIRD EGGS	1	No Quantity							449663			0
S3	2000	2000	2000	2	0	2	Export	842	USA	USA	360	Indonesia	IDN								02	DAIRY PRODUCTS,BIRD EGGS	1	No Quantity							9681352			0
S3	2000	2000	2000	2	0	2	Export	842	USA	USA	372	Ireland	IRL								02	DAIRY PRODUCTS,BIRD EGGS	1	No Quantity							457736			0
S3	2000	2000	2000	2	0	2	Export	842	USA	USA	376	Israel	ISR								02	DAIRY PRODUCTS,BIRD EGGS	1	No Quantity							7838150			0
S3	2000	2000	2000	2	0	2	Export	842	USA	USA	381	Italy	ITA								02	DAIRY PRODUCTS,BIRD EGGS	1	No Quantity							909321			0
S3	2000	2000	2000	2	0	2	Export	842	USA	USA	384	Côte d'Ivoire	CIV								02	DAIRY PRODUCTS,BIRD EGGS	1	No Quantity							9438			0
S3	2000	2000	2000	2	0	2	Export	842	USA	USA	388	Jamaica	JAM								02	DAIRY PRODUCTS,BIRD EGGS	1	No Quantity							11914922			0
S3	2000	2000	2000	2	0	2	Export	842	USA	USA	392	Japan	JPN								02	DAIRY PRODUCTS,BIRD EGGS	1	No Quantity							114086993			0
S3	2000	2000	2000	2	0	2	Export	842	USA	USA	400	Jordan	JOR								02	DAIRY PRODUCTS,BIRD EGGS	1	No Quantity							380733			0
S3	2000	2000	2000	2	0	2	Export	842	USA	USA	410	Rep. of Korea	KOR								02	DAIRY PRODUCTS,BIRD EGGS	1	No Quantity							24251696			0
S3	2000	2000	2000	2	0	2	Export	842	USA	USA	414	Kuwait	KWT								02	DAIRY PRODUCTS,BIRD EGGS	1	No Quantity							712203			0
S3	2000	2000	2000	2	0	2	Export	842	USA	USA	417	Kyrgyzstan	KGZ								02	DAIRY PRODUCTS,BIRD EGGS	1	No Quantity							1207870			0
S3	2000	2000	2000	2	0	2	Export	842	USA	USA	422	Lebanon	LBN								02	DAIRY PRODUCTS,BIRD EGGS	1	No Quantity							365689			0
S3	2000	2000	2000	2	0	2	Export	842	USA	USA	428	Latvia	LVA								02	DAIRY PRODUCTS,BIRD EGGS	1	No Quantity							52707			0
S3	2000	2000	2000	2	0	2	Export	842	USA	USA	440	Lithuania	LTU								02	DAIRY PRODUCTS,BIRD EGGS	1	No Quantity							57995			0
S3	2000	2000	2000	2	0	2	Export	842	USA	USA	442	Luxembourg	LUX								02	DAIRY PRODUCTS,BIRD EGGS	1	No Quantity							126150			0
S3	2000	2000	2000	2	0	2	Export	842	USA	USA	458	Malaysia	MYS								02	DAIRY PRODUCTS,BIRD EGGS	1	No Quantity							4402187			0
S3	2000	2000	2000	2	0	2	Export	842	USA	USA	484	Mexico	MEX								02	DAIRY PRODUCTS,BIRD EGGS	1	No Quantity							168555292			0
S3	2000	2000	2000	2	0	2	Export	842	USA	USA	490	Other Asia, nes									02	DAIRY PRODUCTS,BIRD EGGS	1	No Quantity							15521635			0
S3	2000	2000	2000	2	0	2	Export	842	USA	USA	504	Morocco	MAR								02	DAIRY PRODUCTS,BIRD EGGS	1	No Quantity							1115730			0
S3	2000	2000	2000	2	0	2	Export	842	USA	USA	512	Oman	OMN								02	DAIRY PRODUCTS,BIRD EGGS	1	No Quantity							541819			0
S3	2000	2000	2000	2	0	2	Export	842	USA	USA	528	Netherlands	NLD								02	DAIRY PRODUCTS,BIRD EGGS	1	No Quantity							4742684			0
S3	2000	2000	2000	2	0	2	Export	842	USA	USA	530	Neth. Antilles	ANT								02	DAIRY PRODUCTS,BIRD EGGS	1	No Quantity							3437883			0
S3	2000	2000	2000	2	0	2	Export	842	USA	USA	533	Aruba	ABW								02	DAIRY PRODUCTS,BIRD EGGS	1	No Quantity							555020			0
S3	2000	2000	2000	2	0	2	Export	842	USA	USA	554	New Zealand	NZL								02	DAIRY PRODUCTS,BIRD EGGS	1	No Quantity							347387			0
S3	2000	2000	2000	2	0	2	Export	842	USA	USA	558	Nicaragua	NIC								02	DAIRY PRODUCTS,BIRD EGGS	1	No Quantity							8068234			0
S3	2000	2000	2000	2	0	2	Export	842	USA	USA	562	Niger	NER								02	DAIRY PRODUCTS,BIRD EGGS	1	No Quantity							88000			0
S3	2000	2000	2000	2	0	2	Export	842	USA	USA	566	Nigeria	NGA								02	DAIRY PRODUCTS,BIRD EGGS	1	No Quantity							2203793			0
S3	2000	2000	2000	2	0	2	Export	842	USA	USA	579	Norway	NOR								02	DAIRY PRODUCTS,BIRD EGGS	1	No Quantity							257504			0
S3	2000	2000	2000	2	0	2	Export	842	USA	USA	583	FS Micronesia	FSM								02	DAIRY PRODUCTS,BIRD EGGS	1	No Quantity							214609			0
S3	2000	2000	2000	2	0	2	Export	842	USA	USA	584	Marshall Isds	MHL								02	DAIRY PRODUCTS,BIRD EGGS	1	No Quantity							608436			0
S3	2000	2000	2000	2	0	2	Export	842	USA	USA	585	Palau	PLW								02	DAIRY PRODUCTS,BIRD EGGS	1	No Quantity							464385			0
S3	2000	2000	2000	2	0	2	Export	842	USA	USA	586	Pakistan	PAK								02	DAIRY PRODUCTS,BIRD EGGS	1	No Quantity							247224			0
S3	2000	2000	2000	2	0	2	Export	842	USA	USA	591	Panama	PAN								02	DAIRY PRODUCTS,BIRD EGGS	1	No Quantity							2770408			0
S3	2000	2000	2000	2	0	2	Export	842	USA	USA	600	Paraguay	PRY								02	DAIRY PRODUCTS,BIRD EGGS	1	No Quantity							27003			0
S3	2000	2000	2000	2	0	2	Export	842	USA	USA	604	Peru	PER								02	DAIRY PRODUCTS,BIRD EGGS	1	No Quantity							2388446			0
S3	2000	2000	2000	2	0	2	Export	842	USA	USA	608	Philippines	PHL								02	DAIRY PRODUCTS,BIRD EGGS	1	No Quantity							24500093			0
S3	2000	2000	2000	2	0	2	Export	842	USA	USA	616	Poland	POL								02	DAIRY PRODUCTS,BIRD EGGS	1	No Quantity							111409			0
S3	2000	2000	2000	2	0	2	Export	842	USA	USA	620	Portugal	PRT								02	DAIRY PRODUCTS,BIRD EGGS	1	No Quantity							394130			0
S3	2000	2000	2000	2	0	2	Export	842	USA	USA	634	Qatar	QAT								02	DAIRY PRODUCTS,BIRD EGGS	1	No Quantity							164260			0
S3	2000	2000	2000	2	0	2	Export	842	USA	USA	643	Russian Federation	RUS								02	DAIRY PRODUCTS,BIRD EGGS	1	No Quantity							19643969			0
S3	2000	2000	2000	2	0	2	Export	842	USA	USA	659	Saint Kitts and Nevis	KNA								02	DAIRY PRODUCTS,BIRD EGGS	1	No Quantity							7200			0
S3	2000	2000	2000	2	0	2	Export	842	USA	USA	662	Saint Lucia	LCA								02	DAIRY PRODUCTS,BIRD EGGS	1	No Quantity							237083			0
S3	2000	2000	2000	2	0	2	Export	842	USA	USA	670	Saint Vincent and the Grenadines	VCT								02	DAIRY PRODUCTS,BIRD EGGS	1	No Quantity							96721			0
S3	2000	2000	2000	2	0	2	Export	842	USA	USA	682	Saudi Arabia	SAU								02	DAIRY PRODUCTS,BIRD EGGS	1	No Quantity							3716741			0
S3	2000	2000	2000	2	0	2	Export	842	USA	USA	686	Senegal	SEN								02	DAIRY PRODUCTS,BIRD EGGS	1	No Quantity							44000			0
S3	2000	2000	2000	2	0	2	Export	842	USA	USA	699	India	IND								02	DAIRY PRODUCTS,BIRD EGGS	1	No Quantity							434846			0
S3	2000	2000	2000	2	0	2	Export	842	USA	USA	702	Singapore	SGP								02	DAIRY PRODUCTS,BIRD EGGS	1	No Quantity							6035969			0
S3	2000	2000	2000	2	0	2	Export	842	USA	USA	703	Slovakia	SVK								02	DAIRY PRODUCTS,BIRD EGGS	1	No Quantity							262324			0
S3	2000	2000	2000	2	0	2	Export	842	USA	USA	704	Viet Nam	VNM								02	DAIRY PRODUCTS,BIRD EGGS	1	No Quantity							5037445			0
S3	2000	2000	2000	2	0	2	Export	842	USA	USA	705	Slovenia	SVN								02	DAIRY PRODUCTS,BIRD EGGS	1	No Quantity							49478			0
S3	2000	2000	2000	2	0	2	Export	842	USA	USA	710	South Africa	ZAF								02	DAIRY PRODUCTS,BIRD EGGS	1	No Quantity							545414			0
S3	2000	2000	2000	2	0	2	Export	842	USA	USA	724	Spain	ESP								02	DAIRY PRODUCTS,BIRD EGGS	1	No Quantity							292377			0
S3	2000	2000	2000	2	0	2	Export	842	USA	USA	740	Suriname	SUR								02	DAIRY PRODUCTS,BIRD EGGS	1	No Quantity							401788			0
S3	2000	2000	2000	2	0	2	Export	842	USA	USA	752	Sweden	SWE								02	DAIRY PRODUCTS,BIRD EGGS	1	No Quantity							363610			0
S3	2000	2000	2000	2	0	2	Export	842	USA	USA	757	Switzerland	CHE								02	DAIRY PRODUCTS,BIRD EGGS	1	No Quantity							1049791			0
S3	2000	2000	2000	2	0	2	Export	842	USA	USA	760	Syria	SYR								02	DAIRY PRODUCTS,BIRD EGGS	1	No Quantity							134300			0
S3	2000	2000	2000	2	0	2	Export	842	USA	USA	762	Tajikistan	TJK								02	DAIRY PRODUCTS,BIRD EGGS	1	No Quantity							1938086			0
S3	2000	2000	2000	2	0	2	Export	842	USA	USA	764	Thailand	THA								02	DAIRY PRODUCTS,BIRD EGGS	1	No Quantity							11302898			0
S3	2000	2000	2000	2	0	2	Export	842	USA	USA	776	Tonga	TON								02	DAIRY PRODUCTS,BIRD EGGS	1	No Quantity							7280			0
S3	2000	2000	2000	2	0	2	Export	842	USA	USA	780	Trinidad and Tobago	TTO								02	DAIRY PRODUCTS,BIRD EGGS	1	No Quantity							4410947			0
S3	2000	2000	2000	2	0	2	Export	842	USA	USA	784	United Arab Emirates	ARE								02	DAIRY PRODUCTS,BIRD EGGS	1	No Quantity							1215884			0
S3	2000	2000	2000	2	0	2	Export	842	USA	USA	792	Turkey	TUR								02	DAIRY PRODUCTS,BIRD EGGS	1	No Quantity							267263			0
S3	2000	2000	2000	2	0	2	Export	842	USA	USA	796	Turks and Caicos Isds	TCA								02	DAIRY PRODUCTS,BIRD EGGS	1	No Quantity							21543			0
S3	2000	2000	2000	2	0	2	Export	842	USA	USA	804	Ukraine	UKR								02	DAIRY PRODUCTS,BIRD EGGS	1	No Quantity							392396			0
S3	2000	2000	2000	2	0	2	Export	842	USA	USA	818	Egypt	EGY								02	DAIRY PRODUCTS,BIRD EGGS	1	No Quantity							5854701			0
S3	2000	2000	2000	2	0	2	Export	842	USA	USA	826	United Kingdom	GBR								02	DAIRY PRODUCTS,BIRD EGGS	1	No Quantity							16699406			0
S3	2000	2000	2000	2	0	2	Export	842	USA	USA	834	United Rep. of Tanzania	TZA								02	DAIRY PRODUCTS,BIRD EGGS	1	No Quantity							5638			0
S3	2000	2000	2000	2	0	2	Export	842	USA	USA	858	Uruguay	URY								02	DAIRY PRODUCTS,BIRD EGGS	1	No Quantity							122009			0
S3	2000	2000	2000	2	0	2	Export	842	USA	USA	862	Venezuela	VEN								02	DAIRY PRODUCTS,BIRD EGGS	1	No Quantity							12663996			0
S3	2000	2000	2000	2	0	2	Export	842	USA	USA	882	Samoa	WSM								02	DAIRY PRODUCTS,BIRD EGGS	1	No Quantity							190403			0
S3	2000	2000	2000	2	0	2	Export	842	USA	USA	887	Yemen	YEM								02	DAIRY PRODUCTS,BIRD EGGS	1	No Quantity							6771523			0
S3	2000	2000	2000	2	0	2	Export	834	United Rep. of Tanzania	TZA	0	World	WLD								03	FISH,CRUSTACEANS,MOLLUSC	1	No Quantity							74765155			0
S3	2000	2000	2000	2	0	2	Export	834	United Rep. of Tanzania	TZA	28	Antigua and Barbuda	ATG								03	FISH,CRUSTACEANS,MOLLUSC	1	No Quantity							24524			0
S3	2000	2000	2000	2	0	2	Export	834	United Rep. of Tanzania	TZA	36	Australia	AUS								03	FISH,CRUSTACEANS,MOLLUSC	1	No Quantity							286631			0
S3	2000	2000	2000	2	0	2	Export	834	United Rep. of Tanzania	TZA	40	Austria	AUT								03	FISH,CRUSTACEANS,MOLLUSC	1	No Quantity							31238			0
S3	2000	2000	2000	2	0	2	Export	834	United Rep. of Tanzania	TZA	50	Bangladesh	BGD								03	FISH,CRUSTACEANS,MOLLUSC	1	No Quantity							653			0
S3	2000	2000	2000	2	0	2	Export	834	United Rep. of Tanzania	TZA	56	Belgium	BEL								03	FISH,CRUSTACEANS,MOLLUSC	1	No Quantity							7695599			0
S3	2000	2000	2000	2	0	2	Export	834	United Rep. of Tanzania	TZA	72	Botswana	BWA								03	FISH,CRUSTACEANS,MOLLUSC	1	No Quantity							59067			0
S3	2000	2000	2000	2	0	2	Export	834	United Rep. of Tanzania	TZA	76	Brazil	BRA								03	FISH,CRUSTACEANS,MOLLUSC	1	No Quantity							390			0
S3	2000	2000	2000	2	0	2	Export	834	United Rep. of Tanzania	TZA	86	Br. Indian Ocean Terr.	IOT								03	FISH,CRUSTACEANS,MOLLUSC	1	No Quantity							32670			0
S3	2000	2000	2000	2	0	2	Export	834	United Rep. of Tanzania	TZA	100	Bulgaria	BGR								03	FISH,CRUSTACEANS,MOLLUSC	1	No Quantity							21869			0
S3	2000	2000	2000	2	0	2	Export	834	United Rep. of Tanzania	TZA	108	Burundi	BDI								03	FISH,CRUSTACEANS,MOLLUSC	1	No Quantity							11761			0
S3	2000	2000	2000	2	0	2	Export	834	United Rep. of Tanzania	TZA	124	Canada	CAN								03	FISH,CRUSTACEANS,MOLLUSC	1	No Quantity							675			0
S3	2000	2000	2000	2	0	2	Export	834	United Rep. of Tanzania	TZA	156	China	CHN								03	FISH,CRUSTACEANS,MOLLUSC	1	No Quantity							9004			0
S3	2000	2000	2000	2	0	2	Export	834	United Rep. of Tanzania	TZA	174	Comoros	COM								03	FISH,CRUSTACEANS,MOLLUSC	1	No Quantity							494			0
S3	2000	2000	2000	2	0	2	Export	834	United Rep. of Tanzania	TZA	180	Dem. Rep. of the Congo	COD								03	FISH,CRUSTACEANS,MOLLUSC	1	No Quantity							628612			0
S3	2000	2000	2000	2	0	2	Export	834	United Rep. of Tanzania	TZA	188	Costa Rica	CRI								03	FISH,CRUSTACEANS,MOLLUSC	1	No Quantity							27346			0
S3	2000	2000	2000	2	0	2	Export	834	United Rep. of Tanzania	TZA	208	Denmark	DNK								03	FISH,CRUSTACEANS,MOLLUSC	1	No Quantity							102017			0
S3	2000	2000	2000	2	0	2	Export	834	United Rep. of Tanzania	TZA	231	Ethiopia	ETH								03	FISH,CRUSTACEANS,MOLLUSC	1	No Quantity							10339			0
S3	2000	2000	2000	2	0	2	Export	834	United Rep. of Tanzania	TZA	251	France	FRA								03	FISH,CRUSTACEANS,MOLLUSC	1	No Quantity							118955			0
S3	2000	2000	2000	2	0	2	Export	834	United Rep. of Tanzania	TZA	276	Germany	DEU								03	FISH,CRUSTACEANS,MOLLUSC	1	No Quantity							228203			0
S3	2000	2000	2000	2	0	2	Export	834	United Rep. of Tanzania	TZA	292	Gibraltar	GIB								03	FISH,CRUSTACEANS,MOLLUSC	1	No Quantity							776946			0
S3	2000	2000	2000	2	0	2	Export	834	United Rep. of Tanzania	TZA	300	Greece	GRC								03	FISH,CRUSTACEANS,MOLLUSC	1	No Quantity							1441549			0
S3	2000	2000	2000	2	0	2	Export	834	United Rep. of Tanzania	TZA	304	Greenland	GRL								03	FISH,CRUSTACEANS,MOLLUSC	1	No Quantity							57406			0
S3	2000	2000	2000	2	0	2	Export	834	United Rep. of Tanzania	TZA	344	China, Hong Kong SAR	HKG								03	FISH,CRUSTACEANS,MOLLUSC	1	No Quantity							2717705			0
S3	2000	2000	2000	2	0	2	Export	834	United Rep. of Tanzania	TZA	348	Hungary	HUN								03	FISH,CRUSTACEANS,MOLLUSC	1	No Quantity							1526			0
S3	2000	2000	2000	2	0	2	Export	834	United Rep. of Tanzania	TZA	352	Iceland	ISL								03	FISH,CRUSTACEANS,MOLLUSC	1	No Quantity							18248			0
S3	2000	2000	2000	2	0	2	Export	834	United Rep. of Tanzania	TZA	372	Ireland	IRL								03	FISH,CRUSTACEANS,MOLLUSC	1	No Quantity							22816158			0
S3	2000	2000	2000	2	0	2	Export	834	United Rep. of Tanzania	TZA	376	Israel	ISR								03	FISH,CRUSTACEANS,MOLLUSC	1	No Quantity							136172			0
S3	2000	2000	2000	2	0	2	Export	834	United Rep. of Tanzania	TZA	381	Italy	ITA								03	FISH,CRUSTACEANS,MOLLUSC	1	No Quantity							627464			0
S3	2000	2000	2000	2	0	2	Export	834	United Rep. of Tanzania	TZA	392	Japan	JPN								03	FISH,CRUSTACEANS,MOLLUSC	1	No Quantity							2252124			0
S3	2000	2000	2000	2	0	2	Export	834	United Rep. of Tanzania	TZA	404	Kenya	KEN								03	FISH,CRUSTACEANS,MOLLUSC	1	No Quantity							894738			0
S3	2000	2000	2000	2	0	2	Export	834	United Rep. of Tanzania	TZA	454	Malawi	MWI								03	FISH,CRUSTACEANS,MOLLUSC	1	No Quantity							435			0
S3	2000	2000	2000	2	0	2	Export	834	United Rep. of Tanzania	TZA	458	Malaysia	MYS								03	FISH,CRUSTACEANS,MOLLUSC	1	No Quantity							27728			0
S3	2000	2000	2000	2	0	2	Export	834	United Rep. of Tanzania	TZA	462	Maldives	MDV								03	FISH,CRUSTACEANS,MOLLUSC	1	No Quantity							114781			0
S3	2000	2000	2000	2	0	2	Export	834	United Rep. of Tanzania	TZA	478	Mauritania	MRT								03	FISH,CRUSTACEANS,MOLLUSC	1	No Quantity							2308			0
S3	2000	2000	2000	2	0	2	Export	834	United Rep. of Tanzania	TZA	480	Mauritius	MUS								03	FISH,CRUSTACEANS,MOLLUSC	1	No Quantity							57695			0
S3	2000	2000	2000	2	0	2	Export	834	United Rep. of Tanzania	TZA	512	Oman	OMN								03	FISH,CRUSTACEANS,MOLLUSC	1	No Quantity							11594			0
S3	2000	2000	2000	2	0	2	Export	834	United Rep. of Tanzania	TZA	528	Netherlands	NLD								03	FISH,CRUSTACEANS,MOLLUSC	1	No Quantity							23697496			0
S3	2000	2000	2000	2	0	2	Export	834	United Rep. of Tanzania	TZA	566	Nigeria	NGA								03	FISH,CRUSTACEANS,MOLLUSC	1	No Quantity							1632			0
S3	2000	2000	2000	2	0	2	Export	834	United Rep. of Tanzania	TZA	579	Norway	NOR								03	FISH,CRUSTACEANS,MOLLUSC	1	No Quantity							710			0
S3	2000	2000	2000	2	0	2	Export	834	United Rep. of Tanzania	TZA	616	Poland	POL								03	FISH,CRUSTACEANS,MOLLUSC	1	No Quantity							334864			0
S3	2000	2000	2000	2	0	2	Export	834	United Rep. of Tanzania	TZA	620	Portugal	PRT								03	FISH,CRUSTACEANS,MOLLUSC	1	No Quantity							3381241			0
S3	2000	2000	2000	2	0	2	Export	834	United Rep. of Tanzania	TZA	646	Rwanda	RWA								03	FISH,CRUSTACEANS,MOLLUSC	1	No Quantity							58978			0
S3	2000	2000	2000	2	0	2	Export	834	United Rep. of Tanzania	TZA	654	Saint Helena	SHN								03	FISH,CRUSTACEANS,MOLLUSC	1	No Quantity							999			0
S3	2000	2000	2000	2	0	2	Export	834	United Rep. of Tanzania	TZA	682	Saudi Arabia	SAU								03	FISH,CRUSTACEANS,MOLLUSC	1	No Quantity							35563			0
S3	2000	2000	2000	2	0	2	Export	834	United Rep. of Tanzania	TZA	686	Senegal	SEN								03	FISH,CRUSTACEANS,MOLLUSC	1	No Quantity							993			0
S3	2000	2000	2000	2	0	2	Export	834	United Rep. of Tanzania	TZA	690	Seychelles	SYC								03	FISH,CRUSTACEANS,MOLLUSC	1	No Quantity							25391			0
S3	2000	2000	2000	2	0	2	Export	834	United Rep. of Tanzania	TZA	699	India	IND								03	FISH,CRUSTACEANS,MOLLUSC	1	No Quantity							4039			0
S3	2000	2000	2000	2	0	2	Export	834	United Rep. of Tanzania	TZA	702	Singapore	SGP								03	FISH,CRUSTACEANS,MOLLUSC	1	No Quantity							227752			0
S3	2000	2000	2000	2	0	2	Export	834	United Rep. of Tanzania	TZA	704	Viet Nam	VNM								03	FISH,CRUSTACEANS,MOLLUSC	1	No Quantity							91388			0
S3	2000	2000	2000	2	0	2	Export	834	United Rep. of Tanzania	TZA	710	South Africa	ZAF								03	FISH,CRUSTACEANS,MOLLUSC	1	No Quantity							337462			0
S3	2000	2000	2000	2	0	2	Export	834	United Rep. of Tanzania	TZA	716	Zimbabwe	ZWE								03	FISH,CRUSTACEANS,MOLLUSC	1	No Quantity							901			0
S3	2000	2000	2000	2	0	2	Export	834	United Rep. of Tanzania	TZA	724	Spain	ESP								03	FISH,CRUSTACEANS,MOLLUSC	1	No Quantity							1273531			0
S3	2000	2000	2000	2	0	2	Export	834	United Rep. of Tanzania	TZA	752	Sweden	SWE								03	FISH,CRUSTACEANS,MOLLUSC	1	No Quantity							56955			0
S3	2000	2000	2000	2	0	2	Export	834	United Rep. of Tanzania	TZA	757	Switzerland	CHE								03	FISH,CRUSTACEANS,MOLLUSC	1	No Quantity							10399			0
S3	2000	2000	2000	2	0	2	Export	834	United Rep. of Tanzania	TZA	764	Thailand	THA								03	FISH,CRUSTACEANS,MOLLUSC	1	No Quantity							22467			0
S3	2000	2000	2000	2	0	2	Export	834	United Rep. of Tanzania	TZA	784	United Arab Emirates	ARE								03	FISH,CRUSTACEANS,MOLLUSC	1	No Quantity							555580			0
S3	2000	2000	2000	2	0	2	Export	834	United Rep. of Tanzania	TZA	800	Uganda	UGA								03	FISH,CRUSTACEANS,MOLLUSC	1	No Quantity							33520			0
S3	2000	2000	2000	2	0	2	Export	834	United Rep. of Tanzania	TZA	826	United Kingdom	GBR								03	FISH,CRUSTACEANS,MOLLUSC	1	No Quantity							1740891			0
S3	2000	2000	2000	2	0	2	Export	834	United Rep. of Tanzania	TZA	842	USA	USA								03	FISH,CRUSTACEANS,MOLLUSC	1	No Quantity							1587498			0
S3	2000	2000	2000	2	0	2	Export	834	United Rep. of Tanzania	TZA	891	Serbia and Montenegro	SCG								03	FISH,CRUSTACEANS,MOLLUSC	1	No Quantity							2074			0
S3	2000	2000	2000	2	0	2	Export	834	United Rep. of Tanzania	TZA	894	Zambia	ZMB								03	FISH,CRUSTACEANS,MOLLUSC	1	No Quantity							38206			0
S3	2000	2000	2000	2	0	2	Export	842	USA	USA	0	World	WLD								03	FISH,CRUSTACEANS,MOLLUSC	1	No Quantity							2949538057			0
S3	2000	2000	2000	2	0	2	Export	842	USA	USA	28	Antigua and Barbuda	ATG								03	FISH,CRUSTACEANS,MOLLUSC	1	No Quantity							219768			0
S3	2000	2000	2000	2	0	2	Export	842	USA	USA	32	Argentina	ARG								03	FISH,CRUSTACEANS,MOLLUSC	1	No Quantity							702392			0
S3	2000	2000	2000	2	0	2	Export	842	USA	USA	36	Australia	AUS								03	FISH,CRUSTACEANS,MOLLUSC	1	No Quantity							34954719			0
S3	2000	2000	2000	2	0	2	Export	842	USA	USA	40	Austria	AUT								03	FISH,CRUSTACEANS,MOLLUSC	1	No Quantity							129577			0
S3	2000	2000	2000	2	0	2	Export	842	USA	USA	44	Bahamas	BHS								03	FISH,CRUSTACEANS,MOLLUSC	1	No Quantity							1818777			0
S3	2000	2000	2000	2	0	2	Export	842	USA	USA	48	Bahrain	BHR								03	FISH,CRUSTACEANS,MOLLUSC	1	No Quantity							17620			0
S3	2000	2000	2000	2	0	2	Export	842	USA	USA	50	Bangladesh	BGD								03	FISH,CRUSTACEANS,MOLLUSC	1	No Quantity							14000			0
S3	2000	2000	2000	2	0	2	Export	842	USA	USA	52	Barbados	BRB								03	FISH,CRUSTACEANS,MOLLUSC	1	No Quantity							1435668			0
S3	2000	2000	2000	2	0	2	Export	842	USA	USA	56	Belgium	BEL								03	FISH,CRUSTACEANS,MOLLUSC	1	No Quantity							20581476			0
S3	2000	2000	2000	2	0	2	Export	842	USA	USA	60	Bermuda	BMU								03	FISH,CRUSTACEANS,MOLLUSC	1	No Quantity							6016161			0
S3	2000	2000	2000	2	0	2	Export	842	USA	USA	70	Bosnia Herzegovina	BIH								03	FISH,CRUSTACEANS,MOLLUSC	1	No Quantity							20835			0
S3	2000	2000	2000	2	0	2	Export	842	USA	USA	76	Brazil	BRA								03	FISH,CRUSTACEANS,MOLLUSC	1	No Quantity							4753462			0
S3	2000	2000	2000	2	0	2	Export	842	USA	USA	84	Belize	BLZ								03	FISH,CRUSTACEANS,MOLLUSC	1	No Quantity							1255566			0
S3	2000	2000	2000	2	0	2	Export	842	USA	USA	90	Solomon Isds	SLB								03	FISH,CRUSTACEANS,MOLLUSC	1	No Quantity							32900			0
S3	2000	2000	2000	2	0	2	Export	842	USA	USA	92	Br. Virgin Isds	VGB								03	FISH,CRUSTACEANS,MOLLUSC	1	No Quantity							196360			0
S3	2000	2000	2000	2	0	2	Export	842	USA	USA	96	Brunei Darussalam	BRN								03	FISH,CRUSTACEANS,MOLLUSC	1	No Quantity							37790			0
S3	2000	2000	2000	2	0	2	Export	842	USA	USA	100	Bulgaria	BGR								03	FISH,CRUSTACEANS,MOLLUSC	1	No Quantity							17920			0
S3	2000	2000	2000	2	0	2	Export	842	USA	USA	116	Cambodia	KHM								03	FISH,CRUSTACEANS,MOLLUSC	1	No Quantity							3420			0
S3	2000	2000	2000	2	0	2	Export	842	USA	USA	120	Cameroon	CMR								03	FISH,CRUSTACEANS,MOLLUSC	1	No Quantity							5260			0
S3	2000	2000	2000	2	0	2	Export	842	USA	USA	124	Canada	CAN								03	FISH,CRUSTACEANS,MOLLUSC	1	No Quantity							677326855			0
S3	2000	2000	2000	2	0	2	Export	842	USA	USA	136	Cayman Isds	CYM								03	FISH,CRUSTACEANS,MOLLUSC	1	No Quantity							798429			0
S3	2000	2000	2000	2	0	2	Export	842	USA	USA	144	Sri Lanka	LKA								03	FISH,CRUSTACEANS,MOLLUSC	1	No Quantity							41445			0
S3	2000	2000	2000	2	0	2	Export	842	USA	USA	152	Chile	CHL								03	FISH,CRUSTACEANS,MOLLUSC	1	No Quantity							884618			0
S3	2000	2000	2000	2	0	2	Export	842	USA	USA	156	China	CHN								03	FISH,CRUSTACEANS,MOLLUSC	1	No Quantity							142200892			0
S3	2000	2000	2000	2	0	2	Export	842	USA	USA	170	Colombia	COL								03	FISH,CRUSTACEANS,MOLLUSC	1	No Quantity							1174111			0
S3	2000	2000	2000	2	0	2	Export	842	USA	USA	178	Congo	COG								03	FISH,CRUSTACEANS,MOLLUSC	1	No Quantity							87595			0
S3	2000	2000	2000	2	0	2	Export	842	USA	USA	188	Costa Rica	CRI								03	FISH,CRUSTACEANS,MOLLUSC	1	No Quantity							942102			0
S3	2000	2000	2000	2	0	2	Export	842	USA	USA	191	Croatia	HRV								03	FISH,CRUSTACEANS,MOLLUSC	1	No Quantity							84502			0
S3	2000	2000	2000	2	0	2	Export	842	USA	USA	196	Cyprus	CYP								03	FISH,CRUSTACEANS,MOLLUSC	1	No Quantity							30485			0
S3	2000	2000	2000	2	0	2	Export	842	USA	USA	203	Czechia	CZE								03	FISH,CRUSTACEANS,MOLLUSC	1	No Quantity							23590			0
S3	2000	2000	2000	2	0	2	Export	842	USA	USA	208	Denmark	DNK								03	FISH,CRUSTACEANS,MOLLUSC	1	No Quantity							9929235			0
S3	2000	2000	2000	2	0	2	Export	842	USA	USA	212	Dominica	DMA								03	FISH,CRUSTACEANS,MOLLUSC	1	No Quantity							42702			0
S3	2000	2000	2000	2	0	2	Export	842	USA	USA	214	Dominican Rep.	DOM								03	FISH,CRUSTACEANS,MOLLUSC	1	No Quantity							5432220			0
S3	2000	2000	2000	2	0	2	Export	842	USA	USA	218	Ecuador	ECU								03	FISH,CRUSTACEANS,MOLLUSC	1	No Quantity							4380132			0
S3	2000	2000	2000	2	0	2	Export	842	USA	USA	222	El Salvador	SLV								03	FISH,CRUSTACEANS,MOLLUSC	1	No Quantity							178397			0
S3	2000	2000	2000	2	0	2	Export	842	USA	USA	233	Estonia	EST								03	FISH,CRUSTACEANS,MOLLUSC	1	No Quantity							182623			0
S3	2000	2000	2000	2	0	2	Export	842	USA	USA	234	Faeroe Isds	FRO								03	FISH,CRUSTACEANS,MOLLUSC	1	No Quantity							221186			0
S3	2000	2000	2000	2	0	2	Export	842	USA	USA	242	Fiji	FJI								03	FISH,CRUSTACEANS,MOLLUSC	1	No Quantity							577690			0
S3	2000	2000	2000	2	0	2	Export	842	USA	USA	246	Finland	FIN								03	FISH,CRUSTACEANS,MOLLUSC	1	No Quantity							906639			0
S3	2000	2000	2000	2	0	2	Export	842	USA	USA	251	France	FRA								03	FISH,CRUSTACEANS,MOLLUSC	1	No Quantity							92318868			0
S3	2000	2000	2000	2	0	2	Export	842	USA	USA	258	French Polynesia	PYF								03	FISH,CRUSTACEANS,MOLLUSC	1	No Quantity							2039727			0
S3	2000	2000	2000	2	0	2	Export	842	USA	USA	266	Gabon	GAB								03	FISH,CRUSTACEANS,MOLLUSC	1	No Quantity							12696			0
S3	2000	2000	2000	2	0	2	Export	842	USA	USA	268	Georgia	GEO								03	FISH,CRUSTACEANS,MOLLUSC	1	No Quantity							155486			0
S3	2000	2000	2000	2	0	2	Export	842	USA	USA	270	Gambia	GMB								03	FISH,CRUSTACEANS,MOLLUSC	1	No Quantity							88210			0
S3	2000	2000	2000	2	0	2	Export	842	USA	USA	276	Germany	DEU								03	FISH,CRUSTACEANS,MOLLUSC	1	No Quantity							47034996			0
S3	2000	2000	2000	2	0	2	Export	842	USA	USA	300	Greece	GRC								03	FISH,CRUSTACEANS,MOLLUSC	1	No Quantity							5777767			0
S3	2000	2000	2000	2	0	2	Export	842	USA	USA	308	Grenada	GRD								03	FISH,CRUSTACEANS,MOLLUSC	1	No Quantity							128985			0
S3	2000	2000	2000	2	0	2	Export	842	USA	USA	320	Guatemala	GTM								03	FISH,CRUSTACEANS,MOLLUSC	1	No Quantity							1742922			0
S3	2000	2000	2000	2	0	2	Export	842	USA	USA	328	Guyana	GUY								03	FISH,CRUSTACEANS,MOLLUSC	1	No Quantity							14835			0
S3	2000	2000	2000	2	0	2	Export	842	USA	USA	332	Haiti	HTI								03	FISH,CRUSTACEANS,MOLLUSC	1	No Quantity							25400			0
S3	2000	2000	2000	2	0	2	Export	842	USA	USA	336	Holy See (Vatican City State)	VAT								03	FISH,CRUSTACEANS,MOLLUSC	1	No Quantity							148452			0
S3	2000	2000	2000	2	0	2	Export	842	USA	USA	340	Honduras	HND								03	FISH,CRUSTACEANS,MOLLUSC	1	No Quantity							5936718			0
S3	2000	2000	2000	2	0	2	Export	842	USA	USA	344	China, Hong Kong SAR	HKG								03	FISH,CRUSTACEANS,MOLLUSC	1	No Quantity							37108897			0
S3	2000	2000	2000	2	0	2	Export	842	USA	USA	348	Hungary	HUN								03	FISH,CRUSTACEANS,MOLLUSC	1	No Quantity							70470			0
S3	2000	2000	2000	2	0	2	Export	842	USA	USA	352	Iceland	ISL								03	FISH,CRUSTACEANS,MOLLUSC	1	No Quantity							877425			0
S3	2000	2000	2000	2	0	2	Export	842	USA	USA	360	Indonesia	IDN								03	FISH,CRUSTACEANS,MOLLUSC	1	No Quantity							1888629			0
S3	2000	2000	2000	2	0	2	Export	842	USA	USA	372	Ireland	IRL								03	FISH,CRUSTACEANS,MOLLUSC	1	No Quantity							335397			0
S3	2000	2000	2000	2	0	2	Export	842	USA	USA	376	Israel	ISR								03	FISH,CRUSTACEANS,MOLLUSC	1	No Quantity							9815998			0
S3	2000	2000	2000	2	0	2	Export	842	USA	USA	381	Italy	ITA								03	FISH,CRUSTACEANS,MOLLUSC	1	No Quantity							51999653			0
S3	2000	2000	2000	2	0	2	Export	842	USA	USA	388	Jamaica	JAM								03	FISH,CRUSTACEANS,MOLLUSC	1	No Quantity							735042			0
S3	2000	2000	2000	2	0	2	Export	842	USA	USA	392	Japan	JPN								03	FISH,CRUSTACEANS,MOLLUSC	1	No Quantity							1154820447			0
S3	2000	2000	2000	2	0	2	Export	842	USA	USA	400	Jordan	JOR								03	FISH,CRUSTACEANS,MOLLUSC	1	No Quantity							134189			0
S3	2000	2000	2000	2	0	2	Export	842	USA	USA	404	Kenya	KEN								03	FISH,CRUSTACEANS,MOLLUSC	1	No Quantity							39534			0
S3	2000	2000	2000	2	0	2	Export	842	USA	USA	410	Rep. of Korea	KOR								03	FISH,CRUSTACEANS,MOLLUSC	1	No Quantity							207851203			0
S3	2000	2000	2000	2	0	2	Export	842	USA	USA	414	Kuwait	KWT								03	FISH,CRUSTACEANS,MOLLUSC	1	No Quantity							76123			0
S3	2000	2000	2000	2	0	2	Export	842	USA	USA	422	Lebanon	LBN								03	FISH,CRUSTACEANS,MOLLUSC	1	No Quantity							315296			0
S3	2000	2000	2000	2	0	2	Export	842	USA	USA	428	Latvia	LVA								03	FISH,CRUSTACEANS,MOLLUSC	1	No Quantity							166642			0
S3	2000	2000	2000	2	0	2	Export	842	USA	USA	430	Liberia	LBR								03	FISH,CRUSTACEANS,MOLLUSC	1	No Quantity							23625			0
S3	2000	2000	2000	2	0	2	Export	842	USA	USA	440	Lithuania	LTU								03	FISH,CRUSTACEANS,MOLLUSC	1	No Quantity							3098256			0
S3	2000	2000	2000	2	0	2	Export	842	USA	USA	442	Luxembourg	LUX								03	FISH,CRUSTACEANS,MOLLUSC	1	No Quantity							42268			0
S3	2000	2000	2000	2	0	2	Export	842	USA	USA	450	Madagascar	MDG								03	FISH,CRUSTACEANS,MOLLUSC	1	No Quantity							60847			0
S3	2000	2000	2000	2	0	2	Export	842	USA	USA	458	Malaysia	MYS								03	FISH,CRUSTACEANS,MOLLUSC	1	No Quantity							1256161			0
S3	2000	2000	2000	2	0	2	Export	842	USA	USA	470	Malta	MLT								03	FISH,CRUSTACEANS,MOLLUSC	1	No Quantity							594150			0
S3	2000	2000	2000	2	0	2	Export	842	USA	USA	484	Mexico	MEX								03	FISH,CRUSTACEANS,MOLLUSC	1	No Quantity							61222639			0
S3	2000	2000	2000	2	0	2	Export	842	USA	USA	490	Other Asia, nes									03	FISH,CRUSTACEANS,MOLLUSC	1	No Quantity							46438456			0
S3	2000	2000	2000	2	0	2	Export	842	USA	USA	500	Montserrat	MSR								03	FISH,CRUSTACEANS,MOLLUSC	1	No Quantity							14186			0
S3	2000	2000	2000	2	0	2	Export	842	USA	USA	504	Morocco	MAR								03	FISH,CRUSTACEANS,MOLLUSC	1	No Quantity							73524			0
S3	2000	2000	2000	2	0	2	Export	842	USA	USA	516	Namibia	NAM								03	FISH,CRUSTACEANS,MOLLUSC	1	No Quantity							45381			0
S3	2000	2000	2000	2	0	2	Export	842	USA	USA	520	Nauru	NRU								03	FISH,CRUSTACEANS,MOLLUSC	1	No Quantity							11093			0
S3	2000	2000	2000	2	0	2	Export	842	USA	USA	528	Netherlands	NLD								03	FISH,CRUSTACEANS,MOLLUSC	1	No Quantity							26574609			0
S3	2000	2000	2000	2	0	2	Export	842	USA	USA	530	Neth. Antilles	ANT								03	FISH,CRUSTACEANS,MOLLUSC	1	No Quantity							2389530			0
S3	2000	2000	2000	2	0	2	Export	842	USA	USA	533	Aruba	ABW								03	FISH,CRUSTACEANS,MOLLUSC	1	No Quantity							721033			0
S3	2000	2000	2000	2	0	2	Export	842	USA	USA	540	New Caledonia	NCL								03	FISH,CRUSTACEANS,MOLLUSC	1	No Quantity							80680			0
S3	2000	2000	2000	2	0	2	Export	842	USA	USA	554	New Zealand	NZL								03	FISH,CRUSTACEANS,MOLLUSC	1	No Quantity							994220			0
S3	2000	2000	2000	2	0	2	Export	842	USA	USA	558	Nicaragua	NIC								03	FISH,CRUSTACEANS,MOLLUSC	1	No Quantity							63162			0
S3	2000	2000	2000	2	0	2	Export	842	USA	USA	566	Nigeria	NGA								03	FISH,CRUSTACEANS,MOLLUSC	1	No Quantity							10894			0
S3	2000	2000	2000	2	0	2	Export	842	USA	USA	579	Norway	NOR								03	FISH,CRUSTACEANS,MOLLUSC	1	No Quantity							24841743			0
S3	2000	2000	2000	2	0	2	Export	842	USA	USA	583	FS Micronesia	FSM								03	FISH,CRUSTACEANS,MOLLUSC	1	No Quantity							53687			0
S3	2000	2000	2000	2	0	2	Export	842	USA	USA	584	Marshall Isds	MHL								03	FISH,CRUSTACEANS,MOLLUSC	1	No Quantity							29554			0
S3	2000	2000	2000	2	0	2	Export	842	USA	USA	585	Palau	PLW								03	FISH,CRUSTACEANS,MOLLUSC	1	No Quantity							44772			0
S3	2000	2000	2000	2	0	2	Export	842	USA	USA	586	Pakistan	PAK								03	FISH,CRUSTACEANS,MOLLUSC	1	No Quantity							15255			0
S3	2000	2000	2000	2	0	2	Export	842	USA	USA	591	Panama	PAN								03	FISH,CRUSTACEANS,MOLLUSC	1	No Quantity							5125513			0
S3	2000	2000	2000	2	0	2	Export	842	USA	USA	604	Peru	PER								03	FISH,CRUSTACEANS,MOLLUSC	1	No Quantity							260066			0
S3	2000	2000	2000	2	0	2	Export	842	USA	USA	608	Philippines	PHL								03	FISH,CRUSTACEANS,MOLLUSC	1	No Quantity							14772317			0
S3	2000	2000	2000	2	0	2	Export	842	USA	USA	612	Pitcairn	PCN								03	FISH,CRUSTACEANS,MOLLUSC	1	No Quantity							13684			0
S3	2000	2000	2000	2	0	2	Export	842	USA	USA	616	Poland	POL								03	FISH,CRUSTACEANS,MOLLUSC	1	No Quantity							317655			0
S3	2000	2000	2000	2	0	2	Export	842	USA	USA	620	Portugal	PRT								03	FISH,CRUSTACEANS,MOLLUSC	1	No Quantity							18684028			0
S3	2000	2000	2000	2	0	2	Export	842	USA	USA	626	Timor-Leste	TLS								03	FISH,CRUSTACEANS,MOLLUSC	1	No Quantity							29884			0
S3	2000	2000	2000	2	0	2	Export	842	USA	USA	634	Qatar	QAT								03	FISH,CRUSTACEANS,MOLLUSC	1	No Quantity							5281			0
S3	2000	2000	2000	2	0	2	Export	842	USA	USA	642	Romania	ROU								03	FISH,CRUSTACEANS,MOLLUSC	1	No Quantity							34360			0
S3	2000	2000	2000	2	0	2	Export	842	USA	USA	643	Russian Federation	RUS								03	FISH,CRUSTACEANS,MOLLUSC	1	No Quantity							3453605			0
S3	2000	2000	2000	2	0	2	Export	842	USA	USA	659	Saint Kitts and Nevis	KNA								03	FISH,CRUSTACEANS,MOLLUSC	1	No Quantity							153358			0
S3	2000	2000	2000	2	0	2	Export	842	USA	USA	660	Anguilla	AIA								03	FISH,CRUSTACEANS,MOLLUSC	1	No Quantity							14256			0
S3	2000	2000	2000	2	0	2	Export	842	USA	USA	662	Saint Lucia	LCA								03	FISH,CRUSTACEANS,MOLLUSC	1	No Quantity							545484			0
S3	2000	2000	2000	2	0	2	Export	842	USA	USA	670	Saint Vincent and the Grenadines	VCT								03	FISH,CRUSTACEANS,MOLLUSC	1	No Quantity							13850			0
S3	2000	2000	2000	2	0	2	Export	842	USA	USA	674	San Marino	SMR								03	FISH,CRUSTACEANS,MOLLUSC	1	No Quantity							11000			0
S3	2000	2000	2000	2	0	2	Export	842	USA	USA	682	Saudi Arabia	SAU								03	FISH,CRUSTACEANS,MOLLUSC	1	No Quantity							546854			0
S3	2000	2000	2000	2	0	2	Export	842	USA	USA	686	Senegal	SEN								03	FISH,CRUSTACEANS,MOLLUSC	1	No Quantity							87360			0
S3	2000	2000	2000	2	0	2	Export	842	USA	USA	690	Seychelles	SYC								03	FISH,CRUSTACEANS,MOLLUSC	1	No Quantity							2600			0
S3	2000	2000	2000	2	0	2	Export	842	USA	USA	699	India	IND								03	FISH,CRUSTACEANS,MOLLUSC	1	No Quantity							797489			0
S3	2000	2000	2000	2	0	2	Export	842	USA	USA	702	Singapore	SGP								03	FISH,CRUSTACEANS,MOLLUSC	1	No Quantity							5578677			0
S3	2000	2000	2000	2	0	2	Export	842	USA	USA	704	Viet Nam	VNM								03	FISH,CRUSTACEANS,MOLLUSC	1	No Quantity							2233097			0
S3	2000	2000	2000	2	0	2	Export	842	USA	USA	705	Slovenia	SVN								03	FISH,CRUSTACEANS,MOLLUSC	1	No Quantity							48000			0
S3	2000	2000	2000	2	0	2	Export	842	USA	USA	710	South Africa	ZAF								03	FISH,CRUSTACEANS,MOLLUSC	1	No Quantity							1782572			0
S3	2000	2000	2000	2	0	2	Export	842	USA	USA	724	Spain	ESP								03	FISH,CRUSTACEANS,MOLLUSC	1	No Quantity							64838214			0
S3	2000	2000	2000	2	0	2	Export	842	USA	USA	740	Suriname	SUR								03	FISH,CRUSTACEANS,MOLLUSC	1	No Quantity							93242			0
S3	2000	2000	2000	2	0	2	Export	842	USA	USA	752	Sweden	SWE								03	FISH,CRUSTACEANS,MOLLUSC	1	No Quantity							4176670			0
S3	2000	2000	2000	2	0	2	Export	842	USA	USA	757	Switzerland	CHE								03	FISH,CRUSTACEANS,MOLLUSC	1	No Quantity							8498341			0
S3	2000	2000	2000	2	0	2	Export	842	USA	USA	764	Thailand	THA								03	FISH,CRUSTACEANS,MOLLUSC	1	No Quantity							22222915			0
S3	2000	2000	2000	2	0	2	Export	842	USA	USA	776	Tonga	TON								03	FISH,CRUSTACEANS,MOLLUSC	1	No Quantity							39758			0
S3	2000	2000	2000	2	0	2	Export	842	USA	USA	780	Trinidad and Tobago	TTO								03	FISH,CRUSTACEANS,MOLLUSC	1	No Quantity							911767			0
S3	2000	2000	2000	2	0	2	Export	842	USA	USA	784	United Arab Emirates	ARE								03	FISH,CRUSTACEANS,MOLLUSC	1	No Quantity							609766			0
S3	2000	2000	2000	2	0	2	Export	842	USA	USA	792	Turkey	TUR								03	FISH,CRUSTACEANS,MOLLUSC	1	No Quantity							327056			0
S3	2000	2000	2000	2	0	2	Export	842	USA	USA	796	Turks and Caicos Isds	TCA								03	FISH,CRUSTACEANS,MOLLUSC	1	No Quantity							548461			0
S3	2000	2000	2000	2	0	2	Export	842	USA	USA	804	Ukraine	UKR								03	FISH,CRUSTACEANS,MOLLUSC	1	No Quantity							111380			0
S3	2000	2000	2000	2	0	2	Export	842	USA	USA	818	Egypt	EGY								03	FISH,CRUSTACEANS,MOLLUSC	1	No Quantity							59383			0
S3	2000	2000	2000	2	0	2	Export	842	USA	USA	826	United Kingdom	GBR								03	FISH,CRUSTACEANS,MOLLUSC	1	No Quantity							79324073			0
S3	2000	2000	2000	2	0	2	Export	842	USA	USA	858	Uruguay	URY								03	FISH,CRUSTACEANS,MOLLUSC	1	No Quantity							297133			0
S3	2000	2000	2000	2	0	2	Export	842	USA	USA	862	Venezuela	VEN								03	FISH,CRUSTACEANS,MOLLUSC	1	No Quantity							4755293			0
S3	2000	2000	2000	2	0	2	Export	842	USA	USA	882	Samoa	WSM								03	FISH,CRUSTACEANS,MOLLUSC	1	No Quantity							194764			0
S3	2000	2000	2000	2	0	2	Export	834	United Rep. of Tanzania	TZA	0	World	WLD								04	CEREALS,CEREAL PREPRTNS.	1	No Quantity							5873738			0
S3	2000	2000	2000	2	0	2	Export	834	United Rep. of Tanzania	TZA	24	Angola	AGO								04	CEREALS,CEREAL PREPRTNS.	1	No Quantity							262764			0
S3	2000	2000	2000	2	0	2	Export	834	United Rep. of Tanzania	TZA	100	Bulgaria	BGR								04	CEREALS,CEREAL PREPRTNS.	1	No Quantity							9994			0
S3	2000	2000	2000	2	0	2	Export	834	United Rep. of Tanzania	TZA	108	Burundi	BDI								04	CEREALS,CEREAL PREPRTNS.	1	No Quantity							1382843			0
S3	2000	2000	2000	2	0	2	Export	834	United Rep. of Tanzania	TZA	174	Comoros	COM								04	CEREALS,CEREAL PREPRTNS.	1	No Quantity							1998			0
S3	2000	2000	2000	2	0	2	Export	834	United Rep. of Tanzania	TZA	180	Dem. Rep. of the Congo	COD								04	CEREALS,CEREAL PREPRTNS.	1	No Quantity							154164			0
S3	2000	2000	2000	2	0	2	Export	834	United Rep. of Tanzania	TZA	262	Djibouti	DJI								04	CEREALS,CEREAL PREPRTNS.	1	No Quantity							5109			0
S3	2000	2000	2000	2	0	2	Export	834	United Rep. of Tanzania	TZA	324	Guinea	GIN								04	CEREALS,CEREAL PREPRTNS.	1	No Quantity							14479			0
S3	2000	2000	2000	2	0	2	Export	834	United Rep. of Tanzania	TZA	376	Israel	ISR								04	CEREALS,CEREAL PREPRTNS.	1	No Quantity							37631			0
S3	2000	2000	2000	2	0	2	Export	834	United Rep. of Tanzania	TZA	381	Italy	ITA								04	CEREALS,CEREAL PREPRTNS.	1	No Quantity							11001			0
S3	2000	2000	2000	2	0	2	Export	834	United Rep. of Tanzania	TZA	404	Kenya	KEN								04	CEREALS,CEREAL PREPRTNS.	1	No Quantity							2089147			0
S3	2000	2000	2000	2	0	2	Export	834	United Rep. of Tanzania	TZA	422	Lebanon	LBN								04	CEREALS,CEREAL PREPRTNS.	1	No Quantity							14988			0
S3	2000	2000	2000	2	0	2	Export	834	United Rep. of Tanzania	TZA	508	Mozambique	MOZ								04	CEREALS,CEREAL PREPRTNS.	1	No Quantity							28055			0
S3	2000	2000	2000	2	0	2	Export	834	United Rep. of Tanzania	TZA	586	Pakistan	PAK								04	CEREALS,CEREAL PREPRTNS.	1	No Quantity							203432			0
S3	2000	2000	2000	2	0	2	Export	834	United Rep. of Tanzania	TZA	646	Rwanda	RWA								04	CEREALS,CEREAL PREPRTNS.	1	No Quantity							521691			0
S3	2000	2000	2000	2	0	2	Export	834	United Rep. of Tanzania	TZA	784	United Arab Emirates	ARE								04	CEREALS,CEREAL PREPRTNS.	1	No Quantity							49781			0
S3	2000	2000	2000	2	0	2	Export	834	United Rep. of Tanzania	TZA	800	Uganda	UGA								04	CEREALS,CEREAL PREPRTNS.	1	No Quantity							924474			0
S3	2000	2000	2000	2	0	2	Export	834	United Rep. of Tanzania	TZA	826	United Kingdom	GBR								04	CEREALS,CEREAL PREPRTNS.	1	No Quantity							27749			0
S3	2000	2000	2000	2	0	2	Export	834	United Rep. of Tanzania	TZA	842	USA	USA								04	CEREALS,CEREAL PREPRTNS.	1	No Quantity							99374			0
S3	2000	2000	2000	2	0	2	Export	834	United Rep. of Tanzania	TZA	894	Zambia	ZMB								04	CEREALS,CEREAL PREPRTNS.	1	No Quantity							35066			0
S3	2000	2000	2000	2	0	2	Export	842	USA	USA	0	World	WLD								04	CEREALS,CEREAL PREPRTNS.	1	No Quantity							11064609500			0
S3	2000	2000	2000	2	0	2	Export	842	USA	USA	4	Afghanistan	AFG								04	CEREALS,CEREAL PREPRTNS.	1	No Quantity							5153531			0
S3	2000	2000	2000	2	0	2	Export	842	USA	USA	8	Albania	ALB								04	CEREALS,CEREAL PREPRTNS.	1	No Quantity							1046603			0
S3	2000	2000	2000	2	0	2	Export	842	USA	USA	12	Algeria	DZA								04	CEREALS,CEREAL PREPRTNS.	1	No Quantity							185135067			0
S3	2000	2000	2000	2	0	2	Export	842	USA	USA	24	Angola	AGO								04	CEREALS,CEREAL PREPRTNS.	1	No Quantity							18856072			0
S3	2000	2000	2000	2	0	2	Export	842	USA	USA	28	Antigua and Barbuda	ATG								04	CEREALS,CEREAL PREPRTNS.	1	No Quantity							1031785			0
S3	2000	2000	2000	2	0	2	Export	842	USA	USA	31	Azerbaijan	AZE								04	CEREALS,CEREAL PREPRTNS.	1	No Quantity							771554			0
S3	2000	2000	2000	2	0	2	Export	842	USA	USA	32	Argentina	ARG								04	CEREALS,CEREAL PREPRTNS.	1	No Quantity							11614090			0
S3	2000	2000	2000	2	0	2	Export	842	USA	USA	36	Australia	AUS								04	CEREALS,CEREAL PREPRTNS.	1	No Quantity							23343247			0
S3	2000	2000	2000	2	0	2	Export	842	USA	USA	40	Austria	AUT								04	CEREALS,CEREAL PREPRTNS.	1	No Quantity							4306832			0
S3	2000	2000	2000	2	0	2	Export	842	USA	USA	44	Bahamas	BHS								04	CEREALS,CEREAL PREPRTNS.	1	No Quantity							11924454			0
S3	2000	2000	2000	2	0	2	Export	842	USA	USA	48	Bahrain	BHR								04	CEREALS,CEREAL PREPRTNS.	1	No Quantity							1307242			0
S3	2000	2000	2000	2	0	2	Export	842	USA	USA	50	Bangladesh	BGD								04	CEREALS,CEREAL PREPRTNS.	1	No Quantity							22324519			0
S3	2000	2000	2000	2	0	2	Export	842	USA	USA	51	Armenia	ARM								04	CEREALS,CEREAL PREPRTNS.	1	No Quantity							7467486			0
S3	2000	2000	2000	2	0	2	Export	842	USA	USA	52	Barbados	BRB								04	CEREALS,CEREAL PREPRTNS.	1	No Quantity							9066957			0
S3	2000	2000	2000	2	0	2	Export	842	USA	USA	56	Belgium	BEL								04	CEREALS,CEREAL PREPRTNS.	1	No Quantity							41049086			0
S3	2000	2000	2000	2	0	2	Export	842	USA	USA	60	Bermuda	BMU								04	CEREALS,CEREAL PREPRTNS.	1	No Quantity							6627426			0
S3	2000	2000	2000	2	0	2	Export	842	USA	USA	68	Bolivia (Plurinational State of)	BOL								04	CEREALS,CEREAL PREPRTNS.	1	No Quantity							8767794			0
S3	2000	2000	2000	2	0	2	Export	842	USA	USA	70	Bosnia Herzegovina	BIH								04	CEREALS,CEREAL PREPRTNS.	1	No Quantity							7925881			0
S3	2000	2000	2000	2	0	2	Export	842	USA	USA	72	Botswana	BWA								04	CEREALS,CEREAL PREPRTNS.	1	No Quantity							1259641			0
S3	2000	2000	2000	2	0	2	Export	842	USA	USA	76	Brazil	BRA								04	CEREALS,CEREAL PREPRTNS.	1	No Quantity							14775936			0
S3	2000	2000	2000	2	0	2	Export	842	USA	USA	84	Belize	BLZ								04	CEREALS,CEREAL PREPRTNS.	1	No Quantity							4373695			0
S3	2000	2000	2000	2	0	2	Export	842	USA	USA	92	Br. Virgin Isds	VGB								04	CEREALS,CEREAL PREPRTNS.	1	No Quantity							445070			0
S3	2000	2000	2000	2	0	2	Export	842	USA	USA	96	Brunei Darussalam	BRN								04	CEREALS,CEREAL PREPRTNS.	1	No Quantity							164823			0
S3	2000	2000	2000	2	0	2	Export	842	USA	USA	100	Bulgaria	BGR								04	CEREALS,CEREAL PREPRTNS.	1	No Quantity							827023			0
S3	2000	2000	2000	2	0	2	Export	842	USA	USA	112	Belarus	BLR								04	CEREALS,CEREAL PREPRTNS.	1	No Quantity							136656			0
S3	2000	2000	2000	2	0	2	Export	842	USA	USA	116	Cambodia	KHM								04	CEREALS,CEREAL PREPRTNS.	1	No Quantity							2449845			0
S3	2000	2000	2000	2	0	2	Export	842	USA	USA	120	Cameroon	CMR								04	CEREALS,CEREAL PREPRTNS.	1	No Quantity							2319834			0
S3	2000	2000	2000	2	0	2	Export	842	USA	USA	124	Canada	CAN								04	CEREALS,CEREAL PREPRTNS.	1	No Quantity							885433090			0
S3	2000	2000	2000	2	0	2	Export	842	USA	USA	132	Cabo Verde	CPV								04	CEREALS,CEREAL PREPRTNS.	1	No Quantity							1749086			0
S3	2000	2000	2000	2	0	2	Export	842	USA	USA	136	Cayman Isds	CYM								04	CEREALS,CEREAL PREPRTNS.	1	No Quantity							3366396			0
S3	2000	2000	2000	2	0	2	Export	842	USA	USA	144	Sri Lanka	LKA								04	CEREALS,CEREAL PREPRTNS.	1	No Quantity							47666474			0
S3	2000	2000	2000	2	0	2	Export	842	USA	USA	148	Chad	TCD								04	CEREALS,CEREAL PREPRTNS.	1	No Quantity							2542475			0
S3	2000	2000	2000	2	0	2	Export	842	USA	USA	152	Chile	CHL								04	CEREALS,CEREAL PREPRTNS.	1	No Quantity							38325559			0
S3	2000	2000	2000	2	0	2	Export	842	USA	USA	156	China	CHN								04	CEREALS,CEREAL PREPRTNS.	1	No Quantity							33444555			0
S3	2000	2000	2000	2	0	2	Export	842	USA	USA	170	Colombia	COL								04	CEREALS,CEREAL PREPRTNS.	1	No Quantity							232196330			0
S3	2000	2000	2000	2	0	2	Export	842	USA	USA	178	Congo	COG								04	CEREALS,CEREAL PREPRTNS.	1	No Quantity							9228611			0
S3	2000	2000	2000	2	0	2	Export	842	USA	USA	180	Dem. Rep. of the Congo	COD								04	CEREALS,CEREAL PREPRTNS.	1	No Quantity							822182			0
S3	2000	2000	2000	2	0	2	Export	842	USA	USA	188	Costa Rica	CRI								04	CEREALS,CEREAL PREPRTNS.	1	No Quantity							83113757			0
S3	2000	2000	2000	2	0	2	Export	842	USA	USA	191	Croatia	HRV								04	CEREALS,CEREAL PREPRTNS.	1	No Quantity							118514			0
S3	2000	2000	2000	2	0	2	Export	842	USA	USA	192	Cuba	CUB								04	CEREALS,CEREAL PREPRTNS.	1	No Quantity							25540			0
S3	2000	2000	2000	2	0	2	Export	842	USA	USA	196	Cyprus	CYP								04	CEREALS,CEREAL PREPRTNS.	1	No Quantity							16267801			0
S3	2000	2000	2000	2	0	2	Export	842	USA	USA	203	Czechia	CZE								04	CEREALS,CEREAL PREPRTNS.	1	No Quantity							526447			0
S3	2000	2000	2000	2	0	2	Export	842	USA	USA	204	Benin	BEN								04	CEREALS,CEREAL PREPRTNS.	1	No Quantity							324319			0
S3	2000	2000	2000	2	0	2	Export	842	USA	USA	208	Denmark	DNK								04	CEREALS,CEREAL PREPRTNS.	1	No Quantity							3300843			0
S3	2000	2000	2000	2	0	2	Export	842	USA	USA	212	Dominica	DMA								04	CEREALS,CEREAL PREPRTNS.	1	No Quantity							80297			0
S3	2000	2000	2000	2	0	2	Export	842	USA	USA	214	Dominican Rep.	DOM								04	CEREALS,CEREAL PREPRTNS.	1	No Quantity							169833581			0
S3	2000	2000	2000	2	0	2	Export	842	USA	USA	218	Ecuador	ECU								04	CEREALS,CEREAL PREPRTNS.	1	No Quantity							40468204			0
S3	2000	2000	2000	2	0	2	Export	842	USA	USA	222	El Salvador	SLV								04	CEREALS,CEREAL PREPRTNS.	1	No Quantity							73703967			0
S3	2000	2000	2000	2	0	2	Export	842	USA	USA	231	Ethiopia	ETH								04	CEREALS,CEREAL PREPRTNS.	1	No Quantity							82797680			0
S3	2000	2000	2000	2	0	2	Export	842	USA	USA	232	Eritrea	ERI								04	CEREALS,CEREAL PREPRTNS.	1	No Quantity							10418259			0
S3	2000	2000	2000	2	0	2	Export	842	USA	USA	233	Estonia	EST								04	CEREALS,CEREAL PREPRTNS.	1	No Quantity							4625155			0
S3	2000	2000	2000	2	0	2	Export	842	USA	USA	242	Fiji	FJI								04	CEREALS,CEREAL PREPRTNS.	1	No Quantity							21420			0
S3	2000	2000	2000	2	0	2	Export	842	USA	USA	246	Finland	FIN								04	CEREALS,CEREAL PREPRTNS.	1	No Quantity							2603394			0
S3	2000	2000	2000	2	0	2	Export	842	USA	USA	251	France	FRA								04	CEREALS,CEREAL PREPRTNS.	1	No Quantity							22095992			0
S3	2000	2000	2000	2	0	2	Export	842	USA	USA	258	French Polynesia	PYF								04	CEREALS,CEREAL PREPRTNS.	1	No Quantity							3553103			0
S3	2000	2000	2000	2	0	2	Export	842	USA	USA	260	Fr. South Antarctic Terr.	ATF								04	CEREALS,CEREAL PREPRTNS.	1	No Quantity							13392			0
S3	2000	2000	2000	2	0	2	Export	842	USA	USA	262	Djibouti	DJI								04	CEREALS,CEREAL PREPRTNS.	1	No Quantity							917334			0
S3	2000	2000	2000	2	0	2	Export	842	USA	USA	266	Gabon	GAB								04	CEREALS,CEREAL PREPRTNS.	1	No Quantity							941040			0
S3	2000	2000	2000	2	0	2	Export	842	USA	USA	268	Georgia	GEO								04	CEREALS,CEREAL PREPRTNS.	1	No Quantity							6032115			0
S3	2000	2000	2000	2	0	2	Export	842	USA	USA	270	Gambia	GMB								04	CEREALS,CEREAL PREPRTNS.	1	No Quantity							668040			0
S3	2000	2000	2000	2	0	2	Export	842	USA	USA	276	Germany	DEU								04	CEREALS,CEREAL PREPRTNS.	1	No Quantity							28887061			0
S3	2000	2000	2000	2	0	2	Export	842	USA	USA	288	Ghana	GHA								04	CEREALS,CEREAL PREPRTNS.	1	No Quantity							28736368			0
S3	2000	2000	2000	2	0	2	Export	842	USA	USA	292	Gibraltar	GIB								04	CEREALS,CEREAL PREPRTNS.	1	No Quantity							33337			0
S3	2000	2000	2000	2	0	2	Export	842	USA	USA	296	Kiribati	KIR								04	CEREALS,CEREAL PREPRTNS.	1	No Quantity							48509			0
S3	2000	2000	2000	2	0	2	Export	842	USA	USA	300	Greece	GRC								04	CEREALS,CEREAL PREPRTNS.	1	No Quantity							5357786			0
S3	2000	2000	2000	2	0	2	Export	842	USA	USA	308	Grenada	GRD								04	CEREALS,CEREAL PREPRTNS.	1	No Quantity							3176719			0
S3	2000	2000	2000	2	0	2	Export	842	USA	USA	320	Guatemala	GTM								04	CEREALS,CEREAL PREPRTNS.	1	No Quantity							69601989			0
S3	2000	2000	2000	2	0	2	Export	842	USA	USA	324	Guinea	GIN								04	CEREALS,CEREAL PREPRTNS.	1	No Quantity							2760390			0
S3	2000	2000	2000	2	0	2	Export	842	USA	USA	328	Guyana	GUY								04	CEREALS,CEREAL PREPRTNS.	1	No Quantity							9334084			0
S3	2000	2000	2000	2	0	2	Export	842	USA	USA	332	Haiti	HTI								04	CEREALS,CEREAL PREPRTNS.	1	No Quantity							100226713			0
S3	2000	2000	2000	2	0	2	Export	842	USA	USA	340	Honduras	HND								04	CEREALS,CEREAL PREPRTNS.	1	No Quantity							70419504			0
S3	2000	2000	2000	2	0	2	Export	842	USA	USA	344	China, Hong Kong SAR	HKG								04	CEREALS,CEREAL PREPRTNS.	1	No Quantity							24394191			0
S3	2000	2000	2000	2	0	2	Export	842	USA	USA	348	Hungary	HUN								04	CEREALS,CEREAL PREPRTNS.	1	No Quantity							2960496			0
S3	2000	2000	2000	2	0	2	Export	842	USA	USA	352	Iceland	ISL								04	CEREALS,CEREAL PREPRTNS.	1	No Quantity							7249660			0
S3	2000	2000	2000	2	0	2	Export	842	USA	USA	360	Indonesia	IDN								04	CEREALS,CEREAL PREPRTNS.	1	No Quantity							126890728			0
S3	2000	2000	2000	2	0	2	Export	842	USA	USA	364	Iran	IRN								04	CEREALS,CEREAL PREPRTNS.	1	No Quantity							14495169			0
S3	2000	2000	2000	2	0	2	Export	842	USA	USA	368	Iraq	IRQ								04	CEREALS,CEREAL PREPRTNS.	1	No Quantity							8253844			0
S3	2000	2000	2000	2	0	2	Export	842	USA	USA	372	Ireland	IRL								04	CEREALS,CEREAL PREPRTNS.	1	No Quantity							5591639			0
S3	2000	2000	2000	2	0	2	Export	842	USA	USA	376	Israel	ISR								04	CEREALS,CEREAL PREPRTNS.	1	No Quantity							198884796			0
S3	2000	2000	2000	2	0	2	Export	842	USA	USA	381	Italy	ITA								04	CEREALS,CEREAL PREPRTNS.	1	No Quantity							140764168			0
S3	2000	2000	2000	2	0	2	Export	842	USA	USA	384	Côte d'Ivoire	CIV								04	CEREALS,CEREAL PREPRTNS.	1	No Quantity							8498929			0
S3	2000	2000	2000	2	0	2	Export	842	USA	USA	388	Jamaica	JAM								04	CEREALS,CEREAL PREPRTNS.	1	No Quantity							56989524			0
S3	2000	2000	2000	2	0	2	Export	842	USA	USA	392	Japan	JPN								04	CEREALS,CEREAL PREPRTNS.	1	No Quantity							2191832206			0
S3	2000	2000	2000	2	0	2	Export	842	USA	USA	398	Kazakhstan	KAZ								04	CEREALS,CEREAL PREPRTNS.	1	No Quantity							171121			0
S3	2000	2000	2000	2	0	2	Export	842	USA	USA	400	Jordan	JOR								04	CEREALS,CEREAL PREPRTNS.	1	No Quantity							71296131			0
S3	2000	2000	2000	2	0	2	Export	842	USA	USA	404	Kenya	KEN								04	CEREALS,CEREAL PREPRTNS.	1	No Quantity							10981190			0
S3	2000	2000	2000	2	0	2	Export	842	USA	USA	408	Dem. People's Rep. of Korea	PRK								04	CEREALS,CEREAL PREPRTNS.	1	No Quantity							2307771			0
S3	2000	2000	2000	2	0	2	Export	842	USA	USA	410	Rep. of Korea	KOR								04	CEREALS,CEREAL PREPRTNS.	1	No Quantity							411548900			0
S3	2000	2000	2000	2	0	2	Export	842	USA	USA	414	Kuwait	KWT								04	CEREALS,CEREAL PREPRTNS.	1	No Quantity							2640348			0
S3	2000	2000	2000	2	0	2	Export	842	USA	USA	417	Kyrgyzstan	KGZ								04	CEREALS,CEREAL PREPRTNS.	1	No Quantity							8182087			0
S3	2000	2000	2000	2	0	2	Export	842	USA	USA	422	Lebanon	LBN								04	CEREALS,CEREAL PREPRTNS.	1	No Quantity							46353696			0
S3	2000	2000	2000	2	0	2	Export	842	USA	USA	426	Lesotho	LSO								04	CEREALS,CEREAL PREPRTNS.	1	No Quantity							491509			0
S3	2000	2000	2000	2	0	2	Export	842	USA	USA	428	Latvia	LVA								04	CEREALS,CEREAL PREPRTNS.	1	No Quantity							1299831			0
S3	2000	2000	2000	2	0	2	Export	842	USA	USA	430	Liberia	LBR								04	CEREALS,CEREAL PREPRTNS.	1	No Quantity							8747001			0
S3	2000	2000	2000	2	0	2	Export	842	USA	USA	434	Libya	LBY								04	CEREALS,CEREAL PREPRTNS.	1	No Quantity							14496076			0
S3	2000	2000	2000	2	0	2	Export	842	USA	USA	440	Lithuania	LTU								04	CEREALS,CEREAL PREPRTNS.	1	No Quantity							502374			0
S3	2000	2000	2000	2	0	2	Export	842	USA	USA	450	Madagascar	MDG								04	CEREALS,CEREAL PREPRTNS.	1	No Quantity							672234			0
S3	2000	2000	2000	2	0	2	Export	842	USA	USA	454	Malawi	MWI								04	CEREALS,CEREAL PREPRTNS.	1	No Quantity							1592953			0
S3	2000	2000	2000	2	0	2	Export	842	USA	USA	458	Malaysia	MYS								04	CEREALS,CEREAL PREPRTNS.	1	No Quantity							11482561			0
S3	2000	2000	2000	2	0	2	Export	842	USA	USA	462	Maldives	MDV								04	CEREALS,CEREAL PREPRTNS.	1	No Quantity							42837			0
S3	2000	2000	2000	2	0	2	Export	842	USA	USA	466	Mali	MLI								04	CEREALS,CEREAL PREPRTNS.	1	No Quantity							42098			0
S3	2000	2000	2000	2	0	2	Export	842	USA	USA	470	Malta	MLT								04	CEREALS,CEREAL PREPRTNS.	1	No Quantity							6344980			0
S3	2000	2000	2000	2	0	2	Export	842	USA	USA	478	Mauritania	MRT								04	CEREALS,CEREAL PREPRTNS.	1	No Quantity							1083993			0
S3	2000	2000	2000	2	0	2	Export	842	USA	USA	480	Mauritius	MUS								04	CEREALS,CEREAL PREPRTNS.	1	No Quantity							38260			0
S3	2000	2000	2000	2	0	2	Export	842	USA	USA	484	Mexico	MEX								04	CEREALS,CEREAL PREPRTNS.	1	No Quantity							1513327565			0
S3	2000	2000	2000	2	0	2	Export	842	USA	USA	490	Other Asia, nes									04	CEREALS,CEREAL PREPRTNS.	1	No Quantity							614434447			0
S3	2000	2000	2000	2	0	2	Export	842	USA	USA	496	Mongolia	MNG								04	CEREALS,CEREAL PREPRTNS.	1	No Quantity							5351798			0
S3	2000	2000	2000	2	0	2	Export	842	USA	USA	498	Rep. of Moldova	MDA								04	CEREALS,CEREAL PREPRTNS.	1	No Quantity							1359045			0
S3	2000	2000	2000	2	0	2	Export	842	USA	USA	500	Montserrat	MSR								04	CEREALS,CEREAL PREPRTNS.	1	No Quantity							68905			0
S3	2000	2000	2000	2	0	2	Export	842	USA	USA	504	Morocco	MAR								04	CEREALS,CEREAL PREPRTNS.	1	No Quantity							126600187			0
S3	2000	2000	2000	2	0	2	Export	842	USA	USA	508	Mozambique	MOZ								04	CEREALS,CEREAL PREPRTNS.	1	No Quantity							24891116			0
S3	2000	2000	2000	2	0	2	Export	842	USA	USA	512	Oman	OMN								04	CEREALS,CEREAL PREPRTNS.	1	No Quantity							187042			0
S3	2000	2000	2000	2	0	2	Export	842	USA	USA	516	Namibia	NAM								04	CEREALS,CEREAL PREPRTNS.	1	No Quantity							1930666			0
S3	2000	2000	2000	2	0	2	Export	842	USA	USA	524	Nepal	NPL								04	CEREALS,CEREAL PREPRTNS.	1	No Quantity							34143			0
S3	2000	2000	2000	2	0	2	Export	842	USA	USA	528	Netherlands	NLD								04	CEREALS,CEREAL PREPRTNS.	1	No Quantity							44759384			0
S3	2000	2000	2000	2	0	2	Export	842	USA	USA	530	Neth. Antilles	ANT								04	CEREALS,CEREAL PREPRTNS.	1	No Quantity							10130499			0
S3	2000	2000	2000	2	0	2	Export	842	USA	USA	533	Aruba	ABW								04	CEREALS,CEREAL PREPRTNS.	1	No Quantity							4447088			0
S3	2000	2000	2000	2	0	2	Export	842	USA	USA	540	New Caledonia	NCL								04	CEREALS,CEREAL PREPRTNS.	1	No Quantity							163014			0
S3	2000	2000	2000	2	0	2	Export	842	USA	USA	554	New Zealand	NZL								04	CEREALS,CEREAL PREPRTNS.	1	No Quantity							3098013			0
S3	2000	2000	2000	2	0	2	Export	842	USA	USA	558	Nicaragua	NIC								04	CEREALS,CEREAL PREPRTNS.	1	No Quantity							29277435			0
S3	2000	2000	2000	2	0	2	Export	842	USA	USA	562	Niger	NER								04	CEREALS,CEREAL PREPRTNS.	1	No Quantity							558411			0
S3	2000	2000	2000	2	0	2	Export	842	USA	USA	566	Nigeria	NGA								04	CEREALS,CEREAL PREPRTNS.	1	No Quantity							152169228			0
S3	2000	2000	2000	2	0	2	Export	842	USA	USA	579	Norway	NOR								04	CEREALS,CEREAL PREPRTNS.	1	No Quantity							4680909			0
S3	2000	2000	2000	2	0	2	Export	842	USA	USA	583	FS Micronesia	FSM								04	CEREALS,CEREAL PREPRTNS.	1	No Quantity							2401119			0
S3	2000	2000	2000	2	0	2	Export	842	USA	USA	584	Marshall Isds	MHL								04	CEREALS,CEREAL PREPRTNS.	1	No Quantity							1476664			0
S3	2000	2000	2000	2	0	2	Export	842	USA	USA	585	Palau	PLW								04	CEREALS,CEREAL PREPRTNS.	1	No Quantity							1051552			0
S3	2000	2000	2000	2	0	2	Export	842	USA	USA	586	Pakistan	PAK								04	CEREALS,CEREAL PREPRTNS.	1	No Quantity							8514916			0
S3	2000	2000	2000	2	0	2	Export	842	USA	USA	591	Panama	PAN								04	CEREALS,CEREAL PREPRTNS.	1	No Quantity							58270869			0
S3	2000	2000	2000	2	0	2	Export	842	USA	USA	598	Papua New Guinea	PNG								04	CEREALS,CEREAL PREPRTNS.	1	No Quantity							38444			0
S3	2000	2000	2000	2	0	2	Export	842	USA	USA	600	Paraguay	PRY								04	CEREALS,CEREAL PREPRTNS.	1	No Quantity							197718			0
S3	2000	2000	2000	2	0	2	Export	842	USA	USA	604	Peru	PER								04	CEREALS,CEREAL PREPRTNS.	1	No Quantity							62949460			0
S3	2000	2000	2000	2	0	2	Export	842	USA	USA	608	Philippines	PHL								04	CEREALS,CEREAL PREPRTNS.	1	No Quantity							312833935			0
S3	2000	2000	2000	2	0	2	Export	842	USA	USA	612	Pitcairn	PCN								04	CEREALS,CEREAL PREPRTNS.	1	No Quantity							93875			0
S3	2000	2000	2000	2	0	2	Export	842	USA	USA	616	Poland	POL								04	CEREALS,CEREAL PREPRTNS.	1	No Quantity							479058			0
S3	2000	2000	2000	2	0	2	Export	842	USA	USA	620	Portugal	PRT								04	CEREALS,CEREAL PREPRTNS.	1	No Quantity							6550317			0
S3	2000	2000	2000	2	0	2	Export	842	USA	USA	634	Qatar	QAT								04	CEREALS,CEREAL PREPRTNS.	1	No Quantity							660422			0
S3	2000	2000	2000	2	0	2	Export	842	USA	USA	642	Romania	ROU								04	CEREALS,CEREAL PREPRTNS.	1	No Quantity							2677149			0
S3	2000	2000	2000	2	0	2	Export	842	USA	USA	643	Russian Federation	RUS								04	CEREALS,CEREAL PREPRTNS.	1	No Quantity							113814207			0
S3	2000	2000	2000	2	0	2	Export	842	USA	USA	646	Rwanda	RWA								04	CEREALS,CEREAL PREPRTNS.	1	No Quantity							6151928			0
S3	2000	2000	2000	2	0	2	Export	842	USA	USA	659	Saint Kitts and Nevis	KNA								04	CEREALS,CEREAL PREPRTNS.	1	No Quantity							612985			0
S3	2000	2000	2000	2	0	2	Export	842	USA	USA	660	Anguilla	AIA								04	CEREALS,CEREAL PREPRTNS.	1	No Quantity							137564			0
S3	2000	2000	2000	2	0	2	Export	842	USA	USA	662	Saint Lucia	LCA								04	CEREALS,CEREAL PREPRTNS.	1	No Quantity							604072			0
S3	2000	2000	2000	2	0	2	Export	842	USA	USA	670	Saint Vincent and the Grenadines	VCT								04	CEREALS,CEREAL PREPRTNS.	1	No Quantity							6892044			0
S3	2000	2000	2000	2	0	2	Export	842	USA	USA	678	Sao Tome and Principe	STP								04	CEREALS,CEREAL PREPRTNS.	1	No Quantity							25471			0
S3	2000	2000	2000	2	0	2	Export	842	USA	USA	682	Saudi Arabia	SAU								04	CEREALS,CEREAL PREPRTNS.	1	No Quantity							221924338			0
S3	2000	2000	2000	2	0	2	Export	842	USA	USA	686	Senegal	SEN								04	CEREALS,CEREAL PREPRTNS.	1	No Quantity							1557455			0
S3	2000	2000	2000	2	0	2	Export	842	USA	USA	694	Sierra Leone	SLE								04	CEREALS,CEREAL PREPRTNS.	1	No Quantity							3182995			0
S3	2000	2000	2000	2	0	2	Export	842	USA	USA	699	India	IND								04	CEREALS,CEREAL PREPRTNS.	1	No Quantity							9132787			0
S3	2000	2000	2000	2	0	2	Export	842	USA	USA	702	Singapore	SGP								04	CEREALS,CEREAL PREPRTNS.	1	No Quantity							22569854			0
S3	2000	2000	2000	2	0	2	Export	842	USA	USA	703	Slovakia	SVK								04	CEREALS,CEREAL PREPRTNS.	1	No Quantity							63537			0
S3	2000	2000	2000	2	0	2	Export	842	USA	USA	704	Viet Nam	VNM								04	CEREALS,CEREAL PREPRTNS.	1	No Quantity							4898866			0
S3	2000	2000	2000	2	0	2	Export	842	USA	USA	705	Slovenia	SVN								04	CEREALS,CEREAL PREPRTNS.	1	No Quantity							37949			0
S3	2000	2000	2000	2	0	2	Export	842	USA	USA	706	Somalia	SOM								04	CEREALS,CEREAL PREPRTNS.	1	No Quantity							1662908			0
S3	2000	2000	2000	2	0	2	Export	842	USA	USA	710	South Africa	ZAF								04	CEREALS,CEREAL PREPRTNS.	1	No Quantity							52726501			0
S3	2000	2000	2000	2	0	2	Export	842	USA	USA	716	Zimbabwe	ZWE								04	CEREALS,CEREAL PREPRTNS.	1	No Quantity							1805469			0
S3	2000	2000	2000	2	0	2	Export	842	USA	USA	724	Spain	ESP								04	CEREALS,CEREAL PREPRTNS.	1	No Quantity							45146894			0
S3	2000	2000	2000	2	0	2	Export	842	USA	USA	736	Fmr Sudan	SDN								04	CEREALS,CEREAL PREPRTNS.	1	No Quantity							14543865			0
S3	2000	2000	2000	2	0	2	Export	842	USA	USA	740	Suriname	SUR								04	CEREALS,CEREAL PREPRTNS.	1	No Quantity							4925646			0
S3	2000	2000	2000	2	0	2	Export	842	USA	USA	752	Sweden	SWE								04	CEREALS,CEREAL PREPRTNS.	1	No Quantity							7386621			0
S3	2000	2000	2000	2	0	2	Export	842	USA	USA	757	Switzerland	CHE								04	CEREALS,CEREAL PREPRTNS.	1	No Quantity							16783767			0
S3	2000	2000	2000	2	0	2	Export	842	USA	USA	760	Syria	SYR								04	CEREALS,CEREAL PREPRTNS.	1	No Quantity							56866661			0
S3	2000	2000	2000	2	0	2	Export	842	USA	USA	762	Tajikistan	TJK								04	CEREALS,CEREAL PREPRTNS.	1	No Quantity							4504587			0
S3	2000	2000	2000	2	0	2	Export	842	USA	USA	764	Thailand	THA								04	CEREALS,CEREAL PREPRTNS.	1	No Quantity							52880761			0
S3	2000	2000	2000	2	0	2	Export	842	USA	USA	780	Trinidad and Tobago	TTO								04	CEREALS,CEREAL PREPRTNS.	1	No Quantity							30900979			0
S3	2000	2000	2000	2	0	2	Export	842	USA	USA	784	United Arab Emirates	ARE								04	CEREALS,CEREAL PREPRTNS.	1	No Quantity							25727471			0
S3	2000	2000	2000	2	0	2	Export	842	USA	USA	788	Tunisia	TUN								04	CEREALS,CEREAL PREPRTNS.	1	No Quantity							60128138			0
S3	2000	2000	2000	2	0	2	Export	842	USA	USA	792	Turkey	TUR								04	CEREALS,CEREAL PREPRTNS.	1	No Quantity							131722586			0
S3	2000	2000	2000	2	0	2	Export	842	USA	USA	795	Turkmenistan	TKM								04	CEREALS,CEREAL PREPRTNS.	1	No Quantity							375013			0
S3	2000	2000	2000	2	0	2	Export	842	USA	USA	796	Turks and Caicos Isds	TCA								04	CEREALS,CEREAL PREPRTNS.	1	No Quantity							504602			0
S3	2000	2000	2000	2	0	2	Export	842	USA	USA	800	Uganda	UGA								04	CEREALS,CEREAL PREPRTNS.	1	No Quantity							2449662			0
S3	2000	2000	2000	2	0	2	Export	842	USA	USA	804	Ukraine	UKR								04	CEREALS,CEREAL PREPRTNS.	1	No Quantity							149583			0
S3	2000	2000	2000	2	0	2	Export	842	USA	USA	807	North Macedonia	MKD								04	CEREALS,CEREAL PREPRTNS.	1	No Quantity							10321615			0
S3	2000	2000	2000	2	0	2	Export	842	USA	USA	818	Egypt	EGY								04	CEREALS,CEREAL PREPRTNS.	1	No Quantity							842342278			0
S3	2000	2000	2000	2	0	2	Export	842	USA	USA	826	United Kingdom	GBR								04	CEREALS,CEREAL PREPRTNS.	1	No Quantity							78907191			0
S3	2000	2000	2000	2	0	2	Export	842	USA	USA	834	United Rep. of Tanzania	TZA								04	CEREALS,CEREAL PREPRTNS.	1	No Quantity							1273796			0
S3	2000	2000	2000	2	0	2	Export	842	USA	USA	854	Burkina Faso	BFA								04	CEREALS,CEREAL PREPRTNS.	1	No Quantity							2765471			0
S3	2000	2000	2000	2	0	2	Export	842	USA	USA	858	Uruguay	URY								04	CEREALS,CEREAL PREPRTNS.	1	No Quantity							232147			0
S3	2000	2000	2000	2	0	2	Export	842	USA	USA	860	Uzbekistan	UZB								04	CEREALS,CEREAL PREPRTNS.	1	No Quantity							204229			0
S3	2000	2000	2000	2	0	2	Export	842	USA	USA	862	Venezuela	VEN								04	CEREALS,CEREAL PREPRTNS.	1	No Quantity							180254883			0
S3	2000	2000	2000	2	0	2	Export	842	USA	USA	882	Samoa	WSM								04	CEREALS,CEREAL PREPRTNS.	1	No Quantity							43264			0
S3	2000	2000	2000	2	0	2	Export	842	USA	USA	887	Yemen	YEM								04	CEREALS,CEREAL PREPRTNS.	1	No Quantity							90337227			0
S3	2000	2000	2000	2	0	2	Export	842	USA	USA	891	Serbia and Montenegro	SCG								04	CEREALS,CEREAL PREPRTNS.	1	No Quantity							8430685			0
S3	2000	2000	2000	2	0	2	Export	842	USA	USA	899	Areas, nes									04	CEREALS,CEREAL PREPRTNS.	1	No Quantity							73631693			0
S3	2000	2000	2000	2	0	2	Export	834	United Rep. of Tanzania	TZA	0	World	WLD								05	VEGETABLES AND FRUIT	1	No Quantity							90994778			0
S3	2000	2000	2000	2	0	2	Export	834	United Rep. of Tanzania	TZA	12	Algeria	DZA								05	VEGETABLES AND FRUIT	1	No Quantity							159106			0
S3	2000	2000	2000	2	0	2	Export	834	United Rep. of Tanzania	TZA	24	Angola	AGO								05	VEGETABLES AND FRUIT	1	No Quantity							19617			0
S3	2000	2000	2000	2	0	2	Export	834	United Rep. of Tanzania	TZA	36	Australia	AUS								05	VEGETABLES AND FRUIT	1	No Quantity							37			0
S3	2000	2000	2000	2	0	2	Export	834	United Rep. of Tanzania	TZA	56	Belgium	BEL								05	VEGETABLES AND FRUIT	1	No Quantity							315100			0
S3	2000	2000	2000	2	0	2	Export	834	United Rep. of Tanzania	TZA	76	Brazil	BRA								05	VEGETABLES AND FRUIT	1	No Quantity							3903			0
S3	2000	2000	2000	2	0	2	Export	834	United Rep. of Tanzania	TZA	100	Bulgaria	BGR								05	VEGETABLES AND FRUIT	1	No Quantity							121690			0
S3	2000	2000	2000	2	0	2	Export	834	United Rep. of Tanzania	TZA	108	Burundi	BDI								05	VEGETABLES AND FRUIT	1	No Quantity							814			0
S3	2000	2000	2000	2	0	2	Export	834	United Rep. of Tanzania	TZA	156	China	CHN								05	VEGETABLES AND FRUIT	1	No Quantity							238621			0
S3	2000	2000	2000	2	0	2	Export	834	United Rep. of Tanzania	TZA	180	Dem. Rep. of the Congo	COD								05	VEGETABLES AND FRUIT	1	No Quantity							60093			0
S3	2000	2000	2000	2	0	2	Export	834	United Rep. of Tanzania	TZA	196	Cyprus	CYP								05	VEGETABLES AND FRUIT	1	No Quantity							195543			0
S3	2000	2000	2000	2	0	2	Export	834	United Rep. of Tanzania	TZA	208	Denmark	DNK								05	VEGETABLES AND FRUIT	1	No Quantity							11193			0
S3	2000	2000	2000	2	0	2	Export	834	United Rep. of Tanzania	TZA	251	France	FRA								05	VEGETABLES AND FRUIT	1	No Quantity							3087			0
S3	2000	2000	2000	2	0	2	Export	834	United Rep. of Tanzania	TZA	276	Germany	DEU								05	VEGETABLES AND FRUIT	1	No Quantity							527886			0
S3	2000	2000	2000	2	0	2	Export	834	United Rep. of Tanzania	TZA	344	China, Hong Kong SAR	HKG								05	VEGETABLES AND FRUIT	1	No Quantity							26310			0
S3	2000	2000	2000	2	0	2	Export	834	United Rep. of Tanzania	TZA	376	Israel	ISR								05	VEGETABLES AND FRUIT	1	No Quantity							24665			0
S3	2000	2000	2000	2	0	2	Export	834	United Rep. of Tanzania	TZA	381	Italy	ITA								05	VEGETABLES AND FRUIT	1	No Quantity							128294			0
S3	2000	2000	2000	2	0	2	Export	834	United Rep. of Tanzania	TZA	392	Japan	JPN								05	VEGETABLES AND FRUIT	1	No Quantity							1389			0
S3	2000	2000	2000	2	0	2	Export	834	United Rep. of Tanzania	TZA	404	Kenya	KEN								05	VEGETABLES AND FRUIT	1	No Quantity							1094291			0
S3	2000	2000	2000	2	0	2	Export	834	United Rep. of Tanzania	TZA	422	Lebanon	LBN								05	VEGETABLES AND FRUIT	1	No Quantity							125			0
S3	2000	2000	2000	2	0	2	Export	834	United Rep. of Tanzania	TZA	480	Mauritius	MUS								05	VEGETABLES AND FRUIT	1	No Quantity							100			0
S3	2000	2000	2000	2	0	2	Export	834	United Rep. of Tanzania	TZA	512	Oman	OMN								05	VEGETABLES AND FRUIT	1	No Quantity							12021			0
S3	2000	2000	2000	2	0	2	Export	834	United Rep. of Tanzania	TZA	528	Netherlands	NLD								05	VEGETABLES AND FRUIT	1	No Quantity							1311334			0
S3	2000	2000	2000	2	0	2	Export	834	United Rep. of Tanzania	TZA	586	Pakistan	PAK								05	VEGETABLES AND FRUIT	1	No Quantity							30242			0
S3	2000	2000	2000	2	0	2	Export	834	United Rep. of Tanzania	TZA	646	Rwanda	RWA								05	VEGETABLES AND FRUIT	1	No Quantity							1657			0
S3	2000	2000	2000	2	0	2	Export	834	United Rep. of Tanzania	TZA	682	Saudi Arabia	SAU								05	VEGETABLES AND FRUIT	1	No Quantity							27209			0
S3	2000	2000	2000	2	0	2	Export	834	United Rep. of Tanzania	TZA	699	India	IND								05	VEGETABLES AND FRUIT	1	No Quantity							82600546			0
S3	2000	2000	2000	2	0	2	Export	834	United Rep. of Tanzania	TZA	702	Singapore	SGP								05	VEGETABLES AND FRUIT	1	No Quantity							231500			0
S3	2000	2000	2000	2	0	2	Export	834	United Rep. of Tanzania	TZA	706	Somalia	SOM								05	VEGETABLES AND FRUIT	1	No Quantity							10376			0
S3	2000	2000	2000	2	0	2	Export	834	United Rep. of Tanzania	TZA	710	South Africa	ZAF								05	VEGETABLES AND FRUIT	1	No Quantity							38796			0
S3	2000	2000	2000	2	0	2	Export	834	United Rep. of Tanzania	TZA	724	Spain	ESP								05	VEGETABLES AND FRUIT	1	No Quantity							15430			0
S3	2000	2000	2000	2	0	2	Export	834	United Rep. of Tanzania	TZA	757	Switzerland	CHE								05	VEGETABLES AND FRUIT	1	No Quantity							50			0
S3	2000	2000	2000	2	0	2	Export	834	United Rep. of Tanzania	TZA	784	United Arab Emirates	ARE								05	VEGETABLES AND FRUIT	1	No Quantity							1436980			0
S3	2000	2000	2000	2	0	2	Export	834	United Rep. of Tanzania	TZA	800	Uganda	UGA								05	VEGETABLES AND FRUIT	1	No Quantity							24065			0
S3	2000	2000	2000	2	0	2	Export	834	United Rep. of Tanzania	TZA	826	United Kingdom	GBR								05	VEGETABLES AND FRUIT	1	No Quantity							2118745			0
S3	2000	2000	2000	2	0	2	Export	834	United Rep. of Tanzania	TZA	842	USA	USA								05	VEGETABLES AND FRUIT	1	No Quantity							110437			0
S3	2000	2000	2000	2	0	2	Export	834	United Rep. of Tanzania	TZA	887	Yemen	YEM								05	VEGETABLES AND FRUIT	1	No Quantity							4150			0
S3	2000	2000	2000	2	0	2	Export	834	United Rep. of Tanzania	TZA	894	Zambia	ZMB								05	VEGETABLES AND FRUIT	1	No Quantity							89375			0
S3	2000	2000	2000	2	0	2	Export	842	USA	USA	0	World	WLD								05	VEGETABLES AND FRUIT	1	No Quantity							8143630874			0
S3	2000	2000	2000	2	0	2	Export	842	USA	USA	4	Afghanistan	AFG								05	VEGETABLES AND FRUIT	1	No Quantity							72596			0
S3	2000	2000	2000	2	0	2	Export	842	USA	USA	8	Albania	ALB								05	VEGETABLES AND FRUIT	1	No Quantity							714097			0
S3	2000	2000	2000	2	0	2	Export	842	USA	USA	12	Algeria	DZA								05	VEGETABLES AND FRUIT	1	No Quantity							11187769			0
S3	2000	2000	2000	2	0	2	Export	842	USA	USA	24	Angola	AGO								05	VEGETABLES AND FRUIT	1	No Quantity							7843938			0
S3	2000	2000	2000	2	0	2	Export	842	USA	USA	28	Antigua and Barbuda	ATG								05	VEGETABLES AND FRUIT	1	No Quantity							2414343			0
S3	2000	2000	2000	2	0	2	Export	842	USA	USA	31	Azerbaijan	AZE								05	VEGETABLES AND FRUIT	1	No Quantity							229611			0
S3	2000	2000	2000	2	0	2	Export	842	USA	USA	32	Argentina	ARG								05	VEGETABLES AND FRUIT	1	No Quantity							10361719			0
S3	2000	2000	2000	2	0	2	Export	842	USA	USA	36	Australia	AUS								05	VEGETABLES AND FRUIT	1	No Quantity							68200366			0
S3	2000	2000	2000	2	0	2	Export	842	USA	USA	40	Austria	AUT								05	VEGETABLES AND FRUIT	1	No Quantity							966997			0
S3	2000	2000	2000	2	0	2	Export	842	USA	USA	44	Bahamas	BHS								05	VEGETABLES AND FRUIT	1	No Quantity							27249093			0
S3	2000	2000	2000	2	0	2	Export	842	USA	USA	48	Bahrain	BHR								05	VEGETABLES AND FRUIT	1	No Quantity							3482690			0
S3	2000	2000	2000	2	0	2	Export	842	USA	USA	50	Bangladesh	BGD								05	VEGETABLES AND FRUIT	1	No Quantity							2109139			0
S3	2000	2000	2000	2	0	2	Export	842	USA	USA	51	Armenia	ARM								05	VEGETABLES AND FRUIT	1	No Quantity							103916			0
S3	2000	2000	2000	2	0	2	Export	842	USA	USA	52	Barbados	BRB								05	VEGETABLES AND FRUIT	1	No Quantity							4319524			0
S3	2000	2000	2000	2	0	2	Export	842	USA	USA	56	Belgium	BEL								05	VEGETABLES AND FRUIT	1	No Quantity							133420217			0
S3	2000	2000	2000	2	0	2	Export	842	USA	USA	60	Bermuda	BMU								05	VEGETABLES AND FRUIT	1	No Quantity							11996356			0
S3	2000	2000	2000	2	0	2	Export	842	USA	USA	68	Bolivia (Plurinational State of)	BOL								05	VEGETABLES AND FRUIT	1	No Quantity							1511494			0
S3	2000	2000	2000	2	0	2	Export	842	USA	USA	76	Brazil	BRA								05	VEGETABLES AND FRUIT	1	No Quantity							24223604			0
S3	2000	2000	2000	2	0	2	Export	842	USA	USA	84	Belize	BLZ								05	VEGETABLES AND FRUIT	1	No Quantity							1795908			0
S3	2000	2000	2000	2	0	2	Export	842	USA	USA	92	Br. Virgin Isds	VGB								05	VEGETABLES AND FRUIT	1	No Quantity							2594843			0
S3	2000	2000	2000	2	0	2	Export	842	USA	USA	96	Brunei Darussalam	BRN								05	VEGETABLES AND FRUIT	1	No Quantity							465516			0
S3	2000	2000	2000	2	0	2	Export	842	USA	USA	100	Bulgaria	BGR								05	VEGETABLES AND FRUIT	1	No Quantity							110095			0
S3	2000	2000	2000	2	0	2	Export	842	USA	USA	104	Myanmar	MMR								05	VEGETABLES AND FRUIT	1	No Quantity							15432			0
S3	2000	2000	2000	2	0	2	Export	842	USA	USA	108	Burundi	BDI								05	VEGETABLES AND FRUIT	1	No Quantity							85556			0
S3	2000	2000	2000	2	0	2	Export	842	USA	USA	116	Cambodia	KHM								05	VEGETABLES AND FRUIT	1	No Quantity							501507			0
S3	2000	2000	2000	2	0	2	Export	842	USA	USA	120	Cameroon	CMR								05	VEGETABLES AND FRUIT	1	No Quantity							5585			0
S3	2000	2000	2000	2	0	2	Export	842	USA	USA	124	Canada	CAN								05	VEGETABLES AND FRUIT	1	No Quantity							2898917395			0
S3	2000	2000	2000	2	0	2	Export	842	USA	USA	132	Cabo Verde	CPV								05	VEGETABLES AND FRUIT	1	No Quantity							10500			0
S3	2000	2000	2000	2	0	2	Export	842	USA	USA	136	Cayman Isds	CYM								05	VEGETABLES AND FRUIT	1	No Quantity							12967514			0
S3	2000	2000	2000	2	0	2	Export	842	USA	USA	144	Sri Lanka	LKA								05	VEGETABLES AND FRUIT	1	No Quantity							2747773			0
S3	2000	2000	2000	2	0	2	Export	842	USA	USA	152	Chile	CHL								05	VEGETABLES AND FRUIT	1	No Quantity							8938445			0
S3	2000	2000	2000	2	0	2	Export	842	USA	USA	156	China	CHN								05	VEGETABLES AND FRUIT	1	No Quantity							63909206			0
S3	2000	2000	2000	2	0	2	Export	842	USA	USA	162	Christmas Isds	CXR								05	VEGETABLES AND FRUIT	1	No Quantity							10193			0
S3	2000	2000	2000	2	0	2	Export	842	USA	USA	170	Colombia	COL								05	VEGETABLES AND FRUIT	1	No Quantity							17376321			0
S3	2000	2000	2000	2	0	2	Export	842	USA	USA	178	Congo	COG								05	VEGETABLES AND FRUIT	1	No Quantity							248714			0
S3	2000	2000	2000	2	0	2	Export	842	USA	USA	180	Dem. Rep. of the Congo	COD								05	VEGETABLES AND FRUIT	1	No Quantity							175008			0
S3	2000	2000	2000	2	0	2	Export	842	USA	USA	188	Costa Rica	CRI								05	VEGETABLES AND FRUIT	1	No Quantity							22184490			0
S3	2000	2000	2000	2	0	2	Export	842	USA	USA	191	Croatia	HRV								05	VEGETABLES AND FRUIT	1	No Quantity							10000			0
S3	2000	2000	2000	2	0	2	Export	842	USA	USA	196	Cyprus	CYP								05	VEGETABLES AND FRUIT	1	No Quantity							351467			0
S3	2000	2000	2000	2	0	2	Export	842	USA	USA	203	Czechia	CZE								05	VEGETABLES AND FRUIT	1	No Quantity							3061925			0
S3	2000	2000	2000	2	0	2	Export	842	USA	USA	204	Benin	BEN								05	VEGETABLES AND FRUIT	1	No Quantity							88266			0
S3	2000	2000	2000	2	0	2	Export	842	USA	USA	208	Denmark	DNK								05	VEGETABLES AND FRUIT	1	No Quantity							24033226			0
S3	2000	2000	2000	2	0	2	Export	842	USA	USA	212	Dominica	DMA								05	VEGETABLES AND FRUIT	1	No Quantity							151654			0
S3	2000	2000	2000	2	0	2	Export	842	USA	USA	214	Dominican Rep.	DOM								05	VEGETABLES AND FRUIT	1	No Quantity							34780301			0
S3	2000	2000	2000	2	0	2	Export	842	USA	USA	218	Ecuador	ECU								05	VEGETABLES AND FRUIT	1	No Quantity							3061903			0
S3	2000	2000	2000	2	0	2	Export	842	USA	USA	222	El Salvador	SLV								05	VEGETABLES AND FRUIT	1	No Quantity							11809775			0
S3	2000	2000	2000	2	0	2	Export	842	USA	USA	226	Equatorial Guinea	GNQ								05	VEGETABLES AND FRUIT	1	No Quantity							85000			0
S3	2000	2000	2000	2	0	2	Export	842	USA	USA	231	Ethiopia	ETH								05	VEGETABLES AND FRUIT	1	No Quantity							510557			0
S3	2000	2000	2000	2	0	2	Export	842	USA	USA	232	Eritrea	ERI								05	VEGETABLES AND FRUIT	1	No Quantity							457509			0
S3	2000	2000	2000	2	0	2	Export	842	USA	USA	233	Estonia	EST								05	VEGETABLES AND FRUIT	1	No Quantity							491952			0
S3	2000	2000	2000	2	0	2	Export	842	USA	USA	242	Fiji	FJI								05	VEGETABLES AND FRUIT	1	No Quantity							171371			0
S3	2000	2000	2000	2	0	2	Export	842	USA	USA	246	Finland	FIN								05	VEGETABLES AND FRUIT	1	No Quantity							11042523			0
S3	2000	2000	2000	2	0	2	Export	842	USA	USA	251	France	FRA								05	VEGETABLES AND FRUIT	1	No Quantity							86866165			0
S3	2000	2000	2000	2	0	2	Export	842	USA	USA	258	French Polynesia	PYF								05	VEGETABLES AND FRUIT	1	No Quantity							7285040			0
S3	2000	2000	2000	2	0	2	Export	842	USA	USA	262	Djibouti	DJI								05	VEGETABLES AND FRUIT	1	No Quantity							156181			0
S3	2000	2000	2000	2	0	2	Export	842	USA	USA	268	Georgia	GEO								05	VEGETABLES AND FRUIT	1	No Quantity							242725			0
S3	2000	2000	2000	2	0	2	Export	842	USA	USA	270	Gambia	GMB								05	VEGETABLES AND FRUIT	1	No Quantity							19706			0
S3	2000	2000	2000	2	0	2	Export	842	USA	USA	276	Germany	DEU								05	VEGETABLES AND FRUIT	1	No Quantity							221602862			0
S3	2000	2000	2000	2	0	2	Export	842	USA	USA	288	Ghana	GHA								05	VEGETABLES AND FRUIT	1	No Quantity							706717			0
S3	2000	2000	2000	2	0	2	Export	842	USA	USA	300	Greece	GRC								05	VEGETABLES AND FRUIT	1	No Quantity							13211809			0
S3	2000	2000	2000	2	0	2	Export	842	USA	USA	308	Grenada	GRD								05	VEGETABLES AND FRUIT	1	No Quantity							209521			0
S3	2000	2000	2000	2	0	2	Export	842	USA	USA	320	Guatemala	GTM								05	VEGETABLES AND FRUIT	1	No Quantity							22032870			0
S3	2000	2000	2000	2	0	2	Export	842	USA	USA	324	Guinea	GIN								05	VEGETABLES AND FRUIT	1	No Quantity							13700			0
S3	2000	2000	2000	2	0	2	Export	842	USA	USA	328	Guyana	GUY								05	VEGETABLES AND FRUIT	1	No Quantity							1887139			0
S3	2000	2000	2000	2	0	2	Export	842	USA	USA	332	Haiti	HTI								05	VEGETABLES AND FRUIT	1	No Quantity							13994786			0
S3	2000	2000	2000	2	0	2	Export	842	USA	USA	340	Honduras	HND								05	VEGETABLES AND FRUIT	1	No Quantity							12204667			0
S3	2000	2000	2000	2	0	2	Export	842	USA	USA	344	China, Hong Kong SAR	HKG								05	VEGETABLES AND FRUIT	1	No Quantity							319037365			0
S3	2000	2000	2000	2	0	2	Export	842	USA	USA	348	Hungary	HUN								05	VEGETABLES AND FRUIT	1	No Quantity							2545892			0
S3	2000	2000	2000	2	0	2	Export	842	USA	USA	352	Iceland	ISL								05	VEGETABLES AND FRUIT	1	No Quantity							3291006			0
S3	2000	2000	2000	2	0	2	Export	842	USA	USA	360	Indonesia	IDN								05	VEGETABLES AND FRUIT	1	No Quantity							39515571			0
S3	2000	2000	2000	2	0	2	Export	842	USA	USA	372	Ireland	IRL								05	VEGETABLES AND FRUIT	1	No Quantity							3041798			0
S3	2000	2000	2000	2	0	2	Export	842	USA	USA	376	Israel	ISR								05	VEGETABLES AND FRUIT	1	No Quantity							49323454			0
S3	2000	2000	2000	2	0	2	Export	842	USA	USA	381	Italy	ITA								05	VEGETABLES AND FRUIT	1	No Quantity							71800527			0
S3	2000	2000	2000	2	0	2	Export	842	USA	USA	384	Côte d'Ivoire	CIV								05	VEGETABLES AND FRUIT	1	No Quantity							617598			0
S3	2000	2000	2000	2	0	2	Export	842	USA	USA	388	Jamaica	JAM								05	VEGETABLES AND FRUIT	1	No Quantity							13468653			0
S3	2000	2000	2000	2	0	2	Export	842	USA	USA	392	Japan	JPN								05	VEGETABLES AND FRUIT	1	No Quantity							1436877937			0
S3	2000	2000	2000	2	0	2	Export	842	USA	USA	400	Jordan	JOR								05	VEGETABLES AND FRUIT	1	No Quantity							5526959			0
S3	2000	2000	2000	2	0	2	Export	842	USA	USA	404	Kenya	KEN								05	VEGETABLES AND FRUIT	1	No Quantity							2184782			0
S3	2000	2000	2000	2	0	2	Export	842	USA	USA	408	Dem. People's Rep. of Korea	PRK								05	VEGETABLES AND FRUIT	1	No Quantity							11676			0
S3	2000	2000	2000	2	0	2	Export	842	USA	USA	410	Rep. of Korea	KOR								05	VEGETABLES AND FRUIT	1	No Quantity							194129880			0
S3	2000	2000	2000	2	0	2	Export	842	USA	USA	414	Kuwait	KWT								05	VEGETABLES AND FRUIT	1	No Quantity							11304029			0
S3	2000	2000	2000	2	0	2	Export	842	USA	USA	422	Lebanon	LBN								05	VEGETABLES AND FRUIT	1	No Quantity							9146412			0
S3	2000	2000	2000	2	0	2	Export	842	USA	USA	428	Latvia	LVA								05	VEGETABLES AND FRUIT	1	No Quantity							839279			0
S3	2000	2000	2000	2	0	2	Export	842	USA	USA	430	Liberia	LBR								05	VEGETABLES AND FRUIT	1	No Quantity							229066			0
S3	2000	2000	2000	2	0	2	Export	842	USA	USA	440	Lithuania	LTU								05	VEGETABLES AND FRUIT	1	No Quantity							369065			0
S3	2000	2000	2000	2	0	2	Export	842	USA	USA	442	Luxembourg	LUX								05	VEGETABLES AND FRUIT	1	No Quantity							3583764			0
S3	2000	2000	2000	2	0	2	Export	842	USA	USA	446	China, Macao SAR	MAC								05	VEGETABLES AND FRUIT	1	No Quantity							194962			0
S3	2000	2000	2000	2	0	2	Export	842	USA	USA	450	Madagascar	MDG								05	VEGETABLES AND FRUIT	1	No Quantity							133816			0
S3	2000	2000	2000	2	0	2	Export	842	USA	USA	458	Malaysia	MYS								05	VEGETABLES AND FRUIT	1	No Quantity							67032046			0
S3	2000	2000	2000	2	0	2	Export	842	USA	USA	462	Maldives	MDV								05	VEGETABLES AND FRUIT	1	No Quantity							81339			0
S3	2000	2000	2000	2	0	2	Export	842	USA	USA	470	Malta	MLT								05	VEGETABLES AND FRUIT	1	No Quantity							392902			0
S3	2000	2000	2000	2	0	2	Export	842	USA	USA	478	Mauritania	MRT								05	VEGETABLES AND FRUIT	1	No Quantity							22770			0
S3	2000	2000	2000	2	0	2	Export	842	USA	USA	480	Mauritius	MUS								05	VEGETABLES AND FRUIT	1	No Quantity							182115			0
S3	2000	2000	2000	2	0	2	Export	842	USA	USA	484	Mexico	MEX								05	VEGETABLES AND FRUIT	1	No Quantity							540160405			0
S3	2000	2000	2000	2	0	2	Export	842	USA	USA	490	Other Asia, nes									05	VEGETABLES AND FRUIT	1	No Quantity							299384266			0
S3	2000	2000	2000	2	0	2	Export	842	USA	USA	496	Mongolia	MNG								05	VEGETABLES AND FRUIT	1	No Quantity							5040			0
S3	2000	2000	2000	2	0	2	Export	842	USA	USA	500	Montserrat	MSR								05	VEGETABLES AND FRUIT	1	No Quantity							19938			0
S3	2000	2000	2000	2	0	2	Export	842	USA	USA	504	Morocco	MAR								05	VEGETABLES AND FRUIT	1	No Quantity							231588			0
S3	2000	2000	2000	2	0	2	Export	842	USA	USA	508	Mozambique	MOZ								05	VEGETABLES AND FRUIT	1	No Quantity							1226403			0
S3	2000	2000	2000	2	0	2	Export	842	USA	USA	512	Oman	OMN								05	VEGETABLES AND FRUIT	1	No Quantity							815038			0
S3	2000	2000	2000	2	0	2	Export	842	USA	USA	516	Namibia	NAM								05	VEGETABLES AND FRUIT	1	No Quantity							62437			0
S3	2000	2000	2000	2	0	2	Export	842	USA	USA	524	Nepal	NPL								05	VEGETABLES AND FRUIT	1	No Quantity							122503			0
S3	2000	2000	2000	2	0	2	Export	842	USA	USA	528	Netherlands	NLD								05	VEGETABLES AND FRUIT	1	No Quantity							216652383			0
S3	2000	2000	2000	2	0	2	Export	842	USA	USA	530	Neth. Antilles	ANT								05	VEGETABLES AND FRUIT	1	No Quantity							13110437			0
S3	2000	2000	2000	2	0	2	Export	842	USA	USA	533	Aruba	ABW								05	VEGETABLES AND FRUIT	1	No Quantity							3045327			0
S3	2000	2000	2000	2	0	2	Export	842	USA	USA	540	New Caledonia	NCL								05	VEGETABLES AND FRUIT	1	No Quantity							294552			0
S3	2000	2000	2000	2	0	2	Export	842	USA	USA	554	New Zealand	NZL								05	VEGETABLES AND FRUIT	1	No Quantity							23768441			0
S3	2000	2000	2000	2	0	2	Export	842	USA	USA	558	Nicaragua	NIC								05	VEGETABLES AND FRUIT	1	No Quantity							2776059			0
S3	2000	2000	2000	2	0	2	Export	842	USA	USA	562	Niger	NER								05	VEGETABLES AND FRUIT	1	No Quantity							332503			0
S3	2000	2000	2000	2	0	2	Export	842	USA	USA	566	Nigeria	NGA								05	VEGETABLES AND FRUIT	1	No Quantity							589657			0
S3	2000	2000	2000	2	0	2	Export	842	USA	USA	574	Norfolk Isds	NFK								05	VEGETABLES AND FRUIT	1	No Quantity							10660			0
S3	2000	2000	2000	2	0	2	Export	842	USA	USA	579	Norway	NOR								05	VEGETABLES AND FRUIT	1	No Quantity							29632062			0
S3	2000	2000	2000	2	0	2	Export	842	USA	USA	583	FS Micronesia	FSM								05	VEGETABLES AND FRUIT	1	No Quantity							296304			0
S3	2000	2000	2000	2	0	2	Export	842	USA	USA	584	Marshall Isds	MHL								05	VEGETABLES AND FRUIT	1	No Quantity							754816			0
S3	2000	2000	2000	2	0	2	Export	842	USA	USA	585	Palau	PLW								05	VEGETABLES AND FRUIT	1	No Quantity							1359476			0
S3	2000	2000	2000	2	0	2	Export	842	USA	USA	586	Pakistan	PAK								05	VEGETABLES AND FRUIT	1	No Quantity							4885375			0
S3	2000	2000	2000	2	0	2	Export	842	USA	USA	591	Panama	PAN								05	VEGETABLES AND FRUIT	1	No Quantity							24364565			0
S3	2000	2000	2000	2	0	2	Export	842	USA	USA	598	Papua New Guinea	PNG								05	VEGETABLES AND FRUIT	1	No Quantity							56562			0
S3	2000	2000	2000	2	0	2	Export	842	USA	USA	600	Paraguay	PRY								05	VEGETABLES AND FRUIT	1	No Quantity							130540			0
S3	2000	2000	2000	2	0	2	Export	842	USA	USA	604	Peru	PER								05	VEGETABLES AND FRUIT	1	No Quantity							8402571			0
S3	2000	2000	2000	2	0	2	Export	842	USA	USA	608	Philippines	PHL								05	VEGETABLES AND FRUIT	1	No Quantity							69719735			0
S3	2000	2000	2000	2	0	2	Export	842	USA	USA	612	Pitcairn	PCN								05	VEGETABLES AND FRUIT	1	No Quantity							227313			0
S3	2000	2000	2000	2	0	2	Export	842	USA	USA	616	Poland	POL								05	VEGETABLES AND FRUIT	1	No Quantity							2812021			0
S3	2000	2000	2000	2	0	2	Export	842	USA	USA	620	Portugal	PRT								05	VEGETABLES AND FRUIT	1	No Quantity							3999193			0
S3	2000	2000	2000	2	0	2	Export	842	USA	USA	634	Qatar	QAT								05	VEGETABLES AND FRUIT	1	No Quantity							1088438			0
S3	2000	2000	2000	2	0	2	Export	842	USA	USA	642	Romania	ROU								05	VEGETABLES AND FRUIT	1	No Quantity							1412362			0
S3	2000	2000	2000	2	0	2	Export	842	USA	USA	643	Russian Federation	RUS								05	VEGETABLES AND FRUIT	1	No Quantity							14626937			0
S3	2000	2000	2000	2	0	2	Export	842	USA	USA	646	Rwanda	RWA								05	VEGETABLES AND FRUIT	1	No Quantity							621129			0
S3	2000	2000	2000	2	0	2	Export	842	USA	USA	659	Saint Kitts and Nevis	KNA								05	VEGETABLES AND FRUIT	1	No Quantity							231444			0
S3	2000	2000	2000	2	0	2	Export	842	USA	USA	660	Anguilla	AIA								05	VEGETABLES AND FRUIT	1	No Quantity							552030			0
S3	2000	2000	2000	2	0	2	Export	842	USA	USA	662	Saint Lucia	LCA								05	VEGETABLES AND FRUIT	1	No Quantity							1667350			0
S3	2000	2000	2000	2	0	2	Export	842	USA	USA	666	Saint Pierre and Miquelon	SPM								05	VEGETABLES AND FRUIT	1	No Quantity							2626			0
S3	2000	2000	2000	2	0	2	Export	842	USA	USA	670	Saint Vincent and the Grenadines	VCT								05	VEGETABLES AND FRUIT	1	No Quantity							120601			0
S3	2000	2000	2000	2	0	2	Export	842	USA	USA	682	Saudi Arabia	SAU								05	VEGETABLES AND FRUIT	1	No Quantity							44299198			0
S3	2000	2000	2000	2	0	2	Export	842	USA	USA	686	Senegal	SEN								05	VEGETABLES AND FRUIT	1	No Quantity							216585			0
S3	2000	2000	2000	2	0	2	Export	842	USA	USA	694	Sierra Leone	SLE								05	VEGETABLES AND FRUIT	1	No Quantity							932568			0
S3	2000	2000	2000	2	0	2	Export	842	USA	USA	699	India	IND								05	VEGETABLES AND FRUIT	1	No Quantity							81234883			0
S3	2000	2000	2000	2	0	2	Export	842	USA	USA	702	Singapore	SGP								05	VEGETABLES AND FRUIT	1	No Quantity							78739912			0
S3	2000	2000	2000	2	0	2	Export	842	USA	USA	703	Slovakia	SVK								05	VEGETABLES AND FRUIT	1	No Quantity							46659			0
S3	2000	2000	2000	2	0	2	Export	842	USA	USA	704	Viet Nam	VNM								05	VEGETABLES AND FRUIT	1	No Quantity							7934834			0
S3	2000	2000	2000	2	0	2	Export	842	USA	USA	705	Slovenia	SVN								05	VEGETABLES AND FRUIT	1	No Quantity							428063			0
S3	2000	2000	2000	2	0	2	Export	842	USA	USA	706	Somalia	SOM								05	VEGETABLES AND FRUIT	1	No Quantity							113540			0
S3	2000	2000	2000	2	0	2	Export	842	USA	USA	710	South Africa	ZAF								05	VEGETABLES AND FRUIT	1	No Quantity							6142500			0
S3	2000	2000	2000	2	0	2	Export	842	USA	USA	716	Zimbabwe	ZWE								05	VEGETABLES AND FRUIT	1	No Quantity							48341			0
S3	2000	2000	2000	2	0	2	Export	842	USA	USA	724	Spain	ESP								05	VEGETABLES AND FRUIT	1	No Quantity							133448523			0
S3	2000	2000	2000	2	0	2	Export	842	USA	USA	736	Fmr Sudan	SDN								05	VEGETABLES AND FRUIT	1	No Quantity							1196966			0
S3	2000	2000	2000	2	0	2	Export	842	USA	USA	740	Suriname	SUR								05	VEGETABLES AND FRUIT	1	No Quantity							1454254			0
S3	2000	2000	2000	2	0	2	Export	842	USA	USA	752	Sweden	SWE								05	VEGETABLES AND FRUIT	1	No Quantity							36486747			0
S3	2000	2000	2000	2	0	2	Export	842	USA	USA	757	Switzerland	CHE								05	VEGETABLES AND FRUIT	1	No Quantity							21272831			0
S3	2000	2000	2000	2	0	2	Export	842	USA	USA	760	Syria	SYR								05	VEGETABLES AND FRUIT	1	No Quantity							1352779			0
S3	2000	2000	2000	2	0	2	Export	842	USA	USA	762	Tajikistan	TJK								05	VEGETABLES AND FRUIT	1	No Quantity							93784			0
S3	2000	2000	2000	2	0	2	Export	842	USA	USA	764	Thailand	THA								05	VEGETABLES AND FRUIT	1	No Quantity							29940016			0
S3	2000	2000	2000	2	0	2	Export	842	USA	USA	768	Togo	TGO								05	VEGETABLES AND FRUIT	1	No Quantity							88736			0
S3	2000	2000	2000	2	0	2	Export	842	USA	USA	772	Tokelau	TKL								05	VEGETABLES AND FRUIT	1	No Quantity							6625			0
S3	2000	2000	2000	2	0	2	Export	842	USA	USA	776	Tonga	TON								05	VEGETABLES AND FRUIT	1	No Quantity							41328			0
S3	2000	2000	2000	2	0	2	Export	842	USA	USA	780	Trinidad and Tobago	TTO								05	VEGETABLES AND FRUIT	1	No Quantity							10080925			0
S3	2000	2000	2000	2	0	2	Export	842	USA	USA	784	United Arab Emirates	ARE								05	VEGETABLES AND FRUIT	1	No Quantity							55242576			0
S3	2000	2000	2000	2	0	2	Export	842	USA	USA	788	Tunisia	TUN								05	VEGETABLES AND FRUIT	1	No Quantity							616611			0
S3	2000	2000	2000	2	0	2	Export	842	USA	USA	792	Turkey	TUR								05	VEGETABLES AND FRUIT	1	No Quantity							5326302			0
S3	2000	2000	2000	2	0	2	Export	842	USA	USA	796	Turks and Caicos Isds	TCA								05	VEGETABLES AND FRUIT	1	No Quantity							328958			0
S3	2000	2000	2000	2	0	2	Export	842	USA	USA	800	Uganda	UGA								05	VEGETABLES AND FRUIT	1	No Quantity							328573			0
S3	2000	2000	2000	2	0	2	Export	842	USA	USA	804	Ukraine	UKR								05	VEGETABLES AND FRUIT	1	No Quantity							375388			0
S3	2000	2000	2000	2	0	2	Export	842	USA	USA	807	North Macedonia	MKD								05	VEGETABLES AND FRUIT	1	No Quantity							2582611			0
S3	2000	2000	2000	2	0	2	Export	842	USA	USA	818	Egypt	EGY								05	VEGETABLES AND FRUIT	1	No Quantity							11941253			0
S3	2000	2000	2000	2	0	2	Export	842	USA	USA	826	United Kingdom	GBR								05	VEGETABLES AND FRUIT	1	No Quantity							250975466			0
S3	2000	2000	2000	2	0	2	Export	842	USA	USA	834	United Rep. of Tanzania	TZA								05	VEGETABLES AND FRUIT	1	No Quantity							1335309			0
S3	2000	2000	2000	2	0	2	Export	842	USA	USA	854	Burkina Faso	BFA								05	VEGETABLES AND FRUIT	1	No Quantity							972206			0
S3	2000	2000	2000	2	0	2	Export	842	USA	USA	858	Uruguay	URY								05	VEGETABLES AND FRUIT	1	No Quantity							1131280			0
S3	2000	2000	2000	2	0	2	Export	842	USA	USA	862	Venezuela	VEN								05	VEGETABLES AND FRUIT	1	No Quantity							34490821			0
S3	2000	2000	2000	2	0	2	Export	842	USA	USA	882	Samoa	WSM								05	VEGETABLES AND FRUIT	1	No Quantity							16663			0
S3	2000	2000	2000	2	0	2	Export	842	USA	USA	887	Yemen	YEM								05	VEGETABLES AND FRUIT	1	No Quantity							575837			0
S3	2000	2000	2000	2	0	2	Export	842	USA	USA	891	Serbia and Montenegro	SCG								05	VEGETABLES AND FRUIT	1	No Quantity							3325886			0
S3	2000	2000	2000	2	0	2	Export	834	United Rep. of Tanzania	TZA	0	World	WLD								06	SUGAR,SUGR.PREPTNS,HONEY	1	No Quantity							5186100			0
S3	2000	2000	2000	2	0	2	Export	834	United Rep. of Tanzania	TZA	56	Belgium	BEL								06	SUGAR,SUGR.PREPTNS,HONEY	1	No Quantity							78282			0
S3	2000	2000	2000	2	0	2	Export	834	United Rep. of Tanzania	TZA	108	Burundi	BDI								06	SUGAR,SUGR.PREPTNS,HONEY	1	No Quantity							62			0
S3	2000	2000	2000	2	0	2	Export	834	United Rep. of Tanzania	TZA	180	Dem. Rep. of the Congo	COD								06	SUGAR,SUGR.PREPTNS,HONEY	1	No Quantity							62			0
S3	2000	2000	2000	2	0	2	Export	834	United Rep. of Tanzania	TZA	276	Germany	DEU								06	SUGAR,SUGR.PREPTNS,HONEY	1	No Quantity							14818			0
S3	2000	2000	2000	2	0	2	Export	834	United Rep. of Tanzania	TZA	404	Kenya	KEN								06	SUGAR,SUGR.PREPTNS,HONEY	1	No Quantity							39884			0
S3	2000	2000	2000	2	0	2	Export	834	United Rep. of Tanzania	TZA	422	Lebanon	LBN								06	SUGAR,SUGR.PREPTNS,HONEY	1	No Quantity							187			0
S3	2000	2000	2000	2	0	2	Export	834	United Rep. of Tanzania	TZA	454	Malawi	MWI								06	SUGAR,SUGR.PREPTNS,HONEY	1	No Quantity							21734			0
S3	2000	2000	2000	2	0	2	Export	834	United Rep. of Tanzania	TZA	512	Oman	OMN								06	SUGAR,SUGR.PREPTNS,HONEY	1	No Quantity							400			0
S3	2000	2000	2000	2	0	2	Export	834	United Rep. of Tanzania	TZA	646	Rwanda	RWA								06	SUGAR,SUGR.PREPTNS,HONEY	1	No Quantity							3713			0
S3	2000	2000	2000	2	0	2	Export	834	United Rep. of Tanzania	TZA	682	Saudi Arabia	SAU								06	SUGAR,SUGR.PREPTNS,HONEY	1	No Quantity							69			0
S3	2000	2000	2000	2	0	2	Export	834	United Rep. of Tanzania	TZA	699	India	IND								06	SUGAR,SUGR.PREPTNS,HONEY	1	No Quantity							16127			0
S3	2000	2000	2000	2	0	2	Export	834	United Rep. of Tanzania	TZA	752	Sweden	SWE								06	SUGAR,SUGR.PREPTNS,HONEY	1	No Quantity							24			0
S3	2000	2000	2000	2	0	2	Export	834	United Rep. of Tanzania	TZA	784	United Arab Emirates	ARE								06	SUGAR,SUGR.PREPTNS,HONEY	1	No Quantity							624			0
S3	2000	2000	2000	2	0	2	Export	834	United Rep. of Tanzania	TZA	800	Uganda	UGA								06	SUGAR,SUGR.PREPTNS,HONEY	1	No Quantity							1721			0
S3	2000	2000	2000	2	0	2	Export	834	United Rep. of Tanzania	TZA	826	United Kingdom	GBR								06	SUGAR,SUGR.PREPTNS,HONEY	1	No Quantity							5008391			0
S3	2000	2000	2000	2	0	2	Export	842	USA	USA	0	World	WLD								06	SUGAR,SUGR.PREPTNS,HONEY	1	No Quantity							691589365			0
S3	2000	2000	2000	2	0	2	Export	842	USA	USA	12	Algeria	DZA								06	SUGAR,SUGR.PREPTNS,HONEY	1	No Quantity							9803			0
S3	2000	2000	2000	2	0	2	Export	842	USA	USA	28	Antigua and Barbuda	ATG								06	SUGAR,SUGR.PREPTNS,HONEY	1	No Quantity							197629			0
S3	2000	2000	2000	2	0	2	Export	842	USA	USA	32	Argentina	ARG								06	SUGAR,SUGR.PREPTNS,HONEY	1	No Quantity							909210			0
S3	2000	2000	2000	2	0	2	Export	842	USA	USA	36	Australia	AUS								06	SUGAR,SUGR.PREPTNS,HONEY	1	No Quantity							10514270			0
S3	2000	2000	2000	2	0	2	Export	842	USA	USA	40	Austria	AUT								06	SUGAR,SUGR.PREPTNS,HONEY	1	No Quantity							563593			0
S3	2000	2000	2000	2	0	2	Export	842	USA	USA	44	Bahamas	BHS								06	SUGAR,SUGR.PREPTNS,HONEY	1	No Quantity							3854356			0
S3	2000	2000	2000	2	0	2	Export	842	USA	USA	48	Bahrain	BHR								06	SUGAR,SUGR.PREPTNS,HONEY	1	No Quantity							63354			0
S3	2000	2000	2000	2	0	2	Export	842	USA	USA	50	Bangladesh	BGD								06	SUGAR,SUGR.PREPTNS,HONEY	1	No Quantity							33339			0
S3	2000	2000	2000	2	0	2	Export	842	USA	USA	52	Barbados	BRB								06	SUGAR,SUGR.PREPTNS,HONEY	1	No Quantity							1419741			0
S3	2000	2000	2000	2	0	2	Export	842	USA	USA	56	Belgium	BEL								06	SUGAR,SUGR.PREPTNS,HONEY	1	No Quantity							5121890			0
S3	2000	2000	2000	2	0	2	Export	842	USA	USA	60	Bermuda	BMU								06	SUGAR,SUGR.PREPTNS,HONEY	1	No Quantity							113726			0
S3	2000	2000	2000	2	0	2	Export	842	USA	USA	68	Bolivia (Plurinational State of)	BOL								06	SUGAR,SUGR.PREPTNS,HONEY	1	No Quantity							58637			0
S3	2000	2000	2000	2	0	2	Export	842	USA	USA	72	Botswana	BWA								06	SUGAR,SUGR.PREPTNS,HONEY	1	No Quantity							9010			0
S3	2000	2000	2000	2	0	2	Export	842	USA	USA	76	Brazil	BRA								06	SUGAR,SUGR.PREPTNS,HONEY	1	No Quantity							10994398			0
S3	2000	2000	2000	2	0	2	Export	842	USA	USA	84	Belize	BLZ								06	SUGAR,SUGR.PREPTNS,HONEY	1	No Quantity							200172			0
S3	2000	2000	2000	2	0	2	Export	842	USA	USA	92	Br. Virgin Isds	VGB								06	SUGAR,SUGR.PREPTNS,HONEY	1	No Quantity							177395			0
S3	2000	2000	2000	2	0	2	Export	842	USA	USA	96	Brunei Darussalam	BRN								06	SUGAR,SUGR.PREPTNS,HONEY	1	No Quantity							19635			0
S3	2000	2000	2000	2	0	2	Export	842	USA	USA	100	Bulgaria	BGR								06	SUGAR,SUGR.PREPTNS,HONEY	1	No Quantity							12420			0
S3	2000	2000	2000	2	0	2	Export	842	USA	USA	116	Cambodia	KHM								06	SUGAR,SUGR.PREPTNS,HONEY	1	No Quantity							21925			0
S3	2000	2000	2000	2	0	2	Export	842	USA	USA	124	Canada	CAN								06	SUGAR,SUGR.PREPTNS,HONEY	1	No Quantity							231145815			0
S3	2000	2000	2000	2	0	2	Export	842	USA	USA	136	Cayman Isds	CYM								06	SUGAR,SUGR.PREPTNS,HONEY	1	No Quantity							419813			0
S3	2000	2000	2000	2	0	2	Export	842	USA	USA	152	Chile	CHL								06	SUGAR,SUGR.PREPTNS,HONEY	1	No Quantity							1618713			0
S3	2000	2000	2000	2	0	2	Export	842	USA	USA	156	China	CHN								06	SUGAR,SUGR.PREPTNS,HONEY	1	No Quantity							17940687			0
S3	2000	2000	2000	2	0	2	Export	842	USA	USA	170	Colombia	COL								06	SUGAR,SUGR.PREPTNS,HONEY	1	No Quantity							4261149			0
S3	2000	2000	2000	2	0	2	Export	842	USA	USA	188	Costa Rica	CRI								06	SUGAR,SUGR.PREPTNS,HONEY	1	No Quantity							1014704			0
S3	2000	2000	2000	2	0	2	Export	842	USA	USA	191	Croatia	HRV								06	SUGAR,SUGR.PREPTNS,HONEY	1	No Quantity							3600			0
S3	2000	2000	2000	2	0	2	Export	842	USA	USA	196	Cyprus	CYP								06	SUGAR,SUGR.PREPTNS,HONEY	1	No Quantity							73648			0
S3	2000	2000	2000	2	0	2	Export	842	USA	USA	203	Czechia	CZE								06	SUGAR,SUGR.PREPTNS,HONEY	1	No Quantity							166877			0
S3	2000	2000	2000	2	0	2	Export	842	USA	USA	208	Denmark	DNK								06	SUGAR,SUGR.PREPTNS,HONEY	1	No Quantity							572582			0
S3	2000	2000	2000	2	0	2	Export	842	USA	USA	212	Dominica	DMA								06	SUGAR,SUGR.PREPTNS,HONEY	1	No Quantity							36856			0
S3	2000	2000	2000	2	0	2	Export	842	USA	USA	214	Dominican Rep.	DOM								06	SUGAR,SUGR.PREPTNS,HONEY	1	No Quantity							3800970			0
S3	2000	2000	2000	2	0	2	Export	842	USA	USA	218	Ecuador	ECU								06	SUGAR,SUGR.PREPTNS,HONEY	1	No Quantity							656626			0
S3	2000	2000	2000	2	0	2	Export	842	USA	USA	222	El Salvador	SLV								06	SUGAR,SUGR.PREPTNS,HONEY	1	No Quantity							759510			0
S3	2000	2000	2000	2	0	2	Export	842	USA	USA	233	Estonia	EST								06	SUGAR,SUGR.PREPTNS,HONEY	1	No Quantity							266264			0
S3	2000	2000	2000	2	0	2	Export	842	USA	USA	246	Finland	FIN								06	SUGAR,SUGR.PREPTNS,HONEY	1	No Quantity							4274415			0
S3	2000	2000	2000	2	0	2	Export	842	USA	USA	251	France	FRA								06	SUGAR,SUGR.PREPTNS,HONEY	1	No Quantity							3650638			0
S3	2000	2000	2000	2	0	2	Export	842	USA	USA	258	French Polynesia	PYF								06	SUGAR,SUGR.PREPTNS,HONEY	1	No Quantity							4100			0
S3	2000	2000	2000	2	0	2	Export	842	USA	USA	276	Germany	DEU								06	SUGAR,SUGR.PREPTNS,HONEY	1	No Quantity							18649622			0
S3	2000	2000	2000	2	0	2	Export	842	USA	USA	288	Ghana	GHA								06	SUGAR,SUGR.PREPTNS,HONEY	1	No Quantity							37870			0
S3	2000	2000	2000	2	0	2	Export	842	USA	USA	300	Greece	GRC								06	SUGAR,SUGR.PREPTNS,HONEY	1	No Quantity							83909			0
S3	2000	2000	2000	2	0	2	Export	842	USA	USA	308	Grenada	GRD								06	SUGAR,SUGR.PREPTNS,HONEY	1	No Quantity							69814			0
S3	2000	2000	2000	2	0	2	Export	842	USA	USA	320	Guatemala	GTM								06	SUGAR,SUGR.PREPTNS,HONEY	1	No Quantity							2009888			0
S3	2000	2000	2000	2	0	2	Export	842	USA	USA	328	Guyana	GUY								06	SUGAR,SUGR.PREPTNS,HONEY	1	No Quantity							172280			0
S3	2000	2000	2000	2	0	2	Export	842	USA	USA	332	Haiti	HTI								06	SUGAR,SUGR.PREPTNS,HONEY	1	No Quantity							856494			0
S3	2000	2000	2000	2	0	2	Export	842	USA	USA	340	Honduras	HND								06	SUGAR,SUGR.PREPTNS,HONEY	1	No Quantity							1715557			0
S3	2000	2000	2000	2	0	2	Export	842	USA	USA	344	China, Hong Kong SAR	HKG								06	SUGAR,SUGR.PREPTNS,HONEY	1	No Quantity							12631416			0
S3	2000	2000	2000	2	0	2	Export	842	USA	USA	348	Hungary	HUN								06	SUGAR,SUGR.PREPTNS,HONEY	1	No Quantity							78414			0
S3	2000	2000	2000	2	0	2	Export	842	USA	USA	352	Iceland	ISL								06	SUGAR,SUGR.PREPTNS,HONEY	1	No Quantity							151050			0
S3	2000	2000	2000	2	0	2	Export	842	USA	USA	360	Indonesia	IDN								06	SUGAR,SUGR.PREPTNS,HONEY	1	No Quantity							5159413			0
S3	2000	2000	2000	2	0	2	Export	842	USA	USA	372	Ireland	IRL								06	SUGAR,SUGR.PREPTNS,HONEY	1	No Quantity							367391			0
S3	2000	2000	2000	2	0	2	Export	842	USA	USA	376	Israel	ISR								06	SUGAR,SUGR.PREPTNS,HONEY	1	No Quantity							3402404			0
S3	2000	2000	2000	2	0	2	Export	842	USA	USA	381	Italy	ITA								06	SUGAR,SUGR.PREPTNS,HONEY	1	No Quantity							572924			0
S3	2000	2000	2000	2	0	2	Export	842	USA	USA	388	Jamaica	JAM								06	SUGAR,SUGR.PREPTNS,HONEY	1	No Quantity							14095455			0
S3	2000	2000	2000	2	0	2	Export	842	USA	USA	392	Japan	JPN								06	SUGAR,SUGR.PREPTNS,HONEY	1	No Quantity							75463172			0
S3	2000	2000	2000	2	0	2	Export	842	USA	USA	400	Jordan	JOR								06	SUGAR,SUGR.PREPTNS,HONEY	1	No Quantity							352103			0
S3	2000	2000	2000	2	0	2	Export	842	USA	USA	404	Kenya	KEN								06	SUGAR,SUGR.PREPTNS,HONEY	1	No Quantity							88103			0
S3	2000	2000	2000	2	0	2	Export	842	USA	USA	410	Rep. of Korea	KOR								06	SUGAR,SUGR.PREPTNS,HONEY	1	No Quantity							26703416			0
S3	2000	2000	2000	2	0	2	Export	842	USA	USA	414	Kuwait	KWT								06	SUGAR,SUGR.PREPTNS,HONEY	1	No Quantity							1165472			0
S3	2000	2000	2000	2	0	2	Export	842	USA	USA	422	Lebanon	LBN								06	SUGAR,SUGR.PREPTNS,HONEY	1	No Quantity							158067			0
S3	2000	2000	2000	2	0	2	Export	842	USA	USA	446	China, Macao SAR	MAC								06	SUGAR,SUGR.PREPTNS,HONEY	1	No Quantity							15867			0
S3	2000	2000	2000	2	0	2	Export	842	USA	USA	458	Malaysia	MYS								06	SUGAR,SUGR.PREPTNS,HONEY	1	No Quantity							6138063			0
S3	2000	2000	2000	2	0	2	Export	842	USA	USA	470	Malta	MLT								06	SUGAR,SUGR.PREPTNS,HONEY	1	No Quantity							16464			0
S3	2000	2000	2000	2	0	2	Export	842	USA	USA	484	Mexico	MEX								06	SUGAR,SUGR.PREPTNS,HONEY	1	No Quantity							114542722			0
S3	2000	2000	2000	2	0	2	Export	842	USA	USA	490	Other Asia, nes									06	SUGAR,SUGR.PREPTNS,HONEY	1	No Quantity							8487534			0
S3	2000	2000	2000	2	0	2	Export	842	USA	USA	500	Montserrat	MSR								06	SUGAR,SUGR.PREPTNS,HONEY	1	No Quantity							47364			0
S3	2000	2000	2000	2	0	2	Export	842	USA	USA	504	Morocco	MAR								06	SUGAR,SUGR.PREPTNS,HONEY	1	No Quantity							10344			0
S3	2000	2000	2000	2	0	2	Export	842	USA	USA	512	Oman	OMN								06	SUGAR,SUGR.PREPTNS,HONEY	1	No Quantity							6948			0
S3	2000	2000	2000	2	0	2	Export	842	USA	USA	516	Namibia	NAM								06	SUGAR,SUGR.PREPTNS,HONEY	1	No Quantity							150081			0
S3	2000	2000	2000	2	0	2	Export	842	USA	USA	528	Netherlands	NLD								06	SUGAR,SUGR.PREPTNS,HONEY	1	No Quantity							5779010			0
S3	2000	2000	2000	2	0	2	Export	842	USA	USA	530	Neth. Antilles	ANT								06	SUGAR,SUGR.PREPTNS,HONEY	1	No Quantity							2203901			0
S3	2000	2000	2000	2	0	2	Export	842	USA	USA	533	Aruba	ABW								06	SUGAR,SUGR.PREPTNS,HONEY	1	No Quantity							1642904			0
S3	2000	2000	2000	2	0	2	Export	842	USA	USA	554	New Zealand	NZL								06	SUGAR,SUGR.PREPTNS,HONEY	1	No Quantity							4830186			0
S3	2000	2000	2000	2	0	2	Export	842	USA	USA	558	Nicaragua	NIC								06	SUGAR,SUGR.PREPTNS,HONEY	1	No Quantity							151340			0
S3	2000	2000	2000	2	0	2	Export	842	USA	USA	566	Nigeria	NGA								06	SUGAR,SUGR.PREPTNS,HONEY	1	No Quantity							5770			0
S3	2000	2000	2000	2	0	2	Export	842	USA	USA	579	Norway	NOR								06	SUGAR,SUGR.PREPTNS,HONEY	1	No Quantity							800339			0
S3	2000	2000	2000	2	0	2	Export	842	USA	USA	583	FS Micronesia	FSM								06	SUGAR,SUGR.PREPTNS,HONEY	1	No Quantity							8301			0
S3	2000	2000	2000	2	0	2	Export	842	USA	USA	584	Marshall Isds	MHL								06	SUGAR,SUGR.PREPTNS,HONEY	1	No Quantity							10868			0
S3	2000	2000	2000	2	0	2	Export	842	USA	USA	586	Pakistan	PAK								06	SUGAR,SUGR.PREPTNS,HONEY	1	No Quantity							515787			0
S3	2000	2000	2000	2	0	2	Export	842	USA	USA	591	Panama	PAN								06	SUGAR,SUGR.PREPTNS,HONEY	1	No Quantity							1223116			0
S3	2000	2000	2000	2	0	2	Export	842	USA	USA	600	Paraguay	PRY								06	SUGAR,SUGR.PREPTNS,HONEY	1	No Quantity							41000			0
S3	2000	2000	2000	2	0	2	Export	842	USA	USA	604	Peru	PER								06	SUGAR,SUGR.PREPTNS,HONEY	1	No Quantity							543617			0
S3	2000	2000	2000	2	0	2	Export	842	USA	USA	608	Philippines	PHL								06	SUGAR,SUGR.PREPTNS,HONEY	1	No Quantity							32520338			0
S3	2000	2000	2000	2	0	2	Export	842	USA	USA	616	Poland	POL								06	SUGAR,SUGR.PREPTNS,HONEY	1	No Quantity							11419			0
S3	2000	2000	2000	2	0	2	Export	842	USA	USA	620	Portugal	PRT								06	SUGAR,SUGR.PREPTNS,HONEY	1	No Quantity							2836			0
S3	2000	2000	2000	2	0	2	Export	842	USA	USA	634	Qatar	QAT								06	SUGAR,SUGR.PREPTNS,HONEY	1	No Quantity							264145			0
S3	2000	2000	2000	2	0	2	Export	842	USA	USA	643	Russian Federation	RUS								06	SUGAR,SUGR.PREPTNS,HONEY	1	No Quantity							1683928			0
S3	2000	2000	2000	2	0	2	Export	842	USA	USA	659	Saint Kitts and Nevis	KNA								06	SUGAR,SUGR.PREPTNS,HONEY	1	No Quantity							28046			0
S3	2000	2000	2000	2	0	2	Export	842	USA	USA	660	Anguilla	AIA								06	SUGAR,SUGR.PREPTNS,HONEY	1	No Quantity							34281			0
S3	2000	2000	2000	2	0	2	Export	842	USA	USA	662	Saint Lucia	LCA								06	SUGAR,SUGR.PREPTNS,HONEY	1	No Quantity							147497			0
S3	2000	2000	2000	2	0	2	Export	842	USA	USA	670	Saint Vincent and the Grenadines	VCT								06	SUGAR,SUGR.PREPTNS,HONEY	1	No Quantity							48839			0
S3	2000	2000	2000	2	0	2	Export	842	USA	USA	682	Saudi Arabia	SAU								06	SUGAR,SUGR.PREPTNS,HONEY	1	No Quantity							2126329			0
S3	2000	2000	2000	2	0	2	Export	842	USA	USA	699	India	IND								06	SUGAR,SUGR.PREPTNS,HONEY	1	No Quantity							353210			0
S3	2000	2000	2000	2	0	2	Export	842	USA	USA	702	Singapore	SGP								06	SUGAR,SUGR.PREPTNS,HONEY	1	No Quantity							5081060			0
S3	2000	2000	2000	2	0	2	Export	842	USA	USA	704	Viet Nam	VNM								06	SUGAR,SUGR.PREPTNS,HONEY	1	No Quantity							1202090			0
S3	2000	2000	2000	2	0	2	Export	842	USA	USA	710	South Africa	ZAF								06	SUGAR,SUGR.PREPTNS,HONEY	1	No Quantity							1138509			0
S3	2000	2000	2000	2	0	2	Export	842	USA	USA	724	Spain	ESP								06	SUGAR,SUGR.PREPTNS,HONEY	1	No Quantity							1198433			0
S3	2000	2000	2000	2	0	2	Export	842	USA	USA	740	Suriname	SUR								06	SUGAR,SUGR.PREPTNS,HONEY	1	No Quantity							454573			0
S3	2000	2000	2000	2	0	2	Export	842	USA	USA	748	Swaziland	SWZ								06	SUGAR,SUGR.PREPTNS,HONEY	1	No Quantity							37697			0
S3	2000	2000	2000	2	0	2	Export	842	USA	USA	752	Sweden	SWE								06	SUGAR,SUGR.PREPTNS,HONEY	1	No Quantity							388239			0
S3	2000	2000	2000	2	0	2	Export	842	USA	USA	757	Switzerland	CHE								06	SUGAR,SUGR.PREPTNS,HONEY	1	No Quantity							1151839			0
S3	2000	2000	2000	2	0	2	Export	842	USA	USA	760	Syria	SYR								06	SUGAR,SUGR.PREPTNS,HONEY	1	No Quantity							21677			0
S3	2000	2000	2000	2	0	2	Export	842	USA	USA	764	Thailand	THA								06	SUGAR,SUGR.PREPTNS,HONEY	1	No Quantity							4472606			0
S3	2000	2000	2000	2	0	2	Export	842	USA	USA	776	Tonga	TON								06	SUGAR,SUGR.PREPTNS,HONEY	1	No Quantity							6080			0
S3	2000	2000	2000	2	0	2	Export	842	USA	USA	780	Trinidad and Tobago	TTO								06	SUGAR,SUGR.PREPTNS,HONEY	1	No Quantity							2015468			0
S3	2000	2000	2000	2	0	2	Export	842	USA	USA	784	United Arab Emirates	ARE								06	SUGAR,SUGR.PREPTNS,HONEY	1	No Quantity							1096286			0
S3	2000	2000	2000	2	0	2	Export	842	USA	USA	788	Tunisia	TUN								06	SUGAR,SUGR.PREPTNS,HONEY	1	No Quantity							26565			0
S3	2000	2000	2000	2	0	2	Export	842	USA	USA	792	Turkey	TUR								06	SUGAR,SUGR.PREPTNS,HONEY	1	No Quantity							31695			0
S3	2000	2000	2000	2	0	2	Export	842	USA	USA	796	Turks and Caicos Isds	TCA								06	SUGAR,SUGR.PREPTNS,HONEY	1	No Quantity							136405			0
S3	2000	2000	2000	2	0	2	Export	842	USA	USA	818	Egypt	EGY								06	SUGAR,SUGR.PREPTNS,HONEY	1	No Quantity							434275			0
S3	2000	2000	2000	2	0	2	Export	842	USA	USA	826	United Kingdom	GBR								06	SUGAR,SUGR.PREPTNS,HONEY	1	No Quantity							11145072			0
S3	2000	2000	2000	2	0	2	Export	842	USA	USA	834	United Rep. of Tanzania	TZA								06	SUGAR,SUGR.PREPTNS,HONEY	1	No Quantity							8228			0
S3	2000	2000	2000	2	0	2	Export	842	USA	USA	858	Uruguay	URY								06	SUGAR,SUGR.PREPTNS,HONEY	1	No Quantity							1413496			0
S3	2000	2000	2000	2	0	2	Export	842	USA	USA	862	Venezuela	VEN								06	SUGAR,SUGR.PREPTNS,HONEY	1	No Quantity							5833531			0
S3	2000	2000	2000	2	0	2	Export	842	USA	USA	887	Yemen	YEM								06	SUGAR,SUGR.PREPTNS,HONEY	1	No Quantity							957443			0
S3	2000	2000	2000	2	0	2	Export	834	United Rep. of Tanzania	TZA	0	World	WLD								07	COFFEE,TEA,COCOA,SPICES	1	No Quantity							126697762			0
S3	2000	2000	2000	2	0	2	Export	834	United Rep. of Tanzania	TZA	36	Australia	AUS								07	COFFEE,TEA,COCOA,SPICES	1	No Quantity							409983			0
S3	2000	2000	2000	2	0	2	Export	834	United Rep. of Tanzania	TZA	56	Belgium	BEL								07	COFFEE,TEA,COCOA,SPICES	1	No Quantity							2469701			0
S3	2000	2000	2000	2	0	2	Export	834	United Rep. of Tanzania	TZA	100	Bulgaria	BGR								07	COFFEE,TEA,COCOA,SPICES	1	No Quantity							670696			0
S3	2000	2000	2000	2	0	2	Export	834	United Rep. of Tanzania	TZA	108	Burundi	BDI								07	COFFEE,TEA,COCOA,SPICES	1	No Quantity							48037			0
S3	2000	2000	2000	2	0	2	Export	834	United Rep. of Tanzania	TZA	124	Canada	CAN								07	COFFEE,TEA,COCOA,SPICES	1	No Quantity							136241			0
S3	2000	2000	2000	2	0	2	Export	834	United Rep. of Tanzania	TZA	144	Sri Lanka	LKA								07	COFFEE,TEA,COCOA,SPICES	1	No Quantity							79588			0
S3	2000	2000	2000	2	0	2	Export	834	United Rep. of Tanzania	TZA	170	Colombia	COL								07	COFFEE,TEA,COCOA,SPICES	1	No Quantity							6293			0
S3	2000	2000	2000	2	0	2	Export	834	United Rep. of Tanzania	TZA	174	Comoros	COM								07	COFFEE,TEA,COCOA,SPICES	1	No Quantity							27151			0
S3	2000	2000	2000	2	0	2	Export	834	United Rep. of Tanzania	TZA	180	Dem. Rep. of the Congo	COD								07	COFFEE,TEA,COCOA,SPICES	1	No Quantity							43408			0
S3	2000	2000	2000	2	0	2	Export	834	United Rep. of Tanzania	TZA	208	Denmark	DNK								07	COFFEE,TEA,COCOA,SPICES	1	No Quantity							733296			0
S3	2000	2000	2000	2	0	2	Export	834	United Rep. of Tanzania	TZA	212	Dominica	DMA								07	COFFEE,TEA,COCOA,SPICES	1	No Quantity							27244			0
S3	2000	2000	2000	2	0	2	Export	834	United Rep. of Tanzania	TZA	231	Ethiopia	ETH								07	COFFEE,TEA,COCOA,SPICES	1	No Quantity							116111			0
S3	2000	2000	2000	2	0	2	Export	834	United Rep. of Tanzania	TZA	232	Eritrea	ERI								07	COFFEE,TEA,COCOA,SPICES	1	No Quantity							25750			0
S3	2000	2000	2000	2	0	2	Export	834	United Rep. of Tanzania	TZA	246	Finland	FIN								07	COFFEE,TEA,COCOA,SPICES	1	No Quantity							1382330			0
S3	2000	2000	2000	2	0	2	Export	834	United Rep. of Tanzania	TZA	251	France	FRA								07	COFFEE,TEA,COCOA,SPICES	1	No Quantity							226982			0
S3	2000	2000	2000	2	0	2	Export	834	United Rep. of Tanzania	TZA	262	Djibouti	DJI								07	COFFEE,TEA,COCOA,SPICES	1	No Quantity							12843			0
S3	2000	2000	2000	2	0	2	Export	834	United Rep. of Tanzania	TZA	276	Germany	DEU								07	COFFEE,TEA,COCOA,SPICES	1	No Quantity							40382403			0
S3	2000	2000	2000	2	0	2	Export	834	United Rep. of Tanzania	TZA	288	Ghana	GHA								07	COFFEE,TEA,COCOA,SPICES	1	No Quantity							198937			0
S3	2000	2000	2000	2	0	2	Export	834	United Rep. of Tanzania	TZA	300	Greece	GRC								07	COFFEE,TEA,COCOA,SPICES	1	No Quantity							204621			0
S3	2000	2000	2000	2	0	2	Export	834	United Rep. of Tanzania	TZA	308	Grenada	GRD								07	COFFEE,TEA,COCOA,SPICES	1	No Quantity							239236			0
S3	2000	2000	2000	2	0	2	Export	834	United Rep. of Tanzania	TZA	344	China, Hong Kong SAR	HKG								07	COFFEE,TEA,COCOA,SPICES	1	No Quantity							51239			0
S3	2000	2000	2000	2	0	2	Export	834	United Rep. of Tanzania	TZA	348	Hungary	HUN								07	COFFEE,TEA,COCOA,SPICES	1	No Quantity							871109			0
S3	2000	2000	2000	2	0	2	Export	834	United Rep. of Tanzania	TZA	360	Indonesia	IDN								07	COFFEE,TEA,COCOA,SPICES	1	No Quantity							2005593			0
S3	2000	2000	2000	2	0	2	Export	834	United Rep. of Tanzania	TZA	372	Ireland	IRL								07	COFFEE,TEA,COCOA,SPICES	1	No Quantity							88259			0
S3	2000	2000	2000	2	0	2	Export	834	United Rep. of Tanzania	TZA	376	Israel	ISR								07	COFFEE,TEA,COCOA,SPICES	1	No Quantity							1020444			0
S3	2000	2000	2000	2	0	2	Export	834	United Rep. of Tanzania	TZA	381	Italy	ITA								07	COFFEE,TEA,COCOA,SPICES	1	No Quantity							4961346			0
S3	2000	2000	2000	2	0	2	Export	834	United Rep. of Tanzania	TZA	392	Japan	JPN								07	COFFEE,TEA,COCOA,SPICES	1	No Quantity							17408774			0
S3	2000	2000	2000	2	0	2	Export	834	United Rep. of Tanzania	TZA	400	Jordan	JOR								07	COFFEE,TEA,COCOA,SPICES	1	No Quantity							36230			0
S3	2000	2000	2000	2	0	2	Export	834	United Rep. of Tanzania	TZA	404	Kenya	KEN								07	COFFEE,TEA,COCOA,SPICES	1	No Quantity							15147958			0
S3	2000	2000	2000	2	0	2	Export	834	United Rep. of Tanzania	TZA	408	Dem. People's Rep. of Korea	PRK								07	COFFEE,TEA,COCOA,SPICES	1	No Quantity							46249			0
S3	2000	2000	2000	2	0	2	Export	834	United Rep. of Tanzania	TZA	410	Rep. of Korea	KOR								07	COFFEE,TEA,COCOA,SPICES	1	No Quantity							123263			0
S3	2000	2000	2000	2	0	2	Export	834	United Rep. of Tanzania	TZA	454	Malawi	MWI								07	COFFEE,TEA,COCOA,SPICES	1	No Quantity							1735			0
S3	2000	2000	2000	2	0	2	Export	834	United Rep. of Tanzania	TZA	458	Malaysia	MYS								07	COFFEE,TEA,COCOA,SPICES	1	No Quantity							215261			0
S3	2000	2000	2000	2	0	2	Export	834	United Rep. of Tanzania	TZA	480	Mauritius	MUS								07	COFFEE,TEA,COCOA,SPICES	1	No Quantity							76748			0
S3	2000	2000	2000	2	0	2	Export	834	United Rep. of Tanzania	TZA	508	Mozambique	MOZ								07	COFFEE,TEA,COCOA,SPICES	1	No Quantity							8023			0
S3	2000	2000	2000	2	0	2	Export	834	United Rep. of Tanzania	TZA	512	Oman	OMN								07	COFFEE,TEA,COCOA,SPICES	1	No Quantity							123551			0
S3	2000	2000	2000	2	0	2	Export	834	United Rep. of Tanzania	TZA	528	Netherlands	NLD								07	COFFEE,TEA,COCOA,SPICES	1	No Quantity							5933426			0
S3	2000	2000	2000	2	0	2	Export	834	United Rep. of Tanzania	TZA	579	Norway	NOR								07	COFFEE,TEA,COCOA,SPICES	1	No Quantity							18492			0
S3	2000	2000	2000	2	0	2	Export	834	United Rep. of Tanzania	TZA	586	Pakistan	PAK								07	COFFEE,TEA,COCOA,SPICES	1	No Quantity							4694612			0
S3	2000	2000	2000	2	0	2	Export	834	United Rep. of Tanzania	TZA	604	Peru	PER								07	COFFEE,TEA,COCOA,SPICES	1	No Quantity							106445			0
S3	2000	2000	2000	2	0	2	Export	834	United Rep. of Tanzania	TZA	616	Poland	POL								07	COFFEE,TEA,COCOA,SPICES	1	No Quantity							1154070			0
S3	2000	2000	2000	2	0	2	Export	834	United Rep. of Tanzania	TZA	620	Portugal	PRT								07	COFFEE,TEA,COCOA,SPICES	1	No Quantity							42896			0
S3	2000	2000	2000	2	0	2	Export	834	United Rep. of Tanzania	TZA	646	Rwanda	RWA								07	COFFEE,TEA,COCOA,SPICES	1	No Quantity							1148			0
S3	2000	2000	2000	2	0	2	Export	834	United Rep. of Tanzania	TZA	654	Saint Helena	SHN								07	COFFEE,TEA,COCOA,SPICES	1	No Quantity							3809000			0
S3	2000	2000	2000	2	0	2	Export	834	United Rep. of Tanzania	TZA	682	Saudi Arabia	SAU								07	COFFEE,TEA,COCOA,SPICES	1	No Quantity							614			0
S3	2000	2000	2000	2	0	2	Export	834	United Rep. of Tanzania	TZA	690	Seychelles	SYC								07	COFFEE,TEA,COCOA,SPICES	1	No Quantity							23999			0
S3	2000	2000	2000	2	0	2	Export	834	United Rep. of Tanzania	TZA	694	Sierra Leone	SLE								07	COFFEE,TEA,COCOA,SPICES	1	No Quantity							45619			0
S3	2000	2000	2000	2	0	2	Export	834	United Rep. of Tanzania	TZA	699	India	IND								07	COFFEE,TEA,COCOA,SPICES	1	No Quantity							112855			0
S3	2000	2000	2000	2	0	2	Export	834	United Rep. of Tanzania	TZA	702	Singapore	SGP								07	COFFEE,TEA,COCOA,SPICES	1	No Quantity							3520252			0
S3	2000	2000	2000	2	0	2	Export	834	United Rep. of Tanzania	TZA	706	Somalia	SOM								07	COFFEE,TEA,COCOA,SPICES	1	No Quantity							23596			0
S3	2000	2000	2000	2	0	2	Export	834	United Rep. of Tanzania	TZA	710	South Africa	ZAF								07	COFFEE,TEA,COCOA,SPICES	1	No Quantity							140562			0
S3	2000	2000	2000	2	0	2	Export	834	United Rep. of Tanzania	TZA	724	Spain	ESP								07	COFFEE,TEA,COCOA,SPICES	1	No Quantity							999881			0
S3	2000	2000	2000	2	0	2	Export	834	United Rep. of Tanzania	TZA	736	Fmr Sudan	SDN								07	COFFEE,TEA,COCOA,SPICES	1	No Quantity							133302			0
S3	2000	2000	2000	2	0	2	Export	834	United Rep. of Tanzania	TZA	740	Suriname	SUR								07	COFFEE,TEA,COCOA,SPICES	1	No Quantity							3403			0
S3	2000	2000	2000	2	0	2	Export	834	United Rep. of Tanzania	TZA	748	Swaziland	SWZ								07	COFFEE,TEA,COCOA,SPICES	1	No Quantity							41221			0
S3	2000	2000	2000	2	0	2	Export	834	United Rep. of Tanzania	TZA	752	Sweden	SWE								07	COFFEE,TEA,COCOA,SPICES	1	No Quantity							772			0
S3	2000	2000	2000	2	0	2	Export	834	United Rep. of Tanzania	TZA	757	Switzerland	CHE								07	COFFEE,TEA,COCOA,SPICES	1	No Quantity							412001			0
S3	2000	2000	2000	2	0	2	Export	834	United Rep. of Tanzania	TZA	764	Thailand	THA								07	COFFEE,TEA,COCOA,SPICES	1	No Quantity							340			0
S3	2000	2000	2000	2	0	2	Export	834	United Rep. of Tanzania	TZA	784	United Arab Emirates	ARE								07	COFFEE,TEA,COCOA,SPICES	1	No Quantity							1016647			0
S3	2000	2000	2000	2	0	2	Export	834	United Rep. of Tanzania	TZA	800	Uganda	UGA								07	COFFEE,TEA,COCOA,SPICES	1	No Quantity							1075			0
S3	2000	2000	2000	2	0	2	Export	834	United Rep. of Tanzania	TZA	826	United Kingdom	GBR								07	COFFEE,TEA,COCOA,SPICES	1	No Quantity							12780814			0
S3	2000	2000	2000	2	0	2	Export	834	United Rep. of Tanzania	TZA	842	USA	USA								07	COFFEE,TEA,COCOA,SPICES	1	No Quantity							1924704			0
S3	2000	2000	2000	2	0	2	Export	834	United Rep. of Tanzania	TZA	887	Yemen	YEM								07	COFFEE,TEA,COCOA,SPICES	1	No Quantity							52881			0
S3	2000	2000	2000	2	0	2	Export	834	United Rep. of Tanzania	TZA	894	Zambia	ZMB								07	COFFEE,TEA,COCOA,SPICES	1	No Quantity							76497			0
S3	2000	2000	2000	2	0	2	Export	842	USA	USA	0	World	WLD								07	COFFEE,TEA,COCOA,SPICES	1	No Quantity							1061179291			0
S3	2000	2000	2000	2	0	2	Export	842	USA	USA	24	Angola	AGO								07	COFFEE,TEA,COCOA,SPICES	1	No Quantity							22279			0
S3	2000	2000	2000	2	0	2	Export	842	USA	USA	28	Antigua and Barbuda	ATG								07	COFFEE,TEA,COCOA,SPICES	1	No Quantity							74565			0
S3	2000	2000	2000	2	0	2	Export	842	USA	USA	32	Argentina	ARG								07	COFFEE,TEA,COCOA,SPICES	1	No Quantity							2214051			0
S3	2000	2000	2000	2	0	2	Export	842	USA	USA	36	Australia	AUS								07	COFFEE,TEA,COCOA,SPICES	1	No Quantity							19715992			0
S3	2000	2000	2000	2	0	2	Export	842	USA	USA	40	Austria	AUT								07	COFFEE,TEA,COCOA,SPICES	1	No Quantity							8316			0
S3	2000	2000	2000	2	0	2	Export	842	USA	USA	44	Bahamas	BHS								07	COFFEE,TEA,COCOA,SPICES	1	No Quantity							1777708			0
S3	2000	2000	2000	2	0	2	Export	842	USA	USA	48	Bahrain	BHR								07	COFFEE,TEA,COCOA,SPICES	1	No Quantity							161144			0
S3	2000	2000	2000	2	0	2	Export	842	USA	USA	52	Barbados	BRB								07	COFFEE,TEA,COCOA,SPICES	1	No Quantity							808314			0
S3	2000	2000	2000	2	0	2	Export	842	USA	USA	56	Belgium	BEL								07	COFFEE,TEA,COCOA,SPICES	1	No Quantity							4805902			0
S3	2000	2000	2000	2	0	2	Export	842	USA	USA	60	Bermuda	BMU								07	COFFEE,TEA,COCOA,SPICES	1	No Quantity							767782			0
S3	2000	2000	2000	2	0	2	Export	842	USA	USA	68	Bolivia (Plurinational State of)	BOL								07	COFFEE,TEA,COCOA,SPICES	1	No Quantity							380748			0
S3	2000	2000	2000	2	0	2	Export	842	USA	USA	76	Brazil	BRA								07	COFFEE,TEA,COCOA,SPICES	1	No Quantity							7036770			0
S3	2000	2000	2000	2	0	2	Export	842	USA	USA	84	Belize	BLZ								07	COFFEE,TEA,COCOA,SPICES	1	No Quantity							510763			0
S3	2000	2000	2000	2	0	2	Export	842	USA	USA	92	Br. Virgin Isds	VGB								07	COFFEE,TEA,COCOA,SPICES	1	No Quantity							120685			0
S3	2000	2000	2000	2	0	2	Export	842	USA	USA	96	Brunei Darussalam	BRN								07	COFFEE,TEA,COCOA,SPICES	1	No Quantity							153790			0
S3	2000	2000	2000	2	0	2	Export	842	USA	USA	100	Bulgaria	BGR								07	COFFEE,TEA,COCOA,SPICES	1	No Quantity							7992			0
S3	2000	2000	2000	2	0	2	Export	842	USA	USA	116	Cambodia	KHM								07	COFFEE,TEA,COCOA,SPICES	1	No Quantity							58604			0
S3	2000	2000	2000	2	0	2	Export	842	USA	USA	124	Canada	CAN								07	COFFEE,TEA,COCOA,SPICES	1	No Quantity							555412110			0
S3	2000	2000	2000	2	0	2	Export	842	USA	USA	136	Cayman Isds	CYM								07	COFFEE,TEA,COCOA,SPICES	1	No Quantity							116859			0
S3	2000	2000	2000	2	0	2	Export	842	USA	USA	144	Sri Lanka	LKA								07	COFFEE,TEA,COCOA,SPICES	1	No Quantity							748617			0
S3	2000	2000	2000	2	0	2	Export	842	USA	USA	152	Chile	CHL								07	COFFEE,TEA,COCOA,SPICES	1	No Quantity							2072940			0
S3	2000	2000	2000	2	0	2	Export	842	USA	USA	156	China	CHN								07	COFFEE,TEA,COCOA,SPICES	1	No Quantity							8611589			0
S3	2000	2000	2000	2	0	2	Export	842	USA	USA	170	Colombia	COL								07	COFFEE,TEA,COCOA,SPICES	1	No Quantity							2864817			0
S3	2000	2000	2000	2	0	2	Export	842	USA	USA	178	Congo	COG								07	COFFEE,TEA,COCOA,SPICES	1	No Quantity							107983			0
S3	2000	2000	2000	2	0	2	Export	842	USA	USA	188	Costa Rica	CRI								07	COFFEE,TEA,COCOA,SPICES	1	No Quantity							3461819			0
S3	2000	2000	2000	2	0	2	Export	842	USA	USA	196	Cyprus	CYP								07	COFFEE,TEA,COCOA,SPICES	1	No Quantity							8884			0
S3	2000	2000	2000	2	0	2	Export	842	USA	USA	203	Czechia	CZE								07	COFFEE,TEA,COCOA,SPICES	1	No Quantity							70581			0
S3	2000	2000	2000	2	0	2	Export	842	USA	USA	204	Benin	BEN								07	COFFEE,TEA,COCOA,SPICES	1	No Quantity							30637			0
S3	2000	2000	2000	2	0	2	Export	842	USA	USA	208	Denmark	DNK								07	COFFEE,TEA,COCOA,SPICES	1	No Quantity							366839			0
S3	2000	2000	2000	2	0	2	Export	842	USA	USA	212	Dominica	DMA								07	COFFEE,TEA,COCOA,SPICES	1	No Quantity							28432			0
S3	2000	2000	2000	2	0	2	Export	842	USA	USA	214	Dominican Rep.	DOM								07	COFFEE,TEA,COCOA,SPICES	1	No Quantity							5811429			0
S3	2000	2000	2000	2	0	2	Export	842	USA	USA	218	Ecuador	ECU								07	COFFEE,TEA,COCOA,SPICES	1	No Quantity							1304773			0
S3	2000	2000	2000	2	0	2	Export	842	USA	USA	222	El Salvador	SLV								07	COFFEE,TEA,COCOA,SPICES	1	No Quantity							5183374			0
S3	2000	2000	2000	2	0	2	Export	842	USA	USA	233	Estonia	EST								07	COFFEE,TEA,COCOA,SPICES	1	No Quantity							183795			0
S3	2000	2000	2000	2	0	2	Export	842	USA	USA	246	Finland	FIN								07	COFFEE,TEA,COCOA,SPICES	1	No Quantity							2419907			0
S3	2000	2000	2000	2	0	2	Export	842	USA	USA	251	France	FRA								07	COFFEE,TEA,COCOA,SPICES	1	No Quantity							3024665			0
S3	2000	2000	2000	2	0	2	Export	842	USA	USA	258	French Polynesia	PYF								07	COFFEE,TEA,COCOA,SPICES	1	No Quantity							276577			0
S3	2000	2000	2000	2	0	2	Export	842	USA	USA	268	Georgia	GEO								07	COFFEE,TEA,COCOA,SPICES	1	No Quantity							21079			0
S3	2000	2000	2000	2	0	2	Export	842	USA	USA	276	Germany	DEU								07	COFFEE,TEA,COCOA,SPICES	1	No Quantity							10636276			0
S3	2000	2000	2000	2	0	2	Export	842	USA	USA	288	Ghana	GHA								07	COFFEE,TEA,COCOA,SPICES	1	No Quantity							81594			0
S3	2000	2000	2000	2	0	2	Export	842	USA	USA	300	Greece	GRC								07	COFFEE,TEA,COCOA,SPICES	1	No Quantity							465032			0
S3	2000	2000	2000	2	0	2	Export	842	USA	USA	308	Grenada	GRD								07	COFFEE,TEA,COCOA,SPICES	1	No Quantity							29427			0
S3	2000	2000	2000	2	0	2	Export	842	USA	USA	320	Guatemala	GTM								07	COFFEE,TEA,COCOA,SPICES	1	No Quantity							2757789			0
S3	2000	2000	2000	2	0	2	Export	842	USA	USA	324	Guinea	GIN								07	COFFEE,TEA,COCOA,SPICES	1	No Quantity							28465			0
S3	2000	2000	2000	2	0	2	Export	842	USA	USA	328	Guyana	GUY								07	COFFEE,TEA,COCOA,SPICES	1	No Quantity							129154			0
S3	2000	2000	2000	2	0	2	Export	842	USA	USA	332	Haiti	HTI								07	COFFEE,TEA,COCOA,SPICES	1	No Quantity							208490			0
S3	2000	2000	2000	2	0	2	Export	842	USA	USA	340	Honduras	HND								07	COFFEE,TEA,COCOA,SPICES	1	No Quantity							1616541			0
S3	2000	2000	2000	2	0	2	Export	842	USA	USA	344	China, Hong Kong SAR	HKG								07	COFFEE,TEA,COCOA,SPICES	1	No Quantity							12517588			0
S3	2000	2000	2000	2	0	2	Export	842	USA	USA	348	Hungary	HUN								07	COFFEE,TEA,COCOA,SPICES	1	No Quantity							121205			0
S3	2000	2000	2000	2	0	2	Export	842	USA	USA	352	Iceland	ISL								07	COFFEE,TEA,COCOA,SPICES	1	No Quantity							862184			0
S3	2000	2000	2000	2	0	2	Export	842	USA	USA	360	Indonesia	IDN								07	COFFEE,TEA,COCOA,SPICES	1	No Quantity							933482			0
S3	2000	2000	2000	2	0	2	Export	842	USA	USA	372	Ireland	IRL								07	COFFEE,TEA,COCOA,SPICES	1	No Quantity							3115101			0
S3	2000	2000	2000	2	0	2	Export	842	USA	USA	376	Israel	ISR								07	COFFEE,TEA,COCOA,SPICES	1	No Quantity							7921339			0
S3	2000	2000	2000	2	0	2	Export	842	USA	USA	381	Italy	ITA								07	COFFEE,TEA,COCOA,SPICES	1	No Quantity							4711544			0
S3	2000	2000	2000	2	0	2	Export	842	USA	USA	384	Côte d'Ivoire	CIV								07	COFFEE,TEA,COCOA,SPICES	1	No Quantity							596322			0
S3	2000	2000	2000	2	0	2	Export	842	USA	USA	388	Jamaica	JAM								07	COFFEE,TEA,COCOA,SPICES	1	No Quantity							1741708			0
S3	2000	2000	2000	2	0	2	Export	842	USA	USA	392	Japan	JPN								07	COFFEE,TEA,COCOA,SPICES	1	No Quantity							54385136			0
S3	2000	2000	2000	2	0	2	Export	842	USA	USA	400	Jordan	JOR								07	COFFEE,TEA,COCOA,SPICES	1	No Quantity							205311			0
S3	2000	2000	2000	2	0	2	Export	842	USA	USA	404	Kenya	KEN								07	COFFEE,TEA,COCOA,SPICES	1	No Quantity							12756			0
S3	2000	2000	2000	2	0	2	Export	842	USA	USA	410	Rep. of Korea	KOR								07	COFFEE,TEA,COCOA,SPICES	1	No Quantity							29029887			0
S3	2000	2000	2000	2	0	2	Export	842	USA	USA	414	Kuwait	KWT								07	COFFEE,TEA,COCOA,SPICES	1	No Quantity							1093325			0
S3	2000	2000	2000	2	0	2	Export	842	USA	USA	422	Lebanon	LBN								07	COFFEE,TEA,COCOA,SPICES	1	No Quantity							405013			0
S3	2000	2000	2000	2	0	2	Export	842	USA	USA	428	Latvia	LVA								07	COFFEE,TEA,COCOA,SPICES	1	No Quantity							977761			0
S3	2000	2000	2000	2	0	2	Export	842	USA	USA	430	Liberia	LBR								07	COFFEE,TEA,COCOA,SPICES	1	No Quantity							79865			0
S3	2000	2000	2000	2	0	2	Export	842	USA	USA	440	Lithuania	LTU								07	COFFEE,TEA,COCOA,SPICES	1	No Quantity							191852			0
S3	2000	2000	2000	2	0	2	Export	842	USA	USA	446	China, Macao SAR	MAC								07	COFFEE,TEA,COCOA,SPICES	1	No Quantity							2770			0
S3	2000	2000	2000	2	0	2	Export	842	USA	USA	458	Malaysia	MYS								07	COFFEE,TEA,COCOA,SPICES	1	No Quantity							3299187			0
S3	2000	2000	2000	2	0	2	Export	842	USA	USA	470	Malta	MLT								07	COFFEE,TEA,COCOA,SPICES	1	No Quantity							3878			0
S3	2000	2000	2000	2	0	2	Export	842	USA	USA	484	Mexico	MEX								07	COFFEE,TEA,COCOA,SPICES	1	No Quantity							176894653			0
S3	2000	2000	2000	2	0	2	Export	842	USA	USA	490	Other Asia, nes									07	COFFEE,TEA,COCOA,SPICES	1	No Quantity							14191240			0
S3	2000	2000	2000	2	0	2	Export	842	USA	USA	496	Mongolia	MNG								07	COFFEE,TEA,COCOA,SPICES	1	No Quantity							26802			0
S3	2000	2000	2000	2	0	2	Export	842	USA	USA	504	Morocco	MAR								07	COFFEE,TEA,COCOA,SPICES	1	No Quantity							30942			0
S3	2000	2000	2000	2	0	2	Export	842	USA	USA	512	Oman	OMN								07	COFFEE,TEA,COCOA,SPICES	1	No Quantity							287184			0
S3	2000	2000	2000	2	0	2	Export	842	USA	USA	516	Namibia	NAM								07	COFFEE,TEA,COCOA,SPICES	1	No Quantity							20100			0
S3	2000	2000	2000	2	0	2	Export	842	USA	USA	528	Netherlands	NLD								07	COFFEE,TEA,COCOA,SPICES	1	No Quantity							6019881			0
S3	2000	2000	2000	2	0	2	Export	842	USA	USA	530	Neth. Antilles	ANT								07	COFFEE,TEA,COCOA,SPICES	1	No Quantity							2560535			0
S3	2000	2000	2000	2	0	2	Export	842	USA	USA	533	Aruba	ABW								07	COFFEE,TEA,COCOA,SPICES	1	No Quantity							2099097			0
S3	2000	2000	2000	2	0	2	Export	842	USA	USA	540	New Caledonia	NCL								07	COFFEE,TEA,COCOA,SPICES	1	No Quantity							50368			0
S3	2000	2000	2000	2	0	2	Export	842	USA	USA	554	New Zealand	NZL								07	COFFEE,TEA,COCOA,SPICES	1	No Quantity							2184522			0
S3	2000	2000	2000	2	0	2	Export	842	USA	USA	558	Nicaragua	NIC								07	COFFEE,TEA,COCOA,SPICES	1	No Quantity							1669728			0
S3	2000	2000	2000	2	0	2	Export	842	USA	USA	566	Nigeria	NGA								07	COFFEE,TEA,COCOA,SPICES	1	No Quantity							16330			0
S3	2000	2000	2000	2	0	2	Export	842	USA	USA	574	Norfolk Isds	NFK								07	COFFEE,TEA,COCOA,SPICES	1	No Quantity							2682			0
S3	2000	2000	2000	2	0	2	Export	842	USA	USA	579	Norway	NOR								07	COFFEE,TEA,COCOA,SPICES	1	No Quantity							340018			0
S3	2000	2000	2000	2	0	2	Export	842	USA	USA	583	FS Micronesia	FSM								07	COFFEE,TEA,COCOA,SPICES	1	No Quantity							76572			0
S3	2000	2000	2000	2	0	2	Export	842	USA	USA	584	Marshall Isds	MHL								07	COFFEE,TEA,COCOA,SPICES	1	No Quantity							51561			0
S3	2000	2000	2000	2	0	2	Export	842	USA	USA	585	Palau	PLW								07	COFFEE,TEA,COCOA,SPICES	1	No Quantity							152314			0
S3	2000	2000	2000	2	0	2	Export	842	USA	USA	586	Pakistan	PAK								07	COFFEE,TEA,COCOA,SPICES	1	No Quantity							108153			0
S3	2000	2000	2000	2	0	2	Export	842	USA	USA	591	Panama	PAN								07	COFFEE,TEA,COCOA,SPICES	1	No Quantity							5553567			0
S3	2000	2000	2000	2	0	2	Export	842	USA	USA	598	Papua New Guinea	PNG								07	COFFEE,TEA,COCOA,SPICES	1	No Quantity							2598			0
S3	2000	2000	2000	2	0	2	Export	842	USA	USA	600	Paraguay	PRY								07	COFFEE,TEA,COCOA,SPICES	1	No Quantity							97435			0
S3	2000	2000	2000	2	0	2	Export	842	USA	USA	604	Peru	PER								07	COFFEE,TEA,COCOA,SPICES	1	No Quantity							1578420			0
S3	2000	2000	2000	2	0	2	Export	842	USA	USA	608	Philippines	PHL								07	COFFEE,TEA,COCOA,SPICES	1	No Quantity							18258404			0
S3	2000	2000	2000	2	0	2	Export	842	USA	USA	612	Pitcairn	PCN								07	COFFEE,TEA,COCOA,SPICES	1	No Quantity							12573			0
S3	2000	2000	2000	2	0	2	Export	842	USA	USA	616	Poland	POL								07	COFFEE,TEA,COCOA,SPICES	1	No Quantity							122398			0
S3	2000	2000	2000	2	0	2	Export	842	USA	USA	620	Portugal	PRT								07	COFFEE,TEA,COCOA,SPICES	1	No Quantity							396737			0
S3	2000	2000	2000	2	0	2	Export	842	USA	USA	634	Qatar	QAT								07	COFFEE,TEA,COCOA,SPICES	1	No Quantity							169276			0
S3	2000	2000	2000	2	0	2	Export	842	USA	USA	642	Romania	ROU								07	COFFEE,TEA,COCOA,SPICES	1	No Quantity							12424			0
S3	2000	2000	2000	2	0	2	Export	842	USA	USA	643	Russian Federation	RUS								07	COFFEE,TEA,COCOA,SPICES	1	No Quantity							2033055			0
S3	2000	2000	2000	2	0	2	Export	842	USA	USA	654	Saint Helena	SHN								07	COFFEE,TEA,COCOA,SPICES	1	No Quantity							28813			0
S3	2000	2000	2000	2	0	2	Export	842	USA	USA	659	Saint Kitts and Nevis	KNA								07	COFFEE,TEA,COCOA,SPICES	1	No Quantity							20358			0
S3	2000	2000	2000	2	0	2	Export	842	USA	USA	662	Saint Lucia	LCA								07	COFFEE,TEA,COCOA,SPICES	1	No Quantity							252535			0
S3	2000	2000	2000	2	0	2	Export	842	USA	USA	670	Saint Vincent and the Grenadines	VCT								07	COFFEE,TEA,COCOA,SPICES	1	No Quantity							64136			0
S3	2000	2000	2000	2	0	2	Export	842	USA	USA	682	Saudi Arabia	SAU								07	COFFEE,TEA,COCOA,SPICES	1	No Quantity							7452014			0
S3	2000	2000	2000	2	0	2	Export	842	USA	USA	699	India	IND								07	COFFEE,TEA,COCOA,SPICES	1	No Quantity							1248501			0
S3	2000	2000	2000	2	0	2	Export	842	USA	USA	702	Singapore	SGP								07	COFFEE,TEA,COCOA,SPICES	1	No Quantity							11344771			0
S3	2000	2000	2000	2	0	2	Export	842	USA	USA	703	Slovakia	SVK								07	COFFEE,TEA,COCOA,SPICES	1	No Quantity							5600			0
S3	2000	2000	2000	2	0	2	Export	842	USA	USA	704	Viet Nam	VNM								07	COFFEE,TEA,COCOA,SPICES	1	No Quantity							42120			0
S3	2000	2000	2000	2	0	2	Export	842	USA	USA	705	Slovenia	SVN								07	COFFEE,TEA,COCOA,SPICES	1	No Quantity							163701			0
S3	2000	2000	2000	2	0	2	Export	842	USA	USA	710	South Africa	ZAF								07	COFFEE,TEA,COCOA,SPICES	1	No Quantity							385422			0
S3	2000	2000	2000	2	0	2	Export	842	USA	USA	724	Spain	ESP								07	COFFEE,TEA,COCOA,SPICES	1	No Quantity							1919288			0
S3	2000	2000	2000	2	0	2	Export	842	USA	USA	740	Suriname	SUR								07	COFFEE,TEA,COCOA,SPICES	1	No Quantity							62358			0
S3	2000	2000	2000	2	0	2	Export	842	USA	USA	752	Sweden	SWE								07	COFFEE,TEA,COCOA,SPICES	1	No Quantity							1625200			0
S3	2000	2000	2000	2	0	2	Export	842	USA	USA	757	Switzerland	CHE								07	COFFEE,TEA,COCOA,SPICES	1	No Quantity							1725347			0
S3	2000	2000	2000	2	0	2	Export	842	USA	USA	764	Thailand	THA								07	COFFEE,TEA,COCOA,SPICES	1	No Quantity							2778906			0
S3	2000	2000	2000	2	0	2	Export	842	USA	USA	776	Tonga	TON								07	COFFEE,TEA,COCOA,SPICES	1	No Quantity							2675			0
S3	2000	2000	2000	2	0	2	Export	842	USA	USA	780	Trinidad and Tobago	TTO								07	COFFEE,TEA,COCOA,SPICES	1	No Quantity							2442401			0
S3	2000	2000	2000	2	0	2	Export	842	USA	USA	784	United Arab Emirates	ARE								07	COFFEE,TEA,COCOA,SPICES	1	No Quantity							2847059			0
S3	2000	2000	2000	2	0	2	Export	842	USA	USA	788	Tunisia	TUN								07	COFFEE,TEA,COCOA,SPICES	1	No Quantity							157943			0
S3	2000	2000	2000	2	0	2	Export	842	USA	USA	792	Turkey	TUR								07	COFFEE,TEA,COCOA,SPICES	1	No Quantity							353624			0
S3	2000	2000	2000	2	0	2	Export	842	USA	USA	796	Turks and Caicos Isds	TCA								07	COFFEE,TEA,COCOA,SPICES	1	No Quantity							24462			0
S3	2000	2000	2000	2	0	2	Export	842	USA	USA	804	Ukraine	UKR								07	COFFEE,TEA,COCOA,SPICES	1	No Quantity							904909			0
S3	2000	2000	2000	2	0	2	Export	842	USA	USA	818	Egypt	EGY								07	COFFEE,TEA,COCOA,SPICES	1	No Quantity							336402			0
S3	2000	2000	2000	2	0	2	Export	842	USA	USA	826	United Kingdom	GBR								07	COFFEE,TEA,COCOA,SPICES	1	No Quantity							12023894			0
S3	2000	2000	2000	2	0	2	Export	842	USA	USA	834	United Rep. of Tanzania	TZA								07	COFFEE,TEA,COCOA,SPICES	1	No Quantity							7408			0
S3	2000	2000	2000	2	0	2	Export	842	USA	USA	858	Uruguay	URY								07	COFFEE,TEA,COCOA,SPICES	1	No Quantity							2522234			0
S3	2000	2000	2000	2	0	2	Export	842	USA	USA	862	Venezuela	VEN								07	COFFEE,TEA,COCOA,SPICES	1	No Quantity							6445974			0
S3	2000	2000	2000	2	0	2	Export	842	USA	USA	887	Yemen	YEM								07	COFFEE,TEA,COCOA,SPICES	1	No Quantity							58574			0
S3	2000	2000	2000	2	0	2	Export	834	United Rep. of Tanzania	TZA	0	World	WLD								08	ANIMAL FEED STUFF	1	No Quantity							2419991			0
S3	2000	2000	2000	2	0	2	Export	834	United Rep. of Tanzania	TZA	56	Belgium	BEL								08	ANIMAL FEED STUFF	1	No Quantity							156			0
S3	2000	2000	2000	2	0	2	Export	834	United Rep. of Tanzania	TZA	108	Burundi	BDI								08	ANIMAL FEED STUFF	1	No Quantity							1640			0
S3	2000	2000	2000	2	0	2	Export	834	United Rep. of Tanzania	TZA	180	Dem. Rep. of the Congo	COD								08	ANIMAL FEED STUFF	1	No Quantity							11649			0
S3	2000	2000	2000	2	0	2	Export	834	United Rep. of Tanzania	TZA	392	Japan	JPN								08	ANIMAL FEED STUFF	1	No Quantity							122316			0
S3	2000	2000	2000	2	0	2	Export	834	United Rep. of Tanzania	TZA	404	Kenya	KEN								08	ANIMAL FEED STUFF	1	No Quantity							1015332			0
S3	2000	2000	2000	2	0	2	Export	834	United Rep. of Tanzania	TZA	512	Oman	OMN								08	ANIMAL FEED STUFF	1	No Quantity							36913			0
S3	2000	2000	2000	2	0	2	Export	834	United Rep. of Tanzania	TZA	646	Rwanda	RWA								08	ANIMAL FEED STUFF	1	No Quantity							788			0
S3	2000	2000	2000	2	0	2	Export	834	United Rep. of Tanzania	TZA	699	India	IND								08	ANIMAL FEED STUFF	1	No Quantity							35539			0
S3	2000	2000	2000	2	0	2	Export	834	United Rep. of Tanzania	TZA	784	United Arab Emirates	ARE								08	ANIMAL FEED STUFF	1	No Quantity							669402			0
S3	2000	2000	2000	2	0	2	Export	834	United Rep. of Tanzania	TZA	800	Uganda	UGA								08	ANIMAL FEED STUFF	1	No Quantity							84823			0
S3	2000	2000	2000	2	0	2	Export	834	United Rep. of Tanzania	TZA	818	Egypt	EGY								08	ANIMAL FEED STUFF	1	No Quantity							165944			0
S3	2000	2000	2000	2	0	2	Export	834	United Rep. of Tanzania	TZA	826	United Kingdom	GBR								08	ANIMAL FEED STUFF	1	No Quantity							275488			0
S3	2000	2000	2000	2	0	2	Export	842	USA	USA	0	World	WLD								08	ANIMAL FEED STUFF	1	No Quantity							4073555860			0
S3	2000	2000	2000	2	0	2	Export	842	USA	USA	12	Algeria	DZA								08	ANIMAL FEED STUFF	1	No Quantity							39885709			0
S3	2000	2000	2000	2	0	2	Export	842	USA	USA	20	Andorra	AND								08	ANIMAL FEED STUFF	1	No Quantity							7479			0
S3	2000	2000	2000	2	0	2	Export	842	USA	USA	28	Antigua and Barbuda	ATG								08	ANIMAL FEED STUFF	1	No Quantity							366717			0
S3	2000	2000	2000	2	0	2	Export	842	USA	USA	31	Azerbaijan	AZE								08	ANIMAL FEED STUFF	1	No Quantity							255800			0
S3	2000	2000	2000	2	0	2	Export	842	USA	USA	32	Argentina	ARG								08	ANIMAL FEED STUFF	1	No Quantity							16365864			0
S3	2000	2000	2000	2	0	2	Export	842	USA	USA	36	Australia	AUS								08	ANIMAL FEED STUFF	1	No Quantity							56771606			0
S3	2000	2000	2000	2	0	2	Export	842	USA	USA	40	Austria	AUT								08	ANIMAL FEED STUFF	1	No Quantity							2955942			0
S3	2000	2000	2000	2	0	2	Export	842	USA	USA	44	Bahamas	BHS								08	ANIMAL FEED STUFF	1	No Quantity							6296592			0
S3	2000	2000	2000	2	0	2	Export	842	USA	USA	48	Bahrain	BHR								08	ANIMAL FEED STUFF	1	No Quantity							26187			0
S3	2000	2000	2000	2	0	2	Export	842	USA	USA	50	Bangladesh	BGD								08	ANIMAL FEED STUFF	1	No Quantity							772986			0
S3	2000	2000	2000	2	0	2	Export	842	USA	USA	52	Barbados	BRB								08	ANIMAL FEED STUFF	1	No Quantity							1298667			0
S3	2000	2000	2000	2	0	2	Export	842	USA	USA	56	Belgium	BEL								08	ANIMAL FEED STUFF	1	No Quantity							25245354			0
S3	2000	2000	2000	2	0	2	Export	842	USA	USA	60	Bermuda	BMU								08	ANIMAL FEED STUFF	1	No Quantity							1251421			0
S3	2000	2000	2000	2	0	2	Export	842	USA	USA	68	Bolivia (Plurinational State of)	BOL								08	ANIMAL FEED STUFF	1	No Quantity							300235			0
S3	2000	2000	2000	2	0	2	Export	842	USA	USA	70	Bosnia Herzegovina	BIH								08	ANIMAL FEED STUFF	1	No Quantity							11366			0
S3	2000	2000	2000	2	0	2	Export	842	USA	USA	76	Brazil	BRA								08	ANIMAL FEED STUFF	1	No Quantity							20695819			0
S3	2000	2000	2000	2	0	2	Export	842	USA	USA	84	Belize	BLZ								08	ANIMAL FEED STUFF	1	No Quantity							7189102			0
S3	2000	2000	2000	2	0	2	Export	842	USA	USA	92	Br. Virgin Isds	VGB								08	ANIMAL FEED STUFF	1	No Quantity							110644			0
S3	2000	2000	2000	2	0	2	Export	842	USA	USA	96	Brunei Darussalam	BRN								08	ANIMAL FEED STUFF	1	No Quantity							32434			0
S3	2000	2000	2000	2	0	2	Export	842	USA	USA	100	Bulgaria	BGR								08	ANIMAL FEED STUFF	1	No Quantity							98157			0
S3	2000	2000	2000	2	0	2	Export	842	USA	USA	104	Myanmar	MMR								08	ANIMAL FEED STUFF	1	No Quantity							8678			0
S3	2000	2000	2000	2	0	2	Export	842	USA	USA	112	Belarus	BLR								08	ANIMAL FEED STUFF	1	No Quantity							13000			0
S3	2000	2000	2000	2	0	2	Export	842	USA	USA	116	Cambodia	KHM								08	ANIMAL FEED STUFF	1	No Quantity							13760			0
S3	2000	2000	2000	2	0	2	Export	842	USA	USA	124	Canada	CAN								08	ANIMAL FEED STUFF	1	No Quantity							577124405			0
S3	2000	2000	2000	2	0	2	Export	842	USA	USA	136	Cayman Isds	CYM								08	ANIMAL FEED STUFF	1	No Quantity							1255806			0
S3	2000	2000	2000	2	0	2	Export	842	USA	USA	144	Sri Lanka	LKA								08	ANIMAL FEED STUFF	1	No Quantity							262482			0
S3	2000	2000	2000	2	0	2	Export	842	USA	USA	152	Chile	CHL								08	ANIMAL FEED STUFF	1	No Quantity							26478731			0
S3	2000	2000	2000	2	0	2	Export	842	USA	USA	156	China	CHN								08	ANIMAL FEED STUFF	1	No Quantity							71627374			0
S3	2000	2000	2000	2	0	2	Export	842	USA	USA	170	Colombia	COL								08	ANIMAL FEED STUFF	1	No Quantity							36094551			0
S3	2000	2000	2000	2	0	2	Export	842	USA	USA	178	Congo	COG								08	ANIMAL FEED STUFF	1	No Quantity							51996			0
S3	2000	2000	2000	2	0	2	Export	842	USA	USA	188	Costa Rica	CRI								08	ANIMAL FEED STUFF	1	No Quantity							6002456			0
S3	2000	2000	2000	2	0	2	Export	842	USA	USA	191	Croatia	HRV								08	ANIMAL FEED STUFF	1	No Quantity							45939			0
S3	2000	2000	2000	2	0	2	Export	842	USA	USA	196	Cyprus	CYP								08	ANIMAL FEED STUFF	1	No Quantity							140261			0
S3	2000	2000	2000	2	0	2	Export	842	USA	USA	203	Czechia	CZE								08	ANIMAL FEED STUFF	1	No Quantity							259802			0
S3	2000	2000	2000	2	0	2	Export	842	USA	USA	204	Benin	BEN								08	ANIMAL FEED STUFF	1	No Quantity							110000			0
S3	2000	2000	2000	2	0	2	Export	842	USA	USA	208	Denmark	DNK								08	ANIMAL FEED STUFF	1	No Quantity							31615636			0
S3	2000	2000	2000	2	0	2	Export	842	USA	USA	212	Dominica	DMA								08	ANIMAL FEED STUFF	1	No Quantity							22554			0
S3	2000	2000	2000	2	0	2	Export	842	USA	USA	214	Dominican Rep.	DOM								08	ANIMAL FEED STUFF	1	No Quantity							78813672			0
S3	2000	2000	2000	2	0	2	Export	842	USA	USA	218	Ecuador	ECU								08	ANIMAL FEED STUFF	1	No Quantity							10115072			0
S3	2000	2000	2000	2	0	2	Export	842	USA	USA	222	El Salvador	SLV								08	ANIMAL FEED STUFF	1	No Quantity							32778745			0
S3	2000	2000	2000	2	0	2	Export	842	USA	USA	246	Finland	FIN								08	ANIMAL FEED STUFF	1	No Quantity							3545292			0
S3	2000	2000	2000	2	0	2	Export	842	USA	USA	251	France	FRA								08	ANIMAL FEED STUFF	1	No Quantity							32393890			0
S3	2000	2000	2000	2	0	2	Export	842	USA	USA	258	French Polynesia	PYF								08	ANIMAL FEED STUFF	1	No Quantity							488571			0
S3	2000	2000	2000	2	0	2	Export	842	USA	USA	268	Georgia	GEO								08	ANIMAL FEED STUFF	1	No Quantity							51620			0
S3	2000	2000	2000	2	0	2	Export	842	USA	USA	276	Germany	DEU								08	ANIMAL FEED STUFF	1	No Quantity							51893510			0
S3	2000	2000	2000	2	0	2	Export	842	USA	USA	288	Ghana	GHA								08	ANIMAL FEED STUFF	1	No Quantity							6139			0
S3	2000	2000	2000	2	0	2	Export	842	USA	USA	296	Kiribati	KIR								08	ANIMAL FEED STUFF	1	No Quantity							15196			0
S3	2000	2000	2000	2	0	2	Export	842	USA	USA	300	Greece	GRC								08	ANIMAL FEED STUFF	1	No Quantity							8188279			0
S3	2000	2000	2000	2	0	2	Export	842	USA	USA	308	Grenada	GRD								08	ANIMAL FEED STUFF	1	No Quantity							90010			0
S3	2000	2000	2000	2	0	2	Export	842	USA	USA	320	Guatemala	GTM								08	ANIMAL FEED STUFF	1	No Quantity							40774366			0
S3	2000	2000	2000	2	0	2	Export	842	USA	USA	328	Guyana	GUY								08	ANIMAL FEED STUFF	1	No Quantity							2561884			0
S3	2000	2000	2000	2	0	2	Export	842	USA	USA	332	Haiti	HTI								08	ANIMAL FEED STUFF	1	No Quantity							792439			0
S3	2000	2000	2000	2	0	2	Export	842	USA	USA	340	Honduras	HND								08	ANIMAL FEED STUFF	1	No Quantity							17373908			0
S3	2000	2000	2000	2	0	2	Export	842	USA	USA	344	China, Hong Kong SAR	HKG								08	ANIMAL FEED STUFF	1	No Quantity							14229401			0
S3	2000	2000	2000	2	0	2	Export	842	USA	USA	348	Hungary	HUN								08	ANIMAL FEED STUFF	1	No Quantity							1800085			0
S3	2000	2000	2000	2	0	2	Export	842	USA	USA	352	Iceland	ISL								08	ANIMAL FEED STUFF	1	No Quantity							2306246			0
S3	2000	2000	2000	2	0	2	Export	842	USA	USA	360	Indonesia	IDN								08	ANIMAL FEED STUFF	1	No Quantity							111092093			0
S3	2000	2000	2000	2	0	2	Export	842	USA	USA	372	Ireland	IRL								08	ANIMAL FEED STUFF	1	No Quantity							94244439			0
S3	2000	2000	2000	2	0	2	Export	842	USA	USA	376	Israel	ISR								08	ANIMAL FEED STUFF	1	No Quantity							41038460			0
S3	2000	2000	2000	2	0	2	Export	842	USA	USA	381	Italy	ITA								08	ANIMAL FEED STUFF	1	No Quantity							34892449			0
S3	2000	2000	2000	2	0	2	Export	842	USA	USA	388	Jamaica	JAM								08	ANIMAL FEED STUFF	1	No Quantity							16906621			0
S3	2000	2000	2000	2	0	2	Export	842	USA	USA	392	Japan	JPN								08	ANIMAL FEED STUFF	1	No Quantity							763405670			0
S3	2000	2000	2000	2	0	2	Export	842	USA	USA	398	Kazakhstan	KAZ								08	ANIMAL FEED STUFF	1	No Quantity							30232			0
S3	2000	2000	2000	2	0	2	Export	842	USA	USA	400	Jordan	JOR								08	ANIMAL FEED STUFF	1	No Quantity							477682			0
S3	2000	2000	2000	2	0	2	Export	842	USA	USA	404	Kenya	KEN								08	ANIMAL FEED STUFF	1	No Quantity							15638			0
S3	2000	2000	2000	2	0	2	Export	842	USA	USA	410	Rep. of Korea	KOR								08	ANIMAL FEED STUFF	1	No Quantity							108828977			0
S3	2000	2000	2000	2	0	2	Export	842	USA	USA	414	Kuwait	KWT								08	ANIMAL FEED STUFF	1	No Quantity							77932			0
S3	2000	2000	2000	2	0	2	Export	842	USA	USA	422	Lebanon	LBN								08	ANIMAL FEED STUFF	1	No Quantity							8410421			0
S3	2000	2000	2000	2	0	2	Export	842	USA	USA	428	Latvia	LVA								08	ANIMAL FEED STUFF	1	No Quantity							159857			0
S3	2000	2000	2000	2	0	2	Export	842	USA	USA	440	Lithuania	LTU								08	ANIMAL FEED STUFF	1	No Quantity							377230			0
S3	2000	2000	2000	2	0	2	Export	842	USA	USA	442	Luxembourg	LUX								08	ANIMAL FEED STUFF	1	No Quantity							107160			0
S3	2000	2000	2000	2	0	2	Export	842	USA	USA	450	Madagascar	MDG								08	ANIMAL FEED STUFF	1	No Quantity							32221			0
S3	2000	2000	2000	2	0	2	Export	842	USA	USA	458	Malaysia	MYS								08	ANIMAL FEED STUFF	1	No Quantity							43021358			0
S3	2000	2000	2000	2	0	2	Export	842	USA	USA	466	Mali	MLI								08	ANIMAL FEED STUFF	1	No Quantity							14186			0
S3	2000	2000	2000	2	0	2	Export	842	USA	USA	470	Malta	MLT								08	ANIMAL FEED STUFF	1	No Quantity							87542			0
S3	2000	2000	2000	2	0	2	Export	842	USA	USA	480	Mauritius	MUS								08	ANIMAL FEED STUFF	1	No Quantity							609767			0
S3	2000	2000	2000	2	0	2	Export	842	USA	USA	484	Mexico	MEX								08	ANIMAL FEED STUFF	1	No Quantity							322837201			0
S3	2000	2000	2000	2	0	2	Export	842	USA	USA	490	Other Asia, nes									08	ANIMAL FEED STUFF	1	No Quantity							82223834			0
S3	2000	2000	2000	2	0	2	Export	842	USA	USA	496	Mongolia	MNG								08	ANIMAL FEED STUFF	1	No Quantity							5483			0
S3	2000	2000	2000	2	0	2	Export	842	USA	USA	504	Morocco	MAR								08	ANIMAL FEED STUFF	1	No Quantity							16445340			0
S3	2000	2000	2000	2	0	2	Export	842	USA	USA	512	Oman	OMN								08	ANIMAL FEED STUFF	1	No Quantity							29987			0
S3	2000	2000	2000	2	0	2	Export	842	USA	USA	516	Namibia	NAM								08	ANIMAL FEED STUFF	1	No Quantity							2600			0
S3	2000	2000	2000	2	0	2	Export	842	USA	USA	528	Netherlands	NLD								08	ANIMAL FEED STUFF	1	No Quantity							195098085			0
S3	2000	2000	2000	2	0	2	Export	842	USA	USA	530	Neth. Antilles	ANT								08	ANIMAL FEED STUFF	1	No Quantity							3828926			0
S3	2000	2000	2000	2	0	2	Export	842	USA	USA	533	Aruba	ABW								08	ANIMAL FEED STUFF	1	No Quantity							1573789			0
S3	2000	2000	2000	2	0	2	Export	842	USA	USA	540	New Caledonia	NCL								08	ANIMAL FEED STUFF	1	No Quantity							36800			0
S3	2000	2000	2000	2	0	2	Export	842	USA	USA	554	New Zealand	NZL								08	ANIMAL FEED STUFF	1	No Quantity							22217939			0
S3	2000	2000	2000	2	0	2	Export	842	USA	USA	558	Nicaragua	NIC								08	ANIMAL FEED STUFF	1	No Quantity							6152730			0
S3	2000	2000	2000	2	0	2	Export	842	USA	USA	562	Niger	NER								08	ANIMAL FEED STUFF	1	No Quantity							19351			0
S3	2000	2000	2000	2	0	2	Export	842	USA	USA	566	Nigeria	NGA								08	ANIMAL FEED STUFF	1	No Quantity							492429			0
S3	2000	2000	2000	2	0	2	Export	842	USA	USA	579	Norway	NOR								08	ANIMAL FEED STUFF	1	No Quantity							2118758			0
S3	2000	2000	2000	2	0	2	Export	842	USA	USA	583	FS Micronesia	FSM								08	ANIMAL FEED STUFF	1	No Quantity							1299758			0
S3	2000	2000	2000	2	0	2	Export	842	USA	USA	584	Marshall Isds	MHL								08	ANIMAL FEED STUFF	1	No Quantity							4823			0
S3	2000	2000	2000	2	0	2	Export	842	USA	USA	585	Palau	PLW								08	ANIMAL FEED STUFF	1	No Quantity							106128			0
S3	2000	2000	2000	2	0	2	Export	842	USA	USA	586	Pakistan	PAK								08	ANIMAL FEED STUFF	1	No Quantity							141782			0
S3	2000	2000	2000	2	0	2	Export	842	USA	USA	591	Panama	PAN								08	ANIMAL FEED STUFF	1	No Quantity							21702718			0
S3	2000	2000	2000	2	0	2	Export	842	USA	USA	600	Paraguay	PRY								08	ANIMAL FEED STUFF	1	No Quantity							337106			0
S3	2000	2000	2000	2	0	2	Export	842	USA	USA	604	Peru	PER								08	ANIMAL FEED STUFF	1	No Quantity							31285789			0
S3	2000	2000	2000	2	0	2	Export	842	USA	USA	608	Philippines	PHL								08	ANIMAL FEED STUFF	1	No Quantity							196993279			0
S3	2000	2000	2000	2	0	2	Export	842	USA	USA	616	Poland	POL								08	ANIMAL FEED STUFF	1	No Quantity							732259			0
S3	2000	2000	2000	2	0	2	Export	842	USA	USA	620	Portugal	PRT								08	ANIMAL FEED STUFF	1	No Quantity							63983678			0
S3	2000	2000	2000	2	0	2	Export	842	USA	USA	634	Qatar	QAT								08	ANIMAL FEED STUFF	1	No Quantity							34424			0
S3	2000	2000	2000	2	0	2	Export	842	USA	USA	643	Russian Federation	RUS								08	ANIMAL FEED STUFF	1	No Quantity							21907966			0
S3	2000	2000	2000	2	0	2	Export	842	USA	USA	646	Rwanda	RWA								08	ANIMAL FEED STUFF	1	No Quantity							3508			0
S3	2000	2000	2000	2	0	2	Export	842	USA	USA	659	Saint Kitts and Nevis	KNA								08	ANIMAL FEED STUFF	1	No Quantity							11329			0
S3	2000	2000	2000	2	0	2	Export	842	USA	USA	660	Anguilla	AIA								08	ANIMAL FEED STUFF	1	No Quantity							5654			0
S3	2000	2000	2000	2	0	2	Export	842	USA	USA	662	Saint Lucia	LCA								08	ANIMAL FEED STUFF	1	No Quantity							80307			0
S3	2000	2000	2000	2	0	2	Export	842	USA	USA	670	Saint Vincent and the Grenadines	VCT								08	ANIMAL FEED STUFF	1	No Quantity							817811			0
S3	2000	2000	2000	2	0	2	Export	842	USA	USA	674	San Marino	SMR								08	ANIMAL FEED STUFF	1	No Quantity							66981			0
S3	2000	2000	2000	2	0	2	Export	842	USA	USA	682	Saudi Arabia	SAU								08	ANIMAL FEED STUFF	1	No Quantity							65131444			0
S3	2000	2000	2000	2	0	2	Export	842	USA	USA	686	Senegal	SEN								08	ANIMAL FEED STUFF	1	No Quantity							12250			0
S3	2000	2000	2000	2	0	2	Export	842	USA	USA	690	Seychelles	SYC								08	ANIMAL FEED STUFF	1	No Quantity							4576			0
S3	2000	2000	2000	2	0	2	Export	842	USA	USA	699	India	IND								08	ANIMAL FEED STUFF	1	No Quantity							1099287			0
S3	2000	2000	2000	2	0	2	Export	842	USA	USA	702	Singapore	SGP								08	ANIMAL FEED STUFF	1	No Quantity							9376670			0
S3	2000	2000	2000	2	0	2	Export	842	USA	USA	703	Slovakia	SVK								08	ANIMAL FEED STUFF	1	No Quantity							26822			0
S3	2000	2000	2000	2	0	2	Export	842	USA	USA	704	Viet Nam	VNM								08	ANIMAL FEED STUFF	1	No Quantity							8762187			0
S3	2000	2000	2000	2	0	2	Export	842	USA	USA	705	Slovenia	SVN								08	ANIMAL FEED STUFF	1	No Quantity							1431139			0
S3	2000	2000	2000	2	0	2	Export	842	USA	USA	710	South Africa	ZAF								08	ANIMAL FEED STUFF	1	No Quantity							7582862			0
S3	2000	2000	2000	2	0	2	Export	842	USA	USA	716	Zimbabwe	ZWE								08	ANIMAL FEED STUFF	1	No Quantity							9400			0
S3	2000	2000	2000	2	0	2	Export	842	USA	USA	724	Spain	ESP								08	ANIMAL FEED STUFF	1	No Quantity							97097068			0
S3	2000	2000	2000	2	0	2	Export	842	USA	USA	736	Fmr Sudan	SDN								08	ANIMAL FEED STUFF	1	No Quantity							21443			0
S3	2000	2000	2000	2	0	2	Export	842	USA	USA	740	Suriname	SUR								08	ANIMAL FEED STUFF	1	No Quantity							1905815			0
S3	2000	2000	2000	2	0	2	Export	842	USA	USA	752	Sweden	SWE								08	ANIMAL FEED STUFF	1	No Quantity							4952789			0
S3	2000	2000	2000	2	0	2	Export	842	USA	USA	757	Switzerland	CHE								08	ANIMAL FEED STUFF	1	No Quantity							5841598			0
S3	2000	2000	2000	2	0	2	Export	842	USA	USA	760	Syria	SYR								08	ANIMAL FEED STUFF	1	No Quantity							9776500			0
S3	2000	2000	2000	2	0	2	Export	842	USA	USA	764	Thailand	THA								08	ANIMAL FEED STUFF	1	No Quantity							81526742			0
S3	2000	2000	2000	2	0	2	Export	842	USA	USA	780	Trinidad and Tobago	TTO								08	ANIMAL FEED STUFF	1	No Quantity							16349356			0
S3	2000	2000	2000	2	0	2	Export	842	USA	USA	784	United Arab Emirates	ARE								08	ANIMAL FEED STUFF	1	No Quantity							2628305			0
S3	2000	2000	2000	2	0	2	Export	842	USA	USA	788	Tunisia	TUN								08	ANIMAL FEED STUFF	1	No Quantity							7093944			0
S3	2000	2000	2000	2	0	2	Export	842	USA	USA	792	Turkey	TUR								08	ANIMAL FEED STUFF	1	No Quantity							51992361			0
S3	2000	2000	2000	2	0	2	Export	842	USA	USA	796	Turks and Caicos Isds	TCA								08	ANIMAL FEED STUFF	1	No Quantity							33330			0
S3	2000	2000	2000	2	0	2	Export	842	USA	USA	800	Uganda	UGA								08	ANIMAL FEED STUFF	1	No Quantity							37978			0
S3	2000	2000	2000	2	0	2	Export	842	USA	USA	804	Ukraine	UKR								08	ANIMAL FEED STUFF	1	No Quantity							383867			0
S3	2000	2000	2000	2	0	2	Export	842	USA	USA	818	Egypt	EGY								08	ANIMAL FEED STUFF	1	No Quantity							91694236			0
S3	2000	2000	2000	2	0	2	Export	842	USA	USA	826	United Kingdom	GBR								08	ANIMAL FEED STUFF	1	No Quantity							88277924			0
S3	2000	2000	2000	2	0	2	Export	842	USA	USA	858	Uruguay	URY								08	ANIMAL FEED STUFF	1	No Quantity							1178008			0
S3	2000	2000	2000	2	0	2	Export	842	USA	USA	862	Venezuela	VEN								08	ANIMAL FEED STUFF	1	No Quantity							71693434			0
S3	2000	2000	2000	2	0	2	Export	842	USA	USA	887	Yemen	YEM								08	ANIMAL FEED STUFF	1	No Quantity							1922201			0
S3	2000	2000	2000	2	0	2	Export	834	United Rep. of Tanzania	TZA	0	World	WLD								09	MISC.EDIBLE PRODUCTS ETC	1	No Quantity							131849			0
S3	2000	2000	2000	2	0	2	Export	834	United Rep. of Tanzania	TZA	108	Burundi	BDI								09	MISC.EDIBLE PRODUCTS ETC	1	No Quantity							937			0
S3	2000	2000	2000	2	0	2	Export	834	United Rep. of Tanzania	TZA	180	Dem. Rep. of the Congo	COD								09	MISC.EDIBLE PRODUCTS ETC	1	No Quantity							51167			0
S3	2000	2000	2000	2	0	2	Export	834	United Rep. of Tanzania	TZA	188	Costa Rica	CRI								09	MISC.EDIBLE PRODUCTS ETC	1	No Quantity							3180			0
S3	2000	2000	2000	2	0	2	Export	834	United Rep. of Tanzania	TZA	276	Germany	DEU								09	MISC.EDIBLE PRODUCTS ETC	1	No Quantity							45729			0
S3	2000	2000	2000	2	0	2	Export	834	United Rep. of Tanzania	TZA	404	Kenya	KEN								09	MISC.EDIBLE PRODUCTS ETC	1	No Quantity							28903			0
S3	2000	2000	2000	2	0	2	Export	834	United Rep. of Tanzania	TZA	512	Oman	OMN								09	MISC.EDIBLE PRODUCTS ETC	1	No Quantity							37			0
S3	2000	2000	2000	2	0	2	Export	834	United Rep. of Tanzania	TZA	682	Saudi Arabia	SAU								09	MISC.EDIBLE PRODUCTS ETC	1	No Quantity							1159			0
S3	2000	2000	2000	2	0	2	Export	834	United Rep. of Tanzania	TZA	800	Uganda	UGA								09	MISC.EDIBLE PRODUCTS ETC	1	No Quantity							462			0
S3	2000	2000	2000	2	0	2	Export	834	United Rep. of Tanzania	TZA	894	Zambia	ZMB								09	MISC.EDIBLE PRODUCTS ETC	1	No Quantity							275			0
S3	2000	2000	2000	2	0	2	Export	842	USA	USA	0	World	WLD								09	MISC.EDIBLE PRODUCTS ETC	1	No Quantity							2986520796			0
S3	2000	2000	2000	2	0	2	Export	842	USA	USA	12	Algeria	DZA								09	MISC.EDIBLE PRODUCTS ETC	1	No Quantity							466052			0
S3	2000	2000	2000	2	0	2	Export	842	USA	USA	24	Angola	AGO								09	MISC.EDIBLE PRODUCTS ETC	1	No Quantity							3558303			0
S3	2000	2000	2000	2	0	2	Export	842	USA	USA	28	Antigua and Barbuda	ATG								09	MISC.EDIBLE PRODUCTS ETC	1	No Quantity							5601726			0
S3	2000	2000	2000	2	0	2	Export	842	USA	USA	32	Argentina	ARG								09	MISC.EDIBLE PRODUCTS ETC	1	No Quantity							22098783			0
S3	2000	2000	2000	2	0	2	Export	842	USA	USA	36	Australia	AUS								09	MISC.EDIBLE PRODUCTS ETC	1	No Quantity							34687950			0
S3	2000	2000	2000	2	0	2	Export	842	USA	USA	40	Austria	AUT								09	MISC.EDIBLE PRODUCTS ETC	1	No Quantity							612382			0
S3	2000	2000	2000	2	0	2	Export	842	USA	USA	44	Bahamas	BHS								09	MISC.EDIBLE PRODUCTS ETC	1	No Quantity							31500226			0
S3	2000	2000	2000	2	0	2	Export	842	USA	USA	48	Bahrain	BHR								09	MISC.EDIBLE PRODUCTS ETC	1	No Quantity							3332708			0
S3	2000	2000	2000	2	0	2	Export	842	USA	USA	50	Bangladesh	BGD								09	MISC.EDIBLE PRODUCTS ETC	1	No Quantity							890164			0
S3	2000	2000	2000	2	0	2	Export	842	USA	USA	52	Barbados	BRB								09	MISC.EDIBLE PRODUCTS ETC	1	No Quantity							8112017			0
S3	2000	2000	2000	2	0	2	Export	842	USA	USA	56	Belgium	BEL								09	MISC.EDIBLE PRODUCTS ETC	1	No Quantity							10849892			0
S3	2000	2000	2000	2	0	2	Export	842	USA	USA	60	Bermuda	BMU								09	MISC.EDIBLE PRODUCTS ETC	1	No Quantity							19595475			0
S3	2000	2000	2000	2	0	2	Export	842	USA	USA	68	Bolivia (Plurinational State of)	BOL								09	MISC.EDIBLE PRODUCTS ETC	1	No Quantity							935841			0
S3	2000	2000	2000	2	0	2	Export	842	USA	USA	70	Bosnia Herzegovina	BIH								09	MISC.EDIBLE PRODUCTS ETC	1	No Quantity							646778			0
S3	2000	2000	2000	2	0	2	Export	842	USA	USA	72	Botswana	BWA								09	MISC.EDIBLE PRODUCTS ETC	1	No Quantity							8230			0
S3	2000	2000	2000	2	0	2	Export	842	USA	USA	76	Brazil	BRA								09	MISC.EDIBLE PRODUCTS ETC	1	No Quantity							42093696			0
S3	2000	2000	2000	2	0	2	Export	842	USA	USA	84	Belize	BLZ								09	MISC.EDIBLE PRODUCTS ETC	1	No Quantity							3579980			0
S3	2000	2000	2000	2	0	2	Export	842	USA	USA	92	Br. Virgin Isds	VGB								09	MISC.EDIBLE PRODUCTS ETC	1	No Quantity							3080530			0
S3	2000	2000	2000	2	0	2	Export	842	USA	USA	96	Brunei Darussalam	BRN								09	MISC.EDIBLE PRODUCTS ETC	1	No Quantity							12529			0
S3	2000	2000	2000	2	0	2	Export	842	USA	USA	100	Bulgaria	BGR								09	MISC.EDIBLE PRODUCTS ETC	1	No Quantity							1567955			0
S3	2000	2000	2000	2	0	2	Export	842	USA	USA	104	Myanmar	MMR								09	MISC.EDIBLE PRODUCTS ETC	1	No Quantity							488876			0
S3	2000	2000	2000	2	0	2	Export	842	USA	USA	116	Cambodia	KHM								09	MISC.EDIBLE PRODUCTS ETC	1	No Quantity							6899688			0
S3	2000	2000	2000	2	0	2	Export	842	USA	USA	120	Cameroon	CMR								09	MISC.EDIBLE PRODUCTS ETC	1	No Quantity							226645			0
S3	2000	2000	2000	2	0	2	Export	842	USA	USA	124	Canada	CAN								09	MISC.EDIBLE PRODUCTS ETC	1	No Quantity							739580941			0
S3	2000	2000	2000	2	0	2	Export	842	USA	USA	136	Cayman Isds	CYM								09	MISC.EDIBLE PRODUCTS ETC	1	No Quantity							2312992			0
S3	2000	2000	2000	2	0	2	Export	842	USA	USA	144	Sri Lanka	LKA								09	MISC.EDIBLE PRODUCTS ETC	1	No Quantity							539243			0
S3	2000	2000	2000	2	0	2	Export	842	USA	USA	152	Chile	CHL								09	MISC.EDIBLE PRODUCTS ETC	1	No Quantity							10264128			0
S3	2000	2000	2000	2	0	2	Export	842	USA	USA	156	China	CHN								09	MISC.EDIBLE PRODUCTS ETC	1	No Quantity							43868539			0
S3	2000	2000	2000	2	0	2	Export	842	USA	USA	170	Colombia	COL								09	MISC.EDIBLE PRODUCTS ETC	1	No Quantity							11190424			0
S3	2000	2000	2000	2	0	2	Export	842	USA	USA	178	Congo	COG								09	MISC.EDIBLE PRODUCTS ETC	1	No Quantity							807431			0
S3	2000	2000	2000	2	0	2	Export	842	USA	USA	180	Dem. Rep. of the Congo	COD								09	MISC.EDIBLE PRODUCTS ETC	1	No Quantity							24378			0
S3	2000	2000	2000	2	0	2	Export	842	USA	USA	184	Cook Isds	COK								09	MISC.EDIBLE PRODUCTS ETC	1	No Quantity							100374			0
S3	2000	2000	2000	2	0	2	Export	842	USA	USA	188	Costa Rica	CRI								09	MISC.EDIBLE PRODUCTS ETC	1	No Quantity							12171123			0
S3	2000	2000	2000	2	0	2	Export	842	USA	USA	191	Croatia	HRV								09	MISC.EDIBLE PRODUCTS ETC	1	No Quantity							117341			0
S3	2000	2000	2000	2	0	2	Export	842	USA	USA	196	Cyprus	CYP								09	MISC.EDIBLE PRODUCTS ETC	1	No Quantity							812889			0
S3	2000	2000	2000	2	0	2	Export	842	USA	USA	203	Czechia	CZE								09	MISC.EDIBLE PRODUCTS ETC	1	No Quantity							1950199			0
S3	2000	2000	2000	2	0	2	Export	842	USA	USA	204	Benin	BEN								09	MISC.EDIBLE PRODUCTS ETC	1	No Quantity							1000295			0
S3	2000	2000	2000	2	0	2	Export	842	USA	USA	208	Denmark	DNK								09	MISC.EDIBLE PRODUCTS ETC	1	No Quantity							4571285			0
S3	2000	2000	2000	2	0	2	Export	842	USA	USA	212	Dominica	DMA								09	MISC.EDIBLE PRODUCTS ETC	1	No Quantity							258376			0
S3	2000	2000	2000	2	0	2	Export	842	USA	USA	214	Dominican Rep.	DOM								09	MISC.EDIBLE PRODUCTS ETC	1	No Quantity							38074254			0
S3	2000	2000	2000	2	0	2	Export	842	USA	USA	218	Ecuador	ECU								09	MISC.EDIBLE PRODUCTS ETC	1	No Quantity							4019541			0
S3	2000	2000	2000	2	0	2	Export	842	USA	USA	222	El Salvador	SLV								09	MISC.EDIBLE PRODUCTS ETC	1	No Quantity							31494859			0
S3	2000	2000	2000	2	0	2	Export	842	USA	USA	231	Ethiopia	ETH								09	MISC.EDIBLE PRODUCTS ETC	1	No Quantity							14005346			0
S3	2000	2000	2000	2	0	2	Export	842	USA	USA	232	Eritrea	ERI								09	MISC.EDIBLE PRODUCTS ETC	1	No Quantity							292588			0
S3	2000	2000	2000	2	0	2	Export	842	USA	USA	233	Estonia	EST								09	MISC.EDIBLE PRODUCTS ETC	1	No Quantity							249456			0
S3	2000	2000	2000	2	0	2	Export	842	USA	USA	234	Faeroe Isds	FRO								09	MISC.EDIBLE PRODUCTS ETC	1	No Quantity							9354			0
S3	2000	2000	2000	2	0	2	Export	842	USA	USA	242	Fiji	FJI								09	MISC.EDIBLE PRODUCTS ETC	1	No Quantity							363921			0
S3	2000	2000	2000	2	0	2	Export	842	USA	USA	246	Finland	FIN								09	MISC.EDIBLE PRODUCTS ETC	1	No Quantity							5521831			0
S3	2000	2000	2000	2	0	2	Export	842	USA	USA	251	France	FRA								09	MISC.EDIBLE PRODUCTS ETC	1	No Quantity							10597392			0
S3	2000	2000	2000	2	0	2	Export	842	USA	USA	258	French Polynesia	PYF								09	MISC.EDIBLE PRODUCTS ETC	1	No Quantity							4339334			0
S3	2000	2000	2000	2	0	2	Export	842	USA	USA	262	Djibouti	DJI								09	MISC.EDIBLE PRODUCTS ETC	1	No Quantity							623874			0
S3	2000	2000	2000	2	0	2	Export	842	USA	USA	266	Gabon	GAB								09	MISC.EDIBLE PRODUCTS ETC	1	No Quantity							179137			0
S3	2000	2000	2000	2	0	2	Export	842	USA	USA	268	Georgia	GEO								09	MISC.EDIBLE PRODUCTS ETC	1	No Quantity							154048			0
S3	2000	2000	2000	2	0	2	Export	842	USA	USA	270	Gambia	GMB								09	MISC.EDIBLE PRODUCTS ETC	1	No Quantity							684851			0
S3	2000	2000	2000	2	0	2	Export	842	USA	USA	276	Germany	DEU								09	MISC.EDIBLE PRODUCTS ETC	1	No Quantity							22824890			0
S3	2000	2000	2000	2	0	2	Export	842	USA	USA	288	Ghana	GHA								09	MISC.EDIBLE PRODUCTS ETC	1	No Quantity							1980828			0
S3	2000	2000	2000	2	0	2	Export	842	USA	USA	292	Gibraltar	GIB								09	MISC.EDIBLE PRODUCTS ETC	1	No Quantity							10017			0
S3	2000	2000	2000	2	0	2	Export	842	USA	USA	296	Kiribati	KIR								09	MISC.EDIBLE PRODUCTS ETC	1	No Quantity							57468			0
S3	2000	2000	2000	2	0	2	Export	842	USA	USA	300	Greece	GRC								09	MISC.EDIBLE PRODUCTS ETC	1	No Quantity							2077736			0
S3	2000	2000	2000	2	0	2	Export	842	USA	USA	308	Grenada	GRD								09	MISC.EDIBLE PRODUCTS ETC	1	No Quantity							343623			0
S3	2000	2000	2000	2	0	2	Export	842	USA	USA	320	Guatemala	GTM								09	MISC.EDIBLE PRODUCTS ETC	1	No Quantity							19300793			0
S3	2000	2000	2000	2	0	2	Export	842	USA	USA	324	Guinea	GIN								09	MISC.EDIBLE PRODUCTS ETC	1	No Quantity							1721858			0
S3	2000	2000	2000	2	0	2	Export	842	USA	USA	328	Guyana	GUY								09	MISC.EDIBLE PRODUCTS ETC	1	No Quantity							1687462			0
S3	2000	2000	2000	2	0	2	Export	842	USA	USA	332	Haiti	HTI								09	MISC.EDIBLE PRODUCTS ETC	1	No Quantity							15205129			0
S3	2000	2000	2000	2	0	2	Export	842	USA	USA	336	Holy See (Vatican City State)	VAT								09	MISC.EDIBLE PRODUCTS ETC	1	No Quantity							37880			0
S3	2000	2000	2000	2	0	2	Export	842	USA	USA	340	Honduras	HND								09	MISC.EDIBLE PRODUCTS ETC	1	No Quantity							45336187			0
S3	2000	2000	2000	2	0	2	Export	842	USA	USA	344	China, Hong Kong SAR	HKG								09	MISC.EDIBLE PRODUCTS ETC	1	No Quantity							72150900			0
S3	2000	2000	2000	2	0	2	Export	842	USA	USA	348	Hungary	HUN								09	MISC.EDIBLE PRODUCTS ETC	1	No Quantity							2849237			0
S3	2000	2000	2000	2	0	2	Export	842	USA	USA	352	Iceland	ISL								09	MISC.EDIBLE PRODUCTS ETC	1	No Quantity							2626198			0
S3	2000	2000	2000	2	0	2	Export	842	USA	USA	360	Indonesia	IDN								09	MISC.EDIBLE PRODUCTS ETC	1	No Quantity							9431968			0
S3	2000	2000	2000	2	0	2	Export	842	USA	USA	364	Iran	IRN								09	MISC.EDIBLE PRODUCTS ETC	1	No Quantity							7000			0
S3	2000	2000	2000	2	0	2	Export	842	USA	USA	372	Ireland	IRL								09	MISC.EDIBLE PRODUCTS ETC	1	No Quantity							48134591			0
S3	2000	2000	2000	2	0	2	Export	842	USA	USA	376	Israel	ISR								09	MISC.EDIBLE PRODUCTS ETC	1	No Quantity							49741980			0
S3	2000	2000	2000	2	0	2	Export	842	USA	USA	381	Italy	ITA								09	MISC.EDIBLE PRODUCTS ETC	1	No Quantity							6652228			0
S3	2000	2000	2000	2	0	2	Export	842	USA	USA	384	Côte d'Ivoire	CIV								09	MISC.EDIBLE PRODUCTS ETC	1	No Quantity							263713			0
S3	2000	2000	2000	2	0	2	Export	842	USA	USA	388	Jamaica	JAM								09	MISC.EDIBLE PRODUCTS ETC	1	No Quantity							22773576			0
S3	2000	2000	2000	2	0	2	Export	842	USA	USA	392	Japan	JPN								09	MISC.EDIBLE PRODUCTS ETC	1	No Quantity							290958331			0
S3	2000	2000	2000	2	0	2	Export	842	USA	USA	400	Jordan	JOR								09	MISC.EDIBLE PRODUCTS ETC	1	No Quantity							4994137			0
S3	2000	2000	2000	2	0	2	Export	842	USA	USA	404	Kenya	KEN								09	MISC.EDIBLE PRODUCTS ETC	1	No Quantity							4033085			0
S3	2000	2000	2000	2	0	2	Export	842	USA	USA	410	Rep. of Korea	KOR								09	MISC.EDIBLE PRODUCTS ETC	1	No Quantity							95042989			0
S3	2000	2000	2000	2	0	2	Export	842	USA	USA	414	Kuwait	KWT								09	MISC.EDIBLE PRODUCTS ETC	1	No Quantity							15083167			0
S3	2000	2000	2000	2	0	2	Export	842	USA	USA	417	Kyrgyzstan	KGZ								09	MISC.EDIBLE PRODUCTS ETC	1	No Quantity							296583			0
S3	2000	2000	2000	2	0	2	Export	842	USA	USA	422	Lebanon	LBN								09	MISC.EDIBLE PRODUCTS ETC	1	No Quantity							7297529			0
S3	2000	2000	2000	2	0	2	Export	842	USA	USA	428	Latvia	LVA								09	MISC.EDIBLE PRODUCTS ETC	1	No Quantity							393912			0
S3	2000	2000	2000	2	0	2	Export	842	USA	USA	430	Liberia	LBR								09	MISC.EDIBLE PRODUCTS ETC	1	No Quantity							1623672			0
S3	2000	2000	2000	2	0	2	Export	842	USA	USA	440	Lithuania	LTU								09	MISC.EDIBLE PRODUCTS ETC	1	No Quantity							337600			0
S3	2000	2000	2000	2	0	2	Export	842	USA	USA	446	China, Macao SAR	MAC								09	MISC.EDIBLE PRODUCTS ETC	1	No Quantity							109095			0
S3	2000	2000	2000	2	0	2	Export	842	USA	USA	450	Madagascar	MDG								09	MISC.EDIBLE PRODUCTS ETC	1	No Quantity							207311			0
S3	2000	2000	2000	2	0	2	Export	842	USA	USA	454	Malawi	MWI								09	MISC.EDIBLE PRODUCTS ETC	1	No Quantity							149619			0
S3	2000	2000	2000	2	0	2	Export	842	USA	USA	458	Malaysia	MYS								09	MISC.EDIBLE PRODUCTS ETC	1	No Quantity							47643359			0
S3	2000	2000	2000	2	0	2	Export	842	USA	USA	462	Maldives	MDV								09	MISC.EDIBLE PRODUCTS ETC	1	No Quantity							17382			0
S3	2000	2000	2000	2	0	2	Export	842	USA	USA	466	Mali	MLI								09	MISC.EDIBLE PRODUCTS ETC	1	No Quantity							213929			0
S3	2000	2000	2000	2	0	2	Export	842	USA	USA	470	Malta	MLT								09	MISC.EDIBLE PRODUCTS ETC	1	No Quantity							1775207			0
S3	2000	2000	2000	2	0	2	Export	842	USA	USA	478	Mauritania	MRT								09	MISC.EDIBLE PRODUCTS ETC	1	No Quantity							386174			0
S3	2000	2000	2000	2	0	2	Export	842	USA	USA	480	Mauritius	MUS								09	MISC.EDIBLE PRODUCTS ETC	1	No Quantity							41712			0
S3	2000	2000	2000	2	0	2	Export	842	USA	USA	484	Mexico	MEX								09	MISC.EDIBLE PRODUCTS ETC	1	No Quantity							357214950			0
S3	2000	2000	2000	2	0	2	Export	842	USA	USA	490	Other Asia, nes									09	MISC.EDIBLE PRODUCTS ETC	1	No Quantity							90820647			0
S3	2000	2000	2000	2	0	2	Export	842	USA	USA	496	Mongolia	MNG								09	MISC.EDIBLE PRODUCTS ETC	1	No Quantity							4395			0
S3	2000	2000	2000	2	0	2	Export	842	USA	USA	500	Montserrat	MSR								09	MISC.EDIBLE PRODUCTS ETC	1	No Quantity							38514			0
S3	2000	2000	2000	2	0	2	Export	842	USA	USA	504	Morocco	MAR								09	MISC.EDIBLE PRODUCTS ETC	1	No Quantity							154309			0
S3	2000	2000	2000	2	0	2	Export	842	USA	USA	508	Mozambique	MOZ								09	MISC.EDIBLE PRODUCTS ETC	1	No Quantity							631124			0
S3	2000	2000	2000	2	0	2	Export	842	USA	USA	512	Oman	OMN								09	MISC.EDIBLE PRODUCTS ETC	1	No Quantity							7185536			0
S3	2000	2000	2000	2	0	2	Export	842	USA	USA	516	Namibia	NAM								09	MISC.EDIBLE PRODUCTS ETC	1	No Quantity							55099			0
S3	2000	2000	2000	2	0	2	Export	842	USA	USA	524	Nepal	NPL								09	MISC.EDIBLE PRODUCTS ETC	1	No Quantity							26118			0
S3	2000	2000	2000	2	0	2	Export	842	USA	USA	528	Netherlands	NLD								09	MISC.EDIBLE PRODUCTS ETC	1	No Quantity							82034987			0
S3	2000	2000	2000	2	0	2	Export	842	USA	USA	530	Neth. Antilles	ANT								09	MISC.EDIBLE PRODUCTS ETC	1	No Quantity							13431774			0
S3	2000	2000	2000	2	0	2	Export	842	USA	USA	533	Aruba	ABW								09	MISC.EDIBLE PRODUCTS ETC	1	No Quantity							4921879			0
S3	2000	2000	2000	2	0	2	Export	842	USA	USA	540	New Caledonia	NCL								09	MISC.EDIBLE PRODUCTS ETC	1	No Quantity							998403			0
S3	2000	2000	2000	2	0	2	Export	842	USA	USA	548	Vanuatu	VUT								09	MISC.EDIBLE PRODUCTS ETC	1	No Quantity							121394			0
S3	2000	2000	2000	2	0	2	Export	842	USA	USA	554	New Zealand	NZL								09	MISC.EDIBLE PRODUCTS ETC	1	No Quantity							25723070			0
S3	2000	2000	2000	2	0	2	Export	842	USA	USA	558	Nicaragua	NIC								09	MISC.EDIBLE PRODUCTS ETC	1	No Quantity							3955740			0
S3	2000	2000	2000	2	0	2	Export	842	USA	USA	562	Niger	NER								09	MISC.EDIBLE PRODUCTS ETC	1	No Quantity							12130			0
S3	2000	2000	2000	2	0	2	Export	842	USA	USA	566	Nigeria	NGA								09	MISC.EDIBLE PRODUCTS ETC	1	No Quantity							857519			0
S3	2000	2000	2000	2	0	2	Export	842	USA	USA	579	Norway	NOR								09	MISC.EDIBLE PRODUCTS ETC	1	No Quantity							8536294			0
S3	2000	2000	2000	2	0	2	Export	842	USA	USA	583	FS Micronesia	FSM								09	MISC.EDIBLE PRODUCTS ETC	1	No Quantity							1260053			0
S3	2000	2000	2000	2	0	2	Export	842	USA	USA	584	Marshall Isds	MHL								09	MISC.EDIBLE PRODUCTS ETC	1	No Quantity							893280			0
S3	2000	2000	2000	2	0	2	Export	842	USA	USA	585	Palau	PLW								09	MISC.EDIBLE PRODUCTS ETC	1	No Quantity							2857281			0
S3	2000	2000	2000	2	0	2	Export	842	USA	USA	586	Pakistan	PAK								09	MISC.EDIBLE PRODUCTS ETC	1	No Quantity							1239756			0
S3	2000	2000	2000	2	0	2	Export	842	USA	USA	591	Panama	PAN								09	MISC.EDIBLE PRODUCTS ETC	1	No Quantity							22457910			0
S3	2000	2000	2000	2	0	2	Export	842	USA	USA	598	Papua New Guinea	PNG								09	MISC.EDIBLE PRODUCTS ETC	1	No Quantity							39801			0
S3	2000	2000	2000	2	0	2	Export	842	USA	USA	600	Paraguay	PRY								09	MISC.EDIBLE PRODUCTS ETC	1	No Quantity							562641			0
S3	2000	2000	2000	2	0	2	Export	842	USA	USA	604	Peru	PER								09	MISC.EDIBLE PRODUCTS ETC	1	No Quantity							6409579			0
S3	2000	2000	2000	2	0	2	Export	842	USA	USA	608	Philippines	PHL								09	MISC.EDIBLE PRODUCTS ETC	1	No Quantity							30886380			0
S3	2000	2000	2000	2	0	2	Export	842	USA	USA	612	Pitcairn	PCN								09	MISC.EDIBLE PRODUCTS ETC	1	No Quantity							86007			0
S3	2000	2000	2000	2	0	2	Export	842	USA	USA	616	Poland	POL								09	MISC.EDIBLE PRODUCTS ETC	1	No Quantity							6305916			0
S3	2000	2000	2000	2	0	2	Export	842	USA	USA	620	Portugal	PRT								09	MISC.EDIBLE PRODUCTS ETC	1	No Quantity							1544425			0
S3	2000	2000	2000	2	0	2	Export	842	USA	USA	624	Guinea-Bissau	GNB								09	MISC.EDIBLE PRODUCTS ETC	1	No Quantity							47778			0
S3	2000	2000	2000	2	0	2	Export	842	USA	USA	634	Qatar	QAT								09	MISC.EDIBLE PRODUCTS ETC	1	No Quantity							4306537			0
S3	2000	2000	2000	2	0	2	Export	842	USA	USA	642	Romania	ROU								09	MISC.EDIBLE PRODUCTS ETC	1	No Quantity							1362144			0
S3	2000	2000	2000	2	0	2	Export	842	USA	USA	643	Russian Federation	RUS								09	MISC.EDIBLE PRODUCTS ETC	1	No Quantity							5843285			0
S3	2000	2000	2000	2	0	2	Export	842	USA	USA	646	Rwanda	RWA								09	MISC.EDIBLE PRODUCTS ETC	1	No Quantity							437591			0
S3	2000	2000	2000	2	0	2	Export	842	USA	USA	659	Saint Kitts and Nevis	KNA								09	MISC.EDIBLE PRODUCTS ETC	1	No Quantity							631015			0
S3	2000	2000	2000	2	0	2	Export	842	USA	USA	660	Anguilla	AIA								09	MISC.EDIBLE PRODUCTS ETC	1	No Quantity							515648			0
S3	2000	2000	2000	2	0	2	Export	842	USA	USA	662	Saint Lucia	LCA								09	MISC.EDIBLE PRODUCTS ETC	1	No Quantity							679327			0
S3	2000	2000	2000	2	0	2	Export	842	USA	USA	666	Saint Pierre and Miquelon	SPM								09	MISC.EDIBLE PRODUCTS ETC	1	No Quantity							40000			0
S3	2000	2000	2000	2	0	2	Export	842	USA	USA	670	Saint Vincent and the Grenadines	VCT								09	MISC.EDIBLE PRODUCTS ETC	1	No Quantity							966979			0
S3	2000	2000	2000	2	0	2	Export	842	USA	USA	682	Saudi Arabia	SAU								09	MISC.EDIBLE PRODUCTS ETC	1	No Quantity							60192696			0
S3	2000	2000	2000	2	0	2	Export	842	USA	USA	686	Senegal	SEN								09	MISC.EDIBLE PRODUCTS ETC	1	No Quantity							53023			0
S3	2000	2000	2000	2	0	2	Export	842	USA	USA	690	Seychelles	SYC								09	MISC.EDIBLE PRODUCTS ETC	1	No Quantity							7636			0
S3	2000	2000	2000	2	0	2	Export	842	USA	USA	694	Sierra Leone	SLE								09	MISC.EDIBLE PRODUCTS ETC	1	No Quantity							418584			0
S3	2000	2000	2000	2	0	2	Export	842	USA	USA	699	India	IND								09	MISC.EDIBLE PRODUCTS ETC	1	No Quantity							47316631			0
S3	2000	2000	2000	2	0	2	Export	842	USA	USA	702	Singapore	SGP								09	MISC.EDIBLE PRODUCTS ETC	1	No Quantity							33296422			0
S3	2000	2000	2000	2	0	2	Export	842	USA	USA	703	Slovakia	SVK								09	MISC.EDIBLE PRODUCTS ETC	1	No Quantity							334228			0
S3	2000	2000	2000	2	0	2	Export	842	USA	USA	704	Viet Nam	VNM								09	MISC.EDIBLE PRODUCTS ETC	1	No Quantity							6739188			0
S3	2000	2000	2000	2	0	2	Export	842	USA	USA	705	Slovenia	SVN								09	MISC.EDIBLE PRODUCTS ETC	1	No Quantity							67596			0
S3	2000	2000	2000	2	0	2	Export	842	USA	USA	710	South Africa	ZAF								09	MISC.EDIBLE PRODUCTS ETC	1	No Quantity							15273057			0
S3	2000	2000	2000	2	0	2	Export	842	USA	USA	716	Zimbabwe	ZWE								09	MISC.EDIBLE PRODUCTS ETC	1	No Quantity							207586			0
S3	2000	2000	2000	2	0	2	Export	842	USA	USA	724	Spain	ESP								09	MISC.EDIBLE PRODUCTS ETC	1	No Quantity							4477565			0
S3	2000	2000	2000	2	0	2	Export	842	USA	USA	736	Fmr Sudan	SDN								09	MISC.EDIBLE PRODUCTS ETC	1	No Quantity							602558			0
S3	2000	2000	2000	2	0	2	Export	842	USA	USA	740	Suriname	SUR								09	MISC.EDIBLE PRODUCTS ETC	1	No Quantity							916855			0
S3	2000	2000	2000	2	0	2	Export	842	USA	USA	748	Swaziland	SWZ								09	MISC.EDIBLE PRODUCTS ETC	1	No Quantity							31572			0
S3	2000	2000	2000	2	0	2	Export	842	USA	USA	752	Sweden	SWE								09	MISC.EDIBLE PRODUCTS ETC	1	No Quantity							6685979			0
S3	2000	2000	2000	2	0	2	Export	842	USA	USA	757	Switzerland	CHE								09	MISC.EDIBLE PRODUCTS ETC	1	No Quantity							13198459			0
S3	2000	2000	2000	2	0	2	Export	842	USA	USA	760	Syria	SYR								09	MISC.EDIBLE PRODUCTS ETC	1	No Quantity							5266181			0
S3	2000	2000	2000	2	0	2	Export	842	USA	USA	762	Tajikistan	TJK								09	MISC.EDIBLE PRODUCTS ETC	1	No Quantity							382536			0
S3	2000	2000	2000	2	0	2	Export	842	USA	USA	764	Thailand	THA								09	MISC.EDIBLE PRODUCTS ETC	1	No Quantity							14298817			0
S3	2000	2000	2000	2	0	2	Export	842	USA	USA	768	Togo	TGO								09	MISC.EDIBLE PRODUCTS ETC	1	No Quantity							252183			0
S3	2000	2000	2000	2	0	2	Export	842	USA	USA	772	Tokelau	TKL								09	MISC.EDIBLE PRODUCTS ETC	1	No Quantity							13944			0
S3	2000	2000	2000	2	0	2	Export	842	USA	USA	776	Tonga	TON								09	MISC.EDIBLE PRODUCTS ETC	1	No Quantity							498318			0
S3	2000	2000	2000	2	0	2	Export	842	USA	USA	780	Trinidad and Tobago	TTO								09	MISC.EDIBLE PRODUCTS ETC	1	No Quantity							11879221			0
S3	2000	2000	2000	2	0	2	Export	842	USA	USA	784	United Arab Emirates	ARE								09	MISC.EDIBLE PRODUCTS ETC	1	No Quantity							25948040			0
S3	2000	2000	2000	2	0	2	Export	842	USA	USA	788	Tunisia	TUN								09	MISC.EDIBLE PRODUCTS ETC	1	No Quantity							323064			0
S3	2000	2000	2000	2	0	2	Export	842	USA	USA	792	Turkey	TUR								09	MISC.EDIBLE PRODUCTS ETC	1	No Quantity							6423085			0
S3	2000	2000	2000	2	0	2	Export	842	USA	USA	796	Turks and Caicos Isds	TCA								09	MISC.EDIBLE PRODUCTS ETC	1	No Quantity							3016455			0
S3	2000	2000	2000	2	0	2	Export	842	USA	USA	800	Uganda	UGA								09	MISC.EDIBLE PRODUCTS ETC	1	No Quantity							216121			0
S3	2000	2000	2000	2	0	2	Export	842	USA	USA	804	Ukraine	UKR								09	MISC.EDIBLE PRODUCTS ETC	1	No Quantity							1193356			0
S3	2000	2000	2000	2	0	2	Export	842	USA	USA	818	Egypt	EGY								09	MISC.EDIBLE PRODUCTS ETC	1	No Quantity							2663450			0
S3	2000	2000	2000	2	0	2	Export	842	USA	USA	826	United Kingdom	GBR								09	MISC.EDIBLE PRODUCTS ETC	1	No Quantity							72654223			0
S3	2000	2000	2000	2	0	2	Export	842	USA	USA	834	United Rep. of Tanzania	TZA								09	MISC.EDIBLE PRODUCTS ETC	1	No Quantity							757020			0
S3	2000	2000	2000	2	0	2	Export	842	USA	USA	854	Burkina Faso	BFA								09	MISC.EDIBLE PRODUCTS ETC	1	No Quantity							2724			0
S3	2000	2000	2000	2	0	2	Export	842	USA	USA	858	Uruguay	URY								09	MISC.EDIBLE PRODUCTS ETC	1	No Quantity							3835335			0
S3	2000	2000	2000	2	0	2	Export	842	USA	USA	860	Uzbekistan	UZB								09	MISC.EDIBLE PRODUCTS ETC	1	No Quantity							111889			0
S3	2000	2000	2000	2	0	2	Export	842	USA	USA	862	Venezuela	VEN								09	MISC.EDIBLE PRODUCTS ETC	1	No Quantity							18684505			0
S3	2000	2000	2000	2	0	2	Export	842	USA	USA	876	Wallis and Futuna Isds	WLF								09	MISC.EDIBLE PRODUCTS ETC	1	No Quantity							35519			0
S3	2000	2000	2000	2	0	2	Export	842	USA	USA	887	Yemen	YEM								09	MISC.EDIBLE PRODUCTS ETC	1	No Quantity							4993364			0
S3	2000	2000	2000	2	0	2	Export	842	USA	USA	891	Serbia and Montenegro	SCG								09	MISC.EDIBLE PRODUCTS ETC	1	No Quantity							232083			0
S3	2000	2000	2000	2	0	2	Export	842	USA	USA	894	Zambia	ZMB								09	MISC.EDIBLE PRODUCTS ETC	1	No Quantity							76288			0
S3	2000	2000	2000	2	0	2	Export	834	United Rep. of Tanzania	TZA	0	World	WLD								11	BEVERAGES	1	No Quantity							810547			0
S3	2000	2000	2000	2	0	2	Export	834	United Rep. of Tanzania	TZA	108	Burundi	BDI								11	BEVERAGES	1	No Quantity							5630			0
S3	2000	2000	2000	2	0	2	Export	834	United Rep. of Tanzania	TZA	156	China	CHN								11	BEVERAGES	1	No Quantity							2156			0
S3	2000	2000	2000	2	0	2	Export	834	United Rep. of Tanzania	TZA	178	Congo	COG								11	BEVERAGES	1	No Quantity							73299			0
S3	2000	2000	2000	2	0	2	Export	834	United Rep. of Tanzania	TZA	180	Dem. Rep. of the Congo	COD								11	BEVERAGES	1	No Quantity							1450			0
S3	2000	2000	2000	2	0	2	Export	834	United Rep. of Tanzania	TZA	392	Japan	JPN								11	BEVERAGES	1	No Quantity							463			0
S3	2000	2000	2000	2	0	2	Export	834	United Rep. of Tanzania	TZA	404	Kenya	KEN								11	BEVERAGES	1	No Quantity							682076			0
S3	2000	2000	2000	2	0	2	Export	834	United Rep. of Tanzania	TZA	414	Kuwait	KWT								11	BEVERAGES	1	No Quantity							3070			0
S3	2000	2000	2000	2	0	2	Export	834	United Rep. of Tanzania	TZA	454	Malawi	MWI								11	BEVERAGES	1	No Quantity							133			0
S3	2000	2000	2000	2	0	2	Export	834	United Rep. of Tanzania	TZA	528	Netherlands	NLD								11	BEVERAGES	1	No Quantity							673			0
S3	2000	2000	2000	2	0	2	Export	834	United Rep. of Tanzania	TZA	710	South Africa	ZAF								11	BEVERAGES	1	No Quantity							35766			0
S3	2000	2000	2000	2	0	2	Export	834	United Rep. of Tanzania	TZA	784	United Arab Emirates	ARE								11	BEVERAGES	1	No Quantity							67			0
S3	2000	2000	2000	2	0	2	Export	834	United Rep. of Tanzania	TZA	800	Uganda	UGA								11	BEVERAGES	1	No Quantity							744			0
S3	2000	2000	2000	2	0	2	Export	834	United Rep. of Tanzania	TZA	818	Egypt	EGY								11	BEVERAGES	1	No Quantity							49			0
S3	2000	2000	2000	2	0	2	Export	834	United Rep. of Tanzania	TZA	826	United Kingdom	GBR								11	BEVERAGES	1	No Quantity							37			0
S3	2000	2000	2000	2	0	2	Export	834	United Rep. of Tanzania	TZA	842	USA	USA								11	BEVERAGES	1	No Quantity							4933			0
S3	2000	2000	2000	2	0	2	Export	842	USA	USA	0	World	WLD								11	BEVERAGES	1	No Quantity							1536452343			0
S3	2000	2000	2000	2	0	2	Export	842	USA	USA	20	Andorra	AND								11	BEVERAGES	1	No Quantity							1040498			0
S3	2000	2000	2000	2	0	2	Export	842	USA	USA	24	Angola	AGO								11	BEVERAGES	1	No Quantity							16129			0
S3	2000	2000	2000	2	0	2	Export	842	USA	USA	28	Antigua and Barbuda	ATG								11	BEVERAGES	1	No Quantity							1215099			0
S3	2000	2000	2000	2	0	2	Export	842	USA	USA	32	Argentina	ARG								11	BEVERAGES	1	No Quantity							3726245			0
S3	2000	2000	2000	2	0	2	Export	842	USA	USA	36	Australia	AUS								11	BEVERAGES	1	No Quantity							49752934			0
S3	2000	2000	2000	2	0	2	Export	842	USA	USA	40	Austria	AUT								11	BEVERAGES	1	No Quantity							2887555			0
S3	2000	2000	2000	2	0	2	Export	842	USA	USA	44	Bahamas	BHS								11	BEVERAGES	1	No Quantity							13537832			0
S3	2000	2000	2000	2	0	2	Export	842	USA	USA	48	Bahrain	BHR								11	BEVERAGES	1	No Quantity							1892000			0
S3	2000	2000	2000	2	0	2	Export	842	USA	USA	50	Bangladesh	BGD								11	BEVERAGES	1	No Quantity							376717			0
S3	2000	2000	2000	2	0	2	Export	842	USA	USA	52	Barbados	BRB								11	BEVERAGES	1	No Quantity							1355025			0
S3	2000	2000	2000	2	0	2	Export	842	USA	USA	56	Belgium	BEL								11	BEVERAGES	1	No Quantity							19055621			0
S3	2000	2000	2000	2	0	2	Export	842	USA	USA	60	Bermuda	BMU								11	BEVERAGES	1	No Quantity							6871183			0
S3	2000	2000	2000	2	0	2	Export	842	USA	USA	68	Bolivia (Plurinational State of)	BOL								11	BEVERAGES	1	No Quantity							74987			0
S3	2000	2000	2000	2	0	2	Export	842	USA	USA	70	Bosnia Herzegovina	BIH								11	BEVERAGES	1	No Quantity							118418			0
S3	2000	2000	2000	2	0	2	Export	842	USA	USA	76	Brazil	BRA								11	BEVERAGES	1	No Quantity							4954744			0
S3	2000	2000	2000	2	0	2	Export	842	USA	USA	84	Belize	BLZ								11	BEVERAGES	1	No Quantity							1261255			0
S3	2000	2000	2000	2	0	2	Export	842	USA	USA	90	Solomon Isds	SLB								11	BEVERAGES	1	No Quantity							162702			0
S3	2000	2000	2000	2	0	2	Export	842	USA	USA	92	Br. Virgin Isds	VGB								11	BEVERAGES	1	No Quantity							1887250			0
S3	2000	2000	2000	2	0	2	Export	842	USA	USA	96	Brunei Darussalam	BRN								11	BEVERAGES	1	No Quantity							63877			0
S3	2000	2000	2000	2	0	2	Export	842	USA	USA	100	Bulgaria	BGR								11	BEVERAGES	1	No Quantity							1878785			0
S3	2000	2000	2000	2	0	2	Export	842	USA	USA	104	Myanmar	MMR								11	BEVERAGES	1	No Quantity							3057			0
S3	2000	2000	2000	2	0	2	Export	842	USA	USA	116	Cambodia	KHM								11	BEVERAGES	1	No Quantity							118527			0
S3	2000	2000	2000	2	0	2	Export	842	USA	USA	120	Cameroon	CMR								11	BEVERAGES	1	No Quantity							243360			0
S3	2000	2000	2000	2	0	2	Export	842	USA	USA	124	Canada	CAN								11	BEVERAGES	1	No Quantity							369967792			0
S3	2000	2000	2000	2	0	2	Export	842	USA	USA	136	Cayman Isds	CYM								11	BEVERAGES	1	No Quantity							9212850			0
S3	2000	2000	2000	2	0	2	Export	842	USA	USA	144	Sri Lanka	LKA								11	BEVERAGES	1	No Quantity							223367			0
S3	2000	2000	2000	2	0	2	Export	842	USA	USA	152	Chile	CHL								11	BEVERAGES	1	No Quantity							2133856			0
S3	2000	2000	2000	2	0	2	Export	842	USA	USA	156	China	CHN								11	BEVERAGES	1	No Quantity							2409012			0
S3	2000	2000	2000	2	0	2	Export	842	USA	USA	170	Colombia	COL								11	BEVERAGES	1	No Quantity							2125015			0
S3	2000	2000	2000	2	0	2	Export	842	USA	USA	178	Congo	COG								11	BEVERAGES	1	No Quantity							22753			0
S3	2000	2000	2000	2	0	2	Export	842	USA	USA	188	Costa Rica	CRI								11	BEVERAGES	1	No Quantity							1779597			0
S3	2000	2000	2000	2	0	2	Export	842	USA	USA	191	Croatia	HRV								11	BEVERAGES	1	No Quantity							380118			0
S3	2000	2000	2000	2	0	2	Export	842	USA	USA	196	Cyprus	CYP								11	BEVERAGES	1	No Quantity							405543			0
S3	2000	2000	2000	2	0	2	Export	842	USA	USA	203	Czechia	CZE								11	BEVERAGES	1	No Quantity							1949692			0
S3	2000	2000	2000	2	0	2	Export	842	USA	USA	208	Denmark	DNK								11	BEVERAGES	1	No Quantity							9382088			0
S3	2000	2000	2000	2	0	2	Export	842	USA	USA	212	Dominica	DMA								11	BEVERAGES	1	No Quantity							107062			0
S3	2000	2000	2000	2	0	2	Export	842	USA	USA	214	Dominican Rep.	DOM								11	BEVERAGES	1	No Quantity							6297217			0
S3	2000	2000	2000	2	0	2	Export	842	USA	USA	218	Ecuador	ECU								11	BEVERAGES	1	No Quantity							426527			0
S3	2000	2000	2000	2	0	2	Export	842	USA	USA	222	El Salvador	SLV								11	BEVERAGES	1	No Quantity							1225897			0
S3	2000	2000	2000	2	0	2	Export	842	USA	USA	233	Estonia	EST								11	BEVERAGES	1	No Quantity							408217			0
S3	2000	2000	2000	2	0	2	Export	842	USA	USA	242	Fiji	FJI								11	BEVERAGES	1	No Quantity							12242			0
S3	2000	2000	2000	2	0	2	Export	842	USA	USA	246	Finland	FIN								11	BEVERAGES	1	No Quantity							3038474			0
S3	2000	2000	2000	2	0	2	Export	842	USA	USA	251	France	FRA								11	BEVERAGES	1	No Quantity							29939471			0
S3	2000	2000	2000	2	0	2	Export	842	USA	USA	258	French Polynesia	PYF								11	BEVERAGES	1	No Quantity							2578303			0
S3	2000	2000	2000	2	0	2	Export	842	USA	USA	262	Djibouti	DJI								11	BEVERAGES	1	No Quantity							76590			0
S3	2000	2000	2000	2	0	2	Export	842	USA	USA	268	Georgia	GEO								11	BEVERAGES	1	No Quantity							3998			0
S3	2000	2000	2000	2	0	2	Export	842	USA	USA	270	Gambia	GMB								11	BEVERAGES	1	No Quantity							15180			0
S3	2000	2000	2000	2	0	2	Export	842	USA	USA	276	Germany	DEU								11	BEVERAGES	1	No Quantity							79234966			0
S3	2000	2000	2000	2	0	2	Export	842	USA	USA	288	Ghana	GHA								11	BEVERAGES	1	No Quantity							493909			0
S3	2000	2000	2000	2	0	2	Export	842	USA	USA	292	Gibraltar	GIB								11	BEVERAGES	1	No Quantity							163440			0
S3	2000	2000	2000	2	0	2	Export	842	USA	USA	300	Greece	GRC								11	BEVERAGES	1	No Quantity							5357174			0
S3	2000	2000	2000	2	0	2	Export	842	USA	USA	308	Grenada	GRD								11	BEVERAGES	1	No Quantity							287545			0
S3	2000	2000	2000	2	0	2	Export	842	USA	USA	320	Guatemala	GTM								11	BEVERAGES	1	No Quantity							1302779			0
S3	2000	2000	2000	2	0	2	Export	842	USA	USA	324	Guinea	GIN								11	BEVERAGES	1	No Quantity							105321			0
S3	2000	2000	2000	2	0	2	Export	842	USA	USA	328	Guyana	GUY								11	BEVERAGES	1	No Quantity							595965			0
S3	2000	2000	2000	2	0	2	Export	842	USA	USA	332	Haiti	HTI								11	BEVERAGES	1	No Quantity							3602707			0
S3	2000	2000	2000	2	0	2	Export	842	USA	USA	340	Honduras	HND								11	BEVERAGES	1	No Quantity							3203854			0
S3	2000	2000	2000	2	0	2	Export	842	USA	USA	344	China, Hong Kong SAR	HKG								11	BEVERAGES	1	No Quantity							18061047			0
S3	2000	2000	2000	2	0	2	Export	842	USA	USA	348	Hungary	HUN								11	BEVERAGES	1	No Quantity							300364			0
S3	2000	2000	2000	2	0	2	Export	842	USA	USA	352	Iceland	ISL								11	BEVERAGES	1	No Quantity							1517675			0
S3	2000	2000	2000	2	0	2	Export	842	USA	USA	360	Indonesia	IDN								11	BEVERAGES	1	No Quantity							299108			0
S3	2000	2000	2000	2	0	2	Export	842	USA	USA	372	Ireland	IRL								11	BEVERAGES	1	No Quantity							16969496			0
S3	2000	2000	2000	2	0	2	Export	842	USA	USA	376	Israel	ISR								11	BEVERAGES	1	No Quantity							2586302			0
S3	2000	2000	2000	2	0	2	Export	842	USA	USA	381	Italy	ITA								11	BEVERAGES	1	No Quantity							17267421			0
S3	2000	2000	2000	2	0	2	Export	842	USA	USA	384	Côte d'Ivoire	CIV								11	BEVERAGES	1	No Quantity							53048			0
S3	2000	2000	2000	2	0	2	Export	842	USA	USA	388	Jamaica	JAM								11	BEVERAGES	1	No Quantity							4559709			0
S3	2000	2000	2000	2	0	2	Export	842	USA	USA	392	Japan	JPN								11	BEVERAGES	1	No Quantity							199803720			0
S3	2000	2000	2000	2	0	2	Export	842	USA	USA	400	Jordan	JOR								11	BEVERAGES	1	No Quantity							170479			0
S3	2000	2000	2000	2	0	2	Export	842	USA	USA	404	Kenya	KEN								11	BEVERAGES	1	No Quantity							69914			0
S3	2000	2000	2000	2	0	2	Export	842	USA	USA	410	Rep. of Korea	KOR								11	BEVERAGES	1	No Quantity							17816822			0
S3	2000	2000	2000	2	0	2	Export	842	USA	USA	414	Kuwait	KWT								11	BEVERAGES	1	No Quantity							604345			0
S3	2000	2000	2000	2	0	2	Export	842	USA	USA	418	Lao People's Dem. Rep.	LAO								11	BEVERAGES	1	No Quantity							121300			0
S3	2000	2000	2000	2	0	2	Export	842	USA	USA	422	Lebanon	LBN								11	BEVERAGES	1	No Quantity							185481			0
S3	2000	2000	2000	2	0	2	Export	842	USA	USA	428	Latvia	LVA								11	BEVERAGES	1	No Quantity							851721			0
S3	2000	2000	2000	2	0	2	Export	842	USA	USA	440	Lithuania	LTU								11	BEVERAGES	1	No Quantity							8445			0
S3	2000	2000	2000	2	0	2	Export	842	USA	USA	442	Luxembourg	LUX								11	BEVERAGES	1	No Quantity							100341			0
S3	2000	2000	2000	2	0	2	Export	842	USA	USA	446	China, Macao SAR	MAC								11	BEVERAGES	1	No Quantity							63470			0
S3	2000	2000	2000	2	0	2	Export	842	USA	USA	458	Malaysia	MYS								11	BEVERAGES	1	No Quantity							2537193			0
S3	2000	2000	2000	2	0	2	Export	842	USA	USA	462	Maldives	MDV								11	BEVERAGES	1	No Quantity							155607			0
S3	2000	2000	2000	2	0	2	Export	842	USA	USA	470	Malta	MLT								11	BEVERAGES	1	No Quantity							509475			0
S3	2000	2000	2000	2	0	2	Export	842	USA	USA	480	Mauritius	MUS								11	BEVERAGES	1	No Quantity							17427			0
S3	2000	2000	2000	2	0	2	Export	842	USA	USA	484	Mexico	MEX								11	BEVERAGES	1	No Quantity							116968573			0
S3	2000	2000	2000	2	0	2	Export	842	USA	USA	490	Other Asia, nes									11	BEVERAGES	1	No Quantity							26238799			0
S3	2000	2000	2000	2	0	2	Export	842	USA	USA	500	Montserrat	MSR								11	BEVERAGES	1	No Quantity							27976			0
S3	2000	2000	2000	2	0	2	Export	842	USA	USA	504	Morocco	MAR								11	BEVERAGES	1	No Quantity							627276			0
S3	2000	2000	2000	2	0	2	Export	842	USA	USA	508	Mozambique	MOZ								11	BEVERAGES	1	No Quantity							254500			0
S3	2000	2000	2000	2	0	2	Export	842	USA	USA	512	Oman	OMN								11	BEVERAGES	1	No Quantity							273701			0
S3	2000	2000	2000	2	0	2	Export	842	USA	USA	524	Nepal	NPL								11	BEVERAGES	1	No Quantity							80100			0
S3	2000	2000	2000	2	0	2	Export	842	USA	USA	528	Netherlands	NLD								11	BEVERAGES	1	No Quantity							99164523			0
S3	2000	2000	2000	2	0	2	Export	842	USA	USA	530	Neth. Antilles	ANT								11	BEVERAGES	1	No Quantity							8709819			0
S3	2000	2000	2000	2	0	2	Export	842	USA	USA	533	Aruba	ABW								11	BEVERAGES	1	No Quantity							4709887			0
S3	2000	2000	2000	2	0	2	Export	842	USA	USA	540	New Caledonia	NCL								11	BEVERAGES	1	No Quantity							24220			0
S3	2000	2000	2000	2	0	2	Export	842	USA	USA	554	New Zealand	NZL								11	BEVERAGES	1	No Quantity							11292172			0
S3	2000	2000	2000	2	0	2	Export	842	USA	USA	558	Nicaragua	NIC								11	BEVERAGES	1	No Quantity							986612			0
S3	2000	2000	2000	2	0	2	Export	842	USA	USA	562	Niger	NER								11	BEVERAGES	1	No Quantity							92557			0
S3	2000	2000	2000	2	0	2	Export	842	USA	USA	566	Nigeria	NGA								11	BEVERAGES	1	No Quantity							377819			0
S3	2000	2000	2000	2	0	2	Export	842	USA	USA	579	Norway	NOR								11	BEVERAGES	1	No Quantity							4121089			0
S3	2000	2000	2000	2	0	2	Export	842	USA	USA	583	FS Micronesia	FSM								11	BEVERAGES	1	No Quantity							2606436			0
S3	2000	2000	2000	2	0	2	Export	842	USA	USA	584	Marshall Isds	MHL								11	BEVERAGES	1	No Quantity							1652533			0
S3	2000	2000	2000	2	0	2	Export	842	USA	USA	585	Palau	PLW								11	BEVERAGES	1	No Quantity							1692994			0
S3	2000	2000	2000	2	0	2	Export	842	USA	USA	586	Pakistan	PAK								11	BEVERAGES	1	No Quantity							2860			0
S3	2000	2000	2000	2	0	2	Export	842	USA	USA	591	Panama	PAN								11	BEVERAGES	1	No Quantity							8943984			0
S3	2000	2000	2000	2	0	2	Export	842	USA	USA	600	Paraguay	PRY								11	BEVERAGES	1	No Quantity							6955494			0
S3	2000	2000	2000	2	0	2	Export	842	USA	USA	604	Peru	PER								11	BEVERAGES	1	No Quantity							1275560			0
S3	2000	2000	2000	2	0	2	Export	842	USA	USA	608	Philippines	PHL								11	BEVERAGES	1	No Quantity							4712812			0
S3	2000	2000	2000	2	0	2	Export	842	USA	USA	616	Poland	POL								11	BEVERAGES	1	No Quantity							2173041			0
S3	2000	2000	2000	2	0	2	Export	842	USA	USA	620	Portugal	PRT								11	BEVERAGES	1	No Quantity							1213387			0
S3	2000	2000	2000	2	0	2	Export	842	USA	USA	634	Qatar	QAT								11	BEVERAGES	1	No Quantity							215377			0
S3	2000	2000	2000	2	0	2	Export	842	USA	USA	642	Romania	ROU								11	BEVERAGES	1	No Quantity							618809			0
S3	2000	2000	2000	2	0	2	Export	842	USA	USA	643	Russian Federation	RUS								11	BEVERAGES	1	No Quantity							1158880			0
S3	2000	2000	2000	2	0	2	Export	842	USA	USA	659	Saint Kitts and Nevis	KNA								11	BEVERAGES	1	No Quantity							370969			0
S3	2000	2000	2000	2	0	2	Export	842	USA	USA	660	Anguilla	AIA								11	BEVERAGES	1	No Quantity							253948			0
S3	2000	2000	2000	2	0	2	Export	842	USA	USA	662	Saint Lucia	LCA								11	BEVERAGES	1	No Quantity							1001916			0
S3	2000	2000	2000	2	0	2	Export	842	USA	USA	666	Saint Pierre and Miquelon	SPM								11	BEVERAGES	1	No Quantity							372954			0
S3	2000	2000	2000	2	0	2	Export	842	USA	USA	670	Saint Vincent and the Grenadines	VCT								11	BEVERAGES	1	No Quantity							113477			0
S3	2000	2000	2000	2	0	2	Export	842	USA	USA	682	Saudi Arabia	SAU								11	BEVERAGES	1	No Quantity							1366573			0
S3	2000	2000	2000	2	0	2	Export	842	USA	USA	699	India	IND								11	BEVERAGES	1	No Quantity							613871			0
S3	2000	2000	2000	2	0	2	Export	842	USA	USA	702	Singapore	SGP								11	BEVERAGES	1	No Quantity							8955939			0
S3	2000	2000	2000	2	0	2	Export	842	USA	USA	703	Slovakia	SVK								11	BEVERAGES	1	No Quantity							304560			0
S3	2000	2000	2000	2	0	2	Export	842	USA	USA	704	Viet Nam	VNM								11	BEVERAGES	1	No Quantity							289231			0
S3	2000	2000	2000	2	0	2	Export	842	USA	USA	705	Slovenia	SVN								11	BEVERAGES	1	No Quantity							1565195			0
S3	2000	2000	2000	2	0	2	Export	842	USA	USA	710	South Africa	ZAF								11	BEVERAGES	1	No Quantity							4315714			0
S3	2000	2000	2000	2	0	2	Export	842	USA	USA	716	Zimbabwe	ZWE								11	BEVERAGES	1	No Quantity							41011			0
S3	2000	2000	2000	2	0	2	Export	842	USA	USA	724	Spain	ESP								11	BEVERAGES	1	No Quantity							14979980			0
S3	2000	2000	2000	2	0	2	Export	842	USA	USA	740	Suriname	SUR								11	BEVERAGES	1	No Quantity							1009277			0
S3	2000	2000	2000	2	0	2	Export	842	USA	USA	752	Sweden	SWE								11	BEVERAGES	1	No Quantity							10626567			0
S3	2000	2000	2000	2	0	2	Export	842	USA	USA	757	Switzerland	CHE								11	BEVERAGES	1	No Quantity							28012716			0
S3	2000	2000	2000	2	0	2	Export	842	USA	USA	764	Thailand	THA								11	BEVERAGES	1	No Quantity							4633591			0
S3	2000	2000	2000	2	0	2	Export	842	USA	USA	776	Tonga	TON								11	BEVERAGES	1	No Quantity							211897			0
S3	2000	2000	2000	2	0	2	Export	842	USA	USA	780	Trinidad and Tobago	TTO								11	BEVERAGES	1	No Quantity							1409944			0
S3	2000	2000	2000	2	0	2	Export	842	USA	USA	784	United Arab Emirates	ARE								11	BEVERAGES	1	No Quantity							4299572			0
S3	2000	2000	2000	2	0	2	Export	842	USA	USA	792	Turkey	TUR								11	BEVERAGES	1	No Quantity							3412037			0
S3	2000	2000	2000	2	0	2	Export	842	USA	USA	796	Turks and Caicos Isds	TCA								11	BEVERAGES	1	No Quantity							1865254			0
S3	2000	2000	2000	2	0	2	Export	842	USA	USA	800	Uganda	UGA								11	BEVERAGES	1	No Quantity							9505			0
S3	2000	2000	2000	2	0	2	Export	842	USA	USA	804	Ukraine	UKR								11	BEVERAGES	1	No Quantity							11271			0
S3	2000	2000	2000	2	0	2	Export	842	USA	USA	807	North Macedonia	MKD								11	BEVERAGES	1	No Quantity							88650			0
S3	2000	2000	2000	2	0	2	Export	842	USA	USA	818	Egypt	EGY								11	BEVERAGES	1	No Quantity							167706			0
S3	2000	2000	2000	2	0	2	Export	842	USA	USA	826	United Kingdom	GBR								11	BEVERAGES	1	No Quantity							198810308			0
S3	2000	2000	2000	2	0	2	Export	842	USA	USA	858	Uruguay	URY								11	BEVERAGES	1	No Quantity							1401763			0
S3	2000	2000	2000	2	0	2	Export	842	USA	USA	862	Venezuela	VEN								11	BEVERAGES	1	No Quantity							3112328			0
S3	2000	2000	2000	2	0	2	Export	842	USA	USA	882	Samoa	WSM								11	BEVERAGES	1	No Quantity							47254			0
S3	2000	2000	2000	2	0	2	Export	842	USA	USA	891	Serbia and Montenegro	SCG								11	BEVERAGES	1	No Quantity							13344			0
S3	2000	2000	2000	2	0	2	Export	834	United Rep. of Tanzania	TZA	0	World	WLD								12	TOBACCO,TOBACCO MANUFACT	1	No Quantity							38228999			0
S3	2000	2000	2000	2	0	2	Export	834	United Rep. of Tanzania	TZA	36	Australia	AUS								12	TOBACCO,TOBACCO MANUFACT	1	No Quantity							21384			0
S3	2000	2000	2000	2	0	2	Export	834	United Rep. of Tanzania	TZA	50	Bangladesh	BGD								12	TOBACCO,TOBACCO MANUFACT	1	No Quantity							42660			0
S3	2000	2000	2000	2	0	2	Export	834	United Rep. of Tanzania	TZA	56	Belgium	BEL								12	TOBACCO,TOBACCO MANUFACT	1	No Quantity							4785183			0
S3	2000	2000	2000	2	0	2	Export	834	United Rep. of Tanzania	TZA	76	Brazil	BRA								12	TOBACCO,TOBACCO MANUFACT	1	No Quantity							290856			0
S3	2000	2000	2000	2	0	2	Export	834	United Rep. of Tanzania	TZA	90	Solomon Isds	SLB								12	TOBACCO,TOBACCO MANUFACT	1	No Quantity							30837			0
S3	2000	2000	2000	2	0	2	Export	834	United Rep. of Tanzania	TZA	156	China	CHN								12	TOBACCO,TOBACCO MANUFACT	1	No Quantity							20			0
S3	2000	2000	2000	2	0	2	Export	834	United Rep. of Tanzania	TZA	208	Denmark	DNK								12	TOBACCO,TOBACCO MANUFACT	1	No Quantity							169219			0
S3	2000	2000	2000	2	0	2	Export	834	United Rep. of Tanzania	TZA	251	France	FRA								12	TOBACCO,TOBACCO MANUFACT	1	No Quantity							745952			0
S3	2000	2000	2000	2	0	2	Export	834	United Rep. of Tanzania	TZA	276	Germany	DEU								12	TOBACCO,TOBACCO MANUFACT	1	No Quantity							14378866			0
S3	2000	2000	2000	2	0	2	Export	834	United Rep. of Tanzania	TZA	344	China, Hong Kong SAR	HKG								12	TOBACCO,TOBACCO MANUFACT	1	No Quantity							350565			0
S3	2000	2000	2000	2	0	2	Export	834	United Rep. of Tanzania	TZA	348	Hungary	HUN								12	TOBACCO,TOBACCO MANUFACT	1	No Quantity							40912			0
S3	2000	2000	2000	2	0	2	Export	834	United Rep. of Tanzania	TZA	392	Japan	JPN								12	TOBACCO,TOBACCO MANUFACT	1	No Quantity							4042633			0
S3	2000	2000	2000	2	0	2	Export	834	United Rep. of Tanzania	TZA	404	Kenya	KEN								12	TOBACCO,TOBACCO MANUFACT	1	No Quantity							89348			0
S3	2000	2000	2000	2	0	2	Export	834	United Rep. of Tanzania	TZA	528	Netherlands	NLD								12	TOBACCO,TOBACCO MANUFACT	1	No Quantity							2598016			0
S3	2000	2000	2000	2	0	2	Export	834	United Rep. of Tanzania	TZA	579	Norway	NOR								12	TOBACCO,TOBACCO MANUFACT	1	No Quantity							64563			0
S3	2000	2000	2000	2	0	2	Export	834	United Rep. of Tanzania	TZA	616	Poland	POL								12	TOBACCO,TOBACCO MANUFACT	1	No Quantity							468306			0
S3	2000	2000	2000	2	0	2	Export	834	United Rep. of Tanzania	TZA	620	Portugal	PRT								12	TOBACCO,TOBACCO MANUFACT	1	No Quantity							120834			0
S3	2000	2000	2000	2	0	2	Export	834	United Rep. of Tanzania	TZA	642	Romania	ROU								12	TOBACCO,TOBACCO MANUFACT	1	No Quantity							176373			0
S3	2000	2000	2000	2	0	2	Export	834	United Rep. of Tanzania	TZA	654	Saint Helena	SHN								12	TOBACCO,TOBACCO MANUFACT	1	No Quantity							169304			0
S3	2000	2000	2000	2	0	2	Export	834	United Rep. of Tanzania	TZA	682	Saudi Arabia	SAU								12	TOBACCO,TOBACCO MANUFACT	1	No Quantity							21488			0
S3	2000	2000	2000	2	0	2	Export	834	United Rep. of Tanzania	TZA	710	South Africa	ZAF								12	TOBACCO,TOBACCO MANUFACT	1	No Quantity							679754			0
S3	2000	2000	2000	2	0	2	Export	834	United Rep. of Tanzania	TZA	716	Zimbabwe	ZWE								12	TOBACCO,TOBACCO MANUFACT	1	No Quantity							2449552			0
S3	2000	2000	2000	2	0	2	Export	834	United Rep. of Tanzania	TZA	752	Sweden	SWE								12	TOBACCO,TOBACCO MANUFACT	1	No Quantity							78399			0
S3	2000	2000	2000	2	0	2	Export	834	United Rep. of Tanzania	TZA	757	Switzerland	CHE								12	TOBACCO,TOBACCO MANUFACT	1	No Quantity							48927			0
S3	2000	2000	2000	2	0	2	Export	834	United Rep. of Tanzania	TZA	804	Ukraine	UKR								12	TOBACCO,TOBACCO MANUFACT	1	No Quantity							1369012			0
S3	2000	2000	2000	2	0	2	Export	834	United Rep. of Tanzania	TZA	818	Egypt	EGY								12	TOBACCO,TOBACCO MANUFACT	1	No Quantity							167179			0
S3	2000	2000	2000	2	0	2	Export	834	United Rep. of Tanzania	TZA	826	United Kingdom	GBR								12	TOBACCO,TOBACCO MANUFACT	1	No Quantity							4078484			0
S3	2000	2000	2000	2	0	2	Export	834	United Rep. of Tanzania	TZA	842	USA	USA								12	TOBACCO,TOBACCO MANUFACT	1	No Quantity							743616			0
S3	2000	2000	2000	2	0	2	Export	834	United Rep. of Tanzania	TZA	894	Zambia	ZMB								12	TOBACCO,TOBACCO MANUFACT	1	No Quantity							6754			0
S3	2000	2000	2000	2	0	2	Export	842	USA	USA	0	World	WLD								12	TOBACCO,TOBACCO MANUFACT	1	No Quantity							5247174786			0
S3	2000	2000	2000	2	0	2	Export	842	USA	USA	28	Antigua and Barbuda	ATG								12	TOBACCO,TOBACCO MANUFACT	1	No Quantity							75710			0
S3	2000	2000	2000	2	0	2	Export	842	USA	USA	31	Azerbaijan	AZE								12	TOBACCO,TOBACCO MANUFACT	1	No Quantity							14896432			0
S3	2000	2000	2000	2	0	2	Export	842	USA	USA	32	Argentina	ARG								12	TOBACCO,TOBACCO MANUFACT	1	No Quantity							1531890			0
S3	2000	2000	2000	2	0	2	Export	842	USA	USA	36	Australia	AUS								12	TOBACCO,TOBACCO MANUFACT	1	No Quantity							38819039			0
S3	2000	2000	2000	2	0	2	Export	842	USA	USA	40	Austria	AUT								12	TOBACCO,TOBACCO MANUFACT	1	No Quantity							18683280			0
S3	2000	2000	2000	2	0	2	Export	842	USA	USA	44	Bahamas	BHS								12	TOBACCO,TOBACCO MANUFACT	1	No Quantity							1176981			0
S3	2000	2000	2000	2	0	2	Export	842	USA	USA	48	Bahrain	BHR								12	TOBACCO,TOBACCO MANUFACT	1	No Quantity							6753480			0
S3	2000	2000	2000	2	0	2	Export	842	USA	USA	50	Bangladesh	BGD								12	TOBACCO,TOBACCO MANUFACT	1	No Quantity							2308996			0
S3	2000	2000	2000	2	0	2	Export	842	USA	USA	51	Armenia	ARM								12	TOBACCO,TOBACCO MANUFACT	1	No Quantity							310724			0
S3	2000	2000	2000	2	0	2	Export	842	USA	USA	52	Barbados	BRB								12	TOBACCO,TOBACCO MANUFACT	1	No Quantity							189235			0
S3	2000	2000	2000	2	0	2	Export	842	USA	USA	56	Belgium	BEL								12	TOBACCO,TOBACCO MANUFACT	1	No Quantity							258331971			0
S3	2000	2000	2000	2	0	2	Export	842	USA	USA	60	Bermuda	BMU								12	TOBACCO,TOBACCO MANUFACT	1	No Quantity							1270381			0
S3	2000	2000	2000	2	0	2	Export	842	USA	USA	68	Bolivia (Plurinational State of)	BOL								12	TOBACCO,TOBACCO MANUFACT	1	No Quantity							254853			0
S3	2000	2000	2000	2	0	2	Export	842	USA	USA	76	Brazil	BRA								12	TOBACCO,TOBACCO MANUFACT	1	No Quantity							3683613			0
S3	2000	2000	2000	2	0	2	Export	842	USA	USA	84	Belize	BLZ								12	TOBACCO,TOBACCO MANUFACT	1	No Quantity							355313			0
S3	2000	2000	2000	2	0	2	Export	842	USA	USA	92	Br. Virgin Isds	VGB								12	TOBACCO,TOBACCO MANUFACT	1	No Quantity							23871			0
S3	2000	2000	2000	2	0	2	Export	842	USA	USA	100	Bulgaria	BGR								12	TOBACCO,TOBACCO MANUFACT	1	No Quantity							740531			0
S3	2000	2000	2000	2	0	2	Export	842	USA	USA	112	Belarus	BLR								12	TOBACCO,TOBACCO MANUFACT	1	No Quantity							315000			0
S3	2000	2000	2000	2	0	2	Export	842	USA	USA	116	Cambodia	KHM								12	TOBACCO,TOBACCO MANUFACT	1	No Quantity							857041			0
S3	2000	2000	2000	2	0	2	Export	842	USA	USA	120	Cameroon	CMR								12	TOBACCO,TOBACCO MANUFACT	1	No Quantity							554400			0
S3	2000	2000	2000	2	0	2	Export	842	USA	USA	124	Canada	CAN								12	TOBACCO,TOBACCO MANUFACT	1	No Quantity							27508013			0
S3	2000	2000	2000	2	0	2	Export	842	USA	USA	136	Cayman Isds	CYM								12	TOBACCO,TOBACCO MANUFACT	1	No Quantity							288919			0
S3	2000	2000	2000	2	0	2	Export	842	USA	USA	144	Sri Lanka	LKA								12	TOBACCO,TOBACCO MANUFACT	1	No Quantity							825535			0
S3	2000	2000	2000	2	0	2	Export	842	USA	USA	152	Chile	CHL								12	TOBACCO,TOBACCO MANUFACT	1	No Quantity							4798687			0
S3	2000	2000	2000	2	0	2	Export	842	USA	USA	156	China	CHN								12	TOBACCO,TOBACCO MANUFACT	1	No Quantity							2518604			0
S3	2000	2000	2000	2	0	2	Export	842	USA	USA	170	Colombia	COL								12	TOBACCO,TOBACCO MANUFACT	1	No Quantity							69051			0
S3	2000	2000	2000	2	0	2	Export	842	USA	USA	188	Costa Rica	CRI								12	TOBACCO,TOBACCO MANUFACT	1	No Quantity							437910			0
S3	2000	2000	2000	2	0	2	Export	842	USA	USA	191	Croatia	HRV								12	TOBACCO,TOBACCO MANUFACT	1	No Quantity							655519			0
S3	2000	2000	2000	2	0	2	Export	842	USA	USA	196	Cyprus	CYP								12	TOBACCO,TOBACCO MANUFACT	1	No Quantity							89216857			0
S3	2000	2000	2000	2	0	2	Export	842	USA	USA	203	Czechia	CZE								12	TOBACCO,TOBACCO MANUFACT	1	No Quantity							38120410			0
S3	2000	2000	2000	2	0	2	Export	842	USA	USA	204	Benin	BEN								12	TOBACCO,TOBACCO MANUFACT	1	No Quantity							94360			0
S3	2000	2000	2000	2	0	2	Export	842	USA	USA	208	Denmark	DNK								12	TOBACCO,TOBACCO MANUFACT	1	No Quantity							43875143			0
S3	2000	2000	2000	2	0	2	Export	842	USA	USA	212	Dominica	DMA								12	TOBACCO,TOBACCO MANUFACT	1	No Quantity							448588			0
S3	2000	2000	2000	2	0	2	Export	842	USA	USA	214	Dominican Rep.	DOM								12	TOBACCO,TOBACCO MANUFACT	1	No Quantity							115900321			0
S3	2000	2000	2000	2	0	2	Export	842	USA	USA	218	Ecuador	ECU								12	TOBACCO,TOBACCO MANUFACT	1	No Quantity							16135			0
S3	2000	2000	2000	2	0	2	Export	842	USA	USA	222	El Salvador	SLV								12	TOBACCO,TOBACCO MANUFACT	1	No Quantity							115989			0
S3	2000	2000	2000	2	0	2	Export	842	USA	USA	233	Estonia	EST								12	TOBACCO,TOBACCO MANUFACT	1	No Quantity							6936			0
S3	2000	2000	2000	2	0	2	Export	842	USA	USA	242	Fiji	FJI								12	TOBACCO,TOBACCO MANUFACT	1	No Quantity							303191			0
S3	2000	2000	2000	2	0	2	Export	842	USA	USA	246	Finland	FIN								12	TOBACCO,TOBACCO MANUFACT	1	No Quantity							16002575			0
S3	2000	2000	2000	2	0	2	Export	842	USA	USA	251	France	FRA								12	TOBACCO,TOBACCO MANUFACT	1	No Quantity							11943597			0
S3	2000	2000	2000	2	0	2	Export	842	USA	USA	258	French Polynesia	PYF								12	TOBACCO,TOBACCO MANUFACT	1	No Quantity							159536			0
S3	2000	2000	2000	2	0	2	Export	842	USA	USA	262	Djibouti	DJI								12	TOBACCO,TOBACCO MANUFACT	1	No Quantity							1103025			0
S3	2000	2000	2000	2	0	2	Export	842	USA	USA	266	Gabon	GAB								12	TOBACCO,TOBACCO MANUFACT	1	No Quantity							2057832			0
S3	2000	2000	2000	2	0	2	Export	842	USA	USA	268	Georgia	GEO								12	TOBACCO,TOBACCO MANUFACT	1	No Quantity							5306316			0
S3	2000	2000	2000	2	0	2	Export	842	USA	USA	270	Gambia	GMB								12	TOBACCO,TOBACCO MANUFACT	1	No Quantity							800625			0
S3	2000	2000	2000	2	0	2	Export	842	USA	USA	275	State of Palestine	PSE								12	TOBACCO,TOBACCO MANUFACT	1	No Quantity							268845			0
S3	2000	2000	2000	2	0	2	Export	842	USA	USA	276	Germany	DEU								12	TOBACCO,TOBACCO MANUFACT	1	No Quantity							328669859			0
S3	2000	2000	2000	2	0	2	Export	842	USA	USA	288	Ghana	GHA								12	TOBACCO,TOBACCO MANUFACT	1	No Quantity							1486080			0
S3	2000	2000	2000	2	0	2	Export	842	USA	USA	292	Gibraltar	GIB								12	TOBACCO,TOBACCO MANUFACT	1	No Quantity							129664			0
S3	2000	2000	2000	2	0	2	Export	842	USA	USA	300	Greece	GRC								12	TOBACCO,TOBACCO MANUFACT	1	No Quantity							4961903			0
S3	2000	2000	2000	2	0	2	Export	842	USA	USA	308	Grenada	GRD								12	TOBACCO,TOBACCO MANUFACT	1	No Quantity							16750			0
S3	2000	2000	2000	2	0	2	Export	842	USA	USA	320	Guatemala	GTM								12	TOBACCO,TOBACCO MANUFACT	1	No Quantity							198732			0
S3	2000	2000	2000	2	0	2	Export	842	USA	USA	324	Guinea	GIN								12	TOBACCO,TOBACCO MANUFACT	1	No Quantity							7765275			0
S3	2000	2000	2000	2	0	2	Export	842	USA	USA	332	Haiti	HTI								12	TOBACCO,TOBACCO MANUFACT	1	No Quantity							1817415			0
S3	2000	2000	2000	2	0	2	Export	842	USA	USA	340	Honduras	HND								12	TOBACCO,TOBACCO MANUFACT	1	No Quantity							13522847			0
S3	2000	2000	2000	2	0	2	Export	842	USA	USA	344	China, Hong Kong SAR	HKG								12	TOBACCO,TOBACCO MANUFACT	1	No Quantity							72603268			0
S3	2000	2000	2000	2	0	2	Export	842	USA	USA	348	Hungary	HUN								12	TOBACCO,TOBACCO MANUFACT	1	No Quantity							3101499			0
S3	2000	2000	2000	2	0	2	Export	842	USA	USA	352	Iceland	ISL								12	TOBACCO,TOBACCO MANUFACT	1	No Quantity							2701879			0
S3	2000	2000	2000	2	0	2	Export	842	USA	USA	360	Indonesia	IDN								12	TOBACCO,TOBACCO MANUFACT	1	No Quantity							11016736			0
S3	2000	2000	2000	2	0	2	Export	842	USA	USA	372	Ireland	IRL								12	TOBACCO,TOBACCO MANUFACT	1	No Quantity							223241			0
S3	2000	2000	2000	2	0	2	Export	842	USA	USA	376	Israel	ISR								12	TOBACCO,TOBACCO MANUFACT	1	No Quantity							104067909			0
S3	2000	2000	2000	2	0	2	Export	842	USA	USA	381	Italy	ITA								12	TOBACCO,TOBACCO MANUFACT	1	No Quantity							43059623			0
S3	2000	2000	2000	2	0	2	Export	842	USA	USA	384	Côte d'Ivoire	CIV								12	TOBACCO,TOBACCO MANUFACT	1	No Quantity							3333252			0
S3	2000	2000	2000	2	0	2	Export	842	USA	USA	388	Jamaica	JAM								12	TOBACCO,TOBACCO MANUFACT	1	No Quantity							1605204			0
S3	2000	2000	2000	2	0	2	Export	842	USA	USA	392	Japan	JPN								12	TOBACCO,TOBACCO MANUFACT	1	No Quantity							2290503958			0
S3	2000	2000	2000	2	0	2	Export	842	USA	USA	398	Kazakhstan	KAZ								12	TOBACCO,TOBACCO MANUFACT	1	No Quantity							122784			0
S3	2000	2000	2000	2	0	2	Export	842	USA	USA	400	Jordan	JOR								12	TOBACCO,TOBACCO MANUFACT	1	No Quantity							17218257			0
S3	2000	2000	2000	2	0	2	Export	842	USA	USA	410	Rep. of Korea	KOR								12	TOBACCO,TOBACCO MANUFACT	1	No Quantity							152003163			0
S3	2000	2000	2000	2	0	2	Export	842	USA	USA	414	Kuwait	KWT								12	TOBACCO,TOBACCO MANUFACT	1	No Quantity							44609318			0
S3	2000	2000	2000	2	0	2	Export	842	USA	USA	417	Kyrgyzstan	KGZ								12	TOBACCO,TOBACCO MANUFACT	1	No Quantity							12610			0
S3	2000	2000	2000	2	0	2	Export	842	USA	USA	422	Lebanon	LBN								12	TOBACCO,TOBACCO MANUFACT	1	No Quantity							86660605			0
S3	2000	2000	2000	2	0	2	Export	842	USA	USA	428	Latvia	LVA								12	TOBACCO,TOBACCO MANUFACT	1	No Quantity							2771254			0
[truncated: 9,023 more rows]
