# Supplementary material for: Core-periphery structure in sectoral international trade networks: A new approach to an old theory
Source: PLoS One. 2020 Apr 2;15(4):e0229547. doi: 10.1371/journal.pone.0229547 (PMC7117750; doi:10.1371/journal.pone.0229547)
Supplement: S7 File — (ZIP) [file pone.0229547.s007.zip › S7_File/RawData 2000/comtrade (76).csv]

Classification	Year	Period	Period Desc.	Aggregate Level	Is Leaf Code	Trade Flow Code	Trade Flow	Reporter Code	Reporter	Reporter ISO	Partner Code	Partner	Partner ISO	2nd Partner Code	2nd Partner	2nd Partner ISO	Customs Proc. Code	Customs	Mode of Transport Code	Mode of Transport	Commodity Code	Commodity	Qty Unit Code	Qty Unit	Qty	Alt Qty Unit Code	Alt Qty Unit	Alt Qty	Netweight (kg)	Gross weight (kg)	Trade Value (US$)	CIF Trade Value (US$)	FOB Trade Value (US$)	Flag
S3	2000	2000	2000	2	0	2	Export	854	Burkina Faso	BFA	0	World	WLD								00	LIVE ANIMALS	1	No Quantity							15884498			0
S3	2000	2000	2000	2	0	2	Export	854	Burkina Faso	BFA	204	Benin	BEN								00	LIVE ANIMALS	1	No Quantity							380805			0
S3	2000	2000	2000	2	0	2	Export	854	Burkina Faso	BFA	218	Ecuador	ECU								00	LIVE ANIMALS	1	No Quantity							5580			0
S3	2000	2000	2000	2	0	2	Export	854	Burkina Faso	BFA	266	Gabon	GAB								00	LIVE ANIMALS	1	No Quantity							858			0
S3	2000	2000	2000	2	0	2	Export	854	Burkina Faso	BFA	288	Ghana	GHA								00	LIVE ANIMALS	1	No Quantity							3810543			0
S3	2000	2000	2000	2	0	2	Export	854	Burkina Faso	BFA	384	Côte d'Ivoire	CIV								00	LIVE ANIMALS	1	No Quantity							10420291			0
S3	2000	2000	2000	2	0	2	Export	854	Burkina Faso	BFA	466	Mali	MLI								00	LIVE ANIMALS	1	No Quantity							15559			0
S3	2000	2000	2000	2	0	2	Export	854	Burkina Faso	BFA	562	Niger	NER								00	LIVE ANIMALS	1	No Quantity							27074			0
S3	2000	2000	2000	2	0	2	Export	854	Burkina Faso	BFA	566	Nigeria	NGA								00	LIVE ANIMALS	1	No Quantity							592990			0
S3	2000	2000	2000	2	0	2	Export	854	Burkina Faso	BFA	768	Togo	TGO								00	LIVE ANIMALS	1	No Quantity							630511			0
S3	2000	2000	2000	2	0	2	Export	854	Burkina Faso	BFA	899	Areas, nes									00	LIVE ANIMALS	1	No Quantity							286			0
S3	2000	2000	2000	2	0	2	Export	858	Uruguay	URY	0	World	WLD								00	LIVE ANIMALS	1	No Quantity							21389267			0
S3	2000	2000	2000	2	0	2	Export	858	Uruguay	URY	32	Argentina	ARG								00	LIVE ANIMALS	1	No Quantity							5888600			0
S3	2000	2000	2000	2	0	2	Export	858	Uruguay	URY	68	Bolivia (Plurinational State of)	BOL								00	LIVE ANIMALS	1	No Quantity							32100			0
S3	2000	2000	2000	2	0	2	Export	858	Uruguay	URY	76	Brazil	BRA								00	LIVE ANIMALS	1	No Quantity							7280434			0
S3	2000	2000	2000	2	0	2	Export	858	Uruguay	URY	124	Canada	CAN								00	LIVE ANIMALS	1	No Quantity							1000			0
S3	2000	2000	2000	2	0	2	Export	858	Uruguay	URY	152	Chile	CHL								00	LIVE ANIMALS	1	No Quantity							12650			0
S3	2000	2000	2000	2	0	2	Export	858	Uruguay	URY	156	China	CHN								00	LIVE ANIMALS	1	No Quantity							23993			0
S3	2000	2000	2000	2	0	2	Export	858	Uruguay	URY	251	France	FRA								00	LIVE ANIMALS	1	No Quantity							31700			0
S3	2000	2000	2000	2	0	2	Export	858	Uruguay	URY	276	Germany	DEU								00	LIVE ANIMALS	1	No Quantity							1400			0
S3	2000	2000	2000	2	0	2	Export	858	Uruguay	URY	381	Italy	ITA								00	LIVE ANIMALS	1	No Quantity							99400			0
S3	2000	2000	2000	2	0	2	Export	858	Uruguay	URY	392	Japan	JPN								00	LIVE ANIMALS	1	No Quantity							1525			0
S3	2000	2000	2000	2	0	2	Export	858	Uruguay	URY	484	Mexico	MEX								00	LIVE ANIMALS	1	No Quantity							4062919			0
S3	2000	2000	2000	2	0	2	Export	858	Uruguay	URY	528	Netherlands	NLD								00	LIVE ANIMALS	1	No Quantity							5400			0
S3	2000	2000	2000	2	0	2	Export	858	Uruguay	URY	600	Paraguay	PRY								00	LIVE ANIMALS	1	No Quantity							87505			0
S3	2000	2000	2000	2	0	2	Export	858	Uruguay	URY	604	Peru	PER								00	LIVE ANIMALS	1	No Quantity							55825			0
S3	2000	2000	2000	2	0	2	Export	858	Uruguay	URY	620	Portugal	PRT								00	LIVE ANIMALS	1	No Quantity							380			0
S3	2000	2000	2000	2	0	2	Export	858	Uruguay	URY	682	Saudi Arabia	SAU								00	LIVE ANIMALS	1	No Quantity							3740000			0
S3	2000	2000	2000	2	0	2	Export	858	Uruguay	URY	724	Spain	ESP								00	LIVE ANIMALS	1	No Quantity							47336			0
S3	2000	2000	2000	2	0	2	Export	858	Uruguay	URY	752	Sweden	SWE								00	LIVE ANIMALS	1	No Quantity							1500			0
S3	2000	2000	2000	2	0	2	Export	858	Uruguay	URY	826	United Kingdom	GBR								00	LIVE ANIMALS	1	No Quantity							2600			0
S3	2000	2000	2000	2	0	2	Export	858	Uruguay	URY	842	USA	USA								00	LIVE ANIMALS	1	No Quantity							13000			0
S3	2000	2000	2000	2	0	2	Export	854	Burkina Faso	BFA	0	World	WLD								01	MEAT, MEAT PREPARATIONS	1	No Quantity							5673			0
S3	2000	2000	2000	2	0	2	Export	854	Burkina Faso	BFA	384	Côte d'Ivoire	CIV								01	MEAT, MEAT PREPARATIONS	1	No Quantity							5673			0
S3	2000	2000	2000	2	0	2	Export	858	Uruguay	URY	0	World	WLD								01	MEAT, MEAT PREPARATIONS	1	No Quantity							442549942			0
S3	2000	2000	2000	2	0	2	Export	858	Uruguay	URY	12	Algeria	DZA								01	MEAT, MEAT PREPARATIONS	1	No Quantity							9326833			0
S3	2000	2000	2000	2	0	2	Export	858	Uruguay	URY	24	Angola	AGO								01	MEAT, MEAT PREPARATIONS	1	No Quantity							131657			0
S3	2000	2000	2000	2	0	2	Export	858	Uruguay	URY	32	Argentina	ARG								01	MEAT, MEAT PREPARATIONS	1	No Quantity							19144309			0
S3	2000	2000	2000	2	0	2	Export	858	Uruguay	URY	44	Bahamas	BHS								01	MEAT, MEAT PREPARATIONS	1	No Quantity							372157			0
S3	2000	2000	2000	2	0	2	Export	858	Uruguay	URY	48	Bahrain	BHR								01	MEAT, MEAT PREPARATIONS	1	No Quantity							27965			0
S3	2000	2000	2000	2	0	2	Export	858	Uruguay	URY	56	Belgium	BEL								01	MEAT, MEAT PREPARATIONS	1	No Quantity							6823857			0
S3	2000	2000	2000	2	0	2	Export	858	Uruguay	URY	68	Bolivia (Plurinational State of)	BOL								01	MEAT, MEAT PREPARATIONS	1	No Quantity							14519			0
S3	2000	2000	2000	2	0	2	Export	858	Uruguay	URY	76	Brazil	BRA								01	MEAT, MEAT PREPARATIONS	1	No Quantity							51172095			0
S3	2000	2000	2000	2	0	2	Export	858	Uruguay	URY	100	Bulgaria	BGR								01	MEAT, MEAT PREPARATIONS	1	No Quantity							85000			0
S3	2000	2000	2000	2	0	2	Export	858	Uruguay	URY	124	Canada	CAN								01	MEAT, MEAT PREPARATIONS	1	No Quantity							40513834			0
S3	2000	2000	2000	2	0	2	Export	858	Uruguay	URY	152	Chile	CHL								01	MEAT, MEAT PREPARATIONS	1	No Quantity							11752928			0
S3	2000	2000	2000	2	0	2	Export	858	Uruguay	URY	156	China	CHN								01	MEAT, MEAT PREPARATIONS	1	No Quantity							275412			0
S3	2000	2000	2000	2	0	2	Export	858	Uruguay	URY	178	Congo	COG								01	MEAT, MEAT PREPARATIONS	1	No Quantity							58319			0
S3	2000	2000	2000	2	0	2	Export	858	Uruguay	URY	191	Croatia	HRV								01	MEAT, MEAT PREPARATIONS	1	No Quantity							33908			0
S3	2000	2000	2000	2	0	2	Export	858	Uruguay	URY	192	Cuba	CUB								01	MEAT, MEAT PREPARATIONS	1	No Quantity							928280			0
S3	2000	2000	2000	2	0	2	Export	858	Uruguay	URY	196	Cyprus	CYP								01	MEAT, MEAT PREPARATIONS	1	No Quantity							187207			0
S3	2000	2000	2000	2	0	2	Export	858	Uruguay	URY	204	Benin	BEN								01	MEAT, MEAT PREPARATIONS	1	No Quantity							7500			0
S3	2000	2000	2000	2	0	2	Export	858	Uruguay	URY	208	Denmark	DNK								01	MEAT, MEAT PREPARATIONS	1	No Quantity							555651			0
S3	2000	2000	2000	2	0	2	Export	858	Uruguay	URY	214	Dominican Rep.	DOM								01	MEAT, MEAT PREPARATIONS	1	No Quantity							1976783			0
S3	2000	2000	2000	2	0	2	Export	858	Uruguay	URY	251	France	FRA								01	MEAT, MEAT PREPARATIONS	1	No Quantity							7152299			0
S3	2000	2000	2000	2	0	2	Export	858	Uruguay	URY	258	French Polynesia	PYF								01	MEAT, MEAT PREPARATIONS	1	No Quantity							32931			0
S3	2000	2000	2000	2	0	2	Export	858	Uruguay	URY	275	State of Palestine	PSE								01	MEAT, MEAT PREPARATIONS	1	No Quantity							9575			0
S3	2000	2000	2000	2	0	2	Export	858	Uruguay	URY	276	Germany	DEU								01	MEAT, MEAT PREPARATIONS	1	No Quantity							23303092			0
S3	2000	2000	2000	2	0	2	Export	858	Uruguay	URY	300	Greece	GRC								01	MEAT, MEAT PREPARATIONS	1	No Quantity							516417			0
S3	2000	2000	2000	2	0	2	Export	858	Uruguay	URY	308	Grenada	GRD								01	MEAT, MEAT PREPARATIONS	1	No Quantity							48780			0
S3	2000	2000	2000	2	0	2	Export	858	Uruguay	URY	320	Guatemala	GTM								01	MEAT, MEAT PREPARATIONS	1	No Quantity							903136			0
S3	2000	2000	2000	2	0	2	Export	858	Uruguay	URY	328	Guyana	GUY								01	MEAT, MEAT PREPARATIONS	1	No Quantity							32340			0
S3	2000	2000	2000	2	0	2	Export	858	Uruguay	URY	344	China, Hong Kong SAR	HKG								01	MEAT, MEAT PREPARATIONS	1	No Quantity							2218518			0
S3	2000	2000	2000	2	0	2	Export	858	Uruguay	URY	348	Hungary	HUN								01	MEAT, MEAT PREPARATIONS	1	No Quantity							33320			0
S3	2000	2000	2000	2	0	2	Export	858	Uruguay	URY	372	Ireland	IRL								01	MEAT, MEAT PREPARATIONS	1	No Quantity							308125			0
S3	2000	2000	2000	2	0	2	Export	858	Uruguay	URY	376	Israel	ISR								01	MEAT, MEAT PREPARATIONS	1	No Quantity							61300839			0
S3	2000	2000	2000	2	0	2	Export	858	Uruguay	URY	381	Italy	ITA								01	MEAT, MEAT PREPARATIONS	1	No Quantity							7013272			0
S3	2000	2000	2000	2	0	2	Export	858	Uruguay	URY	388	Jamaica	JAM								01	MEAT, MEAT PREPARATIONS	1	No Quantity							2624812			0
S3	2000	2000	2000	2	0	2	Export	858	Uruguay	URY	392	Japan	JPN								01	MEAT, MEAT PREPARATIONS	1	No Quantity							20763767			0
S3	2000	2000	2000	2	0	2	Export	858	Uruguay	URY	400	Jordan	JOR								01	MEAT, MEAT PREPARATIONS	1	No Quantity							28043			0
S3	2000	2000	2000	2	0	2	Export	858	Uruguay	URY	408	Dem. People's Rep. of Korea	PRK								01	MEAT, MEAT PREPARATIONS	1	No Quantity							260164			0
S3	2000	2000	2000	2	0	2	Export	858	Uruguay	URY	410	Rep. of Korea	KOR								01	MEAT, MEAT PREPARATIONS	1	No Quantity							11816824			0
S3	2000	2000	2000	2	0	2	Export	858	Uruguay	URY	458	Malaysia	MYS								01	MEAT, MEAT PREPARATIONS	1	No Quantity							145516			0
S3	2000	2000	2000	2	0	2	Export	858	Uruguay	URY	484	Mexico	MEX								01	MEAT, MEAT PREPARATIONS	1	No Quantity							31035317			0
S3	2000	2000	2000	2	0	2	Export	858	Uruguay	URY	528	Netherlands	NLD								01	MEAT, MEAT PREPARATIONS	1	No Quantity							18503468			0
S3	2000	2000	2000	2	0	2	Export	858	Uruguay	URY	530	Neth. Antilles	ANT								01	MEAT, MEAT PREPARATIONS	1	No Quantity							41540			0
S3	2000	2000	2000	2	0	2	Export	858	Uruguay	URY	591	Panama	PAN								01	MEAT, MEAT PREPARATIONS	1	No Quantity							11920			0
S3	2000	2000	2000	2	0	2	Export	858	Uruguay	URY	600	Paraguay	PRY								01	MEAT, MEAT PREPARATIONS	1	No Quantity							314488			0
S3	2000	2000	2000	2	0	2	Export	858	Uruguay	URY	604	Peru	PER								01	MEAT, MEAT PREPARATIONS	1	No Quantity							423982			0
S3	2000	2000	2000	2	0	2	Export	858	Uruguay	URY	616	Poland	POL								01	MEAT, MEAT PREPARATIONS	1	No Quantity							155549			0
S3	2000	2000	2000	2	0	2	Export	858	Uruguay	URY	620	Portugal	PRT								01	MEAT, MEAT PREPARATIONS	1	No Quantity							1499900			0
S3	2000	2000	2000	2	0	2	Export	858	Uruguay	URY	643	Russian Federation	RUS								01	MEAT, MEAT PREPARATIONS	1	No Quantity							715422			0
S3	2000	2000	2000	2	0	2	Export	858	Uruguay	URY	654	Saint Helena	SHN								01	MEAT, MEAT PREPARATIONS	1	No Quantity							29817			0
S3	2000	2000	2000	2	0	2	Export	858	Uruguay	URY	682	Saudi Arabia	SAU								01	MEAT, MEAT PREPARATIONS	1	No Quantity							1110136			0
S3	2000	2000	2000	2	0	2	Export	858	Uruguay	URY	686	Senegal	SEN								01	MEAT, MEAT PREPARATIONS	1	No Quantity							53527			0
S3	2000	2000	2000	2	0	2	Export	858	Uruguay	URY	702	Singapore	SGP								01	MEAT, MEAT PREPARATIONS	1	No Quantity							582574			0
S3	2000	2000	2000	2	0	2	Export	858	Uruguay	URY	710	South Africa	ZAF								01	MEAT, MEAT PREPARATIONS	1	No Quantity							1589865			0
S3	2000	2000	2000	2	0	2	Export	858	Uruguay	URY	724	Spain	ESP								01	MEAT, MEAT PREPARATIONS	1	No Quantity							11762987			0
S3	2000	2000	2000	2	0	2	Export	858	Uruguay	URY	752	Sweden	SWE								01	MEAT, MEAT PREPARATIONS	1	No Quantity							3824253			0
S3	2000	2000	2000	2	0	2	Export	858	Uruguay	URY	757	Switzerland	CHE								01	MEAT, MEAT PREPARATIONS	1	No Quantity							1437733			0
S3	2000	2000	2000	2	0	2	Export	858	Uruguay	URY	780	Trinidad and Tobago	TTO								01	MEAT, MEAT PREPARATIONS	1	No Quantity							2514207			0
S3	2000	2000	2000	2	0	2	Export	858	Uruguay	URY	818	Egypt	EGY								01	MEAT, MEAT PREPARATIONS	1	No Quantity							36758			0
S3	2000	2000	2000	2	0	2	Export	858	Uruguay	URY	826	United Kingdom	GBR								01	MEAT, MEAT PREPARATIONS	1	No Quantity							31327570			0
S3	2000	2000	2000	2	0	2	Export	858	Uruguay	URY	838	Free Zones									01	MEAT, MEAT PREPARATIONS	1	No Quantity							1071128			0
S3	2000	2000	2000	2	0	2	Export	858	Uruguay	URY	842	USA	USA								01	MEAT, MEAT PREPARATIONS	1	No Quantity							50103743			0
S3	2000	2000	2000	2	0	2	Export	858	Uruguay	URY	862	Venezuela	VEN								01	MEAT, MEAT PREPARATIONS	1	No Quantity							2487924			0
S3	2000	2000	2000	2	0	2	Export	858	Uruguay	URY	899	Areas, nes									01	MEAT, MEAT PREPARATIONS	1	No Quantity							16150			0
S3	2000	2000	2000	2	0	2	Export	854	Burkina Faso	BFA	0	World	WLD								02	DAIRY PRODUCTS,BIRD EGGS	1	No Quantity							10718			0
S3	2000	2000	2000	2	0	2	Export	854	Burkina Faso	BFA	384	Côte d'Ivoire	CIV								02	DAIRY PRODUCTS,BIRD EGGS	1	No Quantity							9861			0
S3	2000	2000	2000	2	0	2	Export	854	Burkina Faso	BFA	768	Togo	TGO								02	DAIRY PRODUCTS,BIRD EGGS	1	No Quantity							857			0
S3	2000	2000	2000	2	0	2	Export	858	Uruguay	URY	0	World	WLD								02	DAIRY PRODUCTS,BIRD EGGS	1	No Quantity							126075844			0
S3	2000	2000	2000	2	0	2	Export	858	Uruguay	URY	32	Argentina	ARG								02	DAIRY PRODUCTS,BIRD EGGS	1	No Quantity							10713904			0
S3	2000	2000	2000	2	0	2	Export	858	Uruguay	URY	68	Bolivia (Plurinational State of)	BOL								02	DAIRY PRODUCTS,BIRD EGGS	1	No Quantity							13006			0
S3	2000	2000	2000	2	0	2	Export	858	Uruguay	URY	76	Brazil	BRA								02	DAIRY PRODUCTS,BIRD EGGS	1	No Quantity							69052831			0
S3	2000	2000	2000	2	0	2	Export	858	Uruguay	URY	152	Chile	CHL								02	DAIRY PRODUCTS,BIRD EGGS	1	No Quantity							6531945			0
S3	2000	2000	2000	2	0	2	Export	858	Uruguay	URY	156	China	CHN								02	DAIRY PRODUCTS,BIRD EGGS	1	No Quantity							94500			0
S3	2000	2000	2000	2	0	2	Export	858	Uruguay	URY	170	Colombia	COL								02	DAIRY PRODUCTS,BIRD EGGS	1	No Quantity							600000			0
S3	2000	2000	2000	2	0	2	Export	858	Uruguay	URY	192	Cuba	CUB								02	DAIRY PRODUCTS,BIRD EGGS	1	No Quantity							86375			0
S3	2000	2000	2000	2	0	2	Export	858	Uruguay	URY	208	Denmark	DNK								02	DAIRY PRODUCTS,BIRD EGGS	1	No Quantity							103125			0
S3	2000	2000	2000	2	0	2	Export	858	Uruguay	URY	276	Germany	DEU								02	DAIRY PRODUCTS,BIRD EGGS	1	No Quantity							52900			0
S3	2000	2000	2000	2	0	2	Export	858	Uruguay	URY	376	Israel	ISR								02	DAIRY PRODUCTS,BIRD EGGS	1	No Quantity							68750			0
S3	2000	2000	2000	2	0	2	Export	858	Uruguay	URY	392	Japan	JPN								02	DAIRY PRODUCTS,BIRD EGGS	1	No Quantity							1017000			0
S3	2000	2000	2000	2	0	2	Export	858	Uruguay	URY	484	Mexico	MEX								02	DAIRY PRODUCTS,BIRD EGGS	1	No Quantity							19093128			0
S3	2000	2000	2000	2	0	2	Export	858	Uruguay	URY	548	Vanuatu	VUT								02	DAIRY PRODUCTS,BIRD EGGS	1	No Quantity							138780			0
S3	2000	2000	2000	2	0	2	Export	858	Uruguay	URY	558	Nicaragua	NIC								02	DAIRY PRODUCTS,BIRD EGGS	1	No Quantity							310575			0
S3	2000	2000	2000	2	0	2	Export	858	Uruguay	URY	600	Paraguay	PRY								02	DAIRY PRODUCTS,BIRD EGGS	1	No Quantity							1414082			0
S3	2000	2000	2000	2	0	2	Export	858	Uruguay	URY	604	Peru	PER								02	DAIRY PRODUCTS,BIRD EGGS	1	No Quantity							10034			0
S3	2000	2000	2000	2	0	2	Export	858	Uruguay	URY	842	USA	USA								02	DAIRY PRODUCTS,BIRD EGGS	1	No Quantity							5958568			0
S3	2000	2000	2000	2	0	2	Export	858	Uruguay	URY	862	Venezuela	VEN								02	DAIRY PRODUCTS,BIRD EGGS	1	No Quantity							10816341			0
S3	2000	2000	2000	2	0	2	Export	854	Burkina Faso	BFA	0	World	WLD								03	FISH,CRUSTACEANS,MOLLUSC	1	No Quantity							4219			0
S3	2000	2000	2000	2	0	2	Export	854	Burkina Faso	BFA	56	Belgium	BEL								03	FISH,CRUSTACEANS,MOLLUSC	1	No Quantity							308			0
S3	2000	2000	2000	2	0	2	Export	854	Burkina Faso	BFA	381	Italy	ITA								03	FISH,CRUSTACEANS,MOLLUSC	1	No Quantity							924			0
S3	2000	2000	2000	2	0	2	Export	854	Burkina Faso	BFA	384	Côte d'Ivoire	CIV								03	FISH,CRUSTACEANS,MOLLUSC	1	No Quantity							2629			0
S3	2000	2000	2000	2	0	2	Export	854	Burkina Faso	BFA	562	Niger	NER								03	FISH,CRUSTACEANS,MOLLUSC	1	No Quantity							358			0
S3	2000	2000	2000	2	0	2	Export	858	Uruguay	URY	0	World	WLD								03	FISH,CRUSTACEANS,MOLLUSC	1	No Quantity							108824260			0
S3	2000	2000	2000	2	0	2	Export	858	Uruguay	URY	12	Algeria	DZA								03	FISH,CRUSTACEANS,MOLLUSC	1	No Quantity							3150			0
S3	2000	2000	2000	2	0	2	Export	858	Uruguay	URY	32	Argentina	ARG								03	FISH,CRUSTACEANS,MOLLUSC	1	No Quantity							1655670			0
S3	2000	2000	2000	2	0	2	Export	858	Uruguay	URY	36	Australia	AUS								03	FISH,CRUSTACEANS,MOLLUSC	1	No Quantity							108677			0
S3	2000	2000	2000	2	0	2	Export	858	Uruguay	URY	52	Barbados	BRB								03	FISH,CRUSTACEANS,MOLLUSC	1	No Quantity							17783			0
S3	2000	2000	2000	2	0	2	Export	858	Uruguay	URY	56	Belgium	BEL								03	FISH,CRUSTACEANS,MOLLUSC	1	No Quantity							4025912			0
S3	2000	2000	2000	2	0	2	Export	858	Uruguay	URY	76	Brazil	BRA								03	FISH,CRUSTACEANS,MOLLUSC	1	No Quantity							17616381			0
S3	2000	2000	2000	2	0	2	Export	858	Uruguay	URY	124	Canada	CAN								03	FISH,CRUSTACEANS,MOLLUSC	1	No Quantity							2453978			0
S3	2000	2000	2000	2	0	2	Export	858	Uruguay	URY	152	Chile	CHL								03	FISH,CRUSTACEANS,MOLLUSC	1	No Quantity							2088076			0
S3	2000	2000	2000	2	0	2	Export	858	Uruguay	URY	156	China	CHN								03	FISH,CRUSTACEANS,MOLLUSC	1	No Quantity							23529543			0
S3	2000	2000	2000	2	0	2	Export	858	Uruguay	URY	170	Colombia	COL								03	FISH,CRUSTACEANS,MOLLUSC	1	No Quantity							7672			0
S3	2000	2000	2000	2	0	2	Export	858	Uruguay	URY	188	Costa Rica	CRI								03	FISH,CRUSTACEANS,MOLLUSC	1	No Quantity							431728			0
S3	2000	2000	2000	2	0	2	Export	858	Uruguay	URY	191	Croatia	HRV								03	FISH,CRUSTACEANS,MOLLUSC	1	No Quantity							41857			0
S3	2000	2000	2000	2	0	2	Export	858	Uruguay	URY	192	Cuba	CUB								03	FISH,CRUSTACEANS,MOLLUSC	1	No Quantity							151771			0
S3	2000	2000	2000	2	0	2	Export	858	Uruguay	URY	212	Dominica	DMA								03	FISH,CRUSTACEANS,MOLLUSC	1	No Quantity							34750			0
S3	2000	2000	2000	2	0	2	Export	858	Uruguay	URY	214	Dominican Rep.	DOM								03	FISH,CRUSTACEANS,MOLLUSC	1	No Quantity							22062			0
S3	2000	2000	2000	2	0	2	Export	858	Uruguay	URY	251	France	FRA								03	FISH,CRUSTACEANS,MOLLUSC	1	No Quantity							2985103			0
S3	2000	2000	2000	2	0	2	Export	858	Uruguay	URY	268	Georgia	GEO								03	FISH,CRUSTACEANS,MOLLUSC	1	No Quantity							6000			0
S3	2000	2000	2000	2	0	2	Export	858	Uruguay	URY	276	Germany	DEU								03	FISH,CRUSTACEANS,MOLLUSC	1	No Quantity							1861420			0
S3	2000	2000	2000	2	0	2	Export	858	Uruguay	URY	288	Ghana	GHA								03	FISH,CRUSTACEANS,MOLLUSC	1	No Quantity							17042			0
S3	2000	2000	2000	2	0	2	Export	858	Uruguay	URY	300	Greece	GRC								03	FISH,CRUSTACEANS,MOLLUSC	1	No Quantity							400748			0
S3	2000	2000	2000	2	0	2	Export	858	Uruguay	URY	344	China, Hong Kong SAR	HKG								03	FISH,CRUSTACEANS,MOLLUSC	1	No Quantity							242405			0
S3	2000	2000	2000	2	0	2	Export	858	Uruguay	URY	376	Israel	ISR								03	FISH,CRUSTACEANS,MOLLUSC	1	No Quantity							1614577			0
S3	2000	2000	2000	2	0	2	Export	858	Uruguay	URY	381	Italy	ITA								03	FISH,CRUSTACEANS,MOLLUSC	1	No Quantity							18789155			0
S3	2000	2000	2000	2	0	2	Export	858	Uruguay	URY	392	Japan	JPN								03	FISH,CRUSTACEANS,MOLLUSC	1	No Quantity							4360040			0
S3	2000	2000	2000	2	0	2	Export	858	Uruguay	URY	400	Jordan	JOR								03	FISH,CRUSTACEANS,MOLLUSC	1	No Quantity							104189			0
S3	2000	2000	2000	2	0	2	Export	858	Uruguay	URY	408	Dem. People's Rep. of Korea	PRK								03	FISH,CRUSTACEANS,MOLLUSC	1	No Quantity							70209			0
S3	2000	2000	2000	2	0	2	Export	858	Uruguay	URY	410	Rep. of Korea	KOR								03	FISH,CRUSTACEANS,MOLLUSC	1	No Quantity							1858878			0
S3	2000	2000	2000	2	0	2	Export	858	Uruguay	URY	422	Lebanon	LBN								03	FISH,CRUSTACEANS,MOLLUSC	1	No Quantity							12500			0
S3	2000	2000	2000	2	0	2	Export	858	Uruguay	URY	440	Lithuania	LTU								03	FISH,CRUSTACEANS,MOLLUSC	1	No Quantity							335345			0
S3	2000	2000	2000	2	0	2	Export	858	Uruguay	URY	484	Mexico	MEX								03	FISH,CRUSTACEANS,MOLLUSC	1	No Quantity							914226			0
S3	2000	2000	2000	2	0	2	Export	858	Uruguay	URY	490	Other Asia, nes									03	FISH,CRUSTACEANS,MOLLUSC	1	No Quantity							991791			0
S3	2000	2000	2000	2	0	2	Export	858	Uruguay	URY	528	Netherlands	NLD								03	FISH,CRUSTACEANS,MOLLUSC	1	No Quantity							1775836			0
S3	2000	2000	2000	2	0	2	Export	858	Uruguay	URY	554	New Zealand	NZL								03	FISH,CRUSTACEANS,MOLLUSC	1	No Quantity							128784			0
S3	2000	2000	2000	2	0	2	Export	858	Uruguay	URY	558	Nicaragua	NIC								03	FISH,CRUSTACEANS,MOLLUSC	1	No Quantity							57556			0
S3	2000	2000	2000	2	0	2	Export	858	Uruguay	URY	566	Nigeria	NGA								03	FISH,CRUSTACEANS,MOLLUSC	1	No Quantity							1045697			0
S3	2000	2000	2000	2	0	2	Export	858	Uruguay	URY	579	Norway	NOR								03	FISH,CRUSTACEANS,MOLLUSC	1	No Quantity							51178			0
S3	2000	2000	2000	2	0	2	Export	858	Uruguay	URY	591	Panama	PAN								03	FISH,CRUSTACEANS,MOLLUSC	1	No Quantity							23271			0
S3	2000	2000	2000	2	0	2	Export	858	Uruguay	URY	600	Paraguay	PRY								03	FISH,CRUSTACEANS,MOLLUSC	1	No Quantity							32937			0
S3	2000	2000	2000	2	0	2	Export	858	Uruguay	URY	604	Peru	PER								03	FISH,CRUSTACEANS,MOLLUSC	1	No Quantity							5254			0
S3	2000	2000	2000	2	0	2	Export	858	Uruguay	URY	620	Portugal	PRT								03	FISH,CRUSTACEANS,MOLLUSC	1	No Quantity							536482			0
S3	2000	2000	2000	2	0	2	Export	858	Uruguay	URY	642	Romania	ROU								03	FISH,CRUSTACEANS,MOLLUSC	1	No Quantity							43610			0
S3	2000	2000	2000	2	0	2	Export	858	Uruguay	URY	682	Saudi Arabia	SAU								03	FISH,CRUSTACEANS,MOLLUSC	1	No Quantity							549462			0
S3	2000	2000	2000	2	0	2	Export	858	Uruguay	URY	702	Singapore	SGP								03	FISH,CRUSTACEANS,MOLLUSC	1	No Quantity							767110			0
S3	2000	2000	2000	2	0	2	Export	858	Uruguay	URY	704	Viet Nam	VNM								03	FISH,CRUSTACEANS,MOLLUSC	1	No Quantity							1063930			0
S3	2000	2000	2000	2	0	2	Export	858	Uruguay	URY	710	South Africa	ZAF								03	FISH,CRUSTACEANS,MOLLUSC	1	No Quantity							99163			0
S3	2000	2000	2000	2	0	2	Export	858	Uruguay	URY	724	Spain	ESP								03	FISH,CRUSTACEANS,MOLLUSC	1	No Quantity							1662512			0
S3	2000	2000	2000	2	0	2	Export	858	Uruguay	URY	752	Sweden	SWE								03	FISH,CRUSTACEANS,MOLLUSC	1	No Quantity							93154			0
S3	2000	2000	2000	2	0	2	Export	858	Uruguay	URY	764	Thailand	THA								03	FISH,CRUSTACEANS,MOLLUSC	1	No Quantity							129789			0
S3	2000	2000	2000	2	0	2	Export	858	Uruguay	URY	780	Trinidad and Tobago	TTO								03	FISH,CRUSTACEANS,MOLLUSC	1	No Quantity							159410			0
S3	2000	2000	2000	2	0	2	Export	858	Uruguay	URY	818	Egypt	EGY								03	FISH,CRUSTACEANS,MOLLUSC	1	No Quantity							316949			0
S3	2000	2000	2000	2	0	2	Export	858	Uruguay	URY	826	United Kingdom	GBR								03	FISH,CRUSTACEANS,MOLLUSC	1	No Quantity							1053378			0
S3	2000	2000	2000	2	0	2	Export	858	Uruguay	URY	838	Free Zones									03	FISH,CRUSTACEANS,MOLLUSC	1	No Quantity							1890			0
S3	2000	2000	2000	2	0	2	Export	858	Uruguay	URY	842	USA	USA								03	FISH,CRUSTACEANS,MOLLUSC	1	No Quantity							12423547			0
S3	2000	2000	2000	2	0	2	Export	858	Uruguay	URY	862	Venezuela	VEN								03	FISH,CRUSTACEANS,MOLLUSC	1	No Quantity							24779			0
S3	2000	2000	2000	2	0	2	Export	858	Uruguay	URY	891	Serbia and Montenegro	SCG								03	FISH,CRUSTACEANS,MOLLUSC	1	No Quantity							25944			0
S3	2000	2000	2000	2	0	2	Export	854	Burkina Faso	BFA	0	World	WLD								04	CEREALS,CEREAL PREPRTNS.	1	No Quantity							2647305			0
S3	2000	2000	2000	2	0	2	Export	854	Burkina Faso	BFA	251	France	FRA								04	CEREALS,CEREAL PREPRTNS.	1	No Quantity							118			0
S3	2000	2000	2000	2	0	2	Export	854	Burkina Faso	BFA	288	Ghana	GHA								04	CEREALS,CEREAL PREPRTNS.	1	No Quantity							87580			0
S3	2000	2000	2000	2	0	2	Export	854	Burkina Faso	BFA	384	Côte d'Ivoire	CIV								04	CEREALS,CEREAL PREPRTNS.	1	No Quantity							194206			0
S3	2000	2000	2000	2	0	2	Export	854	Burkina Faso	BFA	466	Mali	MLI								04	CEREALS,CEREAL PREPRTNS.	1	No Quantity							41205			0
S3	2000	2000	2000	2	0	2	Export	854	Burkina Faso	BFA	528	Netherlands	NLD								04	CEREALS,CEREAL PREPRTNS.	1	No Quantity							7921			0
S3	2000	2000	2000	2	0	2	Export	854	Burkina Faso	BFA	562	Niger	NER								04	CEREALS,CEREAL PREPRTNS.	1	No Quantity							2298476			0
S3	2000	2000	2000	2	0	2	Export	854	Burkina Faso	BFA	768	Togo	TGO								04	CEREALS,CEREAL PREPRTNS.	1	No Quantity							17800			0
S3	2000	2000	2000	2	0	2	Export	858	Uruguay	URY	0	World	WLD								04	CEREALS,CEREAL PREPRTNS.	1	No Quantity							222148312			0
S3	2000	2000	2000	2	0	2	Export	858	Uruguay	URY	24	Angola	AGO								04	CEREALS,CEREAL PREPRTNS.	1	No Quantity							57255			0
S3	2000	2000	2000	2	0	2	Export	858	Uruguay	URY	32	Argentina	ARG								04	CEREALS,CEREAL PREPRTNS.	1	No Quantity							10009719			0
S3	2000	2000	2000	2	0	2	Export	858	Uruguay	URY	44	Bahamas	BHS								04	CEREALS,CEREAL PREPRTNS.	1	No Quantity							7922			0
S3	2000	2000	2000	2	0	2	Export	858	Uruguay	URY	56	Belgium	BEL								04	CEREALS,CEREAL PREPRTNS.	1	No Quantity							2258660			0
S3	2000	2000	2000	2	0	2	Export	858	Uruguay	URY	68	Bolivia (Plurinational State of)	BOL								04	CEREALS,CEREAL PREPRTNS.	1	No Quantity							2160			0
S3	2000	2000	2000	2	0	2	Export	858	Uruguay	URY	70	Bosnia Herzegovina	BIH								04	CEREALS,CEREAL PREPRTNS.	1	No Quantity							55000			0
S3	2000	2000	2000	2	0	2	Export	858	Uruguay	URY	76	Brazil	BRA								04	CEREALS,CEREAL PREPRTNS.	1	No Quantity							132753212			0
S3	2000	2000	2000	2	0	2	Export	858	Uruguay	URY	124	Canada	CAN								04	CEREALS,CEREAL PREPRTNS.	1	No Quantity							138838			0
S3	2000	2000	2000	2	0	2	Export	858	Uruguay	URY	152	Chile	CHL								04	CEREALS,CEREAL PREPRTNS.	1	No Quantity							3517138			0
S3	2000	2000	2000	2	0	2	Export	858	Uruguay	URY	188	Costa Rica	CRI								04	CEREALS,CEREAL PREPRTNS.	1	No Quantity							1440			0
S3	2000	2000	2000	2	0	2	Export	858	Uruguay	URY	196	Cyprus	CYP								04	CEREALS,CEREAL PREPRTNS.	1	No Quantity							502994			0
S3	2000	2000	2000	2	0	2	Export	858	Uruguay	URY	214	Dominican Rep.	DOM								04	CEREALS,CEREAL PREPRTNS.	1	No Quantity							1553887			0
S3	2000	2000	2000	2	0	2	Export	858	Uruguay	URY	222	El Salvador	SLV								04	CEREALS,CEREAL PREPRTNS.	1	No Quantity							39326			0
S3	2000	2000	2000	2	0	2	Export	858	Uruguay	URY	251	France	FRA								04	CEREALS,CEREAL PREPRTNS.	1	No Quantity							71871			0
S3	2000	2000	2000	2	0	2	Export	858	Uruguay	URY	276	Germany	DEU								04	CEREALS,CEREAL PREPRTNS.	1	No Quantity							1409846			0
S3	2000	2000	2000	2	0	2	Export	858	Uruguay	URY	332	Haiti	HTI								04	CEREALS,CEREAL PREPRTNS.	1	No Quantity							1734635			0
S3	2000	2000	2000	2	0	2	Export	858	Uruguay	URY	364	Iran	IRN								04	CEREALS,CEREAL PREPRTNS.	1	No Quantity							34052882			0
S3	2000	2000	2000	2	0	2	Export	858	Uruguay	URY	376	Israel	ISR								04	CEREALS,CEREAL PREPRTNS.	1	No Quantity							309923			0
S3	2000	2000	2000	2	0	2	Export	858	Uruguay	URY	381	Italy	ITA								04	CEREALS,CEREAL PREPRTNS.	1	No Quantity							24103			0
S3	2000	2000	2000	2	0	2	Export	858	Uruguay	URY	388	Jamaica	JAM								04	CEREALS,CEREAL PREPRTNS.	1	No Quantity							25611			0
S3	2000	2000	2000	2	0	2	Export	858	Uruguay	URY	414	Kuwait	KWT								04	CEREALS,CEREAL PREPRTNS.	1	No Quantity							24840			0
S3	2000	2000	2000	2	0	2	Export	858	Uruguay	URY	484	Mexico	MEX								04	CEREALS,CEREAL PREPRTNS.	1	No Quantity							1271914			0
S3	2000	2000	2000	2	0	2	Export	858	Uruguay	URY	528	Netherlands	NLD								04	CEREALS,CEREAL PREPRTNS.	1	No Quantity							24510			0
S3	2000	2000	2000	2	0	2	Export	858	Uruguay	URY	530	Neth. Antilles	ANT								04	CEREALS,CEREAL PREPRTNS.	1	No Quantity							18251			0
S3	2000	2000	2000	2	0	2	Export	858	Uruguay	URY	533	Aruba	ABW								04	CEREALS,CEREAL PREPRTNS.	1	No Quantity							6055			0
S3	2000	2000	2000	2	0	2	Export	858	Uruguay	URY	600	Paraguay	PRY								04	CEREALS,CEREAL PREPRTNS.	1	No Quantity							2800318			0
S3	2000	2000	2000	2	0	2	Export	858	Uruguay	URY	604	Peru	PER								04	CEREALS,CEREAL PREPRTNS.	1	No Quantity							13943683			0
S3	2000	2000	2000	2	0	2	Export	858	Uruguay	URY	620	Portugal	PRT								04	CEREALS,CEREAL PREPRTNS.	1	No Quantity							432672			0
S3	2000	2000	2000	2	0	2	Export	858	Uruguay	URY	686	Senegal	SEN								04	CEREALS,CEREAL PREPRTNS.	1	No Quantity							2617866			0
S3	2000	2000	2000	2	0	2	Export	858	Uruguay	URY	703	Slovakia	SVK								04	CEREALS,CEREAL PREPRTNS.	1	No Quantity							49565			0
S3	2000	2000	2000	2	0	2	Export	858	Uruguay	URY	705	Slovenia	SVN								04	CEREALS,CEREAL PREPRTNS.	1	No Quantity							25864			0
S3	2000	2000	2000	2	0	2	Export	858	Uruguay	URY	710	South Africa	ZAF								04	CEREALS,CEREAL PREPRTNS.	1	No Quantity							7922011			0
S3	2000	2000	2000	2	0	2	Export	858	Uruguay	URY	724	Spain	ESP								04	CEREALS,CEREAL PREPRTNS.	1	No Quantity							800413			0
S3	2000	2000	2000	2	0	2	Export	858	Uruguay	URY	780	Trinidad and Tobago	TTO								04	CEREALS,CEREAL PREPRTNS.	1	No Quantity							3560120			0
S3	2000	2000	2000	2	0	2	Export	858	Uruguay	URY	784	United Arab Emirates	ARE								04	CEREALS,CEREAL PREPRTNS.	1	No Quantity							110719			0
S3	2000	2000	2000	2	0	2	Export	858	Uruguay	URY	838	Free Zones									04	CEREALS,CEREAL PREPRTNS.	1	No Quantity							4172			0
S3	2000	2000	2000	2	0	2	Export	858	Uruguay	URY	842	USA	USA								04	CEREALS,CEREAL PREPRTNS.	1	No Quantity							8917			0
S3	2000	2000	2000	2	0	2	Export	854	Burkina Faso	BFA	0	World	WLD								05	VEGETABLES AND FRUIT	1	No Quantity							3555735			0
S3	2000	2000	2000	2	0	2	Export	854	Burkina Faso	BFA	56	Belgium	BEL								05	VEGETABLES AND FRUIT	1	No Quantity							24062			0
S3	2000	2000	2000	2	0	2	Export	854	Burkina Faso	BFA	76	Brazil	BRA								05	VEGETABLES AND FRUIT	1	No Quantity							88900			0
S3	2000	2000	2000	2	0	2	Export	854	Burkina Faso	BFA	178	Congo	COG								05	VEGETABLES AND FRUIT	1	No Quantity							1374			0
S3	2000	2000	2000	2	0	2	Export	854	Burkina Faso	BFA	204	Benin	BEN								05	VEGETABLES AND FRUIT	1	No Quantity							197			0
S3	2000	2000	2000	2	0	2	Export	854	Burkina Faso	BFA	208	Denmark	DNK								05	VEGETABLES AND FRUIT	1	No Quantity							76925			0
S3	2000	2000	2000	2	0	2	Export	854	Burkina Faso	BFA	251	France	FRA								05	VEGETABLES AND FRUIT	1	No Quantity							732350			0
S3	2000	2000	2000	2	0	2	Export	854	Burkina Faso	BFA	276	Germany	DEU								05	VEGETABLES AND FRUIT	1	No Quantity							148366			0
S3	2000	2000	2000	2	0	2	Export	854	Burkina Faso	BFA	288	Ghana	GHA								05	VEGETABLES AND FRUIT	1	No Quantity							165263			0
S3	2000	2000	2000	2	0	2	Export	854	Burkina Faso	BFA	381	Italy	ITA								05	VEGETABLES AND FRUIT	1	No Quantity							13549			0
S3	2000	2000	2000	2	0	2	Export	854	Burkina Faso	BFA	384	Côte d'Ivoire	CIV								05	VEGETABLES AND FRUIT	1	No Quantity							297197			0
S3	2000	2000	2000	2	0	2	Export	854	Burkina Faso	BFA	410	Rep. of Korea	KOR								05	VEGETABLES AND FRUIT	1	No Quantity							515			0
S3	2000	2000	2000	2	0	2	Export	854	Burkina Faso	BFA	434	Libya	LBY								05	VEGETABLES AND FRUIT	1	No Quantity							1252			0
S3	2000	2000	2000	2	0	2	Export	854	Burkina Faso	BFA	466	Mali	MLI								05	VEGETABLES AND FRUIT	1	No Quantity							1202			0
S3	2000	2000	2000	2	0	2	Export	854	Burkina Faso	BFA	528	Netherlands	NLD								05	VEGETABLES AND FRUIT	1	No Quantity							9986			0
S3	2000	2000	2000	2	0	2	Export	854	Burkina Faso	BFA	562	Niger	NER								05	VEGETABLES AND FRUIT	1	No Quantity							68905			0
S3	2000	2000	2000	2	0	2	Export	854	Burkina Faso	BFA	566	Nigeria	NGA								05	VEGETABLES AND FRUIT	1	No Quantity							458			0
S3	2000	2000	2000	2	0	2	Export	854	Burkina Faso	BFA	686	Senegal	SEN								05	VEGETABLES AND FRUIT	1	No Quantity							5120			0
S3	2000	2000	2000	2	0	2	Export	854	Burkina Faso	BFA	702	Singapore	SGP								05	VEGETABLES AND FRUIT	1	No Quantity							894698			0
S3	2000	2000	2000	2	0	2	Export	854	Burkina Faso	BFA	724	Spain	ESP								05	VEGETABLES AND FRUIT	1	No Quantity							586103			0
S3	2000	2000	2000	2	0	2	Export	854	Burkina Faso	BFA	752	Sweden	SWE								05	VEGETABLES AND FRUIT	1	No Quantity							1007			0
S3	2000	2000	2000	2	0	2	Export	854	Burkina Faso	BFA	757	Switzerland	CHE								05	VEGETABLES AND FRUIT	1	No Quantity							72739			0
S3	2000	2000	2000	2	0	2	Export	854	Burkina Faso	BFA	768	Togo	TGO								05	VEGETABLES AND FRUIT	1	No Quantity							178644			0
S3	2000	2000	2000	2	0	2	Export	854	Burkina Faso	BFA	826	United Kingdom	GBR								05	VEGETABLES AND FRUIT	1	No Quantity							186924			0
S3	2000	2000	2000	2	0	2	Export	858	Uruguay	URY	0	World	WLD								05	VEGETABLES AND FRUIT	1	No Quantity							41321613			0
S3	2000	2000	2000	2	0	2	Export	858	Uruguay	URY	32	Argentina	ARG								05	VEGETABLES AND FRUIT	1	No Quantity							2574664			0
S3	2000	2000	2000	2	0	2	Export	858	Uruguay	URY	36	Australia	AUS								05	VEGETABLES AND FRUIT	1	No Quantity							4848			0
S3	2000	2000	2000	2	0	2	Export	858	Uruguay	URY	56	Belgium	BEL								05	VEGETABLES AND FRUIT	1	No Quantity							174970			0
S3	2000	2000	2000	2	0	2	Export	858	Uruguay	URY	76	Brazil	BRA								05	VEGETABLES AND FRUIT	1	No Quantity							1799124			0
S3	2000	2000	2000	2	0	2	Export	858	Uruguay	URY	124	Canada	CAN								05	VEGETABLES AND FRUIT	1	No Quantity							1053236			0
S3	2000	2000	2000	2	0	2	Export	858	Uruguay	URY	152	Chile	CHL								05	VEGETABLES AND FRUIT	1	No Quantity							99657			0
S3	2000	2000	2000	2	0	2	Export	858	Uruguay	URY	156	China	CHN								05	VEGETABLES AND FRUIT	1	No Quantity							429010			0
S3	2000	2000	2000	2	0	2	Export	858	Uruguay	URY	170	Colombia	COL								05	VEGETABLES AND FRUIT	1	No Quantity							38013			0
S3	2000	2000	2000	2	0	2	Export	858	Uruguay	URY	188	Costa Rica	CRI								05	VEGETABLES AND FRUIT	1	No Quantity							25662			0
S3	2000	2000	2000	2	0	2	Export	858	Uruguay	URY	251	France	FRA								05	VEGETABLES AND FRUIT	1	No Quantity							172385			0
S3	2000	2000	2000	2	0	2	Export	858	Uruguay	URY	276	Germany	DEU								05	VEGETABLES AND FRUIT	1	No Quantity							81229			0
S3	2000	2000	2000	2	0	2	Export	858	Uruguay	URY	288	Ghana	GHA								05	VEGETABLES AND FRUIT	1	No Quantity							9722			0
S3	2000	2000	2000	2	0	2	Export	858	Uruguay	URY	300	Greece	GRC								05	VEGETABLES AND FRUIT	1	No Quantity							225792			0
S3	2000	2000	2000	2	0	2	Export	858	Uruguay	URY	344	China, Hong Kong SAR	HKG								05	VEGETABLES AND FRUIT	1	No Quantity							280456			0
S3	2000	2000	2000	2	0	2	Export	858	Uruguay	URY	360	Indonesia	IDN								05	VEGETABLES AND FRUIT	1	No Quantity							8352			0
S3	2000	2000	2000	2	0	2	Export	858	Uruguay	URY	376	Israel	ISR								05	VEGETABLES AND FRUIT	1	No Quantity							180709			0
S3	2000	2000	2000	2	0	2	Export	858	Uruguay	URY	381	Italy	ITA								05	VEGETABLES AND FRUIT	1	No Quantity							1507377			0
S3	2000	2000	2000	2	0	2	Export	858	Uruguay	URY	392	Japan	JPN								05	VEGETABLES AND FRUIT	1	No Quantity							145			0
S3	2000	2000	2000	2	0	2	Export	858	Uruguay	URY	440	Lithuania	LTU								05	VEGETABLES AND FRUIT	1	No Quantity							302915			0
S3	2000	2000	2000	2	0	2	Export	858	Uruguay	URY	528	Netherlands	NLD								05	VEGETABLES AND FRUIT	1	No Quantity							8375939			0
S3	2000	2000	2000	2	0	2	Export	858	Uruguay	URY	600	Paraguay	PRY								05	VEGETABLES AND FRUIT	1	No Quantity							376127			0
S3	2000	2000	2000	2	0	2	Export	858	Uruguay	URY	608	Philippines	PHL								05	VEGETABLES AND FRUIT	1	No Quantity							188823			0
S3	2000	2000	2000	2	0	2	Export	858	Uruguay	URY	616	Poland	POL								05	VEGETABLES AND FRUIT	1	No Quantity							45694			0
S3	2000	2000	2000	2	0	2	Export	858	Uruguay	URY	620	Portugal	PRT								05	VEGETABLES AND FRUIT	1	No Quantity							36471			0
S3	2000	2000	2000	2	0	2	Export	858	Uruguay	URY	634	Qatar	QAT								05	VEGETABLES AND FRUIT	1	No Quantity							70228			0
S3	2000	2000	2000	2	0	2	Export	858	Uruguay	URY	643	Russian Federation	RUS								05	VEGETABLES AND FRUIT	1	No Quantity							4552087			0
S3	2000	2000	2000	2	0	2	Export	858	Uruguay	URY	682	Saudi Arabia	SAU								05	VEGETABLES AND FRUIT	1	No Quantity							85680			0
S3	2000	2000	2000	2	0	2	Export	858	Uruguay	URY	710	South Africa	ZAF								05	VEGETABLES AND FRUIT	1	No Quantity							24864			0
S3	2000	2000	2000	2	0	2	Export	858	Uruguay	URY	724	Spain	ESP								05	VEGETABLES AND FRUIT	1	No Quantity							6212071			0
S3	2000	2000	2000	2	0	2	Export	858	Uruguay	URY	752	Sweden	SWE								05	VEGETABLES AND FRUIT	1	No Quantity							713944			0
S3	2000	2000	2000	2	0	2	Export	858	Uruguay	URY	784	United Arab Emirates	ARE								05	VEGETABLES AND FRUIT	1	No Quantity							11099			0
S3	2000	2000	2000	2	0	2	Export	858	Uruguay	URY	826	United Kingdom	GBR								05	VEGETABLES AND FRUIT	1	No Quantity							10953141			0
S3	2000	2000	2000	2	0	2	Export	858	Uruguay	URY	838	Free Zones									05	VEGETABLES AND FRUIT	1	No Quantity							3918			0
S3	2000	2000	2000	2	0	2	Export	858	Uruguay	URY	842	USA	USA								05	VEGETABLES AND FRUIT	1	No Quantity							703261			0
S3	2000	2000	2000	2	0	2	Export	854	Burkina Faso	BFA	0	World	WLD								06	SUGAR,SUGR.PREPTNS,HONEY	1	No Quantity							1383091			0
S3	2000	2000	2000	2	0	2	Export	854	Burkina Faso	BFA	251	France	FRA								06	SUGAR,SUGR.PREPTNS,HONEY	1	No Quantity							396			0
S3	2000	2000	2000	2	0	2	Export	854	Burkina Faso	BFA	288	Ghana	GHA								06	SUGAR,SUGR.PREPTNS,HONEY	1	No Quantity							2951			0
S3	2000	2000	2000	2	0	2	Export	854	Burkina Faso	BFA	344	China, Hong Kong SAR	HKG								06	SUGAR,SUGR.PREPTNS,HONEY	1	No Quantity							1			0
S3	2000	2000	2000	2	0	2	Export	854	Burkina Faso	BFA	384	Côte d'Ivoire	CIV								06	SUGAR,SUGR.PREPTNS,HONEY	1	No Quantity							242063			0
S3	2000	2000	2000	2	0	2	Export	854	Burkina Faso	BFA	466	Mali	MLI								06	SUGAR,SUGR.PREPTNS,HONEY	1	No Quantity							1137108			0
S3	2000	2000	2000	2	0	2	Export	854	Burkina Faso	BFA	562	Niger	NER								06	SUGAR,SUGR.PREPTNS,HONEY	1	No Quantity							572			0
S3	2000	2000	2000	2	0	2	Export	858	Uruguay	URY	0	World	WLD								06	SUGAR,SUGR.PREPTNS,HONEY	1	No Quantity							5939925			0
S3	2000	2000	2000	2	0	2	Export	858	Uruguay	URY	32	Argentina	ARG								06	SUGAR,SUGR.PREPTNS,HONEY	1	No Quantity							445907			0
S3	2000	2000	2000	2	0	2	Export	858	Uruguay	URY	56	Belgium	BEL								06	SUGAR,SUGR.PREPTNS,HONEY	1	No Quantity							60973			0
S3	2000	2000	2000	2	0	2	Export	858	Uruguay	URY	76	Brazil	BRA								06	SUGAR,SUGR.PREPTNS,HONEY	1	No Quantity							210178			0
S3	2000	2000	2000	2	0	2	Export	858	Uruguay	URY	124	Canada	CAN								06	SUGAR,SUGR.PREPTNS,HONEY	1	No Quantity							14572			0
S3	2000	2000	2000	2	0	2	Export	858	Uruguay	URY	152	Chile	CHL								06	SUGAR,SUGR.PREPTNS,HONEY	1	No Quantity							10504			0
S3	2000	2000	2000	2	0	2	Export	858	Uruguay	URY	276	Germany	DEU								06	SUGAR,SUGR.PREPTNS,HONEY	1	No Quantity							2130965			0
S3	2000	2000	2000	2	0	2	Export	858	Uruguay	URY	392	Japan	JPN								06	SUGAR,SUGR.PREPTNS,HONEY	1	No Quantity							1377			0
S3	2000	2000	2000	2	0	2	Export	858	Uruguay	URY	528	Netherlands	NLD								06	SUGAR,SUGR.PREPTNS,HONEY	1	No Quantity							54206			0
S3	2000	2000	2000	2	0	2	Export	858	Uruguay	URY	600	Paraguay	PRY								06	SUGAR,SUGR.PREPTNS,HONEY	1	No Quantity							2805			0
S3	2000	2000	2000	2	0	2	Export	858	Uruguay	URY	724	Spain	ESP								06	SUGAR,SUGR.PREPTNS,HONEY	1	No Quantity							327812			0
S3	2000	2000	2000	2	0	2	Export	858	Uruguay	URY	826	United Kingdom	GBR								06	SUGAR,SUGR.PREPTNS,HONEY	1	No Quantity							75050			0
S3	2000	2000	2000	2	0	2	Export	858	Uruguay	URY	838	Free Zones									06	SUGAR,SUGR.PREPTNS,HONEY	1	No Quantity							22988			0
S3	2000	2000	2000	2	0	2	Export	858	Uruguay	URY	842	USA	USA								06	SUGAR,SUGR.PREPTNS,HONEY	1	No Quantity							2582588			0
S3	2000	2000	2000	2	0	2	Export	854	Burkina Faso	BFA	0	World	WLD								07	COFFEE,TEA,COCOA,SPICES	1	No Quantity							183614			0
S3	2000	2000	2000	2	0	2	Export	854	Burkina Faso	BFA	251	France	FRA								07	COFFEE,TEA,COCOA,SPICES	1	No Quantity							690			0
S3	2000	2000	2000	2	0	2	Export	854	Burkina Faso	BFA	288	Ghana	GHA								07	COFFEE,TEA,COCOA,SPICES	1	No Quantity							47376			0
S3	2000	2000	2000	2	0	2	Export	854	Burkina Faso	BFA	384	Côte d'Ivoire	CIV								07	COFFEE,TEA,COCOA,SPICES	1	No Quantity							135262			0
S3	2000	2000	2000	2	0	2	Export	854	Burkina Faso	BFA	768	Togo	TGO								07	COFFEE,TEA,COCOA,SPICES	1	No Quantity							286			0
S3	2000	2000	2000	2	0	2	Export	858	Uruguay	URY	0	World	WLD								07	COFFEE,TEA,COCOA,SPICES	1	No Quantity							875488			0
S3	2000	2000	2000	2	0	2	Export	858	Uruguay	URY	32	Argentina	ARG								07	COFFEE,TEA,COCOA,SPICES	1	No Quantity							706892			0
S3	2000	2000	2000	2	0	2	Export	858	Uruguay	URY	36	Australia	AUS								07	COFFEE,TEA,COCOA,SPICES	1	No Quantity							10600			0
S3	2000	2000	2000	2	0	2	Export	858	Uruguay	URY	124	Canada	CAN								07	COFFEE,TEA,COCOA,SPICES	1	No Quantity							49220			0
S3	2000	2000	2000	2	0	2	Export	858	Uruguay	URY	276	Germany	DEU								07	COFFEE,TEA,COCOA,SPICES	1	No Quantity							1131			0
S3	2000	2000	2000	2	0	2	Export	858	Uruguay	URY	600	Paraguay	PRY								07	COFFEE,TEA,COCOA,SPICES	1	No Quantity							255			0
S3	2000	2000	2000	2	0	2	Export	858	Uruguay	URY	724	Spain	ESP								07	COFFEE,TEA,COCOA,SPICES	1	No Quantity							43434			0
S3	2000	2000	2000	2	0	2	Export	858	Uruguay	URY	838	Free Zones									07	COFFEE,TEA,COCOA,SPICES	1	No Quantity							8643			0
S3	2000	2000	2000	2	0	2	Export	858	Uruguay	URY	842	USA	USA								07	COFFEE,TEA,COCOA,SPICES	1	No Quantity							55313			0
S3	2000	2000	2000	2	0	2	Export	854	Burkina Faso	BFA	0	World	WLD								08	ANIMAL FEED STUFF	1	No Quantity							633948			0
S3	2000	2000	2000	2	0	2	Export	854	Burkina Faso	BFA	288	Ghana	GHA								08	ANIMAL FEED STUFF	1	No Quantity							1385			0
S3	2000	2000	2000	2	0	2	Export	854	Burkina Faso	BFA	381	Italy	ITA								08	ANIMAL FEED STUFF	1	No Quantity							495037			0
S3	2000	2000	2000	2	0	2	Export	854	Burkina Faso	BFA	384	Côte d'Ivoire	CIV								08	ANIMAL FEED STUFF	1	No Quantity							23348			0
S3	2000	2000	2000	2	0	2	Export	854	Burkina Faso	BFA	466	Mali	MLI								08	ANIMAL FEED STUFF	1	No Quantity							40905			0
S3	2000	2000	2000	2	0	2	Export	854	Burkina Faso	BFA	528	Netherlands	NLD								08	ANIMAL FEED STUFF	1	No Quantity							73274			0
S3	2000	2000	2000	2	0	2	Export	858	Uruguay	URY	0	World	WLD								08	ANIMAL FEED STUFF	1	No Quantity							7570751			0
S3	2000	2000	2000	2	0	2	Export	858	Uruguay	URY	32	Argentina	ARG								08	ANIMAL FEED STUFF	1	No Quantity							175154			0
S3	2000	2000	2000	2	0	2	Export	858	Uruguay	URY	36	Australia	AUS								08	ANIMAL FEED STUFF	1	No Quantity							54298			0
S3	2000	2000	2000	2	0	2	Export	858	Uruguay	URY	56	Belgium	BEL								08	ANIMAL FEED STUFF	1	No Quantity							171016			0
S3	2000	2000	2000	2	0	2	Export	858	Uruguay	URY	76	Brazil	BRA								08	ANIMAL FEED STUFF	1	No Quantity							2282676			0
S3	2000	2000	2000	2	0	2	Export	858	Uruguay	URY	124	Canada	CAN								08	ANIMAL FEED STUFF	1	No Quantity							47235			0
S3	2000	2000	2000	2	0	2	Export	858	Uruguay	URY	152	Chile	CHL								08	ANIMAL FEED STUFF	1	No Quantity							160887			0
S3	2000	2000	2000	2	0	2	Export	858	Uruguay	URY	156	China	CHN								08	ANIMAL FEED STUFF	1	No Quantity							48000			0
S3	2000	2000	2000	2	0	2	Export	858	Uruguay	URY	208	Denmark	DNK								08	ANIMAL FEED STUFF	1	No Quantity							295291			0
S3	2000	2000	2000	2	0	2	Export	858	Uruguay	URY	381	Italy	ITA								08	ANIMAL FEED STUFF	1	No Quantity							15825			0
S3	2000	2000	2000	2	0	2	Export	858	Uruguay	URY	392	Japan	JPN								08	ANIMAL FEED STUFF	1	No Quantity							2839223			0
S3	2000	2000	2000	2	0	2	Export	858	Uruguay	URY	408	Dem. People's Rep. of Korea	PRK								08	ANIMAL FEED STUFF	1	No Quantity							56250			0
S3	2000	2000	2000	2	0	2	Export	858	Uruguay	URY	484	Mexico	MEX								08	ANIMAL FEED STUFF	1	No Quantity							218698			0
S3	2000	2000	2000	2	0	2	Export	858	Uruguay	URY	490	Other Asia, nes									08	ANIMAL FEED STUFF	1	No Quantity							409146			0
S3	2000	2000	2000	2	0	2	Export	858	Uruguay	URY	591	Panama	PAN								08	ANIMAL FEED STUFF	1	No Quantity							4673			0
S3	2000	2000	2000	2	0	2	Export	858	Uruguay	URY	600	Paraguay	PRY								08	ANIMAL FEED STUFF	1	No Quantity							168723			0
S3	2000	2000	2000	2	0	2	Export	858	Uruguay	URY	682	Saudi Arabia	SAU								08	ANIMAL FEED STUFF	1	No Quantity							560347			0
S3	2000	2000	2000	2	0	2	Export	858	Uruguay	URY	724	Spain	ESP								08	ANIMAL FEED STUFF	1	No Quantity							31399			0
S3	2000	2000	2000	2	0	2	Export	858	Uruguay	URY	826	United Kingdom	GBR								08	ANIMAL FEED STUFF	1	No Quantity							31910			0
S3	2000	2000	2000	2	0	2	Export	854	Burkina Faso	BFA	0	World	WLD								09	MISC.EDIBLE PRODUCTS ETC	1	No Quantity							173936			0
S3	2000	2000	2000	2	0	2	Export	854	Burkina Faso	BFA	251	France	FRA								09	MISC.EDIBLE PRODUCTS ETC	1	No Quantity							2394			0
S3	2000	2000	2000	2	0	2	Export	854	Burkina Faso	BFA	288	Ghana	GHA								09	MISC.EDIBLE PRODUCTS ETC	1	No Quantity							24365			0
S3	2000	2000	2000	2	0	2	Export	854	Burkina Faso	BFA	384	Côte d'Ivoire	CIV								09	MISC.EDIBLE PRODUCTS ETC	1	No Quantity							100870			0
S3	2000	2000	2000	2	0	2	Export	854	Burkina Faso	BFA	466	Mali	MLI								09	MISC.EDIBLE PRODUCTS ETC	1	No Quantity							23106			0
S3	2000	2000	2000	2	0	2	Export	854	Burkina Faso	BFA	562	Niger	NER								09	MISC.EDIBLE PRODUCTS ETC	1	No Quantity							9657			0
S3	2000	2000	2000	2	0	2	Export	854	Burkina Faso	BFA	757	Switzerland	CHE								09	MISC.EDIBLE PRODUCTS ETC	1	No Quantity							3113			0
S3	2000	2000	2000	2	0	2	Export	854	Burkina Faso	BFA	768	Togo	TGO								09	MISC.EDIBLE PRODUCTS ETC	1	No Quantity							10430			0
S3	2000	2000	2000	2	0	2	Export	858	Uruguay	URY	0	World	WLD								09	MISC.EDIBLE PRODUCTS ETC	1	No Quantity							808715			0
S3	2000	2000	2000	2	0	2	Export	858	Uruguay	URY	32	Argentina	ARG								09	MISC.EDIBLE PRODUCTS ETC	1	No Quantity							415008			0
S3	2000	2000	2000	2	0	2	Export	858	Uruguay	URY	36	Australia	AUS								09	MISC.EDIBLE PRODUCTS ETC	1	No Quantity							1980			0
S3	2000	2000	2000	2	0	2	Export	858	Uruguay	URY	68	Bolivia (Plurinational State of)	BOL								09	MISC.EDIBLE PRODUCTS ETC	1	No Quantity							3945			0
S3	2000	2000	2000	2	0	2	Export	858	Uruguay	URY	76	Brazil	BRA								09	MISC.EDIBLE PRODUCTS ETC	1	No Quantity							221999			0
S3	2000	2000	2000	2	0	2	Export	858	Uruguay	URY	124	Canada	CAN								09	MISC.EDIBLE PRODUCTS ETC	1	No Quantity							23597			0
S3	2000	2000	2000	2	0	2	Export	858	Uruguay	URY	152	Chile	CHL								09	MISC.EDIBLE PRODUCTS ETC	1	No Quantity							9900			0
S3	2000	2000	2000	2	0	2	Export	858	Uruguay	URY	458	Malaysia	MYS								09	MISC.EDIBLE PRODUCTS ETC	1	No Quantity							2500			0
S3	2000	2000	2000	2	0	2	Export	858	Uruguay	URY	484	Mexico	MEX								09	MISC.EDIBLE PRODUCTS ETC	1	No Quantity							33644			0
S3	2000	2000	2000	2	0	2	Export	858	Uruguay	URY	600	Paraguay	PRY								09	MISC.EDIBLE PRODUCTS ETC	1	No Quantity							60494			0
S3	2000	2000	2000	2	0	2	Export	858	Uruguay	URY	724	Spain	ESP								09	MISC.EDIBLE PRODUCTS ETC	1	No Quantity							1954			0
S3	2000	2000	2000	2	0	2	Export	858	Uruguay	URY	838	Free Zones									09	MISC.EDIBLE PRODUCTS ETC	1	No Quantity							18560			0
S3	2000	2000	2000	2	0	2	Export	858	Uruguay	URY	842	USA	USA								09	MISC.EDIBLE PRODUCTS ETC	1	No Quantity							13381			0
S3	2000	2000	2000	2	0	2	Export	858	Uruguay	URY	862	Venezuela	VEN								09	MISC.EDIBLE PRODUCTS ETC	1	No Quantity							1753			0
S3	2000	2000	2000	2	0	2	Export	854	Burkina Faso	BFA	0	World	WLD								11	BEVERAGES	1	No Quantity							814253			0
S3	2000	2000	2000	2	0	2	Export	854	Burkina Faso	BFA	251	France	FRA								11	BEVERAGES	1	No Quantity							355833			0
S3	2000	2000	2000	2	0	2	Export	854	Burkina Faso	BFA	276	Germany	DEU								11	BEVERAGES	1	No Quantity							289			0
S3	2000	2000	2000	2	0	2	Export	854	Burkina Faso	BFA	288	Ghana	GHA								11	BEVERAGES	1	No Quantity							10044			0
S3	2000	2000	2000	2	0	2	Export	854	Burkina Faso	BFA	381	Italy	ITA								11	BEVERAGES	1	No Quantity							9736			0
S3	2000	2000	2000	2	0	2	Export	854	Burkina Faso	BFA	384	Côte d'Ivoire	CIV								11	BEVERAGES	1	No Quantity							128559			0
S3	2000	2000	2000	2	0	2	Export	854	Burkina Faso	BFA	466	Mali	MLI								11	BEVERAGES	1	No Quantity							24971			0
S3	2000	2000	2000	2	0	2	Export	854	Burkina Faso	BFA	562	Niger	NER								11	BEVERAGES	1	No Quantity							6760			0
S3	2000	2000	2000	2	0	2	Export	854	Burkina Faso	BFA	686	Senegal	SEN								11	BEVERAGES	1	No Quantity							1451			0
S3	2000	2000	2000	2	0	2	Export	854	Burkina Faso	BFA	724	Spain	ESP								11	BEVERAGES	1	No Quantity							4450			0
S3	2000	2000	2000	2	0	2	Export	854	Burkina Faso	BFA	768	Togo	TGO								11	BEVERAGES	1	No Quantity							997			0
S3	2000	2000	2000	2	0	2	Export	854	Burkina Faso	BFA	826	United Kingdom	GBR								11	BEVERAGES	1	No Quantity							271097			0
S3	2000	2000	2000	2	0	2	Export	854	Burkina Faso	BFA	842	USA	USA								11	BEVERAGES	1	No Quantity							65			0
S3	2000	2000	2000	2	0	2	Export	858	Uruguay	URY	0	World	WLD								11	BEVERAGES	1	No Quantity							8515866			0
S3	2000	2000	2000	2	0	2	Export	858	Uruguay	URY	32	Argentina	ARG								11	BEVERAGES	1	No Quantity							161973			0
S3	2000	2000	2000	2	0	2	Export	858	Uruguay	URY	36	Australia	AUS								11	BEVERAGES	1	No Quantity							8880			0
S3	2000	2000	2000	2	0	2	Export	858	Uruguay	URY	40	Austria	AUT								11	BEVERAGES	1	No Quantity							4613			0
S3	2000	2000	2000	2	0	2	Export	858	Uruguay	URY	56	Belgium	BEL								11	BEVERAGES	1	No Quantity							204792			0
S3	2000	2000	2000	2	0	2	Export	858	Uruguay	URY	68	Bolivia (Plurinational State of)	BOL								11	BEVERAGES	1	No Quantity							3067			0
S3	2000	2000	2000	2	0	2	Export	858	Uruguay	URY	76	Brazil	BRA								11	BEVERAGES	1	No Quantity							4495424			0
S3	2000	2000	2000	2	0	2	Export	858	Uruguay	URY	124	Canada	CAN								11	BEVERAGES	1	No Quantity							94799			0
S3	2000	2000	2000	2	0	2	Export	858	Uruguay	URY	152	Chile	CHL								11	BEVERAGES	1	No Quantity							36280			0
S3	2000	2000	2000	2	0	2	Export	858	Uruguay	URY	196	Cyprus	CYP								11	BEVERAGES	1	No Quantity							19097			0
S3	2000	2000	2000	2	0	2	Export	858	Uruguay	URY	208	Denmark	DNK								11	BEVERAGES	1	No Quantity							182820			0
S3	2000	2000	2000	2	0	2	Export	858	Uruguay	URY	233	Estonia	EST								11	BEVERAGES	1	No Quantity							8000			0
S3	2000	2000	2000	2	0	2	Export	858	Uruguay	URY	246	Finland	FIN								11	BEVERAGES	1	No Quantity							30096			0
S3	2000	2000	2000	2	0	2	Export	858	Uruguay	URY	251	France	FRA								11	BEVERAGES	1	No Quantity							118660			0
S3	2000	2000	2000	2	0	2	Export	858	Uruguay	URY	276	Germany	DEU								11	BEVERAGES	1	No Quantity							278773			0
S3	2000	2000	2000	2	0	2	Export	858	Uruguay	URY	344	China, Hong Kong SAR	HKG								11	BEVERAGES	1	No Quantity							5728			0
S3	2000	2000	2000	2	0	2	Export	858	Uruguay	URY	372	Ireland	IRL								11	BEVERAGES	1	No Quantity							72300			0
S3	2000	2000	2000	2	0	2	Export	858	Uruguay	URY	381	Italy	ITA								11	BEVERAGES	1	No Quantity							1890			0
S3	2000	2000	2000	2	0	2	Export	858	Uruguay	URY	392	Japan	JPN								11	BEVERAGES	1	No Quantity							106800			0
S3	2000	2000	2000	2	0	2	Export	858	Uruguay	URY	484	Mexico	MEX								11	BEVERAGES	1	No Quantity							49007			0
S3	2000	2000	2000	2	0	2	Export	858	Uruguay	URY	528	Netherlands	NLD								11	BEVERAGES	1	No Quantity							117003			0
S3	2000	2000	2000	2	0	2	Export	858	Uruguay	URY	579	Norway	NOR								11	BEVERAGES	1	No Quantity							288992			0
S3	2000	2000	2000	2	0	2	Export	858	Uruguay	URY	600	Paraguay	PRY								11	BEVERAGES	1	No Quantity							597831			0
S3	2000	2000	2000	2	0	2	Export	858	Uruguay	URY	604	Peru	PER								11	BEVERAGES	1	No Quantity							30958			0
S3	2000	2000	2000	2	0	2	Export	858	Uruguay	URY	616	Poland	POL								11	BEVERAGES	1	No Quantity							28441			0
S3	2000	2000	2000	2	0	2	Export	858	Uruguay	URY	620	Portugal	PRT								11	BEVERAGES	1	No Quantity							4578			0
S3	2000	2000	2000	2	0	2	Export	858	Uruguay	URY	724	Spain	ESP								11	BEVERAGES	1	No Quantity							48239			0
S3	2000	2000	2000	2	0	2	Export	858	Uruguay	URY	752	Sweden	SWE								11	BEVERAGES	1	No Quantity							139800			0
S3	2000	2000	2000	2	0	2	Export	858	Uruguay	URY	757	Switzerland	CHE								11	BEVERAGES	1	No Quantity							162882			0
S3	2000	2000	2000	2	0	2	Export	858	Uruguay	URY	826	United Kingdom	GBR								11	BEVERAGES	1	No Quantity							618016			0
S3	2000	2000	2000	2	0	2	Export	858	Uruguay	URY	838	Free Zones									11	BEVERAGES	1	No Quantity							231489			0
S3	2000	2000	2000	2	0	2	Export	858	Uruguay	URY	842	USA	USA								11	BEVERAGES	1	No Quantity							364638			0
S3	2000	2000	2000	2	0	2	Export	854	Burkina Faso	BFA	0	World	WLD								12	TOBACCO,TOBACCO MANUFACT	1	No Quantity							1887798			0
S3	2000	2000	2000	2	0	2	Export	854	Burkina Faso	BFA	32	Argentina	ARG								12	TOBACCO,TOBACCO MANUFACT	1	No Quantity							8946			0
S3	2000	2000	2000	2	0	2	Export	854	Burkina Faso	BFA	76	Brazil	BRA								12	TOBACCO,TOBACCO MANUFACT	1	No Quantity							2188			0
S3	2000	2000	2000	2	0	2	Export	854	Burkina Faso	BFA	148	Chad	TCD								12	TOBACCO,TOBACCO MANUFACT	1	No Quantity							7533			0
S3	2000	2000	2000	2	0	2	Export	854	Burkina Faso	BFA	192	Cuba	CUB								12	TOBACCO,TOBACCO MANUFACT	1	No Quantity							11051			0
S3	2000	2000	2000	2	0	2	Export	854	Burkina Faso	BFA	251	France	FRA								12	TOBACCO,TOBACCO MANUFACT	1	No Quantity							35925			0
S3	2000	2000	2000	2	0	2	Export	854	Burkina Faso	BFA	360	Indonesia	IDN								12	TOBACCO,TOBACCO MANUFACT	1	No Quantity							13670			0
S3	2000	2000	2000	2	0	2	Export	854	Burkina Faso	BFA	381	Italy	ITA								12	TOBACCO,TOBACCO MANUFACT	1	No Quantity							2652			0
S3	2000	2000	2000	2	0	2	Export	854	Burkina Faso	BFA	384	Côte d'Ivoire	CIV								12	TOBACCO,TOBACCO MANUFACT	1	No Quantity							48789			0
S3	2000	2000	2000	2	0	2	Export	854	Burkina Faso	BFA	466	Mali	MLI								12	TOBACCO,TOBACCO MANUFACT	1	No Quantity							1501			0
S3	2000	2000	2000	2	0	2	Export	854	Burkina Faso	BFA	562	Niger	NER								12	TOBACCO,TOBACCO MANUFACT	1	No Quantity							1681879			0
S3	2000	2000	2000	2	0	2	Export	854	Burkina Faso	BFA	600	Paraguay	PRY								12	TOBACCO,TOBACCO MANUFACT	1	No Quantity							5665			0
S3	2000	2000	2000	2	0	2	Export	854	Burkina Faso	BFA	686	Senegal	SEN								12	TOBACCO,TOBACCO MANUFACT	1	No Quantity							2242			0
S3	2000	2000	2000	2	0	2	Export	854	Burkina Faso	BFA	826	United Kingdom	GBR								12	TOBACCO,TOBACCO MANUFACT	1	No Quantity							28080			0
S3	2000	2000	2000	2	0	2	Export	854	Burkina Faso	BFA	842	USA	USA								12	TOBACCO,TOBACCO MANUFACT	1	No Quantity							37676			0
S3	2000	2000	2000	2	0	2	Export	858	Uruguay	URY	0	World	WLD								12	TOBACCO,TOBACCO MANUFACT	1	No Quantity							59674720			0
S3	2000	2000	2000	2	0	2	Export	858	Uruguay	URY	32	Argentina	ARG								12	TOBACCO,TOBACCO MANUFACT	1	No Quantity							649000			0
S3	2000	2000	2000	2	0	2	Export	858	Uruguay	URY	68	Bolivia (Plurinational State of)	BOL								12	TOBACCO,TOBACCO MANUFACT	1	No Quantity							102200			0
S3	2000	2000	2000	2	0	2	Export	858	Uruguay	URY	152	Chile	CHL								12	TOBACCO,TOBACCO MANUFACT	1	No Quantity							708423			0
S3	2000	2000	2000	2	0	2	Export	858	Uruguay	URY	392	Japan	JPN								12	TOBACCO,TOBACCO MANUFACT	1	No Quantity							36000			0
S3	2000	2000	2000	2	0	2	Export	858	Uruguay	URY	484	Mexico	MEX								12	TOBACCO,TOBACCO MANUFACT	1	No Quantity							54241			0
S3	2000	2000	2000	2	0	2	Export	858	Uruguay	URY	530	Neth. Antilles	ANT								12	TOBACCO,TOBACCO MANUFACT	1	No Quantity							1436220			0
S3	2000	2000	2000	2	0	2	Export	858	Uruguay	URY	600	Paraguay	PRY								12	TOBACCO,TOBACCO MANUFACT	1	No Quantity							51369507			0
S3	2000	2000	2000	2	0	2	Export	858	Uruguay	URY	740	Suriname	SUR								12	TOBACCO,TOBACCO MANUFACT	1	No Quantity							230068			0
S3	2000	2000	2000	2	0	2	Export	858	Uruguay	URY	780	Trinidad and Tobago	TTO								12	TOBACCO,TOBACCO MANUFACT	1	No Quantity							46710			0
S3	2000	2000	2000	2	0	2	Export	858	Uruguay	URY	838	Free Zones									12	TOBACCO,TOBACCO MANUFACT	1	No Quantity							4971978			0
S3	2000	2000	2000	2	0	2	Export	858	Uruguay	URY	842	USA	USA								12	TOBACCO,TOBACCO MANUFACT	1	No Quantity							70373			0
S3	2000	2000	2000	2	0	2	Export	854	Burkina Faso	BFA	0	World	WLD								21	HIDES,SKINS,FURSKINS,RAW	1	No Quantity							114632			0
S3	2000	2000	2000	2	0	2	Export	854	Burkina Faso	BFA	204	Benin	BEN								21	HIDES,SKINS,FURSKINS,RAW	1	No Quantity							320			0
S3	2000	2000	2000	2	0	2	Export	854	Burkina Faso	BFA	288	Ghana	GHA								21	HIDES,SKINS,FURSKINS,RAW	1	No Quantity							4111			0
S3	2000	2000	2000	2	0	2	Export	854	Burkina Faso	BFA	381	Italy	ITA								21	HIDES,SKINS,FURSKINS,RAW	1	No Quantity							109850			0
S3	2000	2000	2000	2	0	2	Export	854	Burkina Faso	BFA	562	Niger	NER								21	HIDES,SKINS,FURSKINS,RAW	1	No Quantity							351			0
S3	2000	2000	2000	2	0	2	Export	858	Uruguay	URY	0	World	WLD								21	HIDES,SKINS,FURSKINS,RAW	1	No Quantity							1954739			0
S3	2000	2000	2000	2	0	2	Export	858	Uruguay	URY	32	Argentina	ARG								21	HIDES,SKINS,FURSKINS,RAW	1	No Quantity							318006			0
S3	2000	2000	2000	2	0	2	Export	858	Uruguay	URY	56	Belgium	BEL								21	HIDES,SKINS,FURSKINS,RAW	1	No Quantity							40800			0
S3	2000	2000	2000	2	0	2	Export	858	Uruguay	URY	76	Brazil	BRA								21	HIDES,SKINS,FURSKINS,RAW	1	No Quantity							128894			0
S3	2000	2000	2000	2	0	2	Export	858	Uruguay	URY	152	Chile	CHL								21	HIDES,SKINS,FURSKINS,RAW	1	No Quantity							12207			0
S3	2000	2000	2000	2	0	2	Export	858	Uruguay	URY	156	China	CHN								21	HIDES,SKINS,FURSKINS,RAW	1	No Quantity							218584			0
S3	2000	2000	2000	2	0	2	Export	858	Uruguay	URY	218	Ecuador	ECU								21	HIDES,SKINS,FURSKINS,RAW	1	No Quantity							1000			0
S3	2000	2000	2000	2	0	2	Export	858	Uruguay	URY	246	Finland	FIN								21	HIDES,SKINS,FURSKINS,RAW	1	No Quantity							10800			0
S3	2000	2000	2000	2	0	2	Export	858	Uruguay	URY	251	France	FRA								21	HIDES,SKINS,FURSKINS,RAW	1	No Quantity							224897			0
S3	2000	2000	2000	2	0	2	Export	858	Uruguay	URY	276	Germany	DEU								21	HIDES,SKINS,FURSKINS,RAW	1	No Quantity							5850			0
S3	2000	2000	2000	2	0	2	Export	858	Uruguay	URY	344	China, Hong Kong SAR	HKG								21	HIDES,SKINS,FURSKINS,RAW	1	No Quantity							59330			0
S3	2000	2000	2000	2	0	2	Export	858	Uruguay	URY	381	Italy	ITA								21	HIDES,SKINS,FURSKINS,RAW	1	No Quantity							366773			0
S3	2000	2000	2000	2	0	2	Export	858	Uruguay	URY	484	Mexico	MEX								21	HIDES,SKINS,FURSKINS,RAW	1	No Quantity							35771			0
S3	2000	2000	2000	2	0	2	Export	858	Uruguay	URY	490	Other Asia, nes									21	HIDES,SKINS,FURSKINS,RAW	1	No Quantity							10954			0
S3	2000	2000	2000	2	0	2	Export	858	Uruguay	URY	528	Netherlands	NLD								21	HIDES,SKINS,FURSKINS,RAW	1	No Quantity							32126			0
S3	2000	2000	2000	2	0	2	Export	858	Uruguay	URY	604	Peru	PER								21	HIDES,SKINS,FURSKINS,RAW	1	No Quantity							1620			0
S3	2000	2000	2000	2	0	2	Export	858	Uruguay	URY	643	Russian Federation	RUS								21	HIDES,SKINS,FURSKINS,RAW	1	No Quantity							30480			0
S3	2000	2000	2000	2	0	2	Export	858	Uruguay	URY	699	India	IND								21	HIDES,SKINS,FURSKINS,RAW	1	No Quantity							9930			0
S3	2000	2000	2000	2	0	2	Export	858	Uruguay	URY	724	Spain	ESP								21	HIDES,SKINS,FURSKINS,RAW	1	No Quantity							151606			0
S3	2000	2000	2000	2	0	2	Export	858	Uruguay	URY	792	Turkey	TUR								21	HIDES,SKINS,FURSKINS,RAW	1	No Quantity							150209			0
S3	2000	2000	2000	2	0	2	Export	858	Uruguay	URY	826	United Kingdom	GBR								21	HIDES,SKINS,FURSKINS,RAW	1	No Quantity							37020			0
S3	2000	2000	2000	2	0	2	Export	858	Uruguay	URY	842	USA	USA								21	HIDES,SKINS,FURSKINS,RAW	1	No Quantity							107882			0
S3	2000	2000	2000	2	0	2	Export	854	Burkina Faso	BFA	0	World	WLD								22	OIL SEED,OLEAGINUS FRUIT	1	No Quantity							4235744			0
S3	2000	2000	2000	2	0	2	Export	854	Burkina Faso	BFA	56	Belgium	BEL								22	OIL SEED,OLEAGINUS FRUIT	1	No Quantity							353340			0
S3	2000	2000	2000	2	0	2	Export	854	Burkina Faso	BFA	124	Canada	CAN								22	OIL SEED,OLEAGINUS FRUIT	1	No Quantity							5943			0
S3	2000	2000	2000	2	0	2	Export	854	Burkina Faso	BFA	204	Benin	BEN								22	OIL SEED,OLEAGINUS FRUIT	1	No Quantity							3348			0
S3	2000	2000	2000	2	0	2	Export	854	Burkina Faso	BFA	208	Denmark	DNK								22	OIL SEED,OLEAGINUS FRUIT	1	No Quantity							38029			0
S3	2000	2000	2000	2	0	2	Export	854	Burkina Faso	BFA	251	France	FRA								22	OIL SEED,OLEAGINUS FRUIT	1	No Quantity							449178			0
S3	2000	2000	2000	2	0	2	Export	854	Burkina Faso	BFA	276	Germany	DEU								22	OIL SEED,OLEAGINUS FRUIT	1	No Quantity							162869			0
S3	2000	2000	2000	2	0	2	Export	854	Burkina Faso	BFA	288	Ghana	GHA								22	OIL SEED,OLEAGINUS FRUIT	1	No Quantity							304730			0
S3	2000	2000	2000	2	0	2	Export	854	Burkina Faso	BFA	300	Greece	GRC								22	OIL SEED,OLEAGINUS FRUIT	1	No Quantity							23567			0
S3	2000	2000	2000	2	0	2	Export	854	Burkina Faso	BFA	376	Israel	ISR								22	OIL SEED,OLEAGINUS FRUIT	1	No Quantity							2540			0
S3	2000	2000	2000	2	0	2	Export	854	Burkina Faso	BFA	381	Italy	ITA								22	OIL SEED,OLEAGINUS FRUIT	1	No Quantity							290234			0
S3	2000	2000	2000	2	0	2	Export	854	Burkina Faso	BFA	384	Côte d'Ivoire	CIV								22	OIL SEED,OLEAGINUS FRUIT	1	No Quantity							312352			0
S3	2000	2000	2000	2	0	2	Export	854	Burkina Faso	BFA	392	Japan	JPN								22	OIL SEED,OLEAGINUS FRUIT	1	No Quantity							892294			0
S3	2000	2000	2000	2	0	2	Export	854	Burkina Faso	BFA	504	Morocco	MAR								22	OIL SEED,OLEAGINUS FRUIT	1	No Quantity							6882			0
S3	2000	2000	2000	2	0	2	Export	854	Burkina Faso	BFA	528	Netherlands	NLD								22	OIL SEED,OLEAGINUS FRUIT	1	No Quantity							134350			0
S3	2000	2000	2000	2	0	2	Export	854	Burkina Faso	BFA	562	Niger	NER								22	OIL SEED,OLEAGINUS FRUIT	1	No Quantity							358			0
S3	2000	2000	2000	2	0	2	Export	854	Burkina Faso	BFA	702	Singapore	SGP								22	OIL SEED,OLEAGINUS FRUIT	1	No Quantity							746326			0
S3	2000	2000	2000	2	0	2	Export	854	Burkina Faso	BFA	757	Switzerland	CHE								22	OIL SEED,OLEAGINUS FRUIT	1	No Quantity							502073			0
S3	2000	2000	2000	2	0	2	Export	854	Burkina Faso	BFA	768	Togo	TGO								22	OIL SEED,OLEAGINUS FRUIT	1	No Quantity							7333			0
S3	2000	2000	2000	2	0	2	Export	858	Uruguay	URY	0	World	WLD								22	OIL SEED,OLEAGINUS FRUIT	1	No Quantity							515912			0
S3	2000	2000	2000	2	0	2	Export	858	Uruguay	URY	32	Argentina	ARG								22	OIL SEED,OLEAGINUS FRUIT	1	No Quantity							499112			0
S3	2000	2000	2000	2	0	2	Export	858	Uruguay	URY	76	Brazil	BRA								22	OIL SEED,OLEAGINUS FRUIT	1	No Quantity							16800			0
S3	2000	2000	2000	2	0	2	Export	858	Uruguay	URY	0	World	WLD								23	CRUDE RUBBER	1	No Quantity							2409			0
S3	2000	2000	2000	2	0	2	Export	858	Uruguay	URY	76	Brazil	BRA								23	CRUDE RUBBER	1	No Quantity							2409			0
S3	2000	2000	2000	2	0	2	Export	854	Burkina Faso	BFA	0	World	WLD								24	CORK AND WOOD	1	No Quantity							106168			0
S3	2000	2000	2000	2	0	2	Export	854	Burkina Faso	BFA	682	Saudi Arabia	SAU								24	CORK AND WOOD	1	No Quantity							5864			0
S3	2000	2000	2000	2	0	2	Export	854	Burkina Faso	BFA	699	India	IND								24	CORK AND WOOD	1	No Quantity							40853			0
S3	2000	2000	2000	2	0	2	Export	854	Burkina Faso	BFA	702	Singapore	SGP								24	CORK AND WOOD	1	No Quantity							59451			0
S3	2000	2000	2000	2	0	2	Export	858	Uruguay	URY	0	World	WLD								24	CORK AND WOOD	1	No Quantity							48132181			0
S3	2000	2000	2000	2	0	2	Export	858	Uruguay	URY	32	Argentina	ARG								24	CORK AND WOOD	1	No Quantity							1088857			0
S3	2000	2000	2000	2	0	2	Export	858	Uruguay	URY	36	Australia	AUS								24	CORK AND WOOD	1	No Quantity							30			0
S3	2000	2000	2000	2	0	2	Export	858	Uruguay	URY	56	Belgium	BEL								24	CORK AND WOOD	1	No Quantity							9728			0
S3	2000	2000	2000	2	0	2	Export	858	Uruguay	URY	76	Brazil	BRA								24	CORK AND WOOD	1	No Quantity							1271452			0
S3	2000	2000	2000	2	0	2	Export	858	Uruguay	URY	124	Canada	CAN								24	CORK AND WOOD	1	No Quantity							304487			0
S3	2000	2000	2000	2	0	2	Export	858	Uruguay	URY	152	Chile	CHL								24	CORK AND WOOD	1	No Quantity							402950			0
S3	2000	2000	2000	2	0	2	Export	858	Uruguay	URY	156	China	CHN								24	CORK AND WOOD	1	No Quantity							39886			0
S3	2000	2000	2000	2	0	2	Export	858	Uruguay	URY	246	Finland	FIN								24	CORK AND WOOD	1	No Quantity							50			0
S3	2000	2000	2000	2	0	2	Export	858	Uruguay	URY	381	Italy	ITA								24	CORK AND WOOD	1	No Quantity							1249531			0
S3	2000	2000	2000	2	0	2	Export	858	Uruguay	URY	392	Japan	JPN								24	CORK AND WOOD	1	No Quantity							1363682			0
S3	2000	2000	2000	2	0	2	Export	858	Uruguay	URY	484	Mexico	MEX								24	CORK AND WOOD	1	No Quantity							33563			0
S3	2000	2000	2000	2	0	2	Export	858	Uruguay	URY	490	Other Asia, nes									24	CORK AND WOOD	1	No Quantity							4202			0
S3	2000	2000	2000	2	0	2	Export	858	Uruguay	URY	504	Morocco	MAR								24	CORK AND WOOD	1	No Quantity							1459121			0
S3	2000	2000	2000	2	0	2	Export	858	Uruguay	URY	579	Norway	NOR								24	CORK AND WOOD	1	No Quantity							8690078			0
S3	2000	2000	2000	2	0	2	Export	858	Uruguay	URY	600	Paraguay	PRY								24	CORK AND WOOD	1	No Quantity							135			0
S3	2000	2000	2000	2	0	2	Export	858	Uruguay	URY	620	Portugal	PRT								24	CORK AND WOOD	1	No Quantity							720			0
S3	2000	2000	2000	2	0	2	Export	858	Uruguay	URY	704	Viet Nam	VNM								24	CORK AND WOOD	1	No Quantity							6260			0
S3	2000	2000	2000	2	0	2	Export	858	Uruguay	URY	724	Spain	ESP								24	CORK AND WOOD	1	No Quantity							28092626			0
S3	2000	2000	2000	2	0	2	Export	858	Uruguay	URY	764	Thailand	THA								24	CORK AND WOOD	1	No Quantity							201881			0
S3	2000	2000	2000	2	0	2	Export	858	Uruguay	URY	838	Free Zones									24	CORK AND WOOD	1	No Quantity							400			0
S3	2000	2000	2000	2	0	2	Export	858	Uruguay	URY	842	USA	USA								24	CORK AND WOOD	1	No Quantity							3912542			0
S3	2000	2000	2000	2	0	2	Export	858	Uruguay	URY	0	World	WLD								25	PULP AND WASTE PAPER	1	No Quantity							1413782			0
S3	2000	2000	2000	2	0	2	Export	858	Uruguay	URY	32	Argentina	ARG								25	PULP AND WASTE PAPER	1	No Quantity							699798			0
S3	2000	2000	2000	2	0	2	Export	858	Uruguay	URY	76	Brazil	BRA								25	PULP AND WASTE PAPER	1	No Quantity							674423			0
S3	2000	2000	2000	2	0	2	Export	858	Uruguay	URY	152	Chile	CHL								25	PULP AND WASTE PAPER	1	No Quantity							39561			0
S3	2000	2000	2000	2	0	2	Export	854	Burkina Faso	BFA	0	World	WLD								26	TEXTILE FIBRES	1	No Quantity							106419558			0
S3	2000	2000	2000	2	0	2	Export	854	Burkina Faso	BFA	12	Algeria	DZA								26	TEXTILE FIBRES	1	No Quantity							313716			0
S3	2000	2000	2000	2	0	2	Export	854	Burkina Faso	BFA	56	Belgium	BEL								26	TEXTILE FIBRES	1	No Quantity							14352070			0
S3	2000	2000	2000	2	0	2	Export	854	Burkina Faso	BFA	251	France	FRA								26	TEXTILE FIBRES	1	No Quantity							28149289			0
S3	2000	2000	2000	2	0	2	Export	854	Burkina Faso	BFA	372	Ireland	IRL								26	TEXTILE FIBRES	1	No Quantity							1039946			0
S3	2000	2000	2000	2	0	2	Export	854	Burkina Faso	BFA	384	Côte d'Ivoire	CIV								26	TEXTILE FIBRES	1	No Quantity							1914992			0
S3	2000	2000	2000	2	0	2	Export	854	Burkina Faso	BFA	466	Mali	MLI								26	TEXTILE FIBRES	1	No Quantity							35763			0
S3	2000	2000	2000	2	0	2	Export	854	Burkina Faso	BFA	702	Singapore	SGP								26	TEXTILE FIBRES	1	No Quantity							8242747			0
S3	2000	2000	2000	2	0	2	Export	854	Burkina Faso	BFA	757	Switzerland	CHE								26	TEXTILE FIBRES	1	No Quantity							50439661			0
S3	2000	2000	2000	2	0	2	Export	854	Burkina Faso	BFA	826	United Kingdom	GBR								26	TEXTILE FIBRES	1	No Quantity							1931375			0
S3	2000	2000	2000	2	0	2	Export	858	Uruguay	URY	0	World	WLD								26	TEXTILE FIBRES	1	No Quantity							138083917			0
S3	2000	2000	2000	2	0	2	Export	858	Uruguay	URY	32	Argentina	ARG								26	TEXTILE FIBRES	1	No Quantity							1005594			0
S3	2000	2000	2000	2	0	2	Export	858	Uruguay	URY	36	Australia	AUS								26	TEXTILE FIBRES	1	No Quantity							154131			0
S3	2000	2000	2000	2	0	2	Export	858	Uruguay	URY	40	Austria	AUT								26	TEXTILE FIBRES	1	No Quantity							354377			0
S3	2000	2000	2000	2	0	2	Export	858	Uruguay	URY	56	Belgium	BEL								26	TEXTILE FIBRES	1	No Quantity							2224190			0
S3	2000	2000	2000	2	0	2	Export	858	Uruguay	URY	68	Bolivia (Plurinational State of)	BOL								26	TEXTILE FIBRES	1	No Quantity							39224			0
S3	2000	2000	2000	2	0	2	Export	858	Uruguay	URY	76	Brazil	BRA								26	TEXTILE FIBRES	1	No Quantity							5799432			0
S3	2000	2000	2000	2	0	2	Export	858	Uruguay	URY	100	Bulgaria	BGR								26	TEXTILE FIBRES	1	No Quantity							93783			0
S3	2000	2000	2000	2	0	2	Export	858	Uruguay	URY	124	Canada	CAN								26	TEXTILE FIBRES	1	No Quantity							133900			0
S3	2000	2000	2000	2	0	2	Export	858	Uruguay	URY	152	Chile	CHL								26	TEXTILE FIBRES	1	No Quantity							1255561			0
S3	2000	2000	2000	2	0	2	Export	858	Uruguay	URY	156	China	CHN								26	TEXTILE FIBRES	1	No Quantity							55533898			0
S3	2000	2000	2000	2	0	2	Export	858	Uruguay	URY	170	Colombia	COL								26	TEXTILE FIBRES	1	No Quantity							5948181			0
S3	2000	2000	2000	2	0	2	Export	858	Uruguay	URY	218	Ecuador	ECU								26	TEXTILE FIBRES	1	No Quantity							327058			0
S3	2000	2000	2000	2	0	2	Export	858	Uruguay	URY	251	France	FRA								26	TEXTILE FIBRES	1	No Quantity							829257			0
S3	2000	2000	2000	2	0	2	Export	858	Uruguay	URY	276	Germany	DEU								26	TEXTILE FIBRES	1	No Quantity							16123827			0
S3	2000	2000	2000	2	0	2	Export	858	Uruguay	URY	300	Greece	GRC								26	TEXTILE FIBRES	1	No Quantity							93526			0
S3	2000	2000	2000	2	0	2	Export	858	Uruguay	URY	344	China, Hong Kong SAR	HKG								26	TEXTILE FIBRES	1	No Quantity							339836			0
S3	2000	2000	2000	2	0	2	Export	858	Uruguay	URY	364	Iran	IRN								26	TEXTILE FIBRES	1	No Quantity							4105389			0
S3	2000	2000	2000	2	0	2	Export	858	Uruguay	URY	381	Italy	ITA								26	TEXTILE FIBRES	1	No Quantity							29654144			0
S3	2000	2000	2000	2	0	2	Export	858	Uruguay	URY	392	Japan	JPN								26	TEXTILE FIBRES	1	No Quantity							1629635			0
S3	2000	2000	2000	2	0	2	Export	858	Uruguay	URY	410	Rep. of Korea	KOR								26	TEXTILE FIBRES	1	No Quantity							978432			0
S3	2000	2000	2000	2	0	2	Export	858	Uruguay	URY	446	China, Macao SAR	MAC								26	TEXTILE FIBRES	1	No Quantity							389032			0
S3	2000	2000	2000	2	0	2	Export	858	Uruguay	URY	480	Mauritius	MUS								26	TEXTILE FIBRES	1	No Quantity							77297			0
S3	2000	2000	2000	2	0	2	Export	858	Uruguay	URY	484	Mexico	MEX								26	TEXTILE FIBRES	1	No Quantity							188116			0
S3	2000	2000	2000	2	0	2	Export	858	Uruguay	URY	504	Morocco	MAR								26	TEXTILE FIBRES	1	No Quantity							626556			0
S3	2000	2000	2000	2	0	2	Export	858	Uruguay	URY	528	Netherlands	NLD								26	TEXTILE FIBRES	1	No Quantity							182417			0
S3	2000	2000	2000	2	0	2	Export	858	Uruguay	URY	600	Paraguay	PRY								26	TEXTILE FIBRES	1	No Quantity							16800			0
S3	2000	2000	2000	2	0	2	Export	858	Uruguay	URY	604	Peru	PER								26	TEXTILE FIBRES	1	No Quantity							472162			0
S3	2000	2000	2000	2	0	2	Export	858	Uruguay	URY	643	Russian Federation	RUS								26	TEXTILE FIBRES	1	No Quantity							248597			0
S3	2000	2000	2000	2	0	2	Export	858	Uruguay	URY	699	India	IND								26	TEXTILE FIBRES	1	No Quantity							182967			0
S3	2000	2000	2000	2	0	2	Export	858	Uruguay	URY	710	South Africa	ZAF								26	TEXTILE FIBRES	1	No Quantity							43777			0
S3	2000	2000	2000	2	0	2	Export	858	Uruguay	URY	724	Spain	ESP								26	TEXTILE FIBRES	1	No Quantity							2108686			0
S3	2000	2000	2000	2	0	2	Export	858	Uruguay	URY	757	Switzerland	CHE								26	TEXTILE FIBRES	1	No Quantity							173352			0
S3	2000	2000	2000	2	0	2	Export	858	Uruguay	URY	792	Turkey	TUR								26	TEXTILE FIBRES	1	No Quantity							1226123			0
S3	2000	2000	2000	2	0	2	Export	858	Uruguay	URY	826	United Kingdom	GBR								26	TEXTILE FIBRES	1	No Quantity							4187929			0
S3	2000	2000	2000	2	0	2	Export	858	Uruguay	URY	842	USA	USA								26	TEXTILE FIBRES	1	No Quantity							1336731			0
S3	2000	2000	2000	2	0	2	Export	854	Burkina Faso	BFA	0	World	WLD								27	CRUDE FERTILIZER,MINERAL	1	No Quantity							16115			0
S3	2000	2000	2000	2	0	2	Export	854	Burkina Faso	BFA	56	Belgium	BEL								27	CRUDE FERTILIZER,MINERAL	1	No Quantity							5723			0
S3	2000	2000	2000	2	0	2	Export	854	Burkina Faso	BFA	384	Côte d'Ivoire	CIV								27	CRUDE FERTILIZER,MINERAL	1	No Quantity							5027			0
S3	2000	2000	2000	2	0	2	Export	854	Burkina Faso	BFA	466	Mali	MLI								27	CRUDE FERTILIZER,MINERAL	1	No Quantity							5365			0
S3	2000	2000	2000	2	0	2	Export	858	Uruguay	URY	0	World	WLD								27	CRUDE FERTILIZER,MINERAL	1	No Quantity							2861485			0
S3	2000	2000	2000	2	0	2	Export	858	Uruguay	URY	32	Argentina	ARG								27	CRUDE FERTILIZER,MINERAL	1	No Quantity							1536923			0
S3	2000	2000	2000	2	0	2	Export	858	Uruguay	URY	68	Bolivia (Plurinational State of)	BOL								27	CRUDE FERTILIZER,MINERAL	1	No Quantity							6			0
S3	2000	2000	2000	2	0	2	Export	858	Uruguay	URY	76	Brazil	BRA								27	CRUDE FERTILIZER,MINERAL	1	No Quantity							307481			0
S3	2000	2000	2000	2	0	2	Export	858	Uruguay	URY	156	China	CHN								27	CRUDE FERTILIZER,MINERAL	1	No Quantity							67025			0
S3	2000	2000	2000	2	0	2	Export	858	Uruguay	URY	392	Japan	JPN								27	CRUDE FERTILIZER,MINERAL	1	No Quantity							371265			0
S3	2000	2000	2000	2	0	2	Export	858	Uruguay	URY	600	Paraguay	PRY								27	CRUDE FERTILIZER,MINERAL	1	No Quantity							35563			0
S3	2000	2000	2000	2	0	2	Export	858	Uruguay	URY	620	Portugal	PRT								27	CRUDE FERTILIZER,MINERAL	1	No Quantity							104212			0
S3	2000	2000	2000	2	0	2	Export	858	Uruguay	URY	702	Singapore	SGP								27	CRUDE FERTILIZER,MINERAL	1	No Quantity							280098			0
S3	2000	2000	2000	2	0	2	Export	858	Uruguay	URY	838	Free Zones									27	CRUDE FERTILIZER,MINERAL	1	No Quantity							158912			0
S3	2000	2000	2000	2	0	2	Export	854	Burkina Faso	BFA	0	World	WLD								28	METALLIFEROUS ORE,SCRAP	1	No Quantity							16790			0
S3	2000	2000	2000	2	0	2	Export	854	Burkina Faso	BFA	251	France	FRA								28	METALLIFEROUS ORE,SCRAP	1	No Quantity							13216			0
S3	2000	2000	2000	2	0	2	Export	854	Burkina Faso	BFA	288	Ghana	GHA								28	METALLIFEROUS ORE,SCRAP	1	No Quantity							730			0
S3	2000	2000	2000	2	0	2	Export	854	Burkina Faso	BFA	384	Côte d'Ivoire	CIV								28	METALLIFEROUS ORE,SCRAP	1	No Quantity							1359			0
S3	2000	2000	2000	2	0	2	Export	854	Burkina Faso	BFA	528	Netherlands	NLD								28	METALLIFEROUS ORE,SCRAP	1	No Quantity							1485			0
S3	2000	2000	2000	2	0	2	Export	858	Uruguay	URY	0	World	WLD								28	METALLIFEROUS ORE,SCRAP	1	No Quantity							2928209			0
S3	2000	2000	2000	2	0	2	Export	858	Uruguay	URY	32	Argentina	ARG								28	METALLIFEROUS ORE,SCRAP	1	No Quantity							108460			0
S3	2000	2000	2000	2	0	2	Export	858	Uruguay	URY	76	Brazil	BRA								28	METALLIFEROUS ORE,SCRAP	1	No Quantity							797454			0
S3	2000	2000	2000	2	0	2	Export	858	Uruguay	URY	156	China	CHN								28	METALLIFEROUS ORE,SCRAP	1	No Quantity							447967			0
S3	2000	2000	2000	2	0	2	Export	858	Uruguay	URY	344	China, Hong Kong SAR	HKG								28	METALLIFEROUS ORE,SCRAP	1	No Quantity							438589			0
S3	2000	2000	2000	2	0	2	Export	858	Uruguay	URY	392	Japan	JPN								28	METALLIFEROUS ORE,SCRAP	1	No Quantity							71497			0
S3	2000	2000	2000	2	0	2	Export	858	Uruguay	URY	410	Rep. of Korea	KOR								28	METALLIFEROUS ORE,SCRAP	1	No Quantity							475721			0
S3	2000	2000	2000	2	0	2	Export	858	Uruguay	URY	579	Norway	NOR								28	METALLIFEROUS ORE,SCRAP	1	No Quantity							86598			0
S3	2000	2000	2000	2	0	2	Export	858	Uruguay	URY	699	India	IND								28	METALLIFEROUS ORE,SCRAP	1	No Quantity							476729			0
S3	2000	2000	2000	2	0	2	Export	858	Uruguay	URY	826	United Kingdom	GBR								28	METALLIFEROUS ORE,SCRAP	1	No Quantity							12631			0
S3	2000	2000	2000	2	0	2	Export	858	Uruguay	URY	842	USA	USA								28	METALLIFEROUS ORE,SCRAP	1	No Quantity							12563			0
S3	2000	2000	2000	2	0	2	Export	854	Burkina Faso	BFA	0	World	WLD								29	CRUDE ANIMAL,VEG.MATERL.	1	No Quantity							65118			0
S3	2000	2000	2000	2	0	2	Export	854	Burkina Faso	BFA	56	Belgium	BEL								29	CRUDE ANIMAL,VEG.MATERL.	1	No Quantity							8597			0
S3	2000	2000	2000	2	0	2	Export	854	Burkina Faso	BFA	251	France	FRA								29	CRUDE ANIMAL,VEG.MATERL.	1	No Quantity							26107			0
S3	2000	2000	2000	2	0	2	Export	854	Burkina Faso	BFA	276	Germany	DEU								29	CRUDE ANIMAL,VEG.MATERL.	1	No Quantity							5534			0
S3	2000	2000	2000	2	0	2	Export	854	Burkina Faso	BFA	288	Ghana	GHA								29	CRUDE ANIMAL,VEG.MATERL.	1	No Quantity							286			0
S3	2000	2000	2000	2	0	2	Export	854	Burkina Faso	BFA	300	Greece	GRC								29	CRUDE ANIMAL,VEG.MATERL.	1	No Quantity							43			0
S3	2000	2000	2000	2	0	2	Export	854	Burkina Faso	BFA	384	Côte d'Ivoire	CIV								29	CRUDE ANIMAL,VEG.MATERL.	1	No Quantity							7297			0
S3	2000	2000	2000	2	0	2	Export	854	Burkina Faso	BFA	562	Niger	NER								29	CRUDE ANIMAL,VEG.MATERL.	1	No Quantity							72			0
S3	2000	2000	2000	2	0	2	Export	854	Burkina Faso	BFA	566	Nigeria	NGA								29	CRUDE ANIMAL,VEG.MATERL.	1	No Quantity							13746			0
S3	2000	2000	2000	2	0	2	Export	854	Burkina Faso	BFA	757	Switzerland	CHE								29	CRUDE ANIMAL,VEG.MATERL.	1	No Quantity							116			0
S3	2000	2000	2000	2	0	2	Export	854	Burkina Faso	BFA	768	Togo	TGO								29	CRUDE ANIMAL,VEG.MATERL.	1	No Quantity							3320			0
S3	2000	2000	2000	2	0	2	Export	858	Uruguay	URY	0	World	WLD								29	CRUDE ANIMAL,VEG.MATERL.	1	No Quantity							23873406			0
S3	2000	2000	2000	2	0	2	Export	858	Uruguay	URY	32	Argentina	ARG								29	CRUDE ANIMAL,VEG.MATERL.	1	No Quantity							992901			0
S3	2000	2000	2000	2	0	2	Export	858	Uruguay	URY	36	Australia	AUS								29	CRUDE ANIMAL,VEG.MATERL.	1	No Quantity							1489			0
S3	2000	2000	2000	2	0	2	Export	858	Uruguay	URY	56	Belgium	BEL								29	CRUDE ANIMAL,VEG.MATERL.	1	No Quantity							25346			0
S3	2000	2000	2000	2	0	2	Export	858	Uruguay	URY	68	Bolivia (Plurinational State of)	BOL								29	CRUDE ANIMAL,VEG.MATERL.	1	No Quantity							125			0
S3	2000	2000	2000	2	0	2	Export	858	Uruguay	URY	76	Brazil	BRA								29	CRUDE ANIMAL,VEG.MATERL.	1	No Quantity							1267661			0
S3	2000	2000	2000	2	0	2	Export	858	Uruguay	URY	124	Canada	CAN								29	CRUDE ANIMAL,VEG.MATERL.	1	No Quantity							49833			0
S3	2000	2000	2000	2	0	2	Export	858	Uruguay	URY	152	Chile	CHL								29	CRUDE ANIMAL,VEG.MATERL.	1	No Quantity							486961			0
S3	2000	2000	2000	2	0	2	Export	858	Uruguay	URY	156	China	CHN								29	CRUDE ANIMAL,VEG.MATERL.	1	No Quantity							147490			0
S3	2000	2000	2000	2	0	2	Export	858	Uruguay	URY	170	Colombia	COL								29	CRUDE ANIMAL,VEG.MATERL.	1	No Quantity							15876			0
S3	2000	2000	2000	2	0	2	Export	858	Uruguay	URY	178	Congo	COG								29	CRUDE ANIMAL,VEG.MATERL.	1	No Quantity							49983			0
S3	2000	2000	2000	2	0	2	Export	858	Uruguay	URY	214	Dominican Rep.	DOM								29	CRUDE ANIMAL,VEG.MATERL.	1	No Quantity							165329			0
S3	2000	2000	2000	2	0	2	Export	858	Uruguay	URY	251	France	FRA								29	CRUDE ANIMAL,VEG.MATERL.	1	No Quantity							858726			0
S3	2000	2000	2000	2	0	2	Export	858	Uruguay	URY	276	Germany	DEU								29	CRUDE ANIMAL,VEG.MATERL.	1	No Quantity							4859064			0
S3	2000	2000	2000	2	0	2	Export	858	Uruguay	URY	344	China, Hong Kong SAR	HKG								29	CRUDE ANIMAL,VEG.MATERL.	1	No Quantity							1974950			0
S3	2000	2000	2000	2	0	2	Export	858	Uruguay	URY	376	Israel	ISR								29	CRUDE ANIMAL,VEG.MATERL.	1	No Quantity							274977			0
S3	2000	2000	2000	2	0	2	Export	858	Uruguay	URY	381	Italy	ITA								29	CRUDE ANIMAL,VEG.MATERL.	1	No Quantity							3263440			0
S3	2000	2000	2000	2	0	2	Export	858	Uruguay	URY	392	Japan	JPN								29	CRUDE ANIMAL,VEG.MATERL.	1	No Quantity							657812			0
S3	2000	2000	2000	2	0	2	Export	858	Uruguay	URY	410	Rep. of Korea	KOR								29	CRUDE ANIMAL,VEG.MATERL.	1	No Quantity							295004			0
S3	2000	2000	2000	2	0	2	Export	858	Uruguay	URY	484	Mexico	MEX								29	CRUDE ANIMAL,VEG.MATERL.	1	No Quantity							49336			0
S3	2000	2000	2000	2	0	2	Export	858	Uruguay	URY	528	Netherlands	NLD								29	CRUDE ANIMAL,VEG.MATERL.	1	No Quantity							1519580			0
S3	2000	2000	2000	2	0	2	Export	858	Uruguay	URY	530	Neth. Antilles	ANT								29	CRUDE ANIMAL,VEG.MATERL.	1	No Quantity							4137			0
S3	2000	2000	2000	2	0	2	Export	858	Uruguay	URY	554	New Zealand	NZL								29	CRUDE ANIMAL,VEG.MATERL.	1	No Quantity							27000			0
S3	2000	2000	2000	2	0	2	Export	858	Uruguay	URY	579	Norway	NOR								29	CRUDE ANIMAL,VEG.MATERL.	1	No Quantity							10096			0
S3	2000	2000	2000	2	0	2	Export	858	Uruguay	URY	600	Paraguay	PRY								29	CRUDE ANIMAL,VEG.MATERL.	1	No Quantity							60783			0
S3	2000	2000	2000	2	0	2	Export	858	Uruguay	URY	604	Peru	PER								29	CRUDE ANIMAL,VEG.MATERL.	1	No Quantity							15083			0
S3	2000	2000	2000	2	0	2	Export	858	Uruguay	URY	616	Poland	POL								29	CRUDE ANIMAL,VEG.MATERL.	1	No Quantity							1623192			0
S3	2000	2000	2000	2	0	2	Export	858	Uruguay	URY	620	Portugal	PRT								29	CRUDE ANIMAL,VEG.MATERL.	1	No Quantity							180029			0
S3	2000	2000	2000	2	0	2	Export	858	Uruguay	URY	682	Saudi Arabia	SAU								29	CRUDE ANIMAL,VEG.MATERL.	1	No Quantity							39433			0
S3	2000	2000	2000	2	0	2	Export	858	Uruguay	URY	699	India	IND								29	CRUDE ANIMAL,VEG.MATERL.	1	No Quantity							26350			0
S3	2000	2000	2000	2	0	2	Export	858	Uruguay	URY	710	South Africa	ZAF								29	CRUDE ANIMAL,VEG.MATERL.	1	No Quantity							8708			0
S3	2000	2000	2000	2	0	2	Export	858	Uruguay	URY	724	Spain	ESP								29	CRUDE ANIMAL,VEG.MATERL.	1	No Quantity							2954908			0
S3	2000	2000	2000	2	0	2	Export	858	Uruguay	URY	752	Sweden	SWE								29	CRUDE ANIMAL,VEG.MATERL.	1	No Quantity							61980			0
S3	2000	2000	2000	2	0	2	Export	858	Uruguay	URY	757	Switzerland	CHE								29	CRUDE ANIMAL,VEG.MATERL.	1	No Quantity							67788			0
S3	2000	2000	2000	2	0	2	Export	858	Uruguay	URY	764	Thailand	THA								29	CRUDE ANIMAL,VEG.MATERL.	1	No Quantity							230161			0
S3	2000	2000	2000	2	0	2	Export	858	Uruguay	URY	780	Trinidad and Tobago	TTO								29	CRUDE ANIMAL,VEG.MATERL.	1	No Quantity							227			0
S3	2000	2000	2000	2	0	2	Export	858	Uruguay	URY	818	Egypt	EGY								29	CRUDE ANIMAL,VEG.MATERL.	1	No Quantity							490389			0
S3	2000	2000	2000	2	0	2	Export	858	Uruguay	URY	838	Free Zones									29	CRUDE ANIMAL,VEG.MATERL.	1	No Quantity							71086			0
S3	2000	2000	2000	2	0	2	Export	858	Uruguay	URY	842	USA	USA								29	CRUDE ANIMAL,VEG.MATERL.	1	No Quantity							1046173			0
S3	2000	2000	2000	2	0	2	Export	854	Burkina Faso	BFA	0	World	WLD								33	PETROLEUM,PETROL.PRODUCT	1	No Quantity							5803680			0
S3	2000	2000	2000	2	0	2	Export	854	Burkina Faso	BFA	251	France	FRA								33	PETROLEUM,PETROL.PRODUCT	1	No Quantity							176377			0
S3	2000	2000	2000	2	0	2	Export	854	Burkina Faso	BFA	381	Italy	ITA								33	PETROLEUM,PETROL.PRODUCT	1	No Quantity							307928			0
S3	2000	2000	2000	2	0	2	Export	854	Burkina Faso	BFA	384	Côte d'Ivoire	CIV								33	PETROLEUM,PETROL.PRODUCT	1	No Quantity							4890114			0
S3	2000	2000	2000	2	0	2	Export	854	Burkina Faso	BFA	414	Kuwait	KWT								33	PETROLEUM,PETROL.PRODUCT	1	No Quantity							7518			0
S3	2000	2000	2000	2	0	2	Export	854	Burkina Faso	BFA	466	Mali	MLI								33	PETROLEUM,PETROL.PRODUCT	1	No Quantity							77			0
S3	2000	2000	2000	2	0	2	Export	854	Burkina Faso	BFA	528	Netherlands	NLD								33	PETROLEUM,PETROL.PRODUCT	1	No Quantity							1040			0
S3	2000	2000	2000	2	0	2	Export	854	Burkina Faso	BFA	562	Niger	NER								33	PETROLEUM,PETROL.PRODUCT	1	No Quantity							8723			0
S3	2000	2000	2000	2	0	2	Export	854	Burkina Faso	BFA	724	Spain	ESP								33	PETROLEUM,PETROL.PRODUCT	1	No Quantity							384330			0
S3	2000	2000	2000	2	0	2	Export	854	Burkina Faso	BFA	818	Egypt	EGY								33	PETROLEUM,PETROL.PRODUCT	1	No Quantity							27572			0
S3	2000	2000	2000	2	0	2	Export	858	Uruguay	URY	0	World	WLD								33	PETROLEUM,PETROL.PRODUCT	1	No Quantity							25664312			0
S3	2000	2000	2000	2	0	2	Export	858	Uruguay	URY	32	Argentina	ARG								33	PETROLEUM,PETROL.PRODUCT	1	No Quantity							15390451			0
S3	2000	2000	2000	2	0	2	Export	858	Uruguay	URY	68	Bolivia (Plurinational State of)	BOL								33	PETROLEUM,PETROL.PRODUCT	1	No Quantity							481237			0
S3	2000	2000	2000	2	0	2	Export	858	Uruguay	URY	76	Brazil	BRA								33	PETROLEUM,PETROL.PRODUCT	1	No Quantity							6575371			0
S3	2000	2000	2000	2	0	2	Export	858	Uruguay	URY	600	Paraguay	PRY								33	PETROLEUM,PETROL.PRODUCT	1	No Quantity							3115351			0
S3	2000	2000	2000	2	0	2	Export	858	Uruguay	URY	838	Free Zones									33	PETROLEUM,PETROL.PRODUCT	1	No Quantity							91470			0
S3	2000	2000	2000	2	0	2	Export	858	Uruguay	URY	842	USA	USA								33	PETROLEUM,PETROL.PRODUCT	1	No Quantity							10432			0
S3	2000	2000	2000	2	0	2	Export	858	Uruguay	URY	0	World	WLD								35	ELECTRIC CURRENT	1	No Quantity							9295357			0
S3	2000	2000	2000	2	0	2	Export	858	Uruguay	URY	32	Argentina	ARG								35	ELECTRIC CURRENT	1	No Quantity							9295357			0
S3	2000	2000	2000	2	0	2	Export	858	Uruguay	URY	0	World	WLD								41	ANIMAL OILS AND FATS	1	No Quantity							13941975			0
S3	2000	2000	2000	2	0	2	Export	858	Uruguay	URY	32	Argentina	ARG								41	ANIMAL OILS AND FATS	1	No Quantity							661527			0
S3	2000	2000	2000	2	0	2	Export	858	Uruguay	URY	56	Belgium	BEL								41	ANIMAL OILS AND FATS	1	No Quantity							1762			0
S3	2000	2000	2000	2	0	2	Export	858	Uruguay	URY	76	Brazil	BRA								41	ANIMAL OILS AND FATS	1	No Quantity							9018161			0
S3	2000	2000	2000	2	0	2	Export	858	Uruguay	URY	152	Chile	CHL								41	ANIMAL OILS AND FATS	1	No Quantity							77854			0
S3	2000	2000	2000	2	0	2	Export	858	Uruguay	URY	170	Colombia	COL								41	ANIMAL OILS AND FATS	1	No Quantity							88210			0
S3	2000	2000	2000	2	0	2	Export	858	Uruguay	URY	300	Greece	GRC								41	ANIMAL OILS AND FATS	1	No Quantity							600			0
S3	2000	2000	2000	2	0	2	Export	858	Uruguay	URY	376	Israel	ISR								41	ANIMAL OILS AND FATS	1	No Quantity							446257			0
S3	2000	2000	2000	2	0	2	Export	858	Uruguay	URY	381	Italy	ITA								41	ANIMAL OILS AND FATS	1	No Quantity							1443154			0
S3	2000	2000	2000	2	0	2	Export	858	Uruguay	URY	392	Japan	JPN								41	ANIMAL OILS AND FATS	1	No Quantity							122798			0
S3	2000	2000	2000	2	0	2	Export	858	Uruguay	URY	484	Mexico	MEX								41	ANIMAL OILS AND FATS	1	No Quantity							318298			0
S3	2000	2000	2000	2	0	2	Export	858	Uruguay	URY	504	Morocco	MAR								41	ANIMAL OILS AND FATS	1	No Quantity							484862			0
S3	2000	2000	2000	2	0	2	Export	858	Uruguay	URY	600	Paraguay	PRY								41	ANIMAL OILS AND FATS	1	No Quantity							67520			0
S3	2000	2000	2000	2	0	2	Export	858	Uruguay	URY	686	Senegal	SEN								41	ANIMAL OILS AND FATS	1	No Quantity							864480			0
S3	2000	2000	2000	2	0	2	Export	858	Uruguay	URY	699	India	IND								41	ANIMAL OILS AND FATS	1	No Quantity							26017			0
S3	2000	2000	2000	2	0	2	Export	858	Uruguay	URY	724	Spain	ESP								41	ANIMAL OILS AND FATS	1	No Quantity							196942			0
S3	2000	2000	2000	2	0	2	Export	858	Uruguay	URY	826	United Kingdom	GBR								41	ANIMAL OILS AND FATS	1	No Quantity							12229			0
S3	2000	2000	2000	2	0	2	Export	858	Uruguay	URY	842	USA	USA								41	ANIMAL OILS AND FATS	1	No Quantity							111304			0
S3	2000	2000	2000	2	0	2	Export	854	Burkina Faso	BFA	0	World	WLD								42	FIXED VEG. FATS AND OILS	1	No Quantity							3095513			0
S3	2000	2000	2000	2	0	2	Export	854	Burkina Faso	BFA	208	Denmark	DNK								42	FIXED VEG. FATS AND OILS	1	No Quantity							18187			0
S3	2000	2000	2000	2	0	2	Export	854	Burkina Faso	BFA	251	France	FRA								42	FIXED VEG. FATS AND OILS	1	No Quantity							113980			0
S3	2000	2000	2000	2	0	2	Export	854	Burkina Faso	BFA	384	Côte d'Ivoire	CIV								42	FIXED VEG. FATS AND OILS	1	No Quantity							54742			0
S3	2000	2000	2000	2	0	2	Export	854	Burkina Faso	BFA	466	Mali	MLI								42	FIXED VEG. FATS AND OILS	1	No Quantity							1650875			0
S3	2000	2000	2000	2	0	2	Export	854	Burkina Faso	BFA	562	Niger	NER								42	FIXED VEG. FATS AND OILS	1	No Quantity							1048913			0
S3	2000	2000	2000	2	0	2	Export	854	Burkina Faso	BFA	702	Singapore	SGP								42	FIXED VEG. FATS AND OILS	1	No Quantity							13378			0
S3	2000	2000	2000	2	0	2	Export	854	Burkina Faso	BFA	768	Togo	TGO								42	FIXED VEG. FATS AND OILS	1	No Quantity							167109			0
S3	2000	2000	2000	2	0	2	Export	854	Burkina Faso	BFA	842	USA	USA								42	FIXED VEG. FATS AND OILS	1	No Quantity							28328			0
S3	2000	2000	2000	2	0	2	Export	858	Uruguay	URY	0	World	WLD								42	FIXED VEG. FATS AND OILS	1	No Quantity							1180007			0
S3	2000	2000	2000	2	0	2	Export	858	Uruguay	URY	32	Argentina	ARG								42	FIXED VEG. FATS AND OILS	1	No Quantity							17550			0
S3	2000	2000	2000	2	0	2	Export	858	Uruguay	URY	76	Brazil	BRA								42	FIXED VEG. FATS AND OILS	1	No Quantity							1048188			0
S3	2000	2000	2000	2	0	2	Export	858	Uruguay	URY	152	Chile	CHL								42	FIXED VEG. FATS AND OILS	1	No Quantity							818			0
S3	2000	2000	2000	2	0	2	Export	858	Uruguay	URY	376	Israel	ISR								42	FIXED VEG. FATS AND OILS	1	No Quantity							27598			0
S3	2000	2000	2000	2	0	2	Export	858	Uruguay	URY	604	Peru	PER								42	FIXED VEG. FATS AND OILS	1	No Quantity							3275			0
S3	2000	2000	2000	2	0	2	Export	858	Uruguay	URY	842	USA	USA								42	FIXED VEG. FATS AND OILS	1	No Quantity							76978			0
S3	2000	2000	2000	2	0	2	Export	858	Uruguay	URY	899	Areas, nes									42	FIXED VEG. FATS AND OILS	1	No Quantity							5600			0
S3	2000	2000	2000	2	0	2	Export	854	Burkina Faso	BFA	0	World	WLD								43	ANIMAL,VEG.FATS,OILS,NES	1	No Quantity							1760			0
S3	2000	2000	2000	2	0	2	Export	854	Burkina Faso	BFA	381	Italy	ITA								43	ANIMAL,VEG.FATS,OILS,NES	1	No Quantity							1760			0
S3	2000	2000	2000	2	0	2	Export	858	Uruguay	URY	0	World	WLD								43	ANIMAL,VEG.FATS,OILS,NES	1	No Quantity							389857			0
S3	2000	2000	2000	2	0	2	Export	858	Uruguay	URY	32	Argentina	ARG								43	ANIMAL,VEG.FATS,OILS,NES	1	No Quantity							23500			0
S3	2000	2000	2000	2	0	2	Export	858	Uruguay	URY	76	Brazil	BRA								43	ANIMAL,VEG.FATS,OILS,NES	1	No Quantity							302531			0
S3	2000	2000	2000	2	0	2	Export	858	Uruguay	URY	152	Chile	CHL								43	ANIMAL,VEG.FATS,OILS,NES	1	No Quantity							17322			0
S3	2000	2000	2000	2	0	2	Export	858	Uruguay	URY	276	Germany	DEU								43	ANIMAL,VEG.FATS,OILS,NES	1	No Quantity							19303			0
S3	2000	2000	2000	2	0	2	Export	858	Uruguay	URY	862	Venezuela	VEN								43	ANIMAL,VEG.FATS,OILS,NES	1	No Quantity							27201			0
S3	2000	2000	2000	2	0	2	Export	854	Burkina Faso	BFA	0	World	WLD								51	ORGANIC CHEMICALS	1	No Quantity							55997			0
S3	2000	2000	2000	2	0	2	Export	854	Burkina Faso	BFA	381	Italy	ITA								51	ORGANIC CHEMICALS	1	No Quantity							4233			0
S3	2000	2000	2000	2	0	2	Export	854	Burkina Faso	BFA	384	Côte d'Ivoire	CIV								51	ORGANIC CHEMICALS	1	No Quantity							50917			0
S3	2000	2000	2000	2	0	2	Export	854	Burkina Faso	BFA	899	Areas, nes									51	ORGANIC CHEMICALS	1	No Quantity							847			0
S3	2000	2000	2000	2	0	2	Export	858	Uruguay	URY	0	World	WLD								51	ORGANIC CHEMICALS	1	No Quantity							12717174			0
S3	2000	2000	2000	2	0	2	Export	858	Uruguay	URY	32	Argentina	ARG								51	ORGANIC CHEMICALS	1	No Quantity							1042844			0
S3	2000	2000	2000	2	0	2	Export	858	Uruguay	URY	68	Bolivia (Plurinational State of)	BOL								51	ORGANIC CHEMICALS	1	No Quantity							36519			0
S3	2000	2000	2000	2	0	2	Export	858	Uruguay	URY	76	Brazil	BRA								51	ORGANIC CHEMICALS	1	No Quantity							9086529			0
S3	2000	2000	2000	2	0	2	Export	858	Uruguay	URY	152	Chile	CHL								51	ORGANIC CHEMICALS	1	No Quantity							404450			0
S3	2000	2000	2000	2	0	2	Export	858	Uruguay	URY	192	Cuba	CUB								51	ORGANIC CHEMICALS	1	No Quantity							2352			0
S3	2000	2000	2000	2	0	2	Export	858	Uruguay	URY	218	Ecuador	ECU								51	ORGANIC CHEMICALS	1	No Quantity							4228			0
S3	2000	2000	2000	2	0	2	Export	858	Uruguay	URY	410	Rep. of Korea	KOR								51	ORGANIC CHEMICALS	1	No Quantity							3300			0
S3	2000	2000	2000	2	0	2	Export	858	Uruguay	URY	600	Paraguay	PRY								51	ORGANIC CHEMICALS	1	No Quantity							548617			0
S3	2000	2000	2000	2	0	2	Export	858	Uruguay	URY	699	India	IND								51	ORGANIC CHEMICALS	1	No Quantity							25000			0
S3	2000	2000	2000	2	0	2	Export	858	Uruguay	URY	724	Spain	ESP								51	ORGANIC CHEMICALS	1	No Quantity							17801			0
S3	2000	2000	2000	2	0	2	Export	858	Uruguay	URY	757	Switzerland	CHE								51	ORGANIC CHEMICALS	1	No Quantity							3650			0
S3	2000	2000	2000	2	0	2	Export	858	Uruguay	URY	838	Free Zones									51	ORGANIC CHEMICALS	1	No Quantity							831511			0
S3	2000	2000	2000	2	0	2	Export	858	Uruguay	URY	842	USA	USA								51	ORGANIC CHEMICALS	1	No Quantity							706773			0
S3	2000	2000	2000	2	0	2	Export	858	Uruguay	URY	862	Venezuela	VEN								51	ORGANIC CHEMICALS	1	No Quantity							3600			0
S3	2000	2000	2000	2	0	2	Export	854	Burkina Faso	BFA	0	World	WLD								52	INORGANIC CHEMICALS	1	No Quantity							830418			0
S3	2000	2000	2000	2	0	2	Export	854	Burkina Faso	BFA	76	Brazil	BRA								52	INORGANIC CHEMICALS	1	No Quantity							73497			0
S3	2000	2000	2000	2	0	2	Export	854	Burkina Faso	BFA	251	France	FRA								52	INORGANIC CHEMICALS	1	No Quantity							3187			0
S3	2000	2000	2000	2	0	2	Export	854	Burkina Faso	BFA	276	Germany	DEU								52	INORGANIC CHEMICALS	1	No Quantity							70824			0
S3	2000	2000	2000	2	0	2	Export	854	Burkina Faso	BFA	381	Italy	ITA								52	INORGANIC CHEMICALS	1	No Quantity							203006			0
S3	2000	2000	2000	2	0	2	Export	854	Burkina Faso	BFA	384	Côte d'Ivoire	CIV								52	INORGANIC CHEMICALS	1	No Quantity							151130			0
S3	2000	2000	2000	2	0	2	Export	854	Burkina Faso	BFA	466	Mali	MLI								52	INORGANIC CHEMICALS	1	No Quantity							241202			0
S3	2000	2000	2000	2	0	2	Export	854	Burkina Faso	BFA	562	Niger	NER								52	INORGANIC CHEMICALS	1	No Quantity							2764			0
S3	2000	2000	2000	2	0	2	Export	854	Burkina Faso	BFA	724	Spain	ESP								52	INORGANIC CHEMICALS	1	No Quantity							80780			0
S3	2000	2000	2000	2	0	2	Export	854	Burkina Faso	BFA	899	Areas, nes									52	INORGANIC CHEMICALS	1	No Quantity							4028			0
S3	2000	2000	2000	2	0	2	Export	858	Uruguay	URY	0	World	WLD								52	INORGANIC CHEMICALS	1	No Quantity							10891862			0
S3	2000	2000	2000	2	0	2	Export	858	Uruguay	URY	32	Argentina	ARG								52	INORGANIC CHEMICALS	1	No Quantity							2107482			0
S3	2000	2000	2000	2	0	2	Export	858	Uruguay	URY	36	Australia	AUS								52	INORGANIC CHEMICALS	1	No Quantity							138108			0
S3	2000	2000	2000	2	0	2	Export	858	Uruguay	URY	50	Bangladesh	BGD								52	INORGANIC CHEMICALS	1	No Quantity							192930			0
S3	2000	2000	2000	2	0	2	Export	858	Uruguay	URY	68	Bolivia (Plurinational State of)	BOL								52	INORGANIC CHEMICALS	1	No Quantity							135826			0
S3	2000	2000	2000	2	0	2	Export	858	Uruguay	URY	76	Brazil	BRA								52	INORGANIC CHEMICALS	1	No Quantity							5470452			0
S3	2000	2000	2000	2	0	2	Export	858	Uruguay	URY	100	Bulgaria	BGR								52	INORGANIC CHEMICALS	1	No Quantity							12687			0
S3	2000	2000	2000	2	0	2	Export	858	Uruguay	URY	152	Chile	CHL								52	INORGANIC CHEMICALS	1	No Quantity							75000			0
S3	2000	2000	2000	2	0	2	Export	858	Uruguay	URY	156	China	CHN								52	INORGANIC CHEMICALS	1	No Quantity							104842			0
S3	2000	2000	2000	2	0	2	Export	858	Uruguay	URY	170	Colombia	COL								52	INORGANIC CHEMICALS	1	No Quantity							154554			0
S3	2000	2000	2000	2	0	2	Export	858	Uruguay	URY	188	Costa Rica	CRI								52	INORGANIC CHEMICALS	1	No Quantity							89956			0
S3	2000	2000	2000	2	0	2	Export	858	Uruguay	URY	218	Ecuador	ECU								52	INORGANIC CHEMICALS	1	No Quantity							160983			0
S3	2000	2000	2000	2	0	2	Export	858	Uruguay	URY	251	France	FRA								52	INORGANIC CHEMICALS	1	No Quantity							622			0
S3	2000	2000	2000	2	0	2	Export	858	Uruguay	URY	344	China, Hong Kong SAR	HKG								52	INORGANIC CHEMICALS	1	No Quantity							14901			0
S3	2000	2000	2000	2	0	2	Export	858	Uruguay	URY	364	Iran	IRN								52	INORGANIC CHEMICALS	1	No Quantity							55900			0
S3	2000	2000	2000	2	0	2	Export	858	Uruguay	URY	381	Italy	ITA								52	INORGANIC CHEMICALS	1	No Quantity							115204			0
S3	2000	2000	2000	2	0	2	Export	858	Uruguay	URY	484	Mexico	MEX								52	INORGANIC CHEMICALS	1	No Quantity							1038912			0
S3	2000	2000	2000	2	0	2	Export	858	Uruguay	URY	490	Other Asia, nes									52	INORGANIC CHEMICALS	1	No Quantity							38323			0
S3	2000	2000	2000	2	0	2	Export	858	Uruguay	URY	600	Paraguay	PRY								52	INORGANIC CHEMICALS	1	No Quantity							771334			0
S3	2000	2000	2000	2	0	2	Export	858	Uruguay	URY	604	Peru	PER								52	INORGANIC CHEMICALS	1	No Quantity							150184			0
S3	2000	2000	2000	2	0	2	Export	858	Uruguay	URY	842	USA	USA								52	INORGANIC CHEMICALS	1	No Quantity							63662			0
S3	2000	2000	2000	2	0	2	Export	854	Burkina Faso	BFA	0	World	WLD								53	DYES,COLOURING MATERIALS	1	No Quantity							13862			0
S3	2000	2000	2000	2	0	2	Export	854	Burkina Faso	BFA	381	Italy	ITA								53	DYES,COLOURING MATERIALS	1	No Quantity							2701			0
S3	2000	2000	2000	2	0	2	Export	854	Burkina Faso	BFA	384	Côte d'Ivoire	CIV								53	DYES,COLOURING MATERIALS	1	No Quantity							359			0
S3	2000	2000	2000	2	0	2	Export	854	Burkina Faso	BFA	466	Mali	MLI								53	DYES,COLOURING MATERIALS	1	No Quantity							175			0
S3	2000	2000	2000	2	0	2	Export	854	Burkina Faso	BFA	562	Niger	NER								53	DYES,COLOURING MATERIALS	1	No Quantity							790			0
S3	2000	2000	2000	2	0	2	Export	854	Burkina Faso	BFA	724	Spain	ESP								53	DYES,COLOURING MATERIALS	1	No Quantity							9837			0
S3	2000	2000	2000	2	0	2	Export	858	Uruguay	URY	0	World	WLD								53	DYES,COLOURING MATERIALS	1	No Quantity							14808469			0
S3	2000	2000	2000	2	0	2	Export	858	Uruguay	URY	32	Argentina	ARG								53	DYES,COLOURING MATERIALS	1	No Quantity							6567809			0
S3	2000	2000	2000	2	0	2	Export	858	Uruguay	URY	50	Bangladesh	BGD								53	DYES,COLOURING MATERIALS	1	No Quantity							41390			0
S3	2000	2000	2000	2	0	2	Export	858	Uruguay	URY	68	Bolivia (Plurinational State of)	BOL								53	DYES,COLOURING MATERIALS	1	No Quantity							193559			0
S3	2000	2000	2000	2	0	2	Export	858	Uruguay	URY	76	Brazil	BRA								53	DYES,COLOURING MATERIALS	1	No Quantity							6672900			0
S3	2000	2000	2000	2	0	2	Export	858	Uruguay	URY	152	Chile	CHL								53	DYES,COLOURING MATERIALS	1	No Quantity							241831			0
S3	2000	2000	2000	2	0	2	Export	858	Uruguay	URY	170	Colombia	COL								53	DYES,COLOURING MATERIALS	1	No Quantity							27424			0
S3	2000	2000	2000	2	0	2	Export	858	Uruguay	URY	218	Ecuador	ECU								53	DYES,COLOURING MATERIALS	1	No Quantity							42351			0
S3	2000	2000	2000	2	0	2	Export	858	Uruguay	URY	320	Guatemala	GTM								53	DYES,COLOURING MATERIALS	1	No Quantity							24012			0
S3	2000	2000	2000	2	0	2	Export	858	Uruguay	URY	340	Honduras	HND								53	DYES,COLOURING MATERIALS	1	No Quantity							29298			0
S3	2000	2000	2000	2	0	2	Export	858	Uruguay	URY	381	Italy	ITA								53	DYES,COLOURING MATERIALS	1	No Quantity							22407			0
S3	2000	2000	2000	2	0	2	Export	858	Uruguay	URY	484	Mexico	MEX								53	DYES,COLOURING MATERIALS	1	No Quantity							125397			0
S3	2000	2000	2000	2	0	2	Export	858	Uruguay	URY	591	Panama	PAN								53	DYES,COLOURING MATERIALS	1	No Quantity							17123			0
S3	2000	2000	2000	2	0	2	Export	858	Uruguay	URY	600	Paraguay	PRY								53	DYES,COLOURING MATERIALS	1	No Quantity							149091			0
S3	2000	2000	2000	2	0	2	Export	858	Uruguay	URY	604	Peru	PER								53	DYES,COLOURING MATERIALS	1	No Quantity							45577			0
S3	2000	2000	2000	2	0	2	Export	858	Uruguay	URY	724	Spain	ESP								53	DYES,COLOURING MATERIALS	1	No Quantity							11383			0
S3	2000	2000	2000	2	0	2	Export	858	Uruguay	URY	757	Switzerland	CHE								53	DYES,COLOURING MATERIALS	1	No Quantity							46561			0
S3	2000	2000	2000	2	0	2	Export	858	Uruguay	URY	838	Free Zones									53	DYES,COLOURING MATERIALS	1	No Quantity							14078			0
S3	2000	2000	2000	2	0	2	Export	858	Uruguay	URY	862	Venezuela	VEN								53	DYES,COLOURING MATERIALS	1	No Quantity							536278			0
S3	2000	2000	2000	2	0	2	Export	854	Burkina Faso	BFA	0	World	WLD								54	MEDICINAL,PHARM.PRODUCTS	1	No Quantity							16711			0
S3	2000	2000	2000	2	0	2	Export	854	Burkina Faso	BFA	251	France	FRA								54	MEDICINAL,PHARM.PRODUCTS	1	No Quantity							1572			0
S3	2000	2000	2000	2	0	2	Export	854	Burkina Faso	BFA	384	Côte d'Ivoire	CIV								54	MEDICINAL,PHARM.PRODUCTS	1	No Quantity							39			0
S3	2000	2000	2000	2	0	2	Export	854	Burkina Faso	BFA	562	Niger	NER								54	MEDICINAL,PHARM.PRODUCTS	1	No Quantity							14307			0
S3	2000	2000	2000	2	0	2	Export	854	Burkina Faso	BFA	768	Togo	TGO								54	MEDICINAL,PHARM.PRODUCTS	1	No Quantity							792			0
S3	2000	2000	2000	2	0	2	Export	858	Uruguay	URY	0	World	WLD								54	MEDICINAL,PHARM.PRODUCTS	1	No Quantity							31443877			0
S3	2000	2000	2000	2	0	2	Export	858	Uruguay	URY	8	Albania	ALB								54	MEDICINAL,PHARM.PRODUCTS	1	No Quantity							2980			0
S3	2000	2000	2000	2	0	2	Export	858	Uruguay	URY	32	Argentina	ARG								54	MEDICINAL,PHARM.PRODUCTS	1	No Quantity							7887652			0
S3	2000	2000	2000	2	0	2	Export	858	Uruguay	URY	36	Australia	AUS								54	MEDICINAL,PHARM.PRODUCTS	1	No Quantity							31613			0
S3	2000	2000	2000	2	0	2	Export	858	Uruguay	URY	68	Bolivia (Plurinational State of)	BOL								54	MEDICINAL,PHARM.PRODUCTS	1	No Quantity							403494			0
S3	2000	2000	2000	2	0	2	Export	858	Uruguay	URY	72	Botswana	BWA								54	MEDICINAL,PHARM.PRODUCTS	1	No Quantity							85500			0
S3	2000	2000	2000	2	0	2	Export	858	Uruguay	URY	76	Brazil	BRA								54	MEDICINAL,PHARM.PRODUCTS	1	No Quantity							6412104			0
S3	2000	2000	2000	2	0	2	Export	858	Uruguay	URY	92	Br. Virgin Isds	VGB								54	MEDICINAL,PHARM.PRODUCTS	1	No Quantity							543009			0
S3	2000	2000	2000	2	0	2	Export	858	Uruguay	URY	124	Canada	CAN								54	MEDICINAL,PHARM.PRODUCTS	1	No Quantity							680417			0
S3	2000	2000	2000	2	0	2	Export	858	Uruguay	URY	152	Chile	CHL								54	MEDICINAL,PHARM.PRODUCTS	1	No Quantity							892688			0
S3	2000	2000	2000	2	0	2	Export	858	Uruguay	URY	170	Colombia	COL								54	MEDICINAL,PHARM.PRODUCTS	1	No Quantity							95992			0
S3	2000	2000	2000	2	0	2	Export	858	Uruguay	URY	188	Costa Rica	CRI								54	MEDICINAL,PHARM.PRODUCTS	1	No Quantity							8050			0
S3	2000	2000	2000	2	0	2	Export	858	Uruguay	URY	192	Cuba	CUB								54	MEDICINAL,PHARM.PRODUCTS	1	No Quantity							490637			0
S3	2000	2000	2000	2	0	2	Export	858	Uruguay	URY	214	Dominican Rep.	DOM								54	MEDICINAL,PHARM.PRODUCTS	1	No Quantity							64912			0
S3	2000	2000	2000	2	0	2	Export	858	Uruguay	URY	218	Ecuador	ECU								54	MEDICINAL,PHARM.PRODUCTS	1	No Quantity							439531			0
S3	2000	2000	2000	2	0	2	Export	858	Uruguay	URY	222	El Salvador	SLV								54	MEDICINAL,PHARM.PRODUCTS	1	No Quantity							3200			0
S3	2000	2000	2000	2	0	2	Export	858	Uruguay	URY	233	Estonia	EST								54	MEDICINAL,PHARM.PRODUCTS	1	No Quantity							2410			0
S3	2000	2000	2000	2	0	2	Export	858	Uruguay	URY	251	France	FRA								54	MEDICINAL,PHARM.PRODUCTS	1	No Quantity							384968			0
S3	2000	2000	2000	2	0	2	Export	858	Uruguay	URY	270	Gambia	GMB								54	MEDICINAL,PHARM.PRODUCTS	1	No Quantity							1680			0
S3	2000	2000	2000	2	0	2	Export	858	Uruguay	URY	288	Ghana	GHA								54	MEDICINAL,PHARM.PRODUCTS	1	No Quantity							6000			0
S3	2000	2000	2000	2	0	2	Export	858	Uruguay	URY	320	Guatemala	GTM								54	MEDICINAL,PHARM.PRODUCTS	1	No Quantity							57642			0
S3	2000	2000	2000	2	0	2	Export	858	Uruguay	URY	340	Honduras	HND								54	MEDICINAL,PHARM.PRODUCTS	1	No Quantity							21235			0
S3	2000	2000	2000	2	0	2	Export	858	Uruguay	URY	376	Israel	ISR								54	MEDICINAL,PHARM.PRODUCTS	1	No Quantity							18900			0
S3	2000	2000	2000	2	0	2	Export	858	Uruguay	URY	381	Italy	ITA								54	MEDICINAL,PHARM.PRODUCTS	1	No Quantity							81907			0
S3	2000	2000	2000	2	0	2	Export	858	Uruguay	URY	392	Japan	JPN								54	MEDICINAL,PHARM.PRODUCTS	1	No Quantity							74976			0
S3	2000	2000	2000	2	0	2	Export	858	Uruguay	URY	400	Jordan	JOR								54	MEDICINAL,PHARM.PRODUCTS	1	No Quantity							3664			0
S3	2000	2000	2000	2	0	2	Export	858	Uruguay	URY	404	Kenya	KEN								54	MEDICINAL,PHARM.PRODUCTS	1	No Quantity							18336			0
S3	2000	2000	2000	2	0	2	Export	858	Uruguay	URY	484	Mexico	MEX								54	MEDICINAL,PHARM.PRODUCTS	1	No Quantity							171774			0
S3	2000	2000	2000	2	0	2	Export	858	Uruguay	URY	504	Morocco	MAR								54	MEDICINAL,PHARM.PRODUCTS	1	No Quantity							13500			0
S3	2000	2000	2000	2	0	2	Export	858	Uruguay	URY	528	Netherlands	NLD								54	MEDICINAL,PHARM.PRODUCTS	1	No Quantity							447914			0
S3	2000	2000	2000	2	0	2	Export	858	Uruguay	URY	591	Panama	PAN								54	MEDICINAL,PHARM.PRODUCTS	1	No Quantity							43637			0
S3	2000	2000	2000	2	0	2	Export	858	Uruguay	URY	600	Paraguay	PRY								54	MEDICINAL,PHARM.PRODUCTS	1	No Quantity							2036210			0
S3	2000	2000	2000	2	0	2	Export	858	Uruguay	URY	604	Peru	PER								54	MEDICINAL,PHARM.PRODUCTS	1	No Quantity							334502			0
S3	2000	2000	2000	2	0	2	Export	858	Uruguay	URY	620	Portugal	PRT								54	MEDICINAL,PHARM.PRODUCTS	1	No Quantity							4800			0
S3	2000	2000	2000	2	0	2	Export	858	Uruguay	URY	646	Rwanda	RWA								54	MEDICINAL,PHARM.PRODUCTS	1	No Quantity							19600			0
S3	2000	2000	2000	2	0	2	Export	858	Uruguay	URY	686	Senegal	SEN								54	MEDICINAL,PHARM.PRODUCTS	1	No Quantity							3754			0
S3	2000	2000	2000	2	0	2	Export	858	Uruguay	URY	716	Zimbabwe	ZWE								54	MEDICINAL,PHARM.PRODUCTS	1	No Quantity							75615			0
S3	2000	2000	2000	2	0	2	Export	858	Uruguay	URY	724	Spain	ESP								54	MEDICINAL,PHARM.PRODUCTS	1	No Quantity							544197			0
S3	2000	2000	2000	2	0	2	Export	858	Uruguay	URY	780	Trinidad and Tobago	TTO								54	MEDICINAL,PHARM.PRODUCTS	1	No Quantity							35670			0
S3	2000	2000	2000	2	0	2	Export	858	Uruguay	URY	784	United Arab Emirates	ARE								54	MEDICINAL,PHARM.PRODUCTS	1	No Quantity							3587			0
S3	2000	2000	2000	2	0	2	Export	858	Uruguay	URY	838	Free Zones									54	MEDICINAL,PHARM.PRODUCTS	1	No Quantity							8026222			0
S3	2000	2000	2000	2	0	2	Export	858	Uruguay	URY	842	USA	USA								54	MEDICINAL,PHARM.PRODUCTS	1	No Quantity							804290			0
S3	2000	2000	2000	2	0	2	Export	858	Uruguay	URY	862	Venezuela	VEN								54	MEDICINAL,PHARM.PRODUCTS	1	No Quantity							147754			0
S3	2000	2000	2000	2	0	2	Export	858	Uruguay	URY	891	Serbia and Montenegro	SCG								54	MEDICINAL,PHARM.PRODUCTS	1	No Quantity							2502			0
S3	2000	2000	2000	2	0	2	Export	858	Uruguay	URY	894	Zambia	ZMB								54	MEDICINAL,PHARM.PRODUCTS	1	No Quantity							14852			0
S3	2000	2000	2000	2	0	2	Export	854	Burkina Faso	BFA	0	World	WLD								55	ESSENTL.OILS,PERFUME,ETC	1	No Quantity							717352			0
S3	2000	2000	2000	2	0	2	Export	854	Burkina Faso	BFA	56	Belgium	BEL								55	ESSENTL.OILS,PERFUME,ETC	1	No Quantity							24500			0
S3	2000	2000	2000	2	0	2	Export	854	Burkina Faso	BFA	251	France	FRA								55	ESSENTL.OILS,PERFUME,ETC	1	No Quantity							318996			0
S3	2000	2000	2000	2	0	2	Export	854	Burkina Faso	BFA	288	Ghana	GHA								55	ESSENTL.OILS,PERFUME,ETC	1	No Quantity							111680			0
S3	2000	2000	2000	2	0	2	Export	854	Burkina Faso	BFA	344	China, Hong Kong SAR	HKG								55	ESSENTL.OILS,PERFUME,ETC	1	No Quantity							110			0
S3	2000	2000	2000	2	0	2	Export	854	Burkina Faso	BFA	381	Italy	ITA								55	ESSENTL.OILS,PERFUME,ETC	1	No Quantity							24712			0
S3	2000	2000	2000	2	0	2	Export	854	Burkina Faso	BFA	384	Côte d'Ivoire	CIV								55	ESSENTL.OILS,PERFUME,ETC	1	No Quantity							51234			0
S3	2000	2000	2000	2	0	2	Export	854	Burkina Faso	BFA	466	Mali	MLI								55	ESSENTL.OILS,PERFUME,ETC	1	No Quantity							113473			0
S3	2000	2000	2000	2	0	2	Export	854	Burkina Faso	BFA	562	Niger	NER								55	ESSENTL.OILS,PERFUME,ETC	1	No Quantity							48751			0
S3	2000	2000	2000	2	0	2	Export	854	Burkina Faso	BFA	686	Senegal	SEN								55	ESSENTL.OILS,PERFUME,ETC	1	No Quantity							756			0
S3	2000	2000	2000	2	0	2	Export	854	Burkina Faso	BFA	757	Switzerland	CHE								55	ESSENTL.OILS,PERFUME,ETC	1	No Quantity							158			0
S3	2000	2000	2000	2	0	2	Export	854	Burkina Faso	BFA	768	Togo	TGO								55	ESSENTL.OILS,PERFUME,ETC	1	No Quantity							22500			0
S3	2000	2000	2000	2	0	2	Export	854	Burkina Faso	BFA	826	United Kingdom	GBR								55	ESSENTL.OILS,PERFUME,ETC	1	No Quantity							386			0
S3	2000	2000	2000	2	0	2	Export	854	Burkina Faso	BFA	842	USA	USA								55	ESSENTL.OILS,PERFUME,ETC	1	No Quantity							96			0
S3	2000	2000	2000	2	0	2	Export	858	Uruguay	URY	0	World	WLD								55	ESSENTL.OILS,PERFUME,ETC	1	No Quantity							9828771			0
S3	2000	2000	2000	2	0	2	Export	858	Uruguay	URY	32	Argentina	ARG								55	ESSENTL.OILS,PERFUME,ETC	1	No Quantity							6219704			0
S3	2000	2000	2000	2	0	2	Export	858	Uruguay	URY	36	Australia	AUS								55	ESSENTL.OILS,PERFUME,ETC	1	No Quantity							2470			0
S3	2000	2000	2000	2	0	2	Export	858	Uruguay	URY	51	Armenia	ARM								55	ESSENTL.OILS,PERFUME,ETC	1	No Quantity							30418			0
S3	2000	2000	2000	2	0	2	Export	858	Uruguay	URY	76	Brazil	BRA								55	ESSENTL.OILS,PERFUME,ETC	1	No Quantity							834238			0
S3	2000	2000	2000	2	0	2	Export	858	Uruguay	URY	152	Chile	CHL								55	ESSENTL.OILS,PERFUME,ETC	1	No Quantity							90304			0
S3	2000	2000	2000	2	0	2	Export	858	Uruguay	URY	170	Colombia	COL								55	ESSENTL.OILS,PERFUME,ETC	1	No Quantity							7365			0
S3	2000	2000	2000	2	0	2	Export	858	Uruguay	URY	192	Cuba	CUB								55	ESSENTL.OILS,PERFUME,ETC	1	No Quantity							1745736			0
S3	2000	2000	2000	2	0	2	Export	858	Uruguay	URY	218	Ecuador	ECU								55	ESSENTL.OILS,PERFUME,ETC	1	No Quantity							461			0
S3	2000	2000	2000	2	0	2	Export	858	Uruguay	URY	222	El Salvador	SLV								55	ESSENTL.OILS,PERFUME,ETC	1	No Quantity							1300			0
S3	2000	2000	2000	2	0	2	Export	858	Uruguay	URY	484	Mexico	MEX								55	ESSENTL.OILS,PERFUME,ETC	1	No Quantity							6664			0
S3	2000	2000	2000	2	0	2	Export	858	Uruguay	URY	528	Netherlands	NLD								55	ESSENTL.OILS,PERFUME,ETC	1	No Quantity							118786			0
S3	2000	2000	2000	2	0	2	Export	858	Uruguay	URY	600	Paraguay	PRY								55	ESSENTL.OILS,PERFUME,ETC	1	No Quantity							292601			0
S3	2000	2000	2000	2	0	2	Export	858	Uruguay	URY	604	Peru	PER								55	ESSENTL.OILS,PERFUME,ETC	1	No Quantity							8906			0
S3	2000	2000	2000	2	0	2	Export	858	Uruguay	URY	608	Philippines	PHL								55	ESSENTL.OILS,PERFUME,ETC	1	No Quantity							24			0
S3	2000	2000	2000	2	0	2	Export	858	Uruguay	URY	724	Spain	ESP								55	ESSENTL.OILS,PERFUME,ETC	1	No Quantity							79099			0
S3	2000	2000	2000	2	0	2	Export	858	Uruguay	URY	757	Switzerland	CHE								55	ESSENTL.OILS,PERFUME,ETC	1	No Quantity							4623			0
S3	2000	2000	2000	2	0	2	Export	858	Uruguay	URY	826	United Kingdom	GBR								55	ESSENTL.OILS,PERFUME,ETC	1	No Quantity							66116			0
S3	2000	2000	2000	2	0	2	Export	858	Uruguay	URY	838	Free Zones									55	ESSENTL.OILS,PERFUME,ETC	1	No Quantity							88055			0
S3	2000	2000	2000	2	0	2	Export	858	Uruguay	URY	842	USA	USA								55	ESSENTL.OILS,PERFUME,ETC	1	No Quantity							167440			0
S3	2000	2000	2000	2	0	2	Export	858	Uruguay	URY	862	Venezuela	VEN								55	ESSENTL.OILS,PERFUME,ETC	1	No Quantity							64461			0
S3	2000	2000	2000	2	0	2	Export	854	Burkina Faso	BFA	0	World	WLD								56	FERTILIZER,EXCEPT GRP272	1	No Quantity							1151509			0
S3	2000	2000	2000	2	0	2	Export	854	Burkina Faso	BFA	466	Mali	MLI								56	FERTILIZER,EXCEPT GRP272	1	No Quantity							1148876			0
S3	2000	2000	2000	2	0	2	Export	854	Burkina Faso	BFA	562	Niger	NER								56	FERTILIZER,EXCEPT GRP272	1	No Quantity							2633			0
S3	2000	2000	2000	2	0	2	Export	858	Uruguay	URY	0	World	WLD								56	FERTILIZER,EXCEPT GRP272	1	No Quantity							13392545			0
S3	2000	2000	2000	2	0	2	Export	858	Uruguay	URY	32	Argentina	ARG								56	FERTILIZER,EXCEPT GRP272	1	No Quantity							3667833			0
S3	2000	2000	2000	2	0	2	Export	858	Uruguay	URY	76	Brazil	BRA								56	FERTILIZER,EXCEPT GRP272	1	No Quantity							2607046			0
S3	2000	2000	2000	2	0	2	Export	858	Uruguay	URY	600	Paraguay	PRY								56	FERTILIZER,EXCEPT GRP272	1	No Quantity							7117666			0
S3	2000	2000	2000	2	0	2	Export	854	Burkina Faso	BFA	0	World	WLD								57	PLASTICS IN PRIMARY FORM	1	No Quantity							18902			0
S3	2000	2000	2000	2	0	2	Export	854	Burkina Faso	BFA	899	Areas, nes									57	PLASTICS IN PRIMARY FORM	1	No Quantity							18902			0
S3	2000	2000	2000	2	0	2	Export	858	Uruguay	URY	0	World	WLD								57	PLASTICS IN PRIMARY FORM	1	No Quantity							22351511			0
S3	2000	2000	2000	2	0	2	Export	858	Uruguay	URY	32	Argentina	ARG								57	PLASTICS IN PRIMARY FORM	1	No Quantity							6867106			0
S3	2000	2000	2000	2	0	2	Export	858	Uruguay	URY	68	Bolivia (Plurinational State of)	BOL								57	PLASTICS IN PRIMARY FORM	1	No Quantity							31920			0
S3	2000	2000	2000	2	0	2	Export	858	Uruguay	URY	76	Brazil	BRA								57	PLASTICS IN PRIMARY FORM	1	No Quantity							12014813			0
S3	2000	2000	2000	2	0	2	Export	858	Uruguay	URY	152	Chile	CHL								57	PLASTICS IN PRIMARY FORM	1	No Quantity							901711			0
S3	2000	2000	2000	2	0	2	Export	858	Uruguay	URY	156	China	CHN								57	PLASTICS IN PRIMARY FORM	1	No Quantity							256823			0
S3	2000	2000	2000	2	0	2	Export	858	Uruguay	URY	214	Dominican Rep.	DOM								57	PLASTICS IN PRIMARY FORM	1	No Quantity							6			0
S3	2000	2000	2000	2	0	2	Export	858	Uruguay	URY	251	France	FRA								57	PLASTICS IN PRIMARY FORM	1	No Quantity							208			0
S3	2000	2000	2000	2	0	2	Export	858	Uruguay	URY	344	China, Hong Kong SAR	HKG								57	PLASTICS IN PRIMARY FORM	1	No Quantity							23407			0
S3	2000	2000	2000	2	0	2	Export	858	Uruguay	URY	381	Italy	ITA								57	PLASTICS IN PRIMARY FORM	1	No Quantity							2770			0
S3	2000	2000	2000	2	0	2	Export	858	Uruguay	URY	484	Mexico	MEX								57	PLASTICS IN PRIMARY FORM	1	No Quantity							100256			0
S3	2000	2000	2000	2	0	2	Export	858	Uruguay	URY	591	Panama	PAN								57	PLASTICS IN PRIMARY FORM	1	No Quantity							200268			0
S3	2000	2000	2000	2	0	2	Export	858	Uruguay	URY	600	Paraguay	PRY								57	PLASTICS IN PRIMARY FORM	1	No Quantity							328278			0
S3	2000	2000	2000	2	0	2	Export	858	Uruguay	URY	604	Peru	PER								57	PLASTICS IN PRIMARY FORM	1	No Quantity							42930			0
S3	2000	2000	2000	2	0	2	Export	858	Uruguay	URY	838	Free Zones									57	PLASTICS IN PRIMARY FORM	1	No Quantity							58363			0
S3	2000	2000	2000	2	0	2	Export	858	Uruguay	URY	842	USA	USA								57	PLASTICS IN PRIMARY FORM	1	No Quantity							1522652			0
S3	2000	2000	2000	2	0	2	Export	854	Burkina Faso	BFA	0	World	WLD								58	PLASTIC,NON-PRIMARY FORM	1	No Quantity							6915			0
S3	2000	2000	2000	2	0	2	Export	854	Burkina Faso	BFA	251	France	FRA								58	PLASTIC,NON-PRIMARY FORM	1	No Quantity							4451			0
S3	2000	2000	2000	2	0	2	Export	854	Burkina Faso	BFA	384	Côte d'Ivoire	CIV								58	PLASTIC,NON-PRIMARY FORM	1	No Quantity							67			0
S3	2000	2000	2000	2	0	2	Export	854	Burkina Faso	BFA	466	Mali	MLI								58	PLASTIC,NON-PRIMARY FORM	1	No Quantity							1754			0
S3	2000	2000	2000	2	0	2	Export	854	Burkina Faso	BFA	562	Niger	NER								58	PLASTIC,NON-PRIMARY FORM	1	No Quantity							644			0
S3	2000	2000	2000	2	0	2	Export	858	Uruguay	URY	0	World	WLD								58	PLASTIC,NON-PRIMARY FORM	1	No Quantity							14836116			0
S3	2000	2000	2000	2	0	2	Export	858	Uruguay	URY	32	Argentina	ARG								58	PLASTIC,NON-PRIMARY FORM	1	No Quantity							8293432			0
S3	2000	2000	2000	2	0	2	Export	858	Uruguay	URY	68	Bolivia (Plurinational State of)	BOL								58	PLASTIC,NON-PRIMARY FORM	1	No Quantity							249903			0
S3	2000	2000	2000	2	0	2	Export	858	Uruguay	URY	76	Brazil	BRA								58	PLASTIC,NON-PRIMARY FORM	1	No Quantity							4707768			0
S3	2000	2000	2000	2	0	2	Export	858	Uruguay	URY	152	Chile	CHL								58	PLASTIC,NON-PRIMARY FORM	1	No Quantity							1358648			0
S3	2000	2000	2000	2	0	2	Export	858	Uruguay	URY	192	Cuba	CUB								58	PLASTIC,NON-PRIMARY FORM	1	No Quantity							12500			0
S3	2000	2000	2000	2	0	2	Export	858	Uruguay	URY	222	El Salvador	SLV								58	PLASTIC,NON-PRIMARY FORM	1	No Quantity							21454			0
S3	2000	2000	2000	2	0	2	Export	858	Uruguay	URY	251	France	FRA								58	PLASTIC,NON-PRIMARY FORM	1	No Quantity							558			0
S3	2000	2000	2000	2	0	2	Export	858	Uruguay	URY	591	Panama	PAN								58	PLASTIC,NON-PRIMARY FORM	1	No Quantity							40902			0
S3	2000	2000	2000	2	0	2	Export	858	Uruguay	URY	600	Paraguay	PRY								58	PLASTIC,NON-PRIMARY FORM	1	No Quantity							81835			0
S3	2000	2000	2000	2	0	2	Export	858	Uruguay	URY	604	Peru	PER								58	PLASTIC,NON-PRIMARY FORM	1	No Quantity							50492			0
S3	2000	2000	2000	2	0	2	Export	858	Uruguay	URY	724	Spain	ESP								58	PLASTIC,NON-PRIMARY FORM	1	No Quantity							9829			0
S3	2000	2000	2000	2	0	2	Export	858	Uruguay	URY	838	Free Zones									58	PLASTIC,NON-PRIMARY FORM	1	No Quantity							6726			0
S3	2000	2000	2000	2	0	2	Export	858	Uruguay	URY	842	USA	USA								58	PLASTIC,NON-PRIMARY FORM	1	No Quantity							2069			0
S3	2000	2000	2000	2	0	2	Export	854	Burkina Faso	BFA	0	World	WLD								59	CHEMICAL MATERIALS NES	1	No Quantity							268998			0
S3	2000	2000	2000	2	0	2	Export	854	Burkina Faso	BFA	204	Benin	BEN								59	CHEMICAL MATERIALS NES	1	No Quantity							14588			0
S3	2000	2000	2000	2	0	2	Export	854	Burkina Faso	BFA	381	Italy	ITA								59	CHEMICAL MATERIALS NES	1	No Quantity							46371			0
S3	2000	2000	2000	2	0	2	Export	854	Burkina Faso	BFA	384	Côte d'Ivoire	CIV								59	CHEMICAL MATERIALS NES	1	No Quantity							145146			0
S3	2000	2000	2000	2	0	2	Export	854	Burkina Faso	BFA	466	Mali	MLI								59	CHEMICAL MATERIALS NES	1	No Quantity							5347			0
S3	2000	2000	2000	2	0	2	Export	854	Burkina Faso	BFA	478	Mauritania	MRT								59	CHEMICAL MATERIALS NES	1	No Quantity							83			0
S3	2000	2000	2000	2	0	2	Export	854	Burkina Faso	BFA	528	Netherlands	NLD								59	CHEMICAL MATERIALS NES	1	No Quantity							14067			0
S3	2000	2000	2000	2	0	2	Export	854	Burkina Faso	BFA	562	Niger	NER								59	CHEMICAL MATERIALS NES	1	No Quantity							4465			0
S3	2000	2000	2000	2	0	2	Export	854	Burkina Faso	BFA	686	Senegal	SEN								59	CHEMICAL MATERIALS NES	1	No Quantity							73			0
S3	2000	2000	2000	2	0	2	Export	854	Burkina Faso	BFA	768	Togo	TGO								59	CHEMICAL MATERIALS NES	1	No Quantity							9102			0
S3	2000	2000	2000	2	0	2	Export	854	Burkina Faso	BFA	899	Areas, nes									59	CHEMICAL MATERIALS NES	1	No Quantity							29756			0
S3	2000	2000	2000	2	0	2	Export	858	Uruguay	URY	0	World	WLD								59	CHEMICAL MATERIALS NES	1	No Quantity							12837518			0
S3	2000	2000	2000	2	0	2	Export	858	Uruguay	URY	32	Argentina	ARG								59	CHEMICAL MATERIALS NES	1	No Quantity							4174468			0
S3	2000	2000	2000	2	0	2	Export	858	Uruguay	URY	68	Bolivia (Plurinational State of)	BOL								59	CHEMICAL MATERIALS NES	1	No Quantity							130931			0
S3	2000	2000	2000	2	0	2	Export	858	Uruguay	URY	76	Brazil	BRA								59	CHEMICAL MATERIALS NES	1	No Quantity							3350214			0
S3	2000	2000	2000	2	0	2	Export	858	Uruguay	URY	152	Chile	CHL								59	CHEMICAL MATERIALS NES	1	No Quantity							440637			0
S3	2000	2000	2000	2	0	2	Export	858	Uruguay	URY	170	Colombia	COL								59	CHEMICAL MATERIALS NES	1	No Quantity							330			0
S3	2000	2000	2000	2	0	2	Export	858	Uruguay	URY	188	Costa Rica	CRI								59	CHEMICAL MATERIALS NES	1	No Quantity							5218			0
S3	2000	2000	2000	2	0	2	Export	858	Uruguay	URY	218	Ecuador	ECU								59	CHEMICAL MATERIALS NES	1	No Quantity							49566			0
S3	2000	2000	2000	2	0	2	Export	858	Uruguay	URY	222	El Salvador	SLV								59	CHEMICAL MATERIALS NES	1	No Quantity							132405			0
S3	2000	2000	2000	2	0	2	Export	858	Uruguay	URY	320	Guatemala	GTM								59	CHEMICAL MATERIALS NES	1	No Quantity							495			0
S3	2000	2000	2000	2	0	2	Export	858	Uruguay	URY	381	Italy	ITA								59	CHEMICAL MATERIALS NES	1	No Quantity							114390			0
S3	2000	2000	2000	2	0	2	Export	858	Uruguay	URY	392	Japan	JPN								59	CHEMICAL MATERIALS NES	1	No Quantity							721670			0
S3	2000	2000	2000	2	0	2	Export	858	Uruguay	URY	400	Jordan	JOR								59	CHEMICAL MATERIALS NES	1	No Quantity							1200			0
S3	2000	2000	2000	2	0	2	Export	858	Uruguay	URY	484	Mexico	MEX								59	CHEMICAL MATERIALS NES	1	No Quantity							1455654			0
S3	2000	2000	2000	2	0	2	Export	858	Uruguay	URY	600	Paraguay	PRY								59	CHEMICAL MATERIALS NES	1	No Quantity							514033			0
S3	2000	2000	2000	2	0	2	Export	858	Uruguay	URY	604	Peru	PER								59	CHEMICAL MATERIALS NES	1	No Quantity							87659			0
S3	2000	2000	2000	2	0	2	Export	858	Uruguay	URY	724	Spain	ESP								59	CHEMICAL MATERIALS NES	1	No Quantity							294321			0
S3	2000	2000	2000	2	0	2	Export	858	Uruguay	URY	838	Free Zones									59	CHEMICAL MATERIALS NES	1	No Quantity							245841			0
S3	2000	2000	2000	2	0	2	Export	858	Uruguay	URY	842	USA	USA								59	CHEMICAL MATERIALS NES	1	No Quantity							980913			0
S3	2000	2000	2000	2	0	2	Export	858	Uruguay	URY	862	Venezuela	VEN								59	CHEMICAL MATERIALS NES	1	No Quantity							137573			0
S3	2000	2000	2000	2	0	2	Export	854	Burkina Faso	BFA	0	World	WLD								61	LEATHER, LEATHER GOODS	1	No Quantity							6299428			0
S3	2000	2000	2000	2	0	2	Export	854	Burkina Faso	BFA	56	Belgium	BEL								61	LEATHER, LEATHER GOODS	1	No Quantity							456			0
S3	2000	2000	2000	2	0	2	Export	854	Burkina Faso	BFA	124	Canada	CAN								61	LEATHER, LEATHER GOODS	1	No Quantity							186			0
S3	2000	2000	2000	2	0	2	Export	854	Burkina Faso	BFA	251	France	FRA								61	LEATHER, LEATHER GOODS	1	No Quantity							4528			0
S3	2000	2000	2000	2	0	2	Export	854	Burkina Faso	BFA	288	Ghana	GHA								61	LEATHER, LEATHER GOODS	1	No Quantity							2089			0
S3	2000	2000	2000	2	0	2	Export	854	Burkina Faso	BFA	300	Greece	GRC								61	LEATHER, LEATHER GOODS	1	No Quantity							170			0
S3	2000	2000	2000	2	0	2	Export	854	Burkina Faso	BFA	381	Italy	ITA								61	LEATHER, LEATHER GOODS	1	No Quantity							4344262			0
S3	2000	2000	2000	2	0	2	Export	854	Burkina Faso	BFA	384	Côte d'Ivoire	CIV								61	LEATHER, LEATHER GOODS	1	No Quantity							1061			0
S3	2000	2000	2000	2	0	2	Export	854	Burkina Faso	BFA	724	Spain	ESP								61	LEATHER, LEATHER GOODS	1	No Quantity							1522989			0
S3	2000	2000	2000	2	0	2	Export	854	Burkina Faso	BFA	826	United Kingdom	GBR								61	LEATHER, LEATHER GOODS	1	No Quantity							429			0
S3	2000	2000	2000	2	0	2	Export	854	Burkina Faso	BFA	842	USA	USA								61	LEATHER, LEATHER GOODS	1	No Quantity							4697			0
S3	2000	2000	2000	2	0	2	Export	854	Burkina Faso	BFA	899	Areas, nes									61	LEATHER, LEATHER GOODS	1	No Quantity							418559			0
S3	2000	2000	2000	2	0	2	Export	858	Uruguay	URY	0	World	WLD								61	LEATHER, LEATHER GOODS	1	No Quantity							225474262			0
S3	2000	2000	2000	2	0	2	Export	858	Uruguay	URY	32	Argentina	ARG								61	LEATHER, LEATHER GOODS	1	No Quantity							8164562			0
S3	2000	2000	2000	2	0	2	Export	858	Uruguay	URY	36	Australia	AUS								61	LEATHER, LEATHER GOODS	1	No Quantity							1722380			0
S3	2000	2000	2000	2	0	2	Export	858	Uruguay	URY	40	Austria	AUT								61	LEATHER, LEATHER GOODS	1	No Quantity							7157			0
S3	2000	2000	2000	2	0	2	Export	858	Uruguay	URY	76	Brazil	BRA								61	LEATHER, LEATHER GOODS	1	No Quantity							5633692			0
S3	2000	2000	2000	2	0	2	Export	858	Uruguay	URY	124	Canada	CAN								61	LEATHER, LEATHER GOODS	1	No Quantity							7241644			0
S3	2000	2000	2000	2	0	2	Export	858	Uruguay	URY	152	Chile	CHL								61	LEATHER, LEATHER GOODS	1	No Quantity							867745			0
S3	2000	2000	2000	2	0	2	Export	858	Uruguay	URY	156	China	CHN								61	LEATHER, LEATHER GOODS	1	No Quantity							9437919			0
S3	2000	2000	2000	2	0	2	Export	858	Uruguay	URY	170	Colombia	COL								61	LEATHER, LEATHER GOODS	1	No Quantity							240754			0
S3	2000	2000	2000	2	0	2	Export	858	Uruguay	URY	208	Denmark	DNK								61	LEATHER, LEATHER GOODS	1	No Quantity							259704			0
S3	2000	2000	2000	2	0	2	Export	858	Uruguay	URY	214	Dominican Rep.	DOM								61	LEATHER, LEATHER GOODS	1	No Quantity							718333			0
S3	2000	2000	2000	2	0	2	Export	858	Uruguay	URY	246	Finland	FIN								61	LEATHER, LEATHER GOODS	1	No Quantity							101272			0
S3	2000	2000	2000	2	0	2	Export	858	Uruguay	URY	251	France	FRA								61	LEATHER, LEATHER GOODS	1	No Quantity							3231213			0
S3	2000	2000	2000	2	0	2	Export	858	Uruguay	URY	276	Germany	DEU								61	LEATHER, LEATHER GOODS	1	No Quantity							14685514			0
S3	2000	2000	2000	2	0	2	Export	858	Uruguay	URY	320	Guatemala	GTM								61	LEATHER, LEATHER GOODS	1	No Quantity							236896			0
S3	2000	2000	2000	2	0	2	Export	858	Uruguay	URY	344	China, Hong Kong SAR	HKG								61	LEATHER, LEATHER GOODS	1	No Quantity							17011168			0
S3	2000	2000	2000	2	0	2	Export	858	Uruguay	URY	360	Indonesia	IDN								61	LEATHER, LEATHER GOODS	1	No Quantity							445031			0
S3	2000	2000	2000	2	0	2	Export	858	Uruguay	URY	381	Italy	ITA								61	LEATHER, LEATHER GOODS	1	No Quantity							4197354			0
S3	2000	2000	2000	2	0	2	Export	858	Uruguay	URY	410	Rep. of Korea	KOR								61	LEATHER, LEATHER GOODS	1	No Quantity							265766			0
S3	2000	2000	2000	2	0	2	Export	858	Uruguay	URY	458	Malaysia	MYS								61	LEATHER, LEATHER GOODS	1	No Quantity							18532835			0
S3	2000	2000	2000	2	0	2	Export	858	Uruguay	URY	484	Mexico	MEX								61	LEATHER, LEATHER GOODS	1	No Quantity							8606466			0
S3	2000	2000	2000	2	0	2	Export	858	Uruguay	URY	490	Other Asia, nes									61	LEATHER, LEATHER GOODS	1	No Quantity							2027915			0
S3	2000	2000	2000	2	0	2	Export	858	Uruguay	URY	528	Netherlands	NLD								61	LEATHER, LEATHER GOODS	1	No Quantity							1214610			0
S3	2000	2000	2000	2	0	2	Export	858	Uruguay	URY	579	Norway	NOR								61	LEATHER, LEATHER GOODS	1	No Quantity							7232503			0
S3	2000	2000	2000	2	0	2	Export	858	Uruguay	URY	586	Pakistan	PAK								61	LEATHER, LEATHER GOODS	1	No Quantity							14990			0
S3	2000	2000	2000	2	0	2	Export	858	Uruguay	URY	600	Paraguay	PRY								61	LEATHER, LEATHER GOODS	1	No Quantity							1234098			0
S3	2000	2000	2000	2	0	2	Export	858	Uruguay	URY	604	Peru	PER								61	LEATHER, LEATHER GOODS	1	No Quantity							26989			0
S3	2000	2000	2000	2	0	2	Export	858	Uruguay	URY	608	Philippines	PHL								61	LEATHER, LEATHER GOODS	1	No Quantity							4084272			0
S3	2000	2000	2000	2	0	2	Export	858	Uruguay	URY	616	Poland	POL								61	LEATHER, LEATHER GOODS	1	No Quantity							58472			0
S3	2000	2000	2000	2	0	2	Export	858	Uruguay	URY	620	Portugal	PRT								61	LEATHER, LEATHER GOODS	1	No Quantity							386523			0
S3	2000	2000	2000	2	0	2	Export	858	Uruguay	URY	643	Russian Federation	RUS								61	LEATHER, LEATHER GOODS	1	No Quantity							98970			0
S3	2000	2000	2000	2	0	2	Export	858	Uruguay	URY	699	India	IND								61	LEATHER, LEATHER GOODS	1	No Quantity							2640618			0
S3	2000	2000	2000	2	0	2	Export	858	Uruguay	URY	702	Singapore	SGP								61	LEATHER, LEATHER GOODS	1	No Quantity							4500532			0
S3	2000	2000	2000	2	0	2	Export	858	Uruguay	URY	704	Viet Nam	VNM								61	LEATHER, LEATHER GOODS	1	No Quantity							94286			0
S3	2000	2000	2000	2	0	2	Export	858	Uruguay	URY	710	South Africa	ZAF								61	LEATHER, LEATHER GOODS	1	No Quantity							13732887			0
S3	2000	2000	2000	2	0	2	Export	858	Uruguay	URY	724	Spain	ESP								61	LEATHER, LEATHER GOODS	1	No Quantity							2152365			0
S3	2000	2000	2000	2	0	2	Export	858	Uruguay	URY	752	Sweden	SWE								61	LEATHER, LEATHER GOODS	1	No Quantity							1262143			0
S3	2000	2000	2000	2	0	2	Export	858	Uruguay	URY	757	Switzerland	CHE								61	LEATHER, LEATHER GOODS	1	No Quantity							28641			0
S3	2000	2000	2000	2	0	2	Export	858	Uruguay	URY	764	Thailand	THA								61	LEATHER, LEATHER GOODS	1	No Quantity							10091121			0
S3	2000	2000	2000	2	0	2	Export	858	Uruguay	URY	788	Tunisia	TUN								61	LEATHER, LEATHER GOODS	1	No Quantity							436060			0
S3	2000	2000	2000	2	0	2	Export	858	Uruguay	URY	792	Turkey	TUR								61	LEATHER, LEATHER GOODS	1	No Quantity							989041			0
S3	2000	2000	2000	2	0	2	Export	858	Uruguay	URY	826	United Kingdom	GBR								61	LEATHER, LEATHER GOODS	1	No Quantity							1526782			0
S3	2000	2000	2000	2	0	2	Export	858	Uruguay	URY	838	Free Zones									61	LEATHER, LEATHER GOODS	1	No Quantity							15949			0
S3	2000	2000	2000	2	0	2	Export	858	Uruguay	URY	842	USA	USA								61	LEATHER, LEATHER GOODS	1	No Quantity							69625449			0
S3	2000	2000	2000	2	0	2	Export	858	Uruguay	URY	862	Venezuela	VEN								61	LEATHER, LEATHER GOODS	1	No Quantity							245239			0
S3	2000	2000	2000	2	0	2	Export	858	Uruguay	URY	899	Areas, nes									61	LEATHER, LEATHER GOODS	1	No Quantity							146402			0
S3	2000	2000	2000	2	0	2	Export	854	Burkina Faso	BFA	0	World	WLD								62	RUBBER MANUFACTURES, NES	1	No Quantity							624312			0
S3	2000	2000	2000	2	0	2	Export	854	Burkina Faso	BFA	204	Benin	BEN								62	RUBBER MANUFACTURES, NES	1	No Quantity							715			0
S3	2000	2000	2000	2	0	2	Export	854	Burkina Faso	BFA	251	France	FRA								62	RUBBER MANUFACTURES, NES	1	No Quantity							614			0
S3	2000	2000	2000	2	0	2	Export	854	Burkina Faso	BFA	288	Ghana	GHA								62	RUBBER MANUFACTURES, NES	1	No Quantity							987			0
S3	2000	2000	2000	2	0	2	Export	854	Burkina Faso	BFA	384	Côte d'Ivoire	CIV								62	RUBBER MANUFACTURES, NES	1	No Quantity							84131			0
S3	2000	2000	2000	2	0	2	Export	854	Burkina Faso	BFA	392	Japan	JPN								62	RUBBER MANUFACTURES, NES	1	No Quantity							2020			0
S3	2000	2000	2000	2	0	2	Export	854	Burkina Faso	BFA	466	Mali	MLI								62	RUBBER MANUFACTURES, NES	1	No Quantity							290014			0
S3	2000	2000	2000	2	0	2	Export	854	Burkina Faso	BFA	768	Togo	TGO								62	RUBBER MANUFACTURES, NES	1	No Quantity							245830			0
S3	2000	2000	2000	2	0	2	Export	858	Uruguay	URY	0	World	WLD								62	RUBBER MANUFACTURES, NES	1	No Quantity							40337984			0
S3	2000	2000	2000	2	0	2	Export	858	Uruguay	URY	32	Argentina	ARG								62	RUBBER MANUFACTURES, NES	1	No Quantity							5821646			0
S3	2000	2000	2000	2	0	2	Export	858	Uruguay	URY	68	Bolivia (Plurinational State of)	BOL								62	RUBBER MANUFACTURES, NES	1	No Quantity							19821			0
S3	2000	2000	2000	2	0	2	Export	858	Uruguay	URY	76	Brazil	BRA								62	RUBBER MANUFACTURES, NES	1	No Quantity							29649981			0
S3	2000	2000	2000	2	0	2	Export	858	Uruguay	URY	152	Chile	CHL								62	RUBBER MANUFACTURES, NES	1	No Quantity							1114745			0
S3	2000	2000	2000	2	0	2	Export	858	Uruguay	URY	276	Germany	DEU								62	RUBBER MANUFACTURES, NES	1	No Quantity							54484			0
S3	2000	2000	2000	2	0	2	Export	858	Uruguay	URY	381	Italy	ITA								62	RUBBER MANUFACTURES, NES	1	No Quantity							16013			0
S3	2000	2000	2000	2	0	2	Export	858	Uruguay	URY	484	Mexico	MEX								62	RUBBER MANUFACTURES, NES	1	No Quantity							21044			0
S3	2000	2000	2000	2	0	2	Export	858	Uruguay	URY	600	Paraguay	PRY								62	RUBBER MANUFACTURES, NES	1	No Quantity							210338			0
S3	2000	2000	2000	2	0	2	Export	858	Uruguay	URY	604	Peru	PER								62	RUBBER MANUFACTURES, NES	1	No Quantity							1600			0
S3	2000	2000	2000	2	0	2	Export	858	Uruguay	URY	724	Spain	ESP								62	RUBBER MANUFACTURES, NES	1	No Quantity							432			0
S3	2000	2000	2000	2	0	2	Export	858	Uruguay	URY	838	Free Zones									62	RUBBER MANUFACTURES, NES	1	No Quantity							28916			0
S3	2000	2000	2000	2	0	2	Export	858	Uruguay	URY	842	USA	USA								62	RUBBER MANUFACTURES, NES	1	No Quantity							3396974			0
S3	2000	2000	2000	2	0	2	Export	858	Uruguay	URY	862	Venezuela	VEN								62	RUBBER MANUFACTURES, NES	1	No Quantity							1990			0
S3	2000	2000	2000	2	0	2	Export	854	Burkina Faso	BFA	0	World	WLD								63	CORK, WOOD MANUFACTURES	1	No Quantity							115918			0
S3	2000	2000	2000	2	0	2	Export	854	Burkina Faso	BFA	40	Austria	AUT								63	CORK, WOOD MANUFACTURES	1	No Quantity							1359			0
S3	2000	2000	2000	2	0	2	Export	854	Burkina Faso	BFA	56	Belgium	BEL								63	CORK, WOOD MANUFACTURES	1	No Quantity							5036			0
S3	2000	2000	2000	2	0	2	Export	854	Burkina Faso	BFA	124	Canada	CAN								63	CORK, WOOD MANUFACTURES	1	No Quantity							9399			0
S3	2000	2000	2000	2	0	2	Export	854	Burkina Faso	BFA	251	France	FRA								63	CORK, WOOD MANUFACTURES	1	No Quantity							50296			0
S3	2000	2000	2000	2	0	2	Export	854	Burkina Faso	BFA	276	Germany	DEU								63	CORK, WOOD MANUFACTURES	1	No Quantity							2340			0
S3	2000	2000	2000	2	0	2	Export	854	Burkina Faso	BFA	300	Greece	GRC								63	CORK, WOOD MANUFACTURES	1	No Quantity							293			0
S3	2000	2000	2000	2	0	2	Export	854	Burkina Faso	BFA	381	Italy	ITA								63	CORK, WOOD MANUFACTURES	1	No Quantity							7977			0
S3	2000	2000	2000	2	0	2	Export	854	Burkina Faso	BFA	384	Côte d'Ivoire	CIV								63	CORK, WOOD MANUFACTURES	1	No Quantity							8195			0
S3	2000	2000	2000	2	0	2	Export	854	Burkina Faso	BFA	392	Japan	JPN								63	CORK, WOOD MANUFACTURES	1	No Quantity							906			0
S3	2000	2000	2000	2	0	2	Export	854	Burkina Faso	BFA	466	Mali	MLI								63	CORK, WOOD MANUFACTURES	1	No Quantity							2325			0
S3	2000	2000	2000	2	0	2	Export	854	Burkina Faso	BFA	528	Netherlands	NLD								63	CORK, WOOD MANUFACTURES	1	No Quantity							376			0
S3	2000	2000	2000	2	0	2	Export	854	Burkina Faso	BFA	562	Niger	NER								63	CORK, WOOD MANUFACTURES	1	No Quantity							1731			0
S3	2000	2000	2000	2	0	2	Export	854	Burkina Faso	BFA	724	Spain	ESP								63	CORK, WOOD MANUFACTURES	1	No Quantity							4955			0
S3	2000	2000	2000	2	0	2	Export	854	Burkina Faso	BFA	752	Sweden	SWE								63	CORK, WOOD MANUFACTURES	1	No Quantity							5439			0
S3	2000	2000	2000	2	0	2	Export	854	Burkina Faso	BFA	757	Switzerland	CHE								63	CORK, WOOD MANUFACTURES	1	No Quantity							3041			0
S3	2000	2000	2000	2	0	2	Export	854	Burkina Faso	BFA	826	United Kingdom	GBR								63	CORK, WOOD MANUFACTURES	1	No Quantity							1902			0
S3	2000	2000	2000	2	0	2	Export	854	Burkina Faso	BFA	842	USA	USA								63	CORK, WOOD MANUFACTURES	1	No Quantity							10139			0
S3	2000	2000	2000	2	0	2	Export	854	Burkina Faso	BFA	862	Venezuela	VEN								63	CORK, WOOD MANUFACTURES	1	No Quantity							208			0
S3	2000	2000	2000	2	0	2	Export	858	Uruguay	URY	0	World	WLD								63	CORK, WOOD MANUFACTURES	1	No Quantity							398139			0
S3	2000	2000	2000	2	0	2	Export	858	Uruguay	URY	32	Argentina	ARG								63	CORK, WOOD MANUFACTURES	1	No Quantity							166617			0
S3	2000	2000	2000	2	0	2	Export	858	Uruguay	URY	76	Brazil	BRA								63	CORK, WOOD MANUFACTURES	1	No Quantity							26			0
S3	2000	2000	2000	2	0	2	Export	858	Uruguay	URY	251	France	FRA								63	CORK, WOOD MANUFACTURES	1	No Quantity							5202			0
S3	2000	2000	2000	2	0	2	Export	858	Uruguay	URY	528	Netherlands	NLD								63	CORK, WOOD MANUFACTURES	1	No Quantity							100			0
S3	2000	2000	2000	2	0	2	Export	858	Uruguay	URY	600	Paraguay	PRY								63	CORK, WOOD MANUFACTURES	1	No Quantity							40			0
S3	2000	2000	2000	2	0	2	Export	858	Uruguay	URY	620	Portugal	PRT								63	CORK, WOOD MANUFACTURES	1	No Quantity							13583			0
S3	2000	2000	2000	2	0	2	Export	858	Uruguay	URY	724	Spain	ESP								63	CORK, WOOD MANUFACTURES	1	No Quantity							9000			0
S3	2000	2000	2000	2	0	2	Export	858	Uruguay	URY	838	Free Zones									63	CORK, WOOD MANUFACTURES	1	No Quantity							195248			0
S3	2000	2000	2000	2	0	2	Export	858	Uruguay	URY	842	USA	USA								63	CORK, WOOD MANUFACTURES	1	No Quantity							8323			0
S3	2000	2000	2000	2	0	2	Export	854	Burkina Faso	BFA	0	World	WLD								64	PAPER,PAPERBOARD,ETC.	1	No Quantity							1067319			0
S3	2000	2000	2000	2	0	2	Export	854	Burkina Faso	BFA	204	Benin	BEN								64	PAPER,PAPERBOARD,ETC.	1	No Quantity							2058			0
S3	2000	2000	2000	2	0	2	Export	854	Burkina Faso	BFA	251	France	FRA								64	PAPER,PAPERBOARD,ETC.	1	No Quantity							960147			0
S3	2000	2000	2000	2	0	2	Export	854	Burkina Faso	BFA	266	Gabon	GAB								64	PAPER,PAPERBOARD,ETC.	1	No Quantity							1041			0
S3	2000	2000	2000	2	0	2	Export	854	Burkina Faso	BFA	381	Italy	ITA								64	PAPER,PAPERBOARD,ETC.	1	No Quantity							48643			0
S3	2000	2000	2000	2	0	2	Export	854	Burkina Faso	BFA	384	Côte d'Ivoire	CIV								64	PAPER,PAPERBOARD,ETC.	1	No Quantity							559			0
S3	2000	2000	2000	2	0	2	Export	854	Burkina Faso	BFA	466	Mali	MLI								64	PAPER,PAPERBOARD,ETC.	1	No Quantity							51154			0
S3	2000	2000	2000	2	0	2	Export	854	Burkina Faso	BFA	562	Niger	NER								64	PAPER,PAPERBOARD,ETC.	1	No Quantity							172			0
S3	2000	2000	2000	2	0	2	Export	854	Burkina Faso	BFA	579	Norway	NOR								64	PAPER,PAPERBOARD,ETC.	1	No Quantity							3545			0
S3	2000	2000	2000	2	0	2	Export	858	Uruguay	URY	0	World	WLD								64	PAPER,PAPERBOARD,ETC.	1	No Quantity							60002121			0
S3	2000	2000	2000	2	0	2	Export	858	Uruguay	URY	32	Argentina	ARG								64	PAPER,PAPERBOARD,ETC.	1	No Quantity							36213180			0
S3	2000	2000	2000	2	0	2	Export	858	Uruguay	URY	76	Brazil	BRA								64	PAPER,PAPERBOARD,ETC.	1	No Quantity							13974458			0
S3	2000	2000	2000	2	0	2	Export	858	Uruguay	URY	152	Chile	CHL								64	PAPER,PAPERBOARD,ETC.	1	No Quantity							6531626			0
S3	2000	2000	2000	2	0	2	Export	858	Uruguay	URY	192	Cuba	CUB								64	PAPER,PAPERBOARD,ETC.	1	No Quantity							6014			0
S3	2000	2000	2000	2	0	2	Export	858	Uruguay	URY	218	Ecuador	ECU								64	PAPER,PAPERBOARD,ETC.	1	No Quantity							2280			0
S3	2000	2000	2000	2	0	2	Export	858	Uruguay	URY	251	France	FRA								64	PAPER,PAPERBOARD,ETC.	1	No Quantity							1858			0
S3	2000	2000	2000	2	0	2	Export	858	Uruguay	URY	276	Germany	DEU								64	PAPER,PAPERBOARD,ETC.	1	No Quantity							6239			0
S3	2000	2000	2000	2	0	2	Export	858	Uruguay	URY	600	Paraguay	PRY								64	PAPER,PAPERBOARD,ETC.	1	No Quantity							2410797			0
S3	2000	2000	2000	2	0	2	Export	858	Uruguay	URY	604	Peru	PER								64	PAPER,PAPERBOARD,ETC.	1	No Quantity							18463			0
S3	2000	2000	2000	2	0	2	Export	858	Uruguay	URY	608	Philippines	PHL								64	PAPER,PAPERBOARD,ETC.	1	No Quantity							1054			0
S3	2000	2000	2000	2	0	2	Export	858	Uruguay	URY	620	Portugal	PRT								64	PAPER,PAPERBOARD,ETC.	1	No Quantity							120			0
S3	2000	2000	2000	2	0	2	Export	858	Uruguay	URY	838	Free Zones									64	PAPER,PAPERBOARD,ETC.	1	No Quantity							805642			0
S3	2000	2000	2000	2	0	2	Export	858	Uruguay	URY	842	USA	USA								64	PAPER,PAPERBOARD,ETC.	1	No Quantity							30390			0
S3	2000	2000	2000	2	0	2	Export	854	Burkina Faso	BFA	0	World	WLD								65	TEXTILE YARN,FABRIC,ETC.	1	No Quantity							4639350			0
S3	2000	2000	2000	2	0	2	Export	854	Burkina Faso	BFA	12	Algeria	DZA								65	TEXTILE YARN,FABRIC,ETC.	1	No Quantity							13040			0
S3	2000	2000	2000	2	0	2	Export	854	Burkina Faso	BFA	56	Belgium	BEL								65	TEXTILE YARN,FABRIC,ETC.	1	No Quantity							106663			0
S3	2000	2000	2000	2	0	2	Export	854	Burkina Faso	BFA	124	Canada	CAN								65	TEXTILE YARN,FABRIC,ETC.	1	No Quantity							152			0
S3	2000	2000	2000	2	0	2	Export	854	Burkina Faso	BFA	208	Denmark	DNK								65	TEXTILE YARN,FABRIC,ETC.	1	No Quantity							3007			0
S3	2000	2000	2000	2	0	2	Export	854	Burkina Faso	BFA	251	France	FRA								65	TEXTILE YARN,FABRIC,ETC.	1	No Quantity							1037722			0
S3	2000	2000	2000	2	0	2	Export	854	Burkina Faso	BFA	266	Gabon	GAB								65	TEXTILE YARN,FABRIC,ETC.	1	No Quantity							79			0
S3	2000	2000	2000	2	0	2	Export	854	Burkina Faso	BFA	276	Germany	DEU								65	TEXTILE YARN,FABRIC,ETC.	1	No Quantity							8151			0
S3	2000	2000	2000	2	0	2	Export	854	Burkina Faso	BFA	288	Ghana	GHA								65	TEXTILE YARN,FABRIC,ETC.	1	No Quantity							13911			0
S3	2000	2000	2000	2	0	2	Export	854	Burkina Faso	BFA	300	Greece	GRC								65	TEXTILE YARN,FABRIC,ETC.	1	No Quantity							1189			0
S3	2000	2000	2000	2	0	2	Export	854	Burkina Faso	BFA	376	Israel	ISR								65	TEXTILE YARN,FABRIC,ETC.	1	No Quantity							894			0
S3	2000	2000	2000	2	0	2	Export	854	Burkina Faso	BFA	381	Italy	ITA								65	TEXTILE YARN,FABRIC,ETC.	1	No Quantity							1206878			0
S3	2000	2000	2000	2	0	2	Export	854	Burkina Faso	BFA	384	Côte d'Ivoire	CIV								65	TEXTILE YARN,FABRIC,ETC.	1	No Quantity							196413			0
S3	2000	2000	2000	2	0	2	Export	854	Burkina Faso	BFA	392	Japan	JPN								65	TEXTILE YARN,FABRIC,ETC.	1	No Quantity							33307			0
S3	2000	2000	2000	2	0	2	Export	854	Burkina Faso	BFA	466	Mali	MLI								65	TEXTILE YARN,FABRIC,ETC.	1	No Quantity							152026			0
S3	2000	2000	2000	2	0	2	Export	854	Burkina Faso	BFA	480	Mauritius	MUS								65	TEXTILE YARN,FABRIC,ETC.	1	No Quantity							24942			0
S3	2000	2000	2000	2	0	2	Export	854	Burkina Faso	BFA	528	Netherlands	NLD								65	TEXTILE YARN,FABRIC,ETC.	1	No Quantity							8635			0
S3	2000	2000	2000	2	0	2	Export	854	Burkina Faso	BFA	562	Niger	NER								65	TEXTILE YARN,FABRIC,ETC.	1	No Quantity							186805			0
S3	2000	2000	2000	2	0	2	Export	854	Burkina Faso	BFA	620	Portugal	PRT								65	TEXTILE YARN,FABRIC,ETC.	1	No Quantity							15204			0
S3	2000	2000	2000	2	0	2	Export	854	Burkina Faso	BFA	686	Senegal	SEN								65	TEXTILE YARN,FABRIC,ETC.	1	No Quantity							572			0
S3	2000	2000	2000	2	0	2	Export	854	Burkina Faso	BFA	702	Singapore	SGP								65	TEXTILE YARN,FABRIC,ETC.	1	No Quantity							25482			0
S3	2000	2000	2000	2	0	2	Export	854	Burkina Faso	BFA	710	South Africa	ZAF								65	TEXTILE YARN,FABRIC,ETC.	1	No Quantity							643			0
S3	2000	2000	2000	2	0	2	Export	854	Burkina Faso	BFA	724	Spain	ESP								65	TEXTILE YARN,FABRIC,ETC.	1	No Quantity							632478			0
S3	2000	2000	2000	2	0	2	Export	854	Burkina Faso	BFA	757	Switzerland	CHE								65	TEXTILE YARN,FABRIC,ETC.	1	No Quantity							769650			0
S3	2000	2000	2000	2	0	2	Export	854	Burkina Faso	BFA	764	Thailand	THA								65	TEXTILE YARN,FABRIC,ETC.	1	No Quantity							1105			0
S3	2000	2000	2000	2	0	2	Export	854	Burkina Faso	BFA	768	Togo	TGO								65	TEXTILE YARN,FABRIC,ETC.	1	No Quantity							36009			0
S3	2000	2000	2000	2	0	2	Export	854	Burkina Faso	BFA	826	United Kingdom	GBR								65	TEXTILE YARN,FABRIC,ETC.	1	No Quantity							122867			0
S3	2000	2000	2000	2	0	2	Export	854	Burkina Faso	BFA	842	USA	USA								65	TEXTILE YARN,FABRIC,ETC.	1	No Quantity							3469			0
S3	2000	2000	2000	2	0	2	Export	854	Burkina Faso	BFA	899	Areas, nes									65	TEXTILE YARN,FABRIC,ETC.	1	No Quantity							38057			0
S3	2000	2000	2000	2	0	2	Export	858	Uruguay	URY	0	World	WLD								65	TEXTILE YARN,FABRIC,ETC.	1	No Quantity							65120039			0
S3	2000	2000	2000	2	0	2	Export	858	Uruguay	URY	32	Argentina	ARG								65	TEXTILE YARN,FABRIC,ETC.	1	No Quantity							14953548			0
S3	2000	2000	2000	2	0	2	Export	858	Uruguay	URY	36	Australia	AUS								65	TEXTILE YARN,FABRIC,ETC.	1	No Quantity							117858			0
S3	2000	2000	2000	2	0	2	Export	858	Uruguay	URY	68	Bolivia (Plurinational State of)	BOL								65	TEXTILE YARN,FABRIC,ETC.	1	No Quantity							16222			0
S3	2000	2000	2000	2	0	2	Export	858	Uruguay	URY	76	Brazil	BRA								65	TEXTILE YARN,FABRIC,ETC.	1	No Quantity							19877374			0
S3	2000	2000	2000	2	0	2	Export	858	Uruguay	URY	124	Canada	CAN								65	TEXTILE YARN,FABRIC,ETC.	1	No Quantity							3667003			0
S3	2000	2000	2000	2	0	2	Export	858	Uruguay	URY	152	Chile	CHL								65	TEXTILE YARN,FABRIC,ETC.	1	No Quantity							1787841			0
S3	2000	2000	2000	2	0	2	Export	858	Uruguay	URY	156	China	CHN								65	TEXTILE YARN,FABRIC,ETC.	1	No Quantity							159324			0
S3	2000	2000	2000	2	0	2	Export	858	Uruguay	URY	170	Colombia	COL								65	TEXTILE YARN,FABRIC,ETC.	1	No Quantity							1564379			0
S3	2000	2000	2000	2	0	2	Export	858	Uruguay	URY	188	Costa Rica	CRI								65	TEXTILE YARN,FABRIC,ETC.	1	No Quantity							35078			0
S3	2000	2000	2000	2	0	2	Export	858	Uruguay	URY	192	Cuba	CUB								65	TEXTILE YARN,FABRIC,ETC.	1	No Quantity							6997			0
S3	2000	2000	2000	2	0	2	Export	858	Uruguay	URY	208	Denmark	DNK								65	TEXTILE YARN,FABRIC,ETC.	1	No Quantity							6779			0
S3	2000	2000	2000	2	0	2	Export	858	Uruguay	URY	214	Dominican Rep.	DOM								65	TEXTILE YARN,FABRIC,ETC.	1	No Quantity							3437343			0
S3	2000	2000	2000	2	0	2	Export	858	Uruguay	URY	218	Ecuador	ECU								65	TEXTILE YARN,FABRIC,ETC.	1	No Quantity							159941			0
S3	2000	2000	2000	2	0	2	Export	858	Uruguay	URY	251	France	FRA								65	TEXTILE YARN,FABRIC,ETC.	1	No Quantity							43765			0
S3	2000	2000	2000	2	0	2	Export	858	Uruguay	URY	276	Germany	DEU								65	TEXTILE YARN,FABRIC,ETC.	1	No Quantity							495591			0
S3	2000	2000	2000	2	0	2	Export	858	Uruguay	URY	320	Guatemala	GTM								65	TEXTILE YARN,FABRIC,ETC.	1	No Quantity							1362429			0
S3	2000	2000	2000	2	0	2	Export	858	Uruguay	URY	332	Haiti	HTI								65	TEXTILE YARN,FABRIC,ETC.	1	No Quantity							411			0
S3	2000	2000	2000	2	0	2	Export	858	Uruguay	URY	344	China, Hong Kong SAR	HKG								65	TEXTILE YARN,FABRIC,ETC.	1	No Quantity							379872			0
S3	2000	2000	2000	2	0	2	Export	858	Uruguay	URY	348	Hungary	HUN								65	TEXTILE YARN,FABRIC,ETC.	1	No Quantity							153955			0
S3	2000	2000	2000	2	0	2	Export	858	Uruguay	URY	360	Indonesia	IDN								65	TEXTILE YARN,FABRIC,ETC.	1	No Quantity							204758			0
S3	2000	2000	2000	2	0	2	Export	858	Uruguay	URY	364	Iran	IRN								65	TEXTILE YARN,FABRIC,ETC.	1	No Quantity							6957			0
S3	2000	2000	2000	2	0	2	Export	858	Uruguay	URY	372	Ireland	IRL								65	TEXTILE YARN,FABRIC,ETC.	1	No Quantity							202244			0
S3	2000	2000	2000	2	0	2	Export	858	Uruguay	URY	376	Israel	ISR								65	TEXTILE YARN,FABRIC,ETC.	1	No Quantity							70629			0
S3	2000	2000	2000	2	0	2	Export	858	Uruguay	URY	381	Italy	ITA								65	TEXTILE YARN,FABRIC,ETC.	1	No Quantity							73238			0
S3	2000	2000	2000	2	0	2	Export	858	Uruguay	URY	410	Rep. of Korea	KOR								65	TEXTILE YARN,FABRIC,ETC.	1	No Quantity							213895			0
S3	2000	2000	2000	2	0	2	Export	858	Uruguay	URY	484	Mexico	MEX								65	TEXTILE YARN,FABRIC,ETC.	1	No Quantity							8160820			0
S3	2000	2000	2000	2	0	2	Export	858	Uruguay	URY	498	Rep. of Moldova	MDA								65	TEXTILE YARN,FABRIC,ETC.	1	No Quantity							132181			0
S3	2000	2000	2000	2	0	2	Export	858	Uruguay	URY	528	Netherlands	NLD								65	TEXTILE YARN,FABRIC,ETC.	1	No Quantity							335			0
S3	2000	2000	2000	2	0	2	Export	858	Uruguay	URY	554	New Zealand	NZL								65	TEXTILE YARN,FABRIC,ETC.	1	No Quantity							113712			0
S3	2000	2000	2000	2	0	2	Export	858	Uruguay	URY	600	Paraguay	PRY								65	TEXTILE YARN,FABRIC,ETC.	1	No Quantity							416148			0
S3	2000	2000	2000	2	0	2	Export	858	Uruguay	URY	604	Peru	PER								65	TEXTILE YARN,FABRIC,ETC.	1	No Quantity							233079			0
S3	2000	2000	2000	2	0	2	Export	858	Uruguay	URY	608	Philippines	PHL								65	TEXTILE YARN,FABRIC,ETC.	1	No Quantity							731845			0
S3	2000	2000	2000	2	0	2	Export	858	Uruguay	URY	616	Poland	POL								65	TEXTILE YARN,FABRIC,ETC.	1	No Quantity							185293			0
S3	2000	2000	2000	2	0	2	Export	858	Uruguay	URY	620	Portugal	PRT								65	TEXTILE YARN,FABRIC,ETC.	1	No Quantity							272364			0
S3	2000	2000	2000	2	0	2	Export	858	Uruguay	URY	643	Russian Federation	RUS								65	TEXTILE YARN,FABRIC,ETC.	1	No Quantity							11100			0
S3	2000	2000	2000	2	0	2	Export	858	Uruguay	URY	686	Senegal	SEN								65	TEXTILE YARN,FABRIC,ETC.	1	No Quantity							29815			0
S3	2000	2000	2000	2	0	2	Export	858	Uruguay	URY	699	India	IND								65	TEXTILE YARN,FABRIC,ETC.	1	No Quantity							24207			0
S3	2000	2000	2000	2	0	2	Export	858	Uruguay	URY	710	South Africa	ZAF								65	TEXTILE YARN,FABRIC,ETC.	1	No Quantity							67121			0
S3	2000	2000	2000	2	0	2	Export	858	Uruguay	URY	724	Spain	ESP								65	TEXTILE YARN,FABRIC,ETC.	1	No Quantity							414989			0
S3	2000	2000	2000	2	0	2	Export	858	Uruguay	URY	764	Thailand	THA								65	TEXTILE YARN,FABRIC,ETC.	1	No Quantity							378331			0
S3	2000	2000	2000	2	0	2	Export	858	Uruguay	URY	792	Turkey	TUR								65	TEXTILE YARN,FABRIC,ETC.	1	No Quantity							402713			0
S3	2000	2000	2000	2	0	2	Export	858	Uruguay	URY	804	Ukraine	UKR								65	TEXTILE YARN,FABRIC,ETC.	1	No Quantity							15264			0
S3	2000	2000	2000	2	0	2	Export	858	Uruguay	URY	826	United Kingdom	GBR								65	TEXTILE YARN,FABRIC,ETC.	1	No Quantity							27845			0
S3	2000	2000	2000	2	0	2	Export	858	Uruguay	URY	838	Free Zones									65	TEXTILE YARN,FABRIC,ETC.	1	No Quantity							491504			0
S3	2000	2000	2000	2	0	2	Export	858	Uruguay	URY	842	USA	USA								65	TEXTILE YARN,FABRIC,ETC.	1	No Quantity							3884212			0
S3	2000	2000	2000	2	0	2	Export	858	Uruguay	URY	862	Venezuela	VEN								65	TEXTILE YARN,FABRIC,ETC.	1	No Quantity							37518			0
S3	2000	2000	2000	2	0	2	Export	858	Uruguay	URY	891	Serbia and Montenegro	SCG								65	TEXTILE YARN,FABRIC,ETC.	1	No Quantity							92212			0
S3	2000	2000	2000	2	0	2	Export	854	Burkina Faso	BFA	0	World	WLD								66	NON-METAL.MINERAL MANFCT	1	No Quantity							53962			0
S3	2000	2000	2000	2	0	2	Export	854	Burkina Faso	BFA	40	Austria	AUT								66	NON-METAL.MINERAL MANFCT	1	No Quantity							4549			0
S3	2000	2000	2000	2	0	2	Export	854	Burkina Faso	BFA	56	Belgium	BEL								66	NON-METAL.MINERAL MANFCT	1	No Quantity							8164			0
S3	2000	2000	2000	2	0	2	Export	854	Burkina Faso	BFA	203	Czechia	CZE								66	NON-METAL.MINERAL MANFCT	1	No Quantity							537			0
S3	2000	2000	2000	2	0	2	Export	854	Burkina Faso	BFA	251	France	FRA								66	NON-METAL.MINERAL MANFCT	1	No Quantity							13694			0
S3	2000	2000	2000	2	0	2	Export	854	Burkina Faso	BFA	276	Germany	DEU								66	NON-METAL.MINERAL MANFCT	1	No Quantity							2558			0
S3	2000	2000	2000	2	0	2	Export	854	Burkina Faso	BFA	344	China, Hong Kong SAR	HKG								66	NON-METAL.MINERAL MANFCT	1	No Quantity							37			0
S3	2000	2000	2000	2	0	2	Export	854	Burkina Faso	BFA	381	Italy	ITA								66	NON-METAL.MINERAL MANFCT	1	No Quantity							1768			0
S3	2000	2000	2000	2	0	2	Export	854	Burkina Faso	BFA	384	Côte d'Ivoire	CIV								66	NON-METAL.MINERAL MANFCT	1	No Quantity							5481			0
S3	2000	2000	2000	2	0	2	Export	854	Burkina Faso	BFA	450	Madagascar	MDG								66	NON-METAL.MINERAL MANFCT	1	No Quantity							1073			0
S3	2000	2000	2000	2	0	2	Export	854	Burkina Faso	BFA	466	Mali	MLI								66	NON-METAL.MINERAL MANFCT	1	No Quantity							881			0
S3	2000	2000	2000	2	0	2	Export	854	Burkina Faso	BFA	528	Netherlands	NLD								66	NON-METAL.MINERAL MANFCT	1	No Quantity							429			0
S3	2000	2000	2000	2	0	2	Export	854	Burkina Faso	BFA	562	Niger	NER								66	NON-METAL.MINERAL MANFCT	1	No Quantity							3728			0
S3	2000	2000	2000	2	0	2	Export	854	Burkina Faso	BFA	686	Senegal	SEN								66	NON-METAL.MINERAL MANFCT	1	No Quantity							858			0
S3	2000	2000	2000	2	0	2	Export	854	Burkina Faso	BFA	699	India	IND								66	NON-METAL.MINERAL MANFCT	1	No Quantity							6438			0
S3	2000	2000	2000	2	0	2	Export	854	Burkina Faso	BFA	710	South Africa	ZAF								66	NON-METAL.MINERAL MANFCT	1	No Quantity							172			0
S3	2000	2000	2000	2	0	2	Export	854	Burkina Faso	BFA	724	Spain	ESP								66	NON-METAL.MINERAL MANFCT	1	No Quantity							179			0
S3	2000	2000	2000	2	0	2	Export	854	Burkina Faso	BFA	757	Switzerland	CHE								66	NON-METAL.MINERAL MANFCT	1	No Quantity							166			0
S3	2000	2000	2000	2	0	2	Export	854	Burkina Faso	BFA	768	Togo	TGO								66	NON-METAL.MINERAL MANFCT	1	No Quantity							121			0
S3	2000	2000	2000	2	0	2	Export	854	Burkina Faso	BFA	826	United Kingdom	GBR								66	NON-METAL.MINERAL MANFCT	1	No Quantity							697			0
S3	2000	2000	2000	2	0	2	Export	854	Burkina Faso	BFA	842	USA	USA								66	NON-METAL.MINERAL MANFCT	1	No Quantity							2431			0
S3	2000	2000	2000	2	0	2	Export	858	Uruguay	URY	0	World	WLD								66	NON-METAL.MINERAL MANFCT	1	No Quantity							27660773			0
S3	2000	2000	2000	2	0	2	Export	858	Uruguay	URY	32	Argentina	ARG								66	NON-METAL.MINERAL MANFCT	1	No Quantity							16867250			0
S3	2000	2000	2000	2	0	2	Export	858	Uruguay	URY	36	Australia	AUS								66	NON-METAL.MINERAL MANFCT	1	No Quantity							31357			0
S3	2000	2000	2000	2	0	2	Export	858	Uruguay	URY	40	Austria	AUT								66	NON-METAL.MINERAL MANFCT	1	No Quantity							13359			0
S3	2000	2000	2000	2	0	2	Export	858	Uruguay	URY	44	Bahamas	BHS								66	NON-METAL.MINERAL MANFCT	1	No Quantity							4610			0
S3	2000	2000	2000	2	0	2	Export	858	Uruguay	URY	56	Belgium	BEL								66	NON-METAL.MINERAL MANFCT	1	No Quantity							7212			0
S3	2000	2000	2000	2	0	2	Export	858	Uruguay	URY	76	Brazil	BRA								66	NON-METAL.MINERAL MANFCT	1	No Quantity							766401			0
S3	2000	2000	2000	2	0	2	Export	858	Uruguay	URY	124	Canada	CAN								66	NON-METAL.MINERAL MANFCT	1	No Quantity							1478592			0
S3	2000	2000	2000	2	0	2	Export	858	Uruguay	URY	152	Chile	CHL								66	NON-METAL.MINERAL MANFCT	1	No Quantity							574667			0
S3	2000	2000	2000	2	0	2	Export	858	Uruguay	URY	156	China	CHN								66	NON-METAL.MINERAL MANFCT	1	No Quantity							43512			0
S3	2000	2000	2000	2	0	2	Export	858	Uruguay	URY	188	Costa Rica	CRI								66	NON-METAL.MINERAL MANFCT	1	No Quantity							172117			0
S3	2000	2000	2000	2	0	2	Export	858	Uruguay	URY	196	Cyprus	CYP								66	NON-METAL.MINERAL MANFCT	1	No Quantity							212			0
S3	2000	2000	2000	2	0	2	Export	858	Uruguay	URY	214	Dominican Rep.	DOM								66	NON-METAL.MINERAL MANFCT	1	No Quantity							35276			0
S3	2000	2000	2000	2	0	2	Export	858	Uruguay	URY	222	El Salvador	SLV								66	NON-METAL.MINERAL MANFCT	1	No Quantity							3280			0
S3	2000	2000	2000	2	0	2	Export	858	Uruguay	URY	251	France	FRA								66	NON-METAL.MINERAL MANFCT	1	No Quantity							77316			0
S3	2000	2000	2000	2	0	2	Export	858	Uruguay	URY	276	Germany	DEU								66	NON-METAL.MINERAL MANFCT	1	No Quantity							116318			0
S3	2000	2000	2000	2	0	2	Export	858	Uruguay	URY	300	Greece	GRC								66	NON-METAL.MINERAL MANFCT	1	No Quantity							3379			0
S3	2000	2000	2000	2	0	2	Export	858	Uruguay	URY	320	Guatemala	GTM								66	NON-METAL.MINERAL MANFCT	1	No Quantity							80709			0
S3	2000	2000	2000	2	0	2	Export	858	Uruguay	URY	332	Haiti	HTI								66	NON-METAL.MINERAL MANFCT	1	No Quantity							67875			0
S3	2000	2000	2000	2	0	2	Export	858	Uruguay	URY	344	China, Hong Kong SAR	HKG								66	NON-METAL.MINERAL MANFCT	1	No Quantity							81544			0
S3	2000	2000	2000	2	0	2	Export	858	Uruguay	URY	376	Israel	ISR								66	NON-METAL.MINERAL MANFCT	1	No Quantity							640			0
S3	2000	2000	2000	2	0	2	Export	858	Uruguay	URY	381	Italy	ITA								66	NON-METAL.MINERAL MANFCT	1	No Quantity							110418			0
S3	2000	2000	2000	2	0	2	Export	858	Uruguay	URY	388	Jamaica	JAM								66	NON-METAL.MINERAL MANFCT	1	No Quantity							50965			0
S3	2000	2000	2000	2	0	2	Export	858	Uruguay	URY	392	Japan	JPN								66	NON-METAL.MINERAL MANFCT	1	No Quantity							23049			0
S3	2000	2000	2000	2	0	2	Export	858	Uruguay	URY	484	Mexico	MEX								66	NON-METAL.MINERAL MANFCT	1	No Quantity							977693			0
S3	2000	2000	2000	2	0	2	Export	858	Uruguay	URY	490	Other Asia, nes									66	NON-METAL.MINERAL MANFCT	1	No Quantity							190400			0
S3	2000	2000	2000	2	0	2	Export	858	Uruguay	URY	528	Netherlands	NLD								66	NON-METAL.MINERAL MANFCT	1	No Quantity							167881			0
S3	2000	2000	2000	2	0	2	Export	858	Uruguay	URY	554	New Zealand	NZL								66	NON-METAL.MINERAL MANFCT	1	No Quantity							105637			0
S3	2000	2000	2000	2	0	2	Export	858	Uruguay	URY	579	Norway	NOR								66	NON-METAL.MINERAL MANFCT	1	No Quantity							3240			0
S3	2000	2000	2000	2	0	2	Export	858	Uruguay	URY	591	Panama	PAN								66	NON-METAL.MINERAL MANFCT	1	No Quantity							128447			0
S3	2000	2000	2000	2	0	2	Export	858	Uruguay	URY	600	Paraguay	PRY								66	NON-METAL.MINERAL MANFCT	1	No Quantity							563179			0
S3	2000	2000	2000	2	0	2	Export	858	Uruguay	URY	604	Peru	PER								66	NON-METAL.MINERAL MANFCT	1	No Quantity							22218			0
S3	2000	2000	2000	2	0	2	Export	858	Uruguay	URY	620	Portugal	PRT								66	NON-METAL.MINERAL MANFCT	1	No Quantity							11380			0
S3	2000	2000	2000	2	0	2	Export	858	Uruguay	URY	643	Russian Federation	RUS								66	NON-METAL.MINERAL MANFCT	1	No Quantity							11638			0
S3	2000	2000	2000	2	0	2	Export	858	Uruguay	URY	662	Saint Lucia	LCA								66	NON-METAL.MINERAL MANFCT	1	No Quantity							8674			0
S3	2000	2000	2000	2	0	2	Export	858	Uruguay	URY	710	South Africa	ZAF								66	NON-METAL.MINERAL MANFCT	1	No Quantity							193675			0
S3	2000	2000	2000	2	0	2	Export	858	Uruguay	URY	724	Spain	ESP								66	NON-METAL.MINERAL MANFCT	1	No Quantity							284158			0
S3	2000	2000	2000	2	0	2	Export	858	Uruguay	URY	752	Sweden	SWE								66	NON-METAL.MINERAL MANFCT	1	No Quantity							132			0
S3	2000	2000	2000	2	0	2	Export	858	Uruguay	URY	757	Switzerland	CHE								66	NON-METAL.MINERAL MANFCT	1	No Quantity							2764			0
S3	2000	2000	2000	2	0	2	Export	858	Uruguay	URY	780	Trinidad and Tobago	TTO								66	NON-METAL.MINERAL MANFCT	1	No Quantity							50611			0
S3	2000	2000	2000	2	0	2	Export	858	Uruguay	URY	784	United Arab Emirates	ARE								66	NON-METAL.MINERAL MANFCT	1	No Quantity							200			0
S3	2000	2000	2000	2	0	2	Export	858	Uruguay	URY	826	United Kingdom	GBR								66	NON-METAL.MINERAL MANFCT	1	No Quantity							357318			0
S3	2000	2000	2000	2	0	2	Export	858	Uruguay	URY	838	Free Zones									66	NON-METAL.MINERAL MANFCT	1	No Quantity							5882			0
S3	2000	2000	2000	2	0	2	Export	858	Uruguay	URY	842	USA	USA								66	NON-METAL.MINERAL MANFCT	1	No Quantity							3965588			0
S3	2000	2000	2000	2	0	2	Export	854	Burkina Faso	BFA	0	World	WLD								67	IRON AND STEEL	1	No Quantity							3276699			0
S3	2000	2000	2000	2	0	2	Export	854	Burkina Faso	BFA	12	Algeria	DZA								67	IRON AND STEEL	1	No Quantity							2119			0
S3	2000	2000	2000	2	0	2	Export	854	Burkina Faso	BFA	32	Argentina	ARG								67	IRON AND STEEL	1	No Quantity							10929			0
S3	2000	2000	2000	2	0	2	Export	854	Burkina Faso	BFA	56	Belgium	BEL								67	IRON AND STEEL	1	No Quantity							42660			0
S3	2000	2000	2000	2	0	2	Export	854	Burkina Faso	BFA	251	France	FRA								67	IRON AND STEEL	1	No Quantity							93887			0
S3	2000	2000	2000	2	0	2	Export	854	Burkina Faso	BFA	288	Ghana	GHA								67	IRON AND STEEL	1	No Quantity							1756			0
S3	2000	2000	2000	2	0	2	Export	854	Burkina Faso	BFA	384	Côte d'Ivoire	CIV								67	IRON AND STEEL	1	No Quantity							27613			0
S3	2000	2000	2000	2	0	2	Export	854	Burkina Faso	BFA	392	Japan	JPN								67	IRON AND STEEL	1	No Quantity							68453			0
S3	2000	2000	2000	2	0	2	Export	854	Burkina Faso	BFA	466	Mali	MLI								67	IRON AND STEEL	1	No Quantity							1921012			0
S3	2000	2000	2000	2	0	2	Export	854	Burkina Faso	BFA	562	Niger	NER								67	IRON AND STEEL	1	No Quantity							368191			0
S3	2000	2000	2000	2	0	2	Export	854	Burkina Faso	BFA	616	Poland	POL								67	IRON AND STEEL	1	No Quantity							3434			0
S3	2000	2000	2000	2	0	2	Export	854	Burkina Faso	BFA	643	Russian Federation	RUS								67	IRON AND STEEL	1	No Quantity							387737			0
S3	2000	2000	2000	2	0	2	Export	854	Burkina Faso	BFA	702	Singapore	SGP								67	IRON AND STEEL	1	No Quantity							1923			0
S3	2000	2000	2000	2	0	2	Export	854	Burkina Faso	BFA	757	Switzerland	CHE								67	IRON AND STEEL	1	No Quantity							217617			0
S3	2000	2000	2000	2	0	2	Export	854	Burkina Faso	BFA	768	Togo	TGO								67	IRON AND STEEL	1	No Quantity							7099			0
S3	2000	2000	2000	2	0	2	Export	854	Burkina Faso	BFA	792	Turkey	TUR								67	IRON AND STEEL	1	No Quantity							7201			0
S3	2000	2000	2000	2	0	2	Export	854	Burkina Faso	BFA	826	United Kingdom	GBR								67	IRON AND STEEL	1	No Quantity							79108			0
S3	2000	2000	2000	2	0	2	Export	854	Burkina Faso	BFA	899	Areas, nes									67	IRON AND STEEL	1	No Quantity							35959			0
S3	2000	2000	2000	2	0	2	Export	858	Uruguay	URY	0	World	WLD								67	IRON AND STEEL	1	No Quantity							14601963			0
S3	2000	2000	2000	2	0	2	Export	858	Uruguay	URY	32	Argentina	ARG								67	IRON AND STEEL	1	No Quantity							2943871			0
S3	2000	2000	2000	2	0	2	Export	858	Uruguay	URY	76	Brazil	BRA								67	IRON AND STEEL	1	No Quantity							11351917			0
S3	2000	2000	2000	2	0	2	Export	858	Uruguay	URY	152	Chile	CHL								67	IRON AND STEEL	1	No Quantity							76687			0
S3	2000	2000	2000	2	0	2	Export	858	Uruguay	URY	170	Colombia	COL								67	IRON AND STEEL	1	No Quantity							132344			0
S3	2000	2000	2000	2	0	2	Export	858	Uruguay	URY	218	Ecuador	ECU								67	IRON AND STEEL	1	No Quantity							2894			0
S3	2000	2000	2000	2	0	2	Export	858	Uruguay	URY	600	Paraguay	PRY								67	IRON AND STEEL	1	No Quantity							94250			0
S3	2000	2000	2000	2	0	2	Export	854	Burkina Faso	BFA	0	World	WLD								68	NON-FERROUS METALS	1	No Quantity							25616			0
S3	2000	2000	2000	2	0	2	Export	854	Burkina Faso	BFA	56	Belgium	BEL								68	NON-FERROUS METALS	1	No Quantity							3292			0
S3	2000	2000	2000	2	0	2	Export	854	Burkina Faso	BFA	251	France	FRA								68	NON-FERROUS METALS	1	No Quantity							17231			0
S3	2000	2000	2000	2	0	2	Export	854	Burkina Faso	BFA	266	Gabon	GAB								68	NON-FERROUS METALS	1	No Quantity							1346			0
S3	2000	2000	2000	2	0	2	Export	854	Burkina Faso	BFA	276	Germany	DEU								68	NON-FERROUS METALS	1	No Quantity							418			0
S3	2000	2000	2000	2	0	2	Export	854	Burkina Faso	BFA	384	Côte d'Ivoire	CIV								68	NON-FERROUS METALS	1	No Quantity							633			0
S3	2000	2000	2000	2	0	2	Export	854	Burkina Faso	BFA	528	Netherlands	NLD								68	NON-FERROUS METALS	1	No Quantity							801			0
S3	2000	2000	2000	2	0	2	Export	854	Burkina Faso	BFA	724	Spain	ESP								68	NON-FERROUS METALS	1	No Quantity							289			0
S3	2000	2000	2000	2	0	2	Export	854	Burkina Faso	BFA	842	USA	USA								68	NON-FERROUS METALS	1	No Quantity							1606			0
S3	2000	2000	2000	2	0	2	Export	858	Uruguay	URY	0	World	WLD								68	NON-FERROUS METALS	1	No Quantity							5259040			0
S3	2000	2000	2000	2	0	2	Export	858	Uruguay	URY	32	Argentina	ARG								68	NON-FERROUS METALS	1	No Quantity							3490606			0
S3	2000	2000	2000	2	0	2	Export	858	Uruguay	URY	68	Bolivia (Plurinational State of)	BOL								68	NON-FERROUS METALS	1	No Quantity							9327			0
S3	2000	2000	2000	2	0	2	Export	858	Uruguay	URY	76	Brazil	BRA								68	NON-FERROUS METALS	1	No Quantity							1564861			0
S3	2000	2000	2000	2	0	2	Export	858	Uruguay	URY	152	Chile	CHL								68	NON-FERROUS METALS	1	No Quantity							4980			0
S3	2000	2000	2000	2	0	2	Export	858	Uruguay	URY	344	China, Hong Kong SAR	HKG								68	NON-FERROUS METALS	1	No Quantity							27640			0
S3	2000	2000	2000	2	0	2	Export	858	Uruguay	URY	392	Japan	JPN								68	NON-FERROUS METALS	1	No Quantity							31300			0
S3	2000	2000	2000	2	0	2	Export	858	Uruguay	URY	600	Paraguay	PRY								68	NON-FERROUS METALS	1	No Quantity							79509			0
S3	2000	2000	2000	2	0	2	Export	858	Uruguay	URY	699	India	IND								68	NON-FERROUS METALS	1	No Quantity							16125			0
S3	2000	2000	2000	2	0	2	Export	858	Uruguay	URY	838	Free Zones									68	NON-FERROUS METALS	1	No Quantity							34692			0
S3	2000	2000	2000	2	0	2	Export	854	Burkina Faso	BFA	0	World	WLD								69	METALS MANUFACTURES,NES	1	No Quantity							602180			0
S3	2000	2000	2000	2	0	2	Export	854	Burkina Faso	BFA	56	Belgium	BEL								69	METALS MANUFACTURES,NES	1	No Quantity							72			0
S3	2000	2000	2000	2	0	2	Export	854	Burkina Faso	BFA	156	China	CHN								69	METALS MANUFACTURES,NES	1	No Quantity							7154			0
S3	2000	2000	2000	2	0	2	Export	854	Burkina Faso	BFA	204	Benin	BEN								69	METALS MANUFACTURES,NES	1	No Quantity							43			0
S3	2000	2000	2000	2	0	2	Export	854	Burkina Faso	BFA	208	Denmark	DNK								69	METALS MANUFACTURES,NES	1	No Quantity							7122			0
S3	2000	2000	2000	2	0	2	Export	854	Burkina Faso	BFA	251	France	FRA								69	METALS MANUFACTURES,NES	1	No Quantity							52106			0
S3	2000	2000	2000	2	0	2	Export	854	Burkina Faso	BFA	266	Gabon	GAB								69	METALS MANUFACTURES,NES	1	No Quantity							179			0
S3	2000	2000	2000	2	0	2	Export	854	Burkina Faso	BFA	276	Germany	DEU								69	METALS MANUFACTURES,NES	1	No Quantity							2297			0
S3	2000	2000	2000	2	0	2	Export	854	Burkina Faso	BFA	288	Ghana	GHA								69	METALS MANUFACTURES,NES	1	No Quantity							113618			0
S3	2000	2000	2000	2	0	2	Export	854	Burkina Faso	BFA	381	Italy	ITA								69	METALS MANUFACTURES,NES	1	No Quantity							2570			0
S3	2000	2000	2000	2	0	2	Export	854	Burkina Faso	BFA	384	Côte d'Ivoire	CIV								69	METALS MANUFACTURES,NES	1	No Quantity							12161			0
S3	2000	2000	2000	2	0	2	Export	854	Burkina Faso	BFA	466	Mali	MLI								69	METALS MANUFACTURES,NES	1	No Quantity							348121			0
S3	2000	2000	2000	2	0	2	Export	854	Burkina Faso	BFA	478	Mauritania	MRT								69	METALS MANUFACTURES,NES	1	No Quantity							932			0
S3	2000	2000	2000	2	0	2	Export	854	Burkina Faso	BFA	562	Niger	NER								69	METALS MANUFACTURES,NES	1	No Quantity							25109			0
S3	2000	2000	2000	2	0	2	Export	854	Burkina Faso	BFA	752	Sweden	SWE								69	METALS MANUFACTURES,NES	1	No Quantity							167			0
S3	2000	2000	2000	2	0	2	Export	854	Burkina Faso	BFA	768	Togo	TGO								69	METALS MANUFACTURES,NES	1	No Quantity							3724			0
S3	2000	2000	2000	2	0	2	Export	854	Burkina Faso	BFA	818	Egypt	EGY								69	METALS MANUFACTURES,NES	1	No Quantity							3668			0
S3	2000	2000	2000	2	0	2	Export	854	Burkina Faso	BFA	826	United Kingdom	GBR								69	METALS MANUFACTURES,NES	1	No Quantity							22451			0
S3	2000	2000	2000	2	0	2	Export	854	Burkina Faso	BFA	842	USA	USA								69	METALS MANUFACTURES,NES	1	No Quantity							688			0
S3	2000	2000	2000	2	0	2	Export	858	Uruguay	URY	0	World	WLD								69	METALS MANUFACTURES,NES	1	No Quantity							6142204			0
S3	2000	2000	2000	2	0	2	Export	858	Uruguay	URY	32	Argentina	ARG								69	METALS MANUFACTURES,NES	1	No Quantity							3348589			0
S3	2000	2000	2000	2	0	2	Export	858	Uruguay	URY	68	Bolivia (Plurinational State of)	BOL								69	METALS MANUFACTURES,NES	1	No Quantity							45053			0
S3	2000	2000	2000	2	0	2	Export	858	Uruguay	URY	76	Brazil	BRA								69	METALS MANUFACTURES,NES	1	No Quantity							1314412			0
S3	2000	2000	2000	2	0	2	Export	858	Uruguay	URY	124	Canada	CAN								69	METALS MANUFACTURES,NES	1	No Quantity							280			0
S3	2000	2000	2000	2	0	2	Export	858	Uruguay	URY	152	Chile	CHL								69	METALS MANUFACTURES,NES	1	No Quantity							54224			0
S3	2000	2000	2000	2	0	2	Export	858	Uruguay	URY	188	Costa Rica	CRI								69	METALS MANUFACTURES,NES	1	No Quantity							2132			0
S3	2000	2000	2000	2	0	2	Export	858	Uruguay	URY	251	France	FRA								69	METALS MANUFACTURES,NES	1	No Quantity							500			0
S3	2000	2000	2000	2	0	2	Export	858	Uruguay	URY	276	Germany	DEU								69	METALS MANUFACTURES,NES	1	No Quantity							30			0
S3	2000	2000	2000	2	0	2	Export	858	Uruguay	URY	344	China, Hong Kong SAR	HKG								69	METALS MANUFACTURES,NES	1	No Quantity							172650			0
S3	2000	2000	2000	2	0	2	Export	858	Uruguay	URY	381	Italy	ITA								69	METALS MANUFACTURES,NES	1	No Quantity							169763			0
S3	2000	2000	2000	2	0	2	Export	858	Uruguay	URY	484	Mexico	MEX								69	METALS MANUFACTURES,NES	1	No Quantity							402			0
S3	2000	2000	2000	2	0	2	Export	858	Uruguay	URY	490	Other Asia, nes									69	METALS MANUFACTURES,NES	1	No Quantity							1754			0
S3	2000	2000	2000	2	0	2	Export	858	Uruguay	URY	528	Netherlands	NLD								69	METALS MANUFACTURES,NES	1	No Quantity							60			0
S3	2000	2000	2000	2	0	2	Export	858	Uruguay	URY	600	Paraguay	PRY								69	METALS MANUFACTURES,NES	1	No Quantity							377870			0
S3	2000	2000	2000	2	0	2	Export	858	Uruguay	URY	604	Peru	PER								69	METALS MANUFACTURES,NES	1	No Quantity							402915			0
S3	2000	2000	2000	2	0	2	Export	858	Uruguay	URY	608	Philippines	PHL								69	METALS MANUFACTURES,NES	1	No Quantity							147			0
S3	2000	2000	2000	2	0	2	Export	858	Uruguay	URY	620	Portugal	PRT								69	METALS MANUFACTURES,NES	1	No Quantity							720			0
S3	2000	2000	2000	2	0	2	Export	858	Uruguay	URY	724	Spain	ESP								69	METALS MANUFACTURES,NES	1	No Quantity							7079			0
S3	2000	2000	2000	2	0	2	Export	858	Uruguay	URY	826	United Kingdom	GBR								69	METALS MANUFACTURES,NES	1	No Quantity							93837			0
S3	2000	2000	2000	2	0	2	Export	858	Uruguay	URY	838	Free Zones									69	METALS MANUFACTURES,NES	1	No Quantity							138527			0
S3	2000	2000	2000	2	0	2	Export	858	Uruguay	URY	842	USA	USA								69	METALS MANUFACTURES,NES	1	No Quantity							11260			0
S3	2000	2000	2000	2	0	2	Export	854	Burkina Faso	BFA	0	World	WLD								71	POWER GENERATNG.MACHINES	1	No Quantity							81666			0
S3	2000	2000	2000	2	0	2	Export	854	Burkina Faso	BFA	251	France	FRA								71	POWER GENERATNG.MACHINES	1	No Quantity							10273			0
S3	2000	2000	2000	2	0	2	Export	854	Burkina Faso	BFA	384	Côte d'Ivoire	CIV								71	POWER GENERATNG.MACHINES	1	No Quantity							32058			0
S3	2000	2000	2000	2	0	2	Export	854	Burkina Faso	BFA	392	Japan	JPN								71	POWER GENERATNG.MACHINES	1	No Quantity							8563			0
S3	2000	2000	2000	2	0	2	Export	854	Burkina Faso	BFA	466	Mali	MLI								71	POWER GENERATNG.MACHINES	1	No Quantity							25195			0
S3	2000	2000	2000	2	0	2	Export	854	Burkina Faso	BFA	478	Mauritania	MRT								71	POWER GENERATNG.MACHINES	1	No Quantity							695			0
S3	2000	2000	2000	2	0	2	Export	854	Burkina Faso	BFA	768	Togo	TGO								71	POWER GENERATNG.MACHINES	1	No Quantity							4883			0
S3	2000	2000	2000	2	0	2	Export	858	Uruguay	URY	0	World	WLD								71	POWER GENERATNG.MACHINES	1	No Quantity							1210352			0
S3	2000	2000	2000	2	0	2	Export	858	Uruguay	URY	32	Argentina	ARG								71	POWER GENERATNG.MACHINES	1	No Quantity							686883			0
S3	2000	2000	2000	2	0	2	Export	858	Uruguay	URY	56	Belgium	BEL								71	POWER GENERATNG.MACHINES	1	No Quantity							47000			0
S3	2000	2000	2000	2	0	2	Export	858	Uruguay	URY	76	Brazil	BRA								71	POWER GENERATNG.MACHINES	1	No Quantity							77207			0
S3	2000	2000	2000	2	0	2	Export	858	Uruguay	URY	124	Canada	CAN								71	POWER GENERATNG.MACHINES	1	No Quantity							300			0
S3	2000	2000	2000	2	0	2	Export	858	Uruguay	URY	152	Chile	CHL								71	POWER GENERATNG.MACHINES	1	No Quantity							35654			0
S3	2000	2000	2000	2	0	2	Export	858	Uruguay	URY	214	Dominican Rep.	DOM								71	POWER GENERATNG.MACHINES	1	No Quantity							29801			0
S3	2000	2000	2000	2	0	2	Export	858	Uruguay	URY	218	Ecuador	ECU								71	POWER GENERATNG.MACHINES	1	No Quantity							73356			0
S3	2000	2000	2000	2	0	2	Export	858	Uruguay	URY	276	Germany	DEU								71	POWER GENERATNG.MACHINES	1	No Quantity							81			0
S3	2000	2000	2000	2	0	2	Export	858	Uruguay	URY	320	Guatemala	GTM								71	POWER GENERATNG.MACHINES	1	No Quantity							1386			0
S3	2000	2000	2000	2	0	2	Export	858	Uruguay	URY	381	Italy	ITA								71	POWER GENERATNG.MACHINES	1	No Quantity							200			0
S3	2000	2000	2000	2	0	2	Export	858	Uruguay	URY	600	Paraguay	PRY								71	POWER GENERATNG.MACHINES	1	No Quantity							68792			0
S3	2000	2000	2000	2	0	2	Export	858	Uruguay	URY	604	Peru	PER								71	POWER GENERATNG.MACHINES	1	No Quantity							780			0
S3	2000	2000	2000	2	0	2	Export	858	Uruguay	URY	804	Ukraine	UKR								71	POWER GENERATNG.MACHINES	1	No Quantity							10820			0
S3	2000	2000	2000	2	0	2	Export	858	Uruguay	URY	838	Free Zones									71	POWER GENERATNG.MACHINES	1	No Quantity							7554			0
S3	2000	2000	2000	2	0	2	Export	858	Uruguay	URY	842	USA	USA								71	POWER GENERATNG.MACHINES	1	No Quantity							169338			0
S3	2000	2000	2000	2	0	2	Export	858	Uruguay	URY	862	Venezuela	VEN								71	POWER GENERATNG.MACHINES	1	No Quantity							1200			0
S3	2000	2000	2000	2	0	2	Export	854	Burkina Faso	BFA	0	World	WLD								72	SPECIAL.INDUST.MACHINERY	1	No Quantity							1759408			0
S3	2000	2000	2000	2	0	2	Export	854	Burkina Faso	BFA	56	Belgium	BEL								72	SPECIAL.INDUST.MACHINERY	1	No Quantity							23604			0
S3	2000	2000	2000	2	0	2	Export	854	Burkina Faso	BFA	120	Cameroon	CMR								72	SPECIAL.INDUST.MACHINERY	1	No Quantity							41830			0
S3	2000	2000	2000	2	0	2	Export	854	Burkina Faso	BFA	124	Canada	CAN								72	SPECIAL.INDUST.MACHINERY	1	No Quantity							39166			0
S3	2000	2000	2000	2	0	2	Export	854	Burkina Faso	BFA	251	France	FRA								72	SPECIAL.INDUST.MACHINERY	1	No Quantity							329332			0
S3	2000	2000	2000	2	0	2	Export	854	Burkina Faso	BFA	276	Germany	DEU								72	SPECIAL.INDUST.MACHINERY	1	No Quantity							3391			0
S3	2000	2000	2000	2	0	2	Export	854	Burkina Faso	BFA	288	Ghana	GHA								72	SPECIAL.INDUST.MACHINERY	1	No Quantity							37002			0
S3	2000	2000	2000	2	0	2	Export	854	Burkina Faso	BFA	324	Guinea	GIN								72	SPECIAL.INDUST.MACHINERY	1	No Quantity							10515			0
S3	2000	2000	2000	2	0	2	Export	854	Burkina Faso	BFA	360	Indonesia	IDN								72	SPECIAL.INDUST.MACHINERY	1	No Quantity							198			0
S3	2000	2000	2000	2	0	2	Export	854	Burkina Faso	BFA	381	Italy	ITA								72	SPECIAL.INDUST.MACHINERY	1	No Quantity							3871			0
S3	2000	2000	2000	2	0	2	Export	854	Burkina Faso	BFA	384	Côte d'Ivoire	CIV								72	SPECIAL.INDUST.MACHINERY	1	No Quantity							18785			0
S3	2000	2000	2000	2	0	2	Export	854	Burkina Faso	BFA	466	Mali	MLI								72	SPECIAL.INDUST.MACHINERY	1	No Quantity							367863			0
S3	2000	2000	2000	2	0	2	Export	854	Burkina Faso	BFA	562	Niger	NER								72	SPECIAL.INDUST.MACHINERY	1	No Quantity							1788			0
S3	2000	2000	2000	2	0	2	Export	854	Burkina Faso	BFA	686	Senegal	SEN								72	SPECIAL.INDUST.MACHINERY	1	No Quantity							11698			0
S3	2000	2000	2000	2	0	2	Export	854	Burkina Faso	BFA	768	Togo	TGO								72	SPECIAL.INDUST.MACHINERY	1	No Quantity							588639			0
S3	2000	2000	2000	2	0	2	Export	854	Burkina Faso	BFA	842	USA	USA								72	SPECIAL.INDUST.MACHINERY	1	No Quantity							281725			0
S3	2000	2000	2000	2	0	2	Export	858	Uruguay	URY	0	World	WLD								72	SPECIAL.INDUST.MACHINERY	1	No Quantity							14406236			0
S3	2000	2000	2000	2	0	2	Export	858	Uruguay	URY	32	Argentina	ARG								72	SPECIAL.INDUST.MACHINERY	1	No Quantity							2472221			0
S3	2000	2000	2000	2	0	2	Export	858	Uruguay	URY	36	Australia	AUS								72	SPECIAL.INDUST.MACHINERY	1	No Quantity							8681			0
S3	2000	2000	2000	2	0	2	Export	858	Uruguay	URY	68	Bolivia (Plurinational State of)	BOL								72	SPECIAL.INDUST.MACHINERY	1	No Quantity							51362			0
S3	2000	2000	2000	2	0	2	Export	858	Uruguay	URY	76	Brazil	BRA								72	SPECIAL.INDUST.MACHINERY	1	No Quantity							7002727			0
S3	2000	2000	2000	2	0	2	Export	858	Uruguay	URY	124	Canada	CAN								72	SPECIAL.INDUST.MACHINERY	1	No Quantity							9000			0
S3	2000	2000	2000	2	0	2	Export	858	Uruguay	URY	152	Chile	CHL								72	SPECIAL.INDUST.MACHINERY	1	No Quantity							603368			0
S3	2000	2000	2000	2	0	2	Export	858	Uruguay	URY	170	Colombia	COL								72	SPECIAL.INDUST.MACHINERY	1	No Quantity							199420			0
S3	2000	2000	2000	2	0	2	Export	858	Uruguay	URY	188	Costa Rica	CRI								72	SPECIAL.INDUST.MACHINERY	1	No Quantity							1801735			0
S3	2000	2000	2000	2	0	2	Export	858	Uruguay	URY	218	Ecuador	ECU								72	SPECIAL.INDUST.MACHINERY	1	No Quantity							152960			0
S3	2000	2000	2000	2	0	2	Export	858	Uruguay	URY	276	Germany	DEU								72	SPECIAL.INDUST.MACHINERY	1	No Quantity							387913			0
S3	2000	2000	2000	2	0	2	Export	858	Uruguay	URY	381	Italy	ITA								72	SPECIAL.INDUST.MACHINERY	1	No Quantity							115921			0
S3	2000	2000	2000	2	0	2	Export	858	Uruguay	URY	484	Mexico	MEX								72	SPECIAL.INDUST.MACHINERY	1	No Quantity							60000			0
S3	2000	2000	2000	2	0	2	Export	858	Uruguay	URY	591	Panama	PAN								72	SPECIAL.INDUST.MACHINERY	1	No Quantity							9750			0
S3	2000	2000	2000	2	0	2	Export	858	Uruguay	URY	600	Paraguay	PRY								72	SPECIAL.INDUST.MACHINERY	1	No Quantity							488018			0
S3	2000	2000	2000	2	0	2	Export	858	Uruguay	URY	604	Peru	PER								72	SPECIAL.INDUST.MACHINERY	1	No Quantity							27990			0
S3	2000	2000	2000	2	0	2	Export	858	Uruguay	URY	608	Philippines	PHL								72	SPECIAL.INDUST.MACHINERY	1	No Quantity							5932			0
S3	2000	2000	2000	2	0	2	Export	858	Uruguay	URY	724	Spain	ESP								72	SPECIAL.INDUST.MACHINERY	1	No Quantity							386932			0
S3	2000	2000	2000	2	0	2	Export	858	Uruguay	URY	757	Switzerland	CHE								72	SPECIAL.INDUST.MACHINERY	1	No Quantity							4373			0
S3	2000	2000	2000	2	0	2	Export	858	Uruguay	URY	838	Free Zones									72	SPECIAL.INDUST.MACHINERY	1	No Quantity							8100			0
S3	2000	2000	2000	2	0	2	Export	858	Uruguay	URY	842	USA	USA								72	SPECIAL.INDUST.MACHINERY	1	No Quantity							301245			0
S3	2000	2000	2000	2	0	2	Export	858	Uruguay	URY	862	Venezuela	VEN								72	SPECIAL.INDUST.MACHINERY	1	No Quantity							308588			0
S3	2000	2000	2000	2	0	2	Export	854	Burkina Faso	BFA	0	World	WLD								73	METALWORKING MACHINERY	1	No Quantity							37746			0
S3	2000	2000	2000	2	0	2	Export	854	Burkina Faso	BFA	251	France	FRA								73	METALWORKING MACHINERY	1	No Quantity							31760			0
S3	2000	2000	2000	2	0	2	Export	854	Burkina Faso	BFA	384	Côte d'Ivoire	CIV								73	METALWORKING MACHINERY	1	No Quantity							1925			0
S3	2000	2000	2000	2	0	2	Export	854	Burkina Faso	BFA	466	Mali	MLI								73	METALWORKING MACHINERY	1	No Quantity							1931			0
S3	2000	2000	2000	2	0	2	Export	854	Burkina Faso	BFA	478	Mauritania	MRT								73	METALWORKING MACHINERY	1	No Quantity							1414			0
S3	2000	2000	2000	2	0	2	Export	854	Burkina Faso	BFA	768	Togo	TGO								73	METALWORKING MACHINERY	1	No Quantity							715			0
S3	2000	2000	2000	2	0	2	Export	858	Uruguay	URY	0	World	WLD								73	METALWORKING MACHINERY	1	No Quantity							86708			0
S3	2000	2000	2000	2	0	2	Export	858	Uruguay	URY	32	Argentina	ARG								73	METALWORKING MACHINERY	1	No Quantity							8600			0
S3	2000	2000	2000	2	0	2	Export	858	Uruguay	URY	76	Brazil	BRA								73	METALWORKING MACHINERY	1	No Quantity							50808			0
S3	2000	2000	2000	2	0	2	Export	858	Uruguay	URY	152	Chile	CHL								73	METALWORKING MACHINERY	1	No Quantity							11300			0
S3	2000	2000	2000	2	0	2	Export	858	Uruguay	URY	381	Italy	ITA								73	METALWORKING MACHINERY	1	No Quantity							16000			0
S3	2000	2000	2000	2	0	2	Export	854	Burkina Faso	BFA	0	World	WLD								74	GENERAL INDUSTL.MACH.NES	1	No Quantity							1481495			0
S3	2000	2000	2000	2	0	2	Export	854	Burkina Faso	BFA	56	Belgium	BEL								74	GENERAL INDUSTL.MACH.NES	1	No Quantity							1431			0
S3	2000	2000	2000	2	0	2	Export	854	Burkina Faso	BFA	120	Cameroon	CMR								74	GENERAL INDUSTL.MACH.NES	1	No Quantity							29746			0
S3	2000	2000	2000	2	0	2	Export	854	Burkina Faso	BFA	208	Denmark	DNK								74	GENERAL INDUSTL.MACH.NES	1	No Quantity							17206			0
S3	2000	2000	2000	2	0	2	Export	854	Burkina Faso	BFA	251	France	FRA								74	GENERAL INDUSTL.MACH.NES	1	No Quantity							364733			0
S3	2000	2000	2000	2	0	2	Export	854	Burkina Faso	BFA	276	Germany	DEU								74	GENERAL INDUSTL.MACH.NES	1	No Quantity							7499			0
S3	2000	2000	2000	2	0	2	Export	854	Burkina Faso	BFA	288	Ghana	GHA								74	GENERAL INDUSTL.MACH.NES	1	No Quantity							837			0
S3	2000	2000	2000	2	0	2	Export	854	Burkina Faso	BFA	381	Italy	ITA								74	GENERAL INDUSTL.MACH.NES	1	No Quantity							54546			0
S3	2000	2000	2000	2	0	2	Export	854	Burkina Faso	BFA	384	Côte d'Ivoire	CIV								74	GENERAL INDUSTL.MACH.NES	1	No Quantity							15299			0
S3	2000	2000	2000	2	0	2	Export	854	Burkina Faso	BFA	466	Mali	MLI								74	GENERAL INDUSTL.MACH.NES	1	No Quantity							123373			0
S3	2000	2000	2000	2	0	2	Export	854	Burkina Faso	BFA	478	Mauritania	MRT								74	GENERAL INDUSTL.MACH.NES	1	No Quantity							1319			0
S3	2000	2000	2000	2	0	2	Export	854	Burkina Faso	BFA	528	Netherlands	NLD								74	GENERAL INDUSTL.MACH.NES	1	No Quantity							469155			0
S3	2000	2000	2000	2	0	2	Export	854	Burkina Faso	BFA	768	Togo	TGO								74	GENERAL INDUSTL.MACH.NES	1	No Quantity							370766			0
S3	2000	2000	2000	2	0	2	Export	854	Burkina Faso	BFA	826	United Kingdom	GBR								74	GENERAL INDUSTL.MACH.NES	1	No Quantity							4783			0
S3	2000	2000	2000	2	0	2	Export	854	Burkina Faso	BFA	842	USA	USA								74	GENERAL INDUSTL.MACH.NES	1	No Quantity							20801			0
S3	2000	2000	2000	2	0	2	Export	858	Uruguay	URY	0	World	WLD								74	GENERAL INDUSTL.MACH.NES	1	No Quantity							7439639			0
S3	2000	2000	2000	2	0	2	Export	858	Uruguay	URY	32	Argentina	ARG								74	GENERAL INDUSTL.MACH.NES	1	No Quantity							2017496			0
S3	2000	2000	2000	2	0	2	Export	858	Uruguay	URY	56	Belgium	BEL								74	GENERAL INDUSTL.MACH.NES	1	No Quantity							1000			0
S3	2000	2000	2000	2	0	2	Export	858	Uruguay	URY	68	Bolivia (Plurinational State of)	BOL								74	GENERAL INDUSTL.MACH.NES	1	No Quantity							17951			0
S3	2000	2000	2000	2	0	2	Export	858	Uruguay	URY	76	Brazil	BRA								74	GENERAL INDUSTL.MACH.NES	1	No Quantity							2071825			0
S3	2000	2000	2000	2	0	2	Export	858	Uruguay	URY	152	Chile	CHL								74	GENERAL INDUSTL.MACH.NES	1	No Quantity							2087110			0
S3	2000	2000	2000	2	0	2	Export	858	Uruguay	URY	170	Colombia	COL								74	GENERAL INDUSTL.MACH.NES	1	No Quantity							12975			0
S3	2000	2000	2000	2	0	2	Export	858	Uruguay	URY	208	Denmark	DNK								74	GENERAL INDUSTL.MACH.NES	1	No Quantity							2920			0
S3	2000	2000	2000	2	0	2	Export	858	Uruguay	URY	218	Ecuador	ECU								74	GENERAL INDUSTL.MACH.NES	1	No Quantity							15000			0
S3	2000	2000	2000	2	0	2	Export	858	Uruguay	URY	251	France	FRA								74	GENERAL INDUSTL.MACH.NES	1	No Quantity							26275			0
S3	2000	2000	2000	2	0	2	Export	858	Uruguay	URY	276	Germany	DEU								74	GENERAL INDUSTL.MACH.NES	1	No Quantity							32503			0
S3	2000	2000	2000	2	0	2	Export	858	Uruguay	URY	376	Israel	ISR								74	GENERAL INDUSTL.MACH.NES	1	No Quantity							5150			0
S3	2000	2000	2000	2	0	2	Export	858	Uruguay	URY	381	Italy	ITA								74	GENERAL INDUSTL.MACH.NES	1	No Quantity							91963			0
S3	2000	2000	2000	2	0	2	Export	858	Uruguay	URY	484	Mexico	MEX								74	GENERAL INDUSTL.MACH.NES	1	No Quantity							3450			0
S3	2000	2000	2000	2	0	2	Export	858	Uruguay	URY	528	Netherlands	NLD								74	GENERAL INDUSTL.MACH.NES	1	No Quantity							593			0
S3	2000	2000	2000	2	0	2	Export	858	Uruguay	URY	600	Paraguay	PRY								74	GENERAL INDUSTL.MACH.NES	1	No Quantity							736079			0
S3	2000	2000	2000	2	0	2	Export	858	Uruguay	URY	604	Peru	PER								74	GENERAL INDUSTL.MACH.NES	1	No Quantity							3936			0
S3	2000	2000	2000	2	0	2	Export	858	Uruguay	URY	710	South Africa	ZAF								74	GENERAL INDUSTL.MACH.NES	1	No Quantity							39000			0
S3	2000	2000	2000	2	0	2	Export	858	Uruguay	URY	724	Spain	ESP								74	GENERAL INDUSTL.MACH.NES	1	No Quantity							55206			0
S3	2000	2000	2000	2	0	2	Export	858	Uruguay	URY	838	Free Zones									74	GENERAL INDUSTL.MACH.NES	1	No Quantity							100121			0
S3	2000	2000	2000	2	0	2	Export	858	Uruguay	URY	842	USA	USA								74	GENERAL INDUSTL.MACH.NES	1	No Quantity							85706			0
S3	2000	2000	2000	2	0	2	Export	858	Uruguay	URY	862	Venezuela	VEN								74	GENERAL INDUSTL.MACH.NES	1	No Quantity							33380			0
S3	2000	2000	2000	2	0	2	Export	854	Burkina Faso	BFA	0	World	WLD								75	OFFICE MACHINES,ADP MACH	1	No Quantity							294917			0
S3	2000	2000	2000	2	0	2	Export	854	Burkina Faso	BFA	56	Belgium	BEL								75	OFFICE MACHINES,ADP MACH	1	No Quantity							112319			0
S3	2000	2000	2000	2	0	2	Export	854	Burkina Faso	BFA	124	Canada	CAN								75	OFFICE MACHINES,ADP MACH	1	No Quantity							5834			0
S3	2000	2000	2000	2	0	2	Export	854	Burkina Faso	BFA	204	Benin	BEN								75	OFFICE MACHINES,ADP MACH	1	No Quantity							157			0
S3	2000	2000	2000	2	0	2	Export	854	Burkina Faso	BFA	208	Denmark	DNK								75	OFFICE MACHINES,ADP MACH	1	No Quantity							7770			0
S3	2000	2000	2000	2	0	2	Export	854	Burkina Faso	BFA	218	Ecuador	ECU								75	OFFICE MACHINES,ADP MACH	1	No Quantity							13901			0
S3	2000	2000	2000	2	0	2	Export	854	Burkina Faso	BFA	251	France	FRA								75	OFFICE MACHINES,ADP MACH	1	No Quantity							90740			0
S3	2000	2000	2000	2	0	2	Export	854	Burkina Faso	BFA	266	Gabon	GAB								75	OFFICE MACHINES,ADP MACH	1	No Quantity							1751			0
S3	2000	2000	2000	2	0	2	Export	854	Burkina Faso	BFA	276	Germany	DEU								75	OFFICE MACHINES,ADP MACH	1	No Quantity							376			0
S3	2000	2000	2000	2	0	2	Export	854	Burkina Faso	BFA	384	Côte d'Ivoire	CIV								75	OFFICE MACHINES,ADP MACH	1	No Quantity							47305			0
S3	2000	2000	2000	2	0	2	Export	854	Burkina Faso	BFA	466	Mali	MLI								75	OFFICE MACHINES,ADP MACH	1	No Quantity							6009			0
S3	2000	2000	2000	2	0	2	Export	854	Burkina Faso	BFA	724	Spain	ESP								75	OFFICE MACHINES,ADP MACH	1	No Quantity							15			0
S3	2000	2000	2000	2	0	2	Export	854	Burkina Faso	BFA	757	Switzerland	CHE								75	OFFICE MACHINES,ADP MACH	1	No Quantity							4163			0
S3	2000	2000	2000	2	0	2	Export	854	Burkina Faso	BFA	768	Togo	TGO								75	OFFICE MACHINES,ADP MACH	1	No Quantity							394			0
S3	2000	2000	2000	2	0	2	Export	854	Burkina Faso	BFA	826	United Kingdom	GBR								75	OFFICE MACHINES,ADP MACH	1	No Quantity							1481			0
S3	2000	2000	2000	2	0	2	Export	854	Burkina Faso	BFA	842	USA	USA								75	OFFICE MACHINES,ADP MACH	1	No Quantity							2703			0
S3	2000	2000	2000	2	0	2	Export	858	Uruguay	URY	0	World	WLD								75	OFFICE MACHINES,ADP MACH	1	No Quantity							1304935			0
S3	2000	2000	2000	2	0	2	Export	858	Uruguay	URY	32	Argentina	ARG								75	OFFICE MACHINES,ADP MACH	1	No Quantity							414295			0
S3	2000	2000	2000	2	0	2	Export	858	Uruguay	URY	68	Bolivia (Plurinational State of)	BOL								75	OFFICE MACHINES,ADP MACH	1	No Quantity							990			0
S3	2000	2000	2000	2	0	2	Export	858	Uruguay	URY	76	Brazil	BRA								75	OFFICE MACHINES,ADP MACH	1	No Quantity							1650			0
S3	2000	2000	2000	2	0	2	Export	858	Uruguay	URY	152	Chile	CHL								75	OFFICE MACHINES,ADP MACH	1	No Quantity							150			0
S3	2000	2000	2000	2	0	2	Export	858	Uruguay	URY	170	Colombia	COL								75	OFFICE MACHINES,ADP MACH	1	No Quantity							9264			0
S3	2000	2000	2000	2	0	2	Export	858	Uruguay	URY	251	France	FRA								75	OFFICE MACHINES,ADP MACH	1	No Quantity							22249			0
S3	2000	2000	2000	2	0	2	Export	858	Uruguay	URY	276	Germany	DEU								75	OFFICE MACHINES,ADP MACH	1	No Quantity							21729			0
S3	2000	2000	2000	2	0	2	Export	858	Uruguay	URY	348	Hungary	HUN								75	OFFICE MACHINES,ADP MACH	1	No Quantity							143922			0
S3	2000	2000	2000	2	0	2	Export	858	Uruguay	URY	376	Israel	ISR								75	OFFICE MACHINES,ADP MACH	1	No Quantity							3750			0
S3	2000	2000	2000	2	0	2	Export	858	Uruguay	URY	408	Dem. People's Rep. of Korea	PRK								75	OFFICE MACHINES,ADP MACH	1	No Quantity							4800			0
S3	2000	2000	2000	2	0	2	Export	858	Uruguay	URY	490	Other Asia, nes									75	OFFICE MACHINES,ADP MACH	1	No Quantity							2205			0
S3	2000	2000	2000	2	0	2	Export	858	Uruguay	URY	528	Netherlands	NLD								75	OFFICE MACHINES,ADP MACH	1	No Quantity							6505			0
S3	2000	2000	2000	2	0	2	Export	858	Uruguay	URY	600	Paraguay	PRY								75	OFFICE MACHINES,ADP MACH	1	No Quantity							18135			0
S3	2000	2000	2000	2	0	2	Export	858	Uruguay	URY	724	Spain	ESP								75	OFFICE MACHINES,ADP MACH	1	No Quantity							2000			0
S3	2000	2000	2000	2	0	2	Export	858	Uruguay	URY	757	Switzerland	CHE								75	OFFICE MACHINES,ADP MACH	1	No Quantity							574			0
S3	2000	2000	2000	2	0	2	Export	858	Uruguay	URY	838	Free Zones									75	OFFICE MACHINES,ADP MACH	1	No Quantity							289429			0
S3	2000	2000	2000	2	0	2	Export	858	Uruguay	URY	842	USA	USA								75	OFFICE MACHINES,ADP MACH	1	No Quantity							363288			0
S3	2000	2000	2000	2	0	2	Export	854	Burkina Faso	BFA	0	World	WLD								76	TELECOMM.SOUND EQUIP ETC	1	No Quantity							117463			0
S3	2000	2000	2000	2	0	2	Export	854	Burkina Faso	BFA	56	Belgium	BEL								76	TELECOMM.SOUND EQUIP ETC	1	No Quantity							2545			0
S3	2000	2000	2000	2	0	2	Export	854	Burkina Faso	BFA	124	Canada	CAN								76	TELECOMM.SOUND EQUIP ETC	1	No Quantity							14			0
S3	2000	2000	2000	2	0	2	Export	854	Burkina Faso	BFA	204	Benin	BEN								76	TELECOMM.SOUND EQUIP ETC	1	No Quantity							507			0
S3	2000	2000	2000	2	0	2	Export	854	Burkina Faso	BFA	208	Denmark	DNK								76	TELECOMM.SOUND EQUIP ETC	1	No Quantity							2435			0
S3	2000	2000	2000	2	0	2	Export	854	Burkina Faso	BFA	251	France	FRA								76	TELECOMM.SOUND EQUIP ETC	1	No Quantity							62763			0
S3	2000	2000	2000	2	0	2	Export	854	Burkina Faso	BFA	266	Gabon	GAB								76	TELECOMM.SOUND EQUIP ETC	1	No Quantity							351			0
S3	2000	2000	2000	2	0	2	Export	854	Burkina Faso	BFA	276	Germany	DEU								76	TELECOMM.SOUND EQUIP ETC	1	No Quantity							2871			0
S3	2000	2000	2000	2	0	2	Export	854	Burkina Faso	BFA	288	Ghana	GHA								76	TELECOMM.SOUND EQUIP ETC	1	No Quantity							291			0
S3	2000	2000	2000	2	0	2	Export	854	Burkina Faso	BFA	344	China, Hong Kong SAR	HKG								76	TELECOMM.SOUND EQUIP ETC	1	No Quantity							2403			0
S3	2000	2000	2000	2	0	2	Export	854	Burkina Faso	BFA	360	Indonesia	IDN								76	TELECOMM.SOUND EQUIP ETC	1	No Quantity							744			0
S3	2000	2000	2000	2	0	2	Export	854	Burkina Faso	BFA	384	Côte d'Ivoire	CIV								76	TELECOMM.SOUND EQUIP ETC	1	No Quantity							2570			0
S3	2000	2000	2000	2	0	2	Export	854	Burkina Faso	BFA	392	Japan	JPN								76	TELECOMM.SOUND EQUIP ETC	1	No Quantity							3577			0
S3	2000	2000	2000	2	0	2	Export	854	Burkina Faso	BFA	466	Mali	MLI								76	TELECOMM.SOUND EQUIP ETC	1	No Quantity							8012			0
S3	2000	2000	2000	2	0	2	Export	854	Burkina Faso	BFA	528	Netherlands	NLD								76	TELECOMM.SOUND EQUIP ETC	1	No Quantity							1423			0
S3	2000	2000	2000	2	0	2	Export	854	Burkina Faso	BFA	562	Niger	NER								76	TELECOMM.SOUND EQUIP ETC	1	No Quantity							1481			0
S3	2000	2000	2000	2	0	2	Export	854	Burkina Faso	BFA	686	Senegal	SEN								76	TELECOMM.SOUND EQUIP ETC	1	No Quantity							842			0
S3	2000	2000	2000	2	0	2	Export	854	Burkina Faso	BFA	702	Singapore	SGP								76	TELECOMM.SOUND EQUIP ETC	1	No Quantity							1941			0
S3	2000	2000	2000	2	0	2	Export	854	Burkina Faso	BFA	757	Switzerland	CHE								76	TELECOMM.SOUND EQUIP ETC	1	No Quantity							2558			0
S3	2000	2000	2000	2	0	2	Export	854	Burkina Faso	BFA	768	Togo	TGO								76	TELECOMM.SOUND EQUIP ETC	1	No Quantity							3362			0
S3	2000	2000	2000	2	0	2	Export	854	Burkina Faso	BFA	842	USA	USA								76	TELECOMM.SOUND EQUIP ETC	1	No Quantity							16773			0
S3	2000	2000	2000	2	0	2	Export	858	Uruguay	URY	0	World	WLD								76	TELECOMM.SOUND EQUIP ETC	1	No Quantity							1545531			0
S3	2000	2000	2000	2	0	2	Export	858	Uruguay	URY	32	Argentina	ARG								76	TELECOMM.SOUND EQUIP ETC	1	No Quantity							361476			0
S3	2000	2000	2000	2	0	2	Export	858	Uruguay	URY	68	Bolivia (Plurinational State of)	BOL								76	TELECOMM.SOUND EQUIP ETC	1	No Quantity							89892			0
S3	2000	2000	2000	2	0	2	Export	858	Uruguay	URY	76	Brazil	BRA								76	TELECOMM.SOUND EQUIP ETC	1	No Quantity							7448			0
S3	2000	2000	2000	2	0	2	Export	858	Uruguay	URY	124	Canada	CAN								76	TELECOMM.SOUND EQUIP ETC	1	No Quantity							27168			0
S3	2000	2000	2000	2	0	2	Export	858	Uruguay	URY	156	China	CHN								76	TELECOMM.SOUND EQUIP ETC	1	No Quantity							10105			0
S3	2000	2000	2000	2	0	2	Export	858	Uruguay	URY	170	Colombia	COL								76	TELECOMM.SOUND EQUIP ETC	1	No Quantity							5424			0
S3	2000	2000	2000	2	0	2	Export	858	Uruguay	URY	188	Costa Rica	CRI								76	TELECOMM.SOUND EQUIP ETC	1	No Quantity							450			0
S3	2000	2000	2000	2	0	2	Export	858	Uruguay	URY	276	Germany	DEU								76	TELECOMM.SOUND EQUIP ETC	1	No Quantity							15499			0
S3	2000	2000	2000	2	0	2	Export	858	Uruguay	URY	344	China, Hong Kong SAR	HKG								76	TELECOMM.SOUND EQUIP ETC	1	No Quantity							16412			0
S3	2000	2000	2000	2	0	2	Export	858	Uruguay	URY	376	Israel	ISR								76	TELECOMM.SOUND EQUIP ETC	1	No Quantity							3175			0
S3	2000	2000	2000	2	0	2	Export	858	Uruguay	URY	381	Italy	ITA								76	TELECOMM.SOUND EQUIP ETC	1	No Quantity							1800			0
S3	2000	2000	2000	2	0	2	Export	858	Uruguay	URY	484	Mexico	MEX								76	TELECOMM.SOUND EQUIP ETC	1	No Quantity							6372			0
S3	2000	2000	2000	2	0	2	Export	858	Uruguay	URY	528	Netherlands	NLD								76	TELECOMM.SOUND EQUIP ETC	1	No Quantity							1080			0
S3	2000	2000	2000	2	0	2	Export	858	Uruguay	URY	600	Paraguay	PRY								76	TELECOMM.SOUND EQUIP ETC	1	No Quantity							850			0
S3	2000	2000	2000	2	0	2	Export	858	Uruguay	URY	826	United Kingdom	GBR								76	TELECOMM.SOUND EQUIP ETC	1	No Quantity							2265			0
S3	2000	2000	2000	2	0	2	Export	858	Uruguay	URY	838	Free Zones									76	TELECOMM.SOUND EQUIP ETC	1	No Quantity							66169			0
S3	2000	2000	2000	2	0	2	Export	858	Uruguay	URY	842	USA	USA								76	TELECOMM.SOUND EQUIP ETC	1	No Quantity							929946			0
S3	2000	2000	2000	2	0	2	Export	854	Burkina Faso	BFA	0	World	WLD								77	ELEC MCH APPAR,PARTS,NES	1	No Quantity							611201			0
S3	2000	2000	2000	2	0	2	Export	854	Burkina Faso	BFA	56	Belgium	BEL								77	ELEC MCH APPAR,PARTS,NES	1	No Quantity							5305			0
S3	2000	2000	2000	2	0	2	Export	854	Burkina Faso	BFA	124	Canada	CAN								77	ELEC MCH APPAR,PARTS,NES	1	No Quantity							5684			0
S3	2000	2000	2000	2	0	2	Export	854	Burkina Faso	BFA	208	Denmark	DNK								77	ELEC MCH APPAR,PARTS,NES	1	No Quantity							9419			0
S3	2000	2000	2000	2	0	2	Export	854	Burkina Faso	BFA	251	France	FRA								77	ELEC MCH APPAR,PARTS,NES	1	No Quantity							157164			0
S3	2000	2000	2000	2	0	2	Export	854	Burkina Faso	BFA	266	Gabon	GAB								77	ELEC MCH APPAR,PARTS,NES	1	No Quantity							29			0
S3	2000	2000	2000	2	0	2	Export	854	Burkina Faso	BFA	276	Germany	DEU								77	ELEC MCH APPAR,PARTS,NES	1	No Quantity							45161			0
S3	2000	2000	2000	2	0	2	Export	854	Burkina Faso	BFA	288	Ghana	GHA								77	ELEC MCH APPAR,PARTS,NES	1	No Quantity							387			0
S3	2000	2000	2000	2	0	2	Export	854	Burkina Faso	BFA	384	Côte d'Ivoire	CIV								77	ELEC MCH APPAR,PARTS,NES	1	No Quantity							33839			0
S3	2000	2000	2000	2	0	2	Export	854	Burkina Faso	BFA	466	Mali	MLI								77	ELEC MCH APPAR,PARTS,NES	1	No Quantity							70328			0
S3	2000	2000	2000	2	0	2	Export	854	Burkina Faso	BFA	562	Niger	NER								77	ELEC MCH APPAR,PARTS,NES	1	No Quantity							66050			0
S3	2000	2000	2000	2	0	2	Export	854	Burkina Faso	BFA	686	Senegal	SEN								77	ELEC MCH APPAR,PARTS,NES	1	No Quantity							18194			0
S3	2000	2000	2000	2	0	2	Export	854	Burkina Faso	BFA	724	Spain	ESP								77	ELEC MCH APPAR,PARTS,NES	1	No Quantity							39973			0
S3	2000	2000	2000	2	0	2	Export	854	Burkina Faso	BFA	757	Switzerland	CHE								77	ELEC MCH APPAR,PARTS,NES	1	No Quantity							1717			0
S3	2000	2000	2000	2	0	2	Export	854	Burkina Faso	BFA	768	Togo	TGO								77	ELEC MCH APPAR,PARTS,NES	1	No Quantity							149867			0
S3	2000	2000	2000	2	0	2	Export	854	Burkina Faso	BFA	842	USA	USA								77	ELEC MCH APPAR,PARTS,NES	1	No Quantity							8085			0
S3	2000	2000	2000	2	0	2	Export	858	Uruguay	URY	0	World	WLD								77	ELEC MCH APPAR,PARTS,NES	1	No Quantity							7500694			0
S3	2000	2000	2000	2	0	2	Export	858	Uruguay	URY	32	Argentina	ARG								77	ELEC MCH APPAR,PARTS,NES	1	No Quantity							1999096			0
S3	2000	2000	2000	2	0	2	Export	858	Uruguay	URY	68	Bolivia (Plurinational State of)	BOL								77	ELEC MCH APPAR,PARTS,NES	1	No Quantity							48511			0
S3	2000	2000	2000	2	0	2	Export	858	Uruguay	URY	76	Brazil	BRA								77	ELEC MCH APPAR,PARTS,NES	1	No Quantity							1908324			0
S3	2000	2000	2000	2	0	2	Export	858	Uruguay	URY	152	Chile	CHL								77	ELEC MCH APPAR,PARTS,NES	1	No Quantity							188942			0
S3	2000	2000	2000	2	0	2	Export	858	Uruguay	URY	188	Costa Rica	CRI								77	ELEC MCH APPAR,PARTS,NES	1	No Quantity							2959			0
S3	2000	2000	2000	2	0	2	Export	858	Uruguay	URY	214	Dominican Rep.	DOM								77	ELEC MCH APPAR,PARTS,NES	1	No Quantity							204			0
S3	2000	2000	2000	2	0	2	Export	858	Uruguay	URY	251	France	FRA								77	ELEC MCH APPAR,PARTS,NES	1	No Quantity							24680			0
S3	2000	2000	2000	2	0	2	Export	858	Uruguay	URY	276	Germany	DEU								77	ELEC MCH APPAR,PARTS,NES	1	No Quantity							46144			0
S3	2000	2000	2000	2	0	2	Export	858	Uruguay	URY	344	China, Hong Kong SAR	HKG								77	ELEC MCH APPAR,PARTS,NES	1	No Quantity							15208			0
S3	2000	2000	2000	2	0	2	Export	858	Uruguay	URY	381	Italy	ITA								77	ELEC MCH APPAR,PARTS,NES	1	No Quantity							76860			0
S3	2000	2000	2000	2	0	2	Export	858	Uruguay	URY	392	Japan	JPN								77	ELEC MCH APPAR,PARTS,NES	1	No Quantity							20			0
S3	2000	2000	2000	2	0	2	Export	858	Uruguay	URY	484	Mexico	MEX								77	ELEC MCH APPAR,PARTS,NES	1	No Quantity							730566			0
S3	2000	2000	2000	2	0	2	Export	858	Uruguay	URY	528	Netherlands	NLD								77	ELEC MCH APPAR,PARTS,NES	1	No Quantity							3377			0
S3	2000	2000	2000	2	0	2	Export	858	Uruguay	URY	600	Paraguay	PRY								77	ELEC MCH APPAR,PARTS,NES	1	No Quantity							1072015			0
S3	2000	2000	2000	2	0	2	Export	858	Uruguay	URY	604	Peru	PER								77	ELEC MCH APPAR,PARTS,NES	1	No Quantity							21370			0
S3	2000	2000	2000	2	0	2	Export	858	Uruguay	URY	724	Spain	ESP								77	ELEC MCH APPAR,PARTS,NES	1	No Quantity							75390			0
S3	2000	2000	2000	2	0	2	Export	858	Uruguay	URY	752	Sweden	SWE								77	ELEC MCH APPAR,PARTS,NES	1	No Quantity							60750			0
S3	2000	2000	2000	2	0	2	Export	858	Uruguay	URY	826	United Kingdom	GBR								77	ELEC MCH APPAR,PARTS,NES	1	No Quantity							458			0
S3	2000	2000	2000	2	0	2	Export	858	Uruguay	URY	838	Free Zones									77	ELEC MCH APPAR,PARTS,NES	1	No Quantity							961047			0
S3	2000	2000	2000	2	0	2	Export	858	Uruguay	URY	842	USA	USA								77	ELEC MCH APPAR,PARTS,NES	1	No Quantity							195711			0
S3	2000	2000	2000	2	0	2	Export	858	Uruguay	URY	862	Venezuela	VEN								77	ELEC MCH APPAR,PARTS,NES	1	No Quantity							65555			0
S3	2000	2000	2000	2	0	2	Export	858	Uruguay	URY	891	Serbia and Montenegro	SCG								77	ELEC MCH APPAR,PARTS,NES	1	No Quantity							3507			0
S3	2000	2000	2000	2	0	2	Export	854	Burkina Faso	BFA	0	World	WLD								78	ROAD VEHICLES	1	No Quantity							4079984			0
S3	2000	2000	2000	2	0	2	Export	854	Burkina Faso	BFA	36	Australia	AUS								78	ROAD VEHICLES	1	No Quantity							270246			0
S3	2000	2000	2000	2	0	2	Export	854	Burkina Faso	BFA	56	Belgium	BEL								78	ROAD VEHICLES	1	No Quantity							5032			0
S3	2000	2000	2000	2	0	2	Export	854	Burkina Faso	BFA	120	Cameroon	CMR								78	ROAD VEHICLES	1	No Quantity							6438			0
S3	2000	2000	2000	2	0	2	Export	854	Burkina Faso	BFA	124	Canada	CAN								78	ROAD VEHICLES	1	No Quantity							4249			0
S3	2000	2000	2000	2	0	2	Export	854	Burkina Faso	BFA	148	Chad	TCD								78	ROAD VEHICLES	1	No Quantity							644			0
S3	2000	2000	2000	2	0	2	Export	854	Burkina Faso	BFA	204	Benin	BEN								78	ROAD VEHICLES	1	No Quantity							84304			0
S3	2000	2000	2000	2	0	2	Export	854	Burkina Faso	BFA	208	Denmark	DNK								78	ROAD VEHICLES	1	No Quantity							7604			0
S3	2000	2000	2000	2	0	2	Export	854	Burkina Faso	BFA	251	France	FRA								78	ROAD VEHICLES	1	No Quantity							198351			0
S3	2000	2000	2000	2	0	2	Export	854	Burkina Faso	BFA	262	Djibouti	DJI								78	ROAD VEHICLES	1	No Quantity							3076			0
S3	2000	2000	2000	2	0	2	Export	854	Burkina Faso	BFA	266	Gabon	GAB								78	ROAD VEHICLES	1	No Quantity							3565			0
S3	2000	2000	2000	2	0	2	Export	854	Burkina Faso	BFA	276	Germany	DEU								78	ROAD VEHICLES	1	No Quantity							429			0
S3	2000	2000	2000	2	0	2	Export	854	Burkina Faso	BFA	288	Ghana	GHA								78	ROAD VEHICLES	1	No Quantity							215474			0
S3	2000	2000	2000	2	0	2	Export	854	Burkina Faso	BFA	381	Italy	ITA								78	ROAD VEHICLES	1	No Quantity							45988			0
S3	2000	2000	2000	2	0	2	Export	854	Burkina Faso	BFA	384	Côte d'Ivoire	CIV								78	ROAD VEHICLES	1	No Quantity							228344			0
S3	2000	2000	2000	2	0	2	Export	854	Burkina Faso	BFA	392	Japan	JPN								78	ROAD VEHICLES	1	No Quantity							1314445			0
S3	2000	2000	2000	2	0	2	Export	854	Burkina Faso	BFA	410	Rep. of Korea	KOR								78	ROAD VEHICLES	1	No Quantity							60624			0
S3	2000	2000	2000	2	0	2	Export	854	Burkina Faso	BFA	466	Mali	MLI								78	ROAD VEHICLES	1	No Quantity							695333			0
S3	2000	2000	2000	2	0	2	Export	854	Burkina Faso	BFA	478	Mauritania	MRT								78	ROAD VEHICLES	1	No Quantity							17767			0
S3	2000	2000	2000	2	0	2	Export	854	Burkina Faso	BFA	528	Netherlands	NLD								78	ROAD VEHICLES	1	No Quantity							25760			0
S3	2000	2000	2000	2	0	2	Export	854	Burkina Faso	BFA	562	Niger	NER								78	ROAD VEHICLES	1	No Quantity							77615			0
S3	2000	2000	2000	2	0	2	Export	854	Burkina Faso	BFA	566	Nigeria	NGA								78	ROAD VEHICLES	1	No Quantity							868			0
S3	2000	2000	2000	2	0	2	Export	854	Burkina Faso	BFA	616	Poland	POL								78	ROAD VEHICLES	1	No Quantity							3348			0
S3	2000	2000	2000	2	0	2	Export	854	Burkina Faso	BFA	686	Senegal	SEN								78	ROAD VEHICLES	1	No Quantity							14408			0
S3	2000	2000	2000	2	0	2	Export	854	Burkina Faso	BFA	699	India	IND								78	ROAD VEHICLES	1	No Quantity							8207			0
S3	2000	2000	2000	2	0	2	Export	854	Burkina Faso	BFA	724	Spain	ESP								78	ROAD VEHICLES	1	No Quantity							2364			0
S3	2000	2000	2000	2	0	2	Export	854	Burkina Faso	BFA	768	Togo	TGO								78	ROAD VEHICLES	1	No Quantity							586992			0
S3	2000	2000	2000	2	0	2	Export	854	Burkina Faso	BFA	842	USA	USA								78	ROAD VEHICLES	1	No Quantity							197223			0
S3	2000	2000	2000	2	0	2	Export	854	Burkina Faso	BFA	899	Areas, nes									78	ROAD VEHICLES	1	No Quantity							1285			0
S3	2000	2000	2000	2	0	2	Export	858	Uruguay	URY	0	World	WLD								78	ROAD VEHICLES	1	No Quantity							155408023			0
S3	2000	2000	2000	2	0	2	Export	858	Uruguay	URY	20	Andorra	AND								78	ROAD VEHICLES	1	No Quantity							7000			0
S3	2000	2000	2000	2	0	2	Export	858	Uruguay	URY	32	Argentina	ARG								78	ROAD VEHICLES	1	No Quantity							118156601			0
S3	2000	2000	2000	2	0	2	Export	858	Uruguay	URY	56	Belgium	BEL								78	ROAD VEHICLES	1	No Quantity							8000			0
S3	2000	2000	2000	2	0	2	Export	858	Uruguay	URY	76	Brazil	BRA								78	ROAD VEHICLES	1	No Quantity							36101542			0
S3	2000	2000	2000	2	0	2	Export	858	Uruguay	URY	124	Canada	CAN								78	ROAD VEHICLES	1	No Quantity							15100			0
S3	2000	2000	2000	2	0	2	Export	858	Uruguay	URY	152	Chile	CHL								78	ROAD VEHICLES	1	No Quantity							481559			0
S3	2000	2000	2000	2	0	2	Export	858	Uruguay	URY	170	Colombia	COL								78	ROAD VEHICLES	1	No Quantity							4800			0
S3	2000	2000	2000	2	0	2	Export	858	Uruguay	URY	188	Costa Rica	CRI								78	ROAD VEHICLES	1	No Quantity							3389			0
S3	2000	2000	2000	2	0	2	Export	858	Uruguay	URY	251	France	FRA								78	ROAD VEHICLES	1	No Quantity							33029			0
S3	2000	2000	2000	2	0	2	Export	858	Uruguay	URY	344	China, Hong Kong SAR	HKG								78	ROAD VEHICLES	1	No Quantity							12000			0
S3	2000	2000	2000	2	0	2	Export	858	Uruguay	URY	381	Italy	ITA								78	ROAD VEHICLES	1	No Quantity							76470			0
S3	2000	2000	2000	2	0	2	Export	858	Uruguay	URY	484	Mexico	MEX								78	ROAD VEHICLES	1	No Quantity							14305			0
S3	2000	2000	2000	2	0	2	Export	858	Uruguay	URY	528	Netherlands	NLD								78	ROAD VEHICLES	1	No Quantity							81974			0
S3	2000	2000	2000	2	0	2	Export	858	Uruguay	URY	600	Paraguay	PRY								78	ROAD VEHICLES	1	No Quantity							64431			0
S3	2000	2000	2000	2	0	2	Export	858	Uruguay	URY	604	Peru	PER								78	ROAD VEHICLES	1	No Quantity							386			0
S3	2000	2000	2000	2	0	2	Export	858	Uruguay	URY	724	Spain	ESP								78	ROAD VEHICLES	1	No Quantity							57674			0
S3	2000	2000	2000	2	0	2	Export	858	Uruguay	URY	752	Sweden	SWE								78	ROAD VEHICLES	1	No Quantity							13800			0
S3	2000	2000	2000	2	0	2	Export	858	Uruguay	URY	804	Ukraine	UKR								78	ROAD VEHICLES	1	No Quantity							9160			0
S3	2000	2000	2000	2	0	2	Export	858	Uruguay	URY	826	United Kingdom	GBR								78	ROAD VEHICLES	1	No Quantity							15600			0
S3	2000	2000	2000	2	0	2	Export	858	Uruguay	URY	838	Free Zones									78	ROAD VEHICLES	1	No Quantity							108604			0
S3	2000	2000	2000	2	0	2	Export	858	Uruguay	URY	842	USA	USA								78	ROAD VEHICLES	1	No Quantity							142599			0
S3	2000	2000	2000	2	0	2	Export	854	Burkina Faso	BFA	0	World	WLD								79	OTHR.TRANSPORT EQUIPMENT	1	No Quantity							36705			0
S3	2000	2000	2000	2	0	2	Export	854	Burkina Faso	BFA	251	France	FRA								79	OTHR.TRANSPORT EQUIPMENT	1	No Quantity							24337			0
S3	2000	2000	2000	2	0	2	Export	854	Burkina Faso	BFA	276	Germany	DEU								79	OTHR.TRANSPORT EQUIPMENT	1	No Quantity							458			0
S3	2000	2000	2000	2	0	2	Export	854	Burkina Faso	BFA	384	Côte d'Ivoire	CIV								79	OTHR.TRANSPORT EQUIPMENT	1	No Quantity							107			0
S3	2000	2000	2000	2	0	2	Export	854	Burkina Faso	BFA	466	Mali	MLI								79	OTHR.TRANSPORT EQUIPMENT	1	No Quantity							358			0
S3	2000	2000	2000	2	0	2	Export	854	Burkina Faso	BFA	826	United Kingdom	GBR								79	OTHR.TRANSPORT EQUIPMENT	1	No Quantity							11446			0
S3	2000	2000	2000	2	0	2	Export	858	Uruguay	URY	0	World	WLD								79	OTHR.TRANSPORT EQUIPMENT	1	No Quantity							6138361			0
S3	2000	2000	2000	2	0	2	Export	858	Uruguay	URY	28	Antigua and Barbuda	ATG								79	OTHR.TRANSPORT EQUIPMENT	1	No Quantity							291161			0
S3	2000	2000	2000	2	0	2	Export	858	Uruguay	URY	32	Argentina	ARG								79	OTHR.TRANSPORT EQUIPMENT	1	No Quantity							1616167			0
S3	2000	2000	2000	2	0	2	Export	858	Uruguay	URY	84	Belize	BLZ								79	OTHR.TRANSPORT EQUIPMENT	1	No Quantity							8675			0
S3	2000	2000	2000	2	0	2	Export	858	Uruguay	URY	196	Cyprus	CYP								79	OTHR.TRANSPORT EQUIPMENT	1	No Quantity							107015			0
S3	2000	2000	2000	2	0	2	Export	858	Uruguay	URY	410	Rep. of Korea	KOR								79	OTHR.TRANSPORT EQUIPMENT	1	No Quantity							213888			0
S3	2000	2000	2000	2	0	2	Export	858	Uruguay	URY	470	Malta	MLT								79	OTHR.TRANSPORT EQUIPMENT	1	No Quantity							26725			0
S3	2000	2000	2000	2	0	2	Export	858	Uruguay	URY	490	Other Asia, nes									79	OTHR.TRANSPORT EQUIPMENT	1	No Quantity							510489			0
S3	2000	2000	2000	2	0	2	Export	858	Uruguay	URY	591	Panama	PAN								79	OTHR.TRANSPORT EQUIPMENT	1	No Quantity							2315949			0
S3	2000	2000	2000	2	0	2	Export	858	Uruguay	URY	616	Poland	POL								79	OTHR.TRANSPORT EQUIPMENT	1	No Quantity							112678			0
S3	2000	2000	2000	2	0	2	Export	858	Uruguay	URY	724	Spain	ESP								79	OTHR.TRANSPORT EQUIPMENT	1	No Quantity							216601			0
S3	2000	2000	2000	2	0	2	Export	858	Uruguay	URY	842	USA	USA								79	OTHR.TRANSPORT EQUIPMENT	1	No Quantity							630637			0
S3	2000	2000	2000	2	0	2	Export	858	Uruguay	URY	899	Areas, nes									79	OTHR.TRANSPORT EQUIPMENT	1	No Quantity							88376			0
S3	2000	2000	2000	2	0	2	Export	854	Burkina Faso	BFA	0	World	WLD								81	PREFAB BUILDGS,FTTNG ETC	1	No Quantity							1983			0
S3	2000	2000	2000	2	0	2	Export	854	Burkina Faso	BFA	466	Mali	MLI								81	PREFAB BUILDGS,FTTNG ETC	1	No Quantity							429			0
S3	2000	2000	2000	2	0	2	Export	854	Burkina Faso	BFA	757	Switzerland	CHE								81	PREFAB BUILDGS,FTTNG ETC	1	No Quantity							1553			0
S3	2000	2000	2000	2	0	2	Export	858	Uruguay	URY	0	World	WLD								81	PREFAB BUILDGS,FTTNG ETC	1	No Quantity							3405193			0
S3	2000	2000	2000	2	0	2	Export	858	Uruguay	URY	32	Argentina	ARG								81	PREFAB BUILDGS,FTTNG ETC	1	No Quantity							1691384			0
S3	2000	2000	2000	2	0	2	Export	858	Uruguay	URY	44	Bahamas	BHS								81	PREFAB BUILDGS,FTTNG ETC	1	No Quantity							420			0
S3	2000	2000	2000	2	0	2	Export	858	Uruguay	URY	52	Barbados	BRB								81	PREFAB BUILDGS,FTTNG ETC	1	No Quantity							5124			0
S3	2000	2000	2000	2	0	2	Export	858	Uruguay	URY	76	Brazil	BRA								81	PREFAB BUILDGS,FTTNG ETC	1	No Quantity							521982			0
S3	2000	2000	2000	2	0	2	Export	858	Uruguay	URY	124	Canada	CAN								81	PREFAB BUILDGS,FTTNG ETC	1	No Quantity							106086			0
S3	2000	2000	2000	2	0	2	Export	858	Uruguay	URY	152	Chile	CHL								81	PREFAB BUILDGS,FTTNG ETC	1	No Quantity							343657			0
S3	2000	2000	2000	2	0	2	Export	858	Uruguay	URY	188	Costa Rica	CRI								81	PREFAB BUILDGS,FTTNG ETC	1	No Quantity							3900			0
S3	2000	2000	2000	2	0	2	Export	858	Uruguay	URY	218	Ecuador	ECU								81	PREFAB BUILDGS,FTTNG ETC	1	No Quantity							29417			0
S3	2000	2000	2000	2	0	2	Export	858	Uruguay	URY	222	El Salvador	SLV								81	PREFAB BUILDGS,FTTNG ETC	1	No Quantity							2550			0
S3	2000	2000	2000	2	0	2	Export	858	Uruguay	URY	251	France	FRA								81	PREFAB BUILDGS,FTTNG ETC	1	No Quantity							2593			0
S3	2000	2000	2000	2	0	2	Export	858	Uruguay	URY	320	Guatemala	GTM								81	PREFAB BUILDGS,FTTNG ETC	1	No Quantity							640			0
S3	2000	2000	2000	2	0	2	Export	858	Uruguay	URY	376	Israel	ISR								81	PREFAB BUILDGS,FTTNG ETC	1	No Quantity							138270			0
S3	2000	2000	2000	2	0	2	Export	858	Uruguay	URY	388	Jamaica	JAM								81	PREFAB BUILDGS,FTTNG ETC	1	No Quantity							45399			0
S3	2000	2000	2000	2	0	2	Export	858	Uruguay	URY	484	Mexico	MEX								81	PREFAB BUILDGS,FTTNG ETC	1	No Quantity							193050			0
S3	2000	2000	2000	2	0	2	Export	858	Uruguay	URY	528	Netherlands	NLD								81	PREFAB BUILDGS,FTTNG ETC	1	No Quantity							1689			0
S3	2000	2000	2000	2	0	2	Export	858	Uruguay	URY	591	Panama	PAN								81	PREFAB BUILDGS,FTTNG ETC	1	No Quantity							20220			0
S3	2000	2000	2000	2	0	2	Export	858	Uruguay	URY	600	Paraguay	PRY								81	PREFAB BUILDGS,FTTNG ETC	1	No Quantity							2729			0
S3	2000	2000	2000	2	0	2	Export	858	Uruguay	URY	604	Peru	PER								81	PREFAB BUILDGS,FTTNG ETC	1	No Quantity							11710			0
S3	2000	2000	2000	2	0	2	Export	858	Uruguay	URY	780	Trinidad and Tobago	TTO								81	PREFAB BUILDGS,FTTNG ETC	1	No Quantity							9217			0
S3	2000	2000	2000	2	0	2	Export	858	Uruguay	URY	838	Free Zones									81	PREFAB BUILDGS,FTTNG ETC	1	No Quantity							8768			0
S3	2000	2000	2000	2	0	2	Export	858	Uruguay	URY	842	USA	USA								81	PREFAB BUILDGS,FTTNG ETC	1	No Quantity							266388			0
S3	2000	2000	2000	2	0	2	Export	854	Burkina Faso	BFA	0	World	WLD								82	FURNITURE,BEDDING,ETC.	1	No Quantity							1224235			0
S3	2000	2000	2000	2	0	2	Export	854	Burkina Faso	BFA	56	Belgium	BEL								82	FURNITURE,BEDDING,ETC.	1	No Quantity							396			0
S3	2000	2000	2000	2	0	2	Export	854	Burkina Faso	BFA	76	Brazil	BRA								82	FURNITURE,BEDDING,ETC.	1	No Quantity							21065			0
S3	2000	2000	2000	2	0	2	Export	854	Burkina Faso	BFA	120	Cameroon	CMR								82	FURNITURE,BEDDING,ETC.	1	No Quantity							21997			0
S3	2000	2000	2000	2	0	2	Export	854	Burkina Faso	BFA	124	Canada	CAN								82	FURNITURE,BEDDING,ETC.	1	No Quantity							6051			0
S3	2000	2000	2000	2	0	2	Export	854	Burkina Faso	BFA	204	Benin	BEN								82	FURNITURE,BEDDING,ETC.	1	No Quantity							2912			0
S3	2000	2000	2000	2	0	2	Export	854	Burkina Faso	BFA	251	France	FRA								82	FURNITURE,BEDDING,ETC.	1	No Quantity							327427			0
S3	2000	2000	2000	2	0	2	Export	854	Burkina Faso	BFA	262	Djibouti	DJI								82	FURNITURE,BEDDING,ETC.	1	No Quantity							4965			0
S3	2000	2000	2000	2	0	2	Export	854	Burkina Faso	BFA	266	Gabon	GAB								82	FURNITURE,BEDDING,ETC.	1	No Quantity							1113			0
S3	2000	2000	2000	2	0	2	Export	854	Burkina Faso	BFA	276	Germany	DEU								82	FURNITURE,BEDDING,ETC.	1	No Quantity							151223			0
S3	2000	2000	2000	2	0	2	Export	854	Burkina Faso	BFA	324	Guinea	GIN								82	FURNITURE,BEDDING,ETC.	1	No Quantity							23458			0
S3	2000	2000	2000	2	0	2	Export	854	Burkina Faso	BFA	381	Italy	ITA								82	FURNITURE,BEDDING,ETC.	1	No Quantity							69			0
S3	2000	2000	2000	2	0	2	Export	854	Burkina Faso	BFA	384	Côte d'Ivoire	CIV								82	FURNITURE,BEDDING,ETC.	1	No Quantity							87962			0
S3	2000	2000	2000	2	0	2	Export	854	Burkina Faso	BFA	404	Kenya	KEN								82	FURNITURE,BEDDING,ETC.	1	No Quantity							65906			0
S3	2000	2000	2000	2	0	2	Export	854	Burkina Faso	BFA	466	Mali	MLI								82	FURNITURE,BEDDING,ETC.	1	No Quantity							9331			0
S3	2000	2000	2000	2	0	2	Export	854	Burkina Faso	BFA	504	Morocco	MAR								82	FURNITURE,BEDDING,ETC.	1	No Quantity							4721			0
S3	2000	2000	2000	2	0	2	Export	854	Burkina Faso	BFA	528	Netherlands	NLD								82	FURNITURE,BEDDING,ETC.	1	No Quantity							268706			0
S3	2000	2000	2000	2	0	2	Export	854	Burkina Faso	BFA	562	Niger	NER								82	FURNITURE,BEDDING,ETC.	1	No Quantity							23426			0
S3	2000	2000	2000	2	0	2	Export	854	Burkina Faso	BFA	586	Pakistan	PAK								82	FURNITURE,BEDDING,ETC.	1	No Quantity							123378			0
S3	2000	2000	2000	2	0	2	Export	854	Burkina Faso	BFA	686	Senegal	SEN								82	FURNITURE,BEDDING,ETC.	1	No Quantity							11331			0
S3	2000	2000	2000	2	0	2	Export	854	Burkina Faso	BFA	768	Togo	TGO								82	FURNITURE,BEDDING,ETC.	1	No Quantity							5004			0
S3	2000	2000	2000	2	0	2	Export	854	Burkina Faso	BFA	842	USA	USA								82	FURNITURE,BEDDING,ETC.	1	No Quantity							63796			0
S3	2000	2000	2000	2	0	2	Export	858	Uruguay	URY	0	World	WLD								82	FURNITURE,BEDDING,ETC.	1	No Quantity							16630373			0
S3	2000	2000	2000	2	0	2	Export	858	Uruguay	URY	32	Argentina	ARG								82	FURNITURE,BEDDING,ETC.	1	No Quantity							4687587			0
S3	2000	2000	2000	2	0	2	Export	858	Uruguay	URY	76	Brazil	BRA								82	FURNITURE,BEDDING,ETC.	1	No Quantity							2339353			0
S3	2000	2000	2000	2	0	2	Export	858	Uruguay	URY	152	Chile	CHL								82	FURNITURE,BEDDING,ETC.	1	No Quantity							1323231			0
S3	2000	2000	2000	2	0	2	Export	858	Uruguay	URY	170	Colombia	COL								82	FURNITURE,BEDDING,ETC.	1	No Quantity							7678			0
S3	2000	2000	2000	2	0	2	Export	858	Uruguay	URY	192	Cuba	CUB								82	FURNITURE,BEDDING,ETC.	1	No Quantity							62237			0
S3	2000	2000	2000	2	0	2	Export	858	Uruguay	URY	276	Germany	DEU								82	FURNITURE,BEDDING,ETC.	1	No Quantity							3814284			0
S3	2000	2000	2000	2	0	2	Export	858	Uruguay	URY	376	Israel	ISR								82	FURNITURE,BEDDING,ETC.	1	No Quantity							7200			0
S3	2000	2000	2000	2	0	2	Export	858	Uruguay	URY	381	Italy	ITA								82	FURNITURE,BEDDING,ETC.	1	No Quantity							712			0
S3	2000	2000	2000	2	0	2	Export	858	Uruguay	URY	528	Netherlands	NLD								82	FURNITURE,BEDDING,ETC.	1	No Quantity							6435			0
S3	2000	2000	2000	2	0	2	Export	858	Uruguay	URY	579	Norway	NOR								82	FURNITURE,BEDDING,ETC.	1	No Quantity							293623			0
S3	2000	2000	2000	2	0	2	Export	858	Uruguay	URY	591	Panama	PAN								82	FURNITURE,BEDDING,ETC.	1	No Quantity							3800			0
S3	2000	2000	2000	2	0	2	Export	858	Uruguay	URY	600	Paraguay	PRY								82	FURNITURE,BEDDING,ETC.	1	No Quantity							167104			0
S3	2000	2000	2000	2	0	2	Export	858	Uruguay	URY	604	Peru	PER								82	FURNITURE,BEDDING,ETC.	1	No Quantity							18525			0
S3	2000	2000	2000	2	0	2	Export	858	Uruguay	URY	620	Portugal	PRT								82	FURNITURE,BEDDING,ETC.	1	No Quantity							12045			0
S3	2000	2000	2000	2	0	2	Export	858	Uruguay	URY	710	South Africa	ZAF								82	FURNITURE,BEDDING,ETC.	1	No Quantity							34			0
S3	2000	2000	2000	2	0	2	Export	858	Uruguay	URY	724	Spain	ESP								82	FURNITURE,BEDDING,ETC.	1	No Quantity							4051			0
S3	2000	2000	2000	2	0	2	Export	858	Uruguay	URY	752	Sweden	SWE								82	FURNITURE,BEDDING,ETC.	1	No Quantity							94261			0
S3	2000	2000	2000	2	0	2	Export	858	Uruguay	URY	838	Free Zones									82	FURNITURE,BEDDING,ETC.	1	No Quantity							134571			0
S3	2000	2000	2000	2	0	2	Export	858	Uruguay	URY	842	USA	USA								82	FURNITURE,BEDDING,ETC.	1	No Quantity							3653642			0
S3	2000	2000	2000	2	0	2	Export	854	Burkina Faso	BFA	0	World	WLD								83	TRAVEL GOODS,HANDBGS ETC	1	No Quantity							3456			0
S3	2000	2000	2000	2	0	2	Export	854	Burkina Faso	BFA	156	China	CHN								83	TRAVEL GOODS,HANDBGS ETC	1	No Quantity							219			0
S3	2000	2000	2000	2	0	2	Export	854	Burkina Faso	BFA	251	France	FRA								83	TRAVEL GOODS,HANDBGS ETC	1	No Quantity							2382			0
S3	2000	2000	2000	2	0	2	Export	854	Burkina Faso	BFA	344	China, Hong Kong SAR	HKG								83	TRAVEL GOODS,HANDBGS ETC	1	No Quantity							25			0
S3	2000	2000	2000	2	0	2	Export	854	Burkina Faso	BFA	710	South Africa	ZAF								83	TRAVEL GOODS,HANDBGS ETC	1	No Quantity							501			0
S3	2000	2000	2000	2	0	2	Export	854	Burkina Faso	BFA	826	United Kingdom	GBR								83	TRAVEL GOODS,HANDBGS ETC	1	No Quantity							329			0
S3	2000	2000	2000	2	0	2	Export	858	Uruguay	URY	0	World	WLD								83	TRAVEL GOODS,HANDBGS ETC	1	No Quantity							260636			0
S3	2000	2000	2000	2	0	2	Export	858	Uruguay	URY	32	Argentina	ARG								83	TRAVEL GOODS,HANDBGS ETC	1	No Quantity							122159			0
S3	2000	2000	2000	2	0	2	Export	858	Uruguay	URY	36	Australia	AUS								83	TRAVEL GOODS,HANDBGS ETC	1	No Quantity							674			0
S3	2000	2000	2000	2	0	2	Export	858	Uruguay	URY	76	Brazil	BRA								83	TRAVEL GOODS,HANDBGS ETC	1	No Quantity							1617			0
S3	2000	2000	2000	2	0	2	Export	858	Uruguay	URY	152	Chile	CHL								83	TRAVEL GOODS,HANDBGS ETC	1	No Quantity							10771			0
S3	2000	2000	2000	2	0	2	Export	858	Uruguay	URY	276	Germany	DEU								83	TRAVEL GOODS,HANDBGS ETC	1	No Quantity							617			0
S3	2000	2000	2000	2	0	2	Export	858	Uruguay	URY	344	China, Hong Kong SAR	HKG								83	TRAVEL GOODS,HANDBGS ETC	1	No Quantity							2026			0
S3	2000	2000	2000	2	0	2	Export	858	Uruguay	URY	381	Italy	ITA								83	TRAVEL GOODS,HANDBGS ETC	1	No Quantity							8616			0
S3	2000	2000	2000	2	0	2	Export	858	Uruguay	URY	392	Japan	JPN								83	TRAVEL GOODS,HANDBGS ETC	1	No Quantity							20770			0
S3	2000	2000	2000	2	0	2	Export	858	Uruguay	URY	458	Malaysia	MYS								83	TRAVEL GOODS,HANDBGS ETC	1	No Quantity							243			0
S3	2000	2000	2000	2	0	2	Export	858	Uruguay	URY	484	Mexico	MEX								83	TRAVEL GOODS,HANDBGS ETC	1	No Quantity							6241			0
S3	2000	2000	2000	2	0	2	Export	858	Uruguay	URY	490	Other Asia, nes									83	TRAVEL GOODS,HANDBGS ETC	1	No Quantity							3635			0
S3	2000	2000	2000	2	0	2	Export	858	Uruguay	URY	591	Panama	PAN								83	TRAVEL GOODS,HANDBGS ETC	1	No Quantity							1596			0
S3	2000	2000	2000	2	0	2	Export	858	Uruguay	URY	600	Paraguay	PRY								83	TRAVEL GOODS,HANDBGS ETC	1	No Quantity							2831			0
S3	2000	2000	2000	2	0	2	Export	858	Uruguay	URY	724	Spain	ESP								83	TRAVEL GOODS,HANDBGS ETC	1	No Quantity							735			0
S3	2000	2000	2000	2	0	2	Export	858	Uruguay	URY	826	United Kingdom	GBR								83	TRAVEL GOODS,HANDBGS ETC	1	No Quantity							117			0
S3	2000	2000	2000	2	0	2	Export	858	Uruguay	URY	838	Free Zones									83	TRAVEL GOODS,HANDBGS ETC	1	No Quantity							3713			0
S3	2000	2000	2000	2	0	2	Export	858	Uruguay	URY	842	USA	USA								83	TRAVEL GOODS,HANDBGS ETC	1	No Quantity							74275			0
S3	2000	2000	2000	2	0	2	Export	854	Burkina Faso	BFA	0	World	WLD								84	CLOTHING AND ACCESSORIES	1	No Quantity							272161			0
S3	2000	2000	2000	2	0	2	Export	854	Burkina Faso	BFA	36	Australia	AUS								84	CLOTHING AND ACCESSORIES	1	No Quantity							10881			0
S3	2000	2000	2000	2	0	2	Export	854	Burkina Faso	BFA	56	Belgium	BEL								84	CLOTHING AND ACCESSORIES	1	No Quantity							63155			0
S3	2000	2000	2000	2	0	2	Export	854	Burkina Faso	BFA	124	Canada	CAN								84	CLOTHING AND ACCESSORIES	1	No Quantity							429			0
S3	2000	2000	2000	2	0	2	Export	854	Burkina Faso	BFA	208	Denmark	DNK								84	CLOTHING AND ACCESSORIES	1	No Quantity							11303			0
S3	2000	2000	2000	2	0	2	Export	854	Burkina Faso	BFA	251	France	FRA								84	CLOTHING AND ACCESSORIES	1	No Quantity							121624			0
S3	2000	2000	2000	2	0	2	Export	854	Burkina Faso	BFA	266	Gabon	GAB								84	CLOTHING AND ACCESSORIES	1	No Quantity							14303			0
S3	2000	2000	2000	2	0	2	Export	854	Burkina Faso	BFA	270	Gambia	GMB								84	CLOTHING AND ACCESSORIES	1	No Quantity							6968			0
S3	2000	2000	2000	2	0	2	Export	854	Burkina Faso	BFA	276	Germany	DEU								84	CLOTHING AND ACCESSORIES	1	No Quantity							2643			0
S3	2000	2000	2000	2	0	2	Export	854	Burkina Faso	BFA	344	China, Hong Kong SAR	HKG								84	CLOTHING AND ACCESSORIES	1	No Quantity							1			0
S3	2000	2000	2000	2	0	2	Export	854	Burkina Faso	BFA	381	Italy	ITA								84	CLOTHING AND ACCESSORIES	1	No Quantity							1578			0
S3	2000	2000	2000	2	0	2	Export	854	Burkina Faso	BFA	384	Côte d'Ivoire	CIV								84	CLOTHING AND ACCESSORIES	1	No Quantity							1299			0
S3	2000	2000	2000	2	0	2	Export	854	Burkina Faso	BFA	466	Mali	MLI								84	CLOTHING AND ACCESSORIES	1	No Quantity							7688			0
S3	2000	2000	2000	2	0	2	Export	854	Burkina Faso	BFA	478	Mauritania	MRT								84	CLOTHING AND ACCESSORIES	1	No Quantity							179			0
S3	2000	2000	2000	2	0	2	Export	854	Burkina Faso	BFA	528	Netherlands	NLD								84	CLOTHING AND ACCESSORIES	1	No Quantity							13412			0
S3	2000	2000	2000	2	0	2	Export	854	Burkina Faso	BFA	562	Niger	NER								84	CLOTHING AND ACCESSORIES	1	No Quantity							1288			0
S3	2000	2000	2000	2	0	2	Export	854	Burkina Faso	BFA	686	Senegal	SEN								84	CLOTHING AND ACCESSORIES	1	No Quantity							10820			0
S3	2000	2000	2000	2	0	2	Export	854	Burkina Faso	BFA	710	South Africa	ZAF								84	CLOTHING AND ACCESSORIES	1	No Quantity							964			0
S3	2000	2000	2000	2	0	2	Export	854	Burkina Faso	BFA	724	Spain	ESP								84	CLOTHING AND ACCESSORIES	1	No Quantity							715			0
S3	2000	2000	2000	2	0	2	Export	854	Burkina Faso	BFA	752	Sweden	SWE								84	CLOTHING AND ACCESSORIES	1	No Quantity							715			0
S3	2000	2000	2000	2	0	2	Export	854	Burkina Faso	BFA	757	Switzerland	CHE								84	CLOTHING AND ACCESSORIES	1	No Quantity							446			0
S3	2000	2000	2000	2	0	2	Export	854	Burkina Faso	BFA	768	Togo	TGO								84	CLOTHING AND ACCESSORIES	1	No Quantity							36			0
S3	2000	2000	2000	2	0	2	Export	854	Burkina Faso	BFA	842	USA	USA								84	CLOTHING AND ACCESSORIES	1	No Quantity							1714			0
S3	2000	2000	2000	2	0	2	Export	858	Uruguay	URY	0	World	WLD								84	CLOTHING AND ACCESSORIES	1	No Quantity							103083486			0
S3	2000	2000	2000	2	0	2	Export	858	Uruguay	URY	32	Argentina	ARG								84	CLOTHING AND ACCESSORIES	1	No Quantity							28479208			0
S3	2000	2000	2000	2	0	2	Export	858	Uruguay	URY	40	Austria	AUT								84	CLOTHING AND ACCESSORIES	1	No Quantity							8347			0
S3	2000	2000	2000	2	0	2	Export	858	Uruguay	URY	56	Belgium	BEL								84	CLOTHING AND ACCESSORIES	1	No Quantity							24089			0
S3	2000	2000	2000	2	0	2	Export	858	Uruguay	URY	68	Bolivia (Plurinational State of)	BOL								84	CLOTHING AND ACCESSORIES	1	No Quantity							10921			0
S3	2000	2000	2000	2	0	2	Export	858	Uruguay	URY	76	Brazil	BRA								84	CLOTHING AND ACCESSORIES	1	No Quantity							17727068			0
S3	2000	2000	2000	2	0	2	Export	858	Uruguay	URY	124	Canada	CAN								84	CLOTHING AND ACCESSORIES	1	No Quantity							2091766			0
S3	2000	2000	2000	2	0	2	Export	858	Uruguay	URY	152	Chile	CHL								84	CLOTHING AND ACCESSORIES	1	No Quantity							7061938			0
S3	2000	2000	2000	2	0	2	Export	858	Uruguay	URY	156	China	CHN								84	CLOTHING AND ACCESSORIES	1	No Quantity							238626			0
S3	2000	2000	2000	2	0	2	Export	858	Uruguay	URY	192	Cuba	CUB								84	CLOTHING AND ACCESSORIES	1	No Quantity							7			0
S3	2000	2000	2000	2	0	2	Export	858	Uruguay	URY	196	Cyprus	CYP								84	CLOTHING AND ACCESSORIES	1	No Quantity							7500			0
S3	2000	2000	2000	2	0	2	Export	858	Uruguay	URY	208	Denmark	DNK								84	CLOTHING AND ACCESSORIES	1	No Quantity							187231			0
S3	2000	2000	2000	2	0	2	Export	858	Uruguay	URY	233	Estonia	EST								84	CLOTHING AND ACCESSORIES	1	No Quantity							1253			0
S3	2000	2000	2000	2	0	2	Export	858	Uruguay	URY	246	Finland	FIN								84	CLOTHING AND ACCESSORIES	1	No Quantity							87385			0
S3	2000	2000	2000	2	0	2	Export	858	Uruguay	URY	251	France	FRA								84	CLOTHING AND ACCESSORIES	1	No Quantity							195361			0
S3	2000	2000	2000	2	0	2	Export	858	Uruguay	URY	276	Germany	DEU								84	CLOTHING AND ACCESSORIES	1	No Quantity							18833078			0
S3	2000	2000	2000	2	0	2	Export	858	Uruguay	URY	300	Greece	GRC								84	CLOTHING AND ACCESSORIES	1	No Quantity							14040			0
S3	2000	2000	2000	2	0	2	Export	858	Uruguay	URY	344	China, Hong Kong SAR	HKG								84	CLOTHING AND ACCESSORIES	1	No Quantity							74083			0
S3	2000	2000	2000	2	0	2	Export	858	Uruguay	URY	381	Italy	ITA								84	CLOTHING AND ACCESSORIES	1	No Quantity							421910			0
S3	2000	2000	2000	2	0	2	Export	858	Uruguay	URY	392	Japan	JPN								84	CLOTHING AND ACCESSORIES	1	No Quantity							416502			0
S3	2000	2000	2000	2	0	2	Export	858	Uruguay	URY	408	Dem. People's Rep. of Korea	PRK								84	CLOTHING AND ACCESSORIES	1	No Quantity							3600			0
S3	2000	2000	2000	2	0	2	Export	858	Uruguay	URY	410	Rep. of Korea	KOR								84	CLOTHING AND ACCESSORIES	1	No Quantity							118447			0
S3	2000	2000	2000	2	0	2	Export	858	Uruguay	URY	484	Mexico	MEX								84	CLOTHING AND ACCESSORIES	1	No Quantity							8328998			0
S3	2000	2000	2000	2	0	2	Export	858	Uruguay	URY	528	Netherlands	NLD								84	CLOTHING AND ACCESSORIES	1	No Quantity							334655			0
S3	2000	2000	2000	2	0	2	Export	858	Uruguay	URY	533	Aruba	ABW								84	CLOTHING AND ACCESSORIES	1	No Quantity							21668			0
S3	2000	2000	2000	2	0	2	Export	858	Uruguay	URY	554	New Zealand	NZL								84	CLOTHING AND ACCESSORIES	1	No Quantity							15200			0
S3	2000	2000	2000	2	0	2	Export	858	Uruguay	URY	591	Panama	PAN								84	CLOTHING AND ACCESSORIES	1	No Quantity							147858			0
S3	2000	2000	2000	2	0	2	Export	858	Uruguay	URY	600	Paraguay	PRY								84	CLOTHING AND ACCESSORIES	1	No Quantity							289155			0
S3	2000	2000	2000	2	0	2	Export	858	Uruguay	URY	604	Peru	PER								84	CLOTHING AND ACCESSORIES	1	No Quantity							2346			0
S3	2000	2000	2000	2	0	2	Export	858	Uruguay	URY	608	Philippines	PHL								84	CLOTHING AND ACCESSORIES	1	No Quantity							5392			0
S3	2000	2000	2000	2	0	2	Export	858	Uruguay	URY	620	Portugal	PRT								84	CLOTHING AND ACCESSORIES	1	No Quantity							107554			0
S3	2000	2000	2000	2	0	2	Export	858	Uruguay	URY	643	Russian Federation	RUS								84	CLOTHING AND ACCESSORIES	1	No Quantity							586478			0
S3	2000	2000	2000	2	0	2	Export	858	Uruguay	URY	724	Spain	ESP								84	CLOTHING AND ACCESSORIES	1	No Quantity							368426			0
S3	2000	2000	2000	2	0	2	Export	858	Uruguay	URY	752	Sweden	SWE								84	CLOTHING AND ACCESSORIES	1	No Quantity							703469			0
S3	2000	2000	2000	2	0	2	Export	858	Uruguay	URY	757	Switzerland	CHE								84	CLOTHING AND ACCESSORIES	1	No Quantity							1866225			0
S3	2000	2000	2000	2	0	2	Export	858	Uruguay	URY	784	United Arab Emirates	ARE								84	CLOTHING AND ACCESSORIES	1	No Quantity							14440			0
S3	2000	2000	2000	2	0	2	Export	858	Uruguay	URY	826	United Kingdom	GBR								84	CLOTHING AND ACCESSORIES	1	No Quantity							175928			0
S3	2000	2000	2000	2	0	2	Export	858	Uruguay	URY	838	Free Zones									84	CLOTHING AND ACCESSORIES	1	No Quantity							105945			0
S3	2000	2000	2000	2	0	2	Export	858	Uruguay	URY	842	USA	USA								84	CLOTHING AND ACCESSORIES	1	No Quantity							13825968			0
S3	2000	2000	2000	2	0	2	Export	858	Uruguay	URY	862	Venezuela	VEN								84	CLOTHING AND ACCESSORIES	1	No Quantity							168429			0
S3	2000	2000	2000	2	0	2	Export	858	Uruguay	URY	899	Areas, nes									84	CLOTHING AND ACCESSORIES	1	No Quantity							12992			0
S3	2000	2000	2000	2	0	2	Export	854	Burkina Faso	BFA	0	World	WLD								85	FOOTWEAR	1	No Quantity							9332			0
S3	2000	2000	2000	2	0	2	Export	854	Burkina Faso	BFA	251	France	FRA								85	FOOTWEAR	1	No Quantity							286			0
S3	2000	2000	2000	2	0	2	Export	854	Burkina Faso	BFA	266	Gabon	GAB								85	FOOTWEAR	1	No Quantity							29			0
S3	2000	2000	2000	2	0	2	Export	854	Burkina Faso	BFA	384	Côte d'Ivoire	CIV								85	FOOTWEAR	1	No Quantity							4972			0
S3	2000	2000	2000	2	0	2	Export	854	Burkina Faso	BFA	466	Mali	MLI								85	FOOTWEAR	1	No Quantity							4045			0
S3	2000	2000	2000	2	0	2	Export	858	Uruguay	URY	0	World	WLD								85	FOOTWEAR	1	No Quantity							11734412			0
S3	2000	2000	2000	2	0	2	Export	858	Uruguay	URY	32	Argentina	ARG								85	FOOTWEAR	1	No Quantity							6499788			0
S3	2000	2000	2000	2	0	2	Export	858	Uruguay	URY	76	Brazil	BRA								85	FOOTWEAR	1	No Quantity							292539			0
S3	2000	2000	2000	2	0	2	Export	858	Uruguay	URY	152	Chile	CHL								85	FOOTWEAR	1	No Quantity							1935			0
S3	2000	2000	2000	2	0	2	Export	858	Uruguay	URY	251	France	FRA								85	FOOTWEAR	1	No Quantity							1620			0
S3	2000	2000	2000	2	0	2	Export	858	Uruguay	URY	276	Germany	DEU								85	FOOTWEAR	1	No Quantity							28			0
S3	2000	2000	2000	2	0	2	Export	858	Uruguay	URY	381	Italy	ITA								85	FOOTWEAR	1	No Quantity							1934			0
S3	2000	2000	2000	2	0	2	Export	858	Uruguay	URY	484	Mexico	MEX								85	FOOTWEAR	1	No Quantity							3750			0
S3	2000	2000	2000	2	0	2	Export	858	Uruguay	URY	600	Paraguay	PRY								85	FOOTWEAR	1	No Quantity							15881			0
S3	2000	2000	2000	2	0	2	Export	858	Uruguay	URY	752	Sweden	SWE								85	FOOTWEAR	1	No Quantity							41547			0
S3	2000	2000	2000	2	0	2	Export	858	Uruguay	URY	842	USA	USA								85	FOOTWEAR	1	No Quantity							4875323			0
S3	2000	2000	2000	2	0	2	Export	858	Uruguay	URY	899	Areas, nes									85	FOOTWEAR	1	No Quantity							67			0
S3	2000	2000	2000	2	0	2	Export	854	Burkina Faso	BFA	0	World	WLD								87	SCIENTIFIC EQUIPMENT NES	1	No Quantity							1760443			0
S3	2000	2000	2000	2	0	2	Export	854	Burkina Faso	BFA	204	Benin	BEN								87	SCIENTIFIC EQUIPMENT NES	1	No Quantity							143			0
S3	2000	2000	2000	2	0	2	Export	854	Burkina Faso	BFA	208	Denmark	DNK								87	SCIENTIFIC EQUIPMENT NES	1	No Quantity							103013			0
S3	2000	2000	2000	2	0	2	Export	854	Burkina Faso	BFA	251	France	FRA								87	SCIENTIFIC EQUIPMENT NES	1	No Quantity							1641700			0
S3	2000	2000	2000	2	0	2	Export	854	Burkina Faso	BFA	276	Germany	DEU								87	SCIENTIFIC EQUIPMENT NES	1	No Quantity							592			0
S3	2000	2000	2000	2	0	2	Export	854	Burkina Faso	BFA	376	Israel	ISR								87	SCIENTIFIC EQUIPMENT NES	1	No Quantity							5759			0
S3	2000	2000	2000	2	0	2	Export	854	Burkina Faso	BFA	466	Mali	MLI								87	SCIENTIFIC EQUIPMENT NES	1	No Quantity							1931			0
S3	2000	2000	2000	2	0	2	Export	854	Burkina Faso	BFA	757	Switzerland	CHE								87	SCIENTIFIC EQUIPMENT NES	1	No Quantity							7304			0
S3	2000	2000	2000	2	0	2	Export	858	Uruguay	URY	0	World	WLD								87	SCIENTIFIC EQUIPMENT NES	1	No Quantity							5698278			0
S3	2000	2000	2000	2	0	2	Export	858	Uruguay	URY	32	Argentina	ARG								87	SCIENTIFIC EQUIPMENT NES	1	No Quantity							1214316			0
S3	2000	2000	2000	2	0	2	Export	858	Uruguay	URY	68	Bolivia (Plurinational State of)	BOL								87	SCIENTIFIC EQUIPMENT NES	1	No Quantity							30730			0
S3	2000	2000	2000	2	0	2	Export	858	Uruguay	URY	76	Brazil	BRA								87	SCIENTIFIC EQUIPMENT NES	1	No Quantity							1583929			0
S3	2000	2000	2000	2	0	2	Export	858	Uruguay	URY	152	Chile	CHL								87	SCIENTIFIC EQUIPMENT NES	1	No Quantity							656872			0
S3	2000	2000	2000	2	0	2	Export	858	Uruguay	URY	156	China	CHN								87	SCIENTIFIC EQUIPMENT NES	1	No Quantity							97113			0
S3	2000	2000	2000	2	0	2	Export	858	Uruguay	URY	170	Colombia	COL								87	SCIENTIFIC EQUIPMENT NES	1	No Quantity							39163			0
S3	2000	2000	2000	2	0	2	Export	858	Uruguay	URY	188	Costa Rica	CRI								87	SCIENTIFIC EQUIPMENT NES	1	No Quantity							5124			0
S3	2000	2000	2000	2	0	2	Export	858	Uruguay	URY	214	Dominican Rep.	DOM								87	SCIENTIFIC EQUIPMENT NES	1	No Quantity							981			0
S3	2000	2000	2000	2	0	2	Export	858	Uruguay	URY	251	France	FRA								87	SCIENTIFIC EQUIPMENT NES	1	No Quantity							32413			0
S3	2000	2000	2000	2	0	2	Export	858	Uruguay	URY	276	Germany	DEU								87	SCIENTIFIC EQUIPMENT NES	1	No Quantity							1313985			0
S3	2000	2000	2000	2	0	2	Export	858	Uruguay	URY	344	China, Hong Kong SAR	HKG								87	SCIENTIFIC EQUIPMENT NES	1	No Quantity							2970			0
S3	2000	2000	2000	2	0	2	Export	858	Uruguay	URY	376	Israel	ISR								87	SCIENTIFIC EQUIPMENT NES	1	No Quantity							3625			0
S3	2000	2000	2000	2	0	2	Export	858	Uruguay	URY	381	Italy	ITA								87	SCIENTIFIC EQUIPMENT NES	1	No Quantity							5930			0
S3	2000	2000	2000	2	0	2	Export	858	Uruguay	URY	528	Netherlands	NLD								87	SCIENTIFIC EQUIPMENT NES	1	No Quantity							4027			0
S3	2000	2000	2000	2	0	2	Export	858	Uruguay	URY	600	Paraguay	PRY								87	SCIENTIFIC EQUIPMENT NES	1	No Quantity							119215			0
S3	2000	2000	2000	2	0	2	Export	858	Uruguay	URY	604	Peru	PER								87	SCIENTIFIC EQUIPMENT NES	1	No Quantity							8702			0
S3	2000	2000	2000	2	0	2	Export	858	Uruguay	URY	616	Poland	POL								87	SCIENTIFIC EQUIPMENT NES	1	No Quantity							5974			0
S3	2000	2000	2000	2	0	2	Export	858	Uruguay	URY	724	Spain	ESP								87	SCIENTIFIC EQUIPMENT NES	1	No Quantity							6120			0
S3	2000	2000	2000	2	0	2	Export	858	Uruguay	URY	757	Switzerland	CHE								87	SCIENTIFIC EQUIPMENT NES	1	No Quantity							8500			0
S3	2000	2000	2000	2	0	2	Export	858	Uruguay	URY	826	United Kingdom	GBR								87	SCIENTIFIC EQUIPMENT NES	1	No Quantity							4640			0
S3	2000	2000	2000	2	0	2	Export	858	Uruguay	URY	838	Free Zones									87	SCIENTIFIC EQUIPMENT NES	1	No Quantity							3707			0
S3	2000	2000	2000	2	0	2	Export	858	Uruguay	URY	842	USA	USA								87	SCIENTIFIC EQUIPMENT NES	1	No Quantity							537802			0
S3	2000	2000	2000	2	0	2	Export	858	Uruguay	URY	862	Venezuela	VEN								87	SCIENTIFIC EQUIPMENT NES	1	No Quantity							12440			0
S3	2000	2000	2000	2	0	2	Export	854	Burkina Faso	BFA	0	World	WLD								88	PHOTO.APPARAT.NES;CLOCKS	1	No Quantity							171468			0
S3	2000	2000	2000	2	0	2	Export	854	Burkina Faso	BFA	56	Belgium	BEL								88	PHOTO.APPARAT.NES;CLOCKS	1	No Quantity							67367			0
S3	2000	2000	2000	2	0	2	Export	854	Burkina Faso	BFA	251	France	FRA								88	PHOTO.APPARAT.NES;CLOCKS	1	No Quantity							88687			0
S3	2000	2000	2000	2	0	2	Export	854	Burkina Faso	BFA	344	China, Hong Kong SAR	HKG								88	PHOTO.APPARAT.NES;CLOCKS	1	No Quantity							398			0
S3	2000	2000	2000	2	0	2	Export	854	Burkina Faso	BFA	381	Italy	ITA								88	PHOTO.APPARAT.NES;CLOCKS	1	No Quantity							515			0
S3	2000	2000	2000	2	0	2	Export	854	Burkina Faso	BFA	384	Côte d'Ivoire	CIV								88	PHOTO.APPARAT.NES;CLOCKS	1	No Quantity							778			0
S3	2000	2000	2000	2	0	2	Export	854	Burkina Faso	BFA	392	Japan	JPN								88	PHOTO.APPARAT.NES;CLOCKS	1	No Quantity							3704			0
S3	2000	2000	2000	2	0	2	Export	854	Burkina Faso	BFA	466	Mali	MLI								88	PHOTO.APPARAT.NES;CLOCKS	1	No Quantity							595			0
S3	2000	2000	2000	2	0	2	Export	854	Burkina Faso	BFA	528	Netherlands	NLD								88	PHOTO.APPARAT.NES;CLOCKS	1	No Quantity							6827			0
S3	2000	2000	2000	2	0	2	Export	854	Burkina Faso	BFA	757	Switzerland	CHE								88	PHOTO.APPARAT.NES;CLOCKS	1	No Quantity							2065			0
S3	2000	2000	2000	2	0	2	Export	854	Burkina Faso	BFA	826	United Kingdom	GBR								88	PHOTO.APPARAT.NES;CLOCKS	1	No Quantity							466			0
S3	2000	2000	2000	2	0	2	Export	854	Burkina Faso	BFA	842	USA	USA								88	PHOTO.APPARAT.NES;CLOCKS	1	No Quantity							67			0
S3	2000	2000	2000	2	0	2	Export	858	Uruguay	URY	0	World	WLD								88	PHOTO.APPARAT.NES;CLOCKS	1	No Quantity							86215			0
S3	2000	2000	2000	2	0	2	Export	858	Uruguay	URY	32	Argentina	ARG								88	PHOTO.APPARAT.NES;CLOCKS	1	No Quantity							29221			0
S3	2000	2000	2000	2	0	2	Export	858	Uruguay	URY	76	Brazil	BRA								88	PHOTO.APPARAT.NES;CLOCKS	1	No Quantity							634			0
S3	2000	2000	2000	2	0	2	Export	858	Uruguay	URY	276	Germany	DEU								88	PHOTO.APPARAT.NES;CLOCKS	1	No Quantity							2411			0
S3	2000	2000	2000	2	0	2	Export	858	Uruguay	URY	600	Paraguay	PRY								88	PHOTO.APPARAT.NES;CLOCKS	1	No Quantity							3600			0
S3	2000	2000	2000	2	0	2	Export	858	Uruguay	URY	710	South Africa	ZAF								88	PHOTO.APPARAT.NES;CLOCKS	1	No Quantity							4125			0
S3	2000	2000	2000	2	0	2	Export	858	Uruguay	URY	757	Switzerland	CHE								88	PHOTO.APPARAT.NES;CLOCKS	1	No Quantity							12803			0
S3	2000	2000	2000	2	0	2	Export	858	Uruguay	URY	838	Free Zones									88	PHOTO.APPARAT.NES;CLOCKS	1	No Quantity							18666			0
S3	2000	2000	2000	2	0	2	Export	858	Uruguay	URY	842	USA	USA								88	PHOTO.APPARAT.NES;CLOCKS	1	No Quantity							14755			0
S3	2000	2000	2000	2	0	2	Export	854	Burkina Faso	BFA	0	World	WLD								89	MISC MANUFCTRD GOODS NES	1	No Quantity							1568430			0
S3	2000	2000	2000	2	0	2	Export	854	Burkina Faso	BFA	36	Australia	AUS								89	MISC MANUFCTRD GOODS NES	1	No Quantity							396			0
S3	2000	2000	2000	2	0	2	Export	854	Burkina Faso	BFA	40	Austria	AUT								89	MISC MANUFCTRD GOODS NES	1	No Quantity							1180			0
S3	2000	2000	2000	2	0	2	Export	854	Burkina Faso	BFA	56	Belgium	BEL								89	MISC MANUFCTRD GOODS NES	1	No Quantity							46173			0
S3	2000	2000	2000	2	0	2	Export	854	Burkina Faso	BFA	120	Cameroon	CMR								89	MISC MANUFCTRD GOODS NES	1	No Quantity							16094			0
S3	2000	2000	2000	2	0	2	Export	854	Burkina Faso	BFA	124	Canada	CAN								89	MISC MANUFCTRD GOODS NES	1	No Quantity							1791			0
S3	2000	2000	2000	2	0	2	Export	854	Burkina Faso	BFA	148	Chad	TCD								89	MISC MANUFCTRD GOODS NES	1	No Quantity							97			0
S3	2000	2000	2000	2	0	2	Export	854	Burkina Faso	BFA	152	Chile	CHL								89	MISC MANUFCTRD GOODS NES	1	No Quantity							590			0
S3	2000	2000	2000	2	0	2	Export	854	Burkina Faso	BFA	203	Czechia	CZE								89	MISC MANUFCTRD GOODS NES	1	No Quantity							222			0
S3	2000	2000	2000	2	0	2	Export	854	Burkina Faso	BFA	204	Benin	BEN								89	MISC MANUFCTRD GOODS NES	1	No Quantity							1873			0
S3	2000	2000	2000	2	0	2	Export	854	Burkina Faso	BFA	208	Denmark	DNK								89	MISC MANUFCTRD GOODS NES	1	No Quantity							2256			0
S3	2000	2000	2000	2	0	2	Export	854	Burkina Faso	BFA	251	France	FRA								89	MISC MANUFCTRD GOODS NES	1	No Quantity							678122			0
S3	2000	2000	2000	2	0	2	Export	854	Burkina Faso	BFA	266	Gabon	GAB								89	MISC MANUFCTRD GOODS NES	1	No Quantity							222			0
S3	2000	2000	2000	2	0	2	Export	854	Burkina Faso	BFA	270	Gambia	GMB								89	MISC MANUFCTRD GOODS NES	1	No Quantity							207			0
S3	2000	2000	2000	2	0	2	Export	854	Burkina Faso	BFA	276	Germany	DEU								89	MISC MANUFCTRD GOODS NES	1	No Quantity							61491			0
S3	2000	2000	2000	2	0	2	Export	854	Burkina Faso	BFA	288	Ghana	GHA								89	MISC MANUFCTRD GOODS NES	1	No Quantity							32730			0
S3	2000	2000	2000	2	0	2	Export	854	Burkina Faso	BFA	300	Greece	GRC								89	MISC MANUFCTRD GOODS NES	1	No Quantity							618			0
S3	2000	2000	2000	2	0	2	Export	854	Burkina Faso	BFA	324	Guinea	GIN								89	MISC MANUFCTRD GOODS NES	1	No Quantity							13874			0
S3	2000	2000	2000	2	0	2	Export	854	Burkina Faso	BFA	344	China, Hong Kong SAR	HKG								89	MISC MANUFCTRD GOODS NES	1	No Quantity							172			0
S3	2000	2000	2000	2	0	2	Export	854	Burkina Faso	BFA	381	Italy	ITA								89	MISC MANUFCTRD GOODS NES	1	No Quantity							23045			0
S3	2000	2000	2000	2	0	2	Export	854	Burkina Faso	BFA	384	Côte d'Ivoire	CIV								89	MISC MANUFCTRD GOODS NES	1	No Quantity							51236			0
S3	2000	2000	2000	2	0	2	Export	854	Burkina Faso	BFA	392	Japan	JPN								89	MISC MANUFCTRD GOODS NES	1	No Quantity							4063			0
S3	2000	2000	2000	2	0	2	Export	854	Burkina Faso	BFA	450	Madagascar	MDG								89	MISC MANUFCTRD GOODS NES	1	No Quantity							429			0
S3	2000	2000	2000	2	0	2	Export	854	Burkina Faso	BFA	466	Mali	MLI								89	MISC MANUFCTRD GOODS NES	1	No Quantity							52973			0
S3	2000	2000	2000	2	0	2	Export	854	Burkina Faso	BFA	528	Netherlands	NLD								89	MISC MANUFCTRD GOODS NES	1	No Quantity							10400			0
S3	2000	2000	2000	2	0	2	Export	854	Burkina Faso	BFA	540	New Caledonia	NCL								89	MISC MANUFCTRD GOODS NES	1	No Quantity							326			0
S3	2000	2000	2000	2	0	2	Export	854	Burkina Faso	BFA	562	Niger	NER								89	MISC MANUFCTRD GOODS NES	1	No Quantity							140812			0
S3	2000	2000	2000	2	0	2	Export	854	Burkina Faso	BFA	624	Guinea-Bissau	GNB								89	MISC MANUFCTRD GOODS NES	1	No Quantity							2253			0
S3	2000	2000	2000	2	0	2	Export	854	Burkina Faso	BFA	686	Senegal	SEN								89	MISC MANUFCTRD GOODS NES	1	No Quantity							84886			0
S3	2000	2000	2000	2	0	2	Export	854	Burkina Faso	BFA	710	South Africa	ZAF								89	MISC MANUFCTRD GOODS NES	1	No Quantity							2244			0
S3	2000	2000	2000	2	0	2	Export	854	Burkina Faso	BFA	724	Spain	ESP								89	MISC MANUFCTRD GOODS NES	1	No Quantity							39640			0
S3	2000	2000	2000	2	0	2	Export	854	Burkina Faso	BFA	752	Sweden	SWE								89	MISC MANUFCTRD GOODS NES	1	No Quantity							211704			0
S3	2000	2000	2000	2	0	2	Export	854	Burkina Faso	BFA	757	Switzerland	CHE								89	MISC MANUFCTRD GOODS NES	1	No Quantity							8555			0
S3	2000	2000	2000	2	0	2	Export	854	Burkina Faso	BFA	768	Togo	TGO								89	MISC MANUFCTRD GOODS NES	1	No Quantity							27423			0
S3	2000	2000	2000	2	0	2	Export	854	Burkina Faso	BFA	780	Trinidad and Tobago	TTO								89	MISC MANUFCTRD GOODS NES	1	No Quantity							305			0
S3	2000	2000	2000	2	0	2	Export	854	Burkina Faso	BFA	826	United Kingdom	GBR								89	MISC MANUFCTRD GOODS NES	1	No Quantity							12722			0
S3	2000	2000	2000	2	0	2	Export	854	Burkina Faso	BFA	842	USA	USA								89	MISC MANUFCTRD GOODS NES	1	No Quantity							37305			0
S3	2000	2000	2000	2	0	2	Export	858	Uruguay	URY	0	World	WLD								89	MISC MANUFCTRD GOODS NES	1	No Quantity							34427060			0
S3	2000	2000	2000	2	0	2	Export	858	Uruguay	URY	32	Argentina	ARG								89	MISC MANUFCTRD GOODS NES	1	No Quantity							17183519			0
S3	2000	2000	2000	2	0	2	Export	858	Uruguay	URY	44	Bahamas	BHS								89	MISC MANUFCTRD GOODS NES	1	No Quantity							6120			0
S3	2000	2000	2000	2	0	2	Export	858	Uruguay	URY	56	Belgium	BEL								89	MISC MANUFCTRD GOODS NES	1	No Quantity							14235			0
S3	2000	2000	2000	2	0	2	Export	858	Uruguay	URY	68	Bolivia (Plurinational State of)	BOL								89	MISC MANUFCTRD GOODS NES	1	No Quantity							127042			0
S3	2000	2000	2000	2	0	2	Export	858	Uruguay	URY	76	Brazil	BRA								89	MISC MANUFCTRD GOODS NES	1	No Quantity							10957626			0
S3	2000	2000	2000	2	0	2	Export	858	Uruguay	URY	152	Chile	CHL								89	MISC MANUFCTRD GOODS NES	1	No Quantity							519720			0
S3	2000	2000	2000	2	0	2	Export	858	Uruguay	URY	170	Colombia	COL								89	MISC MANUFCTRD GOODS NES	1	No Quantity							24176			0
S3	2000	2000	2000	2	0	2	Export	858	Uruguay	URY	188	Costa Rica	CRI								89	MISC MANUFCTRD GOODS NES	1	No Quantity							1809			0
S3	2000	2000	2000	2	0	2	Export	858	Uruguay	URY	192	Cuba	CUB								89	MISC MANUFCTRD GOODS NES	1	No Quantity							14165			0
S3	2000	2000	2000	2	0	2	Export	858	Uruguay	URY	214	Dominican Rep.	DOM								89	MISC MANUFCTRD GOODS NES	1	No Quantity							2463			0
S3	2000	2000	2000	2	0	2	Export	858	Uruguay	URY	218	Ecuador	ECU								89	MISC MANUFCTRD GOODS NES	1	No Quantity							929			0
S3	2000	2000	2000	2	0	2	Export	858	Uruguay	URY	222	El Salvador	SLV								89	MISC MANUFCTRD GOODS NES	1	No Quantity							3252			0
S3	2000	2000	2000	2	0	2	Export	858	Uruguay	URY	251	France	FRA								89	MISC MANUFCTRD GOODS NES	1	No Quantity							4868			0
S3	2000	2000	2000	2	0	2	Export	858	Uruguay	URY	276	Germany	DEU								89	MISC MANUFCTRD GOODS NES	1	No Quantity							20349			0
S3	2000	2000	2000	2	0	2	Export	858	Uruguay	URY	320	Guatemala	GTM								89	MISC MANUFCTRD GOODS NES	1	No Quantity							8380			0
S3	2000	2000	2000	2	0	2	Export	858	Uruguay	URY	344	China, Hong Kong SAR	HKG								89	MISC MANUFCTRD GOODS NES	1	No Quantity							2230			0
S3	2000	2000	2000	2	0	2	Export	858	Uruguay	URY	381	Italy	ITA								89	MISC MANUFCTRD GOODS NES	1	No Quantity							10391			0
S3	2000	2000	2000	2	0	2	Export	858	Uruguay	URY	388	Jamaica	JAM								89	MISC MANUFCTRD GOODS NES	1	No Quantity							6795			0
S3	2000	2000	2000	2	0	2	Export	858	Uruguay	URY	392	Japan	JPN								89	MISC MANUFCTRD GOODS NES	1	No Quantity							2837			0
S3	2000	2000	2000	2	0	2	Export	858	Uruguay	URY	484	Mexico	MEX								89	MISC MANUFCTRD GOODS NES	1	No Quantity							414574			0
S3	2000	2000	2000	2	0	2	Export	858	Uruguay	URY	490	Other Asia, nes									89	MISC MANUFCTRD GOODS NES	1	No Quantity							1930			0
S3	2000	2000	2000	2	0	2	Export	858	Uruguay	URY	528	Netherlands	NLD								89	MISC MANUFCTRD GOODS NES	1	No Quantity							6513			0
S3	2000	2000	2000	2	0	2	Export	858	Uruguay	URY	591	Panama	PAN								89	MISC MANUFCTRD GOODS NES	1	No Quantity							28680			0
S3	2000	2000	2000	2	0	2	Export	858	Uruguay	URY	600	Paraguay	PRY								89	MISC MANUFCTRD GOODS NES	1	No Quantity							1267329			0
S3	2000	2000	2000	2	0	2	Export	858	Uruguay	URY	604	Peru	PER								89	MISC MANUFCTRD GOODS NES	1	No Quantity							1024186			0
S3	2000	2000	2000	2	0	2	Export	858	Uruguay	URY	608	Philippines	PHL								89	MISC MANUFCTRD GOODS NES	1	No Quantity							144301			0
S3	2000	2000	2000	2	0	2	Export	858	Uruguay	URY	616	Poland	POL								89	MISC MANUFCTRD GOODS NES	1	No Quantity							4480			0
S3	2000	2000	2000	2	0	2	Export	858	Uruguay	URY	643	Russian Federation	RUS								89	MISC MANUFCTRD GOODS NES	1	No Quantity							11970			0
S3	2000	2000	2000	2	0	2	Export	858	Uruguay	URY	724	Spain	ESP								89	MISC MANUFCTRD GOODS NES	1	No Quantity							96936			0
S3	2000	2000	2000	2	0	2	Export	858	Uruguay	URY	752	Sweden	SWE								89	MISC MANUFCTRD GOODS NES	1	No Quantity							308			0
S3	2000	2000	2000	2	0	2	Export	858	Uruguay	URY	826	United Kingdom	GBR								89	MISC MANUFCTRD GOODS NES	1	No Quantity							16270			0
S3	2000	2000	2000	2	0	2	Export	858	Uruguay	URY	838	Free Zones									89	MISC MANUFCTRD GOODS NES	1	No Quantity							1028607			0
S3	2000	2000	2000	2	0	2	Export	858	Uruguay	URY	842	USA	USA								89	MISC MANUFCTRD GOODS NES	1	No Quantity							1408370			0
S3	2000	2000	2000	2	0	2	Export	858	Uruguay	URY	862	Venezuela	VEN								89	MISC MANUFCTRD GOODS NES	1	No Quantity							61700			0
S3	2000	2000	2000	2	0	2	Export	854	Burkina Faso	BFA	0	World	WLD								97	GOLD,NONMONTRY EXCL ORES	1	No Quantity							3555480			0
S3	2000	2000	2000	2	0	2	Export	854	Burkina Faso	BFA	56	Belgium	BEL								97	GOLD,NONMONTRY EXCL ORES	1	No Quantity							140070			0
S3	2000	2000	2000	2	0	2	Export	854	Burkina Faso	BFA	251	France	FRA								97	GOLD,NONMONTRY EXCL ORES	1	No Quantity							3047118			0
S3	2000	2000	2000	2	0	2	Export	854	Burkina Faso	BFA	757	Switzerland	CHE								97	GOLD,NONMONTRY EXCL ORES	1	No Quantity							368293			0
S3	2000	2000	2000	2	0	2	Export	858	Uruguay	URY	0	World	WLD								97	GOLD,NONMONTRY EXCL ORES	1	No Quantity							20997929			0
S3	2000	2000	2000	2	0	2	Export	858	Uruguay	URY	826	United Kingdom	GBR								97	GOLD,NONMONTRY EXCL ORES	1	No Quantity							20997929			0
