# Supplementary material for: Core-periphery structure in sectoral international trade networks: A new approach to an old theory
Source: PLoS One. 2020 Apr 2;15(4):e0229547. doi: 10.1371/journal.pone.0229547 (PMC7117750; doi:10.1371/journal.pone.0229547)
Supplement: S7 File — (ZIP) [file pone.0229547.s007.zip › S7_File/RawData 2000/comtrade (77).csv]

Classification	Year	Period	Period Desc.	Aggregate Level	Is Leaf Code	Trade Flow Code	Trade Flow	Reporter Code	Reporter	Reporter ISO	Partner Code	Partner	Partner ISO	2nd Partner Code	2nd Partner	2nd Partner ISO	Customs Proc. Code	Customs	Mode of Transport Code	Mode of Transport	Commodity Code	Commodity	Qty Unit Code	Qty Unit	Qty	Alt Qty Unit Code	Alt Qty Unit	Alt Qty	Netweight (kg)	Gross weight (kg)	Trade Value (US$)	CIF Trade Value (US$)	FOB Trade Value (US$)	Flag
S3	2000	2000	2000	2	0	2	Export	891	Serbia and Montenegro	SCG	0	World	WLD								00	LIVE ANIMALS	1	No Quantity							6890000			0
S3	2000	2000	2000	2	0	2	Export	891	Serbia and Montenegro	SCG	0	World	WLD								01	MEAT, MEAT PREPARATIONS	1	No Quantity							19091000			0
S3	2000	2000	2000	2	0	2	Export	891	Serbia and Montenegro	SCG	0	World	WLD								02	DAIRY PRODUCTS,BIRD EGGS	1	No Quantity							4796000			0
S3	2000	2000	2000	2	0	2	Export	891	Serbia and Montenegro	SCG	0	World	WLD								04	CEREALS,CEREAL PREPRTNS.	1	No Quantity							53919000			0
S3	2000	2000	2000	2	0	2	Export	891	Serbia and Montenegro	SCG	0	World	WLD								05	VEGETABLES AND FRUIT	1	No Quantity							123356000			0
S3	2000	2000	2000	2	0	2	Export	891	Serbia and Montenegro	SCG	0	World	WLD								07	COFFEE,TEA,COCOA,SPICES	1	No Quantity							13979000			0
S3	2000	2000	2000	2	0	2	Export	891	Serbia and Montenegro	SCG	0	World	WLD								03	FISH,CRUSTACEANS,MOLLUSC	1	No Quantity							607000			0
S3	2000	2000	2000	2	0	2	Export	891	Serbia and Montenegro	SCG	0	World	WLD								06	SUGAR,SUGR.PREPTNS,HONEY	1	No Quantity							2863000			0
S3	2000	2000	2000	2	0	2	Export	891	Serbia and Montenegro	SCG	0	World	WLD								09	MISC.EDIBLE PRODUCTS ETC	1	No Quantity							13847000			0
S3	2000	2000	2000	2	0	2	Export	891	Serbia and Montenegro	SCG	0	World	WLD								11	BEVERAGES	1	No Quantity							12791000			0
S3	2000	2000	2000	2	0	2	Export	891	Serbia and Montenegro	SCG	0	World	WLD								08	ANIMAL FEED STUFF	1	No Quantity							15838000			0
S3	2000	2000	2000	2	0	2	Export	891	Serbia and Montenegro	SCG	0	World	WLD								21	HIDES,SKINS,FURSKINS,RAW	1	No Quantity							4831000			0
S3	2000	2000	2000	2	0	2	Export	891	Serbia and Montenegro	SCG	0	World	WLD								24	CORK AND WOOD	1	No Quantity							57448000			0
S3	2000	2000	2000	2	0	2	Export	891	Serbia and Montenegro	SCG	0	World	WLD								22	OIL SEED,OLEAGINUS FRUIT	1	No Quantity							3062000			0
S3	2000	2000	2000	2	0	2	Export	891	Serbia and Montenegro	SCG	0	World	WLD								25	PULP AND WASTE PAPER	1	No Quantity							17466000			0
S3	2000	2000	2000	2	0	2	Export	891	Serbia and Montenegro	SCG	0	World	WLD								26	TEXTILE FIBRES	1	No Quantity							7031000			0
S3	2000	2000	2000	2	0	2	Export	891	Serbia and Montenegro	SCG	0	World	WLD								23	CRUDE RUBBER	1	No Quantity							3771000			0
S3	2000	2000	2000	2	0	2	Export	891	Serbia and Montenegro	SCG	0	World	WLD								27	CRUDE FERTILIZER,MINERAL	1	No Quantity							2751000			0
S3	2000	2000	2000	2	0	2	Export	891	Serbia and Montenegro	SCG	0	World	WLD								29	CRUDE ANIMAL,VEG.MATERL.	1	No Quantity							7623000			0
S3	2000	2000	2000	2	0	2	Export	891	Serbia and Montenegro	SCG	0	World	WLD								28	METALLIFEROUS ORE,SCRAP	1	No Quantity							18517000			0
S3	2000	2000	2000	2	0	2	Export	891	Serbia and Montenegro	SCG	0	World	WLD								12	TOBACCO,TOBACCO MANUFACT	1	No Quantity							2650000			0
S3	2000	2000	2000	2	0	2	Export	891	Serbia and Montenegro	SCG	0	World	WLD								32	COAL, COKE, BRIQUETTES	1	No Quantity							86000			0
S3	2000	2000	2000	2	0	2	Export	891	Serbia and Montenegro	SCG	0	World	WLD								33	PETROLEUM,PETROL.PRODUCT	1	No Quantity							2044000			0
S3	2000	2000	2000	2	0	2	Export	891	Serbia and Montenegro	SCG	0	World	WLD								34	GAS,NATURAL,MANUFACTURED	1	No Quantity							1614000			0
S3	2000	2000	2000	2	0	2	Export	891	Serbia and Montenegro	SCG	0	World	WLD								41	ANIMAL OILS AND FATS	1	No Quantity							238000			0
S3	2000	2000	2000	2	0	2	Export	891	Serbia and Montenegro	SCG	0	World	WLD								42	FIXED VEG. FATS AND OILS	1	No Quantity							13008000			0
S3	2000	2000	2000	2	0	2	Export	891	Serbia and Montenegro	SCG	0	World	WLD								51	ORGANIC CHEMICALS	1	No Quantity							6172000			0
S3	2000	2000	2000	2	0	2	Export	891	Serbia and Montenegro	SCG	0	World	WLD								52	INORGANIC CHEMICALS	1	No Quantity							7118000			0
S3	2000	2000	2000	2	0	2	Export	891	Serbia and Montenegro	SCG	0	World	WLD								53	DYES,COLOURING MATERIALS	1	No Quantity							6659000			0
S3	2000	2000	2000	2	0	2	Export	891	Serbia and Montenegro	SCG	0	World	WLD								54	MEDICINAL,PHARM.PRODUCTS	1	No Quantity							50770000			0
S3	2000	2000	2000	2	0	2	Export	891	Serbia and Montenegro	SCG	0	World	WLD								57	PLASTICS IN PRIMARY FORM	1	No Quantity							39178000			0
S3	2000	2000	2000	2	0	2	Export	891	Serbia and Montenegro	SCG	0	World	WLD								55	ESSENTL.OILS,PERFUME,ETC	1	No Quantity							8985000			0
S3	2000	2000	2000	2	0	2	Export	891	Serbia and Montenegro	SCG	0	World	WLD								58	PLASTIC,NON-PRIMARY FORM	1	No Quantity							11418000			0
S3	2000	2000	2000	2	0	2	Export	891	Serbia and Montenegro	SCG	0	World	WLD								59	CHEMICAL MATERIALS NES	1	No Quantity							12551000			0
S3	2000	2000	2000	2	0	2	Export	891	Serbia and Montenegro	SCG	0	World	WLD								61	LEATHER, LEATHER GOODS	1	No Quantity							9146000			0
S3	2000	2000	2000	2	0	2	Export	891	Serbia and Montenegro	SCG	0	World	WLD								62	RUBBER MANUFACTURES, NES	1	No Quantity							58279000			0
S3	2000	2000	2000	2	0	2	Export	891	Serbia and Montenegro	SCG	0	World	WLD								63	CORK, WOOD MANUFACTURES	1	No Quantity							18000000			0
S3	2000	2000	2000	2	0	2	Export	891	Serbia and Montenegro	SCG	0	World	WLD								64	PAPER,PAPERBOARD,ETC.	1	No Quantity							24294000			0
S3	2000	2000	2000	2	0	2	Export	891	Serbia and Montenegro	SCG	0	World	WLD								65	TEXTILE YARN,FABRIC,ETC.	1	No Quantity							41494000			0
S3	2000	2000	2000	2	0	2	Export	891	Serbia and Montenegro	SCG	0	World	WLD								66	NON-METAL.MINERAL MANFCT	1	No Quantity							58411000			0
S3	2000	2000	2000	2	0	2	Export	891	Serbia and Montenegro	SCG	0	World	WLD								67	IRON AND STEEL	1	No Quantity							118085000			0
S3	2000	2000	2000	2	0	2	Export	891	Serbia and Montenegro	SCG	0	World	WLD								68	NON-FERROUS METALS	1	No Quantity							245516000			0
S3	2000	2000	2000	2	0	2	Export	891	Serbia and Montenegro	SCG	0	World	WLD								69	METALS MANUFACTURES,NES	1	No Quantity							58901000			0
S3	2000	2000	2000	2	0	2	Export	891	Serbia and Montenegro	SCG	0	World	WLD								71	POWER GENERATNG.MACHINES	1	No Quantity							34224000			0
S3	2000	2000	2000	2	0	2	Export	891	Serbia and Montenegro	SCG	0	World	WLD								72	SPECIAL.INDUST.MACHINERY	1	No Quantity							21576000			0
S3	2000	2000	2000	2	0	2	Export	891	Serbia and Montenegro	SCG	0	World	WLD								73	METALWORKING MACHINERY	1	No Quantity							6251000			0
S3	2000	2000	2000	2	0	2	Export	891	Serbia and Montenegro	SCG	0	World	WLD								74	GENERAL INDUSTL.MACH.NES	1	No Quantity							36145000			0
S3	2000	2000	2000	2	0	2	Export	891	Serbia and Montenegro	SCG	0	World	WLD								75	OFFICE MACHINES,ADP MACH	1	No Quantity							2917000			0
S3	2000	2000	2000	2	0	2	Export	891	Serbia and Montenegro	SCG	0	World	WLD								43	ANIMAL,VEG.FATS,OILS,NES	1	No Quantity							3335000			0
S3	2000	2000	2000	2	0	2	Export	891	Serbia and Montenegro	SCG	0	World	WLD								76	TELECOMM.SOUND EQUIP ETC	1	No Quantity							1075000			0
S3	2000	2000	2000	2	0	2	Export	891	Serbia and Montenegro	SCG	0	World	WLD								77	ELEC MCH APPAR,PARTS,NES	1	No Quantity							53124000			0
S3	2000	2000	2000	2	0	2	Export	891	Serbia and Montenegro	SCG	0	World	WLD								78	ROAD VEHICLES	1	No Quantity							35085000			0
S3	2000	2000	2000	2	0	2	Export	891	Serbia and Montenegro	SCG	0	World	WLD								79	OTHR.TRANSPORT EQUIPMENT	1	No Quantity							24349000			0
S3	2000	2000	2000	2	0	2	Export	891	Serbia and Montenegro	SCG	0	World	WLD								81	PREFAB BUILDGS,FTTNG ETC	1	No Quantity							4754000			0
S3	2000	2000	2000	2	0	2	Export	891	Serbia and Montenegro	SCG	0	World	WLD								82	FURNITURE,BEDDING,ETC.	1	No Quantity							29971000			0
S3	2000	2000	2000	2	0	2	Export	891	Serbia and Montenegro	SCG	0	World	WLD								84	CLOTHING AND ACCESSORIES	1	No Quantity							130103000			0
S3	2000	2000	2000	2	0	2	Export	891	Serbia and Montenegro	SCG	0	World	WLD								83	TRAVEL GOODS,HANDBGS ETC	1	No Quantity							2355000			0
S3	2000	2000	2000	2	0	2	Export	891	Serbia and Montenegro	SCG	0	World	WLD								85	FOOTWEAR	1	No Quantity							54338000			0
S3	2000	2000	2000	2	0	2	Export	891	Serbia and Montenegro	SCG	0	World	WLD								87	SCIENTIFIC EQUIPMENT NES	1	No Quantity							7776000			0
S3	2000	2000	2000	2	0	2	Export	891	Serbia and Montenegro	SCG	0	World	WLD								88	PHOTO.APPARAT.NES;CLOCKS	1	No Quantity							793000			0
S3	2000	2000	2000	2	0	2	Export	891	Serbia and Montenegro	SCG	0	World	WLD								93	SPEC.TRANSACT.NOT CLASSD	1	No Quantity							34544000			0
S3	2000	2000	2000	2	0	2	Export	891	Serbia and Montenegro	SCG	0	World	WLD								89	MISC MANUFCTRD GOODS NES	1	No Quantity							39856000			0
S3	2000	2000	2000	2	0	2	Export	891	Serbia and Montenegro	SCG	0	World	WLD								56	FERTILIZER,EXCEPT GRP272	1	No Quantity							2557000			0
S3	2000	2000	2000	2	0	2	Export	891	Serbia and Montenegro	SCG	0	World	WLD								97	GOLD,NONMONTRY EXCL ORES	1	No Quantity							229000			0
S3	2000	2000	2000	2	0	2	Export	891	Serbia and Montenegro	SCG	0	World	WLD								35	ELECTRIC CURRENT	1	No Quantity							623000			0
S3	2000	2000	2000	2	0	2	Export	891	Serbia and Montenegro	SCG	8	Albania	ALB								77	ELEC MCH APPAR,PARTS,NES	1	No Quantity							4000			0
S3	2000	2000	2000	2	0	2	Export	891	Serbia and Montenegro	SCG	8	Albania	ALB								75	OFFICE MACHINES,ADP MACH	1	No Quantity							46000			0
S3	2000	2000	2000	2	0	2	Export	891	Serbia and Montenegro	SCG	8	Albania	ALB								69	METALS MANUFACTURES,NES	1	No Quantity							186000			0
S3	2000	2000	2000	2	0	2	Export	891	Serbia and Montenegro	SCG	8	Albania	ALB								66	NON-METAL.MINERAL MANFCT	1	No Quantity							4000			0
S3	2000	2000	2000	2	0	2	Export	891	Serbia and Montenegro	SCG	8	Albania	ALB								29	CRUDE ANIMAL,VEG.MATERL.	1	No Quantity							39000			0
S3	2000	2000	2000	2	0	2	Export	891	Serbia and Montenegro	SCG	8	Albania	ALB								26	TEXTILE FIBRES	1	No Quantity							8000			0
S3	2000	2000	2000	2	0	2	Export	891	Serbia and Montenegro	SCG	8	Albania	ALB								04	CEREALS,CEREAL PREPRTNS.	1	No Quantity							1000			0
S3	2000	2000	2000	2	0	2	Export	891	Serbia and Montenegro	SCG	12	Algeria	DZA								09	MISC.EDIBLE PRODUCTS ETC	1	No Quantity							65000			0
S3	2000	2000	2000	2	0	2	Export	891	Serbia and Montenegro	SCG	12	Algeria	DZA								54	MEDICINAL,PHARM.PRODUCTS	1	No Quantity							737000			0
S3	2000	2000	2000	2	0	2	Export	891	Serbia and Montenegro	SCG	12	Algeria	DZA								69	METALS MANUFACTURES,NES	1	No Quantity							32000			0
S3	2000	2000	2000	2	0	2	Export	891	Serbia and Montenegro	SCG	12	Algeria	DZA								64	PAPER,PAPERBOARD,ETC.	1	No Quantity							23000			0
S3	2000	2000	2000	2	0	2	Export	891	Serbia and Montenegro	SCG	12	Algeria	DZA								62	RUBBER MANUFACTURES, NES	1	No Quantity							886000			0
S3	2000	2000	2000	2	0	2	Export	891	Serbia and Montenegro	SCG	12	Algeria	DZA								77	ELEC MCH APPAR,PARTS,NES	1	No Quantity							2956000			0
S3	2000	2000	2000	2	0	2	Export	891	Serbia and Montenegro	SCG	12	Algeria	DZA								78	ROAD VEHICLES	1	No Quantity							558000			0
S3	2000	2000	2000	2	0	2	Export	891	Serbia and Montenegro	SCG	12	Algeria	DZA								74	GENERAL INDUSTL.MACH.NES	1	No Quantity							29000			0
S3	2000	2000	2000	2	0	2	Export	891	Serbia and Montenegro	SCG	12	Algeria	DZA								72	SPECIAL.INDUST.MACHINERY	1	No Quantity							200000			0
S3	2000	2000	2000	2	0	2	Export	891	Serbia and Montenegro	SCG	12	Algeria	DZA								71	POWER GENERATNG.MACHINES	1	No Quantity							103000			0
S3	2000	2000	2000	2	0	2	Export	891	Serbia and Montenegro	SCG	12	Algeria	DZA								93	SPEC.TRANSACT.NOT CLASSD	1	No Quantity							2000			0
S3	2000	2000	2000	2	0	2	Export	891	Serbia and Montenegro	SCG	24	Angola	AGO								93	SPEC.TRANSACT.NOT CLASSD	1	No Quantity							3000			0
S3	2000	2000	2000	2	0	2	Export	891	Serbia and Montenegro	SCG	31	Azerbaijan	AZE								71	POWER GENERATNG.MACHINES	1	No Quantity							4000			0
S3	2000	2000	2000	2	0	2	Export	891	Serbia and Montenegro	SCG	31	Azerbaijan	AZE								64	PAPER,PAPERBOARD,ETC.	1	No Quantity							17000			0
S3	2000	2000	2000	2	0	2	Export	891	Serbia and Montenegro	SCG	31	Azerbaijan	AZE								54	MEDICINAL,PHARM.PRODUCTS	1	No Quantity							47000			0
S3	2000	2000	2000	2	0	2	Export	891	Serbia and Montenegro	SCG	32	Argentina	ARG								62	RUBBER MANUFACTURES, NES	1	No Quantity							161000			0
S3	2000	2000	2000	2	0	2	Export	891	Serbia and Montenegro	SCG	32	Argentina	ARG								71	POWER GENERATNG.MACHINES	1	No Quantity							27000			0
S3	2000	2000	2000	2	0	2	Export	891	Serbia and Montenegro	SCG	32	Argentina	ARG								74	GENERAL INDUSTL.MACH.NES	1	No Quantity							74000			0
S3	2000	2000	2000	2	0	2	Export	891	Serbia and Montenegro	SCG	36	Australia	AUS								74	GENERAL INDUSTL.MACH.NES	1	No Quantity							1000			0
S3	2000	2000	2000	2	0	2	Export	891	Serbia and Montenegro	SCG	36	Australia	AUS								81	PREFAB BUILDGS,FTTNG ETC	1	No Quantity							12000			0
S3	2000	2000	2000	2	0	2	Export	891	Serbia and Montenegro	SCG	36	Australia	AUS								65	TEXTILE YARN,FABRIC,ETC.	1	No Quantity							1000			0
S3	2000	2000	2000	2	0	2	Export	891	Serbia and Montenegro	SCG	36	Australia	AUS								29	CRUDE ANIMAL,VEG.MATERL.	1	No Quantity							17000			0
S3	2000	2000	2000	2	0	2	Export	891	Serbia and Montenegro	SCG	36	Australia	AUS								09	MISC.EDIBLE PRODUCTS ETC	1	No Quantity							9000			0
S3	2000	2000	2000	2	0	2	Export	891	Serbia and Montenegro	SCG	36	Australia	AUS								06	SUGAR,SUGR.PREPTNS,HONEY	1	No Quantity							9000			0
S3	2000	2000	2000	2	0	2	Export	891	Serbia and Montenegro	SCG	36	Australia	AUS								11	BEVERAGES	1	No Quantity							43000			0
S3	2000	2000	2000	2	0	2	Export	891	Serbia and Montenegro	SCG	36	Australia	AUS								24	CORK AND WOOD	1	No Quantity							5000			0
S3	2000	2000	2000	2	0	2	Export	891	Serbia and Montenegro	SCG	36	Australia	AUS								04	CEREALS,CEREAL PREPRTNS.	1	No Quantity							31000			0
S3	2000	2000	2000	2	0	2	Export	891	Serbia and Montenegro	SCG	36	Australia	AUS								07	COFFEE,TEA,COCOA,SPICES	1	No Quantity							182000			0
S3	2000	2000	2000	2	0	2	Export	891	Serbia and Montenegro	SCG	36	Australia	AUS								05	VEGETABLES AND FRUIT	1	No Quantity							12000			0
S3	2000	2000	2000	2	0	2	Export	891	Serbia and Montenegro	SCG	36	Australia	AUS								93	SPEC.TRANSACT.NOT CLASSD	1	No Quantity							88000			0
S3	2000	2000	2000	2	0	2	Export	891	Serbia and Montenegro	SCG	36	Australia	AUS								89	MISC MANUFCTRD GOODS NES	1	No Quantity							7000			0
S3	2000	2000	2000	2	0	2	Export	891	Serbia and Montenegro	SCG	36	Australia	AUS								87	SCIENTIFIC EQUIPMENT NES	1	No Quantity							33000			0
S3	2000	2000	2000	2	0	2	Export	891	Serbia and Montenegro	SCG	36	Australia	AUS								85	FOOTWEAR	1	No Quantity							1000			0
S3	2000	2000	2000	2	0	2	Export	891	Serbia and Montenegro	SCG	36	Australia	AUS								83	TRAVEL GOODS,HANDBGS ETC	1	No Quantity							1000			0
S3	2000	2000	2000	2	0	2	Export	891	Serbia and Montenegro	SCG	36	Australia	AUS								82	FURNITURE,BEDDING,ETC.	1	No Quantity							90000			0
S3	2000	2000	2000	2	0	2	Export	891	Serbia and Montenegro	SCG	40	Austria	AUT								82	FURNITURE,BEDDING,ETC.	1	No Quantity							42000			0
S3	2000	2000	2000	2	0	2	Export	891	Serbia and Montenegro	SCG	40	Austria	AUT								84	CLOTHING AND ACCESSORIES	1	No Quantity							2755000			0
S3	2000	2000	2000	2	0	2	Export	891	Serbia and Montenegro	SCG	40	Austria	AUT								83	TRAVEL GOODS,HANDBGS ETC	1	No Quantity							72000			0
S3	2000	2000	2000	2	0	2	Export	891	Serbia and Montenegro	SCG	40	Austria	AUT								85	FOOTWEAR	1	No Quantity							41000			0
S3	2000	2000	2000	2	0	2	Export	891	Serbia and Montenegro	SCG	40	Austria	AUT								87	SCIENTIFIC EQUIPMENT NES	1	No Quantity							29000			0
S3	2000	2000	2000	2	0	2	Export	891	Serbia and Montenegro	SCG	40	Austria	AUT								88	PHOTO.APPARAT.NES;CLOCKS	1	No Quantity							1000			0
S3	2000	2000	2000	2	0	2	Export	891	Serbia and Montenegro	SCG	40	Austria	AUT								89	MISC MANUFCTRD GOODS NES	1	No Quantity							420000			0
S3	2000	2000	2000	2	0	2	Export	891	Serbia and Montenegro	SCG	40	Austria	AUT								56	FERTILIZER,EXCEPT GRP272	1	No Quantity							255000			0
S3	2000	2000	2000	2	0	2	Export	891	Serbia and Montenegro	SCG	40	Austria	AUT								93	SPEC.TRANSACT.NOT CLASSD	1	No Quantity							72000			0
S3	2000	2000	2000	2	0	2	Export	891	Serbia and Montenegro	SCG	40	Austria	AUT								05	VEGETABLES AND FRUIT	1	No Quantity							9609000			0
S3	2000	2000	2000	2	0	2	Export	891	Serbia and Montenegro	SCG	40	Austria	AUT								07	COFFEE,TEA,COCOA,SPICES	1	No Quantity							360000			0
S3	2000	2000	2000	2	0	2	Export	891	Serbia and Montenegro	SCG	40	Austria	AUT								04	CEREALS,CEREAL PREPRTNS.	1	No Quantity							231000			0
S3	2000	2000	2000	2	0	2	Export	891	Serbia and Montenegro	SCG	40	Austria	AUT								02	DAIRY PRODUCTS,BIRD EGGS	1	No Quantity							1000			0
S3	2000	2000	2000	2	0	2	Export	891	Serbia and Montenegro	SCG	40	Austria	AUT								00	LIVE ANIMALS	1	No Quantity							14000			0
S3	2000	2000	2000	2	0	2	Export	891	Serbia and Montenegro	SCG	40	Austria	AUT								24	CORK AND WOOD	1	No Quantity							1259000			0
S3	2000	2000	2000	2	0	2	Export	891	Serbia and Montenegro	SCG	40	Austria	AUT								25	PULP AND WASTE PAPER	1	No Quantity							781000			0
S3	2000	2000	2000	2	0	2	Export	891	Serbia and Montenegro	SCG	40	Austria	AUT								22	OIL SEED,OLEAGINUS FRUIT	1	No Quantity							35000			0
S3	2000	2000	2000	2	0	2	Export	891	Serbia and Montenegro	SCG	40	Austria	AUT								11	BEVERAGES	1	No Quantity							44000			0
S3	2000	2000	2000	2	0	2	Export	891	Serbia and Montenegro	SCG	40	Austria	AUT								21	HIDES,SKINS,FURSKINS,RAW	1	No Quantity							3000			0
S3	2000	2000	2000	2	0	2	Export	891	Serbia and Montenegro	SCG	40	Austria	AUT								08	ANIMAL FEED STUFF	1	No Quantity							2849000			0
S3	2000	2000	2000	2	0	2	Export	891	Serbia and Montenegro	SCG	40	Austria	AUT								06	SUGAR,SUGR.PREPTNS,HONEY	1	No Quantity							34000			0
S3	2000	2000	2000	2	0	2	Export	891	Serbia and Montenegro	SCG	40	Austria	AUT								09	MISC.EDIBLE PRODUCTS ETC	1	No Quantity							173000			0
S3	2000	2000	2000	2	0	2	Export	891	Serbia and Montenegro	SCG	40	Austria	AUT								29	CRUDE ANIMAL,VEG.MATERL.	1	No Quantity							85000			0
S3	2000	2000	2000	2	0	2	Export	891	Serbia and Montenegro	SCG	40	Austria	AUT								26	TEXTILE FIBRES	1	No Quantity							6000			0
S3	2000	2000	2000	2	0	2	Export	891	Serbia and Montenegro	SCG	40	Austria	AUT								52	INORGANIC CHEMICALS	1	No Quantity							104000			0
S3	2000	2000	2000	2	0	2	Export	891	Serbia and Montenegro	SCG	40	Austria	AUT								51	ORGANIC CHEMICALS	1	No Quantity							460000			0
S3	2000	2000	2000	2	0	2	Export	891	Serbia and Montenegro	SCG	40	Austria	AUT								42	FIXED VEG. FATS AND OILS	1	No Quantity							140000			0
S3	2000	2000	2000	2	0	2	Export	891	Serbia and Montenegro	SCG	40	Austria	AUT								57	PLASTICS IN PRIMARY FORM	1	No Quantity							1286000			0
S3	2000	2000	2000	2	0	2	Export	891	Serbia and Montenegro	SCG	40	Austria	AUT								61	LEATHER, LEATHER GOODS	1	No Quantity							65000			0
S3	2000	2000	2000	2	0	2	Export	891	Serbia and Montenegro	SCG	40	Austria	AUT								59	CHEMICAL MATERIALS NES	1	No Quantity							224000			0
S3	2000	2000	2000	2	0	2	Export	891	Serbia and Montenegro	SCG	40	Austria	AUT								58	PLASTIC,NON-PRIMARY FORM	1	No Quantity							54000			0
S3	2000	2000	2000	2	0	2	Export	891	Serbia and Montenegro	SCG	40	Austria	AUT								55	ESSENTL.OILS,PERFUME,ETC	1	No Quantity							126000			0
S3	2000	2000	2000	2	0	2	Export	891	Serbia and Montenegro	SCG	40	Austria	AUT								65	TEXTILE YARN,FABRIC,ETC.	1	No Quantity							50000			0
S3	2000	2000	2000	2	0	2	Export	891	Serbia and Montenegro	SCG	40	Austria	AUT								64	PAPER,PAPERBOARD,ETC.	1	No Quantity							8000			0
S3	2000	2000	2000	2	0	2	Export	891	Serbia and Montenegro	SCG	40	Austria	AUT								62	RUBBER MANUFACTURES, NES	1	No Quantity							148000			0
S3	2000	2000	2000	2	0	2	Export	891	Serbia and Montenegro	SCG	40	Austria	AUT								63	CORK, WOOD MANUFACTURES	1	No Quantity							176000			0
S3	2000	2000	2000	2	0	2	Export	891	Serbia and Montenegro	SCG	40	Austria	AUT								69	METALS MANUFACTURES,NES	1	No Quantity							303000			0
S3	2000	2000	2000	2	0	2	Export	891	Serbia and Montenegro	SCG	40	Austria	AUT								68	NON-FERROUS METALS	1	No Quantity							795000			0
S3	2000	2000	2000	2	0	2	Export	891	Serbia and Montenegro	SCG	40	Austria	AUT								66	NON-METAL.MINERAL MANFCT	1	No Quantity							514000			0
S3	2000	2000	2000	2	0	2	Export	891	Serbia and Montenegro	SCG	40	Austria	AUT								67	IRON AND STEEL	1	No Quantity							13558000			0
S3	2000	2000	2000	2	0	2	Export	891	Serbia and Montenegro	SCG	40	Austria	AUT								81	PREFAB BUILDGS,FTTNG ETC	1	No Quantity							177000			0
S3	2000	2000	2000	2	0	2	Export	891	Serbia and Montenegro	SCG	40	Austria	AUT								79	OTHR.TRANSPORT EQUIPMENT	1	No Quantity							1456000			0
S3	2000	2000	2000	2	0	2	Export	891	Serbia and Montenegro	SCG	40	Austria	AUT								78	ROAD VEHICLES	1	No Quantity							573000			0
S3	2000	2000	2000	2	0	2	Export	891	Serbia and Montenegro	SCG	40	Austria	AUT								77	ELEC MCH APPAR,PARTS,NES	1	No Quantity							927000			0
S3	2000	2000	2000	2	0	2	Export	891	Serbia and Montenegro	SCG	40	Austria	AUT								75	OFFICE MACHINES,ADP MACH	1	No Quantity							1000			0
S3	2000	2000	2000	2	0	2	Export	891	Serbia and Montenegro	SCG	40	Austria	AUT								76	TELECOMM.SOUND EQUIP ETC	1	No Quantity							15000			0
S3	2000	2000	2000	2	0	2	Export	891	Serbia and Montenegro	SCG	40	Austria	AUT								43	ANIMAL,VEG.FATS,OILS,NES	1	No Quantity							34000			0
S3	2000	2000	2000	2	0	2	Export	891	Serbia and Montenegro	SCG	40	Austria	AUT								74	GENERAL INDUSTL.MACH.NES	1	No Quantity							473000			0
S3	2000	2000	2000	2	0	2	Export	891	Serbia and Montenegro	SCG	40	Austria	AUT								73	METALWORKING MACHINERY	1	No Quantity							195000			0
S3	2000	2000	2000	2	0	2	Export	891	Serbia and Montenegro	SCG	40	Austria	AUT								71	POWER GENERATNG.MACHINES	1	No Quantity							392000			0
S3	2000	2000	2000	2	0	2	Export	891	Serbia and Montenegro	SCG	40	Austria	AUT								72	SPECIAL.INDUST.MACHINERY	1	No Quantity							150000			0
S3	2000	2000	2000	2	0	2	Export	891	Serbia and Montenegro	SCG	44	Bahamas	BHS								77	ELEC MCH APPAR,PARTS,NES	1	No Quantity							470000			0
S3	2000	2000	2000	2	0	2	Export	891	Serbia and Montenegro	SCG	44	Bahamas	BHS								63	CORK, WOOD MANUFACTURES	1	No Quantity							13000			0
S3	2000	2000	2000	2	0	2	Export	891	Serbia and Montenegro	SCG	44	Bahamas	BHS								24	CORK AND WOOD	1	No Quantity							30000			0
S3	2000	2000	2000	2	0	2	Export	891	Serbia and Montenegro	SCG	44	Bahamas	BHS								00	LIVE ANIMALS	1	No Quantity							9000			0
S3	2000	2000	2000	2	0	2	Export	891	Serbia and Montenegro	SCG	44	Bahamas	BHS								05	VEGETABLES AND FRUIT	1	No Quantity							15000			0
S3	2000	2000	2000	2	0	2	Export	891	Serbia and Montenegro	SCG	48	Bahrain	BHR								09	MISC.EDIBLE PRODUCTS ETC	1	No Quantity							14000			0
S3	2000	2000	2000	2	0	2	Export	891	Serbia and Montenegro	SCG	48	Bahrain	BHR								65	TEXTILE YARN,FABRIC,ETC.	1	No Quantity							1000			0
S3	2000	2000	2000	2	0	2	Export	891	Serbia and Montenegro	SCG	48	Bahrain	BHR								84	CLOTHING AND ACCESSORIES	1	No Quantity							2000			0
S3	2000	2000	2000	2	0	2	Export	891	Serbia and Montenegro	SCG	51	Armenia	ARM								07	COFFEE,TEA,COCOA,SPICES	1	No Quantity							99000			0
S3	2000	2000	2000	2	0	2	Export	891	Serbia and Montenegro	SCG	51	Armenia	ARM								04	CEREALS,CEREAL PREPRTNS.	1	No Quantity							9000			0
S3	2000	2000	2000	2	0	2	Export	891	Serbia and Montenegro	SCG	51	Armenia	ARM								54	MEDICINAL,PHARM.PRODUCTS	1	No Quantity							68000			0
S3	2000	2000	2000	2	0	2	Export	891	Serbia and Montenegro	SCG	56	Belgium	BEL								57	PLASTICS IN PRIMARY FORM	1	No Quantity							156000			0
S3	2000	2000	2000	2	0	2	Export	891	Serbia and Montenegro	SCG	56	Belgium	BEL								55	ESSENTL.OILS,PERFUME,ETC	1	No Quantity							26000			0
S3	2000	2000	2000	2	0	2	Export	891	Serbia and Montenegro	SCG	56	Belgium	BEL								52	INORGANIC CHEMICALS	1	No Quantity							186000			0
S3	2000	2000	2000	2	0	2	Export	891	Serbia and Montenegro	SCG	56	Belgium	BEL								26	TEXTILE FIBRES	1	No Quantity							43000			0
S3	2000	2000	2000	2	0	2	Export	891	Serbia and Montenegro	SCG	56	Belgium	BEL								28	METALLIFEROUS ORE,SCRAP	1	No Quantity							62000			0
S3	2000	2000	2000	2	0	2	Export	891	Serbia and Montenegro	SCG	56	Belgium	BEL								05	VEGETABLES AND FRUIT	1	No Quantity							5833000			0
S3	2000	2000	2000	2	0	2	Export	891	Serbia and Montenegro	SCG	56	Belgium	BEL								03	FISH,CRUSTACEANS,MOLLUSC	1	No Quantity							4000			0
S3	2000	2000	2000	2	0	2	Export	891	Serbia and Montenegro	SCG	56	Belgium	BEL								11	BEVERAGES	1	No Quantity							35000			0
S3	2000	2000	2000	2	0	2	Export	891	Serbia and Montenegro	SCG	56	Belgium	BEL								24	CORK AND WOOD	1	No Quantity							135000			0
S3	2000	2000	2000	2	0	2	Export	891	Serbia and Montenegro	SCG	56	Belgium	BEL								65	TEXTILE YARN,FABRIC,ETC.	1	No Quantity							1338000			0
S3	2000	2000	2000	2	0	2	Export	891	Serbia and Montenegro	SCG	56	Belgium	BEL								62	RUBBER MANUFACTURES, NES	1	No Quantity							268000			0
S3	2000	2000	2000	2	0	2	Export	891	Serbia and Montenegro	SCG	56	Belgium	BEL								67	IRON AND STEEL	1	No Quantity							18000			0
S3	2000	2000	2000	2	0	2	Export	891	Serbia and Montenegro	SCG	56	Belgium	BEL								66	NON-METAL.MINERAL MANFCT	1	No Quantity							671000			0
S3	2000	2000	2000	2	0	2	Export	891	Serbia and Montenegro	SCG	56	Belgium	BEL								68	NON-FERROUS METALS	1	No Quantity							77000			0
S3	2000	2000	2000	2	0	2	Export	891	Serbia and Montenegro	SCG	56	Belgium	BEL								69	METALS MANUFACTURES,NES	1	No Quantity							46000			0
S3	2000	2000	2000	2	0	2	Export	891	Serbia and Montenegro	SCG	56	Belgium	BEL								77	ELEC MCH APPAR,PARTS,NES	1	No Quantity							23000			0
S3	2000	2000	2000	2	0	2	Export	891	Serbia and Montenegro	SCG	56	Belgium	BEL								78	ROAD VEHICLES	1	No Quantity							30000			0
S3	2000	2000	2000	2	0	2	Export	891	Serbia and Montenegro	SCG	56	Belgium	BEL								72	SPECIAL.INDUST.MACHINERY	1	No Quantity							5000			0
S3	2000	2000	2000	2	0	2	Export	891	Serbia and Montenegro	SCG	56	Belgium	BEL								71	POWER GENERATNG.MACHINES	1	No Quantity							50000			0
S3	2000	2000	2000	2	0	2	Export	891	Serbia and Montenegro	SCG	56	Belgium	BEL								73	METALWORKING MACHINERY	1	No Quantity							44000			0
S3	2000	2000	2000	2	0	2	Export	891	Serbia and Montenegro	SCG	56	Belgium	BEL								74	GENERAL INDUSTL.MACH.NES	1	No Quantity							131000			0
S3	2000	2000	2000	2	0	2	Export	891	Serbia and Montenegro	SCG	56	Belgium	BEL								85	FOOTWEAR	1	No Quantity							38000			0
S3	2000	2000	2000	2	0	2	Export	891	Serbia and Montenegro	SCG	56	Belgium	BEL								93	SPEC.TRANSACT.NOT CLASSD	1	No Quantity							57000			0
S3	2000	2000	2000	2	0	2	Export	891	Serbia and Montenegro	SCG	56	Belgium	BEL								89	MISC MANUFCTRD GOODS NES	1	No Quantity							3000			0
S3	2000	2000	2000	2	0	2	Export	891	Serbia and Montenegro	SCG	70	Bosnia Herzegovina	BIH								89	MISC MANUFCTRD GOODS NES	1	No Quantity							11404000			0
S3	2000	2000	2000	2	0	2	Export	891	Serbia and Montenegro	SCG	70	Bosnia Herzegovina	BIH								56	FERTILIZER,EXCEPT GRP272	1	No Quantity							300000			0
S3	2000	2000	2000	2	0	2	Export	891	Serbia and Montenegro	SCG	70	Bosnia Herzegovina	BIH								35	ELECTRIC CURRENT	1	No Quantity							463000			0
S3	2000	2000	2000	2	0	2	Export	891	Serbia and Montenegro	SCG	70	Bosnia Herzegovina	BIH								93	SPEC.TRANSACT.NOT CLASSD	1	No Quantity							1204000			0
S3	2000	2000	2000	2	0	2	Export	891	Serbia and Montenegro	SCG	70	Bosnia Herzegovina	BIH								85	FOOTWEAR	1	No Quantity							3286000			0
S3	2000	2000	2000	2	0	2	Export	891	Serbia and Montenegro	SCG	70	Bosnia Herzegovina	BIH								83	TRAVEL GOODS,HANDBGS ETC	1	No Quantity							369000			0
S3	2000	2000	2000	2	0	2	Export	891	Serbia and Montenegro	SCG	70	Bosnia Herzegovina	BIH								88	PHOTO.APPARAT.NES;CLOCKS	1	No Quantity							163000			0
S3	2000	2000	2000	2	0	2	Export	891	Serbia and Montenegro	SCG	70	Bosnia Herzegovina	BIH								87	SCIENTIFIC EQUIPMENT NES	1	No Quantity							3270000			0
S3	2000	2000	2000	2	0	2	Export	891	Serbia and Montenegro	SCG	70	Bosnia Herzegovina	BIH								84	CLOTHING AND ACCESSORIES	1	No Quantity							10524000			0
S3	2000	2000	2000	2	0	2	Export	891	Serbia and Montenegro	SCG	70	Bosnia Herzegovina	BIH								82	FURNITURE,BEDDING,ETC.	1	No Quantity							4819000			0
S3	2000	2000	2000	2	0	2	Export	891	Serbia and Montenegro	SCG	70	Bosnia Herzegovina	BIH								74	GENERAL INDUSTL.MACH.NES	1	No Quantity							6693000			0
S3	2000	2000	2000	2	0	2	Export	891	Serbia and Montenegro	SCG	70	Bosnia Herzegovina	BIH								73	METALWORKING MACHINERY	1	No Quantity							458000			0
S3	2000	2000	2000	2	0	2	Export	891	Serbia and Montenegro	SCG	70	Bosnia Herzegovina	BIH								71	POWER GENERATNG.MACHINES	1	No Quantity							1423000			0
S3	2000	2000	2000	2	0	2	Export	891	Serbia and Montenegro	SCG	70	Bosnia Herzegovina	BIH								72	SPECIAL.INDUST.MACHINERY	1	No Quantity							7528000			0
S3	2000	2000	2000	2	0	2	Export	891	Serbia and Montenegro	SCG	70	Bosnia Herzegovina	BIH								78	ROAD VEHICLES	1	No Quantity							6050000			0
S3	2000	2000	2000	2	0	2	Export	891	Serbia and Montenegro	SCG	70	Bosnia Herzegovina	BIH								79	OTHR.TRANSPORT EQUIPMENT	1	No Quantity							305000			0
S3	2000	2000	2000	2	0	2	Export	891	Serbia and Montenegro	SCG	70	Bosnia Herzegovina	BIH								81	PREFAB BUILDGS,FTTNG ETC	1	No Quantity							2598000			0
S3	2000	2000	2000	2	0	2	Export	891	Serbia and Montenegro	SCG	70	Bosnia Herzegovina	BIH								77	ELEC MCH APPAR,PARTS,NES	1	No Quantity							12477000			0
S3	2000	2000	2000	2	0	2	Export	891	Serbia and Montenegro	SCG	70	Bosnia Herzegovina	BIH								43	ANIMAL,VEG.FATS,OILS,NES	1	No Quantity							359000			0
S3	2000	2000	2000	2	0	2	Export	891	Serbia and Montenegro	SCG	70	Bosnia Herzegovina	BIH								76	TELECOMM.SOUND EQUIP ETC	1	No Quantity							261000			0
S3	2000	2000	2000	2	0	2	Export	891	Serbia and Montenegro	SCG	70	Bosnia Herzegovina	BIH								75	OFFICE MACHINES,ADP MACH	1	No Quantity							616000			0
S3	2000	2000	2000	2	0	2	Export	891	Serbia and Montenegro	SCG	70	Bosnia Herzegovina	BIH								69	METALS MANUFACTURES,NES	1	No Quantity							17156000			0
S3	2000	2000	2000	2	0	2	Export	891	Serbia and Montenegro	SCG	70	Bosnia Herzegovina	BIH								68	NON-FERROUS METALS	1	No Quantity							13673000			0
S3	2000	2000	2000	2	0	2	Export	891	Serbia and Montenegro	SCG	70	Bosnia Herzegovina	BIH								66	NON-METAL.MINERAL MANFCT	1	No Quantity							28581000			0
S3	2000	2000	2000	2	0	2	Export	891	Serbia and Montenegro	SCG	70	Bosnia Herzegovina	BIH								67	IRON AND STEEL	1	No Quantity							6034000			0
S3	2000	2000	2000	2	0	2	Export	891	Serbia and Montenegro	SCG	70	Bosnia Herzegovina	BIH								62	RUBBER MANUFACTURES, NES	1	No Quantity							2918000			0
S3	2000	2000	2000	2	0	2	Export	891	Serbia and Montenegro	SCG	70	Bosnia Herzegovina	BIH								63	CORK, WOOD MANUFACTURES	1	No Quantity							2762000			0
S3	2000	2000	2000	2	0	2	Export	891	Serbia and Montenegro	SCG	70	Bosnia Herzegovina	BIH								65	TEXTILE YARN,FABRIC,ETC.	1	No Quantity							6814000			0
S3	2000	2000	2000	2	0	2	Export	891	Serbia and Montenegro	SCG	70	Bosnia Herzegovina	BIH								64	PAPER,PAPERBOARD,ETC.	1	No Quantity							4696000			0
S3	2000	2000	2000	2	0	2	Export	891	Serbia and Montenegro	SCG	70	Bosnia Herzegovina	BIH								24	CORK AND WOOD	1	No Quantity							994000			0
S3	2000	2000	2000	2	0	2	Export	891	Serbia and Montenegro	SCG	70	Bosnia Herzegovina	BIH								22	OIL SEED,OLEAGINUS FRUIT	1	No Quantity							1442000			0
S3	2000	2000	2000	2	0	2	Export	891	Serbia and Montenegro	SCG	70	Bosnia Herzegovina	BIH								25	PULP AND WASTE PAPER	1	No Quantity							679000			0
S3	2000	2000	2000	2	0	2	Export	891	Serbia and Montenegro	SCG	70	Bosnia Herzegovina	BIH								11	BEVERAGES	1	No Quantity							8876000			0
S3	2000	2000	2000	2	0	2	Export	891	Serbia and Montenegro	SCG	70	Bosnia Herzegovina	BIH								08	ANIMAL FEED STUFF	1	No Quantity							3023000			0
S3	2000	2000	2000	2	0	2	Export	891	Serbia and Montenegro	SCG	70	Bosnia Herzegovina	BIH								21	HIDES,SKINS,FURSKINS,RAW	1	No Quantity							577000			0
S3	2000	2000	2000	2	0	2	Export	891	Serbia and Montenegro	SCG	70	Bosnia Herzegovina	BIH								03	FISH,CRUSTACEANS,MOLLUSC	1	No Quantity							81000			0
S3	2000	2000	2000	2	0	2	Export	891	Serbia and Montenegro	SCG	70	Bosnia Herzegovina	BIH								06	SUGAR,SUGR.PREPTNS,HONEY	1	No Quantity							755000			0
S3	2000	2000	2000	2	0	2	Export	891	Serbia and Montenegro	SCG	70	Bosnia Herzegovina	BIH								09	MISC.EDIBLE PRODUCTS ETC	1	No Quantity							5764000			0
S3	2000	2000	2000	2	0	2	Export	891	Serbia and Montenegro	SCG	70	Bosnia Herzegovina	BIH								05	VEGETABLES AND FRUIT	1	No Quantity							5798000			0
S3	2000	2000	2000	2	0	2	Export	891	Serbia and Montenegro	SCG	70	Bosnia Herzegovina	BIH								07	COFFEE,TEA,COCOA,SPICES	1	No Quantity							3674000			0
S3	2000	2000	2000	2	0	2	Export	891	Serbia and Montenegro	SCG	70	Bosnia Herzegovina	BIH								04	CEREALS,CEREAL PREPRTNS.	1	No Quantity							14164000			0
S3	2000	2000	2000	2	0	2	Export	891	Serbia and Montenegro	SCG	70	Bosnia Herzegovina	BIH								00	LIVE ANIMALS	1	No Quantity							661000			0
S3	2000	2000	2000	2	0	2	Export	891	Serbia and Montenegro	SCG	70	Bosnia Herzegovina	BIH								02	DAIRY PRODUCTS,BIRD EGGS	1	No Quantity							1857000			0
S3	2000	2000	2000	2	0	2	Export	891	Serbia and Montenegro	SCG	70	Bosnia Herzegovina	BIH								01	MEAT, MEAT PREPARATIONS	1	No Quantity							2240000			0
S3	2000	2000	2000	2	0	2	Export	891	Serbia and Montenegro	SCG	70	Bosnia Herzegovina	BIH								28	METALLIFEROUS ORE,SCRAP	1	No Quantity							4314000			0
S3	2000	2000	2000	2	0	2	Export	891	Serbia and Montenegro	SCG	70	Bosnia Herzegovina	BIH								32	COAL, COKE, BRIQUETTES	1	No Quantity							70000			0
S3	2000	2000	2000	2	0	2	Export	891	Serbia and Montenegro	SCG	70	Bosnia Herzegovina	BIH								12	TOBACCO,TOBACCO MANUFACT	1	No Quantity							630000			0
S3	2000	2000	2000	2	0	2	Export	891	Serbia and Montenegro	SCG	70	Bosnia Herzegovina	BIH								29	CRUDE ANIMAL,VEG.MATERL.	1	No Quantity							1340000			0
S3	2000	2000	2000	2	0	2	Export	891	Serbia and Montenegro	SCG	70	Bosnia Herzegovina	BIH								26	TEXTILE FIBRES	1	No Quantity							403000			0
S3	2000	2000	2000	2	0	2	Export	891	Serbia and Montenegro	SCG	70	Bosnia Herzegovina	BIH								27	CRUDE FERTILIZER,MINERAL	1	No Quantity							1685000			0
S3	2000	2000	2000	2	0	2	Export	891	Serbia and Montenegro	SCG	70	Bosnia Herzegovina	BIH								23	CRUDE RUBBER	1	No Quantity							47000			0
S3	2000	2000	2000	2	0	2	Export	891	Serbia and Montenegro	SCG	70	Bosnia Herzegovina	BIH								52	INORGANIC CHEMICALS	1	No Quantity							1662000			0
S3	2000	2000	2000	2	0	2	Export	891	Serbia and Montenegro	SCG	70	Bosnia Herzegovina	BIH								51	ORGANIC CHEMICALS	1	No Quantity							982000			0
S3	2000	2000	2000	2	0	2	Export	891	Serbia and Montenegro	SCG	70	Bosnia Herzegovina	BIH								42	FIXED VEG. FATS AND OILS	1	No Quantity							77000			0
S3	2000	2000	2000	2	0	2	Export	891	Serbia and Montenegro	SCG	70	Bosnia Herzegovina	BIH								41	ANIMAL OILS AND FATS	1	No Quantity							141000			0
S3	2000	2000	2000	2	0	2	Export	891	Serbia and Montenegro	SCG	70	Bosnia Herzegovina	BIH								34	GAS,NATURAL,MANUFACTURED	1	No Quantity							13000			0
S3	2000	2000	2000	2	0	2	Export	891	Serbia and Montenegro	SCG	70	Bosnia Herzegovina	BIH								33	PETROLEUM,PETROL.PRODUCT	1	No Quantity							726000			0
S3	2000	2000	2000	2	0	2	Export	891	Serbia and Montenegro	SCG	70	Bosnia Herzegovina	BIH								55	ESSENTL.OILS,PERFUME,ETC	1	No Quantity							5731000			0
S3	2000	2000	2000	2	0	2	Export	891	Serbia and Montenegro	SCG	70	Bosnia Herzegovina	BIH								58	PLASTIC,NON-PRIMARY FORM	1	No Quantity							3661000			0
S3	2000	2000	2000	2	0	2	Export	891	Serbia and Montenegro	SCG	70	Bosnia Herzegovina	BIH								59	CHEMICAL MATERIALS NES	1	No Quantity							5969000			0
S3	2000	2000	2000	2	0	2	Export	891	Serbia and Montenegro	SCG	70	Bosnia Herzegovina	BIH								61	LEATHER, LEATHER GOODS	1	No Quantity							123000			0
S3	2000	2000	2000	2	0	2	Export	891	Serbia and Montenegro	SCG	70	Bosnia Herzegovina	BIH								57	PLASTICS IN PRIMARY FORM	1	No Quantity							2029000			0
S3	2000	2000	2000	2	0	2	Export	891	Serbia and Montenegro	SCG	70	Bosnia Herzegovina	BIH								54	MEDICINAL,PHARM.PRODUCTS	1	No Quantity							12006000			0
S3	2000	2000	2000	2	0	2	Export	891	Serbia and Montenegro	SCG	70	Bosnia Herzegovina	BIH								53	DYES,COLOURING MATERIALS	1	No Quantity							4819000			0
S3	2000	2000	2000	2	0	2	Export	891	Serbia and Montenegro	SCG	72	Botswana	BWA								87	SCIENTIFIC EQUIPMENT NES	1	No Quantity							4000			0
S3	2000	2000	2000	2	0	2	Export	891	Serbia and Montenegro	SCG	76	Brazil	BRA								93	SPEC.TRANSACT.NOT CLASSD	1	No Quantity							5000			0
S3	2000	2000	2000	2	0	2	Export	891	Serbia and Montenegro	SCG	76	Brazil	BRA								66	NON-METAL.MINERAL MANFCT	1	No Quantity							14000			0
S3	2000	2000	2000	2	0	2	Export	891	Serbia and Montenegro	SCG	76	Brazil	BRA								72	SPECIAL.INDUST.MACHINERY	1	No Quantity							41000			0
S3	2000	2000	2000	2	0	2	Export	891	Serbia and Montenegro	SCG	76	Brazil	BRA								73	METALWORKING MACHINERY	1	No Quantity							12000			0
S3	2000	2000	2000	2	0	2	Export	891	Serbia and Montenegro	SCG	76	Brazil	BRA								74	GENERAL INDUSTL.MACH.NES	1	No Quantity							182000			0
S3	2000	2000	2000	2	0	2	Export	891	Serbia and Montenegro	SCG	84	Belize	BLZ								63	CORK, WOOD MANUFACTURES	1	No Quantity							8000			0
S3	2000	2000	2000	2	0	2	Export	891	Serbia and Montenegro	SCG	92	Br. Virgin Isds	VGB								62	RUBBER MANUFACTURES, NES	1	No Quantity							13000			0
S3	2000	2000	2000	2	0	2	Export	891	Serbia and Montenegro	SCG	92	Br. Virgin Isds	VGB								68	NON-FERROUS METALS	1	No Quantity							19878000			0
S3	2000	2000	2000	2	0	2	Export	891	Serbia and Montenegro	SCG	92	Br. Virgin Isds	VGB								74	GENERAL INDUSTL.MACH.NES	1	No Quantity							5000			0
S3	2000	2000	2000	2	0	2	Export	891	Serbia and Montenegro	SCG	92	Br. Virgin Isds	VGB								79	OTHR.TRANSPORT EQUIPMENT	1	No Quantity							104000			0
S3	2000	2000	2000	2	0	2	Export	891	Serbia and Montenegro	SCG	92	Br. Virgin Isds	VGB								61	LEATHER, LEATHER GOODS	1	No Quantity							59000			0
S3	2000	2000	2000	2	0	2	Export	891	Serbia and Montenegro	SCG	92	Br. Virgin Isds	VGB								11	BEVERAGES	1	No Quantity							29000			0
S3	2000	2000	2000	2	0	2	Export	891	Serbia and Montenegro	SCG	100	Bulgaria	BGR								11	BEVERAGES	1	No Quantity							8000			0
S3	2000	2000	2000	2	0	2	Export	891	Serbia and Montenegro	SCG	100	Bulgaria	BGR								21	HIDES,SKINS,FURSKINS,RAW	1	No Quantity							25000			0
S3	2000	2000	2000	2	0	2	Export	891	Serbia and Montenegro	SCG	100	Bulgaria	BGR								08	ANIMAL FEED STUFF	1	No Quantity							395000			0
S3	2000	2000	2000	2	0	2	Export	891	Serbia and Montenegro	SCG	100	Bulgaria	BGR								09	MISC.EDIBLE PRODUCTS ETC	1	No Quantity							277000			0
S3	2000	2000	2000	2	0	2	Export	891	Serbia and Montenegro	SCG	100	Bulgaria	BGR								06	SUGAR,SUGR.PREPTNS,HONEY	1	No Quantity							8000			0
S3	2000	2000	2000	2	0	2	Export	891	Serbia and Montenegro	SCG	100	Bulgaria	BGR								25	PULP AND WASTE PAPER	1	No Quantity							231000			0
S3	2000	2000	2000	2	0	2	Export	891	Serbia and Montenegro	SCG	100	Bulgaria	BGR								22	OIL SEED,OLEAGINUS FRUIT	1	No Quantity							372000			0
S3	2000	2000	2000	2	0	2	Export	891	Serbia and Montenegro	SCG	100	Bulgaria	BGR								24	CORK AND WOOD	1	No Quantity							451000			0
S3	2000	2000	2000	2	0	2	Export	891	Serbia and Montenegro	SCG	100	Bulgaria	BGR								02	DAIRY PRODUCTS,BIRD EGGS	1	No Quantity							52000			0
S3	2000	2000	2000	2	0	2	Export	891	Serbia and Montenegro	SCG	100	Bulgaria	BGR								00	LIVE ANIMALS	1	No Quantity							1000			0
S3	2000	2000	2000	2	0	2	Export	891	Serbia and Montenegro	SCG	100	Bulgaria	BGR								04	CEREALS,CEREAL PREPRTNS.	1	No Quantity							313000			0
S3	2000	2000	2000	2	0	2	Export	891	Serbia and Montenegro	SCG	100	Bulgaria	BGR								07	COFFEE,TEA,COCOA,SPICES	1	No Quantity							29000			0
S3	2000	2000	2000	2	0	2	Export	891	Serbia and Montenegro	SCG	100	Bulgaria	BGR								05	VEGETABLES AND FRUIT	1	No Quantity							749000			0
S3	2000	2000	2000	2	0	2	Export	891	Serbia and Montenegro	SCG	100	Bulgaria	BGR								61	LEATHER, LEATHER GOODS	1	No Quantity							219000			0
S3	2000	2000	2000	2	0	2	Export	891	Serbia and Montenegro	SCG	100	Bulgaria	BGR								59	CHEMICAL MATERIALS NES	1	No Quantity							225000			0
S3	2000	2000	2000	2	0	2	Export	891	Serbia and Montenegro	SCG	100	Bulgaria	BGR								58	PLASTIC,NON-PRIMARY FORM	1	No Quantity							120000			0
S3	2000	2000	2000	2	0	2	Export	891	Serbia and Montenegro	SCG	100	Bulgaria	BGR								55	ESSENTL.OILS,PERFUME,ETC	1	No Quantity							190000			0
S3	2000	2000	2000	2	0	2	Export	891	Serbia and Montenegro	SCG	100	Bulgaria	BGR								53	DYES,COLOURING MATERIALS	1	No Quantity							9000			0
S3	2000	2000	2000	2	0	2	Export	891	Serbia and Montenegro	SCG	100	Bulgaria	BGR								54	MEDICINAL,PHARM.PRODUCTS	1	No Quantity							388000			0
S3	2000	2000	2000	2	0	2	Export	891	Serbia and Montenegro	SCG	100	Bulgaria	BGR								57	PLASTICS IN PRIMARY FORM	1	No Quantity							274000			0
S3	2000	2000	2000	2	0	2	Export	891	Serbia and Montenegro	SCG	100	Bulgaria	BGR								33	PETROLEUM,PETROL.PRODUCT	1	No Quantity							6000			0
S3	2000	2000	2000	2	0	2	Export	891	Serbia and Montenegro	SCG	100	Bulgaria	BGR								34	GAS,NATURAL,MANUFACTURED	1	No Quantity							7000			0
S3	2000	2000	2000	2	0	2	Export	891	Serbia and Montenegro	SCG	100	Bulgaria	BGR								42	FIXED VEG. FATS AND OILS	1	No Quantity							1157000			0
S3	2000	2000	2000	2	0	2	Export	891	Serbia and Montenegro	SCG	100	Bulgaria	BGR								51	ORGANIC CHEMICALS	1	No Quantity							770000			0
S3	2000	2000	2000	2	0	2	Export	891	Serbia and Montenegro	SCG	100	Bulgaria	BGR								52	INORGANIC CHEMICALS	1	No Quantity							349000			0
S3	2000	2000	2000	2	0	2	Export	891	Serbia and Montenegro	SCG	100	Bulgaria	BGR								23	CRUDE RUBBER	1	No Quantity							106000			0
S3	2000	2000	2000	2	0	2	Export	891	Serbia and Montenegro	SCG	100	Bulgaria	BGR								27	CRUDE FERTILIZER,MINERAL	1	No Quantity							20000			0
S3	2000	2000	2000	2	0	2	Export	891	Serbia and Montenegro	SCG	100	Bulgaria	BGR								29	CRUDE ANIMAL,VEG.MATERL.	1	No Quantity							177000			0
S3	2000	2000	2000	2	0	2	Export	891	Serbia and Montenegro	SCG	100	Bulgaria	BGR								28	METALLIFEROUS ORE,SCRAP	1	No Quantity							3247000			0
S3	2000	2000	2000	2	0	2	Export	891	Serbia and Montenegro	SCG	100	Bulgaria	BGR								79	OTHR.TRANSPORT EQUIPMENT	1	No Quantity							10000			0
S3	2000	2000	2000	2	0	2	Export	891	Serbia and Montenegro	SCG	100	Bulgaria	BGR								78	ROAD VEHICLES	1	No Quantity							58000			0
S3	2000	2000	2000	2	0	2	Export	891	Serbia and Montenegro	SCG	100	Bulgaria	BGR								75	OFFICE MACHINES,ADP MACH	1	No Quantity							2000			0
S3	2000	2000	2000	2	0	2	Export	891	Serbia and Montenegro	SCG	100	Bulgaria	BGR								76	TELECOMM.SOUND EQUIP ETC	1	No Quantity							4000			0
S3	2000	2000	2000	2	0	2	Export	891	Serbia and Montenegro	SCG	100	Bulgaria	BGR								77	ELEC MCH APPAR,PARTS,NES	1	No Quantity							1118000			0
S3	2000	2000	2000	2	0	2	Export	891	Serbia and Montenegro	SCG	100	Bulgaria	BGR								74	GENERAL INDUSTL.MACH.NES	1	No Quantity							279000			0
S3	2000	2000	2000	2	0	2	Export	891	Serbia and Montenegro	SCG	100	Bulgaria	BGR								73	METALWORKING MACHINERY	1	No Quantity							1000			0
S3	2000	2000	2000	2	0	2	Export	891	Serbia and Montenegro	SCG	100	Bulgaria	BGR								72	SPECIAL.INDUST.MACHINERY	1	No Quantity							613000			0
S3	2000	2000	2000	2	0	2	Export	891	Serbia and Montenegro	SCG	100	Bulgaria	BGR								71	POWER GENERATNG.MACHINES	1	No Quantity							318000			0
S3	2000	2000	2000	2	0	2	Export	891	Serbia and Montenegro	SCG	100	Bulgaria	BGR								68	NON-FERROUS METALS	1	No Quantity							1933000			0
S3	2000	2000	2000	2	0	2	Export	891	Serbia and Montenegro	SCG	100	Bulgaria	BGR								69	METALS MANUFACTURES,NES	1	No Quantity							1169000			0
S3	2000	2000	2000	2	0	2	Export	891	Serbia and Montenegro	SCG	100	Bulgaria	BGR								66	NON-METAL.MINERAL MANFCT	1	No Quantity							1244000			0
S3	2000	2000	2000	2	0	2	Export	891	Serbia and Montenegro	SCG	100	Bulgaria	BGR								67	IRON AND STEEL	1	No Quantity							749000			0
S3	2000	2000	2000	2	0	2	Export	891	Serbia and Montenegro	SCG	100	Bulgaria	BGR								62	RUBBER MANUFACTURES, NES	1	No Quantity							977000			0
S3	2000	2000	2000	2	0	2	Export	891	Serbia and Montenegro	SCG	100	Bulgaria	BGR								63	CORK, WOOD MANUFACTURES	1	No Quantity							38000			0
S3	2000	2000	2000	2	0	2	Export	891	Serbia and Montenegro	SCG	100	Bulgaria	BGR								64	PAPER,PAPERBOARD,ETC.	1	No Quantity							209000			0
S3	2000	2000	2000	2	0	2	Export	891	Serbia and Montenegro	SCG	100	Bulgaria	BGR								65	TEXTILE YARN,FABRIC,ETC.	1	No Quantity							1200000			0
S3	2000	2000	2000	2	0	2	Export	891	Serbia and Montenegro	SCG	100	Bulgaria	BGR								93	SPEC.TRANSACT.NOT CLASSD	1	No Quantity							396000			0
S3	2000	2000	2000	2	0	2	Export	891	Serbia and Montenegro	SCG	100	Bulgaria	BGR								89	MISC MANUFCTRD GOODS NES	1	No Quantity							566000			0
S3	2000	2000	2000	2	0	2	Export	891	Serbia and Montenegro	SCG	100	Bulgaria	BGR								88	PHOTO.APPARAT.NES;CLOCKS	1	No Quantity							13000			0
S3	2000	2000	2000	2	0	2	Export	891	Serbia and Montenegro	SCG	100	Bulgaria	BGR								83	TRAVEL GOODS,HANDBGS ETC	1	No Quantity							1000			0
S3	2000	2000	2000	2	0	2	Export	891	Serbia and Montenegro	SCG	100	Bulgaria	BGR								85	FOOTWEAR	1	No Quantity							41000			0
S3	2000	2000	2000	2	0	2	Export	891	Serbia and Montenegro	SCG	100	Bulgaria	BGR								82	FURNITURE,BEDDING,ETC.	1	No Quantity							64000			0
S3	2000	2000	2000	2	0	2	Export	891	Serbia and Montenegro	SCG	100	Bulgaria	BGR								84	CLOTHING AND ACCESSORIES	1	No Quantity							2066000			0
S3	2000	2000	2000	2	0	2	Export	891	Serbia and Montenegro	SCG	104	Myanmar	MMR								93	SPEC.TRANSACT.NOT CLASSD	1	No Quantity							3000			0
S3	2000	2000	2000	2	0	2	Export	891	Serbia and Montenegro	SCG	104	Myanmar	MMR								66	NON-METAL.MINERAL MANFCT	1	No Quantity							17000			0
S3	2000	2000	2000	2	0	2	Export	891	Serbia and Montenegro	SCG	104	Myanmar	MMR								74	GENERAL INDUSTL.MACH.NES	1	No Quantity							10000			0
S3	2000	2000	2000	2	0	2	Export	891	Serbia and Montenegro	SCG	104	Myanmar	MMR								79	OTHR.TRANSPORT EQUIPMENT	1	No Quantity							27000			0
S3	2000	2000	2000	2	0	2	Export	891	Serbia and Montenegro	SCG	108	Burundi	BDI								93	SPEC.TRANSACT.NOT CLASSD	1	No Quantity							60000			0
S3	2000	2000	2000	2	0	2	Export	891	Serbia and Montenegro	SCG	112	Belarus	BLR								93	SPEC.TRANSACT.NOT CLASSD	1	No Quantity							9000			0
S3	2000	2000	2000	2	0	2	Export	891	Serbia and Montenegro	SCG	112	Belarus	BLR								89	MISC MANUFCTRD GOODS NES	1	No Quantity							32000			0
S3	2000	2000	2000	2	0	2	Export	891	Serbia and Montenegro	SCG	112	Belarus	BLR								85	FOOTWEAR	1	No Quantity							6000			0
S3	2000	2000	2000	2	0	2	Export	891	Serbia and Montenegro	SCG	112	Belarus	BLR								87	SCIENTIFIC EQUIPMENT NES	1	No Quantity							3000			0
S3	2000	2000	2000	2	0	2	Export	891	Serbia and Montenegro	SCG	112	Belarus	BLR								78	ROAD VEHICLES	1	No Quantity							851000			0
S3	2000	2000	2000	2	0	2	Export	891	Serbia and Montenegro	SCG	112	Belarus	BLR								77	ELEC MCH APPAR,PARTS,NES	1	No Quantity							267000			0
S3	2000	2000	2000	2	0	2	Export	891	Serbia and Montenegro	SCG	112	Belarus	BLR								74	GENERAL INDUSTL.MACH.NES	1	No Quantity							228000			0
S3	2000	2000	2000	2	0	2	Export	891	Serbia and Montenegro	SCG	112	Belarus	BLR								71	POWER GENERATNG.MACHINES	1	No Quantity							662000			0
S3	2000	2000	2000	2	0	2	Export	891	Serbia and Montenegro	SCG	112	Belarus	BLR								69	METALS MANUFACTURES,NES	1	No Quantity							25000			0
S3	2000	2000	2000	2	0	2	Export	891	Serbia and Montenegro	SCG	112	Belarus	BLR								68	NON-FERROUS METALS	1	No Quantity							55000			0
S3	2000	2000	2000	2	0	2	Export	891	Serbia and Montenegro	SCG	112	Belarus	BLR								65	TEXTILE YARN,FABRIC,ETC.	1	No Quantity							290000			0
S3	2000	2000	2000	2	0	2	Export	891	Serbia and Montenegro	SCG	112	Belarus	BLR								62	RUBBER MANUFACTURES, NES	1	No Quantity							969000			0
S3	2000	2000	2000	2	0	2	Export	891	Serbia and Montenegro	SCG	112	Belarus	BLR								29	CRUDE ANIMAL,VEG.MATERL.	1	No Quantity							116000			0
S3	2000	2000	2000	2	0	2	Export	891	Serbia and Montenegro	SCG	112	Belarus	BLR								51	ORGANIC CHEMICALS	1	No Quantity							5000			0
S3	2000	2000	2000	2	0	2	Export	891	Serbia and Montenegro	SCG	112	Belarus	BLR								54	MEDICINAL,PHARM.PRODUCTS	1	No Quantity							115000			0
S3	2000	2000	2000	2	0	2	Export	891	Serbia and Montenegro	SCG	112	Belarus	BLR								53	DYES,COLOURING MATERIALS	1	No Quantity							385000			0
S3	2000	2000	2000	2	0	2	Export	891	Serbia and Montenegro	SCG	112	Belarus	BLR								59	CHEMICAL MATERIALS NES	1	No Quantity							97000			0
S3	2000	2000	2000	2	0	2	Export	891	Serbia and Montenegro	SCG	112	Belarus	BLR								05	VEGETABLES AND FRUIT	1	No Quantity							20000			0
S3	2000	2000	2000	2	0	2	Export	891	Serbia and Montenegro	SCG	112	Belarus	BLR								22	OIL SEED,OLEAGINUS FRUIT	1	No Quantity							112000			0
S3	2000	2000	2000	2	0	2	Export	891	Serbia and Montenegro	SCG	112	Belarus	BLR								09	MISC.EDIBLE PRODUCTS ETC	1	No Quantity							23000			0
S3	2000	2000	2000	2	0	2	Export	891	Serbia and Montenegro	SCG	124	Canada	CAN								09	MISC.EDIBLE PRODUCTS ETC	1	No Quantity							17000			0
S3	2000	2000	2000	2	0	2	Export	891	Serbia and Montenegro	SCG	124	Canada	CAN								06	SUGAR,SUGR.PREPTNS,HONEY	1	No Quantity							10000			0
S3	2000	2000	2000	2	0	2	Export	891	Serbia and Montenegro	SCG	124	Canada	CAN								03	FISH,CRUSTACEANS,MOLLUSC	1	No Quantity							4000			0
S3	2000	2000	2000	2	0	2	Export	891	Serbia and Montenegro	SCG	124	Canada	CAN								11	BEVERAGES	1	No Quantity							132000			0
S3	2000	2000	2000	2	0	2	Export	891	Serbia and Montenegro	SCG	124	Canada	CAN								25	PULP AND WASTE PAPER	1	No Quantity							10000			0
S3	2000	2000	2000	2	0	2	Export	891	Serbia and Montenegro	SCG	124	Canada	CAN								05	VEGETABLES AND FRUIT	1	No Quantity							63000			0
S3	2000	2000	2000	2	0	2	Export	891	Serbia and Montenegro	SCG	124	Canada	CAN								07	COFFEE,TEA,COCOA,SPICES	1	No Quantity							161000			0
S3	2000	2000	2000	2	0	2	Export	891	Serbia and Montenegro	SCG	124	Canada	CAN								04	CEREALS,CEREAL PREPRTNS.	1	No Quantity							78000			0
S3	2000	2000	2000	2	0	2	Export	891	Serbia and Montenegro	SCG	124	Canada	CAN								00	LIVE ANIMALS	1	No Quantity							1000			0
S3	2000	2000	2000	2	0	2	Export	891	Serbia and Montenegro	SCG	124	Canada	CAN								55	ESSENTL.OILS,PERFUME,ETC	1	No Quantity							4000			0
S3	2000	2000	2000	2	0	2	Export	891	Serbia and Montenegro	SCG	124	Canada	CAN								29	CRUDE ANIMAL,VEG.MATERL.	1	No Quantity							6000			0
S3	2000	2000	2000	2	0	2	Export	891	Serbia and Montenegro	SCG	124	Canada	CAN								26	TEXTILE FIBRES	1	No Quantity							36000			0
S3	2000	2000	2000	2	0	2	Export	891	Serbia and Montenegro	SCG	124	Canada	CAN								62	RUBBER MANUFACTURES, NES	1	No Quantity							28000			0
S3	2000	2000	2000	2	0	2	Export	891	Serbia and Montenegro	SCG	124	Canada	CAN								65	TEXTILE YARN,FABRIC,ETC.	1	No Quantity							1000			0
S3	2000	2000	2000	2	0	2	Export	891	Serbia and Montenegro	SCG	124	Canada	CAN								64	PAPER,PAPERBOARD,ETC.	1	No Quantity							1000			0
S3	2000	2000	2000	2	0	2	Export	891	Serbia and Montenegro	SCG	124	Canada	CAN								68	NON-FERROUS METALS	1	No Quantity							2042000			0
S3	2000	2000	2000	2	0	2	Export	891	Serbia and Montenegro	SCG	124	Canada	CAN								69	METALS MANUFACTURES,NES	1	No Quantity							42000			0
S3	2000	2000	2000	2	0	2	Export	891	Serbia and Montenegro	SCG	124	Canada	CAN								67	IRON AND STEEL	1	No Quantity							13179000			0
S3	2000	2000	2000	2	0	2	Export	891	Serbia and Montenegro	SCG	124	Canada	CAN								71	POWER GENERATNG.MACHINES	1	No Quantity							1000			0
S3	2000	2000	2000	2	0	2	Export	891	Serbia and Montenegro	SCG	124	Canada	CAN								74	GENERAL INDUSTL.MACH.NES	1	No Quantity							7000			0
S3	2000	2000	2000	2	0	2	Export	891	Serbia and Montenegro	SCG	124	Canada	CAN								73	METALWORKING MACHINERY	1	No Quantity							243000			0
S3	2000	2000	2000	2	0	2	Export	891	Serbia and Montenegro	SCG	124	Canada	CAN								78	ROAD VEHICLES	1	No Quantity							7000			0
S3	2000	2000	2000	2	0	2	Export	891	Serbia and Montenegro	SCG	124	Canada	CAN								83	TRAVEL GOODS,HANDBGS ETC	1	No Quantity							1000			0
S3	2000	2000	2000	2	0	2	Export	891	Serbia and Montenegro	SCG	124	Canada	CAN								84	CLOTHING AND ACCESSORIES	1	No Quantity							39000			0
S3	2000	2000	2000	2	0	2	Export	891	Serbia and Montenegro	SCG	124	Canada	CAN								82	FURNITURE,BEDDING,ETC.	1	No Quantity							631000			0
S3	2000	2000	2000	2	0	2	Export	891	Serbia and Montenegro	SCG	124	Canada	CAN								89	MISC MANUFCTRD GOODS NES	1	No Quantity							51000			0
S3	2000	2000	2000	2	0	2	Export	891	Serbia and Montenegro	SCG	124	Canada	CAN								93	SPEC.TRANSACT.NOT CLASSD	1	No Quantity							947000			0
S3	2000	2000	2000	2	0	2	Export	891	Serbia and Montenegro	SCG	136	Cayman Isds	CYM								05	VEGETABLES AND FRUIT	1	No Quantity							31000			0
S3	2000	2000	2000	2	0	2	Export	891	Serbia and Montenegro	SCG	144	Sri Lanka	LKA								23	CRUDE RUBBER	1	No Quantity							83000			0
S3	2000	2000	2000	2	0	2	Export	891	Serbia and Montenegro	SCG	144	Sri Lanka	LKA								52	INORGANIC CHEMICALS	1	No Quantity							2000			0
S3	2000	2000	2000	2	0	2	Export	891	Serbia and Montenegro	SCG	144	Sri Lanka	LKA								78	ROAD VEHICLES	1	No Quantity							1000			0
S3	2000	2000	2000	2	0	2	Export	891	Serbia and Montenegro	SCG	144	Sri Lanka	LKA								77	ELEC MCH APPAR,PARTS,NES	1	No Quantity							3000			0
S3	2000	2000	2000	2	0	2	Export	891	Serbia and Montenegro	SCG	144	Sri Lanka	LKA								74	GENERAL INDUSTL.MACH.NES	1	No Quantity							90000			0
S3	2000	2000	2000	2	0	2	Export	891	Serbia and Montenegro	SCG	144	Sri Lanka	LKA								71	POWER GENERATNG.MACHINES	1	No Quantity							1000			0
S3	2000	2000	2000	2	0	2	Export	891	Serbia and Montenegro	SCG	144	Sri Lanka	LKA								72	SPECIAL.INDUST.MACHINERY	1	No Quantity							48000			0
S3	2000	2000	2000	2	0	2	Export	891	Serbia and Montenegro	SCG	144	Sri Lanka	LKA								69	METALS MANUFACTURES,NES	1	No Quantity							25000			0
S3	2000	2000	2000	2	0	2	Export	891	Serbia and Montenegro	SCG	144	Sri Lanka	LKA								63	CORK, WOOD MANUFACTURES	1	No Quantity							19000			0
S3	2000	2000	2000	2	0	2	Export	891	Serbia and Montenegro	SCG	152	Chile	CHL								93	SPEC.TRANSACT.NOT CLASSD	1	No Quantity							8000			0
S3	2000	2000	2000	2	0	2	Export	891	Serbia and Montenegro	SCG	156	China	CHN								93	SPEC.TRANSACT.NOT CLASSD	1	No Quantity							17000			0
S3	2000	2000	2000	2	0	2	Export	891	Serbia and Montenegro	SCG	156	China	CHN								89	MISC MANUFCTRD GOODS NES	1	No Quantity							4000			0
S3	2000	2000	2000	2	0	2	Export	891	Serbia and Montenegro	SCG	156	China	CHN								87	SCIENTIFIC EQUIPMENT NES	1	No Quantity							87000			0
S3	2000	2000	2000	2	0	2	Export	891	Serbia and Montenegro	SCG	156	China	CHN								63	CORK, WOOD MANUFACTURES	1	No Quantity							1158000			0
S3	2000	2000	2000	2	0	2	Export	891	Serbia and Montenegro	SCG	156	China	CHN								62	RUBBER MANUFACTURES, NES	1	No Quantity							3386000			0
S3	2000	2000	2000	2	0	2	Export	891	Serbia and Montenegro	SCG	156	China	CHN								69	METALS MANUFACTURES,NES	1	No Quantity							34000			0
S3	2000	2000	2000	2	0	2	Export	891	Serbia and Montenegro	SCG	156	China	CHN								67	IRON AND STEEL	1	No Quantity							3000			0
S3	2000	2000	2000	2	0	2	Export	891	Serbia and Montenegro	SCG	156	China	CHN								72	SPECIAL.INDUST.MACHINERY	1	No Quantity							53000			0
S3	2000	2000	2000	2	0	2	Export	891	Serbia and Montenegro	SCG	156	China	CHN								74	GENERAL INDUSTL.MACH.NES	1	No Quantity							294000			0
S3	2000	2000	2000	2	0	2	Export	891	Serbia and Montenegro	SCG	156	China	CHN								73	METALWORKING MACHINERY	1	No Quantity							453000			0
S3	2000	2000	2000	2	0	2	Export	891	Serbia and Montenegro	SCG	156	China	CHN								77	ELEC MCH APPAR,PARTS,NES	1	No Quantity							3000			0
S3	2000	2000	2000	2	0	2	Export	891	Serbia and Montenegro	SCG	156	China	CHN								78	ROAD VEHICLES	1	No Quantity							54000			0
S3	2000	2000	2000	2	0	2	Export	891	Serbia and Montenegro	SCG	156	China	CHN								33	PETROLEUM,PETROL.PRODUCT	1	No Quantity							1000			0
S3	2000	2000	2000	2	0	2	Export	891	Serbia and Montenegro	SCG	156	China	CHN								23	CRUDE RUBBER	1	No Quantity							2000			0
S3	2000	2000	2000	2	0	2	Export	891	Serbia and Montenegro	SCG	156	China	CHN								27	CRUDE FERTILIZER,MINERAL	1	No Quantity							1000			0
S3	2000	2000	2000	2	0	2	Export	891	Serbia and Montenegro	SCG	156	China	CHN								58	PLASTIC,NON-PRIMARY FORM	1	No Quantity							70000			0
S3	2000	2000	2000	2	0	2	Export	891	Serbia and Montenegro	SCG	156	China	CHN								59	CHEMICAL MATERIALS NES	1	No Quantity							1000			0
S3	2000	2000	2000	2	0	2	Export	891	Serbia and Montenegro	SCG	156	China	CHN								24	CORK AND WOOD	1	No Quantity							898000			0
S3	2000	2000	2000	2	0	2	Export	891	Serbia and Montenegro	SCG	170	Colombia	COL								78	ROAD VEHICLES	1	No Quantity							53000			0
S3	2000	2000	2000	2	0	2	Export	891	Serbia and Montenegro	SCG	174	Comoros	COM								72	SPECIAL.INDUST.MACHINERY	1	No Quantity							3000			0
S3	2000	2000	2000	2	0	2	Export	891	Serbia and Montenegro	SCG	174	Comoros	COM								66	NON-METAL.MINERAL MANFCT	1	No Quantity							11000			0
S3	2000	2000	2000	2	0	2	Export	891	Serbia and Montenegro	SCG	174	Comoros	COM								69	METALS MANUFACTURES,NES	1	No Quantity							6000			0
S3	2000	2000	2000	2	0	2	Export	891	Serbia and Montenegro	SCG	174	Comoros	COM								05	VEGETABLES AND FRUIT	1	No Quantity							5000			0
S3	2000	2000	2000	2	0	2	Export	891	Serbia and Montenegro	SCG	188	Costa Rica	CRI								57	PLASTICS IN PRIMARY FORM	1	No Quantity							5000			0
S3	2000	2000	2000	2	0	2	Export	891	Serbia and Montenegro	SCG	191	Croatia	HRV								57	PLASTICS IN PRIMARY FORM	1	No Quantity							192000			0
S3	2000	2000	2000	2	0	2	Export	891	Serbia and Montenegro	SCG	191	Croatia	HRV								53	DYES,COLOURING MATERIALS	1	No Quantity							6000			0
S3	2000	2000	2000	2	0	2	Export	891	Serbia and Montenegro	SCG	191	Croatia	HRV								59	CHEMICAL MATERIALS NES	1	No Quantity							977000			0
S3	2000	2000	2000	2	0	2	Export	891	Serbia and Montenegro	SCG	191	Croatia	HRV								58	PLASTIC,NON-PRIMARY FORM	1	No Quantity							69000			0
S3	2000	2000	2000	2	0	2	Export	891	Serbia and Montenegro	SCG	191	Croatia	HRV								55	ESSENTL.OILS,PERFUME,ETC	1	No Quantity							63000			0
S3	2000	2000	2000	2	0	2	Export	891	Serbia and Montenegro	SCG	191	Croatia	HRV								27	CRUDE FERTILIZER,MINERAL	1	No Quantity							15000			0
S3	2000	2000	2000	2	0	2	Export	891	Serbia and Montenegro	SCG	191	Croatia	HRV								23	CRUDE RUBBER	1	No Quantity							15000			0
S3	2000	2000	2000	2	0	2	Export	891	Serbia and Montenegro	SCG	191	Croatia	HRV								29	CRUDE ANIMAL,VEG.MATERL.	1	No Quantity							104000			0
S3	2000	2000	2000	2	0	2	Export	891	Serbia and Montenegro	SCG	191	Croatia	HRV								33	PETROLEUM,PETROL.PRODUCT	1	No Quantity							1000			0
S3	2000	2000	2000	2	0	2	Export	891	Serbia and Montenegro	SCG	191	Croatia	HRV								42	FIXED VEG. FATS AND OILS	1	No Quantity							138000			0
S3	2000	2000	2000	2	0	2	Export	891	Serbia and Montenegro	SCG	191	Croatia	HRV								05	VEGETABLES AND FRUIT	1	No Quantity							2507000			0
S3	2000	2000	2000	2	0	2	Export	891	Serbia and Montenegro	SCG	191	Croatia	HRV								07	COFFEE,TEA,COCOA,SPICES	1	No Quantity							54000			0
S3	2000	2000	2000	2	0	2	Export	891	Serbia and Montenegro	SCG	191	Croatia	HRV								00	LIVE ANIMALS	1	No Quantity							5000			0
S3	2000	2000	2000	2	0	2	Export	891	Serbia and Montenegro	SCG	191	Croatia	HRV								04	CEREALS,CEREAL PREPRTNS.	1	No Quantity							12000			0
S3	2000	2000	2000	2	0	2	Export	891	Serbia and Montenegro	SCG	191	Croatia	HRV								24	CORK AND WOOD	1	No Quantity							814000			0
S3	2000	2000	2000	2	0	2	Export	891	Serbia and Montenegro	SCG	191	Croatia	HRV								25	PULP AND WASTE PAPER	1	No Quantity							130000			0
S3	2000	2000	2000	2	0	2	Export	891	Serbia and Montenegro	SCG	191	Croatia	HRV								22	OIL SEED,OLEAGINUS FRUIT	1	No Quantity							2000			0
S3	2000	2000	2000	2	0	2	Export	891	Serbia and Montenegro	SCG	191	Croatia	HRV								11	BEVERAGES	1	No Quantity							5000			0
S3	2000	2000	2000	2	0	2	Export	891	Serbia and Montenegro	SCG	191	Croatia	HRV								06	SUGAR,SUGR.PREPTNS,HONEY	1	No Quantity							32000			0
S3	2000	2000	2000	2	0	2	Export	891	Serbia and Montenegro	SCG	191	Croatia	HRV								09	MISC.EDIBLE PRODUCTS ETC	1	No Quantity							89000			0
S3	2000	2000	2000	2	0	2	Export	891	Serbia and Montenegro	SCG	191	Croatia	HRV								69	METALS MANUFACTURES,NES	1	No Quantity							666000			0
S3	2000	2000	2000	2	0	2	Export	891	Serbia and Montenegro	SCG	191	Croatia	HRV								68	NON-FERROUS METALS	1	No Quantity							5531000			0
S3	2000	2000	2000	2	0	2	Export	891	Serbia and Montenegro	SCG	191	Croatia	HRV								66	NON-METAL.MINERAL MANFCT	1	No Quantity							167000			0
S3	2000	2000	2000	2	0	2	Export	891	Serbia and Montenegro	SCG	191	Croatia	HRV								67	IRON AND STEEL	1	No Quantity							725000			0
S3	2000	2000	2000	2	0	2	Export	891	Serbia and Montenegro	SCG	191	Croatia	HRV								62	RUBBER MANUFACTURES, NES	1	No Quantity							440000			0
S3	2000	2000	2000	2	0	2	Export	891	Serbia and Montenegro	SCG	191	Croatia	HRV								63	CORK, WOOD MANUFACTURES	1	No Quantity							445000			0
S3	2000	2000	2000	2	0	2	Export	891	Serbia and Montenegro	SCG	191	Croatia	HRV								64	PAPER,PAPERBOARD,ETC.	1	No Quantity							399000			0
S3	2000	2000	2000	2	0	2	Export	891	Serbia and Montenegro	SCG	191	Croatia	HRV								65	TEXTILE YARN,FABRIC,ETC.	1	No Quantity							496000			0
S3	2000	2000	2000	2	0	2	Export	891	Serbia and Montenegro	SCG	191	Croatia	HRV								72	SPECIAL.INDUST.MACHINERY	1	No Quantity							1284000			0
S3	2000	2000	2000	2	0	2	Export	891	Serbia and Montenegro	SCG	191	Croatia	HRV								71	POWER GENERATNG.MACHINES	1	No Quantity							232000			0
S3	2000	2000	2000	2	0	2	Export	891	Serbia and Montenegro	SCG	191	Croatia	HRV								73	METALWORKING MACHINERY	1	No Quantity							4000			0
S3	2000	2000	2000	2	0	2	Export	891	Serbia and Montenegro	SCG	191	Croatia	HRV								74	GENERAL INDUSTL.MACH.NES	1	No Quantity							153000			0
S3	2000	2000	2000	2	0	2	Export	891	Serbia and Montenegro	SCG	191	Croatia	HRV								78	ROAD VEHICLES	1	No Quantity							1455000			0
S3	2000	2000	2000	2	0	2	Export	891	Serbia and Montenegro	SCG	191	Croatia	HRV								79	OTHR.TRANSPORT EQUIPMENT	1	No Quantity							38000			0
S3	2000	2000	2000	2	0	2	Export	891	Serbia and Montenegro	SCG	191	Croatia	HRV								77	ELEC MCH APPAR,PARTS,NES	1	No Quantity							151000			0
S3	2000	2000	2000	2	0	2	Export	891	Serbia and Montenegro	SCG	191	Croatia	HRV								75	OFFICE MACHINES,ADP MACH	1	No Quantity							2000			0
S3	2000	2000	2000	2	0	2	Export	891	Serbia and Montenegro	SCG	191	Croatia	HRV								88	PHOTO.APPARAT.NES;CLOCKS	1	No Quantity							4000			0
S3	2000	2000	2000	2	0	2	Export	891	Serbia and Montenegro	SCG	191	Croatia	HRV								85	FOOTWEAR	1	No Quantity							7000			0
S3	2000	2000	2000	2	0	2	Export	891	Serbia and Montenegro	SCG	191	Croatia	HRV								82	FURNITURE,BEDDING,ETC.	1	No Quantity							222000			0
S3	2000	2000	2000	2	0	2	Export	891	Serbia and Montenegro	SCG	191	Croatia	HRV								84	CLOTHING AND ACCESSORIES	1	No Quantity							217000			0
S3	2000	2000	2000	2	0	2	Export	891	Serbia and Montenegro	SCG	191	Croatia	HRV								89	MISC MANUFCTRD GOODS NES	1	No Quantity							606000			0
S3	2000	2000	2000	2	0	2	Export	891	Serbia and Montenegro	SCG	191	Croatia	HRV								93	SPEC.TRANSACT.NOT CLASSD	1	No Quantity							424000			0
S3	2000	2000	2000	2	0	2	Export	891	Serbia and Montenegro	SCG	192	Cuba	CUB								93	SPEC.TRANSACT.NOT CLASSD	1	No Quantity							8000			0
S3	2000	2000	2000	2	0	2	Export	891	Serbia and Montenegro	SCG	196	Cyprus	CYP								93	SPEC.TRANSACT.NOT CLASSD	1	No Quantity							213000			0
S3	2000	2000	2000	2	0	2	Export	891	Serbia and Montenegro	SCG	196	Cyprus	CYP								89	MISC MANUFCTRD GOODS NES	1	No Quantity							260000			0
S3	2000	2000	2000	2	0	2	Export	891	Serbia and Montenegro	SCG	196	Cyprus	CYP								84	CLOTHING AND ACCESSORIES	1	No Quantity							93000			0
S3	2000	2000	2000	2	0	2	Export	891	Serbia and Montenegro	SCG	196	Cyprus	CYP								82	FURNITURE,BEDDING,ETC.	1	No Quantity							17000			0
S3	2000	2000	2000	2	0	2	Export	891	Serbia and Montenegro	SCG	196	Cyprus	CYP								85	FOOTWEAR	1	No Quantity							98000			0
S3	2000	2000	2000	2	0	2	Export	891	Serbia and Montenegro	SCG	196	Cyprus	CYP								83	TRAVEL GOODS,HANDBGS ETC	1	No Quantity							11000			0
S3	2000	2000	2000	2	0	2	Export	891	Serbia and Montenegro	SCG	196	Cyprus	CYP								88	PHOTO.APPARAT.NES;CLOCKS	1	No Quantity							5000			0
S3	2000	2000	2000	2	0	2	Export	891	Serbia and Montenegro	SCG	196	Cyprus	CYP								87	SCIENTIFIC EQUIPMENT NES	1	No Quantity							10000			0
S3	2000	2000	2000	2	0	2	Export	891	Serbia and Montenegro	SCG	196	Cyprus	CYP								43	ANIMAL,VEG.FATS,OILS,NES	1	No Quantity							7000			0
S3	2000	2000	2000	2	0	2	Export	891	Serbia and Montenegro	SCG	196	Cyprus	CYP								77	ELEC MCH APPAR,PARTS,NES	1	No Quantity							81000			0
S3	2000	2000	2000	2	0	2	Export	891	Serbia and Montenegro	SCG	196	Cyprus	CYP								79	OTHR.TRANSPORT EQUIPMENT	1	No Quantity							1164000			0
S3	2000	2000	2000	2	0	2	Export	891	Serbia and Montenegro	SCG	196	Cyprus	CYP								81	PREFAB BUILDGS,FTTNG ETC	1	No Quantity							107000			0
S3	2000	2000	2000	2	0	2	Export	891	Serbia and Montenegro	SCG	196	Cyprus	CYP								78	ROAD VEHICLES	1	No Quantity							536000			0
S3	2000	2000	2000	2	0	2	Export	891	Serbia and Montenegro	SCG	196	Cyprus	CYP								74	GENERAL INDUSTL.MACH.NES	1	No Quantity							359000			0
S3	2000	2000	2000	2	0	2	Export	891	Serbia and Montenegro	SCG	196	Cyprus	CYP								71	POWER GENERATNG.MACHINES	1	No Quantity							567000			0
S3	2000	2000	2000	2	0	2	Export	891	Serbia and Montenegro	SCG	196	Cyprus	CYP								72	SPECIAL.INDUST.MACHINERY	1	No Quantity							52000			0
S3	2000	2000	2000	2	0	2	Export	891	Serbia and Montenegro	SCG	196	Cyprus	CYP								65	TEXTILE YARN,FABRIC,ETC.	1	No Quantity							359000			0
S3	2000	2000	2000	2	0	2	Export	891	Serbia and Montenegro	SCG	196	Cyprus	CYP								64	PAPER,PAPERBOARD,ETC.	1	No Quantity							42000			0
S3	2000	2000	2000	2	0	2	Export	891	Serbia and Montenegro	SCG	196	Cyprus	CYP								63	CORK, WOOD MANUFACTURES	1	No Quantity							380000			0
S3	2000	2000	2000	2	0	2	Export	891	Serbia and Montenegro	SCG	196	Cyprus	CYP								62	RUBBER MANUFACTURES, NES	1	No Quantity							227000			0
S3	2000	2000	2000	2	0	2	Export	891	Serbia and Montenegro	SCG	196	Cyprus	CYP								67	IRON AND STEEL	1	No Quantity							31669000			0
S3	2000	2000	2000	2	0	2	Export	891	Serbia and Montenegro	SCG	196	Cyprus	CYP								66	NON-METAL.MINERAL MANFCT	1	No Quantity							30000			0
S3	2000	2000	2000	2	0	2	Export	891	Serbia and Montenegro	SCG	196	Cyprus	CYP								68	NON-FERROUS METALS	1	No Quantity							4461000			0
S3	2000	2000	2000	2	0	2	Export	891	Serbia and Montenegro	SCG	196	Cyprus	CYP								69	METALS MANUFACTURES,NES	1	No Quantity							2048000			0
S3	2000	2000	2000	2	0	2	Export	891	Serbia and Montenegro	SCG	196	Cyprus	CYP								09	MISC.EDIBLE PRODUCTS ETC	1	No Quantity							164000			0
S3	2000	2000	2000	2	0	2	Export	891	Serbia and Montenegro	SCG	196	Cyprus	CYP								06	SUGAR,SUGR.PREPTNS,HONEY	1	No Quantity							636000			0
S3	2000	2000	2000	2	0	2	Export	891	Serbia and Montenegro	SCG	196	Cyprus	CYP								11	BEVERAGES	1	No Quantity							383000			0
S3	2000	2000	2000	2	0	2	Export	891	Serbia and Montenegro	SCG	196	Cyprus	CYP								08	ANIMAL FEED STUFF	1	No Quantity							130000			0
S3	2000	2000	2000	2	0	2	Export	891	Serbia and Montenegro	SCG	196	Cyprus	CYP								22	OIL SEED,OLEAGINUS FRUIT	1	No Quantity							10000			0
S3	2000	2000	2000	2	0	2	Export	891	Serbia and Montenegro	SCG	196	Cyprus	CYP								25	PULP AND WASTE PAPER	1	No Quantity							344000			0
S3	2000	2000	2000	2	0	2	Export	891	Serbia and Montenegro	SCG	196	Cyprus	CYP								24	CORK AND WOOD	1	No Quantity							3409000			0
S3	2000	2000	2000	2	0	2	Export	891	Serbia and Montenegro	SCG	196	Cyprus	CYP								04	CEREALS,CEREAL PREPRTNS.	1	No Quantity							4764000			0
S3	2000	2000	2000	2	0	2	Export	891	Serbia and Montenegro	SCG	196	Cyprus	CYP								00	LIVE ANIMALS	1	No Quantity							2000			0
S3	2000	2000	2000	2	0	2	Export	891	Serbia and Montenegro	SCG	196	Cyprus	CYP								02	DAIRY PRODUCTS,BIRD EGGS	1	No Quantity							62000			0
S3	2000	2000	2000	2	0	2	Export	891	Serbia and Montenegro	SCG	196	Cyprus	CYP								01	MEAT, MEAT PREPARATIONS	1	No Quantity							331000			0
S3	2000	2000	2000	2	0	2	Export	891	Serbia and Montenegro	SCG	196	Cyprus	CYP								07	COFFEE,TEA,COCOA,SPICES	1	No Quantity							426000			0
S3	2000	2000	2000	2	0	2	Export	891	Serbia and Montenegro	SCG	196	Cyprus	CYP								05	VEGETABLES AND FRUIT	1	No Quantity							2200000			0
S3	2000	2000	2000	2	0	2	Export	891	Serbia and Montenegro	SCG	196	Cyprus	CYP								42	FIXED VEG. FATS AND OILS	1	No Quantity							1005000			0
S3	2000	2000	2000	2	0	2	Export	891	Serbia and Montenegro	SCG	196	Cyprus	CYP								33	PETROLEUM,PETROL.PRODUCT	1	No Quantity							454000			0
S3	2000	2000	2000	2	0	2	Export	891	Serbia and Montenegro	SCG	196	Cyprus	CYP								41	ANIMAL OILS AND FATS	1	No Quantity							19000			0
S3	2000	2000	2000	2	0	2	Export	891	Serbia and Montenegro	SCG	196	Cyprus	CYP								52	INORGANIC CHEMICALS	1	No Quantity							399000			0
S3	2000	2000	2000	2	0	2	Export	891	Serbia and Montenegro	SCG	196	Cyprus	CYP								51	ORGANIC CHEMICALS	1	No Quantity							205000			0
S3	2000	2000	2000	2	0	2	Export	891	Serbia and Montenegro	SCG	196	Cyprus	CYP								29	CRUDE ANIMAL,VEG.MATERL.	1	No Quantity							226000			0
S3	2000	2000	2000	2	0	2	Export	891	Serbia and Montenegro	SCG	196	Cyprus	CYP								23	CRUDE RUBBER	1	No Quantity							2899000			0
S3	2000	2000	2000	2	0	2	Export	891	Serbia and Montenegro	SCG	196	Cyprus	CYP								27	CRUDE FERTILIZER,MINERAL	1	No Quantity							212000			0
S3	2000	2000	2000	2	0	2	Export	891	Serbia and Montenegro	SCG	196	Cyprus	CYP								26	TEXTILE FIBRES	1	No Quantity							298000			0
S3	2000	2000	2000	2	0	2	Export	891	Serbia and Montenegro	SCG	196	Cyprus	CYP								55	ESSENTL.OILS,PERFUME,ETC	1	No Quantity							142000			0
S3	2000	2000	2000	2	0	2	Export	891	Serbia and Montenegro	SCG	196	Cyprus	CYP								58	PLASTIC,NON-PRIMARY FORM	1	No Quantity							1000			0
S3	2000	2000	2000	2	0	2	Export	891	Serbia and Montenegro	SCG	196	Cyprus	CYP								59	CHEMICAL MATERIALS NES	1	No Quantity							37000			0
S3	2000	2000	2000	2	0	2	Export	891	Serbia and Montenegro	SCG	196	Cyprus	CYP								53	DYES,COLOURING MATERIALS	1	No Quantity							403000			0
S3	2000	2000	2000	2	0	2	Export	891	Serbia and Montenegro	SCG	196	Cyprus	CYP								57	PLASTICS IN PRIMARY FORM	1	No Quantity							31000			0
S3	2000	2000	2000	2	0	2	Export	891	Serbia and Montenegro	SCG	203	Czechia	CZE								57	PLASTICS IN PRIMARY FORM	1	No Quantity							227000			0
S3	2000	2000	2000	2	0	2	Export	891	Serbia and Montenegro	SCG	203	Czechia	CZE								54	MEDICINAL,PHARM.PRODUCTS	1	No Quantity							138000			0
S3	2000	2000	2000	2	0	2	Export	891	Serbia and Montenegro	SCG	203	Czechia	CZE								61	LEATHER, LEATHER GOODS	1	No Quantity							23000			0
S3	2000	2000	2000	2	0	2	Export	891	Serbia and Montenegro	SCG	203	Czechia	CZE								55	ESSENTL.OILS,PERFUME,ETC	1	No Quantity							79000			0
S3	2000	2000	2000	2	0	2	Export	891	Serbia and Montenegro	SCG	203	Czechia	CZE								26	TEXTILE FIBRES	1	No Quantity							1146000			0
S3	2000	2000	2000	2	0	2	Export	891	Serbia and Montenegro	SCG	203	Czechia	CZE								23	CRUDE RUBBER	1	No Quantity							4000			0
S3	2000	2000	2000	2	0	2	Export	891	Serbia and Montenegro	SCG	203	Czechia	CZE								29	CRUDE ANIMAL,VEG.MATERL.	1	No Quantity							248000			0
S3	2000	2000	2000	2	0	2	Export	891	Serbia and Montenegro	SCG	203	Czechia	CZE								52	INORGANIC CHEMICALS	1	No Quantity							8000			0
S3	2000	2000	2000	2	0	2	Export	891	Serbia and Montenegro	SCG	203	Czechia	CZE								42	FIXED VEG. FATS AND OILS	1	No Quantity							510000			0
S3	2000	2000	2000	2	0	2	Export	891	Serbia and Montenegro	SCG	203	Czechia	CZE								05	VEGETABLES AND FRUIT	1	No Quantity							845000			0
S3	2000	2000	2000	2	0	2	Export	891	Serbia and Montenegro	SCG	203	Czechia	CZE								07	COFFEE,TEA,COCOA,SPICES	1	No Quantity							56000			0
S3	2000	2000	2000	2	0	2	Export	891	Serbia and Montenegro	SCG	203	Czechia	CZE								24	CORK AND WOOD	1	No Quantity							834000			0
S3	2000	2000	2000	2	0	2	Export	891	Serbia and Montenegro	SCG	203	Czechia	CZE								25	PULP AND WASTE PAPER	1	No Quantity							1241000			0
S3	2000	2000	2000	2	0	2	Export	891	Serbia and Montenegro	SCG	203	Czechia	CZE								22	OIL SEED,OLEAGINUS FRUIT	1	No Quantity							93000			0
S3	2000	2000	2000	2	0	2	Export	891	Serbia and Montenegro	SCG	203	Czechia	CZE								21	HIDES,SKINS,FURSKINS,RAW	1	No Quantity							97000			0
S3	2000	2000	2000	2	0	2	Export	891	Serbia and Montenegro	SCG	203	Czechia	CZE								11	BEVERAGES	1	No Quantity							26000			0
S3	2000	2000	2000	2	0	2	Export	891	Serbia and Montenegro	SCG	203	Czechia	CZE								09	MISC.EDIBLE PRODUCTS ETC	1	No Quantity							28000			0
S3	2000	2000	2000	2	0	2	Export	891	Serbia and Montenegro	SCG	203	Czechia	CZE								69	METALS MANUFACTURES,NES	1	No Quantity							1660000			0
S3	2000	2000	2000	2	0	2	Export	891	Serbia and Montenegro	SCG	203	Czechia	CZE								68	NON-FERROUS METALS	1	No Quantity							2397000			0
S3	2000	2000	2000	2	0	2	Export	891	Serbia and Montenegro	SCG	203	Czechia	CZE								66	NON-METAL.MINERAL MANFCT	1	No Quantity							110000			0
S3	2000	2000	2000	2	0	2	Export	891	Serbia and Montenegro	SCG	203	Czechia	CZE								67	IRON AND STEEL	1	No Quantity							451000			0
S3	2000	2000	2000	2	0	2	Export	891	Serbia and Montenegro	SCG	203	Czechia	CZE								62	RUBBER MANUFACTURES, NES	1	No Quantity							3927000			0
S3	2000	2000	2000	2	0	2	Export	891	Serbia and Montenegro	SCG	203	Czechia	CZE								63	CORK, WOOD MANUFACTURES	1	No Quantity							127000			0
S3	2000	2000	2000	2	0	2	Export	891	Serbia and Montenegro	SCG	203	Czechia	CZE								64	PAPER,PAPERBOARD,ETC.	1	No Quantity							18000			0
S3	2000	2000	2000	2	0	2	Export	891	Serbia and Montenegro	SCG	203	Czechia	CZE								65	TEXTILE YARN,FABRIC,ETC.	1	No Quantity							168000			0
S3	2000	2000	2000	2	0	2	Export	891	Serbia and Montenegro	SCG	203	Czechia	CZE								72	SPECIAL.INDUST.MACHINERY	1	No Quantity							21000			0
S3	2000	2000	2000	2	0	2	Export	891	Serbia and Montenegro	SCG	203	Czechia	CZE								71	POWER GENERATNG.MACHINES	1	No Quantity							216000			0
S3	2000	2000	2000	2	0	2	Export	891	Serbia and Montenegro	SCG	203	Czechia	CZE								74	GENERAL INDUSTL.MACH.NES	1	No Quantity							137000			0
S3	2000	2000	2000	2	0	2	Export	891	Serbia and Montenegro	SCG	203	Czechia	CZE								78	ROAD VEHICLES	1	No Quantity							828000			0
S3	2000	2000	2000	2	0	2	Export	891	Serbia and Montenegro	SCG	203	Czechia	CZE								77	ELEC MCH APPAR,PARTS,NES	1	No Quantity							862000			0
S3	2000	2000	2000	2	0	2	Export	891	Serbia and Montenegro	SCG	203	Czechia	CZE								76	TELECOMM.SOUND EQUIP ETC	1	No Quantity							1000			0
S3	2000	2000	2000	2	0	2	Export	891	Serbia and Montenegro	SCG	203	Czechia	CZE								87	SCIENTIFIC EQUIPMENT NES	1	No Quantity							21000			0
S3	2000	2000	2000	2	0	2	Export	891	Serbia and Montenegro	SCG	203	Czechia	CZE								88	PHOTO.APPARAT.NES;CLOCKS	1	No Quantity							20000			0
S3	2000	2000	2000	2	0	2	Export	891	Serbia and Montenegro	SCG	203	Czechia	CZE								82	FURNITURE,BEDDING,ETC.	1	No Quantity							233000			0
S3	2000	2000	2000	2	0	2	Export	891	Serbia and Montenegro	SCG	203	Czechia	CZE								84	CLOTHING AND ACCESSORIES	1	No Quantity							1929000			0
S3	2000	2000	2000	2	0	2	Export	891	Serbia and Montenegro	SCG	203	Czechia	CZE								89	MISC MANUFCTRD GOODS NES	1	No Quantity							832000			0
S3	2000	2000	2000	2	0	2	Export	891	Serbia and Montenegro	SCG	203	Czechia	CZE								93	SPEC.TRANSACT.NOT CLASSD	1	No Quantity							33000			0
S3	2000	2000	2000	2	0	2	Export	891	Serbia and Montenegro	SCG	204	Benin	BEN								64	PAPER,PAPERBOARD,ETC.	1	No Quantity							38000			0
S3	2000	2000	2000	2	0	2	Export	891	Serbia and Montenegro	SCG	208	Denmark	DNK								64	PAPER,PAPERBOARD,ETC.	1	No Quantity							2000			0
S3	2000	2000	2000	2	0	2	Export	891	Serbia and Montenegro	SCG	208	Denmark	DNK								67	IRON AND STEEL	1	No Quantity							69000			0
S3	2000	2000	2000	2	0	2	Export	891	Serbia and Montenegro	SCG	208	Denmark	DNK								69	METALS MANUFACTURES,NES	1	No Quantity							9000			0
S3	2000	2000	2000	2	0	2	Export	891	Serbia and Montenegro	SCG	208	Denmark	DNK								77	ELEC MCH APPAR,PARTS,NES	1	No Quantity							8000			0
S3	2000	2000	2000	2	0	2	Export	891	Serbia and Montenegro	SCG	208	Denmark	DNK								78	ROAD VEHICLES	1	No Quantity							5000			0
S3	2000	2000	2000	2	0	2	Export	891	Serbia and Montenegro	SCG	208	Denmark	DNK								74	GENERAL INDUSTL.MACH.NES	1	No Quantity							5000			0
S3	2000	2000	2000	2	0	2	Export	891	Serbia and Montenegro	SCG	208	Denmark	DNK								73	METALWORKING MACHINERY	1	No Quantity							27000			0
S3	2000	2000	2000	2	0	2	Export	891	Serbia and Montenegro	SCG	208	Denmark	DNK								71	POWER GENERATNG.MACHINES	1	No Quantity							1014000			0
S3	2000	2000	2000	2	0	2	Export	891	Serbia and Montenegro	SCG	208	Denmark	DNK								72	SPECIAL.INDUST.MACHINERY	1	No Quantity							107000			0
S3	2000	2000	2000	2	0	2	Export	891	Serbia and Montenegro	SCG	208	Denmark	DNK								24	CORK AND WOOD	1	No Quantity							13000			0
S3	2000	2000	2000	2	0	2	Export	891	Serbia and Montenegro	SCG	208	Denmark	DNK								05	VEGETABLES AND FRUIT	1	No Quantity							66000			0
S3	2000	2000	2000	2	0	2	Export	891	Serbia and Montenegro	SCG	208	Denmark	DNK								00	LIVE ANIMALS	1	No Quantity							2000			0
S3	2000	2000	2000	2	0	2	Export	891	Serbia and Montenegro	SCG	208	Denmark	DNK								29	CRUDE ANIMAL,VEG.MATERL.	1	No Quantity							19000			0
S3	2000	2000	2000	2	0	2	Export	891	Serbia and Montenegro	SCG	208	Denmark	DNK								93	SPEC.TRANSACT.NOT CLASSD	1	No Quantity							7000			0
S3	2000	2000	2000	2	0	2	Export	891	Serbia and Montenegro	SCG	208	Denmark	DNK								89	MISC MANUFCTRD GOODS NES	1	No Quantity							14000			0
S3	2000	2000	2000	2	0	2	Export	891	Serbia and Montenegro	SCG	208	Denmark	DNK								84	CLOTHING AND ACCESSORIES	1	No Quantity							9000			0
S3	2000	2000	2000	2	0	2	Export	891	Serbia and Montenegro	SCG	208	Denmark	DNK								82	FURNITURE,BEDDING,ETC.	1	No Quantity							29000			0
S3	2000	2000	2000	2	0	2	Export	891	Serbia and Montenegro	SCG	208	Denmark	DNK								85	FOOTWEAR	1	No Quantity							170000			0
S3	2000	2000	2000	2	0	2	Export	891	Serbia and Montenegro	SCG	212	Dominica	DMA								84	CLOTHING AND ACCESSORIES	1	No Quantity							71000			0
S3	2000	2000	2000	2	0	2	Export	891	Serbia and Montenegro	SCG	214	Dominican Rep.	DOM								84	CLOTHING AND ACCESSORIES	1	No Quantity							12000			0
S3	2000	2000	2000	2	0	2	Export	891	Serbia and Montenegro	SCG	214	Dominican Rep.	DOM								85	FOOTWEAR	1	No Quantity							2000			0
S3	2000	2000	2000	2	0	2	Export	891	Serbia and Montenegro	SCG	218	Ecuador	ECU								24	CORK AND WOOD	1	No Quantity							6000			0
S3	2000	2000	2000	2	0	2	Export	891	Serbia and Montenegro	SCG	222	El Salvador	SLV								24	CORK AND WOOD	1	No Quantity							11000			0
S3	2000	2000	2000	2	0	2	Export	891	Serbia and Montenegro	SCG	231	Ethiopia	ETH								72	SPECIAL.INDUST.MACHINERY	1	No Quantity							5000			0
S3	2000	2000	2000	2	0	2	Export	891	Serbia and Montenegro	SCG	231	Ethiopia	ETH								71	POWER GENERATNG.MACHINES	1	No Quantity							6000			0
S3	2000	2000	2000	2	0	2	Export	891	Serbia and Montenegro	SCG	231	Ethiopia	ETH								73	METALWORKING MACHINERY	1	No Quantity							2000			0
S3	2000	2000	2000	2	0	2	Export	891	Serbia and Montenegro	SCG	231	Ethiopia	ETH								77	ELEC MCH APPAR,PARTS,NES	1	No Quantity							4000			0
S3	2000	2000	2000	2	0	2	Export	891	Serbia and Montenegro	SCG	231	Ethiopia	ETH								69	METALS MANUFACTURES,NES	1	No Quantity							1000			0
S3	2000	2000	2000	2	0	2	Export	891	Serbia and Montenegro	SCG	233	Estonia	EST								55	ESSENTL.OILS,PERFUME,ETC	1	No Quantity							13000			0
S3	2000	2000	2000	2	0	2	Export	891	Serbia and Montenegro	SCG	233	Estonia	EST								54	MEDICINAL,PHARM.PRODUCTS	1	No Quantity							38000			0
S3	2000	2000	2000	2	0	2	Export	891	Serbia and Montenegro	SCG	233	Estonia	EST								89	MISC MANUFCTRD GOODS NES	1	No Quantity							4000			0
S3	2000	2000	2000	2	0	2	Export	891	Serbia and Montenegro	SCG	234	Faeroe Isds	FRO								24	CORK AND WOOD	1	No Quantity							11000			0
S3	2000	2000	2000	2	0	2	Export	891	Serbia and Montenegro	SCG	234	Faeroe Isds	FRO								68	NON-FERROUS METALS	1	No Quantity							7000			0
S3	2000	2000	2000	2	0	2	Export	891	Serbia and Montenegro	SCG	246	Finland	FIN								69	METALS MANUFACTURES,NES	1	No Quantity							51000			0
S3	2000	2000	2000	2	0	2	Export	891	Serbia and Montenegro	SCG	246	Finland	FIN								67	IRON AND STEEL	1	No Quantity							59000			0
S3	2000	2000	2000	2	0	2	Export	891	Serbia and Montenegro	SCG	246	Finland	FIN								77	ELEC MCH APPAR,PARTS,NES	1	No Quantity							46000			0
S3	2000	2000	2000	2	0	2	Export	891	Serbia and Montenegro	SCG	246	Finland	FIN								75	OFFICE MACHINES,ADP MACH	1	No Quantity							141000			0
S3	2000	2000	2000	2	0	2	Export	891	Serbia and Montenegro	SCG	246	Finland	FIN								81	PREFAB BUILDGS,FTTNG ETC	1	No Quantity							33000			0
S3	2000	2000	2000	2	0	2	Export	891	Serbia and Montenegro	SCG	246	Finland	FIN								74	GENERAL INDUSTL.MACH.NES	1	No Quantity							56000			0
S3	2000	2000	2000	2	0	2	Export	891	Serbia and Montenegro	SCG	246	Finland	FIN								04	CEREALS,CEREAL PREPRTNS.	1	No Quantity							29000			0
S3	2000	2000	2000	2	0	2	Export	891	Serbia and Montenegro	SCG	246	Finland	FIN								05	VEGETABLES AND FRUIT	1	No Quantity							143000			0
S3	2000	2000	2000	2	0	2	Export	891	Serbia and Montenegro	SCG	246	Finland	FIN								89	MISC MANUFCTRD GOODS NES	1	No Quantity							89000			0
S3	2000	2000	2000	2	0	2	Export	891	Serbia and Montenegro	SCG	246	Finland	FIN								93	SPEC.TRANSACT.NOT CLASSD	1	No Quantity							13000			0
S3	2000	2000	2000	2	0	2	Export	891	Serbia and Montenegro	SCG	246	Finland	FIN								85	FOOTWEAR	1	No Quantity							43000			0
S3	2000	2000	2000	2	0	2	Export	891	Serbia and Montenegro	SCG	246	Finland	FIN								82	FURNITURE,BEDDING,ETC.	1	No Quantity							37000			0
S3	2000	2000	2000	2	0	2	Export	891	Serbia and Montenegro	SCG	251	France	FRA								82	FURNITURE,BEDDING,ETC.	1	No Quantity							3343000			0
S3	2000	2000	2000	2	0	2	Export	891	Serbia and Montenegro	SCG	251	France	FRA								84	CLOTHING AND ACCESSORIES	1	No Quantity							4369000			0
S3	2000	2000	2000	2	0	2	Export	891	Serbia and Montenegro	SCG	251	France	FRA								85	FOOTWEAR	1	No Quantity							146000			0
S3	2000	2000	2000	2	0	2	Export	891	Serbia and Montenegro	SCG	251	France	FRA								88	PHOTO.APPARAT.NES;CLOCKS	1	No Quantity							53000			0
S3	2000	2000	2000	2	0	2	Export	891	Serbia and Montenegro	SCG	251	France	FRA								87	SCIENTIFIC EQUIPMENT NES	1	No Quantity							54000			0
S3	2000	2000	2000	2	0	2	Export	891	Serbia and Montenegro	SCG	251	France	FRA								93	SPEC.TRANSACT.NOT CLASSD	1	No Quantity							510000			0
S3	2000	2000	2000	2	0	2	Export	891	Serbia and Montenegro	SCG	251	France	FRA								89	MISC MANUFCTRD GOODS NES	1	No Quantity							218000			0
S3	2000	2000	2000	2	0	2	Export	891	Serbia and Montenegro	SCG	251	France	FRA								05	VEGETABLES AND FRUIT	1	No Quantity							12525000			0
S3	2000	2000	2000	2	0	2	Export	891	Serbia and Montenegro	SCG	251	France	FRA								07	COFFEE,TEA,COCOA,SPICES	1	No Quantity							42000			0
S3	2000	2000	2000	2	0	2	Export	891	Serbia and Montenegro	SCG	251	France	FRA								04	CEREALS,CEREAL PREPRTNS.	1	No Quantity							3000			0
S3	2000	2000	2000	2	0	2	Export	891	Serbia and Montenegro	SCG	251	France	FRA								00	LIVE ANIMALS	1	No Quantity							13000			0
S3	2000	2000	2000	2	0	2	Export	891	Serbia and Montenegro	SCG	251	France	FRA								24	CORK AND WOOD	1	No Quantity							67000			0
S3	2000	2000	2000	2	0	2	Export	891	Serbia and Montenegro	SCG	251	France	FRA								22	OIL SEED,OLEAGINUS FRUIT	1	No Quantity							27000			0
S3	2000	2000	2000	2	0	2	Export	891	Serbia and Montenegro	SCG	251	France	FRA								09	MISC.EDIBLE PRODUCTS ETC	1	No Quantity							541000			0
S3	2000	2000	2000	2	0	2	Export	891	Serbia and Montenegro	SCG	251	France	FRA								11	BEVERAGES	1	No Quantity							199000			0
S3	2000	2000	2000	2	0	2	Export	891	Serbia and Montenegro	SCG	251	France	FRA								54	MEDICINAL,PHARM.PRODUCTS	1	No Quantity							3449000			0
S3	2000	2000	2000	2	0	2	Export	891	Serbia and Montenegro	SCG	251	France	FRA								57	PLASTICS IN PRIMARY FORM	1	No Quantity							101000			0
S3	2000	2000	2000	2	0	2	Export	891	Serbia and Montenegro	SCG	251	France	FRA								55	ESSENTL.OILS,PERFUME,ETC	1	No Quantity							48000			0
S3	2000	2000	2000	2	0	2	Export	891	Serbia and Montenegro	SCG	251	France	FRA								61	LEATHER, LEATHER GOODS	1	No Quantity							5000			0
S3	2000	2000	2000	2	0	2	Export	891	Serbia and Montenegro	SCG	251	France	FRA								29	CRUDE ANIMAL,VEG.MATERL.	1	No Quantity							74000			0
S3	2000	2000	2000	2	0	2	Export	891	Serbia and Montenegro	SCG	251	France	FRA								12	TOBACCO,TOBACCO MANUFACT	1	No Quantity							1000			0
S3	2000	2000	2000	2	0	2	Export	891	Serbia and Montenegro	SCG	251	France	FRA								26	TEXTILE FIBRES	1	No Quantity							1000			0
S3	2000	2000	2000	2	0	2	Export	891	Serbia and Montenegro	SCG	251	France	FRA								52	INORGANIC CHEMICALS	1	No Quantity							306000			0
S3	2000	2000	2000	2	0	2	Export	891	Serbia and Montenegro	SCG	251	France	FRA								51	ORGANIC CHEMICALS	1	No Quantity							13000			0
S3	2000	2000	2000	2	0	2	Export	891	Serbia and Montenegro	SCG	251	France	FRA								74	GENERAL INDUSTL.MACH.NES	1	No Quantity							628000			0
S3	2000	2000	2000	2	0	2	Export	891	Serbia and Montenegro	SCG	251	France	FRA								73	METALWORKING MACHINERY	1	No Quantity							5000			0
S3	2000	2000	2000	2	0	2	Export	891	Serbia and Montenegro	SCG	251	France	FRA								71	POWER GENERATNG.MACHINES	1	No Quantity							2216000			0
S3	2000	2000	2000	2	0	2	Export	891	Serbia and Montenegro	SCG	251	France	FRA								72	SPECIAL.INDUST.MACHINERY	1	No Quantity							83000			0
S3	2000	2000	2000	2	0	2	Export	891	Serbia and Montenegro	SCG	251	France	FRA								81	PREFAB BUILDGS,FTTNG ETC	1	No Quantity							19000			0
S3	2000	2000	2000	2	0	2	Export	891	Serbia and Montenegro	SCG	251	France	FRA								79	OTHR.TRANSPORT EQUIPMENT	1	No Quantity							19000			0
S3	2000	2000	2000	2	0	2	Export	891	Serbia and Montenegro	SCG	251	France	FRA								78	ROAD VEHICLES	1	No Quantity							42000			0
S3	2000	2000	2000	2	0	2	Export	891	Serbia and Montenegro	SCG	251	France	FRA								75	OFFICE MACHINES,ADP MACH	1	No Quantity							1981000			0
S3	2000	2000	2000	2	0	2	Export	891	Serbia and Montenegro	SCG	251	France	FRA								77	ELEC MCH APPAR,PARTS,NES	1	No Quantity							1189000			0
S3	2000	2000	2000	2	0	2	Export	891	Serbia and Montenegro	SCG	251	France	FRA								66	NON-METAL.MINERAL MANFCT	1	No Quantity							968000			0
S3	2000	2000	2000	2	0	2	Export	891	Serbia and Montenegro	SCG	251	France	FRA								69	METALS MANUFACTURES,NES	1	No Quantity							1054000			0
S3	2000	2000	2000	2	0	2	Export	891	Serbia and Montenegro	SCG	251	France	FRA								68	NON-FERROUS METALS	1	No Quantity							5754000			0
S3	2000	2000	2000	2	0	2	Export	891	Serbia and Montenegro	SCG	251	France	FRA								65	TEXTILE YARN,FABRIC,ETC.	1	No Quantity							549000			0
S3	2000	2000	2000	2	0	2	Export	891	Serbia and Montenegro	SCG	251	France	FRA								63	CORK, WOOD MANUFACTURES	1	No Quantity							4000			0
S3	2000	2000	2000	2	0	2	Export	891	Serbia and Montenegro	SCG	251	France	FRA								62	RUBBER MANUFACTURES, NES	1	No Quantity							2060000			0
S3	2000	2000	2000	2	0	2	Export	891	Serbia and Montenegro	SCG	262	Djibouti	DJI								85	FOOTWEAR	1	No Quantity							18000			0
S3	2000	2000	2000	2	0	2	Export	891	Serbia and Montenegro	SCG	262	Djibouti	DJI								84	CLOTHING AND ACCESSORIES	1	No Quantity							36000			0
S3	2000	2000	2000	2	0	2	Export	891	Serbia and Montenegro	SCG	266	Gabon	GAB								82	FURNITURE,BEDDING,ETC.	1	No Quantity							10000			0
S3	2000	2000	2000	2	0	2	Export	891	Serbia and Montenegro	SCG	266	Gabon	GAB								66	NON-METAL.MINERAL MANFCT	1	No Quantity							2000			0
S3	2000	2000	2000	2	0	2	Export	891	Serbia and Montenegro	SCG	268	Georgia	GEO								66	NON-METAL.MINERAL MANFCT	1	No Quantity							3000			0
S3	2000	2000	2000	2	0	2	Export	891	Serbia and Montenegro	SCG	268	Georgia	GEO								54	MEDICINAL,PHARM.PRODUCTS	1	No Quantity							150000			0
S3	2000	2000	2000	2	0	2	Export	891	Serbia and Montenegro	SCG	268	Georgia	GEO								09	MISC.EDIBLE PRODUCTS ETC	1	No Quantity							4000			0
S3	2000	2000	2000	2	0	2	Export	891	Serbia and Montenegro	SCG	268	Georgia	GEO								07	COFFEE,TEA,COCOA,SPICES	1	No Quantity							43000			0
S3	2000	2000	2000	2	0	2	Export	891	Serbia and Montenegro	SCG	268	Georgia	GEO								05	VEGETABLES AND FRUIT	1	No Quantity							7000			0
S3	2000	2000	2000	2	0	2	Export	891	Serbia and Montenegro	SCG	276	Germany	DEU								05	VEGETABLES AND FRUIT	1	No Quantity							37257000			0
S3	2000	2000	2000	2	0	2	Export	891	Serbia and Montenegro	SCG	276	Germany	DEU								07	COFFEE,TEA,COCOA,SPICES	1	No Quantity							547000			0
S3	2000	2000	2000	2	0	2	Export	891	Serbia and Montenegro	SCG	276	Germany	DEU								01	MEAT, MEAT PREPARATIONS	1	No Quantity							85000			0
S3	2000	2000	2000	2	0	2	Export	891	Serbia and Montenegro	SCG	276	Germany	DEU								04	CEREALS,CEREAL PREPRTNS.	1	No Quantity							64000			0
S3	2000	2000	2000	2	0	2	Export	891	Serbia and Montenegro	SCG	276	Germany	DEU								09	MISC.EDIBLE PRODUCTS ETC	1	No Quantity							95000			0
S3	2000	2000	2000	2	0	2	Export	891	Serbia and Montenegro	SCG	276	Germany	DEU								06	SUGAR,SUGR.PREPTNS,HONEY	1	No Quantity							13000			0
S3	2000	2000	2000	2	0	2	Export	891	Serbia and Montenegro	SCG	276	Germany	DEU								11	BEVERAGES	1	No Quantity							283000			0
S3	2000	2000	2000	2	0	2	Export	891	Serbia and Montenegro	SCG	276	Germany	DEU								08	ANIMAL FEED STUFF	1	No Quantity							1482000			0
S3	2000	2000	2000	2	0	2	Export	891	Serbia and Montenegro	SCG	276	Germany	DEU								25	PULP AND WASTE PAPER	1	No Quantity							490000			0
S3	2000	2000	2000	2	0	2	Export	891	Serbia and Montenegro	SCG	276	Germany	DEU								24	CORK AND WOOD	1	No Quantity							5256000			0
S3	2000	2000	2000	2	0	2	Export	891	Serbia and Montenegro	SCG	276	Germany	DEU								54	MEDICINAL,PHARM.PRODUCTS	1	No Quantity							552000			0
S3	2000	2000	2000	2	0	2	Export	891	Serbia and Montenegro	SCG	276	Germany	DEU								53	DYES,COLOURING MATERIALS	1	No Quantity							20000			0
S3	2000	2000	2000	2	0	2	Export	891	Serbia and Montenegro	SCG	276	Germany	DEU								57	PLASTICS IN PRIMARY FORM	1	No Quantity							587000			0
S3	2000	2000	2000	2	0	2	Export	891	Serbia and Montenegro	SCG	276	Germany	DEU								61	LEATHER, LEATHER GOODS	1	No Quantity							114000			0
S3	2000	2000	2000	2	0	2	Export	891	Serbia and Montenegro	SCG	276	Germany	DEU								59	CHEMICAL MATERIALS NES	1	No Quantity							85000			0
S3	2000	2000	2000	2	0	2	Export	891	Serbia and Montenegro	SCG	276	Germany	DEU								55	ESSENTL.OILS,PERFUME,ETC	1	No Quantity							139000			0
S3	2000	2000	2000	2	0	2	Export	891	Serbia and Montenegro	SCG	276	Germany	DEU								58	PLASTIC,NON-PRIMARY FORM	1	No Quantity							1187000			0
S3	2000	2000	2000	2	0	2	Export	891	Serbia and Montenegro	SCG	276	Germany	DEU								51	ORGANIC CHEMICALS	1	No Quantity							619000			0
S3	2000	2000	2000	2	0	2	Export	891	Serbia and Montenegro	SCG	276	Germany	DEU								52	INORGANIC CHEMICALS	1	No Quantity							20000			0
S3	2000	2000	2000	2	0	2	Export	891	Serbia and Montenegro	SCG	276	Germany	DEU								42	FIXED VEG. FATS AND OILS	1	No Quantity							330000			0
S3	2000	2000	2000	2	0	2	Export	891	Serbia and Montenegro	SCG	276	Germany	DEU								41	ANIMAL OILS AND FATS	1	No Quantity							15000			0
S3	2000	2000	2000	2	0	2	Export	891	Serbia and Montenegro	SCG	276	Germany	DEU								34	GAS,NATURAL,MANUFACTURED	1	No Quantity							2000			0
S3	2000	2000	2000	2	0	2	Export	891	Serbia and Montenegro	SCG	276	Germany	DEU								26	TEXTILE FIBRES	1	No Quantity							2194000			0
S3	2000	2000	2000	2	0	2	Export	891	Serbia and Montenegro	SCG	276	Germany	DEU								23	CRUDE RUBBER	1	No Quantity							115000			0
S3	2000	2000	2000	2	0	2	Export	891	Serbia and Montenegro	SCG	276	Germany	DEU								27	CRUDE FERTILIZER,MINERAL	1	No Quantity							16000			0
S3	2000	2000	2000	2	0	2	Export	891	Serbia and Montenegro	SCG	276	Germany	DEU								28	METALLIFEROUS ORE,SCRAP	1	No Quantity							419000			0
S3	2000	2000	2000	2	0	2	Export	891	Serbia and Montenegro	SCG	276	Germany	DEU								29	CRUDE ANIMAL,VEG.MATERL.	1	No Quantity							1474000			0
S3	2000	2000	2000	2	0	2	Export	891	Serbia and Montenegro	SCG	276	Germany	DEU								66	NON-METAL.MINERAL MANFCT	1	No Quantity							2168000			0
S3	2000	2000	2000	2	0	2	Export	891	Serbia and Montenegro	SCG	276	Germany	DEU								67	IRON AND STEEL	1	No Quantity							13842000			0
S3	2000	2000	2000	2	0	2	Export	891	Serbia and Montenegro	SCG	276	Germany	DEU								68	NON-FERROUS METALS	1	No Quantity							13160000			0
S3	2000	2000	2000	2	0	2	Export	891	Serbia and Montenegro	SCG	276	Germany	DEU								69	METALS MANUFACTURES,NES	1	No Quantity							4535000			0
S3	2000	2000	2000	2	0	2	Export	891	Serbia and Montenegro	SCG	276	Germany	DEU								62	RUBBER MANUFACTURES, NES	1	No Quantity							5343000			0
S3	2000	2000	2000	2	0	2	Export	891	Serbia and Montenegro	SCG	276	Germany	DEU								63	CORK, WOOD MANUFACTURES	1	No Quantity							994000			0
S3	2000	2000	2000	2	0	2	Export	891	Serbia and Montenegro	SCG	276	Germany	DEU								65	TEXTILE YARN,FABRIC,ETC.	1	No Quantity							2970000			0
S3	2000	2000	2000	2	0	2	Export	891	Serbia and Montenegro	SCG	276	Germany	DEU								64	PAPER,PAPERBOARD,ETC.	1	No Quantity							252000			0
S3	2000	2000	2000	2	0	2	Export	891	Serbia and Montenegro	SCG	276	Germany	DEU								77	ELEC MCH APPAR,PARTS,NES	1	No Quantity							2149000			0
S3	2000	2000	2000	2	0	2	Export	891	Serbia and Montenegro	SCG	276	Germany	DEU								75	OFFICE MACHINES,ADP MACH	1	No Quantity							11000			0
S3	2000	2000	2000	2	0	2	Export	891	Serbia and Montenegro	SCG	276	Germany	DEU								43	ANIMAL,VEG.FATS,OILS,NES	1	No Quantity							507000			0
S3	2000	2000	2000	2	0	2	Export	891	Serbia and Montenegro	SCG	276	Germany	DEU								78	ROAD VEHICLES	1	No Quantity							3462000			0
S3	2000	2000	2000	2	0	2	Export	891	Serbia and Montenegro	SCG	276	Germany	DEU								79	OTHR.TRANSPORT EQUIPMENT	1	No Quantity							1459000			0
S3	2000	2000	2000	2	0	2	Export	891	Serbia and Montenegro	SCG	276	Germany	DEU								81	PREFAB BUILDGS,FTTNG ETC	1	No Quantity							132000			0
S3	2000	2000	2000	2	0	2	Export	891	Serbia and Montenegro	SCG	276	Germany	DEU								72	SPECIAL.INDUST.MACHINERY	1	No Quantity							734000			0
S3	2000	2000	2000	2	0	2	Export	891	Serbia and Montenegro	SCG	276	Germany	DEU								71	POWER GENERATNG.MACHINES	1	No Quantity							2426000			0
S3	2000	2000	2000	2	0	2	Export	891	Serbia and Montenegro	SCG	276	Germany	DEU								73	METALWORKING MACHINERY	1	No Quantity							1380000			0
S3	2000	2000	2000	2	0	2	Export	891	Serbia and Montenegro	SCG	276	Germany	DEU								74	GENERAL INDUSTL.MACH.NES	1	No Quantity							4788000			0
S3	2000	2000	2000	2	0	2	Export	891	Serbia and Montenegro	SCG	276	Germany	DEU								82	FURNITURE,BEDDING,ETC.	1	No Quantity							3759000			0
S3	2000	2000	2000	2	0	2	Export	891	Serbia and Montenegro	SCG	276	Germany	DEU								84	CLOTHING AND ACCESSORIES	1	No Quantity							52173000			0
S3	2000	2000	2000	2	0	2	Export	891	Serbia and Montenegro	SCG	276	Germany	DEU								85	FOOTWEAR	1	No Quantity							2393000			0
S3	2000	2000	2000	2	0	2	Export	891	Serbia and Montenegro	SCG	276	Germany	DEU								83	TRAVEL GOODS,HANDBGS ETC	1	No Quantity							1716000			0
S3	2000	2000	2000	2	0	2	Export	891	Serbia and Montenegro	SCG	276	Germany	DEU								87	SCIENTIFIC EQUIPMENT NES	1	No Quantity							221000			0
S3	2000	2000	2000	2	0	2	Export	891	Serbia and Montenegro	SCG	276	Germany	DEU								88	PHOTO.APPARAT.NES;CLOCKS	1	No Quantity							94000			0
S3	2000	2000	2000	2	0	2	Export	891	Serbia and Montenegro	SCG	276	Germany	DEU								89	MISC MANUFCTRD GOODS NES	1	No Quantity							2734000			0
S3	2000	2000	2000	2	0	2	Export	891	Serbia and Montenegro	SCG	276	Germany	DEU								93	SPEC.TRANSACT.NOT CLASSD	1	No Quantity							546000			0
S3	2000	2000	2000	2	0	2	Export	891	Serbia and Montenegro	SCG	288	Ghana	GHA								93	SPEC.TRANSACT.NOT CLASSD	1	No Quantity							4000			0
S3	2000	2000	2000	2	0	2	Export	891	Serbia and Montenegro	SCG	288	Ghana	GHA								52	INORGANIC CHEMICALS	1	No Quantity							132000			0
S3	2000	2000	2000	2	0	2	Export	891	Serbia and Montenegro	SCG	288	Ghana	GHA								04	CEREALS,CEREAL PREPRTNS.	1	No Quantity							46000			0
S3	2000	2000	2000	2	0	2	Export	891	Serbia and Montenegro	SCG	300	Greece	GRC								04	CEREALS,CEREAL PREPRTNS.	1	No Quantity							391000			0
S3	2000	2000	2000	2	0	2	Export	891	Serbia and Montenegro	SCG	300	Greece	GRC								01	MEAT, MEAT PREPARATIONS	1	No Quantity							314000			0
S3	2000	2000	2000	2	0	2	Export	891	Serbia and Montenegro	SCG	300	Greece	GRC								02	DAIRY PRODUCTS,BIRD EGGS	1	No Quantity							197000			0
S3	2000	2000	2000	2	0	2	Export	891	Serbia and Montenegro	SCG	300	Greece	GRC								00	LIVE ANIMALS	1	No Quantity							37000			0
S3	2000	2000	2000	2	0	2	Export	891	Serbia and Montenegro	SCG	300	Greece	GRC								07	COFFEE,TEA,COCOA,SPICES	1	No Quantity							15000			0
S3	2000	2000	2000	2	0	2	Export	891	Serbia and Montenegro	SCG	300	Greece	GRC								05	VEGETABLES AND FRUIT	1	No Quantity							1796000			0
S3	2000	2000	2000	2	0	2	Export	891	Serbia and Montenegro	SCG	300	Greece	GRC								24	CORK AND WOOD	1	No Quantity							5081000			0
S3	2000	2000	2000	2	0	2	Export	891	Serbia and Montenegro	SCG	300	Greece	GRC								25	PULP AND WASTE PAPER	1	No Quantity							1938000			0
S3	2000	2000	2000	2	0	2	Export	891	Serbia and Montenegro	SCG	300	Greece	GRC								22	OIL SEED,OLEAGINUS FRUIT	1	No Quantity							82000			0
S3	2000	2000	2000	2	0	2	Export	891	Serbia and Montenegro	SCG	300	Greece	GRC								08	ANIMAL FEED STUFF	1	No Quantity							134000			0
S3	2000	2000	2000	2	0	2	Export	891	Serbia and Montenegro	SCG	300	Greece	GRC								11	BEVERAGES	1	No Quantity							22000			0
S3	2000	2000	2000	2	0	2	Export	891	Serbia and Montenegro	SCG	300	Greece	GRC								03	FISH,CRUSTACEANS,MOLLUSC	1	No Quantity							64000			0
S3	2000	2000	2000	2	0	2	Export	891	Serbia and Montenegro	SCG	300	Greece	GRC								09	MISC.EDIBLE PRODUCTS ETC	1	No Quantity							77000			0
S3	2000	2000	2000	2	0	2	Export	891	Serbia and Montenegro	SCG	300	Greece	GRC								52	INORGANIC CHEMICALS	1	No Quantity							808000			0
S3	2000	2000	2000	2	0	2	Export	891	Serbia and Montenegro	SCG	300	Greece	GRC								51	ORGANIC CHEMICALS	1	No Quantity							73000			0
S3	2000	2000	2000	2	0	2	Export	891	Serbia and Montenegro	SCG	300	Greece	GRC								29	CRUDE ANIMAL,VEG.MATERL.	1	No Quantity							36000			0
S3	2000	2000	2000	2	0	2	Export	891	Serbia and Montenegro	SCG	300	Greece	GRC								28	METALLIFEROUS ORE,SCRAP	1	No Quantity							354000			0
S3	2000	2000	2000	2	0	2	Export	891	Serbia and Montenegro	SCG	300	Greece	GRC								12	TOBACCO,TOBACCO MANUFACT	1	No Quantity							202000			0
S3	2000	2000	2000	2	0	2	Export	891	Serbia and Montenegro	SCG	300	Greece	GRC								27	CRUDE FERTILIZER,MINERAL	1	No Quantity							8000			0
S3	2000	2000	2000	2	0	2	Export	891	Serbia and Montenegro	SCG	300	Greece	GRC								23	CRUDE RUBBER	1	No Quantity							284000			0
S3	2000	2000	2000	2	0	2	Export	891	Serbia and Montenegro	SCG	300	Greece	GRC								58	PLASTIC,NON-PRIMARY FORM	1	No Quantity							81000			0
S3	2000	2000	2000	2	0	2	Export	891	Serbia and Montenegro	SCG	300	Greece	GRC								55	ESSENTL.OILS,PERFUME,ETC	1	No Quantity							138000			0
S3	2000	2000	2000	2	0	2	Export	891	Serbia and Montenegro	SCG	300	Greece	GRC								59	CHEMICAL MATERIALS NES	1	No Quantity							16000			0
S3	2000	2000	2000	2	0	2	Export	891	Serbia and Montenegro	SCG	300	Greece	GRC								61	LEATHER, LEATHER GOODS	1	No Quantity							14000			0
S3	2000	2000	2000	2	0	2	Export	891	Serbia and Montenegro	SCG	300	Greece	GRC								57	PLASTICS IN PRIMARY FORM	1	No Quantity							6042000			0
S3	2000	2000	2000	2	0	2	Export	891	Serbia and Montenegro	SCG	300	Greece	GRC								53	DYES,COLOURING MATERIALS	1	No Quantity							3000			0
S3	2000	2000	2000	2	0	2	Export	891	Serbia and Montenegro	SCG	300	Greece	GRC								74	GENERAL INDUSTL.MACH.NES	1	No Quantity							1205000			0
S3	2000	2000	2000	2	0	2	Export	891	Serbia and Montenegro	SCG	300	Greece	GRC								73	METALWORKING MACHINERY	1	No Quantity							9000			0
S3	2000	2000	2000	2	0	2	Export	891	Serbia and Montenegro	SCG	300	Greece	GRC								71	POWER GENERATNG.MACHINES	1	No Quantity							208000			0
S3	2000	2000	2000	2	0	2	Export	891	Serbia and Montenegro	SCG	300	Greece	GRC								72	SPECIAL.INDUST.MACHINERY	1	No Quantity							424000			0
S3	2000	2000	2000	2	0	2	Export	891	Serbia and Montenegro	SCG	300	Greece	GRC								81	PREFAB BUILDGS,FTTNG ETC	1	No Quantity							74000			0
S3	2000	2000	2000	2	0	2	Export	891	Serbia and Montenegro	SCG	300	Greece	GRC								79	OTHR.TRANSPORT EQUIPMENT	1	No Quantity							26000			0
S3	2000	2000	2000	2	0	2	Export	891	Serbia and Montenegro	SCG	300	Greece	GRC								78	ROAD VEHICLES	1	No Quantity							806000			0
S3	2000	2000	2000	2	0	2	Export	891	Serbia and Montenegro	SCG	300	Greece	GRC								43	ANIMAL,VEG.FATS,OILS,NES	1	No Quantity							6000			0
S3	2000	2000	2000	2	0	2	Export	891	Serbia and Montenegro	SCG	300	Greece	GRC								77	ELEC MCH APPAR,PARTS,NES	1	No Quantity							1001000			0
S3	2000	2000	2000	2	0	2	Export	891	Serbia and Montenegro	SCG	300	Greece	GRC								64	PAPER,PAPERBOARD,ETC.	1	No Quantity							2423000			0
S3	2000	2000	2000	2	0	2	Export	891	Serbia and Montenegro	SCG	300	Greece	GRC								65	TEXTILE YARN,FABRIC,ETC.	1	No Quantity							1086000			0
S3	2000	2000	2000	2	0	2	Export	891	Serbia and Montenegro	SCG	300	Greece	GRC								63	CORK, WOOD MANUFACTURES	1	No Quantity							1094000			0
S3	2000	2000	2000	2	0	2	Export	891	Serbia and Montenegro	SCG	300	Greece	GRC								62	RUBBER MANUFACTURES, NES	1	No Quantity							13745000			0
S3	2000	2000	2000	2	0	2	Export	891	Serbia and Montenegro	SCG	300	Greece	GRC								69	METALS MANUFACTURES,NES	1	No Quantity							3712000			0
S3	2000	2000	2000	2	0	2	Export	891	Serbia and Montenegro	SCG	300	Greece	GRC								68	NON-FERROUS METALS	1	No Quantity							18679000			0
S3	2000	2000	2000	2	0	2	Export	891	Serbia and Montenegro	SCG	300	Greece	GRC								67	IRON AND STEEL	1	No Quantity							604000			0
S3	2000	2000	2000	2	0	2	Export	891	Serbia and Montenegro	SCG	300	Greece	GRC								66	NON-METAL.MINERAL MANFCT	1	No Quantity							1443000			0
S3	2000	2000	2000	2	0	2	Export	891	Serbia and Montenegro	SCG	300	Greece	GRC								93	SPEC.TRANSACT.NOT CLASSD	1	No Quantity							5781000			0
S3	2000	2000	2000	2	0	2	Export	891	Serbia and Montenegro	SCG	300	Greece	GRC								89	MISC MANUFCTRD GOODS NES	1	No Quantity							316000			0
S3	2000	2000	2000	2	0	2	Export	891	Serbia and Montenegro	SCG	300	Greece	GRC								56	FERTILIZER,EXCEPT GRP272	1	No Quantity							25000			0
S3	2000	2000	2000	2	0	2	Export	891	Serbia and Montenegro	SCG	300	Greece	GRC								97	GOLD,NONMONTRY EXCL ORES	1	No Quantity							22000			0
S3	2000	2000	2000	2	0	2	Export	891	Serbia and Montenegro	SCG	300	Greece	GRC								87	SCIENTIFIC EQUIPMENT NES	1	No Quantity							4000			0
S3	2000	2000	2000	2	0	2	Export	891	Serbia and Montenegro	SCG	300	Greece	GRC								83	TRAVEL GOODS,HANDBGS ETC	1	No Quantity							4000			0
S3	2000	2000	2000	2	0	2	Export	891	Serbia and Montenegro	SCG	300	Greece	GRC								85	FOOTWEAR	1	No Quantity							487000			0
S3	2000	2000	2000	2	0	2	Export	891	Serbia and Montenegro	SCG	300	Greece	GRC								84	CLOTHING AND ACCESSORIES	1	No Quantity							3193000			0
S3	2000	2000	2000	2	0	2	Export	891	Serbia and Montenegro	SCG	300	Greece	GRC								82	FURNITURE,BEDDING,ETC.	1	No Quantity							108000			0
S3	2000	2000	2000	2	0	2	Export	891	Serbia and Montenegro	SCG	320	Guatemala	GTM								57	PLASTICS IN PRIMARY FORM	1	No Quantity							5000			0
S3	2000	2000	2000	2	0	2	Export	891	Serbia and Montenegro	SCG	324	Guinea	GIN								52	INORGANIC CHEMICALS	1	No Quantity							9000			0
S3	2000	2000	2000	2	0	2	Export	891	Serbia and Montenegro	SCG	324	Guinea	GIN								93	SPEC.TRANSACT.NOT CLASSD	1	No Quantity							5000			0
S3	2000	2000	2000	2	0	2	Export	891	Serbia and Montenegro	SCG	344	China, Hong Kong SAR	HKG								64	PAPER,PAPERBOARD,ETC.	1	No Quantity							9000			0
S3	2000	2000	2000	2	0	2	Export	891	Serbia and Montenegro	SCG	344	China, Hong Kong SAR	HKG								77	ELEC MCH APPAR,PARTS,NES	1	No Quantity							14000			0
S3	2000	2000	2000	2	0	2	Export	891	Serbia and Montenegro	SCG	344	China, Hong Kong SAR	HKG								74	GENERAL INDUSTL.MACH.NES	1	No Quantity							4000			0
S3	2000	2000	2000	2	0	2	Export	891	Serbia and Montenegro	SCG	348	Hungary	HUN								74	GENERAL INDUSTL.MACH.NES	1	No Quantity							609000			0
S3	2000	2000	2000	2	0	2	Export	891	Serbia and Montenegro	SCG	348	Hungary	HUN								73	METALWORKING MACHINERY	1	No Quantity							108000			0
S3	2000	2000	2000	2	0	2	Export	891	Serbia and Montenegro	SCG	348	Hungary	HUN								72	SPECIAL.INDUST.MACHINERY	1	No Quantity							602000			0
S3	2000	2000	2000	2	0	2	Export	891	Serbia and Montenegro	SCG	348	Hungary	HUN								71	POWER GENERATNG.MACHINES	1	No Quantity							776000			0
S3	2000	2000	2000	2	0	2	Export	891	Serbia and Montenegro	SCG	348	Hungary	HUN								77	ELEC MCH APPAR,PARTS,NES	1	No Quantity							1725000			0
S3	2000	2000	2000	2	0	2	Export	891	Serbia and Montenegro	SCG	348	Hungary	HUN								43	ANIMAL,VEG.FATS,OILS,NES	1	No Quantity							41000			0
S3	2000	2000	2000	2	0	2	Export	891	Serbia and Montenegro	SCG	348	Hungary	HUN								76	TELECOMM.SOUND EQUIP ETC	1	No Quantity							75000			0
S3	2000	2000	2000	2	0	2	Export	891	Serbia and Montenegro	SCG	348	Hungary	HUN								75	OFFICE MACHINES,ADP MACH	1	No Quantity							2000			0
S3	2000	2000	2000	2	0	2	Export	891	Serbia and Montenegro	SCG	348	Hungary	HUN								78	ROAD VEHICLES	1	No Quantity							1592000			0
S3	2000	2000	2000	2	0	2	Export	891	Serbia and Montenegro	SCG	348	Hungary	HUN								79	OTHR.TRANSPORT EQUIPMENT	1	No Quantity							2477000			0
S3	2000	2000	2000	2	0	2	Export	891	Serbia and Montenegro	SCG	348	Hungary	HUN								81	PREFAB BUILDGS,FTTNG ETC	1	No Quantity							155000			0
S3	2000	2000	2000	2	0	2	Export	891	Serbia and Montenegro	SCG	348	Hungary	HUN								64	PAPER,PAPERBOARD,ETC.	1	No Quantity							1613000			0
S3	2000	2000	2000	2	0	2	Export	891	Serbia and Montenegro	SCG	348	Hungary	HUN								65	TEXTILE YARN,FABRIC,ETC.	1	No Quantity							733000			0
S3	2000	2000	2000	2	0	2	Export	891	Serbia and Montenegro	SCG	348	Hungary	HUN								62	RUBBER MANUFACTURES, NES	1	No Quantity							868000			0
S3	2000	2000	2000	2	0	2	Export	891	Serbia and Montenegro	SCG	348	Hungary	HUN								63	CORK, WOOD MANUFACTURES	1	No Quantity							257000			0
S3	2000	2000	2000	2	0	2	Export	891	Serbia and Montenegro	SCG	348	Hungary	HUN								66	NON-METAL.MINERAL MANFCT	1	No Quantity							1835000			0
S3	2000	2000	2000	2	0	2	Export	891	Serbia and Montenegro	SCG	348	Hungary	HUN								67	IRON AND STEEL	1	No Quantity							842000			0
S3	2000	2000	2000	2	0	2	Export	891	Serbia and Montenegro	SCG	348	Hungary	HUN								68	NON-FERROUS METALS	1	No Quantity							9547000			0
S3	2000	2000	2000	2	0	2	Export	891	Serbia and Montenegro	SCG	348	Hungary	HUN								69	METALS MANUFACTURES,NES	1	No Quantity							1482000			0
S3	2000	2000	2000	2	0	2	Export	891	Serbia and Montenegro	SCG	348	Hungary	HUN								52	INORGANIC CHEMICALS	1	No Quantity							598000			0
S3	2000	2000	2000	2	0	2	Export	891	Serbia and Montenegro	SCG	348	Hungary	HUN								51	ORGANIC CHEMICALS	1	No Quantity							1025000			0
S3	2000	2000	2000	2	0	2	Export	891	Serbia and Montenegro	SCG	348	Hungary	HUN								34	GAS,NATURAL,MANUFACTURED	1	No Quantity							1484000			0
S3	2000	2000	2000	2	0	2	Export	891	Serbia and Montenegro	SCG	348	Hungary	HUN								33	PETROLEUM,PETROL.PRODUCT	1	No Quantity							631000			0
S3	2000	2000	2000	2	0	2	Export	891	Serbia and Montenegro	SCG	348	Hungary	HUN								42	FIXED VEG. FATS AND OILS	1	No Quantity							353000			0
S3	2000	2000	2000	2	0	2	Export	891	Serbia and Montenegro	SCG	348	Hungary	HUN								23	CRUDE RUBBER	1	No Quantity							31000			0
S3	2000	2000	2000	2	0	2	Export	891	Serbia and Montenegro	SCG	348	Hungary	HUN								27	CRUDE FERTILIZER,MINERAL	1	No Quantity							67000			0
S3	2000	2000	2000	2	0	2	Export	891	Serbia and Montenegro	SCG	348	Hungary	HUN								26	TEXTILE FIBRES	1	No Quantity							123000			0
S3	2000	2000	2000	2	0	2	Export	891	Serbia and Montenegro	SCG	348	Hungary	HUN								28	METALLIFEROUS ORE,SCRAP	1	No Quantity							683000			0
S3	2000	2000	2000	2	0	2	Export	891	Serbia and Montenegro	SCG	348	Hungary	HUN								29	CRUDE ANIMAL,VEG.MATERL.	1	No Quantity							1065000			0
S3	2000	2000	2000	2	0	2	Export	891	Serbia and Montenegro	SCG	348	Hungary	HUN								57	PLASTICS IN PRIMARY FORM	1	No Quantity							13759000			0
S3	2000	2000	2000	2	0	2	Export	891	Serbia and Montenegro	SCG	348	Hungary	HUN								53	DYES,COLOURING MATERIALS	1	No Quantity							34000			0
S3	2000	2000	2000	2	0	2	Export	891	Serbia and Montenegro	SCG	348	Hungary	HUN								54	MEDICINAL,PHARM.PRODUCTS	1	No Quantity							3000			0
S3	2000	2000	2000	2	0	2	Export	891	Serbia and Montenegro	SCG	348	Hungary	HUN								61	LEATHER, LEATHER GOODS	1	No Quantity							3000			0
S3	2000	2000	2000	2	0	2	Export	891	Serbia and Montenegro	SCG	348	Hungary	HUN								59	CHEMICAL MATERIALS NES	1	No Quantity							500000			0
S3	2000	2000	2000	2	0	2	Export	891	Serbia and Montenegro	SCG	348	Hungary	HUN								55	ESSENTL.OILS,PERFUME,ETC	1	No Quantity							80000			0
S3	2000	2000	2000	2	0	2	Export	891	Serbia and Montenegro	SCG	348	Hungary	HUN								58	PLASTIC,NON-PRIMARY FORM	1	No Quantity							239000			0
S3	2000	2000	2000	2	0	2	Export	891	Serbia and Montenegro	SCG	348	Hungary	HUN								09	MISC.EDIBLE PRODUCTS ETC	1	No Quantity							1241000			0
S3	2000	2000	2000	2	0	2	Export	891	Serbia and Montenegro	SCG	348	Hungary	HUN								06	SUGAR,SUGR.PREPTNS,HONEY	1	No Quantity							59000			0
S3	2000	2000	2000	2	0	2	Export	891	Serbia and Montenegro	SCG	348	Hungary	HUN								11	BEVERAGES	1	No Quantity							70000			0
S3	2000	2000	2000	2	0	2	Export	891	Serbia and Montenegro	SCG	348	Hungary	HUN								08	ANIMAL FEED STUFF	1	No Quantity							1046000			0
S3	2000	2000	2000	2	0	2	Export	891	Serbia and Montenegro	SCG	348	Hungary	HUN								21	HIDES,SKINS,FURSKINS,RAW	1	No Quantity							4000			0
S3	2000	2000	2000	2	0	2	Export	891	Serbia and Montenegro	SCG	348	Hungary	HUN								22	OIL SEED,OLEAGINUS FRUIT	1	No Quantity							140000			0
S3	2000	2000	2000	2	0	2	Export	891	Serbia and Montenegro	SCG	348	Hungary	HUN								25	PULP AND WASTE PAPER	1	No Quantity							117000			0
S3	2000	2000	2000	2	0	2	Export	891	Serbia and Montenegro	SCG	348	Hungary	HUN								24	CORK AND WOOD	1	No Quantity							183000			0
S3	2000	2000	2000	2	0	2	Export	891	Serbia and Montenegro	SCG	348	Hungary	HUN								05	VEGETABLES AND FRUIT	1	No Quantity							5342000			0
S3	2000	2000	2000	2	0	2	Export	891	Serbia and Montenegro	SCG	348	Hungary	HUN								07	COFFEE,TEA,COCOA,SPICES	1	No Quantity							1334000			0
S3	2000	2000	2000	2	0	2	Export	891	Serbia and Montenegro	SCG	348	Hungary	HUN								00	LIVE ANIMALS	1	No Quantity							37000			0
S3	2000	2000	2000	2	0	2	Export	891	Serbia and Montenegro	SCG	348	Hungary	HUN								02	DAIRY PRODUCTS,BIRD EGGS	1	No Quantity							69000			0
S3	2000	2000	2000	2	0	2	Export	891	Serbia and Montenegro	SCG	348	Hungary	HUN								01	MEAT, MEAT PREPARATIONS	1	No Quantity							62000			0
S3	2000	2000	2000	2	0	2	Export	891	Serbia and Montenegro	SCG	348	Hungary	HUN								04	CEREALS,CEREAL PREPRTNS.	1	No Quantity							1003000			0
S3	2000	2000	2000	2	0	2	Export	891	Serbia and Montenegro	SCG	348	Hungary	HUN								93	SPEC.TRANSACT.NOT CLASSD	1	No Quantity							576000			0
S3	2000	2000	2000	2	0	2	Export	891	Serbia and Montenegro	SCG	348	Hungary	HUN								56	FERTILIZER,EXCEPT GRP272	1	No Quantity							1260000			0
S3	2000	2000	2000	2	0	2	Export	891	Serbia and Montenegro	SCG	348	Hungary	HUN								89	MISC MANUFCTRD GOODS NES	1	No Quantity							1345000			0
S3	2000	2000	2000	2	0	2	Export	891	Serbia and Montenegro	SCG	348	Hungary	HUN								82	FURNITURE,BEDDING,ETC.	1	No Quantity							2000			0
S3	2000	2000	2000	2	0	2	Export	891	Serbia and Montenegro	SCG	348	Hungary	HUN								84	CLOTHING AND ACCESSORIES	1	No Quantity							1035000			0
S3	2000	2000	2000	2	0	2	Export	891	Serbia and Montenegro	SCG	348	Hungary	HUN								85	FOOTWEAR	1	No Quantity							405000			0
S3	2000	2000	2000	2	0	2	Export	891	Serbia and Montenegro	SCG	348	Hungary	HUN								83	TRAVEL GOODS,HANDBGS ETC	1	No Quantity							36000			0
S3	2000	2000	2000	2	0	2	Export	891	Serbia and Montenegro	SCG	348	Hungary	HUN								87	SCIENTIFIC EQUIPMENT NES	1	No Quantity							6000			0
S3	2000	2000	2000	2	0	2	Export	891	Serbia and Montenegro	SCG	348	Hungary	HUN								88	PHOTO.APPARAT.NES;CLOCKS	1	No Quantity							123000			0
S3	2000	2000	2000	2	0	2	Export	891	Serbia and Montenegro	SCG	352	Iceland	ISL								84	CLOTHING AND ACCESSORIES	1	No Quantity							30000			0
S3	2000	2000	2000	2	0	2	Export	891	Serbia and Montenegro	SCG	352	Iceland	ISL								29	CRUDE ANIMAL,VEG.MATERL.	1	No Quantity							1000			0
S3	2000	2000	2000	2	0	2	Export	891	Serbia and Montenegro	SCG	352	Iceland	ISL								42	FIXED VEG. FATS AND OILS	1	No Quantity							54000			0
S3	2000	2000	2000	2	0	2	Export	891	Serbia and Montenegro	SCG	352	Iceland	ISL								62	RUBBER MANUFACTURES, NES	1	No Quantity							31000			0
S3	2000	2000	2000	2	0	2	Export	891	Serbia and Montenegro	SCG	360	Indonesia	IDN								75	OFFICE MACHINES,ADP MACH	1	No Quantity							28000			0
S3	2000	2000	2000	2	0	2	Export	891	Serbia and Montenegro	SCG	360	Indonesia	IDN								73	METALWORKING MACHINERY	1	No Quantity							48000			0
S3	2000	2000	2000	2	0	2	Export	891	Serbia and Montenegro	SCG	360	Indonesia	IDN								87	SCIENTIFIC EQUIPMENT NES	1	No Quantity							141000			0
S3	2000	2000	2000	2	0	2	Export	891	Serbia and Montenegro	SCG	360	Indonesia	IDN								93	SPEC.TRANSACT.NOT CLASSD	1	No Quantity							5000			0
S3	2000	2000	2000	2	0	2	Export	891	Serbia and Montenegro	SCG	364	Iran	IRN								93	SPEC.TRANSACT.NOT CLASSD	1	No Quantity							4436000			0
S3	2000	2000	2000	2	0	2	Export	891	Serbia and Montenegro	SCG	364	Iran	IRN								73	METALWORKING MACHINERY	1	No Quantity							7000			0
S3	2000	2000	2000	2	0	2	Export	891	Serbia and Montenegro	SCG	364	Iran	IRN								74	GENERAL INDUSTL.MACH.NES	1	No Quantity							622000			0
S3	2000	2000	2000	2	0	2	Export	891	Serbia and Montenegro	SCG	364	Iran	IRN								71	POWER GENERATNG.MACHINES	1	No Quantity							159000			0
S3	2000	2000	2000	2	0	2	Export	891	Serbia and Montenegro	SCG	364	Iran	IRN								72	SPECIAL.INDUST.MACHINERY	1	No Quantity							12000			0
S3	2000	2000	2000	2	0	2	Export	891	Serbia and Montenegro	SCG	364	Iran	IRN								77	ELEC MCH APPAR,PARTS,NES	1	No Quantity							150000			0
S3	2000	2000	2000	2	0	2	Export	891	Serbia and Montenegro	SCG	364	Iran	IRN								78	ROAD VEHICLES	1	No Quantity							212000			0
S3	2000	2000	2000	2	0	2	Export	891	Serbia and Montenegro	SCG	364	Iran	IRN								64	PAPER,PAPERBOARD,ETC.	1	No Quantity							526000			0
S3	2000	2000	2000	2	0	2	Export	891	Serbia and Montenegro	SCG	364	Iran	IRN								69	METALS MANUFACTURES,NES	1	No Quantity							87000			0
S3	2000	2000	2000	2	0	2	Export	891	Serbia and Montenegro	SCG	364	Iran	IRN								68	NON-FERROUS METALS	1	No Quantity							48000			0
S3	2000	2000	2000	2	0	2	Export	891	Serbia and Montenegro	SCG	364	Iran	IRN								05	VEGETABLES AND FRUIT	1	No Quantity							65000			0
S3	2000	2000	2000	2	0	2	Export	891	Serbia and Montenegro	SCG	368	Iraq	IRQ								54	MEDICINAL,PHARM.PRODUCTS	1	No Quantity							113000			0
S3	2000	2000	2000	2	0	2	Export	891	Serbia and Montenegro	SCG	368	Iraq	IRQ								74	GENERAL INDUSTL.MACH.NES	1	No Quantity							22000			0
S3	2000	2000	2000	2	0	2	Export	891	Serbia and Montenegro	SCG	372	Ireland	IRL								76	TELECOMM.SOUND EQUIP ETC	1	No Quantity							10000			0
S3	2000	2000	2000	2	0	2	Export	891	Serbia and Montenegro	SCG	372	Ireland	IRL								68	NON-FERROUS METALS	1	No Quantity							74000			0
S3	2000	2000	2000	2	0	2	Export	891	Serbia and Montenegro	SCG	372	Ireland	IRL								51	ORGANIC CHEMICALS	1	No Quantity							15000			0
S3	2000	2000	2000	2	0	2	Export	891	Serbia and Montenegro	SCG	372	Ireland	IRL								26	TEXTILE FIBRES	1	No Quantity							21000			0
S3	2000	2000	2000	2	0	2	Export	891	Serbia and Montenegro	SCG	372	Ireland	IRL								05	VEGETABLES AND FRUIT	1	No Quantity							270000			0
S3	2000	2000	2000	2	0	2	Export	891	Serbia and Montenegro	SCG	372	Ireland	IRL								24	CORK AND WOOD	1	No Quantity							29000			0
S3	2000	2000	2000	2	0	2	Export	891	Serbia and Montenegro	SCG	372	Ireland	IRL								93	SPEC.TRANSACT.NOT CLASSD	1	No Quantity							21000			0
S3	2000	2000	2000	2	0	2	Export	891	Serbia and Montenegro	SCG	372	Ireland	IRL								85	FOOTWEAR	1	No Quantity							6000			0
S3	2000	2000	2000	2	0	2	Export	891	Serbia and Montenegro	SCG	372	Ireland	IRL								84	CLOTHING AND ACCESSORIES	1	No Quantity							80000			0
S3	2000	2000	2000	2	0	2	Export	891	Serbia and Montenegro	SCG	372	Ireland	IRL								82	FURNITURE,BEDDING,ETC.	1	No Quantity							22000			0
S3	2000	2000	2000	2	0	2	Export	891	Serbia and Montenegro	SCG	376	Israel	ISR								82	FURNITURE,BEDDING,ETC.	1	No Quantity							34000			0
S3	2000	2000	2000	2	0	2	Export	891	Serbia and Montenegro	SCG	376	Israel	ISR								85	FOOTWEAR	1	No Quantity							25000			0
S3	2000	2000	2000	2	0	2	Export	891	Serbia and Montenegro	SCG	376	Israel	ISR								93	SPEC.TRANSACT.NOT CLASSD	1	No Quantity							1307000			0
S3	2000	2000	2000	2	0	2	Export	891	Serbia and Montenegro	SCG	376	Israel	ISR								89	MISC MANUFCTRD GOODS NES	1	No Quantity							7000			0
S3	2000	2000	2000	2	0	2	Export	891	Serbia and Montenegro	SCG	376	Israel	ISR								24	CORK AND WOOD	1	No Quantity							1663000			0
S3	2000	2000	2000	2	0	2	Export	891	Serbia and Montenegro	SCG	376	Israel	ISR								05	VEGETABLES AND FRUIT	1	No Quantity							24000			0
S3	2000	2000	2000	2	0	2	Export	891	Serbia and Montenegro	SCG	376	Israel	ISR								68	NON-FERROUS METALS	1	No Quantity							3058000			0
S3	2000	2000	2000	2	0	2	Export	891	Serbia and Montenegro	SCG	376	Israel	ISR								69	METALS MANUFACTURES,NES	1	No Quantity							5000			0
S3	2000	2000	2000	2	0	2	Export	891	Serbia and Montenegro	SCG	376	Israel	ISR								67	IRON AND STEEL	1	No Quantity							15000			0
S3	2000	2000	2000	2	0	2	Export	891	Serbia and Montenegro	SCG	376	Israel	ISR								66	NON-METAL.MINERAL MANFCT	1	No Quantity							218000			0
S3	2000	2000	2000	2	0	2	Export	891	Serbia and Montenegro	SCG	376	Israel	ISR								62	RUBBER MANUFACTURES, NES	1	No Quantity							193000			0
S3	2000	2000	2000	2	0	2	Export	891	Serbia and Montenegro	SCG	376	Israel	ISR								77	ELEC MCH APPAR,PARTS,NES	1	No Quantity							38000			0
S3	2000	2000	2000	2	0	2	Export	891	Serbia and Montenegro	SCG	376	Israel	ISR								79	OTHR.TRANSPORT EQUIPMENT	1	No Quantity							138000			0
S3	2000	2000	2000	2	0	2	Export	891	Serbia and Montenegro	SCG	376	Israel	ISR								71	POWER GENERATNG.MACHINES	1	No Quantity							5000			0
S3	2000	2000	2000	2	0	2	Export	891	Serbia and Montenegro	SCG	381	Italy	ITA								71	POWER GENERATNG.MACHINES	1	No Quantity							15877000			0
S3	2000	2000	2000	2	0	2	Export	891	Serbia and Montenegro	SCG	381	Italy	ITA								72	SPECIAL.INDUST.MACHINERY	1	No Quantity							483000			0
S3	2000	2000	2000	2	0	2	Export	891	Serbia and Montenegro	SCG	381	Italy	ITA								74	GENERAL INDUSTL.MACH.NES	1	No Quantity							4941000			0
S3	2000	2000	2000	2	0	2	Export	891	Serbia and Montenegro	SCG	381	Italy	ITA								73	METALWORKING MACHINERY	1	No Quantity							1427000			0
S3	2000	2000	2000	2	0	2	Export	891	Serbia and Montenegro	SCG	381	Italy	ITA								81	PREFAB BUILDGS,FTTNG ETC	1	No Quantity							26000			0
S3	2000	2000	2000	2	0	2	Export	891	Serbia and Montenegro	SCG	381	Italy	ITA								78	ROAD VEHICLES	1	No Quantity							3747000			0
S3	2000	2000	2000	2	0	2	Export	891	Serbia and Montenegro	SCG	381	Italy	ITA								77	ELEC MCH APPAR,PARTS,NES	1	No Quantity							7789000			0
S3	2000	2000	2000	2	0	2	Export	891	Serbia and Montenegro	SCG	381	Italy	ITA								43	ANIMAL,VEG.FATS,OILS,NES	1	No Quantity							210000			0
S3	2000	2000	2000	2	0	2	Export	891	Serbia and Montenegro	SCG	381	Italy	ITA								75	OFFICE MACHINES,ADP MACH	1	No Quantity							5000			0
S3	2000	2000	2000	2	0	2	Export	891	Serbia and Montenegro	SCG	381	Italy	ITA								62	RUBBER MANUFACTURES, NES	1	No Quantity							1865000			0
S3	2000	2000	2000	2	0	2	Export	891	Serbia and Montenegro	SCG	381	Italy	ITA								63	CORK, WOOD MANUFACTURES	1	No Quantity							7482000			0
S3	2000	2000	2000	2	0	2	Export	891	Serbia and Montenegro	SCG	381	Italy	ITA								64	PAPER,PAPERBOARD,ETC.	1	No Quantity							57000			0
S3	2000	2000	2000	2	0	2	Export	891	Serbia and Montenegro	SCG	381	Italy	ITA								65	TEXTILE YARN,FABRIC,ETC.	1	No Quantity							3563000			0
S3	2000	2000	2000	2	0	2	Export	891	Serbia and Montenegro	SCG	381	Italy	ITA								66	NON-METAL.MINERAL MANFCT	1	No Quantity							3634000			0
S3	2000	2000	2000	2	0	2	Export	891	Serbia and Montenegro	SCG	381	Italy	ITA								67	IRON AND STEEL	1	No Quantity							8639000			0
S3	2000	2000	2000	2	0	2	Export	891	Serbia and Montenegro	SCG	381	Italy	ITA								69	METALS MANUFACTURES,NES	1	No Quantity							2462000			0
S3	2000	2000	2000	2	0	2	Export	891	Serbia and Montenegro	SCG	381	Italy	ITA								68	NON-FERROUS METALS	1	No Quantity							12007000			0
S3	2000	2000	2000	2	0	2	Export	891	Serbia and Montenegro	SCG	381	Italy	ITA								05	VEGETABLES AND FRUIT	1	No Quantity							16417000			0
S3	2000	2000	2000	2	0	2	Export	891	Serbia and Montenegro	SCG	381	Italy	ITA								07	COFFEE,TEA,COCOA,SPICES	1	No Quantity							36000			0
S3	2000	2000	2000	2	0	2	Export	891	Serbia and Montenegro	SCG	381	Italy	ITA								04	CEREALS,CEREAL PREPRTNS.	1	No Quantity							235000			0
S3	2000	2000	2000	2	0	2	Export	891	Serbia and Montenegro	SCG	381	Italy	ITA								01	MEAT, MEAT PREPARATIONS	1	No Quantity							320000			0
S3	2000	2000	2000	2	0	2	Export	891	Serbia and Montenegro	SCG	381	Italy	ITA								02	DAIRY PRODUCTS,BIRD EGGS	1	No Quantity							103000			0
S3	2000	2000	2000	2	0	2	Export	891	Serbia and Montenegro	SCG	381	Italy	ITA								00	LIVE ANIMALS	1	No Quantity							3165000			0
S3	2000	2000	2000	2	0	2	Export	891	Serbia and Montenegro	SCG	381	Italy	ITA								24	CORK AND WOOD	1	No Quantity							19091000			0
S3	2000	2000	2000	2	0	2	Export	891	Serbia and Montenegro	SCG	381	Italy	ITA								25	PULP AND WASTE PAPER	1	No Quantity							7577000			0
S3	2000	2000	2000	2	0	2	Export	891	Serbia and Montenegro	SCG	381	Italy	ITA								22	OIL SEED,OLEAGINUS FRUIT	1	No Quantity							176000			0
S3	2000	2000	2000	2	0	2	Export	891	Serbia and Montenegro	SCG	381	Italy	ITA								21	HIDES,SKINS,FURSKINS,RAW	1	No Quantity							3452000			0
S3	2000	2000	2000	2	0	2	Export	891	Serbia and Montenegro	SCG	381	Italy	ITA								08	ANIMAL FEED STUFF	1	No Quantity							664000			0
S3	2000	2000	2000	2	0	2	Export	891	Serbia and Montenegro	SCG	381	Italy	ITA								11	BEVERAGES	1	No Quantity							99000			0
S3	2000	2000	2000	2	0	2	Export	891	Serbia and Montenegro	SCG	381	Italy	ITA								06	SUGAR,SUGR.PREPTNS,HONEY	1	No Quantity							35000			0
S3	2000	2000	2000	2	0	2	Export	891	Serbia and Montenegro	SCG	381	Italy	ITA								03	FISH,CRUSTACEANS,MOLLUSC	1	No Quantity							30000			0
S3	2000	2000	2000	2	0	2	Export	891	Serbia and Montenegro	SCG	381	Italy	ITA								09	MISC.EDIBLE PRODUCTS ETC	1	No Quantity							1000000			0
S3	2000	2000	2000	2	0	2	Export	891	Serbia and Montenegro	SCG	381	Italy	ITA								26	TEXTILE FIBRES	1	No Quantity							923000			0
S3	2000	2000	2000	2	0	2	Export	891	Serbia and Montenegro	SCG	381	Italy	ITA								27	CRUDE FERTILIZER,MINERAL	1	No Quantity							236000			0
S3	2000	2000	2000	2	0	2	Export	891	Serbia and Montenegro	SCG	381	Italy	ITA								29	CRUDE ANIMAL,VEG.MATERL.	1	No Quantity							151000			0
S3	2000	2000	2000	2	0	2	Export	891	Serbia and Montenegro	SCG	381	Italy	ITA								28	METALLIFEROUS ORE,SCRAP	1	No Quantity							3441000			0
S3	2000	2000	2000	2	0	2	Export	891	Serbia and Montenegro	SCG	381	Italy	ITA								12	TOBACCO,TOBACCO MANUFACT	1	No Quantity							451000			0
S3	2000	2000	2000	2	0	2	Export	891	Serbia and Montenegro	SCG	381	Italy	ITA								51	ORGANIC CHEMICALS	1	No Quantity							38000			0
S3	2000	2000	2000	2	0	2	Export	891	Serbia and Montenegro	SCG	381	Italy	ITA								52	INORGANIC CHEMICALS	1	No Quantity							403000			0
S3	2000	2000	2000	2	0	2	Export	891	Serbia and Montenegro	SCG	381	Italy	ITA								42	FIXED VEG. FATS AND OILS	1	No Quantity							276000			0
S3	2000	2000	2000	2	0	2	Export	891	Serbia and Montenegro	SCG	381	Italy	ITA								34	GAS,NATURAL,MANUFACTURED	1	No Quantity							6000			0
S3	2000	2000	2000	2	0	2	Export	891	Serbia and Montenegro	SCG	381	Italy	ITA								54	MEDICINAL,PHARM.PRODUCTS	1	No Quantity							435000			0
S3	2000	2000	2000	2	0	2	Export	891	Serbia and Montenegro	SCG	381	Italy	ITA								53	DYES,COLOURING MATERIALS	1	No Quantity							10000			0
S3	2000	2000	2000	2	0	2	Export	891	Serbia and Montenegro	SCG	381	Italy	ITA								57	PLASTICS IN PRIMARY FORM	1	No Quantity							5586000			0
S3	2000	2000	2000	2	0	2	Export	891	Serbia and Montenegro	SCG	381	Italy	ITA								58	PLASTIC,NON-PRIMARY FORM	1	No Quantity							5000			0
S3	2000	2000	2000	2	0	2	Export	891	Serbia and Montenegro	SCG	381	Italy	ITA								55	ESSENTL.OILS,PERFUME,ETC	1	No Quantity							262000			0
S3	2000	2000	2000	2	0	2	Export	891	Serbia and Montenegro	SCG	381	Italy	ITA								59	CHEMICAL MATERIALS NES	1	No Quantity							601000			0
S3	2000	2000	2000	2	0	2	Export	891	Serbia and Montenegro	SCG	381	Italy	ITA								61	LEATHER, LEATHER GOODS	1	No Quantity							6655000			0
S3	2000	2000	2000	2	0	2	Export	891	Serbia and Montenegro	SCG	381	Italy	ITA								89	MISC MANUFCTRD GOODS NES	1	No Quantity							2189000			0
S3	2000	2000	2000	2	0	2	Export	891	Serbia and Montenegro	SCG	381	Italy	ITA								93	SPEC.TRANSACT.NOT CLASSD	1	No Quantity							1204000			0
S3	2000	2000	2000	2	0	2	Export	891	Serbia and Montenegro	SCG	381	Italy	ITA								85	FOOTWEAR	1	No Quantity							41672000			0
S3	2000	2000	2000	2	0	2	Export	891	Serbia and Montenegro	SCG	381	Italy	ITA								83	TRAVEL GOODS,HANDBGS ETC	1	No Quantity							37000			0
S3	2000	2000	2000	2	0	2	Export	891	Serbia and Montenegro	SCG	381	Italy	ITA								87	SCIENTIFIC EQUIPMENT NES	1	No Quantity							86000			0
S3	2000	2000	2000	2	0	2	Export	891	Serbia and Montenegro	SCG	381	Italy	ITA								88	PHOTO.APPARAT.NES;CLOCKS	1	No Quantity							168000			0
S3	2000	2000	2000	2	0	2	Export	891	Serbia and Montenegro	SCG	381	Italy	ITA								82	FURNITURE,BEDDING,ETC.	1	No Quantity							7610000			0
S3	2000	2000	2000	2	0	2	Export	891	Serbia and Montenegro	SCG	381	Italy	ITA								84	CLOTHING AND ACCESSORIES	1	No Quantity							23549000			0
S3	2000	2000	2000	2	0	2	Export	891	Serbia and Montenegro	SCG	384	Côte d'Ivoire	CIV								11	BEVERAGES	1	No Quantity							8000			0
S3	2000	2000	2000	2	0	2	Export	891	Serbia and Montenegro	SCG	392	Japan	JPN								11	BEVERAGES	1	No Quantity							70000			0
S3	2000	2000	2000	2	0	2	Export	891	Serbia and Montenegro	SCG	392	Japan	JPN								05	VEGETABLES AND FRUIT	1	No Quantity							147000			0
S3	2000	2000	2000	2	0	2	Export	891	Serbia and Montenegro	SCG	392	Japan	JPN								69	METALS MANUFACTURES,NES	1	No Quantity							25000			0
S3	2000	2000	2000	2	0	2	Export	891	Serbia and Montenegro	SCG	392	Japan	JPN								89	MISC MANUFCTRD GOODS NES	1	No Quantity							6000			0
S3	2000	2000	2000	2	0	2	Export	891	Serbia and Montenegro	SCG	398	Kazakhstan	KAZ								93	SPEC.TRANSACT.NOT CLASSD	1	No Quantity							11000			0
S3	2000	2000	2000	2	0	2	Export	891	Serbia and Montenegro	SCG	398	Kazakhstan	KAZ								65	TEXTILE YARN,FABRIC,ETC.	1	No Quantity							196000			0
S3	2000	2000	2000	2	0	2	Export	891	Serbia and Montenegro	SCG	398	Kazakhstan	KAZ								72	SPECIAL.INDUST.MACHINERY	1	No Quantity							9000			0
S3	2000	2000	2000	2	0	2	Export	891	Serbia and Montenegro	SCG	398	Kazakhstan	KAZ								04	CEREALS,CEREAL PREPRTNS.	1	No Quantity							125000			0
S3	2000	2000	2000	2	0	2	Export	891	Serbia and Montenegro	SCG	400	Jordan	JOR								09	MISC.EDIBLE PRODUCTS ETC	1	No Quantity							20000			0
S3	2000	2000	2000	2	0	2	Export	891	Serbia and Montenegro	SCG	400	Jordan	JOR								24	CORK AND WOOD	1	No Quantity							91000			0
S3	2000	2000	2000	2	0	2	Export	891	Serbia and Montenegro	SCG	400	Jordan	JOR								61	LEATHER, LEATHER GOODS	1	No Quantity							5000			0
S3	2000	2000	2000	2	0	2	Export	891	Serbia and Montenegro	SCG	400	Jordan	JOR								52	INORGANIC CHEMICALS	1	No Quantity							1000			0
S3	2000	2000	2000	2	0	2	Export	891	Serbia and Montenegro	SCG	400	Jordan	JOR								73	METALWORKING MACHINERY	1	No Quantity							232000			0
S3	2000	2000	2000	2	0	2	Export	891	Serbia and Montenegro	SCG	400	Jordan	JOR								74	GENERAL INDUSTL.MACH.NES	1	No Quantity							219000			0
S3	2000	2000	2000	2	0	2	Export	891	Serbia and Montenegro	SCG	400	Jordan	JOR								76	TELECOMM.SOUND EQUIP ETC	1	No Quantity							165000			0
S3	2000	2000	2000	2	0	2	Export	891	Serbia and Montenegro	SCG	400	Jordan	JOR								77	ELEC MCH APPAR,PARTS,NES	1	No Quantity							144000			0
S3	2000	2000	2000	2	0	2	Export	891	Serbia and Montenegro	SCG	400	Jordan	JOR								78	ROAD VEHICLES	1	No Quantity							63000			0
S3	2000	2000	2000	2	0	2	Export	891	Serbia and Montenegro	SCG	400	Jordan	JOR								81	PREFAB BUILDGS,FTTNG ETC	1	No Quantity							32000			0
S3	2000	2000	2000	2	0	2	Export	891	Serbia and Montenegro	SCG	400	Jordan	JOR								69	METALS MANUFACTURES,NES	1	No Quantity							17000			0
S3	2000	2000	2000	2	0	2	Export	891	Serbia and Montenegro	SCG	400	Jordan	JOR								68	NON-FERROUS METALS	1	No Quantity							2000			0
S3	2000	2000	2000	2	0	2	Export	891	Serbia and Montenegro	SCG	400	Jordan	JOR								66	NON-METAL.MINERAL MANFCT	1	No Quantity							95000			0
S3	2000	2000	2000	2	0	2	Export	891	Serbia and Montenegro	SCG	400	Jordan	JOR								93	SPEC.TRANSACT.NOT CLASSD	1	No Quantity							5000			0
S3	2000	2000	2000	2	0	2	Export	891	Serbia and Montenegro	SCG	400	Jordan	JOR								82	FURNITURE,BEDDING,ETC.	1	No Quantity							36000			0
S3	2000	2000	2000	2	0	2	Export	891	Serbia and Montenegro	SCG	400	Jordan	JOR								87	SCIENTIFIC EQUIPMENT NES	1	No Quantity							1000			0
S3	2000	2000	2000	2	0	2	Export	891	Serbia and Montenegro	SCG	404	Kenya	KEN								93	SPEC.TRANSACT.NOT CLASSD	1	No Quantity							15000			0
S3	2000	2000	2000	2	0	2	Export	891	Serbia and Montenegro	SCG	404	Kenya	KEN								76	TELECOMM.SOUND EQUIP ETC	1	No Quantity							1000			0
S3	2000	2000	2000	2	0	2	Export	891	Serbia and Montenegro	SCG	408	Dem. People's Rep. of Korea	PRK								93	SPEC.TRANSACT.NOT CLASSD	1	No Quantity							5000			0
S3	2000	2000	2000	2	0	2	Export	891	Serbia and Montenegro	SCG	410	Rep. of Korea	KOR								93	SPEC.TRANSACT.NOT CLASSD	1	No Quantity							406000			0
S3	2000	2000	2000	2	0	2	Export	891	Serbia and Montenegro	SCG	410	Rep. of Korea	KOR								77	ELEC MCH APPAR,PARTS,NES	1	No Quantity							6000			0
S3	2000	2000	2000	2	0	2	Export	891	Serbia and Montenegro	SCG	410	Rep. of Korea	KOR								79	OTHR.TRANSPORT EQUIPMENT	1	No Quantity							438000			0
S3	2000	2000	2000	2	0	2	Export	891	Serbia and Montenegro	SCG	410	Rep. of Korea	KOR								74	GENERAL INDUSTL.MACH.NES	1	No Quantity							378000			0
S3	2000	2000	2000	2	0	2	Export	891	Serbia and Montenegro	SCG	410	Rep. of Korea	KOR								73	METALWORKING MACHINERY	1	No Quantity							46000			0
S3	2000	2000	2000	2	0	2	Export	891	Serbia and Montenegro	SCG	410	Rep. of Korea	KOR								71	POWER GENERATNG.MACHINES	1	No Quantity							125000			0
S3	2000	2000	2000	2	0	2	Export	891	Serbia and Montenegro	SCG	410	Rep. of Korea	KOR								66	NON-METAL.MINERAL MANFCT	1	No Quantity							1000			0
S3	2000	2000	2000	2	0	2	Export	891	Serbia and Montenegro	SCG	410	Rep. of Korea	KOR								69	METALS MANUFACTURES,NES	1	No Quantity							10000			0
S3	2000	2000	2000	2	0	2	Export	891	Serbia and Montenegro	SCG	410	Rep. of Korea	KOR								65	TEXTILE YARN,FABRIC,ETC.	1	No Quantity							3000			0
S3	2000	2000	2000	2	0	2	Export	891	Serbia and Montenegro	SCG	414	Kuwait	KWT								68	NON-FERROUS METALS	1	No Quantity							103000			0
S3	2000	2000	2000	2	0	2	Export	891	Serbia and Montenegro	SCG	414	Kuwait	KWT								66	NON-METAL.MINERAL MANFCT	1	No Quantity							3000			0
S3	2000	2000	2000	2	0	2	Export	891	Serbia and Montenegro	SCG	414	Kuwait	KWT								77	ELEC MCH APPAR,PARTS,NES	1	No Quantity							18000			0
S3	2000	2000	2000	2	0	2	Export	891	Serbia and Montenegro	SCG	414	Kuwait	KWT								93	SPEC.TRANSACT.NOT CLASSD	1	No Quantity							2189000			0
S3	2000	2000	2000	2	0	2	Export	891	Serbia and Montenegro	SCG	414	Kuwait	KWT								84	CLOTHING AND ACCESSORIES	1	No Quantity							4000			0
S3	2000	2000	2000	2	0	2	Export	891	Serbia and Montenegro	SCG	422	Lebanon	LBN								81	PREFAB BUILDGS,FTTNG ETC	1	No Quantity							552000			0
S3	2000	2000	2000	2	0	2	Export	891	Serbia and Montenegro	SCG	422	Lebanon	LBN								67	IRON AND STEEL	1	No Quantity							655000			0
S3	2000	2000	2000	2	0	2	Export	891	Serbia and Montenegro	SCG	422	Lebanon	LBN								24	CORK AND WOOD	1	No Quantity							13000			0
S3	2000	2000	2000	2	0	2	Export	891	Serbia and Montenegro	SCG	422	Lebanon	LBN								04	CEREALS,CEREAL PREPRTNS.	1	No Quantity							117000			0
S3	2000	2000	2000	2	0	2	Export	891	Serbia and Montenegro	SCG	422	Lebanon	LBN								00	LIVE ANIMALS	1	No Quantity							14000			0
S3	2000	2000	2000	2	0	2	Export	891	Serbia and Montenegro	SCG	428	Latvia	LVA								58	PLASTIC,NON-PRIMARY FORM	1	No Quantity							15000			0
S3	2000	2000	2000	2	0	2	Export	891	Serbia and Montenegro	SCG	428	Latvia	LVA								57	PLASTICS IN PRIMARY FORM	1	No Quantity							52000			0
S3	2000	2000	2000	2	0	2	Export	891	Serbia and Montenegro	SCG	430	Liberia	LBR								24	CORK AND WOOD	1	No Quantity							1114000			0
S3	2000	2000	2000	2	0	2	Export	891	Serbia and Montenegro	SCG	430	Liberia	LBR								79	OTHR.TRANSPORT EQUIPMENT	1	No Quantity							748000			0
S3	2000	2000	2000	2	0	2	Export	891	Serbia and Montenegro	SCG	430	Liberia	LBR								84	CLOTHING AND ACCESSORIES	1	No Quantity							36000			0
S3	2000	2000	2000	2	0	2	Export	891	Serbia and Montenegro	SCG	434	Libya	LBY								84	CLOTHING AND ACCESSORIES	1	No Quantity							4000			0
S3	2000	2000	2000	2	0	2	Export	891	Serbia and Montenegro	SCG	434	Libya	LBY								82	FURNITURE,BEDDING,ETC.	1	No Quantity							53000			0
S3	2000	2000	2000	2	0	2	Export	891	Serbia and Montenegro	SCG	434	Libya	LBY								83	TRAVEL GOODS,HANDBGS ETC	1	No Quantity							1000			0
S3	2000	2000	2000	2	0	2	Export	891	Serbia and Montenegro	SCG	434	Libya	LBY								93	SPEC.TRANSACT.NOT CLASSD	1	No Quantity							14000			0
S3	2000	2000	2000	2	0	2	Export	891	Serbia and Montenegro	SCG	434	Libya	LBY								89	MISC MANUFCTRD GOODS NES	1	No Quantity							30000			0
S3	2000	2000	2000	2	0	2	Export	891	Serbia and Montenegro	SCG	434	Libya	LBY								78	ROAD VEHICLES	1	No Quantity							134000			0
S3	2000	2000	2000	2	0	2	Export	891	Serbia and Montenegro	SCG	434	Libya	LBY								77	ELEC MCH APPAR,PARTS,NES	1	No Quantity							66000			0
S3	2000	2000	2000	2	0	2	Export	891	Serbia and Montenegro	SCG	434	Libya	LBY								74	GENERAL INDUSTL.MACH.NES	1	No Quantity							208000			0
S3	2000	2000	2000	2	0	2	Export	891	Serbia and Montenegro	SCG	434	Libya	LBY								67	IRON AND STEEL	1	No Quantity							96000			0
S3	2000	2000	2000	2	0	2	Export	891	Serbia and Montenegro	SCG	434	Libya	LBY								69	METALS MANUFACTURES,NES	1	No Quantity							29000			0
S3	2000	2000	2000	2	0	2	Export	891	Serbia and Montenegro	SCG	434	Libya	LBY								65	TEXTILE YARN,FABRIC,ETC.	1	No Quantity							52000			0
S3	2000	2000	2000	2	0	2	Export	891	Serbia and Montenegro	SCG	434	Libya	LBY								57	PLASTICS IN PRIMARY FORM	1	No Quantity							2000			0
S3	2000	2000	2000	2	0	2	Export	891	Serbia and Montenegro	SCG	434	Libya	LBY								55	ESSENTL.OILS,PERFUME,ETC	1	No Quantity							42000			0
S3	2000	2000	2000	2	0	2	Export	891	Serbia and Montenegro	SCG	440	Lithuania	LTU								57	PLASTICS IN PRIMARY FORM	1	No Quantity							15000			0
S3	2000	2000	2000	2	0	2	Export	891	Serbia and Montenegro	SCG	440	Lithuania	LTU								51	ORGANIC CHEMICALS	1	No Quantity							1000			0
S3	2000	2000	2000	2	0	2	Export	891	Serbia and Montenegro	SCG	440	Lithuania	LTU								22	OIL SEED,OLEAGINUS FRUIT	1	No Quantity							34000			0
S3	2000	2000	2000	2	0	2	Export	891	Serbia and Montenegro	SCG	440	Lithuania	LTU								09	MISC.EDIBLE PRODUCTS ETC	1	No Quantity							25000			0
S3	2000	2000	2000	2	0	2	Export	891	Serbia and Montenegro	SCG	440	Lithuania	LTU								65	TEXTILE YARN,FABRIC,ETC.	1	No Quantity							54000			0
S3	2000	2000	2000	2	0	2	Export	891	Serbia and Montenegro	SCG	440	Lithuania	LTU								66	NON-METAL.MINERAL MANFCT	1	No Quantity							3000			0
S3	2000	2000	2000	2	0	2	Export	891	Serbia and Montenegro	SCG	440	Lithuania	LTU								74	GENERAL INDUSTL.MACH.NES	1	No Quantity							3000			0
S3	2000	2000	2000	2	0	2	Export	891	Serbia and Montenegro	SCG	440	Lithuania	LTU								71	POWER GENERATNG.MACHINES	1	No Quantity							13000			0
S3	2000	2000	2000	2	0	2	Export	891	Serbia and Montenegro	SCG	440	Lithuania	LTU								78	ROAD VEHICLES	1	No Quantity							10000			0
S3	2000	2000	2000	2	0	2	Export	891	Serbia and Montenegro	SCG	440	Lithuania	LTU								89	MISC MANUFCTRD GOODS NES	1	No Quantity							25000			0
S3	2000	2000	2000	2	0	2	Export	891	Serbia and Montenegro	SCG	442	Luxembourg	LUX								82	FURNITURE,BEDDING,ETC.	1	No Quantity							7000			0
S3	2000	2000	2000	2	0	2	Export	891	Serbia and Montenegro	SCG	442	Luxembourg	LUX								77	ELEC MCH APPAR,PARTS,NES	1	No Quantity							123000			0
S3	2000	2000	2000	2	0	2	Export	891	Serbia and Montenegro	SCG	442	Luxembourg	LUX								74	GENERAL INDUSTL.MACH.NES	1	No Quantity							8000			0
S3	2000	2000	2000	2	0	2	Export	891	Serbia and Montenegro	SCG	442	Luxembourg	LUX								65	TEXTILE YARN,FABRIC,ETC.	1	No Quantity							12000			0
S3	2000	2000	2000	2	0	2	Export	891	Serbia and Montenegro	SCG	442	Luxembourg	LUX								62	RUBBER MANUFACTURES, NES	1	No Quantity							4000			0
S3	2000	2000	2000	2	0	2	Export	891	Serbia and Montenegro	SCG	442	Luxembourg	LUX								11	BEVERAGES	1	No Quantity							2000			0
S3	2000	2000	2000	2	0	2	Export	891	Serbia and Montenegro	SCG	442	Luxembourg	LUX								05	VEGETABLES AND FRUIT	1	No Quantity							958000			0
S3	2000	2000	2000	2	0	2	Export	891	Serbia and Montenegro	SCG	450	Madagascar	MDG								27	CRUDE FERTILIZER,MINERAL	1	No Quantity							11000			0
S3	2000	2000	2000	2	0	2	Export	891	Serbia and Montenegro	SCG	470	Malta	MLT								57	PLASTICS IN PRIMARY FORM	1	No Quantity							6000			0
S3	2000	2000	2000	2	0	2	Export	891	Serbia and Montenegro	SCG	470	Malta	MLT								55	ESSENTL.OILS,PERFUME,ETC	1	No Quantity							6000			0
S3	2000	2000	2000	2	0	2	Export	891	Serbia and Montenegro	SCG	470	Malta	MLT								05	VEGETABLES AND FRUIT	1	No Quantity							13000			0
S3	2000	2000	2000	2	0	2	Export	891	Serbia and Montenegro	SCG	470	Malta	MLT								24	CORK AND WOOD	1	No Quantity							9000			0
S3	2000	2000	2000	2	0	2	Export	891	Serbia and Montenegro	SCG	470	Malta	MLT								63	CORK, WOOD MANUFACTURES	1	No Quantity							16000			0
S3	2000	2000	2000	2	0	2	Export	891	Serbia and Montenegro	SCG	470	Malta	MLT								65	TEXTILE YARN,FABRIC,ETC.	1	No Quantity							1000			0
S3	2000	2000	2000	2	0	2	Export	891	Serbia and Montenegro	SCG	470	Malta	MLT								64	PAPER,PAPERBOARD,ETC.	1	No Quantity							1000			0
S3	2000	2000	2000	2	0	2	Export	891	Serbia and Montenegro	SCG	470	Malta	MLT								68	NON-FERROUS METALS	1	No Quantity							90000			0
S3	2000	2000	2000	2	0	2	Export	891	Serbia and Montenegro	SCG	470	Malta	MLT								77	ELEC MCH APPAR,PARTS,NES	1	No Quantity							259000			0
S3	2000	2000	2000	2	0	2	Export	891	Serbia and Montenegro	SCG	470	Malta	MLT								84	CLOTHING AND ACCESSORIES	1	No Quantity							305000			0
S3	2000	2000	2000	2	0	2	Export	891	Serbia and Montenegro	SCG	470	Malta	MLT								89	MISC MANUFCTRD GOODS NES	1	No Quantity							1000			0
S3	2000	2000	2000	2	0	2	Export	891	Serbia and Montenegro	SCG	470	Malta	MLT								93	SPEC.TRANSACT.NOT CLASSD	1	No Quantity							18000			0
S3	2000	2000	2000	2	0	2	Export	891	Serbia and Montenegro	SCG	484	Mexico	MEX								93	SPEC.TRANSACT.NOT CLASSD	1	No Quantity							5000			0
S3	2000	2000	2000	2	0	2	Export	891	Serbia and Montenegro	SCG	484	Mexico	MEX								74	GENERAL INDUSTL.MACH.NES	1	No Quantity							56000			0
S3	2000	2000	2000	2	0	2	Export	891	Serbia and Montenegro	SCG	490	Other Asia, nes									77	ELEC MCH APPAR,PARTS,NES	1	No Quantity							1000			0
S3	2000	2000	2000	2	0	2	Export	891	Serbia and Montenegro	SCG	490	Other Asia, nes									75	OFFICE MACHINES,ADP MACH	1	No Quantity							1000			0
S3	2000	2000	2000	2	0	2	Export	891	Serbia and Montenegro	SCG	490	Other Asia, nes									69	METALS MANUFACTURES,NES	1	No Quantity							16000			0
S3	2000	2000	2000	2	0	2	Export	891	Serbia and Montenegro	SCG	490	Other Asia, nes									67	IRON AND STEEL	1	No Quantity							758000			0
S3	2000	2000	2000	2	0	2	Export	891	Serbia and Montenegro	SCG	490	Other Asia, nes									93	SPEC.TRANSACT.NOT CLASSD	1	No Quantity							1000			0
S3	2000	2000	2000	2	0	2	Export	891	Serbia and Montenegro	SCG	490	Other Asia, nes									89	MISC MANUFCTRD GOODS NES	1	No Quantity							1000			0
S3	2000	2000	2000	2	0	2	Export	891	Serbia and Montenegro	SCG	496	Mongolia	MNG								69	METALS MANUFACTURES,NES	1	No Quantity							2000			0
S3	2000	2000	2000	2	0	2	Export	891	Serbia and Montenegro	SCG	498	Rep. of Moldova	MDA								65	TEXTILE YARN,FABRIC,ETC.	1	No Quantity							172000			0
S3	2000	2000	2000	2	0	2	Export	891	Serbia and Montenegro	SCG	498	Rep. of Moldova	MDA								78	ROAD VEHICLES	1	No Quantity							6000			0
S3	2000	2000	2000	2	0	2	Export	891	Serbia and Montenegro	SCG	498	Rep. of Moldova	MDA								74	GENERAL INDUSTL.MACH.NES	1	No Quantity							23000			0
S3	2000	2000	2000	2	0	2	Export	891	Serbia and Montenegro	SCG	498	Rep. of Moldova	MDA								54	MEDICINAL,PHARM.PRODUCTS	1	No Quantity							314000			0
S3	2000	2000	2000	2	0	2	Export	891	Serbia and Montenegro	SCG	498	Rep. of Moldova	MDA								89	MISC MANUFCTRD GOODS NES	1	No Quantity							414000			0
S3	2000	2000	2000	2	0	2	Export	891	Serbia and Montenegro	SCG	498	Rep. of Moldova	MDA								87	SCIENTIFIC EQUIPMENT NES	1	No Quantity							6000			0
S3	2000	2000	2000	2	0	2	Export	891	Serbia and Montenegro	SCG	504	Morocco	MAR								24	CORK AND WOOD	1	No Quantity							10000			0
S3	2000	2000	2000	2	0	2	Export	891	Serbia and Montenegro	SCG	504	Morocco	MAR								05	VEGETABLES AND FRUIT	1	No Quantity							15000			0
S3	2000	2000	2000	2	0	2	Export	891	Serbia and Montenegro	SCG	504	Morocco	MAR								66	NON-METAL.MINERAL MANFCT	1	No Quantity							8000			0
S3	2000	2000	2000	2	0	2	Export	891	Serbia and Montenegro	SCG	516	Namibia	NAM								69	METALS MANUFACTURES,NES	1	No Quantity							8000			0
S3	2000	2000	2000	2	0	2	Export	891	Serbia and Montenegro	SCG	516	Namibia	NAM								93	SPEC.TRANSACT.NOT CLASSD	1	No Quantity							129000			0
S3	2000	2000	2000	2	0	2	Export	891	Serbia and Montenegro	SCG	528	Netherlands	NLD								93	SPEC.TRANSACT.NOT CLASSD	1	No Quantity							470000			0
S3	2000	2000	2000	2	0	2	Export	891	Serbia and Montenegro	SCG	528	Netherlands	NLD								89	MISC MANUFCTRD GOODS NES	1	No Quantity							23000			0
S3	2000	2000	2000	2	0	2	Export	891	Serbia and Montenegro	SCG	528	Netherlands	NLD								87	SCIENTIFIC EQUIPMENT NES	1	No Quantity							1000			0
S3	2000	2000	2000	2	0	2	Export	891	Serbia and Montenegro	SCG	528	Netherlands	NLD								85	FOOTWEAR	1	No Quantity							2017000			0
S3	2000	2000	2000	2	0	2	Export	891	Serbia and Montenegro	SCG	528	Netherlands	NLD								84	CLOTHING AND ACCESSORIES	1	No Quantity							12232000			0
S3	2000	2000	2000	2	0	2	Export	891	Serbia and Montenegro	SCG	528	Netherlands	NLD								82	FURNITURE,BEDDING,ETC.	1	No Quantity							13000			0
S3	2000	2000	2000	2	0	2	Export	891	Serbia and Montenegro	SCG	528	Netherlands	NLD								69	METALS MANUFACTURES,NES	1	No Quantity							137000			0
S3	2000	2000	2000	2	0	2	Export	891	Serbia and Montenegro	SCG	528	Netherlands	NLD								68	NON-FERROUS METALS	1	No Quantity							2099000			0
S3	2000	2000	2000	2	0	2	Export	891	Serbia and Montenegro	SCG	528	Netherlands	NLD								66	NON-METAL.MINERAL MANFCT	1	No Quantity							376000			0
S3	2000	2000	2000	2	0	2	Export	891	Serbia and Montenegro	SCG	528	Netherlands	NLD								67	IRON AND STEEL	1	No Quantity							59000			0
S3	2000	2000	2000	2	0	2	Export	891	Serbia and Montenegro	SCG	528	Netherlands	NLD								65	TEXTILE YARN,FABRIC,ETC.	1	No Quantity							246000			0
S3	2000	2000	2000	2	0	2	Export	891	Serbia and Montenegro	SCG	528	Netherlands	NLD								64	PAPER,PAPERBOARD,ETC.	1	No Quantity							158000			0
S3	2000	2000	2000	2	0	2	Export	891	Serbia and Montenegro	SCG	528	Netherlands	NLD								63	CORK, WOOD MANUFACTURES	1	No Quantity							4000			0
S3	2000	2000	2000	2	0	2	Export	891	Serbia and Montenegro	SCG	528	Netherlands	NLD								62	RUBBER MANUFACTURES, NES	1	No Quantity							349000			0
S3	2000	2000	2000	2	0	2	Export	891	Serbia and Montenegro	SCG	528	Netherlands	NLD								74	GENERAL INDUSTL.MACH.NES	1	No Quantity							73000			0
S3	2000	2000	2000	2	0	2	Export	891	Serbia and Montenegro	SCG	528	Netherlands	NLD								73	METALWORKING MACHINERY	1	No Quantity							22000			0
S3	2000	2000	2000	2	0	2	Export	891	Serbia and Montenegro	SCG	528	Netherlands	NLD								71	POWER GENERATNG.MACHINES	1	No Quantity							2000			0
S3	2000	2000	2000	2	0	2	Export	891	Serbia and Montenegro	SCG	528	Netherlands	NLD								72	SPECIAL.INDUST.MACHINERY	1	No Quantity							61000			0
S3	2000	2000	2000	2	0	2	Export	891	Serbia and Montenegro	SCG	528	Netherlands	NLD								78	ROAD VEHICLES	1	No Quantity							64000			0
S3	2000	2000	2000	2	0	2	Export	891	Serbia and Montenegro	SCG	528	Netherlands	NLD								79	OTHR.TRANSPORT EQUIPMENT	1	No Quantity							7627000			0
S3	2000	2000	2000	2	0	2	Export	891	Serbia and Montenegro	SCG	528	Netherlands	NLD								81	PREFAB BUILDGS,FTTNG ETC	1	No Quantity							20000			0
S3	2000	2000	2000	2	0	2	Export	891	Serbia and Montenegro	SCG	528	Netherlands	NLD								75	OFFICE MACHINES,ADP MACH	1	No Quantity							16000			0
S3	2000	2000	2000	2	0	2	Export	891	Serbia and Montenegro	SCG	528	Netherlands	NLD								43	ANIMAL,VEG.FATS,OILS,NES	1	No Quantity							290000			0
S3	2000	2000	2000	2	0	2	Export	891	Serbia and Montenegro	SCG	528	Netherlands	NLD								77	ELEC MCH APPAR,PARTS,NES	1	No Quantity							2000			0
S3	2000	2000	2000	2	0	2	Export	891	Serbia and Montenegro	SCG	528	Netherlands	NLD								05	VEGETABLES AND FRUIT	1	No Quantity							3519000			0
S3	2000	2000	2000	2	0	2	Export	891	Serbia and Montenegro	SCG	528	Netherlands	NLD								07	COFFEE,TEA,COCOA,SPICES	1	No Quantity							79000			0
S3	2000	2000	2000	2	0	2	Export	891	Serbia and Montenegro	SCG	528	Netherlands	NLD								00	LIVE ANIMALS	1	No Quantity							2000			0
S3	2000	2000	2000	2	0	2	Export	891	Serbia and Montenegro	SCG	528	Netherlands	NLD								04	CEREALS,CEREAL PREPRTNS.	1	No Quantity							17000			0
S3	2000	2000	2000	2	0	2	Export	891	Serbia and Montenegro	SCG	528	Netherlands	NLD								24	CORK AND WOOD	1	No Quantity							253000			0
S3	2000	2000	2000	2	0	2	Export	891	Serbia and Montenegro	SCG	528	Netherlands	NLD								22	OIL SEED,OLEAGINUS FRUIT	1	No Quantity							19000			0
S3	2000	2000	2000	2	0	2	Export	891	Serbia and Montenegro	SCG	528	Netherlands	NLD								11	BEVERAGES	1	No Quantity							4000			0
S3	2000	2000	2000	2	0	2	Export	891	Serbia and Montenegro	SCG	528	Netherlands	NLD								53	DYES,COLOURING MATERIALS	1	No Quantity							2000			0
S3	2000	2000	2000	2	0	2	Export	891	Serbia and Montenegro	SCG	528	Netherlands	NLD								57	PLASTICS IN PRIMARY FORM	1	No Quantity							22000			0
S3	2000	2000	2000	2	0	2	Export	891	Serbia and Montenegro	SCG	528	Netherlands	NLD								58	PLASTIC,NON-PRIMARY FORM	1	No Quantity							138000			0
S3	2000	2000	2000	2	0	2	Export	891	Serbia and Montenegro	SCG	528	Netherlands	NLD								61	LEATHER, LEATHER GOODS	1	No Quantity							19000			0
S3	2000	2000	2000	2	0	2	Export	891	Serbia and Montenegro	SCG	528	Netherlands	NLD								59	CHEMICAL MATERIALS NES	1	No Quantity							71000			0
S3	2000	2000	2000	2	0	2	Export	891	Serbia and Montenegro	SCG	528	Netherlands	NLD								23	CRUDE RUBBER	1	No Quantity							19000			0
S3	2000	2000	2000	2	0	2	Export	891	Serbia and Montenegro	SCG	528	Netherlands	NLD								32	COAL, COKE, BRIQUETTES	1	No Quantity							1000			0
S3	2000	2000	2000	2	0	2	Export	891	Serbia and Montenegro	SCG	528	Netherlands	NLD								28	METALLIFEROUS ORE,SCRAP	1	No Quantity							34000			0
S3	2000	2000	2000	2	0	2	Export	891	Serbia and Montenegro	SCG	528	Netherlands	NLD								29	CRUDE ANIMAL,VEG.MATERL.	1	No Quantity							118000			0
S3	2000	2000	2000	2	0	2	Export	891	Serbia and Montenegro	SCG	528	Netherlands	NLD								52	INORGANIC CHEMICALS	1	No Quantity							47000			0
S3	2000	2000	2000	2	0	2	Export	891	Serbia and Montenegro	SCG	528	Netherlands	NLD								42	FIXED VEG. FATS AND OILS	1	No Quantity							14000			0
S3	2000	2000	2000	2	0	2	Export	891	Serbia and Montenegro	SCG	530	Neth. Antilles	ANT								73	METALWORKING MACHINERY	1	No Quantity							12000			0
S3	2000	2000	2000	2	0	2	Export	891	Serbia and Montenegro	SCG	554	New Zealand	NZL								89	MISC MANUFCTRD GOODS NES	1	No Quantity							3000			0
S3	2000	2000	2000	2	0	2	Export	891	Serbia and Montenegro	SCG	554	New Zealand	NZL								93	SPEC.TRANSACT.NOT CLASSD	1	No Quantity							30000			0
S3	2000	2000	2000	2	0	2	Export	891	Serbia and Montenegro	SCG	566	Nigeria	NGA								93	SPEC.TRANSACT.NOT CLASSD	1	No Quantity							11000			0
S3	2000	2000	2000	2	0	2	Export	891	Serbia and Montenegro	SCG	566	Nigeria	NGA								77	ELEC MCH APPAR,PARTS,NES	1	No Quantity							135000			0
S3	2000	2000	2000	2	0	2	Export	891	Serbia and Montenegro	SCG	566	Nigeria	NGA								63	CORK, WOOD MANUFACTURES	1	No Quantity							4000			0
S3	2000	2000	2000	2	0	2	Export	891	Serbia and Montenegro	SCG	566	Nigeria	NGA								66	NON-METAL.MINERAL MANFCT	1	No Quantity							35000			0
S3	2000	2000	2000	2	0	2	Export	891	Serbia and Montenegro	SCG	566	Nigeria	NGA								04	CEREALS,CEREAL PREPRTNS.	1	No Quantity							3000			0
S3	2000	2000	2000	2	0	2	Export	891	Serbia and Montenegro	SCG	566	Nigeria	NGA								07	COFFEE,TEA,COCOA,SPICES	1	No Quantity							28000			0
S3	2000	2000	2000	2	0	2	Export	891	Serbia and Montenegro	SCG	570	Niue	NIU								07	COFFEE,TEA,COCOA,SPICES	1	No Quantity							57000			0
S3	2000	2000	2000	2	0	2	Export	891	Serbia and Montenegro	SCG	570	Niue	NIU								05	VEGETABLES AND FRUIT	1	No Quantity							5000			0
S3	2000	2000	2000	2	0	2	Export	891	Serbia and Montenegro	SCG	570	Niue	NIU								04	CEREALS,CEREAL PREPRTNS.	1	No Quantity							15000			0
S3	2000	2000	2000	2	0	2	Export	891	Serbia and Montenegro	SCG	570	Niue	NIU								09	MISC.EDIBLE PRODUCTS ETC	1	No Quantity							84000			0
S3	2000	2000	2000	2	0	2	Export	891	Serbia and Montenegro	SCG	570	Niue	NIU								06	SUGAR,SUGR.PREPTNS,HONEY	1	No Quantity							1000			0
S3	2000	2000	2000	2	0	2	Export	891	Serbia and Montenegro	SCG	570	Niue	NIU								52	INORGANIC CHEMICALS	1	No Quantity							1000			0
S3	2000	2000	2000	2	0	2	Export	891	Serbia and Montenegro	SCG	570	Niue	NIU								51	ORGANIC CHEMICALS	1	No Quantity							2000			0
S3	2000	2000	2000	2	0	2	Export	891	Serbia and Montenegro	SCG	570	Niue	NIU								29	CRUDE ANIMAL,VEG.MATERL.	1	No Quantity							9000			0
S3	2000	2000	2000	2	0	2	Export	891	Serbia and Montenegro	SCG	579	Norway	NOR								05	VEGETABLES AND FRUIT	1	No Quantity							135000			0
S3	2000	2000	2000	2	0	2	Export	891	Serbia and Montenegro	SCG	579	Norway	NOR								66	NON-METAL.MINERAL MANFCT	1	No Quantity							7000			0
S3	2000	2000	2000	2	0	2	Export	891	Serbia and Montenegro	SCG	579	Norway	NOR								67	IRON AND STEEL	1	No Quantity							51000			0
S3	2000	2000	2000	2	0	2	Export	891	Serbia and Montenegro	SCG	579	Norway	NOR								68	NON-FERROUS METALS	1	No Quantity							1000			0
S3	2000	2000	2000	2	0	2	Export	891	Serbia and Montenegro	SCG	579	Norway	NOR								69	METALS MANUFACTURES,NES	1	No Quantity							79000			0
S3	2000	2000	2000	2	0	2	Export	891	Serbia and Montenegro	SCG	579	Norway	NOR								62	RUBBER MANUFACTURES, NES	1	No Quantity							2000			0
S3	2000	2000	2000	2	0	2	Export	891	Serbia and Montenegro	SCG	579	Norway	NOR								77	ELEC MCH APPAR,PARTS,NES	1	No Quantity							4000			0
S3	2000	2000	2000	2	0	2	Export	891	Serbia and Montenegro	SCG	579	Norway	NOR								79	OTHR.TRANSPORT EQUIPMENT	1	No Quantity							5453000			0
S3	2000	2000	2000	2	0	2	Export	891	Serbia and Montenegro	SCG	579	Norway	NOR								73	METALWORKING MACHINERY	1	No Quantity							1000			0
S3	2000	2000	2000	2	0	2	Export	891	Serbia and Montenegro	SCG	579	Norway	NOR								74	GENERAL INDUSTL.MACH.NES	1	No Quantity							22000			0
S3	2000	2000	2000	2	0	2	Export	891	Serbia and Montenegro	SCG	579	Norway	NOR								93	SPEC.TRANSACT.NOT CLASSD	1	No Quantity							27000			0
S3	2000	2000	2000	2	0	2	Export	891	Serbia and Montenegro	SCG	579	Norway	NOR								89	MISC MANUFCTRD GOODS NES	1	No Quantity							2000			0
S3	2000	2000	2000	2	0	2	Export	891	Serbia and Montenegro	SCG	579	Norway	NOR								82	FURNITURE,BEDDING,ETC.	1	No Quantity							528000			0
S3	2000	2000	2000	2	0	2	Export	891	Serbia and Montenegro	SCG	579	Norway	NOR								87	SCIENTIFIC EQUIPMENT NES	1	No Quantity							3000			0
S3	2000	2000	2000	2	0	2	Export	891	Serbia and Montenegro	SCG	584	Marshall Isds	MHL								89	MISC MANUFCTRD GOODS NES	1	No Quantity							162000			0
S3	2000	2000	2000	2	0	2	Export	891	Serbia and Montenegro	SCG	584	Marshall Isds	MHL								74	GENERAL INDUSTL.MACH.NES	1	No Quantity							1000			0
S3	2000	2000	2000	2	0	2	Export	891	Serbia and Montenegro	SCG	584	Marshall Isds	MHL								73	METALWORKING MACHINERY	1	No Quantity							20000			0
S3	2000	2000	2000	2	0	2	Export	891	Serbia and Montenegro	SCG	584	Marshall Isds	MHL								72	SPECIAL.INDUST.MACHINERY	1	No Quantity							1000			0
S3	2000	2000	2000	2	0	2	Export	891	Serbia and Montenegro	SCG	584	Marshall Isds	MHL								67	IRON AND STEEL	1	No Quantity							1000			0
S3	2000	2000	2000	2	0	2	Export	891	Serbia and Montenegro	SCG	584	Marshall Isds	MHL								66	NON-METAL.MINERAL MANFCT	1	No Quantity							3000			0
S3	2000	2000	2000	2	0	2	Export	891	Serbia and Montenegro	SCG	584	Marshall Isds	MHL								05	VEGETABLES AND FRUIT	1	No Quantity							11000			0
S3	2000	2000	2000	2	0	2	Export	891	Serbia and Montenegro	SCG	584	Marshall Isds	MHL								08	ANIMAL FEED STUFF	1	No Quantity							340000			0
S3	2000	2000	2000	2	0	2	Export	891	Serbia and Montenegro	SCG	584	Marshall Isds	MHL								21	HIDES,SKINS,FURSKINS,RAW	1	No Quantity							42000			0
S3	2000	2000	2000	2	0	2	Export	891	Serbia and Montenegro	SCG	584	Marshall Isds	MHL								25	PULP AND WASTE PAPER	1	No Quantity							1000			0
S3	2000	2000	2000	2	0	2	Export	891	Serbia and Montenegro	SCG	584	Marshall Isds	MHL								24	CORK AND WOOD	1	No Quantity							41000			0
S3	2000	2000	2000	2	0	2	Export	891	Serbia and Montenegro	SCG	584	Marshall Isds	MHL								58	PLASTIC,NON-PRIMARY FORM	1	No Quantity							4000			0
S3	2000	2000	2000	2	0	2	Export	891	Serbia and Montenegro	SCG	584	Marshall Isds	MHL								53	DYES,COLOURING MATERIALS	1	No Quantity							7000			0
S3	2000	2000	2000	2	0	2	Export	891	Serbia and Montenegro	SCG	586	Pakistan	PAK								69	METALS MANUFACTURES,NES	1	No Quantity							2000			0
S3	2000	2000	2000	2	0	2	Export	891	Serbia and Montenegro	SCG	586	Pakistan	PAK								65	TEXTILE YARN,FABRIC,ETC.	1	No Quantity							116000			0
S3	2000	2000	2000	2	0	2	Export	891	Serbia and Montenegro	SCG	586	Pakistan	PAK								74	GENERAL INDUSTL.MACH.NES	1	No Quantity							64000			0
S3	2000	2000	2000	2	0	2	Export	891	Serbia and Montenegro	SCG	586	Pakistan	PAK								77	ELEC MCH APPAR,PARTS,NES	1	No Quantity							7000			0
S3	2000	2000	2000	2	0	2	Export	891	Serbia and Montenegro	SCG	586	Pakistan	PAK								93	SPEC.TRANSACT.NOT CLASSD	1	No Quantity							260000			0
S3	2000	2000	2000	2	0	2	Export	891	Serbia and Montenegro	SCG	591	Panama	PAN								89	MISC MANUFCTRD GOODS NES	1	No Quantity							10000			0
S3	2000	2000	2000	2	0	2	Export	891	Serbia and Montenegro	SCG	591	Panama	PAN								87	SCIENTIFIC EQUIPMENT NES	1	No Quantity							24000			0
S3	2000	2000	2000	2	0	2	Export	891	Serbia and Montenegro	SCG	591	Panama	PAN								79	OTHR.TRANSPORT EQUIPMENT	1	No Quantity							1035000			0
S3	2000	2000	2000	2	0	2	Export	891	Serbia and Montenegro	SCG	591	Panama	PAN								57	PLASTICS IN PRIMARY FORM	1	No Quantity							4000			0
S3	2000	2000	2000	2	0	2	Export	891	Serbia and Montenegro	SCG	591	Panama	PAN								24	CORK AND WOOD	1	No Quantity							67000			0
S3	2000	2000	2000	2	0	2	Export	891	Serbia and Montenegro	SCG	608	Philippines	PHL								78	ROAD VEHICLES	1	No Quantity							112000			0
S3	2000	2000	2000	2	0	2	Export	891	Serbia and Montenegro	SCG	608	Philippines	PHL								72	SPECIAL.INDUST.MACHINERY	1	No Quantity							23000			0
S3	2000	2000	2000	2	0	2	Export	891	Serbia and Montenegro	SCG	616	Poland	POL								72	SPECIAL.INDUST.MACHINERY	1	No Quantity							3000			0
S3	2000	2000	2000	2	0	2	Export	891	Serbia and Montenegro	SCG	616	Poland	POL								71	POWER GENERATNG.MACHINES	1	No Quantity							1676000			0
S3	2000	2000	2000	2	0	2	Export	891	Serbia and Montenegro	SCG	616	Poland	POL								74	GENERAL INDUSTL.MACH.NES	1	No Quantity							109000			0
S3	2000	2000	2000	2	0	2	Export	891	Serbia and Montenegro	SCG	616	Poland	POL								78	ROAD VEHICLES	1	No Quantity							16000			0
S3	2000	2000	2000	2	0	2	Export	891	Serbia and Montenegro	SCG	616	Poland	POL								77	ELEC MCH APPAR,PARTS,NES	1	No Quantity							138000			0
S3	2000	2000	2000	2	0	2	Export	891	Serbia and Montenegro	SCG	616	Poland	POL								65	TEXTILE YARN,FABRIC,ETC.	1	No Quantity							89000			0
S3	2000	2000	2000	2	0	2	Export	891	Serbia and Montenegro	SCG	616	Poland	POL								64	PAPER,PAPERBOARD,ETC.	1	No Quantity							378000			0
S3	2000	2000	2000	2	0	2	Export	891	Serbia and Montenegro	SCG	616	Poland	POL								62	RUBBER MANUFACTURES, NES	1	No Quantity							329000			0
S3	2000	2000	2000	2	0	2	Export	891	Serbia and Montenegro	SCG	616	Poland	POL								63	CORK, WOOD MANUFACTURES	1	No Quantity							2000			0
S3	2000	2000	2000	2	0	2	Export	891	Serbia and Montenegro	SCG	616	Poland	POL								69	METALS MANUFACTURES,NES	1	No Quantity							379000			0
S3	2000	2000	2000	2	0	2	Export	891	Serbia and Montenegro	SCG	616	Poland	POL								68	NON-FERROUS METALS	1	No Quantity							72000			0
S3	2000	2000	2000	2	0	2	Export	891	Serbia and Montenegro	SCG	616	Poland	POL								66	NON-METAL.MINERAL MANFCT	1	No Quantity							2000			0
S3	2000	2000	2000	2	0	2	Export	891	Serbia and Montenegro	SCG	616	Poland	POL								67	IRON AND STEEL	1	No Quantity							8000			0
S3	2000	2000	2000	2	0	2	Export	891	Serbia and Montenegro	SCG	616	Poland	POL								24	CORK AND WOOD	1	No Quantity							6000			0
S3	2000	2000	2000	2	0	2	Export	891	Serbia and Montenegro	SCG	616	Poland	POL								25	PULP AND WASTE PAPER	1	No Quantity							228000			0
S3	2000	2000	2000	2	0	2	Export	891	Serbia and Montenegro	SCG	616	Poland	POL								21	HIDES,SKINS,FURSKINS,RAW	1	No Quantity							7000			0
S3	2000	2000	2000	2	0	2	Export	891	Serbia and Montenegro	SCG	616	Poland	POL								11	BEVERAGES	1	No Quantity							25000			0
S3	2000	2000	2000	2	0	2	Export	891	Serbia and Montenegro	SCG	616	Poland	POL								05	VEGETABLES AND FRUIT	1	No Quantity							234000			0
S3	2000	2000	2000	2	0	2	Export	891	Serbia and Montenegro	SCG	616	Poland	POL								57	PLASTICS IN PRIMARY FORM	1	No Quantity							1529000			0
S3	2000	2000	2000	2	0	2	Export	891	Serbia and Montenegro	SCG	616	Poland	POL								59	CHEMICAL MATERIALS NES	1	No Quantity							4000			0
S3	2000	2000	2000	2	0	2	Export	891	Serbia and Montenegro	SCG	616	Poland	POL								26	TEXTILE FIBRES	1	No Quantity							198000			0
S3	2000	2000	2000	2	0	2	Export	891	Serbia and Montenegro	SCG	616	Poland	POL								51	ORGANIC CHEMICALS	1	No Quantity							100000			0
S3	2000	2000	2000	2	0	2	Export	891	Serbia and Montenegro	SCG	616	Poland	POL								42	FIXED VEG. FATS AND OILS	1	No Quantity							1769000			0
S3	2000	2000	2000	2	0	2	Export	891	Serbia and Montenegro	SCG	616	Poland	POL								87	SCIENTIFIC EQUIPMENT NES	1	No Quantity							10000			0
S3	2000	2000	2000	2	0	2	Export	891	Serbia and Montenegro	SCG	616	Poland	POL								85	FOOTWEAR	1	No Quantity							27000			0
S3	2000	2000	2000	2	0	2	Export	891	Serbia and Montenegro	SCG	616	Poland	POL								83	TRAVEL GOODS,HANDBGS ETC	1	No Quantity							2000			0
S3	2000	2000	2000	2	0	2	Export	891	Serbia and Montenegro	SCG	616	Poland	POL								82	FURNITURE,BEDDING,ETC.	1	No Quantity							16000			0
S3	2000	2000	2000	2	0	2	Export	891	Serbia and Montenegro	SCG	616	Poland	POL								84	CLOTHING AND ACCESSORIES	1	No Quantity							25000			0
S3	2000	2000	2000	2	0	2	Export	891	Serbia and Montenegro	SCG	616	Poland	POL								89	MISC MANUFCTRD GOODS NES	1	No Quantity							190000			0
S3	2000	2000	2000	2	0	2	Export	891	Serbia and Montenegro	SCG	616	Poland	POL								93	SPEC.TRANSACT.NOT CLASSD	1	No Quantity							9000			0
S3	2000	2000	2000	2	0	2	Export	891	Serbia and Montenegro	SCG	620	Portugal	PRT								93	SPEC.TRANSACT.NOT CLASSD	1	No Quantity							27000			0
S3	2000	2000	2000	2	0	2	Export	891	Serbia and Montenegro	SCG	620	Portugal	PRT								24	CORK AND WOOD	1	No Quantity							10000			0
S3	2000	2000	2000	2	0	2	Export	891	Serbia and Montenegro	SCG	620	Portugal	PRT								67	IRON AND STEEL	1	No Quantity							392000			0
S3	2000	2000	2000	2	0	2	Export	891	Serbia and Montenegro	SCG	620	Portugal	PRT								66	NON-METAL.MINERAL MANFCT	1	No Quantity							16000			0
S3	2000	2000	2000	2	0	2	Export	891	Serbia and Montenegro	SCG	620	Portugal	PRT								69	METALS MANUFACTURES,NES	1	No Quantity							75000			0
S3	2000	2000	2000	2	0	2	Export	891	Serbia and Montenegro	SCG	620	Portugal	PRT								62	RUBBER MANUFACTURES, NES	1	No Quantity							114000			0
S3	2000	2000	2000	2	0	2	Export	891	Serbia and Montenegro	SCG	620	Portugal	PRT								78	ROAD VEHICLES	1	No Quantity							2000			0
S3	2000	2000	2000	2	0	2	Export	891	Serbia and Montenegro	SCG	642	Romania	ROU								78	ROAD VEHICLES	1	No Quantity							118000			0
S3	2000	2000	2000	2	0	2	Export	891	Serbia and Montenegro	SCG	642	Romania	ROU								79	OTHR.TRANSPORT EQUIPMENT	1	No Quantity							17000			0
S3	2000	2000	2000	2	0	2	Export	891	Serbia and Montenegro	SCG	642	Romania	ROU								81	PREFAB BUILDGS,FTTNG ETC	1	No Quantity							16000			0
S3	2000	2000	2000	2	0	2	Export	891	Serbia and Montenegro	SCG	642	Romania	ROU								77	ELEC MCH APPAR,PARTS,NES	1	No Quantity							519000			0
S3	2000	2000	2000	2	0	2	Export	891	Serbia and Montenegro	SCG	642	Romania	ROU								43	ANIMAL,VEG.FATS,OILS,NES	1	No Quantity							1000			0
S3	2000	2000	2000	2	0	2	Export	891	Serbia and Montenegro	SCG	642	Romania	ROU								74	GENERAL INDUSTL.MACH.NES	1	No Quantity							324000			0
S3	2000	2000	2000	2	0	2	Export	891	Serbia and Montenegro	SCG	642	Romania	ROU								71	POWER GENERATNG.MACHINES	1	No Quantity							113000			0
S3	2000	2000	2000	2	0	2	Export	891	Serbia and Montenegro	SCG	642	Romania	ROU								72	SPECIAL.INDUST.MACHINERY	1	No Quantity							96000			0
S3	2000	2000	2000	2	0	2	Export	891	Serbia and Montenegro	SCG	642	Romania	ROU								62	RUBBER MANUFACTURES, NES	1	No Quantity							308000			0
S3	2000	2000	2000	2	0	2	Export	891	Serbia and Montenegro	SCG	642	Romania	ROU								63	CORK, WOOD MANUFACTURES	1	No Quantity							1000			0
S3	2000	2000	2000	2	0	2	Export	891	Serbia and Montenegro	SCG	642	Romania	ROU								64	PAPER,PAPERBOARD,ETC.	1	No Quantity							485000			0
S3	2000	2000	2000	2	0	2	Export	891	Serbia and Montenegro	SCG	642	Romania	ROU								65	TEXTILE YARN,FABRIC,ETC.	1	No Quantity							395000			0
S3	2000	2000	2000	2	0	2	Export	891	Serbia and Montenegro	SCG	642	Romania	ROU								69	METALS MANUFACTURES,NES	1	No Quantity							336000			0
S3	2000	2000	2000	2	0	2	Export	891	Serbia and Montenegro	SCG	642	Romania	ROU								68	NON-FERROUS METALS	1	No Quantity							3993000			0
S3	2000	2000	2000	2	0	2	Export	891	Serbia and Montenegro	SCG	642	Romania	ROU								66	NON-METAL.MINERAL MANFCT	1	No Quantity							1654000			0
S3	2000	2000	2000	2	0	2	Export	891	Serbia and Montenegro	SCG	642	Romania	ROU								67	IRON AND STEEL	1	No Quantity							2000			0
S3	2000	2000	2000	2	0	2	Export	891	Serbia and Montenegro	SCG	642	Romania	ROU								25	PULP AND WASTE PAPER	1	No Quantity							418000			0
S3	2000	2000	2000	2	0	2	Export	891	Serbia and Montenegro	SCG	642	Romania	ROU								22	OIL SEED,OLEAGINUS FRUIT	1	No Quantity							201000			0
S3	2000	2000	2000	2	0	2	Export	891	Serbia and Montenegro	SCG	642	Romania	ROU								08	ANIMAL FEED STUFF	1	No Quantity							1151000			0
S3	2000	2000	2000	2	0	2	Export	891	Serbia and Montenegro	SCG	642	Romania	ROU								09	MISC.EDIBLE PRODUCTS ETC	1	No Quantity							183000			0
S3	2000	2000	2000	2	0	2	Export	891	Serbia and Montenegro	SCG	642	Romania	ROU								05	VEGETABLES AND FRUIT	1	No Quantity							45000			0
S3	2000	2000	2000	2	0	2	Export	891	Serbia and Montenegro	SCG	642	Romania	ROU								07	COFFEE,TEA,COCOA,SPICES	1	No Quantity							44000			0
S3	2000	2000	2000	2	0	2	Export	891	Serbia and Montenegro	SCG	642	Romania	ROU								04	CEREALS,CEREAL PREPRTNS.	1	No Quantity							5217000			0
S3	2000	2000	2000	2	0	2	Export	891	Serbia and Montenegro	SCG	642	Romania	ROU								02	DAIRY PRODUCTS,BIRD EGGS	1	No Quantity							2000			0
S3	2000	2000	2000	2	0	2	Export	891	Serbia and Montenegro	SCG	642	Romania	ROU								01	MEAT, MEAT PREPARATIONS	1	No Quantity							111000			0
S3	2000	2000	2000	2	0	2	Export	891	Serbia and Montenegro	SCG	642	Romania	ROU								34	GAS,NATURAL,MANUFACTURED	1	No Quantity							102000			0
S3	2000	2000	2000	2	0	2	Export	891	Serbia and Montenegro	SCG	642	Romania	ROU								33	PETROLEUM,PETROL.PRODUCT	1	No Quantity							3000			0
S3	2000	2000	2000	2	0	2	Export	891	Serbia and Montenegro	SCG	642	Romania	ROU								51	ORGANIC CHEMICALS	1	No Quantity							452000			0
S3	2000	2000	2000	2	0	2	Export	891	Serbia and Montenegro	SCG	642	Romania	ROU								52	INORGANIC CHEMICALS	1	No Quantity							733000			0
S3	2000	2000	2000	2	0	2	Export	891	Serbia and Montenegro	SCG	642	Romania	ROU								26	TEXTILE FIBRES	1	No Quantity							998000			0
S3	2000	2000	2000	2	0	2	Export	891	Serbia and Montenegro	SCG	642	Romania	ROU								29	CRUDE ANIMAL,VEG.MATERL.	1	No Quantity							21000			0
S3	2000	2000	2000	2	0	2	Export	891	Serbia and Montenegro	SCG	642	Romania	ROU								28	METALLIFEROUS ORE,SCRAP	1	No Quantity							2034000			0
S3	2000	2000	2000	2	0	2	Export	891	Serbia and Montenegro	SCG	642	Romania	ROU								32	COAL, COKE, BRIQUETTES	1	No Quantity							1000			0
S3	2000	2000	2000	2	0	2	Export	891	Serbia and Montenegro	SCG	642	Romania	ROU								59	CHEMICAL MATERIALS NES	1	No Quantity							718000			0
S3	2000	2000	2000	2	0	2	Export	891	Serbia and Montenegro	SCG	642	Romania	ROU								58	PLASTIC,NON-PRIMARY FORM	1	No Quantity							251000			0
S3	2000	2000	2000	2	0	2	Export	891	Serbia and Montenegro	SCG	642	Romania	ROU								55	ESSENTL.OILS,PERFUME,ETC	1	No Quantity							43000			0
S3	2000	2000	2000	2	0	2	Export	891	Serbia and Montenegro	SCG	642	Romania	ROU								57	PLASTICS IN PRIMARY FORM	1	No Quantity							509000			0
S3	2000	2000	2000	2	0	2	Export	891	Serbia and Montenegro	SCG	642	Romania	ROU								53	DYES,COLOURING MATERIALS	1	No Quantity							12000			0
S3	2000	2000	2000	2	0	2	Export	891	Serbia and Montenegro	SCG	642	Romania	ROU								54	MEDICINAL,PHARM.PRODUCTS	1	No Quantity							1090000			0
S3	2000	2000	2000	2	0	2	Export	891	Serbia and Montenegro	SCG	642	Romania	ROU								93	SPEC.TRANSACT.NOT CLASSD	1	No Quantity							54000			0
S3	2000	2000	2000	2	0	2	Export	891	Serbia and Montenegro	SCG	642	Romania	ROU								89	MISC MANUFCTRD GOODS NES	1	No Quantity							155000			0
S3	2000	2000	2000	2	0	2	Export	891	Serbia and Montenegro	SCG	642	Romania	ROU								84	CLOTHING AND ACCESSORIES	1	No Quantity							140000			0
S3	2000	2000	2000	2	0	2	Export	891	Serbia and Montenegro	SCG	642	Romania	ROU								82	FURNITURE,BEDDING,ETC.	1	No Quantity							170000			0
S3	2000	2000	2000	2	0	2	Export	891	Serbia and Montenegro	SCG	642	Romania	ROU								87	SCIENTIFIC EQUIPMENT NES	1	No Quantity							42000			0
S3	2000	2000	2000	2	0	2	Export	891	Serbia and Montenegro	SCG	642	Romania	ROU								88	PHOTO.APPARAT.NES;CLOCKS	1	No Quantity							21000			0
S3	2000	2000	2000	2	0	2	Export	891	Serbia and Montenegro	SCG	643	Russian Federation	RUS								88	PHOTO.APPARAT.NES;CLOCKS	1	No Quantity							3000			0
S3	2000	2000	2000	2	0	2	Export	891	Serbia and Montenegro	SCG	643	Russian Federation	RUS								87	SCIENTIFIC EQUIPMENT NES	1	No Quantity							553000			0
S3	2000	2000	2000	2	0	2	Export	891	Serbia and Montenegro	SCG	643	Russian Federation	RUS								83	TRAVEL GOODS,HANDBGS ETC	1	No Quantity							22000			0
S3	2000	2000	2000	2	0	2	Export	891	Serbia and Montenegro	SCG	643	Russian Federation	RUS								85	FOOTWEAR	1	No Quantity							1251000			0
S3	2000	2000	2000	2	0	2	Export	891	Serbia and Montenegro	SCG	643	Russian Federation	RUS								82	FURNITURE,BEDDING,ETC.	1	No Quantity							1133000			0
S3	2000	2000	2000	2	0	2	Export	891	Serbia and Montenegro	SCG	643	Russian Federation	RUS								84	CLOTHING AND ACCESSORIES	1	No Quantity							347000			0
S3	2000	2000	2000	2	0	2	Export	891	Serbia and Montenegro	SCG	643	Russian Federation	RUS								89	MISC MANUFCTRD GOODS NES	1	No Quantity							4899000			0
S3	2000	2000	2000	2	0	2	Export	891	Serbia and Montenegro	SCG	643	Russian Federation	RUS								93	SPEC.TRANSACT.NOT CLASSD	1	No Quantity							140000			0
S3	2000	2000	2000	2	0	2	Export	891	Serbia and Montenegro	SCG	643	Russian Federation	RUS								54	MEDICINAL,PHARM.PRODUCTS	1	No Quantity							22933000			0
S3	2000	2000	2000	2	0	2	Export	891	Serbia and Montenegro	SCG	643	Russian Federation	RUS								53	DYES,COLOURING MATERIALS	1	No Quantity							370000			0
S3	2000	2000	2000	2	0	2	Export	891	Serbia and Montenegro	SCG	643	Russian Federation	RUS								57	PLASTICS IN PRIMARY FORM	1	No Quantity							27000			0
S3	2000	2000	2000	2	0	2	Export	891	Serbia and Montenegro	SCG	643	Russian Federation	RUS								55	ESSENTL.OILS,PERFUME,ETC	1	No Quantity							112000			0
S3	2000	2000	2000	2	0	2	Export	891	Serbia and Montenegro	SCG	643	Russian Federation	RUS								58	PLASTIC,NON-PRIMARY FORM	1	No Quantity							2109000			0
S3	2000	2000	2000	2	0	2	Export	891	Serbia and Montenegro	SCG	643	Russian Federation	RUS								59	CHEMICAL MATERIALS NES	1	No Quantity							263000			0
S3	2000	2000	2000	2	0	2	Export	891	Serbia and Montenegro	SCG	643	Russian Federation	RUS								61	LEATHER, LEATHER GOODS	1	No Quantity							173000			0
S3	2000	2000	2000	2	0	2	Export	891	Serbia and Montenegro	SCG	643	Russian Federation	RUS								29	CRUDE ANIMAL,VEG.MATERL.	1	No Quantity							91000			0
S3	2000	2000	2000	2	0	2	Export	891	Serbia and Montenegro	SCG	643	Russian Federation	RUS								27	CRUDE FERTILIZER,MINERAL	1	No Quantity							1000			0
S3	2000	2000	2000	2	0	2	Export	891	Serbia and Montenegro	SCG	643	Russian Federation	RUS								52	INORGANIC CHEMICALS	1	No Quantity							9000			0
S3	2000	2000	2000	2	0	2	Export	891	Serbia and Montenegro	SCG	643	Russian Federation	RUS								51	ORGANIC CHEMICALS	1	No Quantity							27000			0
S3	2000	2000	2000	2	0	2	Export	891	Serbia and Montenegro	SCG	643	Russian Federation	RUS								33	PETROLEUM,PETROL.PRODUCT	1	No Quantity							5000			0
S3	2000	2000	2000	2	0	2	Export	891	Serbia and Montenegro	SCG	643	Russian Federation	RUS								42	FIXED VEG. FATS AND OILS	1	No Quantity							4799000			0
S3	2000	2000	2000	2	0	2	Export	891	Serbia and Montenegro	SCG	643	Russian Federation	RUS								01	MEAT, MEAT PREPARATIONS	1	No Quantity							83000			0
S3	2000	2000	2000	2	0	2	Export	891	Serbia and Montenegro	SCG	643	Russian Federation	RUS								04	CEREALS,CEREAL PREPRTNS.	1	No Quantity							11330000			0
S3	2000	2000	2000	2	0	2	Export	891	Serbia and Montenegro	SCG	643	Russian Federation	RUS								07	COFFEE,TEA,COCOA,SPICES	1	No Quantity							448000			0
S3	2000	2000	2000	2	0	2	Export	891	Serbia and Montenegro	SCG	643	Russian Federation	RUS								05	VEGETABLES AND FRUIT	1	No Quantity							2767000			0
S3	2000	2000	2000	2	0	2	Export	891	Serbia and Montenegro	SCG	643	Russian Federation	RUS								09	MISC.EDIBLE PRODUCTS ETC	1	No Quantity							1096000			0
S3	2000	2000	2000	2	0	2	Export	891	Serbia and Montenegro	SCG	643	Russian Federation	RUS								21	HIDES,SKINS,FURSKINS,RAW	1	No Quantity							2000			0
S3	2000	2000	2000	2	0	2	Export	891	Serbia and Montenegro	SCG	643	Russian Federation	RUS								11	BEVERAGES	1	No Quantity							66000			0
S3	2000	2000	2000	2	0	2	Export	891	Serbia and Montenegro	SCG	643	Russian Federation	RUS								22	OIL SEED,OLEAGINUS FRUIT	1	No Quantity							126000			0
S3	2000	2000	2000	2	0	2	Export	891	Serbia and Montenegro	SCG	643	Russian Federation	RUS								24	CORK AND WOOD	1	No Quantity							6163000			0
S3	2000	2000	2000	2	0	2	Export	891	Serbia and Montenegro	SCG	643	Russian Federation	RUS								67	IRON AND STEEL	1	No Quantity							625000			0
S3	2000	2000	2000	2	0	2	Export	891	Serbia and Montenegro	SCG	643	Russian Federation	RUS								66	NON-METAL.MINERAL MANFCT	1	No Quantity							3674000			0
S3	2000	2000	2000	2	0	2	Export	891	Serbia and Montenegro	SCG	643	Russian Federation	RUS								68	NON-FERROUS METALS	1	No Quantity							375000			0
S3	2000	2000	2000	2	0	2	Export	891	Serbia and Montenegro	SCG	643	Russian Federation	RUS								69	METALS MANUFACTURES,NES	1	No Quantity							1323000			0
S3	2000	2000	2000	2	0	2	Export	891	Serbia and Montenegro	SCG	643	Russian Federation	RUS								65	TEXTILE YARN,FABRIC,ETC.	1	No Quantity							5518000			0
S3	2000	2000	2000	2	0	2	Export	891	Serbia and Montenegro	SCG	643	Russian Federation	RUS								64	PAPER,PAPERBOARD,ETC.	1	No Quantity							1480000			0
S3	2000	2000	2000	2	0	2	Export	891	Serbia and Montenegro	SCG	643	Russian Federation	RUS								63	CORK, WOOD MANUFACTURES	1	No Quantity							784000			0
S3	2000	2000	2000	2	0	2	Export	891	Serbia and Montenegro	SCG	643	Russian Federation	RUS								62	RUBBER MANUFACTURES, NES	1	No Quantity							3228000			0
S3	2000	2000	2000	2	0	2	Export	891	Serbia and Montenegro	SCG	643	Russian Federation	RUS								72	SPECIAL.INDUST.MACHINERY	1	No Quantity							89000			0
S3	2000	2000	2000	2	0	2	Export	891	Serbia and Montenegro	SCG	643	Russian Federation	RUS								71	POWER GENERATNG.MACHINES	1	No Quantity							690000			0
S3	2000	2000	2000	2	0	2	Export	891	Serbia and Montenegro	SCG	643	Russian Federation	RUS								74	GENERAL INDUSTL.MACH.NES	1	No Quantity							2268000			0
S3	2000	2000	2000	2	0	2	Export	891	Serbia and Montenegro	SCG	643	Russian Federation	RUS								73	METALWORKING MACHINERY	1	No Quantity							211000			0
S3	2000	2000	2000	2	0	2	Export	891	Serbia and Montenegro	SCG	643	Russian Federation	RUS								76	TELECOMM.SOUND EQUIP ETC	1	No Quantity							144000			0
S3	2000	2000	2000	2	0	2	Export	891	Serbia and Montenegro	SCG	643	Russian Federation	RUS								75	OFFICE MACHINES,ADP MACH	1	No Quantity							5000			0
S3	2000	2000	2000	2	0	2	Export	891	Serbia and Montenegro	SCG	643	Russian Federation	RUS								77	ELEC MCH APPAR,PARTS,NES	1	No Quantity							3433000			0
S3	2000	2000	2000	2	0	2	Export	891	Serbia and Montenegro	SCG	643	Russian Federation	RUS								81	PREFAB BUILDGS,FTTNG ETC	1	No Quantity							82000			0
S3	2000	2000	2000	2	0	2	Export	891	Serbia and Montenegro	SCG	643	Russian Federation	RUS								78	ROAD VEHICLES	1	No Quantity							497000			0
S3	2000	2000	2000	2	0	2	Export	891	Serbia and Montenegro	SCG	646	Rwanda	RWA								93	SPEC.TRANSACT.NOT CLASSD	1	No Quantity							4777000			0
S3	2000	2000	2000	2	0	2	Export	891	Serbia and Montenegro	SCG	646	Rwanda	RWA								89	MISC MANUFCTRD GOODS NES	1	No Quantity							50000			0
S3	2000	2000	2000	2	0	2	Export	891	Serbia and Montenegro	SCG	674	San Marino	SMR								84	CLOTHING AND ACCESSORIES	1	No Quantity							795000			0
S3	2000	2000	2000	2	0	2	Export	891	Serbia and Montenegro	SCG	674	San Marino	SMR								24	CORK AND WOOD	1	No Quantity							6000			0
S3	2000	2000	2000	2	0	2	Export	891	Serbia and Montenegro	SCG	678	Sao Tome and Principe	STP								84	CLOTHING AND ACCESSORIES	1	No Quantity							12000			0
S3	2000	2000	2000	2	0	2	Export	891	Serbia and Montenegro	SCG	682	Saudi Arabia	SAU								78	ROAD VEHICLES	1	No Quantity							9000			0
S3	2000	2000	2000	2	0	2	Export	891	Serbia and Montenegro	SCG	682	Saudi Arabia	SAU								62	RUBBER MANUFACTURES, NES	1	No Quantity							11000			0
S3	2000	2000	2000	2	0	2	Export	891	Serbia and Montenegro	SCG	682	Saudi Arabia	SAU								64	PAPER,PAPERBOARD,ETC.	1	No Quantity							50000			0
S3	2000	2000	2000	2	0	2	Export	891	Serbia and Montenegro	SCG	690	Seychelles	SYC								05	VEGETABLES AND FRUIT	1	No Quantity							44000			0
S3	2000	2000	2000	2	0	2	Export	891	Serbia and Montenegro	SCG	690	Seychelles	SYC								54	MEDICINAL,PHARM.PRODUCTS	1	No Quantity							36000			0
S3	2000	2000	2000	2	0	2	Export	891	Serbia and Montenegro	SCG	690	Seychelles	SYC								82	FURNITURE,BEDDING,ETC.	1	No Quantity							8000			0
S3	2000	2000	2000	2	0	2	Export	891	Serbia and Montenegro	SCG	690	Seychelles	SYC								89	MISC MANUFCTRD GOODS NES	1	No Quantity							1856000			0
S3	2000	2000	2000	2	0	2	Export	891	Serbia and Montenegro	SCG	690	Seychelles	SYC								93	SPEC.TRANSACT.NOT CLASSD	1	No Quantity							3000			0
S3	2000	2000	2000	2	0	2	Export	891	Serbia and Montenegro	SCG	694	Sierra Leone	SLE								93	SPEC.TRANSACT.NOT CLASSD	1	No Quantity							7000			0
S3	2000	2000	2000	2	0	2	Export	891	Serbia and Montenegro	SCG	694	Sierra Leone	SLE								89	MISC MANUFCTRD GOODS NES	1	No Quantity							17000			0
S3	2000	2000	2000	2	0	2	Export	891	Serbia and Montenegro	SCG	694	Sierra Leone	SLE								57	PLASTICS IN PRIMARY FORM	1	No Quantity							42000			0
S3	2000	2000	2000	2	0	2	Export	891	Serbia and Montenegro	SCG	694	Sierra Leone	SLE								59	CHEMICAL MATERIALS NES	1	No Quantity							22000			0
S3	2000	2000	2000	2	0	2	Export	891	Serbia and Montenegro	SCG	694	Sierra Leone	SLE								26	TEXTILE FIBRES	1	No Quantity							22000			0
S3	2000	2000	2000	2	0	2	Export	891	Serbia and Montenegro	SCG	694	Sierra Leone	SLE								24	CORK AND WOOD	1	No Quantity							7000			0
S3	2000	2000	2000	2	0	2	Export	891	Serbia and Montenegro	SCG	694	Sierra Leone	SLE								08	ANIMAL FEED STUFF	1	No Quantity							4000			0
S3	2000	2000	2000	2	0	2	Export	891	Serbia and Montenegro	SCG	694	Sierra Leone	SLE								64	PAPER,PAPERBOARD,ETC.	1	No Quantity							2000			0
S3	2000	2000	2000	2	0	2	Export	891	Serbia and Montenegro	SCG	694	Sierra Leone	SLE								65	TEXTILE YARN,FABRIC,ETC.	1	No Quantity							10000			0
S3	2000	2000	2000	2	0	2	Export	891	Serbia and Montenegro	SCG	694	Sierra Leone	SLE								68	NON-FERROUS METALS	1	No Quantity							12000			0
S3	2000	2000	2000	2	0	2	Export	891	Serbia and Montenegro	SCG	694	Sierra Leone	SLE								76	TELECOMM.SOUND EQUIP ETC	1	No Quantity							1000			0
S3	2000	2000	2000	2	0	2	Export	891	Serbia and Montenegro	SCG	699	India	IND								77	ELEC MCH APPAR,PARTS,NES	1	No Quantity							853000			0
S3	2000	2000	2000	2	0	2	Export	891	Serbia and Montenegro	SCG	699	India	IND								73	METALWORKING MACHINERY	1	No Quantity							1000			0
S3	2000	2000	2000	2	0	2	Export	891	Serbia and Montenegro	SCG	699	India	IND								68	NON-FERROUS METALS	1	No Quantity							49000			0
S3	2000	2000	2000	2	0	2	Export	891	Serbia and Montenegro	SCG	699	India	IND								66	NON-METAL.MINERAL MANFCT	1	No Quantity							31000			0
S3	2000	2000	2000	2	0	2	Export	891	Serbia and Montenegro	SCG	699	India	IND								07	COFFEE,TEA,COCOA,SPICES	1	No Quantity							10000			0
S3	2000	2000	2000	2	0	2	Export	891	Serbia and Montenegro	SCG	699	India	IND								00	LIVE ANIMALS	1	No Quantity							1000			0
S3	2000	2000	2000	2	0	2	Export	891	Serbia and Montenegro	SCG	699	India	IND								54	MEDICINAL,PHARM.PRODUCTS	1	No Quantity							2851000			0
S3	2000	2000	2000	2	0	2	Export	891	Serbia and Montenegro	SCG	699	India	IND								93	SPEC.TRANSACT.NOT CLASSD	1	No Quantity							13000			0
S3	2000	2000	2000	2	0	2	Export	891	Serbia and Montenegro	SCG	702	Singapore	SGP								29	CRUDE ANIMAL,VEG.MATERL.	1	No Quantity							2000			0
S3	2000	2000	2000	2	0	2	Export	891	Serbia and Montenegro	SCG	702	Singapore	SGP								03	FISH,CRUSTACEANS,MOLLUSC	1	No Quantity							14000			0
S3	2000	2000	2000	2	0	2	Export	891	Serbia and Montenegro	SCG	703	Slovakia	SVK								09	MISC.EDIBLE PRODUCTS ETC	1	No Quantity							98000			0
S3	2000	2000	2000	2	0	2	Export	891	Serbia and Montenegro	SCG	703	Slovakia	SVK								08	ANIMAL FEED STUFF	1	No Quantity							4000			0
S3	2000	2000	2000	2	0	2	Export	891	Serbia and Montenegro	SCG	703	Slovakia	SVK								11	BEVERAGES	1	No Quantity							130000			0
S3	2000	2000	2000	2	0	2	Export	891	Serbia and Montenegro	SCG	703	Slovakia	SVK								24	CORK AND WOOD	1	No Quantity							21000			0
S3	2000	2000	2000	2	0	2	Export	891	Serbia and Montenegro	SCG	703	Slovakia	SVK								22	OIL SEED,OLEAGINUS FRUIT	1	No Quantity							5000			0
S3	2000	2000	2000	2	0	2	Export	891	Serbia and Montenegro	SCG	703	Slovakia	SVK								25	PULP AND WASTE PAPER	1	No Quantity							1520000			0
S3	2000	2000	2000	2	0	2	Export	891	Serbia and Montenegro	SCG	703	Slovakia	SVK								04	CEREALS,CEREAL PREPRTNS.	1	No Quantity							29000			0
S3	2000	2000	2000	2	0	2	Export	891	Serbia and Montenegro	SCG	703	Slovakia	SVK								05	VEGETABLES AND FRUIT	1	No Quantity							120000			0
S3	2000	2000	2000	2	0	2	Export	891	Serbia and Montenegro	SCG	703	Slovakia	SVK								29	CRUDE ANIMAL,VEG.MATERL.	1	No Quantity							90000			0
S3	2000	2000	2000	2	0	2	Export	891	Serbia and Montenegro	SCG	703	Slovakia	SVK								32	COAL, COKE, BRIQUETTES	1	No Quantity							2000			0
S3	2000	2000	2000	2	0	2	Export	891	Serbia and Montenegro	SCG	703	Slovakia	SVK								26	TEXTILE FIBRES	1	No Quantity							269000			0
S3	2000	2000	2000	2	0	2	Export	891	Serbia and Montenegro	SCG	703	Slovakia	SVK								42	FIXED VEG. FATS AND OILS	1	No Quantity							47000			0
S3	2000	2000	2000	2	0	2	Export	891	Serbia and Montenegro	SCG	703	Slovakia	SVK								51	ORGANIC CHEMICALS	1	No Quantity							5000			0
S3	2000	2000	2000	2	0	2	Export	891	Serbia and Montenegro	SCG	703	Slovakia	SVK								52	INORGANIC CHEMICALS	1	No Quantity							5000			0
S3	2000	2000	2000	2	0	2	Export	891	Serbia and Montenegro	SCG	703	Slovakia	SVK								57	PLASTICS IN PRIMARY FORM	1	No Quantity							256000			0
S3	2000	2000	2000	2	0	2	Export	891	Serbia and Montenegro	SCG	703	Slovakia	SVK								59	CHEMICAL MATERIALS NES	1	No Quantity							296000			0
S3	2000	2000	2000	2	0	2	Export	891	Serbia and Montenegro	SCG	703	Slovakia	SVK								58	PLASTIC,NON-PRIMARY FORM	1	No Quantity							28000			0
S3	2000	2000	2000	2	0	2	Export	891	Serbia and Montenegro	SCG	703	Slovakia	SVK								66	NON-METAL.MINERAL MANFCT	1	No Quantity							1000			0
S3	2000	2000	2000	2	0	2	Export	891	Serbia and Montenegro	SCG	703	Slovakia	SVK								67	IRON AND STEEL	1	No Quantity							24000			0
S3	2000	2000	2000	2	0	2	Export	891	Serbia and Montenegro	SCG	703	Slovakia	SVK								68	NON-FERROUS METALS	1	No Quantity							1846000			0
S3	2000	2000	2000	2	0	2	Export	891	Serbia and Montenegro	SCG	703	Slovakia	SVK								69	METALS MANUFACTURES,NES	1	No Quantity							109000			0
S3	2000	2000	2000	2	0	2	Export	891	Serbia and Montenegro	SCG	703	Slovakia	SVK								65	TEXTILE YARN,FABRIC,ETC.	1	No Quantity							184000			0
S3	2000	2000	2000	2	0	2	Export	891	Serbia and Montenegro	SCG	703	Slovakia	SVK								64	PAPER,PAPERBOARD,ETC.	1	No Quantity							390000			0
S3	2000	2000	2000	2	0	2	Export	891	Serbia and Montenegro	SCG	703	Slovakia	SVK								62	RUBBER MANUFACTURES, NES	1	No Quantity							172000			0
S3	2000	2000	2000	2	0	2	Export	891	Serbia and Montenegro	SCG	703	Slovakia	SVK								74	GENERAL INDUSTL.MACH.NES	1	No Quantity							154000			0
S3	2000	2000	2000	2	0	2	Export	891	Serbia and Montenegro	SCG	703	Slovakia	SVK								71	POWER GENERATNG.MACHINES	1	No Quantity							122000			0
S3	2000	2000	2000	2	0	2	Export	891	Serbia and Montenegro	SCG	703	Slovakia	SVK								72	SPECIAL.INDUST.MACHINERY	1	No Quantity							1000			0
S3	2000	2000	2000	2	0	2	Export	891	Serbia and Montenegro	SCG	703	Slovakia	SVK								77	ELEC MCH APPAR,PARTS,NES	1	No Quantity							983000			0
S3	2000	2000	2000	2	0	2	Export	891	Serbia and Montenegro	SCG	703	Slovakia	SVK								76	TELECOMM.SOUND EQUIP ETC	1	No Quantity							9000			0
S3	2000	2000	2000	2	0	2	Export	891	Serbia and Montenegro	SCG	703	Slovakia	SVK								78	ROAD VEHICLES	1	No Quantity							128000			0
S3	2000	2000	2000	2	0	2	Export	891	Serbia and Montenegro	SCG	703	Slovakia	SVK								81	PREFAB BUILDGS,FTTNG ETC	1	No Quantity							8000			0
S3	2000	2000	2000	2	0	2	Export	891	Serbia and Montenegro	SCG	703	Slovakia	SVK								93	SPEC.TRANSACT.NOT CLASSD	1	No Quantity							6000			0
S3	2000	2000	2000	2	0	2	Export	891	Serbia and Montenegro	SCG	703	Slovakia	SVK								89	MISC MANUFCTRD GOODS NES	1	No Quantity							308000			0
S3	2000	2000	2000	2	0	2	Export	891	Serbia and Montenegro	SCG	703	Slovakia	SVK								35	ELECTRIC CURRENT	1	No Quantity							160000			0
S3	2000	2000	2000	2	0	2	Export	891	Serbia and Montenegro	SCG	703	Slovakia	SVK								82	FURNITURE,BEDDING,ETC.	1	No Quantity							26000			0
S3	2000	2000	2000	2	0	2	Export	891	Serbia and Montenegro	SCG	703	Slovakia	SVK								84	CLOTHING AND ACCESSORIES	1	No Quantity							854000			0
S3	2000	2000	2000	2	0	2	Export	891	Serbia and Montenegro	SCG	704	Viet Nam	VNM								93	SPEC.TRANSACT.NOT CLASSD	1	No Quantity							4000			0
S3	2000	2000	2000	2	0	2	Export	891	Serbia and Montenegro	SCG	705	Slovenia	SVN								93	SPEC.TRANSACT.NOT CLASSD	1	No Quantity							80000			0
S3	2000	2000	2000	2	0	2	Export	891	Serbia and Montenegro	SCG	705	Slovenia	SVN								89	MISC MANUFCTRD GOODS NES	1	No Quantity							474000			0
S3	2000	2000	2000	2	0	2	Export	891	Serbia and Montenegro	SCG	705	Slovenia	SVN								84	CLOTHING AND ACCESSORIES	1	No Quantity							2105000			0
S3	2000	2000	2000	2	0	2	Export	891	Serbia and Montenegro	SCG	705	Slovenia	SVN								82	FURNITURE,BEDDING,ETC.	1	No Quantity							221000			0
S3	2000	2000	2000	2	0	2	Export	891	Serbia and Montenegro	SCG	705	Slovenia	SVN								83	TRAVEL GOODS,HANDBGS ETC	1	No Quantity							7000			0
S3	2000	2000	2000	2	0	2	Export	891	Serbia and Montenegro	SCG	705	Slovenia	SVN								87	SCIENTIFIC EQUIPMENT NES	1	No Quantity							8000			0
S3	2000	2000	2000	2	0	2	Export	891	Serbia and Montenegro	SCG	705	Slovenia	SVN								88	PHOTO.APPARAT.NES;CLOCKS	1	No Quantity							2000			0
S3	2000	2000	2000	2	0	2	Export	891	Serbia and Montenegro	SCG	705	Slovenia	SVN								81	PREFAB BUILDGS,FTTNG ETC	1	No Quantity							3000			0
S3	2000	2000	2000	2	0	2	Export	891	Serbia and Montenegro	SCG	705	Slovenia	SVN								79	OTHR.TRANSPORT EQUIPMENT	1	No Quantity							480000			0
S3	2000	2000	2000	2	0	2	Export	891	Serbia and Montenegro	SCG	705	Slovenia	SVN								78	ROAD VEHICLES	1	No Quantity							256000			0
S3	2000	2000	2000	2	0	2	Export	891	Serbia and Montenegro	SCG	705	Slovenia	SVN								76	TELECOMM.SOUND EQUIP ETC	1	No Quantity							280000			0
S3	2000	2000	2000	2	0	2	Export	891	Serbia and Montenegro	SCG	705	Slovenia	SVN								77	ELEC MCH APPAR,PARTS,NES	1	No Quantity							1087000			0
S3	2000	2000	2000	2	0	2	Export	891	Serbia and Montenegro	SCG	705	Slovenia	SVN								72	SPECIAL.INDUST.MACHINERY	1	No Quantity							492000			0
S3	2000	2000	2000	2	0	2	Export	891	Serbia and Montenegro	SCG	705	Slovenia	SVN								71	POWER GENERATNG.MACHINES	1	No Quantity							998000			0
S3	2000	2000	2000	2	0	2	Export	891	Serbia and Montenegro	SCG	705	Slovenia	SVN								74	GENERAL INDUSTL.MACH.NES	1	No Quantity							423000			0
S3	2000	2000	2000	2	0	2	Export	891	Serbia and Montenegro	SCG	705	Slovenia	SVN								73	METALWORKING MACHINERY	1	No Quantity							519000			0
S3	2000	2000	2000	2	0	2	Export	891	Serbia and Montenegro	SCG	705	Slovenia	SVN								62	RUBBER MANUFACTURES, NES	1	No Quantity							450000			0
S3	2000	2000	2000	2	0	2	Export	891	Serbia and Montenegro	SCG	705	Slovenia	SVN								63	CORK, WOOD MANUFACTURES	1	No Quantity							32000			0
S3	2000	2000	2000	2	0	2	Export	891	Serbia and Montenegro	SCG	705	Slovenia	SVN								64	PAPER,PAPERBOARD,ETC.	1	No Quantity							49000			0
S3	2000	2000	2000	2	0	2	Export	891	Serbia and Montenegro	SCG	705	Slovenia	SVN								65	TEXTILE YARN,FABRIC,ETC.	1	No Quantity							526000			0
S3	2000	2000	2000	2	0	2	Export	891	Serbia and Montenegro	SCG	705	Slovenia	SVN								69	METALS MANUFACTURES,NES	1	No Quantity							2267000			0
S3	2000	2000	2000	2	0	2	Export	891	Serbia and Montenegro	SCG	705	Slovenia	SVN								68	NON-FERROUS METALS	1	No Quantity							1368000			0
S3	2000	2000	2000	2	0	2	Export	891	Serbia and Montenegro	SCG	705	Slovenia	SVN								67	IRON AND STEEL	1	No Quantity							370000			0
S3	2000	2000	2000	2	0	2	Export	891	Serbia and Montenegro	SCG	705	Slovenia	SVN								66	NON-METAL.MINERAL MANFCT	1	No Quantity							424000			0
S3	2000	2000	2000	2	0	2	Export	891	Serbia and Montenegro	SCG	705	Slovenia	SVN								58	PLASTIC,NON-PRIMARY FORM	1	No Quantity							77000			0
S3	2000	2000	2000	2	0	2	Export	891	Serbia and Montenegro	SCG	705	Slovenia	SVN								55	ESSENTL.OILS,PERFUME,ETC	1	No Quantity							15000			0
S3	2000	2000	2000	2	0	2	Export	891	Serbia and Montenegro	SCG	705	Slovenia	SVN								59	CHEMICAL MATERIALS NES	1	No Quantity							248000			0
S3	2000	2000	2000	2	0	2	Export	891	Serbia and Montenegro	SCG	705	Slovenia	SVN								61	LEATHER, LEATHER GOODS	1	No Quantity							8000			0
S3	2000	2000	2000	2	0	2	Export	891	Serbia and Montenegro	SCG	705	Slovenia	SVN								57	PLASTICS IN PRIMARY FORM	1	No Quantity							1262000			0
S3	2000	2000	2000	2	0	2	Export	891	Serbia and Montenegro	SCG	705	Slovenia	SVN								52	INORGANIC CHEMICALS	1	No Quantity							23000			0
S3	2000	2000	2000	2	0	2	Export	891	Serbia and Montenegro	SCG	705	Slovenia	SVN								42	FIXED VEG. FATS AND OILS	1	No Quantity							251000			0
S3	2000	2000	2000	2	0	2	Export	891	Serbia and Montenegro	SCG	705	Slovenia	SVN								27	CRUDE FERTILIZER,MINERAL	1	No Quantity							21000			0
S3	2000	2000	2000	2	0	2	Export	891	Serbia and Montenegro	SCG	705	Slovenia	SVN								28	METALLIFEROUS ORE,SCRAP	1	No Quantity							72000			0
S3	2000	2000	2000	2	0	2	Export	891	Serbia and Montenegro	SCG	705	Slovenia	SVN								29	CRUDE ANIMAL,VEG.MATERL.	1	No Quantity							38000			0
S3	2000	2000	2000	2	0	2	Export	891	Serbia and Montenegro	SCG	705	Slovenia	SVN								05	VEGETABLES AND FRUIT	1	No Quantity							277000			0
S3	2000	2000	2000	2	0	2	Export	891	Serbia and Montenegro	SCG	705	Slovenia	SVN								07	COFFEE,TEA,COCOA,SPICES	1	No Quantity							304000			0
S3	2000	2000	2000	2	0	2	Export	891	Serbia and Montenegro	SCG	705	Slovenia	SVN								04	CEREALS,CEREAL PREPRTNS.	1	No Quantity							831000			0
S3	2000	2000	2000	2	0	2	Export	891	Serbia and Montenegro	SCG	705	Slovenia	SVN								25	PULP AND WASTE PAPER	1	No Quantity							45000			0
S3	2000	2000	2000	2	0	2	Export	891	Serbia and Montenegro	SCG	705	Slovenia	SVN								24	CORK AND WOOD	1	No Quantity							351000			0
S3	2000	2000	2000	2	0	2	Export	891	Serbia and Montenegro	SCG	705	Slovenia	SVN								11	BEVERAGES	1	No Quantity							105000			0
S3	2000	2000	2000	2	0	2	Export	891	Serbia and Montenegro	SCG	705	Slovenia	SVN								08	ANIMAL FEED STUFF	1	No Quantity							34000			0
S3	2000	2000	2000	2	0	2	Export	891	Serbia and Montenegro	SCG	705	Slovenia	SVN								09	MISC.EDIBLE PRODUCTS ETC	1	No Quantity							13000			0
S3	2000	2000	2000	2	0	2	Export	891	Serbia and Montenegro	SCG	705	Slovenia	SVN								03	FISH,CRUSTACEANS,MOLLUSC	1	No Quantity							1000			0
S3	2000	2000	2000	2	0	2	Export	891	Serbia and Montenegro	SCG	705	Slovenia	SVN								06	SUGAR,SUGR.PREPTNS,HONEY	1	No Quantity							69000			0
S3	2000	2000	2000	2	0	2	Export	891	Serbia and Montenegro	SCG	710	South Africa	ZAF								22	OIL SEED,OLEAGINUS FRUIT	1	No Quantity							11000			0
S3	2000	2000	2000	2	0	2	Export	891	Serbia and Montenegro	SCG	710	South Africa	ZAF								07	COFFEE,TEA,COCOA,SPICES	1	No Quantity							25000			0
S3	2000	2000	2000	2	0	2	Export	891	Serbia and Montenegro	SCG	710	South Africa	ZAF								67	IRON AND STEEL	1	No Quantity							11000			0
S3	2000	2000	2000	2	0	2	Export	891	Serbia and Montenegro	SCG	710	South Africa	ZAF								68	NON-FERROUS METALS	1	No Quantity							684000			0
S3	2000	2000	2000	2	0	2	Export	891	Serbia and Montenegro	SCG	710	South Africa	ZAF								64	PAPER,PAPERBOARD,ETC.	1	No Quantity							546000			0
S3	2000	2000	2000	2	0	2	Export	891	Serbia and Montenegro	SCG	710	South Africa	ZAF								62	RUBBER MANUFACTURES, NES	1	No Quantity							2000			0
S3	2000	2000	2000	2	0	2	Export	891	Serbia and Montenegro	SCG	710	South Africa	ZAF								73	METALWORKING MACHINERY	1	No Quantity							101000			0
S3	2000	2000	2000	2	0	2	Export	891	Serbia and Montenegro	SCG	710	South Africa	ZAF								74	GENERAL INDUSTL.MACH.NES	1	No Quantity							1887000			0
S3	2000	2000	2000	2	0	2	Export	891	Serbia and Montenegro	SCG	710	South Africa	ZAF								71	POWER GENERATNG.MACHINES	1	No Quantity							563000			0
S3	2000	2000	2000	2	0	2	Export	891	Serbia and Montenegro	SCG	710	South Africa	ZAF								72	SPECIAL.INDUST.MACHINERY	1	No Quantity							1000			0
S3	2000	2000	2000	2	0	2	Export	891	Serbia and Montenegro	SCG	710	South Africa	ZAF								77	ELEC MCH APPAR,PARTS,NES	1	No Quantity							51000			0
S3	2000	2000	2000	2	0	2	Export	891	Serbia and Montenegro	SCG	710	South Africa	ZAF								78	ROAD VEHICLES	1	No Quantity							96000			0
S3	2000	2000	2000	2	0	2	Export	891	Serbia and Montenegro	SCG	710	South Africa	ZAF								82	FURNITURE,BEDDING,ETC.	1	No Quantity							477000			0
S3	2000	2000	2000	2	0	2	Export	891	Serbia and Montenegro	SCG	710	South Africa	ZAF								93	SPEC.TRANSACT.NOT CLASSD	1	No Quantity							18000			0
S3	2000	2000	2000	2	0	2	Export	891	Serbia and Montenegro	SCG	716	Zimbabwe	ZWE								93	SPEC.TRANSACT.NOT CLASSD	1	No Quantity							12000			0
S3	2000	2000	2000	2	0	2	Export	891	Serbia and Montenegro	SCG	716	Zimbabwe	ZWE								74	GENERAL INDUSTL.MACH.NES	1	No Quantity							1000			0
S3	2000	2000	2000	2	0	2	Export	891	Serbia and Montenegro	SCG	724	Spain	ESP								74	GENERAL INDUSTL.MACH.NES	1	No Quantity							83000			0
S3	2000	2000	2000	2	0	2	Export	891	Serbia and Montenegro	SCG	724	Spain	ESP								71	POWER GENERATNG.MACHINES	1	No Quantity							16000			0
S3	2000	2000	2000	2	0	2	Export	891	Serbia and Montenegro	SCG	724	Spain	ESP								78	ROAD VEHICLES	1	No Quantity							41000			0
S3	2000	2000	2000	2	0	2	Export	891	Serbia and Montenegro	SCG	724	Spain	ESP								77	ELEC MCH APPAR,PARTS,NES	1	No Quantity							11000			0
S3	2000	2000	2000	2	0	2	Export	891	Serbia and Montenegro	SCG	724	Spain	ESP								76	TELECOMM.SOUND EQUIP ETC	1	No Quantity							41000			0
S3	2000	2000	2000	2	0	2	Export	891	Serbia and Montenegro	SCG	724	Spain	ESP								62	RUBBER MANUFACTURES, NES	1	No Quantity							1299000			0
S3	2000	2000	2000	2	0	2	Export	891	Serbia and Montenegro	SCG	724	Spain	ESP								63	CORK, WOOD MANUFACTURES	1	No Quantity							6000			0
S3	2000	2000	2000	2	0	2	Export	891	Serbia and Montenegro	SCG	724	Spain	ESP								64	PAPER,PAPERBOARD,ETC.	1	No Quantity							1000			0
S3	2000	2000	2000	2	0	2	Export	891	Serbia and Montenegro	SCG	724	Spain	ESP								65	TEXTILE YARN,FABRIC,ETC.	1	No Quantity							1000			0
S3	2000	2000	2000	2	0	2	Export	891	Serbia and Montenegro	SCG	724	Spain	ESP								68	NON-FERROUS METALS	1	No Quantity							13000			0
S3	2000	2000	2000	2	0	2	Export	891	Serbia and Montenegro	SCG	724	Spain	ESP								69	METALS MANUFACTURES,NES	1	No Quantity							1957000			0
S3	2000	2000	2000	2	0	2	Export	891	Serbia and Montenegro	SCG	724	Spain	ESP								67	IRON AND STEEL	1	No Quantity							1115000			0
S3	2000	2000	2000	2	0	2	Export	891	Serbia and Montenegro	SCG	724	Spain	ESP								66	NON-METAL.MINERAL MANFCT	1	No Quantity							270000			0
S3	2000	2000	2000	2	0	2	Export	891	Serbia and Montenegro	SCG	724	Spain	ESP								07	COFFEE,TEA,COCOA,SPICES	1	No Quantity							31000			0
S3	2000	2000	2000	2	0	2	Export	891	Serbia and Montenegro	SCG	724	Spain	ESP								05	VEGETABLES AND FRUIT	1	No Quantity							132000			0
S3	2000	2000	2000	2	0	2	Export	891	Serbia and Montenegro	SCG	724	Spain	ESP								00	LIVE ANIMALS	1	No Quantity							5000			0
S3	2000	2000	2000	2	0	2	Export	891	Serbia and Montenegro	SCG	724	Spain	ESP								22	OIL SEED,OLEAGINUS FRUIT	1	No Quantity							19000			0
S3	2000	2000	2000	2	0	2	Export	891	Serbia and Montenegro	SCG	724	Spain	ESP								24	CORK AND WOOD	1	No Quantity							169000			0
S3	2000	2000	2000	2	0	2	Export	891	Serbia and Montenegro	SCG	724	Spain	ESP								52	INORGANIC CHEMICALS	1	No Quantity							110000			0
S3	2000	2000	2000	2	0	2	Export	891	Serbia and Montenegro	SCG	724	Spain	ESP								61	LEATHER, LEATHER GOODS	1	No Quantity							1615000			0
S3	2000	2000	2000	2	0	2	Export	891	Serbia and Montenegro	SCG	724	Spain	ESP								93	SPEC.TRANSACT.NOT CLASSD	1	No Quantity							27000			0
S3	2000	2000	2000	2	0	2	Export	891	Serbia and Montenegro	SCG	724	Spain	ESP								89	MISC MANUFCTRD GOODS NES	1	No Quantity							28000			0
S3	2000	2000	2000	2	0	2	Export	891	Serbia and Montenegro	SCG	724	Spain	ESP								82	FURNITURE,BEDDING,ETC.	1	No Quantity							22000			0
S3	2000	2000	2000	2	0	2	Export	891	Serbia and Montenegro	SCG	724	Spain	ESP								84	CLOTHING AND ACCESSORIES	1	No Quantity							1699000			0
S3	2000	2000	2000	2	0	2	Export	891	Serbia and Montenegro	SCG	724	Spain	ESP								87	SCIENTIFIC EQUIPMENT NES	1	No Quantity							18000			0
S3	2000	2000	2000	2	0	2	Export	891	Serbia and Montenegro	SCG	740	Suriname	SUR								64	PAPER,PAPERBOARD,ETC.	1	No Quantity							20000			0
S3	2000	2000	2000	2	0	2	Export	891	Serbia and Montenegro	SCG	748	Swaziland	SWZ								77	ELEC MCH APPAR,PARTS,NES	1	No Quantity							33000			0
S3	2000	2000	2000	2	0	2	Export	891	Serbia and Montenegro	SCG	752	Sweden	SWE								77	ELEC MCH APPAR,PARTS,NES	1	No Quantity							277000			0
S3	2000	2000	2000	2	0	2	Export	891	Serbia and Montenegro	SCG	752	Sweden	SWE								78	ROAD VEHICLES	1	No Quantity							4000			0
S3	2000	2000	2000	2	0	2	Export	891	Serbia and Montenegro	SCG	752	Sweden	SWE								71	POWER GENERATNG.MACHINES	1	No Quantity							35000			0
S3	2000	2000	2000	2	0	2	Export	891	Serbia and Montenegro	SCG	752	Sweden	SWE								74	GENERAL INDUSTL.MACH.NES	1	No Quantity							182000			0
S3	2000	2000	2000	2	0	2	Export	891	Serbia and Montenegro	SCG	752	Sweden	SWE								73	METALWORKING MACHINERY	1	No Quantity							134000			0
S3	2000	2000	2000	2	0	2	Export	891	Serbia and Montenegro	SCG	752	Sweden	SWE								64	PAPER,PAPERBOARD,ETC.	1	No Quantity							2999000			0
S3	2000	2000	2000	2	0	2	Export	891	Serbia and Montenegro	SCG	752	Sweden	SWE								65	TEXTILE YARN,FABRIC,ETC.	1	No Quantity							65000			0
S3	2000	2000	2000	2	0	2	Export	891	Serbia and Montenegro	SCG	752	Sweden	SWE								62	RUBBER MANUFACTURES, NES	1	No Quantity							24000			0
S3	2000	2000	2000	2	0	2	Export	891	Serbia and Montenegro	SCG	752	Sweden	SWE								66	NON-METAL.MINERAL MANFCT	1	No Quantity							57000			0
S3	2000	2000	2000	2	0	2	Export	891	Serbia and Montenegro	SCG	752	Sweden	SWE								67	IRON AND STEEL	1	No Quantity							5000			0
S3	2000	2000	2000	2	0	2	Export	891	Serbia and Montenegro	SCG	752	Sweden	SWE								69	METALS MANUFACTURES,NES	1	No Quantity							148000			0
S3	2000	2000	2000	2	0	2	Export	891	Serbia and Montenegro	SCG	752	Sweden	SWE								68	NON-FERROUS METALS	1	No Quantity							130000			0
S3	2000	2000	2000	2	0	2	Export	891	Serbia and Montenegro	SCG	752	Sweden	SWE								58	PLASTIC,NON-PRIMARY FORM	1	No Quantity							14000			0
S3	2000	2000	2000	2	0	2	Export	891	Serbia and Montenegro	SCG	752	Sweden	SWE								24	CORK AND WOOD	1	No Quantity							503000			0
S3	2000	2000	2000	2	0	2	Export	891	Serbia and Montenegro	SCG	752	Sweden	SWE								03	FISH,CRUSTACEANS,MOLLUSC	1	No Quantity							70000			0
S3	2000	2000	2000	2	0	2	Export	891	Serbia and Montenegro	SCG	752	Sweden	SWE								09	MISC.EDIBLE PRODUCTS ETC	1	No Quantity							56000			0
S3	2000	2000	2000	2	0	2	Export	891	Serbia and Montenegro	SCG	752	Sweden	SWE								11	BEVERAGES	1	No Quantity							51000			0
S3	2000	2000	2000	2	0	2	Export	891	Serbia and Montenegro	SCG	752	Sweden	SWE								00	LIVE ANIMALS	1	No Quantity							1000			0
S3	2000	2000	2000	2	0	2	Export	891	Serbia and Montenegro	SCG	752	Sweden	SWE								04	CEREALS,CEREAL PREPRTNS.	1	No Quantity							7000			0
S3	2000	2000	2000	2	0	2	Export	891	Serbia and Montenegro	SCG	752	Sweden	SWE								05	VEGETABLES AND FRUIT	1	No Quantity							2151000			0
S3	2000	2000	2000	2	0	2	Export	891	Serbia and Montenegro	SCG	752	Sweden	SWE								87	SCIENTIFIC EQUIPMENT NES	1	No Quantity							1022000			0
S3	2000	2000	2000	2	0	2	Export	891	Serbia and Montenegro	SCG	752	Sweden	SWE								83	TRAVEL GOODS,HANDBGS ETC	1	No Quantity							1000			0
S3	2000	2000	2000	2	0	2	Export	891	Serbia and Montenegro	SCG	752	Sweden	SWE								85	FOOTWEAR	1	No Quantity							474000			0
S3	2000	2000	2000	2	0	2	Export	891	Serbia and Montenegro	SCG	752	Sweden	SWE								84	CLOTHING AND ACCESSORIES	1	No Quantity							3000			0
S3	2000	2000	2000	2	0	2	Export	891	Serbia and Montenegro	SCG	752	Sweden	SWE								82	FURNITURE,BEDDING,ETC.	1	No Quantity							577000			0
S3	2000	2000	2000	2	0	2	Export	891	Serbia and Montenegro	SCG	752	Sweden	SWE								89	MISC MANUFCTRD GOODS NES	1	No Quantity							51000			0
S3	2000	2000	2000	2	0	2	Export	891	Serbia and Montenegro	SCG	752	Sweden	SWE								93	SPEC.TRANSACT.NOT CLASSD	1	No Quantity							1177000			0
S3	2000	2000	2000	2	0	2	Export	891	Serbia and Montenegro	SCG	757	Switzerland	CHE								93	SPEC.TRANSACT.NOT CLASSD	1	No Quantity							105000			0
S3	2000	2000	2000	2	0	2	Export	891	Serbia and Montenegro	SCG	757	Switzerland	CHE								89	MISC MANUFCTRD GOODS NES	1	No Quantity							296000			0
S3	2000	2000	2000	2	0	2	Export	891	Serbia and Montenegro	SCG	757	Switzerland	CHE								97	GOLD,NONMONTRY EXCL ORES	1	No Quantity							38000			0
S3	2000	2000	2000	2	0	2	Export	891	Serbia and Montenegro	SCG	757	Switzerland	CHE								82	FURNITURE,BEDDING,ETC.	1	No Quantity							139000			0
S3	2000	2000	2000	2	0	2	Export	891	Serbia and Montenegro	SCG	757	Switzerland	CHE								84	CLOTHING AND ACCESSORIES	1	No Quantity							1991000			0
S3	2000	2000	2000	2	0	2	Export	891	Serbia and Montenegro	SCG	757	Switzerland	CHE								85	FOOTWEAR	1	No Quantity							173000			0
S3	2000	2000	2000	2	0	2	Export	891	Serbia and Montenegro	SCG	757	Switzerland	CHE								88	PHOTO.APPARAT.NES;CLOCKS	1	No Quantity							2000			0
S3	2000	2000	2000	2	0	2	Export	891	Serbia and Montenegro	SCG	757	Switzerland	CHE								05	VEGETABLES AND FRUIT	1	No Quantity							2618000			0
S3	2000	2000	2000	2	0	2	Export	891	Serbia and Montenegro	SCG	757	Switzerland	CHE								07	COFFEE,TEA,COCOA,SPICES	1	No Quantity							74000			0
S3	2000	2000	2000	2	0	2	Export	891	Serbia and Montenegro	SCG	757	Switzerland	CHE								04	CEREALS,CEREAL PREPRTNS.	1	No Quantity							371000			0
S3	2000	2000	2000	2	0	2	Export	891	Serbia and Montenegro	SCG	757	Switzerland	CHE								01	MEAT, MEAT PREPARATIONS	1	No Quantity							251000			0
S3	2000	2000	2000	2	0	2	Export	891	Serbia and Montenegro	SCG	757	Switzerland	CHE								02	DAIRY PRODUCTS,BIRD EGGS	1	No Quantity							8000			0
S3	2000	2000	2000	2	0	2	Export	891	Serbia and Montenegro	SCG	757	Switzerland	CHE								11	BEVERAGES	1	No Quantity							202000			0
S3	2000	2000	2000	2	0	2	Export	891	Serbia and Montenegro	SCG	757	Switzerland	CHE								09	MISC.EDIBLE PRODUCTS ETC	1	No Quantity							480000			0
S3	2000	2000	2000	2	0	2	Export	891	Serbia and Montenegro	SCG	757	Switzerland	CHE								06	SUGAR,SUGR.PREPTNS,HONEY	1	No Quantity							8000			0
S3	2000	2000	2000	2	0	2	Export	891	Serbia and Montenegro	SCG	757	Switzerland	CHE								24	CORK AND WOOD	1	No Quantity							503000			0
S3	2000	2000	2000	2	0	2	Export	891	Serbia and Montenegro	SCG	757	Switzerland	CHE								22	OIL SEED,OLEAGINUS FRUIT	1	No Quantity							10000			0
S3	2000	2000	2000	2	0	2	Export	891	Serbia and Montenegro	SCG	757	Switzerland	CHE								25	PULP AND WASTE PAPER	1	No Quantity							121000			0
S3	2000	2000	2000	2	0	2	Export	891	Serbia and Montenegro	SCG	757	Switzerland	CHE								55	ESSENTL.OILS,PERFUME,ETC	1	No Quantity							56000			0
S3	2000	2000	2000	2	0	2	Export	891	Serbia and Montenegro	SCG	757	Switzerland	CHE								61	LEATHER, LEATHER GOODS	1	No Quantity							4000			0
S3	2000	2000	2000	2	0	2	Export	891	Serbia and Montenegro	SCG	757	Switzerland	CHE								57	PLASTICS IN PRIMARY FORM	1	No Quantity							77000			0
S3	2000	2000	2000	2	0	2	Export	891	Serbia and Montenegro	SCG	757	Switzerland	CHE								54	MEDICINAL,PHARM.PRODUCTS	1	No Quantity							1362000			0
S3	2000	2000	2000	2	0	2	Export	891	Serbia and Montenegro	SCG	757	Switzerland	CHE								52	INORGANIC CHEMICALS	1	No Quantity							19000			0
S3	2000	2000	2000	2	0	2	Export	891	Serbia and Montenegro	SCG	757	Switzerland	CHE								51	ORGANIC CHEMICALS	1	No Quantity							1000			0
S3	2000	2000	2000	2	0	2	Export	891	Serbia and Montenegro	SCG	757	Switzerland	CHE								42	FIXED VEG. FATS AND OILS	1	No Quantity							667000			0
S3	2000	2000	2000	2	0	2	Export	891	Serbia and Montenegro	SCG	757	Switzerland	CHE								29	CRUDE ANIMAL,VEG.MATERL.	1	No Quantity							34000			0
S3	2000	2000	2000	2	0	2	Export	891	Serbia and Montenegro	SCG	757	Switzerland	CHE								28	METALLIFEROUS ORE,SCRAP	1	No Quantity							11000			0
S3	2000	2000	2000	2	0	2	Export	891	Serbia and Montenegro	SCG	757	Switzerland	CHE								12	TOBACCO,TOBACCO MANUFACT	1	No Quantity							457000			0
S3	2000	2000	2000	2	0	2	Export	891	Serbia and Montenegro	SCG	757	Switzerland	CHE								68	NON-FERROUS METALS	1	No Quantity							86611000			0
S3	2000	2000	2000	2	0	2	Export	891	Serbia and Montenegro	SCG	757	Switzerland	CHE								69	METALS MANUFACTURES,NES	1	No Quantity							3000			0
S3	2000	2000	2000	2	0	2	Export	891	Serbia and Montenegro	SCG	757	Switzerland	CHE								67	IRON AND STEEL	1	No Quantity							10889000			0
S3	2000	2000	2000	2	0	2	Export	891	Serbia and Montenegro	SCG	757	Switzerland	CHE								66	NON-METAL.MINERAL MANFCT	1	No Quantity							270000			0
S3	2000	2000	2000	2	0	2	Export	891	Serbia and Montenegro	SCG	757	Switzerland	CHE								62	RUBBER MANUFACTURES, NES	1	No Quantity							16000			0
S3	2000	2000	2000	2	0	2	Export	891	Serbia and Montenegro	SCG	757	Switzerland	CHE								63	CORK, WOOD MANUFACTURES	1	No Quantity							190000			0
S3	2000	2000	2000	2	0	2	Export	891	Serbia and Montenegro	SCG	757	Switzerland	CHE								65	TEXTILE YARN,FABRIC,ETC.	1	No Quantity							102000			0
S3	2000	2000	2000	2	0	2	Export	891	Serbia and Montenegro	SCG	757	Switzerland	CHE								64	PAPER,PAPERBOARD,ETC.	1	No Quantity							48000			0
S3	2000	2000	2000	2	0	2	Export	891	Serbia and Montenegro	SCG	757	Switzerland	CHE								73	METALWORKING MACHINERY	1	No Quantity							170000			0
S3	2000	2000	2000	2	0	2	Export	891	Serbia and Montenegro	SCG	757	Switzerland	CHE								74	GENERAL INDUSTL.MACH.NES	1	No Quantity							113000			0
S3	2000	2000	2000	2	0	2	Export	891	Serbia and Montenegro	SCG	757	Switzerland	CHE								71	POWER GENERATNG.MACHINES	1	No Quantity							353000			0
S3	2000	2000	2000	2	0	2	Export	891	Serbia and Montenegro	SCG	757	Switzerland	CHE								72	SPECIAL.INDUST.MACHINERY	1	No Quantity							58000			0
S3	2000	2000	2000	2	0	2	Export	891	Serbia and Montenegro	SCG	757	Switzerland	CHE								78	ROAD VEHICLES	1	No Quantity							8000			0
S3	2000	2000	2000	2	0	2	Export	891	Serbia and Montenegro	SCG	757	Switzerland	CHE								79	OTHR.TRANSPORT EQUIPMENT	1	No Quantity							27000			0
S3	2000	2000	2000	2	0	2	Export	891	Serbia and Montenegro	SCG	757	Switzerland	CHE								77	ELEC MCH APPAR,PARTS,NES	1	No Quantity							75000			0
S3	2000	2000	2000	2	0	2	Export	891	Serbia and Montenegro	SCG	757	Switzerland	CHE								43	ANIMAL,VEG.FATS,OILS,NES	1	No Quantity							45000			0
S3	2000	2000	2000	2	0	2	Export	891	Serbia and Montenegro	SCG	757	Switzerland	CHE								75	OFFICE MACHINES,ADP MACH	1	No Quantity							45000			0
S3	2000	2000	2000	2	0	2	Export	891	Serbia and Montenegro	SCG	760	Syria	SYR								77	ELEC MCH APPAR,PARTS,NES	1	No Quantity							2000			0
S3	2000	2000	2000	2	0	2	Export	891	Serbia and Montenegro	SCG	760	Syria	SYR								78	ROAD VEHICLES	1	No Quantity							16000			0
S3	2000	2000	2000	2	0	2	Export	891	Serbia and Montenegro	SCG	760	Syria	SYR								74	GENERAL INDUSTL.MACH.NES	1	No Quantity							927000			0
S3	2000	2000	2000	2	0	2	Export	891	Serbia and Montenegro	SCG	760	Syria	SYR								64	PAPER,PAPERBOARD,ETC.	1	No Quantity							290000			0
S3	2000	2000	2000	2	0	2	Export	891	Serbia and Montenegro	SCG	760	Syria	SYR								67	IRON AND STEEL	1	No Quantity							20000			0
S3	2000	2000	2000	2	0	2	Export	891	Serbia and Montenegro	SCG	760	Syria	SYR								69	METALS MANUFACTURES,NES	1	No Quantity							6000			0
S3	2000	2000	2000	2	0	2	Export	891	Serbia and Montenegro	SCG	760	Syria	SYR								68	NON-FERROUS METALS	1	No Quantity							1073000			0
S3	2000	2000	2000	2	0	2	Export	891	Serbia and Montenegro	SCG	760	Syria	SYR								24	CORK AND WOOD	1	No Quantity							635000			0
S3	2000	2000	2000	2	0	2	Export	891	Serbia and Montenegro	SCG	760	Syria	SYR								56	FERTILIZER,EXCEPT GRP272	1	No Quantity							267000			0
S3	2000	2000	2000	2	0	2	Export	891	Serbia and Montenegro	SCG	764	Thailand	THA								71	POWER GENERATNG.MACHINES	1	No Quantity							20000			0
S3	2000	2000	2000	2	0	2	Export	891	Serbia and Montenegro	SCG	768	Togo	TGO								64	PAPER,PAPERBOARD,ETC.	1	No Quantity							136000			0
S3	2000	2000	2000	2	0	2	Export	891	Serbia and Montenegro	SCG	780	Trinidad and Tobago	TTO								84	CLOTHING AND ACCESSORIES	1	No Quantity							2000			0
S3	2000	2000	2000	2	0	2	Export	891	Serbia and Montenegro	SCG	784	United Arab Emirates	ARE								82	FURNITURE,BEDDING,ETC.	1	No Quantity							6000			0
S3	2000	2000	2000	2	0	2	Export	891	Serbia and Montenegro	SCG	784	United Arab Emirates	ARE								89	MISC MANUFCTRD GOODS NES	1	No Quantity							20000			0
S3	2000	2000	2000	2	0	2	Export	891	Serbia and Montenegro	SCG	784	United Arab Emirates	ARE								93	SPEC.TRANSACT.NOT CLASSD	1	No Quantity							12000			0
S3	2000	2000	2000	2	0	2	Export	891	Serbia and Montenegro	SCG	784	United Arab Emirates	ARE								64	PAPER,PAPERBOARD,ETC.	1	No Quantity							1000			0
S3	2000	2000	2000	2	0	2	Export	891	Serbia and Montenegro	SCG	784	United Arab Emirates	ARE								65	TEXTILE YARN,FABRIC,ETC.	1	No Quantity							14000			0
S3	2000	2000	2000	2	0	2	Export	891	Serbia and Montenegro	SCG	784	United Arab Emirates	ARE								63	CORK, WOOD MANUFACTURES	1	No Quantity							30000			0
S3	2000	2000	2000	2	0	2	Export	891	Serbia and Montenegro	SCG	784	United Arab Emirates	ARE								69	METALS MANUFACTURES,NES	1	No Quantity							145000			0
S3	2000	2000	2000	2	0	2	Export	891	Serbia and Montenegro	SCG	784	United Arab Emirates	ARE								71	POWER GENERATNG.MACHINES	1	No Quantity							2000			0
S3	2000	2000	2000	2	0	2	Export	891	Serbia and Montenegro	SCG	784	United Arab Emirates	ARE								74	GENERAL INDUSTL.MACH.NES	1	No Quantity							2000			0
S3	2000	2000	2000	2	0	2	Export	891	Serbia and Montenegro	SCG	784	United Arab Emirates	ARE								78	ROAD VEHICLES	1	No Quantity							43000			0
S3	2000	2000	2000	2	0	2	Export	891	Serbia and Montenegro	SCG	784	United Arab Emirates	ARE								77	ELEC MCH APPAR,PARTS,NES	1	No Quantity							285000			0
S3	2000	2000	2000	2	0	2	Export	891	Serbia and Montenegro	SCG	784	United Arab Emirates	ARE								07	COFFEE,TEA,COCOA,SPICES	1	No Quantity							56000			0
S3	2000	2000	2000	2	0	2	Export	891	Serbia and Montenegro	SCG	784	United Arab Emirates	ARE								33	PETROLEUM,PETROL.PRODUCT	1	No Quantity							2000			0
S3	2000	2000	2000	2	0	2	Export	891	Serbia and Montenegro	SCG	784	United Arab Emirates	ARE								58	PLASTIC,NON-PRIMARY FORM	1	No Quantity							2000			0
S3	2000	2000	2000	2	0	2	Export	891	Serbia and Montenegro	SCG	788	Tunisia	TUN								51	ORGANIC CHEMICALS	1	No Quantity							14000			0
S3	2000	2000	2000	2	0	2	Export	891	Serbia and Montenegro	SCG	788	Tunisia	TUN								24	CORK AND WOOD	1	No Quantity							644000			0
S3	2000	2000	2000	2	0	2	Export	891	Serbia and Montenegro	SCG	788	Tunisia	TUN								78	ROAD VEHICLES	1	No Quantity							8000			0
S3	2000	2000	2000	2	0	2	Export	891	Serbia and Montenegro	SCG	788	Tunisia	TUN								74	GENERAL INDUSTL.MACH.NES	1	No Quantity							84000			0
S3	2000	2000	2000	2	0	2	Export	891	Serbia and Montenegro	SCG	788	Tunisia	TUN								71	POWER GENERATNG.MACHINES	1	No Quantity							90000			0
S3	2000	2000	2000	2	0	2	Export	891	Serbia and Montenegro	SCG	788	Tunisia	TUN								72	SPECIAL.INDUST.MACHINERY	1	No Quantity							21000			0
S3	2000	2000	2000	2	0	2	Export	891	Serbia and Montenegro	SCG	788	Tunisia	TUN								69	METALS MANUFACTURES,NES	1	No Quantity							120000			0
S3	2000	2000	2000	2	0	2	Export	891	Serbia and Montenegro	SCG	788	Tunisia	TUN								68	NON-FERROUS METALS	1	No Quantity							284000			0
S3	2000	2000	2000	2	0	2	Export	891	Serbia and Montenegro	SCG	788	Tunisia	TUN								67	IRON AND STEEL	1	No Quantity							66000			0
S3	2000	2000	2000	2	0	2	Export	891	Serbia and Montenegro	SCG	788	Tunisia	TUN								93	SPEC.TRANSACT.NOT CLASSD	1	No Quantity							2000			0
S3	2000	2000	2000	2	0	2	Export	891	Serbia and Montenegro	SCG	792	Turkey	TUR								93	SPEC.TRANSACT.NOT CLASSD	1	No Quantity							28000			0
S3	2000	2000	2000	2	0	2	Export	891	Serbia and Montenegro	SCG	792	Turkey	TUR								89	MISC MANUFCTRD GOODS NES	1	No Quantity							51000			0
S3	2000	2000	2000	2	0	2	Export	891	Serbia and Montenegro	SCG	792	Turkey	TUR								84	CLOTHING AND ACCESSORIES	1	No Quantity							1696000			0
S3	2000	2000	2000	2	0	2	Export	891	Serbia and Montenegro	SCG	792	Turkey	TUR								88	PHOTO.APPARAT.NES;CLOCKS	1	No Quantity							2000			0
S3	2000	2000	2000	2	0	2	Export	891	Serbia and Montenegro	SCG	792	Turkey	TUR								87	SCIENTIFIC EQUIPMENT NES	1	No Quantity							3000			0
S3	2000	2000	2000	2	0	2	Export	891	Serbia and Montenegro	SCG	792	Turkey	TUR								67	IRON AND STEEL	1	No Quantity							302000			0
S3	2000	2000	2000	2	0	2	Export	891	Serbia and Montenegro	SCG	792	Turkey	TUR								66	NON-METAL.MINERAL MANFCT	1	No Quantity							230000			0
S3	2000	2000	2000	2	0	2	Export	891	Serbia and Montenegro	SCG	792	Turkey	TUR								68	NON-FERROUS METALS	1	No Quantity							125000			0
S3	2000	2000	2000	2	0	2	Export	891	Serbia and Montenegro	SCG	792	Turkey	TUR								69	METALS MANUFACTURES,NES	1	No Quantity							211000			0
S3	2000	2000	2000	2	0	2	Export	891	Serbia and Montenegro	SCG	792	Turkey	TUR								63	CORK, WOOD MANUFACTURES	1	No Quantity							12000			0
S3	2000	2000	2000	2	0	2	Export	891	Serbia and Montenegro	SCG	792	Turkey	TUR								62	RUBBER MANUFACTURES, NES	1	No Quantity							262000			0
S3	2000	2000	2000	2	0	2	Export	891	Serbia and Montenegro	SCG	792	Turkey	TUR								65	TEXTILE YARN,FABRIC,ETC.	1	No Quantity							149000			0
S3	2000	2000	2000	2	0	2	Export	891	Serbia and Montenegro	SCG	792	Turkey	TUR								64	PAPER,PAPERBOARD,ETC.	1	No Quantity							996000			0
S3	2000	2000	2000	2	0	2	Export	891	Serbia and Montenegro	SCG	792	Turkey	TUR								72	SPECIAL.INDUST.MACHINERY	1	No Quantity							654000			0
S3	2000	2000	2000	2	0	2	Export	891	Serbia and Montenegro	SCG	792	Turkey	TUR								71	POWER GENERATNG.MACHINES	1	No Quantity							375000			0
S3	2000	2000	2000	2	0	2	Export	891	Serbia and Montenegro	SCG	792	Turkey	TUR								74	GENERAL INDUSTL.MACH.NES	1	No Quantity							750000			0
S3	2000	2000	2000	2	0	2	Export	891	Serbia and Montenegro	SCG	792	Turkey	TUR								73	METALWORKING MACHINERY	1	No Quantity							8000			0
S3	2000	2000	2000	2	0	2	Export	891	Serbia and Montenegro	SCG	792	Turkey	TUR								78	ROAD VEHICLES	1	No Quantity							377000			0
S3	2000	2000	2000	2	0	2	Export	891	Serbia and Montenegro	SCG	792	Turkey	TUR								77	ELEC MCH APPAR,PARTS,NES	1	No Quantity							99000			0
S3	2000	2000	2000	2	0	2	Export	891	Serbia and Montenegro	SCG	792	Turkey	TUR								75	OFFICE MACHINES,ADP MACH	1	No Quantity							1000			0
S3	2000	2000	2000	2	0	2	Export	891	Serbia and Montenegro	SCG	792	Turkey	TUR								24	CORK AND WOOD	1	No Quantity							55000			0
S3	2000	2000	2000	2	0	2	Export	891	Serbia and Montenegro	SCG	792	Turkey	TUR								25	PULP AND WASTE PAPER	1	No Quantity							440000			0
S3	2000	2000	2000	2	0	2	Export	891	Serbia and Montenegro	SCG	792	Turkey	TUR								09	MISC.EDIBLE PRODUCTS ETC	1	No Quantity							2000			0
S3	2000	2000	2000	2	0	2	Export	891	Serbia and Montenegro	SCG	792	Turkey	TUR								21	HIDES,SKINS,FURSKINS,RAW	1	No Quantity							304000			0
S3	2000	2000	2000	2	0	2	Export	891	Serbia and Montenegro	SCG	792	Turkey	TUR								05	VEGETABLES AND FRUIT	1	No Quantity							167000			0
S3	2000	2000	2000	2	0	2	Export	891	Serbia and Montenegro	SCG	792	Turkey	TUR								01	MEAT, MEAT PREPARATIONS	1	No Quantity							107000			0
S3	2000	2000	2000	2	0	2	Export	891	Serbia and Montenegro	SCG	792	Turkey	TUR								51	ORGANIC CHEMICALS	1	No Quantity							601000			0
S3	2000	2000	2000	2	0	2	Export	891	Serbia and Montenegro	SCG	792	Turkey	TUR								52	INORGANIC CHEMICALS	1	No Quantity							149000			0
S3	2000	2000	2000	2	0	2	Export	891	Serbia and Montenegro	SCG	792	Turkey	TUR								29	CRUDE ANIMAL,VEG.MATERL.	1	No Quantity							13000			0
S3	2000	2000	2000	2	0	2	Export	891	Serbia and Montenegro	SCG	792	Turkey	TUR								26	TEXTILE FIBRES	1	No Quantity							133000			0
S3	2000	2000	2000	2	0	2	Export	891	Serbia and Montenegro	SCG	792	Turkey	TUR								57	PLASTICS IN PRIMARY FORM	1	No Quantity							1440000			0
S3	2000	2000	2000	2	0	2	Export	891	Serbia and Montenegro	SCG	795	Turkmenistan	TKM								78	ROAD VEHICLES	1	No Quantity							16000			0
S3	2000	2000	2000	2	0	2	Export	891	Serbia and Montenegro	SCG	800	Uganda	UGA								29	CRUDE ANIMAL,VEG.MATERL.	1	No Quantity							27000			0
S3	2000	2000	2000	2	0	2	Export	891	Serbia and Montenegro	SCG	800	Uganda	UGA								07	COFFEE,TEA,COCOA,SPICES	1	No Quantity							62000			0
S3	2000	2000	2000	2	0	2	Export	891	Serbia and Montenegro	SCG	804	Ukraine	UKR								04	CEREALS,CEREAL PREPRTNS.	1	No Quantity							1341000			0
S3	2000	2000	2000	2	0	2	Export	891	Serbia and Montenegro	SCG	804	Ukraine	UKR								25	PULP AND WASTE PAPER	1	No Quantity							183000			0
S3	2000	2000	2000	2	0	2	Export	891	Serbia and Montenegro	SCG	804	Ukraine	UKR								22	OIL SEED,OLEAGINUS FRUIT	1	No Quantity							8000			0
S3	2000	2000	2000	2	0	2	Export	891	Serbia and Montenegro	SCG	804	Ukraine	UKR								24	CORK AND WOOD	1	No Quantity							8000			0
S3	2000	2000	2000	2	0	2	Export	891	Serbia and Montenegro	SCG	804	Ukraine	UKR								51	ORGANIC CHEMICALS	1	No Quantity							84000			0
S3	2000	2000	2000	2	0	2	Export	891	Serbia and Montenegro	SCG	804	Ukraine	UKR								33	PETROLEUM,PETROL.PRODUCT	1	No Quantity							4000			0
S3	2000	2000	2000	2	0	2	Export	891	Serbia and Montenegro	SCG	804	Ukraine	UKR								42	FIXED VEG. FATS AND OILS	1	No Quantity							7000			0
S3	2000	2000	2000	2	0	2	Export	891	Serbia and Montenegro	SCG	804	Ukraine	UKR								57	PLASTICS IN PRIMARY FORM	1	No Quantity							217000			0
S3	2000	2000	2000	2	0	2	Export	891	Serbia and Montenegro	SCG	804	Ukraine	UKR								54	MEDICINAL,PHARM.PRODUCTS	1	No Quantity							511000			0
S3	2000	2000	2000	2	0	2	Export	891	Serbia and Montenegro	SCG	804	Ukraine	UKR								53	DYES,COLOURING MATERIALS	1	No Quantity							314000			0
S3	2000	2000	2000	2	0	2	Export	891	Serbia and Montenegro	SCG	804	Ukraine	UKR								58	PLASTIC,NON-PRIMARY FORM	1	No Quantity							36000			0
S3	2000	2000	2000	2	0	2	Export	891	Serbia and Montenegro	SCG	804	Ukraine	UKR								55	ESSENTL.OILS,PERFUME,ETC	1	No Quantity							10000			0
S3	2000	2000	2000	2	0	2	Export	891	Serbia and Montenegro	SCG	804	Ukraine	UKR								78	ROAD VEHICLES	1	No Quantity							89000			0
S3	2000	2000	2000	2	0	2	Export	891	Serbia and Montenegro	SCG	804	Ukraine	UKR								81	PREFAB BUILDGS,FTTNG ETC	1	No Quantity							11000			0
S3	2000	2000	2000	2	0	2	Export	891	Serbia and Montenegro	SCG	804	Ukraine	UKR								77	ELEC MCH APPAR,PARTS,NES	1	No Quantity							168000			0
S3	2000	2000	2000	2	0	2	Export	891	Serbia and Montenegro	SCG	804	Ukraine	UKR								74	GENERAL INDUSTL.MACH.NES	1	No Quantity							226000			0
S3	2000	2000	2000	2	0	2	Export	891	Serbia and Montenegro	SCG	804	Ukraine	UKR								71	POWER GENERATNG.MACHINES	1	No Quantity							10000			0
S3	2000	2000	2000	2	0	2	Export	891	Serbia and Montenegro	SCG	804	Ukraine	UKR								72	SPECIAL.INDUST.MACHINERY	1	No Quantity							48000			0
S3	2000	2000	2000	2	0	2	Export	891	Serbia and Montenegro	SCG	804	Ukraine	UKR								64	PAPER,PAPERBOARD,ETC.	1	No Quantity							507000			0
S3	2000	2000	2000	2	0	2	Export	891	Serbia and Montenegro	SCG	804	Ukraine	UKR								65	TEXTILE YARN,FABRIC,ETC.	1	No Quantity							7185000			0
S3	2000	2000	2000	2	0	2	Export	891	Serbia and Montenegro	SCG	804	Ukraine	UKR								62	RUBBER MANUFACTURES, NES	1	No Quantity							131000			0
S3	2000	2000	2000	2	0	2	Export	891	Serbia and Montenegro	SCG	804	Ukraine	UKR								63	CORK, WOOD MANUFACTURES	1	No Quantity							1000			0
S3	2000	2000	2000	2	0	2	Export	891	Serbia and Montenegro	SCG	804	Ukraine	UKR								69	METALS MANUFACTURES,NES	1	No Quantity							136000			0
S3	2000	2000	2000	2	0	2	Export	891	Serbia and Montenegro	SCG	804	Ukraine	UKR								68	NON-FERROUS METALS	1	No Quantity							247000			0
S3	2000	2000	2000	2	0	2	Export	891	Serbia and Montenegro	SCG	804	Ukraine	UKR								66	NON-METAL.MINERAL MANFCT	1	No Quantity							884000			0
S3	2000	2000	2000	2	0	2	Export	891	Serbia and Montenegro	SCG	804	Ukraine	UKR								67	IRON AND STEEL	1	No Quantity							1000			0
S3	2000	2000	2000	2	0	2	Export	891	Serbia and Montenegro	SCG	804	Ukraine	UKR								88	PHOTO.APPARAT.NES;CLOCKS	1	No Quantity							7000			0
S3	2000	2000	2000	2	0	2	Export	891	Serbia and Montenegro	SCG	804	Ukraine	UKR								85	FOOTWEAR	1	No Quantity							15000			0
S3	2000	2000	2000	2	0	2	Export	891	Serbia and Montenegro	SCG	804	Ukraine	UKR								84	CLOTHING AND ACCESSORIES	1	No Quantity							6000			0
S3	2000	2000	2000	2	0	2	Export	891	Serbia and Montenegro	SCG	804	Ukraine	UKR								82	FURNITURE,BEDDING,ETC.	1	No Quantity							800000			0
S3	2000	2000	2000	2	0	2	Export	891	Serbia and Montenegro	SCG	804	Ukraine	UKR								89	MISC MANUFCTRD GOODS NES	1	No Quantity							4765000			0
S3	2000	2000	2000	2	0	2	Export	891	Serbia and Montenegro	SCG	804	Ukraine	UKR								93	SPEC.TRANSACT.NOT CLASSD	1	No Quantity							19000			0
S3	2000	2000	2000	2	0	2	Export	891	Serbia and Montenegro	SCG	807	North Macedonia	MKD								93	SPEC.TRANSACT.NOT CLASSD	1	No Quantity							1539000			0
S3	2000	2000	2000	2	0	2	Export	891	Serbia and Montenegro	SCG	807	North Macedonia	MKD								89	MISC MANUFCTRD GOODS NES	1	No Quantity							4064000			0
S3	2000	2000	2000	2	0	2	Export	891	Serbia and Montenegro	SCG	807	North Macedonia	MKD								56	FERTILIZER,EXCEPT GRP272	1	No Quantity							450000			0
S3	2000	2000	2000	2	0	2	Export	891	Serbia and Montenegro	SCG	807	North Macedonia	MKD								97	GOLD,NONMONTRY EXCL ORES	1	No Quantity							167000			0
S3	2000	2000	2000	2	0	2	Export	891	Serbia and Montenegro	SCG	807	North Macedonia	MKD								82	FURNITURE,BEDDING,ETC.	1	No Quantity							4138000			0
S3	2000	2000	2000	2	0	2	Export	891	Serbia and Montenegro	SCG	807	North Macedonia	MKD								84	CLOTHING AND ACCESSORIES	1	No Quantity							3096000			0
S3	2000	2000	2000	2	0	2	Export	891	Serbia and Montenegro	SCG	807	North Macedonia	MKD								85	FOOTWEAR	1	No Quantity							1372000			0
S3	2000	2000	2000	2	0	2	Export	891	Serbia and Montenegro	SCG	807	North Macedonia	MKD								83	TRAVEL GOODS,HANDBGS ETC	1	No Quantity							74000			0
S3	2000	2000	2000	2	0	2	Export	891	Serbia and Montenegro	SCG	807	North Macedonia	MKD								88	PHOTO.APPARAT.NES;CLOCKS	1	No Quantity							97000			0
S3	2000	2000	2000	2	0	2	Export	891	Serbia and Montenegro	SCG	807	North Macedonia	MKD								87	SCIENTIFIC EQUIPMENT NES	1	No Quantity							2052000			0
S3	2000	2000	2000	2	0	2	Export	891	Serbia and Montenegro	SCG	807	North Macedonia	MKD								67	IRON AND STEEL	1	No Quantity							12172000			0
S3	2000	2000	2000	2	0	2	Export	891	Serbia and Montenegro	SCG	807	North Macedonia	MKD								66	NON-METAL.MINERAL MANFCT	1	No Quantity							8285000			0
S3	2000	2000	2000	2	0	2	Export	891	Serbia and Montenegro	SCG	807	North Macedonia	MKD								68	NON-FERROUS METALS	1	No Quantity							26851000			0
S3	2000	2000	2000	2	0	2	Export	891	Serbia and Montenegro	SCG	807	North Macedonia	MKD								69	METALS MANUFACTURES,NES	1	No Quantity							13212000			0
S3	2000	2000	2000	2	0	2	Export	891	Serbia and Montenegro	SCG	807	North Macedonia	MKD								63	CORK, WOOD MANUFACTURES	1	No Quantity							1910000			0
S3	2000	2000	2000	2	0	2	Export	891	Serbia and Montenegro	SCG	807	North Macedonia	MKD								62	RUBBER MANUFACTURES, NES	1	No Quantity							2386000			0
S3	2000	2000	2000	2	0	2	Export	891	Serbia and Montenegro	SCG	807	North Macedonia	MKD								65	TEXTILE YARN,FABRIC,ETC.	1	No Quantity							5946000			0
S3	2000	2000	2000	2	0	2	Export	891	Serbia and Montenegro	SCG	807	North Macedonia	MKD								64	PAPER,PAPERBOARD,ETC.	1	No Quantity							5219000			0
S3	2000	2000	2000	2	0	2	Export	891	Serbia and Montenegro	SCG	807	North Macedonia	MKD								72	SPECIAL.INDUST.MACHINERY	1	No Quantity							6386000			0
S3	2000	2000	2000	2	0	2	Export	891	Serbia and Montenegro	SCG	807	North Macedonia	MKD								71	POWER GENERATNG.MACHINES	1	No Quantity							1344000			0
S3	2000	2000	2000	2	0	2	Export	891	Serbia and Montenegro	SCG	807	North Macedonia	MKD								74	GENERAL INDUSTL.MACH.NES	1	No Quantity							4774000			0
S3	2000	2000	2000	2	0	2	Export	891	Serbia and Montenegro	SCG	807	North Macedonia	MKD								73	METALWORKING MACHINERY	1	No Quantity							345000			0
S3	2000	2000	2000	2	0	2	Export	891	Serbia and Montenegro	SCG	807	North Macedonia	MKD								77	ELEC MCH APPAR,PARTS,NES	1	No Quantity							10508000			0
S3	2000	2000	2000	2	0	2	Export	891	Serbia and Montenegro	SCG	807	North Macedonia	MKD								75	OFFICE MACHINES,ADP MACH	1	No Quantity							8000			0
S3	2000	2000	2000	2	0	2	Export	891	Serbia and Montenegro	SCG	807	North Macedonia	MKD								43	ANIMAL,VEG.FATS,OILS,NES	1	No Quantity							1835000			0
S3	2000	2000	2000	2	0	2	Export	891	Serbia and Montenegro	SCG	807	North Macedonia	MKD								76	TELECOMM.SOUND EQUIP ETC	1	No Quantity							68000			0
S3	2000	2000	2000	2	0	2	Export	891	Serbia and Montenegro	SCG	807	North Macedonia	MKD								81	PREFAB BUILDGS,FTTNG ETC	1	No Quantity							696000			0
S3	2000	2000	2000	2	0	2	Export	891	Serbia and Montenegro	SCG	807	North Macedonia	MKD								79	OTHR.TRANSPORT EQUIPMENT	1	No Quantity							1172000			0
S3	2000	2000	2000	2	0	2	Export	891	Serbia and Montenegro	SCG	807	North Macedonia	MKD								78	ROAD VEHICLES	1	No Quantity							8036000			0
S3	2000	2000	2000	2	0	2	Export	891	Serbia and Montenegro	SCG	807	North Macedonia	MKD								55	ESSENTL.OILS,PERFUME,ETC	1	No Quantity							1609000			0
S3	2000	2000	2000	2	0	2	Export	891	Serbia and Montenegro	SCG	807	North Macedonia	MKD								58	PLASTIC,NON-PRIMARY FORM	1	No Quantity							3215000			0
S3	2000	2000	2000	2	0	2	Export	891	Serbia and Montenegro	SCG	807	North Macedonia	MKD								61	LEATHER, LEATHER GOODS	1	No Quantity							42000			0
S3	2000	2000	2000	2	0	2	Export	891	Serbia and Montenegro	SCG	807	North Macedonia	MKD								59	CHEMICAL MATERIALS NES	1	No Quantity							2197000			0
S3	2000	2000	2000	2	0	2	Export	891	Serbia and Montenegro	SCG	807	North Macedonia	MKD								53	DYES,COLOURING MATERIALS	1	No Quantity							264000			0
S3	2000	2000	2000	2	0	2	Export	891	Serbia and Montenegro	SCG	807	North Macedonia	MKD								54	MEDICINAL,PHARM.PRODUCTS	1	No Quantity							3378000			0
S3	2000	2000	2000	2	0	2	Export	891	Serbia and Montenegro	SCG	807	North Macedonia	MKD								57	PLASTICS IN PRIMARY FORM	1	No Quantity							2787000			0
S3	2000	2000	2000	2	0	2	Export	891	Serbia and Montenegro	SCG	807	North Macedonia	MKD								42	FIXED VEG. FATS AND OILS	1	No Quantity							804000			0
S3	2000	2000	2000	2	0	2	Export	891	Serbia and Montenegro	SCG	807	North Macedonia	MKD								33	PETROLEUM,PETROL.PRODUCT	1	No Quantity							211000			0
S3	2000	2000	2000	2	0	2	Export	891	Serbia and Montenegro	SCG	807	North Macedonia	MKD								41	ANIMAL OILS AND FATS	1	No Quantity							63000			0
S3	2000	2000	2000	2	0	2	Export	891	Serbia and Montenegro	SCG	807	North Macedonia	MKD								51	ORGANIC CHEMICALS	1	No Quantity							680000			0
S3	2000	2000	2000	2	0	2	Export	891	Serbia and Montenegro	SCG	807	North Macedonia	MKD								52	INORGANIC CHEMICALS	1	No Quantity							1016000			0
S3	2000	2000	2000	2	0	2	Export	891	Serbia and Montenegro	SCG	807	North Macedonia	MKD								29	CRUDE ANIMAL,VEG.MATERL.	1	No Quantity							1661000			0
S3	2000	2000	2000	2	0	2	Export	891	Serbia and Montenegro	SCG	807	North Macedonia	MKD								12	TOBACCO,TOBACCO MANUFACT	1	No Quantity							909000			0
S3	2000	2000	2000	2	0	2	Export	891	Serbia and Montenegro	SCG	807	North Macedonia	MKD								32	COAL, COKE, BRIQUETTES	1	No Quantity							12000			0
S3	2000	2000	2000	2	0	2	Export	891	Serbia and Montenegro	SCG	807	North Macedonia	MKD								28	METALLIFEROUS ORE,SCRAP	1	No Quantity							3846000			0
S3	2000	2000	2000	2	0	2	Export	891	Serbia and Montenegro	SCG	807	North Macedonia	MKD								26	TEXTILE FIBRES	1	No Quantity							156000			0
S3	2000	2000	2000	2	0	2	Export	891	Serbia and Montenegro	SCG	807	North Macedonia	MKD								27	CRUDE FERTILIZER,MINERAL	1	No Quantity							453000			0
S3	2000	2000	2000	2	0	2	Export	891	Serbia and Montenegro	SCG	807	North Macedonia	MKD								23	CRUDE RUBBER	1	No Quantity							166000			0
S3	2000	2000	2000	2	0	2	Export	891	Serbia and Montenegro	SCG	807	North Macedonia	MKD								24	CORK AND WOOD	1	No Quantity							2479000			0
S3	2000	2000	2000	2	0	2	Export	891	Serbia and Montenegro	SCG	807	North Macedonia	MKD								22	OIL SEED,OLEAGINUS FRUIT	1	No Quantity							131000			0
S3	2000	2000	2000	2	0	2	Export	891	Serbia and Montenegro	SCG	807	North Macedonia	MKD								25	PULP AND WASTE PAPER	1	No Quantity							972000			0
S3	2000	2000	2000	2	0	2	Export	891	Serbia and Montenegro	SCG	807	North Macedonia	MKD								21	HIDES,SKINS,FURSKINS,RAW	1	No Quantity							318000			0
S3	2000	2000	2000	2	0	2	Export	891	Serbia and Montenegro	SCG	807	North Macedonia	MKD								08	ANIMAL FEED STUFF	1	No Quantity							4582000			0
S3	2000	2000	2000	2	0	2	Export	891	Serbia and Montenegro	SCG	807	North Macedonia	MKD								11	BEVERAGES	1	No Quantity							1564000			0
S3	2000	2000	2000	2	0	2	Export	891	Serbia and Montenegro	SCG	807	North Macedonia	MKD								09	MISC.EDIBLE PRODUCTS ETC	1	No Quantity							1928000			0
S3	2000	2000	2000	2	0	2	Export	891	Serbia and Montenegro	SCG	807	North Macedonia	MKD								06	SUGAR,SUGR.PREPTNS,HONEY	1	No Quantity							1194000			0
S3	2000	2000	2000	2	0	2	Export	891	Serbia and Montenegro	SCG	807	North Macedonia	MKD								03	FISH,CRUSTACEANS,MOLLUSC	1	No Quantity							339000			0
S3	2000	2000	2000	2	0	2	Export	891	Serbia and Montenegro	SCG	807	North Macedonia	MKD								04	CEREALS,CEREAL PREPRTNS.	1	No Quantity							12685000			0
S3	2000	2000	2000	2	0	2	Export	891	Serbia and Montenegro	SCG	807	North Macedonia	MKD								01	MEAT, MEAT PREPARATIONS	1	No Quantity							15159000			0
S3	2000	2000	2000	2	0	2	Export	891	Serbia and Montenegro	SCG	807	North Macedonia	MKD								02	DAIRY PRODUCTS,BIRD EGGS	1	No Quantity							2403000			0
S3	2000	2000	2000	2	0	2	Export	891	Serbia and Montenegro	SCG	807	North Macedonia	MKD								00	LIVE ANIMALS	1	No Quantity							2920000			0
S3	2000	2000	2000	2	0	2	Export	891	Serbia and Montenegro	SCG	807	North Macedonia	MKD								07	COFFEE,TEA,COCOA,SPICES	1	No Quantity							5551000			0
S3	2000	2000	2000	2	0	2	Export	891	Serbia and Montenegro	SCG	807	North Macedonia	MKD								05	VEGETABLES AND FRUIT	1	No Quantity							5697000			0
S3	2000	2000	2000	2	0	2	Export	891	Serbia and Montenegro	SCG	818	Egypt	EGY								07	COFFEE,TEA,COCOA,SPICES	1	No Quantity							19000			0
S3	2000	2000	2000	2	0	2	Export	891	Serbia and Montenegro	SCG	818	Egypt	EGY								24	CORK AND WOOD	1	No Quantity							3103000			0
S3	2000	2000	2000	2	0	2	Export	891	Serbia and Montenegro	SCG	818	Egypt	EGY								26	TEXTILE FIBRES	1	No Quantity							53000			0
S3	2000	2000	2000	2	0	2	Export	891	Serbia and Montenegro	SCG	818	Egypt	EGY								57	PLASTICS IN PRIMARY FORM	1	No Quantity							618000			0
S3	2000	2000	2000	2	0	2	Export	891	Serbia and Montenegro	SCG	818	Egypt	EGY								78	ROAD VEHICLES	1	No Quantity							3866000			0
S3	2000	2000	2000	2	0	2	Export	891	Serbia and Montenegro	SCG	818	Egypt	EGY								77	ELEC MCH APPAR,PARTS,NES	1	No Quantity							86000			0
S3	2000	2000	2000	2	0	2	Export	891	Serbia and Montenegro	SCG	818	Egypt	EGY								74	GENERAL INDUSTL.MACH.NES	1	No Quantity							579000			0
S3	2000	2000	2000	2	0	2	Export	891	Serbia and Montenegro	SCG	818	Egypt	EGY								71	POWER GENERATNG.MACHINES	1	No Quantity							738000			0
S3	2000	2000	2000	2	0	2	Export	891	Serbia and Montenegro	SCG	818	Egypt	EGY								72	SPECIAL.INDUST.MACHINERY	1	No Quantity							1149000			0
S3	2000	2000	2000	2	0	2	Export	891	Serbia and Montenegro	SCG	818	Egypt	EGY								64	PAPER,PAPERBOARD,ETC.	1	No Quantity							10000			0
S3	2000	2000	2000	2	0	2	Export	891	Serbia and Montenegro	SCG	818	Egypt	EGY								65	TEXTILE YARN,FABRIC,ETC.	1	No Quantity							252000			0
S3	2000	2000	2000	2	0	2	Export	891	Serbia and Montenegro	SCG	818	Egypt	EGY								62	RUBBER MANUFACTURES, NES	1	No Quantity							61000			0
S3	2000	2000	2000	2	0	2	Export	891	Serbia and Montenegro	SCG	818	Egypt	EGY								63	CORK, WOOD MANUFACTURES	1	No Quantity							40000			0
S3	2000	2000	2000	2	0	2	Export	891	Serbia and Montenegro	SCG	818	Egypt	EGY								69	METALS MANUFACTURES,NES	1	No Quantity							5000			0
S3	2000	2000	2000	2	0	2	Export	891	Serbia and Montenegro	SCG	818	Egypt	EGY								68	NON-FERROUS METALS	1	No Quantity							3260000			0
S3	2000	2000	2000	2	0	2	Export	891	Serbia and Montenegro	SCG	818	Egypt	EGY								66	NON-METAL.MINERAL MANFCT	1	No Quantity							329000			0
S3	2000	2000	2000	2	0	2	Export	891	Serbia and Montenegro	SCG	818	Egypt	EGY								87	SCIENTIFIC EQUIPMENT NES	1	No Quantity							60000			0
S3	2000	2000	2000	2	0	2	Export	891	Serbia and Montenegro	SCG	818	Egypt	EGY								82	FURNITURE,BEDDING,ETC.	1	No Quantity							47000			0
S3	2000	2000	2000	2	0	2	Export	891	Serbia and Montenegro	SCG	818	Egypt	EGY								89	MISC MANUFCTRD GOODS NES	1	No Quantity							243000			0
S3	2000	2000	2000	2	0	2	Export	891	Serbia and Montenegro	SCG	818	Egypt	EGY								93	SPEC.TRANSACT.NOT CLASSD	1	No Quantity							531000			0
S3	2000	2000	2000	2	0	2	Export	891	Serbia and Montenegro	SCG	826	United Kingdom	GBR								93	SPEC.TRANSACT.NOT CLASSD	1	No Quantity							362000			0
S3	2000	2000	2000	2	0	2	Export	891	Serbia and Montenegro	SCG	826	United Kingdom	GBR								89	MISC MANUFCTRD GOODS NES	1	No Quantity							305000			0
S3	2000	2000	2000	2	0	2	Export	891	Serbia and Montenegro	SCG	826	United Kingdom	GBR								97	GOLD,NONMONTRY EXCL ORES	1	No Quantity							2000			0
S3	2000	2000	2000	2	0	2	Export	891	Serbia and Montenegro	SCG	826	United Kingdom	GBR								82	FURNITURE,BEDDING,ETC.	1	No Quantity							83000			0
S3	2000	2000	2000	2	0	2	Export	891	Serbia and Montenegro	SCG	826	United Kingdom	GBR								84	CLOTHING AND ACCESSORIES	1	No Quantity							2441000			0
S3	2000	2000	2000	2	0	2	Export	891	Serbia and Montenegro	SCG	826	United Kingdom	GBR								87	SCIENTIFIC EQUIPMENT NES	1	No Quantity							4000			0
S3	2000	2000	2000	2	0	2	Export	891	Serbia and Montenegro	SCG	826	United Kingdom	GBR								88	PHOTO.APPARAT.NES;CLOCKS	1	No Quantity							15000			0
S3	2000	2000	2000	2	0	2	Export	891	Serbia and Montenegro	SCG	826	United Kingdom	GBR								85	FOOTWEAR	1	No Quantity							107000			0
S3	2000	2000	2000	2	0	2	Export	891	Serbia and Montenegro	SCG	826	United Kingdom	GBR								66	NON-METAL.MINERAL MANFCT	1	No Quantity							79000			0
S3	2000	2000	2000	2	0	2	Export	891	Serbia and Montenegro	SCG	826	United Kingdom	GBR								67	IRON AND STEEL	1	No Quantity							6000			0
S3	2000	2000	2000	2	0	2	Export	891	Serbia and Montenegro	SCG	826	United Kingdom	GBR								68	NON-FERROUS METALS	1	No Quantity							2264000			0
S3	2000	2000	2000	2	0	2	Export	891	Serbia and Montenegro	SCG	826	United Kingdom	GBR								69	METALS MANUFACTURES,NES	1	No Quantity							447000			0
S3	2000	2000	2000	2	0	2	Export	891	Serbia and Montenegro	SCG	826	United Kingdom	GBR								63	CORK, WOOD MANUFACTURES	1	No Quantity							9000			0
S3	2000	2000	2000	2	0	2	Export	891	Serbia and Montenegro	SCG	826	United Kingdom	GBR								62	RUBBER MANUFACTURES, NES	1	No Quantity							10228000			0
S3	2000	2000	2000	2	0	2	Export	891	Serbia and Montenegro	SCG	826	United Kingdom	GBR								65	TEXTILE YARN,FABRIC,ETC.	1	No Quantity							442000			0
S3	2000	2000	2000	2	0	2	Export	891	Serbia and Montenegro	SCG	826	United Kingdom	GBR								64	PAPER,PAPERBOARD,ETC.	1	No Quantity							184000			0
S3	2000	2000	2000	2	0	2	Export	891	Serbia and Montenegro	SCG	826	United Kingdom	GBR								72	SPECIAL.INDUST.MACHINERY	1	No Quantity							36000			0
S3	2000	2000	2000	2	0	2	Export	891	Serbia and Montenegro	SCG	826	United Kingdom	GBR								74	GENERAL INDUSTL.MACH.NES	1	No Quantity							123000			0
S3	2000	2000	2000	2	0	2	Export	891	Serbia and Montenegro	SCG	826	United Kingdom	GBR								73	METALWORKING MACHINERY	1	No Quantity							6000			0
S3	2000	2000	2000	2	0	2	Export	891	Serbia and Montenegro	SCG	826	United Kingdom	GBR								77	ELEC MCH APPAR,PARTS,NES	1	No Quantity							295000			0
S3	2000	2000	2000	2	0	2	Export	891	Serbia and Montenegro	SCG	826	United Kingdom	GBR								78	ROAD VEHICLES	1	No Quantity							141000			0
S3	2000	2000	2000	2	0	2	Export	891	Serbia and Montenegro	SCG	826	United Kingdom	GBR								79	OTHR.TRANSPORT EQUIPMENT	1	No Quantity							129000			0
S3	2000	2000	2000	2	0	2	Export	891	Serbia and Montenegro	SCG	826	United Kingdom	GBR								57	PLASTICS IN PRIMARY FORM	1	No Quantity							33000			0
S3	2000	2000	2000	2	0	2	Export	891	Serbia and Montenegro	SCG	826	United Kingdom	GBR								55	ESSENTL.OILS,PERFUME,ETC	1	No Quantity							7000			0
S3	2000	2000	2000	2	0	2	Export	891	Serbia and Montenegro	SCG	826	United Kingdom	GBR								29	CRUDE ANIMAL,VEG.MATERL.	1	No Quantity							33000			0
S3	2000	2000	2000	2	0	2	Export	891	Serbia and Montenegro	SCG	826	United Kingdom	GBR								52	INORGANIC CHEMICALS	1	No Quantity							19000			0
S3	2000	2000	2000	2	0	2	Export	891	Serbia and Montenegro	SCG	826	United Kingdom	GBR								42	FIXED VEG. FATS AND OILS	1	No Quantity							594000			0
S3	2000	2000	2000	2	0	2	Export	891	Serbia and Montenegro	SCG	826	United Kingdom	GBR								24	CORK AND WOOD	1	No Quantity							636000			0
S3	2000	2000	2000	2	0	2	Export	891	Serbia and Montenegro	SCG	826	United Kingdom	GBR								09	MISC.EDIBLE PRODUCTS ETC	1	No Quantity							255000			0
S3	2000	2000	2000	2	0	2	Export	891	Serbia and Montenegro	SCG	826	United Kingdom	GBR								11	BEVERAGES	1	No Quantity							84000			0
S3	2000	2000	2000	2	0	2	Export	891	Serbia and Montenegro	SCG	826	United Kingdom	GBR								07	COFFEE,TEA,COCOA,SPICES	1	No Quantity							95000			0
S3	2000	2000	2000	2	0	2	Export	891	Serbia and Montenegro	SCG	826	United Kingdom	GBR								05	VEGETABLES AND FRUIT	1	No Quantity							2654000			0
S3	2000	2000	2000	2	0	2	Export	891	Serbia and Montenegro	SCG	826	United Kingdom	GBR								04	CEREALS,CEREAL PREPRTNS.	1	No Quantity							404000			0
S3	2000	2000	2000	2	0	2	Export	891	Serbia and Montenegro	SCG	834	United Rep. of Tanzania	TZA								62	RUBBER MANUFACTURES, NES	1	No Quantity							15000			0
S3	2000	2000	2000	2	0	2	Export	891	Serbia and Montenegro	SCG	834	United Rep. of Tanzania	TZA								93	SPEC.TRANSACT.NOT CLASSD	1	No Quantity							7000			0
S3	2000	2000	2000	2	0	2	Export	891	Serbia and Montenegro	SCG	842	USA	USA								93	SPEC.TRANSACT.NOT CLASSD	1	No Quantity							342000			0
S3	2000	2000	2000	2	0	2	Export	891	Serbia and Montenegro	SCG	842	USA	USA								89	MISC MANUFCTRD GOODS NES	1	No Quantity							89000			0
S3	2000	2000	2000	2	0	2	Export	891	Serbia and Montenegro	SCG	842	USA	USA								85	FOOTWEAR	1	No Quantity							15000			0
S3	2000	2000	2000	2	0	2	Export	891	Serbia and Montenegro	SCG	842	USA	USA								84	CLOTHING AND ACCESSORIES	1	No Quantity							122000			0
S3	2000	2000	2000	2	0	2	Export	891	Serbia and Montenegro	SCG	842	USA	USA								82	FURNITURE,BEDDING,ETC.	1	No Quantity							399000			0
S3	2000	2000	2000	2	0	2	Export	891	Serbia and Montenegro	SCG	842	USA	USA								62	RUBBER MANUFACTURES, NES	1	No Quantity							22000			0
S3	2000	2000	2000	2	0	2	Export	891	Serbia and Montenegro	SCG	842	USA	USA								65	TEXTILE YARN,FABRIC,ETC.	1	No Quantity							143000			0
S3	2000	2000	2000	2	0	2	Export	891	Serbia and Montenegro	SCG	842	USA	USA								69	METALS MANUFACTURES,NES	1	No Quantity							623000			0
S3	2000	2000	2000	2	0	2	Export	891	Serbia and Montenegro	SCG	842	USA	USA								68	NON-FERROUS METALS	1	No Quantity							788000			0
S3	2000	2000	2000	2	0	2	Export	891	Serbia and Montenegro	SCG	842	USA	USA								81	PREFAB BUILDGS,FTTNG ETC	1	No Quantity							1000			0
S3	2000	2000	2000	2	0	2	Export	891	Serbia and Montenegro	SCG	842	USA	USA								78	ROAD VEHICLES	1	No Quantity							9000			0
S3	2000	2000	2000	2	0	2	Export	891	Serbia and Montenegro	SCG	842	USA	USA								77	ELEC MCH APPAR,PARTS,NES	1	No Quantity							1000			0
S3	2000	2000	2000	2	0	2	Export	891	Serbia and Montenegro	SCG	842	USA	USA								75	OFFICE MACHINES,ADP MACH	1	No Quantity							6000			0
S3	2000	2000	2000	2	0	2	Export	891	Serbia and Montenegro	SCG	842	USA	USA								74	GENERAL INDUSTL.MACH.NES	1	No Quantity							51000			0
S3	2000	2000	2000	2	0	2	Export	891	Serbia and Montenegro	SCG	842	USA	USA								71	POWER GENERATNG.MACHINES	1	No Quantity							256000			0
S3	2000	2000	2000	2	0	2	Export	891	Serbia and Montenegro	SCG	842	USA	USA								04	CEREALS,CEREAL PREPRTNS.	1	No Quantity							53000			0
S3	2000	2000	2000	2	0	2	Export	891	Serbia and Montenegro	SCG	842	USA	USA								02	DAIRY PRODUCTS,BIRD EGGS	1	No Quantity							42000			0
S3	2000	2000	2000	2	0	2	Export	891	Serbia and Montenegro	SCG	842	USA	USA								01	MEAT, MEAT PREPARATIONS	1	No Quantity							28000			0
S3	2000	2000	2000	2	0	2	Export	891	Serbia and Montenegro	SCG	842	USA	USA								05	VEGETABLES AND FRUIT	1	No Quantity							48000			0
S3	2000	2000	2000	2	0	2	Export	891	Serbia and Montenegro	SCG	842	USA	USA								07	COFFEE,TEA,COCOA,SPICES	1	No Quantity							23000			0
S3	2000	2000	2000	2	0	2	Export	891	Serbia and Montenegro	SCG	842	USA	USA								11	BEVERAGES	1	No Quantity							226000			0
S3	2000	2000	2000	2	0	2	Export	891	Serbia and Montenegro	SCG	842	USA	USA								09	MISC.EDIBLE PRODUCTS ETC	1	No Quantity							26000			0
S3	2000	2000	2000	2	0	2	Export	891	Serbia and Montenegro	SCG	842	USA	USA								24	CORK AND WOOD	1	No Quantity							160000			0
S3	2000	2000	2000	2	0	2	Export	891	Serbia and Montenegro	SCG	842	USA	USA								22	OIL SEED,OLEAGINUS FRUIT	1	No Quantity							7000			0
S3	2000	2000	2000	2	0	2	Export	891	Serbia and Montenegro	SCG	842	USA	USA								42	FIXED VEG. FATS AND OILS	1	No Quantity							16000			0
S3	2000	2000	2000	2	0	2	Export	891	Serbia and Montenegro	SCG	842	USA	USA								29	CRUDE ANIMAL,VEG.MATERL.	1	No Quantity							308000			0
S3	2000	2000	2000	2	0	2	Export	891	Serbia and Montenegro	SCG	842	USA	USA								27	CRUDE FERTILIZER,MINERAL	1	No Quantity							5000			0
S3	2000	2000	2000	2	0	2	Export	891	Serbia and Montenegro	SCG	842	USA	USA								55	ESSENTL.OILS,PERFUME,ETC	1	No Quantity							44000			0
S3	2000	2000	2000	2	0	2	Export	891	Serbia and Montenegro	SCG	842	USA	USA								58	PLASTIC,NON-PRIMARY FORM	1	No Quantity							42000			0
S3	2000	2000	2000	2	0	2	Export	891	Serbia and Montenegro	SCG	858	Uruguay	URY								07	COFFEE,TEA,COCOA,SPICES	1	No Quantity							15000			0
S3	2000	2000	2000	2	0	2	Export	891	Serbia and Montenegro	SCG	858	Uruguay	URY								65	TEXTILE YARN,FABRIC,ETC.	1	No Quantity							2000			0
S3	2000	2000	2000	2	0	2	Export	891	Serbia and Montenegro	SCG	858	Uruguay	URY								62	RUBBER MANUFACTURES, NES	1	No Quantity							413000			0
S3	2000	2000	2000	2	0	2	Export	891	Serbia and Montenegro	SCG	858	Uruguay	URY								84	CLOTHING AND ACCESSORIES	1	No Quantity							6000			0
S3	2000	2000	2000	2	0	2	Export	891	Serbia and Montenegro	SCG	858	Uruguay	URY								85	FOOTWEAR	1	No Quantity							2000			0
S3	2000	2000	2000	2	0	2	Export	891	Serbia and Montenegro	SCG	860	Uzbekistan	UZB								93	SPEC.TRANSACT.NOT CLASSD	1	No Quantity							10000			0
S3	2000	2000	2000	2	0	2	Export	891	Serbia and Montenegro	SCG	860	Uzbekistan	UZB								63	CORK, WOOD MANUFACTURES	1	No Quantity							2000			0
S3	2000	2000	2000	2	0	2	Export	891	Serbia and Montenegro	SCG	860	Uzbekistan	UZB								64	PAPER,PAPERBOARD,ETC.	1	No Quantity							11000			0
S3	2000	2000	2000	2	0	2	Export	891	Serbia and Montenegro	SCG	860	Uzbekistan	UZB								69	METALS MANUFACTURES,NES	1	No Quantity							278000			0
S3	2000	2000	2000	2	0	2	Export	891	Serbia and Montenegro	SCG	860	Uzbekistan	UZB								67	IRON AND STEEL	1	No Quantity							1000			0
S3	2000	2000	2000	2	0	2	Export	891	Serbia and Montenegro	SCG	860	Uzbekistan	UZB								66	NON-METAL.MINERAL MANFCT	1	No Quantity							40000			0
S3	2000	2000	2000	2	0	2	Export	891	Serbia and Montenegro	SCG	860	Uzbekistan	UZB								74	GENERAL INDUSTL.MACH.NES	1	No Quantity							5000			0
S3	2000	2000	2000	2	0	2	Export	891	Serbia and Montenegro	SCG	860	Uzbekistan	UZB								54	MEDICINAL,PHARM.PRODUCTS	1	No Quantity							56000			0
S3	2000	2000	2000	2	0	2	Export	891	Serbia and Montenegro	SCG	860	Uzbekistan	UZB								53	DYES,COLOURING MATERIALS	1	No Quantity							1000			0
S3	2000	2000	2000	2	0	2	Export	891	Serbia and Montenegro	SCG	862	Venezuela	VEN								93	SPEC.TRANSACT.NOT CLASSD	1	No Quantity							5000			0
S3	2000	2000	2000	2	0	2	Export	891	Serbia and Montenegro	SCG	882	Samoa	WSM								24	CORK AND WOOD	1	No Quantity							31000			0
S3	2000	2000	2000	2	0	2	Export	891	Serbia and Montenegro	SCG	887	Yemen	YEM								93	SPEC.TRANSACT.NOT CLASSD	1	No Quantity							3448000			0
S3	2000	2000	2000	2	0	2	Export	891	Serbia and Montenegro	SCG	887	Yemen	YEM								89	MISC MANUFCTRD GOODS NES	1	No Quantity							217000			0
S3	2000	2000	2000	2	0	2	Export	891	Serbia and Montenegro	SCG	894	Zambia	ZMB								93	SPEC.TRANSACT.NOT CLASSD	1	No Quantity							1000			0
S3	2000	2000	2000	2	0	2	Export	891	Serbia and Montenegro	SCG	899	Areas, nes									93	SPEC.TRANSACT.NOT CLASSD	1	No Quantity							219000			0
S3	2000	2000	2000	2	0	2	Export	891	Serbia and Montenegro	SCG	899	Areas, nes									24	CORK AND WOOD	1	No Quantity							120000			0
