# Supplementary material for: Core-periphery structure in sectoral international trade networks: A new approach to an old theory
Source: PLoS One. 2020 Apr 2;15(4):e0229547. doi: 10.1371/journal.pone.0229547 (PMC7117750; doi:10.1371/journal.pone.0229547)
Supplement: S7 File — (ZIP) [file pone.0229547.s007.zip › S7_File/RawData 2000/comtrade (8).csv]

Classification	Year	Period	Period Desc.	Aggregate Level	Is Leaf Code	Trade Flow Code	Trade Flow	Reporter Code	Reporter	Reporter ISO	Partner Code	Partner	Partner ISO	2nd Partner Code	2nd Partner	2nd Partner ISO	Customs Proc. Code	Customs	Mode of Transport Code	Mode of Transport	Commodity Code	Commodity	Qty Unit Code	Qty Unit	Qty	Alt Qty Unit Code	Alt Qty Unit	Alt Qty	Netweight (kg)	Gross weight (kg)	Trade Value (US$)	CIF Trade Value (US$)	FOB Trade Value (US$)	Flag
S3	2000	2000	2000	2	0	2	Export	72	Botswana	BWA	0	World	WLD								00	LIVE ANIMALS	1	No Quantity							235090			0
S3	2000	2000	2000	2	0	2	Export	72	Botswana	BWA	56	Belgium	BEL								00	LIVE ANIMALS	1	No Quantity							79			0
S3	2000	2000	2000	2	0	2	Export	72	Botswana	BWA	404	Kenya	KEN								00	LIVE ANIMALS	1	No Quantity							203			0
S3	2000	2000	2000	2	0	2	Export	72	Botswana	BWA	426	Lesotho	LSO								00	LIVE ANIMALS	1	No Quantity							717			0
S3	2000	2000	2000	2	0	2	Export	72	Botswana	BWA	458	Malaysia	MYS								00	LIVE ANIMALS	1	No Quantity							11808			0
S3	2000	2000	2000	2	0	2	Export	72	Botswana	BWA	490	Other Asia, nes									00	LIVE ANIMALS	1	No Quantity							4546			0
S3	2000	2000	2000	2	0	2	Export	72	Botswana	BWA	528	Netherlands	NLD								00	LIVE ANIMALS	1	No Quantity							17696			0
S3	2000	2000	2000	2	0	2	Export	72	Botswana	BWA	702	Singapore	SGP								00	LIVE ANIMALS	1	No Quantity							8748			0
S3	2000	2000	2000	2	0	2	Export	72	Botswana	BWA	710	South Africa	ZAF								00	LIVE ANIMALS	1	No Quantity							166900			0
S3	2000	2000	2000	2	0	2	Export	72	Botswana	BWA	716	Zimbabwe	ZWE								00	LIVE ANIMALS	1	No Quantity							129			0
S3	2000	2000	2000	2	0	2	Export	72	Botswana	BWA	724	Spain	ESP								00	LIVE ANIMALS	1	No Quantity							159			0
S3	2000	2000	2000	2	0	2	Export	72	Botswana	BWA	826	United Kingdom	GBR								00	LIVE ANIMALS	1	No Quantity							20			0
S3	2000	2000	2000	2	0	2	Export	72	Botswana	BWA	842	USA	USA								00	LIVE ANIMALS	1	No Quantity							24085			0
S3	2000	2000	2000	2	0	2	Export	72	Botswana	BWA	0	World	WLD								01	MEAT, MEAT PREPARATIONS	1	No Quantity							52533729			0
S3	2000	2000	2000	2	0	2	Export	72	Botswana	BWA	56	Belgium	BEL								01	MEAT, MEAT PREPARATIONS	1	No Quantity							103701			0
S3	2000	2000	2000	2	0	2	Export	72	Botswana	BWA	251	France	FRA								01	MEAT, MEAT PREPARATIONS	1	No Quantity							3558930			0
S3	2000	2000	2000	2	0	2	Export	72	Botswana	BWA	276	Germany	DEU								01	MEAT, MEAT PREPARATIONS	1	No Quantity							11727070			0
S3	2000	2000	2000	2	0	2	Export	72	Botswana	BWA	300	Greece	GRC								01	MEAT, MEAT PREPARATIONS	1	No Quantity							3705694			0
S3	2000	2000	2000	2	0	2	Export	72	Botswana	BWA	344	China, Hong Kong SAR	HKG								01	MEAT, MEAT PREPARATIONS	1	No Quantity							43589			0
S3	2000	2000	2000	2	0	2	Export	72	Botswana	BWA	381	Italy	ITA								01	MEAT, MEAT PREPARATIONS	1	No Quantity							261334			0
S3	2000	2000	2000	2	0	2	Export	72	Botswana	BWA	454	Malawi	MWI								01	MEAT, MEAT PREPARATIONS	1	No Quantity							1784			0
S3	2000	2000	2000	2	0	2	Export	72	Botswana	BWA	528	Netherlands	NLD								01	MEAT, MEAT PREPARATIONS	1	No Quantity							630539			0
S3	2000	2000	2000	2	0	2	Export	72	Botswana	BWA	579	Norway	NOR								01	MEAT, MEAT PREPARATIONS	1	No Quantity							3513014			0
S3	2000	2000	2000	2	0	2	Export	72	Botswana	BWA	710	South Africa	ZAF								01	MEAT, MEAT PREPARATIONS	1	No Quantity							3528700			0
S3	2000	2000	2000	2	0	2	Export	72	Botswana	BWA	748	Swaziland	SWZ								01	MEAT, MEAT PREPARATIONS	1	No Quantity							287			0
S3	2000	2000	2000	2	0	2	Export	72	Botswana	BWA	826	United Kingdom	GBR								01	MEAT, MEAT PREPARATIONS	1	No Quantity							25453166			0
S3	2000	2000	2000	2	0	2	Export	72	Botswana	BWA	894	Zambia	ZMB								01	MEAT, MEAT PREPARATIONS	1	No Quantity							5922			0
S3	2000	2000	2000	2	0	2	Export	72	Botswana	BWA	0	World	WLD								02	DAIRY PRODUCTS,BIRD EGGS	1	No Quantity							79062			0
S3	2000	2000	2000	2	0	2	Export	72	Botswana	BWA	710	South Africa	ZAF								02	DAIRY PRODUCTS,BIRD EGGS	1	No Quantity							78844			0
S3	2000	2000	2000	2	0	2	Export	72	Botswana	BWA	894	Zambia	ZMB								02	DAIRY PRODUCTS,BIRD EGGS	1	No Quantity							218			0
S3	2000	2000	2000	2	0	2	Export	72	Botswana	BWA	0	World	WLD								03	FISH,CRUSTACEANS,MOLLUSC	1	No Quantity							54250			0
S3	2000	2000	2000	2	0	2	Export	72	Botswana	BWA	710	South Africa	ZAF								03	FISH,CRUSTACEANS,MOLLUSC	1	No Quantity							54102			0
S3	2000	2000	2000	2	0	2	Export	72	Botswana	BWA	894	Zambia	ZMB								03	FISH,CRUSTACEANS,MOLLUSC	1	No Quantity							147			0
S3	2000	2000	2000	2	0	2	Export	72	Botswana	BWA	0	World	WLD								04	CEREALS,CEREAL PREPRTNS.	1	No Quantity							7321533			0
S3	2000	2000	2000	2	0	2	Export	72	Botswana	BWA	24	Angola	AGO								04	CEREALS,CEREAL PREPRTNS.	1	No Quantity							164			0
S3	2000	2000	2000	2	0	2	Export	72	Botswana	BWA	180	Dem. Rep. of the Congo	COD								04	CEREALS,CEREAL PREPRTNS.	1	No Quantity							105601			0
S3	2000	2000	2000	2	0	2	Export	72	Botswana	BWA	288	Ghana	GHA								04	CEREALS,CEREAL PREPRTNS.	1	No Quantity							4			0
S3	2000	2000	2000	2	0	2	Export	72	Botswana	BWA	404	Kenya	KEN								04	CEREALS,CEREAL PREPRTNS.	1	No Quantity							7251			0
S3	2000	2000	2000	2	0	2	Export	72	Botswana	BWA	454	Malawi	MWI								04	CEREALS,CEREAL PREPRTNS.	1	No Quantity							1471431			0
S3	2000	2000	2000	2	0	2	Export	72	Botswana	BWA	516	Namibia	NAM								04	CEREALS,CEREAL PREPRTNS.	1	No Quantity							147630			0
S3	2000	2000	2000	2	0	2	Export	72	Botswana	BWA	579	Norway	NOR								04	CEREALS,CEREAL PREPRTNS.	1	No Quantity							2			0
S3	2000	2000	2000	2	0	2	Export	72	Botswana	BWA	710	South Africa	ZAF								04	CEREALS,CEREAL PREPRTNS.	1	No Quantity							5396867			0
S3	2000	2000	2000	2	0	2	Export	72	Botswana	BWA	716	Zimbabwe	ZWE								04	CEREALS,CEREAL PREPRTNS.	1	No Quantity							189210			0
S3	2000	2000	2000	2	0	2	Export	72	Botswana	BWA	894	Zambia	ZMB								04	CEREALS,CEREAL PREPRTNS.	1	No Quantity							3372			0
S3	2000	2000	2000	2	0	2	Export	72	Botswana	BWA	0	World	WLD								05	VEGETABLES AND FRUIT	1	No Quantity							335241			0
S3	2000	2000	2000	2	0	2	Export	72	Botswana	BWA	276	Germany	DEU								05	VEGETABLES AND FRUIT	1	No Quantity							65158			0
S3	2000	2000	2000	2	0	2	Export	72	Botswana	BWA	454	Malawi	MWI								05	VEGETABLES AND FRUIT	1	No Quantity							19721			0
S3	2000	2000	2000	2	0	2	Export	72	Botswana	BWA	579	Norway	NOR								05	VEGETABLES AND FRUIT	1	No Quantity							6			0
S3	2000	2000	2000	2	0	2	Export	72	Botswana	BWA	710	South Africa	ZAF								05	VEGETABLES AND FRUIT	1	No Quantity							249931			0
S3	2000	2000	2000	2	0	2	Export	72	Botswana	BWA	748	Swaziland	SWZ								05	VEGETABLES AND FRUIT	1	No Quantity							4			0
S3	2000	2000	2000	2	0	2	Export	72	Botswana	BWA	894	Zambia	ZMB								05	VEGETABLES AND FRUIT	1	No Quantity							422			0
S3	2000	2000	2000	2	0	2	Export	72	Botswana	BWA	0	World	WLD								06	SUGAR,SUGR.PREPTNS,HONEY	1	No Quantity							5493599			0
S3	2000	2000	2000	2	0	2	Export	72	Botswana	BWA	208	Denmark	DNK								06	SUGAR,SUGR.PREPTNS,HONEY	1	No Quantity							61			0
S3	2000	2000	2000	2	0	2	Export	72	Botswana	BWA	516	Namibia	NAM								06	SUGAR,SUGR.PREPTNS,HONEY	1	No Quantity							38000			0
S3	2000	2000	2000	2	0	2	Export	72	Botswana	BWA	710	South Africa	ZAF								06	SUGAR,SUGR.PREPTNS,HONEY	1	No Quantity							5455519			0
S3	2000	2000	2000	2	0	2	Export	72	Botswana	BWA	894	Zambia	ZMB								06	SUGAR,SUGR.PREPTNS,HONEY	1	No Quantity							19			0
S3	2000	2000	2000	2	0	2	Export	72	Botswana	BWA	0	World	WLD								07	COFFEE,TEA,COCOA,SPICES	1	No Quantity							242251			0
S3	2000	2000	2000	2	0	2	Export	72	Botswana	BWA	251	France	FRA								07	COFFEE,TEA,COCOA,SPICES	1	No Quantity							4156			0
S3	2000	2000	2000	2	0	2	Export	72	Botswana	BWA	516	Namibia	NAM								07	COFFEE,TEA,COCOA,SPICES	1	No Quantity							2316			0
S3	2000	2000	2000	2	0	2	Export	72	Botswana	BWA	579	Norway	NOR								07	COFFEE,TEA,COCOA,SPICES	1	No Quantity							23			0
S3	2000	2000	2000	2	0	2	Export	72	Botswana	BWA	710	South Africa	ZAF								07	COFFEE,TEA,COCOA,SPICES	1	No Quantity							232415			0
S3	2000	2000	2000	2	0	2	Export	72	Botswana	BWA	748	Swaziland	SWZ								07	COFFEE,TEA,COCOA,SPICES	1	No Quantity							2916			0
S3	2000	2000	2000	2	0	2	Export	72	Botswana	BWA	842	USA	USA								07	COFFEE,TEA,COCOA,SPICES	1	No Quantity							3			0
S3	2000	2000	2000	2	0	2	Export	72	Botswana	BWA	894	Zambia	ZMB								07	COFFEE,TEA,COCOA,SPICES	1	No Quantity							422			0
S3	2000	2000	2000	2	0	2	Export	72	Botswana	BWA	0	World	WLD								08	ANIMAL FEED STUFF	1	No Quantity							3952061			0
S3	2000	2000	2000	2	0	2	Export	72	Botswana	BWA	426	Lesotho	LSO								08	ANIMAL FEED STUFF	1	No Quantity							4496			0
S3	2000	2000	2000	2	0	2	Export	72	Botswana	BWA	454	Malawi	MWI								08	ANIMAL FEED STUFF	1	No Quantity							5583			0
S3	2000	2000	2000	2	0	2	Export	72	Botswana	BWA	516	Namibia	NAM								08	ANIMAL FEED STUFF	1	No Quantity							7195			0
S3	2000	2000	2000	2	0	2	Export	72	Botswana	BWA	710	South Africa	ZAF								08	ANIMAL FEED STUFF	1	No Quantity							1446758			0
S3	2000	2000	2000	2	0	2	Export	72	Botswana	BWA	716	Zimbabwe	ZWE								08	ANIMAL FEED STUFF	1	No Quantity							2433242			0
S3	2000	2000	2000	2	0	2	Export	72	Botswana	BWA	894	Zambia	ZMB								08	ANIMAL FEED STUFF	1	No Quantity							54788			0
S3	2000	2000	2000	2	0	2	Export	72	Botswana	BWA	0	World	WLD								09	MISC.EDIBLE PRODUCTS ETC	1	No Quantity							4453053			0
S3	2000	2000	2000	2	0	2	Export	72	Botswana	BWA	454	Malawi	MWI								09	MISC.EDIBLE PRODUCTS ETC	1	No Quantity							988			0
S3	2000	2000	2000	2	0	2	Export	72	Botswana	BWA	508	Mozambique	MOZ								09	MISC.EDIBLE PRODUCTS ETC	1	No Quantity							4259			0
S3	2000	2000	2000	2	0	2	Export	72	Botswana	BWA	516	Namibia	NAM								09	MISC.EDIBLE PRODUCTS ETC	1	No Quantity							336072			0
S3	2000	2000	2000	2	0	2	Export	72	Botswana	BWA	579	Norway	NOR								09	MISC.EDIBLE PRODUCTS ETC	1	No Quantity							4			0
S3	2000	2000	2000	2	0	2	Export	72	Botswana	BWA	710	South Africa	ZAF								09	MISC.EDIBLE PRODUCTS ETC	1	No Quantity							3903082			0
S3	2000	2000	2000	2	0	2	Export	72	Botswana	BWA	716	Zimbabwe	ZWE								09	MISC.EDIBLE PRODUCTS ETC	1	No Quantity							206742			0
S3	2000	2000	2000	2	0	2	Export	72	Botswana	BWA	748	Swaziland	SWZ								09	MISC.EDIBLE PRODUCTS ETC	1	No Quantity							1435			0
S3	2000	2000	2000	2	0	2	Export	72	Botswana	BWA	894	Zambia	ZMB								09	MISC.EDIBLE PRODUCTS ETC	1	No Quantity							470			0
S3	2000	2000	2000	2	0	2	Export	72	Botswana	BWA	0	World	WLD								11	BEVERAGES	1	No Quantity							166528			0
S3	2000	2000	2000	2	0	2	Export	72	Botswana	BWA	276	Germany	DEU								11	BEVERAGES	1	No Quantity							169			0
S3	2000	2000	2000	2	0	2	Export	72	Botswana	BWA	381	Italy	ITA								11	BEVERAGES	1	No Quantity							1			0
S3	2000	2000	2000	2	0	2	Export	72	Botswana	BWA	392	Japan	JPN								11	BEVERAGES	1	No Quantity							2000			0
S3	2000	2000	2000	2	0	2	Export	72	Botswana	BWA	516	Namibia	NAM								11	BEVERAGES	1	No Quantity							5446			0
S3	2000	2000	2000	2	0	2	Export	72	Botswana	BWA	643	Russian Federation	RUS								11	BEVERAGES	1	No Quantity							1			0
S3	2000	2000	2000	2	0	2	Export	72	Botswana	BWA	710	South Africa	ZAF								11	BEVERAGES	1	No Quantity							96427			0
S3	2000	2000	2000	2	0	2	Export	72	Botswana	BWA	716	Zimbabwe	ZWE								11	BEVERAGES	1	No Quantity							12570			0
S3	2000	2000	2000	2	0	2	Export	72	Botswana	BWA	894	Zambia	ZMB								11	BEVERAGES	1	No Quantity							49914			0
S3	2000	2000	2000	2	0	2	Export	72	Botswana	BWA	0	World	WLD								12	TOBACCO,TOBACCO MANUFACT	1	No Quantity							33747			0
S3	2000	2000	2000	2	0	2	Export	72	Botswana	BWA	710	South Africa	ZAF								12	TOBACCO,TOBACCO MANUFACT	1	No Quantity							33744			0
S3	2000	2000	2000	2	0	2	Export	72	Botswana	BWA	894	Zambia	ZMB								12	TOBACCO,TOBACCO MANUFACT	1	No Quantity							3			0
S3	2000	2000	2000	2	0	2	Export	72	Botswana	BWA	0	World	WLD								21	HIDES,SKINS,FURSKINS,RAW	1	No Quantity							8580629			0
S3	2000	2000	2000	2	0	2	Export	72	Botswana	BWA	40	Austria	AUT								21	HIDES,SKINS,FURSKINS,RAW	1	No Quantity							1081			0
S3	2000	2000	2000	2	0	2	Export	72	Botswana	BWA	56	Belgium	BEL								21	HIDES,SKINS,FURSKINS,RAW	1	No Quantity							856			0
S3	2000	2000	2000	2	0	2	Export	72	Botswana	BWA	203	Czechia	CZE								21	HIDES,SKINS,FURSKINS,RAW	1	No Quantity							872			0
S3	2000	2000	2000	2	0	2	Export	72	Botswana	BWA	208	Denmark	DNK								21	HIDES,SKINS,FURSKINS,RAW	1	No Quantity							901			0
S3	2000	2000	2000	2	0	2	Export	72	Botswana	BWA	251	France	FRA								21	HIDES,SKINS,FURSKINS,RAW	1	No Quantity							490			0
S3	2000	2000	2000	2	0	2	Export	72	Botswana	BWA	276	Germany	DEU								21	HIDES,SKINS,FURSKINS,RAW	1	No Quantity							8290			0
S3	2000	2000	2000	2	0	2	Export	72	Botswana	BWA	381	Italy	ITA								21	HIDES,SKINS,FURSKINS,RAW	1	No Quantity							6890058			0
S3	2000	2000	2000	2	0	2	Export	72	Botswana	BWA	516	Namibia	NAM								21	HIDES,SKINS,FURSKINS,RAW	1	No Quantity							47082			0
S3	2000	2000	2000	2	0	2	Export	72	Botswana	BWA	528	Netherlands	NLD								21	HIDES,SKINS,FURSKINS,RAW	1	No Quantity							81			0
S3	2000	2000	2000	2	0	2	Export	72	Botswana	BWA	554	New Zealand	NZL								21	HIDES,SKINS,FURSKINS,RAW	1	No Quantity							489			0
S3	2000	2000	2000	2	0	2	Export	72	Botswana	BWA	579	Norway	NOR								21	HIDES,SKINS,FURSKINS,RAW	1	No Quantity							55738			0
S3	2000	2000	2000	2	0	2	Export	72	Botswana	BWA	637	North America and Central America, nes									21	HIDES,SKINS,FURSKINS,RAW	1	No Quantity							20			0
S3	2000	2000	2000	2	0	2	Export	72	Botswana	BWA	699	India	IND								21	HIDES,SKINS,FURSKINS,RAW	1	No Quantity							32			0
S3	2000	2000	2000	2	0	2	Export	72	Botswana	BWA	710	South Africa	ZAF								21	HIDES,SKINS,FURSKINS,RAW	1	No Quantity							1175088			0
S3	2000	2000	2000	2	0	2	Export	72	Botswana	BWA	716	Zimbabwe	ZWE								21	HIDES,SKINS,FURSKINS,RAW	1	No Quantity							329793			0
S3	2000	2000	2000	2	0	2	Export	72	Botswana	BWA	724	Spain	ESP								21	HIDES,SKINS,FURSKINS,RAW	1	No Quantity							12983			0
S3	2000	2000	2000	2	0	2	Export	72	Botswana	BWA	752	Sweden	SWE								21	HIDES,SKINS,FURSKINS,RAW	1	No Quantity							20			0
S3	2000	2000	2000	2	0	2	Export	72	Botswana	BWA	757	Switzerland	CHE								21	HIDES,SKINS,FURSKINS,RAW	1	No Quantity							1528			0
S3	2000	2000	2000	2	0	2	Export	72	Botswana	BWA	826	United Kingdom	GBR								21	HIDES,SKINS,FURSKINS,RAW	1	No Quantity							742			0
S3	2000	2000	2000	2	0	2	Export	72	Botswana	BWA	842	USA	USA								21	HIDES,SKINS,FURSKINS,RAW	1	No Quantity							53942			0
S3	2000	2000	2000	2	0	2	Export	72	Botswana	BWA	899	Areas, nes									21	HIDES,SKINS,FURSKINS,RAW	1	No Quantity							543			0
S3	2000	2000	2000	2	0	2	Export	72	Botswana	BWA	0	World	WLD								22	OIL SEED,OLEAGINUS FRUIT	1	No Quantity							532734			0
S3	2000	2000	2000	2	0	2	Export	72	Botswana	BWA	710	South Africa	ZAF								22	OIL SEED,OLEAGINUS FRUIT	1	No Quantity							58375			0
S3	2000	2000	2000	2	0	2	Export	72	Botswana	BWA	894	Zambia	ZMB								22	OIL SEED,OLEAGINUS FRUIT	1	No Quantity							474360			0
S3	2000	2000	2000	2	0	2	Export	72	Botswana	BWA	0	World	WLD								23	CRUDE RUBBER	1	No Quantity							44			0
S3	2000	2000	2000	2	0	2	Export	72	Botswana	BWA	710	South Africa	ZAF								23	CRUDE RUBBER	1	No Quantity							44			0
S3	2000	2000	2000	2	0	2	Export	72	Botswana	BWA	0	World	WLD								24	CORK AND WOOD	1	No Quantity							22003			0
S3	2000	2000	2000	2	0	2	Export	72	Botswana	BWA	516	Namibia	NAM								24	CORK AND WOOD	1	No Quantity							70			0
S3	2000	2000	2000	2	0	2	Export	72	Botswana	BWA	710	South Africa	ZAF								24	CORK AND WOOD	1	No Quantity							20883			0
S3	2000	2000	2000	2	0	2	Export	72	Botswana	BWA	894	Zambia	ZMB								24	CORK AND WOOD	1	No Quantity							1050			0
S3	2000	2000	2000	2	0	2	Export	72	Botswana	BWA	0	World	WLD								25	PULP AND WASTE PAPER	1	No Quantity							386270			0
S3	2000	2000	2000	2	0	2	Export	72	Botswana	BWA	710	South Africa	ZAF								25	PULP AND WASTE PAPER	1	No Quantity							47820			0
S3	2000	2000	2000	2	0	2	Export	72	Botswana	BWA	716	Zimbabwe	ZWE								25	PULP AND WASTE PAPER	1	No Quantity							197347			0
S3	2000	2000	2000	2	0	2	Export	72	Botswana	BWA	748	Swaziland	SWZ								25	PULP AND WASTE PAPER	1	No Quantity							130761			0
S3	2000	2000	2000	2	0	2	Export	72	Botswana	BWA	894	Zambia	ZMB								25	PULP AND WASTE PAPER	1	No Quantity							10341			0
S3	2000	2000	2000	2	0	2	Export	72	Botswana	BWA	0	World	WLD								26	TEXTILE FIBRES	1	No Quantity							392752			0
S3	2000	2000	2000	2	0	2	Export	72	Botswana	BWA	508	Mozambique	MOZ								26	TEXTILE FIBRES	1	No Quantity							2959			0
S3	2000	2000	2000	2	0	2	Export	72	Botswana	BWA	566	Nigeria	NGA								26	TEXTILE FIBRES	1	No Quantity							30			0
S3	2000	2000	2000	2	0	2	Export	72	Botswana	BWA	710	South Africa	ZAF								26	TEXTILE FIBRES	1	No Quantity							371853			0
S3	2000	2000	2000	2	0	2	Export	72	Botswana	BWA	716	Zimbabwe	ZWE								26	TEXTILE FIBRES	1	No Quantity							17849			0
S3	2000	2000	2000	2	0	2	Export	72	Botswana	BWA	894	Zambia	ZMB								26	TEXTILE FIBRES	1	No Quantity							60			0
S3	2000	2000	2000	2	0	2	Export	72	Botswana	BWA	0	World	WLD								27	CRUDE FERTILIZER,MINERAL	1	No Quantity							31017917			0
S3	2000	2000	2000	2	0	2	Export	72	Botswana	BWA	56	Belgium	BEL								27	CRUDE FERTILIZER,MINERAL	1	No Quantity							1211165			0
S3	2000	2000	2000	2	0	2	Export	72	Botswana	BWA	180	Dem. Rep. of the Congo	COD								27	CRUDE FERTILIZER,MINERAL	1	No Quantity							78170			0
S3	2000	2000	2000	2	0	2	Export	72	Botswana	BWA	376	Israel	ISR								27	CRUDE FERTILIZER,MINERAL	1	No Quantity							14935205			0
S3	2000	2000	2000	2	0	2	Export	72	Botswana	BWA	381	Italy	ITA								27	CRUDE FERTILIZER,MINERAL	1	No Quantity							53			0
S3	2000	2000	2000	2	0	2	Export	72	Botswana	BWA	454	Malawi	MWI								27	CRUDE FERTILIZER,MINERAL	1	No Quantity							36065			0
S3	2000	2000	2000	2	0	2	Export	72	Botswana	BWA	516	Namibia	NAM								27	CRUDE FERTILIZER,MINERAL	1	No Quantity							6555			0
S3	2000	2000	2000	2	0	2	Export	72	Botswana	BWA	577	Other Africa, nes									27	CRUDE FERTILIZER,MINERAL	1	No Quantity							37958			0
S3	2000	2000	2000	2	0	2	Export	72	Botswana	BWA	579	Norway	NOR								27	CRUDE FERTILIZER,MINERAL	1	No Quantity							94381			0
S3	2000	2000	2000	2	0	2	Export	72	Botswana	BWA	643	Russian Federation	RUS								27	CRUDE FERTILIZER,MINERAL	1	No Quantity							161			0
S3	2000	2000	2000	2	0	2	Export	72	Botswana	BWA	710	South Africa	ZAF								27	CRUDE FERTILIZER,MINERAL	1	No Quantity							2265005			0
S3	2000	2000	2000	2	0	2	Export	72	Botswana	BWA	716	Zimbabwe	ZWE								27	CRUDE FERTILIZER,MINERAL	1	No Quantity							3651184			0
S3	2000	2000	2000	2	0	2	Export	72	Botswana	BWA	748	Swaziland	SWZ								27	CRUDE FERTILIZER,MINERAL	1	No Quantity							927			0
S3	2000	2000	2000	2	0	2	Export	72	Botswana	BWA	826	United Kingdom	GBR								27	CRUDE FERTILIZER,MINERAL	1	No Quantity							5044931			0
S3	2000	2000	2000	2	0	2	Export	72	Botswana	BWA	842	USA	USA								27	CRUDE FERTILIZER,MINERAL	1	No Quantity							2193423			0
S3	2000	2000	2000	2	0	2	Export	72	Botswana	BWA	894	Zambia	ZMB								27	CRUDE FERTILIZER,MINERAL	1	No Quantity							1462734			0
S3	2000	2000	2000	2	0	2	Export	72	Botswana	BWA	0	World	WLD								28	METALLIFEROUS ORE,SCRAP	1	No Quantity							162572747			0
S3	2000	2000	2000	2	0	2	Export	72	Botswana	BWA	426	Lesotho	LSO								28	METALLIFEROUS ORE,SCRAP	1	No Quantity							45			0
S3	2000	2000	2000	2	0	2	Export	72	Botswana	BWA	579	Norway	NOR								28	METALLIFEROUS ORE,SCRAP	1	No Quantity							73163479			0
S3	2000	2000	2000	2	0	2	Export	72	Botswana	BWA	710	South Africa	ZAF								28	METALLIFEROUS ORE,SCRAP	1	No Quantity							501737			0
S3	2000	2000	2000	2	0	2	Export	72	Botswana	BWA	716	Zimbabwe	ZWE								28	METALLIFEROUS ORE,SCRAP	1	No Quantity							88906513			0
S3	2000	2000	2000	2	0	2	Export	72	Botswana	BWA	894	Zambia	ZMB								28	METALLIFEROUS ORE,SCRAP	1	No Quantity							972			0
S3	2000	2000	2000	2	0	2	Export	72	Botswana	BWA	0	World	WLD								29	CRUDE ANIMAL,VEG.MATERL.	1	No Quantity							79974			0
S3	2000	2000	2000	2	0	2	Export	72	Botswana	BWA	251	France	FRA								29	CRUDE ANIMAL,VEG.MATERL.	1	No Quantity							98			0
S3	2000	2000	2000	2	0	2	Export	72	Botswana	BWA	276	Germany	DEU								29	CRUDE ANIMAL,VEG.MATERL.	1	No Quantity							47			0
S3	2000	2000	2000	2	0	2	Export	72	Botswana	BWA	710	South Africa	ZAF								29	CRUDE ANIMAL,VEG.MATERL.	1	No Quantity							79336			0
S3	2000	2000	2000	2	0	2	Export	72	Botswana	BWA	716	Zimbabwe	ZWE								29	CRUDE ANIMAL,VEG.MATERL.	1	No Quantity							65			0
S3	2000	2000	2000	2	0	2	Export	72	Botswana	BWA	894	Zambia	ZMB								29	CRUDE ANIMAL,VEG.MATERL.	1	No Quantity							428			0
S3	2000	2000	2000	2	0	2	Export	72	Botswana	BWA	0	World	WLD								32	COAL, COKE, BRIQUETTES	1	No Quantity							1621			0
S3	2000	2000	2000	2	0	2	Export	72	Botswana	BWA	516	Namibia	NAM								32	COAL, COKE, BRIQUETTES	1	No Quantity							287			0
S3	2000	2000	2000	2	0	2	Export	72	Botswana	BWA	710	South Africa	ZAF								32	COAL, COKE, BRIQUETTES	1	No Quantity							1334			0
S3	2000	2000	2000	2	0	2	Export	72	Botswana	BWA	0	World	WLD								33	PETROLEUM,PETROL.PRODUCT	1	No Quantity							1988975			0
S3	2000	2000	2000	2	0	2	Export	72	Botswana	BWA	410	Rep. of Korea	KOR								33	PETROLEUM,PETROL.PRODUCT	1	No Quantity							2388			0
S3	2000	2000	2000	2	0	2	Export	72	Botswana	BWA	426	Lesotho	LSO								33	PETROLEUM,PETROL.PRODUCT	1	No Quantity							59			0
S3	2000	2000	2000	2	0	2	Export	72	Botswana	BWA	454	Malawi	MWI								33	PETROLEUM,PETROL.PRODUCT	1	No Quantity							1053			0
S3	2000	2000	2000	2	0	2	Export	72	Botswana	BWA	577	Other Africa, nes									33	PETROLEUM,PETROL.PRODUCT	1	No Quantity							459589			0
S3	2000	2000	2000	2	0	2	Export	72	Botswana	BWA	710	South Africa	ZAF								33	PETROLEUM,PETROL.PRODUCT	1	No Quantity							59815			0
S3	2000	2000	2000	2	0	2	Export	72	Botswana	BWA	716	Zimbabwe	ZWE								33	PETROLEUM,PETROL.PRODUCT	1	No Quantity							84211			0
S3	2000	2000	2000	2	0	2	Export	72	Botswana	BWA	748	Swaziland	SWZ								33	PETROLEUM,PETROL.PRODUCT	1	No Quantity							16			0
S3	2000	2000	2000	2	0	2	Export	72	Botswana	BWA	894	Zambia	ZMB								33	PETROLEUM,PETROL.PRODUCT	1	No Quantity							1381845			0
S3	2000	2000	2000	2	0	2	Export	72	Botswana	BWA	0	World	WLD								34	GAS,NATURAL,MANUFACTURED	1	No Quantity							267480			0
S3	2000	2000	2000	2	0	2	Export	72	Botswana	BWA	710	South Africa	ZAF								34	GAS,NATURAL,MANUFACTURED	1	No Quantity							5250			0
S3	2000	2000	2000	2	0	2	Export	72	Botswana	BWA	748	Swaziland	SWZ								34	GAS,NATURAL,MANUFACTURED	1	No Quantity							15070			0
S3	2000	2000	2000	2	0	2	Export	72	Botswana	BWA	894	Zambia	ZMB								34	GAS,NATURAL,MANUFACTURED	1	No Quantity							247160			0
S3	2000	2000	2000	2	0	2	Export	72	Botswana	BWA	0	World	WLD								35	ELECTRIC CURRENT	1	No Quantity							97			0
S3	2000	2000	2000	2	0	2	Export	72	Botswana	BWA	710	South Africa	ZAF								35	ELECTRIC CURRENT	1	No Quantity							97			0
S3	2000	2000	2000	2	0	2	Export	72	Botswana	BWA	0	World	WLD								41	ANIMAL OILS AND FATS	1	No Quantity							967242			0
S3	2000	2000	2000	2	0	2	Export	72	Botswana	BWA	710	South Africa	ZAF								41	ANIMAL OILS AND FATS	1	No Quantity							1222			0
S3	2000	2000	2000	2	0	2	Export	72	Botswana	BWA	716	Zimbabwe	ZWE								41	ANIMAL OILS AND FATS	1	No Quantity							966020			0
S3	2000	2000	2000	2	0	2	Export	72	Botswana	BWA	0	World	WLD								42	FIXED VEG. FATS AND OILS	1	No Quantity							1129906			0
S3	2000	2000	2000	2	0	2	Export	72	Botswana	BWA	426	Lesotho	LSO								42	FIXED VEG. FATS AND OILS	1	No Quantity							4238			0
S3	2000	2000	2000	2	0	2	Export	72	Botswana	BWA	454	Malawi	MWI								42	FIXED VEG. FATS AND OILS	1	No Quantity							66804			0
S3	2000	2000	2000	2	0	2	Export	72	Botswana	BWA	516	Namibia	NAM								42	FIXED VEG. FATS AND OILS	1	No Quantity							12			0
S3	2000	2000	2000	2	0	2	Export	72	Botswana	BWA	710	South Africa	ZAF								42	FIXED VEG. FATS AND OILS	1	No Quantity							37012			0
S3	2000	2000	2000	2	0	2	Export	72	Botswana	BWA	716	Zimbabwe	ZWE								42	FIXED VEG. FATS AND OILS	1	No Quantity							3871			0
S3	2000	2000	2000	2	0	2	Export	72	Botswana	BWA	894	Zambia	ZMB								42	FIXED VEG. FATS AND OILS	1	No Quantity							1017969			0
S3	2000	2000	2000	2	0	2	Export	72	Botswana	BWA	0	World	WLD								43	ANIMAL,VEG.FATS,OILS,NES	1	No Quantity							32056			0
S3	2000	2000	2000	2	0	2	Export	72	Botswana	BWA	454	Malawi	MWI								43	ANIMAL,VEG.FATS,OILS,NES	1	No Quantity							82			0
S3	2000	2000	2000	2	0	2	Export	72	Botswana	BWA	710	South Africa	ZAF								43	ANIMAL,VEG.FATS,OILS,NES	1	No Quantity							31314			0
S3	2000	2000	2000	2	0	2	Export	72	Botswana	BWA	716	Zimbabwe	ZWE								43	ANIMAL,VEG.FATS,OILS,NES	1	No Quantity							214			0
S3	2000	2000	2000	2	0	2	Export	72	Botswana	BWA	894	Zambia	ZMB								43	ANIMAL,VEG.FATS,OILS,NES	1	No Quantity							446			0
S3	2000	2000	2000	2	0	2	Export	72	Botswana	BWA	0	World	WLD								51	ORGANIC CHEMICALS	1	No Quantity							52919			0
S3	2000	2000	2000	2	0	2	Export	72	Botswana	BWA	454	Malawi	MWI								51	ORGANIC CHEMICALS	1	No Quantity							1722			0
S3	2000	2000	2000	2	0	2	Export	72	Botswana	BWA	710	South Africa	ZAF								51	ORGANIC CHEMICALS	1	No Quantity							21321			0
S3	2000	2000	2000	2	0	2	Export	72	Botswana	BWA	716	Zimbabwe	ZWE								51	ORGANIC CHEMICALS	1	No Quantity							29703			0
S3	2000	2000	2000	2	0	2	Export	72	Botswana	BWA	894	Zambia	ZMB								51	ORGANIC CHEMICALS	1	No Quantity							173			0
S3	2000	2000	2000	2	0	2	Export	72	Botswana	BWA	0	World	WLD								52	INORGANIC CHEMICALS	1	No Quantity							19288909			0
S3	2000	2000	2000	2	0	2	Export	72	Botswana	BWA	180	Dem. Rep. of the Congo	COD								52	INORGANIC CHEMICALS	1	No Quantity							222755			0
S3	2000	2000	2000	2	0	2	Export	72	Botswana	BWA	454	Malawi	MWI								52	INORGANIC CHEMICALS	1	No Quantity							1825			0
S3	2000	2000	2000	2	0	2	Export	72	Botswana	BWA	508	Mozambique	MOZ								52	INORGANIC CHEMICALS	1	No Quantity							10			0
S3	2000	2000	2000	2	0	2	Export	72	Botswana	BWA	710	South Africa	ZAF								52	INORGANIC CHEMICALS	1	No Quantity							17799509			0
S3	2000	2000	2000	2	0	2	Export	72	Botswana	BWA	716	Zimbabwe	ZWE								52	INORGANIC CHEMICALS	1	No Quantity							1192719			0
S3	2000	2000	2000	2	0	2	Export	72	Botswana	BWA	894	Zambia	ZMB								52	INORGANIC CHEMICALS	1	No Quantity							72090			0
S3	2000	2000	2000	2	0	2	Export	72	Botswana	BWA	0	World	WLD								53	DYES,COLOURING MATERIALS	1	No Quantity							1449607			0
S3	2000	2000	2000	2	0	2	Export	72	Botswana	BWA	454	Malawi	MWI								53	DYES,COLOURING MATERIALS	1	No Quantity							226264			0
S3	2000	2000	2000	2	0	2	Export	72	Botswana	BWA	508	Mozambique	MOZ								53	DYES,COLOURING MATERIALS	1	No Quantity							9080			0
S3	2000	2000	2000	2	0	2	Export	72	Botswana	BWA	710	South Africa	ZAF								53	DYES,COLOURING MATERIALS	1	No Quantity							1144987			0
S3	2000	2000	2000	2	0	2	Export	72	Botswana	BWA	716	Zimbabwe	ZWE								53	DYES,COLOURING MATERIALS	1	No Quantity							130			0
S3	2000	2000	2000	2	0	2	Export	72	Botswana	BWA	748	Swaziland	SWZ								53	DYES,COLOURING MATERIALS	1	No Quantity							1231			0
S3	2000	2000	2000	2	0	2	Export	72	Botswana	BWA	894	Zambia	ZMB								53	DYES,COLOURING MATERIALS	1	No Quantity							67914			0
S3	2000	2000	2000	2	0	2	Export	72	Botswana	BWA	0	World	WLD								54	MEDICINAL,PHARM.PRODUCTS	1	No Quantity							2860477			0
S3	2000	2000	2000	2	0	2	Export	72	Botswana	BWA	251	France	FRA								54	MEDICINAL,PHARM.PRODUCTS	1	No Quantity							30			0
S3	2000	2000	2000	2	0	2	Export	72	Botswana	BWA	276	Germany	DEU								54	MEDICINAL,PHARM.PRODUCTS	1	No Quantity							22184			0
S3	2000	2000	2000	2	0	2	Export	72	Botswana	BWA	288	Ghana	GHA								54	MEDICINAL,PHARM.PRODUCTS	1	No Quantity							5374			0
S3	2000	2000	2000	2	0	2	Export	72	Botswana	BWA	376	Israel	ISR								54	MEDICINAL,PHARM.PRODUCTS	1	No Quantity							120455			0
S3	2000	2000	2000	2	0	2	Export	72	Botswana	BWA	404	Kenya	KEN								54	MEDICINAL,PHARM.PRODUCTS	1	No Quantity							94076			0
S3	2000	2000	2000	2	0	2	Export	72	Botswana	BWA	426	Lesotho	LSO								54	MEDICINAL,PHARM.PRODUCTS	1	No Quantity							29287			0
S3	2000	2000	2000	2	0	2	Export	72	Botswana	BWA	454	Malawi	MWI								54	MEDICINAL,PHARM.PRODUCTS	1	No Quantity							68049			0
S3	2000	2000	2000	2	0	2	Export	72	Botswana	BWA	490	Other Asia, nes									54	MEDICINAL,PHARM.PRODUCTS	1	No Quantity							433917			0
S3	2000	2000	2000	2	0	2	Export	72	Botswana	BWA	516	Namibia	NAM								54	MEDICINAL,PHARM.PRODUCTS	1	No Quantity							694075			0
S3	2000	2000	2000	2	0	2	Export	72	Botswana	BWA	577	Other Africa, nes									54	MEDICINAL,PHARM.PRODUCTS	1	No Quantity							89033			0
S3	2000	2000	2000	2	0	2	Export	72	Botswana	BWA	710	South Africa	ZAF								54	MEDICINAL,PHARM.PRODUCTS	1	No Quantity							267042			0
S3	2000	2000	2000	2	0	2	Export	72	Botswana	BWA	716	Zimbabwe	ZWE								54	MEDICINAL,PHARM.PRODUCTS	1	No Quantity							507667			0
S3	2000	2000	2000	2	0	2	Export	72	Botswana	BWA	736	Fmr Sudan	SDN								54	MEDICINAL,PHARM.PRODUCTS	1	No Quantity							133614			0
S3	2000	2000	2000	2	0	2	Export	72	Botswana	BWA	800	Uganda	UGA								54	MEDICINAL,PHARM.PRODUCTS	1	No Quantity							46515			0
S3	2000	2000	2000	2	0	2	Export	72	Botswana	BWA	826	United Kingdom	GBR								54	MEDICINAL,PHARM.PRODUCTS	1	No Quantity							1326			0
S3	2000	2000	2000	2	0	2	Export	72	Botswana	BWA	834	United Rep. of Tanzania	TZA								54	MEDICINAL,PHARM.PRODUCTS	1	No Quantity							62175			0
S3	2000	2000	2000	2	0	2	Export	72	Botswana	BWA	894	Zambia	ZMB								54	MEDICINAL,PHARM.PRODUCTS	1	No Quantity							285658			0
S3	2000	2000	2000	2	0	2	Export	72	Botswana	BWA	0	World	WLD								55	ESSENTL.OILS,PERFUME,ETC	1	No Quantity							1190561			0
S3	2000	2000	2000	2	0	2	Export	72	Botswana	BWA	36	Australia	AUS								55	ESSENTL.OILS,PERFUME,ETC	1	No Quantity							36			0
S3	2000	2000	2000	2	0	2	Export	72	Botswana	BWA	426	Lesotho	LSO								55	ESSENTL.OILS,PERFUME,ETC	1	No Quantity							833			0
S3	2000	2000	2000	2	0	2	Export	72	Botswana	BWA	454	Malawi	MWI								55	ESSENTL.OILS,PERFUME,ETC	1	No Quantity							426842			0
S3	2000	2000	2000	2	0	2	Export	72	Botswana	BWA	516	Namibia	NAM								55	ESSENTL.OILS,PERFUME,ETC	1	No Quantity							4773			0
S3	2000	2000	2000	2	0	2	Export	72	Botswana	BWA	579	Norway	NOR								55	ESSENTL.OILS,PERFUME,ETC	1	No Quantity							10			0
S3	2000	2000	2000	2	0	2	Export	72	Botswana	BWA	710	South Africa	ZAF								55	ESSENTL.OILS,PERFUME,ETC	1	No Quantity							340759			0
S3	2000	2000	2000	2	0	2	Export	72	Botswana	BWA	716	Zimbabwe	ZWE								55	ESSENTL.OILS,PERFUME,ETC	1	No Quantity							407906			0
S3	2000	2000	2000	2	0	2	Export	72	Botswana	BWA	748	Swaziland	SWZ								55	ESSENTL.OILS,PERFUME,ETC	1	No Quantity							5008			0
S3	2000	2000	2000	2	0	2	Export	72	Botswana	BWA	842	USA	USA								55	ESSENTL.OILS,PERFUME,ETC	1	No Quantity							352			0
S3	2000	2000	2000	2	0	2	Export	72	Botswana	BWA	894	Zambia	ZMB								55	ESSENTL.OILS,PERFUME,ETC	1	No Quantity							4040			0
S3	2000	2000	2000	2	0	2	Export	72	Botswana	BWA	0	World	WLD								56	FERTILIZER,EXCEPT GRP272	1	No Quantity							14602			0
S3	2000	2000	2000	2	0	2	Export	72	Botswana	BWA	454	Malawi	MWI								56	FERTILIZER,EXCEPT GRP272	1	No Quantity							42			0
S3	2000	2000	2000	2	0	2	Export	72	Botswana	BWA	508	Mozambique	MOZ								56	FERTILIZER,EXCEPT GRP272	1	No Quantity							15			0
S3	2000	2000	2000	2	0	2	Export	72	Botswana	BWA	710	South Africa	ZAF								56	FERTILIZER,EXCEPT GRP272	1	No Quantity							11793			0
S3	2000	2000	2000	2	0	2	Export	72	Botswana	BWA	716	Zimbabwe	ZWE								56	FERTILIZER,EXCEPT GRP272	1	No Quantity							1887			0
S3	2000	2000	2000	2	0	2	Export	72	Botswana	BWA	894	Zambia	ZMB								56	FERTILIZER,EXCEPT GRP272	1	No Quantity							864			0
S3	2000	2000	2000	2	0	2	Export	72	Botswana	BWA	0	World	WLD								57	PLASTICS IN PRIMARY FORM	1	No Quantity							92139			0
S3	2000	2000	2000	2	0	2	Export	72	Botswana	BWA	508	Mozambique	MOZ								57	PLASTICS IN PRIMARY FORM	1	No Quantity							49			0
S3	2000	2000	2000	2	0	2	Export	72	Botswana	BWA	710	South Africa	ZAF								57	PLASTICS IN PRIMARY FORM	1	No Quantity							91907			0
S3	2000	2000	2000	2	0	2	Export	72	Botswana	BWA	894	Zambia	ZMB								57	PLASTICS IN PRIMARY FORM	1	No Quantity							183			0
S3	2000	2000	2000	2	0	2	Export	72	Botswana	BWA	0	World	WLD								58	PLASTIC,NON-PRIMARY FORM	1	No Quantity							2997432			0
S3	2000	2000	2000	2	0	2	Export	72	Botswana	BWA	450	Madagascar	MDG								58	PLASTIC,NON-PRIMARY FORM	1	No Quantity							408733			0
S3	2000	2000	2000	2	0	2	Export	72	Botswana	BWA	454	Malawi	MWI								58	PLASTIC,NON-PRIMARY FORM	1	No Quantity							35421			0
S3	2000	2000	2000	2	0	2	Export	72	Botswana	BWA	490	Other Asia, nes									58	PLASTIC,NON-PRIMARY FORM	1	No Quantity							5			0
S3	2000	2000	2000	2	0	2	Export	72	Botswana	BWA	508	Mozambique	MOZ								58	PLASTIC,NON-PRIMARY FORM	1	No Quantity							9			0
S3	2000	2000	2000	2	0	2	Export	72	Botswana	BWA	516	Namibia	NAM								58	PLASTIC,NON-PRIMARY FORM	1	No Quantity							5481			0
S3	2000	2000	2000	2	0	2	Export	72	Botswana	BWA	710	South Africa	ZAF								58	PLASTIC,NON-PRIMARY FORM	1	No Quantity							2386570			0
S3	2000	2000	2000	2	0	2	Export	72	Botswana	BWA	716	Zimbabwe	ZWE								58	PLASTIC,NON-PRIMARY FORM	1	No Quantity							122891			0
S3	2000	2000	2000	2	0	2	Export	72	Botswana	BWA	748	Swaziland	SWZ								58	PLASTIC,NON-PRIMARY FORM	1	No Quantity							61			0
S3	2000	2000	2000	2	0	2	Export	72	Botswana	BWA	894	Zambia	ZMB								58	PLASTIC,NON-PRIMARY FORM	1	No Quantity							38261			0
S3	2000	2000	2000	2	0	2	Export	72	Botswana	BWA	0	World	WLD								59	CHEMICAL MATERIALS NES	1	No Quantity							138281			0
S3	2000	2000	2000	2	0	2	Export	72	Botswana	BWA	426	Lesotho	LSO								59	CHEMICAL MATERIALS NES	1	No Quantity							376			0
S3	2000	2000	2000	2	0	2	Export	72	Botswana	BWA	454	Malawi	MWI								59	CHEMICAL MATERIALS NES	1	No Quantity							7425			0
S3	2000	2000	2000	2	0	2	Export	72	Botswana	BWA	490	Other Asia, nes									59	CHEMICAL MATERIALS NES	1	No Quantity							86			0
S3	2000	2000	2000	2	0	2	Export	72	Botswana	BWA	508	Mozambique	MOZ								59	CHEMICAL MATERIALS NES	1	No Quantity							19			0
S3	2000	2000	2000	2	0	2	Export	72	Botswana	BWA	710	South Africa	ZAF								59	CHEMICAL MATERIALS NES	1	No Quantity							111607			0
S3	2000	2000	2000	2	0	2	Export	72	Botswana	BWA	716	Zimbabwe	ZWE								59	CHEMICAL MATERIALS NES	1	No Quantity							8619			0
S3	2000	2000	2000	2	0	2	Export	72	Botswana	BWA	748	Swaziland	SWZ								59	CHEMICAL MATERIALS NES	1	No Quantity							1808			0
S3	2000	2000	2000	2	0	2	Export	72	Botswana	BWA	894	Zambia	ZMB								59	CHEMICAL MATERIALS NES	1	No Quantity							8342			0
S3	2000	2000	2000	2	0	2	Export	72	Botswana	BWA	0	World	WLD								61	LEATHER, LEATHER GOODS	1	No Quantity							2004			0
S3	2000	2000	2000	2	0	2	Export	72	Botswana	BWA	251	France	FRA								61	LEATHER, LEATHER GOODS	1	No Quantity							544			0
S3	2000	2000	2000	2	0	2	Export	72	Botswana	BWA	579	Norway	NOR								61	LEATHER, LEATHER GOODS	1	No Quantity							167			0
S3	2000	2000	2000	2	0	2	Export	72	Botswana	BWA	637	North America and Central America, nes									61	LEATHER, LEATHER GOODS	1	No Quantity							234			0
S3	2000	2000	2000	2	0	2	Export	72	Botswana	BWA	710	South Africa	ZAF								61	LEATHER, LEATHER GOODS	1	No Quantity							618			0
S3	2000	2000	2000	2	0	2	Export	72	Botswana	BWA	842	USA	USA								61	LEATHER, LEATHER GOODS	1	No Quantity							441			0
S3	2000	2000	2000	2	0	2	Export	72	Botswana	BWA	0	World	WLD								62	RUBBER MANUFACTURES, NES	1	No Quantity							416455			0
S3	2000	2000	2000	2	0	2	Export	72	Botswana	BWA	410	Rep. of Korea	KOR								62	RUBBER MANUFACTURES, NES	1	No Quantity							4			0
S3	2000	2000	2000	2	0	2	Export	72	Botswana	BWA	426	Lesotho	LSO								62	RUBBER MANUFACTURES, NES	1	No Quantity							252			0
S3	2000	2000	2000	2	0	2	Export	72	Botswana	BWA	454	Malawi	MWI								62	RUBBER MANUFACTURES, NES	1	No Quantity							1705			0
S3	2000	2000	2000	2	0	2	Export	72	Botswana	BWA	490	Other Asia, nes									62	RUBBER MANUFACTURES, NES	1	No Quantity							94			0
S3	2000	2000	2000	2	0	2	Export	72	Botswana	BWA	516	Namibia	NAM								62	RUBBER MANUFACTURES, NES	1	No Quantity							783			0
S3	2000	2000	2000	2	0	2	Export	72	Botswana	BWA	710	South Africa	ZAF								62	RUBBER MANUFACTURES, NES	1	No Quantity							375723			0
S3	2000	2000	2000	2	0	2	Export	72	Botswana	BWA	716	Zimbabwe	ZWE								62	RUBBER MANUFACTURES, NES	1	No Quantity							6638			0
S3	2000	2000	2000	2	0	2	Export	72	Botswana	BWA	748	Swaziland	SWZ								62	RUBBER MANUFACTURES, NES	1	No Quantity							6			0
S3	2000	2000	2000	2	0	2	Export	72	Botswana	BWA	894	Zambia	ZMB								62	RUBBER MANUFACTURES, NES	1	No Quantity							31249			0
S3	2000	2000	2000	2	0	2	Export	72	Botswana	BWA	0	World	WLD								63	CORK, WOOD MANUFACTURES	1	No Quantity							402855			0
S3	2000	2000	2000	2	0	2	Export	72	Botswana	BWA	36	Australia	AUS								63	CORK, WOOD MANUFACTURES	1	No Quantity							1852			0
S3	2000	2000	2000	2	0	2	Export	72	Botswana	BWA	124	Canada	CAN								63	CORK, WOOD MANUFACTURES	1	No Quantity							371			0
S3	2000	2000	2000	2	0	2	Export	72	Botswana	BWA	276	Germany	DEU								63	CORK, WOOD MANUFACTURES	1	No Quantity							197			0
S3	2000	2000	2000	2	0	2	Export	72	Botswana	BWA	372	Ireland	IRL								63	CORK, WOOD MANUFACTURES	1	No Quantity							32			0
S3	2000	2000	2000	2	0	2	Export	72	Botswana	BWA	426	Lesotho	LSO								63	CORK, WOOD MANUFACTURES	1	No Quantity							58			0
S3	2000	2000	2000	2	0	2	Export	72	Botswana	BWA	454	Malawi	MWI								63	CORK, WOOD MANUFACTURES	1	No Quantity							5262			0
S3	2000	2000	2000	2	0	2	Export	72	Botswana	BWA	490	Other Asia, nes									63	CORK, WOOD MANUFACTURES	1	No Quantity							338			0
S3	2000	2000	2000	2	0	2	Export	72	Botswana	BWA	508	Mozambique	MOZ								63	CORK, WOOD MANUFACTURES	1	No Quantity							114			0
S3	2000	2000	2000	2	0	2	Export	72	Botswana	BWA	516	Namibia	NAM								63	CORK, WOOD MANUFACTURES	1	No Quantity							512			0
S3	2000	2000	2000	2	0	2	Export	72	Botswana	BWA	620	Portugal	PRT								63	CORK, WOOD MANUFACTURES	1	No Quantity							102			0
S3	2000	2000	2000	2	0	2	Export	72	Botswana	BWA	710	South Africa	ZAF								63	CORK, WOOD MANUFACTURES	1	No Quantity							339802			0
S3	2000	2000	2000	2	0	2	Export	72	Botswana	BWA	716	Zimbabwe	ZWE								63	CORK, WOOD MANUFACTURES	1	No Quantity							7813			0
S3	2000	2000	2000	2	0	2	Export	72	Botswana	BWA	752	Sweden	SWE								63	CORK, WOOD MANUFACTURES	1	No Quantity							889			0
S3	2000	2000	2000	2	0	2	Export	72	Botswana	BWA	800	Uganda	UGA								63	CORK, WOOD MANUFACTURES	1	No Quantity							665			0
S3	2000	2000	2000	2	0	2	Export	72	Botswana	BWA	826	United Kingdom	GBR								63	CORK, WOOD MANUFACTURES	1	No Quantity							61			0
S3	2000	2000	2000	2	0	2	Export	72	Botswana	BWA	842	USA	USA								63	CORK, WOOD MANUFACTURES	1	No Quantity							4090			0
S3	2000	2000	2000	2	0	2	Export	72	Botswana	BWA	894	Zambia	ZMB								63	CORK, WOOD MANUFACTURES	1	No Quantity							40697			0
S3	2000	2000	2000	2	0	2	Export	72	Botswana	BWA	0	World	WLD								64	PAPER,PAPERBOARD,ETC.	1	No Quantity							5943862			0
S3	2000	2000	2000	2	0	2	Export	72	Botswana	BWA	208	Denmark	DNK								64	PAPER,PAPERBOARD,ETC.	1	No Quantity							196			0
S3	2000	2000	2000	2	0	2	Export	72	Botswana	BWA	276	Germany	DEU								64	PAPER,PAPERBOARD,ETC.	1	No Quantity							40			0
S3	2000	2000	2000	2	0	2	Export	72	Botswana	BWA	410	Rep. of Korea	KOR								64	PAPER,PAPERBOARD,ETC.	1	No Quantity							5			0
S3	2000	2000	2000	2	0	2	Export	72	Botswana	BWA	426	Lesotho	LSO								64	PAPER,PAPERBOARD,ETC.	1	No Quantity							43465			0
S3	2000	2000	2000	2	0	2	Export	72	Botswana	BWA	454	Malawi	MWI								64	PAPER,PAPERBOARD,ETC.	1	No Quantity							18331			0
S3	2000	2000	2000	2	0	2	Export	72	Botswana	BWA	508	Mozambique	MOZ								64	PAPER,PAPERBOARD,ETC.	1	No Quantity							7			0
S3	2000	2000	2000	2	0	2	Export	72	Botswana	BWA	516	Namibia	NAM								64	PAPER,PAPERBOARD,ETC.	1	No Quantity							14463			0
S3	2000	2000	2000	2	0	2	Export	72	Botswana	BWA	620	Portugal	PRT								64	PAPER,PAPERBOARD,ETC.	1	No Quantity							20			0
S3	2000	2000	2000	2	0	2	Export	72	Botswana	BWA	710	South Africa	ZAF								64	PAPER,PAPERBOARD,ETC.	1	No Quantity							4468138			0
S3	2000	2000	2000	2	0	2	Export	72	Botswana	BWA	716	Zimbabwe	ZWE								64	PAPER,PAPERBOARD,ETC.	1	No Quantity							199096			0
S3	2000	2000	2000	2	0	2	Export	72	Botswana	BWA	748	Swaziland	SWZ								64	PAPER,PAPERBOARD,ETC.	1	No Quantity							2190			0
S3	2000	2000	2000	2	0	2	Export	72	Botswana	BWA	894	Zambia	ZMB								64	PAPER,PAPERBOARD,ETC.	1	No Quantity							1197911			0
S3	2000	2000	2000	2	0	2	Export	72	Botswana	BWA	0	World	WLD								65	TEXTILE YARN,FABRIC,ETC.	1	No Quantity							16931823			0
S3	2000	2000	2000	2	0	2	Export	72	Botswana	BWA	56	Belgium	BEL								65	TEXTILE YARN,FABRIC,ETC.	1	No Quantity							157769			0
S3	2000	2000	2000	2	0	2	Export	72	Botswana	BWA	124	Canada	CAN								65	TEXTILE YARN,FABRIC,ETC.	1	No Quantity							100			0
S3	2000	2000	2000	2	0	2	Export	72	Botswana	BWA	251	France	FRA								65	TEXTILE YARN,FABRIC,ETC.	1	No Quantity							25914			0
S3	2000	2000	2000	2	0	2	Export	72	Botswana	BWA	276	Germany	DEU								65	TEXTILE YARN,FABRIC,ETC.	1	No Quantity							73486			0
S3	2000	2000	2000	2	0	2	Export	72	Botswana	BWA	288	Ghana	GHA								65	TEXTILE YARN,FABRIC,ETC.	1	No Quantity							114			0
S3	2000	2000	2000	2	0	2	Export	72	Botswana	BWA	381	Italy	ITA								65	TEXTILE YARN,FABRIC,ETC.	1	No Quantity							143426			0
S3	2000	2000	2000	2	0	2	Export	72	Botswana	BWA	404	Kenya	KEN								65	TEXTILE YARN,FABRIC,ETC.	1	No Quantity							867			0
S3	2000	2000	2000	2	0	2	Export	72	Botswana	BWA	426	Lesotho	LSO								65	TEXTILE YARN,FABRIC,ETC.	1	No Quantity							46463			0
S3	2000	2000	2000	2	0	2	Export	72	Botswana	BWA	454	Malawi	MWI								65	TEXTILE YARN,FABRIC,ETC.	1	No Quantity							35639			0
S3	2000	2000	2000	2	0	2	Export	72	Botswana	BWA	490	Other Asia, nes									65	TEXTILE YARN,FABRIC,ETC.	1	No Quantity							92275			0
S3	2000	2000	2000	2	0	2	Export	72	Botswana	BWA	516	Namibia	NAM								65	TEXTILE YARN,FABRIC,ETC.	1	No Quantity							130612			0
S3	2000	2000	2000	2	0	2	Export	72	Botswana	BWA	710	South Africa	ZAF								65	TEXTILE YARN,FABRIC,ETC.	1	No Quantity							12034550			0
S3	2000	2000	2000	2	0	2	Export	72	Botswana	BWA	716	Zimbabwe	ZWE								65	TEXTILE YARN,FABRIC,ETC.	1	No Quantity							3810549			0
S3	2000	2000	2000	2	0	2	Export	72	Botswana	BWA	748	Swaziland	SWZ								65	TEXTILE YARN,FABRIC,ETC.	1	No Quantity							1401			0
S3	2000	2000	2000	2	0	2	Export	72	Botswana	BWA	800	Uganda	UGA								65	TEXTILE YARN,FABRIC,ETC.	1	No Quantity							2497			0
S3	2000	2000	2000	2	0	2	Export	72	Botswana	BWA	826	United Kingdom	GBR								65	TEXTILE YARN,FABRIC,ETC.	1	No Quantity							186568			0
S3	2000	2000	2000	2	0	2	Export	72	Botswana	BWA	842	USA	USA								65	TEXTILE YARN,FABRIC,ETC.	1	No Quantity							88501			0
S3	2000	2000	2000	2	0	2	Export	72	Botswana	BWA	894	Zambia	ZMB								65	TEXTILE YARN,FABRIC,ETC.	1	No Quantity							101091			0
S3	2000	2000	2000	2	0	2	Export	72	Botswana	BWA	0	World	WLD								66	NON-METAL.MINERAL MANFCT	1	No Quantity							2276078513			0
S3	2000	2000	2000	2	0	2	Export	72	Botswana	BWA	36	Australia	AUS								66	NON-METAL.MINERAL MANFCT	1	No Quantity							273			0
S3	2000	2000	2000	2	0	2	Export	72	Botswana	BWA	56	Belgium	BEL								66	NON-METAL.MINERAL MANFCT	1	No Quantity							629116			0
S3	2000	2000	2000	2	0	2	Export	72	Botswana	BWA	208	Denmark	DNK								66	NON-METAL.MINERAL MANFCT	1	No Quantity							64			0
S3	2000	2000	2000	2	0	2	Export	72	Botswana	BWA	276	Germany	DEU								66	NON-METAL.MINERAL MANFCT	1	No Quantity							359			0
S3	2000	2000	2000	2	0	2	Export	72	Botswana	BWA	344	China, Hong Kong SAR	HKG								66	NON-METAL.MINERAL MANFCT	1	No Quantity							22314			0
S3	2000	2000	2000	2	0	2	Export	72	Botswana	BWA	372	Ireland	IRL								66	NON-METAL.MINERAL MANFCT	1	No Quantity							311			0
S3	2000	2000	2000	2	0	2	Export	72	Botswana	BWA	381	Italy	ITA								66	NON-METAL.MINERAL MANFCT	1	No Quantity							1243			0
S3	2000	2000	2000	2	0	2	Export	72	Botswana	BWA	410	Rep. of Korea	KOR								66	NON-METAL.MINERAL MANFCT	1	No Quantity							33			0
S3	2000	2000	2000	2	0	2	Export	72	Botswana	BWA	426	Lesotho	LSO								66	NON-METAL.MINERAL MANFCT	1	No Quantity							167			0
S3	2000	2000	2000	2	0	2	Export	72	Botswana	BWA	454	Malawi	MWI								66	NON-METAL.MINERAL MANFCT	1	No Quantity							1057			0
S3	2000	2000	2000	2	0	2	Export	72	Botswana	BWA	508	Mozambique	MOZ								66	NON-METAL.MINERAL MANFCT	1	No Quantity							612			0
S3	2000	2000	2000	2	0	2	Export	72	Botswana	BWA	516	Namibia	NAM								66	NON-METAL.MINERAL MANFCT	1	No Quantity							58807			0
S3	2000	2000	2000	2	0	2	Export	72	Botswana	BWA	620	Portugal	PRT								66	NON-METAL.MINERAL MANFCT	1	No Quantity							39			0
S3	2000	2000	2000	2	0	2	Export	72	Botswana	BWA	710	South Africa	ZAF								66	NON-METAL.MINERAL MANFCT	1	No Quantity							588885			0
S3	2000	2000	2000	2	0	2	Export	72	Botswana	BWA	716	Zimbabwe	ZWE								66	NON-METAL.MINERAL MANFCT	1	No Quantity							20191			0
S3	2000	2000	2000	2	0	2	Export	72	Botswana	BWA	748	Swaziland	SWZ								66	NON-METAL.MINERAL MANFCT	1	No Quantity							285			0
S3	2000	2000	2000	2	0	2	Export	72	Botswana	BWA	757	Switzerland	CHE								66	NON-METAL.MINERAL MANFCT	1	No Quantity							370363905			0
S3	2000	2000	2000	2	0	2	Export	72	Botswana	BWA	800	Uganda	UGA								66	NON-METAL.MINERAL MANFCT	1	No Quantity							307			0
S3	2000	2000	2000	2	0	2	Export	72	Botswana	BWA	826	United Kingdom	GBR								66	NON-METAL.MINERAL MANFCT	1	No Quantity							1904296924			0
S3	2000	2000	2000	2	0	2	Export	72	Botswana	BWA	842	USA	USA								66	NON-METAL.MINERAL MANFCT	1	No Quantity							1499			0
S3	2000	2000	2000	2	0	2	Export	72	Botswana	BWA	894	Zambia	ZMB								66	NON-METAL.MINERAL MANFCT	1	No Quantity							92124			0
S3	2000	2000	2000	2	0	2	Export	72	Botswana	BWA	0	World	WLD								67	IRON AND STEEL	1	No Quantity							6845500			0
S3	2000	2000	2000	2	0	2	Export	72	Botswana	BWA	124	Canada	CAN								67	IRON AND STEEL	1	No Quantity							93			0
S3	2000	2000	2000	2	0	2	Export	72	Botswana	BWA	180	Dem. Rep. of the Congo	COD								67	IRON AND STEEL	1	No Quantity							76960			0
S3	2000	2000	2000	2	0	2	Export	72	Botswana	BWA	276	Germany	DEU								67	IRON AND STEEL	1	No Quantity							111			0
S3	2000	2000	2000	2	0	2	Export	72	Botswana	BWA	426	Lesotho	LSO								67	IRON AND STEEL	1	No Quantity							7370			0
S3	2000	2000	2000	2	0	2	Export	72	Botswana	BWA	454	Malawi	MWI								67	IRON AND STEEL	1	No Quantity							591			0
S3	2000	2000	2000	2	0	2	Export	72	Botswana	BWA	490	Other Asia, nes									67	IRON AND STEEL	1	No Quantity							77			0
S3	2000	2000	2000	2	0	2	Export	72	Botswana	BWA	508	Mozambique	MOZ								67	IRON AND STEEL	1	No Quantity							20			0
S3	2000	2000	2000	2	0	2	Export	72	Botswana	BWA	516	Namibia	NAM								67	IRON AND STEEL	1	No Quantity							275070			0
S3	2000	2000	2000	2	0	2	Export	72	Botswana	BWA	577	Other Africa, nes									67	IRON AND STEEL	1	No Quantity							72008			0
S3	2000	2000	2000	2	0	2	Export	72	Botswana	BWA	637	North America and Central America, nes									67	IRON AND STEEL	1	No Quantity							58245			0
S3	2000	2000	2000	2	0	2	Export	72	Botswana	BWA	710	South Africa	ZAF								67	IRON AND STEEL	1	No Quantity							5969684			0
S3	2000	2000	2000	2	0	2	Export	72	Botswana	BWA	716	Zimbabwe	ZWE								67	IRON AND STEEL	1	No Quantity							283017			0
S3	2000	2000	2000	2	0	2	Export	72	Botswana	BWA	894	Zambia	ZMB								67	IRON AND STEEL	1	No Quantity							102254			0
S3	2000	2000	2000	2	0	2	Export	72	Botswana	BWA	0	World	WLD								68	NON-FERROUS METALS	1	No Quantity							79734			0
S3	2000	2000	2000	2	0	2	Export	72	Botswana	BWA	454	Malawi	MWI								68	NON-FERROUS METALS	1	No Quantity							7342			0
S3	2000	2000	2000	2	0	2	Export	72	Botswana	BWA	710	South Africa	ZAF								68	NON-FERROUS METALS	1	No Quantity							69509			0
S3	2000	2000	2000	2	0	2	Export	72	Botswana	BWA	716	Zimbabwe	ZWE								68	NON-FERROUS METALS	1	No Quantity							2504			0
S3	2000	2000	2000	2	0	2	Export	72	Botswana	BWA	894	Zambia	ZMB								68	NON-FERROUS METALS	1	No Quantity							379			0
S3	2000	2000	2000	2	0	2	Export	72	Botswana	BWA	0	World	WLD								69	METALS MANUFACTURES,NES	1	No Quantity							2608663			0
S3	2000	2000	2000	2	0	2	Export	72	Botswana	BWA	24	Angola	AGO								69	METALS MANUFACTURES,NES	1	No Quantity							467			0
S3	2000	2000	2000	2	0	2	Export	72	Botswana	BWA	124	Canada	CAN								69	METALS MANUFACTURES,NES	1	No Quantity							2714			0
S3	2000	2000	2000	2	0	2	Export	72	Botswana	BWA	276	Germany	DEU								69	METALS MANUFACTURES,NES	1	No Quantity							297			0
S3	2000	2000	2000	2	0	2	Export	72	Botswana	BWA	376	Israel	ISR								69	METALS MANUFACTURES,NES	1	No Quantity							4047			0
S3	2000	2000	2000	2	0	2	Export	72	Botswana	BWA	426	Lesotho	LSO								69	METALS MANUFACTURES,NES	1	No Quantity							1154			0
S3	2000	2000	2000	2	0	2	Export	72	Botswana	BWA	450	Madagascar	MDG								69	METALS MANUFACTURES,NES	1	No Quantity							252			0
S3	2000	2000	2000	2	0	2	Export	72	Botswana	BWA	454	Malawi	MWI								69	METALS MANUFACTURES,NES	1	No Quantity							45628			0
S3	2000	2000	2000	2	0	2	Export	72	Botswana	BWA	480	Mauritius	MUS								69	METALS MANUFACTURES,NES	1	No Quantity							21054			0
S3	2000	2000	2000	2	0	2	Export	72	Botswana	BWA	490	Other Asia, nes									69	METALS MANUFACTURES,NES	1	No Quantity							3105			0
S3	2000	2000	2000	2	0	2	Export	72	Botswana	BWA	508	Mozambique	MOZ								69	METALS MANUFACTURES,NES	1	No Quantity							1577			0
S3	2000	2000	2000	2	0	2	Export	72	Botswana	BWA	516	Namibia	NAM								69	METALS MANUFACTURES,NES	1	No Quantity							10989			0
S3	2000	2000	2000	2	0	2	Export	72	Botswana	BWA	620	Portugal	PRT								69	METALS MANUFACTURES,NES	1	No Quantity							16914			0
S3	2000	2000	2000	2	0	2	Export	72	Botswana	BWA	637	North America and Central America, nes									69	METALS MANUFACTURES,NES	1	No Quantity							5147			0
S3	2000	2000	2000	2	0	2	Export	72	Botswana	BWA	699	India	IND								69	METALS MANUFACTURES,NES	1	No Quantity							121			0
S3	2000	2000	2000	2	0	2	Export	72	Botswana	BWA	710	South Africa	ZAF								69	METALS MANUFACTURES,NES	1	No Quantity							2192142			0
S3	2000	2000	2000	2	0	2	Export	72	Botswana	BWA	716	Zimbabwe	ZWE								69	METALS MANUFACTURES,NES	1	No Quantity							121883			0
S3	2000	2000	2000	2	0	2	Export	72	Botswana	BWA	748	Swaziland	SWZ								69	METALS MANUFACTURES,NES	1	No Quantity							2680			0
S3	2000	2000	2000	2	0	2	Export	72	Botswana	BWA	826	United Kingdom	GBR								69	METALS MANUFACTURES,NES	1	No Quantity							321			0
S3	2000	2000	2000	2	0	2	Export	72	Botswana	BWA	834	United Rep. of Tanzania	TZA								69	METALS MANUFACTURES,NES	1	No Quantity							132			0
S3	2000	2000	2000	2	0	2	Export	72	Botswana	BWA	842	USA	USA								69	METALS MANUFACTURES,NES	1	No Quantity							935			0
S3	2000	2000	2000	2	0	2	Export	72	Botswana	BWA	894	Zambia	ZMB								69	METALS MANUFACTURES,NES	1	No Quantity							177106			0
S3	2000	2000	2000	2	0	2	Export	72	Botswana	BWA	0	World	WLD								71	POWER GENERATNG.MACHINES	1	No Quantity							3259152			0
S3	2000	2000	2000	2	0	2	Export	72	Botswana	BWA	124	Canada	CAN								71	POWER GENERATNG.MACHINES	1	No Quantity							210199			0
S3	2000	2000	2000	2	0	2	Export	72	Botswana	BWA	276	Germany	DEU								71	POWER GENERATNG.MACHINES	1	No Quantity							197			0
S3	2000	2000	2000	2	0	2	Export	72	Botswana	BWA	381	Italy	ITA								71	POWER GENERATNG.MACHINES	1	No Quantity							9319			0
S3	2000	2000	2000	2	0	2	Export	72	Botswana	BWA	410	Rep. of Korea	KOR								71	POWER GENERATNG.MACHINES	1	No Quantity							2			0
S3	2000	2000	2000	2	0	2	Export	72	Botswana	BWA	426	Lesotho	LSO								71	POWER GENERATNG.MACHINES	1	No Quantity							904			0
S3	2000	2000	2000	2	0	2	Export	72	Botswana	BWA	454	Malawi	MWI								71	POWER GENERATNG.MACHINES	1	No Quantity							7705			0
S3	2000	2000	2000	2	0	2	Export	72	Botswana	BWA	490	Other Asia, nes									71	POWER GENERATNG.MACHINES	1	No Quantity							472			0
S3	2000	2000	2000	2	0	2	Export	72	Botswana	BWA	516	Namibia	NAM								71	POWER GENERATNG.MACHINES	1	No Quantity							819			0
S3	2000	2000	2000	2	0	2	Export	72	Botswana	BWA	710	South Africa	ZAF								71	POWER GENERATNG.MACHINES	1	No Quantity							1106333			0
S3	2000	2000	2000	2	0	2	Export	72	Botswana	BWA	716	Zimbabwe	ZWE								71	POWER GENERATNG.MACHINES	1	No Quantity							18969			0
S3	2000	2000	2000	2	0	2	Export	72	Botswana	BWA	826	United Kingdom	GBR								71	POWER GENERATNG.MACHINES	1	No Quantity							1772119			0
S3	2000	2000	2000	2	0	2	Export	72	Botswana	BWA	834	United Rep. of Tanzania	TZA								71	POWER GENERATNG.MACHINES	1	No Quantity							222			0
S3	2000	2000	2000	2	0	2	Export	72	Botswana	BWA	842	USA	USA								71	POWER GENERATNG.MACHINES	1	No Quantity							66398			0
S3	2000	2000	2000	2	0	2	Export	72	Botswana	BWA	894	Zambia	ZMB								71	POWER GENERATNG.MACHINES	1	No Quantity							65493			0
S3	2000	2000	2000	2	0	2	Export	72	Botswana	BWA	0	World	WLD								72	SPECIAL.INDUST.MACHINERY	1	No Quantity							11029503			0
S3	2000	2000	2000	2	0	2	Export	72	Botswana	BWA	36	Australia	AUS								72	SPECIAL.INDUST.MACHINERY	1	No Quantity							1961			0
S3	2000	2000	2000	2	0	2	Export	72	Botswana	BWA	56	Belgium	BEL								72	SPECIAL.INDUST.MACHINERY	1	No Quantity							102			0
S3	2000	2000	2000	2	0	2	Export	72	Botswana	BWA	276	Germany	DEU								72	SPECIAL.INDUST.MACHINERY	1	No Quantity							482			0
S3	2000	2000	2000	2	0	2	Export	72	Botswana	BWA	288	Ghana	GHA								72	SPECIAL.INDUST.MACHINERY	1	No Quantity							816			0
S3	2000	2000	2000	2	0	2	Export	72	Botswana	BWA	376	Israel	ISR								72	SPECIAL.INDUST.MACHINERY	1	No Quantity							17097			0
S3	2000	2000	2000	2	0	2	Export	72	Botswana	BWA	404	Kenya	KEN								72	SPECIAL.INDUST.MACHINERY	1	No Quantity							75615			0
S3	2000	2000	2000	2	0	2	Export	72	Botswana	BWA	426	Lesotho	LSO								72	SPECIAL.INDUST.MACHINERY	1	No Quantity							4604			0
S3	2000	2000	2000	2	0	2	Export	72	Botswana	BWA	450	Madagascar	MDG								72	SPECIAL.INDUST.MACHINERY	1	No Quantity							11053			0
S3	2000	2000	2000	2	0	2	Export	72	Botswana	BWA	454	Malawi	MWI								72	SPECIAL.INDUST.MACHINERY	1	No Quantity							25033			0
S3	2000	2000	2000	2	0	2	Export	72	Botswana	BWA	490	Other Asia, nes									72	SPECIAL.INDUST.MACHINERY	1	No Quantity							14864			0
S3	2000	2000	2000	2	0	2	Export	72	Botswana	BWA	508	Mozambique	MOZ								72	SPECIAL.INDUST.MACHINERY	1	No Quantity							20084			0
S3	2000	2000	2000	2	0	2	Export	72	Botswana	BWA	516	Namibia	NAM								72	SPECIAL.INDUST.MACHINERY	1	No Quantity							50260			0
S3	2000	2000	2000	2	0	2	Export	72	Botswana	BWA	586	Pakistan	PAK								72	SPECIAL.INDUST.MACHINERY	1	No Quantity							827966			0
S3	2000	2000	2000	2	0	2	Export	72	Botswana	BWA	620	Portugal	PRT								72	SPECIAL.INDUST.MACHINERY	1	No Quantity							496			0
S3	2000	2000	2000	2	0	2	Export	72	Botswana	BWA	637	North America and Central America, nes									72	SPECIAL.INDUST.MACHINERY	1	No Quantity							54861			0
S3	2000	2000	2000	2	0	2	Export	72	Botswana	BWA	710	South Africa	ZAF								72	SPECIAL.INDUST.MACHINERY	1	No Quantity							9409071			0
S3	2000	2000	2000	2	0	2	Export	72	Botswana	BWA	716	Zimbabwe	ZWE								72	SPECIAL.INDUST.MACHINERY	1	No Quantity							141970			0
S3	2000	2000	2000	2	0	2	Export	72	Botswana	BWA	748	Swaziland	SWZ								72	SPECIAL.INDUST.MACHINERY	1	No Quantity							8609			0
S3	2000	2000	2000	2	0	2	Export	72	Botswana	BWA	752	Sweden	SWE								72	SPECIAL.INDUST.MACHINERY	1	No Quantity							82202			0
S3	2000	2000	2000	2	0	2	Export	72	Botswana	BWA	826	United Kingdom	GBR								72	SPECIAL.INDUST.MACHINERY	1	No Quantity							75060			0
S3	2000	2000	2000	2	0	2	Export	72	Botswana	BWA	842	USA	USA								72	SPECIAL.INDUST.MACHINERY	1	No Quantity							137			0
S3	2000	2000	2000	2	0	2	Export	72	Botswana	BWA	894	Zambia	ZMB								72	SPECIAL.INDUST.MACHINERY	1	No Quantity							207159			0
S3	2000	2000	2000	2	0	2	Export	72	Botswana	BWA	0	World	WLD								73	METALWORKING MACHINERY	1	No Quantity							321791			0
S3	2000	2000	2000	2	0	2	Export	72	Botswana	BWA	276	Germany	DEU								73	METALWORKING MACHINERY	1	No Quantity							237			0
S3	2000	2000	2000	2	0	2	Export	72	Botswana	BWA	404	Kenya	KEN								73	METALWORKING MACHINERY	1	No Quantity							132			0
S3	2000	2000	2000	2	0	2	Export	72	Botswana	BWA	454	Malawi	MWI								73	METALWORKING MACHINERY	1	No Quantity							369			0
S3	2000	2000	2000	2	0	2	Export	72	Botswana	BWA	480	Mauritius	MUS								73	METALWORKING MACHINERY	1	No Quantity							131116			0
S3	2000	2000	2000	2	0	2	Export	72	Botswana	BWA	490	Other Asia, nes									73	METALWORKING MACHINERY	1	No Quantity							13877			0
S3	2000	2000	2000	2	0	2	Export	72	Botswana	BWA	508	Mozambique	MOZ								73	METALWORKING MACHINERY	1	No Quantity							4			0
S3	2000	2000	2000	2	0	2	Export	72	Botswana	BWA	710	South Africa	ZAF								73	METALWORKING MACHINERY	1	No Quantity							166282			0
S3	2000	2000	2000	2	0	2	Export	72	Botswana	BWA	716	Zimbabwe	ZWE								73	METALWORKING MACHINERY	1	No Quantity							6892			0
S3	2000	2000	2000	2	0	2	Export	72	Botswana	BWA	894	Zambia	ZMB								73	METALWORKING MACHINERY	1	No Quantity							2880			0
S3	2000	2000	2000	2	0	2	Export	72	Botswana	BWA	0	World	WLD								74	GENERAL INDUSTL.MACH.NES	1	No Quantity							3348790			0
S3	2000	2000	2000	2	0	2	Export	72	Botswana	BWA	24	Angola	AGO								74	GENERAL INDUSTL.MACH.NES	1	No Quantity							2288			0
S3	2000	2000	2000	2	0	2	Export	72	Botswana	BWA	124	Canada	CAN								74	GENERAL INDUSTL.MACH.NES	1	No Quantity							19959			0
S3	2000	2000	2000	2	0	2	Export	72	Botswana	BWA	276	Germany	DEU								74	GENERAL INDUSTL.MACH.NES	1	No Quantity							7299			0
S3	2000	2000	2000	2	0	2	Export	72	Botswana	BWA	410	Rep. of Korea	KOR								74	GENERAL INDUSTL.MACH.NES	1	No Quantity							22			0
S3	2000	2000	2000	2	0	2	Export	72	Botswana	BWA	426	Lesotho	LSO								74	GENERAL INDUSTL.MACH.NES	1	No Quantity							120			0
S3	2000	2000	2000	2	0	2	Export	72	Botswana	BWA	450	Madagascar	MDG								74	GENERAL INDUSTL.MACH.NES	1	No Quantity							17722			0
S3	2000	2000	2000	2	0	2	Export	72	Botswana	BWA	454	Malawi	MWI								74	GENERAL INDUSTL.MACH.NES	1	No Quantity							3176			0
S3	2000	2000	2000	2	0	2	Export	72	Botswana	BWA	490	Other Asia, nes									74	GENERAL INDUSTL.MACH.NES	1	No Quantity							3			0
S3	2000	2000	2000	2	0	2	Export	72	Botswana	BWA	508	Mozambique	MOZ								74	GENERAL INDUSTL.MACH.NES	1	No Quantity							223			0
S3	2000	2000	2000	2	0	2	Export	72	Botswana	BWA	516	Namibia	NAM								74	GENERAL INDUSTL.MACH.NES	1	No Quantity							36292			0
S3	2000	2000	2000	2	0	2	Export	72	Botswana	BWA	586	Pakistan	PAK								74	GENERAL INDUSTL.MACH.NES	1	No Quantity							2263			0
S3	2000	2000	2000	2	0	2	Export	72	Botswana	BWA	637	North America and Central America, nes									74	GENERAL INDUSTL.MACH.NES	1	No Quantity							3238			0
S3	2000	2000	2000	2	0	2	Export	72	Botswana	BWA	710	South Africa	ZAF								74	GENERAL INDUSTL.MACH.NES	1	No Quantity							2141374			0
S3	2000	2000	2000	2	0	2	Export	72	Botswana	BWA	716	Zimbabwe	ZWE								74	GENERAL INDUSTL.MACH.NES	1	No Quantity							99642			0
S3	2000	2000	2000	2	0	2	Export	72	Botswana	BWA	724	Spain	ESP								74	GENERAL INDUSTL.MACH.NES	1	No Quantity							9072			0
S3	2000	2000	2000	2	0	2	Export	72	Botswana	BWA	748	Swaziland	SWZ								74	GENERAL INDUSTL.MACH.NES	1	No Quantity							9792			0
S3	2000	2000	2000	2	0	2	Export	72	Botswana	BWA	800	Uganda	UGA								74	GENERAL INDUSTL.MACH.NES	1	No Quantity							797			0
S3	2000	2000	2000	2	0	2	Export	72	Botswana	BWA	826	United Kingdom	GBR								74	GENERAL INDUSTL.MACH.NES	1	No Quantity							142212			0
S3	2000	2000	2000	2	0	2	Export	72	Botswana	BWA	842	USA	USA								74	GENERAL INDUSTL.MACH.NES	1	No Quantity							733747			0
S3	2000	2000	2000	2	0	2	Export	72	Botswana	BWA	894	Zambia	ZMB								74	GENERAL INDUSTL.MACH.NES	1	No Quantity							119548			0
S3	2000	2000	2000	2	0	2	Export	72	Botswana	BWA	0	World	WLD								75	OFFICE MACHINES,ADP MACH	1	No Quantity							1227173			0
S3	2000	2000	2000	2	0	2	Export	72	Botswana	BWA	40	Austria	AUT								75	OFFICE MACHINES,ADP MACH	1	No Quantity							470			0
S3	2000	2000	2000	2	0	2	Export	72	Botswana	BWA	231	Ethiopia	ETH								75	OFFICE MACHINES,ADP MACH	1	No Quantity							420			0
S3	2000	2000	2000	2	0	2	Export	72	Botswana	BWA	251	France	FRA								75	OFFICE MACHINES,ADP MACH	1	No Quantity							405			0
S3	2000	2000	2000	2	0	2	Export	72	Botswana	BWA	276	Germany	DEU								75	OFFICE MACHINES,ADP MACH	1	No Quantity							792			0
S3	2000	2000	2000	2	0	2	Export	72	Botswana	BWA	288	Ghana	GHA								75	OFFICE MACHINES,ADP MACH	1	No Quantity							6313			0
S3	2000	2000	2000	2	0	2	Export	72	Botswana	BWA	372	Ireland	IRL								75	OFFICE MACHINES,ADP MACH	1	No Quantity							35223			0
S3	2000	2000	2000	2	0	2	Export	72	Botswana	BWA	381	Italy	ITA								75	OFFICE MACHINES,ADP MACH	1	No Quantity							9338			0
S3	2000	2000	2000	2	0	2	Export	72	Botswana	BWA	426	Lesotho	LSO								75	OFFICE MACHINES,ADP MACH	1	No Quantity							717			0
S3	2000	2000	2000	2	0	2	Export	72	Botswana	BWA	454	Malawi	MWI								75	OFFICE MACHINES,ADP MACH	1	No Quantity							2199			0
S3	2000	2000	2000	2	0	2	Export	72	Botswana	BWA	480	Mauritius	MUS								75	OFFICE MACHINES,ADP MACH	1	No Quantity							804			0
S3	2000	2000	2000	2	0	2	Export	72	Botswana	BWA	508	Mozambique	MOZ								75	OFFICE MACHINES,ADP MACH	1	No Quantity							2498			0
S3	2000	2000	2000	2	0	2	Export	72	Botswana	BWA	516	Namibia	NAM								75	OFFICE MACHINES,ADP MACH	1	No Quantity							2541			0
S3	2000	2000	2000	2	0	2	Export	72	Botswana	BWA	528	Netherlands	NLD								75	OFFICE MACHINES,ADP MACH	1	No Quantity							2039			0
S3	2000	2000	2000	2	0	2	Export	72	Botswana	BWA	579	Norway	NOR								75	OFFICE MACHINES,ADP MACH	1	No Quantity							406			0
S3	2000	2000	2000	2	0	2	Export	72	Botswana	BWA	710	South Africa	ZAF								75	OFFICE MACHINES,ADP MACH	1	No Quantity							877000			0
S3	2000	2000	2000	2	0	2	Export	72	Botswana	BWA	716	Zimbabwe	ZWE								75	OFFICE MACHINES,ADP MACH	1	No Quantity							207413			0
S3	2000	2000	2000	2	0	2	Export	72	Botswana	BWA	724	Spain	ESP								75	OFFICE MACHINES,ADP MACH	1	No Quantity							810			0
S3	2000	2000	2000	2	0	2	Export	72	Botswana	BWA	752	Sweden	SWE								75	OFFICE MACHINES,ADP MACH	1	No Quantity							2163			0
S3	2000	2000	2000	2	0	2	Export	72	Botswana	BWA	757	Switzerland	CHE								75	OFFICE MACHINES,ADP MACH	1	No Quantity							10509			0
S3	2000	2000	2000	2	0	2	Export	72	Botswana	BWA	826	United Kingdom	GBR								75	OFFICE MACHINES,ADP MACH	1	No Quantity							11776			0
S3	2000	2000	2000	2	0	2	Export	72	Botswana	BWA	842	USA	USA								75	OFFICE MACHINES,ADP MACH	1	No Quantity							38112			0
S3	2000	2000	2000	2	0	2	Export	72	Botswana	BWA	894	Zambia	ZMB								75	OFFICE MACHINES,ADP MACH	1	No Quantity							15226			0
S3	2000	2000	2000	2	0	2	Export	72	Botswana	BWA	0	World	WLD								76	TELECOMM.SOUND EQUIP ETC	1	No Quantity							17723588			0
S3	2000	2000	2000	2	0	2	Export	72	Botswana	BWA	56	Belgium	BEL								76	TELECOMM.SOUND EQUIP ETC	1	No Quantity							406			0
S3	2000	2000	2000	2	0	2	Export	72	Botswana	BWA	124	Canada	CAN								76	TELECOMM.SOUND EQUIP ETC	1	No Quantity							63410			0
S3	2000	2000	2000	2	0	2	Export	72	Botswana	BWA	208	Denmark	DNK								76	TELECOMM.SOUND EQUIP ETC	1	No Quantity							501			0
S3	2000	2000	2000	2	0	2	Export	72	Botswana	BWA	251	France	FRA								76	TELECOMM.SOUND EQUIP ETC	1	No Quantity							14513			0
S3	2000	2000	2000	2	0	2	Export	72	Botswana	BWA	276	Germany	DEU								76	TELECOMM.SOUND EQUIP ETC	1	No Quantity							9184			0
S3	2000	2000	2000	2	0	2	Export	72	Botswana	BWA	376	Israel	ISR								76	TELECOMM.SOUND EQUIP ETC	1	No Quantity							27716			0
S3	2000	2000	2000	2	0	2	Export	72	Botswana	BWA	381	Italy	ITA								76	TELECOMM.SOUND EQUIP ETC	1	No Quantity							35027			0
S3	2000	2000	2000	2	0	2	Export	72	Botswana	BWA	392	Japan	JPN								76	TELECOMM.SOUND EQUIP ETC	1	No Quantity							2008			0
S3	2000	2000	2000	2	0	2	Export	72	Botswana	BWA	404	Kenya	KEN								76	TELECOMM.SOUND EQUIP ETC	1	No Quantity							184			0
S3	2000	2000	2000	2	0	2	Export	72	Botswana	BWA	410	Rep. of Korea	KOR								76	TELECOMM.SOUND EQUIP ETC	1	No Quantity							4			0
S3	2000	2000	2000	2	0	2	Export	72	Botswana	BWA	426	Lesotho	LSO								76	TELECOMM.SOUND EQUIP ETC	1	No Quantity							35736			0
S3	2000	2000	2000	2	0	2	Export	72	Botswana	BWA	454	Malawi	MWI								76	TELECOMM.SOUND EQUIP ETC	1	No Quantity							1825			0
S3	2000	2000	2000	2	0	2	Export	72	Botswana	BWA	490	Other Asia, nes									76	TELECOMM.SOUND EQUIP ETC	1	No Quantity							473			0
S3	2000	2000	2000	2	0	2	Export	72	Botswana	BWA	508	Mozambique	MOZ								76	TELECOMM.SOUND EQUIP ETC	1	No Quantity							12			0
S3	2000	2000	2000	2	0	2	Export	72	Botswana	BWA	516	Namibia	NAM								76	TELECOMM.SOUND EQUIP ETC	1	No Quantity							211770			0
S3	2000	2000	2000	2	0	2	Export	72	Botswana	BWA	579	Norway	NOR								76	TELECOMM.SOUND EQUIP ETC	1	No Quantity							4318			0
S3	2000	2000	2000	2	0	2	Export	72	Botswana	BWA	710	South Africa	ZAF								76	TELECOMM.SOUND EQUIP ETC	1	No Quantity							16912306			0
S3	2000	2000	2000	2	0	2	Export	72	Botswana	BWA	716	Zimbabwe	ZWE								76	TELECOMM.SOUND EQUIP ETC	1	No Quantity							128621			0
S3	2000	2000	2000	2	0	2	Export	72	Botswana	BWA	724	Spain	ESP								76	TELECOMM.SOUND EQUIP ETC	1	No Quantity							40545			0
S3	2000	2000	2000	2	0	2	Export	72	Botswana	BWA	752	Sweden	SWE								76	TELECOMM.SOUND EQUIP ETC	1	No Quantity							388			0
S3	2000	2000	2000	2	0	2	Export	72	Botswana	BWA	757	Switzerland	CHE								76	TELECOMM.SOUND EQUIP ETC	1	No Quantity							5459			0
S3	2000	2000	2000	2	0	2	Export	72	Botswana	BWA	800	Uganda	UGA								76	TELECOMM.SOUND EQUIP ETC	1	No Quantity							79			0
S3	2000	2000	2000	2	0	2	Export	72	Botswana	BWA	826	United Kingdom	GBR								76	TELECOMM.SOUND EQUIP ETC	1	No Quantity							68805			0
S3	2000	2000	2000	2	0	2	Export	72	Botswana	BWA	842	USA	USA								76	TELECOMM.SOUND EQUIP ETC	1	No Quantity							151876			0
S3	2000	2000	2000	2	0	2	Export	72	Botswana	BWA	894	Zambia	ZMB								76	TELECOMM.SOUND EQUIP ETC	1	No Quantity							8422			0
S3	2000	2000	2000	2	0	2	Export	72	Botswana	BWA	0	World	WLD								77	ELEC MCH APPAR,PARTS,NES	1	No Quantity							4937033			0
S3	2000	2000	2000	2	0	2	Export	72	Botswana	BWA	36	Australia	AUS								77	ELEC MCH APPAR,PARTS,NES	1	No Quantity							1055			0
S3	2000	2000	2000	2	0	2	Export	72	Botswana	BWA	50	Bangladesh	BGD								77	ELEC MCH APPAR,PARTS,NES	1	No Quantity							1711			0
S3	2000	2000	2000	2	0	2	Export	72	Botswana	BWA	124	Canada	CAN								77	ELEC MCH APPAR,PARTS,NES	1	No Quantity							889			0
S3	2000	2000	2000	2	0	2	Export	72	Botswana	BWA	156	China	CHN								77	ELEC MCH APPAR,PARTS,NES	1	No Quantity							1662			0
S3	2000	2000	2000	2	0	2	Export	72	Botswana	BWA	251	France	FRA								77	ELEC MCH APPAR,PARTS,NES	1	No Quantity							30622			0
S3	2000	2000	2000	2	0	2	Export	72	Botswana	BWA	276	Germany	DEU								77	ELEC MCH APPAR,PARTS,NES	1	No Quantity							556691			0
S3	2000	2000	2000	2	0	2	Export	72	Botswana	BWA	288	Ghana	GHA								77	ELEC MCH APPAR,PARTS,NES	1	No Quantity							266			0
S3	2000	2000	2000	2	0	2	Export	72	Botswana	BWA	372	Ireland	IRL								77	ELEC MCH APPAR,PARTS,NES	1	No Quantity							295			0
S3	2000	2000	2000	2	0	2	Export	72	Botswana	BWA	376	Israel	ISR								77	ELEC MCH APPAR,PARTS,NES	1	No Quantity							1472			0
S3	2000	2000	2000	2	0	2	Export	72	Botswana	BWA	404	Kenya	KEN								77	ELEC MCH APPAR,PARTS,NES	1	No Quantity							718			0
S3	2000	2000	2000	2	0	2	Export	72	Botswana	BWA	410	Rep. of Korea	KOR								77	ELEC MCH APPAR,PARTS,NES	1	No Quantity							6			0
S3	2000	2000	2000	2	0	2	Export	72	Botswana	BWA	426	Lesotho	LSO								77	ELEC MCH APPAR,PARTS,NES	1	No Quantity							44			0
S3	2000	2000	2000	2	0	2	Export	72	Botswana	BWA	450	Madagascar	MDG								77	ELEC MCH APPAR,PARTS,NES	1	No Quantity							1095			0
S3	2000	2000	2000	2	0	2	Export	72	Botswana	BWA	454	Malawi	MWI								77	ELEC MCH APPAR,PARTS,NES	1	No Quantity							111614			0
S3	2000	2000	2000	2	0	2	Export	72	Botswana	BWA	490	Other Asia, nes									77	ELEC MCH APPAR,PARTS,NES	1	No Quantity							752			0
S3	2000	2000	2000	2	0	2	Export	72	Botswana	BWA	508	Mozambique	MOZ								77	ELEC MCH APPAR,PARTS,NES	1	No Quantity							4275			0
S3	2000	2000	2000	2	0	2	Export	72	Botswana	BWA	516	Namibia	NAM								77	ELEC MCH APPAR,PARTS,NES	1	No Quantity							53248			0
S3	2000	2000	2000	2	0	2	Export	72	Botswana	BWA	579	Norway	NOR								77	ELEC MCH APPAR,PARTS,NES	1	No Quantity							76484			0
S3	2000	2000	2000	2	0	2	Export	72	Botswana	BWA	620	Portugal	PRT								77	ELEC MCH APPAR,PARTS,NES	1	No Quantity							357835			0
S3	2000	2000	2000	2	0	2	Export	72	Botswana	BWA	637	North America and Central America, nes									77	ELEC MCH APPAR,PARTS,NES	1	No Quantity							1850			0
S3	2000	2000	2000	2	0	2	Export	72	Botswana	BWA	710	South Africa	ZAF								77	ELEC MCH APPAR,PARTS,NES	1	No Quantity							2614486			0
S3	2000	2000	2000	2	0	2	Export	72	Botswana	BWA	716	Zimbabwe	ZWE								77	ELEC MCH APPAR,PARTS,NES	1	No Quantity							247325			0
S3	2000	2000	2000	2	0	2	Export	72	Botswana	BWA	748	Swaziland	SWZ								77	ELEC MCH APPAR,PARTS,NES	1	No Quantity							725			0
S3	2000	2000	2000	2	0	2	Export	72	Botswana	BWA	757	Switzerland	CHE								77	ELEC MCH APPAR,PARTS,NES	1	No Quantity							612			0
S3	2000	2000	2000	2	0	2	Export	72	Botswana	BWA	800	Uganda	UGA								77	ELEC MCH APPAR,PARTS,NES	1	No Quantity							740			0
S3	2000	2000	2000	2	0	2	Export	72	Botswana	BWA	826	United Kingdom	GBR								77	ELEC MCH APPAR,PARTS,NES	1	No Quantity							86991			0
S3	2000	2000	2000	2	0	2	Export	72	Botswana	BWA	834	United Rep. of Tanzania	TZA								77	ELEC MCH APPAR,PARTS,NES	1	No Quantity							1208			0
S3	2000	2000	2000	2	0	2	Export	72	Botswana	BWA	842	USA	USA								77	ELEC MCH APPAR,PARTS,NES	1	No Quantity							260981			0
S3	2000	2000	2000	2	0	2	Export	72	Botswana	BWA	894	Zambia	ZMB								77	ELEC MCH APPAR,PARTS,NES	1	No Quantity							520981			0
S3	2000	2000	2000	2	0	2	Export	72	Botswana	BWA	899	Areas, nes									77	ELEC MCH APPAR,PARTS,NES	1	No Quantity							400			0
S3	2000	2000	2000	2	0	2	Export	72	Botswana	BWA	0	World	WLD								78	ROAD VEHICLES	1	No Quantity							51934408			0
S3	2000	2000	2000	2	0	2	Export	72	Botswana	BWA	36	Australia	AUS								78	ROAD VEHICLES	1	No Quantity							6025			0
S3	2000	2000	2000	2	0	2	Export	72	Botswana	BWA	56	Belgium	BEL								78	ROAD VEHICLES	1	No Quantity							7134			0
S3	2000	2000	2000	2	0	2	Export	72	Botswana	BWA	124	Canada	CAN								78	ROAD VEHICLES	1	No Quantity							15712			0
S3	2000	2000	2000	2	0	2	Export	72	Botswana	BWA	208	Denmark	DNK								78	ROAD VEHICLES	1	No Quantity							7879			0
S3	2000	2000	2000	2	0	2	Export	72	Botswana	BWA	276	Germany	DEU								78	ROAD VEHICLES	1	No Quantity							31295			0
S3	2000	2000	2000	2	0	2	Export	72	Botswana	BWA	288	Ghana	GHA								78	ROAD VEHICLES	1	No Quantity							5515			0
S3	2000	2000	2000	2	0	2	Export	72	Botswana	BWA	372	Ireland	IRL								78	ROAD VEHICLES	1	No Quantity							57179			0
S3	2000	2000	2000	2	0	2	Export	72	Botswana	BWA	404	Kenya	KEN								78	ROAD VEHICLES	1	No Quantity							146624			0
S3	2000	2000	2000	2	0	2	Export	72	Botswana	BWA	410	Rep. of Korea	KOR								78	ROAD VEHICLES	1	No Quantity							77			0
S3	2000	2000	2000	2	0	2	Export	72	Botswana	BWA	426	Lesotho	LSO								78	ROAD VEHICLES	1	No Quantity							106797			0
S3	2000	2000	2000	2	0	2	Export	72	Botswana	BWA	450	Madagascar	MDG								78	ROAD VEHICLES	1	No Quantity							19227			0
S3	2000	2000	2000	2	0	2	Export	72	Botswana	BWA	454	Malawi	MWI								78	ROAD VEHICLES	1	No Quantity							229025			0
S3	2000	2000	2000	2	0	2	Export	72	Botswana	BWA	480	Mauritius	MUS								78	ROAD VEHICLES	1	No Quantity							10080			0
S3	2000	2000	2000	2	0	2	Export	72	Botswana	BWA	508	Mozambique	MOZ								78	ROAD VEHICLES	1	No Quantity							568226			0
S3	2000	2000	2000	2	0	2	Export	72	Botswana	BWA	516	Namibia	NAM								78	ROAD VEHICLES	1	No Quantity							1145999			0
S3	2000	2000	2000	2	0	2	Export	72	Botswana	BWA	577	Other Africa, nes									78	ROAD VEHICLES	1	No Quantity							207352			0
S3	2000	2000	2000	2	0	2	Export	72	Botswana	BWA	620	Portugal	PRT								78	ROAD VEHICLES	1	No Quantity							16229			0
S3	2000	2000	2000	2	0	2	Export	72	Botswana	BWA	637	North America and Central America, nes									78	ROAD VEHICLES	1	No Quantity							54487			0
S3	2000	2000	2000	2	0	2	Export	72	Botswana	BWA	699	India	IND								78	ROAD VEHICLES	1	No Quantity							32927			0
S3	2000	2000	2000	2	0	2	Export	72	Botswana	BWA	710	South Africa	ZAF								78	ROAD VEHICLES	1	No Quantity							46308209			0
S3	2000	2000	2000	2	0	2	Export	72	Botswana	BWA	716	Zimbabwe	ZWE								78	ROAD VEHICLES	1	No Quantity							672786			0
S3	2000	2000	2000	2	0	2	Export	72	Botswana	BWA	748	Swaziland	SWZ								78	ROAD VEHICLES	1	No Quantity							1650			0
S3	2000	2000	2000	2	0	2	Export	72	Botswana	BWA	800	Uganda	UGA								78	ROAD VEHICLES	1	No Quantity							363252			0
S3	2000	2000	2000	2	0	2	Export	72	Botswana	BWA	826	United Kingdom	GBR								78	ROAD VEHICLES	1	No Quantity							81556			0
S3	2000	2000	2000	2	0	2	Export	72	Botswana	BWA	834	United Rep. of Tanzania	TZA								78	ROAD VEHICLES	1	No Quantity							920694			0
S3	2000	2000	2000	2	0	2	Export	72	Botswana	BWA	842	USA	USA								78	ROAD VEHICLES	1	No Quantity							57893			0
S3	2000	2000	2000	2	0	2	Export	72	Botswana	BWA	894	Zambia	ZMB								78	ROAD VEHICLES	1	No Quantity							860578			0
S3	2000	2000	2000	2	0	2	Export	72	Botswana	BWA	0	World	WLD								79	OTHR.TRANSPORT EQUIPMENT	1	No Quantity							5700177			0
S3	2000	2000	2000	2	0	2	Export	72	Botswana	BWA	56	Belgium	BEL								79	OTHR.TRANSPORT EQUIPMENT	1	No Quantity							1607			0
S3	2000	2000	2000	2	0	2	Export	72	Botswana	BWA	124	Canada	CAN								79	OTHR.TRANSPORT EQUIPMENT	1	No Quantity							377637			0
S3	2000	2000	2000	2	0	2	Export	72	Botswana	BWA	251	France	FRA								79	OTHR.TRANSPORT EQUIPMENT	1	No Quantity							1100127			0
S3	2000	2000	2000	2	0	2	Export	72	Botswana	BWA	276	Germany	DEU								79	OTHR.TRANSPORT EQUIPMENT	1	No Quantity							34795			0
S3	2000	2000	2000	2	0	2	Export	72	Botswana	BWA	404	Kenya	KEN								79	OTHR.TRANSPORT EQUIPMENT	1	No Quantity							174926			0
S3	2000	2000	2000	2	0	2	Export	72	Botswana	BWA	508	Mozambique	MOZ								79	OTHR.TRANSPORT EQUIPMENT	1	No Quantity							222534			0
S3	2000	2000	2000	2	0	2	Export	72	Botswana	BWA	516	Namibia	NAM								79	OTHR.TRANSPORT EQUIPMENT	1	No Quantity							1363			0
S3	2000	2000	2000	2	0	2	Export	72	Botswana	BWA	528	Netherlands	NLD								79	OTHR.TRANSPORT EQUIPMENT	1	No Quantity							385728			0
S3	2000	2000	2000	2	0	2	Export	72	Botswana	BWA	702	Singapore	SGP								79	OTHR.TRANSPORT EQUIPMENT	1	No Quantity							1584			0
S3	2000	2000	2000	2	0	2	Export	72	Botswana	BWA	710	South Africa	ZAF								79	OTHR.TRANSPORT EQUIPMENT	1	No Quantity							1873425			0
S3	2000	2000	2000	2	0	2	Export	72	Botswana	BWA	716	Zimbabwe	ZWE								79	OTHR.TRANSPORT EQUIPMENT	1	No Quantity							9925			0
S3	2000	2000	2000	2	0	2	Export	72	Botswana	BWA	724	Spain	ESP								79	OTHR.TRANSPORT EQUIPMENT	1	No Quantity							561053			0
S3	2000	2000	2000	2	0	2	Export	72	Botswana	BWA	748	Swaziland	SWZ								79	OTHR.TRANSPORT EQUIPMENT	1	No Quantity							574			0
S3	2000	2000	2000	2	0	2	Export	72	Botswana	BWA	757	Switzerland	CHE								79	OTHR.TRANSPORT EQUIPMENT	1	No Quantity							50625			0
S3	2000	2000	2000	2	0	2	Export	72	Botswana	BWA	826	United Kingdom	GBR								79	OTHR.TRANSPORT EQUIPMENT	1	No Quantity							233574			0
S3	2000	2000	2000	2	0	2	Export	72	Botswana	BWA	834	United Rep. of Tanzania	TZA								79	OTHR.TRANSPORT EQUIPMENT	1	No Quantity							8799			0
S3	2000	2000	2000	2	0	2	Export	72	Botswana	BWA	842	USA	USA								79	OTHR.TRANSPORT EQUIPMENT	1	No Quantity							622901			0
S3	2000	2000	2000	2	0	2	Export	72	Botswana	BWA	894	Zambia	ZMB								79	OTHR.TRANSPORT EQUIPMENT	1	No Quantity							38999			0
S3	2000	2000	2000	2	0	2	Export	72	Botswana	BWA	0	World	WLD								81	PREFAB BUILDGS,FTTNG ETC	1	No Quantity							311612			0
S3	2000	2000	2000	2	0	2	Export	72	Botswana	BWA	124	Canada	CAN								81	PREFAB BUILDGS,FTTNG ETC	1	No Quantity							24			0
S3	2000	2000	2000	2	0	2	Export	72	Botswana	BWA	426	Lesotho	LSO								81	PREFAB BUILDGS,FTTNG ETC	1	No Quantity							5237			0
S3	2000	2000	2000	2	0	2	Export	72	Botswana	BWA	450	Madagascar	MDG								81	PREFAB BUILDGS,FTTNG ETC	1	No Quantity							1495			0
S3	2000	2000	2000	2	0	2	Export	72	Botswana	BWA	454	Malawi	MWI								81	PREFAB BUILDGS,FTTNG ETC	1	No Quantity							20			0
S3	2000	2000	2000	2	0	2	Export	72	Botswana	BWA	508	Mozambique	MOZ								81	PREFAB BUILDGS,FTTNG ETC	1	No Quantity							128			0
S3	2000	2000	2000	2	0	2	Export	72	Botswana	BWA	516	Namibia	NAM								81	PREFAB BUILDGS,FTTNG ETC	1	No Quantity							15806			0
S3	2000	2000	2000	2	0	2	Export	72	Botswana	BWA	710	South Africa	ZAF								81	PREFAB BUILDGS,FTTNG ETC	1	No Quantity							286097			0
S3	2000	2000	2000	2	0	2	Export	72	Botswana	BWA	716	Zimbabwe	ZWE								81	PREFAB BUILDGS,FTTNG ETC	1	No Quantity							442			0
S3	2000	2000	2000	2	0	2	Export	72	Botswana	BWA	748	Swaziland	SWZ								81	PREFAB BUILDGS,FTTNG ETC	1	No Quantity							71			0
S3	2000	2000	2000	2	0	2	Export	72	Botswana	BWA	800	Uganda	UGA								81	PREFAB BUILDGS,FTTNG ETC	1	No Quantity							507			0
S3	2000	2000	2000	2	0	2	Export	72	Botswana	BWA	894	Zambia	ZMB								81	PREFAB BUILDGS,FTTNG ETC	1	No Quantity							1785			0
S3	2000	2000	2000	2	0	2	Export	72	Botswana	BWA	0	World	WLD								82	FURNITURE,BEDDING,ETC.	1	No Quantity							816913			0
S3	2000	2000	2000	2	0	2	Export	72	Botswana	BWA	288	Ghana	GHA								82	FURNITURE,BEDDING,ETC.	1	No Quantity							10742			0
S3	2000	2000	2000	2	0	2	Export	72	Botswana	BWA	376	Israel	ISR								82	FURNITURE,BEDDING,ETC.	1	No Quantity							920			0
S3	2000	2000	2000	2	0	2	Export	72	Botswana	BWA	454	Malawi	MWI								82	FURNITURE,BEDDING,ETC.	1	No Quantity							18349			0
S3	2000	2000	2000	2	0	2	Export	72	Botswana	BWA	490	Other Asia, nes									82	FURNITURE,BEDDING,ETC.	1	No Quantity							346			0
S3	2000	2000	2000	2	0	2	Export	72	Botswana	BWA	508	Mozambique	MOZ								82	FURNITURE,BEDDING,ETC.	1	No Quantity							2568			0
S3	2000	2000	2000	2	0	2	Export	72	Botswana	BWA	516	Namibia	NAM								82	FURNITURE,BEDDING,ETC.	1	No Quantity							107111			0
S3	2000	2000	2000	2	0	2	Export	72	Botswana	BWA	710	South Africa	ZAF								82	FURNITURE,BEDDING,ETC.	1	No Quantity							628083			0
S3	2000	2000	2000	2	0	2	Export	72	Botswana	BWA	716	Zimbabwe	ZWE								82	FURNITURE,BEDDING,ETC.	1	No Quantity							3671			0
S3	2000	2000	2000	2	0	2	Export	72	Botswana	BWA	800	Uganda	UGA								82	FURNITURE,BEDDING,ETC.	1	No Quantity							2705			0
S3	2000	2000	2000	2	0	2	Export	72	Botswana	BWA	894	Zambia	ZMB								82	FURNITURE,BEDDING,ETC.	1	No Quantity							42338			0
S3	2000	2000	2000	2	0	2	Export	72	Botswana	BWA	899	Areas, nes									82	FURNITURE,BEDDING,ETC.	1	No Quantity							81			0
S3	2000	2000	2000	2	0	2	Export	72	Botswana	BWA	0	World	WLD								83	TRAVEL GOODS,HANDBGS ETC	1	No Quantity							183036			0
S3	2000	2000	2000	2	0	2	Export	72	Botswana	BWA	426	Lesotho	LSO								83	TRAVEL GOODS,HANDBGS ETC	1	No Quantity							86			0
S3	2000	2000	2000	2	0	2	Export	72	Botswana	BWA	454	Malawi	MWI								83	TRAVEL GOODS,HANDBGS ETC	1	No Quantity							197			0
S3	2000	2000	2000	2	0	2	Export	72	Botswana	BWA	490	Other Asia, nes									83	TRAVEL GOODS,HANDBGS ETC	1	No Quantity							226			0
S3	2000	2000	2000	2	0	2	Export	72	Botswana	BWA	516	Namibia	NAM								83	TRAVEL GOODS,HANDBGS ETC	1	No Quantity							12349			0
S3	2000	2000	2000	2	0	2	Export	72	Botswana	BWA	710	South Africa	ZAF								83	TRAVEL GOODS,HANDBGS ETC	1	No Quantity							167099			0
S3	2000	2000	2000	2	0	2	Export	72	Botswana	BWA	716	Zimbabwe	ZWE								83	TRAVEL GOODS,HANDBGS ETC	1	No Quantity							15			0
S3	2000	2000	2000	2	0	2	Export	72	Botswana	BWA	826	United Kingdom	GBR								83	TRAVEL GOODS,HANDBGS ETC	1	No Quantity							39			0
S3	2000	2000	2000	2	0	2	Export	72	Botswana	BWA	842	USA	USA								83	TRAVEL GOODS,HANDBGS ETC	1	No Quantity							16			0
S3	2000	2000	2000	2	0	2	Export	72	Botswana	BWA	894	Zambia	ZMB								83	TRAVEL GOODS,HANDBGS ETC	1	No Quantity							3009			0
S3	2000	2000	2000	2	0	2	Export	72	Botswana	BWA	0	World	WLD								84	CLOTHING AND ACCESSORIES	1	No Quantity							30643085			0
S3	2000	2000	2000	2	0	2	Export	72	Botswana	BWA	124	Canada	CAN								84	CLOTHING AND ACCESSORIES	1	No Quantity							85473			0
S3	2000	2000	2000	2	0	2	Export	72	Botswana	BWA	276	Germany	DEU								84	CLOTHING AND ACCESSORIES	1	No Quantity							2002732			0
S3	2000	2000	2000	2	0	2	Export	72	Botswana	BWA	392	Japan	JPN								84	CLOTHING AND ACCESSORIES	1	No Quantity							1059			0
S3	2000	2000	2000	2	0	2	Export	72	Botswana	BWA	404	Kenya	KEN								84	CLOTHING AND ACCESSORIES	1	No Quantity							94981			0
S3	2000	2000	2000	2	0	2	Export	72	Botswana	BWA	426	Lesotho	LSO								84	CLOTHING AND ACCESSORIES	1	No Quantity							28944			0
S3	2000	2000	2000	2	0	2	Export	72	Botswana	BWA	454	Malawi	MWI								84	CLOTHING AND ACCESSORIES	1	No Quantity							5398			0
S3	2000	2000	2000	2	0	2	Export	72	Botswana	BWA	490	Other Asia, nes									84	CLOTHING AND ACCESSORIES	1	No Quantity							39			0
S3	2000	2000	2000	2	0	2	Export	72	Botswana	BWA	516	Namibia	NAM								84	CLOTHING AND ACCESSORIES	1	No Quantity							761626			0
S3	2000	2000	2000	2	0	2	Export	72	Botswana	BWA	710	South Africa	ZAF								84	CLOTHING AND ACCESSORIES	1	No Quantity							12014877			0
S3	2000	2000	2000	2	0	2	Export	72	Botswana	BWA	716	Zimbabwe	ZWE								84	CLOTHING AND ACCESSORIES	1	No Quantity							249086			0
S3	2000	2000	2000	2	0	2	Export	72	Botswana	BWA	826	United Kingdom	GBR								84	CLOTHING AND ACCESSORIES	1	No Quantity							2848552			0
S3	2000	2000	2000	2	0	2	Export	72	Botswana	BWA	834	United Rep. of Tanzania	TZA								84	CLOTHING AND ACCESSORIES	1	No Quantity							854297			0
S3	2000	2000	2000	2	0	2	Export	72	Botswana	BWA	842	USA	USA								84	CLOTHING AND ACCESSORIES	1	No Quantity							9124654			0
S3	2000	2000	2000	2	0	2	Export	72	Botswana	BWA	894	Zambia	ZMB								84	CLOTHING AND ACCESSORIES	1	No Quantity							2571365			0
S3	2000	2000	2000	2	0	2	Export	72	Botswana	BWA	0	World	WLD								85	FOOTWEAR	1	No Quantity							2018158			0
S3	2000	2000	2000	2	0	2	Export	72	Botswana	BWA	426	Lesotho	LSO								85	FOOTWEAR	1	No Quantity							5961			0
S3	2000	2000	2000	2	0	2	Export	72	Botswana	BWA	454	Malawi	MWI								85	FOOTWEAR	1	No Quantity							5613			0
S3	2000	2000	2000	2	0	2	Export	72	Botswana	BWA	490	Other Asia, nes									85	FOOTWEAR	1	No Quantity							32			0
S3	2000	2000	2000	2	0	2	Export	72	Botswana	BWA	508	Mozambique	MOZ								85	FOOTWEAR	1	No Quantity							108			0
S3	2000	2000	2000	2	0	2	Export	72	Botswana	BWA	516	Namibia	NAM								85	FOOTWEAR	1	No Quantity							220066			0
S3	2000	2000	2000	2	0	2	Export	72	Botswana	BWA	554	New Zealand	NZL								85	FOOTWEAR	1	No Quantity							77445			0
S3	2000	2000	2000	2	0	2	Export	72	Botswana	BWA	620	Portugal	PRT								85	FOOTWEAR	1	No Quantity							29			0
S3	2000	2000	2000	2	0	2	Export	72	Botswana	BWA	710	South Africa	ZAF								85	FOOTWEAR	1	No Quantity							1309024			0
S3	2000	2000	2000	2	0	2	Export	72	Botswana	BWA	716	Zimbabwe	ZWE								85	FOOTWEAR	1	No Quantity							392157			0
S3	2000	2000	2000	2	0	2	Export	72	Botswana	BWA	894	Zambia	ZMB								85	FOOTWEAR	1	No Quantity							7723			0
S3	2000	2000	2000	2	0	2	Export	72	Botswana	BWA	0	World	WLD								87	SCIENTIFIC EQUIPMENT NES	1	No Quantity							832705			0
S3	2000	2000	2000	2	0	2	Export	72	Botswana	BWA	56	Belgium	BEL								87	SCIENTIFIC EQUIPMENT NES	1	No Quantity							8550			0
S3	2000	2000	2000	2	0	2	Export	72	Botswana	BWA	124	Canada	CAN								87	SCIENTIFIC EQUIPMENT NES	1	No Quantity							408			0
S3	2000	2000	2000	2	0	2	Export	72	Botswana	BWA	251	France	FRA								87	SCIENTIFIC EQUIPMENT NES	1	No Quantity							29312			0
S3	2000	2000	2000	2	0	2	Export	72	Botswana	BWA	276	Germany	DEU								87	SCIENTIFIC EQUIPMENT NES	1	No Quantity							396			0
S3	2000	2000	2000	2	0	2	Export	72	Botswana	BWA	288	Ghana	GHA								87	SCIENTIFIC EQUIPMENT NES	1	No Quantity							825			0
S3	2000	2000	2000	2	0	2	Export	72	Botswana	BWA	450	Madagascar	MDG								87	SCIENTIFIC EQUIPMENT NES	1	No Quantity							548			0
S3	2000	2000	2000	2	0	2	Export	72	Botswana	BWA	454	Malawi	MWI								87	SCIENTIFIC EQUIPMENT NES	1	No Quantity							964			0
S3	2000	2000	2000	2	0	2	Export	72	Botswana	BWA	490	Other Asia, nes									87	SCIENTIFIC EQUIPMENT NES	1	No Quantity							210			0
S3	2000	2000	2000	2	0	2	Export	72	Botswana	BWA	508	Mozambique	MOZ								87	SCIENTIFIC EQUIPMENT NES	1	No Quantity							1979			0
S3	2000	2000	2000	2	0	2	Export	72	Botswana	BWA	516	Namibia	NAM								87	SCIENTIFIC EQUIPMENT NES	1	No Quantity							329			0
S3	2000	2000	2000	2	0	2	Export	72	Botswana	BWA	577	Other Africa, nes									87	SCIENTIFIC EQUIPMENT NES	1	No Quantity							593			0
S3	2000	2000	2000	2	0	2	Export	72	Botswana	BWA	637	North America and Central America, nes									87	SCIENTIFIC EQUIPMENT NES	1	No Quantity							9251			0
S3	2000	2000	2000	2	0	2	Export	72	Botswana	BWA	710	South Africa	ZAF								87	SCIENTIFIC EQUIPMENT NES	1	No Quantity							635393			0
S3	2000	2000	2000	2	0	2	Export	72	Botswana	BWA	716	Zimbabwe	ZWE								87	SCIENTIFIC EQUIPMENT NES	1	No Quantity							812			0
S3	2000	2000	2000	2	0	2	Export	72	Botswana	BWA	800	Uganda	UGA								87	SCIENTIFIC EQUIPMENT NES	1	No Quantity							11815			0
S3	2000	2000	2000	2	0	2	Export	72	Botswana	BWA	826	United Kingdom	GBR								87	SCIENTIFIC EQUIPMENT NES	1	No Quantity							368			0
S3	2000	2000	2000	2	0	2	Export	72	Botswana	BWA	834	United Rep. of Tanzania	TZA								87	SCIENTIFIC EQUIPMENT NES	1	No Quantity							16834			0
S3	2000	2000	2000	2	0	2	Export	72	Botswana	BWA	842	USA	USA								87	SCIENTIFIC EQUIPMENT NES	1	No Quantity							7321			0
S3	2000	2000	2000	2	0	2	Export	72	Botswana	BWA	894	Zambia	ZMB								87	SCIENTIFIC EQUIPMENT NES	1	No Quantity							106797			0
S3	2000	2000	2000	2	0	2	Export	72	Botswana	BWA	0	World	WLD								88	PHOTO.APPARAT.NES;CLOCKS	1	No Quantity							176571			0
S3	2000	2000	2000	2	0	2	Export	72	Botswana	BWA	516	Namibia	NAM								88	PHOTO.APPARAT.NES;CLOCKS	1	No Quantity							7879			0
S3	2000	2000	2000	2	0	2	Export	72	Botswana	BWA	710	South Africa	ZAF								88	PHOTO.APPARAT.NES;CLOCKS	1	No Quantity							160517			0
S3	2000	2000	2000	2	0	2	Export	72	Botswana	BWA	716	Zimbabwe	ZWE								88	PHOTO.APPARAT.NES;CLOCKS	1	No Quantity							6565			0
S3	2000	2000	2000	2	0	2	Export	72	Botswana	BWA	826	United Kingdom	GBR								88	PHOTO.APPARAT.NES;CLOCKS	1	No Quantity							191			0
S3	2000	2000	2000	2	0	2	Export	72	Botswana	BWA	842	USA	USA								88	PHOTO.APPARAT.NES;CLOCKS	1	No Quantity							15			0
S3	2000	2000	2000	2	0	2	Export	72	Botswana	BWA	894	Zambia	ZMB								88	PHOTO.APPARAT.NES;CLOCKS	1	No Quantity							1403			0
S3	2000	2000	2000	2	0	2	Export	72	Botswana	BWA	0	World	WLD								89	MISC MANUFCTRD GOODS NES	1	No Quantity							16491364			0
S3	2000	2000	2000	2	0	2	Export	72	Botswana	BWA	36	Australia	AUS								89	MISC MANUFCTRD GOODS NES	1	No Quantity							19793			0
S3	2000	2000	2000	2	0	2	Export	72	Botswana	BWA	56	Belgium	BEL								89	MISC MANUFCTRD GOODS NES	1	No Quantity							1269			0
S3	2000	2000	2000	2	0	2	Export	72	Botswana	BWA	124	Canada	CAN								89	MISC MANUFCTRD GOODS NES	1	No Quantity							859			0
S3	2000	2000	2000	2	0	2	Export	72	Botswana	BWA	156	China	CHN								89	MISC MANUFCTRD GOODS NES	1	No Quantity							80			0
S3	2000	2000	2000	2	0	2	Export	72	Botswana	BWA	208	Denmark	DNK								89	MISC MANUFCTRD GOODS NES	1	No Quantity							1484			0
S3	2000	2000	2000	2	0	2	Export	72	Botswana	BWA	231	Ethiopia	ETH								89	MISC MANUFCTRD GOODS NES	1	No Quantity							1096			0
S3	2000	2000	2000	2	0	2	Export	72	Botswana	BWA	246	Finland	FIN								89	MISC MANUFCTRD GOODS NES	1	No Quantity							985			0
S3	2000	2000	2000	2	0	2	Export	72	Botswana	BWA	251	France	FRA								89	MISC MANUFCTRD GOODS NES	1	No Quantity							73113			0
S3	2000	2000	2000	2	0	2	Export	72	Botswana	BWA	276	Germany	DEU								89	MISC MANUFCTRD GOODS NES	1	No Quantity							2895			0
S3	2000	2000	2000	2	0	2	Export	72	Botswana	BWA	288	Ghana	GHA								89	MISC MANUFCTRD GOODS NES	1	No Quantity							1375			0
S3	2000	2000	2000	2	0	2	Export	72	Botswana	BWA	372	Ireland	IRL								89	MISC MANUFCTRD GOODS NES	1	No Quantity							215			0
S3	2000	2000	2000	2	0	2	Export	72	Botswana	BWA	376	Israel	ISR								89	MISC MANUFCTRD GOODS NES	1	No Quantity							1147878			0
S3	2000	2000	2000	2	0	2	Export	72	Botswana	BWA	392	Japan	JPN								89	MISC MANUFCTRD GOODS NES	1	No Quantity							404			0
S3	2000	2000	2000	2	0	2	Export	72	Botswana	BWA	404	Kenya	KEN								89	MISC MANUFCTRD GOODS NES	1	No Quantity							3005			0
S3	2000	2000	2000	2	0	2	Export	72	Botswana	BWA	426	Lesotho	LSO								89	MISC MANUFCTRD GOODS NES	1	No Quantity							9892			0
S3	2000	2000	2000	2	0	2	Export	72	Botswana	BWA	454	Malawi	MWI								89	MISC MANUFCTRD GOODS NES	1	No Quantity							244892			0
S3	2000	2000	2000	2	0	2	Export	72	Botswana	BWA	480	Mauritius	MUS								89	MISC MANUFCTRD GOODS NES	1	No Quantity							9563			0
S3	2000	2000	2000	2	0	2	Export	72	Botswana	BWA	490	Other Asia, nes									89	MISC MANUFCTRD GOODS NES	1	No Quantity							1332			0
S3	2000	2000	2000	2	0	2	Export	72	Botswana	BWA	508	Mozambique	MOZ								89	MISC MANUFCTRD GOODS NES	1	No Quantity							8076			0
S3	2000	2000	2000	2	0	2	Export	72	Botswana	BWA	516	Namibia	NAM								89	MISC MANUFCTRD GOODS NES	1	No Quantity							591679			0
S3	2000	2000	2000	2	0	2	Export	72	Botswana	BWA	528	Netherlands	NLD								89	MISC MANUFCTRD GOODS NES	1	No Quantity							4808			0
S3	2000	2000	2000	2	0	2	Export	72	Botswana	BWA	568	Other Europe, nes									89	MISC MANUFCTRD GOODS NES	1	No Quantity							99248			0
S3	2000	2000	2000	2	0	2	Export	72	Botswana	BWA	579	Norway	NOR								89	MISC MANUFCTRD GOODS NES	1	No Quantity							528			0
S3	2000	2000	2000	2	0	2	Export	72	Botswana	BWA	616	Poland	POL								89	MISC MANUFCTRD GOODS NES	1	No Quantity							304			0
S3	2000	2000	2000	2	0	2	Export	72	Botswana	BWA	620	Portugal	PRT								89	MISC MANUFCTRD GOODS NES	1	No Quantity							1314			0
S3	2000	2000	2000	2	0	2	Export	72	Botswana	BWA	643	Russian Federation	RUS								89	MISC MANUFCTRD GOODS NES	1	No Quantity							15			0
S3	2000	2000	2000	2	0	2	Export	72	Botswana	BWA	699	India	IND								89	MISC MANUFCTRD GOODS NES	1	No Quantity							1085			0
S3	2000	2000	2000	2	0	2	Export	72	Botswana	BWA	710	South Africa	ZAF								89	MISC MANUFCTRD GOODS NES	1	No Quantity							6464115			0
S3	2000	2000	2000	2	0	2	Export	72	Botswana	BWA	716	Zimbabwe	ZWE								89	MISC MANUFCTRD GOODS NES	1	No Quantity							1997064			0
S3	2000	2000	2000	2	0	2	Export	72	Botswana	BWA	748	Swaziland	SWZ								89	MISC MANUFCTRD GOODS NES	1	No Quantity							155592			0
S3	2000	2000	2000	2	0	2	Export	72	Botswana	BWA	752	Sweden	SWE								89	MISC MANUFCTRD GOODS NES	1	No Quantity							4213			0
S3	2000	2000	2000	2	0	2	Export	72	Botswana	BWA	800	Uganda	UGA								89	MISC MANUFCTRD GOODS NES	1	No Quantity							85			0
S3	2000	2000	2000	2	0	2	Export	72	Botswana	BWA	826	United Kingdom	GBR								89	MISC MANUFCTRD GOODS NES	1	No Quantity							2041757			0
S3	2000	2000	2000	2	0	2	Export	72	Botswana	BWA	842	USA	USA								89	MISC MANUFCTRD GOODS NES	1	No Quantity							2993505			0
S3	2000	2000	2000	2	0	2	Export	72	Botswana	BWA	894	Zambia	ZMB								89	MISC MANUFCTRD GOODS NES	1	No Quantity							607795			0
S3	2000	2000	2000	2	0	2	Export	72	Botswana	BWA	899	Areas, nes									89	MISC MANUFCTRD GOODS NES	1	No Quantity							50			0
S3	2000	2000	2000	2	0	2	Export	72	Botswana	BWA	0	World	WLD								93	SPEC.TRANSACT.NOT CLASSD	1	No Quantity							6972357			0
S3	2000	2000	2000	2	0	2	Export	72	Botswana	BWA	24	Angola	AGO								93	SPEC.TRANSACT.NOT CLASSD	1	No Quantity							7567			0
S3	2000	2000	2000	2	0	2	Export	72	Botswana	BWA	36	Australia	AUS								93	SPEC.TRANSACT.NOT CLASSD	1	No Quantity							90726			0
S3	2000	2000	2000	2	0	2	Export	72	Botswana	BWA	40	Austria	AUT								93	SPEC.TRANSACT.NOT CLASSD	1	No Quantity							32071			0
S3	2000	2000	2000	2	0	2	Export	72	Botswana	BWA	50	Bangladesh	BGD								93	SPEC.TRANSACT.NOT CLASSD	1	No Quantity							609			0
S3	2000	2000	2000	2	0	2	Export	72	Botswana	BWA	56	Belgium	BEL								93	SPEC.TRANSACT.NOT CLASSD	1	No Quantity							22819			0
S3	2000	2000	2000	2	0	2	Export	72	Botswana	BWA	124	Canada	CAN								93	SPEC.TRANSACT.NOT CLASSD	1	No Quantity							58997			0
S3	2000	2000	2000	2	0	2	Export	72	Botswana	BWA	156	China	CHN								93	SPEC.TRANSACT.NOT CLASSD	1	No Quantity							5043			0
S3	2000	2000	2000	2	0	2	Export	72	Botswana	BWA	208	Denmark	DNK								93	SPEC.TRANSACT.NOT CLASSD	1	No Quantity							16372			0
S3	2000	2000	2000	2	0	2	Export	72	Botswana	BWA	231	Ethiopia	ETH								93	SPEC.TRANSACT.NOT CLASSD	1	No Quantity							3569			0
S3	2000	2000	2000	2	0	2	Export	72	Botswana	BWA	246	Finland	FIN								93	SPEC.TRANSACT.NOT CLASSD	1	No Quantity							5332			0
S3	2000	2000	2000	2	0	2	Export	72	Botswana	BWA	251	France	FRA								93	SPEC.TRANSACT.NOT CLASSD	1	No Quantity							22658			0
S3	2000	2000	2000	2	0	2	Export	72	Botswana	BWA	276	Germany	DEU								93	SPEC.TRANSACT.NOT CLASSD	1	No Quantity							74170			0
S3	2000	2000	2000	2	0	2	Export	72	Botswana	BWA	288	Ghana	GHA								93	SPEC.TRANSACT.NOT CLASSD	1	No Quantity							132299			0
S3	2000	2000	2000	2	0	2	Export	72	Botswana	BWA	300	Greece	GRC								93	SPEC.TRANSACT.NOT CLASSD	1	No Quantity							522			0
S3	2000	2000	2000	2	0	2	Export	72	Botswana	BWA	344	China, Hong Kong SAR	HKG								93	SPEC.TRANSACT.NOT CLASSD	1	No Quantity							609			0
S3	2000	2000	2000	2	0	2	Export	72	Botswana	BWA	368	Iraq	IRQ								93	SPEC.TRANSACT.NOT CLASSD	1	No Quantity							403			0
S3	2000	2000	2000	2	0	2	Export	72	Botswana	BWA	372	Ireland	IRL								93	SPEC.TRANSACT.NOT CLASSD	1	No Quantity							97641			0
S3	2000	2000	2000	2	0	2	Export	72	Botswana	BWA	376	Israel	ISR								93	SPEC.TRANSACT.NOT CLASSD	1	No Quantity							12101			0
S3	2000	2000	2000	2	0	2	Export	72	Botswana	BWA	392	Japan	JPN								93	SPEC.TRANSACT.NOT CLASSD	1	No Quantity							1598			0
S3	2000	2000	2000	2	0	2	Export	72	Botswana	BWA	404	Kenya	KEN								93	SPEC.TRANSACT.NOT CLASSD	1	No Quantity							32965			0
S3	2000	2000	2000	2	0	2	Export	72	Botswana	BWA	410	Rep. of Korea	KOR								93	SPEC.TRANSACT.NOT CLASSD	1	No Quantity							1167			0
S3	2000	2000	2000	2	0	2	Export	72	Botswana	BWA	426	Lesotho	LSO								93	SPEC.TRANSACT.NOT CLASSD	1	No Quantity							17935			0
S3	2000	2000	2000	2	0	2	Export	72	Botswana	BWA	450	Madagascar	MDG								93	SPEC.TRANSACT.NOT CLASSD	1	No Quantity							1684			0
S3	2000	2000	2000	2	0	2	Export	72	Botswana	BWA	454	Malawi	MWI								93	SPEC.TRANSACT.NOT CLASSD	1	No Quantity							43561			0
S3	2000	2000	2000	2	0	2	Export	72	Botswana	BWA	458	Malaysia	MYS								93	SPEC.TRANSACT.NOT CLASSD	1	No Quantity							20258			0
S3	2000	2000	2000	2	0	2	Export	72	Botswana	BWA	480	Mauritius	MUS								93	SPEC.TRANSACT.NOT CLASSD	1	No Quantity							47756			0
S3	2000	2000	2000	2	0	2	Export	72	Botswana	BWA	490	Other Asia, nes									93	SPEC.TRANSACT.NOT CLASSD	1	No Quantity							79060			0
S3	2000	2000	2000	2	0	2	Export	72	Botswana	BWA	508	Mozambique	MOZ								93	SPEC.TRANSACT.NOT CLASSD	1	No Quantity							15198			0
S3	2000	2000	2000	2	0	2	Export	72	Botswana	BWA	516	Namibia	NAM								93	SPEC.TRANSACT.NOT CLASSD	1	No Quantity							73926			0
S3	2000	2000	2000	2	0	2	Export	72	Botswana	BWA	527	Oceania, nes									93	SPEC.TRANSACT.NOT CLASSD	1	No Quantity							4445			0
S3	2000	2000	2000	2	0	2	Export	72	Botswana	BWA	528	Netherlands	NLD								93	SPEC.TRANSACT.NOT CLASSD	1	No Quantity							107299			0
S3	2000	2000	2000	2	0	2	Export	72	Botswana	BWA	554	New Zealand	NZL								93	SPEC.TRANSACT.NOT CLASSD	1	No Quantity							87755			0
S3	2000	2000	2000	2	0	2	Export	72	Botswana	BWA	566	Nigeria	NGA								93	SPEC.TRANSACT.NOT CLASSD	1	No Quantity							12652			0
S3	2000	2000	2000	2	0	2	Export	72	Botswana	BWA	568	Other Europe, nes									93	SPEC.TRANSACT.NOT CLASSD	1	No Quantity							1145			0
S3	2000	2000	2000	2	0	2	Export	72	Botswana	BWA	577	Other Africa, nes									93	SPEC.TRANSACT.NOT CLASSD	1	No Quantity							82478			0
S3	2000	2000	2000	2	0	2	Export	72	Botswana	BWA	579	Norway	NOR								93	SPEC.TRANSACT.NOT CLASSD	1	No Quantity							11494			0
S3	2000	2000	2000	2	0	2	Export	72	Botswana	BWA	586	Pakistan	PAK								93	SPEC.TRANSACT.NOT CLASSD	1	No Quantity							2908			0
S3	2000	2000	2000	2	0	2	Export	72	Botswana	BWA	616	Poland	POL								93	SPEC.TRANSACT.NOT CLASSD	1	No Quantity							1619			0
S3	2000	2000	2000	2	0	2	Export	72	Botswana	BWA	620	Portugal	PRT								93	SPEC.TRANSACT.NOT CLASSD	1	No Quantity							24522			0
S3	2000	2000	2000	2	0	2	Export	72	Botswana	BWA	637	North America and Central America, nes									93	SPEC.TRANSACT.NOT CLASSD	1	No Quantity							75300			0
S3	2000	2000	2000	2	0	2	Export	72	Botswana	BWA	643	Russian Federation	RUS								93	SPEC.TRANSACT.NOT CLASSD	1	No Quantity							1227			0
S3	2000	2000	2000	2	0	2	Export	72	Botswana	BWA	690	Seychelles	SYC								93	SPEC.TRANSACT.NOT CLASSD	1	No Quantity							98			0
S3	2000	2000	2000	2	0	2	Export	72	Botswana	BWA	699	India	IND								93	SPEC.TRANSACT.NOT CLASSD	1	No Quantity							141633			0
S3	2000	2000	2000	2	0	2	Export	72	Botswana	BWA	702	Singapore	SGP								93	SPEC.TRANSACT.NOT CLASSD	1	No Quantity							5882			0
S3	2000	2000	2000	2	0	2	Export	72	Botswana	BWA	710	South Africa	ZAF								93	SPEC.TRANSACT.NOT CLASSD	1	No Quantity							4085002			0
S3	2000	2000	2000	2	0	2	Export	72	Botswana	BWA	716	Zimbabwe	ZWE								93	SPEC.TRANSACT.NOT CLASSD	1	No Quantity							291465			0
S3	2000	2000	2000	2	0	2	Export	72	Botswana	BWA	736	Fmr Sudan	SDN								93	SPEC.TRANSACT.NOT CLASSD	1	No Quantity							848			0
S3	2000	2000	2000	2	0	2	Export	72	Botswana	BWA	748	Swaziland	SWZ								93	SPEC.TRANSACT.NOT CLASSD	1	No Quantity							46316			0
S3	2000	2000	2000	2	0	2	Export	72	Botswana	BWA	752	Sweden	SWE								93	SPEC.TRANSACT.NOT CLASSD	1	No Quantity							134			0
S3	2000	2000	2000	2	0	2	Export	72	Botswana	BWA	757	Switzerland	CHE								93	SPEC.TRANSACT.NOT CLASSD	1	No Quantity							211			0
S3	2000	2000	2000	2	0	2	Export	72	Botswana	BWA	800	Uganda	UGA								93	SPEC.TRANSACT.NOT CLASSD	1	No Quantity							30229			0
S3	2000	2000	2000	2	0	2	Export	72	Botswana	BWA	826	United Kingdom	GBR								93	SPEC.TRANSACT.NOT CLASSD	1	No Quantity							545074			0
S3	2000	2000	2000	2	0	2	Export	72	Botswana	BWA	834	United Rep. of Tanzania	TZA								93	SPEC.TRANSACT.NOT CLASSD	1	No Quantity							18846			0
S3	2000	2000	2000	2	0	2	Export	72	Botswana	BWA	842	USA	USA								93	SPEC.TRANSACT.NOT CLASSD	1	No Quantity							221519			0
S3	2000	2000	2000	2	0	2	Export	72	Botswana	BWA	891	Serbia and Montenegro	SCG								93	SPEC.TRANSACT.NOT CLASSD	1	No Quantity							8611			0
S3	2000	2000	2000	2	0	2	Export	72	Botswana	BWA	894	Zambia	ZMB								93	SPEC.TRANSACT.NOT CLASSD	1	No Quantity							240148			0
S3	2000	2000	2000	2	0	2	Export	72	Botswana	BWA	899	Areas, nes									93	SPEC.TRANSACT.NOT CLASSD	1	No Quantity							4883			0
S3	2000	2000	2000	2	0	2	Export	72	Botswana	BWA	0	World	WLD								97	GOLD,NONMONTRY EXCL ORES	1	No Quantity							637945			0
S3	2000	2000	2000	2	0	2	Export	72	Botswana	BWA	376	Israel	ISR								97	GOLD,NONMONTRY EXCL ORES	1	No Quantity							433970			0
S3	2000	2000	2000	2	0	2	Export	72	Botswana	BWA	480	Mauritius	MUS								97	GOLD,NONMONTRY EXCL ORES	1	No Quantity							118039			0
S3	2000	2000	2000	2	0	2	Export	72	Botswana	BWA	710	South Africa	ZAF								97	GOLD,NONMONTRY EXCL ORES	1	No Quantity							85935			0
