# Supplementary material for: Core-periphery structure in sectoral international trade networks: A new approach to an old theory
Source: PLoS One. 2020 Apr 2;15(4):e0229547. doi: 10.1371/journal.pone.0229547 (PMC7117750; doi:10.1371/journal.pone.0229547)
Supplement: S7 File — (ZIP) [file pone.0229547.s007.zip › S7_File/RawData 2000/comtrade (9).csv]

Classification	Year	Period	Period Desc.	Aggregate Level	Is Leaf Code	Trade Flow Code	Trade Flow	Reporter Code	Reporter	Reporter ISO	Partner Code	Partner	Partner ISO	2nd Partner Code	2nd Partner	2nd Partner ISO	Customs Proc. Code	Customs	Mode of Transport Code	Mode of Transport	Commodity Code	Commodity	Qty Unit Code	Qty Unit	Qty	Alt Qty Unit Code	Alt Qty Unit	Alt Qty	Netweight (kg)	Gross weight (kg)	Trade Value (US$)	CIF Trade Value (US$)	FOB Trade Value (US$)	Flag
S3	2000	2000	2000	2	0	2	Export	76	Brazil	BRA	0	World	WLD								00	LIVE ANIMALS	1	No Quantity							5686512			0
S3	2000	2000	2000	2	0	2	Export	76	Brazil	BRA	32	Argentina	ARG								00	LIVE ANIMALS	1	No Quantity							447160			0
S3	2000	2000	2000	2	0	2	Export	76	Brazil	BRA	40	Austria	AUT								00	LIVE ANIMALS	1	No Quantity							4900			0
S3	2000	2000	2000	2	0	2	Export	76	Brazil	BRA	44	Bahamas	BHS								00	LIVE ANIMALS	1	No Quantity							7000			0
S3	2000	2000	2000	2	0	2	Export	76	Brazil	BRA	56	Belgium	BEL								00	LIVE ANIMALS	1	No Quantity							7000			0
S3	2000	2000	2000	2	0	2	Export	76	Brazil	BRA	68	Bolivia (Plurinational State of)	BOL								00	LIVE ANIMALS	1	No Quantity							654848			0
S3	2000	2000	2000	2	0	2	Export	76	Brazil	BRA	152	Chile	CHL								00	LIVE ANIMALS	1	No Quantity							168848			0
S3	2000	2000	2000	2	0	2	Export	76	Brazil	BRA	170	Colombia	COL								00	LIVE ANIMALS	1	No Quantity							4500			0
S3	2000	2000	2000	2	0	2	Export	76	Brazil	BRA	218	Ecuador	ECU								00	LIVE ANIMALS	1	No Quantity							8625			0
S3	2000	2000	2000	2	0	2	Export	76	Brazil	BRA	251	France	FRA								00	LIVE ANIMALS	1	No Quantity							9000			0
S3	2000	2000	2000	2	0	2	Export	76	Brazil	BRA	276	Germany	DEU								00	LIVE ANIMALS	1	No Quantity							150			0
S3	2000	2000	2000	2	0	2	Export	76	Brazil	BRA	344	China, Hong Kong SAR	HKG								00	LIVE ANIMALS	1	No Quantity							4750			0
S3	2000	2000	2000	2	0	2	Export	76	Brazil	BRA	372	Ireland	IRL								00	LIVE ANIMALS	1	No Quantity							4500			0
S3	2000	2000	2000	2	0	2	Export	76	Brazil	BRA	376	Israel	ISR								00	LIVE ANIMALS	1	No Quantity							193830			0
S3	2000	2000	2000	2	0	2	Export	76	Brazil	BRA	381	Italy	ITA								00	LIVE ANIMALS	1	No Quantity							1984			0
S3	2000	2000	2000	2	0	2	Export	76	Brazil	BRA	392	Japan	JPN								00	LIVE ANIMALS	1	No Quantity							51709			0
S3	2000	2000	2000	2	0	2	Export	76	Brazil	BRA	484	Mexico	MEX								00	LIVE ANIMALS	1	No Quantity							65885			0
S3	2000	2000	2000	2	0	2	Export	76	Brazil	BRA	528	Netherlands	NLD								00	LIVE ANIMALS	1	No Quantity							16100			0
S3	2000	2000	2000	2	0	2	Export	76	Brazil	BRA	600	Paraguay	PRY								00	LIVE ANIMALS	1	No Quantity							2325341			0
S3	2000	2000	2000	2	0	2	Export	76	Brazil	BRA	620	Portugal	PRT								00	LIVE ANIMALS	1	No Quantity							900			0
S3	2000	2000	2000	2	0	2	Export	76	Brazil	BRA	686	Senegal	SEN								00	LIVE ANIMALS	1	No Quantity							232498			0
S3	2000	2000	2000	2	0	2	Export	76	Brazil	BRA	710	South Africa	ZAF								00	LIVE ANIMALS	1	No Quantity							10080			0
S3	2000	2000	2000	2	0	2	Export	76	Brazil	BRA	724	Spain	ESP								00	LIVE ANIMALS	1	No Quantity							4386			0
S3	2000	2000	2000	2	0	2	Export	76	Brazil	BRA	826	United Kingdom	GBR								00	LIVE ANIMALS	1	No Quantity							10721			0
S3	2000	2000	2000	2	0	2	Export	76	Brazil	BRA	842	USA	USA								00	LIVE ANIMALS	1	No Quantity							1404027			0
S3	2000	2000	2000	2	0	2	Export	76	Brazil	BRA	858	Uruguay	URY								00	LIVE ANIMALS	1	No Quantity							47770			0
S3	2000	2000	2000	2	0	2	Export	84	Belize	BLZ	0	World	WLD								00	LIVE ANIMALS	1	No Quantity							106285			0
S3	2000	2000	2000	2	0	2	Export	84	Belize	BLZ	484	Mexico	MEX								00	LIVE ANIMALS	1	No Quantity							106285			0
S3	2000	2000	2000	2	0	2	Export	76	Brazil	BRA	0	World	WLD								01	MEAT, MEAT PREPARATIONS	1	No Quantity							1926745115			0
S3	2000	2000	2000	2	0	2	Export	76	Brazil	BRA	8	Albania	ALB								01	MEAT, MEAT PREPARATIONS	1	No Quantity							218172			0
S3	2000	2000	2000	2	0	2	Export	76	Brazil	BRA	12	Algeria	DZA								01	MEAT, MEAT PREPARATIONS	1	No Quantity							31410			0
S3	2000	2000	2000	2	0	2	Export	76	Brazil	BRA	24	Angola	AGO								01	MEAT, MEAT PREPARATIONS	1	No Quantity							18509287			0
S3	2000	2000	2000	2	0	2	Export	76	Brazil	BRA	28	Antigua and Barbuda	ATG								01	MEAT, MEAT PREPARATIONS	1	No Quantity							268849			0
S3	2000	2000	2000	2	0	2	Export	76	Brazil	BRA	31	Azerbaijan	AZE								01	MEAT, MEAT PREPARATIONS	1	No Quantity							874605			0
S3	2000	2000	2000	2	0	2	Export	76	Brazil	BRA	32	Argentina	ARG								01	MEAT, MEAT PREPARATIONS	1	No Quantity							113708710			0
S3	2000	2000	2000	2	0	2	Export	76	Brazil	BRA	36	Australia	AUS								01	MEAT, MEAT PREPARATIONS	1	No Quantity							212686			0
S3	2000	2000	2000	2	0	2	Export	76	Brazil	BRA	40	Austria	AUT								01	MEAT, MEAT PREPARATIONS	1	No Quantity							1508345			0
S3	2000	2000	2000	2	0	2	Export	76	Brazil	BRA	44	Bahamas	BHS								01	MEAT, MEAT PREPARATIONS	1	No Quantity							1122495			0
S3	2000	2000	2000	2	0	2	Export	76	Brazil	BRA	48	Bahrain	BHR								01	MEAT, MEAT PREPARATIONS	1	No Quantity							12384559			0
S3	2000	2000	2000	2	0	2	Export	76	Brazil	BRA	51	Armenia	ARM								01	MEAT, MEAT PREPARATIONS	1	No Quantity							1227378			0
S3	2000	2000	2000	2	0	2	Export	76	Brazil	BRA	52	Barbados	BRB								01	MEAT, MEAT PREPARATIONS	1	No Quantity							724868			0
S3	2000	2000	2000	2	0	2	Export	76	Brazil	BRA	56	Belgium	BEL								01	MEAT, MEAT PREPARATIONS	1	No Quantity							10626248			0
S3	2000	2000	2000	2	0	2	Export	76	Brazil	BRA	60	Bermuda	BMU								01	MEAT, MEAT PREPARATIONS	1	No Quantity							32732			0
S3	2000	2000	2000	2	0	2	Export	76	Brazil	BRA	68	Bolivia (Plurinational State of)	BOL								01	MEAT, MEAT PREPARATIONS	1	No Quantity							278454			0
S3	2000	2000	2000	2	0	2	Export	76	Brazil	BRA	70	Bosnia Herzegovina	BIH								01	MEAT, MEAT PREPARATIONS	1	No Quantity							36612			0
S3	2000	2000	2000	2	0	2	Export	76	Brazil	BRA	84	Belize	BLZ								01	MEAT, MEAT PREPARATIONS	1	No Quantity							274817			0
S3	2000	2000	2000	2	0	2	Export	76	Brazil	BRA	92	Br. Virgin Isds	VGB								01	MEAT, MEAT PREPARATIONS	1	No Quantity							66060			0
S3	2000	2000	2000	2	0	2	Export	76	Brazil	BRA	100	Bulgaria	BGR								01	MEAT, MEAT PREPARATIONS	1	No Quantity							2316087			0
S3	2000	2000	2000	2	0	2	Export	76	Brazil	BRA	124	Canada	CAN								01	MEAT, MEAT PREPARATIONS	1	No Quantity							5718443			0
S3	2000	2000	2000	2	0	2	Export	76	Brazil	BRA	132	Cabo Verde	CPV								01	MEAT, MEAT PREPARATIONS	1	No Quantity							78978			0
S3	2000	2000	2000	2	0	2	Export	76	Brazil	BRA	136	Cayman Isds	CYM								01	MEAT, MEAT PREPARATIONS	1	No Quantity							106328			0
S3	2000	2000	2000	2	0	2	Export	76	Brazil	BRA	144	Sri Lanka	LKA								01	MEAT, MEAT PREPARATIONS	1	No Quantity							422359			0
S3	2000	2000	2000	2	0	2	Export	76	Brazil	BRA	152	Chile	CHL								01	MEAT, MEAT PREPARATIONS	1	No Quantity							54948090			0
S3	2000	2000	2000	2	0	2	Export	76	Brazil	BRA	156	China	CHN								01	MEAT, MEAT PREPARATIONS	1	No Quantity							11709546			0
S3	2000	2000	2000	2	0	2	Export	76	Brazil	BRA	170	Colombia	COL								01	MEAT, MEAT PREPARATIONS	1	No Quantity							77128			0
S3	2000	2000	2000	2	0	2	Export	76	Brazil	BRA	174	Comoros	COM								01	MEAT, MEAT PREPARATIONS	1	No Quantity							29336			0
S3	2000	2000	2000	2	0	2	Export	76	Brazil	BRA	178	Congo	COG								01	MEAT, MEAT PREPARATIONS	1	No Quantity							748897			0
S3	2000	2000	2000	2	0	2	Export	76	Brazil	BRA	180	Dem. Rep. of the Congo	COD								01	MEAT, MEAT PREPARATIONS	1	No Quantity							69765			0
S3	2000	2000	2000	2	0	2	Export	76	Brazil	BRA	192	Cuba	CUB								01	MEAT, MEAT PREPARATIONS	1	No Quantity							5871761			0
S3	2000	2000	2000	2	0	2	Export	76	Brazil	BRA	196	Cyprus	CYP								01	MEAT, MEAT PREPARATIONS	1	No Quantity							209416			0
S3	2000	2000	2000	2	0	2	Export	76	Brazil	BRA	203	Czechia	CZE								01	MEAT, MEAT PREPARATIONS	1	No Quantity							8254619			0
S3	2000	2000	2000	2	0	2	Export	76	Brazil	BRA	204	Benin	BEN								01	MEAT, MEAT PREPARATIONS	1	No Quantity							80475			0
S3	2000	2000	2000	2	0	2	Export	76	Brazil	BRA	208	Denmark	DNK								01	MEAT, MEAT PREPARATIONS	1	No Quantity							546214			0
S3	2000	2000	2000	2	0	2	Export	76	Brazil	BRA	212	Dominica	DMA								01	MEAT, MEAT PREPARATIONS	1	No Quantity							170303			0
S3	2000	2000	2000	2	0	2	Export	76	Brazil	BRA	246	Finland	FIN								01	MEAT, MEAT PREPARATIONS	1	No Quantity							4529528			0
S3	2000	2000	2000	2	0	2	Export	76	Brazil	BRA	251	France	FRA								01	MEAT, MEAT PREPARATIONS	1	No Quantity							21237177			0
S3	2000	2000	2000	2	0	2	Export	76	Brazil	BRA	262	Djibouti	DJI								01	MEAT, MEAT PREPARATIONS	1	No Quantity							19387			0
S3	2000	2000	2000	2	0	2	Export	76	Brazil	BRA	266	Gabon	GAB								01	MEAT, MEAT PREPARATIONS	1	No Quantity							671526			0
S3	2000	2000	2000	2	0	2	Export	76	Brazil	BRA	268	Georgia	GEO								01	MEAT, MEAT PREPARATIONS	1	No Quantity							2158990			0
S3	2000	2000	2000	2	0	2	Export	76	Brazil	BRA	270	Gambia	GMB								01	MEAT, MEAT PREPARATIONS	1	No Quantity							607014			0
S3	2000	2000	2000	2	0	2	Export	76	Brazil	BRA	276	Germany	DEU								01	MEAT, MEAT PREPARATIONS	1	No Quantity							138366260			0
S3	2000	2000	2000	2	0	2	Export	76	Brazil	BRA	288	Ghana	GHA								01	MEAT, MEAT PREPARATIONS	1	No Quantity							489525			0
S3	2000	2000	2000	2	0	2	Export	76	Brazil	BRA	292	Gibraltar	GIB								01	MEAT, MEAT PREPARATIONS	1	No Quantity							61929			0
S3	2000	2000	2000	2	0	2	Export	76	Brazil	BRA	300	Greece	GRC								01	MEAT, MEAT PREPARATIONS	1	No Quantity							6256826			0
S3	2000	2000	2000	2	0	2	Export	76	Brazil	BRA	308	Grenada	GRD								01	MEAT, MEAT PREPARATIONS	1	No Quantity							579290			0
S3	2000	2000	2000	2	0	2	Export	76	Brazil	BRA	316	Guam	GUM								01	MEAT, MEAT PREPARATIONS	1	No Quantity							59225			0
S3	2000	2000	2000	2	0	2	Export	76	Brazil	BRA	320	Guatemala	GTM								01	MEAT, MEAT PREPARATIONS	1	No Quantity							258010			0
S3	2000	2000	2000	2	0	2	Export	76	Brazil	BRA	324	Guinea	GIN								01	MEAT, MEAT PREPARATIONS	1	No Quantity							123255			0
S3	2000	2000	2000	2	0	2	Export	76	Brazil	BRA	328	Guyana	GUY								01	MEAT, MEAT PREPARATIONS	1	No Quantity							25988			0
S3	2000	2000	2000	2	0	2	Export	76	Brazil	BRA	332	Haiti	HTI								01	MEAT, MEAT PREPARATIONS	1	No Quantity							1053220			0
S3	2000	2000	2000	2	0	2	Export	76	Brazil	BRA	344	China, Hong Kong SAR	HKG								01	MEAT, MEAT PREPARATIONS	1	No Quantity							165668919			0
S3	2000	2000	2000	2	0	2	Export	76	Brazil	BRA	360	Indonesia	IDN								01	MEAT, MEAT PREPARATIONS	1	No Quantity							769956			0
S3	2000	2000	2000	2	0	2	Export	76	Brazil	BRA	364	Iran	IRN								01	MEAT, MEAT PREPARATIONS	1	No Quantity							19439087			0
S3	2000	2000	2000	2	0	2	Export	76	Brazil	BRA	372	Ireland	IRL								01	MEAT, MEAT PREPARATIONS	1	No Quantity							4273696			0
S3	2000	2000	2000	2	0	2	Export	76	Brazil	BRA	376	Israel	ISR								01	MEAT, MEAT PREPARATIONS	1	No Quantity							23477172			0
S3	2000	2000	2000	2	0	2	Export	76	Brazil	BRA	381	Italy	ITA								01	MEAT, MEAT PREPARATIONS	1	No Quantity							94725093			0
S3	2000	2000	2000	2	0	2	Export	76	Brazil	BRA	384	Côte d'Ivoire	CIV								01	MEAT, MEAT PREPARATIONS	1	No Quantity							107029			0
S3	2000	2000	2000	2	0	2	Export	76	Brazil	BRA	388	Jamaica	JAM								01	MEAT, MEAT PREPARATIONS	1	No Quantity							4939250			0
S3	2000	2000	2000	2	0	2	Export	76	Brazil	BRA	392	Japan	JPN								01	MEAT, MEAT PREPARATIONS	1	No Quantity							127709525			0
S3	2000	2000	2000	2	0	2	Export	76	Brazil	BRA	400	Jordan	JOR								01	MEAT, MEAT PREPARATIONS	1	No Quantity							1791591			0
S3	2000	2000	2000	2	0	2	Export	76	Brazil	BRA	404	Kenya	KEN								01	MEAT, MEAT PREPARATIONS	1	No Quantity							245876			0
S3	2000	2000	2000	2	0	2	Export	76	Brazil	BRA	410	Rep. of Korea	KOR								01	MEAT, MEAT PREPARATIONS	1	No Quantity							404925			0
S3	2000	2000	2000	2	0	2	Export	76	Brazil	BRA	414	Kuwait	KWT								01	MEAT, MEAT PREPARATIONS	1	No Quantity							35088649			0
S3	2000	2000	2000	2	0	2	Export	76	Brazil	BRA	422	Lebanon	LBN								01	MEAT, MEAT PREPARATIONS	1	No Quantity							12773040			0
S3	2000	2000	2000	2	0	2	Export	76	Brazil	BRA	430	Liberia	LBR								01	MEAT, MEAT PREPARATIONS	1	No Quantity							232449			0
S3	2000	2000	2000	2	0	2	Export	76	Brazil	BRA	440	Lithuania	LTU								01	MEAT, MEAT PREPARATIONS	1	No Quantity							1597058			0
S3	2000	2000	2000	2	0	2	Export	76	Brazil	BRA	458	Malaysia	MYS								01	MEAT, MEAT PREPARATIONS	1	No Quantity							79888			0
S3	2000	2000	2000	2	0	2	Export	76	Brazil	BRA	462	Maldives	MDV								01	MEAT, MEAT PREPARATIONS	1	No Quantity							266690			0
S3	2000	2000	2000	2	0	2	Export	76	Brazil	BRA	470	Malta	MLT								01	MEAT, MEAT PREPARATIONS	1	No Quantity							1252000			0
S3	2000	2000	2000	2	0	2	Export	76	Brazil	BRA	480	Mauritius	MUS								01	MEAT, MEAT PREPARATIONS	1	No Quantity							276653			0
S3	2000	2000	2000	2	0	2	Export	76	Brazil	BRA	484	Mexico	MEX								01	MEAT, MEAT PREPARATIONS	1	No Quantity							813666			0
S3	2000	2000	2000	2	0	2	Export	76	Brazil	BRA	490	Other Asia, nes									01	MEAT, MEAT PREPARATIONS	1	No Quantity							34720			0
S3	2000	2000	2000	2	0	2	Export	76	Brazil	BRA	498	Rep. of Moldova	MDA								01	MEAT, MEAT PREPARATIONS	1	No Quantity							109141			0
S3	2000	2000	2000	2	0	2	Export	76	Brazil	BRA	504	Morocco	MAR								01	MEAT, MEAT PREPARATIONS	1	No Quantity							344993			0
S3	2000	2000	2000	2	0	2	Export	76	Brazil	BRA	512	Oman	OMN								01	MEAT, MEAT PREPARATIONS	1	No Quantity							12704364			0
S3	2000	2000	2000	2	0	2	Export	76	Brazil	BRA	528	Netherlands	NLD								01	MEAT, MEAT PREPARATIONS	1	No Quantity							191237639			0
S3	2000	2000	2000	2	0	2	Export	76	Brazil	BRA	530	Neth. Antilles	ANT								01	MEAT, MEAT PREPARATIONS	1	No Quantity							6726808			0
S3	2000	2000	2000	2	0	2	Export	76	Brazil	BRA	533	Aruba	ABW								01	MEAT, MEAT PREPARATIONS	1	No Quantity							697869			0
S3	2000	2000	2000	2	0	2	Export	76	Brazil	BRA	554	New Zealand	NZL								01	MEAT, MEAT PREPARATIONS	1	No Quantity							28665			0
S3	2000	2000	2000	2	0	2	Export	76	Brazil	BRA	566	Nigeria	NGA								01	MEAT, MEAT PREPARATIONS	1	No Quantity							138236			0
S3	2000	2000	2000	2	0	2	Export	76	Brazil	BRA	579	Norway	NOR								01	MEAT, MEAT PREPARATIONS	1	No Quantity							1825352			0
S3	2000	2000	2000	2	0	2	Export	76	Brazil	BRA	581	United States Minor Outlying Islands	UMI								01	MEAT, MEAT PREPARATIONS	1	No Quantity							54473			0
S3	2000	2000	2000	2	0	2	Export	76	Brazil	BRA	591	Panama	PAN								01	MEAT, MEAT PREPARATIONS	1	No Quantity							274227			0
S3	2000	2000	2000	2	0	2	Export	76	Brazil	BRA	600	Paraguay	PRY								01	MEAT, MEAT PREPARATIONS	1	No Quantity							2617896			0
S3	2000	2000	2000	2	0	2	Export	76	Brazil	BRA	604	Peru	PER								01	MEAT, MEAT PREPARATIONS	1	No Quantity							3823969			0
S3	2000	2000	2000	2	0	2	Export	76	Brazil	BRA	608	Philippines	PHL								01	MEAT, MEAT PREPARATIONS	1	No Quantity							4549597			0
S3	2000	2000	2000	2	0	2	Export	76	Brazil	BRA	616	Poland	POL								01	MEAT, MEAT PREPARATIONS	1	No Quantity							119991			0
S3	2000	2000	2000	2	0	2	Export	76	Brazil	BRA	620	Portugal	PRT								01	MEAT, MEAT PREPARATIONS	1	No Quantity							12620399			0
S3	2000	2000	2000	2	0	2	Export	76	Brazil	BRA	634	Qatar	QAT								01	MEAT, MEAT PREPARATIONS	1	No Quantity							16248930			0
S3	2000	2000	2000	2	0	2	Export	76	Brazil	BRA	642	Romania	ROU								01	MEAT, MEAT PREPARATIONS	1	No Quantity							1055818			0
S3	2000	2000	2000	2	0	2	Export	76	Brazil	BRA	643	Russian Federation	RUS								01	MEAT, MEAT PREPARATIONS	1	No Quantity							42423864			0
S3	2000	2000	2000	2	0	2	Export	76	Brazil	BRA	660	Anguilla	AIA								01	MEAT, MEAT PREPARATIONS	1	No Quantity							5400			0
S3	2000	2000	2000	2	0	2	Export	76	Brazil	BRA	662	Saint Lucia	LCA								01	MEAT, MEAT PREPARATIONS	1	No Quantity							184692			0
S3	2000	2000	2000	2	0	2	Export	76	Brazil	BRA	670	Saint Vincent and the Grenadines	VCT								01	MEAT, MEAT PREPARATIONS	1	No Quantity							181760			0
S3	2000	2000	2000	2	0	2	Export	76	Brazil	BRA	682	Saudi Arabia	SAU								01	MEAT, MEAT PREPARATIONS	1	No Quantity							178187696			0
S3	2000	2000	2000	2	0	2	Export	76	Brazil	BRA	686	Senegal	SEN								01	MEAT, MEAT PREPARATIONS	1	No Quantity							594845			0
S3	2000	2000	2000	2	0	2	Export	76	Brazil	BRA	690	Seychelles	SYC								01	MEAT, MEAT PREPARATIONS	1	No Quantity							109218			0
S3	2000	2000	2000	2	0	2	Export	76	Brazil	BRA	694	Sierra Leone	SLE								01	MEAT, MEAT PREPARATIONS	1	No Quantity							203821			0
S3	2000	2000	2000	2	0	2	Export	76	Brazil	BRA	702	Singapore	SGP								01	MEAT, MEAT PREPARATIONS	1	No Quantity							32416578			0
S3	2000	2000	2000	2	0	2	Export	76	Brazil	BRA	703	Slovakia	SVK								01	MEAT, MEAT PREPARATIONS	1	No Quantity							35240			0
S3	2000	2000	2000	2	0	2	Export	76	Brazil	BRA	705	Slovenia	SVN								01	MEAT, MEAT PREPARATIONS	1	No Quantity							77706			0
S3	2000	2000	2000	2	0	2	Export	76	Brazil	BRA	710	South Africa	ZAF								01	MEAT, MEAT PREPARATIONS	1	No Quantity							10077878			0
S3	2000	2000	2000	2	0	2	Export	76	Brazil	BRA	716	Zimbabwe	ZWE								01	MEAT, MEAT PREPARATIONS	1	No Quantity							23367			0
S3	2000	2000	2000	2	0	2	Export	76	Brazil	BRA	724	Spain	ESP								01	MEAT, MEAT PREPARATIONS	1	No Quantity							83171005			0
S3	2000	2000	2000	2	0	2	Export	76	Brazil	BRA	740	Suriname	SUR								01	MEAT, MEAT PREPARATIONS	1	No Quantity							61255			0
S3	2000	2000	2000	2	0	2	Export	76	Brazil	BRA	752	Sweden	SWE								01	MEAT, MEAT PREPARATIONS	1	No Quantity							7802905			0
S3	2000	2000	2000	2	0	2	Export	76	Brazil	BRA	757	Switzerland	CHE								01	MEAT, MEAT PREPARATIONS	1	No Quantity							25684691			0
S3	2000	2000	2000	2	0	2	Export	76	Brazil	BRA	764	Thailand	THA								01	MEAT, MEAT PREPARATIONS	1	No Quantity							12721			0
S3	2000	2000	2000	2	0	2	Export	76	Brazil	BRA	768	Togo	TGO								01	MEAT, MEAT PREPARATIONS	1	No Quantity							13525			0
S3	2000	2000	2000	2	0	2	Export	76	Brazil	BRA	780	Trinidad and Tobago	TTO								01	MEAT, MEAT PREPARATIONS	1	No Quantity							1279648			0
S3	2000	2000	2000	2	0	2	Export	76	Brazil	BRA	784	United Arab Emirates	ARE								01	MEAT, MEAT PREPARATIONS	1	No Quantity							29719576			0
S3	2000	2000	2000	2	0	2	Export	76	Brazil	BRA	792	Turkey	TUR								01	MEAT, MEAT PREPARATIONS	1	No Quantity							49482			0
S3	2000	2000	2000	2	0	2	Export	76	Brazil	BRA	796	Turks and Caicos Isds	TCA								01	MEAT, MEAT PREPARATIONS	1	No Quantity							2400			0
S3	2000	2000	2000	2	0	2	Export	76	Brazil	BRA	804	Ukraine	UKR								01	MEAT, MEAT PREPARATIONS	1	No Quantity							76070			0
S3	2000	2000	2000	2	0	2	Export	76	Brazil	BRA	807	North Macedonia	MKD								01	MEAT, MEAT PREPARATIONS	1	No Quantity							512368			0
S3	2000	2000	2000	2	0	2	Export	76	Brazil	BRA	818	Egypt	EGY								01	MEAT, MEAT PREPARATIONS	1	No Quantity							8154501			0
S3	2000	2000	2000	2	0	2	Export	76	Brazil	BRA	826	United Kingdom	GBR								01	MEAT, MEAT PREPARATIONS	1	No Quantity							204430352			0
S3	2000	2000	2000	2	0	2	Export	76	Brazil	BRA	834	United Rep. of Tanzania	TZA								01	MEAT, MEAT PREPARATIONS	1	No Quantity							15811			0
S3	2000	2000	2000	2	0	2	Export	76	Brazil	BRA	842	USA	USA								01	MEAT, MEAT PREPARATIONS	1	No Quantity							89196895			0
S3	2000	2000	2000	2	0	2	Export	76	Brazil	BRA	858	Uruguay	URY								01	MEAT, MEAT PREPARATIONS	1	No Quantity							9833142			0
S3	2000	2000	2000	2	0	2	Export	76	Brazil	BRA	862	Venezuela	VEN								01	MEAT, MEAT PREPARATIONS	1	No Quantity							54000			0
S3	2000	2000	2000	2	0	2	Export	76	Brazil	BRA	887	Yemen	YEM								01	MEAT, MEAT PREPARATIONS	1	No Quantity							21038217			0
S3	2000	2000	2000	2	0	2	Export	76	Brazil	BRA	891	Serbia and Montenegro	SCG								01	MEAT, MEAT PREPARATIONS	1	No Quantity							8005			0
S3	2000	2000	2000	2	0	2	Export	84	Belize	BLZ	0	World	WLD								01	MEAT, MEAT PREPARATIONS	1	No Quantity							42189			0
S3	2000	2000	2000	2	0	2	Export	84	Belize	BLZ	320	Guatemala	GTM								01	MEAT, MEAT PREPARATIONS	1	No Quantity							572			0
S3	2000	2000	2000	2	0	2	Export	84	Belize	BLZ	484	Mexico	MEX								01	MEAT, MEAT PREPARATIONS	1	No Quantity							8616			0
S3	2000	2000	2000	2	0	2	Export	84	Belize	BLZ	842	USA	USA								01	MEAT, MEAT PREPARATIONS	1	No Quantity							33001			0
S3	2000	2000	2000	2	0	2	Export	76	Brazil	BRA	0	World	WLD								02	DAIRY PRODUCTS,BIRD EGGS	1	No Quantity							29163268			0
S3	2000	2000	2000	2	0	2	Export	76	Brazil	BRA	24	Angola	AGO								02	DAIRY PRODUCTS,BIRD EGGS	1	No Quantity							3191227			0
S3	2000	2000	2000	2	0	2	Export	76	Brazil	BRA	32	Argentina	ARG								02	DAIRY PRODUCTS,BIRD EGGS	1	No Quantity							11380357			0
S3	2000	2000	2000	2	0	2	Export	76	Brazil	BRA	40	Austria	AUT								02	DAIRY PRODUCTS,BIRD EGGS	1	No Quantity							66648			0
S3	2000	2000	2000	2	0	2	Export	76	Brazil	BRA	44	Bahamas	BHS								02	DAIRY PRODUCTS,BIRD EGGS	1	No Quantity							5838			0
S3	2000	2000	2000	2	0	2	Export	76	Brazil	BRA	68	Bolivia (Plurinational State of)	BOL								02	DAIRY PRODUCTS,BIRD EGGS	1	No Quantity							290103			0
S3	2000	2000	2000	2	0	2	Export	76	Brazil	BRA	132	Cabo Verde	CPV								02	DAIRY PRODUCTS,BIRD EGGS	1	No Quantity							174			0
S3	2000	2000	2000	2	0	2	Export	76	Brazil	BRA	152	Chile	CHL								02	DAIRY PRODUCTS,BIRD EGGS	1	No Quantity							513947			0
S3	2000	2000	2000	2	0	2	Export	76	Brazil	BRA	156	China	CHN								02	DAIRY PRODUCTS,BIRD EGGS	1	No Quantity							19272			0
S3	2000	2000	2000	2	0	2	Export	76	Brazil	BRA	170	Colombia	COL								02	DAIRY PRODUCTS,BIRD EGGS	1	No Quantity							393384			0
S3	2000	2000	2000	2	0	2	Export	76	Brazil	BRA	192	Cuba	CUB								02	DAIRY PRODUCTS,BIRD EGGS	1	No Quantity							51030			0
S3	2000	2000	2000	2	0	2	Export	76	Brazil	BRA	214	Dominican Rep.	DOM								02	DAIRY PRODUCTS,BIRD EGGS	1	No Quantity							26394			0
S3	2000	2000	2000	2	0	2	Export	76	Brazil	BRA	218	Ecuador	ECU								02	DAIRY PRODUCTS,BIRD EGGS	1	No Quantity							512051			0
S3	2000	2000	2000	2	0	2	Export	76	Brazil	BRA	222	El Salvador	SLV								02	DAIRY PRODUCTS,BIRD EGGS	1	No Quantity							1876			0
S3	2000	2000	2000	2	0	2	Export	76	Brazil	BRA	251	France	FRA								02	DAIRY PRODUCTS,BIRD EGGS	1	No Quantity							483			0
S3	2000	2000	2000	2	0	2	Export	76	Brazil	BRA	276	Germany	DEU								02	DAIRY PRODUCTS,BIRD EGGS	1	No Quantity							441			0
S3	2000	2000	2000	2	0	2	Export	76	Brazil	BRA	320	Guatemala	GTM								02	DAIRY PRODUCTS,BIRD EGGS	1	No Quantity							141903			0
S3	2000	2000	2000	2	0	2	Export	76	Brazil	BRA	344	China, Hong Kong SAR	HKG								02	DAIRY PRODUCTS,BIRD EGGS	1	No Quantity							3696			0
S3	2000	2000	2000	2	0	2	Export	76	Brazil	BRA	384	Côte d'Ivoire	CIV								02	DAIRY PRODUCTS,BIRD EGGS	1	No Quantity							73074			0
S3	2000	2000	2000	2	0	2	Export	76	Brazil	BRA	392	Japan	JPN								02	DAIRY PRODUCTS,BIRD EGGS	1	No Quantity							3683479			0
S3	2000	2000	2000	2	0	2	Export	76	Brazil	BRA	484	Mexico	MEX								02	DAIRY PRODUCTS,BIRD EGGS	1	No Quantity							91924			0
S3	2000	2000	2000	2	0	2	Export	76	Brazil	BRA	490	Other Asia, nes									02	DAIRY PRODUCTS,BIRD EGGS	1	No Quantity							786286			0
S3	2000	2000	2000	2	0	2	Export	76	Brazil	BRA	516	Namibia	NAM								02	DAIRY PRODUCTS,BIRD EGGS	1	No Quantity							14375			0
S3	2000	2000	2000	2	0	2	Export	76	Brazil	BRA	528	Netherlands	NLD								02	DAIRY PRODUCTS,BIRD EGGS	1	No Quantity							54278			0
S3	2000	2000	2000	2	0	2	Export	76	Brazil	BRA	600	Paraguay	PRY								02	DAIRY PRODUCTS,BIRD EGGS	1	No Quantity							2341352			0
S3	2000	2000	2000	2	0	2	Export	76	Brazil	BRA	604	Peru	PER								02	DAIRY PRODUCTS,BIRD EGGS	1	No Quantity							32076			0
S3	2000	2000	2000	2	0	2	Export	76	Brazil	BRA	686	Senegal	SEN								02	DAIRY PRODUCTS,BIRD EGGS	1	No Quantity							297772			0
S3	2000	2000	2000	2	0	2	Export	76	Brazil	BRA	826	United Kingdom	GBR								02	DAIRY PRODUCTS,BIRD EGGS	1	No Quantity							9063			0
S3	2000	2000	2000	2	0	2	Export	76	Brazil	BRA	842	USA	USA								02	DAIRY PRODUCTS,BIRD EGGS	1	No Quantity							555098			0
S3	2000	2000	2000	2	0	2	Export	76	Brazil	BRA	858	Uruguay	URY								02	DAIRY PRODUCTS,BIRD EGGS	1	No Quantity							2019580			0
S3	2000	2000	2000	2	0	2	Export	76	Brazil	BRA	862	Venezuela	VEN								02	DAIRY PRODUCTS,BIRD EGGS	1	No Quantity							2606087			0
S3	2000	2000	2000	2	0	2	Export	84	Belize	BLZ	0	World	WLD								02	DAIRY PRODUCTS,BIRD EGGS	1	No Quantity							26086			0
S3	2000	2000	2000	2	0	2	Export	84	Belize	BLZ	320	Guatemala	GTM								02	DAIRY PRODUCTS,BIRD EGGS	1	No Quantity							1330			0
S3	2000	2000	2000	2	0	2	Export	84	Belize	BLZ	484	Mexico	MEX								02	DAIRY PRODUCTS,BIRD EGGS	1	No Quantity							24647			0
S3	2000	2000	2000	2	0	2	Export	84	Belize	BLZ	842	USA	USA								02	DAIRY PRODUCTS,BIRD EGGS	1	No Quantity							110			0
S3	2000	2000	2000	2	0	2	Export	76	Brazil	BRA	0	World	WLD								03	FISH,CRUSTACEANS,MOLLUSC	1	No Quantity							239359660			0
S3	2000	2000	2000	2	0	2	Export	76	Brazil	BRA	24	Angola	AGO								03	FISH,CRUSTACEANS,MOLLUSC	1	No Quantity							616489			0
S3	2000	2000	2000	2	0	2	Export	76	Brazil	BRA	32	Argentina	ARG								03	FISH,CRUSTACEANS,MOLLUSC	1	No Quantity							10295275			0
S3	2000	2000	2000	2	0	2	Export	76	Brazil	BRA	40	Austria	AUT								03	FISH,CRUSTACEANS,MOLLUSC	1	No Quantity							16965			0
S3	2000	2000	2000	2	0	2	Export	76	Brazil	BRA	56	Belgium	BEL								03	FISH,CRUSTACEANS,MOLLUSC	1	No Quantity							1188083			0
S3	2000	2000	2000	2	0	2	Export	76	Brazil	BRA	68	Bolivia (Plurinational State of)	BOL								03	FISH,CRUSTACEANS,MOLLUSC	1	No Quantity							41657			0
S3	2000	2000	2000	2	0	2	Export	76	Brazil	BRA	124	Canada	CAN								03	FISH,CRUSTACEANS,MOLLUSC	1	No Quantity							75647			0
S3	2000	2000	2000	2	0	2	Export	76	Brazil	BRA	152	Chile	CHL								03	FISH,CRUSTACEANS,MOLLUSC	1	No Quantity							49460			0
S3	2000	2000	2000	2	0	2	Export	76	Brazil	BRA	156	China	CHN								03	FISH,CRUSTACEANS,MOLLUSC	1	No Quantity							2968776			0
S3	2000	2000	2000	2	0	2	Export	76	Brazil	BRA	203	Czechia	CZE								03	FISH,CRUSTACEANS,MOLLUSC	1	No Quantity							5132			0
S3	2000	2000	2000	2	0	2	Export	76	Brazil	BRA	208	Denmark	DNK								03	FISH,CRUSTACEANS,MOLLUSC	1	No Quantity							56582			0
S3	2000	2000	2000	2	0	2	Export	76	Brazil	BRA	214	Dominican Rep.	DOM								03	FISH,CRUSTACEANS,MOLLUSC	1	No Quantity							184065			0
S3	2000	2000	2000	2	0	2	Export	76	Brazil	BRA	246	Finland	FIN								03	FISH,CRUSTACEANS,MOLLUSC	1	No Quantity							1575			0
S3	2000	2000	2000	2	0	2	Export	76	Brazil	BRA	251	France	FRA								03	FISH,CRUSTACEANS,MOLLUSC	1	No Quantity							21975023			0
S3	2000	2000	2000	2	0	2	Export	76	Brazil	BRA	276	Germany	DEU								03	FISH,CRUSTACEANS,MOLLUSC	1	No Quantity							1197844			0
S3	2000	2000	2000	2	0	2	Export	76	Brazil	BRA	300	Greece	GRC								03	FISH,CRUSTACEANS,MOLLUSC	1	No Quantity							200864			0
S3	2000	2000	2000	2	0	2	Export	76	Brazil	BRA	344	China, Hong Kong SAR	HKG								03	FISH,CRUSTACEANS,MOLLUSC	1	No Quantity							2516312			0
S3	2000	2000	2000	2	0	2	Export	76	Brazil	BRA	348	Hungary	HUN								03	FISH,CRUSTACEANS,MOLLUSC	1	No Quantity							700			0
S3	2000	2000	2000	2	0	2	Export	76	Brazil	BRA	376	Israel	ISR								03	FISH,CRUSTACEANS,MOLLUSC	1	No Quantity							214312			0
S3	2000	2000	2000	2	0	2	Export	76	Brazil	BRA	381	Italy	ITA								03	FISH,CRUSTACEANS,MOLLUSC	1	No Quantity							4183376			0
S3	2000	2000	2000	2	0	2	Export	76	Brazil	BRA	392	Japan	JPN								03	FISH,CRUSTACEANS,MOLLUSC	1	No Quantity							17379623			0
S3	2000	2000	2000	2	0	2	Export	76	Brazil	BRA	408	Dem. People's Rep. of Korea	PRK								03	FISH,CRUSTACEANS,MOLLUSC	1	No Quantity							1179349			0
S3	2000	2000	2000	2	0	2	Export	76	Brazil	BRA	410	Rep. of Korea	KOR								03	FISH,CRUSTACEANS,MOLLUSC	1	No Quantity							4444371			0
S3	2000	2000	2000	2	0	2	Export	76	Brazil	BRA	422	Lebanon	LBN								03	FISH,CRUSTACEANS,MOLLUSC	1	No Quantity							22870			0
S3	2000	2000	2000	2	0	2	Export	76	Brazil	BRA	446	China, Macao SAR	MAC								03	FISH,CRUSTACEANS,MOLLUSC	1	No Quantity							133			0
S3	2000	2000	2000	2	0	2	Export	76	Brazil	BRA	458	Malaysia	MYS								03	FISH,CRUSTACEANS,MOLLUSC	1	No Quantity							7579			0
S3	2000	2000	2000	2	0	2	Export	76	Brazil	BRA	470	Malta	MLT								03	FISH,CRUSTACEANS,MOLLUSC	1	No Quantity							875			0
S3	2000	2000	2000	2	0	2	Export	76	Brazil	BRA	490	Other Asia, nes									03	FISH,CRUSTACEANS,MOLLUSC	1	No Quantity							1005065			0
S3	2000	2000	2000	2	0	2	Export	76	Brazil	BRA	528	Netherlands	NLD								03	FISH,CRUSTACEANS,MOLLUSC	1	No Quantity							999377			0
S3	2000	2000	2000	2	0	2	Export	76	Brazil	BRA	554	New Zealand	NZL								03	FISH,CRUSTACEANS,MOLLUSC	1	No Quantity							450			0
S3	2000	2000	2000	2	0	2	Export	76	Brazil	BRA	566	Nigeria	NGA								03	FISH,CRUSTACEANS,MOLLUSC	1	No Quantity							622835			0
S3	2000	2000	2000	2	0	2	Export	76	Brazil	BRA	579	Norway	NOR								03	FISH,CRUSTACEANS,MOLLUSC	1	No Quantity							825			0
S3	2000	2000	2000	2	0	2	Export	76	Brazil	BRA	591	Panama	PAN								03	FISH,CRUSTACEANS,MOLLUSC	1	No Quantity							286280			0
S3	2000	2000	2000	2	0	2	Export	76	Brazil	BRA	600	Paraguay	PRY								03	FISH,CRUSTACEANS,MOLLUSC	1	No Quantity							1190301			0
S3	2000	2000	2000	2	0	2	Export	76	Brazil	BRA	608	Philippines	PHL								03	FISH,CRUSTACEANS,MOLLUSC	1	No Quantity							800			0
S3	2000	2000	2000	2	0	2	Export	76	Brazil	BRA	616	Poland	POL								03	FISH,CRUSTACEANS,MOLLUSC	1	No Quantity							1775			0
S3	2000	2000	2000	2	0	2	Export	76	Brazil	BRA	620	Portugal	PRT								03	FISH,CRUSTACEANS,MOLLUSC	1	No Quantity							1514336			0
S3	2000	2000	2000	2	0	2	Export	76	Brazil	BRA	643	Russian Federation	RUS								03	FISH,CRUSTACEANS,MOLLUSC	1	No Quantity							798			0
S3	2000	2000	2000	2	0	2	Export	76	Brazil	BRA	702	Singapore	SGP								03	FISH,CRUSTACEANS,MOLLUSC	1	No Quantity							21180			0
S3	2000	2000	2000	2	0	2	Export	76	Brazil	BRA	705	Slovenia	SVN								03	FISH,CRUSTACEANS,MOLLUSC	1	No Quantity							2348			0
S3	2000	2000	2000	2	0	2	Export	76	Brazil	BRA	710	South Africa	ZAF								03	FISH,CRUSTACEANS,MOLLUSC	1	No Quantity							6649			0
S3	2000	2000	2000	2	0	2	Export	76	Brazil	BRA	724	Spain	ESP								03	FISH,CRUSTACEANS,MOLLUSC	1	No Quantity							32392999			0
S3	2000	2000	2000	2	0	2	Export	76	Brazil	BRA	752	Sweden	SWE								03	FISH,CRUSTACEANS,MOLLUSC	1	No Quantity							41127			0
S3	2000	2000	2000	2	0	2	Export	76	Brazil	BRA	757	Switzerland	CHE								03	FISH,CRUSTACEANS,MOLLUSC	1	No Quantity							50298			0
S3	2000	2000	2000	2	0	2	Export	76	Brazil	BRA	780	Trinidad and Tobago	TTO								03	FISH,CRUSTACEANS,MOLLUSC	1	No Quantity							4079844			0
S3	2000	2000	2000	2	0	2	Export	76	Brazil	BRA	788	Tunisia	TUN								03	FISH,CRUSTACEANS,MOLLUSC	1	No Quantity							471952			0
S3	2000	2000	2000	2	0	2	Export	76	Brazil	BRA	826	United Kingdom	GBR								03	FISH,CRUSTACEANS,MOLLUSC	1	No Quantity							171872			0
S3	2000	2000	2000	2	0	2	Export	76	Brazil	BRA	842	USA	USA								03	FISH,CRUSTACEANS,MOLLUSC	1	No Quantity							126634149			0
S3	2000	2000	2000	2	0	2	Export	76	Brazil	BRA	858	Uruguay	URY								03	FISH,CRUSTACEANS,MOLLUSC	1	No Quantity							918855			0
S3	2000	2000	2000	2	0	2	Export	76	Brazil	BRA	862	Venezuela	VEN								03	FISH,CRUSTACEANS,MOLLUSC	1	No Quantity							122608			0
S3	2000	2000	2000	2	0	2	Export	84	Belize	BLZ	0	World	WLD								03	FISH,CRUSTACEANS,MOLLUSC	1	No Quantity							33379592			0
S3	2000	2000	2000	2	0	2	Export	84	Belize	BLZ	28	Antigua and Barbuda	ATG								03	FISH,CRUSTACEANS,MOLLUSC	1	No Quantity							60525			0
S3	2000	2000	2000	2	0	2	Export	84	Belize	BLZ	52	Barbados	BRB								03	FISH,CRUSTACEANS,MOLLUSC	1	No Quantity							106715			0
S3	2000	2000	2000	2	0	2	Export	84	Belize	BLZ	124	Canada	CAN								03	FISH,CRUSTACEANS,MOLLUSC	1	No Quantity							1289			0
S3	2000	2000	2000	2	0	2	Export	84	Belize	BLZ	276	Germany	DEU								03	FISH,CRUSTACEANS,MOLLUSC	1	No Quantity							35193			0
S3	2000	2000	2000	2	0	2	Export	84	Belize	BLZ	320	Guatemala	GTM								03	FISH,CRUSTACEANS,MOLLUSC	1	No Quantity							7889			0
S3	2000	2000	2000	2	0	2	Export	84	Belize	BLZ	388	Jamaica	JAM								03	FISH,CRUSTACEANS,MOLLUSC	1	No Quantity							572002			0
S3	2000	2000	2000	2	0	2	Export	84	Belize	BLZ	484	Mexico	MEX								03	FISH,CRUSTACEANS,MOLLUSC	1	No Quantity							20110			0
S3	2000	2000	2000	2	0	2	Export	84	Belize	BLZ	490	Other Asia, nes									03	FISH,CRUSTACEANS,MOLLUSC	1	No Quantity							14			0
S3	2000	2000	2000	2	0	2	Export	84	Belize	BLZ	842	USA	USA								03	FISH,CRUSTACEANS,MOLLUSC	1	No Quantity							32575856			0
S3	2000	2000	2000	2	0	2	Export	76	Brazil	BRA	0	World	WLD								04	CEREALS,CEREAL PREPRTNS.	1	No Quantity							65868109			0
S3	2000	2000	2000	2	0	2	Export	76	Brazil	BRA	24	Angola	AGO								04	CEREALS,CEREAL PREPRTNS.	1	No Quantity							3060766			0
S3	2000	2000	2000	2	0	2	Export	76	Brazil	BRA	32	Argentina	ARG								04	CEREALS,CEREAL PREPRTNS.	1	No Quantity							13403786			0
S3	2000	2000	2000	2	0	2	Export	76	Brazil	BRA	36	Australia	AUS								04	CEREALS,CEREAL PREPRTNS.	1	No Quantity							459683			0
S3	2000	2000	2000	2	0	2	Export	76	Brazil	BRA	56	Belgium	BEL								04	CEREALS,CEREAL PREPRTNS.	1	No Quantity							21562			0
S3	2000	2000	2000	2	0	2	Export	76	Brazil	BRA	68	Bolivia (Plurinational State of)	BOL								04	CEREALS,CEREAL PREPRTNS.	1	No Quantity							1336753			0
S3	2000	2000	2000	2	0	2	Export	76	Brazil	BRA	124	Canada	CAN								04	CEREALS,CEREAL PREPRTNS.	1	No Quantity							264139			0
S3	2000	2000	2000	2	0	2	Export	76	Brazil	BRA	132	Cabo Verde	CPV								04	CEREALS,CEREAL PREPRTNS.	1	No Quantity							87975			0
S3	2000	2000	2000	2	0	2	Export	76	Brazil	BRA	152	Chile	CHL								04	CEREALS,CEREAL PREPRTNS.	1	No Quantity							2563711			0
S3	2000	2000	2000	2	0	2	Export	76	Brazil	BRA	170	Colombia	COL								04	CEREALS,CEREAL PREPRTNS.	1	No Quantity							632466			0
S3	2000	2000	2000	2	0	2	Export	76	Brazil	BRA	178	Congo	COG								04	CEREALS,CEREAL PREPRTNS.	1	No Quantity							8840			0
S3	2000	2000	2000	2	0	2	Export	76	Brazil	BRA	188	Costa Rica	CRI								04	CEREALS,CEREAL PREPRTNS.	1	No Quantity							10370			0
S3	2000	2000	2000	2	0	2	Export	76	Brazil	BRA	192	Cuba	CUB								04	CEREALS,CEREAL PREPRTNS.	1	No Quantity							80894			0
S3	2000	2000	2000	2	0	2	Export	76	Brazil	BRA	196	Cyprus	CYP								04	CEREALS,CEREAL PREPRTNS.	1	No Quantity							1842			0
S3	2000	2000	2000	2	0	2	Export	76	Brazil	BRA	214	Dominican Rep.	DOM								04	CEREALS,CEREAL PREPRTNS.	1	No Quantity							46582			0
S3	2000	2000	2000	2	0	2	Export	76	Brazil	BRA	218	Ecuador	ECU								04	CEREALS,CEREAL PREPRTNS.	1	No Quantity							421511			0
S3	2000	2000	2000	2	0	2	Export	76	Brazil	BRA	222	El Salvador	SLV								04	CEREALS,CEREAL PREPRTNS.	1	No Quantity							236949			0
S3	2000	2000	2000	2	0	2	Export	76	Brazil	BRA	226	Equatorial Guinea	GNQ								04	CEREALS,CEREAL PREPRTNS.	1	No Quantity							27264			0
S3	2000	2000	2000	2	0	2	Export	76	Brazil	BRA	242	Fiji	FJI								04	CEREALS,CEREAL PREPRTNS.	1	No Quantity							87088			0
S3	2000	2000	2000	2	0	2	Export	76	Brazil	BRA	251	France	FRA								04	CEREALS,CEREAL PREPRTNS.	1	No Quantity							41594			0
S3	2000	2000	2000	2	0	2	Export	76	Brazil	BRA	266	Gabon	GAB								04	CEREALS,CEREAL PREPRTNS.	1	No Quantity							17907			0
S3	2000	2000	2000	2	0	2	Export	76	Brazil	BRA	270	Gambia	GMB								04	CEREALS,CEREAL PREPRTNS.	1	No Quantity							56974			0
S3	2000	2000	2000	2	0	2	Export	76	Brazil	BRA	276	Germany	DEU								04	CEREALS,CEREAL PREPRTNS.	1	No Quantity							34468			0
S3	2000	2000	2000	2	0	2	Export	76	Brazil	BRA	328	Guyana	GUY								04	CEREALS,CEREAL PREPRTNS.	1	No Quantity							508			0
S3	2000	2000	2000	2	0	2	Export	76	Brazil	BRA	332	Haiti	HTI								04	CEREALS,CEREAL PREPRTNS.	1	No Quantity							57372			0
S3	2000	2000	2000	2	0	2	Export	76	Brazil	BRA	381	Italy	ITA								04	CEREALS,CEREAL PREPRTNS.	1	No Quantity							32236			0
S3	2000	2000	2000	2	0	2	Export	76	Brazil	BRA	388	Jamaica	JAM								04	CEREALS,CEREAL PREPRTNS.	1	No Quantity							43676			0
S3	2000	2000	2000	2	0	2	Export	76	Brazil	BRA	392	Japan	JPN								04	CEREALS,CEREAL PREPRTNS.	1	No Quantity							1609751			0
S3	2000	2000	2000	2	0	2	Export	76	Brazil	BRA	410	Rep. of Korea	KOR								04	CEREALS,CEREAL PREPRTNS.	1	No Quantity							420028			0
S3	2000	2000	2000	2	0	2	Export	76	Brazil	BRA	414	Kuwait	KWT								04	CEREALS,CEREAL PREPRTNS.	1	No Quantity							14457			0
S3	2000	2000	2000	2	0	2	Export	76	Brazil	BRA	422	Lebanon	LBN								04	CEREALS,CEREAL PREPRTNS.	1	No Quantity							106164			0
S3	2000	2000	2000	2	0	2	Export	76	Brazil	BRA	478	Mauritania	MRT								04	CEREALS,CEREAL PREPRTNS.	1	No Quantity							19558			0
S3	2000	2000	2000	2	0	2	Export	76	Brazil	BRA	484	Mexico	MEX								04	CEREALS,CEREAL PREPRTNS.	1	No Quantity							148398			0
S3	2000	2000	2000	2	0	2	Export	76	Brazil	BRA	508	Mozambique	MOZ								04	CEREALS,CEREAL PREPRTNS.	1	No Quantity							14938			0
S3	2000	2000	2000	2	0	2	Export	76	Brazil	BRA	528	Netherlands	NLD								04	CEREALS,CEREAL PREPRTNS.	1	No Quantity							4336			0
S3	2000	2000	2000	2	0	2	Export	76	Brazil	BRA	530	Neth. Antilles	ANT								04	CEREALS,CEREAL PREPRTNS.	1	No Quantity							504			0
S3	2000	2000	2000	2	0	2	Export	76	Brazil	BRA	554	New Zealand	NZL								04	CEREALS,CEREAL PREPRTNS.	1	No Quantity							831515			0
S3	2000	2000	2000	2	0	2	Export	76	Brazil	BRA	566	Nigeria	NGA								04	CEREALS,CEREAL PREPRTNS.	1	No Quantity							27607			0
S3	2000	2000	2000	2	0	2	Export	76	Brazil	BRA	591	Panama	PAN								04	CEREALS,CEREAL PREPRTNS.	1	No Quantity							66170			0
S3	2000	2000	2000	2	0	2	Export	76	Brazil	BRA	600	Paraguay	PRY								04	CEREALS,CEREAL PREPRTNS.	1	No Quantity							18624304			0
S3	2000	2000	2000	2	0	2	Export	76	Brazil	BRA	604	Peru	PER								04	CEREALS,CEREAL PREPRTNS.	1	No Quantity							576949			0
S3	2000	2000	2000	2	0	2	Export	76	Brazil	BRA	616	Poland	POL								04	CEREALS,CEREAL PREPRTNS.	1	No Quantity							5000			0
S3	2000	2000	2000	2	0	2	Export	76	Brazil	BRA	620	Portugal	PRT								04	CEREALS,CEREAL PREPRTNS.	1	No Quantity							1187356			0
S3	2000	2000	2000	2	0	2	Export	76	Brazil	BRA	642	Romania	ROU								04	CEREALS,CEREAL PREPRTNS.	1	No Quantity							44436			0
S3	2000	2000	2000	2	0	2	Export	76	Brazil	BRA	678	Sao Tome and Principe	STP								04	CEREALS,CEREAL PREPRTNS.	1	No Quantity							56518			0
S3	2000	2000	2000	2	0	2	Export	76	Brazil	BRA	682	Saudi Arabia	SAU								04	CEREALS,CEREAL PREPRTNS.	1	No Quantity							14558			0
S3	2000	2000	2000	2	0	2	Export	76	Brazil	BRA	686	Senegal	SEN								04	CEREALS,CEREAL PREPRTNS.	1	No Quantity							710647			0
S3	2000	2000	2000	2	0	2	Export	76	Brazil	BRA	699	India	IND								04	CEREALS,CEREAL PREPRTNS.	1	No Quantity							33700			0
S3	2000	2000	2000	2	0	2	Export	76	Brazil	BRA	710	South Africa	ZAF								04	CEREALS,CEREAL PREPRTNS.	1	No Quantity							14788			0
S3	2000	2000	2000	2	0	2	Export	76	Brazil	BRA	724	Spain	ESP								04	CEREALS,CEREAL PREPRTNS.	1	No Quantity							9642			0
S3	2000	2000	2000	2	0	2	Export	76	Brazil	BRA	740	Suriname	SUR								04	CEREALS,CEREAL PREPRTNS.	1	No Quantity							21883			0
S3	2000	2000	2000	2	0	2	Export	76	Brazil	BRA	780	Trinidad and Tobago	TTO								04	CEREALS,CEREAL PREPRTNS.	1	No Quantity							360746			0
S3	2000	2000	2000	2	0	2	Export	76	Brazil	BRA	792	Turkey	TUR								04	CEREALS,CEREAL PREPRTNS.	1	No Quantity							2220			0
S3	2000	2000	2000	2	0	2	Export	76	Brazil	BRA	842	USA	USA								04	CEREALS,CEREAL PREPRTNS.	1	No Quantity							10468865			0
S3	2000	2000	2000	2	0	2	Export	76	Brazil	BRA	858	Uruguay	URY								04	CEREALS,CEREAL PREPRTNS.	1	No Quantity							5737057			0
S3	2000	2000	2000	2	0	2	Export	76	Brazil	BRA	862	Venezuela	VEN								04	CEREALS,CEREAL PREPRTNS.	1	No Quantity							1699098			0
S3	2000	2000	2000	2	0	2	Export	84	Belize	BLZ	0	World	WLD								04	CEREALS,CEREAL PREPRTNS.	1	No Quantity							44823			0
S3	2000	2000	2000	2	0	2	Export	84	Belize	BLZ	222	El Salvador	SLV								04	CEREALS,CEREAL PREPRTNS.	1	No Quantity							12619			0
S3	2000	2000	2000	2	0	2	Export	84	Belize	BLZ	320	Guatemala	GTM								04	CEREALS,CEREAL PREPRTNS.	1	No Quantity							31688			0
S3	2000	2000	2000	2	0	2	Export	84	Belize	BLZ	842	USA	USA								04	CEREALS,CEREAL PREPRTNS.	1	No Quantity							516			0
S3	2000	2000	2000	2	0	2	Export	76	Brazil	BRA	0	World	WLD								05	VEGETABLES AND FRUIT	1	No Quantity							1527197635			0
S3	2000	2000	2000	2	0	2	Export	76	Brazil	BRA	24	Angola	AGO								05	VEGETABLES AND FRUIT	1	No Quantity							3004870			0
S3	2000	2000	2000	2	0	2	Export	76	Brazil	BRA	32	Argentina	ARG								05	VEGETABLES AND FRUIT	1	No Quantity							56238626			0
S3	2000	2000	2000	2	0	2	Export	76	Brazil	BRA	36	Australia	AUS								05	VEGETABLES AND FRUIT	1	No Quantity							17767732			0
S3	2000	2000	2000	2	0	2	Export	76	Brazil	BRA	40	Austria	AUT								05	VEGETABLES AND FRUIT	1	No Quantity							4752			0
S3	2000	2000	2000	2	0	2	Export	76	Brazil	BRA	48	Bahrain	BHR								05	VEGETABLES AND FRUIT	1	No Quantity							61816			0
S3	2000	2000	2000	2	0	2	Export	76	Brazil	BRA	52	Barbados	BRB								05	VEGETABLES AND FRUIT	1	No Quantity							320472			0
S3	2000	2000	2000	2	0	2	Export	76	Brazil	BRA	56	Belgium	BEL								05	VEGETABLES AND FRUIT	1	No Quantity							321597896			0
S3	2000	2000	2000	2	0	2	Export	76	Brazil	BRA	68	Bolivia (Plurinational State of)	BOL								05	VEGETABLES AND FRUIT	1	No Quantity							661358			0
S3	2000	2000	2000	2	0	2	Export	76	Brazil	BRA	124	Canada	CAN								05	VEGETABLES AND FRUIT	1	No Quantity							20248127			0
S3	2000	2000	2000	2	0	2	Export	76	Brazil	BRA	132	Cabo Verde	CPV								05	VEGETABLES AND FRUIT	1	No Quantity							123603			0
S3	2000	2000	2000	2	0	2	Export	76	Brazil	BRA	136	Cayman Isds	CYM								05	VEGETABLES AND FRUIT	1	No Quantity							77569			0
S3	2000	2000	2000	2	0	2	Export	76	Brazil	BRA	152	Chile	CHL								05	VEGETABLES AND FRUIT	1	No Quantity							3851811			0
S3	2000	2000	2000	2	0	2	Export	76	Brazil	BRA	156	China	CHN								05	VEGETABLES AND FRUIT	1	No Quantity							2335938			0
S3	2000	2000	2000	2	0	2	Export	76	Brazil	BRA	170	Colombia	COL								05	VEGETABLES AND FRUIT	1	No Quantity							1703796			0
S3	2000	2000	2000	2	0	2	Export	76	Brazil	BRA	178	Congo	COG								05	VEGETABLES AND FRUIT	1	No Quantity							15130			0
S3	2000	2000	2000	2	0	2	Export	76	Brazil	BRA	188	Costa Rica	CRI								05	VEGETABLES AND FRUIT	1	No Quantity							89427			0
S3	2000	2000	2000	2	0	2	Export	76	Brazil	BRA	192	Cuba	CUB								05	VEGETABLES AND FRUIT	1	No Quantity							148038			0
S3	2000	2000	2000	2	0	2	Export	76	Brazil	BRA	196	Cyprus	CYP								05	VEGETABLES AND FRUIT	1	No Quantity							93102			0
S3	2000	2000	2000	2	0	2	Export	76	Brazil	BRA	203	Czechia	CZE								05	VEGETABLES AND FRUIT	1	No Quantity							48334			0
S3	2000	2000	2000	2	0	2	Export	76	Brazil	BRA	208	Denmark	DNK								05	VEGETABLES AND FRUIT	1	No Quantity							355005			0
S3	2000	2000	2000	2	0	2	Export	76	Brazil	BRA	214	Dominican Rep.	DOM								05	VEGETABLES AND FRUIT	1	No Quantity							52795			0
S3	2000	2000	2000	2	0	2	Export	76	Brazil	BRA	218	Ecuador	ECU								05	VEGETABLES AND FRUIT	1	No Quantity							45831			0
S3	2000	2000	2000	2	0	2	Export	76	Brazil	BRA	222	El Salvador	SLV								05	VEGETABLES AND FRUIT	1	No Quantity							4550			0
S3	2000	2000	2000	2	0	2	Export	76	Brazil	BRA	233	Estonia	EST								05	VEGETABLES AND FRUIT	1	No Quantity							234500			0
S3	2000	2000	2000	2	0	2	Export	76	Brazil	BRA	246	Finland	FIN								05	VEGETABLES AND FRUIT	1	No Quantity							1223379			0
S3	2000	2000	2000	2	0	2	Export	76	Brazil	BRA	251	France	FRA								05	VEGETABLES AND FRUIT	1	No Quantity							6423853			0
S3	2000	2000	2000	2	0	2	Export	76	Brazil	BRA	270	Gambia	GMB								05	VEGETABLES AND FRUIT	1	No Quantity							171			0
S3	2000	2000	2000	2	0	2	Export	76	Brazil	BRA	276	Germany	DEU								05	VEGETABLES AND FRUIT	1	No Quantity							18926175			0
S3	2000	2000	2000	2	0	2	Export	76	Brazil	BRA	292	Gibraltar	GIB								05	VEGETABLES AND FRUIT	1	No Quantity							15990			0
S3	2000	2000	2000	2	0	2	Export	76	Brazil	BRA	300	Greece	GRC								05	VEGETABLES AND FRUIT	1	No Quantity							109044			0
S3	2000	2000	2000	2	0	2	Export	76	Brazil	BRA	320	Guatemala	GTM								05	VEGETABLES AND FRUIT	1	No Quantity							458			0
S3	2000	2000	2000	2	0	2	Export	76	Brazil	BRA	328	Guyana	GUY								05	VEGETABLES AND FRUIT	1	No Quantity							840			0
S3	2000	2000	2000	2	0	2	Export	76	Brazil	BRA	332	Haiti	HTI								05	VEGETABLES AND FRUIT	1	No Quantity							59655			0
S3	2000	2000	2000	2	0	2	Export	76	Brazil	BRA	344	China, Hong Kong SAR	HKG								05	VEGETABLES AND FRUIT	1	No Quantity							2584651			0
S3	2000	2000	2000	2	0	2	Export	76	Brazil	BRA	360	Indonesia	IDN								05	VEGETABLES AND FRUIT	1	No Quantity							1190819			0
S3	2000	2000	2000	2	0	2	Export	76	Brazil	BRA	372	Ireland	IRL								05	VEGETABLES AND FRUIT	1	No Quantity							725296			0
S3	2000	2000	2000	2	0	2	Export	76	Brazil	BRA	376	Israel	ISR								05	VEGETABLES AND FRUIT	1	No Quantity							2961398			0
S3	2000	2000	2000	2	0	2	Export	76	Brazil	BRA	381	Italy	ITA								05	VEGETABLES AND FRUIT	1	No Quantity							8919938			0
S3	2000	2000	2000	2	0	2	Export	76	Brazil	BRA	388	Jamaica	JAM								05	VEGETABLES AND FRUIT	1	No Quantity							67603			0
S3	2000	2000	2000	2	0	2	Export	76	Brazil	BRA	392	Japan	JPN								05	VEGETABLES AND FRUIT	1	No Quantity							88176442			0
S3	2000	2000	2000	2	0	2	Export	76	Brazil	BRA	410	Rep. of Korea	KOR								05	VEGETABLES AND FRUIT	1	No Quantity							24442005			0
S3	2000	2000	2000	2	0	2	Export	76	Brazil	BRA	414	Kuwait	KWT								05	VEGETABLES AND FRUIT	1	No Quantity							532946			0
S3	2000	2000	2000	2	0	2	Export	76	Brazil	BRA	422	Lebanon	LBN								05	VEGETABLES AND FRUIT	1	No Quantity							2954172			0
S3	2000	2000	2000	2	0	2	Export	76	Brazil	BRA	440	Lithuania	LTU								05	VEGETABLES AND FRUIT	1	No Quantity							22750			0
S3	2000	2000	2000	2	0	2	Export	76	Brazil	BRA	458	Malaysia	MYS								05	VEGETABLES AND FRUIT	1	No Quantity							1301473			0
S3	2000	2000	2000	2	0	2	Export	76	Brazil	BRA	470	Malta	MLT								05	VEGETABLES AND FRUIT	1	No Quantity							273621			0
S3	2000	2000	2000	2	0	2	Export	76	Brazil	BRA	484	Mexico	MEX								05	VEGETABLES AND FRUIT	1	No Quantity							2560799			0
S3	2000	2000	2000	2	0	2	Export	76	Brazil	BRA	490	Other Asia, nes									05	VEGETABLES AND FRUIT	1	No Quantity							3919124			0
S3	2000	2000	2000	2	0	2	Export	76	Brazil	BRA	512	Oman	OMN								05	VEGETABLES AND FRUIT	1	No Quantity							9100			0
S3	2000	2000	2000	2	0	2	Export	76	Brazil	BRA	528	Netherlands	NLD								05	VEGETABLES AND FRUIT	1	No Quantity							431004843			0
S3	2000	2000	2000	2	0	2	Export	76	Brazil	BRA	530	Neth. Antilles	ANT								05	VEGETABLES AND FRUIT	1	No Quantity							226303			0
S3	2000	2000	2000	2	0	2	Export	76	Brazil	BRA	554	New Zealand	NZL								05	VEGETABLES AND FRUIT	1	No Quantity							4390849			0
S3	2000	2000	2000	2	0	2	Export	76	Brazil	BRA	566	Nigeria	NGA								05	VEGETABLES AND FRUIT	1	No Quantity							7668			0
S3	2000	2000	2000	2	0	2	Export	76	Brazil	BRA	579	Norway	NOR								05	VEGETABLES AND FRUIT	1	No Quantity							1267995			0
S3	2000	2000	2000	2	0	2	Export	76	Brazil	BRA	600	Paraguay	PRY								05	VEGETABLES AND FRUIT	1	No Quantity							6552828			0
S3	2000	2000	2000	2	0	2	Export	76	Brazil	BRA	604	Peru	PER								05	VEGETABLES AND FRUIT	1	No Quantity							429077			0
S3	2000	2000	2000	2	0	2	Export	76	Brazil	BRA	608	Philippines	PHL								05	VEGETABLES AND FRUIT	1	No Quantity							974777			0
S3	2000	2000	2000	2	0	2	Export	76	Brazil	BRA	620	Portugal	PRT								05	VEGETABLES AND FRUIT	1	No Quantity							8501738			0
S3	2000	2000	2000	2	0	2	Export	76	Brazil	BRA	634	Qatar	QAT								05	VEGETABLES AND FRUIT	1	No Quantity							9066			0
S3	2000	2000	2000	2	0	2	Export	76	Brazil	BRA	643	Russian Federation	RUS								05	VEGETABLES AND FRUIT	1	No Quantity							334150			0
S3	2000	2000	2000	2	0	2	Export	76	Brazil	BRA	682	Saudi Arabia	SAU								05	VEGETABLES AND FRUIT	1	No Quantity							888292			0
S3	2000	2000	2000	2	0	2	Export	76	Brazil	BRA	699	India	IND								05	VEGETABLES AND FRUIT	1	No Quantity							306026			0
S3	2000	2000	2000	2	0	2	Export	76	Brazil	BRA	702	Singapore	SGP								05	VEGETABLES AND FRUIT	1	No Quantity							3029625			0
S3	2000	2000	2000	2	0	2	Export	76	Brazil	BRA	704	Viet Nam	VNM								05	VEGETABLES AND FRUIT	1	No Quantity							26943			0
S3	2000	2000	2000	2	0	2	Export	76	Brazil	BRA	705	Slovenia	SVN								05	VEGETABLES AND FRUIT	1	No Quantity							1083			0
S3	2000	2000	2000	2	0	2	Export	76	Brazil	BRA	710	South Africa	ZAF								05	VEGETABLES AND FRUIT	1	No Quantity							2023101			0
S3	2000	2000	2000	2	0	2	Export	76	Brazil	BRA	724	Spain	ESP								05	VEGETABLES AND FRUIT	1	No Quantity							11557327			0
S3	2000	2000	2000	2	0	2	Export	76	Brazil	BRA	740	Suriname	SUR								05	VEGETABLES AND FRUIT	1	No Quantity							29988			0
S3	2000	2000	2000	2	0	2	Export	76	Brazil	BRA	752	Sweden	SWE								05	VEGETABLES AND FRUIT	1	No Quantity							787078			0
S3	2000	2000	2000	2	0	2	Export	76	Brazil	BRA	757	Switzerland	CHE								05	VEGETABLES AND FRUIT	1	No Quantity							3053077			0
S3	2000	2000	2000	2	0	2	Export	76	Brazil	BRA	764	Thailand	THA								05	VEGETABLES AND FRUIT	1	No Quantity							518351			0
S3	2000	2000	2000	2	0	2	Export	76	Brazil	BRA	780	Trinidad and Tobago	TTO								05	VEGETABLES AND FRUIT	1	No Quantity							31164			0
S3	2000	2000	2000	2	0	2	Export	76	Brazil	BRA	784	United Arab Emirates	ARE								05	VEGETABLES AND FRUIT	1	No Quantity							1410440			0
S3	2000	2000	2000	2	0	2	Export	76	Brazil	BRA	792	Turkey	TUR								05	VEGETABLES AND FRUIT	1	No Quantity							18698			0
S3	2000	2000	2000	2	0	2	Export	76	Brazil	BRA	818	Egypt	EGY								05	VEGETABLES AND FRUIT	1	No Quantity							85054			0
S3	2000	2000	2000	2	0	2	Export	76	Brazil	BRA	826	United Kingdom	GBR								05	VEGETABLES AND FRUIT	1	No Quantity							46556183			0
S3	2000	2000	2000	2	0	2	Export	76	Brazil	BRA	842	USA	USA								05	VEGETABLES AND FRUIT	1	No Quantity							393031943			0
S3	2000	2000	2000	2	0	2	Export	76	Brazil	BRA	858	Uruguay	URY								05	VEGETABLES AND FRUIT	1	No Quantity							10290309			0
S3	2000	2000	2000	2	0	2	Export	76	Brazil	BRA	862	Venezuela	VEN								05	VEGETABLES AND FRUIT	1	No Quantity							3366879			0
S3	2000	2000	2000	2	0	2	Export	84	Belize	BLZ	0	World	WLD								05	VEGETABLES AND FRUIT	1	No Quantity							90387415			0
S3	2000	2000	2000	2	0	2	Export	84	Belize	BLZ	28	Antigua and Barbuda	ATG								05	VEGETABLES AND FRUIT	1	No Quantity							205643			0
S3	2000	2000	2000	2	0	2	Export	84	Belize	BLZ	52	Barbados	BRB								05	VEGETABLES AND FRUIT	1	No Quantity							734693			0
S3	2000	2000	2000	2	0	2	Export	84	Belize	BLZ	76	Brazil	BRA								05	VEGETABLES AND FRUIT	1	No Quantity							41189			0
S3	2000	2000	2000	2	0	2	Export	84	Belize	BLZ	124	Canada	CAN								05	VEGETABLES AND FRUIT	1	No Quantity							69106			0
S3	2000	2000	2000	2	0	2	Export	84	Belize	BLZ	136	Cayman Isds	CYM								05	VEGETABLES AND FRUIT	1	No Quantity							2744			0
S3	2000	2000	2000	2	0	2	Export	84	Belize	BLZ	170	Colombia	COL								05	VEGETABLES AND FRUIT	1	No Quantity							24670			0
S3	2000	2000	2000	2	0	2	Export	84	Belize	BLZ	208	Denmark	DNK								05	VEGETABLES AND FRUIT	1	No Quantity							887608			0
S3	2000	2000	2000	2	0	2	Export	84	Belize	BLZ	212	Dominica	DMA								05	VEGETABLES AND FRUIT	1	No Quantity							9931			0
S3	2000	2000	2000	2	0	2	Export	84	Belize	BLZ	251	France	FRA								05	VEGETABLES AND FRUIT	1	No Quantity							47265			0
S3	2000	2000	2000	2	0	2	Export	84	Belize	BLZ	276	Germany	DEU								05	VEGETABLES AND FRUIT	1	No Quantity							10222			0
S3	2000	2000	2000	2	0	2	Export	84	Belize	BLZ	300	Greece	GRC								05	VEGETABLES AND FRUIT	1	No Quantity							20982			0
S3	2000	2000	2000	2	0	2	Export	84	Belize	BLZ	320	Guatemala	GTM								05	VEGETABLES AND FRUIT	1	No Quantity							9066			0
S3	2000	2000	2000	2	0	2	Export	84	Belize	BLZ	328	Guyana	GUY								05	VEGETABLES AND FRUIT	1	No Quantity							427768			0
S3	2000	2000	2000	2	0	2	Export	84	Belize	BLZ	340	Honduras	HND								05	VEGETABLES AND FRUIT	1	No Quantity							220959			0
S3	2000	2000	2000	2	0	2	Export	84	Belize	BLZ	372	Ireland	IRL								05	VEGETABLES AND FRUIT	1	No Quantity							7033			0
S3	2000	2000	2000	2	0	2	Export	84	Belize	BLZ	376	Israel	ISR								05	VEGETABLES AND FRUIT	1	No Quantity							27388			0
S3	2000	2000	2000	2	0	2	Export	84	Belize	BLZ	381	Italy	ITA								05	VEGETABLES AND FRUIT	1	No Quantity							34776			0
S3	2000	2000	2000	2	0	2	Export	84	Belize	BLZ	388	Jamaica	JAM								05	VEGETABLES AND FRUIT	1	No Quantity							1599077			0
S3	2000	2000	2000	2	0	2	Export	84	Belize	BLZ	392	Japan	JPN								05	VEGETABLES AND FRUIT	1	No Quantity							3328929			0
S3	2000	2000	2000	2	0	2	Export	84	Belize	BLZ	422	Lebanon	LBN								05	VEGETABLES AND FRUIT	1	No Quantity							200			0
S3	2000	2000	2000	2	0	2	Export	84	Belize	BLZ	484	Mexico	MEX								05	VEGETABLES AND FRUIT	1	No Quantity							440			0
S3	2000	2000	2000	2	0	2	Export	84	Belize	BLZ	528	Netherlands	NLD								05	VEGETABLES AND FRUIT	1	No Quantity							18165807			0
S3	2000	2000	2000	2	0	2	Export	84	Belize	BLZ	558	Nicaragua	NIC								05	VEGETABLES AND FRUIT	1	No Quantity							6779			0
S3	2000	2000	2000	2	0	2	Export	84	Belize	BLZ	591	Panama	PAN								05	VEGETABLES AND FRUIT	1	No Quantity							14173			0
S3	2000	2000	2000	2	0	2	Export	84	Belize	BLZ	620	Portugal	PRT								05	VEGETABLES AND FRUIT	1	No Quantity							109478			0
S3	2000	2000	2000	2	0	2	Export	84	Belize	BLZ	699	India	IND								05	VEGETABLES AND FRUIT	1	No Quantity							176627			0
S3	2000	2000	2000	2	0	2	Export	84	Belize	BLZ	724	Spain	ESP								05	VEGETABLES AND FRUIT	1	No Quantity							11546			0
S3	2000	2000	2000	2	0	2	Export	84	Belize	BLZ	740	Suriname	SUR								05	VEGETABLES AND FRUIT	1	No Quantity							4839			0
S3	2000	2000	2000	2	0	2	Export	84	Belize	BLZ	780	Trinidad and Tobago	TTO								05	VEGETABLES AND FRUIT	1	No Quantity							2525338			0
S3	2000	2000	2000	2	0	2	Export	84	Belize	BLZ	826	United Kingdom	GBR								05	VEGETABLES AND FRUIT	1	No Quantity							20837951			0
S3	2000	2000	2000	2	0	2	Export	84	Belize	BLZ	842	USA	USA								05	VEGETABLES AND FRUIT	1	No Quantity							40751734			0
S3	2000	2000	2000	2	0	2	Export	84	Belize	BLZ	862	Venezuela	VEN								05	VEGETABLES AND FRUIT	1	No Quantity							66676			0
S3	2000	2000	2000	2	0	2	Export	84	Belize	BLZ	887	Yemen	YEM								05	VEGETABLES AND FRUIT	1	No Quantity							6779			0
S3	2000	2000	2000	2	0	2	Export	76	Brazil	BRA	0	World	WLD								06	SUGAR,SUGR.PREPTNS,HONEY	1	No Quantity							1296007360			0
S3	2000	2000	2000	2	0	2	Export	76	Brazil	BRA	12	Algeria	DZA								06	SUGAR,SUGR.PREPTNS,HONEY	1	No Quantity							23882154			0
S3	2000	2000	2000	2	0	2	Export	76	Brazil	BRA	24	Angola	AGO								06	SUGAR,SUGR.PREPTNS,HONEY	1	No Quantity							13265735			0
S3	2000	2000	2000	2	0	2	Export	76	Brazil	BRA	32	Argentina	ARG								06	SUGAR,SUGR.PREPTNS,HONEY	1	No Quantity							17793430			0
S3	2000	2000	2000	2	0	2	Export	76	Brazil	BRA	36	Australia	AUS								06	SUGAR,SUGR.PREPTNS,HONEY	1	No Quantity							964698			0
S3	2000	2000	2000	2	0	2	Export	76	Brazil	BRA	40	Austria	AUT								06	SUGAR,SUGR.PREPTNS,HONEY	1	No Quantity							5463			0
S3	2000	2000	2000	2	0	2	Export	76	Brazil	BRA	44	Bahamas	BHS								06	SUGAR,SUGR.PREPTNS,HONEY	1	No Quantity							26858			0
S3	2000	2000	2000	2	0	2	Export	76	Brazil	BRA	48	Bahrain	BHR								06	SUGAR,SUGR.PREPTNS,HONEY	1	No Quantity							11454			0
S3	2000	2000	2000	2	0	2	Export	76	Brazil	BRA	50	Bangladesh	BGD								06	SUGAR,SUGR.PREPTNS,HONEY	1	No Quantity							12558893			0
S3	2000	2000	2000	2	0	2	Export	76	Brazil	BRA	52	Barbados	BRB								06	SUGAR,SUGR.PREPTNS,HONEY	1	No Quantity							49129			0
S3	2000	2000	2000	2	0	2	Export	76	Brazil	BRA	56	Belgium	BEL								06	SUGAR,SUGR.PREPTNS,HONEY	1	No Quantity							2389823			0
S3	2000	2000	2000	2	0	2	Export	76	Brazil	BRA	68	Bolivia (Plurinational State of)	BOL								06	SUGAR,SUGR.PREPTNS,HONEY	1	No Quantity							5001399			0
S3	2000	2000	2000	2	0	2	Export	76	Brazil	BRA	70	Bosnia Herzegovina	BIH								06	SUGAR,SUGR.PREPTNS,HONEY	1	No Quantity							88667			0
S3	2000	2000	2000	2	0	2	Export	76	Brazil	BRA	84	Belize	BLZ								06	SUGAR,SUGR.PREPTNS,HONEY	1	No Quantity							105087			0
S3	2000	2000	2000	2	0	2	Export	76	Brazil	BRA	100	Bulgaria	BGR								06	SUGAR,SUGR.PREPTNS,HONEY	1	No Quantity							11560187			0
S3	2000	2000	2000	2	0	2	Export	76	Brazil	BRA	112	Belarus	BLR								06	SUGAR,SUGR.PREPTNS,HONEY	1	No Quantity							4036562			0
S3	2000	2000	2000	2	0	2	Export	76	Brazil	BRA	124	Canada	CAN								06	SUGAR,SUGR.PREPTNS,HONEY	1	No Quantity							39679343			0
S3	2000	2000	2000	2	0	2	Export	76	Brazil	BRA	132	Cabo Verde	CPV								06	SUGAR,SUGR.PREPTNS,HONEY	1	No Quantity							659455			0
S3	2000	2000	2000	2	0	2	Export	76	Brazil	BRA	140	Central African Rep.	CAF								06	SUGAR,SUGR.PREPTNS,HONEY	1	No Quantity							7472			0
S3	2000	2000	2000	2	0	2	Export	76	Brazil	BRA	144	Sri Lanka	LKA								06	SUGAR,SUGR.PREPTNS,HONEY	1	No Quantity							7904525			0
S3	2000	2000	2000	2	0	2	Export	76	Brazil	BRA	152	Chile	CHL								06	SUGAR,SUGR.PREPTNS,HONEY	1	No Quantity							9077723			0
S3	2000	2000	2000	2	0	2	Export	76	Brazil	BRA	156	China	CHN								06	SUGAR,SUGR.PREPTNS,HONEY	1	No Quantity							137669			0
S3	2000	2000	2000	2	0	2	Export	76	Brazil	BRA	170	Colombia	COL								06	SUGAR,SUGR.PREPTNS,HONEY	1	No Quantity							158024			0
S3	2000	2000	2000	2	0	2	Export	76	Brazil	BRA	178	Congo	COG								06	SUGAR,SUGR.PREPTNS,HONEY	1	No Quantity							1672703			0
S3	2000	2000	2000	2	0	2	Export	76	Brazil	BRA	180	Dem. Rep. of the Congo	COD								06	SUGAR,SUGR.PREPTNS,HONEY	1	No Quantity							43726			0
S3	2000	2000	2000	2	0	2	Export	76	Brazil	BRA	188	Costa Rica	CRI								06	SUGAR,SUGR.PREPTNS,HONEY	1	No Quantity							20066			0
S3	2000	2000	2000	2	0	2	Export	76	Brazil	BRA	191	Croatia	HRV								06	SUGAR,SUGR.PREPTNS,HONEY	1	No Quantity							24794			0
S3	2000	2000	2000	2	0	2	Export	76	Brazil	BRA	192	Cuba	CUB								06	SUGAR,SUGR.PREPTNS,HONEY	1	No Quantity							93828			0
S3	2000	2000	2000	2	0	2	Export	76	Brazil	BRA	196	Cyprus	CYP								06	SUGAR,SUGR.PREPTNS,HONEY	1	No Quantity							10157			0
S3	2000	2000	2000	2	0	2	Export	76	Brazil	BRA	203	Czechia	CZE								06	SUGAR,SUGR.PREPTNS,HONEY	1	No Quantity							3450			0
S3	2000	2000	2000	2	0	2	Export	76	Brazil	BRA	204	Benin	BEN								06	SUGAR,SUGR.PREPTNS,HONEY	1	No Quantity							143528			0
S3	2000	2000	2000	2	0	2	Export	76	Brazil	BRA	208	Denmark	DNK								06	SUGAR,SUGR.PREPTNS,HONEY	1	No Quantity							401400			0
S3	2000	2000	2000	2	0	2	Export	76	Brazil	BRA	214	Dominican Rep.	DOM								06	SUGAR,SUGR.PREPTNS,HONEY	1	No Quantity							7248251			0
S3	2000	2000	2000	2	0	2	Export	76	Brazil	BRA	218	Ecuador	ECU								06	SUGAR,SUGR.PREPTNS,HONEY	1	No Quantity							36266			0
S3	2000	2000	2000	2	0	2	Export	76	Brazil	BRA	222	El Salvador	SLV								06	SUGAR,SUGR.PREPTNS,HONEY	1	No Quantity							194927			0
S3	2000	2000	2000	2	0	2	Export	76	Brazil	BRA	226	Equatorial Guinea	GNQ								06	SUGAR,SUGR.PREPTNS,HONEY	1	No Quantity							75655			0
S3	2000	2000	2000	2	0	2	Export	76	Brazil	BRA	231	Ethiopia	ETH								06	SUGAR,SUGR.PREPTNS,HONEY	1	No Quantity							3071640			0
S3	2000	2000	2000	2	0	2	Export	76	Brazil	BRA	233	Estonia	EST								06	SUGAR,SUGR.PREPTNS,HONEY	1	No Quantity							37511			0
S3	2000	2000	2000	2	0	2	Export	76	Brazil	BRA	242	Fiji	FJI								06	SUGAR,SUGR.PREPTNS,HONEY	1	No Quantity							22026			0
S3	2000	2000	2000	2	0	2	Export	76	Brazil	BRA	251	France	FRA								06	SUGAR,SUGR.PREPTNS,HONEY	1	No Quantity							118636			0
S3	2000	2000	2000	2	0	2	Export	76	Brazil	BRA	262	Djibouti	DJI								06	SUGAR,SUGR.PREPTNS,HONEY	1	No Quantity							1084831			0
S3	2000	2000	2000	2	0	2	Export	76	Brazil	BRA	266	Gabon	GAB								06	SUGAR,SUGR.PREPTNS,HONEY	1	No Quantity							204152			0
S3	2000	2000	2000	2	0	2	Export	76	Brazil	BRA	270	Gambia	GMB								06	SUGAR,SUGR.PREPTNS,HONEY	1	No Quantity							10545599			0
S3	2000	2000	2000	2	0	2	Export	76	Brazil	BRA	276	Germany	DEU								06	SUGAR,SUGR.PREPTNS,HONEY	1	No Quantity							1206562			0
S3	2000	2000	2000	2	0	2	Export	76	Brazil	BRA	288	Ghana	GHA								06	SUGAR,SUGR.PREPTNS,HONEY	1	No Quantity							12091093			0
S3	2000	2000	2000	2	0	2	Export	76	Brazil	BRA	300	Greece	GRC								06	SUGAR,SUGR.PREPTNS,HONEY	1	No Quantity							260911			0
S3	2000	2000	2000	2	0	2	Export	76	Brazil	BRA	320	Guatemala	GTM								06	SUGAR,SUGR.PREPTNS,HONEY	1	No Quantity							480972			0
S3	2000	2000	2000	2	0	2	Export	76	Brazil	BRA	324	Guinea	GIN								06	SUGAR,SUGR.PREPTNS,HONEY	1	No Quantity							912926			0
S3	2000	2000	2000	2	0	2	Export	76	Brazil	BRA	328	Guyana	GUY								06	SUGAR,SUGR.PREPTNS,HONEY	1	No Quantity							51507			0
S3	2000	2000	2000	2	0	2	Export	76	Brazil	BRA	332	Haiti	HTI								06	SUGAR,SUGR.PREPTNS,HONEY	1	No Quantity							1544193			0
S3	2000	2000	2000	2	0	2	Export	76	Brazil	BRA	340	Honduras	HND								06	SUGAR,SUGR.PREPTNS,HONEY	1	No Quantity							153846			0
S3	2000	2000	2000	2	0	2	Export	76	Brazil	BRA	344	China, Hong Kong SAR	HKG								06	SUGAR,SUGR.PREPTNS,HONEY	1	No Quantity							1228774			0
S3	2000	2000	2000	2	0	2	Export	76	Brazil	BRA	348	Hungary	HUN								06	SUGAR,SUGR.PREPTNS,HONEY	1	No Quantity							21190			0
S3	2000	2000	2000	2	0	2	Export	76	Brazil	BRA	360	Indonesia	IDN								06	SUGAR,SUGR.PREPTNS,HONEY	1	No Quantity							4746144			0
S3	2000	2000	2000	2	0	2	Export	76	Brazil	BRA	364	Iran	IRN								06	SUGAR,SUGR.PREPTNS,HONEY	1	No Quantity							58708246			0
S3	2000	2000	2000	2	0	2	Export	76	Brazil	BRA	368	Iraq	IRQ								06	SUGAR,SUGR.PREPTNS,HONEY	1	No Quantity							4347750			0
S3	2000	2000	2000	2	0	2	Export	76	Brazil	BRA	372	Ireland	IRL								06	SUGAR,SUGR.PREPTNS,HONEY	1	No Quantity							51228			0
S3	2000	2000	2000	2	0	2	Export	76	Brazil	BRA	376	Israel	ISR								06	SUGAR,SUGR.PREPTNS,HONEY	1	No Quantity							269776			0
S3	2000	2000	2000	2	0	2	Export	76	Brazil	BRA	381	Italy	ITA								06	SUGAR,SUGR.PREPTNS,HONEY	1	No Quantity							320554			0
S3	2000	2000	2000	2	0	2	Export	76	Brazil	BRA	384	Côte d'Ivoire	CIV								06	SUGAR,SUGR.PREPTNS,HONEY	1	No Quantity							2499083			0
S3	2000	2000	2000	2	0	2	Export	76	Brazil	BRA	388	Jamaica	JAM								06	SUGAR,SUGR.PREPTNS,HONEY	1	No Quantity							234292			0
S3	2000	2000	2000	2	0	2	Export	76	Brazil	BRA	392	Japan	JPN								06	SUGAR,SUGR.PREPTNS,HONEY	1	No Quantity							342352			0
S3	2000	2000	2000	2	0	2	Export	76	Brazil	BRA	400	Jordan	JOR								06	SUGAR,SUGR.PREPTNS,HONEY	1	No Quantity							74357			0
S3	2000	2000	2000	2	0	2	Export	76	Brazil	BRA	404	Kenya	KEN								06	SUGAR,SUGR.PREPTNS,HONEY	1	No Quantity							2105894			0
S3	2000	2000	2000	2	0	2	Export	76	Brazil	BRA	410	Rep. of Korea	KOR								06	SUGAR,SUGR.PREPTNS,HONEY	1	No Quantity							1703167			0
S3	2000	2000	2000	2	0	2	Export	76	Brazil	BRA	414	Kuwait	KWT								06	SUGAR,SUGR.PREPTNS,HONEY	1	No Quantity							13898			0
S3	2000	2000	2000	2	0	2	Export	76	Brazil	BRA	422	Lebanon	LBN								06	SUGAR,SUGR.PREPTNS,HONEY	1	No Quantity							67851			0
S3	2000	2000	2000	2	0	2	Export	76	Brazil	BRA	430	Liberia	LBR								06	SUGAR,SUGR.PREPTNS,HONEY	1	No Quantity							290003			0
S3	2000	2000	2000	2	0	2	Export	76	Brazil	BRA	440	Lithuania	LTU								06	SUGAR,SUGR.PREPTNS,HONEY	1	No Quantity							199153			0
S3	2000	2000	2000	2	0	2	Export	76	Brazil	BRA	450	Madagascar	MDG								06	SUGAR,SUGR.PREPTNS,HONEY	1	No Quantity							977914			0
S3	2000	2000	2000	2	0	2	Export	76	Brazil	BRA	458	Malaysia	MYS								06	SUGAR,SUGR.PREPTNS,HONEY	1	No Quantity							17078100			0
S3	2000	2000	2000	2	0	2	Export	76	Brazil	BRA	466	Mali	MLI								06	SUGAR,SUGR.PREPTNS,HONEY	1	No Quantity							1771100			0
S3	2000	2000	2000	2	0	2	Export	76	Brazil	BRA	470	Malta	MLT								06	SUGAR,SUGR.PREPTNS,HONEY	1	No Quantity							7066			0
S3	2000	2000	2000	2	0	2	Export	76	Brazil	BRA	478	Mauritania	MRT								06	SUGAR,SUGR.PREPTNS,HONEY	1	No Quantity							357374			0
S3	2000	2000	2000	2	0	2	Export	76	Brazil	BRA	480	Mauritius	MUS								06	SUGAR,SUGR.PREPTNS,HONEY	1	No Quantity							108152			0
S3	2000	2000	2000	2	0	2	Export	76	Brazil	BRA	484	Mexico	MEX								06	SUGAR,SUGR.PREPTNS,HONEY	1	No Quantity							494614			0
S3	2000	2000	2000	2	0	2	Export	76	Brazil	BRA	490	Other Asia, nes									06	SUGAR,SUGR.PREPTNS,HONEY	1	No Quantity							190018			0
S3	2000	2000	2000	2	0	2	Export	76	Brazil	BRA	496	Mongolia	MNG								06	SUGAR,SUGR.PREPTNS,HONEY	1	No Quantity							21805			0
S3	2000	2000	2000	2	0	2	Export	76	Brazil	BRA	504	Morocco	MAR								06	SUGAR,SUGR.PREPTNS,HONEY	1	No Quantity							53007973			0
S3	2000	2000	2000	2	0	2	Export	76	Brazil	BRA	508	Mozambique	MOZ								06	SUGAR,SUGR.PREPTNS,HONEY	1	No Quantity							1450016			0
S3	2000	2000	2000	2	0	2	Export	76	Brazil	BRA	512	Oman	OMN								06	SUGAR,SUGR.PREPTNS,HONEY	1	No Quantity							44072			0
S3	2000	2000	2000	2	0	2	Export	76	Brazil	BRA	516	Namibia	NAM								06	SUGAR,SUGR.PREPTNS,HONEY	1	No Quantity							170280			0
S3	2000	2000	2000	2	0	2	Export	76	Brazil	BRA	528	Netherlands	NLD								06	SUGAR,SUGR.PREPTNS,HONEY	1	No Quantity							231201			0
S3	2000	2000	2000	2	0	2	Export	76	Brazil	BRA	530	Neth. Antilles	ANT								06	SUGAR,SUGR.PREPTNS,HONEY	1	No Quantity							29126			0
S3	2000	2000	2000	2	0	2	Export	76	Brazil	BRA	533	Aruba	ABW								06	SUGAR,SUGR.PREPTNS,HONEY	1	No Quantity							63933			0
S3	2000	2000	2000	2	0	2	Export	76	Brazil	BRA	540	New Caledonia	NCL								06	SUGAR,SUGR.PREPTNS,HONEY	1	No Quantity							1132			0
S3	2000	2000	2000	2	0	2	Export	76	Brazil	BRA	554	New Zealand	NZL								06	SUGAR,SUGR.PREPTNS,HONEY	1	No Quantity							133851			0
S3	2000	2000	2000	2	0	2	Export	76	Brazil	BRA	558	Nicaragua	NIC								06	SUGAR,SUGR.PREPTNS,HONEY	1	No Quantity							22116			0
S3	2000	2000	2000	2	0	2	Export	76	Brazil	BRA	566	Nigeria	NGA								06	SUGAR,SUGR.PREPTNS,HONEY	1	No Quantity							112171896			0
S3	2000	2000	2000	2	0	2	Export	76	Brazil	BRA	586	Pakistan	PAK								06	SUGAR,SUGR.PREPTNS,HONEY	1	No Quantity							26301550			0
S3	2000	2000	2000	2	0	2	Export	76	Brazil	BRA	591	Panama	PAN								06	SUGAR,SUGR.PREPTNS,HONEY	1	No Quantity							677466			0
S3	2000	2000	2000	2	0	2	Export	76	Brazil	BRA	600	Paraguay	PRY								06	SUGAR,SUGR.PREPTNS,HONEY	1	No Quantity							13882344			0
S3	2000	2000	2000	2	0	2	Export	76	Brazil	BRA	604	Peru	PER								06	SUGAR,SUGR.PREPTNS,HONEY	1	No Quantity							2337787			0
S3	2000	2000	2000	2	0	2	Export	76	Brazil	BRA	608	Philippines	PHL								06	SUGAR,SUGR.PREPTNS,HONEY	1	No Quantity							30700			0
S3	2000	2000	2000	2	0	2	Export	76	Brazil	BRA	620	Portugal	PRT								06	SUGAR,SUGR.PREPTNS,HONEY	1	No Quantity							3607917			0
S3	2000	2000	2000	2	0	2	Export	76	Brazil	BRA	642	Romania	ROU								06	SUGAR,SUGR.PREPTNS,HONEY	1	No Quantity							44659853			0
S3	2000	2000	2000	2	0	2	Export	76	Brazil	BRA	643	Russian Federation	RUS								06	SUGAR,SUGR.PREPTNS,HONEY	1	No Quantity							309946785			0
S3	2000	2000	2000	2	0	2	Export	76	Brazil	BRA	662	Saint Lucia	LCA								06	SUGAR,SUGR.PREPTNS,HONEY	1	No Quantity							15323			0
S3	2000	2000	2000	2	0	2	Export	76	Brazil	BRA	670	Saint Vincent and the Grenadines	VCT								06	SUGAR,SUGR.PREPTNS,HONEY	1	No Quantity							21128			0
S3	2000	2000	2000	2	0	2	Export	76	Brazil	BRA	678	Sao Tome and Principe	STP								06	SUGAR,SUGR.PREPTNS,HONEY	1	No Quantity							83024			0
S3	2000	2000	2000	2	0	2	Export	76	Brazil	BRA	682	Saudi Arabia	SAU								06	SUGAR,SUGR.PREPTNS,HONEY	1	No Quantity							49608722			0
S3	2000	2000	2000	2	0	2	Export	76	Brazil	BRA	686	Senegal	SEN								06	SUGAR,SUGR.PREPTNS,HONEY	1	No Quantity							1036282			0
S3	2000	2000	2000	2	0	2	Export	76	Brazil	BRA	694	Sierra Leone	SLE								06	SUGAR,SUGR.PREPTNS,HONEY	1	No Quantity							645548			0
S3	2000	2000	2000	2	0	2	Export	76	Brazil	BRA	699	India	IND								06	SUGAR,SUGR.PREPTNS,HONEY	1	No Quantity							4386260			0
S3	2000	2000	2000	2	0	2	Export	76	Brazil	BRA	702	Singapore	SGP								06	SUGAR,SUGR.PREPTNS,HONEY	1	No Quantity							10892723			0
S3	2000	2000	2000	2	0	2	Export	76	Brazil	BRA	705	Slovenia	SVN								06	SUGAR,SUGR.PREPTNS,HONEY	1	No Quantity							38509			0
S3	2000	2000	2000	2	0	2	Export	76	Brazil	BRA	706	Somalia	SOM								06	SUGAR,SUGR.PREPTNS,HONEY	1	No Quantity							18316394			0
S3	2000	2000	2000	2	0	2	Export	76	Brazil	BRA	710	South Africa	ZAF								06	SUGAR,SUGR.PREPTNS,HONEY	1	No Quantity							5656257			0
S3	2000	2000	2000	2	0	2	Export	76	Brazil	BRA	724	Spain	ESP								06	SUGAR,SUGR.PREPTNS,HONEY	1	No Quantity							819464			0
S3	2000	2000	2000	2	0	2	Export	76	Brazil	BRA	740	Suriname	SUR								06	SUGAR,SUGR.PREPTNS,HONEY	1	No Quantity							128023			0
S3	2000	2000	2000	2	0	2	Export	76	Brazil	BRA	752	Sweden	SWE								06	SUGAR,SUGR.PREPTNS,HONEY	1	No Quantity							187238			0
S3	2000	2000	2000	2	0	2	Export	76	Brazil	BRA	757	Switzerland	CHE								06	SUGAR,SUGR.PREPTNS,HONEY	1	No Quantity							2773508			0
S3	2000	2000	2000	2	0	2	Export	76	Brazil	BRA	768	Togo	TGO								06	SUGAR,SUGR.PREPTNS,HONEY	1	No Quantity							23640			0
S3	2000	2000	2000	2	0	2	Export	76	Brazil	BRA	780	Trinidad and Tobago	TTO								06	SUGAR,SUGR.PREPTNS,HONEY	1	No Quantity							45218			0
S3	2000	2000	2000	2	0	2	Export	76	Brazil	BRA	784	United Arab Emirates	ARE								06	SUGAR,SUGR.PREPTNS,HONEY	1	No Quantity							106611220			0
S3	2000	2000	2000	2	0	2	Export	76	Brazil	BRA	788	Tunisia	TUN								06	SUGAR,SUGR.PREPTNS,HONEY	1	No Quantity							8156649			0
S3	2000	2000	2000	2	0	2	Export	76	Brazil	BRA	804	Ukraine	UKR								06	SUGAR,SUGR.PREPTNS,HONEY	1	No Quantity							5999499			0
S3	2000	2000	2000	2	0	2	Export	76	Brazil	BRA	818	Egypt	EGY								06	SUGAR,SUGR.PREPTNS,HONEY	1	No Quantity							56314000			0
S3	2000	2000	2000	2	0	2	Export	76	Brazil	BRA	826	United Kingdom	GBR								06	SUGAR,SUGR.PREPTNS,HONEY	1	No Quantity							5830583			0
S3	2000	2000	2000	2	0	2	Export	76	Brazil	BRA	842	USA	USA								06	SUGAR,SUGR.PREPTNS,HONEY	1	No Quantity							89565759			0
S3	2000	2000	2000	2	0	2	Export	76	Brazil	BRA	854	Burkina Faso	BFA								06	SUGAR,SUGR.PREPTNS,HONEY	1	No Quantity							13020			0
S3	2000	2000	2000	2	0	2	Export	76	Brazil	BRA	858	Uruguay	URY								06	SUGAR,SUGR.PREPTNS,HONEY	1	No Quantity							17520915			0
S3	2000	2000	2000	2	0	2	Export	76	Brazil	BRA	862	Venezuela	VEN								06	SUGAR,SUGR.PREPTNS,HONEY	1	No Quantity							2577382			0
S3	2000	2000	2000	2	0	2	Export	76	Brazil	BRA	887	Yemen	YEM								06	SUGAR,SUGR.PREPTNS,HONEY	1	No Quantity							50622313			0
S3	2000	2000	2000	2	0	2	Export	84	Belize	BLZ	0	World	WLD								06	SUGAR,SUGR.PREPTNS,HONEY	1	No Quantity							37249779			0
S3	2000	2000	2000	2	0	2	Export	84	Belize	BLZ	124	Canada	CAN								06	SUGAR,SUGR.PREPTNS,HONEY	1	No Quantity							2625787			0
S3	2000	2000	2000	2	0	2	Export	84	Belize	BLZ	388	Jamaica	JAM								06	SUGAR,SUGR.PREPTNS,HONEY	1	No Quantity							2683714			0
S3	2000	2000	2000	2	0	2	Export	84	Belize	BLZ	620	Portugal	PRT								06	SUGAR,SUGR.PREPTNS,HONEY	1	No Quantity							1510357			0
S3	2000	2000	2000	2	0	2	Export	84	Belize	BLZ	826	United Kingdom	GBR								06	SUGAR,SUGR.PREPTNS,HONEY	1	No Quantity							26148583			0
S3	2000	2000	2000	2	0	2	Export	84	Belize	BLZ	842	USA	USA								06	SUGAR,SUGR.PREPTNS,HONEY	1	No Quantity							4281339			0
S3	2000	2000	2000	2	0	2	Export	76	Brazil	BRA	0	World	WLD								07	COFFEE,TEA,COCOA,SPICES	1	No Quantity							2066288897			0
S3	2000	2000	2000	2	0	2	Export	76	Brazil	BRA	12	Algeria	DZA								07	COFFEE,TEA,COCOA,SPICES	1	No Quantity							1896588			0
S3	2000	2000	2000	2	0	2	Export	76	Brazil	BRA	24	Angola	AGO								07	COFFEE,TEA,COCOA,SPICES	1	No Quantity							220574			0
S3	2000	2000	2000	2	0	2	Export	76	Brazil	BRA	32	Argentina	ARG								07	COFFEE,TEA,COCOA,SPICES	1	No Quantity							107776430			0
S3	2000	2000	2000	2	0	2	Export	76	Brazil	BRA	36	Australia	AUS								07	COFFEE,TEA,COCOA,SPICES	1	No Quantity							11708502			0
S3	2000	2000	2000	2	0	2	Export	76	Brazil	BRA	40	Austria	AUT								07	COFFEE,TEA,COCOA,SPICES	1	No Quantity							6407642			0
S3	2000	2000	2000	2	0	2	Export	76	Brazil	BRA	48	Bahrain	BHR								07	COFFEE,TEA,COCOA,SPICES	1	No Quantity							33963			0
S3	2000	2000	2000	2	0	2	Export	76	Brazil	BRA	51	Armenia	ARM								07	COFFEE,TEA,COCOA,SPICES	1	No Quantity							95057			0
S3	2000	2000	2000	2	0	2	Export	76	Brazil	BRA	52	Barbados	BRB								07	COFFEE,TEA,COCOA,SPICES	1	No Quantity							4219			0
S3	2000	2000	2000	2	0	2	Export	76	Brazil	BRA	56	Belgium	BEL								07	COFFEE,TEA,COCOA,SPICES	1	No Quantity							81244603			0
S3	2000	2000	2000	2	0	2	Export	76	Brazil	BRA	68	Bolivia (Plurinational State of)	BOL								07	COFFEE,TEA,COCOA,SPICES	1	No Quantity							3985529			0
S3	2000	2000	2000	2	0	2	Export	76	Brazil	BRA	70	Bosnia Herzegovina	BIH								07	COFFEE,TEA,COCOA,SPICES	1	No Quantity							3867			0
S3	2000	2000	2000	2	0	2	Export	76	Brazil	BRA	100	Bulgaria	BGR								07	COFFEE,TEA,COCOA,SPICES	1	No Quantity							1906319			0
S3	2000	2000	2000	2	0	2	Export	76	Brazil	BRA	104	Myanmar	MMR								07	COFFEE,TEA,COCOA,SPICES	1	No Quantity							748838			0
S3	2000	2000	2000	2	0	2	Export	76	Brazil	BRA	124	Canada	CAN								07	COFFEE,TEA,COCOA,SPICES	1	No Quantity							49048512			0
S3	2000	2000	2000	2	0	2	Export	76	Brazil	BRA	132	Cabo Verde	CPV								07	COFFEE,TEA,COCOA,SPICES	1	No Quantity							275462			0
S3	2000	2000	2000	2	0	2	Export	76	Brazil	BRA	152	Chile	CHL								07	COFFEE,TEA,COCOA,SPICES	1	No Quantity							24550476			0
S3	2000	2000	2000	2	0	2	Export	76	Brazil	BRA	156	China	CHN								07	COFFEE,TEA,COCOA,SPICES	1	No Quantity							908786			0
S3	2000	2000	2000	2	0	2	Export	76	Brazil	BRA	170	Colombia	COL								07	COFFEE,TEA,COCOA,SPICES	1	No Quantity							564422			0
S3	2000	2000	2000	2	0	2	Export	76	Brazil	BRA	178	Congo	COG								07	COFFEE,TEA,COCOA,SPICES	1	No Quantity							33656			0
S3	2000	2000	2000	2	0	2	Export	76	Brazil	BRA	180	Dem. Rep. of the Congo	COD								07	COFFEE,TEA,COCOA,SPICES	1	No Quantity							10203			0
S3	2000	2000	2000	2	0	2	Export	76	Brazil	BRA	188	Costa Rica	CRI								07	COFFEE,TEA,COCOA,SPICES	1	No Quantity							119318			0
S3	2000	2000	2000	2	0	2	Export	76	Brazil	BRA	191	Croatia	HRV								07	COFFEE,TEA,COCOA,SPICES	1	No Quantity							4591423			0
S3	2000	2000	2000	2	0	2	Export	76	Brazil	BRA	192	Cuba	CUB								07	COFFEE,TEA,COCOA,SPICES	1	No Quantity							183015			0
S3	2000	2000	2000	2	0	2	Export	76	Brazil	BRA	196	Cyprus	CYP								07	COFFEE,TEA,COCOA,SPICES	1	No Quantity							2806703			0
S3	2000	2000	2000	2	0	2	Export	76	Brazil	BRA	203	Czechia	CZE								07	COFFEE,TEA,COCOA,SPICES	1	No Quantity							11706426			0
S3	2000	2000	2000	2	0	2	Export	76	Brazil	BRA	208	Denmark	DNK								07	COFFEE,TEA,COCOA,SPICES	1	No Quantity							38029080			0
S3	2000	2000	2000	2	0	2	Export	76	Brazil	BRA	214	Dominican Rep.	DOM								07	COFFEE,TEA,COCOA,SPICES	1	No Quantity							93634			0
S3	2000	2000	2000	2	0	2	Export	76	Brazil	BRA	218	Ecuador	ECU								07	COFFEE,TEA,COCOA,SPICES	1	No Quantity							90737			0
S3	2000	2000	2000	2	0	2	Export	76	Brazil	BRA	222	El Salvador	SLV								07	COFFEE,TEA,COCOA,SPICES	1	No Quantity							91821			0
S3	2000	2000	2000	2	0	2	Export	76	Brazil	BRA	226	Equatorial Guinea	GNQ								07	COFFEE,TEA,COCOA,SPICES	1	No Quantity							6417			0
S3	2000	2000	2000	2	0	2	Export	76	Brazil	BRA	233	Estonia	EST								07	COFFEE,TEA,COCOA,SPICES	1	No Quantity							11059			0
S3	2000	2000	2000	2	0	2	Export	76	Brazil	BRA	242	Fiji	FJI								07	COFFEE,TEA,COCOA,SPICES	1	No Quantity							20925			0
S3	2000	2000	2000	2	0	2	Export	76	Brazil	BRA	246	Finland	FIN								07	COFFEE,TEA,COCOA,SPICES	1	No Quantity							37926969			0
S3	2000	2000	2000	2	0	2	Export	76	Brazil	BRA	251	France	FRA								07	COFFEE,TEA,COCOA,SPICES	1	No Quantity							64516861			0
S3	2000	2000	2000	2	0	2	Export	76	Brazil	BRA	258	French Polynesia	PYF								07	COFFEE,TEA,COCOA,SPICES	1	No Quantity							190158			0
S3	2000	2000	2000	2	0	2	Export	76	Brazil	BRA	262	Djibouti	DJI								07	COFFEE,TEA,COCOA,SPICES	1	No Quantity							2057			0
S3	2000	2000	2000	2	0	2	Export	76	Brazil	BRA	268	Georgia	GEO								07	COFFEE,TEA,COCOA,SPICES	1	No Quantity							97279			0
S3	2000	2000	2000	2	0	2	Export	76	Brazil	BRA	270	Gambia	GMB								07	COFFEE,TEA,COCOA,SPICES	1	No Quantity							668263			0
S3	2000	2000	2000	2	0	2	Export	76	Brazil	BRA	276	Germany	DEU								07	COFFEE,TEA,COCOA,SPICES	1	No Quantity							303715957			0
S3	2000	2000	2000	2	0	2	Export	76	Brazil	BRA	288	Ghana	GHA								07	COFFEE,TEA,COCOA,SPICES	1	No Quantity							7090			0
S3	2000	2000	2000	2	0	2	Export	76	Brazil	BRA	292	Gibraltar	GIB								07	COFFEE,TEA,COCOA,SPICES	1	No Quantity							61725			0
S3	2000	2000	2000	2	0	2	Export	76	Brazil	BRA	300	Greece	GRC								07	COFFEE,TEA,COCOA,SPICES	1	No Quantity							48511947			0
S3	2000	2000	2000	2	0	2	Export	76	Brazil	BRA	320	Guatemala	GTM								07	COFFEE,TEA,COCOA,SPICES	1	No Quantity							140253			0
S3	2000	2000	2000	2	0	2	Export	76	Brazil	BRA	324	Guinea	GIN								07	COFFEE,TEA,COCOA,SPICES	1	No Quantity							25517			0
S3	2000	2000	2000	2	0	2	Export	76	Brazil	BRA	328	Guyana	GUY								07	COFFEE,TEA,COCOA,SPICES	1	No Quantity							187301			0
S3	2000	2000	2000	2	0	2	Export	76	Brazil	BRA	332	Haiti	HTI								07	COFFEE,TEA,COCOA,SPICES	1	No Quantity							93887			0
S3	2000	2000	2000	2	0	2	Export	76	Brazil	BRA	340	Honduras	HND								07	COFFEE,TEA,COCOA,SPICES	1	No Quantity							387714			0
S3	2000	2000	2000	2	0	2	Export	76	Brazil	BRA	344	China, Hong Kong SAR	HKG								07	COFFEE,TEA,COCOA,SPICES	1	No Quantity							852023			0
S3	2000	2000	2000	2	0	2	Export	76	Brazil	BRA	348	Hungary	HUN								07	COFFEE,TEA,COCOA,SPICES	1	No Quantity							6169052			0
S3	2000	2000	2000	2	0	2	Export	76	Brazil	BRA	352	Iceland	ISL								07	COFFEE,TEA,COCOA,SPICES	1	No Quantity							235203			0
S3	2000	2000	2000	2	0	2	Export	76	Brazil	BRA	360	Indonesia	IDN								07	COFFEE,TEA,COCOA,SPICES	1	No Quantity							210208			0
S3	2000	2000	2000	2	0	2	Export	76	Brazil	BRA	364	Iran	IRN								07	COFFEE,TEA,COCOA,SPICES	1	No Quantity							18836			0
S3	2000	2000	2000	2	0	2	Export	76	Brazil	BRA	372	Ireland	IRL								07	COFFEE,TEA,COCOA,SPICES	1	No Quantity							325182			0
S3	2000	2000	2000	2	0	2	Export	76	Brazil	BRA	376	Israel	ISR								07	COFFEE,TEA,COCOA,SPICES	1	No Quantity							2799300			0
S3	2000	2000	2000	2	0	2	Export	76	Brazil	BRA	381	Italy	ITA								07	COFFEE,TEA,COCOA,SPICES	1	No Quantity							174930482			0
S3	2000	2000	2000	2	0	2	Export	76	Brazil	BRA	384	Côte d'Ivoire	CIV								07	COFFEE,TEA,COCOA,SPICES	1	No Quantity							100892			0
S3	2000	2000	2000	2	0	2	Export	76	Brazil	BRA	388	Jamaica	JAM								07	COFFEE,TEA,COCOA,SPICES	1	No Quantity							36371			0
S3	2000	2000	2000	2	0	2	Export	76	Brazil	BRA	392	Japan	JPN								07	COFFEE,TEA,COCOA,SPICES	1	No Quantity							194128969			0
S3	2000	2000	2000	2	0	2	Export	76	Brazil	BRA	400	Jordan	JOR								07	COFFEE,TEA,COCOA,SPICES	1	No Quantity							3600443			0
S3	2000	2000	2000	2	0	2	Export	76	Brazil	BRA	404	Kenya	KEN								07	COFFEE,TEA,COCOA,SPICES	1	No Quantity							6435			0
S3	2000	2000	2000	2	0	2	Export	76	Brazil	BRA	408	Dem. People's Rep. of Korea	PRK								07	COFFEE,TEA,COCOA,SPICES	1	No Quantity							393482			0
S3	2000	2000	2000	2	0	2	Export	76	Brazil	BRA	410	Rep. of Korea	KOR								07	COFFEE,TEA,COCOA,SPICES	1	No Quantity							13961395			0
S3	2000	2000	2000	2	0	2	Export	76	Brazil	BRA	414	Kuwait	KWT								07	COFFEE,TEA,COCOA,SPICES	1	No Quantity							35064			0
S3	2000	2000	2000	2	0	2	Export	76	Brazil	BRA	422	Lebanon	LBN								07	COFFEE,TEA,COCOA,SPICES	1	No Quantity							21430927			0
S3	2000	2000	2000	2	0	2	Export	76	Brazil	BRA	428	Latvia	LVA								07	COFFEE,TEA,COCOA,SPICES	1	No Quantity							86190			0
S3	2000	2000	2000	2	0	2	Export	76	Brazil	BRA	434	Libya	LBY								07	COFFEE,TEA,COCOA,SPICES	1	No Quantity							194437			0
S3	2000	2000	2000	2	0	2	Export	76	Brazil	BRA	440	Lithuania	LTU								07	COFFEE,TEA,COCOA,SPICES	1	No Quantity							136979			0
S3	2000	2000	2000	2	0	2	Export	76	Brazil	BRA	450	Madagascar	MDG								07	COFFEE,TEA,COCOA,SPICES	1	No Quantity							1717			0
S3	2000	2000	2000	2	0	2	Export	76	Brazil	BRA	458	Malaysia	MYS								07	COFFEE,TEA,COCOA,SPICES	1	No Quantity							1305545			0
S3	2000	2000	2000	2	0	2	Export	76	Brazil	BRA	466	Mali	MLI								07	COFFEE,TEA,COCOA,SPICES	1	No Quantity							7700			0
S3	2000	2000	2000	2	0	2	Export	76	Brazil	BRA	470	Malta	MLT								07	COFFEE,TEA,COCOA,SPICES	1	No Quantity							232477			0
S3	2000	2000	2000	2	0	2	Export	76	Brazil	BRA	478	Mauritania	MRT								07	COFFEE,TEA,COCOA,SPICES	1	No Quantity							56550			0
S3	2000	2000	2000	2	0	2	Export	76	Brazil	BRA	480	Mauritius	MUS								07	COFFEE,TEA,COCOA,SPICES	1	No Quantity							1914			0
S3	2000	2000	2000	2	0	2	Export	76	Brazil	BRA	484	Mexico	MEX								07	COFFEE,TEA,COCOA,SPICES	1	No Quantity							20803630			0
S3	2000	2000	2000	2	0	2	Export	76	Brazil	BRA	490	Other Asia, nes									07	COFFEE,TEA,COCOA,SPICES	1	No Quantity							2567365			0
S3	2000	2000	2000	2	0	2	Export	76	Brazil	BRA	498	Rep. of Moldova	MDA								07	COFFEE,TEA,COCOA,SPICES	1	No Quantity							142049			0
S3	2000	2000	2000	2	0	2	Export	76	Brazil	BRA	504	Morocco	MAR								07	COFFEE,TEA,COCOA,SPICES	1	No Quantity							642411			0
S3	2000	2000	2000	2	0	2	Export	76	Brazil	BRA	512	Oman	OMN								07	COFFEE,TEA,COCOA,SPICES	1	No Quantity							256621			0
S3	2000	2000	2000	2	0	2	Export	76	Brazil	BRA	528	Netherlands	NLD								07	COFFEE,TEA,COCOA,SPICES	1	No Quantity							61142663			0
S3	2000	2000	2000	2	0	2	Export	76	Brazil	BRA	530	Neth. Antilles	ANT								07	COFFEE,TEA,COCOA,SPICES	1	No Quantity							11393			0
S3	2000	2000	2000	2	0	2	Export	76	Brazil	BRA	533	Aruba	ABW								07	COFFEE,TEA,COCOA,SPICES	1	No Quantity							245624			0
S3	2000	2000	2000	2	0	2	Export	76	Brazil	BRA	554	New Zealand	NZL								07	COFFEE,TEA,COCOA,SPICES	1	No Quantity							493738			0
S3	2000	2000	2000	2	0	2	Export	76	Brazil	BRA	558	Nicaragua	NIC								07	COFFEE,TEA,COCOA,SPICES	1	No Quantity							2160			0
S3	2000	2000	2000	2	0	2	Export	76	Brazil	BRA	579	Norway	NOR								07	COFFEE,TEA,COCOA,SPICES	1	No Quantity							19851595			0
S3	2000	2000	2000	2	0	2	Export	76	Brazil	BRA	591	Panama	PAN								07	COFFEE,TEA,COCOA,SPICES	1	No Quantity							40873			0
S3	2000	2000	2000	2	0	2	Export	76	Brazil	BRA	600	Paraguay	PRY								07	COFFEE,TEA,COCOA,SPICES	1	No Quantity							10648761			0
S3	2000	2000	2000	2	0	2	Export	76	Brazil	BRA	604	Peru	PER								07	COFFEE,TEA,COCOA,SPICES	1	No Quantity							493285			0
S3	2000	2000	2000	2	0	2	Export	76	Brazil	BRA	616	Poland	POL								07	COFFEE,TEA,COCOA,SPICES	1	No Quantity							1211512			0
S3	2000	2000	2000	2	0	2	Export	76	Brazil	BRA	620	Portugal	PRT								07	COFFEE,TEA,COCOA,SPICES	1	No Quantity							9808731			0
S3	2000	2000	2000	2	0	2	Export	76	Brazil	BRA	642	Romania	ROU								07	COFFEE,TEA,COCOA,SPICES	1	No Quantity							5425284			0
S3	2000	2000	2000	2	0	2	Export	76	Brazil	BRA	643	Russian Federation	RUS								07	COFFEE,TEA,COCOA,SPICES	1	No Quantity							34641635			0
S3	2000	2000	2000	2	0	2	Export	76	Brazil	BRA	678	Sao Tome and Principe	STP								07	COFFEE,TEA,COCOA,SPICES	1	No Quantity							9745			0
S3	2000	2000	2000	2	0	2	Export	76	Brazil	BRA	682	Saudi Arabia	SAU								07	COFFEE,TEA,COCOA,SPICES	1	No Quantity							2361625			0
S3	2000	2000	2000	2	0	2	Export	76	Brazil	BRA	686	Senegal	SEN								07	COFFEE,TEA,COCOA,SPICES	1	No Quantity							466646			0
S3	2000	2000	2000	2	0	2	Export	76	Brazil	BRA	694	Sierra Leone	SLE								07	COFFEE,TEA,COCOA,SPICES	1	No Quantity							20465			0
S3	2000	2000	2000	2	0	2	Export	76	Brazil	BRA	699	India	IND								07	COFFEE,TEA,COCOA,SPICES	1	No Quantity							430572			0
S3	2000	2000	2000	2	0	2	Export	76	Brazil	BRA	702	Singapore	SGP								07	COFFEE,TEA,COCOA,SPICES	1	No Quantity							4866003			0
S3	2000	2000	2000	2	0	2	Export	76	Brazil	BRA	703	Slovakia	SVK								07	COFFEE,TEA,COCOA,SPICES	1	No Quantity							34726			0
S3	2000	2000	2000	2	0	2	Export	76	Brazil	BRA	705	Slovenia	SVN								07	COFFEE,TEA,COCOA,SPICES	1	No Quantity							69632600			0
S3	2000	2000	2000	2	0	2	Export	76	Brazil	BRA	710	South Africa	ZAF								07	COFFEE,TEA,COCOA,SPICES	1	No Quantity							2767732			0
S3	2000	2000	2000	2	0	2	Export	76	Brazil	BRA	724	Spain	ESP								07	COFFEE,TEA,COCOA,SPICES	1	No Quantity							59985481			0
S3	2000	2000	2000	2	0	2	Export	76	Brazil	BRA	740	Suriname	SUR								07	COFFEE,TEA,COCOA,SPICES	1	No Quantity							378999			0
S3	2000	2000	2000	2	0	2	Export	76	Brazil	BRA	752	Sweden	SWE								07	COFFEE,TEA,COCOA,SPICES	1	No Quantity							50744239			0
S3	2000	2000	2000	2	0	2	Export	76	Brazil	BRA	757	Switzerland	CHE								07	COFFEE,TEA,COCOA,SPICES	1	No Quantity							9821994			0
S3	2000	2000	2000	2	0	2	Export	76	Brazil	BRA	760	Syria	SYR								07	COFFEE,TEA,COCOA,SPICES	1	No Quantity							13710769			0
S3	2000	2000	2000	2	0	2	Export	76	Brazil	BRA	764	Thailand	THA								07	COFFEE,TEA,COCOA,SPICES	1	No Quantity							28710			0
S3	2000	2000	2000	2	0	2	Export	76	Brazil	BRA	780	Trinidad and Tobago	TTO								07	COFFEE,TEA,COCOA,SPICES	1	No Quantity							455055			0
S3	2000	2000	2000	2	0	2	Export	76	Brazil	BRA	784	United Arab Emirates	ARE								07	COFFEE,TEA,COCOA,SPICES	1	No Quantity							3169463			0
S3	2000	2000	2000	2	0	2	Export	76	Brazil	BRA	788	Tunisia	TUN								07	COFFEE,TEA,COCOA,SPICES	1	No Quantity							7226466			0
S3	2000	2000	2000	2	0	2	Export	76	Brazil	BRA	792	Turkey	TUR								07	COFFEE,TEA,COCOA,SPICES	1	No Quantity							13694850			0
S3	2000	2000	2000	2	0	2	Export	76	Brazil	BRA	804	Ukraine	UKR								07	COFFEE,TEA,COCOA,SPICES	1	No Quantity							33785899			0
S3	2000	2000	2000	2	0	2	Export	76	Brazil	BRA	818	Egypt	EGY								07	COFFEE,TEA,COCOA,SPICES	1	No Quantity							2220711			0
S3	2000	2000	2000	2	0	2	Export	76	Brazil	BRA	826	United Kingdom	GBR								07	COFFEE,TEA,COCOA,SPICES	1	No Quantity							19747531			0
S3	2000	2000	2000	2	0	2	Export	76	Brazil	BRA	842	USA	USA								07	COFFEE,TEA,COCOA,SPICES	1	No Quantity							338744786			0
S3	2000	2000	2000	2	0	2	Export	76	Brazil	BRA	858	Uruguay	URY								07	COFFEE,TEA,COCOA,SPICES	1	No Quantity							34382553			0
S3	2000	2000	2000	2	0	2	Export	76	Brazil	BRA	860	Uzbekistan	UZB								07	COFFEE,TEA,COCOA,SPICES	1	No Quantity							57994			0
S3	2000	2000	2000	2	0	2	Export	76	Brazil	BRA	862	Venezuela	VEN								07	COFFEE,TEA,COCOA,SPICES	1	No Quantity							1745957			0
S3	2000	2000	2000	2	0	2	Export	76	Brazil	BRA	887	Yemen	YEM								07	COFFEE,TEA,COCOA,SPICES	1	No Quantity							91457			0
S3	2000	2000	2000	2	0	2	Export	76	Brazil	BRA	891	Serbia and Montenegro	SCG								07	COFFEE,TEA,COCOA,SPICES	1	No Quantity							311582			0
S3	2000	2000	2000	2	0	2	Export	84	Belize	BLZ	0	World	WLD								07	COFFEE,TEA,COCOA,SPICES	1	No Quantity							1313470			0
S3	2000	2000	2000	2	0	2	Export	84	Belize	BLZ	320	Guatemala	GTM								07	COFFEE,TEA,COCOA,SPICES	1	No Quantity							62			0
S3	2000	2000	2000	2	0	2	Export	84	Belize	BLZ	484	Mexico	MEX								07	COFFEE,TEA,COCOA,SPICES	1	No Quantity							11524			0
S3	2000	2000	2000	2	0	2	Export	84	Belize	BLZ	757	Switzerland	CHE								07	COFFEE,TEA,COCOA,SPICES	1	No Quantity							1156			0
S3	2000	2000	2000	2	0	2	Export	84	Belize	BLZ	826	United Kingdom	GBR								07	COFFEE,TEA,COCOA,SPICES	1	No Quantity							30452			0
S3	2000	2000	2000	2	0	2	Export	84	Belize	BLZ	842	USA	USA								07	COFFEE,TEA,COCOA,SPICES	1	No Quantity							1270277			0
S3	2000	2000	2000	2	0	2	Export	76	Brazil	BRA	0	World	WLD								08	ANIMAL FEED STUFF	1	No Quantity							1713778207			0
S3	2000	2000	2000	2	0	2	Export	76	Brazil	BRA	24	Angola	AGO								08	ANIMAL FEED STUFF	1	No Quantity							5112			0
S3	2000	2000	2000	2	0	2	Export	76	Brazil	BRA	32	Argentina	ARG								08	ANIMAL FEED STUFF	1	No Quantity							5600594			0
S3	2000	2000	2000	2	0	2	Export	76	Brazil	BRA	36	Australia	AUS								08	ANIMAL FEED STUFF	1	No Quantity							80977			0
S3	2000	2000	2000	2	0	2	Export	76	Brazil	BRA	56	Belgium	BEL								08	ANIMAL FEED STUFF	1	No Quantity							91923098			0
S3	2000	2000	2000	2	0	2	Export	76	Brazil	BRA	68	Bolivia (Plurinational State of)	BOL								08	ANIMAL FEED STUFF	1	No Quantity							1930182			0
S3	2000	2000	2000	2	0	2	Export	76	Brazil	BRA	132	Cabo Verde	CPV								08	ANIMAL FEED STUFF	1	No Quantity							3230			0
S3	2000	2000	2000	2	0	2	Export	76	Brazil	BRA	152	Chile	CHL								08	ANIMAL FEED STUFF	1	No Quantity							24521358			0
S3	2000	2000	2000	2	0	2	Export	76	Brazil	BRA	156	China	CHN								08	ANIMAL FEED STUFF	1	No Quantity							12269447			0
S3	2000	2000	2000	2	0	2	Export	76	Brazil	BRA	170	Colombia	COL								08	ANIMAL FEED STUFF	1	No Quantity							346367			0
S3	2000	2000	2000	2	0	2	Export	76	Brazil	BRA	188	Costa Rica	CRI								08	ANIMAL FEED STUFF	1	No Quantity							18030			0
S3	2000	2000	2000	2	0	2	Export	76	Brazil	BRA	191	Croatia	HRV								08	ANIMAL FEED STUFF	1	No Quantity							10007291			0
S3	2000	2000	2000	2	0	2	Export	76	Brazil	BRA	192	Cuba	CUB								08	ANIMAL FEED STUFF	1	No Quantity							63779			0
S3	2000	2000	2000	2	0	2	Export	76	Brazil	BRA	208	Denmark	DNK								08	ANIMAL FEED STUFF	1	No Quantity							43795229			0
S3	2000	2000	2000	2	0	2	Export	76	Brazil	BRA	214	Dominican Rep.	DOM								08	ANIMAL FEED STUFF	1	No Quantity							30415			0
S3	2000	2000	2000	2	0	2	Export	76	Brazil	BRA	218	Ecuador	ECU								08	ANIMAL FEED STUFF	1	No Quantity							20029			0
S3	2000	2000	2000	2	0	2	Export	76	Brazil	BRA	233	Estonia	EST								08	ANIMAL FEED STUFF	1	No Quantity							6060			0
S3	2000	2000	2000	2	0	2	Export	76	Brazil	BRA	246	Finland	FIN								08	ANIMAL FEED STUFF	1	No Quantity							226			0
S3	2000	2000	2000	2	0	2	Export	76	Brazil	BRA	251	France	FRA								08	ANIMAL FEED STUFF	1	No Quantity							414062851			0
S3	2000	2000	2000	2	0	2	Export	76	Brazil	BRA	276	Germany	DEU								08	ANIMAL FEED STUFF	1	No Quantity							83403272			0
S3	2000	2000	2000	2	0	2	Export	76	Brazil	BRA	300	Greece	GRC								08	ANIMAL FEED STUFF	1	No Quantity							1933600			0
S3	2000	2000	2000	2	0	2	Export	76	Brazil	BRA	320	Guatemala	GTM								08	ANIMAL FEED STUFF	1	No Quantity							6885			0
S3	2000	2000	2000	2	0	2	Export	76	Brazil	BRA	348	Hungary	HUN								08	ANIMAL FEED STUFF	1	No Quantity							31172850			0
S3	2000	2000	2000	2	0	2	Export	76	Brazil	BRA	360	Indonesia	IDN								08	ANIMAL FEED STUFF	1	No Quantity							27123542			0
S3	2000	2000	2000	2	0	2	Export	76	Brazil	BRA	372	Ireland	IRL								08	ANIMAL FEED STUFF	1	No Quantity							35774021			0
S3	2000	2000	2000	2	0	2	Export	76	Brazil	BRA	376	Israel	ISR								08	ANIMAL FEED STUFF	1	No Quantity							1337			0
S3	2000	2000	2000	2	0	2	Export	76	Brazil	BRA	381	Italy	ITA								08	ANIMAL FEED STUFF	1	No Quantity							55709758			0
S3	2000	2000	2000	2	0	2	Export	76	Brazil	BRA	392	Japan	JPN								08	ANIMAL FEED STUFF	1	No Quantity							25125349			0
S3	2000	2000	2000	2	0	2	Export	76	Brazil	BRA	408	Dem. People's Rep. of Korea	PRK								08	ANIMAL FEED STUFF	1	No Quantity							9327872			0
S3	2000	2000	2000	2	0	2	Export	76	Brazil	BRA	410	Rep. of Korea	KOR								08	ANIMAL FEED STUFF	1	No Quantity							42795463			0
S3	2000	2000	2000	2	0	2	Export	76	Brazil	BRA	422	Lebanon	LBN								08	ANIMAL FEED STUFF	1	No Quantity							168540			0
S3	2000	2000	2000	2	0	2	Export	76	Brazil	BRA	458	Malaysia	MYS								08	ANIMAL FEED STUFF	1	No Quantity							1649818			0
S3	2000	2000	2000	2	0	2	Export	76	Brazil	BRA	484	Mexico	MEX								08	ANIMAL FEED STUFF	1	No Quantity							1412749			0
S3	2000	2000	2000	2	0	2	Export	76	Brazil	BRA	490	Other Asia, nes									08	ANIMAL FEED STUFF	1	No Quantity							290511			0
S3	2000	2000	2000	2	0	2	Export	76	Brazil	BRA	528	Netherlands	NLD								08	ANIMAL FEED STUFF	1	No Quantity							439554271			0
S3	2000	2000	2000	2	0	2	Export	76	Brazil	BRA	530	Neth. Antilles	ANT								08	ANIMAL FEED STUFF	1	No Quantity							1814			0
S3	2000	2000	2000	2	0	2	Export	76	Brazil	BRA	554	New Zealand	NZL								08	ANIMAL FEED STUFF	1	No Quantity							74917			0
S3	2000	2000	2000	2	0	2	Export	76	Brazil	BRA	579	Norway	NOR								08	ANIMAL FEED STUFF	1	No Quantity							6715074			0
S3	2000	2000	2000	2	0	2	Export	76	Brazil	BRA	591	Panama	PAN								08	ANIMAL FEED STUFF	1	No Quantity							27107			0
S3	2000	2000	2000	2	0	2	Export	76	Brazil	BRA	600	Paraguay	PRY								08	ANIMAL FEED STUFF	1	No Quantity							3671056			0
S3	2000	2000	2000	2	0	2	Export	76	Brazil	BRA	604	Peru	PER								08	ANIMAL FEED STUFF	1	No Quantity							1132397			0
S3	2000	2000	2000	2	0	2	Export	76	Brazil	BRA	608	Philippines	PHL								08	ANIMAL FEED STUFF	1	No Quantity							11152150			0
S3	2000	2000	2000	2	0	2	Export	76	Brazil	BRA	616	Poland	POL								08	ANIMAL FEED STUFF	1	No Quantity							2256042			0
S3	2000	2000	2000	2	0	2	Export	76	Brazil	BRA	620	Portugal	PRT								08	ANIMAL FEED STUFF	1	No Quantity							5713533			0
S3	2000	2000	2000	2	0	2	Export	76	Brazil	BRA	642	Romania	ROU								08	ANIMAL FEED STUFF	1	No Quantity							5045953			0
S3	2000	2000	2000	2	0	2	Export	76	Brazil	BRA	682	Saudi Arabia	SAU								08	ANIMAL FEED STUFF	1	No Quantity							33433925			0
S3	2000	2000	2000	2	0	2	Export	76	Brazil	BRA	699	India	IND								08	ANIMAL FEED STUFF	1	No Quantity							11072			0
S3	2000	2000	2000	2	0	2	Export	76	Brazil	BRA	702	Singapore	SGP								08	ANIMAL FEED STUFF	1	No Quantity							93264			0
S3	2000	2000	2000	2	0	2	Export	76	Brazil	BRA	705	Slovenia	SVN								08	ANIMAL FEED STUFF	1	No Quantity							1542432			0
S3	2000	2000	2000	2	0	2	Export	76	Brazil	BRA	710	South Africa	ZAF								08	ANIMAL FEED STUFF	1	No Quantity							683482			0
S3	2000	2000	2000	2	0	2	Export	76	Brazil	BRA	724	Spain	ESP								08	ANIMAL FEED STUFF	1	No Quantity							81171761			0
S3	2000	2000	2000	2	0	2	Export	76	Brazil	BRA	740	Suriname	SUR								08	ANIMAL FEED STUFF	1	No Quantity							433			0
S3	2000	2000	2000	2	0	2	Export	76	Brazil	BRA	757	Switzerland	CHE								08	ANIMAL FEED STUFF	1	No Quantity							56040			0
S3	2000	2000	2000	2	0	2	Export	76	Brazil	BRA	764	Thailand	THA								08	ANIMAL FEED STUFF	1	No Quantity							60387033			0
S3	2000	2000	2000	2	0	2	Export	76	Brazil	BRA	792	Turkey	TUR								08	ANIMAL FEED STUFF	1	No Quantity							36696223			0
S3	2000	2000	2000	2	0	2	Export	76	Brazil	BRA	818	Egypt	EGY								08	ANIMAL FEED STUFF	1	No Quantity							746204			0
S3	2000	2000	2000	2	0	2	Export	76	Brazil	BRA	826	United Kingdom	GBR								08	ANIMAL FEED STUFF	1	No Quantity							86413165			0
S3	2000	2000	2000	2	0	2	Export	76	Brazil	BRA	842	USA	USA								08	ANIMAL FEED STUFF	1	No Quantity							41212			0
S3	2000	2000	2000	2	0	2	Export	76	Brazil	BRA	858	Uruguay	URY								08	ANIMAL FEED STUFF	1	No Quantity							11734756			0
S3	2000	2000	2000	2	0	2	Export	76	Brazil	BRA	862	Venezuela	VEN								08	ANIMAL FEED STUFF	1	No Quantity							4843049			0
S3	2000	2000	2000	2	0	2	Export	84	Belize	BLZ	0	World	WLD								08	ANIMAL FEED STUFF	1	No Quantity							41667			0
S3	2000	2000	2000	2	0	2	Export	84	Belize	BLZ	484	Mexico	MEX								08	ANIMAL FEED STUFF	1	No Quantity							41292			0
S3	2000	2000	2000	2	0	2	Export	84	Belize	BLZ	842	USA	USA								08	ANIMAL FEED STUFF	1	No Quantity							375			0
S3	2000	2000	2000	2	0	2	Export	76	Brazil	BRA	0	World	WLD								09	MISC.EDIBLE PRODUCTS ETC	1	No Quantity							360250532			0
S3	2000	2000	2000	2	0	2	Export	76	Brazil	BRA	8	Albania	ALB								09	MISC.EDIBLE PRODUCTS ETC	1	No Quantity							9791			0
S3	2000	2000	2000	2	0	2	Export	76	Brazil	BRA	12	Algeria	DZA								09	MISC.EDIBLE PRODUCTS ETC	1	No Quantity							431777			0
S3	2000	2000	2000	2	0	2	Export	76	Brazil	BRA	24	Angola	AGO								09	MISC.EDIBLE PRODUCTS ETC	1	No Quantity							3825322			0
S3	2000	2000	2000	2	0	2	Export	76	Brazil	BRA	32	Argentina	ARG								09	MISC.EDIBLE PRODUCTS ETC	1	No Quantity							88658972			0
S3	2000	2000	2000	2	0	2	Export	76	Brazil	BRA	36	Australia	AUS								09	MISC.EDIBLE PRODUCTS ETC	1	No Quantity							146406892			0
S3	2000	2000	2000	2	0	2	Export	76	Brazil	BRA	40	Austria	AUT								09	MISC.EDIBLE PRODUCTS ETC	1	No Quantity							36741			0
S3	2000	2000	2000	2	0	2	Export	76	Brazil	BRA	48	Bahrain	BHR								09	MISC.EDIBLE PRODUCTS ETC	1	No Quantity							14936			0
S3	2000	2000	2000	2	0	2	Export	76	Brazil	BRA	52	Barbados	BRB								09	MISC.EDIBLE PRODUCTS ETC	1	No Quantity							4080			0
S3	2000	2000	2000	2	0	2	Export	76	Brazil	BRA	56	Belgium	BEL								09	MISC.EDIBLE PRODUCTS ETC	1	No Quantity							491344			0
S3	2000	2000	2000	2	0	2	Export	76	Brazil	BRA	68	Bolivia (Plurinational State of)	BOL								09	MISC.EDIBLE PRODUCTS ETC	1	No Quantity							1533020			0
S3	2000	2000	2000	2	0	2	Export	76	Brazil	BRA	92	Br. Virgin Isds	VGB								09	MISC.EDIBLE PRODUCTS ETC	1	No Quantity							678			0
S3	2000	2000	2000	2	0	2	Export	76	Brazil	BRA	100	Bulgaria	BGR								09	MISC.EDIBLE PRODUCTS ETC	1	No Quantity							20276			0
S3	2000	2000	2000	2	0	2	Export	76	Brazil	BRA	124	Canada	CAN								09	MISC.EDIBLE PRODUCTS ETC	1	No Quantity							4817			0
S3	2000	2000	2000	2	0	2	Export	76	Brazil	BRA	132	Cabo Verde	CPV								09	MISC.EDIBLE PRODUCTS ETC	1	No Quantity							770029			0
S3	2000	2000	2000	2	0	2	Export	76	Brazil	BRA	152	Chile	CHL								09	MISC.EDIBLE PRODUCTS ETC	1	No Quantity							3048516			0
S3	2000	2000	2000	2	0	2	Export	76	Brazil	BRA	156	China	CHN								09	MISC.EDIBLE PRODUCTS ETC	1	No Quantity							263088			0
S3	2000	2000	2000	2	0	2	Export	76	Brazil	BRA	170	Colombia	COL								09	MISC.EDIBLE PRODUCTS ETC	1	No Quantity							32477776			0
S3	2000	2000	2000	2	0	2	Export	76	Brazil	BRA	188	Costa Rica	CRI								09	MISC.EDIBLE PRODUCTS ETC	1	No Quantity							38702			0
S3	2000	2000	2000	2	0	2	Export	76	Brazil	BRA	192	Cuba	CUB								09	MISC.EDIBLE PRODUCTS ETC	1	No Quantity							2276391			0
S3	2000	2000	2000	2	0	2	Export	76	Brazil	BRA	203	Czechia	CZE								09	MISC.EDIBLE PRODUCTS ETC	1	No Quantity							2108			0
S3	2000	2000	2000	2	0	2	Export	76	Brazil	BRA	208	Denmark	DNK								09	MISC.EDIBLE PRODUCTS ETC	1	No Quantity							6030			0
S3	2000	2000	2000	2	0	2	Export	76	Brazil	BRA	214	Dominican Rep.	DOM								09	MISC.EDIBLE PRODUCTS ETC	1	No Quantity							362544			0
S3	2000	2000	2000	2	0	2	Export	76	Brazil	BRA	218	Ecuador	ECU								09	MISC.EDIBLE PRODUCTS ETC	1	No Quantity							165254			0
S3	2000	2000	2000	2	0	2	Export	76	Brazil	BRA	222	El Salvador	SLV								09	MISC.EDIBLE PRODUCTS ETC	1	No Quantity							73162			0
S3	2000	2000	2000	2	0	2	Export	76	Brazil	BRA	233	Estonia	EST								09	MISC.EDIBLE PRODUCTS ETC	1	No Quantity							9427			0
S3	2000	2000	2000	2	0	2	Export	76	Brazil	BRA	246	Finland	FIN								09	MISC.EDIBLE PRODUCTS ETC	1	No Quantity							739366			0
S3	2000	2000	2000	2	0	2	Export	76	Brazil	BRA	251	France	FRA								09	MISC.EDIBLE PRODUCTS ETC	1	No Quantity							843597			0
S3	2000	2000	2000	2	0	2	Export	76	Brazil	BRA	270	Gambia	GMB								09	MISC.EDIBLE PRODUCTS ETC	1	No Quantity							75976			0
S3	2000	2000	2000	2	0	2	Export	76	Brazil	BRA	276	Germany	DEU								09	MISC.EDIBLE PRODUCTS ETC	1	No Quantity							1078406			0
S3	2000	2000	2000	2	0	2	Export	76	Brazil	BRA	292	Gibraltar	GIB								09	MISC.EDIBLE PRODUCTS ETC	1	No Quantity							373451			0
S3	2000	2000	2000	2	0	2	Export	76	Brazil	BRA	300	Greece	GRC								09	MISC.EDIBLE PRODUCTS ETC	1	No Quantity							78040			0
S3	2000	2000	2000	2	0	2	Export	76	Brazil	BRA	320	Guatemala	GTM								09	MISC.EDIBLE PRODUCTS ETC	1	No Quantity							15852			0
S3	2000	2000	2000	2	0	2	Export	76	Brazil	BRA	328	Guyana	GUY								09	MISC.EDIBLE PRODUCTS ETC	1	No Quantity							34039			0
S3	2000	2000	2000	2	0	2	Export	76	Brazil	BRA	332	Haiti	HTI								09	MISC.EDIBLE PRODUCTS ETC	1	No Quantity							300384			0
S3	2000	2000	2000	2	0	2	Export	76	Brazil	BRA	340	Honduras	HND								09	MISC.EDIBLE PRODUCTS ETC	1	No Quantity							124470			0
S3	2000	2000	2000	2	0	2	Export	76	Brazil	BRA	344	China, Hong Kong SAR	HKG								09	MISC.EDIBLE PRODUCTS ETC	1	No Quantity							50626			0
S3	2000	2000	2000	2	0	2	Export	76	Brazil	BRA	360	Indonesia	IDN								09	MISC.EDIBLE PRODUCTS ETC	1	No Quantity							443192			0
S3	2000	2000	2000	2	0	2	Export	76	Brazil	BRA	364	Iran	IRN								09	MISC.EDIBLE PRODUCTS ETC	1	No Quantity							1627			0
S3	2000	2000	2000	2	0	2	Export	76	Brazil	BRA	376	Israel	ISR								09	MISC.EDIBLE PRODUCTS ETC	1	No Quantity							84106			0
S3	2000	2000	2000	2	0	2	Export	76	Brazil	BRA	381	Italy	ITA								09	MISC.EDIBLE PRODUCTS ETC	1	No Quantity							380423			0
S3	2000	2000	2000	2	0	2	Export	76	Brazil	BRA	388	Jamaica	JAM								09	MISC.EDIBLE PRODUCTS ETC	1	No Quantity							85457			0
S3	2000	2000	2000	2	0	2	Export	76	Brazil	BRA	392	Japan	JPN								09	MISC.EDIBLE PRODUCTS ETC	1	No Quantity							2320311			0
S3	2000	2000	2000	2	0	2	Export	76	Brazil	BRA	400	Jordan	JOR								09	MISC.EDIBLE PRODUCTS ETC	1	No Quantity							128862			0
S3	2000	2000	2000	2	0	2	Export	76	Brazil	BRA	408	Dem. People's Rep. of Korea	PRK								09	MISC.EDIBLE PRODUCTS ETC	1	No Quantity							23625			0
S3	2000	2000	2000	2	0	2	Export	76	Brazil	BRA	410	Rep. of Korea	KOR								09	MISC.EDIBLE PRODUCTS ETC	1	No Quantity							189687			0
S3	2000	2000	2000	2	0	2	Export	76	Brazil	BRA	414	Kuwait	KWT								09	MISC.EDIBLE PRODUCTS ETC	1	No Quantity							41915			0
S3	2000	2000	2000	2	0	2	Export	76	Brazil	BRA	422	Lebanon	LBN								09	MISC.EDIBLE PRODUCTS ETC	1	No Quantity							2507			0
S3	2000	2000	2000	2	0	2	Export	76	Brazil	BRA	428	Latvia	LVA								09	MISC.EDIBLE PRODUCTS ETC	1	No Quantity							9627			0
S3	2000	2000	2000	2	0	2	Export	76	Brazil	BRA	458	Malaysia	MYS								09	MISC.EDIBLE PRODUCTS ETC	1	No Quantity							423735			0
S3	2000	2000	2000	2	0	2	Export	76	Brazil	BRA	480	Mauritius	MUS								09	MISC.EDIBLE PRODUCTS ETC	1	No Quantity							4461			0
S3	2000	2000	2000	2	0	2	Export	76	Brazil	BRA	484	Mexico	MEX								09	MISC.EDIBLE PRODUCTS ETC	1	No Quantity							315001			0
S3	2000	2000	2000	2	0	2	Export	76	Brazil	BRA	490	Other Asia, nes									09	MISC.EDIBLE PRODUCTS ETC	1	No Quantity							1931786			0
S3	2000	2000	2000	2	0	2	Export	76	Brazil	BRA	528	Netherlands	NLD								09	MISC.EDIBLE PRODUCTS ETC	1	No Quantity							359927			0
S3	2000	2000	2000	2	0	2	Export	76	Brazil	BRA	530	Neth. Antilles	ANT								09	MISC.EDIBLE PRODUCTS ETC	1	No Quantity							33510			0
S3	2000	2000	2000	2	0	2	Export	76	Brazil	BRA	554	New Zealand	NZL								09	MISC.EDIBLE PRODUCTS ETC	1	No Quantity							159601			0
S3	2000	2000	2000	2	0	2	Export	76	Brazil	BRA	558	Nicaragua	NIC								09	MISC.EDIBLE PRODUCTS ETC	1	No Quantity							58885			0
S3	2000	2000	2000	2	0	2	Export	76	Brazil	BRA	566	Nigeria	NGA								09	MISC.EDIBLE PRODUCTS ETC	1	No Quantity							486829			0
S3	2000	2000	2000	2	0	2	Export	76	Brazil	BRA	591	Panama	PAN								09	MISC.EDIBLE PRODUCTS ETC	1	No Quantity							58818			0
S3	2000	2000	2000	2	0	2	Export	76	Brazil	BRA	600	Paraguay	PRY								09	MISC.EDIBLE PRODUCTS ETC	1	No Quantity							16213786			0
S3	2000	2000	2000	2	0	2	Export	76	Brazil	BRA	604	Peru	PER								09	MISC.EDIBLE PRODUCTS ETC	1	No Quantity							804436			0
S3	2000	2000	2000	2	0	2	Export	76	Brazil	BRA	608	Philippines	PHL								09	MISC.EDIBLE PRODUCTS ETC	1	No Quantity							519733			0
S3	2000	2000	2000	2	0	2	Export	76	Brazil	BRA	620	Portugal	PRT								09	MISC.EDIBLE PRODUCTS ETC	1	No Quantity							249059			0
S3	2000	2000	2000	2	0	2	Export	76	Brazil	BRA	634	Qatar	QAT								09	MISC.EDIBLE PRODUCTS ETC	1	No Quantity							3472			0
S3	2000	2000	2000	2	0	2	Export	76	Brazil	BRA	643	Russian Federation	RUS								09	MISC.EDIBLE PRODUCTS ETC	1	No Quantity							103370			0
S3	2000	2000	2000	2	0	2	Export	76	Brazil	BRA	682	Saudi Arabia	SAU								09	MISC.EDIBLE PRODUCTS ETC	1	No Quantity							446255			0
S3	2000	2000	2000	2	0	2	Export	76	Brazil	BRA	686	Senegal	SEN								09	MISC.EDIBLE PRODUCTS ETC	1	No Quantity							354065			0
S3	2000	2000	2000	2	0	2	Export	76	Brazil	BRA	699	India	IND								09	MISC.EDIBLE PRODUCTS ETC	1	No Quantity							257992			0
S3	2000	2000	2000	2	0	2	Export	76	Brazil	BRA	702	Singapore	SGP								09	MISC.EDIBLE PRODUCTS ETC	1	No Quantity							84179			0
S3	2000	2000	2000	2	0	2	Export	76	Brazil	BRA	704	Viet Nam	VNM								09	MISC.EDIBLE PRODUCTS ETC	1	No Quantity							5400			0
S3	2000	2000	2000	2	0	2	Export	76	Brazil	BRA	705	Slovenia	SVN								09	MISC.EDIBLE PRODUCTS ETC	1	No Quantity							12168			0
S3	2000	2000	2000	2	0	2	Export	76	Brazil	BRA	710	South Africa	ZAF								09	MISC.EDIBLE PRODUCTS ETC	1	No Quantity							1107835			0
S3	2000	2000	2000	2	0	2	Export	76	Brazil	BRA	724	Spain	ESP								09	MISC.EDIBLE PRODUCTS ETC	1	No Quantity							408027			0
S3	2000	2000	2000	2	0	2	Export	76	Brazil	BRA	740	Suriname	SUR								09	MISC.EDIBLE PRODUCTS ETC	1	No Quantity							340584			0
S3	2000	2000	2000	2	0	2	Export	76	Brazil	BRA	752	Sweden	SWE								09	MISC.EDIBLE PRODUCTS ETC	1	No Quantity							20597			0
S3	2000	2000	2000	2	0	2	Export	76	Brazil	BRA	757	Switzerland	CHE								09	MISC.EDIBLE PRODUCTS ETC	1	No Quantity							1050702			0
S3	2000	2000	2000	2	0	2	Export	76	Brazil	BRA	764	Thailand	THA								09	MISC.EDIBLE PRODUCTS ETC	1	No Quantity							188379			0
S3	2000	2000	2000	2	0	2	Export	76	Brazil	BRA	780	Trinidad and Tobago	TTO								09	MISC.EDIBLE PRODUCTS ETC	1	No Quantity							80872			0
S3	2000	2000	2000	2	0	2	Export	76	Brazil	BRA	784	United Arab Emirates	ARE								09	MISC.EDIBLE PRODUCTS ETC	1	No Quantity							158030			0
S3	2000	2000	2000	2	0	2	Export	76	Brazil	BRA	792	Turkey	TUR								09	MISC.EDIBLE PRODUCTS ETC	1	No Quantity							6934			0
S3	2000	2000	2000	2	0	2	Export	76	Brazil	BRA	818	Egypt	EGY								09	MISC.EDIBLE PRODUCTS ETC	1	No Quantity							534918			0
S3	2000	2000	2000	2	0	2	Export	76	Brazil	BRA	826	United Kingdom	GBR								09	MISC.EDIBLE PRODUCTS ETC	1	No Quantity							603369			0
S3	2000	2000	2000	2	0	2	Export	76	Brazil	BRA	842	USA	USA								09	MISC.EDIBLE PRODUCTS ETC	1	No Quantity							4943216			0
S3	2000	2000	2000	2	0	2	Export	76	Brazil	BRA	858	Uruguay	URY								09	MISC.EDIBLE PRODUCTS ETC	1	No Quantity							6505311			0
S3	2000	2000	2000	2	0	2	Export	76	Brazil	BRA	862	Venezuela	VEN								09	MISC.EDIBLE PRODUCTS ETC	1	No Quantity							33058071			0
S3	2000	2000	2000	2	0	2	Export	84	Belize	BLZ	0	World	WLD								09	MISC.EDIBLE PRODUCTS ETC	1	No Quantity							577549			0
S3	2000	2000	2000	2	0	2	Export	84	Belize	BLZ	222	El Salvador	SLV								09	MISC.EDIBLE PRODUCTS ETC	1	No Quantity							1878			0
S3	2000	2000	2000	2	0	2	Export	84	Belize	BLZ	320	Guatemala	GTM								09	MISC.EDIBLE PRODUCTS ETC	1	No Quantity							2539			0
S3	2000	2000	2000	2	0	2	Export	84	Belize	BLZ	392	Japan	JPN								09	MISC.EDIBLE PRODUCTS ETC	1	No Quantity							133544			0
S3	2000	2000	2000	2	0	2	Export	84	Belize	BLZ	484	Mexico	MEX								09	MISC.EDIBLE PRODUCTS ETC	1	No Quantity							9363			0
S3	2000	2000	2000	2	0	2	Export	84	Belize	BLZ	826	United Kingdom	GBR								09	MISC.EDIBLE PRODUCTS ETC	1	No Quantity							161			0
S3	2000	2000	2000	2	0	2	Export	84	Belize	BLZ	842	USA	USA								09	MISC.EDIBLE PRODUCTS ETC	1	No Quantity							430063			0
S3	2000	2000	2000	2	0	2	Export	76	Brazil	BRA	0	World	WLD								11	BEVERAGES	1	No Quantity							70100362			0
S3	2000	2000	2000	2	0	2	Export	76	Brazil	BRA	24	Angola	AGO								11	BEVERAGES	1	No Quantity							1524063			0
S3	2000	2000	2000	2	0	2	Export	76	Brazil	BRA	32	Argentina	ARG								11	BEVERAGES	1	No Quantity							4379670			0
S3	2000	2000	2000	2	0	2	Export	76	Brazil	BRA	40	Austria	AUT								11	BEVERAGES	1	No Quantity							79038			0
S3	2000	2000	2000	2	0	2	Export	76	Brazil	BRA	44	Bahamas	BHS								11	BEVERAGES	1	No Quantity							180			0
S3	2000	2000	2000	2	0	2	Export	76	Brazil	BRA	48	Bahrain	BHR								11	BEVERAGES	1	No Quantity							11232			0
S3	2000	2000	2000	2	0	2	Export	76	Brazil	BRA	56	Belgium	BEL								11	BEVERAGES	1	No Quantity							641872			0
S3	2000	2000	2000	2	0	2	Export	76	Brazil	BRA	68	Bolivia (Plurinational State of)	BOL								11	BEVERAGES	1	No Quantity							4482451			0
S3	2000	2000	2000	2	0	2	Export	76	Brazil	BRA	92	Br. Virgin Isds	VGB								11	BEVERAGES	1	No Quantity							594			0
S3	2000	2000	2000	2	0	2	Export	76	Brazil	BRA	124	Canada	CAN								11	BEVERAGES	1	No Quantity							24336			0
S3	2000	2000	2000	2	0	2	Export	76	Brazil	BRA	132	Cabo Verde	CPV								11	BEVERAGES	1	No Quantity							14476			0
S3	2000	2000	2000	2	0	2	Export	76	Brazil	BRA	152	Chile	CHL								11	BEVERAGES	1	No Quantity							487892			0
S3	2000	2000	2000	2	0	2	Export	76	Brazil	BRA	156	China	CHN								11	BEVERAGES	1	No Quantity							38351			0
S3	2000	2000	2000	2	0	2	Export	76	Brazil	BRA	170	Colombia	COL								11	BEVERAGES	1	No Quantity							72900			0
S3	2000	2000	2000	2	0	2	Export	76	Brazil	BRA	188	Costa Rica	CRI								11	BEVERAGES	1	No Quantity							7721			0
S3	2000	2000	2000	2	0	2	Export	76	Brazil	BRA	218	Ecuador	ECU								11	BEVERAGES	1	No Quantity							101922			0
S3	2000	2000	2000	2	0	2	Export	76	Brazil	BRA	246	Finland	FIN								11	BEVERAGES	1	No Quantity							80740			0
S3	2000	2000	2000	2	0	2	Export	76	Brazil	BRA	251	France	FRA								11	BEVERAGES	1	No Quantity							707133			0
S3	2000	2000	2000	2	0	2	Export	76	Brazil	BRA	276	Germany	DEU								11	BEVERAGES	1	No Quantity							1939387			0
S3	2000	2000	2000	2	0	2	Export	76	Brazil	BRA	300	Greece	GRC								11	BEVERAGES	1	No Quantity							24700			0
S3	2000	2000	2000	2	0	2	Export	76	Brazil	BRA	320	Guatemala	GTM								11	BEVERAGES	1	No Quantity							600			0
S3	2000	2000	2000	2	0	2	Export	76	Brazil	BRA	328	Guyana	GUY								11	BEVERAGES	1	No Quantity							1160			0
S3	2000	2000	2000	2	0	2	Export	76	Brazil	BRA	332	Haiti	HTI								11	BEVERAGES	1	No Quantity							3872			0
S3	2000	2000	2000	2	0	2	Export	76	Brazil	BRA	344	China, Hong Kong SAR	HKG								11	BEVERAGES	1	No Quantity							1265			0
S3	2000	2000	2000	2	0	2	Export	76	Brazil	BRA	372	Ireland	IRL								11	BEVERAGES	1	No Quantity							108			0
S3	2000	2000	2000	2	0	2	Export	76	Brazil	BRA	376	Israel	ISR								11	BEVERAGES	1	No Quantity							26075			0
S3	2000	2000	2000	2	0	2	Export	76	Brazil	BRA	381	Italy	ITA								11	BEVERAGES	1	No Quantity							597350			0
S3	2000	2000	2000	2	0	2	Export	76	Brazil	BRA	392	Japan	JPN								11	BEVERAGES	1	No Quantity							1726206			0
S3	2000	2000	2000	2	0	2	Export	76	Brazil	BRA	408	Dem. People's Rep. of Korea	PRK								11	BEVERAGES	1	No Quantity							133889			0
S3	2000	2000	2000	2	0	2	Export	76	Brazil	BRA	410	Rep. of Korea	KOR								11	BEVERAGES	1	No Quantity							447454			0
S3	2000	2000	2000	2	0	2	Export	76	Brazil	BRA	422	Lebanon	LBN								11	BEVERAGES	1	No Quantity							6622			0
S3	2000	2000	2000	2	0	2	Export	76	Brazil	BRA	508	Mozambique	MOZ								11	BEVERAGES	1	No Quantity							2819			0
S3	2000	2000	2000	2	0	2	Export	76	Brazil	BRA	528	Netherlands	NLD								11	BEVERAGES	1	No Quantity							202688			0
S3	2000	2000	2000	2	0	2	Export	76	Brazil	BRA	566	Nigeria	NGA								11	BEVERAGES	1	No Quantity							17811			0
S3	2000	2000	2000	2	0	2	Export	76	Brazil	BRA	591	Panama	PAN								11	BEVERAGES	1	No Quantity							16463			0
S3	2000	2000	2000	2	0	2	Export	76	Brazil	BRA	600	Paraguay	PRY								11	BEVERAGES	1	No Quantity							44006469			0
S3	2000	2000	2000	2	0	2	Export	76	Brazil	BRA	604	Peru	PER								11	BEVERAGES	1	No Quantity							5664			0
S3	2000	2000	2000	2	0	2	Export	76	Brazil	BRA	620	Portugal	PRT								11	BEVERAGES	1	No Quantity							570457			0
S3	2000	2000	2000	2	0	2	Export	76	Brazil	BRA	686	Senegal	SEN								11	BEVERAGES	1	No Quantity							3003			0
S3	2000	2000	2000	2	0	2	Export	76	Brazil	BRA	702	Singapore	SGP								11	BEVERAGES	1	No Quantity							111349			0
S3	2000	2000	2000	2	0	2	Export	76	Brazil	BRA	710	South Africa	ZAF								11	BEVERAGES	1	No Quantity							19889			0
S3	2000	2000	2000	2	0	2	Export	76	Brazil	BRA	724	Spain	ESP								11	BEVERAGES	1	No Quantity							242413			0
S3	2000	2000	2000	2	0	2	Export	76	Brazil	BRA	740	Suriname	SUR								11	BEVERAGES	1	No Quantity							22949			0
S3	2000	2000	2000	2	0	2	Export	76	Brazil	BRA	752	Sweden	SWE								11	BEVERAGES	1	No Quantity							6749			0
S3	2000	2000	2000	2	0	2	Export	76	Brazil	BRA	757	Switzerland	CHE								11	BEVERAGES	1	No Quantity							213021			0
S3	2000	2000	2000	2	0	2	Export	76	Brazil	BRA	780	Trinidad and Tobago	TTO								11	BEVERAGES	1	No Quantity							89			0
S3	2000	2000	2000	2	0	2	Export	76	Brazil	BRA	826	United Kingdom	GBR								11	BEVERAGES	1	No Quantity							154806			0
S3	2000	2000	2000	2	0	2	Export	76	Brazil	BRA	842	USA	USA								11	BEVERAGES	1	No Quantity							1617837			0
S3	2000	2000	2000	2	0	2	Export	76	Brazil	BRA	858	Uruguay	URY								11	BEVERAGES	1	No Quantity							5062557			0
S3	2000	2000	2000	2	0	2	Export	76	Brazil	BRA	862	Venezuela	VEN								11	BEVERAGES	1	No Quantity							260070			0
S3	2000	2000	2000	2	0	2	Export	84	Belize	BLZ	0	World	WLD								11	BEVERAGES	1	No Quantity							263687			0
S3	2000	2000	2000	2	0	2	Export	84	Belize	BLZ	136	Cayman Isds	CYM								11	BEVERAGES	1	No Quantity							161			0
S3	2000	2000	2000	2	0	2	Export	84	Belize	BLZ	320	Guatemala	GTM								11	BEVERAGES	1	No Quantity							3331			0
S3	2000	2000	2000	2	0	2	Export	84	Belize	BLZ	484	Mexico	MEX								11	BEVERAGES	1	No Quantity							159445			0
S3	2000	2000	2000	2	0	2	Export	84	Belize	BLZ	530	Neth. Antilles	ANT								11	BEVERAGES	1	No Quantity							366			0
S3	2000	2000	2000	2	0	2	Export	84	Belize	BLZ	643	Russian Federation	RUS								11	BEVERAGES	1	No Quantity							41			0
S3	2000	2000	2000	2	0	2	Export	84	Belize	BLZ	780	Trinidad and Tobago	TTO								11	BEVERAGES	1	No Quantity							24			0
S3	2000	2000	2000	2	0	2	Export	84	Belize	BLZ	826	United Kingdom	GBR								11	BEVERAGES	1	No Quantity							497			0
S3	2000	2000	2000	2	0	2	Export	84	Belize	BLZ	842	USA	USA								11	BEVERAGES	1	No Quantity							99671			0
S3	2000	2000	2000	2	0	2	Export	84	Belize	BLZ	862	Venezuela	VEN								11	BEVERAGES	1	No Quantity							151			0
S3	2000	2000	2000	2	0	2	Export	76	Brazil	BRA	0	World	WLD								12	TOBACCO,TOBACCO MANUFACT	1	No Quantity							841476220			0
S3	2000	2000	2000	2	0	2	Export	76	Brazil	BRA	12	Algeria	DZA								12	TOBACCO,TOBACCO MANUFACT	1	No Quantity							5354600			0
S3	2000	2000	2000	2	0	2	Export	76	Brazil	BRA	24	Angola	AGO								12	TOBACCO,TOBACCO MANUFACT	1	No Quantity							208760			0
S3	2000	2000	2000	2	0	2	Export	76	Brazil	BRA	32	Argentina	ARG								12	TOBACCO,TOBACCO MANUFACT	1	No Quantity							4889983			0
S3	2000	2000	2000	2	0	2	Export	76	Brazil	BRA	36	Australia	AUS								12	TOBACCO,TOBACCO MANUFACT	1	No Quantity							10440947			0
S3	2000	2000	2000	2	0	2	Export	76	Brazil	BRA	40	Austria	AUT								12	TOBACCO,TOBACCO MANUFACT	1	No Quantity							821188			0
S3	2000	2000	2000	2	0	2	Export	76	Brazil	BRA	44	Bahamas	BHS								12	TOBACCO,TOBACCO MANUFACT	1	No Quantity							19888			0
S3	2000	2000	2000	2	0	2	Export	76	Brazil	BRA	50	Bangladesh	BGD								12	TOBACCO,TOBACCO MANUFACT	1	No Quantity							3517312			0
S3	2000	2000	2000	2	0	2	Export	76	Brazil	BRA	51	Armenia	ARM								12	TOBACCO,TOBACCO MANUFACT	1	No Quantity							183982			0
S3	2000	2000	2000	2	0	2	Export	76	Brazil	BRA	56	Belgium	BEL								12	TOBACCO,TOBACCO MANUFACT	1	No Quantity							47297480			0
S3	2000	2000	2000	2	0	2	Export	76	Brazil	BRA	68	Bolivia (Plurinational State of)	BOL								12	TOBACCO,TOBACCO MANUFACT	1	No Quantity							2049750			0
S3	2000	2000	2000	2	0	2	Export	76	Brazil	BRA	70	Bosnia Herzegovina	BIH								12	TOBACCO,TOBACCO MANUFACT	1	No Quantity							1238000			0
S3	2000	2000	2000	2	0	2	Export	76	Brazil	BRA	100	Bulgaria	BGR								12	TOBACCO,TOBACCO MANUFACT	1	No Quantity							9863760			0
S3	2000	2000	2000	2	0	2	Export	76	Brazil	BRA	116	Cambodia	KHM								12	TOBACCO,TOBACCO MANUFACT	1	No Quantity							417933			0
S3	2000	2000	2000	2	0	2	Export	76	Brazil	BRA	124	Canada	CAN								12	TOBACCO,TOBACCO MANUFACT	1	No Quantity							5571388			0
S3	2000	2000	2000	2	0	2	Export	76	Brazil	BRA	132	Cabo Verde	CPV								12	TOBACCO,TOBACCO MANUFACT	1	No Quantity							454868			0
S3	2000	2000	2000	2	0	2	Export	76	Brazil	BRA	152	Chile	CHL								12	TOBACCO,TOBACCO MANUFACT	1	No Quantity							2884980			0
S3	2000	2000	2000	2	0	2	Export	76	Brazil	BRA	156	China	CHN								12	TOBACCO,TOBACCO MANUFACT	1	No Quantity							50274178			0
S3	2000	2000	2000	2	0	2	Export	76	Brazil	BRA	170	Colombia	COL								12	TOBACCO,TOBACCO MANUFACT	1	No Quantity							1404216			0
S3	2000	2000	2000	2	0	2	Export	76	Brazil	BRA	188	Costa Rica	CRI								12	TOBACCO,TOBACCO MANUFACT	1	No Quantity							1146247			0
S3	2000	2000	2000	2	0	2	Export	76	Brazil	BRA	191	Croatia	HRV								12	TOBACCO,TOBACCO MANUFACT	1	No Quantity							3466337			0
S3	2000	2000	2000	2	0	2	Export	76	Brazil	BRA	192	Cuba	CUB								12	TOBACCO,TOBACCO MANUFACT	1	No Quantity							978768			0
S3	2000	2000	2000	2	0	2	Export	76	Brazil	BRA	203	Czechia	CZE								12	TOBACCO,TOBACCO MANUFACT	1	No Quantity							3050496			0
S3	2000	2000	2000	2	0	2	Export	76	Brazil	BRA	208	Denmark	DNK								12	TOBACCO,TOBACCO MANUFACT	1	No Quantity							5432376			0
S3	2000	2000	2000	2	0	2	Export	76	Brazil	BRA	214	Dominican Rep.	DOM								12	TOBACCO,TOBACCO MANUFACT	1	No Quantity							2569195			0
S3	2000	2000	2000	2	0	2	Export	76	Brazil	BRA	218	Ecuador	ECU								12	TOBACCO,TOBACCO MANUFACT	1	No Quantity							704105			0
S3	2000	2000	2000	2	0	2	Export	76	Brazil	BRA	231	Ethiopia	ETH								12	TOBACCO,TOBACCO MANUFACT	1	No Quantity							1286952			0
S3	2000	2000	2000	2	0	2	Export	76	Brazil	BRA	246	Finland	FIN								12	TOBACCO,TOBACCO MANUFACT	1	No Quantity							230520			0
S3	2000	2000	2000	2	0	2	Export	76	Brazil	BRA	251	France	FRA								12	TOBACCO,TOBACCO MANUFACT	1	No Quantity							9336622			0
S3	2000	2000	2000	2	0	2	Export	76	Brazil	BRA	262	Djibouti	DJI								12	TOBACCO,TOBACCO MANUFACT	1	No Quantity							285120			0
S3	2000	2000	2000	2	0	2	Export	76	Brazil	BRA	268	Georgia	GEO								12	TOBACCO,TOBACCO MANUFACT	1	No Quantity							961043			0
S3	2000	2000	2000	2	0	2	Export	76	Brazil	BRA	276	Germany	DEU								12	TOBACCO,TOBACCO MANUFACT	1	No Quantity							117185945			0
S3	2000	2000	2000	2	0	2	Export	76	Brazil	BRA	288	Ghana	GHA								12	TOBACCO,TOBACCO MANUFACT	1	No Quantity							47367			0
S3	2000	2000	2000	2	0	2	Export	76	Brazil	BRA	300	Greece	GRC								12	TOBACCO,TOBACCO MANUFACT	1	No Quantity							10331524			0
S3	2000	2000	2000	2	0	2	Export	76	Brazil	BRA	320	Guatemala	GTM								12	TOBACCO,TOBACCO MANUFACT	1	No Quantity							664887			0
S3	2000	2000	2000	2	0	2	Export	76	Brazil	BRA	340	Honduras	HND								12	TOBACCO,TOBACCO MANUFACT	1	No Quantity							829643			0
S3	2000	2000	2000	2	0	2	Export	76	Brazil	BRA	344	China, Hong Kong SAR	HKG								12	TOBACCO,TOBACCO MANUFACT	1	No Quantity							352950			0
S3	2000	2000	2000	2	0	2	Export	76	Brazil	BRA	348	Hungary	HUN								12	TOBACCO,TOBACCO MANUFACT	1	No Quantity							942718			0
S3	2000	2000	2000	2	0	2	Export	76	Brazil	BRA	360	Indonesia	IDN								12	TOBACCO,TOBACCO MANUFACT	1	No Quantity							14207070			0
S3	2000	2000	2000	2	0	2	Export	76	Brazil	BRA	364	Iran	IRN								12	TOBACCO,TOBACCO MANUFACT	1	No Quantity							4133675			0
S3	2000	2000	2000	2	0	2	Export	76	Brazil	BRA	372	Ireland	IRL								12	TOBACCO,TOBACCO MANUFACT	1	No Quantity							7406666			0
S3	2000	2000	2000	2	0	2	Export	76	Brazil	BRA	376	Israel	ISR								12	TOBACCO,TOBACCO MANUFACT	1	No Quantity							964680			0
S3	2000	2000	2000	2	0	2	Export	76	Brazil	BRA	381	Italy	ITA								12	TOBACCO,TOBACCO MANUFACT	1	No Quantity							11707666			0
S3	2000	2000	2000	2	0	2	Export	76	Brazil	BRA	384	Côte d'Ivoire	CIV								12	TOBACCO,TOBACCO MANUFACT	1	No Quantity							32684			0
S3	2000	2000	2000	2	0	2	Export	76	Brazil	BRA	388	Jamaica	JAM								12	TOBACCO,TOBACCO MANUFACT	1	No Quantity							181764			0
S3	2000	2000	2000	2	0	2	Export	76	Brazil	BRA	392	Japan	JPN								12	TOBACCO,TOBACCO MANUFACT	1	No Quantity							51580582			0
S3	2000	2000	2000	2	0	2	Export	76	Brazil	BRA	398	Kazakhstan	KAZ								12	TOBACCO,TOBACCO MANUFACT	1	No Quantity							4933382			0
S3	2000	2000	2000	2	0	2	Export	76	Brazil	BRA	400	Jordan	JOR								12	TOBACCO,TOBACCO MANUFACT	1	No Quantity							1588302			0
S3	2000	2000	2000	2	0	2	Export	76	Brazil	BRA	408	Dem. People's Rep. of Korea	PRK								12	TOBACCO,TOBACCO MANUFACT	1	No Quantity							252252			0
S3	2000	2000	2000	2	0	2	Export	76	Brazil	BRA	410	Rep. of Korea	KOR								12	TOBACCO,TOBACCO MANUFACT	1	No Quantity							6094498			0
S3	2000	2000	2000	2	0	2	Export	76	Brazil	BRA	422	Lebanon	LBN								12	TOBACCO,TOBACCO MANUFACT	1	No Quantity							901303			0
S3	2000	2000	2000	2	0	2	Export	76	Brazil	BRA	428	Latvia	LVA								12	TOBACCO,TOBACCO MANUFACT	1	No Quantity							106380			0
S3	2000	2000	2000	2	0	2	Export	76	Brazil	BRA	440	Lithuania	LTU								12	TOBACCO,TOBACCO MANUFACT	1	No Quantity							4222311			0
S3	2000	2000	2000	2	0	2	Export	76	Brazil	BRA	442	Luxembourg	LUX								12	TOBACCO,TOBACCO MANUFACT	1	No Quantity							534347			0
S3	2000	2000	2000	2	0	2	Export	76	Brazil	BRA	450	Madagascar	MDG								12	TOBACCO,TOBACCO MANUFACT	1	No Quantity							30004			0
S3	2000	2000	2000	2	0	2	Export	76	Brazil	BRA	458	Malaysia	MYS								12	TOBACCO,TOBACCO MANUFACT	1	No Quantity							8584035			0
S3	2000	2000	2000	2	0	2	Export	76	Brazil	BRA	484	Mexico	MEX								12	TOBACCO,TOBACCO MANUFACT	1	No Quantity							21995913			0
S3	2000	2000	2000	2	0	2	Export	76	Brazil	BRA	490	Other Asia, nes									12	TOBACCO,TOBACCO MANUFACT	1	No Quantity							871723			0
S3	2000	2000	2000	2	0	2	Export	76	Brazil	BRA	504	Morocco	MAR								12	TOBACCO,TOBACCO MANUFACT	1	No Quantity							4789095			0
S3	2000	2000	2000	2	0	2	Export	76	Brazil	BRA	528	Netherlands	NLD								12	TOBACCO,TOBACCO MANUFACT	1	No Quantity							34098632			0
S3	2000	2000	2000	2	0	2	Export	76	Brazil	BRA	554	New Zealand	NZL								12	TOBACCO,TOBACCO MANUFACT	1	No Quantity							2337173			0
S3	2000	2000	2000	2	0	2	Export	76	Brazil	BRA	566	Nigeria	NGA								12	TOBACCO,TOBACCO MANUFACT	1	No Quantity							139064			0
S3	2000	2000	2000	2	0	2	Export	76	Brazil	BRA	579	Norway	NOR								12	TOBACCO,TOBACCO MANUFACT	1	No Quantity							2866727			0
S3	2000	2000	2000	2	0	2	Export	76	Brazil	BRA	586	Pakistan	PAK								12	TOBACCO,TOBACCO MANUFACT	1	No Quantity							561580			0
S3	2000	2000	2000	2	0	2	Export	76	Brazil	BRA	600	Paraguay	PRY								12	TOBACCO,TOBACCO MANUFACT	1	No Quantity							29227035			0
S3	2000	2000	2000	2	0	2	Export	76	Brazil	BRA	604	Peru	PER								12	TOBACCO,TOBACCO MANUFACT	1	No Quantity							347600			0
S3	2000	2000	2000	2	0	2	Export	76	Brazil	BRA	608	Philippines	PHL								12	TOBACCO,TOBACCO MANUFACT	1	No Quantity							30309236			0
S3	2000	2000	2000	2	0	2	Export	76	Brazil	BRA	616	Poland	POL								12	TOBACCO,TOBACCO MANUFACT	1	No Quantity							10712840			0
S3	2000	2000	2000	2	0	2	Export	76	Brazil	BRA	620	Portugal	PRT								12	TOBACCO,TOBACCO MANUFACT	1	No Quantity							5440708			0
S3	2000	2000	2000	2	0	2	Export	76	Brazil	BRA	642	Romania	ROU								12	TOBACCO,TOBACCO MANUFACT	1	No Quantity							204960			0
S3	2000	2000	2000	2	0	2	Export	76	Brazil	BRA	643	Russian Federation	RUS								12	TOBACCO,TOBACCO MANUFACT	1	No Quantity							23196290			0
S3	2000	2000	2000	2	0	2	Export	76	Brazil	BRA	670	Saint Vincent and the Grenadines	VCT								12	TOBACCO,TOBACCO MANUFACT	1	No Quantity							64539			0
S3	2000	2000	2000	2	0	2	Export	76	Brazil	BRA	686	Senegal	SEN								12	TOBACCO,TOBACCO MANUFACT	1	No Quantity							88908			0
S3	2000	2000	2000	2	0	2	Export	76	Brazil	BRA	699	India	IND								12	TOBACCO,TOBACCO MANUFACT	1	No Quantity							31674			0
S3	2000	2000	2000	2	0	2	Export	76	Brazil	BRA	702	Singapore	SGP								12	TOBACCO,TOBACCO MANUFACT	1	No Quantity							5852497			0
S3	2000	2000	2000	2	0	2	Export	76	Brazil	BRA	703	Slovakia	SVK								12	TOBACCO,TOBACCO MANUFACT	1	No Quantity							725874			0
S3	2000	2000	2000	2	0	2	Export	76	Brazil	BRA	704	Viet Nam	VNM								12	TOBACCO,TOBACCO MANUFACT	1	No Quantity							1318388			0
S3	2000	2000	2000	2	0	2	Export	76	Brazil	BRA	705	Slovenia	SVN								12	TOBACCO,TOBACCO MANUFACT	1	No Quantity							932769			0
S3	2000	2000	2000	2	0	2	Export	76	Brazil	BRA	710	South Africa	ZAF								12	TOBACCO,TOBACCO MANUFACT	1	No Quantity							7422071			0
S3	2000	2000	2000	2	0	2	Export	76	Brazil	BRA	716	Zimbabwe	ZWE								12	TOBACCO,TOBACCO MANUFACT	1	No Quantity							1215959			0
S3	2000	2000	2000	2	0	2	Export	76	Brazil	BRA	724	Spain	ESP								12	TOBACCO,TOBACCO MANUFACT	1	No Quantity							21614754			0
S3	2000	2000	2000	2	0	2	Export	76	Brazil	BRA	752	Sweden	SWE								12	TOBACCO,TOBACCO MANUFACT	1	No Quantity							3653173			0
S3	2000	2000	2000	2	0	2	Export	76	Brazil	BRA	757	Switzerland	CHE								12	TOBACCO,TOBACCO MANUFACT	1	No Quantity							9971707			0
S3	2000	2000	2000	2	0	2	Export	76	Brazil	BRA	764	Thailand	THA								12	TOBACCO,TOBACCO MANUFACT	1	No Quantity							2648839			0
S3	2000	2000	2000	2	0	2	Export	76	Brazil	BRA	780	Trinidad and Tobago	TTO								12	TOBACCO,TOBACCO MANUFACT	1	No Quantity							1676084			0
S3	2000	2000	2000	2	0	2	Export	76	Brazil	BRA	788	Tunisia	TUN								12	TOBACCO,TOBACCO MANUFACT	1	No Quantity							1104243			0
S3	2000	2000	2000	2	0	2	Export	76	Brazil	BRA	792	Turkey	TUR								12	TOBACCO,TOBACCO MANUFACT	1	No Quantity							846549			0
S3	2000	2000	2000	2	0	2	Export	76	Brazil	BRA	804	Ukraine	UKR								12	TOBACCO,TOBACCO MANUFACT	1	No Quantity							5571188			0
S3	2000	2000	2000	2	0	2	Export	76	Brazil	BRA	807	North Macedonia	MKD								12	TOBACCO,TOBACCO MANUFACT	1	No Quantity							235620			0
S3	2000	2000	2000	2	0	2	Export	76	Brazil	BRA	818	Egypt	EGY								12	TOBACCO,TOBACCO MANUFACT	1	No Quantity							9486560			0
S3	2000	2000	2000	2	0	2	Export	76	Brazil	BRA	826	United Kingdom	GBR								12	TOBACCO,TOBACCO MANUFACT	1	No Quantity							36732836			0
S3	2000	2000	2000	2	0	2	Export	76	Brazil	BRA	842	USA	USA								12	TOBACCO,TOBACCO MANUFACT	1	No Quantity							122641070			0
S3	2000	2000	2000	2	0	2	Export	76	Brazil	BRA	854	Burkina Faso	BFA								12	TOBACCO,TOBACCO MANUFACT	1	No Quantity							6240			0
S3	2000	2000	2000	2	0	2	Export	76	Brazil	BRA	858	Uruguay	URY								12	TOBACCO,TOBACCO MANUFACT	1	No Quantity							11955528			0
S3	2000	2000	2000	2	0	2	Export	76	Brazil	BRA	862	Venezuela	VEN								12	TOBACCO,TOBACCO MANUFACT	1	No Quantity							3617730			0
S3	2000	2000	2000	2	0	2	Export	76	Brazil	BRA	887	Yemen	YEM								12	TOBACCO,TOBACCO MANUFACT	1	No Quantity							805215			0
S3	2000	2000	2000	2	0	2	Export	84	Belize	BLZ	0	World	WLD								12	TOBACCO,TOBACCO MANUFACT	1	No Quantity							148557			0
S3	2000	2000	2000	2	0	2	Export	84	Belize	BLZ	320	Guatemala	GTM								12	TOBACCO,TOBACCO MANUFACT	1	No Quantity							422			0
S3	2000	2000	2000	2	0	2	Export	84	Belize	BLZ	842	USA	USA								12	TOBACCO,TOBACCO MANUFACT	1	No Quantity							148135			0
S3	2000	2000	2000	2	0	2	Export	76	Brazil	BRA	0	World	WLD								21	HIDES,SKINS,FURSKINS,RAW	1	No Quantity							3687508			0
S3	2000	2000	2000	2	0	2	Export	76	Brazil	BRA	152	Chile	CHL								21	HIDES,SKINS,FURSKINS,RAW	1	No Quantity							9172			0
S3	2000	2000	2000	2	0	2	Export	76	Brazil	BRA	170	Colombia	COL								21	HIDES,SKINS,FURSKINS,RAW	1	No Quantity							353354			0
S3	2000	2000	2000	2	0	2	Export	76	Brazil	BRA	251	France	FRA								21	HIDES,SKINS,FURSKINS,RAW	1	No Quantity							231371			0
S3	2000	2000	2000	2	0	2	Export	76	Brazil	BRA	276	Germany	DEU								21	HIDES,SKINS,FURSKINS,RAW	1	No Quantity							434036			0
S3	2000	2000	2000	2	0	2	Export	76	Brazil	BRA	344	China, Hong Kong SAR	HKG								21	HIDES,SKINS,FURSKINS,RAW	1	No Quantity							663498			0
S3	2000	2000	2000	2	0	2	Export	76	Brazil	BRA	381	Italy	ITA								21	HIDES,SKINS,FURSKINS,RAW	1	No Quantity							320562			0
S3	2000	2000	2000	2	0	2	Export	76	Brazil	BRA	528	Netherlands	NLD								21	HIDES,SKINS,FURSKINS,RAW	1	No Quantity							867191			0
S3	2000	2000	2000	2	0	2	Export	76	Brazil	BRA	620	Portugal	PRT								21	HIDES,SKINS,FURSKINS,RAW	1	No Quantity							39210			0
S3	2000	2000	2000	2	0	2	Export	76	Brazil	BRA	699	India	IND								21	HIDES,SKINS,FURSKINS,RAW	1	No Quantity							4505			0
S3	2000	2000	2000	2	0	2	Export	76	Brazil	BRA	710	South Africa	ZAF								21	HIDES,SKINS,FURSKINS,RAW	1	No Quantity							12690			0
S3	2000	2000	2000	2	0	2	Export	76	Brazil	BRA	724	Spain	ESP								21	HIDES,SKINS,FURSKINS,RAW	1	No Quantity							140473			0
S3	2000	2000	2000	2	0	2	Export	76	Brazil	BRA	760	Syria	SYR								21	HIDES,SKINS,FURSKINS,RAW	1	No Quantity							28620			0
S3	2000	2000	2000	2	0	2	Export	76	Brazil	BRA	764	Thailand	THA								21	HIDES,SKINS,FURSKINS,RAW	1	No Quantity							92950			0
S3	2000	2000	2000	2	0	2	Export	76	Brazil	BRA	792	Turkey	TUR								21	HIDES,SKINS,FURSKINS,RAW	1	No Quantity							49240			0
S3	2000	2000	2000	2	0	2	Export	76	Brazil	BRA	826	United Kingdom	GBR								21	HIDES,SKINS,FURSKINS,RAW	1	No Quantity							63265			0
S3	2000	2000	2000	2	0	2	Export	76	Brazil	BRA	842	USA	USA								21	HIDES,SKINS,FURSKINS,RAW	1	No Quantity							142136			0
S3	2000	2000	2000	2	0	2	Export	76	Brazil	BRA	858	Uruguay	URY								21	HIDES,SKINS,FURSKINS,RAW	1	No Quantity							235235			0
S3	2000	2000	2000	2	0	2	Export	84	Belize	BLZ	0	World	WLD								21	HIDES,SKINS,FURSKINS,RAW	1	No Quantity							14791			0
S3	2000	2000	2000	2	0	2	Export	84	Belize	BLZ	320	Guatemala	GTM								21	HIDES,SKINS,FURSKINS,RAW	1	No Quantity							14791			0
S3	2000	2000	2000	2	0	2	Export	76	Brazil	BRA	0	World	WLD								22	OIL SEED,OLEAGINUS FRUIT	1	No Quantity							2189919970			0
S3	2000	2000	2000	2	0	2	Export	76	Brazil	BRA	24	Angola	AGO								22	OIL SEED,OLEAGINUS FRUIT	1	No Quantity							1045			0
S3	2000	2000	2000	2	0	2	Export	76	Brazil	BRA	32	Argentina	ARG								22	OIL SEED,OLEAGINUS FRUIT	1	No Quantity							95760			0
S3	2000	2000	2000	2	0	2	Export	76	Brazil	BRA	56	Belgium	BEL								22	OIL SEED,OLEAGINUS FRUIT	1	No Quantity							58716748			0
S3	2000	2000	2000	2	0	2	Export	76	Brazil	BRA	68	Bolivia (Plurinational State of)	BOL								22	OIL SEED,OLEAGINUS FRUIT	1	No Quantity							25694128			0
S3	2000	2000	2000	2	0	2	Export	76	Brazil	BRA	152	Chile	CHL								22	OIL SEED,OLEAGINUS FRUIT	1	No Quantity							2997570			0
S3	2000	2000	2000	2	0	2	Export	76	Brazil	BRA	156	China	CHN								22	OIL SEED,OLEAGINUS FRUIT	1	No Quantity							337350321			0
S3	2000	2000	2000	2	0	2	Export	76	Brazil	BRA	170	Colombia	COL								22	OIL SEED,OLEAGINUS FRUIT	1	No Quantity							2104755			0
S3	2000	2000	2000	2	0	2	Export	76	Brazil	BRA	191	Croatia	HRV								22	OIL SEED,OLEAGINUS FRUIT	1	No Quantity							5381558			0
S3	2000	2000	2000	2	0	2	Export	76	Brazil	BRA	192	Cuba	CUB								22	OIL SEED,OLEAGINUS FRUIT	1	No Quantity							2788438			0
S3	2000	2000	2000	2	0	2	Export	76	Brazil	BRA	208	Denmark	DNK								22	OIL SEED,OLEAGINUS FRUIT	1	No Quantity							24000			0
S3	2000	2000	2000	2	0	2	Export	76	Brazil	BRA	214	Dominican Rep.	DOM								22	OIL SEED,OLEAGINUS FRUIT	1	No Quantity							6446			0
S3	2000	2000	2000	2	0	2	Export	76	Brazil	BRA	218	Ecuador	ECU								22	OIL SEED,OLEAGINUS FRUIT	1	No Quantity							39280			0
S3	2000	2000	2000	2	0	2	Export	76	Brazil	BRA	251	France	FRA								22	OIL SEED,OLEAGINUS FRUIT	1	No Quantity							36041457			0
S3	2000	2000	2000	2	0	2	Export	76	Brazil	BRA	276	Germany	DEU								22	OIL SEED,OLEAGINUS FRUIT	1	No Quantity							201073530			0
S3	2000	2000	2000	2	0	2	Export	76	Brazil	BRA	292	Gibraltar	GIB								22	OIL SEED,OLEAGINUS FRUIT	1	No Quantity							1110000			0
S3	2000	2000	2000	2	0	2	Export	76	Brazil	BRA	300	Greece	GRC								22	OIL SEED,OLEAGINUS FRUIT	1	No Quantity							6272935			0
S3	2000	2000	2000	2	0	2	Export	76	Brazil	BRA	320	Guatemala	GTM								22	OIL SEED,OLEAGINUS FRUIT	1	No Quantity							25402			0
S3	2000	2000	2000	2	0	2	Export	76	Brazil	BRA	364	Iran	IRN								22	OIL SEED,OLEAGINUS FRUIT	1	No Quantity							61839852			0
S3	2000	2000	2000	2	0	2	Export	76	Brazil	BRA	372	Ireland	IRL								22	OIL SEED,OLEAGINUS FRUIT	1	No Quantity							1077444			0
S3	2000	2000	2000	2	0	2	Export	76	Brazil	BRA	381	Italy	ITA								22	OIL SEED,OLEAGINUS FRUIT	1	No Quantity							85508515			0
S3	2000	2000	2000	2	0	2	Export	76	Brazil	BRA	392	Japan	JPN								22	OIL SEED,OLEAGINUS FRUIT	1	No Quantity							103252987			0
S3	2000	2000	2000	2	0	2	Export	76	Brazil	BRA	408	Dem. People's Rep. of Korea	PRK								22	OIL SEED,OLEAGINUS FRUIT	1	No Quantity							59040			0
S3	2000	2000	2000	2	0	2	Export	76	Brazil	BRA	410	Rep. of Korea	KOR								22	OIL SEED,OLEAGINUS FRUIT	1	No Quantity							20940892			0
S3	2000	2000	2000	2	0	2	Export	76	Brazil	BRA	458	Malaysia	MYS								22	OIL SEED,OLEAGINUS FRUIT	1	No Quantity							712500			0
S3	2000	2000	2000	2	0	2	Export	76	Brazil	BRA	484	Mexico	MEX								22	OIL SEED,OLEAGINUS FRUIT	1	No Quantity							29767481			0
S3	2000	2000	2000	2	0	2	Export	76	Brazil	BRA	490	Other Asia, nes									22	OIL SEED,OLEAGINUS FRUIT	1	No Quantity							21071010			0
S3	2000	2000	2000	2	0	2	Export	76	Brazil	BRA	504	Morocco	MAR								22	OIL SEED,OLEAGINUS FRUIT	1	No Quantity							13125787			0
S3	2000	2000	2000	2	0	2	Export	76	Brazil	BRA	528	Netherlands	NLD								22	OIL SEED,OLEAGINUS FRUIT	1	No Quantity							657082228			0
S3	2000	2000	2000	2	0	2	Export	76	Brazil	BRA	579	Norway	NOR								22	OIL SEED,OLEAGINUS FRUIT	1	No Quantity							102966528			0
S3	2000	2000	2000	2	0	2	Export	76	Brazil	BRA	600	Paraguay	PRY								22	OIL SEED,OLEAGINUS FRUIT	1	No Quantity							3070491			0
S3	2000	2000	2000	2	0	2	Export	76	Brazil	BRA	620	Portugal	PRT								22	OIL SEED,OLEAGINUS FRUIT	1	No Quantity							55590876			0
S3	2000	2000	2000	2	0	2	Export	76	Brazil	BRA	724	Spain	ESP								22	OIL SEED,OLEAGINUS FRUIT	1	No Quantity							223334554			0
S3	2000	2000	2000	2	0	2	Export	76	Brazil	BRA	757	Switzerland	CHE								22	OIL SEED,OLEAGINUS FRUIT	1	No Quantity							672590			0
S3	2000	2000	2000	2	0	2	Export	76	Brazil	BRA	764	Thailand	THA								22	OIL SEED,OLEAGINUS FRUIT	1	No Quantity							19261010			0
S3	2000	2000	2000	2	0	2	Export	76	Brazil	BRA	792	Turkey	TUR								22	OIL SEED,OLEAGINUS FRUIT	1	No Quantity							10229180			0
S3	2000	2000	2000	2	0	2	Export	76	Brazil	BRA	818	Egypt	EGY								22	OIL SEED,OLEAGINUS FRUIT	1	No Quantity							5803540			0
S3	2000	2000	2000	2	0	2	Export	76	Brazil	BRA	826	United Kingdom	GBR								22	OIL SEED,OLEAGINUS FRUIT	1	No Quantity							73145725			0
S3	2000	2000	2000	2	0	2	Export	76	Brazil	BRA	842	USA	USA								22	OIL SEED,OLEAGINUS FRUIT	1	No Quantity							1009387			0
S3	2000	2000	2000	2	0	2	Export	76	Brazil	BRA	858	Uruguay	URY								22	OIL SEED,OLEAGINUS FRUIT	1	No Quantity							26747			0
S3	2000	2000	2000	2	0	2	Export	76	Brazil	BRA	862	Venezuela	VEN								22	OIL SEED,OLEAGINUS FRUIT	1	No Quantity							20648233			0
S3	2000	2000	2000	2	0	2	Export	84	Belize	BLZ	0	World	WLD								22	OIL SEED,OLEAGINUS FRUIT	1	No Quantity							60502			0
S3	2000	2000	2000	2	0	2	Export	84	Belize	BLZ	124	Canada	CAN								22	OIL SEED,OLEAGINUS FRUIT	1	No Quantity							8403			0
S3	2000	2000	2000	2	0	2	Export	84	Belize	BLZ	528	Netherlands	NLD								22	OIL SEED,OLEAGINUS FRUIT	1	No Quantity							51318			0
S3	2000	2000	2000	2	0	2	Export	84	Belize	BLZ	842	USA	USA								22	OIL SEED,OLEAGINUS FRUIT	1	No Quantity							782			0
S3	2000	2000	2000	2	0	2	Export	76	Brazil	BRA	0	World	WLD								23	CRUDE RUBBER	1	No Quantity							115403217			0
S3	2000	2000	2000	2	0	2	Export	76	Brazil	BRA	24	Angola	AGO								23	CRUDE RUBBER	1	No Quantity							1701			0
S3	2000	2000	2000	2	0	2	Export	76	Brazil	BRA	32	Argentina	ARG								23	CRUDE RUBBER	1	No Quantity							10345316			0
S3	2000	2000	2000	2	0	2	Export	76	Brazil	BRA	36	Australia	AUS								23	CRUDE RUBBER	1	No Quantity							122590			0
S3	2000	2000	2000	2	0	2	Export	76	Brazil	BRA	56	Belgium	BEL								23	CRUDE RUBBER	1	No Quantity							750330			0
S3	2000	2000	2000	2	0	2	Export	76	Brazil	BRA	68	Bolivia (Plurinational State of)	BOL								23	CRUDE RUBBER	1	No Quantity							33797			0
S3	2000	2000	2000	2	0	2	Export	76	Brazil	BRA	124	Canada	CAN								23	CRUDE RUBBER	1	No Quantity							1618368			0
S3	2000	2000	2000	2	0	2	Export	76	Brazil	BRA	144	Sri Lanka	LKA								23	CRUDE RUBBER	1	No Quantity							66749			0
S3	2000	2000	2000	2	0	2	Export	76	Brazil	BRA	152	Chile	CHL								23	CRUDE RUBBER	1	No Quantity							2375904			0
S3	2000	2000	2000	2	0	2	Export	76	Brazil	BRA	156	China	CHN								23	CRUDE RUBBER	1	No Quantity							1491585			0
S3	2000	2000	2000	2	0	2	Export	76	Brazil	BRA	170	Colombia	COL								23	CRUDE RUBBER	1	No Quantity							9164317			0
S3	2000	2000	2000	2	0	2	Export	76	Brazil	BRA	214	Dominican Rep.	DOM								23	CRUDE RUBBER	1	No Quantity							13944			0
S3	2000	2000	2000	2	0	2	Export	76	Brazil	BRA	218	Ecuador	ECU								23	CRUDE RUBBER	1	No Quantity							526685			0
S3	2000	2000	2000	2	0	2	Export	76	Brazil	BRA	246	Finland	FIN								23	CRUDE RUBBER	1	No Quantity							35570			0
S3	2000	2000	2000	2	0	2	Export	76	Brazil	BRA	251	France	FRA								23	CRUDE RUBBER	1	No Quantity							4234488			0
S3	2000	2000	2000	2	0	2	Export	76	Brazil	BRA	276	Germany	DEU								23	CRUDE RUBBER	1	No Quantity							2607085			0
S3	2000	2000	2000	2	0	2	Export	76	Brazil	BRA	320	Guatemala	GTM								23	CRUDE RUBBER	1	No Quantity							107419			0
S3	2000	2000	2000	2	0	2	Export	76	Brazil	BRA	344	China, Hong Kong SAR	HKG								23	CRUDE RUBBER	1	No Quantity							1112064			0
S3	2000	2000	2000	2	0	2	Export	76	Brazil	BRA	360	Indonesia	IDN								23	CRUDE RUBBER	1	No Quantity							2346955			0
S3	2000	2000	2000	2	0	2	Export	76	Brazil	BRA	376	Israel	ISR								23	CRUDE RUBBER	1	No Quantity							30647			0
S3	2000	2000	2000	2	0	2	Export	76	Brazil	BRA	381	Italy	ITA								23	CRUDE RUBBER	1	No Quantity							6092590			0
S3	2000	2000	2000	2	0	2	Export	76	Brazil	BRA	392	Japan	JPN								23	CRUDE RUBBER	1	No Quantity							10351940			0
S3	2000	2000	2000	2	0	2	Export	76	Brazil	BRA	410	Rep. of Korea	KOR								23	CRUDE RUBBER	1	No Quantity							732258			0
S3	2000	2000	2000	2	0	2	Export	76	Brazil	BRA	458	Malaysia	MYS								23	CRUDE RUBBER	1	No Quantity							588660			0
S3	2000	2000	2000	2	0	2	Export	76	Brazil	BRA	484	Mexico	MEX								23	CRUDE RUBBER	1	No Quantity							637077			0
S3	2000	2000	2000	2	0	2	Export	76	Brazil	BRA	490	Other Asia, nes									23	CRUDE RUBBER	1	No Quantity							1006384			0
S3	2000	2000	2000	2	0	2	Export	76	Brazil	BRA	504	Morocco	MAR								23	CRUDE RUBBER	1	No Quantity							348562			0
S3	2000	2000	2000	2	0	2	Export	76	Brazil	BRA	528	Netherlands	NLD								23	CRUDE RUBBER	1	No Quantity							8942143			0
S3	2000	2000	2000	2	0	2	Export	76	Brazil	BRA	558	Nicaragua	NIC								23	CRUDE RUBBER	1	No Quantity							47881			0
S3	2000	2000	2000	2	0	2	Export	76	Brazil	BRA	566	Nigeria	NGA								23	CRUDE RUBBER	1	No Quantity							1650			0
S3	2000	2000	2000	2	0	2	Export	76	Brazil	BRA	586	Pakistan	PAK								23	CRUDE RUBBER	1	No Quantity							65677			0
S3	2000	2000	2000	2	0	2	Export	76	Brazil	BRA	600	Paraguay	PRY								23	CRUDE RUBBER	1	No Quantity							18114			0
S3	2000	2000	2000	2	0	2	Export	76	Brazil	BRA	604	Peru	PER								23	CRUDE RUBBER	1	No Quantity							1040992			0
S3	2000	2000	2000	2	0	2	Export	76	Brazil	BRA	620	Portugal	PRT								23	CRUDE RUBBER	1	No Quantity							535342			0
S3	2000	2000	2000	2	0	2	Export	76	Brazil	BRA	699	India	IND								23	CRUDE RUBBER	1	No Quantity							3569762			0
S3	2000	2000	2000	2	0	2	Export	76	Brazil	BRA	702	Singapore	SGP								23	CRUDE RUBBER	1	No Quantity							368497			0
S3	2000	2000	2000	2	0	2	Export	76	Brazil	BRA	710	South Africa	ZAF								23	CRUDE RUBBER	1	No Quantity							444508			0
S3	2000	2000	2000	2	0	2	Export	76	Brazil	BRA	724	Spain	ESP								23	CRUDE RUBBER	1	No Quantity							3300448			0
S3	2000	2000	2000	2	0	2	Export	76	Brazil	BRA	752	Sweden	SWE								23	CRUDE RUBBER	1	No Quantity							449137			0
S3	2000	2000	2000	2	0	2	Export	76	Brazil	BRA	764	Thailand	THA								23	CRUDE RUBBER	1	No Quantity							241363			0
S3	2000	2000	2000	2	0	2	Export	76	Brazil	BRA	780	Trinidad and Tobago	TTO								23	CRUDE RUBBER	1	No Quantity							74			0
S3	2000	2000	2000	2	0	2	Export	76	Brazil	BRA	792	Turkey	TUR								23	CRUDE RUBBER	1	No Quantity							1514842			0
S3	2000	2000	2000	2	0	2	Export	76	Brazil	BRA	818	Egypt	EGY								23	CRUDE RUBBER	1	No Quantity							208425			0
S3	2000	2000	2000	2	0	2	Export	76	Brazil	BRA	826	United Kingdom	GBR								23	CRUDE RUBBER	1	No Quantity							286870			0
S3	2000	2000	2000	2	0	2	Export	76	Brazil	BRA	842	USA	USA								23	CRUDE RUBBER	1	No Quantity							21679509			0
S3	2000	2000	2000	2	0	2	Export	76	Brazil	BRA	858	Uruguay	URY								23	CRUDE RUBBER	1	No Quantity							4151083			0
S3	2000	2000	2000	2	0	2	Export	76	Brazil	BRA	862	Venezuela	VEN								23	CRUDE RUBBER	1	No Quantity							11793915			0
S3	2000	2000	2000	2	0	2	Export	76	Brazil	BRA	0	World	WLD								24	CORK AND WOOD	1	No Quantity							703085907			0
S3	2000	2000	2000	2	0	2	Export	76	Brazil	BRA	24	Angola	AGO								24	CORK AND WOOD	1	No Quantity							3730			0
S3	2000	2000	2000	2	0	2	Export	76	Brazil	BRA	28	Antigua and Barbuda	ATG								24	CORK AND WOOD	1	No Quantity							691			0
S3	2000	2000	2000	2	0	2	Export	76	Brazil	BRA	32	Argentina	ARG								24	CORK AND WOOD	1	No Quantity							25713501			0
S3	2000	2000	2000	2	0	2	Export	76	Brazil	BRA	36	Australia	AUS								24	CORK AND WOOD	1	No Quantity							688040			0
S3	2000	2000	2000	2	0	2	Export	76	Brazil	BRA	40	Austria	AUT								24	CORK AND WOOD	1	No Quantity							10747			0
S3	2000	2000	2000	2	0	2	Export	76	Brazil	BRA	52	Barbados	BRB								24	CORK AND WOOD	1	No Quantity							269688			0
S3	2000	2000	2000	2	0	2	Export	76	Brazil	BRA	56	Belgium	BEL								24	CORK AND WOOD	1	No Quantity							13897725			0
S3	2000	2000	2000	2	0	2	Export	76	Brazil	BRA	68	Bolivia (Plurinational State of)	BOL								24	CORK AND WOOD	1	No Quantity							2820			0
S3	2000	2000	2000	2	0	2	Export	76	Brazil	BRA	92	Br. Virgin Isds	VGB								24	CORK AND WOOD	1	No Quantity							145003			0
S3	2000	2000	2000	2	0	2	Export	76	Brazil	BRA	124	Canada	CAN								24	CORK AND WOOD	1	No Quantity							9607010			0
S3	2000	2000	2000	2	0	2	Export	76	Brazil	BRA	144	Sri Lanka	LKA								24	CORK AND WOOD	1	No Quantity							6040			0
S3	2000	2000	2000	2	0	2	Export	76	Brazil	BRA	152	Chile	CHL								24	CORK AND WOOD	1	No Quantity							323597			0
S3	2000	2000	2000	2	0	2	Export	76	Brazil	BRA	156	China	CHN								24	CORK AND WOOD	1	No Quantity							31832928			0
S3	2000	2000	2000	2	0	2	Export	76	Brazil	BRA	192	Cuba	CUB								24	CORK AND WOOD	1	No Quantity							334615			0
S3	2000	2000	2000	2	0	2	Export	76	Brazil	BRA	196	Cyprus	CYP								24	CORK AND WOOD	1	No Quantity							10723			0
S3	2000	2000	2000	2	0	2	Export	76	Brazil	BRA	208	Denmark	DNK								24	CORK AND WOOD	1	No Quantity							989981			0
S3	2000	2000	2000	2	0	2	Export	76	Brazil	BRA	212	Dominica	DMA								24	CORK AND WOOD	1	No Quantity							12573			0
S3	2000	2000	2000	2	0	2	Export	76	Brazil	BRA	214	Dominican Rep.	DOM								24	CORK AND WOOD	1	No Quantity							14854715			0
S3	2000	2000	2000	2	0	2	Export	76	Brazil	BRA	246	Finland	FIN								24	CORK AND WOOD	1	No Quantity							20790			0
S3	2000	2000	2000	2	0	2	Export	76	Brazil	BRA	251	France	FRA								24	CORK AND WOOD	1	No Quantity							76056095			0
S3	2000	2000	2000	2	0	2	Export	76	Brazil	BRA	270	Gambia	GMB								24	CORK AND WOOD	1	No Quantity							173585			0
S3	2000	2000	2000	2	0	2	Export	76	Brazil	BRA	276	Germany	DEU								24	CORK AND WOOD	1	No Quantity							2828512			0
S3	2000	2000	2000	2	0	2	Export	76	Brazil	BRA	320	Guatemala	GTM								24	CORK AND WOOD	1	No Quantity							169646			0
S3	2000	2000	2000	2	0	2	Export	76	Brazil	BRA	332	Haiti	HTI								24	CORK AND WOOD	1	No Quantity							478934			0
S3	2000	2000	2000	2	0	2	Export	76	Brazil	BRA	344	China, Hong Kong SAR	HKG								24	CORK AND WOOD	1	No Quantity							13886322			0
S3	2000	2000	2000	2	0	2	Export	76	Brazil	BRA	352	Iceland	ISL								24	CORK AND WOOD	1	No Quantity							495			0
S3	2000	2000	2000	2	0	2	Export	76	Brazil	BRA	360	Indonesia	IDN								24	CORK AND WOOD	1	No Quantity							219720			0
S3	2000	2000	2000	2	0	2	Export	76	Brazil	BRA	372	Ireland	IRL								24	CORK AND WOOD	1	No Quantity							2118040			0
S3	2000	2000	2000	2	0	2	Export	76	Brazil	BRA	376	Israel	ISR								24	CORK AND WOOD	1	No Quantity							643053			0
S3	2000	2000	2000	2	0	2	Export	76	Brazil	BRA	381	Italy	ITA								24	CORK AND WOOD	1	No Quantity							11420199			0
S3	2000	2000	2000	2	0	2	Export	76	Brazil	BRA	388	Jamaica	JAM								24	CORK AND WOOD	1	No Quantity							89623			0
S3	2000	2000	2000	2	0	2	Export	76	Brazil	BRA	392	Japan	JPN								24	CORK AND WOOD	1	No Quantity							53848529			0
S3	2000	2000	2000	2	0	2	Export	76	Brazil	BRA	408	Dem. People's Rep. of Korea	PRK								24	CORK AND WOOD	1	No Quantity							52265			0
S3	2000	2000	2000	2	0	2	Export	76	Brazil	BRA	410	Rep. of Korea	KOR								24	CORK AND WOOD	1	No Quantity							530485			0
S3	2000	2000	2000	2	0	2	Export	76	Brazil	BRA	422	Lebanon	LBN								24	CORK AND WOOD	1	No Quantity							474182			0
S3	2000	2000	2000	2	0	2	Export	76	Brazil	BRA	442	Luxembourg	LUX								24	CORK AND WOOD	1	No Quantity							14651			0
S3	2000	2000	2000	2	0	2	Export	76	Brazil	BRA	446	China, Macao SAR	MAC								24	CORK AND WOOD	1	No Quantity							28606			0
S3	2000	2000	2000	2	0	2	Export	76	Brazil	BRA	458	Malaysia	MYS								24	CORK AND WOOD	1	No Quantity							371495			0
S3	2000	2000	2000	2	0	2	Export	76	Brazil	BRA	470	Malta	MLT								24	CORK AND WOOD	1	No Quantity							69400			0
S3	2000	2000	2000	2	0	2	Export	76	Brazil	BRA	484	Mexico	MEX								24	CORK AND WOOD	1	No Quantity							11898104			0
S3	2000	2000	2000	2	0	2	Export	76	Brazil	BRA	490	Other Asia, nes									24	CORK AND WOOD	1	No Quantity							7400233			0
S3	2000	2000	2000	2	0	2	Export	76	Brazil	BRA	504	Morocco	MAR								24	CORK AND WOOD	1	No Quantity							16343485			0
S3	2000	2000	2000	2	0	2	Export	76	Brazil	BRA	528	Netherlands	NLD								24	CORK AND WOOD	1	No Quantity							24168572			0
S3	2000	2000	2000	2	0	2	Export	76	Brazil	BRA	530	Neth. Antilles	ANT								24	CORK AND WOOD	1	No Quantity							429381			0
S3	2000	2000	2000	2	0	2	Export	76	Brazil	BRA	554	New Zealand	NZL								24	CORK AND WOOD	1	No Quantity							21505			0
S3	2000	2000	2000	2	0	2	Export	76	Brazil	BRA	579	Norway	NOR								24	CORK AND WOOD	1	No Quantity							324730			0
S3	2000	2000	2000	2	0	2	Export	76	Brazil	BRA	591	Panama	PAN								24	CORK AND WOOD	1	No Quantity							11801			0
S3	2000	2000	2000	2	0	2	Export	76	Brazil	BRA	600	Paraguay	PRY								24	CORK AND WOOD	1	No Quantity							656068			0
S3	2000	2000	2000	2	0	2	Export	76	Brazil	BRA	608	Philippines	PHL								24	CORK AND WOOD	1	No Quantity							9404506			0
S3	2000	2000	2000	2	0	2	Export	76	Brazil	BRA	616	Poland	POL								24	CORK AND WOOD	1	No Quantity							87655			0
S3	2000	2000	2000	2	0	2	Export	76	Brazil	BRA	620	Portugal	PRT								24	CORK AND WOOD	1	No Quantity							42023263			0
S3	2000	2000	2000	2	0	2	Export	76	Brazil	BRA	670	Saint Vincent and the Grenadines	VCT								24	CORK AND WOOD	1	No Quantity							183292			0
S3	2000	2000	2000	2	0	2	Export	76	Brazil	BRA	682	Saudi Arabia	SAU								24	CORK AND WOOD	1	No Quantity							366240			0
S3	2000	2000	2000	2	0	2	Export	76	Brazil	BRA	699	India	IND								24	CORK AND WOOD	1	No Quantity							383848			0
S3	2000	2000	2000	2	0	2	Export	76	Brazil	BRA	702	Singapore	SGP								24	CORK AND WOOD	1	No Quantity							59510			0
S3	2000	2000	2000	2	0	2	Export	76	Brazil	BRA	704	Viet Nam	VNM								24	CORK AND WOOD	1	No Quantity							299412			0
S3	2000	2000	2000	2	0	2	Export	76	Brazil	BRA	705	Slovenia	SVN								24	CORK AND WOOD	1	No Quantity							1586			0
S3	2000	2000	2000	2	0	2	Export	76	Brazil	BRA	710	South Africa	ZAF								24	CORK AND WOOD	1	No Quantity							2765711			0
S3	2000	2000	2000	2	0	2	Export	76	Brazil	BRA	724	Spain	ESP								24	CORK AND WOOD	1	No Quantity							38952427			0
S3	2000	2000	2000	2	0	2	Export	76	Brazil	BRA	752	Sweden	SWE								24	CORK AND WOOD	1	No Quantity							9344462			0
S3	2000	2000	2000	2	0	2	Export	76	Brazil	BRA	757	Switzerland	CHE								24	CORK AND WOOD	1	No Quantity							31387			0
S3	2000	2000	2000	2	0	2	Export	76	Brazil	BRA	760	Syria	SYR								24	CORK AND WOOD	1	No Quantity							21812			0
S3	2000	2000	2000	2	0	2	Export	76	Brazil	BRA	764	Thailand	THA								24	CORK AND WOOD	1	No Quantity							5243174			0
S3	2000	2000	2000	2	0	2	Export	76	Brazil	BRA	780	Trinidad and Tobago	TTO								24	CORK AND WOOD	1	No Quantity							608905			0
S3	2000	2000	2000	2	0	2	Export	76	Brazil	BRA	784	United Arab Emirates	ARE								24	CORK AND WOOD	1	No Quantity							41625			0
S3	2000	2000	2000	2	0	2	Export	76	Brazil	BRA	792	Turkey	TUR								24	CORK AND WOOD	1	No Quantity							157321			0
S3	2000	2000	2000	2	0	2	Export	76	Brazil	BRA	826	United Kingdom	GBR								24	CORK AND WOOD	1	No Quantity							16403711			0
S3	2000	2000	2000	2	0	2	Export	76	Brazil	BRA	842	USA	USA								24	CORK AND WOOD	1	No Quantity							242588388			0
S3	2000	2000	2000	2	0	2	Export	76	Brazil	BRA	858	Uruguay	URY								24	CORK AND WOOD	1	No Quantity							7855212			0
S3	2000	2000	2000	2	0	2	Export	76	Brazil	BRA	862	Venezuela	VEN								24	CORK AND WOOD	1	No Quantity							2809827			0
S3	2000	2000	2000	2	0	2	Export	84	Belize	BLZ	0	World	WLD								24	CORK AND WOOD	1	No Quantity							2386160			0
S3	2000	2000	2000	2	0	2	Export	84	Belize	BLZ	32	Argentina	ARG								24	CORK AND WOOD	1	No Quantity							102			0
S3	2000	2000	2000	2	0	2	Export	84	Belize	BLZ	52	Barbados	BRB								24	CORK AND WOOD	1	No Quantity							988			0
S3	2000	2000	2000	2	0	2	Export	84	Belize	BLZ	124	Canada	CAN								24	CORK AND WOOD	1	No Quantity							3026			0
S3	2000	2000	2000	2	0	2	Export	84	Belize	BLZ	136	Cayman Isds	CYM								24	CORK AND WOOD	1	No Quantity							5291			0
S3	2000	2000	2000	2	0	2	Export	84	Belize	BLZ	192	Cuba	CUB								24	CORK AND WOOD	1	No Quantity							66492			0
S3	2000	2000	2000	2	0	2	Export	84	Belize	BLZ	196	Cyprus	CYP								24	CORK AND WOOD	1	No Quantity							182			0
S3	2000	2000	2000	2	0	2	Export	84	Belize	BLZ	214	Dominican Rep.	DOM								24	CORK AND WOOD	1	No Quantity							16807			0
S3	2000	2000	2000	2	0	2	Export	84	Belize	BLZ	340	Honduras	HND								24	CORK AND WOOD	1	No Quantity							33600			0
S3	2000	2000	2000	2	0	2	Export	84	Belize	BLZ	372	Ireland	IRL								24	CORK AND WOOD	1	No Quantity							10600			0
S3	2000	2000	2000	2	0	2	Export	84	Belize	BLZ	388	Jamaica	JAM								24	CORK AND WOOD	1	No Quantity							7061			0
S3	2000	2000	2000	2	0	2	Export	84	Belize	BLZ	422	Lebanon	LBN								24	CORK AND WOOD	1	No Quantity							10745			0
S3	2000	2000	2000	2	0	2	Export	84	Belize	BLZ	484	Mexico	MEX								24	CORK AND WOOD	1	No Quantity							1235810			0
S3	2000	2000	2000	2	0	2	Export	84	Belize	BLZ	528	Netherlands	NLD								24	CORK AND WOOD	1	No Quantity							14857			0
S3	2000	2000	2000	2	0	2	Export	84	Belize	BLZ	724	Spain	ESP								24	CORK AND WOOD	1	No Quantity							14566			0
S3	2000	2000	2000	2	0	2	Export	84	Belize	BLZ	826	United Kingdom	GBR								24	CORK AND WOOD	1	No Quantity							15452			0
S3	2000	2000	2000	2	0	2	Export	84	Belize	BLZ	842	USA	USA								24	CORK AND WOOD	1	No Quantity							950580			0
S3	2000	2000	2000	2	0	2	Export	76	Brazil	BRA	0	World	WLD								25	PULP AND WASTE PAPER	1	No Quantity							1602413184			0
S3	2000	2000	2000	2	0	2	Export	76	Brazil	BRA	24	Angola	AGO								25	PULP AND WASTE PAPER	1	No Quantity							13954			0
S3	2000	2000	2000	2	0	2	Export	76	Brazil	BRA	32	Argentina	ARG								25	PULP AND WASTE PAPER	1	No Quantity							2837556			0
S3	2000	2000	2000	2	0	2	Export	76	Brazil	BRA	36	Australia	AUS								25	PULP AND WASTE PAPER	1	No Quantity							8752299			0
S3	2000	2000	2000	2	0	2	Export	76	Brazil	BRA	40	Austria	AUT								25	PULP AND WASTE PAPER	1	No Quantity							4381600			0
S3	2000	2000	2000	2	0	2	Export	76	Brazil	BRA	48	Bahrain	BHR								25	PULP AND WASTE PAPER	1	No Quantity							2138843			0
S3	2000	2000	2000	2	0	2	Export	76	Brazil	BRA	56	Belgium	BEL								25	PULP AND WASTE PAPER	1	No Quantity							292369234			0
S3	2000	2000	2000	2	0	2	Export	76	Brazil	BRA	124	Canada	CAN								25	PULP AND WASTE PAPER	1	No Quantity							2562905			0
S3	2000	2000	2000	2	0	2	Export	76	Brazil	BRA	152	Chile	CHL								25	PULP AND WASTE PAPER	1	No Quantity							1953			0
S3	2000	2000	2000	2	0	2	Export	76	Brazil	BRA	156	China	CHN								25	PULP AND WASTE PAPER	1	No Quantity							54184975			0
S3	2000	2000	2000	2	0	2	Export	76	Brazil	BRA	170	Colombia	COL								25	PULP AND WASTE PAPER	1	No Quantity							4868768			0
S3	2000	2000	2000	2	0	2	Export	76	Brazil	BRA	251	France	FRA								25	PULP AND WASTE PAPER	1	No Quantity							76601779			0
S3	2000	2000	2000	2	0	2	Export	76	Brazil	BRA	266	Gabon	GAB								25	PULP AND WASTE PAPER	1	No Quantity							1507			0
S3	2000	2000	2000	2	0	2	Export	76	Brazil	BRA	276	Germany	DEU								25	PULP AND WASTE PAPER	1	No Quantity							83536188			0
S3	2000	2000	2000	2	0	2	Export	76	Brazil	BRA	360	Indonesia	IDN								25	PULP AND WASTE PAPER	1	No Quantity							52163775			0
S3	2000	2000	2000	2	0	2	Export	76	Brazil	BRA	381	Italy	ITA								25	PULP AND WASTE PAPER	1	No Quantity							127291817			0
S3	2000	2000	2000	2	0	2	Export	76	Brazil	BRA	392	Japan	JPN								25	PULP AND WASTE PAPER	1	No Quantity							196515619			0
S3	2000	2000	2000	2	0	2	Export	76	Brazil	BRA	400	Jordan	JOR								25	PULP AND WASTE PAPER	1	No Quantity							565525			0
S3	2000	2000	2000	2	0	2	Export	76	Brazil	BRA	410	Rep. of Korea	KOR								25	PULP AND WASTE PAPER	1	No Quantity							55037008			0
S3	2000	2000	2000	2	0	2	Export	76	Brazil	BRA	422	Lebanon	LBN								25	PULP AND WASTE PAPER	1	No Quantity							367842			0
S3	2000	2000	2000	2	0	2	Export	76	Brazil	BRA	440	Lithuania	LTU								25	PULP AND WASTE PAPER	1	No Quantity							64768			0
S3	2000	2000	2000	2	0	2	Export	76	Brazil	BRA	484	Mexico	MEX								25	PULP AND WASTE PAPER	1	No Quantity							135706			0
S3	2000	2000	2000	2	0	2	Export	76	Brazil	BRA	490	Other Asia, nes									25	PULP AND WASTE PAPER	1	No Quantity							17167859			0
S3	2000	2000	2000	2	0	2	Export	76	Brazil	BRA	600	Paraguay	PRY								25	PULP AND WASTE PAPER	1	No Quantity							289909			0
S3	2000	2000	2000	2	0	2	Export	76	Brazil	BRA	604	Peru	PER								25	PULP AND WASTE PAPER	1	No Quantity							12730			0
S3	2000	2000	2000	2	0	2	Export	76	Brazil	BRA	608	Philippines	PHL								25	PULP AND WASTE PAPER	1	No Quantity							333735			0
S3	2000	2000	2000	2	0	2	Export	76	Brazil	BRA	699	India	IND								25	PULP AND WASTE PAPER	1	No Quantity							2071890			0
S3	2000	2000	2000	2	0	2	Export	76	Brazil	BRA	704	Viet Nam	VNM								25	PULP AND WASTE PAPER	1	No Quantity							2391315			0
S3	2000	2000	2000	2	0	2	Export	76	Brazil	BRA	705	Slovenia	SVN								25	PULP AND WASTE PAPER	1	No Quantity							1820			0
S3	2000	2000	2000	2	0	2	Export	76	Brazil	BRA	724	Spain	ESP								25	PULP AND WASTE PAPER	1	No Quantity							12568452			0
S3	2000	2000	2000	2	0	2	Export	76	Brazil	BRA	757	Switzerland	CHE								25	PULP AND WASTE PAPER	1	No Quantity							48941551			0
S3	2000	2000	2000	2	0	2	Export	76	Brazil	BRA	764	Thailand	THA								25	PULP AND WASTE PAPER	1	No Quantity							2766015			0
S3	2000	2000	2000	2	0	2	Export	76	Brazil	BRA	792	Turkey	TUR								25	PULP AND WASTE PAPER	1	No Quantity							2465192			0
S3	2000	2000	2000	2	0	2	Export	76	Brazil	BRA	818	Egypt	EGY								25	PULP AND WASTE PAPER	1	No Quantity							56460			0
S3	2000	2000	2000	2	0	2	Export	76	Brazil	BRA	826	United Kingdom	GBR								25	PULP AND WASTE PAPER	1	No Quantity							109466061			0
S3	2000	2000	2000	2	0	2	Export	76	Brazil	BRA	842	USA	USA								25	PULP AND WASTE PAPER	1	No Quantity							427655102			0
S3	2000	2000	2000	2	0	2	Export	76	Brazil	BRA	858	Uruguay	URY								25	PULP AND WASTE PAPER	1	No Quantity							1574332			0
S3	2000	2000	2000	2	0	2	Export	76	Brazil	BRA	862	Venezuela	VEN								25	PULP AND WASTE PAPER	1	No Quantity							10257140			0
S3	2000	2000	2000	2	0	2	Export	76	Brazil	BRA	0	World	WLD								26	TEXTILE FIBRES	1	No Quantity							92339559			0
S3	2000	2000	2000	2	0	2	Export	76	Brazil	BRA	24	Angola	AGO								26	TEXTILE FIBRES	1	No Quantity							11130			0
S3	2000	2000	2000	2	0	2	Export	76	Brazil	BRA	32	Argentina	ARG								26	TEXTILE FIBRES	1	No Quantity							23554095			0
S3	2000	2000	2000	2	0	2	Export	76	Brazil	BRA	50	Bangladesh	BGD								26	TEXTILE FIBRES	1	No Quantity							925198			0
S3	2000	2000	2000	2	0	2	Export	76	Brazil	BRA	56	Belgium	BEL								26	TEXTILE FIBRES	1	No Quantity							1303694			0
S3	2000	2000	2000	2	0	2	Export	76	Brazil	BRA	68	Bolivia (Plurinational State of)	BOL								26	TEXTILE FIBRES	1	No Quantity							3073691			0
S3	2000	2000	2000	2	0	2	Export	76	Brazil	BRA	124	Canada	CAN								26	TEXTILE FIBRES	1	No Quantity							165086			0
S3	2000	2000	2000	2	0	2	Export	76	Brazil	BRA	152	Chile	CHL								26	TEXTILE FIBRES	1	No Quantity							967692			0
S3	2000	2000	2000	2	0	2	Export	76	Brazil	BRA	156	China	CHN								26	TEXTILE FIBRES	1	No Quantity							1775940			0
S3	2000	2000	2000	2	0	2	Export	76	Brazil	BRA	170	Colombia	COL								26	TEXTILE FIBRES	1	No Quantity							2929547			0
S3	2000	2000	2000	2	0	2	Export	76	Brazil	BRA	188	Costa Rica	CRI								26	TEXTILE FIBRES	1	No Quantity							900			0
S3	2000	2000	2000	2	0	2	Export	76	Brazil	BRA	192	Cuba	CUB								26	TEXTILE FIBRES	1	No Quantity							640128			0
S3	2000	2000	2000	2	0	2	Export	76	Brazil	BRA	218	Ecuador	ECU								26	TEXTILE FIBRES	1	No Quantity							38227			0
S3	2000	2000	2000	2	0	2	Export	76	Brazil	BRA	222	El Salvador	SLV								26	TEXTILE FIBRES	1	No Quantity							195025			0
S3	2000	2000	2000	2	0	2	Export	76	Brazil	BRA	251	France	FRA								26	TEXTILE FIBRES	1	No Quantity							438719			0
S3	2000	2000	2000	2	0	2	Export	76	Brazil	BRA	276	Germany	DEU								26	TEXTILE FIBRES	1	No Quantity							15102158			0
S3	2000	2000	2000	2	0	2	Export	76	Brazil	BRA	300	Greece	GRC								26	TEXTILE FIBRES	1	No Quantity							519069			0
S3	2000	2000	2000	2	0	2	Export	76	Brazil	BRA	344	China, Hong Kong SAR	HKG								26	TEXTILE FIBRES	1	No Quantity							342451			0
S3	2000	2000	2000	2	0	2	Export	76	Brazil	BRA	360	Indonesia	IDN								26	TEXTILE FIBRES	1	No Quantity							2097337			0
S3	2000	2000	2000	2	0	2	Export	76	Brazil	BRA	364	Iran	IRN								26	TEXTILE FIBRES	1	No Quantity							70823			0
S3	2000	2000	2000	2	0	2	Export	76	Brazil	BRA	376	Israel	ISR								26	TEXTILE FIBRES	1	No Quantity							198724			0
S3	2000	2000	2000	2	0	2	Export	76	Brazil	BRA	381	Italy	ITA								26	TEXTILE FIBRES	1	No Quantity							6907226			0
S3	2000	2000	2000	2	0	2	Export	76	Brazil	BRA	392	Japan	JPN								26	TEXTILE FIBRES	1	No Quantity							401401			0
S3	2000	2000	2000	2	0	2	Export	76	Brazil	BRA	408	Dem. People's Rep. of Korea	PRK								26	TEXTILE FIBRES	1	No Quantity							30821			0
S3	2000	2000	2000	2	0	2	Export	76	Brazil	BRA	410	Rep. of Korea	KOR								26	TEXTILE FIBRES	1	No Quantity							269798			0
S3	2000	2000	2000	2	0	2	Export	76	Brazil	BRA	480	Mauritius	MUS								26	TEXTILE FIBRES	1	No Quantity							105930			0
S3	2000	2000	2000	2	0	2	Export	76	Brazil	BRA	484	Mexico	MEX								26	TEXTILE FIBRES	1	No Quantity							1904254			0
S3	2000	2000	2000	2	0	2	Export	76	Brazil	BRA	504	Morocco	MAR								26	TEXTILE FIBRES	1	No Quantity							481880			0
S3	2000	2000	2000	2	0	2	Export	76	Brazil	BRA	528	Netherlands	NLD								26	TEXTILE FIBRES	1	No Quantity							586420			0
S3	2000	2000	2000	2	0	2	Export	76	Brazil	BRA	586	Pakistan	PAK								26	TEXTILE FIBRES	1	No Quantity							112436			0
S3	2000	2000	2000	2	0	2	Export	76	Brazil	BRA	600	Paraguay	PRY								26	TEXTILE FIBRES	1	No Quantity							1666610			0
S3	2000	2000	2000	2	0	2	Export	76	Brazil	BRA	604	Peru	PER								26	TEXTILE FIBRES	1	No Quantity							161587			0
S3	2000	2000	2000	2	0	2	Export	76	Brazil	BRA	608	Philippines	PHL								26	TEXTILE FIBRES	1	No Quantity							177175			0
S3	2000	2000	2000	2	0	2	Export	76	Brazil	BRA	620	Portugal	PRT								26	TEXTILE FIBRES	1	No Quantity							5408846			0
S3	2000	2000	2000	2	0	2	Export	76	Brazil	BRA	699	India	IND								26	TEXTILE FIBRES	1	No Quantity							1822398			0
S3	2000	2000	2000	2	0	2	Export	76	Brazil	BRA	710	South Africa	ZAF								26	TEXTILE FIBRES	1	No Quantity							526301			0
S3	2000	2000	2000	2	0	2	Export	76	Brazil	BRA	724	Spain	ESP								26	TEXTILE FIBRES	1	No Quantity							1004960			0
S3	2000	2000	2000	2	0	2	Export	76	Brazil	BRA	757	Switzerland	CHE								26	TEXTILE FIBRES	1	No Quantity							505195			0
S3	2000	2000	2000	2	0	2	Export	76	Brazil	BRA	764	Thailand	THA								26	TEXTILE FIBRES	1	No Quantity							886089			0
S3	2000	2000	2000	2	0	2	Export	76	Brazil	BRA	792	Turkey	TUR								26	TEXTILE FIBRES	1	No Quantity							8946551			0
S3	2000	2000	2000	2	0	2	Export	76	Brazil	BRA	807	North Macedonia	MKD								26	TEXTILE FIBRES	1	No Quantity							33745			0
S3	2000	2000	2000	2	0	2	Export	76	Brazil	BRA	826	United Kingdom	GBR								26	TEXTILE FIBRES	1	No Quantity							395929			0
S3	2000	2000	2000	2	0	2	Export	76	Brazil	BRA	842	USA	USA								26	TEXTILE FIBRES	1	No Quantity							1982674			0
S3	2000	2000	2000	2	0	2	Export	76	Brazil	BRA	858	Uruguay	URY								26	TEXTILE FIBRES	1	No Quantity							3628267			0
S3	2000	2000	2000	2	0	2	Export	76	Brazil	BRA	862	Venezuela	VEN								26	TEXTILE FIBRES	1	No Quantity							43432			0
S3	2000	2000	2000	2	0	2	Export	84	Belize	BLZ	0	World	WLD								26	TEXTILE FIBRES	1	No Quantity							154674			0
S3	2000	2000	2000	2	0	2	Export	84	Belize	BLZ	392	Japan	JPN								26	TEXTILE FIBRES	1	No Quantity							154457			0
S3	2000	2000	2000	2	0	2	Export	84	Belize	BLZ	842	USA	USA								26	TEXTILE FIBRES	1	No Quantity							218			0
S3	2000	2000	2000	2	0	2	Export	76	Brazil	BRA	0	World	WLD								27	CRUDE FERTILIZER,MINERAL	1	No Quantity							281173952			0
S3	2000	2000	2000	2	0	2	Export	76	Brazil	BRA	24	Angola	AGO								27	CRUDE FERTILIZER,MINERAL	1	No Quantity							17599			0
S3	2000	2000	2000	2	0	2	Export	76	Brazil	BRA	32	Argentina	ARG								27	CRUDE FERTILIZER,MINERAL	1	No Quantity							6730115			0
S3	2000	2000	2000	2	0	2	Export	76	Brazil	BRA	36	Australia	AUS								27	CRUDE FERTILIZER,MINERAL	1	No Quantity							15938			0
S3	2000	2000	2000	2	0	2	Export	76	Brazil	BRA	40	Austria	AUT								27	CRUDE FERTILIZER,MINERAL	1	No Quantity							243759			0
S3	2000	2000	2000	2	0	2	Export	76	Brazil	BRA	52	Barbados	BRB								27	CRUDE FERTILIZER,MINERAL	1	No Quantity							7500			0
S3	2000	2000	2000	2	0	2	Export	76	Brazil	BRA	56	Belgium	BEL								27	CRUDE FERTILIZER,MINERAL	1	No Quantity							68831837			0
S3	2000	2000	2000	2	0	2	Export	76	Brazil	BRA	68	Bolivia (Plurinational State of)	BOL								27	CRUDE FERTILIZER,MINERAL	1	No Quantity							1004148			0
S3	2000	2000	2000	2	0	2	Export	76	Brazil	BRA	124	Canada	CAN								27	CRUDE FERTILIZER,MINERAL	1	No Quantity							298528			0
S3	2000	2000	2000	2	0	2	Export	76	Brazil	BRA	132	Cabo Verde	CPV								27	CRUDE FERTILIZER,MINERAL	1	No Quantity							799			0
S3	2000	2000	2000	2	0	2	Export	76	Brazil	BRA	144	Sri Lanka	LKA								27	CRUDE FERTILIZER,MINERAL	1	No Quantity							900128			0
S3	2000	2000	2000	2	0	2	Export	76	Brazil	BRA	152	Chile	CHL								27	CRUDE FERTILIZER,MINERAL	1	No Quantity							2392948			0
S3	2000	2000	2000	2	0	2	Export	76	Brazil	BRA	156	China	CHN								27	CRUDE FERTILIZER,MINERAL	1	No Quantity							10372870			0
S3	2000	2000	2000	2	0	2	Export	76	Brazil	BRA	170	Colombia	COL								27	CRUDE FERTILIZER,MINERAL	1	No Quantity							1909648			0
S3	2000	2000	2000	2	0	2	Export	76	Brazil	BRA	188	Costa Rica	CRI								27	CRUDE FERTILIZER,MINERAL	1	No Quantity							28942			0
S3	2000	2000	2000	2	0	2	Export	76	Brazil	BRA	192	Cuba	CUB								27	CRUDE FERTILIZER,MINERAL	1	No Quantity							12048			0
S3	2000	2000	2000	2	0	2	Export	76	Brazil	BRA	208	Denmark	DNK								27	CRUDE FERTILIZER,MINERAL	1	No Quantity							3			0
S3	2000	2000	2000	2	0	2	Export	76	Brazil	BRA	214	Dominican Rep.	DOM								27	CRUDE FERTILIZER,MINERAL	1	No Quantity							30296			0
S3	2000	2000	2000	2	0	2	Export	76	Brazil	BRA	218	Ecuador	ECU								27	CRUDE FERTILIZER,MINERAL	1	No Quantity							517407			0
S3	2000	2000	2000	2	0	2	Export	76	Brazil	BRA	246	Finland	FIN								27	CRUDE FERTILIZER,MINERAL	1	No Quantity							4580922			0
S3	2000	2000	2000	2	0	2	Export	76	Brazil	BRA	251	France	FRA								27	CRUDE FERTILIZER,MINERAL	1	No Quantity							2587667			0
S3	2000	2000	2000	2	0	2	Export	76	Brazil	BRA	276	Germany	DEU								27	CRUDE FERTILIZER,MINERAL	1	No Quantity							1081688			0
S3	2000	2000	2000	2	0	2	Export	76	Brazil	BRA	300	Greece	GRC								27	CRUDE FERTILIZER,MINERAL	1	No Quantity							26201			0
S3	2000	2000	2000	2	0	2	Export	76	Brazil	BRA	320	Guatemala	GTM								27	CRUDE FERTILIZER,MINERAL	1	No Quantity							353			0
S3	2000	2000	2000	2	0	2	Export	76	Brazil	BRA	332	Haiti	HTI								27	CRUDE FERTILIZER,MINERAL	1	No Quantity							800			0
S3	2000	2000	2000	2	0	2	Export	76	Brazil	BRA	340	Honduras	HND								27	CRUDE FERTILIZER,MINERAL	1	No Quantity							38			0
S3	2000	2000	2000	2	0	2	Export	76	Brazil	BRA	344	China, Hong Kong SAR	HKG								27	CRUDE FERTILIZER,MINERAL	1	No Quantity							3767694			0
S3	2000	2000	2000	2	0	2	Export	76	Brazil	BRA	352	Iceland	ISL								27	CRUDE FERTILIZER,MINERAL	1	No Quantity							1849			0
S3	2000	2000	2000	2	0	2	Export	76	Brazil	BRA	360	Indonesia	IDN								27	CRUDE FERTILIZER,MINERAL	1	No Quantity							3808577			0
S3	2000	2000	2000	2	0	2	Export	76	Brazil	BRA	376	Israel	ISR								27	CRUDE FERTILIZER,MINERAL	1	No Quantity							21106			0
S3	2000	2000	2000	2	0	2	Export	76	Brazil	BRA	381	Italy	ITA								27	CRUDE FERTILIZER,MINERAL	1	No Quantity							28113940			0
S3	2000	2000	2000	2	0	2	Export	76	Brazil	BRA	384	Côte d'Ivoire	CIV								27	CRUDE FERTILIZER,MINERAL	1	No Quantity							411102			0
S3	2000	2000	2000	2	0	2	Export	76	Brazil	BRA	392	Japan	JPN								27	CRUDE FERTILIZER,MINERAL	1	No Quantity							31098569			0
S3	2000	2000	2000	2	0	2	Export	76	Brazil	BRA	410	Rep. of Korea	KOR								27	CRUDE FERTILIZER,MINERAL	1	No Quantity							4501818			0
S3	2000	2000	2000	2	0	2	Export	76	Brazil	BRA	422	Lebanon	LBN								27	CRUDE FERTILIZER,MINERAL	1	No Quantity							33026			0
S3	2000	2000	2000	2	0	2	Export	76	Brazil	BRA	442	Luxembourg	LUX								27	CRUDE FERTILIZER,MINERAL	1	No Quantity							9486			0
S3	2000	2000	2000	2	0	2	Export	76	Brazil	BRA	458	Malaysia	MYS								27	CRUDE FERTILIZER,MINERAL	1	No Quantity							960324			0
S3	2000	2000	2000	2	0	2	Export	76	Brazil	BRA	484	Mexico	MEX								27	CRUDE FERTILIZER,MINERAL	1	No Quantity							3086320			0
S3	2000	2000	2000	2	0	2	Export	76	Brazil	BRA	490	Other Asia, nes									27	CRUDE FERTILIZER,MINERAL	1	No Quantity							4027749			0
S3	2000	2000	2000	2	0	2	Export	76	Brazil	BRA	528	Netherlands	NLD								27	CRUDE FERTILIZER,MINERAL	1	No Quantity							22337452			0
S3	2000	2000	2000	2	0	2	Export	76	Brazil	BRA	566	Nigeria	NGA								27	CRUDE FERTILIZER,MINERAL	1	No Quantity							6009653			0
S3	2000	2000	2000	2	0	2	Export	76	Brazil	BRA	579	Norway	NOR								27	CRUDE FERTILIZER,MINERAL	1	No Quantity							34920			0
S3	2000	2000	2000	2	0	2	Export	76	Brazil	BRA	591	Panama	PAN								27	CRUDE FERTILIZER,MINERAL	1	No Quantity							7514			0
S3	2000	2000	2000	2	0	2	Export	76	Brazil	BRA	600	Paraguay	PRY								27	CRUDE FERTILIZER,MINERAL	1	No Quantity							727069			0
S3	2000	2000	2000	2	0	2	Export	76	Brazil	BRA	604	Peru	PER								27	CRUDE FERTILIZER,MINERAL	1	No Quantity							294351			0
S3	2000	2000	2000	2	0	2	Export	76	Brazil	BRA	608	Philippines	PHL								27	CRUDE FERTILIZER,MINERAL	1	No Quantity							6150			0
S3	2000	2000	2000	2	0	2	Export	76	Brazil	BRA	616	Poland	POL								27	CRUDE FERTILIZER,MINERAL	1	No Quantity							4523530			0
S3	2000	2000	2000	2	0	2	Export	76	Brazil	BRA	620	Portugal	PRT								27	CRUDE FERTILIZER,MINERAL	1	No Quantity							51420			0
S3	2000	2000	2000	2	0	2	Export	76	Brazil	BRA	643	Russian Federation	RUS								27	CRUDE FERTILIZER,MINERAL	1	No Quantity							25889			0
S3	2000	2000	2000	2	0	2	Export	76	Brazil	BRA	699	India	IND								27	CRUDE FERTILIZER,MINERAL	1	No Quantity							8907286			0
S3	2000	2000	2000	2	0	2	Export	76	Brazil	BRA	702	Singapore	SGP								27	CRUDE FERTILIZER,MINERAL	1	No Quantity							50896			0
S3	2000	2000	2000	2	0	2	Export	76	Brazil	BRA	710	South Africa	ZAF								27	CRUDE FERTILIZER,MINERAL	1	No Quantity							715475			0
S3	2000	2000	2000	2	0	2	Export	76	Brazil	BRA	724	Spain	ESP								27	CRUDE FERTILIZER,MINERAL	1	No Quantity							12226054			0
S3	2000	2000	2000	2	0	2	Export	76	Brazil	BRA	740	Suriname	SUR								27	CRUDE FERTILIZER,MINERAL	1	No Quantity							281			0
S3	2000	2000	2000	2	0	2	Export	76	Brazil	BRA	757	Switzerland	CHE								27	CRUDE FERTILIZER,MINERAL	1	No Quantity							371015			0
S3	2000	2000	2000	2	0	2	Export	76	Brazil	BRA	764	Thailand	THA								27	CRUDE FERTILIZER,MINERAL	1	No Quantity							3462294			0
S3	2000	2000	2000	2	0	2	Export	76	Brazil	BRA	780	Trinidad and Tobago	TTO								27	CRUDE FERTILIZER,MINERAL	1	No Quantity							11603			0
S3	2000	2000	2000	2	0	2	Export	76	Brazil	BRA	784	United Arab Emirates	ARE								27	CRUDE FERTILIZER,MINERAL	1	No Quantity							1514000			0
S3	2000	2000	2000	2	0	2	Export	76	Brazil	BRA	792	Turkey	TUR								27	CRUDE FERTILIZER,MINERAL	1	No Quantity							284133			0
S3	2000	2000	2000	2	0	2	Export	76	Brazil	BRA	826	United Kingdom	GBR								27	CRUDE FERTILIZER,MINERAL	1	No Quantity							3209439			0
S3	2000	2000	2000	2	0	2	Export	76	Brazil	BRA	842	USA	USA								27	CRUDE FERTILIZER,MINERAL	1	No Quantity							32559513			0
S3	2000	2000	2000	2	0	2	Export	76	Brazil	BRA	858	Uruguay	URY								27	CRUDE FERTILIZER,MINERAL	1	No Quantity							1443654			0
S3	2000	2000	2000	2	0	2	Export	76	Brazil	BRA	862	Venezuela	VEN								27	CRUDE FERTILIZER,MINERAL	1	No Quantity							966619			0
S3	2000	2000	2000	2	0	2	Export	84	Belize	BLZ	0	World	WLD								27	CRUDE FERTILIZER,MINERAL	1	No Quantity							18398			0
S3	2000	2000	2000	2	0	2	Export	84	Belize	BLZ	320	Guatemala	GTM								27	CRUDE FERTILIZER,MINERAL	1	No Quantity							18347			0
S3	2000	2000	2000	2	0	2	Export	84	Belize	BLZ	826	United Kingdom	GBR								27	CRUDE FERTILIZER,MINERAL	1	No Quantity							50			0
S3	2000	2000	2000	2	0	2	Export	76	Brazil	BRA	0	World	WLD								28	METALLIFEROUS ORE,SCRAP	1	No Quantity							3535923658			0
S3	2000	2000	2000	2	0	2	Export	76	Brazil	BRA	32	Argentina	ARG								28	METALLIFEROUS ORE,SCRAP	1	No Quantity							217538427			0
S3	2000	2000	2000	2	0	2	Export	76	Brazil	BRA	36	Australia	AUS								28	METALLIFEROUS ORE,SCRAP	1	No Quantity							4002583			0
S3	2000	2000	2000	2	0	2	Export	76	Brazil	BRA	40	Austria	AUT								28	METALLIFEROUS ORE,SCRAP	1	No Quantity							15690800			0
S3	2000	2000	2000	2	0	2	Export	76	Brazil	BRA	44	Bahamas	BHS								28	METALLIFEROUS ORE,SCRAP	1	No Quantity							11256382			0
S3	2000	2000	2000	2	0	2	Export	76	Brazil	BRA	48	Bahrain	BHR								28	METALLIFEROUS ORE,SCRAP	1	No Quantity							42668650			0
S3	2000	2000	2000	2	0	2	Export	76	Brazil	BRA	50	Bangladesh	BGD								28	METALLIFEROUS ORE,SCRAP	1	No Quantity							183750			0
S3	2000	2000	2000	2	0	2	Export	76	Brazil	BRA	56	Belgium	BEL								28	METALLIFEROUS ORE,SCRAP	1	No Quantity							130913181			0
S3	2000	2000	2000	2	0	2	Export	76	Brazil	BRA	68	Bolivia (Plurinational State of)	BOL								28	METALLIFEROUS ORE,SCRAP	1	No Quantity							14259			0
S3	2000	2000	2000	2	0	2	Export	76	Brazil	BRA	100	Bulgaria	BGR								28	METALLIFEROUS ORE,SCRAP	1	No Quantity							9977717			0
S3	2000	2000	2000	2	0	2	Export	76	Brazil	BRA	124	Canada	CAN								28	METALLIFEROUS ORE,SCRAP	1	No Quantity							52440988			0
S3	2000	2000	2000	2	0	2	Export	76	Brazil	BRA	152	Chile	CHL								28	METALLIFEROUS ORE,SCRAP	1	No Quantity							220008			0
S3	2000	2000	2000	2	0	2	Export	76	Brazil	BRA	156	China	CHN								28	METALLIFEROUS ORE,SCRAP	1	No Quantity							275793915			0
S3	2000	2000	2000	2	0	2	Export	76	Brazil	BRA	170	Colombia	COL								28	METALLIFEROUS ORE,SCRAP	1	No Quantity							2537033			0
S3	2000	2000	2000	2	0	2	Export	76	Brazil	BRA	188	Costa Rica	CRI								28	METALLIFEROUS ORE,SCRAP	1	No Quantity							37376			0
S3	2000	2000	2000	2	0	2	Export	76	Brazil	BRA	218	Ecuador	ECU								28	METALLIFEROUS ORE,SCRAP	1	No Quantity							48578			0
S3	2000	2000	2000	2	0	2	Export	76	Brazil	BRA	246	Finland	FIN								28	METALLIFEROUS ORE,SCRAP	1	No Quantity							57706128			0
S3	2000	2000	2000	2	0	2	Export	76	Brazil	BRA	251	France	FRA								28	METALLIFEROUS ORE,SCRAP	1	No Quantity							161072085			0
S3	2000	2000	2000	2	0	2	Export	76	Brazil	BRA	276	Germany	DEU								28	METALLIFEROUS ORE,SCRAP	1	No Quantity							434669214			0
S3	2000	2000	2000	2	0	2	Export	76	Brazil	BRA	288	Ghana	GHA								28	METALLIFEROUS ORE,SCRAP	1	No Quantity							17015543			0
S3	2000	2000	2000	2	0	2	Export	76	Brazil	BRA	300	Greece	GRC								28	METALLIFEROUS ORE,SCRAP	1	No Quantity							7468025			0
S3	2000	2000	2000	2	0	2	Export	76	Brazil	BRA	344	China, Hong Kong SAR	HKG								28	METALLIFEROUS ORE,SCRAP	1	No Quantity							688228			0
S3	2000	2000	2000	2	0	2	Export	76	Brazil	BRA	360	Indonesia	IDN								28	METALLIFEROUS ORE,SCRAP	1	No Quantity							32692752			0
S3	2000	2000	2000	2	0	2	Export	76	Brazil	BRA	364	Iran	IRN								28	METALLIFEROUS ORE,SCRAP	1	No Quantity							19682321			0
S3	2000	2000	2000	2	0	2	Export	76	Brazil	BRA	372	Ireland	IRL								28	METALLIFEROUS ORE,SCRAP	1	No Quantity							3521976			0
S3	2000	2000	2000	2	0	2	Export	76	Brazil	BRA	376	Israel	ISR								28	METALLIFEROUS ORE,SCRAP	1	No Quantity							23784			0
S3	2000	2000	2000	2	0	2	Export	76	Brazil	BRA	381	Italy	ITA								28	METALLIFEROUS ORE,SCRAP	1	No Quantity							244119882			0
S3	2000	2000	2000	2	0	2	Export	76	Brazil	BRA	392	Japan	JPN								28	METALLIFEROUS ORE,SCRAP	1	No Quantity							461113286			0
S3	2000	2000	2000	2	0	2	Export	76	Brazil	BRA	408	Dem. People's Rep. of Korea	PRK								28	METALLIFEROUS ORE,SCRAP	1	No Quantity							72514689			0
S3	2000	2000	2000	2	0	2	Export	76	Brazil	BRA	410	Rep. of Korea	KOR								28	METALLIFEROUS ORE,SCRAP	1	No Quantity							154747835			0
S3	2000	2000	2000	2	0	2	Export	76	Brazil	BRA	434	Libya	LBY								28	METALLIFEROUS ORE,SCRAP	1	No Quantity							42833511			0
S3	2000	2000	2000	2	0	2	Export	76	Brazil	BRA	442	Luxembourg	LUX								28	METALLIFEROUS ORE,SCRAP	1	No Quantity							42760436			0
S3	2000	2000	2000	2	0	2	Export	76	Brazil	BRA	458	Malaysia	MYS								28	METALLIFEROUS ORE,SCRAP	1	No Quantity							28026622			0
S3	2000	2000	2000	2	0	2	Export	76	Brazil	BRA	484	Mexico	MEX								28	METALLIFEROUS ORE,SCRAP	1	No Quantity							47240840			0
S3	2000	2000	2000	2	0	2	Export	76	Brazil	BRA	490	Other Asia, nes									28	METALLIFEROUS ORE,SCRAP	1	No Quantity							52506559			0
S3	2000	2000	2000	2	0	2	Export	76	Brazil	BRA	528	Netherlands	NLD								28	METALLIFEROUS ORE,SCRAP	1	No Quantity							41666950			0
S3	2000	2000	2000	2	0	2	Export	76	Brazil	BRA	566	Nigeria	NGA								28	METALLIFEROUS ORE,SCRAP	1	No Quantity							1840			0
S3	2000	2000	2000	2	0	2	Export	76	Brazil	BRA	579	Norway	NOR								28	METALLIFEROUS ORE,SCRAP	1	No Quantity							89866731			0
S3	2000	2000	2000	2	0	2	Export	76	Brazil	BRA	591	Panama	PAN								28	METALLIFEROUS ORE,SCRAP	1	No Quantity							195			0
S3	2000	2000	2000	2	0	2	Export	76	Brazil	BRA	600	Paraguay	PRY								28	METALLIFEROUS ORE,SCRAP	1	No Quantity							1914391			0
S3	2000	2000	2000	2	0	2	Export	76	Brazil	BRA	604	Peru	PER								28	METALLIFEROUS ORE,SCRAP	1	No Quantity							570752			0
S3	2000	2000	2000	2	0	2	Export	76	Brazil	BRA	608	Philippines	PHL								28	METALLIFEROUS ORE,SCRAP	1	No Quantity							15996243			0
S3	2000	2000	2000	2	0	2	Export	76	Brazil	BRA	616	Poland	POL								28	METALLIFEROUS ORE,SCRAP	1	No Quantity							22726877			0
S3	2000	2000	2000	2	0	2	Export	76	Brazil	BRA	620	Portugal	PRT								28	METALLIFEROUS ORE,SCRAP	1	No Quantity							5243003			0
S3	2000	2000	2000	2	0	2	Export	76	Brazil	BRA	634	Qatar	QAT								28	METALLIFEROUS ORE,SCRAP	1	No Quantity							8940737			0
S3	2000	2000	2000	2	0	2	Export	76	Brazil	BRA	642	Romania	ROU								28	METALLIFEROUS ORE,SCRAP	1	No Quantity							30541163			0
S3	2000	2000	2000	2	0	2	Export	76	Brazil	BRA	682	Saudi Arabia	SAU								28	METALLIFEROUS ORE,SCRAP	1	No Quantity							103694537			0
S3	2000	2000	2000	2	0	2	Export	76	Brazil	BRA	699	India	IND								28	METALLIFEROUS ORE,SCRAP	1	No Quantity							13930278			0
S3	2000	2000	2000	2	0	2	Export	76	Brazil	BRA	702	Singapore	SGP								28	METALLIFEROUS ORE,SCRAP	1	No Quantity							145836			0
S3	2000	2000	2000	2	0	2	Export	76	Brazil	BRA	710	South Africa	ZAF								28	METALLIFEROUS ORE,SCRAP	1	No Quantity							12888994			0
S3	2000	2000	2000	2	0	2	Export	76	Brazil	BRA	724	Spain	ESP								28	METALLIFEROUS ORE,SCRAP	1	No Quantity							102825253			0
S3	2000	2000	2000	2	0	2	Export	76	Brazil	BRA	752	Sweden	SWE								28	METALLIFEROUS ORE,SCRAP	1	No Quantity							105			0
S3	2000	2000	2000	2	0	2	Export	76	Brazil	BRA	757	Switzerland	CHE								28	METALLIFEROUS ORE,SCRAP	1	No Quantity							1173693			0
S3	2000	2000	2000	2	0	2	Export	76	Brazil	BRA	764	Thailand	THA								28	METALLIFEROUS ORE,SCRAP	1	No Quantity							849628			0
S3	2000	2000	2000	2	0	2	Export	76	Brazil	BRA	780	Trinidad and Tobago	TTO								28	METALLIFEROUS ORE,SCRAP	1	No Quantity							50129414			0
S3	2000	2000	2000	2	0	2	Export	76	Brazil	BRA	784	United Arab Emirates	ARE								28	METALLIFEROUS ORE,SCRAP	1	No Quantity							2001307			0
S3	2000	2000	2000	2	0	2	Export	76	Brazil	BRA	788	Tunisia	TUN								28	METALLIFEROUS ORE,SCRAP	1	No Quantity							3363595			0
S3	2000	2000	2000	2	0	2	Export	76	Brazil	BRA	792	Turkey	TUR								28	METALLIFEROUS ORE,SCRAP	1	No Quantity							47918327			0
S3	2000	2000	2000	2	0	2	Export	76	Brazil	BRA	804	Ukraine	UKR								28	METALLIFEROUS ORE,SCRAP	1	No Quantity							11726517			0
S3	2000	2000	2000	2	0	2	Export	76	Brazil	BRA	818	Egypt	EGY								28	METALLIFEROUS ORE,SCRAP	1	No Quantity							65145921			0
S3	2000	2000	2000	2	0	2	Export	76	Brazil	BRA	826	United Kingdom	GBR								28	METALLIFEROUS ORE,SCRAP	1	No Quantity							35062681			0
S3	2000	2000	2000	2	0	2	Export	76	Brazil	BRA	842	USA	USA								28	METALLIFEROUS ORE,SCRAP	1	No Quantity							220701312			0
S3	2000	2000	2000	2	0	2	Export	76	Brazil	BRA	858	Uruguay	URY								28	METALLIFEROUS ORE,SCRAP	1	No Quantity							1306210			0
S3	2000	2000	2000	2	0	2	Export	76	Brazil	BRA	862	Venezuela	VEN								28	METALLIFEROUS ORE,SCRAP	1	No Quantity							1863805			0
S3	2000	2000	2000	2	0	2	Export	84	Belize	BLZ	0	World	WLD								28	METALLIFEROUS ORE,SCRAP	1	No Quantity							37072			0
S3	2000	2000	2000	2	0	2	Export	84	Belize	BLZ	484	Mexico	MEX								28	METALLIFEROUS ORE,SCRAP	1	No Quantity							37072			0
S3	2000	2000	2000	2	0	2	Export	76	Brazil	BRA	0	World	WLD								29	CRUDE ANIMAL,VEG.MATERL.	1	No Quantity							139849745			0
S3	2000	2000	2000	2	0	2	Export	76	Brazil	BRA	24	Angola	AGO								29	CRUDE ANIMAL,VEG.MATERL.	1	No Quantity							72972			0
S3	2000	2000	2000	2	0	2	Export	76	Brazil	BRA	32	Argentina	ARG								29	CRUDE ANIMAL,VEG.MATERL.	1	No Quantity							7600758			0
S3	2000	2000	2000	2	0	2	Export	76	Brazil	BRA	36	Australia	AUS								29	CRUDE ANIMAL,VEG.MATERL.	1	No Quantity							76966			0
S3	2000	2000	2000	2	0	2	Export	76	Brazil	BRA	40	Austria	AUT								29	CRUDE ANIMAL,VEG.MATERL.	1	No Quantity							734291			0
S3	2000	2000	2000	2	0	2	Export	76	Brazil	BRA	56	Belgium	BEL								29	CRUDE ANIMAL,VEG.MATERL.	1	No Quantity							1122041			0
S3	2000	2000	2000	2	0	2	Export	76	Brazil	BRA	68	Bolivia (Plurinational State of)	BOL								29	CRUDE ANIMAL,VEG.MATERL.	1	No Quantity							1081364			0
S3	2000	2000	2000	2	0	2	Export	76	Brazil	BRA	84	Belize	BLZ								29	CRUDE ANIMAL,VEG.MATERL.	1	No Quantity							117146			0
S3	2000	2000	2000	2	0	2	Export	76	Brazil	BRA	100	Bulgaria	BGR								29	CRUDE ANIMAL,VEG.MATERL.	1	No Quantity							1130			0
S3	2000	2000	2000	2	0	2	Export	76	Brazil	BRA	124	Canada	CAN								29	CRUDE ANIMAL,VEG.MATERL.	1	No Quantity							126093			0
S3	2000	2000	2000	2	0	2	Export	76	Brazil	BRA	132	Cabo Verde	CPV								29	CRUDE ANIMAL,VEG.MATERL.	1	No Quantity							9121			0
S3	2000	2000	2000	2	0	2	Export	76	Brazil	BRA	140	Central African Rep.	CAF								29	CRUDE ANIMAL,VEG.MATERL.	1	No Quantity							135			0
S3	2000	2000	2000	2	0	2	Export	76	Brazil	BRA	152	Chile	CHL								29	CRUDE ANIMAL,VEG.MATERL.	1	No Quantity							609317			0
S3	2000	2000	2000	2	0	2	Export	76	Brazil	BRA	156	China	CHN								29	CRUDE ANIMAL,VEG.MATERL.	1	No Quantity							92293			0
S3	2000	2000	2000	2	0	2	Export	76	Brazil	BRA	170	Colombia	COL								29	CRUDE ANIMAL,VEG.MATERL.	1	No Quantity							2892959			0
S3	2000	2000	2000	2	0	2	Export	76	Brazil	BRA	178	Congo	COG								29	CRUDE ANIMAL,VEG.MATERL.	1	No Quantity							607976			0
S3	2000	2000	2000	2	0	2	Export	76	Brazil	BRA	180	Dem. Rep. of the Congo	COD								29	CRUDE ANIMAL,VEG.MATERL.	1	No Quantity							8700			0
S3	2000	2000	2000	2	0	2	Export	76	Brazil	BRA	188	Costa Rica	CRI								29	CRUDE ANIMAL,VEG.MATERL.	1	No Quantity							975349			0
S3	2000	2000	2000	2	0	2	Export	76	Brazil	BRA	192	Cuba	CUB								29	CRUDE ANIMAL,VEG.MATERL.	1	No Quantity							13080			0
S3	2000	2000	2000	2	0	2	Export	76	Brazil	BRA	196	Cyprus	CYP								29	CRUDE ANIMAL,VEG.MATERL.	1	No Quantity							3500			0
S3	2000	2000	2000	2	0	2	Export	76	Brazil	BRA	203	Czechia	CZE								29	CRUDE ANIMAL,VEG.MATERL.	1	No Quantity							1942			0
S3	2000	2000	2000	2	0	2	Export	76	Brazil	BRA	208	Denmark	DNK								29	CRUDE ANIMAL,VEG.MATERL.	1	No Quantity							1357882			0
S3	2000	2000	2000	2	0	2	Export	76	Brazil	BRA	214	Dominican Rep.	DOM								29	CRUDE ANIMAL,VEG.MATERL.	1	No Quantity							697204			0
S3	2000	2000	2000	2	0	2	Export	76	Brazil	BRA	218	Ecuador	ECU								29	CRUDE ANIMAL,VEG.MATERL.	1	No Quantity							159249			0
S3	2000	2000	2000	2	0	2	Export	76	Brazil	BRA	222	El Salvador	SLV								29	CRUDE ANIMAL,VEG.MATERL.	1	No Quantity							38412			0
S3	2000	2000	2000	2	0	2	Export	76	Brazil	BRA	246	Finland	FIN								29	CRUDE ANIMAL,VEG.MATERL.	1	No Quantity							8320			0
S3	2000	2000	2000	2	0	2	Export	76	Brazil	BRA	251	France	FRA								29	CRUDE ANIMAL,VEG.MATERL.	1	No Quantity							1912442			0
S3	2000	2000	2000	2	0	2	Export	76	Brazil	BRA	266	Gabon	GAB								29	CRUDE ANIMAL,VEG.MATERL.	1	No Quantity							10011			0
S3	2000	2000	2000	2	0	2	Export	76	Brazil	BRA	276	Germany	DEU								29	CRUDE ANIMAL,VEG.MATERL.	1	No Quantity							24897224			0
S3	2000	2000	2000	2	0	2	Export	76	Brazil	BRA	300	Greece	GRC								29	CRUDE ANIMAL,VEG.MATERL.	1	No Quantity							10242			0
S3	2000	2000	2000	2	0	2	Export	76	Brazil	BRA	320	Guatemala	GTM								29	CRUDE ANIMAL,VEG.MATERL.	1	No Quantity							921146			0
S3	2000	2000	2000	2	0	2	Export	76	Brazil	BRA	328	Guyana	GUY								29	CRUDE ANIMAL,VEG.MATERL.	1	No Quantity							3302			0
S3	2000	2000	2000	2	0	2	Export	76	Brazil	BRA	340	Honduras	HND								29	CRUDE ANIMAL,VEG.MATERL.	1	No Quantity							303675			0
S3	2000	2000	2000	2	0	2	Export	76	Brazil	BRA	344	China, Hong Kong SAR	HKG								29	CRUDE ANIMAL,VEG.MATERL.	1	No Quantity							17936695			0
S3	2000	2000	2000	2	0	2	Export	76	Brazil	BRA	348	Hungary	HUN								29	CRUDE ANIMAL,VEG.MATERL.	1	No Quantity							27011			0
S3	2000	2000	2000	2	0	2	Export	76	Brazil	BRA	376	Israel	ISR								29	CRUDE ANIMAL,VEG.MATERL.	1	No Quantity							13337			0
S3	2000	2000	2000	2	0	2	Export	76	Brazil	BRA	381	Italy	ITA								29	CRUDE ANIMAL,VEG.MATERL.	1	No Quantity							13426404			0
S3	2000	2000	2000	2	0	2	Export	76	Brazil	BRA	388	Jamaica	JAM								29	CRUDE ANIMAL,VEG.MATERL.	1	No Quantity							2752			0
S3	2000	2000	2000	2	0	2	Export	76	Brazil	BRA	392	Japan	JPN								29	CRUDE ANIMAL,VEG.MATERL.	1	No Quantity							4658721			0
S3	2000	2000	2000	2	0	2	Export	76	Brazil	BRA	408	Dem. People's Rep. of Korea	PRK								29	CRUDE ANIMAL,VEG.MATERL.	1	No Quantity							74001			0
S3	2000	2000	2000	2	0	2	Export	76	Brazil	BRA	410	Rep. of Korea	KOR								29	CRUDE ANIMAL,VEG.MATERL.	1	No Quantity							233368			0
S3	2000	2000	2000	2	0	2	Export	76	Brazil	BRA	458	Malaysia	MYS								29	CRUDE ANIMAL,VEG.MATERL.	1	No Quantity							18320			0
S3	2000	2000	2000	2	0	2	Export	76	Brazil	BRA	484	Mexico	MEX								29	CRUDE ANIMAL,VEG.MATERL.	1	No Quantity							5030193			0
S3	2000	2000	2000	2	0	2	Export	76	Brazil	BRA	490	Other Asia, nes									29	CRUDE ANIMAL,VEG.MATERL.	1	No Quantity							50914			0
S3	2000	2000	2000	2	0	2	Export	76	Brazil	BRA	504	Morocco	MAR								29	CRUDE ANIMAL,VEG.MATERL.	1	No Quantity							1696			0
S3	2000	2000	2000	2	0	2	Export	76	Brazil	BRA	508	Mozambique	MOZ								29	CRUDE ANIMAL,VEG.MATERL.	1	No Quantity							2400			0
S3	2000	2000	2000	2	0	2	Export	76	Brazil	BRA	528	Netherlands	NLD								29	CRUDE ANIMAL,VEG.MATERL.	1	No Quantity							7890143			0
S3	2000	2000	2000	2	0	2	Export	76	Brazil	BRA	530	Neth. Antilles	ANT								29	CRUDE ANIMAL,VEG.MATERL.	1	No Quantity							36692			0
S3	2000	2000	2000	2	0	2	Export	76	Brazil	BRA	533	Aruba	ABW								29	CRUDE ANIMAL,VEG.MATERL.	1	No Quantity							6361			0
S3	2000	2000	2000	2	0	2	Export	76	Brazil	BRA	540	New Caledonia	NCL								29	CRUDE ANIMAL,VEG.MATERL.	1	No Quantity							1600			0
S3	2000	2000	2000	2	0	2	Export	76	Brazil	BRA	554	New Zealand	NZL								29	CRUDE ANIMAL,VEG.MATERL.	1	No Quantity							355845			0
S3	2000	2000	2000	2	0	2	Export	76	Brazil	BRA	558	Nicaragua	NIC								29	CRUDE ANIMAL,VEG.MATERL.	1	No Quantity							33782			0
S3	2000	2000	2000	2	0	2	Export	76	Brazil	BRA	579	Norway	NOR								29	CRUDE ANIMAL,VEG.MATERL.	1	No Quantity							144246			0
S3	2000	2000	2000	2	0	2	Export	76	Brazil	BRA	586	Pakistan	PAK								29	CRUDE ANIMAL,VEG.MATERL.	1	No Quantity							7626			0
S3	2000	2000	2000	2	0	2	Export	76	Brazil	BRA	591	Panama	PAN								29	CRUDE ANIMAL,VEG.MATERL.	1	No Quantity							608314			0
S3	2000	2000	2000	2	0	2	Export	76	Brazil	BRA	600	Paraguay	PRY								29	CRUDE ANIMAL,VEG.MATERL.	1	No Quantity							1160407			0
S3	2000	2000	2000	2	0	2	Export	76	Brazil	BRA	604	Peru	PER								29	CRUDE ANIMAL,VEG.MATERL.	1	No Quantity							996221			0
S3	2000	2000	2000	2	0	2	Export	76	Brazil	BRA	608	Philippines	PHL								29	CRUDE ANIMAL,VEG.MATERL.	1	No Quantity							22833			0
S3	2000	2000	2000	2	0	2	Export	76	Brazil	BRA	616	Poland	POL								29	CRUDE ANIMAL,VEG.MATERL.	1	No Quantity							46780			0
S3	2000	2000	2000	2	0	2	Export	76	Brazil	BRA	620	Portugal	PRT								29	CRUDE ANIMAL,VEG.MATERL.	1	No Quantity							5807212			0
S3	2000	2000	2000	2	0	2	Export	76	Brazil	BRA	642	Romania	ROU								29	CRUDE ANIMAL,VEG.MATERL.	1	No Quantity							20213			0
S3	2000	2000	2000	2	0	2	Export	76	Brazil	BRA	659	Saint Kitts and Nevis	KNA								29	CRUDE ANIMAL,VEG.MATERL.	1	No Quantity							400			0
S3	2000	2000	2000	2	0	2	Export	76	Brazil	BRA	682	Saudi Arabia	SAU								29	CRUDE ANIMAL,VEG.MATERL.	1	No Quantity							37341			0
S3	2000	2000	2000	2	0	2	Export	76	Brazil	BRA	686	Senegal	SEN								29	CRUDE ANIMAL,VEG.MATERL.	1	No Quantity							7889			0
S3	2000	2000	2000	2	0	2	Export	76	Brazil	BRA	699	India	IND								29	CRUDE ANIMAL,VEG.MATERL.	1	No Quantity							21013			0
S3	2000	2000	2000	2	0	2	Export	76	Brazil	BRA	702	Singapore	SGP								29	CRUDE ANIMAL,VEG.MATERL.	1	No Quantity							39938			0
S3	2000	2000	2000	2	0	2	Export	76	Brazil	BRA	704	Viet Nam	VNM								29	CRUDE ANIMAL,VEG.MATERL.	1	No Quantity							1975			0
S3	2000	2000	2000	2	0	2	Export	76	Brazil	BRA	710	South Africa	ZAF								29	CRUDE ANIMAL,VEG.MATERL.	1	No Quantity							503730			0
S3	2000	2000	2000	2	0	2	Export	76	Brazil	BRA	724	Spain	ESP								29	CRUDE ANIMAL,VEG.MATERL.	1	No Quantity							7650075			0
S3	2000	2000	2000	2	0	2	Export	76	Brazil	BRA	752	Sweden	SWE								29	CRUDE ANIMAL,VEG.MATERL.	1	No Quantity							227714			0
S3	2000	2000	2000	2	0	2	Export	76	Brazil	BRA	757	Switzerland	CHE								29	CRUDE ANIMAL,VEG.MATERL.	1	No Quantity							5543565			0
S3	2000	2000	2000	2	0	2	Export	76	Brazil	BRA	760	Syria	SYR								29	CRUDE ANIMAL,VEG.MATERL.	1	No Quantity							9580			0
S3	2000	2000	2000	2	0	2	Export	76	Brazil	BRA	764	Thailand	THA								29	CRUDE ANIMAL,VEG.MATERL.	1	No Quantity							12807			0
S3	2000	2000	2000	2	0	2	Export	76	Brazil	BRA	780	Trinidad and Tobago	TTO								29	CRUDE ANIMAL,VEG.MATERL.	1	No Quantity							13920			0
S3	2000	2000	2000	2	0	2	Export	76	Brazil	BRA	784	United Arab Emirates	ARE								29	CRUDE ANIMAL,VEG.MATERL.	1	No Quantity							90733			0
S3	2000	2000	2000	2	0	2	Export	76	Brazil	BRA	788	Tunisia	TUN								29	CRUDE ANIMAL,VEG.MATERL.	1	No Quantity							16469			0
S3	2000	2000	2000	2	0	2	Export	76	Brazil	BRA	792	Turkey	TUR								29	CRUDE ANIMAL,VEG.MATERL.	1	No Quantity							11956			0
S3	2000	2000	2000	2	0	2	Export	76	Brazil	BRA	826	United Kingdom	GBR								29	CRUDE ANIMAL,VEG.MATERL.	1	No Quantity							2431555			0
S3	2000	2000	2000	2	0	2	Export	76	Brazil	BRA	842	USA	USA								29	CRUDE ANIMAL,VEG.MATERL.	1	No Quantity							13670212			0
S3	2000	2000	2000	2	0	2	Export	76	Brazil	BRA	858	Uruguay	URY								29	CRUDE ANIMAL,VEG.MATERL.	1	No Quantity							690010			0
S3	2000	2000	2000	2	0	2	Export	76	Brazil	BRA	862	Venezuela	VEN								29	CRUDE ANIMAL,VEG.MATERL.	1	No Quantity							3788534			0
S3	2000	2000	2000	2	0	2	Export	84	Belize	BLZ	0	World	WLD								29	CRUDE ANIMAL,VEG.MATERL.	1	No Quantity							53947			0
S3	2000	2000	2000	2	0	2	Export	84	Belize	BLZ	124	Canada	CAN								29	CRUDE ANIMAL,VEG.MATERL.	1	No Quantity							2363			0
S3	2000	2000	2000	2	0	2	Export	84	Belize	BLZ	276	Germany	DEU								29	CRUDE ANIMAL,VEG.MATERL.	1	No Quantity							20			0
S3	2000	2000	2000	2	0	2	Export	84	Belize	BLZ	320	Guatemala	GTM								29	CRUDE ANIMAL,VEG.MATERL.	1	No Quantity							2250			0
S3	2000	2000	2000	2	0	2	Export	84	Belize	BLZ	372	Ireland	IRL								29	CRUDE ANIMAL,VEG.MATERL.	1	No Quantity							2017			0
S3	2000	2000	2000	2	0	2	Export	84	Belize	BLZ	392	Japan	JPN								29	CRUDE ANIMAL,VEG.MATERL.	1	No Quantity							350			0
S3	2000	2000	2000	2	0	2	Export	84	Belize	BLZ	842	USA	USA								29	CRUDE ANIMAL,VEG.MATERL.	1	No Quantity							46946			0
S3	2000	2000	2000	2	0	2	Export	76	Brazil	BRA	0	World	WLD								32	COAL, COKE, BRIQUETTES	1	No Quantity							226324			0
S3	2000	2000	2000	2	0	2	Export	76	Brazil	BRA	32	Argentina	ARG								32	COAL, COKE, BRIQUETTES	1	No Quantity							123015			0
S3	2000	2000	2000	2	0	2	Export	76	Brazil	BRA	68	Bolivia (Plurinational State of)	BOL								32	COAL, COKE, BRIQUETTES	1	No Quantity							4935			0
S3	2000	2000	2000	2	0	2	Export	76	Brazil	BRA	508	Mozambique	MOZ								32	COAL, COKE, BRIQUETTES	1	No Quantity							620			0
S3	2000	2000	2000	2	0	2	Export	76	Brazil	BRA	600	Paraguay	PRY								32	COAL, COKE, BRIQUETTES	1	No Quantity							2894			0
S3	2000	2000	2000	2	0	2	Export	76	Brazil	BRA	604	Peru	PER								32	COAL, COKE, BRIQUETTES	1	No Quantity							3100			0
S3	2000	2000	2000	2	0	2	Export	76	Brazil	BRA	620	Portugal	PRT								32	COAL, COKE, BRIQUETTES	1	No Quantity							13			0
S3	2000	2000	2000	2	0	2	Export	76	Brazil	BRA	699	India	IND								32	COAL, COKE, BRIQUETTES	1	No Quantity							91342			0
S3	2000	2000	2000	2	0	2	Export	76	Brazil	BRA	842	USA	USA								32	COAL, COKE, BRIQUETTES	1	No Quantity							64			0
S3	2000	2000	2000	2	0	2	Export	76	Brazil	BRA	858	Uruguay	URY								32	COAL, COKE, BRIQUETTES	1	No Quantity							341			0
S3	2000	2000	2000	2	0	2	Export	76	Brazil	BRA	0	World	WLD								33	PETROLEUM,PETROL.PRODUCT	1	No Quantity							905994993			0
S3	2000	2000	2000	2	0	2	Export	76	Brazil	BRA	24	Angola	AGO								33	PETROLEUM,PETROL.PRODUCT	1	No Quantity							115202			0
S3	2000	2000	2000	2	0	2	Export	76	Brazil	BRA	32	Argentina	ARG								33	PETROLEUM,PETROL.PRODUCT	1	No Quantity							55489733			0
S3	2000	2000	2000	2	0	2	Export	76	Brazil	BRA	36	Australia	AUS								33	PETROLEUM,PETROL.PRODUCT	1	No Quantity							1100			0
S3	2000	2000	2000	2	0	2	Export	76	Brazil	BRA	56	Belgium	BEL								33	PETROLEUM,PETROL.PRODUCT	1	No Quantity							154029			0
S3	2000	2000	2000	2	0	2	Export	76	Brazil	BRA	68	Bolivia (Plurinational State of)	BOL								33	PETROLEUM,PETROL.PRODUCT	1	No Quantity							3628876			0
S3	2000	2000	2000	2	0	2	Export	76	Brazil	BRA	124	Canada	CAN								33	PETROLEUM,PETROL.PRODUCT	1	No Quantity							4118468			0
S3	2000	2000	2000	2	0	2	Export	76	Brazil	BRA	152	Chile	CHL								33	PETROLEUM,PETROL.PRODUCT	1	No Quantity							1781624			0
S3	2000	2000	2000	2	0	2	Export	76	Brazil	BRA	156	China	CHN								33	PETROLEUM,PETROL.PRODUCT	1	No Quantity							36147008			0
S3	2000	2000	2000	2	0	2	Export	76	Brazil	BRA	170	Colombia	COL								33	PETROLEUM,PETROL.PRODUCT	1	No Quantity							10642523			0
S3	2000	2000	2000	2	0	2	Export	76	Brazil	BRA	188	Costa Rica	CRI								33	PETROLEUM,PETROL.PRODUCT	1	No Quantity							18942878			0
S3	2000	2000	2000	2	0	2	Export	76	Brazil	BRA	192	Cuba	CUB								33	PETROLEUM,PETROL.PRODUCT	1	No Quantity							24583			0
S3	2000	2000	2000	2	0	2	Export	76	Brazil	BRA	203	Czechia	CZE								33	PETROLEUM,PETROL.PRODUCT	1	No Quantity							295			0
S3	2000	2000	2000	2	0	2	Export	76	Brazil	BRA	214	Dominican Rep.	DOM								33	PETROLEUM,PETROL.PRODUCT	1	No Quantity							73416			0
S3	2000	2000	2000	2	0	2	Export	76	Brazil	BRA	218	Ecuador	ECU								33	PETROLEUM,PETROL.PRODUCT	1	No Quantity							812			0
S3	2000	2000	2000	2	0	2	Export	76	Brazil	BRA	222	El Salvador	SLV								33	PETROLEUM,PETROL.PRODUCT	1	No Quantity							799			0
S3	2000	2000	2000	2	0	2	Export	76	Brazil	BRA	251	France	FRA								33	PETROLEUM,PETROL.PRODUCT	1	No Quantity							11919998			0
S3	2000	2000	2000	2	0	2	Export	76	Brazil	BRA	270	Gambia	GMB								33	PETROLEUM,PETROL.PRODUCT	1	No Quantity							2880			0
S3	2000	2000	2000	2	0	2	Export	76	Brazil	BRA	276	Germany	DEU								33	PETROLEUM,PETROL.PRODUCT	1	No Quantity							6172671			0
S3	2000	2000	2000	2	0	2	Export	76	Brazil	BRA	320	Guatemala	GTM								33	PETROLEUM,PETROL.PRODUCT	1	No Quantity							2988			0
S3	2000	2000	2000	2	0	2	Export	76	Brazil	BRA	328	Guyana	GUY								33	PETROLEUM,PETROL.PRODUCT	1	No Quantity							15905			0
S3	2000	2000	2000	2	0	2	Export	76	Brazil	BRA	340	Honduras	HND								33	PETROLEUM,PETROL.PRODUCT	1	No Quantity							629			0
S3	2000	2000	2000	2	0	2	Export	76	Brazil	BRA	344	China, Hong Kong SAR	HKG								33	PETROLEUM,PETROL.PRODUCT	1	No Quantity							10652			0
S3	2000	2000	2000	2	0	2	Export	76	Brazil	BRA	368	Iraq	IRQ								33	PETROLEUM,PETROL.PRODUCT	1	No Quantity							2838			0
S3	2000	2000	2000	2	0	2	Export	76	Brazil	BRA	376	Israel	ISR								33	PETROLEUM,PETROL.PRODUCT	1	No Quantity							666			0
S3	2000	2000	2000	2	0	2	Export	76	Brazil	BRA	381	Italy	ITA								33	PETROLEUM,PETROL.PRODUCT	1	No Quantity							39536532			0
S3	2000	2000	2000	2	0	2	Export	76	Brazil	BRA	392	Japan	JPN								33	PETROLEUM,PETROL.PRODUCT	1	No Quantity							16761			0
S3	2000	2000	2000	2	0	2	Export	76	Brazil	BRA	404	Kenya	KEN								33	PETROLEUM,PETROL.PRODUCT	1	No Quantity							194			0
S3	2000	2000	2000	2	0	2	Export	76	Brazil	BRA	458	Malaysia	MYS								33	PETROLEUM,PETROL.PRODUCT	1	No Quantity							1099			0
S3	2000	2000	2000	2	0	2	Export	76	Brazil	BRA	484	Mexico	MEX								33	PETROLEUM,PETROL.PRODUCT	1	No Quantity							673289			0
S3	2000	2000	2000	2	0	2	Export	76	Brazil	BRA	528	Netherlands	NLD								33	PETROLEUM,PETROL.PRODUCT	1	No Quantity							2800168			0
S3	2000	2000	2000	2	0	2	Export	76	Brazil	BRA	530	Neth. Antilles	ANT								33	PETROLEUM,PETROL.PRODUCT	1	No Quantity							68800506			0
S3	2000	2000	2000	2	0	2	Export	76	Brazil	BRA	566	Nigeria	NGA								33	PETROLEUM,PETROL.PRODUCT	1	No Quantity							16170808			0
S3	2000	2000	2000	2	0	2	Export	76	Brazil	BRA	586	Pakistan	PAK								33	PETROLEUM,PETROL.PRODUCT	1	No Quantity							434			0
S3	2000	2000	2000	2	0	2	Export	76	Brazil	BRA	591	Panama	PAN								33	PETROLEUM,PETROL.PRODUCT	1	No Quantity							42741			0
S3	2000	2000	2000	2	0	2	Export	76	Brazil	BRA	600	Paraguay	PRY								33	PETROLEUM,PETROL.PRODUCT	1	No Quantity							9625271			0
S3	2000	2000	2000	2	0	2	Export	76	Brazil	BRA	604	Peru	PER								33	PETROLEUM,PETROL.PRODUCT	1	No Quantity							956292			0
S3	2000	2000	2000	2	0	2	Export	76	Brazil	BRA	608	Philippines	PHL								33	PETROLEUM,PETROL.PRODUCT	1	No Quantity							3131			0
S3	2000	2000	2000	2	0	2	Export	76	Brazil	BRA	616	Poland	POL								33	PETROLEUM,PETROL.PRODUCT	1	No Quantity							106795			0
S3	2000	2000	2000	2	0	2	Export	76	Brazil	BRA	620	Portugal	PRT								33	PETROLEUM,PETROL.PRODUCT	1	No Quantity							1325633			0
S3	2000	2000	2000	2	0	2	Export	76	Brazil	BRA	624	Guinea-Bissau	GNB								33	PETROLEUM,PETROL.PRODUCT	1	No Quantity							1480			0
S3	2000	2000	2000	2	0	2	Export	76	Brazil	BRA	662	Saint Lucia	LCA								33	PETROLEUM,PETROL.PRODUCT	1	No Quantity							49494656			0
S3	2000	2000	2000	2	0	2	Export	76	Brazil	BRA	678	Sao Tome and Principe	STP								33	PETROLEUM,PETROL.PRODUCT	1	No Quantity							511			0
S3	2000	2000	2000	2	0	2	Export	76	Brazil	BRA	686	Senegal	SEN								33	PETROLEUM,PETROL.PRODUCT	1	No Quantity							245			0
S3	2000	2000	2000	2	0	2	Export	76	Brazil	BRA	694	Sierra Leone	SLE								33	PETROLEUM,PETROL.PRODUCT	1	No Quantity							4590			0
S3	2000	2000	2000	2	0	2	Export	76	Brazil	BRA	699	India	IND								33	PETROLEUM,PETROL.PRODUCT	1	No Quantity							1171421			0
S3	2000	2000	2000	2	0	2	Export	76	Brazil	BRA	702	Singapore	SGP								33	PETROLEUM,PETROL.PRODUCT	1	No Quantity							8452098			0
S3	2000	2000	2000	2	0	2	Export	76	Brazil	BRA	710	South Africa	ZAF								33	PETROLEUM,PETROL.PRODUCT	1	No Quantity							8339677			0
S3	2000	2000	2000	2	0	2	Export	76	Brazil	BRA	724	Spain	ESP								33	PETROLEUM,PETROL.PRODUCT	1	No Quantity							4410583			0
S3	2000	2000	2000	2	0	2	Export	76	Brazil	BRA	740	Suriname	SUR								33	PETROLEUM,PETROL.PRODUCT	1	No Quantity							6740			0
S3	2000	2000	2000	2	0	2	Export	76	Brazil	BRA	752	Sweden	SWE								33	PETROLEUM,PETROL.PRODUCT	1	No Quantity							24			0
S3	2000	2000	2000	2	0	2	Export	76	Brazil	BRA	757	Switzerland	CHE								33	PETROLEUM,PETROL.PRODUCT	1	No Quantity							826			0
S3	2000	2000	2000	2	0	2	Export	76	Brazil	BRA	760	Syria	SYR								33	PETROLEUM,PETROL.PRODUCT	1	No Quantity							29904			0
S3	2000	2000	2000	2	0	2	Export	76	Brazil	BRA	780	Trinidad and Tobago	TTO								33	PETROLEUM,PETROL.PRODUCT	1	No Quantity							5525			0
S3	2000	2000	2000	2	0	2	Export	76	Brazil	BRA	792	Turkey	TUR								33	PETROLEUM,PETROL.PRODUCT	1	No Quantity							1603			0
S3	2000	2000	2000	2	0	2	Export	76	Brazil	BRA	826	United Kingdom	GBR								33	PETROLEUM,PETROL.PRODUCT	1	No Quantity							36040			0
S3	2000	2000	2000	2	0	2	Export	76	Brazil	BRA	842	USA	USA								33	PETROLEUM,PETROL.PRODUCT	1	No Quantity							529171036			0
S3	2000	2000	2000	2	0	2	Export	76	Brazil	BRA	858	Uruguay	URY								33	PETROLEUM,PETROL.PRODUCT	1	No Quantity							11778282			0
S3	2000	2000	2000	2	0	2	Export	76	Brazil	BRA	862	Venezuela	VEN								33	PETROLEUM,PETROL.PRODUCT	1	No Quantity							3779525			0
S3	2000	2000	2000	2	0	2	Export	84	Belize	BLZ	0	World	WLD								33	PETROLEUM,PETROL.PRODUCT	1	No Quantity							4101662			0
S3	2000	2000	2000	2	0	2	Export	84	Belize	BLZ	320	Guatemala	GTM								33	PETROLEUM,PETROL.PRODUCT	1	No Quantity							1014142			0
S3	2000	2000	2000	2	0	2	Export	84	Belize	BLZ	484	Mexico	MEX								33	PETROLEUM,PETROL.PRODUCT	1	No Quantity							448			0
S3	2000	2000	2000	2	0	2	Export	84	Belize	BLZ	558	Nicaragua	NIC								33	PETROLEUM,PETROL.PRODUCT	1	No Quantity							50			0
S3	2000	2000	2000	2	0	2	Export	84	Belize	BLZ	842	USA	USA								33	PETROLEUM,PETROL.PRODUCT	1	No Quantity							3087023			0
S3	2000	2000	2000	2	0	2	Export	76	Brazil	BRA	0	World	WLD								34	GAS,NATURAL,MANUFACTURED	1	No Quantity							2135529			0
S3	2000	2000	2000	2	0	2	Export	76	Brazil	BRA	68	Bolivia (Plurinational State of)	BOL								34	GAS,NATURAL,MANUFACTURED	1	No Quantity							3331			0
S3	2000	2000	2000	2	0	2	Export	76	Brazil	BRA	251	France	FRA								34	GAS,NATURAL,MANUFACTURED	1	No Quantity							5			0
S3	2000	2000	2000	2	0	2	Export	76	Brazil	BRA	842	USA	USA								34	GAS,NATURAL,MANUFACTURED	1	No Quantity							500			0
S3	2000	2000	2000	2	0	2	Export	76	Brazil	BRA	858	Uruguay	URY								34	GAS,NATURAL,MANUFACTURED	1	No Quantity							2131693			0
S3	2000	2000	2000	2	0	2	Export	76	Brazil	BRA	0	World	WLD								41	ANIMAL OILS AND FATS	1	No Quantity							4544224			0
S3	2000	2000	2000	2	0	2	Export	76	Brazil	BRA	32	Argentina	ARG								41	ANIMAL OILS AND FATS	1	No Quantity							2742795			0
S3	2000	2000	2000	2	0	2	Export	76	Brazil	BRA	68	Bolivia (Plurinational State of)	BOL								41	ANIMAL OILS AND FATS	1	No Quantity							59805			0
S3	2000	2000	2000	2	0	2	Export	76	Brazil	BRA	124	Canada	CAN								41	ANIMAL OILS AND FATS	1	No Quantity							120787			0
S3	2000	2000	2000	2	0	2	Export	76	Brazil	BRA	152	Chile	CHL								41	ANIMAL OILS AND FATS	1	No Quantity							416			0
S3	2000	2000	2000	2	0	2	Export	76	Brazil	BRA	178	Congo	COG								41	ANIMAL OILS AND FATS	1	No Quantity							11250			0
S3	2000	2000	2000	2	0	2	Export	76	Brazil	BRA	276	Germany	DEU								41	ANIMAL OILS AND FATS	1	No Quantity							1758			0
S3	2000	2000	2000	2	0	2	Export	76	Brazil	BRA	320	Guatemala	GTM								41	ANIMAL OILS AND FATS	1	No Quantity							4173			0
S3	2000	2000	2000	2	0	2	Export	76	Brazil	BRA	344	China, Hong Kong SAR	HKG								41	ANIMAL OILS AND FATS	1	No Quantity							8109			0
S3	2000	2000	2000	2	0	2	Export	76	Brazil	BRA	360	Indonesia	IDN								41	ANIMAL OILS AND FATS	1	No Quantity							40815			0
S3	2000	2000	2000	2	0	2	Export	76	Brazil	BRA	376	Israel	ISR								41	ANIMAL OILS AND FATS	1	No Quantity							4686			0
S3	2000	2000	2000	2	0	2	Export	76	Brazil	BRA	392	Japan	JPN								41	ANIMAL OILS AND FATS	1	No Quantity							149089			0
S3	2000	2000	2000	2	0	2	Export	76	Brazil	BRA	484	Mexico	MEX								41	ANIMAL OILS AND FATS	1	No Quantity							16832			0
S3	2000	2000	2000	2	0	2	Export	76	Brazil	BRA	528	Netherlands	NLD								41	ANIMAL OILS AND FATS	1	No Quantity							3740			0
S3	2000	2000	2000	2	0	2	Export	76	Brazil	BRA	600	Paraguay	PRY								41	ANIMAL OILS AND FATS	1	No Quantity							14156			0
S3	2000	2000	2000	2	0	2	Export	76	Brazil	BRA	604	Peru	PER								41	ANIMAL OILS AND FATS	1	No Quantity							3969			0
S3	2000	2000	2000	2	0	2	Export	76	Brazil	BRA	643	Russian Federation	RUS								41	ANIMAL OILS AND FATS	1	No Quantity							587166			0
S3	2000	2000	2000	2	0	2	Export	76	Brazil	BRA	710	South Africa	ZAF								41	ANIMAL OILS AND FATS	1	No Quantity							8117			0
S3	2000	2000	2000	2	0	2	Export	76	Brazil	BRA	842	USA	USA								41	ANIMAL OILS AND FATS	1	No Quantity							27502			0
S3	2000	2000	2000	2	0	2	Export	76	Brazil	BRA	858	Uruguay	URY								41	ANIMAL OILS AND FATS	1	No Quantity							738472			0
S3	2000	2000	2000	2	0	2	Export	76	Brazil	BRA	862	Venezuela	VEN								41	ANIMAL OILS AND FATS	1	No Quantity							587			0
S3	2000	2000	2000	2	0	2	Export	76	Brazil	BRA	0	World	WLD								42	FIXED VEG. FATS AND OILS	1	No Quantity							392487900			0
S3	2000	2000	2000	2	0	2	Export	76	Brazil	BRA	24	Angola	AGO								42	FIXED VEG. FATS AND OILS	1	No Quantity							702223			0
S3	2000	2000	2000	2	0	2	Export	76	Brazil	BRA	32	Argentina	ARG								42	FIXED VEG. FATS AND OILS	1	No Quantity							573968			0
S3	2000	2000	2000	2	0	2	Export	76	Brazil	BRA	36	Australia	AUS								42	FIXED VEG. FATS AND OILS	1	No Quantity							3087751			0
S3	2000	2000	2000	2	0	2	Export	76	Brazil	BRA	40	Austria	AUT								42	FIXED VEG. FATS AND OILS	1	No Quantity							1058			0
S3	2000	2000	2000	2	0	2	Export	76	Brazil	BRA	50	Bangladesh	BGD								42	FIXED VEG. FATS AND OILS	1	No Quantity							26742364			0
S3	2000	2000	2000	2	0	2	Export	76	Brazil	BRA	56	Belgium	BEL								42	FIXED VEG. FATS AND OILS	1	No Quantity							275949			0
S3	2000	2000	2000	2	0	2	Export	76	Brazil	BRA	68	Bolivia (Plurinational State of)	BOL								42	FIXED VEG. FATS AND OILS	1	No Quantity							4249169			0
S3	2000	2000	2000	2	0	2	Export	76	Brazil	BRA	124	Canada	CAN								42	FIXED VEG. FATS AND OILS	1	No Quantity							10523			0
S3	2000	2000	2000	2	0	2	Export	76	Brazil	BRA	152	Chile	CHL								42	FIXED VEG. FATS AND OILS	1	No Quantity							86106			0
S3	2000	2000	2000	2	0	2	Export	76	Brazil	BRA	156	China	CHN								42	FIXED VEG. FATS AND OILS	1	No Quantity							21276286			0
S3	2000	2000	2000	2	0	2	Export	76	Brazil	BRA	170	Colombia	COL								42	FIXED VEG. FATS AND OILS	1	No Quantity							2903			0
S3	2000	2000	2000	2	0	2	Export	76	Brazil	BRA	192	Cuba	CUB								42	FIXED VEG. FATS AND OILS	1	No Quantity							6127360			0
S3	2000	2000	2000	2	0	2	Export	76	Brazil	BRA	214	Dominican Rep.	DOM								42	FIXED VEG. FATS AND OILS	1	No Quantity							83			0
S3	2000	2000	2000	2	0	2	Export	76	Brazil	BRA	218	Ecuador	ECU								42	FIXED VEG. FATS AND OILS	1	No Quantity							47			0
S3	2000	2000	2000	2	0	2	Export	76	Brazil	BRA	242	Fiji	FJI								42	FIXED VEG. FATS AND OILS	1	No Quantity							511700			0
S3	2000	2000	2000	2	0	2	Export	76	Brazil	BRA	251	France	FRA								42	FIXED VEG. FATS AND OILS	1	No Quantity							9341270			0
S3	2000	2000	2000	2	0	2	Export	76	Brazil	BRA	276	Germany	DEU								42	FIXED VEG. FATS AND OILS	1	No Quantity							364609			0
S3	2000	2000	2000	2	0	2	Export	76	Brazil	BRA	320	Guatemala	GTM								42	FIXED VEG. FATS AND OILS	1	No Quantity							590			0
S3	2000	2000	2000	2	0	2	Export	76	Brazil	BRA	328	Guyana	GUY								42	FIXED VEG. FATS AND OILS	1	No Quantity							13425			0
S3	2000	2000	2000	2	0	2	Export	76	Brazil	BRA	332	Haiti	HTI								42	FIXED VEG. FATS AND OILS	1	No Quantity							8146402			0
S3	2000	2000	2000	2	0	2	Export	76	Brazil	BRA	340	Honduras	HND								42	FIXED VEG. FATS AND OILS	1	No Quantity							38790			0
S3	2000	2000	2000	2	0	2	Export	76	Brazil	BRA	344	China, Hong Kong SAR	HKG								42	FIXED VEG. FATS AND OILS	1	No Quantity							19137295			0
S3	2000	2000	2000	2	0	2	Export	76	Brazil	BRA	364	Iran	IRN								42	FIXED VEG. FATS AND OILS	1	No Quantity							102363571			0
S3	2000	2000	2000	2	0	2	Export	76	Brazil	BRA	381	Italy	ITA								42	FIXED VEG. FATS AND OILS	1	No Quantity							398			0
S3	2000	2000	2000	2	0	2	Export	76	Brazil	BRA	388	Jamaica	JAM								42	FIXED VEG. FATS AND OILS	1	No Quantity							664587			0
S3	2000	2000	2000	2	0	2	Export	76	Brazil	BRA	392	Japan	JPN								42	FIXED VEG. FATS AND OILS	1	No Quantity							198040			0
S3	2000	2000	2000	2	0	2	Export	76	Brazil	BRA	408	Dem. People's Rep. of Korea	PRK								42	FIXED VEG. FATS AND OILS	1	No Quantity							2664240			0
S3	2000	2000	2000	2	0	2	Export	76	Brazil	BRA	410	Rep. of Korea	KOR								42	FIXED VEG. FATS AND OILS	1	No Quantity							1432390			0
S3	2000	2000	2000	2	0	2	Export	76	Brazil	BRA	422	Lebanon	LBN								42	FIXED VEG. FATS AND OILS	1	No Quantity							11186			0
S3	2000	2000	2000	2	0	2	Export	76	Brazil	BRA	458	Malaysia	MYS								42	FIXED VEG. FATS AND OILS	1	No Quantity							22755396			0
S3	2000	2000	2000	2	0	2	Export	76	Brazil	BRA	478	Mauritania	MRT								42	FIXED VEG. FATS AND OILS	1	No Quantity							982726			0
S3	2000	2000	2000	2	0	2	Export	76	Brazil	BRA	484	Mexico	MEX								42	FIXED VEG. FATS AND OILS	1	No Quantity							1411407			0
S3	2000	2000	2000	2	0	2	Export	76	Brazil	BRA	504	Morocco	MAR								42	FIXED VEG. FATS AND OILS	1	No Quantity							16703442			0
S3	2000	2000	2000	2	0	2	Export	76	Brazil	BRA	512	Oman	OMN								42	FIXED VEG. FATS AND OILS	1	No Quantity							175000			0
S3	2000	2000	2000	2	0	2	Export	76	Brazil	BRA	528	Netherlands	NLD								42	FIXED VEG. FATS AND OILS	1	No Quantity							2980315			0
S3	2000	2000	2000	2	0	2	Export	76	Brazil	BRA	554	New Zealand	NZL								42	FIXED VEG. FATS AND OILS	1	No Quantity							1286000			0
S3	2000	2000	2000	2	0	2	Export	76	Brazil	BRA	558	Nicaragua	NIC								42	FIXED VEG. FATS AND OILS	1	No Quantity							9706			0
S3	2000	2000	2000	2	0	2	Export	76	Brazil	BRA	566	Nigeria	NGA								42	FIXED VEG. FATS AND OILS	1	No Quantity							12804			0
S3	2000	2000	2000	2	0	2	Export	76	Brazil	BRA	586	Pakistan	PAK								42	FIXED VEG. FATS AND OILS	1	No Quantity							9961668			0
S3	2000	2000	2000	2	0	2	Export	76	Brazil	BRA	591	Panama	PAN								42	FIXED VEG. FATS AND OILS	1	No Quantity							38327			0
S3	2000	2000	2000	2	0	2	Export	76	Brazil	BRA	600	Paraguay	PRY								42	FIXED VEG. FATS AND OILS	1	No Quantity							4800319			0
S3	2000	2000	2000	2	0	2	Export	76	Brazil	BRA	604	Peru	PER								42	FIXED VEG. FATS AND OILS	1	No Quantity							1738324			0
S3	2000	2000	2000	2	0	2	Export	76	Brazil	BRA	616	Poland	POL								42	FIXED VEG. FATS AND OILS	1	No Quantity							3860			0
S3	2000	2000	2000	2	0	2	Export	76	Brazil	BRA	620	Portugal	PRT								42	FIXED VEG. FATS AND OILS	1	No Quantity							124			0
S3	2000	2000	2000	2	0	2	Export	76	Brazil	BRA	682	Saudi Arabia	SAU								42	FIXED VEG. FATS AND OILS	1	No Quantity							220250			0
S3	2000	2000	2000	2	0	2	Export	76	Brazil	BRA	686	Senegal	SEN								42	FIXED VEG. FATS AND OILS	1	No Quantity							2714325			0
S3	2000	2000	2000	2	0	2	Export	76	Brazil	BRA	699	India	IND								42	FIXED VEG. FATS AND OILS	1	No Quantity							73286982			0
S3	2000	2000	2000	2	0	2	Export	76	Brazil	BRA	710	South Africa	ZAF								42	FIXED VEG. FATS AND OILS	1	No Quantity							2304735			0
S3	2000	2000	2000	2	0	2	Export	76	Brazil	BRA	724	Spain	ESP								42	FIXED VEG. FATS AND OILS	1	No Quantity							526898			0
S3	2000	2000	2000	2	0	2	Export	76	Brazil	BRA	757	Switzerland	CHE								42	FIXED VEG. FATS AND OILS	1	No Quantity							7200			0
S3	2000	2000	2000	2	0	2	Export	76	Brazil	BRA	780	Trinidad and Tobago	TTO								42	FIXED VEG. FATS AND OILS	1	No Quantity							5690			0
S3	2000	2000	2000	2	0	2	Export	76	Brazil	BRA	784	United Arab Emirates	ARE								42	FIXED VEG. FATS AND OILS	1	No Quantity							3932525			0
S3	2000	2000	2000	2	0	2	Export	76	Brazil	BRA	788	Tunisia	TUN								42	FIXED VEG. FATS AND OILS	1	No Quantity							7543927			0
S3	2000	2000	2000	2	0	2	Export	76	Brazil	BRA	792	Turkey	TUR								42	FIXED VEG. FATS AND OILS	1	No Quantity							700000			0
S3	2000	2000	2000	2	0	2	Export	76	Brazil	BRA	818	Egypt	EGY								42	FIXED VEG. FATS AND OILS	1	No Quantity							23101766			0
S3	2000	2000	2000	2	0	2	Export	76	Brazil	BRA	826	United Kingdom	GBR								42	FIXED VEG. FATS AND OILS	1	No Quantity							6420407			0
S3	2000	2000	2000	2	0	2	Export	76	Brazil	BRA	842	USA	USA								42	FIXED VEG. FATS AND OILS	1	No Quantity							801484			0
S3	2000	2000	2000	2	0	2	Export	76	Brazil	BRA	858	Uruguay	URY								42	FIXED VEG. FATS AND OILS	1	No Quantity							33743			0
S3	2000	2000	2000	2	0	2	Export	76	Brazil	BRA	862	Venezuela	VEN								42	FIXED VEG. FATS AND OILS	1	No Quantity							4267			0
S3	2000	2000	2000	2	0	2	Export	76	Brazil	BRA	0	World	WLD								43	ANIMAL,VEG.FATS,OILS,NES	1	No Quantity							78817496			0
S3	2000	2000	2000	2	0	2	Export	76	Brazil	BRA	24	Angola	AGO								43	ANIMAL,VEG.FATS,OILS,NES	1	No Quantity							3849			0
S3	2000	2000	2000	2	0	2	Export	76	Brazil	BRA	32	Argentina	ARG								43	ANIMAL,VEG.FATS,OILS,NES	1	No Quantity							3610826			0
S3	2000	2000	2000	2	0	2	Export	76	Brazil	BRA	36	Australia	AUS								43	ANIMAL,VEG.FATS,OILS,NES	1	No Quantity							66339			0
S3	2000	2000	2000	2	0	2	Export	76	Brazil	BRA	56	Belgium	BEL								43	ANIMAL,VEG.FATS,OILS,NES	1	No Quantity							2611776			0
S3	2000	2000	2000	2	0	2	Export	76	Brazil	BRA	68	Bolivia (Plurinational State of)	BOL								43	ANIMAL,VEG.FATS,OILS,NES	1	No Quantity							320665			0
S3	2000	2000	2000	2	0	2	Export	76	Brazil	BRA	124	Canada	CAN								43	ANIMAL,VEG.FATS,OILS,NES	1	No Quantity							39136			0
S3	2000	2000	2000	2	0	2	Export	76	Brazil	BRA	144	Sri Lanka	LKA								43	ANIMAL,VEG.FATS,OILS,NES	1	No Quantity							4240			0
S3	2000	2000	2000	2	0	2	Export	76	Brazil	BRA	152	Chile	CHL								43	ANIMAL,VEG.FATS,OILS,NES	1	No Quantity							1360935			0
S3	2000	2000	2000	2	0	2	Export	76	Brazil	BRA	156	China	CHN								43	ANIMAL,VEG.FATS,OILS,NES	1	No Quantity							406316			0
S3	2000	2000	2000	2	0	2	Export	76	Brazil	BRA	170	Colombia	COL								43	ANIMAL,VEG.FATS,OILS,NES	1	No Quantity							1092416			0
S3	2000	2000	2000	2	0	2	Export	76	Brazil	BRA	188	Costa Rica	CRI								43	ANIMAL,VEG.FATS,OILS,NES	1	No Quantity							216593			0
S3	2000	2000	2000	2	0	2	Export	76	Brazil	BRA	192	Cuba	CUB								43	ANIMAL,VEG.FATS,OILS,NES	1	No Quantity							2535283			0
S3	2000	2000	2000	2	0	2	Export	76	Brazil	BRA	214	Dominican Rep.	DOM								43	ANIMAL,VEG.FATS,OILS,NES	1	No Quantity							24722			0
S3	2000	2000	2000	2	0	2	Export	76	Brazil	BRA	218	Ecuador	ECU								43	ANIMAL,VEG.FATS,OILS,NES	1	No Quantity							200220			0
S3	2000	2000	2000	2	0	2	Export	76	Brazil	BRA	251	France	FRA								43	ANIMAL,VEG.FATS,OILS,NES	1	No Quantity							871047			0
S3	2000	2000	2000	2	0	2	Export	76	Brazil	BRA	276	Germany	DEU								43	ANIMAL,VEG.FATS,OILS,NES	1	No Quantity							4701933			0
S3	2000	2000	2000	2	0	2	Export	76	Brazil	BRA	320	Guatemala	GTM								43	ANIMAL,VEG.FATS,OILS,NES	1	No Quantity							106063			0
S3	2000	2000	2000	2	0	2	Export	76	Brazil	BRA	344	China, Hong Kong SAR	HKG								43	ANIMAL,VEG.FATS,OILS,NES	1	No Quantity							228627			0
S3	2000	2000	2000	2	0	2	Export	76	Brazil	BRA	360	Indonesia	IDN								43	ANIMAL,VEG.FATS,OILS,NES	1	No Quantity							519257			0
S3	2000	2000	2000	2	0	2	Export	76	Brazil	BRA	364	Iran	IRN								43	ANIMAL,VEG.FATS,OILS,NES	1	No Quantity							163486			0
S3	2000	2000	2000	2	0	2	Export	76	Brazil	BRA	376	Israel	ISR								43	ANIMAL,VEG.FATS,OILS,NES	1	No Quantity							76097			0
S3	2000	2000	2000	2	0	2	Export	76	Brazil	BRA	381	Italy	ITA								43	ANIMAL,VEG.FATS,OILS,NES	1	No Quantity							1650914			0
S3	2000	2000	2000	2	0	2	Export	76	Brazil	BRA	384	Côte d'Ivoire	CIV								43	ANIMAL,VEG.FATS,OILS,NES	1	No Quantity							38800			0
S3	2000	2000	2000	2	0	2	Export	76	Brazil	BRA	388	Jamaica	JAM								43	ANIMAL,VEG.FATS,OILS,NES	1	No Quantity							186733			0
S3	2000	2000	2000	2	0	2	Export	76	Brazil	BRA	392	Japan	JPN								43	ANIMAL,VEG.FATS,OILS,NES	1	No Quantity							19686394			0
S3	2000	2000	2000	2	0	2	Export	76	Brazil	BRA	404	Kenya	KEN								43	ANIMAL,VEG.FATS,OILS,NES	1	No Quantity							59248			0
S3	2000	2000	2000	2	0	2	Export	76	Brazil	BRA	410	Rep. of Korea	KOR								43	ANIMAL,VEG.FATS,OILS,NES	1	No Quantity							315479			0
S3	2000	2000	2000	2	0	2	Export	76	Brazil	BRA	458	Malaysia	MYS								43	ANIMAL,VEG.FATS,OILS,NES	1	No Quantity							4485			0
S3	2000	2000	2000	2	0	2	Export	76	Brazil	BRA	484	Mexico	MEX								43	ANIMAL,VEG.FATS,OILS,NES	1	No Quantity							1442853			0
S3	2000	2000	2000	2	0	2	Export	76	Brazil	BRA	490	Other Asia, nes									43	ANIMAL,VEG.FATS,OILS,NES	1	No Quantity							1370785			0
S3	2000	2000	2000	2	0	2	Export	76	Brazil	BRA	504	Morocco	MAR								43	ANIMAL,VEG.FATS,OILS,NES	1	No Quantity							113008			0
S3	2000	2000	2000	2	0	2	Export	76	Brazil	BRA	528	Netherlands	NLD								43	ANIMAL,VEG.FATS,OILS,NES	1	No Quantity							7503449			0
S3	2000	2000	2000	2	0	2	Export	76	Brazil	BRA	586	Pakistan	PAK								43	ANIMAL,VEG.FATS,OILS,NES	1	No Quantity							208065			0
S3	2000	2000	2000	2	0	2	Export	76	Brazil	BRA	600	Paraguay	PRY								43	ANIMAL,VEG.FATS,OILS,NES	1	No Quantity							668088			0
S3	2000	2000	2000	2	0	2	Export	76	Brazil	BRA	604	Peru	PER								43	ANIMAL,VEG.FATS,OILS,NES	1	No Quantity							665665			0
S3	2000	2000	2000	2	0	2	Export	76	Brazil	BRA	608	Philippines	PHL								43	ANIMAL,VEG.FATS,OILS,NES	1	No Quantity							73937			0
S3	2000	2000	2000	2	0	2	Export	76	Brazil	BRA	620	Portugal	PRT								43	ANIMAL,VEG.FATS,OILS,NES	1	No Quantity							12150			0
S3	2000	2000	2000	2	0	2	Export	76	Brazil	BRA	699	India	IND								43	ANIMAL,VEG.FATS,OILS,NES	1	No Quantity							641442			0
S3	2000	2000	2000	2	0	2	Export	76	Brazil	BRA	702	Singapore	SGP								43	ANIMAL,VEG.FATS,OILS,NES	1	No Quantity							110240			0
S3	2000	2000	2000	2	0	2	Export	76	Brazil	BRA	710	South Africa	ZAF								43	ANIMAL,VEG.FATS,OILS,NES	1	No Quantity							606299			0
S3	2000	2000	2000	2	0	2	Export	76	Brazil	BRA	716	Zimbabwe	ZWE								43	ANIMAL,VEG.FATS,OILS,NES	1	No Quantity							36830			0
S3	2000	2000	2000	2	0	2	Export	76	Brazil	BRA	724	Spain	ESP								43	ANIMAL,VEG.FATS,OILS,NES	1	No Quantity							777895			0
S3	2000	2000	2000	2	0	2	Export	76	Brazil	BRA	740	Suriname	SUR								43	ANIMAL,VEG.FATS,OILS,NES	1	No Quantity							1177			0
S3	2000	2000	2000	2	0	2	Export	76	Brazil	BRA	752	Sweden	SWE								43	ANIMAL,VEG.FATS,OILS,NES	1	No Quantity							477692			0
S3	2000	2000	2000	2	0	2	Export	76	Brazil	BRA	760	Syria	SYR								43	ANIMAL,VEG.FATS,OILS,NES	1	No Quantity							205603			0
S3	2000	2000	2000	2	0	2	Export	76	Brazil	BRA	764	Thailand	THA								43	ANIMAL,VEG.FATS,OILS,NES	1	No Quantity							28736			0
S3	2000	2000	2000	2	0	2	Export	76	Brazil	BRA	780	Trinidad and Tobago	TTO								43	ANIMAL,VEG.FATS,OILS,NES	1	No Quantity							702299			0
S3	2000	2000	2000	2	0	2	Export	76	Brazil	BRA	784	United Arab Emirates	ARE								43	ANIMAL,VEG.FATS,OILS,NES	1	No Quantity							4543			0
S3	2000	2000	2000	2	0	2	Export	76	Brazil	BRA	788	Tunisia	TUN								43	ANIMAL,VEG.FATS,OILS,NES	1	No Quantity							350302			0
S3	2000	2000	2000	2	0	2	Export	76	Brazil	BRA	792	Turkey	TUR								43	ANIMAL,VEG.FATS,OILS,NES	1	No Quantity							106824			0
S3	2000	2000	2000	2	0	2	Export	76	Brazil	BRA	818	Egypt	EGY								43	ANIMAL,VEG.FATS,OILS,NES	1	No Quantity							29207			0
S3	2000	2000	2000	2	0	2	Export	76	Brazil	BRA	826	United Kingdom	GBR								43	ANIMAL,VEG.FATS,OILS,NES	1	No Quantity							2386857			0
S3	2000	2000	2000	2	0	2	Export	76	Brazil	BRA	842	USA	USA								43	ANIMAL,VEG.FATS,OILS,NES	1	No Quantity							17030521			0
S3	2000	2000	2000	2	0	2	Export	76	Brazil	BRA	858	Uruguay	URY								43	ANIMAL,VEG.FATS,OILS,NES	1	No Quantity							1622321			0
S3	2000	2000	2000	2	0	2	Export	76	Brazil	BRA	862	Venezuela	VEN								43	ANIMAL,VEG.FATS,OILS,NES	1	No Quantity							538829			0
S3	2000	2000	2000	2	0	2	Export	76	Brazil	BRA	0	World	WLD								51	ORGANIC CHEMICALS	1	No Quantity							1178795890			0
S3	2000	2000	2000	2	0	2	Export	76	Brazil	BRA	24	Angola	AGO								51	ORGANIC CHEMICALS	1	No Quantity							138721			0
S3	2000	2000	2000	2	0	2	Export	76	Brazil	BRA	32	Argentina	ARG								51	ORGANIC CHEMICALS	1	No Quantity							190735878			0
S3	2000	2000	2000	2	0	2	Export	76	Brazil	BRA	36	Australia	AUS								51	ORGANIC CHEMICALS	1	No Quantity							5673769			0
S3	2000	2000	2000	2	0	2	Export	76	Brazil	BRA	40	Austria	AUT								51	ORGANIC CHEMICALS	1	No Quantity							3937			0
S3	2000	2000	2000	2	0	2	Export	76	Brazil	BRA	50	Bangladesh	BGD								51	ORGANIC CHEMICALS	1	No Quantity							372707			0
S3	2000	2000	2000	2	0	2	Export	76	Brazil	BRA	52	Barbados	BRB								51	ORGANIC CHEMICALS	1	No Quantity							8820			0
S3	2000	2000	2000	2	0	2	Export	76	Brazil	BRA	56	Belgium	BEL								51	ORGANIC CHEMICALS	1	No Quantity							33879370			0
S3	2000	2000	2000	2	0	2	Export	76	Brazil	BRA	68	Bolivia (Plurinational State of)	BOL								51	ORGANIC CHEMICALS	1	No Quantity							3873756			0
S3	2000	2000	2000	2	0	2	Export	76	Brazil	BRA	124	Canada	CAN								51	ORGANIC CHEMICALS	1	No Quantity							2440283			0
S3	2000	2000	2000	2	0	2	Export	76	Brazil	BRA	136	Cayman Isds	CYM								51	ORGANIC CHEMICALS	1	No Quantity							9316706			0
S3	2000	2000	2000	2	0	2	Export	76	Brazil	BRA	144	Sri Lanka	LKA								51	ORGANIC CHEMICALS	1	No Quantity							7193			0
S3	2000	2000	2000	2	0	2	Export	76	Brazil	BRA	152	Chile	CHL								51	ORGANIC CHEMICALS	1	No Quantity							20367535			0
S3	2000	2000	2000	2	0	2	Export	76	Brazil	BRA	156	China	CHN								51	ORGANIC CHEMICALS	1	No Quantity							10921994			0
S3	2000	2000	2000	2	0	2	Export	76	Brazil	BRA	170	Colombia	COL								51	ORGANIC CHEMICALS	1	No Quantity							20628722			0
S3	2000	2000	2000	2	0	2	Export	76	Brazil	BRA	188	Costa Rica	CRI								51	ORGANIC CHEMICALS	1	No Quantity							3373496			0
S3	2000	2000	2000	2	0	2	Export	76	Brazil	BRA	192	Cuba	CUB								51	ORGANIC CHEMICALS	1	No Quantity							14724			0
S3	2000	2000	2000	2	0	2	Export	76	Brazil	BRA	203	Czechia	CZE								51	ORGANIC CHEMICALS	1	No Quantity							52254			0
S3	2000	2000	2000	2	0	2	Export	76	Brazil	BRA	208	Denmark	DNK								51	ORGANIC CHEMICALS	1	No Quantity							1001972			0
S3	2000	2000	2000	2	0	2	Export	76	Brazil	BRA	214	Dominican Rep.	DOM								51	ORGANIC CHEMICALS	1	No Quantity							1993905			0
S3	2000	2000	2000	2	0	2	Export	76	Brazil	BRA	218	Ecuador	ECU								51	ORGANIC CHEMICALS	1	No Quantity							2331580			0
S3	2000	2000	2000	2	0	2	Export	76	Brazil	BRA	222	El Salvador	SLV								51	ORGANIC CHEMICALS	1	No Quantity							1139907			0
S3	2000	2000	2000	2	0	2	Export	76	Brazil	BRA	246	Finland	FIN								51	ORGANIC CHEMICALS	1	No Quantity							8680			0
S3	2000	2000	2000	2	0	2	Export	76	Brazil	BRA	251	France	FRA								51	ORGANIC CHEMICALS	1	No Quantity							6911554			0
S3	2000	2000	2000	2	0	2	Export	76	Brazil	BRA	270	Gambia	GMB								51	ORGANIC CHEMICALS	1	No Quantity							124090			0
S3	2000	2000	2000	2	0	2	Export	76	Brazil	BRA	276	Germany	DEU								51	ORGANIC CHEMICALS	1	No Quantity							48908718			0
S3	2000	2000	2000	2	0	2	Export	76	Brazil	BRA	288	Ghana	GHA								51	ORGANIC CHEMICALS	1	No Quantity							241929			0
S3	2000	2000	2000	2	0	2	Export	76	Brazil	BRA	300	Greece	GRC								51	ORGANIC CHEMICALS	1	No Quantity							89786			0
S3	2000	2000	2000	2	0	2	Export	76	Brazil	BRA	320	Guatemala	GTM								51	ORGANIC CHEMICALS	1	No Quantity							6643085			0
S3	2000	2000	2000	2	0	2	Export	76	Brazil	BRA	324	Guinea	GIN								51	ORGANIC CHEMICALS	1	No Quantity							355672			0
S3	2000	2000	2000	2	0	2	Export	76	Brazil	BRA	328	Guyana	GUY								51	ORGANIC CHEMICALS	1	No Quantity							195125			0
S3	2000	2000	2000	2	0	2	Export	76	Brazil	BRA	332	Haiti	HTI								51	ORGANIC CHEMICALS	1	No Quantity							16430			0
S3	2000	2000	2000	2	0	2	Export	76	Brazil	BRA	340	Honduras	HND								51	ORGANIC CHEMICALS	1	No Quantity							172654			0
S3	2000	2000	2000	2	0	2	Export	76	Brazil	BRA	344	China, Hong Kong SAR	HKG								51	ORGANIC CHEMICALS	1	No Quantity							6055934			0
S3	2000	2000	2000	2	0	2	Export	76	Brazil	BRA	348	Hungary	HUN								51	ORGANIC CHEMICALS	1	No Quantity							282324			0
S3	2000	2000	2000	2	0	2	Export	76	Brazil	BRA	360	Indonesia	IDN								51	ORGANIC CHEMICALS	1	No Quantity							1385240			0
S3	2000	2000	2000	2	0	2	Export	76	Brazil	BRA	364	Iran	IRN								51	ORGANIC CHEMICALS	1	No Quantity							2585327			0
S3	2000	2000	2000	2	0	2	Export	76	Brazil	BRA	372	Ireland	IRL								51	ORGANIC CHEMICALS	1	No Quantity							31896			0
S3	2000	2000	2000	2	0	2	Export	76	Brazil	BRA	376	Israel	ISR								51	ORGANIC CHEMICALS	1	No Quantity							8991449			0
S3	2000	2000	2000	2	0	2	Export	76	Brazil	BRA	381	Italy	ITA								51	ORGANIC CHEMICALS	1	No Quantity							6501815			0
S3	2000	2000	2000	2	0	2	Export	76	Brazil	BRA	384	Côte d'Ivoire	CIV								51	ORGANIC CHEMICALS	1	No Quantity							2678701			0
S3	2000	2000	2000	2	0	2	Export	76	Brazil	BRA	388	Jamaica	JAM								51	ORGANIC CHEMICALS	1	No Quantity							3379080			0
S3	2000	2000	2000	2	0	2	Export	76	Brazil	BRA	392	Japan	JPN								51	ORGANIC CHEMICALS	1	No Quantity							94641047			0
S3	2000	2000	2000	2	0	2	Export	76	Brazil	BRA	400	Jordan	JOR								51	ORGANIC CHEMICALS	1	No Quantity							22370			0
S3	2000	2000	2000	2	0	2	Export	76	Brazil	BRA	404	Kenya	KEN								51	ORGANIC CHEMICALS	1	No Quantity							32310			0
S3	2000	2000	2000	2	0	2	Export	76	Brazil	BRA	408	Dem. People's Rep. of Korea	PRK								51	ORGANIC CHEMICALS	1	No Quantity							217209			0
S3	2000	2000	2000	2	0	2	Export	76	Brazil	BRA	410	Rep. of Korea	KOR								51	ORGANIC CHEMICALS	1	No Quantity							32626937			0
S3	2000	2000	2000	2	0	2	Export	76	Brazil	BRA	422	Lebanon	LBN								51	ORGANIC CHEMICALS	1	No Quantity							132			0
S3	2000	2000	2000	2	0	2	Export	76	Brazil	BRA	458	Malaysia	MYS								51	ORGANIC CHEMICALS	1	No Quantity							433477			0
S3	2000	2000	2000	2	0	2	Export	76	Brazil	BRA	466	Mali	MLI								51	ORGANIC CHEMICALS	1	No Quantity							251440			0
S3	2000	2000	2000	2	0	2	Export	76	Brazil	BRA	478	Mauritania	MRT								51	ORGANIC CHEMICALS	1	No Quantity							91			0
S3	2000	2000	2000	2	0	2	Export	76	Brazil	BRA	480	Mauritius	MUS								51	ORGANIC CHEMICALS	1	No Quantity							6712			0
S3	2000	2000	2000	2	0	2	Export	76	Brazil	BRA	484	Mexico	MEX								51	ORGANIC CHEMICALS	1	No Quantity							11625790			0
S3	2000	2000	2000	2	0	2	Export	76	Brazil	BRA	490	Other Asia, nes									51	ORGANIC CHEMICALS	1	No Quantity							26494495			0
S3	2000	2000	2000	2	0	2	Export	76	Brazil	BRA	504	Morocco	MAR								51	ORGANIC CHEMICALS	1	No Quantity							84226			0
S3	2000	2000	2000	2	0	2	Export	76	Brazil	BRA	528	Netherlands	NLD								51	ORGANIC CHEMICALS	1	No Quantity							93253908			0
S3	2000	2000	2000	2	0	2	Export	76	Brazil	BRA	554	New Zealand	NZL								51	ORGANIC CHEMICALS	1	No Quantity							249334			0
S3	2000	2000	2000	2	0	2	Export	76	Brazil	BRA	558	Nicaragua	NIC								51	ORGANIC CHEMICALS	1	No Quantity							3620			0
S3	2000	2000	2000	2	0	2	Export	76	Brazil	BRA	566	Nigeria	NGA								51	ORGANIC CHEMICALS	1	No Quantity							3976247			0
S3	2000	2000	2000	2	0	2	Export	76	Brazil	BRA	579	Norway	NOR								51	ORGANIC CHEMICALS	1	No Quantity							190042			0
S3	2000	2000	2000	2	0	2	Export	76	Brazil	BRA	586	Pakistan	PAK								51	ORGANIC CHEMICALS	1	No Quantity							163058			0
S3	2000	2000	2000	2	0	2	Export	76	Brazil	BRA	591	Panama	PAN								51	ORGANIC CHEMICALS	1	No Quantity							856380			0
S3	2000	2000	2000	2	0	2	Export	76	Brazil	BRA	600	Paraguay	PRY								51	ORGANIC CHEMICALS	1	No Quantity							2306023			0
S3	2000	2000	2000	2	0	2	Export	76	Brazil	BRA	604	Peru	PER								51	ORGANIC CHEMICALS	1	No Quantity							4349939			0
S3	2000	2000	2000	2	0	2	Export	76	Brazil	BRA	608	Philippines	PHL								51	ORGANIC CHEMICALS	1	No Quantity							2406830			0
S3	2000	2000	2000	2	0	2	Export	76	Brazil	BRA	616	Poland	POL								51	ORGANIC CHEMICALS	1	No Quantity							2882210			0
S3	2000	2000	2000	2	0	2	Export	76	Brazil	BRA	620	Portugal	PRT								51	ORGANIC CHEMICALS	1	No Quantity							246119			0
S3	2000	2000	2000	2	0	2	Export	76	Brazil	BRA	642	Romania	ROU								51	ORGANIC CHEMICALS	1	No Quantity							33193			0
S3	2000	2000	2000	2	0	2	Export	76	Brazil	BRA	643	Russian Federation	RUS								51	ORGANIC CHEMICALS	1	No Quantity							15			0
S3	2000	2000	2000	2	0	2	Export	76	Brazil	BRA	682	Saudi Arabia	SAU								51	ORGANIC CHEMICALS	1	No Quantity							13373			0
S3	2000	2000	2000	2	0	2	Export	76	Brazil	BRA	686	Senegal	SEN								51	ORGANIC CHEMICALS	1	No Quantity							76588			0
S3	2000	2000	2000	2	0	2	Export	76	Brazil	BRA	699	India	IND								51	ORGANIC CHEMICALS	1	No Quantity							9889881			0
S3	2000	2000	2000	2	0	2	Export	76	Brazil	BRA	702	Singapore	SGP								51	ORGANIC CHEMICALS	1	No Quantity							13027984			0
S3	2000	2000	2000	2	0	2	Export	76	Brazil	BRA	705	Slovenia	SVN								51	ORGANIC CHEMICALS	1	No Quantity							994000			0
S3	2000	2000	2000	2	0	2	Export	76	Brazil	BRA	710	South Africa	ZAF								51	ORGANIC CHEMICALS	1	No Quantity							25105008			0
S3	2000	2000	2000	2	0	2	Export	76	Brazil	BRA	716	Zimbabwe	ZWE								51	ORGANIC CHEMICALS	1	No Quantity							9584			0
S3	2000	2000	2000	2	0	2	Export	76	Brazil	BRA	724	Spain	ESP								51	ORGANIC CHEMICALS	1	No Quantity							9761873			0
S3	2000	2000	2000	2	0	2	Export	76	Brazil	BRA	740	Suriname	SUR								51	ORGANIC CHEMICALS	1	No Quantity							68646			0
S3	2000	2000	2000	2	0	2	Export	76	Brazil	BRA	752	Sweden	SWE								51	ORGANIC CHEMICALS	1	No Quantity							155340			0
S3	2000	2000	2000	2	0	2	Export	76	Brazil	BRA	757	Switzerland	CHE								51	ORGANIC CHEMICALS	1	No Quantity							12527431			0
S3	2000	2000	2000	2	0	2	Export	76	Brazil	BRA	760	Syria	SYR								51	ORGANIC CHEMICALS	1	No Quantity							26392			0
S3	2000	2000	2000	2	0	2	Export	76	Brazil	BRA	764	Thailand	THA								51	ORGANIC CHEMICALS	1	No Quantity							2681006			0
S3	2000	2000	2000	2	0	2	Export	76	Brazil	BRA	780	Trinidad and Tobago	TTO								51	ORGANIC CHEMICALS	1	No Quantity							154653			0
S3	2000	2000	2000	2	0	2	Export	76	Brazil	BRA	784	United Arab Emirates	ARE								51	ORGANIC CHEMICALS	1	No Quantity							33506			0
S3	2000	2000	2000	2	0	2	Export	76	Brazil	BRA	788	Tunisia	TUN								51	ORGANIC CHEMICALS	1	No Quantity							4152			0
S3	2000	2000	2000	2	0	2	Export	76	Brazil	BRA	792	Turkey	TUR								51	ORGANIC CHEMICALS	1	No Quantity							2152264			0
S3	2000	2000	2000	2	0	2	Export	76	Brazil	BRA	804	Ukraine	UKR								51	ORGANIC CHEMICALS	1	No Quantity							205005			0
S3	2000	2000	2000	2	0	2	Export	76	Brazil	BRA	818	Egypt	EGY								51	ORGANIC CHEMICALS	1	No Quantity							777999			0
S3	2000	2000	2000	2	0	2	Export	76	Brazil	BRA	826	United Kingdom	GBR								51	ORGANIC CHEMICALS	1	No Quantity							8355553			0
S3	2000	2000	2000	2	0	2	Export	76	Brazil	BRA	842	USA	USA								51	ORGANIC CHEMICALS	1	No Quantity							393810068			0
S3	2000	2000	2000	2	0	2	Export	76	Brazil	BRA	858	Uruguay	URY								51	ORGANIC CHEMICALS	1	No Quantity							6344483			0
S3	2000	2000	2000	2	0	2	Export	76	Brazil	BRA	862	Venezuela	VEN								51	ORGANIC CHEMICALS	1	No Quantity							11431229			0
S3	2000	2000	2000	2	0	2	Export	76	Brazil	BRA	0	World	WLD								52	INORGANIC CHEMICALS	1	No Quantity							367141412			0
S3	2000	2000	2000	2	0	2	Export	76	Brazil	BRA	24	Angola	AGO								52	INORGANIC CHEMICALS	1	No Quantity							473060			0
S3	2000	2000	2000	2	0	2	Export	76	Brazil	BRA	32	Argentina	ARG								52	INORGANIC CHEMICALS	1	No Quantity							41258375			0
S3	2000	2000	2000	2	0	2	Export	76	Brazil	BRA	36	Australia	AUS								52	INORGANIC CHEMICALS	1	No Quantity							3078056			0
S3	2000	2000	2000	2	0	2	Export	76	Brazil	BRA	40	Austria	AUT								52	INORGANIC CHEMICALS	1	No Quantity							2628029			0
S3	2000	2000	2000	2	0	2	Export	76	Brazil	BRA	44	Bahamas	BHS								52	INORGANIC CHEMICALS	1	No Quantity							17070			0
S3	2000	2000	2000	2	0	2	Export	76	Brazil	BRA	48	Bahrain	BHR								52	INORGANIC CHEMICALS	1	No Quantity							4894			0
S3	2000	2000	2000	2	0	2	Export	76	Brazil	BRA	56	Belgium	BEL								52	INORGANIC CHEMICALS	1	No Quantity							12679628			0
S3	2000	2000	2000	2	0	2	Export	76	Brazil	BRA	68	Bolivia (Plurinational State of)	BOL								52	INORGANIC CHEMICALS	1	No Quantity							1148873			0
S3	2000	2000	2000	2	0	2	Export	76	Brazil	BRA	104	Myanmar	MMR								52	INORGANIC CHEMICALS	1	No Quantity							60000			0
S3	2000	2000	2000	2	0	2	Export	76	Brazil	BRA	124	Canada	CAN								52	INORGANIC CHEMICALS	1	No Quantity							12724434			0
S3	2000	2000	2000	2	0	2	Export	76	Brazil	BRA	132	Cabo Verde	CPV								52	INORGANIC CHEMICALS	1	No Quantity							57619			0
S3	2000	2000	2000	2	0	2	Export	76	Brazil	BRA	152	Chile	CHL								52	INORGANIC CHEMICALS	1	No Quantity							5638193			0
S3	2000	2000	2000	2	0	2	Export	76	Brazil	BRA	156	China	CHN								52	INORGANIC CHEMICALS	1	No Quantity							1143364			0
S3	2000	2000	2000	2	0	2	Export	76	Brazil	BRA	170	Colombia	COL								52	INORGANIC CHEMICALS	1	No Quantity							3968975			0
S3	2000	2000	2000	2	0	2	Export	76	Brazil	BRA	178	Congo	COG								52	INORGANIC CHEMICALS	1	No Quantity							16526			0
S3	2000	2000	2000	2	0	2	Export	76	Brazil	BRA	188	Costa Rica	CRI								52	INORGANIC CHEMICALS	1	No Quantity							875957			0
S3	2000	2000	2000	2	0	2	Export	76	Brazil	BRA	192	Cuba	CUB								52	INORGANIC CHEMICALS	1	No Quantity							18478			0
S3	2000	2000	2000	2	0	2	Export	76	Brazil	BRA	208	Denmark	DNK								52	INORGANIC CHEMICALS	1	No Quantity							5300			0
S3	2000	2000	2000	2	0	2	Export	76	Brazil	BRA	214	Dominican Rep.	DOM								52	INORGANIC CHEMICALS	1	No Quantity							217771			0
S3	2000	2000	2000	2	0	2	Export	76	Brazil	BRA	218	Ecuador	ECU								52	INORGANIC CHEMICALS	1	No Quantity							689750			0
S3	2000	2000	2000	2	0	2	Export	76	Brazil	BRA	222	El Salvador	SLV								52	INORGANIC CHEMICALS	1	No Quantity							318781			0
S3	2000	2000	2000	2	0	2	Export	76	Brazil	BRA	246	Finland	FIN								52	INORGANIC CHEMICALS	1	No Quantity							133780			0
S3	2000	2000	2000	2	0	2	Export	76	Brazil	BRA	251	France	FRA								52	INORGANIC CHEMICALS	1	No Quantity							7221304			0
S3	2000	2000	2000	2	0	2	Export	76	Brazil	BRA	276	Germany	DEU								52	INORGANIC CHEMICALS	1	No Quantity							26408218			0
S3	2000	2000	2000	2	0	2	Export	76	Brazil	BRA	288	Ghana	GHA								52	INORGANIC CHEMICALS	1	No Quantity							122860			0
S3	2000	2000	2000	2	0	2	Export	76	Brazil	BRA	300	Greece	GRC								52	INORGANIC CHEMICALS	1	No Quantity							26225			0
S3	2000	2000	2000	2	0	2	Export	76	Brazil	BRA	320	Guatemala	GTM								52	INORGANIC CHEMICALS	1	No Quantity							242806			0
S3	2000	2000	2000	2	0	2	Export	76	Brazil	BRA	324	Guinea	GIN								52	INORGANIC CHEMICALS	1	No Quantity							548136			0
S3	2000	2000	2000	2	0	2	Export	76	Brazil	BRA	340	Honduras	HND								52	INORGANIC CHEMICALS	1	No Quantity							135690			0
S3	2000	2000	2000	2	0	2	Export	76	Brazil	BRA	344	China, Hong Kong SAR	HKG								52	INORGANIC CHEMICALS	1	No Quantity							205193			0
S3	2000	2000	2000	2	0	2	Export	76	Brazil	BRA	360	Indonesia	IDN								52	INORGANIC CHEMICALS	1	No Quantity							188619			0
S3	2000	2000	2000	2	0	2	Export	76	Brazil	BRA	376	Israel	ISR								52	INORGANIC CHEMICALS	1	No Quantity							207871			0
S3	2000	2000	2000	2	0	2	Export	76	Brazil	BRA	381	Italy	ITA								52	INORGANIC CHEMICALS	1	No Quantity							19693587			0
S3	2000	2000	2000	2	0	2	Export	76	Brazil	BRA	392	Japan	JPN								52	INORGANIC CHEMICALS	1	No Quantity							26542007			0
S3	2000	2000	2000	2	0	2	Export	76	Brazil	BRA	404	Kenya	KEN								52	INORGANIC CHEMICALS	1	No Quantity							44400			0
S3	2000	2000	2000	2	0	2	Export	76	Brazil	BRA	410	Rep. of Korea	KOR								52	INORGANIC CHEMICALS	1	No Quantity							291779			0
S3	2000	2000	2000	2	0	2	Export	76	Brazil	BRA	442	Luxembourg	LUX								52	INORGANIC CHEMICALS	1	No Quantity							679201			0
S3	2000	2000	2000	2	0	2	Export	76	Brazil	BRA	450	Madagascar	MDG								52	INORGANIC CHEMICALS	1	No Quantity							43200			0
S3	2000	2000	2000	2	0	2	Export	76	Brazil	BRA	458	Malaysia	MYS								52	INORGANIC CHEMICALS	1	No Quantity							44524			0
S3	2000	2000	2000	2	0	2	Export	76	Brazil	BRA	466	Mali	MLI								52	INORGANIC CHEMICALS	1	No Quantity							38400			0
S3	2000	2000	2000	2	0	2	Export	76	Brazil	BRA	484	Mexico	MEX								52	INORGANIC CHEMICALS	1	No Quantity							11402810			0
S3	2000	2000	2000	2	0	2	Export	76	Brazil	BRA	490	Other Asia, nes									52	INORGANIC CHEMICALS	1	No Quantity							305510			0
S3	2000	2000	2000	2	0	2	Export	76	Brazil	BRA	504	Morocco	MAR								52	INORGANIC CHEMICALS	1	No Quantity							10480			0
S3	2000	2000	2000	2	0	2	Export	76	Brazil	BRA	528	Netherlands	NLD								52	INORGANIC CHEMICALS	1	No Quantity							33999885			0
S3	2000	2000	2000	2	0	2	Export	76	Brazil	BRA	554	New Zealand	NZL								52	INORGANIC CHEMICALS	1	No Quantity							96105			0
S3	2000	2000	2000	2	0	2	Export	76	Brazil	BRA	558	Nicaragua	NIC								52	INORGANIC CHEMICALS	1	No Quantity							3833			0
S3	2000	2000	2000	2	0	2	Export	76	Brazil	BRA	566	Nigeria	NGA								52	INORGANIC CHEMICALS	1	No Quantity							540189			0
S3	2000	2000	2000	2	0	2	Export	76	Brazil	BRA	579	Norway	NOR								52	INORGANIC CHEMICALS	1	No Quantity							9738067			0
S3	2000	2000	2000	2	0	2	Export	76	Brazil	BRA	586	Pakistan	PAK								52	INORGANIC CHEMICALS	1	No Quantity							2240			0
S3	2000	2000	2000	2	0	2	Export	76	Brazil	BRA	591	Panama	PAN								52	INORGANIC CHEMICALS	1	No Quantity							39231			0
S3	2000	2000	2000	2	0	2	Export	76	Brazil	BRA	600	Paraguay	PRY								52	INORGANIC CHEMICALS	1	No Quantity							2275597			0
S3	2000	2000	2000	2	0	2	Export	76	Brazil	BRA	604	Peru	PER								52	INORGANIC CHEMICALS	1	No Quantity							2937285			0
S3	2000	2000	2000	2	0	2	Export	76	Brazil	BRA	608	Philippines	PHL								52	INORGANIC CHEMICALS	1	No Quantity							1815			0
S3	2000	2000	2000	2	0	2	Export	76	Brazil	BRA	616	Poland	POL								52	INORGANIC CHEMICALS	1	No Quantity							418346			0
S3	2000	2000	2000	2	0	2	Export	76	Brazil	BRA	620	Portugal	PRT								52	INORGANIC CHEMICALS	1	No Quantity							124798			0
S3	2000	2000	2000	2	0	2	Export	76	Brazil	BRA	682	Saudi Arabia	SAU								52	INORGANIC CHEMICALS	1	No Quantity							2490			0
S3	2000	2000	2000	2	0	2	Export	76	Brazil	BRA	699	India	IND								52	INORGANIC CHEMICALS	1	No Quantity							668778			0
S3	2000	2000	2000	2	0	2	Export	76	Brazil	BRA	702	Singapore	SGP								52	INORGANIC CHEMICALS	1	No Quantity							878			0
S3	2000	2000	2000	2	0	2	Export	76	Brazil	BRA	703	Slovakia	SVK								52	INORGANIC CHEMICALS	1	No Quantity							369217			0
S3	2000	2000	2000	2	0	2	Export	76	Brazil	BRA	704	Viet Nam	VNM								52	INORGANIC CHEMICALS	1	No Quantity							128583			0
S3	2000	2000	2000	2	0	2	Export	76	Brazil	BRA	710	South Africa	ZAF								52	INORGANIC CHEMICALS	1	No Quantity							2390589			0
S3	2000	2000	2000	2	0	2	Export	76	Brazil	BRA	716	Zimbabwe	ZWE								52	INORGANIC CHEMICALS	1	No Quantity							5660			0
S3	2000	2000	2000	2	0	2	Export	76	Brazil	BRA	724	Spain	ESP								52	INORGANIC CHEMICALS	1	No Quantity							1845843			0
S3	2000	2000	2000	2	0	2	Export	76	Brazil	BRA	740	Suriname	SUR								52	INORGANIC CHEMICALS	1	No Quantity							506671			0
S3	2000	2000	2000	2	0	2	Export	76	Brazil	BRA	757	Switzerland	CHE								52	INORGANIC CHEMICALS	1	No Quantity							197350			0
S3	2000	2000	2000	2	0	2	Export	76	Brazil	BRA	760	Syria	SYR								52	INORGANIC CHEMICALS	1	No Quantity							7980			0
S3	2000	2000	2000	2	0	2	Export	76	Brazil	BRA	764	Thailand	THA								52	INORGANIC CHEMICALS	1	No Quantity							412200			0
S3	2000	2000	2000	2	0	2	Export	76	Brazil	BRA	780	Trinidad and Tobago	TTO								52	INORGANIC CHEMICALS	1	No Quantity							30502			0
S3	2000	2000	2000	2	0	2	Export	76	Brazil	BRA	784	United Arab Emirates	ARE								52	INORGANIC CHEMICALS	1	No Quantity							15781612			0
S3	2000	2000	2000	2	0	2	Export	76	Brazil	BRA	792	Turkey	TUR								52	INORGANIC CHEMICALS	1	No Quantity							137962			0
S3	2000	2000	2000	2	0	2	Export	76	Brazil	BRA	800	Uganda	UGA								52	INORGANIC CHEMICALS	1	No Quantity							6000			0
S3	2000	2000	2000	2	0	2	Export	76	Brazil	BRA	818	Egypt	EGY								52	INORGANIC CHEMICALS	1	No Quantity							227826			0
S3	2000	2000	2000	2	0	2	Export	76	Brazil	BRA	826	United Kingdom	GBR								52	INORGANIC CHEMICALS	1	No Quantity							12631916			0
S3	2000	2000	2000	2	0	2	Export	76	Brazil	BRA	842	USA	USA								52	INORGANIC CHEMICALS	1	No Quantity							89822494			0
S3	2000	2000	2000	2	0	2	Export	76	Brazil	BRA	858	Uruguay	URY								52	INORGANIC CHEMICALS	1	No Quantity							3209413			0
S3	2000	2000	2000	2	0	2	Export	76	Brazil	BRA	862	Venezuela	VEN								52	INORGANIC CHEMICALS	1	No Quantity							7012224			0
S3	2000	2000	2000	2	0	2	Export	76	Brazil	BRA	891	Serbia and Montenegro	SCG								52	INORGANIC CHEMICALS	1	No Quantity							8100			0
S3	2000	2000	2000	2	0	2	Export	84	Belize	BLZ	0	World	WLD								52	INORGANIC CHEMICALS	1	No Quantity							11060			0
S3	2000	2000	2000	2	0	2	Export	84	Belize	BLZ	484	Mexico	MEX								52	INORGANIC CHEMICALS	1	No Quantity							11056			0
S3	2000	2000	2000	2	0	2	Export	84	Belize	BLZ	842	USA	USA								52	INORGANIC CHEMICALS	1	No Quantity							4			0
S3	2000	2000	2000	2	0	2	Export	76	Brazil	BRA	0	World	WLD								53	DYES,COLOURING MATERIALS	1	No Quantity							214010565			0
S3	2000	2000	2000	2	0	2	Export	76	Brazil	BRA	12	Algeria	DZA								53	DYES,COLOURING MATERIALS	1	No Quantity							31026			0
S3	2000	2000	2000	2	0	2	Export	76	Brazil	BRA	24	Angola	AGO								53	DYES,COLOURING MATERIALS	1	No Quantity							615077			0
S3	2000	2000	2000	2	0	2	Export	76	Brazil	BRA	32	Argentina	ARG								53	DYES,COLOURING MATERIALS	1	No Quantity							56113020			0
S3	2000	2000	2000	2	0	2	Export	76	Brazil	BRA	36	Australia	AUS								53	DYES,COLOURING MATERIALS	1	No Quantity							136572			0
S3	2000	2000	2000	2	0	2	Export	76	Brazil	BRA	40	Austria	AUT								53	DYES,COLOURING MATERIALS	1	No Quantity							13040			0
S3	2000	2000	2000	2	0	2	Export	76	Brazil	BRA	48	Bahrain	BHR								53	DYES,COLOURING MATERIALS	1	No Quantity							14021			0
S3	2000	2000	2000	2	0	2	Export	76	Brazil	BRA	50	Bangladesh	BGD								53	DYES,COLOURING MATERIALS	1	No Quantity							885360			0
S3	2000	2000	2000	2	0	2	Export	76	Brazil	BRA	52	Barbados	BRB								53	DYES,COLOURING MATERIALS	1	No Quantity							17119			0
S3	2000	2000	2000	2	0	2	Export	76	Brazil	BRA	56	Belgium	BEL								53	DYES,COLOURING MATERIALS	1	No Quantity							133357			0
S3	2000	2000	2000	2	0	2	Export	76	Brazil	BRA	68	Bolivia (Plurinational State of)	BOL								53	DYES,COLOURING MATERIALS	1	No Quantity							10764351			0
S3	2000	2000	2000	2	0	2	Export	76	Brazil	BRA	84	Belize	BLZ								53	DYES,COLOURING MATERIALS	1	No Quantity							2439			0
S3	2000	2000	2000	2	0	2	Export	76	Brazil	BRA	100	Bulgaria	BGR								53	DYES,COLOURING MATERIALS	1	No Quantity							8252			0
S3	2000	2000	2000	2	0	2	Export	76	Brazil	BRA	124	Canada	CAN								53	DYES,COLOURING MATERIALS	1	No Quantity							1023552			0
S3	2000	2000	2000	2	0	2	Export	76	Brazil	BRA	132	Cabo Verde	CPV								53	DYES,COLOURING MATERIALS	1	No Quantity							319			0
S3	2000	2000	2000	2	0	2	Export	76	Brazil	BRA	144	Sri Lanka	LKA								53	DYES,COLOURING MATERIALS	1	No Quantity							151162			0
S3	2000	2000	2000	2	0	2	Export	76	Brazil	BRA	152	Chile	CHL								53	DYES,COLOURING MATERIALS	1	No Quantity							8136937			0
S3	2000	2000	2000	2	0	2	Export	76	Brazil	BRA	156	China	CHN								53	DYES,COLOURING MATERIALS	1	No Quantity							1658164			0
S3	2000	2000	2000	2	0	2	Export	76	Brazil	BRA	170	Colombia	COL								53	DYES,COLOURING MATERIALS	1	No Quantity							6701543			0
S3	2000	2000	2000	2	0	2	Export	76	Brazil	BRA	188	Costa Rica	CRI								53	DYES,COLOURING MATERIALS	1	No Quantity							259057			0
S3	2000	2000	2000	2	0	2	Export	76	Brazil	BRA	192	Cuba	CUB								53	DYES,COLOURING MATERIALS	1	No Quantity							679084			0
S3	2000	2000	2000	2	0	2	Export	76	Brazil	BRA	203	Czechia	CZE								53	DYES,COLOURING MATERIALS	1	No Quantity							69471			0
S3	2000	2000	2000	2	0	2	Export	76	Brazil	BRA	214	Dominican Rep.	DOM								53	DYES,COLOURING MATERIALS	1	No Quantity							267057			0
S3	2000	2000	2000	2	0	2	Export	76	Brazil	BRA	218	Ecuador	ECU								53	DYES,COLOURING MATERIALS	1	No Quantity							2973013			0
S3	2000	2000	2000	2	0	2	Export	76	Brazil	BRA	222	El Salvador	SLV								53	DYES,COLOURING MATERIALS	1	No Quantity							163863			0
S3	2000	2000	2000	2	0	2	Export	76	Brazil	BRA	226	Equatorial Guinea	GNQ								53	DYES,COLOURING MATERIALS	1	No Quantity							30198			0
S3	2000	2000	2000	2	0	2	Export	76	Brazil	BRA	231	Ethiopia	ETH								53	DYES,COLOURING MATERIALS	1	No Quantity							43576			0
S3	2000	2000	2000	2	0	2	Export	76	Brazil	BRA	233	Estonia	EST								53	DYES,COLOURING MATERIALS	1	No Quantity							200			0
S3	2000	2000	2000	2	0	2	Export	76	Brazil	BRA	251	France	FRA								53	DYES,COLOURING MATERIALS	1	No Quantity							315586			0
S3	2000	2000	2000	2	0	2	Export	76	Brazil	BRA	258	French Polynesia	PYF								53	DYES,COLOURING MATERIALS	1	No Quantity							86511			0
S3	2000	2000	2000	2	0	2	Export	76	Brazil	BRA	266	Gabon	GAB								53	DYES,COLOURING MATERIALS	1	No Quantity							5760			0
S3	2000	2000	2000	2	0	2	Export	76	Brazil	BRA	270	Gambia	GMB								53	DYES,COLOURING MATERIALS	1	No Quantity							725213			0
S3	2000	2000	2000	2	0	2	Export	76	Brazil	BRA	276	Germany	DEU								53	DYES,COLOURING MATERIALS	1	No Quantity							34464592			0
S3	2000	2000	2000	2	0	2	Export	76	Brazil	BRA	288	Ghana	GHA								53	DYES,COLOURING MATERIALS	1	No Quantity							2174224			0
S3	2000	2000	2000	2	0	2	Export	76	Brazil	BRA	300	Greece	GRC								53	DYES,COLOURING MATERIALS	1	No Quantity							492333			0
S3	2000	2000	2000	2	0	2	Export	76	Brazil	BRA	320	Guatemala	GTM								53	DYES,COLOURING MATERIALS	1	No Quantity							157172			0
S3	2000	2000	2000	2	0	2	Export	76	Brazil	BRA	324	Guinea	GIN								53	DYES,COLOURING MATERIALS	1	No Quantity							160678			0
S3	2000	2000	2000	2	0	2	Export	76	Brazil	BRA	328	Guyana	GUY								53	DYES,COLOURING MATERIALS	1	No Quantity							320813			0
S3	2000	2000	2000	2	0	2	Export	76	Brazil	BRA	340	Honduras	HND								53	DYES,COLOURING MATERIALS	1	No Quantity							156659			0
S3	2000	2000	2000	2	0	2	Export	76	Brazil	BRA	344	China, Hong Kong SAR	HKG								53	DYES,COLOURING MATERIALS	1	No Quantity							458406			0
S3	2000	2000	2000	2	0	2	Export	76	Brazil	BRA	348	Hungary	HUN								53	DYES,COLOURING MATERIALS	1	No Quantity							370			0
S3	2000	2000	2000	2	0	2	Export	76	Brazil	BRA	360	Indonesia	IDN								53	DYES,COLOURING MATERIALS	1	No Quantity							561524			0
S3	2000	2000	2000	2	0	2	Export	76	Brazil	BRA	364	Iran	IRN								53	DYES,COLOURING MATERIALS	1	No Quantity							15720			0
S3	2000	2000	2000	2	0	2	Export	76	Brazil	BRA	372	Ireland	IRL								53	DYES,COLOURING MATERIALS	1	No Quantity							136515			0
S3	2000	2000	2000	2	0	2	Export	76	Brazil	BRA	376	Israel	ISR								53	DYES,COLOURING MATERIALS	1	No Quantity							37771			0
S3	2000	2000	2000	2	0	2	Export	76	Brazil	BRA	381	Italy	ITA								53	DYES,COLOURING MATERIALS	1	No Quantity							4725061			0
S3	2000	2000	2000	2	0	2	Export	76	Brazil	BRA	388	Jamaica	JAM								53	DYES,COLOURING MATERIALS	1	No Quantity							29692			0
S3	2000	2000	2000	2	0	2	Export	76	Brazil	BRA	392	Japan	JPN								53	DYES,COLOURING MATERIALS	1	No Quantity							2220347			0
S3	2000	2000	2000	2	0	2	Export	76	Brazil	BRA	400	Jordan	JOR								53	DYES,COLOURING MATERIALS	1	No Quantity							62795			0
S3	2000	2000	2000	2	0	2	Export	76	Brazil	BRA	408	Dem. People's Rep. of Korea	PRK								53	DYES,COLOURING MATERIALS	1	No Quantity							666262			0
S3	2000	2000	2000	2	0	2	Export	76	Brazil	BRA	410	Rep. of Korea	KOR								53	DYES,COLOURING MATERIALS	1	No Quantity							265814			0
S3	2000	2000	2000	2	0	2	Export	76	Brazil	BRA	414	Kuwait	KWT								53	DYES,COLOURING MATERIALS	1	No Quantity							34			0
S3	2000	2000	2000	2	0	2	Export	76	Brazil	BRA	422	Lebanon	LBN								53	DYES,COLOURING MATERIALS	1	No Quantity							317295			0
S3	2000	2000	2000	2	0	2	Export	76	Brazil	BRA	430	Liberia	LBR								53	DYES,COLOURING MATERIALS	1	No Quantity							510085			0
S3	2000	2000	2000	2	0	2	Export	76	Brazil	BRA	440	Lithuania	LTU								53	DYES,COLOURING MATERIALS	1	No Quantity							12000			0
S3	2000	2000	2000	2	0	2	Export	76	Brazil	BRA	442	Luxembourg	LUX								53	DYES,COLOURING MATERIALS	1	No Quantity							126			0
S3	2000	2000	2000	2	0	2	Export	76	Brazil	BRA	450	Madagascar	MDG								53	DYES,COLOURING MATERIALS	1	No Quantity							253788			0
S3	2000	2000	2000	2	0	2	Export	76	Brazil	BRA	458	Malaysia	MYS								53	DYES,COLOURING MATERIALS	1	No Quantity							116287			0
S3	2000	2000	2000	2	0	2	Export	76	Brazil	BRA	484	Mexico	MEX								53	DYES,COLOURING MATERIALS	1	No Quantity							5945010			0
S3	2000	2000	2000	2	0	2	Export	76	Brazil	BRA	490	Other Asia, nes									53	DYES,COLOURING MATERIALS	1	No Quantity							677181			0
S3	2000	2000	2000	2	0	2	Export	76	Brazil	BRA	504	Morocco	MAR								53	DYES,COLOURING MATERIALS	1	No Quantity							396850			0
S3	2000	2000	2000	2	0	2	Export	76	Brazil	BRA	528	Netherlands	NLD								53	DYES,COLOURING MATERIALS	1	No Quantity							383742			0
S3	2000	2000	2000	2	0	2	Export	76	Brazil	BRA	554	New Zealand	NZL								53	DYES,COLOURING MATERIALS	1	No Quantity							231320			0
S3	2000	2000	2000	2	0	2	Export	76	Brazil	BRA	558	Nicaragua	NIC								53	DYES,COLOURING MATERIALS	1	No Quantity							7609			0
S3	2000	2000	2000	2	0	2	Export	76	Brazil	BRA	566	Nigeria	NGA								53	DYES,COLOURING MATERIALS	1	No Quantity							27521			0
S3	2000	2000	2000	2	0	2	Export	76	Brazil	BRA	579	Norway	NOR								53	DYES,COLOURING MATERIALS	1	No Quantity							79999			0
S3	2000	2000	2000	2	0	2	Export	76	Brazil	BRA	586	Pakistan	PAK								53	DYES,COLOURING MATERIALS	1	No Quantity							606821			0
S3	2000	2000	2000	2	0	2	Export	76	Brazil	BRA	591	Panama	PAN								53	DYES,COLOURING MATERIALS	1	No Quantity							1408638			0
S3	2000	2000	2000	2	0	2	Export	76	Brazil	BRA	600	Paraguay	PRY								53	DYES,COLOURING MATERIALS	1	No Quantity							10433365			0
S3	2000	2000	2000	2	0	2	Export	76	Brazil	BRA	604	Peru	PER								53	DYES,COLOURING MATERIALS	1	No Quantity							4438661			0
S3	2000	2000	2000	2	0	2	Export	76	Brazil	BRA	608	Philippines	PHL								53	DYES,COLOURING MATERIALS	1	No Quantity							317835			0
S3	2000	2000	2000	2	0	2	Export	76	Brazil	BRA	616	Poland	POL								53	DYES,COLOURING MATERIALS	1	No Quantity							205707			0
S3	2000	2000	2000	2	0	2	Export	76	Brazil	BRA	620	Portugal	PRT								53	DYES,COLOURING MATERIALS	1	No Quantity							319727			0
S3	2000	2000	2000	2	0	2	Export	76	Brazil	BRA	642	Romania	ROU								53	DYES,COLOURING MATERIALS	1	No Quantity							88386			0
S3	2000	2000	2000	2	0	2	Export	76	Brazil	BRA	643	Russian Federation	RUS								53	DYES,COLOURING MATERIALS	1	No Quantity							90662			0
S3	2000	2000	2000	2	0	2	Export	76	Brazil	BRA	678	Sao Tome and Principe	STP								53	DYES,COLOURING MATERIALS	1	No Quantity							32861			0
S3	2000	2000	2000	2	0	2	Export	76	Brazil	BRA	682	Saudi Arabia	SAU								53	DYES,COLOURING MATERIALS	1	No Quantity							1447			0
S3	2000	2000	2000	2	0	2	Export	76	Brazil	BRA	694	Sierra Leone	SLE								53	DYES,COLOURING MATERIALS	1	No Quantity							136616			0
S3	2000	2000	2000	2	0	2	Export	76	Brazil	BRA	699	India	IND								53	DYES,COLOURING MATERIALS	1	No Quantity							2584604			0
S3	2000	2000	2000	2	0	2	Export	76	Brazil	BRA	702	Singapore	SGP								53	DYES,COLOURING MATERIALS	1	No Quantity							13963819			0
S3	2000	2000	2000	2	0	2	Export	76	Brazil	BRA	704	Viet Nam	VNM								53	DYES,COLOURING MATERIALS	1	No Quantity							75594			0
S3	2000	2000	2000	2	0	2	Export	76	Brazil	BRA	705	Slovenia	SVN								53	DYES,COLOURING MATERIALS	1	No Quantity							109045			0
S3	2000	2000	2000	2	0	2	Export	76	Brazil	BRA	710	South Africa	ZAF								53	DYES,COLOURING MATERIALS	1	No Quantity							394457			0
S3	2000	2000	2000	2	0	2	Export	76	Brazil	BRA	724	Spain	ESP								53	DYES,COLOURING MATERIALS	1	No Quantity							2952160			0
S3	2000	2000	2000	2	0	2	Export	76	Brazil	BRA	740	Suriname	SUR								53	DYES,COLOURING MATERIALS	1	No Quantity							148325			0
S3	2000	2000	2000	2	0	2	Export	76	Brazil	BRA	752	Sweden	SWE								53	DYES,COLOURING MATERIALS	1	No Quantity							3078550			0
S3	2000	2000	2000	2	0	2	Export	76	Brazil	BRA	757	Switzerland	CHE								53	DYES,COLOURING MATERIALS	1	No Quantity							688232			0
S3	2000	2000	2000	2	0	2	Export	76	Brazil	BRA	760	Syria	SYR								53	DYES,COLOURING MATERIALS	1	No Quantity							320294			0
S3	2000	2000	2000	2	0	2	Export	76	Brazil	BRA	764	Thailand	THA								53	DYES,COLOURING MATERIALS	1	No Quantity							1018644			0
S3	2000	2000	2000	2	0	2	Export	76	Brazil	BRA	780	Trinidad and Tobago	TTO								53	DYES,COLOURING MATERIALS	1	No Quantity							166261			0
S3	2000	2000	2000	2	0	2	Export	76	Brazil	BRA	784	United Arab Emirates	ARE								53	DYES,COLOURING MATERIALS	1	No Quantity							14838			0
S3	2000	2000	2000	2	0	2	Export	76	Brazil	BRA	788	Tunisia	TUN								53	DYES,COLOURING MATERIALS	1	No Quantity							67968			0
S3	2000	2000	2000	2	0	2	Export	76	Brazil	BRA	792	Turkey	TUR								53	DYES,COLOURING MATERIALS	1	No Quantity							564317			0
S3	2000	2000	2000	2	0	2	Export	76	Brazil	BRA	818	Egypt	EGY								53	DYES,COLOURING MATERIALS	1	No Quantity							194396			0
S3	2000	2000	2000	2	0	2	Export	76	Brazil	BRA	826	United Kingdom	GBR								53	DYES,COLOURING MATERIALS	1	No Quantity							992762			0
S3	2000	2000	2000	2	0	2	Export	76	Brazil	BRA	842	USA	USA								53	DYES,COLOURING MATERIALS	1	No Quantity							8603977			0
S3	2000	2000	2000	2	0	2	Export	76	Brazil	BRA	858	Uruguay	URY								53	DYES,COLOURING MATERIALS	1	No Quantity							7321721			0
S3	2000	2000	2000	2	0	2	Export	76	Brazil	BRA	862	Venezuela	VEN								53	DYES,COLOURING MATERIALS	1	No Quantity							4550595			0
S3	2000	2000	2000	2	0	2	Export	76	Brazil	BRA	887	Yemen	YEM								53	DYES,COLOURING MATERIALS	1	No Quantity							29785			0
S3	2000	2000	2000	2	0	2	Export	84	Belize	BLZ	0	World	WLD								53	DYES,COLOURING MATERIALS	1	No Quantity							61557			0
S3	2000	2000	2000	2	0	2	Export	84	Belize	BLZ	136	Cayman Isds	CYM								53	DYES,COLOURING MATERIALS	1	No Quantity							76			0
S3	2000	2000	2000	2	0	2	Export	84	Belize	BLZ	188	Costa Rica	CRI								53	DYES,COLOURING MATERIALS	1	No Quantity							33182			0
S3	2000	2000	2000	2	0	2	Export	84	Belize	BLZ	320	Guatemala	GTM								53	DYES,COLOURING MATERIALS	1	No Quantity							13879			0
S3	2000	2000	2000	2	0	2	Export	84	Belize	BLZ	558	Nicaragua	NIC								53	DYES,COLOURING MATERIALS	1	No Quantity							175			0
S3	2000	2000	2000	2	0	2	Export	84	Belize	BLZ	842	USA	USA								53	DYES,COLOURING MATERIALS	1	No Quantity							14245			0
S3	2000	2000	2000	2	0	2	Export	76	Brazil	BRA	0	World	WLD								54	MEDICINAL,PHARM.PRODUCTS	1	No Quantity							265671713			0
S3	2000	2000	2000	2	0	2	Export	76	Brazil	BRA	12	Algeria	DZA								54	MEDICINAL,PHARM.PRODUCTS	1	No Quantity							189180			0
S3	2000	2000	2000	2	0	2	Export	76	Brazil	BRA	24	Angola	AGO								54	MEDICINAL,PHARM.PRODUCTS	1	No Quantity							482427			0
[truncated: 3,579 more rows]
