# Supplementary material for: Core-periphery structure in sectoral international trade networks: A new approach to an old theory
Source: PLoS One. 2020 Apr 2;15(4):e0229547. doi: 10.1371/journal.pone.0229547 (PMC7117750; doi:10.1371/journal.pone.0229547)
Supplement: S7 File — (ZIP) [file pone.0229547.s007.zip › S7_File/RawData 2016/comtrade (1).csv]

Classification	Year	Period	Period Desc.	Aggregate Level	Is Leaf Code	Trade Flow Code	Trade Flow	Reporter Code	Reporter	Reporter ISO	Partner Code	Partner	Partner ISO	2nd Partner Code	2nd Partner	2nd Partner ISO	Customs Proc. Code	Customs	Mode of Transport Code	Mode of Transport	Commodity Code	Commodity	Qty Unit Code	Qty Unit	Qty	Alt Qty Unit Code	Alt Qty Unit	Alt Qty	Netweight (kg)	Gross weight (kg)	Trade Value (US$)	CIF Trade Value (US$)	FOB Trade Value (US$)	Flag
S3	2016	2016	2016	2	0	2	Export	4	Afghanistan	AFG	0	World	WLD								00	LIVE ANIMALS	1	No Quantity							10047			0
S3	2016	2016	2016	2	0	2	Export	4	Afghanistan	AFG	762	Tajikistan	TJK								00	LIVE ANIMALS	1	No Quantity							10047			0
S3	2016	2016	2016	2	0	2	Export	8	Albania	ALB	0	World	WLD								00	LIVE ANIMALS	1	No Quantity							671606			0
S3	2016	2016	2016	2	0	2	Export	8	Albania	ALB	381	Italy	ITA								00	LIVE ANIMALS	1	No Quantity							584025			0
S3	2016	2016	2016	2	0	2	Export	8	Albania	ALB	688	Serbia	SRB								00	LIVE ANIMALS	1	No Quantity							87581			0
S3	2016	2016	2016	2	0	2	Export	8	Albania	ALB	0	World	WLD								01	MEAT, MEAT PREPARATIONS	1	No Quantity							2235404			0
S3	2016	2016	2016	2	0	2	Export	8	Albania	ALB	70	Bosnia Herzegovina	BIH								01	MEAT, MEAT PREPARATIONS	1	No Quantity							447036			0
S3	2016	2016	2016	2	0	2	Export	8	Albania	ALB	300	Greece	GRC								01	MEAT, MEAT PREPARATIONS	1	No Quantity							675838			0
S3	2016	2016	2016	2	0	2	Export	8	Albania	ALB	381	Italy	ITA								01	MEAT, MEAT PREPARATIONS	1	No Quantity							1063145			0
S3	2016	2016	2016	2	0	2	Export	8	Albania	ALB	446	China, Macao SAR	MAC								01	MEAT, MEAT PREPARATIONS	1	No Quantity							16788			0
S3	2016	2016	2016	2	0	2	Export	8	Albania	ALB	688	Serbia	SRB								01	MEAT, MEAT PREPARATIONS	1	No Quantity							32597			0
S3	2016	2016	2016	2	0	2	Export	4	Afghanistan	AFG	0	World	WLD								02	DAIRY PRODUCTS,BIRD EGGS	1	No Quantity							200173			0
S3	2016	2016	2016	2	0	2	Export	4	Afghanistan	AFG	56	Belgium	BEL								02	DAIRY PRODUCTS,BIRD EGGS	1	No Quantity							1776			0
S3	2016	2016	2016	2	0	2	Export	4	Afghanistan	AFG	124	Canada	CAN								02	DAIRY PRODUCTS,BIRD EGGS	1	No Quantity							33276			0
S3	2016	2016	2016	2	0	2	Export	4	Afghanistan	AFG	586	Pakistan	PAK								02	DAIRY PRODUCTS,BIRD EGGS	1	No Quantity							3785			0
S3	2016	2016	2016	2	0	2	Export	4	Afghanistan	AFG	699	India	IND								02	DAIRY PRODUCTS,BIRD EGGS	1	No Quantity							138240			0
S3	2016	2016	2016	2	0	2	Export	4	Afghanistan	AFG	784	United Arab Emirates	ARE								02	DAIRY PRODUCTS,BIRD EGGS	1	No Quantity							3936			0
S3	2016	2016	2016	2	0	2	Export	4	Afghanistan	AFG	842	USA	USA								02	DAIRY PRODUCTS,BIRD EGGS	1	No Quantity							19160			0
S3	2016	2016	2016	2	0	2	Export	8	Albania	ALB	0	World	WLD								02	DAIRY PRODUCTS,BIRD EGGS	1	No Quantity							1081040			0
S3	2016	2016	2016	2	0	2	Export	8	Albania	ALB	300	Greece	GRC								02	DAIRY PRODUCTS,BIRD EGGS	1	No Quantity							623795			0
S3	2016	2016	2016	2	0	2	Export	8	Albania	ALB	344	China, Hong Kong SAR	HKG								02	DAIRY PRODUCTS,BIRD EGGS	1	No Quantity							14750			0
S3	2016	2016	2016	2	0	2	Export	8	Albania	ALB	688	Serbia	SRB								02	DAIRY PRODUCTS,BIRD EGGS	1	No Quantity							442495			0
S3	2016	2016	2016	2	0	2	Export	8	Albania	ALB	0	World	WLD								03	FISH,CRUSTACEANS,MOLLUSC	1	No Quantity							62444571			0
S3	2016	2016	2016	2	0	2	Export	8	Albania	ALB	191	Croatia	HRV								03	FISH,CRUSTACEANS,MOLLUSC	1	No Quantity							579994			0
S3	2016	2016	2016	2	0	2	Export	8	Albania	ALB	233	Estonia	EST								03	FISH,CRUSTACEANS,MOLLUSC	1	No Quantity							3174979			0
S3	2016	2016	2016	2	0	2	Export	8	Albania	ALB	300	Greece	GRC								03	FISH,CRUSTACEANS,MOLLUSC	1	No Quantity							467042			0
S3	2016	2016	2016	2	0	2	Export	8	Albania	ALB	381	Italy	ITA								03	FISH,CRUSTACEANS,MOLLUSC	1	No Quantity							45468872			0
S3	2016	2016	2016	2	0	2	Export	8	Albania	ALB	499	Montenegro	MNE								03	FISH,CRUSTACEANS,MOLLUSC	1	No Quantity							85870			0
S3	2016	2016	2016	2	0	2	Export	8	Albania	ALB	642	Romania	ROU								03	FISH,CRUSTACEANS,MOLLUSC	1	No Quantity							1877737			0
S3	2016	2016	2016	2	0	2	Export	8	Albania	ALB	688	Serbia	SRB								03	FISH,CRUSTACEANS,MOLLUSC	1	No Quantity							1108014			0
S3	2016	2016	2016	2	0	2	Export	8	Albania	ALB	724	Spain	ESP								03	FISH,CRUSTACEANS,MOLLUSC	1	No Quantity							6313865			0
S3	2016	2016	2016	2	0	2	Export	8	Albania	ALB	752	Sweden	SWE								03	FISH,CRUSTACEANS,MOLLUSC	1	No Quantity							3297406			0
S3	2016	2016	2016	2	0	2	Export	8	Albania	ALB	807	North Macedonia	MKD								03	FISH,CRUSTACEANS,MOLLUSC	1	No Quantity							70792			0
S3	2016	2016	2016	2	0	2	Export	4	Afghanistan	AFG	0	World	WLD								04	CEREALS,CEREAL PREPRTNS.	1	No Quantity							32856990			0
S3	2016	2016	2016	2	0	2	Export	4	Afghanistan	AFG	276	Germany	DEU								04	CEREALS,CEREAL PREPRTNS.	1	No Quantity							13068			0
S3	2016	2016	2016	2	0	2	Export	4	Afghanistan	AFG	368	Iraq	IRQ								04	CEREALS,CEREAL PREPRTNS.	1	No Quantity							34399			0
S3	2016	2016	2016	2	0	2	Export	4	Afghanistan	AFG	586	Pakistan	PAK								04	CEREALS,CEREAL PREPRTNS.	1	No Quantity							1400308			0
S3	2016	2016	2016	2	0	2	Export	4	Afghanistan	AFG	699	India	IND								04	CEREALS,CEREAL PREPRTNS.	1	No Quantity							31408403			0
S3	2016	2016	2016	2	0	2	Export	4	Afghanistan	AFG	752	Sweden	SWE								04	CEREALS,CEREAL PREPRTNS.	1	No Quantity							812			0
S3	2016	2016	2016	2	0	2	Export	8	Albania	ALB	0	World	WLD								04	CEREALS,CEREAL PREPRTNS.	1	No Quantity							8537110			0
S3	2016	2016	2016	2	0	2	Export	8	Albania	ALB	70	Bosnia Herzegovina	BIH								04	CEREALS,CEREAL PREPRTNS.	1	No Quantity							272775			0
S3	2016	2016	2016	2	0	2	Export	8	Albania	ALB	100	Bulgaria	BGR								04	CEREALS,CEREAL PREPRTNS.	1	No Quantity							841531			0
S3	2016	2016	2016	2	0	2	Export	8	Albania	ALB	191	Croatia	HRV								04	CEREALS,CEREAL PREPRTNS.	1	No Quantity							69765			0
S3	2016	2016	2016	2	0	2	Export	8	Albania	ALB	300	Greece	GRC								04	CEREALS,CEREAL PREPRTNS.	1	No Quantity							1293650			0
S3	2016	2016	2016	2	0	2	Export	8	Albania	ALB	368	Iraq	IRQ								04	CEREALS,CEREAL PREPRTNS.	1	No Quantity							51767			0
S3	2016	2016	2016	2	0	2	Export	8	Albania	ALB	381	Italy	ITA								04	CEREALS,CEREAL PREPRTNS.	1	No Quantity							466554			0
S3	2016	2016	2016	2	0	2	Export	8	Albania	ALB	422	Lebanon	LBN								04	CEREALS,CEREAL PREPRTNS.	1	No Quantity							39741			0
S3	2016	2016	2016	2	0	2	Export	8	Albania	ALB	499	Montenegro	MNE								04	CEREALS,CEREAL PREPRTNS.	1	No Quantity							171480			0
S3	2016	2016	2016	2	0	2	Export	8	Albania	ALB	616	Poland	POL								04	CEREALS,CEREAL PREPRTNS.	1	No Quantity							188770			0
S3	2016	2016	2016	2	0	2	Export	8	Albania	ALB	642	Romania	ROU								04	CEREALS,CEREAL PREPRTNS.	1	No Quantity							2326347			0
S3	2016	2016	2016	2	0	2	Export	8	Albania	ALB	688	Serbia	SRB								04	CEREALS,CEREAL PREPRTNS.	1	No Quantity							1974895			0
S3	2016	2016	2016	2	0	2	Export	8	Albania	ALB	807	North Macedonia	MKD								04	CEREALS,CEREAL PREPRTNS.	1	No Quantity							541344			0
S3	2016	2016	2016	2	0	2	Export	8	Albania	ALB	826	United Kingdom	GBR								04	CEREALS,CEREAL PREPRTNS.	1	No Quantity							298491			0
S3	2016	2016	2016	2	0	2	Export	4	Afghanistan	AFG	0	World	WLD								05	VEGETABLES AND FRUIT	1	No Quantity							223514160			0
S3	2016	2016	2016	2	0	2	Export	4	Afghanistan	AFG	36	Australia	AUS								05	VEGETABLES AND FRUIT	1	No Quantity							9424			0
S3	2016	2016	2016	2	0	2	Export	4	Afghanistan	AFG	56	Belgium	BEL								05	VEGETABLES AND FRUIT	1	No Quantity							36248			0
S3	2016	2016	2016	2	0	2	Export	4	Afghanistan	AFG	124	Canada	CAN								05	VEGETABLES AND FRUIT	1	No Quantity							324047			0
S3	2016	2016	2016	2	0	2	Export	4	Afghanistan	AFG	156	China	CHN								05	VEGETABLES AND FRUIT	1	No Quantity							406375			0
S3	2016	2016	2016	2	0	2	Export	4	Afghanistan	AFG	251	France	FRA								05	VEGETABLES AND FRUIT	1	No Quantity							166121			0
S3	2016	2016	2016	2	0	2	Export	4	Afghanistan	AFG	276	Germany	DEU								05	VEGETABLES AND FRUIT	1	No Quantity							332896			0
S3	2016	2016	2016	2	0	2	Export	4	Afghanistan	AFG	364	Iran	IRN								05	VEGETABLES AND FRUIT	1	No Quantity							1152961			0
S3	2016	2016	2016	2	0	2	Export	4	Afghanistan	AFG	368	Iraq	IRQ								05	VEGETABLES AND FRUIT	1	No Quantity							942900			0
S3	2016	2016	2016	2	0	2	Export	4	Afghanistan	AFG	398	Kazakhstan	KAZ								05	VEGETABLES AND FRUIT	1	No Quantity							3861583			0
S3	2016	2016	2016	2	0	2	Export	4	Afghanistan	AFG	400	Jordan	JOR								05	VEGETABLES AND FRUIT	1	No Quantity							113391			0
S3	2016	2016	2016	2	0	2	Export	4	Afghanistan	AFG	422	Lebanon	LBN								05	VEGETABLES AND FRUIT	1	No Quantity							456440			0
S3	2016	2016	2016	2	0	2	Export	4	Afghanistan	AFG	440	Lithuania	LTU								05	VEGETABLES AND FRUIT	1	No Quantity							27000			0
S3	2016	2016	2016	2	0	2	Export	4	Afghanistan	AFG	586	Pakistan	PAK								05	VEGETABLES AND FRUIT	1	No Quantity							94529608			0
S3	2016	2016	2016	2	0	2	Export	4	Afghanistan	AFG	620	Portugal	PRT								05	VEGETABLES AND FRUIT	1	No Quantity							13410			0
S3	2016	2016	2016	2	0	2	Export	4	Afghanistan	AFG	643	Russian Federation	RUS								05	VEGETABLES AND FRUIT	1	No Quantity							3363873			0
S3	2016	2016	2016	2	0	2	Export	4	Afghanistan	AFG	682	Saudi Arabia	SAU								05	VEGETABLES AND FRUIT	1	No Quantity							295106			0
S3	2016	2016	2016	2	0	2	Export	4	Afghanistan	AFG	699	India	IND								05	VEGETABLES AND FRUIT	1	No Quantity							107485938			0
S3	2016	2016	2016	2	0	2	Export	4	Afghanistan	AFG	704	Viet Nam	VNM								05	VEGETABLES AND FRUIT	1	No Quantity							542473			0
S3	2016	2016	2016	2	0	2	Export	4	Afghanistan	AFG	752	Sweden	SWE								05	VEGETABLES AND FRUIT	1	No Quantity							14599			0
S3	2016	2016	2016	2	0	2	Export	4	Afghanistan	AFG	757	Switzerland	CHE								05	VEGETABLES AND FRUIT	1	No Quantity							324			0
S3	2016	2016	2016	2	0	2	Export	4	Afghanistan	AFG	762	Tajikistan	TJK								05	VEGETABLES AND FRUIT	1	No Quantity							172551			0
S3	2016	2016	2016	2	0	2	Export	4	Afghanistan	AFG	764	Thailand	THA								05	VEGETABLES AND FRUIT	1	No Quantity							12565			0
S3	2016	2016	2016	2	0	2	Export	4	Afghanistan	AFG	784	United Arab Emirates	ARE								05	VEGETABLES AND FRUIT	1	No Quantity							4614414			0
S3	2016	2016	2016	2	0	2	Export	4	Afghanistan	AFG	792	Turkey	TUR								05	VEGETABLES AND FRUIT	1	No Quantity							4037462			0
S3	2016	2016	2016	2	0	2	Export	4	Afghanistan	AFG	795	Turkmenistan	TKM								05	VEGETABLES AND FRUIT	1	No Quantity							381983			0
S3	2016	2016	2016	2	0	2	Export	4	Afghanistan	AFG	826	United Kingdom	GBR								05	VEGETABLES AND FRUIT	1	No Quantity							113639			0
S3	2016	2016	2016	2	0	2	Export	4	Afghanistan	AFG	842	USA	USA								05	VEGETABLES AND FRUIT	1	No Quantity							106830			0
S3	2016	2016	2016	2	0	2	Export	8	Albania	ALB	0	World	WLD								05	VEGETABLES AND FRUIT	1	No Quantity							70372007			0
S3	2016	2016	2016	2	0	2	Export	8	Albania	ALB	40	Austria	AUT								05	VEGETABLES AND FRUIT	1	No Quantity							133515			0
S3	2016	2016	2016	2	0	2	Export	8	Albania	ALB	70	Bosnia Herzegovina	BIH								05	VEGETABLES AND FRUIT	1	No Quantity							3777726			0
S3	2016	2016	2016	2	0	2	Export	8	Albania	ALB	100	Bulgaria	BGR								05	VEGETABLES AND FRUIT	1	No Quantity							4461189			0
S3	2016	2016	2016	2	0	2	Export	8	Albania	ALB	191	Croatia	HRV								05	VEGETABLES AND FRUIT	1	No Quantity							915396			0
S3	2016	2016	2016	2	0	2	Export	8	Albania	ALB	203	Czechia	CZE								05	VEGETABLES AND FRUIT	1	No Quantity							452919			0
S3	2016	2016	2016	2	0	2	Export	8	Albania	ALB	208	Denmark	DNK								05	VEGETABLES AND FRUIT	1	No Quantity							271497			0
S3	2016	2016	2016	2	0	2	Export	8	Albania	ALB	233	Estonia	EST								05	VEGETABLES AND FRUIT	1	No Quantity							55081			0
S3	2016	2016	2016	2	0	2	Export	8	Albania	ALB	276	Germany	DEU								05	VEGETABLES AND FRUIT	1	No Quantity							316271			0
S3	2016	2016	2016	2	0	2	Export	8	Albania	ALB	300	Greece	GRC								05	VEGETABLES AND FRUIT	1	No Quantity							9154785			0
S3	2016	2016	2016	2	0	2	Export	8	Albania	ALB	348	Hungary	HUN								05	VEGETABLES AND FRUIT	1	No Quantity							124720			0
S3	2016	2016	2016	2	0	2	Export	8	Albania	ALB	368	Iraq	IRQ								05	VEGETABLES AND FRUIT	1	No Quantity							1617683			0
S3	2016	2016	2016	2	0	2	Export	8	Albania	ALB	381	Italy	ITA								05	VEGETABLES AND FRUIT	1	No Quantity							10499963			0
S3	2016	2016	2016	2	0	2	Export	8	Albania	ALB	440	Lithuania	LTU								05	VEGETABLES AND FRUIT	1	No Quantity							358535			0
S3	2016	2016	2016	2	0	2	Export	8	Albania	ALB	498	Rep. of Moldova	MDA								05	VEGETABLES AND FRUIT	1	No Quantity							23395			0
S3	2016	2016	2016	2	0	2	Export	8	Albania	ALB	499	Montenegro	MNE								05	VEGETABLES AND FRUIT	1	No Quantity							5588353			0
S3	2016	2016	2016	2	0	2	Export	8	Albania	ALB	579	Norway	NOR								05	VEGETABLES AND FRUIT	1	No Quantity							43894			0
S3	2016	2016	2016	2	0	2	Export	8	Albania	ALB	616	Poland	POL								05	VEGETABLES AND FRUIT	1	No Quantity							344036			0
S3	2016	2016	2016	2	0	2	Export	8	Albania	ALB	642	Romania	ROU								05	VEGETABLES AND FRUIT	1	No Quantity							3840749			0
S3	2016	2016	2016	2	0	2	Export	8	Albania	ALB	682	Saudi Arabia	SAU								05	VEGETABLES AND FRUIT	1	No Quantity							47348			0
S3	2016	2016	2016	2	0	2	Export	8	Albania	ALB	688	Serbia	SRB								05	VEGETABLES AND FRUIT	1	No Quantity							23754834			0
S3	2016	2016	2016	2	0	2	Export	8	Albania	ALB	703	Slovakia	SVK								05	VEGETABLES AND FRUIT	1	No Quantity							23530			0
S3	2016	2016	2016	2	0	2	Export	8	Albania	ALB	705	Slovenia	SVN								05	VEGETABLES AND FRUIT	1	No Quantity							353611			0
S3	2016	2016	2016	2	0	2	Export	8	Albania	ALB	752	Sweden	SWE								05	VEGETABLES AND FRUIT	1	No Quantity							141183			0
S3	2016	2016	2016	2	0	2	Export	8	Albania	ALB	757	Switzerland	CHE								05	VEGETABLES AND FRUIT	1	No Quantity							235943			0
S3	2016	2016	2016	2	0	2	Export	8	Albania	ALB	807	North Macedonia	MKD								05	VEGETABLES AND FRUIT	1	No Quantity							3835852			0
S3	2016	2016	2016	2	0	2	Export	4	Afghanistan	AFG	0	World	WLD								06	SUGAR,SUGR.PREPTNS,HONEY	1	No Quantity							1047			0
S3	2016	2016	2016	2	0	2	Export	4	Afghanistan	AFG	784	United Arab Emirates	ARE								06	SUGAR,SUGR.PREPTNS,HONEY	1	No Quantity							1047			0
S3	2016	2016	2016	2	0	2	Export	8	Albania	ALB	0	World	WLD								06	SUGAR,SUGR.PREPTNS,HONEY	1	No Quantity							363866			0
S3	2016	2016	2016	2	0	2	Export	8	Albania	ALB	499	Montenegro	MNE								06	SUGAR,SUGR.PREPTNS,HONEY	1	No Quantity							8312			0
S3	2016	2016	2016	2	0	2	Export	8	Albania	ALB	688	Serbia	SRB								06	SUGAR,SUGR.PREPTNS,HONEY	1	No Quantity							280954			0
S3	2016	2016	2016	2	0	2	Export	8	Albania	ALB	807	North Macedonia	MKD								06	SUGAR,SUGR.PREPTNS,HONEY	1	No Quantity							74600			0
S3	2016	2016	2016	2	0	2	Export	4	Afghanistan	AFG	0	World	WLD								07	COFFEE,TEA,COCOA,SPICES	1	No Quantity							30827588			0
S3	2016	2016	2016	2	0	2	Export	4	Afghanistan	AFG	36	Australia	AUS								07	COFFEE,TEA,COCOA,SPICES	1	No Quantity							34645			0
S3	2016	2016	2016	2	0	2	Export	4	Afghanistan	AFG	50	Bangladesh	BGD								07	COFFEE,TEA,COCOA,SPICES	1	No Quantity							133438			0
S3	2016	2016	2016	2	0	2	Export	4	Afghanistan	AFG	56	Belgium	BEL								07	COFFEE,TEA,COCOA,SPICES	1	No Quantity							2630			0
S3	2016	2016	2016	2	0	2	Export	4	Afghanistan	AFG	124	Canada	CAN								07	COFFEE,TEA,COCOA,SPICES	1	No Quantity							16140			0
S3	2016	2016	2016	2	0	2	Export	4	Afghanistan	AFG	251	France	FRA								07	COFFEE,TEA,COCOA,SPICES	1	No Quantity							4131			0
S3	2016	2016	2016	2	0	2	Export	4	Afghanistan	AFG	276	Germany	DEU								07	COFFEE,TEA,COCOA,SPICES	1	No Quantity							49078			0
S3	2016	2016	2016	2	0	2	Export	4	Afghanistan	AFG	364	Iran	IRN								07	COFFEE,TEA,COCOA,SPICES	1	No Quantity							698260			0
S3	2016	2016	2016	2	0	2	Export	4	Afghanistan	AFG	368	Iraq	IRQ								07	COFFEE,TEA,COCOA,SPICES	1	No Quantity							411117			0
S3	2016	2016	2016	2	0	2	Export	4	Afghanistan	AFG	381	Italy	ITA								07	COFFEE,TEA,COCOA,SPICES	1	No Quantity							3367			0
S3	2016	2016	2016	2	0	2	Export	4	Afghanistan	AFG	392	Japan	JPN								07	COFFEE,TEA,COCOA,SPICES	1	No Quantity							3382			0
S3	2016	2016	2016	2	0	2	Export	4	Afghanistan	AFG	398	Kazakhstan	KAZ								07	COFFEE,TEA,COCOA,SPICES	1	No Quantity							29683			0
S3	2016	2016	2016	2	0	2	Export	4	Afghanistan	AFG	528	Netherlands	NLD								07	COFFEE,TEA,COCOA,SPICES	1	No Quantity							2992			0
S3	2016	2016	2016	2	0	2	Export	4	Afghanistan	AFG	586	Pakistan	PAK								07	COFFEE,TEA,COCOA,SPICES	1	No Quantity							14961534			0
S3	2016	2016	2016	2	0	2	Export	4	Afghanistan	AFG	682	Saudi Arabia	SAU								07	COFFEE,TEA,COCOA,SPICES	1	No Quantity							813243			0
S3	2016	2016	2016	2	0	2	Export	4	Afghanistan	AFG	699	India	IND								07	COFFEE,TEA,COCOA,SPICES	1	No Quantity							12478191			0
S3	2016	2016	2016	2	0	2	Export	4	Afghanistan	AFG	752	Sweden	SWE								07	COFFEE,TEA,COCOA,SPICES	1	No Quantity							6696			0
S3	2016	2016	2016	2	0	2	Export	4	Afghanistan	AFG	762	Tajikistan	TJK								07	COFFEE,TEA,COCOA,SPICES	1	No Quantity							111940			0
S3	2016	2016	2016	2	0	2	Export	4	Afghanistan	AFG	784	United Arab Emirates	ARE								07	COFFEE,TEA,COCOA,SPICES	1	No Quantity							1024793			0
S3	2016	2016	2016	2	0	2	Export	4	Afghanistan	AFG	792	Turkey	TUR								07	COFFEE,TEA,COCOA,SPICES	1	No Quantity							32526			0
S3	2016	2016	2016	2	0	2	Export	4	Afghanistan	AFG	818	Egypt	EGY								07	COFFEE,TEA,COCOA,SPICES	1	No Quantity							1721			0
S3	2016	2016	2016	2	0	2	Export	4	Afghanistan	AFG	842	USA	USA								07	COFFEE,TEA,COCOA,SPICES	1	No Quantity							3548			0
S3	2016	2016	2016	2	0	2	Export	4	Afghanistan	AFG	860	Uzbekistan	UZB								07	COFFEE,TEA,COCOA,SPICES	1	No Quantity							4533			0
S3	2016	2016	2016	2	0	2	Export	8	Albania	ALB	0	World	WLD								07	COFFEE,TEA,COCOA,SPICES	1	No Quantity							971823			0
S3	2016	2016	2016	2	0	2	Export	8	Albania	ALB	100	Bulgaria	BGR								07	COFFEE,TEA,COCOA,SPICES	1	No Quantity							9920			0
S3	2016	2016	2016	2	0	2	Export	8	Albania	ALB	144	Sri Lanka	LKA								07	COFFEE,TEA,COCOA,SPICES	1	No Quantity							36456			0
S3	2016	2016	2016	2	0	2	Export	8	Albania	ALB	208	Denmark	DNK								07	COFFEE,TEA,COCOA,SPICES	1	No Quantity							27782			0
S3	2016	2016	2016	2	0	2	Export	8	Albania	ALB	276	Germany	DEU								07	COFFEE,TEA,COCOA,SPICES	1	No Quantity							17453			0
S3	2016	2016	2016	2	0	2	Export	8	Albania	ALB	300	Greece	GRC								07	COFFEE,TEA,COCOA,SPICES	1	No Quantity							97805			0
S3	2016	2016	2016	2	0	2	Export	8	Albania	ALB	499	Montenegro	MNE								07	COFFEE,TEA,COCOA,SPICES	1	No Quantity							8260			0
S3	2016	2016	2016	2	0	2	Export	8	Albania	ALB	688	Serbia	SRB								07	COFFEE,TEA,COCOA,SPICES	1	No Quantity							242777			0
S3	2016	2016	2016	2	0	2	Export	8	Albania	ALB	807	North Macedonia	MKD								07	COFFEE,TEA,COCOA,SPICES	1	No Quantity							305876			0
S3	2016	2016	2016	2	0	2	Export	8	Albania	ALB	842	USA	USA								07	COFFEE,TEA,COCOA,SPICES	1	No Quantity							225493			0
S3	2016	2016	2016	2	0	2	Export	4	Afghanistan	AFG	0	World	WLD								08	ANIMAL FEED STUFF	1	No Quantity							13169776			0
S3	2016	2016	2016	2	0	2	Export	4	Afghanistan	AFG	156	China	CHN								08	ANIMAL FEED STUFF	1	No Quantity							47742			0
S3	2016	2016	2016	2	0	2	Export	4	Afghanistan	AFG	364	Iran	IRN								08	ANIMAL FEED STUFF	1	No Quantity							28930			0
S3	2016	2016	2016	2	0	2	Export	4	Afghanistan	AFG	368	Iraq	IRQ								08	ANIMAL FEED STUFF	1	No Quantity							70351			0
S3	2016	2016	2016	2	0	2	Export	4	Afghanistan	AFG	586	Pakistan	PAK								08	ANIMAL FEED STUFF	1	No Quantity							10799987			0
S3	2016	2016	2016	2	0	2	Export	4	Afghanistan	AFG	643	Russian Federation	RUS								08	ANIMAL FEED STUFF	1	No Quantity							12778			0
S3	2016	2016	2016	2	0	2	Export	4	Afghanistan	AFG	699	India	IND								08	ANIMAL FEED STUFF	1	No Quantity							2088828			0
S3	2016	2016	2016	2	0	2	Export	4	Afghanistan	AFG	784	United Arab Emirates	ARE								08	ANIMAL FEED STUFF	1	No Quantity							121160			0
S3	2016	2016	2016	2	0	2	Export	8	Albania	ALB	0	World	WLD								08	ANIMAL FEED STUFF	1	No Quantity							423412			0
S3	2016	2016	2016	2	0	2	Export	8	Albania	ALB	276	Germany	DEU								08	ANIMAL FEED STUFF	1	No Quantity							406849			0
S3	2016	2016	2016	2	0	2	Export	8	Albania	ALB	688	Serbia	SRB								08	ANIMAL FEED STUFF	1	No Quantity							16563			0
S3	2016	2016	2016	2	0	2	Export	8	Albania	ALB	0	World	WLD								09	MISC.EDIBLE PRODUCTS ETC	1	No Quantity							883404			0
S3	2016	2016	2016	2	0	2	Export	8	Albania	ALB	381	Italy	ITA								09	MISC.EDIBLE PRODUCTS ETC	1	No Quantity							429834			0
S3	2016	2016	2016	2	0	2	Export	8	Albania	ALB	499	Montenegro	MNE								09	MISC.EDIBLE PRODUCTS ETC	1	No Quantity							28925			0
S3	2016	2016	2016	2	0	2	Export	8	Albania	ALB	688	Serbia	SRB								09	MISC.EDIBLE PRODUCTS ETC	1	No Quantity							409467			0
S3	2016	2016	2016	2	0	2	Export	8	Albania	ALB	807	North Macedonia	MKD								09	MISC.EDIBLE PRODUCTS ETC	1	No Quantity							15178			0
S3	2016	2016	2016	2	0	2	Export	4	Afghanistan	AFG	0	World	WLD								11	BEVERAGES	1	No Quantity							90720			0
S3	2016	2016	2016	2	0	2	Export	4	Afghanistan	AFG	364	Iran	IRN								11	BEVERAGES	1	No Quantity							90720			0
S3	2016	2016	2016	2	0	2	Export	8	Albania	ALB	0	World	WLD								11	BEVERAGES	1	No Quantity							7501449			0
S3	2016	2016	2016	2	0	2	Export	8	Albania	ALB	156	China	CHN								11	BEVERAGES	1	No Quantity							42141			0
S3	2016	2016	2016	2	0	2	Export	8	Albania	ALB	251	France	FRA								11	BEVERAGES	1	No Quantity							2296286			0
S3	2016	2016	2016	2	0	2	Export	8	Albania	ALB	276	Germany	DEU								11	BEVERAGES	1	No Quantity							34342			0
S3	2016	2016	2016	2	0	2	Export	8	Albania	ALB	300	Greece	GRC								11	BEVERAGES	1	No Quantity							10670			0
S3	2016	2016	2016	2	0	2	Export	8	Albania	ALB	368	Iraq	IRQ								11	BEVERAGES	1	No Quantity							388783			0
S3	2016	2016	2016	2	0	2	Export	8	Albania	ALB	381	Italy	ITA								11	BEVERAGES	1	No Quantity							561905			0
S3	2016	2016	2016	2	0	2	Export	8	Albania	ALB	499	Montenegro	MNE								11	BEVERAGES	1	No Quantity							17777			0
S3	2016	2016	2016	2	0	2	Export	8	Albania	ALB	688	Serbia	SRB								11	BEVERAGES	1	No Quantity							2380015			0
S3	2016	2016	2016	2	0	2	Export	8	Albania	ALB	703	Slovakia	SVK								11	BEVERAGES	1	No Quantity							1215266			0
S3	2016	2016	2016	2	0	2	Export	8	Albania	ALB	705	Slovenia	SVN								11	BEVERAGES	1	No Quantity							85921			0
S3	2016	2016	2016	2	0	2	Export	8	Albania	ALB	807	North Macedonia	MKD								11	BEVERAGES	1	No Quantity							468342			0
S3	2016	2016	2016	2	0	2	Export	8	Albania	ALB	0	World	WLD								12	TOBACCO,TOBACCO MANUFACT	1	No Quantity							4989453			0
S3	2016	2016	2016	2	0	2	Export	8	Albania	ALB	300	Greece	GRC								12	TOBACCO,TOBACCO MANUFACT	1	No Quantity							4110889			0
S3	2016	2016	2016	2	0	2	Export	8	Albania	ALB	434	Libya	LBY								12	TOBACCO,TOBACCO MANUFACT	1	No Quantity							694779			0
S3	2016	2016	2016	2	0	2	Export	8	Albania	ALB	499	Montenegro	MNE								12	TOBACCO,TOBACCO MANUFACT	1	No Quantity							183785			0
S3	2016	2016	2016	2	0	2	Export	8	Albania	ALB	0	World	WLD								21	HIDES,SKINS,FURSKINS,RAW	1	No Quantity							5680725			0
S3	2016	2016	2016	2	0	2	Export	8	Albania	ALB	70	Bosnia Herzegovina	BIH								21	HIDES,SKINS,FURSKINS,RAW	1	No Quantity							1379059			0
S3	2016	2016	2016	2	0	2	Export	8	Albania	ALB	381	Italy	ITA								21	HIDES,SKINS,FURSKINS,RAW	1	No Quantity							4301666			0
S3	2016	2016	2016	2	0	2	Export	4	Afghanistan	AFG	0	World	WLD								22	OIL SEED,OLEAGINUS FRUIT	1	No Quantity							38825169			0
S3	2016	2016	2016	2	0	2	Export	4	Afghanistan	AFG	276	Germany	DEU								22	OIL SEED,OLEAGINUS FRUIT	1	No Quantity							79095			0
S3	2016	2016	2016	2	0	2	Export	4	Afghanistan	AFG	364	Iran	IRN								22	OIL SEED,OLEAGINUS FRUIT	1	No Quantity							10235874			0
S3	2016	2016	2016	2	0	2	Export	4	Afghanistan	AFG	368	Iraq	IRQ								22	OIL SEED,OLEAGINUS FRUIT	1	No Quantity							7989472			0
S3	2016	2016	2016	2	0	2	Export	4	Afghanistan	AFG	400	Jordan	JOR								22	OIL SEED,OLEAGINUS FRUIT	1	No Quantity							61880			0
S3	2016	2016	2016	2	0	2	Export	4	Afghanistan	AFG	458	Malaysia	MYS								22	OIL SEED,OLEAGINUS FRUIT	1	No Quantity							88337			0
S3	2016	2016	2016	2	0	2	Export	4	Afghanistan	AFG	586	Pakistan	PAK								22	OIL SEED,OLEAGINUS FRUIT	1	No Quantity							1414331			0
S3	2016	2016	2016	2	0	2	Export	4	Afghanistan	AFG	699	India	IND								22	OIL SEED,OLEAGINUS FRUIT	1	No Quantity							16388054			0
S3	2016	2016	2016	2	0	2	Export	4	Afghanistan	AFG	752	Sweden	SWE								22	OIL SEED,OLEAGINUS FRUIT	1	No Quantity							127			0
S3	2016	2016	2016	2	0	2	Export	4	Afghanistan	AFG	757	Switzerland	CHE								22	OIL SEED,OLEAGINUS FRUIT	1	No Quantity							10265			0
S3	2016	2016	2016	2	0	2	Export	4	Afghanistan	AFG	762	Tajikistan	TJK								22	OIL SEED,OLEAGINUS FRUIT	1	No Quantity							136			0
S3	2016	2016	2016	2	0	2	Export	4	Afghanistan	AFG	784	United Arab Emirates	ARE								22	OIL SEED,OLEAGINUS FRUIT	1	No Quantity							152880			0
S3	2016	2016	2016	2	0	2	Export	4	Afghanistan	AFG	792	Turkey	TUR								22	OIL SEED,OLEAGINUS FRUIT	1	No Quantity							2203034			0
S3	2016	2016	2016	2	0	2	Export	4	Afghanistan	AFG	795	Turkmenistan	TKM								22	OIL SEED,OLEAGINUS FRUIT	1	No Quantity							127433			0
S3	2016	2016	2016	2	0	2	Export	4	Afghanistan	AFG	826	United Kingdom	GBR								22	OIL SEED,OLEAGINUS FRUIT	1	No Quantity							22841			0
S3	2016	2016	2016	2	0	2	Export	4	Afghanistan	AFG	860	Uzbekistan	UZB								22	OIL SEED,OLEAGINUS FRUIT	1	No Quantity							51411			0
S3	2016	2016	2016	2	0	2	Export	8	Albania	ALB	0	World	WLD								23	CRUDE RUBBER	1	No Quantity							78188			0
S3	2016	2016	2016	2	0	2	Export	8	Albania	ALB	381	Italy	ITA								23	CRUDE RUBBER	1	No Quantity							78188			0
S3	2016	2016	2016	2	0	2	Export	8	Albania	ALB	0	World	WLD								24	CORK AND WOOD	1	No Quantity							5664165			0
S3	2016	2016	2016	2	0	2	Export	8	Albania	ALB	300	Greece	GRC								24	CORK AND WOOD	1	No Quantity							1770131			0
S3	2016	2016	2016	2	0	2	Export	8	Albania	ALB	381	Italy	ITA								24	CORK AND WOOD	1	No Quantity							3873631			0
S3	2016	2016	2016	2	0	2	Export	8	Albania	ALB	807	North Macedonia	MKD								24	CORK AND WOOD	1	No Quantity							20404			0
S3	2016	2016	2016	2	0	2	Export	8	Albania	ALB	0	World	WLD								25	PULP AND WASTE PAPER	1	No Quantity							1563592			0
S3	2016	2016	2016	2	0	2	Export	8	Albania	ALB	300	Greece	GRC								25	PULP AND WASTE PAPER	1	No Quantity							663276			0
S3	2016	2016	2016	2	0	2	Export	8	Albania	ALB	688	Serbia	SRB								25	PULP AND WASTE PAPER	1	No Quantity							344809			0
S3	2016	2016	2016	2	0	2	Export	8	Albania	ALB	804	Ukraine	UKR								25	PULP AND WASTE PAPER	1	No Quantity							81790			0
S3	2016	2016	2016	2	0	2	Export	8	Albania	ALB	807	North Macedonia	MKD								25	PULP AND WASTE PAPER	1	No Quantity							473717			0
S3	2016	2016	2016	2	0	2	Export	8	Albania	ALB	0	World	WLD								26	TEXTILE FIBRES	1	No Quantity							339206			0
S3	2016	2016	2016	2	0	2	Export	8	Albania	ALB	100	Bulgaria	BGR								26	TEXTILE FIBRES	1	No Quantity							156408			0
S3	2016	2016	2016	2	0	2	Export	8	Albania	ALB	276	Germany	DEU								26	TEXTILE FIBRES	1	No Quantity							2872			0
S3	2016	2016	2016	2	0	2	Export	8	Albania	ALB	300	Greece	GRC								26	TEXTILE FIBRES	1	No Quantity							1250			0
S3	2016	2016	2016	2	0	2	Export	8	Albania	ALB	381	Italy	ITA								26	TEXTILE FIBRES	1	No Quantity							93453			0
S3	2016	2016	2016	2	0	2	Export	8	Albania	ALB	688	Serbia	SRB								26	TEXTILE FIBRES	1	No Quantity							7737			0
S3	2016	2016	2016	2	0	2	Export	8	Albania	ALB	807	North Macedonia	MKD								26	TEXTILE FIBRES	1	No Quantity							63716			0
S3	2016	2016	2016	2	0	2	Export	8	Albania	ALB	842	USA	USA								26	TEXTILE FIBRES	1	No Quantity							13769			0
S3	2016	2016	2016	2	0	2	Export	4	Afghanistan	AFG	0	World	WLD								27	CRUDE FERTILIZER,MINERAL	1	No Quantity							6520445			0
S3	2016	2016	2016	2	0	2	Export	4	Afghanistan	AFG	50	Bangladesh	BGD								27	CRUDE FERTILIZER,MINERAL	1	No Quantity							43750			0
S3	2016	2016	2016	2	0	2	Export	4	Afghanistan	AFG	156	China	CHN								27	CRUDE FERTILIZER,MINERAL	1	No Quantity							567981			0
S3	2016	2016	2016	2	0	2	Export	4	Afghanistan	AFG	364	Iran	IRN								27	CRUDE FERTILIZER,MINERAL	1	No Quantity							1358310			0
S3	2016	2016	2016	2	0	2	Export	4	Afghanistan	AFG	381	Italy	ITA								27	CRUDE FERTILIZER,MINERAL	1	No Quantity							28919			0
S3	2016	2016	2016	2	0	2	Export	4	Afghanistan	AFG	400	Jordan	JOR								27	CRUDE FERTILIZER,MINERAL	1	No Quantity							12000			0
S3	2016	2016	2016	2	0	2	Export	4	Afghanistan	AFG	458	Malaysia	MYS								27	CRUDE FERTILIZER,MINERAL	1	No Quantity							4833			0
S3	2016	2016	2016	2	0	2	Export	4	Afghanistan	AFG	586	Pakistan	PAK								27	CRUDE FERTILIZER,MINERAL	1	No Quantity							4224010			0
S3	2016	2016	2016	2	0	2	Export	4	Afghanistan	AFG	682	Saudi Arabia	SAU								27	CRUDE FERTILIZER,MINERAL	1	No Quantity							3654			0
S3	2016	2016	2016	2	0	2	Export	4	Afghanistan	AFG	699	India	IND								27	CRUDE FERTILIZER,MINERAL	1	No Quantity							54173			0
S3	2016	2016	2016	2	0	2	Export	4	Afghanistan	AFG	762	Tajikistan	TJK								27	CRUDE FERTILIZER,MINERAL	1	No Quantity							33030			0
S3	2016	2016	2016	2	0	2	Export	4	Afghanistan	AFG	784	United Arab Emirates	ARE								27	CRUDE FERTILIZER,MINERAL	1	No Quantity							170622			0
S3	2016	2016	2016	2	0	2	Export	4	Afghanistan	AFG	792	Turkey	TUR								27	CRUDE FERTILIZER,MINERAL	1	No Quantity							12500			0
S3	2016	2016	2016	2	0	2	Export	4	Afghanistan	AFG	795	Turkmenistan	TKM								27	CRUDE FERTILIZER,MINERAL	1	No Quantity							1645			0
S3	2016	2016	2016	2	0	2	Export	4	Afghanistan	AFG	826	United Kingdom	GBR								27	CRUDE FERTILIZER,MINERAL	1	No Quantity							5019			0
S3	2016	2016	2016	2	0	2	Export	8	Albania	ALB	0	World	WLD								27	CRUDE FERTILIZER,MINERAL	1	No Quantity							9177519			0
S3	2016	2016	2016	2	0	2	Export	8	Albania	ALB	40	Austria	AUT								27	CRUDE FERTILIZER,MINERAL	1	No Quantity							50858			0
S3	2016	2016	2016	2	0	2	Export	8	Albania	ALB	56	Belgium	BEL								27	CRUDE FERTILIZER,MINERAL	1	No Quantity							37822			0
S3	2016	2016	2016	2	0	2	Export	8	Albania	ALB	100	Bulgaria	BGR								27	CRUDE FERTILIZER,MINERAL	1	No Quantity							21186			0
S3	2016	2016	2016	2	0	2	Export	8	Albania	ALB	120	Cameroon	CMR								27	CRUDE FERTILIZER,MINERAL	1	No Quantity							278847			0
S3	2016	2016	2016	2	0	2	Export	8	Albania	ALB	156	China	CHN								27	CRUDE FERTILIZER,MINERAL	1	No Quantity							140190			0
S3	2016	2016	2016	2	0	2	Export	8	Albania	ALB	251	France	FRA								27	CRUDE FERTILIZER,MINERAL	1	No Quantity							199357			0
S3	2016	2016	2016	2	0	2	Export	8	Albania	ALB	276	Germany	DEU								27	CRUDE FERTILIZER,MINERAL	1	No Quantity							21926			0
S3	2016	2016	2016	2	0	2	Export	8	Albania	ALB	300	Greece	GRC								27	CRUDE FERTILIZER,MINERAL	1	No Quantity							1674199			0
S3	2016	2016	2016	2	0	2	Export	8	Albania	ALB	381	Italy	ITA								27	CRUDE FERTILIZER,MINERAL	1	No Quantity							2933810			0
S3	2016	2016	2016	2	0	2	Export	8	Albania	ALB	470	Malta	MLT								27	CRUDE FERTILIZER,MINERAL	1	No Quantity							127717			0
S3	2016	2016	2016	2	0	2	Export	8	Albania	ALB	499	Montenegro	MNE								27	CRUDE FERTILIZER,MINERAL	1	No Quantity							1712291			0
S3	2016	2016	2016	2	0	2	Export	8	Albania	ALB	688	Serbia	SRB								27	CRUDE FERTILIZER,MINERAL	1	No Quantity							1186975			0
S3	2016	2016	2016	2	0	2	Export	8	Albania	ALB	699	India	IND								27	CRUDE FERTILIZER,MINERAL	1	No Quantity							299280			0
S3	2016	2016	2016	2	0	2	Export	8	Albania	ALB	757	Switzerland	CHE								27	CRUDE FERTILIZER,MINERAL	1	No Quantity							78336			0
S3	2016	2016	2016	2	0	2	Export	8	Albania	ALB	792	Turkey	TUR								27	CRUDE FERTILIZER,MINERAL	1	No Quantity							73670			0
S3	2016	2016	2016	2	0	2	Export	8	Albania	ALB	807	North Macedonia	MKD								27	CRUDE FERTILIZER,MINERAL	1	No Quantity							341052			0
S3	2016	2016	2016	2	0	2	Export	4	Afghanistan	AFG	0	World	WLD								28	METALLIFEROUS ORE,SCRAP	1	No Quantity							186827			0
S3	2016	2016	2016	2	0	2	Export	4	Afghanistan	AFG	364	Iran	IRN								28	METALLIFEROUS ORE,SCRAP	1	No Quantity							186827			0
S3	2016	2016	2016	2	0	2	Export	8	Albania	ALB	0	World	WLD								28	METALLIFEROUS ORE,SCRAP	1	No Quantity							125625500			0
S3	2016	2016	2016	2	0	2	Export	8	Albania	ALB	56	Belgium	BEL								28	METALLIFEROUS ORE,SCRAP	1	No Quantity							408968			0
S3	2016	2016	2016	2	0	2	Export	8	Albania	ALB	100	Bulgaria	BGR								28	METALLIFEROUS ORE,SCRAP	1	No Quantity							3758758			0
S3	2016	2016	2016	2	0	2	Export	8	Albania	ALB	136	Cayman Isds	CYM								28	METALLIFEROUS ORE,SCRAP	1	No Quantity							4940371			0
S3	2016	2016	2016	2	0	2	Export	8	Albania	ALB	156	China	CHN								28	METALLIFEROUS ORE,SCRAP	1	No Quantity							56862956			0
S3	2016	2016	2016	2	0	2	Export	8	Albania	ALB	276	Germany	DEU								28	METALLIFEROUS ORE,SCRAP	1	No Quantity							149289			0
S3	2016	2016	2016	2	0	2	Export	8	Albania	ALB	300	Greece	GRC								28	METALLIFEROUS ORE,SCRAP	1	No Quantity							10090038			0
S3	2016	2016	2016	2	0	2	Export	8	Albania	ALB	344	China, Hong Kong SAR	HKG								28	METALLIFEROUS ORE,SCRAP	1	No Quantity							6448432			0
S3	2016	2016	2016	2	0	2	Export	8	Albania	ALB	381	Italy	ITA								28	METALLIFEROUS ORE,SCRAP	1	No Quantity							7584442			0
S3	2016	2016	2016	2	0	2	Export	8	Albania	ALB	400	Jordan	JOR								28	METALLIFEROUS ORE,SCRAP	1	No Quantity							159192			0
S3	2016	2016	2016	2	0	2	Export	8	Albania	ALB	584	Marshall Isds	MHL								28	METALLIFEROUS ORE,SCRAP	1	No Quantity							2375599			0
S3	2016	2016	2016	2	0	2	Export	8	Albania	ALB	688	Serbia	SRB								28	METALLIFEROUS ORE,SCRAP	1	No Quantity							2134826			0
S3	2016	2016	2016	2	0	2	Export	8	Albania	ALB	757	Switzerland	CHE								28	METALLIFEROUS ORE,SCRAP	1	No Quantity							10468382			0
S3	2016	2016	2016	2	0	2	Export	8	Albania	ALB	784	United Arab Emirates	ARE								28	METALLIFEROUS ORE,SCRAP	1	No Quantity							4296966			0
S3	2016	2016	2016	2	0	2	Export	8	Albania	ALB	792	Turkey	TUR								28	METALLIFEROUS ORE,SCRAP	1	No Quantity							9527596			0
S3	2016	2016	2016	2	0	2	Export	8	Albania	ALB	807	North Macedonia	MKD								28	METALLIFEROUS ORE,SCRAP	1	No Quantity							5132237			0
S3	2016	2016	2016	2	0	2	Export	8	Albania	ALB	826	United Kingdom	GBR								28	METALLIFEROUS ORE,SCRAP	1	No Quantity							1287449			0
S3	2016	2016	2016	2	0	2	Export	4	Afghanistan	AFG	0	World	WLD								29	CRUDE ANIMAL,VEG.MATERL.	1	No Quantity							97574780			0
S3	2016	2016	2016	2	0	2	Export	4	Afghanistan	AFG	56	Belgium	BEL								29	CRUDE ANIMAL,VEG.MATERL.	1	No Quantity							47			0
S3	2016	2016	2016	2	0	2	Export	4	Afghanistan	AFG	156	China	CHN								29	CRUDE ANIMAL,VEG.MATERL.	1	No Quantity							41300			0
S3	2016	2016	2016	2	0	2	Export	4	Afghanistan	AFG	276	Germany	DEU								29	CRUDE ANIMAL,VEG.MATERL.	1	No Quantity							1016038			0
S3	2016	2016	2016	2	0	2	Export	4	Afghanistan	AFG	364	Iran	IRN								29	CRUDE ANIMAL,VEG.MATERL.	1	No Quantity							1330207			0
S3	2016	2016	2016	2	0	2	Export	4	Afghanistan	AFG	368	Iraq	IRQ								29	CRUDE ANIMAL,VEG.MATERL.	1	No Quantity							491152			0
S3	2016	2016	2016	2	0	2	Export	4	Afghanistan	AFG	392	Japan	JPN								29	CRUDE ANIMAL,VEG.MATERL.	1	No Quantity							79900			0
S3	2016	2016	2016	2	0	2	Export	4	Afghanistan	AFG	400	Jordan	JOR								29	CRUDE ANIMAL,VEG.MATERL.	1	No Quantity							875419			0
S3	2016	2016	2016	2	0	2	Export	4	Afghanistan	AFG	422	Lebanon	LBN								29	CRUDE ANIMAL,VEG.MATERL.	1	No Quantity							782			0
S3	2016	2016	2016	2	0	2	Export	4	Afghanistan	AFG	586	Pakistan	PAK								29	CRUDE ANIMAL,VEG.MATERL.	1	No Quantity							39889027			0
S3	2016	2016	2016	2	0	2	Export	4	Afghanistan	AFG	642	Romania	ROU								29	CRUDE ANIMAL,VEG.MATERL.	1	No Quantity							116409			0
S3	2016	2016	2016	2	0	2	Export	4	Afghanistan	AFG	643	Russian Federation	RUS								29	CRUDE ANIMAL,VEG.MATERL.	1	No Quantity							30688			0
S3	2016	2016	2016	2	0	2	Export	4	Afghanistan	AFG	682	Saudi Arabia	SAU								29	CRUDE ANIMAL,VEG.MATERL.	1	No Quantity							26000			0
S3	2016	2016	2016	2	0	2	Export	4	Afghanistan	AFG	699	India	IND								29	CRUDE ANIMAL,VEG.MATERL.	1	No Quantity							50363176			0
S3	2016	2016	2016	2	0	2	Export	4	Afghanistan	AFG	703	Slovakia	SVK								29	CRUDE ANIMAL,VEG.MATERL.	1	No Quantity							43068			0
S3	2016	2016	2016	2	0	2	Export	4	Afghanistan	AFG	762	Tajikistan	TJK								29	CRUDE ANIMAL,VEG.MATERL.	1	No Quantity							17664			0
S3	2016	2016	2016	2	0	2	Export	4	Afghanistan	AFG	784	United Arab Emirates	ARE								29	CRUDE ANIMAL,VEG.MATERL.	1	No Quantity							1471983			0
S3	2016	2016	2016	2	0	2	Export	4	Afghanistan	AFG	792	Turkey	TUR								29	CRUDE ANIMAL,VEG.MATERL.	1	No Quantity							1761800			0
S3	2016	2016	2016	2	0	2	Export	4	Afghanistan	AFG	795	Turkmenistan	TKM								29	CRUDE ANIMAL,VEG.MATERL.	1	No Quantity							3432			0
S3	2016	2016	2016	2	0	2	Export	4	Afghanistan	AFG	842	USA	USA								29	CRUDE ANIMAL,VEG.MATERL.	1	No Quantity							16690			0
S3	2016	2016	2016	2	0	2	Export	8	Albania	ALB	0	World	WLD								29	CRUDE ANIMAL,VEG.MATERL.	1	No Quantity							33863012			0
S3	2016	2016	2016	2	0	2	Export	8	Albania	ALB	40	Austria	AUT								29	CRUDE ANIMAL,VEG.MATERL.	1	No Quantity							821910			0
S3	2016	2016	2016	2	0	2	Export	8	Albania	ALB	100	Bulgaria	BGR								29	CRUDE ANIMAL,VEG.MATERL.	1	No Quantity							614570			0
S3	2016	2016	2016	2	0	2	Export	8	Albania	ALB	124	Canada	CAN								29	CRUDE ANIMAL,VEG.MATERL.	1	No Quantity							155044			0
S3	2016	2016	2016	2	0	2	Export	8	Albania	ALB	144	Sri Lanka	LKA								29	CRUDE ANIMAL,VEG.MATERL.	1	No Quantity							33135			0
S3	2016	2016	2016	2	0	2	Export	8	Albania	ALB	156	China	CHN								29	CRUDE ANIMAL,VEG.MATERL.	1	No Quantity							96437			0
S3	2016	2016	2016	2	0	2	Export	8	Albania	ALB	191	Croatia	HRV								29	CRUDE ANIMAL,VEG.MATERL.	1	No Quantity							474187			0
S3	2016	2016	2016	2	0	2	Export	8	Albania	ALB	203	Czechia	CZE								29	CRUDE ANIMAL,VEG.MATERL.	1	No Quantity							500523			0
S3	2016	2016	2016	2	0	2	Export	8	Albania	ALB	251	France	FRA								29	CRUDE ANIMAL,VEG.MATERL.	1	No Quantity							1653566			0
S3	2016	2016	2016	2	0	2	Export	8	Albania	ALB	276	Germany	DEU								29	CRUDE ANIMAL,VEG.MATERL.	1	No Quantity							8137061			0
S3	2016	2016	2016	2	0	2	Export	8	Albania	ALB	300	Greece	GRC								29	CRUDE ANIMAL,VEG.MATERL.	1	No Quantity							927621			0
S3	2016	2016	2016	2	0	2	Export	8	Albania	ALB	348	Hungary	HUN								29	CRUDE ANIMAL,VEG.MATERL.	1	No Quantity							509616			0
S3	2016	2016	2016	2	0	2	Export	8	Albania	ALB	381	Italy	ITA								29	CRUDE ANIMAL,VEG.MATERL.	1	No Quantity							3460378			0
S3	2016	2016	2016	2	0	2	Export	8	Albania	ALB	428	Latvia	LVA								29	CRUDE ANIMAL,VEG.MATERL.	1	No Quantity							210833			0
S3	2016	2016	2016	2	0	2	Export	8	Albania	ALB	499	Montenegro	MNE								29	CRUDE ANIMAL,VEG.MATERL.	1	No Quantity							57973			0
S3	2016	2016	2016	2	0	2	Export	8	Albania	ALB	528	Netherlands	NLD								29	CRUDE ANIMAL,VEG.MATERL.	1	No Quantity							353503			0
S3	2016	2016	2016	2	0	2	Export	8	Albania	ALB	616	Poland	POL								29	CRUDE ANIMAL,VEG.MATERL.	1	No Quantity							1438225			0
S3	2016	2016	2016	2	0	2	Export	8	Albania	ALB	642	Romania	ROU								29	CRUDE ANIMAL,VEG.MATERL.	1	No Quantity							101530			0
S3	2016	2016	2016	2	0	2	Export	8	Albania	ALB	688	Serbia	SRB								29	CRUDE ANIMAL,VEG.MATERL.	1	No Quantity							505957			0
S3	2016	2016	2016	2	0	2	Export	8	Albania	ALB	703	Slovakia	SVK								29	CRUDE ANIMAL,VEG.MATERL.	1	No Quantity							127638			0
S3	2016	2016	2016	2	0	2	Export	8	Albania	ALB	724	Spain	ESP								29	CRUDE ANIMAL,VEG.MATERL.	1	No Quantity							571548			0
S3	2016	2016	2016	2	0	2	Export	8	Albania	ALB	757	Switzerland	CHE								29	CRUDE ANIMAL,VEG.MATERL.	1	No Quantity							172930			0
S3	2016	2016	2016	2	0	2	Export	8	Albania	ALB	792	Turkey	TUR								29	CRUDE ANIMAL,VEG.MATERL.	1	No Quantity							2659002			0
S3	2016	2016	2016	2	0	2	Export	8	Albania	ALB	807	North Macedonia	MKD								29	CRUDE ANIMAL,VEG.MATERL.	1	No Quantity							965373			0
S3	2016	2016	2016	2	0	2	Export	8	Albania	ALB	818	Egypt	EGY								29	CRUDE ANIMAL,VEG.MATERL.	1	No Quantity							1060615			0
S3	2016	2016	2016	2	0	2	Export	8	Albania	ALB	826	United Kingdom	GBR								29	CRUDE ANIMAL,VEG.MATERL.	1	No Quantity							36586			0
S3	2016	2016	2016	2	0	2	Export	8	Albania	ALB	842	USA	USA								29	CRUDE ANIMAL,VEG.MATERL.	1	No Quantity							8217252			0
S3	2016	2016	2016	2	0	2	Export	8	Albania	ALB	0	World	WLD								33	PETROLEUM,PETROL.PRODUCT	1	No Quantity							173542042			0
S3	2016	2016	2016	2	0	2	Export	8	Albania	ALB	40	Austria	AUT								33	PETROLEUM,PETROL.PRODUCT	1	No Quantity							7800			0
S3	2016	2016	2016	2	0	2	Export	8	Albania	ALB	178	Congo	COG								33	PETROLEUM,PETROL.PRODUCT	1	No Quantity							22087			0
S3	2016	2016	2016	2	0	2	Export	8	Albania	ALB	268	Georgia	GEO								33	PETROLEUM,PETROL.PRODUCT	1	No Quantity							31117			0
S3	2016	2016	2016	2	0	2	Export	8	Albania	ALB	276	Germany	DEU								33	PETROLEUM,PETROL.PRODUCT	1	No Quantity							620827			0
S3	2016	2016	2016	2	0	2	Export	8	Albania	ALB	381	Italy	ITA								33	PETROLEUM,PETROL.PRODUCT	1	No Quantity							63663467			0
S3	2016	2016	2016	2	0	2	Export	8	Albania	ALB	434	Libya	LBY								33	PETROLEUM,PETROL.PRODUCT	1	No Quantity							2740655			0
S3	2016	2016	2016	2	0	2	Export	8	Albania	ALB	470	Malta	MLT								33	PETROLEUM,PETROL.PRODUCT	1	No Quantity							63729703			0
S3	2016	2016	2016	2	0	2	Export	8	Albania	ALB	499	Montenegro	MNE								33	PETROLEUM,PETROL.PRODUCT	1	No Quantity							1579276			0
S3	2016	2016	2016	2	0	2	Export	8	Albania	ALB	688	Serbia	SRB								33	PETROLEUM,PETROL.PRODUCT	1	No Quantity							7625686			0
S3	2016	2016	2016	2	0	2	Export	8	Albania	ALB	705	Slovenia	SVN								33	PETROLEUM,PETROL.PRODUCT	1	No Quantity							471219			0
S3	2016	2016	2016	2	0	2	Export	8	Albania	ALB	724	Spain	ESP								33	PETROLEUM,PETROL.PRODUCT	1	No Quantity							29910828			0
S3	2016	2016	2016	2	0	2	Export	8	Albania	ALB	807	North Macedonia	MKD								33	PETROLEUM,PETROL.PRODUCT	1	No Quantity							926738			0
S3	2016	2016	2016	2	0	2	Export	8	Albania	ALB	818	Egypt	EGY								33	PETROLEUM,PETROL.PRODUCT	1	No Quantity							2212639			0
S3	2016	2016	2016	2	0	2	Export	8	Albania	ALB	0	World	WLD								34	GAS,NATURAL,MANUFACTURED	1	No Quantity							3583886			0
S3	2016	2016	2016	2	0	2	Export	8	Albania	ALB	70	Bosnia Herzegovina	BIH								34	GAS,NATURAL,MANUFACTURED	1	No Quantity							122642			0
S3	2016	2016	2016	2	0	2	Export	8	Albania	ALB	276	Germany	DEU								34	GAS,NATURAL,MANUFACTURED	1	No Quantity							306224			0
S3	2016	2016	2016	2	0	2	Export	8	Albania	ALB	300	Greece	GRC								34	GAS,NATURAL,MANUFACTURED	1	No Quantity							1392452			0
S3	2016	2016	2016	2	0	2	Export	8	Albania	ALB	384	Côte d'Ivoire	CIV								34	GAS,NATURAL,MANUFACTURED	1	No Quantity							347638			0
S3	2016	2016	2016	2	0	2	Export	8	Albania	ALB	422	Lebanon	LBN								34	GAS,NATURAL,MANUFACTURED	1	No Quantity							123030			0
S3	2016	2016	2016	2	0	2	Export	8	Albania	ALB	499	Montenegro	MNE								34	GAS,NATURAL,MANUFACTURED	1	No Quantity							211532			0
S3	2016	2016	2016	2	0	2	Export	8	Albania	ALB	620	Portugal	PRT								34	GAS,NATURAL,MANUFACTURED	1	No Quantity							126012			0
S3	2016	2016	2016	2	0	2	Export	8	Albania	ALB	682	Saudi Arabia	SAU								34	GAS,NATURAL,MANUFACTURED	1	No Quantity							374501			0
S3	2016	2016	2016	2	0	2	Export	8	Albania	ALB	688	Serbia	SRB								34	GAS,NATURAL,MANUFACTURED	1	No Quantity							206650			0
S3	2016	2016	2016	2	0	2	Export	8	Albania	ALB	724	Spain	ESP								34	GAS,NATURAL,MANUFACTURED	1	No Quantity							136231			0
S3	2016	2016	2016	2	0	2	Export	8	Albania	ALB	807	North Macedonia	MKD								34	GAS,NATURAL,MANUFACTURED	1	No Quantity							136497			0
S3	2016	2016	2016	2	0	2	Export	8	Albania	ALB	899	Areas, nes									34	GAS,NATURAL,MANUFACTURED	1	No Quantity							100477			0
S3	2016	2016	2016	2	0	2	Export	8	Albania	ALB	0	World	WLD								35	ELECTRIC CURRENT	1	No Quantity							42141920			0
S3	2016	2016	2016	2	0	2	Export	8	Albania	ALB	208	Denmark	DNK								35	ELECTRIC CURRENT	1	No Quantity							6266008			0
S3	2016	2016	2016	2	0	2	Export	8	Albania	ALB	276	Germany	DEU								35	ELECTRIC CURRENT	1	No Quantity							2244321			0
S3	2016	2016	2016	2	0	2	Export	8	Albania	ALB	300	Greece	GRC								35	ELECTRIC CURRENT	1	No Quantity							342183			0
S3	2016	2016	2016	2	0	2	Export	8	Albania	ALB	499	Montenegro	MNE								35	ELECTRIC CURRENT	1	No Quantity							2611443			0
S3	2016	2016	2016	2	0	2	Export	8	Albania	ALB	642	Romania	ROU								35	ELECTRIC CURRENT	1	No Quantity							992211			0
S3	2016	2016	2016	2	0	2	Export	8	Albania	ALB	688	Serbia	SRB								35	ELECTRIC CURRENT	1	No Quantity							11972903			0
S3	2016	2016	2016	2	0	2	Export	8	Albania	ALB	705	Slovenia	SVN								35	ELECTRIC CURRENT	1	No Quantity							9316592			0
S3	2016	2016	2016	2	0	2	Export	8	Albania	ALB	757	Switzerland	CHE								35	ELECTRIC CURRENT	1	No Quantity							8396258			0
S3	2016	2016	2016	2	0	2	Export	8	Albania	ALB	0	World	WLD								41	ANIMAL OILS AND FATS	1	No Quantity							76582			0
S3	2016	2016	2016	2	0	2	Export	8	Albania	ALB	300	Greece	GRC								41	ANIMAL OILS AND FATS	1	No Quantity							76582			0
S3	2016	2016	2016	2	0	2	Export	8	Albania	ALB	0	World	WLD								42	FIXED VEG. FATS AND OILS	1	No Quantity							1526746			0
S3	2016	2016	2016	2	0	2	Export	8	Albania	ALB	688	Serbia	SRB								42	FIXED VEG. FATS AND OILS	1	No Quantity							1456334			0
S3	2016	2016	2016	2	0	2	Export	8	Albania	ALB	807	North Macedonia	MKD								42	FIXED VEG. FATS AND OILS	1	No Quantity							40615			0
S3	2016	2016	2016	2	0	2	Export	8	Albania	ALB	842	USA	USA								42	FIXED VEG. FATS AND OILS	1	No Quantity							29796			0
S3	2016	2016	2016	2	0	2	Export	8	Albania	ALB	0	World	WLD								43	ANIMAL,VEG.FATS,OILS,NES	1	No Quantity							110457			0
S3	2016	2016	2016	2	0	2	Export	8	Albania	ALB	381	Italy	ITA								43	ANIMAL,VEG.FATS,OILS,NES	1	No Quantity							110457			0
S3	2016	2016	2016	2	0	2	Export	8	Albania	ALB	0	World	WLD								51	ORGANIC CHEMICALS	1	No Quantity							98237			0
S3	2016	2016	2016	2	0	2	Export	8	Albania	ALB	251	France	FRA								51	ORGANIC CHEMICALS	1	No Quantity							1097			0
S3	2016	2016	2016	2	0	2	Export	8	Albania	ALB	688	Serbia	SRB								51	ORGANIC CHEMICALS	1	No Quantity							97140			0
S3	2016	2016	2016	2	0	2	Export	8	Albania	ALB	0	World	WLD								52	INORGANIC CHEMICALS	1	No Quantity							1121759			0
S3	2016	2016	2016	2	0	2	Export	8	Albania	ALB	100	Bulgaria	BGR								52	INORGANIC CHEMICALS	1	No Quantity							197481			0
S3	2016	2016	2016	2	0	2	Export	8	Albania	ALB	300	Greece	GRC								52	INORGANIC CHEMICALS	1	No Quantity							670010			0
S3	2016	2016	2016	2	0	2	Export	8	Albania	ALB	381	Italy	ITA								52	INORGANIC CHEMICALS	1	No Quantity							113956			0
S3	2016	2016	2016	2	0	2	Export	8	Albania	ALB	688	Serbia	SRB								52	INORGANIC CHEMICALS	1	No Quantity							72506			0
S3	2016	2016	2016	2	0	2	Export	8	Albania	ALB	807	North Macedonia	MKD								52	INORGANIC CHEMICALS	1	No Quantity							67806			0
S3	2016	2016	2016	2	0	2	Export	8	Albania	ALB	0	World	WLD								53	DYES,COLOURING MATERIALS	1	No Quantity							5566801			0
S3	2016	2016	2016	2	0	2	Export	8	Albania	ALB	70	Bosnia Herzegovina	BIH								53	DYES,COLOURING MATERIALS	1	No Quantity							306262			0
S3	2016	2016	2016	2	0	2	Export	8	Albania	ALB	191	Croatia	HRV								53	DYES,COLOURING MATERIALS	1	No Quantity							130775			0
S3	2016	2016	2016	2	0	2	Export	8	Albania	ALB	276	Germany	DEU								53	DYES,COLOURING MATERIALS	1	No Quantity							29972			0
S3	2016	2016	2016	2	0	2	Export	8	Albania	ALB	300	Greece	GRC								53	DYES,COLOURING MATERIALS	1	No Quantity							257320			0
S3	2016	2016	2016	2	0	2	Export	8	Albania	ALB	381	Italy	ITA								53	DYES,COLOURING MATERIALS	1	No Quantity							491786			0
S3	2016	2016	2016	2	0	2	Export	8	Albania	ALB	422	Lebanon	LBN								53	DYES,COLOURING MATERIALS	1	No Quantity							60398			0
S3	2016	2016	2016	2	0	2	Export	8	Albania	ALB	499	Montenegro	MNE								53	DYES,COLOURING MATERIALS	1	No Quantity							443030			0
S3	2016	2016	2016	2	0	2	Export	8	Albania	ALB	688	Serbia	SRB								53	DYES,COLOURING MATERIALS	1	No Quantity							3087692			0
S3	2016	2016	2016	2	0	2	Export	8	Albania	ALB	788	Tunisia	TUN								53	DYES,COLOURING MATERIALS	1	No Quantity							157309			0
S3	2016	2016	2016	2	0	2	Export	8	Albania	ALB	807	North Macedonia	MKD								53	DYES,COLOURING MATERIALS	1	No Quantity							602259			0
S3	2016	2016	2016	2	0	2	Export	8	Albania	ALB	0	World	WLD								54	MEDICINAL,PHARM.PRODUCTS	1	No Quantity							4904328			0
S3	2016	2016	2016	2	0	2	Export	8	Albania	ALB	276	Germany	DEU								54	MEDICINAL,PHARM.PRODUCTS	1	No Quantity							2186123			0
S3	2016	2016	2016	2	0	2	Export	8	Albania	ALB	381	Italy	ITA								54	MEDICINAL,PHARM.PRODUCTS	1	No Quantity							118763			0
S3	2016	2016	2016	2	0	2	Export	8	Albania	ALB	688	Serbia	SRB								54	MEDICINAL,PHARM.PRODUCTS	1	No Quantity							2541867			0
S3	2016	2016	2016	2	0	2	Export	8	Albania	ALB	757	Switzerland	CHE								54	MEDICINAL,PHARM.PRODUCTS	1	No Quantity							57576			0
S3	2016	2016	2016	2	0	2	Export	8	Albania	ALB	0	World	WLD								55	ESSENTL.OILS,PERFUME,ETC	1	No Quantity							1051424			0
S3	2016	2016	2016	2	0	2	Export	8	Albania	ALB	56	Belgium	BEL								55	ESSENTL.OILS,PERFUME,ETC	1	No Quantity							70168			0
S3	2016	2016	2016	2	0	2	Export	8	Albania	ALB	70	Bosnia Herzegovina	BIH								55	ESSENTL.OILS,PERFUME,ETC	1	No Quantity							210173			0
S3	2016	2016	2016	2	0	2	Export	8	Albania	ALB	276	Germany	DEU								55	ESSENTL.OILS,PERFUME,ETC	1	No Quantity							60990			0
S3	2016	2016	2016	2	0	2	Export	8	Albania	ALB	381	Italy	ITA								55	ESSENTL.OILS,PERFUME,ETC	1	No Quantity							19620			0
S3	2016	2016	2016	2	0	2	Export	8	Albania	ALB	499	Montenegro	MNE								55	ESSENTL.OILS,PERFUME,ETC	1	No Quantity							62067			0
S3	2016	2016	2016	2	0	2	Export	8	Albania	ALB	688	Serbia	SRB								55	ESSENTL.OILS,PERFUME,ETC	1	No Quantity							241607			0
S3	2016	2016	2016	2	0	2	Export	8	Albania	ALB	807	North Macedonia	MKD								55	ESSENTL.OILS,PERFUME,ETC	1	No Quantity							137938			0
S3	2016	2016	2016	2	0	2	Export	8	Albania	ALB	842	USA	USA								55	ESSENTL.OILS,PERFUME,ETC	1	No Quantity							248861			0
S3	2016	2016	2016	2	0	2	Export	8	Albania	ALB	0	World	WLD								56	FERTILIZER,EXCEPT GRP272	1	No Quantity							39794			0
S3	2016	2016	2016	2	0	2	Export	8	Albania	ALB	688	Serbia	SRB								56	FERTILIZER,EXCEPT GRP272	1	No Quantity							39794			0
S3	2016	2016	2016	2	0	2	Export	8	Albania	ALB	0	World	WLD								57	PLASTICS IN PRIMARY FORM	1	No Quantity							3448189			0
S3	2016	2016	2016	2	0	2	Export	8	Albania	ALB	70	Bosnia Herzegovina	BIH								57	PLASTICS IN PRIMARY FORM	1	No Quantity							1190			0
S3	2016	2016	2016	2	0	2	Export	8	Albania	ALB	100	Bulgaria	BGR								57	PLASTICS IN PRIMARY FORM	1	No Quantity							426536			0
S3	2016	2016	2016	2	0	2	Export	8	Albania	ALB	300	Greece	GRC								57	PLASTICS IN PRIMARY FORM	1	No Quantity							512366			0
S3	2016	2016	2016	2	0	2	Export	8	Albania	ALB	381	Italy	ITA								57	PLASTICS IN PRIMARY FORM	1	No Quantity							453125			0
S3	2016	2016	2016	2	0	2	Export	8	Albania	ALB	499	Montenegro	MNE								57	PLASTICS IN PRIMARY FORM	1	No Quantity							3010			0
S3	2016	2016	2016	2	0	2	Export	8	Albania	ALB	688	Serbia	SRB								57	PLASTICS IN PRIMARY FORM	1	No Quantity							302452			0
S3	2016	2016	2016	2	0	2	Export	8	Albania	ALB	792	Turkey	TUR								57	PLASTICS IN PRIMARY FORM	1	No Quantity							1091454			0
S3	2016	2016	2016	2	0	2	Export	8	Albania	ALB	807	North Macedonia	MKD								57	PLASTICS IN PRIMARY FORM	1	No Quantity							658055			0
S3	2016	2016	2016	2	0	2	Export	8	Albania	ALB	0	World	WLD								58	PLASTIC,NON-PRIMARY FORM	1	No Quantity							2441525			0
S3	2016	2016	2016	2	0	2	Export	8	Albania	ALB	100	Bulgaria	BGR								58	PLASTIC,NON-PRIMARY FORM	1	No Quantity							48131			0
S3	2016	2016	2016	2	0	2	Export	8	Albania	ALB	300	Greece	GRC								58	PLASTIC,NON-PRIMARY FORM	1	No Quantity							74565			0
S3	2016	2016	2016	2	0	2	Export	8	Albania	ALB	381	Italy	ITA								58	PLASTIC,NON-PRIMARY FORM	1	No Quantity							958258			0
S3	2016	2016	2016	2	0	2	Export	8	Albania	ALB	499	Montenegro	MNE								58	PLASTIC,NON-PRIMARY FORM	1	No Quantity							56220			0
S3	2016	2016	2016	2	0	2	Export	8	Albania	ALB	688	Serbia	SRB								58	PLASTIC,NON-PRIMARY FORM	1	No Quantity							1239852			0
S3	2016	2016	2016	2	0	2	Export	8	Albania	ALB	792	Turkey	TUR								58	PLASTIC,NON-PRIMARY FORM	1	No Quantity							32163			0
S3	2016	2016	2016	2	0	2	Export	8	Albania	ALB	807	North Macedonia	MKD								58	PLASTIC,NON-PRIMARY FORM	1	No Quantity							32336			0
S3	2016	2016	2016	2	0	2	Export	8	Albania	ALB	0	World	WLD								59	CHEMICAL MATERIALS NES	1	No Quantity							3237678			0
S3	2016	2016	2016	2	0	2	Export	8	Albania	ALB	40	Austria	AUT								59	CHEMICAL MATERIALS NES	1	No Quantity							2883			0
S3	2016	2016	2016	2	0	2	Export	8	Albania	ALB	300	Greece	GRC								59	CHEMICAL MATERIALS NES	1	No Quantity							1152549			0
S3	2016	2016	2016	2	0	2	Export	8	Albania	ALB	381	Italy	ITA								59	CHEMICAL MATERIALS NES	1	No Quantity							168384			0
S3	2016	2016	2016	2	0	2	Export	8	Albania	ALB	422	Lebanon	LBN								59	CHEMICAL MATERIALS NES	1	No Quantity							66725			0
S3	2016	2016	2016	2	0	2	Export	8	Albania	ALB	499	Montenegro	MNE								59	CHEMICAL MATERIALS NES	1	No Quantity							367541			0
S3	2016	2016	2016	2	0	2	Export	8	Albania	ALB	688	Serbia	SRB								59	CHEMICAL MATERIALS NES	1	No Quantity							1422079			0
S3	2016	2016	2016	2	0	2	Export	8	Albania	ALB	807	North Macedonia	MKD								59	CHEMICAL MATERIALS NES	1	No Quantity							57517			0
S3	2016	2016	2016	2	0	2	Export	8	Albania	ALB	0	World	WLD								61	LEATHER, LEATHER GOODS	1	No Quantity							9500644			0
S3	2016	2016	2016	2	0	2	Export	8	Albania	ALB	300	Greece	GRC								61	LEATHER, LEATHER GOODS	1	No Quantity							328691			0
S3	2016	2016	2016	2	0	2	Export	8	Albania	ALB	348	Hungary	HUN								61	LEATHER, LEATHER GOODS	1	No Quantity							2288			0
S3	2016	2016	2016	2	0	2	Export	8	Albania	ALB	381	Italy	ITA								61	LEATHER, LEATHER GOODS	1	No Quantity							9051116			0
S3	2016	2016	2016	2	0	2	Export	8	Albania	ALB	688	Serbia	SRB								61	LEATHER, LEATHER GOODS	1	No Quantity							51460			0
S3	2016	2016	2016	2	0	2	Export	8	Albania	ALB	724	Spain	ESP								61	LEATHER, LEATHER GOODS	1	No Quantity							67089			0
S3	2016	2016	2016	2	0	2	Export	8	Albania	ALB	0	World	WLD								62	RUBBER MANUFACTURES, NES	1	No Quantity							2702183			0
S3	2016	2016	2016	2	0	2	Export	8	Albania	ALB	40	Austria	AUT								62	RUBBER MANUFACTURES, NES	1	No Quantity							1975			0
S3	2016	2016	2016	2	0	2	Export	8	Albania	ALB	276	Germany	DEU								62	RUBBER MANUFACTURES, NES	1	No Quantity							10421			0
S3	2016	2016	2016	2	0	2	Export	8	Albania	ALB	300	Greece	GRC								62	RUBBER MANUFACTURES, NES	1	No Quantity							39806			0
S3	2016	2016	2016	2	0	2	Export	8	Albania	ALB	381	Italy	ITA								62	RUBBER MANUFACTURES, NES	1	No Quantity							2537298			0
S3	2016	2016	2016	2	0	2	Export	8	Albania	ALB	499	Montenegro	MNE								62	RUBBER MANUFACTURES, NES	1	No Quantity							49989			0
S3	2016	2016	2016	2	0	2	Export	8	Albania	ALB	688	Serbia	SRB								62	RUBBER MANUFACTURES, NES	1	No Quantity							54295			0
S3	2016	2016	2016	2	0	2	Export	8	Albania	ALB	807	North Macedonia	MKD								62	RUBBER MANUFACTURES, NES	1	No Quantity							8400			0
S3	2016	2016	2016	2	0	2	Export	8	Albania	ALB	0	World	WLD								63	CORK, WOOD MANUFACTURES	1	No Quantity							11210913			0
S3	2016	2016	2016	2	0	2	Export	8	Albania	ALB	56	Belgium	BEL								63	CORK, WOOD MANUFACTURES	1	No Quantity							65444			0
S3	2016	2016	2016	2	0	2	Export	8	Albania	ALB	100	Bulgaria	BGR								63	CORK, WOOD MANUFACTURES	1	No Quantity							51608			0
S3	2016	2016	2016	2	0	2	Export	8	Albania	ALB	191	Croatia	HRV								63	CORK, WOOD MANUFACTURES	1	No Quantity							17294			0
S3	2016	2016	2016	2	0	2	Export	8	Albania	ALB	208	Denmark	DNK								63	CORK, WOOD MANUFACTURES	1	No Quantity							180809			0
S3	2016	2016	2016	2	0	2	Export	8	Albania	ALB	251	France	FRA								63	CORK, WOOD MANUFACTURES	1	No Quantity							737240			0
S3	2016	2016	2016	2	0	2	Export	8	Albania	ALB	276	Germany	DEU								63	CORK, WOOD MANUFACTURES	1	No Quantity							671710			0
S3	2016	2016	2016	2	0	2	Export	8	Albania	ALB	300	Greece	GRC								63	CORK, WOOD MANUFACTURES	1	No Quantity							676829			0
S3	2016	2016	2016	2	0	2	Export	8	Albania	ALB	376	Israel	ISR								63	CORK, WOOD MANUFACTURES	1	No Quantity							40055			0
S3	2016	2016	2016	2	0	2	Export	8	Albania	ALB	381	Italy	ITA								63	CORK, WOOD MANUFACTURES	1	No Quantity							7232172			0
S3	2016	2016	2016	2	0	2	Export	8	Albania	ALB	499	Montenegro	MNE								63	CORK, WOOD MANUFACTURES	1	No Quantity							43774			0
S3	2016	2016	2016	2	0	2	Export	8	Albania	ALB	528	Netherlands	NLD								63	CORK, WOOD MANUFACTURES	1	No Quantity							290598			0
S3	2016	2016	2016	2	0	2	Export	8	Albania	ALB	688	Serbia	SRB								63	CORK, WOOD MANUFACTURES	1	No Quantity							770656			0
S3	2016	2016	2016	2	0	2	Export	8	Albania	ALB	724	Spain	ESP								63	CORK, WOOD MANUFACTURES	1	No Quantity							38413			0
S3	2016	2016	2016	2	0	2	Export	8	Albania	ALB	792	Turkey	TUR								63	CORK, WOOD MANUFACTURES	1	No Quantity							186456			0
S3	2016	2016	2016	2	0	2	Export	8	Albania	ALB	807	North Macedonia	MKD								63	CORK, WOOD MANUFACTURES	1	No Quantity							94576			0
S3	2016	2016	2016	2	0	2	Export	8	Albania	ALB	826	United Kingdom	GBR								63	CORK, WOOD MANUFACTURES	1	No Quantity							113279			0
S3	2016	2016	2016	2	0	2	Export	4	Afghanistan	AFG	0	World	WLD								64	PAPER,PAPERBOARD,ETC.	1	No Quantity							111456			0
S3	2016	2016	2016	2	0	2	Export	4	Afghanistan	AFG	368	Iraq	IRQ								64	PAPER,PAPERBOARD,ETC.	1	No Quantity							111456			0
S3	2016	2016	2016	2	0	2	Export	8	Albania	ALB	0	World	WLD								64	PAPER,PAPERBOARD,ETC.	1	No Quantity							48749861			0
S3	2016	2016	2016	2	0	2	Export	8	Albania	ALB	100	Bulgaria	BGR								64	PAPER,PAPERBOARD,ETC.	1	No Quantity							149128			0
S3	2016	2016	2016	2	0	2	Export	8	Albania	ALB	300	Greece	GRC								64	PAPER,PAPERBOARD,ETC.	1	No Quantity							4456192			0
S3	2016	2016	2016	2	0	2	Export	8	Albania	ALB	348	Hungary	HUN								64	PAPER,PAPERBOARD,ETC.	1	No Quantity							94236			0
S3	2016	2016	2016	2	0	2	Export	8	Albania	ALB	381	Italy	ITA								64	PAPER,PAPERBOARD,ETC.	1	No Quantity							34896717			0
S3	2016	2016	2016	2	0	2	Export	8	Albania	ALB	499	Montenegro	MNE								64	PAPER,PAPERBOARD,ETC.	1	No Quantity							188046			0
S3	2016	2016	2016	2	0	2	Export	8	Albania	ALB	688	Serbia	SRB								64	PAPER,PAPERBOARD,ETC.	1	No Quantity							6652821			0
S3	2016	2016	2016	2	0	2	Export	8	Albania	ALB	807	North Macedonia	MKD								64	PAPER,PAPERBOARD,ETC.	1	No Quantity							2312721			0
S3	2016	2016	2016	2	0	2	Export	4	Afghanistan	AFG	0	World	WLD								65	TEXTILE YARN,FABRIC,ETC.	1	No Quantity							38984153			0
S3	2016	2016	2016	2	0	2	Export	4	Afghanistan	AFG	36	Australia	AUS								65	TEXTILE YARN,FABRIC,ETC.	1	No Quantity							66362			0
S3	2016	2016	2016	2	0	2	Export	4	Afghanistan	AFG	56	Belgium	BEL								65	TEXTILE YARN,FABRIC,ETC.	1	No Quantity							71197			0
S3	2016	2016	2016	2	0	2	Export	4	Afghanistan	AFG	124	Canada	CAN								65	TEXTILE YARN,FABRIC,ETC.	1	No Quantity							98749			0
S3	2016	2016	2016	2	0	2	Export	4	Afghanistan	AFG	156	China	CHN								65	TEXTILE YARN,FABRIC,ETC.	1	No Quantity							64593			0
S3	2016	2016	2016	2	0	2	Export	4	Afghanistan	AFG	208	Denmark	DNK								65	TEXTILE YARN,FABRIC,ETC.	1	No Quantity							5495			0
S3	2016	2016	2016	2	0	2	Export	4	Afghanistan	AFG	246	Finland	FIN								65	TEXTILE YARN,FABRIC,ETC.	1	No Quantity							18688			0
S3	2016	2016	2016	2	0	2	Export	4	Afghanistan	AFG	251	France	FRA								65	TEXTILE YARN,FABRIC,ETC.	1	No Quantity							110820			0
S3	2016	2016	2016	2	0	2	Export	4	Afghanistan	AFG	276	Germany	DEU								65	TEXTILE YARN,FABRIC,ETC.	1	No Quantity							2799075			0
S3	2016	2016	2016	2	0	2	Export	4	Afghanistan	AFG	348	Hungary	HUN								65	TEXTILE YARN,FABRIC,ETC.	1	No Quantity							5432			0
S3	2016	2016	2016	2	0	2	Export	4	Afghanistan	AFG	381	Italy	ITA								65	TEXTILE YARN,FABRIC,ETC.	1	No Quantity							11459			0
S3	2016	2016	2016	2	0	2	Export	4	Afghanistan	AFG	528	Netherlands	NLD								65	TEXTILE YARN,FABRIC,ETC.	1	No Quantity							5400			0
S3	2016	2016	2016	2	0	2	Export	4	Afghanistan	AFG	554	New Zealand	NZL								65	TEXTILE YARN,FABRIC,ETC.	1	No Quantity							39057			0
S3	2016	2016	2016	2	0	2	Export	4	Afghanistan	AFG	579	Norway	NOR								65	TEXTILE YARN,FABRIC,ETC.	1	No Quantity							1029			0
S3	2016	2016	2016	2	0	2	Export	4	Afghanistan	AFG	586	Pakistan	PAK								65	TEXTILE YARN,FABRIC,ETC.	1	No Quantity							32667059			0
S3	2016	2016	2016	2	0	2	Export	4	Afghanistan	AFG	643	Russian Federation	RUS								65	TEXTILE YARN,FABRIC,ETC.	1	No Quantity							13162			0
S3	2016	2016	2016	2	0	2	Export	4	Afghanistan	AFG	699	India	IND								65	TEXTILE YARN,FABRIC,ETC.	1	No Quantity							9719			0
S3	2016	2016	2016	2	0	2	Export	4	Afghanistan	AFG	702	Singapore	SGP								65	TEXTILE YARN,FABRIC,ETC.	1	No Quantity							75035			0
S3	2016	2016	2016	2	0	2	Export	4	Afghanistan	AFG	704	Viet Nam	VNM								65	TEXTILE YARN,FABRIC,ETC.	1	No Quantity							3518			0
S3	2016	2016	2016	2	0	2	Export	4	Afghanistan	AFG	710	South Africa	ZAF								65	TEXTILE YARN,FABRIC,ETC.	1	No Quantity							70677			0
S3	2016	2016	2016	2	0	2	Export	4	Afghanistan	AFG	724	Spain	ESP								65	TEXTILE YARN,FABRIC,ETC.	1	No Quantity							46083			0
S3	2016	2016	2016	2	0	2	Export	4	Afghanistan	AFG	752	Sweden	SWE								65	TEXTILE YARN,FABRIC,ETC.	1	No Quantity							16662			0
S3	2016	2016	2016	2	0	2	Export	4	Afghanistan	AFG	757	Switzerland	CHE								65	TEXTILE YARN,FABRIC,ETC.	1	No Quantity							4524			0
S3	2016	2016	2016	2	0	2	Export	4	Afghanistan	AFG	784	United Arab Emirates	ARE								65	TEXTILE YARN,FABRIC,ETC.	1	No Quantity							465296			0
S3	2016	2016	2016	2	0	2	Export	4	Afghanistan	AFG	792	Turkey	TUR								65	TEXTILE YARN,FABRIC,ETC.	1	No Quantity							1099644			0
S3	2016	2016	2016	2	0	2	Export	4	Afghanistan	AFG	795	Turkmenistan	TKM								65	TEXTILE YARN,FABRIC,ETC.	1	No Quantity							3750			0
S3	2016	2016	2016	2	0	2	Export	4	Afghanistan	AFG	804	Ukraine	UKR								65	TEXTILE YARN,FABRIC,ETC.	1	No Quantity							478			0
S3	2016	2016	2016	2	0	2	Export	4	Afghanistan	AFG	826	United Kingdom	GBR								65	TEXTILE YARN,FABRIC,ETC.	1	No Quantity							135287			0
S3	2016	2016	2016	2	0	2	Export	4	Afghanistan	AFG	842	USA	USA								65	TEXTILE YARN,FABRIC,ETC.	1	No Quantity							1075903			0
S3	2016	2016	2016	2	0	2	Export	8	Albania	ALB	0	World	WLD								65	TEXTILE YARN,FABRIC,ETC.	1	No Quantity							14168574			0
S3	2016	2016	2016	2	0	2	Export	8	Albania	ALB	40	Austria	AUT								65	TEXTILE YARN,FABRIC,ETC.	1	No Quantity							3384			0
S3	2016	2016	2016	2	0	2	Export	8	Albania	ALB	70	Bosnia Herzegovina	BIH								65	TEXTILE YARN,FABRIC,ETC.	1	No Quantity							4234			0
S3	2016	2016	2016	2	0	2	Export	8	Albania	ALB	100	Bulgaria	BGR								65	TEXTILE YARN,FABRIC,ETC.	1	No Quantity							293867			0
S3	2016	2016	2016	2	0	2	Export	8	Albania	ALB	203	Czechia	CZE								65	TEXTILE YARN,FABRIC,ETC.	1	No Quantity							5192			0
S3	2016	2016	2016	2	0	2	Export	8	Albania	ALB	251	France	FRA								65	TEXTILE YARN,FABRIC,ETC.	1	No Quantity							7321399			0
S3	2016	2016	2016	2	0	2	Export	8	Albania	ALB	300	Greece	GRC								65	TEXTILE YARN,FABRIC,ETC.	1	No Quantity							1126956			0
S3	2016	2016	2016	2	0	2	Export	8	Albania	ALB	348	Hungary	HUN								65	TEXTILE YARN,FABRIC,ETC.	1	No Quantity							75317			0
S3	2016	2016	2016	2	0	2	Export	8	Albania	ALB	381	Italy	ITA								65	TEXTILE YARN,FABRIC,ETC.	1	No Quantity							4610305			0
S3	2016	2016	2016	2	0	2	Export	8	Albania	ALB	499	Montenegro	MNE								65	TEXTILE YARN,FABRIC,ETC.	1	No Quantity							4474			0
S3	2016	2016	2016	2	0	2	Export	8	Albania	ALB	528	Netherlands	NLD								65	TEXTILE YARN,FABRIC,ETC.	1	No Quantity							303601			0
S3	2016	2016	2016	2	0	2	Export	8	Albania	ALB	642	Romania	ROU								65	TEXTILE YARN,FABRIC,ETC.	1	No Quantity							34591			0
S3	2016	2016	2016	2	0	2	Export	8	Albania	ALB	688	Serbia	SRB								65	TEXTILE YARN,FABRIC,ETC.	1	No Quantity							186919			0
S3	2016	2016	2016	2	0	2	Export	8	Albania	ALB	724	Spain	ESP								65	TEXTILE YARN,FABRIC,ETC.	1	No Quantity							81912			0
S3	2016	2016	2016	2	0	2	Export	8	Albania	ALB	792	Turkey	TUR								65	TEXTILE YARN,FABRIC,ETC.	1	No Quantity							93376			0
S3	2016	2016	2016	2	0	2	Export	8	Albania	ALB	807	North Macedonia	MKD								65	TEXTILE YARN,FABRIC,ETC.	1	No Quantity							23048			0
S3	2016	2016	2016	2	0	2	Export	8	Albania	ALB	0	World	WLD								66	NON-METAL.MINERAL MANFCT	1	No Quantity							56756872			0
S3	2016	2016	2016	2	0	2	Export	8	Albania	ALB	40	Austria	AUT								66	NON-METAL.MINERAL MANFCT	1	No Quantity							50860			0
S3	2016	2016	2016	2	0	2	Export	8	Albania	ALB	56	Belgium	BEL								66	NON-METAL.MINERAL MANFCT	1	No Quantity							965			0
S3	2016	2016	2016	2	0	2	Export	8	Albania	ALB	191	Croatia	HRV								66	NON-METAL.MINERAL MANFCT	1	No Quantity							29103			0
S3	2016	2016	2016	2	0	2	Export	8	Albania	ALB	251	France	FRA								66	NON-METAL.MINERAL MANFCT	1	No Quantity							16401			0
S3	2016	2016	2016	2	0	2	Export	8	Albania	ALB	276	Germany	DEU								66	NON-METAL.MINERAL MANFCT	1	No Quantity							70278			0
S3	2016	2016	2016	2	0	2	Export	8	Albania	ALB	300	Greece	GRC								66	NON-METAL.MINERAL MANFCT	1	No Quantity							374941			0
S3	2016	2016	2016	2	0	2	Export	8	Albania	ALB	381	Italy	ITA								66	NON-METAL.MINERAL MANFCT	1	No Quantity							6307517			0
S3	2016	2016	2016	2	0	2	Export	8	Albania	ALB	400	Jordan	JOR								66	NON-METAL.MINERAL MANFCT	1	No Quantity							22868			0
S3	2016	2016	2016	2	0	2	Export	8	Albania	ALB	434	Libya	LBY								66	NON-METAL.MINERAL MANFCT	1	No Quantity							1277859			0
S3	2016	2016	2016	2	0	2	Export	8	Albania	ALB	499	Montenegro	MNE								66	NON-METAL.MINERAL MANFCT	1	No Quantity							11601139			0
S3	2016	2016	2016	2	0	2	Export	8	Albania	ALB	642	Romania	ROU								66	NON-METAL.MINERAL MANFCT	1	No Quantity							20979			0
S3	2016	2016	2016	2	0	2	Export	8	Albania	ALB	688	Serbia	SRB								66	NON-METAL.MINERAL MANFCT	1	No Quantity							26136737			0
S3	2016	2016	2016	2	0	2	Export	8	Albania	ALB	807	North Macedonia	MKD								66	NON-METAL.MINERAL MANFCT	1	No Quantity							10667699			0
S3	2016	2016	2016	2	0	2	Export	8	Albania	ALB	842	USA	USA								66	NON-METAL.MINERAL MANFCT	1	No Quantity							179527			0
S3	2016	2016	2016	2	0	2	Export	8	Albania	ALB	0	World	WLD								67	IRON AND STEEL	1	No Quantity							110729574			0
S3	2016	2016	2016	2	0	2	Export	8	Albania	ALB	36	Australia	AUS								67	IRON AND STEEL	1	No Quantity							397244			0
S3	2016	2016	2016	2	0	2	Export	8	Albania	ALB	40	Austria	AUT								67	IRON AND STEEL	1	No Quantity							5434644			0
S3	2016	2016	2016	2	0	2	Export	8	Albania	ALB	56	Belgium	BEL								67	IRON AND STEEL	1	No Quantity							1025414			0
S3	2016	2016	2016	2	0	2	Export	8	Albania	ALB	156	China	CHN								67	IRON AND STEEL	1	No Quantity							2453491			0
S3	2016	2016	2016	2	0	2	Export	8	Albania	ALB	276	Germany	DEU								67	IRON AND STEEL	1	No Quantity							1850165			0
S3	2016	2016	2016	2	0	2	Export	8	Albania	ALB	300	Greece	GRC								67	IRON AND STEEL	1	No Quantity							226459			0
S3	2016	2016	2016	2	0	2	Export	8	Albania	ALB	381	Italy	ITA								67	IRON AND STEEL	1	No Quantity							21187444			0
S3	2016	2016	2016	2	0	2	Export	8	Albania	ALB	392	Japan	JPN								67	IRON AND STEEL	1	No Quantity							3126124			0
S3	2016	2016	2016	2	0	2	Export	8	Albania	ALB	499	Montenegro	MNE								67	IRON AND STEEL	1	No Quantity							4609408			0
S3	2016	2016	2016	2	0	2	Export	8	Albania	ALB	528	Netherlands	NLD								67	IRON AND STEEL	1	No Quantity							6692795			0
S3	2016	2016	2016	2	0	2	Export	8	Albania	ALB	688	Serbia	SRB								67	IRON AND STEEL	1	No Quantity							39792844			0
S3	2016	2016	2016	2	0	2	Export	8	Albania	ALB	699	India	IND								67	IRON AND STEEL	1	No Quantity							3939365			0
S3	2016	2016	2016	2	0	2	Export	8	Albania	ALB	724	Spain	ESP								67	IRON AND STEEL	1	No Quantity							2572142			0
S3	2016	2016	2016	2	0	2	Export	8	Albania	ALB	764	Thailand	THA								67	IRON AND STEEL	1	No Quantity							127315			0
S3	2016	2016	2016	2	0	2	Export	8	Albania	ALB	784	United Arab Emirates	ARE								67	IRON AND STEEL	1	No Quantity							1238110			0
S3	2016	2016	2016	2	0	2	Export	8	Albania	ALB	804	Ukraine	UKR								67	IRON AND STEEL	1	No Quantity							1455843			0
S3	2016	2016	2016	2	0	2	Export	8	Albania	ALB	807	North Macedonia	MKD								67	IRON AND STEEL	1	No Quantity							12341711			0
S3	2016	2016	2016	2	0	2	Export	8	Albania	ALB	826	United Kingdom	GBR								67	IRON AND STEEL	1	No Quantity							337042			0
S3	2016	2016	2016	2	0	2	Export	8	Albania	ALB	842	USA	USA								67	IRON AND STEEL	1	No Quantity							1922012			0
S3	2016	2016	2016	2	0	2	Export	8	Albania	ALB	0	World	WLD								68	NON-FERROUS METALS	1	No Quantity							37967946			0
S3	2016	2016	2016	2	0	2	Export	8	Albania	ALB	40	Austria	AUT								68	NON-FERROUS METALS	1	No Quantity							663971			0
S3	2016	2016	2016	2	0	2	Export	8	Albania	ALB	100	Bulgaria	BGR								68	NON-FERROUS METALS	1	No Quantity							2112			0
S3	2016	2016	2016	2	0	2	Export	8	Albania	ALB	191	Croatia	HRV								68	NON-FERROUS METALS	1	No Quantity							1383052			0
S3	2016	2016	2016	2	0	2	Export	8	Albania	ALB	276	Germany	DEU								68	NON-FERROUS METALS	1	No Quantity							118142			0
S3	2016	2016	2016	2	0	2	Export	8	Albania	ALB	300	Greece	GRC								68	NON-FERROUS METALS	1	No Quantity							456897			0
S3	2016	2016	2016	2	0	2	Export	8	Albania	ALB	381	Italy	ITA								68	NON-FERROUS METALS	1	No Quantity							20107675			0
S3	2016	2016	2016	2	0	2	Export	8	Albania	ALB	470	Malta	MLT								68	NON-FERROUS METALS	1	No Quantity							239806			0
S3	2016	2016	2016	2	0	2	Export	8	Albania	ALB	499	Montenegro	MNE								68	NON-FERROUS METALS	1	No Quantity							2525240			0
S3	2016	2016	2016	2	0	2	Export	8	Albania	ALB	688	Serbia	SRB								68	NON-FERROUS METALS	1	No Quantity							6649831			0
S3	2016	2016	2016	2	0	2	Export	8	Albania	ALB	792	Turkey	TUR								68	NON-FERROUS METALS	1	No Quantity							1906123			0
S3	2016	2016	2016	2	0	2	Export	8	Albania	ALB	807	North Macedonia	MKD								68	NON-FERROUS METALS	1	No Quantity							3915096			0
S3	2016	2016	2016	2	0	2	Export	8	Albania	ALB	0	World	WLD								69	METALS MANUFACTURES,NES	1	No Quantity							57960062			0
S3	2016	2016	2016	2	0	2	Export	8	Albania	ALB	40	Austria	AUT								69	METALS MANUFACTURES,NES	1	No Quantity							30909			0
S3	2016	2016	2016	2	0	2	Export	8	Albania	ALB	100	Bulgaria	BGR								69	METALS MANUFACTURES,NES	1	No Quantity							176704			0
S3	2016	2016	2016	2	0	2	Export	8	Albania	ALB	251	France	FRA								69	METALS MANUFACTURES,NES	1	No Quantity							57189			0
S3	2016	2016	2016	2	0	2	Export	8	Albania	ALB	276	Germany	DEU								69	METALS MANUFACTURES,NES	1	No Quantity							40094			0
S3	2016	2016	2016	2	0	2	Export	8	Albania	ALB	300	Greece	GRC								69	METALS MANUFACTURES,NES	1	No Quantity							3149437			0
S3	2016	2016	2016	2	0	2	Export	8	Albania	ALB	381	Italy	ITA								69	METALS MANUFACTURES,NES	1	No Quantity							47681554			0
S3	2016	2016	2016	2	0	2	Export	8	Albania	ALB	499	Montenegro	MNE								69	METALS MANUFACTURES,NES	1	No Quantity							766525			0
S3	2016	2016	2016	2	0	2	Export	8	Albania	ALB	688	Serbia	SRB								69	METALS MANUFACTURES,NES	1	No Quantity							4101194			0
S3	2016	2016	2016	2	0	2	Export	8	Albania	ALB	705	Slovenia	SVN								69	METALS MANUFACTURES,NES	1	No Quantity							100481			0
S3	2016	2016	2016	2	0	2	Export	8	Albania	ALB	724	Spain	ESP								69	METALS MANUFACTURES,NES	1	No Quantity							582952			0
S3	2016	2016	2016	2	0	2	Export	8	Albania	ALB	757	Switzerland	CHE								69	METALS MANUFACTURES,NES	1	No Quantity							65868			0
S3	2016	2016	2016	2	0	2	Export	8	Albania	ALB	784	United Arab Emirates	ARE								69	METALS MANUFACTURES,NES	1	No Quantity							119012			0
S3	2016	2016	2016	2	0	2	Export	8	Albania	ALB	788	Tunisia	TUN								69	METALS MANUFACTURES,NES	1	No Quantity							108863			0
S3	2016	2016	2016	2	0	2	Export	8	Albania	ALB	807	North Macedonia	MKD								69	METALS MANUFACTURES,NES	1	No Quantity							887082			0
S3	2016	2016	2016	2	0	2	Export	8	Albania	ALB	842	USA	USA								69	METALS MANUFACTURES,NES	1	No Quantity							92198			0
S3	2016	2016	2016	2	0	2	Export	8	Albania	ALB	0	World	WLD								71	POWER GENERATNG.MACHINES	1	No Quantity							25370386			0
S3	2016	2016	2016	2	0	2	Export	8	Albania	ALB	381	Italy	ITA								71	POWER GENERATNG.MACHINES	1	No Quantity							25268292			0
S3	2016	2016	2016	2	0	2	Export	8	Albania	ALB	499	Montenegro	MNE								71	POWER GENERATNG.MACHINES	1	No Quantity							14704			0
S3	2016	2016	2016	2	0	2	Export	8	Albania	ALB	688	Serbia	SRB								71	POWER GENERATNG.MACHINES	1	No Quantity							87390			0
S3	2016	2016	2016	2	0	2	Export	8	Albania	ALB	0	World	WLD								72	SPECIAL.INDUST.MACHINERY	1	No Quantity							6826218			0
S3	2016	2016	2016	2	0	2	Export	8	Albania	ALB	100	Bulgaria	BGR								72	SPECIAL.INDUST.MACHINERY	1	No Quantity							117535			0
S3	2016	2016	2016	2	0	2	Export	8	Albania	ALB	191	Croatia	HRV								72	SPECIAL.INDUST.MACHINERY	1	No Quantity							1489374			0
S3	2016	2016	2016	2	0	2	Export	8	Albania	ALB	276	Germany	DEU								72	SPECIAL.INDUST.MACHINERY	1	No Quantity							557			0
S3	2016	2016	2016	2	0	2	Export	8	Albania	ALB	381	Italy	ITA								72	SPECIAL.INDUST.MACHINERY	1	No Quantity							3330661			0
S3	2016	2016	2016	2	0	2	Export	8	Albania	ALB	499	Montenegro	MNE								72	SPECIAL.INDUST.MACHINERY	1	No Quantity							13399			0
S3	2016	2016	2016	2	0	2	Export	8	Albania	ALB	688	Serbia	SRB								72	SPECIAL.INDUST.MACHINERY	1	No Quantity							1081983			0
S3	2016	2016	2016	2	0	2	Export	8	Albania	ALB	807	North Macedonia	MKD								72	SPECIAL.INDUST.MACHINERY	1	No Quantity							792710			0
S3	2016	2016	2016	2	0	2	Export	8	Albania	ALB	0	World	WLD								73	METALWORKING MACHINERY	1	No Quantity							436459			0
S3	2016	2016	2016	2	0	2	Export	8	Albania	ALB	381	Italy	ITA								73	METALWORKING MACHINERY	1	No Quantity							417309			0
S3	2016	2016	2016	2	0	2	Export	8	Albania	ALB	688	Serbia	SRB								73	METALWORKING MACHINERY	1	No Quantity							19149			0
S3	2016	2016	2016	2	0	2	Export	8	Albania	ALB	0	World	WLD								74	GENERAL INDUSTL.MACH.NES	1	No Quantity							5034312			0
S3	2016	2016	2016	2	0	2	Export	8	Albania	ALB	40	Austria	AUT								74	GENERAL INDUSTL.MACH.NES	1	No Quantity							2264			0
S3	2016	2016	2016	2	0	2	Export	8	Albania	ALB	300	Greece	GRC								74	GENERAL INDUSTL.MACH.NES	1	No Quantity							3032			0
S3	2016	2016	2016	2	0	2	Export	8	Albania	ALB	381	Italy	ITA								74	GENERAL INDUSTL.MACH.NES	1	No Quantity							3860977			0
S3	2016	2016	2016	2	0	2	Export	8	Albania	ALB	417	Kyrgyzstan	KGZ								74	GENERAL INDUSTL.MACH.NES	1	No Quantity							12363			0
S3	2016	2016	2016	2	0	2	Export	8	Albania	ALB	499	Montenegro	MNE								74	GENERAL INDUSTL.MACH.NES	1	No Quantity							3651			0
S3	2016	2016	2016	2	0	2	Export	8	Albania	ALB	688	Serbia	SRB								74	GENERAL INDUSTL.MACH.NES	1	No Quantity							613048			0
S3	2016	2016	2016	2	0	2	Export	8	Albania	ALB	699	India	IND								74	GENERAL INDUSTL.MACH.NES	1	No Quantity							274007			0
S3	2016	2016	2016	2	0	2	Export	8	Albania	ALB	757	Switzerland	CHE								74	GENERAL INDUSTL.MACH.NES	1	No Quantity							16185			0
S3	2016	2016	2016	2	0	2	Export	8	Albania	ALB	807	North Macedonia	MKD								74	GENERAL INDUSTL.MACH.NES	1	No Quantity							38748			0
S3	2016	2016	2016	2	0	2	Export	8	Albania	ALB	842	USA	USA								74	GENERAL INDUSTL.MACH.NES	1	No Quantity							210037			0
S3	2016	2016	2016	2	0	2	Export	8	Albania	ALB	0	World	WLD								75	OFFICE MACHINES,ADP MACH	1	No Quantity							2698654			0
S3	2016	2016	2016	2	0	2	Export	8	Albania	ALB	191	Croatia	HRV								75	OFFICE MACHINES,ADP MACH	1	No Quantity							1065			0
S3	2016	2016	2016	2	0	2	Export	8	Albania	ALB	203	Czechia	CZE								75	OFFICE MACHINES,ADP MACH	1	No Quantity							3969			0
S3	2016	2016	2016	2	0	2	Export	8	Albania	ALB	276	Germany	DEU								75	OFFICE MACHINES,ADP MACH	1	No Quantity							24329			0
S3	2016	2016	2016	2	0	2	Export	8	Albania	ALB	381	Italy	ITA								75	OFFICE MACHINES,ADP MACH	1	No Quantity							1725788			0
S3	2016	2016	2016	2	0	2	Export	8	Albania	ALB	528	Netherlands	NLD								75	OFFICE MACHINES,ADP MACH	1	No Quantity							442187			0
S3	2016	2016	2016	2	0	2	Export	8	Albania	ALB	616	Poland	POL								75	OFFICE MACHINES,ADP MACH	1	No Quantity							8601			0
S3	2016	2016	2016	2	0	2	Export	8	Albania	ALB	688	Serbia	SRB								75	OFFICE MACHINES,ADP MACH	1	No Quantity							426065			0
S3	2016	2016	2016	2	0	2	Export	8	Albania	ALB	807	North Macedonia	MKD								75	OFFICE MACHINES,ADP MACH	1	No Quantity							66649			0
S3	2016	2016	2016	2	0	2	Export	8	Albania	ALB	0	World	WLD								76	TELECOMM.SOUND EQUIP ETC	1	No Quantity							2625522			0
S3	2016	2016	2016	2	0	2	Export	8	Albania	ALB	56	Belgium	BEL								76	TELECOMM.SOUND EQUIP ETC	1	No Quantity							20775			0
S3	2016	2016	2016	2	0	2	Export	8	Albania	ALB	203	Czechia	CZE								76	TELECOMM.SOUND EQUIP ETC	1	No Quantity							2703			0
S3	2016	2016	2016	2	0	2	Export	8	Albania	ALB	251	France	FRA								76	TELECOMM.SOUND EQUIP ETC	1	No Quantity							1355			0
S3	2016	2016	2016	2	0	2	Export	8	Albania	ALB	276	Germany	DEU								76	TELECOMM.SOUND EQUIP ETC	1	No Quantity							30796			0
S3	2016	2016	2016	2	0	2	Export	8	Albania	ALB	344	China, Hong Kong SAR	HKG								76	TELECOMM.SOUND EQUIP ETC	1	No Quantity							183115			0
S3	2016	2016	2016	2	0	2	Export	8	Albania	ALB	381	Italy	ITA								76	TELECOMM.SOUND EQUIP ETC	1	No Quantity							1048			0
S3	2016	2016	2016	2	0	2	Export	8	Albania	ALB	528	Netherlands	NLD								76	TELECOMM.SOUND EQUIP ETC	1	No Quantity							1753722			0
S3	2016	2016	2016	2	0	2	Export	8	Albania	ALB	579	Norway	NOR								76	TELECOMM.SOUND EQUIP ETC	1	No Quantity							833			0
S3	2016	2016	2016	2	0	2	Export	8	Albania	ALB	616	Poland	POL								76	TELECOMM.SOUND EQUIP ETC	1	No Quantity							1216			0
S3	2016	2016	2016	2	0	2	Export	8	Albania	ALB	642	Romania	ROU								76	TELECOMM.SOUND EQUIP ETC	1	No Quantity							50224			0
S3	2016	2016	2016	2	0	2	Export	8	Albania	ALB	688	Serbia	SRB								76	TELECOMM.SOUND EQUIP ETC	1	No Quantity							489139			0
S3	2016	2016	2016	2	0	2	Export	8	Albania	ALB	703	Slovakia	SVK								76	TELECOMM.SOUND EQUIP ETC	1	No Quantity							24718			0
S3	2016	2016	2016	2	0	2	Export	8	Albania	ALB	752	Sweden	SWE								76	TELECOMM.SOUND EQUIP ETC	1	No Quantity							837			0
S3	2016	2016	2016	2	0	2	Export	8	Albania	ALB	757	Switzerland	CHE								76	TELECOMM.SOUND EQUIP ETC	1	No Quantity							18640			0
S3	2016	2016	2016	2	0	2	Export	8	Albania	ALB	807	North Macedonia	MKD								76	TELECOMM.SOUND EQUIP ETC	1	No Quantity							40802			0
S3	2016	2016	2016	2	0	2	Export	8	Albania	ALB	826	United Kingdom	GBR								76	TELECOMM.SOUND EQUIP ETC	1	No Quantity							5598			0
S3	2016	2016	2016	2	0	2	Export	8	Albania	ALB	0	World	WLD								77	ELEC MCH APPAR,PARTS,NES	1	No Quantity							21642681			0
S3	2016	2016	2016	2	0	2	Export	8	Albania	ALB	203	Czechia	CZE								77	ELEC MCH APPAR,PARTS,NES	1	No Quantity							5134144			0
S3	2016	2016	2016	2	0	2	Export	8	Albania	ALB	251	France	FRA								77	ELEC MCH APPAR,PARTS,NES	1	No Quantity							1018			0
S3	2016	2016	2016	2	0	2	Export	8	Albania	ALB	276	Germany	DEU								77	ELEC MCH APPAR,PARTS,NES	1	No Quantity							3522915			0
S3	2016	2016	2016	2	0	2	Export	8	Albania	ALB	348	Hungary	HUN								77	ELEC MCH APPAR,PARTS,NES	1	No Quantity							5501			0
S3	2016	2016	2016	2	0	2	Export	8	Albania	ALB	381	Italy	ITA								77	ELEC MCH APPAR,PARTS,NES	1	No Quantity							10712262			0
S3	2016	2016	2016	2	0	2	Export	8	Albania	ALB	499	Montenegro	MNE								77	ELEC MCH APPAR,PARTS,NES	1	No Quantity							3156			0
S3	2016	2016	2016	2	0	2	Export	8	Albania	ALB	528	Netherlands	NLD								77	ELEC MCH APPAR,PARTS,NES	1	No Quantity							6397			0
S3	2016	2016	2016	2	0	2	Export	8	Albania	ALB	688	Serbia	SRB								77	ELEC MCH APPAR,PARTS,NES	1	No Quantity							951048			0
S3	2016	2016	2016	2	0	2	Export	8	Albania	ALB	792	Turkey	TUR								77	ELEC MCH APPAR,PARTS,NES	1	No Quantity							389090			0
S3	2016	2016	2016	2	0	2	Export	8	Albania	ALB	807	North Macedonia	MKD								77	ELEC MCH APPAR,PARTS,NES	1	No Quantity							917149			0
S3	2016	2016	2016	2	0	2	Export	8	Albania	ALB	0	World	WLD								78	ROAD VEHICLES	1	No Quantity							13158073			0
S3	2016	2016	2016	2	0	2	Export	8	Albania	ALB	276	Germany	DEU								78	ROAD VEHICLES	1	No Quantity							63827			0
S3	2016	2016	2016	2	0	2	Export	8	Albania	ALB	300	Greece	GRC								78	ROAD VEHICLES	1	No Quantity							195103			0
S3	2016	2016	2016	2	0	2	Export	8	Albania	ALB	381	Italy	ITA								78	ROAD VEHICLES	1	No Quantity							12284758			0
S3	2016	2016	2016	2	0	2	Export	8	Albania	ALB	499	Montenegro	MNE								78	ROAD VEHICLES	1	No Quantity							24608			0
S3	2016	2016	2016	2	0	2	Export	8	Albania	ALB	688	Serbia	SRB								78	ROAD VEHICLES	1	No Quantity							368321			0
S3	2016	2016	2016	2	0	2	Export	8	Albania	ALB	705	Slovenia	SVN								78	ROAD VEHICLES	1	No Quantity							50916			0
S3	2016	2016	2016	2	0	2	Export	8	Albania	ALB	792	Turkey	TUR								78	ROAD VEHICLES	1	No Quantity							24996			0
S3	2016	2016	2016	2	0	2	Export	8	Albania	ALB	818	Egypt	EGY								78	ROAD VEHICLES	1	No Quantity							88242			0
S3	2016	2016	2016	2	0	2	Export	8	Albania	ALB	842	USA	USA								78	ROAD VEHICLES	1	No Quantity							57302			0
S3	2016	2016	2016	2	0	2	Export	8	Albania	ALB	0	World	WLD								79	OTHR.TRANSPORT EQUIPMENT	1	No Quantity							74786			0
S3	2016	2016	2016	2	0	2	Export	8	Albania	ALB	381	Italy	ITA								79	OTHR.TRANSPORT EQUIPMENT	1	No Quantity							74786			0
S3	2016	2016	2016	2	0	2	Export	8	Albania	ALB	0	World	WLD								81	PREFAB BUILDGS,FTTNG ETC	1	No Quantity							1934099			0
S3	2016	2016	2016	2	0	2	Export	8	Albania	ALB	276	Germany	DEU								81	PREFAB BUILDGS,FTTNG ETC	1	No Quantity							752001			0
S3	2016	2016	2016	2	0	2	Export	8	Albania	ALB	300	Greece	GRC								81	PREFAB BUILDGS,FTTNG ETC	1	No Quantity							38740			0
S3	2016	2016	2016	2	0	2	Export	8	Albania	ALB	381	Italy	ITA								81	PREFAB BUILDGS,FTTNG ETC	1	No Quantity							229587			0
S3	2016	2016	2016	2	0	2	Export	8	Albania	ALB	688	Serbia	SRB								81	PREFAB BUILDGS,FTTNG ETC	1	No Quantity							377092			0
S3	2016	2016	2016	2	0	2	Export	8	Albania	ALB	792	Turkey	TUR								81	PREFAB BUILDGS,FTTNG ETC	1	No Quantity							536679			0
S3	2016	2016	2016	2	0	2	Export	8	Albania	ALB	0	World	WLD								82	FURNITURE,BEDDING,ETC.	1	No Quantity							22727625			0
S3	2016	2016	2016	2	0	2	Export	8	Albania	ALB	56	Belgium	BEL								82	FURNITURE,BEDDING,ETC.	1	No Quantity							39467			0
S3	2016	2016	2016	2	0	2	Export	8	Albania	ALB	70	Bosnia Herzegovina	BIH								82	FURNITURE,BEDDING,ETC.	1	No Quantity							120982			0
S3	2016	2016	2016	2	0	2	Export	8	Albania	ALB	100	Bulgaria	BGR								82	FURNITURE,BEDDING,ETC.	1	No Quantity							1111997			0
S3	2016	2016	2016	2	0	2	Export	8	Albania	ALB	191	Croatia	HRV								82	FURNITURE,BEDDING,ETC.	1	No Quantity							23122			0
S3	2016	2016	2016	2	0	2	Export	8	Albania	ALB	251	France	FRA								82	FURNITURE,BEDDING,ETC.	1	No Quantity							364743			0
S3	2016	2016	2016	2	0	2	Export	8	Albania	ALB	276	Germany	DEU								82	FURNITURE,BEDDING,ETC.	1	No Quantity							308766			0
S3	2016	2016	2016	2	0	2	Export	8	Albania	ALB	300	Greece	GRC								82	FURNITURE,BEDDING,ETC.	1	No Quantity							1716232			0
S3	2016	2016	2016	2	0	2	Export	8	Albania	ALB	348	Hungary	HUN								82	FURNITURE,BEDDING,ETC.	1	No Quantity							108080			0
S3	2016	2016	2016	2	0	2	Export	8	Albania	ALB	381	Italy	ITA								82	FURNITURE,BEDDING,ETC.	1	No Quantity							10267746			0
S3	2016	2016	2016	2	0	2	Export	8	Albania	ALB	434	Libya	LBY								82	FURNITURE,BEDDING,ETC.	1	No Quantity							161155			0
S3	2016	2016	2016	2	0	2	Export	8	Albania	ALB	499	Montenegro	MNE								82	FURNITURE,BEDDING,ETC.	1	No Quantity							638186			0
S3	2016	2016	2016	2	0	2	Export	8	Albania	ALB	528	Netherlands	NLD								82	FURNITURE,BEDDING,ETC.	1	No Quantity							72195			0
S3	2016	2016	2016	2	0	2	Export	8	Albania	ALB	642	Romania	ROU								82	FURNITURE,BEDDING,ETC.	1	No Quantity							2947421			0
S3	2016	2016	2016	2	0	2	Export	8	Albania	ALB	688	Serbia	SRB								82	FURNITURE,BEDDING,ETC.	1	No Quantity							4261972			0
S3	2016	2016	2016	2	0	2	Export	8	Albania	ALB	757	Switzerland	CHE								82	FURNITURE,BEDDING,ETC.	1	No Quantity							36875			0
S3	2016	2016	2016	2	0	2	Export	8	Albania	ALB	807	North Macedonia	MKD								82	FURNITURE,BEDDING,ETC.	1	No Quantity							526753			0
S3	2016	2016	2016	2	0	2	Export	8	Albania	ALB	826	United Kingdom	GBR								82	FURNITURE,BEDDING,ETC.	1	No Quantity							21931			0
S3	2016	2016	2016	2	0	2	Export	4	Afghanistan	AFG	0	World	WLD								83	TRAVEL GOODS,HANDBGS ETC	1	No Quantity							42089			0
S3	2016	2016	2016	2	0	2	Export	4	Afghanistan	AFG	364	Iran	IRN								83	TRAVEL GOODS,HANDBGS ETC	1	No Quantity							30900			0
S3	2016	2016	2016	2	0	2	Export	4	Afghanistan	AFG	762	Tajikistan	TJK								83	TRAVEL GOODS,HANDBGS ETC	1	No Quantity							7633			0
S3	2016	2016	2016	2	0	2	Export	4	Afghanistan	AFG	784	United Arab Emirates	ARE								83	TRAVEL GOODS,HANDBGS ETC	1	No Quantity							3556			0
S3	2016	2016	2016	2	0	2	Export	8	Albania	ALB	0	World	WLD								83	TRAVEL GOODS,HANDBGS ETC	1	No Quantity							2301792			0
S3	2016	2016	2016	2	0	2	Export	8	Albania	ALB	381	Italy	ITA								83	TRAVEL GOODS,HANDBGS ETC	1	No Quantity							2301792			0
S3	2016	2016	2016	2	0	2	Export	8	Albania	ALB	0	World	WLD								84	CLOTHING AND ACCESSORIES	1	No Quantity							423863297			0
S3	2016	2016	2016	2	0	2	Export	8	Albania	ALB	40	Austria	AUT								84	CLOTHING AND ACCESSORIES	1	No Quantity							1138374			0
S3	2016	2016	2016	2	0	2	Export	8	Albania	ALB	56	Belgium	BEL								84	CLOTHING AND ACCESSORIES	1	No Quantity							45584			0
S3	2016	2016	2016	2	0	2	Export	8	Albania	ALB	100	Bulgaria	BGR								84	CLOTHING AND ACCESSORIES	1	No Quantity							2148740			0
S3	2016	2016	2016	2	0	2	Export	8	Albania	ALB	203	Czechia	CZE								84	CLOTHING AND ACCESSORIES	1	No Quantity							3522740			0
S3	2016	2016	2016	2	0	2	Export	8	Albania	ALB	251	France	FRA								84	CLOTHING AND ACCESSORIES	1	No Quantity							1086271			0
S3	2016	2016	2016	2	0	2	Export	8	Albania	ALB	276	Germany	DEU								84	CLOTHING AND ACCESSORIES	1	No Quantity							37956222			0
S3	2016	2016	2016	2	0	2	Export	8	Albania	ALB	300	Greece	GRC								84	CLOTHING AND ACCESSORIES	1	No Quantity							35643159			0
S3	2016	2016	2016	2	0	2	Export	8	Albania	ALB	376	Israel	ISR								84	CLOTHING AND ACCESSORIES	1	No Quantity							123181			0
S3	2016	2016	2016	2	0	2	Export	8	Albania	ALB	381	Italy	ITA								84	CLOTHING AND ACCESSORIES	1	No Quantity							325710480			0
S3	2016	2016	2016	2	0	2	Export	8	Albania	ALB	499	Montenegro	MNE								84	CLOTHING AND ACCESSORIES	1	No Quantity							30274			0
S3	2016	2016	2016	2	0	2	Export	8	Albania	ALB	528	Netherlands	NLD								84	CLOTHING AND ACCESSORIES	1	No Quantity							172524			0
S3	2016	2016	2016	2	0	2	Export	8	Albania	ALB	616	Poland	POL								84	CLOTHING AND ACCESSORIES	1	No Quantity							207222			0
S3	2016	2016	2016	2	0	2	Export	8	Albania	ALB	642	Romania	ROU								84	CLOTHING AND ACCESSORIES	1	No Quantity							12187662			0
S3	2016	2016	2016	2	0	2	Export	8	Albania	ALB	688	Serbia	SRB								84	CLOTHING AND ACCESSORIES	1	No Quantity							1671612			0
S3	2016	2016	2016	2	0	2	Export	8	Albania	ALB	703	Slovakia	SVK								84	CLOTHING AND ACCESSORIES	1	No Quantity							491159			0
S3	2016	2016	2016	2	0	2	Export	8	Albania	ALB	724	Spain	ESP								84	CLOTHING AND ACCESSORIES	1	No Quantity							737778			0
S3	2016	2016	2016	2	0	2	Export	8	Albania	ALB	757	Switzerland	CHE								84	CLOTHING AND ACCESSORIES	1	No Quantity							210342			0
S3	2016	2016	2016	2	0	2	Export	8	Albania	ALB	792	Turkey	TUR								84	CLOTHING AND ACCESSORIES	1	No Quantity							58521			0
S3	2016	2016	2016	2	0	2	Export	8	Albania	ALB	826	United Kingdom	GBR								84	CLOTHING AND ACCESSORIES	1	No Quantity							592429			0
S3	2016	2016	2016	2	0	2	Export	8	Albania	ALB	842	USA	USA								84	CLOTHING AND ACCESSORIES	1	No Quantity							129023			0
S3	2016	2016	2016	2	0	2	Export	8	Albania	ALB	0	World	WLD								85	FOOTWEAR	1	No Quantity							414838781			0
S3	2016	2016	2016	2	0	2	Export	8	Albania	ALB	56	Belgium	BEL								85	FOOTWEAR	1	No Quantity							474894			0
S3	2016	2016	2016	2	0	2	Export	8	Albania	ALB	70	Bosnia Herzegovina	BIH								85	FOOTWEAR	1	No Quantity							290842			0
S3	2016	2016	2016	2	0	2	Export	8	Albania	ALB	100	Bulgaria	BGR								85	FOOTWEAR	1	No Quantity							5244690			0
S3	2016	2016	2016	2	0	2	Export	8	Albania	ALB	124	Canada	CAN								85	FOOTWEAR	1	No Quantity							8324			0
S3	2016	2016	2016	2	0	2	Export	8	Albania	ALB	191	Croatia	HRV								85	FOOTWEAR	1	No Quantity							812593			0
S3	2016	2016	2016	2	0	2	Export	8	Albania	ALB	203	Czechia	CZE								85	FOOTWEAR	1	No Quantity							56108			0
S3	2016	2016	2016	2	0	2	Export	8	Albania	ALB	251	France	FRA								85	FOOTWEAR	1	No Quantity							5183117			0
S3	2016	2016	2016	2	0	2	Export	8	Albania	ALB	276	Germany	DEU								85	FOOTWEAR	1	No Quantity							3275470			0
S3	2016	2016	2016	2	0	2	Export	8	Albania	ALB	300	Greece	GRC								85	FOOTWEAR	1	No Quantity							289201			0
S3	2016	2016	2016	2	0	2	Export	8	Albania	ALB	348	Hungary	HUN								85	FOOTWEAR	1	No Quantity							18029901			0
S3	2016	2016	2016	2	0	2	Export	8	Albania	ALB	381	Italy	ITA								85	FOOTWEAR	1	No Quantity							350263018			0
S3	2016	2016	2016	2	0	2	Export	8	Albania	ALB	616	Poland	POL								85	FOOTWEAR	1	No Quantity							33124			0
S3	2016	2016	2016	2	0	2	Export	8	Albania	ALB	642	Romania	ROU								85	FOOTWEAR	1	No Quantity							1995706			0
S3	2016	2016	2016	2	0	2	Export	8	Albania	ALB	688	Serbia	SRB								85	FOOTWEAR	1	No Quantity							4815122			0
S3	2016	2016	2016	2	0	2	Export	8	Albania	ALB	699	India	IND								85	FOOTWEAR	1	No Quantity							57699			0
S3	2016	2016	2016	2	0	2	Export	8	Albania	ALB	724	Spain	ESP								85	FOOTWEAR	1	No Quantity							21448690			0
S3	2016	2016	2016	2	0	2	Export	8	Albania	ALB	752	Sweden	SWE								85	FOOTWEAR	1	No Quantity							459855			0
S3	2016	2016	2016	2	0	2	Export	8	Albania	ALB	757	Switzerland	CHE								85	FOOTWEAR	1	No Quantity							177917			0
S3	2016	2016	2016	2	0	2	Export	8	Albania	ALB	784	United Arab Emirates	ARE								85	FOOTWEAR	1	No Quantity							549235			0
S3	2016	2016	2016	2	0	2	Export	8	Albania	ALB	792	Turkey	TUR								85	FOOTWEAR	1	No Quantity							960535			0
S3	2016	2016	2016	2	0	2	Export	8	Albania	ALB	807	North Macedonia	MKD								85	FOOTWEAR	1	No Quantity							404075			0
S3	2016	2016	2016	2	0	2	Export	8	Albania	ALB	826	United Kingdom	GBR								85	FOOTWEAR	1	No Quantity							8665			0
S3	2016	2016	2016	2	0	2	Export	8	Albania	ALB	0	World	WLD								87	SCIENTIFIC EQUIPMENT NES	1	No Quantity							3468816			0
S3	2016	2016	2016	2	0	2	Export	8	Albania	ALB	276	Germany	DEU								87	SCIENTIFIC EQUIPMENT NES	1	No Quantity							189428			0
S3	2016	2016	2016	2	0	2	Export	8	Albania	ALB	300	Greece	GRC								87	SCIENTIFIC EQUIPMENT NES	1	No Quantity							27554			0
S3	2016	2016	2016	2	0	2	Export	8	Albania	ALB	381	Italy	ITA								87	SCIENTIFIC EQUIPMENT NES	1	No Quantity							3086892			0
S3	2016	2016	2016	2	0	2	Export	8	Albania	ALB	688	Serbia	SRB								87	SCIENTIFIC EQUIPMENT NES	1	No Quantity							164942			0
S3	2016	2016	2016	2	0	2	Export	8	Albania	ALB	0	World	WLD								89	MISC MANUFCTRD GOODS NES	1	No Quantity							19799598			0
S3	2016	2016	2016	2	0	2	Export	8	Albania	ALB	40	Austria	AUT								89	MISC MANUFCTRD GOODS NES	1	No Quantity							161163			0
S3	2016	2016	2016	2	0	2	Export	8	Albania	ALB	56	Belgium	BEL								89	MISC MANUFCTRD GOODS NES	1	No Quantity							120106			0
S3	2016	2016	2016	2	0	2	Export	8	Albania	ALB	70	Bosnia Herzegovina	BIH								89	MISC MANUFCTRD GOODS NES	1	No Quantity							29731			0
S3	2016	2016	2016	2	0	2	Export	8	Albania	ALB	191	Croatia	HRV								89	MISC MANUFCTRD GOODS NES	1	No Quantity							20660			0
S3	2016	2016	2016	2	0	2	Export	8	Albania	ALB	233	Estonia	EST								89	MISC MANUFCTRD GOODS NES	1	No Quantity							19281			0
S3	2016	2016	2016	2	0	2	Export	8	Albania	ALB	251	France	FRA								89	MISC MANUFCTRD GOODS NES	1	No Quantity							6830			0
S3	2016	2016	2016	2	0	2	Export	8	Albania	ALB	276	Germany	DEU								89	MISC MANUFCTRD GOODS NES	1	No Quantity							341436			0
S3	2016	2016	2016	2	0	2	Export	8	Albania	ALB	300	Greece	GRC								89	MISC MANUFCTRD GOODS NES	1	No Quantity							1941132			0
S3	2016	2016	2016	2	0	2	Export	8	Albania	ALB	381	Italy	ITA								89	MISC MANUFCTRD GOODS NES	1	No Quantity							14404454			0
S3	2016	2016	2016	2	0	2	Export	8	Albania	ALB	499	Montenegro	MNE								89	MISC MANUFCTRD GOODS NES	1	No Quantity							148945			0
S3	2016	2016	2016	2	0	2	Export	8	Albania	ALB	616	Poland	POL								89	MISC MANUFCTRD GOODS NES	1	No Quantity							252817			0
S3	2016	2016	2016	2	0	2	Export	8	Albania	ALB	642	Romania	ROU								89	MISC MANUFCTRD GOODS NES	1	No Quantity							4180			0
S3	2016	2016	2016	2	0	2	Export	8	Albania	ALB	643	Russian Federation	RUS								89	MISC MANUFCTRD GOODS NES	1	No Quantity							116041			0
S3	2016	2016	2016	2	0	2	Export	8	Albania	ALB	688	Serbia	SRB								89	MISC MANUFCTRD GOODS NES	1	No Quantity							1584540			0
S3	2016	2016	2016	2	0	2	Export	8	Albania	ALB	724	Spain	ESP								89	MISC MANUFCTRD GOODS NES	1	No Quantity							34600			0
S3	2016	2016	2016	2	0	2	Export	8	Albania	ALB	752	Sweden	SWE								89	MISC MANUFCTRD GOODS NES	1	No Quantity							40139			0
S3	2016	2016	2016	2	0	2	Export	8	Albania	ALB	757	Switzerland	CHE								89	MISC MANUFCTRD GOODS NES	1	No Quantity							261803			0
S3	2016	2016	2016	2	0	2	Export	8	Albania	ALB	807	North Macedonia	MKD								89	MISC MANUFCTRD GOODS NES	1	No Quantity							248558			0
S3	2016	2016	2016	2	0	2	Export	8	Albania	ALB	826	United Kingdom	GBR								89	MISC MANUFCTRD GOODS NES	1	No Quantity							20700			0
S3	2016	2016	2016	2	0	2	Export	8	Albania	ALB	842	USA	USA								89	MISC MANUFCTRD GOODS NES	1	No Quantity							42483			0
S3	2016	2016	2016	2	0	2	Export	4	Afghanistan	AFG	0	World	WLD								93	SPEC.TRANSACT.NOT CLASSD	1	No Quantity							113539918			0
S3	2016	2016	2016	2	0	2	Export	4	Afghanistan	AFG	36	Australia	AUS								93	SPEC.TRANSACT.NOT CLASSD	1	No Quantity							345402			0
S3	2016	2016	2016	2	0	2	Export	4	Afghanistan	AFG	56	Belgium	BEL								93	SPEC.TRANSACT.NOT CLASSD	1	No Quantity							1119346			0
S3	2016	2016	2016	2	0	2	Export	4	Afghanistan	AFG	104	Myanmar	MMR								93	SPEC.TRANSACT.NOT CLASSD	1	No Quantity							19538			0
S3	2016	2016	2016	2	0	2	Export	4	Afghanistan	AFG	124	Canada	CAN								93	SPEC.TRANSACT.NOT CLASSD	1	No Quantity							136791			0
S3	2016	2016	2016	2	0	2	Export	4	Afghanistan	AFG	156	China	CHN								93	SPEC.TRANSACT.NOT CLASSD	1	No Quantity							3626171			0
S3	2016	2016	2016	2	0	2	Export	4	Afghanistan	AFG	246	Finland	FIN								93	SPEC.TRANSACT.NOT CLASSD	1	No Quantity							469380			0
S3	2016	2016	2016	2	0	2	Export	4	Afghanistan	AFG	251	France	FRA								93	SPEC.TRANSACT.NOT CLASSD	1	No Quantity							1126975			0
S3	2016	2016	2016	2	0	2	Export	4	Afghanistan	AFG	276	Germany	DEU								93	SPEC.TRANSACT.NOT CLASSD	1	No Quantity							116354			0
S3	2016	2016	2016	2	0	2	Export	4	Afghanistan	AFG	364	Iran	IRN								93	SPEC.TRANSACT.NOT CLASSD	1	No Quantity							3709959			0
S3	2016	2016	2016	2	0	2	Export	4	Afghanistan	AFG	368	Iraq	IRQ								93	SPEC.TRANSACT.NOT CLASSD	1	No Quantity							1133923			0
S3	2016	2016	2016	2	0	2	Export	4	Afghanistan	AFG	381	Italy	ITA								93	SPEC.TRANSACT.NOT CLASSD	1	No Quantity							93033			0
S3	2016	2016	2016	2	0	2	Export	4	Afghanistan	AFG	398	Kazakhstan	KAZ								93	SPEC.TRANSACT.NOT CLASSD	1	No Quantity							97149			0
S3	2016	2016	2016	2	0	2	Export	4	Afghanistan	AFG	400	Jordan	JOR								93	SPEC.TRANSACT.NOT CLASSD	1	No Quantity							305261			0
S3	2016	2016	2016	2	0	2	Export	4	Afghanistan	AFG	422	Lebanon	LBN								93	SPEC.TRANSACT.NOT CLASSD	1	No Quantity							12480			0
S3	2016	2016	2016	2	0	2	Export	4	Afghanistan	AFG	458	Malaysia	MYS								93	SPEC.TRANSACT.NOT CLASSD	1	No Quantity							10860			0
S3	2016	2016	2016	2	0	2	Export	4	Afghanistan	AFG	528	Netherlands	NLD								93	SPEC.TRANSACT.NOT CLASSD	1	No Quantity							44737			0
S3	2016	2016	2016	2	0	2	Export	4	Afghanistan	AFG	586	Pakistan	PAK								93	SPEC.TRANSACT.NOT CLASSD	1	No Quantity							83427237			0
S3	2016	2016	2016	2	0	2	Export	4	Afghanistan	AFG	616	Poland	POL								93	SPEC.TRANSACT.NOT CLASSD	1	No Quantity							4511			0
S3	2016	2016	2016	2	0	2	Export	4	Afghanistan	AFG	643	Russian Federation	RUS								93	SPEC.TRANSACT.NOT CLASSD	1	No Quantity							65860			0
S3	2016	2016	2016	2	0	2	Export	4	Afghanistan	AFG	699	India	IND								93	SPEC.TRANSACT.NOT CLASSD	1	No Quantity							9622804			0
S3	2016	2016	2016	2	0	2	Export	4	Afghanistan	AFG	702	Singapore	SGP								93	SPEC.TRANSACT.NOT CLASSD	1	No Quantity							242			0
S3	2016	2016	2016	2	0	2	Export	4	Afghanistan	AFG	704	Viet Nam	VNM								93	SPEC.TRANSACT.NOT CLASSD	1	No Quantity							61853			0
S3	2016	2016	2016	2	0	2	Export	4	Afghanistan	AFG	752	Sweden	SWE								93	SPEC.TRANSACT.NOT CLASSD	1	No Quantity							4452			0
S3	2016	2016	2016	2	0	2	Export	4	Afghanistan	AFG	757	Switzerland	CHE								93	SPEC.TRANSACT.NOT CLASSD	1	No Quantity							11321			0
S3	2016	2016	2016	2	0	2	Export	4	Afghanistan	AFG	762	Tajikistan	TJK								93	SPEC.TRANSACT.NOT CLASSD	1	No Quantity							540701			0
S3	2016	2016	2016	2	0	2	Export	4	Afghanistan	AFG	784	United Arab Emirates	ARE								93	SPEC.TRANSACT.NOT CLASSD	1	No Quantity							1338326			0
S3	2016	2016	2016	2	0	2	Export	4	Afghanistan	AFG	792	Turkey	TUR								93	SPEC.TRANSACT.NOT CLASSD	1	No Quantity							3000046			0
S3	2016	2016	2016	2	0	2	Export	4	Afghanistan	AFG	795	Turkmenistan	TKM								93	SPEC.TRANSACT.NOT CLASSD	1	No Quantity							1236413			0
S3	2016	2016	2016	2	0	2	Export	4	Afghanistan	AFG	826	United Kingdom	GBR								93	SPEC.TRANSACT.NOT CLASSD	1	No Quantity							1413014			0
S3	2016	2016	2016	2	0	2	Export	4	Afghanistan	AFG	842	USA	USA								93	SPEC.TRANSACT.NOT CLASSD	1	No Quantity							89959			0
S3	2016	2016	2016	2	0	2	Export	4	Afghanistan	AFG	860	Uzbekistan	UZB								93	SPEC.TRANSACT.NOT CLASSD	1	No Quantity							355820			0
S3	2016	2016	2016	2	0	2	Export	8	Albania	ALB	0	World	WLD								93	SPEC.TRANSACT.NOT CLASSD	1	No Quantity							59395006			0
S3	2016	2016	2016	2	0	2	Export	8	Albania	ALB	4	Afghanistan	AFG								93	SPEC.TRANSACT.NOT CLASSD	1	No Quantity							167			0
S3	2016	2016	2016	2	0	2	Export	8	Albania	ALB	12	Algeria	DZA								93	SPEC.TRANSACT.NOT CLASSD	1	No Quantity							12918			0
S3	2016	2016	2016	2	0	2	Export	8	Albania	ALB	20	Andorra	AND								93	SPEC.TRANSACT.NOT CLASSD	1	No Quantity							4250			0
S3	2016	2016	2016	2	0	2	Export	8	Albania	ALB	31	Azerbaijan	AZE								93	SPEC.TRANSACT.NOT CLASSD	1	No Quantity							64539			0
S3	2016	2016	2016	2	0	2	Export	8	Albania	ALB	32	Argentina	ARG								93	SPEC.TRANSACT.NOT CLASSD	1	No Quantity							26301			0
S3	2016	2016	2016	2	0	2	Export	8	Albania	ALB	36	Australia	AUS								93	SPEC.TRANSACT.NOT CLASSD	1	No Quantity							161505			0
S3	2016	2016	2016	2	0	2	Export	8	Albania	ALB	40	Austria	AUT								93	SPEC.TRANSACT.NOT CLASSD	1	No Quantity							1065730			0
S3	2016	2016	2016	2	0	2	Export	8	Albania	ALB	48	Bahrain	BHR								93	SPEC.TRANSACT.NOT CLASSD	1	No Quantity							5766			0
S3	2016	2016	2016	2	0	2	Export	8	Albania	ALB	50	Bangladesh	BGD								93	SPEC.TRANSACT.NOT CLASSD	1	No Quantity							42943			0
S3	2016	2016	2016	2	0	2	Export	8	Albania	ALB	51	Armenia	ARM								93	SPEC.TRANSACT.NOT CLASSD	1	No Quantity							557			0
S3	2016	2016	2016	2	0	2	Export	8	Albania	ALB	56	Belgium	BEL								93	SPEC.TRANSACT.NOT CLASSD	1	No Quantity							425590			0
S3	2016	2016	2016	2	0	2	Export	8	Albania	ALB	70	Bosnia Herzegovina	BIH								93	SPEC.TRANSACT.NOT CLASSD	1	No Quantity							457202			0
S3	2016	2016	2016	2	0	2	Export	8	Albania	ALB	72	Botswana	BWA								93	SPEC.TRANSACT.NOT CLASSD	1	No Quantity							689			0
S3	2016	2016	2016	2	0	2	Export	8	Albania	ALB	76	Brazil	BRA								93	SPEC.TRANSACT.NOT CLASSD	1	No Quantity							129973			0
S3	2016	2016	2016	2	0	2	Export	8	Albania	ALB	92	Br. Virgin Isds	VGB								93	SPEC.TRANSACT.NOT CLASSD	1	No Quantity							84686			0
S3	2016	2016	2016	2	0	2	Export	8	Albania	ALB	100	Bulgaria	BGR								93	SPEC.TRANSACT.NOT CLASSD	1	No Quantity							3963775			0
S3	2016	2016	2016	2	0	2	Export	8	Albania	ALB	112	Belarus	BLR								93	SPEC.TRANSACT.NOT CLASSD	1	No Quantity							7842			0
S3	2016	2016	2016	2	0	2	Export	8	Albania	ALB	124	Canada	CAN								93	SPEC.TRANSACT.NOT CLASSD	1	No Quantity							1106874			0
S3	2016	2016	2016	2	0	2	Export	8	Albania	ALB	144	Sri Lanka	LKA								93	SPEC.TRANSACT.NOT CLASSD	1	No Quantity							6713			0
S3	2016	2016	2016	2	0	2	Export	8	Albania	ALB	148	Chad	TCD								93	SPEC.TRANSACT.NOT CLASSD	1	No Quantity							66343			0
S3	2016	2016	2016	2	0	2	Export	8	Albania	ALB	152	Chile	CHL								93	SPEC.TRANSACT.NOT CLASSD	1	No Quantity							231229			0
S3	2016	2016	2016	2	0	2	Export	8	Albania	ALB	156	China	CHN								93	SPEC.TRANSACT.NOT CLASSD	1	No Quantity							453058			0
S3	2016	2016	2016	2	0	2	Export	8	Albania	ALB	170	Colombia	COL								93	SPEC.TRANSACT.NOT CLASSD	1	No Quantity							58073			0
S3	2016	2016	2016	2	0	2	Export	8	Albania	ALB	178	Congo	COG								93	SPEC.TRANSACT.NOT CLASSD	1	No Quantity							496			0
S3	2016	2016	2016	2	0	2	Export	8	Albania	ALB	191	Croatia	HRV								93	SPEC.TRANSACT.NOT CLASSD	1	No Quantity							1648639			0
S3	2016	2016	2016	2	0	2	Export	8	Albania	ALB	196	Cyprus	CYP								93	SPEC.TRANSACT.NOT CLASSD	1	No Quantity							233900			0
S3	2016	2016	2016	2	0	2	Export	8	Albania	ALB	203	Czechia	CZE								93	SPEC.TRANSACT.NOT CLASSD	1	No Quantity							2066085			0
S3	2016	2016	2016	2	0	2	Export	8	Albania	ALB	204	Benin	BEN								93	SPEC.TRANSACT.NOT CLASSD	1	No Quantity							12548			0
S3	2016	2016	2016	2	0	2	Export	8	Albania	ALB	208	Denmark	DNK								93	SPEC.TRANSACT.NOT CLASSD	1	No Quantity							159147			0
S3	2016	2016	2016	2	0	2	Export	8	Albania	ALB	226	Equatorial Guinea	GNQ								93	SPEC.TRANSACT.NOT CLASSD	1	No Quantity							34775			0
S3	2016	2016	2016	2	0	2	Export	8	Albania	ALB	231	Ethiopia	ETH								93	SPEC.TRANSACT.NOT CLASSD	1	No Quantity							1613			0
S3	2016	2016	2016	2	0	2	Export	8	Albania	ALB	233	Estonia	EST								93	SPEC.TRANSACT.NOT CLASSD	1	No Quantity							270506			0
S3	2016	2016	2016	2	0	2	Export	8	Albania	ALB	246	Finland	FIN								93	SPEC.TRANSACT.NOT CLASSD	1	No Quantity							101422			0
S3	2016	2016	2016	2	0	2	Export	8	Albania	ALB	251	France	FRA								93	SPEC.TRANSACT.NOT CLASSD	1	No Quantity							1959113			0
S3	2016	2016	2016	2	0	2	Export	8	Albania	ALB	262	Djibouti	DJI								93	SPEC.TRANSACT.NOT CLASSD	1	No Quantity							6201			0
S3	2016	2016	2016	2	0	2	Export	8	Albania	ALB	268	Georgia	GEO								93	SPEC.TRANSACT.NOT CLASSD	1	No Quantity							19088			0
S3	2016	2016	2016	2	0	2	Export	8	Albania	ALB	276	Germany	DEU								93	SPEC.TRANSACT.NOT CLASSD	1	No Quantity							2977645			0
S3	2016	2016	2016	2	0	2	Export	8	Albania	ALB	288	Ghana	GHA								93	SPEC.TRANSACT.NOT CLASSD	1	No Quantity							12134			0
S3	2016	2016	2016	2	0	2	Export	8	Albania	ALB	300	Greece	GRC								93	SPEC.TRANSACT.NOT CLASSD	1	No Quantity							3120193			0
S3	2016	2016	2016	2	0	2	Export	8	Albania	ALB	324	Guinea	GIN								93	SPEC.TRANSACT.NOT CLASSD	1	No Quantity							19420			0
S3	2016	2016	2016	2	0	2	Export	8	Albania	ALB	344	China, Hong Kong SAR	HKG								93	SPEC.TRANSACT.NOT CLASSD	1	No Quantity							73506			0
S3	2016	2016	2016	2	0	2	Export	8	Albania	ALB	348	Hungary	HUN								93	SPEC.TRANSACT.NOT CLASSD	1	No Quantity							501869			0
S3	2016	2016	2016	2	0	2	Export	8	Albania	ALB	360	Indonesia	IDN								93	SPEC.TRANSACT.NOT CLASSD	1	No Quantity							49296			0
S3	2016	2016	2016	2	0	2	Export	8	Albania	ALB	364	Iran	IRN								93	SPEC.TRANSACT.NOT CLASSD	1	No Quantity							119194			0
S3	2016	2016	2016	2	0	2	Export	8	Albania	ALB	368	Iraq	IRQ								93	SPEC.TRANSACT.NOT CLASSD	1	No Quantity							228638			0
S3	2016	2016	2016	2	0	2	Export	8	Albania	ALB	372	Ireland	IRL								93	SPEC.TRANSACT.NOT CLASSD	1	No Quantity							182936			0
S3	2016	2016	2016	2	0	2	Export	8	Albania	ALB	376	Israel	ISR								93	SPEC.TRANSACT.NOT CLASSD	1	No Quantity							28700			0
S3	2016	2016	2016	2	0	2	Export	8	Albania	ALB	381	Italy	ITA								93	SPEC.TRANSACT.NOT CLASSD	1	No Quantity							5786051			0
S3	2016	2016	2016	2	0	2	Export	8	Albania	ALB	392	Japan	JPN								93	SPEC.TRANSACT.NOT CLASSD	1	No Quantity							6923			0
S3	2016	2016	2016	2	0	2	Export	8	Albania	ALB	400	Jordan	JOR								93	SPEC.TRANSACT.NOT CLASSD	1	No Quantity							35908			0
S3	2016	2016	2016	2	0	2	Export	8	Albania	ALB	404	Kenya	KEN								93	SPEC.TRANSACT.NOT CLASSD	1	No Quantity							11309			0
S3	2016	2016	2016	2	0	2	Export	8	Albania	ALB	410	Rep. of Korea	KOR								93	SPEC.TRANSACT.NOT CLASSD	1	No Quantity							101830			0
S3	2016	2016	2016	2	0	2	Export	8	Albania	ALB	414	Kuwait	KWT								93	SPEC.TRANSACT.NOT CLASSD	1	No Quantity							240673			0
S3	2016	2016	2016	2	0	2	Export	8	Albania	ALB	417	Kyrgyzstan	KGZ								93	SPEC.TRANSACT.NOT CLASSD	1	No Quantity							2203			0
S3	2016	2016	2016	2	0	2	Export	8	Albania	ALB	422	Lebanon	LBN								93	SPEC.TRANSACT.NOT CLASSD	1	No Quantity							18346			0
S3	2016	2016	2016	2	0	2	Export	8	Albania	ALB	428	Latvia	LVA								93	SPEC.TRANSACT.NOT CLASSD	1	No Quantity							360247			0
S3	2016	2016	2016	2	0	2	Export	8	Albania	ALB	430	Liberia	LBR								93	SPEC.TRANSACT.NOT CLASSD	1	No Quantity							1177			0
S3	2016	2016	2016	2	0	2	Export	8	Albania	ALB	434	Libya	LBY								93	SPEC.TRANSACT.NOT CLASSD	1	No Quantity							114660			0
S3	2016	2016	2016	2	0	2	Export	8	Albania	ALB	440	Lithuania	LTU								93	SPEC.TRANSACT.NOT CLASSD	1	No Quantity							262261			0
S3	2016	2016	2016	2	0	2	Export	8	Albania	ALB	442	Luxembourg	LUX								93	SPEC.TRANSACT.NOT CLASSD	1	No Quantity							71271			0
S3	2016	2016	2016	2	0	2	Export	8	Albania	ALB	458	Malaysia	MYS								93	SPEC.TRANSACT.NOT CLASSD	1	No Quantity							8198			0
S3	2016	2016	2016	2	0	2	Export	8	Albania	ALB	470	Malta	MLT								93	SPEC.TRANSACT.NOT CLASSD	1	No Quantity							499263			0
S3	2016	2016	2016	2	0	2	Export	8	Albania	ALB	480	Mauritius	MUS								93	SPEC.TRANSACT.NOT CLASSD	1	No Quantity							4155			0
S3	2016	2016	2016	2	0	2	Export	8	Albania	ALB	484	Mexico	MEX								93	SPEC.TRANSACT.NOT CLASSD	1	No Quantity							184615			0
S3	2016	2016	2016	2	0	2	Export	8	Albania	ALB	490	Other Asia, nes									93	SPEC.TRANSACT.NOT CLASSD	1	No Quantity							196998			0
S3	2016	2016	2016	2	0	2	Export	8	Albania	ALB	498	Rep. of Moldova	MDA								93	SPEC.TRANSACT.NOT CLASSD	1	No Quantity							169946			0
S3	2016	2016	2016	2	0	2	Export	8	Albania	ALB	499	Montenegro	MNE								93	SPEC.TRANSACT.NOT CLASSD	1	No Quantity							1415770			0
S3	2016	2016	2016	2	0	2	Export	8	Albania	ALB	504	Morocco	MAR								93	SPEC.TRANSACT.NOT CLASSD	1	No Quantity							110132			0
S3	2016	2016	2016	2	0	2	Export	8	Albania	ALB	512	Oman	OMN								93	SPEC.TRANSACT.NOT CLASSD	1	No Quantity							25171			0
S3	2016	2016	2016	2	0	2	Export	8	Albania	ALB	528	Netherlands	NLD								93	SPEC.TRANSACT.NOT CLASSD	1	No Quantity							612447			0
S3	2016	2016	2016	2	0	2	Export	8	Albania	ALB	554	New Zealand	NZL								93	SPEC.TRANSACT.NOT CLASSD	1	No Quantity							533			0
S3	2016	2016	2016	2	0	2	Export	8	Albania	ALB	562	Niger	NER								93	SPEC.TRANSACT.NOT CLASSD	1	No Quantity							36127			0
S3	2016	2016	2016	2	0	2	Export	8	Albania	ALB	566	Nigeria	NGA								93	SPEC.TRANSACT.NOT CLASSD	1	No Quantity							18844			0
S3	2016	2016	2016	2	0	2	Export	8	Albania	ALB	579	Norway	NOR								93	SPEC.TRANSACT.NOT CLASSD	1	No Quantity							94914			0
S3	2016	2016	2016	2	0	2	Export	8	Albania	ALB	586	Pakistan	PAK								93	SPEC.TRANSACT.NOT CLASSD	1	No Quantity							12159			0
S3	2016	2016	2016	2	0	2	Export	8	Albania	ALB	604	Peru	PER								93	SPEC.TRANSACT.NOT CLASSD	1	No Quantity							57485			0
S3	2016	2016	2016	2	0	2	Export	8	Albania	ALB	616	Poland	POL								93	SPEC.TRANSACT.NOT CLASSD	1	No Quantity							737750			0
S3	2016	2016	2016	2	0	2	Export	8	Albania	ALB	620	Portugal	PRT								93	SPEC.TRANSACT.NOT CLASSD	1	No Quantity							367190			0
S3	2016	2016	2016	2	0	2	Export	8	Albania	ALB	634	Qatar	QAT								93	SPEC.TRANSACT.NOT CLASSD	1	No Quantity							17135			0
S3	2016	2016	2016	2	0	2	Export	8	Albania	ALB	642	Romania	ROU								93	SPEC.TRANSACT.NOT CLASSD	1	No Quantity							1297290			0
S3	2016	2016	2016	2	0	2	Export	8	Albania	ALB	643	Russian Federation	RUS								93	SPEC.TRANSACT.NOT CLASSD	1	No Quantity							374770			0
S3	2016	2016	2016	2	0	2	Export	8	Albania	ALB	682	Saudi Arabia	SAU								93	SPEC.TRANSACT.NOT CLASSD	1	No Quantity							9232			0
S3	2016	2016	2016	2	0	2	Export	8	Albania	ALB	686	Senegal	SEN								93	SPEC.TRANSACT.NOT CLASSD	1	No Quantity							24540			0
S3	2016	2016	2016	2	0	2	Export	8	Albania	ALB	688	Serbia	SRB								93	SPEC.TRANSACT.NOT CLASSD	1	No Quantity							5150510			0
S3	2016	2016	2016	2	0	2	Export	8	Albania	ALB	699	India	IND								93	SPEC.TRANSACT.NOT CLASSD	1	No Quantity							422336			0
S3	2016	2016	2016	2	0	2	Export	8	Albania	ALB	702	Singapore	SGP								93	SPEC.TRANSACT.NOT CLASSD	1	No Quantity							734043			0
S3	2016	2016	2016	2	0	2	Export	8	Albania	ALB	703	Slovakia	SVK								93	SPEC.TRANSACT.NOT CLASSD	1	No Quantity							727295			0
S3	2016	2016	2016	2	0	2	Export	8	Albania	ALB	704	Viet Nam	VNM								93	SPEC.TRANSACT.NOT CLASSD	1	No Quantity							332			0
S3	2016	2016	2016	2	0	2	Export	8	Albania	ALB	705	Slovenia	SVN								93	SPEC.TRANSACT.NOT CLASSD	1	No Quantity							657713			0
S3	2016	2016	2016	2	0	2	Export	8	Albania	ALB	710	South Africa	ZAF								93	SPEC.TRANSACT.NOT CLASSD	1	No Quantity							1141106			0
S3	2016	2016	2016	2	0	2	Export	8	Albania	ALB	724	Spain	ESP								93	SPEC.TRANSACT.NOT CLASSD	1	No Quantity							1921926			0
S3	2016	2016	2016	2	0	2	Export	8	Albania	ALB	729	Sudan	SDN								93	SPEC.TRANSACT.NOT CLASSD	1	No Quantity							18928			0
S3	2016	2016	2016	2	0	2	Export	8	Albania	ALB	748	Swaziland	SWZ								93	SPEC.TRANSACT.NOT CLASSD	1	No Quantity							3054			0
S3	2016	2016	2016	2	0	2	Export	8	Albania	ALB	752	Sweden	SWE								93	SPEC.TRANSACT.NOT CLASSD	1	No Quantity							510282			0
S3	2016	2016	2016	2	0	2	Export	8	Albania	ALB	757	Switzerland	CHE								93	SPEC.TRANSACT.NOT CLASSD	1	No Quantity							541969			0
S3	2016	2016	2016	2	0	2	Export	8	Albania	ALB	760	Syria	SYR								93	SPEC.TRANSACT.NOT CLASSD	1	No Quantity							5359			0
S3	2016	2016	2016	2	0	2	Export	8	Albania	ALB	764	Thailand	THA								93	SPEC.TRANSACT.NOT CLASSD	1	No Quantity							20513			0
S3	2016	2016	2016	2	0	2	Export	8	Albania	ALB	768	Togo	TGO								93	SPEC.TRANSACT.NOT CLASSD	1	No Quantity							28032			0
S3	2016	2016	2016	2	0	2	Export	8	Albania	ALB	784	United Arab Emirates	ARE								93	SPEC.TRANSACT.NOT CLASSD	1	No Quantity							107866			0
S3	2016	2016	2016	2	0	2	Export	8	Albania	ALB	788	Tunisia	TUN								93	SPEC.TRANSACT.NOT CLASSD	1	No Quantity							275326			0
S3	2016	2016	2016	2	0	2	Export	8	Albania	ALB	792	Turkey	TUR								93	SPEC.TRANSACT.NOT CLASSD	1	No Quantity							4231952			0
S3	2016	2016	2016	2	0	2	Export	8	Albania	ALB	795	Turkmenistan	TKM								93	SPEC.TRANSACT.NOT CLASSD	1	No Quantity							664202			0
S3	2016	2016	2016	2	0	2	Export	8	Albania	ALB	800	Uganda	UGA								93	SPEC.TRANSACT.NOT CLASSD	1	No Quantity							9			0
S3	2016	2016	2016	2	0	2	Export	8	Albania	ALB	804	Ukraine	UKR								93	SPEC.TRANSACT.NOT CLASSD	1	No Quantity							95440			0
S3	2016	2016	2016	2	0	2	Export	8	Albania	ALB	807	North Macedonia	MKD								93	SPEC.TRANSACT.NOT CLASSD	1	No Quantity							3486188			0
S3	2016	2016	2016	2	0	2	Export	8	Albania	ALB	818	Egypt	EGY								93	SPEC.TRANSACT.NOT CLASSD	1	No Quantity							24376			0
S3	2016	2016	2016	2	0	2	Export	8	Albania	ALB	826	United Kingdom	GBR								93	SPEC.TRANSACT.NOT CLASSD	1	No Quantity							1569733			0
S3	2016	2016	2016	2	0	2	Export	8	Albania	ALB	834	United Rep. of Tanzania	TZA								93	SPEC.TRANSACT.NOT CLASSD	1	No Quantity							1645			0
S3	2016	2016	2016	2	0	2	Export	8	Albania	ALB	842	USA	USA								93	SPEC.TRANSACT.NOT CLASSD	1	No Quantity							1557915			0
S3	2016	2016	2016	2	0	2	Export	8	Albania	ALB	887	Yemen	YEM								93	SPEC.TRANSACT.NOT CLASSD	1	No Quantity							5641			0
S3	2016	2016	2016	2	0	2	Export	8	Albania	ALB	0	World	WLD								97	GOLD,NONMONTRY EXCL ORES	1	No Quantity							816263			0
S3	2016	2016	2016	2	0	2	Export	8	Albania	ALB	792	Turkey	TUR								97	GOLD,NONMONTRY EXCL ORES	1	No Quantity							816263			0
