# Supplementary material for: Core-periphery structure in sectoral international trade networks: A new approach to an old theory
Source: PLoS One. 2020 Apr 2;15(4):e0229547. doi: 10.1371/journal.pone.0229547 (PMC7117750; doi:10.1371/journal.pone.0229547)
Supplement: S7 File — (ZIP) [file pone.0229547.s007.zip › S7_File/RawData 2016/comtrade (10).csv]

Classification	Year	Period	Period Desc.	Aggregate Level	Is Leaf Code	Trade Flow Code	Trade Flow	Reporter Code	Reporter	Reporter ISO	Partner Code	Partner	Partner ISO	2nd Partner Code	2nd Partner	2nd Partner ISO	Customs Proc. Code	Customs	Mode of Transport Code	Mode of Transport	Commodity Code	Commodity	Qty Unit Code	Qty Unit	Qty	Alt Qty Unit Code	Alt Qty Unit	Alt Qty	Netweight (kg)	Gross weight (kg)	Trade Value (US$)	CIF Trade Value (US$)	FOB Trade Value (US$)	Flag
S3	2016	2016	2016	2	0	2	Export	90	Solomon Isds	SLB	0	World	WLD								00	LIVE ANIMALS	1	No Quantity							100480			0
S3	2016	2016	2016	2	0	2	Export	90	Solomon Isds	SLB	36	Australia	AUS								00	LIVE ANIMALS	1	No Quantity							630			0
S3	2016	2016	2016	2	0	2	Export	90	Solomon Isds	SLB	50	Bangladesh	BGD								00	LIVE ANIMALS	1	No Quantity							2651			0
S3	2016	2016	2016	2	0	2	Export	90	Solomon Isds	SLB	124	Canada	CAN								00	LIVE ANIMALS	1	No Quantity							2146			0
S3	2016	2016	2016	2	0	2	Export	90	Solomon Isds	SLB	360	Indonesia	IDN								00	LIVE ANIMALS	1	No Quantity							769			0
S3	2016	2016	2016	2	0	2	Export	90	Solomon Isds	SLB	392	Japan	JPN								00	LIVE ANIMALS	1	No Quantity							6283			0
S3	2016	2016	2016	2	0	2	Export	90	Solomon Isds	SLB	400	Jordan	JOR								00	LIVE ANIMALS	1	No Quantity							11499			0
S3	2016	2016	2016	2	0	2	Export	90	Solomon Isds	SLB	414	Kuwait	KWT								00	LIVE ANIMALS	1	No Quantity							22892			0
S3	2016	2016	2016	2	0	2	Export	90	Solomon Isds	SLB	422	Lebanon	LBN								00	LIVE ANIMALS	1	No Quantity							5675			0
S3	2016	2016	2016	2	0	2	Export	90	Solomon Isds	SLB	462	Maldives	MDV								00	LIVE ANIMALS	1	No Quantity							315			0
S3	2016	2016	2016	2	0	2	Export	90	Solomon Isds	SLB	490	Other Asia, nes									00	LIVE ANIMALS	1	No Quantity							832			0
S3	2016	2016	2016	2	0	2	Export	90	Solomon Isds	SLB	498	Rep. of Moldova	MDA								00	LIVE ANIMALS	1	No Quantity							3036			0
S3	2016	2016	2016	2	0	2	Export	90	Solomon Isds	SLB	512	Oman	OMN								00	LIVE ANIMALS	1	No Quantity							970			0
S3	2016	2016	2016	2	0	2	Export	90	Solomon Isds	SLB	524	Nepal	NPL								00	LIVE ANIMALS	1	No Quantity							882			0
S3	2016	2016	2016	2	0	2	Export	90	Solomon Isds	SLB	554	New Zealand	NZL								00	LIVE ANIMALS	1	No Quantity							63			0
S3	2016	2016	2016	2	0	2	Export	90	Solomon Isds	SLB	586	Pakistan	PAK								00	LIVE ANIMALS	1	No Quantity							1361			0
S3	2016	2016	2016	2	0	2	Export	90	Solomon Isds	SLB	634	Qatar	QAT								00	LIVE ANIMALS	1	No Quantity							962			0
S3	2016	2016	2016	2	0	2	Export	90	Solomon Isds	SLB	643	Russian Federation	RUS								00	LIVE ANIMALS	1	No Quantity							4234			0
S3	2016	2016	2016	2	0	2	Export	90	Solomon Isds	SLB	699	India	IND								00	LIVE ANIMALS	1	No Quantity							4029			0
S3	2016	2016	2016	2	0	2	Export	90	Solomon Isds	SLB	764	Thailand	THA								00	LIVE ANIMALS	1	No Quantity							9897			0
S3	2016	2016	2016	2	0	2	Export	90	Solomon Isds	SLB	792	Turkey	TUR								00	LIVE ANIMALS	1	No Quantity							3015			0
S3	2016	2016	2016	2	0	2	Export	90	Solomon Isds	SLB	804	Ukraine	UKR								00	LIVE ANIMALS	1	No Quantity							1215			0
S3	2016	2016	2016	2	0	2	Export	90	Solomon Isds	SLB	826	United Kingdom	GBR								00	LIVE ANIMALS	1	No Quantity							1062			0
S3	2016	2016	2016	2	0	2	Export	90	Solomon Isds	SLB	842	USA	USA								00	LIVE ANIMALS	1	No Quantity							16063			0
S3	2016	2016	2016	2	0	2	Export	96	Brunei Darussalam	BRN	0	World	WLD								00	LIVE ANIMALS	1	No Quantity							86610			0
S3	2016	2016	2016	2	0	2	Export	96	Brunei Darussalam	BRN	36	Australia	AUS								00	LIVE ANIMALS	1	No Quantity							1426			0
S3	2016	2016	2016	2	0	2	Export	96	Brunei Darussalam	BRN	124	Canada	CAN								00	LIVE ANIMALS	1	No Quantity							217			0
S3	2016	2016	2016	2	0	2	Export	96	Brunei Darussalam	BRN	156	China	CHN								00	LIVE ANIMALS	1	No Quantity							253			0
S3	2016	2016	2016	2	0	2	Export	96	Brunei Darussalam	BRN	208	Denmark	DNK								00	LIVE ANIMALS	1	No Quantity							253			0
S3	2016	2016	2016	2	0	2	Export	96	Brunei Darussalam	BRN	251	France	FRA								00	LIVE ANIMALS	1	No Quantity							253			0
S3	2016	2016	2016	2	0	2	Export	96	Brunei Darussalam	BRN	344	China, Hong Kong SAR	HKG								00	LIVE ANIMALS	1	No Quantity							1086			0
S3	2016	2016	2016	2	0	2	Export	96	Brunei Darussalam	BRN	360	Indonesia	IDN								00	LIVE ANIMALS	1	No Quantity							1384			0
S3	2016	2016	2016	2	0	2	Export	96	Brunei Darussalam	BRN	458	Malaysia	MYS								00	LIVE ANIMALS	1	No Quantity							2299			0
S3	2016	2016	2016	2	0	2	Export	96	Brunei Darussalam	BRN	554	New Zealand	NZL								00	LIVE ANIMALS	1	No Quantity							217			0
S3	2016	2016	2016	2	0	2	Export	96	Brunei Darussalam	BRN	608	Philippines	PHL								00	LIVE ANIMALS	1	No Quantity							557			0
S3	2016	2016	2016	2	0	2	Export	96	Brunei Darussalam	BRN	702	Singapore	SGP								00	LIVE ANIMALS	1	No Quantity							4558			0
S3	2016	2016	2016	2	0	2	Export	96	Brunei Darussalam	BRN	704	Viet Nam	VNM								00	LIVE ANIMALS	1	No Quantity							470			0
S3	2016	2016	2016	2	0	2	Export	96	Brunei Darussalam	BRN	724	Spain	ESP								00	LIVE ANIMALS	1	No Quantity							2926			0
S3	2016	2016	2016	2	0	2	Export	96	Brunei Darussalam	BRN	764	Thailand	THA								00	LIVE ANIMALS	1	No Quantity							905			0
S3	2016	2016	2016	2	0	2	Export	96	Brunei Darussalam	BRN	826	United Kingdom	GBR								00	LIVE ANIMALS	1	No Quantity							64919			0
S3	2016	2016	2016	2	0	2	Export	96	Brunei Darussalam	BRN	842	USA	USA								00	LIVE ANIMALS	1	No Quantity							4705			0
S3	2016	2016	2016	2	0	2	Export	96	Brunei Darussalam	BRN	899	Areas, nes									00	LIVE ANIMALS	1	No Quantity							181			0
S3	2016	2016	2016	2	0	2	Export	90	Solomon Isds	SLB	0	World	WLD								01	MEAT, MEAT PREPARATIONS	1	No Quantity							23727			0
S3	2016	2016	2016	2	0	2	Export	90	Solomon Isds	SLB	520	Nauru	NRU								01	MEAT, MEAT PREPARATIONS	1	No Quantity							23727			0
S3	2016	2016	2016	2	0	2	Export	96	Brunei Darussalam	BRN	0	World	WLD								01	MEAT, MEAT PREPARATIONS	1	No Quantity							95897			0
S3	2016	2016	2016	2	0	2	Export	96	Brunei Darussalam	BRN	360	Indonesia	IDN								01	MEAT, MEAT PREPARATIONS	1	No Quantity							164			0
S3	2016	2016	2016	2	0	2	Export	96	Brunei Darussalam	BRN	458	Malaysia	MYS								01	MEAT, MEAT PREPARATIONS	1	No Quantity							95724			0
S3	2016	2016	2016	2	0	2	Export	96	Brunei Darussalam	BRN	702	Singapore	SGP								01	MEAT, MEAT PREPARATIONS	1	No Quantity							5			0
S3	2016	2016	2016	2	0	2	Export	96	Brunei Darussalam	BRN	826	United Kingdom	GBR								01	MEAT, MEAT PREPARATIONS	1	No Quantity							5			0
S3	2016	2016	2016	2	0	2	Export	96	Brunei Darussalam	BRN	0	World	WLD								02	DAIRY PRODUCTS,BIRD EGGS	1	No Quantity							1668896			0
S3	2016	2016	2016	2	0	2	Export	96	Brunei Darussalam	BRN	156	China	CHN								02	DAIRY PRODUCTS,BIRD EGGS	1	No Quantity							114			0
S3	2016	2016	2016	2	0	2	Export	96	Brunei Darussalam	BRN	458	Malaysia	MYS								02	DAIRY PRODUCTS,BIRD EGGS	1	No Quantity							1656707			0
S3	2016	2016	2016	2	0	2	Export	96	Brunei Darussalam	BRN	608	Philippines	PHL								02	DAIRY PRODUCTS,BIRD EGGS	1	No Quantity							2			0
S3	2016	2016	2016	2	0	2	Export	96	Brunei Darussalam	BRN	702	Singapore	SGP								02	DAIRY PRODUCTS,BIRD EGGS	1	No Quantity							12064			0
S3	2016	2016	2016	2	0	2	Export	96	Brunei Darussalam	BRN	792	Turkey	TUR								02	DAIRY PRODUCTS,BIRD EGGS	1	No Quantity							4			0
S3	2016	2016	2016	2	0	2	Export	96	Brunei Darussalam	BRN	826	United Kingdom	GBR								02	DAIRY PRODUCTS,BIRD EGGS	1	No Quantity							4			0
S3	2016	2016	2016	2	0	2	Export	90	Solomon Isds	SLB	0	World	WLD								03	FISH,CRUSTACEANS,MOLLUSC	1	No Quantity							39642913			0
S3	2016	2016	2016	2	0	2	Export	90	Solomon Isds	SLB	242	Fiji	FJI								03	FISH,CRUSTACEANS,MOLLUSC	1	No Quantity							851835			0
S3	2016	2016	2016	2	0	2	Export	90	Solomon Isds	SLB	296	Kiribati	KIR								03	FISH,CRUSTACEANS,MOLLUSC	1	No Quantity							73709			0
S3	2016	2016	2016	2	0	2	Export	90	Solomon Isds	SLB	300	Greece	GRC								03	FISH,CRUSTACEANS,MOLLUSC	1	No Quantity							112014			0
S3	2016	2016	2016	2	0	2	Export	90	Solomon Isds	SLB	344	China, Hong Kong SAR	HKG								03	FISH,CRUSTACEANS,MOLLUSC	1	No Quantity							26193			0
S3	2016	2016	2016	2	0	2	Export	90	Solomon Isds	SLB	381	Italy	ITA								03	FISH,CRUSTACEANS,MOLLUSC	1	No Quantity							30490115			0
S3	2016	2016	2016	2	0	2	Export	90	Solomon Isds	SLB	392	Japan	JPN								03	FISH,CRUSTACEANS,MOLLUSC	1	No Quantity							867577			0
S3	2016	2016	2016	2	0	2	Export	90	Solomon Isds	SLB	490	Other Asia, nes									03	FISH,CRUSTACEANS,MOLLUSC	1	No Quantity							95642			0
S3	2016	2016	2016	2	0	2	Export	90	Solomon Isds	SLB	520	Nauru	NRU								03	FISH,CRUSTACEANS,MOLLUSC	1	No Quantity							29235			0
S3	2016	2016	2016	2	0	2	Export	90	Solomon Isds	SLB	548	Vanuatu	VUT								03	FISH,CRUSTACEANS,MOLLUSC	1	No Quantity							1061711			0
S3	2016	2016	2016	2	0	2	Export	90	Solomon Isds	SLB	598	Papua New Guinea	PNG								03	FISH,CRUSTACEANS,MOLLUSC	1	No Quantity							416285			0
S3	2016	2016	2016	2	0	2	Export	90	Solomon Isds	SLB	704	Viet Nam	VNM								03	FISH,CRUSTACEANS,MOLLUSC	1	No Quantity							2388			0
S3	2016	2016	2016	2	0	2	Export	90	Solomon Isds	SLB	724	Spain	ESP								03	FISH,CRUSTACEANS,MOLLUSC	1	No Quantity							677442			0
S3	2016	2016	2016	2	0	2	Export	90	Solomon Isds	SLB	764	Thailand	THA								03	FISH,CRUSTACEANS,MOLLUSC	1	No Quantity							3695227			0
S3	2016	2016	2016	2	0	2	Export	90	Solomon Isds	SLB	842	USA	USA								03	FISH,CRUSTACEANS,MOLLUSC	1	No Quantity							1243539			0
S3	2016	2016	2016	2	0	2	Export	96	Brunei Darussalam	BRN	0	World	WLD								03	FISH,CRUSTACEANS,MOLLUSC	1	No Quantity							2783333			0
S3	2016	2016	2016	2	0	2	Export	96	Brunei Darussalam	BRN	36	Australia	AUS								03	FISH,CRUSTACEANS,MOLLUSC	1	No Quantity							98436			0
S3	2016	2016	2016	2	0	2	Export	96	Brunei Darussalam	BRN	156	China	CHN								03	FISH,CRUSTACEANS,MOLLUSC	1	No Quantity							725240			0
S3	2016	2016	2016	2	0	2	Export	96	Brunei Darussalam	BRN	344	China, Hong Kong SAR	HKG								03	FISH,CRUSTACEANS,MOLLUSC	1	No Quantity							266952			0
S3	2016	2016	2016	2	0	2	Export	96	Brunei Darussalam	BRN	392	Japan	JPN								03	FISH,CRUSTACEANS,MOLLUSC	1	No Quantity							247851			0
S3	2016	2016	2016	2	0	2	Export	96	Brunei Darussalam	BRN	458	Malaysia	MYS								03	FISH,CRUSTACEANS,MOLLUSC	1	No Quantity							996752			0
S3	2016	2016	2016	2	0	2	Export	96	Brunei Darussalam	BRN	490	Other Asia, nes									03	FISH,CRUSTACEANS,MOLLUSC	1	No Quantity							381837			0
S3	2016	2016	2016	2	0	2	Export	96	Brunei Darussalam	BRN	704	Viet Nam	VNM								03	FISH,CRUSTACEANS,MOLLUSC	1	No Quantity							30063			0
S3	2016	2016	2016	2	0	2	Export	96	Brunei Darussalam	BRN	757	Switzerland	CHE								03	FISH,CRUSTACEANS,MOLLUSC	1	No Quantity							6			0
S3	2016	2016	2016	2	0	2	Export	96	Brunei Darussalam	BRN	826	United Kingdom	GBR								03	FISH,CRUSTACEANS,MOLLUSC	1	No Quantity							6			0
S3	2016	2016	2016	2	0	2	Export	96	Brunei Darussalam	BRN	842	USA	USA								03	FISH,CRUSTACEANS,MOLLUSC	1	No Quantity							36190			0
S3	2016	2016	2016	2	0	2	Export	90	Solomon Isds	SLB	0	World	WLD								04	CEREALS,CEREAL PREPRTNS.	1	No Quantity							33455			0
S3	2016	2016	2016	2	0	2	Export	90	Solomon Isds	SLB	520	Nauru	NRU								04	CEREALS,CEREAL PREPRTNS.	1	No Quantity							33455			0
S3	2016	2016	2016	2	0	2	Export	96	Brunei Darussalam	BRN	0	World	WLD								04	CEREALS,CEREAL PREPRTNS.	1	No Quantity							396820			0
S3	2016	2016	2016	2	0	2	Export	96	Brunei Darussalam	BRN	36	Australia	AUS								04	CEREALS,CEREAL PREPRTNS.	1	No Quantity							267			0
S3	2016	2016	2016	2	0	2	Export	96	Brunei Darussalam	BRN	48	Bahrain	BHR								04	CEREALS,CEREAL PREPRTNS.	1	No Quantity							109			0
S3	2016	2016	2016	2	0	2	Export	96	Brunei Darussalam	BRN	50	Bangladesh	BGD								04	CEREALS,CEREAL PREPRTNS.	1	No Quantity							195			0
S3	2016	2016	2016	2	0	2	Export	96	Brunei Darussalam	BRN	56	Belgium	BEL								04	CEREALS,CEREAL PREPRTNS.	1	No Quantity							11			0
S3	2016	2016	2016	2	0	2	Export	96	Brunei Darussalam	BRN	124	Canada	CAN								04	CEREALS,CEREAL PREPRTNS.	1	No Quantity							22			0
S3	2016	2016	2016	2	0	2	Export	96	Brunei Darussalam	BRN	156	China	CHN								04	CEREALS,CEREAL PREPRTNS.	1	No Quantity							16594			0
S3	2016	2016	2016	2	0	2	Export	96	Brunei Darussalam	BRN	360	Indonesia	IDN								04	CEREALS,CEREAL PREPRTNS.	1	No Quantity							116			0
S3	2016	2016	2016	2	0	2	Export	96	Brunei Darussalam	BRN	392	Japan	JPN								04	CEREALS,CEREAL PREPRTNS.	1	No Quantity							18			0
S3	2016	2016	2016	2	0	2	Export	96	Brunei Darussalam	BRN	400	Jordan	JOR								04	CEREALS,CEREAL PREPRTNS.	1	No Quantity							109			0
S3	2016	2016	2016	2	0	2	Export	96	Brunei Darussalam	BRN	410	Rep. of Korea	KOR								04	CEREALS,CEREAL PREPRTNS.	1	No Quantity							20			0
S3	2016	2016	2016	2	0	2	Export	96	Brunei Darussalam	BRN	458	Malaysia	MYS								04	CEREALS,CEREAL PREPRTNS.	1	No Quantity							378094			0
S3	2016	2016	2016	2	0	2	Export	96	Brunei Darussalam	BRN	528	Netherlands	NLD								04	CEREALS,CEREAL PREPRTNS.	1	No Quantity							76			0
S3	2016	2016	2016	2	0	2	Export	96	Brunei Darussalam	BRN	702	Singapore	SGP								04	CEREALS,CEREAL PREPRTNS.	1	No Quantity							284			0
S3	2016	2016	2016	2	0	2	Export	96	Brunei Darussalam	BRN	704	Viet Nam	VNM								04	CEREALS,CEREAL PREPRTNS.	1	No Quantity							119			0
S3	2016	2016	2016	2	0	2	Export	96	Brunei Darussalam	BRN	757	Switzerland	CHE								04	CEREALS,CEREAL PREPRTNS.	1	No Quantity							27			0
S3	2016	2016	2016	2	0	2	Export	96	Brunei Darussalam	BRN	826	United Kingdom	GBR								04	CEREALS,CEREAL PREPRTNS.	1	No Quantity							314			0
S3	2016	2016	2016	2	0	2	Export	96	Brunei Darussalam	BRN	842	USA	USA								04	CEREALS,CEREAL PREPRTNS.	1	No Quantity							447			0
S3	2016	2016	2016	2	0	2	Export	90	Solomon Isds	SLB	0	World	WLD								05	VEGETABLES AND FRUIT	1	No Quantity							237959			0
S3	2016	2016	2016	2	0	2	Export	90	Solomon Isds	SLB	36	Australia	AUS								05	VEGETABLES AND FRUIT	1	No Quantity							54762			0
S3	2016	2016	2016	2	0	2	Export	90	Solomon Isds	SLB	296	Kiribati	KIR								05	VEGETABLES AND FRUIT	1	No Quantity							8065			0
S3	2016	2016	2016	2	0	2	Export	90	Solomon Isds	SLB	520	Nauru	NRU								05	VEGETABLES AND FRUIT	1	No Quantity							3067			0
S3	2016	2016	2016	2	0	2	Export	90	Solomon Isds	SLB	540	New Caledonia	NCL								05	VEGETABLES AND FRUIT	1	No Quantity							4977			0
S3	2016	2016	2016	2	0	2	Export	90	Solomon Isds	SLB	584	Marshall Isds	MHL								05	VEGETABLES AND FRUIT	1	No Quantity							1890			0
S3	2016	2016	2016	2	0	2	Export	90	Solomon Isds	SLB	704	Viet Nam	VNM								05	VEGETABLES AND FRUIT	1	No Quantity							159656			0
S3	2016	2016	2016	2	0	2	Export	90	Solomon Isds	SLB	842	USA	USA								05	VEGETABLES AND FRUIT	1	No Quantity							5542			0
S3	2016	2016	2016	2	0	2	Export	96	Brunei Darussalam	BRN	0	World	WLD								05	VEGETABLES AND FRUIT	1	No Quantity							312815			0
S3	2016	2016	2016	2	0	2	Export	96	Brunei Darussalam	BRN	156	China	CHN								05	VEGETABLES AND FRUIT	1	No Quantity							12			0
S3	2016	2016	2016	2	0	2	Export	96	Brunei Darussalam	BRN	360	Indonesia	IDN								05	VEGETABLES AND FRUIT	1	No Quantity							7			0
S3	2016	2016	2016	2	0	2	Export	96	Brunei Darussalam	BRN	410	Rep. of Korea	KOR								05	VEGETABLES AND FRUIT	1	No Quantity							22			0
S3	2016	2016	2016	2	0	2	Export	96	Brunei Darussalam	BRN	458	Malaysia	MYS								05	VEGETABLES AND FRUIT	1	No Quantity							312474			0
S3	2016	2016	2016	2	0	2	Export	96	Brunei Darussalam	BRN	554	New Zealand	NZL								05	VEGETABLES AND FRUIT	1	No Quantity							11			0
S3	2016	2016	2016	2	0	2	Export	96	Brunei Darussalam	BRN	702	Singapore	SGP								05	VEGETABLES AND FRUIT	1	No Quantity							235			0
S3	2016	2016	2016	2	0	2	Export	96	Brunei Darussalam	BRN	757	Switzerland	CHE								05	VEGETABLES AND FRUIT	1	No Quantity							3			0
S3	2016	2016	2016	2	0	2	Export	96	Brunei Darussalam	BRN	764	Thailand	THA								05	VEGETABLES AND FRUIT	1	No Quantity							2			0
S3	2016	2016	2016	2	0	2	Export	96	Brunei Darussalam	BRN	826	United Kingdom	GBR								05	VEGETABLES AND FRUIT	1	No Quantity							50			0
S3	2016	2016	2016	2	0	2	Export	90	Solomon Isds	SLB	0	World	WLD								06	SUGAR,SUGR.PREPTNS,HONEY	1	No Quantity							12443			0
S3	2016	2016	2016	2	0	2	Export	90	Solomon Isds	SLB	520	Nauru	NRU								06	SUGAR,SUGR.PREPTNS,HONEY	1	No Quantity							12443			0
S3	2016	2016	2016	2	0	2	Export	96	Brunei Darussalam	BRN	0	World	WLD								06	SUGAR,SUGR.PREPTNS,HONEY	1	No Quantity							44644			0
S3	2016	2016	2016	2	0	2	Export	96	Brunei Darussalam	BRN	156	China	CHN								06	SUGAR,SUGR.PREPTNS,HONEY	1	No Quantity							6			0
S3	2016	2016	2016	2	0	2	Export	96	Brunei Darussalam	BRN	410	Rep. of Korea	KOR								06	SUGAR,SUGR.PREPTNS,HONEY	1	No Quantity							936			0
S3	2016	2016	2016	2	0	2	Export	96	Brunei Darussalam	BRN	458	Malaysia	MYS								06	SUGAR,SUGR.PREPTNS,HONEY	1	No Quantity							33488			0
S3	2016	2016	2016	2	0	2	Export	96	Brunei Darussalam	BRN	702	Singapore	SGP								06	SUGAR,SUGR.PREPTNS,HONEY	1	No Quantity							10162			0
S3	2016	2016	2016	2	0	2	Export	96	Brunei Darussalam	BRN	764	Thailand	THA								06	SUGAR,SUGR.PREPTNS,HONEY	1	No Quantity							1			0
S3	2016	2016	2016	2	0	2	Export	96	Brunei Darussalam	BRN	826	United Kingdom	GBR								06	SUGAR,SUGR.PREPTNS,HONEY	1	No Quantity							4			0
S3	2016	2016	2016	2	0	2	Export	96	Brunei Darussalam	BRN	842	USA	USA								06	SUGAR,SUGR.PREPTNS,HONEY	1	No Quantity							22			0
S3	2016	2016	2016	2	0	2	Export	96	Brunei Darussalam	BRN	899	Areas, nes									06	SUGAR,SUGR.PREPTNS,HONEY	1	No Quantity							24			0
S3	2016	2016	2016	2	0	2	Export	90	Solomon Isds	SLB	0	World	WLD								07	COFFEE,TEA,COCOA,SPICES	1	No Quantity							12631038			0
S3	2016	2016	2016	2	0	2	Export	90	Solomon Isds	SLB	36	Australia	AUS								07	COFFEE,TEA,COCOA,SPICES	1	No Quantity							2772			0
S3	2016	2016	2016	2	0	2	Export	90	Solomon Isds	SLB	360	Indonesia	IDN								07	COFFEE,TEA,COCOA,SPICES	1	No Quantity							235263			0
S3	2016	2016	2016	2	0	2	Export	90	Solomon Isds	SLB	392	Japan	JPN								07	COFFEE,TEA,COCOA,SPICES	1	No Quantity							126			0
S3	2016	2016	2016	2	0	2	Export	90	Solomon Isds	SLB	458	Malaysia	MYS								07	COFFEE,TEA,COCOA,SPICES	1	No Quantity							12377682			0
S3	2016	2016	2016	2	0	2	Export	90	Solomon Isds	SLB	520	Nauru	NRU								07	COFFEE,TEA,COCOA,SPICES	1	No Quantity							2916			0
S3	2016	2016	2016	2	0	2	Export	90	Solomon Isds	SLB	554	New Zealand	NZL								07	COFFEE,TEA,COCOA,SPICES	1	No Quantity							10388			0
S3	2016	2016	2016	2	0	2	Export	90	Solomon Isds	SLB	826	United Kingdom	GBR								07	COFFEE,TEA,COCOA,SPICES	1	No Quantity							1890			0
S3	2016	2016	2016	2	0	2	Export	96	Brunei Darussalam	BRN	0	World	WLD								07	COFFEE,TEA,COCOA,SPICES	1	No Quantity							68737			0
S3	2016	2016	2016	2	0	2	Export	96	Brunei Darussalam	BRN	36	Australia	AUS								07	COFFEE,TEA,COCOA,SPICES	1	No Quantity							7			0
S3	2016	2016	2016	2	0	2	Export	96	Brunei Darussalam	BRN	124	Canada	CAN								07	COFFEE,TEA,COCOA,SPICES	1	No Quantity							25			0
S3	2016	2016	2016	2	0	2	Export	96	Brunei Darussalam	BRN	144	Sri Lanka	LKA								07	COFFEE,TEA,COCOA,SPICES	1	No Quantity							8			0
S3	2016	2016	2016	2	0	2	Export	96	Brunei Darussalam	BRN	156	China	CHN								07	COFFEE,TEA,COCOA,SPICES	1	No Quantity							131			0
S3	2016	2016	2016	2	0	2	Export	96	Brunei Darussalam	BRN	360	Indonesia	IDN								07	COFFEE,TEA,COCOA,SPICES	1	No Quantity							36			0
S3	2016	2016	2016	2	0	2	Export	96	Brunei Darussalam	BRN	414	Kuwait	KWT								07	COFFEE,TEA,COCOA,SPICES	1	No Quantity							217			0
S3	2016	2016	2016	2	0	2	Export	96	Brunei Darussalam	BRN	458	Malaysia	MYS								07	COFFEE,TEA,COCOA,SPICES	1	No Quantity							67997			0
S3	2016	2016	2016	2	0	2	Export	96	Brunei Darussalam	BRN	702	Singapore	SGP								07	COFFEE,TEA,COCOA,SPICES	1	No Quantity							50			0
S3	2016	2016	2016	2	0	2	Export	96	Brunei Darussalam	BRN	757	Switzerland	CHE								07	COFFEE,TEA,COCOA,SPICES	1	No Quantity							18			0
S3	2016	2016	2016	2	0	2	Export	96	Brunei Darussalam	BRN	826	United Kingdom	GBR								07	COFFEE,TEA,COCOA,SPICES	1	No Quantity							85			0
S3	2016	2016	2016	2	0	2	Export	96	Brunei Darussalam	BRN	899	Areas, nes									07	COFFEE,TEA,COCOA,SPICES	1	No Quantity							161			0
S3	2016	2016	2016	2	0	2	Export	90	Solomon Isds	SLB	0	World	WLD								08	ANIMAL FEED STUFF	1	No Quantity							491401			0
S3	2016	2016	2016	2	0	2	Export	90	Solomon Isds	SLB	36	Australia	AUS								08	ANIMAL FEED STUFF	1	No Quantity							380899			0
S3	2016	2016	2016	2	0	2	Export	90	Solomon Isds	SLB	156	China	CHN								08	ANIMAL FEED STUFF	1	No Quantity							423			0
S3	2016	2016	2016	2	0	2	Export	90	Solomon Isds	SLB	242	Fiji	FJI								08	ANIMAL FEED STUFF	1	No Quantity							22393			0
S3	2016	2016	2016	2	0	2	Export	90	Solomon Isds	SLB	520	Nauru	NRU								08	ANIMAL FEED STUFF	1	No Quantity							16124			0
S3	2016	2016	2016	2	0	2	Export	90	Solomon Isds	SLB	540	New Caledonia	NCL								08	ANIMAL FEED STUFF	1	No Quantity							57405			0
S3	2016	2016	2016	2	0	2	Export	90	Solomon Isds	SLB	554	New Zealand	NZL								08	ANIMAL FEED STUFF	1	No Quantity							14156			0
S3	2016	2016	2016	2	0	2	Export	96	Brunei Darussalam	BRN	0	World	WLD								08	ANIMAL FEED STUFF	1	No Quantity							110719			0
S3	2016	2016	2016	2	0	2	Export	96	Brunei Darussalam	BRN	392	Japan	JPN								08	ANIMAL FEED STUFF	1	No Quantity							103			0
S3	2016	2016	2016	2	0	2	Export	96	Brunei Darussalam	BRN	458	Malaysia	MYS								08	ANIMAL FEED STUFF	1	No Quantity							9268			0
S3	2016	2016	2016	2	0	2	Export	96	Brunei Darussalam	BRN	702	Singapore	SGP								08	ANIMAL FEED STUFF	1	No Quantity							17			0
S3	2016	2016	2016	2	0	2	Export	96	Brunei Darussalam	BRN	704	Viet Nam	VNM								08	ANIMAL FEED STUFF	1	No Quantity							101331			0
S3	2016	2016	2016	2	0	2	Export	90	Solomon Isds	SLB	0	World	WLD								09	MISC.EDIBLE PRODUCTS ETC	1	No Quantity							52258			0
S3	2016	2016	2016	2	0	2	Export	90	Solomon Isds	SLB	520	Nauru	NRU								09	MISC.EDIBLE PRODUCTS ETC	1	No Quantity							52195			0
S3	2016	2016	2016	2	0	2	Export	90	Solomon Isds	SLB	584	Marshall Isds	MHL								09	MISC.EDIBLE PRODUCTS ETC	1	No Quantity							63			0
S3	2016	2016	2016	2	0	2	Export	96	Brunei Darussalam	BRN	0	World	WLD								09	MISC.EDIBLE PRODUCTS ETC	1	No Quantity							689298			0
S3	2016	2016	2016	2	0	2	Export	96	Brunei Darussalam	BRN	36	Australia	AUS								09	MISC.EDIBLE PRODUCTS ETC	1	No Quantity							89			0
S3	2016	2016	2016	2	0	2	Export	96	Brunei Darussalam	BRN	50	Bangladesh	BGD								09	MISC.EDIBLE PRODUCTS ETC	1	No Quantity							543			0
S3	2016	2016	2016	2	0	2	Export	96	Brunei Darussalam	BRN	124	Canada	CAN								09	MISC.EDIBLE PRODUCTS ETC	1	No Quantity							360472			0
S3	2016	2016	2016	2	0	2	Export	96	Brunei Darussalam	BRN	156	China	CHN								09	MISC.EDIBLE PRODUCTS ETC	1	No Quantity							100			0
S3	2016	2016	2016	2	0	2	Export	96	Brunei Darussalam	BRN	344	China, Hong Kong SAR	HKG								09	MISC.EDIBLE PRODUCTS ETC	1	No Quantity							35095			0
S3	2016	2016	2016	2	0	2	Export	96	Brunei Darussalam	BRN	360	Indonesia	IDN								09	MISC.EDIBLE PRODUCTS ETC	1	No Quantity							20			0
S3	2016	2016	2016	2	0	2	Export	96	Brunei Darussalam	BRN	410	Rep. of Korea	KOR								09	MISC.EDIBLE PRODUCTS ETC	1	No Quantity							2324			0
S3	2016	2016	2016	2	0	2	Export	96	Brunei Darussalam	BRN	458	Malaysia	MYS								09	MISC.EDIBLE PRODUCTS ETC	1	No Quantity							179068			0
S3	2016	2016	2016	2	0	2	Export	96	Brunei Darussalam	BRN	490	Other Asia, nes									09	MISC.EDIBLE PRODUCTS ETC	1	No Quantity							7461			0
S3	2016	2016	2016	2	0	2	Export	96	Brunei Darussalam	BRN	531	Curaçao	CUW								09	MISC.EDIBLE PRODUCTS ETC	1	No Quantity							36			0
S3	2016	2016	2016	2	0	2	Export	96	Brunei Darussalam	BRN	554	New Zealand	NZL								09	MISC.EDIBLE PRODUCTS ETC	1	No Quantity							507			0
S3	2016	2016	2016	2	0	2	Export	96	Brunei Darussalam	BRN	608	Philippines	PHL								09	MISC.EDIBLE PRODUCTS ETC	1	No Quantity							12			0
S3	2016	2016	2016	2	0	2	Export	96	Brunei Darussalam	BRN	702	Singapore	SGP								09	MISC.EDIBLE PRODUCTS ETC	1	No Quantity							101279			0
S3	2016	2016	2016	2	0	2	Export	96	Brunei Darussalam	BRN	784	United Arab Emirates	ARE								09	MISC.EDIBLE PRODUCTS ETC	1	No Quantity							55			0
S3	2016	2016	2016	2	0	2	Export	96	Brunei Darussalam	BRN	826	United Kingdom	GBR								09	MISC.EDIBLE PRODUCTS ETC	1	No Quantity							184			0
S3	2016	2016	2016	2	0	2	Export	96	Brunei Darussalam	BRN	842	USA	USA								09	MISC.EDIBLE PRODUCTS ETC	1	No Quantity							2054			0
S3	2016	2016	2016	2	0	2	Export	90	Solomon Isds	SLB	0	World	WLD								11	BEVERAGES	1	No Quantity							368730			0
S3	2016	2016	2016	2	0	2	Export	90	Solomon Isds	SLB	16	American Samoa	ASM								11	BEVERAGES	1	No Quantity							118			0
S3	2016	2016	2016	2	0	2	Export	90	Solomon Isds	SLB	36	Australia	AUS								11	BEVERAGES	1	No Quantity							1618			0
S3	2016	2016	2016	2	0	2	Export	90	Solomon Isds	SLB	296	Kiribati	KIR								11	BEVERAGES	1	No Quantity							219222			0
S3	2016	2016	2016	2	0	2	Export	90	Solomon Isds	SLB	520	Nauru	NRU								11	BEVERAGES	1	No Quantity							13750			0
S3	2016	2016	2016	2	0	2	Export	90	Solomon Isds	SLB	540	New Caledonia	NCL								11	BEVERAGES	1	No Quantity							55			0
S3	2016	2016	2016	2	0	2	Export	90	Solomon Isds	SLB	548	Vanuatu	VUT								11	BEVERAGES	1	No Quantity							133837			0
S3	2016	2016	2016	2	0	2	Export	90	Solomon Isds	SLB	598	Papua New Guinea	PNG								11	BEVERAGES	1	No Quantity							130			0
S3	2016	2016	2016	2	0	2	Export	96	Brunei Darussalam	BRN	0	World	WLD								11	BEVERAGES	1	No Quantity							1764848			0
S3	2016	2016	2016	2	0	2	Export	96	Brunei Darussalam	BRN	156	China	CHN								11	BEVERAGES	1	No Quantity							1495			0
S3	2016	2016	2016	2	0	2	Export	96	Brunei Darussalam	BRN	251	France	FRA								11	BEVERAGES	1	No Quantity							23			0
S3	2016	2016	2016	2	0	2	Export	96	Brunei Darussalam	BRN	300	Greece	GRC								11	BEVERAGES	1	No Quantity							1			0
S3	2016	2016	2016	2	0	2	Export	96	Brunei Darussalam	BRN	360	Indonesia	IDN								11	BEVERAGES	1	No Quantity							11			0
S3	2016	2016	2016	2	0	2	Export	96	Brunei Darussalam	BRN	381	Italy	ITA								11	BEVERAGES	1	No Quantity							1			0
S3	2016	2016	2016	2	0	2	Export	96	Brunei Darussalam	BRN	392	Japan	JPN								11	BEVERAGES	1	No Quantity							6260			0
S3	2016	2016	2016	2	0	2	Export	96	Brunei Darussalam	BRN	458	Malaysia	MYS								11	BEVERAGES	1	No Quantity							135135			0
S3	2016	2016	2016	2	0	2	Export	96	Brunei Darussalam	BRN	598	Papua New Guinea	PNG								11	BEVERAGES	1	No Quantity							1505511			0
S3	2016	2016	2016	2	0	2	Export	96	Brunei Darussalam	BRN	702	Singapore	SGP								11	BEVERAGES	1	No Quantity							116306			0
S3	2016	2016	2016	2	0	2	Export	96	Brunei Darussalam	BRN	764	Thailand	THA								11	BEVERAGES	1	No Quantity							3			0
S3	2016	2016	2016	2	0	2	Export	96	Brunei Darussalam	BRN	826	United Kingdom	GBR								11	BEVERAGES	1	No Quantity							48			0
S3	2016	2016	2016	2	0	2	Export	96	Brunei Darussalam	BRN	842	USA	USA								11	BEVERAGES	1	No Quantity							53			0
S3	2016	2016	2016	2	0	2	Export	90	Solomon Isds	SLB	0	World	WLD								12	TOBACCO,TOBACCO MANUFACT	1	No Quantity							766041			0
S3	2016	2016	2016	2	0	2	Export	90	Solomon Isds	SLB	36	Australia	AUS								12	TOBACCO,TOBACCO MANUFACT	1	No Quantity							564			0
S3	2016	2016	2016	2	0	2	Export	90	Solomon Isds	SLB	704	Viet Nam	VNM								12	TOBACCO,TOBACCO MANUFACT	1	No Quantity							765477			0
S3	2016	2016	2016	2	0	2	Export	96	Brunei Darussalam	BRN	0	World	WLD								21	HIDES,SKINS,FURSKINS,RAW	1	No Quantity							176692			0
S3	2016	2016	2016	2	0	2	Export	96	Brunei Darussalam	BRN	360	Indonesia	IDN								21	HIDES,SKINS,FURSKINS,RAW	1	No Quantity							6876			0
S3	2016	2016	2016	2	0	2	Export	96	Brunei Darussalam	BRN	702	Singapore	SGP								21	HIDES,SKINS,FURSKINS,RAW	1	No Quantity							2079			0
S3	2016	2016	2016	2	0	2	Export	96	Brunei Darussalam	BRN	764	Thailand	THA								21	HIDES,SKINS,FURSKINS,RAW	1	No Quantity							167737			0
S3	2016	2016	2016	2	0	2	Export	90	Solomon Isds	SLB	0	World	WLD								22	OIL SEED,OLEAGINUS FRUIT	1	No Quantity							11125007			0
S3	2016	2016	2016	2	0	2	Export	90	Solomon Isds	SLB	608	Philippines	PHL								22	OIL SEED,OLEAGINUS FRUIT	1	No Quantity							11125007			0
S3	2016	2016	2016	2	0	2	Export	96	Brunei Darussalam	BRN	0	World	WLD								22	OIL SEED,OLEAGINUS FRUIT	1	No Quantity							52686			0
S3	2016	2016	2016	2	0	2	Export	96	Brunei Darussalam	BRN	458	Malaysia	MYS								22	OIL SEED,OLEAGINUS FRUIT	1	No Quantity							52686			0
S3	2016	2016	2016	2	0	2	Export	96	Brunei Darussalam	BRN	0	World	WLD								23	CRUDE RUBBER	1	No Quantity							11000			0
S3	2016	2016	2016	2	0	2	Export	96	Brunei Darussalam	BRN	251	France	FRA								23	CRUDE RUBBER	1	No Quantity							67			0
S3	2016	2016	2016	2	0	2	Export	96	Brunei Darussalam	BRN	458	Malaysia	MYS								23	CRUDE RUBBER	1	No Quantity							10743			0
S3	2016	2016	2016	2	0	2	Export	96	Brunei Darussalam	BRN	699	India	IND								23	CRUDE RUBBER	1	No Quantity							189			0
S3	2016	2016	2016	2	0	2	Export	96	Brunei Darussalam	BRN	702	Singapore	SGP								23	CRUDE RUBBER	1	No Quantity							2			0
S3	2016	2016	2016	2	0	2	Export	90	Solomon Isds	SLB	0	World	WLD								24	CORK AND WOOD	1	No Quantity							295557310			0
S3	2016	2016	2016	2	0	2	Export	90	Solomon Isds	SLB	36	Australia	AUS								24	CORK AND WOOD	1	No Quantity							2269565			0
S3	2016	2016	2016	2	0	2	Export	90	Solomon Isds	SLB	50	Bangladesh	BGD								24	CORK AND WOOD	1	No Quantity							1001959			0
S3	2016	2016	2016	2	0	2	Export	90	Solomon Isds	SLB	56	Belgium	BEL								24	CORK AND WOOD	1	No Quantity							54611			0
S3	2016	2016	2016	2	0	2	Export	90	Solomon Isds	SLB	156	China	CHN								24	CORK AND WOOD	1	No Quantity							251421744			0
S3	2016	2016	2016	2	0	2	Export	90	Solomon Isds	SLB	242	Fiji	FJI								24	CORK AND WOOD	1	No Quantity							20333			0
S3	2016	2016	2016	2	0	2	Export	90	Solomon Isds	SLB	344	China, Hong Kong SAR	HKG								24	CORK AND WOOD	1	No Quantity							3809111			0
S3	2016	2016	2016	2	0	2	Export	90	Solomon Isds	SLB	392	Japan	JPN								24	CORK AND WOOD	1	No Quantity							779012			0
S3	2016	2016	2016	2	0	2	Export	90	Solomon Isds	SLB	408	Dem. People's Rep. of Korea	PRK								24	CORK AND WOOD	1	No Quantity							261235			0
S3	2016	2016	2016	2	0	2	Export	90	Solomon Isds	SLB	410	Rep. of Korea	KOR								24	CORK AND WOOD	1	No Quantity							3235621			0
S3	2016	2016	2016	2	0	2	Export	90	Solomon Isds	SLB	458	Malaysia	MYS								24	CORK AND WOOD	1	No Quantity							226088			0
S3	2016	2016	2016	2	0	2	Export	90	Solomon Isds	SLB	490	Other Asia, nes									24	CORK AND WOOD	1	No Quantity							4798481			0
S3	2016	2016	2016	2	0	2	Export	90	Solomon Isds	SLB	540	New Caledonia	NCL								24	CORK AND WOOD	1	No Quantity							123921			0
S3	2016	2016	2016	2	0	2	Export	90	Solomon Isds	SLB	554	New Zealand	NZL								24	CORK AND WOOD	1	No Quantity							1981293			0
S3	2016	2016	2016	2	0	2	Export	90	Solomon Isds	SLB	598	Papua New Guinea	PNG								24	CORK AND WOOD	1	No Quantity							11341			0
S3	2016	2016	2016	2	0	2	Export	90	Solomon Isds	SLB	608	Philippines	PHL								24	CORK AND WOOD	1	No Quantity							4150878			0
S3	2016	2016	2016	2	0	2	Export	90	Solomon Isds	SLB	699	India	IND								24	CORK AND WOOD	1	No Quantity							17238027			0
S3	2016	2016	2016	2	0	2	Export	90	Solomon Isds	SLB	702	Singapore	SGP								24	CORK AND WOOD	1	No Quantity							902527			0
S3	2016	2016	2016	2	0	2	Export	90	Solomon Isds	SLB	704	Viet Nam	VNM								24	CORK AND WOOD	1	No Quantity							2961970			0
S3	2016	2016	2016	2	0	2	Export	90	Solomon Isds	SLB	784	United Arab Emirates	ARE								24	CORK AND WOOD	1	No Quantity							309592			0
S3	2016	2016	2016	2	0	2	Export	96	Brunei Darussalam	BRN	0	World	WLD								24	CORK AND WOOD	1	No Quantity							658406			0
S3	2016	2016	2016	2	0	2	Export	96	Brunei Darussalam	BRN	156	China	CHN								24	CORK AND WOOD	1	No Quantity							16			0
S3	2016	2016	2016	2	0	2	Export	96	Brunei Darussalam	BRN	344	China, Hong Kong SAR	HKG								24	CORK AND WOOD	1	No Quantity							7			0
S3	2016	2016	2016	2	0	2	Export	96	Brunei Darussalam	BRN	392	Japan	JPN								24	CORK AND WOOD	1	No Quantity							108207			0
S3	2016	2016	2016	2	0	2	Export	96	Brunei Darussalam	BRN	410	Rep. of Korea	KOR								24	CORK AND WOOD	1	No Quantity							443783			0
S3	2016	2016	2016	2	0	2	Export	96	Brunei Darussalam	BRN	458	Malaysia	MYS								24	CORK AND WOOD	1	No Quantity							56533			0
S3	2016	2016	2016	2	0	2	Export	96	Brunei Darussalam	BRN	490	Other Asia, nes									24	CORK AND WOOD	1	No Quantity							18062			0
S3	2016	2016	2016	2	0	2	Export	96	Brunei Darussalam	BRN	702	Singapore	SGP								24	CORK AND WOOD	1	No Quantity							31798			0
S3	2016	2016	2016	2	0	2	Export	96	Brunei Darussalam	BRN	0	World	WLD								25	PULP AND WASTE PAPER	1	No Quantity							627604			0
S3	2016	2016	2016	2	0	2	Export	96	Brunei Darussalam	BRN	56	Belgium	BEL								25	PULP AND WASTE PAPER	1	No Quantity							52			0
S3	2016	2016	2016	2	0	2	Export	96	Brunei Darussalam	BRN	156	China	CHN								25	PULP AND WASTE PAPER	1	No Quantity							457097			0
S3	2016	2016	2016	2	0	2	Export	96	Brunei Darussalam	BRN	360	Indonesia	IDN								25	PULP AND WASTE PAPER	1	No Quantity							92819			0
S3	2016	2016	2016	2	0	2	Export	96	Brunei Darussalam	BRN	458	Malaysia	MYS								25	PULP AND WASTE PAPER	1	No Quantity							3779			0
S3	2016	2016	2016	2	0	2	Export	96	Brunei Darussalam	BRN	528	Netherlands	NLD								25	PULP AND WASTE PAPER	1	No Quantity							109			0
S3	2016	2016	2016	2	0	2	Export	96	Brunei Darussalam	BRN	531	Curaçao	CUW								25	PULP AND WASTE PAPER	1	No Quantity							437			0
S3	2016	2016	2016	2	0	2	Export	96	Brunei Darussalam	BRN	702	Singapore	SGP								25	PULP AND WASTE PAPER	1	No Quantity							10150			0
S3	2016	2016	2016	2	0	2	Export	96	Brunei Darussalam	BRN	764	Thailand	THA								25	PULP AND WASTE PAPER	1	No Quantity							63057			0
S3	2016	2016	2016	2	0	2	Export	96	Brunei Darussalam	BRN	826	United Kingdom	GBR								25	PULP AND WASTE PAPER	1	No Quantity							58			0
S3	2016	2016	2016	2	0	2	Export	96	Brunei Darussalam	BRN	842	USA	USA								25	PULP AND WASTE PAPER	1	No Quantity							46			0
S3	2016	2016	2016	2	0	2	Export	90	Solomon Isds	SLB	0	World	WLD								26	TEXTILE FIBRES	1	No Quantity							36			0
S3	2016	2016	2016	2	0	2	Export	90	Solomon Isds	SLB	776	Tonga	TON								26	TEXTILE FIBRES	1	No Quantity							36			0
S3	2016	2016	2016	2	0	2	Export	96	Brunei Darussalam	BRN	0	World	WLD								26	TEXTILE FIBRES	1	No Quantity							1427			0
S3	2016	2016	2016	2	0	2	Export	96	Brunei Darussalam	BRN	392	Japan	JPN								26	TEXTILE FIBRES	1	No Quantity							36			0
S3	2016	2016	2016	2	0	2	Export	96	Brunei Darussalam	BRN	458	Malaysia	MYS								26	TEXTILE FIBRES	1	No Quantity							80			0
S3	2016	2016	2016	2	0	2	Export	96	Brunei Darussalam	BRN	702	Singapore	SGP								26	TEXTILE FIBRES	1	No Quantity							93			0
S3	2016	2016	2016	2	0	2	Export	96	Brunei Darussalam	BRN	826	United Kingdom	GBR								26	TEXTILE FIBRES	1	No Quantity							1218			0
S3	2016	2016	2016	2	0	2	Export	90	Solomon Isds	SLB	0	World	WLD								27	CRUDE FERTILIZER,MINERAL	1	No Quantity							19927			0
S3	2016	2016	2016	2	0	2	Export	90	Solomon Isds	SLB	36	Australia	AUS								27	CRUDE FERTILIZER,MINERAL	1	No Quantity							269			0
S3	2016	2016	2016	2	0	2	Export	90	Solomon Isds	SLB	704	Viet Nam	VNM								27	CRUDE FERTILIZER,MINERAL	1	No Quantity							19658			0
S3	2016	2016	2016	2	0	2	Export	96	Brunei Darussalam	BRN	0	World	WLD								27	CRUDE FERTILIZER,MINERAL	1	No Quantity							145914			0
S3	2016	2016	2016	2	0	2	Export	96	Brunei Darussalam	BRN	124	Canada	CAN								27	CRUDE FERTILIZER,MINERAL	1	No Quantity							1			0
S3	2016	2016	2016	2	0	2	Export	96	Brunei Darussalam	BRN	251	France	FRA								27	CRUDE FERTILIZER,MINERAL	1	No Quantity							126			0
S3	2016	2016	2016	2	0	2	Export	96	Brunei Darussalam	BRN	344	China, Hong Kong SAR	HKG								27	CRUDE FERTILIZER,MINERAL	1	No Quantity							396			0
S3	2016	2016	2016	2	0	2	Export	96	Brunei Darussalam	BRN	360	Indonesia	IDN								27	CRUDE FERTILIZER,MINERAL	1	No Quantity							50			0
S3	2016	2016	2016	2	0	2	Export	96	Brunei Darussalam	BRN	458	Malaysia	MYS								27	CRUDE FERTILIZER,MINERAL	1	No Quantity							62440			0
S3	2016	2016	2016	2	0	2	Export	96	Brunei Darussalam	BRN	531	Curaçao	CUW								27	CRUDE FERTILIZER,MINERAL	1	No Quantity							36			0
S3	2016	2016	2016	2	0	2	Export	96	Brunei Darussalam	BRN	702	Singapore	SGP								27	CRUDE FERTILIZER,MINERAL	1	No Quantity							82472			0
S3	2016	2016	2016	2	0	2	Export	96	Brunei Darussalam	BRN	764	Thailand	THA								27	CRUDE FERTILIZER,MINERAL	1	No Quantity							15			0
S3	2016	2016	2016	2	0	2	Export	96	Brunei Darussalam	BRN	826	United Kingdom	GBR								27	CRUDE FERTILIZER,MINERAL	1	No Quantity							1			0
S3	2016	2016	2016	2	0	2	Export	96	Brunei Darussalam	BRN	842	USA	USA								27	CRUDE FERTILIZER,MINERAL	1	No Quantity							378			0
S3	2016	2016	2016	2	0	2	Export	90	Solomon Isds	SLB	0	World	WLD								28	METALLIFEROUS ORE,SCRAP	1	No Quantity							686165			0
S3	2016	2016	2016	2	0	2	Export	90	Solomon Isds	SLB	36	Australia	AUS								28	METALLIFEROUS ORE,SCRAP	1	No Quantity							61308			0
S3	2016	2016	2016	2	0	2	Export	90	Solomon Isds	SLB	344	China, Hong Kong SAR	HKG								28	METALLIFEROUS ORE,SCRAP	1	No Quantity							604405			0
S3	2016	2016	2016	2	0	2	Export	90	Solomon Isds	SLB	458	Malaysia	MYS								28	METALLIFEROUS ORE,SCRAP	1	No Quantity							20452			0
S3	2016	2016	2016	2	0	2	Export	96	Brunei Darussalam	BRN	0	World	WLD								28	METALLIFEROUS ORE,SCRAP	1	No Quantity							15336204			0
S3	2016	2016	2016	2	0	2	Export	96	Brunei Darussalam	BRN	251	France	FRA								28	METALLIFEROUS ORE,SCRAP	1	No Quantity							152			0
S3	2016	2016	2016	2	0	2	Export	96	Brunei Darussalam	BRN	458	Malaysia	MYS								28	METALLIFEROUS ORE,SCRAP	1	No Quantity							3636849			0
S3	2016	2016	2016	2	0	2	Export	96	Brunei Darussalam	BRN	699	India	IND								28	METALLIFEROUS ORE,SCRAP	1	No Quantity							21742			0
S3	2016	2016	2016	2	0	2	Export	96	Brunei Darussalam	BRN	702	Singapore	SGP								28	METALLIFEROUS ORE,SCRAP	1	No Quantity							11677385			0
S3	2016	2016	2016	2	0	2	Export	96	Brunei Darussalam	BRN	826	United Kingdom	GBR								28	METALLIFEROUS ORE,SCRAP	1	No Quantity							76			0
S3	2016	2016	2016	2	0	2	Export	90	Solomon Isds	SLB	0	World	WLD								29	CRUDE ANIMAL,VEG.MATERL.	1	No Quantity							858387			0
S3	2016	2016	2016	2	0	2	Export	90	Solomon Isds	SLB	36	Australia	AUS								29	CRUDE ANIMAL,VEG.MATERL.	1	No Quantity							8656			0
S3	2016	2016	2016	2	0	2	Export	90	Solomon Isds	SLB	156	China	CHN								29	CRUDE ANIMAL,VEG.MATERL.	1	No Quantity							8325			0
S3	2016	2016	2016	2	0	2	Export	90	Solomon Isds	SLB	251	France	FRA								29	CRUDE ANIMAL,VEG.MATERL.	1	No Quantity							352831			0
S3	2016	2016	2016	2	0	2	Export	90	Solomon Isds	SLB	296	Kiribati	KIR								29	CRUDE ANIMAL,VEG.MATERL.	1	No Quantity							1185			0
S3	2016	2016	2016	2	0	2	Export	90	Solomon Isds	SLB	300	Greece	GRC								29	CRUDE ANIMAL,VEG.MATERL.	1	No Quantity							4345			0
S3	2016	2016	2016	2	0	2	Export	90	Solomon Isds	SLB	360	Indonesia	IDN								29	CRUDE ANIMAL,VEG.MATERL.	1	No Quantity							28781			0
S3	2016	2016	2016	2	0	2	Export	90	Solomon Isds	SLB	381	Italy	ITA								29	CRUDE ANIMAL,VEG.MATERL.	1	No Quantity							20570			0
S3	2016	2016	2016	2	0	2	Export	90	Solomon Isds	SLB	570	Niue	NIU								29	CRUDE ANIMAL,VEG.MATERL.	1	No Quantity							3024			0
S3	2016	2016	2016	2	0	2	Export	90	Solomon Isds	SLB	704	Viet Nam	VNM								29	CRUDE ANIMAL,VEG.MATERL.	1	No Quantity							272117			0
S3	2016	2016	2016	2	0	2	Export	90	Solomon Isds	SLB	842	USA	USA								29	CRUDE ANIMAL,VEG.MATERL.	1	No Quantity							158552			0
S3	2016	2016	2016	2	0	2	Export	96	Brunei Darussalam	BRN	0	World	WLD								29	CRUDE ANIMAL,VEG.MATERL.	1	No Quantity							223620			0
S3	2016	2016	2016	2	0	2	Export	96	Brunei Darussalam	BRN	203	Czechia	CZE								29	CRUDE ANIMAL,VEG.MATERL.	1	No Quantity							7			0
S3	2016	2016	2016	2	0	2	Export	96	Brunei Darussalam	BRN	392	Japan	JPN								29	CRUDE ANIMAL,VEG.MATERL.	1	No Quantity							150179			0
S3	2016	2016	2016	2	0	2	Export	96	Brunei Darussalam	BRN	458	Malaysia	MYS								29	CRUDE ANIMAL,VEG.MATERL.	1	No Quantity							64240			0
S3	2016	2016	2016	2	0	2	Export	96	Brunei Darussalam	BRN	764	Thailand	THA								29	CRUDE ANIMAL,VEG.MATERL.	1	No Quantity							9194			0
S3	2016	2016	2016	2	0	2	Export	96	Brunei Darussalam	BRN	0	World	WLD								32	COAL, COKE, BRIQUETTES	1	No Quantity							1			0
S3	2016	2016	2016	2	0	2	Export	96	Brunei Darussalam	BRN	842	USA	USA								32	COAL, COKE, BRIQUETTES	1	No Quantity							1			0
S3	2016	2016	2016	2	0	2	Export	90	Solomon Isds	SLB	0	World	WLD								33	PETROLEUM,PETROL.PRODUCT	1	No Quantity							47538			0
S3	2016	2016	2016	2	0	2	Export	90	Solomon Isds	SLB	36	Australia	AUS								33	PETROLEUM,PETROL.PRODUCT	1	No Quantity							59			0
S3	2016	2016	2016	2	0	2	Export	90	Solomon Isds	SLB	520	Nauru	NRU								33	PETROLEUM,PETROL.PRODUCT	1	No Quantity							1492			0
S3	2016	2016	2016	2	0	2	Export	90	Solomon Isds	SLB	554	New Zealand	NZL								33	PETROLEUM,PETROL.PRODUCT	1	No Quantity							45822			0
S3	2016	2016	2016	2	0	2	Export	90	Solomon Isds	SLB	776	Tonga	TON								33	PETROLEUM,PETROL.PRODUCT	1	No Quantity							165			0
S3	2016	2016	2016	2	0	2	Export	96	Brunei Darussalam	BRN	0	World	WLD								33	PETROLEUM,PETROL.PRODUCT	1	No Quantity							1877682666			0
S3	2016	2016	2016	2	0	2	Export	96	Brunei Darussalam	BRN	36	Australia	AUS								33	PETROLEUM,PETROL.PRODUCT	1	No Quantity							229788498			0
S3	2016	2016	2016	2	0	2	Export	96	Brunei Darussalam	BRN	56	Belgium	BEL								33	PETROLEUM,PETROL.PRODUCT	1	No Quantity							17			0
S3	2016	2016	2016	2	0	2	Export	96	Brunei Darussalam	BRN	156	China	CHN								33	PETROLEUM,PETROL.PRODUCT	1	No Quantity							151804781			0
S3	2016	2016	2016	2	0	2	Export	96	Brunei Darussalam	BRN	208	Denmark	DNK								33	PETROLEUM,PETROL.PRODUCT	1	No Quantity							98			0
S3	2016	2016	2016	2	0	2	Export	96	Brunei Darussalam	BRN	251	France	FRA								33	PETROLEUM,PETROL.PRODUCT	1	No Quantity							42658			0
S3	2016	2016	2016	2	0	2	Export	96	Brunei Darussalam	BRN	276	Germany	DEU								33	PETROLEUM,PETROL.PRODUCT	1	No Quantity							4			0
S3	2016	2016	2016	2	0	2	Export	96	Brunei Darussalam	BRN	344	China, Hong Kong SAR	HKG								33	PETROLEUM,PETROL.PRODUCT	1	No Quantity							10			0
S3	2016	2016	2016	2	0	2	Export	96	Brunei Darussalam	BRN	360	Indonesia	IDN								33	PETROLEUM,PETROL.PRODUCT	1	No Quantity							79105215			0
S3	2016	2016	2016	2	0	2	Export	96	Brunei Darussalam	BRN	381	Italy	ITA								33	PETROLEUM,PETROL.PRODUCT	1	No Quantity							101			0
S3	2016	2016	2016	2	0	2	Export	96	Brunei Darussalam	BRN	392	Japan	JPN								33	PETROLEUM,PETROL.PRODUCT	1	No Quantity							83462715			0
S3	2016	2016	2016	2	0	2	Export	96	Brunei Darussalam	BRN	410	Rep. of Korea	KOR								33	PETROLEUM,PETROL.PRODUCT	1	No Quantity							123027291			0
S3	2016	2016	2016	2	0	2	Export	96	Brunei Darussalam	BRN	458	Malaysia	MYS								33	PETROLEUM,PETROL.PRODUCT	1	No Quantity							66180732			0
S3	2016	2016	2016	2	0	2	Export	96	Brunei Darussalam	BRN	512	Oman	OMN								33	PETROLEUM,PETROL.PRODUCT	1	No Quantity							6156			0
S3	2016	2016	2016	2	0	2	Export	96	Brunei Darussalam	BRN	554	New Zealand	NZL								33	PETROLEUM,PETROL.PRODUCT	1	No Quantity							137330744			0
S3	2016	2016	2016	2	0	2	Export	96	Brunei Darussalam	BRN	608	Philippines	PHL								33	PETROLEUM,PETROL.PRODUCT	1	No Quantity							13284785			0
S3	2016	2016	2016	2	0	2	Export	96	Brunei Darussalam	BRN	699	India	IND								33	PETROLEUM,PETROL.PRODUCT	1	No Quantity							454085683			0
S3	2016	2016	2016	2	0	2	Export	96	Brunei Darussalam	BRN	702	Singapore	SGP								33	PETROLEUM,PETROL.PRODUCT	1	No Quantity							89989630			0
S3	2016	2016	2016	2	0	2	Export	96	Brunei Darussalam	BRN	704	Viet Nam	VNM								33	PETROLEUM,PETROL.PRODUCT	1	No Quantity							52886422			0
S3	2016	2016	2016	2	0	2	Export	96	Brunei Darussalam	BRN	764	Thailand	THA								33	PETROLEUM,PETROL.PRODUCT	1	No Quantity							396685525			0
S3	2016	2016	2016	2	0	2	Export	96	Brunei Darussalam	BRN	784	United Arab Emirates	ARE								33	PETROLEUM,PETROL.PRODUCT	1	No Quantity							550			0
S3	2016	2016	2016	2	0	2	Export	96	Brunei Darussalam	BRN	826	United Kingdom	GBR								33	PETROLEUM,PETROL.PRODUCT	1	No Quantity							524			0
S3	2016	2016	2016	2	0	2	Export	96	Brunei Darussalam	BRN	842	USA	USA								33	PETROLEUM,PETROL.PRODUCT	1	No Quantity							495			0
S3	2016	2016	2016	2	0	2	Export	96	Brunei Darussalam	BRN	899	Areas, nes									33	PETROLEUM,PETROL.PRODUCT	1	No Quantity							30			0
S3	2016	2016	2016	2	0	2	Export	96	Brunei Darussalam	BRN	0	World	WLD								34	GAS,NATURAL,MANUFACTURED	1	No Quantity							2406605136			0
S3	2016	2016	2016	2	0	2	Export	96	Brunei Darussalam	BRN	156	China	CHN								34	GAS,NATURAL,MANUFACTURED	1	No Quantity							21360621			0
S3	2016	2016	2016	2	0	2	Export	96	Brunei Darussalam	BRN	392	Japan	JPN								34	GAS,NATURAL,MANUFACTURED	1	No Quantity							1600839011			0
S3	2016	2016	2016	2	0	2	Export	96	Brunei Darussalam	BRN	410	Rep. of Korea	KOR								34	GAS,NATURAL,MANUFACTURED	1	No Quantity							558821968			0
S3	2016	2016	2016	2	0	2	Export	96	Brunei Darussalam	BRN	458	Malaysia	MYS								34	GAS,NATURAL,MANUFACTURED	1	No Quantity							112669655			0
S3	2016	2016	2016	2	0	2	Export	96	Brunei Darussalam	BRN	490	Other Asia, nes									34	GAS,NATURAL,MANUFACTURED	1	No Quantity							112913663			0
S3	2016	2016	2016	2	0	2	Export	96	Brunei Darussalam	BRN	702	Singapore	SGP								34	GAS,NATURAL,MANUFACTURED	1	No Quantity							218			0
S3	2016	2016	2016	2	0	2	Export	96	Brunei Darussalam	BRN	0	World	WLD								41	ANIMAL OILS AND FATS	1	No Quantity							239			0
S3	2016	2016	2016	2	0	2	Export	96	Brunei Darussalam	BRN	458	Malaysia	MYS								41	ANIMAL OILS AND FATS	1	No Quantity							239			0
S3	2016	2016	2016	2	0	2	Export	90	Solomon Isds	SLB	0	World	WLD								42	FIXED VEG. FATS AND OILS	1	No Quantity							37744820			0
S3	2016	2016	2016	2	0	2	Export	90	Solomon Isds	SLB	36	Australia	AUS								42	FIXED VEG. FATS AND OILS	1	No Quantity							213960			0
S3	2016	2016	2016	2	0	2	Export	90	Solomon Isds	SLB	124	Canada	CAN								42	FIXED VEG. FATS AND OILS	1	No Quantity							40355			0
S3	2016	2016	2016	2	0	2	Export	90	Solomon Isds	SLB	156	China	CHN								42	FIXED VEG. FATS AND OILS	1	No Quantity							5085			0
S3	2016	2016	2016	2	0	2	Export	90	Solomon Isds	SLB	276	Germany	DEU								42	FIXED VEG. FATS AND OILS	1	No Quantity							94333			0
S3	2016	2016	2016	2	0	2	Export	90	Solomon Isds	SLB	458	Malaysia	MYS								42	FIXED VEG. FATS AND OILS	1	No Quantity							173472			0
S3	2016	2016	2016	2	0	2	Export	90	Solomon Isds	SLB	528	Netherlands	NLD								42	FIXED VEG. FATS AND OILS	1	No Quantity							3027991			0
S3	2016	2016	2016	2	0	2	Export	90	Solomon Isds	SLB	554	New Zealand	NZL								42	FIXED VEG. FATS AND OILS	1	No Quantity							218777			0
S3	2016	2016	2016	2	0	2	Export	90	Solomon Isds	SLB	724	Spain	ESP								42	FIXED VEG. FATS AND OILS	1	No Quantity							132129			0
S3	2016	2016	2016	2	0	2	Export	90	Solomon Isds	SLB	757	Switzerland	CHE								42	FIXED VEG. FATS AND OILS	1	No Quantity							14532238			0
S3	2016	2016	2016	2	0	2	Export	90	Solomon Isds	SLB	826	United Kingdom	GBR								42	FIXED VEG. FATS AND OILS	1	No Quantity							19306480			0
S3	2016	2016	2016	2	0	2	Export	96	Brunei Darussalam	BRN	0	World	WLD								42	FIXED VEG. FATS AND OILS	1	No Quantity							86729			0
S3	2016	2016	2016	2	0	2	Export	96	Brunei Darussalam	BRN	458	Malaysia	MYS								42	FIXED VEG. FATS AND OILS	1	No Quantity							86729			0
S3	2016	2016	2016	2	0	2	Export	96	Brunei Darussalam	BRN	0	World	WLD								43	ANIMAL,VEG.FATS,OILS,NES	1	No Quantity							9404			0
S3	2016	2016	2016	2	0	2	Export	96	Brunei Darussalam	BRN	458	Malaysia	MYS								43	ANIMAL,VEG.FATS,OILS,NES	1	No Quantity							9404			0
S3	2016	2016	2016	2	0	2	Export	96	Brunei Darussalam	BRN	0	World	WLD								51	ORGANIC CHEMICALS	1	No Quantity							123072773			0
S3	2016	2016	2016	2	0	2	Export	96	Brunei Darussalam	BRN	36	Australia	AUS								51	ORGANIC CHEMICALS	1	No Quantity							40975			0
S3	2016	2016	2016	2	0	2	Export	96	Brunei Darussalam	BRN	156	China	CHN								51	ORGANIC CHEMICALS	1	No Quantity							48356088			0
S3	2016	2016	2016	2	0	2	Export	96	Brunei Darussalam	BRN	360	Indonesia	IDN								51	ORGANIC CHEMICALS	1	No Quantity							2388249			0
S3	2016	2016	2016	2	0	2	Export	96	Brunei Darussalam	BRN	392	Japan	JPN								51	ORGANIC CHEMICALS	1	No Quantity							6296122			0
S3	2016	2016	2016	2	0	2	Export	96	Brunei Darussalam	BRN	410	Rep. of Korea	KOR								51	ORGANIC CHEMICALS	1	No Quantity							10548919			0
S3	2016	2016	2016	2	0	2	Export	96	Brunei Darussalam	BRN	458	Malaysia	MYS								51	ORGANIC CHEMICALS	1	No Quantity							3962936			0
S3	2016	2016	2016	2	0	2	Export	96	Brunei Darussalam	BRN	490	Other Asia, nes									51	ORGANIC CHEMICALS	1	No Quantity							21030047			0
S3	2016	2016	2016	2	0	2	Export	96	Brunei Darussalam	BRN	528	Netherlands	NLD								51	ORGANIC CHEMICALS	1	No Quantity							30			0
S3	2016	2016	2016	2	0	2	Export	96	Brunei Darussalam	BRN	608	Philippines	PHL								51	ORGANIC CHEMICALS	1	No Quantity							7544366			0
S3	2016	2016	2016	2	0	2	Export	96	Brunei Darussalam	BRN	699	India	IND								51	ORGANIC CHEMICALS	1	No Quantity							83			0
S3	2016	2016	2016	2	0	2	Export	96	Brunei Darussalam	BRN	702	Singapore	SGP								51	ORGANIC CHEMICALS	1	No Quantity							2957460			0
S3	2016	2016	2016	2	0	2	Export	96	Brunei Darussalam	BRN	704	Viet Nam	VNM								51	ORGANIC CHEMICALS	1	No Quantity							9539545			0
S3	2016	2016	2016	2	0	2	Export	96	Brunei Darussalam	BRN	764	Thailand	THA								51	ORGANIC CHEMICALS	1	No Quantity							10407373			0
S3	2016	2016	2016	2	0	2	Export	96	Brunei Darussalam	BRN	826	United Kingdom	GBR								51	ORGANIC CHEMICALS	1	No Quantity							579			0
S3	2016	2016	2016	2	0	2	Export	96	Brunei Darussalam	BRN	0	World	WLD								52	INORGANIC CHEMICALS	1	No Quantity							455884			0
S3	2016	2016	2016	2	0	2	Export	96	Brunei Darussalam	BRN	36	Australia	AUS								52	INORGANIC CHEMICALS	1	No Quantity							1			0
S3	2016	2016	2016	2	0	2	Export	96	Brunei Darussalam	BRN	156	China	CHN								52	INORGANIC CHEMICALS	1	No Quantity							21			0
S3	2016	2016	2016	2	0	2	Export	96	Brunei Darussalam	BRN	251	France	FRA								52	INORGANIC CHEMICALS	1	No Quantity							312			0
S3	2016	2016	2016	2	0	2	Export	96	Brunei Darussalam	BRN	414	Kuwait	KWT								52	INORGANIC CHEMICALS	1	No Quantity							47918			0
S3	2016	2016	2016	2	0	2	Export	96	Brunei Darussalam	BRN	458	Malaysia	MYS								52	INORGANIC CHEMICALS	1	No Quantity							290910			0
S3	2016	2016	2016	2	0	2	Export	96	Brunei Darussalam	BRN	512	Oman	OMN								52	INORGANIC CHEMICALS	1	No Quantity							37770			0
S3	2016	2016	2016	2	0	2	Export	96	Brunei Darussalam	BRN	586	Pakistan	PAK								52	INORGANIC CHEMICALS	1	No Quantity							2547			0
S3	2016	2016	2016	2	0	2	Export	96	Brunei Darussalam	BRN	682	Saudi Arabia	SAU								52	INORGANIC CHEMICALS	1	No Quantity							10246			0
S3	2016	2016	2016	2	0	2	Export	96	Brunei Darussalam	BRN	699	India	IND								52	INORGANIC CHEMICALS	1	No Quantity							596			0
S3	2016	2016	2016	2	0	2	Export	96	Brunei Darussalam	BRN	702	Singapore	SGP								52	INORGANIC CHEMICALS	1	No Quantity							20152			0
S3	2016	2016	2016	2	0	2	Export	96	Brunei Darussalam	BRN	764	Thailand	THA								52	INORGANIC CHEMICALS	1	No Quantity							6135			0
S3	2016	2016	2016	2	0	2	Export	96	Brunei Darussalam	BRN	826	United Kingdom	GBR								52	INORGANIC CHEMICALS	1	No Quantity							29519			0
S3	2016	2016	2016	2	0	2	Export	96	Brunei Darussalam	BRN	842	USA	USA								52	INORGANIC CHEMICALS	1	No Quantity							6101			0
S3	2016	2016	2016	2	0	2	Export	96	Brunei Darussalam	BRN	899	Areas, nes									52	INORGANIC CHEMICALS	1	No Quantity							3655			0
S3	2016	2016	2016	2	0	2	Export	90	Solomon Isds	SLB	0	World	WLD								53	DYES,COLOURING MATERIALS	1	No Quantity							6469			0
S3	2016	2016	2016	2	0	2	Export	90	Solomon Isds	SLB	554	New Zealand	NZL								53	DYES,COLOURING MATERIALS	1	No Quantity							192			0
S3	2016	2016	2016	2	0	2	Export	90	Solomon Isds	SLB	776	Tonga	TON								53	DYES,COLOURING MATERIALS	1	No Quantity							6276			0
S3	2016	2016	2016	2	0	2	Export	96	Brunei Darussalam	BRN	0	World	WLD								53	DYES,COLOURING MATERIALS	1	No Quantity							69366			0
S3	2016	2016	2016	2	0	2	Export	96	Brunei Darussalam	BRN	458	Malaysia	MYS								53	DYES,COLOURING MATERIALS	1	No Quantity							18171			0
S3	2016	2016	2016	2	0	2	Export	96	Brunei Darussalam	BRN	682	Saudi Arabia	SAU								53	DYES,COLOURING MATERIALS	1	No Quantity							2			0
S3	2016	2016	2016	2	0	2	Export	96	Brunei Darussalam	BRN	702	Singapore	SGP								53	DYES,COLOURING MATERIALS	1	No Quantity							51186			0
S3	2016	2016	2016	2	0	2	Export	96	Brunei Darussalam	BRN	826	United Kingdom	GBR								53	DYES,COLOURING MATERIALS	1	No Quantity							2			0
S3	2016	2016	2016	2	0	2	Export	96	Brunei Darussalam	BRN	842	USA	USA								53	DYES,COLOURING MATERIALS	1	No Quantity							5			0
S3	2016	2016	2016	2	0	2	Export	90	Solomon Isds	SLB	0	World	WLD								54	MEDICINAL,PHARM.PRODUCTS	1	No Quantity							7117			0
S3	2016	2016	2016	2	0	2	Export	90	Solomon Isds	SLB	242	Fiji	FJI								54	MEDICINAL,PHARM.PRODUCTS	1	No Quantity							7117			0
S3	2016	2016	2016	2	0	2	Export	96	Brunei Darussalam	BRN	0	World	WLD								54	MEDICINAL,PHARM.PRODUCTS	1	No Quantity							194843			0
S3	2016	2016	2016	2	0	2	Export	96	Brunei Darussalam	BRN	32	Argentina	ARG								54	MEDICINAL,PHARM.PRODUCTS	1	No Quantity							14			0
S3	2016	2016	2016	2	0	2	Export	96	Brunei Darussalam	BRN	36	Australia	AUS								54	MEDICINAL,PHARM.PRODUCTS	1	No Quantity							5953			0
S3	2016	2016	2016	2	0	2	Export	96	Brunei Darussalam	BRN	104	Myanmar	MMR								54	MEDICINAL,PHARM.PRODUCTS	1	No Quantity							35			0
S3	2016	2016	2016	2	0	2	Export	96	Brunei Darussalam	BRN	124	Canada	CAN								54	MEDICINAL,PHARM.PRODUCTS	1	No Quantity							7			0
S3	2016	2016	2016	2	0	2	Export	96	Brunei Darussalam	BRN	156	China	CHN								54	MEDICINAL,PHARM.PRODUCTS	1	No Quantity							49			0
S3	2016	2016	2016	2	0	2	Export	96	Brunei Darussalam	BRN	276	Germany	DEU								54	MEDICINAL,PHARM.PRODUCTS	1	No Quantity							6			0
S3	2016	2016	2016	2	0	2	Export	96	Brunei Darussalam	BRN	344	China, Hong Kong SAR	HKG								54	MEDICINAL,PHARM.PRODUCTS	1	No Quantity							3146			0
S3	2016	2016	2016	2	0	2	Export	96	Brunei Darussalam	BRN	392	Japan	JPN								54	MEDICINAL,PHARM.PRODUCTS	1	No Quantity							2			0
S3	2016	2016	2016	2	0	2	Export	96	Brunei Darussalam	BRN	404	Kenya	KEN								54	MEDICINAL,PHARM.PRODUCTS	1	No Quantity							508			0
S3	2016	2016	2016	2	0	2	Export	96	Brunei Darussalam	BRN	408	Dem. People's Rep. of Korea	PRK								54	MEDICINAL,PHARM.PRODUCTS	1	No Quantity							1			0
S3	2016	2016	2016	2	0	2	Export	96	Brunei Darussalam	BRN	410	Rep. of Korea	KOR								54	MEDICINAL,PHARM.PRODUCTS	1	No Quantity							1			0
S3	2016	2016	2016	2	0	2	Export	96	Brunei Darussalam	BRN	458	Malaysia	MYS								54	MEDICINAL,PHARM.PRODUCTS	1	No Quantity							48694			0
S3	2016	2016	2016	2	0	2	Export	96	Brunei Darussalam	BRN	490	Other Asia, nes									54	MEDICINAL,PHARM.PRODUCTS	1	No Quantity							2			0
S3	2016	2016	2016	2	0	2	Export	96	Brunei Darussalam	BRN	528	Netherlands	NLD								54	MEDICINAL,PHARM.PRODUCTS	1	No Quantity							253			0
S3	2016	2016	2016	2	0	2	Export	96	Brunei Darussalam	BRN	554	New Zealand	NZL								54	MEDICINAL,PHARM.PRODUCTS	1	No Quantity							493			0
S3	2016	2016	2016	2	0	2	Export	96	Brunei Darussalam	BRN	634	Qatar	QAT								54	MEDICINAL,PHARM.PRODUCTS	1	No Quantity							72			0
S3	2016	2016	2016	2	0	2	Export	96	Brunei Darussalam	BRN	682	Saudi Arabia	SAU								54	MEDICINAL,PHARM.PRODUCTS	1	No Quantity							7948			0
S3	2016	2016	2016	2	0	2	Export	96	Brunei Darussalam	BRN	699	India	IND								54	MEDICINAL,PHARM.PRODUCTS	1	No Quantity							1			0
S3	2016	2016	2016	2	0	2	Export	96	Brunei Darussalam	BRN	702	Singapore	SGP								54	MEDICINAL,PHARM.PRODUCTS	1	No Quantity							52906			0
S3	2016	2016	2016	2	0	2	Export	96	Brunei Darussalam	BRN	826	United Kingdom	GBR								54	MEDICINAL,PHARM.PRODUCTS	1	No Quantity							73045			0
S3	2016	2016	2016	2	0	2	Export	96	Brunei Darussalam	BRN	842	USA	USA								54	MEDICINAL,PHARM.PRODUCTS	1	No Quantity							1706			0
S3	2016	2016	2016	2	0	2	Export	90	Solomon Isds	SLB	0	World	WLD								55	ESSENTL.OILS,PERFUME,ETC	1	No Quantity							25083			0
S3	2016	2016	2016	2	0	2	Export	90	Solomon Isds	SLB	36	Australia	AUS								55	ESSENTL.OILS,PERFUME,ETC	1	No Quantity							18768			0
S3	2016	2016	2016	2	0	2	Export	90	Solomon Isds	SLB	156	China	CHN								55	ESSENTL.OILS,PERFUME,ETC	1	No Quantity							656			0
S3	2016	2016	2016	2	0	2	Export	90	Solomon Isds	SLB	520	Nauru	NRU								55	ESSENTL.OILS,PERFUME,ETC	1	No Quantity							5659			0
S3	2016	2016	2016	2	0	2	Export	96	Brunei Darussalam	BRN	0	World	WLD								55	ESSENTL.OILS,PERFUME,ETC	1	No Quantity							218596			0
S3	2016	2016	2016	2	0	2	Export	96	Brunei Darussalam	BRN	36	Australia	AUS								55	ESSENTL.OILS,PERFUME,ETC	1	No Quantity							102			0
S3	2016	2016	2016	2	0	2	Export	96	Brunei Darussalam	BRN	48	Bahrain	BHR								55	ESSENTL.OILS,PERFUME,ETC	1	No Quantity							66			0
S3	2016	2016	2016	2	0	2	Export	96	Brunei Darussalam	BRN	144	Sri Lanka	LKA								55	ESSENTL.OILS,PERFUME,ETC	1	No Quantity							17			0
S3	2016	2016	2016	2	0	2	Export	96	Brunei Darussalam	BRN	156	China	CHN								55	ESSENTL.OILS,PERFUME,ETC	1	No Quantity							156			0
S3	2016	2016	2016	2	0	2	Export	96	Brunei Darussalam	BRN	344	China, Hong Kong SAR	HKG								55	ESSENTL.OILS,PERFUME,ETC	1	No Quantity							2597			0
S3	2016	2016	2016	2	0	2	Export	96	Brunei Darussalam	BRN	360	Indonesia	IDN								55	ESSENTL.OILS,PERFUME,ETC	1	No Quantity							40			0
S3	2016	2016	2016	2	0	2	Export	96	Brunei Darussalam	BRN	404	Kenya	KEN								55	ESSENTL.OILS,PERFUME,ETC	1	No Quantity							3164			0
S3	2016	2016	2016	2	0	2	Export	96	Brunei Darussalam	BRN	408	Dem. People's Rep. of Korea	PRK								55	ESSENTL.OILS,PERFUME,ETC	1	No Quantity							1			0
S3	2016	2016	2016	2	0	2	Export	96	Brunei Darussalam	BRN	410	Rep. of Korea	KOR								55	ESSENTL.OILS,PERFUME,ETC	1	No Quantity							37			0
S3	2016	2016	2016	2	0	2	Export	96	Brunei Darussalam	BRN	414	Kuwait	KWT								55	ESSENTL.OILS,PERFUME,ETC	1	No Quantity							10			0
S3	2016	2016	2016	2	0	2	Export	96	Brunei Darussalam	BRN	458	Malaysia	MYS								55	ESSENTL.OILS,PERFUME,ETC	1	No Quantity							187290			0
S3	2016	2016	2016	2	0	2	Export	96	Brunei Darussalam	BRN	490	Other Asia, nes									55	ESSENTL.OILS,PERFUME,ETC	1	No Quantity							12030			0
S3	2016	2016	2016	2	0	2	Export	96	Brunei Darussalam	BRN	524	Nepal	NPL								55	ESSENTL.OILS,PERFUME,ETC	1	No Quantity							30			0
S3	2016	2016	2016	2	0	2	Export	96	Brunei Darussalam	BRN	554	New Zealand	NZL								55	ESSENTL.OILS,PERFUME,ETC	1	No Quantity							773			0
S3	2016	2016	2016	2	0	2	Export	96	Brunei Darussalam	BRN	566	Nigeria	NGA								55	ESSENTL.OILS,PERFUME,ETC	1	No Quantity							627			0
S3	2016	2016	2016	2	0	2	Export	96	Brunei Darussalam	BRN	634	Qatar	QAT								55	ESSENTL.OILS,PERFUME,ETC	1	No Quantity							1			0
S3	2016	2016	2016	2	0	2	Export	96	Brunei Darussalam	BRN	682	Saudi Arabia	SAU								55	ESSENTL.OILS,PERFUME,ETC	1	No Quantity							12			0
S3	2016	2016	2016	2	0	2	Export	96	Brunei Darussalam	BRN	699	India	IND								55	ESSENTL.OILS,PERFUME,ETC	1	No Quantity							1			0
S3	2016	2016	2016	2	0	2	Export	96	Brunei Darussalam	BRN	702	Singapore	SGP								55	ESSENTL.OILS,PERFUME,ETC	1	No Quantity							9141			0
S3	2016	2016	2016	2	0	2	Export	96	Brunei Darussalam	BRN	784	United Arab Emirates	ARE								55	ESSENTL.OILS,PERFUME,ETC	1	No Quantity							69			0
S3	2016	2016	2016	2	0	2	Export	96	Brunei Darussalam	BRN	826	United Kingdom	GBR								55	ESSENTL.OILS,PERFUME,ETC	1	No Quantity							2272			0
S3	2016	2016	2016	2	0	2	Export	96	Brunei Darussalam	BRN	842	USA	USA								55	ESSENTL.OILS,PERFUME,ETC	1	No Quantity							160			0
S3	2016	2016	2016	2	0	2	Export	96	Brunei Darussalam	BRN	0	World	WLD								56	FERTILIZER,EXCEPT GRP272	1	No Quantity							11334			0
S3	2016	2016	2016	2	0	2	Export	96	Brunei Darussalam	BRN	458	Malaysia	MYS								56	FERTILIZER,EXCEPT GRP272	1	No Quantity							11334			0
S3	2016	2016	2016	2	0	2	Export	96	Brunei Darussalam	BRN	0	World	WLD								57	PLASTICS IN PRIMARY FORM	1	No Quantity							311022			0
S3	2016	2016	2016	2	0	2	Export	96	Brunei Darussalam	BRN	76	Brazil	BRA								57	PLASTICS IN PRIMARY FORM	1	No Quantity							17			0
S3	2016	2016	2016	2	0	2	Export	96	Brunei Darussalam	BRN	104	Myanmar	MMR								57	PLASTICS IN PRIMARY FORM	1	No Quantity							26			0
S3	2016	2016	2016	2	0	2	Export	96	Brunei Darussalam	BRN	156	China	CHN								57	PLASTICS IN PRIMARY FORM	1	No Quantity							44682			0
S3	2016	2016	2016	2	0	2	Export	96	Brunei Darussalam	BRN	344	China, Hong Kong SAR	HKG								57	PLASTICS IN PRIMARY FORM	1	No Quantity							32662			0
S3	2016	2016	2016	2	0	2	Export	96	Brunei Darussalam	BRN	410	Rep. of Korea	KOR								57	PLASTICS IN PRIMARY FORM	1	No Quantity							26			0
S3	2016	2016	2016	2	0	2	Export	96	Brunei Darussalam	BRN	458	Malaysia	MYS								57	PLASTICS IN PRIMARY FORM	1	No Quantity							226303			0
S3	2016	2016	2016	2	0	2	Export	96	Brunei Darussalam	BRN	490	Other Asia, nes									57	PLASTICS IN PRIMARY FORM	1	No Quantity							7			0
S3	2016	2016	2016	2	0	2	Export	96	Brunei Darussalam	BRN	528	Netherlands	NLD								57	PLASTICS IN PRIMARY FORM	1	No Quantity							36			0
S3	2016	2016	2016	2	0	2	Export	96	Brunei Darussalam	BRN	554	New Zealand	NZL								57	PLASTICS IN PRIMARY FORM	1	No Quantity							187			0
S3	2016	2016	2016	2	0	2	Export	96	Brunei Darussalam	BRN	699	India	IND								57	PLASTICS IN PRIMARY FORM	1	No Quantity							46			0
S3	2016	2016	2016	2	0	2	Export	96	Brunei Darussalam	BRN	702	Singapore	SGP								57	PLASTICS IN PRIMARY FORM	1	No Quantity							6718			0
S3	2016	2016	2016	2	0	2	Export	96	Brunei Darussalam	BRN	704	Viet Nam	VNM								57	PLASTICS IN PRIMARY FORM	1	No Quantity							28			0
S3	2016	2016	2016	2	0	2	Export	96	Brunei Darussalam	BRN	764	Thailand	THA								57	PLASTICS IN PRIMARY FORM	1	No Quantity							211			0
S3	2016	2016	2016	2	0	2	Export	96	Brunei Darussalam	BRN	842	USA	USA								57	PLASTICS IN PRIMARY FORM	1	No Quantity							74			0
S3	2016	2016	2016	2	0	2	Export	90	Solomon Isds	SLB	0	World	WLD								58	PLASTIC,NON-PRIMARY FORM	1	No Quantity							933			0
S3	2016	2016	2016	2	0	2	Export	90	Solomon Isds	SLB	392	Japan	JPN								58	PLASTIC,NON-PRIMARY FORM	1	No Quantity							112			0
S3	2016	2016	2016	2	0	2	Export	90	Solomon Isds	SLB	776	Tonga	TON								58	PLASTIC,NON-PRIMARY FORM	1	No Quantity							821			0
S3	2016	2016	2016	2	0	2	Export	96	Brunei Darussalam	BRN	0	World	WLD								58	PLASTIC,NON-PRIMARY FORM	1	No Quantity							127541			0
S3	2016	2016	2016	2	0	2	Export	96	Brunei Darussalam	BRN	36	Australia	AUS								58	PLASTIC,NON-PRIMARY FORM	1	No Quantity							7			0
S3	2016	2016	2016	2	0	2	Export	96	Brunei Darussalam	BRN	104	Myanmar	MMR								58	PLASTIC,NON-PRIMARY FORM	1	No Quantity							75			0
S3	2016	2016	2016	2	0	2	Export	96	Brunei Darussalam	BRN	156	China	CHN								58	PLASTIC,NON-PRIMARY FORM	1	No Quantity							1			0
S3	2016	2016	2016	2	0	2	Export	96	Brunei Darussalam	BRN	276	Germany	DEU								58	PLASTIC,NON-PRIMARY FORM	1	No Quantity							416			0
S3	2016	2016	2016	2	0	2	Export	96	Brunei Darussalam	BRN	344	China, Hong Kong SAR	HKG								58	PLASTIC,NON-PRIMARY FORM	1	No Quantity							24			0
S3	2016	2016	2016	2	0	2	Export	96	Brunei Darussalam	BRN	360	Indonesia	IDN								58	PLASTIC,NON-PRIMARY FORM	1	No Quantity							453			0
S3	2016	2016	2016	2	0	2	Export	96	Brunei Darussalam	BRN	392	Japan	JPN								58	PLASTIC,NON-PRIMARY FORM	1	No Quantity							9322			0
S3	2016	2016	2016	2	0	2	Export	96	Brunei Darussalam	BRN	404	Kenya	KEN								58	PLASTIC,NON-PRIMARY FORM	1	No Quantity							58			0
S3	2016	2016	2016	2	0	2	Export	96	Brunei Darussalam	BRN	410	Rep. of Korea	KOR								58	PLASTIC,NON-PRIMARY FORM	1	No Quantity							995			0
S3	2016	2016	2016	2	0	2	Export	96	Brunei Darussalam	BRN	458	Malaysia	MYS								58	PLASTIC,NON-PRIMARY FORM	1	No Quantity							72326			0
S3	2016	2016	2016	2	0	2	Export	96	Brunei Darussalam	BRN	490	Other Asia, nes									58	PLASTIC,NON-PRIMARY FORM	1	No Quantity							3			0
S3	2016	2016	2016	2	0	2	Export	96	Brunei Darussalam	BRN	579	Norway	NOR								58	PLASTIC,NON-PRIMARY FORM	1	No Quantity							761			0
S3	2016	2016	2016	2	0	2	Export	96	Brunei Darussalam	BRN	598	Papua New Guinea	PNG								58	PLASTIC,NON-PRIMARY FORM	1	No Quantity							225			0
S3	2016	2016	2016	2	0	2	Export	96	Brunei Darussalam	BRN	643	Russian Federation	RUS								58	PLASTIC,NON-PRIMARY FORM	1	No Quantity							657			0
S3	2016	2016	2016	2	0	2	Export	96	Brunei Darussalam	BRN	682	Saudi Arabia	SAU								58	PLASTIC,NON-PRIMARY FORM	1	No Quantity							229			0
S3	2016	2016	2016	2	0	2	Export	96	Brunei Darussalam	BRN	699	India	IND								58	PLASTIC,NON-PRIMARY FORM	1	No Quantity							150			0
S3	2016	2016	2016	2	0	2	Export	96	Brunei Darussalam	BRN	702	Singapore	SGP								58	PLASTIC,NON-PRIMARY FORM	1	No Quantity							28232			0
S3	2016	2016	2016	2	0	2	Export	96	Brunei Darussalam	BRN	724	Spain	ESP								58	PLASTIC,NON-PRIMARY FORM	1	No Quantity							4			0
S3	2016	2016	2016	2	0	2	Export	96	Brunei Darussalam	BRN	764	Thailand	THA								58	PLASTIC,NON-PRIMARY FORM	1	No Quantity							26			0
S3	2016	2016	2016	2	0	2	Export	96	Brunei Darussalam	BRN	784	United Arab Emirates	ARE								58	PLASTIC,NON-PRIMARY FORM	1	No Quantity							430			0
S3	2016	2016	2016	2	0	2	Export	96	Brunei Darussalam	BRN	826	United Kingdom	GBR								58	PLASTIC,NON-PRIMARY FORM	1	No Quantity							309			0
S3	2016	2016	2016	2	0	2	Export	96	Brunei Darussalam	BRN	842	USA	USA								58	PLASTIC,NON-PRIMARY FORM	1	No Quantity							12813			0
S3	2016	2016	2016	2	0	2	Export	96	Brunei Darussalam	BRN	862	Venezuela	VEN								58	PLASTIC,NON-PRIMARY FORM	1	No Quantity							25			0
S3	2016	2016	2016	2	0	2	Export	90	Solomon Isds	SLB	0	World	WLD								59	CHEMICAL MATERIALS NES	1	No Quantity							964			0
S3	2016	2016	2016	2	0	2	Export	90	Solomon Isds	SLB	36	Australia	AUS								59	CHEMICAL MATERIALS NES	1	No Quantity							6			0
S3	2016	2016	2016	2	0	2	Export	90	Solomon Isds	SLB	520	Nauru	NRU								59	CHEMICAL MATERIALS NES	1	No Quantity							200			0
S3	2016	2016	2016	2	0	2	Export	90	Solomon Isds	SLB	776	Tonga	TON								59	CHEMICAL MATERIALS NES	1	No Quantity							758			0
S3	2016	2016	2016	2	0	2	Export	96	Brunei Darussalam	BRN	0	World	WLD								59	CHEMICAL MATERIALS NES	1	No Quantity							110568963			0
S3	2016	2016	2016	2	0	2	Export	96	Brunei Darussalam	BRN	12	Algeria	DZA								59	CHEMICAL MATERIALS NES	1	No Quantity							114			0
S3	2016	2016	2016	2	0	2	Export	96	Brunei Darussalam	BRN	36	Australia	AUS								59	CHEMICAL MATERIALS NES	1	No Quantity							11648			0
S3	2016	2016	2016	2	0	2	Export	96	Brunei Darussalam	BRN	48	Bahrain	BHR								59	CHEMICAL MATERIALS NES	1	No Quantity							51			0
S3	2016	2016	2016	2	0	2	Export	96	Brunei Darussalam	BRN	104	Myanmar	MMR								59	CHEMICAL MATERIALS NES	1	No Quantity							2237			0
S3	2016	2016	2016	2	0	2	Export	96	Brunei Darussalam	BRN	156	China	CHN								59	CHEMICAL MATERIALS NES	1	No Quantity							1			0
S3	2016	2016	2016	2	0	2	Export	96	Brunei Darussalam	BRN	251	France	FRA								59	CHEMICAL MATERIALS NES	1	No Quantity							11062			0
S3	2016	2016	2016	2	0	2	Export	96	Brunei Darussalam	BRN	276	Germany	DEU								59	CHEMICAL MATERIALS NES	1	No Quantity							372			0
S3	2016	2016	2016	2	0	2	Export	96	Brunei Darussalam	BRN	344	China, Hong Kong SAR	HKG								59	CHEMICAL MATERIALS NES	1	No Quantity							219			0
S3	2016	2016	2016	2	0	2	Export	96	Brunei Darussalam	BRN	360	Indonesia	IDN								59	CHEMICAL MATERIALS NES	1	No Quantity							145039			0
S3	2016	2016	2016	2	0	2	Export	96	Brunei Darussalam	BRN	392	Japan	JPN								59	CHEMICAL MATERIALS NES	1	No Quantity							86365			0
S3	2016	2016	2016	2	0	2	Export	96	Brunei Darussalam	BRN	410	Rep. of Korea	KOR								59	CHEMICAL MATERIALS NES	1	No Quantity							7047			0
S3	2016	2016	2016	2	0	2	Export	96	Brunei Darussalam	BRN	458	Malaysia	MYS								59	CHEMICAL MATERIALS NES	1	No Quantity							993864			0
S3	2016	2016	2016	2	0	2	Export	96	Brunei Darussalam	BRN	512	Oman	OMN								59	CHEMICAL MATERIALS NES	1	No Quantity							52801			0
S3	2016	2016	2016	2	0	2	Export	96	Brunei Darussalam	BRN	554	New Zealand	NZL								59	CHEMICAL MATERIALS NES	1	No Quantity							2124			0
S3	2016	2016	2016	2	0	2	Export	96	Brunei Darussalam	BRN	579	Norway	NOR								59	CHEMICAL MATERIALS NES	1	No Quantity							2			0
S3	2016	2016	2016	2	0	2	Export	96	Brunei Darussalam	BRN	586	Pakistan	PAK								59	CHEMICAL MATERIALS NES	1	No Quantity							43619			0
S3	2016	2016	2016	2	0	2	Export	96	Brunei Darussalam	BRN	608	Philippines	PHL								59	CHEMICAL MATERIALS NES	1	No Quantity							31200			0
S3	2016	2016	2016	2	0	2	Export	96	Brunei Darussalam	BRN	699	India	IND								59	CHEMICAL MATERIALS NES	1	No Quantity							10277			0
S3	2016	2016	2016	2	0	2	Export	96	Brunei Darussalam	BRN	702	Singapore	SGP								59	CHEMICAL MATERIALS NES	1	No Quantity							108951151			0
S3	2016	2016	2016	2	0	2	Export	96	Brunei Darussalam	BRN	764	Thailand	THA								59	CHEMICAL MATERIALS NES	1	No Quantity							30704			0
S3	2016	2016	2016	2	0	2	Export	96	Brunei Darussalam	BRN	784	United Arab Emirates	ARE								59	CHEMICAL MATERIALS NES	1	No Quantity							90525			0
S3	2016	2016	2016	2	0	2	Export	96	Brunei Darussalam	BRN	826	United Kingdom	GBR								59	CHEMICAL MATERIALS NES	1	No Quantity							82117			0
S3	2016	2016	2016	2	0	2	Export	96	Brunei Darussalam	BRN	842	USA	USA								59	CHEMICAL MATERIALS NES	1	No Quantity							14766			0
S3	2016	2016	2016	2	0	2	Export	96	Brunei Darussalam	BRN	858	Uruguay	URY								59	CHEMICAL MATERIALS NES	1	No Quantity							1651			0
S3	2016	2016	2016	2	0	2	Export	96	Brunei Darussalam	BRN	899	Areas, nes									59	CHEMICAL MATERIALS NES	1	No Quantity							10			0
S3	2016	2016	2016	2	0	2	Export	96	Brunei Darussalam	BRN	0	World	WLD								61	LEATHER, LEATHER GOODS	1	No Quantity							97370			0
S3	2016	2016	2016	2	0	2	Export	96	Brunei Darussalam	BRN	458	Malaysia	MYS								61	LEATHER, LEATHER GOODS	1	No Quantity							814			0
S3	2016	2016	2016	2	0	2	Export	96	Brunei Darussalam	BRN	490	Other Asia, nes									61	LEATHER, LEATHER GOODS	1	No Quantity							398			0
S3	2016	2016	2016	2	0	2	Export	96	Brunei Darussalam	BRN	554	New Zealand	NZL								61	LEATHER, LEATHER GOODS	1	No Quantity							136			0
S3	2016	2016	2016	2	0	2	Export	96	Brunei Darussalam	BRN	702	Singapore	SGP								61	LEATHER, LEATHER GOODS	1	No Quantity							22015			0
S3	2016	2016	2016	2	0	2	Export	96	Brunei Darussalam	BRN	764	Thailand	THA								61	LEATHER, LEATHER GOODS	1	No Quantity							69484			0
S3	2016	2016	2016	2	0	2	Export	96	Brunei Darussalam	BRN	826	United Kingdom	GBR								61	LEATHER, LEATHER GOODS	1	No Quantity							4512			0
S3	2016	2016	2016	2	0	2	Export	96	Brunei Darussalam	BRN	842	USA	USA								61	LEATHER, LEATHER GOODS	1	No Quantity							10			0
S3	2016	2016	2016	2	0	2	Export	90	Solomon Isds	SLB	0	World	WLD								62	RUBBER MANUFACTURES, NES	1	No Quantity							14523			0
S3	2016	2016	2016	2	0	2	Export	90	Solomon Isds	SLB	776	Tonga	TON								62	RUBBER MANUFACTURES, NES	1	No Quantity							14523			0
S3	2016	2016	2016	2	0	2	Export	96	Brunei Darussalam	BRN	0	World	WLD								62	RUBBER MANUFACTURES, NES	1	No Quantity							3295839			0
S3	2016	2016	2016	2	0	2	Export	96	Brunei Darussalam	BRN	12	Algeria	DZA								62	RUBBER MANUFACTURES, NES	1	No Quantity							7			0
S3	2016	2016	2016	2	0	2	Export	96	Brunei Darussalam	BRN	32	Argentina	ARG								62	RUBBER MANUFACTURES, NES	1	No Quantity							91			0
S3	2016	2016	2016	2	0	2	Export	96	Brunei Darussalam	BRN	36	Australia	AUS								62	RUBBER MANUFACTURES, NES	1	No Quantity							6059			0
S3	2016	2016	2016	2	0	2	Export	96	Brunei Darussalam	BRN	100	Bulgaria	BGR								62	RUBBER MANUFACTURES, NES	1	No Quantity							4			0
S3	2016	2016	2016	2	0	2	Export	96	Brunei Darussalam	BRN	104	Myanmar	MMR								62	RUBBER MANUFACTURES, NES	1	No Quantity							42			0
S3	2016	2016	2016	2	0	2	Export	96	Brunei Darussalam	BRN	124	Canada	CAN								62	RUBBER MANUFACTURES, NES	1	No Quantity							878			0
S3	2016	2016	2016	2	0	2	Export	96	Brunei Darussalam	BRN	156	China	CHN								62	RUBBER MANUFACTURES, NES	1	No Quantity							358236			0
S3	2016	2016	2016	2	0	2	Export	96	Brunei Darussalam	BRN	170	Colombia	COL								62	RUBBER MANUFACTURES, NES	1	No Quantity							855			0
S3	2016	2016	2016	2	0	2	Export	96	Brunei Darussalam	BRN	218	Ecuador	ECU								62	RUBBER MANUFACTURES, NES	1	No Quantity							208			0
S3	2016	2016	2016	2	0	2	Export	96	Brunei Darussalam	BRN	251	France	FRA								62	RUBBER MANUFACTURES, NES	1	No Quantity							231			0
S3	2016	2016	2016	2	0	2	Export	96	Brunei Darussalam	BRN	276	Germany	DEU								62	RUBBER MANUFACTURES, NES	1	No Quantity							18790			0
S3	2016	2016	2016	2	0	2	Export	96	Brunei Darussalam	BRN	344	China, Hong Kong SAR	HKG								62	RUBBER MANUFACTURES, NES	1	No Quantity							203124			0
S3	2016	2016	2016	2	0	2	Export	96	Brunei Darussalam	BRN	360	Indonesia	IDN								62	RUBBER MANUFACTURES, NES	1	No Quantity							33918			0
S3	2016	2016	2016	2	0	2	Export	96	Brunei Darussalam	BRN	392	Japan	JPN								62	RUBBER MANUFACTURES, NES	1	No Quantity							4563			0
S3	2016	2016	2016	2	0	2	Export	96	Brunei Darussalam	BRN	410	Rep. of Korea	KOR								62	RUBBER MANUFACTURES, NES	1	No Quantity							1247			0
S3	2016	2016	2016	2	0	2	Export	96	Brunei Darussalam	BRN	414	Kuwait	KWT								62	RUBBER MANUFACTURES, NES	1	No Quantity							1369			0
S3	2016	2016	2016	2	0	2	Export	96	Brunei Darussalam	BRN	458	Malaysia	MYS								62	RUBBER MANUFACTURES, NES	1	No Quantity							1976543			0
S3	2016	2016	2016	2	0	2	Export	96	Brunei Darussalam	BRN	484	Mexico	MEX								62	RUBBER MANUFACTURES, NES	1	No Quantity							1664			0
S3	2016	2016	2016	2	0	2	Export	96	Brunei Darussalam	BRN	512	Oman	OMN								62	RUBBER MANUFACTURES, NES	1	No Quantity							1802			0
S3	2016	2016	2016	2	0	2	Export	96	Brunei Darussalam	BRN	528	Netherlands	NLD								62	RUBBER MANUFACTURES, NES	1	No Quantity							1187			0
S3	2016	2016	2016	2	0	2	Export	96	Brunei Darussalam	BRN	554	New Zealand	NZL								62	RUBBER MANUFACTURES, NES	1	No Quantity							499			0
S3	2016	2016	2016	2	0	2	Export	96	Brunei Darussalam	BRN	566	Nigeria	NGA								62	RUBBER MANUFACTURES, NES	1	No Quantity							2639			0
S3	2016	2016	2016	2	0	2	Export	96	Brunei Darussalam	BRN	579	Norway	NOR								62	RUBBER MANUFACTURES, NES	1	No Quantity							387			0
S3	2016	2016	2016	2	0	2	Export	96	Brunei Darussalam	BRN	604	Peru	PER								62	RUBBER MANUFACTURES, NES	1	No Quantity							3			0
S3	2016	2016	2016	2	0	2	Export	96	Brunei Darussalam	BRN	608	Philippines	PHL								62	RUBBER MANUFACTURES, NES	1	No Quantity							15258			0
S3	2016	2016	2016	2	0	2	Export	96	Brunei Darussalam	BRN	634	Qatar	QAT								62	RUBBER MANUFACTURES, NES	1	No Quantity							123			0
S3	2016	2016	2016	2	0	2	Export	96	Brunei Darussalam	BRN	642	Romania	ROU								62	RUBBER MANUFACTURES, NES	1	No Quantity							54			0
S3	2016	2016	2016	2	0	2	Export	96	Brunei Darussalam	BRN	643	Russian Federation	RUS								62	RUBBER MANUFACTURES, NES	1	No Quantity							4			0
S3	2016	2016	2016	2	0	2	Export	96	Brunei Darussalam	BRN	682	Saudi Arabia	SAU								62	RUBBER MANUFACTURES, NES	1	No Quantity							5437			0
S3	2016	2016	2016	2	0	2	Export	96	Brunei Darussalam	BRN	699	India	IND								62	RUBBER MANUFACTURES, NES	1	No Quantity							82511			0
S3	2016	2016	2016	2	0	2	Export	96	Brunei Darussalam	BRN	702	Singapore	SGP								62	RUBBER MANUFACTURES, NES	1	No Quantity							346391			0
S3	2016	2016	2016	2	0	2	Export	96	Brunei Darussalam	BRN	704	Viet Nam	VNM								62	RUBBER MANUFACTURES, NES	1	No Quantity							22205			0
S3	2016	2016	2016	2	0	2	Export	96	Brunei Darussalam	BRN	724	Spain	ESP								62	RUBBER MANUFACTURES, NES	1	No Quantity							959			0
S3	2016	2016	2016	2	0	2	Export	96	Brunei Darussalam	BRN	764	Thailand	THA								62	RUBBER MANUFACTURES, NES	1	No Quantity							12679			0
S3	2016	2016	2016	2	0	2	Export	96	Brunei Darussalam	BRN	784	United Arab Emirates	ARE								62	RUBBER MANUFACTURES, NES	1	No Quantity							171279			0
S3	2016	2016	2016	2	0	2	Export	96	Brunei Darussalam	BRN	818	Egypt	EGY								62	RUBBER MANUFACTURES, NES	1	No Quantity							4743			0
S3	2016	2016	2016	2	0	2	Export	96	Brunei Darussalam	BRN	826	United Kingdom	GBR								62	RUBBER MANUFACTURES, NES	1	No Quantity							4181			0
S3	2016	2016	2016	2	0	2	Export	96	Brunei Darussalam	BRN	837	Bunkers									62	RUBBER MANUFACTURES, NES	1	No Quantity							708			0
S3	2016	2016	2016	2	0	2	Export	96	Brunei Darussalam	BRN	842	USA	USA								62	RUBBER MANUFACTURES, NES	1	No Quantity							14599			0
S3	2016	2016	2016	2	0	2	Export	96	Brunei Darussalam	BRN	858	Uruguay	URY								62	RUBBER MANUFACTURES, NES	1	No Quantity							292			0
S3	2016	2016	2016	2	0	2	Export	96	Brunei Darussalam	BRN	862	Venezuela	VEN								62	RUBBER MANUFACTURES, NES	1	No Quantity							68			0
S3	2016	2016	2016	2	0	2	Export	96	Brunei Darussalam	BRN	899	Areas, nes									62	RUBBER MANUFACTURES, NES	1	No Quantity							1			0
S3	2016	2016	2016	2	0	2	Export	90	Solomon Isds	SLB	0	World	WLD								63	CORK, WOOD MANUFACTURES	1	No Quantity							26171894			0
S3	2016	2016	2016	2	0	2	Export	90	Solomon Isds	SLB	50	Bangladesh	BGD								63	CORK, WOOD MANUFACTURES	1	No Quantity							220038			0
S3	2016	2016	2016	2	0	2	Export	90	Solomon Isds	SLB	156	China	CHN								63	CORK, WOOD MANUFACTURES	1	No Quantity							21805232			0
S3	2016	2016	2016	2	0	2	Export	90	Solomon Isds	SLB	242	Fiji	FJI								63	CORK, WOOD MANUFACTURES	1	No Quantity							4524			0
S3	2016	2016	2016	2	0	2	Export	90	Solomon Isds	SLB	410	Rep. of Korea	KOR								63	CORK, WOOD MANUFACTURES	1	No Quantity							189690			0
S3	2016	2016	2016	2	0	2	Export	90	Solomon Isds	SLB	490	Other Asia, nes									63	CORK, WOOD MANUFACTURES	1	No Quantity							1113679			0
S3	2016	2016	2016	2	0	2	Export	90	Solomon Isds	SLB	540	New Caledonia	NCL								63	CORK, WOOD MANUFACTURES	1	No Quantity							582			0
S3	2016	2016	2016	2	0	2	Export	90	Solomon Isds	SLB	608	Philippines	PHL								63	CORK, WOOD MANUFACTURES	1	No Quantity							918310			0
S3	2016	2016	2016	2	0	2	Export	90	Solomon Isds	SLB	704	Viet Nam	VNM								63	CORK, WOOD MANUFACTURES	1	No Quantity							1919358			0
S3	2016	2016	2016	2	0	2	Export	90	Solomon Isds	SLB	776	Tonga	TON								63	CORK, WOOD MANUFACTURES	1	No Quantity							482			0
S3	2016	2016	2016	2	0	2	Export	96	Brunei Darussalam	BRN	0	World	WLD								63	CORK, WOOD MANUFACTURES	1	No Quantity							1844760			0
S3	2016	2016	2016	2	0	2	Export	96	Brunei Darussalam	BRN	36	Australia	AUS								63	CORK, WOOD MANUFACTURES	1	No Quantity							32			0
S3	2016	2016	2016	2	0	2	Export	96	Brunei Darussalam	BRN	48	Bahrain	BHR								63	CORK, WOOD MANUFACTURES	1	No Quantity							457			0
S3	2016	2016	2016	2	0	2	Export	96	Brunei Darussalam	BRN	124	Canada	CAN								63	CORK, WOOD MANUFACTURES	1	No Quantity							26			0
S3	2016	2016	2016	2	0	2	Export	96	Brunei Darussalam	BRN	156	China	CHN								63	CORK, WOOD MANUFACTURES	1	No Quantity							10953			0
S3	2016	2016	2016	2	0	2	Export	96	Brunei Darussalam	BRN	196	Cyprus	CYP								63	CORK, WOOD MANUFACTURES	1	No Quantity							1623			0
S3	2016	2016	2016	2	0	2	Export	96	Brunei Darussalam	BRN	251	France	FRA								63	CORK, WOOD MANUFACTURES	1	No Quantity							214026			0
S3	2016	2016	2016	2	0	2	Export	96	Brunei Darussalam	BRN	392	Japan	JPN								63	CORK, WOOD MANUFACTURES	1	No Quantity							7			0
S3	2016	2016	2016	2	0	2	Export	96	Brunei Darussalam	BRN	404	Kenya	KEN								63	CORK, WOOD MANUFACTURES	1	No Quantity							324			0
S3	2016	2016	2016	2	0	2	Export	96	Brunei Darussalam	BRN	410	Rep. of Korea	KOR								63	CORK, WOOD MANUFACTURES	1	No Quantity							81801			0
S3	2016	2016	2016	2	0	2	Export	96	Brunei Darussalam	BRN	458	Malaysia	MYS								63	CORK, WOOD MANUFACTURES	1	No Quantity							1452988			0
S3	2016	2016	2016	2	0	2	Export	96	Brunei Darussalam	BRN	512	Oman	OMN								63	CORK, WOOD MANUFACTURES	1	No Quantity							187			0
S3	2016	2016	2016	2	0	2	Export	96	Brunei Darussalam	BRN	531	Curaçao	CUW								63	CORK, WOOD MANUFACTURES	1	No Quantity							29			0
S3	2016	2016	2016	2	0	2	Export	96	Brunei Darussalam	BRN	566	Nigeria	NGA								63	CORK, WOOD MANUFACTURES	1	No Quantity							10			0
S3	2016	2016	2016	2	0	2	Export	96	Brunei Darussalam	BRN	579	Norway	NOR								63	CORK, WOOD MANUFACTURES	1	No Quantity							31			0
S3	2016	2016	2016	2	0	2	Export	96	Brunei Darussalam	BRN	634	Qatar	QAT								63	CORK, WOOD MANUFACTURES	1	No Quantity							2			0
S3	2016	2016	2016	2	0	2	Export	96	Brunei Darussalam	BRN	643	Russian Federation	RUS								63	CORK, WOOD MANUFACTURES	1	No Quantity							24			0
S3	2016	2016	2016	2	0	2	Export	96	Brunei Darussalam	BRN	699	India	IND								63	CORK, WOOD MANUFACTURES	1	No Quantity							17371			0
S3	2016	2016	2016	2	0	2	Export	96	Brunei Darussalam	BRN	702	Singapore	SGP								63	CORK, WOOD MANUFACTURES	1	No Quantity							45245			0
S3	2016	2016	2016	2	0	2	Export	96	Brunei Darussalam	BRN	757	Switzerland	CHE								63	CORK, WOOD MANUFACTURES	1	No Quantity							4			0
S3	2016	2016	2016	2	0	2	Export	96	Brunei Darussalam	BRN	764	Thailand	THA								63	CORK, WOOD MANUFACTURES	1	No Quantity							115			0
S3	2016	2016	2016	2	0	2	Export	96	Brunei Darussalam	BRN	826	United Kingdom	GBR								63	CORK, WOOD MANUFACTURES	1	No Quantity							1040			0
S3	2016	2016	2016	2	0	2	Export	96	Brunei Darussalam	BRN	842	USA	USA								63	CORK, WOOD MANUFACTURES	1	No Quantity							103			0
S3	2016	2016	2016	2	0	2	Export	96	Brunei Darussalam	BRN	899	Areas, nes									63	CORK, WOOD MANUFACTURES	1	No Quantity							18360			0
S3	2016	2016	2016	2	0	2	Export	90	Solomon Isds	SLB	0	World	WLD								64	PAPER,PAPERBOARD,ETC.	1	No Quantity							13704			0
S3	2016	2016	2016	2	0	2	Export	90	Solomon Isds	SLB	36	Australia	AUS								64	PAPER,PAPERBOARD,ETC.	1	No Quantity							13500			0
S3	2016	2016	2016	2	0	2	Export	90	Solomon Isds	SLB	554	New Zealand	NZL								64	PAPER,PAPERBOARD,ETC.	1	No Quantity							18			0
S3	2016	2016	2016	2	0	2	Export	90	Solomon Isds	SLB	776	Tonga	TON								64	PAPER,PAPERBOARD,ETC.	1	No Quantity							185			0
S3	2016	2016	2016	2	0	2	Export	96	Brunei Darussalam	BRN	0	World	WLD								64	PAPER,PAPERBOARD,ETC.	1	No Quantity							426574			0
S3	2016	2016	2016	2	0	2	Export	96	Brunei Darussalam	BRN	36	Australia	AUS								64	PAPER,PAPERBOARD,ETC.	1	No Quantity							442			0
S3	2016	2016	2016	2	0	2	Export	96	Brunei Darussalam	BRN	76	Brazil	BRA								64	PAPER,PAPERBOARD,ETC.	1	No Quantity							1			0
S3	2016	2016	2016	2	0	2	Export	96	Brunei Darussalam	BRN	124	Canada	CAN								64	PAPER,PAPERBOARD,ETC.	1	No Quantity							33			0
S3	2016	2016	2016	2	0	2	Export	96	Brunei Darussalam	BRN	156	China	CHN								64	PAPER,PAPERBOARD,ETC.	1	No Quantity							280848			0
S3	2016	2016	2016	2	0	2	Export	96	Brunei Darussalam	BRN	251	France	FRA								64	PAPER,PAPERBOARD,ETC.	1	No Quantity							362			0
S3	2016	2016	2016	2	0	2	Export	96	Brunei Darussalam	BRN	276	Germany	DEU								64	PAPER,PAPERBOARD,ETC.	1	No Quantity							2438			0
S3	2016	2016	2016	2	0	2	Export	96	Brunei Darussalam	BRN	344	China, Hong Kong SAR	HKG								64	PAPER,PAPERBOARD,ETC.	1	No Quantity							5			0
S3	2016	2016	2016	2	0	2	Export	96	Brunei Darussalam	BRN	360	Indonesia	IDN								64	PAPER,PAPERBOARD,ETC.	1	No Quantity							21			0
S3	2016	2016	2016	2	0	2	Export	96	Brunei Darussalam	BRN	376	Israel	ISR								64	PAPER,PAPERBOARD,ETC.	1	No Quantity							821			0
S3	2016	2016	2016	2	0	2	Export	96	Brunei Darussalam	BRN	404	Kenya	KEN								64	PAPER,PAPERBOARD,ETC.	1	No Quantity							18664			0
S3	2016	2016	2016	2	0	2	Export	96	Brunei Darussalam	BRN	410	Rep. of Korea	KOR								64	PAPER,PAPERBOARD,ETC.	1	No Quantity							72			0
S3	2016	2016	2016	2	0	2	Export	96	Brunei Darussalam	BRN	458	Malaysia	MYS								64	PAPER,PAPERBOARD,ETC.	1	No Quantity							89887			0
S3	2016	2016	2016	2	0	2	Export	96	Brunei Darussalam	BRN	528	Netherlands	NLD								64	PAPER,PAPERBOARD,ETC.	1	No Quantity							181			0
S3	2016	2016	2016	2	0	2	Export	96	Brunei Darussalam	BRN	531	Curaçao	CUW								64	PAPER,PAPERBOARD,ETC.	1	No Quantity							145			0
S3	2016	2016	2016	2	0	2	Export	96	Brunei Darussalam	BRN	554	New Zealand	NZL								64	PAPER,PAPERBOARD,ETC.	1	No Quantity							3348			0
S3	2016	2016	2016	2	0	2	Export	96	Brunei Darussalam	BRN	579	Norway	NOR								64	PAPER,PAPERBOARD,ETC.	1	No Quantity							171			0
S3	2016	2016	2016	2	0	2	Export	96	Brunei Darussalam	BRN	608	Philippines	PHL								64	PAPER,PAPERBOARD,ETC.	1	No Quantity							206			0
S3	2016	2016	2016	2	0	2	Export	96	Brunei Darussalam	BRN	634	Qatar	QAT								64	PAPER,PAPERBOARD,ETC.	1	No Quantity							73			0
S3	2016	2016	2016	2	0	2	Export	96	Brunei Darussalam	BRN	682	Saudi Arabia	SAU								64	PAPER,PAPERBOARD,ETC.	1	No Quantity							164			0
S3	2016	2016	2016	2	0	2	Export	96	Brunei Darussalam	BRN	702	Singapore	SGP								64	PAPER,PAPERBOARD,ETC.	1	No Quantity							22620			0
S3	2016	2016	2016	2	0	2	Export	96	Brunei Darussalam	BRN	826	United Kingdom	GBR								64	PAPER,PAPERBOARD,ETC.	1	No Quantity							5923			0
S3	2016	2016	2016	2	0	2	Export	96	Brunei Darussalam	BRN	842	USA	USA								64	PAPER,PAPERBOARD,ETC.	1	No Quantity							126			0
S3	2016	2016	2016	2	0	2	Export	96	Brunei Darussalam	BRN	899	Areas, nes									64	PAPER,PAPERBOARD,ETC.	1	No Quantity							24			0
S3	2016	2016	2016	2	0	2	Export	90	Solomon Isds	SLB	0	World	WLD								65	TEXTILE YARN,FABRIC,ETC.	1	No Quantity							28408			0
S3	2016	2016	2016	2	0	2	Export	90	Solomon Isds	SLB	36	Australia	AUS								65	TEXTILE YARN,FABRIC,ETC.	1	No Quantity							23731			0
S3	2016	2016	2016	2	0	2	Export	90	Solomon Isds	SLB	598	Papua New Guinea	PNG								65	TEXTILE YARN,FABRIC,ETC.	1	No Quantity							3875			0
S3	2016	2016	2016	2	0	2	Export	90	Solomon Isds	SLB	776	Tonga	TON								65	TEXTILE YARN,FABRIC,ETC.	1	No Quantity							802			0
S3	2016	2016	2016	2	0	2	Export	96	Brunei Darussalam	BRN	0	World	WLD								65	TEXTILE YARN,FABRIC,ETC.	1	No Quantity							366480			0
S3	2016	2016	2016	2	0	2	Export	96	Brunei Darussalam	BRN	36	Australia	AUS								65	TEXTILE YARN,FABRIC,ETC.	1	No Quantity							92			0
S3	2016	2016	2016	2	0	2	Export	96	Brunei Darussalam	BRN	50	Bangladesh	BGD								65	TEXTILE YARN,FABRIC,ETC.	1	No Quantity							1			0
S3	2016	2016	2016	2	0	2	Export	96	Brunei Darussalam	BRN	56	Belgium	BEL								65	TEXTILE YARN,FABRIC,ETC.	1	No Quantity							1			0
S3	2016	2016	2016	2	0	2	Export	96	Brunei Darussalam	BRN	104	Myanmar	MMR								65	TEXTILE YARN,FABRIC,ETC.	1	No Quantity							21			0
S3	2016	2016	2016	2	0	2	Export	96	Brunei Darussalam	BRN	124	Canada	CAN								65	TEXTILE YARN,FABRIC,ETC.	1	No Quantity							43			0
S3	2016	2016	2016	2	0	2	Export	96	Brunei Darussalam	BRN	156	China	CHN								65	TEXTILE YARN,FABRIC,ETC.	1	No Quantity							109			0
S3	2016	2016	2016	2	0	2	Export	96	Brunei Darussalam	BRN	251	France	FRA								65	TEXTILE YARN,FABRIC,ETC.	1	No Quantity							2			0
S3	2016	2016	2016	2	0	2	Export	96	Brunei Darussalam	BRN	276	Germany	DEU								65	TEXTILE YARN,FABRIC,ETC.	1	No Quantity							1229			0
S3	2016	2016	2016	2	0	2	Export	96	Brunei Darussalam	BRN	344	China, Hong Kong SAR	HKG								65	TEXTILE YARN,FABRIC,ETC.	1	No Quantity							10578			0
S3	2016	2016	2016	2	0	2	Export	96	Brunei Darussalam	BRN	360	Indonesia	IDN								65	TEXTILE YARN,FABRIC,ETC.	1	No Quantity							2			0
S3	2016	2016	2016	2	0	2	Export	96	Brunei Darussalam	BRN	376	Israel	ISR								65	TEXTILE YARN,FABRIC,ETC.	1	No Quantity							436			0
S3	2016	2016	2016	2	0	2	Export	96	Brunei Darussalam	BRN	392	Japan	JPN								65	TEXTILE YARN,FABRIC,ETC.	1	No Quantity							24			0
S3	2016	2016	2016	2	0	2	Export	96	Brunei Darussalam	BRN	404	Kenya	KEN								65	TEXTILE YARN,FABRIC,ETC.	1	No Quantity							13787			0
S3	2016	2016	2016	2	0	2	Export	96	Brunei Darussalam	BRN	410	Rep. of Korea	KOR								65	TEXTILE YARN,FABRIC,ETC.	1	No Quantity							160			0
S3	2016	2016	2016	2	0	2	Export	96	Brunei Darussalam	BRN	458	Malaysia	MYS								65	TEXTILE YARN,FABRIC,ETC.	1	No Quantity							78446			0
S3	2016	2016	2016	2	0	2	Export	96	Brunei Darussalam	BRN	554	New Zealand	NZL								65	TEXTILE YARN,FABRIC,ETC.	1	No Quantity							2311			0
S3	2016	2016	2016	2	0	2	Export	96	Brunei Darussalam	BRN	579	Norway	NOR								65	TEXTILE YARN,FABRIC,ETC.	1	No Quantity							726			0
S3	2016	2016	2016	2	0	2	Export	96	Brunei Darussalam	BRN	586	Pakistan	PAK								65	TEXTILE YARN,FABRIC,ETC.	1	No Quantity							5			0
S3	2016	2016	2016	2	0	2	Export	96	Brunei Darussalam	BRN	608	Philippines	PHL								65	TEXTILE YARN,FABRIC,ETC.	1	No Quantity							301			0
S3	2016	2016	2016	2	0	2	Export	96	Brunei Darussalam	BRN	682	Saudi Arabia	SAU								65	TEXTILE YARN,FABRIC,ETC.	1	No Quantity							671			0
S3	2016	2016	2016	2	0	2	Export	96	Brunei Darussalam	BRN	699	India	IND								65	TEXTILE YARN,FABRIC,ETC.	1	No Quantity							1375			0
S3	2016	2016	2016	2	0	2	Export	96	Brunei Darussalam	BRN	702	Singapore	SGP								65	TEXTILE YARN,FABRIC,ETC.	1	No Quantity							161118			0
S3	2016	2016	2016	2	0	2	Export	96	Brunei Darussalam	BRN	704	Viet Nam	VNM								65	TEXTILE YARN,FABRIC,ETC.	1	No Quantity							71			0
S3	2016	2016	2016	2	0	2	Export	96	Brunei Darussalam	BRN	764	Thailand	THA								65	TEXTILE YARN,FABRIC,ETC.	1	No Quantity							8922			0
S3	2016	2016	2016	2	0	2	Export	96	Brunei Darussalam	BRN	826	United Kingdom	GBR								65	TEXTILE YARN,FABRIC,ETC.	1	No Quantity							56883			0
S3	2016	2016	2016	2	0	2	Export	96	Brunei Darussalam	BRN	842	USA	USA								65	TEXTILE YARN,FABRIC,ETC.	1	No Quantity							29161			0
S3	2016	2016	2016	2	0	2	Export	96	Brunei Darussalam	BRN	899	Areas, nes									65	TEXTILE YARN,FABRIC,ETC.	1	No Quantity							4			0
S3	2016	2016	2016	2	0	2	Export	90	Solomon Isds	SLB	0	World	WLD								66	NON-METAL.MINERAL MANFCT	1	No Quantity							8317			0
S3	2016	2016	2016	2	0	2	Export	90	Solomon Isds	SLB	242	Fiji	FJI								66	NON-METAL.MINERAL MANFCT	1	No Quantity							8317			0
S3	2016	2016	2016	2	0	2	Export	96	Brunei Darussalam	BRN	0	World	WLD								66	NON-METAL.MINERAL MANFCT	1	No Quantity							1675035			0
S3	2016	2016	2016	2	0	2	Export	96	Brunei Darussalam	BRN	36	Australia	AUS								66	NON-METAL.MINERAL MANFCT	1	No Quantity							118738			0
S3	2016	2016	2016	2	0	2	Export	96	Brunei Darussalam	BRN	104	Myanmar	MMR								66	NON-METAL.MINERAL MANFCT	1	No Quantity							30			0
S3	2016	2016	2016	2	0	2	Export	96	Brunei Darussalam	BRN	152	Chile	CHL								66	NON-METAL.MINERAL MANFCT	1	No Quantity							3			0
S3	2016	2016	2016	2	0	2	Export	96	Brunei Darussalam	BRN	156	China	CHN								66	NON-METAL.MINERAL MANFCT	1	No Quantity							5216			0
S3	2016	2016	2016	2	0	2	Export	96	Brunei Darussalam	BRN	251	France	FRA								66	NON-METAL.MINERAL MANFCT	1	No Quantity							36			0
S3	2016	2016	2016	2	0	2	Export	96	Brunei Darussalam	BRN	276	Germany	DEU								66	NON-METAL.MINERAL MANFCT	1	No Quantity							1759			0
S3	2016	2016	2016	2	0	2	Export	96	Brunei Darussalam	BRN	344	China, Hong Kong SAR	HKG								66	NON-METAL.MINERAL MANFCT	1	No Quantity							28613			0
S3	2016	2016	2016	2	0	2	Export	96	Brunei Darussalam	BRN	360	Indonesia	IDN								66	NON-METAL.MINERAL MANFCT	1	No Quantity							206			0
S3	2016	2016	2016	2	0	2	Export	96	Brunei Darussalam	BRN	372	Ireland	IRL								66	NON-METAL.MINERAL MANFCT	1	No Quantity							2			0
S3	2016	2016	2016	2	0	2	Export	96	Brunei Darussalam	BRN	376	Israel	ISR								66	NON-METAL.MINERAL MANFCT	1	No Quantity							346			0
S3	2016	2016	2016	2	0	2	Export	96	Brunei Darussalam	BRN	381	Italy	ITA								66	NON-METAL.MINERAL MANFCT	1	No Quantity							14			0
S3	2016	2016	2016	2	0	2	Export	96	Brunei Darussalam	BRN	392	Japan	JPN								66	NON-METAL.MINERAL MANFCT	1	No Quantity							1846			0
S3	2016	2016	2016	2	0	2	Export	96	Brunei Darussalam	BRN	404	Kenya	KEN								66	NON-METAL.MINERAL MANFCT	1	No Quantity							662			0
S3	2016	2016	2016	2	0	2	Export	96	Brunei Darussalam	BRN	410	Rep. of Korea	KOR								66	NON-METAL.MINERAL MANFCT	1	No Quantity							906			0
S3	2016	2016	2016	2	0	2	Export	96	Brunei Darussalam	BRN	414	Kuwait	KWT								66	NON-METAL.MINERAL MANFCT	1	No Quantity							217			0
S3	2016	2016	2016	2	0	2	Export	96	Brunei Darussalam	BRN	422	Lebanon	LBN								66	NON-METAL.MINERAL MANFCT	1	No Quantity							4			0
S3	2016	2016	2016	2	0	2	Export	96	Brunei Darussalam	BRN	458	Malaysia	MYS								66	NON-METAL.MINERAL MANFCT	1	No Quantity							1277119			0
S3	2016	2016	2016	2	0	2	Export	96	Brunei Darussalam	BRN	579	Norway	NOR								66	NON-METAL.MINERAL MANFCT	1	No Quantity							623			0
S3	2016	2016	2016	2	0	2	Export	96	Brunei Darussalam	BRN	608	Philippines	PHL								66	NON-METAL.MINERAL MANFCT	1	No Quantity							10			0
S3	2016	2016	2016	2	0	2	Export	96	Brunei Darussalam	BRN	634	Qatar	QAT								66	NON-METAL.MINERAL MANFCT	1	No Quantity							33			0
S3	2016	2016	2016	2	0	2	Export	96	Brunei Darussalam	BRN	699	India	IND								66	NON-METAL.MINERAL MANFCT	1	No Quantity							79			0
S3	2016	2016	2016	2	0	2	Export	96	Brunei Darussalam	BRN	702	Singapore	SGP								66	NON-METAL.MINERAL MANFCT	1	No Quantity							104775			0
S3	2016	2016	2016	2	0	2	Export	96	Brunei Darussalam	BRN	704	Viet Nam	VNM								66	NON-METAL.MINERAL MANFCT	1	No Quantity							3619			0
S3	2016	2016	2016	2	0	2	Export	96	Brunei Darussalam	BRN	724	Spain	ESP								66	NON-METAL.MINERAL MANFCT	1	No Quantity							7			0
S3	2016	2016	2016	2	0	2	Export	96	Brunei Darussalam	BRN	764	Thailand	THA								66	NON-METAL.MINERAL MANFCT	1	No Quantity							185			0
S3	2016	2016	2016	2	0	2	Export	96	Brunei Darussalam	BRN	784	United Arab Emirates	ARE								66	NON-METAL.MINERAL MANFCT	1	No Quantity							14			0
S3	2016	2016	2016	2	0	2	Export	96	Brunei Darussalam	BRN	826	United Kingdom	GBR								66	NON-METAL.MINERAL MANFCT	1	No Quantity							4054			0
S3	2016	2016	2016	2	0	2	Export	96	Brunei Darussalam	BRN	842	USA	USA								66	NON-METAL.MINERAL MANFCT	1	No Quantity							125916			0
S3	2016	2016	2016	2	0	2	Export	90	Solomon Isds	SLB	0	World	WLD								67	IRON AND STEEL	1	No Quantity							15448			0
S3	2016	2016	2016	2	0	2	Export	90	Solomon Isds	SLB	296	Kiribati	KIR								67	IRON AND STEEL	1	No Quantity							12601			0
S3	2016	2016	2016	2	0	2	Export	90	Solomon Isds	SLB	776	Tonga	TON								67	IRON AND STEEL	1	No Quantity							2847			0
S3	2016	2016	2016	2	0	2	Export	96	Brunei Darussalam	BRN	0	World	WLD								67	IRON AND STEEL	1	No Quantity							12633672			0
S3	2016	2016	2016	2	0	2	Export	96	Brunei Darussalam	BRN	36	Australia	AUS								67	IRON AND STEEL	1	No Quantity							12293			0
S3	2016	2016	2016	2	0	2	Export	96	Brunei Darussalam	BRN	104	Myanmar	MMR								67	IRON AND STEEL	1	No Quantity							7766			0
S3	2016	2016	2016	2	0	2	Export	96	Brunei Darussalam	BRN	156	China	CHN								67	IRON AND STEEL	1	No Quantity							2604452			0
S3	2016	2016	2016	2	0	2	Export	96	Brunei Darussalam	BRN	218	Ecuador	ECU								67	IRON AND STEEL	1	No Quantity							3703			0
S3	2016	2016	2016	2	0	2	Export	96	Brunei Darussalam	BRN	251	France	FRA								67	IRON AND STEEL	1	No Quantity							38395			0
S3	2016	2016	2016	2	0	2	Export	96	Brunei Darussalam	BRN	276	Germany	DEU								67	IRON AND STEEL	1	No Quantity							10122			0
S3	2016	2016	2016	2	0	2	Export	96	Brunei Darussalam	BRN	360	Indonesia	IDN								67	IRON AND STEEL	1	No Quantity							1715			0
S3	2016	2016	2016	2	0	2	Export	96	Brunei Darussalam	BRN	392	Japan	JPN								67	IRON AND STEEL	1	No Quantity							18			0
S3	2016	2016	2016	2	0	2	Export	96	Brunei Darussalam	BRN	404	Kenya	KEN								67	IRON AND STEEL	1	No Quantity							17075			0
S3	2016	2016	2016	2	0	2	Export	96	Brunei Darussalam	BRN	410	Rep. of Korea	KOR								67	IRON AND STEEL	1	No Quantity							58815			0
S3	2016	2016	2016	2	0	2	Export	96	Brunei Darussalam	BRN	458	Malaysia	MYS								67	IRON AND STEEL	1	No Quantity							6930172			0
S3	2016	2016	2016	2	0	2	Export	96	Brunei Darussalam	BRN	490	Other Asia, nes									67	IRON AND STEEL	1	No Quantity							2750			0
S3	2016	2016	2016	2	0	2	Export	96	Brunei Darussalam	BRN	512	Oman	OMN								67	IRON AND STEEL	1	No Quantity							5286			0
S3	2016	2016	2016	2	0	2	Export	96	Brunei Darussalam	BRN	579	Norway	NOR								67	IRON AND STEEL	1	No Quantity							46800			0
S3	2016	2016	2016	2	0	2	Export	96	Brunei Darussalam	BRN	586	Pakistan	PAK								67	IRON AND STEEL	1	No Quantity							4041			0
S3	2016	2016	2016	2	0	2	Export	96	Brunei Darussalam	BRN	604	Peru	PER								67	IRON AND STEEL	1	No Quantity							310			0
S3	2016	2016	2016	2	0	2	Export	96	Brunei Darussalam	BRN	608	Philippines	PHL								67	IRON AND STEEL	1	No Quantity							9009			0
S3	2016	2016	2016	2	0	2	Export	96	Brunei Darussalam	BRN	642	Romania	ROU								67	IRON AND STEEL	1	No Quantity							2986			0
S3	2016	2016	2016	2	0	2	Export	96	Brunei Darussalam	BRN	682	Saudi Arabia	SAU								67	IRON AND STEEL	1	No Quantity							13			0
S3	2016	2016	2016	2	0	2	Export	96	Brunei Darussalam	BRN	702	Singapore	SGP								67	IRON AND STEEL	1	No Quantity							2754494			0
S3	2016	2016	2016	2	0	2	Export	96	Brunei Darussalam	BRN	704	Viet Nam	VNM								67	IRON AND STEEL	1	No Quantity							8007			0
S3	2016	2016	2016	2	0	2	Export	96	Brunei Darussalam	BRN	724	Spain	ESP								67	IRON AND STEEL	1	No Quantity							4			0
S3	2016	2016	2016	2	0	2	Export	96	Brunei Darussalam	BRN	764	Thailand	THA								67	IRON AND STEEL	1	No Quantity							60087			0
S3	2016	2016	2016	2	0	2	Export	96	Brunei Darussalam	BRN	784	United Arab Emirates	ARE								67	IRON AND STEEL	1	No Quantity							49009			0
S3	2016	2016	2016	2	0	2	Export	96	Brunei Darussalam	BRN	818	Egypt	EGY								67	IRON AND STEEL	1	No Quantity							40			0
S3	2016	2016	2016	2	0	2	Export	96	Brunei Darussalam	BRN	826	United Kingdom	GBR								67	IRON AND STEEL	1	No Quantity							889			0
S3	2016	2016	2016	2	0	2	Export	96	Brunei Darussalam	BRN	842	USA	USA								67	IRON AND STEEL	1	No Quantity							5401			0
S3	2016	2016	2016	2	0	2	Export	96	Brunei Darussalam	BRN	899	Areas, nes									67	IRON AND STEEL	1	No Quantity							18			0
S3	2016	2016	2016	2	0	2	Export	96	Brunei Darussalam	BRN	0	World	WLD								68	NON-FERROUS METALS	1	No Quantity							91597			0
S3	2016	2016	2016	2	0	2	Export	96	Brunei Darussalam	BRN	36	Australia	AUS								68	NON-FERROUS METALS	1	No Quantity							1089			0
S3	2016	2016	2016	2	0	2	Export	96	Brunei Darussalam	BRN	156	China	CHN								68	NON-FERROUS METALS	1	No Quantity							11507			0
S3	2016	2016	2016	2	0	2	Export	96	Brunei Darussalam	BRN	276	Germany	DEU								68	NON-FERROUS METALS	1	No Quantity							243			0
S3	2016	2016	2016	2	0	2	Export	96	Brunei Darussalam	BRN	344	China, Hong Kong SAR	HKG								68	NON-FERROUS METALS	1	No Quantity							3			0
S3	2016	2016	2016	2	0	2	Export	96	Brunei Darussalam	BRN	360	Indonesia	IDN								68	NON-FERROUS METALS	1	No Quantity							4			0
S3	2016	2016	2016	2	0	2	Export	96	Brunei Darussalam	BRN	404	Kenya	KEN								68	NON-FERROUS METALS	1	No Quantity							3540			0
S3	2016	2016	2016	2	0	2	Export	96	Brunei Darussalam	BRN	410	Rep. of Korea	KOR								68	NON-FERROUS METALS	1	No Quantity							3			0
S3	2016	2016	2016	2	0	2	Export	96	Brunei Darussalam	BRN	458	Malaysia	MYS								68	NON-FERROUS METALS	1	No Quantity							19125			0
S3	2016	2016	2016	2	0	2	Export	96	Brunei Darussalam	BRN	490	Other Asia, nes									68	NON-FERROUS METALS	1	No Quantity							4			0
S3	2016	2016	2016	2	0	2	Export	96	Brunei Darussalam	BRN	512	Oman	OMN								68	NON-FERROUS METALS	1	No Quantity							277			0
S3	2016	2016	2016	2	0	2	Export	96	Brunei Darussalam	BRN	608	Philippines	PHL								68	NON-FERROUS METALS	1	No Quantity							2345			0
S3	2016	2016	2016	2	0	2	Export	96	Brunei Darussalam	BRN	702	Singapore	SGP								68	NON-FERROUS METALS	1	No Quantity							44880			0
S3	2016	2016	2016	2	0	2	Export	96	Brunei Darussalam	BRN	764	Thailand	THA								68	NON-FERROUS METALS	1	No Quantity							1318			0
S3	2016	2016	2016	2	0	2	Export	96	Brunei Darussalam	BRN	826	United Kingdom	GBR								68	NON-FERROUS METALS	1	No Quantity							7258			0
S3	2016	2016	2016	2	0	2	Export	96	Brunei Darussalam	BRN	842	USA	USA								68	NON-FERROUS METALS	1	No Quantity							1			0
S3	2016	2016	2016	2	0	2	Export	90	Solomon Isds	SLB	0	World	WLD								69	METALS MANUFACTURES,NES	1	No Quantity							369145			0
S3	2016	2016	2016	2	0	2	Export	90	Solomon Isds	SLB	36	Australia	AUS								69	METALS MANUFACTURES,NES	1	No Quantity							1068			0
S3	2016	2016	2016	2	0	2	Export	90	Solomon Isds	SLB	156	China	CHN								69	METALS MANUFACTURES,NES	1	No Quantity							76425			0
S3	2016	2016	2016	2	0	2	Export	90	Solomon Isds	SLB	184	Cook Isds	COK								69	METALS MANUFACTURES,NES	1	No Quantity							5192			0
S3	2016	2016	2016	2	0	2	Export	90	Solomon Isds	SLB	242	Fiji	FJI								69	METALS MANUFACTURES,NES	1	No Quantity							82544			0
S3	2016	2016	2016	2	0	2	Export	90	Solomon Isds	SLB	296	Kiribati	KIR								69	METALS MANUFACTURES,NES	1	No Quantity							13042			0
S3	2016	2016	2016	2	0	2	Export	90	Solomon Isds	SLB	392	Japan	JPN								69	METALS MANUFACTURES,NES	1	No Quantity							921			0
S3	2016	2016	2016	2	0	2	Export	90	Solomon Isds	SLB	554	New Zealand	NZL								69	METALS MANUFACTURES,NES	1	No Quantity							18126			0
S3	2016	2016	2016	2	0	2	Export	90	Solomon Isds	SLB	598	Papua New Guinea	PNG								69	METALS MANUFACTURES,NES	1	No Quantity							26717			0
S3	2016	2016	2016	2	0	2	Export	90	Solomon Isds	SLB	776	Tonga	TON								69	METALS MANUFACTURES,NES	1	No Quantity							145110			0
S3	2016	2016	2016	2	0	2	Export	96	Brunei Darussalam	BRN	0	World	WLD								69	METALS MANUFACTURES,NES	1	No Quantity							17031020			0
S3	2016	2016	2016	2	0	2	Export	96	Brunei Darussalam	BRN	12	Algeria	DZA								69	METALS MANUFACTURES,NES	1	No Quantity							641			0
S3	2016	2016	2016	2	0	2	Export	96	Brunei Darussalam	BRN	32	Argentina	ARG								69	METALS MANUFACTURES,NES	1	No Quantity							10374			0
S3	2016	2016	2016	2	0	2	Export	96	Brunei Darussalam	BRN	36	Australia	AUS								69	METALS MANUFACTURES,NES	1	No Quantity							19138			0
S3	2016	2016	2016	2	0	2	Export	96	Brunei Darussalam	BRN	104	Myanmar	MMR								69	METALS MANUFACTURES,NES	1	No Quantity							3104			0
S3	2016	2016	2016	2	0	2	Export	96	Brunei Darussalam	BRN	124	Canada	CAN								69	METALS MANUFACTURES,NES	1	No Quantity							51			0
S3	2016	2016	2016	2	0	2	Export	96	Brunei Darussalam	BRN	156	China	CHN								69	METALS MANUFACTURES,NES	1	No Quantity							80450			0
S3	2016	2016	2016	2	0	2	Export	96	Brunei Darussalam	BRN	196	Cyprus	CYP								69	METALS MANUFACTURES,NES	1	No Quantity							1196			0
S3	2016	2016	2016	2	0	2	Export	96	Brunei Darussalam	BRN	251	France	FRA								69	METALS MANUFACTURES,NES	1	No Quantity							24870			0
S3	2016	2016	2016	2	0	2	Export	96	Brunei Darussalam	BRN	276	Germany	DEU								69	METALS MANUFACTURES,NES	1	No Quantity							137343			0
S3	2016	2016	2016	2	0	2	Export	96	Brunei Darussalam	BRN	344	China, Hong Kong SAR	HKG								69	METALS MANUFACTURES,NES	1	No Quantity							54763			0
S3	2016	2016	2016	2	0	2	Export	96	Brunei Darussalam	BRN	360	Indonesia	IDN								69	METALS MANUFACTURES,NES	1	No Quantity							3221			0
S3	2016	2016	2016	2	0	2	Export	96	Brunei Darussalam	BRN	376	Israel	ISR								69	METALS MANUFACTURES,NES	1	No Quantity							1770			0
S3	2016	2016	2016	2	0	2	Export	96	Brunei Darussalam	BRN	381	Italy	ITA								69	METALS MANUFACTURES,NES	1	No Quantity							46206			0
S3	2016	2016	2016	2	0	2	Export	96	Brunei Darussalam	BRN	392	Japan	JPN								69	METALS MANUFACTURES,NES	1	No Quantity							2365			0
S3	2016	2016	2016	2	0	2	Export	96	Brunei Darussalam	BRN	404	Kenya	KEN								69	METALS MANUFACTURES,NES	1	No Quantity							41166			0
S3	2016	2016	2016	2	0	2	Export	96	Brunei Darussalam	BRN	408	Dem. People's Rep. of Korea	PRK								69	METALS MANUFACTURES,NES	1	No Quantity							653			0
S3	2016	2016	2016	2	0	2	Export	96	Brunei Darussalam	BRN	410	Rep. of Korea	KOR								69	METALS MANUFACTURES,NES	1	No Quantity							129769			0
S3	2016	2016	2016	2	0	2	Export	96	Brunei Darussalam	BRN	414	Kuwait	KWT								69	METALS MANUFACTURES,NES	1	No Quantity							15860			0
S3	2016	2016	2016	2	0	2	Export	96	Brunei Darussalam	BRN	458	Malaysia	MYS								69	METALS MANUFACTURES,NES	1	No Quantity							7889033			0
S3	2016	2016	2016	2	0	2	Export	96	Brunei Darussalam	BRN	484	Mexico	MEX								69	METALS MANUFACTURES,NES	1	No Quantity							2642			0
S3	2016	2016	2016	2	0	2	Export	96	Brunei Darussalam	BRN	490	Other Asia, nes									69	METALS MANUFACTURES,NES	1	No Quantity							717			0
S3	2016	2016	2016	2	0	2	Export	96	Brunei Darussalam	BRN	512	Oman	OMN								69	METALS MANUFACTURES,NES	1	No Quantity							1442			0
S3	2016	2016	2016	2	0	2	Export	96	Brunei Darussalam	BRN	524	Nepal	NPL								69	METALS MANUFACTURES,NES	1	No Quantity							2			0
S3	2016	2016	2016	2	0	2	Export	96	Brunei Darussalam	BRN	528	Netherlands	NLD								69	METALS MANUFACTURES,NES	1	No Quantity							784			0
S3	2016	2016	2016	2	0	2	Export	96	Brunei Darussalam	BRN	531	Curaçao	CUW								69	METALS MANUFACTURES,NES	1	No Quantity							109			0
S3	2016	2016	2016	2	0	2	Export	96	Brunei Darussalam	BRN	554	New Zealand	NZL								69	METALS MANUFACTURES,NES	1	No Quantity							24535			0
S3	2016	2016	2016	2	0	2	Export	96	Brunei Darussalam	BRN	566	Nigeria	NGA								69	METALS MANUFACTURES,NES	1	No Quantity							1373			0
S3	2016	2016	2016	2	0	2	Export	96	Brunei Darussalam	BRN	579	Norway	NOR								69	METALS MANUFACTURES,NES	1	No Quantity							33450			0
S3	2016	2016	2016	2	0	2	Export	96	Brunei Darussalam	BRN	586	Pakistan	PAK								69	METALS MANUFACTURES,NES	1	No Quantity							437			0
S3	2016	2016	2016	2	0	2	Export	96	Brunei Darussalam	BRN	604	Peru	PER								69	METALS MANUFACTURES,NES	1	No Quantity							8			0
S3	2016	2016	2016	2	0	2	Export	96	Brunei Darussalam	BRN	608	Philippines	PHL								69	METALS MANUFACTURES,NES	1	No Quantity							2406887			0
S3	2016	2016	2016	2	0	2	Export	96	Brunei Darussalam	BRN	634	Qatar	QAT								69	METALS MANUFACTURES,NES	1	No Quantity							639			0
S3	2016	2016	2016	2	0	2	Export	96	Brunei Darussalam	BRN	642	Romania	ROU								69	METALS MANUFACTURES,NES	1	No Quantity							14481			0
S3	2016	2016	2016	2	0	2	Export	96	Brunei Darussalam	BRN	643	Russian Federation	RUS								69	METALS MANUFACTURES,NES	1	No Quantity							998			0
S3	2016	2016	2016	2	0	2	Export	96	Brunei Darussalam	BRN	682	Saudi Arabia	SAU								69	METALS MANUFACTURES,NES	1	No Quantity							22360			0
S3	2016	2016	2016	2	0	2	Export	96	Brunei Darussalam	BRN	699	India	IND								69	METALS MANUFACTURES,NES	1	No Quantity							251778			0
S3	2016	2016	2016	2	0	2	Export	96	Brunei Darussalam	BRN	702	Singapore	SGP								69	METALS MANUFACTURES,NES	1	No Quantity							4646018			0
S3	2016	2016	2016	2	0	2	Export	96	Brunei Darussalam	BRN	704	Viet Nam	VNM								69	METALS MANUFACTURES,NES	1	No Quantity							85132			0
S3	2016	2016	2016	2	0	2	Export	96	Brunei Darussalam	BRN	724	Spain	ESP								69	METALS MANUFACTURES,NES	1	No Quantity							66			0
S3	2016	2016	2016	2	0	2	Export	96	Brunei Darussalam	BRN	757	Switzerland	CHE								69	METALS MANUFACTURES,NES	1	No Quantity							4			0
S3	2016	2016	2016	2	0	2	Export	96	Brunei Darussalam	BRN	764	Thailand	THA								69	METALS MANUFACTURES,NES	1	No Quantity							550755			0
S3	2016	2016	2016	2	0	2	Export	96	Brunei Darussalam	BRN	784	United Arab Emirates	ARE								69	METALS MANUFACTURES,NES	1	No Quantity							6490			0
S3	2016	2016	2016	2	0	2	Export	96	Brunei Darussalam	BRN	818	Egypt	EGY								69	METALS MANUFACTURES,NES	1	No Quantity							664			0
S3	2016	2016	2016	2	0	2	Export	96	Brunei Darussalam	BRN	826	United Kingdom	GBR								69	METALS MANUFACTURES,NES	1	No Quantity							117209			0
S3	2016	2016	2016	2	0	2	Export	96	Brunei Darussalam	BRN	837	Bunkers									69	METALS MANUFACTURES,NES	1	No Quantity							1203			0
S3	2016	2016	2016	2	0	2	Export	96	Brunei Darussalam	BRN	842	USA	USA								69	METALS MANUFACTURES,NES	1	No Quantity							273317			0
S3	2016	2016	2016	2	0	2	Export	96	Brunei Darussalam	BRN	858	Uruguay	URY								69	METALS MANUFACTURES,NES	1	No Quantity							36968			0
S3	2016	2016	2016	2	0	2	Export	96	Brunei Darussalam	BRN	862	Venezuela	VEN								69	METALS MANUFACTURES,NES	1	No Quantity							51			0
S3	2016	2016	2016	2	0	2	Export	96	Brunei Darussalam	BRN	899	Areas, nes									69	METALS MANUFACTURES,NES	1	No Quantity							88526			0
S3	2016	2016	2016	2	0	2	Export	90	Solomon Isds	SLB	0	World	WLD								71	POWER GENERATNG.MACHINES	1	No Quantity							134113			0
S3	2016	2016	2016	2	0	2	Export	90	Solomon Isds	SLB	36	Australia	AUS								71	POWER GENERATNG.MACHINES	1	No Quantity							67465			0
S3	2016	2016	2016	2	0	2	Export	90	Solomon Isds	SLB	124	Canada	CAN								71	POWER GENERATNG.MACHINES	1	No Quantity							19399			0
S3	2016	2016	2016	2	0	2	Export	90	Solomon Isds	SLB	242	Fiji	FJI								71	POWER GENERATNG.MACHINES	1	No Quantity							630			0
S3	2016	2016	2016	2	0	2	Export	90	Solomon Isds	SLB	410	Rep. of Korea	KOR								71	POWER GENERATNG.MACHINES	1	No Quantity							546			0
S3	2016	2016	2016	2	0	2	Export	90	Solomon Isds	SLB	458	Malaysia	MYS								71	POWER GENERATNG.MACHINES	1	No Quantity							2117			0
S3	2016	2016	2016	2	0	2	Export	90	Solomon Isds	SLB	520	Nauru	NRU								71	POWER GENERATNG.MACHINES	1	No Quantity							75			0
S3	2016	2016	2016	2	0	2	Export	90	Solomon Isds	SLB	598	Papua New Guinea	PNG								71	POWER GENERATNG.MACHINES	1	No Quantity							15525			0
S3	2016	2016	2016	2	0	2	Export	90	Solomon Isds	SLB	776	Tonga	TON								71	POWER GENERATNG.MACHINES	1	No Quantity							28356			0
S3	2016	2016	2016	2	0	2	Export	96	Brunei Darussalam	BRN	0	World	WLD								71	POWER GENERATNG.MACHINES	1	No Quantity							48211264			0
S3	2016	2016	2016	2	0	2	Export	96	Brunei Darussalam	BRN	12	Algeria	DZA								71	POWER GENERATNG.MACHINES	1	No Quantity							1175022			0
S3	2016	2016	2016	2	0	2	Export	96	Brunei Darussalam	BRN	36	Australia	AUS								71	POWER GENERATNG.MACHINES	1	No Quantity							13201			0
S3	2016	2016	2016	2	0	2	Export	96	Brunei Darussalam	BRN	156	China	CHN								71	POWER GENERATNG.MACHINES	1	No Quantity							16			0
S3	2016	2016	2016	2	0	2	Export	96	Brunei Darussalam	BRN	251	France	FRA								71	POWER GENERATNG.MACHINES	1	No Quantity							55326			0
S3	2016	2016	2016	2	0	2	Export	96	Brunei Darussalam	BRN	276	Germany	DEU								71	POWER GENERATNG.MACHINES	1	No Quantity							123058			0
S3	2016	2016	2016	2	0	2	Export	96	Brunei Darussalam	BRN	360	Indonesia	IDN								71	POWER GENERATNG.MACHINES	1	No Quantity							503			0
S3	2016	2016	2016	2	0	2	Export	96	Brunei Darussalam	BRN	392	Japan	JPN								71	POWER GENERATNG.MACHINES	1	No Quantity							147916			0
S3	2016	2016	2016	2	0	2	Export	96	Brunei Darussalam	BRN	404	Kenya	KEN								71	POWER GENERATNG.MACHINES	1	No Quantity							80618			0
S3	2016	2016	2016	2	0	2	Export	96	Brunei Darussalam	BRN	410	Rep. of Korea	KOR								71	POWER GENERATNG.MACHINES	1	No Quantity							5852			0
S3	2016	2016	2016	2	0	2	Export	96	Brunei Darussalam	BRN	458	Malaysia	MYS								71	POWER GENERATNG.MACHINES	1	No Quantity							2525328			0
S3	2016	2016	2016	2	0	2	Export	96	Brunei Darussalam	BRN	484	Mexico	MEX								71	POWER GENERATNG.MACHINES	1	No Quantity							71			0
S3	2016	2016	2016	2	0	2	Export	96	Brunei Darussalam	BRN	490	Other Asia, nes									71	POWER GENERATNG.MACHINES	1	No Quantity							1774			0
S3	2016	2016	2016	2	0	2	Export	96	Brunei Darussalam	BRN	531	Curaçao	CUW								71	POWER GENERATNG.MACHINES	1	No Quantity							1030530			0
S3	2016	2016	2016	2	0	2	Export	96	Brunei Darussalam	BRN	554	New Zealand	NZL								71	POWER GENERATNG.MACHINES	1	No Quantity							14921659			0
S3	2016	2016	2016	2	0	2	Export	96	Brunei Darussalam	BRN	634	Qatar	QAT								71	POWER GENERATNG.MACHINES	1	No Quantity							305			0
S3	2016	2016	2016	2	0	2	Export	96	Brunei Darussalam	BRN	702	Singapore	SGP								71	POWER GENERATNG.MACHINES	1	No Quantity							13511360			0
S3	2016	2016	2016	2	0	2	Export	96	Brunei Darussalam	BRN	704	Viet Nam	VNM								71	POWER GENERATNG.MACHINES	1	No Quantity							13390			0
S3	2016	2016	2016	2	0	2	Export	96	Brunei Darussalam	BRN	752	Sweden	SWE								71	POWER GENERATNG.MACHINES	1	No Quantity							79			0
S3	2016	2016	2016	2	0	2	Export	96	Brunei Darussalam	BRN	764	Thailand	THA								71	POWER GENERATNG.MACHINES	1	No Quantity							76782			0
S3	2016	2016	2016	2	0	2	Export	96	Brunei Darussalam	BRN	826	United Kingdom	GBR								71	POWER GENERATNG.MACHINES	1	No Quantity							14080810			0
S3	2016	2016	2016	2	0	2	Export	96	Brunei Darussalam	BRN	842	USA	USA								71	POWER GENERATNG.MACHINES	1	No Quantity							447663			0
S3	2016	2016	2016	2	0	2	Export	90	Solomon Isds	SLB	0	World	WLD								72	SPECIAL.INDUST.MACHINERY	1	No Quantity							1565697			0
S3	2016	2016	2016	2	0	2	Export	90	Solomon Isds	SLB	36	Australia	AUS								72	SPECIAL.INDUST.MACHINERY	1	No Quantity							181030			0
S3	2016	2016	2016	2	0	2	Export	90	Solomon Isds	SLB	242	Fiji	FJI								72	SPECIAL.INDUST.MACHINERY	1	No Quantity							5040			0
S3	2016	2016	2016	2	0	2	Export	90	Solomon Isds	SLB	360	Indonesia	IDN								72	SPECIAL.INDUST.MACHINERY	1	No Quantity							890187			0
S3	2016	2016	2016	2	0	2	Export	90	Solomon Isds	SLB	392	Japan	JPN								72	SPECIAL.INDUST.MACHINERY	1	No Quantity							176167			0
S3	2016	2016	2016	2	0	2	Export	90	Solomon Isds	SLB	598	Papua New Guinea	PNG								72	SPECIAL.INDUST.MACHINERY	1	No Quantity							86702			0
S3	2016	2016	2016	2	0	2	Export	90	Solomon Isds	SLB	776	Tonga	TON								72	SPECIAL.INDUST.MACHINERY	1	No Quantity							226571			0
S3	2016	2016	2016	2	0	2	Export	96	Brunei Darussalam	BRN	0	World	WLD								72	SPECIAL.INDUST.MACHINERY	1	No Quantity							41248760			0
S3	2016	2016	2016	2	0	2	Export	96	Brunei Darussalam	BRN	12	Algeria	DZA								72	SPECIAL.INDUST.MACHINERY	1	No Quantity							18820			0
S3	2016	2016	2016	2	0	2	Export	96	Brunei Darussalam	BRN	32	Argentina	ARG								72	SPECIAL.INDUST.MACHINERY	1	No Quantity							313			0
S3	2016	2016	2016	2	0	2	Export	96	Brunei Darussalam	BRN	36	Australia	AUS								72	SPECIAL.INDUST.MACHINERY	1	No Quantity							112824			0
S3	2016	2016	2016	2	0	2	Export	96	Brunei Darussalam	BRN	104	Myanmar	MMR								72	SPECIAL.INDUST.MACHINERY	1	No Quantity							76288			0
S3	2016	2016	2016	2	0	2	Export	96	Brunei Darussalam	BRN	116	Cambodia	KHM								72	SPECIAL.INDUST.MACHINERY	1	No Quantity							174320			0
S3	2016	2016	2016	2	0	2	Export	96	Brunei Darussalam	BRN	124	Canada	CAN								72	SPECIAL.INDUST.MACHINERY	1	No Quantity							2963			0
S3	2016	2016	2016	2	0	2	Export	96	Brunei Darussalam	BRN	156	China	CHN								72	SPECIAL.INDUST.MACHINERY	1	No Quantity							282363			0
S3	2016	2016	2016	2	0	2	Export	96	Brunei Darussalam	BRN	251	France	FRA								72	SPECIAL.INDUST.MACHINERY	1	No Quantity							89179			0
S3	2016	2016	2016	2	0	2	Export	96	Brunei Darussalam	BRN	276	Germany	DEU								72	SPECIAL.INDUST.MACHINERY	1	No Quantity							11217			0
S3	2016	2016	2016	2	0	2	Export	96	Brunei Darussalam	BRN	344	China, Hong Kong SAR	HKG								72	SPECIAL.INDUST.MACHINERY	1	No Quantity							1278			0
S3	2016	2016	2016	2	0	2	Export	96	Brunei Darussalam	BRN	360	Indonesia	IDN								72	SPECIAL.INDUST.MACHINERY	1	No Quantity							6331			0
S3	2016	2016	2016	2	0	2	Export	96	Brunei Darussalam	BRN	368	Iraq	IRQ								72	SPECIAL.INDUST.MACHINERY	1	No Quantity							359			0
S3	2016	2016	2016	2	0	2	Export	96	Brunei Darussalam	BRN	376	Israel	ISR								72	SPECIAL.INDUST.MACHINERY	1	No Quantity							8173			0
S3	2016	2016	2016	2	0	2	Export	96	Brunei Darussalam	BRN	392	Japan	JPN								72	SPECIAL.INDUST.MACHINERY	1	No Quantity							643			0
S3	2016	2016	2016	2	0	2	Export	96	Brunei Darussalam	BRN	408	Dem. People's Rep. of Korea	PRK								72	SPECIAL.INDUST.MACHINERY	1	No Quantity							19463			0
S3	2016	2016	2016	2	0	2	Export	96	Brunei Darussalam	BRN	410	Rep. of Korea	KOR								72	SPECIAL.INDUST.MACHINERY	1	No Quantity							1122713			0
S3	2016	2016	2016	2	0	2	Export	96	Brunei Darussalam	BRN	414	Kuwait	KWT								72	SPECIAL.INDUST.MACHINERY	1	No Quantity							5064			0
S3	2016	2016	2016	2	0	2	Export	96	Brunei Darussalam	BRN	458	Malaysia	MYS								72	SPECIAL.INDUST.MACHINERY	1	No Quantity							15459807			0
S3	2016	2016	2016	2	0	2	Export	96	Brunei Darussalam	BRN	484	Mexico	MEX								72	SPECIAL.INDUST.MACHINERY	1	No Quantity							2069			0
S3	2016	2016	2016	2	0	2	Export	96	Brunei Darussalam	BRN	490	Other Asia, nes									72	SPECIAL.INDUST.MACHINERY	1	No Quantity							36			0
S3	2016	2016	2016	2	0	2	Export	96	Brunei Darussalam	BRN	512	Oman	OMN								72	SPECIAL.INDUST.MACHINERY	1	No Quantity							27346			0
S3	2016	2016	2016	2	0	2	Export	96	Brunei Darussalam	BRN	528	Netherlands	NLD								72	SPECIAL.INDUST.MACHINERY	1	No Quantity							8385			0
S3	2016	2016	2016	2	0	2	Export	96	Brunei Darussalam	BRN	566	Nigeria	NGA								72	SPECIAL.INDUST.MACHINERY	1	No Quantity							3768			0
S3	2016	2016	2016	2	0	2	Export	96	Brunei Darussalam	BRN	579	Norway	NOR								72	SPECIAL.INDUST.MACHINERY	1	No Quantity							25450			0
S3	2016	2016	2016	2	0	2	Export	96	Brunei Darussalam	BRN	598	Papua New Guinea	PNG								72	SPECIAL.INDUST.MACHINERY	1	No Quantity							7914			0
S3	2016	2016	2016	2	0	2	Export	96	Brunei Darussalam	BRN	608	Philippines	PHL								72	SPECIAL.INDUST.MACHINERY	1	No Quantity							2112			0
S3	2016	2016	2016	2	0	2	Export	96	Brunei Darussalam	BRN	634	Qatar	QAT								72	SPECIAL.INDUST.MACHINERY	1	No Quantity							2797			0
S3	2016	2016	2016	2	0	2	Export	96	Brunei Darussalam	BRN	643	Russian Federation	RUS								72	SPECIAL.INDUST.MACHINERY	1	No Quantity							2806			0
S3	2016	2016	2016	2	0	2	Export	96	Brunei Darussalam	BRN	682	Saudi Arabia	SAU								72	SPECIAL.INDUST.MACHINERY	1	No Quantity							13799			0
S3	2016	2016	2016	2	0	2	Export	96	Brunei Darussalam	BRN	699	India	IND								72	SPECIAL.INDUST.MACHINERY	1	No Quantity							220944			0
S3	2016	2016	2016	2	0	2	Export	96	Brunei Darussalam	BRN	702	Singapore	SGP								72	SPECIAL.INDUST.MACHINERY	1	No Quantity							12187481			0
S3	2016	2016	2016	2	0	2	Export	96	Brunei Darussalam	BRN	704	Viet Nam	VNM								72	SPECIAL.INDUST.MACHINERY	1	No Quantity							65724			0
S3	2016	2016	2016	2	0	2	Export	96	Brunei Darussalam	BRN	724	Spain	ESP								72	SPECIAL.INDUST.MACHINERY	1	No Quantity							555			0
S3	2016	2016	2016	2	0	2	Export	96	Brunei Darussalam	BRN	764	Thailand	THA								72	SPECIAL.INDUST.MACHINERY	1	No Quantity							398585			0
S3	2016	2016	2016	2	0	2	Export	96	Brunei Darussalam	BRN	784	United Arab Emirates	ARE								72	SPECIAL.INDUST.MACHINERY	1	No Quantity							6889803			0
S3	2016	2016	2016	2	0	2	Export	96	Brunei Darussalam	BRN	818	Egypt	EGY								72	SPECIAL.INDUST.MACHINERY	1	No Quantity							1397			0
S3	2016	2016	2016	2	0	2	Export	96	Brunei Darussalam	BRN	826	United Kingdom	GBR								72	SPECIAL.INDUST.MACHINERY	1	No Quantity							3915060			0
S3	2016	2016	2016	2	0	2	Export	96	Brunei Darussalam	BRN	837	Bunkers									72	SPECIAL.INDUST.MACHINERY	1	No Quantity							3787			0
S3	2016	2016	2016	2	0	2	Export	96	Brunei Darussalam	BRN	842	USA	USA								72	SPECIAL.INDUST.MACHINERY	1	No Quantity							76499			0
S3	2016	2016	2016	2	0	2	Export	96	Brunei Darussalam	BRN	899	Areas, nes									72	SPECIAL.INDUST.MACHINERY	1	No Quantity							325			0
S3	2016	2016	2016	2	0	2	Export	90	Solomon Isds	SLB	0	World	WLD								73	METALWORKING MACHINERY	1	No Quantity							99290			0
S3	2016	2016	2016	2	0	2	Export	90	Solomon Isds	SLB	36	Australia	AUS								73	METALWORKING MACHINERY	1	No Quantity							25			0
S3	2016	2016	2016	2	0	2	Export	90	Solomon Isds	SLB	242	Fiji	FJI								73	METALWORKING MACHINERY	1	No Quantity							536			0
S3	2016	2016	2016	2	0	2	Export	90	Solomon Isds	SLB	392	Japan	JPN								73	METALWORKING MACHINERY	1	No Quantity							507			0
S3	2016	2016	2016	2	0	2	Export	90	Solomon Isds	SLB	458	Malaysia	MYS								73	METALWORKING MACHINERY	1	No Quantity							189			0
S3	2016	2016	2016	2	0	2	Export	90	Solomon Isds	SLB	548	Vanuatu	VUT								73	METALWORKING MACHINERY	1	No Quantity							21			0
S3	2016	2016	2016	2	0	2	Export	90	Solomon Isds	SLB	608	Philippines	PHL								73	METALWORKING MACHINERY	1	No Quantity							5036			0
S3	2016	2016	2016	2	0	2	Export	90	Solomon Isds	SLB	776	Tonga	TON								73	METALWORKING MACHINERY	1	No Quantity							92976			0
S3	2016	2016	2016	2	0	2	Export	96	Brunei Darussalam	BRN	0	World	WLD								73	METALWORKING MACHINERY	1	No Quantity							568982			0
S3	2016	2016	2016	2	0	2	Export	96	Brunei Darussalam	BRN	104	Myanmar	MMR								73	METALWORKING MACHINERY	1	No Quantity							20			0
S3	2016	2016	2016	2	0	2	Export	96	Brunei Darussalam	BRN	156	China	CHN								73	METALWORKING MACHINERY	1	No Quantity							58927			0
S3	2016	2016	2016	2	0	2	Export	96	Brunei Darussalam	BRN	251	France	FRA								73	METALWORKING MACHINERY	1	No Quantity							47795			0
S3	2016	2016	2016	2	0	2	Export	96	Brunei Darussalam	BRN	276	Germany	DEU								73	METALWORKING MACHINERY	1	No Quantity							34379			0
S3	2016	2016	2016	2	0	2	Export	96	Brunei Darussalam	BRN	360	Indonesia	IDN								73	METALWORKING MACHINERY	1	No Quantity							521			0
S3	2016	2016	2016	2	0	2	Export	96	Brunei Darussalam	BRN	376	Israel	ISR								73	METALWORKING MACHINERY	1	No Quantity							25246			0
S3	2016	2016	2016	2	0	2	Export	96	Brunei Darussalam	BRN	458	Malaysia	MYS								73	METALWORKING MACHINERY	1	No Quantity							128610			0
S3	2016	2016	2016	2	0	2	Export	96	Brunei Darussalam	BRN	528	Netherlands	NLD								73	METALWORKING MACHINERY	1	No Quantity							1530			0
S3	2016	2016	2016	2	0	2	Export	96	Brunei Darussalam	BRN	579	Norway	NOR								73	METALWORKING MACHINERY	1	No Quantity							208			0
S3	2016	2016	2016	2	0	2	Export	96	Brunei Darussalam	BRN	702	Singapore	SGP								73	METALWORKING MACHINERY	1	No Quantity							161856			0
S3	2016	2016	2016	2	0	2	Export	96	Brunei Darussalam	BRN	704	Viet Nam	VNM								73	METALWORKING MACHINERY	1	No Quantity							4811			0
S3	2016	2016	2016	2	0	2	Export	96	Brunei Darussalam	BRN	764	Thailand	THA								73	METALWORKING MACHINERY	1	No Quantity							57435			0
S3	2016	2016	2016	2	0	2	Export	96	Brunei Darussalam	BRN	784	United Arab Emirates	ARE								73	METALWORKING MACHINERY	1	No Quantity							5253			0
S3	2016	2016	2016	2	0	2	Export	96	Brunei Darussalam	BRN	826	United Kingdom	GBR								73	METALWORKING MACHINERY	1	No Quantity							41275			0
S3	2016	2016	2016	2	0	2	Export	96	Brunei Darussalam	BRN	842	USA	USA								73	METALWORKING MACHINERY	1	No Quantity							1116			0
S3	2016	2016	2016	2	0	2	Export	90	Solomon Isds	SLB	0	World	WLD								74	GENERAL INDUSTL.MACH.NES	1	No Quantity							2065140			0
S3	2016	2016	2016	2	0	2	Export	90	Solomon Isds	SLB	36	Australia	AUS								74	GENERAL INDUSTL.MACH.NES	1	No Quantity							112643			0
S3	2016	2016	2016	2	0	2	Export	90	Solomon Isds	SLB	208	Denmark	DNK								74	GENERAL INDUSTL.MACH.NES	1	No Quantity							5690			0
S3	2016	2016	2016	2	0	2	Export	90	Solomon Isds	SLB	242	Fiji	FJI								74	GENERAL INDUSTL.MACH.NES	1	No Quantity							13606			0
S3	2016	2016	2016	2	0	2	Export	90	Solomon Isds	SLB	296	Kiribati	KIR								74	GENERAL INDUSTL.MACH.NES	1	No Quantity							441			0
S3	2016	2016	2016	2	0	2	Export	90	Solomon Isds	SLB	360	Indonesia	IDN								74	GENERAL INDUSTL.MACH.NES	1	No Quantity							252022			0
S3	2016	2016	2016	2	0	2	Export	90	Solomon Isds	SLB	392	Japan	JPN								74	GENERAL INDUSTL.MACH.NES	1	No Quantity							1298425			0
S3	2016	2016	2016	2	0	2	Export	90	Solomon Isds	SLB	458	Malaysia	MYS								74	GENERAL INDUSTL.MACH.NES	1	No Quantity							22057			0
S3	2016	2016	2016	2	0	2	Export	90	Solomon Isds	SLB	548	Vanuatu	VUT								74	GENERAL INDUSTL.MACH.NES	1	No Quantity							5320			0
S3	2016	2016	2016	2	0	2	Export	90	Solomon Isds	SLB	554	New Zealand	NZL								74	GENERAL INDUSTL.MACH.NES	1	No Quantity							4158			0
S3	2016	2016	2016	2	0	2	Export	90	Solomon Isds	SLB	598	Papua New Guinea	PNG								74	GENERAL INDUSTL.MACH.NES	1	No Quantity							5134			0
S3	2016	2016	2016	2	0	2	Export	90	Solomon Isds	SLB	776	Tonga	TON								74	GENERAL INDUSTL.MACH.NES	1	No Quantity							345643			0
S3	2016	2016	2016	2	0	2	Export	96	Brunei Darussalam	BRN	0	World	WLD								74	GENERAL INDUSTL.MACH.NES	1	No Quantity							38939294			0
S3	2016	2016	2016	2	0	2	Export	96	Brunei Darussalam	BRN	12	Algeria	DZA								74	GENERAL INDUSTL.MACH.NES	1	No Quantity							6017			0
S3	2016	2016	2016	2	0	2	Export	96	Brunei Darussalam	BRN	36	Australia	AUS								74	GENERAL INDUSTL.MACH.NES	1	No Quantity							34778			0
S3	2016	2016	2016	2	0	2	Export	96	Brunei Darussalam	BRN	40	Austria	AUT								74	GENERAL INDUSTL.MACH.NES	1	No Quantity							3188			0
S3	2016	2016	2016	2	0	2	Export	96	Brunei Darussalam	BRN	50	Bangladesh	BGD								74	GENERAL INDUSTL.MACH.NES	1	No Quantity							223			0
S3	2016	2016	2016	2	0	2	Export	96	Brunei Darussalam	BRN	104	Myanmar	MMR								74	GENERAL INDUSTL.MACH.NES	1	No Quantity							24249			0
S3	2016	2016	2016	2	0	2	Export	96	Brunei Darussalam	BRN	124	Canada	CAN								74	GENERAL INDUSTL.MACH.NES	1	No Quantity							9267			0
S3	2016	2016	2016	2	0	2	Export	96	Brunei Darussalam	BRN	144	Sri Lanka	LKA								74	GENERAL INDUSTL.MACH.NES	1	No Quantity							543			0
S3	2016	2016	2016	2	0	2	Export	96	Brunei Darussalam	BRN	156	China	CHN								74	GENERAL INDUSTL.MACH.NES	1	No Quantity							18030			0
S3	2016	2016	2016	2	0	2	Export	96	Brunei Darussalam	BRN	170	Colombia	COL								74	GENERAL INDUSTL.MACH.NES	1	No Quantity							673			0
S3	2016	2016	2016	2	0	2	Export	96	Brunei Darussalam	BRN	196	Cyprus	CYP								74	GENERAL INDUSTL.MACH.NES	1	No Quantity							749			0
S3	2016	2016	2016	2	0	2	Export	96	Brunei Darussalam	BRN	203	Czechia	CZE								74	GENERAL INDUSTL.MACH.NES	1	No Quantity							7			0
S3	2016	2016	2016	2	0	2	Export	96	Brunei Darussalam	BRN	208	Denmark	DNK								74	GENERAL INDUSTL.MACH.NES	1	No Quantity							788			0
S3	2016	2016	2016	2	0	2	Export	96	Brunei Darussalam	BRN	218	Ecuador	ECU								74	GENERAL INDUSTL.MACH.NES	1	No Quantity							3822			0
S3	2016	2016	2016	2	0	2	Export	96	Brunei Darussalam	BRN	251	France	FRA								74	GENERAL INDUSTL.MACH.NES	1	No Quantity							337684			0
S3	2016	2016	2016	2	0	2	Export	96	Brunei Darussalam	BRN	276	Germany	DEU								74	GENERAL INDUSTL.MACH.NES	1	No Quantity							206910			0
S3	2016	2016	2016	2	0	2	Export	96	Brunei Darussalam	BRN	344	China, Hong Kong SAR	HKG								74	GENERAL INDUSTL.MACH.NES	1	No Quantity							30467			0
S3	2016	2016	2016	2	0	2	Export	96	Brunei Darussalam	BRN	360	Indonesia	IDN								74	GENERAL INDUSTL.MACH.NES	1	No Quantity							2401612			0
S3	2016	2016	2016	2	0	2	Export	96	Brunei Darussalam	BRN	368	Iraq	IRQ								74	GENERAL INDUSTL.MACH.NES	1	No Quantity							643			0
S3	2016	2016	2016	2	0	2	Export	96	Brunei Darussalam	BRN	376	Israel	ISR								74	GENERAL INDUSTL.MACH.NES	1	No Quantity							57908			0
S3	2016	2016	2016	2	0	2	Export	96	Brunei Darussalam	BRN	381	Italy	ITA								74	GENERAL INDUSTL.MACH.NES	1	No Quantity							29602			0
S3	2016	2016	2016	2	0	2	Export	96	Brunei Darussalam	BRN	392	Japan	JPN								74	GENERAL INDUSTL.MACH.NES	1	No Quantity							4512			0
S3	2016	2016	2016	2	0	2	Export	96	Brunei Darussalam	BRN	404	Kenya	KEN								74	GENERAL INDUSTL.MACH.NES	1	No Quantity							26323			0
S3	2016	2016	2016	2	0	2	Export	96	Brunei Darussalam	BRN	410	Rep. of Korea	KOR								74	GENERAL INDUSTL.MACH.NES	1	No Quantity							16789			0
S3	2016	2016	2016	2	0	2	Export	96	Brunei Darussalam	BRN	458	Malaysia	MYS								74	GENERAL INDUSTL.MACH.NES	1	No Quantity							12651706			0
S3	2016	2016	2016	2	0	2	Export	96	Brunei Darussalam	BRN	484	Mexico	MEX								74	GENERAL INDUSTL.MACH.NES	1	No Quantity							8542			0
S3	2016	2016	2016	2	0	2	Export	96	Brunei Darussalam	BRN	490	Other Asia, nes									74	GENERAL INDUSTL.MACH.NES	1	No Quantity							208			0
S3	2016	2016	2016	2	0	2	Export	96	Brunei Darussalam	BRN	512	Oman	OMN								74	GENERAL INDUSTL.MACH.NES	1	No Quantity							44332			0
S3	2016	2016	2016	2	0	2	Export	96	Brunei Darussalam	BRN	531	Curaçao	CUW								74	GENERAL INDUSTL.MACH.NES	1	No Quantity							14759			0
S3	2016	2016	2016	2	0	2	Export	96	Brunei Darussalam	BRN	554	New Zealand	NZL								74	GENERAL INDUSTL.MACH.NES	1	No Quantity							2420			0
S3	2016	2016	2016	2	0	2	Export	96	Brunei Darussalam	BRN	579	Norway	NOR								74	GENERAL INDUSTL.MACH.NES	1	No Quantity							13884			0
S3	2016	2016	2016	2	0	2	Export	96	Brunei Darussalam	BRN	586	Pakistan	PAK								74	GENERAL INDUSTL.MACH.NES	1	No Quantity							4764			0
S3	2016	2016	2016	2	0	2	Export	96	Brunei Darussalam	BRN	598	Papua New Guinea	PNG								74	GENERAL INDUSTL.MACH.NES	1	No Quantity							1494			0
S3	2016	2016	2016	2	0	2	Export	96	Brunei Darussalam	BRN	604	Peru	PER								74	GENERAL INDUSTL.MACH.NES	1	No Quantity							1530			0
S3	2016	2016	2016	2	0	2	Export	96	Brunei Darussalam	BRN	634	Qatar	QAT								74	GENERAL INDUSTL.MACH.NES	1	No Quantity							15423			0
S3	2016	2016	2016	2	0	2	Export	96	Brunei Darussalam	BRN	642	Romania	ROU								74	GENERAL INDUSTL.MACH.NES	1	No Quantity							1465			0
S3	2016	2016	2016	2	0	2	Export	96	Brunei Darussalam	BRN	682	Saudi Arabia	SAU								74	GENERAL INDUSTL.MACH.NES	1	No Quantity							39065			0
S3	2016	2016	2016	2	0	2	Export	96	Brunei Darussalam	BRN	699	India	IND								74	GENERAL INDUSTL.MACH.NES	1	No Quantity							544573			0
S3	2016	2016	2016	2	0	2	Export	96	Brunei Darussalam	BRN	702	Singapore	SGP								74	GENERAL INDUSTL.MACH.NES	1	No Quantity							18921733			0
S3	2016	2016	2016	2	0	2	Export	96	Brunei Darussalam	BRN	704	Viet Nam	VNM								74	GENERAL INDUSTL.MACH.NES	1	No Quantity							889617			0
S3	2016	2016	2016	2	0	2	Export	96	Brunei Darussalam	BRN	724	Spain	ESP								74	GENERAL INDUSTL.MACH.NES	1	No Quantity							1889			0
S3	2016	2016	2016	2	0	2	Export	96	Brunei Darussalam	BRN	764	Thailand	THA								74	GENERAL INDUSTL.MACH.NES	1	No Quantity							438477			0
S3	2016	2016	2016	2	0	2	Export	96	Brunei Darussalam	BRN	784	United Arab Emirates	ARE								74	GENERAL INDUSTL.MACH.NES	1	No Quantity							1547368			0
S3	2016	2016	2016	2	0	2	Export	96	Brunei Darussalam	BRN	788	Tunisia	TUN								74	GENERAL INDUSTL.MACH.NES	1	No Quantity							265			0
S3	2016	2016	2016	2	0	2	Export	96	Brunei Darussalam	BRN	818	Egypt	EGY								74	GENERAL INDUSTL.MACH.NES	1	No Quantity							30			0
S3	2016	2016	2016	2	0	2	Export	96	Brunei Darussalam	BRN	826	United Kingdom	GBR								74	GENERAL INDUSTL.MACH.NES	1	No Quantity							103816			0
S3	2016	2016	2016	2	0	2	Export	96	Brunei Darussalam	BRN	837	Bunkers									74	GENERAL INDUSTL.MACH.NES	1	No Quantity							9658			0
S3	2016	2016	2016	2	0	2	Export	96	Brunei Darussalam	BRN	842	USA	USA								74	GENERAL INDUSTL.MACH.NES	1	No Quantity							435147			0
S3	2016	2016	2016	2	0	2	Export	96	Brunei Darussalam	BRN	858	Uruguay	URY								74	GENERAL INDUSTL.MACH.NES	1	No Quantity							30777			0
S3	2016	2016	2016	2	0	2	Export	96	Brunei Darussalam	BRN	862	Venezuela	VEN								74	GENERAL INDUSTL.MACH.NES	1	No Quantity							598			0
S3	2016	2016	2016	2	0	2	Export	96	Brunei Darussalam	BRN	899	Areas, nes									74	GENERAL INDUSTL.MACH.NES	1	No Quantity							971			0
S3	2016	2016	2016	2	0	2	Export	90	Solomon Isds	SLB	0	World	WLD								75	OFFICE MACHINES,ADP MACH	1	No Quantity							43045			0
S3	2016	2016	2016	2	0	2	Export	90	Solomon Isds	SLB	36	Australia	AUS								75	OFFICE MACHINES,ADP MACH	1	No Quantity							43045			0
S3	2016	2016	2016	2	0	2	Export	96	Brunei Darussalam	BRN	0	World	WLD								75	OFFICE MACHINES,ADP MACH	1	No Quantity							2463037			0
S3	2016	2016	2016	2	0	2	Export	96	Brunei Darussalam	BRN	36	Australia	AUS								75	OFFICE MACHINES,ADP MACH	1	No Quantity							45025			0
S3	2016	2016	2016	2	0	2	Export	96	Brunei Darussalam	BRN	40	Austria	AUT								75	OFFICE MACHINES,ADP MACH	1	No Quantity							7			0
S3	2016	2016	2016	2	0	2	Export	96	Brunei Darussalam	BRN	50	Bangladesh	BGD								75	OFFICE MACHINES,ADP MACH	1	No Quantity							1			0
S3	2016	2016	2016	2	0	2	Export	96	Brunei Darussalam	BRN	76	Brazil	BRA								75	OFFICE MACHINES,ADP MACH	1	No Quantity							2063			0
S3	2016	2016	2016	2	0	2	Export	96	Brunei Darussalam	BRN	100	Bulgaria	BGR								75	OFFICE MACHINES,ADP MACH	1	No Quantity							84			0
S3	2016	2016	2016	2	0	2	Export	96	Brunei Darussalam	BRN	104	Myanmar	MMR								75	OFFICE MACHINES,ADP MACH	1	No Quantity							325			0
S3	2016	2016	2016	2	0	2	Export	96	Brunei Darussalam	BRN	124	Canada	CAN								75	OFFICE MACHINES,ADP MACH	1	No Quantity							645			0
S3	2016	2016	2016	2	0	2	Export	96	Brunei Darussalam	BRN	144	Sri Lanka	LKA								75	OFFICE MACHINES,ADP MACH	1	No Quantity							4320			0
S3	2016	2016	2016	2	0	2	Export	96	Brunei Darussalam	BRN	156	China	CHN								75	OFFICE MACHINES,ADP MACH	1	No Quantity							42731			0
S3	2016	2016	2016	2	0	2	Export	96	Brunei Darussalam	BRN	196	Cyprus	CYP								75	OFFICE MACHINES,ADP MACH	1	No Quantity							11934			0
S3	2016	2016	2016	2	0	2	Export	96	Brunei Darussalam	BRN	208	Denmark	DNK								75	OFFICE MACHINES,ADP MACH	1	No Quantity							1525			0
S3	2016	2016	2016	2	0	2	Export	96	Brunei Darussalam	BRN	276	Germany	DEU								75	OFFICE MACHINES,ADP MACH	1	No Quantity							8273			0
S3	2016	2016	2016	2	0	2	Export	96	Brunei Darussalam	BRN	344	China, Hong Kong SAR	HKG								75	OFFICE MACHINES,ADP MACH	1	No Quantity							27160			0
S3	2016	2016	2016	2	0	2	Export	96	Brunei Darussalam	BRN	360	Indonesia	IDN								75	OFFICE MACHINES,ADP MACH	1	No Quantity							5846			0
S3	2016	2016	2016	2	0	2	Export	96	Brunei Darussalam	BRN	376	Israel	ISR								75	OFFICE MACHINES,ADP MACH	1	No Quantity							181			0
S3	2016	2016	2016	2	0	2	Export	96	Brunei Darussalam	BRN	392	Japan	JPN								75	OFFICE MACHINES,ADP MACH	1	No Quantity							16477			0
S3	2016	2016	2016	2	0	2	Export	96	Brunei Darussalam	BRN	404	Kenya	KEN								75	OFFICE MACHINES,ADP MACH	1	No Quantity							1086			0
S3	2016	2016	2016	2	0	2	Export	96	Brunei Darussalam	BRN	408	Dem. People's Rep. of Korea	PRK								75	OFFICE MACHINES,ADP MACH	1	No Quantity							2268			0
S3	2016	2016	2016	2	0	2	Export	96	Brunei Darussalam	BRN	410	Rep. of Korea	KOR								75	OFFICE MACHINES,ADP MACH	1	No Quantity							6165			0
S3	2016	2016	2016	2	0	2	Export	96	Brunei Darussalam	BRN	458	Malaysia	MYS								75	OFFICE MACHINES,ADP MACH	1	No Quantity							628977			0
S3	2016	2016	2016	2	0	2	Export	96	Brunei Darussalam	BRN	490	Other Asia, nes									75	OFFICE MACHINES,ADP MACH	1	No Quantity							5539			0
S3	2016	2016	2016	2	0	2	Export	96	Brunei Darussalam	BRN	528	Netherlands	NLD								75	OFFICE MACHINES,ADP MACH	1	No Quantity							1899			0
S3	2016	2016	2016	2	0	2	Export	96	Brunei Darussalam	BRN	531	Curaçao	CUW								75	OFFICE MACHINES,ADP MACH	1	No Quantity							1291			0
S3	2016	2016	2016	2	0	2	Export	96	Brunei Darussalam	BRN	554	New Zealand	NZL								75	OFFICE MACHINES,ADP MACH	1	No Quantity							2612			0
S3	2016	2016	2016	2	0	2	Export	96	Brunei Darussalam	BRN	608	Philippines	PHL								75	OFFICE MACHINES,ADP MACH	1	No Quantity							7712			0
S3	2016	2016	2016	2	0	2	Export	96	Brunei Darussalam	BRN	634	Qatar	QAT								75	OFFICE MACHINES,ADP MACH	1	No Quantity							34816			0
S3	2016	2016	2016	2	0	2	Export	96	Brunei Darussalam	BRN	699	India	IND								75	OFFICE MACHINES,ADP MACH	1	No Quantity							1931			0
S3	2016	2016	2016	2	0	2	Export	96	Brunei Darussalam	BRN	702	Singapore	SGP								75	OFFICE MACHINES,ADP MACH	1	No Quantity							1366672			0
S3	2016	2016	2016	2	0	2	Export	96	Brunei Darussalam	BRN	704	Viet Nam	VNM								75	OFFICE MACHINES,ADP MACH	1	No Quantity							7144			0
S3	2016	2016	2016	2	0	2	Export	96	Brunei Darussalam	BRN	724	Spain	ESP								75	OFFICE MACHINES,ADP MACH	1	No Quantity							6			0
S3	2016	2016	2016	2	0	2	Export	96	Brunei Darussalam	BRN	757	Switzerland	CHE								75	OFFICE MACHINES,ADP MACH	1	No Quantity							1			0
S3	2016	2016	2016	2	0	2	Export	96	Brunei Darussalam	BRN	764	Thailand	THA								75	OFFICE MACHINES,ADP MACH	1	No Quantity							26441			0
S3	2016	2016	2016	2	0	2	Export	96	Brunei Darussalam	BRN	784	United Arab Emirates	ARE								75	OFFICE MACHINES,ADP MACH	1	No Quantity							552			0
S3	2016	2016	2016	2	0	2	Export	96	Brunei Darussalam	BRN	826	United Kingdom	GBR								75	OFFICE MACHINES,ADP MACH	1	No Quantity							105169			0
S3	2016	2016	2016	2	0	2	Export	96	Brunei Darussalam	BRN	834	United Rep. of Tanzania	TZA								75	OFFICE MACHINES,ADP MACH	1	No Quantity							36			0
S3	2016	2016	2016	2	0	2	Export	96	Brunei Darussalam	BRN	842	USA	USA								75	OFFICE MACHINES,ADP MACH	1	No Quantity							95716			0
S3	2016	2016	2016	2	0	2	Export	96	Brunei Darussalam	BRN	858	Uruguay	URY								75	OFFICE MACHINES,ADP MACH	1	No Quantity							198			0
S3	2016	2016	2016	2	0	2	Export	96	Brunei Darussalam	BRN	899	Areas, nes									75	OFFICE MACHINES,ADP MACH	1	No Quantity							208			0
S3	2016	2016	2016	2	0	2	Export	90	Solomon Isds	SLB	0	World	WLD								76	TELECOMM.SOUND EQUIP ETC	1	No Quantity							4554			0
S3	2016	2016	2016	2	0	2	Export	90	Solomon Isds	SLB	392	Japan	JPN								76	TELECOMM.SOUND EQUIP ETC	1	No Quantity							1351			0
S3	2016	2016	2016	2	0	2	Export	90	Solomon Isds	SLB	548	Vanuatu	VUT								76	TELECOMM.SOUND EQUIP ETC	1	No Quantity							1942			0
S3	2016	2016	2016	2	0	2	Export	90	Solomon Isds	SLB	842	USA	USA								76	TELECOMM.SOUND EQUIP ETC	1	No Quantity							1260			0
S3	2016	2016	2016	2	0	2	Export	96	Brunei Darussalam	BRN	0	World	WLD								76	TELECOMM.SOUND EQUIP ETC	1	No Quantity							36297355			0
S3	2016	2016	2016	2	0	2	Export	96	Brunei Darussalam	BRN	8	Albania	ALB								76	TELECOMM.SOUND EQUIP ETC	1	No Quantity							145			0
S3	2016	2016	2016	2	0	2	Export	96	Brunei Darussalam	BRN	36	Australia	AUS								76	TELECOMM.SOUND EQUIP ETC	1	No Quantity							4032			0
S3	2016	2016	2016	2	0	2	Export	96	Brunei Darussalam	BRN	56	Belgium	BEL								76	TELECOMM.SOUND EQUIP ETC	1	No Quantity							112			0
S3	2016	2016	2016	2	0	2	Export	96	Brunei Darussalam	BRN	124	Canada	CAN								76	TELECOMM.SOUND EQUIP ETC	1	No Quantity							8461			0
S3	2016	2016	2016	2	0	2	Export	96	Brunei Darussalam	BRN	156	China	CHN								76	TELECOMM.SOUND EQUIP ETC	1	No Quantity							350556			0
S3	2016	2016	2016	2	0	2	Export	96	Brunei Darussalam	BRN	196	Cyprus	CYP								76	TELECOMM.SOUND EQUIP ETC	1	No Quantity							16728			0
S3	2016	2016	2016	2	0	2	Export	96	Brunei Darussalam	BRN	208	Denmark	DNK								76	TELECOMM.SOUND EQUIP ETC	1	No Quantity							4896			0
S3	2016	2016	2016	2	0	2	Export	96	Brunei Darussalam	BRN	251	France	FRA								76	TELECOMM.SOUND EQUIP ETC	1	No Quantity							6883			0
S3	2016	2016	2016	2	0	2	Export	96	Brunei Darussalam	BRN	276	Germany	DEU								76	TELECOMM.SOUND EQUIP ETC	1	No Quantity							10123			0
S3	2016	2016	2016	2	0	2	Export	96	Brunei Darussalam	BRN	344	China, Hong Kong SAR	HKG								76	TELECOMM.SOUND EQUIP ETC	1	No Quantity							208408			0
S3	2016	2016	2016	2	0	2	Export	96	Brunei Darussalam	BRN	360	Indonesia	IDN								76	TELECOMM.SOUND EQUIP ETC	1	No Quantity							855			0
S3	2016	2016	2016	2	0	2	Export	96	Brunei Darussalam	BRN	381	Italy	ITA								76	TELECOMM.SOUND EQUIP ETC	1	No Quantity							228			0
S3	2016	2016	2016	2	0	2	Export	96	Brunei Darussalam	BRN	392	Japan	JPN								76	TELECOMM.SOUND EQUIP ETC	1	No Quantity							90562			0
S3	2016	2016	2016	2	0	2	Export	96	Brunei Darussalam	BRN	404	Kenya	KEN								76	TELECOMM.SOUND EQUIP ETC	1	No Quantity							45673			0
S3	2016	2016	2016	2	0	2	Export	96	Brunei Darussalam	BRN	410	Rep. of Korea	KOR								76	TELECOMM.SOUND EQUIP ETC	1	No Quantity							560			0
S3	2016	2016	2016	2	0	2	Export	96	Brunei Darussalam	BRN	458	Malaysia	MYS								76	TELECOMM.SOUND EQUIP ETC	1	No Quantity							509436			0
S3	2016	2016	2016	2	0	2	Export	96	Brunei Darussalam	BRN	480	Mauritius	MUS								76	TELECOMM.SOUND EQUIP ETC	1	No Quantity							492			0
S3	2016	2016	2016	2	0	2	Export	96	Brunei Darussalam	BRN	490	Other Asia, nes									76	TELECOMM.SOUND EQUIP ETC	1	No Quantity							389			0
S3	2016	2016	2016	2	0	2	Export	96	Brunei Darussalam	BRN	528	Netherlands	NLD								76	TELECOMM.SOUND EQUIP ETC	1	No Quantity							34678			0
S3	2016	2016	2016	2	0	2	Export	96	Brunei Darussalam	BRN	554	New Zealand	NZL								76	TELECOMM.SOUND EQUIP ETC	1	No Quantity							1338			0
S3	2016	2016	2016	2	0	2	Export	96	Brunei Darussalam	BRN	579	Norway	NOR								76	TELECOMM.SOUND EQUIP ETC	1	No Quantity							7932			0
S3	2016	2016	2016	2	0	2	Export	96	Brunei Darussalam	BRN	598	Papua New Guinea	PNG								76	TELECOMM.SOUND EQUIP ETC	1	No Quantity							14933			0
S3	2016	2016	2016	2	0	2	Export	96	Brunei Darussalam	BRN	608	Philippines	PHL								76	TELECOMM.SOUND EQUIP ETC	1	No Quantity							35384			0
S3	2016	2016	2016	2	0	2	Export	96	Brunei Darussalam	BRN	616	Poland	POL								76	TELECOMM.SOUND EQUIP ETC	1	No Quantity							564			0
S3	2016	2016	2016	2	0	2	Export	96	Brunei Darussalam	BRN	634	Qatar	QAT								76	TELECOMM.SOUND EQUIP ETC	1	No Quantity							149			0
S3	2016	2016	2016	2	0	2	Export	96	Brunei Darussalam	BRN	682	Saudi Arabia	SAU								76	TELECOMM.SOUND EQUIP ETC	1	No Quantity							311			0
S3	2016	2016	2016	2	0	2	Export	96	Brunei Darussalam	BRN	699	India	IND								76	TELECOMM.SOUND EQUIP ETC	1	No Quantity							981			0
S3	2016	2016	2016	2	0	2	Export	96	Brunei Darussalam	BRN	702	Singapore	SGP								76	TELECOMM.SOUND EQUIP ETC	1	No Quantity							7279318			0
S3	2016	2016	2016	2	0	2	Export	96	Brunei Darussalam	BRN	704	Viet Nam	VNM								76	TELECOMM.SOUND EQUIP ETC	1	No Quantity							153			0
S3	2016	2016	2016	2	0	2	Export	96	Brunei Darussalam	BRN	752	Sweden	SWE								76	TELECOMM.SOUND EQUIP ETC	1	No Quantity							36			0
S3	2016	2016	2016	2	0	2	Export	96	Brunei Darussalam	BRN	764	Thailand	THA								76	TELECOMM.SOUND EQUIP ETC	1	No Quantity							26296042			0
S3	2016	2016	2016	2	0	2	Export	96	Brunei Darussalam	BRN	784	United Arab Emirates	ARE								76	TELECOMM.SOUND EQUIP ETC	1	No Quantity							543			0
S3	2016	2016	2016	2	0	2	Export	96	Brunei Darussalam	BRN	818	Egypt	EGY								76	TELECOMM.SOUND EQUIP ETC	1	No Quantity							65			0
S3	2016	2016	2016	2	0	2	Export	96	Brunei Darussalam	BRN	826	United Kingdom	GBR								76	TELECOMM.SOUND EQUIP ETC	1	No Quantity							1009161			0
S3	2016	2016	2016	2	0	2	Export	96	Brunei Darussalam	BRN	837	Bunkers									76	TELECOMM.SOUND EQUIP ETC	1	No Quantity							893			0
S3	2016	2016	2016	2	0	2	Export	96	Brunei Darussalam	BRN	842	USA	USA								76	TELECOMM.SOUND EQUIP ETC	1	No Quantity							354054			0
S3	2016	2016	2016	2	0	2	Export	96	Brunei Darussalam	BRN	899	Areas, nes									76	TELECOMM.SOUND EQUIP ETC	1	No Quantity							2282			0
S3	2016	2016	2016	2	0	2	Export	90	Solomon Isds	SLB	0	World	WLD								77	ELEC MCH APPAR,PARTS,NES	1	No Quantity							316037			0
S3	2016	2016	2016	2	0	2	Export	90	Solomon Isds	SLB	36	Australia	AUS								77	ELEC MCH APPAR,PARTS,NES	1	No Quantity							105468			0
S3	2016	2016	2016	2	0	2	Export	90	Solomon Isds	SLB	242	Fiji	FJI								77	ELEC MCH APPAR,PARTS,NES	1	No Quantity							25507			0
S3	2016	2016	2016	2	0	2	Export	90	Solomon Isds	SLB	392	Japan	JPN								77	ELEC MCH APPAR,PARTS,NES	1	No Quantity							574			0
S3	2016	2016	2016	2	0	2	Export	90	Solomon Isds	SLB	548	Vanuatu	VUT								77	ELEC MCH APPAR,PARTS,NES	1	No Quantity							177311			0
S3	2016	2016	2016	2	0	2	Export	90	Solomon Isds	SLB	554	New Zealand	NZL								77	ELEC MCH APPAR,PARTS,NES	1	No Quantity							74			0
S3	2016	2016	2016	2	0	2	Export	90	Solomon Isds	SLB	608	Philippines	PHL								77	ELEC MCH APPAR,PARTS,NES	1	No Quantity							4029			0
S3	2016	2016	2016	2	0	2	Export	90	Solomon Isds	SLB	776	Tonga	TON								77	ELEC MCH APPAR,PARTS,NES	1	No Quantity							3074			0
S3	2016	2016	2016	2	0	2	Export	96	Brunei Darussalam	BRN	0	World	WLD								77	ELEC MCH APPAR,PARTS,NES	1	No Quantity							24018694			0
S3	2016	2016	2016	2	0	2	Export	96	Brunei Darussalam	BRN	32	Argentina	ARG								77	ELEC MCH APPAR,PARTS,NES	1	No Quantity							757			0
S3	2016	2016	2016	2	0	2	Export	96	Brunei Darussalam	BRN	36	Australia	AUS								77	ELEC MCH APPAR,PARTS,NES	1	No Quantity							1940			0
S3	2016	2016	2016	2	0	2	Export	96	Brunei Darussalam	BRN	40	Austria	AUT								77	ELEC MCH APPAR,PARTS,NES	1	No Quantity							7			0
S3	2016	2016	2016	2	0	2	Export	96	Brunei Darussalam	BRN	56	Belgium	BEL								77	ELEC MCH APPAR,PARTS,NES	1	No Quantity							1			0
S3	2016	2016	2016	2	0	2	Export	96	Brunei Darussalam	BRN	104	Myanmar	MMR								77	ELEC MCH APPAR,PARTS,NES	1	No Quantity							1902			0
S3	2016	2016	2016	2	0	2	Export	96	Brunei Darussalam	BRN	124	Canada	CAN								77	ELEC MCH APPAR,PARTS,NES	1	No Quantity							666			0
S3	2016	2016	2016	2	0	2	Export	96	Brunei Darussalam	BRN	144	Sri Lanka	LKA								77	ELEC MCH APPAR,PARTS,NES	1	No Quantity							1			0
S3	2016	2016	2016	2	0	2	Export	96	Brunei Darussalam	BRN	156	China	CHN								77	ELEC MCH APPAR,PARTS,NES	1	No Quantity							11578			0
S3	2016	2016	2016	2	0	2	Export	96	Brunei Darussalam	BRN	196	Cyprus	CYP								77	ELEC MCH APPAR,PARTS,NES	1	No Quantity							4369			0
S3	2016	2016	2016	2	0	2	Export	96	Brunei Darussalam	BRN	203	Czechia	CZE								77	ELEC MCH APPAR,PARTS,NES	1	No Quantity							12			0
S3	2016	2016	2016	2	0	2	Export	96	Brunei Darussalam	BRN	208	Denmark	DNK								77	ELEC MCH APPAR,PARTS,NES	1	No Quantity							4403			0
S3	2016	2016	2016	2	0	2	Export	96	Brunei Darussalam	BRN	242	Fiji	FJI								77	ELEC MCH APPAR,PARTS,NES	1	No Quantity							2			0
S3	2016	2016	2016	2	0	2	Export	96	Brunei Darussalam	BRN	246	Finland	FIN								77	ELEC MCH APPAR,PARTS,NES	1	No Quantity							1			0
S3	2016	2016	2016	2	0	2	Export	96	Brunei Darussalam	BRN	251	France	FRA								77	ELEC MCH APPAR,PARTS,NES	1	No Quantity							161267			0
S3	2016	2016	2016	2	0	2	Export	96	Brunei Darussalam	BRN	276	Germany	DEU								77	ELEC MCH APPAR,PARTS,NES	1	No Quantity							933732			0
S3	2016	2016	2016	2	0	2	Export	96	Brunei Darussalam	BRN	344	China, Hong Kong SAR	HKG								77	ELEC MCH APPAR,PARTS,NES	1	No Quantity							31243			0
S3	2016	2016	2016	2	0	2	Export	96	Brunei Darussalam	BRN	360	Indonesia	IDN								77	ELEC MCH APPAR,PARTS,NES	1	No Quantity							8714			0
S3	2016	2016	2016	2	0	2	Export	96	Brunei Darussalam	BRN	376	Israel	ISR								77	ELEC MCH APPAR,PARTS,NES	1	No Quantity							4393			0
S3	2016	2016	2016	2	0	2	Export	96	Brunei Darussalam	BRN	381	Italy	ITA								77	ELEC MCH APPAR,PARTS,NES	1	No Quantity							125994			0
S3	2016	2016	2016	2	0	2	Export	96	Brunei Darussalam	BRN	392	Japan	JPN								77	ELEC MCH APPAR,PARTS,NES	1	No Quantity							335			0
S3	2016	2016	2016	2	0	2	Export	96	Brunei Darussalam	BRN	400	Jordan	JOR								77	ELEC MCH APPAR,PARTS,NES	1	No Quantity							1			0
S3	2016	2016	2016	2	0	2	Export	96	Brunei Darussalam	BRN	404	Kenya	KEN								77	ELEC MCH APPAR,PARTS,NES	1	No Quantity							270437			0
S3	2016	2016	2016	2	0	2	Export	96	Brunei Darussalam	BRN	408	Dem. People's Rep. of Korea	PRK								77	ELEC MCH APPAR,PARTS,NES	1	No Quantity							72379			0
S3	2016	2016	2016	2	0	2	Export	96	Brunei Darussalam	BRN	410	Rep. of Korea	KOR								77	ELEC MCH APPAR,PARTS,NES	1	No Quantity							957946			0
S3	2016	2016	2016	2	0	2	Export	96	Brunei Darussalam	BRN	414	Kuwait	KWT								77	ELEC MCH APPAR,PARTS,NES	1	No Quantity							718			0
S3	2016	2016	2016	2	0	2	Export	96	Brunei Darussalam	BRN	446	China, Macao SAR	MAC								77	ELEC MCH APPAR,PARTS,NES	1	No Quantity							45			0
S3	2016	2016	2016	2	0	2	Export	96	Brunei Darussalam	BRN	458	Malaysia	MYS								77	ELEC MCH APPAR,PARTS,NES	1	No Quantity							9248562			0
S3	2016	2016	2016	2	0	2	Export	96	Brunei Darussalam	BRN	484	Mexico	MEX								77	ELEC MCH APPAR,PARTS,NES	1	No Quantity							13786			0
S3	2016	2016	2016	2	0	2	Export	96	Brunei Darussalam	BRN	490	Other Asia, nes									77	ELEC MCH APPAR,PARTS,NES	1	No Quantity							150			0
S3	2016	2016	2016	2	0	2	Export	96	Brunei Darussalam	BRN	512	Oman	OMN								77	ELEC MCH APPAR,PARTS,NES	1	No Quantity							1053			0
S3	2016	2016	2016	2	0	2	Export	96	Brunei Darussalam	BRN	528	Netherlands	NLD								77	ELEC MCH APPAR,PARTS,NES	1	No Quantity							2109			0
S3	2016	2016	2016	2	0	2	Export	96	Brunei Darussalam	BRN	531	Curaçao	CUW								77	ELEC MCH APPAR,PARTS,NES	1	No Quantity							8269			0
S3	2016	2016	2016	2	0	2	Export	96	Brunei Darussalam	BRN	554	New Zealand	NZL								77	ELEC MCH APPAR,PARTS,NES	1	No Quantity							156888			0
S3	2016	2016	2016	2	0	2	Export	96	Brunei Darussalam	BRN	566	Nigeria	NGA								77	ELEC MCH APPAR,PARTS,NES	1	No Quantity							31286			0
S3	2016	2016	2016	2	0	2	Export	96	Brunei Darussalam	BRN	579	Norway	NOR								77	ELEC MCH APPAR,PARTS,NES	1	No Quantity							3732			0
S3	2016	2016	2016	2	0	2	Export	96	Brunei Darussalam	BRN	608	Philippines	PHL								77	ELEC MCH APPAR,PARTS,NES	1	No Quantity							1342			0
S3	2016	2016	2016	2	0	2	Export	96	Brunei Darussalam	BRN	616	Poland	POL								77	ELEC MCH APPAR,PARTS,NES	1	No Quantity							8575			0
S3	2016	2016	2016	2	0	2	Export	96	Brunei Darussalam	BRN	634	Qatar	QAT								77	ELEC MCH APPAR,PARTS,NES	1	No Quantity							50291			0
S3	2016	2016	2016	2	0	2	Export	96	Brunei Darussalam	BRN	642	Romania	ROU								77	ELEC MCH APPAR,PARTS,NES	1	No Quantity							4778			0
S3	2016	2016	2016	2	0	2	Export	96	Brunei Darussalam	BRN	643	Russian Federation	RUS								77	ELEC MCH APPAR,PARTS,NES	1	No Quantity							1501			0
S3	2016	2016	2016	2	0	2	Export	96	Brunei Darussalam	BRN	682	Saudi Arabia	SAU								77	ELEC MCH APPAR,PARTS,NES	1	No Quantity							14204			0
S3	2016	2016	2016	2	0	2	Export	96	Brunei Darussalam	BRN	699	India	IND								77	ELEC MCH APPAR,PARTS,NES	1	No Quantity							775			0
S3	2016	2016	2016	2	0	2	Export	96	Brunei Darussalam	BRN	702	Singapore	SGP								77	ELEC MCH APPAR,PARTS,NES	1	No Quantity							10446029			0
S3	2016	2016	2016	2	0	2	Export	96	Brunei Darussalam	BRN	704	Viet Nam	VNM								77	ELEC MCH APPAR,PARTS,NES	1	No Quantity							21765			0
S3	2016	2016	2016	2	0	2	Export	96	Brunei Darussalam	BRN	724	Spain	ESP								77	ELEC MCH APPAR,PARTS,NES	1	No Quantity							2785			0
S3	2016	2016	2016	2	0	2	Export	96	Brunei Darussalam	BRN	752	Sweden	SWE								77	ELEC MCH APPAR,PARTS,NES	1	No Quantity							1			0
S3	2016	2016	2016	2	0	2	Export	96	Brunei Darussalam	BRN	757	Switzerland	CHE								77	ELEC MCH APPAR,PARTS,NES	1	No Quantity							502			0
S3	2016	2016	2016	2	0	2	Export	96	Brunei Darussalam	BRN	764	Thailand	THA								77	ELEC MCH APPAR,PARTS,NES	1	No Quantity							132661			0
S3	2016	2016	2016	2	0	2	Export	96	Brunei Darussalam	BRN	784	United Arab Emirates	ARE								77	ELEC MCH APPAR,PARTS,NES	1	No Quantity							15369			0
S3	2016	2016	2016	2	0	2	Export	96	Brunei Darussalam	BRN	792	Turkey	TUR								77	ELEC MCH APPAR,PARTS,NES	1	No Quantity							3			0
S3	2016	2016	2016	2	0	2	Export	96	Brunei Darussalam	BRN	818	Egypt	EGY								77	ELEC MCH APPAR,PARTS,NES	1	No Quantity							5			0
S3	2016	2016	2016	2	0	2	Export	96	Brunei Darussalam	BRN	826	United Kingdom	GBR								77	ELEC MCH APPAR,PARTS,NES	1	No Quantity							679031			0
S3	2016	2016	2016	2	0	2	Export	96	Brunei Darussalam	BRN	837	Bunkers									77	ELEC MCH APPAR,PARTS,NES	1	No Quantity							1472			0
S3	2016	2016	2016	2	0	2	Export	96	Brunei Darussalam	BRN	842	USA	USA								77	ELEC MCH APPAR,PARTS,NES	1	No Quantity							571501			0
S3	2016	2016	2016	2	0	2	Export	96	Brunei Darussalam	BRN	858	Uruguay	URY								77	ELEC MCH APPAR,PARTS,NES	1	No Quantity							678			0
S3	2016	2016	2016	2	0	2	Export	96	Brunei Darussalam	BRN	862	Venezuela	VEN								77	ELEC MCH APPAR,PARTS,NES	1	No Quantity							356			0
S3	2016	2016	2016	2	0	2	Export	96	Brunei Darussalam	BRN	899	Areas, nes									77	ELEC MCH APPAR,PARTS,NES	1	No Quantity							6393			0
S3	2016	2016	2016	2	0	2	Export	90	Solomon Isds	SLB	0	World	WLD								78	ROAD VEHICLES	1	No Quantity							1009696			0
S3	2016	2016	2016	2	0	2	Export	90	Solomon Isds	SLB	242	Fiji	FJI								78	ROAD VEHICLES	1	No Quantity							63035			0
S3	2016	2016	2016	2	0	2	Export	90	Solomon Isds	SLB	296	Kiribati	KIR								78	ROAD VEHICLES	1	No Quantity							98341			0
S3	2016	2016	2016	2	0	2	Export	90	Solomon Isds	SLB	344	China, Hong Kong SAR	HKG								78	ROAD VEHICLES	1	No Quantity							441			0
S3	2016	2016	2016	2	0	2	Export	90	Solomon Isds	SLB	360	Indonesia	IDN								78	ROAD VEHICLES	1	No Quantity							163113			0
S3	2016	2016	2016	2	0	2	Export	90	Solomon Isds	SLB	520	Nauru	NRU								78	ROAD VEHICLES	1	No Quantity							81761			0
S3	2016	2016	2016	2	0	2	Export	90	Solomon Isds	SLB	554	New Zealand	NZL								78	ROAD VEHICLES	1	No Quantity							10239			0
S3	2016	2016	2016	2	0	2	Export	90	Solomon Isds	SLB	598	Papua New Guinea	PNG								78	ROAD VEHICLES	1	No Quantity							199899			0
S3	2016	2016	2016	2	0	2	Export	90	Solomon Isds	SLB	776	Tonga	TON								78	ROAD VEHICLES	1	No Quantity							392867			0
S3	2016	2016	2016	2	0	2	Export	96	Brunei Darussalam	BRN	0	World	WLD								78	ROAD VEHICLES	1	No Quantity							8693282			0
S3	2016	2016	2016	2	0	2	Export	96	Brunei Darussalam	BRN	36	Australia	AUS								78	ROAD VEHICLES	1	No Quantity							39809			0
S3	2016	2016	2016	2	0	2	Export	96	Brunei Darussalam	BRN	104	Myanmar	MMR								78	ROAD VEHICLES	1	No Quantity							19566			0
S3	2016	2016	2016	2	0	2	Export	96	Brunei Darussalam	BRN	156	China	CHN								78	ROAD VEHICLES	1	No Quantity							76			0
S3	2016	2016	2016	2	0	2	Export	96	Brunei Darussalam	BRN	276	Germany	DEU								78	ROAD VEHICLES	1	No Quantity							2804			0
S3	2016	2016	2016	2	0	2	Export	96	Brunei Darussalam	BRN	360	Indonesia	IDN								78	ROAD VEHICLES	1	No Quantity							140			0
S3	2016	2016	2016	2	0	2	Export	96	Brunei Darussalam	BRN	376	Israel	ISR								78	ROAD VEHICLES	1	No Quantity							6489			0
S3	2016	2016	2016	2	0	2	Export	96	Brunei Darussalam	BRN	392	Japan	JPN								78	ROAD VEHICLES	1	No Quantity							87660			0
S3	2016	2016	2016	2	0	2	Export	96	Brunei Darussalam	BRN	404	Kenya	KEN								78	ROAD VEHICLES	1	No Quantity							14476			0
S3	2016	2016	2016	2	0	2	Export	96	Brunei Darussalam	BRN	410	Rep. of Korea	KOR								78	ROAD VEHICLES	1	No Quantity							107			0
S3	2016	2016	2016	2	0	2	Export	96	Brunei Darussalam	BRN	414	Kuwait	KWT								78	ROAD VEHICLES	1	No Quantity							85			0
S3	2016	2016	2016	2	0	2	Export	96	Brunei Darussalam	BRN	446	China, Macao SAR	MAC								78	ROAD VEHICLES	1	No Quantity							211			0
S3	2016	2016	2016	2	0	2	Export	96	Brunei Darussalam	BRN	458	Malaysia	MYS								78	ROAD VEHICLES	1	No Quantity							1866405			0
S3	2016	2016	2016	2	0	2	Export	96	Brunei Darussalam	BRN	490	Other Asia, nes									78	ROAD VEHICLES	1	No Quantity							1567			0
S3	2016	2016	2016	2	0	2	Export	96	Brunei Darussalam	BRN	528	Netherlands	NLD								78	ROAD VEHICLES	1	No Quantity							84684			0
S3	2016	2016	2016	2	0	2	Export	96	Brunei Darussalam	BRN	554	New Zealand	NZL								78	ROAD VEHICLES	1	No Quantity							100748			0
S3	2016	2016	2016	2	0	2	Export	96	Brunei Darussalam	BRN	608	Philippines	PHL								78	ROAD VEHICLES	1	No Quantity							654			0
S3	2016	2016	2016	2	0	2	Export	96	Brunei Darussalam	BRN	699	India	IND								78	ROAD VEHICLES	1	No Quantity							14632			0
S3	2016	2016	2016	2	0	2	Export	96	Brunei Darussalam	BRN	702	Singapore	SGP								78	ROAD VEHICLES	1	No Quantity							5882756			0
S3	2016	2016	2016	2	0	2	Export	96	Brunei Darussalam	BRN	704	Viet Nam	VNM								78	ROAD VEHICLES	1	No Quantity							2244			0
S3	2016	2016	2016	2	0	2	Export	96	Brunei Darussalam	BRN	724	Spain	ESP								78	ROAD VEHICLES	1	No Quantity							452			0
S3	2016	2016	2016	2	0	2	Export	96	Brunei Darussalam	BRN	764	Thailand	THA								78	ROAD VEHICLES	1	No Quantity							20649			0
S3	2016	2016	2016	2	0	2	Export	96	Brunei Darussalam	BRN	784	United Arab Emirates	ARE								78	ROAD VEHICLES	1	No Quantity							104284			0
S3	2016	2016	2016	2	0	2	Export	96	Brunei Darussalam	BRN	826	United Kingdom	GBR								78	ROAD VEHICLES	1	No Quantity							378684			0
S3	2016	2016	2016	2	0	2	Export	96	Brunei Darussalam	BRN	837	Bunkers									78	ROAD VEHICLES	1	No Quantity							37637			0
S3	2016	2016	2016	2	0	2	Export	96	Brunei Darussalam	BRN	842	USA	USA								78	ROAD VEHICLES	1	No Quantity							26464			0
S3	2016	2016	2016	2	0	2	Export	90	Solomon Isds	SLB	0	World	WLD								79	OTHR.TRANSPORT EQUIPMENT	1	No Quantity							373829			0
S3	2016	2016	2016	2	0	2	Export	90	Solomon Isds	SLB	36	Australia	AUS								79	OTHR.TRANSPORT EQUIPMENT	1	No Quantity							225632			0
S3	2016	2016	2016	2	0	2	Export	90	Solomon Isds	SLB	344	China, Hong Kong SAR	HKG								79	OTHR.TRANSPORT EQUIPMENT	1	No Quantity							52534			0
S3	2016	2016	2016	2	0	2	Export	90	Solomon Isds	SLB	392	Japan	JPN								79	OTHR.TRANSPORT EQUIPMENT	1	No Quantity							21			0
S3	2016	2016	2016	2	0	2	Export	90	Solomon Isds	SLB	554	New Zealand	NZL								79	OTHR.TRANSPORT EQUIPMENT	1	No Quantity							373			0
S3	2016	2016	2016	2	0	2	Export	90	Solomon Isds	SLB	598	Papua New Guinea	PNG								79	OTHR.TRANSPORT EQUIPMENT	1	No Quantity							86487			0
S3	2016	2016	2016	2	0	2	Export	90	Solomon Isds	SLB	776	Tonga	TON								79	OTHR.TRANSPORT EQUIPMENT	1	No Quantity							8783			0
S3	2016	2016	2016	2	0	2	Export	96	Brunei Darussalam	BRN	0	World	WLD								79	OTHR.TRANSPORT EQUIPMENT	1	No Quantity							38884892			0
S3	2016	2016	2016	2	0	2	Export	96	Brunei Darussalam	BRN	36	Australia	AUS								79	OTHR.TRANSPORT EQUIPMENT	1	No Quantity							5739			0
S3	2016	2016	2016	2	0	2	Export	96	Brunei Darussalam	BRN	124	Canada	CAN								79	OTHR.TRANSPORT EQUIPMENT	1	No Quantity							16332			0
S3	2016	2016	2016	2	0	2	Export	96	Brunei Darussalam	BRN	156	China	CHN								79	OTHR.TRANSPORT EQUIPMENT	1	No Quantity							503431			0
S3	2016	2016	2016	2	0	2	Export	96	Brunei Darussalam	BRN	196	Cyprus	CYP								79	OTHR.TRANSPORT EQUIPMENT	1	No Quantity							843			0
S3	2016	2016	2016	2	0	2	Export	96	Brunei Darussalam	BRN	251	France	FRA								79	OTHR.TRANSPORT EQUIPMENT	1	No Quantity							580090			0
S3	2016	2016	2016	2	0	2	Export	96	Brunei Darussalam	BRN	276	Germany	DEU								79	OTHR.TRANSPORT EQUIPMENT	1	No Quantity							491553			0
S3	2016	2016	2016	2	0	2	Export	96	Brunei Darussalam	BRN	344	China, Hong Kong SAR	HKG								79	OTHR.TRANSPORT EQUIPMENT	1	No Quantity							1503803			0
S3	2016	2016	2016	2	0	2	Export	96	Brunei Darussalam	BRN	360	Indonesia	IDN								79	OTHR.TRANSPORT EQUIPMENT	1	No Quantity							25183			0
S3	2016	2016	2016	2	0	2	Export	96	Brunei Darussalam	BRN	392	Japan	JPN								79	OTHR.TRANSPORT EQUIPMENT	1	No Quantity							4582			0
S3	2016	2016	2016	2	0	2	Export	96	Brunei Darussalam	BRN	410	Rep. of Korea	KOR								79	OTHR.TRANSPORT EQUIPMENT	1	No Quantity							15			0
S3	2016	2016	2016	2	0	2	Export	96	Brunei Darussalam	BRN	458	Malaysia	MYS								79	OTHR.TRANSPORT EQUIPMENT	1	No Quantity							12544158			0
S3	2016	2016	2016	2	0	2	Export	96	Brunei Darussalam	BRN	490	Other Asia, nes									79	OTHR.TRANSPORT EQUIPMENT	1	No Quantity							176743			0
S3	2016	2016	2016	2	0	2	Export	96	Brunei Darussalam	BRN	531	Curaçao	CUW								79	OTHR.TRANSPORT EQUIPMENT	1	No Quantity							1086701			0
S3	2016	2016	2016	2	0	2	Export	96	Brunei Darussalam	BRN	554	New Zealand	NZL								79	OTHR.TRANSPORT EQUIPMENT	1	No Quantity							2044			0
S3	2016	2016	2016	2	0	2	Export	96	Brunei Darussalam	BRN	579	Norway	NOR								79	OTHR.TRANSPORT EQUIPMENT	1	No Quantity							10			0
S3	2016	2016	2016	2	0	2	Export	96	Brunei Darussalam	BRN	608	Philippines	PHL								79	OTHR.TRANSPORT EQUIPMENT	1	No Quantity							196			0
S3	2016	2016	2016	2	0	2	Export	96	Brunei Darussalam	BRN	702	Singapore	SGP								79	OTHR.TRANSPORT EQUIPMENT	1	No Quantity							13567223			0
S3	2016	2016	2016	2	0	2	Export	96	Brunei Darussalam	BRN	704	Viet Nam	VNM								79	OTHR.TRANSPORT EQUIPMENT	1	No Quantity							13260			0
S3	2016	2016	2016	2	0	2	Export	96	Brunei Darussalam	BRN	724	Spain	ESP								79	OTHR.TRANSPORT EQUIPMENT	1	No Quantity							740189			0
S3	2016	2016	2016	2	0	2	Export	96	Brunei Darussalam	BRN	764	Thailand	THA								79	OTHR.TRANSPORT EQUIPMENT	1	No Quantity							752			0
S3	2016	2016	2016	2	0	2	Export	96	Brunei Darussalam	BRN	826	United Kingdom	GBR								79	OTHR.TRANSPORT EQUIPMENT	1	No Quantity							5808879			0
S3	2016	2016	2016	2	0	2	Export	96	Brunei Darussalam	BRN	842	USA	USA								79	OTHR.TRANSPORT EQUIPMENT	1	No Quantity							1813165			0
S3	2016	2016	2016	2	0	2	Export	90	Solomon Isds	SLB	0	World	WLD								81	PREFAB BUILDGS,FTTNG ETC	1	No Quantity							21224			0
S3	2016	2016	2016	2	0	2	Export	90	Solomon Isds	SLB	548	Vanuatu	VUT								81	PREFAB BUILDGS,FTTNG ETC	1	No Quantity							3410			0
S3	2016	2016	2016	2	0	2	Export	90	Solomon Isds	SLB	776	Tonga	TON								81	PREFAB BUILDGS,FTTNG ETC	1	No Quantity							17814			0
S3	2016	2016	2016	2	0	2	Export	96	Brunei Darussalam	BRN	0	World	WLD								81	PREFAB BUILDGS,FTTNG ETC	1	No Quantity							2902696			0
S3	2016	2016	2016	2	0	2	Export	96	Brunei Darussalam	BRN	4	Afghanistan	AFG								81	PREFAB BUILDGS,FTTNG ETC	1	No Quantity							187			0
S3	2016	2016	2016	2	0	2	Export	96	Brunei Darussalam	BRN	36	Australia	AUS								81	PREFAB BUILDGS,FTTNG ETC	1	No Quantity							22			0
S3	2016	2016	2016	2	0	2	Export	96	Brunei Darussalam	BRN	40	Austria	AUT								81	PREFAB BUILDGS,FTTNG ETC	1	No Quantity							849			0
S3	2016	2016	2016	2	0	2	Export	96	Brunei Darussalam	BRN	104	Myanmar	MMR								81	PREFAB BUILDGS,FTTNG ETC	1	No Quantity							80			0
S3	2016	2016	2016	2	0	2	Export	96	Brunei Darussalam	BRN	156	China	CHN								81	PREFAB BUILDGS,FTTNG ETC	1	No Quantity							466			0
S3	2016	2016	2016	2	0	2	Export	96	Brunei Darussalam	BRN	208	Denmark	DNK								81	PREFAB BUILDGS,FTTNG ETC	1	No Quantity							727			0
S3	2016	2016	2016	2	0	2	Export	96	Brunei Darussalam	BRN	276	Germany	DEU								81	PREFAB BUILDGS,FTTNG ETC	1	No Quantity							701			0
S3	2016	2016	2016	2	0	2	Export	96	Brunei Darussalam	BRN	381	Italy	ITA								81	PREFAB BUILDGS,FTTNG ETC	1	No Quantity							34613			0
S3	2016	2016	2016	2	0	2	Export	96	Brunei Darussalam	BRN	392	Japan	JPN								81	PREFAB BUILDGS,FTTNG ETC	1	No Quantity							35502			0
S3	2016	2016	2016	2	0	2	Export	96	Brunei Darussalam	BRN	404	Kenya	KEN								81	PREFAB BUILDGS,FTTNG ETC	1	No Quantity							87			0
S3	2016	2016	2016	2	0	2	Export	96	Brunei Darussalam	BRN	408	Dem. People's Rep. of Korea	PRK								81	PREFAB BUILDGS,FTTNG ETC	1	No Quantity							1			0
S3	2016	2016	2016	2	0	2	Export	96	Brunei Darussalam	BRN	458	Malaysia	MYS								81	PREFAB BUILDGS,FTTNG ETC	1	No Quantity							728244			0
S3	2016	2016	2016	2	0	2	Export	96	Brunei Darussalam	BRN	554	New Zealand	NZL								81	PREFAB BUILDGS,FTTNG ETC	1	No Quantity							6			0
S3	2016	2016	2016	2	0	2	Export	96	Brunei Darussalam	BRN	579	Norway	NOR								81	PREFAB BUILDGS,FTTNG ETC	1	No Quantity							73			0
S3	2016	2016	2016	2	0	2	Export	96	Brunei Darussalam	BRN	608	Philippines	PHL								81	PREFAB BUILDGS,FTTNG ETC	1	No Quantity							16367			0
S3	2016	2016	2016	2	0	2	Export	96	Brunei Darussalam	BRN	702	Singapore	SGP								81	PREFAB BUILDGS,FTTNG ETC	1	No Quantity							186078			0
S3	2016	2016	2016	2	0	2	Export	96	Brunei Darussalam	BRN	764	Thailand	THA								81	PREFAB BUILDGS,FTTNG ETC	1	No Quantity							1584			0
S3	2016	2016	2016	2	0	2	Export	96	Brunei Darussalam	BRN	826	United Kingdom	GBR								81	PREFAB BUILDGS,FTTNG ETC	1	No Quantity							1866068			0
S3	2016	2016	2016	2	0	2	Export	96	Brunei Darussalam	BRN	842	USA	USA								81	PREFAB BUILDGS,FTTNG ETC	1	No Quantity							31041			0
S3	2016	2016	2016	2	0	2	Export	90	Solomon Isds	SLB	0	World	WLD								82	FURNITURE,BEDDING,ETC.	1	No Quantity							2837			0
S3	2016	2016	2016	2	0	2	Export	90	Solomon Isds	SLB	520	Nauru	NRU								82	FURNITURE,BEDDING,ETC.	1	No Quantity							2217			0
S3	2016	2016	2016	2	0	2	Export	90	Solomon Isds	SLB	598	Papua New Guinea	PNG								82	FURNITURE,BEDDING,ETC.	1	No Quantity							620			0
S3	2016	2016	2016	2	0	2	Export	96	Brunei Darussalam	BRN	0	World	WLD								82	FURNITURE,BEDDING,ETC.	1	No Quantity							819600			0
S3	2016	2016	2016	2	0	2	Export	96	Brunei Darussalam	BRN	124	Canada	CAN								82	FURNITURE,BEDDING,ETC.	1	No Quantity							1			0
S3	2016	2016	2016	2	0	2	Export	96	Brunei Darussalam	BRN	144	Sri Lanka	LKA								82	FURNITURE,BEDDING,ETC.	1	No Quantity							161			0
S3	2016	2016	2016	2	0	2	Export	96	Brunei Darussalam	BRN	156	China	CHN								82	FURNITURE,BEDDING,ETC.	1	No Quantity							58			0
S3	2016	2016	2016	2	0	2	Export	96	Brunei Darussalam	BRN	170	Colombia	COL								82	FURNITURE,BEDDING,ETC.	1	No Quantity							1020			0
S3	2016	2016	2016	2	0	2	Export	96	Brunei Darussalam	BRN	251	France	FRA								82	FURNITURE,BEDDING,ETC.	1	No Quantity							13905			0
S3	2016	2016	2016	2	0	2	Export	96	Brunei Darussalam	BRN	276	Germany	DEU								82	FURNITURE,BEDDING,ETC.	1	No Quantity							82			0
S3	2016	2016	2016	2	0	2	Export	96	Brunei Darussalam	BRN	344	China, Hong Kong SAR	HKG								82	FURNITURE,BEDDING,ETC.	1	No Quantity							244			0
S3	2016	2016	2016	2	0	2	Export	96	Brunei Darussalam	BRN	360	Indonesia	IDN								82	FURNITURE,BEDDING,ETC.	1	No Quantity							6232			0
S3	2016	2016	2016	2	0	2	Export	96	Brunei Darussalam	BRN	392	Japan	JPN								82	FURNITURE,BEDDING,ETC.	1	No Quantity							10			0
S3	2016	2016	2016	2	0	2	Export	96	Brunei Darussalam	BRN	404	Kenya	KEN								82	FURNITURE,BEDDING,ETC.	1	No Quantity							5365			0
S3	2016	2016	2016	2	0	2	Export	96	Brunei Darussalam	BRN	410	Rep. of Korea	KOR								82	FURNITURE,BEDDING,ETC.	1	No Quantity							26			0
S3	2016	2016	2016	2	0	2	Export	96	Brunei Darussalam	BRN	458	Malaysia	MYS								82	FURNITURE,BEDDING,ETC.	1	No Quantity							340347			0
S3	2016	2016	2016	2	0	2	Export	96	Brunei Darussalam	BRN	490	Other Asia, nes									82	FURNITURE,BEDDING,ETC.	1	No Quantity							260			0
S3	2016	2016	2016	2	0	2	Export	96	Brunei Darussalam	BRN	554	New Zealand	NZL								82	FURNITURE,BEDDING,ETC.	1	No Quantity							13782			0
S3	2016	2016	2016	2	0	2	Export	96	Brunei Darussalam	BRN	608	Philippines	PHL								82	FURNITURE,BEDDING,ETC.	1	No Quantity							135			0
S3	2016	2016	2016	2	0	2	Export	96	Brunei Darussalam	BRN	702	Singapore	SGP								82	FURNITURE,BEDDING,ETC.	1	No Quantity							376530			0
S3	2016	2016	2016	2	0	2	Export	96	Brunei Darussalam	BRN	764	Thailand	THA								82	FURNITURE,BEDDING,ETC.	1	No Quantity							1720			0
S3	2016	2016	2016	2	0	2	Export	96	Brunei Darussalam	BRN	784	United Arab Emirates	ARE								82	FURNITURE,BEDDING,ETC.	1	No Quantity							15725			0
S3	2016	2016	2016	2	0	2	Export	96	Brunei Darussalam	BRN	826	United Kingdom	GBR								82	FURNITURE,BEDDING,ETC.	1	No Quantity							31946			0
S3	2016	2016	2016	2	0	2	Export	96	Brunei Darussalam	BRN	837	Bunkers									82	FURNITURE,BEDDING,ETC.	1	No Quantity							1020			0
S3	2016	2016	2016	2	0	2	Export	96	Brunei Darussalam	BRN	842	USA	USA								82	FURNITURE,BEDDING,ETC.	1	No Quantity							10767			0
S3	2016	2016	2016	2	0	2	Export	96	Brunei Darussalam	BRN	899	Areas, nes									82	FURNITURE,BEDDING,ETC.	1	No Quantity							264			0
S3	2016	2016	2016	2	0	2	Export	96	Brunei Darussalam	BRN	0	World	WLD								83	TRAVEL GOODS,HANDBGS ETC	1	No Quantity							2410211			0
S3	2016	2016	2016	2	0	2	Export	96	Brunei Darussalam	BRN	36	Australia	AUS								83	TRAVEL GOODS,HANDBGS ETC	1	No Quantity							1307			0
S3	2016	2016	2016	2	0	2	Export	96	Brunei Darussalam	BRN	56	Belgium	BEL								83	TRAVEL GOODS,HANDBGS ETC	1	No Quantity							29			0
S3	2016	2016	2016	2	0	2	Export	96	Brunei Darussalam	BRN	100	Bulgaria	BGR								83	TRAVEL GOODS,HANDBGS ETC	1	No Quantity							405			0
S3	2016	2016	2016	2	0	2	Export	96	Brunei Darussalam	BRN	124	Canada	CAN								83	TRAVEL GOODS,HANDBGS ETC	1	No Quantity							14			0
S3	2016	2016	2016	2	0	2	Export	96	Brunei Darussalam	BRN	156	China	CHN								83	TRAVEL GOODS,HANDBGS ETC	1	No Quantity							1693			0
S3	2016	2016	2016	2	0	2	Export	96	Brunei Darussalam	BRN	251	France	FRA								83	TRAVEL GOODS,HANDBGS ETC	1	No Quantity							363			0
S3	2016	2016	2016	2	0	2	Export	96	Brunei Darussalam	BRN	276	Germany	DEU								83	TRAVEL GOODS,HANDBGS ETC	1	No Quantity							7992			0
S3	2016	2016	2016	2	0	2	Export	96	Brunei Darussalam	BRN	344	China, Hong Kong SAR	HKG								83	TRAVEL GOODS,HANDBGS ETC	1	No Quantity							5152			0
S3	2016	2016	2016	2	0	2	Export	96	Brunei Darussalam	BRN	360	Indonesia	IDN								83	TRAVEL GOODS,HANDBGS ETC	1	No Quantity							169			0
S3	2016	2016	2016	2	0	2	Export	96	Brunei Darussalam	BRN	392	Japan	JPN								83	TRAVEL GOODS,HANDBGS ETC	1	No Quantity							22			0
S3	2016	2016	2016	2	0	2	Export	96	Brunei Darussalam	BRN	404	Kenya	KEN								83	TRAVEL GOODS,HANDBGS ETC	1	No Quantity							8024			0
S3	2016	2016	2016	2	0	2	Export	96	Brunei Darussalam	BRN	410	Rep. of Korea	KOR								83	TRAVEL GOODS,HANDBGS ETC	1	No Quantity							72			0
S3	2016	2016	2016	2	0	2	Export	96	Brunei Darussalam	BRN	458	Malaysia	MYS								83	TRAVEL GOODS,HANDBGS ETC	1	No Quantity							201673			0
S3	2016	2016	2016	2	0	2	Export	96	Brunei Darussalam	BRN	490	Other Asia, nes									83	TRAVEL GOODS,HANDBGS ETC	1	No Quantity							224			0
S3	2016	2016	2016	2	0	2	Export	96	Brunei Darussalam	BRN	531	Curaçao	CUW								83	TRAVEL GOODS,HANDBGS ETC	1	No Quantity							33			0
S3	2016	2016	2016	2	0	2	Export	96	Brunei Darussalam	BRN	554	New Zealand	NZL								83	TRAVEL GOODS,HANDBGS ETC	1	No Quantity							332			0
S3	2016	2016	2016	2	0	2	Export	96	Brunei Darussalam	BRN	608	Philippines	PHL								83	TRAVEL GOODS,HANDBGS ETC	1	No Quantity							11948			0
S3	2016	2016	2016	2	0	2	Export	96	Brunei Darussalam	BRN	634	Qatar	QAT								83	TRAVEL GOODS,HANDBGS ETC	1	No Quantity							36			0
S3	2016	2016	2016	2	0	2	Export	96	Brunei Darussalam	BRN	643	Russian Federation	RUS								83	TRAVEL GOODS,HANDBGS ETC	1	No Quantity							224			0
S3	2016	2016	2016	2	0	2	Export	96	Brunei Darussalam	BRN	699	India	IND								83	TRAVEL GOODS,HANDBGS ETC	1	No Quantity							5			0
S3	2016	2016	2016	2	0	2	Export	96	Brunei Darussalam	BRN	702	Singapore	SGP								83	TRAVEL GOODS,HANDBGS ETC	1	No Quantity							2145037			0
S3	2016	2016	2016	2	0	2	Export	96	Brunei Darussalam	BRN	704	Viet Nam	VNM								83	TRAVEL GOODS,HANDBGS ETC	1	No Quantity							7238			0
S3	2016	2016	2016	2	0	2	Export	96	Brunei Darussalam	BRN	757	Switzerland	CHE								83	TRAVEL GOODS,HANDBGS ETC	1	No Quantity							7			0
S3	2016	2016	2016	2	0	2	Export	96	Brunei Darussalam	BRN	764	Thailand	THA								83	TRAVEL GOODS,HANDBGS ETC	1	No Quantity							92			0
S3	2016	2016	2016	2	0	2	Export	96	Brunei Darussalam	BRN	784	United Arab Emirates	ARE								83	TRAVEL GOODS,HANDBGS ETC	1	No Quantity							198			0
S3	2016	2016	2016	2	0	2	Export	96	Brunei Darussalam	BRN	826	United Kingdom	GBR								83	TRAVEL GOODS,HANDBGS ETC	1	No Quantity							9913			0
S3	2016	2016	2016	2	0	2	Export	96	Brunei Darussalam	BRN	837	Bunkers									83	TRAVEL GOODS,HANDBGS ETC	1	No Quantity							217			0
S3	2016	2016	2016	2	0	2	Export	96	Brunei Darussalam	BRN	842	USA	USA								83	TRAVEL GOODS,HANDBGS ETC	1	No Quantity							7688			0
S3	2016	2016	2016	2	0	2	Export	96	Brunei Darussalam	BRN	899	Areas, nes									83	TRAVEL GOODS,HANDBGS ETC	1	No Quantity							105			0
S3	2016	2016	2016	2	0	2	Export	90	Solomon Isds	SLB	0	World	WLD								84	CLOTHING AND ACCESSORIES	1	No Quantity							3634			0
S3	2016	2016	2016	2	0	2	Export	90	Solomon Isds	SLB	36	Australia	AUS								84	CLOTHING AND ACCESSORIES	1	No Quantity							3068			0
S3	2016	2016	2016	2	0	2	Export	90	Solomon Isds	SLB	554	New Zealand	NZL								84	CLOTHING AND ACCESSORIES	1	No Quantity							72			0
S3	2016	2016	2016	2	0	2	Export	90	Solomon Isds	SLB	776	Tonga	TON								84	CLOTHING AND ACCESSORIES	1	No Quantity							495			0
S3	2016	2016	2016	2	0	2	Export	96	Brunei Darussalam	BRN	0	World	WLD								84	CLOTHING AND ACCESSORIES	1	No Quantity							7343719			0
S3	2016	2016	2016	2	0	2	Export	96	Brunei Darussalam	BRN	36	Australia	AUS								84	CLOTHING AND ACCESSORIES	1	No Quantity							1767			0
S3	2016	2016	2016	2	0	2	Export	96	Brunei Darussalam	BRN	76	Brazil	BRA								84	CLOTHING AND ACCESSORIES	1	No Quantity							70			0
S3	2016	2016	2016	2	0	2	Export	96	Brunei Darussalam	BRN	104	Myanmar	MMR								84	CLOTHING AND ACCESSORIES	1	No Quantity							35			0
S3	2016	2016	2016	2	0	2	Export	96	Brunei Darussalam	BRN	124	Canada	CAN								84	CLOTHING AND ACCESSORIES	1	No Quantity							2422			0
S3	2016	2016	2016	2	0	2	Export	96	Brunei Darussalam	BRN	156	China	CHN								84	CLOTHING AND ACCESSORIES	1	No Quantity							1297			0
S3	2016	2016	2016	2	0	2	Export	96	Brunei Darussalam	BRN	251	France	FRA								84	CLOTHING AND ACCESSORIES	1	No Quantity							47			0
S3	2016	2016	2016	2	0	2	Export	96	Brunei Darussalam	BRN	276	Germany	DEU								84	CLOTHING AND ACCESSORIES	1	No Quantity							5291			0
S3	2016	2016	2016	2	0	2	Export	96	Brunei Darussalam	BRN	344	China, Hong Kong SAR	HKG								84	CLOTHING AND ACCESSORIES	1	No Quantity							744142			0
S3	2016	2016	2016	2	0	2	Export	96	Brunei Darussalam	BRN	360	Indonesia	IDN								84	CLOTHING AND ACCESSORIES	1	No Quantity							1035			0
S3	2016	2016	2016	2	0	2	Export	96	Brunei Darussalam	BRN	372	Ireland	IRL								84	CLOTHING AND ACCESSORIES	1	No Quantity							722			0
S3	2016	2016	2016	2	0	2	Export	96	Brunei Darussalam	BRN	376	Israel	ISR								84	CLOTHING AND ACCESSORIES	1	No Quantity							825			0
S3	2016	2016	2016	2	0	2	Export	96	Brunei Darussalam	BRN	381	Italy	ITA								84	CLOTHING AND ACCESSORIES	1	No Quantity							764			0
S3	2016	2016	2016	2	0	2	Export	96	Brunei Darussalam	BRN	392	Japan	JPN								84	CLOTHING AND ACCESSORIES	1	No Quantity							319			0
S3	2016	2016	2016	2	0	2	Export	96	Brunei Darussalam	BRN	400	Jordan	JOR								84	CLOTHING AND ACCESSORIES	1	No Quantity							30			0
S3	2016	2016	2016	2	0	2	Export	96	Brunei Darussalam	BRN	404	Kenya	KEN								84	CLOTHING AND ACCESSORIES	1	No Quantity							918			0
S3	2016	2016	2016	2	0	2	Export	96	Brunei Darussalam	BRN	408	Dem. People's Rep. of Korea	PRK								84	CLOTHING AND ACCESSORIES	1	No Quantity							7			0
S3	2016	2016	2016	2	0	2	Export	96	Brunei Darussalam	BRN	410	Rep. of Korea	KOR								84	CLOTHING AND ACCESSORIES	1	No Quantity							319			0
S3	2016	2016	2016	2	0	2	Export	96	Brunei Darussalam	BRN	414	Kuwait	KWT								84	CLOTHING AND ACCESSORIES	1	No Quantity							3619			0
S3	2016	2016	2016	2	0	2	Export	96	Brunei Darussalam	BRN	446	China, Macao SAR	MAC								84	CLOTHING AND ACCESSORIES	1	No Quantity							54			0
S3	2016	2016	2016	2	0	2	Export	96	Brunei Darussalam	BRN	458	Malaysia	MYS								84	CLOTHING AND ACCESSORIES	1	No Quantity							164637			0
S3	2016	2016	2016	2	0	2	Export	96	Brunei Darussalam	BRN	490	Other Asia, nes									84	CLOTHING AND ACCESSORIES	1	No Quantity							96			0
S3	2016	2016	2016	2	0	2	Export	96	Brunei Darussalam	BRN	524	Nepal	NPL								84	CLOTHING AND ACCESSORIES	1	No Quantity							25			0
S3	2016	2016	2016	2	0	2	Export	96	Brunei Darussalam	BRN	554	New Zealand	NZL								84	CLOTHING AND ACCESSORIES	1	No Quantity							9566			0
S3	2016	2016	2016	2	0	2	Export	96	Brunei Darussalam	BRN	566	Nigeria	NGA								84	CLOTHING AND ACCESSORIES	1	No Quantity							75			0
S3	2016	2016	2016	2	0	2	Export	96	Brunei Darussalam	BRN	608	Philippines	PHL								84	CLOTHING AND ACCESSORIES	1	No Quantity							1426			0
S3	2016	2016	2016	2	0	2	Export	96	Brunei Darussalam	BRN	634	Qatar	QAT								84	CLOTHING AND ACCESSORIES	1	No Quantity							54			0
S3	2016	2016	2016	2	0	2	Export	96	Brunei Darussalam	BRN	643	Russian Federation	RUS								84	CLOTHING AND ACCESSORIES	1	No Quantity							18			0
S3	2016	2016	2016	2	0	2	Export	96	Brunei Darussalam	BRN	682	Saudi Arabia	SAU								84	CLOTHING AND ACCESSORIES	1	No Quantity							333			0
S3	2016	2016	2016	2	0	2	Export	96	Brunei Darussalam	BRN	699	India	IND								84	CLOTHING AND ACCESSORIES	1	No Quantity							83			0
S3	2016	2016	2016	2	0	2	Export	96	Brunei Darussalam	BRN	702	Singapore	SGP								84	CLOTHING AND ACCESSORIES	1	No Quantity							69775			0
S3	2016	2016	2016	2	0	2	Export	96	Brunei Darussalam	BRN	704	Viet Nam	VNM								84	CLOTHING AND ACCESSORIES	1	No Quantity							132			0
S3	2016	2016	2016	2	0	2	Export	96	Brunei Darussalam	BRN	724	Spain	ESP								84	CLOTHING AND ACCESSORIES	1	No Quantity							505			0
S3	2016	2016	2016	2	0	2	Export	96	Brunei Darussalam	BRN	757	Switzerland	CHE								84	CLOTHING AND ACCESSORIES	1	No Quantity							123			0
S3	2016	2016	2016	2	0	2	Export	96	Brunei Darussalam	BRN	764	Thailand	THA								84	CLOTHING AND ACCESSORIES	1	No Quantity							1955			0
S3	2016	2016	2016	2	0	2	Export	96	Brunei Darussalam	BRN	784	United Arab Emirates	ARE								84	CLOTHING AND ACCESSORIES	1	No Quantity							1794009			0
S3	2016	2016	2016	2	0	2	Export	96	Brunei Darussalam	BRN	792	Turkey	TUR								84	CLOTHING AND ACCESSORIES	1	No Quantity							69			0
S3	2016	2016	2016	2	0	2	Export	96	Brunei Darussalam	BRN	826	United Kingdom	GBR								84	CLOTHING AND ACCESSORIES	1	No Quantity							129482			0
S3	2016	2016	2016	2	0	2	Export	96	Brunei Darussalam	BRN	837	Bunkers									84	CLOTHING AND ACCESSORIES	1	No Quantity							2671			0
S3	2016	2016	2016	2	0	2	Export	96	Brunei Darussalam	BRN	842	USA	USA								84	CLOTHING AND ACCESSORIES	1	No Quantity							4405003			0
S3	2016	2016	2016	2	0	2	Export	90	Solomon Isds	SLB	0	World	WLD								85	FOOTWEAR	1	No Quantity							1578			0
S3	2016	2016	2016	2	0	2	Export	90	Solomon Isds	SLB	776	Tonga	TON								85	FOOTWEAR	1	No Quantity							1578			0
S3	2016	2016	2016	2	0	2	Export	96	Brunei Darussalam	BRN	0	World	WLD								85	FOOTWEAR	1	No Quantity							102263			0
S3	2016	2016	2016	2	0	2	Export	96	Brunei Darussalam	BRN	36	Australia	AUS								85	FOOTWEAR	1	No Quantity							266			0
S3	2016	2016	2016	2	0	2	Export	96	Brunei Darussalam	BRN	40	Austria	AUT								85	FOOTWEAR	1	No Quantity							400			0
S3	2016	2016	2016	2	0	2	Export	96	Brunei Darussalam	BRN	124	Canada	CAN								85	FOOTWEAR	1	No Quantity							83			0
S3	2016	2016	2016	2	0	2	Export	96	Brunei Darussalam	BRN	276	Germany	DEU								85	FOOTWEAR	1	No Quantity							8616			0
S3	2016	2016	2016	2	0	2	Export	96	Brunei Darussalam	BRN	344	China, Hong Kong SAR	HKG								85	FOOTWEAR	1	No Quantity							1712			0
S3	2016	2016	2016	2	0	2	Export	96	Brunei Darussalam	BRN	360	Indonesia	IDN								85	FOOTWEAR	1	No Quantity							124			0
S3	2016	2016	2016	2	0	2	Export	96	Brunei Darussalam	BRN	381	Italy	ITA								85	FOOTWEAR	1	No Quantity							22			0
S3	2016	2016	2016	2	0	2	Export	96	Brunei Darussalam	BRN	408	Dem. People's Rep. of Korea	PRK								85	FOOTWEAR	1	No Quantity							1			0
S3	2016	2016	2016	2	0	2	Export	96	Brunei Darussalam	BRN	410	Rep. of Korea	KOR								85	FOOTWEAR	1	No Quantity							107			0
S3	2016	2016	2016	2	0	2	Export	96	Brunei Darussalam	BRN	458	Malaysia	MYS								85	FOOTWEAR	1	No Quantity							36815			0
S3	2016	2016	2016	2	0	2	Export	96	Brunei Darussalam	BRN	554	New Zealand	NZL								85	FOOTWEAR	1	No Quantity							13768			0
S3	2016	2016	2016	2	0	2	Export	96	Brunei Darussalam	BRN	586	Pakistan	PAK								85	FOOTWEAR	1	No Quantity							14			0
S3	2016	2016	2016	2	0	2	Export	96	Brunei Darussalam	BRN	608	Philippines	PHL								85	FOOTWEAR	1	No Quantity							349			0
S3	2016	2016	2016	2	0	2	Export	96	Brunei Darussalam	BRN	699	India	IND								85	FOOTWEAR	1	No Quantity							45			0
S3	2016	2016	2016	2	0	2	Export	96	Brunei Darussalam	BRN	702	Singapore	SGP								85	FOOTWEAR	1	No Quantity							2178			0
S3	2016	2016	2016	2	0	2	Export	96	Brunei Darussalam	BRN	724	Spain	ESP								85	FOOTWEAR	1	No Quantity							43			0
S3	2016	2016	2016	2	0	2	Export	96	Brunei Darussalam	BRN	764	Thailand	THA								85	FOOTWEAR	1	No Quantity							3785			0
S3	2016	2016	2016	2	0	2	Export	96	Brunei Darussalam	BRN	784	United Arab Emirates	ARE								85	FOOTWEAR	1	No Quantity							1			0
S3	2016	2016	2016	2	0	2	Export	96	Brunei Darussalam	BRN	826	United Kingdom	GBR								85	FOOTWEAR	1	No Quantity							31728			0
S3	2016	2016	2016	2	0	2	Export	96	Brunei Darussalam	BRN	842	USA	USA								85	FOOTWEAR	1	No Quantity							2204			0
S3	2016	2016	2016	2	0	2	Export	90	Solomon Isds	SLB	0	World	WLD								87	SCIENTIFIC EQUIPMENT NES	1	No Quantity							544923			0
S3	2016	2016	2016	2	0	2	Export	90	Solomon Isds	SLB	36	Australia	AUS								87	SCIENTIFIC EQUIPMENT NES	1	No Quantity							31734			0
S3	2016	2016	2016	2	0	2	Export	90	Solomon Isds	SLB	242	Fiji	FJI								87	SCIENTIFIC EQUIPMENT NES	1	No Quantity							13			0
S3	2016	2016	2016	2	0	2	Export	90	Solomon Isds	SLB	392	Japan	JPN								87	SCIENTIFIC EQUIPMENT NES	1	No Quantity							6			0
S3	2016	2016	2016	2	0	2	Export	90	Solomon Isds	SLB	554	New Zealand	NZL								87	SCIENTIFIC EQUIPMENT NES	1	No Quantity							39823			0
S3	2016	2016	2016	2	0	2	Export	90	Solomon Isds	SLB	776	Tonga	TON								87	SCIENTIFIC EQUIPMENT NES	1	No Quantity							753			0
S3	2016	2016	2016	2	0	2	Export	90	Solomon Isds	SLB	842	USA	USA								87	SCIENTIFIC EQUIPMENT NES	1	No Quantity							472593			0
S3	2016	2016	2016	2	0	2	Export	96	Brunei Darussalam	BRN	0	World	WLD								87	SCIENTIFIC EQUIPMENT NES	1	No Quantity							25042926			0
S3	2016	2016	2016	2	0	2	Export	96	Brunei Darussalam	BRN	12	Algeria	DZA								87	SCIENTIFIC EQUIPMENT NES	1	No Quantity							56760			0
S3	2016	2016	2016	2	0	2	Export	96	Brunei Darussalam	BRN	32	Argentina	ARG								87	SCIENTIFIC EQUIPMENT NES	1	No Quantity							3923			0
S3	2016	2016	2016	2	0	2	Export	96	Brunei Darussalam	BRN	36	Australia	AUS								87	SCIENTIFIC EQUIPMENT NES	1	No Quantity							836135			0
S3	2016	2016	2016	2	0	2	Export	96	Brunei Darussalam	BRN	40	Austria	AUT								87	SCIENTIFIC EQUIPMENT NES	1	No Quantity							1579			0
S3	2016	2016	2016	2	0	2	Export	96	Brunei Darussalam	BRN	48	Bahrain	BHR								87	SCIENTIFIC EQUIPMENT NES	1	No Quantity							4			0
S3	2016	2016	2016	2	0	2	Export	96	Brunei Darussalam	BRN	56	Belgium	BEL								87	SCIENTIFIC EQUIPMENT NES	1	No Quantity							3664			0
S3	2016	2016	2016	2	0	2	Export	96	Brunei Darussalam	BRN	76	Brazil	BRA								87	SCIENTIFIC EQUIPMENT NES	1	No Quantity							33252			0
S3	2016	2016	2016	2	0	2	Export	96	Brunei Darussalam	BRN	104	Myanmar	MMR								87	SCIENTIFIC EQUIPMENT NES	1	No Quantity							22			0
S3	2016	2016	2016	2	0	2	Export	96	Brunei Darussalam	BRN	124	Canada	CAN								87	SCIENTIFIC EQUIPMENT NES	1	No Quantity							279			0
S3	2016	2016	2016	2	0	2	Export	96	Brunei Darussalam	BRN	144	Sri Lanka	LKA								87	SCIENTIFIC EQUIPMENT NES	1	No Quantity							143			0
S3	2016	2016	2016	2	0	2	Export	96	Brunei Darussalam	BRN	156	China	CHN								87	SCIENTIFIC EQUIPMENT NES	1	No Quantity							21899			0
S3	2016	2016	2016	2	0	2	Export	96	Brunei Darussalam	BRN	196	Cyprus	CYP								87	SCIENTIFIC EQUIPMENT NES	1	No Quantity							125			0
S3	2016	2016	2016	2	0	2	Export	96	Brunei Darussalam	BRN	208	Denmark	DNK								87	SCIENTIFIC EQUIPMENT NES	1	No Quantity							50793			0
S3	2016	2016	2016	2	0	2	Export	96	Brunei Darussalam	BRN	251	France	FRA								87	SCIENTIFIC EQUIPMENT NES	1	No Quantity							19008			0
S3	2016	2016	2016	2	0	2	Export	96	Brunei Darussalam	BRN	276	Germany	DEU								87	SCIENTIFIC EQUIPMENT NES	1	No Quantity							1200059			0
S3	2016	2016	2016	2	0	2	Export	96	Brunei Darussalam	BRN	344	China, Hong Kong SAR	HKG								87	SCIENTIFIC EQUIPMENT NES	1	No Quantity							109239			0
S3	2016	2016	2016	2	0	2	Export	96	Brunei Darussalam	BRN	360	Indonesia	IDN								87	SCIENTIFIC EQUIPMENT NES	1	No Quantity							8327			0
S3	2016	2016	2016	2	0	2	Export	96	Brunei Darussalam	BRN	376	Israel	ISR								87	SCIENTIFIC EQUIPMENT NES	1	No Quantity							165			0
S3	2016	2016	2016	2	0	2	Export	96	Brunei Darussalam	BRN	381	Italy	ITA								87	SCIENTIFIC EQUIPMENT NES	1	No Quantity							17854			0
S3	2016	2016	2016	2	0	2	Export	96	Brunei Darussalam	BRN	392	Japan	JPN								87	SCIENTIFIC EQUIPMENT NES	1	No Quantity							13080			0
S3	2016	2016	2016	2	0	2	Export	96	Brunei Darussalam	BRN	404	Kenya	KEN								87	SCIENTIFIC EQUIPMENT NES	1	No Quantity							21138			0
S3	2016	2016	2016	2	0	2	Export	96	Brunei Darussalam	BRN	410	Rep. of Korea	KOR								87	SCIENTIFIC EQUIPMENT NES	1	No Quantity							6167			0
S3	2016	2016	2016	2	0	2	Export	96	Brunei Darussalam	BRN	414	Kuwait	KWT								87	SCIENTIFIC EQUIPMENT NES	1	No Quantity							3754			0
S3	2016	2016	2016	2	0	2	Export	96	Brunei Darussalam	BRN	458	Malaysia	MYS								87	SCIENTIFIC EQUIPMENT NES	1	No Quantity							7494593			0
S3	2016	2016	2016	2	0	2	Export	96	Brunei Darussalam	BRN	490	Other Asia, nes									87	SCIENTIFIC EQUIPMENT NES	1	No Quantity							1			0
S3	2016	2016	2016	2	0	2	Export	96	Brunei Darussalam	BRN	512	Oman	OMN								87	SCIENTIFIC EQUIPMENT NES	1	No Quantity							193343			0
S3	2016	2016	2016	2	0	2	Export	96	Brunei Darussalam	BRN	528	Netherlands	NLD								87	SCIENTIFIC EQUIPMENT NES	1	No Quantity							47432			0
S3	2016	2016	2016	2	0	2	Export	96	Brunei Darussalam	BRN	554	New Zealand	NZL								87	SCIENTIFIC EQUIPMENT NES	1	No Quantity							3578			0
S3	2016	2016	2016	2	0	2	Export	96	Brunei Darussalam	BRN	566	Nigeria	NGA								87	SCIENTIFIC EQUIPMENT NES	1	No Quantity							60890			0
S3	2016	2016	2016	2	0	2	Export	96	Brunei Darussalam	BRN	579	Norway	NOR								87	SCIENTIFIC EQUIPMENT NES	1	No Quantity							13063			0
S3	2016	2016	2016	2	0	2	Export	96	Brunei Darussalam	BRN	608	Philippines	PHL								87	SCIENTIFIC EQUIPMENT NES	1	No Quantity							30886			0
S3	2016	2016	2016	2	0	2	Export	96	Brunei Darussalam	BRN	616	Poland	POL								87	SCIENTIFIC EQUIPMENT NES	1	No Quantity							8759			0
S3	2016	2016	2016	2	0	2	Export	96	Brunei Darussalam	BRN	634	Qatar	QAT								87	SCIENTIFIC EQUIPMENT NES	1	No Quantity							13067			0
S3	2016	2016	2016	2	0	2	Export	96	Brunei Darussalam	BRN	643	Russian Federation	RUS								87	SCIENTIFIC EQUIPMENT NES	1	No Quantity							28855			0
S3	2016	2016	2016	2	0	2	Export	96	Brunei Darussalam	BRN	682	Saudi Arabia	SAU								87	SCIENTIFIC EQUIPMENT NES	1	No Quantity							31296			0
S3	2016	2016	2016	2	0	2	Export	96	Brunei Darussalam	BRN	699	India	IND								87	SCIENTIFIC EQUIPMENT NES	1	No Quantity							240853			0
S3	2016	2016	2016	2	0	2	Export	96	Brunei Darussalam	BRN	702	Singapore	SGP								87	SCIENTIFIC EQUIPMENT NES	1	No Quantity							10366433			0
S3	2016	2016	2016	2	0	2	Export	96	Brunei Darussalam	BRN	704	Viet Nam	VNM								87	SCIENTIFIC EQUIPMENT NES	1	No Quantity							112884			0
S3	2016	2016	2016	2	0	2	Export	96	Brunei Darussalam	BRN	764	Thailand	THA								87	SCIENTIFIC EQUIPMENT NES	1	No Quantity							510806			0
S3	2016	2016	2016	2	0	2	Export	96	Brunei Darussalam	BRN	784	United Arab Emirates	ARE								87	SCIENTIFIC EQUIPMENT NES	1	No Quantity							1434202			0
S3	2016	2016	2016	2	0	2	Export	96	Brunei Darussalam	BRN	818	Egypt	EGY								87	SCIENTIFIC EQUIPMENT NES	1	No Quantity							11354			0
S3	2016	2016	2016	2	0	2	Export	96	Brunei Darussalam	BRN	826	United Kingdom	GBR								87	SCIENTIFIC EQUIPMENT NES	1	No Quantity							1307197			0
S3	2016	2016	2016	2	0	2	Export	96	Brunei Darussalam	BRN	837	Bunkers									87	SCIENTIFIC EQUIPMENT NES	1	No Quantity							4197			0
S3	2016	2016	2016	2	0	2	Export	96	Brunei Darussalam	BRN	842	USA	USA								87	SCIENTIFIC EQUIPMENT NES	1	No Quantity							613766			0
S3	2016	2016	2016	2	0	2	Export	96	Brunei Darussalam	BRN	858	Uruguay	URY								87	SCIENTIFIC EQUIPMENT NES	1	No Quantity							83733			0
S3	2016	2016	2016	2	0	2	Export	96	Brunei Darussalam	BRN	862	Venezuela	VEN								87	SCIENTIFIC EQUIPMENT NES	1	No Quantity							46			0
S3	2016	2016	2016	2	0	2	Export	96	Brunei Darussalam	BRN	899	Areas, nes									87	SCIENTIFIC EQUIPMENT NES	1	No Quantity							24322			0
S3	2016	2016	2016	2	0	2	Export	90	Solomon Isds	SLB	0	World	WLD								88	PHOTO.APPARAT.NES;CLOCKS	1	No Quantity							680			0
S3	2016	2016	2016	2	0	2	Export	90	Solomon Isds	SLB	296	Kiribati	KIR								88	PHOTO.APPARAT.NES;CLOCKS	1	No Quantity							680			0
S3	2016	2016	2016	2	0	2	Export	96	Brunei Darussalam	BRN	0	World	WLD								88	PHOTO.APPARAT.NES;CLOCKS	1	No Quantity							1672877			0
S3	2016	2016	2016	2	0	2	Export	96	Brunei Darussalam	BRN	36	Australia	AUS								88	PHOTO.APPARAT.NES;CLOCKS	1	No Quantity							1491			0
S3	2016	2016	2016	2	0	2	Export	96	Brunei Darussalam	BRN	104	Myanmar	MMR								88	PHOTO.APPARAT.NES;CLOCKS	1	No Quantity							17			0
S3	2016	2016	2016	2	0	2	Export	96	Brunei Darussalam	BRN	124	Canada	CAN								88	PHOTO.APPARAT.NES;CLOCKS	1	No Quantity							218			0
S3	2016	2016	2016	2	0	2	Export	96	Brunei Darussalam	BRN	144	Sri Lanka	LKA								88	PHOTO.APPARAT.NES;CLOCKS	1	No Quantity							122			0
S3	2016	2016	2016	2	0	2	Export	96	Brunei Darussalam	BRN	156	China	CHN								88	PHOTO.APPARAT.NES;CLOCKS	1	No Quantity							426			0
S3	2016	2016	2016	2	0	2	Export	96	Brunei Darussalam	BRN	196	Cyprus	CYP								88	PHOTO.APPARAT.NES;CLOCKS	1	No Quantity							861			0
S3	2016	2016	2016	2	0	2	Export	96	Brunei Darussalam	BRN	276	Germany	DEU								88	PHOTO.APPARAT.NES;CLOCKS	1	No Quantity							227			0
S3	2016	2016	2016	2	0	2	Export	96	Brunei Darussalam	BRN	344	China, Hong Kong SAR	HKG								88	PHOTO.APPARAT.NES;CLOCKS	1	No Quantity							130			0
S3	2016	2016	2016	2	0	2	Export	96	Brunei Darussalam	BRN	360	Indonesia	IDN								88	PHOTO.APPARAT.NES;CLOCKS	1	No Quantity							5200			0
S3	2016	2016	2016	2	0	2	Export	96	Brunei Darussalam	BRN	404	Kenya	KEN								88	PHOTO.APPARAT.NES;CLOCKS	1	No Quantity							4299			0
S3	2016	2016	2016	2	0	2	Export	96	Brunei Darussalam	BRN	408	Dem. People's Rep. of Korea	PRK								88	PHOTO.APPARAT.NES;CLOCKS	1	No Quantity							1			0
S3	2016	2016	2016	2	0	2	Export	96	Brunei Darussalam	BRN	458	Malaysia	MYS								88	PHOTO.APPARAT.NES;CLOCKS	1	No Quantity							84678			0
S3	2016	2016	2016	2	0	2	Export	96	Brunei Darussalam	BRN	608	Philippines	PHL								88	PHOTO.APPARAT.NES;CLOCKS	1	No Quantity							108			0
S3	2016	2016	2016	2	0	2	Export	96	Brunei Darussalam	BRN	634	Qatar	QAT								88	PHOTO.APPARAT.NES;CLOCKS	1	No Quantity							25			0
S3	2016	2016	2016	2	0	2	Export	96	Brunei Darussalam	BRN	682	Saudi Arabia	SAU								88	PHOTO.APPARAT.NES;CLOCKS	1	No Quantity							326			0
S3	2016	2016	2016	2	0	2	Export	96	Brunei Darussalam	BRN	699	India	IND								88	PHOTO.APPARAT.NES;CLOCKS	1	No Quantity							253			0
S3	2016	2016	2016	2	0	2	Export	96	Brunei Darussalam	BRN	702	Singapore	SGP								88	PHOTO.APPARAT.NES;CLOCKS	1	No Quantity							1347522			0
S3	2016	2016	2016	2	0	2	Export	96	Brunei Darussalam	BRN	724	Spain	ESP								88	PHOTO.APPARAT.NES;CLOCKS	1	No Quantity							6			0
S3	2016	2016	2016	2	0	2	Export	96	Brunei Darussalam	BRN	764	Thailand	THA								88	PHOTO.APPARAT.NES;CLOCKS	1	No Quantity							10			0
S3	2016	2016	2016	2	0	2	Export	96	Brunei Darussalam	BRN	826	United Kingdom	GBR								88	PHOTO.APPARAT.NES;CLOCKS	1	No Quantity							219380			0
S3	2016	2016	2016	2	0	2	Export	96	Brunei Darussalam	BRN	842	USA	USA								88	PHOTO.APPARAT.NES;CLOCKS	1	No Quantity							7577			0
S3	2016	2016	2016	2	0	2	Export	90	Solomon Isds	SLB	0	World	WLD								89	MISC MANUFCTRD GOODS NES	1	No Quantity							106568			0
S3	2016	2016	2016	2	0	2	Export	90	Solomon Isds	SLB	36	Australia	AUS								89	MISC MANUFCTRD GOODS NES	1	No Quantity							88140			0
S3	2016	2016	2016	2	0	2	Export	90	Solomon Isds	SLB	242	Fiji	FJI								89	MISC MANUFCTRD GOODS NES	1	No Quantity							3685			0
S3	2016	2016	2016	2	0	2	Export	90	Solomon Isds	SLB	246	Finland	FIN								89	MISC MANUFCTRD GOODS NES	1	No Quantity							3			0
S3	2016	2016	2016	2	0	2	Export	90	Solomon Isds	SLB	296	Kiribati	KIR								89	MISC MANUFCTRD GOODS NES	1	No Quantity							945			0
S3	2016	2016	2016	2	0	2	Export	90	Solomon Isds	SLB	392	Japan	JPN								89	MISC MANUFCTRD GOODS NES	1	No Quantity							8741			0
S3	2016	2016	2016	2	0	2	Export	90	Solomon Isds	SLB	520	Nauru	NRU								89	MISC MANUFCTRD GOODS NES	1	No Quantity							953			0
S3	2016	2016	2016	2	0	2	Export	90	Solomon Isds	SLB	548	Vanuatu	VUT								89	MISC MANUFCTRD GOODS NES	1	No Quantity							363			0
S3	2016	2016	2016	2	0	2	Export	90	Solomon Isds	SLB	554	New Zealand	NZL								89	MISC MANUFCTRD GOODS NES	1	No Quantity							443			0
S3	2016	2016	2016	2	0	2	Export	90	Solomon Isds	SLB	584	Marshall Isds	MHL								89	MISC MANUFCTRD GOODS NES	1	No Quantity							383			0
S3	2016	2016	2016	2	0	2	Export	90	Solomon Isds	SLB	598	Papua New Guinea	PNG								89	MISC MANUFCTRD GOODS NES	1	No Quantity							505			0
S3	2016	2016	2016	2	0	2	Export	90	Solomon Isds	SLB	776	Tonga	TON								89	MISC MANUFCTRD GOODS NES	1	No Quantity							2407			0
S3	2016	2016	2016	2	0	2	Export	96	Brunei Darussalam	BRN	0	World	WLD								89	MISC MANUFCTRD GOODS NES	1	No Quantity							4725822			0
S3	2016	2016	2016	2	0	2	Export	96	Brunei Darussalam	BRN	36	Australia	AUS								89	MISC MANUFCTRD GOODS NES	1	No Quantity							171546			0
S3	2016	2016	2016	2	0	2	Export	96	Brunei Darussalam	BRN	48	Bahrain	BHR								89	MISC MANUFCTRD GOODS NES	1	No Quantity							69			0
S3	2016	2016	2016	2	0	2	Export	96	Brunei Darussalam	BRN	50	Bangladesh	BGD								89	MISC MANUFCTRD GOODS NES	1	No Quantity							140			0
S3	2016	2016	2016	2	0	2	Export	96	Brunei Darussalam	BRN	56	Belgium	BEL								89	MISC MANUFCTRD GOODS NES	1	No Quantity							1			0
S3	2016	2016	2016	2	0	2	Export	96	Brunei Darussalam	BRN	100	Bulgaria	BGR								89	MISC MANUFCTRD GOODS NES	1	No Quantity							6			0
S3	2016	2016	2016	2	0	2	Export	96	Brunei Darussalam	BRN	104	Myanmar	MMR								89	MISC MANUFCTRD GOODS NES	1	No Quantity							87			0
S3	2016	2016	2016	2	0	2	Export	96	Brunei Darussalam	BRN	124	Canada	CAN								89	MISC MANUFCTRD GOODS NES	1	No Quantity							360			0
S3	2016	2016	2016	2	0	2	Export	96	Brunei Darussalam	BRN	156	China	CHN								89	MISC MANUFCTRD GOODS NES	1	No Quantity							8854			0
S3	2016	2016	2016	2	0	2	Export	96	Brunei Darussalam	BRN	218	Ecuador	ECU								89	MISC MANUFCTRD GOODS NES	1	No Quantity							731			0
S3	2016	2016	2016	2	0	2	Export	96	Brunei Darussalam	BRN	251	France	FRA								89	MISC MANUFCTRD GOODS NES	1	No Quantity							1314			0
S3	2016	2016	2016	2	0	2	Export	96	Brunei Darussalam	BRN	276	Germany	DEU								89	MISC MANUFCTRD GOODS NES	1	No Quantity							3231			0
S3	2016	2016	2016	2	0	2	Export	96	Brunei Darussalam	BRN	300	Greece	GRC								89	MISC MANUFCTRD GOODS NES	1	No Quantity							36			0
S3	2016	2016	2016	2	0	2	Export	96	Brunei Darussalam	BRN	344	China, Hong Kong SAR	HKG								89	MISC MANUFCTRD GOODS NES	1	No Quantity							109703			0
S3	2016	2016	2016	2	0	2	Export	96	Brunei Darussalam	BRN	360	Indonesia	IDN								89	MISC MANUFCTRD GOODS NES	1	No Quantity							38247			0
S3	2016	2016	2016	2	0	2	Export	96	Brunei Darussalam	BRN	372	Ireland	IRL								89	MISC MANUFCTRD GOODS NES	1	No Quantity							533			0
S3	2016	2016	2016	2	0	2	Export	96	Brunei Darussalam	BRN	376	Israel	ISR								89	MISC MANUFCTRD GOODS NES	1	No Quantity							1805			0
S3	2016	2016	2016	2	0	2	Export	96	Brunei Darussalam	BRN	392	Japan	JPN								89	MISC MANUFCTRD GOODS NES	1	No Quantity							48179			0
S3	2016	2016	2016	2	0	2	Export	96	Brunei Darussalam	BRN	404	Kenya	KEN								89	MISC MANUFCTRD GOODS NES	1	No Quantity							23407			0
S3	2016	2016	2016	2	0	2	Export	96	Brunei Darussalam	BRN	408	Dem. People's Rep. of Korea	PRK								89	MISC MANUFCTRD GOODS NES	1	No Quantity							505			0
S3	2016	2016	2016	2	0	2	Export	96	Brunei Darussalam	BRN	410	Rep. of Korea	KOR								89	MISC MANUFCTRD GOODS NES	1	No Quantity							34155			0
S3	2016	2016	2016	2	0	2	Export	96	Brunei Darussalam	BRN	414	Kuwait	KWT								89	MISC MANUFCTRD GOODS NES	1	No Quantity							3159			0
S3	2016	2016	2016	2	0	2	Export	96	Brunei Darussalam	BRN	458	Malaysia	MYS								89	MISC MANUFCTRD GOODS NES	1	No Quantity							412124			0
S3	2016	2016	2016	2	0	2	Export	96	Brunei Darussalam	BRN	484	Mexico	MEX								89	MISC MANUFCTRD GOODS NES	1	No Quantity							477			0
S3	2016	2016	2016	2	0	2	Export	96	Brunei Darussalam	BRN	490	Other Asia, nes									89	MISC MANUFCTRD GOODS NES	1	No Quantity							111			0
S3	2016	2016	2016	2	0	2	Export	96	Brunei Darussalam	BRN	512	Oman	OMN								89	MISC MANUFCTRD GOODS NES	1	No Quantity							29			0
S3	2016	2016	2016	2	0	2	Export	96	Brunei Darussalam	BRN	524	Nepal	NPL								89	MISC MANUFCTRD GOODS NES	1	No Quantity							75851			0
S3	2016	2016	2016	2	0	2	Export	96	Brunei Darussalam	BRN	528	Netherlands	NLD								89	MISC MANUFCTRD GOODS NES	1	No Quantity							784			0
S3	2016	2016	2016	2	0	2	Export	96	Brunei Darussalam	BRN	531	Curaçao	CUW								89	MISC MANUFCTRD GOODS NES	1	No Quantity							159			0
S3	2016	2016	2016	2	0	2	Export	96	Brunei Darussalam	BRN	554	New Zealand	NZL								89	MISC MANUFCTRD GOODS NES	1	No Quantity							3110			0
S3	2016	2016	2016	2	0	2	Export	96	Brunei Darussalam	BRN	566	Nigeria	NGA								89	MISC MANUFCTRD GOODS NES	1	No Quantity							20382			0
S3	2016	2016	2016	2	0	2	Export	96	Brunei Darussalam	BRN	579	Norway	NOR								89	MISC MANUFCTRD GOODS NES	1	No Quantity							4840			0
S3	2016	2016	2016	2	0	2	Export	96	Brunei Darussalam	BRN	586	Pakistan	PAK								89	MISC MANUFCTRD GOODS NES	1	No Quantity							2			0
S3	2016	2016	2016	2	0	2	Export	96	Brunei Darussalam	BRN	608	Philippines	PHL								89	MISC MANUFCTRD GOODS NES	1	No Quantity							430659			0
S3	2016	2016	2016	2	0	2	Export	96	Brunei Darussalam	BRN	616	Poland	POL								89	MISC MANUFCTRD GOODS NES	1	No Quantity							65348			0
S3	2016	2016	2016	2	0	2	Export	96	Brunei Darussalam	BRN	634	Qatar	QAT								89	MISC MANUFCTRD GOODS NES	1	No Quantity							119			0
S3	2016	2016	2016	2	0	2	Export	96	Brunei Darussalam	BRN	643	Russian Federation	RUS								89	MISC MANUFCTRD GOODS NES	1	No Quantity							682			0
S3	2016	2016	2016	2	0	2	Export	96	Brunei Darussalam	BRN	682	Saudi Arabia	SAU								89	MISC MANUFCTRD GOODS NES	1	No Quantity							15981			0
S3	2016	2016	2016	2	0	2	Export	96	Brunei Darussalam	BRN	699	India	IND								89	MISC MANUFCTRD GOODS NES	1	No Quantity							144028			0
S3	2016	2016	2016	2	0	2	Export	96	Brunei Darussalam	BRN	702	Singapore	SGP								89	MISC MANUFCTRD GOODS NES	1	No Quantity							2809428			0
S3	2016	2016	2016	2	0	2	Export	96	Brunei Darussalam	BRN	704	Viet Nam	VNM								89	MISC MANUFCTRD GOODS NES	1	No Quantity							7745			0
S3	2016	2016	2016	2	0	2	Export	96	Brunei Darussalam	BRN	752	Sweden	SWE								89	MISC MANUFCTRD GOODS NES	1	No Quantity							933			0
S3	2016	2016	2016	2	0	2	Export	96	Brunei Darussalam	BRN	757	Switzerland	CHE								89	MISC MANUFCTRD GOODS NES	1	No Quantity							507			0
S3	2016	2016	2016	2	0	2	Export	96	Brunei Darussalam	BRN	764	Thailand	THA								89	MISC MANUFCTRD GOODS NES	1	No Quantity							7210			0
S3	2016	2016	2016	2	0	2	Export	96	Brunei Darussalam	BRN	784	United Arab Emirates	ARE								89	MISC MANUFCTRD GOODS NES	1	No Quantity							71894			0
S3	2016	2016	2016	2	0	2	Export	96	Brunei Darussalam	BRN	818	Egypt	EGY								89	MISC MANUFCTRD GOODS NES	1	No Quantity							6			0
S3	2016	2016	2016	2	0	2	Export	96	Brunei Darussalam	BRN	826	United Kingdom	GBR								89	MISC MANUFCTRD GOODS NES	1	No Quantity							116363			0
S3	2016	2016	2016	2	0	2	Export	96	Brunei Darussalam	BRN	834	United Rep. of Tanzania	TZA								89	MISC MANUFCTRD GOODS NES	1	No Quantity							36			0
S3	2016	2016	2016	2	0	2	Export	96	Brunei Darussalam	BRN	837	Bunkers									89	MISC MANUFCTRD GOODS NES	1	No Quantity							1933			0
S3	2016	2016	2016	2	0	2	Export	96	Brunei Darussalam	BRN	842	USA	USA								89	MISC MANUFCTRD GOODS NES	1	No Quantity							87845			0
S3	2016	2016	2016	2	0	2	Export	96	Brunei Darussalam	BRN	899	Areas, nes									89	MISC MANUFCTRD GOODS NES	1	No Quantity							1168			0
S3	2016	2016	2016	2	0	2	Export	90	Solomon Isds	SLB	0	World	WLD								93	SPEC.TRANSACT.NOT CLASSD	1	No Quantity							1688082			0
S3	2016	2016	2016	2	0	2	Export	90	Solomon Isds	SLB	36	Australia	AUS								93	SPEC.TRANSACT.NOT CLASSD	1	No Quantity							483958			0
S3	2016	2016	2016	2	0	2	Export	90	Solomon Isds	SLB	360	Indonesia	IDN								93	SPEC.TRANSACT.NOT CLASSD	1	No Quantity							454522			0
S3	2016	2016	2016	2	0	2	Export	90	Solomon Isds	SLB	392	Japan	JPN								93	SPEC.TRANSACT.NOT CLASSD	1	No Quantity							42893			0
S3	2016	2016	2016	2	0	2	Export	90	Solomon Isds	SLB	490	Other Asia, nes									93	SPEC.TRANSACT.NOT CLASSD	1	No Quantity							615634			0
S3	2016	2016	2016	2	0	2	Export	90	Solomon Isds	SLB	548	Vanuatu	VUT								93	SPEC.TRANSACT.NOT CLASSD	1	No Quantity							91074			0
S3	2016	2016	2016	2	0	2	Export	96	Brunei Darussalam	BRN	0	World	WLD								93	SPEC.TRANSACT.NOT CLASSD	1	No Quantity							8468884			0
S3	2016	2016	2016	2	0	2	Export	96	Brunei Darussalam	BRN	8	Albania	ALB								93	SPEC.TRANSACT.NOT CLASSD	1	No Quantity							36			0
S3	2016	2016	2016	2	0	2	Export	96	Brunei Darussalam	BRN	12	Algeria	DZA								93	SPEC.TRANSACT.NOT CLASSD	1	No Quantity							724			0
S3	2016	2016	2016	2	0	2	Export	96	Brunei Darussalam	BRN	32	Argentina	ARG								93	SPEC.TRANSACT.NOT CLASSD	1	No Quantity							579			0
S3	2016	2016	2016	2	0	2	Export	96	Brunei Darussalam	BRN	36	Australia	AUS								93	SPEC.TRANSACT.NOT CLASSD	1	No Quantity							370076			0
S3	2016	2016	2016	2	0	2	Export	96	Brunei Darussalam	BRN	48	Bahrain	BHR								93	SPEC.TRANSACT.NOT CLASSD	1	No Quantity							1503			0
S3	2016	2016	2016	2	0	2	Export	96	Brunei Darussalam	BRN	50	Bangladesh	BGD								93	SPEC.TRANSACT.NOT CLASSD	1	No Quantity							32398			0
S3	2016	2016	2016	2	0	2	Export	96	Brunei Darussalam	BRN	56	Belgium	BEL								93	SPEC.TRANSACT.NOT CLASSD	1	No Quantity							41670			0
S3	2016	2016	2016	2	0	2	Export	96	Brunei Darussalam	BRN	104	Myanmar	MMR								93	SPEC.TRANSACT.NOT CLASSD	1	No Quantity							5725			0
S3	2016	2016	2016	2	0	2	Export	96	Brunei Darussalam	BRN	116	Cambodia	KHM								93	SPEC.TRANSACT.NOT CLASSD	1	No Quantity							1288			0
S3	2016	2016	2016	2	0	2	Export	96	Brunei Darussalam	BRN	124	Canada	CAN								93	SPEC.TRANSACT.NOT CLASSD	1	No Quantity							79682			0
S3	2016	2016	2016	2	0	2	Export	96	Brunei Darussalam	BRN	144	Sri Lanka	LKA								93	SPEC.TRANSACT.NOT CLASSD	1	No Quantity							3070			0
S3	2016	2016	2016	2	0	2	Export	96	Brunei Darussalam	BRN	156	China	CHN								93	SPEC.TRANSACT.NOT CLASSD	1	No Quantity							26151			0
S3	2016	2016	2016	2	0	2	Export	96	Brunei Darussalam	BRN	196	Cyprus	CYP								93	SPEC.TRANSACT.NOT CLASSD	1	No Quantity							5276			0
S3	2016	2016	2016	2	0	2	Export	96	Brunei Darussalam	BRN	208	Denmark	DNK								93	SPEC.TRANSACT.NOT CLASSD	1	No Quantity							1013			0
S3	2016	2016	2016	2	0	2	Export	96	Brunei Darussalam	BRN	242	Fiji	FJI								93	SPEC.TRANSACT.NOT CLASSD	1	No Quantity							253			0
S3	2016	2016	2016	2	0	2	Export	96	Brunei Darussalam	BRN	246	Finland	FIN								93	SPEC.TRANSACT.NOT CLASSD	1	No Quantity							145			0
S3	2016	2016	2016	2	0	2	Export	96	Brunei Darussalam	BRN	251	France	FRA								93	SPEC.TRANSACT.NOT CLASSD	1	No Quantity							56182			0
S3	2016	2016	2016	2	0	2	Export	96	Brunei Darussalam	BRN	276	Germany	DEU								93	SPEC.TRANSACT.NOT CLASSD	1	No Quantity							19732			0
S3	2016	2016	2016	2	0	2	Export	96	Brunei Darussalam	BRN	300	Greece	GRC								93	SPEC.TRANSACT.NOT CLASSD	1	No Quantity							185			0
S3	2016	2016	2016	2	0	2	Export	96	Brunei Darussalam	BRN	344	China, Hong Kong SAR	HKG								93	SPEC.TRANSACT.NOT CLASSD	1	No Quantity							1426			0
S3	2016	2016	2016	2	0	2	Export	96	Brunei Darussalam	BRN	352	Iceland	ISL								93	SPEC.TRANSACT.NOT CLASSD	1	No Quantity							2212			0
S3	2016	2016	2016	2	0	2	Export	96	Brunei Darussalam	BRN	360	Indonesia	IDN								93	SPEC.TRANSACT.NOT CLASSD	1	No Quantity							544124			0
S3	2016	2016	2016	2	0	2	Export	96	Brunei Darussalam	BRN	364	Iran	IRN								93	SPEC.TRANSACT.NOT CLASSD	1	No Quantity							217			0
S3	2016	2016	2016	2	0	2	Export	96	Brunei Darussalam	BRN	372	Ireland	IRL								93	SPEC.TRANSACT.NOT CLASSD	1	No Quantity							23479			0
S3	2016	2016	2016	2	0	2	Export	96	Brunei Darussalam	BRN	392	Japan	JPN								93	SPEC.TRANSACT.NOT CLASSD	1	No Quantity							17912			0
S3	2016	2016	2016	2	0	2	Export	96	Brunei Darussalam	BRN	400	Jordan	JOR								93	SPEC.TRANSACT.NOT CLASSD	1	No Quantity							12015			0
S3	2016	2016	2016	2	0	2	Export	96	Brunei Darussalam	BRN	404	Kenya	KEN								93	SPEC.TRANSACT.NOT CLASSD	1	No Quantity							1448			0
S3	2016	2016	2016	2	0	2	Export	96	Brunei Darussalam	BRN	408	Dem. People's Rep. of Korea	PRK								93	SPEC.TRANSACT.NOT CLASSD	1	No Quantity							15			0
S3	2016	2016	2016	2	0	2	Export	96	Brunei Darussalam	BRN	410	Rep. of Korea	KOR								93	SPEC.TRANSACT.NOT CLASSD	1	No Quantity							43573			0
S3	2016	2016	2016	2	0	2	Export	96	Brunei Darussalam	BRN	414	Kuwait	KWT								93	SPEC.TRANSACT.NOT CLASSD	1	No Quantity							59356			0
S3	2016	2016	2016	2	0	2	Export	96	Brunei Darussalam	BRN	418	Lao People's Dem. Rep.	LAO								93	SPEC.TRANSACT.NOT CLASSD	1	No Quantity							41690			0
S3	2016	2016	2016	2	0	2	Export	96	Brunei Darussalam	BRN	458	Malaysia	MYS								93	SPEC.TRANSACT.NOT CLASSD	1	No Quantity							647529			0
S3	2016	2016	2016	2	0	2	Export	96	Brunei Darussalam	BRN	490	Other Asia, nes									93	SPEC.TRANSACT.NOT CLASSD	1	No Quantity							4497			0
S3	2016	2016	2016	2	0	2	Export	96	Brunei Darussalam	BRN	512	Oman	OMN								93	SPEC.TRANSACT.NOT CLASSD	1	No Quantity							287121			0
S3	2016	2016	2016	2	0	2	Export	96	Brunei Darussalam	BRN	524	Nepal	NPL								93	SPEC.TRANSACT.NOT CLASSD	1	No Quantity							107929			0
S3	2016	2016	2016	2	0	2	Export	96	Brunei Darussalam	BRN	528	Netherlands	NLD								93	SPEC.TRANSACT.NOT CLASSD	1	No Quantity							199350			0
S3	2016	2016	2016	2	0	2	Export	96	Brunei Darussalam	BRN	531	Curaçao	CUW								93	SPEC.TRANSACT.NOT CLASSD	1	No Quantity							524931			0
S3	2016	2016	2016	2	0	2	Export	96	Brunei Darussalam	BRN	554	New Zealand	NZL								93	SPEC.TRANSACT.NOT CLASSD	1	No Quantity							206212			0
S3	2016	2016	2016	2	0	2	Export	96	Brunei Darussalam	BRN	566	Nigeria	NGA								93	SPEC.TRANSACT.NOT CLASSD	1	No Quantity							171709			0
S3	2016	2016	2016	2	0	2	Export	96	Brunei Darussalam	BRN	579	Norway	NOR								93	SPEC.TRANSACT.NOT CLASSD	1	No Quantity							38405			0
S3	2016	2016	2016	2	0	2	Export	96	Brunei Darussalam	BRN	586	Pakistan	PAK								93	SPEC.TRANSACT.NOT CLASSD	1	No Quantity							55954			0
S3	2016	2016	2016	2	0	2	Export	96	Brunei Darussalam	BRN	591	Panama	PAN								93	SPEC.TRANSACT.NOT CLASSD	1	No Quantity							21714			0
S3	2016	2016	2016	2	0	2	Export	96	Brunei Darussalam	BRN	608	Philippines	PHL								93	SPEC.TRANSACT.NOT CLASSD	1	No Quantity							1033826			0
S3	2016	2016	2016	2	0	2	Export	96	Brunei Darussalam	BRN	620	Portugal	PRT								93	SPEC.TRANSACT.NOT CLASSD	1	No Quantity							984			0
S3	2016	2016	2016	2	0	2	Export	96	Brunei Darussalam	BRN	634	Qatar	QAT								93	SPEC.TRANSACT.NOT CLASSD	1	No Quantity							974			0
S3	2016	2016	2016	2	0	2	Export	96	Brunei Darussalam	BRN	643	Russian Federation	RUS								93	SPEC.TRANSACT.NOT CLASSD	1	No Quantity							42136			0
S3	2016	2016	2016	2	0	2	Export	96	Brunei Darussalam	BRN	682	Saudi Arabia	SAU								93	SPEC.TRANSACT.NOT CLASSD	1	No Quantity							83216			0
S3	2016	2016	2016	2	0	2	Export	96	Brunei Darussalam	BRN	699	India	IND								93	SPEC.TRANSACT.NOT CLASSD	1	No Quantity							257077			0
S3	2016	2016	2016	2	0	2	Export	96	Brunei Darussalam	BRN	702	Singapore	SGP								93	SPEC.TRANSACT.NOT CLASSD	1	No Quantity							1639854			0
S3	2016	2016	2016	2	0	2	Export	96	Brunei Darussalam	BRN	704	Viet Nam	VNM								93	SPEC.TRANSACT.NOT CLASSD	1	No Quantity							60018			0
S3	2016	2016	2016	2	0	2	Export	96	Brunei Darussalam	BRN	724	Spain	ESP								93	SPEC.TRANSACT.NOT CLASSD	1	No Quantity							36740			0
S3	2016	2016	2016	2	0	2	Export	96	Brunei Darussalam	BRN	757	Switzerland	CHE								93	SPEC.TRANSACT.NOT CLASSD	1	No Quantity							20887			0
S3	2016	2016	2016	2	0	2	Export	96	Brunei Darussalam	BRN	764	Thailand	THA								93	SPEC.TRANSACT.NOT CLASSD	1	No Quantity							36660			0
S3	2016	2016	2016	2	0	2	Export	96	Brunei Darussalam	BRN	784	United Arab Emirates	ARE								93	SPEC.TRANSACT.NOT CLASSD	1	No Quantity							71525			0
S3	2016	2016	2016	2	0	2	Export	96	Brunei Darussalam	BRN	792	Turkey	TUR								93	SPEC.TRANSACT.NOT CLASSD	1	No Quantity							253			0
S3	2016	2016	2016	2	0	2	Export	96	Brunei Darussalam	BRN	818	Egypt	EGY								93	SPEC.TRANSACT.NOT CLASSD	1	No Quantity							31963			0
S3	2016	2016	2016	2	0	2	Export	96	Brunei Darussalam	BRN	826	United Kingdom	GBR								93	SPEC.TRANSACT.NOT CLASSD	1	No Quantity							1115180			0
S3	2016	2016	2016	2	0	2	Export	96	Brunei Darussalam	BRN	834	United Rep. of Tanzania	TZA								93	SPEC.TRANSACT.NOT CLASSD	1	No Quantity							2339			0
S3	2016	2016	2016	2	0	2	Export	96	Brunei Darussalam	BRN	842	USA	USA								93	SPEC.TRANSACT.NOT CLASSD	1	No Quantity							351621			0
S3	2016	2016	2016	2	0	2	Export	96	Brunei Darussalam	BRN	862	Venezuela	VEN								93	SPEC.TRANSACT.NOT CLASSD	1	No Quantity							18095			0
S3	2016	2016	2016	2	0	2	Export	96	Brunei Darussalam	BRN	899	Areas, nes									93	SPEC.TRANSACT.NOT CLASSD	1	No Quantity							7027			0
S3	2016	2016	2016	2	0	2	Export	90	Solomon Isds	SLB	0	World	WLD								97	GOLD,NONMONTRY EXCL ORES	1	No Quantity							2260507			0
S3	2016	2016	2016	2	0	2	Export	90	Solomon Isds	SLB	36	Australia	AUS								97	GOLD,NONMONTRY EXCL ORES	1	No Quantity							669195			0
S3	2016	2016	2016	2	0	2	Export	90	Solomon Isds	SLB	344	China, Hong Kong SAR	HKG								97	GOLD,NONMONTRY EXCL ORES	1	No Quantity							1591312			0
S3	2016	2016	2016	2	0	2	Export	96	Brunei Darussalam	BRN	0	World	WLD								97	GOLD,NONMONTRY EXCL ORES	1	No Quantity							127739			0
S3	2016	2016	2016	2	0	2	Export	96	Brunei Darussalam	BRN	764	Thailand	THA								97	GOLD,NONMONTRY EXCL ORES	1	No Quantity							127739			0
