# Supplementary material for: Core-periphery structure in sectoral international trade networks: A new approach to an old theory
Source: PLoS One. 2020 Apr 2;15(4):e0229547. doi: 10.1371/journal.pone.0229547 (PMC7117750; doi:10.1371/journal.pone.0229547)
Supplement: S7 File — (ZIP) [file pone.0229547.s007.zip › S7_File/RawData 2016/comtrade (11).csv]

Classification	Year	Period	Period Desc.	Aggregate Level	Is Leaf Code	Trade Flow Code	Trade Flow	Reporter Code	Reporter	Reporter ISO	Partner Code	Partner	Partner ISO	2nd Partner Code	2nd Partner	2nd Partner ISO	Customs Proc. Code	Customs	Mode of Transport Code	Mode of Transport	Commodity Code	Commodity	Qty Unit Code	Qty Unit	Qty	Alt Qty Unit Code	Alt Qty Unit	Alt Qty	Netweight (kg)	Gross weight (kg)	Trade Value (US$)	CIF Trade Value (US$)	FOB Trade Value (US$)	Flag
S3	2016	2016	2016	2	0	2	Export	100	Bulgaria	BGR	0	World	WLD								00	LIVE ANIMALS	1	No Quantity			0		0		44862531			0
S3	2016	2016	2016	2	0	2	Export	100	Bulgaria	BGR	8	Albania	ALB								00	LIVE ANIMALS	1	No Quantity			0		0		1095872			0
S3	2016	2016	2016	2	0	2	Export	100	Bulgaria	BGR	32	Argentina	ARG								00	LIVE ANIMALS	1	No Quantity			0		0		331			0
S3	2016	2016	2016	2	0	2	Export	100	Bulgaria	BGR	48	Bahrain	BHR								00	LIVE ANIMALS	1	No Quantity			0		0		398			0
S3	2016	2016	2016	2	0	2	Export	100	Bulgaria	BGR	124	Canada	CAN								00	LIVE ANIMALS	1	No Quantity			0		0		1892			0
S3	2016	2016	2016	2	0	2	Export	100	Bulgaria	BGR	191	Croatia	HRV								00	LIVE ANIMALS	1	No Quantity			0		0		48194			0
S3	2016	2016	2016	2	0	2	Export	100	Bulgaria	BGR	268	Georgia	GEO								00	LIVE ANIMALS	1	No Quantity			0		0		305022			0
S3	2016	2016	2016	2	0	2	Export	100	Bulgaria	BGR	300	Greece	GRC								00	LIVE ANIMALS	1	No Quantity			0		0		804893			0
S3	2016	2016	2016	2	0	2	Export	100	Bulgaria	BGR	344	China, Hong Kong SAR	HKG								00	LIVE ANIMALS	1	No Quantity			0		0		5050			0
S3	2016	2016	2016	2	0	2	Export	100	Bulgaria	BGR	360	Indonesia	IDN								00	LIVE ANIMALS	1	No Quantity			0		0		486			0
S3	2016	2016	2016	2	0	2	Export	100	Bulgaria	BGR	368	Iraq	IRQ								00	LIVE ANIMALS	1	No Quantity			0		0		41859			0
S3	2016	2016	2016	2	0	2	Export	100	Bulgaria	BGR	376	Israel	ISR								00	LIVE ANIMALS	1	No Quantity			0		0		1138			0
S3	2016	2016	2016	2	0	2	Export	100	Bulgaria	BGR	381	Italy	ITA								00	LIVE ANIMALS	1	No Quantity			0		0		219309			0
S3	2016	2016	2016	2	0	2	Export	100	Bulgaria	BGR	400	Jordan	JOR								00	LIVE ANIMALS	1	No Quantity			0		0		1768			0
S3	2016	2016	2016	2	0	2	Export	100	Bulgaria	BGR	414	Kuwait	KWT								00	LIVE ANIMALS	1	No Quantity			0		0		13605			0
S3	2016	2016	2016	2	0	2	Export	100	Bulgaria	BGR	422	Lebanon	LBN								00	LIVE ANIMALS	1	No Quantity			0		0		415247			0
S3	2016	2016	2016	2	0	2	Export	100	Bulgaria	BGR	480	Mauritius	MUS								00	LIVE ANIMALS	1	No Quantity			0		0		408			0
S3	2016	2016	2016	2	0	2	Export	100	Bulgaria	BGR	499	Montenegro	MNE								00	LIVE ANIMALS	1	No Quantity			0		0		69665			0
S3	2016	2016	2016	2	0	2	Export	100	Bulgaria	BGR	512	Oman	OMN								00	LIVE ANIMALS	1	No Quantity			0		0		1122			0
S3	2016	2016	2016	2	0	2	Export	100	Bulgaria	BGR	586	Pakistan	PAK								00	LIVE ANIMALS	1	No Quantity			0		0		243			0
S3	2016	2016	2016	2	0	2	Export	100	Bulgaria	BGR	608	Philippines	PHL								00	LIVE ANIMALS	1	No Quantity			0		0		2050			0
S3	2016	2016	2016	2	0	2	Export	100	Bulgaria	BGR	616	Poland	POL								00	LIVE ANIMALS	1	No Quantity			0		0		353			0
S3	2016	2016	2016	2	0	2	Export	100	Bulgaria	BGR	634	Qatar	QAT								00	LIVE ANIMALS	1	No Quantity			0		0		1895			0
S3	2016	2016	2016	2	0	2	Export	100	Bulgaria	BGR	642	Romania	ROU								00	LIVE ANIMALS	1	No Quantity			0		0		8173064			0
S3	2016	2016	2016	2	0	2	Export	100	Bulgaria	BGR	688	Serbia	SRB								00	LIVE ANIMALS	1	No Quantity			0		0		944443			0
S3	2016	2016	2016	2	0	2	Export	100	Bulgaria	BGR	704	Viet Nam	VNM								00	LIVE ANIMALS	1	No Quantity			0		0		817			0
S3	2016	2016	2016	2	0	2	Export	100	Bulgaria	BGR	705	Slovenia	SVN								00	LIVE ANIMALS	1	No Quantity			0		0		13274			0
S3	2016	2016	2016	2	0	2	Export	100	Bulgaria	BGR	710	South Africa	ZAF								00	LIVE ANIMALS	1	No Quantity			0		0		569			0
S3	2016	2016	2016	2	0	2	Export	100	Bulgaria	BGR	784	United Arab Emirates	ARE								00	LIVE ANIMALS	1	No Quantity			0		0		11243			0
S3	2016	2016	2016	2	0	2	Export	100	Bulgaria	BGR	788	Tunisia	TUN								00	LIVE ANIMALS	1	No Quantity			0		0		265			0
S3	2016	2016	2016	2	0	2	Export	100	Bulgaria	BGR	792	Turkey	TUR								00	LIVE ANIMALS	1	No Quantity			0		0		32472506			0
S3	2016	2016	2016	2	0	2	Export	100	Bulgaria	BGR	807	North Macedonia	MKD								00	LIVE ANIMALS	1	No Quantity			0		0		105401			0
S3	2016	2016	2016	2	0	2	Export	100	Bulgaria	BGR	818	Egypt	EGY								00	LIVE ANIMALS	1	No Quantity			0		0		100698			0
S3	2016	2016	2016	2	0	2	Export	100	Bulgaria	BGR	842	USA	USA								00	LIVE ANIMALS	1	No Quantity			0		0		9435			0
S3	2016	2016	2016	2	0	2	Export	104	Myanmar	MMR	0	World	WLD								00	LIVE ANIMALS	1	No Quantity							633097			0
S3	2016	2016	2016	2	0	2	Export	104	Myanmar	MMR	156	China	CHN								00	LIVE ANIMALS	1	No Quantity							380000			0
S3	2016	2016	2016	2	0	2	Export	104	Myanmar	MMR	392	Japan	JPN								00	LIVE ANIMALS	1	No Quantity							21000			0
S3	2016	2016	2016	2	0	2	Export	104	Myanmar	MMR	764	Thailand	THA								00	LIVE ANIMALS	1	No Quantity							232047			0
S3	2016	2016	2016	2	0	2	Export	104	Myanmar	MMR	842	USA	USA								00	LIVE ANIMALS	1	No Quantity							50			0
S3	2016	2016	2016	2	0	2	Export	100	Bulgaria	BGR	0	World	WLD								01	MEAT, MEAT PREPARATIONS	1	No Quantity			0		0		231000993			0
S3	2016	2016	2016	2	0	2	Export	100	Bulgaria	BGR	8	Albania	ALB								01	MEAT, MEAT PREPARATIONS	1	No Quantity			0		0		138394			0
S3	2016	2016	2016	2	0	2	Export	100	Bulgaria	BGR	40	Austria	AUT								01	MEAT, MEAT PREPARATIONS	1	No Quantity			0		0		99308			0
S3	2016	2016	2016	2	0	2	Export	100	Bulgaria	BGR	51	Armenia	ARM								01	MEAT, MEAT PREPARATIONS	1	No Quantity			0		0		515875			0
S3	2016	2016	2016	2	0	2	Export	100	Bulgaria	BGR	56	Belgium	BEL								01	MEAT, MEAT PREPARATIONS	1	No Quantity			0		0		18016937			0
S3	2016	2016	2016	2	0	2	Export	100	Bulgaria	BGR	70	Bosnia Herzegovina	BIH								01	MEAT, MEAT PREPARATIONS	1	No Quantity			0		0		106524			0
S3	2016	2016	2016	2	0	2	Export	100	Bulgaria	BGR	112	Belarus	BLR								01	MEAT, MEAT PREPARATIONS	1	No Quantity			0		0		19911			0
S3	2016	2016	2016	2	0	2	Export	100	Bulgaria	BGR	178	Congo	COG								01	MEAT, MEAT PREPARATIONS	1	No Quantity			0		0		10508			0
S3	2016	2016	2016	2	0	2	Export	100	Bulgaria	BGR	191	Croatia	HRV								01	MEAT, MEAT PREPARATIONS	1	No Quantity			0		0		3326911			0
S3	2016	2016	2016	2	0	2	Export	100	Bulgaria	BGR	196	Cyprus	CYP								01	MEAT, MEAT PREPARATIONS	1	No Quantity			0		0		4111417			0
S3	2016	2016	2016	2	0	2	Export	100	Bulgaria	BGR	203	Czechia	CZE								01	MEAT, MEAT PREPARATIONS	1	No Quantity			0		0		65819			0
S3	2016	2016	2016	2	0	2	Export	100	Bulgaria	BGR	208	Denmark	DNK								01	MEAT, MEAT PREPARATIONS	1	No Quantity			0		0		98079			0
S3	2016	2016	2016	2	0	2	Export	100	Bulgaria	BGR	233	Estonia	EST								01	MEAT, MEAT PREPARATIONS	1	No Quantity			0		0		50285			0
S3	2016	2016	2016	2	0	2	Export	100	Bulgaria	BGR	246	Finland	FIN								01	MEAT, MEAT PREPARATIONS	1	No Quantity			0		0		39512			0
S3	2016	2016	2016	2	0	2	Export	100	Bulgaria	BGR	251	France	FRA								01	MEAT, MEAT PREPARATIONS	1	No Quantity			0		0		83880798			0
S3	2016	2016	2016	2	0	2	Export	100	Bulgaria	BGR	276	Germany	DEU								01	MEAT, MEAT PREPARATIONS	1	No Quantity			0		0		5965203			0
S3	2016	2016	2016	2	0	2	Export	100	Bulgaria	BGR	300	Greece	GRC								01	MEAT, MEAT PREPARATIONS	1	No Quantity			0		0		63214388			0
S3	2016	2016	2016	2	0	2	Export	100	Bulgaria	BGR	344	China, Hong Kong SAR	HKG								01	MEAT, MEAT PREPARATIONS	1	No Quantity			0		0		681168			0
S3	2016	2016	2016	2	0	2	Export	100	Bulgaria	BGR	348	Hungary	HUN								01	MEAT, MEAT PREPARATIONS	1	No Quantity			0		0		109390			0
S3	2016	2016	2016	2	0	2	Export	100	Bulgaria	BGR	372	Ireland	IRL								01	MEAT, MEAT PREPARATIONS	1	No Quantity			0		0		39736			0
S3	2016	2016	2016	2	0	2	Export	100	Bulgaria	BGR	381	Italy	ITA								01	MEAT, MEAT PREPARATIONS	1	No Quantity			0		0		1909106			0
S3	2016	2016	2016	2	0	2	Export	100	Bulgaria	BGR	384	Côte d'Ivoire	CIV								01	MEAT, MEAT PREPARATIONS	1	No Quantity			0		0		10508			0
S3	2016	2016	2016	2	0	2	Export	100	Bulgaria	BGR	392	Japan	JPN								01	MEAT, MEAT PREPARATIONS	1	No Quantity			0		0		4368127			0
S3	2016	2016	2016	2	0	2	Export	100	Bulgaria	BGR	398	Kazakhstan	KAZ								01	MEAT, MEAT PREPARATIONS	1	No Quantity			0		0		842920			0
S3	2016	2016	2016	2	0	2	Export	100	Bulgaria	BGR	400	Jordan	JOR								01	MEAT, MEAT PREPARATIONS	1	No Quantity			0		0		219235			0
S3	2016	2016	2016	2	0	2	Export	100	Bulgaria	BGR	470	Malta	MLT								01	MEAT, MEAT PREPARATIONS	1	No Quantity			0		0		179753			0
S3	2016	2016	2016	2	0	2	Export	100	Bulgaria	BGR	528	Netherlands	NLD								01	MEAT, MEAT PREPARATIONS	1	No Quantity			0		0		3098329			0
S3	2016	2016	2016	2	0	2	Export	100	Bulgaria	BGR	554	New Zealand	NZL								01	MEAT, MEAT PREPARATIONS	1	No Quantity			0		0		1114			0
S3	2016	2016	2016	2	0	2	Export	100	Bulgaria	BGR	616	Poland	POL								01	MEAT, MEAT PREPARATIONS	1	No Quantity			0		0		1747337			0
S3	2016	2016	2016	2	0	2	Export	100	Bulgaria	BGR	620	Portugal	PRT								01	MEAT, MEAT PREPARATIONS	1	No Quantity			0		0		40864			0
S3	2016	2016	2016	2	0	2	Export	100	Bulgaria	BGR	634	Qatar	QAT								01	MEAT, MEAT PREPARATIONS	1	No Quantity			0		0		589607			0
S3	2016	2016	2016	2	0	2	Export	100	Bulgaria	BGR	642	Romania	ROU								01	MEAT, MEAT PREPARATIONS	1	No Quantity			0		0		14107659			0
S3	2016	2016	2016	2	0	2	Export	100	Bulgaria	BGR	643	Russian Federation	RUS								01	MEAT, MEAT PREPARATIONS	1	No Quantity			0		0		90471			0
S3	2016	2016	2016	2	0	2	Export	100	Bulgaria	BGR	686	Senegal	SEN								01	MEAT, MEAT PREPARATIONS	1	No Quantity			0		0		888			0
S3	2016	2016	2016	2	0	2	Export	100	Bulgaria	BGR	688	Serbia	SRB								01	MEAT, MEAT PREPARATIONS	1	No Quantity			0		0		255013			0
S3	2016	2016	2016	2	0	2	Export	100	Bulgaria	BGR	704	Viet Nam	VNM								01	MEAT, MEAT PREPARATIONS	1	No Quantity			0		0		976860			0
S3	2016	2016	2016	2	0	2	Export	100	Bulgaria	BGR	705	Slovenia	SVN								01	MEAT, MEAT PREPARATIONS	1	No Quantity			0		0		117624			0
S3	2016	2016	2016	2	0	2	Export	100	Bulgaria	BGR	724	Spain	ESP								01	MEAT, MEAT PREPARATIONS	1	No Quantity			0		0		8880861			0
S3	2016	2016	2016	2	0	2	Export	100	Bulgaria	BGR	752	Sweden	SWE								01	MEAT, MEAT PREPARATIONS	1	No Quantity			0		0		653968			0
S3	2016	2016	2016	2	0	2	Export	100	Bulgaria	BGR	784	United Arab Emirates	ARE								01	MEAT, MEAT PREPARATIONS	1	No Quantity			0		0		34605			0
S3	2016	2016	2016	2	0	2	Export	100	Bulgaria	BGR	792	Turkey	TUR								01	MEAT, MEAT PREPARATIONS	1	No Quantity			0		0		149915			0
S3	2016	2016	2016	2	0	2	Export	100	Bulgaria	BGR	807	North Macedonia	MKD								01	MEAT, MEAT PREPARATIONS	1	No Quantity			0		0		2591032			0
S3	2016	2016	2016	2	0	2	Export	100	Bulgaria	BGR	818	Egypt	EGY								01	MEAT, MEAT PREPARATIONS	1	No Quantity			0		0		40087			0
S3	2016	2016	2016	2	0	2	Export	100	Bulgaria	BGR	826	United Kingdom	GBR								01	MEAT, MEAT PREPARATIONS	1	No Quantity			0		0		9604926			0
S3	2016	2016	2016	2	0	2	Export	104	Myanmar	MMR	0	World	WLD								01	MEAT, MEAT PREPARATIONS	1	No Quantity							289133			0
S3	2016	2016	2016	2	0	2	Export	104	Myanmar	MMR	156	China	CHN								01	MEAT, MEAT PREPARATIONS	1	No Quantity							27491			0
S3	2016	2016	2016	2	0	2	Export	104	Myanmar	MMR	344	China, Hong Kong SAR	HKG								01	MEAT, MEAT PREPARATIONS	1	No Quantity							429			0
S3	2016	2016	2016	2	0	2	Export	104	Myanmar	MMR	764	Thailand	THA								01	MEAT, MEAT PREPARATIONS	1	No Quantity							261213			0
S3	2016	2016	2016	2	0	2	Export	100	Bulgaria	BGR	0	World	WLD								02	DAIRY PRODUCTS,BIRD EGGS	1	No Quantity			0		0		159587212			0
S3	2016	2016	2016	2	0	2	Export	100	Bulgaria	BGR	8	Albania	ALB								02	DAIRY PRODUCTS,BIRD EGGS	1	No Quantity			0		0		123865			0
S3	2016	2016	2016	2	0	2	Export	100	Bulgaria	BGR	31	Azerbaijan	AZE								02	DAIRY PRODUCTS,BIRD EGGS	1	No Quantity			0		0		554348			0
S3	2016	2016	2016	2	0	2	Export	100	Bulgaria	BGR	36	Australia	AUS								02	DAIRY PRODUCTS,BIRD EGGS	1	No Quantity			0		0		6091087			0
S3	2016	2016	2016	2	0	2	Export	100	Bulgaria	BGR	40	Austria	AUT								02	DAIRY PRODUCTS,BIRD EGGS	1	No Quantity			0		0		3836839			0
S3	2016	2016	2016	2	0	2	Export	100	Bulgaria	BGR	48	Bahrain	BHR								02	DAIRY PRODUCTS,BIRD EGGS	1	No Quantity			0		0		7771			0
S3	2016	2016	2016	2	0	2	Export	100	Bulgaria	BGR	51	Armenia	ARM								02	DAIRY PRODUCTS,BIRD EGGS	1	No Quantity			0		0		35671			0
S3	2016	2016	2016	2	0	2	Export	100	Bulgaria	BGR	56	Belgium	BEL								02	DAIRY PRODUCTS,BIRD EGGS	1	No Quantity			0		0		2005244			0
S3	2016	2016	2016	2	0	2	Export	100	Bulgaria	BGR	112	Belarus	BLR								02	DAIRY PRODUCTS,BIRD EGGS	1	No Quantity			0		0		14070			0
S3	2016	2016	2016	2	0	2	Export	100	Bulgaria	BGR	124	Canada	CAN								02	DAIRY PRODUCTS,BIRD EGGS	1	No Quantity			0		0		1266914			0
S3	2016	2016	2016	2	0	2	Export	100	Bulgaria	BGR	136	Cayman Isds	CYM								02	DAIRY PRODUCTS,BIRD EGGS	1	No Quantity			0		0		351			0
S3	2016	2016	2016	2	0	2	Export	100	Bulgaria	BGR	191	Croatia	HRV								02	DAIRY PRODUCTS,BIRD EGGS	1	No Quantity			0		0		1031			0
S3	2016	2016	2016	2	0	2	Export	100	Bulgaria	BGR	196	Cyprus	CYP								02	DAIRY PRODUCTS,BIRD EGGS	1	No Quantity			0		0		3592760			0
S3	2016	2016	2016	2	0	2	Export	100	Bulgaria	BGR	203	Czechia	CZE								02	DAIRY PRODUCTS,BIRD EGGS	1	No Quantity			0		0		1793207			0
S3	2016	2016	2016	2	0	2	Export	100	Bulgaria	BGR	208	Denmark	DNK								02	DAIRY PRODUCTS,BIRD EGGS	1	No Quantity			0		0		378719			0
S3	2016	2016	2016	2	0	2	Export	100	Bulgaria	BGR	231	Ethiopia	ETH								02	DAIRY PRODUCTS,BIRD EGGS	1	No Quantity			0		0		8547			0
S3	2016	2016	2016	2	0	2	Export	100	Bulgaria	BGR	251	France	FRA								02	DAIRY PRODUCTS,BIRD EGGS	1	No Quantity			0		0		1287810			0
S3	2016	2016	2016	2	0	2	Export	100	Bulgaria	BGR	268	Georgia	GEO								02	DAIRY PRODUCTS,BIRD EGGS	1	No Quantity			0		0		90063			0
S3	2016	2016	2016	2	0	2	Export	100	Bulgaria	BGR	276	Germany	DEU								02	DAIRY PRODUCTS,BIRD EGGS	1	No Quantity			0		0		14198430			0
S3	2016	2016	2016	2	0	2	Export	100	Bulgaria	BGR	300	Greece	GRC								02	DAIRY PRODUCTS,BIRD EGGS	1	No Quantity			0		0		50528393			0
S3	2016	2016	2016	2	0	2	Export	100	Bulgaria	BGR	324	Guinea	GIN								02	DAIRY PRODUCTS,BIRD EGGS	1	No Quantity			0		0		5025			0
S3	2016	2016	2016	2	0	2	Export	100	Bulgaria	BGR	348	Hungary	HUN								02	DAIRY PRODUCTS,BIRD EGGS	1	No Quantity			0		0		502054			0
S3	2016	2016	2016	2	0	2	Export	100	Bulgaria	BGR	364	Iran	IRN								02	DAIRY PRODUCTS,BIRD EGGS	1	No Quantity			0		0		47190			0
S3	2016	2016	2016	2	0	2	Export	100	Bulgaria	BGR	368	Iraq	IRQ								02	DAIRY PRODUCTS,BIRD EGGS	1	No Quantity			0		0		6703557			0
S3	2016	2016	2016	2	0	2	Export	100	Bulgaria	BGR	372	Ireland	IRL								02	DAIRY PRODUCTS,BIRD EGGS	1	No Quantity			0		0		40302			0
S3	2016	2016	2016	2	0	2	Export	100	Bulgaria	BGR	376	Israel	ISR								02	DAIRY PRODUCTS,BIRD EGGS	1	No Quantity			0		0		26503			0
S3	2016	2016	2016	2	0	2	Export	100	Bulgaria	BGR	381	Italy	ITA								02	DAIRY PRODUCTS,BIRD EGGS	1	No Quantity			0		0		600122			0
S3	2016	2016	2016	2	0	2	Export	100	Bulgaria	BGR	384	Côte d'Ivoire	CIV								02	DAIRY PRODUCTS,BIRD EGGS	1	No Quantity			0		0		66555			0
S3	2016	2016	2016	2	0	2	Export	100	Bulgaria	BGR	400	Jordan	JOR								02	DAIRY PRODUCTS,BIRD EGGS	1	No Quantity			0		0		573628			0
S3	2016	2016	2016	2	0	2	Export	100	Bulgaria	BGR	414	Kuwait	KWT								02	DAIRY PRODUCTS,BIRD EGGS	1	No Quantity			0		0		66984			0
S3	2016	2016	2016	2	0	2	Export	100	Bulgaria	BGR	422	Lebanon	LBN								02	DAIRY PRODUCTS,BIRD EGGS	1	No Quantity			0		0		7791443			0
S3	2016	2016	2016	2	0	2	Export	100	Bulgaria	BGR	428	Latvia	LVA								02	DAIRY PRODUCTS,BIRD EGGS	1	No Quantity			0		0		276			0
S3	2016	2016	2016	2	0	2	Export	100	Bulgaria	BGR	440	Lithuania	LTU								02	DAIRY PRODUCTS,BIRD EGGS	1	No Quantity			0		0		130657			0
S3	2016	2016	2016	2	0	2	Export	100	Bulgaria	BGR	470	Malta	MLT								02	DAIRY PRODUCTS,BIRD EGGS	1	No Quantity			0		0		4331			0
S3	2016	2016	2016	2	0	2	Export	100	Bulgaria	BGR	498	Rep. of Moldova	MDA								02	DAIRY PRODUCTS,BIRD EGGS	1	No Quantity			0		0		207009			0
S3	2016	2016	2016	2	0	2	Export	100	Bulgaria	BGR	499	Montenegro	MNE								02	DAIRY PRODUCTS,BIRD EGGS	1	No Quantity			0		0		91920			0
S3	2016	2016	2016	2	0	2	Export	100	Bulgaria	BGR	512	Oman	OMN								02	DAIRY PRODUCTS,BIRD EGGS	1	No Quantity			0		0		132993			0
S3	2016	2016	2016	2	0	2	Export	100	Bulgaria	BGR	528	Netherlands	NLD								02	DAIRY PRODUCTS,BIRD EGGS	1	No Quantity			0		0		380826			0
S3	2016	2016	2016	2	0	2	Export	100	Bulgaria	BGR	554	New Zealand	NZL								02	DAIRY PRODUCTS,BIRD EGGS	1	No Quantity			0		0		1094833			0
S3	2016	2016	2016	2	0	2	Export	100	Bulgaria	BGR	566	Nigeria	NGA								02	DAIRY PRODUCTS,BIRD EGGS	1	No Quantity			0		0		25316			0
S3	2016	2016	2016	2	0	2	Export	100	Bulgaria	BGR	616	Poland	POL								02	DAIRY PRODUCTS,BIRD EGGS	1	No Quantity			0		0		1445766			0
S3	2016	2016	2016	2	0	2	Export	100	Bulgaria	BGR	620	Portugal	PRT								02	DAIRY PRODUCTS,BIRD EGGS	1	No Quantity			0		0		1544118			0
S3	2016	2016	2016	2	0	2	Export	100	Bulgaria	BGR	634	Qatar	QAT								02	DAIRY PRODUCTS,BIRD EGGS	1	No Quantity			0		0		111620			0
S3	2016	2016	2016	2	0	2	Export	100	Bulgaria	BGR	642	Romania	ROU								02	DAIRY PRODUCTS,BIRD EGGS	1	No Quantity			0		0		22245285			0
S3	2016	2016	2016	2	0	2	Export	100	Bulgaria	BGR	643	Russian Federation	RUS								02	DAIRY PRODUCTS,BIRD EGGS	1	No Quantity			0		0		2789714			0
S3	2016	2016	2016	2	0	2	Export	100	Bulgaria	BGR	682	Saudi Arabia	SAU								02	DAIRY PRODUCTS,BIRD EGGS	1	No Quantity			0		0		346652			0
S3	2016	2016	2016	2	0	2	Export	100	Bulgaria	BGR	688	Serbia	SRB								02	DAIRY PRODUCTS,BIRD EGGS	1	No Quantity			0		0		972884			0
S3	2016	2016	2016	2	0	2	Export	100	Bulgaria	BGR	702	Singapore	SGP								02	DAIRY PRODUCTS,BIRD EGGS	1	No Quantity			0		0		14057			0
S3	2016	2016	2016	2	0	2	Export	100	Bulgaria	BGR	703	Slovakia	SVK								02	DAIRY PRODUCTS,BIRD EGGS	1	No Quantity			0		0		102329			0
S3	2016	2016	2016	2	0	2	Export	100	Bulgaria	BGR	705	Slovenia	SVN								02	DAIRY PRODUCTS,BIRD EGGS	1	No Quantity			0		0		30015			0
S3	2016	2016	2016	2	0	2	Export	100	Bulgaria	BGR	710	South Africa	ZAF								02	DAIRY PRODUCTS,BIRD EGGS	1	No Quantity			0		0		3632			0
S3	2016	2016	2016	2	0	2	Export	100	Bulgaria	BGR	724	Spain	ESP								02	DAIRY PRODUCTS,BIRD EGGS	1	No Quantity			0		0		2476146			0
S3	2016	2016	2016	2	0	2	Export	100	Bulgaria	BGR	752	Sweden	SWE								02	DAIRY PRODUCTS,BIRD EGGS	1	No Quantity			0		0		2396476			0
S3	2016	2016	2016	2	0	2	Export	100	Bulgaria	BGR	757	Switzerland	CHE								02	DAIRY PRODUCTS,BIRD EGGS	1	No Quantity			0		0		291825			0
S3	2016	2016	2016	2	0	2	Export	100	Bulgaria	BGR	760	Syria	SYR								02	DAIRY PRODUCTS,BIRD EGGS	1	No Quantity			0		0		48783			0
S3	2016	2016	2016	2	0	2	Export	100	Bulgaria	BGR	784	United Arab Emirates	ARE								02	DAIRY PRODUCTS,BIRD EGGS	1	No Quantity			0		0		1260997			0
S3	2016	2016	2016	2	0	2	Export	100	Bulgaria	BGR	792	Turkey	TUR								02	DAIRY PRODUCTS,BIRD EGGS	1	No Quantity			0		0		13635			0
S3	2016	2016	2016	2	0	2	Export	100	Bulgaria	BGR	804	Ukraine	UKR								02	DAIRY PRODUCTS,BIRD EGGS	1	No Quantity			0		0		4701300			0
S3	2016	2016	2016	2	0	2	Export	100	Bulgaria	BGR	807	North Macedonia	MKD								02	DAIRY PRODUCTS,BIRD EGGS	1	No Quantity			0		0		1088759			0
S3	2016	2016	2016	2	0	2	Export	100	Bulgaria	BGR	826	United Kingdom	GBR								02	DAIRY PRODUCTS,BIRD EGGS	1	No Quantity			0		0		4113210			0
S3	2016	2016	2016	2	0	2	Export	100	Bulgaria	BGR	842	USA	USA								02	DAIRY PRODUCTS,BIRD EGGS	1	No Quantity			0		0		9283333			0
S3	2016	2016	2016	2	0	2	Export	104	Myanmar	MMR	0	World	WLD								02	DAIRY PRODUCTS,BIRD EGGS	1	No Quantity							68236			0
S3	2016	2016	2016	2	0	2	Export	104	Myanmar	MMR	410	Rep. of Korea	KOR								02	DAIRY PRODUCTS,BIRD EGGS	1	No Quantity							29997			0
S3	2016	2016	2016	2	0	2	Export	104	Myanmar	MMR	699	India	IND								02	DAIRY PRODUCTS,BIRD EGGS	1	No Quantity							37471			0
S3	2016	2016	2016	2	0	2	Export	104	Myanmar	MMR	764	Thailand	THA								02	DAIRY PRODUCTS,BIRD EGGS	1	No Quantity							768			0
S3	2016	2016	2016	2	0	2	Export	100	Bulgaria	BGR	0	World	WLD								03	FISH,CRUSTACEANS,MOLLUSC	1	No Quantity			0				67317247			4
S3	2016	2016	2016	2	0	2	Export	100	Bulgaria	BGR	31	Azerbaijan	AZE								03	FISH,CRUSTACEANS,MOLLUSC	1	No Quantity			0		0		56472			0
S3	2016	2016	2016	2	0	2	Export	100	Bulgaria	BGR	40	Austria	AUT								03	FISH,CRUSTACEANS,MOLLUSC	1	No Quantity			0		0		26209			0
S3	2016	2016	2016	2	0	2	Export	100	Bulgaria	BGR	56	Belgium	BEL								03	FISH,CRUSTACEANS,MOLLUSC	1	No Quantity			0		0		1943901			0
S3	2016	2016	2016	2	0	2	Export	100	Bulgaria	BGR	156	China	CHN								03	FISH,CRUSTACEANS,MOLLUSC	1	No Quantity			0		0		2560040			0
S3	2016	2016	2016	2	0	2	Export	100	Bulgaria	BGR	191	Croatia	HRV								03	FISH,CRUSTACEANS,MOLLUSC	1	No Quantity			0		0		14696			0
S3	2016	2016	2016	2	0	2	Export	100	Bulgaria	BGR	196	Cyprus	CYP								03	FISH,CRUSTACEANS,MOLLUSC	1	No Quantity			0		0		33273			0
S3	2016	2016	2016	2	0	2	Export	100	Bulgaria	BGR	203	Czechia	CZE								03	FISH,CRUSTACEANS,MOLLUSC	1	No Quantity			0		0		318605			0
S3	2016	2016	2016	2	0	2	Export	100	Bulgaria	BGR	208	Denmark	DNK								03	FISH,CRUSTACEANS,MOLLUSC	1	No Quantity			0				79749			4
S3	2016	2016	2016	2	0	2	Export	100	Bulgaria	BGR	251	France	FRA								03	FISH,CRUSTACEANS,MOLLUSC	1	No Quantity			0		0		2327866			4
S3	2016	2016	2016	2	0	2	Export	100	Bulgaria	BGR	268	Georgia	GEO								03	FISH,CRUSTACEANS,MOLLUSC	1	No Quantity			0		0		96240			0
S3	2016	2016	2016	2	0	2	Export	100	Bulgaria	BGR	276	Germany	DEU								03	FISH,CRUSTACEANS,MOLLUSC	1	No Quantity			0		0		244499			0
S3	2016	2016	2016	2	0	2	Export	100	Bulgaria	BGR	300	Greece	GRC								03	FISH,CRUSTACEANS,MOLLUSC	1	No Quantity			0		0		2164108			0
S3	2016	2016	2016	2	0	2	Export	100	Bulgaria	BGR	344	China, Hong Kong SAR	HKG								03	FISH,CRUSTACEANS,MOLLUSC	1	No Quantity			0		0		208484			0
S3	2016	2016	2016	2	0	2	Export	100	Bulgaria	BGR	368	Iraq	IRQ								03	FISH,CRUSTACEANS,MOLLUSC	1	No Quantity			0		0		251			0
S3	2016	2016	2016	2	0	2	Export	100	Bulgaria	BGR	381	Italy	ITA								03	FISH,CRUSTACEANS,MOLLUSC	1	No Quantity			0		0		48678			4
S3	2016	2016	2016	2	0	2	Export	100	Bulgaria	BGR	392	Japan	JPN								03	FISH,CRUSTACEANS,MOLLUSC	1	No Quantity			0		0		4733892			0
S3	2016	2016	2016	2	0	2	Export	100	Bulgaria	BGR	410	Rep. of Korea	KOR								03	FISH,CRUSTACEANS,MOLLUSC	1	No Quantity			0		0		8034758			0
S3	2016	2016	2016	2	0	2	Export	100	Bulgaria	BGR	428	Latvia	LVA								03	FISH,CRUSTACEANS,MOLLUSC	1	No Quantity			0				30263			4
S3	2016	2016	2016	2	0	2	Export	100	Bulgaria	BGR	440	Lithuania	LTU								03	FISH,CRUSTACEANS,MOLLUSC	1	No Quantity			0				190790			4
S3	2016	2016	2016	2	0	2	Export	100	Bulgaria	BGR	490	Other Asia, nes									03	FISH,CRUSTACEANS,MOLLUSC	1	No Quantity			0		0		157603			0
S3	2016	2016	2016	2	0	2	Export	100	Bulgaria	BGR	498	Rep. of Moldova	MDA								03	FISH,CRUSTACEANS,MOLLUSC	1	No Quantity			0		0		2381			0
S3	2016	2016	2016	2	0	2	Export	100	Bulgaria	BGR	528	Netherlands	NLD								03	FISH,CRUSTACEANS,MOLLUSC	1	No Quantity			0		0		997055			0
S3	2016	2016	2016	2	0	2	Export	100	Bulgaria	BGR	642	Romania	ROU								03	FISH,CRUSTACEANS,MOLLUSC	1	No Quantity			0		0		11619739			0
S3	2016	2016	2016	2	0	2	Export	100	Bulgaria	BGR	643	Russian Federation	RUS								03	FISH,CRUSTACEANS,MOLLUSC	1	No Quantity			0		0		14340			0
S3	2016	2016	2016	2	0	2	Export	100	Bulgaria	BGR	688	Serbia	SRB								03	FISH,CRUSTACEANS,MOLLUSC	1	No Quantity			0		0		2201034			0
S3	2016	2016	2016	2	0	2	Export	100	Bulgaria	BGR	702	Singapore	SGP								03	FISH,CRUSTACEANS,MOLLUSC	1	No Quantity			0		0		33266			0
S3	2016	2016	2016	2	0	2	Export	100	Bulgaria	BGR	705	Slovenia	SVN								03	FISH,CRUSTACEANS,MOLLUSC	1	No Quantity			0		0		37368			0
S3	2016	2016	2016	2	0	2	Export	100	Bulgaria	BGR	724	Spain	ESP								03	FISH,CRUSTACEANS,MOLLUSC	1	No Quantity			0				4246802			4
S3	2016	2016	2016	2	0	2	Export	100	Bulgaria	BGR	752	Sweden	SWE								03	FISH,CRUSTACEANS,MOLLUSC	1	No Quantity			0		0		23166575			0
S3	2016	2016	2016	2	0	2	Export	100	Bulgaria	BGR	757	Switzerland	CHE								03	FISH,CRUSTACEANS,MOLLUSC	1	No Quantity			0		0		56103			0
S3	2016	2016	2016	2	0	2	Export	100	Bulgaria	BGR	792	Turkey	TUR								03	FISH,CRUSTACEANS,MOLLUSC	1	No Quantity			0		0		219199			0
S3	2016	2016	2016	2	0	2	Export	100	Bulgaria	BGR	804	Ukraine	UKR								03	FISH,CRUSTACEANS,MOLLUSC	1	No Quantity			0		0		29590			0
S3	2016	2016	2016	2	0	2	Export	100	Bulgaria	BGR	807	North Macedonia	MKD								03	FISH,CRUSTACEANS,MOLLUSC	1	No Quantity			0		0		174145			0
S3	2016	2016	2016	2	0	2	Export	100	Bulgaria	BGR	826	United Kingdom	GBR								03	FISH,CRUSTACEANS,MOLLUSC	1	No Quantity			0		0		18342			0
S3	2016	2016	2016	2	0	2	Export	100	Bulgaria	BGR	842	USA	USA								03	FISH,CRUSTACEANS,MOLLUSC	1	No Quantity			0		0		1230912			0
S3	2016	2016	2016	2	0	2	Export	104	Myanmar	MMR	0	World	WLD								03	FISH,CRUSTACEANS,MOLLUSC	1	No Quantity							537472023			0
S3	2016	2016	2016	2	0	2	Export	104	Myanmar	MMR	20	Andorra	AND								03	FISH,CRUSTACEANS,MOLLUSC	1	No Quantity							44136			0
S3	2016	2016	2016	2	0	2	Export	104	Myanmar	MMR	36	Australia	AUS								03	FISH,CRUSTACEANS,MOLLUSC	1	No Quantity							4002482			0
S3	2016	2016	2016	2	0	2	Export	104	Myanmar	MMR	40	Austria	AUT								03	FISH,CRUSTACEANS,MOLLUSC	1	No Quantity							105138			0
S3	2016	2016	2016	2	0	2	Export	104	Myanmar	MMR	48	Bahrain	BHR								03	FISH,CRUSTACEANS,MOLLUSC	1	No Quantity							871575			0
S3	2016	2016	2016	2	0	2	Export	104	Myanmar	MMR	50	Bangladesh	BGD								03	FISH,CRUSTACEANS,MOLLUSC	1	No Quantity							7700650			0
S3	2016	2016	2016	2	0	2	Export	104	Myanmar	MMR	56	Belgium	BEL								03	FISH,CRUSTACEANS,MOLLUSC	1	No Quantity							243177			0
S3	2016	2016	2016	2	0	2	Export	104	Myanmar	MMR	70	Bosnia Herzegovina	BIH								03	FISH,CRUSTACEANS,MOLLUSC	1	No Quantity							26831			0
S3	2016	2016	2016	2	0	2	Export	104	Myanmar	MMR	76	Brazil	BRA								03	FISH,CRUSTACEANS,MOLLUSC	1	No Quantity							1125133			0
S3	2016	2016	2016	2	0	2	Export	104	Myanmar	MMR	96	Brunei Darussalam	BRN								03	FISH,CRUSTACEANS,MOLLUSC	1	No Quantity							397321			0
S3	2016	2016	2016	2	0	2	Export	104	Myanmar	MMR	100	Bulgaria	BGR								03	FISH,CRUSTACEANS,MOLLUSC	1	No Quantity							1249239			0
S3	2016	2016	2016	2	0	2	Export	104	Myanmar	MMR	124	Canada	CAN								03	FISH,CRUSTACEANS,MOLLUSC	1	No Quantity							952362			0
S3	2016	2016	2016	2	0	2	Export	104	Myanmar	MMR	152	Chile	CHL								03	FISH,CRUSTACEANS,MOLLUSC	1	No Quantity							206928			0
S3	2016	2016	2016	2	0	2	Export	104	Myanmar	MMR	156	China	CHN								03	FISH,CRUSTACEANS,MOLLUSC	1	No Quantity							147090453			0
S3	2016	2016	2016	2	0	2	Export	104	Myanmar	MMR	196	Cyprus	CYP								03	FISH,CRUSTACEANS,MOLLUSC	1	No Quantity							10620			0
S3	2016	2016	2016	2	0	2	Export	104	Myanmar	MMR	208	Denmark	DNK								03	FISH,CRUSTACEANS,MOLLUSC	1	No Quantity							58539			0
S3	2016	2016	2016	2	0	2	Export	104	Myanmar	MMR	214	Dominican Rep.	DOM								03	FISH,CRUSTACEANS,MOLLUSC	1	No Quantity							121016			0
S3	2016	2016	2016	2	0	2	Export	104	Myanmar	MMR	251	France	FRA								03	FISH,CRUSTACEANS,MOLLUSC	1	No Quantity							69816			0
S3	2016	2016	2016	2	0	2	Export	104	Myanmar	MMR	276	Germany	DEU								03	FISH,CRUSTACEANS,MOLLUSC	1	No Quantity							1447544			0
S3	2016	2016	2016	2	0	2	Export	104	Myanmar	MMR	300	Greece	GRC								03	FISH,CRUSTACEANS,MOLLUSC	1	No Quantity							141942			0
S3	2016	2016	2016	2	0	2	Export	104	Myanmar	MMR	324	Guinea	GIN								03	FISH,CRUSTACEANS,MOLLUSC	1	No Quantity							65950			0
S3	2016	2016	2016	2	0	2	Export	104	Myanmar	MMR	344	China, Hong Kong SAR	HKG								03	FISH,CRUSTACEANS,MOLLUSC	1	No Quantity							5290267			0
S3	2016	2016	2016	2	0	2	Export	104	Myanmar	MMR	360	Indonesia	IDN								03	FISH,CRUSTACEANS,MOLLUSC	1	No Quantity							882242			0
S3	2016	2016	2016	2	0	2	Export	104	Myanmar	MMR	364	Iran	IRN								03	FISH,CRUSTACEANS,MOLLUSC	1	No Quantity							1474348			0
S3	2016	2016	2016	2	0	2	Export	104	Myanmar	MMR	368	Iraq	IRQ								03	FISH,CRUSTACEANS,MOLLUSC	1	No Quantity							2137191			0
S3	2016	2016	2016	2	0	2	Export	104	Myanmar	MMR	372	Ireland	IRL								03	FISH,CRUSTACEANS,MOLLUSC	1	No Quantity							86380			0
S3	2016	2016	2016	2	0	2	Export	104	Myanmar	MMR	376	Israel	ISR								03	FISH,CRUSTACEANS,MOLLUSC	1	No Quantity							57146			0
S3	2016	2016	2016	2	0	2	Export	104	Myanmar	MMR	381	Italy	ITA								03	FISH,CRUSTACEANS,MOLLUSC	1	No Quantity							1867179			0
S3	2016	2016	2016	2	0	2	Export	104	Myanmar	MMR	384	Côte d'Ivoire	CIV								03	FISH,CRUSTACEANS,MOLLUSC	1	No Quantity							26356			0
S3	2016	2016	2016	2	0	2	Export	104	Myanmar	MMR	392	Japan	JPN								03	FISH,CRUSTACEANS,MOLLUSC	1	No Quantity							22197392			0
S3	2016	2016	2016	2	0	2	Export	104	Myanmar	MMR	400	Jordan	JOR								03	FISH,CRUSTACEANS,MOLLUSC	1	No Quantity							42505			0
S3	2016	2016	2016	2	0	2	Export	104	Myanmar	MMR	404	Kenya	KEN								03	FISH,CRUSTACEANS,MOLLUSC	1	No Quantity							27567			0
S3	2016	2016	2016	2	0	2	Export	104	Myanmar	MMR	410	Rep. of Korea	KOR								03	FISH,CRUSTACEANS,MOLLUSC	1	No Quantity							10884813			0
S3	2016	2016	2016	2	0	2	Export	104	Myanmar	MMR	414	Kuwait	KWT								03	FISH,CRUSTACEANS,MOLLUSC	1	No Quantity							9111115			0
S3	2016	2016	2016	2	0	2	Export	104	Myanmar	MMR	422	Lebanon	LBN								03	FISH,CRUSTACEANS,MOLLUSC	1	No Quantity							41362			0
S3	2016	2016	2016	2	0	2	Export	104	Myanmar	MMR	446	China, Macao SAR	MAC								03	FISH,CRUSTACEANS,MOLLUSC	1	No Quantity							3640			0
S3	2016	2016	2016	2	0	2	Export	104	Myanmar	MMR	458	Malaysia	MYS								03	FISH,CRUSTACEANS,MOLLUSC	1	No Quantity							15330321			0
S3	2016	2016	2016	2	0	2	Export	104	Myanmar	MMR	490	Other Asia, nes									03	FISH,CRUSTACEANS,MOLLUSC	1	No Quantity							1483620			0
S3	2016	2016	2016	2	0	2	Export	104	Myanmar	MMR	499	Montenegro	MNE								03	FISH,CRUSTACEANS,MOLLUSC	1	No Quantity							15909			0
S3	2016	2016	2016	2	0	2	Export	104	Myanmar	MMR	504	Morocco	MAR								03	FISH,CRUSTACEANS,MOLLUSC	1	No Quantity							27310			0
S3	2016	2016	2016	2	0	2	Export	104	Myanmar	MMR	512	Oman	OMN								03	FISH,CRUSTACEANS,MOLLUSC	1	No Quantity							3148172			0
S3	2016	2016	2016	2	0	2	Export	104	Myanmar	MMR	528	Netherlands	NLD								03	FISH,CRUSTACEANS,MOLLUSC	1	No Quantity							103870			0
S3	2016	2016	2016	2	0	2	Export	104	Myanmar	MMR	531	Curaçao	CUW								03	FISH,CRUSTACEANS,MOLLUSC	1	No Quantity							51918			0
S3	2016	2016	2016	2	0	2	Export	104	Myanmar	MMR	554	New Zealand	NZL								03	FISH,CRUSTACEANS,MOLLUSC	1	No Quantity							46523			0
S3	2016	2016	2016	2	0	2	Export	104	Myanmar	MMR	574	Norfolk Isds	NFK								03	FISH,CRUSTACEANS,MOLLUSC	1	No Quantity							200259			0
S3	2016	2016	2016	2	0	2	Export	104	Myanmar	MMR	586	Pakistan	PAK								03	FISH,CRUSTACEANS,MOLLUSC	1	No Quantity							221025			0
S3	2016	2016	2016	2	0	2	Export	104	Myanmar	MMR	604	Peru	PER								03	FISH,CRUSTACEANS,MOLLUSC	1	No Quantity							160			0
S3	2016	2016	2016	2	0	2	Export	104	Myanmar	MMR	608	Philippines	PHL								03	FISH,CRUSTACEANS,MOLLUSC	1	No Quantity							108390			0
S3	2016	2016	2016	2	0	2	Export	104	Myanmar	MMR	634	Qatar	QAT								03	FISH,CRUSTACEANS,MOLLUSC	1	No Quantity							2953221			0
S3	2016	2016	2016	2	0	2	Export	104	Myanmar	MMR	682	Saudi Arabia	SAU								03	FISH,CRUSTACEANS,MOLLUSC	1	No Quantity							13714794			0
S3	2016	2016	2016	2	0	2	Export	104	Myanmar	MMR	690	Seychelles	SYC								03	FISH,CRUSTACEANS,MOLLUSC	1	No Quantity							31949			0
S3	2016	2016	2016	2	0	2	Export	104	Myanmar	MMR	699	India	IND								03	FISH,CRUSTACEANS,MOLLUSC	1	No Quantity							2938762			0
S3	2016	2016	2016	2	0	2	Export	104	Myanmar	MMR	702	Singapore	SGP								03	FISH,CRUSTACEANS,MOLLUSC	1	No Quantity							42232979			0
S3	2016	2016	2016	2	0	2	Export	104	Myanmar	MMR	703	Slovakia	SVK								03	FISH,CRUSTACEANS,MOLLUSC	1	No Quantity							27569			0
S3	2016	2016	2016	2	0	2	Export	104	Myanmar	MMR	704	Viet Nam	VNM								03	FISH,CRUSTACEANS,MOLLUSC	1	No Quantity							6782857			0
S3	2016	2016	2016	2	0	2	Export	104	Myanmar	MMR	710	South Africa	ZAF								03	FISH,CRUSTACEANS,MOLLUSC	1	No Quantity							92585			0
S3	2016	2016	2016	2	0	2	Export	104	Myanmar	MMR	752	Sweden	SWE								03	FISH,CRUSTACEANS,MOLLUSC	1	No Quantity							432628			0
S3	2016	2016	2016	2	0	2	Export	104	Myanmar	MMR	764	Thailand	THA								03	FISH,CRUSTACEANS,MOLLUSC	1	No Quantity							191892576			0
S3	2016	2016	2016	2	0	2	Export	104	Myanmar	MMR	784	United Arab Emirates	ARE								03	FISH,CRUSTACEANS,MOLLUSC	1	No Quantity							14345609			0
S3	2016	2016	2016	2	0	2	Export	104	Myanmar	MMR	792	Turkey	TUR								03	FISH,CRUSTACEANS,MOLLUSC	1	No Quantity							178166			0
S3	2016	2016	2016	2	0	2	Export	104	Myanmar	MMR	804	Ukraine	UKR								03	FISH,CRUSTACEANS,MOLLUSC	1	No Quantity							311467			0
S3	2016	2016	2016	2	0	2	Export	104	Myanmar	MMR	807	North Macedonia	MKD								03	FISH,CRUSTACEANS,MOLLUSC	1	No Quantity							600000			0
S3	2016	2016	2016	2	0	2	Export	104	Myanmar	MMR	826	United Kingdom	GBR								03	FISH,CRUSTACEANS,MOLLUSC	1	No Quantity							8648863			0
S3	2016	2016	2016	2	0	2	Export	104	Myanmar	MMR	842	USA	USA								03	FISH,CRUSTACEANS,MOLLUSC	1	No Quantity							10403509			0
S3	2016	2016	2016	2	0	2	Export	104	Myanmar	MMR	862	Venezuela	VEN								03	FISH,CRUSTACEANS,MOLLUSC	1	No Quantity							1086657			0
S3	2016	2016	2016	2	0	2	Export	100	Bulgaria	BGR	0	World	WLD								04	CEREALS,CEREAL PREPRTNS.	1	No Quantity			0		0		1420119964			0
S3	2016	2016	2016	2	0	2	Export	100	Bulgaria	BGR	8	Albania	ALB								04	CEREALS,CEREAL PREPRTNS.	1	No Quantity			0		0		8188040			0
S3	2016	2016	2016	2	0	2	Export	100	Bulgaria	BGR	12	Algeria	DZA								04	CEREALS,CEREAL PREPRTNS.	1	No Quantity			0		0		244572			0
S3	2016	2016	2016	2	0	2	Export	100	Bulgaria	BGR	31	Azerbaijan	AZE								04	CEREALS,CEREAL PREPRTNS.	1	No Quantity			0		0		1152230			0
S3	2016	2016	2016	2	0	2	Export	100	Bulgaria	BGR	36	Australia	AUS								04	CEREALS,CEREAL PREPRTNS.	1	No Quantity			0		0		56679			0
S3	2016	2016	2016	2	0	2	Export	100	Bulgaria	BGR	40	Austria	AUT								04	CEREALS,CEREAL PREPRTNS.	1	No Quantity			0		0		2310952			0
S3	2016	2016	2016	2	0	2	Export	100	Bulgaria	BGR	48	Bahrain	BHR								04	CEREALS,CEREAL PREPRTNS.	1	No Quantity			0		0		168545			0
S3	2016	2016	2016	2	0	2	Export	100	Bulgaria	BGR	51	Armenia	ARM								04	CEREALS,CEREAL PREPRTNS.	1	No Quantity			0		0		147174			0
S3	2016	2016	2016	2	0	2	Export	100	Bulgaria	BGR	56	Belgium	BEL								04	CEREALS,CEREAL PREPRTNS.	1	No Quantity			0		0		22512705			0
S3	2016	2016	2016	2	0	2	Export	100	Bulgaria	BGR	70	Bosnia Herzegovina	BIH								04	CEREALS,CEREAL PREPRTNS.	1	No Quantity			0		0		4631489			0
S3	2016	2016	2016	2	0	2	Export	100	Bulgaria	BGR	76	Brazil	BRA								04	CEREALS,CEREAL PREPRTNS.	1	No Quantity			0		0		2134770			0
S3	2016	2016	2016	2	0	2	Export	100	Bulgaria	BGR	96	Brunei Darussalam	BRN								04	CEREALS,CEREAL PREPRTNS.	1	No Quantity			0		0		9301			0
S3	2016	2016	2016	2	0	2	Export	100	Bulgaria	BGR	112	Belarus	BLR								04	CEREALS,CEREAL PREPRTNS.	1	No Quantity			0		0		606823			0
S3	2016	2016	2016	2	0	2	Export	100	Bulgaria	BGR	124	Canada	CAN								04	CEREALS,CEREAL PREPRTNS.	1	No Quantity			0		0		3173217			0
S3	2016	2016	2016	2	0	2	Export	100	Bulgaria	BGR	152	Chile	CHL								04	CEREALS,CEREAL PREPRTNS.	1	No Quantity			0		0		97773			0
S3	2016	2016	2016	2	0	2	Export	100	Bulgaria	BGR	156	China	CHN								04	CEREALS,CEREAL PREPRTNS.	1	No Quantity			0		0		1209441			0
S3	2016	2016	2016	2	0	2	Export	100	Bulgaria	BGR	170	Colombia	COL								04	CEREALS,CEREAL PREPRTNS.	1	No Quantity			0		0		63650			0
S3	2016	2016	2016	2	0	2	Export	100	Bulgaria	BGR	188	Costa Rica	CRI								04	CEREALS,CEREAL PREPRTNS.	1	No Quantity			0		0		96201			0
S3	2016	2016	2016	2	0	2	Export	100	Bulgaria	BGR	191	Croatia	HRV								04	CEREALS,CEREAL PREPRTNS.	1	No Quantity			0		0		4629461			0
S3	2016	2016	2016	2	0	2	Export	100	Bulgaria	BGR	196	Cyprus	CYP								04	CEREALS,CEREAL PREPRTNS.	1	No Quantity			0		0		21478968			0
S3	2016	2016	2016	2	0	2	Export	100	Bulgaria	BGR	203	Czechia	CZE								04	CEREALS,CEREAL PREPRTNS.	1	No Quantity			0		0		4662263			0
S3	2016	2016	2016	2	0	2	Export	100	Bulgaria	BGR	208	Denmark	DNK								04	CEREALS,CEREAL PREPRTNS.	1	No Quantity			0		0		329110			0
S3	2016	2016	2016	2	0	2	Export	100	Bulgaria	BGR	218	Ecuador	ECU								04	CEREALS,CEREAL PREPRTNS.	1	No Quantity			0		0		27079			0
S3	2016	2016	2016	2	0	2	Export	100	Bulgaria	BGR	231	Ethiopia	ETH								04	CEREALS,CEREAL PREPRTNS.	1	No Quantity			0		0		10591507			0
S3	2016	2016	2016	2	0	2	Export	100	Bulgaria	BGR	233	Estonia	EST								04	CEREALS,CEREAL PREPRTNS.	1	No Quantity			0		0		32276			0
S3	2016	2016	2016	2	0	2	Export	100	Bulgaria	BGR	246	Finland	FIN								04	CEREALS,CEREAL PREPRTNS.	1	No Quantity			0		0		48091			0
S3	2016	2016	2016	2	0	2	Export	100	Bulgaria	BGR	251	France	FRA								04	CEREALS,CEREAL PREPRTNS.	1	No Quantity			0		0		33450583			0
S3	2016	2016	2016	2	0	2	Export	100	Bulgaria	BGR	266	Gabon	GAB								04	CEREALS,CEREAL PREPRTNS.	1	No Quantity			0		0		66490			0
S3	2016	2016	2016	2	0	2	Export	100	Bulgaria	BGR	268	Georgia	GEO								04	CEREALS,CEREAL PREPRTNS.	1	No Quantity			0		0		1748527			0
S3	2016	2016	2016	2	0	2	Export	100	Bulgaria	BGR	275	State of Palestine	PSE								04	CEREALS,CEREAL PREPRTNS.	1	No Quantity			0		0		195853			0
S3	2016	2016	2016	2	0	2	Export	100	Bulgaria	BGR	276	Germany	DEU								04	CEREALS,CEREAL PREPRTNS.	1	No Quantity			0		0		19976468			0
S3	2016	2016	2016	2	0	2	Export	100	Bulgaria	BGR	288	Ghana	GHA								04	CEREALS,CEREAL PREPRTNS.	1	No Quantity			0		0		172111			0
S3	2016	2016	2016	2	0	2	Export	100	Bulgaria	BGR	300	Greece	GRC								04	CEREALS,CEREAL PREPRTNS.	1	No Quantity			0		0		189463571			0
S3	2016	2016	2016	2	0	2	Export	100	Bulgaria	BGR	324	Guinea	GIN								04	CEREALS,CEREAL PREPRTNS.	1	No Quantity			0		0		19106			0
S3	2016	2016	2016	2	0	2	Export	100	Bulgaria	BGR	344	China, Hong Kong SAR	HKG								04	CEREALS,CEREAL PREPRTNS.	1	No Quantity			0		0		132519			0
S3	2016	2016	2016	2	0	2	Export	100	Bulgaria	BGR	348	Hungary	HUN								04	CEREALS,CEREAL PREPRTNS.	1	No Quantity			0		0		3952316			0
S3	2016	2016	2016	2	0	2	Export	100	Bulgaria	BGR	352	Iceland	ISL								04	CEREALS,CEREAL PREPRTNS.	1	No Quantity			0		0		39711			0
S3	2016	2016	2016	2	0	2	Export	100	Bulgaria	BGR	364	Iran	IRN								04	CEREALS,CEREAL PREPRTNS.	1	No Quantity			0		0		216117			0
S3	2016	2016	2016	2	0	2	Export	100	Bulgaria	BGR	368	Iraq	IRQ								04	CEREALS,CEREAL PREPRTNS.	1	No Quantity			0		0		12847852			0
S3	2016	2016	2016	2	0	2	Export	100	Bulgaria	BGR	372	Ireland	IRL								04	CEREALS,CEREAL PREPRTNS.	1	No Quantity			0		0		4796356			0
S3	2016	2016	2016	2	0	2	Export	100	Bulgaria	BGR	376	Israel	ISR								04	CEREALS,CEREAL PREPRTNS.	1	No Quantity			0		0		31554960			0
S3	2016	2016	2016	2	0	2	Export	100	Bulgaria	BGR	381	Italy	ITA								04	CEREALS,CEREAL PREPRTNS.	1	No Quantity			0		0		137748701			0
S3	2016	2016	2016	2	0	2	Export	100	Bulgaria	BGR	384	Côte d'Ivoire	CIV								04	CEREALS,CEREAL PREPRTNS.	1	No Quantity			0		0		5182			0
S3	2016	2016	2016	2	0	2	Export	100	Bulgaria	BGR	392	Japan	JPN								04	CEREALS,CEREAL PREPRTNS.	1	No Quantity			0		0		347404			0
S3	2016	2016	2016	2	0	2	Export	100	Bulgaria	BGR	398	Kazakhstan	KAZ								04	CEREALS,CEREAL PREPRTNS.	1	No Quantity			0		0		162312			0
S3	2016	2016	2016	2	0	2	Export	100	Bulgaria	BGR	400	Jordan	JOR								04	CEREALS,CEREAL PREPRTNS.	1	No Quantity			0		0		806720			0
S3	2016	2016	2016	2	0	2	Export	100	Bulgaria	BGR	410	Rep. of Korea	KOR								04	CEREALS,CEREAL PREPRTNS.	1	No Quantity			0		0		40164265			0
S3	2016	2016	2016	2	0	2	Export	100	Bulgaria	BGR	414	Kuwait	KWT								04	CEREALS,CEREAL PREPRTNS.	1	No Quantity			0		0		413027			0
S3	2016	2016	2016	2	0	2	Export	100	Bulgaria	BGR	417	Kyrgyzstan	KGZ								04	CEREALS,CEREAL PREPRTNS.	1	No Quantity			0		0		46638			0
S3	2016	2016	2016	2	0	2	Export	100	Bulgaria	BGR	422	Lebanon	LBN								04	CEREALS,CEREAL PREPRTNS.	1	No Quantity			0		0		41905635			0
S3	2016	2016	2016	2	0	2	Export	100	Bulgaria	BGR	428	Latvia	LVA								04	CEREALS,CEREAL PREPRTNS.	1	No Quantity			0		0		148703			0
S3	2016	2016	2016	2	0	2	Export	100	Bulgaria	BGR	434	Libya	LBY								04	CEREALS,CEREAL PREPRTNS.	1	No Quantity			0		0		82516934			0
S3	2016	2016	2016	2	0	2	Export	100	Bulgaria	BGR	440	Lithuania	LTU								04	CEREALS,CEREAL PREPRTNS.	1	No Quantity			0		0		571334			0
S3	2016	2016	2016	2	0	2	Export	100	Bulgaria	BGR	442	Luxembourg	LUX								04	CEREALS,CEREAL PREPRTNS.	1	No Quantity			0		0		15543			0
S3	2016	2016	2016	2	0	2	Export	100	Bulgaria	BGR	458	Malaysia	MYS								04	CEREALS,CEREAL PREPRTNS.	1	No Quantity			0		0		315087			0
S3	2016	2016	2016	2	0	2	Export	100	Bulgaria	BGR	462	Maldives	MDV								04	CEREALS,CEREAL PREPRTNS.	1	No Quantity			0		0		757			0
S3	2016	2016	2016	2	0	2	Export	100	Bulgaria	BGR	470	Malta	MLT								04	CEREALS,CEREAL PREPRTNS.	1	No Quantity			0		0		900060			0
S3	2016	2016	2016	2	0	2	Export	100	Bulgaria	BGR	478	Mauritania	MRT								04	CEREALS,CEREAL PREPRTNS.	1	No Quantity			0		0		4678272			0
S3	2016	2016	2016	2	0	2	Export	100	Bulgaria	BGR	480	Mauritius	MUS								04	CEREALS,CEREAL PREPRTNS.	1	No Quantity			0		0		526410			0
S3	2016	2016	2016	2	0	2	Export	100	Bulgaria	BGR	484	Mexico	MEX								04	CEREALS,CEREAL PREPRTNS.	1	No Quantity			0		0		615066			0
S3	2016	2016	2016	2	0	2	Export	100	Bulgaria	BGR	490	Other Asia, nes									04	CEREALS,CEREAL PREPRTNS.	1	No Quantity			0		0		10781			0
S3	2016	2016	2016	2	0	2	Export	100	Bulgaria	BGR	498	Rep. of Moldova	MDA								04	CEREALS,CEREAL PREPRTNS.	1	No Quantity			0		0		701941			0
S3	2016	2016	2016	2	0	2	Export	100	Bulgaria	BGR	499	Montenegro	MNE								04	CEREALS,CEREAL PREPRTNS.	1	No Quantity			0		0		2355755			0
S3	2016	2016	2016	2	0	2	Export	100	Bulgaria	BGR	504	Morocco	MAR								04	CEREALS,CEREAL PREPRTNS.	1	No Quantity			0		0		16238297			0
S3	2016	2016	2016	2	0	2	Export	100	Bulgaria	BGR	508	Mozambique	MOZ								04	CEREALS,CEREAL PREPRTNS.	1	No Quantity			0		0		18293			0
S3	2016	2016	2016	2	0	2	Export	100	Bulgaria	BGR	512	Oman	OMN								04	CEREALS,CEREAL PREPRTNS.	1	No Quantity			0		0		1891			0
S3	2016	2016	2016	2	0	2	Export	100	Bulgaria	BGR	524	Nepal	NPL								04	CEREALS,CEREAL PREPRTNS.	1	No Quantity			0		0		65185			0
S3	2016	2016	2016	2	0	2	Export	100	Bulgaria	BGR	528	Netherlands	NLD								04	CEREALS,CEREAL PREPRTNS.	1	No Quantity			0		0		21384746			0
S3	2016	2016	2016	2	0	2	Export	100	Bulgaria	BGR	554	New Zealand	NZL								04	CEREALS,CEREAL PREPRTNS.	1	No Quantity			0		0		86931			0
S3	2016	2016	2016	2	0	2	Export	100	Bulgaria	BGR	558	Nicaragua	NIC								04	CEREALS,CEREAL PREPRTNS.	1	No Quantity			0		0		20379			0
S3	2016	2016	2016	2	0	2	Export	100	Bulgaria	BGR	566	Nigeria	NGA								04	CEREALS,CEREAL PREPRTNS.	1	No Quantity			0		0		37747			0
S3	2016	2016	2016	2	0	2	Export	100	Bulgaria	BGR	568	Other Europe, nes									04	CEREALS,CEREAL PREPRTNS.	1	No Quantity			0		0		9347			0
S3	2016	2016	2016	2	0	2	Export	100	Bulgaria	BGR	577	Other Africa, nes									04	CEREALS,CEREAL PREPRTNS.	1	No Quantity			0		0		220312			0
S3	2016	2016	2016	2	0	2	Export	100	Bulgaria	BGR	579	Norway	NOR								04	CEREALS,CEREAL PREPRTNS.	1	No Quantity			0		0		933			0
S3	2016	2016	2016	2	0	2	Export	100	Bulgaria	BGR	581	United States Minor Outlying Islands	UMI								04	CEREALS,CEREAL PREPRTNS.	1	No Quantity			0		0		26093			0
S3	2016	2016	2016	2	0	2	Export	100	Bulgaria	BGR	586	Pakistan	PAK								04	CEREALS,CEREAL PREPRTNS.	1	No Quantity			0		0		439668			0
S3	2016	2016	2016	2	0	2	Export	100	Bulgaria	BGR	591	Panama	PAN								04	CEREALS,CEREAL PREPRTNS.	1	No Quantity			0		0		262068			0
S3	2016	2016	2016	2	0	2	Export	100	Bulgaria	BGR	600	Paraguay	PRY								04	CEREALS,CEREAL PREPRTNS.	1	No Quantity			0		0		38703			0
S3	2016	2016	2016	2	0	2	Export	100	Bulgaria	BGR	604	Peru	PER								04	CEREALS,CEREAL PREPRTNS.	1	No Quantity			0		0		54142			0
S3	2016	2016	2016	2	0	2	Export	100	Bulgaria	BGR	608	Philippines	PHL								04	CEREALS,CEREAL PREPRTNS.	1	No Quantity			0		0		8685550			0
S3	2016	2016	2016	2	0	2	Export	100	Bulgaria	BGR	616	Poland	POL								04	CEREALS,CEREAL PREPRTNS.	1	No Quantity			0		0		11831113			0
S3	2016	2016	2016	2	0	2	Export	100	Bulgaria	BGR	620	Portugal	PRT								04	CEREALS,CEREAL PREPRTNS.	1	No Quantity			0		0		38454066			0
S3	2016	2016	2016	2	0	2	Export	100	Bulgaria	BGR	634	Qatar	QAT								04	CEREALS,CEREAL PREPRTNS.	1	No Quantity			0		0		414192			0
S3	2016	2016	2016	2	0	2	Export	100	Bulgaria	BGR	642	Romania	ROU								04	CEREALS,CEREAL PREPRTNS.	1	No Quantity			0		0		168570050			0
S3	2016	2016	2016	2	0	2	Export	100	Bulgaria	BGR	643	Russian Federation	RUS								04	CEREALS,CEREAL PREPRTNS.	1	No Quantity			0		0		627494			0
S3	2016	2016	2016	2	0	2	Export	100	Bulgaria	BGR	682	Saudi Arabia	SAU								04	CEREALS,CEREAL PREPRTNS.	1	No Quantity			0		0		3074501			0
S3	2016	2016	2016	2	0	2	Export	100	Bulgaria	BGR	688	Serbia	SRB								04	CEREALS,CEREAL PREPRTNS.	1	No Quantity			0		0		13835086			0
S3	2016	2016	2016	2	0	2	Export	100	Bulgaria	BGR	699	India	IND								04	CEREALS,CEREAL PREPRTNS.	1	No Quantity			0		0		26978826			0
S3	2016	2016	2016	2	0	2	Export	100	Bulgaria	BGR	702	Singapore	SGP								04	CEREALS,CEREAL PREPRTNS.	1	No Quantity			0		0		143873			0
S3	2016	2016	2016	2	0	2	Export	100	Bulgaria	BGR	703	Slovakia	SVK								04	CEREALS,CEREAL PREPRTNS.	1	No Quantity			0		0		2348036			0
S3	2016	2016	2016	2	0	2	Export	100	Bulgaria	BGR	704	Viet Nam	VNM								04	CEREALS,CEREAL PREPRTNS.	1	No Quantity			0		0		66217422			0
S3	2016	2016	2016	2	0	2	Export	100	Bulgaria	BGR	705	Slovenia	SVN								04	CEREALS,CEREAL PREPRTNS.	1	No Quantity			0		0		1838400			0
S3	2016	2016	2016	2	0	2	Export	100	Bulgaria	BGR	706	Somalia	SOM								04	CEREALS,CEREAL PREPRTNS.	1	No Quantity			0		0		692331			0
S3	2016	2016	2016	2	0	2	Export	100	Bulgaria	BGR	710	South Africa	ZAF								04	CEREALS,CEREAL PREPRTNS.	1	No Quantity			0		0		359083			0
S3	2016	2016	2016	2	0	2	Export	100	Bulgaria	BGR	716	Zimbabwe	ZWE								04	CEREALS,CEREAL PREPRTNS.	1	No Quantity			0		0		60703			0
S3	2016	2016	2016	2	0	2	Export	100	Bulgaria	BGR	724	Spain	ESP								04	CEREALS,CEREAL PREPRTNS.	1	No Quantity			0		0		219576292			0
S3	2016	2016	2016	2	0	2	Export	100	Bulgaria	BGR	752	Sweden	SWE								04	CEREALS,CEREAL PREPRTNS.	1	No Quantity			0		0		829061			0
S3	2016	2016	2016	2	0	2	Export	100	Bulgaria	BGR	757	Switzerland	CHE								04	CEREALS,CEREAL PREPRTNS.	1	No Quantity			0		0		358077			0
S3	2016	2016	2016	2	0	2	Export	100	Bulgaria	BGR	760	Syria	SYR								04	CEREALS,CEREAL PREPRTNS.	1	No Quantity			0		0		6175505			0
S3	2016	2016	2016	2	0	2	Export	100	Bulgaria	BGR	780	Trinidad and Tobago	TTO								04	CEREALS,CEREAL PREPRTNS.	1	No Quantity			0		0		110692			0
S3	2016	2016	2016	2	0	2	Export	100	Bulgaria	BGR	784	United Arab Emirates	ARE								04	CEREALS,CEREAL PREPRTNS.	1	No Quantity			0		0		1095437			0
S3	2016	2016	2016	2	0	2	Export	100	Bulgaria	BGR	788	Tunisia	TUN								04	CEREALS,CEREAL PREPRTNS.	1	No Quantity			0		0		19597025			0
S3	2016	2016	2016	2	0	2	Export	100	Bulgaria	BGR	792	Turkey	TUR								04	CEREALS,CEREAL PREPRTNS.	1	No Quantity			0		0		32564515			0
S3	2016	2016	2016	2	0	2	Export	100	Bulgaria	BGR	795	Turkmenistan	TKM								04	CEREALS,CEREAL PREPRTNS.	1	No Quantity			0		0		151650			0
S3	2016	2016	2016	2	0	2	Export	100	Bulgaria	BGR	804	Ukraine	UKR								04	CEREALS,CEREAL PREPRTNS.	1	No Quantity			0		0		3672445			0
S3	2016	2016	2016	2	0	2	Export	100	Bulgaria	BGR	807	North Macedonia	MKD								04	CEREALS,CEREAL PREPRTNS.	1	No Quantity			0		0		6793866			0
S3	2016	2016	2016	2	0	2	Export	100	Bulgaria	BGR	818	Egypt	EGY								04	CEREALS,CEREAL PREPRTNS.	1	No Quantity			0		0		12411787			0
S3	2016	2016	2016	2	0	2	Export	100	Bulgaria	BGR	826	United Kingdom	GBR								04	CEREALS,CEREAL PREPRTNS.	1	No Quantity			0		0		16912322			0
S3	2016	2016	2016	2	0	2	Export	100	Bulgaria	BGR	842	USA	USA								04	CEREALS,CEREAL PREPRTNS.	1	No Quantity			0		0		5430965			0
S3	2016	2016	2016	2	0	2	Export	100	Bulgaria	BGR	858	Uruguay	URY								04	CEREALS,CEREAL PREPRTNS.	1	No Quantity			0		0		223692			0
S3	2016	2016	2016	2	0	2	Export	100	Bulgaria	BGR	887	Yemen	YEM								04	CEREALS,CEREAL PREPRTNS.	1	No Quantity			0		0		8981741			0
S3	2016	2016	2016	2	0	2	Export	100	Bulgaria	BGR	899	Areas, nes									04	CEREALS,CEREAL PREPRTNS.	1	No Quantity			0		0		7992			0
S3	2016	2016	2016	2	0	2	Export	104	Myanmar	MMR	0	World	WLD								04	CEREALS,CEREAL PREPRTNS.	1	No Quantity							672921442			0
S3	2016	2016	2016	2	0	2	Export	104	Myanmar	MMR	4	Afghanistan	AFG								04	CEREALS,CEREAL PREPRTNS.	1	No Quantity							1775000			0
S3	2016	2016	2016	2	0	2	Export	104	Myanmar	MMR	36	Australia	AUS								04	CEREALS,CEREAL PREPRTNS.	1	No Quantity							29707			0
S3	2016	2016	2016	2	0	2	Export	104	Myanmar	MMR	48	Bahrain	BHR								04	CEREALS,CEREAL PREPRTNS.	1	No Quantity							21000			0
S3	2016	2016	2016	2	0	2	Export	104	Myanmar	MMR	50	Bangladesh	BGD								04	CEREALS,CEREAL PREPRTNS.	1	No Quantity							47500			0
S3	2016	2016	2016	2	0	2	Export	104	Myanmar	MMR	56	Belgium	BEL								04	CEREALS,CEREAL PREPRTNS.	1	No Quantity							17491529			0
S3	2016	2016	2016	2	0	2	Export	104	Myanmar	MMR	72	Botswana	BWA								04	CEREALS,CEREAL PREPRTNS.	1	No Quantity							106000			0
S3	2016	2016	2016	2	0	2	Export	104	Myanmar	MMR	76	Brazil	BRA								04	CEREALS,CEREAL PREPRTNS.	1	No Quantity							311900			0
S3	2016	2016	2016	2	0	2	Export	104	Myanmar	MMR	100	Bulgaria	BGR								04	CEREALS,CEREAL PREPRTNS.	1	No Quantity							20235505			0
S3	2016	2016	2016	2	0	2	Export	104	Myanmar	MMR	124	Canada	CAN								04	CEREALS,CEREAL PREPRTNS.	1	No Quantity							373500			0
S3	2016	2016	2016	2	0	2	Export	104	Myanmar	MMR	156	China	CHN								04	CEREALS,CEREAL PREPRTNS.	1	No Quantity							549860341			0
S3	2016	2016	2016	2	0	2	Export	104	Myanmar	MMR	170	Colombia	COL								04	CEREALS,CEREAL PREPRTNS.	1	No Quantity							30750			0
S3	2016	2016	2016	2	0	2	Export	104	Myanmar	MMR	188	Costa Rica	CRI								04	CEREALS,CEREAL PREPRTNS.	1	No Quantity							103450			0
S3	2016	2016	2016	2	0	2	Export	104	Myanmar	MMR	191	Croatia	HRV								04	CEREALS,CEREAL PREPRTNS.	1	No Quantity							79800			0
S3	2016	2016	2016	2	0	2	Export	104	Myanmar	MMR	196	Cyprus	CYP								04	CEREALS,CEREAL PREPRTNS.	1	No Quantity							10250			0
S3	2016	2016	2016	2	0	2	Export	104	Myanmar	MMR	203	Czechia	CZE								04	CEREALS,CEREAL PREPRTNS.	1	No Quantity							1099200			0
S3	2016	2016	2016	2	0	2	Export	104	Myanmar	MMR	208	Denmark	DNK								04	CEREALS,CEREAL PREPRTNS.	1	No Quantity							133500			0
S3	2016	2016	2016	2	0	2	Export	104	Myanmar	MMR	232	Eritrea	ERI								04	CEREALS,CEREAL PREPRTNS.	1	No Quantity							137500			0
S3	2016	2016	2016	2	0	2	Export	104	Myanmar	MMR	233	Estonia	EST								04	CEREALS,CEREAL PREPRTNS.	1	No Quantity							30000			0
S3	2016	2016	2016	2	0	2	Export	104	Myanmar	MMR	242	Fiji	FJI								04	CEREALS,CEREAL PREPRTNS.	1	No Quantity							34375			0
S3	2016	2016	2016	2	0	2	Export	104	Myanmar	MMR	251	France	FRA								04	CEREALS,CEREAL PREPRTNS.	1	No Quantity							1455725			0
S3	2016	2016	2016	2	0	2	Export	104	Myanmar	MMR	276	Germany	DEU								04	CEREALS,CEREAL PREPRTNS.	1	No Quantity							1465870			0
S3	2016	2016	2016	2	0	2	Export	104	Myanmar	MMR	300	Greece	GRC								04	CEREALS,CEREAL PREPRTNS.	1	No Quantity							274470			0
S3	2016	2016	2016	2	0	2	Export	104	Myanmar	MMR	324	Guinea	GIN								04	CEREALS,CEREAL PREPRTNS.	1	No Quantity							6132500			0
S3	2016	2016	2016	2	0	2	Export	104	Myanmar	MMR	344	China, Hong Kong SAR	HKG								04	CEREALS,CEREAL PREPRTNS.	1	No Quantity							36250			0
S3	2016	2016	2016	2	0	2	Export	104	Myanmar	MMR	348	Hungary	HUN								04	CEREALS,CEREAL PREPRTNS.	1	No Quantity							658080			0
S3	2016	2016	2016	2	0	2	Export	104	Myanmar	MMR	360	Indonesia	IDN								04	CEREALS,CEREAL PREPRTNS.	1	No Quantity							6494385			0
S3	2016	2016	2016	2	0	2	Export	104	Myanmar	MMR	376	Israel	ISR								04	CEREALS,CEREAL PREPRTNS.	1	No Quantity							105000			0
S3	2016	2016	2016	2	0	2	Export	104	Myanmar	MMR	381	Italy	ITA								04	CEREALS,CEREAL PREPRTNS.	1	No Quantity							763750			0
S3	2016	2016	2016	2	0	2	Export	104	Myanmar	MMR	384	Côte d'Ivoire	CIV								04	CEREALS,CEREAL PREPRTNS.	1	No Quantity							11165000			0
S3	2016	2016	2016	2	0	2	Export	104	Myanmar	MMR	392	Japan	JPN								04	CEREALS,CEREAL PREPRTNS.	1	No Quantity							583073			0
S3	2016	2016	2016	2	0	2	Export	104	Myanmar	MMR	418	Lao People's Dem. Rep.	LAO								04	CEREALS,CEREAL PREPRTNS.	1	No Quantity							27000			0
S3	2016	2016	2016	2	0	2	Export	104	Myanmar	MMR	428	Latvia	LVA								04	CEREALS,CEREAL PREPRTNS.	1	No Quantity							160750			0
S3	2016	2016	2016	2	0	2	Export	104	Myanmar	MMR	430	Liberia	LBR								04	CEREALS,CEREAL PREPRTNS.	1	No Quantity							58125			0
S3	2016	2016	2016	2	0	2	Export	104	Myanmar	MMR	440	Lithuania	LTU								04	CEREALS,CEREAL PREPRTNS.	1	No Quantity							615675			0
S3	2016	2016	2016	2	0	2	Export	104	Myanmar	MMR	450	Madagascar	MDG								04	CEREALS,CEREAL PREPRTNS.	1	No Quantity							353600			0
S3	2016	2016	2016	2	0	2	Export	104	Myanmar	MMR	458	Malaysia	MYS								04	CEREALS,CEREAL PREPRTNS.	1	No Quantity							1779880			0
S3	2016	2016	2016	2	0	2	Export	104	Myanmar	MMR	524	Nepal	NPL								04	CEREALS,CEREAL PREPRTNS.	1	No Quantity							60750			0
S3	2016	2016	2016	2	0	2	Export	104	Myanmar	MMR	528	Netherlands	NLD								04	CEREALS,CEREAL PREPRTNS.	1	No Quantity							3902376			0
S3	2016	2016	2016	2	0	2	Export	104	Myanmar	MMR	554	New Zealand	NZL								04	CEREALS,CEREAL PREPRTNS.	1	No Quantity							60750			0
S3	2016	2016	2016	2	0	2	Export	104	Myanmar	MMR	586	Pakistan	PAK								04	CEREALS,CEREAL PREPRTNS.	1	No Quantity							142250			0
S3	2016	2016	2016	2	0	2	Export	104	Myanmar	MMR	598	Papua New Guinea	PNG								04	CEREALS,CEREAL PREPRTNS.	1	No Quantity							282000			0
S3	2016	2016	2016	2	0	2	Export	104	Myanmar	MMR	608	Philippines	PHL								04	CEREALS,CEREAL PREPRTNS.	1	No Quantity							642540			0
S3	2016	2016	2016	2	0	2	Export	104	Myanmar	MMR	616	Poland	POL								04	CEREALS,CEREAL PREPRTNS.	1	No Quantity							7789245			0
S3	2016	2016	2016	2	0	2	Export	104	Myanmar	MMR	620	Portugal	PRT								04	CEREALS,CEREAL PREPRTNS.	1	No Quantity							624625			0
S3	2016	2016	2016	2	0	2	Export	104	Myanmar	MMR	642	Romania	ROU								04	CEREALS,CEREAL PREPRTNS.	1	No Quantity							99000			0
S3	2016	2016	2016	2	0	2	Export	104	Myanmar	MMR	643	Russian Federation	RUS								04	CEREALS,CEREAL PREPRTNS.	1	No Quantity							660658			0
S3	2016	2016	2016	2	0	2	Export	104	Myanmar	MMR	682	Saudi Arabia	SAU								04	CEREALS,CEREAL PREPRTNS.	1	No Quantity							138275			0
S3	2016	2016	2016	2	0	2	Export	104	Myanmar	MMR	699	India	IND								04	CEREALS,CEREAL PREPRTNS.	1	No Quantity							2543585			0
S3	2016	2016	2016	2	0	2	Export	104	Myanmar	MMR	702	Singapore	SGP								04	CEREALS,CEREAL PREPRTNS.	1	No Quantity							15599463			0
S3	2016	2016	2016	2	0	2	Export	104	Myanmar	MMR	703	Slovakia	SVK								04	CEREALS,CEREAL PREPRTNS.	1	No Quantity							168080			0
S3	2016	2016	2016	2	0	2	Export	104	Myanmar	MMR	704	Viet Nam	VNM								04	CEREALS,CEREAL PREPRTNS.	1	No Quantity							195574			0
S3	2016	2016	2016	2	0	2	Export	104	Myanmar	MMR	705	Slovenia	SVN								04	CEREALS,CEREAL PREPRTNS.	1	No Quantity							44400			0
S3	2016	2016	2016	2	0	2	Export	104	Myanmar	MMR	724	Spain	ESP								04	CEREALS,CEREAL PREPRTNS.	1	No Quantity							2574550			0
S3	2016	2016	2016	2	0	2	Export	104	Myanmar	MMR	757	Switzerland	CHE								04	CEREALS,CEREAL PREPRTNS.	1	No Quantity							1198500			0
S3	2016	2016	2016	2	0	2	Export	104	Myanmar	MMR	764	Thailand	THA								04	CEREALS,CEREAL PREPRTNS.	1	No Quantity							1455093			0
S3	2016	2016	2016	2	0	2	Export	104	Myanmar	MMR	768	Togo	TGO								04	CEREALS,CEREAL PREPRTNS.	1	No Quantity							140000			0
S3	2016	2016	2016	2	0	2	Export	104	Myanmar	MMR	784	United Arab Emirates	ARE								04	CEREALS,CEREAL PREPRTNS.	1	No Quantity							5888822			0
S3	2016	2016	2016	2	0	2	Export	104	Myanmar	MMR	818	Egypt	EGY								04	CEREALS,CEREAL PREPRTNS.	1	No Quantity							210000			0
S3	2016	2016	2016	2	0	2	Export	104	Myanmar	MMR	826	United Kingdom	GBR								04	CEREALS,CEREAL PREPRTNS.	1	No Quantity							4159000			0
S3	2016	2016	2016	2	0	2	Export	104	Myanmar	MMR	842	USA	USA								04	CEREALS,CEREAL PREPRTNS.	1	No Quantity							301968			0
S3	2016	2016	2016	2	0	2	Export	100	Bulgaria	BGR	0	World	WLD								05	VEGETABLES AND FRUIT	1	No Quantity			0		0		340098788			4
S3	2016	2016	2016	2	0	2	Export	100	Bulgaria	BGR	8	Albania	ALB								05	VEGETABLES AND FRUIT	1	No Quantity			0		0		650083			0
S3	2016	2016	2016	2	0	2	Export	100	Bulgaria	BGR	31	Azerbaijan	AZE								05	VEGETABLES AND FRUIT	1	No Quantity			0		0		34315			0
S3	2016	2016	2016	2	0	2	Export	100	Bulgaria	BGR	32	Argentina	ARG								05	VEGETABLES AND FRUIT	1	No Quantity			0		0		161062			0
S3	2016	2016	2016	2	0	2	Export	100	Bulgaria	BGR	36	Australia	AUS								05	VEGETABLES AND FRUIT	1	No Quantity			0		0		534548			0
S3	2016	2016	2016	2	0	2	Export	100	Bulgaria	BGR	40	Austria	AUT								05	VEGETABLES AND FRUIT	1	No Quantity			0		0		5544802			0
S3	2016	2016	2016	2	0	2	Export	100	Bulgaria	BGR	48	Bahrain	BHR								05	VEGETABLES AND FRUIT	1	No Quantity			0		0		15655			0
S3	2016	2016	2016	2	0	2	Export	100	Bulgaria	BGR	50	Bangladesh	BGD								05	VEGETABLES AND FRUIT	1	No Quantity			0		0		82519			0
S3	2016	2016	2016	2	0	2	Export	100	Bulgaria	BGR	51	Armenia	ARM								05	VEGETABLES AND FRUIT	1	No Quantity			0		0		140153			0
S3	2016	2016	2016	2	0	2	Export	100	Bulgaria	BGR	56	Belgium	BEL								05	VEGETABLES AND FRUIT	1	No Quantity			0		0		2391385			0
S3	2016	2016	2016	2	0	2	Export	100	Bulgaria	BGR	70	Bosnia Herzegovina	BIH								05	VEGETABLES AND FRUIT	1	No Quantity			0		0		426396			0
S3	2016	2016	2016	2	0	2	Export	100	Bulgaria	BGR	76	Brazil	BRA								05	VEGETABLES AND FRUIT	1	No Quantity			0		0		35092			0
S3	2016	2016	2016	2	0	2	Export	100	Bulgaria	BGR	104	Myanmar	MMR								05	VEGETABLES AND FRUIT	1	No Quantity			0		0		161892			0
S3	2016	2016	2016	2	0	2	Export	100	Bulgaria	BGR	112	Belarus	BLR								05	VEGETABLES AND FRUIT	1	No Quantity			0		0		2805571			0
S3	2016	2016	2016	2	0	2	Export	100	Bulgaria	BGR	116	Cambodia	KHM								05	VEGETABLES AND FRUIT	1	No Quantity			0		0		32018			0
S3	2016	2016	2016	2	0	2	Export	100	Bulgaria	BGR	124	Canada	CAN								05	VEGETABLES AND FRUIT	1	No Quantity			0		0		3960740			0
S3	2016	2016	2016	2	0	2	Export	100	Bulgaria	BGR	132	Cabo Verde	CPV								05	VEGETABLES AND FRUIT	1	No Quantity			0		0		29139			0
S3	2016	2016	2016	2	0	2	Export	100	Bulgaria	BGR	136	Cayman Isds	CYM								05	VEGETABLES AND FRUIT	1	No Quantity			0		0		968			0
S3	2016	2016	2016	2	0	2	Export	100	Bulgaria	BGR	144	Sri Lanka	LKA								05	VEGETABLES AND FRUIT	1	No Quantity			0		0		142622			0
S3	2016	2016	2016	2	0	2	Export	100	Bulgaria	BGR	152	Chile	CHL								05	VEGETABLES AND FRUIT	1	No Quantity			0		0		937177			0
S3	2016	2016	2016	2	0	2	Export	100	Bulgaria	BGR	156	China	CHN								05	VEGETABLES AND FRUIT	1	No Quantity			0		0		1448779			0
S3	2016	2016	2016	2	0	2	Export	100	Bulgaria	BGR	170	Colombia	COL								05	VEGETABLES AND FRUIT	1	No Quantity			0		0		953190			0
S3	2016	2016	2016	2	0	2	Export	100	Bulgaria	BGR	174	Comoros	COM								05	VEGETABLES AND FRUIT	1	No Quantity			0		0		29784			0
S3	2016	2016	2016	2	0	2	Export	100	Bulgaria	BGR	178	Congo	COG								05	VEGETABLES AND FRUIT	1	No Quantity			0		0		29526			0
S3	2016	2016	2016	2	0	2	Export	100	Bulgaria	BGR	180	Dem. Rep. of the Congo	COD								05	VEGETABLES AND FRUIT	1	No Quantity			0		0		20646			0
S3	2016	2016	2016	2	0	2	Export	100	Bulgaria	BGR	191	Croatia	HRV								05	VEGETABLES AND FRUIT	1	No Quantity			0		0		380132			0
S3	2016	2016	2016	2	0	2	Export	100	Bulgaria	BGR	196	Cyprus	CYP								05	VEGETABLES AND FRUIT	1	No Quantity			0		0		730088			0
S3	2016	2016	2016	2	0	2	Export	100	Bulgaria	BGR	203	Czechia	CZE								05	VEGETABLES AND FRUIT	1	No Quantity			0		0		13684381			0
S3	2016	2016	2016	2	0	2	Export	100	Bulgaria	BGR	204	Benin	BEN								05	VEGETABLES AND FRUIT	1	No Quantity			0		0		10186			0
S3	2016	2016	2016	2	0	2	Export	100	Bulgaria	BGR	208	Denmark	DNK								05	VEGETABLES AND FRUIT	1	No Quantity			0		0		632337			0
S3	2016	2016	2016	2	0	2	Export	100	Bulgaria	BGR	226	Equatorial Guinea	GNQ								05	VEGETABLES AND FRUIT	1	No Quantity			0		0		28605			0
S3	2016	2016	2016	2	0	2	Export	100	Bulgaria	BGR	233	Estonia	EST								05	VEGETABLES AND FRUIT	1	No Quantity			0		0		82084			0
S3	2016	2016	2016	2	0	2	Export	100	Bulgaria	BGR	246	Finland	FIN								05	VEGETABLES AND FRUIT	1	No Quantity			0		0		172178			0
S3	2016	2016	2016	2	0	2	Export	100	Bulgaria	BGR	251	France	FRA								05	VEGETABLES AND FRUIT	1	No Quantity			0		0		9080770			0
S3	2016	2016	2016	2	0	2	Export	100	Bulgaria	BGR	266	Gabon	GAB								05	VEGETABLES AND FRUIT	1	No Quantity			0		0		30529			0
S3	2016	2016	2016	2	0	2	Export	100	Bulgaria	BGR	268	Georgia	GEO								05	VEGETABLES AND FRUIT	1	No Quantity			0		0		26510			0
S3	2016	2016	2016	2	0	2	Export	100	Bulgaria	BGR	275	State of Palestine	PSE								05	VEGETABLES AND FRUIT	1	No Quantity			0		0		43319			0
S3	2016	2016	2016	2	0	2	Export	100	Bulgaria	BGR	276	Germany	DEU								05	VEGETABLES AND FRUIT	1	No Quantity			0		0		60768303			4
S3	2016	2016	2016	2	0	2	Export	100	Bulgaria	BGR	288	Ghana	GHA								05	VEGETABLES AND FRUIT	1	No Quantity			0		0		6812			0
S3	2016	2016	2016	2	0	2	Export	100	Bulgaria	BGR	300	Greece	GRC								05	VEGETABLES AND FRUIT	1	No Quantity			0		0		32937012			0
S3	2016	2016	2016	2	0	2	Export	100	Bulgaria	BGR	320	Guatemala	GTM								05	VEGETABLES AND FRUIT	1	No Quantity			0		0		39166			0
S3	2016	2016	2016	2	0	2	Export	100	Bulgaria	BGR	344	China, Hong Kong SAR	HKG								05	VEGETABLES AND FRUIT	1	No Quantity			0		0		8510			0
S3	2016	2016	2016	2	0	2	Export	100	Bulgaria	BGR	348	Hungary	HUN								05	VEGETABLES AND FRUIT	1	No Quantity			0		0		7780542			0
S3	2016	2016	2016	2	0	2	Export	100	Bulgaria	BGR	364	Iran	IRN								05	VEGETABLES AND FRUIT	1	No Quantity			0		0		199614			0
S3	2016	2016	2016	2	0	2	Export	100	Bulgaria	BGR	368	Iraq	IRQ								05	VEGETABLES AND FRUIT	1	No Quantity			0		0		1925827			0
S3	2016	2016	2016	2	0	2	Export	100	Bulgaria	BGR	372	Ireland	IRL								05	VEGETABLES AND FRUIT	1	No Quantity			0		0		128495			0
S3	2016	2016	2016	2	0	2	Export	100	Bulgaria	BGR	376	Israel	ISR								05	VEGETABLES AND FRUIT	1	No Quantity			0		0		3200541			0
S3	2016	2016	2016	2	0	2	Export	100	Bulgaria	BGR	381	Italy	ITA								05	VEGETABLES AND FRUIT	1	No Quantity			0		0		51583404			0
S3	2016	2016	2016	2	0	2	Export	100	Bulgaria	BGR	384	Côte d'Ivoire	CIV								05	VEGETABLES AND FRUIT	1	No Quantity			0		0		5990			0
S3	2016	2016	2016	2	0	2	Export	100	Bulgaria	BGR	392	Japan	JPN								05	VEGETABLES AND FRUIT	1	No Quantity			0		0		1018774			0
S3	2016	2016	2016	2	0	2	Export	100	Bulgaria	BGR	398	Kazakhstan	KAZ								05	VEGETABLES AND FRUIT	1	No Quantity			0		0		32973			0
S3	2016	2016	2016	2	0	2	Export	100	Bulgaria	BGR	400	Jordan	JOR								05	VEGETABLES AND FRUIT	1	No Quantity			0		0		354054			0
S3	2016	2016	2016	2	0	2	Export	100	Bulgaria	BGR	410	Rep. of Korea	KOR								05	VEGETABLES AND FRUIT	1	No Quantity			0		0		255984			0
S3	2016	2016	2016	2	0	2	Export	100	Bulgaria	BGR	414	Kuwait	KWT								05	VEGETABLES AND FRUIT	1	No Quantity			0		0		14367			0
S3	2016	2016	2016	2	0	2	Export	100	Bulgaria	BGR	417	Kyrgyzstan	KGZ								05	VEGETABLES AND FRUIT	1	No Quantity			0		0		486			0
S3	2016	2016	2016	2	0	2	Export	100	Bulgaria	BGR	422	Lebanon	LBN								05	VEGETABLES AND FRUIT	1	No Quantity			0		0		64379			0
S3	2016	2016	2016	2	0	2	Export	100	Bulgaria	BGR	428	Latvia	LVA								05	VEGETABLES AND FRUIT	1	No Quantity			0		0		871389			0
S3	2016	2016	2016	2	0	2	Export	100	Bulgaria	BGR	434	Libya	LBY								05	VEGETABLES AND FRUIT	1	No Quantity			0		0		86377			0
S3	2016	2016	2016	2	0	2	Export	100	Bulgaria	BGR	440	Lithuania	LTU								05	VEGETABLES AND FRUIT	1	No Quantity			0		0		2758789			0
S3	2016	2016	2016	2	0	2	Export	100	Bulgaria	BGR	442	Luxembourg	LUX								05	VEGETABLES AND FRUIT	1	No Quantity			0		0		122936			0
S3	2016	2016	2016	2	0	2	Export	100	Bulgaria	BGR	458	Malaysia	MYS								05	VEGETABLES AND FRUIT	1	No Quantity			0		0		46083			0
S3	2016	2016	2016	2	0	2	Export	100	Bulgaria	BGR	466	Mali	MLI								05	VEGETABLES AND FRUIT	1	No Quantity			0		0		38488			0
S3	2016	2016	2016	2	0	2	Export	100	Bulgaria	BGR	470	Malta	MLT								05	VEGETABLES AND FRUIT	1	No Quantity			0		0		32890			0
S3	2016	2016	2016	2	0	2	Export	100	Bulgaria	BGR	480	Mauritius	MUS								05	VEGETABLES AND FRUIT	1	No Quantity			0		0		37505			0
S3	2016	2016	2016	2	0	2	Export	100	Bulgaria	BGR	484	Mexico	MEX								05	VEGETABLES AND FRUIT	1	No Quantity			0		0		337746			0
S3	2016	2016	2016	2	0	2	Export	100	Bulgaria	BGR	490	Other Asia, nes									05	VEGETABLES AND FRUIT	1	No Quantity			0		0		9233			0
S3	2016	2016	2016	2	0	2	Export	100	Bulgaria	BGR	496	Mongolia	MNG								05	VEGETABLES AND FRUIT	1	No Quantity			0		0		52716			0
S3	2016	2016	2016	2	0	2	Export	100	Bulgaria	BGR	498	Rep. of Moldova	MDA								05	VEGETABLES AND FRUIT	1	No Quantity			0		0		196957			0
S3	2016	2016	2016	2	0	2	Export	100	Bulgaria	BGR	499	Montenegro	MNE								05	VEGETABLES AND FRUIT	1	No Quantity			0		0		13686			0
S3	2016	2016	2016	2	0	2	Export	100	Bulgaria	BGR	504	Morocco	MAR								05	VEGETABLES AND FRUIT	1	No Quantity			0		0		150887			0
S3	2016	2016	2016	2	0	2	Export	100	Bulgaria	BGR	524	Nepal	NPL								05	VEGETABLES AND FRUIT	1	No Quantity			0		0		270876			0
S3	2016	2016	2016	2	0	2	Export	100	Bulgaria	BGR	528	Netherlands	NLD								05	VEGETABLES AND FRUIT	1	No Quantity			0		0		7706794			0
S3	2016	2016	2016	2	0	2	Export	100	Bulgaria	BGR	540	New Caledonia	NCL								05	VEGETABLES AND FRUIT	1	No Quantity			0		0		1877			0
S3	2016	2016	2016	2	0	2	Export	100	Bulgaria	BGR	554	New Zealand	NZL								05	VEGETABLES AND FRUIT	1	No Quantity			0		0		271935			0
S3	2016	2016	2016	2	0	2	Export	100	Bulgaria	BGR	562	Niger	NER								05	VEGETABLES AND FRUIT	1	No Quantity			0		0		9623			0
S3	2016	2016	2016	2	0	2	Export	100	Bulgaria	BGR	566	Nigeria	NGA								05	VEGETABLES AND FRUIT	1	No Quantity			0		0		43853			0
S3	2016	2016	2016	2	0	2	Export	100	Bulgaria	BGR	568	Other Europe, nes									05	VEGETABLES AND FRUIT	1	No Quantity			0		0		5342			0
S3	2016	2016	2016	2	0	2	Export	100	Bulgaria	BGR	579	Norway	NOR								05	VEGETABLES AND FRUIT	1	No Quantity			0		0		76909			0
S3	2016	2016	2016	2	0	2	Export	100	Bulgaria	BGR	586	Pakistan	PAK								05	VEGETABLES AND FRUIT	1	No Quantity			0		0		3373822			0
S3	2016	2016	2016	2	0	2	Export	100	Bulgaria	BGR	604	Peru	PER								05	VEGETABLES AND FRUIT	1	No Quantity			0		0		45075			0
S3	2016	2016	2016	2	0	2	Export	100	Bulgaria	BGR	608	Philippines	PHL								05	VEGETABLES AND FRUIT	1	No Quantity			0		0		1357681			0
S3	2016	2016	2016	2	0	2	Export	100	Bulgaria	BGR	616	Poland	POL								05	VEGETABLES AND FRUIT	1	No Quantity			0		0		12083354			0
S3	2016	2016	2016	2	0	2	Export	100	Bulgaria	BGR	620	Portugal	PRT								05	VEGETABLES AND FRUIT	1	No Quantity			0		0		318338			0
S3	2016	2016	2016	2	0	2	Export	100	Bulgaria	BGR	634	Qatar	QAT								05	VEGETABLES AND FRUIT	1	No Quantity			0		0		101965			0
S3	2016	2016	2016	2	0	2	Export	100	Bulgaria	BGR	642	Romania	ROU								05	VEGETABLES AND FRUIT	1	No Quantity			0		0		47582593			0
S3	2016	2016	2016	2	0	2	Export	100	Bulgaria	BGR	643	Russian Federation	RUS								05	VEGETABLES AND FRUIT	1	No Quantity			0		0		5024072			0
S3	2016	2016	2016	2	0	2	Export	100	Bulgaria	BGR	682	Saudi Arabia	SAU								05	VEGETABLES AND FRUIT	1	No Quantity			0		0		530538			0
S3	2016	2016	2016	2	0	2	Export	100	Bulgaria	BGR	688	Serbia	SRB								05	VEGETABLES AND FRUIT	1	No Quantity			0		0		3405098			0
S3	2016	2016	2016	2	0	2	Export	100	Bulgaria	BGR	699	India	IND								05	VEGETABLES AND FRUIT	1	No Quantity			0		0		4445883			0
S3	2016	2016	2016	2	0	2	Export	100	Bulgaria	BGR	702	Singapore	SGP								05	VEGETABLES AND FRUIT	1	No Quantity			0		0		28037			0
S3	2016	2016	2016	2	0	2	Export	100	Bulgaria	BGR	703	Slovakia	SVK								05	VEGETABLES AND FRUIT	1	No Quantity			0		0		2728010			0
S3	2016	2016	2016	2	0	2	Export	100	Bulgaria	BGR	705	Slovenia	SVN								05	VEGETABLES AND FRUIT	1	No Quantity			0		0		873883			0
S3	2016	2016	2016	2	0	2	Export	100	Bulgaria	BGR	710	South Africa	ZAF								05	VEGETABLES AND FRUIT	1	No Quantity			0		0		453499			0
S3	2016	2016	2016	2	0	2	Export	100	Bulgaria	BGR	724	Spain	ESP								05	VEGETABLES AND FRUIT	1	No Quantity			0		0		6971293			0
S3	2016	2016	2016	2	0	2	Export	100	Bulgaria	BGR	729	Sudan	SDN								05	VEGETABLES AND FRUIT	1	No Quantity			0		0		49627			0
S3	2016	2016	2016	2	0	2	Export	100	Bulgaria	BGR	740	Suriname	SUR								05	VEGETABLES AND FRUIT	1	No Quantity			0		0		1147			0
S3	2016	2016	2016	2	0	2	Export	100	Bulgaria	BGR	752	Sweden	SWE								05	VEGETABLES AND FRUIT	1	No Quantity			0		0		1780173			0
S3	2016	2016	2016	2	0	2	Export	100	Bulgaria	BGR	757	Switzerland	CHE								05	VEGETABLES AND FRUIT	1	No Quantity			0		0		2232228			0
S3	2016	2016	2016	2	0	2	Export	100	Bulgaria	BGR	764	Thailand	THA								05	VEGETABLES AND FRUIT	1	No Quantity			0		0		1287049			0
S3	2016	2016	2016	2	0	2	Export	100	Bulgaria	BGR	784	United Arab Emirates	ARE								05	VEGETABLES AND FRUIT	1	No Quantity			0		0		640232			0
S3	2016	2016	2016	2	0	2	Export	100	Bulgaria	BGR	788	Tunisia	TUN								05	VEGETABLES AND FRUIT	1	No Quantity			0		0		89530			0
S3	2016	2016	2016	2	0	2	Export	100	Bulgaria	BGR	792	Turkey	TUR								05	VEGETABLES AND FRUIT	1	No Quantity			0		0		4877207			0
S3	2016	2016	2016	2	0	2	Export	100	Bulgaria	BGR	795	Turkmenistan	TKM								05	VEGETABLES AND FRUIT	1	No Quantity			0		0		20919			0
S3	2016	2016	2016	2	0	2	Export	100	Bulgaria	BGR	804	Ukraine	UKR								05	VEGETABLES AND FRUIT	1	No Quantity			0		0		925707			0
S3	2016	2016	2016	2	0	2	Export	100	Bulgaria	BGR	807	North Macedonia	MKD								05	VEGETABLES AND FRUIT	1	No Quantity			0		0		1407985			0
S3	2016	2016	2016	2	0	2	Export	100	Bulgaria	BGR	818	Egypt	EGY								05	VEGETABLES AND FRUIT	1	No Quantity			0		0		548216			0
S3	2016	2016	2016	2	0	2	Export	100	Bulgaria	BGR	826	United Kingdom	GBR								05	VEGETABLES AND FRUIT	1	No Quantity			0		0		6791529			0
S3	2016	2016	2016	2	0	2	Export	100	Bulgaria	BGR	837	Bunkers									05	VEGETABLES AND FRUIT	1	No Quantity			0		0		6571			0
S3	2016	2016	2016	2	0	2	Export	100	Bulgaria	BGR	842	USA	USA								05	VEGETABLES AND FRUIT	1	No Quantity			0		0		11176351			0
S3	2016	2016	2016	2	0	2	Export	100	Bulgaria	BGR	899	Areas, nes									05	VEGETABLES AND FRUIT	1	No Quantity			0		0		3825			0
S3	2016	2016	2016	2	0	2	Export	104	Myanmar	MMR	0	World	WLD								05	VEGETABLES AND FRUIT	1	No Quantity							1668491049			0
S3	2016	2016	2016	2	0	2	Export	104	Myanmar	MMR	4	Afghanistan	AFG								05	VEGETABLES AND FRUIT	1	No Quantity							54313			0
S3	2016	2016	2016	2	0	2	Export	104	Myanmar	MMR	36	Australia	AUS								05	VEGETABLES AND FRUIT	1	No Quantity							1105737			0
S3	2016	2016	2016	2	0	2	Export	104	Myanmar	MMR	40	Austria	AUT								05	VEGETABLES AND FRUIT	1	No Quantity							211320			0
S3	2016	2016	2016	2	0	2	Export	104	Myanmar	MMR	50	Bangladesh	BGD								05	VEGETABLES AND FRUIT	1	No Quantity							7237792			0
S3	2016	2016	2016	2	0	2	Export	104	Myanmar	MMR	56	Belgium	BEL								05	VEGETABLES AND FRUIT	1	No Quantity							719737			0
S3	2016	2016	2016	2	0	2	Export	104	Myanmar	MMR	76	Brazil	BRA								05	VEGETABLES AND FRUIT	1	No Quantity							457161			0
S3	2016	2016	2016	2	0	2	Export	104	Myanmar	MMR	96	Brunei Darussalam	BRN								05	VEGETABLES AND FRUIT	1	No Quantity							22320			0
S3	2016	2016	2016	2	0	2	Export	104	Myanmar	MMR	100	Bulgaria	BGR								05	VEGETABLES AND FRUIT	1	No Quantity							752448			0
S3	2016	2016	2016	2	0	2	Export	104	Myanmar	MMR	116	Cambodia	KHM								05	VEGETABLES AND FRUIT	1	No Quantity							514690			0
S3	2016	2016	2016	2	0	2	Export	104	Myanmar	MMR	124	Canada	CAN								05	VEGETABLES AND FRUIT	1	No Quantity							1702122			0
S3	2016	2016	2016	2	0	2	Export	104	Myanmar	MMR	144	Sri Lanka	LKA								05	VEGETABLES AND FRUIT	1	No Quantity							5299784			0
S3	2016	2016	2016	2	0	2	Export	104	Myanmar	MMR	152	Chile	CHL								05	VEGETABLES AND FRUIT	1	No Quantity							13719			0
S3	2016	2016	2016	2	0	2	Export	104	Myanmar	MMR	156	China	CHN								05	VEGETABLES AND FRUIT	1	No Quantity							450281733			0
S3	2016	2016	2016	2	0	2	Export	104	Myanmar	MMR	170	Colombia	COL								05	VEGETABLES AND FRUIT	1	No Quantity							1226245			0
S3	2016	2016	2016	2	0	2	Export	104	Myanmar	MMR	196	Cyprus	CYP								05	VEGETABLES AND FRUIT	1	No Quantity							18790			0
S3	2016	2016	2016	2	0	2	Export	104	Myanmar	MMR	208	Denmark	DNK								05	VEGETABLES AND FRUIT	1	No Quantity							33000			0
S3	2016	2016	2016	2	0	2	Export	104	Myanmar	MMR	251	France	FRA								05	VEGETABLES AND FRUIT	1	No Quantity							27840			0
S3	2016	2016	2016	2	0	2	Export	104	Myanmar	MMR	270	Gambia	GMB								05	VEGETABLES AND FRUIT	1	No Quantity							31000			0
S3	2016	2016	2016	2	0	2	Export	104	Myanmar	MMR	276	Germany	DEU								05	VEGETABLES AND FRUIT	1	No Quantity							571620			0
S3	2016	2016	2016	2	0	2	Export	104	Myanmar	MMR	300	Greece	GRC								05	VEGETABLES AND FRUIT	1	No Quantity							80960			0
S3	2016	2016	2016	2	0	2	Export	104	Myanmar	MMR	328	Guyana	GUY								05	VEGETABLES AND FRUIT	1	No Quantity							43200			0
S3	2016	2016	2016	2	0	2	Export	104	Myanmar	MMR	344	China, Hong Kong SAR	HKG								05	VEGETABLES AND FRUIT	1	No Quantity							709970			0
S3	2016	2016	2016	2	0	2	Export	104	Myanmar	MMR	360	Indonesia	IDN								05	VEGETABLES AND FRUIT	1	No Quantity							33232087			0
S3	2016	2016	2016	2	0	2	Export	104	Myanmar	MMR	372	Ireland	IRL								05	VEGETABLES AND FRUIT	1	No Quantity							188800			0
S3	2016	2016	2016	2	0	2	Export	104	Myanmar	MMR	376	Israel	ISR								05	VEGETABLES AND FRUIT	1	No Quantity							32500			0
S3	2016	2016	2016	2	0	2	Export	104	Myanmar	MMR	381	Italy	ITA								05	VEGETABLES AND FRUIT	1	No Quantity							181644			0
S3	2016	2016	2016	2	0	2	Export	104	Myanmar	MMR	392	Japan	JPN								05	VEGETABLES AND FRUIT	1	No Quantity							16766896			0
S3	2016	2016	2016	2	0	2	Export	104	Myanmar	MMR	404	Kenya	KEN								05	VEGETABLES AND FRUIT	1	No Quantity							58000			0
S3	2016	2016	2016	2	0	2	Export	104	Myanmar	MMR	410	Rep. of Korea	KOR								05	VEGETABLES AND FRUIT	1	No Quantity							9735345			0
S3	2016	2016	2016	2	0	2	Export	104	Myanmar	MMR	414	Kuwait	KWT								05	VEGETABLES AND FRUIT	1	No Quantity							404361			0
S3	2016	2016	2016	2	0	2	Export	104	Myanmar	MMR	422	Lebanon	LBN								05	VEGETABLES AND FRUIT	1	No Quantity							13520			0
S3	2016	2016	2016	2	0	2	Export	104	Myanmar	MMR	428	Latvia	LVA								05	VEGETABLES AND FRUIT	1	No Quantity							14231			0
S3	2016	2016	2016	2	0	2	Export	104	Myanmar	MMR	458	Malaysia	MYS								05	VEGETABLES AND FRUIT	1	No Quantity							48543022			0
S3	2016	2016	2016	2	0	2	Export	104	Myanmar	MMR	484	Mexico	MEX								05	VEGETABLES AND FRUIT	1	No Quantity							155820			0
S3	2016	2016	2016	2	0	2	Export	104	Myanmar	MMR	490	Other Asia, nes									05	VEGETABLES AND FRUIT	1	No Quantity							689779			0
S3	2016	2016	2016	2	0	2	Export	104	Myanmar	MMR	512	Oman	OMN								05	VEGETABLES AND FRUIT	1	No Quantity							250440			0
S3	2016	2016	2016	2	0	2	Export	104	Myanmar	MMR	528	Netherlands	NLD								05	VEGETABLES AND FRUIT	1	No Quantity							2299172			0
S3	2016	2016	2016	2	0	2	Export	104	Myanmar	MMR	554	New Zealand	NZL								05	VEGETABLES AND FRUIT	1	No Quantity							391090			0
S3	2016	2016	2016	2	0	2	Export	104	Myanmar	MMR	586	Pakistan	PAK								05	VEGETABLES AND FRUIT	1	No Quantity							51837663			0
S3	2016	2016	2016	2	0	2	Export	104	Myanmar	MMR	591	Panama	PAN								05	VEGETABLES AND FRUIT	1	No Quantity							80640			0
S3	2016	2016	2016	2	0	2	Export	104	Myanmar	MMR	608	Philippines	PHL								05	VEGETABLES AND FRUIT	1	No Quantity							6842830			0
S3	2016	2016	2016	2	0	2	Export	104	Myanmar	MMR	616	Poland	POL								05	VEGETABLES AND FRUIT	1	No Quantity							336615			0
S3	2016	2016	2016	2	0	2	Export	104	Myanmar	MMR	634	Qatar	QAT								05	VEGETABLES AND FRUIT	1	No Quantity							226885			0
S3	2016	2016	2016	2	0	2	Export	104	Myanmar	MMR	643	Russian Federation	RUS								05	VEGETABLES AND FRUIT	1	No Quantity							231573			0
S3	2016	2016	2016	2	0	2	Export	104	Myanmar	MMR	682	Saudi Arabia	SAU								05	VEGETABLES AND FRUIT	1	No Quantity							2003977			0
S3	2016	2016	2016	2	0	2	Export	104	Myanmar	MMR	688	Serbia	SRB								05	VEGETABLES AND FRUIT	1	No Quantity							13680			0
S3	2016	2016	2016	2	0	2	Export	104	Myanmar	MMR	690	Seychelles	SYC								05	VEGETABLES AND FRUIT	1	No Quantity							75700			0
S3	2016	2016	2016	2	0	2	Export	104	Myanmar	MMR	694	Sierra Leone	SLE								05	VEGETABLES AND FRUIT	1	No Quantity							86875			0
S3	2016	2016	2016	2	0	2	Export	104	Myanmar	MMR	699	India	IND								05	VEGETABLES AND FRUIT	1	No Quantity							851113267			0
S3	2016	2016	2016	2	0	2	Export	104	Myanmar	MMR	702	Singapore	SGP								05	VEGETABLES AND FRUIT	1	No Quantity							45883061			0
S3	2016	2016	2016	2	0	2	Export	104	Myanmar	MMR	703	Slovakia	SVK								05	VEGETABLES AND FRUIT	1	No Quantity							758690			0
S3	2016	2016	2016	2	0	2	Export	104	Myanmar	MMR	704	Viet Nam	VNM								05	VEGETABLES AND FRUIT	1	No Quantity							40151576			0
S3	2016	2016	2016	2	0	2	Export	104	Myanmar	MMR	710	South Africa	ZAF								05	VEGETABLES AND FRUIT	1	No Quantity							67753			0
S3	2016	2016	2016	2	0	2	Export	104	Myanmar	MMR	724	Spain	ESP								05	VEGETABLES AND FRUIT	1	No Quantity							14400			0
S3	2016	2016	2016	2	0	2	Export	104	Myanmar	MMR	729	Sudan	SDN								05	VEGETABLES AND FRUIT	1	No Quantity							32400			0
S3	2016	2016	2016	2	0	2	Export	104	Myanmar	MMR	740	Suriname	SUR								05	VEGETABLES AND FRUIT	1	No Quantity							491280			0
S3	2016	2016	2016	2	0	2	Export	104	Myanmar	MMR	752	Sweden	SWE								05	VEGETABLES AND FRUIT	1	No Quantity							426552			0
S3	2016	2016	2016	2	0	2	Export	104	Myanmar	MMR	757	Switzerland	CHE								05	VEGETABLES AND FRUIT	1	No Quantity							528171			0
S3	2016	2016	2016	2	0	2	Export	104	Myanmar	MMR	760	Syria	SYR								05	VEGETABLES AND FRUIT	1	No Quantity							154800			0
S3	2016	2016	2016	2	0	2	Export	104	Myanmar	MMR	764	Thailand	THA								05	VEGETABLES AND FRUIT	1	No Quantity							36941697			0
S3	2016	2016	2016	2	0	2	Export	104	Myanmar	MMR	784	United Arab Emirates	ARE								05	VEGETABLES AND FRUIT	1	No Quantity							29369087			0
S3	2016	2016	2016	2	0	2	Export	104	Myanmar	MMR	804	Ukraine	UKR								05	VEGETABLES AND FRUIT	1	No Quantity							286000			0
S3	2016	2016	2016	2	0	2	Export	104	Myanmar	MMR	818	Egypt	EGY								05	VEGETABLES AND FRUIT	1	No Quantity							358040			0
S3	2016	2016	2016	2	0	2	Export	104	Myanmar	MMR	826	United Kingdom	GBR								05	VEGETABLES AND FRUIT	1	No Quantity							5761716			0
S3	2016	2016	2016	2	0	2	Export	104	Myanmar	MMR	842	USA	USA								05	VEGETABLES AND FRUIT	1	No Quantity							9496053			0
S3	2016	2016	2016	2	0	2	Export	104	Myanmar	MMR	862	Venezuela	VEN								05	VEGETABLES AND FRUIT	1	No Quantity							356100			0
S3	2016	2016	2016	2	0	2	Export	104	Myanmar	MMR	887	Yemen	YEM								05	VEGETABLES AND FRUIT	1	No Quantity							491760			0
S3	2016	2016	2016	2	0	2	Export	100	Bulgaria	BGR	0	World	WLD								06	SUGAR,SUGR.PREPTNS,HONEY	1	No Quantity			0		0		128957585			4
S3	2016	2016	2016	2	0	2	Export	100	Bulgaria	BGR	8	Albania	ALB								06	SUGAR,SUGR.PREPTNS,HONEY	1	No Quantity			0		0		951247			0
S3	2016	2016	2016	2	0	2	Export	100	Bulgaria	BGR	31	Azerbaijan	AZE								06	SUGAR,SUGR.PREPTNS,HONEY	1	No Quantity			0		0		1842			0
S3	2016	2016	2016	2	0	2	Export	100	Bulgaria	BGR	36	Australia	AUS								06	SUGAR,SUGR.PREPTNS,HONEY	1	No Quantity			0		0		281789			0
S3	2016	2016	2016	2	0	2	Export	100	Bulgaria	BGR	40	Austria	AUT								06	SUGAR,SUGR.PREPTNS,HONEY	1	No Quantity			0		0		2220323			0
S3	2016	2016	2016	2	0	2	Export	100	Bulgaria	BGR	51	Armenia	ARM								06	SUGAR,SUGR.PREPTNS,HONEY	1	No Quantity			0		0		16508			0
S3	2016	2016	2016	2	0	2	Export	100	Bulgaria	BGR	56	Belgium	BEL								06	SUGAR,SUGR.PREPTNS,HONEY	1	No Quantity			0		0		2668133			0
S3	2016	2016	2016	2	0	2	Export	100	Bulgaria	BGR	70	Bosnia Herzegovina	BIH								06	SUGAR,SUGR.PREPTNS,HONEY	1	No Quantity			0		0		20955			0
S3	2016	2016	2016	2	0	2	Export	100	Bulgaria	BGR	76	Brazil	BRA								06	SUGAR,SUGR.PREPTNS,HONEY	1	No Quantity			0		0		1690			0
S3	2016	2016	2016	2	0	2	Export	100	Bulgaria	BGR	112	Belarus	BLR								06	SUGAR,SUGR.PREPTNS,HONEY	1	No Quantity			0		0		530			0
S3	2016	2016	2016	2	0	2	Export	100	Bulgaria	BGR	124	Canada	CAN								06	SUGAR,SUGR.PREPTNS,HONEY	1	No Quantity			0		0		74152			0
S3	2016	2016	2016	2	0	2	Export	100	Bulgaria	BGR	156	China	CHN								06	SUGAR,SUGR.PREPTNS,HONEY	1	No Quantity			0		0		439695			4
S3	2016	2016	2016	2	0	2	Export	100	Bulgaria	BGR	191	Croatia	HRV								06	SUGAR,SUGR.PREPTNS,HONEY	1	No Quantity			0		0		1224381			0
S3	2016	2016	2016	2	0	2	Export	100	Bulgaria	BGR	196	Cyprus	CYP								06	SUGAR,SUGR.PREPTNS,HONEY	1	No Quantity			0		0		240258			0
S3	2016	2016	2016	2	0	2	Export	100	Bulgaria	BGR	203	Czechia	CZE								06	SUGAR,SUGR.PREPTNS,HONEY	1	No Quantity			0		0		829796			0
S3	2016	2016	2016	2	0	2	Export	100	Bulgaria	BGR	208	Denmark	DNK								06	SUGAR,SUGR.PREPTNS,HONEY	1	No Quantity			0		0		2119840			0
S3	2016	2016	2016	2	0	2	Export	100	Bulgaria	BGR	233	Estonia	EST								06	SUGAR,SUGR.PREPTNS,HONEY	1	No Quantity			0		0		669			0
S3	2016	2016	2016	2	0	2	Export	100	Bulgaria	BGR	246	Finland	FIN								06	SUGAR,SUGR.PREPTNS,HONEY	1	No Quantity			0		0		86770			0
S3	2016	2016	2016	2	0	2	Export	100	Bulgaria	BGR	251	France	FRA								06	SUGAR,SUGR.PREPTNS,HONEY	1	No Quantity			0		0		4320515			0
S3	2016	2016	2016	2	0	2	Export	100	Bulgaria	BGR	268	Georgia	GEO								06	SUGAR,SUGR.PREPTNS,HONEY	1	No Quantity			0		0		51640			0
S3	2016	2016	2016	2	0	2	Export	100	Bulgaria	BGR	275	State of Palestine	PSE								06	SUGAR,SUGR.PREPTNS,HONEY	1	No Quantity			0		0		16794			0
S3	2016	2016	2016	2	0	2	Export	100	Bulgaria	BGR	276	Germany	DEU								06	SUGAR,SUGR.PREPTNS,HONEY	1	No Quantity			0		0		23494910			0
S3	2016	2016	2016	2	0	2	Export	100	Bulgaria	BGR	300	Greece	GRC								06	SUGAR,SUGR.PREPTNS,HONEY	1	No Quantity			0		0		30398644			0
S3	2016	2016	2016	2	0	2	Export	100	Bulgaria	BGR	344	China, Hong Kong SAR	HKG								06	SUGAR,SUGR.PREPTNS,HONEY	1	No Quantity			0		0		517			0
S3	2016	2016	2016	2	0	2	Export	100	Bulgaria	BGR	348	Hungary	HUN								06	SUGAR,SUGR.PREPTNS,HONEY	1	No Quantity			0		0		311440			0
S3	2016	2016	2016	2	0	2	Export	100	Bulgaria	BGR	368	Iraq	IRQ								06	SUGAR,SUGR.PREPTNS,HONEY	1	No Quantity			0		0		270210			0
S3	2016	2016	2016	2	0	2	Export	100	Bulgaria	BGR	372	Ireland	IRL								06	SUGAR,SUGR.PREPTNS,HONEY	1	No Quantity			0		0		136595			0
S3	2016	2016	2016	2	0	2	Export	100	Bulgaria	BGR	376	Israel	ISR								06	SUGAR,SUGR.PREPTNS,HONEY	1	No Quantity			0		0		47397			0
S3	2016	2016	2016	2	0	2	Export	100	Bulgaria	BGR	381	Italy	ITA								06	SUGAR,SUGR.PREPTNS,HONEY	1	No Quantity			0		0		3248566			0
S3	2016	2016	2016	2	0	2	Export	100	Bulgaria	BGR	384	Côte d'Ivoire	CIV								06	SUGAR,SUGR.PREPTNS,HONEY	1	No Quantity			0		0		11624			0
S3	2016	2016	2016	2	0	2	Export	100	Bulgaria	BGR	392	Japan	JPN								06	SUGAR,SUGR.PREPTNS,HONEY	1	No Quantity			0		0		393473			0
S3	2016	2016	2016	2	0	2	Export	100	Bulgaria	BGR	400	Jordan	JOR								06	SUGAR,SUGR.PREPTNS,HONEY	1	No Quantity			0		0		60310			0
S3	2016	2016	2016	2	0	2	Export	100	Bulgaria	BGR	410	Rep. of Korea	KOR								06	SUGAR,SUGR.PREPTNS,HONEY	1	No Quantity			0		0		222300			0
S3	2016	2016	2016	2	0	2	Export	100	Bulgaria	BGR	414	Kuwait	KWT								06	SUGAR,SUGR.PREPTNS,HONEY	1	No Quantity			0		0		87740			0
S3	2016	2016	2016	2	0	2	Export	100	Bulgaria	BGR	417	Kyrgyzstan	KGZ								06	SUGAR,SUGR.PREPTNS,HONEY	1	No Quantity			0		0		1087			0
S3	2016	2016	2016	2	0	2	Export	100	Bulgaria	BGR	422	Lebanon	LBN								06	SUGAR,SUGR.PREPTNS,HONEY	1	No Quantity			0		0		201815			0
S3	2016	2016	2016	2	0	2	Export	100	Bulgaria	BGR	428	Latvia	LVA								06	SUGAR,SUGR.PREPTNS,HONEY	1	No Quantity			0		0		131113			0
S3	2016	2016	2016	2	0	2	Export	100	Bulgaria	BGR	440	Lithuania	LTU								06	SUGAR,SUGR.PREPTNS,HONEY	1	No Quantity			0		0		120050			0
S3	2016	2016	2016	2	0	2	Export	100	Bulgaria	BGR	458	Malaysia	MYS								06	SUGAR,SUGR.PREPTNS,HONEY	1	No Quantity			0		0		72997			0
S3	2016	2016	2016	2	0	2	Export	100	Bulgaria	BGR	470	Malta	MLT								06	SUGAR,SUGR.PREPTNS,HONEY	1	No Quantity			0		0		5265			0
S3	2016	2016	2016	2	0	2	Export	100	Bulgaria	BGR	499	Montenegro	MNE								06	SUGAR,SUGR.PREPTNS,HONEY	1	No Quantity			0		0		709033			0
S3	2016	2016	2016	2	0	2	Export	100	Bulgaria	BGR	504	Morocco	MAR								06	SUGAR,SUGR.PREPTNS,HONEY	1	No Quantity			0		0		132740			0
S3	2016	2016	2016	2	0	2	Export	100	Bulgaria	BGR	528	Netherlands	NLD								06	SUGAR,SUGR.PREPTNS,HONEY	1	No Quantity			0		0		383066			0
S3	2016	2016	2016	2	0	2	Export	100	Bulgaria	BGR	566	Nigeria	NGA								06	SUGAR,SUGR.PREPTNS,HONEY	1	No Quantity			0		0		47376			0
S3	2016	2016	2016	2	0	2	Export	100	Bulgaria	BGR	568	Other Europe, nes									06	SUGAR,SUGR.PREPTNS,HONEY	1	No Quantity			0		0		26039			0
S3	2016	2016	2016	2	0	2	Export	100	Bulgaria	BGR	579	Norway	NOR								06	SUGAR,SUGR.PREPTNS,HONEY	1	No Quantity			0		0		8071			0
S3	2016	2016	2016	2	0	2	Export	100	Bulgaria	BGR	586	Pakistan	PAK								06	SUGAR,SUGR.PREPTNS,HONEY	1	No Quantity			0		0		3150			0
S3	2016	2016	2016	2	0	2	Export	100	Bulgaria	BGR	616	Poland	POL								06	SUGAR,SUGR.PREPTNS,HONEY	1	No Quantity			0		0		4765094			0
S3	2016	2016	2016	2	0	2	Export	100	Bulgaria	BGR	620	Portugal	PRT								06	SUGAR,SUGR.PREPTNS,HONEY	1	No Quantity			0		0		13895			0
S3	2016	2016	2016	2	0	2	Export	100	Bulgaria	BGR	634	Qatar	QAT								06	SUGAR,SUGR.PREPTNS,HONEY	1	No Quantity			0		0		29640			0
S3	2016	2016	2016	2	0	2	Export	100	Bulgaria	BGR	642	Romania	ROU								06	SUGAR,SUGR.PREPTNS,HONEY	1	No Quantity			0		0		26153582			0
S3	2016	2016	2016	2	0	2	Export	100	Bulgaria	BGR	643	Russian Federation	RUS								06	SUGAR,SUGR.PREPTNS,HONEY	1	No Quantity			0		0		1117558			0
S3	2016	2016	2016	2	0	2	Export	100	Bulgaria	BGR	682	Saudi Arabia	SAU								06	SUGAR,SUGR.PREPTNS,HONEY	1	No Quantity			0		0		564712			0
S3	2016	2016	2016	2	0	2	Export	100	Bulgaria	BGR	686	Senegal	SEN								06	SUGAR,SUGR.PREPTNS,HONEY	1	No Quantity			0		0		58075			0
S3	2016	2016	2016	2	0	2	Export	100	Bulgaria	BGR	688	Serbia	SRB								06	SUGAR,SUGR.PREPTNS,HONEY	1	No Quantity			0		0		2827712			0
S3	2016	2016	2016	2	0	2	Export	100	Bulgaria	BGR	699	India	IND								06	SUGAR,SUGR.PREPTNS,HONEY	1	No Quantity			0		0		78951			0
S3	2016	2016	2016	2	0	2	Export	100	Bulgaria	BGR	702	Singapore	SGP								06	SUGAR,SUGR.PREPTNS,HONEY	1	No Quantity			0		0		152868			0
S3	2016	2016	2016	2	0	2	Export	100	Bulgaria	BGR	703	Slovakia	SVK								06	SUGAR,SUGR.PREPTNS,HONEY	1	No Quantity			0		0		798609			0
S3	2016	2016	2016	2	0	2	Export	100	Bulgaria	BGR	705	Slovenia	SVN								06	SUGAR,SUGR.PREPTNS,HONEY	1	No Quantity			0		0		57397			0
S3	2016	2016	2016	2	0	2	Export	100	Bulgaria	BGR	710	South Africa	ZAF								06	SUGAR,SUGR.PREPTNS,HONEY	1	No Quantity			0		0		187287			0
S3	2016	2016	2016	2	0	2	Export	100	Bulgaria	BGR	716	Zimbabwe	ZWE								06	SUGAR,SUGR.PREPTNS,HONEY	1	No Quantity			0		0		108236			0
S3	2016	2016	2016	2	0	2	Export	100	Bulgaria	BGR	724	Spain	ESP								06	SUGAR,SUGR.PREPTNS,HONEY	1	No Quantity			0		0		1760903			0
S3	2016	2016	2016	2	0	2	Export	100	Bulgaria	BGR	752	Sweden	SWE								06	SUGAR,SUGR.PREPTNS,HONEY	1	No Quantity			0		0		641698			0
S3	2016	2016	2016	2	0	2	Export	100	Bulgaria	BGR	757	Switzerland	CHE								06	SUGAR,SUGR.PREPTNS,HONEY	1	No Quantity			0		0		1240276			0
S3	2016	2016	2016	2	0	2	Export	100	Bulgaria	BGR	784	United Arab Emirates	ARE								06	SUGAR,SUGR.PREPTNS,HONEY	1	No Quantity			0		0		476453			0
S3	2016	2016	2016	2	0	2	Export	100	Bulgaria	BGR	788	Tunisia	TUN								06	SUGAR,SUGR.PREPTNS,HONEY	1	No Quantity			0		0		13827			0
S3	2016	2016	2016	2	0	2	Export	100	Bulgaria	BGR	792	Turkey	TUR								06	SUGAR,SUGR.PREPTNS,HONEY	1	No Quantity			0		0		5446711			0
S3	2016	2016	2016	2	0	2	Export	100	Bulgaria	BGR	807	North Macedonia	MKD								06	SUGAR,SUGR.PREPTNS,HONEY	1	No Quantity			0		0		1431542			0
S3	2016	2016	2016	2	0	2	Export	100	Bulgaria	BGR	818	Egypt	EGY								06	SUGAR,SUGR.PREPTNS,HONEY	1	No Quantity			0		0		1061250			0
S3	2016	2016	2016	2	0	2	Export	100	Bulgaria	BGR	826	United Kingdom	GBR								06	SUGAR,SUGR.PREPTNS,HONEY	1	No Quantity			0		0		2892703			0
S3	2016	2016	2016	2	0	2	Export	100	Bulgaria	BGR	834	United Rep. of Tanzania	TZA								06	SUGAR,SUGR.PREPTNS,HONEY	1	No Quantity			0		0		242702			0
S3	2016	2016	2016	2	0	2	Export	100	Bulgaria	BGR	837	Bunkers									06	SUGAR,SUGR.PREPTNS,HONEY	1	No Quantity			0		0		5736			0
S3	2016	2016	2016	2	0	2	Export	100	Bulgaria	BGR	842	USA	USA								06	SUGAR,SUGR.PREPTNS,HONEY	1	No Quantity			0		0		666762			0
S3	2016	2016	2016	2	0	2	Export	100	Bulgaria	BGR	894	Zambia	ZMB								06	SUGAR,SUGR.PREPTNS,HONEY	1	No Quantity			0		0		38824			0
S3	2016	2016	2016	2	0	2	Export	100	Bulgaria	BGR	899	Areas, nes									06	SUGAR,SUGR.PREPTNS,HONEY	1	No Quantity			0		0		31491			0
S3	2016	2016	2016	2	0	2	Export	104	Myanmar	MMR	0	World	WLD								06	SUGAR,SUGR.PREPTNS,HONEY	1	No Quantity							1069371322			0
S3	2016	2016	2016	2	0	2	Export	104	Myanmar	MMR	50	Bangladesh	BGD								06	SUGAR,SUGR.PREPTNS,HONEY	1	No Quantity							20653			0
S3	2016	2016	2016	2	0	2	Export	104	Myanmar	MMR	156	China	CHN								06	SUGAR,SUGR.PREPTNS,HONEY	1	No Quantity							1062036965			0
S3	2016	2016	2016	2	0	2	Export	104	Myanmar	MMR	360	Indonesia	IDN								06	SUGAR,SUGR.PREPTNS,HONEY	1	No Quantity							2711439			0
S3	2016	2016	2016	2	0	2	Export	104	Myanmar	MMR	392	Japan	JPN								06	SUGAR,SUGR.PREPTNS,HONEY	1	No Quantity							1107734			0
S3	2016	2016	2016	2	0	2	Export	104	Myanmar	MMR	410	Rep. of Korea	KOR								06	SUGAR,SUGR.PREPTNS,HONEY	1	No Quantity							50667			0
S3	2016	2016	2016	2	0	2	Export	104	Myanmar	MMR	458	Malaysia	MYS								06	SUGAR,SUGR.PREPTNS,HONEY	1	No Quantity							613887			0
S3	2016	2016	2016	2	0	2	Export	104	Myanmar	MMR	490	Other Asia, nes									06	SUGAR,SUGR.PREPTNS,HONEY	1	No Quantity							3810			0
S3	2016	2016	2016	2	0	2	Export	104	Myanmar	MMR	699	India	IND								06	SUGAR,SUGR.PREPTNS,HONEY	1	No Quantity							137696			0
S3	2016	2016	2016	2	0	2	Export	104	Myanmar	MMR	757	Switzerland	CHE								06	SUGAR,SUGR.PREPTNS,HONEY	1	No Quantity							1140700			0
S3	2016	2016	2016	2	0	2	Export	104	Myanmar	MMR	764	Thailand	THA								06	SUGAR,SUGR.PREPTNS,HONEY	1	No Quantity							1547571			0
S3	2016	2016	2016	2	0	2	Export	104	Myanmar	MMR	784	United Arab Emirates	ARE								06	SUGAR,SUGR.PREPTNS,HONEY	1	No Quantity							200			0
S3	2016	2016	2016	2	0	2	Export	100	Bulgaria	BGR	0	World	WLD								07	COFFEE,TEA,COCOA,SPICES	1	No Quantity			0		0		284337801			4
S3	2016	2016	2016	2	0	2	Export	100	Bulgaria	BGR	8	Albania	ALB								07	COFFEE,TEA,COCOA,SPICES	1	No Quantity			0		0		136458			0
S3	2016	2016	2016	2	0	2	Export	100	Bulgaria	BGR	12	Algeria	DZA								07	COFFEE,TEA,COCOA,SPICES	1	No Quantity			0		0		310428			0
S3	2016	2016	2016	2	0	2	Export	100	Bulgaria	BGR	31	Azerbaijan	AZE								07	COFFEE,TEA,COCOA,SPICES	1	No Quantity			0		0		14029			0
S3	2016	2016	2016	2	0	2	Export	100	Bulgaria	BGR	36	Australia	AUS								07	COFFEE,TEA,COCOA,SPICES	1	No Quantity			0		0		55864			0
S3	2016	2016	2016	2	0	2	Export	100	Bulgaria	BGR	40	Austria	AUT								07	COFFEE,TEA,COCOA,SPICES	1	No Quantity			0		0		6626170			0
S3	2016	2016	2016	2	0	2	Export	100	Bulgaria	BGR	51	Armenia	ARM								07	COFFEE,TEA,COCOA,SPICES	1	No Quantity			0		0		137737			0
S3	2016	2016	2016	2	0	2	Export	100	Bulgaria	BGR	56	Belgium	BEL								07	COFFEE,TEA,COCOA,SPICES	1	No Quantity			0		0		927916			0
S3	2016	2016	2016	2	0	2	Export	100	Bulgaria	BGR	70	Bosnia Herzegovina	BIH								07	COFFEE,TEA,COCOA,SPICES	1	No Quantity			0		0		214725			0
S3	2016	2016	2016	2	0	2	Export	100	Bulgaria	BGR	76	Brazil	BRA								07	COFFEE,TEA,COCOA,SPICES	1	No Quantity			0		0		68293			0
S3	2016	2016	2016	2	0	2	Export	100	Bulgaria	BGR	112	Belarus	BLR								07	COFFEE,TEA,COCOA,SPICES	1	No Quantity			0		0		1194676			0
S3	2016	2016	2016	2	0	2	Export	100	Bulgaria	BGR	124	Canada	CAN								07	COFFEE,TEA,COCOA,SPICES	1	No Quantity			0		0		275217			0
S3	2016	2016	2016	2	0	2	Export	100	Bulgaria	BGR	144	Sri Lanka	LKA								07	COFFEE,TEA,COCOA,SPICES	1	No Quantity			0		0		1135068			0
S3	2016	2016	2016	2	0	2	Export	100	Bulgaria	BGR	156	China	CHN								07	COFFEE,TEA,COCOA,SPICES	1	No Quantity			0		0		31100			0
S3	2016	2016	2016	2	0	2	Export	100	Bulgaria	BGR	191	Croatia	HRV								07	COFFEE,TEA,COCOA,SPICES	1	No Quantity			0		0		18859013			0
S3	2016	2016	2016	2	0	2	Export	100	Bulgaria	BGR	196	Cyprus	CYP								07	COFFEE,TEA,COCOA,SPICES	1	No Quantity			0		0		1667553			0
S3	2016	2016	2016	2	0	2	Export	100	Bulgaria	BGR	203	Czechia	CZE								07	COFFEE,TEA,COCOA,SPICES	1	No Quantity			0		0		3542193			0
S3	2016	2016	2016	2	0	2	Export	100	Bulgaria	BGR	208	Denmark	DNK								07	COFFEE,TEA,COCOA,SPICES	1	No Quantity			0		0		68814			0
S3	2016	2016	2016	2	0	2	Export	100	Bulgaria	BGR	233	Estonia	EST								07	COFFEE,TEA,COCOA,SPICES	1	No Quantity			0		0		16605			0
S3	2016	2016	2016	2	0	2	Export	100	Bulgaria	BGR	242	Fiji	FJI								07	COFFEE,TEA,COCOA,SPICES	1	No Quantity			0		0		119884			0
S3	2016	2016	2016	2	0	2	Export	100	Bulgaria	BGR	246	Finland	FIN								07	COFFEE,TEA,COCOA,SPICES	1	No Quantity			0		0		4559			0
S3	2016	2016	2016	2	0	2	Export	100	Bulgaria	BGR	251	France	FRA								07	COFFEE,TEA,COCOA,SPICES	1	No Quantity			0		0		3140401			0
S3	2016	2016	2016	2	0	2	Export	100	Bulgaria	BGR	268	Georgia	GEO								07	COFFEE,TEA,COCOA,SPICES	1	No Quantity			0		0		552808			0
S3	2016	2016	2016	2	0	2	Export	100	Bulgaria	BGR	275	State of Palestine	PSE								07	COFFEE,TEA,COCOA,SPICES	1	No Quantity			0		0		16486			0
S3	2016	2016	2016	2	0	2	Export	100	Bulgaria	BGR	276	Germany	DEU								07	COFFEE,TEA,COCOA,SPICES	1	No Quantity			0		0		4803895			0
S3	2016	2016	2016	2	0	2	Export	100	Bulgaria	BGR	288	Ghana	GHA								07	COFFEE,TEA,COCOA,SPICES	1	No Quantity			0		0		2471			0
S3	2016	2016	2016	2	0	2	Export	100	Bulgaria	BGR	300	Greece	GRC								07	COFFEE,TEA,COCOA,SPICES	1	No Quantity			0		0		26216764			0
S3	2016	2016	2016	2	0	2	Export	100	Bulgaria	BGR	344	China, Hong Kong SAR	HKG								07	COFFEE,TEA,COCOA,SPICES	1	No Quantity			0		0		336123			0
S3	2016	2016	2016	2	0	2	Export	100	Bulgaria	BGR	348	Hungary	HUN								07	COFFEE,TEA,COCOA,SPICES	1	No Quantity			0		0		8064436			0
S3	2016	2016	2016	2	0	2	Export	100	Bulgaria	BGR	360	Indonesia	IDN								07	COFFEE,TEA,COCOA,SPICES	1	No Quantity			0		0		5187279			0
S3	2016	2016	2016	2	0	2	Export	100	Bulgaria	BGR	364	Iran	IRN								07	COFFEE,TEA,COCOA,SPICES	1	No Quantity			0		0		34969			0
S3	2016	2016	2016	2	0	2	Export	100	Bulgaria	BGR	368	Iraq	IRQ								07	COFFEE,TEA,COCOA,SPICES	1	No Quantity			0		0		186384			0
S3	2016	2016	2016	2	0	2	Export	100	Bulgaria	BGR	372	Ireland	IRL								07	COFFEE,TEA,COCOA,SPICES	1	No Quantity			0		0		44620			0
S3	2016	2016	2016	2	0	2	Export	100	Bulgaria	BGR	376	Israel	ISR								07	COFFEE,TEA,COCOA,SPICES	1	No Quantity			0		0		401750			0
S3	2016	2016	2016	2	0	2	Export	100	Bulgaria	BGR	381	Italy	ITA								07	COFFEE,TEA,COCOA,SPICES	1	No Quantity			0		0		3242241			0
S3	2016	2016	2016	2	0	2	Export	100	Bulgaria	BGR	384	Côte d'Ivoire	CIV								07	COFFEE,TEA,COCOA,SPICES	1	No Quantity			0		0		5420			0
S3	2016	2016	2016	2	0	2	Export	100	Bulgaria	BGR	392	Japan	JPN								07	COFFEE,TEA,COCOA,SPICES	1	No Quantity			0		0		43505			0
S3	2016	2016	2016	2	0	2	Export	100	Bulgaria	BGR	400	Jordan	JOR								07	COFFEE,TEA,COCOA,SPICES	1	No Quantity			0		0		135335			0
S3	2016	2016	2016	2	0	2	Export	100	Bulgaria	BGR	410	Rep. of Korea	KOR								07	COFFEE,TEA,COCOA,SPICES	1	No Quantity			0		0		94129			0
S3	2016	2016	2016	2	0	2	Export	100	Bulgaria	BGR	414	Kuwait	KWT								07	COFFEE,TEA,COCOA,SPICES	1	No Quantity			0		0		1149179			0
S3	2016	2016	2016	2	0	2	Export	100	Bulgaria	BGR	417	Kyrgyzstan	KGZ								07	COFFEE,TEA,COCOA,SPICES	1	No Quantity			0		0		3724			0
S3	2016	2016	2016	2	0	2	Export	100	Bulgaria	BGR	422	Lebanon	LBN								07	COFFEE,TEA,COCOA,SPICES	1	No Quantity			0		0		1166759			0
S3	2016	2016	2016	2	0	2	Export	100	Bulgaria	BGR	428	Latvia	LVA								07	COFFEE,TEA,COCOA,SPICES	1	No Quantity			0		0		109011			0
S3	2016	2016	2016	2	0	2	Export	100	Bulgaria	BGR	434	Libya	LBY								07	COFFEE,TEA,COCOA,SPICES	1	No Quantity			0		0		790004			0
S3	2016	2016	2016	2	0	2	Export	100	Bulgaria	BGR	440	Lithuania	LTU								07	COFFEE,TEA,COCOA,SPICES	1	No Quantity			0		0		1256533			0
S3	2016	2016	2016	2	0	2	Export	100	Bulgaria	BGR	442	Luxembourg	LUX								07	COFFEE,TEA,COCOA,SPICES	1	No Quantity			0		0		38894			0
S3	2016	2016	2016	2	0	2	Export	100	Bulgaria	BGR	458	Malaysia	MYS								07	COFFEE,TEA,COCOA,SPICES	1	No Quantity			0		0		591648			0
S3	2016	2016	2016	2	0	2	Export	100	Bulgaria	BGR	470	Malta	MLT								07	COFFEE,TEA,COCOA,SPICES	1	No Quantity			0		0		62707			0
S3	2016	2016	2016	2	0	2	Export	100	Bulgaria	BGR	480	Mauritius	MUS								07	COFFEE,TEA,COCOA,SPICES	1	No Quantity			0		0		111530			0
S3	2016	2016	2016	2	0	2	Export	100	Bulgaria	BGR	484	Mexico	MEX								07	COFFEE,TEA,COCOA,SPICES	1	No Quantity			0		0		15690			0
S3	2016	2016	2016	2	0	2	Export	100	Bulgaria	BGR	498	Rep. of Moldova	MDA								07	COFFEE,TEA,COCOA,SPICES	1	No Quantity			0		0		150877			0
S3	2016	2016	2016	2	0	2	Export	100	Bulgaria	BGR	499	Montenegro	MNE								07	COFFEE,TEA,COCOA,SPICES	1	No Quantity			0		0		561350			0
S3	2016	2016	2016	2	0	2	Export	100	Bulgaria	BGR	504	Morocco	MAR								07	COFFEE,TEA,COCOA,SPICES	1	No Quantity			0		0		47405			0
S3	2016	2016	2016	2	0	2	Export	100	Bulgaria	BGR	524	Nepal	NPL								07	COFFEE,TEA,COCOA,SPICES	1	No Quantity			0		0		262896			0
S3	2016	2016	2016	2	0	2	Export	100	Bulgaria	BGR	528	Netherlands	NLD								07	COFFEE,TEA,COCOA,SPICES	1	No Quantity			0		0		1925982			4
S3	2016	2016	2016	2	0	2	Export	100	Bulgaria	BGR	554	New Zealand	NZL								07	COFFEE,TEA,COCOA,SPICES	1	No Quantity			0		0		270			0
S3	2016	2016	2016	2	0	2	Export	100	Bulgaria	BGR	566	Nigeria	NGA								07	COFFEE,TEA,COCOA,SPICES	1	No Quantity			0		0		72177			0
S3	2016	2016	2016	2	0	2	Export	100	Bulgaria	BGR	568	Other Europe, nes									07	COFFEE,TEA,COCOA,SPICES	1	No Quantity			0		0		169459			0
S3	2016	2016	2016	2	0	2	Export	100	Bulgaria	BGR	579	Norway	NOR								07	COFFEE,TEA,COCOA,SPICES	1	No Quantity			0		0		1658			0
S3	2016	2016	2016	2	0	2	Export	100	Bulgaria	BGR	586	Pakistan	PAK								07	COFFEE,TEA,COCOA,SPICES	1	No Quantity			0		0		245010			0
S3	2016	2016	2016	2	0	2	Export	100	Bulgaria	BGR	616	Poland	POL								07	COFFEE,TEA,COCOA,SPICES	1	No Quantity			0		0		16634252			0
S3	2016	2016	2016	2	0	2	Export	100	Bulgaria	BGR	620	Portugal	PRT								07	COFFEE,TEA,COCOA,SPICES	1	No Quantity			0		0		326902			0
S3	2016	2016	2016	2	0	2	Export	100	Bulgaria	BGR	634	Qatar	QAT								07	COFFEE,TEA,COCOA,SPICES	1	No Quantity			0		0		65859			0
S3	2016	2016	2016	2	0	2	Export	100	Bulgaria	BGR	642	Romania	ROU								07	COFFEE,TEA,COCOA,SPICES	1	No Quantity			0		0		80517282			0
S3	2016	2016	2016	2	0	2	Export	100	Bulgaria	BGR	643	Russian Federation	RUS								07	COFFEE,TEA,COCOA,SPICES	1	No Quantity			0		0		5594325			0
S3	2016	2016	2016	2	0	2	Export	100	Bulgaria	BGR	682	Saudi Arabia	SAU								07	COFFEE,TEA,COCOA,SPICES	1	No Quantity			0		0		1762587			0
S3	2016	2016	2016	2	0	2	Export	100	Bulgaria	BGR	688	Serbia	SRB								07	COFFEE,TEA,COCOA,SPICES	1	No Quantity			0		0		2452269			0
S3	2016	2016	2016	2	0	2	Export	100	Bulgaria	BGR	699	India	IND								07	COFFEE,TEA,COCOA,SPICES	1	No Quantity			0		0		742526			0
S3	2016	2016	2016	2	0	2	Export	100	Bulgaria	BGR	702	Singapore	SGP								07	COFFEE,TEA,COCOA,SPICES	1	No Quantity			0		0		48257			0
S3	2016	2016	2016	2	0	2	Export	100	Bulgaria	BGR	703	Slovakia	SVK								07	COFFEE,TEA,COCOA,SPICES	1	No Quantity			0		0		8226205			0
S3	2016	2016	2016	2	0	2	Export	100	Bulgaria	BGR	704	Viet Nam	VNM								07	COFFEE,TEA,COCOA,SPICES	1	No Quantity			0		0		25100			0
S3	2016	2016	2016	2	0	2	Export	100	Bulgaria	BGR	705	Slovenia	SVN								07	COFFEE,TEA,COCOA,SPICES	1	No Quantity			0		0		449694			0
S3	2016	2016	2016	2	0	2	Export	100	Bulgaria	BGR	710	South Africa	ZAF								07	COFFEE,TEA,COCOA,SPICES	1	No Quantity			0		0		225498			0
S3	2016	2016	2016	2	0	2	Export	100	Bulgaria	BGR	724	Spain	ESP								07	COFFEE,TEA,COCOA,SPICES	1	No Quantity			0		0		6101055			0
S3	2016	2016	2016	2	0	2	Export	100	Bulgaria	BGR	752	Sweden	SWE								07	COFFEE,TEA,COCOA,SPICES	1	No Quantity			0		0		133637			0
S3	2016	2016	2016	2	0	2	Export	100	Bulgaria	BGR	757	Switzerland	CHE								07	COFFEE,TEA,COCOA,SPICES	1	No Quantity			0		0		455801			0
S3	2016	2016	2016	2	0	2	Export	100	Bulgaria	BGR	764	Thailand	THA								07	COFFEE,TEA,COCOA,SPICES	1	No Quantity			0		0		528477			0
S3	2016	2016	2016	2	0	2	Export	100	Bulgaria	BGR	780	Trinidad and Tobago	TTO								07	COFFEE,TEA,COCOA,SPICES	1	No Quantity			0		0		37096			0
S3	2016	2016	2016	2	0	2	Export	100	Bulgaria	BGR	784	United Arab Emirates	ARE								07	COFFEE,TEA,COCOA,SPICES	1	No Quantity			0		0		3141857			0
S3	2016	2016	2016	2	0	2	Export	100	Bulgaria	BGR	788	Tunisia	TUN								07	COFFEE,TEA,COCOA,SPICES	1	No Quantity			0		0		24847			0
S3	2016	2016	2016	2	0	2	Export	100	Bulgaria	BGR	792	Turkey	TUR								07	COFFEE,TEA,COCOA,SPICES	1	No Quantity			0		0		51770687			0
S3	2016	2016	2016	2	0	2	Export	100	Bulgaria	BGR	804	Ukraine	UKR								07	COFFEE,TEA,COCOA,SPICES	1	No Quantity			0		0		1726676			0
S3	2016	2016	2016	2	0	2	Export	100	Bulgaria	BGR	807	North Macedonia	MKD								07	COFFEE,TEA,COCOA,SPICES	1	No Quantity			0		0		2928963			4
S3	2016	2016	2016	2	0	2	Export	100	Bulgaria	BGR	818	Egypt	EGY								07	COFFEE,TEA,COCOA,SPICES	1	No Quantity			0		0		98350			0
S3	2016	2016	2016	2	0	2	Export	100	Bulgaria	BGR	826	United Kingdom	GBR								07	COFFEE,TEA,COCOA,SPICES	1	No Quantity			0		0		1442308			4
S3	2016	2016	2016	2	0	2	Export	100	Bulgaria	BGR	837	Bunkers									07	COFFEE,TEA,COCOA,SPICES	1	No Quantity			0		0		7463			0
S3	2016	2016	2016	2	0	2	Export	100	Bulgaria	BGR	842	USA	USA								07	COFFEE,TEA,COCOA,SPICES	1	No Quantity			0		0		2010090			0
S3	2016	2016	2016	2	0	2	Export	100	Bulgaria	BGR	860	Uzbekistan	UZB								07	COFFEE,TEA,COCOA,SPICES	1	No Quantity			0		0		27968			0
S3	2016	2016	2016	2	0	2	Export	100	Bulgaria	BGR	899	Areas, nes									07	COFFEE,TEA,COCOA,SPICES	1	No Quantity			0		0		183649			0
S3	2016	2016	2016	2	0	2	Export	104	Myanmar	MMR	0	World	WLD								07	COFFEE,TEA,COCOA,SPICES	1	No Quantity							36505967			0
S3	2016	2016	2016	2	0	2	Export	104	Myanmar	MMR	36	Australia	AUS								07	COFFEE,TEA,COCOA,SPICES	1	No Quantity							33847			0
S3	2016	2016	2016	2	0	2	Export	104	Myanmar	MMR	50	Bangladesh	BGD								07	COFFEE,TEA,COCOA,SPICES	1	No Quantity							1808101			0
S3	2016	2016	2016	2	0	2	Export	104	Myanmar	MMR	56	Belgium	BEL								07	COFFEE,TEA,COCOA,SPICES	1	No Quantity							269640			0
S3	2016	2016	2016	2	0	2	Export	104	Myanmar	MMR	90	Solomon Isds	SLB								07	COFFEE,TEA,COCOA,SPICES	1	No Quantity							78681			0
S3	2016	2016	2016	2	0	2	Export	104	Myanmar	MMR	96	Brunei Darussalam	BRN								07	COFFEE,TEA,COCOA,SPICES	1	No Quantity							149940			0
S3	2016	2016	2016	2	0	2	Export	104	Myanmar	MMR	100	Bulgaria	BGR								07	COFFEE,TEA,COCOA,SPICES	1	No Quantity							109840			0
S3	2016	2016	2016	2	0	2	Export	104	Myanmar	MMR	108	Burundi	BDI								07	COFFEE,TEA,COCOA,SPICES	1	No Quantity							107800			0
S3	2016	2016	2016	2	0	2	Export	104	Myanmar	MMR	144	Sri Lanka	LKA								07	COFFEE,TEA,COCOA,SPICES	1	No Quantity							650			0
S3	2016	2016	2016	2	0	2	Export	104	Myanmar	MMR	156	China	CHN								07	COFFEE,TEA,COCOA,SPICES	1	No Quantity							17006800			0
S3	2016	2016	2016	2	0	2	Export	104	Myanmar	MMR	251	France	FRA								07	COFFEE,TEA,COCOA,SPICES	1	No Quantity							54000			0
S3	2016	2016	2016	2	0	2	Export	104	Myanmar	MMR	344	China, Hong Kong SAR	HKG								07	COFFEE,TEA,COCOA,SPICES	1	No Quantity							4100			0
S3	2016	2016	2016	2	0	2	Export	104	Myanmar	MMR	360	Indonesia	IDN								07	COFFEE,TEA,COCOA,SPICES	1	No Quantity							14800			0
S3	2016	2016	2016	2	0	2	Export	104	Myanmar	MMR	392	Japan	JPN								07	COFFEE,TEA,COCOA,SPICES	1	No Quantity							401545			0
S3	2016	2016	2016	2	0	2	Export	104	Myanmar	MMR	408	Dem. People's Rep. of Korea	PRK								07	COFFEE,TEA,COCOA,SPICES	1	No Quantity							60000			0
S3	2016	2016	2016	2	0	2	Export	104	Myanmar	MMR	410	Rep. of Korea	KOR								07	COFFEE,TEA,COCOA,SPICES	1	No Quantity							1399064			0
S3	2016	2016	2016	2	0	2	Export	104	Myanmar	MMR	440	Lithuania	LTU								07	COFFEE,TEA,COCOA,SPICES	1	No Quantity							42900			0
S3	2016	2016	2016	2	0	2	Export	104	Myanmar	MMR	458	Malaysia	MYS								07	COFFEE,TEA,COCOA,SPICES	1	No Quantity							2267476			0
S3	2016	2016	2016	2	0	2	Export	104	Myanmar	MMR	490	Other Asia, nes									07	COFFEE,TEA,COCOA,SPICES	1	No Quantity							515177			0
S3	2016	2016	2016	2	0	2	Export	104	Myanmar	MMR	586	Pakistan	PAK								07	COFFEE,TEA,COCOA,SPICES	1	No Quantity							301979			0
S3	2016	2016	2016	2	0	2	Export	104	Myanmar	MMR	682	Saudi Arabia	SAU								07	COFFEE,TEA,COCOA,SPICES	1	No Quantity							18914			0
S3	2016	2016	2016	2	0	2	Export	104	Myanmar	MMR	699	India	IND								07	COFFEE,TEA,COCOA,SPICES	1	No Quantity							1063534			0
S3	2016	2016	2016	2	0	2	Export	104	Myanmar	MMR	702	Singapore	SGP								07	COFFEE,TEA,COCOA,SPICES	1	No Quantity							3589062			0
S3	2016	2016	2016	2	0	2	Export	104	Myanmar	MMR	703	Slovakia	SVK								07	COFFEE,TEA,COCOA,SPICES	1	No Quantity							83010			0
S3	2016	2016	2016	2	0	2	Export	104	Myanmar	MMR	764	Thailand	THA								07	COFFEE,TEA,COCOA,SPICES	1	No Quantity							6674151			0
S3	2016	2016	2016	2	0	2	Export	104	Myanmar	MMR	784	United Arab Emirates	ARE								07	COFFEE,TEA,COCOA,SPICES	1	No Quantity							105010			0
S3	2016	2016	2016	2	0	2	Export	104	Myanmar	MMR	792	Turkey	TUR								07	COFFEE,TEA,COCOA,SPICES	1	No Quantity							27000			0
S3	2016	2016	2016	2	0	2	Export	104	Myanmar	MMR	842	USA	USA								07	COFFEE,TEA,COCOA,SPICES	1	No Quantity							290367			0
S3	2016	2016	2016	2	0	2	Export	104	Myanmar	MMR	887	Yemen	YEM								07	COFFEE,TEA,COCOA,SPICES	1	No Quantity							28580			0
S3	2016	2016	2016	2	0	2	Export	100	Bulgaria	BGR	0	World	WLD								08	ANIMAL FEED STUFF	1	No Quantity			0		0		238823870			0
S3	2016	2016	2016	2	0	2	Export	100	Bulgaria	BGR	8	Albania	ALB								08	ANIMAL FEED STUFF	1	No Quantity			0		0		142682			0
S3	2016	2016	2016	2	0	2	Export	100	Bulgaria	BGR	12	Algeria	DZA								08	ANIMAL FEED STUFF	1	No Quantity			0		0		211285			0
S3	2016	2016	2016	2	0	2	Export	100	Bulgaria	BGR	31	Azerbaijan	AZE								08	ANIMAL FEED STUFF	1	No Quantity			0		0		56814			0
S3	2016	2016	2016	2	0	2	Export	100	Bulgaria	BGR	36	Australia	AUS								08	ANIMAL FEED STUFF	1	No Quantity			0		0		680373			0
S3	2016	2016	2016	2	0	2	Export	100	Bulgaria	BGR	40	Austria	AUT								08	ANIMAL FEED STUFF	1	No Quantity			0		0		2124063			0
S3	2016	2016	2016	2	0	2	Export	100	Bulgaria	BGR	48	Bahrain	BHR								08	ANIMAL FEED STUFF	1	No Quantity			0		0		13406			0
S3	2016	2016	2016	2	0	2	Export	100	Bulgaria	BGR	50	Bangladesh	BGD								08	ANIMAL FEED STUFF	1	No Quantity			0		0		793146			0
S3	2016	2016	2016	2	0	2	Export	100	Bulgaria	BGR	51	Armenia	ARM								08	ANIMAL FEED STUFF	1	No Quantity			0		0		8802			0
S3	2016	2016	2016	2	0	2	Export	100	Bulgaria	BGR	52	Barbados	BRB								08	ANIMAL FEED STUFF	1	No Quantity			0		0		17939			0
S3	2016	2016	2016	2	0	2	Export	100	Bulgaria	BGR	56	Belgium	BEL								08	ANIMAL FEED STUFF	1	No Quantity			0		0		1299108			0
S3	2016	2016	2016	2	0	2	Export	100	Bulgaria	BGR	68	Bolivia (Plurinational State of)	BOL								08	ANIMAL FEED STUFF	1	No Quantity			0		0		85760			0
S3	2016	2016	2016	2	0	2	Export	100	Bulgaria	BGR	70	Bosnia Herzegovina	BIH								08	ANIMAL FEED STUFF	1	No Quantity			0		0		11474			0
S3	2016	2016	2016	2	0	2	Export	100	Bulgaria	BGR	76	Brazil	BRA								08	ANIMAL FEED STUFF	1	No Quantity			0		0		542226			0
S3	2016	2016	2016	2	0	2	Export	100	Bulgaria	BGR	112	Belarus	BLR								08	ANIMAL FEED STUFF	1	No Quantity			0		0		821788			0
S3	2016	2016	2016	2	0	2	Export	100	Bulgaria	BGR	124	Canada	CAN								08	ANIMAL FEED STUFF	1	No Quantity			0		0		1114453			0
S3	2016	2016	2016	2	0	2	Export	100	Bulgaria	BGR	144	Sri Lanka	LKA								08	ANIMAL FEED STUFF	1	No Quantity			0		0		418600			0
S3	2016	2016	2016	2	0	2	Export	100	Bulgaria	BGR	152	Chile	CHL								08	ANIMAL FEED STUFF	1	No Quantity			0		0		330182			0
S3	2016	2016	2016	2	0	2	Export	100	Bulgaria	BGR	156	China	CHN								08	ANIMAL FEED STUFF	1	No Quantity			0		0		1211947			0
S3	2016	2016	2016	2	0	2	Export	100	Bulgaria	BGR	188	Costa Rica	CRI								08	ANIMAL FEED STUFF	1	No Quantity			0		0		17331			0
S3	2016	2016	2016	2	0	2	Export	100	Bulgaria	BGR	191	Croatia	HRV								08	ANIMAL FEED STUFF	1	No Quantity			0		0		454210			0
S3	2016	2016	2016	2	0	2	Export	100	Bulgaria	BGR	196	Cyprus	CYP								08	ANIMAL FEED STUFF	1	No Quantity			0		0		3490184			0
S3	2016	2016	2016	2	0	2	Export	100	Bulgaria	BGR	203	Czechia	CZE								08	ANIMAL FEED STUFF	1	No Quantity			0		0		345037			0
S3	2016	2016	2016	2	0	2	Export	100	Bulgaria	BGR	208	Denmark	DNK								08	ANIMAL FEED STUFF	1	No Quantity			0		0		837790			0
S3	2016	2016	2016	2	0	2	Export	100	Bulgaria	BGR	214	Dominican Rep.	DOM								08	ANIMAL FEED STUFF	1	No Quantity			0		0		196760			0
S3	2016	2016	2016	2	0	2	Export	100	Bulgaria	BGR	218	Ecuador	ECU								08	ANIMAL FEED STUFF	1	No Quantity			0		0		248437			0
S3	2016	2016	2016	2	0	2	Export	100	Bulgaria	BGR	233	Estonia	EST								08	ANIMAL FEED STUFF	1	No Quantity			0		0		1880			0
S3	2016	2016	2016	2	0	2	Export	100	Bulgaria	BGR	246	Finland	FIN								08	ANIMAL FEED STUFF	1	No Quantity			0		0		711269			0
S3	2016	2016	2016	2	0	2	Export	100	Bulgaria	BGR	251	France	FRA								08	ANIMAL FEED STUFF	1	No Quantity			0		0		4389403			0
S3	2016	2016	2016	2	0	2	Export	100	Bulgaria	BGR	268	Georgia	GEO								08	ANIMAL FEED STUFF	1	No Quantity			0		0		130197			0
S3	2016	2016	2016	2	0	2	Export	100	Bulgaria	BGR	276	Germany	DEU								08	ANIMAL FEED STUFF	1	No Quantity			0		0		16428062			0
S3	2016	2016	2016	2	0	2	Export	100	Bulgaria	BGR	300	Greece	GRC								08	ANIMAL FEED STUFF	1	No Quantity			0		0		30230849			0
S3	2016	2016	2016	2	0	2	Export	100	Bulgaria	BGR	320	Guatemala	GTM								08	ANIMAL FEED STUFF	1	No Quantity			0		0		191545			0
S3	2016	2016	2016	2	0	2	Export	100	Bulgaria	BGR	348	Hungary	HUN								08	ANIMAL FEED STUFF	1	No Quantity			0		0		1240462			0
S3	2016	2016	2016	2	0	2	Export	100	Bulgaria	BGR	360	Indonesia	IDN								08	ANIMAL FEED STUFF	1	No Quantity			0		0		4012204			0
S3	2016	2016	2016	2	0	2	Export	100	Bulgaria	BGR	364	Iran	IRN								08	ANIMAL FEED STUFF	1	No Quantity			0		0		725807			0
S3	2016	2016	2016	2	0	2	Export	100	Bulgaria	BGR	368	Iraq	IRQ								08	ANIMAL FEED STUFF	1	No Quantity			0		0		1170			0
S3	2016	2016	2016	2	0	2	Export	100	Bulgaria	BGR	376	Israel	ISR								08	ANIMAL FEED STUFF	1	No Quantity			0		0		937710			0
S3	2016	2016	2016	2	0	2	Export	100	Bulgaria	BGR	381	Italy	ITA								08	ANIMAL FEED STUFF	1	No Quantity			0		0		11456043			0
S3	2016	2016	2016	2	0	2	Export	100	Bulgaria	BGR	392	Japan	JPN								08	ANIMAL FEED STUFF	1	No Quantity			0		0		475823			0
S3	2016	2016	2016	2	0	2	Export	100	Bulgaria	BGR	398	Kazakhstan	KAZ								08	ANIMAL FEED STUFF	1	No Quantity			0		0		184666			0
S3	2016	2016	2016	2	0	2	Export	100	Bulgaria	BGR	400	Jordan	JOR								08	ANIMAL FEED STUFF	1	No Quantity			0		0		152222			0
S3	2016	2016	2016	2	0	2	Export	100	Bulgaria	BGR	410	Rep. of Korea	KOR								08	ANIMAL FEED STUFF	1	No Quantity			0		0		349375			0
S3	2016	2016	2016	2	0	2	Export	100	Bulgaria	BGR	414	Kuwait	KWT								08	ANIMAL FEED STUFF	1	No Quantity			0		0		3417			0
S3	2016	2016	2016	2	0	2	Export	100	Bulgaria	BGR	422	Lebanon	LBN								08	ANIMAL FEED STUFF	1	No Quantity			0		0		519403			0
S3	2016	2016	2016	2	0	2	Export	100	Bulgaria	BGR	434	Libya	LBY								08	ANIMAL FEED STUFF	1	No Quantity			0		0		45354			0
S3	2016	2016	2016	2	0	2	Export	100	Bulgaria	BGR	440	Lithuania	LTU								08	ANIMAL FEED STUFF	1	No Quantity			0		0		242600			0
S3	2016	2016	2016	2	0	2	Export	100	Bulgaria	BGR	470	Malta	MLT								08	ANIMAL FEED STUFF	1	No Quantity			0		0		13183			0
S3	2016	2016	2016	2	0	2	Export	100	Bulgaria	BGR	484	Mexico	MEX								08	ANIMAL FEED STUFF	1	No Quantity			0		0		2698975			0
S3	2016	2016	2016	2	0	2	Export	100	Bulgaria	BGR	490	Other Asia, nes									08	ANIMAL FEED STUFF	1	No Quantity			0		0		1577336			0
S3	2016	2016	2016	2	0	2	Export	100	Bulgaria	BGR	499	Montenegro	MNE								08	ANIMAL FEED STUFF	1	No Quantity			0		0		523			0
S3	2016	2016	2016	2	0	2	Export	100	Bulgaria	BGR	504	Morocco	MAR								08	ANIMAL FEED STUFF	1	No Quantity			0		0		2374095			0
S3	2016	2016	2016	2	0	2	Export	100	Bulgaria	BGR	528	Netherlands	NLD								08	ANIMAL FEED STUFF	1	No Quantity			0		0		15777684			0
S3	2016	2016	2016	2	0	2	Export	100	Bulgaria	BGR	554	New Zealand	NZL								08	ANIMAL FEED STUFF	1	No Quantity			0		0		909991			0
S3	2016	2016	2016	2	0	2	Export	100	Bulgaria	BGR	579	Norway	NOR								08	ANIMAL FEED STUFF	1	No Quantity			0		0		1068657			0
S3	2016	2016	2016	2	0	2	Export	100	Bulgaria	BGR	586	Pakistan	PAK								08	ANIMAL FEED STUFF	1	No Quantity			0		0		1171147			0
S3	2016	2016	2016	2	0	2	Export	100	Bulgaria	BGR	591	Panama	PAN								08	ANIMAL FEED STUFF	1	No Quantity			0		0		158228			0
S3	2016	2016	2016	2	0	2	Export	100	Bulgaria	BGR	604	Peru	PER								08	ANIMAL FEED STUFF	1	No Quantity			0		0		270588			0
S3	2016	2016	2016	2	0	2	Export	100	Bulgaria	BGR	608	Philippines	PHL								08	ANIMAL FEED STUFF	1	No Quantity			0		0		617372			0
S3	2016	2016	2016	2	0	2	Export	100	Bulgaria	BGR	616	Poland	POL								08	ANIMAL FEED STUFF	1	No Quantity			0		0		5994082			0
S3	2016	2016	2016	2	0	2	Export	100	Bulgaria	BGR	620	Portugal	PRT								08	ANIMAL FEED STUFF	1	No Quantity			0		0		10792			0
S3	2016	2016	2016	2	0	2	Export	100	Bulgaria	BGR	642	Romania	ROU								08	ANIMAL FEED STUFF	1	No Quantity			0		0		26048305			0
S3	2016	2016	2016	2	0	2	Export	100	Bulgaria	BGR	643	Russian Federation	RUS								08	ANIMAL FEED STUFF	1	No Quantity			0		0		12584849			0
S3	2016	2016	2016	2	0	2	Export	100	Bulgaria	BGR	682	Saudi Arabia	SAU								08	ANIMAL FEED STUFF	1	No Quantity			0		0		428764			0
S3	2016	2016	2016	2	0	2	Export	100	Bulgaria	BGR	688	Serbia	SRB								08	ANIMAL FEED STUFF	1	No Quantity			0		0		861457			0
S3	2016	2016	2016	2	0	2	Export	100	Bulgaria	BGR	699	India	IND								08	ANIMAL FEED STUFF	1	No Quantity			0		0		3402211			0
S3	2016	2016	2016	2	0	2	Export	100	Bulgaria	BGR	702	Singapore	SGP								08	ANIMAL FEED STUFF	1	No Quantity			0		0		13711			0
S3	2016	2016	2016	2	0	2	Export	100	Bulgaria	BGR	703	Slovakia	SVK								08	ANIMAL FEED STUFF	1	No Quantity			0		0		328106			0
S3	2016	2016	2016	2	0	2	Export	100	Bulgaria	BGR	704	Viet Nam	VNM								08	ANIMAL FEED STUFF	1	No Quantity			0		0		195800			0
S3	2016	2016	2016	2	0	2	Export	100	Bulgaria	BGR	705	Slovenia	SVN								08	ANIMAL FEED STUFF	1	No Quantity			0		0		265181			0
S3	2016	2016	2016	2	0	2	Export	100	Bulgaria	BGR	710	South Africa	ZAF								08	ANIMAL FEED STUFF	1	No Quantity			0		0		2342773			0
S3	2016	2016	2016	2	0	2	Export	100	Bulgaria	BGR	724	Spain	ESP								08	ANIMAL FEED STUFF	1	No Quantity			0		0		3648449			0
S3	2016	2016	2016	2	0	2	Export	100	Bulgaria	BGR	729	Sudan	SDN								08	ANIMAL FEED STUFF	1	No Quantity			0		0		123894			0
S3	2016	2016	2016	2	0	2	Export	100	Bulgaria	BGR	752	Sweden	SWE								08	ANIMAL FEED STUFF	1	No Quantity			0		0		714115			0
S3	2016	2016	2016	2	0	2	Export	100	Bulgaria	BGR	757	Switzerland	CHE								08	ANIMAL FEED STUFF	1	No Quantity			0		0		14158			0
S3	2016	2016	2016	2	0	2	Export	100	Bulgaria	BGR	760	Syria	SYR								08	ANIMAL FEED STUFF	1	No Quantity			0		0		90432			0
S3	2016	2016	2016	2	0	2	Export	100	Bulgaria	BGR	764	Thailand	THA								08	ANIMAL FEED STUFF	1	No Quantity			0		0		3627207			0
S3	2016	2016	2016	2	0	2	Export	100	Bulgaria	BGR	780	Trinidad and Tobago	TTO								08	ANIMAL FEED STUFF	1	No Quantity			0		0		16345			0
S3	2016	2016	2016	2	0	2	Export	100	Bulgaria	BGR	784	United Arab Emirates	ARE								08	ANIMAL FEED STUFF	1	No Quantity			0		0		85070			0
S3	2016	2016	2016	2	0	2	Export	100	Bulgaria	BGR	788	Tunisia	TUN								08	ANIMAL FEED STUFF	1	No Quantity			0		0		452928			0
S3	2016	2016	2016	2	0	2	Export	100	Bulgaria	BGR	792	Turkey	TUR								08	ANIMAL FEED STUFF	1	No Quantity			0		0		54198634			0
S3	2016	2016	2016	2	0	2	Export	100	Bulgaria	BGR	804	Ukraine	UKR								08	ANIMAL FEED STUFF	1	No Quantity			0		0		1121417			0
S3	2016	2016	2016	2	0	2	Export	100	Bulgaria	BGR	807	North Macedonia	MKD								08	ANIMAL FEED STUFF	1	No Quantity			0		0		1104429			0
S3	2016	2016	2016	2	0	2	Export	100	Bulgaria	BGR	818	Egypt	EGY								08	ANIMAL FEED STUFF	1	No Quantity			0		0		2061556			0
S3	2016	2016	2016	2	0	2	Export	100	Bulgaria	BGR	826	United Kingdom	GBR								08	ANIMAL FEED STUFF	1	No Quantity			0		0		794930			0
S3	2016	2016	2016	2	0	2	Export	100	Bulgaria	BGR	837	Bunkers									08	ANIMAL FEED STUFF	1	No Quantity			0		0		180671			0
S3	2016	2016	2016	2	0	2	Export	100	Bulgaria	BGR	842	USA	USA								08	ANIMAL FEED STUFF	1	No Quantity			0		0		3572524			0
S3	2016	2016	2016	2	0	2	Export	104	Myanmar	MMR	0	World	WLD								08	ANIMAL FEED STUFF	1	No Quantity							889412			0
S3	2016	2016	2016	2	0	2	Export	104	Myanmar	MMR	156	China	CHN								08	ANIMAL FEED STUFF	1	No Quantity							219548			0
S3	2016	2016	2016	2	0	2	Export	104	Myanmar	MMR	410	Rep. of Korea	KOR								08	ANIMAL FEED STUFF	1	No Quantity							355600			0
S3	2016	2016	2016	2	0	2	Export	104	Myanmar	MMR	699	India	IND								08	ANIMAL FEED STUFF	1	No Quantity							190000			0
S3	2016	2016	2016	2	0	2	Export	104	Myanmar	MMR	764	Thailand	THA								08	ANIMAL FEED STUFF	1	No Quantity							124264			0
S3	2016	2016	2016	2	0	2	Export	100	Bulgaria	BGR	0	World	WLD								09	MISC.EDIBLE PRODUCTS ETC	1	No Quantity			0		0		97718033			4
S3	2016	2016	2016	2	0	2	Export	100	Bulgaria	BGR	4	Afghanistan	AFG								09	MISC.EDIBLE PRODUCTS ETC	1	No Quantity			0		0		13654			0
S3	2016	2016	2016	2	0	2	Export	100	Bulgaria	BGR	8	Albania	ALB								09	MISC.EDIBLE PRODUCTS ETC	1	No Quantity			0		0		671129			0
S3	2016	2016	2016	2	0	2	Export	100	Bulgaria	BGR	31	Azerbaijan	AZE								09	MISC.EDIBLE PRODUCTS ETC	1	No Quantity			0		0		601225			0
S3	2016	2016	2016	2	0	2	Export	100	Bulgaria	BGR	36	Australia	AUS								09	MISC.EDIBLE PRODUCTS ETC	1	No Quantity			0		0		9336			0
S3	2016	2016	2016	2	0	2	Export	100	Bulgaria	BGR	40	Austria	AUT								09	MISC.EDIBLE PRODUCTS ETC	1	No Quantity			0		0		1180069			0
S3	2016	2016	2016	2	0	2	Export	100	Bulgaria	BGR	48	Bahrain	BHR								09	MISC.EDIBLE PRODUCTS ETC	1	No Quantity			0		0		62048			0
S3	2016	2016	2016	2	0	2	Export	100	Bulgaria	BGR	51	Armenia	ARM								09	MISC.EDIBLE PRODUCTS ETC	1	No Quantity			0		0		144504			0
S3	2016	2016	2016	2	0	2	Export	100	Bulgaria	BGR	56	Belgium	BEL								09	MISC.EDIBLE PRODUCTS ETC	1	No Quantity			0		0		2177346			4
S3	2016	2016	2016	2	0	2	Export	100	Bulgaria	BGR	70	Bosnia Herzegovina	BIH								09	MISC.EDIBLE PRODUCTS ETC	1	No Quantity			0		0		886226			0
S3	2016	2016	2016	2	0	2	Export	100	Bulgaria	BGR	104	Myanmar	MMR								09	MISC.EDIBLE PRODUCTS ETC	1	No Quantity			0		0		19954			0
S3	2016	2016	2016	2	0	2	Export	100	Bulgaria	BGR	112	Belarus	BLR								09	MISC.EDIBLE PRODUCTS ETC	1	No Quantity			0		0		27010			0
S3	2016	2016	2016	2	0	2	Export	100	Bulgaria	BGR	116	Cambodia	KHM								09	MISC.EDIBLE PRODUCTS ETC	1	No Quantity			0		0		1615			0
S3	2016	2016	2016	2	0	2	Export	100	Bulgaria	BGR	124	Canada	CAN								09	MISC.EDIBLE PRODUCTS ETC	1	No Quantity			0		0		93325			0
S3	2016	2016	2016	2	0	2	Export	100	Bulgaria	BGR	132	Cabo Verde	CPV								09	MISC.EDIBLE PRODUCTS ETC	1	No Quantity			0		0		74956			0
S3	2016	2016	2016	2	0	2	Export	100	Bulgaria	BGR	156	China	CHN								09	MISC.EDIBLE PRODUCTS ETC	1	No Quantity			0		0		278357			0
S3	2016	2016	2016	2	0	2	Export	100	Bulgaria	BGR	170	Colombia	COL								09	MISC.EDIBLE PRODUCTS ETC	1	No Quantity			0		0		36748			0
S3	2016	2016	2016	2	0	2	Export	100	Bulgaria	BGR	191	Croatia	HRV								09	MISC.EDIBLE PRODUCTS ETC	1	No Quantity			0		0		190400			0
S3	2016	2016	2016	2	0	2	Export	100	Bulgaria	BGR	196	Cyprus	CYP								09	MISC.EDIBLE PRODUCTS ETC	1	No Quantity			0		0		740609			0
S3	2016	2016	2016	2	0	2	Export	100	Bulgaria	BGR	203	Czechia	CZE								09	MISC.EDIBLE PRODUCTS ETC	1	No Quantity			0		0		847478			0
S3	2016	2016	2016	2	0	2	Export	100	Bulgaria	BGR	208	Denmark	DNK								09	MISC.EDIBLE PRODUCTS ETC	1	No Quantity			0		0		2824828			0
S3	2016	2016	2016	2	0	2	Export	100	Bulgaria	BGR	231	Ethiopia	ETH								09	MISC.EDIBLE PRODUCTS ETC	1	No Quantity			0		0		923			0
S3	2016	2016	2016	2	0	2	Export	100	Bulgaria	BGR	233	Estonia	EST								09	MISC.EDIBLE PRODUCTS ETC	1	No Quantity			0		0		15428			0
S3	2016	2016	2016	2	0	2	Export	100	Bulgaria	BGR	246	Finland	FIN								09	MISC.EDIBLE PRODUCTS ETC	1	No Quantity			0		0		31879			0
S3	2016	2016	2016	2	0	2	Export	100	Bulgaria	BGR	251	France	FRA								09	MISC.EDIBLE PRODUCTS ETC	1	No Quantity			0		0		978706			0
S3	2016	2016	2016	2	0	2	Export	100	Bulgaria	BGR	268	Georgia	GEO								09	MISC.EDIBLE PRODUCTS ETC	1	No Quantity			0		0		274451			0
S3	2016	2016	2016	2	0	2	Export	100	Bulgaria	BGR	276	Germany	DEU								09	MISC.EDIBLE PRODUCTS ETC	1	No Quantity			0		0		4412310			0
S3	2016	2016	2016	2	0	2	Export	100	Bulgaria	BGR	288	Ghana	GHA								09	MISC.EDIBLE PRODUCTS ETC	1	No Quantity			0		0		43349			0
S3	2016	2016	2016	2	0	2	Export	100	Bulgaria	BGR	300	Greece	GRC								09	MISC.EDIBLE PRODUCTS ETC	1	No Quantity			0		0		14900953			0
S3	2016	2016	2016	2	0	2	Export	100	Bulgaria	BGR	344	China, Hong Kong SAR	HKG								09	MISC.EDIBLE PRODUCTS ETC	1	No Quantity			0		0		1791310			0
S3	2016	2016	2016	2	0	2	Export	100	Bulgaria	BGR	348	Hungary	HUN								09	MISC.EDIBLE PRODUCTS ETC	1	No Quantity			0		0		1634721			0
S3	2016	2016	2016	2	0	2	Export	100	Bulgaria	BGR	364	Iran	IRN								09	MISC.EDIBLE PRODUCTS ETC	1	No Quantity			0		0		6480			0
S3	2016	2016	2016	2	0	2	Export	100	Bulgaria	BGR	368	Iraq	IRQ								09	MISC.EDIBLE PRODUCTS ETC	1	No Quantity			0		0		1437392			0
S3	2016	2016	2016	2	0	2	Export	100	Bulgaria	BGR	372	Ireland	IRL								09	MISC.EDIBLE PRODUCTS ETC	1	No Quantity			0		0		557			0
S3	2016	2016	2016	2	0	2	Export	100	Bulgaria	BGR	376	Israel	ISR								09	MISC.EDIBLE PRODUCTS ETC	1	No Quantity			0		0		508717			0
S3	2016	2016	2016	2	0	2	Export	100	Bulgaria	BGR	381	Italy	ITA								09	MISC.EDIBLE PRODUCTS ETC	1	No Quantity			0		0		1289800			0
S3	2016	2016	2016	2	0	2	Export	100	Bulgaria	BGR	384	Côte d'Ivoire	CIV								09	MISC.EDIBLE PRODUCTS ETC	1	No Quantity			0		0		8550			0
S3	2016	2016	2016	2	0	2	Export	100	Bulgaria	BGR	392	Japan	JPN								09	MISC.EDIBLE PRODUCTS ETC	1	No Quantity			0		0		5365			0
S3	2016	2016	2016	2	0	2	Export	100	Bulgaria	BGR	398	Kazakhstan	KAZ								09	MISC.EDIBLE PRODUCTS ETC	1	No Quantity			0		0		81128			0
S3	2016	2016	2016	2	0	2	Export	100	Bulgaria	BGR	400	Jordan	JOR								09	MISC.EDIBLE PRODUCTS ETC	1	No Quantity			0		0		334187			0
S3	2016	2016	2016	2	0	2	Export	100	Bulgaria	BGR	404	Kenya	KEN								09	MISC.EDIBLE PRODUCTS ETC	1	No Quantity			0		0		1615			0
S3	2016	2016	2016	2	0	2	Export	100	Bulgaria	BGR	410	Rep. of Korea	KOR								09	MISC.EDIBLE PRODUCTS ETC	1	No Quantity			0		0		32086			0
S3	2016	2016	2016	2	0	2	Export	100	Bulgaria	BGR	414	Kuwait	KWT								09	MISC.EDIBLE PRODUCTS ETC	1	No Quantity			0		0		735008			0
S3	2016	2016	2016	2	0	2	Export	100	Bulgaria	BGR	417	Kyrgyzstan	KGZ								09	MISC.EDIBLE PRODUCTS ETC	1	No Quantity			0		0		49902			0
S3	2016	2016	2016	2	0	2	Export	100	Bulgaria	BGR	422	Lebanon	LBN								09	MISC.EDIBLE PRODUCTS ETC	1	No Quantity			0		0		682035			0
S3	2016	2016	2016	2	0	2	Export	100	Bulgaria	BGR	428	Latvia	LVA								09	MISC.EDIBLE PRODUCTS ETC	1	No Quantity			0		0		148888			0
S3	2016	2016	2016	2	0	2	Export	100	Bulgaria	BGR	434	Libya	LBY								09	MISC.EDIBLE PRODUCTS ETC	1	No Quantity			0		0		29003			0
S3	2016	2016	2016	2	0	2	Export	100	Bulgaria	BGR	440	Lithuania	LTU								09	MISC.EDIBLE PRODUCTS ETC	1	No Quantity			0		0		222476			0
S3	2016	2016	2016	2	0	2	Export	100	Bulgaria	BGR	450	Madagascar	MDG								09	MISC.EDIBLE PRODUCTS ETC	1	No Quantity			0		0		25886			0
S3	2016	2016	2016	2	0	2	Export	100	Bulgaria	BGR	470	Malta	MLT								09	MISC.EDIBLE PRODUCTS ETC	1	No Quantity			0		0		236983			0
S3	2016	2016	2016	2	0	2	Export	100	Bulgaria	BGR	480	Mauritius	MUS								09	MISC.EDIBLE PRODUCTS ETC	1	No Quantity			0		0		127140			0
S3	2016	2016	2016	2	0	2	Export	100	Bulgaria	BGR	490	Other Asia, nes									09	MISC.EDIBLE PRODUCTS ETC	1	No Quantity			0		0		1722			0
S3	2016	2016	2016	2	0	2	Export	100	Bulgaria	BGR	496	Mongolia	MNG								09	MISC.EDIBLE PRODUCTS ETC	1	No Quantity			0		0		758259			0
S3	2016	2016	2016	2	0	2	Export	100	Bulgaria	BGR	498	Rep. of Moldova	MDA								09	MISC.EDIBLE PRODUCTS ETC	1	No Quantity			0		0		1076817			0
S3	2016	2016	2016	2	0	2	Export	100	Bulgaria	BGR	499	Montenegro	MNE								09	MISC.EDIBLE PRODUCTS ETC	1	No Quantity			0		0		116010			0
S3	2016	2016	2016	2	0	2	Export	100	Bulgaria	BGR	524	Nepal	NPL								09	MISC.EDIBLE PRODUCTS ETC	1	No Quantity			0		0		648192			0
S3	2016	2016	2016	2	0	2	Export	100	Bulgaria	BGR	528	Netherlands	NLD								09	MISC.EDIBLE PRODUCTS ETC	1	No Quantity			0		0		332233			0
S3	2016	2016	2016	2	0	2	Export	100	Bulgaria	BGR	554	New Zealand	NZL								09	MISC.EDIBLE PRODUCTS ETC	1	No Quantity			0		0		19927			0
S3	2016	2016	2016	2	0	2	Export	100	Bulgaria	BGR	566	Nigeria	NGA								09	MISC.EDIBLE PRODUCTS ETC	1	No Quantity			0		0		91025			0
S3	2016	2016	2016	2	0	2	Export	100	Bulgaria	BGR	568	Other Europe, nes									09	MISC.EDIBLE PRODUCTS ETC	1	No Quantity			0		0		4439			0
S3	2016	2016	2016	2	0	2	Export	100	Bulgaria	BGR	577	Other Africa, nes									09	MISC.EDIBLE PRODUCTS ETC	1	No Quantity			0		0		220320			0
S3	2016	2016	2016	2	0	2	Export	100	Bulgaria	BGR	579	Norway	NOR								09	MISC.EDIBLE PRODUCTS ETC	1	No Quantity			0		0		2237			0
S3	2016	2016	2016	2	0	2	Export	100	Bulgaria	BGR	586	Pakistan	PAK								09	MISC.EDIBLE PRODUCTS ETC	1	No Quantity			0		0		22043			0
S3	2016	2016	2016	2	0	2	Export	100	Bulgaria	BGR	608	Philippines	PHL								09	MISC.EDIBLE PRODUCTS ETC	1	No Quantity			0		0		6316			0
S3	2016	2016	2016	2	0	2	Export	100	Bulgaria	BGR	616	Poland	POL								09	MISC.EDIBLE PRODUCTS ETC	1	No Quantity			0		0		3544067			0
S3	2016	2016	2016	2	0	2	Export	100	Bulgaria	BGR	620	Portugal	PRT								09	MISC.EDIBLE PRODUCTS ETC	1	No Quantity			0		0		166501			0
S3	2016	2016	2016	2	0	2	Export	100	Bulgaria	BGR	634	Qatar	QAT								09	MISC.EDIBLE PRODUCTS ETC	1	No Quantity			0		0		10718			0
S3	2016	2016	2016	2	0	2	Export	100	Bulgaria	BGR	642	Romania	ROU								09	MISC.EDIBLE PRODUCTS ETC	1	No Quantity			0		0		14419509			0
S3	2016	2016	2016	2	0	2	Export	100	Bulgaria	BGR	643	Russian Federation	RUS								09	MISC.EDIBLE PRODUCTS ETC	1	No Quantity			0		0		3666708			0
S3	2016	2016	2016	2	0	2	Export	100	Bulgaria	BGR	682	Saudi Arabia	SAU								09	MISC.EDIBLE PRODUCTS ETC	1	No Quantity			0		0		899927			0
S3	2016	2016	2016	2	0	2	Export	100	Bulgaria	BGR	686	Senegal	SEN								09	MISC.EDIBLE PRODUCTS ETC	1	No Quantity			0		0		14103			0
S3	2016	2016	2016	2	0	2	Export	100	Bulgaria	BGR	688	Serbia	SRB								09	MISC.EDIBLE PRODUCTS ETC	1	No Quantity			0		0		4906587			0
S3	2016	2016	2016	2	0	2	Export	100	Bulgaria	BGR	699	India	IND								09	MISC.EDIBLE PRODUCTS ETC	1	No Quantity			0		0		30099			0
S3	2016	2016	2016	2	0	2	Export	100	Bulgaria	BGR	702	Singapore	SGP								09	MISC.EDIBLE PRODUCTS ETC	1	No Quantity			0		0		53928			0
S3	2016	2016	2016	2	0	2	Export	100	Bulgaria	BGR	703	Slovakia	SVK								09	MISC.EDIBLE PRODUCTS ETC	1	No Quantity			0		0		238530			4
S3	2016	2016	2016	2	0	2	Export	100	Bulgaria	BGR	704	Viet Nam	VNM								09	MISC.EDIBLE PRODUCTS ETC	1	No Quantity			0		0		281339			0
S3	2016	2016	2016	2	0	2	Export	100	Bulgaria	BGR	705	Slovenia	SVN								09	MISC.EDIBLE PRODUCTS ETC	1	No Quantity			0		0		163276			0
S3	2016	2016	2016	2	0	2	Export	100	Bulgaria	BGR	710	South Africa	ZAF								09	MISC.EDIBLE PRODUCTS ETC	1	No Quantity			0		0		55585			0
S3	2016	2016	2016	2	0	2	Export	100	Bulgaria	BGR	724	Spain	ESP								09	MISC.EDIBLE PRODUCTS ETC	1	No Quantity			0		0		1701769			0
S3	2016	2016	2016	2	0	2	Export	100	Bulgaria	BGR	729	Sudan	SDN								09	MISC.EDIBLE PRODUCTS ETC	1	No Quantity			0		0		28842			0
S3	2016	2016	2016	2	0	2	Export	100	Bulgaria	BGR	752	Sweden	SWE								09	MISC.EDIBLE PRODUCTS ETC	1	No Quantity			0		0		200175			0
S3	2016	2016	2016	2	0	2	Export	100	Bulgaria	BGR	757	Switzerland	CHE								09	MISC.EDIBLE PRODUCTS ETC	1	No Quantity			0		0		100690			0
S3	2016	2016	2016	2	0	2	Export	100	Bulgaria	BGR	760	Syria	SYR								09	MISC.EDIBLE PRODUCTS ETC	1	No Quantity			0		0		303309			0
S3	2016	2016	2016	2	0	2	Export	100	Bulgaria	BGR	762	Tajikistan	TJK								09	MISC.EDIBLE PRODUCTS ETC	1	No Quantity			0		0		282969			0
S3	2016	2016	2016	2	0	2	Export	100	Bulgaria	BGR	768	Togo	TGO								09	MISC.EDIBLE PRODUCTS ETC	1	No Quantity			0		0		27196			0
S3	2016	2016	2016	2	0	2	Export	100	Bulgaria	BGR	784	United Arab Emirates	ARE								09	MISC.EDIBLE PRODUCTS ETC	1	No Quantity			0		0		257812			0
S3	2016	2016	2016	2	0	2	Export	100	Bulgaria	BGR	788	Tunisia	TUN								09	MISC.EDIBLE PRODUCTS ETC	1	No Quantity			0		0		21787			0
S3	2016	2016	2016	2	0	2	Export	100	Bulgaria	BGR	792	Turkey	TUR								09	MISC.EDIBLE PRODUCTS ETC	1	No Quantity			0		0		10595182			0
S3	2016	2016	2016	2	0	2	Export	100	Bulgaria	BGR	795	Turkmenistan	TKM								09	MISC.EDIBLE PRODUCTS ETC	1	No Quantity			0		0		4251			0
S3	2016	2016	2016	2	0	2	Export	100	Bulgaria	BGR	804	Ukraine	UKR								09	MISC.EDIBLE PRODUCTS ETC	1	No Quantity			0		0		927237			0
S3	2016	2016	2016	2	0	2	Export	100	Bulgaria	BGR	807	North Macedonia	MKD								09	MISC.EDIBLE PRODUCTS ETC	1	No Quantity			0		0		4308684			0
S3	2016	2016	2016	2	0	2	Export	100	Bulgaria	BGR	818	Egypt	EGY								09	MISC.EDIBLE PRODUCTS ETC	1	No Quantity			0		0		17801			0
S3	2016	2016	2016	2	0	2	Export	100	Bulgaria	BGR	826	United Kingdom	GBR								09	MISC.EDIBLE PRODUCTS ETC	1	No Quantity			0		0		3609073			0
S3	2016	2016	2016	2	0	2	Export	100	Bulgaria	BGR	842	USA	USA								09	MISC.EDIBLE PRODUCTS ETC	1	No Quantity			0		0		2439017			0
S3	2016	2016	2016	2	0	2	Export	100	Bulgaria	BGR	860	Uzbekistan	UZB								09	MISC.EDIBLE PRODUCTS ETC	1	No Quantity			0		0		32707			0
S3	2016	2016	2016	2	0	2	Export	100	Bulgaria	BGR	887	Yemen	YEM								09	MISC.EDIBLE PRODUCTS ETC	1	No Quantity			0		0		177448			0
S3	2016	2016	2016	2	0	2	Export	100	Bulgaria	BGR	899	Areas, nes									09	MISC.EDIBLE PRODUCTS ETC	1	No Quantity			0		0		3577			0
S3	2016	2016	2016	2	0	2	Export	104	Myanmar	MMR	0	World	WLD								09	MISC.EDIBLE PRODUCTS ETC	1	No Quantity							1573626			0
S3	2016	2016	2016	2	0	2	Export	104	Myanmar	MMR	36	Australia	AUS								09	MISC.EDIBLE PRODUCTS ETC	1	No Quantity							260			0
S3	2016	2016	2016	2	0	2	Export	104	Myanmar	MMR	124	Canada	CAN								09	MISC.EDIBLE PRODUCTS ETC	1	No Quantity							24856			0
S3	2016	2016	2016	2	0	2	Export	104	Myanmar	MMR	156	China	CHN								09	MISC.EDIBLE PRODUCTS ETC	1	No Quantity							9962			0
S3	2016	2016	2016	2	0	2	Export	104	Myanmar	MMR	276	Germany	DEU								09	MISC.EDIBLE PRODUCTS ETC	1	No Quantity							2016			0
S3	2016	2016	2016	2	0	2	Export	104	Myanmar	MMR	344	China, Hong Kong SAR	HKG								09	MISC.EDIBLE PRODUCTS ETC	1	No Quantity							71			0
S3	2016	2016	2016	2	0	2	Export	104	Myanmar	MMR	392	Japan	JPN								09	MISC.EDIBLE PRODUCTS ETC	1	No Quantity							3200			0
S3	2016	2016	2016	2	0	2	Export	104	Myanmar	MMR	410	Rep. of Korea	KOR								09	MISC.EDIBLE PRODUCTS ETC	1	No Quantity							577546			0
S3	2016	2016	2016	2	0	2	Export	104	Myanmar	MMR	458	Malaysia	MYS								09	MISC.EDIBLE PRODUCTS ETC	1	No Quantity							212548			0
S3	2016	2016	2016	2	0	2	Export	104	Myanmar	MMR	490	Other Asia, nes									09	MISC.EDIBLE PRODUCTS ETC	1	No Quantity							111			0
S3	2016	2016	2016	2	0	2	Export	104	Myanmar	MMR	634	Qatar	QAT								09	MISC.EDIBLE PRODUCTS ETC	1	No Quantity							907			0
S3	2016	2016	2016	2	0	2	Export	104	Myanmar	MMR	682	Saudi Arabia	SAU								09	MISC.EDIBLE PRODUCTS ETC	1	No Quantity							5040			0
S3	2016	2016	2016	2	0	2	Export	104	Myanmar	MMR	699	India	IND								09	MISC.EDIBLE PRODUCTS ETC	1	No Quantity							10042			0
S3	2016	2016	2016	2	0	2	Export	104	Myanmar	MMR	702	Singapore	SGP								09	MISC.EDIBLE PRODUCTS ETC	1	No Quantity							652933			0
S3	2016	2016	2016	2	0	2	Export	104	Myanmar	MMR	764	Thailand	THA								09	MISC.EDIBLE PRODUCTS ETC	1	No Quantity							5524			0
S3	2016	2016	2016	2	0	2	Export	104	Myanmar	MMR	784	United Arab Emirates	ARE								09	MISC.EDIBLE PRODUCTS ETC	1	No Quantity							49533			0
S3	2016	2016	2016	2	0	2	Export	104	Myanmar	MMR	842	USA	USA								09	MISC.EDIBLE PRODUCTS ETC	1	No Quantity							19076			0
S3	2016	2016	2016	2	0	2	Export	100	Bulgaria	BGR	0	World	WLD								11	BEVERAGES	1	No Quantity			0		0		103547307			0
S3	2016	2016	2016	2	0	2	Export	100	Bulgaria	BGR	8	Albania	ALB								11	BEVERAGES	1	No Quantity			0		0		43885			0
S3	2016	2016	2016	2	0	2	Export	100	Bulgaria	BGR	12	Algeria	DZA								11	BEVERAGES	1	No Quantity			0		0		145871			0
S3	2016	2016	2016	2	0	2	Export	100	Bulgaria	BGR	28	Antigua and Barbuda	ATG								11	BEVERAGES	1	No Quantity			0		0		307			0
S3	2016	2016	2016	2	0	2	Export	100	Bulgaria	BGR	31	Azerbaijan	AZE								11	BEVERAGES	1	No Quantity			0		0		146711			0
S3	2016	2016	2016	2	0	2	Export	100	Bulgaria	BGR	36	Australia	AUS								11	BEVERAGES	1	No Quantity			0		0		21320			0
S3	2016	2016	2016	2	0	2	Export	100	Bulgaria	BGR	40	Austria	AUT								11	BEVERAGES	1	No Quantity			0		0		535938			0
S3	2016	2016	2016	2	0	2	Export	100	Bulgaria	BGR	44	Bahamas	BHS								11	BEVERAGES	1	No Quantity			0		0		1153			0
S3	2016	2016	2016	2	0	2	Export	100	Bulgaria	BGR	50	Bangladesh	BGD								11	BEVERAGES	1	No Quantity			0		0		28280			0
S3	2016	2016	2016	2	0	2	Export	100	Bulgaria	BGR	51	Armenia	ARM								11	BEVERAGES	1	No Quantity			0		0		846497			0
S3	2016	2016	2016	2	0	2	Export	100	Bulgaria	BGR	56	Belgium	BEL								11	BEVERAGES	1	No Quantity			0		0		2576789			0
S3	2016	2016	2016	2	0	2	Export	100	Bulgaria	BGR	70	Bosnia Herzegovina	BIH								11	BEVERAGES	1	No Quantity			0		0		104942			0
S3	2016	2016	2016	2	0	2	Export	100	Bulgaria	BGR	76	Brazil	BRA								11	BEVERAGES	1	No Quantity			0		0		80102			0
S3	2016	2016	2016	2	0	2	Export	100	Bulgaria	BGR	84	Belize	BLZ								11	BEVERAGES	1	No Quantity			0		0		1246			0
S3	2016	2016	2016	2	0	2	Export	100	Bulgaria	BGR	112	Belarus	BLR								11	BEVERAGES	1	No Quantity			0		0		229464			0
S3	2016	2016	2016	2	0	2	Export	100	Bulgaria	BGR	120	Cameroon	CMR								11	BEVERAGES	1	No Quantity			0		0		1327			0
S3	2016	2016	2016	2	0	2	Export	100	Bulgaria	BGR	124	Canada	CAN								11	BEVERAGES	1	No Quantity			0		0		572578			0
S3	2016	2016	2016	2	0	2	Export	100	Bulgaria	BGR	136	Cayman Isds	CYM								11	BEVERAGES	1	No Quantity			0		0		5883			0
S3	2016	2016	2016	2	0	2	Export	100	Bulgaria	BGR	140	Central African Rep.	CAF								11	BEVERAGES	1	No Quantity			0		0		16245			0
S3	2016	2016	2016	2	0	2	Export	100	Bulgaria	BGR	144	Sri Lanka	LKA								11	BEVERAGES	1	No Quantity			0		0		5193			0
S3	2016	2016	2016	2	0	2	Export	100	Bulgaria	BGR	152	Chile	CHL								11	BEVERAGES	1	No Quantity			0		0		154192			0
S3	2016	2016	2016	2	0	2	Export	100	Bulgaria	BGR	156	China	CHN								11	BEVERAGES	1	No Quantity			0		0		3954891			0
S3	2016	2016	2016	2	0	2	Export	100	Bulgaria	BGR	180	Dem. Rep. of the Congo	COD								11	BEVERAGES	1	No Quantity			0		0		286			0
S3	2016	2016	2016	2	0	2	Export	100	Bulgaria	BGR	191	Croatia	HRV								11	BEVERAGES	1	No Quantity			0		0		515432			0
S3	2016	2016	2016	2	0	2	Export	100	Bulgaria	BGR	196	Cyprus	CYP								11	BEVERAGES	1	No Quantity			0		0		2311974			0
S3	2016	2016	2016	2	0	2	Export	100	Bulgaria	BGR	203	Czechia	CZE								11	BEVERAGES	1	No Quantity			0		0		2121988			0
S3	2016	2016	2016	2	0	2	Export	100	Bulgaria	BGR	204	Benin	BEN								11	BEVERAGES	1	No Quantity			0		0		48171			0
S3	2016	2016	2016	2	0	2	Export	100	Bulgaria	BGR	208	Denmark	DNK								11	BEVERAGES	1	No Quantity			0		0		49105			0
S3	2016	2016	2016	2	0	2	Export	100	Bulgaria	BGR	233	Estonia	EST								11	BEVERAGES	1	No Quantity			0		0		114434			0
S3	2016	2016	2016	2	0	2	Export	100	Bulgaria	BGR	246	Finland	FIN								11	BEVERAGES	1	No Quantity			0		0		100410			0
S3	2016	2016	2016	2	0	2	Export	100	Bulgaria	BGR	251	France	FRA								11	BEVERAGES	1	No Quantity			0		0		1077842			0
S3	2016	2016	2016	2	0	2	Export	100	Bulgaria	BGR	268	Georgia	GEO								11	BEVERAGES	1	No Quantity			0		0		373274			0
S3	2016	2016	2016	2	0	2	Export	100	Bulgaria	BGR	275	State of Palestine	PSE								11	BEVERAGES	1	No Quantity			0		0		24225			0
S3	2016	2016	2016	2	0	2	Export	100	Bulgaria	BGR	276	Germany	DEU								11	BEVERAGES	1	No Quantity			0		0		1577529			0
S3	2016	2016	2016	2	0	2	Export	100	Bulgaria	BGR	288	Ghana	GHA								11	BEVERAGES	1	No Quantity			0		0		455060			0
S3	2016	2016	2016	2	0	2	Export	100	Bulgaria	BGR	300	Greece	GRC								11	BEVERAGES	1	No Quantity			0		0		7248340			0
S3	2016	2016	2016	2	0	2	Export	100	Bulgaria	BGR	324	Guinea	GIN								11	BEVERAGES	1	No Quantity			0		0		15358			0
S3	2016	2016	2016	2	0	2	Export	100	Bulgaria	BGR	344	China, Hong Kong SAR	HKG								11	BEVERAGES	1	No Quantity			0		0		264575			0
S3	2016	2016	2016	2	0	2	Export	100	Bulgaria	BGR	348	Hungary	HUN								11	BEVERAGES	1	No Quantity			0		0		136367			0
S3	2016	2016	2016	2	0	2	Export	100	Bulgaria	BGR	352	Iceland	ISL								11	BEVERAGES	1	No Quantity			0		0		11378			0
S3	2016	2016	2016	2	0	2	Export	100	Bulgaria	BGR	368	Iraq	IRQ								11	BEVERAGES	1	No Quantity			0		0		929147			0
S3	2016	2016	2016	2	0	2	Export	100	Bulgaria	BGR	372	Ireland	IRL								11	BEVERAGES	1	No Quantity			0		0		9862			0
S3	2016	2016	2016	2	0	2	Export	100	Bulgaria	BGR	376	Israel	ISR								11	BEVERAGES	1	No Quantity			0		0		1107674			0
S3	2016	2016	2016	2	0	2	Export	100	Bulgaria	BGR	381	Italy	ITA								11	BEVERAGES	1	No Quantity			0		0		12215100			0
S3	2016	2016	2016	2	0	2	Export	100	Bulgaria	BGR	384	Côte d'Ivoire	CIV								11	BEVERAGES	1	No Quantity			0		0		36407			0
S3	2016	2016	2016	2	0	2	Export	100	Bulgaria	BGR	392	Japan	JPN								11	BEVERAGES	1	No Quantity			0		0		918980			0
S3	2016	2016	2016	2	0	2	Export	100	Bulgaria	BGR	398	Kazakhstan	KAZ								11	BEVERAGES	1	No Quantity			0		0		60813			0
S3	2016	2016	2016	2	0	2	Export	100	Bulgaria	BGR	404	Kenya	KEN								11	BEVERAGES	1	No Quantity			0		0		771287			0
S3	2016	2016	2016	2	0	2	Export	100	Bulgaria	BGR	408	Dem. People's Rep. of Korea	PRK								11	BEVERAGES	1	No Quantity			0		0		11845			0
S3	2016	2016	2016	2	0	2	Export	100	Bulgaria	BGR	410	Rep. of Korea	KOR								11	BEVERAGES	1	No Quantity			0		0		172387			0
S3	2016	2016	2016	2	0	2	Export	100	Bulgaria	BGR	414	Kuwait	KWT								11	BEVERAGES	1	No Quantity			0		0		14756			0
S3	2016	2016	2016	2	0	2	Export	100	Bulgaria	BGR	418	Lao People's Dem. Rep.	LAO								11	BEVERAGES	1	No Quantity			0		0		23251			0
S3	2016	2016	2016	2	0	2	Export	100	Bulgaria	BGR	422	Lebanon	LBN								11	BEVERAGES	1	No Quantity			0		0		210831			0
S3	2016	2016	2016	2	0	2	Export	100	Bulgaria	BGR	428	Latvia	LVA								11	BEVERAGES	1	No Quantity			0		0		186741			0
S3	2016	2016	2016	2	0	2	Export	100	Bulgaria	BGR	430	Liberia	LBR								11	BEVERAGES	1	No Quantity			0		0		1029			0
S3	2016	2016	2016	2	0	2	Export	100	Bulgaria	BGR	434	Libya	LBY								11	BEVERAGES	1	No Quantity			0		0		32189			0
S3	2016	2016	2016	2	0	2	Export	100	Bulgaria	BGR	440	Lithuania	LTU								11	BEVERAGES	1	No Quantity			0		0		1031825			0
S3	2016	2016	2016	2	0	2	Export	100	Bulgaria	BGR	442	Luxembourg	LUX								11	BEVERAGES	1	No Quantity			0		0		25883			0
S3	2016	2016	2016	2	0	2	Export	100	Bulgaria	BGR	458	Malaysia	MYS								11	BEVERAGES	1	No Quantity			0		0		155439			0
S3	2016	2016	2016	2	0	2	Export	100	Bulgaria	BGR	470	Malta	MLT								11	BEVERAGES	1	No Quantity			0		0		24616			0
S3	2016	2016	2016	2	0	2	Export	100	Bulgaria	BGR	480	Mauritius	MUS								11	BEVERAGES	1	No Quantity			0		0		8028			0
S3	2016	2016	2016	2	0	2	Export	100	Bulgaria	BGR	484	Mexico	MEX								11	BEVERAGES	1	No Quantity			0		0		14705			0
S3	2016	2016	2016	2	0	2	Export	100	Bulgaria	BGR	490	Other Asia, nes									11	BEVERAGES	1	No Quantity			0		0		74128			0
S3	2016	2016	2016	2	0	2	Export	100	Bulgaria	BGR	496	Mongolia	MNG								11	BEVERAGES	1	No Quantity			0		0		42656			0
S3	2016	2016	2016	2	0	2	Export	100	Bulgaria	BGR	498	Rep. of Moldova	MDA								11	BEVERAGES	1	No Quantity			0		0		179284			0
S3	2016	2016	2016	2	0	2	Export	100	Bulgaria	BGR	499	Montenegro	MNE								11	BEVERAGES	1	No Quantity			0		0		604284			0
S3	2016	2016	2016	2	0	2	Export	100	Bulgaria	BGR	504	Morocco	MAR								11	BEVERAGES	1	No Quantity			0		0		13861			0
S3	2016	2016	2016	2	0	2	Export	100	Bulgaria	BGR	508	Mozambique	MOZ								11	BEVERAGES	1	No Quantity			0		0		1658			0
S3	2016	2016	2016	2	0	2	Export	100	Bulgaria	BGR	520	Nauru	NRU								11	BEVERAGES	1	No Quantity			0		0		13672			0
S3	2016	2016	2016	2	0	2	Export	100	Bulgaria	BGR	524	Nepal	NPL								11	BEVERAGES	1	No Quantity			0		0		22762			0
S3	2016	2016	2016	2	0	2	Export	100	Bulgaria	BGR	528	Netherlands	NLD								11	BEVERAGES	1	No Quantity			0		0		770380			0
S3	2016	2016	2016	2	0	2	Export	100	Bulgaria	BGR	554	New Zealand	NZL								11	BEVERAGES	1	No Quantity			0		0		11275			0
S3	2016	2016	2016	2	0	2	Export	100	Bulgaria	BGR	562	Niger	NER								11	BEVERAGES	1	No Quantity			0		0		85455			0
S3	2016	2016	2016	2	0	2	Export	100	Bulgaria	BGR	566	Nigeria	NGA								11	BEVERAGES	1	No Quantity			0		0		235388			0
S3	2016	2016	2016	2	0	2	Export	100	Bulgaria	BGR	568	Other Europe, nes									11	BEVERAGES	1	No Quantity			0		0		208752			0
S3	2016	2016	2016	2	0	2	Export	100	Bulgaria	BGR	579	Norway	NOR								11	BEVERAGES	1	No Quantity			0		0		4883			0
S3	2016	2016	2016	2	0	2	Export	100	Bulgaria	BGR	584	Marshall Isds	MHL								11	BEVERAGES	1	No Quantity			0		0		1928			0
S3	2016	2016	2016	2	0	2	Export	100	Bulgaria	BGR	591	Panama	PAN								11	BEVERAGES	1	No Quantity			0		0		52281			0
S3	2016	2016	2016	2	0	2	Export	100	Bulgaria	BGR	616	Poland	POL								11	BEVERAGES	1	No Quantity			0		0		15315661			0
S3	2016	2016	2016	2	0	2	Export	100	Bulgaria	BGR	620	Portugal	PRT								11	BEVERAGES	1	No Quantity			0		0		16777			0
S3	2016	2016	2016	2	0	2	Export	100	Bulgaria	BGR	642	Romania	ROU								11	BEVERAGES	1	No Quantity			0		0		16082858			0
S3	2016	2016	2016	2	0	2	Export	100	Bulgaria	BGR	643	Russian Federation	RUS								11	BEVERAGES	1	No Quantity			0		0		7298815			0
S3	2016	2016	2016	2	0	2	Export	100	Bulgaria	BGR	682	Saudi Arabia	SAU								11	BEVERAGES	1	No Quantity			0		0		127942			0
S3	2016	2016	2016	2	0	2	Export	100	Bulgaria	BGR	688	Serbia	SRB								11	BEVERAGES	1	No Quantity			0		0		2814882			0
S3	2016	2016	2016	2	0	2	Export	100	Bulgaria	BGR	702	Singapore	SGP								11	BEVERAGES	1	No Quantity			0		0		78480			0
S3	2016	2016	2016	2	0	2	Export	100	Bulgaria	BGR	703	Slovakia	SVK								11	BEVERAGES	1	No Quantity			0		0		646488			0
S3	2016	2016	2016	2	0	2	Export	100	Bulgaria	BGR	704	Viet Nam	VNM								11	BEVERAGES	1	No Quantity			0		0		279327			0
S3	2016	2016	2016	2	0	2	Export	100	Bulgaria	BGR	705	Slovenia	SVN								11	BEVERAGES	1	No Quantity			0		0		752872			0
S3	2016	2016	2016	2	0	2	Export	100	Bulgaria	BGR	710	South Africa	ZAF								11	BEVERAGES	1	No Quantity			0		0		46353			0
S3	2016	2016	2016	2	0	2	Export	100	Bulgaria	BGR	724	Spain	ESP								11	BEVERAGES	1	No Quantity			0		0		579609			0
S3	2016	2016	2016	2	0	2	Export	100	Bulgaria	BGR	752	Sweden	SWE								11	BEVERAGES	1	No Quantity			0		0		3919140			0
S3	2016	2016	2016	2	0	2	Export	100	Bulgaria	BGR	757	Switzerland	CHE								11	BEVERAGES	1	No Quantity			0		0		665156			0
S3	2016	2016	2016	2	0	2	Export	100	Bulgaria	BGR	764	Thailand	THA								11	BEVERAGES	1	No Quantity			0		0		1970			0
S3	2016	2016	2016	2	0	2	Export	100	Bulgaria	BGR	784	United Arab Emirates	ARE								11	BEVERAGES	1	No Quantity			0		0		1016539			0
S3	2016	2016	2016	2	0	2	Export	100	Bulgaria	BGR	792	Turkey	TUR								11	BEVERAGES	1	No Quantity			0		0		193878			0
S3	2016	2016	2016	2	0	2	Export	100	Bulgaria	BGR	804	Ukraine	UKR								11	BEVERAGES	1	No Quantity			0		0		108033			0
S3	2016	2016	2016	2	0	2	Export	100	Bulgaria	BGR	807	North Macedonia	MKD								11	BEVERAGES	1	No Quantity			0		0		614057			0
S3	2016	2016	2016	2	0	2	Export	100	Bulgaria	BGR	818	Egypt	EGY								11	BEVERAGES	1	No Quantity			0		0		27081			0
S3	2016	2016	2016	2	0	2	Export	100	Bulgaria	BGR	826	United Kingdom	GBR								11	BEVERAGES	1	No Quantity			0		0		4568036			0
S3	2016	2016	2016	2	0	2	Export	100	Bulgaria	BGR	834	United Rep. of Tanzania	TZA								11	BEVERAGES	1	No Quantity			0		0		10205			0
S3	2016	2016	2016	2	0	2	Export	100	Bulgaria	BGR	837	Bunkers									11	BEVERAGES	1	No Quantity			0		0		154520			0
S3	2016	2016	2016	2	0	2	Export	100	Bulgaria	BGR	842	USA	USA								11	BEVERAGES	1	No Quantity			0		0		1792839			0
S3	2016	2016	2016	2	0	2	Export	100	Bulgaria	BGR	860	Uzbekistan	UZB								11	BEVERAGES	1	No Quantity			0		0		46168			0
S3	2016	2016	2016	2	0	2	Export	100	Bulgaria	BGR	899	Areas, nes									11	BEVERAGES	1	No Quantity			0		0		185564			0
S3	2016	2016	2016	2	0	2	Export	104	Myanmar	MMR	0	World	WLD								11	BEVERAGES	1	No Quantity							4090614			0
S3	2016	2016	2016	2	0	2	Export	104	Myanmar	MMR	50	Bangladesh	BGD								11	BEVERAGES	1	No Quantity							16876			0
S3	2016	2016	2016	2	0	2	Export	104	Myanmar	MMR	116	Cambodia	KHM								11	BEVERAGES	1	No Quantity							40400			0
S3	2016	2016	2016	2	0	2	Export	104	Myanmar	MMR	124	Canada	CAN								11	BEVERAGES	1	No Quantity							40170			0
S3	2016	2016	2016	2	0	2	Export	104	Myanmar	MMR	144	Sri Lanka	LKA								11	BEVERAGES	1	No Quantity							23961			0
S3	2016	2016	2016	2	0	2	Export	104	Myanmar	MMR	156	China	CHN								11	BEVERAGES	1	No Quantity							1556515			0
S3	2016	2016	2016	2	0	2	Export	104	Myanmar	MMR	218	Ecuador	ECU								11	BEVERAGES	1	No Quantity							36960			0
S3	2016	2016	2016	2	0	2	Export	104	Myanmar	MMR	251	France	FRA								11	BEVERAGES	1	No Quantity							11580			0
S3	2016	2016	2016	2	0	2	Export	104	Myanmar	MMR	392	Japan	JPN								11	BEVERAGES	1	No Quantity							15774			0
S3	2016	2016	2016	2	0	2	Export	104	Myanmar	MMR	410	Rep. of Korea	KOR								11	BEVERAGES	1	No Quantity							78071			0
S3	2016	2016	2016	2	0	2	Export	104	Myanmar	MMR	458	Malaysia	MYS								11	BEVERAGES	1	No Quantity							44464			0
S3	2016	2016	2016	2	0	2	Export	104	Myanmar	MMR	462	Maldives	MDV								11	BEVERAGES	1	No Quantity							4270			0
S3	2016	2016	2016	2	0	2	Export	104	Myanmar	MMR	504	Morocco	MAR								11	BEVERAGES	1	No Quantity							47430			0
S3	2016	2016	2016	2	0	2	Export	104	Myanmar	MMR	598	Papua New Guinea	PNG								11	BEVERAGES	1	No Quantity							115808			0
S3	2016	2016	2016	2	0	2	Export	104	Myanmar	MMR	682	Saudi Arabia	SAU								11	BEVERAGES	1	No Quantity							474815			0
S3	2016	2016	2016	2	0	2	Export	104	Myanmar	MMR	688	Serbia	SRB								11	BEVERAGES	1	No Quantity							8541			0
S3	2016	2016	2016	2	0	2	Export	104	Myanmar	MMR	699	India	IND								11	BEVERAGES	1	No Quantity							371550			0
S3	2016	2016	2016	2	0	2	Export	104	Myanmar	MMR	702	Singapore	SGP								11	BEVERAGES	1	No Quantity							248354			0
S3	2016	2016	2016	2	0	2	Export	104	Myanmar	MMR	703	Slovakia	SVK								11	BEVERAGES	1	No Quantity							352319			0
S3	2016	2016	2016	2	0	2	Export	104	Myanmar	MMR	740	Suriname	SUR								11	BEVERAGES	1	No Quantity							184420			0
S3	2016	2016	2016	2	0	2	Export	104	Myanmar	MMR	764	Thailand	THA								11	BEVERAGES	1	No Quantity							365495			0
S3	2016	2016	2016	2	0	2	Export	104	Myanmar	MMR	842	USA	USA								11	BEVERAGES	1	No Quantity							52844			0
S3	2016	2016	2016	2	0	2	Export	100	Bulgaria	BGR	0	World	WLD								12	TOBACCO,TOBACCO MANUFACT	1	No Quantity			0		0		351684605			0
S3	2016	2016	2016	2	0	2	Export	100	Bulgaria	BGR	8	Albania	ALB								12	TOBACCO,TOBACCO MANUFACT	1	No Quantity			0		0		149105			0
S3	2016	2016	2016	2	0	2	Export	100	Bulgaria	BGR	12	Algeria	DZA								12	TOBACCO,TOBACCO MANUFACT	1	No Quantity			0		0		2469720			0
S3	2016	2016	2016	2	0	2	Export	100	Bulgaria	BGR	20	Andorra	AND								12	TOBACCO,TOBACCO MANUFACT	1	No Quantity			0		0		18350			0
S3	2016	2016	2016	2	0	2	Export	100	Bulgaria	BGR	28	Antigua and Barbuda	ATG								12	TOBACCO,TOBACCO MANUFACT	1	No Quantity			0		0		14353			0
S3	2016	2016	2016	2	0	2	Export	100	Bulgaria	BGR	31	Azerbaijan	AZE								12	TOBACCO,TOBACCO MANUFACT	1	No Quantity			0		0		265376			0
S3	2016	2016	2016	2	0	2	Export	100	Bulgaria	BGR	40	Austria	AUT								12	TOBACCO,TOBACCO MANUFACT	1	No Quantity			0		0		364720			0
S3	2016	2016	2016	2	0	2	Export	100	Bulgaria	BGR	44	Bahamas	BHS								12	TOBACCO,TOBACCO MANUFACT	1	No Quantity			0		0		6951			0
S3	2016	2016	2016	2	0	2	Export	100	Bulgaria	BGR	51	Armenia	ARM								12	TOBACCO,TOBACCO MANUFACT	1	No Quantity			0		0		32773			0
S3	2016	2016	2016	2	0	2	Export	100	Bulgaria	BGR	56	Belgium	BEL								12	TOBACCO,TOBACCO MANUFACT	1	No Quantity			0		0		15139930			0
S3	2016	2016	2016	2	0	2	Export	100	Bulgaria	BGR	70	Bosnia Herzegovina	BIH								12	TOBACCO,TOBACCO MANUFACT	1	No Quantity			0		0		2891112			0
S3	2016	2016	2016	2	0	2	Export	100	Bulgaria	BGR	84	Belize	BLZ								12	TOBACCO,TOBACCO MANUFACT	1	No Quantity			0		0		1685			0
S3	2016	2016	2016	2	0	2	Export	100	Bulgaria	BGR	112	Belarus	BLR								12	TOBACCO,TOBACCO MANUFACT	1	No Quantity			0		0		51307			0
S3	2016	2016	2016	2	0	2	Export	100	Bulgaria	BGR	120	Cameroon	CMR								12	TOBACCO,TOBACCO MANUFACT	1	No Quantity			0		0		3981			0
S3	2016	2016	2016	2	0	2	Export	100	Bulgaria	BGR	144	Sri Lanka	LKA								12	TOBACCO,TOBACCO MANUFACT	1	No Quantity			0		0		354			0
S3	2016	2016	2016	2	0	2	Export	100	Bulgaria	BGR	156	China	CHN								12	TOBACCO,TOBACCO MANUFACT	1	No Quantity			0		0		122473			0
S3	2016	2016	2016	2	0	2	Export	100	Bulgaria	BGR	184	Cook Isds	COK								12	TOBACCO,TOBACCO MANUFACT	1	No Quantity			0		0		3165			0
S3	2016	2016	2016	2	0	2	Export	100	Bulgaria	BGR	191	Croatia	HRV								12	TOBACCO,TOBACCO MANUFACT	1	No Quantity			0		0		102033			0
S3	2016	2016	2016	2	0	2	Export	100	Bulgaria	BGR	196	Cyprus	CYP								12	TOBACCO,TOBACCO MANUFACT	1	No Quantity			0		0		3213			0
S3	2016	2016	2016	2	0	2	Export	100	Bulgaria	BGR	203	Czechia	CZE								12	TOBACCO,TOBACCO MANUFACT	1	No Quantity			0		0		6455160			0
S3	2016	2016	2016	2	0	2	Export	100	Bulgaria	BGR	208	Denmark	DNK								12	TOBACCO,TOBACCO MANUFACT	1	No Quantity			0		0		113275			0
S3	2016	2016	2016	2	0	2	Export	100	Bulgaria	BGR	233	Estonia	EST								12	TOBACCO,TOBACCO MANUFACT	1	No Quantity			0		0		64082			0
S3	2016	2016	2016	2	0	2	Export	100	Bulgaria	BGR	251	France	FRA								12	TOBACCO,TOBACCO MANUFACT	1	No Quantity			0		0		2961611			0
S3	2016	2016	2016	2	0	2	Export	100	Bulgaria	BGR	268	Georgia	GEO								12	TOBACCO,TOBACCO MANUFACT	1	No Quantity			0		0		1842428			0
S3	2016	2016	2016	2	0	2	Export	100	Bulgaria	BGR	275	State of Palestine	PSE								12	TOBACCO,TOBACCO MANUFACT	1	No Quantity			0		0		31144			0
S3	2016	2016	2016	2	0	2	Export	100	Bulgaria	BGR	276	Germany	DEU								12	TOBACCO,TOBACCO MANUFACT	1	No Quantity			0		0		14904071			0
S3	2016	2016	2016	2	0	2	Export	100	Bulgaria	BGR	300	Greece	GRC								12	TOBACCO,TOBACCO MANUFACT	1	No Quantity			0		0		58255767			0
S3	2016	2016	2016	2	0	2	Export	100	Bulgaria	BGR	344	China, Hong Kong SAR	HKG								12	TOBACCO,TOBACCO MANUFACT	1	No Quantity			0		0		2255			0
S3	2016	2016	2016	2	0	2	Export	100	Bulgaria	BGR	348	Hungary	HUN								12	TOBACCO,TOBACCO MANUFACT	1	No Quantity			0		0		1729574			0
S3	2016	2016	2016	2	0	2	Export	100	Bulgaria	BGR	352	Iceland	ISL								12	TOBACCO,TOBACCO MANUFACT	1	No Quantity			0		0		23605			0
S3	2016	2016	2016	2	0	2	Export	100	Bulgaria	BGR	360	Indonesia	IDN								12	TOBACCO,TOBACCO MANUFACT	1	No Quantity			0		0		1565330			0
S3	2016	2016	2016	2	0	2	Export	100	Bulgaria	BGR	364	Iran	IRN								12	TOBACCO,TOBACCO MANUFACT	1	No Quantity			0		0		17951958			0
S3	2016	2016	2016	2	0	2	Export	100	Bulgaria	BGR	368	Iraq	IRQ								12	TOBACCO,TOBACCO MANUFACT	1	No Quantity			0		0		1424973			0
S3	2016	2016	2016	2	0	2	Export	100	Bulgaria	BGR	376	Israel	ISR								12	TOBACCO,TOBACCO MANUFACT	1	No Quantity			0		0		160781			0
S3	2016	2016	2016	2	0	2	Export	100	Bulgaria	BGR	381	Italy	ITA								12	TOBACCO,TOBACCO MANUFACT	1	No Quantity			0		0		2268210			0
S3	2016	2016	2016	2	0	2	Export	100	Bulgaria	BGR	392	Japan	JPN								12	TOBACCO,TOBACCO MANUFACT	1	No Quantity			0		0		167994			0
S3	2016	2016	2016	2	0	2	Export	100	Bulgaria	BGR	400	Jordan	JOR								12	TOBACCO,TOBACCO MANUFACT	1	No Quantity			0		0		2308781			0
S3	2016	2016	2016	2	0	2	Export	100	Bulgaria	BGR	408	Dem. People's Rep. of Korea	PRK								12	TOBACCO,TOBACCO MANUFACT	1	No Quantity			0		0		389046			0
S3	2016	2016	2016	2	0	2	Export	100	Bulgaria	BGR	410	Rep. of Korea	KOR								12	TOBACCO,TOBACCO MANUFACT	1	No Quantity			0		0		3975183			0
S3	2016	2016	2016	2	0	2	Export	100	Bulgaria	BGR	422	Lebanon	LBN								12	TOBACCO,TOBACCO MANUFACT	1	No Quantity			0		0		3005776			0
S3	2016	2016	2016	2	0	2	Export	100	Bulgaria	BGR	428	Latvia	LVA								12	TOBACCO,TOBACCO MANUFACT	1	No Quantity			0		0		161531			0
S3	2016	2016	2016	2	0	2	Export	100	Bulgaria	BGR	430	Liberia	LBR								12	TOBACCO,TOBACCO MANUFACT	1	No Quantity			0		0		17193			0
S3	2016	2016	2016	2	0	2	Export	100	Bulgaria	BGR	434	Libya	LBY								12	TOBACCO,TOBACCO MANUFACT	1	No Quantity			0		0		732720			0
S3	2016	2016	2016	2	0	2	Export	100	Bulgaria	BGR	440	Lithuania	LTU								12	TOBACCO,TOBACCO MANUFACT	1	No Quantity			0		0		931228			0
S3	2016	2016	2016	2	0	2	Export	100	Bulgaria	BGR	442	Luxembourg	LUX								12	TOBACCO,TOBACCO MANUFACT	1	No Quantity			0		0		47803			0
S3	2016	2016	2016	2	0	2	Export	100	Bulgaria	BGR	458	Malaysia	MYS								12	TOBACCO,TOBACCO MANUFACT	1	No Quantity			0		0		160610			0
S3	2016	2016	2016	2	0	2	Export	100	Bulgaria	BGR	470	Malta	MLT								12	TOBACCO,TOBACCO MANUFACT	1	No Quantity			0		0		988			0
S3	2016	2016	2016	2	0	2	Export	100	Bulgaria	BGR	478	Mauritania	MRT								12	TOBACCO,TOBACCO MANUFACT	1	No Quantity			0		0		93539			0
S3	2016	2016	2016	2	0	2	Export	100	Bulgaria	BGR	490	Other Asia, nes									12	TOBACCO,TOBACCO MANUFACT	1	No Quantity			0		0		172274			0
S3	2016	2016	2016	2	0	2	Export	100	Bulgaria	BGR	496	Mongolia	MNG								12	TOBACCO,TOBACCO MANUFACT	1	No Quantity			0		0		276			0
S3	2016	2016	2016	2	0	2	Export	100	Bulgaria	BGR	498	Rep. of Moldova	MDA								12	TOBACCO,TOBACCO MANUFACT	1	No Quantity			0		0		339269			0
S3	2016	2016	2016	2	0	2	Export	100	Bulgaria	BGR	499	Montenegro	MNE								12	TOBACCO,TOBACCO MANUFACT	1	No Quantity			0		0		2735433			0
S3	2016	2016	2016	2	0	2	Export	100	Bulgaria	BGR	528	Netherlands	NLD								12	TOBACCO,TOBACCO MANUFACT	1	No Quantity			0		0		12799891			0
S3	2016	2016	2016	2	0	2	Export	100	Bulgaria	BGR	568	Other Europe, nes									12	TOBACCO,TOBACCO MANUFACT	1	No Quantity			0		0		380808			0
S3	2016	2016	2016	2	0	2	Export	100	Bulgaria	BGR	584	Marshall Isds	MHL								12	TOBACCO,TOBACCO MANUFACT	1	No Quantity			0		0		19152			0
S3	2016	2016	2016	2	0	2	Export	100	Bulgaria	BGR	586	Pakistan	PAK								12	TOBACCO,TOBACCO MANUFACT	1	No Quantity			0		0		1241151			0
S3	2016	2016	2016	2	0	2	Export	100	Bulgaria	BGR	591	Panama	PAN								12	TOBACCO,TOBACCO MANUFACT	1	No Quantity			0		0		15656			0
S3	2016	2016	2016	2	0	2	Export	100	Bulgaria	BGR	608	Philippines	PHL								12	TOBACCO,TOBACCO MANUFACT	1	No Quantity			0		0		4198722			0
S3	2016	2016	2016	2	0	2	Export	100	Bulgaria	BGR	616	Poland	POL								12	TOBACCO,TOBACCO MANUFACT	1	No Quantity			0		0		1390960			0
S3	2016	2016	2016	2	0	2	Export	100	Bulgaria	BGR	620	Portugal	PRT								12	TOBACCO,TOBACCO MANUFACT	1	No Quantity			0		0		3280011			0
S3	2016	2016	2016	2	0	2	Export	100	Bulgaria	BGR	642	Romania	ROU								12	TOBACCO,TOBACCO MANUFACT	1	No Quantity			0		0		6224496			0
S3	2016	2016	2016	2	0	2	Export	100	Bulgaria	BGR	643	Russian Federation	RUS								12	TOBACCO,TOBACCO MANUFACT	1	No Quantity			0		0		9935882			0
S3	2016	2016	2016	2	0	2	Export	100	Bulgaria	BGR	659	Saint Kitts and Nevis	KNA								12	TOBACCO,TOBACCO MANUFACT	1	No Quantity			0		0		5892			0
S3	2016	2016	2016	2	0	2	Export	100	Bulgaria	BGR	670	Saint Vincent and the Grenadines	VCT								12	TOBACCO,TOBACCO MANUFACT	1	No Quantity			0		0		823			0
S3	2016	2016	2016	2	0	2	Export	100	Bulgaria	BGR	688	Serbia	SRB								12	TOBACCO,TOBACCO MANUFACT	1	No Quantity			0		0		847340			0
S3	2016	2016	2016	2	0	2	Export	100	Bulgaria	BGR	690	Seychelles	SYC								12	TOBACCO,TOBACCO MANUFACT	1	No Quantity			0		0		1868499			0
S3	2016	2016	2016	2	0	2	Export	100	Bulgaria	BGR	699	India	IND								12	TOBACCO,TOBACCO MANUFACT	1	No Quantity			0		0		1523099			0
S3	2016	2016	2016	2	0	2	Export	100	Bulgaria	BGR	702	Singapore	SGP								12	TOBACCO,TOBACCO MANUFACT	1	No Quantity			0		0		1135950			0
S3	2016	2016	2016	2	0	2	Export	100	Bulgaria	BGR	703	Slovakia	SVK								12	TOBACCO,TOBACCO MANUFACT	1	No Quantity			0		0		186695			0
S3	2016	2016	2016	2	0	2	Export	100	Bulgaria	BGR	704	Viet Nam	VNM								12	TOBACCO,TOBACCO MANUFACT	1	No Quantity			0		0		1512427			0
S3	2016	2016	2016	2	0	2	Export	100	Bulgaria	BGR	705	Slovenia	SVN								12	TOBACCO,TOBACCO MANUFACT	1	No Quantity			0		0		1035591			0
S3	2016	2016	2016	2	0	2	Export	100	Bulgaria	BGR	710	South Africa	ZAF								12	TOBACCO,TOBACCO MANUFACT	1	No Quantity			0		0		824814			0
S3	2016	2016	2016	2	0	2	Export	100	Bulgaria	BGR	724	Spain	ESP								12	TOBACCO,TOBACCO MANUFACT	1	No Quantity			0		0		1481444			0
S3	2016	2016	2016	2	0	2	Export	100	Bulgaria	BGR	752	Sweden	SWE								12	TOBACCO,TOBACCO MANUFACT	1	No Quantity			0		0		2931			0
S3	2016	2016	2016	2	0	2	Export	100	Bulgaria	BGR	757	Switzerland	CHE								12	TOBACCO,TOBACCO MANUFACT	1	No Quantity			0		0		134204			0
S3	2016	2016	2016	2	0	2	Export	100	Bulgaria	BGR	760	Syria	SYR								12	TOBACCO,TOBACCO MANUFACT	1	No Quantity			0		0		2383775			0
S3	2016	2016	2016	2	0	2	Export	100	Bulgaria	BGR	768	Togo	TGO								12	TOBACCO,TOBACCO MANUFACT	1	No Quantity			0		0		1155			0
S3	2016	2016	2016	2	0	2	Export	100	Bulgaria	BGR	784	United Arab Emirates	ARE								12	TOBACCO,TOBACCO MANUFACT	1	No Quantity			0		0		109742897			0
S3	2016	2016	2016	2	0	2	Export	100	Bulgaria	BGR	792	Turkey	TUR								12	TOBACCO,TOBACCO MANUFACT	1	No Quantity			0		0		537090			0
S3	2016	2016	2016	2	0	2	Export	100	Bulgaria	BGR	804	Ukraine	UKR								12	TOBACCO,TOBACCO MANUFACT	1	No Quantity			0		0		2700467			0
S3	2016	2016	2016	2	0	2	Export	100	Bulgaria	BGR	807	North Macedonia	MKD								12	TOBACCO,TOBACCO MANUFACT	1	No Quantity			0		0		12543417			0
S3	2016	2016	2016	2	0	2	Export	100	Bulgaria	BGR	818	Egypt	EGY								12	TOBACCO,TOBACCO MANUFACT	1	No Quantity			0		0		5852319			0
S3	2016	2016	2016	2	0	2	Export	100	Bulgaria	BGR	826	United Kingdom	GBR								12	TOBACCO,TOBACCO MANUFACT	1	No Quantity			0		0		492			0
S3	2016	2016	2016	2	0	2	Export	100	Bulgaria	BGR	834	United Rep. of Tanzania	TZA								12	TOBACCO,TOBACCO MANUFACT	1	No Quantity			0		0		2301			0
S3	2016	2016	2016	2	0	2	Export	100	Bulgaria	BGR	837	Bunkers									12	TOBACCO,TOBACCO MANUFACT	1	No Quantity			0		0		708504			0
S3	2016	2016	2016	2	0	2	Export	100	Bulgaria	BGR	842	USA	USA								12	TOBACCO,TOBACCO MANUFACT	1	No Quantity			0		0		20529256			0
S3	2016	2016	2016	2	0	2	Export	100	Bulgaria	BGR	899	Areas, nes									12	TOBACCO,TOBACCO MANUFACT	1	No Quantity			0		0		1985			0
S3	2016	2016	2016	2	0	2	Export	104	Myanmar	MMR	0	World	WLD								12	TOBACCO,TOBACCO MANUFACT	1	No Quantity							21620303			0
S3	2016	2016	2016	2	0	2	Export	104	Myanmar	MMR	100	Bulgaria	BGR								12	TOBACCO,TOBACCO MANUFACT	1	No Quantity							6025			0
S3	2016	2016	2016	2	0	2	Export	104	Myanmar	MMR	116	Cambodia	KHM								12	TOBACCO,TOBACCO MANUFACT	1	No Quantity							1933846			0
S3	2016	2016	2016	2	0	2	Export	104	Myanmar	MMR	120	Cameroon	CMR								12	TOBACCO,TOBACCO MANUFACT	1	No Quantity							1252588			0
S3	2016	2016	2016	2	0	2	Export	104	Myanmar	MMR	124	Canada	CAN								12	TOBACCO,TOBACCO MANUFACT	1	No Quantity							1094235			0
S3	2016	2016	2016	2	0	2	Export	104	Myanmar	MMR	156	China	CHN								12	TOBACCO,TOBACCO MANUFACT	1	No Quantity							409026			0
S3	2016	2016	2016	2	0	2	Export	104	Myanmar	MMR	344	China, Hong Kong SAR	HKG								12	TOBACCO,TOBACCO MANUFACT	1	No Quantity							26213			0
S3	2016	2016	2016	2	0	2	Export	104	Myanmar	MMR	360	Indonesia	IDN								12	TOBACCO,TOBACCO MANUFACT	1	No Quantity							349479			0
S3	2016	2016	2016	2	0	2	Export	104	Myanmar	MMR	392	Japan	JPN								12	TOBACCO,TOBACCO MANUFACT	1	No Quantity							188580			0
S3	2016	2016	2016	2	0	2	Export	104	Myanmar	MMR	458	Malaysia	MYS								12	TOBACCO,TOBACCO MANUFACT	1	No Quantity							58182			0
S3	2016	2016	2016	2	0	2	Export	104	Myanmar	MMR	608	Philippines	PHL								12	TOBACCO,TOBACCO MANUFACT	1	No Quantity							121500			0
S3	2016	2016	2016	2	0	2	Export	104	Myanmar	MMR	699	India	IND								12	TOBACCO,TOBACCO MANUFACT	1	No Quantity							4256047			0
S3	2016	2016	2016	2	0	2	Export	104	Myanmar	MMR	702	Singapore	SGP								12	TOBACCO,TOBACCO MANUFACT	1	No Quantity							3762064			0
S3	2016	2016	2016	2	0	2	Export	104	Myanmar	MMR	704	Viet Nam	VNM								12	TOBACCO,TOBACCO MANUFACT	1	No Quantity							4082580			0
S3	2016	2016	2016	2	0	2	Export	104	Myanmar	MMR	757	Switzerland	CHE								12	TOBACCO,TOBACCO MANUFACT	1	No Quantity							210066			0
S3	2016	2016	2016	2	0	2	Export	104	Myanmar	MMR	764	Thailand	THA								12	TOBACCO,TOBACCO MANUFACT	1	No Quantity							4275			0
S3	2016	2016	2016	2	0	2	Export	104	Myanmar	MMR	784	United Arab Emirates	ARE								12	TOBACCO,TOBACCO MANUFACT	1	No Quantity							3865598			0
S3	2016	2016	2016	2	0	2	Export	100	Bulgaria	BGR	0	World	WLD								21	HIDES,SKINS,FURSKINS,RAW	1	No Quantity			0		0		13033549			0
S3	2016	2016	2016	2	0	2	Export	100	Bulgaria	BGR	40	Austria	AUT								21	HIDES,SKINS,FURSKINS,RAW	1	No Quantity			0		0		7223			0
S3	2016	2016	2016	2	0	2	Export	100	Bulgaria	BGR	70	Bosnia Herzegovina	BIH								21	HIDES,SKINS,FURSKINS,RAW	1	No Quantity			0		0		1596234			0
S3	2016	2016	2016	2	0	2	Export	100	Bulgaria	BGR	156	China	CHN								21	HIDES,SKINS,FURSKINS,RAW	1	No Quantity			0		0		16599			0
S3	2016	2016	2016	2	0	2	Export	100	Bulgaria	BGR	191	Croatia	HRV								21	HIDES,SKINS,FURSKINS,RAW	1	No Quantity			0		0		595060			0
S3	2016	2016	2016	2	0	2	Export	100	Bulgaria	BGR	203	Czechia	CZE								21	HIDES,SKINS,FURSKINS,RAW	1	No Quantity			0		0		276487			0
S3	2016	2016	2016	2	0	2	Export	100	Bulgaria	BGR	208	Denmark	DNK								21	HIDES,SKINS,FURSKINS,RAW	1	No Quantity			0		0		66372			0
S3	2016	2016	2016	2	0	2	Export	100	Bulgaria	BGR	276	Germany	DEU								21	HIDES,SKINS,FURSKINS,RAW	1	No Quantity			0		0		1115			0
S3	2016	2016	2016	2	0	2	Export	100	Bulgaria	BGR	300	Greece	GRC								21	HIDES,SKINS,FURSKINS,RAW	1	No Quantity			0		0		1584913			0
S3	2016	2016	2016	2	0	2	Export	100	Bulgaria	BGR	344	China, Hong Kong SAR	HKG								21	HIDES,SKINS,FURSKINS,RAW	1	No Quantity			0		0		21647			0
S3	2016	2016	2016	2	0	2	Export	100	Bulgaria	BGR	381	Italy	ITA								21	HIDES,SKINS,FURSKINS,RAW	1	No Quantity			0		0		1441161			0
S3	2016	2016	2016	2	0	2	Export	100	Bulgaria	BGR	422	Lebanon	LBN								21	HIDES,SKINS,FURSKINS,RAW	1	No Quantity			0		0		52210			0
S3	2016	2016	2016	2	0	2	Export	100	Bulgaria	BGR	528	Netherlands	NLD								21	HIDES,SKINS,FURSKINS,RAW	1	No Quantity			0		0		586454			0
S3	2016	2016	2016	2	0	2	Export	100	Bulgaria	BGR	616	Poland	POL								21	HIDES,SKINS,FURSKINS,RAW	1	No Quantity			0		0		1719340			0
S3	2016	2016	2016	2	0	2	Export	100	Bulgaria	BGR	620	Portugal	PRT								21	HIDES,SKINS,FURSKINS,RAW	1	No Quantity			0		0		271558			0
S3	2016	2016	2016	2	0	2	Export	100	Bulgaria	BGR	642	Romania	ROU								21	HIDES,SKINS,FURSKINS,RAW	1	No Quantity			0		0		54043			0
S3	2016	2016	2016	2	0	2	Export	100	Bulgaria	BGR	682	Saudi Arabia	SAU								21	HIDES,SKINS,FURSKINS,RAW	1	No Quantity			0		0		51212			0
S3	2016	2016	2016	2	0	2	Export	100	Bulgaria	BGR	688	Serbia	SRB								21	HIDES,SKINS,FURSKINS,RAW	1	No Quantity			0		0		1481395			0
S3	2016	2016	2016	2	0	2	Export	100	Bulgaria	BGR	699	India	IND								21	HIDES,SKINS,FURSKINS,RAW	1	No Quantity			0		0		176474			0
S3	2016	2016	2016	2	0	2	Export	100	Bulgaria	BGR	704	Viet Nam	VNM								21	HIDES,SKINS,FURSKINS,RAW	1	No Quantity			0		0		35844			0
S3	2016	2016	2016	2	0	2	Export	100	Bulgaria	BGR	724	Spain	ESP								21	HIDES,SKINS,FURSKINS,RAW	1	No Quantity			0		0		139547			0
S3	2016	2016	2016	2	0	2	Export	100	Bulgaria	BGR	764	Thailand	THA								21	HIDES,SKINS,FURSKINS,RAW	1	No Quantity			0		0		1156296			0
S3	2016	2016	2016	2	0	2	Export	100	Bulgaria	BGR	768	Togo	TGO								21	HIDES,SKINS,FURSKINS,RAW	1	No Quantity			0		0		9252			0
S3	2016	2016	2016	2	0	2	Export	100	Bulgaria	BGR	792	Turkey	TUR								21	HIDES,SKINS,FURSKINS,RAW	1	No Quantity			0		0		1620646			0
S3	2016	2016	2016	2	0	2	Export	100	Bulgaria	BGR	826	United Kingdom	GBR								21	HIDES,SKINS,FURSKINS,RAW	1	No Quantity			0		0		45788			0
S3	2016	2016	2016	2	0	2	Export	100	Bulgaria	BGR	842	USA	USA								21	HIDES,SKINS,FURSKINS,RAW	1	No Quantity			0		0		1958			0
S3	2016	2016	2016	2	0	2	Export	100	Bulgaria	BGR	858	Uruguay	URY								21	HIDES,SKINS,FURSKINS,RAW	1	No Quantity			0		0		24709			0
S3	2016	2016	2016	2	0	2	Export	104	Myanmar	MMR	0	World	WLD								21	HIDES,SKINS,FURSKINS,RAW	1	No Quantity							4613350			0
S3	2016	2016	2016	2	0	2	Export	104	Myanmar	MMR	156	China	CHN								21	HIDES,SKINS,FURSKINS,RAW	1	No Quantity							62400			0
S3	2016	2016	2016	2	0	2	Export	104	Myanmar	MMR	360	Indonesia	IDN								21	HIDES,SKINS,FURSKINS,RAW	1	No Quantity							81900			0
S3	2016	2016	2016	2	0	2	Export	104	Myanmar	MMR	699	India	IND								21	HIDES,SKINS,FURSKINS,RAW	1	No Quantity							267000			0
S3	2016	2016	2016	2	0	2	Export	104	Myanmar	MMR	702	Singapore	SGP								21	HIDES,SKINS,FURSKINS,RAW	1	No Quantity							454500			0
S3	2016	2016	2016	2	0	2	Export	104	Myanmar	MMR	704	Viet Nam	VNM								21	HIDES,SKINS,FURSKINS,RAW	1	No Quantity							2258100			0
S3	2016	2016	2016	2	0	2	Export	104	Myanmar	MMR	764	Thailand	THA								21	HIDES,SKINS,FURSKINS,RAW	1	No Quantity							1489450			0
S3	2016	2016	2016	2	0	2	Export	100	Bulgaria	BGR	0	World	WLD								22	OIL SEED,OLEAGINUS FRUIT	1	No Quantity			0		0		686363552			0
S3	2016	2016	2016	2	0	2	Export	100	Bulgaria	BGR	4	Afghanistan	AFG								22	OIL SEED,OLEAGINUS FRUIT	1	No Quantity			0		0		42034			0
S3	2016	2016	2016	2	0	2	Export	100	Bulgaria	BGR	8	Albania	ALB								22	OIL SEED,OLEAGINUS FRUIT	1	No Quantity			0		0		84742			0
S3	2016	2016	2016	2	0	2	Export	100	Bulgaria	BGR	31	Azerbaijan	AZE								22	OIL SEED,OLEAGINUS FRUIT	1	No Quantity			0		0		3774			0
S3	2016	2016	2016	2	0	2	Export	100	Bulgaria	BGR	36	Australia	AUS								22	OIL SEED,OLEAGINUS FRUIT	1	No Quantity			0		0		2660692			0
S3	2016	2016	2016	2	0	2	Export	100	Bulgaria	BGR	40	Austria	AUT								22	OIL SEED,OLEAGINUS FRUIT	1	No Quantity			0		0		13591842			0
S3	2016	2016	2016	2	0	2	Export	100	Bulgaria	BGR	52	Barbados	BRB								22	OIL SEED,OLEAGINUS FRUIT	1	No Quantity			0		0		2747			0
S3	2016	2016	2016	2	0	2	Export	100	Bulgaria	BGR	56	Belgium	BEL								22	OIL SEED,OLEAGINUS FRUIT	1	No Quantity			0		0		102355593			0
S3	2016	2016	2016	2	0	2	Export	100	Bulgaria	BGR	70	Bosnia Herzegovina	BIH								22	OIL SEED,OLEAGINUS FRUIT	1	No Quantity			0		0		120128			0
S3	2016	2016	2016	2	0	2	Export	100	Bulgaria	BGR	76	Brazil	BRA								22	OIL SEED,OLEAGINUS FRUIT	1	No Quantity			0		0		560787			0
S3	2016	2016	2016	2	0	2	Export	100	Bulgaria	BGR	124	Canada	CAN								22	OIL SEED,OLEAGINUS FRUIT	1	No Quantity			0		0		3367918			0
S3	2016	2016	2016	2	0	2	Export	100	Bulgaria	BGR	152	Chile	CHL								22	OIL SEED,OLEAGINUS FRUIT	1	No Quantity			0		0		160810			0
S3	2016	2016	2016	2	0	2	Export	100	Bulgaria	BGR	188	Costa Rica	CRI								22	OIL SEED,OLEAGINUS FRUIT	1	No Quantity			0		0		30361			0
S3	2016	2016	2016	2	0	2	Export	100	Bulgaria	BGR	191	Croatia	HRV								22	OIL SEED,OLEAGINUS FRUIT	1	No Quantity			0		0		1019846			0
S3	2016	2016	2016	2	0	2	Export	100	Bulgaria	BGR	196	Cyprus	CYP								22	OIL SEED,OLEAGINUS FRUIT	1	No Quantity			0		0		46819			0
S3	2016	2016	2016	2	0	2	Export	100	Bulgaria	BGR	203	Czechia	CZE								22	OIL SEED,OLEAGINUS FRUIT	1	No Quantity			0		0		1087526			0
S3	2016	2016	2016	2	0	2	Export	100	Bulgaria	BGR	208	Denmark	DNK								22	OIL SEED,OLEAGINUS FRUIT	1	No Quantity			0		0		5305494			0
S3	2016	2016	2016	2	0	2	Export	100	Bulgaria	BGR	214	Dominican Rep.	DOM								22	OIL SEED,OLEAGINUS FRUIT	1	No Quantity			0		0		8714			0
S3	2016	2016	2016	2	0	2	Export	100	Bulgaria	BGR	233	Estonia	EST								22	OIL SEED,OLEAGINUS FRUIT	1	No Quantity			0		0		359897			0
S3	2016	2016	2016	2	0	2	Export	100	Bulgaria	BGR	246	Finland	FIN								22	OIL SEED,OLEAGINUS FRUIT	1	No Quantity			0		0		6320578			0
S3	2016	2016	2016	2	0	2	Export	100	Bulgaria	BGR	251	France	FRA								22	OIL SEED,OLEAGINUS FRUIT	1	No Quantity			0		0		67314604			0
S3	2016	2016	2016	2	0	2	Export	100	Bulgaria	BGR	268	Georgia	GEO								22	OIL SEED,OLEAGINUS FRUIT	1	No Quantity			0		0		21795			0
S3	2016	2016	2016	2	0	2	Export	100	Bulgaria	BGR	276	Germany	DEU								22	OIL SEED,OLEAGINUS FRUIT	1	No Quantity			0		0		114559281			0
S3	2016	2016	2016	2	0	2	Export	100	Bulgaria	BGR	300	Greece	GRC								22	OIL SEED,OLEAGINUS FRUIT	1	No Quantity			0		0		7466716			0
S3	2016	2016	2016	2	0	2	Export	100	Bulgaria	BGR	348	Hungary	HUN								22	OIL SEED,OLEAGINUS FRUIT	1	No Quantity			0		0		2302135			0
S3	2016	2016	2016	2	0	2	Export	100	Bulgaria	BGR	360	Indonesia	IDN								22	OIL SEED,OLEAGINUS FRUIT	1	No Quantity			0		0		357660			0
S3	2016	2016	2016	2	0	2	Export	100	Bulgaria	BGR	364	Iran	IRN								22	OIL SEED,OLEAGINUS FRUIT	1	No Quantity			0		0		14867226			0
S3	2016	2016	2016	2	0	2	Export	100	Bulgaria	BGR	368	Iraq	IRQ								22	OIL SEED,OLEAGINUS FRUIT	1	No Quantity			0		0		341125			0
S3	2016	2016	2016	2	0	2	Export	100	Bulgaria	BGR	372	Ireland	IRL								22	OIL SEED,OLEAGINUS FRUIT	1	No Quantity			0		0		420780			0
S3	2016	2016	2016	2	0	2	Export	100	Bulgaria	BGR	376	Israel	ISR								22	OIL SEED,OLEAGINUS FRUIT	1	No Quantity			0		0		3496257			0
S3	2016	2016	2016	2	0	2	Export	100	Bulgaria	BGR	381	Italy	ITA								22	OIL SEED,OLEAGINUS FRUIT	1	No Quantity			0		0		11482942			0
S3	2016	2016	2016	2	0	2	Export	100	Bulgaria	BGR	392	Japan	JPN								22	OIL SEED,OLEAGINUS FRUIT	1	No Quantity			0		0		106304			0
S3	2016	2016	2016	2	0	2	Export	100	Bulgaria	BGR	400	Jordan	JOR								22	OIL SEED,OLEAGINUS FRUIT	1	No Quantity			0		0		6491386			0
S3	2016	2016	2016	2	0	2	Export	100	Bulgaria	BGR	410	Rep. of Korea	KOR								22	OIL SEED,OLEAGINUS FRUIT	1	No Quantity			0		0		1029379			0
S3	2016	2016	2016	2	0	2	Export	100	Bulgaria	BGR	422	Lebanon	LBN								22	OIL SEED,OLEAGINUS FRUIT	1	No Quantity			0		0		2881643			0
S3	2016	2016	2016	2	0	2	Export	100	Bulgaria	BGR	428	Latvia	LVA								22	OIL SEED,OLEAGINUS FRUIT	1	No Quantity			0		0		620802			0
S3	2016	2016	2016	2	0	2	Export	100	Bulgaria	BGR	434	Libya	LBY								22	OIL SEED,OLEAGINUS FRUIT	1	No Quantity			0		0		99999			0
S3	2016	2016	2016	2	0	2	Export	100	Bulgaria	BGR	440	Lithuania	LTU								22	OIL SEED,OLEAGINUS FRUIT	1	No Quantity			0		0		2145654			0
S3	2016	2016	2016	2	0	2	Export	100	Bulgaria	BGR	470	Malta	MLT								22	OIL SEED,OLEAGINUS FRUIT	1	No Quantity			0		0		21836			0
S3	2016	2016	2016	2	0	2	Export	100	Bulgaria	BGR	480	Mauritius	MUS								22	OIL SEED,OLEAGINUS FRUIT	1	No Quantity			0		0		12306			0
S3	2016	2016	2016	2	0	2	Export	100	Bulgaria	BGR	484	Mexico	MEX								22	OIL SEED,OLEAGINUS FRUIT	1	No Quantity			0		0		2057613			0
S3	2016	2016	2016	2	0	2	Export	100	Bulgaria	BGR	490	Other Asia, nes									22	OIL SEED,OLEAGINUS FRUIT	1	No Quantity			0		0		409729			0
S3	2016	2016	2016	2	0	2	Export	100	Bulgaria	BGR	498	Rep. of Moldova	MDA								22	OIL SEED,OLEAGINUS FRUIT	1	No Quantity			0		0		5723			0
S3	2016	2016	2016	2	0	2	Export	100	Bulgaria	BGR	528	Netherlands	NLD								22	OIL SEED,OLEAGINUS FRUIT	1	No Quantity			0		0		94893926			0
S3	2016	2016	2016	2	0	2	Export	100	Bulgaria	BGR	554	New Zealand	NZL								22	OIL SEED,OLEAGINUS FRUIT	1	No Quantity			0		0		609330			0
S3	2016	2016	2016	2	0	2	Export	100	Bulgaria	BGR	568	Other Europe, nes									22	OIL SEED,OLEAGINUS FRUIT	1	No Quantity			0		0		14115			0
S3	2016	2016	2016	2	0	2	Export	100	Bulgaria	BGR	579	Norway	NOR								22	OIL SEED,OLEAGINUS FRUIT	1	No Quantity			0		0		6551050			0
S3	2016	2016	2016	2	0	2	Export	100	Bulgaria	BGR	586	Pakistan	PAK								22	OIL SEED,OLEAGINUS FRUIT	1	No Quantity			0		0		477314			0
S3	2016	2016	2016	2	0	2	Export	100	Bulgaria	BGR	604	Peru	PER								22	OIL SEED,OLEAGINUS FRUIT	1	No Quantity			0		0		65953			0
S3	2016	2016	2016	2	0	2	Export	100	Bulgaria	BGR	616	Poland	POL								22	OIL SEED,OLEAGINUS FRUIT	1	No Quantity			0		0		18209389			0
S3	2016	2016	2016	2	0	2	Export	100	Bulgaria	BGR	620	Portugal	PRT								22	OIL SEED,OLEAGINUS FRUIT	1	No Quantity			0		0		8976135			0
S3	2016	2016	2016	2	0	2	Export	100	Bulgaria	BGR	642	Romania	ROU								22	OIL SEED,OLEAGINUS FRUIT	1	No Quantity			0		0		17993599			0
S3	2016	2016	2016	2	0	2	Export	100	Bulgaria	BGR	643	Russian Federation	RUS								22	OIL SEED,OLEAGINUS FRUIT	1	No Quantity			0		0		22677			0
S3	2016	2016	2016	2	0	2	Export	100	Bulgaria	BGR	682	Saudi Arabia	SAU								22	OIL SEED,OLEAGINUS FRUIT	1	No Quantity			0		0		838658			0
S3	2016	2016	2016	2	0	2	Export	100	Bulgaria	BGR	688	Serbia	SRB								22	OIL SEED,OLEAGINUS FRUIT	1	No Quantity			0		0		1008686			0
S3	2016	2016	2016	2	0	2	Export	100	Bulgaria	BGR	699	India	IND								22	OIL SEED,OLEAGINUS FRUIT	1	No Quantity			0		0		72548			0
S3	2016	2016	2016	2	0	2	Export	100	Bulgaria	BGR	702	Singapore	SGP								22	OIL SEED,OLEAGINUS FRUIT	1	No Quantity			0		0		8386			0
S3	2016	2016	2016	2	0	2	Export	100	Bulgaria	BGR	703	Slovakia	SVK								22	OIL SEED,OLEAGINUS FRUIT	1	No Quantity			0		0		460066			0
S3	2016	2016	2016	2	0	2	Export	100	Bulgaria	BGR	704	Viet Nam	VNM								22	OIL SEED,OLEAGINUS FRUIT	1	No Quantity			0		0		820593			0
S3	2016	2016	2016	2	0	2	Export	100	Bulgaria	BGR	705	Slovenia	SVN								22	OIL SEED,OLEAGINUS FRUIT	1	No Quantity			0		0		262706			0
S3	2016	2016	2016	2	0	2	Export	100	Bulgaria	BGR	710	South Africa	ZAF								22	OIL SEED,OLEAGINUS FRUIT	1	No Quantity			0		0		16229324			0
S3	2016	2016	2016	2	0	2	Export	100	Bulgaria	BGR	724	Spain	ESP								22	OIL SEED,OLEAGINUS FRUIT	1	No Quantity			0		0		17666710			0
S3	2016	2016	2016	2	0	2	Export	100	Bulgaria	BGR	752	Sweden	SWE								22	OIL SEED,OLEAGINUS FRUIT	1	No Quantity			0		0		7784617			0
S3	2016	2016	2016	2	0	2	Export	100	Bulgaria	BGR	757	Switzerland	CHE								22	OIL SEED,OLEAGINUS FRUIT	1	No Quantity			0		0		894020			0
S3	2016	2016	2016	2	0	2	Export	100	Bulgaria	BGR	760	Syria	SYR								22	OIL SEED,OLEAGINUS FRUIT	1	No Quantity			0		0		378809			0
S3	2016	2016	2016	2	0	2	Export	100	Bulgaria	BGR	764	Thailand	THA								22	OIL SEED,OLEAGINUS FRUIT	1	No Quantity			0		0		3426			0
S3	2016	2016	2016	2	0	2	Export	100	Bulgaria	BGR	784	United Arab Emirates	ARE								22	OIL SEED,OLEAGINUS FRUIT	1	No Quantity			0		0		2473			0
S3	2016	2016	2016	2	0	2	Export	100	Bulgaria	BGR	788	Tunisia	TUN								22	OIL SEED,OLEAGINUS FRUIT	1	No Quantity			0		0		143367			0
S3	2016	2016	2016	2	0	2	Export	100	Bulgaria	BGR	792	Turkey	TUR								22	OIL SEED,OLEAGINUS FRUIT	1	No Quantity			0		0		64343174			0
S3	2016	2016	2016	2	0	2	Export	100	Bulgaria	BGR	795	Turkmenistan	TKM								22	OIL SEED,OLEAGINUS FRUIT	1	No Quantity			0		0		44094			0
S3	2016	2016	2016	2	0	2	Export	100	Bulgaria	BGR	804	Ukraine	UKR								22	OIL SEED,OLEAGINUS FRUIT	1	No Quantity			0		0		16138			0
S3	2016	2016	2016	2	0	2	Export	100	Bulgaria	BGR	807	North Macedonia	MKD								22	OIL SEED,OLEAGINUS FRUIT	1	No Quantity			0		0		1915538			0
S3	2016	2016	2016	2	0	2	Export	100	Bulgaria	BGR	818	Egypt	EGY								22	OIL SEED,OLEAGINUS FRUIT	1	No Quantity			0		0		1691105			0
S3	2016	2016	2016	2	0	2	Export	100	Bulgaria	BGR	826	United Kingdom	GBR								22	OIL SEED,OLEAGINUS FRUIT	1	No Quantity			0		0		29012141			0
S3	2016	2016	2016	2	0	2	Export	100	Bulgaria	BGR	842	USA	USA								22	OIL SEED,OLEAGINUS FRUIT	1	No Quantity			0		0		19310250			0
S3	2016	2016	2016	2	0	2	Export	104	Myanmar	MMR	0	World	WLD								22	OIL SEED,OLEAGINUS FRUIT	1	No Quantity							288963642			0
S3	2016	2016	2016	2	0	2	Export	104	Myanmar	MMR	36	Australia	AUS								22	OIL SEED,OLEAGINUS FRUIT	1	No Quantity							162			0
S3	2016	2016	2016	2	0	2	Export	104	Myanmar	MMR	40	Austria	AUT								22	OIL SEED,OLEAGINUS FRUIT	1	No Quantity							38000			0
S3	2016	2016	2016	2	0	2	Export	104	Myanmar	MMR	56	Belgium	BEL								22	OIL SEED,OLEAGINUS FRUIT	1	No Quantity							45600			0
S3	2016	2016	2016	2	0	2	Export	104	Myanmar	MMR	156	China	CHN								22	OIL SEED,OLEAGINUS FRUIT	1	No Quantity							211467427			0
S3	2016	2016	2016	2	0	2	Export	104	Myanmar	MMR	208	Denmark	DNK								22	OIL SEED,OLEAGINUS FRUIT	1	No Quantity							816000			0
S3	2016	2016	2016	2	0	2	Export	104	Myanmar	MMR	360	Indonesia	IDN								22	OIL SEED,OLEAGINUS FRUIT	1	No Quantity							346200			0
S3	2016	2016	2016	2	0	2	Export	104	Myanmar	MMR	381	Italy	ITA								22	OIL SEED,OLEAGINUS FRUIT	1	No Quantity							15200			0
S3	2016	2016	2016	2	0	2	Export	104	Myanmar	MMR	392	Japan	JPN								22	OIL SEED,OLEAGINUS FRUIT	1	No Quantity							14338730			0
S3	2016	2016	2016	2	0	2	Export	104	Myanmar	MMR	410	Rep. of Korea	KOR								22	OIL SEED,OLEAGINUS FRUIT	1	No Quantity							19928526			0
S3	2016	2016	2016	2	0	2	Export	104	Myanmar	MMR	458	Malaysia	MYS								22	OIL SEED,OLEAGINUS FRUIT	1	No Quantity							822013			0
S3	2016	2016	2016	2	0	2	Export	104	Myanmar	MMR	490	Other Asia, nes									22	OIL SEED,OLEAGINUS FRUIT	1	No Quantity							439342			0
S3	2016	2016	2016	2	0	2	Export	104	Myanmar	MMR	528	Netherlands	NLD								22	OIL SEED,OLEAGINUS FRUIT	1	No Quantity							52000			0
S3	2016	2016	2016	2	0	2	Export	104	Myanmar	MMR	682	Saudi Arabia	SAU								22	OIL SEED,OLEAGINUS FRUIT	1	No Quantity							22120			0
S3	2016	2016	2016	2	0	2	Export	104	Myanmar	MMR	699	India	IND								22	OIL SEED,OLEAGINUS FRUIT	1	No Quantity							4002688			0
S3	2016	2016	2016	2	0	2	Export	104	Myanmar	MMR	702	Singapore	SGP								22	OIL SEED,OLEAGINUS FRUIT	1	No Quantity							10627297			0
S3	2016	2016	2016	2	0	2	Export	104	Myanmar	MMR	703	Slovakia	SVK								22	OIL SEED,OLEAGINUS FRUIT	1	No Quantity							128520			0
S3	2016	2016	2016	2	0	2	Export	104	Myanmar	MMR	704	Viet Nam	VNM								22	OIL SEED,OLEAGINUS FRUIT	1	No Quantity							246359			0
S3	2016	2016	2016	2	0	2	Export	104	Myanmar	MMR	752	Sweden	SWE								22	OIL SEED,OLEAGINUS FRUIT	1	No Quantity							152000			0
S3	2016	2016	2016	2	0	2	Export	104	Myanmar	MMR	757	Switzerland	CHE								22	OIL SEED,OLEAGINUS FRUIT	1	No Quantity							603177			0
S3	2016	2016	2016	2	0	2	Export	104	Myanmar	MMR	760	Syria	SYR								22	OIL SEED,OLEAGINUS FRUIT	1	No Quantity							24500			0
S3	2016	2016	2016	2	0	2	Export	104	Myanmar	MMR	764	Thailand	THA								22	OIL SEED,OLEAGINUS FRUIT	1	No Quantity							24394851			0
S3	2016	2016	2016	2	0	2	Export	104	Myanmar	MMR	784	United Arab Emirates	ARE								22	OIL SEED,OLEAGINUS FRUIT	1	No Quantity							333230			0
S3	2016	2016	2016	2	0	2	Export	104	Myanmar	MMR	826	United Kingdom	GBR								22	OIL SEED,OLEAGINUS FRUIT	1	No Quantity							119700			0
S3	2016	2016	2016	2	0	2	Export	100	Bulgaria	BGR	0	World	WLD								23	CRUDE RUBBER	1	No Quantity			0		0		3206459			0
S3	2016	2016	2016	2	0	2	Export	100	Bulgaria	BGR	56	Belgium	BEL								23	CRUDE RUBBER	1	No Quantity			0		0		28900			0
S3	2016	2016	2016	2	0	2	Export	100	Bulgaria	BGR	70	Bosnia Herzegovina	BIH								23	CRUDE RUBBER	1	No Quantity			0		0		2007			0
S3	2016	2016	2016	2	0	2	Export	100	Bulgaria	BGR	191	Croatia	HRV								23	CRUDE RUBBER	1	No Quantity			0		0		40719			0
S3	2016	2016	2016	2	0	2	Export	100	Bulgaria	BGR	233	Estonia	EST								23	CRUDE RUBBER	1	No Quantity			0		0		260298			0
S3	2016	2016	2016	2	0	2	Export	100	Bulgaria	BGR	276	Germany	DEU								23	CRUDE RUBBER	1	No Quantity			0		0		868040			0
S3	2016	2016	2016	2	0	2	Export	100	Bulgaria	BGR	300	Greece	GRC								23	CRUDE RUBBER	1	No Quantity			0		0		288575			0
S3	2016	2016	2016	2	0	2	Export	100	Bulgaria	BGR	364	Iran	IRN								23	CRUDE RUBBER	1	No Quantity			0		0		139370			0
S3	2016	2016	2016	2	0	2	Export	100	Bulgaria	BGR	381	Italy	ITA								23	CRUDE RUBBER	1	No Quantity			0		0		14693			0
S3	2016	2016	2016	2	0	2	Export	100	Bulgaria	BGR	440	Lithuania	LTU								23	CRUDE RUBBER	1	No Quantity			0		0		356975			0
S3	2016	2016	2016	2	0	2	Export	100	Bulgaria	BGR	498	Rep. of Moldova	MDA								23	CRUDE RUBBER	1	No Quantity			0		0		55831			0
S3	2016	2016	2016	2	0	2	Export	100	Bulgaria	BGR	528	Netherlands	NLD								23	CRUDE RUBBER	1	No Quantity			0		0		182235			0
S3	2016	2016	2016	2	0	2	Export	100	Bulgaria	BGR	616	Poland	POL								23	CRUDE RUBBER	1	No Quantity			0		0		357734			0
S3	2016	2016	2016	2	0	2	Export	100	Bulgaria	BGR	642	Romania	ROU								23	CRUDE RUBBER	1	No Quantity			0		0		82080			0
S3	2016	2016	2016	2	0	2	Export	100	Bulgaria	BGR	688	Serbia	SRB								23	CRUDE RUBBER	1	No Quantity			0		0		72009			0
S3	2016	2016	2016	2	0	2	Export	100	Bulgaria	BGR	792	Turkey	TUR								23	CRUDE RUBBER	1	No Quantity			0		0		333033			0
S3	2016	2016	2016	2	0	2	Export	100	Bulgaria	BGR	804	Ukraine	UKR								23	CRUDE RUBBER	1	No Quantity			0		0		16095			0
S3	2016	2016	2016	2	0	2	Export	100	Bulgaria	BGR	807	North Macedonia	MKD								23	CRUDE RUBBER	1	No Quantity			0		0		107857			0
S3	2016	2016	2016	2	0	2	Export	104	Myanmar	MMR	0	World	WLD								23	CRUDE RUBBER	1	No Quantity							146607659			0
S3	2016	2016	2016	2	0	2	Export	104	Myanmar	MMR	36	Australia	AUS								23	CRUDE RUBBER	1	No Quantity							132000			0
S3	2016	2016	2016	2	0	2	Export	104	Myanmar	MMR	50	Bangladesh	BGD								23	CRUDE RUBBER	1	No Quantity							714			0
S3	2016	2016	2016	2	0	2	Export	104	Myanmar	MMR	116	Cambodia	KHM								23	CRUDE RUBBER	1	No Quantity							23100			0
S3	2016	2016	2016	2	0	2	Export	104	Myanmar	MMR	156	China	CHN								23	CRUDE RUBBER	1	No Quantity							96152371			0
S3	2016	2016	2016	2	0	2	Export	104	Myanmar	MMR	360	Indonesia	IDN								23	CRUDE RUBBER	1	No Quantity							63200			0
S3	2016	2016	2016	2	0	2	Export	104	Myanmar	MMR	392	Japan	JPN								23	CRUDE RUBBER	1	No Quantity							5782306			0
S3	2016	2016	2016	2	0	2	Export	104	Myanmar	MMR	410	Rep. of Korea	KOR								23	CRUDE RUBBER	1	No Quantity							1912378			0
S3	2016	2016	2016	2	0	2	Export	104	Myanmar	MMR	458	Malaysia	MYS								23	CRUDE RUBBER	1	No Quantity							27974640			0
S3	2016	2016	2016	2	0	2	Export	104	Myanmar	MMR	586	Pakistan	PAK								23	CRUDE RUBBER	1	No Quantity							77600			0
S3	2016	2016	2016	2	0	2	Export	104	Myanmar	MMR	699	India	IND								23	CRUDE RUBBER	1	No Quantity							944691			0
S3	2016	2016	2016	2	0	2	Export	104	Myanmar	MMR	702	Singapore	SGP								23	CRUDE RUBBER	1	No Quantity							4732617			0
S3	2016	2016	2016	2	0	2	Export	104	Myanmar	MMR	704	Viet Nam	VNM								23	CRUDE RUBBER	1	No Quantity							9200			0
S3	2016	2016	2016	2	0	2	Export	104	Myanmar	MMR	764	Thailand	THA								23	CRUDE RUBBER	1	No Quantity							8797069			0
S3	2016	2016	2016	2	0	2	Export	104	Myanmar	MMR	784	United Arab Emirates	ARE								23	CRUDE RUBBER	1	No Quantity							5775			0
S3	2016	2016	2016	2	0	2	Export	100	Bulgaria	BGR	0	World	WLD								24	CORK AND WOOD	1	No Quantity			0		0		118010718			0
S3	2016	2016	2016	2	0	2	Export	100	Bulgaria	BGR	8	Albania	ALB								24	CORK AND WOOD	1	No Quantity			0		0		576999			0
S3	2016	2016	2016	2	0	2	Export	100	Bulgaria	BGR	12	Algeria	DZA								24	CORK AND WOOD	1	No Quantity			0		0		58561			0
S3	2016	2016	2016	2	0	2	Export	100	Bulgaria	BGR	40	Austria	AUT								24	CORK AND WOOD	1	No Quantity			0		0		250951			0
S3	2016	2016	2016	2	0	2	Export	100	Bulgaria	BGR	56	Belgium	BEL								24	CORK AND WOOD	1	No Quantity			0		0		409900			0
S3	2016	2016	2016	2	0	2	Export	100	Bulgaria	BGR	70	Bosnia Herzegovina	BIH								24	CORK AND WOOD	1	No Quantity			0		0		4886			0
S3	2016	2016	2016	2	0	2	Export	100	Bulgaria	BGR	144	Sri Lanka	LKA								24	CORK AND WOOD	1	No Quantity			0		0		2621			0
S3	2016	2016	2016	2	0	2	Export	100	Bulgaria	BGR	156	China	CHN								24	CORK AND WOOD	1	No Quantity			0		0		2746415			0
S3	2016	2016	2016	2	0	2	Export	100	Bulgaria	BGR	191	Croatia	HRV								24	CORK AND WOOD	1	No Quantity			0		0		20116			0
S3	2016	2016	2016	2	0	2	Export	100	Bulgaria	BGR	196	Cyprus	CYP								24	CORK AND WOOD	1	No Quantity			0		0		132524			0
S3	2016	2016	2016	2	0	2	Export	100	Bulgaria	BGR	203	Czechia	CZE								24	CORK AND WOOD	1	No Quantity			0		0		10908			0
S3	2016	2016	2016	2	0	2	Export	100	Bulgaria	BGR	208	Denmark	DNK								24	CORK AND WOOD	1	No Quantity			0		0		75169			0
S3	2016	2016	2016	2	0	2	Export	100	Bulgaria	BGR	246	Finland	FIN								24	CORK AND WOOD	1	No Quantity			0		0		4242			0
S3	2016	2016	2016	2	0	2	Export	100	Bulgaria	BGR	251	France	FRA								24	CORK AND WOOD	1	No Quantity			0		0		2018982			0
S3	2016	2016	2016	2	0	2	Export	100	Bulgaria	BGR	268	Georgia	GEO								24	CORK AND WOOD	1	No Quantity			0		0		10219			0
S3	2016	2016	2016	2	0	2	Export	100	Bulgaria	BGR	276	Germany	DEU								24	CORK AND WOOD	1	No Quantity			0		0		1430699			0
S3	2016	2016	2016	2	0	2	Export	100	Bulgaria	BGR	300	Greece	GRC								24	CORK AND WOOD	1	No Quantity			0		0		48168292			0
S3	2016	2016	2016	2	0	2	Export	100	Bulgaria	BGR	348	Hungary	HUN								24	CORK AND WOOD	1	No Quantity			0		0		53288			0
S3	2016	2016	2016	2	0	2	Export	100	Bulgaria	BGR	372	Ireland	IRL								24	CORK AND WOOD	1	No Quantity			0		0		21207			0
S3	2016	2016	2016	2	0	2	Export	100	Bulgaria	BGR	376	Israel	ISR								24	CORK AND WOOD	1	No Quantity			0		0		389495			0
S3	2016	2016	2016	2	0	2	Export	100	Bulgaria	BGR	381	Italy	ITA								24	CORK AND WOOD	1	No Quantity			0		0		13964580			0
S3	2016	2016	2016	2	0	2	Export	100	Bulgaria	BGR	392	Japan	JPN								24	CORK AND WOOD	1	No Quantity			0		0		165625			0
S3	2016	2016	2016	2	0	2	Export	100	Bulgaria	BGR	400	Jordan	JOR								24	CORK AND WOOD	1	No Quantity			0		0		367874			0
S3	2016	2016	2016	2	0	2	Export	100	Bulgaria	BGR	410	Rep. of Korea	KOR								24	CORK AND WOOD	1	No Quantity			0		0		45821			0
S3	2016	2016	2016	2	0	2	Export	100	Bulgaria	BGR	414	Kuwait	KWT								24	CORK AND WOOD	1	No Quantity			0		0		5066			0
S3	2016	2016	2016	2	0	2	Export	100	Bulgaria	BGR	422	Lebanon	LBN								24	CORK AND WOOD	1	No Quantity			0		0		47075			0
S3	2016	2016	2016	2	0	2	Export	100	Bulgaria	BGR	428	Latvia	LVA								24	CORK AND WOOD	1	No Quantity			0		0		23777			0
S3	2016	2016	2016	2	0	2	Export	100	Bulgaria	BGR	440	Lithuania	LTU								24	CORK AND WOOD	1	No Quantity			0		0		103736			0
S3	2016	2016	2016	2	0	2	Export	100	Bulgaria	BGR	470	Malta	MLT								24	CORK AND WOOD	1	No Quantity			0		0		11900			0
S3	2016	2016	2016	2	0	2	Export	100	Bulgaria	BGR	504	Morocco	MAR								24	CORK AND WOOD	1	No Quantity			0		0		39470			0
S3	2016	2016	2016	2	0	2	Export	100	Bulgaria	BGR	512	Oman	OMN								24	CORK AND WOOD	1	No Quantity			0		0		56438			0
S3	2016	2016	2016	2	0	2	Export	100	Bulgaria	BGR	528	Netherlands	NLD								24	CORK AND WOOD	1	No Quantity			0		0		150252			0
S3	2016	2016	2016	2	0	2	Export	100	Bulgaria	BGR	616	Poland	POL								24	CORK AND WOOD	1	No Quantity			0		0		4605			0
S3	2016	2016	2016	2	0	2	Export	100	Bulgaria	BGR	620	Portugal	PRT								24	CORK AND WOOD	1	No Quantity			0		0		1762			0
S3	2016	2016	2016	2	0	2	Export	100	Bulgaria	BGR	634	Qatar	QAT								24	CORK AND WOOD	1	No Quantity			0		0		22872			0
S3	2016	2016	2016	2	0	2	Export	100	Bulgaria	BGR	642	Romania	ROU								24	CORK AND WOOD	1	No Quantity			0		0		3533253			0
S3	2016	2016	2016	2	0	2	Export	100	Bulgaria	BGR	643	Russian Federation	RUS								24	CORK AND WOOD	1	No Quantity			0		0		11571			0
S3	2016	2016	2016	2	0	2	Export	100	Bulgaria	BGR	682	Saudi Arabia	SAU								24	CORK AND WOOD	1	No Quantity			0		0		39951			0
S3	2016	2016	2016	2	0	2	Export	100	Bulgaria	BGR	688	Serbia	SRB								24	CORK AND WOOD	1	No Quantity			0		0		63816			0
S3	2016	2016	2016	2	0	2	Export	100	Bulgaria	BGR	704	Viet Nam	VNM								24	CORK AND WOOD	1	No Quantity			0		0		49132			0
S3	2016	2016	2016	2	0	2	Export	100	Bulgaria	BGR	705	Slovenia	SVN								24	CORK AND WOOD	1	No Quantity			0		0		13607			0
S3	2016	2016	2016	2	0	2	Export	100	Bulgaria	BGR	724	Spain	ESP								24	CORK AND WOOD	1	No Quantity			0		0		218828			0
S3	2016	2016	2016	2	0	2	Export	100	Bulgaria	BGR	729	Sudan	SDN								24	CORK AND WOOD	1	No Quantity			0		0		11863			0
S3	2016	2016	2016	2	0	2	Export	100	Bulgaria	BGR	752	Sweden	SWE								24	CORK AND WOOD	1	No Quantity			0		0		194291			0
S3	2016	2016	2016	2	0	2	Export	100	Bulgaria	BGR	757	Switzerland	CHE								24	CORK AND WOOD	1	No Quantity			0		0		155364			0
S3	2016	2016	2016	2	0	2	Export	100	Bulgaria	BGR	784	United Arab Emirates	ARE								24	CORK AND WOOD	1	No Quantity			0		0		30029			0
S3	2016	2016	2016	2	0	2	Export	100	Bulgaria	BGR	788	Tunisia	TUN								24	CORK AND WOOD	1	No Quantity			0		0		226206			0
S3	2016	2016	2016	2	0	2	Export	100	Bulgaria	BGR	792	Turkey	TUR								24	CORK AND WOOD	1	No Quantity			0		0		37016352			0
S3	2016	2016	2016	2	0	2	Export	100	Bulgaria	BGR	795	Turkmenistan	TKM								24	CORK AND WOOD	1	No Quantity			0		0		15302			0
S3	2016	2016	2016	2	0	2	Export	100	Bulgaria	BGR	804	Ukraine	UKR								24	CORK AND WOOD	1	No Quantity			0		0		5609			0
S3	2016	2016	2016	2	0	2	Export	100	Bulgaria	BGR	807	North Macedonia	MKD								24	CORK AND WOOD	1	No Quantity			0		0		2718186			0
S3	2016	2016	2016	2	0	2	Export	100	Bulgaria	BGR	818	Egypt	EGY								24	CORK AND WOOD	1	No Quantity			0		0		6892			0
S3	2016	2016	2016	2	0	2	Export	100	Bulgaria	BGR	826	United Kingdom	GBR								24	CORK AND WOOD	1	No Quantity			0		0		2282765			0
S3	2016	2016	2016	2	0	2	Export	100	Bulgaria	BGR	837	Bunkers									24	CORK AND WOOD	1	No Quantity			0		0		4274			0
S3	2016	2016	2016	2	0	2	Export	100	Bulgaria	BGR	842	USA	USA								24	CORK AND WOOD	1	No Quantity			0		0		17072			0
S3	2016	2016	2016	2	0	2	Export	104	Myanmar	MMR	0	World	WLD								24	CORK AND WOOD	1	No Quantity							106638503			0
S3	2016	2016	2016	2	0	2	Export	104	Myanmar	MMR	20	Andorra	AND								24	CORK AND WOOD	1	No Quantity							273017			0
S3	2016	2016	2016	2	0	2	Export	104	Myanmar	MMR	36	Australia	AUS								24	CORK AND WOOD	1	No Quantity							343843			0
S3	2016	2016	2016	2	0	2	Export	104	Myanmar	MMR	50	Bangladesh	BGD								24	CORK AND WOOD	1	No Quantity							169191			0
S3	2016	2016	2016	2	0	2	Export	104	Myanmar	MMR	56	Belgium	BEL								24	CORK AND WOOD	1	No Quantity							355077			0
S3	2016	2016	2016	2	0	2	Export	104	Myanmar	MMR	76	Brazil	BRA								24	CORK AND WOOD	1	No Quantity							67026			0
S3	2016	2016	2016	2	0	2	Export	104	Myanmar	MMR	100	Bulgaria	BGR								24	CORK AND WOOD	1	No Quantity							200081			0
S3	2016	2016	2016	2	0	2	Export	104	Myanmar	MMR	124	Canada	CAN								24	CORK AND WOOD	1	No Quantity							154090			0
S3	2016	2016	2016	2	0	2	Export	104	Myanmar	MMR	144	Sri Lanka	LKA								24	CORK AND WOOD	1	No Quantity							145480			0
S3	2016	2016	2016	2	0	2	Export	104	Myanmar	MMR	156	China	CHN								24	CORK AND WOOD	1	No Quantity							10786205			0
S3	2016	2016	2016	2	0	2	Export	104	Myanmar	MMR	170	Colombia	COL								24	CORK AND WOOD	1	No Quantity							42307			0
S3	2016	2016	2016	2	0	2	Export	104	Myanmar	MMR	188	Costa Rica	CRI								24	CORK AND WOOD	1	No Quantity							40315			0
S3	2016	2016	2016	2	0	2	Export	104	Myanmar	MMR	191	Croatia	HRV								24	CORK AND WOOD	1	No Quantity							87357			0
S3	2016	2016	2016	2	0	2	Export	104	Myanmar	MMR	192	Cuba	CUB								24	CORK AND WOOD	1	No Quantity							40850			0
S3	2016	2016	2016	2	0	2	Export	104	Myanmar	MMR	208	Denmark	DNK								24	CORK AND WOOD	1	No Quantity							450032			0
S3	2016	2016	2016	2	0	2	Export	104	Myanmar	MMR	246	Finland	FIN								24	CORK AND WOOD	1	No Quantity							301601			0
S3	2016	2016	2016	2	0	2	Export	104	Myanmar	MMR	251	France	FRA								24	CORK AND WOOD	1	No Quantity							919582			0
S3	2016	2016	2016	2	0	2	Export	104	Myanmar	MMR	276	Germany	DEU								24	CORK AND WOOD	1	No Quantity							1223619			0
S3	2016	2016	2016	2	0	2	Export	104	Myanmar	MMR	300	Greece	GRC								24	CORK AND WOOD	1	No Quantity							300277			0
S3	2016	2016	2016	2	0	2	Export	104	Myanmar	MMR	344	China, Hong Kong SAR	HKG								24	CORK AND WOOD	1	No Quantity							39695			0
S3	2016	2016	2016	2	0	2	Export	104	Myanmar	MMR	352	Iceland	ISL								24	CORK AND WOOD	1	No Quantity							25499			0
S3	2016	2016	2016	2	0	2	Export	104	Myanmar	MMR	360	Indonesia	IDN								24	CORK AND WOOD	1	No Quantity							344726			0
S3	2016	2016	2016	2	0	2	Export	104	Myanmar	MMR	364	Iran	IRN								24	CORK AND WOOD	1	No Quantity							304774			0
S3	2016	2016	2016	2	0	2	Export	104	Myanmar	MMR	376	Israel	ISR								24	CORK AND WOOD	1	No Quantity							55519			0
S3	2016	2016	2016	2	0	2	Export	104	Myanmar	MMR	381	Italy	ITA								24	CORK AND WOOD	1	No Quantity							4224170			0
S3	2016	2016	2016	2	0	2	Export	104	Myanmar	MMR	392	Japan	JPN								24	CORK AND WOOD	1	No Quantity							1357675			0
S3	2016	2016	2016	2	0	2	Export	104	Myanmar	MMR	410	Rep. of Korea	KOR								24	CORK AND WOOD	1	No Quantity							135968			0
S3	2016	2016	2016	2	0	2	Export	104	Myanmar	MMR	458	Malaysia	MYS								24	CORK AND WOOD	1	No Quantity							5692376			0
S3	2016	2016	2016	2	0	2	Export	104	Myanmar	MMR	480	Mauritius	MUS								24	CORK AND WOOD	1	No Quantity							20488			0
S3	2016	2016	2016	2	0	2	Export	104	Myanmar	MMR	490	Other Asia, nes									24	CORK AND WOOD	1	No Quantity							369541			0
S3	2016	2016	2016	2	0	2	Export	104	Myanmar	MMR	524	Nepal	NPL								24	CORK AND WOOD	1	No Quantity							242714			0
S3	2016	2016	2016	2	0	2	Export	104	Myanmar	MMR	528	Netherlands	NLD								24	CORK AND WOOD	1	No Quantity							274632			0
S3	2016	2016	2016	2	0	2	Export	104	Myanmar	MMR	554	New Zealand	NZL								24	CORK AND WOOD	1	No Quantity							66361			0
S3	2016	2016	2016	2	0	2	Export	104	Myanmar	MMR	562	Niger	NER								24	CORK AND WOOD	1	No Quantity							7450			0
S3	2016	2016	2016	2	0	2	Export	104	Myanmar	MMR	586	Pakistan	PAK								24	CORK AND WOOD	1	No Quantity							502758			0
S3	2016	2016	2016	2	0	2	Export	104	Myanmar	MMR	682	Saudi Arabia	SAU								24	CORK AND WOOD	1	No Quantity							310854			0
S3	2016	2016	2016	2	0	2	Export	104	Myanmar	MMR	699	India	IND								24	CORK AND WOOD	1	No Quantity							35953034			0
S3	2016	2016	2016	2	0	2	Export	104	Myanmar	MMR	702	Singapore	SGP								24	CORK AND WOOD	1	No Quantity							11577256			0
S3	2016	2016	2016	2	0	2	Export	104	Myanmar	MMR	703	Slovakia	SVK								24	CORK AND WOOD	1	No Quantity							47471			0
S3	2016	2016	2016	2	0	2	Export	104	Myanmar	MMR	704	Viet Nam	VNM								24	CORK AND WOOD	1	No Quantity							228110			0
S3	2016	2016	2016	2	0	2	Export	104	Myanmar	MMR	752	Sweden	SWE								24	CORK AND WOOD	1	No Quantity							176482			0
S3	2016	2016	2016	2	0	2	Export	104	Myanmar	MMR	764	Thailand	THA								24	CORK AND WOOD	1	No Quantity							16891514			0
S3	2016	2016	2016	2	0	2	Export	104	Myanmar	MMR	784	United Arab Emirates	ARE								24	CORK AND WOOD	1	No Quantity							7915655			0
S3	2016	2016	2016	2	0	2	Export	104	Myanmar	MMR	792	Turkey	TUR								24	CORK AND WOOD	1	No Quantity							185382			0
S3	2016	2016	2016	2	0	2	Export	104	Myanmar	MMR	804	Ukraine	UKR								24	CORK AND WOOD	1	No Quantity							87225			0
S3	2016	2016	2016	2	0	2	Export	104	Myanmar	MMR	818	Egypt	EGY								24	CORK AND WOOD	1	No Quantity							41958			0
S3	2016	2016	2016	2	0	2	Export	104	Myanmar	MMR	826	United Kingdom	GBR								24	CORK AND WOOD	1	No Quantity							147494			0
S3	2016	2016	2016	2	0	2	Export	104	Myanmar	MMR	842	USA	USA								24	CORK AND WOOD	1	No Quantity							3511773			0
S3	2016	2016	2016	2	0	2	Export	100	Bulgaria	BGR	0	World	WLD								25	PULP AND WASTE PAPER	1	No Quantity			0		0		65237464			0
S3	2016	2016	2016	2	0	2	Export	100	Bulgaria	BGR	40	Austria	AUT								25	PULP AND WASTE PAPER	1	No Quantity			0		0		391301			0
S3	2016	2016	2016	2	0	2	Export	100	Bulgaria	BGR	70	Bosnia Herzegovina	BIH								25	PULP AND WASTE PAPER	1	No Quantity			0		0		32519			0
S3	2016	2016	2016	2	0	2	Export	100	Bulgaria	BGR	191	Croatia	HRV								25	PULP AND WASTE PAPER	1	No Quantity			0		0		2690			0
S3	2016	2016	2016	2	0	2	Export	100	Bulgaria	BGR	203	Czechia	CZE								25	PULP AND WASTE PAPER	1	No Quantity			0		0		123549			0
S3	2016	2016	2016	2	0	2	Export	100	Bulgaria	BGR	276	Germany	DEU								25	PULP AND WASTE PAPER	1	No Quantity			0		0		6036137			0
S3	2016	2016	2016	2	0	2	Export	100	Bulgaria	BGR	300	Greece	GRC								25	PULP AND WASTE PAPER	1	No Quantity			0		0		5000131			0
S3	2016	2016	2016	2	0	2	Export	100	Bulgaria	BGR	348	Hungary	HUN								25	PULP AND WASTE PAPER	1	No Quantity			0		0		2095812			0
S3	2016	2016	2016	2	0	2	Export	100	Bulgaria	BGR	360	Indonesia	IDN								25	PULP AND WASTE PAPER	1	No Quantity			0		0		44875			0
S3	2016	2016	2016	2	0	2	Export	100	Bulgaria	BGR	364	Iran	IRN								25	PULP AND WASTE PAPER	1	No Quantity			0		0		421836			0
S3	2016	2016	2016	2	0	2	Export	100	Bulgaria	BGR	381	Italy	ITA								25	PULP AND WASTE PAPER	1	No Quantity			0		0		2192017			0
S3	2016	2016	2016	2	0	2	Export	100	Bulgaria	BGR	410	Rep. of Korea	KOR								25	PULP AND WASTE PAPER	1	No Quantity			0		0		76925			0
S3	2016	2016	2016	2	0	2	Export	100	Bulgaria	BGR	422	Lebanon	LBN								25	PULP AND WASTE PAPER	1	No Quantity			0		0		507165			0
S3	2016	2016	2016	2	0	2	Export	100	Bulgaria	BGR	458	Malaysia	MYS								25	PULP AND WASTE PAPER	1	No Quantity			0		0		13078			0
S3	2016	2016	2016	2	0	2	Export	100	Bulgaria	BGR	504	Morocco	MAR								25	PULP AND WASTE PAPER	1	No Quantity			0		0		593294			0
S3	2016	2016	2016	2	0	2	Export	100	Bulgaria	BGR	616	Poland	POL								25	PULP AND WASTE PAPER	1	No Quantity			0		0		897627			0
S3	2016	2016	2016	2	0	2	Export	100	Bulgaria	BGR	642	Romania	ROU								25	PULP AND WASTE PAPER	1	No Quantity			0		0		7932206			0
S3	2016	2016	2016	2	0	2	Export	100	Bulgaria	BGR	682	Saudi Arabia	SAU								25	PULP AND WASTE PAPER	1	No Quantity			0		0		491800			0
S3	2016	2016	2016	2	0	2	Export	100	Bulgaria	BGR	688	Serbia	SRB								25	PULP AND WASTE PAPER	1	No Quantity			0		0		6265019			0
S3	2016	2016	2016	2	0	2	Export	100	Bulgaria	BGR	699	India	IND								25	PULP AND WASTE PAPER	1	No Quantity			0		0		855628			0
S3	2016	2016	2016	2	0	2	Export	100	Bulgaria	BGR	705	Slovenia	SVN								25	PULP AND WASTE PAPER	1	No Quantity			0		0		1648608			0
S3	2016	2016	2016	2	0	2	Export	100	Bulgaria	BGR	784	United Arab Emirates	ARE								25	PULP AND WASTE PAPER	1	No Quantity			0		0		1026045			0
S3	2016	2016	2016	2	0	2	Export	100	Bulgaria	BGR	788	Tunisia	TUN								25	PULP AND WASTE PAPER	1	No Quantity			0		0		1268310			0
S3	2016	2016	2016	2	0	2	Export	100	Bulgaria	BGR	792	Turkey	TUR								25	PULP AND WASTE PAPER	1	No Quantity			0		0		24726033			0
S3	2016	2016	2016	2	0	2	Export	100	Bulgaria	BGR	807	North Macedonia	MKD								25	PULP AND WASTE PAPER	1	No Quantity			0		0		36918			0
S3	2016	2016	2016	2	0	2	Export	100	Bulgaria	BGR	818	Egypt	EGY								25	PULP AND WASTE PAPER	1	No Quantity			0		0		2557930			0
S3	2016	2016	2016	2	0	2	Export	104	Myanmar	MMR	0	World	WLD								25	PULP AND WASTE PAPER	1	No Quantity							1144613			0
S3	2016	2016	2016	2	0	2	Export	104	Myanmar	MMR	392	Japan	JPN								25	PULP AND WASTE PAPER	1	No Quantity							490000			0
S3	2016	2016	2016	2	0	2	Export	104	Myanmar	MMR	682	Saudi Arabia	SAU								25	PULP AND WASTE PAPER	1	No Quantity							1380			0
S3	2016	2016	2016	2	0	2	Export	104	Myanmar	MMR	702	Singapore	SGP								25	PULP AND WASTE PAPER	1	No Quantity							1028			0
S3	2016	2016	2016	2	0	2	Export	104	Myanmar	MMR	764	Thailand	THA								25	PULP AND WASTE PAPER	1	No Quantity							652205			0
S3	2016	2016	2016	2	0	2	Export	100	Bulgaria	BGR	0	World	WLD								26	TEXTILE FIBRES	1	No Quantity			0		0		72419063			4
S3	2016	2016	2016	2	0	2	Export	100	Bulgaria	BGR	4	Afghanistan	AFG								26	TEXTILE FIBRES	1	No Quantity			0		0		1502			0
S3	2016	2016	2016	2	0	2	Export	100	Bulgaria	BGR	8	Albania	ALB								26	TEXTILE FIBRES	1	No Quantity			0		0		2544			0
S3	2016	2016	2016	2	0	2	Export	100	Bulgaria	BGR	24	Angola	AGO								26	TEXTILE FIBRES	1	No Quantity			0		0		488376			0
S3	2016	2016	2016	2	0	2	Export	100	Bulgaria	BGR	31	Azerbaijan	AZE								26	TEXTILE FIBRES	1	No Quantity			0		0		8616			0
S3	2016	2016	2016	2	0	2	Export	100	Bulgaria	BGR	36	Australia	AUS								26	TEXTILE FIBRES	1	No Quantity			0		0		4019			0
S3	2016	2016	2016	2	0	2	Export	100	Bulgaria	BGR	40	Austria	AUT								26	TEXTILE FIBRES	1	No Quantity			0		0		37145			0
S3	2016	2016	2016	2	0	2	Export	100	Bulgaria	BGR	51	Armenia	ARM								26	TEXTILE FIBRES	1	No Quantity			0		0		28270			0
S3	2016	2016	2016	2	0	2	Export	100	Bulgaria	BGR	56	Belgium	BEL								26	TEXTILE FIBRES	1	No Quantity			0		0		1688770			0
S3	2016	2016	2016	2	0	2	Export	100	Bulgaria	BGR	120	Cameroon	CMR								26	TEXTILE FIBRES	1	No Quantity			0		0		270036			0
S3	2016	2016	2016	2	0	2	Export	100	Bulgaria	BGR	156	China	CHN								26	TEXTILE FIBRES	1	No Quantity			0		0		133973			0
S3	2016	2016	2016	2	0	2	Export	100	Bulgaria	BGR	178	Congo	COG								26	TEXTILE FIBRES	1	No Quantity			0		0		297376			0
S3	2016	2016	2016	2	0	2	Export	100	Bulgaria	BGR	191	Croatia	HRV								26	TEXTILE FIBRES	1	No Quantity			0		0		5291			0
S3	2016	2016	2016	2	0	2	Export	100	Bulgaria	BGR	196	Cyprus	CYP								26	TEXTILE FIBRES	1	No Quantity			0		0		9245			0
S3	2016	2016	2016	2	0	2	Export	100	Bulgaria	BGR	203	Czechia	CZE								26	TEXTILE FIBRES	1	No Quantity			0		0		2108192			0
S3	2016	2016	2016	2	0	2	Export	100	Bulgaria	BGR	204	Benin	BEN								26	TEXTILE FIBRES	1	No Quantity			0		0		766111			0
S3	2016	2016	2016	2	0	2	Export	100	Bulgaria	BGR	222	El Salvador	SLV								26	TEXTILE FIBRES	1	No Quantity			0		0		15807			0
S3	2016	2016	2016	2	0	2	Export	100	Bulgaria	BGR	233	Estonia	EST								26	TEXTILE FIBRES	1	No Quantity			0		0		189730			0
S3	2016	2016	2016	2	0	2	Export	100	Bulgaria	BGR	246	Finland	FIN								26	TEXTILE FIBRES	1	No Quantity			0		0		2102			0
S3	2016	2016	2016	2	0	2	Export	100	Bulgaria	BGR	251	France	FRA								26	TEXTILE FIBRES	1	No Quantity			0		0		123965			0
S3	2016	2016	2016	2	0	2	Export	100	Bulgaria	BGR	268	Georgia	GEO								26	TEXTILE FIBRES	1	No Quantity			0		0		521735			0
S3	2016	2016	2016	2	0	2	Export	100	Bulgaria	BGR	270	Gambia	GMB								26	TEXTILE FIBRES	1	No Quantity			0		0		61700			0
S3	2016	2016	2016	2	0	2	Export	100	Bulgaria	BGR	276	Germany	DEU								26	TEXTILE FIBRES	1	No Quantity			0		0		3872956			0
S3	2016	2016	2016	2	0	2	Export	100	Bulgaria	BGR	288	Ghana	GHA								26	TEXTILE FIBRES	1	No Quantity			0		0		251627			0
S3	2016	2016	2016	2	0	2	Export	100	Bulgaria	BGR	300	Greece	GRC								26	TEXTILE FIBRES	1	No Quantity			0		0		8088622			4
S3	2016	2016	2016	2	0	2	Export	100	Bulgaria	BGR	320	Guatemala	GTM								26	TEXTILE FIBRES	1	No Quantity			0		0		26507			0
S3	2016	2016	2016	2	0	2	Export	100	Bulgaria	BGR	324	Guinea	GIN								26	TEXTILE FIBRES	1	No Quantity			0		0		1189930			0
S3	2016	2016	2016	2	0	2	Export	100	Bulgaria	BGR	348	Hungary	HUN								26	TEXTILE FIBRES	1	No Quantity			0		0		408814			0
S3	2016	2016	2016	2	0	2	Export	100	Bulgaria	BGR	364	Iran	IRN								26	TEXTILE FIBRES	1	No Quantity			0		0		52594			0
S3	2016	2016	2016	2	0	2	Export	100	Bulgaria	BGR	368	Iraq	IRQ								26	TEXTILE FIBRES	1	No Quantity			0		0		89724			0
S3	2016	2016	2016	2	0	2	Export	100	Bulgaria	BGR	372	Ireland	IRL								26	TEXTILE FIBRES	1	No Quantity			0		0		175377			0
S3	2016	2016	2016	2	0	2	Export	100	Bulgaria	BGR	381	Italy	ITA								26	TEXTILE FIBRES	1	No Quantity			0		0		11972314			0
S3	2016	2016	2016	2	0	2	Export	100	Bulgaria	BGR	384	Côte d'Ivoire	CIV								26	TEXTILE FIBRES	1	No Quantity			0		0		356090			0
S3	2016	2016	2016	2	0	2	Export	100	Bulgaria	BGR	400	Jordan	JOR								26	TEXTILE FIBRES	1	No Quantity			0		0		1007			0
S3	2016	2016	2016	2	0	2	Export	100	Bulgaria	BGR	404	Kenya	KEN								26	TEXTILE FIBRES	1	No Quantity			0		0		145748			0
S3	2016	2016	2016	2	0	2	Export	100	Bulgaria	BGR	408	Dem. People's Rep. of Korea	PRK								26	TEXTILE FIBRES	1	No Quantity			0		0		22123			0
S3	2016	2016	2016	2	0	2	Export	100	Bulgaria	BGR	414	Kuwait	KWT								26	TEXTILE FIBRES	1	No Quantity			0		0		4173			0
S3	2016	2016	2016	2	0	2	Export	100	Bulgaria	BGR	422	Lebanon	LBN								26	TEXTILE FIBRES	1	No Quantity			0		0		533425			0
S3	2016	2016	2016	2	0	2	Export	100	Bulgaria	BGR	428	Latvia	LVA								26	TEXTILE FIBRES	1	No Quantity			0		0		143020			0
S3	2016	2016	2016	2	0	2	Export	100	Bulgaria	BGR	440	Lithuania	LTU								26	TEXTILE FIBRES	1	No Quantity			0		0		543774			0
S3	2016	2016	2016	2	0	2	Export	100	Bulgaria	BGR	454	Malawi	MWI								26	TEXTILE FIBRES	1	No Quantity			0		0		388854			0
S3	2016	2016	2016	2	0	2	Export	100	Bulgaria	BGR	466	Mali	MLI								26	TEXTILE FIBRES	1	No Quantity			0		0		1239			0
S3	2016	2016	2016	2	0	2	Export	100	Bulgaria	BGR	478	Mauritania	MRT								26	TEXTILE FIBRES	1	No Quantity			0		0		253321			0
S3	2016	2016	2016	2	0	2	Export	100	Bulgaria	BGR	480	Mauritius	MUS								26	TEXTILE FIBRES	1	No Quantity			0		0		677068			0
S3	2016	2016	2016	2	0	2	Export	100	Bulgaria	BGR	490	Other Asia, nes									26	TEXTILE FIBRES	1	No Quantity			0		0		357531			0
S3	2016	2016	2016	2	0	2	Export	100	Bulgaria	BGR	496	Mongolia	MNG								26	TEXTILE FIBRES	1	No Quantity			0		0		33394			0
S3	2016	2016	2016	2	0	2	Export	100	Bulgaria	BGR	498	Rep. of Moldova	MDA								26	TEXTILE FIBRES	1	No Quantity			0		0		134168			0
S3	2016	2016	2016	2	0	2	Export	100	Bulgaria	BGR	499	Montenegro	MNE								26	TEXTILE FIBRES	1	No Quantity			0		0		583			0
S3	2016	2016	2016	2	0	2	Export	100	Bulgaria	BGR	504	Morocco	MAR								26	TEXTILE FIBRES	1	No Quantity			0		0		415303			0
S3	2016	2016	2016	2	0	2	Export	100	Bulgaria	BGR	508	Mozambique	MOZ								26	TEXTILE FIBRES	1	No Quantity			0		0		3041			0
S3	2016	2016	2016	2	0	2	Export	100	Bulgaria	BGR	528	Netherlands	NLD								26	TEXTILE FIBRES	1	No Quantity			0		0		1052504			0
S3	2016	2016	2016	2	0	2	Export	100	Bulgaria	BGR	562	Niger	NER								26	TEXTILE FIBRES	1	No Quantity			0		0		496313			0
S3	2016	2016	2016	2	0	2	Export	100	Bulgaria	BGR	579	Norway	NOR								26	TEXTILE FIBRES	1	No Quantity			0		0		43855			0
S3	2016	2016	2016	2	0	2	Export	100	Bulgaria	BGR	586	Pakistan	PAK								26	TEXTILE FIBRES	1	No Quantity			0		0		1176861			0
S3	2016	2016	2016	2	0	2	Export	100	Bulgaria	BGR	616	Poland	POL								26	TEXTILE FIBRES	1	No Quantity			0		0		2589431			0
S3	2016	2016	2016	2	0	2	Export	100	Bulgaria	BGR	620	Portugal	PRT								26	TEXTILE FIBRES	1	No Quantity			0		0		1542623			0
S3	2016	2016	2016	2	0	2	Export	100	Bulgaria	BGR	634	Qatar	QAT								26	TEXTILE FIBRES	1	No Quantity			0		0		281			0
S3	2016	2016	2016	2	0	2	Export	100	Bulgaria	BGR	642	Romania	ROU								26	TEXTILE FIBRES	1	No Quantity			0		0		16166486			4
S3	2016	2016	2016	2	0	2	Export	100	Bulgaria	BGR	643	Russian Federation	RUS								26	TEXTILE FIBRES	1	No Quantity			0		0		1079134			0
S3	2016	2016	2016	2	0	2	Export	100	Bulgaria	BGR	686	Senegal	SEN								26	TEXTILE FIBRES	1	No Quantity			0		0		208333			0
S3	2016	2016	2016	2	0	2	Export	100	Bulgaria	BGR	688	Serbia	SRB								26	TEXTILE FIBRES	1	No Quantity			0		0		954071			0
S3	2016	2016	2016	2	0	2	Export	100	Bulgaria	BGR	699	India	IND								26	TEXTILE FIBRES	1	No Quantity			0		0		2025233			0
S3	2016	2016	2016	2	0	2	Export	100	Bulgaria	BGR	703	Slovakia	SVK								26	TEXTILE FIBRES	1	No Quantity			0		0		1031503			0
S3	2016	2016	2016	2	0	2	Export	100	Bulgaria	BGR	704	Viet Nam	VNM								26	TEXTILE FIBRES	1	No Quantity			0		0		10618			0
S3	2016	2016	2016	2	0	2	Export	100	Bulgaria	BGR	710	South Africa	ZAF								26	TEXTILE FIBRES	1	No Quantity			0		0		5342			0
S3	2016	2016	2016	2	0	2	Export	100	Bulgaria	BGR	724	Spain	ESP								26	TEXTILE FIBRES	1	No Quantity			0		0		31897			0
S3	2016	2016	2016	2	0	2	Export	100	Bulgaria	BGR	752	Sweden	SWE								26	TEXTILE FIBRES	1	No Quantity			0		0		42999			0
S3	2016	2016	2016	2	0	2	Export	100	Bulgaria	BGR	757	Switzerland	CHE								26	TEXTILE FIBRES	1	No Quantity			0		0		238915			0
S3	2016	2016	2016	2	0	2	Export	100	Bulgaria	BGR	764	Thailand	THA								26	TEXTILE FIBRES	1	No Quantity			0		0		497			0
S3	2016	2016	2016	2	0	2	Export	100	Bulgaria	BGR	768	Togo	TGO								26	TEXTILE FIBRES	1	No Quantity			0		0		284043			0
S3	2016	2016	2016	2	0	2	Export	100	Bulgaria	BGR	784	United Arab Emirates	ARE								26	TEXTILE FIBRES	1	No Quantity			0		0		753792			0
S3	2016	2016	2016	2	0	2	Export	100	Bulgaria	BGR	788	Tunisia	TUN								26	TEXTILE FIBRES	1	No Quantity			0		0		21509			0
S3	2016	2016	2016	2	0	2	Export	100	Bulgaria	BGR	792	Turkey	TUR								26	TEXTILE FIBRES	1	No Quantity			0		0		4120659			0
S3	2016	2016	2016	2	0	2	Export	100	Bulgaria	BGR	804	Ukraine	UKR								26	TEXTILE FIBRES	1	No Quantity			0		0		177965			0
S3	2016	2016	2016	2	0	2	Export	100	Bulgaria	BGR	807	North Macedonia	MKD								26	TEXTILE FIBRES	1	No Quantity			0		0		405619			0
S3	2016	2016	2016	2	0	2	Export	100	Bulgaria	BGR	818	Egypt	EGY								26	TEXTILE FIBRES	1	No Quantity			0		0		409518			0
S3	2016	2016	2016	2	0	2	Export	100	Bulgaria	BGR	826	United Kingdom	GBR								26	TEXTILE FIBRES	1	No Quantity			0		0		9571			0
S3	2016	2016	2016	2	0	2	Export	100	Bulgaria	BGR	842	USA	USA								26	TEXTILE FIBRES	1	No Quantity			0		0		632621			0
S3	2016	2016	2016	2	0	2	Export	104	Myanmar	MMR	0	World	WLD								26	TEXTILE FIBRES	1	No Quantity							7872385			0
S3	2016	2016	2016	2	0	2	Export	104	Myanmar	MMR	36	Australia	AUS								26	TEXTILE FIBRES	1	No Quantity							72497			0
S3	2016	2016	2016	2	0	2	Export	104	Myanmar	MMR	124	Canada	CAN								26	TEXTILE FIBRES	1	No Quantity							7533			0
S3	2016	2016	2016	2	0	2	Export	104	Myanmar	MMR	156	China	CHN								26	TEXTILE FIBRES	1	No Quantity							4466248			0
S3	2016	2016	2016	2	0	2	Export	104	Myanmar	MMR	203	Czechia	CZE								26	TEXTILE FIBRES	1	No Quantity							80065			0
S3	2016	2016	2016	2	0	2	Export	104	Myanmar	MMR	251	France	FRA								26	TEXTILE FIBRES	1	No Quantity							122439			0
S3	2016	2016	2016	2	0	2	Export	104	Myanmar	MMR	276	Germany	DEU								26	TEXTILE FIBRES	1	No Quantity							89018			0
S3	2016	2016	2016	2	0	2	Export	104	Myanmar	MMR	344	China, Hong Kong SAR	HKG								26	TEXTILE FIBRES	1	No Quantity							4400			0
S3	2016	2016	2016	2	0	2	Export	104	Myanmar	MMR	360	Indonesia	IDN								26	TEXTILE FIBRES	1	No Quantity							1071			0
S3	2016	2016	2016	2	0	2	Export	104	Myanmar	MMR	381	Italy	ITA								26	TEXTILE FIBRES	1	No Quantity							6300			0
S3	2016	2016	2016	2	0	2	Export	104	Myanmar	MMR	392	Japan	JPN								26	TEXTILE FIBRES	1	No Quantity							981924			0
S3	2016	2016	2016	2	0	2	Export	104	Myanmar	MMR	410	Rep. of Korea	KOR								26	TEXTILE FIBRES	1	No Quantity							1111844			0
S3	2016	2016	2016	2	0	2	Export	104	Myanmar	MMR	484	Mexico	MEX								26	TEXTILE FIBRES	1	No Quantity							6282			0
S3	2016	2016	2016	2	0	2	Export	104	Myanmar	MMR	528	Netherlands	NLD								26	TEXTILE FIBRES	1	No Quantity							84175			0
S3	2016	2016	2016	2	0	2	Export	104	Myanmar	MMR	586	Pakistan	PAK								26	TEXTILE FIBRES	1	No Quantity							13481			0
S3	2016	2016	2016	2	0	2	Export	104	Myanmar	MMR	616	Poland	POL								26	TEXTILE FIBRES	1	No Quantity							7985			0
S3	2016	2016	2016	2	0	2	Export	104	Myanmar	MMR	643	Russian Federation	RUS								26	TEXTILE FIBRES	1	No Quantity							120			0
S3	2016	2016	2016	2	0	2	Export	104	Myanmar	MMR	699	India	IND								26	TEXTILE FIBRES	1	No Quantity							27481			0
S3	2016	2016	2016	2	0	2	Export	104	Myanmar	MMR	702	Singapore	SGP								26	TEXTILE FIBRES	1	No Quantity							105192			0
S3	2016	2016	2016	2	0	2	Export	104	Myanmar	MMR	724	Spain	ESP								26	TEXTILE FIBRES	1	No Quantity							67074			0
S3	2016	2016	2016	2	0	2	Export	104	Myanmar	MMR	792	Turkey	TUR								26	TEXTILE FIBRES	1	No Quantity							303			0
S3	2016	2016	2016	2	0	2	Export	104	Myanmar	MMR	804	Ukraine	UKR								26	TEXTILE FIBRES	1	No Quantity							82040			0
S3	2016	2016	2016	2	0	2	Export	104	Myanmar	MMR	826	United Kingdom	GBR								26	TEXTILE FIBRES	1	No Quantity							453392			0
S3	2016	2016	2016	2	0	2	Export	104	Myanmar	MMR	842	USA	USA								26	TEXTILE FIBRES	1	No Quantity							81524			0
S3	2016	2016	2016	2	0	2	Export	100	Bulgaria	BGR	0	World	WLD								27	CRUDE FERTILIZER,MINERAL	1	No Quantity			0		0		80764472			4
S3	2016	2016	2016	2	0	2	Export	100	Bulgaria	BGR	8	Albania	ALB								27	CRUDE FERTILIZER,MINERAL	1	No Quantity			0		0		125796			0
S3	2016	2016	2016	2	0	2	Export	100	Bulgaria	BGR	12	Algeria	DZA								27	CRUDE FERTILIZER,MINERAL	1	No Quantity			0		0		533354			0
S3	2016	2016	2016	2	0	2	Export	100	Bulgaria	BGR	31	Azerbaijan	AZE								27	CRUDE FERTILIZER,MINERAL	1	No Quantity			0		0		38040			0
S3	2016	2016	2016	2	0	2	Export	100	Bulgaria	BGR	40	Austria	AUT								27	CRUDE FERTILIZER,MINERAL	1	No Quantity			0		0		458212			0
S3	2016	2016	2016	2	0	2	Export	100	Bulgaria	BGR	50	Bangladesh	BGD								27	CRUDE FERTILIZER,MINERAL	1	No Quantity			0		0		79442			0
S3	2016	2016	2016	2	0	2	Export	100	Bulgaria	BGR	56	Belgium	BEL								27	CRUDE FERTILIZER,MINERAL	1	No Quantity			0		0		90765			0
S3	2016	2016	2016	2	0	2	Export	100	Bulgaria	BGR	70	Bosnia Herzegovina	BIH								27	CRUDE FERTILIZER,MINERAL	1	No Quantity			0		0		65656			0
S3	2016	2016	2016	2	0	2	Export	100	Bulgaria	BGR	144	Sri Lanka	LKA								27	CRUDE FERTILIZER,MINERAL	1	No Quantity			0		0		118713			0
S3	2016	2016	2016	2	0	2	Export	100	Bulgaria	BGR	156	China	CHN								27	CRUDE FERTILIZER,MINERAL	1	No Quantity			0		0		226075			0
S3	2016	2016	2016	2	0	2	Export	100	Bulgaria	BGR	191	Croatia	HRV								27	CRUDE FERTILIZER,MINERAL	1	No Quantity			0		0		35452			0
S3	2016	2016	2016	2	0	2	Export	100	Bulgaria	BGR	196	Cyprus	CYP								27	CRUDE FERTILIZER,MINERAL	1	No Quantity			0		0		8810			0
S3	2016	2016	2016	2	0	2	Export	100	Bulgaria	BGR	203	Czechia	CZE								27	CRUDE FERTILIZER,MINERAL	1	No Quantity			0		0		261858			0
S3	2016	2016	2016	2	0	2	Export	100	Bulgaria	BGR	208	Denmark	DNK								27	CRUDE FERTILIZER,MINERAL	1	No Quantity			0		0		30553			0
S3	2016	2016	2016	2	0	2	Export	100	Bulgaria	BGR	233	Estonia	EST								27	CRUDE FERTILIZER,MINERAL	1	No Quantity			0		0		40694			0
S3	2016	2016	2016	2	0	2	Export	100	Bulgaria	BGR	246	Finland	FIN								27	CRUDE FERTILIZER,MINERAL	1	No Quantity			0		0		40291			0
S3	2016	2016	2016	2	0	2	Export	100	Bulgaria	BGR	251	France	FRA								27	CRUDE FERTILIZER,MINERAL	1	No Quantity			0		0		136553			0
S3	2016	2016	2016	2	0	2	Export	100	Bulgaria	BGR	268	Georgia	GEO								27	CRUDE FERTILIZER,MINERAL	1	No Quantity			0		0		411030			0
S3	2016	2016	2016	2	0	2	Export	100	Bulgaria	BGR	276	Germany	DEU								27	CRUDE FERTILIZER,MINERAL	1	No Quantity			0		0		1349930			0
S3	2016	2016	2016	2	0	2	Export	100	Bulgaria	BGR	288	Ghana	GHA								27	CRUDE FERTILIZER,MINERAL	1	No Quantity			0		0		73189			0
S3	2016	2016	2016	2	0	2	Export	100	Bulgaria	BGR	300	Greece	GRC								27	CRUDE FERTILIZER,MINERAL	1	No Quantity			0		0		5476809			0
S3	2016	2016	2016	2	0	2	Export	100	Bulgaria	BGR	348	Hungary	HUN								27	CRUDE FERTILIZER,MINERAL	1	No Quantity			0		0		309029			0
S3	2016	2016	2016	2	0	2	Export	100	Bulgaria	BGR	360	Indonesia	IDN								27	CRUDE FERTILIZER,MINERAL	1	No Quantity			0		0		11047			0
S3	2016	2016	2016	2	0	2	Export	100	Bulgaria	BGR	364	Iran	IRN								27	CRUDE FERTILIZER,MINERAL	1	No Quantity			0		0		232491			0
S3	2016	2016	2016	2	0	2	Export	100	Bulgaria	BGR	372	Ireland	IRL								27	CRUDE FERTILIZER,MINERAL	1	No Quantity			0		0		364			0
S3	2016	2016	2016	2	0	2	Export	100	Bulgaria	BGR	376	Israel	ISR								27	CRUDE FERTILIZER,MINERAL	1	No Quantity			0		0		1479941			0
S3	2016	2016	2016	2	0	2	Export	100	Bulgaria	BGR	381	Italy	ITA								27	CRUDE FERTILIZER,MINERAL	1	No Quantity			0		0		6279454			4
S3	2016	2016	2016	2	0	2	Export	100	Bulgaria	BGR	392	Japan	JPN								27	CRUDE FERTILIZER,MINERAL	1	No Quantity			0		0		394119			0
S3	2016	2016	2016	2	0	2	Export	100	Bulgaria	BGR	404	Kenya	KEN								27	CRUDE FERTILIZER,MINERAL	1	No Quantity			0		0		27800			0
S3	2016	2016	2016	2	0	2	Export	100	Bulgaria	BGR	410	Rep. of Korea	KOR								27	CRUDE FERTILIZER,MINERAL	1	No Quantity			0		0		221188			0
S3	2016	2016	2016	2	0	2	Export	100	Bulgaria	BGR	422	Lebanon	LBN								27	CRUDE FERTILIZER,MINERAL	1	No Quantity			0		0		937			0
S3	2016	2016	2016	2	0	2	Export	100	Bulgaria	BGR	428	Latvia	LVA								27	CRUDE FERTILIZER,MINERAL	1	No Quantity			0		0		1851			0
S3	2016	2016	2016	2	0	2	Export	100	Bulgaria	BGR	440	Lithuania	LTU								27	CRUDE FERTILIZER,MINERAL	1	No Quantity			0		0		9838			0
S3	2016	2016	2016	2	0	2	Export	100	Bulgaria	BGR	442	Luxembourg	LUX								27	CRUDE FERTILIZER,MINERAL	1	No Quantity			0		0		11591			0
S3	2016	2016	2016	2	0	2	Export	100	Bulgaria	BGR	470	Malta	MLT								27	CRUDE FERTILIZER,MINERAL	1	No Quantity			0		0		7697			0
S3	2016	2016	2016	2	0	2	Export	100	Bulgaria	BGR	480	Mauritius	MUS								27	CRUDE FERTILIZER,MINERAL	1	No Quantity			0		0		4687			0
S3	2016	2016	2016	2	0	2	Export	100	Bulgaria	BGR	484	Mexico	MEX								27	CRUDE FERTILIZER,MINERAL	1	No Quantity			0		0		14074			0
S3	2016	2016	2016	2	0	2	Export	100	Bulgaria	BGR	490	Other Asia, nes									27	CRUDE FERTILIZER,MINERAL	1	No Quantity			0		0		8103			0
S3	2016	2016	2016	2	0	2	Export	100	Bulgaria	BGR	498	Rep. of Moldova	MDA								27	CRUDE FERTILIZER,MINERAL	1	No Quantity			0		0		111316			0
S3	2016	2016	2016	2	0	2	Export	100	Bulgaria	BGR	504	Morocco	MAR								27	CRUDE FERTILIZER,MINERAL	1	No Quantity			0		0		324033			0
S3	2016	2016	2016	2	0	2	Export	100	Bulgaria	BGR	512	Oman	OMN								27	CRUDE FERTILIZER,MINERAL	1	No Quantity			0		0		33470			0
S3	2016	2016	2016	2	0	2	Export	100	Bulgaria	BGR	528	Netherlands	NLD								27	CRUDE FERTILIZER,MINERAL	1	No Quantity			0		0		5195392			0
S3	2016	2016	2016	2	0	2	Export	100	Bulgaria	BGR	579	Norway	NOR								27	CRUDE FERTILIZER,MINERAL	1	No Quantity			0		0		4948			0
S3	2016	2016	2016	2	0	2	Export	100	Bulgaria	BGR	616	Poland	POL								27	CRUDE FERTILIZER,MINERAL	1	No Quantity			0		0		1171710			4
S3	2016	2016	2016	2	0	2	Export	100	Bulgaria	BGR	620	Portugal	PRT								27	CRUDE FERTILIZER,MINERAL	1	No Quantity			0		0		8694			0
S3	2016	2016	2016	2	0	2	Export	100	Bulgaria	BGR	642	Romania	ROU								27	CRUDE FERTILIZER,MINERAL	1	No Quantity			0		0		19999576			0
S3	2016	2016	2016	2	0	2	Export	100	Bulgaria	BGR	643	Russian Federation	RUS								27	CRUDE FERTILIZER,MINERAL	1	No Quantity			0		0		578653			0
S3	2016	2016	2016	2	0	2	Export	100	Bulgaria	BGR	682	Saudi Arabia	SAU								27	CRUDE FERTILIZER,MINERAL	1	No Quantity			0		0		1044802			0
S3	2016	2016	2016	2	0	2	Export	100	Bulgaria	BGR	688	Serbia	SRB								27	CRUDE FERTILIZER,MINERAL	1	No Quantity			0		0		917921			0
S3	2016	2016	2016	2	0	2	Export	100	Bulgaria	BGR	699	India	IND								27	CRUDE FERTILIZER,MINERAL	1	No Quantity			0		0		324016			0
S3	2016	2016	2016	2	0	2	Export	100	Bulgaria	BGR	703	Slovakia	SVK								27	CRUDE FERTILIZER,MINERAL	1	No Quantity			0		0		100653			0
S3	2016	2016	2016	2	0	2	Export	100	Bulgaria	BGR	704	Viet Nam	VNM								27	CRUDE FERTILIZER,MINERAL	1	No Quantity			0		0		1402907			0
S3	2016	2016	2016	2	0	2	Export	100	Bulgaria	BGR	705	Slovenia	SVN								27	CRUDE FERTILIZER,MINERAL	1	No Quantity			0		0		359259			0
S3	2016	2016	2016	2	0	2	Export	100	Bulgaria	BGR	710	South Africa	ZAF								27	CRUDE FERTILIZER,MINERAL	1	No Quantity			0		0		77421			0
S3	2016	2016	2016	2	0	2	Export	100	Bulgaria	BGR	724	Spain	ESP								27	CRUDE FERTILIZER,MINERAL	1	No Quantity			0		0		577062			0
S3	2016	2016	2016	2	0	2	Export	100	Bulgaria	BGR	752	Sweden	SWE								27	CRUDE FERTILIZER,MINERAL	1	No Quantity			0		0		2766			0
S3	2016	2016	2016	2	0	2	Export	100	Bulgaria	BGR	757	Switzerland	CHE								27	CRUDE FERTILIZER,MINERAL	1	No Quantity			0		0		4115			0
S3	2016	2016	2016	2	0	2	Export	100	Bulgaria	BGR	760	Syria	SYR								27	CRUDE FERTILIZER,MINERAL	1	No Quantity			0		0		306520			0
S3	2016	2016	2016	2	0	2	Export	100	Bulgaria	BGR	764	Thailand	THA								27	CRUDE FERTILIZER,MINERAL	1	No Quantity			0		0		115602			0
S3	2016	2016	2016	2	0	2	Export	100	Bulgaria	BGR	784	United Arab Emirates	ARE								27	CRUDE FERTILIZER,MINERAL	1	No Quantity			0		0		139645			0
S3	2016	2016	2016	2	0	2	Export	100	Bulgaria	BGR	788	Tunisia	TUN								27	CRUDE FERTILIZER,MINERAL	1	No Quantity			0		0		662304			0
S3	2016	2016	2016	2	0	2	Export	100	Bulgaria	BGR	792	Turkey	TUR								27	CRUDE FERTILIZER,MINERAL	1	No Quantity			0		0		19114491			0
S3	2016	2016	2016	2	0	2	Export	100	Bulgaria	BGR	804	Ukraine	UKR								27	CRUDE FERTILIZER,MINERAL	1	No Quantity			0		0		1158789			0
S3	2016	2016	2016	2	0	2	Export	100	Bulgaria	BGR	807	North Macedonia	MKD								27	CRUDE FERTILIZER,MINERAL	1	No Quantity			0		0		1275322			0
S3	2016	2016	2016	2	0	2	Export	100	Bulgaria	BGR	818	Egypt	EGY								27	CRUDE FERTILIZER,MINERAL	1	No Quantity			0		0		3768917			0
S3	2016	2016	2016	2	0	2	Export	100	Bulgaria	BGR	826	United Kingdom	GBR								27	CRUDE FERTILIZER,MINERAL	1	No Quantity			0		0		207885			0
S3	2016	2016	2016	2	0	2	Export	100	Bulgaria	BGR	842	USA	USA								27	CRUDE FERTILIZER,MINERAL	1	No Quantity			0		0		2929081			0
S3	2016	2016	2016	2	0	2	Export	100	Bulgaria	BGR	899	Areas, nes									27	CRUDE FERTILIZER,MINERAL	1	No Quantity			0		0		231732			0
S3	2016	2016	2016	2	0	2	Export	104	Myanmar	MMR	0	World	WLD								27	CRUDE FERTILIZER,MINERAL	1	No Quantity							1419683			0
S3	2016	2016	2016	2	0	2	Export	104	Myanmar	MMR	156	China	CHN								27	CRUDE FERTILIZER,MINERAL	1	No Quantity							1056936			0
S3	2016	2016	2016	2	0	2	Export	104	Myanmar	MMR	392	Japan	JPN								27	CRUDE FERTILIZER,MINERAL	1	No Quantity							10722			0
S3	2016	2016	2016	2	0	2	Export	104	Myanmar	MMR	410	Rep. of Korea	KOR								27	CRUDE FERTILIZER,MINERAL	1	No Quantity							18480			0
S3	2016	2016	2016	2	0	2	Export	104	Myanmar	MMR	458	Malaysia	MYS								27	CRUDE FERTILIZER,MINERAL	1	No Quantity							225			0
S3	2016	2016	2016	2	0	2	Export	104	Myanmar	MMR	702	Singapore	SGP								27	CRUDE FERTILIZER,MINERAL	1	No Quantity							259979			0
S3	2016	2016	2016	2	0	2	Export	104	Myanmar	MMR	704	Viet Nam	VNM								27	CRUDE FERTILIZER,MINERAL	1	No Quantity							18260			0
S3	2016	2016	2016	2	0	2	Export	104	Myanmar	MMR	842	USA	USA								27	CRUDE FERTILIZER,MINERAL	1	No Quantity							55080			0
S3	2016	2016	2016	2	0	2	Export	100	Bulgaria	BGR	0	World	WLD								28	METALLIFEROUS ORE,SCRAP	1	No Quantity			0		0		673016516			4
S3	2016	2016	2016	2	0	2	Export	100	Bulgaria	BGR	8	Albania	ALB								28	METALLIFEROUS ORE,SCRAP	1	No Quantity			0		0		12029			0
S3	2016	2016	2016	2	0	2	Export	100	Bulgaria	BGR	40	Austria	AUT								28	METALLIFEROUS ORE,SCRAP	1	No Quantity			0		0		1473168			0
S3	2016	2016	2016	2	0	2	Export	100	Bulgaria	BGR	56	Belgium	BEL								28	METALLIFEROUS ORE,SCRAP	1	No Quantity			0		0		2281810			0
S3	2016	2016	2016	2	0	2	Export	100	Bulgaria	BGR	156	China	CHN								28	METALLIFEROUS ORE,SCRAP	1	No Quantity			0		0		144242534			0
S3	2016	2016	2016	2	0	2	Export	100	Bulgaria	BGR	196	Cyprus	CYP								28	METALLIFEROUS ORE,SCRAP	1	No Quantity			0		0		95842			0
S3	2016	2016	2016	2	0	2	Export	100	Bulgaria	BGR	203	Czechia	CZE								28	METALLIFEROUS ORE,SCRAP	1	No Quantity			0		0		1437128			0
S3	2016	2016	2016	2	0	2	Export	100	Bulgaria	BGR	251	France	FRA								28	METALLIFEROUS ORE,SCRAP	1	No Quantity			0		0		69342			0
S3	2016	2016	2016	2	0	2	Export	100	Bulgaria	BGR	276	Germany	DEU								28	METALLIFEROUS ORE,SCRAP	1	No Quantity			0		0		293649836			4
S3	2016	2016	2016	2	0	2	Export	100	Bulgaria	BGR	300	Greece	GRC								28	METALLIFEROUS ORE,SCRAP	1	No Quantity			0		0		15494432			0
S3	2016	2016	2016	2	0	2	Export	100	Bulgaria	BGR	348	Hungary	HUN								28	METALLIFEROUS ORE,SCRAP	1	No Quantity			0		0		1921210			0
S3	2016	2016	2016	2	0	2	Export	100	Bulgaria	BGR	364	Iran	IRN								28	METALLIFEROUS ORE,SCRAP	1	No Quantity			0		0		21898			0
S3	2016	2016	2016	2	0	2	Export	100	Bulgaria	BGR	381	Italy	ITA								28	METALLIFEROUS ORE,SCRAP	1	No Quantity			0		0		15848343			0
S3	2016	2016	2016	2	0	2	Export	100	Bulgaria	BGR	392	Japan	JPN								28	METALLIFEROUS ORE,SCRAP	1	No Quantity			0		0		274903			0
S3	2016	2016	2016	2	0	2	Export	100	Bulgaria	BGR	410	Rep. of Korea	KOR								28	METALLIFEROUS ORE,SCRAP	1	No Quantity			0		0		203792			0
S3	2016	2016	2016	2	0	2	Export	100	Bulgaria	BGR	490	Other Asia, nes									28	METALLIFEROUS ORE,SCRAP	1	No Quantity			0		0		106245			0
S3	2016	2016	2016	2	0	2	Export	100	Bulgaria	BGR	516	Namibia	NAM								28	METALLIFEROUS ORE,SCRAP	1	No Quantity			0		0		53161582			0
S3	2016	2016	2016	2	0	2	Export	100	Bulgaria	BGR	524	Nepal	NPL								28	METALLIFEROUS ORE,SCRAP	1	No Quantity			0		0		32724			0
S3	2016	2016	2016	2	0	2	Export	100	Bulgaria	BGR	528	Netherlands	NLD								28	METALLIFEROUS ORE,SCRAP	1	No Quantity			0		0		1439708			0
S3	2016	2016	2016	2	0	2	Export	100	Bulgaria	BGR	586	Pakistan	PAK								28	METALLIFEROUS ORE,SCRAP	1	No Quantity			0		0		633641			0
S3	2016	2016	2016	2	0	2	Export	100	Bulgaria	BGR	608	Philippines	PHL								28	METALLIFEROUS ORE,SCRAP	1	No Quantity			0		0		63648			0
S3	2016	2016	2016	2	0	2	Export	100	Bulgaria	BGR	616	Poland	POL								28	METALLIFEROUS ORE,SCRAP	1	No Quantity			0		0		2774207			0
S3	2016	2016	2016	2	0	2	Export	100	Bulgaria	BGR	642	Romania	ROU								28	METALLIFEROUS ORE,SCRAP	1	No Quantity			0		0		27096909			0
S3	2016	2016	2016	2	0	2	Export	100	Bulgaria	BGR	643	Russian Federation	RUS								28	METALLIFEROUS ORE,SCRAP	1	No Quantity			0		0		1122609			0
S3	2016	2016	2016	2	0	2	Export	100	Bulgaria	BGR	688	Serbia	SRB								28	METALLIFEROUS ORE,SCRAP	1	No Quantity			0		0		2179037			0
S3	2016	2016	2016	2	0	2	Export	100	Bulgaria	BGR	699	India	IND								28	METALLIFEROUS ORE,SCRAP	1	No Quantity			0		0		6464031			0
S3	2016	2016	2016	2	0	2	Export	100	Bulgaria	BGR	703	Slovakia	SVK								28	METALLIFEROUS ORE,SCRAP	1	No Quantity			0		0		4287496			0
S3	2016	2016	2016	2	0	2	Export	100	Bulgaria	BGR	705	Slovenia	SVN								28	METALLIFEROUS ORE,SCRAP	1	No Quantity			0		0		154956			0
S3	2016	2016	2016	2	0	2	Export	100	Bulgaria	BGR	724	Spain	ESP								28	METALLIFEROUS ORE,SCRAP	1	No Quantity			0		0		35527648			0
S3	2016	2016	2016	2	0	2	Export	100	Bulgaria	BGR	752	Sweden	SWE								28	METALLIFEROUS ORE,SCRAP	1	No Quantity			0		0		2136781			0
S3	2016	2016	2016	2	0	2	Export	100	Bulgaria	BGR	757	Switzerland	CHE								28	METALLIFEROUS ORE,SCRAP	1	No Quantity			0		0		2307			0
S3	2016	2016	2016	2	0	2	Export	100	Bulgaria	BGR	784	United Arab Emirates	ARE								28	METALLIFEROUS ORE,SCRAP	1	No Quantity			0		0		6408			0
S3	2016	2016	2016	2	0	2	Export	100	Bulgaria	BGR	792	Turkey	TUR								28	METALLIFEROUS ORE,SCRAP	1	No Quantity			0		0		48504762			0
S3	2016	2016	2016	2	0	2	Export	100	Bulgaria	BGR	807	North Macedonia	MKD								28	METALLIFEROUS ORE,SCRAP	1	No Quantity			0		0		6186507			0
S3	2016	2016	2016	2	0	2	Export	100	Bulgaria	BGR	826	United Kingdom	GBR								28	METALLIFEROUS ORE,SCRAP	1	No Quantity			0		0		3659411			0
S3	2016	2016	2016	2	0	2	Export	100	Bulgaria	BGR	842	USA	USA								28	METALLIFEROUS ORE,SCRAP	1	No Quantity			0		0		449616			0
S3	2016	2016	2016	2	0	2	Export	104	Myanmar	MMR	0	World	WLD								28	METALLIFEROUS ORE,SCRAP	1	No Quantity							25729725			0
S3	2016	2016	2016	2	0	2	Export	104	Myanmar	MMR	50	Bangladesh	BGD								28	METALLIFEROUS ORE,SCRAP	1	No Quantity							758921			0
S3	2016	2016	2016	2	0	2	Export	104	Myanmar	MMR	156	China	CHN								28	METALLIFEROUS ORE,SCRAP	1	No Quantity							15589931			0
S3	2016	2016	2016	2	0	2	Export	104	Myanmar	MMR	344	China, Hong Kong SAR	HKG								28	METALLIFEROUS ORE,SCRAP	1	No Quantity							50316			0
S3	2016	2016	2016	2	0	2	Export	104	Myanmar	MMR	360	Indonesia	IDN								28	METALLIFEROUS ORE,SCRAP	1	No Quantity							2894722			0
S3	2016	2016	2016	2	0	2	Export	104	Myanmar	MMR	381	Italy	ITA								28	METALLIFEROUS ORE,SCRAP	1	No Quantity							595000			0
S3	2016	2016	2016	2	0	2	Export	104	Myanmar	MMR	392	Japan	JPN								28	METALLIFEROUS ORE,SCRAP	1	No Quantity							278744			0
S3	2016	2016	2016	2	0	2	Export	104	Myanmar	MMR	410	Rep. of Korea	KOR								28	METALLIFEROUS ORE,SCRAP	1	No Quantity							1821069			0
S3	2016	2016	2016	2	0	2	Export	104	Myanmar	MMR	458	Malaysia	MYS								28	METALLIFEROUS ORE,SCRAP	1	No Quantity							272777			0
S3	2016	2016	2016	2	0	2	Export	104	Myanmar	MMR	490	Other Asia, nes									28	METALLIFEROUS ORE,SCRAP	1	No Quantity							3362			0
S3	2016	2016	2016	2	0	2	Export	104	Myanmar	MMR	699	India	IND								28	METALLIFEROUS ORE,SCRAP	1	No Quantity							1261000			0
S3	2016	2016	2016	2	0	2	Export	104	Myanmar	MMR	702	Singapore	SGP								28	METALLIFEROUS ORE,SCRAP	1	No Quantity							390083			0
S3	2016	2016	2016	2	0	2	Export	104	Myanmar	MMR	704	Viet Nam	VNM								28	METALLIFEROUS ORE,SCRAP	1	No Quantity							71810			0
S3	2016	2016	2016	2	0	2	Export	104	Myanmar	MMR	757	Switzerland	CHE								28	METALLIFEROUS ORE,SCRAP	1	No Quantity							396000			0
S3	2016	2016	2016	2	0	2	Export	104	Myanmar	MMR	764	Thailand	THA								28	METALLIFEROUS ORE,SCRAP	1	No Quantity							1302620			0
S3	2016	2016	2016	2	0	2	Export	104	Myanmar	MMR	842	USA	USA								28	METALLIFEROUS ORE,SCRAP	1	No Quantity							43369			0
S3	2016	2016	2016	2	0	2	Export	100	Bulgaria	BGR	0	World	WLD								29	CRUDE ANIMAL,VEG.MATERL.	1	No Quantity			0		0		51335428			0
S3	2016	2016	2016	2	0	2	Export	100	Bulgaria	BGR	8	Albania	ALB								29	CRUDE ANIMAL,VEG.MATERL.	1	No Quantity			0		0		111210			0
S3	2016	2016	2016	2	0	2	Export	100	Bulgaria	BGR	31	Azerbaijan	AZE								29	CRUDE ANIMAL,VEG.MATERL.	1	No Quantity			0		0		502461			0
S3	2016	2016	2016	2	0	2	Export	100	Bulgaria	BGR	32	Argentina	ARG								29	CRUDE ANIMAL,VEG.MATERL.	1	No Quantity			0		0		271443			0
S3	2016	2016	2016	2	0	2	Export	100	Bulgaria	BGR	36	Australia	AUS								29	CRUDE ANIMAL,VEG.MATERL.	1	No Quantity			0		0		51882			0
S3	2016	2016	2016	2	0	2	Export	100	Bulgaria	BGR	40	Austria	AUT								29	CRUDE ANIMAL,VEG.MATERL.	1	No Quantity			0		0		240695			0
S3	2016	2016	2016	2	0	2	Export	100	Bulgaria	BGR	48	Bahrain	BHR								29	CRUDE ANIMAL,VEG.MATERL.	1	No Quantity			0		0		4806			0
S3	2016	2016	2016	2	0	2	Export	100	Bulgaria	BGR	51	Armenia	ARM								29	CRUDE ANIMAL,VEG.MATERL.	1	No Quantity			0		0		106335			0
S3	2016	2016	2016	2	0	2	Export	100	Bulgaria	BGR	56	Belgium	BEL								29	CRUDE ANIMAL,VEG.MATERL.	1	No Quantity			0		0		208684			0
S3	2016	2016	2016	2	0	2	Export	100	Bulgaria	BGR	70	Bosnia Herzegovina	BIH								29	CRUDE ANIMAL,VEG.MATERL.	1	No Quantity			0		0		39647			0
S3	2016	2016	2016	2	0	2	Export	100	Bulgaria	BGR	76	Brazil	BRA								29	CRUDE ANIMAL,VEG.MATERL.	1	No Quantity			0		0		154240			0
S3	2016	2016	2016	2	0	2	Export	100	Bulgaria	BGR	124	Canada	CAN								29	CRUDE ANIMAL,VEG.MATERL.	1	No Quantity			0		0		634087			0
S3	2016	2016	2016	2	0	2	Export	100	Bulgaria	BGR	156	China	CHN								29	CRUDE ANIMAL,VEG.MATERL.	1	No Quantity			0		0		186554			0
S3	2016	2016	2016	2	0	2	Export	100	Bulgaria	BGR	191	Croatia	HRV								29	CRUDE ANIMAL,VEG.MATERL.	1	No Quantity			0		0		623200			0
S3	2016	2016	2016	2	0	2	Export	100	Bulgaria	BGR	196	Cyprus	CYP								29	CRUDE ANIMAL,VEG.MATERL.	1	No Quantity			0		0		76167			0
S3	2016	2016	2016	2	0	2	Export	100	Bulgaria	BGR	203	Czechia	CZE								29	CRUDE ANIMAL,VEG.MATERL.	1	No Quantity			0		0		1352644			0
S3	2016	2016	2016	2	0	2	Export	100	Bulgaria	BGR	208	Denmark	DNK								29	CRUDE ANIMAL,VEG.MATERL.	1	No Quantity			0		0		774			0
S3	2016	2016	2016	2	0	2	Export	100	Bulgaria	BGR	222	El Salvador	SLV								29	CRUDE ANIMAL,VEG.MATERL.	1	No Quantity			0		0		5442			0
S3	2016	2016	2016	2	0	2	Export	100	Bulgaria	BGR	233	Estonia	EST								29	CRUDE ANIMAL,VEG.MATERL.	1	No Quantity			0		0		5216			0
S3	2016	2016	2016	2	0	2	Export	100	Bulgaria	BGR	246	Finland	FIN								29	CRUDE ANIMAL,VEG.MATERL.	1	No Quantity			0		0		36341			0
S3	2016	2016	2016	2	0	2	Export	100	Bulgaria	BGR	251	France	FRA								29	CRUDE ANIMAL,VEG.MATERL.	1	No Quantity			0		0		2808471			0
S3	2016	2016	2016	2	0	2	Export	100	Bulgaria	BGR	268	Georgia	GEO								29	CRUDE ANIMAL,VEG.MATERL.	1	No Quantity			0		0		120282			0
S3	2016	2016	2016	2	0	2	Export	100	Bulgaria	BGR	276	Germany	DEU								29	CRUDE ANIMAL,VEG.MATERL.	1	No Quantity			0		0		13879275			0
S3	2016	2016	2016	2	0	2	Export	100	Bulgaria	BGR	300	Greece	GRC								29	CRUDE ANIMAL,VEG.MATERL.	1	No Quantity			0		0		3834598			0
S3	2016	2016	2016	2	0	2	Export	100	Bulgaria	BGR	344	China, Hong Kong SAR	HKG								29	CRUDE ANIMAL,VEG.MATERL.	1	No Quantity			0		0		51022			0
S3	2016	2016	2016	2	0	2	Export	100	Bulgaria	BGR	348	Hungary	HUN								29	CRUDE ANIMAL,VEG.MATERL.	1	No Quantity			0		0		228135			0
S3	2016	2016	2016	2	0	2	Export	100	Bulgaria	BGR	360	Indonesia	IDN								29	CRUDE ANIMAL,VEG.MATERL.	1	No Quantity			0		0		37168			0
S3	2016	2016	2016	2	0	2	Export	100	Bulgaria	BGR	364	Iran	IRN								29	CRUDE ANIMAL,VEG.MATERL.	1	No Quantity			0		0		36347			0
S3	2016	2016	2016	2	0	2	Export	100	Bulgaria	BGR	372	Ireland	IRL								29	CRUDE ANIMAL,VEG.MATERL.	1	No Quantity			0		0		18819			0
S3	2016	2016	2016	2	0	2	Export	100	Bulgaria	BGR	376	Israel	ISR								29	CRUDE ANIMAL,VEG.MATERL.	1	No Quantity			0		0		118874			0
S3	2016	2016	2016	2	0	2	Export	100	Bulgaria	BGR	381	Italy	ITA								29	CRUDE ANIMAL,VEG.MATERL.	1	No Quantity			0		0		1753980			0
S3	2016	2016	2016	2	0	2	Export	100	Bulgaria	BGR	392	Japan	JPN								29	CRUDE ANIMAL,VEG.MATERL.	1	No Quantity			0		0		1748400			0
S3	2016	2016	2016	2	0	2	Export	100	Bulgaria	BGR	400	Jordan	JOR								29	CRUDE ANIMAL,VEG.MATERL.	1	No Quantity			0		0		39310			0
S3	2016	2016	2016	2	0	2	Export	100	Bulgaria	BGR	404	Kenya	KEN								29	CRUDE ANIMAL,VEG.MATERL.	1	No Quantity			0		0		20384			0
S3	2016	2016	2016	2	0	2	Export	100	Bulgaria	BGR	410	Rep. of Korea	KOR								29	CRUDE ANIMAL,VEG.MATERL.	1	No Quantity			0		0		248339			0
S3	2016	2016	2016	2	0	2	Export	100	Bulgaria	BGR	422	Lebanon	LBN								29	CRUDE ANIMAL,VEG.MATERL.	1	No Quantity			0		0		661			0
S3	2016	2016	2016	2	0	2	Export	100	Bulgaria	BGR	428	Latvia	LVA								29	CRUDE ANIMAL,VEG.MATERL.	1	No Quantity			0		0		112096			0
S3	2016	2016	2016	2	0	2	Export	100	Bulgaria	BGR	440	Lithuania	LTU								29	CRUDE ANIMAL,VEG.MATERL.	1	No Quantity			0		0		25198			0
S3	2016	2016	2016	2	0	2	Export	100	Bulgaria	BGR	442	Luxembourg	LUX								29	CRUDE ANIMAL,VEG.MATERL.	1	No Quantity			0		0		243399			0
S3	2016	2016	2016	2	0	2	Export	100	Bulgaria	BGR	458	Malaysia	MYS								29	CRUDE ANIMAL,VEG.MATERL.	1	No Quantity			0		0		6857			0
S3	2016	2016	2016	2	0	2	Export	100	Bulgaria	BGR	470	Malta	MLT								29	CRUDE ANIMAL,VEG.MATERL.	1	No Quantity			0		0		3001			0
S3	2016	2016	2016	2	0	2	Export	100	Bulgaria	BGR	480	Mauritius	MUS								29	CRUDE ANIMAL,VEG.MATERL.	1	No Quantity			0		0		400			0
S3	2016	2016	2016	2	0	2	Export	100	Bulgaria	BGR	484	Mexico	MEX								29	CRUDE ANIMAL,VEG.MATERL.	1	No Quantity			0		0		329319			0
S3	2016	2016	2016	2	0	2	Export	100	Bulgaria	BGR	490	Other Asia, nes									29	CRUDE ANIMAL,VEG.MATERL.	1	No Quantity			0		0		2998			0
S3	2016	2016	2016	2	0	2	Export	100	Bulgaria	BGR	498	Rep. of Moldova	MDA								29	CRUDE ANIMAL,VEG.MATERL.	1	No Quantity			0		0		12536			0
S3	2016	2016	2016	2	0	2	Export	100	Bulgaria	BGR	499	Montenegro	MNE								29	CRUDE ANIMAL,VEG.MATERL.	1	No Quantity			0		0		309			0
S3	2016	2016	2016	2	0	2	Export	100	Bulgaria	BGR	528	Netherlands	NLD								29	CRUDE ANIMAL,VEG.MATERL.	1	No Quantity			0		0		2185900			0
S3	2016	2016	2016	2	0	2	Export	100	Bulgaria	BGR	554	New Zealand	NZL								29	CRUDE ANIMAL,VEG.MATERL.	1	No Quantity			0		0		11656			0
S3	2016	2016	2016	2	0	2	Export	100	Bulgaria	BGR	586	Pakistan	PAK								29	CRUDE ANIMAL,VEG.MATERL.	1	No Quantity			0		0		1475			0
S3	2016	2016	2016	2	0	2	Export	100	Bulgaria	BGR	600	Paraguay	PRY								29	CRUDE ANIMAL,VEG.MATERL.	1	No Quantity			0		0		1105			0
S3	2016	2016	2016	2	0	2	Export	100	Bulgaria	BGR	616	Poland	POL								29	CRUDE ANIMAL,VEG.MATERL.	1	No Quantity			0		0		2167138			0
S3	2016	2016	2016	2	0	2	Export	100	Bulgaria	BGR	620	Portugal	PRT								29	CRUDE ANIMAL,VEG.MATERL.	1	No Quantity			0		0		96976			0
S3	2016	2016	2016	2	0	2	Export	100	Bulgaria	BGR	642	Romania	ROU								29	CRUDE ANIMAL,VEG.MATERL.	1	No Quantity			0		0		3977518			0
S3	2016	2016	2016	2	0	2	Export	100	Bulgaria	BGR	643	Russian Federation	RUS								29	CRUDE ANIMAL,VEG.MATERL.	1	No Quantity			0		0		40509			0
S3	2016	2016	2016	2	0	2	Export	100	Bulgaria	BGR	682	Saudi Arabia	SAU								29	CRUDE ANIMAL,VEG.MATERL.	1	No Quantity			0		0		53257			0
S3	2016	2016	2016	2	0	2	Export	100	Bulgaria	BGR	688	Serbia	SRB								29	CRUDE ANIMAL,VEG.MATERL.	1	No Quantity			0		0		449099			0
S3	2016	2016	2016	2	0	2	Export	100	Bulgaria	BGR	699	India	IND								29	CRUDE ANIMAL,VEG.MATERL.	1	No Quantity			0		0		36185			0
S3	2016	2016	2016	2	0	2	Export	100	Bulgaria	BGR	702	Singapore	SGP								29	CRUDE ANIMAL,VEG.MATERL.	1	No Quantity			0		0		10260			0
S3	2016	2016	2016	2	0	2	Export	100	Bulgaria	BGR	703	Slovakia	SVK								29	CRUDE ANIMAL,VEG.MATERL.	1	No Quantity			0		0		40874			0
S3	2016	2016	2016	2	0	2	Export	100	Bulgaria	BGR	704	Viet Nam	VNM								29	CRUDE ANIMAL,VEG.MATERL.	1	No Quantity			0		0		48528			0
S3	2016	2016	2016	2	0	2	Export	100	Bulgaria	BGR	705	Slovenia	SVN								29	CRUDE ANIMAL,VEG.MATERL.	1	No Quantity			0		0		137620			0
S3	2016	2016	2016	2	0	2	Export	100	Bulgaria	BGR	710	South Africa	ZAF								29	CRUDE ANIMAL,VEG.MATERL.	1	No Quantity			0		0		995			0
S3	2016	2016	2016	2	0	2	Export	100	Bulgaria	BGR	724	Spain	ESP								29	CRUDE ANIMAL,VEG.MATERL.	1	No Quantity			0		0		3712895			0
S3	2016	2016	2016	2	0	2	Export	100	Bulgaria	BGR	752	Sweden	SWE								29	CRUDE ANIMAL,VEG.MATERL.	1	No Quantity			0		0		11255			0
S3	2016	2016	2016	2	0	2	Export	100	Bulgaria	BGR	757	Switzerland	CHE								29	CRUDE ANIMAL,VEG.MATERL.	1	No Quantity			0		0		221733			0
S3	2016	2016	2016	2	0	2	Export	100	Bulgaria	BGR	762	Tajikistan	TJK								29	CRUDE ANIMAL,VEG.MATERL.	1	No Quantity			0		0		5541			0
S3	2016	2016	2016	2	0	2	Export	100	Bulgaria	BGR	784	United Arab Emirates	ARE								29	CRUDE ANIMAL,VEG.MATERL.	1	No Quantity			0		0		239824			0
S3	2016	2016	2016	2	0	2	Export	100	Bulgaria	BGR	792	Turkey	TUR								29	CRUDE ANIMAL,VEG.MATERL.	1	No Quantity			0		0		2192685			0
S3	2016	2016	2016	2	0	2	Export	100	Bulgaria	BGR	804	Ukraine	UKR								29	CRUDE ANIMAL,VEG.MATERL.	1	No Quantity			0		0		3929			0
S3	2016	2016	2016	2	0	2	Export	100	Bulgaria	BGR	807	North Macedonia	MKD								29	CRUDE ANIMAL,VEG.MATERL.	1	No Quantity			0		0		560617			0
S3	2016	2016	2016	2	0	2	Export	100	Bulgaria	BGR	818	Egypt	EGY								29	CRUDE ANIMAL,VEG.MATERL.	1	No Quantity			0		0		691			0
S3	2016	2016	2016	2	0	2	Export	100	Bulgaria	BGR	826	United Kingdom	GBR								29	CRUDE ANIMAL,VEG.MATERL.	1	No Quantity			0		0		1742705			0
S3	2016	2016	2016	2	0	2	Export	100	Bulgaria	BGR	842	USA	USA								29	CRUDE ANIMAL,VEG.MATERL.	1	No Quantity			0		0		3092417			0
S3	2016	2016	2016	2	0	2	Export	104	Myanmar	MMR	0	World	WLD								29	CRUDE ANIMAL,VEG.MATERL.	1	No Quantity							20264002			0
S3	2016	2016	2016	2	0	2	Export	104	Myanmar	MMR	20	Andorra	AND								29	CRUDE ANIMAL,VEG.MATERL.	1	No Quantity							25440			0
S3	2016	2016	2016	2	0	2	Export	104	Myanmar	MMR	36	Australia	AUS								29	CRUDE ANIMAL,VEG.MATERL.	1	No Quantity							778			0
S3	2016	2016	2016	2	0	2	Export	104	Myanmar	MMR	40	Austria	AUT								29	CRUDE ANIMAL,VEG.MATERL.	1	No Quantity							26500			0
S3	2016	2016	2016	2	0	2	Export	104	Myanmar	MMR	50	Bangladesh	BGD								29	CRUDE ANIMAL,VEG.MATERL.	1	No Quantity							283786			0
S3	2016	2016	2016	2	0	2	Export	104	Myanmar	MMR	124	Canada	CAN								29	CRUDE ANIMAL,VEG.MATERL.	1	No Quantity							5385			0
S3	2016	2016	2016	2	0	2	Export	104	Myanmar	MMR	144	Sri Lanka	LKA								29	CRUDE ANIMAL,VEG.MATERL.	1	No Quantity							7752			0
S3	2016	2016	2016	2	0	2	Export	104	Myanmar	MMR	156	China	CHN								29	CRUDE ANIMAL,VEG.MATERL.	1	No Quantity							15538518			0
S3	2016	2016	2016	2	0	2	Export	104	Myanmar	MMR	344	China, Hong Kong SAR	HKG								29	CRUDE ANIMAL,VEG.MATERL.	1	No Quantity							9259			0
S3	2016	2016	2016	2	0	2	Export	104	Myanmar	MMR	360	Indonesia	IDN								29	CRUDE ANIMAL,VEG.MATERL.	1	No Quantity							10780			0
S3	2016	2016	2016	2	0	2	Export	104	Myanmar	MMR	392	Japan	JPN								29	CRUDE ANIMAL,VEG.MATERL.	1	No Quantity							64192			0
S3	2016	2016	2016	2	0	2	Export	104	Myanmar	MMR	408	Dem. People's Rep. of Korea	PRK								29	CRUDE ANIMAL,VEG.MATERL.	1	No Quantity							119322			0
S3	2016	2016	2016	2	0	2	Export	104	Myanmar	MMR	410	Rep. of Korea	KOR								29	CRUDE ANIMAL,VEG.MATERL.	1	No Quantity							928224			0
S3	2016	2016	2016	2	0	2	Export	104	Myanmar	MMR	458	Malaysia	MYS								29	CRUDE ANIMAL,VEG.MATERL.	1	No Quantity							56324			0
S3	2016	2016	2016	2	0	2	Export	104	Myanmar	MMR	490	Other Asia, nes									29	CRUDE ANIMAL,VEG.MATERL.	1	No Quantity							639620			0
S3	2016	2016	2016	2	0	2	Export	104	Myanmar	MMR	586	Pakistan	PAK								29	CRUDE ANIMAL,VEG.MATERL.	1	No Quantity							435498			0
S3	2016	2016	2016	2	0	2	Export	104	Myanmar	MMR	608	Philippines	PHL								29	CRUDE ANIMAL,VEG.MATERL.	1	No Quantity							10500			0
S3	2016	2016	2016	2	0	2	Export	104	Myanmar	MMR	682	Saudi Arabia	SAU								29	CRUDE ANIMAL,VEG.MATERL.	1	No Quantity							70173			0
S3	2016	2016	2016	2	0	2	Export	104	Myanmar	MMR	699	India	IND								29	CRUDE ANIMAL,VEG.MATERL.	1	No Quantity							307814			0
S3	2016	2016	2016	2	0	2	Export	104	Myanmar	MMR	702	Singapore	SGP								29	CRUDE ANIMAL,VEG.MATERL.	1	No Quantity							543478			0
S3	2016	2016	2016	2	0	2	Export	104	Myanmar	MMR	703	Slovakia	SVK								29	CRUDE ANIMAL,VEG.MATERL.	1	No Quantity							66000			0
S3	2016	2016	2016	2	0	2	Export	104	Myanmar	MMR	704	Viet Nam	VNM								29	CRUDE ANIMAL,VEG.MATERL.	1	No Quantity							69642			0
S3	2016	2016	2016	2	0	2	Export	104	Myanmar	MMR	764	Thailand	THA								29	CRUDE ANIMAL,VEG.MATERL.	1	No Quantity							922728			0
S3	2016	2016	2016	2	0	2	Export	104	Myanmar	MMR	826	United Kingdom	GBR								29	CRUDE ANIMAL,VEG.MATERL.	1	No Quantity							10768			0
S3	2016	2016	2016	2	0	2	Export	104	Myanmar	MMR	842	USA	USA								29	CRUDE ANIMAL,VEG.MATERL.	1	No Quantity							102440			0
S3	2016	2016	2016	2	0	2	Export	104	Myanmar	MMR	862	Venezuela	VEN								29	CRUDE ANIMAL,VEG.MATERL.	1	No Quantity							9081			0
S3	2016	2016	2016	2	0	2	Export	100	Bulgaria	BGR	0	World	WLD								32	COAL, COKE, BRIQUETTES	1	No Quantity			0		0		3897647			0
S3	2016	2016	2016	2	0	2	Export	100	Bulgaria	BGR	8	Albania	ALB								32	COAL, COKE, BRIQUETTES	1	No Quantity			0		0		1803			0
S3	2016	2016	2016	2	0	2	Export	100	Bulgaria	BGR	191	Croatia	HRV								32	COAL, COKE, BRIQUETTES	1	No Quantity			0		0		45327			0
S3	2016	2016	2016	2	0	2	Export	100	Bulgaria	BGR	300	Greece	GRC								32	COAL, COKE, BRIQUETTES	1	No Quantity			0		0		75377			0
S3	2016	2016	2016	2	0	2	Export	100	Bulgaria	BGR	381	Italy	ITA								32	COAL, COKE, BRIQUETTES	1	No Quantity			0		0		1758			0
S3	2016	2016	2016	2	0	2	Export	100	Bulgaria	BGR	616	Poland	POL								32	COAL, COKE, BRIQUETTES	1	No Quantity			0		0		19637			0
S3	2016	2016	2016	2	0	2	Export	100	Bulgaria	BGR	642	Romania	ROU								32	COAL, COKE, BRIQUETTES	1	No Quantity			0		0		838748			0
S3	2016	2016	2016	2	0	2	Export	100	Bulgaria	BGR	688	Serbia	SRB								32	COAL, COKE, BRIQUETTES	1	No Quantity			0		0		932823			0
S3	2016	2016	2016	2	0	2	Export	100	Bulgaria	BGR	752	Sweden	SWE								32	COAL, COKE, BRIQUETTES	1	No Quantity			0		0		120282			0
S3	2016	2016	2016	2	0	2	Export	100	Bulgaria	BGR	807	North Macedonia	MKD								32	COAL, COKE, BRIQUETTES	1	No Quantity			0		0		1861890			0
S3	2016	2016	2016	2	0	2	Export	104	Myanmar	MMR	0	World	WLD								32	COAL, COKE, BRIQUETTES	1	No Quantity							1527764			0
S3	2016	2016	2016	2	0	2	Export	104	Myanmar	MMR	764	Thailand	THA								32	COAL, COKE, BRIQUETTES	1	No Quantity							1527764			0
S3	2016	2016	2016	2	0	2	Export	100	Bulgaria	BGR	0	World	WLD								33	PETROLEUM,PETROL.PRODUCT	1	No Quantity			0		0		1887087774			0
S3	2016	2016	2016	2	0	2	Export	100	Bulgaria	BGR	8	Albania	ALB								33	PETROLEUM,PETROL.PRODUCT	1	No Quantity			0		0		1211852			0
S3	2016	2016	2016	2	0	2	Export	100	Bulgaria	BGR	12	Algeria	DZA								33	PETROLEUM,PETROL.PRODUCT	1	No Quantity			0		0		193634411			0
S3	2016	2016	2016	2	0	2	Export	100	Bulgaria	BGR	28	Antigua and Barbuda	ATG								33	PETROLEUM,PETROL.PRODUCT	1	No Quantity			0		0		7462			0
S3	2016	2016	2016	2	0	2	Export	100	Bulgaria	BGR	31	Azerbaijan	AZE								33	PETROLEUM,PETROL.PRODUCT	1	No Quantity			0		0		53676			0
S3	2016	2016	2016	2	0	2	Export	100	Bulgaria	BGR	40	Austria	AUT								33	PETROLEUM,PETROL.PRODUCT	1	No Quantity			0		0		12337900			0
S3	2016	2016	2016	2	0	2	Export	100	Bulgaria	BGR	51	Armenia	ARM								33	PETROLEUM,PETROL.PRODUCT	1	No Quantity			0		0		147741			0
S3	2016	2016	2016	2	0	2	Export	100	Bulgaria	BGR	56	Belgium	BEL								33	PETROLEUM,PETROL.PRODUCT	1	No Quantity			0		0		9199482			0
S3	2016	2016	2016	2	0	2	Export	100	Bulgaria	BGR	70	Bosnia Herzegovina	BIH								33	PETROLEUM,PETROL.PRODUCT	1	No Quantity			0		0		3910767			0
S3	2016	2016	2016	2	0	2	Export	100	Bulgaria	BGR	76	Brazil	BRA								33	PETROLEUM,PETROL.PRODUCT	1	No Quantity			0		0		504			0
S3	2016	2016	2016	2	0	2	Export	100	Bulgaria	BGR	84	Belize	BLZ								33	PETROLEUM,PETROL.PRODUCT	1	No Quantity			0		0		31043			0
S3	2016	2016	2016	2	0	2	Export	100	Bulgaria	BGR	92	Br. Virgin Isds	VGB								33	PETROLEUM,PETROL.PRODUCT	1	No Quantity			0		0		4990			0
S3	2016	2016	2016	2	0	2	Export	100	Bulgaria	BGR	112	Belarus	BLR								33	PETROLEUM,PETROL.PRODUCT	1	No Quantity			0		0		26868			0
S3	2016	2016	2016	2	0	2	Export	100	Bulgaria	BGR	124	Canada	CAN								33	PETROLEUM,PETROL.PRODUCT	1	No Quantity			0		0		478			0
S3	2016	2016	2016	2	0	2	Export	100	Bulgaria	BGR	144	Sri Lanka	LKA								33	PETROLEUM,PETROL.PRODUCT	1	No Quantity			0		0		5157			0
S3	2016	2016	2016	2	0	2	Export	100	Bulgaria	BGR	152	Chile	CHL								33	PETROLEUM,PETROL.PRODUCT	1	No Quantity			0		0		2028			0
S3	2016	2016	2016	2	0	2	Export	100	Bulgaria	BGR	156	China	CHN								33	PETROLEUM,PETROL.PRODUCT	1	No Quantity			0		0		13962			0
S3	2016	2016	2016	2	0	2	Export	100	Bulgaria	BGR	174	Comoros	COM								33	PETROLEUM,PETROL.PRODUCT	1	No Quantity			0		0		1634			0
S3	2016	2016	2016	2	0	2	Export	100	Bulgaria	BGR	178	Congo	COG								33	PETROLEUM,PETROL.PRODUCT	1	No Quantity			0		0		9325			0
S3	2016	2016	2016	2	0	2	Export	100	Bulgaria	BGR	191	Croatia	HRV								33	PETROLEUM,PETROL.PRODUCT	1	No Quantity			0		0		186475			0
S3	2016	2016	2016	2	0	2	Export	100	Bulgaria	BGR	196	Cyprus	CYP								33	PETROLEUM,PETROL.PRODUCT	1	No Quantity			0		0		285699			0
S3	2016	2016	2016	2	0	2	Export	100	Bulgaria	BGR	203	Czechia	CZE								33	PETROLEUM,PETROL.PRODUCT	1	No Quantity			0		0		3411806			0
S3	2016	2016	2016	2	0	2	Export	100	Bulgaria	BGR	208	Denmark	DNK								33	PETROLEUM,PETROL.PRODUCT	1	No Quantity			0		0		1061925			0
S3	2016	2016	2016	2	0	2	Export	100	Bulgaria	BGR	233	Estonia	EST								33	PETROLEUM,PETROL.PRODUCT	1	No Quantity			0		0		420866			0
S3	2016	2016	2016	2	0	2	Export	100	Bulgaria	BGR	246	Finland	FIN								33	PETROLEUM,PETROL.PRODUCT	1	No Quantity			0		0		94394			0
S3	2016	2016	2016	2	0	2	Export	100	Bulgaria	BGR	251	France	FRA								33	PETROLEUM,PETROL.PRODUCT	1	No Quantity			0		0		763437			0
S3	2016	2016	2016	2	0	2	Export	100	Bulgaria	BGR	268	Georgia	GEO								33	PETROLEUM,PETROL.PRODUCT	1	No Quantity			0		0		106003319			0
S3	2016	2016	2016	2	0	2	Export	100	Bulgaria	BGR	275	State of Palestine	PSE								33	PETROLEUM,PETROL.PRODUCT	1	No Quantity			0		0		22093			0
S3	2016	2016	2016	2	0	2	Export	100	Bulgaria	BGR	276	Germany	DEU								33	PETROLEUM,PETROL.PRODUCT	1	No Quantity			0		0		7261212			0
S3	2016	2016	2016	2	0	2	Export	100	Bulgaria	BGR	292	Gibraltar	GIB								33	PETROLEUM,PETROL.PRODUCT	1	No Quantity			0		0		23880780			0
S3	2016	2016	2016	2	0	2	Export	100	Bulgaria	BGR	300	Greece	GRC								33	PETROLEUM,PETROL.PRODUCT	1	No Quantity			0		0		29815942			0
S3	2016	2016	2016	2	0	2	Export	100	Bulgaria	BGR	348	Hungary	HUN								33	PETROLEUM,PETROL.PRODUCT	1	No Quantity			0		0		30635274			0
S3	2016	2016	2016	2	0	2	Export	100	Bulgaria	BGR	364	Iran	IRN								33	PETROLEUM,PETROL.PRODUCT	1	No Quantity			0		0		35749			0
S3	2016	2016	2016	2	0	2	Export	100	Bulgaria	BGR	368	Iraq	IRQ								33	PETROLEUM,PETROL.PRODUCT	1	No Quantity			0		0		331803			0
S3	2016	2016	2016	2	0	2	Export	100	Bulgaria	BGR	372	Ireland	IRL								33	PETROLEUM,PETROL.PRODUCT	1	No Quantity			0		0		5856905			0
S3	2016	2016	2016	2	0	2	Export	100	Bulgaria	BGR	376	Israel	ISR								33	PETROLEUM,PETROL.PRODUCT	1	No Quantity			0		0		119419			0
S3	2016	2016	2016	2	0	2	Export	100	Bulgaria	BGR	381	Italy	ITA								33	PETROLEUM,PETROL.PRODUCT	1	No Quantity			0		0		41903763			0
S3	2016	2016	2016	2	0	2	Export	100	Bulgaria	BGR	398	Kazakhstan	KAZ								33	PETROLEUM,PETROL.PRODUCT	1	No Quantity			0		0		168251			0
S3	2016	2016	2016	2	0	2	Export	100	Bulgaria	BGR	404	Kenya	KEN								33	PETROLEUM,PETROL.PRODUCT	1	No Quantity			0		0		152803			0
S3	2016	2016	2016	2	0	2	Export	100	Bulgaria	BGR	422	Lebanon	LBN								33	PETROLEUM,PETROL.PRODUCT	1	No Quantity			0		0		81400301			0
S3	2016	2016	2016	2	0	2	Export	100	Bulgaria	BGR	428	Latvia	LVA								33	PETROLEUM,PETROL.PRODUCT	1	No Quantity			0		0		454870			0
S3	2016	2016	2016	2	0	2	Export	100	Bulgaria	BGR	430	Liberia	LBR								33	PETROLEUM,PETROL.PRODUCT	1	No Quantity			0		0		32715			0
S3	2016	2016	2016	2	0	2	Export	100	Bulgaria	BGR	434	Libya	LBY								33	PETROLEUM,PETROL.PRODUCT	1	No Quantity			0		0		580539			0
S3	2016	2016	2016	2	0	2	Export	100	Bulgaria	BGR	440	Lithuania	LTU								33	PETROLEUM,PETROL.PRODUCT	1	No Quantity			0		0		369075			0
S3	2016	2016	2016	2	0	2	Export	100	Bulgaria	BGR	442	Luxembourg	LUX								33	PETROLEUM,PETROL.PRODUCT	1	No Quantity			0		0		144501			0
S3	2016	2016	2016	2	0	2	Export	100	Bulgaria	BGR	458	Malaysia	MYS								33	PETROLEUM,PETROL.PRODUCT	1	No Quantity			0		0		9503			0
S3	2016	2016	2016	2	0	2	Export	100	Bulgaria	BGR	470	Malta	MLT								33	PETROLEUM,PETROL.PRODUCT	1	No Quantity			0		0		7677949			0
S3	2016	2016	2016	2	0	2	Export	100	Bulgaria	BGR	490	Other Asia, nes									33	PETROLEUM,PETROL.PRODUCT	1	No Quantity			0		0		187481			0
S3	2016	2016	2016	2	0	2	Export	100	Bulgaria	BGR	496	Mongolia	MNG								33	PETROLEUM,PETROL.PRODUCT	1	No Quantity			0		0		3307			0
S3	2016	2016	2016	2	0	2	Export	100	Bulgaria	BGR	498	Rep. of Moldova	MDA								33	PETROLEUM,PETROL.PRODUCT	1	No Quantity			0		0		11864817			0
S3	2016	2016	2016	2	0	2	Export	100	Bulgaria	BGR	499	Montenegro	MNE								33	PETROLEUM,PETROL.PRODUCT	1	No Quantity			0		0		31249			0
S3	2016	2016	2016	2	0	2	Export	100	Bulgaria	BGR	504	Morocco	MAR								33	PETROLEUM,PETROL.PRODUCT	1	No Quantity			0		0		12287			0
S3	2016	2016	2016	2	0	2	Export	100	Bulgaria	BGR	528	Netherlands	NLD								33	PETROLEUM,PETROL.PRODUCT	1	No Quantity			0		0		1593818			0
S3	2016	2016	2016	2	0	2	Export	100	Bulgaria	BGR	554	New Zealand	NZL								33	PETROLEUM,PETROL.PRODUCT	1	No Quantity			0		0		320636			0
S3	2016	2016	2016	2	0	2	Export	100	Bulgaria	BGR	558	Nicaragua	NIC								33	PETROLEUM,PETROL.PRODUCT	1	No Quantity			0		0		1667			0
S3	2016	2016	2016	2	0	2	Export	100	Bulgaria	BGR	579	Norway	NOR								33	PETROLEUM,PETROL.PRODUCT	1	No Quantity			0		0		533			0
S3	2016	2016	2016	2	0	2	Export	100	Bulgaria	BGR	584	Marshall Isds	MHL								33	PETROLEUM,PETROL.PRODUCT	1	No Quantity			0		0		1755			0
S3	2016	2016	2016	2	0	2	Export	100	Bulgaria	BGR	586	Pakistan	PAK								33	PETROLEUM,PETROL.PRODUCT	1	No Quantity			0		0		5993			0
S3	2016	2016	2016	2	0	2	Export	100	Bulgaria	BGR	591	Panama	PAN								33	PETROLEUM,PETROL.PRODUCT	1	No Quantity			0		0		69379			0
S3	2016	2016	2016	2	0	2	Export	100	Bulgaria	BGR	616	Poland	POL								33	PETROLEUM,PETROL.PRODUCT	1	No Quantity			0		0		3389129			0
S3	2016	2016	2016	2	0	2	Export	100	Bulgaria	BGR	620	Portugal	PRT								33	PETROLEUM,PETROL.PRODUCT	1	No Quantity			0		0		43498			0
S3	2016	2016	2016	2	0	2	Export	100	Bulgaria	BGR	642	Romania	ROU								33	PETROLEUM,PETROL.PRODUCT	1	No Quantity			0		0		50771361			0
S3	2016	2016	2016	2	0	2	Export	100	Bulgaria	BGR	643	Russian Federation	RUS								33	PETROLEUM,PETROL.PRODUCT	1	No Quantity			0		0		876908			0
S3	2016	2016	2016	2	0	2	Export	100	Bulgaria	BGR	682	Saudi Arabia	SAU								33	PETROLEUM,PETROL.PRODUCT	1	No Quantity			0		0		8118010			0
S3	2016	2016	2016	2	0	2	Export	100	Bulgaria	BGR	688	Serbia	SRB								33	PETROLEUM,PETROL.PRODUCT	1	No Quantity			0		0		57808893			0
S3	2016	2016	2016	2	0	2	Export	100	Bulgaria	BGR	702	Singapore	SGP								33	PETROLEUM,PETROL.PRODUCT	1	No Quantity			0		0		148315886			0
S3	2016	2016	2016	2	0	2	Export	100	Bulgaria	BGR	703	Slovakia	SVK								33	PETROLEUM,PETROL.PRODUCT	1	No Quantity			0		0		3280175			0
S3	2016	2016	2016	2	0	2	Export	100	Bulgaria	BGR	705	Slovenia	SVN								33	PETROLEUM,PETROL.PRODUCT	1	No Quantity			0		0		13699625			0
S3	2016	2016	2016	2	0	2	Export	100	Bulgaria	BGR	724	Spain	ESP								33	PETROLEUM,PETROL.PRODUCT	1	No Quantity			0		0		14004266			0
S3	2016	2016	2016	2	0	2	Export	100	Bulgaria	BGR	729	Sudan	SDN								33	PETROLEUM,PETROL.PRODUCT	1	No Quantity			0		0		16249			0
S3	2016	2016	2016	2	0	2	Export	100	Bulgaria	BGR	752	Sweden	SWE								33	PETROLEUM,PETROL.PRODUCT	1	No Quantity			0		0		641887			0
S3	2016	2016	2016	2	0	2	Export	100	Bulgaria	BGR	757	Switzerland	CHE								33	PETROLEUM,PETROL.PRODUCT	1	No Quantity			0		0		253684			0
S3	2016	2016	2016	2	0	2	Export	100	Bulgaria	BGR	768	Togo	TGO								33	PETROLEUM,PETROL.PRODUCT	1	No Quantity			0		0		28539			0
S3	2016	2016	2016	2	0	2	Export	100	Bulgaria	BGR	784	United Arab Emirates	ARE								33	PETROLEUM,PETROL.PRODUCT	1	No Quantity			0		0		66373638			0
S3	2016	2016	2016	2	0	2	Export	100	Bulgaria	BGR	788	Tunisia	TUN								33	PETROLEUM,PETROL.PRODUCT	1	No Quantity			0		0		24187120			0
S3	2016	2016	2016	2	0	2	Export	100	Bulgaria	BGR	792	Turkey	TUR								33	PETROLEUM,PETROL.PRODUCT	1	No Quantity			0		0		525053944			0
S3	2016	2016	2016	2	0	2	Export	100	Bulgaria	BGR	804	Ukraine	UKR								33	PETROLEUM,PETROL.PRODUCT	1	No Quantity			0		0		21570176			0
S3	2016	2016	2016	2	0	2	Export	100	Bulgaria	BGR	807	North Macedonia	MKD								33	PETROLEUM,PETROL.PRODUCT	1	No Quantity			0		0		45947706			0
S3	2016	2016	2016	2	0	2	Export	100	Bulgaria	BGR	818	Egypt	EGY								33	PETROLEUM,PETROL.PRODUCT	1	No Quantity			0		0		208624920			0
S3	2016	2016	2016	2	0	2	Export	100	Bulgaria	BGR	826	United Kingdom	GBR								33	PETROLEUM,PETROL.PRODUCT	1	No Quantity			0		0		5136494			0
S3	2016	2016	2016	2	0	2	Export	100	Bulgaria	BGR	837	Bunkers									33	PETROLEUM,PETROL.PRODUCT	1	No Quantity			0		0		108361378			0
S3	2016	2016	2016	2	0	2	Export	100	Bulgaria	BGR	842	USA	USA								33	PETROLEUM,PETROL.PRODUCT	1	No Quantity			0		0		343			0
S3	2016	2016	2016	2	0	2	Export	100	Bulgaria	BGR	860	Uzbekistan	UZB								33	PETROLEUM,PETROL.PRODUCT	1	No Quantity			0		0		110864			0
S3	2016	2016	2016	2	0	2	Export	100	Bulgaria	BGR	894	Zambia	ZMB								33	PETROLEUM,PETROL.PRODUCT	1	No Quantity			0		0		57633			0
S3	2016	2016	2016	2	0	2	Export	100	Bulgaria	BGR	899	Areas, nes									33	PETROLEUM,PETROL.PRODUCT	1	No Quantity			0		0		2641839			0
S3	2016	2016	2016	2	0	2	Export	104	Myanmar	MMR	0	World	WLD								33	PETROLEUM,PETROL.PRODUCT	1	No Quantity							115533004			0
S3	2016	2016	2016	2	0	2	Export	104	Myanmar	MMR	156	China	CHN								33	PETROLEUM,PETROL.PRODUCT	1	No Quantity							63482753			0
S3	2016	2016	2016	2	0	2	Export	104	Myanmar	MMR	458	Malaysia	MYS								33	PETROLEUM,PETROL.PRODUCT	1	No Quantity							41748			0
S3	2016	2016	2016	2	0	2	Export	104	Myanmar	MMR	699	India	IND								33	PETROLEUM,PETROL.PRODUCT	1	No Quantity							182415			0
S3	2016	2016	2016	2	0	2	Export	104	Myanmar	MMR	702	Singapore	SGP								33	PETROLEUM,PETROL.PRODUCT	1	No Quantity							34557267			0
S3	2016	2016	2016	2	0	2	Export	104	Myanmar	MMR	764	Thailand	THA								33	PETROLEUM,PETROL.PRODUCT	1	No Quantity							17268822			0
S3	2016	2016	2016	2	0	2	Export	100	Bulgaria	BGR	0	World	WLD								34	GAS,NATURAL,MANUFACTURED	1	No Quantity			0		0		8649288			0
S3	2016	2016	2016	2	0	2	Export	100	Bulgaria	BGR	70	Bosnia Herzegovina	BIH								34	GAS,NATURAL,MANUFACTURED	1	No Quantity			0		0		954			0
S3	2016	2016	2016	2	0	2	Export	100	Bulgaria	BGR	300	Greece	GRC								34	GAS,NATURAL,MANUFACTURED	1	No Quantity			0		0		22114			0
S3	2016	2016	2016	2	0	2	Export	100	Bulgaria	BGR	642	Romania	ROU								34	GAS,NATURAL,MANUFACTURED	1	No Quantity			0		0		282728			0
S3	2016	2016	2016	2	0	2	Export	100	Bulgaria	BGR	688	Serbia	SRB								34	GAS,NATURAL,MANUFACTURED	1	No Quantity			0		0		136129			0
S3	2016	2016	2016	2	0	2	Export	100	Bulgaria	BGR	724	Spain	ESP								34	GAS,NATURAL,MANUFACTURED	1	No Quantity			0		0		2527			0
S3	2016	2016	2016	2	0	2	Export	100	Bulgaria	BGR	757	Switzerland	CHE								34	GAS,NATURAL,MANUFACTURED	1	No Quantity			0		0		238			0
S3	2016	2016	2016	2	0	2	Export	100	Bulgaria	BGR	807	North Macedonia	MKD								34	GAS,NATURAL,MANUFACTURED	1	No Quantity			0		0		8204596			0
S3	2016	2016	2016	2	0	2	Export	104	Myanmar	MMR	0	World	WLD								34	GAS,NATURAL,MANUFACTURED	1	No Quantity							3170251261			0
S3	2016	2016	2016	2	0	2	Export	104	Myanmar	MMR	156	China	CHN								34	GAS,NATURAL,MANUFACTURED	1	No Quantity							1372397677			0
S3	2016	2016	2016	2	0	2	Export	104	Myanmar	MMR	764	Thailand	THA								34	GAS,NATURAL,MANUFACTURED	1	No Quantity							1797853584			0
S3	2016	2016	2016	2	0	2	Export	100	Bulgaria	BGR	0	World	WLD								35	ELECTRIC CURRENT	1	No Quantity			0				505749564			4
S3	2016	2016	2016	2	0	2	Export	100	Bulgaria	BGR	191	Croatia	HRV								35	ELECTRIC CURRENT	1	No Quantity			0				19911			4
S3	2016	2016	2016	2	0	2	Export	100	Bulgaria	BGR	196	Cyprus	CYP								35	ELECTRIC CURRENT	1	No Quantity			0				9232417			4
S3	2016	2016	2016	2	0	2	Export	100	Bulgaria	BGR	203	Czechia	CZE								35	ELECTRIC CURRENT	1	No Quantity			0				71926106			4
S3	2016	2016	2016	2	0	2	Export	100	Bulgaria	BGR	208	Denmark	DNK								35	ELECTRIC CURRENT	1	No Quantity			0				18703474			4
S3	2016	2016	2016	2	0	2	Export	100	Bulgaria	BGR	276	Germany	DEU								35	ELECTRIC CURRENT	1	No Quantity			0				1083392			4
S3	2016	2016	2016	2	0	2	Export	100	Bulgaria	BGR	300	Greece	GRC								35	ELECTRIC CURRENT	1	No Quantity			0				57943402			4
S3	2016	2016	2016	2	0	2	Export	100	Bulgaria	BGR	348	Hungary	HUN								35	ELECTRIC CURRENT	1	No Quantity			0				7634553			4
S3	2016	2016	2016	2	0	2	Export	100	Bulgaria	BGR	381	Italy	ITA								35	ELECTRIC CURRENT	1	No Quantity			0				280702			4
S3	2016	2016	2016	2	0	2	Export	100	Bulgaria	BGR	442	Luxembourg	LUX								35	ELECTRIC CURRENT	1	No Quantity			0				3274215			4
S3	2016	2016	2016	2	0	2	Export	100	Bulgaria	BGR	528	Netherlands	NLD								35	ELECTRIC CURRENT	1	No Quantity			0				112456			4
[truncated: 4,863 more rows]
