# Supplementary material for: Core-periphery structure in sectoral international trade networks: A new approach to an old theory
Source: PLoS One. 2020 Apr 2;15(4):e0229547. doi: 10.1371/journal.pone.0229547 (PMC7117750; doi:10.1371/journal.pone.0229547)
Supplement: S7 File — (ZIP) [file pone.0229547.s007.zip › S7_File/RawData 2016/comtrade (12).csv]

Classification	Year	Period	Period Desc.	Aggregate Level	Is Leaf Code	Trade Flow Code	Trade Flow	Reporter Code	Reporter	Reporter ISO	Partner Code	Partner	Partner ISO	2nd Partner Code	2nd Partner	2nd Partner ISO	Customs Proc. Code	Customs	Mode of Transport Code	Mode of Transport	Commodity Code	Commodity	Qty Unit Code	Qty Unit	Qty	Alt Qty Unit Code	Alt Qty Unit	Alt Qty	Netweight (kg)	Gross weight (kg)	Trade Value (US$)	CIF Trade Value (US$)	FOB Trade Value (US$)	Flag
S3	2016	2016	2016	2	0	2	Export	108	Burundi	BDI	0	World	WLD								00	LIVE ANIMALS	1	No Quantity							6380			0
S3	2016	2016	2016	2	0	2	Export	108	Burundi	BDI	180	Dem. Rep. of the Congo	COD								00	LIVE ANIMALS	1	No Quantity							1905			0
S3	2016	2016	2016	2	0	2	Export	108	Burundi	BDI	646	Rwanda	RWA								00	LIVE ANIMALS	1	No Quantity							101			0
S3	2016	2016	2016	2	0	2	Export	108	Burundi	BDI	800	Uganda	UGA								00	LIVE ANIMALS	1	No Quantity							18			0
S3	2016	2016	2016	2	0	2	Export	108	Burundi	BDI	834	United Rep. of Tanzania	TZA								00	LIVE ANIMALS	1	No Quantity							4356			0
S3	2016	2016	2016	2	0	2	Export	112	Belarus	BLR	0	World	WLD								00	LIVE ANIMALS	1	No Quantity							7070500			0
S3	2016	2016	2016	2	0	2	Export	112	Belarus	BLR	422	Lebanon	LBN								00	LIVE ANIMALS	1	No Quantity							1300			0
S3	2016	2016	2016	2	0	2	Export	112	Belarus	BLR	616	Poland	POL								00	LIVE ANIMALS	1	No Quantity							8600			0
S3	2016	2016	2016	2	0	2	Export	112	Belarus	BLR	643	Russian Federation	RUS								00	LIVE ANIMALS	1	No Quantity							7060600			0
S3	2016	2016	2016	2	0	2	Export	112	Belarus	BLR	0	World	WLD								01	MEAT, MEAT PREPARATIONS	1	No Quantity							812817700			0
S3	2016	2016	2016	2	0	2	Export	112	Belarus	BLR	31	Azerbaijan	AZE								01	MEAT, MEAT PREPARATIONS	1	No Quantity							979600			0
S3	2016	2016	2016	2	0	2	Export	112	Belarus	BLR	51	Armenia	ARM								01	MEAT, MEAT PREPARATIONS	1	No Quantity							36500			0
S3	2016	2016	2016	2	0	2	Export	112	Belarus	BLR	251	France	FRA								01	MEAT, MEAT PREPARATIONS	1	No Quantity							343100			0
S3	2016	2016	2016	2	0	2	Export	112	Belarus	BLR	268	Georgia	GEO								01	MEAT, MEAT PREPARATIONS	1	No Quantity							1216200			0
S3	2016	2016	2016	2	0	2	Export	112	Belarus	BLR	344	China, Hong Kong SAR	HKG								01	MEAT, MEAT PREPARATIONS	1	No Quantity							452200			0
S3	2016	2016	2016	2	0	2	Export	112	Belarus	BLR	348	Hungary	HUN								01	MEAT, MEAT PREPARATIONS	1	No Quantity							209100			0
S3	2016	2016	2016	2	0	2	Export	112	Belarus	BLR	376	Israel	ISR								01	MEAT, MEAT PREPARATIONS	1	No Quantity							82000			0
S3	2016	2016	2016	2	0	2	Export	112	Belarus	BLR	398	Kazakhstan	KAZ								01	MEAT, MEAT PREPARATIONS	1	No Quantity							11934600			0
S3	2016	2016	2016	2	0	2	Export	112	Belarus	BLR	400	Jordan	JOR								01	MEAT, MEAT PREPARATIONS	1	No Quantity							5300			0
S3	2016	2016	2016	2	0	2	Export	112	Belarus	BLR	404	Kenya	KEN								01	MEAT, MEAT PREPARATIONS	1	No Quantity							127000			0
S3	2016	2016	2016	2	0	2	Export	112	Belarus	BLR	410	Rep. of Korea	KOR								01	MEAT, MEAT PREPARATIONS	1	No Quantity							74900			0
S3	2016	2016	2016	2	0	2	Export	112	Belarus	BLR	417	Kyrgyzstan	KGZ								01	MEAT, MEAT PREPARATIONS	1	No Quantity							531100			0
S3	2016	2016	2016	2	0	2	Export	112	Belarus	BLR	428	Latvia	LVA								01	MEAT, MEAT PREPARATIONS	1	No Quantity							1700			0
S3	2016	2016	2016	2	0	2	Export	112	Belarus	BLR	440	Lithuania	LTU								01	MEAT, MEAT PREPARATIONS	1	No Quantity							272600			0
S3	2016	2016	2016	2	0	2	Export	112	Belarus	BLR	496	Mongolia	MNG								01	MEAT, MEAT PREPARATIONS	1	No Quantity							17800			0
S3	2016	2016	2016	2	0	2	Export	112	Belarus	BLR	643	Russian Federation	RUS								01	MEAT, MEAT PREPARATIONS	1	No Quantity							788168500			0
S3	2016	2016	2016	2	0	2	Export	112	Belarus	BLR	704	Viet Nam	VNM								01	MEAT, MEAT PREPARATIONS	1	No Quantity							313800			0
S3	2016	2016	2016	2	0	2	Export	112	Belarus	BLR	706	Somalia	SOM								01	MEAT, MEAT PREPARATIONS	1	No Quantity							127600			0
S3	2016	2016	2016	2	0	2	Export	112	Belarus	BLR	724	Spain	ESP								01	MEAT, MEAT PREPARATIONS	1	No Quantity							81300			0
S3	2016	2016	2016	2	0	2	Export	112	Belarus	BLR	762	Tajikistan	TJK								01	MEAT, MEAT PREPARATIONS	1	No Quantity							76500			0
S3	2016	2016	2016	2	0	2	Export	112	Belarus	BLR	795	Turkmenistan	TKM								01	MEAT, MEAT PREPARATIONS	1	No Quantity							308100			0
S3	2016	2016	2016	2	0	2	Export	112	Belarus	BLR	804	Ukraine	UKR								01	MEAT, MEAT PREPARATIONS	1	No Quantity							6789900			0
S3	2016	2016	2016	2	0	2	Export	112	Belarus	BLR	860	Uzbekistan	UZB								01	MEAT, MEAT PREPARATIONS	1	No Quantity							666600			0
S3	2016	2016	2016	2	0	2	Export	112	Belarus	BLR	899	Areas, nes									01	MEAT, MEAT PREPARATIONS	1	No Quantity							1700			0
S3	2016	2016	2016	2	0	2	Export	108	Burundi	BDI	0	World	WLD								02	DAIRY PRODUCTS,BIRD EGGS	1	No Quantity							339			0
S3	2016	2016	2016	2	0	2	Export	108	Burundi	BDI	834	United Rep. of Tanzania	TZA								02	DAIRY PRODUCTS,BIRD EGGS	1	No Quantity							339			0
S3	2016	2016	2016	2	0	2	Export	112	Belarus	BLR	0	World	WLD								02	DAIRY PRODUCTS,BIRD EGGS	1	No Quantity							1868428600			0
S3	2016	2016	2016	2	0	2	Export	112	Belarus	BLR	31	Azerbaijan	AZE								02	DAIRY PRODUCTS,BIRD EGGS	1	No Quantity							4554000			0
S3	2016	2016	2016	2	0	2	Export	112	Belarus	BLR	51	Armenia	ARM								02	DAIRY PRODUCTS,BIRD EGGS	1	No Quantity							905600			0
S3	2016	2016	2016	2	0	2	Export	112	Belarus	BLR	124	Canada	CAN								02	DAIRY PRODUCTS,BIRD EGGS	1	No Quantity							158300			0
S3	2016	2016	2016	2	0	2	Export	112	Belarus	BLR	156	China	CHN								02	DAIRY PRODUCTS,BIRD EGGS	1	No Quantity							1022900			0
S3	2016	2016	2016	2	0	2	Export	112	Belarus	BLR	170	Colombia	COL								02	DAIRY PRODUCTS,BIRD EGGS	1	No Quantity							53000			0
S3	2016	2016	2016	2	0	2	Export	112	Belarus	BLR	233	Estonia	EST								02	DAIRY PRODUCTS,BIRD EGGS	1	No Quantity							56500			0
S3	2016	2016	2016	2	0	2	Export	112	Belarus	BLR	268	Georgia	GEO								02	DAIRY PRODUCTS,BIRD EGGS	1	No Quantity							2115100			0
S3	2016	2016	2016	2	0	2	Export	112	Belarus	BLR	288	Ghana	GHA								02	DAIRY PRODUCTS,BIRD EGGS	1	No Quantity							44200			0
S3	2016	2016	2016	2	0	2	Export	112	Belarus	BLR	344	China, Hong Kong SAR	HKG								02	DAIRY PRODUCTS,BIRD EGGS	1	No Quantity							11500			0
S3	2016	2016	2016	2	0	2	Export	112	Belarus	BLR	364	Iran	IRN								02	DAIRY PRODUCTS,BIRD EGGS	1	No Quantity							121100			0
S3	2016	2016	2016	2	0	2	Export	112	Belarus	BLR	376	Israel	ISR								02	DAIRY PRODUCTS,BIRD EGGS	1	No Quantity							764100			0
S3	2016	2016	2016	2	0	2	Export	112	Belarus	BLR	384	Côte d'Ivoire	CIV								02	DAIRY PRODUCTS,BIRD EGGS	1	No Quantity							36800			0
S3	2016	2016	2016	2	0	2	Export	112	Belarus	BLR	398	Kazakhstan	KAZ								02	DAIRY PRODUCTS,BIRD EGGS	1	No Quantity							37489100			0
S3	2016	2016	2016	2	0	2	Export	112	Belarus	BLR	400	Jordan	JOR								02	DAIRY PRODUCTS,BIRD EGGS	1	No Quantity							30600			0
S3	2016	2016	2016	2	0	2	Export	112	Belarus	BLR	417	Kyrgyzstan	KGZ								02	DAIRY PRODUCTS,BIRD EGGS	1	No Quantity							556500			0
S3	2016	2016	2016	2	0	2	Export	112	Belarus	BLR	428	Latvia	LVA								02	DAIRY PRODUCTS,BIRD EGGS	1	No Quantity							75300			0
S3	2016	2016	2016	2	0	2	Export	112	Belarus	BLR	434	Libya	LBY								02	DAIRY PRODUCTS,BIRD EGGS	1	No Quantity							162100			0
S3	2016	2016	2016	2	0	2	Export	112	Belarus	BLR	440	Lithuania	LTU								02	DAIRY PRODUCTS,BIRD EGGS	1	No Quantity							48800			0
S3	2016	2016	2016	2	0	2	Export	112	Belarus	BLR	498	Rep. of Moldova	MDA								02	DAIRY PRODUCTS,BIRD EGGS	1	No Quantity							2147800			0
S3	2016	2016	2016	2	0	2	Export	112	Belarus	BLR	528	Netherlands	NLD								02	DAIRY PRODUCTS,BIRD EGGS	1	No Quantity							120600			0
S3	2016	2016	2016	2	0	2	Export	112	Belarus	BLR	608	Philippines	PHL								02	DAIRY PRODUCTS,BIRD EGGS	1	No Quantity							689000			0
S3	2016	2016	2016	2	0	2	Export	112	Belarus	BLR	643	Russian Federation	RUS								02	DAIRY PRODUCTS,BIRD EGGS	1	No Quantity							1800502800			0
S3	2016	2016	2016	2	0	2	Export	112	Belarus	BLR	699	India	IND								02	DAIRY PRODUCTS,BIRD EGGS	1	No Quantity							27800			0
S3	2016	2016	2016	2	0	2	Export	112	Belarus	BLR	702	Singapore	SGP								02	DAIRY PRODUCTS,BIRD EGGS	1	No Quantity							25300			0
S3	2016	2016	2016	2	0	2	Export	112	Belarus	BLR	704	Viet Nam	VNM								02	DAIRY PRODUCTS,BIRD EGGS	1	No Quantity							146800			0
S3	2016	2016	2016	2	0	2	Export	112	Belarus	BLR	705	Slovenia	SVN								02	DAIRY PRODUCTS,BIRD EGGS	1	No Quantity							300			0
S3	2016	2016	2016	2	0	2	Export	112	Belarus	BLR	762	Tajikistan	TJK								02	DAIRY PRODUCTS,BIRD EGGS	1	No Quantity							18400			0
S3	2016	2016	2016	2	0	2	Export	112	Belarus	BLR	784	United Arab Emirates	ARE								02	DAIRY PRODUCTS,BIRD EGGS	1	No Quantity							72700			0
S3	2016	2016	2016	2	0	2	Export	112	Belarus	BLR	795	Turkmenistan	TKM								02	DAIRY PRODUCTS,BIRD EGGS	1	No Quantity							2298800			0
S3	2016	2016	2016	2	0	2	Export	112	Belarus	BLR	804	Ukraine	UKR								02	DAIRY PRODUCTS,BIRD EGGS	1	No Quantity							13231400			0
S3	2016	2016	2016	2	0	2	Export	112	Belarus	BLR	842	USA	USA								02	DAIRY PRODUCTS,BIRD EGGS	1	No Quantity							35400			0
S3	2016	2016	2016	2	0	2	Export	112	Belarus	BLR	860	Uzbekistan	UZB								02	DAIRY PRODUCTS,BIRD EGGS	1	No Quantity							905900			0
S3	2016	2016	2016	2	0	2	Export	112	Belarus	BLR	899	Areas, nes									02	DAIRY PRODUCTS,BIRD EGGS	1	No Quantity							100			0
S3	2016	2016	2016	2	0	2	Export	108	Burundi	BDI	0	World	WLD								03	FISH,CRUSTACEANS,MOLLUSC	1	No Quantity							122322			0
S3	2016	2016	2016	2	0	2	Export	108	Burundi	BDI	56	Belgium	BEL								03	FISH,CRUSTACEANS,MOLLUSC	1	No Quantity							24702			0
S3	2016	2016	2016	2	0	2	Export	108	Burundi	BDI	180	Dem. Rep. of the Congo	COD								03	FISH,CRUSTACEANS,MOLLUSC	1	No Quantity							41230			0
S3	2016	2016	2016	2	0	2	Export	108	Burundi	BDI	251	France	FRA								03	FISH,CRUSTACEANS,MOLLUSC	1	No Quantity							16058			0
S3	2016	2016	2016	2	0	2	Export	108	Burundi	BDI	300	Greece	GRC								03	FISH,CRUSTACEANS,MOLLUSC	1	No Quantity							9014			0
S3	2016	2016	2016	2	0	2	Export	108	Burundi	BDI	344	China, Hong Kong SAR	HKG								03	FISH,CRUSTACEANS,MOLLUSC	1	No Quantity							8728			0
S3	2016	2016	2016	2	0	2	Export	108	Burundi	BDI	646	Rwanda	RWA								03	FISH,CRUSTACEANS,MOLLUSC	1	No Quantity							194			0
S3	2016	2016	2016	2	0	2	Export	108	Burundi	BDI	826	United Kingdom	GBR								03	FISH,CRUSTACEANS,MOLLUSC	1	No Quantity							11403			0
S3	2016	2016	2016	2	0	2	Export	108	Burundi	BDI	842	USA	USA								03	FISH,CRUSTACEANS,MOLLUSC	1	No Quantity							10996			0
S3	2016	2016	2016	2	0	2	Export	112	Belarus	BLR	0	World	WLD								03	FISH,CRUSTACEANS,MOLLUSC	1	No Quantity							254011200			0
S3	2016	2016	2016	2	0	2	Export	112	Belarus	BLR	31	Azerbaijan	AZE								03	FISH,CRUSTACEANS,MOLLUSC	1	No Quantity							203500			0
S3	2016	2016	2016	2	0	2	Export	112	Belarus	BLR	36	Australia	AUS								03	FISH,CRUSTACEANS,MOLLUSC	1	No Quantity							50300			0
S3	2016	2016	2016	2	0	2	Export	112	Belarus	BLR	51	Armenia	ARM								03	FISH,CRUSTACEANS,MOLLUSC	1	No Quantity							183300			0
S3	2016	2016	2016	2	0	2	Export	112	Belarus	BLR	100	Bulgaria	BGR								03	FISH,CRUSTACEANS,MOLLUSC	1	No Quantity							154000			0
S3	2016	2016	2016	2	0	2	Export	112	Belarus	BLR	124	Canada	CAN								03	FISH,CRUSTACEANS,MOLLUSC	1	No Quantity							88400			0
S3	2016	2016	2016	2	0	2	Export	112	Belarus	BLR	268	Georgia	GEO								03	FISH,CRUSTACEANS,MOLLUSC	1	No Quantity							180700			0
S3	2016	2016	2016	2	0	2	Export	112	Belarus	BLR	276	Germany	DEU								03	FISH,CRUSTACEANS,MOLLUSC	1	No Quantity							600700			0
S3	2016	2016	2016	2	0	2	Export	112	Belarus	BLR	376	Israel	ISR								03	FISH,CRUSTACEANS,MOLLUSC	1	No Quantity							109900			0
S3	2016	2016	2016	2	0	2	Export	112	Belarus	BLR	398	Kazakhstan	KAZ								03	FISH,CRUSTACEANS,MOLLUSC	1	No Quantity							1646500			0
S3	2016	2016	2016	2	0	2	Export	112	Belarus	BLR	400	Jordan	JOR								03	FISH,CRUSTACEANS,MOLLUSC	1	No Quantity							80400			0
S3	2016	2016	2016	2	0	2	Export	112	Belarus	BLR	417	Kyrgyzstan	KGZ								03	FISH,CRUSTACEANS,MOLLUSC	1	No Quantity							103200			0
S3	2016	2016	2016	2	0	2	Export	112	Belarus	BLR	428	Latvia	LVA								03	FISH,CRUSTACEANS,MOLLUSC	1	No Quantity							1100			0
S3	2016	2016	2016	2	0	2	Export	112	Belarus	BLR	440	Lithuania	LTU								03	FISH,CRUSTACEANS,MOLLUSC	1	No Quantity							2560200			0
S3	2016	2016	2016	2	0	2	Export	112	Belarus	BLR	498	Rep. of Moldova	MDA								03	FISH,CRUSTACEANS,MOLLUSC	1	No Quantity							1294800			0
S3	2016	2016	2016	2	0	2	Export	112	Belarus	BLR	554	New Zealand	NZL								03	FISH,CRUSTACEANS,MOLLUSC	1	No Quantity							143700			0
S3	2016	2016	2016	2	0	2	Export	112	Belarus	BLR	616	Poland	POL								03	FISH,CRUSTACEANS,MOLLUSC	1	No Quantity							477400			0
S3	2016	2016	2016	2	0	2	Export	112	Belarus	BLR	642	Romania	ROU								03	FISH,CRUSTACEANS,MOLLUSC	1	No Quantity							19100			0
S3	2016	2016	2016	2	0	2	Export	112	Belarus	BLR	643	Russian Federation	RUS								03	FISH,CRUSTACEANS,MOLLUSC	1	No Quantity							235375900			0
S3	2016	2016	2016	2	0	2	Export	112	Belarus	BLR	702	Singapore	SGP								03	FISH,CRUSTACEANS,MOLLUSC	1	No Quantity							1400			0
S3	2016	2016	2016	2	0	2	Export	112	Belarus	BLR	784	United Arab Emirates	ARE								03	FISH,CRUSTACEANS,MOLLUSC	1	No Quantity							234800			0
S3	2016	2016	2016	2	0	2	Export	112	Belarus	BLR	795	Turkmenistan	TKM								03	FISH,CRUSTACEANS,MOLLUSC	1	No Quantity							1180500			0
S3	2016	2016	2016	2	0	2	Export	112	Belarus	BLR	804	Ukraine	UKR								03	FISH,CRUSTACEANS,MOLLUSC	1	No Quantity							7581700			0
S3	2016	2016	2016	2	0	2	Export	112	Belarus	BLR	842	USA	USA								03	FISH,CRUSTACEANS,MOLLUSC	1	No Quantity							1497700			0
S3	2016	2016	2016	2	0	2	Export	112	Belarus	BLR	860	Uzbekistan	UZB								03	FISH,CRUSTACEANS,MOLLUSC	1	No Quantity							135300			0
S3	2016	2016	2016	2	0	2	Export	112	Belarus	BLR	899	Areas, nes									03	FISH,CRUSTACEANS,MOLLUSC	1	No Quantity							106700			0
S3	2016	2016	2016	2	0	2	Export	108	Burundi	BDI	0	World	WLD								04	CEREALS,CEREAL PREPRTNS.	1	No Quantity							5669124			0
S3	2016	2016	2016	2	0	2	Export	108	Burundi	BDI	50	Bangladesh	BGD								04	CEREALS,CEREAL PREPRTNS.	1	No Quantity							53041			0
S3	2016	2016	2016	2	0	2	Export	108	Burundi	BDI	56	Belgium	BEL								04	CEREALS,CEREAL PREPRTNS.	1	No Quantity							47			0
S3	2016	2016	2016	2	0	2	Export	108	Burundi	BDI	180	Dem. Rep. of the Congo	COD								04	CEREALS,CEREAL PREPRTNS.	1	No Quantity							5612516			0
S3	2016	2016	2016	2	0	2	Export	108	Burundi	BDI	512	Oman	OMN								04	CEREALS,CEREAL PREPRTNS.	1	No Quantity							1021			0
S3	2016	2016	2016	2	0	2	Export	108	Burundi	BDI	646	Rwanda	RWA								04	CEREALS,CEREAL PREPRTNS.	1	No Quantity							2498			0
S3	2016	2016	2016	2	0	2	Export	112	Belarus	BLR	0	World	WLD								04	CEREALS,CEREAL PREPRTNS.	1	No Quantity							118981200			0
S3	2016	2016	2016	2	0	2	Export	112	Belarus	BLR	31	Azerbaijan	AZE								04	CEREALS,CEREAL PREPRTNS.	1	No Quantity							163000			0
S3	2016	2016	2016	2	0	2	Export	112	Belarus	BLR	36	Australia	AUS								04	CEREALS,CEREAL PREPRTNS.	1	No Quantity							2500			0
S3	2016	2016	2016	2	0	2	Export	112	Belarus	BLR	51	Armenia	ARM								04	CEREALS,CEREAL PREPRTNS.	1	No Quantity							500800			0
S3	2016	2016	2016	2	0	2	Export	112	Belarus	BLR	76	Brazil	BRA								04	CEREALS,CEREAL PREPRTNS.	1	No Quantity							10600			0
S3	2016	2016	2016	2	0	2	Export	112	Belarus	BLR	100	Bulgaria	BGR								04	CEREALS,CEREAL PREPRTNS.	1	No Quantity							31500			0
S3	2016	2016	2016	2	0	2	Export	112	Belarus	BLR	124	Canada	CAN								04	CEREALS,CEREAL PREPRTNS.	1	No Quantity							17400			0
S3	2016	2016	2016	2	0	2	Export	112	Belarus	BLR	156	China	CHN								04	CEREALS,CEREAL PREPRTNS.	1	No Quantity							268700			0
S3	2016	2016	2016	2	0	2	Export	112	Belarus	BLR	226	Equatorial Guinea	GNQ								04	CEREALS,CEREAL PREPRTNS.	1	No Quantity							1000			0
S3	2016	2016	2016	2	0	2	Export	112	Belarus	BLR	233	Estonia	EST								04	CEREALS,CEREAL PREPRTNS.	1	No Quantity							48200			0
S3	2016	2016	2016	2	0	2	Export	112	Belarus	BLR	268	Georgia	GEO								04	CEREALS,CEREAL PREPRTNS.	1	No Quantity							427700			0
S3	2016	2016	2016	2	0	2	Export	112	Belarus	BLR	276	Germany	DEU								04	CEREALS,CEREAL PREPRTNS.	1	No Quantity							273300			0
S3	2016	2016	2016	2	0	2	Export	112	Belarus	BLR	324	Guinea	GIN								04	CEREALS,CEREAL PREPRTNS.	1	No Quantity							482100			0
S3	2016	2016	2016	2	0	2	Export	112	Belarus	BLR	368	Iraq	IRQ								04	CEREALS,CEREAL PREPRTNS.	1	No Quantity							24600			0
S3	2016	2016	2016	2	0	2	Export	112	Belarus	BLR	376	Israel	ISR								04	CEREALS,CEREAL PREPRTNS.	1	No Quantity							72600			0
S3	2016	2016	2016	2	0	2	Export	112	Belarus	BLR	381	Italy	ITA								04	CEREALS,CEREAL PREPRTNS.	1	No Quantity							200			0
S3	2016	2016	2016	2	0	2	Export	112	Belarus	BLR	398	Kazakhstan	KAZ								04	CEREALS,CEREAL PREPRTNS.	1	No Quantity							3360600			0
S3	2016	2016	2016	2	0	2	Export	112	Belarus	BLR	400	Jordan	JOR								04	CEREALS,CEREAL PREPRTNS.	1	No Quantity							1900			0
S3	2016	2016	2016	2	0	2	Export	112	Belarus	BLR	410	Rep. of Korea	KOR								04	CEREALS,CEREAL PREPRTNS.	1	No Quantity							11500			0
S3	2016	2016	2016	2	0	2	Export	112	Belarus	BLR	417	Kyrgyzstan	KGZ								04	CEREALS,CEREAL PREPRTNS.	1	No Quantity							184500			0
S3	2016	2016	2016	2	0	2	Export	112	Belarus	BLR	418	Lao People's Dem. Rep.	LAO								04	CEREALS,CEREAL PREPRTNS.	1	No Quantity							2274800			0
S3	2016	2016	2016	2	0	2	Export	112	Belarus	BLR	428	Latvia	LVA								04	CEREALS,CEREAL PREPRTNS.	1	No Quantity							259100			0
S3	2016	2016	2016	2	0	2	Export	112	Belarus	BLR	440	Lithuania	LTU								04	CEREALS,CEREAL PREPRTNS.	1	No Quantity							1006100			0
S3	2016	2016	2016	2	0	2	Export	112	Belarus	BLR	458	Malaysia	MYS								04	CEREALS,CEREAL PREPRTNS.	1	No Quantity							27000			0
S3	2016	2016	2016	2	0	2	Export	112	Belarus	BLR	496	Mongolia	MNG								04	CEREALS,CEREAL PREPRTNS.	1	No Quantity							414600			0
S3	2016	2016	2016	2	0	2	Export	112	Belarus	BLR	498	Rep. of Moldova	MDA								04	CEREALS,CEREAL PREPRTNS.	1	No Quantity							1142000			0
S3	2016	2016	2016	2	0	2	Export	112	Belarus	BLR	566	Nigeria	NGA								04	CEREALS,CEREAL PREPRTNS.	1	No Quantity							10900			0
S3	2016	2016	2016	2	0	2	Export	112	Belarus	BLR	591	Panama	PAN								04	CEREALS,CEREAL PREPRTNS.	1	No Quantity							10800			0
S3	2016	2016	2016	2	0	2	Export	112	Belarus	BLR	616	Poland	POL								04	CEREALS,CEREAL PREPRTNS.	1	No Quantity							12200			0
S3	2016	2016	2016	2	0	2	Export	112	Belarus	BLR	643	Russian Federation	RUS								04	CEREALS,CEREAL PREPRTNS.	1	No Quantity							94367200			0
S3	2016	2016	2016	2	0	2	Export	112	Belarus	BLR	688	Serbia	SRB								04	CEREALS,CEREAL PREPRTNS.	1	No Quantity							840400			0
S3	2016	2016	2016	2	0	2	Export	112	Belarus	BLR	702	Singapore	SGP								04	CEREALS,CEREAL PREPRTNS.	1	No Quantity							900			0
S3	2016	2016	2016	2	0	2	Export	112	Belarus	BLR	703	Slovakia	SVK								04	CEREALS,CEREAL PREPRTNS.	1	No Quantity							10000			0
S3	2016	2016	2016	2	0	2	Export	112	Belarus	BLR	704	Viet Nam	VNM								04	CEREALS,CEREAL PREPRTNS.	1	No Quantity							575200			0
S3	2016	2016	2016	2	0	2	Export	112	Belarus	BLR	762	Tajikistan	TJK								04	CEREALS,CEREAL PREPRTNS.	1	No Quantity							754200			0
S3	2016	2016	2016	2	0	2	Export	112	Belarus	BLR	795	Turkmenistan	TKM								04	CEREALS,CEREAL PREPRTNS.	1	No Quantity							659200			0
S3	2016	2016	2016	2	0	2	Export	112	Belarus	BLR	804	Ukraine	UKR								04	CEREALS,CEREAL PREPRTNS.	1	No Quantity							9250300			0
S3	2016	2016	2016	2	0	2	Export	112	Belarus	BLR	807	North Macedonia	MKD								04	CEREALS,CEREAL PREPRTNS.	1	No Quantity							3000			0
S3	2016	2016	2016	2	0	2	Export	112	Belarus	BLR	842	USA	USA								04	CEREALS,CEREAL PREPRTNS.	1	No Quantity							331000			0
S3	2016	2016	2016	2	0	2	Export	112	Belarus	BLR	860	Uzbekistan	UZB								04	CEREALS,CEREAL PREPRTNS.	1	No Quantity							259100			0
S3	2016	2016	2016	2	0	2	Export	112	Belarus	BLR	862	Venezuela	VEN								04	CEREALS,CEREAL PREPRTNS.	1	No Quantity							768300			0
S3	2016	2016	2016	2	0	2	Export	112	Belarus	BLR	899	Areas, nes									04	CEREALS,CEREAL PREPRTNS.	1	No Quantity							122200			0
S3	2016	2016	2016	2	0	2	Export	108	Burundi	BDI	0	World	WLD								05	VEGETABLES AND FRUIT	1	No Quantity							401002			0
S3	2016	2016	2016	2	0	2	Export	108	Burundi	BDI	56	Belgium	BEL								05	VEGETABLES AND FRUIT	1	No Quantity							119776			0
S3	2016	2016	2016	2	0	2	Export	108	Burundi	BDI	180	Dem. Rep. of the Congo	COD								05	VEGETABLES AND FRUIT	1	No Quantity							7095			0
S3	2016	2016	2016	2	0	2	Export	108	Burundi	BDI	251	France	FRA								05	VEGETABLES AND FRUIT	1	No Quantity							511			0
S3	2016	2016	2016	2	0	2	Export	108	Burundi	BDI	646	Rwanda	RWA								05	VEGETABLES AND FRUIT	1	No Quantity							11912			0
S3	2016	2016	2016	2	0	2	Export	108	Burundi	BDI	834	United Rep. of Tanzania	TZA								05	VEGETABLES AND FRUIT	1	No Quantity							261707			0
S3	2016	2016	2016	2	0	2	Export	112	Belarus	BLR	0	World	WLD								05	VEGETABLES AND FRUIT	1	No Quantity							381590000			0
S3	2016	2016	2016	2	0	2	Export	112	Belarus	BLR	31	Azerbaijan	AZE								05	VEGETABLES AND FRUIT	1	No Quantity							1096400			0
S3	2016	2016	2016	2	0	2	Export	112	Belarus	BLR	36	Australia	AUS								05	VEGETABLES AND FRUIT	1	No Quantity							2900			0
S3	2016	2016	2016	2	0	2	Export	112	Belarus	BLR	40	Austria	AUT								05	VEGETABLES AND FRUIT	1	No Quantity							683000			0
S3	2016	2016	2016	2	0	2	Export	112	Belarus	BLR	51	Armenia	ARM								05	VEGETABLES AND FRUIT	1	No Quantity							55300			0
S3	2016	2016	2016	2	0	2	Export	112	Belarus	BLR	56	Belgium	BEL								05	VEGETABLES AND FRUIT	1	No Quantity							1237700			0
S3	2016	2016	2016	2	0	2	Export	112	Belarus	BLR	100	Bulgaria	BGR								05	VEGETABLES AND FRUIT	1	No Quantity							118000			0
S3	2016	2016	2016	2	0	2	Export	112	Belarus	BLR	156	China	CHN								05	VEGETABLES AND FRUIT	1	No Quantity							13900			0
S3	2016	2016	2016	2	0	2	Export	112	Belarus	BLR	203	Czechia	CZE								05	VEGETABLES AND FRUIT	1	No Quantity							313500			0
S3	2016	2016	2016	2	0	2	Export	112	Belarus	BLR	233	Estonia	EST								05	VEGETABLES AND FRUIT	1	No Quantity							232400			0
S3	2016	2016	2016	2	0	2	Export	112	Belarus	BLR	251	France	FRA								05	VEGETABLES AND FRUIT	1	No Quantity							2617700			0
S3	2016	2016	2016	2	0	2	Export	112	Belarus	BLR	268	Georgia	GEO								05	VEGETABLES AND FRUIT	1	No Quantity							293300			0
S3	2016	2016	2016	2	0	2	Export	112	Belarus	BLR	276	Germany	DEU								05	VEGETABLES AND FRUIT	1	No Quantity							16022500			0
S3	2016	2016	2016	2	0	2	Export	112	Belarus	BLR	348	Hungary	HUN								05	VEGETABLES AND FRUIT	1	No Quantity							2600			0
S3	2016	2016	2016	2	0	2	Export	112	Belarus	BLR	368	Iraq	IRQ								05	VEGETABLES AND FRUIT	1	No Quantity							500			0
S3	2016	2016	2016	2	0	2	Export	112	Belarus	BLR	376	Israel	ISR								05	VEGETABLES AND FRUIT	1	No Quantity							75700			0
S3	2016	2016	2016	2	0	2	Export	112	Belarus	BLR	381	Italy	ITA								05	VEGETABLES AND FRUIT	1	No Quantity							953900			0
S3	2016	2016	2016	2	0	2	Export	112	Belarus	BLR	398	Kazakhstan	KAZ								05	VEGETABLES AND FRUIT	1	No Quantity							2246800			0
S3	2016	2016	2016	2	0	2	Export	112	Belarus	BLR	400	Jordan	JOR								05	VEGETABLES AND FRUIT	1	No Quantity							200			0
S3	2016	2016	2016	2	0	2	Export	112	Belarus	BLR	417	Kyrgyzstan	KGZ								05	VEGETABLES AND FRUIT	1	No Quantity							109300			0
S3	2016	2016	2016	2	0	2	Export	112	Belarus	BLR	428	Latvia	LVA								05	VEGETABLES AND FRUIT	1	No Quantity							858900			0
S3	2016	2016	2016	2	0	2	Export	112	Belarus	BLR	440	Lithuania	LTU								05	VEGETABLES AND FRUIT	1	No Quantity							21036000			0
S3	2016	2016	2016	2	0	2	Export	112	Belarus	BLR	496	Mongolia	MNG								05	VEGETABLES AND FRUIT	1	No Quantity							1500			0
S3	2016	2016	2016	2	0	2	Export	112	Belarus	BLR	498	Rep. of Moldova	MDA								05	VEGETABLES AND FRUIT	1	No Quantity							3926600			0
S3	2016	2016	2016	2	0	2	Export	112	Belarus	BLR	528	Netherlands	NLD								05	VEGETABLES AND FRUIT	1	No Quantity							1117000			0
S3	2016	2016	2016	2	0	2	Export	112	Belarus	BLR	554	New Zealand	NZL								05	VEGETABLES AND FRUIT	1	No Quantity							4200			0
S3	2016	2016	2016	2	0	2	Export	112	Belarus	BLR	616	Poland	POL								05	VEGETABLES AND FRUIT	1	No Quantity							8860300			0
S3	2016	2016	2016	2	0	2	Export	112	Belarus	BLR	642	Romania	ROU								05	VEGETABLES AND FRUIT	1	No Quantity							874400			0
S3	2016	2016	2016	2	0	2	Export	112	Belarus	BLR	643	Russian Federation	RUS								05	VEGETABLES AND FRUIT	1	No Quantity							311570200			0
S3	2016	2016	2016	2	0	2	Export	112	Belarus	BLR	688	Serbia	SRB								05	VEGETABLES AND FRUIT	1	No Quantity							451500			0
S3	2016	2016	2016	2	0	2	Export	112	Belarus	BLR	702	Singapore	SGP								05	VEGETABLES AND FRUIT	1	No Quantity							500			0
S3	2016	2016	2016	2	0	2	Export	112	Belarus	BLR	704	Viet Nam	VNM								05	VEGETABLES AND FRUIT	1	No Quantity							300400			0
S3	2016	2016	2016	2	0	2	Export	112	Belarus	BLR	757	Switzerland	CHE								05	VEGETABLES AND FRUIT	1	No Quantity							864900			0
S3	2016	2016	2016	2	0	2	Export	112	Belarus	BLR	760	Syria	SYR								05	VEGETABLES AND FRUIT	1	No Quantity							200			0
S3	2016	2016	2016	2	0	2	Export	112	Belarus	BLR	762	Tajikistan	TJK								05	VEGETABLES AND FRUIT	1	No Quantity							52700			0
S3	2016	2016	2016	2	0	2	Export	112	Belarus	BLR	784	United Arab Emirates	ARE								05	VEGETABLES AND FRUIT	1	No Quantity							5900			0
S3	2016	2016	2016	2	0	2	Export	112	Belarus	BLR	792	Turkey	TUR								05	VEGETABLES AND FRUIT	1	No Quantity							138300			0
S3	2016	2016	2016	2	0	2	Export	112	Belarus	BLR	795	Turkmenistan	TKM								05	VEGETABLES AND FRUIT	1	No Quantity							147100			0
S3	2016	2016	2016	2	0	2	Export	112	Belarus	BLR	804	Ukraine	UKR								05	VEGETABLES AND FRUIT	1	No Quantity							4893400			0
S3	2016	2016	2016	2	0	2	Export	112	Belarus	BLR	842	USA	USA								05	VEGETABLES AND FRUIT	1	No Quantity							172800			0
S3	2016	2016	2016	2	0	2	Export	112	Belarus	BLR	860	Uzbekistan	UZB								05	VEGETABLES AND FRUIT	1	No Quantity							105700			0
S3	2016	2016	2016	2	0	2	Export	112	Belarus	BLR	899	Areas, nes									05	VEGETABLES AND FRUIT	1	No Quantity							131900			0
S3	2016	2016	2016	2	0	2	Export	108	Burundi	BDI	0	World	WLD								06	SUGAR,SUGR.PREPTNS,HONEY	1	No Quantity							242			0
S3	2016	2016	2016	2	0	2	Export	108	Burundi	BDI	834	United Rep. of Tanzania	TZA								06	SUGAR,SUGR.PREPTNS,HONEY	1	No Quantity							242			0
S3	2016	2016	2016	2	0	2	Export	112	Belarus	BLR	0	World	WLD								06	SUGAR,SUGR.PREPTNS,HONEY	1	No Quantity							198819300			0
S3	2016	2016	2016	2	0	2	Export	112	Belarus	BLR	31	Azerbaijan	AZE								06	SUGAR,SUGR.PREPTNS,HONEY	1	No Quantity							200900			0
S3	2016	2016	2016	2	0	2	Export	112	Belarus	BLR	51	Armenia	ARM								06	SUGAR,SUGR.PREPTNS,HONEY	1	No Quantity							262400			0
S3	2016	2016	2016	2	0	2	Export	112	Belarus	BLR	76	Brazil	BRA								06	SUGAR,SUGR.PREPTNS,HONEY	1	No Quantity							300			0
S3	2016	2016	2016	2	0	2	Export	112	Belarus	BLR	100	Bulgaria	BGR								06	SUGAR,SUGR.PREPTNS,HONEY	1	No Quantity							5500			0
S3	2016	2016	2016	2	0	2	Export	112	Belarus	BLR	124	Canada	CAN								06	SUGAR,SUGR.PREPTNS,HONEY	1	No Quantity							12200			0
S3	2016	2016	2016	2	0	2	Export	112	Belarus	BLR	156	China	CHN								06	SUGAR,SUGR.PREPTNS,HONEY	1	No Quantity							31500			0
S3	2016	2016	2016	2	0	2	Export	112	Belarus	BLR	191	Croatia	HRV								06	SUGAR,SUGR.PREPTNS,HONEY	1	No Quantity							11300			0
S3	2016	2016	2016	2	0	2	Export	112	Belarus	BLR	208	Denmark	DNK								06	SUGAR,SUGR.PREPTNS,HONEY	1	No Quantity							190700			0
S3	2016	2016	2016	2	0	2	Export	112	Belarus	BLR	268	Georgia	GEO								06	SUGAR,SUGR.PREPTNS,HONEY	1	No Quantity							284600			0
S3	2016	2016	2016	2	0	2	Export	112	Belarus	BLR	276	Germany	DEU								06	SUGAR,SUGR.PREPTNS,HONEY	1	No Quantity							1702500			0
S3	2016	2016	2016	2	0	2	Export	112	Belarus	BLR	344	China, Hong Kong SAR	HKG								06	SUGAR,SUGR.PREPTNS,HONEY	1	No Quantity							700			0
S3	2016	2016	2016	2	0	2	Export	112	Belarus	BLR	368	Iraq	IRQ								06	SUGAR,SUGR.PREPTNS,HONEY	1	No Quantity							300			0
S3	2016	2016	2016	2	0	2	Export	112	Belarus	BLR	376	Israel	ISR								06	SUGAR,SUGR.PREPTNS,HONEY	1	No Quantity							52500			0
S3	2016	2016	2016	2	0	2	Export	112	Belarus	BLR	392	Japan	JPN								06	SUGAR,SUGR.PREPTNS,HONEY	1	No Quantity							100			0
S3	2016	2016	2016	2	0	2	Export	112	Belarus	BLR	398	Kazakhstan	KAZ								06	SUGAR,SUGR.PREPTNS,HONEY	1	No Quantity							1530700			0
S3	2016	2016	2016	2	0	2	Export	112	Belarus	BLR	417	Kyrgyzstan	KGZ								06	SUGAR,SUGR.PREPTNS,HONEY	1	No Quantity							2178900			0
S3	2016	2016	2016	2	0	2	Export	112	Belarus	BLR	428	Latvia	LVA								06	SUGAR,SUGR.PREPTNS,HONEY	1	No Quantity							934700			0
S3	2016	2016	2016	2	0	2	Export	112	Belarus	BLR	440	Lithuania	LTU								06	SUGAR,SUGR.PREPTNS,HONEY	1	No Quantity							1736600			0
S3	2016	2016	2016	2	0	2	Export	112	Belarus	BLR	496	Mongolia	MNG								06	SUGAR,SUGR.PREPTNS,HONEY	1	No Quantity							108200			0
S3	2016	2016	2016	2	0	2	Export	112	Belarus	BLR	498	Rep. of Moldova	MDA								06	SUGAR,SUGR.PREPTNS,HONEY	1	No Quantity							8635900			0
S3	2016	2016	2016	2	0	2	Export	112	Belarus	BLR	528	Netherlands	NLD								06	SUGAR,SUGR.PREPTNS,HONEY	1	No Quantity							100			0
S3	2016	2016	2016	2	0	2	Export	112	Belarus	BLR	579	Norway	NOR								06	SUGAR,SUGR.PREPTNS,HONEY	1	No Quantity							1159500			0
S3	2016	2016	2016	2	0	2	Export	112	Belarus	BLR	616	Poland	POL								06	SUGAR,SUGR.PREPTNS,HONEY	1	No Quantity							278400			0
S3	2016	2016	2016	2	0	2	Export	112	Belarus	BLR	643	Russian Federation	RUS								06	SUGAR,SUGR.PREPTNS,HONEY	1	No Quantity							153156200			0
S3	2016	2016	2016	2	0	2	Export	112	Belarus	BLR	699	India	IND								06	SUGAR,SUGR.PREPTNS,HONEY	1	No Quantity							200			0
S3	2016	2016	2016	2	0	2	Export	112	Belarus	BLR	702	Singapore	SGP								06	SUGAR,SUGR.PREPTNS,HONEY	1	No Quantity							100			0
S3	2016	2016	2016	2	0	2	Export	112	Belarus	BLR	704	Viet Nam	VNM								06	SUGAR,SUGR.PREPTNS,HONEY	1	No Quantity							100			0
S3	2016	2016	2016	2	0	2	Export	112	Belarus	BLR	752	Sweden	SWE								06	SUGAR,SUGR.PREPTNS,HONEY	1	No Quantity							212300			0
S3	2016	2016	2016	2	0	2	Export	112	Belarus	BLR	762	Tajikistan	TJK								06	SUGAR,SUGR.PREPTNS,HONEY	1	No Quantity							2316600			0
S3	2016	2016	2016	2	0	2	Export	112	Belarus	BLR	795	Turkmenistan	TKM								06	SUGAR,SUGR.PREPTNS,HONEY	1	No Quantity							227000			0
S3	2016	2016	2016	2	0	2	Export	112	Belarus	BLR	804	Ukraine	UKR								06	SUGAR,SUGR.PREPTNS,HONEY	1	No Quantity							23040500			0
S3	2016	2016	2016	2	0	2	Export	112	Belarus	BLR	826	United Kingdom	GBR								06	SUGAR,SUGR.PREPTNS,HONEY	1	No Quantity							12500			0
S3	2016	2016	2016	2	0	2	Export	112	Belarus	BLR	842	USA	USA								06	SUGAR,SUGR.PREPTNS,HONEY	1	No Quantity							131100			0
S3	2016	2016	2016	2	0	2	Export	112	Belarus	BLR	860	Uzbekistan	UZB								06	SUGAR,SUGR.PREPTNS,HONEY	1	No Quantity							8100			0
S3	2016	2016	2016	2	0	2	Export	112	Belarus	BLR	899	Areas, nes									06	SUGAR,SUGR.PREPTNS,HONEY	1	No Quantity							396100			0
S3	2016	2016	2016	2	0	2	Export	108	Burundi	BDI	0	World	WLD								07	COFFEE,TEA,COCOA,SPICES	1	No Quantity							59121683			0
S3	2016	2016	2016	2	0	2	Export	108	Burundi	BDI	36	Australia	AUS								07	COFFEE,TEA,COCOA,SPICES	1	No Quantity							159307			0
S3	2016	2016	2016	2	0	2	Export	108	Burundi	BDI	56	Belgium	BEL								07	COFFEE,TEA,COCOA,SPICES	1	No Quantity							6187697			0
S3	2016	2016	2016	2	0	2	Export	108	Burundi	BDI	124	Canada	CAN								07	COFFEE,TEA,COCOA,SPICES	1	No Quantity							213051			0
S3	2016	2016	2016	2	0	2	Export	108	Burundi	BDI	156	China	CHN								07	COFFEE,TEA,COCOA,SPICES	1	No Quantity							10214			0
S3	2016	2016	2016	2	0	2	Export	108	Burundi	BDI	208	Denmark	DNK								07	COFFEE,TEA,COCOA,SPICES	1	No Quantity							53937			0
S3	2016	2016	2016	2	0	2	Export	108	Burundi	BDI	251	France	FRA								07	COFFEE,TEA,COCOA,SPICES	1	No Quantity							753897			0
S3	2016	2016	2016	2	0	2	Export	108	Burundi	BDI	276	Germany	DEU								07	COFFEE,TEA,COCOA,SPICES	1	No Quantity							6813089			0
S3	2016	2016	2016	2	0	2	Export	108	Burundi	BDI	392	Japan	JPN								07	COFFEE,TEA,COCOA,SPICES	1	No Quantity							120615			0
S3	2016	2016	2016	2	0	2	Export	108	Burundi	BDI	404	Kenya	KEN								07	COFFEE,TEA,COCOA,SPICES	1	No Quantity							13487774			0
S3	2016	2016	2016	2	0	2	Export	108	Burundi	BDI	408	Dem. People's Rep. of Korea	PRK								07	COFFEE,TEA,COCOA,SPICES	1	No Quantity							82824			0
S3	2016	2016	2016	2	0	2	Export	108	Burundi	BDI	410	Rep. of Korea	KOR								07	COFFEE,TEA,COCOA,SPICES	1	No Quantity							69172			0
S3	2016	2016	2016	2	0	2	Export	108	Burundi	BDI	478	Mauritania	MRT								07	COFFEE,TEA,COCOA,SPICES	1	No Quantity							5185			0
S3	2016	2016	2016	2	0	2	Export	108	Burundi	BDI	480	Mauritius	MUS								07	COFFEE,TEA,COCOA,SPICES	1	No Quantity							448579			0
S3	2016	2016	2016	2	0	2	Export	108	Burundi	BDI	490	Other Asia, nes									07	COFFEE,TEA,COCOA,SPICES	1	No Quantity							27082			0
S3	2016	2016	2016	2	0	2	Export	108	Burundi	BDI	512	Oman	OMN								07	COFFEE,TEA,COCOA,SPICES	1	No Quantity							1525235			0
S3	2016	2016	2016	2	0	2	Export	108	Burundi	BDI	528	Netherlands	NLD								07	COFFEE,TEA,COCOA,SPICES	1	No Quantity							590927			0
S3	2016	2016	2016	2	0	2	Export	108	Burundi	BDI	554	New Zealand	NZL								07	COFFEE,TEA,COCOA,SPICES	1	No Quantity							153309			0
S3	2016	2016	2016	2	0	2	Export	108	Burundi	BDI	579	Norway	NOR								07	COFFEE,TEA,COCOA,SPICES	1	No Quantity							128542			0
S3	2016	2016	2016	2	0	2	Export	108	Burundi	BDI	646	Rwanda	RWA								07	COFFEE,TEA,COCOA,SPICES	1	No Quantity							97589			0
S3	2016	2016	2016	2	0	2	Export	108	Burundi	BDI	702	Singapore	SGP								07	COFFEE,TEA,COCOA,SPICES	1	No Quantity							1987072			0
S3	2016	2016	2016	2	0	2	Export	108	Burundi	BDI	710	South Africa	ZAF								07	COFFEE,TEA,COCOA,SPICES	1	No Quantity							136512			0
S3	2016	2016	2016	2	0	2	Export	108	Burundi	BDI	724	Spain	ESP								07	COFFEE,TEA,COCOA,SPICES	1	No Quantity							33151			0
S3	2016	2016	2016	2	0	2	Export	108	Burundi	BDI	757	Switzerland	CHE								07	COFFEE,TEA,COCOA,SPICES	1	No Quantity							21989593			0
S3	2016	2016	2016	2	0	2	Export	108	Burundi	BDI	800	Uganda	UGA								07	COFFEE,TEA,COCOA,SPICES	1	No Quantity							1931089			0
S3	2016	2016	2016	2	0	2	Export	108	Burundi	BDI	826	United Kingdom	GBR								07	COFFEE,TEA,COCOA,SPICES	1	No Quantity							1153195			0
S3	2016	2016	2016	2	0	2	Export	108	Burundi	BDI	834	United Rep. of Tanzania	TZA								07	COFFEE,TEA,COCOA,SPICES	1	No Quantity							12250			0
S3	2016	2016	2016	2	0	2	Export	108	Burundi	BDI	842	USA	USA								07	COFFEE,TEA,COCOA,SPICES	1	No Quantity							950795			0
S3	2016	2016	2016	2	0	2	Export	112	Belarus	BLR	0	World	WLD								07	COFFEE,TEA,COCOA,SPICES	1	No Quantity							48955500			0
S3	2016	2016	2016	2	0	2	Export	112	Belarus	BLR	31	Azerbaijan	AZE								07	COFFEE,TEA,COCOA,SPICES	1	No Quantity							502300			0
S3	2016	2016	2016	2	0	2	Export	112	Belarus	BLR	40	Austria	AUT								07	COFFEE,TEA,COCOA,SPICES	1	No Quantity							900			0
S3	2016	2016	2016	2	0	2	Export	112	Belarus	BLR	51	Armenia	ARM								07	COFFEE,TEA,COCOA,SPICES	1	No Quantity							4800			0
S3	2016	2016	2016	2	0	2	Export	112	Belarus	BLR	100	Bulgaria	BGR								07	COFFEE,TEA,COCOA,SPICES	1	No Quantity							2300			0
S3	2016	2016	2016	2	0	2	Export	112	Belarus	BLR	124	Canada	CAN								07	COFFEE,TEA,COCOA,SPICES	1	No Quantity							122500			0
S3	2016	2016	2016	2	0	2	Export	112	Belarus	BLR	156	China	CHN								07	COFFEE,TEA,COCOA,SPICES	1	No Quantity							437200			0
S3	2016	2016	2016	2	0	2	Export	112	Belarus	BLR	203	Czechia	CZE								07	COFFEE,TEA,COCOA,SPICES	1	No Quantity							14800			0
S3	2016	2016	2016	2	0	2	Export	112	Belarus	BLR	268	Georgia	GEO								07	COFFEE,TEA,COCOA,SPICES	1	No Quantity							52900			0
S3	2016	2016	2016	2	0	2	Export	112	Belarus	BLR	276	Germany	DEU								07	COFFEE,TEA,COCOA,SPICES	1	No Quantity							211700			0
S3	2016	2016	2016	2	0	2	Export	112	Belarus	BLR	344	China, Hong Kong SAR	HKG								07	COFFEE,TEA,COCOA,SPICES	1	No Quantity							1600			0
S3	2016	2016	2016	2	0	2	Export	112	Belarus	BLR	364	Iran	IRN								07	COFFEE,TEA,COCOA,SPICES	1	No Quantity							200			0
S3	2016	2016	2016	2	0	2	Export	112	Belarus	BLR	368	Iraq	IRQ								07	COFFEE,TEA,COCOA,SPICES	1	No Quantity							5600			0
S3	2016	2016	2016	2	0	2	Export	112	Belarus	BLR	376	Israel	ISR								07	COFFEE,TEA,COCOA,SPICES	1	No Quantity							92000			0
S3	2016	2016	2016	2	0	2	Export	112	Belarus	BLR	381	Italy	ITA								07	COFFEE,TEA,COCOA,SPICES	1	No Quantity							200			0
S3	2016	2016	2016	2	0	2	Export	112	Belarus	BLR	392	Japan	JPN								07	COFFEE,TEA,COCOA,SPICES	1	No Quantity							300			0
S3	2016	2016	2016	2	0	2	Export	112	Belarus	BLR	398	Kazakhstan	KAZ								07	COFFEE,TEA,COCOA,SPICES	1	No Quantity							172800			0
S3	2016	2016	2016	2	0	2	Export	112	Belarus	BLR	400	Jordan	JOR								07	COFFEE,TEA,COCOA,SPICES	1	No Quantity							300			0
S3	2016	2016	2016	2	0	2	Export	112	Belarus	BLR	408	Dem. People's Rep. of Korea	PRK								07	COFFEE,TEA,COCOA,SPICES	1	No Quantity							600			0
S3	2016	2016	2016	2	0	2	Export	112	Belarus	BLR	422	Lebanon	LBN								07	COFFEE,TEA,COCOA,SPICES	1	No Quantity							2000			0
S3	2016	2016	2016	2	0	2	Export	112	Belarus	BLR	428	Latvia	LVA								07	COFFEE,TEA,COCOA,SPICES	1	No Quantity							228700			0
S3	2016	2016	2016	2	0	2	Export	112	Belarus	BLR	440	Lithuania	LTU								07	COFFEE,TEA,COCOA,SPICES	1	No Quantity							296900			0
S3	2016	2016	2016	2	0	2	Export	112	Belarus	BLR	496	Mongolia	MNG								07	COFFEE,TEA,COCOA,SPICES	1	No Quantity							93100			0
S3	2016	2016	2016	2	0	2	Export	112	Belarus	BLR	498	Rep. of Moldova	MDA								07	COFFEE,TEA,COCOA,SPICES	1	No Quantity							162900			0
S3	2016	2016	2016	2	0	2	Export	112	Belarus	BLR	528	Netherlands	NLD								07	COFFEE,TEA,COCOA,SPICES	1	No Quantity							100			0
S3	2016	2016	2016	2	0	2	Export	112	Belarus	BLR	616	Poland	POL								07	COFFEE,TEA,COCOA,SPICES	1	No Quantity							262100			0
S3	2016	2016	2016	2	0	2	Export	112	Belarus	BLR	643	Russian Federation	RUS								07	COFFEE,TEA,COCOA,SPICES	1	No Quantity							39643100			0
S3	2016	2016	2016	2	0	2	Export	112	Belarus	BLR	690	Seychelles	SYC								07	COFFEE,TEA,COCOA,SPICES	1	No Quantity							1200			0
S3	2016	2016	2016	2	0	2	Export	112	Belarus	BLR	699	India	IND								07	COFFEE,TEA,COCOA,SPICES	1	No Quantity							300			0
S3	2016	2016	2016	2	0	2	Export	112	Belarus	BLR	702	Singapore	SGP								07	COFFEE,TEA,COCOA,SPICES	1	No Quantity							400			0
S3	2016	2016	2016	2	0	2	Export	112	Belarus	BLR	704	Viet Nam	VNM								07	COFFEE,TEA,COCOA,SPICES	1	No Quantity							7700			0
S3	2016	2016	2016	2	0	2	Export	112	Belarus	BLR	762	Tajikistan	TJK								07	COFFEE,TEA,COCOA,SPICES	1	No Quantity							12500			0
S3	2016	2016	2016	2	0	2	Export	112	Belarus	BLR	784	United Arab Emirates	ARE								07	COFFEE,TEA,COCOA,SPICES	1	No Quantity							100			0
S3	2016	2016	2016	2	0	2	Export	112	Belarus	BLR	795	Turkmenistan	TKM								07	COFFEE,TEA,COCOA,SPICES	1	No Quantity							631100			0
S3	2016	2016	2016	2	0	2	Export	112	Belarus	BLR	804	Ukraine	UKR								07	COFFEE,TEA,COCOA,SPICES	1	No Quantity							2996900			0
S3	2016	2016	2016	2	0	2	Export	112	Belarus	BLR	826	United Kingdom	GBR								07	COFFEE,TEA,COCOA,SPICES	1	No Quantity							13500			0
S3	2016	2016	2016	2	0	2	Export	112	Belarus	BLR	842	USA	USA								07	COFFEE,TEA,COCOA,SPICES	1	No Quantity							732400			0
S3	2016	2016	2016	2	0	2	Export	112	Belarus	BLR	860	Uzbekistan	UZB								07	COFFEE,TEA,COCOA,SPICES	1	No Quantity							24000			0
S3	2016	2016	2016	2	0	2	Export	112	Belarus	BLR	899	Areas, nes									07	COFFEE,TEA,COCOA,SPICES	1	No Quantity							2223500			0
S3	2016	2016	2016	2	0	2	Export	108	Burundi	BDI	0	World	WLD								08	ANIMAL FEED STUFF	1	No Quantity							713303			0
S3	2016	2016	2016	2	0	2	Export	108	Burundi	BDI	180	Dem. Rep. of the Congo	COD								08	ANIMAL FEED STUFF	1	No Quantity							2877			0
S3	2016	2016	2016	2	0	2	Export	108	Burundi	BDI	404	Kenya	KEN								08	ANIMAL FEED STUFF	1	No Quantity							69176			0
S3	2016	2016	2016	2	0	2	Export	108	Burundi	BDI	512	Oman	OMN								08	ANIMAL FEED STUFF	1	No Quantity							54426			0
S3	2016	2016	2016	2	0	2	Export	108	Burundi	BDI	646	Rwanda	RWA								08	ANIMAL FEED STUFF	1	No Quantity							14933			0
S3	2016	2016	2016	2	0	2	Export	108	Burundi	BDI	784	United Arab Emirates	ARE								08	ANIMAL FEED STUFF	1	No Quantity							571515			0
S3	2016	2016	2016	2	0	2	Export	108	Burundi	BDI	800	Uganda	UGA								08	ANIMAL FEED STUFF	1	No Quantity							303			0
S3	2016	2016	2016	2	0	2	Export	108	Burundi	BDI	834	United Rep. of Tanzania	TZA								08	ANIMAL FEED STUFF	1	No Quantity							73			0
S3	2016	2016	2016	2	0	2	Export	112	Belarus	BLR	0	World	WLD								08	ANIMAL FEED STUFF	1	No Quantity							53325700			0
S3	2016	2016	2016	2	0	2	Export	112	Belarus	BLR	51	Armenia	ARM								08	ANIMAL FEED STUFF	1	No Quantity							28600			0
S3	2016	2016	2016	2	0	2	Export	112	Belarus	BLR	56	Belgium	BEL								08	ANIMAL FEED STUFF	1	No Quantity							196000			0
S3	2016	2016	2016	2	0	2	Export	112	Belarus	BLR	156	China	CHN								08	ANIMAL FEED STUFF	1	No Quantity							13200			0
S3	2016	2016	2016	2	0	2	Export	112	Belarus	BLR	233	Estonia	EST								08	ANIMAL FEED STUFF	1	No Quantity							117600			0
S3	2016	2016	2016	2	0	2	Export	112	Belarus	BLR	268	Georgia	GEO								08	ANIMAL FEED STUFF	1	No Quantity							136100			0
S3	2016	2016	2016	2	0	2	Export	112	Belarus	BLR	276	Germany	DEU								08	ANIMAL FEED STUFF	1	No Quantity							35700			0
S3	2016	2016	2016	2	0	2	Export	112	Belarus	BLR	364	Iran	IRN								08	ANIMAL FEED STUFF	1	No Quantity							4600			0
S3	2016	2016	2016	2	0	2	Export	112	Belarus	BLR	398	Kazakhstan	KAZ								08	ANIMAL FEED STUFF	1	No Quantity							63300			0
S3	2016	2016	2016	2	0	2	Export	112	Belarus	BLR	410	Rep. of Korea	KOR								08	ANIMAL FEED STUFF	1	No Quantity							18800			0
S3	2016	2016	2016	2	0	2	Export	112	Belarus	BLR	417	Kyrgyzstan	KGZ								08	ANIMAL FEED STUFF	1	No Quantity							18900			0
S3	2016	2016	2016	2	0	2	Export	112	Belarus	BLR	428	Latvia	LVA								08	ANIMAL FEED STUFF	1	No Quantity							1102300			0
S3	2016	2016	2016	2	0	2	Export	112	Belarus	BLR	440	Lithuania	LTU								08	ANIMAL FEED STUFF	1	No Quantity							5877800			0
S3	2016	2016	2016	2	0	2	Export	112	Belarus	BLR	528	Netherlands	NLD								08	ANIMAL FEED STUFF	1	No Quantity							1048900			0
S3	2016	2016	2016	2	0	2	Export	112	Belarus	BLR	579	Norway	NOR								08	ANIMAL FEED STUFF	1	No Quantity							219700			0
S3	2016	2016	2016	2	0	2	Export	112	Belarus	BLR	616	Poland	POL								08	ANIMAL FEED STUFF	1	No Quantity							750500			0
S3	2016	2016	2016	2	0	2	Export	112	Belarus	BLR	643	Russian Federation	RUS								08	ANIMAL FEED STUFF	1	No Quantity							42791100			0
S3	2016	2016	2016	2	0	2	Export	112	Belarus	BLR	703	Slovakia	SVK								08	ANIMAL FEED STUFF	1	No Quantity							11800			0
S3	2016	2016	2016	2	0	2	Export	112	Belarus	BLR	704	Viet Nam	VNM								08	ANIMAL FEED STUFF	1	No Quantity							332300			0
S3	2016	2016	2016	2	0	2	Export	112	Belarus	BLR	795	Turkmenistan	TKM								08	ANIMAL FEED STUFF	1	No Quantity							6100			0
S3	2016	2016	2016	2	0	2	Export	112	Belarus	BLR	804	Ukraine	UKR								08	ANIMAL FEED STUFF	1	No Quantity							546100			0
S3	2016	2016	2016	2	0	2	Export	112	Belarus	BLR	860	Uzbekistan	UZB								08	ANIMAL FEED STUFF	1	No Quantity							6300			0
S3	2016	2016	2016	2	0	2	Export	108	Burundi	BDI	0	World	WLD								09	MISC.EDIBLE PRODUCTS ETC	1	No Quantity							394063			0
S3	2016	2016	2016	2	0	2	Export	108	Burundi	BDI	180	Dem. Rep. of the Congo	COD								09	MISC.EDIBLE PRODUCTS ETC	1	No Quantity							177500			0
S3	2016	2016	2016	2	0	2	Export	108	Burundi	BDI	646	Rwanda	RWA								09	MISC.EDIBLE PRODUCTS ETC	1	No Quantity							216563			0
S3	2016	2016	2016	2	0	2	Export	112	Belarus	BLR	0	World	WLD								09	MISC.EDIBLE PRODUCTS ETC	1	No Quantity							86711400			0
S3	2016	2016	2016	2	0	2	Export	112	Belarus	BLR	31	Azerbaijan	AZE								09	MISC.EDIBLE PRODUCTS ETC	1	No Quantity							196200			0
S3	2016	2016	2016	2	0	2	Export	112	Belarus	BLR	51	Armenia	ARM								09	MISC.EDIBLE PRODUCTS ETC	1	No Quantity							162200			0
S3	2016	2016	2016	2	0	2	Export	112	Belarus	BLR	100	Bulgaria	BGR								09	MISC.EDIBLE PRODUCTS ETC	1	No Quantity							7000			0
S3	2016	2016	2016	2	0	2	Export	112	Belarus	BLR	124	Canada	CAN								09	MISC.EDIBLE PRODUCTS ETC	1	No Quantity							31700			0
S3	2016	2016	2016	2	0	2	Export	112	Belarus	BLR	156	China	CHN								09	MISC.EDIBLE PRODUCTS ETC	1	No Quantity							200			0
S3	2016	2016	2016	2	0	2	Export	112	Belarus	BLR	226	Equatorial Guinea	GNQ								09	MISC.EDIBLE PRODUCTS ETC	1	No Quantity							300			0
S3	2016	2016	2016	2	0	2	Export	112	Belarus	BLR	233	Estonia	EST								09	MISC.EDIBLE PRODUCTS ETC	1	No Quantity							36900			0
S3	2016	2016	2016	2	0	2	Export	112	Belarus	BLR	268	Georgia	GEO								09	MISC.EDIBLE PRODUCTS ETC	1	No Quantity							210400			0
S3	2016	2016	2016	2	0	2	Export	112	Belarus	BLR	276	Germany	DEU								09	MISC.EDIBLE PRODUCTS ETC	1	No Quantity							55600			0
S3	2016	2016	2016	2	0	2	Export	112	Belarus	BLR	344	China, Hong Kong SAR	HKG								09	MISC.EDIBLE PRODUCTS ETC	1	No Quantity							10700			0
S3	2016	2016	2016	2	0	2	Export	112	Belarus	BLR	348	Hungary	HUN								09	MISC.EDIBLE PRODUCTS ETC	1	No Quantity							12200			0
S3	2016	2016	2016	2	0	2	Export	112	Belarus	BLR	368	Iraq	IRQ								09	MISC.EDIBLE PRODUCTS ETC	1	No Quantity							300			0
S3	2016	2016	2016	2	0	2	Export	112	Belarus	BLR	376	Israel	ISR								09	MISC.EDIBLE PRODUCTS ETC	1	No Quantity							8200			0
S3	2016	2016	2016	2	0	2	Export	112	Belarus	BLR	398	Kazakhstan	KAZ								09	MISC.EDIBLE PRODUCTS ETC	1	No Quantity							544200			0
S3	2016	2016	2016	2	0	2	Export	112	Belarus	BLR	400	Jordan	JOR								09	MISC.EDIBLE PRODUCTS ETC	1	No Quantity							200			0
S3	2016	2016	2016	2	0	2	Export	112	Belarus	BLR	408	Dem. People's Rep. of Korea	PRK								09	MISC.EDIBLE PRODUCTS ETC	1	No Quantity							29000			0
S3	2016	2016	2016	2	0	2	Export	112	Belarus	BLR	417	Kyrgyzstan	KGZ								09	MISC.EDIBLE PRODUCTS ETC	1	No Quantity							18900			0
S3	2016	2016	2016	2	0	2	Export	112	Belarus	BLR	428	Latvia	LVA								09	MISC.EDIBLE PRODUCTS ETC	1	No Quantity							413500			0
S3	2016	2016	2016	2	0	2	Export	112	Belarus	BLR	440	Lithuania	LTU								09	MISC.EDIBLE PRODUCTS ETC	1	No Quantity							3799100			0
S3	2016	2016	2016	2	0	2	Export	112	Belarus	BLR	498	Rep. of Moldova	MDA								09	MISC.EDIBLE PRODUCTS ETC	1	No Quantity							724400			0
S3	2016	2016	2016	2	0	2	Export	112	Belarus	BLR	579	Norway	NOR								09	MISC.EDIBLE PRODUCTS ETC	1	No Quantity							200			0
S3	2016	2016	2016	2	0	2	Export	112	Belarus	BLR	586	Pakistan	PAK								09	MISC.EDIBLE PRODUCTS ETC	1	No Quantity							981000			0
S3	2016	2016	2016	2	0	2	Export	112	Belarus	BLR	616	Poland	POL								09	MISC.EDIBLE PRODUCTS ETC	1	No Quantity							51800			0
S3	2016	2016	2016	2	0	2	Export	112	Belarus	BLR	643	Russian Federation	RUS								09	MISC.EDIBLE PRODUCTS ETC	1	No Quantity							75193800			0
S3	2016	2016	2016	2	0	2	Export	112	Belarus	BLR	682	Saudi Arabia	SAU								09	MISC.EDIBLE PRODUCTS ETC	1	No Quantity							119000			0
S3	2016	2016	2016	2	0	2	Export	112	Belarus	BLR	699	India	IND								09	MISC.EDIBLE PRODUCTS ETC	1	No Quantity							100			0
S3	2016	2016	2016	2	0	2	Export	112	Belarus	BLR	762	Tajikistan	TJK								09	MISC.EDIBLE PRODUCTS ETC	1	No Quantity							6100			0
S3	2016	2016	2016	2	0	2	Export	112	Belarus	BLR	784	United Arab Emirates	ARE								09	MISC.EDIBLE PRODUCTS ETC	1	No Quantity							1400			0
S3	2016	2016	2016	2	0	2	Export	112	Belarus	BLR	795	Turkmenistan	TKM								09	MISC.EDIBLE PRODUCTS ETC	1	No Quantity							602300			0
S3	2016	2016	2016	2	0	2	Export	112	Belarus	BLR	804	Ukraine	UKR								09	MISC.EDIBLE PRODUCTS ETC	1	No Quantity							3036500			0
S3	2016	2016	2016	2	0	2	Export	112	Belarus	BLR	826	United Kingdom	GBR								09	MISC.EDIBLE PRODUCTS ETC	1	No Quantity							6000			0
S3	2016	2016	2016	2	0	2	Export	112	Belarus	BLR	842	USA	USA								09	MISC.EDIBLE PRODUCTS ETC	1	No Quantity							10800			0
S3	2016	2016	2016	2	0	2	Export	112	Belarus	BLR	860	Uzbekistan	UZB								09	MISC.EDIBLE PRODUCTS ETC	1	No Quantity							405700			0
S3	2016	2016	2016	2	0	2	Export	112	Belarus	BLR	899	Areas, nes									09	MISC.EDIBLE PRODUCTS ETC	1	No Quantity							35500			0
S3	2016	2016	2016	2	0	2	Export	108	Burundi	BDI	0	World	WLD								11	BEVERAGES	1	No Quantity							5645366			0
S3	2016	2016	2016	2	0	2	Export	108	Burundi	BDI	180	Dem. Rep. of the Congo	COD								11	BEVERAGES	1	No Quantity							5582213			0
S3	2016	2016	2016	2	0	2	Export	108	Burundi	BDI	251	France	FRA								11	BEVERAGES	1	No Quantity							325			0
S3	2016	2016	2016	2	0	2	Export	108	Burundi	BDI	276	Germany	DEU								11	BEVERAGES	1	No Quantity							1416			0
S3	2016	2016	2016	2	0	2	Export	108	Burundi	BDI	404	Kenya	KEN								11	BEVERAGES	1	No Quantity							11692			0
S3	2016	2016	2016	2	0	2	Export	108	Burundi	BDI	646	Rwanda	RWA								11	BEVERAGES	1	No Quantity							16528			0
S3	2016	2016	2016	2	0	2	Export	108	Burundi	BDI	710	South Africa	ZAF								11	BEVERAGES	1	No Quantity							515			0
S3	2016	2016	2016	2	0	2	Export	108	Burundi	BDI	800	Uganda	UGA								11	BEVERAGES	1	No Quantity							7187			0
S3	2016	2016	2016	2	0	2	Export	108	Burundi	BDI	834	United Rep. of Tanzania	TZA								11	BEVERAGES	1	No Quantity							25490			0
S3	2016	2016	2016	2	0	2	Export	112	Belarus	BLR	0	World	WLD								11	BEVERAGES	1	No Quantity							133514000			0
S3	2016	2016	2016	2	0	2	Export	112	Belarus	BLR	31	Azerbaijan	AZE								11	BEVERAGES	1	No Quantity							764900			0
S3	2016	2016	2016	2	0	2	Export	112	Belarus	BLR	36	Australia	AUS								11	BEVERAGES	1	No Quantity							1300			0
S3	2016	2016	2016	2	0	2	Export	112	Belarus	BLR	40	Austria	AUT								11	BEVERAGES	1	No Quantity							19600			0
S3	2016	2016	2016	2	0	2	Export	112	Belarus	BLR	51	Armenia	ARM								11	BEVERAGES	1	No Quantity							262500			0
S3	2016	2016	2016	2	0	2	Export	112	Belarus	BLR	100	Bulgaria	BGR								11	BEVERAGES	1	No Quantity							81600			0
S3	2016	2016	2016	2	0	2	Export	112	Belarus	BLR	124	Canada	CAN								11	BEVERAGES	1	No Quantity							15700			0
S3	2016	2016	2016	2	0	2	Export	112	Belarus	BLR	152	Chile	CHL								11	BEVERAGES	1	No Quantity							13100			0
S3	2016	2016	2016	2	0	2	Export	112	Belarus	BLR	156	China	CHN								11	BEVERAGES	1	No Quantity							1024600			0
S3	2016	2016	2016	2	0	2	Export	112	Belarus	BLR	214	Dominican Rep.	DOM								11	BEVERAGES	1	No Quantity							25000			0
S3	2016	2016	2016	2	0	2	Export	112	Belarus	BLR	233	Estonia	EST								11	BEVERAGES	1	No Quantity							637700			0
S3	2016	2016	2016	2	0	2	Export	112	Belarus	BLR	251	France	FRA								11	BEVERAGES	1	No Quantity							14100			0
S3	2016	2016	2016	2	0	2	Export	112	Belarus	BLR	268	Georgia	GEO								11	BEVERAGES	1	No Quantity							215600			0
S3	2016	2016	2016	2	0	2	Export	112	Belarus	BLR	276	Germany	DEU								11	BEVERAGES	1	No Quantity							680100			0
S3	2016	2016	2016	2	0	2	Export	112	Belarus	BLR	344	China, Hong Kong SAR	HKG								11	BEVERAGES	1	No Quantity							6400			0
S3	2016	2016	2016	2	0	2	Export	112	Belarus	BLR	348	Hungary	HUN								11	BEVERAGES	1	No Quantity							1000			0
S3	2016	2016	2016	2	0	2	Export	112	Belarus	BLR	376	Israel	ISR								11	BEVERAGES	1	No Quantity							431500			0
S3	2016	2016	2016	2	0	2	Export	112	Belarus	BLR	392	Japan	JPN								11	BEVERAGES	1	No Quantity							400			0
S3	2016	2016	2016	2	0	2	Export	112	Belarus	BLR	398	Kazakhstan	KAZ								11	BEVERAGES	1	No Quantity							3095600			0
S3	2016	2016	2016	2	0	2	Export	112	Belarus	BLR	404	Kenya	KEN								11	BEVERAGES	1	No Quantity							700			0
S3	2016	2016	2016	2	0	2	Export	112	Belarus	BLR	408	Dem. People's Rep. of Korea	PRK								11	BEVERAGES	1	No Quantity							40600			0
S3	2016	2016	2016	2	0	2	Export	112	Belarus	BLR	410	Rep. of Korea	KOR								11	BEVERAGES	1	No Quantity							28100			0
S3	2016	2016	2016	2	0	2	Export	112	Belarus	BLR	417	Kyrgyzstan	KGZ								11	BEVERAGES	1	No Quantity							500			0
S3	2016	2016	2016	2	0	2	Export	112	Belarus	BLR	428	Latvia	LVA								11	BEVERAGES	1	No Quantity							4170700			0
S3	2016	2016	2016	2	0	2	Export	112	Belarus	BLR	440	Lithuania	LTU								11	BEVERAGES	1	No Quantity							9062200			0
S3	2016	2016	2016	2	0	2	Export	112	Belarus	BLR	496	Mongolia	MNG								11	BEVERAGES	1	No Quantity							115700			0
S3	2016	2016	2016	2	0	2	Export	112	Belarus	BLR	498	Rep. of Moldova	MDA								11	BEVERAGES	1	No Quantity							100600			0
S3	2016	2016	2016	2	0	2	Export	112	Belarus	BLR	528	Netherlands	NLD								11	BEVERAGES	1	No Quantity							72900			0
S3	2016	2016	2016	2	0	2	Export	112	Belarus	BLR	554	New Zealand	NZL								11	BEVERAGES	1	No Quantity							127000			0
S3	2016	2016	2016	2	0	2	Export	112	Belarus	BLR	579	Norway	NOR								11	BEVERAGES	1	No Quantity							27700			0
S3	2016	2016	2016	2	0	2	Export	112	Belarus	BLR	616	Poland	POL								11	BEVERAGES	1	No Quantity							484600			0
S3	2016	2016	2016	2	0	2	Export	112	Belarus	BLR	643	Russian Federation	RUS								11	BEVERAGES	1	No Quantity							60642600			0
S3	2016	2016	2016	2	0	2	Export	112	Belarus	BLR	699	India	IND								11	BEVERAGES	1	No Quantity							1100			0
S3	2016	2016	2016	2	0	2	Export	112	Belarus	BLR	702	Singapore	SGP								11	BEVERAGES	1	No Quantity							1600			0
S3	2016	2016	2016	2	0	2	Export	112	Belarus	BLR	703	Slovakia	SVK								11	BEVERAGES	1	No Quantity							38500			0
S3	2016	2016	2016	2	0	2	Export	112	Belarus	BLR	704	Viet Nam	VNM								11	BEVERAGES	1	No Quantity							345800			0
S3	2016	2016	2016	2	0	2	Export	112	Belarus	BLR	705	Slovenia	SVN								11	BEVERAGES	1	No Quantity							300			0
S3	2016	2016	2016	2	0	2	Export	112	Belarus	BLR	724	Spain	ESP								11	BEVERAGES	1	No Quantity							200			0
S3	2016	2016	2016	2	0	2	Export	112	Belarus	BLR	757	Switzerland	CHE								11	BEVERAGES	1	No Quantity							80500			0
S3	2016	2016	2016	2	0	2	Export	112	Belarus	BLR	760	Syria	SYR								11	BEVERAGES	1	No Quantity							21300			0
S3	2016	2016	2016	2	0	2	Export	112	Belarus	BLR	784	United Arab Emirates	ARE								11	BEVERAGES	1	No Quantity							300			0
S3	2016	2016	2016	2	0	2	Export	112	Belarus	BLR	792	Turkey	TUR								11	BEVERAGES	1	No Quantity							123300			0
S3	2016	2016	2016	2	0	2	Export	112	Belarus	BLR	795	Turkmenistan	TKM								11	BEVERAGES	1	No Quantity							326400			0
S3	2016	2016	2016	2	0	2	Export	112	Belarus	BLR	804	Ukraine	UKR								11	BEVERAGES	1	No Quantity							14666400			0
S3	2016	2016	2016	2	0	2	Export	112	Belarus	BLR	826	United Kingdom	GBR								11	BEVERAGES	1	No Quantity							6200			0
S3	2016	2016	2016	2	0	2	Export	112	Belarus	BLR	834	United Rep. of Tanzania	TZA								11	BEVERAGES	1	No Quantity							500			0
S3	2016	2016	2016	2	0	2	Export	112	Belarus	BLR	842	USA	USA								11	BEVERAGES	1	No Quantity							273600			0
S3	2016	2016	2016	2	0	2	Export	112	Belarus	BLR	860	Uzbekistan	UZB								11	BEVERAGES	1	No Quantity							15200			0
S3	2016	2016	2016	2	0	2	Export	112	Belarus	BLR	899	Areas, nes									11	BEVERAGES	1	No Quantity							35448200			0
S3	2016	2016	2016	2	0	2	Export	108	Burundi	BDI	0	World	WLD								12	TOBACCO,TOBACCO MANUFACT	1	No Quantity							5341390			0
S3	2016	2016	2016	2	0	2	Export	108	Burundi	BDI	180	Dem. Rep. of the Congo	COD								12	TOBACCO,TOBACCO MANUFACT	1	No Quantity							2070147			0
S3	2016	2016	2016	2	0	2	Export	108	Burundi	BDI	404	Kenya	KEN								12	TOBACCO,TOBACCO MANUFACT	1	No Quantity							1200			0
S3	2016	2016	2016	2	0	2	Export	108	Burundi	BDI	729	Sudan	SDN								12	TOBACCO,TOBACCO MANUFACT	1	No Quantity							2520372			0
S3	2016	2016	2016	2	0	2	Export	108	Burundi	BDI	800	Uganda	UGA								12	TOBACCO,TOBACCO MANUFACT	1	No Quantity							464			0
S3	2016	2016	2016	2	0	2	Export	108	Burundi	BDI	894	Zambia	ZMB								12	TOBACCO,TOBACCO MANUFACT	1	No Quantity							749207			0
S3	2016	2016	2016	2	0	2	Export	108	Burundi	BDI	0	World	WLD								21	HIDES,SKINS,FURSKINS,RAW	1	No Quantity							555931			0
S3	2016	2016	2016	2	0	2	Export	108	Burundi	BDI	156	China	CHN								21	HIDES,SKINS,FURSKINS,RAW	1	No Quantity							12254			0
S3	2016	2016	2016	2	0	2	Export	108	Burundi	BDI	404	Kenya	KEN								21	HIDES,SKINS,FURSKINS,RAW	1	No Quantity							266361			0
S3	2016	2016	2016	2	0	2	Export	108	Burundi	BDI	646	Rwanda	RWA								21	HIDES,SKINS,FURSKINS,RAW	1	No Quantity							1840			0
S3	2016	2016	2016	2	0	2	Export	108	Burundi	BDI	800	Uganda	UGA								21	HIDES,SKINS,FURSKINS,RAW	1	No Quantity							275476			0
S3	2016	2016	2016	2	0	2	Export	112	Belarus	BLR	0	World	WLD								21	HIDES,SKINS,FURSKINS,RAW	1	No Quantity							13665300			0
S3	2016	2016	2016	2	0	2	Export	112	Belarus	BLR	156	China	CHN								21	HIDES,SKINS,FURSKINS,RAW	1	No Quantity							441300			0
S3	2016	2016	2016	2	0	2	Export	112	Belarus	BLR	246	Finland	FIN								21	HIDES,SKINS,FURSKINS,RAW	1	No Quantity							621300			0
S3	2016	2016	2016	2	0	2	Export	112	Belarus	BLR	616	Poland	POL								21	HIDES,SKINS,FURSKINS,RAW	1	No Quantity							100			0
S3	2016	2016	2016	2	0	2	Export	112	Belarus	BLR	643	Russian Federation	RUS								21	HIDES,SKINS,FURSKINS,RAW	1	No Quantity							12602600			0
S3	2016	2016	2016	2	0	2	Export	108	Burundi	BDI	0	World	WLD								22	OIL SEED,OLEAGINUS FRUIT	1	No Quantity							31861			0
S3	2016	2016	2016	2	0	2	Export	108	Burundi	BDI	180	Dem. Rep. of the Congo	COD								22	OIL SEED,OLEAGINUS FRUIT	1	No Quantity							399			0
S3	2016	2016	2016	2	0	2	Export	108	Burundi	BDI	646	Rwanda	RWA								22	OIL SEED,OLEAGINUS FRUIT	1	No Quantity							290			0
S3	2016	2016	2016	2	0	2	Export	108	Burundi	BDI	834	United Rep. of Tanzania	TZA								22	OIL SEED,OLEAGINUS FRUIT	1	No Quantity							31171			0
S3	2016	2016	2016	2	0	2	Export	112	Belarus	BLR	0	World	WLD								22	OIL SEED,OLEAGINUS FRUIT	1	No Quantity							751700			0
S3	2016	2016	2016	2	0	2	Export	112	Belarus	BLR	348	Hungary	HUN								22	OIL SEED,OLEAGINUS FRUIT	1	No Quantity							105400			0
S3	2016	2016	2016	2	0	2	Export	112	Belarus	BLR	398	Kazakhstan	KAZ								22	OIL SEED,OLEAGINUS FRUIT	1	No Quantity							32000			0
S3	2016	2016	2016	2	0	2	Export	112	Belarus	BLR	440	Lithuania	LTU								22	OIL SEED,OLEAGINUS FRUIT	1	No Quantity							42900			0
S3	2016	2016	2016	2	0	2	Export	112	Belarus	BLR	528	Netherlands	NLD								22	OIL SEED,OLEAGINUS FRUIT	1	No Quantity							10700			0
S3	2016	2016	2016	2	0	2	Export	112	Belarus	BLR	616	Poland	POL								22	OIL SEED,OLEAGINUS FRUIT	1	No Quantity							72200			0
S3	2016	2016	2016	2	0	2	Export	112	Belarus	BLR	643	Russian Federation	RUS								22	OIL SEED,OLEAGINUS FRUIT	1	No Quantity							482100			0
S3	2016	2016	2016	2	0	2	Export	112	Belarus	BLR	705	Slovenia	SVN								22	OIL SEED,OLEAGINUS FRUIT	1	No Quantity							6400			0
S3	2016	2016	2016	2	0	2	Export	112	Belarus	BLR	0	World	WLD								23	CRUDE RUBBER	1	No Quantity							3154500			0
S3	2016	2016	2016	2	0	2	Export	112	Belarus	BLR	246	Finland	FIN								23	CRUDE RUBBER	1	No Quantity							2000			0
S3	2016	2016	2016	2	0	2	Export	112	Belarus	BLR	276	Germany	DEU								23	CRUDE RUBBER	1	No Quantity							39700			0
S3	2016	2016	2016	2	0	2	Export	112	Belarus	BLR	498	Rep. of Moldova	MDA								23	CRUDE RUBBER	1	No Quantity							2900			0
S3	2016	2016	2016	2	0	2	Export	112	Belarus	BLR	528	Netherlands	NLD								23	CRUDE RUBBER	1	No Quantity							95700			0
S3	2016	2016	2016	2	0	2	Export	112	Belarus	BLR	586	Pakistan	PAK								23	CRUDE RUBBER	1	No Quantity							33000			0
S3	2016	2016	2016	2	0	2	Export	112	Belarus	BLR	616	Poland	POL								23	CRUDE RUBBER	1	No Quantity							155500			0
S3	2016	2016	2016	2	0	2	Export	112	Belarus	BLR	643	Russian Federation	RUS								23	CRUDE RUBBER	1	No Quantity							2533000			0
S3	2016	2016	2016	2	0	2	Export	112	Belarus	BLR	688	Serbia	SRB								23	CRUDE RUBBER	1	No Quantity							18200			0
S3	2016	2016	2016	2	0	2	Export	112	Belarus	BLR	804	Ukraine	UKR								23	CRUDE RUBBER	1	No Quantity							274500			0
S3	2016	2016	2016	2	0	2	Export	108	Burundi	BDI	0	World	WLD								24	CORK AND WOOD	1	No Quantity							58586			0
S3	2016	2016	2016	2	0	2	Export	108	Burundi	BDI	156	China	CHN								24	CORK AND WOOD	1	No Quantity							42261			0
S3	2016	2016	2016	2	0	2	Export	108	Burundi	BDI	180	Dem. Rep. of the Congo	COD								24	CORK AND WOOD	1	No Quantity							5532			0
S3	2016	2016	2016	2	0	2	Export	108	Burundi	BDI	276	Germany	DEU								24	CORK AND WOOD	1	No Quantity							54			0
S3	2016	2016	2016	2	0	2	Export	108	Burundi	BDI	646	Rwanda	RWA								24	CORK AND WOOD	1	No Quantity							10157			0
S3	2016	2016	2016	2	0	2	Export	108	Burundi	BDI	800	Uganda	UGA								24	CORK AND WOOD	1	No Quantity							484			0
S3	2016	2016	2016	2	0	2	Export	108	Burundi	BDI	834	United Rep. of Tanzania	TZA								24	CORK AND WOOD	1	No Quantity							97			0
S3	2016	2016	2016	2	0	2	Export	112	Belarus	BLR	0	World	WLD								24	CORK AND WOOD	1	No Quantity							342076000			0
S3	2016	2016	2016	2	0	2	Export	112	Belarus	BLR	31	Azerbaijan	AZE								24	CORK AND WOOD	1	No Quantity							5194400			0
S3	2016	2016	2016	2	0	2	Export	112	Belarus	BLR	40	Austria	AUT								24	CORK AND WOOD	1	No Quantity							1553100			0
S3	2016	2016	2016	2	0	2	Export	112	Belarus	BLR	51	Armenia	ARM								24	CORK AND WOOD	1	No Quantity							111200			0
S3	2016	2016	2016	2	0	2	Export	112	Belarus	BLR	56	Belgium	BEL								24	CORK AND WOOD	1	No Quantity							14452900			0
S3	2016	2016	2016	2	0	2	Export	112	Belarus	BLR	84	Belize	BLZ								24	CORK AND WOOD	1	No Quantity							2500			0
S3	2016	2016	2016	2	0	2	Export	112	Belarus	BLR	100	Bulgaria	BGR								24	CORK AND WOOD	1	No Quantity							18800			0
S3	2016	2016	2016	2	0	2	Export	112	Belarus	BLR	124	Canada	CAN								24	CORK AND WOOD	1	No Quantity							234100			0
S3	2016	2016	2016	2	0	2	Export	112	Belarus	BLR	156	China	CHN								24	CORK AND WOOD	1	No Quantity							1538300			0
S3	2016	2016	2016	2	0	2	Export	112	Belarus	BLR	191	Croatia	HRV								24	CORK AND WOOD	1	No Quantity							10900			0
S3	2016	2016	2016	2	0	2	Export	112	Belarus	BLR	203	Czechia	CZE								24	CORK AND WOOD	1	No Quantity							4921800			0
S3	2016	2016	2016	2	0	2	Export	112	Belarus	BLR	208	Denmark	DNK								24	CORK AND WOOD	1	No Quantity							2250700			0
S3	2016	2016	2016	2	0	2	Export	112	Belarus	BLR	233	Estonia	EST								24	CORK AND WOOD	1	No Quantity							8369800			0
S3	2016	2016	2016	2	0	2	Export	112	Belarus	BLR	246	Finland	FIN								24	CORK AND WOOD	1	No Quantity							564200			0
S3	2016	2016	2016	2	0	2	Export	112	Belarus	BLR	251	France	FRA								24	CORK AND WOOD	1	No Quantity							2376900			0
S3	2016	2016	2016	2	0	2	Export	112	Belarus	BLR	268	Georgia	GEO								24	CORK AND WOOD	1	No Quantity							391500			0
S3	2016	2016	2016	2	0	2	Export	112	Belarus	BLR	276	Germany	DEU								24	CORK AND WOOD	1	No Quantity							51452800			0
S3	2016	2016	2016	2	0	2	Export	112	Belarus	BLR	300	Greece	GRC								24	CORK AND WOOD	1	No Quantity							40000			0
S3	2016	2016	2016	2	0	2	Export	112	Belarus	BLR	344	China, Hong Kong SAR	HKG								24	CORK AND WOOD	1	No Quantity							1900			0
S3	2016	2016	2016	2	0	2	Export	112	Belarus	BLR	348	Hungary	HUN								24	CORK AND WOOD	1	No Quantity							2846100			0
S3	2016	2016	2016	2	0	2	Export	112	Belarus	BLR	360	Indonesia	IDN								24	CORK AND WOOD	1	No Quantity							1372200			0
S3	2016	2016	2016	2	0	2	Export	112	Belarus	BLR	364	Iran	IRN								24	CORK AND WOOD	1	No Quantity							94500			0
S3	2016	2016	2016	2	0	2	Export	112	Belarus	BLR	368	Iraq	IRQ								24	CORK AND WOOD	1	No Quantity							100			0
S3	2016	2016	2016	2	0	2	Export	112	Belarus	BLR	376	Israel	ISR								24	CORK AND WOOD	1	No Quantity							31900			0
S3	2016	2016	2016	2	0	2	Export	112	Belarus	BLR	381	Italy	ITA								24	CORK AND WOOD	1	No Quantity							3223400			0
S3	2016	2016	2016	2	0	2	Export	112	Belarus	BLR	392	Japan	JPN								24	CORK AND WOOD	1	No Quantity							24200			0
S3	2016	2016	2016	2	0	2	Export	112	Belarus	BLR	398	Kazakhstan	KAZ								24	CORK AND WOOD	1	No Quantity							844400			0
S3	2016	2016	2016	2	0	2	Export	112	Belarus	BLR	410	Rep. of Korea	KOR								24	CORK AND WOOD	1	No Quantity							82100			0
S3	2016	2016	2016	2	0	2	Export	112	Belarus	BLR	414	Kuwait	KWT								24	CORK AND WOOD	1	No Quantity							50400			0
S3	2016	2016	2016	2	0	2	Export	112	Belarus	BLR	417	Kyrgyzstan	KGZ								24	CORK AND WOOD	1	No Quantity							67000			0
S3	2016	2016	2016	2	0	2	Export	112	Belarus	BLR	422	Lebanon	LBN								24	CORK AND WOOD	1	No Quantity							19800			0
S3	2016	2016	2016	2	0	2	Export	112	Belarus	BLR	428	Latvia	LVA								24	CORK AND WOOD	1	No Quantity							48319100			0
S3	2016	2016	2016	2	0	2	Export	112	Belarus	BLR	434	Libya	LBY								24	CORK AND WOOD	1	No Quantity							24900			0
S3	2016	2016	2016	2	0	2	Export	112	Belarus	BLR	440	Lithuania	LTU								24	CORK AND WOOD	1	No Quantity							62187400			0
S3	2016	2016	2016	2	0	2	Export	112	Belarus	BLR	442	Luxembourg	LUX								24	CORK AND WOOD	1	No Quantity							6400			0
S3	2016	2016	2016	2	0	2	Export	112	Belarus	BLR	498	Rep. of Moldova	MDA								24	CORK AND WOOD	1	No Quantity							1888100			0
S3	2016	2016	2016	2	0	2	Export	112	Belarus	BLR	528	Netherlands	NLD								24	CORK AND WOOD	1	No Quantity							11187700			0
S3	2016	2016	2016	2	0	2	Export	112	Belarus	BLR	616	Poland	POL								24	CORK AND WOOD	1	No Quantity							83236100			0
S3	2016	2016	2016	2	0	2	Export	112	Belarus	BLR	620	Portugal	PRT								24	CORK AND WOOD	1	No Quantity							28100			0
S3	2016	2016	2016	2	0	2	Export	112	Belarus	BLR	642	Romania	ROU								24	CORK AND WOOD	1	No Quantity							18131300			0
S3	2016	2016	2016	2	0	2	Export	112	Belarus	BLR	643	Russian Federation	RUS								24	CORK AND WOOD	1	No Quantity							6580900			0
S3	2016	2016	2016	2	0	2	Export	112	Belarus	BLR	682	Saudi Arabia	SAU								24	CORK AND WOOD	1	No Quantity							9900			0
S3	2016	2016	2016	2	0	2	Export	112	Belarus	BLR	688	Serbia	SRB								24	CORK AND WOOD	1	No Quantity							381400			0
S3	2016	2016	2016	2	0	2	Export	112	Belarus	BLR	703	Slovakia	SVK								24	CORK AND WOOD	1	No Quantity							549300			0
S3	2016	2016	2016	2	0	2	Export	112	Belarus	BLR	704	Viet Nam	VNM								24	CORK AND WOOD	1	No Quantity							38800			0
S3	2016	2016	2016	2	0	2	Export	112	Belarus	BLR	705	Slovenia	SVN								24	CORK AND WOOD	1	No Quantity							48100			0
S3	2016	2016	2016	2	0	2	Export	112	Belarus	BLR	724	Spain	ESP								24	CORK AND WOOD	1	No Quantity							82400			0
S3	2016	2016	2016	2	0	2	Export	112	Belarus	BLR	729	Sudan	SDN								24	CORK AND WOOD	1	No Quantity							1500			0
S3	2016	2016	2016	2	0	2	Export	112	Belarus	BLR	752	Sweden	SWE								24	CORK AND WOOD	1	No Quantity							3486100			0
S3	2016	2016	2016	2	0	2	Export	112	Belarus	BLR	757	Switzerland	CHE								24	CORK AND WOOD	1	No Quantity							129500			0
S3	2016	2016	2016	2	0	2	Export	112	Belarus	BLR	762	Tajikistan	TJK								24	CORK AND WOOD	1	No Quantity							6800			0
S3	2016	2016	2016	2	0	2	Export	112	Belarus	BLR	784	United Arab Emirates	ARE								24	CORK AND WOOD	1	No Quantity							49600			0
S3	2016	2016	2016	2	0	2	Export	112	Belarus	BLR	792	Turkey	TUR								24	CORK AND WOOD	1	No Quantity							1321000			0
S3	2016	2016	2016	2	0	2	Export	112	Belarus	BLR	795	Turkmenistan	TKM								24	CORK AND WOOD	1	No Quantity							358000			0
S3	2016	2016	2016	2	0	2	Export	112	Belarus	BLR	804	Ukraine	UKR								24	CORK AND WOOD	1	No Quantity							271200			0
S3	2016	2016	2016	2	0	2	Export	112	Belarus	BLR	826	United Kingdom	GBR								24	CORK AND WOOD	1	No Quantity							387200			0
S3	2016	2016	2016	2	0	2	Export	112	Belarus	BLR	842	USA	USA								24	CORK AND WOOD	1	No Quantity							27700			0
S3	2016	2016	2016	2	0	2	Export	112	Belarus	BLR	860	Uzbekistan	UZB								24	CORK AND WOOD	1	No Quantity							1195600			0
S3	2016	2016	2016	2	0	2	Export	112	Belarus	BLR	0	World	WLD								25	PULP AND WASTE PAPER	1	No Quantity							8727200			0
S3	2016	2016	2016	2	0	2	Export	112	Belarus	BLR	276	Germany	DEU								25	PULP AND WASTE PAPER	1	No Quantity							23300			0
S3	2016	2016	2016	2	0	2	Export	112	Belarus	BLR	398	Kazakhstan	KAZ								25	PULP AND WASTE PAPER	1	No Quantity							9000			0
S3	2016	2016	2016	2	0	2	Export	112	Belarus	BLR	417	Kyrgyzstan	KGZ								25	PULP AND WASTE PAPER	1	No Quantity							14200			0
S3	2016	2016	2016	2	0	2	Export	112	Belarus	BLR	440	Lithuania	LTU								25	PULP AND WASTE PAPER	1	No Quantity							261800			0
S3	2016	2016	2016	2	0	2	Export	112	Belarus	BLR	528	Netherlands	NLD								25	PULP AND WASTE PAPER	1	No Quantity							12200			0
S3	2016	2016	2016	2	0	2	Export	112	Belarus	BLR	616	Poland	POL								25	PULP AND WASTE PAPER	1	No Quantity							43100			0
S3	2016	2016	2016	2	0	2	Export	112	Belarus	BLR	643	Russian Federation	RUS								25	PULP AND WASTE PAPER	1	No Quantity							4136800			0
S3	2016	2016	2016	2	0	2	Export	112	Belarus	BLR	804	Ukraine	UKR								25	PULP AND WASTE PAPER	1	No Quantity							4226800			0
S3	2016	2016	2016	2	0	2	Export	108	Burundi	BDI	0	World	WLD								26	TEXTILE FIBRES	1	No Quantity							158385			0
S3	2016	2016	2016	2	0	2	Export	108	Burundi	BDI	180	Dem. Rep. of the Congo	COD								26	TEXTILE FIBRES	1	No Quantity							115243			0
S3	2016	2016	2016	2	0	2	Export	108	Burundi	BDI	404	Kenya	KEN								26	TEXTILE FIBRES	1	No Quantity							555			0
S3	2016	2016	2016	2	0	2	Export	108	Burundi	BDI	646	Rwanda	RWA								26	TEXTILE FIBRES	1	No Quantity							42587			0
S3	2016	2016	2016	2	0	2	Export	112	Belarus	BLR	0	World	WLD								26	TEXTILE FIBRES	1	No Quantity							165424500			0
S3	2016	2016	2016	2	0	2	Export	112	Belarus	BLR	32	Argentina	ARG								26	TEXTILE FIBRES	1	No Quantity							356700			0
S3	2016	2016	2016	2	0	2	Export	112	Belarus	BLR	51	Armenia	ARM								26	TEXTILE FIBRES	1	No Quantity							19500			0
S3	2016	2016	2016	2	0	2	Export	112	Belarus	BLR	56	Belgium	BEL								26	TEXTILE FIBRES	1	No Quantity							3222500			0
S3	2016	2016	2016	2	0	2	Export	112	Belarus	BLR	100	Bulgaria	BGR								26	TEXTILE FIBRES	1	No Quantity							727000			0
S3	2016	2016	2016	2	0	2	Export	112	Belarus	BLR	124	Canada	CAN								26	TEXTILE FIBRES	1	No Quantity							63500			0
S3	2016	2016	2016	2	0	2	Export	112	Belarus	BLR	156	China	CHN								26	TEXTILE FIBRES	1	No Quantity							15192900			0
S3	2016	2016	2016	2	0	2	Export	112	Belarus	BLR	203	Czechia	CZE								26	TEXTILE FIBRES	1	No Quantity							1305500			0
S3	2016	2016	2016	2	0	2	Export	112	Belarus	BLR	233	Estonia	EST								26	TEXTILE FIBRES	1	No Quantity							27300			0
S3	2016	2016	2016	2	0	2	Export	112	Belarus	BLR	246	Finland	FIN								26	TEXTILE FIBRES	1	No Quantity							61500			0
S3	2016	2016	2016	2	0	2	Export	112	Belarus	BLR	251	France	FRA								26	TEXTILE FIBRES	1	No Quantity							342600			0
S3	2016	2016	2016	2	0	2	Export	112	Belarus	BLR	276	Germany	DEU								26	TEXTILE FIBRES	1	No Quantity							2198200			0
S3	2016	2016	2016	2	0	2	Export	112	Belarus	BLR	348	Hungary	HUN								26	TEXTILE FIBRES	1	No Quantity							373100			0
S3	2016	2016	2016	2	0	2	Export	112	Belarus	BLR	364	Iran	IRN								26	TEXTILE FIBRES	1	No Quantity							10341400			0
S3	2016	2016	2016	2	0	2	Export	112	Belarus	BLR	381	Italy	ITA								26	TEXTILE FIBRES	1	No Quantity							4588100			0
S3	2016	2016	2016	2	0	2	Export	112	Belarus	BLR	398	Kazakhstan	KAZ								26	TEXTILE FIBRES	1	No Quantity							119800			0
S3	2016	2016	2016	2	0	2	Export	112	Belarus	BLR	417	Kyrgyzstan	KGZ								26	TEXTILE FIBRES	1	No Quantity							594200			0
S3	2016	2016	2016	2	0	2	Export	112	Belarus	BLR	428	Latvia	LVA								26	TEXTILE FIBRES	1	No Quantity							367000			0
S3	2016	2016	2016	2	0	2	Export	112	Belarus	BLR	440	Lithuania	LTU								26	TEXTILE FIBRES	1	No Quantity							9672800			0
S3	2016	2016	2016	2	0	2	Export	112	Belarus	BLR	496	Mongolia	MNG								26	TEXTILE FIBRES	1	No Quantity							188100			0
S3	2016	2016	2016	2	0	2	Export	112	Belarus	BLR	498	Rep. of Moldova	MDA								26	TEXTILE FIBRES	1	No Quantity							333100			0
S3	2016	2016	2016	2	0	2	Export	112	Belarus	BLR	528	Netherlands	NLD								26	TEXTILE FIBRES	1	No Quantity							2476400			0
S3	2016	2016	2016	2	0	2	Export	112	Belarus	BLR	579	Norway	NOR								26	TEXTILE FIBRES	1	No Quantity							35200			0
S3	2016	2016	2016	2	0	2	Export	112	Belarus	BLR	586	Pakistan	PAK								26	TEXTILE FIBRES	1	No Quantity							4689400			0
S3	2016	2016	2016	2	0	2	Export	112	Belarus	BLR	616	Poland	POL								26	TEXTILE FIBRES	1	No Quantity							3604100			0
S3	2016	2016	2016	2	0	2	Export	112	Belarus	BLR	642	Romania	ROU								26	TEXTILE FIBRES	1	No Quantity							622400			0
S3	2016	2016	2016	2	0	2	Export	112	Belarus	BLR	643	Russian Federation	RUS								26	TEXTILE FIBRES	1	No Quantity							77837500			0
S3	2016	2016	2016	2	0	2	Export	112	Belarus	BLR	688	Serbia	SRB								26	TEXTILE FIBRES	1	No Quantity							1197300			0
S3	2016	2016	2016	2	0	2	Export	112	Belarus	BLR	699	India	IND								26	TEXTILE FIBRES	1	No Quantity							4711700			0
S3	2016	2016	2016	2	0	2	Export	112	Belarus	BLR	703	Slovakia	SVK								26	TEXTILE FIBRES	1	No Quantity							43600			0
S3	2016	2016	2016	2	0	2	Export	112	Belarus	BLR	704	Viet Nam	VNM								26	TEXTILE FIBRES	1	No Quantity							73200			0
S3	2016	2016	2016	2	0	2	Export	112	Belarus	BLR	705	Slovenia	SVN								26	TEXTILE FIBRES	1	No Quantity							5895200			0
S3	2016	2016	2016	2	0	2	Export	112	Belarus	BLR	724	Spain	ESP								26	TEXTILE FIBRES	1	No Quantity							74400			0
S3	2016	2016	2016	2	0	2	Export	112	Belarus	BLR	752	Sweden	SWE								26	TEXTILE FIBRES	1	No Quantity							7700			0
S3	2016	2016	2016	2	0	2	Export	112	Belarus	BLR	757	Switzerland	CHE								26	TEXTILE FIBRES	1	No Quantity							1300			0
S3	2016	2016	2016	2	0	2	Export	112	Belarus	BLR	784	United Arab Emirates	ARE								26	TEXTILE FIBRES	1	No Quantity							199600			0
S3	2016	2016	2016	2	0	2	Export	112	Belarus	BLR	792	Turkey	TUR								26	TEXTILE FIBRES	1	No Quantity							11453500			0
S3	2016	2016	2016	2	0	2	Export	112	Belarus	BLR	795	Turkmenistan	TKM								26	TEXTILE FIBRES	1	No Quantity							1600			0
S3	2016	2016	2016	2	0	2	Export	112	Belarus	BLR	804	Ukraine	UKR								26	TEXTILE FIBRES	1	No Quantity							2155400			0
S3	2016	2016	2016	2	0	2	Export	112	Belarus	BLR	807	North Macedonia	MKD								26	TEXTILE FIBRES	1	No Quantity							139300			0
S3	2016	2016	2016	2	0	2	Export	112	Belarus	BLR	826	United Kingdom	GBR								26	TEXTILE FIBRES	1	No Quantity							72900			0
S3	2016	2016	2016	2	0	2	Export	112	Belarus	BLR	860	Uzbekistan	UZB								26	TEXTILE FIBRES	1	No Quantity							38000			0
S3	2016	2016	2016	2	0	2	Export	108	Burundi	BDI	0	World	WLD								27	CRUDE FERTILIZER,MINERAL	1	No Quantity							8630			0
S3	2016	2016	2016	2	0	2	Export	108	Burundi	BDI	56	Belgium	BEL								27	CRUDE FERTILIZER,MINERAL	1	No Quantity							680			0
S3	2016	2016	2016	2	0	2	Export	108	Burundi	BDI	180	Dem. Rep. of the Congo	COD								27	CRUDE FERTILIZER,MINERAL	1	No Quantity							4210			0
S3	2016	2016	2016	2	0	2	Export	108	Burundi	BDI	251	France	FRA								27	CRUDE FERTILIZER,MINERAL	1	No Quantity							671			0
S3	2016	2016	2016	2	0	2	Export	108	Burundi	BDI	646	Rwanda	RWA								27	CRUDE FERTILIZER,MINERAL	1	No Quantity							3019			0
S3	2016	2016	2016	2	0	2	Export	108	Burundi	BDI	710	South Africa	ZAF								27	CRUDE FERTILIZER,MINERAL	1	No Quantity							50			0
S3	2016	2016	2016	2	0	2	Export	112	Belarus	BLR	0	World	WLD								27	CRUDE FERTILIZER,MINERAL	1	No Quantity							130550900			0
S3	2016	2016	2016	2	0	2	Export	112	Belarus	BLR	31	Azerbaijan	AZE								27	CRUDE FERTILIZER,MINERAL	1	No Quantity							62900			0
S3	2016	2016	2016	2	0	2	Export	112	Belarus	BLR	51	Armenia	ARM								27	CRUDE FERTILIZER,MINERAL	1	No Quantity							400			0
S3	2016	2016	2016	2	0	2	Export	112	Belarus	BLR	100	Bulgaria	BGR								27	CRUDE FERTILIZER,MINERAL	1	No Quantity							203700			0
S3	2016	2016	2016	2	0	2	Export	112	Belarus	BLR	156	China	CHN								27	CRUDE FERTILIZER,MINERAL	1	No Quantity							900			0
S3	2016	2016	2016	2	0	2	Export	112	Belarus	BLR	208	Denmark	DNK								27	CRUDE FERTILIZER,MINERAL	1	No Quantity							152400			0
S3	2016	2016	2016	2	0	2	Export	112	Belarus	BLR	233	Estonia	EST								27	CRUDE FERTILIZER,MINERAL	1	No Quantity							819500			0
S3	2016	2016	2016	2	0	2	Export	112	Belarus	BLR	246	Finland	FIN								27	CRUDE FERTILIZER,MINERAL	1	No Quantity							142500			0
S3	2016	2016	2016	2	0	2	Export	112	Belarus	BLR	268	Georgia	GEO								27	CRUDE FERTILIZER,MINERAL	1	No Quantity							800			0
S3	2016	2016	2016	2	0	2	Export	112	Belarus	BLR	276	Germany	DEU								27	CRUDE FERTILIZER,MINERAL	1	No Quantity							51100			0
S3	2016	2016	2016	2	0	2	Export	112	Belarus	BLR	348	Hungary	HUN								27	CRUDE FERTILIZER,MINERAL	1	No Quantity							8200			0
S3	2016	2016	2016	2	0	2	Export	112	Belarus	BLR	398	Kazakhstan	KAZ								27	CRUDE FERTILIZER,MINERAL	1	No Quantity							523300			0
S3	2016	2016	2016	2	0	2	Export	112	Belarus	BLR	417	Kyrgyzstan	KGZ								27	CRUDE FERTILIZER,MINERAL	1	No Quantity							329700			0
S3	2016	2016	2016	2	0	2	Export	112	Belarus	BLR	428	Latvia	LVA								27	CRUDE FERTILIZER,MINERAL	1	No Quantity							3052400			0
S3	2016	2016	2016	2	0	2	Export	112	Belarus	BLR	440	Lithuania	LTU								27	CRUDE FERTILIZER,MINERAL	1	No Quantity							9084600			0
S3	2016	2016	2016	2	0	2	Export	112	Belarus	BLR	498	Rep. of Moldova	MDA								27	CRUDE FERTILIZER,MINERAL	1	No Quantity							533800			0
S3	2016	2016	2016	2	0	2	Export	112	Belarus	BLR	616	Poland	POL								27	CRUDE FERTILIZER,MINERAL	1	No Quantity							4077200			0
S3	2016	2016	2016	2	0	2	Export	112	Belarus	BLR	642	Romania	ROU								27	CRUDE FERTILIZER,MINERAL	1	No Quantity							95300			0
S3	2016	2016	2016	2	0	2	Export	112	Belarus	BLR	643	Russian Federation	RUS								27	CRUDE FERTILIZER,MINERAL	1	No Quantity							106550300			0
S3	2016	2016	2016	2	0	2	Export	112	Belarus	BLR	688	Serbia	SRB								27	CRUDE FERTILIZER,MINERAL	1	No Quantity							94400			0
S3	2016	2016	2016	2	0	2	Export	112	Belarus	BLR	703	Slovakia	SVK								27	CRUDE FERTILIZER,MINERAL	1	No Quantity							42400			0
S3	2016	2016	2016	2	0	2	Export	112	Belarus	BLR	752	Sweden	SWE								27	CRUDE FERTILIZER,MINERAL	1	No Quantity							1218800			0
S3	2016	2016	2016	2	0	2	Export	112	Belarus	BLR	762	Tajikistan	TJK								27	CRUDE FERTILIZER,MINERAL	1	No Quantity							5500			0
S3	2016	2016	2016	2	0	2	Export	112	Belarus	BLR	795	Turkmenistan	TKM								27	CRUDE FERTILIZER,MINERAL	1	No Quantity							94300			0
S3	2016	2016	2016	2	0	2	Export	112	Belarus	BLR	804	Ukraine	UKR								27	CRUDE FERTILIZER,MINERAL	1	No Quantity							3394800			0
S3	2016	2016	2016	2	0	2	Export	112	Belarus	BLR	842	USA	USA								27	CRUDE FERTILIZER,MINERAL	1	No Quantity							1900			0
S3	2016	2016	2016	2	0	2	Export	112	Belarus	BLR	860	Uzbekistan	UZB								27	CRUDE FERTILIZER,MINERAL	1	No Quantity							9800			0
S3	2016	2016	2016	2	0	2	Export	108	Burundi	BDI	0	World	WLD								28	METALLIFEROUS ORE,SCRAP	1	No Quantity							4458274			0
S3	2016	2016	2016	2	0	2	Export	108	Burundi	BDI	56	Belgium	BEL								28	METALLIFEROUS ORE,SCRAP	1	No Quantity							733459			0
S3	2016	2016	2016	2	0	2	Export	108	Burundi	BDI	156	China	CHN								28	METALLIFEROUS ORE,SCRAP	1	No Quantity							1002496			0
S3	2016	2016	2016	2	0	2	Export	108	Burundi	BDI	180	Dem. Rep. of the Congo	COD								28	METALLIFEROUS ORE,SCRAP	1	No Quantity							128417			0
S3	2016	2016	2016	2	0	2	Export	108	Burundi	BDI	404	Kenya	KEN								28	METALLIFEROUS ORE,SCRAP	1	No Quantity							99046			0
S3	2016	2016	2016	2	0	2	Export	108	Burundi	BDI	646	Rwanda	RWA								28	METALLIFEROUS ORE,SCRAP	1	No Quantity							190956			0
S3	2016	2016	2016	2	0	2	Export	108	Burundi	BDI	699	India	IND								28	METALLIFEROUS ORE,SCRAP	1	No Quantity							7453			0
S3	2016	2016	2016	2	0	2	Export	108	Burundi	BDI	702	Singapore	SGP								28	METALLIFEROUS ORE,SCRAP	1	No Quantity							164135			0
S3	2016	2016	2016	2	0	2	Export	108	Burundi	BDI	710	South Africa	ZAF								28	METALLIFEROUS ORE,SCRAP	1	No Quantity							284			0
S3	2016	2016	2016	2	0	2	Export	108	Burundi	BDI	784	United Arab Emirates	ARE								28	METALLIFEROUS ORE,SCRAP	1	No Quantity							206055			0
S3	2016	2016	2016	2	0	2	Export	108	Burundi	BDI	800	Uganda	UGA								28	METALLIFEROUS ORE,SCRAP	1	No Quantity							562669			0
S3	2016	2016	2016	2	0	2	Export	108	Burundi	BDI	834	United Rep. of Tanzania	TZA								28	METALLIFEROUS ORE,SCRAP	1	No Quantity							51			0
S3	2016	2016	2016	2	0	2	Export	108	Burundi	BDI	842	USA	USA								28	METALLIFEROUS ORE,SCRAP	1	No Quantity							1363252			0
S3	2016	2016	2016	2	0	2	Export	112	Belarus	BLR	0	World	WLD								28	METALLIFEROUS ORE,SCRAP	1	No Quantity							11417600			0
S3	2016	2016	2016	2	0	2	Export	112	Belarus	BLR	233	Estonia	EST								28	METALLIFEROUS ORE,SCRAP	1	No Quantity							92800			0
S3	2016	2016	2016	2	0	2	Export	112	Belarus	BLR	276	Germany	DEU								28	METALLIFEROUS ORE,SCRAP	1	No Quantity							2355000			0
S3	2016	2016	2016	2	0	2	Export	112	Belarus	BLR	428	Latvia	LVA								28	METALLIFEROUS ORE,SCRAP	1	No Quantity							1286200			0
S3	2016	2016	2016	2	0	2	Export	112	Belarus	BLR	440	Lithuania	LTU								28	METALLIFEROUS ORE,SCRAP	1	No Quantity							2054100			0
S3	2016	2016	2016	2	0	2	Export	112	Belarus	BLR	528	Netherlands	NLD								28	METALLIFEROUS ORE,SCRAP	1	No Quantity							78000			0
S3	2016	2016	2016	2	0	2	Export	112	Belarus	BLR	616	Poland	POL								28	METALLIFEROUS ORE,SCRAP	1	No Quantity							722100			0
S3	2016	2016	2016	2	0	2	Export	112	Belarus	BLR	643	Russian Federation	RUS								28	METALLIFEROUS ORE,SCRAP	1	No Quantity							4208800			0
S3	2016	2016	2016	2	0	2	Export	112	Belarus	BLR	804	Ukraine	UKR								28	METALLIFEROUS ORE,SCRAP	1	No Quantity							620600			0
S3	2016	2016	2016	2	0	2	Export	108	Burundi	BDI	0	World	WLD								29	CRUDE ANIMAL,VEG.MATERL.	1	No Quantity							290947			0
S3	2016	2016	2016	2	0	2	Export	108	Burundi	BDI	56	Belgium	BEL								29	CRUDE ANIMAL,VEG.MATERL.	1	No Quantity							11088			0
S3	2016	2016	2016	2	0	2	Export	108	Burundi	BDI	156	China	CHN								29	CRUDE ANIMAL,VEG.MATERL.	1	No Quantity							47220			0
S3	2016	2016	2016	2	0	2	Export	108	Burundi	BDI	231	Ethiopia	ETH								29	CRUDE ANIMAL,VEG.MATERL.	1	No Quantity							15147			0
S3	2016	2016	2016	2	0	2	Export	108	Burundi	BDI	528	Netherlands	NLD								29	CRUDE ANIMAL,VEG.MATERL.	1	No Quantity							7420			0
S3	2016	2016	2016	2	0	2	Export	108	Burundi	BDI	646	Rwanda	RWA								29	CRUDE ANIMAL,VEG.MATERL.	1	No Quantity							1595			0
S3	2016	2016	2016	2	0	2	Export	108	Burundi	BDI	800	Uganda	UGA								29	CRUDE ANIMAL,VEG.MATERL.	1	No Quantity							6583			0
S3	2016	2016	2016	2	0	2	Export	108	Burundi	BDI	834	United Rep. of Tanzania	TZA								29	CRUDE ANIMAL,VEG.MATERL.	1	No Quantity							201894			0
S3	2016	2016	2016	2	0	2	Export	112	Belarus	BLR	0	World	WLD								29	CRUDE ANIMAL,VEG.MATERL.	1	No Quantity							31063400			0
S3	2016	2016	2016	2	0	2	Export	112	Belarus	BLR	31	Azerbaijan	AZE								29	CRUDE ANIMAL,VEG.MATERL.	1	No Quantity							9700			0
S3	2016	2016	2016	2	0	2	Export	112	Belarus	BLR	36	Australia	AUS								29	CRUDE ANIMAL,VEG.MATERL.	1	No Quantity							200			0
S3	2016	2016	2016	2	0	2	Export	112	Belarus	BLR	76	Brazil	BRA								29	CRUDE ANIMAL,VEG.MATERL.	1	No Quantity							100			0
S3	2016	2016	2016	2	0	2	Export	112	Belarus	BLR	156	China	CHN								29	CRUDE ANIMAL,VEG.MATERL.	1	No Quantity							15000			0
S3	2016	2016	2016	2	0	2	Export	112	Belarus	BLR	203	Czechia	CZE								29	CRUDE ANIMAL,VEG.MATERL.	1	No Quantity							15900			0
S3	2016	2016	2016	2	0	2	Export	112	Belarus	BLR	208	Denmark	DNK								29	CRUDE ANIMAL,VEG.MATERL.	1	No Quantity							4000			0
S3	2016	2016	2016	2	0	2	Export	112	Belarus	BLR	233	Estonia	EST								29	CRUDE ANIMAL,VEG.MATERL.	1	No Quantity							58700			0
S3	2016	2016	2016	2	0	2	Export	112	Belarus	BLR	251	France	FRA								29	CRUDE ANIMAL,VEG.MATERL.	1	No Quantity							264900			0
S3	2016	2016	2016	2	0	2	Export	112	Belarus	BLR	268	Georgia	GEO								29	CRUDE ANIMAL,VEG.MATERL.	1	No Quantity							26000			0
S3	2016	2016	2016	2	0	2	Export	112	Belarus	BLR	276	Germany	DEU								29	CRUDE ANIMAL,VEG.MATERL.	1	No Quantity							306600			0
S3	2016	2016	2016	2	0	2	Export	112	Belarus	BLR	288	Ghana	GHA								29	CRUDE ANIMAL,VEG.MATERL.	1	No Quantity							5000			0
S3	2016	2016	2016	2	0	2	Export	112	Belarus	BLR	344	China, Hong Kong SAR	HKG								29	CRUDE ANIMAL,VEG.MATERL.	1	No Quantity							174300			0
S3	2016	2016	2016	2	0	2	Export	112	Belarus	BLR	360	Indonesia	IDN								29	CRUDE ANIMAL,VEG.MATERL.	1	No Quantity							34100			0
S3	2016	2016	2016	2	0	2	Export	112	Belarus	BLR	376	Israel	ISR								29	CRUDE ANIMAL,VEG.MATERL.	1	No Quantity							8500			0
S3	2016	2016	2016	2	0	2	Export	112	Belarus	BLR	381	Italy	ITA								29	CRUDE ANIMAL,VEG.MATERL.	1	No Quantity							6000			0
S3	2016	2016	2016	2	0	2	Export	112	Belarus	BLR	398	Kazakhstan	KAZ								29	CRUDE ANIMAL,VEG.MATERL.	1	No Quantity							207500			0
S3	2016	2016	2016	2	0	2	Export	112	Belarus	BLR	410	Rep. of Korea	KOR								29	CRUDE ANIMAL,VEG.MATERL.	1	No Quantity							20700			0
S3	2016	2016	2016	2	0	2	Export	112	Belarus	BLR	428	Latvia	LVA								29	CRUDE ANIMAL,VEG.MATERL.	1	No Quantity							399900			0
S3	2016	2016	2016	2	0	2	Export	112	Belarus	BLR	440	Lithuania	LTU								29	CRUDE ANIMAL,VEG.MATERL.	1	No Quantity							293900			0
S3	2016	2016	2016	2	0	2	Export	112	Belarus	BLR	498	Rep. of Moldova	MDA								29	CRUDE ANIMAL,VEG.MATERL.	1	No Quantity							4000			0
S3	2016	2016	2016	2	0	2	Export	112	Belarus	BLR	528	Netherlands	NLD								29	CRUDE ANIMAL,VEG.MATERL.	1	No Quantity							934700			0
S3	2016	2016	2016	2	0	2	Export	112	Belarus	BLR	616	Poland	POL								29	CRUDE ANIMAL,VEG.MATERL.	1	No Quantity							2187200			0
S3	2016	2016	2016	2	0	2	Export	112	Belarus	BLR	634	Qatar	QAT								29	CRUDE ANIMAL,VEG.MATERL.	1	No Quantity							200			0
S3	2016	2016	2016	2	0	2	Export	112	Belarus	BLR	643	Russian Federation	RUS								29	CRUDE ANIMAL,VEG.MATERL.	1	No Quantity							24548200			0
S3	2016	2016	2016	2	0	2	Export	112	Belarus	BLR	688	Serbia	SRB								29	CRUDE ANIMAL,VEG.MATERL.	1	No Quantity							157400			0
S3	2016	2016	2016	2	0	2	Export	112	Belarus	BLR	704	Viet Nam	VNM								29	CRUDE ANIMAL,VEG.MATERL.	1	No Quantity							660700			0
S3	2016	2016	2016	2	0	2	Export	112	Belarus	BLR	724	Spain	ESP								29	CRUDE ANIMAL,VEG.MATERL.	1	No Quantity							55000			0
S3	2016	2016	2016	2	0	2	Export	112	Belarus	BLR	752	Sweden	SWE								29	CRUDE ANIMAL,VEG.MATERL.	1	No Quantity							392100			0
S3	2016	2016	2016	2	0	2	Export	112	Belarus	BLR	804	Ukraine	UKR								29	CRUDE ANIMAL,VEG.MATERL.	1	No Quantity							244700			0
S3	2016	2016	2016	2	0	2	Export	112	Belarus	BLR	826	United Kingdom	GBR								29	CRUDE ANIMAL,VEG.MATERL.	1	No Quantity							11100			0
S3	2016	2016	2016	2	0	2	Export	112	Belarus	BLR	842	USA	USA								29	CRUDE ANIMAL,VEG.MATERL.	1	No Quantity							17100			0
S3	2016	2016	2016	2	0	2	Export	112	Belarus	BLR	0	World	WLD								32	COAL, COKE, BRIQUETTES	1	No Quantity							12075500			0
S3	2016	2016	2016	2	0	2	Export	112	Belarus	BLR	31	Azerbaijan	AZE								32	COAL, COKE, BRIQUETTES	1	No Quantity							63900			0
S3	2016	2016	2016	2	0	2	Export	112	Belarus	BLR	40	Austria	AUT								32	COAL, COKE, BRIQUETTES	1	No Quantity							44500			0
S3	2016	2016	2016	2	0	2	Export	112	Belarus	BLR	56	Belgium	BEL								32	COAL, COKE, BRIQUETTES	1	No Quantity							900			0
S3	2016	2016	2016	2	0	2	Export	112	Belarus	BLR	100	Bulgaria	BGR								32	COAL, COKE, BRIQUETTES	1	No Quantity							54700			0
S3	2016	2016	2016	2	0	2	Export	112	Belarus	BLR	196	Cyprus	CYP								32	COAL, COKE, BRIQUETTES	1	No Quantity							22600			0
S3	2016	2016	2016	2	0	2	Export	112	Belarus	BLR	203	Czechia	CZE								32	COAL, COKE, BRIQUETTES	1	No Quantity							1033400			0
S3	2016	2016	2016	2	0	2	Export	112	Belarus	BLR	208	Denmark	DNK								32	COAL, COKE, BRIQUETTES	1	No Quantity							13200			0
S3	2016	2016	2016	2	0	2	Export	112	Belarus	BLR	233	Estonia	EST								32	COAL, COKE, BRIQUETTES	1	No Quantity							10400			0
S3	2016	2016	2016	2	0	2	Export	112	Belarus	BLR	246	Finland	FIN								32	COAL, COKE, BRIQUETTES	1	No Quantity							108700			0
S3	2016	2016	2016	2	0	2	Export	112	Belarus	BLR	276	Germany	DEU								32	COAL, COKE, BRIQUETTES	1	No Quantity							635100			0
S3	2016	2016	2016	2	0	2	Export	112	Belarus	BLR	300	Greece	GRC								32	COAL, COKE, BRIQUETTES	1	No Quantity							2000			0
S3	2016	2016	2016	2	0	2	Export	112	Belarus	BLR	348	Hungary	HUN								32	COAL, COKE, BRIQUETTES	1	No Quantity							4400			0
S3	2016	2016	2016	2	0	2	Export	112	Belarus	BLR	381	Italy	ITA								32	COAL, COKE, BRIQUETTES	1	No Quantity							683700			0
S3	2016	2016	2016	2	0	2	Export	112	Belarus	BLR	428	Latvia	LVA								32	COAL, COKE, BRIQUETTES	1	No Quantity							19900			0
S3	2016	2016	2016	2	0	2	Export	112	Belarus	BLR	440	Lithuania	LTU								32	COAL, COKE, BRIQUETTES	1	No Quantity							2673100			0
S3	2016	2016	2016	2	0	2	Export	112	Belarus	BLR	498	Rep. of Moldova	MDA								32	COAL, COKE, BRIQUETTES	1	No Quantity							210100			0
S3	2016	2016	2016	2	0	2	Export	112	Belarus	BLR	528	Netherlands	NLD								32	COAL, COKE, BRIQUETTES	1	No Quantity							13400			0
S3	2016	2016	2016	2	0	2	Export	112	Belarus	BLR	616	Poland	POL								32	COAL, COKE, BRIQUETTES	1	No Quantity							2586100			0
S3	2016	2016	2016	2	0	2	Export	112	Belarus	BLR	642	Romania	ROU								32	COAL, COKE, BRIQUETTES	1	No Quantity							19500			0
S3	2016	2016	2016	2	0	2	Export	112	Belarus	BLR	643	Russian Federation	RUS								32	COAL, COKE, BRIQUETTES	1	No Quantity							391400			0
S3	2016	2016	2016	2	0	2	Export	112	Belarus	BLR	688	Serbia	SRB								32	COAL, COKE, BRIQUETTES	1	No Quantity							4700			0
S3	2016	2016	2016	2	0	2	Export	112	Belarus	BLR	703	Slovakia	SVK								32	COAL, COKE, BRIQUETTES	1	No Quantity							341700			0
S3	2016	2016	2016	2	0	2	Export	112	Belarus	BLR	705	Slovenia	SVN								32	COAL, COKE, BRIQUETTES	1	No Quantity							5400			0
S3	2016	2016	2016	2	0	2	Export	112	Belarus	BLR	724	Spain	ESP								32	COAL, COKE, BRIQUETTES	1	No Quantity							115100			0
S3	2016	2016	2016	2	0	2	Export	112	Belarus	BLR	752	Sweden	SWE								32	COAL, COKE, BRIQUETTES	1	No Quantity							1563400			0
S3	2016	2016	2016	2	0	2	Export	112	Belarus	BLR	757	Switzerland	CHE								32	COAL, COKE, BRIQUETTES	1	No Quantity							152000			0
S3	2016	2016	2016	2	0	2	Export	112	Belarus	BLR	784	United Arab Emirates	ARE								32	COAL, COKE, BRIQUETTES	1	No Quantity							2700			0
S3	2016	2016	2016	2	0	2	Export	112	Belarus	BLR	792	Turkey	TUR								32	COAL, COKE, BRIQUETTES	1	No Quantity							626000			0
S3	2016	2016	2016	2	0	2	Export	112	Belarus	BLR	795	Turkmenistan	TKM								32	COAL, COKE, BRIQUETTES	1	No Quantity							16800			0
S3	2016	2016	2016	2	0	2	Export	112	Belarus	BLR	804	Ukraine	UKR								32	COAL, COKE, BRIQUETTES	1	No Quantity							656700			0
S3	2016	2016	2016	2	0	2	Export	108	Burundi	BDI	0	World	WLD								33	PETROLEUM,PETROL.PRODUCT	1	No Quantity							2193795			0
S3	2016	2016	2016	2	0	2	Export	108	Burundi	BDI	180	Dem. Rep. of the Congo	COD								33	PETROLEUM,PETROL.PRODUCT	1	No Quantity							2193795			0
S3	2016	2016	2016	2	0	2	Export	112	Belarus	BLR	0	World	WLD								33	PETROLEUM,PETROL.PRODUCT	1	No Quantity							4702612900			0
S3	2016	2016	2016	2	0	2	Export	112	Belarus	BLR	4	Afghanistan	AFG								33	PETROLEUM,PETROL.PRODUCT	1	No Quantity							8100100			0
S3	2016	2016	2016	2	0	2	Export	112	Belarus	BLR	31	Azerbaijan	AZE								33	PETROLEUM,PETROL.PRODUCT	1	No Quantity							944400			0
S3	2016	2016	2016	2	0	2	Export	112	Belarus	BLR	32	Argentina	ARG								33	PETROLEUM,PETROL.PRODUCT	1	No Quantity							3458800			0
S3	2016	2016	2016	2	0	2	Export	112	Belarus	BLR	40	Austria	AUT								33	PETROLEUM,PETROL.PRODUCT	1	No Quantity							649700			0
S3	2016	2016	2016	2	0	2	Export	112	Belarus	BLR	51	Armenia	ARM								33	PETROLEUM,PETROL.PRODUCT	1	No Quantity							132600			0
S3	2016	2016	2016	2	0	2	Export	112	Belarus	BLR	56	Belgium	BEL								33	PETROLEUM,PETROL.PRODUCT	1	No Quantity							37200			0
S3	2016	2016	2016	2	0	2	Export	112	Belarus	BLR	76	Brazil	BRA								33	PETROLEUM,PETROL.PRODUCT	1	No Quantity							2786600			0
S3	2016	2016	2016	2	0	2	Export	112	Belarus	BLR	92	Br. Virgin Isds	VGB								33	PETROLEUM,PETROL.PRODUCT	1	No Quantity							7500			0
S3	2016	2016	2016	2	0	2	Export	112	Belarus	BLR	100	Bulgaria	BGR								33	PETROLEUM,PETROL.PRODUCT	1	No Quantity							211800			0
S3	2016	2016	2016	2	0	2	Export	112	Belarus	BLR	136	Cayman Isds	CYM								33	PETROLEUM,PETROL.PRODUCT	1	No Quantity							1400			0
S3	2016	2016	2016	2	0	2	Export	112	Belarus	BLR	152	Chile	CHL								33	PETROLEUM,PETROL.PRODUCT	1	No Quantity							290400			0
S3	2016	2016	2016	2	0	2	Export	112	Belarus	BLR	156	China	CHN								33	PETROLEUM,PETROL.PRODUCT	1	No Quantity							8800			0
S3	2016	2016	2016	2	0	2	Export	112	Belarus	BLR	170	Colombia	COL								33	PETROLEUM,PETROL.PRODUCT	1	No Quantity							12345400			0
S3	2016	2016	2016	2	0	2	Export	112	Belarus	BLR	196	Cyprus	CYP								33	PETROLEUM,PETROL.PRODUCT	1	No Quantity							150700			0
S3	2016	2016	2016	2	0	2	Export	112	Belarus	BLR	203	Czechia	CZE								33	PETROLEUM,PETROL.PRODUCT	1	No Quantity							854900			0
S3	2016	2016	2016	2	0	2	Export	112	Belarus	BLR	208	Denmark	DNK								33	PETROLEUM,PETROL.PRODUCT	1	No Quantity							200			0
S3	2016	2016	2016	2	0	2	Export	112	Belarus	BLR	233	Estonia	EST								33	PETROLEUM,PETROL.PRODUCT	1	No Quantity							6612300			0
S3	2016	2016	2016	2	0	2	Export	112	Belarus	BLR	268	Georgia	GEO								33	PETROLEUM,PETROL.PRODUCT	1	No Quantity							170600			0
S3	2016	2016	2016	2	0	2	Export	112	Belarus	BLR	276	Germany	DEU								33	PETROLEUM,PETROL.PRODUCT	1	No Quantity							472571300			0
S3	2016	2016	2016	2	0	2	Export	112	Belarus	BLR	344	China, Hong Kong SAR	HKG								33	PETROLEUM,PETROL.PRODUCT	1	No Quantity							15800			0
S3	2016	2016	2016	2	0	2	Export	112	Belarus	BLR	352	Iceland	ISL								33	PETROLEUM,PETROL.PRODUCT	1	No Quantity							49300			0
S3	2016	2016	2016	2	0	2	Export	112	Belarus	BLR	360	Indonesia	IDN								33	PETROLEUM,PETROL.PRODUCT	1	No Quantity							1351100			0
S3	2016	2016	2016	2	0	2	Export	112	Belarus	BLR	372	Ireland	IRL								33	PETROLEUM,PETROL.PRODUCT	1	No Quantity							3402100			0
S3	2016	2016	2016	2	0	2	Export	112	Belarus	BLR	376	Israel	ISR								33	PETROLEUM,PETROL.PRODUCT	1	No Quantity							166700			0
S3	2016	2016	2016	2	0	2	Export	112	Belarus	BLR	398	Kazakhstan	KAZ								33	PETROLEUM,PETROL.PRODUCT	1	No Quantity							1628100			0
S3	2016	2016	2016	2	0	2	Export	112	Belarus	BLR	417	Kyrgyzstan	KGZ								33	PETROLEUM,PETROL.PRODUCT	1	No Quantity							337100			0
S3	2016	2016	2016	2	0	2	Export	112	Belarus	BLR	422	Lebanon	LBN								33	PETROLEUM,PETROL.PRODUCT	1	No Quantity							14300			0
S3	2016	2016	2016	2	0	2	Export	112	Belarus	BLR	428	Latvia	LVA								33	PETROLEUM,PETROL.PRODUCT	1	No Quantity							81179200			0
S3	2016	2016	2016	2	0	2	Export	112	Belarus	BLR	440	Lithuania	LTU								33	PETROLEUM,PETROL.PRODUCT	1	No Quantity							191242700			0
S3	2016	2016	2016	2	0	2	Export	112	Belarus	BLR	496	Mongolia	MNG								33	PETROLEUM,PETROL.PRODUCT	1	No Quantity							100400			0
S3	2016	2016	2016	2	0	2	Export	112	Belarus	BLR	498	Rep. of Moldova	MDA								33	PETROLEUM,PETROL.PRODUCT	1	No Quantity							30669200			0
S3	2016	2016	2016	2	0	2	Export	112	Belarus	BLR	528	Netherlands	NLD								33	PETROLEUM,PETROL.PRODUCT	1	No Quantity							753124000			0
S3	2016	2016	2016	2	0	2	Export	112	Belarus	BLR	566	Nigeria	NGA								33	PETROLEUM,PETROL.PRODUCT	1	No Quantity							3549200			0
S3	2016	2016	2016	2	0	2	Export	112	Belarus	BLR	604	Peru	PER								33	PETROLEUM,PETROL.PRODUCT	1	No Quantity							222400			0
S3	2016	2016	2016	2	0	2	Export	112	Belarus	BLR	616	Poland	POL								33	PETROLEUM,PETROL.PRODUCT	1	No Quantity							170052500			0
S3	2016	2016	2016	2	0	2	Export	112	Belarus	BLR	642	Romania	ROU								33	PETROLEUM,PETROL.PRODUCT	1	No Quantity							907200			0
S3	2016	2016	2016	2	0	2	Export	112	Belarus	BLR	643	Russian Federation	RUS								33	PETROLEUM,PETROL.PRODUCT	1	No Quantity							104691700			0
S3	2016	2016	2016	2	0	2	Export	112	Belarus	BLR	674	San Marino	SMR								33	PETROLEUM,PETROL.PRODUCT	1	No Quantity							1800			0
S3	2016	2016	2016	2	0	2	Export	112	Belarus	BLR	688	Serbia	SRB								33	PETROLEUM,PETROL.PRODUCT	1	No Quantity							1019700			0
S3	2016	2016	2016	2	0	2	Export	112	Belarus	BLR	703	Slovakia	SVK								33	PETROLEUM,PETROL.PRODUCT	1	No Quantity							4690000			0
S3	2016	2016	2016	2	0	2	Export	112	Belarus	BLR	710	South Africa	ZAF								33	PETROLEUM,PETROL.PRODUCT	1	No Quantity							20700			0
S3	2016	2016	2016	2	0	2	Export	112	Belarus	BLR	724	Spain	ESP								33	PETROLEUM,PETROL.PRODUCT	1	No Quantity							10100			0
S3	2016	2016	2016	2	0	2	Export	112	Belarus	BLR	760	Syria	SYR								33	PETROLEUM,PETROL.PRODUCT	1	No Quantity							12800			0
S3	2016	2016	2016	2	0	2	Export	112	Belarus	BLR	762	Tajikistan	TJK								33	PETROLEUM,PETROL.PRODUCT	1	No Quantity							589400			0
S3	2016	2016	2016	2	0	2	Export	112	Belarus	BLR	784	United Arab Emirates	ARE								33	PETROLEUM,PETROL.PRODUCT	1	No Quantity							2847200			0
S3	2016	2016	2016	2	0	2	Export	112	Belarus	BLR	792	Turkey	TUR								33	PETROLEUM,PETROL.PRODUCT	1	No Quantity							579100			0
S3	2016	2016	2016	2	0	2	Export	112	Belarus	BLR	795	Turkmenistan	TKM								33	PETROLEUM,PETROL.PRODUCT	1	No Quantity							806700			0
S3	2016	2016	2016	2	0	2	Export	112	Belarus	BLR	804	Ukraine	UKR								33	PETROLEUM,PETROL.PRODUCT	1	No Quantity							1809852500			0
S3	2016	2016	2016	2	0	2	Export	112	Belarus	BLR	807	North Macedonia	MKD								33	PETROLEUM,PETROL.PRODUCT	1	No Quantity							1024800			0
S3	2016	2016	2016	2	0	2	Export	112	Belarus	BLR	826	United Kingdom	GBR								33	PETROLEUM,PETROL.PRODUCT	1	No Quantity							1026911300			0
S3	2016	2016	2016	2	0	2	Export	112	Belarus	BLR	842	USA	USA								33	PETROLEUM,PETROL.PRODUCT	1	No Quantity							247700			0
S3	2016	2016	2016	2	0	2	Export	112	Belarus	BLR	860	Uzbekistan	UZB								33	PETROLEUM,PETROL.PRODUCT	1	No Quantity							1958600			0
S3	2016	2016	2016	2	0	2	Export	112	Belarus	BLR	862	Venezuela	VEN								33	PETROLEUM,PETROL.PRODUCT	1	No Quantity							2100			0
S3	2016	2016	2016	2	0	2	Export	112	Belarus	BLR	899	Areas, nes									33	PETROLEUM,PETROL.PRODUCT	1	No Quantity							700			0
S3	2016	2016	2016	2	0	2	Export	112	Belarus	BLR	0	World	WLD								34	GAS,NATURAL,MANUFACTURED	1	No Quantity							125844700			0
S3	2016	2016	2016	2	0	2	Export	112	Belarus	BLR	70	Bosnia Herzegovina	BIH								34	GAS,NATURAL,MANUFACTURED	1	No Quantity							7800			0
S3	2016	2016	2016	2	0	2	Export	112	Belarus	BLR	100	Bulgaria	BGR								34	GAS,NATURAL,MANUFACTURED	1	No Quantity							370200			0
S3	2016	2016	2016	2	0	2	Export	112	Belarus	BLR	203	Czechia	CZE								34	GAS,NATURAL,MANUFACTURED	1	No Quantity							112700			0
S3	2016	2016	2016	2	0	2	Export	112	Belarus	BLR	268	Georgia	GEO								34	GAS,NATURAL,MANUFACTURED	1	No Quantity							16800			0
S3	2016	2016	2016	2	0	2	Export	112	Belarus	BLR	276	Germany	DEU								34	GAS,NATURAL,MANUFACTURED	1	No Quantity							50300			0
S3	2016	2016	2016	2	0	2	Export	112	Belarus	BLR	348	Hungary	HUN								34	GAS,NATURAL,MANUFACTURED	1	No Quantity							3817900			0
S3	2016	2016	2016	2	0	2	Export	112	Belarus	BLR	381	Italy	ITA								34	GAS,NATURAL,MANUFACTURED	1	No Quantity							1077800			0
S3	2016	2016	2016	2	0	2	Export	112	Belarus	BLR	398	Kazakhstan	KAZ								34	GAS,NATURAL,MANUFACTURED	1	No Quantity							1000			0
S3	2016	2016	2016	2	0	2	Export	112	Belarus	BLR	440	Lithuania	LTU								34	GAS,NATURAL,MANUFACTURED	1	No Quantity							198300			0
S3	2016	2016	2016	2	0	2	Export	112	Belarus	BLR	498	Rep. of Moldova	MDA								34	GAS,NATURAL,MANUFACTURED	1	No Quantity							685200			0
S3	2016	2016	2016	2	0	2	Export	112	Belarus	BLR	499	Montenegro	MNE								34	GAS,NATURAL,MANUFACTURED	1	No Quantity							14000			0
S3	2016	2016	2016	2	0	2	Export	112	Belarus	BLR	616	Poland	POL								34	GAS,NATURAL,MANUFACTURED	1	No Quantity							31105900			0
S3	2016	2016	2016	2	0	2	Export	112	Belarus	BLR	642	Romania	ROU								34	GAS,NATURAL,MANUFACTURED	1	No Quantity							251800			0
S3	2016	2016	2016	2	0	2	Export	112	Belarus	BLR	643	Russian Federation	RUS								34	GAS,NATURAL,MANUFACTURED	1	No Quantity							20969300			0
S3	2016	2016	2016	2	0	2	Export	112	Belarus	BLR	688	Serbia	SRB								34	GAS,NATURAL,MANUFACTURED	1	No Quantity							2560900			0
S3	2016	2016	2016	2	0	2	Export	112	Belarus	BLR	703	Slovakia	SVK								34	GAS,NATURAL,MANUFACTURED	1	No Quantity							86500			0
S3	2016	2016	2016	2	0	2	Export	112	Belarus	BLR	804	Ukraine	UKR								34	GAS,NATURAL,MANUFACTURED	1	No Quantity							64453500			0
S3	2016	2016	2016	2	0	2	Export	112	Belarus	BLR	807	North Macedonia	MKD								34	GAS,NATURAL,MANUFACTURED	1	No Quantity							64800			0
S3	2016	2016	2016	2	0	2	Export	112	Belarus	BLR	0	World	WLD								35	ELECTRIC CURRENT	1	No Quantity							8059700			0
S3	2016	2016	2016	2	0	2	Export	112	Belarus	BLR	428	Latvia	LVA								35	ELECTRIC CURRENT	1	No Quantity							351000			0
S3	2016	2016	2016	2	0	2	Export	112	Belarus	BLR	440	Lithuania	LTU								35	ELECTRIC CURRENT	1	No Quantity							7635200			0
S3	2016	2016	2016	2	0	2	Export	112	Belarus	BLR	643	Russian Federation	RUS								35	ELECTRIC CURRENT	1	No Quantity							4700			0
S3	2016	2016	2016	2	0	2	Export	112	Belarus	BLR	804	Ukraine	UKR								35	ELECTRIC CURRENT	1	No Quantity							68800			0
S3	2016	2016	2016	2	0	2	Export	112	Belarus	BLR	0	World	WLD								41	ANIMAL OILS AND FATS	1	No Quantity							8105400			0
S3	2016	2016	2016	2	0	2	Export	112	Belarus	BLR	51	Armenia	ARM								41	ANIMAL OILS AND FATS	1	No Quantity							13200			0
S3	2016	2016	2016	2	0	2	Export	112	Belarus	BLR	398	Kazakhstan	KAZ								41	ANIMAL OILS AND FATS	1	No Quantity							158100			0
S3	2016	2016	2016	2	0	2	Export	112	Belarus	BLR	417	Kyrgyzstan	KGZ								41	ANIMAL OILS AND FATS	1	No Quantity							45500			0
S3	2016	2016	2016	2	0	2	Export	112	Belarus	BLR	616	Poland	POL								41	ANIMAL OILS AND FATS	1	No Quantity							81500			0
S3	2016	2016	2016	2	0	2	Export	112	Belarus	BLR	643	Russian Federation	RUS								41	ANIMAL OILS AND FATS	1	No Quantity							7691100			0
S3	2016	2016	2016	2	0	2	Export	112	Belarus	BLR	795	Turkmenistan	TKM								41	ANIMAL OILS AND FATS	1	No Quantity							2000			0
S3	2016	2016	2016	2	0	2	Export	112	Belarus	BLR	860	Uzbekistan	UZB								41	ANIMAL OILS AND FATS	1	No Quantity							114000			0
S3	2016	2016	2016	2	0	2	Export	108	Burundi	BDI	0	World	WLD								42	FIXED VEG. FATS AND OILS	1	No Quantity							241630			0
S3	2016	2016	2016	2	0	2	Export	108	Burundi	BDI	180	Dem. Rep. of the Congo	COD								42	FIXED VEG. FATS AND OILS	1	No Quantity							51265			0
S3	2016	2016	2016	2	0	2	Export	108	Burundi	BDI	646	Rwanda	RWA								42	FIXED VEG. FATS AND OILS	1	No Quantity							4378			0
S3	2016	2016	2016	2	0	2	Export	108	Burundi	BDI	699	India	IND								42	FIXED VEG. FATS AND OILS	1	No Quantity							181605			0
S3	2016	2016	2016	2	0	2	Export	108	Burundi	BDI	800	Uganda	UGA								42	FIXED VEG. FATS AND OILS	1	No Quantity							370			0
S3	2016	2016	2016	2	0	2	Export	108	Burundi	BDI	834	United Rep. of Tanzania	TZA								42	FIXED VEG. FATS AND OILS	1	No Quantity							4011			0
S3	2016	2016	2016	2	0	2	Export	112	Belarus	BLR	0	World	WLD								42	FIXED VEG. FATS AND OILS	1	No Quantity							33642200			0
S3	2016	2016	2016	2	0	2	Export	112	Belarus	BLR	51	Armenia	ARM								42	FIXED VEG. FATS AND OILS	1	No Quantity							8900			0
S3	2016	2016	2016	2	0	2	Export	112	Belarus	BLR	124	Canada	CAN								42	FIXED VEG. FATS AND OILS	1	No Quantity							5100			0
S3	2016	2016	2016	2	0	2	Export	112	Belarus	BLR	156	China	CHN								42	FIXED VEG. FATS AND OILS	1	No Quantity							959400			0
S3	2016	2016	2016	2	0	2	Export	112	Belarus	BLR	203	Czechia	CZE								42	FIXED VEG. FATS AND OILS	1	No Quantity							100			0
S3	2016	2016	2016	2	0	2	Export	112	Belarus	BLR	233	Estonia	EST								42	FIXED VEG. FATS AND OILS	1	No Quantity							240600			0
S3	2016	2016	2016	2	0	2	Export	112	Belarus	BLR	276	Germany	DEU								42	FIXED VEG. FATS AND OILS	1	No Quantity							700			0
S3	2016	2016	2016	2	0	2	Export	112	Belarus	BLR	376	Israel	ISR								42	FIXED VEG. FATS AND OILS	1	No Quantity							743400			0
S3	2016	2016	2016	2	0	2	Export	112	Belarus	BLR	398	Kazakhstan	KAZ								42	FIXED VEG. FATS AND OILS	1	No Quantity							7700			0
S3	2016	2016	2016	2	0	2	Export	112	Belarus	BLR	440	Lithuania	LTU								42	FIXED VEG. FATS AND OILS	1	No Quantity							22169600			0
S3	2016	2016	2016	2	0	2	Export	112	Belarus	BLR	579	Norway	NOR								42	FIXED VEG. FATS AND OILS	1	No Quantity							6781300			0
S3	2016	2016	2016	2	0	2	Export	112	Belarus	BLR	616	Poland	POL								42	FIXED VEG. FATS AND OILS	1	No Quantity							731100			0
S3	2016	2016	2016	2	0	2	Export	112	Belarus	BLR	643	Russian Federation	RUS								42	FIXED VEG. FATS AND OILS	1	No Quantity							1950000			0
S3	2016	2016	2016	2	0	2	Export	112	Belarus	BLR	804	Ukraine	UKR								42	FIXED VEG. FATS AND OILS	1	No Quantity							44300			0
S3	2016	2016	2016	2	0	2	Export	108	Burundi	BDI	0	World	WLD								43	ANIMAL,VEG.FATS,OILS,NES	1	No Quantity							32839			0
S3	2016	2016	2016	2	0	2	Export	108	Burundi	BDI	381	Italy	ITA								43	ANIMAL,VEG.FATS,OILS,NES	1	No Quantity							28383			0
S3	2016	2016	2016	2	0	2	Export	108	Burundi	BDI	646	Rwanda	RWA								43	ANIMAL,VEG.FATS,OILS,NES	1	No Quantity							4456			0
S3	2016	2016	2016	2	0	2	Export	112	Belarus	BLR	0	World	WLD								43	ANIMAL,VEG.FATS,OILS,NES	1	No Quantity							8963900			0
S3	2016	2016	2016	2	0	2	Export	112	Belarus	BLR	40	Austria	AUT								43	ANIMAL,VEG.FATS,OILS,NES	1	No Quantity							16900			0
S3	2016	2016	2016	2	0	2	Export	112	Belarus	BLR	203	Czechia	CZE								43	ANIMAL,VEG.FATS,OILS,NES	1	No Quantity							52700			0
S3	2016	2016	2016	2	0	2	Export	112	Belarus	BLR	208	Denmark	DNK								43	ANIMAL,VEG.FATS,OILS,NES	1	No Quantity							125400			0
S3	2016	2016	2016	2	0	2	Export	112	Belarus	BLR	233	Estonia	EST								43	ANIMAL,VEG.FATS,OILS,NES	1	No Quantity							271700			0
S3	2016	2016	2016	2	0	2	Export	112	Belarus	BLR	276	Germany	DEU								43	ANIMAL,VEG.FATS,OILS,NES	1	No Quantity							4893600			0
S3	2016	2016	2016	2	0	2	Export	112	Belarus	BLR	428	Latvia	LVA								43	ANIMAL,VEG.FATS,OILS,NES	1	No Quantity							75300			0
S3	2016	2016	2016	2	0	2	Export	112	Belarus	BLR	440	Lithuania	LTU								43	ANIMAL,VEG.FATS,OILS,NES	1	No Quantity							1370400			0
S3	2016	2016	2016	2	0	2	Export	112	Belarus	BLR	528	Netherlands	NLD								43	ANIMAL,VEG.FATS,OILS,NES	1	No Quantity							510700			0
S3	2016	2016	2016	2	0	2	Export	112	Belarus	BLR	616	Poland	POL								43	ANIMAL,VEG.FATS,OILS,NES	1	No Quantity							776500			0
S3	2016	2016	2016	2	0	2	Export	112	Belarus	BLR	643	Russian Federation	RUS								43	ANIMAL,VEG.FATS,OILS,NES	1	No Quantity							631900			0
S3	2016	2016	2016	2	0	2	Export	112	Belarus	BLR	752	Sweden	SWE								43	ANIMAL,VEG.FATS,OILS,NES	1	No Quantity							217100			0
S3	2016	2016	2016	2	0	2	Export	112	Belarus	BLR	804	Ukraine	UKR								43	ANIMAL,VEG.FATS,OILS,NES	1	No Quantity							21700			0
S3	2016	2016	2016	2	0	2	Export	108	Burundi	BDI	0	World	WLD								51	ORGANIC CHEMICALS	1	No Quantity							921			0
S3	2016	2016	2016	2	0	2	Export	108	Burundi	BDI	646	Rwanda	RWA								51	ORGANIC CHEMICALS	1	No Quantity							921			0
S3	2016	2016	2016	2	0	2	Export	112	Belarus	BLR	0	World	WLD								51	ORGANIC CHEMICALS	1	No Quantity							124248000			0
S3	2016	2016	2016	2	0	2	Export	112	Belarus	BLR	31	Azerbaijan	AZE								51	ORGANIC CHEMICALS	1	No Quantity							1103700			0
S3	2016	2016	2016	2	0	2	Export	112	Belarus	BLR	40	Austria	AUT								51	ORGANIC CHEMICALS	1	No Quantity							16600			0
S3	2016	2016	2016	2	0	2	Export	112	Belarus	BLR	51	Armenia	ARM								51	ORGANIC CHEMICALS	1	No Quantity							135000			0
S3	2016	2016	2016	2	0	2	Export	112	Belarus	BLR	56	Belgium	BEL								51	ORGANIC CHEMICALS	1	No Quantity							5128200			0
S3	2016	2016	2016	2	0	2	Export	112	Belarus	BLR	76	Brazil	BRA								51	ORGANIC CHEMICALS	1	No Quantity							582700			0
S3	2016	2016	2016	2	0	2	Export	112	Belarus	BLR	156	China	CHN								51	ORGANIC CHEMICALS	1	No Quantity							3239900			0
S3	2016	2016	2016	2	0	2	Export	112	Belarus	BLR	203	Czechia	CZE								51	ORGANIC CHEMICALS	1	No Quantity							60300			0
S3	2016	2016	2016	2	0	2	Export	112	Belarus	BLR	208	Denmark	DNK								51	ORGANIC CHEMICALS	1	No Quantity							1300			0
S3	2016	2016	2016	2	0	2	Export	112	Belarus	BLR	233	Estonia	EST								51	ORGANIC CHEMICALS	1	No Quantity							54600			0
S3	2016	2016	2016	2	0	2	Export	112	Belarus	BLR	246	Finland	FIN								51	ORGANIC CHEMICALS	1	No Quantity							94700			0
S3	2016	2016	2016	2	0	2	Export	112	Belarus	BLR	251	France	FRA								51	ORGANIC CHEMICALS	1	No Quantity							25900			0
S3	2016	2016	2016	2	0	2	Export	112	Belarus	BLR	268	Georgia	GEO								51	ORGANIC CHEMICALS	1	No Quantity							418100			0
S3	2016	2016	2016	2	0	2	Export	112	Belarus	BLR	276	Germany	DEU								51	ORGANIC CHEMICALS	1	No Quantity							1975500			0
S3	2016	2016	2016	2	0	2	Export	112	Belarus	BLR	348	Hungary	HUN								51	ORGANIC CHEMICALS	1	No Quantity							4836600			0
S3	2016	2016	2016	2	0	2	Export	112	Belarus	BLR	360	Indonesia	IDN								51	ORGANIC CHEMICALS	1	No Quantity							1370500			0
S3	2016	2016	2016	2	0	2	Export	112	Belarus	BLR	364	Iran	IRN								51	ORGANIC CHEMICALS	1	No Quantity							3768100			0
S3	2016	2016	2016	2	0	2	Export	112	Belarus	BLR	381	Italy	ITA								51	ORGANIC CHEMICALS	1	No Quantity							142300			0
S3	2016	2016	2016	2	0	2	Export	112	Belarus	BLR	398	Kazakhstan	KAZ								51	ORGANIC CHEMICALS	1	No Quantity							2391300			0
S3	2016	2016	2016	2	0	2	Export	112	Belarus	BLR	410	Rep. of Korea	KOR								51	ORGANIC CHEMICALS	1	No Quantity							700			0
S3	2016	2016	2016	2	0	2	Export	112	Belarus	BLR	417	Kyrgyzstan	KGZ								51	ORGANIC CHEMICALS	1	No Quantity							1800			0
S3	2016	2016	2016	2	0	2	Export	112	Belarus	BLR	428	Latvia	LVA								51	ORGANIC CHEMICALS	1	No Quantity							2055700			0
S3	2016	2016	2016	2	0	2	Export	112	Belarus	BLR	440	Lithuania	LTU								51	ORGANIC CHEMICALS	1	No Quantity							559600			0
S3	2016	2016	2016	2	0	2	Export	112	Belarus	BLR	458	Malaysia	MYS								51	ORGANIC CHEMICALS	1	No Quantity							297800			0
S3	2016	2016	2016	2	0	2	Export	112	Belarus	BLR	490	Other Asia, nes									51	ORGANIC CHEMICALS	1	No Quantity							1685300			0
S3	2016	2016	2016	2	0	2	Export	112	Belarus	BLR	498	Rep. of Moldova	MDA								51	ORGANIC CHEMICALS	1	No Quantity							1792200			0
S3	2016	2016	2016	2	0	2	Export	112	Belarus	BLR	528	Netherlands	NLD								51	ORGANIC CHEMICALS	1	No Quantity							6585500			0
S3	2016	2016	2016	2	0	2	Export	112	Belarus	BLR	579	Norway	NOR								51	ORGANIC CHEMICALS	1	No Quantity							16500			0
S3	2016	2016	2016	2	0	2	Export	112	Belarus	BLR	586	Pakistan	PAK								51	ORGANIC CHEMICALS	1	No Quantity							305600			0
S3	2016	2016	2016	2	0	2	Export	112	Belarus	BLR	616	Poland	POL								51	ORGANIC CHEMICALS	1	No Quantity							11977100			0
S3	2016	2016	2016	2	0	2	Export	112	Belarus	BLR	642	Romania	ROU								51	ORGANIC CHEMICALS	1	No Quantity							1085500			0
S3	2016	2016	2016	2	0	2	Export	112	Belarus	BLR	643	Russian Federation	RUS								51	ORGANIC CHEMICALS	1	No Quantity							29145100			0
S3	2016	2016	2016	2	0	2	Export	112	Belarus	BLR	682	Saudi Arabia	SAU								51	ORGANIC CHEMICALS	1	No Quantity							15200			0
S3	2016	2016	2016	2	0	2	Export	112	Belarus	BLR	688	Serbia	SRB								51	ORGANIC CHEMICALS	1	No Quantity							1187100			0
S3	2016	2016	2016	2	0	2	Export	112	Belarus	BLR	699	India	IND								51	ORGANIC CHEMICALS	1	No Quantity							2230400			0
S3	2016	2016	2016	2	0	2	Export	112	Belarus	BLR	705	Slovenia	SVN								51	ORGANIC CHEMICALS	1	No Quantity							48000			0
S3	2016	2016	2016	2	0	2	Export	112	Belarus	BLR	724	Spain	ESP								51	ORGANIC CHEMICALS	1	No Quantity							21700			0
S3	2016	2016	2016	2	0	2	Export	112	Belarus	BLR	729	Sudan	SDN								51	ORGANIC CHEMICALS	1	No Quantity							1100			0
S3	2016	2016	2016	2	0	2	Export	112	Belarus	BLR	757	Switzerland	CHE								51	ORGANIC CHEMICALS	1	No Quantity							127400			0
S3	2016	2016	2016	2	0	2	Export	112	Belarus	BLR	760	Syria	SYR								51	ORGANIC CHEMICALS	1	No Quantity							100			0
S3	2016	2016	2016	2	0	2	Export	112	Belarus	BLR	792	Turkey	TUR								51	ORGANIC CHEMICALS	1	No Quantity							19779600			0
S3	2016	2016	2016	2	0	2	Export	112	Belarus	BLR	795	Turkmenistan	TKM								51	ORGANIC CHEMICALS	1	No Quantity							3364900			0
S3	2016	2016	2016	2	0	2	Export	112	Belarus	BLR	804	Ukraine	UKR								51	ORGANIC CHEMICALS	1	No Quantity							16068000			0
S3	2016	2016	2016	2	0	2	Export	112	Belarus	BLR	818	Egypt	EGY								51	ORGANIC CHEMICALS	1	No Quantity							306300			0
S3	2016	2016	2016	2	0	2	Export	112	Belarus	BLR	826	United Kingdom	GBR								51	ORGANIC CHEMICALS	1	No Quantity							108800			0
S3	2016	2016	2016	2	0	2	Export	112	Belarus	BLR	842	USA	USA								51	ORGANIC CHEMICALS	1	No Quantity							1300			0
S3	2016	2016	2016	2	0	2	Export	112	Belarus	BLR	860	Uzbekistan	UZB								51	ORGANIC CHEMICALS	1	No Quantity							134400			0
S3	2016	2016	2016	2	0	2	Export	108	Burundi	BDI	0	World	WLD								52	INORGANIC CHEMICALS	1	No Quantity							140809			0
S3	2016	2016	2016	2	0	2	Export	108	Burundi	BDI	276	Germany	DEU								52	INORGANIC CHEMICALS	1	No Quantity							140809			0
S3	2016	2016	2016	2	0	2	Export	112	Belarus	BLR	0	World	WLD								52	INORGANIC CHEMICALS	1	No Quantity							38259200			0
S3	2016	2016	2016	2	0	2	Export	112	Belarus	BLR	31	Azerbaijan	AZE								52	INORGANIC CHEMICALS	1	No Quantity							904900			0
S3	2016	2016	2016	2	0	2	Export	112	Belarus	BLR	51	Armenia	ARM								52	INORGANIC CHEMICALS	1	No Quantity							300			0
S3	2016	2016	2016	2	0	2	Export	112	Belarus	BLR	56	Belgium	BEL								52	INORGANIC CHEMICALS	1	No Quantity							164800			0
S3	2016	2016	2016	2	0	2	Export	112	Belarus	BLR	76	Brazil	BRA								52	INORGANIC CHEMICALS	1	No Quantity							48800			0
S3	2016	2016	2016	2	0	2	Export	112	Belarus	BLR	100	Bulgaria	BGR								52	INORGANIC CHEMICALS	1	No Quantity							35300			0
S3	2016	2016	2016	2	0	2	Export	112	Belarus	BLR	104	Myanmar	MMR								52	INORGANIC CHEMICALS	1	No Quantity							145600			0
S3	2016	2016	2016	2	0	2	Export	112	Belarus	BLR	144	Sri Lanka	LKA								52	INORGANIC CHEMICALS	1	No Quantity							87000			0
S3	2016	2016	2016	2	0	2	Export	112	Belarus	BLR	180	Dem. Rep. of the Congo	COD								52	INORGANIC CHEMICALS	1	No Quantity							900			0
S3	2016	2016	2016	2	0	2	Export	112	Belarus	BLR	203	Czechia	CZE								52	INORGANIC CHEMICALS	1	No Quantity							503300			0
S3	2016	2016	2016	2	0	2	Export	112	Belarus	BLR	233	Estonia	EST								52	INORGANIC CHEMICALS	1	No Quantity							207000			0
S3	2016	2016	2016	2	0	2	Export	112	Belarus	BLR	251	France	FRA								52	INORGANIC CHEMICALS	1	No Quantity							64500			0
S3	2016	2016	2016	2	0	2	Export	112	Belarus	BLR	268	Georgia	GEO								52	INORGANIC CHEMICALS	1	No Quantity							21000			0
S3	2016	2016	2016	2	0	2	Export	112	Belarus	BLR	276	Germany	DEU								52	INORGANIC CHEMICALS	1	No Quantity							2824700			0
S3	2016	2016	2016	2	0	2	Export	112	Belarus	BLR	360	Indonesia	IDN								52	INORGANIC CHEMICALS	1	No Quantity							13600			0
S3	2016	2016	2016	2	0	2	Export	112	Belarus	BLR	364	Iran	IRN								52	INORGANIC CHEMICALS	1	No Quantity							1600			0
S3	2016	2016	2016	2	0	2	Export	112	Belarus	BLR	381	Italy	ITA								52	INORGANIC CHEMICALS	1	No Quantity							94000			0
S3	2016	2016	2016	2	0	2	Export	112	Belarus	BLR	398	Kazakhstan	KAZ								52	INORGANIC CHEMICALS	1	No Quantity							265100			0
S3	2016	2016	2016	2	0	2	Export	112	Belarus	BLR	422	Lebanon	LBN								52	INORGANIC CHEMICALS	1	No Quantity							800			0
S3	2016	2016	2016	2	0	2	Export	112	Belarus	BLR	428	Latvia	LVA								52	INORGANIC CHEMICALS	1	No Quantity							87300			0
S3	2016	2016	2016	2	0	2	Export	112	Belarus	BLR	440	Lithuania	LTU								52	INORGANIC CHEMICALS	1	No Quantity							132700			0
S3	2016	2016	2016	2	0	2	Export	112	Belarus	BLR	458	Malaysia	MYS								52	INORGANIC CHEMICALS	1	No Quantity							28300			0
S3	2016	2016	2016	2	0	2	Export	112	Belarus	BLR	498	Rep. of Moldova	MDA								52	INORGANIC CHEMICALS	1	No Quantity							25400			0
S3	2016	2016	2016	2	0	2	Export	112	Belarus	BLR	616	Poland	POL								52	INORGANIC CHEMICALS	1	No Quantity							2456700			0
S3	2016	2016	2016	2	0	2	Export	112	Belarus	BLR	642	Romania	ROU								52	INORGANIC CHEMICALS	1	No Quantity							63700			0
S3	2016	2016	2016	2	0	2	Export	112	Belarus	BLR	643	Russian Federation	RUS								52	INORGANIC CHEMICALS	1	No Quantity							22362200			0
S3	2016	2016	2016	2	0	2	Export	112	Belarus	BLR	699	India	IND								52	INORGANIC CHEMICALS	1	No Quantity							2541200			0
S3	2016	2016	2016	2	0	2	Export	112	Belarus	BLR	704	Viet Nam	VNM								52	INORGANIC CHEMICALS	1	No Quantity							292000			0
S3	2016	2016	2016	2	0	2	Export	112	Belarus	BLR	729	Sudan	SDN								52	INORGANIC CHEMICALS	1	No Quantity							20100			0
S3	2016	2016	2016	2	0	2	Export	112	Belarus	BLR	762	Tajikistan	TJK								52	INORGANIC CHEMICALS	1	No Quantity							603200			0
S3	2016	2016	2016	2	0	2	Export	112	Belarus	BLR	795	Turkmenistan	TKM								52	INORGANIC CHEMICALS	1	No Quantity							21000			0
S3	2016	2016	2016	2	0	2	Export	112	Belarus	BLR	804	Ukraine	UKR								52	INORGANIC CHEMICALS	1	No Quantity							4101600			0
S3	2016	2016	2016	2	0	2	Export	112	Belarus	BLR	842	USA	USA								52	INORGANIC CHEMICALS	1	No Quantity							42300			0
S3	2016	2016	2016	2	0	2	Export	112	Belarus	BLR	860	Uzbekistan	UZB								52	INORGANIC CHEMICALS	1	No Quantity							98300			0
S3	2016	2016	2016	2	0	2	Export	108	Burundi	BDI	0	World	WLD								53	DYES,COLOURING MATERIALS	1	No Quantity							12945			0
S3	2016	2016	2016	2	0	2	Export	108	Burundi	BDI	180	Dem. Rep. of the Congo	COD								53	DYES,COLOURING MATERIALS	1	No Quantity							761			0
S3	2016	2016	2016	2	0	2	Export	108	Burundi	BDI	404	Kenya	KEN								53	DYES,COLOURING MATERIALS	1	No Quantity							3811			0
S3	2016	2016	2016	2	0	2	Export	108	Burundi	BDI	800	Uganda	UGA								53	DYES,COLOURING MATERIALS	1	No Quantity							8373			0
S3	2016	2016	2016	2	0	2	Export	112	Belarus	BLR	0	World	WLD								53	DYES,COLOURING MATERIALS	1	No Quantity							77119600			0
S3	2016	2016	2016	2	0	2	Export	112	Belarus	BLR	24	Angola	AGO								53	DYES,COLOURING MATERIALS	1	No Quantity							400			0
S3	2016	2016	2016	2	0	2	Export	112	Belarus	BLR	31	Azerbaijan	AZE								53	DYES,COLOURING MATERIALS	1	No Quantity							366900			0
S3	2016	2016	2016	2	0	2	Export	112	Belarus	BLR	51	Armenia	ARM								53	DYES,COLOURING MATERIALS	1	No Quantity							39600			0
S3	2016	2016	2016	2	0	2	Export	112	Belarus	BLR	100	Bulgaria	BGR								53	DYES,COLOURING MATERIALS	1	No Quantity							6600			0
S3	2016	2016	2016	2	0	2	Export	112	Belarus	BLR	124	Canada	CAN								53	DYES,COLOURING MATERIALS	1	No Quantity							1900			0
S3	2016	2016	2016	2	0	2	Export	112	Belarus	BLR	233	Estonia	EST								53	DYES,COLOURING MATERIALS	1	No Quantity							306000			0
S3	2016	2016	2016	2	0	2	Export	112	Belarus	BLR	251	France	FRA								53	DYES,COLOURING MATERIALS	1	No Quantity							700			0
S3	2016	2016	2016	2	0	2	Export	112	Belarus	BLR	268	Georgia	GEO								53	DYES,COLOURING MATERIALS	1	No Quantity							221600			0
S3	2016	2016	2016	2	0	2	Export	112	Belarus	BLR	276	Germany	DEU								53	DYES,COLOURING MATERIALS	1	No Quantity							1300			0
S3	2016	2016	2016	2	0	2	Export	112	Belarus	BLR	324	Guinea	GIN								53	DYES,COLOURING MATERIALS	1	No Quantity							8500			0
S3	2016	2016	2016	2	0	2	Export	112	Belarus	BLR	368	Iraq	IRQ								53	DYES,COLOURING MATERIALS	1	No Quantity							500			0
S3	2016	2016	2016	2	0	2	Export	112	Belarus	BLR	381	Italy	ITA								53	DYES,COLOURING MATERIALS	1	No Quantity							4000			0
S3	2016	2016	2016	2	0	2	Export	112	Belarus	BLR	398	Kazakhstan	KAZ								53	DYES,COLOURING MATERIALS	1	No Quantity							2820100			0
S3	2016	2016	2016	2	0	2	Export	112	Belarus	BLR	400	Jordan	JOR								53	DYES,COLOURING MATERIALS	1	No Quantity							100			0
S3	2016	2016	2016	2	0	2	Export	112	Belarus	BLR	404	Kenya	KEN								53	DYES,COLOURING MATERIALS	1	No Quantity							800			0
S3	2016	2016	2016	2	0	2	Export	112	Belarus	BLR	417	Kyrgyzstan	KGZ								53	DYES,COLOURING MATERIALS	1	No Quantity							168100			0
S3	2016	2016	2016	2	0	2	Export	112	Belarus	BLR	428	Latvia	LVA								53	DYES,COLOURING MATERIALS	1	No Quantity							10027500			0
S3	2016	2016	2016	2	0	2	Export	112	Belarus	BLR	440	Lithuania	LTU								53	DYES,COLOURING MATERIALS	1	No Quantity							5692600			0
S3	2016	2016	2016	2	0	2	Export	112	Belarus	BLR	498	Rep. of Moldova	MDA								53	DYES,COLOURING MATERIALS	1	No Quantity							470200			0
S3	2016	2016	2016	2	0	2	Export	112	Belarus	BLR	579	Norway	NOR								53	DYES,COLOURING MATERIALS	1	No Quantity							100			0
S3	2016	2016	2016	2	0	2	Export	112	Belarus	BLR	616	Poland	POL								53	DYES,COLOURING MATERIALS	1	No Quantity							1052100			0
S3	2016	2016	2016	2	0	2	Export	112	Belarus	BLR	642	Romania	ROU								53	DYES,COLOURING MATERIALS	1	No Quantity							26000			0
S3	2016	2016	2016	2	0	2	Export	112	Belarus	BLR	643	Russian Federation	RUS								53	DYES,COLOURING MATERIALS	1	No Quantity							52728600			0
S3	2016	2016	2016	2	0	2	Export	112	Belarus	BLR	688	Serbia	SRB								53	DYES,COLOURING MATERIALS	1	No Quantity							19100			0
S3	2016	2016	2016	2	0	2	Export	112	Belarus	BLR	699	India	IND								53	DYES,COLOURING MATERIALS	1	No Quantity							100			0
S3	2016	2016	2016	2	0	2	Export	112	Belarus	BLR	729	Sudan	SDN								53	DYES,COLOURING MATERIALS	1	No Quantity							14000			0
S3	2016	2016	2016	2	0	2	Export	112	Belarus	BLR	760	Syria	SYR								53	DYES,COLOURING MATERIALS	1	No Quantity							15100			0
S3	2016	2016	2016	2	0	2	Export	112	Belarus	BLR	792	Turkey	TUR								53	DYES,COLOURING MATERIALS	1	No Quantity							15800			0
S3	2016	2016	2016	2	0	2	Export	112	Belarus	BLR	795	Turkmenistan	TKM								53	DYES,COLOURING MATERIALS	1	No Quantity							815100			0
S3	2016	2016	2016	2	0	2	Export	112	Belarus	BLR	800	Uganda	UGA								53	DYES,COLOURING MATERIALS	1	No Quantity							26700			0
S3	2016	2016	2016	2	0	2	Export	112	Belarus	BLR	804	Ukraine	UKR								53	DYES,COLOURING MATERIALS	1	No Quantity							2133600			0
S3	2016	2016	2016	2	0	2	Export	112	Belarus	BLR	842	USA	USA								53	DYES,COLOURING MATERIALS	1	No Quantity							1300			0
S3	2016	2016	2016	2	0	2	Export	112	Belarus	BLR	860	Uzbekistan	UZB								53	DYES,COLOURING MATERIALS	1	No Quantity							133700			0
S3	2016	2016	2016	2	0	2	Export	112	Belarus	BLR	862	Venezuela	VEN								53	DYES,COLOURING MATERIALS	1	No Quantity							900			0
S3	2016	2016	2016	2	0	2	Export	108	Burundi	BDI	0	World	WLD								54	MEDICINAL,PHARM.PRODUCTS	1	No Quantity							646377			0
S3	2016	2016	2016	2	0	2	Export	108	Burundi	BDI	56	Belgium	BEL								54	MEDICINAL,PHARM.PRODUCTS	1	No Quantity							3631			0
S3	2016	2016	2016	2	0	2	Export	108	Burundi	BDI	332	Haiti	HTI								54	MEDICINAL,PHARM.PRODUCTS	1	No Quantity							162			0
S3	2016	2016	2016	2	0	2	Export	108	Burundi	BDI	384	Côte d'Ivoire	CIV								54	MEDICINAL,PHARM.PRODUCTS	1	No Quantity							642543			0
S3	2016	2016	2016	2	0	2	Export	108	Burundi	BDI	646	Rwanda	RWA								54	MEDICINAL,PHARM.PRODUCTS	1	No Quantity							41			0
S3	2016	2016	2016	2	0	2	Export	112	Belarus	BLR	0	World	WLD								54	MEDICINAL,PHARM.PRODUCTS	1	No Quantity							162392100			0
S3	2016	2016	2016	2	0	2	Export	112	Belarus	BLR	4	Afghanistan	AFG								54	MEDICINAL,PHARM.PRODUCTS	1	No Quantity							262000			0
S3	2016	2016	2016	2	0	2	Export	112	Belarus	BLR	31	Azerbaijan	AZE								54	MEDICINAL,PHARM.PRODUCTS	1	No Quantity							2490200			0
S3	2016	2016	2016	2	0	2	Export	112	Belarus	BLR	51	Armenia	ARM								54	MEDICINAL,PHARM.PRODUCTS	1	No Quantity							1005000			0
S3	2016	2016	2016	2	0	2	Export	112	Belarus	BLR	100	Bulgaria	BGR								54	MEDICINAL,PHARM.PRODUCTS	1	No Quantity							14600			0
S3	2016	2016	2016	2	0	2	Export	112	Belarus	BLR	156	China	CHN								54	MEDICINAL,PHARM.PRODUCTS	1	No Quantity							132900			0
S3	2016	2016	2016	2	0	2	Export	112	Belarus	BLR	233	Estonia	EST								54	MEDICINAL,PHARM.PRODUCTS	1	No Quantity							83600			0
S3	2016	2016	2016	2	0	2	Export	112	Belarus	BLR	268	Georgia	GEO								54	MEDICINAL,PHARM.PRODUCTS	1	No Quantity							2138300			0
S3	2016	2016	2016	2	0	2	Export	112	Belarus	BLR	276	Germany	DEU								54	MEDICINAL,PHARM.PRODUCTS	1	No Quantity							382900			0
S3	2016	2016	2016	2	0	2	Export	112	Belarus	BLR	324	Guinea	GIN								54	MEDICINAL,PHARM.PRODUCTS	1	No Quantity							8000			0
S3	2016	2016	2016	2	0	2	Export	112	Belarus	BLR	348	Hungary	HUN								54	MEDICINAL,PHARM.PRODUCTS	1	No Quantity							81100			0
S3	2016	2016	2016	2	0	2	Export	112	Belarus	BLR	368	Iraq	IRQ								54	MEDICINAL,PHARM.PRODUCTS	1	No Quantity							224800			0
S3	2016	2016	2016	2	0	2	Export	112	Belarus	BLR	372	Ireland	IRL								54	MEDICINAL,PHARM.PRODUCTS	1	No Quantity							1300			0
S3	2016	2016	2016	2	0	2	Export	112	Belarus	BLR	381	Italy	ITA								54	MEDICINAL,PHARM.PRODUCTS	1	No Quantity							100600			0
S3	2016	2016	2016	2	0	2	Export	112	Belarus	BLR	398	Kazakhstan	KAZ								54	MEDICINAL,PHARM.PRODUCTS	1	No Quantity							13632300			0
S3	2016	2016	2016	2	0	2	Export	112	Belarus	BLR	400	Jordan	JOR								54	MEDICINAL,PHARM.PRODUCTS	1	No Quantity							100			0
S3	2016	2016	2016	2	0	2	Export	112	Belarus	BLR	410	Rep. of Korea	KOR								54	MEDICINAL,PHARM.PRODUCTS	1	No Quantity							48000			0
S3	2016	2016	2016	2	0	2	Export	112	Belarus	BLR	417	Kyrgyzstan	KGZ								54	MEDICINAL,PHARM.PRODUCTS	1	No Quantity							483300			0
S3	2016	2016	2016	2	0	2	Export	112	Belarus	BLR	428	Latvia	LVA								54	MEDICINAL,PHARM.PRODUCTS	1	No Quantity							71300			0
S3	2016	2016	2016	2	0	2	Export	112	Belarus	BLR	440	Lithuania	LTU								54	MEDICINAL,PHARM.PRODUCTS	1	No Quantity							1045900			0
S3	2016	2016	2016	2	0	2	Export	112	Belarus	BLR	496	Mongolia	MNG								54	MEDICINAL,PHARM.PRODUCTS	1	No Quantity							450400			0
S3	2016	2016	2016	2	0	2	Export	112	Belarus	BLR	498	Rep. of Moldova	MDA								54	MEDICINAL,PHARM.PRODUCTS	1	No Quantity							2973500			0
S3	2016	2016	2016	2	0	2	Export	112	Belarus	BLR	528	Netherlands	NLD								54	MEDICINAL,PHARM.PRODUCTS	1	No Quantity							278900			0
S3	2016	2016	2016	2	0	2	Export	112	Belarus	BLR	579	Norway	NOR								54	MEDICINAL,PHARM.PRODUCTS	1	No Quantity							100			0
S3	2016	2016	2016	2	0	2	Export	112	Belarus	BLR	616	Poland	POL								54	MEDICINAL,PHARM.PRODUCTS	1	No Quantity							3200			0
S3	2016	2016	2016	2	0	2	Export	112	Belarus	BLR	620	Portugal	PRT								54	MEDICINAL,PHARM.PRODUCTS	1	No Quantity							100			0
S3	2016	2016	2016	2	0	2	Export	112	Belarus	BLR	643	Russian Federation	RUS								54	MEDICINAL,PHARM.PRODUCTS	1	No Quantity							127029500			0
S3	2016	2016	2016	2	0	2	Export	112	Belarus	BLR	682	Saudi Arabia	SAU								54	MEDICINAL,PHARM.PRODUCTS	1	No Quantity							7000			0
S3	2016	2016	2016	2	0	2	Export	112	Belarus	BLR	688	Serbia	SRB								54	MEDICINAL,PHARM.PRODUCTS	1	No Quantity							4600			0
S3	2016	2016	2016	2	0	2	Export	112	Belarus	BLR	703	Slovakia	SVK								54	MEDICINAL,PHARM.PRODUCTS	1	No Quantity							239400			0
S3	2016	2016	2016	2	0	2	Export	112	Belarus	BLR	704	Viet Nam	VNM								54	MEDICINAL,PHARM.PRODUCTS	1	No Quantity							1076700			0
S3	2016	2016	2016	2	0	2	Export	112	Belarus	BLR	752	Sweden	SWE								54	MEDICINAL,PHARM.PRODUCTS	1	No Quantity							1700			0
S3	2016	2016	2016	2	0	2	Export	112	Belarus	BLR	757	Switzerland	CHE								54	MEDICINAL,PHARM.PRODUCTS	1	No Quantity							8000			0
S3	2016	2016	2016	2	0	2	Export	112	Belarus	BLR	760	Syria	SYR								54	MEDICINAL,PHARM.PRODUCTS	1	No Quantity							334800			0
S3	2016	2016	2016	2	0	2	Export	112	Belarus	BLR	762	Tajikistan	TJK								54	MEDICINAL,PHARM.PRODUCTS	1	No Quantity							390300			0
S3	2016	2016	2016	2	0	2	Export	112	Belarus	BLR	784	United Arab Emirates	ARE								54	MEDICINAL,PHARM.PRODUCTS	1	No Quantity							34900			0
S3	2016	2016	2016	2	0	2	Export	112	Belarus	BLR	795	Turkmenistan	TKM								54	MEDICINAL,PHARM.PRODUCTS	1	No Quantity							2946400			0
S3	2016	2016	2016	2	0	2	Export	112	Belarus	BLR	800	Uganda	UGA								54	MEDICINAL,PHARM.PRODUCTS	1	No Quantity							4200			0
S3	2016	2016	2016	2	0	2	Export	112	Belarus	BLR	804	Ukraine	UKR								54	MEDICINAL,PHARM.PRODUCTS	1	No Quantity							1321200			0
S3	2016	2016	2016	2	0	2	Export	112	Belarus	BLR	807	North Macedonia	MKD								54	MEDICINAL,PHARM.PRODUCTS	1	No Quantity							26400			0
S3	2016	2016	2016	2	0	2	Export	112	Belarus	BLR	826	United Kingdom	GBR								54	MEDICINAL,PHARM.PRODUCTS	1	No Quantity							1100			0
S3	2016	2016	2016	2	0	2	Export	112	Belarus	BLR	842	USA	USA								54	MEDICINAL,PHARM.PRODUCTS	1	No Quantity							7600			0
S3	2016	2016	2016	2	0	2	Export	112	Belarus	BLR	860	Uzbekistan	UZB								54	MEDICINAL,PHARM.PRODUCTS	1	No Quantity							2240300			0
S3	2016	2016	2016	2	0	2	Export	112	Belarus	BLR	862	Venezuela	VEN								54	MEDICINAL,PHARM.PRODUCTS	1	No Quantity							805600			0
S3	2016	2016	2016	2	0	2	Export	108	Burundi	BDI	0	World	WLD								55	ESSENTL.OILS,PERFUME,ETC	1	No Quantity							4354729			0
S3	2016	2016	2016	2	0	2	Export	108	Burundi	BDI	180	Dem. Rep. of the Congo	COD								55	ESSENTL.OILS,PERFUME,ETC	1	No Quantity							2376806			0
S3	2016	2016	2016	2	0	2	Export	108	Burundi	BDI	251	France	FRA								55	ESSENTL.OILS,PERFUME,ETC	1	No Quantity							13071			0
S3	2016	2016	2016	2	0	2	Export	108	Burundi	BDI	466	Mali	MLI								55	ESSENTL.OILS,PERFUME,ETC	1	No Quantity							13			0
S3	2016	2016	2016	2	0	2	Export	108	Burundi	BDI	528	Netherlands	NLD								55	ESSENTL.OILS,PERFUME,ETC	1	No Quantity							372			0
S3	2016	2016	2016	2	0	2	Export	108	Burundi	BDI	646	Rwanda	RWA								55	ESSENTL.OILS,PERFUME,ETC	1	No Quantity							1597020			0
S3	2016	2016	2016	2	0	2	Export	108	Burundi	BDI	710	South Africa	ZAF								55	ESSENTL.OILS,PERFUME,ETC	1	No Quantity							49			0
S3	2016	2016	2016	2	0	2	Export	108	Burundi	BDI	834	United Rep. of Tanzania	TZA								55	ESSENTL.OILS,PERFUME,ETC	1	No Quantity							367397			0
S3	2016	2016	2016	2	0	2	Export	112	Belarus	BLR	0	World	WLD								55	ESSENTL.OILS,PERFUME,ETC	1	No Quantity							110084000			0
S3	2016	2016	2016	2	0	2	Export	112	Belarus	BLR	31	Azerbaijan	AZE								55	ESSENTL.OILS,PERFUME,ETC	1	No Quantity							1010400			0
S3	2016	2016	2016	2	0	2	Export	112	Belarus	BLR	36	Australia	AUS								55	ESSENTL.OILS,PERFUME,ETC	1	No Quantity							400			0
S3	2016	2016	2016	2	0	2	Export	112	Belarus	BLR	51	Armenia	ARM								55	ESSENTL.OILS,PERFUME,ETC	1	No Quantity							267700			0
S3	2016	2016	2016	2	0	2	Export	112	Belarus	BLR	56	Belgium	BEL								55	ESSENTL.OILS,PERFUME,ETC	1	No Quantity							15400			0
S3	2016	2016	2016	2	0	2	Export	112	Belarus	BLR	76	Brazil	BRA								55	ESSENTL.OILS,PERFUME,ETC	1	No Quantity							100			0
S3	2016	2016	2016	2	0	2	Export	112	Belarus	BLR	100	Bulgaria	BGR								55	ESSENTL.OILS,PERFUME,ETC	1	No Quantity							34700			0
S3	2016	2016	2016	2	0	2	Export	112	Belarus	BLR	124	Canada	CAN								55	ESSENTL.OILS,PERFUME,ETC	1	No Quantity							13600			0
S3	2016	2016	2016	2	0	2	Export	112	Belarus	BLR	156	China	CHN								55	ESSENTL.OILS,PERFUME,ETC	1	No Quantity							1600			0
S3	2016	2016	2016	2	0	2	Export	112	Belarus	BLR	196	Cyprus	CYP								55	ESSENTL.OILS,PERFUME,ETC	1	No Quantity							300			0
S3	2016	2016	2016	2	0	2	Export	112	Belarus	BLR	208	Denmark	DNK								55	ESSENTL.OILS,PERFUME,ETC	1	No Quantity							100			0
S3	2016	2016	2016	2	0	2	Export	112	Belarus	BLR	233	Estonia	EST								55	ESSENTL.OILS,PERFUME,ETC	1	No Quantity							172500			0
S3	2016	2016	2016	2	0	2	Export	112	Belarus	BLR	246	Finland	FIN								55	ESSENTL.OILS,PERFUME,ETC	1	No Quantity							200			0
S3	2016	2016	2016	2	0	2	Export	112	Belarus	BLR	251	France	FRA								55	ESSENTL.OILS,PERFUME,ETC	1	No Quantity							100			0
S3	2016	2016	2016	2	0	2	Export	112	Belarus	BLR	268	Georgia	GEO								55	ESSENTL.OILS,PERFUME,ETC	1	No Quantity							679800			0
S3	2016	2016	2016	2	0	2	Export	112	Belarus	BLR	276	Germany	DEU								55	ESSENTL.OILS,PERFUME,ETC	1	No Quantity							17300			0
S3	2016	2016	2016	2	0	2	Export	112	Belarus	BLR	348	Hungary	HUN								55	ESSENTL.OILS,PERFUME,ETC	1	No Quantity							10400			0
S3	2016	2016	2016	2	0	2	Export	112	Belarus	BLR	364	Iran	IRN								55	ESSENTL.OILS,PERFUME,ETC	1	No Quantity							6637900			0
S3	2016	2016	2016	2	0	2	Export	112	Belarus	BLR	368	Iraq	IRQ								55	ESSENTL.OILS,PERFUME,ETC	1	No Quantity							139000			0
S3	2016	2016	2016	2	0	2	Export	112	Belarus	BLR	372	Ireland	IRL								55	ESSENTL.OILS,PERFUME,ETC	1	No Quantity							200			0
S3	2016	2016	2016	2	0	2	Export	112	Belarus	BLR	376	Israel	ISR								55	ESSENTL.OILS,PERFUME,ETC	1	No Quantity							12400			0
S3	2016	2016	2016	2	0	2	Export	112	Belarus	BLR	381	Italy	ITA								55	ESSENTL.OILS,PERFUME,ETC	1	No Quantity							21100			0
S3	2016	2016	2016	2	0	2	Export	112	Belarus	BLR	398	Kazakhstan	KAZ								55	ESSENTL.OILS,PERFUME,ETC	1	No Quantity							4370600			0
S3	2016	2016	2016	2	0	2	Export	112	Belarus	BLR	400	Jordan	JOR								55	ESSENTL.OILS,PERFUME,ETC	1	No Quantity							800			0
S3	2016	2016	2016	2	0	2	Export	112	Belarus	BLR	417	Kyrgyzstan	KGZ								55	ESSENTL.OILS,PERFUME,ETC	1	No Quantity							890600			0
S3	2016	2016	2016	2	0	2	Export	112	Belarus	BLR	428	Latvia	LVA								55	ESSENTL.OILS,PERFUME,ETC	1	No Quantity							1075300			0
S3	2016	2016	2016	2	0	2	Export	112	Belarus	BLR	440	Lithuania	LTU								55	ESSENTL.OILS,PERFUME,ETC	1	No Quantity							1126000			0
S3	2016	2016	2016	2	0	2	Export	112	Belarus	BLR	496	Mongolia	MNG								55	ESSENTL.OILS,PERFUME,ETC	1	No Quantity							221600			0
S3	2016	2016	2016	2	0	2	Export	112	Belarus	BLR	498	Rep. of Moldova	MDA								55	ESSENTL.OILS,PERFUME,ETC	1	No Quantity							1240900			0
S3	2016	2016	2016	2	0	2	Export	112	Belarus	BLR	528	Netherlands	NLD								55	ESSENTL.OILS,PERFUME,ETC	1	No Quantity							8300			0
S3	2016	2016	2016	2	0	2	Export	112	Belarus	BLR	579	Norway	NOR								55	ESSENTL.OILS,PERFUME,ETC	1	No Quantity							100			0
S3	2016	2016	2016	2	0	2	Export	112	Belarus	BLR	616	Poland	POL								55	ESSENTL.OILS,PERFUME,ETC	1	No Quantity							978000			0
S3	2016	2016	2016	2	0	2	Export	112	Belarus	BLR	642	Romania	ROU								55	ESSENTL.OILS,PERFUME,ETC	1	No Quantity							2800			0
S3	2016	2016	2016	2	0	2	Export	112	Belarus	BLR	643	Russian Federation	RUS								55	ESSENTL.OILS,PERFUME,ETC	1	No Quantity							70010600			0
S3	2016	2016	2016	2	0	2	Export	112	Belarus	BLR	688	Serbia	SRB								55	ESSENTL.OILS,PERFUME,ETC	1	No Quantity							10400			0
S3	2016	2016	2016	2	0	2	Export	112	Belarus	BLR	703	Slovakia	SVK								55	ESSENTL.OILS,PERFUME,ETC	1	No Quantity							2100			0
S3	2016	2016	2016	2	0	2	Export	112	Belarus	BLR	704	Viet Nam	VNM								55	ESSENTL.OILS,PERFUME,ETC	1	No Quantity							4900			0
S3	2016	2016	2016	2	0	2	Export	112	Belarus	BLR	724	Spain	ESP								55	ESSENTL.OILS,PERFUME,ETC	1	No Quantity							1400			0
S3	2016	2016	2016	2	0	2	Export	112	Belarus	BLR	752	Sweden	SWE								55	ESSENTL.OILS,PERFUME,ETC	1	No Quantity							200			0
S3	2016	2016	2016	2	0	2	Export	112	Belarus	BLR	762	Tajikistan	TJK								55	ESSENTL.OILS,PERFUME,ETC	1	No Quantity							931900			0
S3	2016	2016	2016	2	0	2	Export	112	Belarus	BLR	784	United Arab Emirates	ARE								55	ESSENTL.OILS,PERFUME,ETC	1	No Quantity							400			0
S3	2016	2016	2016	2	0	2	Export	112	Belarus	BLR	795	Turkmenistan	TKM								55	ESSENTL.OILS,PERFUME,ETC	1	No Quantity							16700			0
S3	2016	2016	2016	2	0	2	Export	112	Belarus	BLR	804	Ukraine	UKR								55	ESSENTL.OILS,PERFUME,ETC	1	No Quantity							7768300			0
S3	2016	2016	2016	2	0	2	Export	112	Belarus	BLR	818	Egypt	EGY								55	ESSENTL.OILS,PERFUME,ETC	1	No Quantity							100			0
S3	2016	2016	2016	2	0	2	Export	112	Belarus	BLR	826	United Kingdom	GBR								55	ESSENTL.OILS,PERFUME,ETC	1	No Quantity							400			0
S3	2016	2016	2016	2	0	2	Export	112	Belarus	BLR	842	USA	USA								55	ESSENTL.OILS,PERFUME,ETC	1	No Quantity							46900			0
S3	2016	2016	2016	2	0	2	Export	112	Belarus	BLR	860	Uzbekistan	UZB								55	ESSENTL.OILS,PERFUME,ETC	1	No Quantity							349400			0
S3	2016	2016	2016	2	0	2	Export	112	Belarus	BLR	899	Areas, nes									55	ESSENTL.OILS,PERFUME,ETC	1	No Quantity							11990100			0
S3	2016	2016	2016	2	0	2	Export	112	Belarus	BLR	0	World	WLD								56	FERTILIZER,EXCEPT GRP272	1	No Quantity							2412839800			0
S3	2016	2016	2016	2	0	2	Export	112	Belarus	BLR	12	Algeria	DZA								56	FERTILIZER,EXCEPT GRP272	1	No Quantity							984800			0
S3	2016	2016	2016	2	0	2	Export	112	Belarus	BLR	24	Angola	AGO								56	FERTILIZER,EXCEPT GRP272	1	No Quantity							666900			0
S3	2016	2016	2016	2	0	2	Export	112	Belarus	BLR	31	Azerbaijan	AZE								56	FERTILIZER,EXCEPT GRP272	1	No Quantity							1077600			0
S3	2016	2016	2016	2	0	2	Export	112	Belarus	BLR	32	Argentina	ARG								56	FERTILIZER,EXCEPT GRP272	1	No Quantity							9109100			0
S3	2016	2016	2016	2	0	2	Export	112	Belarus	BLR	36	Australia	AUS								56	FERTILIZER,EXCEPT GRP272	1	No Quantity							2030700			0
S3	2016	2016	2016	2	0	2	Export	112	Belarus	BLR	40	Austria	AUT								56	FERTILIZER,EXCEPT GRP272	1	No Quantity							1372400			0
S3	2016	2016	2016	2	0	2	Export	112	Belarus	BLR	50	Bangladesh	BGD								56	FERTILIZER,EXCEPT GRP272	1	No Quantity							83714000			0
S3	2016	2016	2016	2	0	2	Export	112	Belarus	BLR	51	Armenia	ARM								56	FERTILIZER,EXCEPT GRP272	1	No Quantity							270900			0
S3	2016	2016	2016	2	0	2	Export	112	Belarus	BLR	56	Belgium	BEL								56	FERTILIZER,EXCEPT GRP272	1	No Quantity							51849200			0
S3	2016	2016	2016	2	0	2	Export	112	Belarus	BLR	70	Bosnia Herzegovina	BIH								56	FERTILIZER,EXCEPT GRP272	1	No Quantity							463700			0
S3	2016	2016	2016	2	0	2	Export	112	Belarus	BLR	76	Brazil	BRA								56	FERTILIZER,EXCEPT GRP272	1	No Quantity							435707500			0
S3	2016	2016	2016	2	0	2	Export	112	Belarus	BLR	84	Belize	BLZ								56	FERTILIZER,EXCEPT GRP272	1	No Quantity							630000			0
S3	2016	2016	2016	2	0	2	Export	112	Belarus	BLR	100	Bulgaria	BGR								56	FERTILIZER,EXCEPT GRP272	1	No Quantity							17000			0
S3	2016	2016	2016	2	0	2	Export	112	Belarus	BLR	104	Myanmar	MMR								56	FERTILIZER,EXCEPT GRP272	1	No Quantity							1934500			0
S3	2016	2016	2016	2	0	2	Export	112	Belarus	BLR	120	Cameroon	CMR								56	FERTILIZER,EXCEPT GRP272	1	No Quantity							1862500			0
S3	2016	2016	2016	2	0	2	Export	112	Belarus	BLR	124	Canada	CAN								56	FERTILIZER,EXCEPT GRP272	1	No Quantity							5791100			0
S3	2016	2016	2016	2	0	2	Export	112	Belarus	BLR	144	Sri Lanka	LKA								56	FERTILIZER,EXCEPT GRP272	1	No Quantity							15125000			0
S3	2016	2016	2016	2	0	2	Export	112	Belarus	BLR	148	Chad	TCD								56	FERTILIZER,EXCEPT GRP272	1	No Quantity							101000			0
S3	2016	2016	2016	2	0	2	Export	112	Belarus	BLR	156	China	CHN								56	FERTILIZER,EXCEPT GRP272	1	No Quantity							290048700			0
S3	2016	2016	2016	2	0	2	Export	112	Belarus	BLR	170	Colombia	COL								56	FERTILIZER,EXCEPT GRP272	1	No Quantity							20553000			0
S3	2016	2016	2016	2	0	2	Export	112	Belarus	BLR	178	Congo	COG								56	FERTILIZER,EXCEPT GRP272	1	No Quantity							316300			0
S3	2016	2016	2016	2	0	2	Export	112	Belarus	BLR	180	Dem. Rep. of the Congo	COD								56	FERTILIZER,EXCEPT GRP272	1	No Quantity							1207600			0
S3	2016	2016	2016	2	0	2	Export	112	Belarus	BLR	188	Costa Rica	CRI								56	FERTILIZER,EXCEPT GRP272	1	No Quantity							4217500			0
S3	2016	2016	2016	2	0	2	Export	112	Belarus	BLR	191	Croatia	HRV								56	FERTILIZER,EXCEPT GRP272	1	No Quantity							3825100			0
S3	2016	2016	2016	2	0	2	Export	112	Belarus	BLR	203	Czechia	CZE								56	FERTILIZER,EXCEPT GRP272	1	No Quantity							6472700			0
S3	2016	2016	2016	2	0	2	Export	112	Belarus	BLR	204	Benin	BEN								56	FERTILIZER,EXCEPT GRP272	1	No Quantity							25300			0
S3	2016	2016	2016	2	0	2	Export	112	Belarus	BLR	214	Dominican Rep.	DOM								56	FERTILIZER,EXCEPT GRP272	1	No Quantity							5140400			0
S3	2016	2016	2016	2	0	2	Export	112	Belarus	BLR	218	Ecuador	ECU								56	FERTILIZER,EXCEPT GRP272	1	No Quantity							16637500			0
S3	2016	2016	2016	2	0	2	Export	112	Belarus	BLR	233	Estonia	EST								56	FERTILIZER,EXCEPT GRP272	1	No Quantity							2304600			0
S3	2016	2016	2016	2	0	2	Export	112	Belarus	BLR	242	Fiji	FJI								56	FERTILIZER,EXCEPT GRP272	1	No Quantity							478300			0
S3	2016	2016	2016	2	0	2	Export	112	Belarus	BLR	251	France	FRA								56	FERTILIZER,EXCEPT GRP272	1	No Quantity							7868300			0
S3	2016	2016	2016	2	0	2	Export	112	Belarus	BLR	266	Gabon	GAB								56	FERTILIZER,EXCEPT GRP272	1	No Quantity							44700			0
S3	2016	2016	2016	2	0	2	Export	112	Belarus	BLR	268	Georgia	GEO								56	FERTILIZER,EXCEPT GRP272	1	No Quantity							654500			0
S3	2016	2016	2016	2	0	2	Export	112	Belarus	BLR	276	Germany	DEU								56	FERTILIZER,EXCEPT GRP272	1	No Quantity							14961200			0
S3	2016	2016	2016	2	0	2	Export	112	Belarus	BLR	288	Ghana	GHA								56	FERTILIZER,EXCEPT GRP272	1	No Quantity							1137600			0
S3	2016	2016	2016	2	0	2	Export	112	Belarus	BLR	300	Greece	GRC								56	FERTILIZER,EXCEPT GRP272	1	No Quantity							185400			0
S3	2016	2016	2016	2	0	2	Export	112	Belarus	BLR	320	Guatemala	GTM								56	FERTILIZER,EXCEPT GRP272	1	No Quantity							9535400			0
S3	2016	2016	2016	2	0	2	Export	112	Belarus	BLR	324	Guinea	GIN								56	FERTILIZER,EXCEPT GRP272	1	No Quantity							13900			0
S3	2016	2016	2016	2	0	2	Export	112	Belarus	BLR	328	Guyana	GUY								56	FERTILIZER,EXCEPT GRP272	1	No Quantity							1265900			0
S3	2016	2016	2016	2	0	2	Export	112	Belarus	BLR	348	Hungary	HUN								56	FERTILIZER,EXCEPT GRP272	1	No Quantity							7153300			0
S3	2016	2016	2016	2	0	2	Export	112	Belarus	BLR	360	Indonesia	IDN								56	FERTILIZER,EXCEPT GRP272	1	No Quantity							134266400			0
S3	2016	2016	2016	2	0	2	Export	112	Belarus	BLR	368	Iraq	IRQ								56	FERTILIZER,EXCEPT GRP272	1	No Quantity							127400			0
S3	2016	2016	2016	2	0	2	Export	112	Belarus	BLR	372	Ireland	IRL								56	FERTILIZER,EXCEPT GRP272	1	No Quantity							2187700			0
S3	2016	2016	2016	2	0	2	Export	112	Belarus	BLR	381	Italy	ITA								56	FERTILIZER,EXCEPT GRP272	1	No Quantity							18199300			0
S3	2016	2016	2016	2	0	2	Export	112	Belarus	BLR	384	Côte d'Ivoire	CIV								56	FERTILIZER,EXCEPT GRP272	1	No Quantity							14889900			0
S3	2016	2016	2016	2	0	2	Export	112	Belarus	BLR	392	Japan	JPN								56	FERTILIZER,EXCEPT GRP272	1	No Quantity							8300800			0
S3	2016	2016	2016	2	0	2	Export	112	Belarus	BLR	398	Kazakhstan	KAZ								56	FERTILIZER,EXCEPT GRP272	1	No Quantity							111800			0
S3	2016	2016	2016	2	0	2	Export	112	Belarus	BLR	404	Kenya	KEN								56	FERTILIZER,EXCEPT GRP272	1	No Quantity							1712300			0
S3	2016	2016	2016	2	0	2	Export	112	Belarus	BLR	410	Rep. of Korea	KOR								56	FERTILIZER,EXCEPT GRP272	1	No Quantity							26339500			0
S3	2016	2016	2016	2	0	2	Export	112	Belarus	BLR	414	Kuwait	KWT								56	FERTILIZER,EXCEPT GRP272	1	No Quantity							3006200			0
S3	2016	2016	2016	2	0	2	Export	112	Belarus	BLR	428	Latvia	LVA								56	FERTILIZER,EXCEPT GRP272	1	No Quantity							9765000			0
S3	2016	2016	2016	2	0	2	Export	112	Belarus	BLR	440	Lithuania	LTU								56	FERTILIZER,EXCEPT GRP272	1	No Quantity							80499800			0
S3	2016	2016	2016	2	0	2	Export	112	Belarus	BLR	458	Malaysia	MYS								56	FERTILIZER,EXCEPT GRP272	1	No Quantity							104805000			0
S3	2016	2016	2016	2	0	2	Export	112	Belarus	BLR	466	Mali	MLI								56	FERTILIZER,EXCEPT GRP272	1	No Quantity							21053600			0
S3	2016	2016	2016	2	0	2	Export	112	Belarus	BLR	480	Mauritius	MUS								56	FERTILIZER,EXCEPT GRP272	1	No Quantity							13500			0
S3	2016	2016	2016	2	0	2	Export	112	Belarus	BLR	484	Mexico	MEX								56	FERTILIZER,EXCEPT GRP272	1	No Quantity							762800			0
S3	2016	2016	2016	2	0	2	Export	112	Belarus	BLR	490	Other Asia, nes									56	FERTILIZER,EXCEPT GRP272	1	No Quantity							11218900			0
S3	2016	2016	2016	2	0	2	Export	112	Belarus	BLR	496	Mongolia	MNG								56	FERTILIZER,EXCEPT GRP272	1	No Quantity							91000			0
S3	2016	2016	2016	2	0	2	Export	112	Belarus	BLR	498	Rep. of Moldova	MDA								56	FERTILIZER,EXCEPT GRP272	1	No Quantity							437700			0
S3	2016	2016	2016	2	0	2	Export	112	Belarus	BLR	504	Morocco	MAR								56	FERTILIZER,EXCEPT GRP272	1	No Quantity							19655400			0
S3	2016	2016	2016	2	0	2	Export	112	Belarus	BLR	508	Mozambique	MOZ								56	FERTILIZER,EXCEPT GRP272	1	No Quantity							82800			0
S3	2016	2016	2016	2	0	2	Export	112	Belarus	BLR	512	Oman	OMN								56	FERTILIZER,EXCEPT GRP272	1	No Quantity							246500			0
S3	2016	2016	2016	2	0	2	Export	112	Belarus	BLR	528	Netherlands	NLD								56	FERTILIZER,EXCEPT GRP272	1	No Quantity							1026100			0
S3	2016	2016	2016	2	0	2	Export	112	Belarus	BLR	554	New Zealand	NZL								56	FERTILIZER,EXCEPT GRP272	1	No Quantity							18426100			0
S3	2016	2016	2016	2	0	2	Export	112	Belarus	BLR	558	Nicaragua	NIC								56	FERTILIZER,EXCEPT GRP272	1	No Quantity							1283700			0
S3	2016	2016	2016	2	0	2	Export	112	Belarus	BLR	566	Nigeria	NGA								56	FERTILIZER,EXCEPT GRP272	1	No Quantity							1053200			0
S3	2016	2016	2016	2	0	2	Export	112	Belarus	BLR	579	Norway	NOR								56	FERTILIZER,EXCEPT GRP272	1	No Quantity							84887500			0
S3	2016	2016	2016	2	0	2	Export	112	Belarus	BLR	586	Pakistan	PAK								56	FERTILIZER,EXCEPT GRP272	1	No Quantity							2764100			0
S3	2016	2016	2016	2	0	2	Export	112	Belarus	BLR	591	Panama	PAN								56	FERTILIZER,EXCEPT GRP272	1	No Quantity							763800			0
S3	2016	2016	2016	2	0	2	Export	112	Belarus	BLR	600	Paraguay	PRY								56	FERTILIZER,EXCEPT GRP272	1	No Quantity							9574900			0
S3	2016	2016	2016	2	0	2	Export	112	Belarus	BLR	604	Peru	PER								56	FERTILIZER,EXCEPT GRP272	1	No Quantity							5515000			0
S3	2016	2016	2016	2	0	2	Export	112	Belarus	BLR	608	Philippines	PHL								56	FERTILIZER,EXCEPT GRP272	1	No Quantity							8374300			0
S3	2016	2016	2016	2	0	2	Export	112	Belarus	BLR	616	Poland	POL								56	FERTILIZER,EXCEPT GRP272	1	No Quantity							129111700			0
S3	2016	2016	2016	2	0	2	Export	112	Belarus	BLR	620	Portugal	PRT								56	FERTILIZER,EXCEPT GRP272	1	No Quantity							1395200			0
S3	2016	2016	2016	2	0	2	Export	112	Belarus	BLR	634	Qatar	QAT								56	FERTILIZER,EXCEPT GRP272	1	No Quantity							608800			0
S3	2016	2016	2016	2	0	2	Export	112	Belarus	BLR	642	Romania	ROU								56	FERTILIZER,EXCEPT GRP272	1	No Quantity							2554100			0
S3	2016	2016	2016	2	0	2	Export	112	Belarus	BLR	643	Russian Federation	RUS								56	FERTILIZER,EXCEPT GRP272	1	No Quantity							20061200			0
S3	2016	2016	2016	2	0	2	Export	112	Belarus	BLR	686	Senegal	SEN								56	FERTILIZER,EXCEPT GRP272	1	No Quantity							6922600			0
S3	2016	2016	2016	2	0	2	Export	112	Belarus	BLR	688	Serbia	SRB								56	FERTILIZER,EXCEPT GRP272	1	No Quantity							1202900			0
S3	2016	2016	2016	2	0	2	Export	112	Belarus	BLR	694	Sierra Leone	SLE								56	FERTILIZER,EXCEPT GRP272	1	No Quantity							598100			0
S3	2016	2016	2016	2	0	2	Export	112	Belarus	BLR	699	India	IND								56	FERTILIZER,EXCEPT GRP272	1	No Quantity							233444700			0
S3	2016	2016	2016	2	0	2	Export	112	Belarus	BLR	702	Singapore	SGP								56	FERTILIZER,EXCEPT GRP272	1	No Quantity							158300			0
S3	2016	2016	2016	2	0	2	Export	112	Belarus	BLR	703	Slovakia	SVK								56	FERTILIZER,EXCEPT GRP272	1	No Quantity							209600			0
S3	2016	2016	2016	2	0	2	Export	112	Belarus	BLR	704	Viet Nam	VNM								56	FERTILIZER,EXCEPT GRP272	1	No Quantity							56203100			0
S3	2016	2016	2016	2	0	2	Export	112	Belarus	BLR	710	South Africa	ZAF								56	FERTILIZER,EXCEPT GRP272	1	No Quantity							1362000			0
S3	2016	2016	2016	2	0	2	Export	112	Belarus	BLR	724	Spain	ESP								56	FERTILIZER,EXCEPT GRP272	1	No Quantity							10076800			0
S3	2016	2016	2016	2	0	2	Export	112	Belarus	BLR	740	Suriname	SUR								56	FERTILIZER,EXCEPT GRP272	1	No Quantity							132000			0
S3	2016	2016	2016	2	0	2	Export	112	Belarus	BLR	752	Sweden	SWE								56	FERTILIZER,EXCEPT GRP272	1	No Quantity							18628000			0
S3	2016	2016	2016	2	0	2	Export	112	Belarus	BLR	764	Thailand	THA								56	FERTILIZER,EXCEPT GRP272	1	No Quantity							53109600			0
S3	2016	2016	2016	2	0	2	Export	112	Belarus	BLR	768	Togo	TGO								56	FERTILIZER,EXCEPT GRP272	1	No Quantity							901400			0
S3	2016	2016	2016	2	0	2	Export	112	Belarus	BLR	780	Trinidad and Tobago	TTO								56	FERTILIZER,EXCEPT GRP272	1	No Quantity							24100			0
S3	2016	2016	2016	2	0	2	Export	112	Belarus	BLR	784	United Arab Emirates	ARE								56	FERTILIZER,EXCEPT GRP272	1	No Quantity							978400			0
S3	2016	2016	2016	2	0	2	Export	112	Belarus	BLR	792	Turkey	TUR								56	FERTILIZER,EXCEPT GRP272	1	No Quantity							20425400			0
S3	2016	2016	2016	2	0	2	Export	112	Belarus	BLR	800	Uganda	UGA								56	FERTILIZER,EXCEPT GRP272	1	No Quantity							37100			0
S3	2016	2016	2016	2	0	2	Export	112	Belarus	BLR	804	Ukraine	UKR								56	FERTILIZER,EXCEPT GRP272	1	No Quantity							170792900			0
S3	2016	2016	2016	2	0	2	Export	112	Belarus	BLR	818	Egypt	EGY								56	FERTILIZER,EXCEPT GRP272	1	No Quantity							882400			0
S3	2016	2016	2016	2	0	2	Export	112	Belarus	BLR	826	United Kingdom	GBR								56	FERTILIZER,EXCEPT GRP272	1	No Quantity							6393700			0
S3	2016	2016	2016	2	0	2	Export	112	Belarus	BLR	834	United Rep. of Tanzania	TZA								56	FERTILIZER,EXCEPT GRP272	1	No Quantity							176100			0
S3	2016	2016	2016	2	0	2	Export	112	Belarus	BLR	842	USA	USA								56	FERTILIZER,EXCEPT GRP272	1	No Quantity							65295400			0
S3	2016	2016	2016	2	0	2	Export	112	Belarus	BLR	858	Uruguay	URY								56	FERTILIZER,EXCEPT GRP272	1	No Quantity							10455300			0
S3	2016	2016	2016	2	0	2	Export	112	Belarus	BLR	894	Zambia	ZMB								56	FERTILIZER,EXCEPT GRP272	1	No Quantity							2501800			0
S3	2016	2016	2016	2	0	2	Export	108	Burundi	BDI	0	World	WLD								57	PLASTICS IN PRIMARY FORM	1	No Quantity							6127			0
S3	2016	2016	2016	2	0	2	Export	108	Burundi	BDI	404	Kenya	KEN								57	PLASTICS IN PRIMARY FORM	1	No Quantity							2532			0
S3	2016	2016	2016	2	0	2	Export	108	Burundi	BDI	800	Uganda	UGA								57	PLASTICS IN PRIMARY FORM	1	No Quantity							3595			0
S3	2016	2016	2016	2	0	2	Export	112	Belarus	BLR	0	World	WLD								57	PLASTICS IN PRIMARY FORM	1	No Quantity							363188800			0
S3	2016	2016	2016	2	0	2	Export	112	Belarus	BLR	31	Azerbaijan	AZE								57	PLASTICS IN PRIMARY FORM	1	No Quantity							7700			0
S3	2016	2016	2016	2	0	2	Export	112	Belarus	BLR	36	Australia	AUS								57	PLASTICS IN PRIMARY FORM	1	No Quantity							100			0
S3	2016	2016	2016	2	0	2	Export	112	Belarus	BLR	40	Austria	AUT								57	PLASTICS IN PRIMARY FORM	1	No Quantity							12800			0
S3	2016	2016	2016	2	0	2	Export	112	Belarus	BLR	51	Armenia	ARM								57	PLASTICS IN PRIMARY FORM	1	No Quantity							520200			0
S3	2016	2016	2016	2	0	2	Export	112	Belarus	BLR	56	Belgium	BEL								57	PLASTICS IN PRIMARY FORM	1	No Quantity							10833400			0
S3	2016	2016	2016	2	0	2	Export	112	Belarus	BLR	70	Bosnia Herzegovina	BIH								57	PLASTICS IN PRIMARY FORM	1	No Quantity							35600			0
S3	2016	2016	2016	2	0	2	Export	112	Belarus	BLR	76	Brazil	BRA								57	PLASTICS IN PRIMARY FORM	1	No Quantity							56200			0
S3	2016	2016	2016	2	0	2	Export	112	Belarus	BLR	100	Bulgaria	BGR								57	PLASTICS IN PRIMARY FORM	1	No Quantity							3700			0
S3	2016	2016	2016	2	0	2	Export	112	Belarus	BLR	156	China	CHN								57	PLASTICS IN PRIMARY FORM	1	No Quantity							48459400			0
S3	2016	2016	2016	2	0	2	Export	112	Belarus	BLR	203	Czechia	CZE								57	PLASTICS IN PRIMARY FORM	1	No Quantity							2025700			0
S3	2016	2016	2016	2	0	2	Export	112	Belarus	BLR	233	Estonia	EST								57	PLASTICS IN PRIMARY FORM	1	No Quantity							19800			0
S3	2016	2016	2016	2	0	2	Export	112	Belarus	BLR	246	Finland	FIN								57	PLASTICS IN PRIMARY FORM	1	No Quantity							100			0
S3	2016	2016	2016	2	0	2	Export	112	Belarus	BLR	268	Georgia	GEO								57	PLASTICS IN PRIMARY FORM	1	No Quantity							248800			0
S3	2016	2016	2016	2	0	2	Export	112	Belarus	BLR	276	Germany	DEU								57	PLASTICS IN PRIMARY FORM	1	No Quantity							10338300			0
S3	2016	2016	2016	2	0	2	Export	112	Belarus	BLR	344	China, Hong Kong SAR	HKG								57	PLASTICS IN PRIMARY FORM	1	No Quantity							1900			0
S3	2016	2016	2016	2	0	2	Export	112	Belarus	BLR	348	Hungary	HUN								57	PLASTICS IN PRIMARY FORM	1	No Quantity							306100			0
S3	2016	2016	2016	2	0	2	Export	112	Belarus	BLR	360	Indonesia	IDN								57	PLASTICS IN PRIMARY FORM	1	No Quantity							467900			0
S3	2016	2016	2016	2	0	2	Export	112	Belarus	BLR	376	Israel	ISR								57	PLASTICS IN PRIMARY FORM	1	No Quantity							573800			0
S3	2016	2016	2016	2	0	2	Export	112	Belarus	BLR	381	Italy	ITA								57	PLASTICS IN PRIMARY FORM	1	No Quantity							27300			0
S3	2016	2016	2016	2	0	2	Export	112	Belarus	BLR	398	Kazakhstan	KAZ								57	PLASTICS IN PRIMARY FORM	1	No Quantity							3167900			0
S3	2016	2016	2016	2	0	2	Export	112	Belarus	BLR	410	Rep. of Korea	KOR								57	PLASTICS IN PRIMARY FORM	1	No Quantity							152900			0
S3	2016	2016	2016	2	0	2	Export	112	Belarus	BLR	417	Kyrgyzstan	KGZ								57	PLASTICS IN PRIMARY FORM	1	No Quantity							304200			0
S3	2016	2016	2016	2	0	2	Export	112	Belarus	BLR	428	Latvia	LVA								57	PLASTICS IN PRIMARY FORM	1	No Quantity							6366500			0
S3	2016	2016	2016	2	0	2	Export	112	Belarus	BLR	440	Lithuania	LTU								57	PLASTICS IN PRIMARY FORM	1	No Quantity							9750400			0
S3	2016	2016	2016	2	0	2	Export	112	Belarus	BLR	442	Luxembourg	LUX								57	PLASTICS IN PRIMARY FORM	1	No Quantity							49400			0
S3	2016	2016	2016	2	0	2	Export	112	Belarus	BLR	498	Rep. of Moldova	MDA								57	PLASTICS IN PRIMARY FORM	1	No Quantity							1971800			0
S3	2016	2016	2016	2	0	2	Export	112	Belarus	BLR	528	Netherlands	NLD								57	PLASTICS IN PRIMARY FORM	1	No Quantity							448000			0
S3	2016	2016	2016	2	0	2	Export	112	Belarus	BLR	616	Poland	POL								57	PLASTICS IN PRIMARY FORM	1	No Quantity							3256100			0
S3	2016	2016	2016	2	0	2	Export	112	Belarus	BLR	643	Russian Federation	RUS								57	PLASTICS IN PRIMARY FORM	1	No Quantity							216951300			0
S3	2016	2016	2016	2	0	2	Export	112	Belarus	BLR	688	Serbia	SRB								57	PLASTICS IN PRIMARY FORM	1	No Quantity							133700			0
S3	2016	2016	2016	2	0	2	Export	112	Belarus	BLR	699	India	IND								57	PLASTICS IN PRIMARY FORM	1	No Quantity							1805800			0
S3	2016	2016	2016	2	0	2	Export	112	Belarus	BLR	703	Slovakia	SVK								57	PLASTICS IN PRIMARY FORM	1	No Quantity							4793300			0
S3	2016	2016	2016	2	0	2	Export	112	Belarus	BLR	704	Viet Nam	VNM								57	PLASTICS IN PRIMARY FORM	1	No Quantity							1819700			0
S3	2016	2016	2016	2	0	2	Export	112	Belarus	BLR	724	Spain	ESP								57	PLASTICS IN PRIMARY FORM	1	No Quantity							28300			0
S3	2016	2016	2016	2	0	2	Export	112	Belarus	BLR	752	Sweden	SWE								57	PLASTICS IN PRIMARY FORM	1	No Quantity							69900			0
S3	2016	2016	2016	2	0	2	Export	112	Belarus	BLR	760	Syria	SYR								57	PLASTICS IN PRIMARY FORM	1	No Quantity							600			0
S3	2016	2016	2016	2	0	2	Export	112	Belarus	BLR	762	Tajikistan	TJK								57	PLASTICS IN PRIMARY FORM	1	No Quantity							753200			0
S3	2016	2016	2016	2	0	2	Export	112	Belarus	BLR	764	Thailand	THA								57	PLASTICS IN PRIMARY FORM	1	No Quantity							22600			0
S3	2016	2016	2016	2	0	2	Export	112	Belarus	BLR	788	Tunisia	TUN								57	PLASTICS IN PRIMARY FORM	1	No Quantity							66700			0
S3	2016	2016	2016	2	0	2	Export	112	Belarus	BLR	792	Turkey	TUR								57	PLASTICS IN PRIMARY FORM	1	No Quantity							2009500			0
S3	2016	2016	2016	2	0	2	Export	112	Belarus	BLR	795	Turkmenistan	TKM								57	PLASTICS IN PRIMARY FORM	1	No Quantity							111000			0
S3	2016	2016	2016	2	0	2	Export	112	Belarus	BLR	804	Ukraine	UKR								57	PLASTICS IN PRIMARY FORM	1	No Quantity							29717500			0
S3	2016	2016	2016	2	0	2	Export	112	Belarus	BLR	842	USA	USA								57	PLASTICS IN PRIMARY FORM	1	No Quantity							2100			0
S3	2016	2016	2016	2	0	2	Export	112	Belarus	BLR	860	Uzbekistan	UZB								57	PLASTICS IN PRIMARY FORM	1	No Quantity							5497600			0
S3	2016	2016	2016	2	0	2	Export	108	Burundi	BDI	0	World	WLD								58	PLASTIC,NON-PRIMARY FORM	1	No Quantity							2995			0
S3	2016	2016	2016	2	0	2	Export	108	Burundi	BDI	646	Rwanda	RWA								58	PLASTIC,NON-PRIMARY FORM	1	No Quantity							2995			0
S3	2016	2016	2016	2	0	2	Export	112	Belarus	BLR	0	World	WLD								58	PLASTIC,NON-PRIMARY FORM	1	No Quantity							233504200			0
S3	2016	2016	2016	2	0	2	Export	112	Belarus	BLR	4	Afghanistan	AFG								58	PLASTIC,NON-PRIMARY FORM	1	No Quantity							700			0
S3	2016	2016	2016	2	0	2	Export	112	Belarus	BLR	31	Azerbaijan	AZE								58	PLASTIC,NON-PRIMARY FORM	1	No Quantity							987100			0
S3	2016	2016	2016	2	0	2	Export	112	Belarus	BLR	40	Austria	AUT								58	PLASTIC,NON-PRIMARY FORM	1	No Quantity							400			0
S3	2016	2016	2016	2	0	2	Export	112	Belarus	BLR	51	Armenia	ARM								58	PLASTIC,NON-PRIMARY FORM	1	No Quantity							345200			0
S3	2016	2016	2016	2	0	2	Export	112	Belarus	BLR	56	Belgium	BEL								58	PLASTIC,NON-PRIMARY FORM	1	No Quantity							700			0
S3	2016	2016	2016	2	0	2	Export	112	Belarus	BLR	100	Bulgaria	BGR								58	PLASTIC,NON-PRIMARY FORM	1	No Quantity							133300			0
S3	2016	2016	2016	2	0	2	Export	112	Belarus	BLR	124	Canada	CAN								58	PLASTIC,NON-PRIMARY FORM	1	No Quantity							13200			0
S3	2016	2016	2016	2	0	2	Export	112	Belarus	BLR	156	China	CHN								58	PLASTIC,NON-PRIMARY FORM	1	No Quantity							3500			0
S3	2016	2016	2016	2	0	2	Export	112	Belarus	BLR	191	Croatia	HRV								58	PLASTIC,NON-PRIMARY FORM	1	No Quantity							47500			0
S3	2016	2016	2016	2	0	2	Export	112	Belarus	BLR	192	Cuba	CUB								58	PLASTIC,NON-PRIMARY FORM	1	No Quantity							3200			0
S3	2016	2016	2016	2	0	2	Export	112	Belarus	BLR	203	Czechia	CZE								58	PLASTIC,NON-PRIMARY FORM	1	No Quantity							440200			0
S3	2016	2016	2016	2	0	2	Export	112	Belarus	BLR	208	Denmark	DNK								58	PLASTIC,NON-PRIMARY FORM	1	No Quantity							583400			0
S3	2016	2016	2016	2	0	2	Export	112	Belarus	BLR	233	Estonia	EST								58	PLASTIC,NON-PRIMARY FORM	1	No Quantity							336100			0
S3	2016	2016	2016	2	0	2	Export	112	Belarus	BLR	246	Finland	FIN								58	PLASTIC,NON-PRIMARY FORM	1	No Quantity							100			0
S3	2016	2016	2016	2	0	2	Export	112	Belarus	BLR	251	France	FRA								58	PLASTIC,NON-PRIMARY FORM	1	No Quantity							116300			0
S3	2016	2016	2016	2	0	2	Export	112	Belarus	BLR	268	Georgia	GEO								58	PLASTIC,NON-PRIMARY FORM	1	No Quantity							219500			0
S3	2016	2016	2016	2	0	2	Export	112	Belarus	BLR	276	Germany	DEU								58	PLASTIC,NON-PRIMARY FORM	1	No Quantity							1796300			0
S3	2016	2016	2016	2	0	2	Export	112	Belarus	BLR	288	Ghana	GHA								58	PLASTIC,NON-PRIMARY FORM	1	No Quantity							500			0
S3	2016	2016	2016	2	0	2	Export	112	Belarus	BLR	324	Guinea	GIN								58	PLASTIC,NON-PRIMARY FORM	1	No Quantity							2400			0
S3	2016	2016	2016	2	0	2	Export	112	Belarus	BLR	348	Hungary	HUN								58	PLASTIC,NON-PRIMARY FORM	1	No Quantity							202100			0
S3	2016	2016	2016	2	0	2	Export	112	Belarus	BLR	364	Iran	IRN								58	PLASTIC,NON-PRIMARY FORM	1	No Quantity							14700			0
S3	2016	2016	2016	2	0	2	Export	112	Belarus	BLR	368	Iraq	IRQ								58	PLASTIC,NON-PRIMARY FORM	1	No Quantity							24200			0
S3	2016	2016	2016	2	0	2	Export	112	Belarus	BLR	372	Ireland	IRL								58	PLASTIC,NON-PRIMARY FORM	1	No Quantity							3000			0
S3	2016	2016	2016	2	0	2	Export	112	Belarus	BLR	376	Israel	ISR								58	PLASTIC,NON-PRIMARY FORM	1	No Quantity							36400			0
S3	2016	2016	2016	2	0	2	Export	112	Belarus	BLR	381	Italy	ITA								58	PLASTIC,NON-PRIMARY FORM	1	No Quantity							108100			0
S3	2016	2016	2016	2	0	2	Export	112	Belarus	BLR	398	Kazakhstan	KAZ								58	PLASTIC,NON-PRIMARY FORM	1	No Quantity							4810100			0
S3	2016	2016	2016	2	0	2	Export	112	Belarus	BLR	414	Kuwait	KWT								58	PLASTIC,NON-PRIMARY FORM	1	No Quantity							700			0
S3	2016	2016	2016	2	0	2	Export	112	Belarus	BLR	417	Kyrgyzstan	KGZ								58	PLASTIC,NON-PRIMARY FORM	1	No Quantity							456900			0
S3	2016	2016	2016	2	0	2	Export	112	Belarus	BLR	428	Latvia	LVA								58	PLASTIC,NON-PRIMARY FORM	1	No Quantity							965400			0
S3	2016	2016	2016	2	0	2	Export	112	Belarus	BLR	440	Lithuania	LTU								58	PLASTIC,NON-PRIMARY FORM	1	No Quantity							2297100			0
S3	2016	2016	2016	2	0	2	Export	112	Belarus	BLR	496	Mongolia	MNG								58	PLASTIC,NON-PRIMARY FORM	1	No Quantity							500			0
S3	2016	2016	2016	2	0	2	Export	112	Belarus	BLR	498	Rep. of Moldova	MDA								58	PLASTIC,NON-PRIMARY FORM	1	No Quantity							2613600			0
S3	2016	2016	2016	2	0	2	Export	112	Belarus	BLR	512	Oman	OMN								58	PLASTIC,NON-PRIMARY FORM	1	No Quantity							40000			0
S3	2016	2016	2016	2	0	2	Export	112	Belarus	BLR	528	Netherlands	NLD								58	PLASTIC,NON-PRIMARY FORM	1	No Quantity							98200			0
S3	2016	2016	2016	2	0	2	Export	112	Belarus	BLR	579	Norway	NOR								58	PLASTIC,NON-PRIMARY FORM	1	No Quantity							300			0
S3	2016	2016	2016	2	0	2	Export	112	Belarus	BLR	586	Pakistan	PAK								58	PLASTIC,NON-PRIMARY FORM	1	No Quantity							2800			0
S3	2016	2016	2016	2	0	2	Export	112	Belarus	BLR	616	Poland	POL								58	PLASTIC,NON-PRIMARY FORM	1	No Quantity							2309000			0
S3	2016	2016	2016	2	0	2	Export	112	Belarus	BLR	642	Romania	ROU								58	PLASTIC,NON-PRIMARY FORM	1	No Quantity							460400			0
S3	2016	2016	2016	2	0	2	Export	112	Belarus	BLR	643	Russian Federation	RUS								58	PLASTIC,NON-PRIMARY FORM	1	No Quantity							201654600			0
S3	2016	2016	2016	2	0	2	Export	112	Belarus	BLR	688	Serbia	SRB								58	PLASTIC,NON-PRIMARY FORM	1	No Quantity							5200			0
S3	2016	2016	2016	2	0	2	Export	112	Belarus	BLR	703	Slovakia	SVK								58	PLASTIC,NON-PRIMARY FORM	1	No Quantity							579400			0
S3	2016	2016	2016	2	0	2	Export	112	Belarus	BLR	704	Viet Nam	VNM								58	PLASTIC,NON-PRIMARY FORM	1	No Quantity							300			0
S3	2016	2016	2016	2	0	2	Export	112	Belarus	BLR	724	Spain	ESP								58	PLASTIC,NON-PRIMARY FORM	1	No Quantity							800			0
S3	2016	2016	2016	2	0	2	Export	112	Belarus	BLR	729	Sudan	SDN								58	PLASTIC,NON-PRIMARY FORM	1	No Quantity							100			0
S3	2016	2016	2016	2	0	2	Export	112	Belarus	BLR	757	Switzerland	CHE								58	PLASTIC,NON-PRIMARY FORM	1	No Quantity							189400			0
S3	2016	2016	2016	2	0	2	Export	112	Belarus	BLR	762	Tajikistan	TJK								58	PLASTIC,NON-PRIMARY FORM	1	No Quantity							1100			0
S3	2016	2016	2016	2	0	2	Export	112	Belarus	BLR	784	United Arab Emirates	ARE								58	PLASTIC,NON-PRIMARY FORM	1	No Quantity							100			0
S3	2016	2016	2016	2	0	2	Export	112	Belarus	BLR	792	Turkey	TUR								58	PLASTIC,NON-PRIMARY FORM	1	No Quantity							165800			0
S3	2016	2016	2016	2	0	2	Export	112	Belarus	BLR	795	Turkmenistan	TKM								58	PLASTIC,NON-PRIMARY FORM	1	No Quantity							1119200			0
S3	2016	2016	2016	2	0	2	Export	112	Belarus	BLR	804	Ukraine	UKR								58	PLASTIC,NON-PRIMARY FORM	1	No Quantity							10041200			0
S3	2016	2016	2016	2	0	2	Export	112	Belarus	BLR	818	Egypt	EGY								58	PLASTIC,NON-PRIMARY FORM	1	No Quantity							105200			0
S3	2016	2016	2016	2	0	2	Export	112	Belarus	BLR	826	United Kingdom	GBR								58	PLASTIC,NON-PRIMARY FORM	1	No Quantity							28000			0
S3	2016	2016	2016	2	0	2	Export	112	Belarus	BLR	842	USA	USA								58	PLASTIC,NON-PRIMARY FORM	1	No Quantity							14100			0
S3	2016	2016	2016	2	0	2	Export	112	Belarus	BLR	860	Uzbekistan	UZB								58	PLASTIC,NON-PRIMARY FORM	1	No Quantity							125800			0
S3	2016	2016	2016	2	0	2	Export	112	Belarus	BLR	862	Venezuela	VEN								58	PLASTIC,NON-PRIMARY FORM	1	No Quantity							800			0
S3	2016	2016	2016	2	0	2	Export	108	Burundi	BDI	0	World	WLD								59	CHEMICAL MATERIALS NES	1	No Quantity							15612			0
S3	2016	2016	2016	2	0	2	Export	108	Burundi	BDI	251	France	FRA								59	CHEMICAL MATERIALS NES	1	No Quantity							122			0
S3	2016	2016	2016	2	0	2	Export	108	Burundi	BDI	512	Oman	OMN								59	CHEMICAL MATERIALS NES	1	No Quantity							9192			0
S3	2016	2016	2016	2	0	2	Export	108	Burundi	BDI	646	Rwanda	RWA								59	CHEMICAL MATERIALS NES	1	No Quantity							6299			0
S3	2016	2016	2016	2	0	2	Export	112	Belarus	BLR	0	World	WLD								59	CHEMICAL MATERIALS NES	1	No Quantity							265694300			0
S3	2016	2016	2016	2	0	2	Export	112	Belarus	BLR	24	Angola	AGO								59	CHEMICAL MATERIALS NES	1	No Quantity							1100			0
S3	2016	2016	2016	2	0	2	Export	112	Belarus	BLR	31	Azerbaijan	AZE								59	CHEMICAL MATERIALS NES	1	No Quantity							169000			0
S3	2016	2016	2016	2	0	2	Export	112	Belarus	BLR	36	Australia	AUS								59	CHEMICAL MATERIALS NES	1	No Quantity							900			0
S3	2016	2016	2016	2	0	2	Export	112	Belarus	BLR	40	Austria	AUT								59	CHEMICAL MATERIALS NES	1	No Quantity							200			0
S3	2016	2016	2016	2	0	2	Export	112	Belarus	BLR	51	Armenia	ARM								59	CHEMICAL MATERIALS NES	1	No Quantity							229900			0
S3	2016	2016	2016	2	0	2	Export	112	Belarus	BLR	56	Belgium	BEL								59	CHEMICAL MATERIALS NES	1	No Quantity							1279400			0
S3	2016	2016	2016	2	0	2	Export	112	Belarus	BLR	100	Bulgaria	BGR								59	CHEMICAL MATERIALS NES	1	No Quantity							57500			0
S3	2016	2016	2016	2	0	2	Export	112	Belarus	BLR	156	China	CHN								59	CHEMICAL MATERIALS NES	1	No Quantity							1422600			0
S3	2016	2016	2016	2	0	2	Export	112	Belarus	BLR	170	Colombia	COL								59	CHEMICAL MATERIALS NES	1	No Quantity							521800			0
S3	2016	2016	2016	2	0	2	Export	112	Belarus	BLR	180	Dem. Rep. of the Congo	COD								59	CHEMICAL MATERIALS NES	1	No Quantity							9500			0
S3	2016	2016	2016	2	0	2	Export	112	Belarus	BLR	203	Czechia	CZE								59	CHEMICAL MATERIALS NES	1	No Quantity							180100			0
S3	2016	2016	2016	2	0	2	Export	112	Belarus	BLR	208	Denmark	DNK								59	CHEMICAL MATERIALS NES	1	No Quantity							15800			0
S3	2016	2016	2016	2	0	2	Export	112	Belarus	BLR	233	Estonia	EST								59	CHEMICAL MATERIALS NES	1	No Quantity							246000			0
S3	2016	2016	2016	2	0	2	Export	112	Belarus	BLR	246	Finland	FIN								59	CHEMICAL MATERIALS NES	1	No Quantity							132400			0
S3	2016	2016	2016	2	0	2	Export	112	Belarus	BLR	251	France	FRA								59	CHEMICAL MATERIALS NES	1	No Quantity							369300			0
S3	2016	2016	2016	2	0	2	Export	112	Belarus	BLR	268	Georgia	GEO								59	CHEMICAL MATERIALS NES	1	No Quantity							93100			0
S3	2016	2016	2016	2	0	2	Export	112	Belarus	BLR	276	Germany	DEU								59	CHEMICAL MATERIALS NES	1	No Quantity							5146400			0
S3	2016	2016	2016	2	0	2	Export	112	Belarus	BLR	300	Greece	GRC								59	CHEMICAL MATERIALS NES	1	No Quantity							7200			0
S3	2016	2016	2016	2	0	2	Export	112	Belarus	BLR	324	Guinea	GIN								59	CHEMICAL MATERIALS NES	1	No Quantity							2300			0
S3	2016	2016	2016	2	0	2	Export	112	Belarus	BLR	348	Hungary	HUN								59	CHEMICAL MATERIALS NES	1	No Quantity							400			0
S3	2016	2016	2016	2	0	2	Export	112	Belarus	BLR	364	Iran	IRN								59	CHEMICAL MATERIALS NES	1	No Quantity							157100			0
S3	2016	2016	2016	2	0	2	Export	112	Belarus	BLR	368	Iraq	IRQ								59	CHEMICAL MATERIALS NES	1	No Quantity							1000			0
S3	2016	2016	2016	2	0	2	Export	112	Belarus	BLR	376	Israel	ISR								59	CHEMICAL MATERIALS NES	1	No Quantity							600			0
S3	2016	2016	2016	2	0	2	Export	112	Belarus	BLR	381	Italy	ITA								59	CHEMICAL MATERIALS NES	1	No Quantity							2600			0
S3	2016	2016	2016	2	0	2	Export	112	Belarus	BLR	392	Japan	JPN								59	CHEMICAL MATERIALS NES	1	No Quantity							57800			0
S3	2016	2016	2016	2	0	2	Export	112	Belarus	BLR	398	Kazakhstan	KAZ								59	CHEMICAL MATERIALS NES	1	No Quantity							2469800			0
S3	2016	2016	2016	2	0	2	Export	112	Belarus	BLR	400	Jordan	JOR								59	CHEMICAL MATERIALS NES	1	No Quantity							4000			0
S3	2016	2016	2016	2	0	2	Export	112	Belarus	BLR	404	Kenya	KEN								59	CHEMICAL MATERIALS NES	1	No Quantity							800			0
S3	2016	2016	2016	2	0	2	Export	112	Belarus	BLR	410	Rep. of Korea	KOR								59	CHEMICAL MATERIALS NES	1	No Quantity							187300			0
S3	2016	2016	2016	2	0	2	Export	112	Belarus	BLR	417	Kyrgyzstan	KGZ								59	CHEMICAL MATERIALS NES	1	No Quantity							132800			0
S3	2016	2016	2016	2	0	2	Export	112	Belarus	BLR	428	Latvia	LVA								59	CHEMICAL MATERIALS NES	1	No Quantity							27194000			0
S3	2016	2016	2016	2	0	2	Export	112	Belarus	BLR	440	Lithuania	LTU								59	CHEMICAL MATERIALS NES	1	No Quantity							15362200			0
S3	2016	2016	2016	2	0	2	Export	112	Belarus	BLR	490	Other Asia, nes									59	CHEMICAL MATERIALS NES	1	No Quantity							1400			0
S3	2016	2016	2016	2	0	2	Export	112	Belarus	BLR	496	Mongolia	MNG								59	CHEMICAL MATERIALS NES	1	No Quantity							500			0
S3	2016	2016	2016	2	0	2	Export	112	Belarus	BLR	498	Rep. of Moldova	MDA								59	CHEMICAL MATERIALS NES	1	No Quantity							390400			0
S3	2016	2016	2016	2	0	2	Export	112	Belarus	BLR	499	Montenegro	MNE								59	CHEMICAL MATERIALS NES	1	No Quantity							100			0
S3	2016	2016	2016	2	0	2	Export	112	Belarus	BLR	504	Morocco	MAR								59	CHEMICAL MATERIALS NES	1	No Quantity							101600			0
S3	2016	2016	2016	2	0	2	Export	112	Belarus	BLR	528	Netherlands	NLD								59	CHEMICAL MATERIALS NES	1	No Quantity							20213600			0
S3	2016	2016	2016	2	0	2	Export	112	Belarus	BLR	566	Nigeria	NGA								59	CHEMICAL MATERIALS NES	1	No Quantity							203400			0
S3	2016	2016	2016	2	0	2	Export	112	Belarus	BLR	616	Poland	POL								59	CHEMICAL MATERIALS NES	1	No Quantity							13630300			0
S3	2016	2016	2016	2	0	2	Export	112	Belarus	BLR	634	Qatar	QAT								59	CHEMICAL MATERIALS NES	1	No Quantity							11400			0
S3	2016	2016	2016	2	0	2	Export	112	Belarus	BLR	642	Romania	ROU								59	CHEMICAL MATERIALS NES	1	No Quantity							1419700			0
S3	2016	2016	2016	2	0	2	Export	112	Belarus	BLR	643	Russian Federation	RUS								59	CHEMICAL MATERIALS NES	1	No Quantity							119766300			0
S3	2016	2016	2016	2	0	2	Export	112	Belarus	BLR	682	Saudi Arabia	SAU								59	CHEMICAL MATERIALS NES	1	No Quantity							1400			0
S3	2016	2016	2016	2	0	2	Export	112	Belarus	BLR	688	Serbia	SRB								59	CHEMICAL MATERIALS NES	1	No Quantity							225900			0
S3	2016	2016	2016	2	0	2	Export	112	Belarus	BLR	699	India	IND								59	CHEMICAL MATERIALS NES	1	No Quantity							361500			0
S3	2016	2016	2016	2	0	2	Export	112	Belarus	BLR	702	Singapore	SGP								59	CHEMICAL MATERIALS NES	1	No Quantity							10962200			0
S3	2016	2016	2016	2	0	2	Export	112	Belarus	BLR	703	Slovakia	SVK								59	CHEMICAL MATERIALS NES	1	No Quantity							22900			0
S3	2016	2016	2016	2	0	2	Export	112	Belarus	BLR	704	Viet Nam	VNM								59	CHEMICAL MATERIALS NES	1	No Quantity							20100			0
S3	2016	2016	2016	2	0	2	Export	112	Belarus	BLR	705	Slovenia	SVN								59	CHEMICAL MATERIALS NES	1	No Quantity							19100			0
S3	2016	2016	2016	2	0	2	Export	112	Belarus	BLR	710	South Africa	ZAF								59	CHEMICAL MATERIALS NES	1	No Quantity							581400			0
S3	2016	2016	2016	2	0	2	Export	112	Belarus	BLR	724	Spain	ESP								59	CHEMICAL MATERIALS NES	1	No Quantity							211700			0
S3	2016	2016	2016	2	0	2	Export	112	Belarus	BLR	729	Sudan	SDN								59	CHEMICAL MATERIALS NES	1	No Quantity							35100			0
S3	2016	2016	2016	2	0	2	Export	112	Belarus	BLR	757	Switzerland	CHE								59	CHEMICAL MATERIALS NES	1	No Quantity							279700			0
S3	2016	2016	2016	2	0	2	Export	112	Belarus	BLR	760	Syria	SYR								59	CHEMICAL MATERIALS NES	1	No Quantity							152000			0
S3	2016	2016	2016	2	0	2	Export	112	Belarus	BLR	762	Tajikistan	TJK								59	CHEMICAL MATERIALS NES	1	No Quantity							118700			0
S3	2016	2016	2016	2	0	2	Export	112	Belarus	BLR	784	United Arab Emirates	ARE								59	CHEMICAL MATERIALS NES	1	No Quantity							8743800			0
S3	2016	2016	2016	2	0	2	Export	112	Belarus	BLR	788	Tunisia	TUN								59	CHEMICAL MATERIALS NES	1	No Quantity							2900			0
S3	2016	2016	2016	2	0	2	Export	112	Belarus	BLR	792	Turkey	TUR								59	CHEMICAL MATERIALS NES	1	No Quantity							853200			0
S3	2016	2016	2016	2	0	2	Export	112	Belarus	BLR	795	Turkmenistan	TKM								59	CHEMICAL MATERIALS NES	1	No Quantity							221800			0
S3	2016	2016	2016	2	0	2	Export	112	Belarus	BLR	800	Uganda	UGA								59	CHEMICAL MATERIALS NES	1	No Quantity							100			0
S3	2016	2016	2016	2	0	2	Export	112	Belarus	BLR	804	Ukraine	UKR								59	CHEMICAL MATERIALS NES	1	No Quantity							28189400			0
S3	2016	2016	2016	2	0	2	Export	112	Belarus	BLR	818	Egypt	EGY								59	CHEMICAL MATERIALS NES	1	No Quantity							56800			0
S3	2016	2016	2016	2	0	2	Export	112	Belarus	BLR	826	United Kingdom	GBR								59	CHEMICAL MATERIALS NES	1	No Quantity							102700			0
S3	2016	2016	2016	2	0	2	Export	112	Belarus	BLR	842	USA	USA								59	CHEMICAL MATERIALS NES	1	No Quantity							2919400			0
S3	2016	2016	2016	2	0	2	Export	112	Belarus	BLR	860	Uzbekistan	UZB								59	CHEMICAL MATERIALS NES	1	No Quantity							415500			0
S3	2016	2016	2016	2	0	2	Export	112	Belarus	BLR	862	Venezuela	VEN								59	CHEMICAL MATERIALS NES	1	No Quantity							3400			0
S3	2016	2016	2016	2	0	2	Export	108	Burundi	BDI	0	World	WLD								61	LEATHER, LEATHER GOODS	1	No Quantity							517065			0
S3	2016	2016	2016	2	0	2	Export	108	Burundi	BDI	381	Italy	ITA								61	LEATHER, LEATHER GOODS	1	No Quantity							517065			0
S3	2016	2016	2016	2	0	2	Export	112	Belarus	BLR	0	World	WLD								61	LEATHER, LEATHER GOODS	1	No Quantity							47014300			0
S3	2016	2016	2016	2	0	2	Export	112	Belarus	BLR	51	Armenia	ARM								61	LEATHER, LEATHER GOODS	1	No Quantity							490100			0
S3	2016	2016	2016	2	0	2	Export	112	Belarus	BLR	124	Canada	CAN								61	LEATHER, LEATHER GOODS	1	No Quantity							8600			0
S3	2016	2016	2016	2	0	2	Export	112	Belarus	BLR	156	China	CHN								61	LEATHER, LEATHER GOODS	1	No Quantity							3925000			0
S3	2016	2016	2016	2	0	2	Export	112	Belarus	BLR	203	Czechia	CZE								61	LEATHER, LEATHER GOODS	1	No Quantity							2200			0
S3	2016	2016	2016	2	0	2	Export	112	Belarus	BLR	233	Estonia	EST								61	LEATHER, LEATHER GOODS	1	No Quantity							122300			0
S3	2016	2016	2016	2	0	2	Export	112	Belarus	BLR	251	France	FRA								61	LEATHER, LEATHER GOODS	1	No Quantity							200			0
S3	2016	2016	2016	2	0	2	Export	112	Belarus	BLR	276	Germany	DEU								61	LEATHER, LEATHER GOODS	1	No Quantity							54300			0
S3	2016	2016	2016	2	0	2	Export	112	Belarus	BLR	344	China, Hong Kong SAR	HKG								61	LEATHER, LEATHER GOODS	1	No Quantity							201300			0
S3	2016	2016	2016	2	0	2	Export	112	Belarus	BLR	376	Israel	ISR								61	LEATHER, LEATHER GOODS	1	No Quantity							44400			0
S3	2016	2016	2016	2	0	2	Export	112	Belarus	BLR	381	Italy	ITA								61	LEATHER, LEATHER GOODS	1	No Quantity							4347700			0
S3	2016	2016	2016	2	0	2	Export	112	Belarus	BLR	392	Japan	JPN								61	LEATHER, LEATHER GOODS	1	No Quantity							800			0
S3	2016	2016	2016	2	0	2	Export	112	Belarus	BLR	398	Kazakhstan	KAZ								61	LEATHER, LEATHER GOODS	1	No Quantity							331000			0
S3	2016	2016	2016	2	0	2	Export	112	Belarus	BLR	410	Rep. of Korea	KOR								61	LEATHER, LEATHER GOODS	1	No Quantity							500			0
S3	2016	2016	2016	2	0	2	Export	112	Belarus	BLR	414	Kuwait	KWT								61	LEATHER, LEATHER GOODS	1	No Quantity							600			0
S3	2016	2016	2016	2	0	2	Export	112	Belarus	BLR	422	Lebanon	LBN								61	LEATHER, LEATHER GOODS	1	No Quantity							400			0
S3	2016	2016	2016	2	0	2	Export	112	Belarus	BLR	428	Latvia	LVA								61	LEATHER, LEATHER GOODS	1	No Quantity							89000			0
S3	2016	2016	2016	2	0	2	Export	112	Belarus	BLR	440	Lithuania	LTU								61	LEATHER, LEATHER GOODS	1	No Quantity							4532900			0
S3	2016	2016	2016	2	0	2	Export	112	Belarus	BLR	498	Rep. of Moldova	MDA								61	LEATHER, LEATHER GOODS	1	No Quantity							157200			0
S3	2016	2016	2016	2	0	2	Export	112	Belarus	BLR	616	Poland	POL								61	LEATHER, LEATHER GOODS	1	No Quantity							12428400			0
S3	2016	2016	2016	2	0	2	Export	112	Belarus	BLR	620	Portugal	PRT								61	LEATHER, LEATHER GOODS	1	No Quantity							58200			0
S3	2016	2016	2016	2	0	2	Export	112	Belarus	BLR	643	Russian Federation	RUS								61	LEATHER, LEATHER GOODS	1	No Quantity							14285800			0
S3	2016	2016	2016	2	0	2	Export	112	Belarus	BLR	699	India	IND								61	LEATHER, LEATHER GOODS	1	No Quantity							4403000			0
S3	2016	2016	2016	2	0	2	Export	112	Belarus	BLR	703	Slovakia	SVK								61	LEATHER, LEATHER GOODS	1	No Quantity							12500			0
S3	2016	2016	2016	2	0	2	Export	112	Belarus	BLR	724	Spain	ESP								61	LEATHER, LEATHER GOODS	1	No Quantity							341800			0
S3	2016	2016	2016	2	0	2	Export	112	Belarus	BLR	764	Thailand	THA								61	LEATHER, LEATHER GOODS	1	No Quantity							53700			0
S3	2016	2016	2016	2	0	2	Export	112	Belarus	BLR	792	Turkey	TUR								61	LEATHER, LEATHER GOODS	1	No Quantity							57800			0
S3	2016	2016	2016	2	0	2	Export	112	Belarus	BLR	804	Ukraine	UKR								61	LEATHER, LEATHER GOODS	1	No Quantity							895200			0
S3	2016	2016	2016	2	0	2	Export	112	Belarus	BLR	826	United Kingdom	GBR								61	LEATHER, LEATHER GOODS	1	No Quantity							116800			0
S3	2016	2016	2016	2	0	2	Export	112	Belarus	BLR	842	USA	USA								61	LEATHER, LEATHER GOODS	1	No Quantity							52300			0
S3	2016	2016	2016	2	0	2	Export	112	Belarus	BLR	899	Areas, nes									61	LEATHER, LEATHER GOODS	1	No Quantity							300			0
S3	2016	2016	2016	2	0	2	Export	108	Burundi	BDI	0	World	WLD								62	RUBBER MANUFACTURES, NES	1	No Quantity							25810			0
S3	2016	2016	2016	2	0	2	Export	108	Burundi	BDI	180	Dem. Rep. of the Congo	COD								62	RUBBER MANUFACTURES, NES	1	No Quantity							25490			0
S3	2016	2016	2016	2	0	2	Export	108	Burundi	BDI	834	United Rep. of Tanzania	TZA								62	RUBBER MANUFACTURES, NES	1	No Quantity							321			0
S3	2016	2016	2016	2	0	2	Export	112	Belarus	BLR	0	World	WLD								62	RUBBER MANUFACTURES, NES	1	No Quantity							332338400			0
S3	2016	2016	2016	2	0	2	Export	112	Belarus	BLR	4	Afghanistan	AFG								62	RUBBER MANUFACTURES, NES	1	No Quantity							179900			0
S3	2016	2016	2016	2	0	2	Export	112	Belarus	BLR	24	Angola	AGO								62	RUBBER MANUFACTURES, NES	1	No Quantity							17000			0
S3	2016	2016	2016	2	0	2	Export	112	Belarus	BLR	31	Azerbaijan	AZE								62	RUBBER MANUFACTURES, NES	1	No Quantity							1146900			0
S3	2016	2016	2016	2	0	2	Export	112	Belarus	BLR	36	Australia	AUS								62	RUBBER MANUFACTURES, NES	1	No Quantity							33600			0
S3	2016	2016	2016	2	0	2	Export	112	Belarus	BLR	50	Bangladesh	BGD								62	RUBBER MANUFACTURES, NES	1	No Quantity							144500			0
S3	2016	2016	2016	2	0	2	Export	112	Belarus	BLR	51	Armenia	ARM								62	RUBBER MANUFACTURES, NES	1	No Quantity							5378200			0
S3	2016	2016	2016	2	0	2	Export	112	Belarus	BLR	56	Belgium	BEL								62	RUBBER MANUFACTURES, NES	1	No Quantity							20732000			0
S3	2016	2016	2016	2	0	2	Export	112	Belarus	BLR	68	Bolivia (Plurinational State of)	BOL								62	RUBBER MANUFACTURES, NES	1	No Quantity							154800			0
S3	2016	2016	2016	2	0	2	Export	112	Belarus	BLR	70	Bosnia Herzegovina	BIH								62	RUBBER MANUFACTURES, NES	1	No Quantity							1306200			0
S3	2016	2016	2016	2	0	2	Export	112	Belarus	BLR	100	Bulgaria	BGR								62	RUBBER MANUFACTURES, NES	1	No Quantity							3288200			0
S3	2016	2016	2016	2	0	2	Export	112	Belarus	BLR	104	Myanmar	MMR								62	RUBBER MANUFACTURES, NES	1	No Quantity							12100			0
S3	2016	2016	2016	2	0	2	Export	112	Belarus	BLR	116	Cambodia	KHM								62	RUBBER MANUFACTURES, NES	1	No Quantity							99400			0
S3	2016	2016	2016	2	0	2	Export	112	Belarus	BLR	124	Canada	CAN								62	RUBBER MANUFACTURES, NES	1	No Quantity							8400			0
S3	2016	2016	2016	2	0	2	Export	112	Belarus	BLR	144	Sri Lanka	LKA								62	RUBBER MANUFACTURES, NES	1	No Quantity							100			0
S3	2016	2016	2016	2	0	2	Export	112	Belarus	BLR	152	Chile	CHL								62	RUBBER MANUFACTURES, NES	1	No Quantity							40300			0
S3	2016	2016	2016	2	0	2	Export	112	Belarus	BLR	156	China	CHN								62	RUBBER MANUFACTURES, NES	1	No Quantity							731000			0
S3	2016	2016	2016	2	0	2	Export	112	Belarus	BLR	170	Colombia	COL								62	RUBBER MANUFACTURES, NES	1	No Quantity							494900			0
S3	2016	2016	2016	2	0	2	Export	112	Belarus	BLR	191	Croatia	HRV								62	RUBBER MANUFACTURES, NES	1	No Quantity							300			0
S3	2016	2016	2016	2	0	2	Export	112	Belarus	BLR	192	Cuba	CUB								62	RUBBER MANUFACTURES, NES	1	No Quantity							1821300			0
S3	2016	2016	2016	2	0	2	Export	112	Belarus	BLR	203	Czechia	CZE								62	RUBBER MANUFACTURES, NES	1	No Quantity							446300			0
S3	2016	2016	2016	2	0	2	Export	112	Belarus	BLR	214	Dominican Rep.	DOM								62	RUBBER MANUFACTURES, NES	1	No Quantity							25600			0
S3	2016	2016	2016	2	0	2	Export	112	Belarus	BLR	231	Ethiopia	ETH								62	RUBBER MANUFACTURES, NES	1	No Quantity							171800			0
S3	2016	2016	2016	2	0	2	Export	112	Belarus	BLR	233	Estonia	EST								62	RUBBER MANUFACTURES, NES	1	No Quantity							16200			0
S3	2016	2016	2016	2	0	2	Export	112	Belarus	BLR	242	Fiji	FJI								62	RUBBER MANUFACTURES, NES	1	No Quantity							154900			0
S3	2016	2016	2016	2	0	2	Export	112	Belarus	BLR	246	Finland	FIN								62	RUBBER MANUFACTURES, NES	1	No Quantity							81400			0
S3	2016	2016	2016	2	0	2	Export	112	Belarus	BLR	251	France	FRA								62	RUBBER MANUFACTURES, NES	1	No Quantity							702400			0
S3	2016	2016	2016	2	0	2	Export	112	Belarus	BLR	268	Georgia	GEO								62	RUBBER MANUFACTURES, NES	1	No Quantity							915000			0
S3	2016	2016	2016	2	0	2	Export	112	Belarus	BLR	276	Germany	DEU								62	RUBBER MANUFACTURES, NES	1	No Quantity							10268800			0
S3	2016	2016	2016	2	0	2	Export	112	Belarus	BLR	288	Ghana	GHA								62	RUBBER MANUFACTURES, NES	1	No Quantity							8600			0
S3	2016	2016	2016	2	0	2	Export	112	Belarus	BLR	320	Guatemala	GTM								62	RUBBER MANUFACTURES, NES	1	No Quantity							300			0
S3	2016	2016	2016	2	0	2	Export	112	Belarus	BLR	324	Guinea	GIN								62	RUBBER MANUFACTURES, NES	1	No Quantity							26400			0
S3	2016	2016	2016	2	0	2	Export	112	Belarus	BLR	348	Hungary	HUN								62	RUBBER MANUFACTURES, NES	1	No Quantity							677000			0
S3	2016	2016	2016	2	0	2	Export	112	Belarus	BLR	360	Indonesia	IDN								62	RUBBER MANUFACTURES, NES	1	No Quantity							1477400			0
S3	2016	2016	2016	2	0	2	Export	112	Belarus	BLR	364	Iran	IRN								62	RUBBER MANUFACTURES, NES	1	No Quantity							306300			0
S3	2016	2016	2016	2	0	2	Export	112	Belarus	BLR	368	Iraq	IRQ								62	RUBBER MANUFACTURES, NES	1	No Quantity							507800			0
S3	2016	2016	2016	2	0	2	Export	112	Belarus	BLR	381	Italy	ITA								62	RUBBER MANUFACTURES, NES	1	No Quantity							83500			0
S3	2016	2016	2016	2	0	2	Export	112	Belarus	BLR	398	Kazakhstan	KAZ								62	RUBBER MANUFACTURES, NES	1	No Quantity							17306300			0
S3	2016	2016	2016	2	0	2	Export	112	Belarus	BLR	400	Jordan	JOR								62	RUBBER MANUFACTURES, NES	1	No Quantity							400			0
S3	2016	2016	2016	2	0	2	Export	112	Belarus	BLR	414	Kuwait	KWT								62	RUBBER MANUFACTURES, NES	1	No Quantity							900			0
S3	2016	2016	2016	2	0	2	Export	112	Belarus	BLR	417	Kyrgyzstan	KGZ								62	RUBBER MANUFACTURES, NES	1	No Quantity							1693500			0
S3	2016	2016	2016	2	0	2	Export	112	Belarus	BLR	418	Lao People's Dem. Rep.	LAO								62	RUBBER MANUFACTURES, NES	1	No Quantity							54000			0
S3	2016	2016	2016	2	0	2	Export	112	Belarus	BLR	428	Latvia	LVA								62	RUBBER MANUFACTURES, NES	1	No Quantity							609100			0
S3	2016	2016	2016	2	0	2	Export	112	Belarus	BLR	440	Lithuania	LTU								62	RUBBER MANUFACTURES, NES	1	No Quantity							9051800			0
S3	2016	2016	2016	2	0	2	Export	112	Belarus	BLR	484	Mexico	MEX								62	RUBBER MANUFACTURES, NES	1	No Quantity							100			0
S3	2016	2016	2016	2	0	2	Export	112	Belarus	BLR	490	Other Asia, nes									62	RUBBER MANUFACTURES, NES	1	No Quantity							19200			0
S3	2016	2016	2016	2	0	2	Export	112	Belarus	BLR	496	Mongolia	MNG								62	RUBBER MANUFACTURES, NES	1	No Quantity							66600			0
S3	2016	2016	2016	2	0	2	Export	112	Belarus	BLR	498	Rep. of Moldova	MDA								62	RUBBER MANUFACTURES, NES	1	No Quantity							2924300			0
S3	2016	2016	2016	2	0	2	Export	112	Belarus	BLR	504	Morocco	MAR								62	RUBBER MANUFACTURES, NES	1	No Quantity							1700			0
S3	2016	2016	2016	2	0	2	Export	112	Belarus	BLR	508	Mozambique	MOZ								62	RUBBER MANUFACTURES, NES	1	No Quantity							26000			0
S3	2016	2016	2016	2	0	2	Export	112	Belarus	BLR	528	Netherlands	NLD								62	RUBBER MANUFACTURES, NES	1	No Quantity							15326200			0
S3	2016	2016	2016	2	0	2	Export	112	Belarus	BLR	558	Nicaragua	NIC								62	RUBBER MANUFACTURES, NES	1	No Quantity							214100			0
S3	2016	2016	2016	2	0	2	Export	112	Belarus	BLR	579	Norway	NOR								62	RUBBER MANUFACTURES, NES	1	No Quantity							3200			0
S3	2016	2016	2016	2	0	2	Export	112	Belarus	BLR	586	Pakistan	PAK								62	RUBBER MANUFACTURES, NES	1	No Quantity							5104100			0
S3	2016	2016	2016	2	0	2	Export	112	Belarus	BLR	608	Philippines	PHL								62	RUBBER MANUFACTURES, NES	1	No Quantity							247600			0
S3	2016	2016	2016	2	0	2	Export	112	Belarus	BLR	616	Poland	POL								62	RUBBER MANUFACTURES, NES	1	No Quantity							4179500			0
S3	2016	2016	2016	2	0	2	Export	112	Belarus	BLR	634	Qatar	QAT								62	RUBBER MANUFACTURES, NES	1	No Quantity							200			0
S3	2016	2016	2016	2	0	2	Export	112	Belarus	BLR	642	Romania	ROU								62	RUBBER MANUFACTURES, NES	1	No Quantity							913500			0
S3	2016	2016	2016	2	0	2	Export	112	Belarus	BLR	643	Russian Federation	RUS								62	RUBBER MANUFACTURES, NES	1	No Quantity							153016300			0
S3	2016	2016	2016	2	0	2	Export	112	Belarus	BLR	682	Saudi Arabia	SAU								62	RUBBER MANUFACTURES, NES	1	No Quantity							68500			0
S3	2016	2016	2016	2	0	2	Export	112	Belarus	BLR	688	Serbia	SRB								62	RUBBER MANUFACTURES, NES	1	No Quantity							508100			0
S3	2016	2016	2016	2	0	2	Export	112	Belarus	BLR	699	India	IND								62	RUBBER MANUFACTURES, NES	1	No Quantity							19600			0
S3	2016	2016	2016	2	0	2	Export	112	Belarus	BLR	702	Singapore	SGP								62	RUBBER MANUFACTURES, NES	1	No Quantity							2600			0
S3	2016	2016	2016	2	0	2	Export	112	Belarus	BLR	703	Slovakia	SVK								62	RUBBER MANUFACTURES, NES	1	No Quantity							350100			0
S3	2016	2016	2016	2	0	2	Export	112	Belarus	BLR	704	Viet Nam	VNM								62	RUBBER MANUFACTURES, NES	1	No Quantity							552600			0
S3	2016	2016	2016	2	0	2	Export	112	Belarus	BLR	710	South Africa	ZAF								62	RUBBER MANUFACTURES, NES	1	No Quantity							387200			0
S3	2016	2016	2016	2	0	2	Export	112	Belarus	BLR	724	Spain	ESP								62	RUBBER MANUFACTURES, NES	1	No Quantity							168500			0
S3	2016	2016	2016	2	0	2	Export	112	Belarus	BLR	729	Sudan	SDN								62	RUBBER MANUFACTURES, NES	1	No Quantity							45300			0
S3	2016	2016	2016	2	0	2	Export	112	Belarus	BLR	752	Sweden	SWE								62	RUBBER MANUFACTURES, NES	1	No Quantity							926400			0
S3	2016	2016	2016	2	0	2	Export	112	Belarus	BLR	760	Syria	SYR								62	RUBBER MANUFACTURES, NES	1	No Quantity							400			0
S3	2016	2016	2016	2	0	2	Export	112	Belarus	BLR	762	Tajikistan	TJK								62	RUBBER MANUFACTURES, NES	1	No Quantity							172500			0
S3	2016	2016	2016	2	0	2	Export	112	Belarus	BLR	764	Thailand	THA								62	RUBBER MANUFACTURES, NES	1	No Quantity							52400			0
S3	2016	2016	2016	2	0	2	Export	112	Belarus	BLR	784	United Arab Emirates	ARE								62	RUBBER MANUFACTURES, NES	1	No Quantity							4600			0
S3	2016	2016	2016	2	0	2	Export	112	Belarus	BLR	792	Turkey	TUR								62	RUBBER MANUFACTURES, NES	1	No Quantity							660900			0
S3	2016	2016	2016	2	0	2	Export	112	Belarus	BLR	795	Turkmenistan	TKM								62	RUBBER MANUFACTURES, NES	1	No Quantity							753100			0
S3	2016	2016	2016	2	0	2	Export	112	Belarus	BLR	804	Ukraine	UKR								62	RUBBER MANUFACTURES, NES	1	No Quantity							61470400			0
S3	2016	2016	2016	2	0	2	Export	112	Belarus	BLR	807	North Macedonia	MKD								62	RUBBER MANUFACTURES, NES	1	No Quantity							207700			0
S3	2016	2016	2016	2	0	2	Export	112	Belarus	BLR	818	Egypt	EGY								62	RUBBER MANUFACTURES, NES	1	No Quantity							2616900			0
S3	2016	2016	2016	2	0	2	Export	112	Belarus	BLR	826	United Kingdom	GBR								62	RUBBER MANUFACTURES, NES	1	No Quantity							66300			0
S3	2016	2016	2016	2	0	2	Export	112	Belarus	BLR	842	USA	USA								62	RUBBER MANUFACTURES, NES	1	No Quantity							78400			0
S3	2016	2016	2016	2	0	2	Export	112	Belarus	BLR	860	Uzbekistan	UZB								62	RUBBER MANUFACTURES, NES	1	No Quantity							707600			0
S3	2016	2016	2016	2	0	2	Export	112	Belarus	BLR	862	Venezuela	VEN								62	RUBBER MANUFACTURES, NES	1	No Quantity							13800			0
S3	2016	2016	2016	2	0	2	Export	112	Belarus	BLR	887	Yemen	YEM								62	RUBBER MANUFACTURES, NES	1	No Quantity							179600			0
S3	2016	2016	2016	2	0	2	Export	112	Belarus	BLR	894	Zambia	ZMB								62	RUBBER MANUFACTURES, NES	1	No Quantity							99700			0
S3	2016	2016	2016	2	0	2	Export	112	Belarus	BLR	899	Areas, nes									62	RUBBER MANUFACTURES, NES	1	No Quantity							7800			0
S3	2016	2016	2016	2	0	2	Export	108	Burundi	BDI	0	World	WLD								63	CORK, WOOD MANUFACTURES	1	No Quantity							40867			0
S3	2016	2016	2016	2	0	2	Export	108	Burundi	BDI	180	Dem. Rep. of the Congo	COD								63	CORK, WOOD MANUFACTURES	1	No Quantity							599			0
S3	2016	2016	2016	2	0	2	Export	108	Burundi	BDI	646	Rwanda	RWA								63	CORK, WOOD MANUFACTURES	1	No Quantity							686			0
S3	2016	2016	2016	2	0	2	Export	108	Burundi	BDI	800	Uganda	UGA								63	CORK, WOOD MANUFACTURES	1	No Quantity							10671			0
S3	2016	2016	2016	2	0	2	Export	108	Burundi	BDI	834	United Rep. of Tanzania	TZA								63	CORK, WOOD MANUFACTURES	1	No Quantity							28911			0
S3	2016	2016	2016	2	0	2	Export	112	Belarus	BLR	0	World	WLD								63	CORK, WOOD MANUFACTURES	1	No Quantity							502144900			0
S3	2016	2016	2016	2	0	2	Export	112	Belarus	BLR	31	Azerbaijan	AZE								63	CORK, WOOD MANUFACTURES	1	No Quantity							8412300			0
S3	2016	2016	2016	2	0	2	Export	112	Belarus	BLR	36	Australia	AUS								63	CORK, WOOD MANUFACTURES	1	No Quantity							55200			0
S3	2016	2016	2016	2	0	2	Export	112	Belarus	BLR	40	Austria	AUT								63	CORK, WOOD MANUFACTURES	1	No Quantity							702800			0
S3	2016	2016	2016	2	0	2	Export	112	Belarus	BLR	48	Bahrain	BHR								63	CORK, WOOD MANUFACTURES	1	No Quantity							34600			0
S3	2016	2016	2016	2	0	2	Export	112	Belarus	BLR	51	Armenia	ARM								63	CORK, WOOD MANUFACTURES	1	No Quantity							1020600			0
S3	2016	2016	2016	2	0	2	Export	112	Belarus	BLR	56	Belgium	BEL								63	CORK, WOOD MANUFACTURES	1	No Quantity							6622100			0
S3	2016	2016	2016	2	0	2	Export	112	Belarus	BLR	100	Bulgaria	BGR								63	CORK, WOOD MANUFACTURES	1	No Quantity							493200			0
S3	2016	2016	2016	2	0	2	Export	112	Belarus	BLR	124	Canada	CAN								63	CORK, WOOD MANUFACTURES	1	No Quantity							938500			0
S3	2016	2016	2016	2	0	2	Export	112	Belarus	BLR	156	China	CHN								63	CORK, WOOD MANUFACTURES	1	No Quantity							942900			0
S3	2016	2016	2016	2	0	2	Export	112	Belarus	BLR	191	Croatia	HRV								63	CORK, WOOD MANUFACTURES	1	No Quantity							684400			0
S3	2016	2016	2016	2	0	2	Export	112	Belarus	BLR	203	Czechia	CZE								63	CORK, WOOD MANUFACTURES	1	No Quantity							3198000			0
S3	2016	2016	2016	2	0	2	Export	112	Belarus	BLR	208	Denmark	DNK								63	CORK, WOOD MANUFACTURES	1	No Quantity							1012600			0
S3	2016	2016	2016	2	0	2	Export	112	Belarus	BLR	233	Estonia	EST								63	CORK, WOOD MANUFACTURES	1	No Quantity							1921700			0
S3	2016	2016	2016	2	0	2	Export	112	Belarus	BLR	246	Finland	FIN								63	CORK, WOOD MANUFACTURES	1	No Quantity							1300			0
S3	2016	2016	2016	2	0	2	Export	112	Belarus	BLR	251	France	FRA								63	CORK, WOOD MANUFACTURES	1	No Quantity							3267000			0
S3	2016	2016	2016	2	0	2	Export	112	Belarus	BLR	268	Georgia	GEO								63	CORK, WOOD MANUFACTURES	1	No Quantity							1972000			0
S3	2016	2016	2016	2	0	2	Export	112	Belarus	BLR	276	Germany	DEU								63	CORK, WOOD MANUFACTURES	1	No Quantity							29242100			0
S3	2016	2016	2016	2	0	2	Export	112	Belarus	BLR	300	Greece	GRC								63	CORK, WOOD MANUFACTURES	1	No Quantity							200700			0
S3	2016	2016	2016	2	0	2	Export	112	Belarus	BLR	320	Guatemala	GTM								63	CORK, WOOD MANUFACTURES	1	No Quantity							123300			0
S3	2016	2016	2016	2	0	2	Export	112	Belarus	BLR	324	Guinea	GIN								63	CORK, WOOD MANUFACTURES	1	No Quantity							1100			0
S3	2016	2016	2016	2	0	2	Export	112	Belarus	BLR	340	Honduras	HND								63	CORK, WOOD MANUFACTURES	1	No Quantity							28000			0
S3	2016	2016	2016	2	0	2	Export	112	Belarus	BLR	348	Hungary	HUN								63	CORK, WOOD MANUFACTURES	1	No Quantity							4693200			0
S3	2016	2016	2016	2	0	2	Export	112	Belarus	BLR	364	Iran	IRN								63	CORK, WOOD MANUFACTURES	1	No Quantity							5784000			0
S3	2016	2016	2016	2	0	2	Export	112	Belarus	BLR	368	Iraq	IRQ								63	CORK, WOOD MANUFACTURES	1	No Quantity							313300			0
S3	2016	2016	2016	2	0	2	Export	112	Belarus	BLR	372	Ireland	IRL								63	CORK, WOOD MANUFACTURES	1	No Quantity							100			0
S3	2016	2016	2016	2	0	2	Export	112	Belarus	BLR	376	Israel	ISR								63	CORK, WOOD MANUFACTURES	1	No Quantity							107800			0
S3	2016	2016	2016	2	0	2	Export	112	Belarus	BLR	381	Italy	ITA								63	CORK, WOOD MANUFACTURES	1	No Quantity							3840300			0
S3	2016	2016	2016	2	0	2	Export	112	Belarus	BLR	392	Japan	JPN								63	CORK, WOOD MANUFACTURES	1	No Quantity							2800			0
S3	2016	2016	2016	2	0	2	Export	112	Belarus	BLR	398	Kazakhstan	KAZ								63	CORK, WOOD MANUFACTURES	1	No Quantity							18669800			0
S3	2016	2016	2016	2	0	2	Export	112	Belarus	BLR	410	Rep. of Korea	KOR								63	CORK, WOOD MANUFACTURES	1	No Quantity							3900			0
S3	2016	2016	2016	2	0	2	Export	112	Belarus	BLR	414	Kuwait	KWT								63	CORK, WOOD MANUFACTURES	1	No Quantity							255500			0
S3	2016	2016	2016	2	0	2	Export	112	Belarus	BLR	417	Kyrgyzstan	KGZ								63	CORK, WOOD MANUFACTURES	1	No Quantity							3966400			0
S3	2016	2016	2016	2	0	2	Export	112	Belarus	BLR	422	Lebanon	LBN								63	CORK, WOOD MANUFACTURES	1	No Quantity							157500			0
S3	2016	2016	2016	2	0	2	Export	112	Belarus	BLR	426	Lesotho	LSO								63	CORK, WOOD MANUFACTURES	1	No Quantity							2100			0
S3	2016	2016	2016	2	0	2	Export	112	Belarus	BLR	428	Latvia	LVA								63	CORK, WOOD MANUFACTURES	1	No Quantity							21233300			0
S3	2016	2016	2016	2	0	2	Export	112	Belarus	BLR	434	Libya	LBY								63	CORK, WOOD MANUFACTURES	1	No Quantity							270900			0
S3	2016	2016	2016	2	0	2	Export	112	Belarus	BLR	440	Lithuania	LTU								63	CORK, WOOD MANUFACTURES	1	No Quantity							29404200			0
S3	2016	2016	2016	2	0	2	Export	112	Belarus	BLR	490	Other Asia, nes									63	CORK, WOOD MANUFACTURES	1	No Quantity							53100			0
S3	2016	2016	2016	2	0	2	Export	112	Belarus	BLR	498	Rep. of Moldova	MDA								63	CORK, WOOD MANUFACTURES	1	No Quantity							3860200			0
S3	2016	2016	2016	2	0	2	Export	112	Belarus	BLR	504	Morocco	MAR								63	CORK, WOOD MANUFACTURES	1	No Quantity							18400			0
S3	2016	2016	2016	2	0	2	Export	112	Belarus	BLR	512	Oman	OMN								63	CORK, WOOD MANUFACTURES	1	No Quantity							21700			0
S3	2016	2016	2016	2	0	2	Export	112	Belarus	BLR	528	Netherlands	NLD								63	CORK, WOOD MANUFACTURES	1	No Quantity							6799700			0
S3	2016	2016	2016	2	0	2	Export	112	Belarus	BLR	554	New Zealand	NZL								63	CORK, WOOD MANUFACTURES	1	No Quantity							100			0
S3	2016	2016	2016	2	0	2	Export	112	Belarus	BLR	566	Nigeria	NGA								63	CORK, WOOD MANUFACTURES	1	No Quantity							8200			0
S3	2016	2016	2016	2	0	2	Export	112	Belarus	BLR	579	Norway	NOR								63	CORK, WOOD MANUFACTURES	1	No Quantity							2600			0
S3	2016	2016	2016	2	0	2	Export	112	Belarus	BLR	586	Pakistan	PAK								63	CORK, WOOD MANUFACTURES	1	No Quantity							700			0
S3	2016	2016	2016	2	0	2	Export	112	Belarus	BLR	616	Poland	POL								63	CORK, WOOD MANUFACTURES	1	No Quantity							99112200			0
S3	2016	2016	2016	2	0	2	Export	112	Belarus	BLR	634	Qatar	QAT								63	CORK, WOOD MANUFACTURES	1	No Quantity							20400			0
S3	2016	2016	2016	2	0	2	Export	112	Belarus	BLR	642	Romania	ROU								63	CORK, WOOD MANUFACTURES	1	No Quantity							5012700			0
S3	2016	2016	2016	2	0	2	Export	112	Belarus	BLR	643	Russian Federation	RUS								63	CORK, WOOD MANUFACTURES	1	No Quantity							193562600			0
S3	2016	2016	2016	2	0	2	Export	112	Belarus	BLR	682	Saudi Arabia	SAU								63	CORK, WOOD MANUFACTURES	1	No Quantity							65700			0
S3	2016	2016	2016	2	0	2	Export	112	Belarus	BLR	688	Serbia	SRB								63	CORK, WOOD MANUFACTURES	1	No Quantity							325300			0
S3	2016	2016	2016	2	0	2	Export	112	Belarus	BLR	703	Slovakia	SVK								63	CORK, WOOD MANUFACTURES	1	No Quantity							1962900			0
S3	2016	2016	2016	2	0	2	Export	112	Belarus	BLR	704	Viet Nam	VNM								63	CORK, WOOD MANUFACTURES	1	No Quantity							16400			0
S3	2016	2016	2016	2	0	2	Export	112	Belarus	BLR	705	Slovenia	SVN								63	CORK, WOOD MANUFACTURES	1	No Quantity							218700			0
S3	2016	2016	2016	2	0	2	Export	112	Belarus	BLR	724	Spain	ESP								63	CORK, WOOD MANUFACTURES	1	No Quantity							1129500			0
S3	2016	2016	2016	2	0	2	Export	112	Belarus	BLR	752	Sweden	SWE								63	CORK, WOOD MANUFACTURES	1	No Quantity							120000			0
S3	2016	2016	2016	2	0	2	Export	112	Belarus	BLR	757	Switzerland	CHE								63	CORK, WOOD MANUFACTURES	1	No Quantity							151400			0
S3	2016	2016	2016	2	0	2	Export	112	Belarus	BLR	762	Tajikistan	TJK								63	CORK, WOOD MANUFACTURES	1	No Quantity							840400			0
S3	2016	2016	2016	2	0	2	Export	112	Belarus	BLR	764	Thailand	THA								63	CORK, WOOD MANUFACTURES	1	No Quantity							60200			0
S3	2016	2016	2016	2	0	2	Export	112	Belarus	BLR	784	United Arab Emirates	ARE								63	CORK, WOOD MANUFACTURES	1	No Quantity							440600			0
S3	2016	2016	2016	2	0	2	Export	112	Belarus	BLR	792	Turkey	TUR								63	CORK, WOOD MANUFACTURES	1	No Quantity							2347800			0
S3	2016	2016	2016	2	0	2	Export	112	Belarus	BLR	795	Turkmenistan	TKM								63	CORK, WOOD MANUFACTURES	1	No Quantity							1086700			0
S3	2016	2016	2016	2	0	2	Export	112	Belarus	BLR	804	Ukraine	UKR								63	CORK, WOOD MANUFACTURES	1	No Quantity							31735100			0
S3	2016	2016	2016	2	0	2	Export	112	Belarus	BLR	818	Egypt	EGY								63	CORK, WOOD MANUFACTURES	1	No Quantity							622700			0
S3	2016	2016	2016	2	0	2	Export	112	Belarus	BLR	826	United Kingdom	GBR								63	CORK, WOOD MANUFACTURES	1	No Quantity							214000			0
S3	2016	2016	2016	2	0	2	Export	112	Belarus	BLR	842	USA	USA								63	CORK, WOOD MANUFACTURES	1	No Quantity							2446600			0
S3	2016	2016	2016	2	0	2	Export	112	Belarus	BLR	860	Uzbekistan	UZB								63	CORK, WOOD MANUFACTURES	1	No Quantity							228000			0
S3	2016	2016	2016	2	0	2	Export	112	Belarus	BLR	899	Areas, nes									63	CORK, WOOD MANUFACTURES	1	No Quantity							80800			0
S3	2016	2016	2016	2	0	2	Export	108	Burundi	BDI	0	World	WLD								64	PAPER,PAPERBOARD,ETC.	1	No Quantity							44067			0
S3	2016	2016	2016	2	0	2	Export	108	Burundi	BDI	56	Belgium	BEL								64	PAPER,PAPERBOARD,ETC.	1	No Quantity							110			0
S3	2016	2016	2016	2	0	2	Export	108	Burundi	BDI	180	Dem. Rep. of the Congo	COD								64	PAPER,PAPERBOARD,ETC.	1	No Quantity							13763			0
S3	2016	2016	2016	2	0	2	Export	108	Burundi	BDI	404	Kenya	KEN								64	PAPER,PAPERBOARD,ETC.	1	No Quantity							7804			0
S3	2016	2016	2016	2	0	2	Export	108	Burundi	BDI	646	Rwanda	RWA								64	PAPER,PAPERBOARD,ETC.	1	No Quantity							2439			0
S3	2016	2016	2016	2	0	2	Export	108	Burundi	BDI	800	Uganda	UGA								64	PAPER,PAPERBOARD,ETC.	1	No Quantity							363			0
S3	2016	2016	2016	2	0	2	Export	108	Burundi	BDI	834	United Rep. of Tanzania	TZA								64	PAPER,PAPERBOARD,ETC.	1	No Quantity							19589			0
S3	2016	2016	2016	2	0	2	Export	112	Belarus	BLR	0	World	WLD								64	PAPER,PAPERBOARD,ETC.	1	No Quantity							132916300			0
S3	2016	2016	2016	2	0	2	Export	112	Belarus	BLR	31	Azerbaijan	AZE								64	PAPER,PAPERBOARD,ETC.	1	No Quantity							369100			0
S3	2016	2016	2016	2	0	2	Export	112	Belarus	BLR	40	Austria	AUT								64	PAPER,PAPERBOARD,ETC.	1	No Quantity							22000			0
S3	2016	2016	2016	2	0	2	Export	112	Belarus	BLR	50	Bangladesh	BGD								64	PAPER,PAPERBOARD,ETC.	1	No Quantity							851400			0
S3	2016	2016	2016	2	0	2	Export	112	Belarus	BLR	51	Armenia	ARM								64	PAPER,PAPERBOARD,ETC.	1	No Quantity							1106500			0
S3	2016	2016	2016	2	0	2	Export	112	Belarus	BLR	100	Bulgaria	BGR								64	PAPER,PAPERBOARD,ETC.	1	No Quantity							365300			0
S3	2016	2016	2016	2	0	2	Export	112	Belarus	BLR	120	Cameroon	CMR								64	PAPER,PAPERBOARD,ETC.	1	No Quantity							20400			0
S3	2016	2016	2016	2	0	2	Export	112	Belarus	BLR	124	Canada	CAN								64	PAPER,PAPERBOARD,ETC.	1	No Quantity							200			0
S3	2016	2016	2016	2	0	2	Export	112	Belarus	BLR	144	Sri Lanka	LKA								64	PAPER,PAPERBOARD,ETC.	1	No Quantity							388300			0
S3	2016	2016	2016	2	0	2	Export	112	Belarus	BLR	156	China	CHN								64	PAPER,PAPERBOARD,ETC.	1	No Quantity							1600			0
S3	2016	2016	2016	2	0	2	Export	112	Belarus	BLR	192	Cuba	CUB								64	PAPER,PAPERBOARD,ETC.	1	No Quantity							700			0
S3	2016	2016	2016	2	0	2	Export	112	Belarus	BLR	196	Cyprus	CYP								64	PAPER,PAPERBOARD,ETC.	1	No Quantity							100			0
S3	2016	2016	2016	2	0	2	Export	112	Belarus	BLR	203	Czechia	CZE								64	PAPER,PAPERBOARD,ETC.	1	No Quantity							2573000			0
S3	2016	2016	2016	2	0	2	Export	112	Belarus	BLR	208	Denmark	DNK								64	PAPER,PAPERBOARD,ETC.	1	No Quantity							212700			0
S3	2016	2016	2016	2	0	2	Export	112	Belarus	BLR	233	Estonia	EST								64	PAPER,PAPERBOARD,ETC.	1	No Quantity							263500			0
S3	2016	2016	2016	2	0	2	Export	112	Belarus	BLR	251	France	FRA								64	PAPER,PAPERBOARD,ETC.	1	No Quantity							13600			0
S3	2016	2016	2016	2	0	2	Export	112	Belarus	BLR	268	Georgia	GEO								64	PAPER,PAPERBOARD,ETC.	1	No Quantity							697000			0
S3	2016	2016	2016	2	0	2	Export	112	Belarus	BLR	276	Germany	DEU								64	PAPER,PAPERBOARD,ETC.	1	No Quantity							528600			0
S3	2016	2016	2016	2	0	2	Export	112	Belarus	BLR	348	Hungary	HUN								64	PAPER,PAPERBOARD,ETC.	1	No Quantity							515300			0
S3	2016	2016	2016	2	0	2	Export	112	Belarus	BLR	360	Indonesia	IDN								64	PAPER,PAPERBOARD,ETC.	1	No Quantity							200			0
S3	2016	2016	2016	2	0	2	Export	112	Belarus	BLR	368	Iraq	IRQ								64	PAPER,PAPERBOARD,ETC.	1	No Quantity							8700			0
S3	2016	2016	2016	2	0	2	Export	112	Belarus	BLR	372	Ireland	IRL								64	PAPER,PAPERBOARD,ETC.	1	No Quantity							100			0
S3	2016	2016	2016	2	0	2	Export	112	Belarus	BLR	376	Israel	ISR								64	PAPER,PAPERBOARD,ETC.	1	No Quantity							7900			0
S3	2016	2016	2016	2	0	2	Export	112	Belarus	BLR	381	Italy	ITA								64	PAPER,PAPERBOARD,ETC.	1	No Quantity							9900			0
S3	2016	2016	2016	2	0	2	Export	112	Belarus	BLR	392	Japan	JPN								64	PAPER,PAPERBOARD,ETC.	1	No Quantity							200			0
S3	2016	2016	2016	2	0	2	Export	112	Belarus	BLR	398	Kazakhstan	KAZ								64	PAPER,PAPERBOARD,ETC.	1	No Quantity							3598200			0
S3	2016	2016	2016	2	0	2	Export	112	Belarus	BLR	400	Jordan	JOR								64	PAPER,PAPERBOARD,ETC.	1	No Quantity							200			0
S3	2016	2016	2016	2	0	2	Export	112	Belarus	BLR	404	Kenya	KEN								64	PAPER,PAPERBOARD,ETC.	1	No Quantity							38900			0
S3	2016	2016	2016	2	0	2	Export	112	Belarus	BLR	417	Kyrgyzstan	KGZ								64	PAPER,PAPERBOARD,ETC.	1	No Quantity							1143600			0
S3	2016	2016	2016	2	0	2	Export	112	Belarus	BLR	428	Latvia	LVA								64	PAPER,PAPERBOARD,ETC.	1	No Quantity							844500			0
S3	2016	2016	2016	2	0	2	Export	112	Belarus	BLR	440	Lithuania	LTU								64	PAPER,PAPERBOARD,ETC.	1	No Quantity							3493000			0
S3	2016	2016	2016	2	0	2	Export	112	Belarus	BLR	496	Mongolia	MNG								64	PAPER,PAPERBOARD,ETC.	1	No Quantity							443100			0
S3	2016	2016	2016	2	0	2	Export	112	Belarus	BLR	498	Rep. of Moldova	MDA								64	PAPER,PAPERBOARD,ETC.	1	No Quantity							1526500			0
S3	2016	2016	2016	2	0	2	Export	112	Belarus	BLR	528	Netherlands	NLD								64	PAPER,PAPERBOARD,ETC.	1	No Quantity							46500			0
S3	2016	2016	2016	2	0	2	Export	112	Belarus	BLR	579	Norway	NOR								64	PAPER,PAPERBOARD,ETC.	1	No Quantity							200			0
S3	2016	2016	2016	2	0	2	Export	112	Belarus	BLR	586	Pakistan	PAK								64	PAPER,PAPERBOARD,ETC.	1	No Quantity							798200			0
S3	2016	2016	2016	2	0	2	Export	112	Belarus	BLR	616	Poland	POL								64	PAPER,PAPERBOARD,ETC.	1	No Quantity							7980400			0
S3	2016	2016	2016	2	0	2	Export	112	Belarus	BLR	642	Romania	ROU								64	PAPER,PAPERBOARD,ETC.	1	No Quantity							241500			0
S3	2016	2016	2016	2	0	2	Export	112	Belarus	BLR	643	Russian Federation	RUS								64	PAPER,PAPERBOARD,ETC.	1	No Quantity							91926300			0
S3	2016	2016	2016	2	0	2	Export	112	Belarus	BLR	688	Serbia	SRB								64	PAPER,PAPERBOARD,ETC.	1	No Quantity							776100			0
S3	2016	2016	2016	2	0	2	Export	112	Belarus	BLR	699	India	IND								64	PAPER,PAPERBOARD,ETC.	1	No Quantity							278600			0
S3	2016	2016	2016	2	0	2	Export	112	Belarus	BLR	703	Slovakia	SVK								64	PAPER,PAPERBOARD,ETC.	1	No Quantity							211700			0
S3	2016	2016	2016	2	0	2	Export	112	Belarus	BLR	704	Viet Nam	VNM								64	PAPER,PAPERBOARD,ETC.	1	No Quantity							100			0
S3	2016	2016	2016	2	0	2	Export	112	Belarus	BLR	710	South Africa	ZAF								64	PAPER,PAPERBOARD,ETC.	1	No Quantity							5300			0
S3	2016	2016	2016	2	0	2	Export	112	Belarus	BLR	729	Sudan	SDN								64	PAPER,PAPERBOARD,ETC.	1	No Quantity							4200			0
S3	2016	2016	2016	2	0	2	Export	112	Belarus	BLR	757	Switzerland	CHE								64	PAPER,PAPERBOARD,ETC.	1	No Quantity							13200			0
S3	2016	2016	2016	2	0	2	Export	112	Belarus	BLR	762	Tajikistan	TJK								64	PAPER,PAPERBOARD,ETC.	1	No Quantity							581200			0
S3	2016	2016	2016	2	0	2	Export	112	Belarus	BLR	764	Thailand	THA								64	PAPER,PAPERBOARD,ETC.	1	No Quantity							82800			0
S3	2016	2016	2016	2	0	2	Export	112	Belarus	BLR	784	United Arab Emirates	ARE								64	PAPER,PAPERBOARD,ETC.	1	No Quantity							700			0
S3	2016	2016	2016	2	0	2	Export	112	Belarus	BLR	792	Turkey	TUR								64	PAPER,PAPERBOARD,ETC.	1	No Quantity							969700			0
S3	2016	2016	2016	2	0	2	Export	112	Belarus	BLR	795	Turkmenistan	TKM								64	PAPER,PAPERBOARD,ETC.	1	No Quantity							537600			0
S3	2016	2016	2016	2	0	2	Export	112	Belarus	BLR	804	Ukraine	UKR								64	PAPER,PAPERBOARD,ETC.	1	No Quantity							8219500			0
S3	2016	2016	2016	2	0	2	Export	112	Belarus	BLR	807	North Macedonia	MKD								64	PAPER,PAPERBOARD,ETC.	1	No Quantity							47300			0
S3	2016	2016	2016	2	0	2	Export	112	Belarus	BLR	826	United Kingdom	GBR								64	PAPER,PAPERBOARD,ETC.	1	No Quantity							5100			0
S3	2016	2016	2016	2	0	2	Export	112	Belarus	BLR	842	USA	USA								64	PAPER,PAPERBOARD,ETC.	1	No Quantity							18400			0
S3	2016	2016	2016	2	0	2	Export	112	Belarus	BLR	860	Uzbekistan	UZB								64	PAPER,PAPERBOARD,ETC.	1	No Quantity							1112200			0
S3	2016	2016	2016	2	0	2	Export	112	Belarus	BLR	862	Venezuela	VEN								64	PAPER,PAPERBOARD,ETC.	1	No Quantity							1400			0
S3	2016	2016	2016	2	0	2	Export	112	Belarus	BLR	899	Areas, nes									64	PAPER,PAPERBOARD,ETC.	1	No Quantity							13800			0
S3	2016	2016	2016	2	0	2	Export	108	Burundi	BDI	0	World	WLD								65	TEXTILE YARN,FABRIC,ETC.	1	No Quantity							25007			0
S3	2016	2016	2016	2	0	2	Export	108	Burundi	BDI	124	Canada	CAN								65	TEXTILE YARN,FABRIC,ETC.	1	No Quantity							102			0
S3	2016	2016	2016	2	0	2	Export	108	Burundi	BDI	180	Dem. Rep. of the Congo	COD								65	TEXTILE YARN,FABRIC,ETC.	1	No Quantity							1292			0
S3	2016	2016	2016	2	0	2	Export	108	Burundi	BDI	251	France	FRA								65	TEXTILE YARN,FABRIC,ETC.	1	No Quantity							365			0
S3	2016	2016	2016	2	0	2	Export	108	Burundi	BDI	332	Haiti	HTI								65	TEXTILE YARN,FABRIC,ETC.	1	No Quantity							487			0
S3	2016	2016	2016	2	0	2	Export	108	Burundi	BDI	404	Kenya	KEN								65	TEXTILE YARN,FABRIC,ETC.	1	No Quantity							154			0
S3	2016	2016	2016	2	0	2	Export	108	Burundi	BDI	466	Mali	MLI								65	TEXTILE YARN,FABRIC,ETC.	1	No Quantity							40			0
S3	2016	2016	2016	2	0	2	Export	108	Burundi	BDI	528	Netherlands	NLD								65	TEXTILE YARN,FABRIC,ETC.	1	No Quantity							744			0
S3	2016	2016	2016	2	0	2	Export	108	Burundi	BDI	646	Rwanda	RWA								65	TEXTILE YARN,FABRIC,ETC.	1	No Quantity							20994			0
S3	2016	2016	2016	2	0	2	Export	108	Burundi	BDI	710	South Africa	ZAF								65	TEXTILE YARN,FABRIC,ETC.	1	No Quantity							172			0
S3	2016	2016	2016	2	0	2	Export	108	Burundi	BDI	800	Uganda	UGA								65	TEXTILE YARN,FABRIC,ETC.	1	No Quantity							243			0
S3	2016	2016	2016	2	0	2	Export	108	Burundi	BDI	834	United Rep. of Tanzania	TZA								65	TEXTILE YARN,FABRIC,ETC.	1	No Quantity							414			0
S3	2016	2016	2016	2	0	2	Export	112	Belarus	BLR	0	World	WLD								65	TEXTILE YARN,FABRIC,ETC.	1	No Quantity							623652200			0
S3	2016	2016	2016	2	0	2	Export	112	Belarus	BLR	8	Albania	ALB								65	TEXTILE YARN,FABRIC,ETC.	1	No Quantity							122300			0
S3	2016	2016	2016	2	0	2	Export	112	Belarus	BLR	20	Andorra	AND								65	TEXTILE YARN,FABRIC,ETC.	1	No Quantity							400			0
S3	2016	2016	2016	2	0	2	Export	112	Belarus	BLR	31	Azerbaijan	AZE								65	TEXTILE YARN,FABRIC,ETC.	1	No Quantity							839100			0
S3	2016	2016	2016	2	0	2	Export	112	Belarus	BLR	32	Argentina	ARG								65	TEXTILE YARN,FABRIC,ETC.	1	No Quantity							22100			0
S3	2016	2016	2016	2	0	2	Export	112	Belarus	BLR	36	Australia	AUS								65	TEXTILE YARN,FABRIC,ETC.	1	No Quantity							94200			0
S3	2016	2016	2016	2	0	2	Export	112	Belarus	BLR	40	Austria	AUT								65	TEXTILE YARN,FABRIC,ETC.	1	No Quantity							162500			0
S3	2016	2016	2016	2	0	2	Export	112	Belarus	BLR	51	Armenia	ARM								65	TEXTILE YARN,FABRIC,ETC.	1	No Quantity							508800			0
S3	2016	2016	2016	2	0	2	Export	112	Belarus	BLR	56	Belgium	BEL								65	TEXTILE YARN,FABRIC,ETC.	1	No Quantity							4707500			0
S3	2016	2016	2016	2	0	2	Export	112	Belarus	BLR	70	Bosnia Herzegovina	BIH								65	TEXTILE YARN,FABRIC,ETC.	1	No Quantity							86500			0
S3	2016	2016	2016	2	0	2	Export	112	Belarus	BLR	76	Brazil	BRA								65	TEXTILE YARN,FABRIC,ETC.	1	No Quantity							1013700			0
S3	2016	2016	2016	2	0	2	Export	112	Belarus	BLR	100	Bulgaria	BGR								65	TEXTILE YARN,FABRIC,ETC.	1	No Quantity							348600			0
S3	2016	2016	2016	2	0	2	Export	112	Belarus	BLR	124	Canada	CAN								65	TEXTILE YARN,FABRIC,ETC.	1	No Quantity							78900			0
S3	2016	2016	2016	2	0	2	Export	112	Belarus	BLR	144	Sri Lanka	LKA								65	TEXTILE YARN,FABRIC,ETC.	1	No Quantity							400			0
S3	2016	2016	2016	2	0	2	Export	112	Belarus	BLR	156	China	CHN								65	TEXTILE YARN,FABRIC,ETC.	1	No Quantity							509100			0
S3	2016	2016	2016	2	0	2	Export	112	Belarus	BLR	170	Colombia	COL								65	TEXTILE YARN,FABRIC,ETC.	1	No Quantity							5400			0
S3	2016	2016	2016	2	0	2	Export	112	Belarus	BLR	191	Croatia	HRV								65	TEXTILE YARN,FABRIC,ETC.	1	No Quantity							200			0
S3	2016	2016	2016	2	0	2	Export	112	Belarus	BLR	203	Czechia	CZE								65	TEXTILE YARN,FABRIC,ETC.	1	No Quantity							4855200			0
S3	2016	2016	2016	2	0	2	Export	112	Belarus	BLR	208	Denmark	DNK								65	TEXTILE YARN,FABRIC,ETC.	1	No Quantity							36700			0
S3	2016	2016	2016	2	0	2	Export	112	Belarus	BLR	214	Dominican Rep.	DOM								65	TEXTILE YARN,FABRIC,ETC.	1	No Quantity							200			0
S3	2016	2016	2016	2	0	2	Export	112	Belarus	BLR	233	Estonia	EST								65	TEXTILE YARN,FABRIC,ETC.	1	No Quantity							4032700			0
S3	2016	2016	2016	2	0	2	Export	112	Belarus	BLR	246	Finland	FIN								65	TEXTILE YARN,FABRIC,ETC.	1	No Quantity							70300			0
S3	2016	2016	2016	2	0	2	Export	112	Belarus	BLR	251	France	FRA								65	TEXTILE YARN,FABRIC,ETC.	1	No Quantity							134300			0
S3	2016	2016	2016	2	0	2	Export	112	Belarus	BLR	258	French Polynesia	PYF								65	TEXTILE YARN,FABRIC,ETC.	1	No Quantity							100			0
S3	2016	2016	2016	2	0	2	Export	112	Belarus	BLR	268	Georgia	GEO								65	TEXTILE YARN,FABRIC,ETC.	1	No Quantity							2381200			0
S3	2016	2016	2016	2	0	2	Export	112	Belarus	BLR	276	Germany	DEU								65	TEXTILE YARN,FABRIC,ETC.	1	No Quantity							30282100			0
S3	2016	2016	2016	2	0	2	Export	112	Belarus	BLR	300	Greece	GRC								65	TEXTILE YARN,FABRIC,ETC.	1	No Quantity							51900			0
S3	2016	2016	2016	2	0	2	Export	112	Belarus	BLR	324	Guinea	GIN								65	TEXTILE YARN,FABRIC,ETC.	1	No Quantity							20900			0
S3	2016	2016	2016	2	0	2	Export	112	Belarus	BLR	344	China, Hong Kong SAR	HKG								65	TEXTILE YARN,FABRIC,ETC.	1	No Quantity							25100			0
S3	2016	2016	2016	2	0	2	Export	112	Belarus	BLR	348	Hungary	HUN								65	TEXTILE YARN,FABRIC,ETC.	1	No Quantity							649300			0
S3	2016	2016	2016	2	0	2	Export	112	Belarus	BLR	352	Iceland	ISL								65	TEXTILE YARN,FABRIC,ETC.	1	No Quantity							100			0
S3	2016	2016	2016	2	0	2	Export	112	Belarus	BLR	364	Iran	IRN								65	TEXTILE YARN,FABRIC,ETC.	1	No Quantity							181400			0
S3	2016	2016	2016	2	0	2	Export	112	Belarus	BLR	368	Iraq	IRQ								65	TEXTILE YARN,FABRIC,ETC.	1	No Quantity							243800			0
S3	2016	2016	2016	2	0	2	Export	112	Belarus	BLR	372	Ireland	IRL								65	TEXTILE YARN,FABRIC,ETC.	1	No Quantity							304500			0
S3	2016	2016	2016	2	0	2	Export	112	Belarus	BLR	376	Israel	ISR								65	TEXTILE YARN,FABRIC,ETC.	1	No Quantity							110300			0
S3	2016	2016	2016	2	0	2	Export	112	Belarus	BLR	381	Italy	ITA								65	TEXTILE YARN,FABRIC,ETC.	1	No Quantity							3001400			0
S3	2016	2016	2016	2	0	2	Export	112	Belarus	BLR	392	Japan	JPN								65	TEXTILE YARN,FABRIC,ETC.	1	No Quantity							1669200			0
S3	2016	2016	2016	2	0	2	Export	112	Belarus	BLR	398	Kazakhstan	KAZ								65	TEXTILE YARN,FABRIC,ETC.	1	No Quantity							7880000			0
S3	2016	2016	2016	2	0	2	Export	112	Belarus	BLR	400	Jordan	JOR								65	TEXTILE YARN,FABRIC,ETC.	1	No Quantity							4600			0
S3	2016	2016	2016	2	0	2	Export	112	Belarus	BLR	404	Kenya	KEN								65	TEXTILE YARN,FABRIC,ETC.	1	No Quantity							300			0
S3	2016	2016	2016	2	0	2	Export	112	Belarus	BLR	410	Rep. of Korea	KOR								65	TEXTILE YARN,FABRIC,ETC.	1	No Quantity							1641000			0
S3	2016	2016	2016	2	0	2	Export	112	Belarus	BLR	414	Kuwait	KWT								65	TEXTILE YARN,FABRIC,ETC.	1	No Quantity							141700			0
S3	2016	2016	2016	2	0	2	Export	112	Belarus	BLR	417	Kyrgyzstan	KGZ								65	TEXTILE YARN,FABRIC,ETC.	1	No Quantity							2713100			0
S3	2016	2016	2016	2	0	2	Export	112	Belarus	BLR	422	Lebanon	LBN								65	TEXTILE YARN,FABRIC,ETC.	1	No Quantity							700			0
S3	2016	2016	2016	2	0	2	Export	112	Belarus	BLR	428	Latvia	LVA								65	TEXTILE YARN,FABRIC,ETC.	1	No Quantity							1718200			0
S3	2016	2016	2016	2	0	2	Export	112	Belarus	BLR	440	Lithuania	LTU								65	TEXTILE YARN,FABRIC,ETC.	1	No Quantity							13533500			0
S3	2016	2016	2016	2	0	2	Export	112	Belarus	BLR	458	Malaysia	MYS								65	TEXTILE YARN,FABRIC,ETC.	1	No Quantity							100			0
S3	2016	2016	2016	2	0	2	Export	112	Belarus	BLR	490	Other Asia, nes									65	TEXTILE YARN,FABRIC,ETC.	1	No Quantity							293500			0
S3	2016	2016	2016	2	0	2	Export	112	Belarus	BLR	496	Mongolia	MNG								65	TEXTILE YARN,FABRIC,ETC.	1	No Quantity							200			0
S3	2016	2016	2016	2	0	2	Export	112	Belarus	BLR	498	Rep. of Moldova	MDA								65	TEXTILE YARN,FABRIC,ETC.	1	No Quantity							4800500			0
S3	2016	2016	2016	2	0	2	Export	112	Belarus	BLR	528	Netherlands	NLD								65	TEXTILE YARN,FABRIC,ETC.	1	No Quantity							15332000			0
S3	2016	2016	2016	2	0	2	Export	112	Belarus	BLR	554	New Zealand	NZL								65	TEXTILE YARN,FABRIC,ETC.	1	No Quantity							3800			0
S3	2016	2016	2016	2	0	2	Export	112	Belarus	BLR	579	Norway	NOR								65	TEXTILE YARN,FABRIC,ETC.	1	No Quantity							2500			0
S3	2016	2016	2016	2	0	2	Export	112	Belarus	BLR	586	Pakistan	PAK								65	TEXTILE YARN,FABRIC,ETC.	1	No Quantity							21100			0
S3	2016	2016	2016	2	0	2	Export	112	Belarus	BLR	591	Panama	PAN								65	TEXTILE YARN,FABRIC,ETC.	1	No Quantity							300			0
S3	2016	2016	2016	2	0	2	Export	112	Belarus	BLR	616	Poland	POL								65	TEXTILE YARN,FABRIC,ETC.	1	No Quantity							18081900			0
S3	2016	2016	2016	2	0	2	Export	112	Belarus	BLR	642	Romania	ROU								65	TEXTILE YARN,FABRIC,ETC.	1	No Quantity							5645200			0
S3	2016	2016	2016	2	0	2	Export	112	Belarus	BLR	643	Russian Federation	RUS								65	TEXTILE YARN,FABRIC,ETC.	1	No Quantity							430657100			0
S3	2016	2016	2016	2	0	2	Export	112	Belarus	BLR	688	Serbia	SRB								65	TEXTILE YARN,FABRIC,ETC.	1	No Quantity							1939200			0
S3	2016	2016	2016	2	0	2	Export	112	Belarus	BLR	699	India	IND								65	TEXTILE YARN,FABRIC,ETC.	1	No Quantity							4165500			0
S3	2016	2016	2016	2	0	2	Export	112	Belarus	BLR	702	Singapore	SGP								65	TEXTILE YARN,FABRIC,ETC.	1	No Quantity							30900			0
S3	2016	2016	2016	2	0	2	Export	112	Belarus	BLR	703	Slovakia	SVK								65	TEXTILE YARN,FABRIC,ETC.	1	No Quantity							3230700			0
S3	2016	2016	2016	2	0	2	Export	112	Belarus	BLR	705	Slovenia	SVN								65	TEXTILE YARN,FABRIC,ETC.	1	No Quantity							59800			0
S3	2016	2016	2016	2	0	2	Export	112	Belarus	BLR	710	South Africa	ZAF								65	TEXTILE YARN,FABRIC,ETC.	1	No Quantity							218500			0
S3	2016	2016	2016	2	0	2	Export	112	Belarus	BLR	724	Spain	ESP								65	TEXTILE YARN,FABRIC,ETC.	1	No Quantity							1597600			0
S3	2016	2016	2016	2	0	2	Export	112	Belarus	BLR	729	Sudan	SDN								65	TEXTILE YARN,FABRIC,ETC.	1	No Quantity							1000			0
S3	2016	2016	2016	2	0	2	Export	112	Belarus	BLR	752	Sweden	SWE								65	TEXTILE YARN,FABRIC,ETC.	1	No Quantity							1121600			0
S3	2016	2016	2016	2	0	2	Export	112	Belarus	BLR	757	Switzerland	CHE								65	TEXTILE YARN,FABRIC,ETC.	1	No Quantity							7700			0
S3	2016	2016	2016	2	0	2	Export	112	Belarus	BLR	760	Syria	SYR								65	TEXTILE YARN,FABRIC,ETC.	1	No Quantity							1600			0
S3	2016	2016	2016	2	0	2	Export	112	Belarus	BLR	762	Tajikistan	TJK								65	TEXTILE YARN,FABRIC,ETC.	1	No Quantity							857000			0
S3	2016	2016	2016	2	0	2	Export	112	Belarus	BLR	764	Thailand	THA								65	TEXTILE YARN,FABRIC,ETC.	1	No Quantity							154300			0
S3	2016	2016	2016	2	0	2	Export	112	Belarus	BLR	784	United Arab Emirates	ARE								65	TEXTILE YARN,FABRIC,ETC.	1	No Quantity							324000			0
S3	2016	2016	2016	2	0	2	Export	112	Belarus	BLR	788	Tunisia	TUN								65	TEXTILE YARN,FABRIC,ETC.	1	No Quantity							810400			0
S3	2016	2016	2016	2	0	2	Export	112	Belarus	BLR	792	Turkey	TUR								65	TEXTILE YARN,FABRIC,ETC.	1	No Quantity							5523300			0
S3	2016	2016	2016	2	0	2	Export	112	Belarus	BLR	795	Turkmenistan	TKM								65	TEXTILE YARN,FABRIC,ETC.	1	No Quantity							855200			0
S3	2016	2016	2016	2	0	2	Export	112	Belarus	BLR	800	Uganda	UGA								65	TEXTILE YARN,FABRIC,ETC.	1	No Quantity							79800			0
S3	2016	2016	2016	2	0	2	Export	112	Belarus	BLR	804	Ukraine	UKR								65	TEXTILE YARN,FABRIC,ETC.	1	No Quantity							36104700			0
S3	2016	2016	2016	2	0	2	Export	112	Belarus	BLR	807	North Macedonia	MKD								65	TEXTILE YARN,FABRIC,ETC.	1	No Quantity							2200			0
S3	2016	2016	2016	2	0	2	Export	112	Belarus	BLR	818	Egypt	EGY								65	TEXTILE YARN,FABRIC,ETC.	1	No Quantity							500			0
S3	2016	2016	2016	2	0	2	Export	112	Belarus	BLR	826	United Kingdom	GBR								65	TEXTILE YARN,FABRIC,ETC.	1	No Quantity							552300			0
S3	2016	2016	2016	2	0	2	Export	112	Belarus	BLR	834	United Rep. of Tanzania	TZA								65	TEXTILE YARN,FABRIC,ETC.	1	No Quantity							79800			0
S3	2016	2016	2016	2	0	2	Export	112	Belarus	BLR	842	USA	USA								65	TEXTILE YARN,FABRIC,ETC.	1	No Quantity							4899600			0
S3	2016	2016	2016	2	0	2	Export	112	Belarus	BLR	860	Uzbekistan	UZB								65	TEXTILE YARN,FABRIC,ETC.	1	No Quantity							1925000			0
S3	2016	2016	2016	2	0	2	Export	112	Belarus	BLR	862	Venezuela	VEN								65	TEXTILE YARN,FABRIC,ETC.	1	No Quantity							12900			0
S3	2016	2016	2016	2	0	2	Export	112	Belarus	BLR	899	Areas, nes									65	TEXTILE YARN,FABRIC,ETC.	1	No Quantity							75400			0
S3	2016	2016	2016	2	0	2	Export	108	Burundi	BDI	0	World	WLD								66	NON-METAL.MINERAL MANFCT	1	No Quantity							4159412			0
S3	2016	2016	2016	2	0	2	Export	108	Burundi	BDI	124	Canada	CAN								66	NON-METAL.MINERAL MANFCT	1	No Quantity							604			0
S3	2016	2016	2016	2	0	2	Export	108	Burundi	BDI	180	Dem. Rep. of the Congo	COD								66	NON-METAL.MINERAL MANFCT	1	No Quantity							3671067			0
S3	2016	2016	2016	2	0	2	Export	108	Burundi	BDI	251	France	FRA								66	NON-METAL.MINERAL MANFCT	1	No Quantity							548			0
S3	2016	2016	2016	2	0	2	Export	108	Burundi	BDI	332	Haiti	HTI								66	NON-METAL.MINERAL MANFCT	1	No Quantity							487			0
S3	2016	2016	2016	2	0	2	Export	108	Burundi	BDI	404	Kenya	KEN								66	NON-METAL.MINERAL MANFCT	1	No Quantity							56520			0
S3	2016	2016	2016	2	0	2	Export	108	Burundi	BDI	466	Mali	MLI								66	NON-METAL.MINERAL MANFCT	1	No Quantity							303			0
S3	2016	2016	2016	2	0	2	Export	108	Burundi	BDI	528	Netherlands	NLD								66	NON-METAL.MINERAL MANFCT	1	No Quantity							4835			0
S3	2016	2016	2016	2	0	2	Export	108	Burundi	BDI	566	Nigeria	NGA								66	NON-METAL.MINERAL MANFCT	1	No Quantity							1992			0
S3	2016	2016	2016	2	0	2	Export	108	Burundi	BDI	646	Rwanda	RWA								66	NON-METAL.MINERAL MANFCT	1	No Quantity							353030			0
S3	2016	2016	2016	2	0	2	Export	108	Burundi	BDI	710	South Africa	ZAF								66	NON-METAL.MINERAL MANFCT	1	No Quantity							1765			0
S3	2016	2016	2016	2	0	2	Export	108	Burundi	BDI	800	Uganda	UGA								66	NON-METAL.MINERAL MANFCT	1	No Quantity							19772			0
S3	2016	2016	2016	2	0	2	Export	108	Burundi	BDI	834	United Rep. of Tanzania	TZA								66	NON-METAL.MINERAL MANFCT	1	No Quantity							48489			0
S3	2016	2016	2016	2	0	2	Export	112	Belarus	BLR	0	World	WLD								66	NON-METAL.MINERAL MANFCT	1	No Quantity							431653400			0
S3	2016	2016	2016	2	0	2	Export	112	Belarus	BLR	24	Angola	AGO								66	NON-METAL.MINERAL MANFCT	1	No Quantity							5200			0
S3	2016	2016	2016	2	0	2	Export	112	Belarus	BLR	31	Azerbaijan	AZE								66	NON-METAL.MINERAL MANFCT	1	No Quantity							2088200			0
S3	2016	2016	2016	2	0	2	Export	112	Belarus	BLR	32	Argentina	ARG								66	NON-METAL.MINERAL MANFCT	1	No Quantity							700			0
S3	2016	2016	2016	2	0	2	Export	112	Belarus	BLR	40	Austria	AUT								66	NON-METAL.MINERAL MANFCT	1	No Quantity							27600			0
S3	2016	2016	2016	2	0	2	Export	112	Belarus	BLR	51	Armenia	ARM								66	NON-METAL.MINERAL MANFCT	1	No Quantity							100400			0
S3	2016	2016	2016	2	0	2	Export	112	Belarus	BLR	56	Belgium	BEL								66	NON-METAL.MINERAL MANFCT	1	No Quantity							285200			0
S3	2016	2016	2016	2	0	2	Export	112	Belarus	BLR	70	Bosnia Herzegovina	BIH								66	NON-METAL.MINERAL MANFCT	1	No Quantity							2800			0
S3	2016	2016	2016	2	0	2	Export	112	Belarus	BLR	76	Brazil	BRA								66	NON-METAL.MINERAL MANFCT	1	No Quantity							3900			0
S3	2016	2016	2016	2	0	2	Export	112	Belarus	BLR	100	Bulgaria	BGR								66	NON-METAL.MINERAL MANFCT	1	No Quantity							213600			0
S3	2016	2016	2016	2	0	2	Export	112	Belarus	BLR	104	Myanmar	MMR								66	NON-METAL.MINERAL MANFCT	1	No Quantity							100			0
S3	2016	2016	2016	2	0	2	Export	112	Belarus	BLR	124	Canada	CAN								66	NON-METAL.MINERAL MANFCT	1	No Quantity							1700			0
S3	2016	2016	2016	2	0	2	Export	112	Belarus	BLR	152	Chile	CHL								66	NON-METAL.MINERAL MANFCT	1	No Quantity							2000			0
S3	2016	2016	2016	2	0	2	Export	112	Belarus	BLR	156	China	CHN								66	NON-METAL.MINERAL MANFCT	1	No Quantity							3072500			0
S3	2016	2016	2016	2	0	2	Export	112	Belarus	BLR	191	Croatia	HRV								66	NON-METAL.MINERAL MANFCT	1	No Quantity							250800			0
S3	2016	2016	2016	2	0	2	Export	112	Belarus	BLR	192	Cuba	CUB								66	NON-METAL.MINERAL MANFCT	1	No Quantity							83300			0
S3	2016	2016	2016	2	0	2	Export	112	Belarus	BLR	203	Czechia	CZE								66	NON-METAL.MINERAL MANFCT	1	No Quantity							4046600			0
S3	2016	2016	2016	2	0	2	Export	112	Belarus	BLR	233	Estonia	EST								66	NON-METAL.MINERAL MANFCT	1	No Quantity							1717100			0
S3	2016	2016	2016	2	0	2	Export	112	Belarus	BLR	246	Finland	FIN								66	NON-METAL.MINERAL MANFCT	1	No Quantity							24700			0
S3	2016	2016	2016	2	0	2	Export	112	Belarus	BLR	251	France	FRA								66	NON-METAL.MINERAL MANFCT	1	No Quantity							257200			0
S3	2016	2016	2016	2	0	2	Export	112	Belarus	BLR	268	Georgia	GEO								66	NON-METAL.MINERAL MANFCT	1	No Quantity							340500			0
S3	2016	2016	2016	2	0	2	Export	112	Belarus	BLR	276	Germany	DEU								66	NON-METAL.MINERAL MANFCT	1	No Quantity							5659700			0
S3	2016	2016	2016	2	0	2	Export	112	Belarus	BLR	324	Guinea	GIN								66	NON-METAL.MINERAL MANFCT	1	No Quantity							1900			0
S3	2016	2016	2016	2	0	2	Export	112	Belarus	BLR	344	China, Hong Kong SAR	HKG								66	NON-METAL.MINERAL MANFCT	1	No Quantity							10500			0
S3	2016	2016	2016	2	0	2	Export	112	Belarus	BLR	348	Hungary	HUN								66	NON-METAL.MINERAL MANFCT	1	No Quantity							1617800			0
S3	2016	2016	2016	2	0	2	Export	112	Belarus	BLR	360	Indonesia	IDN								66	NON-METAL.MINERAL MANFCT	1	No Quantity							100			0
S3	2016	2016	2016	2	0	2	Export	112	Belarus	BLR	364	Iran	IRN								66	NON-METAL.MINERAL MANFCT	1	No Quantity							13400			0
S3	2016	2016	2016	2	0	2	Export	112	Belarus	BLR	376	Israel	ISR								66	NON-METAL.MINERAL MANFCT	1	No Quantity							4200			0
S3	2016	2016	2016	2	0	2	Export	112	Belarus	BLR	381	Italy	ITA								66	NON-METAL.MINERAL MANFCT	1	No Quantity							131900			0
S3	2016	2016	2016	2	0	2	Export	112	Belarus	BLR	398	Kazakhstan	KAZ								66	NON-METAL.MINERAL MANFCT	1	No Quantity							10030800			0
S3	2016	2016	2016	2	0	2	Export	112	Belarus	BLR	410	Rep. of Korea	KOR								66	NON-METAL.MINERAL MANFCT	1	No Quantity							64800			0
S3	2016	2016	2016	2	0	2	Export	112	Belarus	BLR	414	Kuwait	KWT								66	NON-METAL.MINERAL MANFCT	1	No Quantity							319800			0
S3	2016	2016	2016	2	0	2	Export	112	Belarus	BLR	417	Kyrgyzstan	KGZ								66	NON-METAL.MINERAL MANFCT	1	No Quantity							1109700			0
S3	2016	2016	2016	2	0	2	Export	112	Belarus	BLR	422	Lebanon	LBN								66	NON-METAL.MINERAL MANFCT	1	No Quantity							11500			0
S3	2016	2016	2016	2	0	2	Export	112	Belarus	BLR	428	Latvia	LVA								66	NON-METAL.MINERAL MANFCT	1	No Quantity							5425400			0
S3	2016	2016	2016	2	0	2	Export	112	Belarus	BLR	440	Lithuania	LTU								66	NON-METAL.MINERAL MANFCT	1	No Quantity							20325300			0
S3	2016	2016	2016	2	0	2	Export	112	Belarus	BLR	458	Malaysia	MYS								66	NON-METAL.MINERAL MANFCT	1	No Quantity							213900			0
S3	2016	2016	2016	2	0	2	Export	112	Belarus	BLR	490	Other Asia, nes									66	NON-METAL.MINERAL MANFCT	1	No Quantity							900			0
S3	2016	2016	2016	2	0	2	Export	112	Belarus	BLR	496	Mongolia	MNG								66	NON-METAL.MINERAL MANFCT	1	No Quantity							9400			0
S3	2016	2016	2016	2	0	2	Export	112	Belarus	BLR	498	Rep. of Moldova	MDA								66	NON-METAL.MINERAL MANFCT	1	No Quantity							4228200			0
S3	2016	2016	2016	2	0	2	Export	112	Belarus	BLR	499	Montenegro	MNE								66	NON-METAL.MINERAL MANFCT	1	No Quantity							500			0
S3	2016	2016	2016	2	0	2	Export	112	Belarus	BLR	528	Netherlands	NLD								66	NON-METAL.MINERAL MANFCT	1	No Quantity							799800			0
S3	2016	2016	2016	2	0	2	Export	112	Belarus	BLR	558	Nicaragua	NIC								66	NON-METAL.MINERAL MANFCT	1	No Quantity							200			0
S3	2016	2016	2016	2	0	2	Export	112	Belarus	BLR	566	Nigeria	NGA								66	NON-METAL.MINERAL MANFCT	1	No Quantity							6100			0
S3	2016	2016	2016	2	0	2	Export	112	Belarus	BLR	579	Norway	NOR								66	NON-METAL.MINERAL MANFCT	1	No Quantity							88600			0
S3	2016	2016	2016	2	0	2	Export	112	Belarus	BLR	586	Pakistan	PAK								66	NON-METAL.MINERAL MANFCT	1	No Quantity							200			0
S3	2016	2016	2016	2	0	2	Export	112	Belarus	BLR	616	Poland	POL								66	NON-METAL.MINERAL MANFCT	1	No Quantity							40499300			0
S3	2016	2016	2016	2	0	2	Export	112	Belarus	BLR	634	Qatar	QAT								66	NON-METAL.MINERAL MANFCT	1	No Quantity							4800			0
S3	2016	2016	2016	2	0	2	Export	112	Belarus	BLR	642	Romania	ROU								66	NON-METAL.MINERAL MANFCT	1	No Quantity							2553500			0
S3	2016	2016	2016	2	0	2	Export	112	Belarus	BLR	643	Russian Federation	RUS								66	NON-METAL.MINERAL MANFCT	1	No Quantity							264953500			0
S3	2016	2016	2016	2	0	2	Export	112	Belarus	BLR	682	Saudi Arabia	SAU								66	NON-METAL.MINERAL MANFCT	1	No Quantity							4700			0
S3	2016	2016	2016	2	0	2	Export	112	Belarus	BLR	688	Serbia	SRB								66	NON-METAL.MINERAL MANFCT	1	No Quantity							506600			0
S3	2016	2016	2016	2	0	2	Export	112	Belarus	BLR	699	India	IND								66	NON-METAL.MINERAL MANFCT	1	No Quantity							2400			0
S3	2016	2016	2016	2	0	2	Export	112	Belarus	BLR	702	Singapore	SGP								66	NON-METAL.MINERAL MANFCT	1	No Quantity							7200			0
S3	2016	2016	2016	2	0	2	Export	112	Belarus	BLR	703	Slovakia	SVK								66	NON-METAL.MINERAL MANFCT	1	No Quantity							398800			0
S3	2016	2016	2016	2	0	2	Export	112	Belarus	BLR	704	Viet Nam	VNM								66	NON-METAL.MINERAL MANFCT	1	No Quantity							3100			0
S3	2016	2016	2016	2	0	2	Export	112	Belarus	BLR	705	Slovenia	SVN								66	NON-METAL.MINERAL MANFCT	1	No Quantity							359600			0
S3	2016	2016	2016	2	0	2	Export	112	Belarus	BLR	710	South Africa	ZAF								66	NON-METAL.MINERAL MANFCT	1	No Quantity							100			0
S3	2016	2016	2016	2	0	2	Export	112	Belarus	BLR	724	Spain	ESP								66	NON-METAL.MINERAL MANFCT	1	No Quantity							10300			0
S3	2016	2016	2016	2	0	2	Export	112	Belarus	BLR	729	Sudan	SDN								66	NON-METAL.MINERAL MANFCT	1	No Quantity							77000			0
S3	2016	2016	2016	2	0	2	Export	112	Belarus	BLR	752	Sweden	SWE								66	NON-METAL.MINERAL MANFCT	1	No Quantity							31700			0
S3	2016	2016	2016	2	0	2	Export	112	Belarus	BLR	757	Switzerland	CHE								66	NON-METAL.MINERAL MANFCT	1	No Quantity							66700			0
S3	2016	2016	2016	2	0	2	Export	112	Belarus	BLR	760	Syria	SYR								66	NON-METAL.MINERAL MANFCT	1	No Quantity							600			0
S3	2016	2016	2016	2	0	2	Export	112	Belarus	BLR	762	Tajikistan	TJK								66	NON-METAL.MINERAL MANFCT	1	No Quantity							525600			0
S3	2016	2016	2016	2	0	2	Export	112	Belarus	BLR	768	Togo	TGO								66	NON-METAL.MINERAL MANFCT	1	No Quantity							338700			0
S3	2016	2016	2016	2	0	2	Export	112	Belarus	BLR	784	United Arab Emirates	ARE								66	NON-METAL.MINERAL MANFCT	1	No Quantity							7500			0
S3	2016	2016	2016	2	0	2	Export	112	Belarus	BLR	792	Turkey	TUR								66	NON-METAL.MINERAL MANFCT	1	No Quantity							2436100			0
S3	2016	2016	2016	2	0	2	Export	112	Belarus	BLR	795	Turkmenistan	TKM								66	NON-METAL.MINERAL MANFCT	1	No Quantity							1640300			0
S3	2016	2016	2016	2	0	2	Export	112	Belarus	BLR	804	Ukraine	UKR								66	NON-METAL.MINERAL MANFCT	1	No Quantity							53795700			0
S3	2016	2016	2016	2	0	2	Export	112	Belarus	BLR	807	North Macedonia	MKD								66	NON-METAL.MINERAL MANFCT	1	No Quantity							33100			0
S3	2016	2016	2016	2	0	2	Export	112	Belarus	BLR	818	Egypt	EGY								66	NON-METAL.MINERAL MANFCT	1	No Quantity							3000			0
S3	2016	2016	2016	2	0	2	Export	112	Belarus	BLR	826	United Kingdom	GBR								66	NON-METAL.MINERAL MANFCT	1	No Quantity							179300			0
S3	2016	2016	2016	2	0	2	Export	112	Belarus	BLR	842	USA	USA								66	NON-METAL.MINERAL MANFCT	1	No Quantity							182700			0
S3	2016	2016	2016	2	0	2	Export	112	Belarus	BLR	860	Uzbekistan	UZB								66	NON-METAL.MINERAL MANFCT	1	No Quantity							397300			0
S3	2016	2016	2016	2	0	2	Export	112	Belarus	BLR	862	Venezuela	VEN								66	NON-METAL.MINERAL MANFCT	1	No Quantity							3700			0
S3	2016	2016	2016	2	0	2	Export	112	Belarus	BLR	899	Areas, nes									66	NON-METAL.MINERAL MANFCT	1	No Quantity							31800			0
S3	2016	2016	2016	2	0	2	Export	108	Burundi	BDI	0	World	WLD								67	IRON AND STEEL	1	No Quantity							811795			0
S3	2016	2016	2016	2	0	2	Export	108	Burundi	BDI	180	Dem. Rep. of the Congo	COD								67	IRON AND STEEL	1	No Quantity							795928			0
S3	2016	2016	2016	2	0	2	Export	108	Burundi	BDI	404	Kenya	KEN								67	IRON AND STEEL	1	No Quantity							4242			0
S3	2016	2016	2016	2	0	2	Export	108	Burundi	BDI	646	Rwanda	RWA								67	IRON AND STEEL	1	No Quantity							2701			0
S3	2016	2016	2016	2	0	2	Export	108	Burundi	BDI	834	United Rep. of Tanzania	TZA								67	IRON AND STEEL	1	No Quantity							8923			0
S3	2016	2016	2016	2	0	2	Export	112	Belarus	BLR	0	World	WLD								67	IRON AND STEEL	1	No Quantity							750085900			0
S3	2016	2016	2016	2	0	2	Export	112	Belarus	BLR	4	Afghanistan	AFG								67	IRON AND STEEL	1	No Quantity							1600			0
S3	2016	2016	2016	2	0	2	Export	112	Belarus	BLR	24	Angola	AGO								67	IRON AND STEEL	1	No Quantity							300			0
S3	2016	2016	2016	2	0	2	Export	112	Belarus	BLR	31	Azerbaijan	AZE								67	IRON AND STEEL	1	No Quantity							3056100			0
S3	2016	2016	2016	2	0	2	Export	112	Belarus	BLR	40	Austria	AUT								67	IRON AND STEEL	1	No Quantity							4046500			0
S3	2016	2016	2016	2	0	2	Export	112	Belarus	BLR	51	Armenia	ARM								67	IRON AND STEEL	1	No Quantity							45500			0
S3	2016	2016	2016	2	0	2	Export	112	Belarus	BLR	56	Belgium	BEL								67	IRON AND STEEL	1	No Quantity							7341400			0
S3	2016	2016	2016	2	0	2	Export	112	Belarus	BLR	70	Bosnia Herzegovina	BIH								67	IRON AND STEEL	1	No Quantity							33000			0
S3	2016	2016	2016	2	0	2	Export	112	Belarus	BLR	76	Brazil	BRA								67	IRON AND STEEL	1	No Quantity							324500			0
S3	2016	2016	2016	2	0	2	Export	112	Belarus	BLR	100	Bulgaria	BGR								67	IRON AND STEEL	1	No Quantity							2014800			0
S3	2016	2016	2016	2	0	2	Export	112	Belarus	BLR	124	Canada	CAN								67	IRON AND STEEL	1	No Quantity							42319700			0
S3	2016	2016	2016	2	0	2	Export	112	Belarus	BLR	156	China	CHN								67	IRON AND STEEL	1	No Quantity							200			0
S3	2016	2016	2016	2	0	2	Export	112	Belarus	BLR	191	Croatia	HRV								67	IRON AND STEEL	1	No Quantity							236800			0
S3	2016	2016	2016	2	0	2	Export	112	Belarus	BLR	192	Cuba	CUB								67	IRON AND STEEL	1	No Quantity							7200			0
S3	2016	2016	2016	2	0	2	Export	112	Belarus	BLR	196	Cyprus	CYP								67	IRON AND STEEL	1	No Quantity							2800			0
S3	2016	2016	2016	2	0	2	Export	112	Belarus	BLR	203	Czechia	CZE								67	IRON AND STEEL	1	No Quantity							12194200			0
S3	2016	2016	2016	2	0	2	Export	112	Belarus	BLR	208	Denmark	DNK								67	IRON AND STEEL	1	No Quantity							6800			0
S3	2016	2016	2016	2	0	2	Export	112	Belarus	BLR	233	Estonia	EST								67	IRON AND STEEL	1	No Quantity							10241100			0
S3	2016	2016	2016	2	0	2	Export	112	Belarus	BLR	246	Finland	FIN								67	IRON AND STEEL	1	No Quantity							5848700			0
S3	2016	2016	2016	2	0	2	Export	112	Belarus	BLR	251	France	FRA								67	IRON AND STEEL	1	No Quantity							3689300			0
S3	2016	2016	2016	2	0	2	Export	112	Belarus	BLR	268	Georgia	GEO								67	IRON AND STEEL	1	No Quantity							131900			0
S3	2016	2016	2016	2	0	2	Export	112	Belarus	BLR	276	Germany	DEU								67	IRON AND STEEL	1	No Quantity							91089500			0
S3	2016	2016	2016	2	0	2	Export	112	Belarus	BLR	288	Ghana	GHA								67	IRON AND STEEL	1	No Quantity							838700			0
S3	2016	2016	2016	2	0	2	Export	112	Belarus	BLR	300	Greece	GRC								67	IRON AND STEEL	1	No Quantity							29000			0
S3	2016	2016	2016	2	0	2	Export	112	Belarus	BLR	324	Guinea	GIN								67	IRON AND STEEL	1	No Quantity							12300			0
S3	2016	2016	2016	2	0	2	Export	112	Belarus	BLR	348	Hungary	HUN								67	IRON AND STEEL	1	No Quantity							3667800			0
S3	2016	2016	2016	2	0	2	Export	112	Belarus	BLR	352	Iceland	ISL								67	IRON AND STEEL	1	No Quantity							2742100			0
S3	2016	2016	2016	2	0	2	Export	112	Belarus	BLR	364	Iran	IRN								67	IRON AND STEEL	1	No Quantity							5500			0
S3	2016	2016	2016	2	0	2	Export	112	Belarus	BLR	368	Iraq	IRQ								67	IRON AND STEEL	1	No Quantity							7000			0
S3	2016	2016	2016	2	0	2	Export	112	Belarus	BLR	372	Ireland	IRL								67	IRON AND STEEL	1	No Quantity							816900			0
S3	2016	2016	2016	2	0	2	Export	112	Belarus	BLR	376	Israel	ISR								67	IRON AND STEEL	1	No Quantity							33219400			0
S3	2016	2016	2016	2	0	2	Export	112	Belarus	BLR	381	Italy	ITA								67	IRON AND STEEL	1	No Quantity							25190500			0
S3	2016	2016	2016	2	0	2	Export	112	Belarus	BLR	384	Côte d'Ivoire	CIV								67	IRON AND STEEL	1	No Quantity							5000			0
S3	2016	2016	2016	2	0	2	Export	112	Belarus	BLR	392	Japan	JPN								67	IRON AND STEEL	1	No Quantity							127400			0
S3	2016	2016	2016	2	0	2	Export	112	Belarus	BLR	398	Kazakhstan	KAZ								67	IRON AND STEEL	1	No Quantity							2465200			0
S3	2016	2016	2016	2	0	2	Export	112	Belarus	BLR	400	Jordan	JOR								67	IRON AND STEEL	1	No Quantity							4064800			0
S3	2016	2016	2016	2	0	2	Export	112	Belarus	BLR	410	Rep. of Korea	KOR								67	IRON AND STEEL	1	No Quantity							159600			0
S3	2016	2016	2016	2	0	2	Export	112	Belarus	BLR	417	Kyrgyzstan	KGZ								67	IRON AND STEEL	1	No Quantity							17300			0
S3	2016	2016	2016	2	0	2	Export	112	Belarus	BLR	428	Latvia	LVA								67	IRON AND STEEL	1	No Quantity							5620600			0
S3	2016	2016	2016	2	0	2	Export	112	Belarus	BLR	440	Lithuania	LTU								67	IRON AND STEEL	1	No Quantity							73078100			0
S3	2016	2016	2016	2	0	2	Export	112	Belarus	BLR	442	Luxembourg	LUX								67	IRON AND STEEL	1	No Quantity							883600			0
S3	2016	2016	2016	2	0	2	Export	112	Belarus	BLR	478	Mauritania	MRT								67	IRON AND STEEL	1	No Quantity							839400			0
S3	2016	2016	2016	2	0	2	Export	112	Belarus	BLR	496	Mongolia	MNG								67	IRON AND STEEL	1	No Quantity							100			0
S3	2016	2016	2016	2	0	2	Export	112	Belarus	BLR	498	Rep. of Moldova	MDA								67	IRON AND STEEL	1	No Quantity							204800			0
S3	2016	2016	2016	2	0	2	Export	112	Belarus	BLR	504	Morocco	MAR								67	IRON AND STEEL	1	No Quantity							300			0
S3	2016	2016	2016	2	0	2	Export	112	Belarus	BLR	528	Netherlands	NLD								67	IRON AND STEEL	1	No Quantity							58477000			0
S3	2016	2016	2016	2	0	2	Export	112	Belarus	BLR	558	Nicaragua	NIC								67	IRON AND STEEL	1	No Quantity							300			0
S3	2016	2016	2016	2	0	2	Export	112	Belarus	BLR	579	Norway	NOR								67	IRON AND STEEL	1	No Quantity							11616300			0
S3	2016	2016	2016	2	0	2	Export	112	Belarus	BLR	586	Pakistan	PAK								67	IRON AND STEEL	1	No Quantity							100			0
S3	2016	2016	2016	2	0	2	Export	112	Belarus	BLR	616	Poland	POL								67	IRON AND STEEL	1	No Quantity							54868900			0
S3	2016	2016	2016	2	0	2	Export	112	Belarus	BLR	642	Romania	ROU								67	IRON AND STEEL	1	No Quantity							8055900			0
S3	2016	2016	2016	2	0	2	Export	112	Belarus	BLR	643	Russian Federation	RUS								67	IRON AND STEEL	1	No Quantity							191989700			0
S3	2016	2016	2016	2	0	2	Export	112	Belarus	BLR	686	Senegal	SEN								67	IRON AND STEEL	1	No Quantity							790700			0
S3	2016	2016	2016	2	0	2	Export	112	Belarus	BLR	688	Serbia	SRB								67	IRON AND STEEL	1	No Quantity							1840800			0
S3	2016	2016	2016	2	0	2	Export	112	Belarus	BLR	699	India	IND								67	IRON AND STEEL	1	No Quantity							1035400			0
S3	2016	2016	2016	2	0	2	Export	112	Belarus	BLR	702	Singapore	SGP								67	IRON AND STEEL	1	No Quantity							463400			0
S3	2016	2016	2016	2	0	2	Export	112	Belarus	BLR	703	Slovakia	SVK								67	IRON AND STEEL	1	No Quantity							1651900			0
S3	2016	2016	2016	2	0	2	Export	112	Belarus	BLR	705	Slovenia	SVN								67	IRON AND STEEL	1	No Quantity							214200			0
S3	2016	2016	2016	2	0	2	Export	112	Belarus	BLR	710	South Africa	ZAF								67	IRON AND STEEL	1	No Quantity							800			0
S3	2016	2016	2016	2	0	2	Export	112	Belarus	BLR	724	Spain	ESP								67	IRON AND STEEL	1	No Quantity							1838400			0
S3	2016	2016	2016	2	0	2	Export	112	Belarus	BLR	729	Sudan	SDN								67	IRON AND STEEL	1	No Quantity							11500			0
S3	2016	2016	2016	2	0	2	Export	112	Belarus	BLR	752	Sweden	SWE								67	IRON AND STEEL	1	No Quantity							587600			0
S3	2016	2016	2016	2	0	2	Export	112	Belarus	BLR	757	Switzerland	CHE								67	IRON AND STEEL	1	No Quantity							383500			0
S3	2016	2016	2016	2	0	2	Export	112	Belarus	BLR	762	Tajikistan	TJK								67	IRON AND STEEL	1	No Quantity							600			0
S3	2016	2016	2016	2	0	2	Export	112	Belarus	BLR	792	Turkey	TUR								67	IRON AND STEEL	1	No Quantity							11285600			0
S3	2016	2016	2016	2	0	2	Export	112	Belarus	BLR	795	Turkmenistan	TKM								67	IRON AND STEEL	1	No Quantity							1813700			0
S3	2016	2016	2016	2	0	2	Export	112	Belarus	BLR	800	Uganda	UGA								67	IRON AND STEEL	1	No Quantity							300			0
S3	2016	2016	2016	2	0	2	Export	112	Belarus	BLR	804	Ukraine	UKR								67	IRON AND STEEL	1	No Quantity							7369100			0
S3	2016	2016	2016	2	0	2	Export	112	Belarus	BLR	807	North Macedonia	MKD								67	IRON AND STEEL	1	No Quantity							715900			0
S3	2016	2016	2016	2	0	2	Export	112	Belarus	BLR	818	Egypt	EGY								67	IRON AND STEEL	1	No Quantity							26060200			0
S3	2016	2016	2016	2	0	2	Export	112	Belarus	BLR	826	United Kingdom	GBR								67	IRON AND STEEL	1	No Quantity							13212200			0
S3	2016	2016	2016	2	0	2	Export	112	Belarus	BLR	842	USA	USA								67	IRON AND STEEL	1	No Quantity							18791300			0
S3	2016	2016	2016	2	0	2	Export	112	Belarus	BLR	860	Uzbekistan	UZB								67	IRON AND STEEL	1	No Quantity							383000			0
S3	2016	2016	2016	2	0	2	Export	112	Belarus	BLR	862	Venezuela	VEN								67	IRON AND STEEL	1	No Quantity							300			0
S3	2016	2016	2016	2	0	2	Export	108	Burundi	BDI	0	World	WLD								68	NON-FERROUS METALS	1	No Quantity							62056			0
S3	2016	2016	2016	2	0	2	Export	108	Burundi	BDI	180	Dem. Rep. of the Congo	COD								68	NON-FERROUS METALS	1	No Quantity							70			0
S3	2016	2016	2016	2	0	2	Export	108	Burundi	BDI	646	Rwanda	RWA								68	NON-FERROUS METALS	1	No Quantity							13361			0
S3	2016	2016	2016	2	0	2	Export	108	Burundi	BDI	800	Uganda	UGA								68	NON-FERROUS METALS	1	No Quantity							48625			0
S3	2016	2016	2016	2	0	2	Export	112	Belarus	BLR	0	World	WLD								68	NON-FERROUS METALS	1	No Quantity							148584500			0
S3	2016	2016	2016	2	0	2	Export	112	Belarus	BLR	31	Azerbaijan	AZE								68	NON-FERROUS METALS	1	No Quantity							58000			0
S3	2016	2016	2016	2	0	2	Export	112	Belarus	BLR	40	Austria	AUT								68	NON-FERROUS METALS	1	No Quantity							900			0
S3	2016	2016	2016	2	0	2	Export	112	Belarus	BLR	51	Armenia	ARM								68	NON-FERROUS METALS	1	No Quantity							233400			0
S3	2016	2016	2016	2	0	2	Export	112	Belarus	BLR	56	Belgium	BEL								68	NON-FERROUS METALS	1	No Quantity							715900			0
S3	2016	2016	2016	2	0	2	Export	112	Belarus	BLR	92	Br. Virgin Isds	VGB								68	NON-FERROUS METALS	1	No Quantity							2225700			0
S3	2016	2016	2016	2	0	2	Export	112	Belarus	BLR	124	Canada	CAN								68	NON-FERROUS METALS	1	No Quantity							8300			0
S3	2016	2016	2016	2	0	2	Export	112	Belarus	BLR	156	China	CHN								68	NON-FERROUS METALS	1	No Quantity							81400			0
S3	2016	2016	2016	2	0	2	Export	112	Belarus	BLR	203	Czechia	CZE								68	NON-FERROUS METALS	1	No Quantity							2752600			0
S3	2016	2016	2016	2	0	2	Export	112	Belarus	BLR	233	Estonia	EST								68	NON-FERROUS METALS	1	No Quantity							12734500			0
S3	2016	2016	2016	2	0	2	Export	112	Belarus	BLR	268	Georgia	GEO								68	NON-FERROUS METALS	1	No Quantity							3400			0
S3	2016	2016	2016	2	0	2	Export	112	Belarus	BLR	276	Germany	DEU								68	NON-FERROUS METALS	1	No Quantity							902100			0
S3	2016	2016	2016	2	0	2	Export	112	Belarus	BLR	324	Guinea	GIN								68	NON-FERROUS METALS	1	No Quantity							300			0
S3	2016	2016	2016	2	0	2	Export	112	Belarus	BLR	344	China, Hong Kong SAR	HKG								68	NON-FERROUS METALS	1	No Quantity							506800			0
S3	2016	2016	2016	2	0	2	Export	112	Belarus	BLR	352	Iceland	ISL								68	NON-FERROUS METALS	1	No Quantity							56400			0
S3	2016	2016	2016	2	0	2	Export	112	Belarus	BLR	364	Iran	IRN								68	NON-FERROUS METALS	1	No Quantity							48000			0
S3	2016	2016	2016	2	0	2	Export	112	Belarus	BLR	376	Israel	ISR								68	NON-FERROUS METALS	1	No Quantity							1100			0
S3	2016	2016	2016	2	0	2	Export	112	Belarus	BLR	381	Italy	ITA								68	NON-FERROUS METALS	1	No Quantity							86600			0
S3	2016	2016	2016	2	0	2	Export	112	Belarus	BLR	398	Kazakhstan	KAZ								68	NON-FERROUS METALS	1	No Quantity							2458700			0
S3	2016	2016	2016	2	0	2	Export	112	Belarus	BLR	400	Jordan	JOR								68	NON-FERROUS METALS	1	No Quantity							100			0
S3	2016	2016	2016	2	0	2	Export	112	Belarus	BLR	414	Kuwait	KWT								68	NON-FERROUS METALS	1	No Quantity							7400			0
S3	2016	2016	2016	2	0	2	Export	112	Belarus	BLR	417	Kyrgyzstan	KGZ								68	NON-FERROUS METALS	1	No Quantity							429900			0
S3	2016	2016	2016	2	0	2	Export	112	Belarus	BLR	428	Latvia	LVA								68	NON-FERROUS METALS	1	No Quantity							8049700			0
S3	2016	2016	2016	2	0	2	Export	112	Belarus	BLR	440	Lithuania	LTU								68	NON-FERROUS METALS	1	No Quantity							22549800			0
S3	2016	2016	2016	2	0	2	Export	112	Belarus	BLR	498	Rep. of Moldova	MDA								68	NON-FERROUS METALS	1	No Quantity							559700			0
S3	2016	2016	2016	2	0	2	Export	112	Belarus	BLR	499	Montenegro	MNE								68	NON-FERROUS METALS	1	No Quantity							3200			0
S3	2016	2016	2016	2	0	2	Export	112	Belarus	BLR	528	Netherlands	NLD								68	NON-FERROUS METALS	1	No Quantity							8000			0
S3	2016	2016	2016	2	0	2	Export	112	Belarus	BLR	616	Poland	POL								68	NON-FERROUS METALS	1	No Quantity							9332400			0
S3	2016	2016	2016	2	0	2	Export	112	Belarus	BLR	634	Qatar	QAT								68	NON-FERROUS METALS	1	No Quantity							1200			0
S3	2016	2016	2016	2	0	2	Export	112	Belarus	BLR	642	Romania	ROU								68	NON-FERROUS METALS	1	No Quantity							2500			0
S3	2016	2016	2016	2	0	2	Export	112	Belarus	BLR	643	Russian Federation	RUS								68	NON-FERROUS METALS	1	No Quantity							63775900			0
S3	2016	2016	2016	2	0	2	Export	112	Belarus	BLR	688	Serbia	SRB								68	NON-FERROUS METALS	1	No Quantity							14000			0
S3	2016	2016	2016	2	0	2	Export	112	Belarus	BLR	702	Singapore	SGP								68	NON-FERROUS METALS	1	No Quantity							5822600			0
S3	2016	2016	2016	2	0	2	Export	112	Belarus	BLR	703	Slovakia	SVK								68	NON-FERROUS METALS	1	No Quantity							150900			0
S3	2016	2016	2016	2	0	2	Export	112	Belarus	BLR	704	Viet Nam	VNM								68	NON-FERROUS METALS	1	No Quantity							35200			0
S3	2016	2016	2016	2	0	2	Export	112	Belarus	BLR	729	Sudan	SDN								68	NON-FERROUS METALS	1	No Quantity							1400			0
S3	2016	2016	2016	2	0	2	Export	112	Belarus	BLR	757	Switzerland	CHE								68	NON-FERROUS METALS	1	No Quantity							303000			0
S3	2016	2016	2016	2	0	2	Export	112	Belarus	BLR	762	Tajikistan	TJK								68	NON-FERROUS METALS	1	No Quantity							9500			0
S3	2016	2016	2016	2	0	2	Export	112	Belarus	BLR	792	Turkey	TUR								68	NON-FERROUS METALS	1	No Quantity							200			0
S3	2016	2016	2016	2	0	2	Export	112	Belarus	BLR	795	Turkmenistan	TKM								68	NON-FERROUS METALS	1	No Quantity							40500			0
S3	2016	2016	2016	2	0	2	Export	112	Belarus	BLR	804	Ukraine	UKR								68	NON-FERROUS METALS	1	No Quantity							8003100			0
S3	2016	2016	2016	2	0	2	Export	112	Belarus	BLR	826	United Kingdom	GBR								68	NON-FERROUS METALS	1	No Quantity							6112400			0
S3	2016	2016	2016	2	0	2	Export	112	Belarus	BLR	842	USA	USA								68	NON-FERROUS METALS	1	No Quantity							460300			0
S3	2016	2016	2016	2	0	2	Export	112	Belarus	BLR	860	Uzbekistan	UZB								68	NON-FERROUS METALS	1	No Quantity							37200			0
S3	2016	2016	2016	2	0	2	Export	112	Belarus	BLR	862	Venezuela	VEN								68	NON-FERROUS METALS	1	No Quantity							300			0
S3	2016	2016	2016	2	0	2	Export	108	Burundi	BDI	0	World	WLD								69	METALS MANUFACTURES,NES	1	No Quantity							260580			0
S3	2016	2016	2016	2	0	2	Export	108	Burundi	BDI	120	Cameroon	CMR								69	METALS MANUFACTURES,NES	1	No Quantity							3920			0
S3	2016	2016	2016	2	0	2	Export	108	Burundi	BDI	156	China	CHN								69	METALS MANUFACTURES,NES	1	No Quantity							188			0
S3	2016	2016	2016	2	0	2	Export	108	Burundi	BDI	180	Dem. Rep. of the Congo	COD								69	METALS MANUFACTURES,NES	1	No Quantity							50005			0
S3	2016	2016	2016	2	0	2	Export	108	Burundi	BDI	251	France	FRA								69	METALS MANUFACTURES,NES	1	No Quantity							122			0
S3	2016	2016	2016	2	0	2	Export	108	Burundi	BDI	332	Haiti	HTI								69	METALS MANUFACTURES,NES	1	No Quantity							162			0
S3	2016	2016	2016	2	0	2	Export	108	Burundi	BDI	404	Kenya	KEN								69	METALS MANUFACTURES,NES	1	No Quantity							310			0
S3	2016	2016	2016	2	0	2	Export	108	Burundi	BDI	466	Mali	MLI								69	METALS MANUFACTURES,NES	1	No Quantity							242			0
S3	2016	2016	2016	2	0	2	Export	108	Burundi	BDI	528	Netherlands	NLD								69	METALS MANUFACTURES,NES	1	No Quantity							372			0
S3	2016	2016	2016	2	0	2	Export	108	Burundi	BDI	566	Nigeria	NGA								69	METALS MANUFACTURES,NES	1	No Quantity							22895			0
S3	2016	2016	2016	2	0	2	Export	108	Burundi	BDI	646	Rwanda	RWA								69	METALS MANUFACTURES,NES	1	No Quantity							169753			0
S3	2016	2016	2016	2	0	2	Export	108	Burundi	BDI	710	South Africa	ZAF								69	METALS MANUFACTURES,NES	1	No Quantity							2286			0
S3	2016	2016	2016	2	0	2	Export	108	Burundi	BDI	800	Uganda	UGA								69	METALS MANUFACTURES,NES	1	No Quantity							1727			0
S3	2016	2016	2016	2	0	2	Export	108	Burundi	BDI	834	United Rep. of Tanzania	TZA								69	METALS MANUFACTURES,NES	1	No Quantity							8194			0
S3	2016	2016	2016	2	0	2	Export	108	Burundi	BDI	894	Zambia	ZMB								69	METALS MANUFACTURES,NES	1	No Quantity							401			0
S3	2016	2016	2016	2	0	2	Export	112	Belarus	BLR	0	World	WLD								69	METALS MANUFACTURES,NES	1	No Quantity							681088200			0
S3	2016	2016	2016	2	0	2	Export	112	Belarus	BLR	4	Afghanistan	AFG								69	METALS MANUFACTURES,NES	1	No Quantity							2300			0
S3	2016	2016	2016	2	0	2	Export	112	Belarus	BLR	24	Angola	AGO								69	METALS MANUFACTURES,NES	1	No Quantity							5400			0
S3	2016	2016	2016	2	0	2	Export	112	Belarus	BLR	31	Azerbaijan	AZE								69	METALS MANUFACTURES,NES	1	No Quantity							5747000			0
S3	2016	2016	2016	2	0	2	Export	112	Belarus	BLR	36	Australia	AUS								69	METALS MANUFACTURES,NES	1	No Quantity							1800			0
S3	2016	2016	2016	2	0	2	Export	112	Belarus	BLR	40	Austria	AUT								69	METALS MANUFACTURES,NES	1	No Quantity							1669900			0
S3	2016	2016	2016	2	0	2	Export	112	Belarus	BLR	51	Armenia	ARM								69	METALS MANUFACTURES,NES	1	No Quantity							431800			0
S3	2016	2016	2016	2	0	2	Export	112	Belarus	BLR	56	Belgium	BEL								69	METALS MANUFACTURES,NES	1	No Quantity							565600			0
S3	2016	2016	2016	2	0	2	Export	112	Belarus	BLR	70	Bosnia Herzegovina	BIH								69	METALS MANUFACTURES,NES	1	No Quantity							30400			0
S3	2016	2016	2016	2	0	2	Export	112	Belarus	BLR	76	Brazil	BRA								69	METALS MANUFACTURES,NES	1	No Quantity							8200			0
S3	2016	2016	2016	2	0	2	Export	112	Belarus	BLR	100	Bulgaria	BGR								69	METALS MANUFACTURES,NES	1	No Quantity							910400			0
S3	2016	2016	2016	2	0	2	Export	112	Belarus	BLR	104	Myanmar	MMR								69	METALS MANUFACTURES,NES	1	No Quantity							19700			0
S3	2016	2016	2016	2	0	2	Export	112	Belarus	BLR	116	Cambodia	KHM								69	METALS MANUFACTURES,NES	1	No Quantity							6100			0
S3	2016	2016	2016	2	0	2	Export	112	Belarus	BLR	120	Cameroon	CMR								69	METALS MANUFACTURES,NES	1	No Quantity							1600			0
S3	2016	2016	2016	2	0	2	Export	112	Belarus	BLR	124	Canada	CAN								69	METALS MANUFACTURES,NES	1	No Quantity							20500			0
S3	2016	2016	2016	2	0	2	Export	112	Belarus	BLR	152	Chile	CHL								69	METALS MANUFACTURES,NES	1	No Quantity							13800			0
S3	2016	2016	2016	2	0	2	Export	112	Belarus	BLR	156	China	CHN								69	METALS MANUFACTURES,NES	1	No Quantity							247500			0
S3	2016	2016	2016	2	0	2	Export	112	Belarus	BLR	191	Croatia	HRV								69	METALS MANUFACTURES,NES	1	No Quantity							287100			0
S3	2016	2016	2016	2	0	2	Export	112	Belarus	BLR	192	Cuba	CUB								69	METALS MANUFACTURES,NES	1	No Quantity							78600			0
S3	2016	2016	2016	2	0	2	Export	112	Belarus	BLR	196	Cyprus	CYP								69	METALS MANUFACTURES,NES	1	No Quantity							1400			0
S3	2016	2016	2016	2	0	2	Export	112	Belarus	BLR	203	Czechia	CZE								69	METALS MANUFACTURES,NES	1	No Quantity							18019000			0
S3	2016	2016	2016	2	0	2	Export	112	Belarus	BLR	208	Denmark	DNK								69	METALS MANUFACTURES,NES	1	No Quantity							380600			0
S3	2016	2016	2016	2	0	2	Export	112	Belarus	BLR	218	Ecuador	ECU								69	METALS MANUFACTURES,NES	1	No Quantity							2231500			0
S3	2016	2016	2016	2	0	2	Export	112	Belarus	BLR	231	Ethiopia	ETH								69	METALS MANUFACTURES,NES	1	No Quantity							1100			0
S3	2016	2016	2016	2	0	2	Export	112	Belarus	BLR	233	Estonia	EST								69	METALS MANUFACTURES,NES	1	No Quantity							647200			0
S3	2016	2016	2016	2	0	2	Export	112	Belarus	BLR	246	Finland	FIN								69	METALS MANUFACTURES,NES	1	No Quantity							1138700			0
S3	2016	2016	2016	2	0	2	Export	112	Belarus	BLR	251	France	FRA								69	METALS MANUFACTURES,NES	1	No Quantity							5268400			0
S3	2016	2016	2016	2	0	2	Export	112	Belarus	BLR	268	Georgia	GEO								69	METALS MANUFACTURES,NES	1	No Quantity							1583800			0
S3	2016	2016	2016	2	0	2	Export	112	Belarus	BLR	276	Germany	DEU								69	METALS MANUFACTURES,NES	1	No Quantity							31091800			0
S3	2016	2016	2016	2	0	2	Export	112	Belarus	BLR	300	Greece	GRC								69	METALS MANUFACTURES,NES	1	No Quantity							600			0
S3	2016	2016	2016	2	0	2	Export	112	Belarus	BLR	320	Guatemala	GTM								69	METALS MANUFACTURES,NES	1	No Quantity							100			0
S3	2016	2016	2016	2	0	2	Export	112	Belarus	BLR	324	Guinea	GIN								69	METALS MANUFACTURES,NES	1	No Quantity							6200			0
S3	2016	2016	2016	2	0	2	Export	112	Belarus	BLR	340	Honduras	HND								69	METALS MANUFACTURES,NES	1	No Quantity							800			0
S3	2016	2016	2016	2	0	2	Export	112	Belarus	BLR	348	Hungary	HUN								69	METALS MANUFACTURES,NES	1	No Quantity							490800			0
S3	2016	2016	2016	2	0	2	Export	112	Belarus	BLR	352	Iceland	ISL								69	METALS MANUFACTURES,NES	1	No Quantity							200			0
S3	2016	2016	2016	2	0	2	Export	112	Belarus	BLR	360	Indonesia	IDN								69	METALS MANUFACTURES,NES	1	No Quantity							30600			0
S3	2016	2016	2016	2	0	2	Export	112	Belarus	BLR	364	Iran	IRN								69	METALS MANUFACTURES,NES	1	No Quantity							157900			0
S3	2016	2016	2016	2	0	2	Export	112	Belarus	BLR	368	Iraq	IRQ								69	METALS MANUFACTURES,NES	1	No Quantity							347500			0
S3	2016	2016	2016	2	0	2	Export	112	Belarus	BLR	376	Israel	ISR								69	METALS MANUFACTURES,NES	1	No Quantity							31400			0
S3	2016	2016	2016	2	0	2	Export	112	Belarus	BLR	381	Italy	ITA								69	METALS MANUFACTURES,NES	1	No Quantity							4180900			0
S3	2016	2016	2016	2	0	2	Export	112	Belarus	BLR	384	Côte d'Ivoire	CIV								69	METALS MANUFACTURES,NES	1	No Quantity							51800			0
S3	2016	2016	2016	2	0	2	Export	112	Belarus	BLR	398	Kazakhstan	KAZ								69	METALS MANUFACTURES,NES	1	No Quantity							12899900			0
S3	2016	2016	2016	2	0	2	Export	112	Belarus	BLR	400	Jordan	JOR								69	METALS MANUFACTURES,NES	1	No Quantity							193000			0
S3	2016	2016	2016	2	0	2	Export	112	Belarus	BLR	404	Kenya	KEN								69	METALS MANUFACTURES,NES	1	No Quantity							100			0
S3	2016	2016	2016	2	0	2	Export	112	Belarus	BLR	414	Kuwait	KWT								69	METALS MANUFACTURES,NES	1	No Quantity							279800			0
S3	2016	2016	2016	2	0	2	Export	112	Belarus	BLR	417	Kyrgyzstan	KGZ								69	METALS MANUFACTURES,NES	1	No Quantity							375400			0
S3	2016	2016	2016	2	0	2	Export	112	Belarus	BLR	428	Latvia	LVA								69	METALS MANUFACTURES,NES	1	No Quantity							2240400			0
S3	2016	2016	2016	2	0	2	Export	112	Belarus	BLR	440	Lithuania	LTU								69	METALS MANUFACTURES,NES	1	No Quantity							21067400			0
S3	2016	2016	2016	2	0	2	Export	112	Belarus	BLR	442	Luxembourg	LUX								69	METALS MANUFACTURES,NES	1	No Quantity							408300			0
S3	2016	2016	2016	2	0	2	Export	112	Belarus	BLR	484	Mexico	MEX								69	METALS MANUFACTURES,NES	1	No Quantity							1791400			0
S3	2016	2016	2016	2	0	2	Export	112	Belarus	BLR	496	Mongolia	MNG								69	METALS MANUFACTURES,NES	1	No Quantity							90000			0
S3	2016	2016	2016	2	0	2	Export	112	Belarus	BLR	498	Rep. of Moldova	MDA								69	METALS MANUFACTURES,NES	1	No Quantity							3592900			0
S3	2016	2016	2016	2	0	2	Export	112	Belarus	BLR	504	Morocco	MAR								69	METALS MANUFACTURES,NES	1	No Quantity							200			0
S3	2016	2016	2016	2	0	2	Export	112	Belarus	BLR	512	Oman	OMN								69	METALS MANUFACTURES,NES	1	No Quantity							800			0
S3	2016	2016	2016	2	0	2	Export	112	Belarus	BLR	528	Netherlands	NLD								69	METALS MANUFACTURES,NES	1	No Quantity							16521200			0
S3	2016	2016	2016	2	0	2	Export	112	Belarus	BLR	558	Nicaragua	NIC								69	METALS MANUFACTURES,NES	1	No Quantity							5000			0
S3	2016	2016	2016	2	0	2	Export	112	Belarus	BLR	566	Nigeria	NGA								69	METALS MANUFACTURES,NES	1	No Quantity							1100			0
S3	2016	2016	2016	2	0	2	Export	112	Belarus	BLR	579	Norway	NOR								69	METALS MANUFACTURES,NES	1	No Quantity							516500			0
S3	2016	2016	2016	2	0	2	Export	112	Belarus	BLR	586	Pakistan	PAK								69	METALS MANUFACTURES,NES	1	No Quantity							65800			0
[truncated: 1,430 more rows]
