# Supplementary material for: Core-periphery structure in sectoral international trade networks: A new approach to an old theory
Source: PLoS One. 2020 Apr 2;15(4):e0229547. doi: 10.1371/journal.pone.0229547 (PMC7117750; doi:10.1371/journal.pone.0229547)
Supplement: S7 File — (ZIP) [file pone.0229547.s007.zip › S7_File/RawData 2016/comtrade (13).csv]

Classification	Year	Period	Period Desc.	Aggregate Level	Is Leaf Code	Trade Flow Code	Trade Flow	Reporter Code	Reporter	Reporter ISO	Partner Code	Partner	Partner ISO	2nd Partner Code	2nd Partner	2nd Partner ISO	Customs Proc. Code	Customs	Mode of Transport Code	Mode of Transport	Commodity Code	Commodity	Qty Unit Code	Qty Unit	Qty	Alt Qty Unit Code	Alt Qty Unit	Alt Qty	Netweight (kg)	Gross weight (kg)	Trade Value (US$)	CIF Trade Value (US$)	FOB Trade Value (US$)	Flag
S3	2016	2016	2016	2	0	2	Export	116	Cambodia	KHM	0	World	WLD								00	LIVE ANIMALS	1	No Quantity							3140451			0
S3	2016	2016	2016	2	0	2	Export	116	Cambodia	KHM	392	Japan	JPN								00	LIVE ANIMALS	1	No Quantity							31182			0
S3	2016	2016	2016	2	0	2	Export	116	Cambodia	KHM	410	Rep. of Korea	KOR								00	LIVE ANIMALS	1	No Quantity							1418			0
S3	2016	2016	2016	2	0	2	Export	116	Cambodia	KHM	418	Lao People's Dem. Rep.	LAO								00	LIVE ANIMALS	1	No Quantity							3026575			0
S3	2016	2016	2016	2	0	2	Export	116	Cambodia	KHM	764	Thailand	THA								00	LIVE ANIMALS	1	No Quantity							45022			0
S3	2016	2016	2016	2	0	2	Export	116	Cambodia	KHM	842	USA	USA								00	LIVE ANIMALS	1	No Quantity							36255			0
S3	2016	2016	2016	2	0	2	Export	120	Cameroon	CMR	0	World	WLD								00	LIVE ANIMALS	1	No Quantity							81221			0
S3	2016	2016	2016	2	0	2	Export	120	Cameroon	CMR	178	Congo	COG								00	LIVE ANIMALS	1	No Quantity							25287			0
S3	2016	2016	2016	2	0	2	Export	120	Cameroon	CMR	226	Equatorial Guinea	GNQ								00	LIVE ANIMALS	1	No Quantity							40543			0
S3	2016	2016	2016	2	0	2	Export	120	Cameroon	CMR	251	France	FRA								00	LIVE ANIMALS	1	No Quantity							17			0
S3	2016	2016	2016	2	0	2	Export	120	Cameroon	CMR	266	Gabon	GAB								00	LIVE ANIMALS	1	No Quantity							14245			0
S3	2016	2016	2016	2	0	2	Export	120	Cameroon	CMR	710	South Africa	ZAF								00	LIVE ANIMALS	1	No Quantity							169			0
S3	2016	2016	2016	2	0	2	Export	120	Cameroon	CMR	842	USA	USA								00	LIVE ANIMALS	1	No Quantity							960			0
S3	2016	2016	2016	2	0	2	Export	116	Cambodia	KHM	0	World	WLD								01	MEAT, MEAT PREPARATIONS	1	No Quantity							577962			0
S3	2016	2016	2016	2	0	2	Export	116	Cambodia	KHM	156	China	CHN								01	MEAT, MEAT PREPARATIONS	1	No Quantity							25			0
S3	2016	2016	2016	2	0	2	Export	116	Cambodia	KHM	702	Singapore	SGP								01	MEAT, MEAT PREPARATIONS	1	No Quantity							20			0
S3	2016	2016	2016	2	0	2	Export	116	Cambodia	KHM	704	Viet Nam	VNM								01	MEAT, MEAT PREPARATIONS	1	No Quantity							577917			0
S3	2016	2016	2016	2	0	2	Export	120	Cameroon	CMR	0	World	WLD								01	MEAT, MEAT PREPARATIONS	1	No Quantity							379			0
S3	2016	2016	2016	2	0	2	Export	120	Cameroon	CMR	842	USA	USA								01	MEAT, MEAT PREPARATIONS	1	No Quantity							379			0
S3	2016	2016	2016	2	0	2	Export	116	Cambodia	KHM	0	World	WLD								02	DAIRY PRODUCTS,BIRD EGGS	1	No Quantity							9081			0
S3	2016	2016	2016	2	0	2	Export	116	Cambodia	KHM	36	Australia	AUS								02	DAIRY PRODUCTS,BIRD EGGS	1	No Quantity							3956			0
S3	2016	2016	2016	2	0	2	Export	116	Cambodia	KHM	410	Rep. of Korea	KOR								02	DAIRY PRODUCTS,BIRD EGGS	1	No Quantity							276			0
S3	2016	2016	2016	2	0	2	Export	116	Cambodia	KHM	842	USA	USA								02	DAIRY PRODUCTS,BIRD EGGS	1	No Quantity							4850			0
S3	2016	2016	2016	2	0	2	Export	120	Cameroon	CMR	0	World	WLD								02	DAIRY PRODUCTS,BIRD EGGS	1	No Quantity							4489124			0
S3	2016	2016	2016	2	0	2	Export	120	Cameroon	CMR	140	Central African Rep.	CAF								02	DAIRY PRODUCTS,BIRD EGGS	1	No Quantity							838098			0
S3	2016	2016	2016	2	0	2	Export	120	Cameroon	CMR	148	Chad	TCD								02	DAIRY PRODUCTS,BIRD EGGS	1	No Quantity							691900			0
S3	2016	2016	2016	2	0	2	Export	120	Cameroon	CMR	226	Equatorial Guinea	GNQ								02	DAIRY PRODUCTS,BIRD EGGS	1	No Quantity							741214			0
S3	2016	2016	2016	2	0	2	Export	120	Cameroon	CMR	251	France	FRA								02	DAIRY PRODUCTS,BIRD EGGS	1	No Quantity							421			0
S3	2016	2016	2016	2	0	2	Export	120	Cameroon	CMR	266	Gabon	GAB								02	DAIRY PRODUCTS,BIRD EGGS	1	No Quantity							2199901			0
S3	2016	2016	2016	2	0	2	Export	120	Cameroon	CMR	678	Sao Tome and Principe	STP								02	DAIRY PRODUCTS,BIRD EGGS	1	No Quantity							17168			0
S3	2016	2016	2016	2	0	2	Export	120	Cameroon	CMR	842	USA	USA								02	DAIRY PRODUCTS,BIRD EGGS	1	No Quantity							421			0
S3	2016	2016	2016	2	0	2	Export	116	Cambodia	KHM	0	World	WLD								03	FISH,CRUSTACEANS,MOLLUSC	1	No Quantity							691626			0
S3	2016	2016	2016	2	0	2	Export	116	Cambodia	KHM	156	China	CHN								03	FISH,CRUSTACEANS,MOLLUSC	1	No Quantity							563909			0
S3	2016	2016	2016	2	0	2	Export	116	Cambodia	KHM	344	China, Hong Kong SAR	HKG								03	FISH,CRUSTACEANS,MOLLUSC	1	No Quantity							21333			0
S3	2016	2016	2016	2	0	2	Export	116	Cambodia	KHM	410	Rep. of Korea	KOR								03	FISH,CRUSTACEANS,MOLLUSC	1	No Quantity							16747			0
S3	2016	2016	2016	2	0	2	Export	116	Cambodia	KHM	704	Viet Nam	VNM								03	FISH,CRUSTACEANS,MOLLUSC	1	No Quantity							79588			0
S3	2016	2016	2016	2	0	2	Export	116	Cambodia	KHM	842	USA	USA								03	FISH,CRUSTACEANS,MOLLUSC	1	No Quantity							10049			0
S3	2016	2016	2016	2	0	2	Export	120	Cameroon	CMR	0	World	WLD								03	FISH,CRUSTACEANS,MOLLUSC	1	No Quantity							771624			0
S3	2016	2016	2016	2	0	2	Export	120	Cameroon	CMR	140	Central African Rep.	CAF								03	FISH,CRUSTACEANS,MOLLUSC	1	No Quantity							576211			0
S3	2016	2016	2016	2	0	2	Export	120	Cameroon	CMR	148	Chad	TCD								03	FISH,CRUSTACEANS,MOLLUSC	1	No Quantity							14252			0
S3	2016	2016	2016	2	0	2	Export	120	Cameroon	CMR	344	China, Hong Kong SAR	HKG								03	FISH,CRUSTACEANS,MOLLUSC	1	No Quantity							13284			0
S3	2016	2016	2016	2	0	2	Export	120	Cameroon	CMR	566	Nigeria	NGA								03	FISH,CRUSTACEANS,MOLLUSC	1	No Quantity							54903			0
S3	2016	2016	2016	2	0	2	Export	120	Cameroon	CMR	704	Viet Nam	VNM								03	FISH,CRUSTACEANS,MOLLUSC	1	No Quantity							111339			0
S3	2016	2016	2016	2	0	2	Export	120	Cameroon	CMR	842	USA	USA								03	FISH,CRUSTACEANS,MOLLUSC	1	No Quantity							1635			0
S3	2016	2016	2016	2	0	2	Export	116	Cambodia	KHM	0	World	WLD								04	CEREALS,CEREAL PREPRTNS.	1	No Quantity							308356643			0
S3	2016	2016	2016	2	0	2	Export	116	Cambodia	KHM	12	Algeria	DZA								04	CEREALS,CEREAL PREPRTNS.	1	No Quantity							52533			0
S3	2016	2016	2016	2	0	2	Export	116	Cambodia	KHM	24	Angola	AGO								04	CEREALS,CEREAL PREPRTNS.	1	No Quantity							258097			0
S3	2016	2016	2016	2	0	2	Export	116	Cambodia	KHM	36	Australia	AUS								04	CEREALS,CEREAL PREPRTNS.	1	No Quantity							993856			0
S3	2016	2016	2016	2	0	2	Export	116	Cambodia	KHM	40	Austria	AUT								04	CEREALS,CEREAL PREPRTNS.	1	No Quantity							437903			0
S3	2016	2016	2016	2	0	2	Export	116	Cambodia	KHM	56	Belgium	BEL								04	CEREALS,CEREAL PREPRTNS.	1	No Quantity							12204563			0
S3	2016	2016	2016	2	0	2	Export	116	Cambodia	KHM	96	Brunei Darussalam	BRN								04	CEREALS,CEREAL PREPRTNS.	1	No Quantity							9599618			0
S3	2016	2016	2016	2	0	2	Export	116	Cambodia	KHM	100	Bulgaria	BGR								04	CEREALS,CEREAL PREPRTNS.	1	No Quantity							1413069			0
S3	2016	2016	2016	2	0	2	Export	116	Cambodia	KHM	120	Cameroon	CMR								04	CEREALS,CEREAL PREPRTNS.	1	No Quantity							20644			0
S3	2016	2016	2016	2	0	2	Export	116	Cambodia	KHM	124	Canada	CAN								04	CEREALS,CEREAL PREPRTNS.	1	No Quantity							496935			0
S3	2016	2016	2016	2	0	2	Export	116	Cambodia	KHM	156	China	CHN								04	CEREALS,CEREAL PREPRTNS.	1	No Quantity							71805282			0
S3	2016	2016	2016	2	0	2	Export	116	Cambodia	KHM	178	Congo	COG								04	CEREALS,CEREAL PREPRTNS.	1	No Quantity							147376			0
S3	2016	2016	2016	2	0	2	Export	116	Cambodia	KHM	191	Croatia	HRV								04	CEREALS,CEREAL PREPRTNS.	1	No Quantity							1670068			0
S3	2016	2016	2016	2	0	2	Export	116	Cambodia	KHM	196	Cyprus	CYP								04	CEREALS,CEREAL PREPRTNS.	1	No Quantity							425780			0
S3	2016	2016	2016	2	0	2	Export	116	Cambodia	KHM	203	Czechia	CZE								04	CEREALS,CEREAL PREPRTNS.	1	No Quantity							9913395			0
S3	2016	2016	2016	2	0	2	Export	116	Cambodia	KHM	204	Benin	BEN								04	CEREALS,CEREAL PREPRTNS.	1	No Quantity							18526			0
S3	2016	2016	2016	2	0	2	Export	116	Cambodia	KHM	208	Denmark	DNK								04	CEREALS,CEREAL PREPRTNS.	1	No Quantity							3407220			0
S3	2016	2016	2016	2	0	2	Export	116	Cambodia	KHM	233	Estonia	EST								04	CEREALS,CEREAL PREPRTNS.	1	No Quantity							209539			0
S3	2016	2016	2016	2	0	2	Export	116	Cambodia	KHM	246	Finland	FIN								04	CEREALS,CEREAL PREPRTNS.	1	No Quantity							375416			0
S3	2016	2016	2016	2	0	2	Export	116	Cambodia	KHM	251	France	FRA								04	CEREALS,CEREAL PREPRTNS.	1	No Quantity							50376781			0
S3	2016	2016	2016	2	0	2	Export	116	Cambodia	KHM	266	Gabon	GAB								04	CEREALS,CEREAL PREPRTNS.	1	No Quantity							2784849			0
S3	2016	2016	2016	2	0	2	Export	116	Cambodia	KHM	276	Germany	DEU								04	CEREALS,CEREAL PREPRTNS.	1	No Quantity							10896657			0
S3	2016	2016	2016	2	0	2	Export	116	Cambodia	KHM	288	Ghana	GHA								04	CEREALS,CEREAL PREPRTNS.	1	No Quantity							61139			0
S3	2016	2016	2016	2	0	2	Export	116	Cambodia	KHM	300	Greece	GRC								04	CEREALS,CEREAL PREPRTNS.	1	No Quantity							2657072			0
S3	2016	2016	2016	2	0	2	Export	116	Cambodia	KHM	324	Guinea	GIN								04	CEREALS,CEREAL PREPRTNS.	1	No Quantity							10742			0
S3	2016	2016	2016	2	0	2	Export	116	Cambodia	KHM	344	China, Hong Kong SAR	HKG								04	CEREALS,CEREAL PREPRTNS.	1	No Quantity							3989482			0
S3	2016	2016	2016	2	0	2	Export	116	Cambodia	KHM	348	Hungary	HUN								04	CEREALS,CEREAL PREPRTNS.	1	No Quantity							4292453			0
S3	2016	2016	2016	2	0	2	Export	116	Cambodia	KHM	368	Iraq	IRQ								04	CEREALS,CEREAL PREPRTNS.	1	No Quantity							406940			0
S3	2016	2016	2016	2	0	2	Export	116	Cambodia	KHM	372	Ireland	IRL								04	CEREALS,CEREAL PREPRTNS.	1	No Quantity							81299			0
S3	2016	2016	2016	2	0	2	Export	116	Cambodia	KHM	376	Israel	ISR								04	CEREALS,CEREAL PREPRTNS.	1	No Quantity							18562			0
S3	2016	2016	2016	2	0	2	Export	116	Cambodia	KHM	381	Italy	ITA								04	CEREALS,CEREAL PREPRTNS.	1	No Quantity							10059486			0
S3	2016	2016	2016	2	0	2	Export	116	Cambodia	KHM	384	Côte d'Ivoire	CIV								04	CEREALS,CEREAL PREPRTNS.	1	No Quantity							40910			0
S3	2016	2016	2016	2	0	2	Export	116	Cambodia	KHM	392	Japan	JPN								04	CEREALS,CEREAL PREPRTNS.	1	No Quantity							33164			0
S3	2016	2016	2016	2	0	2	Export	116	Cambodia	KHM	404	Kenya	KEN								04	CEREALS,CEREAL PREPRTNS.	1	No Quantity							36771			0
S3	2016	2016	2016	2	0	2	Export	116	Cambodia	KHM	410	Rep. of Korea	KOR								04	CEREALS,CEREAL PREPRTNS.	1	No Quantity							56070			0
S3	2016	2016	2016	2	0	2	Export	116	Cambodia	KHM	422	Lebanon	LBN								04	CEREALS,CEREAL PREPRTNS.	1	No Quantity							19793			0
S3	2016	2016	2016	2	0	2	Export	116	Cambodia	KHM	428	Latvia	LVA								04	CEREALS,CEREAL PREPRTNS.	1	No Quantity							1061120			0
S3	2016	2016	2016	2	0	2	Export	116	Cambodia	KHM	440	Lithuania	LTU								04	CEREALS,CEREAL PREPRTNS.	1	No Quantity							1359856			0
S3	2016	2016	2016	2	0	2	Export	116	Cambodia	KHM	446	China, Macao SAR	MAC								04	CEREALS,CEREAL PREPRTNS.	1	No Quantity							89107			0
S3	2016	2016	2016	2	0	2	Export	116	Cambodia	KHM	458	Malaysia	MYS								04	CEREALS,CEREAL PREPRTNS.	1	No Quantity							25407174			0
S3	2016	2016	2016	2	0	2	Export	116	Cambodia	KHM	470	Malta	MLT								04	CEREALS,CEREAL PREPRTNS.	1	No Quantity							71713			0
S3	2016	2016	2016	2	0	2	Export	116	Cambodia	KHM	478	Mauritania	MRT								04	CEREALS,CEREAL PREPRTNS.	1	No Quantity							19004			0
S3	2016	2016	2016	2	0	2	Export	116	Cambodia	KHM	490	Other Asia, nes									04	CEREALS,CEREAL PREPRTNS.	1	No Quantity							612672			0
S3	2016	2016	2016	2	0	2	Export	116	Cambodia	KHM	498	Rep. of Moldova	MDA								04	CEREALS,CEREAL PREPRTNS.	1	No Quantity							128633			0
S3	2016	2016	2016	2	0	2	Export	116	Cambodia	KHM	516	Namibia	NAM								04	CEREALS,CEREAL PREPRTNS.	1	No Quantity							73333			0
S3	2016	2016	2016	2	0	2	Export	116	Cambodia	KHM	528	Netherlands	NLD								04	CEREALS,CEREAL PREPRTNS.	1	No Quantity							20422916			0
S3	2016	2016	2016	2	0	2	Export	116	Cambodia	KHM	554	New Zealand	NZL								04	CEREALS,CEREAL PREPRTNS.	1	No Quantity							570544			0
S3	2016	2016	2016	2	0	2	Export	116	Cambodia	KHM	579	Norway	NOR								04	CEREALS,CEREAL PREPRTNS.	1	No Quantity							9593			0
S3	2016	2016	2016	2	0	2	Export	116	Cambodia	KHM	616	Poland	POL								04	CEREALS,CEREAL PREPRTNS.	1	No Quantity							26226978			0
S3	2016	2016	2016	2	0	2	Export	116	Cambodia	KHM	620	Portugal	PRT								04	CEREALS,CEREAL PREPRTNS.	1	No Quantity							6143859			0
S3	2016	2016	2016	2	0	2	Export	116	Cambodia	KHM	642	Romania	ROU								04	CEREALS,CEREAL PREPRTNS.	1	No Quantity							2129747			0
S3	2016	2016	2016	2	0	2	Export	116	Cambodia	KHM	643	Russian Federation	RUS								04	CEREALS,CEREAL PREPRTNS.	1	No Quantity							1121672			0
S3	2016	2016	2016	2	0	2	Export	116	Cambodia	KHM	682	Saudi Arabia	SAU								04	CEREALS,CEREAL PREPRTNS.	1	No Quantity							148272			0
S3	2016	2016	2016	2	0	2	Export	116	Cambodia	KHM	686	Senegal	SEN								04	CEREALS,CEREAL PREPRTNS.	1	No Quantity							34173			0
S3	2016	2016	2016	2	0	2	Export	116	Cambodia	KHM	702	Singapore	SGP								04	CEREALS,CEREAL PREPRTNS.	1	No Quantity							2743936			0
S3	2016	2016	2016	2	0	2	Export	116	Cambodia	KHM	703	Slovakia	SVK								04	CEREALS,CEREAL PREPRTNS.	1	No Quantity							28605			0
S3	2016	2016	2016	2	0	2	Export	116	Cambodia	KHM	704	Viet Nam	VNM								04	CEREALS,CEREAL PREPRTNS.	1	No Quantity							145145			0
S3	2016	2016	2016	2	0	2	Export	116	Cambodia	KHM	705	Slovenia	SVN								04	CEREALS,CEREAL PREPRTNS.	1	No Quantity							794476			0
S3	2016	2016	2016	2	0	2	Export	116	Cambodia	KHM	724	Spain	ESP								04	CEREALS,CEREAL PREPRTNS.	1	No Quantity							3804781			0
S3	2016	2016	2016	2	0	2	Export	116	Cambodia	KHM	748	Swaziland	SWZ								04	CEREALS,CEREAL PREPRTNS.	1	No Quantity							213557			0
S3	2016	2016	2016	2	0	2	Export	116	Cambodia	KHM	752	Sweden	SWE								04	CEREALS,CEREAL PREPRTNS.	1	No Quantity							4189539			0
S3	2016	2016	2016	2	0	2	Export	116	Cambodia	KHM	757	Switzerland	CHE								04	CEREALS,CEREAL PREPRTNS.	1	No Quantity							41871			0
S3	2016	2016	2016	2	0	2	Export	116	Cambodia	KHM	784	United Arab Emirates	ARE								04	CEREALS,CEREAL PREPRTNS.	1	No Quantity							16288			0
S3	2016	2016	2016	2	0	2	Export	116	Cambodia	KHM	792	Turkey	TUR								04	CEREALS,CEREAL PREPRTNS.	1	No Quantity							194598			0
S3	2016	2016	2016	2	0	2	Export	116	Cambodia	KHM	804	Ukraine	UKR								04	CEREALS,CEREAL PREPRTNS.	1	No Quantity							22815			0
S3	2016	2016	2016	2	0	2	Export	116	Cambodia	KHM	826	United Kingdom	GBR								04	CEREALS,CEREAL PREPRTNS.	1	No Quantity							9775832			0
S3	2016	2016	2016	2	0	2	Export	116	Cambodia	KHM	842	USA	USA								04	CEREALS,CEREAL PREPRTNS.	1	No Quantity							1482845			0
S3	2016	2016	2016	2	0	2	Export	120	Cameroon	CMR	0	World	WLD								04	CEREALS,CEREAL PREPRTNS.	1	No Quantity							11391419			0
S3	2016	2016	2016	2	0	2	Export	120	Cameroon	CMR	56	Belgium	BEL								04	CEREALS,CEREAL PREPRTNS.	1	No Quantity							10876			0
S3	2016	2016	2016	2	0	2	Export	120	Cameroon	CMR	124	Canada	CAN								04	CEREALS,CEREAL PREPRTNS.	1	No Quantity							11216			0
S3	2016	2016	2016	2	0	2	Export	120	Cameroon	CMR	140	Central African Rep.	CAF								04	CEREALS,CEREAL PREPRTNS.	1	No Quantity							819859			0
S3	2016	2016	2016	2	0	2	Export	120	Cameroon	CMR	148	Chad	TCD								04	CEREALS,CEREAL PREPRTNS.	1	No Quantity							7657374			0
S3	2016	2016	2016	2	0	2	Export	120	Cameroon	CMR	178	Congo	COG								04	CEREALS,CEREAL PREPRTNS.	1	No Quantity							935885			0
S3	2016	2016	2016	2	0	2	Export	120	Cameroon	CMR	226	Equatorial Guinea	GNQ								04	CEREALS,CEREAL PREPRTNS.	1	No Quantity							20229			0
S3	2016	2016	2016	2	0	2	Export	120	Cameroon	CMR	266	Gabon	GAB								04	CEREALS,CEREAL PREPRTNS.	1	No Quantity							932423			0
S3	2016	2016	2016	2	0	2	Export	120	Cameroon	CMR	528	Netherlands	NLD								04	CEREALS,CEREAL PREPRTNS.	1	No Quantity							2944			0
S3	2016	2016	2016	2	0	2	Export	120	Cameroon	CMR	566	Nigeria	NGA								04	CEREALS,CEREAL PREPRTNS.	1	No Quantity							923740			0
S3	2016	2016	2016	2	0	2	Export	120	Cameroon	CMR	686	Senegal	SEN								04	CEREALS,CEREAL PREPRTNS.	1	No Quantity							6069			0
S3	2016	2016	2016	2	0	2	Export	120	Cameroon	CMR	710	South Africa	ZAF								04	CEREALS,CEREAL PREPRTNS.	1	No Quantity							17			0
S3	2016	2016	2016	2	0	2	Export	120	Cameroon	CMR	842	USA	USA								04	CEREALS,CEREAL PREPRTNS.	1	No Quantity							70787			0
S3	2016	2016	2016	2	0	2	Export	116	Cambodia	KHM	0	World	WLD								05	VEGETABLES AND FRUIT	1	No Quantity							23153957			0
S3	2016	2016	2016	2	0	2	Export	116	Cambodia	KHM	36	Australia	AUS								05	VEGETABLES AND FRUIT	1	No Quantity							12015			0
S3	2016	2016	2016	2	0	2	Export	116	Cambodia	KHM	156	China	CHN								05	VEGETABLES AND FRUIT	1	No Quantity							8704291			0
S3	2016	2016	2016	2	0	2	Export	116	Cambodia	KHM	203	Czechia	CZE								05	VEGETABLES AND FRUIT	1	No Quantity							52			0
S3	2016	2016	2016	2	0	2	Export	116	Cambodia	KHM	251	France	FRA								05	VEGETABLES AND FRUIT	1	No Quantity							271211			0
S3	2016	2016	2016	2	0	2	Export	116	Cambodia	KHM	276	Germany	DEU								05	VEGETABLES AND FRUIT	1	No Quantity							15			0
S3	2016	2016	2016	2	0	2	Export	116	Cambodia	KHM	392	Japan	JPN								05	VEGETABLES AND FRUIT	1	No Quantity							38448			0
S3	2016	2016	2016	2	0	2	Export	116	Cambodia	KHM	410	Rep. of Korea	KOR								05	VEGETABLES AND FRUIT	1	No Quantity							600909			0
S3	2016	2016	2016	2	0	2	Export	116	Cambodia	KHM	458	Malaysia	MYS								05	VEGETABLES AND FRUIT	1	No Quantity							105017			0
S3	2016	2016	2016	2	0	2	Export	116	Cambodia	KHM	490	Other Asia, nes									05	VEGETABLES AND FRUIT	1	No Quantity							20685			0
S3	2016	2016	2016	2	0	2	Export	116	Cambodia	KHM	699	India	IND								05	VEGETABLES AND FRUIT	1	No Quantity							307898			0
S3	2016	2016	2016	2	0	2	Export	116	Cambodia	KHM	704	Viet Nam	VNM								05	VEGETABLES AND FRUIT	1	No Quantity							74265			0
S3	2016	2016	2016	2	0	2	Export	116	Cambodia	KHM	752	Sweden	SWE								05	VEGETABLES AND FRUIT	1	No Quantity							301			0
S3	2016	2016	2016	2	0	2	Export	116	Cambodia	KHM	764	Thailand	THA								05	VEGETABLES AND FRUIT	1	No Quantity							12871667			0
S3	2016	2016	2016	2	0	2	Export	116	Cambodia	KHM	826	United Kingdom	GBR								05	VEGETABLES AND FRUIT	1	No Quantity							12038			0
S3	2016	2016	2016	2	0	2	Export	116	Cambodia	KHM	842	USA	USA								05	VEGETABLES AND FRUIT	1	No Quantity							72018			0
S3	2016	2016	2016	2	0	2	Export	116	Cambodia	KHM	899	Areas, nes									05	VEGETABLES AND FRUIT	1	No Quantity							63128			0
S3	2016	2016	2016	2	0	2	Export	120	Cameroon	CMR	0	World	WLD								05	VEGETABLES AND FRUIT	1	No Quantity							76017764			0
S3	2016	2016	2016	2	0	2	Export	120	Cameroon	CMR	56	Belgium	BEL								05	VEGETABLES AND FRUIT	1	No Quantity							19586414			0
S3	2016	2016	2016	2	0	2	Export	120	Cameroon	CMR	124	Canada	CAN								05	VEGETABLES AND FRUIT	1	No Quantity							47924			0
S3	2016	2016	2016	2	0	2	Export	120	Cameroon	CMR	140	Central African Rep.	CAF								05	VEGETABLES AND FRUIT	1	No Quantity							47462			0
S3	2016	2016	2016	2	0	2	Export	120	Cameroon	CMR	148	Chad	TCD								05	VEGETABLES AND FRUIT	1	No Quantity							3148374			0
S3	2016	2016	2016	2	0	2	Export	120	Cameroon	CMR	156	China	CHN								05	VEGETABLES AND FRUIT	1	No Quantity							11463			0
S3	2016	2016	2016	2	0	2	Export	120	Cameroon	CMR	178	Congo	COG								05	VEGETABLES AND FRUIT	1	No Quantity							1395487			0
S3	2016	2016	2016	2	0	2	Export	120	Cameroon	CMR	226	Equatorial Guinea	GNQ								05	VEGETABLES AND FRUIT	1	No Quantity							22084			0
S3	2016	2016	2016	2	0	2	Export	120	Cameroon	CMR	251	France	FRA								05	VEGETABLES AND FRUIT	1	No Quantity							23691222			0
S3	2016	2016	2016	2	0	2	Export	120	Cameroon	CMR	266	Gabon	GAB								05	VEGETABLES AND FRUIT	1	No Quantity							348706			0
S3	2016	2016	2016	2	0	2	Export	120	Cameroon	CMR	276	Germany	DEU								05	VEGETABLES AND FRUIT	1	No Quantity							37629			0
S3	2016	2016	2016	2	0	2	Export	120	Cameroon	CMR	381	Italy	ITA								05	VEGETABLES AND FRUIT	1	No Quantity							13723088			0
S3	2016	2016	2016	2	0	2	Export	120	Cameroon	CMR	392	Japan	JPN								05	VEGETABLES AND FRUIT	1	No Quantity							71			0
S3	2016	2016	2016	2	0	2	Export	120	Cameroon	CMR	528	Netherlands	NLD								05	VEGETABLES AND FRUIT	1	No Quantity							2860834			0
S3	2016	2016	2016	2	0	2	Export	120	Cameroon	CMR	566	Nigeria	NGA								05	VEGETABLES AND FRUIT	1	No Quantity							158552			0
S3	2016	2016	2016	2	0	2	Export	120	Cameroon	CMR	616	Poland	POL								05	VEGETABLES AND FRUIT	1	No Quantity							877668			0
S3	2016	2016	2016	2	0	2	Export	120	Cameroon	CMR	620	Portugal	PRT								05	VEGETABLES AND FRUIT	1	No Quantity							269189			0
S3	2016	2016	2016	2	0	2	Export	120	Cameroon	CMR	704	Viet Nam	VNM								05	VEGETABLES AND FRUIT	1	No Quantity							15060			0
S3	2016	2016	2016	2	0	2	Export	120	Cameroon	CMR	710	South Africa	ZAF								05	VEGETABLES AND FRUIT	1	No Quantity							4231			0
S3	2016	2016	2016	2	0	2	Export	120	Cameroon	CMR	724	Spain	ESP								05	VEGETABLES AND FRUIT	1	No Quantity							429352			0
S3	2016	2016	2016	2	0	2	Export	120	Cameroon	CMR	757	Switzerland	CHE								05	VEGETABLES AND FRUIT	1	No Quantity							16150			0
S3	2016	2016	2016	2	0	2	Export	120	Cameroon	CMR	826	United Kingdom	GBR								05	VEGETABLES AND FRUIT	1	No Quantity							9170348			0
S3	2016	2016	2016	2	0	2	Export	120	Cameroon	CMR	842	USA	USA								05	VEGETABLES AND FRUIT	1	No Quantity							156455			0
S3	2016	2016	2016	2	0	2	Export	116	Cambodia	KHM	0	World	WLD								06	SUGAR,SUGR.PREPTNS,HONEY	1	No Quantity							46498316			0
S3	2016	2016	2016	2	0	2	Export	116	Cambodia	KHM	100	Bulgaria	BGR								06	SUGAR,SUGR.PREPTNS,HONEY	1	No Quantity							5060312			0
S3	2016	2016	2016	2	0	2	Export	116	Cambodia	KHM	156	China	CHN								06	SUGAR,SUGR.PREPTNS,HONEY	1	No Quantity							2082353			0
S3	2016	2016	2016	2	0	2	Export	116	Cambodia	KHM	203	Czechia	CZE								06	SUGAR,SUGR.PREPTNS,HONEY	1	No Quantity							961355			0
S3	2016	2016	2016	2	0	2	Export	116	Cambodia	KHM	251	France	FRA								06	SUGAR,SUGR.PREPTNS,HONEY	1	No Quantity							590745			0
S3	2016	2016	2016	2	0	2	Export	116	Cambodia	KHM	276	Germany	DEU								06	SUGAR,SUGR.PREPTNS,HONEY	1	No Quantity							281768			0
S3	2016	2016	2016	2	0	2	Export	116	Cambodia	KHM	344	China, Hong Kong SAR	HKG								06	SUGAR,SUGR.PREPTNS,HONEY	1	No Quantity							11433			0
S3	2016	2016	2016	2	0	2	Export	116	Cambodia	KHM	381	Italy	ITA								06	SUGAR,SUGR.PREPTNS,HONEY	1	No Quantity							41111			0
S3	2016	2016	2016	2	0	2	Export	116	Cambodia	KHM	384	Côte d'Ivoire	CIV								06	SUGAR,SUGR.PREPTNS,HONEY	1	No Quantity							20			0
S3	2016	2016	2016	2	0	2	Export	116	Cambodia	KHM	392	Japan	JPN								06	SUGAR,SUGR.PREPTNS,HONEY	1	No Quantity							20736			0
S3	2016	2016	2016	2	0	2	Export	116	Cambodia	KHM	410	Rep. of Korea	KOR								06	SUGAR,SUGR.PREPTNS,HONEY	1	No Quantity							13214			0
S3	2016	2016	2016	2	0	2	Export	116	Cambodia	KHM	440	Lithuania	LTU								06	SUGAR,SUGR.PREPTNS,HONEY	1	No Quantity							206373			0
S3	2016	2016	2016	2	0	2	Export	116	Cambodia	KHM	490	Other Asia, nes									06	SUGAR,SUGR.PREPTNS,HONEY	1	No Quantity							19102			0
S3	2016	2016	2016	2	0	2	Export	116	Cambodia	KHM	528	Netherlands	NLD								06	SUGAR,SUGR.PREPTNS,HONEY	1	No Quantity							540			0
S3	2016	2016	2016	2	0	2	Export	116	Cambodia	KHM	616	Poland	POL								06	SUGAR,SUGR.PREPTNS,HONEY	1	No Quantity							371898			0
S3	2016	2016	2016	2	0	2	Export	116	Cambodia	KHM	643	Russian Federation	RUS								06	SUGAR,SUGR.PREPTNS,HONEY	1	No Quantity							4329			0
S3	2016	2016	2016	2	0	2	Export	116	Cambodia	KHM	702	Singapore	SGP								06	SUGAR,SUGR.PREPTNS,HONEY	1	No Quantity							2714			0
S3	2016	2016	2016	2	0	2	Export	116	Cambodia	KHM	704	Viet Nam	VNM								06	SUGAR,SUGR.PREPTNS,HONEY	1	No Quantity							36194709			0
S3	2016	2016	2016	2	0	2	Export	116	Cambodia	KHM	724	Spain	ESP								06	SUGAR,SUGR.PREPTNS,HONEY	1	No Quantity							47942			0
S3	2016	2016	2016	2	0	2	Export	116	Cambodia	KHM	757	Switzerland	CHE								06	SUGAR,SUGR.PREPTNS,HONEY	1	No Quantity							81			0
S3	2016	2016	2016	2	0	2	Export	116	Cambodia	KHM	899	Areas, nes									06	SUGAR,SUGR.PREPTNS,HONEY	1	No Quantity							587581			0
S3	2016	2016	2016	2	0	2	Export	120	Cameroon	CMR	0	World	WLD								06	SUGAR,SUGR.PREPTNS,HONEY	1	No Quantity							8570068			0
S3	2016	2016	2016	2	0	2	Export	120	Cameroon	CMR	140	Central African Rep.	CAF								06	SUGAR,SUGR.PREPTNS,HONEY	1	No Quantity							640801			0
S3	2016	2016	2016	2	0	2	Export	120	Cameroon	CMR	148	Chad	TCD								06	SUGAR,SUGR.PREPTNS,HONEY	1	No Quantity							1986578			0
S3	2016	2016	2016	2	0	2	Export	120	Cameroon	CMR	178	Congo	COG								06	SUGAR,SUGR.PREPTNS,HONEY	1	No Quantity							2350267			0
S3	2016	2016	2016	2	0	2	Export	120	Cameroon	CMR	226	Equatorial Guinea	GNQ								06	SUGAR,SUGR.PREPTNS,HONEY	1	No Quantity							792288			0
S3	2016	2016	2016	2	0	2	Export	120	Cameroon	CMR	251	France	FRA								06	SUGAR,SUGR.PREPTNS,HONEY	1	No Quantity							34036			0
S3	2016	2016	2016	2	0	2	Export	120	Cameroon	CMR	266	Gabon	GAB								06	SUGAR,SUGR.PREPTNS,HONEY	1	No Quantity							1140587			0
S3	2016	2016	2016	2	0	2	Export	120	Cameroon	CMR	276	Germany	DEU								06	SUGAR,SUGR.PREPTNS,HONEY	1	No Quantity							2225			0
S3	2016	2016	2016	2	0	2	Export	120	Cameroon	CMR	392	Japan	JPN								06	SUGAR,SUGR.PREPTNS,HONEY	1	No Quantity							202			0
S3	2016	2016	2016	2	0	2	Export	120	Cameroon	CMR	504	Morocco	MAR								06	SUGAR,SUGR.PREPTNS,HONEY	1	No Quantity							174			0
S3	2016	2016	2016	2	0	2	Export	120	Cameroon	CMR	566	Nigeria	NGA								06	SUGAR,SUGR.PREPTNS,HONEY	1	No Quantity							1622910			0
S3	2016	2016	2016	2	0	2	Export	116	Cambodia	KHM	0	World	WLD								07	COFFEE,TEA,COCOA,SPICES	1	No Quantity							4843185			0
S3	2016	2016	2016	2	0	2	Export	116	Cambodia	KHM	124	Canada	CAN								07	COFFEE,TEA,COCOA,SPICES	1	No Quantity							25346			0
S3	2016	2016	2016	2	0	2	Export	116	Cambodia	KHM	156	China	CHN								07	COFFEE,TEA,COCOA,SPICES	1	No Quantity							754282			0
S3	2016	2016	2016	2	0	2	Export	116	Cambodia	KHM	208	Denmark	DNK								07	COFFEE,TEA,COCOA,SPICES	1	No Quantity							10506			0
S3	2016	2016	2016	2	0	2	Export	116	Cambodia	KHM	251	France	FRA								07	COFFEE,TEA,COCOA,SPICES	1	No Quantity							524432			0
S3	2016	2016	2016	2	0	2	Export	116	Cambodia	KHM	276	Germany	DEU								07	COFFEE,TEA,COCOA,SPICES	1	No Quantity							423804			0
S3	2016	2016	2016	2	0	2	Export	116	Cambodia	KHM	384	Côte d'Ivoire	CIV								07	COFFEE,TEA,COCOA,SPICES	1	No Quantity							160			0
S3	2016	2016	2016	2	0	2	Export	116	Cambodia	KHM	392	Japan	JPN								07	COFFEE,TEA,COCOA,SPICES	1	No Quantity							7092			0
S3	2016	2016	2016	2	0	2	Export	116	Cambodia	KHM	410	Rep. of Korea	KOR								07	COFFEE,TEA,COCOA,SPICES	1	No Quantity							6890			0
S3	2016	2016	2016	2	0	2	Export	116	Cambodia	KHM	458	Malaysia	MYS								07	COFFEE,TEA,COCOA,SPICES	1	No Quantity							12372			0
S3	2016	2016	2016	2	0	2	Export	116	Cambodia	KHM	490	Other Asia, nes									07	COFFEE,TEA,COCOA,SPICES	1	No Quantity							795083			0
S3	2016	2016	2016	2	0	2	Export	116	Cambodia	KHM	643	Russian Federation	RUS								07	COFFEE,TEA,COCOA,SPICES	1	No Quantity							6392			0
S3	2016	2016	2016	2	0	2	Export	116	Cambodia	KHM	699	India	IND								07	COFFEE,TEA,COCOA,SPICES	1	No Quantity							493028			0
S3	2016	2016	2016	2	0	2	Export	116	Cambodia	KHM	702	Singapore	SGP								07	COFFEE,TEA,COCOA,SPICES	1	No Quantity							5478			0
S3	2016	2016	2016	2	0	2	Export	116	Cambodia	KHM	704	Viet Nam	VNM								07	COFFEE,TEA,COCOA,SPICES	1	No Quantity							1525726			0
S3	2016	2016	2016	2	0	2	Export	116	Cambodia	KHM	757	Switzerland	CHE								07	COFFEE,TEA,COCOA,SPICES	1	No Quantity							40425			0
S3	2016	2016	2016	2	0	2	Export	116	Cambodia	KHM	784	United Arab Emirates	ARE								07	COFFEE,TEA,COCOA,SPICES	1	No Quantity							84693			0
S3	2016	2016	2016	2	0	2	Export	116	Cambodia	KHM	792	Turkey	TUR								07	COFFEE,TEA,COCOA,SPICES	1	No Quantity							3132			0
S3	2016	2016	2016	2	0	2	Export	116	Cambodia	KHM	826	United Kingdom	GBR								07	COFFEE,TEA,COCOA,SPICES	1	No Quantity							11295			0
S3	2016	2016	2016	2	0	2	Export	116	Cambodia	KHM	842	USA	USA								07	COFFEE,TEA,COCOA,SPICES	1	No Quantity							113049			0
S3	2016	2016	2016	2	0	2	Export	120	Cameroon	CMR	0	World	WLD								07	COFFEE,TEA,COCOA,SPICES	1	No Quantity							827079736			0
S3	2016	2016	2016	2	0	2	Export	120	Cameroon	CMR	8	Albania	ALB								07	COFFEE,TEA,COCOA,SPICES	1	No Quantity							56986			0
S3	2016	2016	2016	2	0	2	Export	120	Cameroon	CMR	12	Algeria	DZA								07	COFFEE,TEA,COCOA,SPICES	1	No Quantity							3455600			0
S3	2016	2016	2016	2	0	2	Export	120	Cameroon	CMR	28	Antigua and Barbuda	ATG								07	COFFEE,TEA,COCOA,SPICES	1	No Quantity							456610			0
S3	2016	2016	2016	2	0	2	Export	120	Cameroon	CMR	56	Belgium	BEL								07	COFFEE,TEA,COCOA,SPICES	1	No Quantity							95772907			0
S3	2016	2016	2016	2	0	2	Export	120	Cameroon	CMR	124	Canada	CAN								07	COFFEE,TEA,COCOA,SPICES	1	No Quantity							31512			0
S3	2016	2016	2016	2	0	2	Export	120	Cameroon	CMR	140	Central African Rep.	CAF								07	COFFEE,TEA,COCOA,SPICES	1	No Quantity							464221			0
S3	2016	2016	2016	2	0	2	Export	120	Cameroon	CMR	148	Chad	TCD								07	COFFEE,TEA,COCOA,SPICES	1	No Quantity							923980			0
S3	2016	2016	2016	2	0	2	Export	120	Cameroon	CMR	156	China	CHN								07	COFFEE,TEA,COCOA,SPICES	1	No Quantity							3010266			0
S3	2016	2016	2016	2	0	2	Export	120	Cameroon	CMR	178	Congo	COG								07	COFFEE,TEA,COCOA,SPICES	1	No Quantity							4367807			0
S3	2016	2016	2016	2	0	2	Export	120	Cameroon	CMR	204	Benin	BEN								07	COFFEE,TEA,COCOA,SPICES	1	No Quantity							15828			0
S3	2016	2016	2016	2	0	2	Export	120	Cameroon	CMR	226	Equatorial Guinea	GNQ								07	COFFEE,TEA,COCOA,SPICES	1	No Quantity							1799343			0
S3	2016	2016	2016	2	0	2	Export	120	Cameroon	CMR	251	France	FRA								07	COFFEE,TEA,COCOA,SPICES	1	No Quantity							40551380			0
S3	2016	2016	2016	2	0	2	Export	120	Cameroon	CMR	266	Gabon	GAB								07	COFFEE,TEA,COCOA,SPICES	1	No Quantity							4592982			0
S3	2016	2016	2016	2	0	2	Export	120	Cameroon	CMR	276	Germany	DEU								07	COFFEE,TEA,COCOA,SPICES	1	No Quantity							32426516			0
S3	2016	2016	2016	2	0	2	Export	120	Cameroon	CMR	288	Ghana	GHA								07	COFFEE,TEA,COCOA,SPICES	1	No Quantity							28225			0
S3	2016	2016	2016	2	0	2	Export	120	Cameroon	CMR	300	Greece	GRC								07	COFFEE,TEA,COCOA,SPICES	1	No Quantity							114580			0
S3	2016	2016	2016	2	0	2	Export	120	Cameroon	CMR	344	China, Hong Kong SAR	HKG								07	COFFEE,TEA,COCOA,SPICES	1	No Quantity							9293			0
S3	2016	2016	2016	2	0	2	Export	120	Cameroon	CMR	360	Indonesia	IDN								07	COFFEE,TEA,COCOA,SPICES	1	No Quantity							24841308			0
S3	2016	2016	2016	2	0	2	Export	120	Cameroon	CMR	381	Italy	ITA								07	COFFEE,TEA,COCOA,SPICES	1	No Quantity							11152483			0
S3	2016	2016	2016	2	0	2	Export	120	Cameroon	CMR	384	Côte d'Ivoire	CIV								07	COFFEE,TEA,COCOA,SPICES	1	No Quantity							72742			0
S3	2016	2016	2016	2	0	2	Export	120	Cameroon	CMR	392	Japan	JPN								07	COFFEE,TEA,COCOA,SPICES	1	No Quantity							346628			0
S3	2016	2016	2016	2	0	2	Export	120	Cameroon	CMR	400	Jordan	JOR								07	COFFEE,TEA,COCOA,SPICES	1	No Quantity							135494			0
S3	2016	2016	2016	2	0	2	Export	120	Cameroon	CMR	410	Rep. of Korea	KOR								07	COFFEE,TEA,COCOA,SPICES	1	No Quantity							34600			0
S3	2016	2016	2016	2	0	2	Export	120	Cameroon	CMR	422	Lebanon	LBN								07	COFFEE,TEA,COCOA,SPICES	1	No Quantity							23851			0
S3	2016	2016	2016	2	0	2	Export	120	Cameroon	CMR	434	Libya	LBY								07	COFFEE,TEA,COCOA,SPICES	1	No Quantity							280884			0
S3	2016	2016	2016	2	0	2	Export	120	Cameroon	CMR	458	Malaysia	MYS								07	COFFEE,TEA,COCOA,SPICES	1	No Quantity							78003291			0
S3	2016	2016	2016	2	0	2	Export	120	Cameroon	CMR	470	Malta	MLT								07	COFFEE,TEA,COCOA,SPICES	1	No Quantity							66348			0
S3	2016	2016	2016	2	0	2	Export	120	Cameroon	CMR	504	Morocco	MAR								07	COFFEE,TEA,COCOA,SPICES	1	No Quantity							163343			0
S3	2016	2016	2016	2	0	2	Export	120	Cameroon	CMR	508	Mozambique	MOZ								07	COFFEE,TEA,COCOA,SPICES	1	No Quantity							244913			0
S3	2016	2016	2016	2	0	2	Export	120	Cameroon	CMR	528	Netherlands	NLD								07	COFFEE,TEA,COCOA,SPICES	1	No Quantity							432810697			0
S3	2016	2016	2016	2	0	2	Export	120	Cameroon	CMR	566	Nigeria	NGA								07	COFFEE,TEA,COCOA,SPICES	1	No Quantity							378989			0
S3	2016	2016	2016	2	0	2	Export	120	Cameroon	CMR	616	Poland	POL								07	COFFEE,TEA,COCOA,SPICES	1	No Quantity							12490			0
S3	2016	2016	2016	2	0	2	Export	120	Cameroon	CMR	620	Portugal	PRT								07	COFFEE,TEA,COCOA,SPICES	1	No Quantity							7144062			0
S3	2016	2016	2016	2	0	2	Export	120	Cameroon	CMR	643	Russian Federation	RUS								07	COFFEE,TEA,COCOA,SPICES	1	No Quantity							1262726			0
S3	2016	2016	2016	2	0	2	Export	120	Cameroon	CMR	686	Senegal	SEN								07	COFFEE,TEA,COCOA,SPICES	1	No Quantity							161371			0
S3	2016	2016	2016	2	0	2	Export	120	Cameroon	CMR	699	India	IND								07	COFFEE,TEA,COCOA,SPICES	1	No Quantity							457538			0
S3	2016	2016	2016	2	0	2	Export	120	Cameroon	CMR	705	Slovenia	SVN								07	COFFEE,TEA,COCOA,SPICES	1	No Quantity							87300			0
S3	2016	2016	2016	2	0	2	Export	120	Cameroon	CMR	710	South Africa	ZAF								07	COFFEE,TEA,COCOA,SPICES	1	No Quantity							1137			0
S3	2016	2016	2016	2	0	2	Export	120	Cameroon	CMR	724	Spain	ESP								07	COFFEE,TEA,COCOA,SPICES	1	No Quantity							38853871			0
S3	2016	2016	2016	2	0	2	Export	120	Cameroon	CMR	788	Tunisia	TUN								07	COFFEE,TEA,COCOA,SPICES	1	No Quantity							558334			0
S3	2016	2016	2016	2	0	2	Export	120	Cameroon	CMR	792	Turkey	TUR								07	COFFEE,TEA,COCOA,SPICES	1	No Quantity							8497827			0
S3	2016	2016	2016	2	0	2	Export	120	Cameroon	CMR	826	United Kingdom	GBR								07	COFFEE,TEA,COCOA,SPICES	1	No Quantity							27934			0
S3	2016	2016	2016	2	0	2	Export	120	Cameroon	CMR	842	USA	USA								07	COFFEE,TEA,COCOA,SPICES	1	No Quantity							33381539			0
S3	2016	2016	2016	2	0	2	Export	116	Cambodia	KHM	0	World	WLD								08	ANIMAL FEED STUFF	1	No Quantity							17727509			0
S3	2016	2016	2016	2	0	2	Export	116	Cambodia	KHM	392	Japan	JPN								08	ANIMAL FEED STUFF	1	No Quantity							80388			0
S3	2016	2016	2016	2	0	2	Export	116	Cambodia	KHM	704	Viet Nam	VNM								08	ANIMAL FEED STUFF	1	No Quantity							1274399			0
S3	2016	2016	2016	2	0	2	Export	116	Cambodia	KHM	842	USA	USA								08	ANIMAL FEED STUFF	1	No Quantity							16261374			0
S3	2016	2016	2016	2	0	2	Export	116	Cambodia	KHM	899	Areas, nes									08	ANIMAL FEED STUFF	1	No Quantity							111348			0
S3	2016	2016	2016	2	0	2	Export	120	Cameroon	CMR	0	World	WLD								08	ANIMAL FEED STUFF	1	No Quantity							58737			0
S3	2016	2016	2016	2	0	2	Export	120	Cameroon	CMR	140	Central African Rep.	CAF								08	ANIMAL FEED STUFF	1	No Quantity							49465			0
S3	2016	2016	2016	2	0	2	Export	120	Cameroon	CMR	178	Congo	COG								08	ANIMAL FEED STUFF	1	No Quantity							9272			0
S3	2016	2016	2016	2	0	2	Export	116	Cambodia	KHM	0	World	WLD								09	MISC.EDIBLE PRODUCTS ETC	1	No Quantity							1801539			0
S3	2016	2016	2016	2	0	2	Export	116	Cambodia	KHM	56	Belgium	BEL								09	MISC.EDIBLE PRODUCTS ETC	1	No Quantity							124020			0
S3	2016	2016	2016	2	0	2	Export	116	Cambodia	KHM	124	Canada	CAN								09	MISC.EDIBLE PRODUCTS ETC	1	No Quantity							21580			0
S3	2016	2016	2016	2	0	2	Export	116	Cambodia	KHM	144	Sri Lanka	LKA								09	MISC.EDIBLE PRODUCTS ETC	1	No Quantity							13079			0
S3	2016	2016	2016	2	0	2	Export	116	Cambodia	KHM	203	Czechia	CZE								09	MISC.EDIBLE PRODUCTS ETC	1	No Quantity							219145			0
S3	2016	2016	2016	2	0	2	Export	116	Cambodia	KHM	251	France	FRA								09	MISC.EDIBLE PRODUCTS ETC	1	No Quantity							108555			0
S3	2016	2016	2016	2	0	2	Export	116	Cambodia	KHM	276	Germany	DEU								09	MISC.EDIBLE PRODUCTS ETC	1	No Quantity							91182			0
S3	2016	2016	2016	2	0	2	Export	116	Cambodia	KHM	372	Ireland	IRL								09	MISC.EDIBLE PRODUCTS ETC	1	No Quantity							46796			0
S3	2016	2016	2016	2	0	2	Export	116	Cambodia	KHM	381	Italy	ITA								09	MISC.EDIBLE PRODUCTS ETC	1	No Quantity							201568			0
S3	2016	2016	2016	2	0	2	Export	116	Cambodia	KHM	392	Japan	JPN								09	MISC.EDIBLE PRODUCTS ETC	1	No Quantity							80285			0
S3	2016	2016	2016	2	0	2	Export	116	Cambodia	KHM	410	Rep. of Korea	KOR								09	MISC.EDIBLE PRODUCTS ETC	1	No Quantity							25458			0
S3	2016	2016	2016	2	0	2	Export	116	Cambodia	KHM	458	Malaysia	MYS								09	MISC.EDIBLE PRODUCTS ETC	1	No Quantity							36980			0
S3	2016	2016	2016	2	0	2	Export	116	Cambodia	KHM	528	Netherlands	NLD								09	MISC.EDIBLE PRODUCTS ETC	1	No Quantity							22037			0
S3	2016	2016	2016	2	0	2	Export	116	Cambodia	KHM	620	Portugal	PRT								09	MISC.EDIBLE PRODUCTS ETC	1	No Quantity							147221			0
S3	2016	2016	2016	2	0	2	Export	116	Cambodia	KHM	642	Romania	ROU								09	MISC.EDIBLE PRODUCTS ETC	1	No Quantity							68362			0
S3	2016	2016	2016	2	0	2	Export	116	Cambodia	KHM	704	Viet Nam	VNM								09	MISC.EDIBLE PRODUCTS ETC	1	No Quantity							25701			0
S3	2016	2016	2016	2	0	2	Export	116	Cambodia	KHM	724	Spain	ESP								09	MISC.EDIBLE PRODUCTS ETC	1	No Quantity							112668			0
S3	2016	2016	2016	2	0	2	Export	116	Cambodia	KHM	757	Switzerland	CHE								09	MISC.EDIBLE PRODUCTS ETC	1	No Quantity							1952			0
S3	2016	2016	2016	2	0	2	Export	116	Cambodia	KHM	826	United Kingdom	GBR								09	MISC.EDIBLE PRODUCTS ETC	1	No Quantity							374176			0
S3	2016	2016	2016	2	0	2	Export	116	Cambodia	KHM	842	USA	USA								09	MISC.EDIBLE PRODUCTS ETC	1	No Quantity							80774			0
S3	2016	2016	2016	2	0	2	Export	120	Cameroon	CMR	0	World	WLD								09	MISC.EDIBLE PRODUCTS ETC	1	No Quantity							14800330			0
S3	2016	2016	2016	2	0	2	Export	120	Cameroon	CMR	56	Belgium	BEL								09	MISC.EDIBLE PRODUCTS ETC	1	No Quantity							70284			0
S3	2016	2016	2016	2	0	2	Export	120	Cameroon	CMR	124	Canada	CAN								09	MISC.EDIBLE PRODUCTS ETC	1	No Quantity							17487			0
S3	2016	2016	2016	2	0	2	Export	120	Cameroon	CMR	140	Central African Rep.	CAF								09	MISC.EDIBLE PRODUCTS ETC	1	No Quantity							1720418			0
S3	2016	2016	2016	2	0	2	Export	120	Cameroon	CMR	144	Sri Lanka	LKA								09	MISC.EDIBLE PRODUCTS ETC	1	No Quantity							46890			0
S3	2016	2016	2016	2	0	2	Export	120	Cameroon	CMR	148	Chad	TCD								09	MISC.EDIBLE PRODUCTS ETC	1	No Quantity							1687722			0
S3	2016	2016	2016	2	0	2	Export	120	Cameroon	CMR	178	Congo	COG								09	MISC.EDIBLE PRODUCTS ETC	1	No Quantity							1596503			0
S3	2016	2016	2016	2	0	2	Export	120	Cameroon	CMR	180	Dem. Rep. of the Congo	COD								09	MISC.EDIBLE PRODUCTS ETC	1	No Quantity							47213			0
S3	2016	2016	2016	2	0	2	Export	120	Cameroon	CMR	226	Equatorial Guinea	GNQ								09	MISC.EDIBLE PRODUCTS ETC	1	No Quantity							3444812			0
S3	2016	2016	2016	2	0	2	Export	120	Cameroon	CMR	251	France	FRA								09	MISC.EDIBLE PRODUCTS ETC	1	No Quantity							176849			0
S3	2016	2016	2016	2	0	2	Export	120	Cameroon	CMR	266	Gabon	GAB								09	MISC.EDIBLE PRODUCTS ETC	1	No Quantity							4714568			0
S3	2016	2016	2016	2	0	2	Export	120	Cameroon	CMR	276	Germany	DEU								09	MISC.EDIBLE PRODUCTS ETC	1	No Quantity							4695			0
S3	2016	2016	2016	2	0	2	Export	120	Cameroon	CMR	288	Ghana	GHA								09	MISC.EDIBLE PRODUCTS ETC	1	No Quantity							125621			0
S3	2016	2016	2016	2	0	2	Export	120	Cameroon	CMR	384	Côte d'Ivoire	CIV								09	MISC.EDIBLE PRODUCTS ETC	1	No Quantity							700333			0
S3	2016	2016	2016	2	0	2	Export	120	Cameroon	CMR	528	Netherlands	NLD								09	MISC.EDIBLE PRODUCTS ETC	1	No Quantity							3705			0
S3	2016	2016	2016	2	0	2	Export	120	Cameroon	CMR	566	Nigeria	NGA								09	MISC.EDIBLE PRODUCTS ETC	1	No Quantity							15585			0
S3	2016	2016	2016	2	0	2	Export	120	Cameroon	CMR	678	Sao Tome and Principe	STP								09	MISC.EDIBLE PRODUCTS ETC	1	No Quantity							58456			0
S3	2016	2016	2016	2	0	2	Export	120	Cameroon	CMR	686	Senegal	SEN								09	MISC.EDIBLE PRODUCTS ETC	1	No Quantity							100778			0
S3	2016	2016	2016	2	0	2	Export	120	Cameroon	CMR	710	South Africa	ZAF								09	MISC.EDIBLE PRODUCTS ETC	1	No Quantity							4560			0
S3	2016	2016	2016	2	0	2	Export	120	Cameroon	CMR	757	Switzerland	CHE								09	MISC.EDIBLE PRODUCTS ETC	1	No Quantity							9129			0
S3	2016	2016	2016	2	0	2	Export	120	Cameroon	CMR	826	United Kingdom	GBR								09	MISC.EDIBLE PRODUCTS ETC	1	No Quantity							231234			0
S3	2016	2016	2016	2	0	2	Export	120	Cameroon	CMR	842	USA	USA								09	MISC.EDIBLE PRODUCTS ETC	1	No Quantity							23486			0
S3	2016	2016	2016	2	0	2	Export	116	Cambodia	KHM	0	World	WLD								11	BEVERAGES	1	No Quantity							7885442			0
S3	2016	2016	2016	2	0	2	Export	116	Cambodia	KHM	36	Australia	AUS								11	BEVERAGES	1	No Quantity							28341			0
S3	2016	2016	2016	2	0	2	Export	116	Cambodia	KHM	144	Sri Lanka	LKA								11	BEVERAGES	1	No Quantity							4986224			0
S3	2016	2016	2016	2	0	2	Export	116	Cambodia	KHM	156	China	CHN								11	BEVERAGES	1	No Quantity							8			0
S3	2016	2016	2016	2	0	2	Export	116	Cambodia	KHM	251	France	FRA								11	BEVERAGES	1	No Quantity							30012			0
S3	2016	2016	2016	2	0	2	Export	116	Cambodia	KHM	276	Germany	DEU								11	BEVERAGES	1	No Quantity							109			0
S3	2016	2016	2016	2	0	2	Export	116	Cambodia	KHM	344	China, Hong Kong SAR	HKG								11	BEVERAGES	1	No Quantity							14429			0
S3	2016	2016	2016	2	0	2	Export	116	Cambodia	KHM	381	Italy	ITA								11	BEVERAGES	1	No Quantity							3817			0
S3	2016	2016	2016	2	0	2	Export	116	Cambodia	KHM	392	Japan	JPN								11	BEVERAGES	1	No Quantity							25676			0
S3	2016	2016	2016	2	0	2	Export	116	Cambodia	KHM	410	Rep. of Korea	KOR								11	BEVERAGES	1	No Quantity							46632			0
S3	2016	2016	2016	2	0	2	Export	116	Cambodia	KHM	458	Malaysia	MYS								11	BEVERAGES	1	No Quantity							208998			0
S3	2016	2016	2016	2	0	2	Export	116	Cambodia	KHM	462	Maldives	MDV								11	BEVERAGES	1	No Quantity							43420			0
S3	2016	2016	2016	2	0	2	Export	116	Cambodia	KHM	626	Timor-Leste	TLS								11	BEVERAGES	1	No Quantity							16543			0
S3	2016	2016	2016	2	0	2	Export	116	Cambodia	KHM	702	Singapore	SGP								11	BEVERAGES	1	No Quantity							234174			0
S3	2016	2016	2016	2	0	2	Export	116	Cambodia	KHM	704	Viet Nam	VNM								11	BEVERAGES	1	No Quantity							123294			0
S3	2016	2016	2016	2	0	2	Export	116	Cambodia	KHM	764	Thailand	THA								11	BEVERAGES	1	No Quantity							2061212			0
S3	2016	2016	2016	2	0	2	Export	116	Cambodia	KHM	826	United Kingdom	GBR								11	BEVERAGES	1	No Quantity							49545			0
S3	2016	2016	2016	2	0	2	Export	116	Cambodia	KHM	842	USA	USA								11	BEVERAGES	1	No Quantity							2041			0
S3	2016	2016	2016	2	0	2	Export	116	Cambodia	KHM	899	Areas, nes									11	BEVERAGES	1	No Quantity							10965			0
S3	2016	2016	2016	2	0	2	Export	120	Cameroon	CMR	0	World	WLD								11	BEVERAGES	1	No Quantity							9978973			0
S3	2016	2016	2016	2	0	2	Export	120	Cameroon	CMR	56	Belgium	BEL								11	BEVERAGES	1	No Quantity							95965			0
S3	2016	2016	2016	2	0	2	Export	120	Cameroon	CMR	140	Central African Rep.	CAF								11	BEVERAGES	1	No Quantity							1484579			0
S3	2016	2016	2016	2	0	2	Export	120	Cameroon	CMR	148	Chad	TCD								11	BEVERAGES	1	No Quantity							332678			0
S3	2016	2016	2016	2	0	2	Export	120	Cameroon	CMR	226	Equatorial Guinea	GNQ								11	BEVERAGES	1	No Quantity							1398182			0
S3	2016	2016	2016	2	0	2	Export	120	Cameroon	CMR	251	France	FRA								11	BEVERAGES	1	No Quantity							335919			0
S3	2016	2016	2016	2	0	2	Export	120	Cameroon	CMR	266	Gabon	GAB								11	BEVERAGES	1	No Quantity							71394			0
S3	2016	2016	2016	2	0	2	Export	120	Cameroon	CMR	757	Switzerland	CHE								11	BEVERAGES	1	No Quantity							3257			0
S3	2016	2016	2016	2	0	2	Export	120	Cameroon	CMR	768	Togo	TGO								11	BEVERAGES	1	No Quantity							1525788			0
S3	2016	2016	2016	2	0	2	Export	120	Cameroon	CMR	826	United Kingdom	GBR								11	BEVERAGES	1	No Quantity							7242			0
S3	2016	2016	2016	2	0	2	Export	120	Cameroon	CMR	842	USA	USA								11	BEVERAGES	1	No Quantity							104714			0
S3	2016	2016	2016	2	0	2	Export	120	Cameroon	CMR	854	Burkina Faso	BFA								11	BEVERAGES	1	No Quantity							4619254			0
S3	2016	2016	2016	2	0	2	Export	116	Cambodia	KHM	0	World	WLD								12	TOBACCO,TOBACCO MANUFACT	1	No Quantity							23625187			0
S3	2016	2016	2016	2	0	2	Export	116	Cambodia	KHM	36	Australia	AUS								12	TOBACCO,TOBACCO MANUFACT	1	No Quantity							45961			0
S3	2016	2016	2016	2	0	2	Export	116	Cambodia	KHM	56	Belgium	BEL								12	TOBACCO,TOBACCO MANUFACT	1	No Quantity							217575			0
S3	2016	2016	2016	2	0	2	Export	116	Cambodia	KHM	76	Brazil	BRA								12	TOBACCO,TOBACCO MANUFACT	1	No Quantity							306			0
S3	2016	2016	2016	2	0	2	Export	116	Cambodia	KHM	84	Belize	BLZ								12	TOBACCO,TOBACCO MANUFACT	1	No Quantity							48714			0
S3	2016	2016	2016	2	0	2	Export	116	Cambodia	KHM	156	China	CHN								12	TOBACCO,TOBACCO MANUFACT	1	No Quantity							15978			0
S3	2016	2016	2016	2	0	2	Export	116	Cambodia	KHM	332	Haiti	HTI								12	TOBACCO,TOBACCO MANUFACT	1	No Quantity							216156			0
S3	2016	2016	2016	2	0	2	Export	116	Cambodia	KHM	344	China, Hong Kong SAR	HKG								12	TOBACCO,TOBACCO MANUFACT	1	No Quantity							263396			0
S3	2016	2016	2016	2	0	2	Export	116	Cambodia	KHM	360	Indonesia	IDN								12	TOBACCO,TOBACCO MANUFACT	1	No Quantity							1088827			0
S3	2016	2016	2016	2	0	2	Export	116	Cambodia	KHM	368	Iraq	IRQ								12	TOBACCO,TOBACCO MANUFACT	1	No Quantity							32952			0
S3	2016	2016	2016	2	0	2	Export	116	Cambodia	KHM	376	Israel	ISR								12	TOBACCO,TOBACCO MANUFACT	1	No Quantity							32946			0
S3	2016	2016	2016	2	0	2	Export	116	Cambodia	KHM	408	Dem. People's Rep. of Korea	PRK								12	TOBACCO,TOBACCO MANUFACT	1	No Quantity							560121			0
S3	2016	2016	2016	2	0	2	Export	116	Cambodia	KHM	410	Rep. of Korea	KOR								12	TOBACCO,TOBACCO MANUFACT	1	No Quantity							148682			0
S3	2016	2016	2016	2	0	2	Export	116	Cambodia	KHM	418	Lao People's Dem. Rep.	LAO								12	TOBACCO,TOBACCO MANUFACT	1	No Quantity							263907			0
S3	2016	2016	2016	2	0	2	Export	116	Cambodia	KHM	434	Libya	LBY								12	TOBACCO,TOBACCO MANUFACT	1	No Quantity							1557195			0
S3	2016	2016	2016	2	0	2	Export	116	Cambodia	KHM	446	China, Macao SAR	MAC								12	TOBACCO,TOBACCO MANUFACT	1	No Quantity							845045			0
S3	2016	2016	2016	2	0	2	Export	116	Cambodia	KHM	458	Malaysia	MYS								12	TOBACCO,TOBACCO MANUFACT	1	No Quantity							1197383			0
S3	2016	2016	2016	2	0	2	Export	116	Cambodia	KHM	478	Mauritania	MRT								12	TOBACCO,TOBACCO MANUFACT	1	No Quantity							19934			0
S3	2016	2016	2016	2	0	2	Export	116	Cambodia	KHM	490	Other Asia, nes									12	TOBACCO,TOBACCO MANUFACT	1	No Quantity							25813			0
S3	2016	2016	2016	2	0	2	Export	116	Cambodia	KHM	554	New Zealand	NZL								12	TOBACCO,TOBACCO MANUFACT	1	No Quantity							2123			0
S3	2016	2016	2016	2	0	2	Export	116	Cambodia	KHM	591	Panama	PAN								12	TOBACCO,TOBACCO MANUFACT	1	No Quantity							155877			0
S3	2016	2016	2016	2	0	2	Export	116	Cambodia	KHM	702	Singapore	SGP								12	TOBACCO,TOBACCO MANUFACT	1	No Quantity							4936707			0
S3	2016	2016	2016	2	0	2	Export	116	Cambodia	KHM	704	Viet Nam	VNM								12	TOBACCO,TOBACCO MANUFACT	1	No Quantity							10632498			0
S3	2016	2016	2016	2	0	2	Export	116	Cambodia	KHM	729	Sudan	SDN								12	TOBACCO,TOBACCO MANUFACT	1	No Quantity							156522			0
S3	2016	2016	2016	2	0	2	Export	116	Cambodia	KHM	764	Thailand	THA								12	TOBACCO,TOBACCO MANUFACT	1	No Quantity							1121960			0
S3	2016	2016	2016	2	0	2	Export	116	Cambodia	KHM	784	United Arab Emirates	ARE								12	TOBACCO,TOBACCO MANUFACT	1	No Quantity							38608			0
S3	2016	2016	2016	2	0	2	Export	120	Cameroon	CMR	0	World	WLD								12	TOBACCO,TOBACCO MANUFACT	1	No Quantity							2989665			0
S3	2016	2016	2016	2	0	2	Export	120	Cameroon	CMR	56	Belgium	BEL								12	TOBACCO,TOBACCO MANUFACT	1	No Quantity							196469			0
S3	2016	2016	2016	2	0	2	Export	120	Cameroon	CMR	140	Central African Rep.	CAF								12	TOBACCO,TOBACCO MANUFACT	1	No Quantity							594747			0
S3	2016	2016	2016	2	0	2	Export	120	Cameroon	CMR	148	Chad	TCD								12	TOBACCO,TOBACCO MANUFACT	1	No Quantity							435770			0
S3	2016	2016	2016	2	0	2	Export	120	Cameroon	CMR	214	Dominican Rep.	DOM								12	TOBACCO,TOBACCO MANUFACT	1	No Quantity							1077432			0
S3	2016	2016	2016	2	0	2	Export	120	Cameroon	CMR	528	Netherlands	NLD								12	TOBACCO,TOBACCO MANUFACT	1	No Quantity							243031			0
S3	2016	2016	2016	2	0	2	Export	120	Cameroon	CMR	842	USA	USA								12	TOBACCO,TOBACCO MANUFACT	1	No Quantity							442217			0
S3	2016	2016	2016	2	0	2	Export	116	Cambodia	KHM	0	World	WLD								21	HIDES,SKINS,FURSKINS,RAW	1	No Quantity							304392			0
S3	2016	2016	2016	2	0	2	Export	116	Cambodia	KHM	156	China	CHN								21	HIDES,SKINS,FURSKINS,RAW	1	No Quantity							184356			0
S3	2016	2016	2016	2	0	2	Export	116	Cambodia	KHM	251	France	FRA								21	HIDES,SKINS,FURSKINS,RAW	1	No Quantity							19726			0
S3	2016	2016	2016	2	0	2	Export	116	Cambodia	KHM	440	Lithuania	LTU								21	HIDES,SKINS,FURSKINS,RAW	1	No Quantity							2937			0
S3	2016	2016	2016	2	0	2	Export	116	Cambodia	KHM	704	Viet Nam	VNM								21	HIDES,SKINS,FURSKINS,RAW	1	No Quantity							4727			0
S3	2016	2016	2016	2	0	2	Export	116	Cambodia	KHM	764	Thailand	THA								21	HIDES,SKINS,FURSKINS,RAW	1	No Quantity							92646			0
S3	2016	2016	2016	2	0	2	Export	120	Cameroon	CMR	0	World	WLD								21	HIDES,SKINS,FURSKINS,RAW	1	No Quantity							72217			0
S3	2016	2016	2016	2	0	2	Export	120	Cameroon	CMR	344	China, Hong Kong SAR	HKG								21	HIDES,SKINS,FURSKINS,RAW	1	No Quantity							40353			0
S3	2016	2016	2016	2	0	2	Export	120	Cameroon	CMR	566	Nigeria	NGA								21	HIDES,SKINS,FURSKINS,RAW	1	No Quantity							18956			0
S3	2016	2016	2016	2	0	2	Export	120	Cameroon	CMR	858	Uruguay	URY								21	HIDES,SKINS,FURSKINS,RAW	1	No Quantity							12908			0
S3	2016	2016	2016	2	0	2	Export	116	Cambodia	KHM	0	World	WLD								22	OIL SEED,OLEAGINUS FRUIT	1	No Quantity							956967			0
S3	2016	2016	2016	2	0	2	Export	116	Cambodia	KHM	392	Japan	JPN								22	OIL SEED,OLEAGINUS FRUIT	1	No Quantity							91885			0
S3	2016	2016	2016	2	0	2	Export	116	Cambodia	KHM	410	Rep. of Korea	KOR								22	OIL SEED,OLEAGINUS FRUIT	1	No Quantity							32408			0
S3	2016	2016	2016	2	0	2	Export	116	Cambodia	KHM	458	Malaysia	MYS								22	OIL SEED,OLEAGINUS FRUIT	1	No Quantity							512744			0
S3	2016	2016	2016	2	0	2	Export	116	Cambodia	KHM	490	Other Asia, nes									22	OIL SEED,OLEAGINUS FRUIT	1	No Quantity							290046			0
S3	2016	2016	2016	2	0	2	Export	116	Cambodia	KHM	704	Viet Nam	VNM								22	OIL SEED,OLEAGINUS FRUIT	1	No Quantity							670			0
S3	2016	2016	2016	2	0	2	Export	116	Cambodia	KHM	764	Thailand	THA								22	OIL SEED,OLEAGINUS FRUIT	1	No Quantity							29215			0
S3	2016	2016	2016	2	0	2	Export	120	Cameroon	CMR	0	World	WLD								22	OIL SEED,OLEAGINUS FRUIT	1	No Quantity							1828648			0
S3	2016	2016	2016	2	0	2	Export	120	Cameroon	CMR	56	Belgium	BEL								22	OIL SEED,OLEAGINUS FRUIT	1	No Quantity							253			0
S3	2016	2016	2016	2	0	2	Export	120	Cameroon	CMR	124	Canada	CAN								22	OIL SEED,OLEAGINUS FRUIT	1	No Quantity							3860			0
S3	2016	2016	2016	2	0	2	Export	120	Cameroon	CMR	140	Central African Rep.	CAF								22	OIL SEED,OLEAGINUS FRUIT	1	No Quantity							51			0
S3	2016	2016	2016	2	0	2	Export	120	Cameroon	CMR	156	China	CHN								22	OIL SEED,OLEAGINUS FRUIT	1	No Quantity							13692			0
S3	2016	2016	2016	2	0	2	Export	120	Cameroon	CMR	178	Congo	COG								22	OIL SEED,OLEAGINUS FRUIT	1	No Quantity							19307			0
S3	2016	2016	2016	2	0	2	Export	120	Cameroon	CMR	251	France	FRA								22	OIL SEED,OLEAGINUS FRUIT	1	No Quantity							202			0
S3	2016	2016	2016	2	0	2	Export	120	Cameroon	CMR	266	Gabon	GAB								22	OIL SEED,OLEAGINUS FRUIT	1	No Quantity							28658			0
S3	2016	2016	2016	2	0	2	Export	120	Cameroon	CMR	422	Lebanon	LBN								22	OIL SEED,OLEAGINUS FRUIT	1	No Quantity							153			0
S3	2016	2016	2016	2	0	2	Export	120	Cameroon	CMR	566	Nigeria	NGA								22	OIL SEED,OLEAGINUS FRUIT	1	No Quantity							1482565			0
S3	2016	2016	2016	2	0	2	Export	120	Cameroon	CMR	704	Viet Nam	VNM								22	OIL SEED,OLEAGINUS FRUIT	1	No Quantity							267210			0
S3	2016	2016	2016	2	0	2	Export	120	Cameroon	CMR	710	South Africa	ZAF								22	OIL SEED,OLEAGINUS FRUIT	1	No Quantity							211			0
S3	2016	2016	2016	2	0	2	Export	120	Cameroon	CMR	842	USA	USA								22	OIL SEED,OLEAGINUS FRUIT	1	No Quantity							12486			0
S3	2016	2016	2016	2	0	2	Export	116	Cambodia	KHM	0	World	WLD								23	CRUDE RUBBER	1	No Quantity							163336491			0
S3	2016	2016	2016	2	0	2	Export	116	Cambodia	KHM	56	Belgium	BEL								23	CRUDE RUBBER	1	No Quantity							62370			0
S3	2016	2016	2016	2	0	2	Export	116	Cambodia	KHM	156	China	CHN								23	CRUDE RUBBER	1	No Quantity							10239348			0
S3	2016	2016	2016	2	0	2	Export	116	Cambodia	KHM	276	Germany	DEU								23	CRUDE RUBBER	1	No Quantity							25405			0
S3	2016	2016	2016	2	0	2	Export	116	Cambodia	KHM	344	China, Hong Kong SAR	HKG								23	CRUDE RUBBER	1	No Quantity							203616			0
S3	2016	2016	2016	2	0	2	Export	116	Cambodia	KHM	364	Iran	IRN								23	CRUDE RUBBER	1	No Quantity							27606			0
S3	2016	2016	2016	2	0	2	Export	116	Cambodia	KHM	392	Japan	JPN								23	CRUDE RUBBER	1	No Quantity							79423			0
S3	2016	2016	2016	2	0	2	Export	116	Cambodia	KHM	410	Rep. of Korea	KOR								23	CRUDE RUBBER	1	No Quantity							5231952			0
S3	2016	2016	2016	2	0	2	Export	116	Cambodia	KHM	418	Lao People's Dem. Rep.	LAO								23	CRUDE RUBBER	1	No Quantity							76575			0
S3	2016	2016	2016	2	0	2	Export	116	Cambodia	KHM	458	Malaysia	MYS								23	CRUDE RUBBER	1	No Quantity							24938614			0
S3	2016	2016	2016	2	0	2	Export	116	Cambodia	KHM	490	Other Asia, nes									23	CRUDE RUBBER	1	No Quantity							1952683			0
S3	2016	2016	2016	2	0	2	Export	116	Cambodia	KHM	699	India	IND								23	CRUDE RUBBER	1	No Quantity							7186863			0
S3	2016	2016	2016	2	0	2	Export	116	Cambodia	KHM	702	Singapore	SGP								23	CRUDE RUBBER	1	No Quantity							8279113			0
S3	2016	2016	2016	2	0	2	Export	116	Cambodia	KHM	704	Viet Nam	VNM								23	CRUDE RUBBER	1	No Quantity							102144853			0
S3	2016	2016	2016	2	0	2	Export	116	Cambodia	KHM	724	Spain	ESP								23	CRUDE RUBBER	1	No Quantity							883133			0
S3	2016	2016	2016	2	0	2	Export	116	Cambodia	KHM	764	Thailand	THA								23	CRUDE RUBBER	1	No Quantity							1244269			0
S3	2016	2016	2016	2	0	2	Export	116	Cambodia	KHM	826	United Kingdom	GBR								23	CRUDE RUBBER	1	No Quantity							4322			0
S3	2016	2016	2016	2	0	2	Export	116	Cambodia	KHM	842	USA	USA								23	CRUDE RUBBER	1	No Quantity							47054			0
S3	2016	2016	2016	2	0	2	Export	116	Cambodia	KHM	899	Areas, nes									23	CRUDE RUBBER	1	No Quantity							709293			0
S3	2016	2016	2016	2	0	2	Export	120	Cameroon	CMR	0	World	WLD								23	CRUDE RUBBER	1	No Quantity							49645584			0
S3	2016	2016	2016	2	0	2	Export	120	Cameroon	CMR	56	Belgium	BEL								23	CRUDE RUBBER	1	No Quantity							8077148			0
S3	2016	2016	2016	2	0	2	Export	120	Cameroon	CMR	124	Canada	CAN								23	CRUDE RUBBER	1	No Quantity							462428			0
S3	2016	2016	2016	2	0	2	Export	120	Cameroon	CMR	140	Central African Rep.	CAF								23	CRUDE RUBBER	1	No Quantity							11009			0
S3	2016	2016	2016	2	0	2	Export	120	Cameroon	CMR	156	China	CHN								23	CRUDE RUBBER	1	No Quantity							672381			0
S3	2016	2016	2016	2	0	2	Export	120	Cameroon	CMR	246	Finland	FIN								23	CRUDE RUBBER	1	No Quantity							851594			0
S3	2016	2016	2016	2	0	2	Export	120	Cameroon	CMR	251	France	FRA								23	CRUDE RUBBER	1	No Quantity							4147671			0
S3	2016	2016	2016	2	0	2	Export	120	Cameroon	CMR	276	Germany	DEU								23	CRUDE RUBBER	1	No Quantity							6607958			0
S3	2016	2016	2016	2	0	2	Export	120	Cameroon	CMR	364	Iran	IRN								23	CRUDE RUBBER	1	No Quantity							29708			0
S3	2016	2016	2016	2	0	2	Export	120	Cameroon	CMR	372	Ireland	IRL								23	CRUDE RUBBER	1	No Quantity							27704			0
S3	2016	2016	2016	2	0	2	Export	120	Cameroon	CMR	381	Italy	ITA								23	CRUDE RUBBER	1	No Quantity							6122171			0
S3	2016	2016	2016	2	0	2	Export	120	Cameroon	CMR	384	Côte d'Ivoire	CIV								23	CRUDE RUBBER	1	No Quantity							22435			0
S3	2016	2016	2016	2	0	2	Export	120	Cameroon	CMR	458	Malaysia	MYS								23	CRUDE RUBBER	1	No Quantity							323918			0
S3	2016	2016	2016	2	0	2	Export	120	Cameroon	CMR	528	Netherlands	NLD								23	CRUDE RUBBER	1	No Quantity							5753952			0
S3	2016	2016	2016	2	0	2	Export	120	Cameroon	CMR	616	Poland	POL								23	CRUDE RUBBER	1	No Quantity							1441287			0
S3	2016	2016	2016	2	0	2	Export	120	Cameroon	CMR	620	Portugal	PRT								23	CRUDE RUBBER	1	No Quantity							173096			0
S3	2016	2016	2016	2	0	2	Export	120	Cameroon	CMR	642	Romania	ROU								23	CRUDE RUBBER	1	No Quantity							424208			0
S3	2016	2016	2016	2	0	2	Export	120	Cameroon	CMR	699	India	IND								23	CRUDE RUBBER	1	No Quantity							130972			0
S3	2016	2016	2016	2	0	2	Export	120	Cameroon	CMR	702	Singapore	SGP								23	CRUDE RUBBER	1	No Quantity							1025548			0
S3	2016	2016	2016	2	0	2	Export	120	Cameroon	CMR	705	Slovenia	SVN								23	CRUDE RUBBER	1	No Quantity							937084			0
S3	2016	2016	2016	2	0	2	Export	120	Cameroon	CMR	724	Spain	ESP								23	CRUDE RUBBER	1	No Quantity							4526469			0
S3	2016	2016	2016	2	0	2	Export	120	Cameroon	CMR	792	Turkey	TUR								23	CRUDE RUBBER	1	No Quantity							414531			0
S3	2016	2016	2016	2	0	2	Export	120	Cameroon	CMR	826	United Kingdom	GBR								23	CRUDE RUBBER	1	No Quantity							308452			0
S3	2016	2016	2016	2	0	2	Export	120	Cameroon	CMR	842	USA	USA								23	CRUDE RUBBER	1	No Quantity							7153858			0
S3	2016	2016	2016	2	0	2	Export	116	Cambodia	KHM	0	World	WLD								24	CORK AND WOOD	1	No Quantity							31863945			0
S3	2016	2016	2016	2	0	2	Export	116	Cambodia	KHM	124	Canada	CAN								24	CORK AND WOOD	1	No Quantity							128561			0
S3	2016	2016	2016	2	0	2	Export	116	Cambodia	KHM	156	China	CHN								24	CORK AND WOOD	1	No Quantity							2899822			0
S3	2016	2016	2016	2	0	2	Export	116	Cambodia	KHM	392	Japan	JPN								24	CORK AND WOOD	1	No Quantity							25047			0
S3	2016	2016	2016	2	0	2	Export	116	Cambodia	KHM	410	Rep. of Korea	KOR								24	CORK AND WOOD	1	No Quantity							16785			0
S3	2016	2016	2016	2	0	2	Export	116	Cambodia	KHM	704	Viet Nam	VNM								24	CORK AND WOOD	1	No Quantity							494082			0
S3	2016	2016	2016	2	0	2	Export	116	Cambodia	KHM	764	Thailand	THA								24	CORK AND WOOD	1	No Quantity							30			0
S3	2016	2016	2016	2	0	2	Export	116	Cambodia	KHM	842	USA	USA								24	CORK AND WOOD	1	No Quantity							28299617			0
S3	2016	2016	2016	2	0	2	Export	120	Cameroon	CMR	0	World	WLD								24	CORK AND WOOD	1	No Quantity							438582498			0
S3	2016	2016	2016	2	0	2	Export	120	Cameroon	CMR	8	Albania	ALB								24	CORK AND WOOD	1	No Quantity							85782			0
S3	2016	2016	2016	2	0	2	Export	120	Cameroon	CMR	12	Algeria	DZA								24	CORK AND WOOD	1	No Quantity							69224			0
S3	2016	2016	2016	2	0	2	Export	120	Cameroon	CMR	32	Argentina	ARG								24	CORK AND WOOD	1	No Quantity							175049			0
S3	2016	2016	2016	2	0	2	Export	120	Cameroon	CMR	36	Australia	AUS								24	CORK AND WOOD	1	No Quantity							4691			0
S3	2016	2016	2016	2	0	2	Export	120	Cameroon	CMR	50	Bangladesh	BGD								24	CORK AND WOOD	1	No Quantity							7570368			0
S3	2016	2016	2016	2	0	2	Export	120	Cameroon	CMR	56	Belgium	BEL								24	CORK AND WOOD	1	No Quantity							74008419			0
S3	2016	2016	2016	2	0	2	Export	120	Cameroon	CMR	76	Brazil	BRA								24	CORK AND WOOD	1	No Quantity							22324			0
S3	2016	2016	2016	2	0	2	Export	120	Cameroon	CMR	100	Bulgaria	BGR								24	CORK AND WOOD	1	No Quantity							79627			0
S3	2016	2016	2016	2	0	2	Export	120	Cameroon	CMR	124	Canada	CAN								24	CORK AND WOOD	1	No Quantity							1596945			0
S3	2016	2016	2016	2	0	2	Export	120	Cameroon	CMR	132	Cabo Verde	CPV								24	CORK AND WOOD	1	No Quantity							299980			0
S3	2016	2016	2016	2	0	2	Export	120	Cameroon	CMR	144	Sri Lanka	LKA								24	CORK AND WOOD	1	No Quantity							15499			0
S3	2016	2016	2016	2	0	2	Export	120	Cameroon	CMR	148	Chad	TCD								24	CORK AND WOOD	1	No Quantity							1827397			0
S3	2016	2016	2016	2	0	2	Export	120	Cameroon	CMR	156	China	CHN								24	CORK AND WOOD	1	No Quantity							103121573			0
S3	2016	2016	2016	2	0	2	Export	120	Cameroon	CMR	174	Comoros	COM								24	CORK AND WOOD	1	No Quantity							74473			0
S3	2016	2016	2016	2	0	2	Export	120	Cameroon	CMR	191	Croatia	HRV								24	CORK AND WOOD	1	No Quantity							534598			0
S3	2016	2016	2016	2	0	2	Export	120	Cameroon	CMR	196	Cyprus	CYP								24	CORK AND WOOD	1	No Quantity							130043			0
S3	2016	2016	2016	2	0	2	Export	120	Cameroon	CMR	208	Denmark	DNK								24	CORK AND WOOD	1	No Quantity							239119			0
S3	2016	2016	2016	2	0	2	Export	120	Cameroon	CMR	212	Dominica	DMA								24	CORK AND WOOD	1	No Quantity							91287			0
S3	2016	2016	2016	2	0	2	Export	120	Cameroon	CMR	214	Dominican Rep.	DOM								24	CORK AND WOOD	1	No Quantity							979336			0
S3	2016	2016	2016	2	0	2	Export	120	Cameroon	CMR	233	Estonia	EST								24	CORK AND WOOD	1	No Quantity							82120			0
S3	2016	2016	2016	2	0	2	Export	120	Cameroon	CMR	246	Finland	FIN								24	CORK AND WOOD	1	No Quantity							478602			0
S3	2016	2016	2016	2	0	2	Export	120	Cameroon	CMR	251	France	FRA								24	CORK AND WOOD	1	No Quantity							22488983			0
S3	2016	2016	2016	2	0	2	Export	120	Cameroon	CMR	276	Germany	DEU								24	CORK AND WOOD	1	No Quantity							3213992			0
S3	2016	2016	2016	2	0	2	Export	120	Cameroon	CMR	300	Greece	GRC								24	CORK AND WOOD	1	No Quantity							2153420			0
S3	2016	2016	2016	2	0	2	Export	120	Cameroon	CMR	344	China, Hong Kong SAR	HKG								24	CORK AND WOOD	1	No Quantity							32995			0
S3	2016	2016	2016	2	0	2	Export	120	Cameroon	CMR	360	Indonesia	IDN								24	CORK AND WOOD	1	No Quantity							2177940			0
S3	2016	2016	2016	2	0	2	Export	120	Cameroon	CMR	364	Iran	IRN								24	CORK AND WOOD	1	No Quantity							18897			0
S3	2016	2016	2016	2	0	2	Export	120	Cameroon	CMR	372	Ireland	IRL								24	CORK AND WOOD	1	No Quantity							4617869			0
S3	2016	2016	2016	2	0	2	Export	120	Cameroon	CMR	376	Israel	ISR								24	CORK AND WOOD	1	No Quantity							168988			0
S3	2016	2016	2016	2	0	2	Export	120	Cameroon	CMR	381	Italy	ITA								24	CORK AND WOOD	1	No Quantity							34168531			0
S3	2016	2016	2016	2	0	2	Export	120	Cameroon	CMR	384	Côte d'Ivoire	CIV								24	CORK AND WOOD	1	No Quantity							22391			0
S3	2016	2016	2016	2	0	2	Export	120	Cameroon	CMR	392	Japan	JPN								24	CORK AND WOOD	1	No Quantity							526002			0
S3	2016	2016	2016	2	0	2	Export	120	Cameroon	CMR	400	Jordan	JOR								24	CORK AND WOOD	1	No Quantity							363933			0
S3	2016	2016	2016	2	0	2	Export	120	Cameroon	CMR	410	Rep. of Korea	KOR								24	CORK AND WOOD	1	No Quantity							30584			0
S3	2016	2016	2016	2	0	2	Export	120	Cameroon	CMR	414	Kuwait	KWT								24	CORK AND WOOD	1	No Quantity							78746			0
S3	2016	2016	2016	2	0	2	Export	120	Cameroon	CMR	422	Lebanon	LBN								24	CORK AND WOOD	1	No Quantity							2475710			0
S3	2016	2016	2016	2	0	2	Export	120	Cameroon	CMR	428	Latvia	LVA								24	CORK AND WOOD	1	No Quantity							63658			0
S3	2016	2016	2016	2	0	2	Export	120	Cameroon	CMR	440	Lithuania	LTU								24	CORK AND WOOD	1	No Quantity							77427			0
S3	2016	2016	2016	2	0	2	Export	120	Cameroon	CMR	458	Malaysia	MYS								24	CORK AND WOOD	1	No Quantity							2611560			0
S3	2016	2016	2016	2	0	2	Export	120	Cameroon	CMR	470	Malta	MLT								24	CORK AND WOOD	1	No Quantity							388678			0
S3	2016	2016	2016	2	0	2	Export	120	Cameroon	CMR	478	Mauritania	MRT								24	CORK AND WOOD	1	No Quantity							50460			0
S3	2016	2016	2016	2	0	2	Export	120	Cameroon	CMR	480	Mauritius	MUS								24	CORK AND WOOD	1	No Quantity							185979			0
S3	2016	2016	2016	2	0	2	Export	120	Cameroon	CMR	484	Mexico	MEX								24	CORK AND WOOD	1	No Quantity							148458			0
S3	2016	2016	2016	2	0	2	Export	120	Cameroon	CMR	490	Other Asia, nes									24	CORK AND WOOD	1	No Quantity							812647			0
S3	2016	2016	2016	2	0	2	Export	120	Cameroon	CMR	504	Morocco	MAR								24	CORK AND WOOD	1	No Quantity							493716			0
S3	2016	2016	2016	2	0	2	Export	120	Cameroon	CMR	512	Oman	OMN								24	CORK AND WOOD	1	No Quantity							55370			0
S3	2016	2016	2016	2	0	2	Export	120	Cameroon	CMR	528	Netherlands	NLD								24	CORK AND WOOD	1	No Quantity							8676117			0
S3	2016	2016	2016	2	0	2	Export	120	Cameroon	CMR	554	New Zealand	NZL								24	CORK AND WOOD	1	No Quantity							310090			0
S3	2016	2016	2016	2	0	2	Export	120	Cameroon	CMR	586	Pakistan	PAK								24	CORK AND WOOD	1	No Quantity							1333631			0
S3	2016	2016	2016	2	0	2	Export	120	Cameroon	CMR	608	Philippines	PHL								24	CORK AND WOOD	1	No Quantity							22810			0
S3	2016	2016	2016	2	0	2	Export	120	Cameroon	CMR	616	Poland	POL								24	CORK AND WOOD	1	No Quantity							122487			0
S3	2016	2016	2016	2	0	2	Export	120	Cameroon	CMR	620	Portugal	PRT								24	CORK AND WOOD	1	No Quantity							3514469			0
S3	2016	2016	2016	2	0	2	Export	120	Cameroon	CMR	634	Qatar	QAT								24	CORK AND WOOD	1	No Quantity							165426			0
S3	2016	2016	2016	2	0	2	Export	120	Cameroon	CMR	642	Romania	ROU								24	CORK AND WOOD	1	No Quantity							117998			0
S3	2016	2016	2016	2	0	2	Export	120	Cameroon	CMR	643	Russian Federation	RUS								24	CORK AND WOOD	1	No Quantity							132723			0
S3	2016	2016	2016	2	0	2	Export	120	Cameroon	CMR	682	Saudi Arabia	SAU								24	CORK AND WOOD	1	No Quantity							1805297			0
S3	2016	2016	2016	2	0	2	Export	120	Cameroon	CMR	686	Senegal	SEN								24	CORK AND WOOD	1	No Quantity							13944141			0
S3	2016	2016	2016	2	0	2	Export	120	Cameroon	CMR	690	Seychelles	SYC								24	CORK AND WOOD	1	No Quantity							27954			0
S3	2016	2016	2016	2	0	2	Export	120	Cameroon	CMR	699	India	IND								24	CORK AND WOOD	1	No Quantity							3734607			0
S3	2016	2016	2016	2	0	2	Export	120	Cameroon	CMR	704	Viet Nam	VNM								24	CORK AND WOOD	1	No Quantity							74737964			0
S3	2016	2016	2016	2	0	2	Export	120	Cameroon	CMR	705	Slovenia	SVN								24	CORK AND WOOD	1	No Quantity							36512			0
S3	2016	2016	2016	2	0	2	Export	120	Cameroon	CMR	710	South Africa	ZAF								24	CORK AND WOOD	1	No Quantity							146231			0
S3	2016	2016	2016	2	0	2	Export	120	Cameroon	CMR	724	Spain	ESP								24	CORK AND WOOD	1	No Quantity							18996277			0
S3	2016	2016	2016	2	0	2	Export	120	Cameroon	CMR	757	Switzerland	CHE								24	CORK AND WOOD	1	No Quantity							29591			0
S3	2016	2016	2016	2	0	2	Export	120	Cameroon	CMR	764	Thailand	THA								24	CORK AND WOOD	1	No Quantity							149783			0
S3	2016	2016	2016	2	0	2	Export	120	Cameroon	CMR	784	United Arab Emirates	ARE								24	CORK AND WOOD	1	No Quantity							2933985			0
S3	2016	2016	2016	2	0	2	Export	120	Cameroon	CMR	788	Tunisia	TUN								24	CORK AND WOOD	1	No Quantity							651641			0
S3	2016	2016	2016	2	0	2	Export	120	Cameroon	CMR	792	Turkey	TUR								24	CORK AND WOOD	1	No Quantity							10408788			0
S3	2016	2016	2016	2	0	2	Export	120	Cameroon	CMR	818	Egypt	EGY								24	CORK AND WOOD	1	No Quantity							326504			0
S3	2016	2016	2016	2	0	2	Export	120	Cameroon	CMR	826	United Kingdom	GBR								24	CORK AND WOOD	1	No Quantity							13478466			0
S3	2016	2016	2016	2	0	2	Export	120	Cameroon	CMR	842	USA	USA								24	CORK AND WOOD	1	No Quantity							13865618			0
S3	2016	2016	2016	2	0	2	Export	116	Cambodia	KHM	0	World	WLD								25	PULP AND WASTE PAPER	1	No Quantity							145162			0
S3	2016	2016	2016	2	0	2	Export	116	Cambodia	KHM	704	Viet Nam	VNM								25	PULP AND WASTE PAPER	1	No Quantity							145162			0
S3	2016	2016	2016	2	0	2	Export	116	Cambodia	KHM	0	World	WLD								26	TEXTILE FIBRES	1	No Quantity							9443492			0
S3	2016	2016	2016	2	0	2	Export	116	Cambodia	KHM	36	Australia	AUS								26	TEXTILE FIBRES	1	No Quantity							113148			0
S3	2016	2016	2016	2	0	2	Export	116	Cambodia	KHM	124	Canada	CAN								26	TEXTILE FIBRES	1	No Quantity							1610874			0
S3	2016	2016	2016	2	0	2	Export	116	Cambodia	KHM	144	Sri Lanka	LKA								26	TEXTILE FIBRES	1	No Quantity							3109			0
S3	2016	2016	2016	2	0	2	Export	116	Cambodia	KHM	156	China	CHN								26	TEXTILE FIBRES	1	No Quantity							2526578			0
S3	2016	2016	2016	2	0	2	Export	116	Cambodia	KHM	376	Israel	ISR								26	TEXTILE FIBRES	1	No Quantity							330763			0
S3	2016	2016	2016	2	0	2	Export	116	Cambodia	KHM	392	Japan	JPN								26	TEXTILE FIBRES	1	No Quantity							59693			0
S3	2016	2016	2016	2	0	2	Export	116	Cambodia	KHM	400	Jordan	JOR								26	TEXTILE FIBRES	1	No Quantity							1361331			0
S3	2016	2016	2016	2	0	2	Export	116	Cambodia	KHM	404	Kenya	KEN								26	TEXTILE FIBRES	1	No Quantity							116558			0
S3	2016	2016	2016	2	0	2	Export	116	Cambodia	KHM	410	Rep. of Korea	KOR								26	TEXTILE FIBRES	1	No Quantity							18847			0
S3	2016	2016	2016	2	0	2	Export	116	Cambodia	KHM	458	Malaysia	MYS								26	TEXTILE FIBRES	1	No Quantity							1241247			0
S3	2016	2016	2016	2	0	2	Export	116	Cambodia	KHM	490	Other Asia, nes									26	TEXTILE FIBRES	1	No Quantity							58682			0
S3	2016	2016	2016	2	0	2	Export	116	Cambodia	KHM	591	Panama	PAN								26	TEXTILE FIBRES	1	No Quantity							16824			0
S3	2016	2016	2016	2	0	2	Export	116	Cambodia	KHM	608	Philippines	PHL								26	TEXTILE FIBRES	1	No Quantity							169550			0
S3	2016	2016	2016	2	0	2	Export	116	Cambodia	KHM	699	India	IND								26	TEXTILE FIBRES	1	No Quantity							36679			0
S3	2016	2016	2016	2	0	2	Export	116	Cambodia	KHM	702	Singapore	SGP								26	TEXTILE FIBRES	1	No Quantity							452465			0
S3	2016	2016	2016	2	0	2	Export	116	Cambodia	KHM	704	Viet Nam	VNM								26	TEXTILE FIBRES	1	No Quantity							73			0
S3	2016	2016	2016	2	0	2	Export	116	Cambodia	KHM	710	South Africa	ZAF								26	TEXTILE FIBRES	1	No Quantity							557705			0
S3	2016	2016	2016	2	0	2	Export	116	Cambodia	KHM	764	Thailand	THA								26	TEXTILE FIBRES	1	No Quantity							58715			0
S3	2016	2016	2016	2	0	2	Export	116	Cambodia	KHM	784	United Arab Emirates	ARE								26	TEXTILE FIBRES	1	No Quantity							182514			0
S3	2016	2016	2016	2	0	2	Export	116	Cambodia	KHM	800	Uganda	UGA								26	TEXTILE FIBRES	1	No Quantity							5393			0
S3	2016	2016	2016	2	0	2	Export	116	Cambodia	KHM	826	United Kingdom	GBR								26	TEXTILE FIBRES	1	No Quantity							36543			0
S3	2016	2016	2016	2	0	2	Export	116	Cambodia	KHM	834	United Rep. of Tanzania	TZA								26	TEXTILE FIBRES	1	No Quantity							239347			0
S3	2016	2016	2016	2	0	2	Export	116	Cambodia	KHM	842	USA	USA								26	TEXTILE FIBRES	1	No Quantity							85763			0
S3	2016	2016	2016	2	0	2	Export	116	Cambodia	KHM	862	Venezuela	VEN								26	TEXTILE FIBRES	1	No Quantity							161091			0
S3	2016	2016	2016	2	0	2	Export	120	Cameroon	CMR	0	World	WLD								26	TEXTILE FIBRES	1	No Quantity							148279214			0
S3	2016	2016	2016	2	0	2	Export	120	Cameroon	CMR	50	Bangladesh	BGD								26	TEXTILE FIBRES	1	No Quantity							41671091			0
S3	2016	2016	2016	2	0	2	Export	120	Cameroon	CMR	140	Central African Rep.	CAF								26	TEXTILE FIBRES	1	No Quantity							359			0
S3	2016	2016	2016	2	0	2	Export	120	Cameroon	CMR	148	Chad	TCD								26	TEXTILE FIBRES	1	No Quantity							33546			0
S3	2016	2016	2016	2	0	2	Export	120	Cameroon	CMR	156	China	CHN								26	TEXTILE FIBRES	1	No Quantity							38523966			0
S3	2016	2016	2016	2	0	2	Export	120	Cameroon	CMR	178	Congo	COG								26	TEXTILE FIBRES	1	No Quantity							23601			0
S3	2016	2016	2016	2	0	2	Export	120	Cameroon	CMR	226	Equatorial Guinea	GNQ								26	TEXTILE FIBRES	1	No Quantity							66			0
S3	2016	2016	2016	2	0	2	Export	120	Cameroon	CMR	251	France	FRA								26	TEXTILE FIBRES	1	No Quantity							377255			0
S3	2016	2016	2016	2	0	2	Export	120	Cameroon	CMR	276	Germany	DEU								26	TEXTILE FIBRES	1	No Quantity							533958			0
S3	2016	2016	2016	2	0	2	Export	120	Cameroon	CMR	360	Indonesia	IDN								26	TEXTILE FIBRES	1	No Quantity							10594641			0
S3	2016	2016	2016	2	0	2	Export	120	Cameroon	CMR	381	Italy	ITA								26	TEXTILE FIBRES	1	No Quantity							72064			0
S3	2016	2016	2016	2	0	2	Export	120	Cameroon	CMR	458	Malaysia	MYS								26	TEXTILE FIBRES	1	No Quantity							22030665			0
S3	2016	2016	2016	2	0	2	Export	120	Cameroon	CMR	480	Mauritius	MUS								26	TEXTILE FIBRES	1	No Quantity							343893			0
S3	2016	2016	2016	2	0	2	Export	120	Cameroon	CMR	490	Other Asia, nes									26	TEXTILE FIBRES	1	No Quantity							630960			0
S3	2016	2016	2016	2	0	2	Export	120	Cameroon	CMR	504	Morocco	MAR								26	TEXTILE FIBRES	1	No Quantity							146493			0
S3	2016	2016	2016	2	0	2	Export	120	Cameroon	CMR	566	Nigeria	NGA								26	TEXTILE FIBRES	1	No Quantity							1620859			0
S3	2016	2016	2016	2	0	2	Export	120	Cameroon	CMR	586	Pakistan	PAK								26	TEXTILE FIBRES	1	No Quantity							290522			0
S3	2016	2016	2016	2	0	2	Export	120	Cameroon	CMR	620	Portugal	PRT								26	TEXTILE FIBRES	1	No Quantity							748957			0
S3	2016	2016	2016	2	0	2	Export	120	Cameroon	CMR	686	Senegal	SEN								26	TEXTILE FIBRES	1	No Quantity							101			0
S3	2016	2016	2016	2	0	2	Export	120	Cameroon	CMR	699	India	IND								26	TEXTILE FIBRES	1	No Quantity							16892128			0
S3	2016	2016	2016	2	0	2	Export	120	Cameroon	CMR	704	Viet Nam	VNM								26	TEXTILE FIBRES	1	No Quantity							7805394			0
S3	2016	2016	2016	2	0	2	Export	120	Cameroon	CMR	724	Spain	ESP								26	TEXTILE FIBRES	1	No Quantity							37300			0
S3	2016	2016	2016	2	0	2	Export	120	Cameroon	CMR	792	Turkey	TUR								26	TEXTILE FIBRES	1	No Quantity							5901394			0
S3	2016	2016	2016	2	0	2	Export	116	Cambodia	KHM	0	World	WLD								27	CRUDE FERTILIZER,MINERAL	1	No Quantity							737963			0
S3	2016	2016	2016	2	0	2	Export	116	Cambodia	KHM	251	France	FRA								27	CRUDE FERTILIZER,MINERAL	1	No Quantity							410			0
S3	2016	2016	2016	2	0	2	Export	116	Cambodia	KHM	276	Germany	DEU								27	CRUDE FERTILIZER,MINERAL	1	No Quantity							1994			0
S3	2016	2016	2016	2	0	2	Export	116	Cambodia	KHM	384	Côte d'Ivoire	CIV								27	CRUDE FERTILIZER,MINERAL	1	No Quantity							20			0
S3	2016	2016	2016	2	0	2	Export	116	Cambodia	KHM	490	Other Asia, nes									27	CRUDE FERTILIZER,MINERAL	1	No Quantity							54003			0
S3	2016	2016	2016	2	0	2	Export	116	Cambodia	KHM	699	India	IND								27	CRUDE FERTILIZER,MINERAL	1	No Quantity							6611			0
S3	2016	2016	2016	2	0	2	Export	116	Cambodia	KHM	702	Singapore	SGP								27	CRUDE FERTILIZER,MINERAL	1	No Quantity							41507			0
S3	2016	2016	2016	2	0	2	Export	116	Cambodia	KHM	704	Viet Nam	VNM								27	CRUDE FERTILIZER,MINERAL	1	No Quantity							15348			0
S3	2016	2016	2016	2	0	2	Export	116	Cambodia	KHM	757	Switzerland	CHE								27	CRUDE FERTILIZER,MINERAL	1	No Quantity							795			0
S3	2016	2016	2016	2	0	2	Export	116	Cambodia	KHM	764	Thailand	THA								27	CRUDE FERTILIZER,MINERAL	1	No Quantity							617273			0
S3	2016	2016	2016	2	0	2	Export	116	Cambodia	KHM	842	USA	USA								27	CRUDE FERTILIZER,MINERAL	1	No Quantity							1			0
S3	2016	2016	2016	2	0	2	Export	120	Cameroon	CMR	0	World	WLD								27	CRUDE FERTILIZER,MINERAL	1	No Quantity							2120070			0
S3	2016	2016	2016	2	0	2	Export	120	Cameroon	CMR	36	Australia	AUS								27	CRUDE FERTILIZER,MINERAL	1	No Quantity							2			0
S3	2016	2016	2016	2	0	2	Export	120	Cameroon	CMR	56	Belgium	BEL								27	CRUDE FERTILIZER,MINERAL	1	No Quantity							3456			0
S3	2016	2016	2016	2	0	2	Export	120	Cameroon	CMR	124	Canada	CAN								27	CRUDE FERTILIZER,MINERAL	1	No Quantity							371			0
S3	2016	2016	2016	2	0	2	Export	120	Cameroon	CMR	140	Central African Rep.	CAF								27	CRUDE FERTILIZER,MINERAL	1	No Quantity							45161			0
S3	2016	2016	2016	2	0	2	Export	120	Cameroon	CMR	148	Chad	TCD								27	CRUDE FERTILIZER,MINERAL	1	No Quantity							56018			0
S3	2016	2016	2016	2	0	2	Export	120	Cameroon	CMR	156	China	CHN								27	CRUDE FERTILIZER,MINERAL	1	No Quantity							17869			0
S3	2016	2016	2016	2	0	2	Export	120	Cameroon	CMR	178	Congo	COG								27	CRUDE FERTILIZER,MINERAL	1	No Quantity							1841			0
S3	2016	2016	2016	2	0	2	Export	120	Cameroon	CMR	226	Equatorial Guinea	GNQ								27	CRUDE FERTILIZER,MINERAL	1	No Quantity							10322			0
S3	2016	2016	2016	2	0	2	Export	120	Cameroon	CMR	251	France	FRA								27	CRUDE FERTILIZER,MINERAL	1	No Quantity							1876869			0
S3	2016	2016	2016	2	0	2	Export	120	Cameroon	CMR	266	Gabon	GAB								27	CRUDE FERTILIZER,MINERAL	1	No Quantity							24598			0
S3	2016	2016	2016	2	0	2	Export	120	Cameroon	CMR	276	Germany	DEU								27	CRUDE FERTILIZER,MINERAL	1	No Quantity							65			0
S3	2016	2016	2016	2	0	2	Export	120	Cameroon	CMR	384	Côte d'Ivoire	CIV								27	CRUDE FERTILIZER,MINERAL	1	No Quantity							45557			0
S3	2016	2016	2016	2	0	2	Export	120	Cameroon	CMR	566	Nigeria	NGA								27	CRUDE FERTILIZER,MINERAL	1	No Quantity							5765			0
S3	2016	2016	2016	2	0	2	Export	120	Cameroon	CMR	678	Sao Tome and Principe	STP								27	CRUDE FERTILIZER,MINERAL	1	No Quantity							2529			0
S3	2016	2016	2016	2	0	2	Export	120	Cameroon	CMR	699	India	IND								27	CRUDE FERTILIZER,MINERAL	1	No Quantity							506			0
S3	2016	2016	2016	2	0	2	Export	120	Cameroon	CMR	710	South Africa	ZAF								27	CRUDE FERTILIZER,MINERAL	1	No Quantity							548			0
S3	2016	2016	2016	2	0	2	Export	120	Cameroon	CMR	748	Swaziland	SWZ								27	CRUDE FERTILIZER,MINERAL	1	No Quantity							2			0
S3	2016	2016	2016	2	0	2	Export	120	Cameroon	CMR	757	Switzerland	CHE								27	CRUDE FERTILIZER,MINERAL	1	No Quantity							560			0
S3	2016	2016	2016	2	0	2	Export	120	Cameroon	CMR	784	United Arab Emirates	ARE								27	CRUDE FERTILIZER,MINERAL	1	No Quantity							27171			0
S3	2016	2016	2016	2	0	2	Export	120	Cameroon	CMR	788	Tunisia	TUN								27	CRUDE FERTILIZER,MINERAL	1	No Quantity							169			0
S3	2016	2016	2016	2	0	2	Export	120	Cameroon	CMR	826	United Kingdom	GBR								27	CRUDE FERTILIZER,MINERAL	1	No Quantity							84			0
S3	2016	2016	2016	2	0	2	Export	120	Cameroon	CMR	842	USA	USA								27	CRUDE FERTILIZER,MINERAL	1	No Quantity							607			0
S3	2016	2016	2016	2	0	2	Export	116	Cambodia	KHM	0	World	WLD								28	METALLIFEROUS ORE,SCRAP	1	No Quantity							8938054			0
S3	2016	2016	2016	2	0	2	Export	116	Cambodia	KHM	410	Rep. of Korea	KOR								28	METALLIFEROUS ORE,SCRAP	1	No Quantity							8879341			0
S3	2016	2016	2016	2	0	2	Export	116	Cambodia	KHM	764	Thailand	THA								28	METALLIFEROUS ORE,SCRAP	1	No Quantity							58713			0
S3	2016	2016	2016	2	0	2	Export	120	Cameroon	CMR	0	World	WLD								28	METALLIFEROUS ORE,SCRAP	1	No Quantity							28720331			0
S3	2016	2016	2016	2	0	2	Export	120	Cameroon	CMR	251	France	FRA								28	METALLIFEROUS ORE,SCRAP	1	No Quantity							28012053			0
S3	2016	2016	2016	2	0	2	Export	120	Cameroon	CMR	384	Côte d'Ivoire	CIV								28	METALLIFEROUS ORE,SCRAP	1	No Quantity							659109			0
S3	2016	2016	2016	2	0	2	Export	120	Cameroon	CMR	699	India	IND								28	METALLIFEROUS ORE,SCRAP	1	No Quantity							25066			0
S3	2016	2016	2016	2	0	2	Export	120	Cameroon	CMR	724	Spain	ESP								28	METALLIFEROUS ORE,SCRAP	1	No Quantity							24103			0
S3	2016	2016	2016	2	0	2	Export	116	Cambodia	KHM	0	World	WLD								29	CRUDE ANIMAL,VEG.MATERL.	1	No Quantity							248956			0
S3	2016	2016	2016	2	0	2	Export	116	Cambodia	KHM	104	Myanmar	MMR								29	CRUDE ANIMAL,VEG.MATERL.	1	No Quantity							13954			0
S3	2016	2016	2016	2	0	2	Export	116	Cambodia	KHM	156	China	CHN								29	CRUDE ANIMAL,VEG.MATERL.	1	No Quantity							14943			0
S3	2016	2016	2016	2	0	2	Export	116	Cambodia	KHM	251	France	FRA								29	CRUDE ANIMAL,VEG.MATERL.	1	No Quantity							772			0
S3	2016	2016	2016	2	0	2	Export	116	Cambodia	KHM	288	Ghana	GHA								29	CRUDE ANIMAL,VEG.MATERL.	1	No Quantity							36759			0
S3	2016	2016	2016	2	0	2	Export	116	Cambodia	KHM	392	Japan	JPN								29	CRUDE ANIMAL,VEG.MATERL.	1	No Quantity							80			0
S3	2016	2016	2016	2	0	2	Export	116	Cambodia	KHM	490	Other Asia, nes									29	CRUDE ANIMAL,VEG.MATERL.	1	No Quantity							43228			0
S3	2016	2016	2016	2	0	2	Export	116	Cambodia	KHM	566	Nigeria	NGA								29	CRUDE ANIMAL,VEG.MATERL.	1	No Quantity							54335			0
S3	2016	2016	2016	2	0	2	Export	116	Cambodia	KHM	702	Singapore	SGP								29	CRUDE ANIMAL,VEG.MATERL.	1	No Quantity							7499			0
S3	2016	2016	2016	2	0	2	Export	116	Cambodia	KHM	704	Viet Nam	VNM								29	CRUDE ANIMAL,VEG.MATERL.	1	No Quantity							35981			0
S3	2016	2016	2016	2	0	2	Export	116	Cambodia	KHM	764	Thailand	THA								29	CRUDE ANIMAL,VEG.MATERL.	1	No Quantity							41246			0
S3	2016	2016	2016	2	0	2	Export	116	Cambodia	KHM	826	United Kingdom	GBR								29	CRUDE ANIMAL,VEG.MATERL.	1	No Quantity							150			0
S3	2016	2016	2016	2	0	2	Export	116	Cambodia	KHM	842	USA	USA								29	CRUDE ANIMAL,VEG.MATERL.	1	No Quantity							10			0
S3	2016	2016	2016	2	0	2	Export	120	Cameroon	CMR	0	World	WLD								29	CRUDE ANIMAL,VEG.MATERL.	1	No Quantity							3171392			0
S3	2016	2016	2016	2	0	2	Export	120	Cameroon	CMR	56	Belgium	BEL								29	CRUDE ANIMAL,VEG.MATERL.	1	No Quantity							215			0
S3	2016	2016	2016	2	0	2	Export	120	Cameroon	CMR	148	Chad	TCD								29	CRUDE ANIMAL,VEG.MATERL.	1	No Quantity							3410			0
S3	2016	2016	2016	2	0	2	Export	120	Cameroon	CMR	156	China	CHN								29	CRUDE ANIMAL,VEG.MATERL.	1	No Quantity							156576			0
S3	2016	2016	2016	2	0	2	Export	120	Cameroon	CMR	178	Congo	COG								29	CRUDE ANIMAL,VEG.MATERL.	1	No Quantity							1106			0
S3	2016	2016	2016	2	0	2	Export	120	Cameroon	CMR	251	France	FRA								29	CRUDE ANIMAL,VEG.MATERL.	1	No Quantity							1469766			0
S3	2016	2016	2016	2	0	2	Export	120	Cameroon	CMR	381	Italy	ITA								29	CRUDE ANIMAL,VEG.MATERL.	1	No Quantity							132033			0
S3	2016	2016	2016	2	0	2	Export	120	Cameroon	CMR	528	Netherlands	NLD								29	CRUDE ANIMAL,VEG.MATERL.	1	No Quantity							24328			0
S3	2016	2016	2016	2	0	2	Export	120	Cameroon	CMR	566	Nigeria	NGA								29	CRUDE ANIMAL,VEG.MATERL.	1	No Quantity							10709			0
S3	2016	2016	2016	2	0	2	Export	120	Cameroon	CMR	699	India	IND								29	CRUDE ANIMAL,VEG.MATERL.	1	No Quantity							445145			0
S3	2016	2016	2016	2	0	2	Export	120	Cameroon	CMR	704	Viet Nam	VNM								29	CRUDE ANIMAL,VEG.MATERL.	1	No Quantity							24023			0
S3	2016	2016	2016	2	0	2	Export	120	Cameroon	CMR	724	Spain	ESP								29	CRUDE ANIMAL,VEG.MATERL.	1	No Quantity							903914			0
S3	2016	2016	2016	2	0	2	Export	120	Cameroon	CMR	842	USA	USA								29	CRUDE ANIMAL,VEG.MATERL.	1	No Quantity							169			0
S3	2016	2016	2016	2	0	2	Export	116	Cambodia	KHM	0	World	WLD								32	COAL, COKE, BRIQUETTES	1	No Quantity							713705			0
S3	2016	2016	2016	2	0	2	Export	116	Cambodia	KHM	360	Indonesia	IDN								32	COAL, COKE, BRIQUETTES	1	No Quantity							713705			0
S3	2016	2016	2016	2	0	2	Export	120	Cameroon	CMR	0	World	WLD								32	COAL, COKE, BRIQUETTES	1	No Quantity							2			0
S3	2016	2016	2016	2	0	2	Export	120	Cameroon	CMR	251	France	FRA								32	COAL, COKE, BRIQUETTES	1	No Quantity							2			0
S3	2016	2016	2016	2	0	2	Export	116	Cambodia	KHM	0	World	WLD								33	PETROLEUM,PETROL.PRODUCT	1	No Quantity							63074			0
S3	2016	2016	2016	2	0	2	Export	116	Cambodia	KHM	392	Japan	JPN								33	PETROLEUM,PETROL.PRODUCT	1	No Quantity							86			0
S3	2016	2016	2016	2	0	2	Export	116	Cambodia	KHM	458	Malaysia	MYS								33	PETROLEUM,PETROL.PRODUCT	1	No Quantity							820			0
S3	2016	2016	2016	2	0	2	Export	116	Cambodia	KHM	490	Other Asia, nes									33	PETROLEUM,PETROL.PRODUCT	1	No Quantity							1071			0
S3	2016	2016	2016	2	0	2	Export	116	Cambodia	KHM	608	Philippines	PHL								33	PETROLEUM,PETROL.PRODUCT	1	No Quantity							134			0
S3	2016	2016	2016	2	0	2	Export	116	Cambodia	KHM	704	Viet Nam	VNM								33	PETROLEUM,PETROL.PRODUCT	1	No Quantity							54168			0
S3	2016	2016	2016	2	0	2	Export	116	Cambodia	KHM	764	Thailand	THA								33	PETROLEUM,PETROL.PRODUCT	1	No Quantity							6795			0
S3	2016	2016	2016	2	0	2	Export	120	Cameroon	CMR	0	World	WLD								33	PETROLEUM,PETROL.PRODUCT	1	No Quantity							163857321			0
S3	2016	2016	2016	2	0	2	Export	120	Cameroon	CMR	24	Angola	AGO								33	PETROLEUM,PETROL.PRODUCT	1	No Quantity							278260			0
S3	2016	2016	2016	2	0	2	Export	120	Cameroon	CMR	140	Central African Rep.	CAF								33	PETROLEUM,PETROL.PRODUCT	1	No Quantity							14360247			0
S3	2016	2016	2016	2	0	2	Export	120	Cameroon	CMR	148	Chad	TCD								33	PETROLEUM,PETROL.PRODUCT	1	No Quantity							13023785			0
S3	2016	2016	2016	2	0	2	Export	120	Cameroon	CMR	156	China	CHN								33	PETROLEUM,PETROL.PRODUCT	1	No Quantity							1686			0
S3	2016	2016	2016	2	0	2	Export	120	Cameroon	CMR	178	Congo	COG								33	PETROLEUM,PETROL.PRODUCT	1	No Quantity							5675516			0
S3	2016	2016	2016	2	0	2	Export	120	Cameroon	CMR	180	Dem. Rep. of the Congo	COD								33	PETROLEUM,PETROL.PRODUCT	1	No Quantity							3739514			0
S3	2016	2016	2016	2	0	2	Export	120	Cameroon	CMR	226	Equatorial Guinea	GNQ								33	PETROLEUM,PETROL.PRODUCT	1	No Quantity							1467442			0
S3	2016	2016	2016	2	0	2	Export	120	Cameroon	CMR	251	France	FRA								33	PETROLEUM,PETROL.PRODUCT	1	No Quantity							10284854			0
S3	2016	2016	2016	2	0	2	Export	120	Cameroon	CMR	266	Gabon	GAB								33	PETROLEUM,PETROL.PRODUCT	1	No Quantity							312517			0
S3	2016	2016	2016	2	0	2	Export	120	Cameroon	CMR	288	Ghana	GHA								33	PETROLEUM,PETROL.PRODUCT	1	No Quantity							302111			0
S3	2016	2016	2016	2	0	2	Export	120	Cameroon	CMR	470	Malta	MLT								33	PETROLEUM,PETROL.PRODUCT	1	No Quantity							11742671			0
S3	2016	2016	2016	2	0	2	Export	120	Cameroon	CMR	490	Other Asia, nes									33	PETROLEUM,PETROL.PRODUCT	1	No Quantity							66			0
S3	2016	2016	2016	2	0	2	Export	120	Cameroon	CMR	566	Nigeria	NGA								33	PETROLEUM,PETROL.PRODUCT	1	No Quantity							18701159			0
S3	2016	2016	2016	2	0	2	Export	120	Cameroon	CMR	686	Senegal	SEN								33	PETROLEUM,PETROL.PRODUCT	1	No Quantity							7252216			0
S3	2016	2016	2016	2	0	2	Export	120	Cameroon	CMR	768	Togo	TGO								33	PETROLEUM,PETROL.PRODUCT	1	No Quantity							39121105			0
S3	2016	2016	2016	2	0	2	Export	120	Cameroon	CMR	784	United Arab Emirates	ARE								33	PETROLEUM,PETROL.PRODUCT	1	No Quantity							11111			0
S3	2016	2016	2016	2	0	2	Export	120	Cameroon	CMR	826	United Kingdom	GBR								33	PETROLEUM,PETROL.PRODUCT	1	No Quantity							96			0
S3	2016	2016	2016	2	0	2	Export	120	Cameroon	CMR	842	USA	USA								33	PETROLEUM,PETROL.PRODUCT	1	No Quantity							37582963			0
S3	2016	2016	2016	2	0	2	Export	120	Cameroon	CMR	0	World	WLD								34	GAS,NATURAL,MANUFACTURED	1	No Quantity							30179			0
S3	2016	2016	2016	2	0	2	Export	120	Cameroon	CMR	140	Central African Rep.	CAF								34	GAS,NATURAL,MANUFACTURED	1	No Quantity							26538			0
S3	2016	2016	2016	2	0	2	Export	120	Cameroon	CMR	266	Gabon	GAB								34	GAS,NATURAL,MANUFACTURED	1	No Quantity							1180			0
S3	2016	2016	2016	2	0	2	Export	120	Cameroon	CMR	826	United Kingdom	GBR								34	GAS,NATURAL,MANUFACTURED	1	No Quantity							2461			0
S3	2016	2016	2016	2	0	2	Export	120	Cameroon	CMR	0	World	WLD								41	ANIMAL OILS AND FATS	1	No Quantity							19098			0
S3	2016	2016	2016	2	0	2	Export	120	Cameroon	CMR	148	Chad	TCD								41	ANIMAL OILS AND FATS	1	No Quantity							19098			0
S3	2016	2016	2016	2	0	2	Export	116	Cambodia	KHM	0	World	WLD								42	FIXED VEG. FATS AND OILS	1	No Quantity							14583634			0
S3	2016	2016	2016	2	0	2	Export	116	Cambodia	KHM	156	China	CHN								42	FIXED VEG. FATS AND OILS	1	No Quantity							969794			0
S3	2016	2016	2016	2	0	2	Export	116	Cambodia	KHM	458	Malaysia	MYS								42	FIXED VEG. FATS AND OILS	1	No Quantity							9237223			0
S3	2016	2016	2016	2	0	2	Export	116	Cambodia	KHM	757	Switzerland	CHE								42	FIXED VEG. FATS AND OILS	1	No Quantity							3525661			0
S3	2016	2016	2016	2	0	2	Export	116	Cambodia	KHM	764	Thailand	THA								42	FIXED VEG. FATS AND OILS	1	No Quantity							850956			0
S3	2016	2016	2016	2	0	2	Export	120	Cameroon	CMR	0	World	WLD								42	FIXED VEG. FATS AND OILS	1	No Quantity							2376622			0
S3	2016	2016	2016	2	0	2	Export	120	Cameroon	CMR	56	Belgium	BEL								42	FIXED VEG. FATS AND OILS	1	No Quantity							24618			0
S3	2016	2016	2016	2	0	2	Export	120	Cameroon	CMR	124	Canada	CAN								42	FIXED VEG. FATS AND OILS	1	No Quantity							8058			0
S3	2016	2016	2016	2	0	2	Export	120	Cameroon	CMR	140	Central African Rep.	CAF								42	FIXED VEG. FATS AND OILS	1	No Quantity							104534			0
S3	2016	2016	2016	2	0	2	Export	120	Cameroon	CMR	148	Chad	TCD								42	FIXED VEG. FATS AND OILS	1	No Quantity							506			0
S3	2016	2016	2016	2	0	2	Export	120	Cameroon	CMR	178	Congo	COG								42	FIXED VEG. FATS AND OILS	1	No Quantity							18712			0
S3	2016	2016	2016	2	0	2	Export	120	Cameroon	CMR	251	France	FRA								42	FIXED VEG. FATS AND OILS	1	No Quantity							3372			0
S3	2016	2016	2016	2	0	2	Export	120	Cameroon	CMR	266	Gabon	GAB								42	FIXED VEG. FATS AND OILS	1	No Quantity							2152251			0
S3	2016	2016	2016	2	0	2	Export	120	Cameroon	CMR	276	Germany	DEU								42	FIXED VEG. FATS AND OILS	1	No Quantity							1602			0
S3	2016	2016	2016	2	0	2	Export	120	Cameroon	CMR	528	Netherlands	NLD								42	FIXED VEG. FATS AND OILS	1	No Quantity							25146			0
S3	2016	2016	2016	2	0	2	Export	120	Cameroon	CMR	710	South Africa	ZAF								42	FIXED VEG. FATS AND OILS	1	No Quantity							202			0
S3	2016	2016	2016	2	0	2	Export	120	Cameroon	CMR	842	USA	USA								42	FIXED VEG. FATS AND OILS	1	No Quantity							37621			0
S3	2016	2016	2016	2	0	2	Export	116	Cambodia	KHM	0	World	WLD								43	ANIMAL,VEG.FATS,OILS,NES	1	No Quantity							170158			0
S3	2016	2016	2016	2	0	2	Export	116	Cambodia	KHM	528	Netherlands	NLD								43	ANIMAL,VEG.FATS,OILS,NES	1	No Quantity							170158			0
S3	2016	2016	2016	2	0	2	Export	120	Cameroon	CMR	0	World	WLD								43	ANIMAL,VEG.FATS,OILS,NES	1	No Quantity							848952			0
S3	2016	2016	2016	2	0	2	Export	120	Cameroon	CMR	56	Belgium	BEL								43	ANIMAL,VEG.FATS,OILS,NES	1	No Quantity							18358			0
S3	2016	2016	2016	2	0	2	Export	120	Cameroon	CMR	251	France	FRA								43	ANIMAL,VEG.FATS,OILS,NES	1	No Quantity							11366			0
S3	2016	2016	2016	2	0	2	Export	120	Cameroon	CMR	276	Germany	DEU								43	ANIMAL,VEG.FATS,OILS,NES	1	No Quantity							8041			0
S3	2016	2016	2016	2	0	2	Export	120	Cameroon	CMR	392	Japan	JPN								43	ANIMAL,VEG.FATS,OILS,NES	1	No Quantity							9103			0
S3	2016	2016	2016	2	0	2	Export	120	Cameroon	CMR	458	Malaysia	MYS								43	ANIMAL,VEG.FATS,OILS,NES	1	No Quantity							732489			0
S3	2016	2016	2016	2	0	2	Export	120	Cameroon	CMR	528	Netherlands	NLD								43	ANIMAL,VEG.FATS,OILS,NES	1	No Quantity							6099			0
S3	2016	2016	2016	2	0	2	Export	120	Cameroon	CMR	826	United Kingdom	GBR								43	ANIMAL,VEG.FATS,OILS,NES	1	No Quantity							54979			0
S3	2016	2016	2016	2	0	2	Export	120	Cameroon	CMR	842	USA	USA								43	ANIMAL,VEG.FATS,OILS,NES	1	No Quantity							8517			0
S3	2016	2016	2016	2	0	2	Export	116	Cambodia	KHM	0	World	WLD								51	ORGANIC CHEMICALS	1	No Quantity							14586890			0
S3	2016	2016	2016	2	0	2	Export	116	Cambodia	KHM	56	Belgium	BEL								51	ORGANIC CHEMICALS	1	No Quantity							243860			0
S3	2016	2016	2016	2	0	2	Export	116	Cambodia	KHM	124	Canada	CAN								51	ORGANIC CHEMICALS	1	No Quantity							699287			0
S3	2016	2016	2016	2	0	2	Export	116	Cambodia	KHM	170	Colombia	COL								51	ORGANIC CHEMICALS	1	No Quantity							157934			0
S3	2016	2016	2016	2	0	2	Export	116	Cambodia	KHM	276	Germany	DEU								51	ORGANIC CHEMICALS	1	No Quantity							1968298			0
S3	2016	2016	2016	2	0	2	Export	116	Cambodia	KHM	344	China, Hong Kong SAR	HKG								51	ORGANIC CHEMICALS	1	No Quantity							777220			0
S3	2016	2016	2016	2	0	2	Export	116	Cambodia	KHM	381	Italy	ITA								51	ORGANIC CHEMICALS	1	No Quantity							392680			0
S3	2016	2016	2016	2	0	2	Export	116	Cambodia	KHM	410	Rep. of Korea	KOR								51	ORGANIC CHEMICALS	1	No Quantity							5700557			0
S3	2016	2016	2016	2	0	2	Export	116	Cambodia	KHM	428	Latvia	LVA								51	ORGANIC CHEMICALS	1	No Quantity							18347			0
S3	2016	2016	2016	2	0	2	Export	116	Cambodia	KHM	528	Netherlands	NLD								51	ORGANIC CHEMICALS	1	No Quantity							1387637			0
S3	2016	2016	2016	2	0	2	Export	116	Cambodia	KHM	616	Poland	POL								51	ORGANIC CHEMICALS	1	No Quantity							1079298			0
S3	2016	2016	2016	2	0	2	Export	116	Cambodia	KHM	699	India	IND								51	ORGANIC CHEMICALS	1	No Quantity							550037			0
S3	2016	2016	2016	2	0	2	Export	116	Cambodia	KHM	704	Viet Nam	VNM								51	ORGANIC CHEMICALS	1	No Quantity							1167			0
S3	2016	2016	2016	2	0	2	Export	116	Cambodia	KHM	705	Slovenia	SVN								51	ORGANIC CHEMICALS	1	No Quantity							18368			0
S3	2016	2016	2016	2	0	2	Export	116	Cambodia	KHM	724	Spain	ESP								51	ORGANIC CHEMICALS	1	No Quantity							486089			0
S3	2016	2016	2016	2	0	2	Export	116	Cambodia	KHM	826	United Kingdom	GBR								51	ORGANIC CHEMICALS	1	No Quantity							426423			0
S3	2016	2016	2016	2	0	2	Export	116	Cambodia	KHM	842	USA	USA								51	ORGANIC CHEMICALS	1	No Quantity							679687			0
S3	2016	2016	2016	2	0	2	Export	120	Cameroon	CMR	0	World	WLD								51	ORGANIC CHEMICALS	1	No Quantity							490919			0
S3	2016	2016	2016	2	0	2	Export	120	Cameroon	CMR	140	Central African Rep.	CAF								51	ORGANIC CHEMICALS	1	No Quantity							75175			0
S3	2016	2016	2016	2	0	2	Export	120	Cameroon	CMR	148	Chad	TCD								51	ORGANIC CHEMICALS	1	No Quantity							17744			0
S3	2016	2016	2016	2	0	2	Export	120	Cameroon	CMR	178	Congo	COG								51	ORGANIC CHEMICALS	1	No Quantity							48356			0
S3	2016	2016	2016	2	0	2	Export	120	Cameroon	CMR	180	Dem. Rep. of the Congo	COD								51	ORGANIC CHEMICALS	1	No Quantity							37255			0
S3	2016	2016	2016	2	0	2	Export	120	Cameroon	CMR	231	Ethiopia	ETH								51	ORGANIC CHEMICALS	1	No Quantity							14			0
S3	2016	2016	2016	2	0	2	Export	120	Cameroon	CMR	266	Gabon	GAB								51	ORGANIC CHEMICALS	1	No Quantity							68732			0
S3	2016	2016	2016	2	0	2	Export	120	Cameroon	CMR	288	Ghana	GHA								51	ORGANIC CHEMICALS	1	No Quantity							203			0
S3	2016	2016	2016	2	0	2	Export	120	Cameroon	CMR	566	Nigeria	NGA								51	ORGANIC CHEMICALS	1	No Quantity							16900			0
S3	2016	2016	2016	2	0	2	Export	120	Cameroon	CMR	686	Senegal	SEN								51	ORGANIC CHEMICALS	1	No Quantity							186478			0
S3	2016	2016	2016	2	0	2	Export	120	Cameroon	CMR	699	India	IND								51	ORGANIC CHEMICALS	1	No Quantity							50			0
S3	2016	2016	2016	2	0	2	Export	120	Cameroon	CMR	834	United Rep. of Tanzania	TZA								51	ORGANIC CHEMICALS	1	No Quantity							40013			0
S3	2016	2016	2016	2	0	2	Export	116	Cambodia	KHM	0	World	WLD								52	INORGANIC CHEMICALS	1	No Quantity							120850			0
S3	2016	2016	2016	2	0	2	Export	116	Cambodia	KHM	251	France	FRA								52	INORGANIC CHEMICALS	1	No Quantity							600			0
S3	2016	2016	2016	2	0	2	Export	116	Cambodia	KHM	616	Poland	POL								52	INORGANIC CHEMICALS	1	No Quantity							56250			0
S3	2016	2016	2016	2	0	2	Export	116	Cambodia	KHM	826	United Kingdom	GBR								52	INORGANIC CHEMICALS	1	No Quantity							64000			0
S3	2016	2016	2016	2	0	2	Export	120	Cameroon	CMR	0	World	WLD								52	INORGANIC CHEMICALS	1	No Quantity							4001336			0
S3	2016	2016	2016	2	0	2	Export	120	Cameroon	CMR	24	Angola	AGO								52	INORGANIC CHEMICALS	1	No Quantity							156450			0
S3	2016	2016	2016	2	0	2	Export	120	Cameroon	CMR	56	Belgium	BEL								52	INORGANIC CHEMICALS	1	No Quantity							2168			0
S3	2016	2016	2016	2	0	2	Export	120	Cameroon	CMR	140	Central African Rep.	CAF								52	INORGANIC CHEMICALS	1	No Quantity							194939			0
S3	2016	2016	2016	2	0	2	Export	120	Cameroon	CMR	148	Chad	TCD								52	INORGANIC CHEMICALS	1	No Quantity							216661			0
S3	2016	2016	2016	2	0	2	Export	120	Cameroon	CMR	178	Congo	COG								52	INORGANIC CHEMICALS	1	No Quantity							397146			0
S3	2016	2016	2016	2	0	2	Export	120	Cameroon	CMR	180	Dem. Rep. of the Congo	COD								52	INORGANIC CHEMICALS	1	No Quantity							5932			0
S3	2016	2016	2016	2	0	2	Export	120	Cameroon	CMR	226	Equatorial Guinea	GNQ								52	INORGANIC CHEMICALS	1	No Quantity							202489			0
S3	2016	2016	2016	2	0	2	Export	120	Cameroon	CMR	251	France	FRA								52	INORGANIC CHEMICALS	1	No Quantity							1632880			0
S3	2016	2016	2016	2	0	2	Export	120	Cameroon	CMR	266	Gabon	GAB								52	INORGANIC CHEMICALS	1	No Quantity							1138101			0
S3	2016	2016	2016	2	0	2	Export	120	Cameroon	CMR	566	Nigeria	NGA								52	INORGANIC CHEMICALS	1	No Quantity							1982			0
S3	2016	2016	2016	2	0	2	Export	120	Cameroon	CMR	699	India	IND								52	INORGANIC CHEMICALS	1	No Quantity							6627			0
S3	2016	2016	2016	2	0	2	Export	120	Cameroon	CMR	710	South Africa	ZAF								52	INORGANIC CHEMICALS	1	No Quantity							1122			0
S3	2016	2016	2016	2	0	2	Export	120	Cameroon	CMR	724	Spain	ESP								52	INORGANIC CHEMICALS	1	No Quantity							11			0
S3	2016	2016	2016	2	0	2	Export	120	Cameroon	CMR	795	Turkmenistan	TKM								52	INORGANIC CHEMICALS	1	No Quantity							3774			0
S3	2016	2016	2016	2	0	2	Export	120	Cameroon	CMR	834	United Rep. of Tanzania	TZA								52	INORGANIC CHEMICALS	1	No Quantity							40648			0
S3	2016	2016	2016	2	0	2	Export	120	Cameroon	CMR	842	USA	USA								52	INORGANIC CHEMICALS	1	No Quantity							408			0
S3	2016	2016	2016	2	0	2	Export	116	Cambodia	KHM	0	World	WLD								53	DYES,COLOURING MATERIALS	1	No Quantity							40145			0
S3	2016	2016	2016	2	0	2	Export	116	Cambodia	KHM	392	Japan	JPN								53	DYES,COLOURING MATERIALS	1	No Quantity							3549			0
S3	2016	2016	2016	2	0	2	Export	116	Cambodia	KHM	410	Rep. of Korea	KOR								53	DYES,COLOURING MATERIALS	1	No Quantity							11795			0
S3	2016	2016	2016	2	0	2	Export	116	Cambodia	KHM	466	Mali	MLI								53	DYES,COLOURING MATERIALS	1	No Quantity							100			0
S3	2016	2016	2016	2	0	2	Export	116	Cambodia	KHM	490	Other Asia, nes									53	DYES,COLOURING MATERIALS	1	No Quantity							2874			0
S3	2016	2016	2016	2	0	2	Export	116	Cambodia	KHM	702	Singapore	SGP								53	DYES,COLOURING MATERIALS	1	No Quantity							225			0
S3	2016	2016	2016	2	0	2	Export	116	Cambodia	KHM	704	Viet Nam	VNM								53	DYES,COLOURING MATERIALS	1	No Quantity							7874			0
S3	2016	2016	2016	2	0	2	Export	116	Cambodia	KHM	764	Thailand	THA								53	DYES,COLOURING MATERIALS	1	No Quantity							13728			0
S3	2016	2016	2016	2	0	2	Export	120	Cameroon	CMR	0	World	WLD								53	DYES,COLOURING MATERIALS	1	No Quantity							1099017			0
S3	2016	2016	2016	2	0	2	Export	120	Cameroon	CMR	140	Central African Rep.	CAF								53	DYES,COLOURING MATERIALS	1	No Quantity							208515			0
S3	2016	2016	2016	2	0	2	Export	120	Cameroon	CMR	148	Chad	TCD								53	DYES,COLOURING MATERIALS	1	No Quantity							176975			0
S3	2016	2016	2016	2	0	2	Export	120	Cameroon	CMR	178	Congo	COG								53	DYES,COLOURING MATERIALS	1	No Quantity							397255			0
S3	2016	2016	2016	2	0	2	Export	120	Cameroon	CMR	180	Dem. Rep. of the Congo	COD								53	DYES,COLOURING MATERIALS	1	No Quantity							67901			0
S3	2016	2016	2016	2	0	2	Export	120	Cameroon	CMR	226	Equatorial Guinea	GNQ								53	DYES,COLOURING MATERIALS	1	No Quantity							123135			0
S3	2016	2016	2016	2	0	2	Export	120	Cameroon	CMR	251	France	FRA								53	DYES,COLOURING MATERIALS	1	No Quantity							177			0
S3	2016	2016	2016	2	0	2	Export	120	Cameroon	CMR	266	Gabon	GAB								53	DYES,COLOURING MATERIALS	1	No Quantity							73523			0
S3	2016	2016	2016	2	0	2	Export	120	Cameroon	CMR	384	Côte d'Ivoire	CIV								53	DYES,COLOURING MATERIALS	1	No Quantity							47867			0
S3	2016	2016	2016	2	0	2	Export	120	Cameroon	CMR	566	Nigeria	NGA								53	DYES,COLOURING MATERIALS	1	No Quantity							554			0
S3	2016	2016	2016	2	0	2	Export	120	Cameroon	CMR	768	Togo	TGO								53	DYES,COLOURING MATERIALS	1	No Quantity							536			0
S3	2016	2016	2016	2	0	2	Export	120	Cameroon	CMR	784	United Arab Emirates	ARE								53	DYES,COLOURING MATERIALS	1	No Quantity							2491			0
S3	2016	2016	2016	2	0	2	Export	120	Cameroon	CMR	788	Tunisia	TUN								53	DYES,COLOURING MATERIALS	1	No Quantity							88			0
S3	2016	2016	2016	2	0	2	Export	116	Cambodia	KHM	0	World	WLD								54	MEDICINAL,PHARM.PRODUCTS	1	No Quantity							4922123			0
S3	2016	2016	2016	2	0	2	Export	116	Cambodia	KHM	36	Australia	AUS								54	MEDICINAL,PHARM.PRODUCTS	1	No Quantity							10			0
S3	2016	2016	2016	2	0	2	Export	116	Cambodia	KHM	56	Belgium	BEL								54	MEDICINAL,PHARM.PRODUCTS	1	No Quantity							20			0
S3	2016	2016	2016	2	0	2	Export	116	Cambodia	KHM	104	Myanmar	MMR								54	MEDICINAL,PHARM.PRODUCTS	1	No Quantity							32194			0
S3	2016	2016	2016	2	0	2	Export	116	Cambodia	KHM	124	Canada	CAN								54	MEDICINAL,PHARM.PRODUCTS	1	No Quantity							20			0
S3	2016	2016	2016	2	0	2	Export	116	Cambodia	KHM	148	Chad	TCD								54	MEDICINAL,PHARM.PRODUCTS	1	No Quantity							16			0
S3	2016	2016	2016	2	0	2	Export	116	Cambodia	KHM	156	China	CHN								54	MEDICINAL,PHARM.PRODUCTS	1	No Quantity							78249			0
S3	2016	2016	2016	2	0	2	Export	116	Cambodia	KHM	178	Congo	COG								54	MEDICINAL,PHARM.PRODUCTS	1	No Quantity							9			0
S3	2016	2016	2016	2	0	2	Export	116	Cambodia	KHM	204	Benin	BEN								54	MEDICINAL,PHARM.PRODUCTS	1	No Quantity							20			0
S3	2016	2016	2016	2	0	2	Export	116	Cambodia	KHM	251	France	FRA								54	MEDICINAL,PHARM.PRODUCTS	1	No Quantity							3422838			0
S3	2016	2016	2016	2	0	2	Export	116	Cambodia	KHM	276	Germany	DEU								54	MEDICINAL,PHARM.PRODUCTS	1	No Quantity							85138			0
S3	2016	2016	2016	2	0	2	Export	116	Cambodia	KHM	324	Guinea	GIN								54	MEDICINAL,PHARM.PRODUCTS	1	No Quantity							21			0
S3	2016	2016	2016	2	0	2	Export	116	Cambodia	KHM	344	China, Hong Kong SAR	HKG								54	MEDICINAL,PHARM.PRODUCTS	1	No Quantity							27310			0
S3	2016	2016	2016	2	0	2	Export	116	Cambodia	KHM	392	Japan	JPN								54	MEDICINAL,PHARM.PRODUCTS	1	No Quantity							10			0
S3	2016	2016	2016	2	0	2	Export	116	Cambodia	KHM	408	Dem. People's Rep. of Korea	PRK								54	MEDICINAL,PHARM.PRODUCTS	1	No Quantity							67824			0
S3	2016	2016	2016	2	0	2	Export	116	Cambodia	KHM	410	Rep. of Korea	KOR								54	MEDICINAL,PHARM.PRODUCTS	1	No Quantity							831435			0
S3	2016	2016	2016	2	0	2	Export	116	Cambodia	KHM	446	China, Macao SAR	MAC								54	MEDICINAL,PHARM.PRODUCTS	1	No Quantity							484			0
S3	2016	2016	2016	2	0	2	Export	116	Cambodia	KHM	466	Mali	MLI								54	MEDICINAL,PHARM.PRODUCTS	1	No Quantity							11			0
S3	2016	2016	2016	2	0	2	Export	116	Cambodia	KHM	478	Mauritania	MRT								54	MEDICINAL,PHARM.PRODUCTS	1	No Quantity							98278			0
S3	2016	2016	2016	2	0	2	Export	116	Cambodia	KHM	528	Netherlands	NLD								54	MEDICINAL,PHARM.PRODUCTS	1	No Quantity							31097			0
S3	2016	2016	2016	2	0	2	Export	116	Cambodia	KHM	562	Niger	NER								54	MEDICINAL,PHARM.PRODUCTS	1	No Quantity							9			0
S3	2016	2016	2016	2	0	2	Export	116	Cambodia	KHM	608	Philippines	PHL								54	MEDICINAL,PHARM.PRODUCTS	1	No Quantity							10			0
S3	2016	2016	2016	2	0	2	Export	116	Cambodia	KHM	686	Senegal	SEN								54	MEDICINAL,PHARM.PRODUCTS	1	No Quantity							81829			0
S3	2016	2016	2016	2	0	2	Export	116	Cambodia	KHM	699	India	IND								54	MEDICINAL,PHARM.PRODUCTS	1	No Quantity							29930			0
S3	2016	2016	2016	2	0	2	Export	116	Cambodia	KHM	704	Viet Nam	VNM								54	MEDICINAL,PHARM.PRODUCTS	1	No Quantity							20			0
S3	2016	2016	2016	2	0	2	Export	116	Cambodia	KHM	724	Spain	ESP								54	MEDICINAL,PHARM.PRODUCTS	1	No Quantity							4349			0
S3	2016	2016	2016	2	0	2	Export	116	Cambodia	KHM	729	Sudan	SDN								54	MEDICINAL,PHARM.PRODUCTS	1	No Quantity							30798			0
S3	2016	2016	2016	2	0	2	Export	116	Cambodia	KHM	764	Thailand	THA								54	MEDICINAL,PHARM.PRODUCTS	1	No Quantity							10			0
S3	2016	2016	2016	2	0	2	Export	116	Cambodia	KHM	768	Togo	TGO								54	MEDICINAL,PHARM.PRODUCTS	1	No Quantity							9			0
S3	2016	2016	2016	2	0	2	Export	116	Cambodia	KHM	842	USA	USA								54	MEDICINAL,PHARM.PRODUCTS	1	No Quantity							90			0
S3	2016	2016	2016	2	0	2	Export	116	Cambodia	KHM	854	Burkina Faso	BFA								54	MEDICINAL,PHARM.PRODUCTS	1	No Quantity							100085			0
S3	2016	2016	2016	2	0	2	Export	120	Cameroon	CMR	0	World	WLD								54	MEDICINAL,PHARM.PRODUCTS	1	No Quantity							1240586			0
S3	2016	2016	2016	2	0	2	Export	120	Cameroon	CMR	56	Belgium	BEL								54	MEDICINAL,PHARM.PRODUCTS	1	No Quantity							54			0
S3	2016	2016	2016	2	0	2	Export	120	Cameroon	CMR	140	Central African Rep.	CAF								54	MEDICINAL,PHARM.PRODUCTS	1	No Quantity							1349			0
S3	2016	2016	2016	2	0	2	Export	120	Cameroon	CMR	148	Chad	TCD								54	MEDICINAL,PHARM.PRODUCTS	1	No Quantity							285096			0
S3	2016	2016	2016	2	0	2	Export	120	Cameroon	CMR	178	Congo	COG								54	MEDICINAL,PHARM.PRODUCTS	1	No Quantity							74824			0
S3	2016	2016	2016	2	0	2	Export	120	Cameroon	CMR	180	Dem. Rep. of the Congo	COD								54	MEDICINAL,PHARM.PRODUCTS	1	No Quantity							40			0
S3	2016	2016	2016	2	0	2	Export	120	Cameroon	CMR	204	Benin	BEN								54	MEDICINAL,PHARM.PRODUCTS	1	No Quantity							84795			0
S3	2016	2016	2016	2	0	2	Export	120	Cameroon	CMR	226	Equatorial Guinea	GNQ								54	MEDICINAL,PHARM.PRODUCTS	1	No Quantity							1738			0
S3	2016	2016	2016	2	0	2	Export	120	Cameroon	CMR	251	France	FRA								54	MEDICINAL,PHARM.PRODUCTS	1	No Quantity							272			0
S3	2016	2016	2016	2	0	2	Export	120	Cameroon	CMR	384	Côte d'Ivoire	CIV								54	MEDICINAL,PHARM.PRODUCTS	1	No Quantity							135116			0
S3	2016	2016	2016	2	0	2	Export	120	Cameroon	CMR	404	Kenya	KEN								54	MEDICINAL,PHARM.PRODUCTS	1	No Quantity							11			0
S3	2016	2016	2016	2	0	2	Export	120	Cameroon	CMR	466	Mali	MLI								54	MEDICINAL,PHARM.PRODUCTS	1	No Quantity							795			0
S3	2016	2016	2016	2	0	2	Export	120	Cameroon	CMR	554	New Zealand	NZL								54	MEDICINAL,PHARM.PRODUCTS	1	No Quantity							126			0
S3	2016	2016	2016	2	0	2	Export	120	Cameroon	CMR	757	Switzerland	CHE								54	MEDICINAL,PHARM.PRODUCTS	1	No Quantity							6			0
S3	2016	2016	2016	2	0	2	Export	120	Cameroon	CMR	826	United Kingdom	GBR								54	MEDICINAL,PHARM.PRODUCTS	1	No Quantity							131			0
S3	2016	2016	2016	2	0	2	Export	120	Cameroon	CMR	842	USA	USA								54	MEDICINAL,PHARM.PRODUCTS	1	No Quantity							362483			0
S3	2016	2016	2016	2	0	2	Export	120	Cameroon	CMR	854	Burkina Faso	BFA								54	MEDICINAL,PHARM.PRODUCTS	1	No Quantity							293749			0
S3	2016	2016	2016	2	0	2	Export	116	Cambodia	KHM	0	World	WLD								55	ESSENTL.OILS,PERFUME,ETC	1	No Quantity							212411			0
S3	2016	2016	2016	2	0	2	Export	116	Cambodia	KHM	104	Myanmar	MMR								55	ESSENTL.OILS,PERFUME,ETC	1	No Quantity							32208			0
S3	2016	2016	2016	2	0	2	Export	116	Cambodia	KHM	156	China	CHN								55	ESSENTL.OILS,PERFUME,ETC	1	No Quantity							25251			0
S3	2016	2016	2016	2	0	2	Export	116	Cambodia	KHM	276	Germany	DEU								55	ESSENTL.OILS,PERFUME,ETC	1	No Quantity							25043			0
S3	2016	2016	2016	2	0	2	Export	116	Cambodia	KHM	344	China, Hong Kong SAR	HKG								55	ESSENTL.OILS,PERFUME,ETC	1	No Quantity							22589			0
S3	2016	2016	2016	2	0	2	Export	116	Cambodia	KHM	392	Japan	JPN								55	ESSENTL.OILS,PERFUME,ETC	1	No Quantity							9629			0
S3	2016	2016	2016	2	0	2	Export	116	Cambodia	KHM	528	Netherlands	NLD								55	ESSENTL.OILS,PERFUME,ETC	1	No Quantity							86942			0
S3	2016	2016	2016	2	0	2	Export	116	Cambodia	KHM	702	Singapore	SGP								55	ESSENTL.OILS,PERFUME,ETC	1	No Quantity							10351			0
S3	2016	2016	2016	2	0	2	Export	116	Cambodia	KHM	764	Thailand	THA								55	ESSENTL.OILS,PERFUME,ETC	1	No Quantity							398			0
S3	2016	2016	2016	2	0	2	Export	120	Cameroon	CMR	0	World	WLD								55	ESSENTL.OILS,PERFUME,ETC	1	No Quantity							49418994			0
S3	2016	2016	2016	2	0	2	Export	120	Cameroon	CMR	140	Central African Rep.	CAF								55	ESSENTL.OILS,PERFUME,ETC	1	No Quantity							273788			0
S3	2016	2016	2016	2	0	2	Export	120	Cameroon	CMR	148	Chad	TCD								55	ESSENTL.OILS,PERFUME,ETC	1	No Quantity							22133240			0
S3	2016	2016	2016	2	0	2	Export	120	Cameroon	CMR	156	China	CHN								55	ESSENTL.OILS,PERFUME,ETC	1	No Quantity							100716			0
S3	2016	2016	2016	2	0	2	Export	120	Cameroon	CMR	178	Congo	COG								55	ESSENTL.OILS,PERFUME,ETC	1	No Quantity							9577343			0
S3	2016	2016	2016	2	0	2	Export	120	Cameroon	CMR	180	Dem. Rep. of the Congo	COD								55	ESSENTL.OILS,PERFUME,ETC	1	No Quantity							1977174			0
S3	2016	2016	2016	2	0	2	Export	120	Cameroon	CMR	204	Benin	BEN								55	ESSENTL.OILS,PERFUME,ETC	1	No Quantity							1165367			0
S3	2016	2016	2016	2	0	2	Export	120	Cameroon	CMR	226	Equatorial Guinea	GNQ								55	ESSENTL.OILS,PERFUME,ETC	1	No Quantity							1501373			0
S3	2016	2016	2016	2	0	2	Export	120	Cameroon	CMR	251	France	FRA								55	ESSENTL.OILS,PERFUME,ETC	1	No Quantity							57057			0
S3	2016	2016	2016	2	0	2	Export	120	Cameroon	CMR	266	Gabon	GAB								55	ESSENTL.OILS,PERFUME,ETC	1	No Quantity							7148817			0
S3	2016	2016	2016	2	0	2	Export	120	Cameroon	CMR	384	Côte d'Ivoire	CIV								55	ESSENTL.OILS,PERFUME,ETC	1	No Quantity							750684			0
S3	2016	2016	2016	2	0	2	Export	120	Cameroon	CMR	410	Rep. of Korea	KOR								55	ESSENTL.OILS,PERFUME,ETC	1	No Quantity							5275			0
S3	2016	2016	2016	2	0	2	Export	120	Cameroon	CMR	466	Mali	MLI								55	ESSENTL.OILS,PERFUME,ETC	1	No Quantity							604731			0
S3	2016	2016	2016	2	0	2	Export	120	Cameroon	CMR	566	Nigeria	NGA								55	ESSENTL.OILS,PERFUME,ETC	1	No Quantity							2780302			0
S3	2016	2016	2016	2	0	2	Export	120	Cameroon	CMR	646	Rwanda	RWA								55	ESSENTL.OILS,PERFUME,ETC	1	No Quantity							76738			0
S3	2016	2016	2016	2	0	2	Export	120	Cameroon	CMR	686	Senegal	SEN								55	ESSENTL.OILS,PERFUME,ETC	1	No Quantity							867636			0
S3	2016	2016	2016	2	0	2	Export	120	Cameroon	CMR	724	Spain	ESP								55	ESSENTL.OILS,PERFUME,ETC	1	No Quantity							3075			0
S3	2016	2016	2016	2	0	2	Export	120	Cameroon	CMR	768	Togo	TGO								55	ESSENTL.OILS,PERFUME,ETC	1	No Quantity							152884			0
S3	2016	2016	2016	2	0	2	Export	120	Cameroon	CMR	800	Uganda	UGA								55	ESSENTL.OILS,PERFUME,ETC	1	No Quantity							58792			0
S3	2016	2016	2016	2	0	2	Export	120	Cameroon	CMR	854	Burkina Faso	BFA								55	ESSENTL.OILS,PERFUME,ETC	1	No Quantity							121150			0
S3	2016	2016	2016	2	0	2	Export	120	Cameroon	CMR	894	Zambia	ZMB								55	ESSENTL.OILS,PERFUME,ETC	1	No Quantity							62855			0
S3	2016	2016	2016	2	0	2	Export	116	Cambodia	KHM	0	World	WLD								56	FERTILIZER,EXCEPT GRP272	1	No Quantity							69132			0
S3	2016	2016	2016	2	0	2	Export	116	Cambodia	KHM	156	China	CHN								56	FERTILIZER,EXCEPT GRP272	1	No Quantity							69132			0
S3	2016	2016	2016	2	0	2	Export	120	Cameroon	CMR	0	World	WLD								56	FERTILIZER,EXCEPT GRP272	1	No Quantity							6096090			0
S3	2016	2016	2016	2	0	2	Export	120	Cameroon	CMR	148	Chad	TCD								56	FERTILIZER,EXCEPT GRP272	1	No Quantity							5215019			0
S3	2016	2016	2016	2	0	2	Export	120	Cameroon	CMR	226	Equatorial Guinea	GNQ								56	FERTILIZER,EXCEPT GRP272	1	No Quantity							5563			0
S3	2016	2016	2016	2	0	2	Export	120	Cameroon	CMR	266	Gabon	GAB								56	FERTILIZER,EXCEPT GRP272	1	No Quantity							40889			0
S3	2016	2016	2016	2	0	2	Export	120	Cameroon	CMR	384	Côte d'Ivoire	CIV								56	FERTILIZER,EXCEPT GRP272	1	No Quantity							58160			0
S3	2016	2016	2016	2	0	2	Export	120	Cameroon	CMR	566	Nigeria	NGA								56	FERTILIZER,EXCEPT GRP272	1	No Quantity							776460			0
S3	2016	2016	2016	2	0	2	Export	116	Cambodia	KHM	0	World	WLD								57	PLASTICS IN PRIMARY FORM	1	No Quantity							16429918			0
S3	2016	2016	2016	2	0	2	Export	116	Cambodia	KHM	36	Australia	AUS								57	PLASTICS IN PRIMARY FORM	1	No Quantity							101588			0
S3	2016	2016	2016	2	0	2	Export	116	Cambodia	KHM	56	Belgium	BEL								57	PLASTICS IN PRIMARY FORM	1	No Quantity							4857270			0
S3	2016	2016	2016	2	0	2	Export	116	Cambodia	KHM	124	Canada	CAN								57	PLASTICS IN PRIMARY FORM	1	No Quantity							170774			0
S3	2016	2016	2016	2	0	2	Export	116	Cambodia	KHM	152	Chile	CHL								57	PLASTICS IN PRIMARY FORM	1	No Quantity							36070			0
S3	2016	2016	2016	2	0	2	Export	116	Cambodia	KHM	156	China	CHN								57	PLASTICS IN PRIMARY FORM	1	No Quantity							4437980			0
S3	2016	2016	2016	2	0	2	Export	116	Cambodia	KHM	191	Croatia	HRV								57	PLASTICS IN PRIMARY FORM	1	No Quantity							35392			0
S3	2016	2016	2016	2	0	2	Export	116	Cambodia	KHM	203	Czechia	CZE								57	PLASTICS IN PRIMARY FORM	1	No Quantity							334176			0
S3	2016	2016	2016	2	0	2	Export	116	Cambodia	KHM	208	Denmark	DNK								57	PLASTICS IN PRIMARY FORM	1	No Quantity							77215			0
S3	2016	2016	2016	2	0	2	Export	116	Cambodia	KHM	218	Ecuador	ECU								57	PLASTICS IN PRIMARY FORM	1	No Quantity							106015			0
S3	2016	2016	2016	2	0	2	Export	116	Cambodia	KHM	251	France	FRA								57	PLASTICS IN PRIMARY FORM	1	No Quantity							8548			0
S3	2016	2016	2016	2	0	2	Export	116	Cambodia	KHM	276	Germany	DEU								57	PLASTICS IN PRIMARY FORM	1	No Quantity							1078575			0
S3	2016	2016	2016	2	0	2	Export	116	Cambodia	KHM	344	China, Hong Kong SAR	HKG								57	PLASTICS IN PRIMARY FORM	1	No Quantity							589822			0
S3	2016	2016	2016	2	0	2	Export	116	Cambodia	KHM	360	Indonesia	IDN								57	PLASTICS IN PRIMARY FORM	1	No Quantity							34128			0
S3	2016	2016	2016	2	0	2	Export	116	Cambodia	KHM	376	Israel	ISR								57	PLASTICS IN PRIMARY FORM	1	No Quantity							31419			0
S3	2016	2016	2016	2	0	2	Export	116	Cambodia	KHM	381	Italy	ITA								57	PLASTICS IN PRIMARY FORM	1	No Quantity							88457			0
S3	2016	2016	2016	2	0	2	Export	116	Cambodia	KHM	392	Japan	JPN								57	PLASTICS IN PRIMARY FORM	1	No Quantity							236762			0
S3	2016	2016	2016	2	0	2	Export	116	Cambodia	KHM	410	Rep. of Korea	KOR								57	PLASTICS IN PRIMARY FORM	1	No Quantity							44833			0
S3	2016	2016	2016	2	0	2	Export	116	Cambodia	KHM	458	Malaysia	MYS								57	PLASTICS IN PRIMARY FORM	1	No Quantity							27919			0
S3	2016	2016	2016	2	0	2	Export	116	Cambodia	KHM	484	Mexico	MEX								57	PLASTICS IN PRIMARY FORM	1	No Quantity							89117			0
S3	2016	2016	2016	2	0	2	Export	116	Cambodia	KHM	490	Other Asia, nes									57	PLASTICS IN PRIMARY FORM	1	No Quantity							57449			0
S3	2016	2016	2016	2	0	2	Export	116	Cambodia	KHM	528	Netherlands	NLD								57	PLASTICS IN PRIMARY FORM	1	No Quantity							102118			0
S3	2016	2016	2016	2	0	2	Export	116	Cambodia	KHM	554	New Zealand	NZL								57	PLASTICS IN PRIMARY FORM	1	No Quantity							7639			0
S3	2016	2016	2016	2	0	2	Export	116	Cambodia	KHM	579	Norway	NOR								57	PLASTICS IN PRIMARY FORM	1	No Quantity							80878			0
S3	2016	2016	2016	2	0	2	Export	116	Cambodia	KHM	604	Peru	PER								57	PLASTICS IN PRIMARY FORM	1	No Quantity							37282			0
S3	2016	2016	2016	2	0	2	Export	116	Cambodia	KHM	608	Philippines	PHL								57	PLASTICS IN PRIMARY FORM	1	No Quantity							33618			0
S3	2016	2016	2016	2	0	2	Export	116	Cambodia	KHM	616	Poland	POL								57	PLASTICS IN PRIMARY FORM	1	No Quantity							844160			0
S3	2016	2016	2016	2	0	2	Export	116	Cambodia	KHM	643	Russian Federation	RUS								57	PLASTICS IN PRIMARY FORM	1	No Quantity							230436			0
S3	2016	2016	2016	2	0	2	Export	116	Cambodia	KHM	688	Serbia	SRB								57	PLASTICS IN PRIMARY FORM	1	No Quantity							17300			0
S3	2016	2016	2016	2	0	2	Export	116	Cambodia	KHM	699	India	IND								57	PLASTICS IN PRIMARY FORM	1	No Quantity							45269			0
S3	2016	2016	2016	2	0	2	Export	116	Cambodia	KHM	702	Singapore	SGP								57	PLASTICS IN PRIMARY FORM	1	No Quantity							99878			0
S3	2016	2016	2016	2	0	2	Export	116	Cambodia	KHM	704	Viet Nam	VNM								57	PLASTICS IN PRIMARY FORM	1	No Quantity							117515			0
S3	2016	2016	2016	2	0	2	Export	116	Cambodia	KHM	710	South Africa	ZAF								57	PLASTICS IN PRIMARY FORM	1	No Quantity							38050			0
S3	2016	2016	2016	2	0	2	Export	116	Cambodia	KHM	724	Spain	ESP								57	PLASTICS IN PRIMARY FORM	1	No Quantity							90796			0
S3	2016	2016	2016	2	0	2	Export	116	Cambodia	KHM	752	Sweden	SWE								57	PLASTICS IN PRIMARY FORM	1	No Quantity							204085			0
S3	2016	2016	2016	2	0	2	Export	116	Cambodia	KHM	757	Switzerland	CHE								57	PLASTICS IN PRIMARY FORM	1	No Quantity							192693			0
S3	2016	2016	2016	2	0	2	Export	116	Cambodia	KHM	764	Thailand	THA								57	PLASTICS IN PRIMARY FORM	1	No Quantity							130291			0
S3	2016	2016	2016	2	0	2	Export	116	Cambodia	KHM	784	United Arab Emirates	ARE								57	PLASTICS IN PRIMARY FORM	1	No Quantity							172587			0
S3	2016	2016	2016	2	0	2	Export	116	Cambodia	KHM	792	Turkey	TUR								57	PLASTICS IN PRIMARY FORM	1	No Quantity							202221			0
S3	2016	2016	2016	2	0	2	Export	116	Cambodia	KHM	826	United Kingdom	GBR								57	PLASTICS IN PRIMARY FORM	1	No Quantity							590867			0
S3	2016	2016	2016	2	0	2	Export	116	Cambodia	KHM	842	USA	USA								57	PLASTICS IN PRIMARY FORM	1	No Quantity							748727			0
S3	2016	2016	2016	2	0	2	Export	120	Cameroon	CMR	0	World	WLD								57	PLASTICS IN PRIMARY FORM	1	No Quantity							383375			0
S3	2016	2016	2016	2	0	2	Export	120	Cameroon	CMR	56	Belgium	BEL								57	PLASTICS IN PRIMARY FORM	1	No Quantity							1991			0
S3	2016	2016	2016	2	0	2	Export	120	Cameroon	CMR	76	Brazil	BRA								57	PLASTICS IN PRIMARY FORM	1	No Quantity							50596			0
S3	2016	2016	2016	2	0	2	Export	120	Cameroon	CMR	140	Central African Rep.	CAF								57	PLASTICS IN PRIMARY FORM	1	No Quantity							1009			0
S3	2016	2016	2016	2	0	2	Export	120	Cameroon	CMR	148	Chad	TCD								57	PLASTICS IN PRIMARY FORM	1	No Quantity							10830			0
S3	2016	2016	2016	2	0	2	Export	120	Cameroon	CMR	156	China	CHN								57	PLASTICS IN PRIMARY FORM	1	No Quantity							6777			0
S3	2016	2016	2016	2	0	2	Export	120	Cameroon	CMR	178	Congo	COG								57	PLASTICS IN PRIMARY FORM	1	No Quantity							6069			0
S3	2016	2016	2016	2	0	2	Export	120	Cameroon	CMR	226	Equatorial Guinea	GNQ								57	PLASTICS IN PRIMARY FORM	1	No Quantity							14717			0
S3	2016	2016	2016	2	0	2	Export	120	Cameroon	CMR	266	Gabon	GAB								57	PLASTICS IN PRIMARY FORM	1	No Quantity							61726			0
S3	2016	2016	2016	2	0	2	Export	120	Cameroon	CMR	344	China, Hong Kong SAR	HKG								57	PLASTICS IN PRIMARY FORM	1	No Quantity							27108			0
S3	2016	2016	2016	2	0	2	Export	120	Cameroon	CMR	384	Côte d'Ivoire	CIV								57	PLASTICS IN PRIMARY FORM	1	No Quantity							3641			0
S3	2016	2016	2016	2	0	2	Export	120	Cameroon	CMR	508	Mozambique	MOZ								57	PLASTICS IN PRIMARY FORM	1	No Quantity							3298			0
S3	2016	2016	2016	2	0	2	Export	120	Cameroon	CMR	724	Spain	ESP								57	PLASTICS IN PRIMARY FORM	1	No Quantity							30344			0
S3	2016	2016	2016	2	0	2	Export	120	Cameroon	CMR	764	Thailand	THA								57	PLASTICS IN PRIMARY FORM	1	No Quantity							165270			0
S3	2016	2016	2016	2	0	2	Export	116	Cambodia	KHM	0	World	WLD								58	PLASTIC,NON-PRIMARY FORM	1	No Quantity							3184628			0
S3	2016	2016	2016	2	0	2	Export	116	Cambodia	KHM	156	China	CHN								58	PLASTIC,NON-PRIMARY FORM	1	No Quantity							334810			0
S3	2016	2016	2016	2	0	2	Export	116	Cambodia	KHM	344	China, Hong Kong SAR	HKG								58	PLASTIC,NON-PRIMARY FORM	1	No Quantity							7179			0
S3	2016	2016	2016	2	0	2	Export	116	Cambodia	KHM	360	Indonesia	IDN								58	PLASTIC,NON-PRIMARY FORM	1	No Quantity							370			0
S3	2016	2016	2016	2	0	2	Export	116	Cambodia	KHM	381	Italy	ITA								58	PLASTIC,NON-PRIMARY FORM	1	No Quantity							28			0
S3	2016	2016	2016	2	0	2	Export	116	Cambodia	KHM	392	Japan	JPN								58	PLASTIC,NON-PRIMARY FORM	1	No Quantity							19157			0
S3	2016	2016	2016	2	0	2	Export	116	Cambodia	KHM	458	Malaysia	MYS								58	PLASTIC,NON-PRIMARY FORM	1	No Quantity							214241			0
S3	2016	2016	2016	2	0	2	Export	116	Cambodia	KHM	490	Other Asia, nes									58	PLASTIC,NON-PRIMARY FORM	1	No Quantity							1598456			0
S3	2016	2016	2016	2	0	2	Export	116	Cambodia	KHM	702	Singapore	SGP								58	PLASTIC,NON-PRIMARY FORM	1	No Quantity							1101			0
S3	2016	2016	2016	2	0	2	Export	116	Cambodia	KHM	704	Viet Nam	VNM								58	PLASTIC,NON-PRIMARY FORM	1	No Quantity							234230			0
S3	2016	2016	2016	2	0	2	Export	116	Cambodia	KHM	764	Thailand	THA								58	PLASTIC,NON-PRIMARY FORM	1	No Quantity							774203			0
S3	2016	2016	2016	2	0	2	Export	116	Cambodia	KHM	842	USA	USA								58	PLASTIC,NON-PRIMARY FORM	1	No Quantity							404			0
S3	2016	2016	2016	2	0	2	Export	116	Cambodia	KHM	894	Zambia	ZMB								58	PLASTIC,NON-PRIMARY FORM	1	No Quantity							449			0
S3	2016	2016	2016	2	0	2	Export	120	Cameroon	CMR	0	World	WLD								58	PLASTIC,NON-PRIMARY FORM	1	No Quantity							1510753			0
S3	2016	2016	2016	2	0	2	Export	120	Cameroon	CMR	32	Argentina	ARG								58	PLASTIC,NON-PRIMARY FORM	1	No Quantity							25328			0
S3	2016	2016	2016	2	0	2	Export	120	Cameroon	CMR	140	Central African Rep.	CAF								58	PLASTIC,NON-PRIMARY FORM	1	No Quantity							53151			0
S3	2016	2016	2016	2	0	2	Export	120	Cameroon	CMR	148	Chad	TCD								58	PLASTIC,NON-PRIMARY FORM	1	No Quantity							199781			0
S3	2016	2016	2016	2	0	2	Export	120	Cameroon	CMR	156	China	CHN								58	PLASTIC,NON-PRIMARY FORM	1	No Quantity							35763			0
S3	2016	2016	2016	2	0	2	Export	120	Cameroon	CMR	178	Congo	COG								58	PLASTIC,NON-PRIMARY FORM	1	No Quantity							690323			0
S3	2016	2016	2016	2	0	2	Export	120	Cameroon	CMR	180	Dem. Rep. of the Congo	COD								58	PLASTIC,NON-PRIMARY FORM	1	No Quantity							1795			0
S3	2016	2016	2016	2	0	2	Export	120	Cameroon	CMR	226	Equatorial Guinea	GNQ								58	PLASTIC,NON-PRIMARY FORM	1	No Quantity							40			0
S3	2016	2016	2016	2	0	2	Export	120	Cameroon	CMR	251	France	FRA								58	PLASTIC,NON-PRIMARY FORM	1	No Quantity							160			0
S3	2016	2016	2016	2	0	2	Export	120	Cameroon	CMR	266	Gabon	GAB								58	PLASTIC,NON-PRIMARY FORM	1	No Quantity							46947			0
S3	2016	2016	2016	2	0	2	Export	120	Cameroon	CMR	288	Ghana	GHA								58	PLASTIC,NON-PRIMARY FORM	1	No Quantity							14656			0
S3	2016	2016	2016	2	0	2	Export	120	Cameroon	CMR	376	Israel	ISR								58	PLASTIC,NON-PRIMARY FORM	1	No Quantity							801			0
S3	2016	2016	2016	2	0	2	Export	120	Cameroon	CMR	384	Côte d'Ivoire	CIV								58	PLASTIC,NON-PRIMARY FORM	1	No Quantity							14516			0
S3	2016	2016	2016	2	0	2	Export	120	Cameroon	CMR	554	New Zealand	NZL								58	PLASTIC,NON-PRIMARY FORM	1	No Quantity							674			0
S3	2016	2016	2016	2	0	2	Export	120	Cameroon	CMR	566	Nigeria	NGA								58	PLASTIC,NON-PRIMARY FORM	1	No Quantity							240225			0
S3	2016	2016	2016	2	0	2	Export	120	Cameroon	CMR	579	Norway	NOR								58	PLASTIC,NON-PRIMARY FORM	1	No Quantity							1033			0
S3	2016	2016	2016	2	0	2	Export	120	Cameroon	CMR	620	Portugal	PRT								58	PLASTIC,NON-PRIMARY FORM	1	No Quantity							39			0
S3	2016	2016	2016	2	0	2	Export	120	Cameroon	CMR	642	Romania	ROU								58	PLASTIC,NON-PRIMARY FORM	1	No Quantity							16			0
S3	2016	2016	2016	2	0	2	Export	120	Cameroon	CMR	686	Senegal	SEN								58	PLASTIC,NON-PRIMARY FORM	1	No Quantity							18311			0
S3	2016	2016	2016	2	0	2	Export	120	Cameroon	CMR	768	Togo	TGO								58	PLASTIC,NON-PRIMARY FORM	1	No Quantity							163721			0
S3	2016	2016	2016	2	0	2	Export	120	Cameroon	CMR	826	United Kingdom	GBR								58	PLASTIC,NON-PRIMARY FORM	1	No Quantity							3473			0
S3	2016	2016	2016	2	0	2	Export	116	Cambodia	KHM	0	World	WLD								59	CHEMICAL MATERIALS NES	1	No Quantity							119190595			0
S3	2016	2016	2016	2	0	2	Export	116	Cambodia	KHM	124	Canada	CAN								59	CHEMICAL MATERIALS NES	1	No Quantity							7554282			0
S3	2016	2016	2016	2	0	2	Export	116	Cambodia	KHM	156	China	CHN								59	CHEMICAL MATERIALS NES	1	No Quantity							61798427			0
S3	2016	2016	2016	2	0	2	Export	116	Cambodia	KHM	246	Finland	FIN								59	CHEMICAL MATERIALS NES	1	No Quantity							12904			0
S3	2016	2016	2016	2	0	2	Export	116	Cambodia	KHM	276	Germany	DEU								59	CHEMICAL MATERIALS NES	1	No Quantity							35934			0
S3	2016	2016	2016	2	0	2	Export	116	Cambodia	KHM	344	China, Hong Kong SAR	HKG								59	CHEMICAL MATERIALS NES	1	No Quantity							7567			0
S3	2016	2016	2016	2	0	2	Export	116	Cambodia	KHM	381	Italy	ITA								59	CHEMICAL MATERIALS NES	1	No Quantity							609942			0
S3	2016	2016	2016	2	0	2	Export	116	Cambodia	KHM	384	Côte d'Ivoire	CIV								59	CHEMICAL MATERIALS NES	1	No Quantity							743			0
S3	2016	2016	2016	2	0	2	Export	116	Cambodia	KHM	392	Japan	JPN								59	CHEMICAL MATERIALS NES	1	No Quantity							82459			0
S3	2016	2016	2016	2	0	2	Export	116	Cambodia	KHM	410	Rep. of Korea	KOR								59	CHEMICAL MATERIALS NES	1	No Quantity							174689			0
S3	2016	2016	2016	2	0	2	Export	116	Cambodia	KHM	440	Lithuania	LTU								59	CHEMICAL MATERIALS NES	1	No Quantity							24676			0
S3	2016	2016	2016	2	0	2	Export	116	Cambodia	KHM	458	Malaysia	MYS								59	CHEMICAL MATERIALS NES	1	No Quantity							224840			0
S3	2016	2016	2016	2	0	2	Export	116	Cambodia	KHM	490	Other Asia, nes									59	CHEMICAL MATERIALS NES	1	No Quantity							290063			0
S3	2016	2016	2016	2	0	2	Export	116	Cambodia	KHM	528	Netherlands	NLD								59	CHEMICAL MATERIALS NES	1	No Quantity							49257			0
S3	2016	2016	2016	2	0	2	Export	116	Cambodia	KHM	554	New Zealand	NZL								59	CHEMICAL MATERIALS NES	1	No Quantity							17826			0
S3	2016	2016	2016	2	0	2	Export	116	Cambodia	KHM	608	Philippines	PHL								59	CHEMICAL MATERIALS NES	1	No Quantity							436			0
S3	2016	2016	2016	2	0	2	Export	116	Cambodia	KHM	699	India	IND								59	CHEMICAL MATERIALS NES	1	No Quantity							209420			0
S3	2016	2016	2016	2	0	2	Export	116	Cambodia	KHM	702	Singapore	SGP								59	CHEMICAL MATERIALS NES	1	No Quantity							418			0
S3	2016	2016	2016	2	0	2	Export	116	Cambodia	KHM	704	Viet Nam	VNM								59	CHEMICAL MATERIALS NES	1	No Quantity							11266			0
S3	2016	2016	2016	2	0	2	Export	116	Cambodia	KHM	764	Thailand	THA								59	CHEMICAL MATERIALS NES	1	No Quantity							46768513			0
S3	2016	2016	2016	2	0	2	Export	116	Cambodia	KHM	826	United Kingdom	GBR								59	CHEMICAL MATERIALS NES	1	No Quantity							6525			0
S3	2016	2016	2016	2	0	2	Export	116	Cambodia	KHM	842	USA	USA								59	CHEMICAL MATERIALS NES	1	No Quantity							1310408			0
S3	2016	2016	2016	2	0	2	Export	120	Cameroon	CMR	0	World	WLD								59	CHEMICAL MATERIALS NES	1	No Quantity							1227301			0
S3	2016	2016	2016	2	0	2	Export	120	Cameroon	CMR	12	Algeria	DZA								59	CHEMICAL MATERIALS NES	1	No Quantity							24939			0
S3	2016	2016	2016	2	0	2	Export	120	Cameroon	CMR	56	Belgium	BEL								59	CHEMICAL MATERIALS NES	1	No Quantity							539			0
S3	2016	2016	2016	2	0	2	Export	120	Cameroon	CMR	124	Canada	CAN								59	CHEMICAL MATERIALS NES	1	No Quantity							5664			0
S3	2016	2016	2016	2	0	2	Export	120	Cameroon	CMR	140	Central African Rep.	CAF								59	CHEMICAL MATERIALS NES	1	No Quantity							317048			0
S3	2016	2016	2016	2	0	2	Export	120	Cameroon	CMR	148	Chad	TCD								59	CHEMICAL MATERIALS NES	1	No Quantity							400388			0
S3	2016	2016	2016	2	0	2	Export	120	Cameroon	CMR	178	Congo	COG								59	CHEMICAL MATERIALS NES	1	No Quantity							26829			0
S3	2016	2016	2016	2	0	2	Export	120	Cameroon	CMR	226	Equatorial Guinea	GNQ								59	CHEMICAL MATERIALS NES	1	No Quantity							1564			0
S3	2016	2016	2016	2	0	2	Export	120	Cameroon	CMR	251	France	FRA								59	CHEMICAL MATERIALS NES	1	No Quantity							1551			0
S3	2016	2016	2016	2	0	2	Export	120	Cameroon	CMR	266	Gabon	GAB								59	CHEMICAL MATERIALS NES	1	No Quantity							87802			0
S3	2016	2016	2016	2	0	2	Export	120	Cameroon	CMR	276	Germany	DEU								59	CHEMICAL MATERIALS NES	1	No Quantity							6921			0
S3	2016	2016	2016	2	0	2	Export	120	Cameroon	CMR	288	Ghana	GHA								59	CHEMICAL MATERIALS NES	1	No Quantity							40810			0
S3	2016	2016	2016	2	0	2	Export	120	Cameroon	CMR	376	Israel	ISR								59	CHEMICAL MATERIALS NES	1	No Quantity							398			0
S3	2016	2016	2016	2	0	2	Export	120	Cameroon	CMR	384	Côte d'Ivoire	CIV								59	CHEMICAL MATERIALS NES	1	No Quantity							9114			0
S3	2016	2016	2016	2	0	2	Export	120	Cameroon	CMR	404	Kenya	KEN								59	CHEMICAL MATERIALS NES	1	No Quantity							1145			0
S3	2016	2016	2016	2	0	2	Export	120	Cameroon	CMR	508	Mozambique	MOZ								59	CHEMICAL MATERIALS NES	1	No Quantity							3502			0
S3	2016	2016	2016	2	0	2	Export	120	Cameroon	CMR	566	Nigeria	NGA								59	CHEMICAL MATERIALS NES	1	No Quantity							240165			0
S3	2016	2016	2016	2	0	2	Export	120	Cameroon	CMR	642	Romania	ROU								59	CHEMICAL MATERIALS NES	1	No Quantity							14			0
S3	2016	2016	2016	2	0	2	Export	120	Cameroon	CMR	682	Saudi Arabia	SAU								59	CHEMICAL MATERIALS NES	1	No Quantity							31946			0
S3	2016	2016	2016	2	0	2	Export	120	Cameroon	CMR	686	Senegal	SEN								59	CHEMICAL MATERIALS NES	1	No Quantity							164			0
S3	2016	2016	2016	2	0	2	Export	120	Cameroon	CMR	710	South Africa	ZAF								59	CHEMICAL MATERIALS NES	1	No Quantity							169			0
S3	2016	2016	2016	2	0	2	Export	120	Cameroon	CMR	784	United Arab Emirates	ARE								59	CHEMICAL MATERIALS NES	1	No Quantity							265			0
S3	2016	2016	2016	2	0	2	Export	120	Cameroon	CMR	818	Egypt	EGY								59	CHEMICAL MATERIALS NES	1	No Quantity							1121			0
S3	2016	2016	2016	2	0	2	Export	120	Cameroon	CMR	826	United Kingdom	GBR								59	CHEMICAL MATERIALS NES	1	No Quantity							5034			0
S3	2016	2016	2016	2	0	2	Export	120	Cameroon	CMR	834	United Rep. of Tanzania	TZA								59	CHEMICAL MATERIALS NES	1	No Quantity							6997			0
S3	2016	2016	2016	2	0	2	Export	120	Cameroon	CMR	842	USA	USA								59	CHEMICAL MATERIALS NES	1	No Quantity							13209			0
S3	2016	2016	2016	2	0	2	Export	116	Cambodia	KHM	0	World	WLD								61	LEATHER, LEATHER GOODS	1	No Quantity							184017411			0
S3	2016	2016	2016	2	0	2	Export	116	Cambodia	KHM	36	Australia	AUS								61	LEATHER, LEATHER GOODS	1	No Quantity							21665			0
S3	2016	2016	2016	2	0	2	Export	116	Cambodia	KHM	56	Belgium	BEL								61	LEATHER, LEATHER GOODS	1	No Quantity							30728			0
S3	2016	2016	2016	2	0	2	Export	116	Cambodia	KHM	76	Brazil	BRA								61	LEATHER, LEATHER GOODS	1	No Quantity							633			0
S3	2016	2016	2016	2	0	2	Export	116	Cambodia	KHM	156	China	CHN								61	LEATHER, LEATHER GOODS	1	No Quantity							148509251			0
S3	2016	2016	2016	2	0	2	Export	116	Cambodia	KHM	251	France	FRA								61	LEATHER, LEATHER GOODS	1	No Quantity							205502			0
S3	2016	2016	2016	2	0	2	Export	116	Cambodia	KHM	276	Germany	DEU								61	LEATHER, LEATHER GOODS	1	No Quantity							184525			0
S3	2016	2016	2016	2	0	2	Export	116	Cambodia	KHM	344	China, Hong Kong SAR	HKG								61	LEATHER, LEATHER GOODS	1	No Quantity							28381268			0
S3	2016	2016	2016	2	0	2	Export	116	Cambodia	KHM	372	Ireland	IRL								61	LEATHER, LEATHER GOODS	1	No Quantity							3017643			0
S3	2016	2016	2016	2	0	2	Export	116	Cambodia	KHM	381	Italy	ITA								61	LEATHER, LEATHER GOODS	1	No Quantity							43520			0
S3	2016	2016	2016	2	0	2	Export	116	Cambodia	KHM	392	Japan	JPN								61	LEATHER, LEATHER GOODS	1	No Quantity							83570			0
S3	2016	2016	2016	2	0	2	Export	116	Cambodia	KHM	410	Rep. of Korea	KOR								61	LEATHER, LEATHER GOODS	1	No Quantity							179630			0
S3	2016	2016	2016	2	0	2	Export	116	Cambodia	KHM	490	Other Asia, nes									61	LEATHER, LEATHER GOODS	1	No Quantity							272192			0
S3	2016	2016	2016	2	0	2	Export	116	Cambodia	KHM	528	Netherlands	NLD								61	LEATHER, LEATHER GOODS	1	No Quantity							562059			0
S3	2016	2016	2016	2	0	2	Export	116	Cambodia	KHM	586	Pakistan	PAK								61	LEATHER, LEATHER GOODS	1	No Quantity							7588			0
S3	2016	2016	2016	2	0	2	Export	116	Cambodia	KHM	643	Russian Federation	RUS								61	LEATHER, LEATHER GOODS	1	No Quantity							10249			0
S3	2016	2016	2016	2	0	2	Export	116	Cambodia	KHM	699	India	IND								61	LEATHER, LEATHER GOODS	1	No Quantity							23930			0
S3	2016	2016	2016	2	0	2	Export	116	Cambodia	KHM	702	Singapore	SGP								61	LEATHER, LEATHER GOODS	1	No Quantity							3269			0
S3	2016	2016	2016	2	0	2	Export	116	Cambodia	KHM	704	Viet Nam	VNM								61	LEATHER, LEATHER GOODS	1	No Quantity							483996			0
S3	2016	2016	2016	2	0	2	Export	116	Cambodia	KHM	710	South Africa	ZAF								61	LEATHER, LEATHER GOODS	1	No Quantity							3998			0
S3	2016	2016	2016	2	0	2	Export	116	Cambodia	KHM	764	Thailand	THA								61	LEATHER, LEATHER GOODS	1	No Quantity							264741			0
S3	2016	2016	2016	2	0	2	Export	116	Cambodia	KHM	842	USA	USA								61	LEATHER, LEATHER GOODS	1	No Quantity							1727452			0
S3	2016	2016	2016	2	0	2	Export	120	Cameroon	CMR	0	World	WLD								61	LEATHER, LEATHER GOODS	1	No Quantity							54512			0
S3	2016	2016	2016	2	0	2	Export	120	Cameroon	CMR	140	Central African Rep.	CAF								61	LEATHER, LEATHER GOODS	1	No Quantity							2012			0
S3	2016	2016	2016	2	0	2	Export	120	Cameroon	CMR	156	China	CHN								61	LEATHER, LEATHER GOODS	1	No Quantity							21915			0
S3	2016	2016	2016	2	0	2	Export	120	Cameroon	CMR	381	Italy	ITA								61	LEATHER, LEATHER GOODS	1	No Quantity							14078			0
S3	2016	2016	2016	2	0	2	Export	120	Cameroon	CMR	566	Nigeria	NGA								61	LEATHER, LEATHER GOODS	1	No Quantity							16507			0
S3	2016	2016	2016	2	0	2	Export	116	Cambodia	KHM	0	World	WLD								62	RUBBER MANUFACTURES, NES	1	No Quantity							1318618			0
S3	2016	2016	2016	2	0	2	Export	116	Cambodia	KHM	50	Bangladesh	BGD								62	RUBBER MANUFACTURES, NES	1	No Quantity							2525			0
S3	2016	2016	2016	2	0	2	Export	116	Cambodia	KHM	124	Canada	CAN								62	RUBBER MANUFACTURES, NES	1	No Quantity							282			0
S3	2016	2016	2016	2	0	2	Export	116	Cambodia	KHM	144	Sri Lanka	LKA								62	RUBBER MANUFACTURES, NES	1	No Quantity							20618			0
S3	2016	2016	2016	2	0	2	Export	116	Cambodia	KHM	156	China	CHN								62	RUBBER MANUFACTURES, NES	1	No Quantity							58077			0
S3	2016	2016	2016	2	0	2	Export	116	Cambodia	KHM	231	Ethiopia	ETH								62	RUBBER MANUFACTURES, NES	1	No Quantity							153			0
S3	2016	2016	2016	2	0	2	Export	116	Cambodia	KHM	246	Finland	FIN								62	RUBBER MANUFACTURES, NES	1	No Quantity							2962			0
S3	2016	2016	2016	2	0	2	Export	116	Cambodia	KHM	344	China, Hong Kong SAR	HKG								62	RUBBER MANUFACTURES, NES	1	No Quantity							9915			0
S3	2016	2016	2016	2	0	2	Export	116	Cambodia	KHM	360	Indonesia	IDN								62	RUBBER MANUFACTURES, NES	1	No Quantity							20517			0
S3	2016	2016	2016	2	0	2	Export	116	Cambodia	KHM	392	Japan	JPN								62	RUBBER MANUFACTURES, NES	1	No Quantity							1			0
S3	2016	2016	2016	2	0	2	Export	116	Cambodia	KHM	410	Rep. of Korea	KOR								62	RUBBER MANUFACTURES, NES	1	No Quantity							63877			0
S3	2016	2016	2016	2	0	2	Export	116	Cambodia	KHM	422	Lebanon	LBN								62	RUBBER MANUFACTURES, NES	1	No Quantity							26710			0
S3	2016	2016	2016	2	0	2	Export	116	Cambodia	KHM	490	Other Asia, nes									62	RUBBER MANUFACTURES, NES	1	No Quantity							8031			0
S3	2016	2016	2016	2	0	2	Export	116	Cambodia	KHM	528	Netherlands	NLD								62	RUBBER MANUFACTURES, NES	1	No Quantity							14102			0
S3	2016	2016	2016	2	0	2	Export	116	Cambodia	KHM	608	Philippines	PHL								62	RUBBER MANUFACTURES, NES	1	No Quantity							332			0
S3	2016	2016	2016	2	0	2	Export	116	Cambodia	KHM	699	India	IND								62	RUBBER MANUFACTURES, NES	1	No Quantity							3952			0
S3	2016	2016	2016	2	0	2	Export	116	Cambodia	KHM	702	Singapore	SGP								62	RUBBER MANUFACTURES, NES	1	No Quantity							332			0
S3	2016	2016	2016	2	0	2	Export	116	Cambodia	KHM	704	Viet Nam	VNM								62	RUBBER MANUFACTURES, NES	1	No Quantity							92356			0
S3	2016	2016	2016	2	0	2	Export	116	Cambodia	KHM	764	Thailand	THA								62	RUBBER MANUFACTURES, NES	1	No Quantity							987798			0
S3	2016	2016	2016	2	0	2	Export	116	Cambodia	KHM	826	United Kingdom	GBR								62	RUBBER MANUFACTURES, NES	1	No Quantity							499			0
S3	2016	2016	2016	2	0	2	Export	116	Cambodia	KHM	842	USA	USA								62	RUBBER MANUFACTURES, NES	1	No Quantity							4381			0
S3	2016	2016	2016	2	0	2	Export	116	Cambodia	KHM	894	Zambia	ZMB								62	RUBBER MANUFACTURES, NES	1	No Quantity							1198			0
S3	2016	2016	2016	2	0	2	Export	120	Cameroon	CMR	0	World	WLD								62	RUBBER MANUFACTURES, NES	1	No Quantity							506321			0
S3	2016	2016	2016	2	0	2	Export	120	Cameroon	CMR	32	Argentina	ARG								62	RUBBER MANUFACTURES, NES	1	No Quantity							1075			0
S3	2016	2016	2016	2	0	2	Export	120	Cameroon	CMR	140	Central African Rep.	CAF								62	RUBBER MANUFACTURES, NES	1	No Quantity							239457			0
S3	2016	2016	2016	2	0	2	Export	120	Cameroon	CMR	148	Chad	TCD								62	RUBBER MANUFACTURES, NES	1	No Quantity							14634			0
S3	2016	2016	2016	2	0	2	Export	120	Cameroon	CMR	156	China	CHN								62	RUBBER MANUFACTURES, NES	1	No Quantity							3035			0
S3	2016	2016	2016	2	0	2	Export	120	Cameroon	CMR	178	Congo	COG								62	RUBBER MANUFACTURES, NES	1	No Quantity							83008			0
S3	2016	2016	2016	2	0	2	Export	120	Cameroon	CMR	226	Equatorial Guinea	GNQ								62	RUBBER MANUFACTURES, NES	1	No Quantity							3640			0
S3	2016	2016	2016	2	0	2	Export	120	Cameroon	CMR	251	France	FRA								62	RUBBER MANUFACTURES, NES	1	No Quantity							23303			0
S3	2016	2016	2016	2	0	2	Export	120	Cameroon	CMR	266	Gabon	GAB								62	RUBBER MANUFACTURES, NES	1	No Quantity							45400			0
S3	2016	2016	2016	2	0	2	Export	120	Cameroon	CMR	288	Ghana	GHA								62	RUBBER MANUFACTURES, NES	1	No Quantity							37			0
S3	2016	2016	2016	2	0	2	Export	120	Cameroon	CMR	381	Italy	ITA								62	RUBBER MANUFACTURES, NES	1	No Quantity							2001			0
S3	2016	2016	2016	2	0	2	Export	120	Cameroon	CMR	384	Côte d'Ivoire	CIV								62	RUBBER MANUFACTURES, NES	1	No Quantity							1893			0
S3	2016	2016	2016	2	0	2	Export	120	Cameroon	CMR	470	Malta	MLT								62	RUBBER MANUFACTURES, NES	1	No Quantity							880			0
S3	2016	2016	2016	2	0	2	Export	120	Cameroon	CMR	508	Mozambique	MOZ								62	RUBBER MANUFACTURES, NES	1	No Quantity							391			0
S3	2016	2016	2016	2	0	2	Export	120	Cameroon	CMR	512	Oman	OMN								62	RUBBER MANUFACTURES, NES	1	No Quantity							495			0
S3	2016	2016	2016	2	0	2	Export	120	Cameroon	CMR	528	Netherlands	NLD								62	RUBBER MANUFACTURES, NES	1	No Quantity							5244			0
S3	2016	2016	2016	2	0	2	Export	120	Cameroon	CMR	554	New Zealand	NZL								62	RUBBER MANUFACTURES, NES	1	No Quantity							421			0
S3	2016	2016	2016	2	0	2	Export	120	Cameroon	CMR	566	Nigeria	NGA								62	RUBBER MANUFACTURES, NES	1	No Quantity							23592			0
S3	2016	2016	2016	2	0	2	Export	120	Cameroon	CMR	579	Norway	NOR								62	RUBBER MANUFACTURES, NES	1	No Quantity							1033			0
S3	2016	2016	2016	2	0	2	Export	120	Cameroon	CMR	642	Romania	ROU								62	RUBBER MANUFACTURES, NES	1	No Quantity							21709			0
S3	2016	2016	2016	2	0	2	Export	120	Cameroon	CMR	682	Saudi Arabia	SAU								62	RUBBER MANUFACTURES, NES	1	No Quantity							2056			0
S3	2016	2016	2016	2	0	2	Export	120	Cameroon	CMR	699	India	IND								62	RUBBER MANUFACTURES, NES	1	No Quantity							4164			0
S3	2016	2016	2016	2	0	2	Export	120	Cameroon	CMR	764	Thailand	THA								62	RUBBER MANUFACTURES, NES	1	No Quantity							195			0
S3	2016	2016	2016	2	0	2	Export	120	Cameroon	CMR	768	Togo	TGO								62	RUBBER MANUFACTURES, NES	1	No Quantity							16614			0
S3	2016	2016	2016	2	0	2	Export	120	Cameroon	CMR	784	United Arab Emirates	ARE								62	RUBBER MANUFACTURES, NES	1	No Quantity							12042			0
S3	2016	2016	2016	2	0	2	Export	116	Cambodia	KHM	0	World	WLD								63	CORK, WOOD MANUFACTURES	1	No Quantity							9910216			0
S3	2016	2016	2016	2	0	2	Export	116	Cambodia	KHM	156	China	CHN								63	CORK, WOOD MANUFACTURES	1	No Quantity							267127			0
S3	2016	2016	2016	2	0	2	Export	116	Cambodia	KHM	276	Germany	DEU								63	CORK, WOOD MANUFACTURES	1	No Quantity							244			0
S3	2016	2016	2016	2	0	2	Export	116	Cambodia	KHM	381	Italy	ITA								63	CORK, WOOD MANUFACTURES	1	No Quantity							24			0
S3	2016	2016	2016	2	0	2	Export	116	Cambodia	KHM	392	Japan	JPN								63	CORK, WOOD MANUFACTURES	1	No Quantity							227075			0
S3	2016	2016	2016	2	0	2	Export	116	Cambodia	KHM	702	Singapore	SGP								63	CORK, WOOD MANUFACTURES	1	No Quantity							1029			0
S3	2016	2016	2016	2	0	2	Export	116	Cambodia	KHM	704	Viet Nam	VNM								63	CORK, WOOD MANUFACTURES	1	No Quantity							190670			0
S3	2016	2016	2016	2	0	2	Export	116	Cambodia	KHM	764	Thailand	THA								63	CORK, WOOD MANUFACTURES	1	No Quantity							22793			0
S3	2016	2016	2016	2	0	2	Export	116	Cambodia	KHM	804	Ukraine	UKR								63	CORK, WOOD MANUFACTURES	1	No Quantity							3247			0
S3	2016	2016	2016	2	0	2	Export	116	Cambodia	KHM	842	USA	USA								63	CORK, WOOD MANUFACTURES	1	No Quantity							8809011			0
S3	2016	2016	2016	2	0	2	Export	116	Cambodia	KHM	899	Areas, nes									63	CORK, WOOD MANUFACTURES	1	No Quantity							388995			0
S3	2016	2016	2016	2	0	2	Export	120	Cameroon	CMR	0	World	WLD								63	CORK, WOOD MANUFACTURES	1	No Quantity							41646336			0
S3	2016	2016	2016	2	0	2	Export	120	Cameroon	CMR	32	Argentina	ARG								63	CORK, WOOD MANUFACTURES	1	No Quantity							63888			0
S3	2016	2016	2016	2	0	2	Export	120	Cameroon	CMR	36	Australia	AUS								63	CORK, WOOD MANUFACTURES	1	No Quantity							17404			0
S3	2016	2016	2016	2	0	2	Export	120	Cameroon	CMR	50	Bangladesh	BGD								63	CORK, WOOD MANUFACTURES	1	No Quantity							46440			0
S3	2016	2016	2016	2	0	2	Export	120	Cameroon	CMR	56	Belgium	BEL								63	CORK, WOOD MANUFACTURES	1	No Quantity							197770			0
S3	2016	2016	2016	2	0	2	Export	120	Cameroon	CMR	76	Brazil	BRA								63	CORK, WOOD MANUFACTURES	1	No Quantity							576621			0
S3	2016	2016	2016	2	0	2	Export	120	Cameroon	CMR	100	Bulgaria	BGR								63	CORK, WOOD MANUFACTURES	1	No Quantity							37570			0
S3	2016	2016	2016	2	0	2	Export	120	Cameroon	CMR	124	Canada	CAN								63	CORK, WOOD MANUFACTURES	1	No Quantity							239			0
S3	2016	2016	2016	2	0	2	Export	120	Cameroon	CMR	140	Central African Rep.	CAF								63	CORK, WOOD MANUFACTURES	1	No Quantity							141103			0
S3	2016	2016	2016	2	0	2	Export	120	Cameroon	CMR	148	Chad	TCD								63	CORK, WOOD MANUFACTURES	1	No Quantity							491025			0
S3	2016	2016	2016	2	0	2	Export	120	Cameroon	CMR	156	China	CHN								63	CORK, WOOD MANUFACTURES	1	No Quantity							3678516			0
S3	2016	2016	2016	2	0	2	Export	120	Cameroon	CMR	170	Colombia	COL								63	CORK, WOOD MANUFACTURES	1	No Quantity							33372			0
S3	2016	2016	2016	2	0	2	Export	120	Cameroon	CMR	178	Congo	COG								63	CORK, WOOD MANUFACTURES	1	No Quantity							25101			0
S3	2016	2016	2016	2	0	2	Export	120	Cameroon	CMR	226	Equatorial Guinea	GNQ								63	CORK, WOOD MANUFACTURES	1	No Quantity							904260			0
S3	2016	2016	2016	2	0	2	Export	120	Cameroon	CMR	251	France	FRA								63	CORK, WOOD MANUFACTURES	1	No Quantity							438451			0
S3	2016	2016	2016	2	0	2	Export	120	Cameroon	CMR	266	Gabon	GAB								63	CORK, WOOD MANUFACTURES	1	No Quantity							140062			0
S3	2016	2016	2016	2	0	2	Export	120	Cameroon	CMR	276	Germany	DEU								63	CORK, WOOD MANUFACTURES	1	No Quantity							1743			0
S3	2016	2016	2016	2	0	2	Export	120	Cameroon	CMR	300	Greece	GRC								63	CORK, WOOD MANUFACTURES	1	No Quantity							507817			0
S3	2016	2016	2016	2	0	2	Export	120	Cameroon	CMR	381	Italy	ITA								63	CORK, WOOD MANUFACTURES	1	No Quantity							21713418			0
S3	2016	2016	2016	2	0	2	Export	120	Cameroon	CMR	384	Côte d'Ivoire	CIV								63	CORK, WOOD MANUFACTURES	1	No Quantity							14307			0
S3	2016	2016	2016	2	0	2	Export	120	Cameroon	CMR	392	Japan	JPN								63	CORK, WOOD MANUFACTURES	1	No Quantity							341544			0
S3	2016	2016	2016	2	0	2	Export	120	Cameroon	CMR	408	Dem. People's Rep. of Korea	PRK								63	CORK, WOOD MANUFACTURES	1	No Quantity							23511			0
S3	2016	2016	2016	2	0	2	Export	120	Cameroon	CMR	422	Lebanon	LBN								63	CORK, WOOD MANUFACTURES	1	No Quantity							30210			0
S3	2016	2016	2016	2	0	2	Export	120	Cameroon	CMR	466	Mali	MLI								63	CORK, WOOD MANUFACTURES	1	No Quantity							51			0
S3	2016	2016	2016	2	0	2	Export	120	Cameroon	CMR	490	Other Asia, nes									63	CORK, WOOD MANUFACTURES	1	No Quantity							97129			0
S3	2016	2016	2016	2	0	2	Export	120	Cameroon	CMR	504	Morocco	MAR								63	CORK, WOOD MANUFACTURES	1	No Quantity							548185			0
S3	2016	2016	2016	2	0	2	Export	120	Cameroon	CMR	566	Nigeria	NGA								63	CORK, WOOD MANUFACTURES	1	No Quantity							3579822			0
S3	2016	2016	2016	2	0	2	Export	120	Cameroon	CMR	620	Portugal	PRT								63	CORK, WOOD MANUFACTURES	1	No Quantity							498954			0
S3	2016	2016	2016	2	0	2	Export	120	Cameroon	CMR	678	Sao Tome and Principe	STP								63	CORK, WOOD MANUFACTURES	1	No Quantity							10452			0
S3	2016	2016	2016	2	0	2	Export	120	Cameroon	CMR	686	Senegal	SEN								63	CORK, WOOD MANUFACTURES	1	No Quantity							275041			0
S3	2016	2016	2016	2	0	2	Export	120	Cameroon	CMR	699	India	IND								63	CORK, WOOD MANUFACTURES	1	No Quantity							95048			0
S3	2016	2016	2016	2	0	2	Export	120	Cameroon	CMR	704	Viet Nam	VNM								63	CORK, WOOD MANUFACTURES	1	No Quantity							75300			0
S3	2016	2016	2016	2	0	2	Export	120	Cameroon	CMR	710	South Africa	ZAF								63	CORK, WOOD MANUFACTURES	1	No Quantity							590800			0
S3	2016	2016	2016	2	0	2	Export	120	Cameroon	CMR	724	Spain	ESP								63	CORK, WOOD MANUFACTURES	1	No Quantity							2194111			0
S3	2016	2016	2016	2	0	2	Export	120	Cameroon	CMR	764	Thailand	THA								63	CORK, WOOD MANUFACTURES	1	No Quantity							144052			0
S3	2016	2016	2016	2	0	2	Export	120	Cameroon	CMR	768	Togo	TGO								63	CORK, WOOD MANUFACTURES	1	No Quantity							127			0
S3	2016	2016	2016	2	0	2	Export	120	Cameroon	CMR	784	United Arab Emirates	ARE								63	CORK, WOOD MANUFACTURES	1	No Quantity							149530			0
S3	2016	2016	2016	2	0	2	Export	120	Cameroon	CMR	788	Tunisia	TUN								63	CORK, WOOD MANUFACTURES	1	No Quantity							249889			0
S3	2016	2016	2016	2	0	2	Export	120	Cameroon	CMR	792	Turkey	TUR								63	CORK, WOOD MANUFACTURES	1	No Quantity							2581482			0
S3	2016	2016	2016	2	0	2	Export	120	Cameroon	CMR	818	Egypt	EGY								63	CORK, WOOD MANUFACTURES	1	No Quantity							660257			0
S3	2016	2016	2016	2	0	2	Export	120	Cameroon	CMR	842	USA	USA								63	CORK, WOOD MANUFACTURES	1	No Quantity							471733			0
S3	2016	2016	2016	2	0	2	Export	116	Cambodia	KHM	0	World	WLD								64	PAPER,PAPERBOARD,ETC.	1	No Quantity							9331555			0
S3	2016	2016	2016	2	0	2	Export	116	Cambodia	KHM	36	Australia	AUS								64	PAPER,PAPERBOARD,ETC.	1	No Quantity							3592			0
S3	2016	2016	2016	2	0	2	Export	116	Cambodia	KHM	124	Canada	CAN								64	PAPER,PAPERBOARD,ETC.	1	No Quantity							110289			0
S3	2016	2016	2016	2	0	2	Export	116	Cambodia	KHM	144	Sri Lanka	LKA								64	PAPER,PAPERBOARD,ETC.	1	No Quantity							383			0
S3	2016	2016	2016	2	0	2	Export	116	Cambodia	KHM	152	Chile	CHL								64	PAPER,PAPERBOARD,ETC.	1	No Quantity							6355			0
S3	2016	2016	2016	2	0	2	Export	116	Cambodia	KHM	156	China	CHN								64	PAPER,PAPERBOARD,ETC.	1	No Quantity							18144			0
S3	2016	2016	2016	2	0	2	Export	116	Cambodia	KHM	251	France	FRA								64	PAPER,PAPERBOARD,ETC.	1	No Quantity							453			0
S3	2016	2016	2016	2	0	2	Export	116	Cambodia	KHM	276	Germany	DEU								64	PAPER,PAPERBOARD,ETC.	1	No Quantity							38			0
S3	2016	2016	2016	2	0	2	Export	116	Cambodia	KHM	344	China, Hong Kong SAR	HKG								64	PAPER,PAPERBOARD,ETC.	1	No Quantity							2427			0
S3	2016	2016	2016	2	0	2	Export	116	Cambodia	KHM	360	Indonesia	IDN								64	PAPER,PAPERBOARD,ETC.	1	No Quantity							104			0
S3	2016	2016	2016	2	0	2	Export	116	Cambodia	KHM	392	Japan	JPN								64	PAPER,PAPERBOARD,ETC.	1	No Quantity							5370696			0
S3	2016	2016	2016	2	0	2	Export	116	Cambodia	KHM	410	Rep. of Korea	KOR								64	PAPER,PAPERBOARD,ETC.	1	No Quantity							159279			0
S3	2016	2016	2016	2	0	2	Export	116	Cambodia	KHM	458	Malaysia	MYS								64	PAPER,PAPERBOARD,ETC.	1	No Quantity							4080			0
S3	2016	2016	2016	2	0	2	Export	116	Cambodia	KHM	490	Other Asia, nes									64	PAPER,PAPERBOARD,ETC.	1	No Quantity							944			0
S3	2016	2016	2016	2	0	2	Export	116	Cambodia	KHM	554	New Zealand	NZL								64	PAPER,PAPERBOARD,ETC.	1	No Quantity							10861			0
S3	2016	2016	2016	2	0	2	Export	116	Cambodia	KHM	586	Pakistan	PAK								64	PAPER,PAPERBOARD,ETC.	1	No Quantity							21465			0
S3	2016	2016	2016	2	0	2	Export	116	Cambodia	KHM	608	Philippines	PHL								64	PAPER,PAPERBOARD,ETC.	1	No Quantity							821			0
S3	2016	2016	2016	2	0	2	Export	116	Cambodia	KHM	702	Singapore	SGP								64	PAPER,PAPERBOARD,ETC.	1	No Quantity							1981			0
S3	2016	2016	2016	2	0	2	Export	116	Cambodia	KHM	704	Viet Nam	VNM								64	PAPER,PAPERBOARD,ETC.	1	No Quantity							42453			0
S3	2016	2016	2016	2	0	2	Export	116	Cambodia	KHM	764	Thailand	THA								64	PAPER,PAPERBOARD,ETC.	1	No Quantity							10939			0
S3	2016	2016	2016	2	0	2	Export	116	Cambodia	KHM	826	United Kingdom	GBR								64	PAPER,PAPERBOARD,ETC.	1	No Quantity							939423			0
S3	2016	2016	2016	2	0	2	Export	116	Cambodia	KHM	842	USA	USA								64	PAPER,PAPERBOARD,ETC.	1	No Quantity							2622584			0
S3	2016	2016	2016	2	0	2	Export	116	Cambodia	KHM	894	Zambia	ZMB								64	PAPER,PAPERBOARD,ETC.	1	No Quantity							3993			0
S3	2016	2016	2016	2	0	2	Export	116	Cambodia	KHM	899	Areas, nes									64	PAPER,PAPERBOARD,ETC.	1	No Quantity							250			0
S3	2016	2016	2016	2	0	2	Export	120	Cameroon	CMR	0	World	WLD								64	PAPER,PAPERBOARD,ETC.	1	No Quantity							2232624			0
S3	2016	2016	2016	2	0	2	Export	120	Cameroon	CMR	140	Central African Rep.	CAF								64	PAPER,PAPERBOARD,ETC.	1	No Quantity							309092			0
S3	2016	2016	2016	2	0	2	Export	120	Cameroon	CMR	148	Chad	TCD								64	PAPER,PAPERBOARD,ETC.	1	No Quantity							963553			0
S3	2016	2016	2016	2	0	2	Export	120	Cameroon	CMR	178	Congo	COG								64	PAPER,PAPERBOARD,ETC.	1	No Quantity							340507			0
S3	2016	2016	2016	2	0	2	Export	120	Cameroon	CMR	226	Equatorial Guinea	GNQ								64	PAPER,PAPERBOARD,ETC.	1	No Quantity							5569			0
S3	2016	2016	2016	2	0	2	Export	120	Cameroon	CMR	231	Ethiopia	ETH								64	PAPER,PAPERBOARD,ETC.	1	No Quantity							14			0
S3	2016	2016	2016	2	0	2	Export	120	Cameroon	CMR	251	France	FRA								64	PAPER,PAPERBOARD,ETC.	1	No Quantity							82311			0
S3	2016	2016	2016	2	0	2	Export	120	Cameroon	CMR	266	Gabon	GAB								64	PAPER,PAPERBOARD,ETC.	1	No Quantity							486734			0
S3	2016	2016	2016	2	0	2	Export	120	Cameroon	CMR	288	Ghana	GHA								64	PAPER,PAPERBOARD,ETC.	1	No Quantity							11504			0
S3	2016	2016	2016	2	0	2	Export	120	Cameroon	CMR	384	Côte d'Ivoire	CIV								64	PAPER,PAPERBOARD,ETC.	1	No Quantity							554			0
S3	2016	2016	2016	2	0	2	Export	120	Cameroon	CMR	642	Romania	ROU								64	PAPER,PAPERBOARD,ETC.	1	No Quantity							495			0
S3	2016	2016	2016	2	0	2	Export	120	Cameroon	CMR	686	Senegal	SEN								64	PAPER,PAPERBOARD,ETC.	1	No Quantity							32232			0
S3	2016	2016	2016	2	0	2	Export	120	Cameroon	CMR	710	South Africa	ZAF								64	PAPER,PAPERBOARD,ETC.	1	No Quantity							42			0
S3	2016	2016	2016	2	0	2	Export	120	Cameroon	CMR	768	Togo	TGO								64	PAPER,PAPERBOARD,ETC.	1	No Quantity							17			0
S3	2016	2016	2016	2	0	2	Export	116	Cambodia	KHM	0	World	WLD								65	TEXTILE YARN,FABRIC,ETC.	1	No Quantity							163082883			0
S3	2016	2016	2016	2	0	2	Export	116	Cambodia	KHM	36	Australia	AUS								65	TEXTILE YARN,FABRIC,ETC.	1	No Quantity							2631471			0
S3	2016	2016	2016	2	0	2	Export	116	Cambodia	KHM	40	Austria	AUT								65	TEXTILE YARN,FABRIC,ETC.	1	No Quantity							367843			0
S3	2016	2016	2016	2	0	2	Export	116	Cambodia	KHM	50	Bangladesh	BGD								65	TEXTILE YARN,FABRIC,ETC.	1	No Quantity							250170			0
S3	2016	2016	2016	2	0	2	Export	116	Cambodia	KHM	56	Belgium	BEL								65	TEXTILE YARN,FABRIC,ETC.	1	No Quantity							291947			0
S3	2016	2016	2016	2	0	2	Export	116	Cambodia	KHM	76	Brazil	BRA								65	TEXTILE YARN,FABRIC,ETC.	1	No Quantity							178			0
S3	2016	2016	2016	2	0	2	Export	116	Cambodia	KHM	104	Myanmar	MMR								65	TEXTILE YARN,FABRIC,ETC.	1	No Quantity							264691			0
S3	2016	2016	2016	2	0	2	Export	116	Cambodia	KHM	124	Canada	CAN								65	TEXTILE YARN,FABRIC,ETC.	1	No Quantity							25094295			0
S3	2016	2016	2016	2	0	2	Export	116	Cambodia	KHM	144	Sri Lanka	LKA								65	TEXTILE YARN,FABRIC,ETC.	1	No Quantity							166672			0
S3	2016	2016	2016	2	0	2	Export	116	Cambodia	KHM	152	Chile	CHL								65	TEXTILE YARN,FABRIC,ETC.	1	No Quantity							32673			0
S3	2016	2016	2016	2	0	2	Export	116	Cambodia	KHM	156	China	CHN								65	TEXTILE YARN,FABRIC,ETC.	1	No Quantity							14955188			0
S3	2016	2016	2016	2	0	2	Export	116	Cambodia	KHM	203	Czechia	CZE								65	TEXTILE YARN,FABRIC,ETC.	1	No Quantity							14474			0
S3	2016	2016	2016	2	0	2	Export	116	Cambodia	KHM	208	Denmark	DNK								65	TEXTILE YARN,FABRIC,ETC.	1	No Quantity							215996			0
S3	2016	2016	2016	2	0	2	Export	116	Cambodia	KHM	231	Ethiopia	ETH								65	TEXTILE YARN,FABRIC,ETC.	1	No Quantity							35185			0
S3	2016	2016	2016	2	0	2	Export	116	Cambodia	KHM	233	Estonia	EST								65	TEXTILE YARN,FABRIC,ETC.	1	No Quantity							147663			0
S3	2016	2016	2016	2	0	2	Export	116	Cambodia	KHM	251	France	FRA								65	TEXTILE YARN,FABRIC,ETC.	1	No Quantity							1755724			0
S3	2016	2016	2016	2	0	2	Export	116	Cambodia	KHM	276	Germany	DEU								65	TEXTILE YARN,FABRIC,ETC.	1	No Quantity							1977879			0
S3	2016	2016	2016	2	0	2	Export	116	Cambodia	KHM	300	Greece	GRC								65	TEXTILE YARN,FABRIC,ETC.	1	No Quantity							3113			0
S3	2016	2016	2016	2	0	2	Export	116	Cambodia	KHM	332	Haiti	HTI								65	TEXTILE YARN,FABRIC,ETC.	1	No Quantity							17464			0
S3	2016	2016	2016	2	0	2	Export	116	Cambodia	KHM	344	China, Hong Kong SAR	HKG								65	TEXTILE YARN,FABRIC,ETC.	1	No Quantity							2006643			0
S3	2016	2016	2016	2	0	2	Export	116	Cambodia	KHM	348	Hungary	HUN								65	TEXTILE YARN,FABRIC,ETC.	1	No Quantity							12993			0
S3	2016	2016	2016	2	0	2	Export	116	Cambodia	KHM	360	Indonesia	IDN								65	TEXTILE YARN,FABRIC,ETC.	1	No Quantity							1649040			0
S3	2016	2016	2016	2	0	2	Export	116	Cambodia	KHM	368	Iraq	IRQ								65	TEXTILE YARN,FABRIC,ETC.	1	No Quantity							4634			0
S3	2016	2016	2016	2	0	2	Export	116	Cambodia	KHM	372	Ireland	IRL								65	TEXTILE YARN,FABRIC,ETC.	1	No Quantity							21442			0
S3	2016	2016	2016	2	0	2	Export	116	Cambodia	KHM	376	Israel	ISR								65	TEXTILE YARN,FABRIC,ETC.	1	No Quantity							13551			0
S3	2016	2016	2016	2	0	2	Export	116	Cambodia	KHM	381	Italy	ITA								65	TEXTILE YARN,FABRIC,ETC.	1	No Quantity							467456			0
S3	2016	2016	2016	2	0	2	Export	116	Cambodia	KHM	392	Japan	JPN								65	TEXTILE YARN,FABRIC,ETC.	1	No Quantity							19868584			0
S3	2016	2016	2016	2	0	2	Export	116	Cambodia	KHM	400	Jordan	JOR								65	TEXTILE YARN,FABRIC,ETC.	1	No Quantity							1979			0
S3	2016	2016	2016	2	0	2	Export	116	Cambodia	KHM	408	Dem. People's Rep. of Korea	PRK								65	TEXTILE YARN,FABRIC,ETC.	1	No Quantity							58068			0
S3	2016	2016	2016	2	0	2	Export	116	Cambodia	KHM	410	Rep. of Korea	KOR								65	TEXTILE YARN,FABRIC,ETC.	1	No Quantity							1955216			0
S3	2016	2016	2016	2	0	2	Export	116	Cambodia	KHM	418	Lao People's Dem. Rep.	LAO								65	TEXTILE YARN,FABRIC,ETC.	1	No Quantity							515731			0
S3	2016	2016	2016	2	0	2	Export	116	Cambodia	KHM	422	Lebanon	LBN								65	TEXTILE YARN,FABRIC,ETC.	1	No Quantity							1227987			0
S3	2016	2016	2016	2	0	2	Export	116	Cambodia	KHM	450	Madagascar	MDG								65	TEXTILE YARN,FABRIC,ETC.	1	No Quantity							1831			0
S3	2016	2016	2016	2	0	2	Export	116	Cambodia	KHM	458	Malaysia	MYS								65	TEXTILE YARN,FABRIC,ETC.	1	No Quantity							700503			0
S3	2016	2016	2016	2	0	2	Export	116	Cambodia	KHM	470	Malta	MLT								65	TEXTILE YARN,FABRIC,ETC.	1	No Quantity							5548			0
S3	2016	2016	2016	2	0	2	Export	116	Cambodia	KHM	480	Mauritius	MUS								65	TEXTILE YARN,FABRIC,ETC.	1	No Quantity							142			0
S3	2016	2016	2016	2	0	2	Export	116	Cambodia	KHM	484	Mexico	MEX								65	TEXTILE YARN,FABRIC,ETC.	1	No Quantity							2015156			0
S3	2016	2016	2016	2	0	2	Export	116	Cambodia	KHM	490	Other Asia, nes									65	TEXTILE YARN,FABRIC,ETC.	1	No Quantity							1525335			0
S3	2016	2016	2016	2	0	2	Export	116	Cambodia	KHM	528	Netherlands	NLD								65	TEXTILE YARN,FABRIC,ETC.	1	No Quantity							1899242			0
S3	2016	2016	2016	2	0	2	Export	116	Cambodia	KHM	554	New Zealand	NZL								65	TEXTILE YARN,FABRIC,ETC.	1	No Quantity							1271			0
S3	2016	2016	2016	2	0	2	Export	116	Cambodia	KHM	579	Norway	NOR								65	TEXTILE YARN,FABRIC,ETC.	1	No Quantity							152774			0
S3	2016	2016	2016	2	0	2	Export	116	Cambodia	KHM	591	Panama	PAN								65	TEXTILE YARN,FABRIC,ETC.	1	No Quantity							42723			0
S3	2016	2016	2016	2	0	2	Export	116	Cambodia	KHM	608	Philippines	PHL								65	TEXTILE YARN,FABRIC,ETC.	1	No Quantity							279258			0
S3	2016	2016	2016	2	0	2	Export	116	Cambodia	KHM	616	Poland	POL								65	TEXTILE YARN,FABRIC,ETC.	1	No Quantity							1305252			0
S3	2016	2016	2016	2	0	2	Export	116	Cambodia	KHM	642	Romania	ROU								65	TEXTILE YARN,FABRIC,ETC.	1	No Quantity							58787			0
S3	2016	2016	2016	2	0	2	Export	116	Cambodia	KHM	699	India	IND								65	TEXTILE YARN,FABRIC,ETC.	1	No Quantity							163662			0
S3	2016	2016	2016	2	0	2	Export	116	Cambodia	KHM	702	Singapore	SGP								65	TEXTILE YARN,FABRIC,ETC.	1	No Quantity							1409475			0
S3	2016	2016	2016	2	0	2	Export	116	Cambodia	KHM	704	Viet Nam	VNM								65	TEXTILE YARN,FABRIC,ETC.	1	No Quantity							20975320			0
S3	2016	2016	2016	2	0	2	Export	116	Cambodia	KHM	710	South Africa	ZAF								65	TEXTILE YARN,FABRIC,ETC.	1	No Quantity							239871			0
S3	2016	2016	2016	2	0	2	Export	116	Cambodia	KHM	724	Spain	ESP								65	TEXTILE YARN,FABRIC,ETC.	1	No Quantity							148849			0
S3	2016	2016	2016	2	0	2	Export	116	Cambodia	KHM	748	Swaziland	SWZ								65	TEXTILE YARN,FABRIC,ETC.	1	No Quantity							144934			0
S3	2016	2016	2016	2	0	2	Export	116	Cambodia	KHM	752	Sweden	SWE								65	TEXTILE YARN,FABRIC,ETC.	1	No Quantity							129747			0
S3	2016	2016	2016	2	0	2	Export	116	Cambodia	KHM	757	Switzerland	CHE								65	TEXTILE YARN,FABRIC,ETC.	1	No Quantity							11543			0
S3	2016	2016	2016	2	0	2	Export	116	Cambodia	KHM	764	Thailand	THA								65	TEXTILE YARN,FABRIC,ETC.	1	No Quantity							1081646			0
S3	2016	2016	2016	2	0	2	Export	116	Cambodia	KHM	784	United Arab Emirates	ARE								65	TEXTILE YARN,FABRIC,ETC.	1	No Quantity							55940			0
S3	2016	2016	2016	2	0	2	Export	116	Cambodia	KHM	792	Turkey	TUR								65	TEXTILE YARN,FABRIC,ETC.	1	No Quantity							393696			0
S3	2016	2016	2016	2	0	2	Export	116	Cambodia	KHM	826	United Kingdom	GBR								65	TEXTILE YARN,FABRIC,ETC.	1	No Quantity							3735367			0
S3	2016	2016	2016	2	0	2	Export	116	Cambodia	KHM	842	USA	USA								65	TEXTILE YARN,FABRIC,ETC.	1	No Quantity							50433927			0
S3	2016	2016	2016	2	0	2	Export	116	Cambodia	KHM	862	Venezuela	VEN								65	TEXTILE YARN,FABRIC,ETC.	1	No Quantity							87866			0
S3	2016	2016	2016	2	0	2	Export	116	Cambodia	KHM	894	Zambia	ZMB								65	TEXTILE YARN,FABRIC,ETC.	1	No Quantity							611			0
S3	2016	2016	2016	2	0	2	Export	116	Cambodia	KHM	899	Areas, nes									65	TEXTILE YARN,FABRIC,ETC.	1	No Quantity							56654			0
S3	2016	2016	2016	2	0	2	Export	120	Cameroon	CMR	0	World	WLD								65	TEXTILE YARN,FABRIC,ETC.	1	No Quantity							4680977			0
S3	2016	2016	2016	2	0	2	Export	120	Cameroon	CMR	140	Central African Rep.	CAF								65	TEXTILE YARN,FABRIC,ETC.	1	No Quantity							561680			0
S3	2016	2016	2016	2	0	2	Export	120	Cameroon	CMR	148	Chad	TCD								65	TEXTILE YARN,FABRIC,ETC.	1	No Quantity							735645			0
S3	2016	2016	2016	2	0	2	Export	120	Cameroon	CMR	178	Congo	COG								65	TEXTILE YARN,FABRIC,ETC.	1	No Quantity							83866			0
S3	2016	2016	2016	2	0	2	Export	120	Cameroon	CMR	251	France	FRA								65	TEXTILE YARN,FABRIC,ETC.	1	No Quantity							3570			0
S3	2016	2016	2016	2	0	2	Export	120	Cameroon	CMR	266	Gabon	GAB								65	TEXTILE YARN,FABRIC,ETC.	1	No Quantity							457648			0
S3	2016	2016	2016	2	0	2	Export	120	Cameroon	CMR	384	Côte d'Ivoire	CIV								65	TEXTILE YARN,FABRIC,ETC.	1	No Quantity							1849494			0
S3	2016	2016	2016	2	0	2	Export	120	Cameroon	CMR	566	Nigeria	NGA								65	TEXTILE YARN,FABRIC,ETC.	1	No Quantity							952326			0
S3	2016	2016	2016	2	0	2	Export	120	Cameroon	CMR	586	Pakistan	PAK								65	TEXTILE YARN,FABRIC,ETC.	1	No Quantity							2058			0
S3	2016	2016	2016	2	0	2	Export	120	Cameroon	CMR	620	Portugal	PRT								65	TEXTILE YARN,FABRIC,ETC.	1	No Quantity							553			0
S3	2016	2016	2016	2	0	2	Export	120	Cameroon	CMR	768	Togo	TGO								65	TEXTILE YARN,FABRIC,ETC.	1	No Quantity							10536			0
S3	2016	2016	2016	2	0	2	Export	120	Cameroon	CMR	894	Zambia	ZMB								65	TEXTILE YARN,FABRIC,ETC.	1	No Quantity							23601			0
S3	2016	2016	2016	2	0	2	Export	116	Cambodia	KHM	0	World	WLD								66	NON-METAL.MINERAL MANFCT	1	No Quantity							23791272			0
S3	2016	2016	2016	2	0	2	Export	116	Cambodia	KHM	36	Australia	AUS								66	NON-METAL.MINERAL MANFCT	1	No Quantity							7880			0
S3	2016	2016	2016	2	0	2	Export	116	Cambodia	KHM	56	Belgium	BEL								66	NON-METAL.MINERAL MANFCT	1	No Quantity							4742393			0
S3	2016	2016	2016	2	0	2	Export	116	Cambodia	KHM	124	Canada	CAN								66	NON-METAL.MINERAL MANFCT	1	No Quantity							109471			0
S3	2016	2016	2016	2	0	2	Export	116	Cambodia	KHM	156	China	CHN								66	NON-METAL.MINERAL MANFCT	1	No Quantity							9664			0
S3	2016	2016	2016	2	0	2	Export	116	Cambodia	KHM	276	Germany	DEU								66	NON-METAL.MINERAL MANFCT	1	No Quantity							21922			0
S3	2016	2016	2016	2	0	2	Export	116	Cambodia	KHM	360	Indonesia	IDN								66	NON-METAL.MINERAL MANFCT	1	No Quantity							18944			0
S3	2016	2016	2016	2	0	2	Export	116	Cambodia	KHM	376	Israel	ISR								66	NON-METAL.MINERAL MANFCT	1	No Quantity							3605			0
S3	2016	2016	2016	2	0	2	Export	116	Cambodia	KHM	392	Japan	JPN								66	NON-METAL.MINERAL MANFCT	1	No Quantity							25			0
S3	2016	2016	2016	2	0	2	Export	116	Cambodia	KHM	410	Rep. of Korea	KOR								66	NON-METAL.MINERAL MANFCT	1	No Quantity							12			0
S3	2016	2016	2016	2	0	2	Export	116	Cambodia	KHM	458	Malaysia	MYS								66	NON-METAL.MINERAL MANFCT	1	No Quantity							76549			0
S3	2016	2016	2016	2	0	2	Export	116	Cambodia	KHM	484	Mexico	MEX								66	NON-METAL.MINERAL MANFCT	1	No Quantity							216852			0
S3	2016	2016	2016	2	0	2	Export	116	Cambodia	KHM	490	Other Asia, nes									66	NON-METAL.MINERAL MANFCT	1	No Quantity							28565			0
S3	2016	2016	2016	2	0	2	Export	116	Cambodia	KHM	528	Netherlands	NLD								66	NON-METAL.MINERAL MANFCT	1	No Quantity							2641			0
S3	2016	2016	2016	2	0	2	Export	116	Cambodia	KHM	554	New Zealand	NZL								66	NON-METAL.MINERAL MANFCT	1	No Quantity							21118			0
S3	2016	2016	2016	2	0	2	Export	116	Cambodia	KHM	702	Singapore	SGP								66	NON-METAL.MINERAL MANFCT	1	No Quantity							697			0
S3	2016	2016	2016	2	0	2	Export	116	Cambodia	KHM	704	Viet Nam	VNM								66	NON-METAL.MINERAL MANFCT	1	No Quantity							15811287			0
S3	2016	2016	2016	2	0	2	Export	116	Cambodia	KHM	764	Thailand	THA								66	NON-METAL.MINERAL MANFCT	1	No Quantity							5484			0
S3	2016	2016	2016	2	0	2	Export	116	Cambodia	KHM	842	USA	USA								66	NON-METAL.MINERAL MANFCT	1	No Quantity							403981			0
S3	2016	2016	2016	2	0	2	Export	116	Cambodia	KHM	899	Areas, nes									66	NON-METAL.MINERAL MANFCT	1	No Quantity							2310183			0
S3	2016	2016	2016	2	0	2	Export	120	Cameroon	CMR	0	World	WLD								66	NON-METAL.MINERAL MANFCT	1	No Quantity							15464256			0
S3	2016	2016	2016	2	0	2	Export	120	Cameroon	CMR	56	Belgium	BEL								66	NON-METAL.MINERAL MANFCT	1	No Quantity							14311			0
S3	2016	2016	2016	2	0	2	Export	120	Cameroon	CMR	124	Canada	CAN								66	NON-METAL.MINERAL MANFCT	1	No Quantity							105			0
S3	2016	2016	2016	2	0	2	Export	120	Cameroon	CMR	140	Central African Rep.	CAF								66	NON-METAL.MINERAL MANFCT	1	No Quantity							2445454			0
S3	2016	2016	2016	2	0	2	Export	120	Cameroon	CMR	148	Chad	TCD								66	NON-METAL.MINERAL MANFCT	1	No Quantity							3372168			0
S3	2016	2016	2016	2	0	2	Export	120	Cameroon	CMR	156	China	CHN								66	NON-METAL.MINERAL MANFCT	1	No Quantity							15371			0
S3	2016	2016	2016	2	0	2	Export	120	Cameroon	CMR	178	Congo	COG								66	NON-METAL.MINERAL MANFCT	1	No Quantity							1066266			0
S3	2016	2016	2016	2	0	2	Export	120	Cameroon	CMR	180	Dem. Rep. of the Congo	COD								66	NON-METAL.MINERAL MANFCT	1	No Quantity							9575			0
S3	2016	2016	2016	2	0	2	Export	120	Cameroon	CMR	226	Equatorial Guinea	GNQ								66	NON-METAL.MINERAL MANFCT	1	No Quantity							513575			0
S3	2016	2016	2016	2	0	2	Export	120	Cameroon	CMR	251	France	FRA								66	NON-METAL.MINERAL MANFCT	1	No Quantity							4584			0
S3	2016	2016	2016	2	0	2	Export	120	Cameroon	CMR	266	Gabon	GAB								66	NON-METAL.MINERAL MANFCT	1	No Quantity							7149125			0
S3	2016	2016	2016	2	0	2	Export	120	Cameroon	CMR	376	Israel	ISR								66	NON-METAL.MINERAL MANFCT	1	No Quantity							5416			0
S3	2016	2016	2016	2	0	2	Export	120	Cameroon	CMR	384	Côte d'Ivoire	CIV								66	NON-METAL.MINERAL MANFCT	1	No Quantity							487727			0
S3	2016	2016	2016	2	0	2	Export	120	Cameroon	CMR	392	Japan	JPN								66	NON-METAL.MINERAL MANFCT	1	No Quantity							2193			0
S3	2016	2016	2016	2	0	2	Export	120	Cameroon	CMR	410	Rep. of Korea	KOR								66	NON-METAL.MINERAL MANFCT	1	No Quantity							1656			0
S3	2016	2016	2016	2	0	2	Export	120	Cameroon	CMR	554	New Zealand	NZL								66	NON-METAL.MINERAL MANFCT	1	No Quantity							3250			0
S3	2016	2016	2016	2	0	2	Export	120	Cameroon	CMR	642	Romania	ROU								66	NON-METAL.MINERAL MANFCT	1	No Quantity							591			0
S3	2016	2016	2016	2	0	2	Export	120	Cameroon	CMR	686	Senegal	SEN								66	NON-METAL.MINERAL MANFCT	1	No Quantity							155274			0
S3	2016	2016	2016	2	0	2	Export	120	Cameroon	CMR	724	Spain	ESP								66	NON-METAL.MINERAL MANFCT	1	No Quantity							15			0
S3	2016	2016	2016	2	0	2	Export	120	Cameroon	CMR	757	Switzerland	CHE								66	NON-METAL.MINERAL MANFCT	1	No Quantity							12063			0
S3	2016	2016	2016	2	0	2	Export	120	Cameroon	CMR	764	Thailand	THA								66	NON-METAL.MINERAL MANFCT	1	No Quantity							11801			0
S3	2016	2016	2016	2	0	2	Export	120	Cameroon	CMR	768	Togo	TGO								66	NON-METAL.MINERAL MANFCT	1	No Quantity							44508			0
S3	2016	2016	2016	2	0	2	Export	120	Cameroon	CMR	784	United Arab Emirates	ARE								66	NON-METAL.MINERAL MANFCT	1	No Quantity							28594			0
S3	2016	2016	2016	2	0	2	Export	120	Cameroon	CMR	834	United Rep. of Tanzania	TZA								66	NON-METAL.MINERAL MANFCT	1	No Quantity							109853			0
S3	2016	2016	2016	2	0	2	Export	120	Cameroon	CMR	842	USA	USA								66	NON-METAL.MINERAL MANFCT	1	No Quantity							10778			0
S3	2016	2016	2016	2	0	2	Export	116	Cambodia	KHM	0	World	WLD								67	IRON AND STEEL	1	No Quantity							5761601			0
S3	2016	2016	2016	2	0	2	Export	116	Cambodia	KHM	32	Argentina	ARG								67	IRON AND STEEL	1	No Quantity							32517			0
S3	2016	2016	2016	2	0	2	Export	116	Cambodia	KHM	124	Canada	CAN								67	IRON AND STEEL	1	No Quantity							114908			0
S3	2016	2016	2016	2	0	2	Export	116	Cambodia	KHM	156	China	CHN								67	IRON AND STEEL	1	No Quantity							19308			0
S3	2016	2016	2016	2	0	2	Export	116	Cambodia	KHM	208	Denmark	DNK								67	IRON AND STEEL	1	No Quantity							27665			0
S3	2016	2016	2016	2	0	2	Export	116	Cambodia	KHM	251	France	FRA								67	IRON AND STEEL	1	No Quantity							262971			0
S3	2016	2016	2016	2	0	2	Export	116	Cambodia	KHM	276	Germany	DEU								67	IRON AND STEEL	1	No Quantity							143140			0
S3	2016	2016	2016	2	0	2	Export	116	Cambodia	KHM	381	Italy	ITA								67	IRON AND STEEL	1	No Quantity							1283111			0
S3	2016	2016	2016	2	0	2	Export	116	Cambodia	KHM	484	Mexico	MEX								67	IRON AND STEEL	1	No Quantity							402547			0
S3	2016	2016	2016	2	0	2	Export	116	Cambodia	KHM	528	Netherlands	NLD								67	IRON AND STEEL	1	No Quantity							61019			0
S3	2016	2016	2016	2	0	2	Export	116	Cambodia	KHM	616	Poland	POL								67	IRON AND STEEL	1	No Quantity							821141			0
S3	2016	2016	2016	2	0	2	Export	116	Cambodia	KHM	642	Romania	ROU								67	IRON AND STEEL	1	No Quantity							670221			0
S3	2016	2016	2016	2	0	2	Export	116	Cambodia	KHM	702	Singapore	SGP								67	IRON AND STEEL	1	No Quantity							506			0
S3	2016	2016	2016	2	0	2	Export	116	Cambodia	KHM	703	Slovakia	SVK								67	IRON AND STEEL	1	No Quantity							399413			0
S3	2016	2016	2016	2	0	2	Export	116	Cambodia	KHM	704	Viet Nam	VNM								67	IRON AND STEEL	1	No Quantity							6099			0
S3	2016	2016	2016	2	0	2	Export	116	Cambodia	KHM	705	Slovenia	SVN								67	IRON AND STEEL	1	No Quantity							270265			0
S3	2016	2016	2016	2	0	2	Export	116	Cambodia	KHM	724	Spain	ESP								67	IRON AND STEEL	1	No Quantity							180599			0
S3	2016	2016	2016	2	0	2	Export	116	Cambodia	KHM	764	Thailand	THA								67	IRON AND STEEL	1	No Quantity							57			0
S3	2016	2016	2016	2	0	2	Export	116	Cambodia	KHM	826	United Kingdom	GBR								67	IRON AND STEEL	1	No Quantity							539403			0
S3	2016	2016	2016	2	0	2	Export	116	Cambodia	KHM	842	USA	USA								67	IRON AND STEEL	1	No Quantity							526711			0
S3	2016	2016	2016	2	0	2	Export	120	Cameroon	CMR	0	World	WLD								67	IRON AND STEEL	1	No Quantity							22484844			0
S3	2016	2016	2016	2	0	2	Export	120	Cameroon	CMR	12	Algeria	DZA								67	IRON AND STEEL	1	No Quantity							6046			0
S3	2016	2016	2016	2	0	2	Export	120	Cameroon	CMR	24	Angola	AGO								67	IRON AND STEEL	1	No Quantity							3809			0
S3	2016	2016	2016	2	0	2	Export	120	Cameroon	CMR	56	Belgium	BEL								67	IRON AND STEEL	1	No Quantity							363			0
S3	2016	2016	2016	2	0	2	Export	120	Cameroon	CMR	140	Central African Rep.	CAF								67	IRON AND STEEL	1	No Quantity							1238941			0
S3	2016	2016	2016	2	0	2	Export	120	Cameroon	CMR	148	Chad	TCD								67	IRON AND STEEL	1	No Quantity							16828440			0
S3	2016	2016	2016	2	0	2	Export	120	Cameroon	CMR	178	Congo	COG								67	IRON AND STEEL	1	No Quantity							292841			0
S3	2016	2016	2016	2	0	2	Export	120	Cameroon	CMR	180	Dem. Rep. of the Congo	COD								67	IRON AND STEEL	1	No Quantity							5842			0
S3	2016	2016	2016	2	0	2	Export	120	Cameroon	CMR	251	France	FRA								67	IRON AND STEEL	1	No Quantity							773893			0
S3	2016	2016	2016	2	0	2	Export	120	Cameroon	CMR	266	Gabon	GAB								67	IRON AND STEEL	1	No Quantity							107716			0
S3	2016	2016	2016	2	0	2	Export	120	Cameroon	CMR	288	Ghana	GHA								67	IRON AND STEEL	1	No Quantity							1020			0
S3	2016	2016	2016	2	0	2	Export	120	Cameroon	CMR	376	Israel	ISR								67	IRON AND STEEL	1	No Quantity							103394			0
S3	2016	2016	2016	2	0	2	Export	120	Cameroon	CMR	384	Côte d'Ivoire	CIV								67	IRON AND STEEL	1	No Quantity							14358			0
S3	2016	2016	2016	2	0	2	Export	120	Cameroon	CMR	528	Netherlands	NLD								67	IRON AND STEEL	1	No Quantity							229481			0
S3	2016	2016	2016	2	0	2	Export	120	Cameroon	CMR	554	New Zealand	NZL								67	IRON AND STEEL	1	No Quantity							13143			0
S3	2016	2016	2016	2	0	2	Export	120	Cameroon	CMR	566	Nigeria	NGA								67	IRON AND STEEL	1	No Quantity							2382691			0
S3	2016	2016	2016	2	0	2	Export	120	Cameroon	CMR	620	Portugal	PRT								67	IRON AND STEEL	1	No Quantity							13			0
S3	2016	2016	2016	2	0	2	Export	120	Cameroon	CMR	642	Romania	ROU								67	IRON AND STEEL	1	No Quantity							109			0
S3	2016	2016	2016	2	0	2	Export	120	Cameroon	CMR	682	Saudi Arabia	SAU								67	IRON AND STEEL	1	No Quantity							2449			0
S3	2016	2016	2016	2	0	2	Export	120	Cameroon	CMR	699	India	IND								67	IRON AND STEEL	1	No Quantity							151721			0
S3	2016	2016	2016	2	0	2	Export	120	Cameroon	CMR	784	United Arab Emirates	ARE								67	IRON AND STEEL	1	No Quantity							17075			0
S3	2016	2016	2016	2	0	2	Export	120	Cameroon	CMR	826	United Kingdom	GBR								67	IRON AND STEEL	1	No Quantity							311500			0
S3	2016	2016	2016	2	0	2	Export	116	Cambodia	KHM	0	World	WLD								68	NON-FERROUS METALS	1	No Quantity							3152095			0
S3	2016	2016	2016	2	0	2	Export	116	Cambodia	KHM	36	Australia	AUS								68	NON-FERROUS METALS	1	No Quantity							69020			0
S3	2016	2016	2016	2	0	2	Export	116	Cambodia	KHM	156	China	CHN								68	NON-FERROUS METALS	1	No Quantity							108211			0
S3	2016	2016	2016	2	0	2	Export	116	Cambodia	KHM	276	Germany	DEU								68	NON-FERROUS METALS	1	No Quantity							19			0
S3	2016	2016	2016	2	0	2	Export	116	Cambodia	KHM	360	Indonesia	IDN								68	NON-FERROUS METALS	1	No Quantity							7264			0
S3	2016	2016	2016	2	0	2	Export	116	Cambodia	KHM	410	Rep. of Korea	KOR								68	NON-FERROUS METALS	1	No Quantity							734439			0
S3	2016	2016	2016	2	0	2	Export	116	Cambodia	KHM	490	Other Asia, nes									68	NON-FERROUS METALS	1	No Quantity							1061			0
S3	2016	2016	2016	2	0	2	Export	116	Cambodia	KHM	554	New Zealand	NZL								68	NON-FERROUS METALS	1	No Quantity							11490			0
S3	2016	2016	2016	2	0	2	Export	116	Cambodia	KHM	699	India	IND								68	NON-FERROUS METALS	1	No Quantity							173003			0
S3	2016	2016	2016	2	0	2	Export	116	Cambodia	KHM	704	Viet Nam	VNM								68	NON-FERROUS METALS	1	No Quantity							562006			0
S3	2016	2016	2016	2	0	2	Export	116	Cambodia	KHM	764	Thailand	THA								68	NON-FERROUS METALS	1	No Quantity							127827			0
S3	2016	2016	2016	2	0	2	Export	116	Cambodia	KHM	842	USA	USA								68	NON-FERROUS METALS	1	No Quantity							1357754			0
S3	2016	2016	2016	2	0	2	Export	120	Cameroon	CMR	0	World	WLD								68	NON-FERROUS METALS	1	No Quantity							124300059			0
S3	2016	2016	2016	2	0	2	Export	120	Cameroon	CMR	56	Belgium	BEL								68	NON-FERROUS METALS	1	No Quantity							356894			0
S3	2016	2016	2016	2	0	2	Export	120	Cameroon	CMR	140	Central African Rep.	CAF								68	NON-FERROUS METALS	1	No Quantity							599258			0
S3	2016	2016	2016	2	0	2	Export	120	Cameroon	CMR	148	Chad	TCD								68	NON-FERROUS METALS	1	No Quantity							1983262			0
S3	2016	2016	2016	2	0	2	Export	120	Cameroon	CMR	156	China	CHN								68	NON-FERROUS METALS	1	No Quantity							1239292			0
S3	2016	2016	2016	2	0	2	Export	120	Cameroon	CMR	178	Congo	COG								68	NON-FERROUS METALS	1	No Quantity							2945473			0
S3	2016	2016	2016	2	0	2	Export	120	Cameroon	CMR	180	Dem. Rep. of the Congo	COD								68	NON-FERROUS METALS	1	No Quantity							607			0
S3	2016	2016	2016	2	0	2	Export	120	Cameroon	CMR	204	Benin	BEN								68	NON-FERROUS METALS	1	No Quantity							43205			0
S3	2016	2016	2016	2	0	2	Export	120	Cameroon	CMR	226	Equatorial Guinea	GNQ								68	NON-FERROUS METALS	1	No Quantity							318			0
S3	2016	2016	2016	2	0	2	Export	120	Cameroon	CMR	251	France	FRA								68	NON-FERROUS METALS	1	No Quantity							25415107			0
S3	2016	2016	2016	2	0	2	Export	120	Cameroon	CMR	266	Gabon	GAB								68	NON-FERROUS METALS	1	No Quantity							3482760			0
S3	2016	2016	2016	2	0	2	Export	120	Cameroon	CMR	381	Italy	ITA								68	NON-FERROUS METALS	1	No Quantity							79282768			0
S3	2016	2016	2016	2	0	2	Export	120	Cameroon	CMR	384	Côte d'Ivoire	CIV								68	NON-FERROUS METALS	1	No Quantity							201096			0
S3	2016	2016	2016	2	0	2	Export	120	Cameroon	CMR	392	Japan	JPN								68	NON-FERROUS METALS	1	No Quantity							39505			0
S3	2016	2016	2016	2	0	2	Export	120	Cameroon	CMR	410	Rep. of Korea	KOR								68	NON-FERROUS METALS	1	No Quantity							256234			0
S3	2016	2016	2016	2	0	2	Export	120	Cameroon	CMR	528	Netherlands	NLD								68	NON-FERROUS METALS	1	No Quantity							3571883			0
S3	2016	2016	2016	2	0	2	Export	120	Cameroon	CMR	566	Nigeria	NGA								68	NON-FERROUS METALS	1	No Quantity							166747			0
S3	2016	2016	2016	2	0	2	Export	120	Cameroon	CMR	620	Portugal	PRT								68	NON-FERROUS METALS	1	No Quantity							142351			0
S3	2016	2016	2016	2	0	2	Export	120	Cameroon	CMR	699	India	IND								68	NON-FERROUS METALS	1	No Quantity							1944597			0
S3	2016	2016	2016	2	0	2	Export	120	Cameroon	CMR	710	South Africa	ZAF								68	NON-FERROUS METALS	1	No Quantity							177			0
S3	2016	2016	2016	2	0	2	Export	120	Cameroon	CMR	724	Spain	ESP								68	NON-FERROUS METALS	1	No Quantity							1447786			0
S3	2016	2016	2016	2	0	2	Export	120	Cameroon	CMR	764	Thailand	THA								68	NON-FERROUS METALS	1	No Quantity							843963			0
S3	2016	2016	2016	2	0	2	Export	120	Cameroon	CMR	768	Togo	TGO								68	NON-FERROUS METALS	1	No Quantity							151319			0
S3	2016	2016	2016	2	0	2	Export	120	Cameroon	CMR	784	United Arab Emirates	ARE								68	NON-FERROUS METALS	1	No Quantity							185457			0
S3	2016	2016	2016	2	0	2	Export	116	Cambodia	KHM	0	World	WLD								69	METALS MANUFACTURES,NES	1	No Quantity							27040946			0
S3	2016	2016	2016	2	0	2	Export	116	Cambodia	KHM	36	Australia	AUS								69	METALS MANUFACTURES,NES	1	No Quantity							1287207			0
S3	2016	2016	2016	2	0	2	Export	116	Cambodia	KHM	50	Bangladesh	BGD								69	METALS MANUFACTURES,NES	1	No Quantity							67			0
S3	2016	2016	2016	2	0	2	Export	116	Cambodia	KHM	104	Myanmar	MMR								69	METALS MANUFACTURES,NES	1	No Quantity							94821			0
S3	2016	2016	2016	2	0	2	Export	116	Cambodia	KHM	124	Canada	CAN								69	METALS MANUFACTURES,NES	1	No Quantity							508092			0
S3	2016	2016	2016	2	0	2	Export	116	Cambodia	KHM	144	Sri Lanka	LKA								69	METALS MANUFACTURES,NES	1	No Quantity							15074			0
S3	2016	2016	2016	2	0	2	Export	116	Cambodia	KHM	156	China	CHN								69	METALS MANUFACTURES,NES	1	No Quantity							147343			0
S3	2016	2016	2016	2	0	2	Export	116	Cambodia	KHM	170	Colombia	COL								69	METALS MANUFACTURES,NES	1	No Quantity							2719			0
S3	2016	2016	2016	2	0	2	Export	116	Cambodia	KHM	231	Ethiopia	ETH								69	METALS MANUFACTURES,NES	1	No Quantity							100			0
S3	2016	2016	2016	2	0	2	Export	116	Cambodia	KHM	242	Fiji	FJI								69	METALS MANUFACTURES,NES	1	No Quantity							10017			0
S3	2016	2016	2016	2	0	2	Export	116	Cambodia	KHM	251	France	FRA								69	METALS MANUFACTURES,NES	1	No Quantity							143836			0
S3	2016	2016	2016	2	0	2	Export	116	Cambodia	KHM	276	Germany	DEU								69	METALS MANUFACTURES,NES	1	No Quantity							9206			0
S3	2016	2016	2016	2	0	2	Export	116	Cambodia	KHM	332	Haiti	HTI								69	METALS MANUFACTURES,NES	1	No Quantity							419			0
S3	2016	2016	2016	2	0	2	Export	116	Cambodia	KHM	344	China, Hong Kong SAR	HKG								69	METALS MANUFACTURES,NES	1	No Quantity							39954			0
S3	2016	2016	2016	2	0	2	Export	116	Cambodia	KHM	360	Indonesia	IDN								69	METALS MANUFACTURES,NES	1	No Quantity							410558			0
S3	2016	2016	2016	2	0	2	Export	116	Cambodia	KHM	381	Italy	ITA								69	METALS MANUFACTURES,NES	1	No Quantity							13659			0
S3	2016	2016	2016	2	0	2	Export	116	Cambodia	KHM	392	Japan	JPN								69	METALS MANUFACTURES,NES	1	No Quantity							532750			0
S3	2016	2016	2016	2	0	2	Export	116	Cambodia	KHM	410	Rep. of Korea	KOR								69	METALS MANUFACTURES,NES	1	No Quantity							45365			0
S3	2016	2016	2016	2	0	2	Export	116	Cambodia	KHM	458	Malaysia	MYS								69	METALS MANUFACTURES,NES	1	No Quantity							26559			0
S3	2016	2016	2016	2	0	2	Export	116	Cambodia	KHM	484	Mexico	MEX								69	METALS MANUFACTURES,NES	1	No Quantity							6007			0
S3	2016	2016	2016	2	0	2	Export	116	Cambodia	KHM	490	Other Asia, nes									69	METALS MANUFACTURES,NES	1	No Quantity							9769			0
S3	2016	2016	2016	2	0	2	Export	116	Cambodia	KHM	528	Netherlands	NLD								69	METALS MANUFACTURES,NES	1	No Quantity							17617			0
S3	2016	2016	2016	2	0	2	Export	116	Cambodia	KHM	554	New Zealand	NZL								69	METALS MANUFACTURES,NES	1	No Quantity							13222			0
S3	2016	2016	2016	2	0	2	Export	116	Cambodia	KHM	608	Philippines	PHL								69	METALS MANUFACTURES,NES	1	No Quantity							76284			0
S3	2016	2016	2016	2	0	2	Export	116	Cambodia	KHM	682	Saudi Arabia	SAU								69	METALS MANUFACTURES,NES	1	No Quantity							15874			0
S3	2016	2016	2016	2	0	2	Export	116	Cambodia	KHM	702	Singapore	SGP								69	METALS MANUFACTURES,NES	1	No Quantity							287111			0
S3	2016	2016	2016	2	0	2	Export	116	Cambodia	KHM	704	Viet Nam	VNM								69	METALS MANUFACTURES,NES	1	No Quantity							8947824			0
S3	2016	2016	2016	2	0	2	Export	116	Cambodia	KHM	710	South Africa	ZAF								69	METALS MANUFACTURES,NES	1	No Quantity							31371			0
S3	2016	2016	2016	2	0	2	Export	116	Cambodia	KHM	764	Thailand	THA								69	METALS MANUFACTURES,NES	1	No Quantity							4203581			0
S3	2016	2016	2016	2	0	2	Export	116	Cambodia	KHM	784	United Arab Emirates	ARE								69	METALS MANUFACTURES,NES	1	No Quantity							45018			0
S3	2016	2016	2016	2	0	2	Export	116	Cambodia	KHM	834	United Rep. of Tanzania	TZA								69	METALS MANUFACTURES,NES	1	No Quantity							860			0
S3	2016	2016	2016	2	0	2	Export	116	Cambodia	KHM	842	USA	USA								69	METALS MANUFACTURES,NES	1	No Quantity							10076639			0
S3	2016	2016	2016	2	0	2	Export	116	Cambodia	KHM	894	Zambia	ZMB								69	METALS MANUFACTURES,NES	1	No Quantity							599			0
S3	2016	2016	2016	2	0	2	Export	116	Cambodia	KHM	899	Areas, nes									69	METALS MANUFACTURES,NES	1	No Quantity							21425			0
S3	2016	2016	2016	2	0	2	Export	120	Cameroon	CMR	0	World	WLD								69	METALS MANUFACTURES,NES	1	No Quantity							10883802			0
S3	2016	2016	2016	2	0	2	Export	120	Cameroon	CMR	24	Angola	AGO								69	METALS MANUFACTURES,NES	1	No Quantity							280998			0
S3	2016	2016	2016	2	0	2	Export	120	Cameroon	CMR	56	Belgium	BEL								69	METALS MANUFACTURES,NES	1	No Quantity							4421			0
S3	2016	2016	2016	2	0	2	Export	120	Cameroon	CMR	124	Canada	CAN								69	METALS MANUFACTURES,NES	1	No Quantity							5897			0
S3	2016	2016	2016	2	0	2	Export	120	Cameroon	CMR	140	Central African Rep.	CAF								69	METALS MANUFACTURES,NES	1	No Quantity							2695715			0
S3	2016	2016	2016	2	0	2	Export	120	Cameroon	CMR	148	Chad	TCD								69	METALS MANUFACTURES,NES	1	No Quantity							1779499			0
S3	2016	2016	2016	2	0	2	Export	120	Cameroon	CMR	178	Congo	COG								69	METALS MANUFACTURES,NES	1	No Quantity							864199			0
S3	2016	2016	2016	2	0	2	Export	120	Cameroon	CMR	180	Dem. Rep. of the Congo	COD								69	METALS MANUFACTURES,NES	1	No Quantity							4446			0
S3	2016	2016	2016	2	0	2	Export	120	Cameroon	CMR	204	Benin	BEN								69	METALS MANUFACTURES,NES	1	No Quantity							7989			0
S3	2016	2016	2016	2	0	2	Export	120	Cameroon	CMR	226	Equatorial Guinea	GNQ								69	METALS MANUFACTURES,NES	1	No Quantity							112356			0
S3	2016	2016	2016	2	0	2	Export	120	Cameroon	CMR	251	France	FRA								69	METALS MANUFACTURES,NES	1	No Quantity							286814			0
S3	2016	2016	2016	2	0	2	Export	120	Cameroon	CMR	266	Gabon	GAB								69	METALS MANUFACTURES,NES	1	No Quantity							129558			0
S3	2016	2016	2016	2	0	2	Export	120	Cameroon	CMR	276	Germany	DEU								69	METALS MANUFACTURES,NES	1	No Quantity							1821			0
S3	2016	2016	2016	2	0	2	Export	120	Cameroon	CMR	288	Ghana	GHA								69	METALS MANUFACTURES,NES	1	No Quantity							244032			0
S3	2016	2016	2016	2	0	2	Export	120	Cameroon	CMR	376	Israel	ISR								69	METALS MANUFACTURES,NES	1	No Quantity							29426			0
S3	2016	2016	2016	2	0	2	Export	120	Cameroon	CMR	381	Italy	ITA								69	METALS MANUFACTURES,NES	1	No Quantity							4974			0
S3	2016	2016	2016	2	0	2	Export	120	Cameroon	CMR	384	Côte d'Ivoire	CIV								69	METALS MANUFACTURES,NES	1	No Quantity							56835			0
S3	2016	2016	2016	2	0	2	Export	120	Cameroon	CMR	410	Rep. of Korea	KOR								69	METALS MANUFACTURES,NES	1	No Quantity							122879			0
S3	2016	2016	2016	2	0	2	Export	120	Cameroon	CMR	450	Madagascar	MDG								69	METALS MANUFACTURES,NES	1	No Quantity							130627			0
S3	2016	2016	2016	2	0	2	Export	120	Cameroon	CMR	508	Mozambique	MOZ								69	METALS MANUFACTURES,NES	1	No Quantity							78439			0
S3	2016	2016	2016	2	0	2	Export	120	Cameroon	CMR	512	Oman	OMN								69	METALS MANUFACTURES,NES	1	No Quantity							7898			0
S3	2016	2016	2016	2	0	2	Export	120	Cameroon	CMR	528	Netherlands	NLD								69	METALS MANUFACTURES,NES	1	No Quantity							2072			0
S3	2016	2016	2016	2	0	2	Export	120	Cameroon	CMR	554	New Zealand	NZL								69	METALS MANUFACTURES,NES	1	No Quantity							5760			0
S3	2016	2016	2016	2	0	2	Export	120	Cameroon	CMR	566	Nigeria	NGA								69	METALS MANUFACTURES,NES	1	No Quantity							2532785			0
S3	2016	2016	2016	2	0	2	Export	120	Cameroon	CMR	579	Norway	NOR								69	METALS MANUFACTURES,NES	1	No Quantity							1718			0
S3	2016	2016	2016	2	0	2	Export	120	Cameroon	CMR	586	Pakistan	PAK								69	METALS MANUFACTURES,NES	1	No Quantity							1288			0
S3	2016	2016	2016	2	0	2	Export	120	Cameroon	CMR	620	Portugal	PRT								69	METALS MANUFACTURES,NES	1	No Quantity							3389			0
S3	2016	2016	2016	2	0	2	Export	120	Cameroon	CMR	642	Romania	ROU								69	METALS MANUFACTURES,NES	1	No Quantity							1433			0
S3	2016	2016	2016	2	0	2	Export	120	Cameroon	CMR	682	Saudi Arabia	SAU								69	METALS MANUFACTURES,NES	1	No Quantity							237600			0
S3	2016	2016	2016	2	0	2	Export	120	Cameroon	CMR	686	Senegal	SEN								69	METALS MANUFACTURES,NES	1	No Quantity							23920			0
S3	2016	2016	2016	2	0	2	Export	120	Cameroon	CMR	699	India	IND								69	METALS MANUFACTURES,NES	1	No Quantity							82283			0
S3	2016	2016	2016	2	0	2	Export	120	Cameroon	CMR	702	Singapore	SGP								69	METALS MANUFACTURES,NES	1	No Quantity							39378			0
S3	2016	2016	2016	2	0	2	Export	120	Cameroon	CMR	710	South Africa	ZAF								69	METALS MANUFACTURES,NES	1	No Quantity							296766			0
S3	2016	2016	2016	2	0	2	Export	120	Cameroon	CMR	764	Thailand	THA								69	METALS MANUFACTURES,NES	1	No Quantity							5553			0
S3	2016	2016	2016	2	0	2	Export	120	Cameroon	CMR	768	Togo	TGO								69	METALS MANUFACTURES,NES	1	No Quantity							5517			0
S3	2016	2016	2016	2	0	2	Export	120	Cameroon	CMR	784	United Arab Emirates	ARE								69	METALS MANUFACTURES,NES	1	No Quantity							193383			0
S3	2016	2016	2016	2	0	2	Export	120	Cameroon	CMR	818	Egypt	EGY								69	METALS MANUFACTURES,NES	1	No Quantity							135893			0
S3	2016	2016	2016	2	0	2	Export	120	Cameroon	CMR	826	United Kingdom	GBR								69	METALS MANUFACTURES,NES	1	No Quantity							47371			0
S3	2016	2016	2016	2	0	2	Export	120	Cameroon	CMR	842	USA	USA								69	METALS MANUFACTURES,NES	1	No Quantity							415293			0
S3	2016	2016	2016	2	0	2	Export	120	Cameroon	CMR	854	Burkina Faso	BFA								69	METALS MANUFACTURES,NES	1	No Quantity							3577			0
S3	2016	2016	2016	2	0	2	Export	116	Cambodia	KHM	0	World	WLD								71	POWER GENERATNG.MACHINES	1	No Quantity							27976711			0
S3	2016	2016	2016	2	0	2	Export	116	Cambodia	KHM	156	China	CHN								71	POWER GENERATNG.MACHINES	1	No Quantity							4667768			0
S3	2016	2016	2016	2	0	2	Export	116	Cambodia	KHM	242	Fiji	FJI								71	POWER GENERATNG.MACHINES	1	No Quantity							23941			0
S3	2016	2016	2016	2	0	2	Export	116	Cambodia	KHM	276	Germany	DEU								71	POWER GENERATNG.MACHINES	1	No Quantity							54606			0
S3	2016	2016	2016	2	0	2	Export	116	Cambodia	KHM	344	China, Hong Kong SAR	HKG								71	POWER GENERATNG.MACHINES	1	No Quantity							12708770			0
S3	2016	2016	2016	2	0	2	Export	116	Cambodia	KHM	360	Indonesia	IDN								71	POWER GENERATNG.MACHINES	1	No Quantity							187725			0
S3	2016	2016	2016	2	0	2	Export	116	Cambodia	KHM	392	Japan	JPN								71	POWER GENERATNG.MACHINES	1	No Quantity							824834			0
S3	2016	2016	2016	2	0	2	Export	116	Cambodia	KHM	410	Rep. of Korea	KOR								71	POWER GENERATNG.MACHINES	1	No Quantity							26886			0
S3	2016	2016	2016	2	0	2	Export	116	Cambodia	KHM	458	Malaysia	MYS								71	POWER GENERATNG.MACHINES	1	No Quantity							101917			0
S3	2016	2016	2016	2	0	2	Export	116	Cambodia	KHM	490	Other Asia, nes									71	POWER GENERATNG.MACHINES	1	No Quantity							103331			0
S3	2016	2016	2016	2	0	2	Export	116	Cambodia	KHM	608	Philippines	PHL								71	POWER GENERATNG.MACHINES	1	No Quantity							21			0
S3	2016	2016	2016	2	0	2	Export	116	Cambodia	KHM	626	Timor-Leste	TLS								71	POWER GENERATNG.MACHINES	1	No Quantity							29372			0
S3	2016	2016	2016	2	0	2	Export	116	Cambodia	KHM	702	Singapore	SGP								71	POWER GENERATNG.MACHINES	1	No Quantity							750749			0
S3	2016	2016	2016	2	0	2	Export	116	Cambodia	KHM	704	Viet Nam	VNM								71	POWER GENERATNG.MACHINES	1	No Quantity							200190			0
S3	2016	2016	2016	2	0	2	Export	116	Cambodia	KHM	710	South Africa	ZAF								71	POWER GENERATNG.MACHINES	1	No Quantity							50636			0
S3	2016	2016	2016	2	0	2	Export	116	Cambodia	KHM	764	Thailand	THA								71	POWER GENERATNG.MACHINES	1	No Quantity							8239642			0
S3	2016	2016	2016	2	0	2	Export	116	Cambodia	KHM	842	USA	USA								71	POWER GENERATNG.MACHINES	1	No Quantity							1829			0
S3	2016	2016	2016	2	0	2	Export	116	Cambodia	KHM	894	Zambia	ZMB								71	POWER GENERATNG.MACHINES	1	No Quantity							4492			0
S3	2016	2016	2016	2	0	2	Export	120	Cameroon	CMR	0	World	WLD								71	POWER GENERATNG.MACHINES	1	No Quantity							1600416			0
S3	2016	2016	2016	2	0	2	Export	120	Cameroon	CMR	32	Argentina	ARG								71	POWER GENERATNG.MACHINES	1	No Quantity							26376			0
S3	2016	2016	2016	2	0	2	Export	120	Cameroon	CMR	56	Belgium	BEL								71	POWER GENERATNG.MACHINES	1	No Quantity							2711			0
S3	2016	2016	2016	2	0	2	Export	120	Cameroon	CMR	124	Canada	CAN								71	POWER GENERATNG.MACHINES	1	No Quantity							50994			0
S3	2016	2016	2016	2	0	2	Export	120	Cameroon	CMR	140	Central African Rep.	CAF								71	POWER GENERATNG.MACHINES	1	No Quantity							236339			0
S3	2016	2016	2016	2	0	2	Export	120	Cameroon	CMR	148	Chad	TCD								71	POWER GENERATNG.MACHINES	1	No Quantity							72751			0
S3	2016	2016	2016	2	0	2	Export	120	Cameroon	CMR	178	Congo	COG								71	POWER GENERATNG.MACHINES	1	No Quantity							17534			0
S3	2016	2016	2016	2	0	2	Export	120	Cameroon	CMR	180	Dem. Rep. of the Congo	COD								71	POWER GENERATNG.MACHINES	1	No Quantity							1903			0
S3	2016	2016	2016	2	0	2	Export	120	Cameroon	CMR	203	Czechia	CZE								71	POWER GENERATNG.MACHINES	1	No Quantity							11572			0
S3	2016	2016	2016	2	0	2	Export	120	Cameroon	CMR	204	Benin	BEN								71	POWER GENERATNG.MACHINES	1	No Quantity							27473			0
S3	2016	2016	2016	2	0	2	Export	120	Cameroon	CMR	226	Equatorial Guinea	GNQ								71	POWER GENERATNG.MACHINES	1	No Quantity							97185			0
S3	2016	2016	2016	2	0	2	Export	120	Cameroon	CMR	231	Ethiopia	ETH								71	POWER GENERATNG.MACHINES	1	No Quantity							143			0
S3	2016	2016	2016	2	0	2	Export	120	Cameroon	CMR	251	France	FRA								71	POWER GENERATNG.MACHINES	1	No Quantity							89871			0
S3	2016	2016	2016	2	0	2	Export	120	Cameroon	CMR	266	Gabon	GAB								71	POWER GENERATNG.MACHINES	1	No Quantity							171294			0
S3	2016	2016	2016	2	0	2	Export	120	Cameroon	CMR	288	Ghana	GHA								71	POWER GENERATNG.MACHINES	1	No Quantity							2448			0
S3	2016	2016	2016	2	0	2	Export	120	Cameroon	CMR	300	Greece	GRC								71	POWER GENERATNG.MACHINES	1	No Quantity							1020			0
S3	2016	2016	2016	2	0	2	Export	120	Cameroon	CMR	376	Israel	ISR								71	POWER GENERATNG.MACHINES	1	No Quantity							75861			0
S3	2016	2016	2016	2	0	2	Export	120	Cameroon	CMR	381	Italy	ITA								71	POWER GENERATNG.MACHINES	1	No Quantity							111			0
S3	2016	2016	2016	2	0	2	Export	120	Cameroon	CMR	384	Côte d'Ivoire	CIV								71	POWER GENERATNG.MACHINES	1	No Quantity							122736			0
S3	2016	2016	2016	2	0	2	Export	120	Cameroon	CMR	504	Morocco	MAR								71	POWER GENERATNG.MACHINES	1	No Quantity							5704			0
S3	2016	2016	2016	2	0	2	Export	120	Cameroon	CMR	508	Mozambique	MOZ								71	POWER GENERATNG.MACHINES	1	No Quantity							306			0
S3	2016	2016	2016	2	0	2	Export	120	Cameroon	CMR	512	Oman	OMN								71	POWER GENERATNG.MACHINES	1	No Quantity							78700			0
S3	2016	2016	2016	2	0	2	Export	120	Cameroon	CMR	516	Namibia	NAM								71	POWER GENERATNG.MACHINES	1	No Quantity							840			0
S3	2016	2016	2016	2	0	2	Export	120	Cameroon	CMR	528	Netherlands	NLD								71	POWER GENERATNG.MACHINES	1	No Quantity							3771			0
S3	2016	2016	2016	2	0	2	Export	120	Cameroon	CMR	554	New Zealand	NZL								71	POWER GENERATNG.MACHINES	1	No Quantity							14245			0
S3	2016	2016	2016	2	0	2	Export	120	Cameroon	CMR	566	Nigeria	NGA								71	POWER GENERATNG.MACHINES	1	No Quantity							35739			0
S3	2016	2016	2016	2	0	2	Export	120	Cameroon	CMR	579	Norway	NOR								71	POWER GENERATNG.MACHINES	1	No Quantity							8051			0
S3	2016	2016	2016	2	0	2	Export	120	Cameroon	CMR	586	Pakistan	PAK								71	POWER GENERATNG.MACHINES	1	No Quantity							79			0
S3	2016	2016	2016	2	0	2	Export	120	Cameroon	CMR	634	Qatar	QAT								71	POWER GENERATNG.MACHINES	1	No Quantity							424			0
S3	2016	2016	2016	2	0	2	Export	120	Cameroon	CMR	642	Romania	ROU								71	POWER GENERATNG.MACHINES	1	No Quantity							7041			0
S3	2016	2016	2016	2	0	2	Export	120	Cameroon	CMR	682	Saudi Arabia	SAU								71	POWER GENERATNG.MACHINES	1	No Quantity							5430			0
S3	2016	2016	2016	2	0	2	Export	120	Cameroon	CMR	699	India	IND								71	POWER GENERATNG.MACHINES	1	No Quantity							16357			0
S3	2016	2016	2016	2	0	2	Export	120	Cameroon	CMR	752	Sweden	SWE								71	POWER GENERATNG.MACHINES	1	No Quantity							3245			0
S3	2016	2016	2016	2	0	2	Export	120	Cameroon	CMR	764	Thailand	THA								71	POWER GENERATNG.MACHINES	1	No Quantity							494			0
S3	2016	2016	2016	2	0	2	Export	120	Cameroon	CMR	768	Togo	TGO								71	POWER GENERATNG.MACHINES	1	No Quantity							14466			0
S3	2016	2016	2016	2	0	2	Export	120	Cameroon	CMR	784	United Arab Emirates	ARE								71	POWER GENERATNG.MACHINES	1	No Quantity							12341			0
S3	2016	2016	2016	2	0	2	Export	120	Cameroon	CMR	834	United Rep. of Tanzania	TZA								71	POWER GENERATNG.MACHINES	1	No Quantity							51			0
S3	2016	2016	2016	2	0	2	Export	120	Cameroon	CMR	842	USA	USA								71	POWER GENERATNG.MACHINES	1	No Quantity							384811			0
S3	2016	2016	2016	2	0	2	Export	116	Cambodia	KHM	0	World	WLD								72	SPECIAL.INDUST.MACHINERY	1	No Quantity							15132964			0
S3	2016	2016	2016	2	0	2	Export	116	Cambodia	KHM	50	Bangladesh	BGD								72	SPECIAL.INDUST.MACHINERY	1	No Quantity							221215			0
S3	2016	2016	2016	2	0	2	Export	116	Cambodia	KHM	56	Belgium	BEL								72	SPECIAL.INDUST.MACHINERY	1	No Quantity							44230			0
S3	2016	2016	2016	2	0	2	Export	116	Cambodia	KHM	90	Solomon Isds	SLB								72	SPECIAL.INDUST.MACHINERY	1	No Quantity							8002			0
S3	2016	2016	2016	2	0	2	Export	116	Cambodia	KHM	104	Myanmar	MMR								72	SPECIAL.INDUST.MACHINERY	1	No Quantity							549212			0
S3	2016	2016	2016	2	0	2	Export	116	Cambodia	KHM	112	Belarus	BLR								72	SPECIAL.INDUST.MACHINERY	1	No Quantity							133608			0
S3	2016	2016	2016	2	0	2	Export	116	Cambodia	KHM	144	Sri Lanka	LKA								72	SPECIAL.INDUST.MACHINERY	1	No Quantity							108072			0
S3	2016	2016	2016	2	0	2	Export	116	Cambodia	KHM	156	China	CHN								72	SPECIAL.INDUST.MACHINERY	1	No Quantity							2937972			0
S3	2016	2016	2016	2	0	2	Export	116	Cambodia	KHM	251	France	FRA								72	SPECIAL.INDUST.MACHINERY	1	No Quantity							107473			0
S3	2016	2016	2016	2	0	2	Export	116	Cambodia	KHM	332	Haiti	HTI								72	SPECIAL.INDUST.MACHINERY	1	No Quantity							167916			0
S3	2016	2016	2016	2	0	2	Export	116	Cambodia	KHM	344	China, Hong Kong SAR	HKG								72	SPECIAL.INDUST.MACHINERY	1	No Quantity							1361177			0
S3	2016	2016	2016	2	0	2	Export	116	Cambodia	KHM	360	Indonesia	IDN								72	SPECIAL.INDUST.MACHINERY	1	No Quantity							1358986			0
S3	2016	2016	2016	2	0	2	Export	116	Cambodia	KHM	381	Italy	ITA								72	SPECIAL.INDUST.MACHINERY	1	No Quantity							9001			0
S3	2016	2016	2016	2	0	2	Export	116	Cambodia	KHM	392	Japan	JPN								72	SPECIAL.INDUST.MACHINERY	1	No Quantity							431879			0
S3	2016	2016	2016	2	0	2	Export	116	Cambodia	KHM	400	Jordan	JOR								72	SPECIAL.INDUST.MACHINERY	1	No Quantity							1359			0
S3	2016	2016	2016	2	0	2	Export	116	Cambodia	KHM	410	Rep. of Korea	KOR								72	SPECIAL.INDUST.MACHINERY	1	No Quantity							738637			0
S3	2016	2016	2016	2	0	2	Export	116	Cambodia	KHM	418	Lao People's Dem. Rep.	LAO								72	SPECIAL.INDUST.MACHINERY	1	No Quantity							606185			0
S3	2016	2016	2016	2	0	2	Export	116	Cambodia	KHM	458	Malaysia	MYS								72	SPECIAL.INDUST.MACHINERY	1	No Quantity							245099			0
S3	2016	2016	2016	2	0	2	Export	116	Cambodia	KHM	466	Mali	MLI								72	SPECIAL.INDUST.MACHINERY	1	No Quantity							1602			0
S3	2016	2016	2016	2	0	2	Export	116	Cambodia	KHM	484	Mexico	MEX								72	SPECIAL.INDUST.MACHINERY	1	No Quantity							65028			0
S3	2016	2016	2016	2	0	2	Export	116	Cambodia	KHM	490	Other Asia, nes									72	SPECIAL.INDUST.MACHINERY	1	No Quantity							694143			0
S3	2016	2016	2016	2	0	2	Export	116	Cambodia	KHM	528	Netherlands	NLD								72	SPECIAL.INDUST.MACHINERY	1	No Quantity							294			0
S3	2016	2016	2016	2	0	2	Export	116	Cambodia	KHM	598	Papua New Guinea	PNG								72	SPECIAL.INDUST.MACHINERY	1	No Quantity							78012			0
S3	2016	2016	2016	2	0	2	Export	116	Cambodia	KHM	608	Philippines	PHL								72	SPECIAL.INDUST.MACHINERY	1	No Quantity							197680			0
S3	2016	2016	2016	2	0	2	Export	116	Cambodia	KHM	699	India	IND								72	SPECIAL.INDUST.MACHINERY	1	No Quantity							44076			0
S3	2016	2016	2016	2	0	2	Export	116	Cambodia	KHM	702	Singapore	SGP								72	SPECIAL.INDUST.MACHINERY	1	No Quantity							715287			0
S3	2016	2016	2016	2	0	2	Export	116	Cambodia	KHM	704	Viet Nam	VNM								72	SPECIAL.INDUST.MACHINERY	1	No Quantity							4014158			0
S3	2016	2016	2016	2	0	2	Export	116	Cambodia	KHM	710	South Africa	ZAF								72	SPECIAL.INDUST.MACHINERY	1	No Quantity							2353			0
S3	2016	2016	2016	2	0	2	Export	116	Cambodia	KHM	764	Thailand	THA								72	SPECIAL.INDUST.MACHINERY	1	No Quantity							188148			0
S3	2016	2016	2016	2	0	2	Export	116	Cambodia	KHM	842	USA	USA								72	SPECIAL.INDUST.MACHINERY	1	No Quantity							80163			0
S3	2016	2016	2016	2	0	2	Export	116	Cambodia	KHM	899	Areas, nes									72	SPECIAL.INDUST.MACHINERY	1	No Quantity							21998			0
S3	2016	2016	2016	2	0	2	Export	120	Cameroon	CMR	0	World	WLD								72	SPECIAL.INDUST.MACHINERY	1	No Quantity							11890015			0
S3	2016	2016	2016	2	0	2	Export	120	Cameroon	CMR	12	Algeria	DZA								72	SPECIAL.INDUST.MACHINERY	1	No Quantity							792453			0
S3	2016	2016	2016	2	0	2	Export	120	Cameroon	CMR	24	Angola	AGO								72	SPECIAL.INDUST.MACHINERY	1	No Quantity							3508			0
S3	2016	2016	2016	2	0	2	Export	120	Cameroon	CMR	31	Azerbaijan	AZE								72	SPECIAL.INDUST.MACHINERY	1	No Quantity							164775			0
S3	2016	2016	2016	2	0	2	Export	120	Cameroon	CMR	56	Belgium	BEL								72	SPECIAL.INDUST.MACHINERY	1	No Quantity							12530			0
S3	2016	2016	2016	2	0	2	Export	120	Cameroon	CMR	96	Brunei Darussalam	BRN								72	SPECIAL.INDUST.MACHINERY	1	No Quantity							5019			0
S3	2016	2016	2016	2	0	2	Export	120	Cameroon	CMR	100	Bulgaria	BGR								72	SPECIAL.INDUST.MACHINERY	1	No Quantity							70821			0
S3	2016	2016	2016	2	0	2	Export	120	Cameroon	CMR	140	Central African Rep.	CAF								72	SPECIAL.INDUST.MACHINERY	1	No Quantity							1534737			0
S3	2016	2016	2016	2	0	2	Export	120	Cameroon	CMR	148	Chad	TCD								72	SPECIAL.INDUST.MACHINERY	1	No Quantity							561402			0
S3	2016	2016	2016	2	0	2	Export	120	Cameroon	CMR	156	China	CHN								72	SPECIAL.INDUST.MACHINERY	1	No Quantity							7547			0
S3	2016	2016	2016	2	0	2	Export	120	Cameroon	CMR	178	Congo	COG								72	SPECIAL.INDUST.MACHINERY	1	No Quantity							637831			0
S3	2016	2016	2016	2	0	2	Export	120	Cameroon	CMR	226	Equatorial Guinea	GNQ								72	SPECIAL.INDUST.MACHINERY	1	No Quantity							368854			0
S3	2016	2016	2016	2	0	2	Export	120	Cameroon	CMR	231	Ethiopia	ETH								72	SPECIAL.INDUST.MACHINERY	1	No Quantity							3710			0
S3	2016	2016	2016	2	0	2	Export	120	Cameroon	CMR	246	Finland	FIN								72	SPECIAL.INDUST.MACHINERY	1	No Quantity							221			0
S3	2016	2016	2016	2	0	2	Export	120	Cameroon	CMR	251	France	FRA								72	SPECIAL.INDUST.MACHINERY	1	No Quantity							315209			0
S3	2016	2016	2016	2	0	2	Export	120	Cameroon	CMR	266	Gabon	GAB								72	SPECIAL.INDUST.MACHINERY	1	No Quantity							683285			0
S3	2016	2016	2016	2	0	2	Export	120	Cameroon	CMR	276	Germany	DEU								72	SPECIAL.INDUST.MACHINERY	1	No Quantity							13258			0
S3	2016	2016	2016	2	0	2	Export	120	Cameroon	CMR	288	Ghana	GHA								72	SPECIAL.INDUST.MACHINERY	1	No Quantity							2420202			0
S3	2016	2016	2016	2	0	2	Export	120	Cameroon	CMR	360	Indonesia	IDN								72	SPECIAL.INDUST.MACHINERY	1	No Quantity							2345			0
S3	2016	2016	2016	2	0	2	Export	120	Cameroon	CMR	368	Iraq	IRQ								72	SPECIAL.INDUST.MACHINERY	1	No Quantity							1122			0
S3	2016	2016	2016	2	0	2	Export	120	Cameroon	CMR	376	Israel	ISR								72	SPECIAL.INDUST.MACHINERY	1	No Quantity							16446			0
S3	2016	2016	2016	2	0	2	Export	120	Cameroon	CMR	381	Italy	ITA								72	SPECIAL.INDUST.MACHINERY	1	No Quantity							17934			0
S3	2016	2016	2016	2	0	2	Export	120	Cameroon	CMR	384	Côte d'Ivoire	CIV								72	SPECIAL.INDUST.MACHINERY	1	No Quantity							281646			0
S3	2016	2016	2016	2	0	2	Export	120	Cameroon	CMR	388	Jamaica	JAM								72	SPECIAL.INDUST.MACHINERY	1	No Quantity							19378			0
S3	2016	2016	2016	2	0	2	Export	120	Cameroon	CMR	414	Kuwait	KWT								72	SPECIAL.INDUST.MACHINERY	1	No Quantity							114845			0
S3	2016	2016	2016	2	0	2	Export	120	Cameroon	CMR	458	Malaysia	MYS								72	SPECIAL.INDUST.MACHINERY	1	No Quantity							132			0
S3	2016	2016	2016	2	0	2	Export	120	Cameroon	CMR	478	Mauritania	MRT								72	SPECIAL.INDUST.MACHINERY	1	No Quantity							41494			0
S3	2016	2016	2016	2	0	2	Export	120	Cameroon	CMR	508	Mozambique	MOZ								72	SPECIAL.INDUST.MACHINERY	1	No Quantity							38740			0
S3	2016	2016	2016	2	0	2	Export	120	Cameroon	CMR	512	Oman	OMN								72	SPECIAL.INDUST.MACHINERY	1	No Quantity							168324			0
S3	2016	2016	2016	2	0	2	Export	120	Cameroon	CMR	528	Netherlands	NLD								72	SPECIAL.INDUST.MACHINERY	1	No Quantity							613221			0
S3	2016	2016	2016	2	0	2	Export	120	Cameroon	CMR	554	New Zealand	NZL								72	SPECIAL.INDUST.MACHINERY	1	No Quantity							283432			0
S3	2016	2016	2016	2	0	2	Export	120	Cameroon	CMR	566	Nigeria	NGA								72	SPECIAL.INDUST.MACHINERY	1	No Quantity							523543			0
S3	2016	2016	2016	2	0	2	Export	120	Cameroon	CMR	579	Norway	NOR								72	SPECIAL.INDUST.MACHINERY	1	No Quantity							1036			0
S3	2016	2016	2016	2	0	2	Export	120	Cameroon	CMR	586	Pakistan	PAK								72	SPECIAL.INDUST.MACHINERY	1	No Quantity							63356			0
S3	2016	2016	2016	2	0	2	Export	120	Cameroon	CMR	642	Romania	ROU								72	SPECIAL.INDUST.MACHINERY	1	No Quantity							795			0
S3	2016	2016	2016	2	0	2	Export	120	Cameroon	CMR	643	Russian Federation	RUS								72	SPECIAL.INDUST.MACHINERY	1	No Quantity							43293			0
S3	2016	2016	2016	2	0	2	Export	120	Cameroon	CMR	678	Sao Tome and Principe	STP								72	SPECIAL.INDUST.MACHINERY	1	No Quantity							4214			0
S3	2016	2016	2016	2	0	2	Export	120	Cameroon	CMR	682	Saudi Arabia	SAU								72	SPECIAL.INDUST.MACHINERY	1	No Quantity							39639			0
S3	2016	2016	2016	2	0	2	Export	120	Cameroon	CMR	686	Senegal	SEN								72	SPECIAL.INDUST.MACHINERY	1	No Quantity							145802			0
S3	2016	2016	2016	2	0	2	Export	120	Cameroon	CMR	699	India	IND								72	SPECIAL.INDUST.MACHINERY	1	No Quantity							15733			0
S3	2016	2016	2016	2	0	2	Export	120	Cameroon	CMR	702	Singapore	SGP								72	SPECIAL.INDUST.MACHINERY	1	No Quantity							19952			0
S3	2016	2016	2016	2	0	2	Export	120	Cameroon	CMR	710	South Africa	ZAF								72	SPECIAL.INDUST.MACHINERY	1	No Quantity							85781			0
S3	2016	2016	2016	2	0	2	Export	120	Cameroon	CMR	752	Sweden	SWE								72	SPECIAL.INDUST.MACHINERY	1	No Quantity							2529			0
S3	2016	2016	2016	2	0	2	Export	120	Cameroon	CMR	768	Togo	TGO								72	SPECIAL.INDUST.MACHINERY	1	No Quantity							92705			0
S3	2016	2016	2016	2	0	2	Export	120	Cameroon	CMR	780	Trinidad and Tobago	TTO								72	SPECIAL.INDUST.MACHINERY	1	No Quantity							9224			0
S3	2016	2016	2016	2	0	2	Export	120	Cameroon	CMR	784	United Arab Emirates	ARE								72	SPECIAL.INDUST.MACHINERY	1	No Quantity							665645			0
S3	2016	2016	2016	2	0	2	Export	120	Cameroon	CMR	788	Tunisia	TUN								72	SPECIAL.INDUST.MACHINERY	1	No Quantity							685			0
S3	2016	2016	2016	2	0	2	Export	120	Cameroon	CMR	792	Turkey	TUR								72	SPECIAL.INDUST.MACHINERY	1	No Quantity							1547			0
S3	2016	2016	2016	2	0	2	Export	120	Cameroon	CMR	818	Egypt	EGY								72	SPECIAL.INDUST.MACHINERY	1	No Quantity							151780			0
S3	2016	2016	2016	2	0	2	Export	120	Cameroon	CMR	826	United Kingdom	GBR								72	SPECIAL.INDUST.MACHINERY	1	No Quantity							66871			0
S3	2016	2016	2016	2	0	2	Export	120	Cameroon	CMR	834	United Rep. of Tanzania	TZA								72	SPECIAL.INDUST.MACHINERY	1	No Quantity							20127			0
S3	2016	2016	2016	2	0	2	Export	120	Cameroon	CMR	842	USA	USA								72	SPECIAL.INDUST.MACHINERY	1	No Quantity							741337			0
S3	2016	2016	2016	2	0	2	Export	116	Cambodia	KHM	0	World	WLD								73	METALWORKING MACHINERY	1	No Quantity							5271529			0
S3	2016	2016	2016	2	0	2	Export	116	Cambodia	KHM	36	Australia	AUS								73	METALWORKING MACHINERY	1	No Quantity							23700			0
S3	2016	2016	2016	2	0	2	Export	116	Cambodia	KHM	104	Myanmar	MMR								73	METALWORKING MACHINERY	1	No Quantity							4460			0
S3	2016	2016	2016	2	0	2	Export	116	Cambodia	KHM	144	Sri Lanka	LKA								73	METALWORKING MACHINERY	1	No Quantity							1320			0
S3	2016	2016	2016	2	0	2	Export	116	Cambodia	KHM	156	China	CHN								73	METALWORKING MACHINERY	1	No Quantity							418385			0
S3	2016	2016	2016	2	0	2	Export	116	Cambodia	KHM	332	Haiti	HTI								73	METALWORKING MACHINERY	1	No Quantity							442			0
S3	2016	2016	2016	2	0	2	Export	116	Cambodia	KHM	344	China, Hong Kong SAR	HKG								73	METALWORKING MACHINERY	1	No Quantity							267780			0
S3	2016	2016	2016	2	0	2	Export	116	Cambodia	KHM	360	Indonesia	IDN								73	METALWORKING MACHINERY	1	No Quantity							137340			0
S3	2016	2016	2016	2	0	2	Export	116	Cambodia	KHM	392	Japan	JPN								73	METALWORKING MACHINERY	1	No Quantity							1767420			0
S3	2016	2016	2016	2	0	2	Export	116	Cambodia	KHM	458	Malaysia	MYS								73	METALWORKING MACHINERY	1	No Quantity							1417			0
S3	2016	2016	2016	2	0	2	Export	116	Cambodia	KHM	490	Other Asia, nes									73	METALWORKING MACHINERY	1	No Quantity							144105			0
S3	2016	2016	2016	2	0	2	Export	116	Cambodia	KHM	608	Philippines	PHL								73	METALWORKING MACHINERY	1	No Quantity							56177			0
S3	2016	2016	2016	2	0	2	Export	116	Cambodia	KHM	702	Singapore	SGP								73	METALWORKING MACHINERY	1	No Quantity							18219			0
S3	2016	2016	2016	2	0	2	Export	116	Cambodia	KHM	704	Viet Nam	VNM								73	METALWORKING MACHINERY	1	No Quantity							599324			0
S3	2016	2016	2016	2	0	2	Export	116	Cambodia	KHM	764	Thailand	THA								73	METALWORKING MACHINERY	1	No Quantity							1815772			0
S3	2016	2016	2016	2	0	2	Export	116	Cambodia	KHM	842	USA	USA								73	METALWORKING MACHINERY	1	No Quantity							15668			0
S3	2016	2016	2016	2	0	2	Export	120	Cameroon	CMR	0	World	WLD								73	METALWORKING MACHINERY	1	No Quantity							71793			0
S3	2016	2016	2016	2	0	2	Export	120	Cameroon	CMR	140	Central African Rep.	CAF								73	METALWORKING MACHINERY	1	No Quantity							42614			0
S3	2016	2016	2016	2	0	2	Export	120	Cameroon	CMR	148	Chad	TCD								73	METALWORKING MACHINERY	1	No Quantity							4385			0
S3	2016	2016	2016	2	0	2	Export	120	Cameroon	CMR	178	Congo	COG								73	METALWORKING MACHINERY	1	No Quantity							5107			0
S3	2016	2016	2016	2	0	2	Export	120	Cameroon	CMR	251	France	FRA								73	METALWORKING MACHINERY	1	No Quantity							480			0
S3	2016	2016	2016	2	0	2	Export	120	Cameroon	CMR	381	Italy	ITA								73	METALWORKING MACHINERY	1	No Quantity							404			0
S3	2016	2016	2016	2	0	2	Export	120	Cameroon	CMR	554	New Zealand	NZL								73	METALWORKING MACHINERY	1	No Quantity							1787			0
S3	2016	2016	2016	2	0	2	Export	120	Cameroon	CMR	620	Portugal	PRT								73	METALWORKING MACHINERY	1	No Quantity							9671			0
S3	2016	2016	2016	2	0	2	Export	120	Cameroon	CMR	642	Romania	ROU								73	METALWORKING MACHINERY	1	No Quantity							41			0
S3	2016	2016	2016	2	0	2	Export	120	Cameroon	CMR	682	Saudi Arabia	SAU								73	METALWORKING MACHINERY	1	No Quantity							1594			0
S3	2016	2016	2016	2	0	2	Export	120	Cameroon	CMR	768	Togo	TGO								73	METALWORKING MACHINERY	1	No Quantity							398			0
S3	2016	2016	2016	2	0	2	Export	120	Cameroon	CMR	784	United Arab Emirates	ARE								73	METALWORKING MACHINERY	1	No Quantity							5314			0
S3	2016	2016	2016	2	0	2	Export	116	Cambodia	KHM	0	World	WLD								74	GENERAL INDUSTL.MACH.NES	1	No Quantity							5958440			0
S3	2016	2016	2016	2	0	2	Export	116	Cambodia	KHM	36	Australia	AUS								74	GENERAL INDUSTL.MACH.NES	1	No Quantity							28017			0
S3	2016	2016	2016	2	0	2	Export	116	Cambodia	KHM	100	Bulgaria	BGR								74	GENERAL INDUSTL.MACH.NES	1	No Quantity							582436			0
S3	2016	2016	2016	2	0	2	Export	116	Cambodia	KHM	104	Myanmar	MMR								74	GENERAL INDUSTL.MACH.NES	1	No Quantity							1271			0
S3	2016	2016	2016	2	0	2	Export	116	Cambodia	KHM	156	China	CHN								74	GENERAL INDUSTL.MACH.NES	1	No Quantity							165483			0
S3	2016	2016	2016	2	0	2	Export	116	Cambodia	KHM	208	Denmark	DNK								74	GENERAL INDUSTL.MACH.NES	1	No Quantity							162291			0
S3	2016	2016	2016	2	0	2	Export	116	Cambodia	KHM	246	Finland	FIN								74	GENERAL INDUSTL.MACH.NES	1	No Quantity							115262			0
S3	2016	2016	2016	2	0	2	Export	116	Cambodia	KHM	251	France	FRA								74	GENERAL INDUSTL.MACH.NES	1	No Quantity							82485			0
S3	2016	2016	2016	2	0	2	Export	116	Cambodia	KHM	276	Germany	DEU								74	GENERAL INDUSTL.MACH.NES	1	No Quantity							50045			0
S3	2016	2016	2016	2	0	2	Export	116	Cambodia	KHM	288	Ghana	GHA								74	GENERAL INDUSTL.MACH.NES	1	No Quantity							2621			0
S3	2016	2016	2016	2	0	2	Export	116	Cambodia	KHM	300	Greece	GRC								74	GENERAL INDUSTL.MACH.NES	1	No Quantity							13983			0
S3	2016	2016	2016	2	0	2	Export	116	Cambodia	KHM	332	Haiti	HTI								74	GENERAL INDUSTL.MACH.NES	1	No Quantity							10766			0
S3	2016	2016	2016	2	0	2	Export	116	Cambodia	KHM	344	China, Hong Kong SAR	HKG								74	GENERAL INDUSTL.MACH.NES	1	No Quantity							1703481			0
S3	2016	2016	2016	2	0	2	Export	116	Cambodia	KHM	348	Hungary	HUN								74	GENERAL INDUSTL.MACH.NES	1	No Quantity							416			0
S3	2016	2016	2016	2	0	2	Export	116	Cambodia	KHM	360	Indonesia	IDN								74	GENERAL INDUSTL.MACH.NES	1	No Quantity							77301			0
S3	2016	2016	2016	2	0	2	Export	116	Cambodia	KHM	381	Italy	ITA								74	GENERAL INDUSTL.MACH.NES	1	No Quantity							213909			0
S3	2016	2016	2016	2	0	2	Export	116	Cambodia	KHM	392	Japan	JPN								74	GENERAL INDUSTL.MACH.NES	1	No Quantity							1369353			0
S3	2016	2016	2016	2	0	2	Export	116	Cambodia	KHM	410	Rep. of Korea	KOR								74	GENERAL INDUSTL.MACH.NES	1	No Quantity							9484			0
S3	2016	2016	2016	2	0	2	Export	116	Cambodia	KHM	418	Lao People's Dem. Rep.	LAO								74	GENERAL INDUSTL.MACH.NES	1	No Quantity							14556			0
S3	2016	2016	2016	2	0	2	Export	116	Cambodia	KHM	458	Malaysia	MYS								74	GENERAL INDUSTL.MACH.NES	1	No Quantity							63630			0
S3	2016	2016	2016	2	0	2	Export	116	Cambodia	KHM	484	Mexico	MEX								74	GENERAL INDUSTL.MACH.NES	1	No Quantity							89808			0
S3	2016	2016	2016	2	0	2	Export	116	Cambodia	KHM	490	Other Asia, nes									74	GENERAL INDUSTL.MACH.NES	1	No Quantity							103054			0
S3	2016	2016	2016	2	0	2	Export	116	Cambodia	KHM	528	Netherlands	NLD								74	GENERAL INDUSTL.MACH.NES	1	No Quantity							54678			0
S3	2016	2016	2016	2	0	2	Export	116	Cambodia	KHM	608	Philippines	PHL								74	GENERAL INDUSTL.MACH.NES	1	No Quantity							30119			0
S3	2016	2016	2016	2	0	2	Export	116	Cambodia	KHM	620	Portugal	PRT								74	GENERAL INDUSTL.MACH.NES	1	No Quantity							28131			0
S3	2016	2016	2016	2	0	2	Export	116	Cambodia	KHM	699	India	IND								74	GENERAL INDUSTL.MACH.NES	1	No Quantity							2507			0
S3	2016	2016	2016	2	0	2	Export	116	Cambodia	KHM	702	Singapore	SGP								74	GENERAL INDUSTL.MACH.NES	1	No Quantity							7838			0
S3	2016	2016	2016	2	0	2	Export	116	Cambodia	KHM	704	Viet Nam	VNM								74	GENERAL INDUSTL.MACH.NES	1	No Quantity							134966			0
S3	2016	2016	2016	2	0	2	Export	116	Cambodia	KHM	710	South Africa	ZAF								74	GENERAL INDUSTL.MACH.NES	1	No Quantity							19423			0
S3	2016	2016	2016	2	0	2	Export	116	Cambodia	KHM	724	Spain	ESP								74	GENERAL INDUSTL.MACH.NES	1	No Quantity							603744			0
S3	2016	2016	2016	2	0	2	Export	116	Cambodia	KHM	764	Thailand	THA								74	GENERAL INDUSTL.MACH.NES	1	No Quantity							88048			0
S3	2016	2016	2016	2	0	2	Export	116	Cambodia	KHM	826	United Kingdom	GBR								74	GENERAL INDUSTL.MACH.NES	1	No Quantity							129333			0
S3	2016	2016	2016	2	0	2	Export	120	Cameroon	CMR	0	World	WLD								74	GENERAL INDUSTL.MACH.NES	1	No Quantity							4197130			0
S3	2016	2016	2016	2	0	2	Export	120	Cameroon	CMR	12	Algeria	DZA								74	GENERAL INDUSTL.MACH.NES	1	No Quantity							6376			0
S3	2016	2016	2016	2	0	2	Export	120	Cameroon	CMR	56	Belgium	BEL								74	GENERAL INDUSTL.MACH.NES	1	No Quantity							12807			0
S3	2016	2016	2016	2	0	2	Export	120	Cameroon	CMR	140	Central African Rep.	CAF								74	GENERAL INDUSTL.MACH.NES	1	No Quantity							296831			0
S3	2016	2016	2016	2	0	2	Export	120	Cameroon	CMR	148	Chad	TCD								74	GENERAL INDUSTL.MACH.NES	1	No Quantity							325165			0
S3	2016	2016	2016	2	0	2	Export	120	Cameroon	CMR	178	Congo	COG								74	GENERAL INDUSTL.MACH.NES	1	No Quantity							171000			0
S3	2016	2016	2016	2	0	2	Export	120	Cameroon	CMR	180	Dem. Rep. of the Congo	COD								74	GENERAL INDUSTL.MACH.NES	1	No Quantity							8884			0
S3	2016	2016	2016	2	0	2	Export	120	Cameroon	CMR	204	Benin	BEN								74	GENERAL INDUSTL.MACH.NES	1	No Quantity							14515			0
S3	2016	2016	2016	2	0	2	Export	120	Cameroon	CMR	226	Equatorial Guinea	GNQ								74	GENERAL INDUSTL.MACH.NES	1	No Quantity							2380			0
S3	2016	2016	2016	2	0	2	Export	120	Cameroon	CMR	251	France	FRA								74	GENERAL INDUSTL.MACH.NES	1	No Quantity							665363			0
S3	2016	2016	2016	2	0	2	Export	120	Cameroon	CMR	266	Gabon	GAB								74	GENERAL INDUSTL.MACH.NES	1	No Quantity							31524			0
S3	2016	2016	2016	2	0	2	Export	120	Cameroon	CMR	276	Germany	DEU								74	GENERAL INDUSTL.MACH.NES	1	No Quantity							177757			0
S3	2016	2016	2016	2	0	2	Export	120	Cameroon	CMR	288	Ghana	GHA								74	GENERAL INDUSTL.MACH.NES	1	No Quantity							178852			0
S3	2016	2016	2016	2	0	2	Export	120	Cameroon	CMR	381	Italy	ITA								74	GENERAL INDUSTL.MACH.NES	1	No Quantity							868			0
S3	2016	2016	2016	2	0	2	Export	120	Cameroon	CMR	384	Côte d'Ivoire	CIV								74	GENERAL INDUSTL.MACH.NES	1	No Quantity							539697			0
S3	2016	2016	2016	2	0	2	Export	120	Cameroon	CMR	392	Japan	JPN								74	GENERAL INDUSTL.MACH.NES	1	No Quantity							637			0
S3	2016	2016	2016	2	0	2	Export	120	Cameroon	CMR	404	Kenya	KEN								74	GENERAL INDUSTL.MACH.NES	1	No Quantity							272			0
S3	2016	2016	2016	2	0	2	Export	120	Cameroon	CMR	414	Kuwait	KWT								74	GENERAL INDUSTL.MACH.NES	1	No Quantity							22876			0
S3	2016	2016	2016	2	0	2	Export	120	Cameroon	CMR	470	Malta	MLT								74	GENERAL INDUSTL.MACH.NES	1	No Quantity							2156			0
S3	2016	2016	2016	2	0	2	Export	120	Cameroon	CMR	484	Mexico	MEX								74	GENERAL INDUSTL.MACH.NES	1	No Quantity							2700			0
S3	2016	2016	2016	2	0	2	Export	120	Cameroon	CMR	508	Mozambique	MOZ								74	GENERAL INDUSTL.MACH.NES	1	No Quantity							1995			0
S3	2016	2016	2016	2	0	2	Export	120	Cameroon	CMR	512	Oman	OMN								74	GENERAL INDUSTL.MACH.NES	1	No Quantity							13814			0
S3	2016	2016	2016	2	0	2	Export	120	Cameroon	CMR	516	Namibia	NAM								74	GENERAL INDUSTL.MACH.NES	1	No Quantity							143			0
S3	2016	2016	2016	2	0	2	Export	120	Cameroon	CMR	528	Netherlands	NLD								74	GENERAL INDUSTL.MACH.NES	1	No Quantity							2033			0
S3	2016	2016	2016	2	0	2	Export	120	Cameroon	CMR	554	New Zealand	NZL								74	GENERAL INDUSTL.MACH.NES	1	No Quantity							16567			0
S3	2016	2016	2016	2	0	2	Export	120	Cameroon	CMR	566	Nigeria	NGA								74	GENERAL INDUSTL.MACH.NES	1	No Quantity							741638			0
S3	2016	2016	2016	2	0	2	Export	120	Cameroon	CMR	579	Norway	NOR								74	GENERAL INDUSTL.MACH.NES	1	No Quantity							15596			0
S3	2016	2016	2016	2	0	2	Export	120	Cameroon	CMR	586	Pakistan	PAK								74	GENERAL INDUSTL.MACH.NES	1	No Quantity							4744			0
S3	2016	2016	2016	2	0	2	Export	120	Cameroon	CMR	620	Portugal	PRT								74	GENERAL INDUSTL.MACH.NES	1	No Quantity							3289			0
S3	2016	2016	2016	2	0	2	Export	120	Cameroon	CMR	642	Romania	ROU								74	GENERAL INDUSTL.MACH.NES	1	No Quantity							14206			0
S3	2016	2016	2016	2	0	2	Export	120	Cameroon	CMR	682	Saudi Arabia	SAU								74	GENERAL INDUSTL.MACH.NES	1	No Quantity							27759			0
S3	2016	2016	2016	2	0	2	Export	120	Cameroon	CMR	699	India	IND								74	GENERAL INDUSTL.MACH.NES	1	No Quantity							5607			0
S3	2016	2016	2016	2	0	2	Export	120	Cameroon	CMR	710	South Africa	ZAF								74	GENERAL INDUSTL.MACH.NES	1	No Quantity							1041			0
S3	2016	2016	2016	2	0	2	Export	120	Cameroon	CMR	764	Thailand	THA								74	GENERAL INDUSTL.MACH.NES	1	No Quantity							4325			0
S3	2016	2016	2016	2	0	2	Export	120	Cameroon	CMR	768	Togo	TGO								74	GENERAL INDUSTL.MACH.NES	1	No Quantity							4199			0
S3	2016	2016	2016	2	0	2	Export	120	Cameroon	CMR	780	Trinidad and Tobago	TTO								74	GENERAL INDUSTL.MACH.NES	1	No Quantity							1581			0
S3	2016	2016	2016	2	0	2	Export	120	Cameroon	CMR	784	United Arab Emirates	ARE								74	GENERAL INDUSTL.MACH.NES	1	No Quantity							373465			0
S3	2016	2016	2016	2	0	2	Export	120	Cameroon	CMR	818	Egypt	EGY								74	GENERAL INDUSTL.MACH.NES	1	No Quantity							3259			0
S3	2016	2016	2016	2	0	2	Export	120	Cameroon	CMR	826	United Kingdom	GBR								74	GENERAL INDUSTL.MACH.NES	1	No Quantity							78598			0
S3	2016	2016	2016	2	0	2	Export	120	Cameroon	CMR	834	United Rep. of Tanzania	TZA								74	GENERAL INDUSTL.MACH.NES	1	No Quantity							98441			0
S3	2016	2016	2016	2	0	2	Export	120	Cameroon	CMR	842	USA	USA								74	GENERAL INDUSTL.MACH.NES	1	No Quantity							324168			0
S3	2016	2016	2016	2	0	2	Export	116	Cambodia	KHM	0	World	WLD								75	OFFICE MACHINES,ADP MACH	1	No Quantity							23189674			0
S3	2016	2016	2016	2	0	2	Export	116	Cambodia	KHM	156	China	CHN								75	OFFICE MACHINES,ADP MACH	1	No Quantity							196753			0
S3	2016	2016	2016	2	0	2	Export	116	Cambodia	KHM	208	Denmark	DNK								75	OFFICE MACHINES,ADP MACH	1	No Quantity							23345			0
S3	2016	2016	2016	2	0	2	Export	116	Cambodia	KHM	251	France	FRA								75	OFFICE MACHINES,ADP MACH	1	No Quantity							1363			0
S3	2016	2016	2016	2	0	2	Export	116	Cambodia	KHM	276	Germany	DEU								75	OFFICE MACHINES,ADP MACH	1	No Quantity							600			0
S3	2016	2016	2016	2	0	2	Export	116	Cambodia	KHM	344	China, Hong Kong SAR	HKG								75	OFFICE MACHINES,ADP MACH	1	No Quantity							39498			0
S3	2016	2016	2016	2	0	2	Export	116	Cambodia	KHM	392	Japan	JPN								75	OFFICE MACHINES,ADP MACH	1	No Quantity							73018			0
S3	2016	2016	2016	2	0	2	Export	116	Cambodia	KHM	410	Rep. of Korea	KOR								75	OFFICE MACHINES,ADP MACH	1	No Quantity							10016			0
S3	2016	2016	2016	2	0	2	Export	116	Cambodia	KHM	458	Malaysia	MYS								75	OFFICE MACHINES,ADP MACH	1	No Quantity							7126			0
S3	2016	2016	2016	2	0	2	Export	116	Cambodia	KHM	490	Other Asia, nes									75	OFFICE MACHINES,ADP MACH	1	No Quantity							637891			0
S3	2016	2016	2016	2	0	2	Export	116	Cambodia	KHM	608	Philippines	PHL								75	OFFICE MACHINES,ADP MACH	1	No Quantity							822			0
S3	2016	2016	2016	2	0	2	Export	116	Cambodia	KHM	699	India	IND								75	OFFICE MACHINES,ADP MACH	1	No Quantity							1649			0
S3	2016	2016	2016	2	0	2	Export	116	Cambodia	KHM	702	Singapore	SGP								75	OFFICE MACHINES,ADP MACH	1	No Quantity							941146			0
S3	2016	2016	2016	2	0	2	Export	116	Cambodia	KHM	704	Viet Nam	VNM								75	OFFICE MACHINES,ADP MACH	1	No Quantity							71842			0
S3	2016	2016	2016	2	0	2	Export	116	Cambodia	KHM	764	Thailand	THA								75	OFFICE MACHINES,ADP MACH	1	No Quantity							19711703			0
S3	2016	2016	2016	2	0	2	Export	116	Cambodia	KHM	784	United Arab Emirates	ARE								75	OFFICE MACHINES,ADP MACH	1	No Quantity							25160			0
S3	2016	2016	2016	2	0	2	Export	116	Cambodia	KHM	842	USA	USA								75	OFFICE MACHINES,ADP MACH	1	No Quantity							1442925			0
S3	2016	2016	2016	2	0	2	Export	116	Cambodia	KHM	894	Zambia	ZMB								75	OFFICE MACHINES,ADP MACH	1	No Quantity							4817			0
S3	2016	2016	2016	2	0	2	Export	120	Cameroon	CMR	0	World	WLD								75	OFFICE MACHINES,ADP MACH	1	No Quantity							305928			0
S3	2016	2016	2016	2	0	2	Export	120	Cameroon	CMR	56	Belgium	BEL								75	OFFICE MACHINES,ADP MACH	1	No Quantity							2529			0
S3	2016	2016	2016	2	0	2	Export	120	Cameroon	CMR	140	Central African Rep.	CAF								75	OFFICE MACHINES,ADP MACH	1	No Quantity							11092			0
S3	2016	2016	2016	2	0	2	Export	120	Cameroon	CMR	148	Chad	TCD								75	OFFICE MACHINES,ADP MACH	1	No Quantity							88320			0
S3	2016	2016	2016	2	0	2	Export	120	Cameroon	CMR	178	Congo	COG								75	OFFICE MACHINES,ADP MACH	1	No Quantity							1058			0
S3	2016	2016	2016	2	0	2	Export	120	Cameroon	CMR	204	Benin	BEN								75	OFFICE MACHINES,ADP MACH	1	No Quantity							4423			0
S3	2016	2016	2016	2	0	2	Export	120	Cameroon	CMR	231	Ethiopia	ETH								75	OFFICE MACHINES,ADP MACH	1	No Quantity							114			0
S3	2016	2016	2016	2	0	2	Export	120	Cameroon	CMR	251	France	FRA								75	OFFICE MACHINES,ADP MACH	1	No Quantity							35360			0
S3	2016	2016	2016	2	0	2	Export	120	Cameroon	CMR	266	Gabon	GAB								75	OFFICE MACHINES,ADP MACH	1	No Quantity							120912			0
S3	2016	2016	2016	2	0	2	Export	120	Cameroon	CMR	384	Côte d'Ivoire	CIV								75	OFFICE MACHINES,ADP MACH	1	No Quantity							8108			0
S3	2016	2016	2016	2	0	2	Export	120	Cameroon	CMR	404	Kenya	KEN								75	OFFICE MACHINES,ADP MACH	1	No Quantity							1530			0
S3	2016	2016	2016	2	0	2	Export	120	Cameroon	CMR	554	New Zealand	NZL								75	OFFICE MACHINES,ADP MACH	1	No Quantity							357			0
S3	2016	2016	2016	2	0	2	Export	120	Cameroon	CMR	566	Nigeria	NGA								75	OFFICE MACHINES,ADP MACH	1	No Quantity							13075			0
S3	2016	2016	2016	2	0	2	Export	120	Cameroon	CMR	586	Pakistan	PAK								75	OFFICE MACHINES,ADP MACH	1	No Quantity							3524			0
S3	2016	2016	2016	2	0	2	Export	120	Cameroon	CMR	634	Qatar	QAT								75	OFFICE MACHINES,ADP MACH	1	No Quantity							191			0
S3	2016	2016	2016	2	0	2	Export	120	Cameroon	CMR	642	Romania	ROU								75	OFFICE MACHINES,ADP MACH	1	No Quantity							1873			0
S3	2016	2016	2016	2	0	2	Export	120	Cameroon	CMR	784	United Arab Emirates	ARE								75	OFFICE MACHINES,ADP MACH	1	No Quantity							255			0
S3	2016	2016	2016	2	0	2	Export	120	Cameroon	CMR	842	USA	USA								75	OFFICE MACHINES,ADP MACH	1	No Quantity							13206			0
S3	2016	2016	2016	2	0	2	Export	116	Cambodia	KHM	0	World	WLD								76	TELECOMM.SOUND EQUIP ETC	1	No Quantity							168875739			0
S3	2016	2016	2016	2	0	2	Export	116	Cambodia	KHM	156	China	CHN								76	TELECOMM.SOUND EQUIP ETC	1	No Quantity							57284852			0
S3	2016	2016	2016	2	0	2	Export	116	Cambodia	KHM	246	Finland	FIN								76	TELECOMM.SOUND EQUIP ETC	1	No Quantity							11217			0
S3	2016	2016	2016	2	0	2	Export	116	Cambodia	KHM	251	France	FRA								76	TELECOMM.SOUND EQUIP ETC	1	No Quantity							34556			0
S3	2016	2016	2016	2	0	2	Export	116	Cambodia	KHM	332	Haiti	HTI								76	TELECOMM.SOUND EQUIP ETC	1	No Quantity							6210			0
S3	2016	2016	2016	2	0	2	Export	116	Cambodia	KHM	344	China, Hong Kong SAR	HKG								76	TELECOMM.SOUND EQUIP ETC	1	No Quantity							56226897			0
S3	2016	2016	2016	2	0	2	Export	116	Cambodia	KHM	392	Japan	JPN								76	TELECOMM.SOUND EQUIP ETC	1	No Quantity							158728			0
S3	2016	2016	2016	2	0	2	Export	116	Cambodia	KHM	410	Rep. of Korea	KOR								76	TELECOMM.SOUND EQUIP ETC	1	No Quantity							3421643			0
S3	2016	2016	2016	2	0	2	Export	116	Cambodia	KHM	418	Lao People's Dem. Rep.	LAO								76	TELECOMM.SOUND EQUIP ETC	1	No Quantity							10513			0
S3	2016	2016	2016	2	0	2	Export	116	Cambodia	KHM	440	Lithuania	LTU								76	TELECOMM.SOUND EQUIP ETC	1	No Quantity							96774			0
S3	2016	2016	2016	2	0	2	Export	116	Cambodia	KHM	458	Malaysia	MYS								76	TELECOMM.SOUND EQUIP ETC	1	No Quantity							130153			0
S3	2016	2016	2016	2	0	2	Export	116	Cambodia	KHM	490	Other Asia, nes									76	TELECOMM.SOUND EQUIP ETC	1	No Quantity							10750			0
S3	2016	2016	2016	2	0	2	Export	116	Cambodia	KHM	528	Netherlands	NLD								76	TELECOMM.SOUND EQUIP ETC	1	No Quantity							2829435			0
S3	2016	2016	2016	2	0	2	Export	116	Cambodia	KHM	558	Nicaragua	NIC								76	TELECOMM.SOUND EQUIP ETC	1	No Quantity							1721750			0
S3	2016	2016	2016	2	0	2	Export	116	Cambodia	KHM	608	Philippines	PHL								76	TELECOMM.SOUND EQUIP ETC	1	No Quantity							11578374			0
S3	2016	2016	2016	2	0	2	Export	116	Cambodia	KHM	643	Russian Federation	RUS								76	TELECOMM.SOUND EQUIP ETC	1	No Quantity							888371			0
S3	2016	2016	2016	2	0	2	Export	116	Cambodia	KHM	702	Singapore	SGP								76	TELECOMM.SOUND EQUIP ETC	1	No Quantity							12876			0
S3	2016	2016	2016	2	0	2	Export	116	Cambodia	KHM	704	Viet Nam	VNM								76	TELECOMM.SOUND EQUIP ETC	1	No Quantity							5258856			0
S3	2016	2016	2016	2	0	2	Export	116	Cambodia	KHM	764	Thailand	THA								76	TELECOMM.SOUND EQUIP ETC	1	No Quantity							28966248			0
S3	2016	2016	2016	2	0	2	Export	116	Cambodia	KHM	792	Turkey	TUR								76	TELECOMM.SOUND EQUIP ETC	1	No Quantity							31141			0
S3	2016	2016	2016	2	0	2	Export	116	Cambodia	KHM	826	United Kingdom	GBR								76	TELECOMM.SOUND EQUIP ETC	1	No Quantity							985			0
S3	2016	2016	2016	2	0	2	Export	116	Cambodia	KHM	834	United Rep. of Tanzania	TZA								76	TELECOMM.SOUND EQUIP ETC	1	No Quantity							27531			0
S3	2016	2016	2016	2	0	2	Export	116	Cambodia	KHM	842	USA	USA								76	TELECOMM.SOUND EQUIP ETC	1	No Quantity							167389			0
S3	2016	2016	2016	2	0	2	Export	116	Cambodia	KHM	894	Zambia	ZMB								76	TELECOMM.SOUND EQUIP ETC	1	No Quantity							489			0
S3	2016	2016	2016	2	0	2	Export	120	Cameroon	CMR	0	World	WLD								76	TELECOMM.SOUND EQUIP ETC	1	No Quantity							206407			0
S3	2016	2016	2016	2	0	2	Export	120	Cameroon	CMR	36	Australia	AUS								76	TELECOMM.SOUND EQUIP ETC	1	No Quantity							38068			0
S3	2016	2016	2016	2	0	2	Export	120	Cameroon	CMR	56	Belgium	BEL								76	TELECOMM.SOUND EQUIP ETC	1	No Quantity							843			0
S3	2016	2016	2016	2	0	2	Export	120	Cameroon	CMR	140	Central African Rep.	CAF								76	TELECOMM.SOUND EQUIP ETC	1	No Quantity							11732			0
S3	2016	2016	2016	2	0	2	Export	120	Cameroon	CMR	148	Chad	TCD								76	TELECOMM.SOUND EQUIP ETC	1	No Quantity							10932			0
S3	2016	2016	2016	2	0	2	Export	120	Cameroon	CMR	231	Ethiopia	ETH								76	TELECOMM.SOUND EQUIP ETC	1	No Quantity							488			0
S3	2016	2016	2016	2	0	2	Export	120	Cameroon	CMR	251	France	FRA								76	TELECOMM.SOUND EQUIP ETC	1	No Quantity							21678			0
S3	2016	2016	2016	2	0	2	Export	120	Cameroon	CMR	288	Ghana	GHA								76	TELECOMM.SOUND EQUIP ETC	1	No Quantity							9558			0
S3	2016	2016	2016	2	0	2	Export	120	Cameroon	CMR	528	Netherlands	NLD								76	TELECOMM.SOUND EQUIP ETC	1	No Quantity							602			0
S3	2016	2016	2016	2	0	2	Export	120	Cameroon	CMR	554	New Zealand	NZL								76	TELECOMM.SOUND EQUIP ETC	1	No Quantity							7180			0
S3	2016	2016	2016	2	0	2	Export	120	Cameroon	CMR	566	Nigeria	NGA								76	TELECOMM.SOUND EQUIP ETC	1	No Quantity							30183			0
S3	2016	2016	2016	2	0	2	Export	120	Cameroon	CMR	642	Romania	ROU								76	TELECOMM.SOUND EQUIP ETC	1	No Quantity							472			0
S3	2016	2016	2016	2	0	2	Export	120	Cameroon	CMR	686	Senegal	SEN								76	TELECOMM.SOUND EQUIP ETC	1	No Quantity							1349			0
S3	2016	2016	2016	2	0	2	Export	120	Cameroon	CMR	757	Switzerland	CHE								76	TELECOMM.SOUND EQUIP ETC	1	No Quantity							1382			0
S3	2016	2016	2016	2	0	2	Export	120	Cameroon	CMR	764	Thailand	THA								76	TELECOMM.SOUND EQUIP ETC	1	No Quantity							5387			0
S3	2016	2016	2016	2	0	2	Export	120	Cameroon	CMR	842	USA	USA								76	TELECOMM.SOUND EQUIP ETC	1	No Quantity							66553			0
S3	2016	2016	2016	2	0	2	Export	116	Cambodia	KHM	0	World	WLD								77	ELEC MCH APPAR,PARTS,NES	1	No Quantity							234664131			0
S3	2016	2016	2016	2	0	2	Export	116	Cambodia	KHM	50	Bangladesh	BGD								77	ELEC MCH APPAR,PARTS,NES	1	No Quantity							64700			0
S3	2016	2016	2016	2	0	2	Export	116	Cambodia	KHM	56	Belgium	BEL								77	ELEC MCH APPAR,PARTS,NES	1	No Quantity							201550			0
S3	2016	2016	2016	2	0	2	Export	116	Cambodia	KHM	76	Brazil	BRA								77	ELEC MCH APPAR,PARTS,NES	1	No Quantity							580294			0
S3	2016	2016	2016	2	0	2	Export	116	Cambodia	KHM	124	Canada	CAN								77	ELEC MCH APPAR,PARTS,NES	1	No Quantity							62440			0
S3	2016	2016	2016	2	0	2	Export	116	Cambodia	KHM	156	China	CHN								77	ELEC MCH APPAR,PARTS,NES	1	No Quantity							29453450			0
S3	2016	2016	2016	2	0	2	Export	116	Cambodia	KHM	251	France	FRA								77	ELEC MCH APPAR,PARTS,NES	1	No Quantity							2850293			0
S3	2016	2016	2016	2	0	2	Export	116	Cambodia	KHM	276	Germany	DEU								77	ELEC MCH APPAR,PARTS,NES	1	No Quantity							31679			0
S3	2016	2016	2016	2	0	2	Export	116	Cambodia	KHM	344	China, Hong Kong SAR	HKG								77	ELEC MCH APPAR,PARTS,NES	1	No Quantity							37446418			0
S3	2016	2016	2016	2	0	2	Export	116	Cambodia	KHM	360	Indonesia	IDN								77	ELEC MCH APPAR,PARTS,NES	1	No Quantity							8103			0
S3	2016	2016	2016	2	0	2	Export	116	Cambodia	KHM	381	Italy	ITA								77	ELEC MCH APPAR,PARTS,NES	1	No Quantity							40022			0
S3	2016	2016	2016	2	0	2	Export	116	Cambodia	KHM	392	Japan	JPN								77	ELEC MCH APPAR,PARTS,NES	1	No Quantity							40598870			0
S3	2016	2016	2016	2	0	2	Export	116	Cambodia	KHM	410	Rep. of Korea	KOR								77	ELEC MCH APPAR,PARTS,NES	1	No Quantity							12581603			0
S3	2016	2016	2016	2	0	2	Export	116	Cambodia	KHM	418	Lao People's Dem. Rep.	LAO								77	ELEC MCH APPAR,PARTS,NES	1	No Quantity							7331			0
S3	2016	2016	2016	2	0	2	Export	116	Cambodia	KHM	422	Lebanon	LBN								77	ELEC MCH APPAR,PARTS,NES	1	No Quantity							5499			0
S3	2016	2016	2016	2	0	2	Export	116	Cambodia	KHM	440	Lithuania	LTU								77	ELEC MCH APPAR,PARTS,NES	1	No Quantity							17276			0
S3	2016	2016	2016	2	0	2	Export	116	Cambodia	KHM	458	Malaysia	MYS								77	ELEC MCH APPAR,PARTS,NES	1	No Quantity							53155			0
S3	2016	2016	2016	2	0	2	Export	116	Cambodia	KHM	466	Mali	MLI								77	ELEC MCH APPAR,PARTS,NES	1	No Quantity							4255			0
S3	2016	2016	2016	2	0	2	Export	116	Cambodia	KHM	490	Other Asia, nes									77	ELEC MCH APPAR,PARTS,NES	1	No Quantity							229723			0
S3	2016	2016	2016	2	0	2	Export	116	Cambodia	KHM	528	Netherlands	NLD								77	ELEC MCH APPAR,PARTS,NES	1	No Quantity							437518			0
S3	2016	2016	2016	2	0	2	Export	116	Cambodia	KHM	558	Nicaragua	NIC								77	ELEC MCH APPAR,PARTS,NES	1	No Quantity							26666			0
S3	2016	2016	2016	2	0	2	Export	116	Cambodia	KHM	608	Philippines	PHL								77	ELEC MCH APPAR,PARTS,NES	1	No Quantity							71727			0
S3	2016	2016	2016	2	0	2	Export	116	Cambodia	KHM	643	Russian Federation	RUS								77	ELEC MCH APPAR,PARTS,NES	1	No Quantity							129829			0
S3	2016	2016	2016	2	0	2	Export	116	Cambodia	KHM	702	Singapore	SGP								77	ELEC MCH APPAR,PARTS,NES	1	No Quantity							3170725			0
S3	2016	2016	2016	2	0	2	Export	116	Cambodia	KHM	703	Slovakia	SVK								77	ELEC MCH APPAR,PARTS,NES	1	No Quantity							1448736			0
S3	2016	2016	2016	2	0	2	Export	116	Cambodia	KHM	704	Viet Nam	VNM								77	ELEC MCH APPAR,PARTS,NES	1	No Quantity							4373591			0
S3	2016	2016	2016	2	0	2	Export	116	Cambodia	KHM	705	Slovenia	SVN								77	ELEC MCH APPAR,PARTS,NES	1	No Quantity							81541			0
S3	2016	2016	2016	2	0	2	Export	116	Cambodia	KHM	710	South Africa	ZAF								77	ELEC MCH APPAR,PARTS,NES	1	No Quantity							46510			0
S3	2016	2016	2016	2	0	2	Export	116	Cambodia	KHM	757	Switzerland	CHE								77	ELEC MCH APPAR,PARTS,NES	1	No Quantity							3538			0
S3	2016	2016	2016	2	0	2	Export	116	Cambodia	KHM	764	Thailand	THA								77	ELEC MCH APPAR,PARTS,NES	1	No Quantity							88826243			0
S3	2016	2016	2016	2	0	2	Export	116	Cambodia	KHM	788	Tunisia	TUN								77	ELEC MCH APPAR,PARTS,NES	1	No Quantity							7720			0
S3	2016	2016	2016	2	0	2	Export	116	Cambodia	KHM	834	United Rep. of Tanzania	TZA								77	ELEC MCH APPAR,PARTS,NES	1	No Quantity							11483			0
S3	2016	2016	2016	2	0	2	Export	116	Cambodia	KHM	842	USA	USA								77	ELEC MCH APPAR,PARTS,NES	1	No Quantity							11789787			0
S3	2016	2016	2016	2	0	2	Export	116	Cambodia	KHM	894	Zambia	ZMB								77	ELEC MCH APPAR,PARTS,NES	1	No Quantity							1857			0
S3	2016	2016	2016	2	0	2	Export	120	Cameroon	CMR	0	World	WLD								77	ELEC MCH APPAR,PARTS,NES	1	No Quantity							1896445			0
S3	2016	2016	2016	2	0	2	Export	120	Cameroon	CMR	12	Algeria	DZA								77	ELEC MCH APPAR,PARTS,NES	1	No Quantity							19185			0
S3	2016	2016	2016	2	0	2	Export	120	Cameroon	CMR	32	Argentina	ARG								77	ELEC MCH APPAR,PARTS,NES	1	No Quantity							437			0
S3	2016	2016	2016	2	0	2	Export	120	Cameroon	CMR	56	Belgium	BEL								77	ELEC MCH APPAR,PARTS,NES	1	No Quantity							1980			0
S3	2016	2016	2016	2	0	2	Export	120	Cameroon	CMR	140	Central African Rep.	CAF								77	ELEC MCH APPAR,PARTS,NES	1	No Quantity							294093			0
S3	2016	2016	2016	2	0	2	Export	120	Cameroon	CMR	148	Chad	TCD								77	ELEC MCH APPAR,PARTS,NES	1	No Quantity							408701			0
S3	2016	2016	2016	2	0	2	Export	120	Cameroon	CMR	156	China	CHN								77	ELEC MCH APPAR,PARTS,NES	1	No Quantity							17			0
S3	2016	2016	2016	2	0	2	Export	120	Cameroon	CMR	178	Congo	COG								77	ELEC MCH APPAR,PARTS,NES	1	No Quantity							125195			0
S3	2016	2016	2016	2	0	2	Export	120	Cameroon	CMR	180	Dem. Rep. of the Congo	COD								77	ELEC MCH APPAR,PARTS,NES	1	No Quantity							12308			0
S3	2016	2016	2016	2	0	2	Export	120	Cameroon	CMR	204	Benin	BEN								77	ELEC MCH APPAR,PARTS,NES	1	No Quantity							199			0
S3	2016	2016	2016	2	0	2	Export	120	Cameroon	CMR	226	Equatorial Guinea	GNQ								77	ELEC MCH APPAR,PARTS,NES	1	No Quantity							46384			0
S3	2016	2016	2016	2	0	2	Export	120	Cameroon	CMR	251	France	FRA								77	ELEC MCH APPAR,PARTS,NES	1	No Quantity							130720			0
S3	2016	2016	2016	2	0	2	Export	120	Cameroon	CMR	266	Gabon	GAB								77	ELEC MCH APPAR,PARTS,NES	1	No Quantity							35963			0
S3	2016	2016	2016	2	0	2	Export	120	Cameroon	CMR	288	Ghana	GHA								77	ELEC MCH APPAR,PARTS,NES	1	No Quantity							30460			0
S3	2016	2016	2016	2	0	2	Export	120	Cameroon	CMR	376	Israel	ISR								77	ELEC MCH APPAR,PARTS,NES	1	No Quantity							2458			0
S3	2016	2016	2016	2	0	2	Export	120	Cameroon	CMR	381	Italy	ITA								77	ELEC MCH APPAR,PARTS,NES	1	No Quantity							3942			0
S3	2016	2016	2016	2	0	2	Export	120	Cameroon	CMR	384	Côte d'Ivoire	CIV								77	ELEC MCH APPAR,PARTS,NES	1	No Quantity							77188			0
S3	2016	2016	2016	2	0	2	Export	120	Cameroon	CMR	414	Kuwait	KWT								77	ELEC MCH APPAR,PARTS,NES	1	No Quantity							10199			0
S3	2016	2016	2016	2	0	2	Export	120	Cameroon	CMR	458	Malaysia	MYS								77	ELEC MCH APPAR,PARTS,NES	1	No Quantity							224			0
S3	2016	2016	2016	2	0	2	Export	120	Cameroon	CMR	508	Mozambique	MOZ								77	ELEC MCH APPAR,PARTS,NES	1	No Quantity							9720			0
S3	2016	2016	2016	2	0	2	Export	120	Cameroon	CMR	512	Oman	OMN								77	ELEC MCH APPAR,PARTS,NES	1	No Quantity							109962			0
S3	2016	2016	2016	2	0	2	Export	120	Cameroon	CMR	528	Netherlands	NLD								77	ELEC MCH APPAR,PARTS,NES	1	No Quantity							24533			0
S3	2016	2016	2016	2	0	2	Export	120	Cameroon	CMR	554	New Zealand	NZL								77	ELEC MCH APPAR,PARTS,NES	1	No Quantity							5732			0
S3	2016	2016	2016	2	0	2	Export	120	Cameroon	CMR	566	Nigeria	NGA								77	ELEC MCH APPAR,PARTS,NES	1	No Quantity							56291			0
S3	2016	2016	2016	2	0	2	Export	120	Cameroon	CMR	579	Norway	NOR								77	ELEC MCH APPAR,PARTS,NES	1	No Quantity							2790			0
S3	2016	2016	2016	2	0	2	Export	120	Cameroon	CMR	620	Portugal	PRT								77	ELEC MCH APPAR,PARTS,NES	1	No Quantity							6670			0
S3	2016	2016	2016	2	0	2	Export	120	Cameroon	CMR	642	Romania	ROU								77	ELEC MCH APPAR,PARTS,NES	1	No Quantity							2025			0
S3	2016	2016	2016	2	0	2	Export	120	Cameroon	CMR	643	Russian Federation	RUS								77	ELEC MCH APPAR,PARTS,NES	1	No Quantity							289838			0
S3	2016	2016	2016	2	0	2	Export	120	Cameroon	CMR	682	Saudi Arabia	SAU								77	ELEC MCH APPAR,PARTS,NES	1	No Quantity							135971			0
S3	2016	2016	2016	2	0	2	Export	120	Cameroon	CMR	686	Senegal	SEN								77	ELEC MCH APPAR,PARTS,NES	1	No Quantity							978			0
S3	2016	2016	2016	2	0	2	Export	120	Cameroon	CMR	710	South Africa	ZAF								77	ELEC MCH APPAR,PARTS,NES	1	No Quantity							1212			0
S3	2016	2016	2016	2	0	2	Export	120	Cameroon	CMR	764	Thailand	THA								77	ELEC MCH APPAR,PARTS,NES	1	No Quantity							8332			0
S3	2016	2016	2016	2	0	2	Export	120	Cameroon	CMR	768	Togo	TGO								77	ELEC MCH APPAR,PARTS,NES	1	No Quantity							186			0
S3	2016	2016	2016	2	0	2	Export	120	Cameroon	CMR	784	United Arab Emirates	ARE								77	ELEC MCH APPAR,PARTS,NES	1	No Quantity							1297			0
S3	2016	2016	2016	2	0	2	Export	120	Cameroon	CMR	826	United Kingdom	GBR								77	ELEC MCH APPAR,PARTS,NES	1	No Quantity							5724			0
S3	2016	2016	2016	2	0	2	Export	120	Cameroon	CMR	842	USA	USA								77	ELEC MCH APPAR,PARTS,NES	1	No Quantity							35529			0
S3	2016	2016	2016	2	0	2	Export	116	Cambodia	KHM	0	World	WLD								78	ROAD VEHICLES	1	No Quantity							353596191			0
S3	2016	2016	2016	2	0	2	Export	116	Cambodia	KHM	31	Azerbaijan	AZE								78	ROAD VEHICLES	1	No Quantity							24319			0
S3	2016	2016	2016	2	0	2	Export	116	Cambodia	KHM	32	Argentina	ARG								78	ROAD VEHICLES	1	No Quantity							68258			0
S3	2016	2016	2016	2	0	2	Export	116	Cambodia	KHM	36	Australia	AUS								78	ROAD VEHICLES	1	No Quantity							1724838			0
S3	2016	2016	2016	2	0	2	Export	116	Cambodia	KHM	40	Austria	AUT								78	ROAD VEHICLES	1	No Quantity							8106994			0
S3	2016	2016	2016	2	0	2	Export	116	Cambodia	KHM	56	Belgium	BEL								78	ROAD VEHICLES	1	No Quantity							51624006			0
S3	2016	2016	2016	2	0	2	Export	116	Cambodia	KHM	76	Brazil	BRA								78	ROAD VEHICLES	1	No Quantity							194045			0
S3	2016	2016	2016	2	0	2	Export	116	Cambodia	KHM	104	Myanmar	MMR								78	ROAD VEHICLES	1	No Quantity							32129			0
S3	2016	2016	2016	2	0	2	Export	116	Cambodia	KHM	124	Canada	CAN								78	ROAD VEHICLES	1	No Quantity							14769819			0
S3	2016	2016	2016	2	0	2	Export	116	Cambodia	KHM	152	Chile	CHL								78	ROAD VEHICLES	1	No Quantity							367571			0
S3	2016	2016	2016	2	0	2	Export	116	Cambodia	KHM	156	China	CHN								78	ROAD VEHICLES	1	No Quantity							1296714			0
S3	2016	2016	2016	2	0	2	Export	116	Cambodia	KHM	170	Colombia	COL								78	ROAD VEHICLES	1	No Quantity							391101			0
S3	2016	2016	2016	2	0	2	Export	116	Cambodia	KHM	188	Costa Rica	CRI								78	ROAD VEHICLES	1	No Quantity							221867			0
S3	2016	2016	2016	2	0	2	Export	116	Cambodia	KHM	191	Croatia	HRV								78	ROAD VEHICLES	1	No Quantity							149899			0
S3	2016	2016	2016	2	0	2	Export	116	Cambodia	KHM	203	Czechia	CZE								78	ROAD VEHICLES	1	No Quantity							1552733			0
S3	2016	2016	2016	2	0	2	Export	116	Cambodia	KHM	208	Denmark	DNK								78	ROAD VEHICLES	1	No Quantity							3493265			0
S3	2016	2016	2016	2	0	2	Export	116	Cambodia	KHM	233	Estonia	EST								78	ROAD VEHICLES	1	No Quantity							745993			0
S3	2016	2016	2016	2	0	2	Export	116	Cambodia	KHM	246	Finland	FIN								78	ROAD VEHICLES	1	No Quantity							779219			0
S3	2016	2016	2016	2	0	2	Export	116	Cambodia	KHM	251	France	FRA								78	ROAD VEHICLES	1	No Quantity							189718			0
S3	2016	2016	2016	2	0	2	Export	116	Cambodia	KHM	276	Germany	DEU								78	ROAD VEHICLES	1	No Quantity							115240059			0
S3	2016	2016	2016	2	0	2	Export	116	Cambodia	KHM	288	Ghana	GHA								78	ROAD VEHICLES	1	No Quantity							11490			0
S3	2016	2016	2016	2	0	2	Export	116	Cambodia	KHM	300	Greece	GRC								78	ROAD VEHICLES	1	No Quantity							111418			0
S3	2016	2016	2016	2	0	2	Export	116	Cambodia	KHM	304	Greenland	GRL								78	ROAD VEHICLES	1	No Quantity							24372			0
S3	2016	2016	2016	2	0	2	Export	116	Cambodia	KHM	344	China, Hong Kong SAR	HKG								78	ROAD VEHICLES	1	No Quantity							189925			0
S3	2016	2016	2016	2	0	2	Export	116	Cambodia	KHM	348	Hungary	HUN								78	ROAD VEHICLES	1	No Quantity							33689			0
S3	2016	2016	2016	2	0	2	Export	116	Cambodia	KHM	360	Indonesia	IDN								78	ROAD VEHICLES	1	No Quantity							38368			0
S3	2016	2016	2016	2	0	2	Export	116	Cambodia	KHM	376	Israel	ISR								78	ROAD VEHICLES	1	No Quantity							239098			0
S3	2016	2016	2016	2	0	2	Export	116	Cambodia	KHM	381	Italy	ITA								78	ROAD VEHICLES	1	No Quantity							1661437			0
S3	2016	2016	2016	2	0	2	Export	116	Cambodia	KHM	392	Japan	JPN								78	ROAD VEHICLES	1	No Quantity							2473533			0
S3	2016	2016	2016	2	0	2	Export	116	Cambodia	KHM	410	Rep. of Korea	KOR								78	ROAD VEHICLES	1	No Quantity							1303564			0
S3	2016	2016	2016	2	0	2	Export	116	Cambodia	KHM	418	Lao People's Dem. Rep.	LAO								78	ROAD VEHICLES	1	No Quantity							1144536			0
S3	2016	2016	2016	2	0	2	Export	116	Cambodia	KHM	458	Malaysia	MYS								78	ROAD VEHICLES	1	No Quantity							51440			0
S3	2016	2016	2016	2	0	2	Export	116	Cambodia	KHM	466	Mali	MLI								78	ROAD VEHICLES	1	No Quantity							12826			0
S3	2016	2016	2016	2	0	2	Export	116	Cambodia	KHM	484	Mexico	MEX								78	ROAD VEHICLES	1	No Quantity							691064			0
S3	2016	2016	2016	2	0	2	Export	116	Cambodia	KHM	490	Other Asia, nes									78	ROAD VEHICLES	1	No Quantity							308571			0
S3	2016	2016	2016	2	0	2	Export	116	Cambodia	KHM	528	Netherlands	NLD								78	ROAD VEHICLES	1	No Quantity							12985056			0
S3	2016	2016	2016	2	0	2	Export	116	Cambodia	KHM	554	New Zealand	NZL								78	ROAD VEHICLES	1	No Quantity							626327			0
S3	2016	2016	2016	2	0	2	Export	116	Cambodia	KHM	579	Norway	NOR								78	ROAD VEHICLES	1	No Quantity							2174351			0
S3	2016	2016	2016	2	0	2	Export	116	Cambodia	KHM	591	Panama	PAN								78	ROAD VEHICLES	1	No Quantity							181373			0
S3	2016	2016	2016	2	0	2	Export	116	Cambodia	KHM	600	Paraguay	PRY								78	ROAD VEHICLES	1	No Quantity							68203			0
S3	2016	2016	2016	2	0	2	Export	116	Cambodia	KHM	608	Philippines	PHL								78	ROAD VEHICLES	1	No Quantity							421			0
S3	2016	2016	2016	2	0	2	Export	116	Cambodia	KHM	616	Poland	POL								78	ROAD VEHICLES	1	No Quantity							107518			0
S3	2016	2016	2016	2	0	2	Export	116	Cambodia	KHM	620	Portugal	PRT								78	ROAD VEHICLES	1	No Quantity							933586			0
S3	2016	2016	2016	2	0	2	Export	116	Cambodia	KHM	642	Romania	ROU								78	ROAD VEHICLES	1	No Quantity							72163			0
S3	2016	2016	2016	2	0	2	Export	116	Cambodia	KHM	699	India	IND								78	ROAD VEHICLES	1	No Quantity							2639665			0
S3	2016	2016	2016	2	0	2	Export	116	Cambodia	KHM	702	Singapore	SGP								78	ROAD VEHICLES	1	No Quantity							220237			0
S3	2016	2016	2016	2	0	2	Export	116	Cambodia	KHM	704	Viet Nam	VNM								78	ROAD VEHICLES	1	No Quantity							916201			0
S3	2016	2016	2016	2	0	2	Export	116	Cambodia	KHM	705	Slovenia	SVN								78	ROAD VEHICLES	1	No Quantity							1157061			0
S3	2016	2016	2016	2	0	2	Export	116	Cambodia	KHM	710	South Africa	ZAF								78	ROAD VEHICLES	1	No Quantity							346071			0
S3	2016	2016	2016	2	0	2	Export	116	Cambodia	KHM	724	Spain	ESP								78	ROAD VEHICLES	1	No Quantity							1197215			0
S3	2016	2016	2016	2	0	2	Export	116	Cambodia	KHM	752	Sweden	SWE								78	ROAD VEHICLES	1	No Quantity							12035417			0
S3	2016	2016	2016	2	0	2	Export	116	Cambodia	KHM	757	Switzerland	CHE								78	ROAD VEHICLES	1	No Quantity							1132494			0
S3	2016	2016	2016	2	0	2	Export	116	Cambodia	KHM	764	Thailand	THA								78	ROAD VEHICLES	1	No Quantity							2081730			0
S3	2016	2016	2016	2	0	2	Export	116	Cambodia	KHM	784	United Arab Emirates	ARE								78	ROAD VEHICLES	1	No Quantity							625478			0
S3	2016	2016	2016	2	0	2	Export	116	Cambodia	KHM	804	Ukraine	UKR								78	ROAD VEHICLES	1	No Quantity							220739			0
S3	2016	2016	2016	2	0	2	Export	116	Cambodia	KHM	826	United Kingdom	GBR								78	ROAD VEHICLES	1	No Quantity							81876881			0
S3	2016	2016	2016	2	0	2	Export	116	Cambodia	KHM	842	USA	USA								78	ROAD VEHICLES	1	No Quantity							22472425			0
S3	2016	2016	2016	2	0	2	Export	116	Cambodia	KHM	858	Uruguay	URY								78	ROAD VEHICLES	1	No Quantity							153608			0
S3	2016	2016	2016	2	0	2	Export	116	Cambodia	KHM	899	Areas, nes									78	ROAD VEHICLES	1	No Quantity							104093			0
S3	2016	2016	2016	2	0	2	Export	120	Cameroon	CMR	0	World	WLD								78	ROAD VEHICLES	1	No Quantity							5533885			0
S3	2016	2016	2016	2	0	2	Export	120	Cameroon	CMR	24	Angola	AGO								78	ROAD VEHICLES	1	No Quantity							27423			0
S3	2016	2016	2016	2	0	2	Export	120	Cameroon	CMR	56	Belgium	BEL								78	ROAD VEHICLES	1	No Quantity							37580			0
S3	2016	2016	2016	2	0	2	Export	120	Cameroon	CMR	140	Central African Rep.	CAF								78	ROAD VEHICLES	1	No Quantity							1045676			0
S3	2016	2016	2016	2	0	2	Export	120	Cameroon	CMR	148	Chad	TCD								78	ROAD VEHICLES	1	No Quantity							755488			0
S3	2016	2016	2016	2	0	2	Export	120	Cameroon	CMR	178	Congo	COG								78	ROAD VEHICLES	1	No Quantity							1621850			0
S3	2016	2016	2016	2	0	2	Export	120	Cameroon	CMR	226	Equatorial Guinea	GNQ								78	ROAD VEHICLES	1	No Quantity							710370			0
S3	2016	2016	2016	2	0	2	Export	120	Cameroon	CMR	251	France	FRA								78	ROAD VEHICLES	1	No Quantity							66797			0
S3	2016	2016	2016	2	0	2	Export	120	Cameroon	CMR	266	Gabon	GAB								78	ROAD VEHICLES	1	No Quantity							541195			0
S3	2016	2016	2016	2	0	2	Export	120	Cameroon	CMR	288	Ghana	GHA								78	ROAD VEHICLES	1	No Quantity							50076			0
S3	2016	2016	2016	2	0	2	Export	120	Cameroon	CMR	300	Greece	GRC								78	ROAD VEHICLES	1	No Quantity							7702			0
S3	2016	2016	2016	2	0	2	Export	120	Cameroon	CMR	381	Italy	ITA								78	ROAD VEHICLES	1	No Quantity							643			0
S3	2016	2016	2016	2	0	2	Export	120	Cameroon	CMR	384	Côte d'Ivoire	CIV								78	ROAD VEHICLES	1	No Quantity							347191			0
S3	2016	2016	2016	2	0	2	Export	120	Cameroon	CMR	392	Japan	JPN								78	ROAD VEHICLES	1	No Quantity							2697			0
S3	2016	2016	2016	2	0	2	Export	120	Cameroon	CMR	512	Oman	OMN								78	ROAD VEHICLES	1	No Quantity							1530			0
S3	2016	2016	2016	2	0	2	Export	120	Cameroon	CMR	516	Namibia	NAM								78	ROAD VEHICLES	1	No Quantity							3603			0
S3	2016	2016	2016	2	0	2	Export	120	Cameroon	CMR	554	New Zealand	NZL								78	ROAD VEHICLES	1	No Quantity							337			0
S3	2016	2016	2016	2	0	2	Export	120	Cameroon	CMR	566	Nigeria	NGA								78	ROAD VEHICLES	1	No Quantity							69959			0
S3	2016	2016	2016	2	0	2	Export	120	Cameroon	CMR	620	Portugal	PRT								78	ROAD VEHICLES	1	No Quantity							3523			0
S3	2016	2016	2016	2	0	2	Export	120	Cameroon	CMR	678	Sao Tome and Principe	STP								78	ROAD VEHICLES	1	No Quantity							2529			0
S3	2016	2016	2016	2	0	2	Export	120	Cameroon	CMR	686	Senegal	SEN								78	ROAD VEHICLES	1	No Quantity							24757			0
S3	2016	2016	2016	2	0	2	Export	120	Cameroon	CMR	757	Switzerland	CHE								78	ROAD VEHICLES	1	No Quantity							12762			0
S3	2016	2016	2016	2	0	2	Export	120	Cameroon	CMR	764	Thailand	THA								78	ROAD VEHICLES	1	No Quantity							1775			0
S3	2016	2016	2016	2	0	2	Export	120	Cameroon	CMR	768	Togo	TGO								78	ROAD VEHICLES	1	No Quantity							1923			0
S3	2016	2016	2016	2	0	2	Export	120	Cameroon	CMR	784	United Arab Emirates	ARE								78	ROAD VEHICLES	1	No Quantity							149868			0
S3	2016	2016	2016	2	0	2	Export	120	Cameroon	CMR	788	Tunisia	TUN								78	ROAD VEHICLES	1	No Quantity							8584			0
S3	2016	2016	2016	2	0	2	Export	120	Cameroon	CMR	818	Egypt	EGY								78	ROAD VEHICLES	1	No Quantity							27915			0
S3	2016	2016	2016	2	0	2	Export	120	Cameroon	CMR	854	Burkina Faso	BFA								78	ROAD VEHICLES	1	No Quantity							10132			0
S3	2016	2016	2016	2	0	2	Export	116	Cambodia	KHM	0	World	WLD								79	OTHR.TRANSPORT EQUIPMENT	1	No Quantity							619250			0
S3	2016	2016	2016	2	0	2	Export	116	Cambodia	KHM	156	China	CHN								79	OTHR.TRANSPORT EQUIPMENT	1	No Quantity							67127			0
S3	2016	2016	2016	2	0	2	Export	116	Cambodia	KHM	242	Fiji	FJI								79	OTHR.TRANSPORT EQUIPMENT	1	No Quantity							374805			0
S3	2016	2016	2016	2	0	2	Export	116	Cambodia	KHM	410	Rep. of Korea	KOR								79	OTHR.TRANSPORT EQUIPMENT	1	No Quantity							143654			0
S3	2016	2016	2016	2	0	2	Export	116	Cambodia	KHM	702	Singapore	SGP								79	OTHR.TRANSPORT EQUIPMENT	1	No Quantity							24052			0
S3	2016	2016	2016	2	0	2	Export	116	Cambodia	KHM	704	Viet Nam	VNM								79	OTHR.TRANSPORT EQUIPMENT	1	No Quantity							119			0
S3	2016	2016	2016	2	0	2	Export	116	Cambodia	KHM	842	USA	USA								79	OTHR.TRANSPORT EQUIPMENT	1	No Quantity							9493			0
S3	2016	2016	2016	2	0	2	Export	120	Cameroon	CMR	0	World	WLD								79	OTHR.TRANSPORT EQUIPMENT	1	No Quantity							450485			0
S3	2016	2016	2016	2	0	2	Export	120	Cameroon	CMR	156	China	CHN								79	OTHR.TRANSPORT EQUIPMENT	1	No Quantity							1686			0
S3	2016	2016	2016	2	0	2	Export	120	Cameroon	CMR	204	Benin	BEN								79	OTHR.TRANSPORT EQUIPMENT	1	No Quantity							47543			0
S3	2016	2016	2016	2	0	2	Export	120	Cameroon	CMR	226	Equatorial Guinea	GNQ								79	OTHR.TRANSPORT EQUIPMENT	1	No Quantity							7508			0
S3	2016	2016	2016	2	0	2	Export	120	Cameroon	CMR	231	Ethiopia	ETH								79	OTHR.TRANSPORT EQUIPMENT	1	No Quantity							2562			0
S3	2016	2016	2016	2	0	2	Export	120	Cameroon	CMR	251	France	FRA								79	OTHR.TRANSPORT EQUIPMENT	1	No Quantity							271569			0
S3	2016	2016	2016	2	0	2	Export	120	Cameroon	CMR	266	Gabon	GAB								79	OTHR.TRANSPORT EQUIPMENT	1	No Quantity							189			0
S3	2016	2016	2016	2	0	2	Export	120	Cameroon	CMR	300	Greece	GRC								79	OTHR.TRANSPORT EQUIPMENT	1	No Quantity							2529			0
S3	2016	2016	2016	2	0	2	Export	120	Cameroon	CMR	710	South Africa	ZAF								79	OTHR.TRANSPORT EQUIPMENT	1	No Quantity							12239			0
S3	2016	2016	2016	2	0	2	Export	120	Cameroon	CMR	784	United Arab Emirates	ARE								79	OTHR.TRANSPORT EQUIPMENT	1	No Quantity							65799			0
S3	2016	2016	2016	2	0	2	Export	120	Cameroon	CMR	826	United Kingdom	GBR								79	OTHR.TRANSPORT EQUIPMENT	1	No Quantity							20229			0
S3	2016	2016	2016	2	0	2	Export	120	Cameroon	CMR	834	United Rep. of Tanzania	TZA								79	OTHR.TRANSPORT EQUIPMENT	1	No Quantity							2008			0
S3	2016	2016	2016	2	0	2	Export	120	Cameroon	CMR	842	USA	USA								79	OTHR.TRANSPORT EQUIPMENT	1	No Quantity							16624			0
S3	2016	2016	2016	2	0	2	Export	116	Cambodia	KHM	0	World	WLD								81	PREFAB BUILDGS,FTTNG ETC	1	No Quantity							359876			0
S3	2016	2016	2016	2	0	2	Export	116	Cambodia	KHM	242	Fiji	FJI								81	PREFAB BUILDGS,FTTNG ETC	1	No Quantity							31211			0
S3	2016	2016	2016	2	0	2	Export	116	Cambodia	KHM	251	France	FRA								81	PREFAB BUILDGS,FTTNG ETC	1	No Quantity							113895			0
S3	2016	2016	2016	2	0	2	Export	116	Cambodia	KHM	332	Haiti	HTI								81	PREFAB BUILDGS,FTTNG ETC	1	No Quantity							29697			0
S3	2016	2016	2016	2	0	2	Export	116	Cambodia	KHM	392	Japan	JPN								81	PREFAB BUILDGS,FTTNG ETC	1	No Quantity							44089			0
S3	2016	2016	2016	2	0	2	Export	116	Cambodia	KHM	458	Malaysia	MYS								81	PREFAB BUILDGS,FTTNG ETC	1	No Quantity							54193			0
S3	2016	2016	2016	2	0	2	Export	116	Cambodia	KHM	608	Philippines	PHL								81	PREFAB BUILDGS,FTTNG ETC	1	No Quantity							25962			0
S3	2016	2016	2016	2	0	2	Export	116	Cambodia	KHM	704	Viet Nam	VNM								81	PREFAB BUILDGS,FTTNG ETC	1	No Quantity							13086			0
S3	2016	2016	2016	2	0	2	Export	116	Cambodia	KHM	764	Thailand	THA								81	PREFAB BUILDGS,FTTNG ETC	1	No Quantity							47503			0
S3	2016	2016	2016	2	0	2	Export	116	Cambodia	KHM	894	Zambia	ZMB								81	PREFAB BUILDGS,FTTNG ETC	1	No Quantity							240			0
S3	2016	2016	2016	2	0	2	Export	120	Cameroon	CMR	0	World	WLD								81	PREFAB BUILDGS,FTTNG ETC	1	No Quantity							261888			0
S3	2016	2016	2016	2	0	2	Export	120	Cameroon	CMR	140	Central African Rep.	CAF								81	PREFAB BUILDGS,FTTNG ETC	1	No Quantity							69613			0
S3	2016	2016	2016	2	0	2	Export	120	Cameroon	CMR	148	Chad	TCD								81	PREFAB BUILDGS,FTTNG ETC	1	No Quantity							50181			0
S3	2016	2016	2016	2	0	2	Export	120	Cameroon	CMR	178	Congo	COG								81	PREFAB BUILDGS,FTTNG ETC	1	No Quantity							54791			0
S3	2016	2016	2016	2	0	2	Export	120	Cameroon	CMR	226	Equatorial Guinea	GNQ								81	PREFAB BUILDGS,FTTNG ETC	1	No Quantity							9243			0
S3	2016	2016	2016	2	0	2	Export	120	Cameroon	CMR	384	Côte d'Ivoire	CIV								81	PREFAB BUILDGS,FTTNG ETC	1	No Quantity							4028			0
S3	2016	2016	2016	2	0	2	Export	120	Cameroon	CMR	566	Nigeria	NGA								81	PREFAB BUILDGS,FTTNG ETC	1	No Quantity							71534			0
S3	2016	2016	2016	2	0	2	Export	120	Cameroon	CMR	678	Sao Tome and Principe	STP								81	PREFAB BUILDGS,FTTNG ETC	1	No Quantity							1880			0
S3	2016	2016	2016	2	0	2	Export	120	Cameroon	CMR	682	Saudi Arabia	SAU								81	PREFAB BUILDGS,FTTNG ETC	1	No Quantity							558			0
S3	2016	2016	2016	2	0	2	Export	120	Cameroon	CMR	686	Senegal	SEN								81	PREFAB BUILDGS,FTTNG ETC	1	No Quantity							42			0
S3	2016	2016	2016	2	0	2	Export	120	Cameroon	CMR	768	Togo	TGO								81	PREFAB BUILDGS,FTTNG ETC	1	No Quantity							17			0
S3	2016	2016	2016	2	0	2	Export	116	Cambodia	KHM	0	World	WLD								82	FURNITURE,BEDDING,ETC.	1	No Quantity							25374798			0
S3	2016	2016	2016	2	0	2	Export	116	Cambodia	KHM	36	Australia	AUS								82	FURNITURE,BEDDING,ETC.	1	No Quantity							1023421			0
S3	2016	2016	2016	2	0	2	Export	116	Cambodia	KHM	50	Bangladesh	BGD								82	FURNITURE,BEDDING,ETC.	1	No Quantity							8306			0
S3	2016	2016	2016	2	0	2	Export	116	Cambodia	KHM	56	Belgium	BEL								82	FURNITURE,BEDDING,ETC.	1	No Quantity							5266			0
S3	2016	2016	2016	2	0	2	Export	116	Cambodia	KHM	76	Brazil	BRA								82	FURNITURE,BEDDING,ETC.	1	No Quantity							373			0
S3	2016	2016	2016	2	0	2	Export	116	Cambodia	KHM	124	Canada	CAN								82	FURNITURE,BEDDING,ETC.	1	No Quantity							1522955			0
S3	2016	2016	2016	2	0	2	Export	116	Cambodia	KHM	152	Chile	CHL								82	FURNITURE,BEDDING,ETC.	1	No Quantity							7267			0
S3	2016	2016	2016	2	0	2	Export	116	Cambodia	KHM	156	China	CHN								82	FURNITURE,BEDDING,ETC.	1	No Quantity							238030			0
S3	2016	2016	2016	2	0	2	Export	116	Cambodia	KHM	251	France	FRA								82	FURNITURE,BEDDING,ETC.	1	No Quantity							34159			0
S3	2016	2016	2016	2	0	2	Export	116	Cambodia	KHM	276	Germany	DEU								82	FURNITURE,BEDDING,ETC.	1	No Quantity							378849			0
S3	2016	2016	2016	2	0	2	Export	116	Cambodia	KHM	344	China, Hong Kong SAR	HKG								82	FURNITURE,BEDDING,ETC.	1	No Quantity							188492			0
S3	2016	2016	2016	2	0	2	Export	116	Cambodia	KHM	360	Indonesia	IDN								82	FURNITURE,BEDDING,ETC.	1	No Quantity							210433			0
S3	2016	2016	2016	2	0	2	Export	116	Cambodia	KHM	392	Japan	JPN								82	FURNITURE,BEDDING,ETC.	1	No Quantity							4220368			0
S3	2016	2016	2016	2	0	2	Export	116	Cambodia	KHM	410	Rep. of Korea	KOR								82	FURNITURE,BEDDING,ETC.	1	No Quantity							58087			0
S3	2016	2016	2016	2	0	2	Export	116	Cambodia	KHM	458	Malaysia	MYS								82	FURNITURE,BEDDING,ETC.	1	No Quantity							18364			0
S3	2016	2016	2016	2	0	2	Export	116	Cambodia	KHM	466	Mali	MLI								82	FURNITURE,BEDDING,ETC.	1	No Quantity							240			0
S3	2016	2016	2016	2	0	2	Export	116	Cambodia	KHM	484	Mexico	MEX								82	FURNITURE,BEDDING,ETC.	1	No Quantity							5285004			0
S3	2016	2016	2016	2	0	2	Export	116	Cambodia	KHM	528	Netherlands	NLD								82	FURNITURE,BEDDING,ETC.	1	No Quantity							7865			0
S3	2016	2016	2016	2	0	2	Export	116	Cambodia	KHM	554	New Zealand	NZL								82	FURNITURE,BEDDING,ETC.	1	No Quantity							51512			0
S3	2016	2016	2016	2	0	2	Export	116	Cambodia	KHM	579	Norway	NOR								82	FURNITURE,BEDDING,ETC.	1	No Quantity							4562			0
S3	2016	2016	2016	2	0	2	Export	116	Cambodia	KHM	591	Panama	PAN								82	FURNITURE,BEDDING,ETC.	1	No Quantity							4407			0
S3	2016	2016	2016	2	0	2	Export	116	Cambodia	KHM	608	Philippines	PHL								82	FURNITURE,BEDDING,ETC.	1	No Quantity							2846			0
S3	2016	2016	2016	2	0	2	Export	116	Cambodia	KHM	702	Singapore	SGP								82	FURNITURE,BEDDING,ETC.	1	No Quantity							31578			0
S3	2016	2016	2016	2	0	2	Export	116	Cambodia	KHM	704	Viet Nam	VNM								82	FURNITURE,BEDDING,ETC.	1	No Quantity							58765			0
S3	2016	2016	2016	2	0	2	Export	116	Cambodia	KHM	764	Thailand	THA								82	FURNITURE,BEDDING,ETC.	1	No Quantity							983173			0
S3	2016	2016	2016	2	0	2	Export	116	Cambodia	KHM	826	United Kingdom	GBR								82	FURNITURE,BEDDING,ETC.	1	No Quantity							401881			0
S3	2016	2016	2016	2	0	2	Export	116	Cambodia	KHM	834	United Rep. of Tanzania	TZA								82	FURNITURE,BEDDING,ETC.	1	No Quantity							349			0
S3	2016	2016	2016	2	0	2	Export	116	Cambodia	KHM	842	USA	USA								82	FURNITURE,BEDDING,ETC.	1	No Quantity							10628248			0
S3	2016	2016	2016	2	0	2	Export	120	Cameroon	CMR	0	World	WLD								82	FURNITURE,BEDDING,ETC.	1	No Quantity							633587			0
S3	2016	2016	2016	2	0	2	Export	120	Cameroon	CMR	56	Belgium	BEL								82	FURNITURE,BEDDING,ETC.	1	No Quantity							1686			0
S3	2016	2016	2016	2	0	2	Export	120	Cameroon	CMR	140	Central African Rep.	CAF								82	FURNITURE,BEDDING,ETC.	1	No Quantity							263341			0
S3	2016	2016	2016	2	0	2	Export	120	Cameroon	CMR	148	Chad	TCD								82	FURNITURE,BEDDING,ETC.	1	No Quantity							285862			0
S3	2016	2016	2016	2	0	2	Export	120	Cameroon	CMR	178	Congo	COG								82	FURNITURE,BEDDING,ETC.	1	No Quantity							54737			0
S3	2016	2016	2016	2	0	2	Export	120	Cameroon	CMR	226	Equatorial Guinea	GNQ								82	FURNITURE,BEDDING,ETC.	1	No Quantity							8			0
S3	2016	2016	2016	2	0	2	Export	120	Cameroon	CMR	251	France	FRA								82	FURNITURE,BEDDING,ETC.	1	No Quantity							67			0
S3	2016	2016	2016	2	0	2	Export	120	Cameroon	CMR	266	Gabon	GAB								82	FURNITURE,BEDDING,ETC.	1	No Quantity							10699			0
S3	2016	2016	2016	2	0	2	Export	120	Cameroon	CMR	381	Italy	ITA								82	FURNITURE,BEDDING,ETC.	1	No Quantity							2354			0
S3	2016	2016	2016	2	0	2	Export	120	Cameroon	CMR	554	New Zealand	NZL								82	FURNITURE,BEDDING,ETC.	1	No Quantity							5700			0
S3	2016	2016	2016	2	0	2	Export	120	Cameroon	CMR	678	Sao Tome and Principe	STP								82	FURNITURE,BEDDING,ETC.	1	No Quantity							526			0
S3	2016	2016	2016	2	0	2	Export	120	Cameroon	CMR	686	Senegal	SEN								82	FURNITURE,BEDDING,ETC.	1	No Quantity							7704			0
S3	2016	2016	2016	2	0	2	Export	120	Cameroon	CMR	724	Spain	ESP								82	FURNITURE,BEDDING,ETC.	1	No Quantity							233			0
S3	2016	2016	2016	2	0	2	Export	120	Cameroon	CMR	768	Togo	TGO								82	FURNITURE,BEDDING,ETC.	1	No Quantity							669			0
S3	2016	2016	2016	2	0	2	Export	116	Cambodia	KHM	0	World	WLD								83	TRAVEL GOODS,HANDBGS ETC	1	No Quantity							141817503			0
S3	2016	2016	2016	2	0	2	Export	116	Cambodia	KHM	32	Argentina	ARG								83	TRAVEL GOODS,HANDBGS ETC	1	No Quantity							674557			0
S3	2016	2016	2016	2	0	2	Export	116	Cambodia	KHM	36	Australia	AUS								83	TRAVEL GOODS,HANDBGS ETC	1	No Quantity							852841			0
S3	2016	2016	2016	2	0	2	Export	116	Cambodia	KHM	40	Austria	AUT								83	TRAVEL GOODS,HANDBGS ETC	1	No Quantity							3842			0
S3	2016	2016	2016	2	0	2	Export	116	Cambodia	KHM	56	Belgium	BEL								83	TRAVEL GOODS,HANDBGS ETC	1	No Quantity							9445719			0
S3	2016	2016	2016	2	0	2	Export	116	Cambodia	KHM	76	Brazil	BRA								83	TRAVEL GOODS,HANDBGS ETC	1	No Quantity							1426294			0
[truncated: 574 more rows]
