# Supplementary material for: Core-periphery structure in sectoral international trade networks: A new approach to an old theory
Source: PLoS One. 2020 Apr 2;15(4):e0229547. doi: 10.1371/journal.pone.0229547 (PMC7117750; doi:10.1371/journal.pone.0229547)
Supplement: S7 File — (ZIP) [file pone.0229547.s007.zip › S7_File/RawData 2016/comtrade (14).csv]

Classification	Year	Period	Period Desc.	Aggregate Level	Is Leaf Code	Trade Flow Code	Trade Flow	Reporter Code	Reporter	Reporter ISO	Partner Code	Partner	Partner ISO	2nd Partner Code	2nd Partner	2nd Partner ISO	Customs Proc. Code	Customs	Mode of Transport Code	Mode of Transport	Commodity Code	Commodity	Qty Unit Code	Qty Unit	Qty	Alt Qty Unit Code	Alt Qty Unit	Alt Qty	Netweight (kg)	Gross weight (kg)	Trade Value (US$)	CIF Trade Value (US$)	FOB Trade Value (US$)	Flag
S3	2016	2016	2016	2	0	2	Export	124	Canada	CAN	0	World	WLD								00	LIVE ANIMALS	1	No Quantity							1613711561			0
S3	2016	2016	2016	2	0	2	Export	124	Canada	CAN	12	Algeria	DZA								00	LIVE ANIMALS	1	No Quantity							1362			0
S3	2016	2016	2016	2	0	2	Export	124	Canada	CAN	36	Australia	AUS								00	LIVE ANIMALS	1	No Quantity							134144			0
S3	2016	2016	2016	2	0	2	Export	124	Canada	CAN	40	Austria	AUT								00	LIVE ANIMALS	1	No Quantity							39558			0
S3	2016	2016	2016	2	0	2	Export	124	Canada	CAN	48	Bahrain	BHR								00	LIVE ANIMALS	1	No Quantity							32839			0
S3	2016	2016	2016	2	0	2	Export	124	Canada	CAN	56	Belgium	BEL								00	LIVE ANIMALS	1	No Quantity							196747			0
S3	2016	2016	2016	2	0	2	Export	124	Canada	CAN	60	Bermuda	BMU								00	LIVE ANIMALS	1	No Quantity							21803			0
S3	2016	2016	2016	2	0	2	Export	124	Canada	CAN	76	Brazil	BRA								00	LIVE ANIMALS	1	No Quantity							129738			0
S3	2016	2016	2016	2	0	2	Export	124	Canada	CAN	136	Cayman Isds	CYM								00	LIVE ANIMALS	1	No Quantity							75492			0
S3	2016	2016	2016	2	0	2	Export	124	Canada	CAN	148	Chad	TCD								00	LIVE ANIMALS	1	No Quantity							493			0
S3	2016	2016	2016	2	0	2	Export	124	Canada	CAN	152	Chile	CHL								00	LIVE ANIMALS	1	No Quantity							606036			0
S3	2016	2016	2016	2	0	2	Export	124	Canada	CAN	156	China	CHN								00	LIVE ANIMALS	1	No Quantity							5257927			0
S3	2016	2016	2016	2	0	2	Export	124	Canada	CAN	170	Colombia	COL								00	LIVE ANIMALS	1	No Quantity							174686			0
S3	2016	2016	2016	2	0	2	Export	124	Canada	CAN	178	Congo	COG								00	LIVE ANIMALS	1	No Quantity							2125			0
S3	2016	2016	2016	2	0	2	Export	124	Canada	CAN	188	Costa Rica	CRI								00	LIVE ANIMALS	1	No Quantity							261224			0
S3	2016	2016	2016	2	0	2	Export	124	Canada	CAN	191	Croatia	HRV								00	LIVE ANIMALS	1	No Quantity							14970			0
S3	2016	2016	2016	2	0	2	Export	124	Canada	CAN	203	Czechia	CZE								00	LIVE ANIMALS	1	No Quantity							179152			0
S3	2016	2016	2016	2	0	2	Export	124	Canada	CAN	214	Dominican Rep.	DOM								00	LIVE ANIMALS	1	No Quantity							2876			0
S3	2016	2016	2016	2	0	2	Export	124	Canada	CAN	218	Ecuador	ECU								00	LIVE ANIMALS	1	No Quantity							3704			0
S3	2016	2016	2016	2	0	2	Export	124	Canada	CAN	246	Finland	FIN								00	LIVE ANIMALS	1	No Quantity							584			0
S3	2016	2016	2016	2	0	2	Export	124	Canada	CAN	251	France	FRA								00	LIVE ANIMALS	1	No Quantity							446686			0
S3	2016	2016	2016	2	0	2	Export	124	Canada	CAN	276	Germany	DEU								00	LIVE ANIMALS	1	No Quantity							2430814			0
S3	2016	2016	2016	2	0	2	Export	124	Canada	CAN	300	Greece	GRC								00	LIVE ANIMALS	1	No Quantity							4948			0
S3	2016	2016	2016	2	0	2	Export	124	Canada	CAN	308	Grenada	GRD								00	LIVE ANIMALS	1	No Quantity							981			0
S3	2016	2016	2016	2	0	2	Export	124	Canada	CAN	320	Guatemala	GTM								00	LIVE ANIMALS	1	No Quantity							159445			0
S3	2016	2016	2016	2	0	2	Export	124	Canada	CAN	332	Haiti	HTI								00	LIVE ANIMALS	1	No Quantity							2511			0
S3	2016	2016	2016	2	0	2	Export	124	Canada	CAN	340	Honduras	HND								00	LIVE ANIMALS	1	No Quantity							4666			0
S3	2016	2016	2016	2	0	2	Export	124	Canada	CAN	344	China, Hong Kong SAR	HKG								00	LIVE ANIMALS	1	No Quantity							98903			0
S3	2016	2016	2016	2	0	2	Export	124	Canada	CAN	348	Hungary	HUN								00	LIVE ANIMALS	1	No Quantity							33560			0
S3	2016	2016	2016	2	0	2	Export	124	Canada	CAN	368	Iraq	IRQ								00	LIVE ANIMALS	1	No Quantity							2281			0
S3	2016	2016	2016	2	0	2	Export	124	Canada	CAN	372	Ireland	IRL								00	LIVE ANIMALS	1	No Quantity							20568			0
S3	2016	2016	2016	2	0	2	Export	124	Canada	CAN	376	Israel	ISR								00	LIVE ANIMALS	1	No Quantity							116141			0
S3	2016	2016	2016	2	0	2	Export	124	Canada	CAN	381	Italy	ITA								00	LIVE ANIMALS	1	No Quantity							63687			0
S3	2016	2016	2016	2	0	2	Export	124	Canada	CAN	388	Jamaica	JAM								00	LIVE ANIMALS	1	No Quantity							24157			0
S3	2016	2016	2016	2	0	2	Export	124	Canada	CAN	392	Japan	JPN								00	LIVE ANIMALS	1	No Quantity							15081906			0
S3	2016	2016	2016	2	0	2	Export	124	Canada	CAN	398	Kazakhstan	KAZ								00	LIVE ANIMALS	1	No Quantity							14603			0
S3	2016	2016	2016	2	0	2	Export	124	Canada	CAN	410	Rep. of Korea	KOR								00	LIVE ANIMALS	1	No Quantity							3321337			0
S3	2016	2016	2016	2	0	2	Export	124	Canada	CAN	422	Lebanon	LBN								00	LIVE ANIMALS	1	No Quantity							3397			0
S3	2016	2016	2016	2	0	2	Export	124	Canada	CAN	434	Libya	LBY								00	LIVE ANIMALS	1	No Quantity							1359			0
S3	2016	2016	2016	2	0	2	Export	124	Canada	CAN	440	Lithuania	LTU								00	LIVE ANIMALS	1	No Quantity							1361			0
S3	2016	2016	2016	2	0	2	Export	124	Canada	CAN	442	Luxembourg	LUX								00	LIVE ANIMALS	1	No Quantity							64149			0
S3	2016	2016	2016	2	0	2	Export	124	Canada	CAN	446	China, Macao SAR	MAC								00	LIVE ANIMALS	1	No Quantity							14146			0
S3	2016	2016	2016	2	0	2	Export	124	Canada	CAN	458	Malaysia	MYS								00	LIVE ANIMALS	1	No Quantity							253084			0
S3	2016	2016	2016	2	0	2	Export	124	Canada	CAN	484	Mexico	MEX								00	LIVE ANIMALS	1	No Quantity							468174			0
S3	2016	2016	2016	2	0	2	Export	124	Canada	CAN	490	Other Asia, nes									00	LIVE ANIMALS	1	No Quantity							108705			0
S3	2016	2016	2016	2	0	2	Export	124	Canada	CAN	528	Netherlands	NLD								00	LIVE ANIMALS	1	No Quantity							530425			0
S3	2016	2016	2016	2	0	2	Export	124	Canada	CAN	579	Norway	NOR								00	LIVE ANIMALS	1	No Quantity							12748			0
S3	2016	2016	2016	2	0	2	Export	124	Canada	CAN	586	Pakistan	PAK								00	LIVE ANIMALS	1	No Quantity							55621			0
S3	2016	2016	2016	2	0	2	Export	124	Canada	CAN	591	Panama	PAN								00	LIVE ANIMALS	1	No Quantity							1478			0
S3	2016	2016	2016	2	0	2	Export	124	Canada	CAN	604	Peru	PER								00	LIVE ANIMALS	1	No Quantity							121314			0
S3	2016	2016	2016	2	0	2	Export	124	Canada	CAN	608	Philippines	PHL								00	LIVE ANIMALS	1	No Quantity							602018			0
S3	2016	2016	2016	2	0	2	Export	124	Canada	CAN	616	Poland	POL								00	LIVE ANIMALS	1	No Quantity							40689			0
S3	2016	2016	2016	2	0	2	Export	124	Canada	CAN	642	Romania	ROU								00	LIVE ANIMALS	1	No Quantity							68726			0
S3	2016	2016	2016	2	0	2	Export	124	Canada	CAN	643	Russian Federation	RUS								00	LIVE ANIMALS	1	No Quantity							5072810			0
S3	2016	2016	2016	2	0	2	Export	124	Canada	CAN	666	Saint Pierre and Miquelon	SPM								00	LIVE ANIMALS	1	No Quantity							1676			0
S3	2016	2016	2016	2	0	2	Export	124	Canada	CAN	682	Saudi Arabia	SAU								00	LIVE ANIMALS	1	No Quantity							43290			0
S3	2016	2016	2016	2	0	2	Export	124	Canada	CAN	686	Senegal	SEN								00	LIVE ANIMALS	1	No Quantity							23969			0
S3	2016	2016	2016	2	0	2	Export	124	Canada	CAN	688	Serbia	SRB								00	LIVE ANIMALS	1	No Quantity							1			0
S3	2016	2016	2016	2	0	2	Export	124	Canada	CAN	699	India	IND								00	LIVE ANIMALS	1	No Quantity							26564			0
S3	2016	2016	2016	2	0	2	Export	124	Canada	CAN	702	Singapore	SGP								00	LIVE ANIMALS	1	No Quantity							102327			0
S3	2016	2016	2016	2	0	2	Export	124	Canada	CAN	704	Viet Nam	VNM								00	LIVE ANIMALS	1	No Quantity							922945			0
S3	2016	2016	2016	2	0	2	Export	124	Canada	CAN	710	South Africa	ZAF								00	LIVE ANIMALS	1	No Quantity							414			0
S3	2016	2016	2016	2	0	2	Export	124	Canada	CAN	724	Spain	ESP								00	LIVE ANIMALS	1	No Quantity							331949			0
S3	2016	2016	2016	2	0	2	Export	124	Canada	CAN	752	Sweden	SWE								00	LIVE ANIMALS	1	No Quantity							5549			0
S3	2016	2016	2016	2	0	2	Export	124	Canada	CAN	757	Switzerland	CHE								00	LIVE ANIMALS	1	No Quantity							188504			0
S3	2016	2016	2016	2	0	2	Export	124	Canada	CAN	764	Thailand	THA								00	LIVE ANIMALS	1	No Quantity							240155			0
S3	2016	2016	2016	2	0	2	Export	124	Canada	CAN	780	Trinidad and Tobago	TTO								00	LIVE ANIMALS	1	No Quantity							552155			0
S3	2016	2016	2016	2	0	2	Export	124	Canada	CAN	784	United Arab Emirates	ARE								00	LIVE ANIMALS	1	No Quantity							520137			0
S3	2016	2016	2016	2	0	2	Export	124	Canada	CAN	826	United Kingdom	GBR								00	LIVE ANIMALS	1	No Quantity							691786			0
S3	2016	2016	2016	2	0	2	Export	124	Canada	CAN	842	USA	USA								00	LIVE ANIMALS	1	No Quantity							1573677282			0
S3	2016	2016	2016	2	0	2	Export	124	Canada	CAN	0	World	WLD								01	MEAT, MEAT PREPARATIONS	1	No Quantity							4997757814			0
S3	2016	2016	2016	2	0	2	Export	124	Canada	CAN	4	Afghanistan	AFG								01	MEAT, MEAT PREPARATIONS	1	No Quantity							59691			0
S3	2016	2016	2016	2	0	2	Export	124	Canada	CAN	8	Albania	ALB								01	MEAT, MEAT PREPARATIONS	1	No Quantity							772017			0
S3	2016	2016	2016	2	0	2	Export	124	Canada	CAN	24	Angola	AGO								01	MEAT, MEAT PREPARATIONS	1	No Quantity							1185584			0
S3	2016	2016	2016	2	0	2	Export	124	Canada	CAN	28	Antigua and Barbuda	ATG								01	MEAT, MEAT PREPARATIONS	1	No Quantity							913629			0
S3	2016	2016	2016	2	0	2	Export	124	Canada	CAN	31	Azerbaijan	AZE								01	MEAT, MEAT PREPARATIONS	1	No Quantity							120388			0
S3	2016	2016	2016	2	0	2	Export	124	Canada	CAN	36	Australia	AUS								01	MEAT, MEAT PREPARATIONS	1	No Quantity							50850216			0
S3	2016	2016	2016	2	0	2	Export	124	Canada	CAN	44	Bahamas	BHS								01	MEAT, MEAT PREPARATIONS	1	No Quantity							984128			0
S3	2016	2016	2016	2	0	2	Export	124	Canada	CAN	48	Bahrain	BHR								01	MEAT, MEAT PREPARATIONS	1	No Quantity							351321			0
S3	2016	2016	2016	2	0	2	Export	124	Canada	CAN	50	Bangladesh	BGD								01	MEAT, MEAT PREPARATIONS	1	No Quantity							26565			0
S3	2016	2016	2016	2	0	2	Export	124	Canada	CAN	51	Armenia	ARM								01	MEAT, MEAT PREPARATIONS	1	No Quantity							1427860			0
S3	2016	2016	2016	2	0	2	Export	124	Canada	CAN	52	Barbados	BRB								01	MEAT, MEAT PREPARATIONS	1	No Quantity							3774819			0
S3	2016	2016	2016	2	0	2	Export	124	Canada	CAN	56	Belgium	BEL								01	MEAT, MEAT PREPARATIONS	1	No Quantity							8720163			0
S3	2016	2016	2016	2	0	2	Export	124	Canada	CAN	84	Belize	BLZ								01	MEAT, MEAT PREPARATIONS	1	No Quantity							179914			0
S3	2016	2016	2016	2	0	2	Export	124	Canada	CAN	92	Br. Virgin Isds	VGB								01	MEAT, MEAT PREPARATIONS	1	No Quantity							71863			0
S3	2016	2016	2016	2	0	2	Export	124	Canada	CAN	132	Cabo Verde	CPV								01	MEAT, MEAT PREPARATIONS	1	No Quantity							81431			0
S3	2016	2016	2016	2	0	2	Export	124	Canada	CAN	136	Cayman Isds	CYM								01	MEAT, MEAT PREPARATIONS	1	No Quantity							604			0
S3	2016	2016	2016	2	0	2	Export	124	Canada	CAN	148	Chad	TCD								01	MEAT, MEAT PREPARATIONS	1	No Quantity							33882			0
S3	2016	2016	2016	2	0	2	Export	124	Canada	CAN	152	Chile	CHL								01	MEAT, MEAT PREPARATIONS	1	No Quantity							27226948			0
S3	2016	2016	2016	2	0	2	Export	124	Canada	CAN	156	China	CHN								01	MEAT, MEAT PREPARATIONS	1	No Quantity							485644343			0
S3	2016	2016	2016	2	0	2	Export	124	Canada	CAN	162	Christmas Isds	CXR								01	MEAT, MEAT PREPARATIONS	1	No Quantity							26491			0
S3	2016	2016	2016	2	0	2	Export	124	Canada	CAN	170	Colombia	COL								01	MEAT, MEAT PREPARATIONS	1	No Quantity							8387210			0
S3	2016	2016	2016	2	0	2	Export	124	Canada	CAN	178	Congo	COG								01	MEAT, MEAT PREPARATIONS	1	No Quantity							973590			0
S3	2016	2016	2016	2	0	2	Export	124	Canada	CAN	180	Dem. Rep. of the Congo	COD								01	MEAT, MEAT PREPARATIONS	1	No Quantity							788424			0
S3	2016	2016	2016	2	0	2	Export	124	Canada	CAN	188	Costa Rica	CRI								01	MEAT, MEAT PREPARATIONS	1	No Quantity							2522253			0
S3	2016	2016	2016	2	0	2	Export	124	Canada	CAN	192	Cuba	CUB								01	MEAT, MEAT PREPARATIONS	1	No Quantity							16168108			0
S3	2016	2016	2016	2	0	2	Export	124	Canada	CAN	204	Benin	BEN								01	MEAT, MEAT PREPARATIONS	1	No Quantity							769678			0
S3	2016	2016	2016	2	0	2	Export	124	Canada	CAN	208	Denmark	DNK								01	MEAT, MEAT PREPARATIONS	1	No Quantity							122552			0
S3	2016	2016	2016	2	0	2	Export	124	Canada	CAN	212	Dominica	DMA								01	MEAT, MEAT PREPARATIONS	1	No Quantity							334268			0
S3	2016	2016	2016	2	0	2	Export	124	Canada	CAN	214	Dominican Rep.	DOM								01	MEAT, MEAT PREPARATIONS	1	No Quantity							1386816			0
S3	2016	2016	2016	2	0	2	Export	124	Canada	CAN	218	Ecuador	ECU								01	MEAT, MEAT PREPARATIONS	1	No Quantity							6301			0
S3	2016	2016	2016	2	0	2	Export	124	Canada	CAN	226	Equatorial Guinea	GNQ								01	MEAT, MEAT PREPARATIONS	1	No Quantity							1358306			0
S3	2016	2016	2016	2	0	2	Export	124	Canada	CAN	246	Finland	FIN								01	MEAT, MEAT PREPARATIONS	1	No Quantity							362419			0
S3	2016	2016	2016	2	0	2	Export	124	Canada	CAN	251	France	FRA								01	MEAT, MEAT PREPARATIONS	1	No Quantity							16418733			0
S3	2016	2016	2016	2	0	2	Export	124	Canada	CAN	258	French Polynesia	PYF								01	MEAT, MEAT PREPARATIONS	1	No Quantity							1023566			0
S3	2016	2016	2016	2	0	2	Export	124	Canada	CAN	266	Gabon	GAB								01	MEAT, MEAT PREPARATIONS	1	No Quantity							2954942			0
S3	2016	2016	2016	2	0	2	Export	124	Canada	CAN	268	Georgia	GEO								01	MEAT, MEAT PREPARATIONS	1	No Quantity							1881691			0
S3	2016	2016	2016	2	0	2	Export	124	Canada	CAN	276	Germany	DEU								01	MEAT, MEAT PREPARATIONS	1	No Quantity							1403206			0
S3	2016	2016	2016	2	0	2	Export	124	Canada	CAN	288	Ghana	GHA								01	MEAT, MEAT PREPARATIONS	1	No Quantity							498144			0
S3	2016	2016	2016	2	0	2	Export	124	Canada	CAN	300	Greece	GRC								01	MEAT, MEAT PREPARATIONS	1	No Quantity							114375			0
S3	2016	2016	2016	2	0	2	Export	124	Canada	CAN	304	Greenland	GRL								01	MEAT, MEAT PREPARATIONS	1	No Quantity							4408			0
S3	2016	2016	2016	2	0	2	Export	124	Canada	CAN	308	Grenada	GRD								01	MEAT, MEAT PREPARATIONS	1	No Quantity							1101500			0
S3	2016	2016	2016	2	0	2	Export	124	Canada	CAN	324	Guinea	GIN								01	MEAT, MEAT PREPARATIONS	1	No Quantity							136202			0
S3	2016	2016	2016	2	0	2	Export	124	Canada	CAN	332	Haiti	HTI								01	MEAT, MEAT PREPARATIONS	1	No Quantity							4143096			0
S3	2016	2016	2016	2	0	2	Export	124	Canada	CAN	340	Honduras	HND								01	MEAT, MEAT PREPARATIONS	1	No Quantity							1055485			0
S3	2016	2016	2016	2	0	2	Export	124	Canada	CAN	344	China, Hong Kong SAR	HKG								01	MEAT, MEAT PREPARATIONS	1	No Quantity							151102732			0
S3	2016	2016	2016	2	0	2	Export	124	Canada	CAN	360	Indonesia	IDN								01	MEAT, MEAT PREPARATIONS	1	No Quantity							216507			0
S3	2016	2016	2016	2	0	2	Export	124	Canada	CAN	376	Israel	ISR								01	MEAT, MEAT PREPARATIONS	1	No Quantity							27169			0
S3	2016	2016	2016	2	0	2	Export	124	Canada	CAN	381	Italy	ITA								01	MEAT, MEAT PREPARATIONS	1	No Quantity							73818			0
S3	2016	2016	2016	2	0	2	Export	124	Canada	CAN	384	Côte d'Ivoire	CIV								01	MEAT, MEAT PREPARATIONS	1	No Quantity							583839			0
S3	2016	2016	2016	2	0	2	Export	124	Canada	CAN	388	Jamaica	JAM								01	MEAT, MEAT PREPARATIONS	1	No Quantity							7725446			0
S3	2016	2016	2016	2	0	2	Export	124	Canada	CAN	392	Japan	JPN								01	MEAT, MEAT PREPARATIONS	1	No Quantity							911423229			0
S3	2016	2016	2016	2	0	2	Export	124	Canada	CAN	398	Kazakhstan	KAZ								01	MEAT, MEAT PREPARATIONS	1	No Quantity							174122			0
S3	2016	2016	2016	2	0	2	Export	124	Canada	CAN	410	Rep. of Korea	KOR								01	MEAT, MEAT PREPARATIONS	1	No Quantity							117238263			0
S3	2016	2016	2016	2	0	2	Export	124	Canada	CAN	417	Kyrgyzstan	KGZ								01	MEAT, MEAT PREPARATIONS	1	No Quantity							422071			0
S3	2016	2016	2016	2	0	2	Export	124	Canada	CAN	422	Lebanon	LBN								01	MEAT, MEAT PREPARATIONS	1	No Quantity							78020			0
S3	2016	2016	2016	2	0	2	Export	124	Canada	CAN	430	Liberia	LBR								01	MEAT, MEAT PREPARATIONS	1	No Quantity							785985			0
S3	2016	2016	2016	2	0	2	Export	124	Canada	CAN	440	Lithuania	LTU								01	MEAT, MEAT PREPARATIONS	1	No Quantity							237110			0
S3	2016	2016	2016	2	0	2	Export	124	Canada	CAN	446	China, Macao SAR	MAC								01	MEAT, MEAT PREPARATIONS	1	No Quantity							644520			0
S3	2016	2016	2016	2	0	2	Export	124	Canada	CAN	458	Malaysia	MYS								01	MEAT, MEAT PREPARATIONS	1	No Quantity							2302026			0
S3	2016	2016	2016	2	0	2	Export	124	Canada	CAN	480	Mauritius	MUS								01	MEAT, MEAT PREPARATIONS	1	No Quantity							1046624			0
S3	2016	2016	2016	2	0	2	Export	124	Canada	CAN	484	Mexico	MEX								01	MEAT, MEAT PREPARATIONS	1	No Quantity							219746033			0
S3	2016	2016	2016	2	0	2	Export	124	Canada	CAN	490	Other Asia, nes									01	MEAT, MEAT PREPARATIONS	1	No Quantity							49503612			0
S3	2016	2016	2016	2	0	2	Export	124	Canada	CAN	500	Montserrat	MSR								01	MEAT, MEAT PREPARATIONS	1	No Quantity							11497			0
S3	2016	2016	2016	2	0	2	Export	124	Canada	CAN	508	Mozambique	MOZ								01	MEAT, MEAT PREPARATIONS	1	No Quantity							744246			0
S3	2016	2016	2016	2	0	2	Export	124	Canada	CAN	516	Namibia	NAM								01	MEAT, MEAT PREPARATIONS	1	No Quantity							72752			0
S3	2016	2016	2016	2	0	2	Export	124	Canada	CAN	524	Nepal	NPL								01	MEAT, MEAT PREPARATIONS	1	No Quantity							495			0
S3	2016	2016	2016	2	0	2	Export	124	Canada	CAN	528	Netherlands	NLD								01	MEAT, MEAT PREPARATIONS	1	No Quantity							2440531			0
S3	2016	2016	2016	2	0	2	Export	124	Canada	CAN	531	Curaçao	CUW								01	MEAT, MEAT PREPARATIONS	1	No Quantity							936123			0
S3	2016	2016	2016	2	0	2	Export	124	Canada	CAN	533	Aruba	ABW								01	MEAT, MEAT PREPARATIONS	1	No Quantity							325958			0
S3	2016	2016	2016	2	0	2	Export	124	Canada	CAN	534	Saint Maarten	SXM								01	MEAT, MEAT PREPARATIONS	1	No Quantity							410914			0
S3	2016	2016	2016	2	0	2	Export	124	Canada	CAN	540	New Caledonia	NCL								01	MEAT, MEAT PREPARATIONS	1	No Quantity							52421			0
S3	2016	2016	2016	2	0	2	Export	124	Canada	CAN	554	New Zealand	NZL								01	MEAT, MEAT PREPARATIONS	1	No Quantity							19634623			0
S3	2016	2016	2016	2	0	2	Export	124	Canada	CAN	562	Niger	NER								01	MEAT, MEAT PREPARATIONS	1	No Quantity							31981			0
S3	2016	2016	2016	2	0	2	Export	124	Canada	CAN	581	United States Minor Outlying Islands	UMI								01	MEAT, MEAT PREPARATIONS	1	No Quantity							75965			0
S3	2016	2016	2016	2	0	2	Export	124	Canada	CAN	586	Pakistan	PAK								01	MEAT, MEAT PREPARATIONS	1	No Quantity							465171			0
S3	2016	2016	2016	2	0	2	Export	124	Canada	CAN	591	Panama	PAN								01	MEAT, MEAT PREPARATIONS	1	No Quantity							7259492			0
S3	2016	2016	2016	2	0	2	Export	124	Canada	CAN	600	Paraguay	PRY								01	MEAT, MEAT PREPARATIONS	1	No Quantity							40			0
S3	2016	2016	2016	2	0	2	Export	124	Canada	CAN	604	Peru	PER								01	MEAT, MEAT PREPARATIONS	1	No Quantity							2581187			0
S3	2016	2016	2016	2	0	2	Export	124	Canada	CAN	608	Philippines	PHL								01	MEAT, MEAT PREPARATIONS	1	No Quantity							57588699			0
S3	2016	2016	2016	2	0	2	Export	124	Canada	CAN	616	Poland	POL								01	MEAT, MEAT PREPARATIONS	1	No Quantity							70230			0
S3	2016	2016	2016	2	0	2	Export	124	Canada	CAN	659	Saint Kitts and Nevis	KNA								01	MEAT, MEAT PREPARATIONS	1	No Quantity							502381			0
S3	2016	2016	2016	2	0	2	Export	124	Canada	CAN	660	Anguilla	AIA								01	MEAT, MEAT PREPARATIONS	1	No Quantity							31415			0
S3	2016	2016	2016	2	0	2	Export	124	Canada	CAN	662	Saint Lucia	LCA								01	MEAT, MEAT PREPARATIONS	1	No Quantity							851061			0
S3	2016	2016	2016	2	0	2	Export	124	Canada	CAN	666	Saint Pierre and Miquelon	SPM								01	MEAT, MEAT PREPARATIONS	1	No Quantity							831953			0
S3	2016	2016	2016	2	0	2	Export	124	Canada	CAN	670	Saint Vincent and the Grenadines	VCT								01	MEAT, MEAT PREPARATIONS	1	No Quantity							325572			0
S3	2016	2016	2016	2	0	2	Export	124	Canada	CAN	682	Saudi Arabia	SAU								01	MEAT, MEAT PREPARATIONS	1	No Quantity							17890818			0
S3	2016	2016	2016	2	0	2	Export	124	Canada	CAN	686	Senegal	SEN								01	MEAT, MEAT PREPARATIONS	1	No Quantity							55337			0
S3	2016	2016	2016	2	0	2	Export	124	Canada	CAN	690	Seychelles	SYC								01	MEAT, MEAT PREPARATIONS	1	No Quantity							79755			0
S3	2016	2016	2016	2	0	2	Export	124	Canada	CAN	699	India	IND								01	MEAT, MEAT PREPARATIONS	1	No Quantity							13914			0
S3	2016	2016	2016	2	0	2	Export	124	Canada	CAN	702	Singapore	SGP								01	MEAT, MEAT PREPARATIONS	1	No Quantity							6622126			0
S3	2016	2016	2016	2	0	2	Export	124	Canada	CAN	704	Viet Nam	VNM								01	MEAT, MEAT PREPARATIONS	1	No Quantity							4056390			0
S3	2016	2016	2016	2	0	2	Export	124	Canada	CAN	710	South Africa	ZAF								01	MEAT, MEAT PREPARATIONS	1	No Quantity							9016885			0
S3	2016	2016	2016	2	0	2	Export	124	Canada	CAN	724	Spain	ESP								01	MEAT, MEAT PREPARATIONS	1	No Quantity							482615			0
S3	2016	2016	2016	2	0	2	Export	124	Canada	CAN	728	South Sudan	SSD								01	MEAT, MEAT PREPARATIONS	1	No Quantity							34227			0
S3	2016	2016	2016	2	0	2	Export	124	Canada	CAN	732	Western Sahara	ESH								01	MEAT, MEAT PREPARATIONS	1	No Quantity							1739			0
S3	2016	2016	2016	2	0	2	Export	124	Canada	CAN	740	Suriname	SUR								01	MEAT, MEAT PREPARATIONS	1	No Quantity							1049912			0
S3	2016	2016	2016	2	0	2	Export	124	Canada	CAN	757	Switzerland	CHE								01	MEAT, MEAT PREPARATIONS	1	No Quantity							12502139			0
S3	2016	2016	2016	2	0	2	Export	124	Canada	CAN	762	Tajikistan	TJK								01	MEAT, MEAT PREPARATIONS	1	No Quantity							2960510			0
S3	2016	2016	2016	2	0	2	Export	124	Canada	CAN	764	Thailand	THA								01	MEAT, MEAT PREPARATIONS	1	No Quantity							70020			0
S3	2016	2016	2016	2	0	2	Export	124	Canada	CAN	768	Togo	TGO								01	MEAT, MEAT PREPARATIONS	1	No Quantity							158193			0
S3	2016	2016	2016	2	0	2	Export	124	Canada	CAN	776	Tonga	TON								01	MEAT, MEAT PREPARATIONS	1	No Quantity							56730			0
S3	2016	2016	2016	2	0	2	Export	124	Canada	CAN	780	Trinidad and Tobago	TTO								01	MEAT, MEAT PREPARATIONS	1	No Quantity							7140694			0
S3	2016	2016	2016	2	0	2	Export	124	Canada	CAN	784	United Arab Emirates	ARE								01	MEAT, MEAT PREPARATIONS	1	No Quantity							4608488			0
S3	2016	2016	2016	2	0	2	Export	124	Canada	CAN	788	Tunisia	TUN								01	MEAT, MEAT PREPARATIONS	1	No Quantity							26964			0
S3	2016	2016	2016	2	0	2	Export	124	Canada	CAN	792	Turkey	TUR								01	MEAT, MEAT PREPARATIONS	1	No Quantity							149015			0
S3	2016	2016	2016	2	0	2	Export	124	Canada	CAN	795	Turkmenistan	TKM								01	MEAT, MEAT PREPARATIONS	1	No Quantity							71151			0
S3	2016	2016	2016	2	0	2	Export	124	Canada	CAN	796	Turks and Caicos Isds	TCA								01	MEAT, MEAT PREPARATIONS	1	No Quantity							68146			0
S3	2016	2016	2016	2	0	2	Export	124	Canada	CAN	800	Uganda	UGA								01	MEAT, MEAT PREPARATIONS	1	No Quantity							8034			0
S3	2016	2016	2016	2	0	2	Export	124	Canada	CAN	804	Ukraine	UKR								01	MEAT, MEAT PREPARATIONS	1	No Quantity							35178			0
S3	2016	2016	2016	2	0	2	Export	124	Canada	CAN	807	North Macedonia	MKD								01	MEAT, MEAT PREPARATIONS	1	No Quantity							1258654			0
S3	2016	2016	2016	2	0	2	Export	124	Canada	CAN	818	Egypt	EGY								01	MEAT, MEAT PREPARATIONS	1	No Quantity							2628381			0
S3	2016	2016	2016	2	0	2	Export	124	Canada	CAN	826	United Kingdom	GBR								01	MEAT, MEAT PREPARATIONS	1	No Quantity							154754			0
S3	2016	2016	2016	2	0	2	Export	124	Canada	CAN	842	USA	USA								01	MEAT, MEAT PREPARATIONS	1	No Quantity							2720834545			0
S3	2016	2016	2016	2	0	2	Export	124	Canada	CAN	854	Burkina Faso	BFA								01	MEAT, MEAT PREPARATIONS	1	No Quantity							88786			0
S3	2016	2016	2016	2	0	2	Export	124	Canada	CAN	858	Uruguay	URY								01	MEAT, MEAT PREPARATIONS	1	No Quantity							332728			0
S3	2016	2016	2016	2	0	2	Export	124	Canada	CAN	860	Uzbekistan	UZB								01	MEAT, MEAT PREPARATIONS	1	No Quantity							284663			0
S3	2016	2016	2016	2	0	2	Export	124	Canada	CAN	894	Zambia	ZMB								01	MEAT, MEAT PREPARATIONS	1	No Quantity							73365			0
S3	2016	2016	2016	2	0	2	Export	124	Canada	CAN	0	World	WLD								02	DAIRY PRODUCTS,BIRD EGGS	1	No Quantity							257427109			0
S3	2016	2016	2016	2	0	2	Export	124	Canada	CAN	12	Algeria	DZA								02	DAIRY PRODUCTS,BIRD EGGS	1	No Quantity							1890164			0
S3	2016	2016	2016	2	0	2	Export	124	Canada	CAN	28	Antigua and Barbuda	ATG								02	DAIRY PRODUCTS,BIRD EGGS	1	No Quantity							2056			0
S3	2016	2016	2016	2	0	2	Export	124	Canada	CAN	36	Australia	AUS								02	DAIRY PRODUCTS,BIRD EGGS	1	No Quantity							2751784			0
S3	2016	2016	2016	2	0	2	Export	124	Canada	CAN	40	Austria	AUT								02	DAIRY PRODUCTS,BIRD EGGS	1	No Quantity							52383			0
S3	2016	2016	2016	2	0	2	Export	124	Canada	CAN	44	Bahamas	BHS								02	DAIRY PRODUCTS,BIRD EGGS	1	No Quantity							905551			0
S3	2016	2016	2016	2	0	2	Export	124	Canada	CAN	48	Bahrain	BHR								02	DAIRY PRODUCTS,BIRD EGGS	1	No Quantity							219440			0
S3	2016	2016	2016	2	0	2	Export	124	Canada	CAN	52	Barbados	BRB								02	DAIRY PRODUCTS,BIRD EGGS	1	No Quantity							128041			0
S3	2016	2016	2016	2	0	2	Export	124	Canada	CAN	56	Belgium	BEL								02	DAIRY PRODUCTS,BIRD EGGS	1	No Quantity							44859			0
S3	2016	2016	2016	2	0	2	Export	124	Canada	CAN	60	Bermuda	BMU								02	DAIRY PRODUCTS,BIRD EGGS	1	No Quantity							1077			0
S3	2016	2016	2016	2	0	2	Export	124	Canada	CAN	68	Bolivia (Plurinational State of)	BOL								02	DAIRY PRODUCTS,BIRD EGGS	1	No Quantity							150721			0
S3	2016	2016	2016	2	0	2	Export	124	Canada	CAN	76	Brazil	BRA								02	DAIRY PRODUCTS,BIRD EGGS	1	No Quantity							7326370			0
S3	2016	2016	2016	2	0	2	Export	124	Canada	CAN	104	Myanmar	MMR								02	DAIRY PRODUCTS,BIRD EGGS	1	No Quantity							191690			0
S3	2016	2016	2016	2	0	2	Export	124	Canada	CAN	136	Cayman Isds	CYM								02	DAIRY PRODUCTS,BIRD EGGS	1	No Quantity							1472			0
S3	2016	2016	2016	2	0	2	Export	124	Canada	CAN	144	Sri Lanka	LKA								02	DAIRY PRODUCTS,BIRD EGGS	1	No Quantity							484028			0
S3	2016	2016	2016	2	0	2	Export	124	Canada	CAN	152	Chile	CHL								02	DAIRY PRODUCTS,BIRD EGGS	1	No Quantity							1950079			0
S3	2016	2016	2016	2	0	2	Export	124	Canada	CAN	156	China	CHN								02	DAIRY PRODUCTS,BIRD EGGS	1	No Quantity							4553157			0
S3	2016	2016	2016	2	0	2	Export	124	Canada	CAN	170	Colombia	COL								02	DAIRY PRODUCTS,BIRD EGGS	1	No Quantity							42514			0
S3	2016	2016	2016	2	0	2	Export	124	Canada	CAN	188	Costa Rica	CRI								02	DAIRY PRODUCTS,BIRD EGGS	1	No Quantity							197981			0
S3	2016	2016	2016	2	0	2	Export	124	Canada	CAN	191	Croatia	HRV								02	DAIRY PRODUCTS,BIRD EGGS	1	No Quantity							113046			0
S3	2016	2016	2016	2	0	2	Export	124	Canada	CAN	192	Cuba	CUB								02	DAIRY PRODUCTS,BIRD EGGS	1	No Quantity							3768122			0
S3	2016	2016	2016	2	0	2	Export	124	Canada	CAN	204	Benin	BEN								02	DAIRY PRODUCTS,BIRD EGGS	1	No Quantity							30			0
S3	2016	2016	2016	2	0	2	Export	124	Canada	CAN	212	Dominica	DMA								02	DAIRY PRODUCTS,BIRD EGGS	1	No Quantity							102			0
S3	2016	2016	2016	2	0	2	Export	124	Canada	CAN	214	Dominican Rep.	DOM								02	DAIRY PRODUCTS,BIRD EGGS	1	No Quantity							304992			0
S3	2016	2016	2016	2	0	2	Export	124	Canada	CAN	222	El Salvador	SLV								02	DAIRY PRODUCTS,BIRD EGGS	1	No Quantity							15814			0
S3	2016	2016	2016	2	0	2	Export	124	Canada	CAN	231	Ethiopia	ETH								02	DAIRY PRODUCTS,BIRD EGGS	1	No Quantity							1178			0
S3	2016	2016	2016	2	0	2	Export	124	Canada	CAN	246	Finland	FIN								02	DAIRY PRODUCTS,BIRD EGGS	1	No Quantity							113			0
S3	2016	2016	2016	2	0	2	Export	124	Canada	CAN	251	France	FRA								02	DAIRY PRODUCTS,BIRD EGGS	1	No Quantity							4052519			0
S3	2016	2016	2016	2	0	2	Export	124	Canada	CAN	276	Germany	DEU								02	DAIRY PRODUCTS,BIRD EGGS	1	No Quantity							1261317			0
S3	2016	2016	2016	2	0	2	Export	124	Canada	CAN	288	Ghana	GHA								02	DAIRY PRODUCTS,BIRD EGGS	1	No Quantity							951276			0
S3	2016	2016	2016	2	0	2	Export	124	Canada	CAN	300	Greece	GRC								02	DAIRY PRODUCTS,BIRD EGGS	1	No Quantity							86250			0
S3	2016	2016	2016	2	0	2	Export	124	Canada	CAN	304	Greenland	GRL								02	DAIRY PRODUCTS,BIRD EGGS	1	No Quantity							963			0
S3	2016	2016	2016	2	0	2	Export	124	Canada	CAN	308	Grenada	GRD								02	DAIRY PRODUCTS,BIRD EGGS	1	No Quantity							132			0
S3	2016	2016	2016	2	0	2	Export	124	Canada	CAN	320	Guatemala	GTM								02	DAIRY PRODUCTS,BIRD EGGS	1	No Quantity							111012			0
S3	2016	2016	2016	2	0	2	Export	124	Canada	CAN	328	Guyana	GUY								02	DAIRY PRODUCTS,BIRD EGGS	1	No Quantity							1132			0
S3	2016	2016	2016	2	0	2	Export	124	Canada	CAN	332	Haiti	HTI								02	DAIRY PRODUCTS,BIRD EGGS	1	No Quantity							13622			0
S3	2016	2016	2016	2	0	2	Export	124	Canada	CAN	340	Honduras	HND								02	DAIRY PRODUCTS,BIRD EGGS	1	No Quantity							27957			0
S3	2016	2016	2016	2	0	2	Export	124	Canada	CAN	344	China, Hong Kong SAR	HKG								02	DAIRY PRODUCTS,BIRD EGGS	1	No Quantity							1985255			0
S3	2016	2016	2016	2	0	2	Export	124	Canada	CAN	352	Iceland	ISL								02	DAIRY PRODUCTS,BIRD EGGS	1	No Quantity							2313			0
S3	2016	2016	2016	2	0	2	Export	124	Canada	CAN	360	Indonesia	IDN								02	DAIRY PRODUCTS,BIRD EGGS	1	No Quantity							2138212			0
S3	2016	2016	2016	2	0	2	Export	124	Canada	CAN	364	Iran	IRN								02	DAIRY PRODUCTS,BIRD EGGS	1	No Quantity							2038			0
S3	2016	2016	2016	2	0	2	Export	124	Canada	CAN	368	Iraq	IRQ								02	DAIRY PRODUCTS,BIRD EGGS	1	No Quantity							1327			0
S3	2016	2016	2016	2	0	2	Export	124	Canada	CAN	376	Israel	ISR								02	DAIRY PRODUCTS,BIRD EGGS	1	No Quantity							61894			0
S3	2016	2016	2016	2	0	2	Export	124	Canada	CAN	381	Italy	ITA								02	DAIRY PRODUCTS,BIRD EGGS	1	No Quantity							62789			0
S3	2016	2016	2016	2	0	2	Export	124	Canada	CAN	388	Jamaica	JAM								02	DAIRY PRODUCTS,BIRD EGGS	1	No Quantity							2537271			0
S3	2016	2016	2016	2	0	2	Export	124	Canada	CAN	392	Japan	JPN								02	DAIRY PRODUCTS,BIRD EGGS	1	No Quantity							3568687			0
S3	2016	2016	2016	2	0	2	Export	124	Canada	CAN	398	Kazakhstan	KAZ								02	DAIRY PRODUCTS,BIRD EGGS	1	No Quantity							891136			0
S3	2016	2016	2016	2	0	2	Export	124	Canada	CAN	400	Jordan	JOR								02	DAIRY PRODUCTS,BIRD EGGS	1	No Quantity							452412			0
S3	2016	2016	2016	2	0	2	Export	124	Canada	CAN	410	Rep. of Korea	KOR								02	DAIRY PRODUCTS,BIRD EGGS	1	No Quantity							3734082			0
S3	2016	2016	2016	2	0	2	Export	124	Canada	CAN	414	Kuwait	KWT								02	DAIRY PRODUCTS,BIRD EGGS	1	No Quantity							817360			0
S3	2016	2016	2016	2	0	2	Export	124	Canada	CAN	422	Lebanon	LBN								02	DAIRY PRODUCTS,BIRD EGGS	1	No Quantity							1332273			0
S3	2016	2016	2016	2	0	2	Export	124	Canada	CAN	458	Malaysia	MYS								02	DAIRY PRODUCTS,BIRD EGGS	1	No Quantity							669105			0
S3	2016	2016	2016	2	0	2	Export	124	Canada	CAN	470	Malta	MLT								02	DAIRY PRODUCTS,BIRD EGGS	1	No Quantity							52056			0
S3	2016	2016	2016	2	0	2	Export	124	Canada	CAN	478	Mauritania	MRT								02	DAIRY PRODUCTS,BIRD EGGS	1	No Quantity							210491			0
S3	2016	2016	2016	2	0	2	Export	124	Canada	CAN	480	Mauritius	MUS								02	DAIRY PRODUCTS,BIRD EGGS	1	No Quantity							419799			0
S3	2016	2016	2016	2	0	2	Export	124	Canada	CAN	484	Mexico	MEX								02	DAIRY PRODUCTS,BIRD EGGS	1	No Quantity							6798097			0
S3	2016	2016	2016	2	0	2	Export	124	Canada	CAN	490	Other Asia, nes									02	DAIRY PRODUCTS,BIRD EGGS	1	No Quantity							1558730			0
S3	2016	2016	2016	2	0	2	Export	124	Canada	CAN	504	Morocco	MAR								02	DAIRY PRODUCTS,BIRD EGGS	1	No Quantity							620666			0
S3	2016	2016	2016	2	0	2	Export	124	Canada	CAN	512	Oman	OMN								02	DAIRY PRODUCTS,BIRD EGGS	1	No Quantity							108128			0
S3	2016	2016	2016	2	0	2	Export	124	Canada	CAN	524	Nepal	NPL								02	DAIRY PRODUCTS,BIRD EGGS	1	No Quantity							520			0
S3	2016	2016	2016	2	0	2	Export	124	Canada	CAN	528	Netherlands	NLD								02	DAIRY PRODUCTS,BIRD EGGS	1	No Quantity							39535			0
S3	2016	2016	2016	2	0	2	Export	124	Canada	CAN	531	Curaçao	CUW								02	DAIRY PRODUCTS,BIRD EGGS	1	No Quantity							4698			0
S3	2016	2016	2016	2	0	2	Export	124	Canada	CAN	533	Aruba	ABW								02	DAIRY PRODUCTS,BIRD EGGS	1	No Quantity							35855			0
S3	2016	2016	2016	2	0	2	Export	124	Canada	CAN	540	New Caledonia	NCL								02	DAIRY PRODUCTS,BIRD EGGS	1	No Quantity							2584			0
S3	2016	2016	2016	2	0	2	Export	124	Canada	CAN	554	New Zealand	NZL								02	DAIRY PRODUCTS,BIRD EGGS	1	No Quantity							428121			0
S3	2016	2016	2016	2	0	2	Export	124	Canada	CAN	579	Norway	NOR								02	DAIRY PRODUCTS,BIRD EGGS	1	No Quantity							814			0
S3	2016	2016	2016	2	0	2	Export	124	Canada	CAN	591	Panama	PAN								02	DAIRY PRODUCTS,BIRD EGGS	1	No Quantity							1524			0
S3	2016	2016	2016	2	0	2	Export	124	Canada	CAN	604	Peru	PER								02	DAIRY PRODUCTS,BIRD EGGS	1	No Quantity							85341			0
S3	2016	2016	2016	2	0	2	Export	124	Canada	CAN	608	Philippines	PHL								02	DAIRY PRODUCTS,BIRD EGGS	1	No Quantity							9214831			0
S3	2016	2016	2016	2	0	2	Export	124	Canada	CAN	616	Poland	POL								02	DAIRY PRODUCTS,BIRD EGGS	1	No Quantity							2480730			0
S3	2016	2016	2016	2	0	2	Export	124	Canada	CAN	634	Qatar	QAT								02	DAIRY PRODUCTS,BIRD EGGS	1	No Quantity							630490			0
S3	2016	2016	2016	2	0	2	Export	124	Canada	CAN	643	Russian Federation	RUS								02	DAIRY PRODUCTS,BIRD EGGS	1	No Quantity							5156702			0
S3	2016	2016	2016	2	0	2	Export	124	Canada	CAN	659	Saint Kitts and Nevis	KNA								02	DAIRY PRODUCTS,BIRD EGGS	1	No Quantity							1035			0
S3	2016	2016	2016	2	0	2	Export	124	Canada	CAN	660	Anguilla	AIA								02	DAIRY PRODUCTS,BIRD EGGS	1	No Quantity							1486			0
S3	2016	2016	2016	2	0	2	Export	124	Canada	CAN	662	Saint Lucia	LCA								02	DAIRY PRODUCTS,BIRD EGGS	1	No Quantity							30			0
S3	2016	2016	2016	2	0	2	Export	124	Canada	CAN	666	Saint Pierre and Miquelon	SPM								02	DAIRY PRODUCTS,BIRD EGGS	1	No Quantity							339257			0
S3	2016	2016	2016	2	0	2	Export	124	Canada	CAN	670	Saint Vincent and the Grenadines	VCT								02	DAIRY PRODUCTS,BIRD EGGS	1	No Quantity							208			0
S3	2016	2016	2016	2	0	2	Export	124	Canada	CAN	682	Saudi Arabia	SAU								02	DAIRY PRODUCTS,BIRD EGGS	1	No Quantity							7637373			0
S3	2016	2016	2016	2	0	2	Export	124	Canada	CAN	699	India	IND								02	DAIRY PRODUCTS,BIRD EGGS	1	No Quantity							103079			0
S3	2016	2016	2016	2	0	2	Export	124	Canada	CAN	702	Singapore	SGP								02	DAIRY PRODUCTS,BIRD EGGS	1	No Quantity							1055327			0
S3	2016	2016	2016	2	0	2	Export	124	Canada	CAN	704	Viet Nam	VNM								02	DAIRY PRODUCTS,BIRD EGGS	1	No Quantity							2452525			0
S3	2016	2016	2016	2	0	2	Export	124	Canada	CAN	710	South Africa	ZAF								02	DAIRY PRODUCTS,BIRD EGGS	1	No Quantity							150158			0
S3	2016	2016	2016	2	0	2	Export	124	Canada	CAN	716	Zimbabwe	ZWE								02	DAIRY PRODUCTS,BIRD EGGS	1	No Quantity							223209			0
S3	2016	2016	2016	2	0	2	Export	124	Canada	CAN	724	Spain	ESP								02	DAIRY PRODUCTS,BIRD EGGS	1	No Quantity							26365			0
S3	2016	2016	2016	2	0	2	Export	124	Canada	CAN	729	Sudan	SDN								02	DAIRY PRODUCTS,BIRD EGGS	1	No Quantity							940518			0
S3	2016	2016	2016	2	0	2	Export	124	Canada	CAN	760	Syria	SYR								02	DAIRY PRODUCTS,BIRD EGGS	1	No Quantity							998800			0
S3	2016	2016	2016	2	0	2	Export	124	Canada	CAN	764	Thailand	THA								02	DAIRY PRODUCTS,BIRD EGGS	1	No Quantity							2576164			0
S3	2016	2016	2016	2	0	2	Export	124	Canada	CAN	780	Trinidad and Tobago	TTO								02	DAIRY PRODUCTS,BIRD EGGS	1	No Quantity							778519			0
S3	2016	2016	2016	2	0	2	Export	124	Canada	CAN	784	United Arab Emirates	ARE								02	DAIRY PRODUCTS,BIRD EGGS	1	No Quantity							2105879			0
S3	2016	2016	2016	2	0	2	Export	124	Canada	CAN	788	Tunisia	TUN								02	DAIRY PRODUCTS,BIRD EGGS	1	No Quantity							13949			0
S3	2016	2016	2016	2	0	2	Export	124	Canada	CAN	792	Turkey	TUR								02	DAIRY PRODUCTS,BIRD EGGS	1	No Quantity							1446008			0
S3	2016	2016	2016	2	0	2	Export	124	Canada	CAN	818	Egypt	EGY								02	DAIRY PRODUCTS,BIRD EGGS	1	No Quantity							15877982			0
S3	2016	2016	2016	2	0	2	Export	124	Canada	CAN	826	United Kingdom	GBR								02	DAIRY PRODUCTS,BIRD EGGS	1	No Quantity							1271242			0
S3	2016	2016	2016	2	0	2	Export	124	Canada	CAN	842	USA	USA								02	DAIRY PRODUCTS,BIRD EGGS	1	No Quantity							141637844			0
S3	2016	2016	2016	2	0	2	Export	124	Canada	CAN	854	Burkina Faso	BFA								02	DAIRY PRODUCTS,BIRD EGGS	1	No Quantity							5303			0
S3	2016	2016	2016	2	0	2	Export	124	Canada	CAN	858	Uruguay	URY								02	DAIRY PRODUCTS,BIRD EGGS	1	No Quantity							76036			0
S3	2016	2016	2016	2	0	2	Export	124	Canada	CAN	0	World	WLD								03	FISH,CRUSTACEANS,MOLLUSC	1	No Quantity							4980918350			0
S3	2016	2016	2016	2	0	2	Export	124	Canada	CAN	8	Albania	ALB								03	FISH,CRUSTACEANS,MOLLUSC	1	No Quantity							2629999			0
S3	2016	2016	2016	2	0	2	Export	124	Canada	CAN	24	Angola	AGO								03	FISH,CRUSTACEANS,MOLLUSC	1	No Quantity							90597			0
S3	2016	2016	2016	2	0	2	Export	124	Canada	CAN	28	Antigua and Barbuda	ATG								03	FISH,CRUSTACEANS,MOLLUSC	1	No Quantity							1779855			0
S3	2016	2016	2016	2	0	2	Export	124	Canada	CAN	31	Azerbaijan	AZE								03	FISH,CRUSTACEANS,MOLLUSC	1	No Quantity							57524			0
S3	2016	2016	2016	2	0	2	Export	124	Canada	CAN	36	Australia	AUS								03	FISH,CRUSTACEANS,MOLLUSC	1	No Quantity							8306399			0
S3	2016	2016	2016	2	0	2	Export	124	Canada	CAN	40	Austria	AUT								03	FISH,CRUSTACEANS,MOLLUSC	1	No Quantity							81533			0
S3	2016	2016	2016	2	0	2	Export	124	Canada	CAN	44	Bahamas	BHS								03	FISH,CRUSTACEANS,MOLLUSC	1	No Quantity							83196			0
S3	2016	2016	2016	2	0	2	Export	124	Canada	CAN	48	Bahrain	BHR								03	FISH,CRUSTACEANS,MOLLUSC	1	No Quantity							96964			0
S3	2016	2016	2016	2	0	2	Export	124	Canada	CAN	51	Armenia	ARM								03	FISH,CRUSTACEANS,MOLLUSC	1	No Quantity							26699			0
S3	2016	2016	2016	2	0	2	Export	124	Canada	CAN	52	Barbados	BRB								03	FISH,CRUSTACEANS,MOLLUSC	1	No Quantity							1583318			0
S3	2016	2016	2016	2	0	2	Export	124	Canada	CAN	56	Belgium	BEL								03	FISH,CRUSTACEANS,MOLLUSC	1	No Quantity							46174293			0
S3	2016	2016	2016	2	0	2	Export	124	Canada	CAN	60	Bermuda	BMU								03	FISH,CRUSTACEANS,MOLLUSC	1	No Quantity							399101			0
S3	2016	2016	2016	2	0	2	Export	124	Canada	CAN	76	Brazil	BRA								03	FISH,CRUSTACEANS,MOLLUSC	1	No Quantity							1928643			0
S3	2016	2016	2016	2	0	2	Export	124	Canada	CAN	92	Br. Virgin Isds	VGB								03	FISH,CRUSTACEANS,MOLLUSC	1	No Quantity							433976			0
S3	2016	2016	2016	2	0	2	Export	124	Canada	CAN	100	Bulgaria	BGR								03	FISH,CRUSTACEANS,MOLLUSC	1	No Quantity							6102363			0
S3	2016	2016	2016	2	0	2	Export	124	Canada	CAN	104	Myanmar	MMR								03	FISH,CRUSTACEANS,MOLLUSC	1	No Quantity							93794			0
S3	2016	2016	2016	2	0	2	Export	124	Canada	CAN	112	Belarus	BLR								03	FISH,CRUSTACEANS,MOLLUSC	1	No Quantity							978649			0
S3	2016	2016	2016	2	0	2	Export	124	Canada	CAN	116	Cambodia	KHM								03	FISH,CRUSTACEANS,MOLLUSC	1	No Quantity							12889			0
S3	2016	2016	2016	2	0	2	Export	124	Canada	CAN	132	Cabo Verde	CPV								03	FISH,CRUSTACEANS,MOLLUSC	1	No Quantity							7196			0
S3	2016	2016	2016	2	0	2	Export	124	Canada	CAN	136	Cayman Isds	CYM								03	FISH,CRUSTACEANS,MOLLUSC	1	No Quantity							28818			0
S3	2016	2016	2016	2	0	2	Export	124	Canada	CAN	144	Sri Lanka	LKA								03	FISH,CRUSTACEANS,MOLLUSC	1	No Quantity							20670			0
S3	2016	2016	2016	2	0	2	Export	124	Canada	CAN	148	Chad	TCD								03	FISH,CRUSTACEANS,MOLLUSC	1	No Quantity							31514			0
S3	2016	2016	2016	2	0	2	Export	124	Canada	CAN	152	Chile	CHL								03	FISH,CRUSTACEANS,MOLLUSC	1	No Quantity							29065			0
S3	2016	2016	2016	2	0	2	Export	124	Canada	CAN	156	China	CHN								03	FISH,CRUSTACEANS,MOLLUSC	1	No Quantity							581213967			0
S3	2016	2016	2016	2	0	2	Export	124	Canada	CAN	162	Christmas Isds	CXR								03	FISH,CRUSTACEANS,MOLLUSC	1	No Quantity							1965114			0
S3	2016	2016	2016	2	0	2	Export	124	Canada	CAN	170	Colombia	COL								03	FISH,CRUSTACEANS,MOLLUSC	1	No Quantity							129640			0
S3	2016	2016	2016	2	0	2	Export	124	Canada	CAN	180	Dem. Rep. of the Congo	COD								03	FISH,CRUSTACEANS,MOLLUSC	1	No Quantity							20002			0
S3	2016	2016	2016	2	0	2	Export	124	Canada	CAN	188	Costa Rica	CRI								03	FISH,CRUSTACEANS,MOLLUSC	1	No Quantity							23			0
S3	2016	2016	2016	2	0	2	Export	124	Canada	CAN	191	Croatia	HRV								03	FISH,CRUSTACEANS,MOLLUSC	1	No Quantity							48553			0
S3	2016	2016	2016	2	0	2	Export	124	Canada	CAN	192	Cuba	CUB								03	FISH,CRUSTACEANS,MOLLUSC	1	No Quantity							14610			0
S3	2016	2016	2016	2	0	2	Export	124	Canada	CAN	203	Czechia	CZE								03	FISH,CRUSTACEANS,MOLLUSC	1	No Quantity							2173			0
S3	2016	2016	2016	2	0	2	Export	124	Canada	CAN	204	Benin	BEN								03	FISH,CRUSTACEANS,MOLLUSC	1	No Quantity							503265			0
S3	2016	2016	2016	2	0	2	Export	124	Canada	CAN	208	Denmark	DNK								03	FISH,CRUSTACEANS,MOLLUSC	1	No Quantity							65256085			0
S3	2016	2016	2016	2	0	2	Export	124	Canada	CAN	212	Dominica	DMA								03	FISH,CRUSTACEANS,MOLLUSC	1	No Quantity							588168			0
S3	2016	2016	2016	2	0	2	Export	124	Canada	CAN	214	Dominican Rep.	DOM								03	FISH,CRUSTACEANS,MOLLUSC	1	No Quantity							16880982			0
S3	2016	2016	2016	2	0	2	Export	124	Canada	CAN	218	Ecuador	ECU								03	FISH,CRUSTACEANS,MOLLUSC	1	No Quantity							117565			0
S3	2016	2016	2016	2	0	2	Export	124	Canada	CAN	226	Equatorial Guinea	GNQ								03	FISH,CRUSTACEANS,MOLLUSC	1	No Quantity							164779			0
S3	2016	2016	2016	2	0	2	Export	124	Canada	CAN	233	Estonia	EST								03	FISH,CRUSTACEANS,MOLLUSC	1	No Quantity							738501			0
S3	2016	2016	2016	2	0	2	Export	124	Canada	CAN	242	Fiji	FJI								03	FISH,CRUSTACEANS,MOLLUSC	1	No Quantity							8035			0
S3	2016	2016	2016	2	0	2	Export	124	Canada	CAN	246	Finland	FIN								03	FISH,CRUSTACEANS,MOLLUSC	1	No Quantity							2879992			0
S3	2016	2016	2016	2	0	2	Export	124	Canada	CAN	251	France	FRA								03	FISH,CRUSTACEANS,MOLLUSC	1	No Quantity							47572423			0
S3	2016	2016	2016	2	0	2	Export	124	Canada	CAN	258	French Polynesia	PYF								03	FISH,CRUSTACEANS,MOLLUSC	1	No Quantity							14525			0
S3	2016	2016	2016	2	0	2	Export	124	Canada	CAN	268	Georgia	GEO								03	FISH,CRUSTACEANS,MOLLUSC	1	No Quantity							3860399			0
S3	2016	2016	2016	2	0	2	Export	124	Canada	CAN	270	Gambia	GMB								03	FISH,CRUSTACEANS,MOLLUSC	1	No Quantity							143458			0
S3	2016	2016	2016	2	0	2	Export	124	Canada	CAN	276	Germany	DEU								03	FISH,CRUSTACEANS,MOLLUSC	1	No Quantity							15781845			0
S3	2016	2016	2016	2	0	2	Export	124	Canada	CAN	288	Ghana	GHA								03	FISH,CRUSTACEANS,MOLLUSC	1	No Quantity							327888			0
S3	2016	2016	2016	2	0	2	Export	124	Canada	CAN	300	Greece	GRC								03	FISH,CRUSTACEANS,MOLLUSC	1	No Quantity							937862			0
S3	2016	2016	2016	2	0	2	Export	124	Canada	CAN	304	Greenland	GRL								03	FISH,CRUSTACEANS,MOLLUSC	1	No Quantity							49921			0
S3	2016	2016	2016	2	0	2	Export	124	Canada	CAN	308	Grenada	GRD								03	FISH,CRUSTACEANS,MOLLUSC	1	No Quantity							1009674			0
S3	2016	2016	2016	2	0	2	Export	124	Canada	CAN	316	Guam	GUM								03	FISH,CRUSTACEANS,MOLLUSC	1	No Quantity							736545			0
S3	2016	2016	2016	2	0	2	Export	124	Canada	CAN	328	Guyana	GUY								03	FISH,CRUSTACEANS,MOLLUSC	1	No Quantity							74451			0
S3	2016	2016	2016	2	0	2	Export	124	Canada	CAN	332	Haiti	HTI								03	FISH,CRUSTACEANS,MOLLUSC	1	No Quantity							11033358			0
S3	2016	2016	2016	2	0	2	Export	124	Canada	CAN	340	Honduras	HND								03	FISH,CRUSTACEANS,MOLLUSC	1	No Quantity							2325			0
S3	2016	2016	2016	2	0	2	Export	124	Canada	CAN	344	China, Hong Kong SAR	HKG								03	FISH,CRUSTACEANS,MOLLUSC	1	No Quantity							139201234			0
S3	2016	2016	2016	2	0	2	Export	124	Canada	CAN	352	Iceland	ISL								03	FISH,CRUSTACEANS,MOLLUSC	1	No Quantity							21584688			0
S3	2016	2016	2016	2	0	2	Export	124	Canada	CAN	360	Indonesia	IDN								03	FISH,CRUSTACEANS,MOLLUSC	1	No Quantity							15481800			0
S3	2016	2016	2016	2	0	2	Export	124	Canada	CAN	368	Iraq	IRQ								03	FISH,CRUSTACEANS,MOLLUSC	1	No Quantity							1742			0
S3	2016	2016	2016	2	0	2	Export	124	Canada	CAN	372	Ireland	IRL								03	FISH,CRUSTACEANS,MOLLUSC	1	No Quantity							1996226			0
S3	2016	2016	2016	2	0	2	Export	124	Canada	CAN	376	Israel	ISR								03	FISH,CRUSTACEANS,MOLLUSC	1	No Quantity							1253479			0
S3	2016	2016	2016	2	0	2	Export	124	Canada	CAN	381	Italy	ITA								03	FISH,CRUSTACEANS,MOLLUSC	1	No Quantity							14530547			0
S3	2016	2016	2016	2	0	2	Export	124	Canada	CAN	384	Côte d'Ivoire	CIV								03	FISH,CRUSTACEANS,MOLLUSC	1	No Quantity							439473			0
S3	2016	2016	2016	2	0	2	Export	124	Canada	CAN	388	Jamaica	JAM								03	FISH,CRUSTACEANS,MOLLUSC	1	No Quantity							1588348			0
S3	2016	2016	2016	2	0	2	Export	124	Canada	CAN	392	Japan	JPN								03	FISH,CRUSTACEANS,MOLLUSC	1	No Quantity							231870603			0
S3	2016	2016	2016	2	0	2	Export	124	Canada	CAN	398	Kazakhstan	KAZ								03	FISH,CRUSTACEANS,MOLLUSC	1	No Quantity							263194			0
S3	2016	2016	2016	2	0	2	Export	124	Canada	CAN	400	Jordan	JOR								03	FISH,CRUSTACEANS,MOLLUSC	1	No Quantity							101292			0
S3	2016	2016	2016	2	0	2	Export	124	Canada	CAN	410	Rep. of Korea	KOR								03	FISH,CRUSTACEANS,MOLLUSC	1	No Quantity							67969065			0
S3	2016	2016	2016	2	0	2	Export	124	Canada	CAN	414	Kuwait	KWT								03	FISH,CRUSTACEANS,MOLLUSC	1	No Quantity							179104			0
S3	2016	2016	2016	2	0	2	Export	124	Canada	CAN	417	Kyrgyzstan	KGZ								03	FISH,CRUSTACEANS,MOLLUSC	1	No Quantity							126			0
S3	2016	2016	2016	2	0	2	Export	124	Canada	CAN	422	Lebanon	LBN								03	FISH,CRUSTACEANS,MOLLUSC	1	No Quantity							287174			0
S3	2016	2016	2016	2	0	2	Export	124	Canada	CAN	428	Latvia	LVA								03	FISH,CRUSTACEANS,MOLLUSC	1	No Quantity							2916			0
S3	2016	2016	2016	2	0	2	Export	124	Canada	CAN	430	Liberia	LBR								03	FISH,CRUSTACEANS,MOLLUSC	1	No Quantity							96918			0
S3	2016	2016	2016	2	0	2	Export	124	Canada	CAN	440	Lithuania	LTU								03	FISH,CRUSTACEANS,MOLLUSC	1	No Quantity							3407606			0
S3	2016	2016	2016	2	0	2	Export	124	Canada	CAN	446	China, Macao SAR	MAC								03	FISH,CRUSTACEANS,MOLLUSC	1	No Quantity							3150500			0
S3	2016	2016	2016	2	0	2	Export	124	Canada	CAN	458	Malaysia	MYS								03	FISH,CRUSTACEANS,MOLLUSC	1	No Quantity							1994241			0
S3	2016	2016	2016	2	0	2	Export	124	Canada	CAN	484	Mexico	MEX								03	FISH,CRUSTACEANS,MOLLUSC	1	No Quantity							699200			0
S3	2016	2016	2016	2	0	2	Export	124	Canada	CAN	490	Other Asia, nes									03	FISH,CRUSTACEANS,MOLLUSC	1	No Quantity							33205922			0
S3	2016	2016	2016	2	0	2	Export	124	Canada	CAN	498	Rep. of Moldova	MDA								03	FISH,CRUSTACEANS,MOLLUSC	1	No Quantity							20576			0
S3	2016	2016	2016	2	0	2	Export	124	Canada	CAN	499	Montenegro	MNE								03	FISH,CRUSTACEANS,MOLLUSC	1	No Quantity							1057382			0
S3	2016	2016	2016	2	0	2	Export	124	Canada	CAN	500	Montserrat	MSR								03	FISH,CRUSTACEANS,MOLLUSC	1	No Quantity							70794			0
S3	2016	2016	2016	2	0	2	Export	124	Canada	CAN	504	Morocco	MAR								03	FISH,CRUSTACEANS,MOLLUSC	1	No Quantity							9148095			0
S3	2016	2016	2016	2	0	2	Export	124	Canada	CAN	524	Nepal	NPL								03	FISH,CRUSTACEANS,MOLLUSC	1	No Quantity							1443			0
S3	2016	2016	2016	2	0	2	Export	124	Canada	CAN	528	Netherlands	NLD								03	FISH,CRUSTACEANS,MOLLUSC	1	No Quantity							28734808			0
S3	2016	2016	2016	2	0	2	Export	124	Canada	CAN	531	Curaçao	CUW								03	FISH,CRUSTACEANS,MOLLUSC	1	No Quantity							213509			0
S3	2016	2016	2016	2	0	2	Export	124	Canada	CAN	533	Aruba	ABW								03	FISH,CRUSTACEANS,MOLLUSC	1	No Quantity							229245			0
S3	2016	2016	2016	2	0	2	Export	124	Canada	CAN	534	Saint Maarten	SXM								03	FISH,CRUSTACEANS,MOLLUSC	1	No Quantity							105935			0
S3	2016	2016	2016	2	0	2	Export	124	Canada	CAN	540	New Caledonia	NCL								03	FISH,CRUSTACEANS,MOLLUSC	1	No Quantity							44737			0
S3	2016	2016	2016	2	0	2	Export	124	Canada	CAN	554	New Zealand	NZL								03	FISH,CRUSTACEANS,MOLLUSC	1	No Quantity							2116908			0
S3	2016	2016	2016	2	0	2	Export	124	Canada	CAN	566	Nigeria	NGA								03	FISH,CRUSTACEANS,MOLLUSC	1	No Quantity							139610			0
S3	2016	2016	2016	2	0	2	Export	124	Canada	CAN	574	Norfolk Isds	NFK								03	FISH,CRUSTACEANS,MOLLUSC	1	No Quantity							11218			0
S3	2016	2016	2016	2	0	2	Export	124	Canada	CAN	579	Norway	NOR								03	FISH,CRUSTACEANS,MOLLUSC	1	No Quantity							9281156			0
S3	2016	2016	2016	2	0	2	Export	124	Canada	CAN	591	Panama	PAN								03	FISH,CRUSTACEANS,MOLLUSC	1	No Quantity							611395			0
S3	2016	2016	2016	2	0	2	Export	124	Canada	CAN	604	Peru	PER								03	FISH,CRUSTACEANS,MOLLUSC	1	No Quantity							53223			0
S3	2016	2016	2016	2	0	2	Export	124	Canada	CAN	608	Philippines	PHL								03	FISH,CRUSTACEANS,MOLLUSC	1	No Quantity							403718			0
S3	2016	2016	2016	2	0	2	Export	124	Canada	CAN	612	Pitcairn	PCN								03	FISH,CRUSTACEANS,MOLLUSC	1	No Quantity							32731			0
S3	2016	2016	2016	2	0	2	Export	124	Canada	CAN	616	Poland	POL								03	FISH,CRUSTACEANS,MOLLUSC	1	No Quantity							5254543			0
S3	2016	2016	2016	2	0	2	Export	124	Canada	CAN	620	Portugal	PRT								03	FISH,CRUSTACEANS,MOLLUSC	1	No Quantity							4786854			0
S3	2016	2016	2016	2	0	2	Export	124	Canada	CAN	634	Qatar	QAT								03	FISH,CRUSTACEANS,MOLLUSC	1	No Quantity							128070			0
S3	2016	2016	2016	2	0	2	Export	124	Canada	CAN	642	Romania	ROU								03	FISH,CRUSTACEANS,MOLLUSC	1	No Quantity							945450			0
S3	2016	2016	2016	2	0	2	Export	124	Canada	CAN	643	Russian Federation	RUS								03	FISH,CRUSTACEANS,MOLLUSC	1	No Quantity							137072			0
S3	2016	2016	2016	2	0	2	Export	124	Canada	CAN	659	Saint Kitts and Nevis	KNA								03	FISH,CRUSTACEANS,MOLLUSC	1	No Quantity							615022			0
S3	2016	2016	2016	2	0	2	Export	124	Canada	CAN	660	Anguilla	AIA								03	FISH,CRUSTACEANS,MOLLUSC	1	No Quantity							81489			0
S3	2016	2016	2016	2	0	2	Export	124	Canada	CAN	662	Saint Lucia	LCA								03	FISH,CRUSTACEANS,MOLLUSC	1	No Quantity							1561941			0
S3	2016	2016	2016	2	0	2	Export	124	Canada	CAN	666	Saint Pierre and Miquelon	SPM								03	FISH,CRUSTACEANS,MOLLUSC	1	No Quantity							183320			0
S3	2016	2016	2016	2	0	2	Export	124	Canada	CAN	670	Saint Vincent and the Grenadines	VCT								03	FISH,CRUSTACEANS,MOLLUSC	1	No Quantity							824471			0
S3	2016	2016	2016	2	0	2	Export	124	Canada	CAN	682	Saudi Arabia	SAU								03	FISH,CRUSTACEANS,MOLLUSC	1	No Quantity							94071			0
S3	2016	2016	2016	2	0	2	Export	124	Canada	CAN	686	Senegal	SEN								03	FISH,CRUSTACEANS,MOLLUSC	1	No Quantity							296			0
S3	2016	2016	2016	2	0	2	Export	124	Canada	CAN	688	Serbia	SRB								03	FISH,CRUSTACEANS,MOLLUSC	1	No Quantity							48153			0
S3	2016	2016	2016	2	0	2	Export	124	Canada	CAN	699	India	IND								03	FISH,CRUSTACEANS,MOLLUSC	1	No Quantity							68135			0
S3	2016	2016	2016	2	0	2	Export	124	Canada	CAN	702	Singapore	SGP								03	FISH,CRUSTACEANS,MOLLUSC	1	No Quantity							9182796			0
S3	2016	2016	2016	2	0	2	Export	124	Canada	CAN	704	Viet Nam	VNM								03	FISH,CRUSTACEANS,MOLLUSC	1	No Quantity							80935701			0
S3	2016	2016	2016	2	0	2	Export	124	Canada	CAN	710	South Africa	ZAF								03	FISH,CRUSTACEANS,MOLLUSC	1	No Quantity							2137135			0
S3	2016	2016	2016	2	0	2	Export	124	Canada	CAN	724	Spain	ESP								03	FISH,CRUSTACEANS,MOLLUSC	1	No Quantity							33982953			0
S3	2016	2016	2016	2	0	2	Export	124	Canada	CAN	728	South Sudan	SSD								03	FISH,CRUSTACEANS,MOLLUSC	1	No Quantity							46339			0
S3	2016	2016	2016	2	0	2	Export	124	Canada	CAN	740	Suriname	SUR								03	FISH,CRUSTACEANS,MOLLUSC	1	No Quantity							436356			0
S3	2016	2016	2016	2	0	2	Export	124	Canada	CAN	748	Swaziland	SWZ								03	FISH,CRUSTACEANS,MOLLUSC	1	No Quantity							157688			0
S3	2016	2016	2016	2	0	2	Export	124	Canada	CAN	752	Sweden	SWE								03	FISH,CRUSTACEANS,MOLLUSC	1	No Quantity							13654901			0
S3	2016	2016	2016	2	0	2	Export	124	Canada	CAN	757	Switzerland	CHE								03	FISH,CRUSTACEANS,MOLLUSC	1	No Quantity							1865536			0
S3	2016	2016	2016	2	0	2	Export	124	Canada	CAN	762	Tajikistan	TJK								03	FISH,CRUSTACEANS,MOLLUSC	1	No Quantity							118209			0
S3	2016	2016	2016	2	0	2	Export	124	Canada	CAN	764	Thailand	THA								03	FISH,CRUSTACEANS,MOLLUSC	1	No Quantity							24575782			0
S3	2016	2016	2016	2	0	2	Export	124	Canada	CAN	768	Togo	TGO								03	FISH,CRUSTACEANS,MOLLUSC	1	No Quantity							186212			0
S3	2016	2016	2016	2	0	2	Export	124	Canada	CAN	780	Trinidad and Tobago	TTO								03	FISH,CRUSTACEANS,MOLLUSC	1	No Quantity							4490864			0
S3	2016	2016	2016	2	0	2	Export	124	Canada	CAN	784	United Arab Emirates	ARE								03	FISH,CRUSTACEANS,MOLLUSC	1	No Quantity							2477211			0
S3	2016	2016	2016	2	0	2	Export	124	Canada	CAN	788	Tunisia	TUN								03	FISH,CRUSTACEANS,MOLLUSC	1	No Quantity							52203			0
S3	2016	2016	2016	2	0	2	Export	124	Canada	CAN	792	Turkey	TUR								03	FISH,CRUSTACEANS,MOLLUSC	1	No Quantity							6125			0
S3	2016	2016	2016	2	0	2	Export	124	Canada	CAN	795	Turkmenistan	TKM								03	FISH,CRUSTACEANS,MOLLUSC	1	No Quantity							31208			0
S3	2016	2016	2016	2	0	2	Export	124	Canada	CAN	796	Turks and Caicos Isds	TCA								03	FISH,CRUSTACEANS,MOLLUSC	1	No Quantity							5825			0
S3	2016	2016	2016	2	0	2	Export	124	Canada	CAN	804	Ukraine	UKR								03	FISH,CRUSTACEANS,MOLLUSC	1	No Quantity							29136390			0
S3	2016	2016	2016	2	0	2	Export	124	Canada	CAN	818	Egypt	EGY								03	FISH,CRUSTACEANS,MOLLUSC	1	No Quantity							136950			0
S3	2016	2016	2016	2	0	2	Export	124	Canada	CAN	826	United Kingdom	GBR								03	FISH,CRUSTACEANS,MOLLUSC	1	No Quantity							120926388			0
S3	2016	2016	2016	2	0	2	Export	124	Canada	CAN	842	USA	USA								03	FISH,CRUSTACEANS,MOLLUSC	1	No Quantity							3226865489			0
S3	2016	2016	2016	2	0	2	Export	124	Canada	CAN	854	Burkina Faso	BFA								03	FISH,CRUSTACEANS,MOLLUSC	1	No Quantity							37120			0
S3	2016	2016	2016	2	0	2	Export	124	Canada	CAN	858	Uruguay	URY								03	FISH,CRUSTACEANS,MOLLUSC	1	No Quantity							87627			0
S3	2016	2016	2016	2	0	2	Export	124	Canada	CAN	882	Samoa	WSM								03	FISH,CRUSTACEANS,MOLLUSC	1	No Quantity							21388			0
S3	2016	2016	2016	2	0	2	Export	132	Cabo Verde	CPV	0	World	WLD								03	FISH,CRUSTACEANS,MOLLUSC	1	No Quantity							49154722			0
S3	2016	2016	2016	2	0	2	Export	132	Cabo Verde	CPV	381	Italy	ITA								03	FISH,CRUSTACEANS,MOLLUSC	1	No Quantity							741813			0
S3	2016	2016	2016	2	0	2	Export	132	Cabo Verde	CPV	504	Morocco	MAR								03	FISH,CRUSTACEANS,MOLLUSC	1	No Quantity							194674			0
S3	2016	2016	2016	2	0	2	Export	132	Cabo Verde	CPV	512	Oman	OMN								03	FISH,CRUSTACEANS,MOLLUSC	1	No Quantity							403649			0
S3	2016	2016	2016	2	0	2	Export	132	Cabo Verde	CPV	620	Portugal	PRT								03	FISH,CRUSTACEANS,MOLLUSC	1	No Quantity							1475699			0
S3	2016	2016	2016	2	0	2	Export	132	Cabo Verde	CPV	724	Spain	ESP								03	FISH,CRUSTACEANS,MOLLUSC	1	No Quantity							43583406			0
S3	2016	2016	2016	2	0	2	Export	132	Cabo Verde	CPV	792	Turkey	TUR								03	FISH,CRUSTACEANS,MOLLUSC	1	No Quantity							2509531			0
S3	2016	2016	2016	2	0	2	Export	132	Cabo Verde	CPV	842	USA	USA								03	FISH,CRUSTACEANS,MOLLUSC	1	No Quantity							245951			0
S3	2016	2016	2016	2	0	2	Export	124	Canada	CAN	0	World	WLD								04	CEREALS,CEREAL PREPRTNS.	1	No Quantity							9375088280			0
S3	2016	2016	2016	2	0	2	Export	124	Canada	CAN	4	Afghanistan	AFG								04	CEREALS,CEREAL PREPRTNS.	1	No Quantity							13007			0
S3	2016	2016	2016	2	0	2	Export	124	Canada	CAN	12	Algeria	DZA								04	CEREALS,CEREAL PREPRTNS.	1	No Quantity							264885746			0
S3	2016	2016	2016	2	0	2	Export	124	Canada	CAN	16	American Samoa	ASM								04	CEREALS,CEREAL PREPRTNS.	1	No Quantity							177643			0
S3	2016	2016	2016	2	0	2	Export	124	Canada	CAN	28	Antigua and Barbuda	ATG								04	CEREALS,CEREAL PREPRTNS.	1	No Quantity							23954			0
S3	2016	2016	2016	2	0	2	Export	124	Canada	CAN	32	Argentina	ARG								04	CEREALS,CEREAL PREPRTNS.	1	No Quantity							2312331			0
S3	2016	2016	2016	2	0	2	Export	124	Canada	CAN	36	Australia	AUS								04	CEREALS,CEREAL PREPRTNS.	1	No Quantity							14219299			0
S3	2016	2016	2016	2	0	2	Export	124	Canada	CAN	44	Bahamas	BHS								04	CEREALS,CEREAL PREPRTNS.	1	No Quantity							2719382			0
S3	2016	2016	2016	2	0	2	Export	124	Canada	CAN	48	Bahrain	BHR								04	CEREALS,CEREAL PREPRTNS.	1	No Quantity							210122			0
S3	2016	2016	2016	2	0	2	Export	124	Canada	CAN	50	Bangladesh	BGD								04	CEREALS,CEREAL PREPRTNS.	1	No Quantity							245768588			0
S3	2016	2016	2016	2	0	2	Export	124	Canada	CAN	52	Barbados	BRB								04	CEREALS,CEREAL PREPRTNS.	1	No Quantity							135777			0
S3	2016	2016	2016	2	0	2	Export	124	Canada	CAN	56	Belgium	BEL								04	CEREALS,CEREAL PREPRTNS.	1	No Quantity							75053121			0
S3	2016	2016	2016	2	0	2	Export	124	Canada	CAN	60	Bermuda	BMU								04	CEREALS,CEREAL PREPRTNS.	1	No Quantity							1187910			0
S3	2016	2016	2016	2	0	2	Export	124	Canada	CAN	76	Brazil	BRA								04	CEREALS,CEREAL PREPRTNS.	1	No Quantity							40469708			0
S3	2016	2016	2016	2	0	2	Export	124	Canada	CAN	84	Belize	BLZ								04	CEREALS,CEREAL PREPRTNS.	1	No Quantity							924707			0
S3	2016	2016	2016	2	0	2	Export	124	Canada	CAN	92	Br. Virgin Isds	VGB								04	CEREALS,CEREAL PREPRTNS.	1	No Quantity							318409			0
S3	2016	2016	2016	2	0	2	Export	124	Canada	CAN	100	Bulgaria	BGR								04	CEREALS,CEREAL PREPRTNS.	1	No Quantity							59692			0
S3	2016	2016	2016	2	0	2	Export	124	Canada	CAN	104	Myanmar	MMR								04	CEREALS,CEREAL PREPRTNS.	1	No Quantity							747573			0
S3	2016	2016	2016	2	0	2	Export	124	Canada	CAN	108	Burundi	BDI								04	CEREALS,CEREAL PREPRTNS.	1	No Quantity							438309			0
S3	2016	2016	2016	2	0	2	Export	124	Canada	CAN	116	Cambodia	KHM								04	CEREALS,CEREAL PREPRTNS.	1	No Quantity							4437			0
S3	2016	2016	2016	2	0	2	Export	124	Canada	CAN	120	Cameroon	CMR								04	CEREALS,CEREAL PREPRTNS.	1	No Quantity							34340023			0
S3	2016	2016	2016	2	0	2	Export	124	Canada	CAN	136	Cayman Isds	CYM								04	CEREALS,CEREAL PREPRTNS.	1	No Quantity							76353			0
S3	2016	2016	2016	2	0	2	Export	124	Canada	CAN	144	Sri Lanka	LKA								04	CEREALS,CEREAL PREPRTNS.	1	No Quantity							87451723			0
S3	2016	2016	2016	2	0	2	Export	124	Canada	CAN	152	Chile	CHL								04	CEREALS,CEREAL PREPRTNS.	1	No Quantity							49662912			0
S3	2016	2016	2016	2	0	2	Export	124	Canada	CAN	156	China	CHN								04	CEREALS,CEREAL PREPRTNS.	1	No Quantity							351655837			0
S3	2016	2016	2016	2	0	2	Export	124	Canada	CAN	162	Christmas Isds	CXR								04	CEREALS,CEREAL PREPRTNS.	1	No Quantity							10485			0
S3	2016	2016	2016	2	0	2	Export	124	Canada	CAN	170	Colombia	COL								04	CEREALS,CEREAL PREPRTNS.	1	No Quantity							250306442			0
S3	2016	2016	2016	2	0	2	Export	124	Canada	CAN	174	Comoros	COM								04	CEREALS,CEREAL PREPRTNS.	1	No Quantity							71847			0
S3	2016	2016	2016	2	0	2	Export	124	Canada	CAN	178	Congo	COG								04	CEREALS,CEREAL PREPRTNS.	1	No Quantity							5282719			0
S3	2016	2016	2016	2	0	2	Export	124	Canada	CAN	180	Dem. Rep. of the Congo	COD								04	CEREALS,CEREAL PREPRTNS.	1	No Quantity							47667			0
S3	2016	2016	2016	2	0	2	Export	124	Canada	CAN	188	Costa Rica	CRI								04	CEREALS,CEREAL PREPRTNS.	1	No Quantity							23436831			0
S3	2016	2016	2016	2	0	2	Export	124	Canada	CAN	192	Cuba	CUB								04	CEREALS,CEREAL PREPRTNS.	1	No Quantity							62018752			0
S3	2016	2016	2016	2	0	2	Export	124	Canada	CAN	196	Cyprus	CYP								04	CEREALS,CEREAL PREPRTNS.	1	No Quantity							57247			0
S3	2016	2016	2016	2	0	2	Export	124	Canada	CAN	204	Benin	BEN								04	CEREALS,CEREAL PREPRTNS.	1	No Quantity							586			0
S3	2016	2016	2016	2	0	2	Export	124	Canada	CAN	208	Denmark	DNK								04	CEREALS,CEREAL PREPRTNS.	1	No Quantity							128413			0
S3	2016	2016	2016	2	0	2	Export	124	Canada	CAN	212	Dominica	DMA								04	CEREALS,CEREAL PREPRTNS.	1	No Quantity							97234			0
S3	2016	2016	2016	2	0	2	Export	124	Canada	CAN	214	Dominican Rep.	DOM								04	CEREALS,CEREAL PREPRTNS.	1	No Quantity							23655213			0
S3	2016	2016	2016	2	0	2	Export	124	Canada	CAN	218	Ecuador	ECU								04	CEREALS,CEREAL PREPRTNS.	1	No Quantity							105837045			0
S3	2016	2016	2016	2	0	2	Export	124	Canada	CAN	222	El Salvador	SLV								04	CEREALS,CEREAL PREPRTNS.	1	No Quantity							4851417			0
S3	2016	2016	2016	2	0	2	Export	124	Canada	CAN	251	France	FRA								04	CEREALS,CEREAL PREPRTNS.	1	No Quantity							15065866			0
S3	2016	2016	2016	2	0	2	Export	124	Canada	CAN	258	French Polynesia	PYF								04	CEREALS,CEREAL PREPRTNS.	1	No Quantity							154228			0
S3	2016	2016	2016	2	0	2	Export	124	Canada	CAN	266	Gabon	GAB								04	CEREALS,CEREAL PREPRTNS.	1	No Quantity							1047531			0
S3	2016	2016	2016	2	0	2	Export	124	Canada	CAN	268	Georgia	GEO								04	CEREALS,CEREAL PREPRTNS.	1	No Quantity							88			0
S3	2016	2016	2016	2	0	2	Export	124	Canada	CAN	276	Germany	DEU								04	CEREALS,CEREAL PREPRTNS.	1	No Quantity							21026920			0
S3	2016	2016	2016	2	0	2	Export	124	Canada	CAN	288	Ghana	GHA								04	CEREALS,CEREAL PREPRTNS.	1	No Quantity							97039664			0
S3	2016	2016	2016	2	0	2	Export	124	Canada	CAN	300	Greece	GRC								04	CEREALS,CEREAL PREPRTNS.	1	No Quantity							1222698			0
S3	2016	2016	2016	2	0	2	Export	124	Canada	CAN	304	Greenland	GRL								04	CEREALS,CEREAL PREPRTNS.	1	No Quantity							1033			0
S3	2016	2016	2016	2	0	2	Export	124	Canada	CAN	308	Grenada	GRD								04	CEREALS,CEREAL PREPRTNS.	1	No Quantity							126246			0
S3	2016	2016	2016	2	0	2	Export	124	Canada	CAN	320	Guatemala	GTM								04	CEREALS,CEREAL PREPRTNS.	1	No Quantity							6650961			0
S3	2016	2016	2016	2	0	2	Export	124	Canada	CAN	324	Guinea	GIN								04	CEREALS,CEREAL PREPRTNS.	1	No Quantity							3415467			0
S3	2016	2016	2016	2	0	2	Export	124	Canada	CAN	328	Guyana	GUY								04	CEREALS,CEREAL PREPRTNS.	1	No Quantity							8780753			0
S3	2016	2016	2016	2	0	2	Export	124	Canada	CAN	332	Haiti	HTI								04	CEREALS,CEREAL PREPRTNS.	1	No Quantity							15792851			0
S3	2016	2016	2016	2	0	2	Export	124	Canada	CAN	340	Honduras	HND								04	CEREALS,CEREAL PREPRTNS.	1	No Quantity							414893			0
S3	2016	2016	2016	2	0	2	Export	124	Canada	CAN	344	China, Hong Kong SAR	HKG								04	CEREALS,CEREAL PREPRTNS.	1	No Quantity							3298568			0
S3	2016	2016	2016	2	0	2	Export	124	Canada	CAN	348	Hungary	HUN								04	CEREALS,CEREAL PREPRTNS.	1	No Quantity							14881			0
S3	2016	2016	2016	2	0	2	Export	124	Canada	CAN	352	Iceland	ISL								04	CEREALS,CEREAL PREPRTNS.	1	No Quantity							210544			0
S3	2016	2016	2016	2	0	2	Export	124	Canada	CAN	360	Indonesia	IDN								04	CEREALS,CEREAL PREPRTNS.	1	No Quantity							319975155			0
S3	2016	2016	2016	2	0	2	Export	124	Canada	CAN	364	Iran	IRN								04	CEREALS,CEREAL PREPRTNS.	1	No Quantity							312071			0
S3	2016	2016	2016	2	0	2	Export	124	Canada	CAN	368	Iraq	IRQ								04	CEREALS,CEREAL PREPRTNS.	1	No Quantity							21092889			0
S3	2016	2016	2016	2	0	2	Export	124	Canada	CAN	372	Ireland	IRL								04	CEREALS,CEREAL PREPRTNS.	1	No Quantity							10077407			0
S3	2016	2016	2016	2	0	2	Export	124	Canada	CAN	376	Israel	ISR								04	CEREALS,CEREAL PREPRTNS.	1	No Quantity							601114			0
S3	2016	2016	2016	2	0	2	Export	124	Canada	CAN	381	Italy	ITA								04	CEREALS,CEREAL PREPRTNS.	1	No Quantity							298856906			0
S3	2016	2016	2016	2	0	2	Export	124	Canada	CAN	384	Côte d'Ivoire	CIV								04	CEREALS,CEREAL PREPRTNS.	1	No Quantity							4999759			0
S3	2016	2016	2016	2	0	2	Export	124	Canada	CAN	388	Jamaica	JAM								04	CEREALS,CEREAL PREPRTNS.	1	No Quantity							2367850			0
S3	2016	2016	2016	2	0	2	Export	124	Canada	CAN	392	Japan	JPN								04	CEREALS,CEREAL PREPRTNS.	1	No Quantity							558604949			0
S3	2016	2016	2016	2	0	2	Export	124	Canada	CAN	400	Jordan	JOR								04	CEREALS,CEREAL PREPRTNS.	1	No Quantity							222408			0
S3	2016	2016	2016	2	0	2	Export	124	Canada	CAN	404	Kenya	KEN								04	CEREALS,CEREAL PREPRTNS.	1	No Quantity							27754448			0
S3	2016	2016	2016	2	0	2	Export	124	Canada	CAN	410	Rep. of Korea	KOR								04	CEREALS,CEREAL PREPRTNS.	1	No Quantity							69083493			0
S3	2016	2016	2016	2	0	2	Export	124	Canada	CAN	414	Kuwait	KWT								04	CEREALS,CEREAL PREPRTNS.	1	No Quantity							12605776			0
S3	2016	2016	2016	2	0	2	Export	124	Canada	CAN	422	Lebanon	LBN								04	CEREALS,CEREAL PREPRTNS.	1	No Quantity							14701986			0
S3	2016	2016	2016	2	0	2	Export	124	Canada	CAN	434	Libya	LBY								04	CEREALS,CEREAL PREPRTNS.	1	No Quantity							82010			0
S3	2016	2016	2016	2	0	2	Export	124	Canada	CAN	446	China, Macao SAR	MAC								04	CEREALS,CEREAL PREPRTNS.	1	No Quantity							38005			0
S3	2016	2016	2016	2	0	2	Export	124	Canada	CAN	454	Malawi	MWI								04	CEREALS,CEREAL PREPRTNS.	1	No Quantity							4872003			0
S3	2016	2016	2016	2	0	2	Export	124	Canada	CAN	458	Malaysia	MYS								04	CEREALS,CEREAL PREPRTNS.	1	No Quantity							40352206			0
S3	2016	2016	2016	2	0	2	Export	124	Canada	CAN	462	Maldives	MDV								04	CEREALS,CEREAL PREPRTNS.	1	No Quantity							20079			0
S3	2016	2016	2016	2	0	2	Export	124	Canada	CAN	466	Mali	MLI								04	CEREALS,CEREAL PREPRTNS.	1	No Quantity							835218			0
S3	2016	2016	2016	2	0	2	Export	124	Canada	CAN	470	Malta	MLT								04	CEREALS,CEREAL PREPRTNS.	1	No Quantity							519070			0
S3	2016	2016	2016	2	0	2	Export	124	Canada	CAN	480	Mauritius	MUS								04	CEREALS,CEREAL PREPRTNS.	1	No Quantity							115078			0
S3	2016	2016	2016	2	0	2	Export	124	Canada	CAN	484	Mexico	MEX								04	CEREALS,CEREAL PREPRTNS.	1	No Quantity							309040264			0
S3	2016	2016	2016	2	0	2	Export	124	Canada	CAN	490	Other Asia, nes									04	CEREALS,CEREAL PREPRTNS.	1	No Quantity							6279821			0
S3	2016	2016	2016	2	0	2	Export	124	Canada	CAN	499	Montenegro	MNE								04	CEREALS,CEREAL PREPRTNS.	1	No Quantity							7224			0
S3	2016	2016	2016	2	0	2	Export	124	Canada	CAN	504	Morocco	MAR								04	CEREALS,CEREAL PREPRTNS.	1	No Quantity							183411551			0
S3	2016	2016	2016	2	0	2	Export	124	Canada	CAN	508	Mozambique	MOZ								04	CEREALS,CEREAL PREPRTNS.	1	No Quantity							22642851			0
S3	2016	2016	2016	2	0	2	Export	124	Canada	CAN	512	Oman	OMN								04	CEREALS,CEREAL PREPRTNS.	1	No Quantity							18534972			0
S3	2016	2016	2016	2	0	2	Export	124	Canada	CAN	516	Namibia	NAM								04	CEREALS,CEREAL PREPRTNS.	1	No Quantity							1536876			0
S3	2016	2016	2016	2	0	2	Export	124	Canada	CAN	524	Nepal	NPL								04	CEREALS,CEREAL PREPRTNS.	1	No Quantity							349			0
S3	2016	2016	2016	2	0	2	Export	124	Canada	CAN	528	Netherlands	NLD								04	CEREALS,CEREAL PREPRTNS.	1	No Quantity							34378803			0
S3	2016	2016	2016	2	0	2	Export	124	Canada	CAN	531	Curaçao	CUW								04	CEREALS,CEREAL PREPRTNS.	1	No Quantity							89614			0
S3	2016	2016	2016	2	0	2	Export	124	Canada	CAN	533	Aruba	ABW								04	CEREALS,CEREAL PREPRTNS.	1	No Quantity							145460			0
S3	2016	2016	2016	2	0	2	Export	124	Canada	CAN	534	Saint Maarten	SXM								04	CEREALS,CEREAL PREPRTNS.	1	No Quantity							191002			0
S3	2016	2016	2016	2	0	2	Export	124	Canada	CAN	540	New Caledonia	NCL								04	CEREALS,CEREAL PREPRTNS.	1	No Quantity							8525			0
S3	2016	2016	2016	2	0	2	Export	124	Canada	CAN	554	New Zealand	NZL								04	CEREALS,CEREAL PREPRTNS.	1	No Quantity							4104288			0
S3	2016	2016	2016	2	0	2	Export	124	Canada	CAN	558	Nicaragua	NIC								04	CEREALS,CEREAL PREPRTNS.	1	No Quantity							133820			0
S3	2016	2016	2016	2	0	2	Export	124	Canada	CAN	562	Niger	NER								04	CEREALS,CEREAL PREPRTNS.	1	No Quantity							9624495			0
S3	2016	2016	2016	2	0	2	Export	124	Canada	CAN	566	Nigeria	NGA								04	CEREALS,CEREAL PREPRTNS.	1	No Quantity							148408812			0
S3	2016	2016	2016	2	0	2	Export	124	Canada	CAN	579	Norway	NOR								04	CEREALS,CEREAL PREPRTNS.	1	No Quantity							7784			0
S3	2016	2016	2016	2	0	2	Export	124	Canada	CAN	581	United States Minor Outlying Islands	UMI								04	CEREALS,CEREAL PREPRTNS.	1	No Quantity							170392			0
S3	2016	2016	2016	2	0	2	Export	124	Canada	CAN	586	Pakistan	PAK								04	CEREALS,CEREAL PREPRTNS.	1	No Quantity							302184			0
S3	2016	2016	2016	2	0	2	Export	124	Canada	CAN	591	Panama	PAN								04	CEREALS,CEREAL PREPRTNS.	1	No Quantity							671649			0
S3	2016	2016	2016	2	0	2	Export	124	Canada	CAN	600	Paraguay	PRY								04	CEREALS,CEREAL PREPRTNS.	1	No Quantity							2459			0
S3	2016	2016	2016	2	0	2	Export	124	Canada	CAN	604	Peru	PER								04	CEREALS,CEREAL PREPRTNS.	1	No Quantity							254628754			0
S3	2016	2016	2016	2	0	2	Export	124	Canada	CAN	608	Philippines	PHL								04	CEREALS,CEREAL PREPRTNS.	1	No Quantity							10232237			0
S3	2016	2016	2016	2	0	2	Export	124	Canada	CAN	616	Poland	POL								04	CEREALS,CEREAL PREPRTNS.	1	No Quantity							26291			0
S3	2016	2016	2016	2	0	2	Export	124	Canada	CAN	620	Portugal	PRT								04	CEREALS,CEREAL PREPRTNS.	1	No Quantity							43504004			0
S3	2016	2016	2016	2	0	2	Export	124	Canada	CAN	634	Qatar	QAT								04	CEREALS,CEREAL PREPRTNS.	1	No Quantity							287432			0
S3	2016	2016	2016	2	0	2	Export	124	Canada	CAN	643	Russian Federation	RUS								04	CEREALS,CEREAL PREPRTNS.	1	No Quantity							470255			0
S3	2016	2016	2016	2	0	2	Export	124	Canada	CAN	646	Rwanda	RWA								04	CEREALS,CEREAL PREPRTNS.	1	No Quantity							1442755			0
S3	2016	2016	2016	2	0	2	Export	124	Canada	CAN	659	Saint Kitts and Nevis	KNA								04	CEREALS,CEREAL PREPRTNS.	1	No Quantity							102			0
S3	2016	2016	2016	2	0	2	Export	124	Canada	CAN	660	Anguilla	AIA								04	CEREALS,CEREAL PREPRTNS.	1	No Quantity							96237			0
S3	2016	2016	2016	2	0	2	Export	124	Canada	CAN	662	Saint Lucia	LCA								04	CEREALS,CEREAL PREPRTNS.	1	No Quantity							304809			0
S3	2016	2016	2016	2	0	2	Export	124	Canada	CAN	666	Saint Pierre and Miquelon	SPM								04	CEREALS,CEREAL PREPRTNS.	1	No Quantity							440380			0
S3	2016	2016	2016	2	0	2	Export	124	Canada	CAN	670	Saint Vincent and the Grenadines	VCT								04	CEREALS,CEREAL PREPRTNS.	1	No Quantity							141743			0
S3	2016	2016	2016	2	0	2	Export	124	Canada	CAN	682	Saudi Arabia	SAU								04	CEREALS,CEREAL PREPRTNS.	1	No Quantity							28929415			0
S3	2016	2016	2016	2	0	2	Export	124	Canada	CAN	686	Senegal	SEN								04	CEREALS,CEREAL PREPRTNS.	1	No Quantity							3777703			0
S3	2016	2016	2016	2	0	2	Export	124	Canada	CAN	694	Sierra Leone	SLE								04	CEREALS,CEREAL PREPRTNS.	1	No Quantity							4530			0
S3	2016	2016	2016	2	0	2	Export	124	Canada	CAN	699	India	IND								04	CEREALS,CEREAL PREPRTNS.	1	No Quantity							7267470			0
S3	2016	2016	2016	2	0	2	Export	124	Canada	CAN	702	Singapore	SGP								04	CEREALS,CEREAL PREPRTNS.	1	No Quantity							3669269			0
S3	2016	2016	2016	2	0	2	Export	124	Canada	CAN	704	Viet Nam	VNM								04	CEREALS,CEREAL PREPRTNS.	1	No Quantity							16011539			0
S3	2016	2016	2016	2	0	2	Export	124	Canada	CAN	710	South Africa	ZAF								04	CEREALS,CEREAL PREPRTNS.	1	No Quantity							36753786			0
S3	2016	2016	2016	2	0	2	Export	124	Canada	CAN	716	Zimbabwe	ZWE								04	CEREALS,CEREAL PREPRTNS.	1	No Quantity							5966698			0
S3	2016	2016	2016	2	0	2	Export	124	Canada	CAN	724	Spain	ESP								04	CEREALS,CEREAL PREPRTNS.	1	No Quantity							55490992			0
S3	2016	2016	2016	2	0	2	Export	124	Canada	CAN	729	Sudan	SDN								04	CEREALS,CEREAL PREPRTNS.	1	No Quantity							25852688			0
S3	2016	2016	2016	2	0	2	Export	124	Canada	CAN	740	Suriname	SUR								04	CEREALS,CEREAL PREPRTNS.	1	No Quantity							119142			0
S3	2016	2016	2016	2	0	2	Export	124	Canada	CAN	752	Sweden	SWE								04	CEREALS,CEREAL PREPRTNS.	1	No Quantity							275870			0
S3	2016	2016	2016	2	0	2	Export	124	Canada	CAN	757	Switzerland	CHE								04	CEREALS,CEREAL PREPRTNS.	1	No Quantity							299004			0
S3	2016	2016	2016	2	0	2	Export	124	Canada	CAN	760	Syria	SYR								04	CEREALS,CEREAL PREPRTNS.	1	No Quantity							96033			0
S3	2016	2016	2016	2	0	2	Export	124	Canada	CAN	764	Thailand	THA								04	CEREALS,CEREAL PREPRTNS.	1	No Quantity							26377420			0
S3	2016	2016	2016	2	0	2	Export	124	Canada	CAN	768	Togo	TGO								04	CEREALS,CEREAL PREPRTNS.	1	No Quantity							8548637			0
S3	2016	2016	2016	2	0	2	Export	124	Canada	CAN	780	Trinidad and Tobago	TTO								04	CEREALS,CEREAL PREPRTNS.	1	No Quantity							1791450			0
S3	2016	2016	2016	2	0	2	Export	124	Canada	CAN	784	United Arab Emirates	ARE								04	CEREALS,CEREAL PREPRTNS.	1	No Quantity							84348050			0
S3	2016	2016	2016	2	0	2	Export	124	Canada	CAN	788	Tunisia	TUN								04	CEREALS,CEREAL PREPRTNS.	1	No Quantity							32209705			0
S3	2016	2016	2016	2	0	2	Export	124	Canada	CAN	792	Turkey	TUR								04	CEREALS,CEREAL PREPRTNS.	1	No Quantity							54915270			0
S3	2016	2016	2016	2	0	2	Export	124	Canada	CAN	796	Turks and Caicos Isds	TCA								04	CEREALS,CEREAL PREPRTNS.	1	No Quantity							162985			0
S3	2016	2016	2016	2	0	2	Export	124	Canada	CAN	800	Uganda	UGA								04	CEREALS,CEREAL PREPRTNS.	1	No Quantity							3499437			0
S3	2016	2016	2016	2	0	2	Export	124	Canada	CAN	804	Ukraine	UKR								04	CEREALS,CEREAL PREPRTNS.	1	No Quantity							3051			0
S3	2016	2016	2016	2	0	2	Export	124	Canada	CAN	818	Egypt	EGY								04	CEREALS,CEREAL PREPRTNS.	1	No Quantity							1436526			0
S3	2016	2016	2016	2	0	2	Export	124	Canada	CAN	826	United Kingdom	GBR								04	CEREALS,CEREAL PREPRTNS.	1	No Quantity							109737070			0
S3	2016	2016	2016	2	0	2	Export	124	Canada	CAN	834	United Rep. of Tanzania	TZA								04	CEREALS,CEREAL PREPRTNS.	1	No Quantity							14015863			0
S3	2016	2016	2016	2	0	2	Export	124	Canada	CAN	842	USA	USA								04	CEREALS,CEREAL PREPRTNS.	1	No Quantity							4483655150			0
S3	2016	2016	2016	2	0	2	Export	124	Canada	CAN	854	Burkina Faso	BFA								04	CEREALS,CEREAL PREPRTNS.	1	No Quantity							4186273			0
S3	2016	2016	2016	2	0	2	Export	124	Canada	CAN	858	Uruguay	URY								04	CEREALS,CEREAL PREPRTNS.	1	No Quantity							48847			0
S3	2016	2016	2016	2	0	2	Export	124	Canada	CAN	862	Venezuela	VEN								04	CEREALS,CEREAL PREPRTNS.	1	No Quantity							103358678			0
S3	2016	2016	2016	2	0	2	Export	132	Cabo Verde	CPV	0	World	WLD								04	CEREALS,CEREAL PREPRTNS.	1	No Quantity							241149			0
S3	2016	2016	2016	2	0	2	Export	132	Cabo Verde	CPV	442	Luxembourg	LUX								04	CEREALS,CEREAL PREPRTNS.	1	No Quantity							28265			0
S3	2016	2016	2016	2	0	2	Export	132	Cabo Verde	CPV	620	Portugal	PRT								04	CEREALS,CEREAL PREPRTNS.	1	No Quantity							48270			0
S3	2016	2016	2016	2	0	2	Export	132	Cabo Verde	CPV	842	USA	USA								04	CEREALS,CEREAL PREPRTNS.	1	No Quantity							164614			0
S3	2016	2016	2016	2	0	2	Export	124	Canada	CAN	0	World	WLD								05	VEGETABLES AND FRUIT	1	No Quantity							7104752086			0
S3	2016	2016	2016	2	0	2	Export	124	Canada	CAN	4	Afghanistan	AFG								05	VEGETABLES AND FRUIT	1	No Quantity							180772			0
S3	2016	2016	2016	2	0	2	Export	124	Canada	CAN	8	Albania	ALB								05	VEGETABLES AND FRUIT	1	No Quantity							303721			0
S3	2016	2016	2016	2	0	2	Export	124	Canada	CAN	12	Algeria	DZA								05	VEGETABLES AND FRUIT	1	No Quantity							48015113			0
S3	2016	2016	2016	2	0	2	Export	124	Canada	CAN	24	Angola	AGO								05	VEGETABLES AND FRUIT	1	No Quantity							22316630			0
S3	2016	2016	2016	2	0	2	Export	124	Canada	CAN	28	Antigua and Barbuda	ATG								05	VEGETABLES AND FRUIT	1	No Quantity							313890			0
S3	2016	2016	2016	2	0	2	Export	124	Canada	CAN	32	Argentina	ARG								05	VEGETABLES AND FRUIT	1	No Quantity							548366			0
S3	2016	2016	2016	2	0	2	Export	124	Canada	CAN	36	Australia	AUS								05	VEGETABLES AND FRUIT	1	No Quantity							17613358			0
S3	2016	2016	2016	2	0	2	Export	124	Canada	CAN	40	Austria	AUT								05	VEGETABLES AND FRUIT	1	No Quantity							658514			0
S3	2016	2016	2016	2	0	2	Export	124	Canada	CAN	44	Bahamas	BHS								05	VEGETABLES AND FRUIT	1	No Quantity							4189017			0
S3	2016	2016	2016	2	0	2	Export	124	Canada	CAN	48	Bahrain	BHR								05	VEGETABLES AND FRUIT	1	No Quantity							538690			0
S3	2016	2016	2016	2	0	2	Export	124	Canada	CAN	50	Bangladesh	BGD								05	VEGETABLES AND FRUIT	1	No Quantity							197624938			0
S3	2016	2016	2016	2	0	2	Export	124	Canada	CAN	52	Barbados	BRB								05	VEGETABLES AND FRUIT	1	No Quantity							2566774			0
S3	2016	2016	2016	2	0	2	Export	124	Canada	CAN	56	Belgium	BEL								05	VEGETABLES AND FRUIT	1	No Quantity							21396644			0
S3	2016	2016	2016	2	0	2	Export	124	Canada	CAN	60	Bermuda	BMU								05	VEGETABLES AND FRUIT	1	No Quantity							437144			0
S3	2016	2016	2016	2	0	2	Export	124	Canada	CAN	68	Bolivia (Plurinational State of)	BOL								05	VEGETABLES AND FRUIT	1	No Quantity							2082080			0
S3	2016	2016	2016	2	0	2	Export	124	Canada	CAN	70	Bosnia Herzegovina	BIH								05	VEGETABLES AND FRUIT	1	No Quantity							226123			0
S3	2016	2016	2016	2	0	2	Export	124	Canada	CAN	76	Brazil	BRA								05	VEGETABLES AND FRUIT	1	No Quantity							24085631			0
S3	2016	2016	2016	2	0	2	Export	124	Canada	CAN	84	Belize	BLZ								05	VEGETABLES AND FRUIT	1	No Quantity							106011			0
S3	2016	2016	2016	2	0	2	Export	124	Canada	CAN	92	Br. Virgin Isds	VGB								05	VEGETABLES AND FRUIT	1	No Quantity							5947			0
S3	2016	2016	2016	2	0	2	Export	124	Canada	CAN	96	Brunei Darussalam	BRN								05	VEGETABLES AND FRUIT	1	No Quantity							24225			0
S3	2016	2016	2016	2	0	2	Export	124	Canada	CAN	100	Bulgaria	BGR								05	VEGETABLES AND FRUIT	1	No Quantity							1471315			0
S3	2016	2016	2016	2	0	2	Export	124	Canada	CAN	104	Myanmar	MMR								05	VEGETABLES AND FRUIT	1	No Quantity							13895272			0
S3	2016	2016	2016	2	0	2	Export	124	Canada	CAN	116	Cambodia	KHM								05	VEGETABLES AND FRUIT	1	No Quantity							164911			0
S3	2016	2016	2016	2	0	2	Export	124	Canada	CAN	132	Cabo Verde	CPV								05	VEGETABLES AND FRUIT	1	No Quantity							793796			0
S3	2016	2016	2016	2	0	2	Export	124	Canada	CAN	136	Cayman Isds	CYM								05	VEGETABLES AND FRUIT	1	No Quantity							462944			0
S3	2016	2016	2016	2	0	2	Export	124	Canada	CAN	144	Sri Lanka	LKA								05	VEGETABLES AND FRUIT	1	No Quantity							90185965			0
S3	2016	2016	2016	2	0	2	Export	124	Canada	CAN	152	Chile	CHL								05	VEGETABLES AND FRUIT	1	No Quantity							23547708			0
S3	2016	2016	2016	2	0	2	Export	124	Canada	CAN	156	China	CHN								05	VEGETABLES AND FRUIT	1	No Quantity							384609625			0
S3	2016	2016	2016	2	0	2	Export	124	Canada	CAN	162	Christmas Isds	CXR								05	VEGETABLES AND FRUIT	1	No Quantity							97486			0
S3	2016	2016	2016	2	0	2	Export	124	Canada	CAN	170	Colombia	COL								05	VEGETABLES AND FRUIT	1	No Quantity							67096192			0
S3	2016	2016	2016	2	0	2	Export	124	Canada	CAN	178	Congo	COG								05	VEGETABLES AND FRUIT	1	No Quantity							18670			0
S3	2016	2016	2016	2	0	2	Export	124	Canada	CAN	188	Costa Rica	CRI								05	VEGETABLES AND FRUIT	1	No Quantity							13052761			0
S3	2016	2016	2016	2	0	2	Export	124	Canada	CAN	191	Croatia	HRV								05	VEGETABLES AND FRUIT	1	No Quantity							3944843			0
S3	2016	2016	2016	2	0	2	Export	124	Canada	CAN	192	Cuba	CUB								05	VEGETABLES AND FRUIT	1	No Quantity							33997230			0
S3	2016	2016	2016	2	0	2	Export	124	Canada	CAN	196	Cyprus	CYP								05	VEGETABLES AND FRUIT	1	No Quantity							930956			0
S3	2016	2016	2016	2	0	2	Export	124	Canada	CAN	203	Czechia	CZE								05	VEGETABLES AND FRUIT	1	No Quantity							1341436			0
S3	2016	2016	2016	2	0	2	Export	124	Canada	CAN	204	Benin	BEN								05	VEGETABLES AND FRUIT	1	No Quantity							2442			0
S3	2016	2016	2016	2	0	2	Export	124	Canada	CAN	208	Denmark	DNK								05	VEGETABLES AND FRUIT	1	No Quantity							642673			0
S3	2016	2016	2016	2	0	2	Export	124	Canada	CAN	212	Dominica	DMA								05	VEGETABLES AND FRUIT	1	No Quantity							355144			0
S3	2016	2016	2016	2	0	2	Export	124	Canada	CAN	214	Dominican Rep.	DOM								05	VEGETABLES AND FRUIT	1	No Quantity							3223140			0
S3	2016	2016	2016	2	0	2	Export	124	Canada	CAN	218	Ecuador	ECU								05	VEGETABLES AND FRUIT	1	No Quantity							23727342			0
S3	2016	2016	2016	2	0	2	Export	124	Canada	CAN	222	El Salvador	SLV								05	VEGETABLES AND FRUIT	1	No Quantity							285253			0
S3	2016	2016	2016	2	0	2	Export	124	Canada	CAN	242	Fiji	FJI								05	VEGETABLES AND FRUIT	1	No Quantity							295035			0
S3	2016	2016	2016	2	0	2	Export	124	Canada	CAN	246	Finland	FIN								05	VEGETABLES AND FRUIT	1	No Quantity							68495			0
S3	2016	2016	2016	2	0	2	Export	124	Canada	CAN	251	France	FRA								05	VEGETABLES AND FRUIT	1	No Quantity							35104151			0
S3	2016	2016	2016	2	0	2	Export	124	Canada	CAN	268	Georgia	GEO								05	VEGETABLES AND FRUIT	1	No Quantity							119384			0
S3	2016	2016	2016	2	0	2	Export	124	Canada	CAN	270	Gambia	GMB								05	VEGETABLES AND FRUIT	1	No Quantity							41995			0
S3	2016	2016	2016	2	0	2	Export	124	Canada	CAN	276	Germany	DEU								05	VEGETABLES AND FRUIT	1	No Quantity							44919420			0
S3	2016	2016	2016	2	0	2	Export	124	Canada	CAN	300	Greece	GRC								05	VEGETABLES AND FRUIT	1	No Quantity							15457023			0
S3	2016	2016	2016	2	0	2	Export	124	Canada	CAN	304	Greenland	GRL								05	VEGETABLES AND FRUIT	1	No Quantity							7347			0
S3	2016	2016	2016	2	0	2	Export	124	Canada	CAN	308	Grenada	GRD								05	VEGETABLES AND FRUIT	1	No Quantity							342696			0
S3	2016	2016	2016	2	0	2	Export	124	Canada	CAN	320	Guatemala	GTM								05	VEGETABLES AND FRUIT	1	No Quantity							2932876			0
S3	2016	2016	2016	2	0	2	Export	124	Canada	CAN	328	Guyana	GUY								05	VEGETABLES AND FRUIT	1	No Quantity							1459631			0
S3	2016	2016	2016	2	0	2	Export	124	Canada	CAN	332	Haiti	HTI								05	VEGETABLES AND FRUIT	1	No Quantity							479130			0
S3	2016	2016	2016	2	0	2	Export	124	Canada	CAN	340	Honduras	HND								05	VEGETABLES AND FRUIT	1	No Quantity							551899			0
S3	2016	2016	2016	2	0	2	Export	124	Canada	CAN	344	China, Hong Kong SAR	HKG								05	VEGETABLES AND FRUIT	1	No Quantity							9402376			0
S3	2016	2016	2016	2	0	2	Export	124	Canada	CAN	348	Hungary	HUN								05	VEGETABLES AND FRUIT	1	No Quantity							2830953			0
S3	2016	2016	2016	2	0	2	Export	124	Canada	CAN	352	Iceland	ISL								05	VEGETABLES AND FRUIT	1	No Quantity							2004274			0
S3	2016	2016	2016	2	0	2	Export	124	Canada	CAN	360	Indonesia	IDN								05	VEGETABLES AND FRUIT	1	No Quantity							14585062			0
S3	2016	2016	2016	2	0	2	Export	124	Canada	CAN	364	Iran	IRN								05	VEGETABLES AND FRUIT	1	No Quantity							2906770			0
S3	2016	2016	2016	2	0	2	Export	124	Canada	CAN	368	Iraq	IRQ								05	VEGETABLES AND FRUIT	1	No Quantity							195140			0
S3	2016	2016	2016	2	0	2	Export	124	Canada	CAN	372	Ireland	IRL								05	VEGETABLES AND FRUIT	1	No Quantity							2722792			0
S3	2016	2016	2016	2	0	2	Export	124	Canada	CAN	376	Israel	ISR								05	VEGETABLES AND FRUIT	1	No Quantity							11758507			0
S3	2016	2016	2016	2	0	2	Export	124	Canada	CAN	381	Italy	ITA								05	VEGETABLES AND FRUIT	1	No Quantity							44558194			0
S3	2016	2016	2016	2	0	2	Export	124	Canada	CAN	384	Côte d'Ivoire	CIV								05	VEGETABLES AND FRUIT	1	No Quantity							88659			0
S3	2016	2016	2016	2	0	2	Export	124	Canada	CAN	388	Jamaica	JAM								05	VEGETABLES AND FRUIT	1	No Quantity							3945664			0
S3	2016	2016	2016	2	0	2	Export	124	Canada	CAN	392	Japan	JPN								05	VEGETABLES AND FRUIT	1	No Quantity							98430600			0
S3	2016	2016	2016	2	0	2	Export	124	Canada	CAN	400	Jordan	JOR								05	VEGETABLES AND FRUIT	1	No Quantity							7244806			0
S3	2016	2016	2016	2	0	2	Export	124	Canada	CAN	404	Kenya	KEN								05	VEGETABLES AND FRUIT	1	No Quantity							333153			0
S3	2016	2016	2016	2	0	2	Export	124	Canada	CAN	410	Rep. of Korea	KOR								05	VEGETABLES AND FRUIT	1	No Quantity							27905722			0
S3	2016	2016	2016	2	0	2	Export	124	Canada	CAN	414	Kuwait	KWT								05	VEGETABLES AND FRUIT	1	No Quantity							1572586			0
S3	2016	2016	2016	2	0	2	Export	124	Canada	CAN	422	Lebanon	LBN								05	VEGETABLES AND FRUIT	1	No Quantity							7391904			0
S3	2016	2016	2016	2	0	2	Export	124	Canada	CAN	428	Latvia	LVA								05	VEGETABLES AND FRUIT	1	No Quantity							347002			0
S3	2016	2016	2016	2	0	2	Export	124	Canada	CAN	430	Liberia	LBR								05	VEGETABLES AND FRUIT	1	No Quantity							81796			0
S3	2016	2016	2016	2	0	2	Export	124	Canada	CAN	434	Libya	LBY								05	VEGETABLES AND FRUIT	1	No Quantity							152506			0
S3	2016	2016	2016	2	0	2	Export	124	Canada	CAN	440	Lithuania	LTU								05	VEGETABLES AND FRUIT	1	No Quantity							163110			0
S3	2016	2016	2016	2	0	2	Export	124	Canada	CAN	446	China, Macao SAR	MAC								05	VEGETABLES AND FRUIT	1	No Quantity							33320			0
S3	2016	2016	2016	2	0	2	Export	124	Canada	CAN	458	Malaysia	MYS								05	VEGETABLES AND FRUIT	1	No Quantity							6054508			0
S3	2016	2016	2016	2	0	2	Export	124	Canada	CAN	470	Malta	MLT								05	VEGETABLES AND FRUIT	1	No Quantity							87136			0
S3	2016	2016	2016	2	0	2	Export	124	Canada	CAN	480	Mauritius	MUS								05	VEGETABLES AND FRUIT	1	No Quantity							1009507			0
S3	2016	2016	2016	2	0	2	Export	124	Canada	CAN	484	Mexico	MEX								05	VEGETABLES AND FRUIT	1	No Quantity							52473964			0
S3	2016	2016	2016	2	0	2	Export	124	Canada	CAN	490	Other Asia, nes									05	VEGETABLES AND FRUIT	1	No Quantity							32127855			0
S3	2016	2016	2016	2	0	2	Export	124	Canada	CAN	496	Mongolia	MNG								05	VEGETABLES AND FRUIT	1	No Quantity							444987			0
S3	2016	2016	2016	2	0	2	Export	124	Canada	CAN	499	Montenegro	MNE								05	VEGETABLES AND FRUIT	1	No Quantity							164962			0
S3	2016	2016	2016	2	0	2	Export	124	Canada	CAN	500	Montserrat	MSR								05	VEGETABLES AND FRUIT	1	No Quantity							5811			0
S3	2016	2016	2016	2	0	2	Export	124	Canada	CAN	504	Morocco	MAR								05	VEGETABLES AND FRUIT	1	No Quantity							19323429			0
S3	2016	2016	2016	2	0	2	Export	124	Canada	CAN	512	Oman	OMN								05	VEGETABLES AND FRUIT	1	No Quantity							190590			0
S3	2016	2016	2016	2	0	2	Export	124	Canada	CAN	524	Nepal	NPL								05	VEGETABLES AND FRUIT	1	No Quantity							4550960			0
S3	2016	2016	2016	2	0	2	Export	124	Canada	CAN	528	Netherlands	NLD								05	VEGETABLES AND FRUIT	1	No Quantity							41391428			0
S3	2016	2016	2016	2	0	2	Export	124	Canada	CAN	531	Curaçao	CUW								05	VEGETABLES AND FRUIT	1	No Quantity							728731			0
S3	2016	2016	2016	2	0	2	Export	124	Canada	CAN	533	Aruba	ABW								05	VEGETABLES AND FRUIT	1	No Quantity							507274			0
S3	2016	2016	2016	2	0	2	Export	124	Canada	CAN	534	Saint Maarten	SXM								05	VEGETABLES AND FRUIT	1	No Quantity							120283			0
S3	2016	2016	2016	2	0	2	Export	124	Canada	CAN	540	New Caledonia	NCL								05	VEGETABLES AND FRUIT	1	No Quantity							13863			0
S3	2016	2016	2016	2	0	2	Export	124	Canada	CAN	554	New Zealand	NZL								05	VEGETABLES AND FRUIT	1	No Quantity							11514074			0
S3	2016	2016	2016	2	0	2	Export	124	Canada	CAN	558	Nicaragua	NIC								05	VEGETABLES AND FRUIT	1	No Quantity							321285			0
S3	2016	2016	2016	2	0	2	Export	124	Canada	CAN	566	Nigeria	NGA								05	VEGETABLES AND FRUIT	1	No Quantity							339000			0
S3	2016	2016	2016	2	0	2	Export	124	Canada	CAN	579	Norway	NOR								05	VEGETABLES AND FRUIT	1	No Quantity							744406			0
S3	2016	2016	2016	2	0	2	Export	124	Canada	CAN	581	United States Minor Outlying Islands	UMI								05	VEGETABLES AND FRUIT	1	No Quantity							2720780			0
S3	2016	2016	2016	2	0	2	Export	124	Canada	CAN	586	Pakistan	PAK								05	VEGETABLES AND FRUIT	1	No Quantity							121223727			0
S3	2016	2016	2016	2	0	2	Export	124	Canada	CAN	591	Panama	PAN								05	VEGETABLES AND FRUIT	1	No Quantity							10913693			0
S3	2016	2016	2016	2	0	2	Export	124	Canada	CAN	600	Paraguay	PRY								05	VEGETABLES AND FRUIT	1	No Quantity							182423			0
S3	2016	2016	2016	2	0	2	Export	124	Canada	CAN	604	Peru	PER								05	VEGETABLES AND FRUIT	1	No Quantity							25711598			0
S3	2016	2016	2016	2	0	2	Export	124	Canada	CAN	608	Philippines	PHL								05	VEGETABLES AND FRUIT	1	No Quantity							26607108			0
S3	2016	2016	2016	2	0	2	Export	124	Canada	CAN	612	Pitcairn	PCN								05	VEGETABLES AND FRUIT	1	No Quantity							91863			0
S3	2016	2016	2016	2	0	2	Export	124	Canada	CAN	616	Poland	POL								05	VEGETABLES AND FRUIT	1	No Quantity							5820382			0
S3	2016	2016	2016	2	0	2	Export	124	Canada	CAN	620	Portugal	PRT								05	VEGETABLES AND FRUIT	1	No Quantity							8945344			0
S3	2016	2016	2016	2	0	2	Export	124	Canada	CAN	634	Qatar	QAT								05	VEGETABLES AND FRUIT	1	No Quantity							373296			0
S3	2016	2016	2016	2	0	2	Export	124	Canada	CAN	642	Romania	ROU								05	VEGETABLES AND FRUIT	1	No Quantity							20604			0
S3	2016	2016	2016	2	0	2	Export	124	Canada	CAN	643	Russian Federation	RUS								05	VEGETABLES AND FRUIT	1	No Quantity							334939			0
S3	2016	2016	2016	2	0	2	Export	124	Canada	CAN	646	Rwanda	RWA								05	VEGETABLES AND FRUIT	1	No Quantity							72			0
S3	2016	2016	2016	2	0	2	Export	124	Canada	CAN	659	Saint Kitts and Nevis	KNA								05	VEGETABLES AND FRUIT	1	No Quantity							231340			0
S3	2016	2016	2016	2	0	2	Export	124	Canada	CAN	660	Anguilla	AIA								05	VEGETABLES AND FRUIT	1	No Quantity							57842			0
S3	2016	2016	2016	2	0	2	Export	124	Canada	CAN	662	Saint Lucia	LCA								05	VEGETABLES AND FRUIT	1	No Quantity							911672			0
S3	2016	2016	2016	2	0	2	Export	124	Canada	CAN	666	Saint Pierre and Miquelon	SPM								05	VEGETABLES AND FRUIT	1	No Quantity							1507210			0
S3	2016	2016	2016	2	0	2	Export	124	Canada	CAN	670	Saint Vincent and the Grenadines	VCT								05	VEGETABLES AND FRUIT	1	No Quantity							196289			0
S3	2016	2016	2016	2	0	2	Export	124	Canada	CAN	682	Saudi Arabia	SAU								05	VEGETABLES AND FRUIT	1	No Quantity							16154402			0
S3	2016	2016	2016	2	0	2	Export	124	Canada	CAN	686	Senegal	SEN								05	VEGETABLES AND FRUIT	1	No Quantity							94543			0
S3	2016	2016	2016	2	0	2	Export	124	Canada	CAN	688	Serbia	SRB								05	VEGETABLES AND FRUIT	1	No Quantity							159793			0
S3	2016	2016	2016	2	0	2	Export	124	Canada	CAN	699	India	IND								05	VEGETABLES AND FRUIT	1	No Quantity							856893478			0
S3	2016	2016	2016	2	0	2	Export	124	Canada	CAN	702	Singapore	SGP								05	VEGETABLES AND FRUIT	1	No Quantity							6550008			0
S3	2016	2016	2016	2	0	2	Export	124	Canada	CAN	703	Slovakia	SVK								05	VEGETABLES AND FRUIT	1	No Quantity							170579			0
S3	2016	2016	2016	2	0	2	Export	124	Canada	CAN	704	Viet Nam	VNM								05	VEGETABLES AND FRUIT	1	No Quantity							8392503			0
S3	2016	2016	2016	2	0	2	Export	124	Canada	CAN	705	Slovenia	SVN								05	VEGETABLES AND FRUIT	1	No Quantity							593522			0
S3	2016	2016	2016	2	0	2	Export	124	Canada	CAN	710	South Africa	ZAF								05	VEGETABLES AND FRUIT	1	No Quantity							11564448			0
S3	2016	2016	2016	2	0	2	Export	124	Canada	CAN	724	Spain	ESP								05	VEGETABLES AND FRUIT	1	No Quantity							56307799			0
S3	2016	2016	2016	2	0	2	Export	124	Canada	CAN	729	Sudan	SDN								05	VEGETABLES AND FRUIT	1	No Quantity							2009920			0
S3	2016	2016	2016	2	0	2	Export	124	Canada	CAN	740	Suriname	SUR								05	VEGETABLES AND FRUIT	1	No Quantity							573814			0
S3	2016	2016	2016	2	0	2	Export	124	Canada	CAN	748	Swaziland	SWZ								05	VEGETABLES AND FRUIT	1	No Quantity							60796			0
S3	2016	2016	2016	2	0	2	Export	124	Canada	CAN	752	Sweden	SWE								05	VEGETABLES AND FRUIT	1	No Quantity							1665378			0
S3	2016	2016	2016	2	0	2	Export	124	Canada	CAN	757	Switzerland	CHE								05	VEGETABLES AND FRUIT	1	No Quantity							10344097			0
S3	2016	2016	2016	2	0	2	Export	124	Canada	CAN	760	Syria	SYR								05	VEGETABLES AND FRUIT	1	No Quantity							389217			0
S3	2016	2016	2016	2	0	2	Export	124	Canada	CAN	764	Thailand	THA								05	VEGETABLES AND FRUIT	1	No Quantity							8363829			0
S3	2016	2016	2016	2	0	2	Export	124	Canada	CAN	780	Trinidad and Tobago	TTO								05	VEGETABLES AND FRUIT	1	No Quantity							18222820			0
S3	2016	2016	2016	2	0	2	Export	124	Canada	CAN	784	United Arab Emirates	ARE								05	VEGETABLES AND FRUIT	1	No Quantity							192335932			0
S3	2016	2016	2016	2	0	2	Export	124	Canada	CAN	788	Tunisia	TUN								05	VEGETABLES AND FRUIT	1	No Quantity							2418617			0
S3	2016	2016	2016	2	0	2	Export	124	Canada	CAN	792	Turkey	TUR								05	VEGETABLES AND FRUIT	1	No Quantity							308479985			0
S3	2016	2016	2016	2	0	2	Export	124	Canada	CAN	796	Turks and Caicos Isds	TCA								05	VEGETABLES AND FRUIT	1	No Quantity							1563			0
S3	2016	2016	2016	2	0	2	Export	124	Canada	CAN	804	Ukraine	UKR								05	VEGETABLES AND FRUIT	1	No Quantity							183786			0
S3	2016	2016	2016	2	0	2	Export	124	Canada	CAN	807	North Macedonia	MKD								05	VEGETABLES AND FRUIT	1	No Quantity							44053			0
S3	2016	2016	2016	2	0	2	Export	124	Canada	CAN	818	Egypt	EGY								05	VEGETABLES AND FRUIT	1	No Quantity							65963343			0
S3	2016	2016	2016	2	0	2	Export	124	Canada	CAN	826	United Kingdom	GBR								05	VEGETABLES AND FRUIT	1	No Quantity							80117790			0
S3	2016	2016	2016	2	0	2	Export	124	Canada	CAN	842	USA	USA								05	VEGETABLES AND FRUIT	1	No Quantity							3719370793			0
S3	2016	2016	2016	2	0	2	Export	124	Canada	CAN	854	Burkina Faso	BFA								05	VEGETABLES AND FRUIT	1	No Quantity							24590			0
S3	2016	2016	2016	2	0	2	Export	124	Canada	CAN	858	Uruguay	URY								05	VEGETABLES AND FRUIT	1	No Quantity							3961802			0
S3	2016	2016	2016	2	0	2	Export	124	Canada	CAN	862	Venezuela	VEN								05	VEGETABLES AND FRUIT	1	No Quantity							4600437			0
S3	2016	2016	2016	2	0	2	Export	124	Canada	CAN	887	Yemen	YEM								05	VEGETABLES AND FRUIT	1	No Quantity							3259547			0
S3	2016	2016	2016	2	0	2	Export	124	Canada	CAN	0	World	WLD								06	SUGAR,SUGR.PREPTNS,HONEY	1	No Quantity							1000677265			0
S3	2016	2016	2016	2	0	2	Export	124	Canada	CAN	10	Antarctica	ATA								06	SUGAR,SUGR.PREPTNS,HONEY	1	No Quantity							11			0
S3	2016	2016	2016	2	0	2	Export	124	Canada	CAN	12	Algeria	DZA								06	SUGAR,SUGR.PREPTNS,HONEY	1	No Quantity							31009			0
S3	2016	2016	2016	2	0	2	Export	124	Canada	CAN	28	Antigua and Barbuda	ATG								06	SUGAR,SUGR.PREPTNS,HONEY	1	No Quantity							2389			0
S3	2016	2016	2016	2	0	2	Export	124	Canada	CAN	32	Argentina	ARG								06	SUGAR,SUGR.PREPTNS,HONEY	1	No Quantity							11820			0
S3	2016	2016	2016	2	0	2	Export	124	Canada	CAN	36	Australia	AUS								06	SUGAR,SUGR.PREPTNS,HONEY	1	No Quantity							14317280			0
S3	2016	2016	2016	2	0	2	Export	124	Canada	CAN	40	Austria	AUT								06	SUGAR,SUGR.PREPTNS,HONEY	1	No Quantity							264706			0
S3	2016	2016	2016	2	0	2	Export	124	Canada	CAN	44	Bahamas	BHS								06	SUGAR,SUGR.PREPTNS,HONEY	1	No Quantity							540170			0
S3	2016	2016	2016	2	0	2	Export	124	Canada	CAN	48	Bahrain	BHR								06	SUGAR,SUGR.PREPTNS,HONEY	1	No Quantity							127704			0
S3	2016	2016	2016	2	0	2	Export	124	Canada	CAN	52	Barbados	BRB								06	SUGAR,SUGR.PREPTNS,HONEY	1	No Quantity							125262			0
S3	2016	2016	2016	2	0	2	Export	124	Canada	CAN	56	Belgium	BEL								06	SUGAR,SUGR.PREPTNS,HONEY	1	No Quantity							2442904			0
S3	2016	2016	2016	2	0	2	Export	124	Canada	CAN	60	Bermuda	BMU								06	SUGAR,SUGR.PREPTNS,HONEY	1	No Quantity							725154			0
S3	2016	2016	2016	2	0	2	Export	124	Canada	CAN	76	Brazil	BRA								06	SUGAR,SUGR.PREPTNS,HONEY	1	No Quantity							533098			0
S3	2016	2016	2016	2	0	2	Export	124	Canada	CAN	84	Belize	BLZ								06	SUGAR,SUGR.PREPTNS,HONEY	1	No Quantity							48560			0
S3	2016	2016	2016	2	0	2	Export	124	Canada	CAN	100	Bulgaria	BGR								06	SUGAR,SUGR.PREPTNS,HONEY	1	No Quantity							37834			0
S3	2016	2016	2016	2	0	2	Export	124	Canada	CAN	136	Cayman Isds	CYM								06	SUGAR,SUGR.PREPTNS,HONEY	1	No Quantity							65569			0
S3	2016	2016	2016	2	0	2	Export	124	Canada	CAN	144	Sri Lanka	LKA								06	SUGAR,SUGR.PREPTNS,HONEY	1	No Quantity							2256			0
S3	2016	2016	2016	2	0	2	Export	124	Canada	CAN	152	Chile	CHL								06	SUGAR,SUGR.PREPTNS,HONEY	1	No Quantity							849124			0
S3	2016	2016	2016	2	0	2	Export	124	Canada	CAN	156	China	CHN								06	SUGAR,SUGR.PREPTNS,HONEY	1	No Quantity							3930723			0
S3	2016	2016	2016	2	0	2	Export	124	Canada	CAN	170	Colombia	COL								06	SUGAR,SUGR.PREPTNS,HONEY	1	No Quantity							183835			0
S3	2016	2016	2016	2	0	2	Export	124	Canada	CAN	178	Congo	COG								06	SUGAR,SUGR.PREPTNS,HONEY	1	No Quantity							791			0
S3	2016	2016	2016	2	0	2	Export	124	Canada	CAN	188	Costa Rica	CRI								06	SUGAR,SUGR.PREPTNS,HONEY	1	No Quantity							3162585			0
S3	2016	2016	2016	2	0	2	Export	124	Canada	CAN	196	Cyprus	CYP								06	SUGAR,SUGR.PREPTNS,HONEY	1	No Quantity							44663			0
S3	2016	2016	2016	2	0	2	Export	124	Canada	CAN	203	Czechia	CZE								06	SUGAR,SUGR.PREPTNS,HONEY	1	No Quantity							875832			0
S3	2016	2016	2016	2	0	2	Export	124	Canada	CAN	208	Denmark	DNK								06	SUGAR,SUGR.PREPTNS,HONEY	1	No Quantity							5145465			0
S3	2016	2016	2016	2	0	2	Export	124	Canada	CAN	212	Dominica	DMA								06	SUGAR,SUGR.PREPTNS,HONEY	1	No Quantity							7095			0
S3	2016	2016	2016	2	0	2	Export	124	Canada	CAN	214	Dominican Rep.	DOM								06	SUGAR,SUGR.PREPTNS,HONEY	1	No Quantity							3269			0
S3	2016	2016	2016	2	0	2	Export	124	Canada	CAN	218	Ecuador	ECU								06	SUGAR,SUGR.PREPTNS,HONEY	1	No Quantity							29605			0
S3	2016	2016	2016	2	0	2	Export	124	Canada	CAN	222	El Salvador	SLV								06	SUGAR,SUGR.PREPTNS,HONEY	1	No Quantity							15471			0
S3	2016	2016	2016	2	0	2	Export	124	Canada	CAN	231	Ethiopia	ETH								06	SUGAR,SUGR.PREPTNS,HONEY	1	No Quantity							1177			0
S3	2016	2016	2016	2	0	2	Export	124	Canada	CAN	246	Finland	FIN								06	SUGAR,SUGR.PREPTNS,HONEY	1	No Quantity							238522			0
S3	2016	2016	2016	2	0	2	Export	124	Canada	CAN	251	France	FRA								06	SUGAR,SUGR.PREPTNS,HONEY	1	No Quantity							10240681			0
S3	2016	2016	2016	2	0	2	Export	124	Canada	CAN	258	French Polynesia	PYF								06	SUGAR,SUGR.PREPTNS,HONEY	1	No Quantity							23215			0
S3	2016	2016	2016	2	0	2	Export	124	Canada	CAN	266	Gabon	GAB								06	SUGAR,SUGR.PREPTNS,HONEY	1	No Quantity							231			0
S3	2016	2016	2016	2	0	2	Export	124	Canada	CAN	268	Georgia	GEO								06	SUGAR,SUGR.PREPTNS,HONEY	1	No Quantity							835			0
S3	2016	2016	2016	2	0	2	Export	124	Canada	CAN	276	Germany	DEU								06	SUGAR,SUGR.PREPTNS,HONEY	1	No Quantity							30721840			0
S3	2016	2016	2016	2	0	2	Export	124	Canada	CAN	288	Ghana	GHA								06	SUGAR,SUGR.PREPTNS,HONEY	1	No Quantity							2299			0
S3	2016	2016	2016	2	0	2	Export	124	Canada	CAN	300	Greece	GRC								06	SUGAR,SUGR.PREPTNS,HONEY	1	No Quantity							72775			0
S3	2016	2016	2016	2	0	2	Export	124	Canada	CAN	304	Greenland	GRL								06	SUGAR,SUGR.PREPTNS,HONEY	1	No Quantity							1426			0
S3	2016	2016	2016	2	0	2	Export	124	Canada	CAN	308	Grenada	GRD								06	SUGAR,SUGR.PREPTNS,HONEY	1	No Quantity							18314			0
S3	2016	2016	2016	2	0	2	Export	124	Canada	CAN	320	Guatemala	GTM								06	SUGAR,SUGR.PREPTNS,HONEY	1	No Quantity							327418			0
S3	2016	2016	2016	2	0	2	Export	124	Canada	CAN	328	Guyana	GUY								06	SUGAR,SUGR.PREPTNS,HONEY	1	No Quantity							60740			0
S3	2016	2016	2016	2	0	2	Export	124	Canada	CAN	332	Haiti	HTI								06	SUGAR,SUGR.PREPTNS,HONEY	1	No Quantity							752			0
S3	2016	2016	2016	2	0	2	Export	124	Canada	CAN	340	Honduras	HND								06	SUGAR,SUGR.PREPTNS,HONEY	1	No Quantity							5937			0
S3	2016	2016	2016	2	0	2	Export	124	Canada	CAN	344	China, Hong Kong SAR	HKG								06	SUGAR,SUGR.PREPTNS,HONEY	1	No Quantity							2465875			0
S3	2016	2016	2016	2	0	2	Export	124	Canada	CAN	348	Hungary	HUN								06	SUGAR,SUGR.PREPTNS,HONEY	1	No Quantity							13571			0
S3	2016	2016	2016	2	0	2	Export	124	Canada	CAN	352	Iceland	ISL								06	SUGAR,SUGR.PREPTNS,HONEY	1	No Quantity							138066			0
S3	2016	2016	2016	2	0	2	Export	124	Canada	CAN	360	Indonesia	IDN								06	SUGAR,SUGR.PREPTNS,HONEY	1	No Quantity							30869			0
S3	2016	2016	2016	2	0	2	Export	124	Canada	CAN	364	Iran	IRN								06	SUGAR,SUGR.PREPTNS,HONEY	1	No Quantity							137			0
S3	2016	2016	2016	2	0	2	Export	124	Canada	CAN	368	Iraq	IRQ								06	SUGAR,SUGR.PREPTNS,HONEY	1	No Quantity							10039			0
S3	2016	2016	2016	2	0	2	Export	124	Canada	CAN	372	Ireland	IRL								06	SUGAR,SUGR.PREPTNS,HONEY	1	No Quantity							1336953			0
S3	2016	2016	2016	2	0	2	Export	124	Canada	CAN	376	Israel	ISR								06	SUGAR,SUGR.PREPTNS,HONEY	1	No Quantity							1915511			0
S3	2016	2016	2016	2	0	2	Export	124	Canada	CAN	381	Italy	ITA								06	SUGAR,SUGR.PREPTNS,HONEY	1	No Quantity							1888852			0
S3	2016	2016	2016	2	0	2	Export	124	Canada	CAN	388	Jamaica	JAM								06	SUGAR,SUGR.PREPTNS,HONEY	1	No Quantity							1810498			0
S3	2016	2016	2016	2	0	2	Export	124	Canada	CAN	392	Japan	JPN								06	SUGAR,SUGR.PREPTNS,HONEY	1	No Quantity							33886654			0
S3	2016	2016	2016	2	0	2	Export	124	Canada	CAN	400	Jordan	JOR								06	SUGAR,SUGR.PREPTNS,HONEY	1	No Quantity							140078			0
S3	2016	2016	2016	2	0	2	Export	124	Canada	CAN	404	Kenya	KEN								06	SUGAR,SUGR.PREPTNS,HONEY	1	No Quantity							65470			0
S3	2016	2016	2016	2	0	2	Export	124	Canada	CAN	410	Rep. of Korea	KOR								06	SUGAR,SUGR.PREPTNS,HONEY	1	No Quantity							4806556			0
S3	2016	2016	2016	2	0	2	Export	124	Canada	CAN	414	Kuwait	KWT								06	SUGAR,SUGR.PREPTNS,HONEY	1	No Quantity							353542			0
S3	2016	2016	2016	2	0	2	Export	124	Canada	CAN	422	Lebanon	LBN								06	SUGAR,SUGR.PREPTNS,HONEY	1	No Quantity							57317			0
S3	2016	2016	2016	2	0	2	Export	124	Canada	CAN	428	Latvia	LVA								06	SUGAR,SUGR.PREPTNS,HONEY	1	No Quantity							59362			0
S3	2016	2016	2016	2	0	2	Export	124	Canada	CAN	430	Liberia	LBR								06	SUGAR,SUGR.PREPTNS,HONEY	1	No Quantity							15			0
S3	2016	2016	2016	2	0	2	Export	124	Canada	CAN	442	Luxembourg	LUX								06	SUGAR,SUGR.PREPTNS,HONEY	1	No Quantity							6868			0
S3	2016	2016	2016	2	0	2	Export	124	Canada	CAN	458	Malaysia	MYS								06	SUGAR,SUGR.PREPTNS,HONEY	1	No Quantity							51220			0
S3	2016	2016	2016	2	0	2	Export	124	Canada	CAN	484	Mexico	MEX								06	SUGAR,SUGR.PREPTNS,HONEY	1	No Quantity							8163821			0
S3	2016	2016	2016	2	0	2	Export	124	Canada	CAN	490	Other Asia, nes									06	SUGAR,SUGR.PREPTNS,HONEY	1	No Quantity							671557			0
S3	2016	2016	2016	2	0	2	Export	124	Canada	CAN	500	Montserrat	MSR								06	SUGAR,SUGR.PREPTNS,HONEY	1	No Quantity							379			0
S3	2016	2016	2016	2	0	2	Export	124	Canada	CAN	504	Morocco	MAR								06	SUGAR,SUGR.PREPTNS,HONEY	1	No Quantity							311060			0
S3	2016	2016	2016	2	0	2	Export	124	Canada	CAN	512	Oman	OMN								06	SUGAR,SUGR.PREPTNS,HONEY	1	No Quantity							29802			0
S3	2016	2016	2016	2	0	2	Export	124	Canada	CAN	524	Nepal	NPL								06	SUGAR,SUGR.PREPTNS,HONEY	1	No Quantity							168			0
S3	2016	2016	2016	2	0	2	Export	124	Canada	CAN	528	Netherlands	NLD								06	SUGAR,SUGR.PREPTNS,HONEY	1	No Quantity							5083326			0
S3	2016	2016	2016	2	0	2	Export	124	Canada	CAN	531	Curaçao	CUW								06	SUGAR,SUGR.PREPTNS,HONEY	1	No Quantity							63099			0
S3	2016	2016	2016	2	0	2	Export	124	Canada	CAN	533	Aruba	ABW								06	SUGAR,SUGR.PREPTNS,HONEY	1	No Quantity							39200			0
S3	2016	2016	2016	2	0	2	Export	124	Canada	CAN	534	Saint Maarten	SXM								06	SUGAR,SUGR.PREPTNS,HONEY	1	No Quantity							182130			0
S3	2016	2016	2016	2	0	2	Export	124	Canada	CAN	540	New Caledonia	NCL								06	SUGAR,SUGR.PREPTNS,HONEY	1	No Quantity							30373			0
S3	2016	2016	2016	2	0	2	Export	124	Canada	CAN	554	New Zealand	NZL								06	SUGAR,SUGR.PREPTNS,HONEY	1	No Quantity							1542057			0
S3	2016	2016	2016	2	0	2	Export	124	Canada	CAN	558	Nicaragua	NIC								06	SUGAR,SUGR.PREPTNS,HONEY	1	No Quantity							84692			0
S3	2016	2016	2016	2	0	2	Export	124	Canada	CAN	566	Nigeria	NGA								06	SUGAR,SUGR.PREPTNS,HONEY	1	No Quantity							1			0
S3	2016	2016	2016	2	0	2	Export	124	Canada	CAN	574	Norfolk Isds	NFK								06	SUGAR,SUGR.PREPTNS,HONEY	1	No Quantity							534			0
S3	2016	2016	2016	2	0	2	Export	124	Canada	CAN	579	Norway	NOR								06	SUGAR,SUGR.PREPTNS,HONEY	1	No Quantity							292962			0
S3	2016	2016	2016	2	0	2	Export	124	Canada	CAN	591	Panama	PAN								06	SUGAR,SUGR.PREPTNS,HONEY	1	No Quantity							7883			0
S3	2016	2016	2016	2	0	2	Export	124	Canada	CAN	600	Paraguay	PRY								06	SUGAR,SUGR.PREPTNS,HONEY	1	No Quantity							365			0
S3	2016	2016	2016	2	0	2	Export	124	Canada	CAN	604	Peru	PER								06	SUGAR,SUGR.PREPTNS,HONEY	1	No Quantity							27448			0
S3	2016	2016	2016	2	0	2	Export	124	Canada	CAN	608	Philippines	PHL								06	SUGAR,SUGR.PREPTNS,HONEY	1	No Quantity							121212			0
S3	2016	2016	2016	2	0	2	Export	124	Canada	CAN	616	Poland	POL								06	SUGAR,SUGR.PREPTNS,HONEY	1	No Quantity							1034015			0
S3	2016	2016	2016	2	0	2	Export	124	Canada	CAN	634	Qatar	QAT								06	SUGAR,SUGR.PREPTNS,HONEY	1	No Quantity							73237			0
S3	2016	2016	2016	2	0	2	Export	124	Canada	CAN	642	Romania	ROU								06	SUGAR,SUGR.PREPTNS,HONEY	1	No Quantity							191973			0
S3	2016	2016	2016	2	0	2	Export	124	Canada	CAN	643	Russian Federation	RUS								06	SUGAR,SUGR.PREPTNS,HONEY	1	No Quantity							393117			0
S3	2016	2016	2016	2	0	2	Export	124	Canada	CAN	659	Saint Kitts and Nevis	KNA								06	SUGAR,SUGR.PREPTNS,HONEY	1	No Quantity							23601			0
S3	2016	2016	2016	2	0	2	Export	124	Canada	CAN	660	Anguilla	AIA								06	SUGAR,SUGR.PREPTNS,HONEY	1	No Quantity							7199			0
S3	2016	2016	2016	2	0	2	Export	124	Canada	CAN	662	Saint Lucia	LCA								06	SUGAR,SUGR.PREPTNS,HONEY	1	No Quantity							20849			0
S3	2016	2016	2016	2	0	2	Export	124	Canada	CAN	666	Saint Pierre and Miquelon	SPM								06	SUGAR,SUGR.PREPTNS,HONEY	1	No Quantity							166562			0
S3	2016	2016	2016	2	0	2	Export	124	Canada	CAN	670	Saint Vincent and the Grenadines	VCT								06	SUGAR,SUGR.PREPTNS,HONEY	1	No Quantity							33820			0
S3	2016	2016	2016	2	0	2	Export	124	Canada	CAN	682	Saudi Arabia	SAU								06	SUGAR,SUGR.PREPTNS,HONEY	1	No Quantity							480057			0
S3	2016	2016	2016	2	0	2	Export	124	Canada	CAN	686	Senegal	SEN								06	SUGAR,SUGR.PREPTNS,HONEY	1	No Quantity							809			0
S3	2016	2016	2016	2	0	2	Export	124	Canada	CAN	694	Sierra Leone	SLE								06	SUGAR,SUGR.PREPTNS,HONEY	1	No Quantity							5171			0
S3	2016	2016	2016	2	0	2	Export	124	Canada	CAN	699	India	IND								06	SUGAR,SUGR.PREPTNS,HONEY	1	No Quantity							144586			0
S3	2016	2016	2016	2	0	2	Export	124	Canada	CAN	702	Singapore	SGP								06	SUGAR,SUGR.PREPTNS,HONEY	1	No Quantity							273795			0
S3	2016	2016	2016	2	0	2	Export	124	Canada	CAN	703	Slovakia	SVK								06	SUGAR,SUGR.PREPTNS,HONEY	1	No Quantity							4298			0
S3	2016	2016	2016	2	0	2	Export	124	Canada	CAN	704	Viet Nam	VNM								06	SUGAR,SUGR.PREPTNS,HONEY	1	No Quantity							1659			0
S3	2016	2016	2016	2	0	2	Export	124	Canada	CAN	705	Slovenia	SVN								06	SUGAR,SUGR.PREPTNS,HONEY	1	No Quantity							12726			0
S3	2016	2016	2016	2	0	2	Export	124	Canada	CAN	710	South Africa	ZAF								06	SUGAR,SUGR.PREPTNS,HONEY	1	No Quantity							296818			0
S3	2016	2016	2016	2	0	2	Export	124	Canada	CAN	724	Spain	ESP								06	SUGAR,SUGR.PREPTNS,HONEY	1	No Quantity							597502			0
S3	2016	2016	2016	2	0	2	Export	124	Canada	CAN	740	Suriname	SUR								06	SUGAR,SUGR.PREPTNS,HONEY	1	No Quantity							45547			0
S3	2016	2016	2016	2	0	2	Export	124	Canada	CAN	752	Sweden	SWE								06	SUGAR,SUGR.PREPTNS,HONEY	1	No Quantity							562057			0
S3	2016	2016	2016	2	0	2	Export	124	Canada	CAN	757	Switzerland	CHE								06	SUGAR,SUGR.PREPTNS,HONEY	1	No Quantity							1571948			0
S3	2016	2016	2016	2	0	2	Export	124	Canada	CAN	764	Thailand	THA								06	SUGAR,SUGR.PREPTNS,HONEY	1	No Quantity							106632			0
S3	2016	2016	2016	2	0	2	Export	124	Canada	CAN	780	Trinidad and Tobago	TTO								06	SUGAR,SUGR.PREPTNS,HONEY	1	No Quantity							30075			0
S3	2016	2016	2016	2	0	2	Export	124	Canada	CAN	784	United Arab Emirates	ARE								06	SUGAR,SUGR.PREPTNS,HONEY	1	No Quantity							1131256			0
S3	2016	2016	2016	2	0	2	Export	124	Canada	CAN	788	Tunisia	TUN								06	SUGAR,SUGR.PREPTNS,HONEY	1	No Quantity							3987			0
S3	2016	2016	2016	2	0	2	Export	124	Canada	CAN	792	Turkey	TUR								06	SUGAR,SUGR.PREPTNS,HONEY	1	No Quantity							125860			0
S3	2016	2016	2016	2	0	2	Export	124	Canada	CAN	804	Ukraine	UKR								06	SUGAR,SUGR.PREPTNS,HONEY	1	No Quantity							33083			0
S3	2016	2016	2016	2	0	2	Export	124	Canada	CAN	826	United Kingdom	GBR								06	SUGAR,SUGR.PREPTNS,HONEY	1	No Quantity							12927850			0
S3	2016	2016	2016	2	0	2	Export	124	Canada	CAN	834	United Rep. of Tanzania	TZA								06	SUGAR,SUGR.PREPTNS,HONEY	1	No Quantity							3727			0
S3	2016	2016	2016	2	0	2	Export	124	Canada	CAN	842	USA	USA								06	SUGAR,SUGR.PREPTNS,HONEY	1	No Quantity							839442076			0
S3	2016	2016	2016	2	0	2	Export	124	Canada	CAN	854	Burkina Faso	BFA								06	SUGAR,SUGR.PREPTNS,HONEY	1	No Quantity							1265			0
S3	2016	2016	2016	2	0	2	Export	124	Canada	CAN	858	Uruguay	URY								06	SUGAR,SUGR.PREPTNS,HONEY	1	No Quantity							242			0
S3	2016	2016	2016	2	0	2	Export	132	Cabo Verde	CPV	0	World	WLD								06	SUGAR,SUGR.PREPTNS,HONEY	1	No Quantity							16031			0
S3	2016	2016	2016	2	0	2	Export	132	Cabo Verde	CPV	528	Netherlands	NLD								06	SUGAR,SUGR.PREPTNS,HONEY	1	No Quantity							8166			0
S3	2016	2016	2016	2	0	2	Export	132	Cabo Verde	CPV	620	Portugal	PRT								06	SUGAR,SUGR.PREPTNS,HONEY	1	No Quantity							7865			0
S3	2016	2016	2016	2	0	2	Export	124	Canada	CAN	0	World	WLD								07	COFFEE,TEA,COCOA,SPICES	1	No Quantity							2251322814			0
S3	2016	2016	2016	2	0	2	Export	124	Canada	CAN	10	Antarctica	ATA								07	COFFEE,TEA,COCOA,SPICES	1	No Quantity							68			0
S3	2016	2016	2016	2	0	2	Export	124	Canada	CAN	12	Algeria	DZA								07	COFFEE,TEA,COCOA,SPICES	1	No Quantity							29595			0
S3	2016	2016	2016	2	0	2	Export	124	Canada	CAN	28	Antigua and Barbuda	ATG								07	COFFEE,TEA,COCOA,SPICES	1	No Quantity							381			0
S3	2016	2016	2016	2	0	2	Export	124	Canada	CAN	31	Azerbaijan	AZE								07	COFFEE,TEA,COCOA,SPICES	1	No Quantity							39782			0
S3	2016	2016	2016	2	0	2	Export	124	Canada	CAN	32	Argentina	ARG								07	COFFEE,TEA,COCOA,SPICES	1	No Quantity							3267			0
S3	2016	2016	2016	2	0	2	Export	124	Canada	CAN	36	Australia	AUS								07	COFFEE,TEA,COCOA,SPICES	1	No Quantity							5898476			0
S3	2016	2016	2016	2	0	2	Export	124	Canada	CAN	44	Bahamas	BHS								07	COFFEE,TEA,COCOA,SPICES	1	No Quantity							4145			0
S3	2016	2016	2016	2	0	2	Export	124	Canada	CAN	48	Bahrain	BHR								07	COFFEE,TEA,COCOA,SPICES	1	No Quantity							69623			0
S3	2016	2016	2016	2	0	2	Export	124	Canada	CAN	50	Bangladesh	BGD								07	COFFEE,TEA,COCOA,SPICES	1	No Quantity							1827			0
S3	2016	2016	2016	2	0	2	Export	124	Canada	CAN	52	Barbados	BRB								07	COFFEE,TEA,COCOA,SPICES	1	No Quantity							895241			0
S3	2016	2016	2016	2	0	2	Export	124	Canada	CAN	56	Belgium	BEL								07	COFFEE,TEA,COCOA,SPICES	1	No Quantity							179019			0
S3	2016	2016	2016	2	0	2	Export	124	Canada	CAN	60	Bermuda	BMU								07	COFFEE,TEA,COCOA,SPICES	1	No Quantity							53118			0
S3	2016	2016	2016	2	0	2	Export	124	Canada	CAN	76	Brazil	BRA								07	COFFEE,TEA,COCOA,SPICES	1	No Quantity							312146			0
S3	2016	2016	2016	2	0	2	Export	124	Canada	CAN	132	Cabo Verde	CPV								07	COFFEE,TEA,COCOA,SPICES	1	No Quantity							5947			0
S3	2016	2016	2016	2	0	2	Export	124	Canada	CAN	136	Cayman Isds	CYM								07	COFFEE,TEA,COCOA,SPICES	1	No Quantity							1248			0
S3	2016	2016	2016	2	0	2	Export	124	Canada	CAN	144	Sri Lanka	LKA								07	COFFEE,TEA,COCOA,SPICES	1	No Quantity							1287617			0
S3	2016	2016	2016	2	0	2	Export	124	Canada	CAN	152	Chile	CHL								07	COFFEE,TEA,COCOA,SPICES	1	No Quantity							603799			0
S3	2016	2016	2016	2	0	2	Export	124	Canada	CAN	156	China	CHN								07	COFFEE,TEA,COCOA,SPICES	1	No Quantity							3083830			0
S3	2016	2016	2016	2	0	2	Export	124	Canada	CAN	170	Colombia	COL								07	COFFEE,TEA,COCOA,SPICES	1	No Quantity							336891			0
S3	2016	2016	2016	2	0	2	Export	124	Canada	CAN	188	Costa Rica	CRI								07	COFFEE,TEA,COCOA,SPICES	1	No Quantity							1679674			0
S3	2016	2016	2016	2	0	2	Export	124	Canada	CAN	192	Cuba	CUB								07	COFFEE,TEA,COCOA,SPICES	1	No Quantity							385684			0
S3	2016	2016	2016	2	0	2	Export	124	Canada	CAN	196	Cyprus	CYP								07	COFFEE,TEA,COCOA,SPICES	1	No Quantity							97904			0
S3	2016	2016	2016	2	0	2	Export	124	Canada	CAN	203	Czechia	CZE								07	COFFEE,TEA,COCOA,SPICES	1	No Quantity							71492			0
S3	2016	2016	2016	2	0	2	Export	124	Canada	CAN	208	Denmark	DNK								07	COFFEE,TEA,COCOA,SPICES	1	No Quantity							181			0
S3	2016	2016	2016	2	0	2	Export	124	Canada	CAN	212	Dominica	DMA								07	COFFEE,TEA,COCOA,SPICES	1	No Quantity							2359			0
S3	2016	2016	2016	2	0	2	Export	124	Canada	CAN	214	Dominican Rep.	DOM								07	COFFEE,TEA,COCOA,SPICES	1	No Quantity							10453			0
S3	2016	2016	2016	2	0	2	Export	124	Canada	CAN	222	El Salvador	SLV								07	COFFEE,TEA,COCOA,SPICES	1	No Quantity							8121			0
S3	2016	2016	2016	2	0	2	Export	124	Canada	CAN	233	Estonia	EST								07	COFFEE,TEA,COCOA,SPICES	1	No Quantity							75			0
S3	2016	2016	2016	2	0	2	Export	124	Canada	CAN	242	Fiji	FJI								07	COFFEE,TEA,COCOA,SPICES	1	No Quantity							9482			0
S3	2016	2016	2016	2	0	2	Export	124	Canada	CAN	251	France	FRA								07	COFFEE,TEA,COCOA,SPICES	1	No Quantity							1128150			0
S3	2016	2016	2016	2	0	2	Export	124	Canada	CAN	268	Georgia	GEO								07	COFFEE,TEA,COCOA,SPICES	1	No Quantity							45966			0
S3	2016	2016	2016	2	0	2	Export	124	Canada	CAN	276	Germany	DEU								07	COFFEE,TEA,COCOA,SPICES	1	No Quantity							1097359			0
S3	2016	2016	2016	2	0	2	Export	124	Canada	CAN	288	Ghana	GHA								07	COFFEE,TEA,COCOA,SPICES	1	No Quantity							89956			0
S3	2016	2016	2016	2	0	2	Export	124	Canada	CAN	300	Greece	GRC								07	COFFEE,TEA,COCOA,SPICES	1	No Quantity							121296			0
S3	2016	2016	2016	2	0	2	Export	124	Canada	CAN	304	Greenland	GRL								07	COFFEE,TEA,COCOA,SPICES	1	No Quantity							118			0
S3	2016	2016	2016	2	0	2	Export	124	Canada	CAN	320	Guatemala	GTM								07	COFFEE,TEA,COCOA,SPICES	1	No Quantity							61641			0
S3	2016	2016	2016	2	0	2	Export	124	Canada	CAN	328	Guyana	GUY								07	COFFEE,TEA,COCOA,SPICES	1	No Quantity							60481			0
S3	2016	2016	2016	2	0	2	Export	124	Canada	CAN	332	Haiti	HTI								07	COFFEE,TEA,COCOA,SPICES	1	No Quantity							694			0
S3	2016	2016	2016	2	0	2	Export	124	Canada	CAN	340	Honduras	HND								07	COFFEE,TEA,COCOA,SPICES	1	No Quantity							4841			0
S3	2016	2016	2016	2	0	2	Export	124	Canada	CAN	344	China, Hong Kong SAR	HKG								07	COFFEE,TEA,COCOA,SPICES	1	No Quantity							845906			0
S3	2016	2016	2016	2	0	2	Export	124	Canada	CAN	352	Iceland	ISL								07	COFFEE,TEA,COCOA,SPICES	1	No Quantity							5454			0
S3	2016	2016	2016	2	0	2	Export	124	Canada	CAN	360	Indonesia	IDN								07	COFFEE,TEA,COCOA,SPICES	1	No Quantity							53204			0
S3	2016	2016	2016	2	0	2	Export	124	Canada	CAN	368	Iraq	IRQ								07	COFFEE,TEA,COCOA,SPICES	1	No Quantity							13713			0
S3	2016	2016	2016	2	0	2	Export	124	Canada	CAN	372	Ireland	IRL								07	COFFEE,TEA,COCOA,SPICES	1	No Quantity							364363			0
S3	2016	2016	2016	2	0	2	Export	124	Canada	CAN	376	Israel	ISR								07	COFFEE,TEA,COCOA,SPICES	1	No Quantity							379			0
S3	2016	2016	2016	2	0	2	Export	124	Canada	CAN	381	Italy	ITA								07	COFFEE,TEA,COCOA,SPICES	1	No Quantity							203275			0
S3	2016	2016	2016	2	0	2	Export	124	Canada	CAN	384	Côte d'Ivoire	CIV								07	COFFEE,TEA,COCOA,SPICES	1	No Quantity							86			0
S3	2016	2016	2016	2	0	2	Export	124	Canada	CAN	388	Jamaica	JAM								07	COFFEE,TEA,COCOA,SPICES	1	No Quantity							1126477			0
S3	2016	2016	2016	2	0	2	Export	124	Canada	CAN	392	Japan	JPN								07	COFFEE,TEA,COCOA,SPICES	1	No Quantity							10634357			0
S3	2016	2016	2016	2	0	2	Export	124	Canada	CAN	400	Jordan	JOR								07	COFFEE,TEA,COCOA,SPICES	1	No Quantity							3690			0
S3	2016	2016	2016	2	0	2	Export	124	Canada	CAN	410	Rep. of Korea	KOR								07	COFFEE,TEA,COCOA,SPICES	1	No Quantity							2901945			0
S3	2016	2016	2016	2	0	2	Export	124	Canada	CAN	414	Kuwait	KWT								07	COFFEE,TEA,COCOA,SPICES	1	No Quantity							118742			0
S3	2016	2016	2016	2	0	2	Export	124	Canada	CAN	422	Lebanon	LBN								07	COFFEE,TEA,COCOA,SPICES	1	No Quantity							148608			0
S3	2016	2016	2016	2	0	2	Export	124	Canada	CAN	428	Latvia	LVA								07	COFFEE,TEA,COCOA,SPICES	1	No Quantity							60113			0
S3	2016	2016	2016	2	0	2	Export	124	Canada	CAN	440	Lithuania	LTU								07	COFFEE,TEA,COCOA,SPICES	1	No Quantity							11684			0
S3	2016	2016	2016	2	0	2	Export	124	Canada	CAN	458	Malaysia	MYS								07	COFFEE,TEA,COCOA,SPICES	1	No Quantity							299518			0
S3	2016	2016	2016	2	0	2	Export	124	Canada	CAN	484	Mexico	MEX								07	COFFEE,TEA,COCOA,SPICES	1	No Quantity							23904059			0
S3	2016	2016	2016	2	0	2	Export	124	Canada	CAN	490	Other Asia, nes									07	COFFEE,TEA,COCOA,SPICES	1	No Quantity							133321			0
S3	2016	2016	2016	2	0	2	Export	124	Canada	CAN	498	Rep. of Moldova	MDA								07	COFFEE,TEA,COCOA,SPICES	1	No Quantity							3045			0
S3	2016	2016	2016	2	0	2	Export	124	Canada	CAN	504	Morocco	MAR								07	COFFEE,TEA,COCOA,SPICES	1	No Quantity							525021			0
S3	2016	2016	2016	2	0	2	Export	124	Canada	CAN	512	Oman	OMN								07	COFFEE,TEA,COCOA,SPICES	1	No Quantity							54449			0
S3	2016	2016	2016	2	0	2	Export	124	Canada	CAN	524	Nepal	NPL								07	COFFEE,TEA,COCOA,SPICES	1	No Quantity							2872			0
S3	2016	2016	2016	2	0	2	Export	124	Canada	CAN	528	Netherlands	NLD								07	COFFEE,TEA,COCOA,SPICES	1	No Quantity							787793			0
S3	2016	2016	2016	2	0	2	Export	124	Canada	CAN	533	Aruba	ABW								07	COFFEE,TEA,COCOA,SPICES	1	No Quantity							694			0
S3	2016	2016	2016	2	0	2	Export	124	Canada	CAN	534	Saint Maarten	SXM								07	COFFEE,TEA,COCOA,SPICES	1	No Quantity							987			0
S3	2016	2016	2016	2	0	2	Export	124	Canada	CAN	554	New Zealand	NZL								07	COFFEE,TEA,COCOA,SPICES	1	No Quantity							808465			0
S3	2016	2016	2016	2	0	2	Export	124	Canada	CAN	558	Nicaragua	NIC								07	COFFEE,TEA,COCOA,SPICES	1	No Quantity							200			0
S3	2016	2016	2016	2	0	2	Export	124	Canada	CAN	566	Nigeria	NGA								07	COFFEE,TEA,COCOA,SPICES	1	No Quantity							436			0
S3	2016	2016	2016	2	0	2	Export	124	Canada	CAN	579	Norway	NOR								07	COFFEE,TEA,COCOA,SPICES	1	No Quantity							10629			0
S3	2016	2016	2016	2	0	2	Export	124	Canada	CAN	581	United States Minor Outlying Islands	UMI								07	COFFEE,TEA,COCOA,SPICES	1	No Quantity							3060			0
S3	2016	2016	2016	2	0	2	Export	124	Canada	CAN	586	Pakistan	PAK								07	COFFEE,TEA,COCOA,SPICES	1	No Quantity							220041			0
S3	2016	2016	2016	2	0	2	Export	124	Canada	CAN	600	Paraguay	PRY								07	COFFEE,TEA,COCOA,SPICES	1	No Quantity							2330			0
S3	2016	2016	2016	2	0	2	Export	124	Canada	CAN	604	Peru	PER								07	COFFEE,TEA,COCOA,SPICES	1	No Quantity							14833			0
S3	2016	2016	2016	2	0	2	Export	124	Canada	CAN	608	Philippines	PHL								07	COFFEE,TEA,COCOA,SPICES	1	No Quantity							451342			0
S3	2016	2016	2016	2	0	2	Export	124	Canada	CAN	616	Poland	POL								07	COFFEE,TEA,COCOA,SPICES	1	No Quantity							58572			0
S3	2016	2016	2016	2	0	2	Export	124	Canada	CAN	634	Qatar	QAT								07	COFFEE,TEA,COCOA,SPICES	1	No Quantity							19166			0
S3	2016	2016	2016	2	0	2	Export	124	Canada	CAN	642	Romania	ROU								07	COFFEE,TEA,COCOA,SPICES	1	No Quantity							74966			0
S3	2016	2016	2016	2	0	2	Export	124	Canada	CAN	643	Russian Federation	RUS								07	COFFEE,TEA,COCOA,SPICES	1	No Quantity							10874			0
S3	2016	2016	2016	2	0	2	Export	124	Canada	CAN	659	Saint Kitts and Nevis	KNA								07	COFFEE,TEA,COCOA,SPICES	1	No Quantity							13487			0
S3	2016	2016	2016	2	0	2	Export	124	Canada	CAN	660	Anguilla	AIA								07	COFFEE,TEA,COCOA,SPICES	1	No Quantity							642			0
S3	2016	2016	2016	2	0	2	Export	124	Canada	CAN	666	Saint Pierre and Miquelon	SPM								07	COFFEE,TEA,COCOA,SPICES	1	No Quantity							101252			0
S3	2016	2016	2016	2	0	2	Export	124	Canada	CAN	670	Saint Vincent and the Grenadines	VCT								07	COFFEE,TEA,COCOA,SPICES	1	No Quantity							3700			0
S3	2016	2016	2016	2	0	2	Export	124	Canada	CAN	682	Saudi Arabia	SAU								07	COFFEE,TEA,COCOA,SPICES	1	No Quantity							162054			0
S3	2016	2016	2016	2	0	2	Export	124	Canada	CAN	686	Senegal	SEN								07	COFFEE,TEA,COCOA,SPICES	1	No Quantity							17624			0
S3	2016	2016	2016	2	0	2	Export	124	Canada	CAN	699	India	IND								07	COFFEE,TEA,COCOA,SPICES	1	No Quantity							137568			0
S3	2016	2016	2016	2	0	2	Export	124	Canada	CAN	702	Singapore	SGP								07	COFFEE,TEA,COCOA,SPICES	1	No Quantity							82332			0
S3	2016	2016	2016	2	0	2	Export	124	Canada	CAN	703	Slovakia	SVK								07	COFFEE,TEA,COCOA,SPICES	1	No Quantity							15486			0
S3	2016	2016	2016	2	0	2	Export	124	Canada	CAN	704	Viet Nam	VNM								07	COFFEE,TEA,COCOA,SPICES	1	No Quantity							7720			0
S3	2016	2016	2016	2	0	2	Export	124	Canada	CAN	710	South Africa	ZAF								07	COFFEE,TEA,COCOA,SPICES	1	No Quantity							4512			0
S3	2016	2016	2016	2	0	2	Export	124	Canada	CAN	724	Spain	ESP								07	COFFEE,TEA,COCOA,SPICES	1	No Quantity							470905			0
S3	2016	2016	2016	2	0	2	Export	124	Canada	CAN	740	Suriname	SUR								07	COFFEE,TEA,COCOA,SPICES	1	No Quantity							64552			0
S3	2016	2016	2016	2	0	2	Export	124	Canada	CAN	752	Sweden	SWE								07	COFFEE,TEA,COCOA,SPICES	1	No Quantity							392039			0
S3	2016	2016	2016	2	0	2	Export	124	Canada	CAN	757	Switzerland	CHE								07	COFFEE,TEA,COCOA,SPICES	1	No Quantity							66610			0
S3	2016	2016	2016	2	0	2	Export	124	Canada	CAN	764	Thailand	THA								07	COFFEE,TEA,COCOA,SPICES	1	No Quantity							40253			0
S3	2016	2016	2016	2	0	2	Export	124	Canada	CAN	780	Trinidad and Tobago	TTO								07	COFFEE,TEA,COCOA,SPICES	1	No Quantity							1236120			0
S3	2016	2016	2016	2	0	2	Export	124	Canada	CAN	784	United Arab Emirates	ARE								07	COFFEE,TEA,COCOA,SPICES	1	No Quantity							369231			0
S3	2016	2016	2016	2	0	2	Export	124	Canada	CAN	796	Turks and Caicos Isds	TCA								07	COFFEE,TEA,COCOA,SPICES	1	No Quantity							16706			0
S3	2016	2016	2016	2	0	2	Export	124	Canada	CAN	800	Uganda	UGA								07	COFFEE,TEA,COCOA,SPICES	1	No Quantity							5103			0
S3	2016	2016	2016	2	0	2	Export	124	Canada	CAN	804	Ukraine	UKR								07	COFFEE,TEA,COCOA,SPICES	1	No Quantity							6458			0
S3	2016	2016	2016	2	0	2	Export	124	Canada	CAN	818	Egypt	EGY								07	COFFEE,TEA,COCOA,SPICES	1	No Quantity							18732			0
S3	2016	2016	2016	2	0	2	Export	124	Canada	CAN	826	United Kingdom	GBR								07	COFFEE,TEA,COCOA,SPICES	1	No Quantity							2143971			0
S3	2016	2016	2016	2	0	2	Export	124	Canada	CAN	834	United Rep. of Tanzania	TZA								07	COFFEE,TEA,COCOA,SPICES	1	No Quantity							3654			0
S3	2016	2016	2016	2	0	2	Export	124	Canada	CAN	842	USA	USA								07	COFFEE,TEA,COCOA,SPICES	1	No Quantity							2184374103			0
S3	2016	2016	2016	2	0	2	Export	124	Canada	CAN	854	Burkina Faso	BFA								07	COFFEE,TEA,COCOA,SPICES	1	No Quantity							7384			0
S3	2016	2016	2016	2	0	2	Export	132	Cabo Verde	CPV	0	World	WLD								07	COFFEE,TEA,COCOA,SPICES	1	No Quantity							39492			0
S3	2016	2016	2016	2	0	2	Export	132	Cabo Verde	CPV	620	Portugal	PRT								07	COFFEE,TEA,COCOA,SPICES	1	No Quantity							39492			0
S3	2016	2016	2016	2	0	2	Export	124	Canada	CAN	0	World	WLD								08	ANIMAL FEED STUFF	1	No Quantity							2241942663			0
S3	2016	2016	2016	2	0	2	Export	124	Canada	CAN	12	Algeria	DZA								08	ANIMAL FEED STUFF	1	No Quantity							694829			0
S3	2016	2016	2016	2	0	2	Export	124	Canada	CAN	28	Antigua and Barbuda	ATG								08	ANIMAL FEED STUFF	1	No Quantity							13530			0
S3	2016	2016	2016	2	0	2	Export	124	Canada	CAN	32	Argentina	ARG								08	ANIMAL FEED STUFF	1	No Quantity							252406			0
S3	2016	2016	2016	2	0	2	Export	124	Canada	CAN	36	Australia	AUS								08	ANIMAL FEED STUFF	1	No Quantity							3589175			0
S3	2016	2016	2016	2	0	2	Export	124	Canada	CAN	50	Bangladesh	BGD								08	ANIMAL FEED STUFF	1	No Quantity							1802870			0
S3	2016	2016	2016	2	0	2	Export	124	Canada	CAN	52	Barbados	BRB								08	ANIMAL FEED STUFF	1	No Quantity							21790			0
S3	2016	2016	2016	2	0	2	Export	124	Canada	CAN	56	Belgium	BEL								08	ANIMAL FEED STUFF	1	No Quantity							4052752			0
S3	2016	2016	2016	2	0	2	Export	124	Canada	CAN	76	Brazil	BRA								08	ANIMAL FEED STUFF	1	No Quantity							11124735			0
S3	2016	2016	2016	2	0	2	Export	124	Canada	CAN	100	Bulgaria	BGR								08	ANIMAL FEED STUFF	1	No Quantity							306003			0
S3	2016	2016	2016	2	0	2	Export	124	Canada	CAN	104	Myanmar	MMR								08	ANIMAL FEED STUFF	1	No Quantity							2226452			0
S3	2016	2016	2016	2	0	2	Export	124	Canada	CAN	136	Cayman Isds	CYM								08	ANIMAL FEED STUFF	1	No Quantity							6142			0
S3	2016	2016	2016	2	0	2	Export	124	Canada	CAN	144	Sri Lanka	LKA								08	ANIMAL FEED STUFF	1	No Quantity							47087			0
S3	2016	2016	2016	2	0	2	Export	124	Canada	CAN	152	Chile	CHL								08	ANIMAL FEED STUFF	1	No Quantity							674803			0
S3	2016	2016	2016	2	0	2	Export	124	Canada	CAN	156	China	CHN								08	ANIMAL FEED STUFF	1	No Quantity							188539058			0
S3	2016	2016	2016	2	0	2	Export	124	Canada	CAN	162	Christmas Isds	CXR								08	ANIMAL FEED STUFF	1	No Quantity							53953			0
S3	2016	2016	2016	2	0	2	Export	124	Canada	CAN	170	Colombia	COL								08	ANIMAL FEED STUFF	1	No Quantity							1603235			0
S3	2016	2016	2016	2	0	2	Export	124	Canada	CAN	188	Costa Rica	CRI								08	ANIMAL FEED STUFF	1	No Quantity							325951			0
S3	2016	2016	2016	2	0	2	Export	124	Canada	CAN	191	Croatia	HRV								08	ANIMAL FEED STUFF	1	No Quantity							331628			0
S3	2016	2016	2016	2	0	2	Export	124	Canada	CAN	192	Cuba	CUB								08	ANIMAL FEED STUFF	1	No Quantity							85882			0
S3	2016	2016	2016	2	0	2	Export	124	Canada	CAN	196	Cyprus	CYP								08	ANIMAL FEED STUFF	1	No Quantity							824658			0
S3	2016	2016	2016	2	0	2	Export	124	Canada	CAN	203	Czechia	CZE								08	ANIMAL FEED STUFF	1	No Quantity							5528829			0
S3	2016	2016	2016	2	0	2	Export	124	Canada	CAN	204	Benin	BEN								08	ANIMAL FEED STUFF	1	No Quantity							7776			0
S3	2016	2016	2016	2	0	2	Export	124	Canada	CAN	208	Denmark	DNK								08	ANIMAL FEED STUFF	1	No Quantity							12584400			0
S3	2016	2016	2016	2	0	2	Export	124	Canada	CAN	212	Dominica	DMA								08	ANIMAL FEED STUFF	1	No Quantity							3162			0
S3	2016	2016	2016	2	0	2	Export	124	Canada	CAN	214	Dominican Rep.	DOM								08	ANIMAL FEED STUFF	1	No Quantity							526788			0
S3	2016	2016	2016	2	0	2	Export	124	Canada	CAN	218	Ecuador	ECU								08	ANIMAL FEED STUFF	1	No Quantity							134525			0
S3	2016	2016	2016	2	0	2	Export	124	Canada	CAN	222	El Salvador	SLV								08	ANIMAL FEED STUFF	1	No Quantity							69149			0
S3	2016	2016	2016	2	0	2	Export	124	Canada	CAN	233	Estonia	EST								08	ANIMAL FEED STUFF	1	No Quantity							333901			0
S3	2016	2016	2016	2	0	2	Export	124	Canada	CAN	246	Finland	FIN								08	ANIMAL FEED STUFF	1	No Quantity							1692774			0
S3	2016	2016	2016	2	0	2	Export	124	Canada	CAN	251	France	FRA								08	ANIMAL FEED STUFF	1	No Quantity							13142502			0
S3	2016	2016	2016	2	0	2	Export	124	Canada	CAN	276	Germany	DEU								08	ANIMAL FEED STUFF	1	No Quantity							7703398			0
S3	2016	2016	2016	2	0	2	Export	124	Canada	CAN	288	Ghana	GHA								08	ANIMAL FEED STUFF	1	No Quantity							59394			0
S3	2016	2016	2016	2	0	2	Export	124	Canada	CAN	300	Greece	GRC								08	ANIMAL FEED STUFF	1	No Quantity							2105360			0
S3	2016	2016	2016	2	0	2	Export	124	Canada	CAN	304	Greenland	GRL								08	ANIMAL FEED STUFF	1	No Quantity							100790			0
S3	2016	2016	2016	2	0	2	Export	124	Canada	CAN	320	Guatemala	GTM								08	ANIMAL FEED STUFF	1	No Quantity							66808			0
S3	2016	2016	2016	2	0	2	Export	124	Canada	CAN	328	Guyana	GUY								08	ANIMAL FEED STUFF	1	No Quantity							7246			0
S3	2016	2016	2016	2	0	2	Export	124	Canada	CAN	344	China, Hong Kong SAR	HKG								08	ANIMAL FEED STUFF	1	No Quantity							15783350			0
S3	2016	2016	2016	2	0	2	Export	124	Canada	CAN	348	Hungary	HUN								08	ANIMAL FEED STUFF	1	No Quantity							1156297			0
S3	2016	2016	2016	2	0	2	Export	124	Canada	CAN	360	Indonesia	IDN								08	ANIMAL FEED STUFF	1	No Quantity							847809			0
S3	2016	2016	2016	2	0	2	Export	124	Canada	CAN	364	Iran	IRN								08	ANIMAL FEED STUFF	1	No Quantity							13891			0
S3	2016	2016	2016	2	0	2	Export	124	Canada	CAN	372	Ireland	IRL								08	ANIMAL FEED STUFF	1	No Quantity							15614352			0
S3	2016	2016	2016	2	0	2	Export	124	Canada	CAN	376	Israel	ISR								08	ANIMAL FEED STUFF	1	No Quantity							6356988			0
S3	2016	2016	2016	2	0	2	Export	124	Canada	CAN	381	Italy	ITA								08	ANIMAL FEED STUFF	1	No Quantity							6648028			0
S3	2016	2016	2016	2	0	2	Export	124	Canada	CAN	388	Jamaica	JAM								08	ANIMAL FEED STUFF	1	No Quantity							110297			0
S3	2016	2016	2016	2	0	2	Export	124	Canada	CAN	392	Japan	JPN								08	ANIMAL FEED STUFF	1	No Quantity							63551258			0
S3	2016	2016	2016	2	0	2	Export	124	Canada	CAN	400	Jordan	JOR								08	ANIMAL FEED STUFF	1	No Quantity							259746			0
S3	2016	2016	2016	2	0	2	Export	124	Canada	CAN	410	Rep. of Korea	KOR								08	ANIMAL FEED STUFF	1	No Quantity							23622620			0
S3	2016	2016	2016	2	0	2	Export	124	Canada	CAN	414	Kuwait	KWT								08	ANIMAL FEED STUFF	1	No Quantity							431070			0
S3	2016	2016	2016	2	0	2	Export	124	Canada	CAN	422	Lebanon	LBN								08	ANIMAL FEED STUFF	1	No Quantity							1319			0
S3	2016	2016	2016	2	0	2	Export	124	Canada	CAN	428	Latvia	LVA								08	ANIMAL FEED STUFF	1	No Quantity							727100			0
S3	2016	2016	2016	2	0	2	Export	124	Canada	CAN	440	Lithuania	LTU								08	ANIMAL FEED STUFF	1	No Quantity							565291			0
S3	2016	2016	2016	2	0	2	Export	124	Canada	CAN	450	Madagascar	MDG								08	ANIMAL FEED STUFF	1	No Quantity							21770			0
S3	2016	2016	2016	2	0	2	Export	124	Canada	CAN	458	Malaysia	MYS								08	ANIMAL FEED STUFF	1	No Quantity							3111742			0
S3	2016	2016	2016	2	0	2	Export	124	Canada	CAN	466	Mali	MLI								08	ANIMAL FEED STUFF	1	No Quantity							28687			0
S3	2016	2016	2016	2	0	2	Export	124	Canada	CAN	470	Malta	MLT								08	ANIMAL FEED STUFF	1	No Quantity							151568			0
S3	2016	2016	2016	2	0	2	Export	124	Canada	CAN	484	Mexico	MEX								08	ANIMAL FEED STUFF	1	No Quantity							18621365			0
S3	2016	2016	2016	2	0	2	Export	124	Canada	CAN	490	Other Asia, nes									08	ANIMAL FEED STUFF	1	No Quantity							10847014			0
S3	2016	2016	2016	2	0	2	Export	124	Canada	CAN	504	Morocco	MAR								08	ANIMAL FEED STUFF	1	No Quantity							189170			0
S3	2016	2016	2016	2	0	2	Export	124	Canada	CAN	524	Nepal	NPL								08	ANIMAL FEED STUFF	1	No Quantity							17408			0
S3	2016	2016	2016	2	0	2	Export	124	Canada	CAN	528	Netherlands	NLD								08	ANIMAL FEED STUFF	1	No Quantity							4002070			0
S3	2016	2016	2016	2	0	2	Export	124	Canada	CAN	531	Curaçao	CUW								08	ANIMAL FEED STUFF	1	No Quantity							76493			0
S3	2016	2016	2016	2	0	2	Export	124	Canada	CAN	533	Aruba	ABW								08	ANIMAL FEED STUFF	1	No Quantity							106711			0
S3	2016	2016	2016	2	0	2	Export	124	Canada	CAN	554	New Zealand	NZL								08	ANIMAL FEED STUFF	1	No Quantity							11458918			0
S3	2016	2016	2016	2	0	2	Export	124	Canada	CAN	566	Nigeria	NGA								08	ANIMAL FEED STUFF	1	No Quantity							444066			0
S3	2016	2016	2016	2	0	2	Export	124	Canada	CAN	579	Norway	NOR								08	ANIMAL FEED STUFF	1	No Quantity							2964134			0
S3	2016	2016	2016	2	0	2	Export	124	Canada	CAN	586	Pakistan	PAK								08	ANIMAL FEED STUFF	1	No Quantity							423168			0
S3	2016	2016	2016	2	0	2	Export	124	Canada	CAN	591	Panama	PAN								08	ANIMAL FEED STUFF	1	No Quantity							96670			0
S3	2016	2016	2016	2	0	2	Export	124	Canada	CAN	604	Peru	PER								08	ANIMAL FEED STUFF	1	No Quantity							2136962			0
S3	2016	2016	2016	2	0	2	Export	124	Canada	CAN	608	Philippines	PHL								08	ANIMAL FEED STUFF	1	No Quantity							20417459			0
S3	2016	2016	2016	2	0	2	Export	124	Canada	CAN	616	Poland	POL								08	ANIMAL FEED STUFF	1	No Quantity							7594094			0
S3	2016	2016	2016	2	0	2	Export	124	Canada	CAN	620	Portugal	PRT								08	ANIMAL FEED STUFF	1	No Quantity							1167859			0
S3	2016	2016	2016	2	0	2	Export	124	Canada	CAN	634	Qatar	QAT								08	ANIMAL FEED STUFF	1	No Quantity							91844			0
S3	2016	2016	2016	2	0	2	Export	124	Canada	CAN	642	Romania	ROU								08	ANIMAL FEED STUFF	1	No Quantity							1065749			0
S3	2016	2016	2016	2	0	2	Export	124	Canada	CAN	643	Russian Federation	RUS								08	ANIMAL FEED STUFF	1	No Quantity							28641407			0
S3	2016	2016	2016	2	0	2	Export	124	Canada	CAN	666	Saint Pierre and Miquelon	SPM								08	ANIMAL FEED STUFF	1	No Quantity							259943			0
S3	2016	2016	2016	2	0	2	Export	124	Canada	CAN	670	Saint Vincent and the Grenadines	VCT								08	ANIMAL FEED STUFF	1	No Quantity							75365			0
S3	2016	2016	2016	2	0	2	Export	124	Canada	CAN	682	Saudi Arabia	SAU								08	ANIMAL FEED STUFF	1	No Quantity							352501			0
S3	2016	2016	2016	2	0	2	Export	124	Canada	CAN	686	Senegal	SEN								08	ANIMAL FEED STUFF	1	No Quantity							24346			0
S3	2016	2016	2016	2	0	2	Export	124	Canada	CAN	699	India	IND								08	ANIMAL FEED STUFF	1	No Quantity							1799704			0
S3	2016	2016	2016	2	0	2	Export	124	Canada	CAN	702	Singapore	SGP								08	ANIMAL FEED STUFF	1	No Quantity							3709492			0
S3	2016	2016	2016	2	0	2	Export	124	Canada	CAN	703	Slovakia	SVK								08	ANIMAL FEED STUFF	1	No Quantity							1445747			0
S3	2016	2016	2016	2	0	2	Export	124	Canada	CAN	704	Viet Nam	VNM								08	ANIMAL FEED STUFF	1	No Quantity							11252504			0
S3	2016	2016	2016	2	0	2	Export	124	Canada	CAN	705	Slovenia	SVN								08	ANIMAL FEED STUFF	1	No Quantity							105440			0
S3	2016	2016	2016	2	0	2	Export	124	Canada	CAN	710	South Africa	ZAF								08	ANIMAL FEED STUFF	1	No Quantity							3458052			0
S3	2016	2016	2016	2	0	2	Export	124	Canada	CAN	724	Spain	ESP								08	ANIMAL FEED STUFF	1	No Quantity							13147112			0
S3	2016	2016	2016	2	0	2	Export	124	Canada	CAN	748	Swaziland	SWZ								08	ANIMAL FEED STUFF	1	No Quantity							69428			0
S3	2016	2016	2016	2	0	2	Export	124	Canada	CAN	752	Sweden	SWE								08	ANIMAL FEED STUFF	1	No Quantity							7799001			0
S3	2016	2016	2016	2	0	2	Export	124	Canada	CAN	757	Switzerland	CHE								08	ANIMAL FEED STUFF	1	No Quantity							961284			0
S3	2016	2016	2016	2	0	2	Export	124	Canada	CAN	764	Thailand	THA								08	ANIMAL FEED STUFF	1	No Quantity							20125471			0
S3	2016	2016	2016	2	0	2	Export	124	Canada	CAN	780	Trinidad and Tobago	TTO								08	ANIMAL FEED STUFF	1	No Quantity							112969			0
S3	2016	2016	2016	2	0	2	Export	124	Canada	CAN	784	United Arab Emirates	ARE								08	ANIMAL FEED STUFF	1	No Quantity							2252527			0
S3	2016	2016	2016	2	0	2	Export	124	Canada	CAN	788	Tunisia	TUN								08	ANIMAL FEED STUFF	1	No Quantity							178919			0
S3	2016	2016	2016	2	0	2	Export	124	Canada	CAN	792	Turkey	TUR								08	ANIMAL FEED STUFF	1	No Quantity							3334075			0
S3	2016	2016	2016	2	0	2	Export	124	Canada	CAN	804	Ukraine	UKR								08	ANIMAL FEED STUFF	1	No Quantity							2584372			0
S3	2016	2016	2016	2	0	2	Export	124	Canada	CAN	818	Egypt	EGY								08	ANIMAL FEED STUFF	1	No Quantity							1417774			0
S3	2016	2016	2016	2	0	2	Export	124	Canada	CAN	826	United Kingdom	GBR								08	ANIMAL FEED STUFF	1	No Quantity							18275104			0
S3	2016	2016	2016	2	0	2	Export	124	Canada	CAN	842	USA	USA								08	ANIMAL FEED STUFF	1	No Quantity							1638027391			0
S3	2016	2016	2016	2	0	2	Export	124	Canada	CAN	858	Uruguay	URY								08	ANIMAL FEED STUFF	1	No Quantity							918065			0
S3	2016	2016	2016	2	0	2	Export	124	Canada	CAN	862	Venezuela	VEN								08	ANIMAL FEED STUFF	1	No Quantity							246590			0
S3	2016	2016	2016	2	0	2	Export	132	Cabo Verde	CPV	0	World	WLD								08	ANIMAL FEED STUFF	1	No Quantity							392135			0
S3	2016	2016	2016	2	0	2	Export	132	Cabo Verde	CPV	384	Côte d'Ivoire	CIV								08	ANIMAL FEED STUFF	1	No Quantity							107098			0
S3	2016	2016	2016	2	0	2	Export	132	Cabo Verde	CPV	422	Lebanon	LBN								08	ANIMAL FEED STUFF	1	No Quantity							49867			0
S3	2016	2016	2016	2	0	2	Export	132	Cabo Verde	CPV	620	Portugal	PRT								08	ANIMAL FEED STUFF	1	No Quantity							235169			0
S3	2016	2016	2016	2	0	2	Export	124	Canada	CAN	0	World	WLD								09	MISC.EDIBLE PRODUCTS ETC	1	No Quantity							1765624978			0
S3	2016	2016	2016	2	0	2	Export	124	Canada	CAN	8	Albania	ALB								09	MISC.EDIBLE PRODUCTS ETC	1	No Quantity							158518			0
S3	2016	2016	2016	2	0	2	Export	124	Canada	CAN	12	Algeria	DZA								09	MISC.EDIBLE PRODUCTS ETC	1	No Quantity							593341			0
S3	2016	2016	2016	2	0	2	Export	124	Canada	CAN	28	Antigua and Barbuda	ATG								09	MISC.EDIBLE PRODUCTS ETC	1	No Quantity							13022			0
S3	2016	2016	2016	2	0	2	Export	124	Canada	CAN	31	Azerbaijan	AZE								09	MISC.EDIBLE PRODUCTS ETC	1	No Quantity							49918			0
S3	2016	2016	2016	2	0	2	Export	124	Canada	CAN	32	Argentina	ARG								09	MISC.EDIBLE PRODUCTS ETC	1	No Quantity							1051690			0
S3	2016	2016	2016	2	0	2	Export	124	Canada	CAN	36	Australia	AUS								09	MISC.EDIBLE PRODUCTS ETC	1	No Quantity							29630561			0
S3	2016	2016	2016	2	0	2	Export	124	Canada	CAN	40	Austria	AUT								09	MISC.EDIBLE PRODUCTS ETC	1	No Quantity							23280			0
S3	2016	2016	2016	2	0	2	Export	124	Canada	CAN	44	Bahamas	BHS								09	MISC.EDIBLE PRODUCTS ETC	1	No Quantity							7416			0
S3	2016	2016	2016	2	0	2	Export	124	Canada	CAN	48	Bahrain	BHR								09	MISC.EDIBLE PRODUCTS ETC	1	No Quantity							132521			0
S3	2016	2016	2016	2	0	2	Export	124	Canada	CAN	50	Bangladesh	BGD								09	MISC.EDIBLE PRODUCTS ETC	1	No Quantity							116822			0
S3	2016	2016	2016	2	0	2	Export	124	Canada	CAN	51	Armenia	ARM								09	MISC.EDIBLE PRODUCTS ETC	1	No Quantity							92630			0
S3	2016	2016	2016	2	0	2	Export	124	Canada	CAN	52	Barbados	BRB								09	MISC.EDIBLE PRODUCTS ETC	1	No Quantity							415592			0
S3	2016	2016	2016	2	0	2	Export	124	Canada	CAN	56	Belgium	BEL								09	MISC.EDIBLE PRODUCTS ETC	1	No Quantity							2321584			0
S3	2016	2016	2016	2	0	2	Export	124	Canada	CAN	60	Bermuda	BMU								09	MISC.EDIBLE PRODUCTS ETC	1	No Quantity							232531			0
S3	2016	2016	2016	2	0	2	Export	124	Canada	CAN	68	Bolivia (Plurinational State of)	BOL								09	MISC.EDIBLE PRODUCTS ETC	1	No Quantity							17254			0
S3	2016	2016	2016	2	0	2	Export	124	Canada	CAN	70	Bosnia Herzegovina	BIH								09	MISC.EDIBLE PRODUCTS ETC	1	No Quantity							15339			0
S3	2016	2016	2016	2	0	2	Export	124	Canada	CAN	76	Brazil	BRA								09	MISC.EDIBLE PRODUCTS ETC	1	No Quantity							1014636			0
S3	2016	2016	2016	2	0	2	Export	124	Canada	CAN	92	Br. Virgin Isds	VGB								09	MISC.EDIBLE PRODUCTS ETC	1	No Quantity							39812			0
S3	2016	2016	2016	2	0	2	Export	124	Canada	CAN	96	Brunei Darussalam	BRN								09	MISC.EDIBLE PRODUCTS ETC	1	No Quantity							14956			0
S3	2016	2016	2016	2	0	2	Export	124	Canada	CAN	100	Bulgaria	BGR								09	MISC.EDIBLE PRODUCTS ETC	1	No Quantity							955034			0
S3	2016	2016	2016	2	0	2	Export	124	Canada	CAN	116	Cambodia	KHM								09	MISC.EDIBLE PRODUCTS ETC	1	No Quantity							33243			0
S3	2016	2016	2016	2	0	2	Export	124	Canada	CAN	120	Cameroon	CMR								09	MISC.EDIBLE PRODUCTS ETC	1	No Quantity							8818			0
S3	2016	2016	2016	2	0	2	Export	124	Canada	CAN	136	Cayman Isds	CYM								09	MISC.EDIBLE PRODUCTS ETC	1	No Quantity							31744			0
S3	2016	2016	2016	2	0	2	Export	124	Canada	CAN	144	Sri Lanka	LKA								09	MISC.EDIBLE PRODUCTS ETC	1	No Quantity							15499			0
S3	2016	2016	2016	2	0	2	Export	124	Canada	CAN	152	Chile	CHL								09	MISC.EDIBLE PRODUCTS ETC	1	No Quantity							1629335			0
S3	2016	2016	2016	2	0	2	Export	124	Canada	CAN	156	China	CHN								09	MISC.EDIBLE PRODUCTS ETC	1	No Quantity							34983352			0
S3	2016	2016	2016	2	0	2	Export	124	Canada	CAN	170	Colombia	COL								09	MISC.EDIBLE PRODUCTS ETC	1	No Quantity							1446461			0
S3	2016	2016	2016	2	0	2	Export	124	Canada	CAN	180	Dem. Rep. of the Congo	COD								09	MISC.EDIBLE PRODUCTS ETC	1	No Quantity							11802			0
S3	2016	2016	2016	2	0	2	Export	124	Canada	CAN	188	Costa Rica	CRI								09	MISC.EDIBLE PRODUCTS ETC	1	No Quantity							577758			0
S3	2016	2016	2016	2	0	2	Export	124	Canada	CAN	191	Croatia	HRV								09	MISC.EDIBLE PRODUCTS ETC	1	No Quantity							194278			0
S3	2016	2016	2016	2	0	2	Export	124	Canada	CAN	192	Cuba	CUB								09	MISC.EDIBLE PRODUCTS ETC	1	No Quantity							1176760			0
S3	2016	2016	2016	2	0	2	Export	124	Canada	CAN	196	Cyprus	CYP								09	MISC.EDIBLE PRODUCTS ETC	1	No Quantity							148501			0
S3	2016	2016	2016	2	0	2	Export	124	Canada	CAN	203	Czechia	CZE								09	MISC.EDIBLE PRODUCTS ETC	1	No Quantity							2807606			0
S3	2016	2016	2016	2	0	2	Export	124	Canada	CAN	204	Benin	BEN								09	MISC.EDIBLE PRODUCTS ETC	1	No Quantity							59964			0
S3	2016	2016	2016	2	0	2	Export	124	Canada	CAN	208	Denmark	DNK								09	MISC.EDIBLE PRODUCTS ETC	1	No Quantity							4820393			0
S3	2016	2016	2016	2	0	2	Export	124	Canada	CAN	212	Dominica	DMA								09	MISC.EDIBLE PRODUCTS ETC	1	No Quantity							32453			0
S3	2016	2016	2016	2	0	2	Export	124	Canada	CAN	214	Dominican Rep.	DOM								09	MISC.EDIBLE PRODUCTS ETC	1	No Quantity							231595			0
S3	2016	2016	2016	2	0	2	Export	124	Canada	CAN	218	Ecuador	ECU								09	MISC.EDIBLE PRODUCTS ETC	1	No Quantity							123202			0
S3	2016	2016	2016	2	0	2	Export	124	Canada	CAN	222	El Salvador	SLV								09	MISC.EDIBLE PRODUCTS ETC	1	No Quantity							81657			0
S3	2016	2016	2016	2	0	2	Export	124	Canada	CAN	226	Equatorial Guinea	GNQ								09	MISC.EDIBLE PRODUCTS ETC	1	No Quantity							8195			0
S3	2016	2016	2016	2	0	2	Export	124	Canada	CAN	231	Ethiopia	ETH								09	MISC.EDIBLE PRODUCTS ETC	1	No Quantity							56166			0
S3	2016	2016	2016	2	0	2	Export	124	Canada	CAN	233	Estonia	EST								09	MISC.EDIBLE PRODUCTS ETC	1	No Quantity							425319			0
S3	2016	2016	2016	2	0	2	Export	124	Canada	CAN	234	Faeroe Isds	FRO								09	MISC.EDIBLE PRODUCTS ETC	1	No Quantity							156126			0
S3	2016	2016	2016	2	0	2	Export	124	Canada	CAN	246	Finland	FIN								09	MISC.EDIBLE PRODUCTS ETC	1	No Quantity							446007			0
S3	2016	2016	2016	2	0	2	Export	124	Canada	CAN	251	France	FRA								09	MISC.EDIBLE PRODUCTS ETC	1	No Quantity							11291712			0
S3	2016	2016	2016	2	0	2	Export	124	Canada	CAN	258	French Polynesia	PYF								09	MISC.EDIBLE PRODUCTS ETC	1	No Quantity							50968			0
S3	2016	2016	2016	2	0	2	Export	124	Canada	CAN	266	Gabon	GAB								09	MISC.EDIBLE PRODUCTS ETC	1	No Quantity							1582			0
S3	2016	2016	2016	2	0	2	Export	124	Canada	CAN	268	Georgia	GEO								09	MISC.EDIBLE PRODUCTS ETC	1	No Quantity							55631			0
S3	2016	2016	2016	2	0	2	Export	124	Canada	CAN	276	Germany	DEU								09	MISC.EDIBLE PRODUCTS ETC	1	No Quantity							2353761			0
S3	2016	2016	2016	2	0	2	Export	124	Canada	CAN	288	Ghana	GHA								09	MISC.EDIBLE PRODUCTS ETC	1	No Quantity							62966			0
S3	2016	2016	2016	2	0	2	Export	124	Canada	CAN	292	Gibraltar	GIB								09	MISC.EDIBLE PRODUCTS ETC	1	No Quantity							14194			0
S3	2016	2016	2016	2	0	2	Export	124	Canada	CAN	300	Greece	GRC								09	MISC.EDIBLE PRODUCTS ETC	1	No Quantity							170185			0
S3	2016	2016	2016	2	0	2	Export	124	Canada	CAN	304	Greenland	GRL								09	MISC.EDIBLE PRODUCTS ETC	1	No Quantity							379			0
S3	2016	2016	2016	2	0	2	Export	124	Canada	CAN	308	Grenada	GRD								09	MISC.EDIBLE PRODUCTS ETC	1	No Quantity							10869			0
S3	2016	2016	2016	2	0	2	Export	124	Canada	CAN	320	Guatemala	GTM								09	MISC.EDIBLE PRODUCTS ETC	1	No Quantity							1872026			0
S3	2016	2016	2016	2	0	2	Export	124	Canada	CAN	324	Guinea	GIN								09	MISC.EDIBLE PRODUCTS ETC	1	No Quantity							2674			0
S3	2016	2016	2016	2	0	2	Export	124	Canada	CAN	328	Guyana	GUY								09	MISC.EDIBLE PRODUCTS ETC	1	No Quantity							2674980			0
S3	2016	2016	2016	2	0	2	Export	124	Canada	CAN	332	Haiti	HTI								09	MISC.EDIBLE PRODUCTS ETC	1	No Quantity							146545			0
S3	2016	2016	2016	2	0	2	Export	124	Canada	CAN	340	Honduras	HND								09	MISC.EDIBLE PRODUCTS ETC	1	No Quantity							61943			0
S3	2016	2016	2016	2	0	2	Export	124	Canada	CAN	344	China, Hong Kong SAR	HKG								09	MISC.EDIBLE PRODUCTS ETC	1	No Quantity							14311565			0
S3	2016	2016	2016	2	0	2	Export	124	Canada	CAN	348	Hungary	HUN								09	MISC.EDIBLE PRODUCTS ETC	1	No Quantity							4696			0
S3	2016	2016	2016	2	0	2	Export	124	Canada	CAN	352	Iceland	ISL								09	MISC.EDIBLE PRODUCTS ETC	1	No Quantity							123951			0
S3	2016	2016	2016	2	0	2	Export	124	Canada	CAN	360	Indonesia	IDN								09	MISC.EDIBLE PRODUCTS ETC	1	No Quantity							5429332			0
S3	2016	2016	2016	2	0	2	Export	124	Canada	CAN	364	Iran	IRN								09	MISC.EDIBLE PRODUCTS ETC	1	No Quantity							2509582			0
S3	2016	2016	2016	2	0	2	Export	124	Canada	CAN	368	Iraq	IRQ								09	MISC.EDIBLE PRODUCTS ETC	1	No Quantity							562896			0
S3	2016	2016	2016	2	0	2	Export	124	Canada	CAN	372	Ireland	IRL								09	MISC.EDIBLE PRODUCTS ETC	1	No Quantity							1155462			0
S3	2016	2016	2016	2	0	2	Export	124	Canada	CAN	376	Israel	ISR								09	MISC.EDIBLE PRODUCTS ETC	1	No Quantity							2830491			0
S3	2016	2016	2016	2	0	2	Export	124	Canada	CAN	381	Italy	ITA								09	MISC.EDIBLE PRODUCTS ETC	1	No Quantity							2318135			0
S3	2016	2016	2016	2	0	2	Export	124	Canada	CAN	384	Côte d'Ivoire	CIV								09	MISC.EDIBLE PRODUCTS ETC	1	No Quantity							30998			0
S3	2016	2016	2016	2	0	2	Export	124	Canada	CAN	388	Jamaica	JAM								09	MISC.EDIBLE PRODUCTS ETC	1	No Quantity							2249725			0
S3	2016	2016	2016	2	0	2	Export	124	Canada	CAN	392	Japan	JPN								09	MISC.EDIBLE PRODUCTS ETC	1	No Quantity							9838205			0
S3	2016	2016	2016	2	0	2	Export	124	Canada	CAN	398	Kazakhstan	KAZ								09	MISC.EDIBLE PRODUCTS ETC	1	No Quantity							119967			0
S3	2016	2016	2016	2	0	2	Export	124	Canada	CAN	400	Jordan	JOR								09	MISC.EDIBLE PRODUCTS ETC	1	No Quantity							1624838			0
S3	2016	2016	2016	2	0	2	Export	124	Canada	CAN	410	Rep. of Korea	KOR								09	MISC.EDIBLE PRODUCTS ETC	1	No Quantity							40591947			0
S3	2016	2016	2016	2	0	2	Export	124	Canada	CAN	414	Kuwait	KWT								09	MISC.EDIBLE PRODUCTS ETC	1	No Quantity							829158			0
S3	2016	2016	2016	2	0	2	Export	124	Canada	CAN	418	Lao People's Dem. Rep.	LAO								09	MISC.EDIBLE PRODUCTS ETC	1	No Quantity							132737			0
S3	2016	2016	2016	2	0	2	Export	124	Canada	CAN	422	Lebanon	LBN								09	MISC.EDIBLE PRODUCTS ETC	1	No Quantity							1176581			0
S3	2016	2016	2016	2	0	2	Export	124	Canada	CAN	428	Latvia	LVA								09	MISC.EDIBLE PRODUCTS ETC	1	No Quantity							338580			0
S3	2016	2016	2016	2	0	2	Export	124	Canada	CAN	430	Liberia	LBR								09	MISC.EDIBLE PRODUCTS ETC	1	No Quantity							3201			0
S3	2016	2016	2016	2	0	2	Export	124	Canada	CAN	434	Libya	LBY								09	MISC.EDIBLE PRODUCTS ETC	1	No Quantity							57311			0
S3	2016	2016	2016	2	0	2	Export	124	Canada	CAN	440	Lithuania	LTU								09	MISC.EDIBLE PRODUCTS ETC	1	No Quantity							432604			0
S3	2016	2016	2016	2	0	2	Export	124	Canada	CAN	446	China, Macao SAR	MAC								09	MISC.EDIBLE PRODUCTS ETC	1	No Quantity							30578			0
S3	2016	2016	2016	2	0	2	Export	124	Canada	CAN	458	Malaysia	MYS								09	MISC.EDIBLE PRODUCTS ETC	1	No Quantity							2546167			0
S3	2016	2016	2016	2	0	2	Export	124	Canada	CAN	466	Mali	MLI								09	MISC.EDIBLE PRODUCTS ETC	1	No Quantity							10733			0
S3	2016	2016	2016	2	0	2	Export	124	Canada	CAN	480	Mauritius	MUS								09	MISC.EDIBLE PRODUCTS ETC	1	No Quantity							3193			0
S3	2016	2016	2016	2	0	2	Export	124	Canada	CAN	484	Mexico	MEX								09	MISC.EDIBLE PRODUCTS ETC	1	No Quantity							6786098			0
S3	2016	2016	2016	2	0	2	Export	124	Canada	CAN	490	Other Asia, nes									09	MISC.EDIBLE PRODUCTS ETC	1	No Quantity							9717342			0
S3	2016	2016	2016	2	0	2	Export	124	Canada	CAN	499	Montenegro	MNE								09	MISC.EDIBLE PRODUCTS ETC	1	No Quantity							95344			0
S3	2016	2016	2016	2	0	2	Export	124	Canada	CAN	504	Morocco	MAR								09	MISC.EDIBLE PRODUCTS ETC	1	No Quantity							249157			0
S3	2016	2016	2016	2	0	2	Export	124	Canada	CAN	512	Oman	OMN								09	MISC.EDIBLE PRODUCTS ETC	1	No Quantity							5386			0
S3	2016	2016	2016	2	0	2	Export	124	Canada	CAN	524	Nepal	NPL								09	MISC.EDIBLE PRODUCTS ETC	1	No Quantity							125			0
S3	2016	2016	2016	2	0	2	Export	124	Canada	CAN	528	Netherlands	NLD								09	MISC.EDIBLE PRODUCTS ETC	1	No Quantity							11603415			0
S3	2016	2016	2016	2	0	2	Export	124	Canada	CAN	531	Curaçao	CUW								09	MISC.EDIBLE PRODUCTS ETC	1	No Quantity							49090			0
S3	2016	2016	2016	2	0	2	Export	124	Canada	CAN	533	Aruba	ABW								09	MISC.EDIBLE PRODUCTS ETC	1	No Quantity							23649			0
S3	2016	2016	2016	2	0	2	Export	124	Canada	CAN	534	Saint Maarten	SXM								09	MISC.EDIBLE PRODUCTS ETC	1	No Quantity							2908			0
S3	2016	2016	2016	2	0	2	Export	124	Canada	CAN	540	New Caledonia	NCL								09	MISC.EDIBLE PRODUCTS ETC	1	No Quantity							1700846			0
S3	2016	2016	2016	2	0	2	Export	124	Canada	CAN	554	New Zealand	NZL								09	MISC.EDIBLE PRODUCTS ETC	1	No Quantity							8660580			0
S3	2016	2016	2016	2	0	2	Export	124	Canada	CAN	558	Nicaragua	NIC								09	MISC.EDIBLE PRODUCTS ETC	1	No Quantity							184509			0
S3	2016	2016	2016	2	0	2	Export	124	Canada	CAN	562	Niger	NER								09	MISC.EDIBLE PRODUCTS ETC	1	No Quantity							3865			0
S3	2016	2016	2016	2	0	2	Export	124	Canada	CAN	566	Nigeria	NGA								09	MISC.EDIBLE PRODUCTS ETC	1	No Quantity							16250			0
S3	2016	2016	2016	2	0	2	Export	124	Canada	CAN	579	Norway	NOR								09	MISC.EDIBLE PRODUCTS ETC	1	No Quantity							779369			0
S3	2016	2016	2016	2	0	2	Export	124	Canada	CAN	586	Pakistan	PAK								09	MISC.EDIBLE PRODUCTS ETC	1	No Quantity							335426			0
S3	2016	2016	2016	2	0	2	Export	124	Canada	CAN	591	Panama	PAN								09	MISC.EDIBLE PRODUCTS ETC	1	No Quantity							212956			0
S3	2016	2016	2016	2	0	2	Export	124	Canada	CAN	600	Paraguay	PRY								09	MISC.EDIBLE PRODUCTS ETC	1	No Quantity							78966			0
S3	2016	2016	2016	2	0	2	Export	124	Canada	CAN	604	Peru	PER								09	MISC.EDIBLE PRODUCTS ETC	1	No Quantity							702018			0
S3	2016	2016	2016	2	0	2	Export	124	Canada	CAN	608	Philippines	PHL								09	MISC.EDIBLE PRODUCTS ETC	1	No Quantity							10951754			0
S3	2016	2016	2016	2	0	2	Export	124	Canada	CAN	616	Poland	POL								09	MISC.EDIBLE PRODUCTS ETC	1	No Quantity							1759358			0
S3	2016	2016	2016	2	0	2	Export	124	Canada	CAN	620	Portugal	PRT								09	MISC.EDIBLE PRODUCTS ETC	1	No Quantity							3789			0
S3	2016	2016	2016	2	0	2	Export	124	Canada	CAN	634	Qatar	QAT								09	MISC.EDIBLE PRODUCTS ETC	1	No Quantity							163218			0
S3	2016	2016	2016	2	0	2	Export	124	Canada	CAN	642	Romania	ROU								09	MISC.EDIBLE PRODUCTS ETC	1	No Quantity							1217105			0
S3	2016	2016	2016	2	0	2	Export	124	Canada	CAN	643	Russian Federation	RUS								09	MISC.EDIBLE PRODUCTS ETC	1	No Quantity							191622			0
S3	2016	2016	2016	2	0	2	Export	124	Canada	CAN	659	Saint Kitts and Nevis	KNA								09	MISC.EDIBLE PRODUCTS ETC	1	No Quantity							3664			0
S3	2016	2016	2016	2	0	2	Export	124	Canada	CAN	660	Anguilla	AIA								09	MISC.EDIBLE PRODUCTS ETC	1	No Quantity							16627			0
S3	2016	2016	2016	2	0	2	Export	124	Canada	CAN	662	Saint Lucia	LCA								09	MISC.EDIBLE PRODUCTS ETC	1	No Quantity							71127			0
S3	2016	2016	2016	2	0	2	Export	124	Canada	CAN	666	Saint Pierre and Miquelon	SPM								09	MISC.EDIBLE PRODUCTS ETC	1	No Quantity							248970			0
S3	2016	2016	2016	2	0	2	Export	124	Canada	CAN	670	Saint Vincent and the Grenadines	VCT								09	MISC.EDIBLE PRODUCTS ETC	1	No Quantity							140672			0
S3	2016	2016	2016	2	0	2	Export	124	Canada	CAN	682	Saudi Arabia	SAU								09	MISC.EDIBLE PRODUCTS ETC	1	No Quantity							1591201			0
S3	2016	2016	2016	2	0	2	Export	124	Canada	CAN	686	Senegal	SEN								09	MISC.EDIBLE PRODUCTS ETC	1	No Quantity							28486			0
S3	2016	2016	2016	2	0	2	Export	124	Canada	CAN	688	Serbia	SRB								09	MISC.EDIBLE PRODUCTS ETC	1	No Quantity							183744			0
S3	2016	2016	2016	2	0	2	Export	124	Canada	CAN	699	India	IND								09	MISC.EDIBLE PRODUCTS ETC	1	No Quantity							1776101			0
S3	2016	2016	2016	2	0	2	Export	124	Canada	CAN	702	Singapore	SGP								09	MISC.EDIBLE PRODUCTS ETC	1	No Quantity							3711034			0
S3	2016	2016	2016	2	0	2	Export	124	Canada	CAN	703	Slovakia	SVK								09	MISC.EDIBLE PRODUCTS ETC	1	No Quantity							1236001			0
S3	2016	2016	2016	2	0	2	Export	124	Canada	CAN	704	Viet Nam	VNM								09	MISC.EDIBLE PRODUCTS ETC	1	No Quantity							2666629			0
S3	2016	2016	2016	2	0	2	Export	124	Canada	CAN	705	Slovenia	SVN								09	MISC.EDIBLE PRODUCTS ETC	1	No Quantity							326115			0
S3	2016	2016	2016	2	0	2	Export	124	Canada	CAN	710	South Africa	ZAF								09	MISC.EDIBLE PRODUCTS ETC	1	No Quantity							886948			0
S3	2016	2016	2016	2	0	2	Export	124	Canada	CAN	724	Spain	ESP								09	MISC.EDIBLE PRODUCTS ETC	1	No Quantity							1002194			0
S3	2016	2016	2016	2	0	2	Export	124	Canada	CAN	728	South Sudan	SSD								09	MISC.EDIBLE PRODUCTS ETC	1	No Quantity							80305			0
S3	2016	2016	2016	2	0	2	Export	124	Canada	CAN	729	Sudan	SDN								09	MISC.EDIBLE PRODUCTS ETC	1	No Quantity							555250			0
S3	2016	2016	2016	2	0	2	Export	124	Canada	CAN	752	Sweden	SWE								09	MISC.EDIBLE PRODUCTS ETC	1	No Quantity							3326695			0
S3	2016	2016	2016	2	0	2	Export	124	Canada	CAN	757	Switzerland	CHE								09	MISC.EDIBLE PRODUCTS ETC	1	No Quantity							289493			0
S3	2016	2016	2016	2	0	2	Export	124	Canada	CAN	760	Syria	SYR								09	MISC.EDIBLE PRODUCTS ETC	1	No Quantity							114194			0
S3	2016	2016	2016	2	0	2	Export	124	Canada	CAN	764	Thailand	THA								09	MISC.EDIBLE PRODUCTS ETC	1	No Quantity							1045813			0
S3	2016	2016	2016	2	0	2	Export	124	Canada	CAN	768	Togo	TGO								09	MISC.EDIBLE PRODUCTS ETC	1	No Quantity							16837			0
S3	2016	2016	2016	2	0	2	Export	124	Canada	CAN	780	Trinidad and Tobago	TTO								09	MISC.EDIBLE PRODUCTS ETC	1	No Quantity							1956394			0
S3	2016	2016	2016	2	0	2	Export	124	Canada	CAN	784	United Arab Emirates	ARE								09	MISC.EDIBLE PRODUCTS ETC	1	No Quantity							5572728			0
S3	2016	2016	2016	2	0	2	Export	124	Canada	CAN	788	Tunisia	TUN								09	MISC.EDIBLE PRODUCTS ETC	1	No Quantity							177849			0
S3	2016	2016	2016	2	0	2	Export	124	Canada	CAN	792	Turkey	TUR								09	MISC.EDIBLE PRODUCTS ETC	1	No Quantity							1122106			0
S3	2016	2016	2016	2	0	2	Export	124	Canada	CAN	804	Ukraine	UKR								09	MISC.EDIBLE PRODUCTS ETC	1	No Quantity							291157			0
S3	2016	2016	2016	2	0	2	Export	124	Canada	CAN	807	North Macedonia	MKD								09	MISC.EDIBLE PRODUCTS ETC	1	No Quantity							52316			0
S3	2016	2016	2016	2	0	2	Export	124	Canada	CAN	818	Egypt	EGY								09	MISC.EDIBLE PRODUCTS ETC	1	No Quantity							349202			0
S3	2016	2016	2016	2	0	2	Export	124	Canada	CAN	826	United Kingdom	GBR								09	MISC.EDIBLE PRODUCTS ETC	1	No Quantity							11131231			0
S3	2016	2016	2016	2	0	2	Export	124	Canada	CAN	842	USA	USA								09	MISC.EDIBLE PRODUCTS ETC	1	No Quantity							1475638879			0
S3	2016	2016	2016	2	0	2	Export	124	Canada	CAN	854	Burkina Faso	BFA								09	MISC.EDIBLE PRODUCTS ETC	1	No Quantity							16614			0
S3	2016	2016	2016	2	0	2	Export	124	Canada	CAN	858	Uruguay	URY								09	MISC.EDIBLE PRODUCTS ETC	1	No Quantity							61709			0
S3	2016	2016	2016	2	0	2	Export	124	Canada	CAN	862	Venezuela	VEN								09	MISC.EDIBLE PRODUCTS ETC	1	No Quantity							6806			0
S3	2016	2016	2016	2	0	2	Export	132	Cabo Verde	CPV	0	World	WLD								09	MISC.EDIBLE PRODUCTS ETC	1	No Quantity							2936			0
S3	2016	2016	2016	2	0	2	Export	132	Cabo Verde	CPV	442	Luxembourg	LUX								09	MISC.EDIBLE PRODUCTS ETC	1	No Quantity							846			0
S3	2016	2016	2016	2	0	2	Export	132	Cabo Verde	CPV	842	USA	USA								09	MISC.EDIBLE PRODUCTS ETC	1	No Quantity							2090			0
S3	2016	2016	2016	2	0	2	Export	124	Canada	CAN	0	World	WLD								11	BEVERAGES	1	No Quantity							845594230			0
S3	2016	2016	2016	2	0	2	Export	124	Canada	CAN	4	Afghanistan	AFG								11	BEVERAGES	1	No Quantity							2			0
S3	2016	2016	2016	2	0	2	Export	124	Canada	CAN	8	Albania	ALB								11	BEVERAGES	1	No Quantity							2039			0
S3	2016	2016	2016	2	0	2	Export	124	Canada	CAN	28	Antigua and Barbuda	ATG								11	BEVERAGES	1	No Quantity							288674			0
S3	2016	2016	2016	2	0	2	Export	124	Canada	CAN	32	Argentina	ARG								11	BEVERAGES	1	No Quantity							272379			0
S3	2016	2016	2016	2	0	2	Export	124	Canada	CAN	36	Australia	AUS								11	BEVERAGES	1	No Quantity							5911327			0
S3	2016	2016	2016	2	0	2	Export	124	Canada	CAN	40	Austria	AUT								11	BEVERAGES	1	No Quantity							28617			0
S3	2016	2016	2016	2	0	2	Export	124	Canada	CAN	44	Bahamas	BHS								11	BEVERAGES	1	No Quantity							138838			0
S3	2016	2016	2016	2	0	2	Export	124	Canada	CAN	48	Bahrain	BHR								11	BEVERAGES	1	No Quantity							6184			0
S3	2016	2016	2016	2	0	2	Export	124	Canada	CAN	50	Bangladesh	BGD								11	BEVERAGES	1	No Quantity							5263			0
S3	2016	2016	2016	2	0	2	Export	124	Canada	CAN	52	Barbados	BRB								11	BEVERAGES	1	No Quantity							78253			0
S3	2016	2016	2016	2	0	2	Export	124	Canada	CAN	56	Belgium	BEL								11	BEVERAGES	1	No Quantity							287404			0
S3	2016	2016	2016	2	0	2	Export	124	Canada	CAN	60	Bermuda	BMU								11	BEVERAGES	1	No Quantity							6749			0
S3	2016	2016	2016	2	0	2	Export	124	Canada	CAN	68	Bolivia (Plurinational State of)	BOL								11	BEVERAGES	1	No Quantity							11525			0
S3	2016	2016	2016	2	0	2	Export	124	Canada	CAN	76	Brazil	BRA								11	BEVERAGES	1	No Quantity							248380			0
S3	2016	2016	2016	2	0	2	Export	124	Canada	CAN	92	Br. Virgin Isds	VGB								11	BEVERAGES	1	No Quantity							57897			0
S3	2016	2016	2016	2	0	2	Export	124	Canada	CAN	112	Belarus	BLR								11	BEVERAGES	1	No Quantity							1			0
S3	2016	2016	2016	2	0	2	Export	124	Canada	CAN	116	Cambodia	KHM								11	BEVERAGES	1	No Quantity							40671			0
S3	2016	2016	2016	2	0	2	Export	124	Canada	CAN	120	Cameroon	CMR								11	BEVERAGES	1	No Quantity							75			0
S3	2016	2016	2016	2	0	2	Export	124	Canada	CAN	136	Cayman Isds	CYM								11	BEVERAGES	1	No Quantity							41955			0
S3	2016	2016	2016	2	0	2	Export	124	Canada	CAN	144	Sri Lanka	LKA								11	BEVERAGES	1	No Quantity							28271			0
S3	2016	2016	2016	2	0	2	Export	124	Canada	CAN	152	Chile	CHL								11	BEVERAGES	1	No Quantity							261885			0
S3	2016	2016	2016	2	0	2	Export	124	Canada	CAN	156	China	CHN								11	BEVERAGES	1	No Quantity							17428361			0
S3	2016	2016	2016	2	0	2	Export	124	Canada	CAN	170	Colombia	COL								11	BEVERAGES	1	No Quantity							28674			0
S3	2016	2016	2016	2	0	2	Export	124	Canada	CAN	188	Costa Rica	CRI								11	BEVERAGES	1	No Quantity							322923			0
S3	2016	2016	2016	2	0	2	Export	124	Canada	CAN	192	Cuba	CUB								11	BEVERAGES	1	No Quantity							102709			0
S3	2016	2016	2016	2	0	2	Export	124	Canada	CAN	203	Czechia	CZE								11	BEVERAGES	1	No Quantity							1725044			0
S3	2016	2016	2016	2	0	2	Export	124	Canada	CAN	204	Benin	BEN								11	BEVERAGES	1	No Quantity							5731			0
S3	2016	2016	2016	2	0	2	Export	124	Canada	CAN	208	Denmark	DNK								11	BEVERAGES	1	No Quantity							182941			0
S3	2016	2016	2016	2	0	2	Export	124	Canada	CAN	212	Dominica	DMA								11	BEVERAGES	1	No Quantity							24564			0
S3	2016	2016	2016	2	0	2	Export	124	Canada	CAN	214	Dominican Rep.	DOM								11	BEVERAGES	1	No Quantity							34229			0
S3	2016	2016	2016	2	0	2	Export	124	Canada	CAN	222	El Salvador	SLV								11	BEVERAGES	1	No Quantity							208			0
S3	2016	2016	2016	2	0	2	Export	124	Canada	CAN	232	Eritrea	ERI								11	BEVERAGES	1	No Quantity							151			0
S3	2016	2016	2016	2	0	2	Export	124	Canada	CAN	233	Estonia	EST								11	BEVERAGES	1	No Quantity							64600			0
S3	2016	2016	2016	2	0	2	Export	124	Canada	CAN	234	Faeroe Isds	FRO								11	BEVERAGES	1	No Quantity							8097			0
S3	2016	2016	2016	2	0	2	Export	124	Canada	CAN	246	Finland	FIN								11	BEVERAGES	1	No Quantity							1838022			0
S3	2016	2016	2016	2	0	2	Export	124	Canada	CAN	251	France	FRA								11	BEVERAGES	1	No Quantity							7308913			0
S3	2016	2016	2016	2	0	2	Export	124	Canada	CAN	262	Djibouti	DJI								11	BEVERAGES	1	No Quantity							75			0
S3	2016	2016	2016	2	0	2	Export	124	Canada	CAN	276	Germany	DEU								11	BEVERAGES	1	No Quantity							4850575			0
S3	2016	2016	2016	2	0	2	Export	124	Canada	CAN	288	Ghana	GHA								11	BEVERAGES	1	No Quantity							23194			0
S3	2016	2016	2016	2	0	2	Export	124	Canada	CAN	304	Greenland	GRL								11	BEVERAGES	1	No Quantity							5680			0
S3	2016	2016	2016	2	0	2	Export	124	Canada	CAN	308	Grenada	GRD								11	BEVERAGES	1	No Quantity							14098			0
S3	2016	2016	2016	2	0	2	Export	124	Canada	CAN	316	Guam	GUM								11	BEVERAGES	1	No Quantity							13333			0
S3	2016	2016	2016	2	0	2	Export	124	Canada	CAN	320	Guatemala	GTM								11	BEVERAGES	1	No Quantity							13281			0
S3	2016	2016	2016	2	0	2	Export	124	Canada	CAN	324	Guinea	GIN								11	BEVERAGES	1	No Quantity							3086			0
S3	2016	2016	2016	2	0	2	Export	124	Canada	CAN	328	Guyana	GUY								11	BEVERAGES	1	No Quantity							135985			0
S3	2016	2016	2016	2	0	2	Export	124	Canada	CAN	340	Honduras	HND								11	BEVERAGES	1	No Quantity							112341			0
S3	2016	2016	2016	2	0	2	Export	124	Canada	CAN	344	China, Hong Kong SAR	HKG								11	BEVERAGES	1	No Quantity							1817474			0
S3	2016	2016	2016	2	0	2	Export	124	Canada	CAN	348	Hungary	HUN								11	BEVERAGES	1	No Quantity							131179			0
S3	2016	2016	2016	2	0	2	Export	124	Canada	CAN	360	Indonesia	IDN								11	BEVERAGES	1	No Quantity							123567			0
S3	2016	2016	2016	2	0	2	Export	124	Canada	CAN	368	Iraq	IRQ								11	BEVERAGES	1	No Quantity							22992			0
S3	2016	2016	2016	2	0	2	Export	124	Canada	CAN	372	Ireland	IRL								11	BEVERAGES	1	No Quantity							18563			0
S3	2016	2016	2016	2	0	2	Export	124	Canada	CAN	376	Israel	ISR								11	BEVERAGES	1	No Quantity							243715			0
S3	2016	2016	2016	2	0	2	Export	124	Canada	CAN	381	Italy	ITA								11	BEVERAGES	1	No Quantity							11766			0
S3	2016	2016	2016	2	0	2	Export	124	Canada	CAN	384	Côte d'Ivoire	CIV								11	BEVERAGES	1	No Quantity							86			0
S3	2016	2016	2016	2	0	2	Export	124	Canada	CAN	388	Jamaica	JAM								11	BEVERAGES	1	No Quantity							127906			0
S3	2016	2016	2016	2	0	2	Export	124	Canada	CAN	392	Japan	JPN								11	BEVERAGES	1	No Quantity							3507606			0
S3	2016	2016	2016	2	0	2	Export	124	Canada	CAN	398	Kazakhstan	KAZ								11	BEVERAGES	1	No Quantity							1569			0
S3	2016	2016	2016	2	0	2	Export	124	Canada	CAN	410	Rep. of Korea	KOR								11	BEVERAGES	1	No Quantity							2276649			0
S3	2016	2016	2016	2	0	2	Export	124	Canada	CAN	422	Lebanon	LBN								11	BEVERAGES	1	No Quantity							166743			0
S3	2016	2016	2016	2	0	2	Export	124	Canada	CAN	428	Latvia	LVA								11	BEVERAGES	1	No Quantity							381212			0
S3	2016	2016	2016	2	0	2	Export	124	Canada	CAN	430	Liberia	LBR								11	BEVERAGES	1	No Quantity							181			0
S3	2016	2016	2016	2	0	2	Export	124	Canada	CAN	440	Lithuania	LTU								11	BEVERAGES	1	No Quantity							277018			0
S3	2016	2016	2016	2	0	2	Export	124	Canada	CAN	442	Luxembourg	LUX								11	BEVERAGES	1	No Quantity							2			0
S3	2016	2016	2016	2	0	2	Export	124	Canada	CAN	450	Madagascar	MDG								11	BEVERAGES	1	No Quantity							1			0
S3	2016	2016	2016	2	0	2	Export	124	Canada	CAN	458	Malaysia	MYS								11	BEVERAGES	1	No Quantity							226853			0
S3	2016	2016	2016	2	0	2	Export	124	Canada	CAN	484	Mexico	MEX								11	BEVERAGES	1	No Quantity							7761774			0
S3	2016	2016	2016	2	0	2	Export	124	Canada	CAN	490	Other Asia, nes									11	BEVERAGES	1	No Quantity							3724184			0
S3	2016	2016	2016	2	0	2	Export	124	Canada	CAN	524	Nepal	NPL								11	BEVERAGES	1	No Quantity							39			0
S3	2016	2016	2016	2	0	2	Export	124	Canada	CAN	528	Netherlands	NLD								11	BEVERAGES	1	No Quantity							3094431			0
S3	2016	2016	2016	2	0	2	Export	124	Canada	CAN	531	Curaçao	CUW								11	BEVERAGES	1	No Quantity							86502			0
S3	2016	2016	2016	2	0	2	Export	124	Canada	CAN	533	Aruba	ABW								11	BEVERAGES	1	No Quantity							11941			0
S3	2016	2016	2016	2	0	2	Export	124	Canada	CAN	534	Saint Maarten	SXM								11	BEVERAGES	1	No Quantity							433424			0
S3	2016	2016	2016	2	0	2	Export	124	Canada	CAN	554	New Zealand	NZL								11	BEVERAGES	1	No Quantity							151474			0
S3	2016	2016	2016	2	0	2	Export	124	Canada	CAN	566	Nigeria	NGA								11	BEVERAGES	1	No Quantity							21727			0
S3	2016	2016	2016	2	0	2	Export	124	Canada	CAN	579	Norway	NOR								11	BEVERAGES	1	No Quantity							2088363			0
S3	2016	2016	2016	2	0	2	Export	124	Canada	CAN	581	United States Minor Outlying Islands	UMI								11	BEVERAGES	1	No Quantity							38054			0
S3	2016	2016	2016	2	0	2	Export	124	Canada	CAN	586	Pakistan	PAK								11	BEVERAGES	1	No Quantity							2804			0
S3	2016	2016	2016	2	0	2	Export	124	Canada	CAN	591	Panama	PAN								11	BEVERAGES	1	No Quantity							1063887			0
S3	2016	2016	2016	2	0	2	Export	124	Canada	CAN	600	Paraguay	PRY								11	BEVERAGES	1	No Quantity							43250			0
S3	2016	2016	2016	2	0	2	Export	124	Canada	CAN	604	Peru	PER								11	BEVERAGES	1	No Quantity							236497			0
S3	2016	2016	2016	2	0	2	Export	124	Canada	CAN	608	Philippines	PHL								11	BEVERAGES	1	No Quantity							830477			0
S3	2016	2016	2016	2	0	2	Export	124	Canada	CAN	616	Poland	POL								11	BEVERAGES	1	No Quantity							73174			0
S3	2016	2016	2016	2	0	2	Export	124	Canada	CAN	620	Portugal	PRT								11	BEVERAGES	1	No Quantity							10256			0
S3	2016	2016	2016	2	0	2	Export	124	Canada	CAN	634	Qatar	QAT								11	BEVERAGES	1	No Quantity							209943			0
S3	2016	2016	2016	2	0	2	Export	124	Canada	CAN	643	Russian Federation	RUS								11	BEVERAGES	1	No Quantity							170328			0
S3	2016	2016	2016	2	0	2	Export	124	Canada	CAN	659	Saint Kitts and Nevis	KNA								11	BEVERAGES	1	No Quantity							390224			0
S3	2016	2016	2016	2	0	2	Export	124	Canada	CAN	660	Anguilla	AIA								11	BEVERAGES	1	No Quantity							117121			0
S3	2016	2016	2016	2	0	2	Export	124	Canada	CAN	662	Saint Lucia	LCA								11	BEVERAGES	1	No Quantity							97428			0
S3	2016	2016	2016	2	0	2	Export	124	Canada	CAN	666	Saint Pierre and Miquelon	SPM								11	BEVERAGES	1	No Quantity							260292			0
S3	2016	2016	2016	2	0	2	Export	124	Canada	CAN	670	Saint Vincent and the Grenadines	VCT								11	BEVERAGES	1	No Quantity							11244			0
S3	2016	2016	2016	2	0	2	Export	124	Canada	CAN	682	Saudi Arabia	SAU								11	BEVERAGES	1	No Quantity							158820			0
S3	2016	2016	2016	2	0	2	Export	124	Canada	CAN	686	Senegal	SEN								11	BEVERAGES	1	No Quantity							1860			0
S3	2016	2016	2016	2	0	2	Export	124	Canada	CAN	694	Sierra Leone	SLE								11	BEVERAGES	1	No Quantity							4058			0
S3	2016	2016	2016	2	0	2	Export	124	Canada	CAN	699	India	IND								11	BEVERAGES	1	No Quantity							7927			0
S3	2016	2016	2016	2	0	2	Export	124	Canada	CAN	702	Singapore	SGP								11	BEVERAGES	1	No Quantity							1383649			0
S3	2016	2016	2016	2	0	2	Export	124	Canada	CAN	704	Viet Nam	VNM								11	BEVERAGES	1	No Quantity							1574552			0
S3	2016	2016	2016	2	0	2	Export	124	Canada	CAN	705	Slovenia	SVN								11	BEVERAGES	1	No Quantity							363633			0
S3	2016	2016	2016	2	0	2	Export	124	Canada	CAN	710	South Africa	ZAF								11	BEVERAGES	1	No Quantity							2545112			0
S3	2016	2016	2016	2	0	2	Export	124	Canada	CAN	724	Spain	ESP								11	BEVERAGES	1	No Quantity							141314			0
S3	2016	2016	2016	2	0	2	Export	124	Canada	CAN	752	Sweden	SWE								11	BEVERAGES	1	No Quantity							1422655			0
S3	2016	2016	2016	2	0	2	Export	124	Canada	CAN	757	Switzerland	CHE								11	BEVERAGES	1	No Quantity							379767			0
S3	2016	2016	2016	2	0	2	Export	124	Canada	CAN	764	Thailand	THA								11	BEVERAGES	1	No Quantity							333223			0
S3	2016	2016	2016	2	0	2	Export	124	Canada	CAN	780	Trinidad and Tobago	TTO								11	BEVERAGES	1	No Quantity							262518			0
S3	2016	2016	2016	2	0	2	Export	124	Canada	CAN	784	United Arab Emirates	ARE								11	BEVERAGES	1	No Quantity							295765			0
S3	2016	2016	2016	2	0	2	Export	124	Canada	CAN	792	Turkey	TUR								11	BEVERAGES	1	No Quantity							43242			0
S3	2016	2016	2016	2	0	2	Export	124	Canada	CAN	796	Turks and Caicos Isds	TCA								11	BEVERAGES	1	No Quantity							16429			0
S3	2016	2016	2016	2	0	2	Export	124	Canada	CAN	804	Ukraine	UKR								11	BEVERAGES	1	No Quantity							69528			0
S3	2016	2016	2016	2	0	2	Export	124	Canada	CAN	826	United Kingdom	GBR								11	BEVERAGES	1	No Quantity							2237589			0
S3	2016	2016	2016	2	0	2	Export	124	Canada	CAN	834	United Rep. of Tanzania	TZA								11	BEVERAGES	1	No Quantity							79			0
S3	2016	2016	2016	2	0	2	Export	124	Canada	CAN	842	USA	USA								11	BEVERAGES	1	No Quantity							762116034			0
S3	2016	2016	2016	2	0	2	Export	124	Canada	CAN	854	Burkina Faso	BFA								11	BEVERAGES	1	No Quantity							169			0
S3	2016	2016	2016	2	0	2	Export	124	Canada	CAN	858	Uruguay	URY								11	BEVERAGES	1	No Quantity							9184			0
S3	2016	2016	2016	2	0	2	Export	132	Cabo Verde	CPV	0	World	WLD								11	BEVERAGES	1	No Quantity							585461			0
S3	2016	2016	2016	2	0	2	Export	132	Cabo Verde	CPV	442	Luxembourg	LUX								11	BEVERAGES	1	No Quantity							1671			0
S3	2016	2016	2016	2	0	2	Export	132	Cabo Verde	CPV	528	Netherlands	NLD								11	BEVERAGES	1	No Quantity							219975			0
S3	2016	2016	2016	2	0	2	Export	132	Cabo Verde	CPV	620	Portugal	PRT								11	BEVERAGES	1	No Quantity							57040			0
S3	2016	2016	2016	2	0	2	Export	132	Cabo Verde	CPV	842	USA	USA								11	BEVERAGES	1	No Quantity							261794			0
S3	2016	2016	2016	2	0	2	Export	132	Cabo Verde	CPV	899	Areas, nes									11	BEVERAGES	1	No Quantity							44982			0
S3	2016	2016	2016	2	0	2	Export	124	Canada	CAN	0	World	WLD								12	TOBACCO,TOBACCO MANUFACT	1	No Quantity							179741681			0
S3	2016	2016	2016	2	0	2	Export	124	Canada	CAN	56	Belgium	BEL								12	TOBACCO,TOBACCO MANUFACT	1	No Quantity							116606			0
S3	2016	2016	2016	2	0	2	Export	124	Canada	CAN	76	Brazil	BRA								12	TOBACCO,TOBACCO MANUFACT	1	No Quantity							2804			0
S3	2016	2016	2016	2	0	2	Export	124	Canada	CAN	156	China	CHN								12	TOBACCO,TOBACCO MANUFACT	1	No Quantity							21908999			0
S3	2016	2016	2016	2	0	2	Export	124	Canada	CAN	188	Costa Rica	CRI								12	TOBACCO,TOBACCO MANUFACT	1	No Quantity							164921			0
S3	2016	2016	2016	2	0	2	Export	124	Canada	CAN	214	Dominican Rep.	DOM								12	TOBACCO,TOBACCO MANUFACT	1	No Quantity							283379			0
S3	2016	2016	2016	2	0	2	Export	124	Canada	CAN	276	Germany	DEU								12	TOBACCO,TOBACCO MANUFACT	1	No Quantity							3155626			0
S3	2016	2016	2016	2	0	2	Export	124	Canada	CAN	320	Guatemala	GTM								12	TOBACCO,TOBACCO MANUFACT	1	No Quantity							190355			0
S3	2016	2016	2016	2	0	2	Export	124	Canada	CAN	340	Honduras	HND								12	TOBACCO,TOBACCO MANUFACT	1	No Quantity							74635			0
S3	2016	2016	2016	2	0	2	Export	124	Canada	CAN	360	Indonesia	IDN								12	TOBACCO,TOBACCO MANUFACT	1	No Quantity							1490585			0
S3	2016	2016	2016	2	0	2	Export	124	Canada	CAN	376	Israel	ISR								12	TOBACCO,TOBACCO MANUFACT	1	No Quantity							116176			0
S3	2016	2016	2016	2	0	2	Export	124	Canada	CAN	381	Italy	ITA								12	TOBACCO,TOBACCO MANUFACT	1	No Quantity							1511390			0
S3	2016	2016	2016	2	0	2	Export	124	Canada	CAN	410	Rep. of Korea	KOR								12	TOBACCO,TOBACCO MANUFACT	1	No Quantity							2538			0
S3	2016	2016	2016	2	0	2	Export	124	Canada	CAN	414	Kuwait	KWT								12	TOBACCO,TOBACCO MANUFACT	1	No Quantity							4379			0
S3	2016	2016	2016	2	0	2	Export	124	Canada	CAN	591	Panama	PAN								12	TOBACCO,TOBACCO MANUFACT	1	No Quantity							365698			0
S3	2016	2016	2016	2	0	2	Export	124	Canada	CAN	608	Philippines	PHL								12	TOBACCO,TOBACCO MANUFACT	1	No Quantity							2529			0
S3	2016	2016	2016	2	0	2	Export	124	Canada	CAN	666	Saint Pierre and Miquelon	SPM								12	TOBACCO,TOBACCO MANUFACT	1	No Quantity							489889			0
S3	2016	2016	2016	2	0	2	Export	124	Canada	CAN	702	Singapore	SGP								12	TOBACCO,TOBACCO MANUFACT	1	No Quantity							2943368			0
S3	2016	2016	2016	2	0	2	Export	124	Canada	CAN	704	Viet Nam	VNM								12	TOBACCO,TOBACCO MANUFACT	1	No Quantity							424931			0
S3	2016	2016	2016	2	0	2	Export	124	Canada	CAN	748	Swaziland	SWZ								12	TOBACCO,TOBACCO MANUFACT	1	No Quantity							9540			0
S3	2016	2016	2016	2	0	2	Export	124	Canada	CAN	757	Switzerland	CHE								12	TOBACCO,TOBACCO MANUFACT	1	No Quantity							284739			0
S3	2016	2016	2016	2	0	2	Export	124	Canada	CAN	780	Trinidad and Tobago	TTO								12	TOBACCO,TOBACCO MANUFACT	1	No Quantity							26246			0
S3	2016	2016	2016	2	0	2	Export	124	Canada	CAN	784	United Arab Emirates	ARE								12	TOBACCO,TOBACCO MANUFACT	1	No Quantity							4120066			0
S3	2016	2016	2016	2	0	2	Export	124	Canada	CAN	792	Turkey	TUR								12	TOBACCO,TOBACCO MANUFACT	1	No Quantity							79225			0
S3	2016	2016	2016	2	0	2	Export	124	Canada	CAN	818	Egypt	EGY								12	TOBACCO,TOBACCO MANUFACT	1	No Quantity							711613			0
S3	2016	2016	2016	2	0	2	Export	124	Canada	CAN	842	USA	USA								12	TOBACCO,TOBACCO MANUFACT	1	No Quantity							141261446			0
S3	2016	2016	2016	2	0	2	Export	124	Canada	CAN	0	World	WLD								21	HIDES,SKINS,FURSKINS,RAW	1	No Quantity							607279463			0
S3	2016	2016	2016	2	0	2	Export	124	Canada	CAN	32	Argentina	ARG								21	HIDES,SKINS,FURSKINS,RAW	1	No Quantity							566			0
S3	2016	2016	2016	2	0	2	Export	124	Canada	CAN	40	Austria	AUT								21	HIDES,SKINS,FURSKINS,RAW	1	No Quantity							204932			0
S3	2016	2016	2016	2	0	2	Export	124	Canada	CAN	56	Belgium	BEL								21	HIDES,SKINS,FURSKINS,RAW	1	No Quantity							149202			0
S3	2016	2016	2016	2	0	2	Export	124	Canada	CAN	76	Brazil	BRA								21	HIDES,SKINS,FURSKINS,RAW	1	No Quantity							63878			0
S3	2016	2016	2016	2	0	2	Export	124	Canada	CAN	116	Cambodia	KHM								21	HIDES,SKINS,FURSKINS,RAW	1	No Quantity							21285086			0
S3	2016	2016	2016	2	0	2	Export	124	Canada	CAN	152	Chile	CHL								21	HIDES,SKINS,FURSKINS,RAW	1	No Quantity							679072			0
S3	2016	2016	2016	2	0	2	Export	124	Canada	CAN	156	China	CHN								21	HIDES,SKINS,FURSKINS,RAW	1	No Quantity							278764931			0
S3	2016	2016	2016	2	0	2	Export	124	Canada	CAN	208	Denmark	DNK								21	HIDES,SKINS,FURSKINS,RAW	1	No Quantity							2648307			0
S3	2016	2016	2016	2	0	2	Export	124	Canada	CAN	233	Estonia	EST								21	HIDES,SKINS,FURSKINS,RAW	1	No Quantity							22223			0
S3	2016	2016	2016	2	0	2	Export	124	Canada	CAN	246	Finland	FIN								21	HIDES,SKINS,FURSKINS,RAW	1	No Quantity							1093539			0
S3	2016	2016	2016	2	0	2	Export	124	Canada	CAN	251	France	FRA								21	HIDES,SKINS,FURSKINS,RAW	1	No Quantity							6504535			0
S3	2016	2016	2016	2	0	2	Export	124	Canada	CAN	276	Germany	DEU								21	HIDES,SKINS,FURSKINS,RAW	1	No Quantity							4758303			0
S3	2016	2016	2016	2	0	2	Export	124	Canada	CAN	296	Kiribati	KIR								21	HIDES,SKINS,FURSKINS,RAW	1	No Quantity							535281			0
S3	2016	2016	2016	2	0	2	Export	124	Canada	CAN	300	Greece	GRC								21	HIDES,SKINS,FURSKINS,RAW	1	No Quantity							13608351			0
S3	2016	2016	2016	2	0	2	Export	124	Canada	CAN	324	Guinea	GIN								21	HIDES,SKINS,FURSKINS,RAW	1	No Quantity							226			0
S3	2016	2016	2016	2	0	2	Export	124	Canada	CAN	344	China, Hong Kong SAR	HKG								21	HIDES,SKINS,FURSKINS,RAW	1	No Quantity							10823776			0
S3	2016	2016	2016	2	0	2	Export	124	Canada	CAN	348	Hungary	HUN								21	HIDES,SKINS,FURSKINS,RAW	1	No Quantity							17848			0
S3	2016	2016	2016	2	0	2	Export	124	Canada	CAN	372	Ireland	IRL								21	HIDES,SKINS,FURSKINS,RAW	1	No Quantity							175			0
S3	2016	2016	2016	2	0	2	Export	124	Canada	CAN	381	Italy	ITA								21	HIDES,SKINS,FURSKINS,RAW	1	No Quantity							13310235			0
S3	2016	2016	2016	2	0	2	Export	124	Canada	CAN	384	Côte d'Ivoire	CIV								21	HIDES,SKINS,FURSKINS,RAW	1	No Quantity							1132			0
S3	2016	2016	2016	2	0	2	Export	124	Canada	CAN	392	Japan	JPN								21	HIDES,SKINS,FURSKINS,RAW	1	No Quantity							13091051			0
S3	2016	2016	2016	2	0	2	Export	124	Canada	CAN	410	Rep. of Korea	KOR								21	HIDES,SKINS,FURSKINS,RAW	1	No Quantity							39850298			0
S3	2016	2016	2016	2	0	2	Export	124	Canada	CAN	422	Lebanon	LBN								21	HIDES,SKINS,FURSKINS,RAW	1	No Quantity							49833			0
S3	2016	2016	2016	2	0	2	Export	124	Canada	CAN	428	Latvia	LVA								21	HIDES,SKINS,FURSKINS,RAW	1	No Quantity							87282			0
S3	2016	2016	2016	2	0	2	Export	124	Canada	CAN	440	Lithuania	LTU								21	HIDES,SKINS,FURSKINS,RAW	1	No Quantity							364080			0
S3	2016	2016	2016	2	0	2	Export	124	Canada	CAN	458	Malaysia	MYS								21	HIDES,SKINS,FURSKINS,RAW	1	No Quantity							1103558			0
S3	2016	2016	2016	2	0	2	Export	124	Canada	CAN	484	Mexico	MEX								21	HIDES,SKINS,FURSKINS,RAW	1	No Quantity							2642207			0
S3	2016	2016	2016	2	0	2	Export	124	Canada	CAN	490	Other Asia, nes									21	HIDES,SKINS,FURSKINS,RAW	1	No Quantity							4769660			0
S3	2016	2016	2016	2	0	2	Export	124	Canada	CAN	528	Netherlands	NLD								21	HIDES,SKINS,FURSKINS,RAW	1	No Quantity							644770			0
S3	2016	2016	2016	2	0	2	Export	124	Canada	CAN	554	New Zealand	NZL								21	HIDES,SKINS,FURSKINS,RAW	1	No Quantity							451			0
S3	2016	2016	2016	2	0	2	Export	124	Canada	CAN	579	Norway	NOR								21	HIDES,SKINS,FURSKINS,RAW	1	No Quantity							11931			0
S3	2016	2016	2016	2	0	2	Export	124	Canada	CAN	608	Philippines	PHL								21	HIDES,SKINS,FURSKINS,RAW	1	No Quantity							28716			0
S3	2016	2016	2016	2	0	2	Export	124	Canada	CAN	616	Poland	POL								21	HIDES,SKINS,FURSKINS,RAW	1	No Quantity							10833772			0
S3	2016	2016	2016	2	0	2	Export	124	Canada	CAN	620	Portugal	PRT								21	HIDES,SKINS,FURSKINS,RAW	1	No Quantity							435896			0
S3	2016	2016	2016	2	0	2	Export	124	Canada	CAN	642	Romania	ROU								21	HIDES,SKINS,FURSKINS,RAW	1	No Quantity							377			0
S3	2016	2016	2016	2	0	2	Export	124	Canada	CAN	643	Russian Federation	RUS								21	HIDES,SKINS,FURSKINS,RAW	1	No Quantity							541389			0
S3	2016	2016	2016	2	0	2	Export	124	Canada	CAN	666	Saint Pierre and Miquelon	SPM								21	HIDES,SKINS,FURSKINS,RAW	1	No Quantity							4246			0
S3	2016	2016	2016	2	0	2	Export	124	Canada	CAN	703	Slovakia	SVK								21	HIDES,SKINS,FURSKINS,RAW	1	No Quantity							1205601			0
S3	2016	2016	2016	2	0	2	Export	124	Canada	CAN	704	Viet Nam	VNM								21	HIDES,SKINS,FURSKINS,RAW	1	No Quantity							21176010			0
S3	2016	2016	2016	2	0	2	Export	124	Canada	CAN	724	Spain	ESP								21	HIDES,SKINS,FURSKINS,RAW	1	No Quantity							253018			0
S3	2016	2016	2016	2	0	2	Export	124	Canada	CAN	728	South Sudan	SSD								21	HIDES,SKINS,FURSKINS,RAW	1	No Quantity							161275			0
S3	2016	2016	2016	2	0	2	Export	124	Canada	CAN	752	Sweden	SWE								21	HIDES,SKINS,FURSKINS,RAW	1	No Quantity							12410			0
S3	2016	2016	2016	2	0	2	Export	124	Canada	CAN	757	Switzerland	CHE								21	HIDES,SKINS,FURSKINS,RAW	1	No Quantity							1822			0
S3	2016	2016	2016	2	0	2	Export	124	Canada	CAN	764	Thailand	THA								21	HIDES,SKINS,FURSKINS,RAW	1	No Quantity							11920892			0
S3	2016	2016	2016	2	0	2	Export	124	Canada	CAN	780	Trinidad and Tobago	TTO								21	HIDES,SKINS,FURSKINS,RAW	1	No Quantity							16231			0
S3	2016	2016	2016	2	0	2	Export	124	Canada	CAN	792	Turkey	TUR								21	HIDES,SKINS,FURSKINS,RAW	1	No Quantity							1022603			0
S3	2016	2016	2016	2	0	2	Export	124	Canada	CAN	804	Ukraine	UKR								21	HIDES,SKINS,FURSKINS,RAW	1	No Quantity							85647			0
S3	2016	2016	2016	2	0	2	Export	124	Canada	CAN	826	United Kingdom	GBR								21	HIDES,SKINS,FURSKINS,RAW	1	No Quantity							1290140			0
S3	2016	2016	2016	2	0	2	Export	124	Canada	CAN	842	USA	USA								21	HIDES,SKINS,FURSKINS,RAW	1	No Quantity							141202698			0
S3	2016	2016	2016	2	0	2	Export	124	Canada	CAN	0	World	WLD								22	OIL SEED,OLEAGINUS FRUIT	1	No Quantity							6698276509			0
S3	2016	2016	2016	2	0	2	Export	124	Canada	CAN	12	Algeria	DZA								22	OIL SEED,OLEAGINUS FRUIT	1	No Quantity							536058			0
S3	2016	2016	2016	2	0	2	Export	124	Canada	CAN	32	Argentina	ARG								22	OIL SEED,OLEAGINUS FRUIT	1	No Quantity							9021			0
S3	2016	2016	2016	2	0	2	Export	124	Canada	CAN	36	Australia	AUS								22	OIL SEED,OLEAGINUS FRUIT	1	No Quantity							892128			0
S3	2016	2016	2016	2	0	2	Export	124	Canada	CAN	40	Austria	AUT								22	OIL SEED,OLEAGINUS FRUIT	1	No Quantity							321760			0
S3	2016	2016	2016	2	0	2	Export	124	Canada	CAN	44	Bahamas	BHS								22	OIL SEED,OLEAGINUS FRUIT	1	No Quantity							9479			0
S3	2016	2016	2016	2	0	2	Export	124	Canada	CAN	50	Bangladesh	BGD								22	OIL SEED,OLEAGINUS FRUIT	1	No Quantity							44105723			0
S3	2016	2016	2016	2	0	2	Export	124	Canada	CAN	52	Barbados	BRB								22	OIL SEED,OLEAGINUS FRUIT	1	No Quantity							34573			0
S3	2016	2016	2016	2	0	2	Export	124	Canada	CAN	56	Belgium	BEL								22	OIL SEED,OLEAGINUS FRUIT	1	No Quantity							143360867			0
S3	2016	2016	2016	2	0	2	Export	124	Canada	CAN	68	Bolivia (Plurinational State of)	BOL								22	OIL SEED,OLEAGINUS FRUIT	1	No Quantity							748486			0
S3	2016	2016	2016	2	0	2	Export	124	Canada	CAN	76	Brazil	BRA								22	OIL SEED,OLEAGINUS FRUIT	1	No Quantity							1373011			0
S3	2016	2016	2016	2	0	2	Export	124	Canada	CAN	96	Brunei Darussalam	BRN								22	OIL SEED,OLEAGINUS FRUIT	1	No Quantity							313756			0
S3	2016	2016	2016	2	0	2	Export	124	Canada	CAN	100	Bulgaria	BGR								22	OIL SEED,OLEAGINUS FRUIT	1	No Quantity							11813			0
S3	2016	2016	2016	2	0	2	Export	124	Canada	CAN	116	Cambodia	KHM								22	OIL SEED,OLEAGINUS FRUIT	1	No Quantity							8682			0
S3	2016	2016	2016	2	0	2	Export	124	Canada	CAN	144	Sri Lanka	LKA								22	OIL SEED,OLEAGINUS FRUIT	1	No Quantity							26177			0
S3	2016	2016	2016	2	0	2	Export	124	Canada	CAN	152	Chile	CHL								22	OIL SEED,OLEAGINUS FRUIT	1	No Quantity							1276326			0
S3	2016	2016	2016	2	0	2	Export	124	Canada	CAN	156	China	CHN								22	OIL SEED,OLEAGINUS FRUIT	1	No Quantity							2334756155			0
S3	2016	2016	2016	2	0	2	Export	124	Canada	CAN	170	Colombia	COL								22	OIL SEED,OLEAGINUS FRUIT	1	No Quantity							11920206			0
S3	2016	2016	2016	2	0	2	Export	124	Canada	CAN	188	Costa Rica	CRI								22	OIL SEED,OLEAGINUS FRUIT	1	No Quantity							495391			0
S3	2016	2016	2016	2	0	2	Export	124	Canada	CAN	191	Croatia	HRV								22	OIL SEED,OLEAGINUS FRUIT	1	No Quantity							154577			0
S3	2016	2016	2016	2	0	2	Export	124	Canada	CAN	192	Cuba	CUB								22	OIL SEED,OLEAGINUS FRUIT	1	No Quantity							2207393			0
S3	2016	2016	2016	2	0	2	Export	124	Canada	CAN	203	Czechia	CZE								22	OIL SEED,OLEAGINUS FRUIT	1	No Quantity							98514			0
S3	2016	2016	2016	2	0	2	Export	124	Canada	CAN	208	Denmark	DNK								22	OIL SEED,OLEAGINUS FRUIT	1	No Quantity							15205			0
S3	2016	2016	2016	2	0	2	Export	124	Canada	CAN	214	Dominican Rep.	DOM								22	OIL SEED,OLEAGINUS FRUIT	1	No Quantity							144484			0
S3	2016	2016	2016	2	0	2	Export	124	Canada	CAN	218	Ecuador	ECU								22	OIL SEED,OLEAGINUS FRUIT	1	No Quantity							1510915			0
S3	2016	2016	2016	2	0	2	Export	124	Canada	CAN	222	El Salvador	SLV								22	OIL SEED,OLEAGINUS FRUIT	1	No Quantity							274406			0
S3	2016	2016	2016	2	0	2	Export	124	Canada	CAN	233	Estonia	EST								22	OIL SEED,OLEAGINUS FRUIT	1	No Quantity							6351			0
S3	2016	2016	2016	2	0	2	Export	124	Canada	CAN	246	Finland	FIN								22	OIL SEED,OLEAGINUS FRUIT	1	No Quantity							3604434			0
S3	2016	2016	2016	2	0	2	Export	124	Canada	CAN	251	France	FRA								22	OIL SEED,OLEAGINUS FRUIT	1	No Quantity							194083836			0
S3	2016	2016	2016	2	0	2	Export	124	Canada	CAN	276	Germany	DEU								22	OIL SEED,OLEAGINUS FRUIT	1	No Quantity							100802795			0
S3	2016	2016	2016	2	0	2	Export	124	Canada	CAN	288	Ghana	GHA								22	OIL SEED,OLEAGINUS FRUIT	1	No Quantity							13279			0
S3	2016	2016	2016	2	0	2	Export	124	Canada	CAN	300	Greece	GRC								22	OIL SEED,OLEAGINUS FRUIT	1	No Quantity							468518			0
S3	2016	2016	2016	2	0	2	Export	124	Canada	CAN	320	Guatemala	GTM								22	OIL SEED,OLEAGINUS FRUIT	1	No Quantity							841769			0
S3	2016	2016	2016	2	0	2	Export	124	Canada	CAN	328	Guyana	GUY								22	OIL SEED,OLEAGINUS FRUIT	1	No Quantity							8240			0
S3	2016	2016	2016	2	0	2	Export	124	Canada	CAN	340	Honduras	HND								22	OIL SEED,OLEAGINUS FRUIT	1	No Quantity							60230			0
S3	2016	2016	2016	2	0	2	Export	124	Canada	CAN	344	China, Hong Kong SAR	HKG								22	OIL SEED,OLEAGINUS FRUIT	1	No Quantity							16147537			0
S3	2016	2016	2016	2	0	2	Export	124	Canada	CAN	348	Hungary	HUN								22	OIL SEED,OLEAGINUS FRUIT	1	No Quantity							25106			0
S3	2016	2016	2016	2	0	2	Export	124	Canada	CAN	360	Indonesia	IDN								22	OIL SEED,OLEAGINUS FRUIT	1	No Quantity							4129935			0
S3	2016	2016	2016	2	0	2	Export	124	Canada	CAN	364	Iran	IRN								22	OIL SEED,OLEAGINUS FRUIT	1	No Quantity							72829813			0
S3	2016	2016	2016	2	0	2	Export	124	Canada	CAN	372	Ireland	IRL								22	OIL SEED,OLEAGINUS FRUIT	1	No Quantity							1774409			0
S3	2016	2016	2016	2	0	2	Export	124	Canada	CAN	376	Israel	ISR								22	OIL SEED,OLEAGINUS FRUIT	1	No Quantity							9894730			0
S3	2016	2016	2016	2	0	2	Export	124	Canada	CAN	381	Italy	ITA								22	OIL SEED,OLEAGINUS FRUIT	1	No Quantity							78840622			0
S3	2016	2016	2016	2	0	2	Export	124	Canada	CAN	384	Côte d'Ivoire	CIV								22	OIL SEED,OLEAGINUS FRUIT	1	No Quantity							78031			0
S3	2016	2016	2016	2	0	2	Export	124	Canada	CAN	388	Jamaica	JAM								22	OIL SEED,OLEAGINUS FRUIT	1	No Quantity							307706			0
S3	2016	2016	2016	2	0	2	Export	124	Canada	CAN	392	Japan	JPN								22	OIL SEED,OLEAGINUS FRUIT	1	No Quantity							1150892281			0
S3	2016	2016	2016	2	0	2	Export	124	Canada	CAN	400	Jordan	JOR								22	OIL SEED,OLEAGINUS FRUIT	1	No Quantity							42198			0
S3	2016	2016	2016	2	0	2	Export	124	Canada	CAN	404	Kenya	KEN								22	OIL SEED,OLEAGINUS FRUIT	1	No Quantity							11135			0
S3	2016	2016	2016	2	0	2	Export	124	Canada	CAN	410	Rep. of Korea	KOR								22	OIL SEED,OLEAGINUS FRUIT	1	No Quantity							63411544			0
S3	2016	2016	2016	2	0	2	Export	124	Canada	CAN	414	Kuwait	KWT								22	OIL SEED,OLEAGINUS FRUIT	1	No Quantity							39160			0
S3	2016	2016	2016	2	0	2	Export	124	Canada	CAN	422	Lebanon	LBN								22	OIL SEED,OLEAGINUS FRUIT	1	No Quantity							80618			0
S3	2016	2016	2016	2	0	2	Export	124	Canada	CAN	428	Latvia	LVA								22	OIL SEED,OLEAGINUS FRUIT	1	No Quantity							7350			0
S3	2016	2016	2016	2	0	2	Export	124	Canada	CAN	430	Liberia	LBR								22	OIL SEED,OLEAGINUS FRUIT	1	No Quantity							14404			0
S3	2016	2016	2016	2	0	2	Export	124	Canada	CAN	440	Lithuania	LTU								22	OIL SEED,OLEAGINUS FRUIT	1	No Quantity							26563			0
S3	2016	2016	2016	2	0	2	Export	124	Canada	CAN	454	Malawi	MWI								22	OIL SEED,OLEAGINUS FRUIT	1	No Quantity							165381			0
S3	2016	2016	2016	2	0	2	Export	124	Canada	CAN	458	Malaysia	MYS								22	OIL SEED,OLEAGINUS FRUIT	1	No Quantity							63147682			0
S3	2016	2016	2016	2	0	2	Export	124	Canada	CAN	480	Mauritius	MUS								22	OIL SEED,OLEAGINUS FRUIT	1	No Quantity							157791			0
S3	2016	2016	2016	2	0	2	Export	124	Canada	CAN	484	Mexico	MEX								22	OIL SEED,OLEAGINUS FRUIT	1	No Quantity							575878641			0
S3	2016	2016	2016	2	0	2	Export	124	Canada	CAN	490	Other Asia, nes									22	OIL SEED,OLEAGINUS FRUIT	1	No Quantity							26102683			0
S3	2016	2016	2016	2	0	2	Export	124	Canada	CAN	504	Morocco	MAR								22	OIL SEED,OLEAGINUS FRUIT	1	No Quantity							1242677			0
S3	2016	2016	2016	2	0	2	Export	124	Canada	CAN	524	Nepal	NPL								22	OIL SEED,OLEAGINUS FRUIT	1	No Quantity							232667			0
S3	2016	2016	2016	2	0	2	Export	124	Canada	CAN	528	Netherlands	NLD								22	OIL SEED,OLEAGINUS FRUIT	1	No Quantity							125353131			0
S3	2016	2016	2016	2	0	2	Export	124	Canada	CAN	531	Curaçao	CUW								22	OIL SEED,OLEAGINUS FRUIT	1	No Quantity							9135			0
S3	2016	2016	2016	2	0	2	Export	124	Canada	CAN	554	New Zealand	NZL								22	OIL SEED,OLEAGINUS FRUIT	1	No Quantity							738371			0
S3	2016	2016	2016	2	0	2	Export	124	Canada	CAN	558	Nicaragua	NIC								22	OIL SEED,OLEAGINUS FRUIT	1	No Quantity							36108			0
S3	2016	2016	2016	2	0	2	Export	124	Canada	CAN	566	Nigeria	NGA								22	OIL SEED,OLEAGINUS FRUIT	1	No Quantity							28502			0
S3	2016	2016	2016	2	0	2	Export	124	Canada	CAN	579	Norway	NOR								22	OIL SEED,OLEAGINUS FRUIT	1	No Quantity							74825480			0
S3	2016	2016	2016	2	0	2	Export	124	Canada	CAN	586	Pakistan	PAK								22	OIL SEED,OLEAGINUS FRUIT	1	No Quantity							553309614			0
S3	2016	2016	2016	2	0	2	Export	124	Canada	CAN	591	Panama	PAN								22	OIL SEED,OLEAGINUS FRUIT	1	No Quantity							97547			0
S3	2016	2016	2016	2	0	2	Export	124	Canada	CAN	600	Paraguay	PRY								22	OIL SEED,OLEAGINUS FRUIT	1	No Quantity							589			0
S3	2016	2016	2016	2	0	2	Export	124	Canada	CAN	604	Peru	PER								22	OIL SEED,OLEAGINUS FRUIT	1	No Quantity							3650668			0
S3	2016	2016	2016	2	0	2	Export	124	Canada	CAN	608	Philippines	PHL								22	OIL SEED,OLEAGINUS FRUIT	1	No Quantity							3961944			0
S3	2016	2016	2016	2	0	2	Export	124	Canada	CAN	616	Poland	POL								22	OIL SEED,OLEAGINUS FRUIT	1	No Quantity							10680696			0
S3	2016	2016	2016	2	0	2	Export	124	Canada	CAN	620	Portugal	PRT								22	OIL SEED,OLEAGINUS FRUIT	1	No Quantity							51130047			0
S3	2016	2016	2016	2	0	2	Export	124	Canada	CAN	642	Romania	ROU								22	OIL SEED,OLEAGINUS FRUIT	1	No Quantity							149295			0
S3	2016	2016	2016	2	0	2	Export	124	Canada	CAN	643	Russian Federation	RUS								22	OIL SEED,OLEAGINUS FRUIT	1	No Quantity							14204196			0
S3	2016	2016	2016	2	0	2	Export	124	Canada	CAN	682	Saudi Arabia	SAU								22	OIL SEED,OLEAGINUS FRUIT	1	No Quantity							814164			0
S3	2016	2016	2016	2	0	2	Export	124	Canada	CAN	686	Senegal	SEN								22	OIL SEED,OLEAGINUS FRUIT	1	No Quantity							2345272			0
S3	2016	2016	2016	2	0	2	Export	124	Canada	CAN	694	Sierra Leone	SLE								22	OIL SEED,OLEAGINUS FRUIT	1	No Quantity							1344			0
S3	2016	2016	2016	2	0	2	Export	124	Canada	CAN	699	India	IND								22	OIL SEED,OLEAGINUS FRUIT	1	No Quantity							333285			0
S3	2016	2016	2016	2	0	2	Export	124	Canada	CAN	702	Singapore	SGP								22	OIL SEED,OLEAGINUS FRUIT	1	No Quantity							11191026			0
S3	2016	2016	2016	2	0	2	Export	124	Canada	CAN	703	Slovakia	SVK								22	OIL SEED,OLEAGINUS FRUIT	1	No Quantity							56843			0
S3	2016	2016	2016	2	0	2	Export	124	Canada	CAN	704	Viet Nam	VNM								22	OIL SEED,OLEAGINUS FRUIT	1	No Quantity							49237369			0
S3	2016	2016	2016	2	0	2	Export	124	Canada	CAN	710	South Africa	ZAF								22	OIL SEED,OLEAGINUS FRUIT	1	No Quantity							1036228			0
S3	2016	2016	2016	2	0	2	Export	124	Canada	CAN	724	Spain	ESP								22	OIL SEED,OLEAGINUS FRUIT	1	No Quantity							69704990			0
S3	2016	2016	2016	2	0	2	Export	124	Canada	CAN	740	Suriname	SUR								22	OIL SEED,OLEAGINUS FRUIT	1	No Quantity							62046			0
S3	2016	2016	2016	2	0	2	Export	124	Canada	CAN	748	Swaziland	SWZ								22	OIL SEED,OLEAGINUS FRUIT	1	No Quantity							29759			0
S3	2016	2016	2016	2	0	2	Export	124	Canada	CAN	752	Sweden	SWE								22	OIL SEED,OLEAGINUS FRUIT	1	No Quantity							201978			0
S3	2016	2016	2016	2	0	2	Export	124	Canada	CAN	757	Switzerland	CHE								22	OIL SEED,OLEAGINUS FRUIT	1	No Quantity							759573			0
S3	2016	2016	2016	2	0	2	Export	124	Canada	CAN	760	Syria	SYR								22	OIL SEED,OLEAGINUS FRUIT	1	No Quantity							25295			0
S3	2016	2016	2016	2	0	2	Export	124	Canada	CAN	764	Thailand	THA								22	OIL SEED,OLEAGINUS FRUIT	1	No Quantity							33540462			0
S3	2016	2016	2016	2	0	2	Export	124	Canada	CAN	780	Trinidad and Tobago	TTO								22	OIL SEED,OLEAGINUS FRUIT	1	No Quantity							124824			0
S3	2016	2016	2016	2	0	2	Export	124	Canada	CAN	784	United Arab Emirates	ARE								22	OIL SEED,OLEAGINUS FRUIT	1	No Quantity							251071005			0
S3	2016	2016	2016	2	0	2	Export	124	Canada	CAN	788	Tunisia	TUN								22	OIL SEED,OLEAGINUS FRUIT	1	No Quantity							251186			0
S3	2016	2016	2016	2	0	2	Export	124	Canada	CAN	792	Turkey	TUR								22	OIL SEED,OLEAGINUS FRUIT	1	No Quantity							1480528			0
S3	2016	2016	2016	2	0	2	Export	124	Canada	CAN	804	Ukraine	UKR								22	OIL SEED,OLEAGINUS FRUIT	1	No Quantity							3024170			0
S3	2016	2016	2016	2	0	2	Export	124	Canada	CAN	818	Egypt	EGY								22	OIL SEED,OLEAGINUS FRUIT	1	No Quantity							319046			0
S3	2016	2016	2016	2	0	2	Export	124	Canada	CAN	826	United Kingdom	GBR								22	OIL SEED,OLEAGINUS FRUIT	1	No Quantity							5690968			0
S3	2016	2016	2016	2	0	2	Export	124	Canada	CAN	842	USA	USA								22	OIL SEED,OLEAGINUS FRUIT	1	No Quantity							517700352			0
S3	2016	2016	2016	2	0	2	Export	124	Canada	CAN	854	Burkina Faso	BFA								22	OIL SEED,OLEAGINUS FRUIT	1	No Quantity							21			0
S3	2016	2016	2016	2	0	2	Export	124	Canada	CAN	858	Uruguay	URY								22	OIL SEED,OLEAGINUS FRUIT	1	No Quantity							96384			0
S3	2016	2016	2016	2	0	2	Export	124	Canada	CAN	862	Venezuela	VEN								22	OIL SEED,OLEAGINUS FRUIT	1	No Quantity							1027842			0
S3	2016	2016	2016	2	0	2	Export	124	Canada	CAN	0	World	WLD								23	CRUDE RUBBER	1	No Quantity							281462685			0
S3	2016	2016	2016	2	0	2	Export	124	Canada	CAN	12	Algeria	DZA								23	CRUDE RUBBER	1	No Quantity							9652			0
S3	2016	2016	2016	2	0	2	Export	124	Canada	CAN	32	Argentina	ARG								23	CRUDE RUBBER	1	No Quantity							343219			0
S3	2016	2016	2016	2	0	2	Export	124	Canada	CAN	36	Australia	AUS								23	CRUDE RUBBER	1	No Quantity							79206			0
S3	2016	2016	2016	2	0	2	Export	124	Canada	CAN	40	Austria	AUT								23	CRUDE RUBBER	1	No Quantity							123			0
S3	2016	2016	2016	2	0	2	Export	124	Canada	CAN	52	Barbados	BRB								23	CRUDE RUBBER	1	No Quantity							1143			0
S3	2016	2016	2016	2	0	2	Export	124	Canada	CAN	56	Belgium	BEL								23	CRUDE RUBBER	1	No Quantity							115051			0
S3	2016	2016	2016	2	0	2	Export	124	Canada	CAN	76	Brazil	BRA								23	CRUDE RUBBER	1	No Quantity							1864453			0
S3	2016	2016	2016	2	0	2	Export	124	Canada	CAN	84	Belize	BLZ								23	CRUDE RUBBER	1	No Quantity							4530			0
S3	2016	2016	2016	2	0	2	Export	124	Canada	CAN	152	Chile	CHL								23	CRUDE RUBBER	1	No Quantity							6511			0
S3	2016	2016	2016	2	0	2	Export	124	Canada	CAN	156	China	CHN								23	CRUDE RUBBER	1	No Quantity							63766934			0
S3	2016	2016	2016	2	0	2	Export	124	Canada	CAN	170	Colombia	COL								23	CRUDE RUBBER	1	No Quantity							34530			0
S3	2016	2016	2016	2	0	2	Export	124	Canada	CAN	188	Costa Rica	CRI								23	CRUDE RUBBER	1	No Quantity							21022			0
S3	2016	2016	2016	2	0	2	Export	124	Canada	CAN	203	Czechia	CZE								23	CRUDE RUBBER	1	No Quantity							18646			0
S3	2016	2016	2016	2	0	2	Export	124	Canada	CAN	208	Denmark	DNK								23	CRUDE RUBBER	1	No Quantity							78454			0
S3	2016	2016	2016	2	0	2	Export	124	Canada	CAN	214	Dominican Rep.	DOM								23	CRUDE RUBBER	1	No Quantity							82116			0
S3	2016	2016	2016	2	0	2	Export	124	Canada	CAN	218	Ecuador	ECU								23	CRUDE RUBBER	1	No Quantity							225			0
S3	2016	2016	2016	2	0	2	Export	124	Canada	CAN	251	France	FRA								23	CRUDE RUBBER	1	No Quantity							3956881			0
S3	2016	2016	2016	2	0	2	Export	124	Canada	CAN	276	Germany	DEU								23	CRUDE RUBBER	1	No Quantity							1448327			0
S3	2016	2016	2016	2	0	2	Export	124	Canada	CAN	300	Greece	GRC								23	CRUDE RUBBER	1	No Quantity							41505			0
S3	2016	2016	2016	2	0	2	Export	124	Canada	CAN	328	Guyana	GUY								23	CRUDE RUBBER	1	No Quantity							733			0
S3	2016	2016	2016	2	0	2	Export	124	Canada	CAN	332	Haiti	HTI								23	CRUDE RUBBER	1	No Quantity							2219			0
S3	2016	2016	2016	2	0	2	Export	124	Canada	CAN	344	China, Hong Kong SAR	HKG								23	CRUDE RUBBER	1	No Quantity							3334602			0
S3	2016	2016	2016	2	0	2	Export	124	Canada	CAN	348	Hungary	HUN								23	CRUDE RUBBER	1	No Quantity							228253			0
S3	2016	2016	2016	2	0	2	Export	124	Canada	CAN	360	Indonesia	IDN								23	CRUDE RUBBER	1	No Quantity							69243			0
S3	2016	2016	2016	2	0	2	Export	124	Canada	CAN	372	Ireland	IRL								23	CRUDE RUBBER	1	No Quantity							90785			0
S3	2016	2016	2016	2	0	2	Export	124	Canada	CAN	376	Israel	ISR								23	CRUDE RUBBER	1	No Quantity							15711			0
S3	2016	2016	2016	2	0	2	Export	124	Canada	CAN	381	Italy	ITA								23	CRUDE RUBBER	1	No Quantity							1401488			0
S3	2016	2016	2016	2	0	2	Export	124	Canada	CAN	392	Japan	JPN								23	CRUDE RUBBER	1	No Quantity							9875855			0
S3	2016	2016	2016	2	0	2	Export	124	Canada	CAN	404	Kenya	KEN								23	CRUDE RUBBER	1	No Quantity							38669			0
S3	2016	2016	2016	2	0	2	Export	124	Canada	CAN	410	Rep. of Korea	KOR								23	CRUDE RUBBER	1	No Quantity							20006841			0
S3	2016	2016	2016	2	0	2	Export	124	Canada	CAN	422	Lebanon	LBN								23	CRUDE RUBBER	1	No Quantity							975			0
S3	2016	2016	2016	2	0	2	Export	124	Canada	CAN	428	Latvia	LVA								23	CRUDE RUBBER	1	No Quantity							13134			0
S3	2016	2016	2016	2	0	2	Export	124	Canada	CAN	450	Madagascar	MDG								23	CRUDE RUBBER	1	No Quantity							14117			0
S3	2016	2016	2016	2	0	2	Export	124	Canada	CAN	458	Malaysia	MYS								23	CRUDE RUBBER	1	No Quantity							985996			0
S3	2016	2016	2016	2	0	2	Export	124	Canada	CAN	484	Mexico	MEX								23	CRUDE RUBBER	1	No Quantity							13844501			0
S3	2016	2016	2016	2	0	2	Export	124	Canada	CAN	490	Other Asia, nes									23	CRUDE RUBBER	1	No Quantity							1253245			0
S3	2016	2016	2016	2	0	2	Export	124	Canada	CAN	504	Morocco	MAR								23	CRUDE RUBBER	1	No Quantity							17			0
S3	2016	2016	2016	2	0	2	Export	124	Canada	CAN	512	Oman	OMN								23	CRUDE RUBBER	1	No Quantity							21556			0
S3	2016	2016	2016	2	0	2	Export	124	Canada	CAN	528	Netherlands	NLD								23	CRUDE RUBBER	1	No Quantity							319091			0
S3	2016	2016	2016	2	0	2	Export	124	Canada	CAN	533	Aruba	ABW								23	CRUDE RUBBER	1	No Quantity							346			0
S3	2016	2016	2016	2	0	2	Export	124	Canada	CAN	554	New Zealand	NZL								23	CRUDE RUBBER	1	No Quantity							755			0
S3	2016	2016	2016	2	0	2	Export	124	Canada	CAN	604	Peru	PER								23	CRUDE RUBBER	1	No Quantity							3314			0
S3	2016	2016	2016	2	0	2	Export	124	Canada	CAN	608	Philippines	PHL								23	CRUDE RUBBER	1	No Quantity							88774			0
S3	2016	2016	2016	2	0	2	Export	124	Canada	CAN	616	Poland	POL								23	CRUDE RUBBER	1	No Quantity							227768			0
S3	2016	2016	2016	2	0	2	Export	124	Canada	CAN	642	Romania	ROU								23	CRUDE RUBBER	1	No Quantity							148			0
S3	2016	2016	2016	2	0	2	Export	124	Canada	CAN	643	Russian Federation	RUS								23	CRUDE RUBBER	1	No Quantity							45479			0
S3	2016	2016	2016	2	0	2	Export	124	Canada	CAN	666	Saint Pierre and Miquelon	SPM								23	CRUDE RUBBER	1	No Quantity							101			0
S3	2016	2016	2016	2	0	2	Export	124	Canada	CAN	699	India	IND								23	CRUDE RUBBER	1	No Quantity							2199423			0
S3	2016	2016	2016	2	0	2	Export	124	Canada	CAN	702	Singapore	SGP								23	CRUDE RUBBER	1	No Quantity							62221			0
S3	2016	2016	2016	2	0	2	Export	124	Canada	CAN	704	Viet Nam	VNM								23	CRUDE RUBBER	1	No Quantity							3879537			0
S3	2016	2016	2016	2	0	2	Export	124	Canada	CAN	710	South Africa	ZAF								23	CRUDE RUBBER	1	No Quantity							98			0
S3	2016	2016	2016	2	0	2	Export	124	Canada	CAN	724	Spain	ESP								23	CRUDE RUBBER	1	No Quantity							1074515			0
S3	2016	2016	2016	2	0	2	Export	124	Canada	CAN	740	Suriname	SUR								23	CRUDE RUBBER	1	No Quantity							3556			0
S3	2016	2016	2016	2	0	2	Export	124	Canada	CAN	757	Switzerland	CHE								23	CRUDE RUBBER	1	No Quantity							642			0
S3	2016	2016	2016	2	0	2	Export	124	Canada	CAN	764	Thailand	THA								23	CRUDE RUBBER	1	No Quantity							3966932			0
S3	2016	2016	2016	2	0	2	Export	124	Canada	CAN	784	United Arab Emirates	ARE								23	CRUDE RUBBER	1	No Quantity							15477			0
S3	2016	2016	2016	2	0	2	Export	124	Canada	CAN	792	Turkey	TUR								23	CRUDE RUBBER	1	No Quantity							906126			0
S3	2016	2016	2016	2	0	2	Export	124	Canada	CAN	818	Egypt	EGY								23	CRUDE RUBBER	1	No Quantity							151849			0
S3	2016	2016	2016	2	0	2	Export	124	Canada	CAN	826	United Kingdom	GBR								23	CRUDE RUBBER	1	No Quantity							27243			0
S3	2016	2016	2016	2	0	2	Export	124	Canada	CAN	842	USA	USA								23	CRUDE RUBBER	1	No Quantity							144834943			0
S3	2016	2016	2016	2	0	2	Export	124	Canada	CAN	854	Burkina Faso	BFA								23	CRUDE RUBBER	1	No Quantity							35632			0
S3	2016	2016	2016	2	0	2	Export	124	Canada	CAN	862	Venezuela	VEN								23	CRUDE RUBBER	1	No Quantity							545460			0
S3	2016	2016	2016	2	0	2	Export	124	Canada	CAN	894	Zambia	ZMB								23	CRUDE RUBBER	1	No Quantity							2786			0
S3	2016	2016	2016	2	0	2	Export	124	Canada	CAN	0	World	WLD								24	CORK AND WOOD	1	No Quantity							9056775463			0
S3	2016	2016	2016	2	0	2	Export	124	Canada	CAN	12	Algeria	DZA								24	CORK AND WOOD	1	No Quantity							164423			0
S3	2016	2016	2016	2	0	2	Export	124	Canada	CAN	16	American Samoa	ASM								24	CORK AND WOOD	1	No Quantity							564447			0
S3	2016	2016	2016	2	0	2	Export	124	Canada	CAN	28	Antigua and Barbuda	ATG								24	CORK AND WOOD	1	No Quantity							91861			0
S3	2016	2016	2016	2	0	2	Export	124	Canada	CAN	32	Argentina	ARG								24	CORK AND WOOD	1	No Quantity							141100			0
S3	2016	2016	2016	2	0	2	Export	124	Canada	CAN	36	Australia	AUS								24	CORK AND WOOD	1	No Quantity							35568477			0
S3	2016	2016	2016	2	0	2	Export	124	Canada	CAN	40	Austria	AUT								24	CORK AND WOOD	1	No Quantity							1406211			0
S3	2016	2016	2016	2	0	2	Export	124	Canada	CAN	44	Bahamas	BHS								24	CORK AND WOOD	1	No Quantity							108867			0
S3	2016	2016	2016	2	0	2	Export	124	Canada	CAN	48	Bahrain	BHR								24	CORK AND WOOD	1	No Quantity							1131882			0
S3	2016	2016	2016	2	0	2	Export	124	Canada	CAN	50	Bangladesh	BGD								24	CORK AND WOOD	1	No Quantity							1558501			0
S3	2016	2016	2016	2	0	2	Export	124	Canada	CAN	52	Barbados	BRB								24	CORK AND WOOD	1	No Quantity							214914			0
S3	2016	2016	2016	2	0	2	Export	124	Canada	CAN	56	Belgium	BEL								24	CORK AND WOOD	1	No Quantity							50520618			0
S3	2016	2016	2016	2	0	2	Export	124	Canada	CAN	60	Bermuda	BMU								24	CORK AND WOOD	1	No Quantity							365222			0
S3	2016	2016	2016	2	0	2	Export	124	Canada	CAN	76	Brazil	BRA								24	CORK AND WOOD	1	No Quantity							36052			0
S3	2016	2016	2016	2	0	2	Export	124	Canada	CAN	92	Br. Virgin Isds	VGB								24	CORK AND WOOD	1	No Quantity							22239			0
S3	2016	2016	2016	2	0	2	Export	124	Canada	CAN	100	Bulgaria	BGR								24	CORK AND WOOD	1	No Quantity							175478			0
S3	2016	2016	2016	2	0	2	Export	124	Canada	CAN	104	Myanmar	MMR								24	CORK AND WOOD	1	No Quantity							16373			0
S3	2016	2016	2016	2	0	2	Export	124	Canada	CAN	116	Cambodia	KHM								24	CORK AND WOOD	1	No Quantity							15672			0
S3	2016	2016	2016	2	0	2	Export	124	Canada	CAN	136	Cayman Isds	CYM								24	CORK AND WOOD	1	No Quantity							5572			0
S3	2016	2016	2016	2	0	2	Export	124	Canada	CAN	144	Sri Lanka	LKA								24	CORK AND WOOD	1	No Quantity							28714			0
S3	2016	2016	2016	2	0	2	Export	124	Canada	CAN	152	Chile	CHL								24	CORK AND WOOD	1	No Quantity							939904			0
S3	2016	2016	2016	2	0	2	Export	124	Canada	CAN	156	China	CHN								24	CORK AND WOOD	1	No Quantity							1163666088			0
S3	2016	2016	2016	2	0	2	Export	124	Canada	CAN	170	Colombia	COL								24	CORK AND WOOD	1	No Quantity							282577			0
S3	2016	2016	2016	2	0	2	Export	124	Canada	CAN	188	Costa Rica	CRI								24	CORK AND WOOD	1	No Quantity							19241			0
S3	2016	2016	2016	2	0	2	Export	124	Canada	CAN	191	Croatia	HRV								24	CORK AND WOOD	1	No Quantity							74729			0
S3	2016	2016	2016	2	0	2	Export	124	Canada	CAN	192	Cuba	CUB								24	CORK AND WOOD	1	No Quantity							360188			0
S3	2016	2016	2016	2	0	2	Export	124	Canada	CAN	196	Cyprus	CYP								24	CORK AND WOOD	1	No Quantity							179925			0
S3	2016	2016	2016	2	0	2	Export	124	Canada	CAN	203	Czechia	CZE								24	CORK AND WOOD	1	No Quantity							1260167			0
S3	2016	2016	2016	2	0	2	Export	124	Canada	CAN	208	Denmark	DNK								24	CORK AND WOOD	1	No Quantity							4280060			0
S3	2016	2016	2016	2	0	2	Export	124	Canada	CAN	212	Dominica	DMA								24	CORK AND WOOD	1	No Quantity							170344			0
S3	2016	2016	2016	2	0	2	Export	124	Canada	CAN	214	Dominican Rep.	DOM								24	CORK AND WOOD	1	No Quantity							626118			0
S3	2016	2016	2016	2	0	2	Export	124	Canada	CAN	218	Ecuador	ECU								24	CORK AND WOOD	1	No Quantity							88413			0
S3	2016	2016	2016	2	0	2	Export	124	Canada	CAN	222	El Salvador	SLV								24	CORK AND WOOD	1	No Quantity							1686330			0
S3	2016	2016	2016	2	0	2	Export	124	Canada	CAN	233	Estonia	EST								24	CORK AND WOOD	1	No Quantity							736967			0
S3	2016	2016	2016	2	0	2	Export	124	Canada	CAN	246	Finland	FIN								24	CORK AND WOOD	1	No Quantity							287579			0
S3	2016	2016	2016	2	0	2	Export	124	Canada	CAN	251	France	FRA								24	CORK AND WOOD	1	No Quantity							13935500			0
S3	2016	2016	2016	2	0	2	Export	124	Canada	CAN	258	French Polynesia	PYF								24	CORK AND WOOD	1	No Quantity							2313224			0
S3	2016	2016	2016	2	0	2	Export	124	Canada	CAN	276	Germany	DEU								24	CORK AND WOOD	1	No Quantity							16734276			0
S3	2016	2016	2016	2	0	2	Export	124	Canada	CAN	288	Ghana	GHA								24	CORK AND WOOD	1	No Quantity							42387			0
S3	2016	2016	2016	2	0	2	Export	124	Canada	CAN	300	Greece	GRC								24	CORK AND WOOD	1	No Quantity							291760			0
S3	2016	2016	2016	2	0	2	Export	124	Canada	CAN	304	Greenland	GRL								24	CORK AND WOOD	1	No Quantity							4736			0
S3	2016	2016	2016	2	0	2	Export	124	Canada	CAN	308	Grenada	GRD								24	CORK AND WOOD	1	No Quantity							17088			0
S3	2016	2016	2016	2	0	2	Export	124	Canada	CAN	320	Guatemala	GTM								24	CORK AND WOOD	1	No Quantity							48882			0
S3	2016	2016	2016	2	0	2	Export	124	Canada	CAN	332	Haiti	HTI								24	CORK AND WOOD	1	No Quantity							16608			0
S3	2016	2016	2016	2	0	2	Export	124	Canada	CAN	344	China, Hong Kong SAR	HKG								24	CORK AND WOOD	1	No Quantity							20026869			0
S3	2016	2016	2016	2	0	2	Export	124	Canada	CAN	348	Hungary	HUN								24	CORK AND WOOD	1	No Quantity							2421			0
S3	2016	2016	2016	2	0	2	Export	124	Canada	CAN	352	Iceland	ISL								24	CORK AND WOOD	1	No Quantity							1609968			0
S3	2016	2016	2016	2	0	2	Export	124	Canada	CAN	360	Indonesia	IDN								24	CORK AND WOOD	1	No Quantity							6186011			0
S3	2016	2016	2016	2	0	2	Export	124	Canada	CAN	364	Iran	IRN								24	CORK AND WOOD	1	No Quantity							21412			0
S3	2016	2016	2016	2	0	2	Export	124	Canada	CAN	368	Iraq	IRQ								24	CORK AND WOOD	1	No Quantity							4134652			0
S3	2016	2016	2016	2	0	2	Export	124	Canada	CAN	372	Ireland	IRL								24	CORK AND WOOD	1	No Quantity							2351122			0
S3	2016	2016	2016	2	0	2	Export	124	Canada	CAN	376	Israel	ISR								24	CORK AND WOOD	1	No Quantity							1094102			0
S3	2016	2016	2016	2	0	2	Export	124	Canada	CAN	381	Italy	ITA								24	CORK AND WOOD	1	No Quantity							16056072			0
S3	2016	2016	2016	2	0	2	Export	124	Canada	CAN	388	Jamaica	JAM								24	CORK AND WOOD	1	No Quantity							95810			0
S3	2016	2016	2016	2	0	2	Export	124	Canada	CAN	392	Japan	JPN								24	CORK AND WOOD	1	No Quantity							799994614			0
S3	2016	2016	2016	2	0	2	Export	124	Canada	CAN	400	Jordan	JOR								24	CORK AND WOOD	1	No Quantity							4272595			0
S3	2016	2016	2016	2	0	2	Export	124	Canada	CAN	404	Kenya	KEN								24	CORK AND WOOD	1	No Quantity							1782			0
S3	2016	2016	2016	2	0	2	Export	124	Canada	CAN	410	Rep. of Korea	KOR								24	CORK AND WOOD	1	No Quantity							139304031			0
S3	2016	2016	2016	2	0	2	Export	124	Canada	CAN	414	Kuwait	KWT								24	CORK AND WOOD	1	No Quantity							1443372			0
S3	2016	2016	2016	2	0	2	Export	124	Canada	CAN	418	Lao People's Dem. Rep.	LAO								24	CORK AND WOOD	1	No Quantity							60			0
S3	2016	2016	2016	2	0	2	Export	124	Canada	CAN	422	Lebanon	LBN								24	CORK AND WOOD	1	No Quantity							2256381			0
S3	2016	2016	2016	2	0	2	Export	124	Canada	CAN	428	Latvia	LVA								24	CORK AND WOOD	1	No Quantity							139441			0
S3	2016	2016	2016	2	0	2	Export	124	Canada	CAN	440	Lithuania	LTU								24	CORK AND WOOD	1	No Quantity							1383477			0
S3	2016	2016	2016	2	0	2	Export	124	Canada	CAN	446	China, Macao SAR	MAC								24	CORK AND WOOD	1	No Quantity							18788			0
S3	2016	2016	2016	2	0	2	Export	124	Canada	CAN	458	Malaysia	MYS								24	CORK AND WOOD	1	No Quantity							2560515			0
S3	2016	2016	2016	2	0	2	Export	124	Canada	CAN	462	Maldives	MDV								24	CORK AND WOOD	1	No Quantity							16629			0
S3	2016	2016	2016	2	0	2	Export	124	Canada	CAN	470	Malta	MLT								24	CORK AND WOOD	1	No Quantity							1170			0
S3	2016	2016	2016	2	0	2	Export	124	Canada	CAN	480	Mauritius	MUS								24	CORK AND WOOD	1	No Quantity							24432			0
S3	2016	2016	2016	2	0	2	Export	124	Canada	CAN	484	Mexico	MEX								24	CORK AND WOOD	1	No Quantity							10081882			0
S3	2016	2016	2016	2	0	2	Export	124	Canada	CAN	490	Other Asia, nes									24	CORK AND WOOD	1	No Quantity							65198311			0
S3	2016	2016	2016	2	0	2	Export	124	Canada	CAN	504	Morocco	MAR								24	CORK AND WOOD	1	No Quantity							1742861			0
S3	2016	2016	2016	2	0	2	Export	124	Canada	CAN	512	Oman	OMN								24	CORK AND WOOD	1	No Quantity							656353			0
S3	2016	2016	2016	2	0	2	Export	124	Canada	CAN	528	Netherlands	NLD								24	CORK AND WOOD	1	No Quantity							18637373			0
S3	2016	2016	2016	2	0	2	Export	124	Canada	CAN	533	Aruba	ABW								24	CORK AND WOOD	1	No Quantity							7134			0
S3	2016	2016	2016	2	0	2	Export	124	Canada	CAN	554	New Zealand	NZL								24	CORK AND WOOD	1	No Quantity							36048463			0
S3	2016	2016	2016	2	0	2	Export	124	Canada	CAN	558	Nicaragua	NIC								24	CORK AND WOOD	1	No Quantity							49405			0
S3	2016	2016	2016	2	0	2	Export	124	Canada	CAN	579	Norway	NOR								24	CORK AND WOOD	1	No Quantity							1035690			0
S3	2016	2016	2016	2	0	2	Export	124	Canada	CAN	581	United States Minor Outlying Islands	UMI								24	CORK AND WOOD	1	No Quantity							242309			0
S3	2016	2016	2016	2	0	2	Export	124	Canada	CAN	586	Pakistan	PAK								24	CORK AND WOOD	1	No Quantity							30470518			0
S3	2016	2016	2016	2	0	2	Export	124	Canada	CAN	591	Panama	PAN								24	CORK AND WOOD	1	No Quantity							604741			0
S3	2016	2016	2016	2	0	2	Export	124	Canada	CAN	600	Paraguay	PRY								24	CORK AND WOOD	1	No Quantity							259189			0
S3	2016	2016	2016	2	0	2	Export	124	Canada	CAN	604	Peru	PER								24	CORK AND WOOD	1	No Quantity							121504			0
S3	2016	2016	2016	2	0	2	Export	124	Canada	CAN	608	Philippines	PHL								24	CORK AND WOOD	1	No Quantity							78050881			0
S3	2016	2016	2016	2	0	2	Export	124	Canada	CAN	616	Poland	POL								24	CORK AND WOOD	1	No Quantity							556723			0
S3	2016	2016	2016	2	0	2	Export	124	Canada	CAN	620	Portugal	PRT								24	CORK AND WOOD	1	No Quantity							1166151			0
S3	2016	2016	2016	2	0	2	Export	124	Canada	CAN	634	Qatar	QAT								24	CORK AND WOOD	1	No Quantity							899568			0
S3	2016	2016	2016	2	0	2	Export	124	Canada	CAN	642	Romania	ROU								24	CORK AND WOOD	1	No Quantity							226566			0
S3	2016	2016	2016	2	0	2	Export	124	Canada	CAN	643	Russian Federation	RUS								24	CORK AND WOOD	1	No Quantity							31117			0
S3	2016	2016	2016	2	0	2	Export	124	Canada	CAN	659	Saint Kitts and Nevis	KNA								24	CORK AND WOOD	1	No Quantity							26014			0
S3	2016	2016	2016	2	0	2	Export	124	Canada	CAN	660	Anguilla	AIA								24	CORK AND WOOD	1	No Quantity							167709			0
S3	2016	2016	2016	2	0	2	Export	124	Canada	CAN	662	Saint Lucia	LCA								24	CORK AND WOOD	1	No Quantity							8827			0
S3	2016	2016	2016	2	0	2	Export	124	Canada	CAN	666	Saint Pierre and Miquelon	SPM								24	CORK AND WOOD	1	No Quantity							563475			0
S3	2016	2016	2016	2	0	2	Export	124	Canada	CAN	682	Saudi Arabia	SAU								24	CORK AND WOOD	1	No Quantity							13185713			0
S3	2016	2016	2016	2	0	2	Export	124	Canada	CAN	688	Serbia	SRB								24	CORK AND WOOD	1	No Quantity							38127			0
S3	2016	2016	2016	2	0	2	Export	124	Canada	CAN	699	India	IND								24	CORK AND WOOD	1	No Quantity							4792491			0
S3	2016	2016	2016	2	0	2	Export	124	Canada	CAN	702	Singapore	SGP								24	CORK AND WOOD	1	No Quantity							609362			0
S3	2016	2016	2016	2	0	2	Export	124	Canada	CAN	703	Slovakia	SVK								24	CORK AND WOOD	1	No Quantity							58343			0
S3	2016	2016	2016	2	0	2	Export	124	Canada	CAN	704	Viet Nam	VNM								24	CORK AND WOOD	1	No Quantity							7001190			0
S3	2016	2016	2016	2	0	2	Export	124	Canada	CAN	710	South Africa	ZAF								24	CORK AND WOOD	1	No Quantity							260505			0
S3	2016	2016	2016	2	0	2	Export	124	Canada	CAN	724	Spain	ESP								24	CORK AND WOOD	1	No Quantity							1872689			0
S3	2016	2016	2016	2	0	2	Export	124	Canada	CAN	752	Sweden	SWE								24	CORK AND WOOD	1	No Quantity							3677413			0
S3	2016	2016	2016	2	0	2	Export	124	Canada	CAN	757	Switzerland	CHE								24	CORK AND WOOD	1	No Quantity							799181			0
S3	2016	2016	2016	2	0	2	Export	124	Canada	CAN	760	Syria	SYR								24	CORK AND WOOD	1	No Quantity							835174			0
S3	2016	2016	2016	2	0	2	Export	124	Canada	CAN	764	Thailand	THA								24	CORK AND WOOD	1	No Quantity							6250233			0
S3	2016	2016	2016	2	0	2	Export	124	Canada	CAN	780	Trinidad and Tobago	TTO								24	CORK AND WOOD	1	No Quantity							969615			0
S3	2016	2016	2016	2	0	2	Export	124	Canada	CAN	784	United Arab Emirates	ARE								24	CORK AND WOOD	1	No Quantity							10905802			0
S3	2016	2016	2016	2	0	2	Export	124	Canada	CAN	792	Turkey	TUR								24	CORK AND WOOD	1	No Quantity							20153738			0
S3	2016	2016	2016	2	0	2	Export	124	Canada	CAN	796	Turks and Caicos Isds	TCA								24	CORK AND WOOD	1	No Quantity							18433			0
S3	2016	2016	2016	2	0	2	Export	124	Canada	CAN	818	Egypt	EGY								24	CORK AND WOOD	1	No Quantity							1728010			0
S3	2016	2016	2016	2	0	2	Export	124	Canada	CAN	826	United Kingdom	GBR								24	CORK AND WOOD	1	No Quantity							264290439			0
S3	2016	2016	2016	2	0	2	Export	124	Canada	CAN	842	USA	USA								24	CORK AND WOOD	1	No Quantity							6169040157			0
S3	2016	2016	2016	2	0	2	Export	124	Canada	CAN	858	Uruguay	URY								24	CORK AND WOOD	1	No Quantity							240494			0
S3	2016	2016	2016	2	0	2	Export	124	Canada	CAN	862	Venezuela	VEN								24	CORK AND WOOD	1	No Quantity							148			0
S3	2016	2016	2016	2	0	2	Export	124	Canada	CAN	0	World	WLD								25	PULP AND WASTE PAPER	1	No Quantity							5747258295			0
S3	2016	2016	2016	2	0	2	Export	124	Canada	CAN	8	Albania	ALB								25	PULP AND WASTE PAPER	1	No Quantity							49112			0
S3	2016	2016	2016	2	0	2	Export	124	Canada	CAN	36	Australia	AUS								25	PULP AND WASTE PAPER	1	No Quantity							21822713			0
S3	2016	2016	2016	2	0	2	Export	124	Canada	CAN	50	Bangladesh	BGD								25	PULP AND WASTE PAPER	1	No Quantity							4061031			0
S3	2016	2016	2016	2	0	2	Export	124	Canada	CAN	56	Belgium	BEL								25	PULP AND WASTE PAPER	1	No Quantity							920927			0
S3	2016	2016	2016	2	0	2	Export	124	Canada	CAN	76	Brazil	BRA								25	PULP AND WASTE PAPER	1	No Quantity							3748445			0
S3	2016	2016	2016	2	0	2	Export	124	Canada	CAN	144	Sri Lanka	LKA								25	PULP AND WASTE PAPER	1	No Quantity							15576			0
S3	2016	2016	2016	2	0	2	Export	124	Canada	CAN	152	Chile	CHL								25	PULP AND WASTE PAPER	1	No Quantity							113221			0
S3	2016	2016	2016	2	0	2	Export	124	Canada	CAN	156	China	CHN								25	PULP AND WASTE PAPER	1	No Quantity							2414584829			0
S3	2016	2016	2016	2	0	2	Export	124	Canada	CAN	162	Christmas Isds	CXR								25	PULP AND WASTE PAPER	1	No Quantity							20758			0
S3	2016	2016	2016	2	0	2	Export	124	Canada	CAN	170	Colombia	COL								25	PULP AND WASTE PAPER	1	No Quantity							4191962			0
S3	2016	2016	2016	2	0	2	Export	124	Canada	CAN	192	Cuba	CUB								25	PULP AND WASTE PAPER	1	No Quantity							368928			0
S3	2016	2016	2016	2	0	2	Export	124	Canada	CAN	208	Denmark	DNK								25	PULP AND WASTE PAPER	1	No Quantity							19577			0
S3	2016	2016	2016	2	0	2	Export	124	Canada	CAN	214	Dominican Rep.	DOM								25	PULP AND WASTE PAPER	1	No Quantity							999728			0
S3	2016	2016	2016	2	0	2	Export	124	Canada	CAN	218	Ecuador	ECU								25	PULP AND WASTE PAPER	1	No Quantity							156			0
S3	2016	2016	2016	2	0	2	Export	124	Canada	CAN	222	El Salvador	SLV								25	PULP AND WASTE PAPER	1	No Quantity							120504			0
S3	2016	2016	2016	2	0	2	Export	124	Canada	CAN	246	Finland	FIN								25	PULP AND WASTE PAPER	1	No Quantity							2076289			0
S3	2016	2016	2016	2	0	2	Export	124	Canada	CAN	251	France	FRA								25	PULP AND WASTE PAPER	1	No Quantity							18812541			0
S3	2016	2016	2016	2	0	2	Export	124	Canada	CAN	276	Germany	DEU								25	PULP AND WASTE PAPER	1	No Quantity							50885103			0
S3	2016	2016	2016	2	0	2	Export	124	Canada	CAN	320	Guatemala	GTM								25	PULP AND WASTE PAPER	1	No Quantity							238809			0
S3	2016	2016	2016	2	0	2	Export	124	Canada	CAN	332	Haiti	HTI								25	PULP AND WASTE PAPER	1	No Quantity							501470			0
S3	2016	2016	2016	2	0	2	Export	124	Canada	CAN	344	China, Hong Kong SAR	HKG								25	PULP AND WASTE PAPER	1	No Quantity							11329641			0
S3	2016	2016	2016	2	0	2	Export	124	Canada	CAN	360	Indonesia	IDN								25	PULP AND WASTE PAPER	1	No Quantity							293582173			0
S3	2016	2016	2016	2	0	2	Export	124	Canada	CAN	372	Ireland	IRL								25	PULP AND WASTE PAPER	1	No Quantity							7516404			0
S3	2016	2016	2016	2	0	2	Export	124	Canada	CAN	376	Israel	ISR								25	PULP AND WASTE PAPER	1	No Quantity							1223350			0
S3	2016	2016	2016	2	0	2	Export	124	Canada	CAN	381	Italy	ITA								25	PULP AND WASTE PAPER	1	No Quantity							49675217			0
S3	2016	2016	2016	2	0	2	Export	124	Canada	CAN	388	Jamaica	JAM								25	PULP AND WASTE PAPER	1	No Quantity							27595			0
S3	2016	2016	2016	2	0	2	Export	124	Canada	CAN	392	Japan	JPN								25	PULP AND WASTE PAPER	1	No Quantity							230171805			0
S3	2016	2016	2016	2	0	2	Export	124	Canada	CAN	400	Jordan	JOR								25	PULP AND WASTE PAPER	1	No Quantity							21432			0
S3	2016	2016	2016	2	0	2	Export	124	Canada	CAN	410	Rep. of Korea	KOR								25	PULP AND WASTE PAPER	1	No Quantity							202273726			0
S3	2016	2016	2016	2	0	2	Export	124	Canada	CAN	422	Lebanon	LBN								25	PULP AND WASTE PAPER	1	No Quantity							7690			0
S3	2016	2016	2016	2	0	2	Export	124	Canada	CAN	458	Malaysia	MYS								25	PULP AND WASTE PAPER	1	No Quantity							8385348			0
S3	2016	2016	2016	2	0	2	Export	124	Canada	CAN	470	Malta	MLT								25	PULP AND WASTE PAPER	1	No Quantity							64			0
S3	2016	2016	2016	2	0	2	Export	124	Canada	CAN	484	Mexico	MEX								25	PULP AND WASTE PAPER	1	No Quantity							45249835			0
S3	2016	2016	2016	2	0	2	Export	124	Canada	CAN	490	Other Asia, nes									25	PULP AND WASTE PAPER	1	No Quantity							95187186			0
S3	2016	2016	2016	2	0	2	Export	124	Canada	CAN	528	Netherlands	NLD								25	PULP AND WASTE PAPER	1	No Quantity							31589727			0
S3	2016	2016	2016	2	0	2	Export	124	Canada	CAN	554	New Zealand	NZL								25	PULP AND WASTE PAPER	1	No Quantity							3118364			0
S3	2016	2016	2016	2	0	2	Export	124	Canada	CAN	566	Nigeria	NGA								25	PULP AND WASTE PAPER	1	No Quantity							53882			0
S3	2016	2016	2016	2	0	2	Export	124	Canada	CAN	586	Pakistan	PAK								25	PULP AND WASTE PAPER	1	No Quantity							10691489			0
S3	2016	2016	2016	2	0	2	Export	124	Canada	CAN	591	Panama	PAN								25	PULP AND WASTE PAPER	1	No Quantity							35			0
S3	2016	2016	2016	2	0	2	Export	124	Canada	CAN	600	Paraguay	PRY								25	PULP AND WASTE PAPER	1	No Quantity							150			0
S3	2016	2016	2016	2	0	2	Export	124	Canada	CAN	604	Peru	PER								25	PULP AND WASTE PAPER	1	No Quantity							365			0
S3	2016	2016	2016	2	0	2	Export	124	Canada	CAN	608	Philippines	PHL								25	PULP AND WASTE PAPER	1	No Quantity							28258			0
S3	2016	2016	2016	2	0	2	Export	124	Canada	CAN	616	Poland	POL								25	PULP AND WASTE PAPER	1	No Quantity							1858833			0
S3	2016	2016	2016	2	0	2	Export	124	Canada	CAN	620	Portugal	PRT								25	PULP AND WASTE PAPER	1	No Quantity							1419			0
S3	2016	2016	2016	2	0	2	Export	124	Canada	CAN	682	Saudi Arabia	SAU								25	PULP AND WASTE PAPER	1	No Quantity							1868768			0
S3	2016	2016	2016	2	0	2	Export	124	Canada	CAN	688	Serbia	SRB								25	PULP AND WASTE PAPER	1	No Quantity							1027749			0
S3	2016	2016	2016	2	0	2	Export	124	Canada	CAN	699	India	IND								25	PULP AND WASTE PAPER	1	No Quantity							154069310			0
S3	2016	2016	2016	2	0	2	Export	124	Canada	CAN	702	Singapore	SGP								25	PULP AND WASTE PAPER	1	No Quantity							11579864			0
S3	2016	2016	2016	2	0	2	Export	124	Canada	CAN	704	Viet Nam	VNM								25	PULP AND WASTE PAPER	1	No Quantity							6213517			0
S3	2016	2016	2016	2	0	2	Export	124	Canada	CAN	705	Slovenia	SVN								25	PULP AND WASTE PAPER	1	No Quantity							12400			0
S3	2016	2016	2016	2	0	2	Export	124	Canada	CAN	710	South Africa	ZAF								25	PULP AND WASTE PAPER	1	No Quantity							24922			0
S3	2016	2016	2016	2	0	2	Export	124	Canada	CAN	724	Spain	ESP								25	PULP AND WASTE PAPER	1	No Quantity							24838022			0
S3	2016	2016	2016	2	0	2	Export	124	Canada	CAN	752	Sweden	SWE								25	PULP AND WASTE PAPER	1	No Quantity							1294577			0
S3	2016	2016	2016	2	0	2	Export	124	Canada	CAN	757	Switzerland	CHE								25	PULP AND WASTE PAPER	1	No Quantity							981495			0
S3	2016	2016	2016	2	0	2	Export	124	Canada	CAN	764	Thailand	THA								25	PULP AND WASTE PAPER	1	No Quantity							107061432			0
S3	2016	2016	2016	2	0	2	Export	124	Canada	CAN	780	Trinidad and Tobago	TTO								25	PULP AND WASTE PAPER	1	No Quantity							941399			0
S3	2016	2016	2016	2	0	2	Export	124	Canada	CAN	784	United Arab Emirates	ARE								25	PULP AND WASTE PAPER	1	No Quantity							1263243			0
S3	2016	2016	2016	2	0	2	Export	124	Canada	CAN	792	Turkey	TUR								25	PULP AND WASTE PAPER	1	No Quantity							12281504			0
S3	2016	2016	2016	2	0	2	Export	124	Canada	CAN	818	Egypt	EGY								25	PULP AND WASTE PAPER	1	No Quantity							595639			0
S3	2016	2016	2016	2	0	2	Export	124	Canada	CAN	826	United Kingdom	GBR								25	PULP AND WASTE PAPER	1	No Quantity							750284			0
S3	2016	2016	2016	2	0	2	Export	124	Canada	CAN	834	United Rep. of Tanzania	TZA								25	PULP AND WASTE PAPER	1	No Quantity							11822			0
S3	2016	2016	2016	2	0	2	Export	124	Canada	CAN	842	USA	USA								25	PULP AND WASTE PAPER	1	No Quantity							1906896109			0
S3	2016	2016	2016	2	0	2	Export	124	Canada	CAN	858	Uruguay	URY								25	PULP AND WASTE PAPER	1	No Quantity							572			0
S3	2016	2016	2016	2	0	2	Export	124	Canada	CAN	0	World	WLD								26	TEXTILE FIBRES	1	No Quantity							160403893			0
S3	2016	2016	2016	2	0	2	Export	124	Canada	CAN	8	Albania	ALB								26	TEXTILE FIBRES	1	No Quantity							14087			0
S3	2016	2016	2016	2	0	2	Export	124	Canada	CAN	24	Angola	AGO								26	TEXTILE FIBRES	1	No Quantity							3668188			0
S3	2016	2016	2016	2	0	2	Export	124	Canada	CAN	32	Argentina	ARG								26	TEXTILE FIBRES	1	No Quantity							3473			0
S3	2016	2016	2016	2	0	2	Export	124	Canada	CAN	36	Australia	AUS								26	TEXTILE FIBRES	1	No Quantity							198137			0
S3	2016	2016	2016	2	0	2	Export	124	Canada	CAN	44	Bahamas	BHS								26	TEXTILE FIBRES	1	No Quantity							117			0
S3	2016	2016	2016	2	0	2	Export	124	Canada	CAN	48	Bahrain	BHR								26	TEXTILE FIBRES	1	No Quantity							143			0
S3	2016	2016	2016	2	0	2	Export	124	Canada	CAN	56	Belgium	BEL								26	TEXTILE FIBRES	1	No Quantity							61116			0
S3	2016	2016	2016	2	0	2	Export	124	Canada	CAN	60	Bermuda	BMU								26	TEXTILE FIBRES	1	No Quantity							50			0
S3	2016	2016	2016	2	0	2	Export	124	Canada	CAN	70	Bosnia Herzegovina	BIH								26	TEXTILE FIBRES	1	No Quantity							260948			0
S3	2016	2016	2016	2	0	2	Export	124	Canada	CAN	72	Botswana	BWA								26	TEXTILE FIBRES	1	No Quantity							10739			0
S3	2016	2016	2016	2	0	2	Export	124	Canada	CAN	76	Brazil	BRA								26	TEXTILE FIBRES	1	No Quantity							18173			0
S3	2016	2016	2016	2	0	2	Export	124	Canada	CAN	84	Belize	BLZ								26	TEXTILE FIBRES	1	No Quantity							42688			0
S3	2016	2016	2016	2	0	2	Export	124	Canada	CAN	100	Bulgaria	BGR								26	TEXTILE FIBRES	1	No Quantity							749745			0
S3	2016	2016	2016	2	0	2	Export	124	Canada	CAN	108	Burundi	BDI								26	TEXTILE FIBRES	1	No Quantity							444034			0
S3	2016	2016	2016	2	0	2	Export	124	Canada	CAN	116	Cambodia	KHM								26	TEXTILE FIBRES	1	No Quantity							795354			0
S3	2016	2016	2016	2	0	2	Export	124	Canada	CAN	120	Cameroon	CMR								26	TEXTILE FIBRES	1	No Quantity							126926			0
S3	2016	2016	2016	2	0	2	Export	124	Canada	CAN	140	Central African Rep.	CAF								26	TEXTILE FIBRES	1	No Quantity							143895			0
S3	2016	2016	2016	2	0	2	Export	124	Canada	CAN	144	Sri Lanka	LKA								26	TEXTILE FIBRES	1	No Quantity							482998			0
S3	2016	2016	2016	2	0	2	Export	124	Canada	CAN	152	Chile	CHL								26	TEXTILE FIBRES	1	No Quantity							2683085			0
S3	2016	2016	2016	2	0	2	Export	124	Canada	CAN	156	China	CHN								26	TEXTILE FIBRES	1	No Quantity							1108720			0
S3	2016	2016	2016	2	0	2	Export	124	Canada	CAN	178	Congo	COG								26	TEXTILE FIBRES	1	No Quantity							1570329			0
S3	2016	2016	2016	2	0	2	Export	124	Canada	CAN	180	Dem. Rep. of the Congo	COD								26	TEXTILE FIBRES	1	No Quantity							5586397			0
S3	2016	2016	2016	2	0	2	Export	124	Canada	CAN	188	Costa Rica	CRI								26	TEXTILE FIBRES	1	No Quantity							791060			0
S3	2016	2016	2016	2	0	2	Export	124	Canada	CAN	191	Croatia	HRV								26	TEXTILE FIBRES	1	No Quantity							8226			0
S3	2016	2016	2016	2	0	2	Export	124	Canada	CAN	192	Cuba	CUB								26	TEXTILE FIBRES	1	No Quantity							2951345			0
S3	2016	2016	2016	2	0	2	Export	124	Canada	CAN	203	Czechia	CZE								26	TEXTILE FIBRES	1	No Quantity							20			0
S3	2016	2016	2016	2	0	2	Export	124	Canada	CAN	204	Benin	BEN								26	TEXTILE FIBRES	1	No Quantity							1557706			0
S3	2016	2016	2016	2	0	2	Export	124	Canada	CAN	208	Denmark	DNK								26	TEXTILE FIBRES	1	No Quantity							20579			0
S3	2016	2016	2016	2	0	2	Export	124	Canada	CAN	214	Dominican Rep.	DOM								26	TEXTILE FIBRES	1	No Quantity							212046			0
S3	2016	2016	2016	2	0	2	Export	124	Canada	CAN	222	El Salvador	SLV								26	TEXTILE FIBRES	1	No Quantity							548279			0
S3	2016	2016	2016	2	0	2	Export	124	Canada	CAN	251	France	FRA								26	TEXTILE FIBRES	1	No Quantity							662113			0
S3	2016	2016	2016	2	0	2	Export	124	Canada	CAN	262	Djibouti	DJI								26	TEXTILE FIBRES	1	No Quantity							70150			0
S3	2016	2016	2016	2	0	2	Export	124	Canada	CAN	266	Gabon	GAB								26	TEXTILE FIBRES	1	No Quantity							31087			0
S3	2016	2016	2016	2	0	2	Export	124	Canada	CAN	268	Georgia	GEO								26	TEXTILE FIBRES	1	No Quantity							22536			0
S3	2016	2016	2016	2	0	2	Export	124	Canada	CAN	270	Gambia	GMB								26	TEXTILE FIBRES	1	No Quantity							131820			0
S3	2016	2016	2016	2	0	2	Export	124	Canada	CAN	276	Germany	DEU								26	TEXTILE FIBRES	1	No Quantity							280611			0
S3	2016	2016	2016	2	0	2	Export	124	Canada	CAN	288	Ghana	GHA								26	TEXTILE FIBRES	1	No Quantity							12439928			0
S3	2016	2016	2016	2	0	2	Export	124	Canada	CAN	292	Gibraltar	GIB								26	TEXTILE FIBRES	1	No Quantity							25667			0
S3	2016	2016	2016	2	0	2	Export	124	Canada	CAN	300	Greece	GRC								26	TEXTILE FIBRES	1	No Quantity							45			0
S3	2016	2016	2016	2	0	2	Export	124	Canada	CAN	304	Greenland	GRL								26	TEXTILE FIBRES	1	No Quantity							54			0
S3	2016	2016	2016	2	0	2	Export	124	Canada	CAN	320	Guatemala	GTM								26	TEXTILE FIBRES	1	No Quantity							434530			0
S3	2016	2016	2016	2	0	2	Export	124	Canada	CAN	324	Guinea	GIN								26	TEXTILE FIBRES	1	No Quantity							2441295			0
S3	2016	2016	2016	2	0	2	Export	124	Canada	CAN	328	Guyana	GUY								26	TEXTILE FIBRES	1	No Quantity							32327			0
S3	2016	2016	2016	2	0	2	Export	124	Canada	CAN	332	Haiti	HTI								26	TEXTILE FIBRES	1	No Quantity							45595			0
S3	2016	2016	2016	2	0	2	Export	124	Canada	CAN	340	Honduras	HND								26	TEXTILE FIBRES	1	No Quantity							910832			0
S3	2016	2016	2016	2	0	2	Export	124	Canada	CAN	344	China, Hong Kong SAR	HKG								26	TEXTILE FIBRES	1	No Quantity							21216			0
S3	2016	2016	2016	2	0	2	Export	124	Canada	CAN	348	Hungary	HUN								26	TEXTILE FIBRES	1	No Quantity							156472			0
S3	2016	2016	2016	2	0	2	Export	124	Canada	CAN	352	Iceland	ISL								26	TEXTILE FIBRES	1	No Quantity							15635			0
S3	2016	2016	2016	2	0	2	Export	124	Canada	CAN	364	Iran	IRN								26	TEXTILE FIBRES	1	No Quantity							15734			0
S3	2016	2016	2016	2	0	2	Export	124	Canada	CAN	368	Iraq	IRQ								26	TEXTILE FIBRES	1	No Quantity							951736			0
S3	2016	2016	2016	2	0	2	Export	124	Canada	CAN	372	Ireland	IRL								26	TEXTILE FIBRES	1	No Quantity							10744			0
S3	2016	2016	2016	2	0	2	Export	124	Canada	CAN	376	Israel	ISR								26	TEXTILE FIBRES	1	No Quantity							101204			0
S3	2016	2016	2016	2	0	2	Export	124	Canada	CAN	381	Italy	ITA								26	TEXTILE FIBRES	1	No Quantity							772668			0
S3	2016	2016	2016	2	0	2	Export	124	Canada	CAN	384	Côte d'Ivoire	CIV								26	TEXTILE FIBRES	1	No Quantity							309174			0
S3	2016	2016	2016	2	0	2	Export	124	Canada	CAN	388	Jamaica	JAM								26	TEXTILE FIBRES	1	No Quantity							13060			0
S3	2016	2016	2016	2	0	2	Export	124	Canada	CAN	392	Japan	JPN								26	TEXTILE FIBRES	1	No Quantity							1876638			0
S3	2016	2016	2016	2	0	2	Export	124	Canada	CAN	398	Kazakhstan	KAZ								26	TEXTILE FIBRES	1	No Quantity							5776			0
S3	2016	2016	2016	2	0	2	Export	124	Canada	CAN	400	Jordan	JOR								26	TEXTILE FIBRES	1	No Quantity							946329			0
S3	2016	2016	2016	2	0	2	Export	124	Canada	CAN	404	Kenya	KEN								26	TEXTILE FIBRES	1	No Quantity							16827424			0
S3	2016	2016	2016	2	0	2	Export	124	Canada	CAN	410	Rep. of Korea	KOR								26	TEXTILE FIBRES	1	No Quantity							338538			0
S3	2016	2016	2016	2	0	2	Export	124	Canada	CAN	414	Kuwait	KWT								26	TEXTILE FIBRES	1	No Quantity							17373			0
S3	2016	2016	2016	2	0	2	Export	124	Canada	CAN	422	Lebanon	LBN								26	TEXTILE FIBRES	1	No Quantity							66295			0
S3	2016	2016	2016	2	0	2	Export	124	Canada	CAN	428	Latvia	LVA								26	TEXTILE FIBRES	1	No Quantity							20156			0
S3	2016	2016	2016	2	0	2	Export	124	Canada	CAN	430	Liberia	LBR								26	TEXTILE FIBRES	1	No Quantity							722320			0
S3	2016	2016	2016	2	0	2	Export	124	Canada	CAN	434	Libya	LBY								26	TEXTILE FIBRES	1	No Quantity							36452			0
S3	2016	2016	2016	2	0	2	Export	124	Canada	CAN	440	Lithuania	LTU								26	TEXTILE FIBRES	1	No Quantity							691824			0
S3	2016	2016	2016	2	0	2	Export	124	Canada	CAN	450	Madagascar	MDG								26	TEXTILE FIBRES	1	No Quantity							1029154			0
S3	2016	2016	2016	2	0	2	Export	124	Canada	CAN	454	Malawi	MWI								26	TEXTILE FIBRES	1	No Quantity							877100			0
S3	2016	2016	2016	2	0	2	Export	124	Canada	CAN	458	Malaysia	MYS								26	TEXTILE FIBRES	1	No Quantity							86841			0
S3	2016	2016	2016	2	0	2	Export	124	Canada	CAN	466	Mali	MLI								26	TEXTILE FIBRES	1	No Quantity							216122			0
S3	2016	2016	2016	2	0	2	Export	124	Canada	CAN	478	Mauritania	MRT								26	TEXTILE FIBRES	1	No Quantity							145227			0
S3	2016	2016	2016	2	0	2	Export	124	Canada	CAN	484	Mexico	MEX								26	TEXTILE FIBRES	1	No Quantity							1704872			0
S3	2016	2016	2016	2	0	2	Export	124	Canada	CAN	490	Other Asia, nes									26	TEXTILE FIBRES	1	No Quantity							111534			0
S3	2016	2016	2016	2	0	2	Export	124	Canada	CAN	499	Montenegro	MNE								26	TEXTILE FIBRES	1	No Quantity							85734			0
S3	2016	2016	2016	2	0	2	Export	124	Canada	CAN	508	Mozambique	MOZ								26	TEXTILE FIBRES	1	No Quantity							1410045			0
S3	2016	2016	2016	2	0	2	Export	124	Canada	CAN	512	Oman	OMN								26	TEXTILE FIBRES	1	No Quantity							4634			0
S3	2016	2016	2016	2	0	2	Export	124	Canada	CAN	528	Netherlands	NLD								26	TEXTILE FIBRES	1	No Quantity							359230			0
S3	2016	2016	2016	2	0	2	Export	124	Canada	CAN	531	Curaçao	CUW								26	TEXTILE FIBRES	1	No Quantity							462			0
S3	2016	2016	2016	2	0	2	Export	124	Canada	CAN	554	New Zealand	NZL								26	TEXTILE FIBRES	1	No Quantity							1524			0
S3	2016	2016	2016	2	0	2	Export	124	Canada	CAN	558	Nicaragua	NIC								26	TEXTILE FIBRES	1	No Quantity							4804039			0
S3	2016	2016	2016	2	0	2	Export	124	Canada	CAN	562	Niger	NER								26	TEXTILE FIBRES	1	No Quantity							298296			0
S3	2016	2016	2016	2	0	2	Export	124	Canada	CAN	566	Nigeria	NGA								26	TEXTILE FIBRES	1	No Quantity							1062200			0
S3	2016	2016	2016	2	0	2	Export	124	Canada	CAN	579	Norway	NOR								26	TEXTILE FIBRES	1	No Quantity							6929			0
S3	2016	2016	2016	2	0	2	Export	124	Canada	CAN	586	Pakistan	PAK								26	TEXTILE FIBRES	1	No Quantity							7384546			0
S3	2016	2016	2016	2	0	2	Export	124	Canada	CAN	591	Panama	PAN								26	TEXTILE FIBRES	1	No Quantity							17023			0
S3	2016	2016	2016	2	0	2	Export	124	Canada	CAN	600	Paraguay	PRY								26	TEXTILE FIBRES	1	No Quantity							61149			0
S3	2016	2016	2016	2	0	2	Export	124	Canada	CAN	604	Peru	PER								26	TEXTILE FIBRES	1	No Quantity							31419			0
S3	2016	2016	2016	2	0	2	Export	124	Canada	CAN	608	Philippines	PHL								26	TEXTILE FIBRES	1	No Quantity							3044386			0
S3	2016	2016	2016	2	0	2	Export	124	Canada	CAN	616	Poland	POL								26	TEXTILE FIBRES	1	No Quantity							195868			0
S3	2016	2016	2016	2	0	2	Export	124	Canada	CAN	624	Guinea-Bissau	GNB								26	TEXTILE FIBRES	1	No Quantity							28125			0
S3	2016	2016	2016	2	0	2	Export	124	Canada	CAN	642	Romania	ROU								26	TEXTILE FIBRES	1	No Quantity							843326			0
S3	2016	2016	2016	2	0	2	Export	124	Canada	CAN	643	Russian Federation	RUS								26	TEXTILE FIBRES	1	No Quantity							476969			0
S3	2016	2016	2016	2	0	2	Export	124	Canada	CAN	646	Rwanda	RWA								26	TEXTILE FIBRES	1	No Quantity							49825			0
S3	2016	2016	2016	2	0	2	Export	124	Canada	CAN	659	Saint Kitts and Nevis	KNA								26	TEXTILE FIBRES	1	No Quantity							2275			0
S3	2016	2016	2016	2	0	2	Export	124	Canada	CAN	666	Saint Pierre and Miquelon	SPM								26	TEXTILE FIBRES	1	No Quantity							2435			0
S3	2016	2016	2016	2	0	2	Export	124	Canada	CAN	682	Saudi Arabia	SAU								26	TEXTILE FIBRES	1	No Quantity							2916			0
S3	2016	2016	2016	2	0	2	Export	124	Canada	CAN	686	Senegal	SEN								26	TEXTILE FIBRES	1	No Quantity							1114018			0
S3	2016	2016	2016	2	0	2	Export	124	Canada	CAN	688	Serbia	SRB								26	TEXTILE FIBRES	1	No Quantity							117714			0
S3	2016	2016	2016	2	0	2	Export	124	Canada	CAN	694	Sierra Leone	SLE								26	TEXTILE FIBRES	1	No Quantity							2618382			0
S3	2016	2016	2016	2	0	2	Export	124	Canada	CAN	699	India	IND								26	TEXTILE FIBRES	1	No Quantity							10533407			0
S3	2016	2016	2016	2	0	2	Export	124	Canada	CAN	704	Viet Nam	VNM								26	TEXTILE FIBRES	1	No Quantity							245790			0
S3	2016	2016	2016	2	0	2	Export	124	Canada	CAN	705	Slovenia	SVN								26	TEXTILE FIBRES	1	No Quantity							9915			0
S3	2016	2016	2016	2	0	2	Export	124	Canada	CAN	706	Somalia	SOM								26	TEXTILE FIBRES	1	No Quantity							155297			0
S3	2016	2016	2016	2	0	2	Export	124	Canada	CAN	710	South Africa	ZAF								26	TEXTILE FIBRES	1	No Quantity							250949			0
S3	2016	2016	2016	2	0	2	Export	124	Canada	CAN	716	Zimbabwe	ZWE								26	TEXTILE FIBRES	1	No Quantity							717			0
S3	2016	2016	2016	2	0	2	Export	124	Canada	CAN	724	Spain	ESP								26	TEXTILE FIBRES	1	No Quantity							52733			0
S3	2016	2016	2016	2	0	2	Export	124	Canada	CAN	728	South Sudan	SSD								26	TEXTILE FIBRES	1	No Quantity							71246			0
S3	2016	2016	2016	2	0	2	Export	124	Canada	CAN	752	Sweden	SWE								26	TEXTILE FIBRES	1	No Quantity							394			0
S3	2016	2016	2016	2	0	2	Export	124	Canada	CAN	757	Switzerland	CHE								26	TEXTILE FIBRES	1	No Quantity							377			0
S3	2016	2016	2016	2	0	2	Export	124	Canada	CAN	764	Thailand	THA								26	TEXTILE FIBRES	1	No Quantity							585334			0
S3	2016	2016	2016	2	0	2	Export	124	Canada	CAN	768	Togo	TGO								26	TEXTILE FIBRES	1	No Quantity							374459			0
S3	2016	2016	2016	2	0	2	Export	124	Canada	CAN	780	Trinidad and Tobago	TTO								26	TEXTILE FIBRES	1	No Quantity							7186			0
S3	2016	2016	2016	2	0	2	Export	124	Canada	CAN	784	United Arab Emirates	ARE								26	TEXTILE FIBRES	1	No Quantity							4183007			0
S3	2016	2016	2016	2	0	2	Export	124	Canada	CAN	788	Tunisia	TUN								26	TEXTILE FIBRES	1	No Quantity							7235466			0
S3	2016	2016	2016	2	0	2	Export	124	Canada	CAN	792	Turkey	TUR								26	TEXTILE FIBRES	1	No Quantity							1210486			0
S3	2016	2016	2016	2	0	2	Export	124	Canada	CAN	796	Turks and Caicos Isds	TCA								26	TEXTILE FIBRES	1	No Quantity							241			0
S3	2016	2016	2016	2	0	2	Export	124	Canada	CAN	800	Uganda	UGA								26	TEXTILE FIBRES	1	No Quantity							3634270			0
S3	2016	2016	2016	2	0	2	Export	124	Canada	CAN	804	Ukraine	UKR								26	TEXTILE FIBRES	1	No Quantity							191522			0
S3	2016	2016	2016	2	0	2	Export	124	Canada	CAN	818	Egypt	EGY								26	TEXTILE FIBRES	1	No Quantity							2896			0
S3	2016	2016	2016	2	0	2	Export	124	Canada	CAN	826	United Kingdom	GBR								26	TEXTILE FIBRES	1	No Quantity							1116994			0
S3	2016	2016	2016	2	0	2	Export	124	Canada	CAN	834	United Rep. of Tanzania	TZA								26	TEXTILE FIBRES	1	No Quantity							8429819			0
S3	2016	2016	2016	2	0	2	Export	124	Canada	CAN	842	USA	USA								26	TEXTILE FIBRES	1	No Quantity							27849772			0
S3	2016	2016	2016	2	0	2	Export	124	Canada	CAN	854	Burkina Faso	BFA								26	TEXTILE FIBRES	1	No Quantity							4406			0
S3	2016	2016	2016	2	0	2	Export	124	Canada	CAN	894	Zambia	ZMB								26	TEXTILE FIBRES	1	No Quantity							558927			0
S3	2016	2016	2016	2	0	2	Export	124	Canada	CAN	0	World	WLD								27	CRUDE FERTILIZER,MINERAL	1	No Quantity							833064553			0
S3	2016	2016	2016	2	0	2	Export	124	Canada	CAN	24	Angola	AGO								27	CRUDE FERTILIZER,MINERAL	1	No Quantity							30			0
S3	2016	2016	2016	2	0	2	Export	124	Canada	CAN	32	Argentina	ARG								27	CRUDE FERTILIZER,MINERAL	1	No Quantity							2652667			0
S3	2016	2016	2016	2	0	2	Export	124	Canada	CAN	36	Australia	AUS								27	CRUDE FERTILIZER,MINERAL	1	No Quantity							49062987			0
S3	2016	2016	2016	2	0	2	Export	124	Canada	CAN	40	Austria	AUT								27	CRUDE FERTILIZER,MINERAL	1	No Quantity							57496			0
S3	2016	2016	2016	2	0	2	Export	124	Canada	CAN	44	Bahamas	BHS								27	CRUDE FERTILIZER,MINERAL	1	No Quantity							211588			0
S3	2016	2016	2016	2	0	2	Export	124	Canada	CAN	50	Bangladesh	BGD								27	CRUDE FERTILIZER,MINERAL	1	No Quantity							1304			0
S3	2016	2016	2016	2	0	2	Export	124	Canada	CAN	52	Barbados	BRB								27	CRUDE FERTILIZER,MINERAL	1	No Quantity							76475			0
S3	2016	2016	2016	2	0	2	Export	124	Canada	CAN	56	Belgium	BEL								27	CRUDE FERTILIZER,MINERAL	1	No Quantity							1513506			0
S3	2016	2016	2016	2	0	2	Export	124	Canada	CAN	60	Bermuda	BMU								27	CRUDE FERTILIZER,MINERAL	1	No Quantity							724741			0
S3	2016	2016	2016	2	0	2	Export	124	Canada	CAN	68	Bolivia (Plurinational State of)	BOL								27	CRUDE FERTILIZER,MINERAL	1	No Quantity							7426			0
S3	2016	2016	2016	2	0	2	Export	124	Canada	CAN	70	Bosnia Herzegovina	BIH								27	CRUDE FERTILIZER,MINERAL	1	No Quantity							846			0
S3	2016	2016	2016	2	0	2	Export	124	Canada	CAN	76	Brazil	BRA								27	CRUDE FERTILIZER,MINERAL	1	No Quantity							11973015			0
S3	2016	2016	2016	2	0	2	Export	124	Canada	CAN	84	Belize	BLZ								27	CRUDE FERTILIZER,MINERAL	1	No Quantity							486			0
S3	2016	2016	2016	2	0	2	Export	124	Canada	CAN	100	Bulgaria	BGR								27	CRUDE FERTILIZER,MINERAL	1	No Quantity							106331			0
S3	2016	2016	2016	2	0	2	Export	124	Canada	CAN	136	Cayman Isds	CYM								27	CRUDE FERTILIZER,MINERAL	1	No Quantity							354			0
S3	2016	2016	2016	2	0	2	Export	124	Canada	CAN	152	Chile	CHL								27	CRUDE FERTILIZER,MINERAL	1	No Quantity							14504629			0
S3	2016	2016	2016	2	0	2	Export	124	Canada	CAN	156	China	CHN								27	CRUDE FERTILIZER,MINERAL	1	No Quantity							57096344			0
S3	2016	2016	2016	2	0	2	Export	124	Canada	CAN	170	Colombia	COL								27	CRUDE FERTILIZER,MINERAL	1	No Quantity							288147			0
S3	2016	2016	2016	2	0	2	Export	124	Canada	CAN	178	Congo	COG								27	CRUDE FERTILIZER,MINERAL	1	No Quantity							116884			0
S3	2016	2016	2016	2	0	2	Export	124	Canada	CAN	188	Costa Rica	CRI								27	CRUDE FERTILIZER,MINERAL	1	No Quantity							652824			0
S3	2016	2016	2016	2	0	2	Export	124	Canada	CAN	192	Cuba	CUB								27	CRUDE FERTILIZER,MINERAL	1	No Quantity							173696			0
S3	2016	2016	2016	2	0	2	Export	124	Canada	CAN	196	Cyprus	CYP								27	CRUDE FERTILIZER,MINERAL	1	No Quantity							3473			0
S3	2016	2016	2016	2	0	2	Export	124	Canada	CAN	203	Czechia	CZE								27	CRUDE FERTILIZER,MINERAL	1	No Quantity							198024			0
S3	2016	2016	2016	2	0	2	Export	124	Canada	CAN	208	Denmark	DNK								27	CRUDE FERTILIZER,MINERAL	1	No Quantity							437051			0
S3	2016	2016	2016	2	0	2	Export	124	Canada	CAN	212	Dominica	DMA								27	CRUDE FERTILIZER,MINERAL	1	No Quantity							106			0
S3	2016	2016	2016	2	0	2	Export	124	Canada	CAN	214	Dominican Rep.	DOM								27	CRUDE FERTILIZER,MINERAL	1	No Quantity							87880			0
S3	2016	2016	2016	2	0	2	Export	124	Canada	CAN	218	Ecuador	ECU								27	CRUDE FERTILIZER,MINERAL	1	No Quantity							68482			0
S3	2016	2016	2016	2	0	2	Export	124	Canada	CAN	222	El Salvador	SLV								27	CRUDE FERTILIZER,MINERAL	1	No Quantity							43938			0
S3	2016	2016	2016	2	0	2	Export	124	Canada	CAN	233	Estonia	EST								27	CRUDE FERTILIZER,MINERAL	1	No Quantity							16530			0
S3	2016	2016	2016	2	0	2	Export	124	Canada	CAN	246	Finland	FIN								27	CRUDE FERTILIZER,MINERAL	1	No Quantity							112670			0
S3	2016	2016	2016	2	0	2	Export	124	Canada	CAN	251	France	FRA								27	CRUDE FERTILIZER,MINERAL	1	No Quantity							2257469			0
S3	2016	2016	2016	2	0	2	Export	124	Canada	CAN	266	Gabon	GAB								27	CRUDE FERTILIZER,MINERAL	1	No Quantity							742			0
S3	2016	2016	2016	2	0	2	Export	124	Canada	CAN	276	Germany	DEU								27	CRUDE FERTILIZER,MINERAL	1	No Quantity							5954393			0
S3	2016	2016	2016	2	0	2	Export	124	Canada	CAN	288	Ghana	GHA								27	CRUDE FERTILIZER,MINERAL	1	No Quantity							688			0
S3	2016	2016	2016	2	0	2	Export	124	Canada	CAN	300	Greece	GRC								27	CRUDE FERTILIZER,MINERAL	1	No Quantity							196398			0
S3	2016	2016	2016	2	0	2	Export	124	Canada	CAN	320	Guatemala	GTM								27	CRUDE FERTILIZER,MINERAL	1	No Quantity							586999			0
S3	2016	2016	2016	2	0	2	Export	124	Canada	CAN	328	Guyana	GUY								27	CRUDE FERTILIZER,MINERAL	1	No Quantity							3014			0
S3	2016	2016	2016	2	0	2	Export	124	Canada	CAN	332	Haiti	HTI								27	CRUDE FERTILIZER,MINERAL	1	No Quantity							2548			0
S3	2016	2016	2016	2	0	2	Export	124	Canada	CAN	340	Honduras	HND								27	CRUDE FERTILIZER,MINERAL	1	No Quantity							769			0
S3	2016	2016	2016	2	0	2	Export	124	Canada	CAN	344	China, Hong Kong SAR	HKG								27	CRUDE FERTILIZER,MINERAL	1	No Quantity							226951			0
S3	2016	2016	2016	2	0	2	Export	124	Canada	CAN	360	Indonesia	IDN								27	CRUDE FERTILIZER,MINERAL	1	No Quantity							2399116			0
S3	2016	2016	2016	2	0	2	Export	124	Canada	CAN	364	Iran	IRN								27	CRUDE FERTILIZER,MINERAL	1	No Quantity							25098			0
S3	2016	2016	2016	2	0	2	Export	124	Canada	CAN	372	Ireland	IRL								27	CRUDE FERTILIZER,MINERAL	1	No Quantity							23663			0
S3	2016	2016	2016	2	0	2	Export	124	Canada	CAN	376	Israel	ISR								27	CRUDE FERTILIZER,MINERAL	1	No Quantity							8106767			0
S3	2016	2016	2016	2	0	2	Export	124	Canada	CAN	381	Italy	ITA								27	CRUDE FERTILIZER,MINERAL	1	No Quantity							4270712			0
S3	2016	2016	2016	2	0	2	Export	124	Canada	CAN	388	Jamaica	JAM								27	CRUDE FERTILIZER,MINERAL	1	No Quantity							88540			0
S3	2016	2016	2016	2	0	2	Export	124	Canada	CAN	392	Japan	JPN								27	CRUDE FERTILIZER,MINERAL	1	No Quantity							3371025			0
S3	2016	2016	2016	2	0	2	Export	124	Canada	CAN	398	Kazakhstan	KAZ								27	CRUDE FERTILIZER,MINERAL	1	No Quantity							3250			0
S3	2016	2016	2016	2	0	2	Export	124	Canada	CAN	400	Jordan	JOR								27	CRUDE FERTILIZER,MINERAL	1	No Quantity							42646			0
S3	2016	2016	2016	2	0	2	Export	124	Canada	CAN	404	Kenya	KEN								27	CRUDE FERTILIZER,MINERAL	1	No Quantity							4503			0
S3	2016	2016	2016	2	0	2	Export	124	Canada	CAN	410	Rep. of Korea	KOR								27	CRUDE FERTILIZER,MINERAL	1	No Quantity							2007794			0
S3	2016	2016	2016	2	0	2	Export	124	Canada	CAN	414	Kuwait	KWT								27	CRUDE FERTILIZER,MINERAL	1	No Quantity							212550			0
S3	2016	2016	2016	2	0	2	Export	124	Canada	CAN	422	Lebanon	LBN								27	CRUDE FERTILIZER,MINERAL	1	No Quantity							2497			0
S3	2016	2016	2016	2	0	2	Export	124	Canada	CAN	428	Latvia	LVA								27	CRUDE FERTILIZER,MINERAL	1	No Quantity							233395			0
S3	2016	2016	2016	2	0	2	Export	124	Canada	CAN	440	Lithuania	LTU								27	CRUDE FERTILIZER,MINERAL	1	No Quantity							11551			0
S3	2016	2016	2016	2	0	2	Export	124	Canada	CAN	450	Madagascar	MDG								27	CRUDE FERTILIZER,MINERAL	1	No Quantity							7407			0
S3	2016	2016	2016	2	0	2	Export	124	Canada	CAN	458	Malaysia	MYS								27	CRUDE FERTILIZER,MINERAL	1	No Quantity							128220			0
S3	2016	2016	2016	2	0	2	Export	124	Canada	CAN	484	Mexico	MEX								27	CRUDE FERTILIZER,MINERAL	1	No Quantity							14219192			0
S3	2016	2016	2016	2	0	2	Export	124	Canada	CAN	490	Other Asia, nes									27	CRUDE FERTILIZER,MINERAL	1	No Quantity							2321409			0
S3	2016	2016	2016	2	0	2	Export	124	Canada	CAN	504	Morocco	MAR								27	CRUDE FERTILIZER,MINERAL	1	No Quantity							3173848			0
S3	2016	2016	2016	2	0	2	Export	124	Canada	CAN	512	Oman	OMN								27	CRUDE FERTILIZER,MINERAL	1	No Quantity							8			0
S3	2016	2016	2016	2	0	2	Export	124	Canada	CAN	528	Netherlands	NLD								27	CRUDE FERTILIZER,MINERAL	1	No Quantity							2961002			0
S3	2016	2016	2016	2	0	2	Export	124	Canada	CAN	533	Aruba	ABW								27	CRUDE FERTILIZER,MINERAL	1	No Quantity							156			0
S3	2016	2016	2016	2	0	2	Export	124	Canada	CAN	534	Saint Maarten	SXM								27	CRUDE FERTILIZER,MINERAL	1	No Quantity							906			0
S3	2016	2016	2016	2	0	2	Export	124	Canada	CAN	540	New Caledonia	NCL								27	CRUDE FERTILIZER,MINERAL	1	No Quantity							14178222			0
S3	2016	2016	2016	2	0	2	Export	124	Canada	CAN	554	New Zealand	NZL								27	CRUDE FERTILIZER,MINERAL	1	No Quantity							3286444			0
S3	2016	2016	2016	2	0	2	Export	124	Canada	CAN	558	Nicaragua	NIC								27	CRUDE FERTILIZER,MINERAL	1	No Quantity							57924			0
S3	2016	2016	2016	2	0	2	Export	124	Canada	CAN	579	Norway	NOR								27	CRUDE FERTILIZER,MINERAL	1	No Quantity							1140027			0
S3	2016	2016	2016	2	0	2	Export	124	Canada	CAN	586	Pakistan	PAK								27	CRUDE FERTILIZER,MINERAL	1	No Quantity							25382			0
S3	2016	2016	2016	2	0	2	Export	124	Canada	CAN	591	Panama	PAN								27	CRUDE FERTILIZER,MINERAL	1	No Quantity							4181			0
S3	2016	2016	2016	2	0	2	Export	124	Canada	CAN	600	Paraguay	PRY								27	CRUDE FERTILIZER,MINERAL	1	No Quantity							78601			0
S3	2016	2016	2016	2	0	2	Export	124	Canada	CAN	604	Peru	PER								27	CRUDE FERTILIZER,MINERAL	1	No Quantity							727539			0
S3	2016	2016	2016	2	0	2	Export	124	Canada	CAN	608	Philippines	PHL								27	CRUDE FERTILIZER,MINERAL	1	No Quantity							49062			0
S3	2016	2016	2016	2	0	2	Export	124	Canada	CAN	616	Poland	POL								27	CRUDE FERTILIZER,MINERAL	1	No Quantity							752067			0
S3	2016	2016	2016	2	0	2	Export	124	Canada	CAN	620	Portugal	PRT								27	CRUDE FERTILIZER,MINERAL	1	No Quantity							195426			0
S3	2016	2016	2016	2	0	2	Export	124	Canada	CAN	634	Qatar	QAT								27	CRUDE FERTILIZER,MINERAL	1	No Quantity							548650			0
S3	2016	2016	2016	2	0	2	Export	124	Canada	CAN	642	Romania	ROU								27	CRUDE FERTILIZER,MINERAL	1	No Quantity							29			0
S3	2016	2016	2016	2	0	2	Export	124	Canada	CAN	643	Russian Federation	RUS								27	CRUDE FERTILIZER,MINERAL	1	No Quantity							509019			0
S3	2016	2016	2016	2	0	2	Export	124	Canada	CAN	659	Saint Kitts and Nevis	KNA								27	CRUDE FERTILIZER,MINERAL	1	No Quantity							18925			0
S3	2016	2016	2016	2	0	2	Export	124	Canada	CAN	666	Saint Pierre and Miquelon	SPM								27	CRUDE FERTILIZER,MINERAL	1	No Quantity							174874			0
S3	2016	2016	2016	2	0	2	Export	124	Canada	CAN	670	Saint Vincent and the Grenadines	VCT								27	CRUDE FERTILIZER,MINERAL	1	No Quantity							445			0
S3	2016	2016	2016	2	0	2	Export	124	Canada	CAN	682	Saudi Arabia	SAU								27	CRUDE FERTILIZER,MINERAL	1	No Quantity							482999			0
S3	2016	2016	2016	2	0	2	Export	124	Canada	CAN	686	Senegal	SEN								27	CRUDE FERTILIZER,MINERAL	1	No Quantity							25597			0
S3	2016	2016	2016	2	0	2	Export	124	Canada	CAN	688	Serbia	SRB								27	CRUDE FERTILIZER,MINERAL	1	No Quantity							219			0
S3	2016	2016	2016	2	0	2	Export	124	Canada	CAN	699	India	IND								27	CRUDE FERTILIZER,MINERAL	1	No Quantity							1597640			0
S3	2016	2016	2016	2	0	2	Export	124	Canada	CAN	702	Singapore	SGP								27	CRUDE FERTILIZER,MINERAL	1	No Quantity							157734			0
S3	2016	2016	2016	2	0	2	Export	124	Canada	CAN	704	Viet Nam	VNM								27	CRUDE FERTILIZER,MINERAL	1	No Quantity							593422			0
S3	2016	2016	2016	2	0	2	Export	124	Canada	CAN	710	South Africa	ZAF								27	CRUDE FERTILIZER,MINERAL	1	No Quantity							652553			0
S3	2016	2016	2016	2	0	2	Export	124	Canada	CAN	724	Spain	ESP								27	CRUDE FERTILIZER,MINERAL	1	No Quantity							1098025			0
S3	2016	2016	2016	2	0	2	Export	124	Canada	CAN	740	Suriname	SUR								27	CRUDE FERTILIZER,MINERAL	1	No Quantity							17984			0
S3	2016	2016	2016	2	0	2	Export	124	Canada	CAN	752	Sweden	SWE								27	CRUDE FERTILIZER,MINERAL	1	No Quantity							1303220			0
S3	2016	2016	2016	2	0	2	Export	124	Canada	CAN	757	Switzerland	CHE								27	CRUDE FERTILIZER,MINERAL	1	No Quantity							400919			0
S3	2016	2016	2016	2	0	2	Export	124	Canada	CAN	764	Thailand	THA								27	CRUDE FERTILIZER,MINERAL	1	No Quantity							684333			0
S3	2016	2016	2016	2	0	2	Export	124	Canada	CAN	780	Trinidad and Tobago	TTO								27	CRUDE FERTILIZER,MINERAL	1	No Quantity							2553			0
S3	2016	2016	2016	2	0	2	Export	124	Canada	CAN	784	United Arab Emirates	ARE								27	CRUDE FERTILIZER,MINERAL	1	No Quantity							1072437			0
S3	2016	2016	2016	2	0	2	Export	124	Canada	CAN	788	Tunisia	TUN								27	CRUDE FERTILIZER,MINERAL	1	No Quantity							70188			0
S3	2016	2016	2016	2	0	2	Export	124	Canada	CAN	792	Turkey	TUR								27	CRUDE FERTILIZER,MINERAL	1	No Quantity							991010			0
S3	2016	2016	2016	2	0	2	Export	124	Canada	CAN	796	Turks and Caicos Isds	TCA								27	CRUDE FERTILIZER,MINERAL	1	No Quantity							804			0
S3	2016	2016	2016	2	0	2	Export	124	Canada	CAN	800	Uganda	UGA								27	CRUDE FERTILIZER,MINERAL	1	No Quantity							1908			0
S3	2016	2016	2016	2	0	2	Export	124	Canada	CAN	818	Egypt	EGY								27	CRUDE FERTILIZER,MINERAL	1	No Quantity							1511408			0
S3	2016	2016	2016	2	0	2	Export	124	Canada	CAN	826	United Kingdom	GBR								27	CRUDE FERTILIZER,MINERAL	1	No Quantity							658586			0
S3	2016	2016	2016	2	0	2	Export	124	Canada	CAN	834	United Rep. of Tanzania	TZA								27	CRUDE FERTILIZER,MINERAL	1	No Quantity							1205			0
S3	2016	2016	2016	2	0	2	Export	124	Canada	CAN	842	USA	USA								27	CRUDE FERTILIZER,MINERAL	1	No Quantity							604632966			0
S3	2016	2016	2016	2	0	2	Export	124	Canada	CAN	854	Burkina Faso	BFA								27	CRUDE FERTILIZER,MINERAL	1	No Quantity							5530			0
S3	2016	2016	2016	2	0	2	Export	124	Canada	CAN	858	Uruguay	URY								27	CRUDE FERTILIZER,MINERAL	1	No Quantity							144154			0
S3	2016	2016	2016	2	0	2	Export	124	Canada	CAN	862	Venezuela	VEN								27	CRUDE FERTILIZER,MINERAL	1	No Quantity							2175142			0
S3	2016	2016	2016	2	0	2	Export	124	Canada	CAN	894	Zambia	ZMB								27	CRUDE FERTILIZER,MINERAL	1	No Quantity							47			0
S3	2016	2016	2016	2	0	2	Export	132	Cabo Verde	CPV	0	World	WLD								27	CRUDE FERTILIZER,MINERAL	1	No Quantity							377			0
S3	2016	2016	2016	2	0	2	Export	132	Cabo Verde	CPV	620	Portugal	PRT								27	CRUDE FERTILIZER,MINERAL	1	No Quantity							377			0
S3	2016	2016	2016	2	0	2	Export	124	Canada	CAN	0	World	WLD								28	METALLIFEROUS ORE,SCRAP	1	No Quantity							9944318490			0
S3	2016	2016	2016	2	0	2	Export	124	Canada	CAN	12	Algeria	DZA								28	METALLIFEROUS ORE,SCRAP	1	No Quantity							3976			0
S3	2016	2016	2016	2	0	2	Export	124	Canada	CAN	32	Argentina	ARG								28	METALLIFEROUS ORE,SCRAP	1	No Quantity							16637937			0
S3	2016	2016	2016	2	0	2	Export	124	Canada	CAN	36	Australia	AUS								28	METALLIFEROUS ORE,SCRAP	1	No Quantity							3022875			0
S3	2016	2016	2016	2	0	2	Export	124	Canada	CAN	40	Austria	AUT								28	METALLIFEROUS ORE,SCRAP	1	No Quantity							696740			0
S3	2016	2016	2016	2	0	2	Export	124	Canada	CAN	48	Bahrain	BHR								28	METALLIFEROUS ORE,SCRAP	1	No Quantity							312			0
S3	2016	2016	2016	2	0	2	Export	124	Canada	CAN	50	Bangladesh	BGD								28	METALLIFEROUS ORE,SCRAP	1	No Quantity							14720411			0
S3	2016	2016	2016	2	0	2	Export	124	Canada	CAN	52	Barbados	BRB								28	METALLIFEROUS ORE,SCRAP	1	No Quantity							8471			0
S3	2016	2016	2016	2	0	2	Export	124	Canada	CAN	56	Belgium	BEL								28	METALLIFEROUS ORE,SCRAP	1	No Quantity							332928913			0
S3	2016	2016	2016	2	0	2	Export	124	Canada	CAN	76	Brazil	BRA								28	METALLIFEROUS ORE,SCRAP	1	No Quantity							1859620			0
S3	2016	2016	2016	2	0	2	Export	124	Canada	CAN	100	Bulgaria	BGR								28	METALLIFEROUS ORE,SCRAP	1	No Quantity							98509025			0
S3	2016	2016	2016	2	0	2	Export	124	Canada	CAN	148	Chad	TCD								28	METALLIFEROUS ORE,SCRAP	1	No Quantity							441511			0
S3	2016	2016	2016	2	0	2	Export	124	Canada	CAN	152	Chile	CHL								28	METALLIFEROUS ORE,SCRAP	1	No Quantity							500140			0
S3	2016	2016	2016	2	0	2	Export	124	Canada	CAN	156	China	CHN								28	METALLIFEROUS ORE,SCRAP	1	No Quantity							1472255504			0
S3	2016	2016	2016	2	0	2	Export	124	Canada	CAN	170	Colombia	COL								28	METALLIFEROUS ORE,SCRAP	1	No Quantity							3218			0
S3	2016	2016	2016	2	0	2	Export	124	Canada	CAN	180	Dem. Rep. of the Congo	COD								28	METALLIFEROUS ORE,SCRAP	1	No Quantity							54781			0
S3	2016	2016	2016	2	0	2	Export	124	Canada	CAN	192	Cuba	CUB								28	METALLIFEROUS ORE,SCRAP	1	No Quantity							1259177			0
S3	2016	2016	2016	2	0	2	Export	124	Canada	CAN	214	Dominican Rep.	DOM								28	METALLIFEROUS ORE,SCRAP	1	No Quantity							2695			0
S3	2016	2016	2016	2	0	2	Export	124	Canada	CAN	218	Ecuador	ECU								28	METALLIFEROUS ORE,SCRAP	1	No Quantity							144543			0
S3	2016	2016	2016	2	0	2	Export	124	Canada	CAN	242	Fiji	FJI								28	METALLIFEROUS ORE,SCRAP	1	No Quantity							15			0
S3	2016	2016	2016	2	0	2	Export	124	Canada	CAN	246	Finland	FIN								28	METALLIFEROUS ORE,SCRAP	1	No Quantity							83781162			0
S3	2016	2016	2016	2	0	2	Export	124	Canada	CAN	251	France	FRA								28	METALLIFEROUS ORE,SCRAP	1	No Quantity							396879510			0
S3	2016	2016	2016	2	0	2	Export	124	Canada	CAN	276	Germany	DEU								28	METALLIFEROUS ORE,SCRAP	1	No Quantity							309464612			0
S3	2016	2016	2016	2	0	2	Export	124	Canada	CAN	300	Greece	GRC								28	METALLIFEROUS ORE,SCRAP	1	No Quantity							69884			0
S3	2016	2016	2016	2	0	2	Export	124	Canada	CAN	328	Guyana	GUY								28	METALLIFEROUS ORE,SCRAP	1	No Quantity							993			0
S3	2016	2016	2016	2	0	2	Export	124	Canada	CAN	344	China, Hong Kong SAR	HKG								28	METALLIFEROUS ORE,SCRAP	1	No Quantity							15963982			0
S3	2016	2016	2016	2	0	2	Export	124	Canada	CAN	352	Iceland	ISL								28	METALLIFEROUS ORE,SCRAP	1	No Quantity							11275			0
S3	2016	2016	2016	2	0	2	Export	124	Canada	CAN	360	Indonesia	IDN								28	METALLIFEROUS ORE,SCRAP	1	No Quantity							37589906			0
[truncated: 6,628 more rows]
