# Supplementary material for: Core-periphery structure in sectoral international trade networks: A new approach to an old theory
Source: PLoS One. 2020 Apr 2;15(4):e0229547. doi: 10.1371/journal.pone.0229547 (PMC7117750; doi:10.1371/journal.pone.0229547)
Supplement: S7 File — (ZIP) [file pone.0229547.s007.zip › S7_File/RawData 2016/comtrade (15).csv]

Classification	Year	Period	Period Desc.	Aggregate Level	Is Leaf Code	Trade Flow Code	Trade Flow	Reporter Code	Reporter	Reporter ISO	Partner Code	Partner	Partner ISO	2nd Partner Code	2nd Partner	2nd Partner ISO	Customs Proc. Code	Customs	Mode of Transport Code	Mode of Transport	Commodity Code	Commodity	Qty Unit Code	Qty Unit	Qty	Alt Qty Unit Code	Alt Qty Unit	Alt Qty	Netweight (kg)	Gross weight (kg)	Trade Value (US$)	CIF Trade Value (US$)	FOB Trade Value (US$)	Flag
S3	2016	2016	2016	2	0	2	Export	144	Sri Lanka	LKA	0	World	WLD								00	LIVE ANIMALS	1	No Quantity							726637			0
S3	2016	2016	2016	2	0	2	Export	144	Sri Lanka	LKA	50	Bangladesh	BGD								00	LIVE ANIMALS	1	No Quantity							627191			0
S3	2016	2016	2016	2	0	2	Export	144	Sri Lanka	LKA	124	Canada	CAN								00	LIVE ANIMALS	1	No Quantity							191			0
S3	2016	2016	2016	2	0	2	Export	144	Sri Lanka	LKA	156	China	CHN								00	LIVE ANIMALS	1	No Quantity							41			0
S3	2016	2016	2016	2	0	2	Export	144	Sri Lanka	LKA	188	Costa Rica	CRI								00	LIVE ANIMALS	1	No Quantity							34			0
S3	2016	2016	2016	2	0	2	Export	144	Sri Lanka	LKA	251	France	FRA								00	LIVE ANIMALS	1	No Quantity							393			0
S3	2016	2016	2016	2	0	2	Export	144	Sri Lanka	LKA	276	Germany	DEU								00	LIVE ANIMALS	1	No Quantity							92			0
S3	2016	2016	2016	2	0	2	Export	144	Sri Lanka	LKA	381	Italy	ITA								00	LIVE ANIMALS	1	No Quantity							50			0
S3	2016	2016	2016	2	0	2	Export	144	Sri Lanka	LKA	392	Japan	JPN								00	LIVE ANIMALS	1	No Quantity							52			0
S3	2016	2016	2016	2	0	2	Export	144	Sri Lanka	LKA	458	Malaysia	MYS								00	LIVE ANIMALS	1	No Quantity							184			0
S3	2016	2016	2016	2	0	2	Export	144	Sri Lanka	LKA	462	Maldives	MDV								00	LIVE ANIMALS	1	No Quantity							14675			0
S3	2016	2016	2016	2	0	2	Export	144	Sri Lanka	LKA	524	Nepal	NPL								00	LIVE ANIMALS	1	No Quantity							82094			0
S3	2016	2016	2016	2	0	2	Export	144	Sri Lanka	LKA	608	Philippines	PHL								00	LIVE ANIMALS	1	No Quantity							50			0
S3	2016	2016	2016	2	0	2	Export	144	Sri Lanka	LKA	634	Qatar	QAT								00	LIVE ANIMALS	1	No Quantity							40			0
S3	2016	2016	2016	2	0	2	Export	144	Sri Lanka	LKA	686	Senegal	SEN								00	LIVE ANIMALS	1	No Quantity							40			0
S3	2016	2016	2016	2	0	2	Export	144	Sri Lanka	LKA	702	Singapore	SGP								00	LIVE ANIMALS	1	No Quantity							51			0
S3	2016	2016	2016	2	0	2	Export	144	Sri Lanka	LKA	710	South Africa	ZAF								00	LIVE ANIMALS	1	No Quantity							51			0
S3	2016	2016	2016	2	0	2	Export	144	Sri Lanka	LKA	748	Swaziland	SWZ								00	LIVE ANIMALS	1	No Quantity							50			0
S3	2016	2016	2016	2	0	2	Export	144	Sri Lanka	LKA	752	Sweden	SWE								00	LIVE ANIMALS	1	No Quantity							69			0
S3	2016	2016	2016	2	0	2	Export	144	Sri Lanka	LKA	764	Thailand	THA								00	LIVE ANIMALS	1	No Quantity							81			0
S3	2016	2016	2016	2	0	2	Export	144	Sri Lanka	LKA	784	United Arab Emirates	ARE								00	LIVE ANIMALS	1	No Quantity							34			0
S3	2016	2016	2016	2	0	2	Export	144	Sri Lanka	LKA	826	United Kingdom	GBR								00	LIVE ANIMALS	1	No Quantity							827			0
S3	2016	2016	2016	2	0	2	Export	144	Sri Lanka	LKA	834	United Rep. of Tanzania	TZA								00	LIVE ANIMALS	1	No Quantity							40			0
S3	2016	2016	2016	2	0	2	Export	144	Sri Lanka	LKA	842	USA	USA								00	LIVE ANIMALS	1	No Quantity							305			0
S3	2016	2016	2016	2	0	2	Export	144	Sri Lanka	LKA	0	World	WLD								01	MEAT, MEAT PREPARATIONS	1	No Quantity							3196174			0
S3	2016	2016	2016	2	0	2	Export	144	Sri Lanka	LKA	36	Australia	AUS								01	MEAT, MEAT PREPARATIONS	1	No Quantity							716			0
S3	2016	2016	2016	2	0	2	Export	144	Sri Lanka	LKA	76	Brazil	BRA								01	MEAT, MEAT PREPARATIONS	1	No Quantity							93668			0
S3	2016	2016	2016	2	0	2	Export	144	Sri Lanka	LKA	344	China, Hong Kong SAR	HKG								01	MEAT, MEAT PREPARATIONS	1	No Quantity							466			0
S3	2016	2016	2016	2	0	2	Export	144	Sri Lanka	LKA	462	Maldives	MDV								01	MEAT, MEAT PREPARATIONS	1	No Quantity							1244734			0
S3	2016	2016	2016	2	0	2	Export	144	Sri Lanka	LKA	512	Oman	OMN								01	MEAT, MEAT PREPARATIONS	1	No Quantity							23			0
S3	2016	2016	2016	2	0	2	Export	144	Sri Lanka	LKA	690	Seychelles	SYC								01	MEAT, MEAT PREPARATIONS	1	No Quantity							226			0
S3	2016	2016	2016	2	0	2	Export	144	Sri Lanka	LKA	699	India	IND								01	MEAT, MEAT PREPARATIONS	1	No Quantity							1237230			0
S3	2016	2016	2016	2	0	2	Export	144	Sri Lanka	LKA	704	Viet Nam	VNM								01	MEAT, MEAT PREPARATIONS	1	No Quantity							599187			0
S3	2016	2016	2016	2	0	2	Export	144	Sri Lanka	LKA	764	Thailand	THA								01	MEAT, MEAT PREPARATIONS	1	No Quantity							10658			0
S3	2016	2016	2016	2	0	2	Export	144	Sri Lanka	LKA	784	United Arab Emirates	ARE								01	MEAT, MEAT PREPARATIONS	1	No Quantity							5936			0
S3	2016	2016	2016	2	0	2	Export	144	Sri Lanka	LKA	826	United Kingdom	GBR								01	MEAT, MEAT PREPARATIONS	1	No Quantity							1972			0
S3	2016	2016	2016	2	0	2	Export	144	Sri Lanka	LKA	842	USA	USA								01	MEAT, MEAT PREPARATIONS	1	No Quantity							1358			0
S3	2016	2016	2016	2	0	2	Export	144	Sri Lanka	LKA	0	World	WLD								02	DAIRY PRODUCTS,BIRD EGGS	1	No Quantity							4325188			0
S3	2016	2016	2016	2	0	2	Export	144	Sri Lanka	LKA	36	Australia	AUS								02	DAIRY PRODUCTS,BIRD EGGS	1	No Quantity							20497			0
S3	2016	2016	2016	2	0	2	Export	144	Sri Lanka	LKA	104	Myanmar	MMR								02	DAIRY PRODUCTS,BIRD EGGS	1	No Quantity							19920			0
S3	2016	2016	2016	2	0	2	Export	144	Sri Lanka	LKA	124	Canada	CAN								02	DAIRY PRODUCTS,BIRD EGGS	1	No Quantity							366273			0
S3	2016	2016	2016	2	0	2	Export	144	Sri Lanka	LKA	156	China	CHN								02	DAIRY PRODUCTS,BIRD EGGS	1	No Quantity							7			0
S3	2016	2016	2016	2	0	2	Export	144	Sri Lanka	LKA	196	Cyprus	CYP								02	DAIRY PRODUCTS,BIRD EGGS	1	No Quantity							3653			0
S3	2016	2016	2016	2	0	2	Export	144	Sri Lanka	LKA	276	Germany	DEU								02	DAIRY PRODUCTS,BIRD EGGS	1	No Quantity							16520			0
S3	2016	2016	2016	2	0	2	Export	144	Sri Lanka	LKA	344	China, Hong Kong SAR	HKG								02	DAIRY PRODUCTS,BIRD EGGS	1	No Quantity							712			0
S3	2016	2016	2016	2	0	2	Export	144	Sri Lanka	LKA	381	Italy	ITA								02	DAIRY PRODUCTS,BIRD EGGS	1	No Quantity							6331			0
S3	2016	2016	2016	2	0	2	Export	144	Sri Lanka	LKA	392	Japan	JPN								02	DAIRY PRODUCTS,BIRD EGGS	1	No Quantity							10169			0
S3	2016	2016	2016	2	0	2	Export	144	Sri Lanka	LKA	400	Jordan	JOR								02	DAIRY PRODUCTS,BIRD EGGS	1	No Quantity							3966			0
S3	2016	2016	2016	2	0	2	Export	144	Sri Lanka	LKA	404	Kenya	KEN								02	DAIRY PRODUCTS,BIRD EGGS	1	No Quantity							217			0
S3	2016	2016	2016	2	0	2	Export	144	Sri Lanka	LKA	410	Rep. of Korea	KOR								02	DAIRY PRODUCTS,BIRD EGGS	1	No Quantity							413			0
S3	2016	2016	2016	2	0	2	Export	144	Sri Lanka	LKA	414	Kuwait	KWT								02	DAIRY PRODUCTS,BIRD EGGS	1	No Quantity							12142			0
S3	2016	2016	2016	2	0	2	Export	144	Sri Lanka	LKA	422	Lebanon	LBN								02	DAIRY PRODUCTS,BIRD EGGS	1	No Quantity							8001			0
S3	2016	2016	2016	2	0	2	Export	144	Sri Lanka	LKA	458	Malaysia	MYS								02	DAIRY PRODUCTS,BIRD EGGS	1	No Quantity							891			0
S3	2016	2016	2016	2	0	2	Export	144	Sri Lanka	LKA	462	Maldives	MDV								02	DAIRY PRODUCTS,BIRD EGGS	1	No Quantity							3565491			0
S3	2016	2016	2016	2	0	2	Export	144	Sri Lanka	LKA	480	Mauritius	MUS								02	DAIRY PRODUCTS,BIRD EGGS	1	No Quantity							55			0
S3	2016	2016	2016	2	0	2	Export	144	Sri Lanka	LKA	554	New Zealand	NZL								02	DAIRY PRODUCTS,BIRD EGGS	1	No Quantity							8923			0
S3	2016	2016	2016	2	0	2	Export	144	Sri Lanka	LKA	598	Papua New Guinea	PNG								02	DAIRY PRODUCTS,BIRD EGGS	1	No Quantity							254			0
S3	2016	2016	2016	2	0	2	Export	144	Sri Lanka	LKA	690	Seychelles	SYC								02	DAIRY PRODUCTS,BIRD EGGS	1	No Quantity							34251			0
S3	2016	2016	2016	2	0	2	Export	144	Sri Lanka	LKA	699	India	IND								02	DAIRY PRODUCTS,BIRD EGGS	1	No Quantity							423			0
S3	2016	2016	2016	2	0	2	Export	144	Sri Lanka	LKA	702	Singapore	SGP								02	DAIRY PRODUCTS,BIRD EGGS	1	No Quantity							166682			0
S3	2016	2016	2016	2	0	2	Export	144	Sri Lanka	LKA	757	Switzerland	CHE								02	DAIRY PRODUCTS,BIRD EGGS	1	No Quantity							2309			0
S3	2016	2016	2016	2	0	2	Export	144	Sri Lanka	LKA	784	United Arab Emirates	ARE								02	DAIRY PRODUCTS,BIRD EGGS	1	No Quantity							17525			0
S3	2016	2016	2016	2	0	2	Export	144	Sri Lanka	LKA	826	United Kingdom	GBR								02	DAIRY PRODUCTS,BIRD EGGS	1	No Quantity							12394			0
S3	2016	2016	2016	2	0	2	Export	144	Sri Lanka	LKA	842	USA	USA								02	DAIRY PRODUCTS,BIRD EGGS	1	No Quantity							45259			0
S3	2016	2016	2016	2	0	2	Export	144	Sri Lanka	LKA	899	Areas, nes									02	DAIRY PRODUCTS,BIRD EGGS	1	No Quantity							1909			0
S3	2016	2016	2016	2	0	2	Export	144	Sri Lanka	LKA	0	World	WLD								03	FISH,CRUSTACEANS,MOLLUSC	1	No Quantity							183172650			0
S3	2016	2016	2016	2	0	2	Export	144	Sri Lanka	LKA	12	Algeria	DZA								03	FISH,CRUSTACEANS,MOLLUSC	1	No Quantity							760			0
S3	2016	2016	2016	2	0	2	Export	144	Sri Lanka	LKA	31	Azerbaijan	AZE								03	FISH,CRUSTACEANS,MOLLUSC	1	No Quantity							1238			0
S3	2016	2016	2016	2	0	2	Export	144	Sri Lanka	LKA	32	Argentina	ARG								03	FISH,CRUSTACEANS,MOLLUSC	1	No Quantity							3980			0
S3	2016	2016	2016	2	0	2	Export	144	Sri Lanka	LKA	36	Australia	AUS								03	FISH,CRUSTACEANS,MOLLUSC	1	No Quantity							1041252			0
S3	2016	2016	2016	2	0	2	Export	144	Sri Lanka	LKA	40	Austria	AUT								03	FISH,CRUSTACEANS,MOLLUSC	1	No Quantity							64285			0
S3	2016	2016	2016	2	0	2	Export	144	Sri Lanka	LKA	48	Bahrain	BHR								03	FISH,CRUSTACEANS,MOLLUSC	1	No Quantity							74808			0
S3	2016	2016	2016	2	0	2	Export	144	Sri Lanka	LKA	50	Bangladesh	BGD								03	FISH,CRUSTACEANS,MOLLUSC	1	No Quantity							1352			0
S3	2016	2016	2016	2	0	2	Export	144	Sri Lanka	LKA	51	Armenia	ARM								03	FISH,CRUSTACEANS,MOLLUSC	1	No Quantity							3285			0
S3	2016	2016	2016	2	0	2	Export	144	Sri Lanka	LKA	56	Belgium	BEL								03	FISH,CRUSTACEANS,MOLLUSC	1	No Quantity							1205733			0
S3	2016	2016	2016	2	0	2	Export	144	Sri Lanka	LKA	76	Brazil	BRA								03	FISH,CRUSTACEANS,MOLLUSC	1	No Quantity							643			0
S3	2016	2016	2016	2	0	2	Export	144	Sri Lanka	LKA	100	Bulgaria	BGR								03	FISH,CRUSTACEANS,MOLLUSC	1	No Quantity							7793			0
S3	2016	2016	2016	2	0	2	Export	144	Sri Lanka	LKA	112	Belarus	BLR								03	FISH,CRUSTACEANS,MOLLUSC	1	No Quantity							58977			0
S3	2016	2016	2016	2	0	2	Export	144	Sri Lanka	LKA	124	Canada	CAN								03	FISH,CRUSTACEANS,MOLLUSC	1	No Quantity							11434166			0
S3	2016	2016	2016	2	0	2	Export	144	Sri Lanka	LKA	156	China	CHN								03	FISH,CRUSTACEANS,MOLLUSC	1	No Quantity							1523148			0
S3	2016	2016	2016	2	0	2	Export	144	Sri Lanka	LKA	191	Croatia	HRV								03	FISH,CRUSTACEANS,MOLLUSC	1	No Quantity							675			0
S3	2016	2016	2016	2	0	2	Export	144	Sri Lanka	LKA	196	Cyprus	CYP								03	FISH,CRUSTACEANS,MOLLUSC	1	No Quantity							23533			0
S3	2016	2016	2016	2	0	2	Export	144	Sri Lanka	LKA	203	Czechia	CZE								03	FISH,CRUSTACEANS,MOLLUSC	1	No Quantity							213854			0
S3	2016	2016	2016	2	0	2	Export	144	Sri Lanka	LKA	208	Denmark	DNK								03	FISH,CRUSTACEANS,MOLLUSC	1	No Quantity							81142			0
S3	2016	2016	2016	2	0	2	Export	144	Sri Lanka	LKA	251	France	FRA								03	FISH,CRUSTACEANS,MOLLUSC	1	No Quantity							4459820			0
S3	2016	2016	2016	2	0	2	Export	144	Sri Lanka	LKA	262	Djibouti	DJI								03	FISH,CRUSTACEANS,MOLLUSC	1	No Quantity							17			0
S3	2016	2016	2016	2	0	2	Export	144	Sri Lanka	LKA	268	Georgia	GEO								03	FISH,CRUSTACEANS,MOLLUSC	1	No Quantity							181287			0
S3	2016	2016	2016	2	0	2	Export	144	Sri Lanka	LKA	276	Germany	DEU								03	FISH,CRUSTACEANS,MOLLUSC	1	No Quantity							4025336			0
S3	2016	2016	2016	2	0	2	Export	144	Sri Lanka	LKA	288	Ghana	GHA								03	FISH,CRUSTACEANS,MOLLUSC	1	No Quantity							1124			0
S3	2016	2016	2016	2	0	2	Export	144	Sri Lanka	LKA	300	Greece	GRC								03	FISH,CRUSTACEANS,MOLLUSC	1	No Quantity							3080			0
S3	2016	2016	2016	2	0	2	Export	144	Sri Lanka	LKA	344	China, Hong Kong SAR	HKG								03	FISH,CRUSTACEANS,MOLLUSC	1	No Quantity							7704414			0
S3	2016	2016	2016	2	0	2	Export	144	Sri Lanka	LKA	348	Hungary	HUN								03	FISH,CRUSTACEANS,MOLLUSC	1	No Quantity							63773			0
S3	2016	2016	2016	2	0	2	Export	144	Sri Lanka	LKA	360	Indonesia	IDN								03	FISH,CRUSTACEANS,MOLLUSC	1	No Quantity							25116			0
S3	2016	2016	2016	2	0	2	Export	144	Sri Lanka	LKA	364	Iran	IRN								03	FISH,CRUSTACEANS,MOLLUSC	1	No Quantity							9597			0
S3	2016	2016	2016	2	0	2	Export	144	Sri Lanka	LKA	368	Iraq	IRQ								03	FISH,CRUSTACEANS,MOLLUSC	1	No Quantity							15227			0
S3	2016	2016	2016	2	0	2	Export	144	Sri Lanka	LKA	372	Ireland	IRL								03	FISH,CRUSTACEANS,MOLLUSC	1	No Quantity							28515			0
S3	2016	2016	2016	2	0	2	Export	144	Sri Lanka	LKA	376	Israel	ISR								03	FISH,CRUSTACEANS,MOLLUSC	1	No Quantity							4126973			0
S3	2016	2016	2016	2	0	2	Export	144	Sri Lanka	LKA	381	Italy	ITA								03	FISH,CRUSTACEANS,MOLLUSC	1	No Quantity							6487443			0
S3	2016	2016	2016	2	0	2	Export	144	Sri Lanka	LKA	388	Jamaica	JAM								03	FISH,CRUSTACEANS,MOLLUSC	1	No Quantity							259828			0
S3	2016	2016	2016	2	0	2	Export	144	Sri Lanka	LKA	392	Japan	JPN								03	FISH,CRUSTACEANS,MOLLUSC	1	No Quantity							18684127			0
S3	2016	2016	2016	2	0	2	Export	144	Sri Lanka	LKA	398	Kazakhstan	KAZ								03	FISH,CRUSTACEANS,MOLLUSC	1	No Quantity							59322			0
S3	2016	2016	2016	2	0	2	Export	144	Sri Lanka	LKA	400	Jordan	JOR								03	FISH,CRUSTACEANS,MOLLUSC	1	No Quantity							342928			0
S3	2016	2016	2016	2	0	2	Export	144	Sri Lanka	LKA	404	Kenya	KEN								03	FISH,CRUSTACEANS,MOLLUSC	1	No Quantity							864			0
S3	2016	2016	2016	2	0	2	Export	144	Sri Lanka	LKA	408	Dem. People's Rep. of Korea	PRK								03	FISH,CRUSTACEANS,MOLLUSC	1	No Quantity							254519			0
S3	2016	2016	2016	2	0	2	Export	144	Sri Lanka	LKA	410	Rep. of Korea	KOR								03	FISH,CRUSTACEANS,MOLLUSC	1	No Quantity							519153			0
S3	2016	2016	2016	2	0	2	Export	144	Sri Lanka	LKA	414	Kuwait	KWT								03	FISH,CRUSTACEANS,MOLLUSC	1	No Quantity							1356785			0
S3	2016	2016	2016	2	0	2	Export	144	Sri Lanka	LKA	422	Lebanon	LBN								03	FISH,CRUSTACEANS,MOLLUSC	1	No Quantity							67986			0
S3	2016	2016	2016	2	0	2	Export	144	Sri Lanka	LKA	440	Lithuania	LTU								03	FISH,CRUSTACEANS,MOLLUSC	1	No Quantity							974			0
S3	2016	2016	2016	2	0	2	Export	144	Sri Lanka	LKA	442	Luxembourg	LUX								03	FISH,CRUSTACEANS,MOLLUSC	1	No Quantity							2982			0
S3	2016	2016	2016	2	0	2	Export	144	Sri Lanka	LKA	446	China, Macao SAR	MAC								03	FISH,CRUSTACEANS,MOLLUSC	1	No Quantity							114574			0
S3	2016	2016	2016	2	0	2	Export	144	Sri Lanka	LKA	458	Malaysia	MYS								03	FISH,CRUSTACEANS,MOLLUSC	1	No Quantity							1070175			0
S3	2016	2016	2016	2	0	2	Export	144	Sri Lanka	LKA	462	Maldives	MDV								03	FISH,CRUSTACEANS,MOLLUSC	1	No Quantity							1772940			0
S3	2016	2016	2016	2	0	2	Export	144	Sri Lanka	LKA	466	Mali	MLI								03	FISH,CRUSTACEANS,MOLLUSC	1	No Quantity							892			0
S3	2016	2016	2016	2	0	2	Export	144	Sri Lanka	LKA	470	Malta	MLT								03	FISH,CRUSTACEANS,MOLLUSC	1	No Quantity							8732			0
S3	2016	2016	2016	2	0	2	Export	144	Sri Lanka	LKA	480	Mauritius	MUS								03	FISH,CRUSTACEANS,MOLLUSC	1	No Quantity							7436			0
S3	2016	2016	2016	2	0	2	Export	144	Sri Lanka	LKA	490	Other Asia, nes									03	FISH,CRUSTACEANS,MOLLUSC	1	No Quantity							7797772			0
S3	2016	2016	2016	2	0	2	Export	144	Sri Lanka	LKA	504	Morocco	MAR								03	FISH,CRUSTACEANS,MOLLUSC	1	No Quantity							3165			0
S3	2016	2016	2016	2	0	2	Export	144	Sri Lanka	LKA	528	Netherlands	NLD								03	FISH,CRUSTACEANS,MOLLUSC	1	No Quantity							14018821			0
S3	2016	2016	2016	2	0	2	Export	144	Sri Lanka	LKA	554	New Zealand	NZL								03	FISH,CRUSTACEANS,MOLLUSC	1	No Quantity							119715			0
S3	2016	2016	2016	2	0	2	Export	144	Sri Lanka	LKA	579	Norway	NOR								03	FISH,CRUSTACEANS,MOLLUSC	1	No Quantity							1489237			0
S3	2016	2016	2016	2	0	2	Export	144	Sri Lanka	LKA	586	Pakistan	PAK								03	FISH,CRUSTACEANS,MOLLUSC	1	No Quantity							11009			0
S3	2016	2016	2016	2	0	2	Export	144	Sri Lanka	LKA	598	Papua New Guinea	PNG								03	FISH,CRUSTACEANS,MOLLUSC	1	No Quantity							125			0
S3	2016	2016	2016	2	0	2	Export	144	Sri Lanka	LKA	604	Peru	PER								03	FISH,CRUSTACEANS,MOLLUSC	1	No Quantity							1312			0
S3	2016	2016	2016	2	0	2	Export	144	Sri Lanka	LKA	616	Poland	POL								03	FISH,CRUSTACEANS,MOLLUSC	1	No Quantity							579678			0
S3	2016	2016	2016	2	0	2	Export	144	Sri Lanka	LKA	620	Portugal	PRT								03	FISH,CRUSTACEANS,MOLLUSC	1	No Quantity							281167			0
S3	2016	2016	2016	2	0	2	Export	144	Sri Lanka	LKA	634	Qatar	QAT								03	FISH,CRUSTACEANS,MOLLUSC	1	No Quantity							467543			0
S3	2016	2016	2016	2	0	2	Export	144	Sri Lanka	LKA	642	Romania	ROU								03	FISH,CRUSTACEANS,MOLLUSC	1	No Quantity							6198			0
S3	2016	2016	2016	2	0	2	Export	144	Sri Lanka	LKA	643	Russian Federation	RUS								03	FISH,CRUSTACEANS,MOLLUSC	1	No Quantity							1652513			0
S3	2016	2016	2016	2	0	2	Export	144	Sri Lanka	LKA	682	Saudi Arabia	SAU								03	FISH,CRUSTACEANS,MOLLUSC	1	No Quantity							5552300			0
S3	2016	2016	2016	2	0	2	Export	144	Sri Lanka	LKA	686	Senegal	SEN								03	FISH,CRUSTACEANS,MOLLUSC	1	No Quantity							454			0
S3	2016	2016	2016	2	0	2	Export	144	Sri Lanka	LKA	688	Serbia	SRB								03	FISH,CRUSTACEANS,MOLLUSC	1	No Quantity							3281			0
S3	2016	2016	2016	2	0	2	Export	144	Sri Lanka	LKA	690	Seychelles	SYC								03	FISH,CRUSTACEANS,MOLLUSC	1	No Quantity							2046			0
S3	2016	2016	2016	2	0	2	Export	144	Sri Lanka	LKA	699	India	IND								03	FISH,CRUSTACEANS,MOLLUSC	1	No Quantity							44140			0
S3	2016	2016	2016	2	0	2	Export	144	Sri Lanka	LKA	702	Singapore	SGP								03	FISH,CRUSTACEANS,MOLLUSC	1	No Quantity							3467348			0
S3	2016	2016	2016	2	0	2	Export	144	Sri Lanka	LKA	704	Viet Nam	VNM								03	FISH,CRUSTACEANS,MOLLUSC	1	No Quantity							6086703			0
S3	2016	2016	2016	2	0	2	Export	144	Sri Lanka	LKA	705	Slovenia	SVN								03	FISH,CRUSTACEANS,MOLLUSC	1	No Quantity							10980			0
S3	2016	2016	2016	2	0	2	Export	144	Sri Lanka	LKA	710	South Africa	ZAF								03	FISH,CRUSTACEANS,MOLLUSC	1	No Quantity							182896			0
S3	2016	2016	2016	2	0	2	Export	144	Sri Lanka	LKA	724	Spain	ESP								03	FISH,CRUSTACEANS,MOLLUSC	1	No Quantity							402342			0
S3	2016	2016	2016	2	0	2	Export	144	Sri Lanka	LKA	748	Swaziland	SWZ								03	FISH,CRUSTACEANS,MOLLUSC	1	No Quantity							173679			0
S3	2016	2016	2016	2	0	2	Export	144	Sri Lanka	LKA	752	Sweden	SWE								03	FISH,CRUSTACEANS,MOLLUSC	1	No Quantity							72189			0
S3	2016	2016	2016	2	0	2	Export	144	Sri Lanka	LKA	757	Switzerland	CHE								03	FISH,CRUSTACEANS,MOLLUSC	1	No Quantity							3919643			0
S3	2016	2016	2016	2	0	2	Export	144	Sri Lanka	LKA	764	Thailand	THA								03	FISH,CRUSTACEANS,MOLLUSC	1	No Quantity							1078405			0
S3	2016	2016	2016	2	0	2	Export	144	Sri Lanka	LKA	784	United Arab Emirates	ARE								03	FISH,CRUSTACEANS,MOLLUSC	1	No Quantity							3750926			0
S3	2016	2016	2016	2	0	2	Export	144	Sri Lanka	LKA	788	Tunisia	TUN								03	FISH,CRUSTACEANS,MOLLUSC	1	No Quantity							8217			0
S3	2016	2016	2016	2	0	2	Export	144	Sri Lanka	LKA	792	Turkey	TUR								03	FISH,CRUSTACEANS,MOLLUSC	1	No Quantity							232597			0
S3	2016	2016	2016	2	0	2	Export	144	Sri Lanka	LKA	804	Ukraine	UKR								03	FISH,CRUSTACEANS,MOLLUSC	1	No Quantity							185887			0
S3	2016	2016	2016	2	0	2	Export	144	Sri Lanka	LKA	818	Egypt	EGY								03	FISH,CRUSTACEANS,MOLLUSC	1	No Quantity							1693			0
S3	2016	2016	2016	2	0	2	Export	144	Sri Lanka	LKA	826	United Kingdom	GBR								03	FISH,CRUSTACEANS,MOLLUSC	1	No Quantity							3915163			0
S3	2016	2016	2016	2	0	2	Export	144	Sri Lanka	LKA	842	USA	USA								03	FISH,CRUSTACEANS,MOLLUSC	1	No Quantity							60251633			0
S3	2016	2016	2016	2	0	2	Export	144	Sri Lanka	LKA	858	Uruguay	URY								03	FISH,CRUSTACEANS,MOLLUSC	1	No Quantity							1151			0
S3	2016	2016	2016	2	0	2	Export	144	Sri Lanka	LKA	894	Zambia	ZMB								03	FISH,CRUSTACEANS,MOLLUSC	1	No Quantity							4160			0
S3	2016	2016	2016	2	0	2	Export	144	Sri Lanka	LKA	0	World	WLD								04	CEREALS,CEREAL PREPRTNS.	1	No Quantity							47649077			0
S3	2016	2016	2016	2	0	2	Export	144	Sri Lanka	LKA	24	Angola	AGO								04	CEREALS,CEREAL PREPRTNS.	1	No Quantity							12844			0
S3	2016	2016	2016	2	0	2	Export	144	Sri Lanka	LKA	36	Australia	AUS								04	CEREALS,CEREAL PREPRTNS.	1	No Quantity							1180937			0
S3	2016	2016	2016	2	0	2	Export	144	Sri Lanka	LKA	48	Bahrain	BHR								04	CEREALS,CEREAL PREPRTNS.	1	No Quantity							185973			0
S3	2016	2016	2016	2	0	2	Export	144	Sri Lanka	LKA	50	Bangladesh	BGD								04	CEREALS,CEREAL PREPRTNS.	1	No Quantity							113			0
S3	2016	2016	2016	2	0	2	Export	144	Sri Lanka	LKA	56	Belgium	BEL								04	CEREALS,CEREAL PREPRTNS.	1	No Quantity							27352			0
S3	2016	2016	2016	2	0	2	Export	144	Sri Lanka	LKA	84	Belize	BLZ								04	CEREALS,CEREAL PREPRTNS.	1	No Quantity							38667			0
S3	2016	2016	2016	2	0	2	Export	144	Sri Lanka	LKA	100	Bulgaria	BGR								04	CEREALS,CEREAL PREPRTNS.	1	No Quantity							22167			0
S3	2016	2016	2016	2	0	2	Export	144	Sri Lanka	LKA	104	Myanmar	MMR								04	CEREALS,CEREAL PREPRTNS.	1	No Quantity							81			0
S3	2016	2016	2016	2	0	2	Export	144	Sri Lanka	LKA	116	Cambodia	KHM								04	CEREALS,CEREAL PREPRTNS.	1	No Quantity							1386843			0
S3	2016	2016	2016	2	0	2	Export	144	Sri Lanka	LKA	124	Canada	CAN								04	CEREALS,CEREAL PREPRTNS.	1	No Quantity							1070093			0
S3	2016	2016	2016	2	0	2	Export	144	Sri Lanka	LKA	132	Cabo Verde	CPV								04	CEREALS,CEREAL PREPRTNS.	1	No Quantity							20103			0
S3	2016	2016	2016	2	0	2	Export	144	Sri Lanka	LKA	156	China	CHN								04	CEREALS,CEREAL PREPRTNS.	1	No Quantity							31257			0
S3	2016	2016	2016	2	0	2	Export	144	Sri Lanka	LKA	196	Cyprus	CYP								04	CEREALS,CEREAL PREPRTNS.	1	No Quantity							41594			0
S3	2016	2016	2016	2	0	2	Export	144	Sri Lanka	LKA	203	Czechia	CZE								04	CEREALS,CEREAL PREPRTNS.	1	No Quantity							832			0
S3	2016	2016	2016	2	0	2	Export	144	Sri Lanka	LKA	204	Benin	BEN								04	CEREALS,CEREAL PREPRTNS.	1	No Quantity							26792			0
S3	2016	2016	2016	2	0	2	Export	144	Sri Lanka	LKA	208	Denmark	DNK								04	CEREALS,CEREAL PREPRTNS.	1	No Quantity							48656			0
S3	2016	2016	2016	2	0	2	Export	144	Sri Lanka	LKA	233	Estonia	EST								04	CEREALS,CEREAL PREPRTNS.	1	No Quantity							12372			0
S3	2016	2016	2016	2	0	2	Export	144	Sri Lanka	LKA	242	Fiji	FJI								04	CEREALS,CEREAL PREPRTNS.	1	No Quantity							45092			0
S3	2016	2016	2016	2	0	2	Export	144	Sri Lanka	LKA	251	France	FRA								04	CEREALS,CEREAL PREPRTNS.	1	No Quantity							212252			0
S3	2016	2016	2016	2	0	2	Export	144	Sri Lanka	LKA	262	Djibouti	DJI								04	CEREALS,CEREAL PREPRTNS.	1	No Quantity							61			0
S3	2016	2016	2016	2	0	2	Export	144	Sri Lanka	LKA	270	Gambia	GMB								04	CEREALS,CEREAL PREPRTNS.	1	No Quantity							110302			0
S3	2016	2016	2016	2	0	2	Export	144	Sri Lanka	LKA	276	Germany	DEU								04	CEREALS,CEREAL PREPRTNS.	1	No Quantity							341575			0
S3	2016	2016	2016	2	0	2	Export	144	Sri Lanka	LKA	288	Ghana	GHA								04	CEREALS,CEREAL PREPRTNS.	1	No Quantity							5880867			0
S3	2016	2016	2016	2	0	2	Export	144	Sri Lanka	LKA	320	Guatemala	GTM								04	CEREALS,CEREAL PREPRTNS.	1	No Quantity							47140			0
S3	2016	2016	2016	2	0	2	Export	144	Sri Lanka	LKA	328	Guyana	GUY								04	CEREALS,CEREAL PREPRTNS.	1	No Quantity							21537			0
S3	2016	2016	2016	2	0	2	Export	144	Sri Lanka	LKA	344	China, Hong Kong SAR	HKG								04	CEREALS,CEREAL PREPRTNS.	1	No Quantity							1719301			0
S3	2016	2016	2016	2	0	2	Export	144	Sri Lanka	LKA	360	Indonesia	IDN								04	CEREALS,CEREAL PREPRTNS.	1	No Quantity							3451386			0
S3	2016	2016	2016	2	0	2	Export	144	Sri Lanka	LKA	368	Iraq	IRQ								04	CEREALS,CEREAL PREPRTNS.	1	No Quantity							89930			0
S3	2016	2016	2016	2	0	2	Export	144	Sri Lanka	LKA	372	Ireland	IRL								04	CEREALS,CEREAL PREPRTNS.	1	No Quantity							22615			0
S3	2016	2016	2016	2	0	2	Export	144	Sri Lanka	LKA	376	Israel	ISR								04	CEREALS,CEREAL PREPRTNS.	1	No Quantity							25167			0
S3	2016	2016	2016	2	0	2	Export	144	Sri Lanka	LKA	381	Italy	ITA								04	CEREALS,CEREAL PREPRTNS.	1	No Quantity							568904			0
S3	2016	2016	2016	2	0	2	Export	144	Sri Lanka	LKA	384	Côte d'Ivoire	CIV								04	CEREALS,CEREAL PREPRTNS.	1	No Quantity							116516			0
S3	2016	2016	2016	2	0	2	Export	144	Sri Lanka	LKA	392	Japan	JPN								04	CEREALS,CEREAL PREPRTNS.	1	No Quantity							75994			0
S3	2016	2016	2016	2	0	2	Export	144	Sri Lanka	LKA	400	Jordan	JOR								04	CEREALS,CEREAL PREPRTNS.	1	No Quantity							190757			0
S3	2016	2016	2016	2	0	2	Export	144	Sri Lanka	LKA	408	Dem. People's Rep. of Korea	PRK								04	CEREALS,CEREAL PREPRTNS.	1	No Quantity							23080			0
S3	2016	2016	2016	2	0	2	Export	144	Sri Lanka	LKA	410	Rep. of Korea	KOR								04	CEREALS,CEREAL PREPRTNS.	1	No Quantity							1237786			0
S3	2016	2016	2016	2	0	2	Export	144	Sri Lanka	LKA	414	Kuwait	KWT								04	CEREALS,CEREAL PREPRTNS.	1	No Quantity							642865			0
S3	2016	2016	2016	2	0	2	Export	144	Sri Lanka	LKA	422	Lebanon	LBN								04	CEREALS,CEREAL PREPRTNS.	1	No Quantity							97754			0
S3	2016	2016	2016	2	0	2	Export	144	Sri Lanka	LKA	446	China, Macao SAR	MAC								04	CEREALS,CEREAL PREPRTNS.	1	No Quantity							449			0
S3	2016	2016	2016	2	0	2	Export	144	Sri Lanka	LKA	458	Malaysia	MYS								04	CEREALS,CEREAL PREPRTNS.	1	No Quantity							2522795			0
S3	2016	2016	2016	2	0	2	Export	144	Sri Lanka	LKA	462	Maldives	MDV								04	CEREALS,CEREAL PREPRTNS.	1	No Quantity							4436213			0
S3	2016	2016	2016	2	0	2	Export	144	Sri Lanka	LKA	470	Malta	MLT								04	CEREALS,CEREAL PREPRTNS.	1	No Quantity							53634			0
S3	2016	2016	2016	2	0	2	Export	144	Sri Lanka	LKA	480	Mauritius	MUS								04	CEREALS,CEREAL PREPRTNS.	1	No Quantity							1338			0
S3	2016	2016	2016	2	0	2	Export	144	Sri Lanka	LKA	512	Oman	OMN								04	CEREALS,CEREAL PREPRTNS.	1	No Quantity							64512			0
S3	2016	2016	2016	2	0	2	Export	144	Sri Lanka	LKA	528	Netherlands	NLD								04	CEREALS,CEREAL PREPRTNS.	1	No Quantity							30437			0
S3	2016	2016	2016	2	0	2	Export	144	Sri Lanka	LKA	554	New Zealand	NZL								04	CEREALS,CEREAL PREPRTNS.	1	No Quantity							346965			0
S3	2016	2016	2016	2	0	2	Export	144	Sri Lanka	LKA	579	Norway	NOR								04	CEREALS,CEREAL PREPRTNS.	1	No Quantity							164298			0
S3	2016	2016	2016	2	0	2	Export	144	Sri Lanka	LKA	586	Pakistan	PAK								04	CEREALS,CEREAL PREPRTNS.	1	No Quantity							44479			0
S3	2016	2016	2016	2	0	2	Export	144	Sri Lanka	LKA	598	Papua New Guinea	PNG								04	CEREALS,CEREAL PREPRTNS.	1	No Quantity							33719			0
S3	2016	2016	2016	2	0	2	Export	144	Sri Lanka	LKA	608	Philippines	PHL								04	CEREALS,CEREAL PREPRTNS.	1	No Quantity							1289938			0
S3	2016	2016	2016	2	0	2	Export	144	Sri Lanka	LKA	624	Guinea-Bissau	GNB								04	CEREALS,CEREAL PREPRTNS.	1	No Quantity							53208			0
S3	2016	2016	2016	2	0	2	Export	144	Sri Lanka	LKA	634	Qatar	QAT								04	CEREALS,CEREAL PREPRTNS.	1	No Quantity							864007			0
S3	2016	2016	2016	2	0	2	Export	144	Sri Lanka	LKA	643	Russian Federation	RUS								04	CEREALS,CEREAL PREPRTNS.	1	No Quantity							172			0
S3	2016	2016	2016	2	0	2	Export	144	Sri Lanka	LKA	682	Saudi Arabia	SAU								04	CEREALS,CEREAL PREPRTNS.	1	No Quantity							243787			0
S3	2016	2016	2016	2	0	2	Export	144	Sri Lanka	LKA	686	Senegal	SEN								04	CEREALS,CEREAL PREPRTNS.	1	No Quantity							39150			0
S3	2016	2016	2016	2	0	2	Export	144	Sri Lanka	LKA	690	Seychelles	SYC								04	CEREALS,CEREAL PREPRTNS.	1	No Quantity							37720			0
S3	2016	2016	2016	2	0	2	Export	144	Sri Lanka	LKA	694	Sierra Leone	SLE								04	CEREALS,CEREAL PREPRTNS.	1	No Quantity							492863			0
S3	2016	2016	2016	2	0	2	Export	144	Sri Lanka	LKA	699	India	IND								04	CEREALS,CEREAL PREPRTNS.	1	No Quantity							1347673			0
S3	2016	2016	2016	2	0	2	Export	144	Sri Lanka	LKA	702	Singapore	SGP								04	CEREALS,CEREAL PREPRTNS.	1	No Quantity							4145311			0
S3	2016	2016	2016	2	0	2	Export	144	Sri Lanka	LKA	704	Viet Nam	VNM								04	CEREALS,CEREAL PREPRTNS.	1	No Quantity							174063			0
S3	2016	2016	2016	2	0	2	Export	144	Sri Lanka	LKA	748	Swaziland	SWZ								04	CEREALS,CEREAL PREPRTNS.	1	No Quantity							13740			0
S3	2016	2016	2016	2	0	2	Export	144	Sri Lanka	LKA	752	Sweden	SWE								04	CEREALS,CEREAL PREPRTNS.	1	No Quantity							19345			0
S3	2016	2016	2016	2	0	2	Export	144	Sri Lanka	LKA	757	Switzerland	CHE								04	CEREALS,CEREAL PREPRTNS.	1	No Quantity							266529			0
S3	2016	2016	2016	2	0	2	Export	144	Sri Lanka	LKA	764	Thailand	THA								04	CEREALS,CEREAL PREPRTNS.	1	No Quantity							6569806			0
S3	2016	2016	2016	2	0	2	Export	144	Sri Lanka	LKA	768	Togo	TGO								04	CEREALS,CEREAL PREPRTNS.	1	No Quantity							114352			0
S3	2016	2016	2016	2	0	2	Export	144	Sri Lanka	LKA	780	Trinidad and Tobago	TTO								04	CEREALS,CEREAL PREPRTNS.	1	No Quantity							18913			0
S3	2016	2016	2016	2	0	2	Export	144	Sri Lanka	LKA	784	United Arab Emirates	ARE								04	CEREALS,CEREAL PREPRTNS.	1	No Quantity							2234558			0
S3	2016	2016	2016	2	0	2	Export	144	Sri Lanka	LKA	792	Turkey	TUR								04	CEREALS,CEREAL PREPRTNS.	1	No Quantity							31228			0
S3	2016	2016	2016	2	0	2	Export	144	Sri Lanka	LKA	826	United Kingdom	GBR								04	CEREALS,CEREAL PREPRTNS.	1	No Quantity							1750721			0
S3	2016	2016	2016	2	0	2	Export	144	Sri Lanka	LKA	842	USA	USA								04	CEREALS,CEREAL PREPRTNS.	1	No Quantity							1209099			0
S3	2016	2016	2016	2	0	2	Export	144	Sri Lanka	LKA	887	Yemen	YEM								04	CEREALS,CEREAL PREPRTNS.	1	No Quantity							6216			0
S3	2016	2016	2016	2	0	2	Export	144	Sri Lanka	LKA	899	Areas, nes									04	CEREALS,CEREAL PREPRTNS.	1	No Quantity							283			0
S3	2016	2016	2016	2	0	2	Export	144	Sri Lanka	LKA	0	World	WLD								05	VEGETABLES AND FRUIT	1	No Quantity							334925107			0
S3	2016	2016	2016	2	0	2	Export	144	Sri Lanka	LKA	4	Afghanistan	AFG								05	VEGETABLES AND FRUIT	1	No Quantity							42283			0
S3	2016	2016	2016	2	0	2	Export	144	Sri Lanka	LKA	8	Albania	ALB								05	VEGETABLES AND FRUIT	1	No Quantity							9645			0
S3	2016	2016	2016	2	0	2	Export	144	Sri Lanka	LKA	31	Azerbaijan	AZE								05	VEGETABLES AND FRUIT	1	No Quantity							364609			0
S3	2016	2016	2016	2	0	2	Export	144	Sri Lanka	LKA	32	Argentina	ARG								05	VEGETABLES AND FRUIT	1	No Quantity							210353			0
S3	2016	2016	2016	2	0	2	Export	144	Sri Lanka	LKA	36	Australia	AUS								05	VEGETABLES AND FRUIT	1	No Quantity							8905717			0
S3	2016	2016	2016	2	0	2	Export	144	Sri Lanka	LKA	40	Austria	AUT								05	VEGETABLES AND FRUIT	1	No Quantity							1144304			0
S3	2016	2016	2016	2	0	2	Export	144	Sri Lanka	LKA	48	Bahrain	BHR								05	VEGETABLES AND FRUIT	1	No Quantity							466535			0
S3	2016	2016	2016	2	0	2	Export	144	Sri Lanka	LKA	50	Bangladesh	BGD								05	VEGETABLES AND FRUIT	1	No Quantity							3809695			0
S3	2016	2016	2016	2	0	2	Export	144	Sri Lanka	LKA	56	Belgium	BEL								05	VEGETABLES AND FRUIT	1	No Quantity							1232160			0
S3	2016	2016	2016	2	0	2	Export	144	Sri Lanka	LKA	68	Bolivia (Plurinational State of)	BOL								05	VEGETABLES AND FRUIT	1	No Quantity							116391			0
S3	2016	2016	2016	2	0	2	Export	144	Sri Lanka	LKA	70	Bosnia Herzegovina	BIH								05	VEGETABLES AND FRUIT	1	No Quantity							2001			0
S3	2016	2016	2016	2	0	2	Export	144	Sri Lanka	LKA	76	Brazil	BRA								05	VEGETABLES AND FRUIT	1	No Quantity							459681			0
S3	2016	2016	2016	2	0	2	Export	144	Sri Lanka	LKA	84	Belize	BLZ								05	VEGETABLES AND FRUIT	1	No Quantity							22898			0
S3	2016	2016	2016	2	0	2	Export	144	Sri Lanka	LKA	100	Bulgaria	BGR								05	VEGETABLES AND FRUIT	1	No Quantity							537185			0
S3	2016	2016	2016	2	0	2	Export	144	Sri Lanka	LKA	104	Myanmar	MMR								05	VEGETABLES AND FRUIT	1	No Quantity							115667			0
S3	2016	2016	2016	2	0	2	Export	144	Sri Lanka	LKA	112	Belarus	BLR								05	VEGETABLES AND FRUIT	1	No Quantity							609			0
S3	2016	2016	2016	2	0	2	Export	144	Sri Lanka	LKA	124	Canada	CAN								05	VEGETABLES AND FRUIT	1	No Quantity							7812005			0
S3	2016	2016	2016	2	0	2	Export	144	Sri Lanka	LKA	132	Cabo Verde	CPV								05	VEGETABLES AND FRUIT	1	No Quantity							23456			0
S3	2016	2016	2016	2	0	2	Export	144	Sri Lanka	LKA	152	Chile	CHL								05	VEGETABLES AND FRUIT	1	No Quantity							586350			0
S3	2016	2016	2016	2	0	2	Export	144	Sri Lanka	LKA	156	China	CHN								05	VEGETABLES AND FRUIT	1	No Quantity							53593			0
S3	2016	2016	2016	2	0	2	Export	144	Sri Lanka	LKA	170	Colombia	COL								05	VEGETABLES AND FRUIT	1	No Quantity							384563			0
S3	2016	2016	2016	2	0	2	Export	144	Sri Lanka	LKA	191	Croatia	HRV								05	VEGETABLES AND FRUIT	1	No Quantity							1041			0
S3	2016	2016	2016	2	0	2	Export	144	Sri Lanka	LKA	196	Cyprus	CYP								05	VEGETABLES AND FRUIT	1	No Quantity							52578			0
S3	2016	2016	2016	2	0	2	Export	144	Sri Lanka	LKA	203	Czechia	CZE								05	VEGETABLES AND FRUIT	1	No Quantity							380478			0
S3	2016	2016	2016	2	0	2	Export	144	Sri Lanka	LKA	208	Denmark	DNK								05	VEGETABLES AND FRUIT	1	No Quantity							204946			0
S3	2016	2016	2016	2	0	2	Export	144	Sri Lanka	LKA	212	Dominica	DMA								05	VEGETABLES AND FRUIT	1	No Quantity							8436			0
S3	2016	2016	2016	2	0	2	Export	144	Sri Lanka	LKA	214	Dominican Rep.	DOM								05	VEGETABLES AND FRUIT	1	No Quantity							37821			0
S3	2016	2016	2016	2	0	2	Export	144	Sri Lanka	LKA	231	Ethiopia	ETH								05	VEGETABLES AND FRUIT	1	No Quantity							20274			0
S3	2016	2016	2016	2	0	2	Export	144	Sri Lanka	LKA	242	Fiji	FJI								05	VEGETABLES AND FRUIT	1	No Quantity							548			0
S3	2016	2016	2016	2	0	2	Export	144	Sri Lanka	LKA	246	Finland	FIN								05	VEGETABLES AND FRUIT	1	No Quantity							26059			0
S3	2016	2016	2016	2	0	2	Export	144	Sri Lanka	LKA	251	France	FRA								05	VEGETABLES AND FRUIT	1	No Quantity							7600936			0
S3	2016	2016	2016	2	0	2	Export	144	Sri Lanka	LKA	262	Djibouti	DJI								05	VEGETABLES AND FRUIT	1	No Quantity							204			0
S3	2016	2016	2016	2	0	2	Export	144	Sri Lanka	LKA	270	Gambia	GMB								05	VEGETABLES AND FRUIT	1	No Quantity							8137			0
S3	2016	2016	2016	2	0	2	Export	144	Sri Lanka	LKA	276	Germany	DEU								05	VEGETABLES AND FRUIT	1	No Quantity							19401622			0
S3	2016	2016	2016	2	0	2	Export	144	Sri Lanka	LKA	300	Greece	GRC								05	VEGETABLES AND FRUIT	1	No Quantity							972235			0
S3	2016	2016	2016	2	0	2	Export	144	Sri Lanka	LKA	320	Guatemala	GTM								05	VEGETABLES AND FRUIT	1	No Quantity							31618			0
S3	2016	2016	2016	2	0	2	Export	144	Sri Lanka	LKA	344	China, Hong Kong SAR	HKG								05	VEGETABLES AND FRUIT	1	No Quantity							254489			0
S3	2016	2016	2016	2	0	2	Export	144	Sri Lanka	LKA	348	Hungary	HUN								05	VEGETABLES AND FRUIT	1	No Quantity							98145			0
S3	2016	2016	2016	2	0	2	Export	144	Sri Lanka	LKA	360	Indonesia	IDN								05	VEGETABLES AND FRUIT	1	No Quantity							117241			0
S3	2016	2016	2016	2	0	2	Export	144	Sri Lanka	LKA	364	Iran	IRN								05	VEGETABLES AND FRUIT	1	No Quantity							10772957			0
S3	2016	2016	2016	2	0	2	Export	144	Sri Lanka	LKA	368	Iraq	IRQ								05	VEGETABLES AND FRUIT	1	No Quantity							5613785			0
S3	2016	2016	2016	2	0	2	Export	144	Sri Lanka	LKA	372	Ireland	IRL								05	VEGETABLES AND FRUIT	1	No Quantity							95422			0
S3	2016	2016	2016	2	0	2	Export	144	Sri Lanka	LKA	376	Israel	ISR								05	VEGETABLES AND FRUIT	1	No Quantity							484556			0
S3	2016	2016	2016	2	0	2	Export	144	Sri Lanka	LKA	381	Italy	ITA								05	VEGETABLES AND FRUIT	1	No Quantity							3891518			0
S3	2016	2016	2016	2	0	2	Export	144	Sri Lanka	LKA	388	Jamaica	JAM								05	VEGETABLES AND FRUIT	1	No Quantity							1923121			0
S3	2016	2016	2016	2	0	2	Export	144	Sri Lanka	LKA	392	Japan	JPN								05	VEGETABLES AND FRUIT	1	No Quantity							8613642			0
S3	2016	2016	2016	2	0	2	Export	144	Sri Lanka	LKA	398	Kazakhstan	KAZ								05	VEGETABLES AND FRUIT	1	No Quantity							182			0
S3	2016	2016	2016	2	0	2	Export	144	Sri Lanka	LKA	400	Jordan	JOR								05	VEGETABLES AND FRUIT	1	No Quantity							2636203			0
S3	2016	2016	2016	2	0	2	Export	144	Sri Lanka	LKA	404	Kenya	KEN								05	VEGETABLES AND FRUIT	1	No Quantity							28154			0
S3	2016	2016	2016	2	0	2	Export	144	Sri Lanka	LKA	408	Dem. People's Rep. of Korea	PRK								05	VEGETABLES AND FRUIT	1	No Quantity							243813			0
S3	2016	2016	2016	2	0	2	Export	144	Sri Lanka	LKA	410	Rep. of Korea	KOR								05	VEGETABLES AND FRUIT	1	No Quantity							463382			0
S3	2016	2016	2016	2	0	2	Export	144	Sri Lanka	LKA	414	Kuwait	KWT								05	VEGETABLES AND FRUIT	1	No Quantity							5590023			0
S3	2016	2016	2016	2	0	2	Export	144	Sri Lanka	LKA	422	Lebanon	LBN								05	VEGETABLES AND FRUIT	1	No Quantity							1757444			0
S3	2016	2016	2016	2	0	2	Export	144	Sri Lanka	LKA	428	Latvia	LVA								05	VEGETABLES AND FRUIT	1	No Quantity							12327			0
S3	2016	2016	2016	2	0	2	Export	144	Sri Lanka	LKA	434	Libya	LBY								05	VEGETABLES AND FRUIT	1	No Quantity							278820			0
S3	2016	2016	2016	2	0	2	Export	144	Sri Lanka	LKA	440	Lithuania	LTU								05	VEGETABLES AND FRUIT	1	No Quantity							30310			0
S3	2016	2016	2016	2	0	2	Export	144	Sri Lanka	LKA	446	China, Macao SAR	MAC								05	VEGETABLES AND FRUIT	1	No Quantity							5259			0
S3	2016	2016	2016	2	0	2	Export	144	Sri Lanka	LKA	458	Malaysia	MYS								05	VEGETABLES AND FRUIT	1	No Quantity							2706885			0
S3	2016	2016	2016	2	0	2	Export	144	Sri Lanka	LKA	462	Maldives	MDV								05	VEGETABLES AND FRUIT	1	No Quantity							11813975			0
S3	2016	2016	2016	2	0	2	Export	144	Sri Lanka	LKA	466	Mali	MLI								05	VEGETABLES AND FRUIT	1	No Quantity							330			0
S3	2016	2016	2016	2	0	2	Export	144	Sri Lanka	LKA	470	Malta	MLT								05	VEGETABLES AND FRUIT	1	No Quantity							51670			0
S3	2016	2016	2016	2	0	2	Export	144	Sri Lanka	LKA	480	Mauritius	MUS								05	VEGETABLES AND FRUIT	1	No Quantity							1495714			0
S3	2016	2016	2016	2	0	2	Export	144	Sri Lanka	LKA	484	Mexico	MEX								05	VEGETABLES AND FRUIT	1	No Quantity							1011121			0
S3	2016	2016	2016	2	0	2	Export	144	Sri Lanka	LKA	490	Other Asia, nes									05	VEGETABLES AND FRUIT	1	No Quantity							981711			0
S3	2016	2016	2016	2	0	2	Export	144	Sri Lanka	LKA	496	Mongolia	MNG								05	VEGETABLES AND FRUIT	1	No Quantity							2893			0
S3	2016	2016	2016	2	0	2	Export	144	Sri Lanka	LKA	498	Rep. of Moldova	MDA								05	VEGETABLES AND FRUIT	1	No Quantity							108536			0
S3	2016	2016	2016	2	0	2	Export	144	Sri Lanka	LKA	504	Morocco	MAR								05	VEGETABLES AND FRUIT	1	No Quantity							228370			0
S3	2016	2016	2016	2	0	2	Export	144	Sri Lanka	LKA	512	Oman	OMN								05	VEGETABLES AND FRUIT	1	No Quantity							1731868			0
S3	2016	2016	2016	2	0	2	Export	144	Sri Lanka	LKA	528	Netherlands	NLD								05	VEGETABLES AND FRUIT	1	No Quantity							12319221			0
S3	2016	2016	2016	2	0	2	Export	144	Sri Lanka	LKA	531	Curaçao	CUW								05	VEGETABLES AND FRUIT	1	No Quantity							14408			0
S3	2016	2016	2016	2	0	2	Export	144	Sri Lanka	LKA	554	New Zealand	NZL								05	VEGETABLES AND FRUIT	1	No Quantity							1282584			0
S3	2016	2016	2016	2	0	2	Export	144	Sri Lanka	LKA	579	Norway	NOR								05	VEGETABLES AND FRUIT	1	No Quantity							1049519			0
S3	2016	2016	2016	2	0	2	Export	144	Sri Lanka	LKA	586	Pakistan	PAK								05	VEGETABLES AND FRUIT	1	No Quantity							17142816			0
S3	2016	2016	2016	2	0	2	Export	144	Sri Lanka	LKA	591	Panama	PAN								05	VEGETABLES AND FRUIT	1	No Quantity							19621			0
S3	2016	2016	2016	2	0	2	Export	144	Sri Lanka	LKA	598	Papua New Guinea	PNG								05	VEGETABLES AND FRUIT	1	No Quantity							181017			0
S3	2016	2016	2016	2	0	2	Export	144	Sri Lanka	LKA	604	Peru	PER								05	VEGETABLES AND FRUIT	1	No Quantity							81507			0
S3	2016	2016	2016	2	0	2	Export	144	Sri Lanka	LKA	608	Philippines	PHL								05	VEGETABLES AND FRUIT	1	No Quantity							208709			0
S3	2016	2016	2016	2	0	2	Export	144	Sri Lanka	LKA	616	Poland	POL								05	VEGETABLES AND FRUIT	1	No Quantity							854874			0
S3	2016	2016	2016	2	0	2	Export	144	Sri Lanka	LKA	620	Portugal	PRT								05	VEGETABLES AND FRUIT	1	No Quantity							2388961			0
S3	2016	2016	2016	2	0	2	Export	144	Sri Lanka	LKA	634	Qatar	QAT								05	VEGETABLES AND FRUIT	1	No Quantity							6592920			0
S3	2016	2016	2016	2	0	2	Export	144	Sri Lanka	LKA	642	Romania	ROU								05	VEGETABLES AND FRUIT	1	No Quantity							16177			0
S3	2016	2016	2016	2	0	2	Export	144	Sri Lanka	LKA	643	Russian Federation	RUS								05	VEGETABLES AND FRUIT	1	No Quantity							64097			0
S3	2016	2016	2016	2	0	2	Export	144	Sri Lanka	LKA	682	Saudi Arabia	SAU								05	VEGETABLES AND FRUIT	1	No Quantity							11842601			0
S3	2016	2016	2016	2	0	2	Export	144	Sri Lanka	LKA	686	Senegal	SEN								05	VEGETABLES AND FRUIT	1	No Quantity							23642			0
S3	2016	2016	2016	2	0	2	Export	144	Sri Lanka	LKA	688	Serbia	SRB								05	VEGETABLES AND FRUIT	1	No Quantity							134165			0
S3	2016	2016	2016	2	0	2	Export	144	Sri Lanka	LKA	690	Seychelles	SYC								05	VEGETABLES AND FRUIT	1	No Quantity							331426			0
S3	2016	2016	2016	2	0	2	Export	144	Sri Lanka	LKA	699	India	IND								05	VEGETABLES AND FRUIT	1	No Quantity							46825026			0
S3	2016	2016	2016	2	0	2	Export	144	Sri Lanka	LKA	702	Singapore	SGP								05	VEGETABLES AND FRUIT	1	No Quantity							2883338			0
S3	2016	2016	2016	2	0	2	Export	144	Sri Lanka	LKA	703	Slovakia	SVK								05	VEGETABLES AND FRUIT	1	No Quantity							14622			0
S3	2016	2016	2016	2	0	2	Export	144	Sri Lanka	LKA	704	Viet Nam	VNM								05	VEGETABLES AND FRUIT	1	No Quantity							172097			0
S3	2016	2016	2016	2	0	2	Export	144	Sri Lanka	LKA	705	Slovenia	SVN								05	VEGETABLES AND FRUIT	1	No Quantity							121056			0
S3	2016	2016	2016	2	0	2	Export	144	Sri Lanka	LKA	710	South Africa	ZAF								05	VEGETABLES AND FRUIT	1	No Quantity							1539768			0
S3	2016	2016	2016	2	0	2	Export	144	Sri Lanka	LKA	724	Spain	ESP								05	VEGETABLES AND FRUIT	1	No Quantity							5456481			0
S3	2016	2016	2016	2	0	2	Export	144	Sri Lanka	LKA	729	Sudan	SDN								05	VEGETABLES AND FRUIT	1	No Quantity							814614			0
S3	2016	2016	2016	2	0	2	Export	144	Sri Lanka	LKA	748	Swaziland	SWZ								05	VEGETABLES AND FRUIT	1	No Quantity							154022			0
S3	2016	2016	2016	2	0	2	Export	144	Sri Lanka	LKA	752	Sweden	SWE								05	VEGETABLES AND FRUIT	1	No Quantity							1513984			0
S3	2016	2016	2016	2	0	2	Export	144	Sri Lanka	LKA	757	Switzerland	CHE								05	VEGETABLES AND FRUIT	1	No Quantity							3690085			0
S3	2016	2016	2016	2	0	2	Export	144	Sri Lanka	LKA	760	Syria	SYR								05	VEGETABLES AND FRUIT	1	No Quantity							267904			0
S3	2016	2016	2016	2	0	2	Export	144	Sri Lanka	LKA	764	Thailand	THA								05	VEGETABLES AND FRUIT	1	No Quantity							130211			0
S3	2016	2016	2016	2	0	2	Export	144	Sri Lanka	LKA	780	Trinidad and Tobago	TTO								05	VEGETABLES AND FRUIT	1	No Quantity							962738			0
S3	2016	2016	2016	2	0	2	Export	144	Sri Lanka	LKA	784	United Arab Emirates	ARE								05	VEGETABLES AND FRUIT	1	No Quantity							24822923			0
S3	2016	2016	2016	2	0	2	Export	144	Sri Lanka	LKA	792	Turkey	TUR								05	VEGETABLES AND FRUIT	1	No Quantity							4258849			0
S3	2016	2016	2016	2	0	2	Export	144	Sri Lanka	LKA	804	Ukraine	UKR								05	VEGETABLES AND FRUIT	1	No Quantity							115948			0
S3	2016	2016	2016	2	0	2	Export	144	Sri Lanka	LKA	818	Egypt	EGY								05	VEGETABLES AND FRUIT	1	No Quantity							11432094			0
S3	2016	2016	2016	2	0	2	Export	144	Sri Lanka	LKA	826	United Kingdom	GBR								05	VEGETABLES AND FRUIT	1	No Quantity							18030997			0
S3	2016	2016	2016	2	0	2	Export	144	Sri Lanka	LKA	842	USA	USA								05	VEGETABLES AND FRUIT	1	No Quantity							38727636			0
S3	2016	2016	2016	2	0	2	Export	144	Sri Lanka	LKA	858	Uruguay	URY								05	VEGETABLES AND FRUIT	1	No Quantity							121944			0
S3	2016	2016	2016	2	0	2	Export	144	Sri Lanka	LKA	860	Uzbekistan	UZB								05	VEGETABLES AND FRUIT	1	No Quantity							136			0
S3	2016	2016	2016	2	0	2	Export	144	Sri Lanka	LKA	882	Samoa	WSM								05	VEGETABLES AND FRUIT	1	No Quantity							25830			0
S3	2016	2016	2016	2	0	2	Export	144	Sri Lanka	LKA	887	Yemen	YEM								05	VEGETABLES AND FRUIT	1	No Quantity							190713			0
S3	2016	2016	2016	2	0	2	Export	144	Sri Lanka	LKA	899	Areas, nes									05	VEGETABLES AND FRUIT	1	No Quantity							13323			0
S3	2016	2016	2016	2	0	2	Export	144	Sri Lanka	LKA	0	World	WLD								06	SUGAR,SUGR.PREPTNS,HONEY	1	No Quantity							2169323			0
S3	2016	2016	2016	2	0	2	Export	144	Sri Lanka	LKA	36	Australia	AUS								06	SUGAR,SUGR.PREPTNS,HONEY	1	No Quantity							394499			0
S3	2016	2016	2016	2	0	2	Export	144	Sri Lanka	LKA	40	Austria	AUT								06	SUGAR,SUGR.PREPTNS,HONEY	1	No Quantity							543			0
S3	2016	2016	2016	2	0	2	Export	144	Sri Lanka	LKA	48	Bahrain	BHR								06	SUGAR,SUGR.PREPTNS,HONEY	1	No Quantity							2017			0
S3	2016	2016	2016	2	0	2	Export	144	Sri Lanka	LKA	50	Bangladesh	BGD								06	SUGAR,SUGR.PREPTNS,HONEY	1	No Quantity							1704			0
S3	2016	2016	2016	2	0	2	Export	144	Sri Lanka	LKA	124	Canada	CAN								06	SUGAR,SUGR.PREPTNS,HONEY	1	No Quantity							263162			0
S3	2016	2016	2016	2	0	2	Export	144	Sri Lanka	LKA	152	Chile	CHL								06	SUGAR,SUGR.PREPTNS,HONEY	1	No Quantity							32950			0
S3	2016	2016	2016	2	0	2	Export	144	Sri Lanka	LKA	196	Cyprus	CYP								06	SUGAR,SUGR.PREPTNS,HONEY	1	No Quantity							2503			0
S3	2016	2016	2016	2	0	2	Export	144	Sri Lanka	LKA	203	Czechia	CZE								06	SUGAR,SUGR.PREPTNS,HONEY	1	No Quantity							44			0
S3	2016	2016	2016	2	0	2	Export	144	Sri Lanka	LKA	208	Denmark	DNK								06	SUGAR,SUGR.PREPTNS,HONEY	1	No Quantity							6657			0
S3	2016	2016	2016	2	0	2	Export	144	Sri Lanka	LKA	251	France	FRA								06	SUGAR,SUGR.PREPTNS,HONEY	1	No Quantity							56600			0
S3	2016	2016	2016	2	0	2	Export	144	Sri Lanka	LKA	262	Djibouti	DJI								06	SUGAR,SUGR.PREPTNS,HONEY	1	No Quantity							79			0
S3	2016	2016	2016	2	0	2	Export	144	Sri Lanka	LKA	276	Germany	DEU								06	SUGAR,SUGR.PREPTNS,HONEY	1	No Quantity							30201			0
S3	2016	2016	2016	2	0	2	Export	144	Sri Lanka	LKA	344	China, Hong Kong SAR	HKG								06	SUGAR,SUGR.PREPTNS,HONEY	1	No Quantity							951			0
S3	2016	2016	2016	2	0	2	Export	144	Sri Lanka	LKA	368	Iraq	IRQ								06	SUGAR,SUGR.PREPTNS,HONEY	1	No Quantity							22842			0
S3	2016	2016	2016	2	0	2	Export	144	Sri Lanka	LKA	381	Italy	ITA								06	SUGAR,SUGR.PREPTNS,HONEY	1	No Quantity							76710			0
S3	2016	2016	2016	2	0	2	Export	144	Sri Lanka	LKA	392	Japan	JPN								06	SUGAR,SUGR.PREPTNS,HONEY	1	No Quantity							22279			0
S3	2016	2016	2016	2	0	2	Export	144	Sri Lanka	LKA	400	Jordan	JOR								06	SUGAR,SUGR.PREPTNS,HONEY	1	No Quantity							4097			0
S3	2016	2016	2016	2	0	2	Export	144	Sri Lanka	LKA	410	Rep. of Korea	KOR								06	SUGAR,SUGR.PREPTNS,HONEY	1	No Quantity							3010			0
S3	2016	2016	2016	2	0	2	Export	144	Sri Lanka	LKA	414	Kuwait	KWT								06	SUGAR,SUGR.PREPTNS,HONEY	1	No Quantity							93290			0
S3	2016	2016	2016	2	0	2	Export	144	Sri Lanka	LKA	422	Lebanon	LBN								06	SUGAR,SUGR.PREPTNS,HONEY	1	No Quantity							2802			0
S3	2016	2016	2016	2	0	2	Export	144	Sri Lanka	LKA	446	China, Macao SAR	MAC								06	SUGAR,SUGR.PREPTNS,HONEY	1	No Quantity							1669			0
S3	2016	2016	2016	2	0	2	Export	144	Sri Lanka	LKA	458	Malaysia	MYS								06	SUGAR,SUGR.PREPTNS,HONEY	1	No Quantity							1462			0
S3	2016	2016	2016	2	0	2	Export	144	Sri Lanka	LKA	462	Maldives	MDV								06	SUGAR,SUGR.PREPTNS,HONEY	1	No Quantity							194208			0
S3	2016	2016	2016	2	0	2	Export	144	Sri Lanka	LKA	470	Malta	MLT								06	SUGAR,SUGR.PREPTNS,HONEY	1	No Quantity							1379			0
S3	2016	2016	2016	2	0	2	Export	144	Sri Lanka	LKA	480	Mauritius	MUS								06	SUGAR,SUGR.PREPTNS,HONEY	1	No Quantity							176			0
S3	2016	2016	2016	2	0	2	Export	144	Sri Lanka	LKA	490	Other Asia, nes									06	SUGAR,SUGR.PREPTNS,HONEY	1	No Quantity							4627			0
S3	2016	2016	2016	2	0	2	Export	144	Sri Lanka	LKA	524	Nepal	NPL								06	SUGAR,SUGR.PREPTNS,HONEY	1	No Quantity							1695			0
S3	2016	2016	2016	2	0	2	Export	144	Sri Lanka	LKA	528	Netherlands	NLD								06	SUGAR,SUGR.PREPTNS,HONEY	1	No Quantity							28688			0
S3	2016	2016	2016	2	0	2	Export	144	Sri Lanka	LKA	554	New Zealand	NZL								06	SUGAR,SUGR.PREPTNS,HONEY	1	No Quantity							34091			0
S3	2016	2016	2016	2	0	2	Export	144	Sri Lanka	LKA	579	Norway	NOR								06	SUGAR,SUGR.PREPTNS,HONEY	1	No Quantity							13077			0
S3	2016	2016	2016	2	0	2	Export	144	Sri Lanka	LKA	586	Pakistan	PAK								06	SUGAR,SUGR.PREPTNS,HONEY	1	No Quantity							57801			0
S3	2016	2016	2016	2	0	2	Export	144	Sri Lanka	LKA	598	Papua New Guinea	PNG								06	SUGAR,SUGR.PREPTNS,HONEY	1	No Quantity							253			0
S3	2016	2016	2016	2	0	2	Export	144	Sri Lanka	LKA	634	Qatar	QAT								06	SUGAR,SUGR.PREPTNS,HONEY	1	No Quantity							25873			0
S3	2016	2016	2016	2	0	2	Export	144	Sri Lanka	LKA	643	Russian Federation	RUS								06	SUGAR,SUGR.PREPTNS,HONEY	1	No Quantity							223			0
S3	2016	2016	2016	2	0	2	Export	144	Sri Lanka	LKA	682	Saudi Arabia	SAU								06	SUGAR,SUGR.PREPTNS,HONEY	1	No Quantity							35041			0
S3	2016	2016	2016	2	0	2	Export	144	Sri Lanka	LKA	690	Seychelles	SYC								06	SUGAR,SUGR.PREPTNS,HONEY	1	No Quantity							21096			0
S3	2016	2016	2016	2	0	2	Export	144	Sri Lanka	LKA	699	India	IND								06	SUGAR,SUGR.PREPTNS,HONEY	1	No Quantity							58561			0
S3	2016	2016	2016	2	0	2	Export	144	Sri Lanka	LKA	702	Singapore	SGP								06	SUGAR,SUGR.PREPTNS,HONEY	1	No Quantity							1803			0
S3	2016	2016	2016	2	0	2	Export	144	Sri Lanka	LKA	710	South Africa	ZAF								06	SUGAR,SUGR.PREPTNS,HONEY	1	No Quantity							330			0
S3	2016	2016	2016	2	0	2	Export	144	Sri Lanka	LKA	752	Sweden	SWE								06	SUGAR,SUGR.PREPTNS,HONEY	1	No Quantity							4069			0
S3	2016	2016	2016	2	0	2	Export	144	Sri Lanka	LKA	757	Switzerland	CHE								06	SUGAR,SUGR.PREPTNS,HONEY	1	No Quantity							69534			0
S3	2016	2016	2016	2	0	2	Export	144	Sri Lanka	LKA	784	United Arab Emirates	ARE								06	SUGAR,SUGR.PREPTNS,HONEY	1	No Quantity							233661			0
S3	2016	2016	2016	2	0	2	Export	144	Sri Lanka	LKA	792	Turkey	TUR								06	SUGAR,SUGR.PREPTNS,HONEY	1	No Quantity							26461			0
S3	2016	2016	2016	2	0	2	Export	144	Sri Lanka	LKA	826	United Kingdom	GBR								06	SUGAR,SUGR.PREPTNS,HONEY	1	No Quantity							239583			0
S3	2016	2016	2016	2	0	2	Export	144	Sri Lanka	LKA	842	USA	USA								06	SUGAR,SUGR.PREPTNS,HONEY	1	No Quantity							84569			0
S3	2016	2016	2016	2	0	2	Export	144	Sri Lanka	LKA	858	Uruguay	URY								06	SUGAR,SUGR.PREPTNS,HONEY	1	No Quantity							12454			0
S3	2016	2016	2016	2	0	2	Export	144	Sri Lanka	LKA	0	World	WLD								07	COFFEE,TEA,COCOA,SPICES	1	No Quantity							1546295245			0
S3	2016	2016	2016	2	0	2	Export	144	Sri Lanka	LKA	4	Afghanistan	AFG								07	COFFEE,TEA,COCOA,SPICES	1	No Quantity							6196			0
S3	2016	2016	2016	2	0	2	Export	144	Sri Lanka	LKA	8	Albania	ALB								07	COFFEE,TEA,COCOA,SPICES	1	No Quantity							6212633			0
S3	2016	2016	2016	2	0	2	Export	144	Sri Lanka	LKA	12	Algeria	DZA								07	COFFEE,TEA,COCOA,SPICES	1	No Quantity							269529			0
S3	2016	2016	2016	2	0	2	Export	144	Sri Lanka	LKA	16	American Samoa	ASM								07	COFFEE,TEA,COCOA,SPICES	1	No Quantity							28534			0
S3	2016	2016	2016	2	0	2	Export	144	Sri Lanka	LKA	24	Angola	AGO								07	COFFEE,TEA,COCOA,SPICES	1	No Quantity							3545438			0
S3	2016	2016	2016	2	0	2	Export	144	Sri Lanka	LKA	31	Azerbaijan	AZE								07	COFFEE,TEA,COCOA,SPICES	1	No Quantity							44778992			0
S3	2016	2016	2016	2	0	2	Export	144	Sri Lanka	LKA	32	Argentina	ARG								07	COFFEE,TEA,COCOA,SPICES	1	No Quantity							794566			0
S3	2016	2016	2016	2	0	2	Export	144	Sri Lanka	LKA	36	Australia	AUS								07	COFFEE,TEA,COCOA,SPICES	1	No Quantity							25574446			0
S3	2016	2016	2016	2	0	2	Export	144	Sri Lanka	LKA	40	Austria	AUT								07	COFFEE,TEA,COCOA,SPICES	1	No Quantity							522578			0
S3	2016	2016	2016	2	0	2	Export	144	Sri Lanka	LKA	48	Bahrain	BHR								07	COFFEE,TEA,COCOA,SPICES	1	No Quantity							1252282			0
S3	2016	2016	2016	2	0	2	Export	144	Sri Lanka	LKA	50	Bangladesh	BGD								07	COFFEE,TEA,COCOA,SPICES	1	No Quantity							2695298			0
S3	2016	2016	2016	2	0	2	Export	144	Sri Lanka	LKA	51	Armenia	ARM								07	COFFEE,TEA,COCOA,SPICES	1	No Quantity							223168			0
S3	2016	2016	2016	2	0	2	Export	144	Sri Lanka	LKA	52	Barbados	BRB								07	COFFEE,TEA,COCOA,SPICES	1	No Quantity							99301			0
S3	2016	2016	2016	2	0	2	Export	144	Sri Lanka	LKA	56	Belgium	BEL								07	COFFEE,TEA,COCOA,SPICES	1	No Quantity							10976115			0
S3	2016	2016	2016	2	0	2	Export	144	Sri Lanka	LKA	68	Bolivia (Plurinational State of)	BOL								07	COFFEE,TEA,COCOA,SPICES	1	No Quantity							6154371			0
S3	2016	2016	2016	2	0	2	Export	144	Sri Lanka	LKA	70	Bosnia Herzegovina	BIH								07	COFFEE,TEA,COCOA,SPICES	1	No Quantity							46233			0
S3	2016	2016	2016	2	0	2	Export	144	Sri Lanka	LKA	76	Brazil	BRA								07	COFFEE,TEA,COCOA,SPICES	1	No Quantity							45531			0
S3	2016	2016	2016	2	0	2	Export	144	Sri Lanka	LKA	84	Belize	BLZ								07	COFFEE,TEA,COCOA,SPICES	1	No Quantity							208798			0
S3	2016	2016	2016	2	0	2	Export	144	Sri Lanka	LKA	96	Brunei Darussalam	BRN								07	COFFEE,TEA,COCOA,SPICES	1	No Quantity							82860			0
S3	2016	2016	2016	2	0	2	Export	144	Sri Lanka	LKA	100	Bulgaria	BGR								07	COFFEE,TEA,COCOA,SPICES	1	No Quantity							412500			0
S3	2016	2016	2016	2	0	2	Export	144	Sri Lanka	LKA	104	Myanmar	MMR								07	COFFEE,TEA,COCOA,SPICES	1	No Quantity							243124			0
S3	2016	2016	2016	2	0	2	Export	144	Sri Lanka	LKA	112	Belarus	BLR								07	COFFEE,TEA,COCOA,SPICES	1	No Quantity							2370336			0
S3	2016	2016	2016	2	0	2	Export	144	Sri Lanka	LKA	116	Cambodia	KHM								07	COFFEE,TEA,COCOA,SPICES	1	No Quantity							10138			0
S3	2016	2016	2016	2	0	2	Export	144	Sri Lanka	LKA	120	Cameroon	CMR								07	COFFEE,TEA,COCOA,SPICES	1	No Quantity							119985			0
S3	2016	2016	2016	2	0	2	Export	144	Sri Lanka	LKA	124	Canada	CAN								07	COFFEE,TEA,COCOA,SPICES	1	No Quantity							4869301			0
S3	2016	2016	2016	2	0	2	Export	144	Sri Lanka	LKA	132	Cabo Verde	CPV								07	COFFEE,TEA,COCOA,SPICES	1	No Quantity							409			0
S3	2016	2016	2016	2	0	2	Export	144	Sri Lanka	LKA	152	Chile	CHL								07	COFFEE,TEA,COCOA,SPICES	1	No Quantity							28290886			0
S3	2016	2016	2016	2	0	2	Export	144	Sri Lanka	LKA	156	China	CHN								07	COFFEE,TEA,COCOA,SPICES	1	No Quantity							32146538			0
S3	2016	2016	2016	2	0	2	Export	144	Sri Lanka	LKA	170	Colombia	COL								07	COFFEE,TEA,COCOA,SPICES	1	No Quantity							7520456			0
S3	2016	2016	2016	2	0	2	Export	144	Sri Lanka	LKA	178	Congo	COG								07	COFFEE,TEA,COCOA,SPICES	1	No Quantity							2262669			0
S3	2016	2016	2016	2	0	2	Export	144	Sri Lanka	LKA	188	Costa Rica	CRI								07	COFFEE,TEA,COCOA,SPICES	1	No Quantity							369072			0
S3	2016	2016	2016	2	0	2	Export	144	Sri Lanka	LKA	191	Croatia	HRV								07	COFFEE,TEA,COCOA,SPICES	1	No Quantity							17920			0
S3	2016	2016	2016	2	0	2	Export	144	Sri Lanka	LKA	196	Cyprus	CYP								07	COFFEE,TEA,COCOA,SPICES	1	No Quantity							421277			0
S3	2016	2016	2016	2	0	2	Export	144	Sri Lanka	LKA	203	Czechia	CZE								07	COFFEE,TEA,COCOA,SPICES	1	No Quantity							1924144			0
S3	2016	2016	2016	2	0	2	Export	144	Sri Lanka	LKA	204	Benin	BEN								07	COFFEE,TEA,COCOA,SPICES	1	No Quantity							298813			0
S3	2016	2016	2016	2	0	2	Export	144	Sri Lanka	LKA	208	Denmark	DNK								07	COFFEE,TEA,COCOA,SPICES	1	No Quantity							1785901			0
S3	2016	2016	2016	2	0	2	Export	144	Sri Lanka	LKA	214	Dominican Rep.	DOM								07	COFFEE,TEA,COCOA,SPICES	1	No Quantity							196962			0
S3	2016	2016	2016	2	0	2	Export	144	Sri Lanka	LKA	218	Ecuador	ECU								07	COFFEE,TEA,COCOA,SPICES	1	No Quantity							7285614			0
S3	2016	2016	2016	2	0	2	Export	144	Sri Lanka	LKA	222	El Salvador	SLV								07	COFFEE,TEA,COCOA,SPICES	1	No Quantity							1383903			0
S3	2016	2016	2016	2	0	2	Export	144	Sri Lanka	LKA	233	Estonia	EST								07	COFFEE,TEA,COCOA,SPICES	1	No Quantity							795825			0
S3	2016	2016	2016	2	0	2	Export	144	Sri Lanka	LKA	242	Fiji	FJI								07	COFFEE,TEA,COCOA,SPICES	1	No Quantity							2276293			0
S3	2016	2016	2016	2	0	2	Export	144	Sri Lanka	LKA	246	Finland	FIN								07	COFFEE,TEA,COCOA,SPICES	1	No Quantity							5607551			0
S3	2016	2016	2016	2	0	2	Export	144	Sri Lanka	LKA	251	France	FRA								07	COFFEE,TEA,COCOA,SPICES	1	No Quantity							6199783			0
S3	2016	2016	2016	2	0	2	Export	144	Sri Lanka	LKA	258	French Polynesia	PYF								07	COFFEE,TEA,COCOA,SPICES	1	No Quantity							7907			0
S3	2016	2016	2016	2	0	2	Export	144	Sri Lanka	LKA	262	Djibouti	DJI								07	COFFEE,TEA,COCOA,SPICES	1	No Quantity							19628			0
S3	2016	2016	2016	2	0	2	Export	144	Sri Lanka	LKA	268	Georgia	GEO								07	COFFEE,TEA,COCOA,SPICES	1	No Quantity							1843148			0
S3	2016	2016	2016	2	0	2	Export	144	Sri Lanka	LKA	270	Gambia	GMB								07	COFFEE,TEA,COCOA,SPICES	1	No Quantity							1495363			0
S3	2016	2016	2016	2	0	2	Export	144	Sri Lanka	LKA	276	Germany	DEU								07	COFFEE,TEA,COCOA,SPICES	1	No Quantity							43763534			0
S3	2016	2016	2016	2	0	2	Export	144	Sri Lanka	LKA	288	Ghana	GHA								07	COFFEE,TEA,COCOA,SPICES	1	No Quantity							5482874			0
S3	2016	2016	2016	2	0	2	Export	144	Sri Lanka	LKA	296	Kiribati	KIR								07	COFFEE,TEA,COCOA,SPICES	1	No Quantity							72399			0
S3	2016	2016	2016	2	0	2	Export	144	Sri Lanka	LKA	300	Greece	GRC								07	COFFEE,TEA,COCOA,SPICES	1	No Quantity							2346539			0
S3	2016	2016	2016	2	0	2	Export	144	Sri Lanka	LKA	320	Guatemala	GTM								07	COFFEE,TEA,COCOA,SPICES	1	No Quantity							4184983			0
S3	2016	2016	2016	2	0	2	Export	144	Sri Lanka	LKA	324	Guinea	GIN								07	COFFEE,TEA,COCOA,SPICES	1	No Quantity							2465205			0
S3	2016	2016	2016	2	0	2	Export	144	Sri Lanka	LKA	328	Guyana	GUY								07	COFFEE,TEA,COCOA,SPICES	1	No Quantity							298740			0
S3	2016	2016	2016	2	0	2	Export	144	Sri Lanka	LKA	340	Honduras	HND								07	COFFEE,TEA,COCOA,SPICES	1	No Quantity							1426642			0
S3	2016	2016	2016	2	0	2	Export	144	Sri Lanka	LKA	344	China, Hong Kong SAR	HKG								07	COFFEE,TEA,COCOA,SPICES	1	No Quantity							19003300			0
S3	2016	2016	2016	2	0	2	Export	144	Sri Lanka	LKA	348	Hungary	HUN								07	COFFEE,TEA,COCOA,SPICES	1	No Quantity							279132			0
S3	2016	2016	2016	2	0	2	Export	144	Sri Lanka	LKA	352	Iceland	ISL								07	COFFEE,TEA,COCOA,SPICES	1	No Quantity							17433			0
S3	2016	2016	2016	2	0	2	Export	144	Sri Lanka	LKA	360	Indonesia	IDN								07	COFFEE,TEA,COCOA,SPICES	1	No Quantity							2369548			0
S3	2016	2016	2016	2	0	2	Export	144	Sri Lanka	LKA	364	Iran	IRN								07	COFFEE,TEA,COCOA,SPICES	1	No Quantity							154473250			0
S3	2016	2016	2016	2	0	2	Export	144	Sri Lanka	LKA	368	Iraq	IRQ								07	COFFEE,TEA,COCOA,SPICES	1	No Quantity							104463002			0
S3	2016	2016	2016	2	0	2	Export	144	Sri Lanka	LKA	372	Ireland	IRL								07	COFFEE,TEA,COCOA,SPICES	1	No Quantity							14918303			0
S3	2016	2016	2016	2	0	2	Export	144	Sri Lanka	LKA	376	Israel	ISR								07	COFFEE,TEA,COCOA,SPICES	1	No Quantity							8846137			0
S3	2016	2016	2016	2	0	2	Export	144	Sri Lanka	LKA	381	Italy	ITA								07	COFFEE,TEA,COCOA,SPICES	1	No Quantity							5996669			0
S3	2016	2016	2016	2	0	2	Export	144	Sri Lanka	LKA	384	Côte d'Ivoire	CIV								07	COFFEE,TEA,COCOA,SPICES	1	No Quantity							3917964			0
S3	2016	2016	2016	2	0	2	Export	144	Sri Lanka	LKA	392	Japan	JPN								07	COFFEE,TEA,COCOA,SPICES	1	No Quantity							44392685			0
S3	2016	2016	2016	2	0	2	Export	144	Sri Lanka	LKA	398	Kazakhstan	KAZ								07	COFFEE,TEA,COCOA,SPICES	1	No Quantity							2160438			0
S3	2016	2016	2016	2	0	2	Export	144	Sri Lanka	LKA	400	Jordan	JOR								07	COFFEE,TEA,COCOA,SPICES	1	No Quantity							22029496			0
S3	2016	2016	2016	2	0	2	Export	144	Sri Lanka	LKA	404	Kenya	KEN								07	COFFEE,TEA,COCOA,SPICES	1	No Quantity							342131			0
S3	2016	2016	2016	2	0	2	Export	144	Sri Lanka	LKA	408	Dem. People's Rep. of Korea	PRK								07	COFFEE,TEA,COCOA,SPICES	1	No Quantity							150518			0
S3	2016	2016	2016	2	0	2	Export	144	Sri Lanka	LKA	410	Rep. of Korea	KOR								07	COFFEE,TEA,COCOA,SPICES	1	No Quantity							983709			0
S3	2016	2016	2016	2	0	2	Export	144	Sri Lanka	LKA	414	Kuwait	KWT								07	COFFEE,TEA,COCOA,SPICES	1	No Quantity							16093352			0
S3	2016	2016	2016	2	0	2	Export	144	Sri Lanka	LKA	417	Kyrgyzstan	KGZ								07	COFFEE,TEA,COCOA,SPICES	1	No Quantity							3857904			0
S3	2016	2016	2016	2	0	2	Export	144	Sri Lanka	LKA	418	Lao People's Dem. Rep.	LAO								07	COFFEE,TEA,COCOA,SPICES	1	No Quantity							177			0
S3	2016	2016	2016	2	0	2	Export	144	Sri Lanka	LKA	422	Lebanon	LBN								07	COFFEE,TEA,COCOA,SPICES	1	No Quantity							17410574			0
S3	2016	2016	2016	2	0	2	Export	144	Sri Lanka	LKA	428	Latvia	LVA								07	COFFEE,TEA,COCOA,SPICES	1	No Quantity							918540			0
S3	2016	2016	2016	2	0	2	Export	144	Sri Lanka	LKA	430	Liberia	LBR								07	COFFEE,TEA,COCOA,SPICES	1	No Quantity							486447			0
S3	2016	2016	2016	2	0	2	Export	144	Sri Lanka	LKA	434	Libya	LBY								07	COFFEE,TEA,COCOA,SPICES	1	No Quantity							45479802			0
S3	2016	2016	2016	2	0	2	Export	144	Sri Lanka	LKA	440	Lithuania	LTU								07	COFFEE,TEA,COCOA,SPICES	1	No Quantity							2164977			0
S3	2016	2016	2016	2	0	2	Export	144	Sri Lanka	LKA	446	China, Macao SAR	MAC								07	COFFEE,TEA,COCOA,SPICES	1	No Quantity							354982			0
S3	2016	2016	2016	2	0	2	Export	144	Sri Lanka	LKA	450	Madagascar	MDG								07	COFFEE,TEA,COCOA,SPICES	1	No Quantity							41			0
S3	2016	2016	2016	2	0	2	Export	144	Sri Lanka	LKA	454	Malawi	MWI								07	COFFEE,TEA,COCOA,SPICES	1	No Quantity							42			0
S3	2016	2016	2016	2	0	2	Export	144	Sri Lanka	LKA	458	Malaysia	MYS								07	COFFEE,TEA,COCOA,SPICES	1	No Quantity							3286444			0
S3	2016	2016	2016	2	0	2	Export	144	Sri Lanka	LKA	462	Maldives	MDV								07	COFFEE,TEA,COCOA,SPICES	1	No Quantity							2556138			0
S3	2016	2016	2016	2	0	2	Export	144	Sri Lanka	LKA	466	Mali	MLI								07	COFFEE,TEA,COCOA,SPICES	1	No Quantity							304697			0
S3	2016	2016	2016	2	0	2	Export	144	Sri Lanka	LKA	470	Malta	MLT								07	COFFEE,TEA,COCOA,SPICES	1	No Quantity							21347			0
S3	2016	2016	2016	2	0	2	Export	144	Sri Lanka	LKA	478	Mauritania	MRT								07	COFFEE,TEA,COCOA,SPICES	1	No Quantity							861786			0
S3	2016	2016	2016	2	0	2	Export	144	Sri Lanka	LKA	480	Mauritius	MUS								07	COFFEE,TEA,COCOA,SPICES	1	No Quantity							78139			0
S3	2016	2016	2016	2	0	2	Export	144	Sri Lanka	LKA	484	Mexico	MEX								07	COFFEE,TEA,COCOA,SPICES	1	No Quantity							69961497			0
S3	2016	2016	2016	2	0	2	Export	144	Sri Lanka	LKA	490	Other Asia, nes									07	COFFEE,TEA,COCOA,SPICES	1	No Quantity							11352499			0
S3	2016	2016	2016	2	0	2	Export	144	Sri Lanka	LKA	496	Mongolia	MNG								07	COFFEE,TEA,COCOA,SPICES	1	No Quantity							997822			0
S3	2016	2016	2016	2	0	2	Export	144	Sri Lanka	LKA	498	Rep. of Moldova	MDA								07	COFFEE,TEA,COCOA,SPICES	1	No Quantity							1044203			0
S3	2016	2016	2016	2	0	2	Export	144	Sri Lanka	LKA	504	Morocco	MAR								07	COFFEE,TEA,COCOA,SPICES	1	No Quantity							347939			0
S3	2016	2016	2016	2	0	2	Export	144	Sri Lanka	LKA	508	Mozambique	MOZ								07	COFFEE,TEA,COCOA,SPICES	1	No Quantity							102			0
S3	2016	2016	2016	2	0	2	Export	144	Sri Lanka	LKA	512	Oman	OMN								07	COFFEE,TEA,COCOA,SPICES	1	No Quantity							372363			0
S3	2016	2016	2016	2	0	2	Export	144	Sri Lanka	LKA	524	Nepal	NPL								07	COFFEE,TEA,COCOA,SPICES	1	No Quantity							81298			0
S3	2016	2016	2016	2	0	2	Export	144	Sri Lanka	LKA	528	Netherlands	NLD								07	COFFEE,TEA,COCOA,SPICES	1	No Quantity							23174731			0
S3	2016	2016	2016	2	0	2	Export	144	Sri Lanka	LKA	531	Curaçao	CUW								07	COFFEE,TEA,COCOA,SPICES	1	No Quantity							24349			0
S3	2016	2016	2016	2	0	2	Export	144	Sri Lanka	LKA	554	New Zealand	NZL								07	COFFEE,TEA,COCOA,SPICES	1	No Quantity							7693682			0
S3	2016	2016	2016	2	0	2	Export	144	Sri Lanka	LKA	558	Nicaragua	NIC								07	COFFEE,TEA,COCOA,SPICES	1	No Quantity							1910275			0
S3	2016	2016	2016	2	0	2	Export	144	Sri Lanka	LKA	562	Niger	NER								07	COFFEE,TEA,COCOA,SPICES	1	No Quantity							373321			0
S3	2016	2016	2016	2	0	2	Export	144	Sri Lanka	LKA	566	Nigeria	NGA								07	COFFEE,TEA,COCOA,SPICES	1	No Quantity							3139957			0
S3	2016	2016	2016	2	0	2	Export	144	Sri Lanka	LKA	579	Norway	NOR								07	COFFEE,TEA,COCOA,SPICES	1	No Quantity							527047			0
S3	2016	2016	2016	2	0	2	Export	144	Sri Lanka	LKA	586	Pakistan	PAK								07	COFFEE,TEA,COCOA,SPICES	1	No Quantity							4010620			0
S3	2016	2016	2016	2	0	2	Export	144	Sri Lanka	LKA	591	Panama	PAN								07	COFFEE,TEA,COCOA,SPICES	1	No Quantity							300840			0
S3	2016	2016	2016	2	0	2	Export	144	Sri Lanka	LKA	598	Papua New Guinea	PNG								07	COFFEE,TEA,COCOA,SPICES	1	No Quantity							89584			0
S3	2016	2016	2016	2	0	2	Export	144	Sri Lanka	LKA	600	Paraguay	PRY								07	COFFEE,TEA,COCOA,SPICES	1	No Quantity							26339			0
S3	2016	2016	2016	2	0	2	Export	144	Sri Lanka	LKA	604	Peru	PER								07	COFFEE,TEA,COCOA,SPICES	1	No Quantity							13928889			0
S3	2016	2016	2016	2	0	2	Export	144	Sri Lanka	LKA	608	Philippines	PHL								07	COFFEE,TEA,COCOA,SPICES	1	No Quantity							849078			0
S3	2016	2016	2016	2	0	2	Export	144	Sri Lanka	LKA	616	Poland	POL								07	COFFEE,TEA,COCOA,SPICES	1	No Quantity							15163136			0
S3	2016	2016	2016	2	0	2	Export	144	Sri Lanka	LKA	620	Portugal	PRT								07	COFFEE,TEA,COCOA,SPICES	1	No Quantity							9296			0
S3	2016	2016	2016	2	0	2	Export	144	Sri Lanka	LKA	624	Guinea-Bissau	GNB								07	COFFEE,TEA,COCOA,SPICES	1	No Quantity							44297			0
S3	2016	2016	2016	2	0	2	Export	144	Sri Lanka	LKA	634	Qatar	QAT								07	COFFEE,TEA,COCOA,SPICES	1	No Quantity							1057461			0
S3	2016	2016	2016	2	0	2	Export	144	Sri Lanka	LKA	642	Romania	ROU								07	COFFEE,TEA,COCOA,SPICES	1	No Quantity							538748			0
S3	2016	2016	2016	2	0	2	Export	144	Sri Lanka	LKA	643	Russian Federation	RUS								07	COFFEE,TEA,COCOA,SPICES	1	No Quantity							143668807			0
S3	2016	2016	2016	2	0	2	Export	144	Sri Lanka	LKA	682	Saudi Arabia	SAU								07	COFFEE,TEA,COCOA,SPICES	1	No Quantity							24520544			0
S3	2016	2016	2016	2	0	2	Export	144	Sri Lanka	LKA	686	Senegal	SEN								07	COFFEE,TEA,COCOA,SPICES	1	No Quantity							4585636			0
S3	2016	2016	2016	2	0	2	Export	144	Sri Lanka	LKA	688	Serbia	SRB								07	COFFEE,TEA,COCOA,SPICES	1	No Quantity							91292			0
S3	2016	2016	2016	2	0	2	Export	144	Sri Lanka	LKA	690	Seychelles	SYC								07	COFFEE,TEA,COCOA,SPICES	1	No Quantity							358825			0
S3	2016	2016	2016	2	0	2	Export	144	Sri Lanka	LKA	694	Sierra Leone	SLE								07	COFFEE,TEA,COCOA,SPICES	1	No Quantity							620260			0
S3	2016	2016	2016	2	0	2	Export	144	Sri Lanka	LKA	699	India	IND								07	COFFEE,TEA,COCOA,SPICES	1	No Quantity							71617295			0
S3	2016	2016	2016	2	0	2	Export	144	Sri Lanka	LKA	702	Singapore	SGP								07	COFFEE,TEA,COCOA,SPICES	1	No Quantity							5027587			0
S3	2016	2016	2016	2	0	2	Export	144	Sri Lanka	LKA	703	Slovakia	SVK								07	COFFEE,TEA,COCOA,SPICES	1	No Quantity							1647228			0
S3	2016	2016	2016	2	0	2	Export	144	Sri Lanka	LKA	704	Viet Nam	VNM								07	COFFEE,TEA,COCOA,SPICES	1	No Quantity							6618277			0
S3	2016	2016	2016	2	0	2	Export	144	Sri Lanka	LKA	705	Slovenia	SVN								07	COFFEE,TEA,COCOA,SPICES	1	No Quantity							40492			0
S3	2016	2016	2016	2	0	2	Export	144	Sri Lanka	LKA	706	Somalia	SOM								07	COFFEE,TEA,COCOA,SPICES	1	No Quantity							40253			0
S3	2016	2016	2016	2	0	2	Export	144	Sri Lanka	LKA	710	South Africa	ZAF								07	COFFEE,TEA,COCOA,SPICES	1	No Quantity							8564600			0
S3	2016	2016	2016	2	0	2	Export	144	Sri Lanka	LKA	724	Spain	ESP								07	COFFEE,TEA,COCOA,SPICES	1	No Quantity							4697399			0
S3	2016	2016	2016	2	0	2	Export	144	Sri Lanka	LKA	729	Sudan	SDN								07	COFFEE,TEA,COCOA,SPICES	1	No Quantity							227934			0
S3	2016	2016	2016	2	0	2	Export	144	Sri Lanka	LKA	740	Suriname	SUR								07	COFFEE,TEA,COCOA,SPICES	1	No Quantity							240757			0
S3	2016	2016	2016	2	0	2	Export	144	Sri Lanka	LKA	748	Swaziland	SWZ								07	COFFEE,TEA,COCOA,SPICES	1	No Quantity							82317			0
S3	2016	2016	2016	2	0	2	Export	144	Sri Lanka	LKA	752	Sweden	SWE								07	COFFEE,TEA,COCOA,SPICES	1	No Quantity							3477588			0
S3	2016	2016	2016	2	0	2	Export	144	Sri Lanka	LKA	757	Switzerland	CHE								07	COFFEE,TEA,COCOA,SPICES	1	No Quantity							2028558			0
S3	2016	2016	2016	2	0	2	Export	144	Sri Lanka	LKA	760	Syria	SYR								07	COFFEE,TEA,COCOA,SPICES	1	No Quantity							54087437			0
S3	2016	2016	2016	2	0	2	Export	144	Sri Lanka	LKA	762	Tajikistan	TJK								07	COFFEE,TEA,COCOA,SPICES	1	No Quantity							462967			0
S3	2016	2016	2016	2	0	2	Export	144	Sri Lanka	LKA	764	Thailand	THA								07	COFFEE,TEA,COCOA,SPICES	1	No Quantity							1031404			0
S3	2016	2016	2016	2	0	2	Export	144	Sri Lanka	LKA	768	Togo	TGO								07	COFFEE,TEA,COCOA,SPICES	1	No Quantity							1244752			0
S3	2016	2016	2016	2	0	2	Export	144	Sri Lanka	LKA	780	Trinidad and Tobago	TTO								07	COFFEE,TEA,COCOA,SPICES	1	No Quantity							312298			0
S3	2016	2016	2016	2	0	2	Export	144	Sri Lanka	LKA	784	United Arab Emirates	ARE								07	COFFEE,TEA,COCOA,SPICES	1	No Quantity							77789996			0
S3	2016	2016	2016	2	0	2	Export	144	Sri Lanka	LKA	788	Tunisia	TUN								07	COFFEE,TEA,COCOA,SPICES	1	No Quantity							936405			0
S3	2016	2016	2016	2	0	2	Export	144	Sri Lanka	LKA	792	Turkey	TUR								07	COFFEE,TEA,COCOA,SPICES	1	No Quantity							99465238			0
S3	2016	2016	2016	2	0	2	Export	144	Sri Lanka	LKA	795	Turkmenistan	TKM								07	COFFEE,TEA,COCOA,SPICES	1	No Quantity							635279			0
S3	2016	2016	2016	2	0	2	Export	144	Sri Lanka	LKA	804	Ukraine	UKR								07	COFFEE,TEA,COCOA,SPICES	1	No Quantity							24325634			0
S3	2016	2016	2016	2	0	2	Export	144	Sri Lanka	LKA	807	North Macedonia	MKD								07	COFFEE,TEA,COCOA,SPICES	1	No Quantity							594174			0
S3	2016	2016	2016	2	0	2	Export	144	Sri Lanka	LKA	818	Egypt	EGY								07	COFFEE,TEA,COCOA,SPICES	1	No Quantity							11748209			0
S3	2016	2016	2016	2	0	2	Export	144	Sri Lanka	LKA	826	United Kingdom	GBR								07	COFFEE,TEA,COCOA,SPICES	1	No Quantity							14236037			0
S3	2016	2016	2016	2	0	2	Export	144	Sri Lanka	LKA	842	USA	USA								07	COFFEE,TEA,COCOA,SPICES	1	No Quantity							64636844			0
S3	2016	2016	2016	2	0	2	Export	144	Sri Lanka	LKA	854	Burkina Faso	BFA								07	COFFEE,TEA,COCOA,SPICES	1	No Quantity							903426			0
S3	2016	2016	2016	2	0	2	Export	144	Sri Lanka	LKA	858	Uruguay	URY								07	COFFEE,TEA,COCOA,SPICES	1	No Quantity							472508			0
S3	2016	2016	2016	2	0	2	Export	144	Sri Lanka	LKA	860	Uzbekistan	UZB								07	COFFEE,TEA,COCOA,SPICES	1	No Quantity							5461796			0
S3	2016	2016	2016	2	0	2	Export	144	Sri Lanka	LKA	862	Venezuela	VEN								07	COFFEE,TEA,COCOA,SPICES	1	No Quantity							166748			0
S3	2016	2016	2016	2	0	2	Export	144	Sri Lanka	LKA	887	Yemen	YEM								07	COFFEE,TEA,COCOA,SPICES	1	No Quantity							593896			0
S3	2016	2016	2016	2	0	2	Export	144	Sri Lanka	LKA	894	Zambia	ZMB								07	COFFEE,TEA,COCOA,SPICES	1	No Quantity							60390			0
S3	2016	2016	2016	2	0	2	Export	144	Sri Lanka	LKA	899	Areas, nes									07	COFFEE,TEA,COCOA,SPICES	1	No Quantity							2448			0
S3	2016	2016	2016	2	0	2	Export	144	Sri Lanka	LKA	0	World	WLD								08	ANIMAL FEED STUFF	1	No Quantity							67807799			0
S3	2016	2016	2016	2	0	2	Export	144	Sri Lanka	LKA	4	Afghanistan	AFG								08	ANIMAL FEED STUFF	1	No Quantity							80236			0
S3	2016	2016	2016	2	0	2	Export	144	Sri Lanka	LKA	8	Albania	ALB								08	ANIMAL FEED STUFF	1	No Quantity							37172			0
S3	2016	2016	2016	2	0	2	Export	144	Sri Lanka	LKA	32	Argentina	ARG								08	ANIMAL FEED STUFF	1	No Quantity							47233			0
S3	2016	2016	2016	2	0	2	Export	144	Sri Lanka	LKA	36	Australia	AUS								08	ANIMAL FEED STUFF	1	No Quantity							5832			0
S3	2016	2016	2016	2	0	2	Export	144	Sri Lanka	LKA	48	Bahrain	BHR								08	ANIMAL FEED STUFF	1	No Quantity							524			0
S3	2016	2016	2016	2	0	2	Export	144	Sri Lanka	LKA	50	Bangladesh	BGD								08	ANIMAL FEED STUFF	1	No Quantity							280557			0
S3	2016	2016	2016	2	0	2	Export	144	Sri Lanka	LKA	64	Bhutan	BTN								08	ANIMAL FEED STUFF	1	No Quantity							2			0
S3	2016	2016	2016	2	0	2	Export	144	Sri Lanka	LKA	68	Bolivia (Plurinational State of)	BOL								08	ANIMAL FEED STUFF	1	No Quantity							18705			0
S3	2016	2016	2016	2	0	2	Export	144	Sri Lanka	LKA	70	Bosnia Herzegovina	BIH								08	ANIMAL FEED STUFF	1	No Quantity							7461			0
S3	2016	2016	2016	2	0	2	Export	144	Sri Lanka	LKA	76	Brazil	BRA								08	ANIMAL FEED STUFF	1	No Quantity							541095			0
S3	2016	2016	2016	2	0	2	Export	144	Sri Lanka	LKA	100	Bulgaria	BGR								08	ANIMAL FEED STUFF	1	No Quantity							110512			0
S3	2016	2016	2016	2	0	2	Export	144	Sri Lanka	LKA	124	Canada	CAN								08	ANIMAL FEED STUFF	1	No Quantity							31167			0
S3	2016	2016	2016	2	0	2	Export	144	Sri Lanka	LKA	152	Chile	CHL								08	ANIMAL FEED STUFF	1	No Quantity							4629			0
S3	2016	2016	2016	2	0	2	Export	144	Sri Lanka	LKA	156	China	CHN								08	ANIMAL FEED STUFF	1	No Quantity							2974			0
S3	2016	2016	2016	2	0	2	Export	144	Sri Lanka	LKA	170	Colombia	COL								08	ANIMAL FEED STUFF	1	No Quantity							6090			0
S3	2016	2016	2016	2	0	2	Export	144	Sri Lanka	LKA	191	Croatia	HRV								08	ANIMAL FEED STUFF	1	No Quantity							23515			0
S3	2016	2016	2016	2	0	2	Export	144	Sri Lanka	LKA	196	Cyprus	CYP								08	ANIMAL FEED STUFF	1	No Quantity							13525			0
S3	2016	2016	2016	2	0	2	Export	144	Sri Lanka	LKA	203	Czechia	CZE								08	ANIMAL FEED STUFF	1	No Quantity							1290			0
S3	2016	2016	2016	2	0	2	Export	144	Sri Lanka	LKA	208	Denmark	DNK								08	ANIMAL FEED STUFF	1	No Quantity							57001			0
S3	2016	2016	2016	2	0	2	Export	144	Sri Lanka	LKA	212	Dominica	DMA								08	ANIMAL FEED STUFF	1	No Quantity							2992			0
S3	2016	2016	2016	2	0	2	Export	144	Sri Lanka	LKA	251	France	FRA								08	ANIMAL FEED STUFF	1	No Quantity							48623			0
S3	2016	2016	2016	2	0	2	Export	144	Sri Lanka	LKA	262	Djibouti	DJI								08	ANIMAL FEED STUFF	1	No Quantity							5			0
S3	2016	2016	2016	2	0	2	Export	144	Sri Lanka	LKA	268	Georgia	GEO								08	ANIMAL FEED STUFF	1	No Quantity							18310			0
S3	2016	2016	2016	2	0	2	Export	144	Sri Lanka	LKA	276	Germany	DEU								08	ANIMAL FEED STUFF	1	No Quantity							55140			0
S3	2016	2016	2016	2	0	2	Export	144	Sri Lanka	LKA	300	Greece	GRC								08	ANIMAL FEED STUFF	1	No Quantity							17849			0
S3	2016	2016	2016	2	0	2	Export	144	Sri Lanka	LKA	320	Guatemala	GTM								08	ANIMAL FEED STUFF	1	No Quantity							5			0
S3	2016	2016	2016	2	0	2	Export	144	Sri Lanka	LKA	344	China, Hong Kong SAR	HKG								08	ANIMAL FEED STUFF	1	No Quantity							1982			0
S3	2016	2016	2016	2	0	2	Export	144	Sri Lanka	LKA	348	Hungary	HUN								08	ANIMAL FEED STUFF	1	No Quantity							55609			0
S3	2016	2016	2016	2	0	2	Export	144	Sri Lanka	LKA	364	Iran	IRN								08	ANIMAL FEED STUFF	1	No Quantity							1146521			0
S3	2016	2016	2016	2	0	2	Export	144	Sri Lanka	LKA	368	Iraq	IRQ								08	ANIMAL FEED STUFF	1	No Quantity							334671			0
S3	2016	2016	2016	2	0	2	Export	144	Sri Lanka	LKA	372	Ireland	IRL								08	ANIMAL FEED STUFF	1	No Quantity							6			0
S3	2016	2016	2016	2	0	2	Export	144	Sri Lanka	LKA	376	Israel	ISR								08	ANIMAL FEED STUFF	1	No Quantity							78080			0
S3	2016	2016	2016	2	0	2	Export	144	Sri Lanka	LKA	381	Italy	ITA								08	ANIMAL FEED STUFF	1	No Quantity							190920			0
S3	2016	2016	2016	2	0	2	Export	144	Sri Lanka	LKA	392	Japan	JPN								08	ANIMAL FEED STUFF	1	No Quantity							1065242			0
S3	2016	2016	2016	2	0	2	Export	144	Sri Lanka	LKA	400	Jordan	JOR								08	ANIMAL FEED STUFF	1	No Quantity							4932			0
S3	2016	2016	2016	2	0	2	Export	144	Sri Lanka	LKA	404	Kenya	KEN								08	ANIMAL FEED STUFF	1	No Quantity							39			0
S3	2016	2016	2016	2	0	2	Export	144	Sri Lanka	LKA	410	Rep. of Korea	KOR								08	ANIMAL FEED STUFF	1	No Quantity							873728			0
S3	2016	2016	2016	2	0	2	Export	144	Sri Lanka	LKA	414	Kuwait	KWT								08	ANIMAL FEED STUFF	1	No Quantity							18597			0
S3	2016	2016	2016	2	0	2	Export	144	Sri Lanka	LKA	422	Lebanon	LBN								08	ANIMAL FEED STUFF	1	No Quantity							26105			0
S3	2016	2016	2016	2	0	2	Export	144	Sri Lanka	LKA	458	Malaysia	MYS								08	ANIMAL FEED STUFF	1	No Quantity							759347			0
S3	2016	2016	2016	2	0	2	Export	144	Sri Lanka	LKA	462	Maldives	MDV								08	ANIMAL FEED STUFF	1	No Quantity							198090			0
S3	2016	2016	2016	2	0	2	Export	144	Sri Lanka	LKA	504	Morocco	MAR								08	ANIMAL FEED STUFF	1	No Quantity							22831			0
S3	2016	2016	2016	2	0	2	Export	144	Sri Lanka	LKA	512	Oman	OMN								08	ANIMAL FEED STUFF	1	No Quantity							205192			0
S3	2016	2016	2016	2	0	2	Export	144	Sri Lanka	LKA	528	Netherlands	NLD								08	ANIMAL FEED STUFF	1	No Quantity							89723			0
S3	2016	2016	2016	2	0	2	Export	144	Sri Lanka	LKA	554	New Zealand	NZL								08	ANIMAL FEED STUFF	1	No Quantity							93			0
S3	2016	2016	2016	2	0	2	Export	144	Sri Lanka	LKA	579	Norway	NOR								08	ANIMAL FEED STUFF	1	No Quantity							465			0
S3	2016	2016	2016	2	0	2	Export	144	Sri Lanka	LKA	586	Pakistan	PAK								08	ANIMAL FEED STUFF	1	No Quantity							1731743			0
S3	2016	2016	2016	2	0	2	Export	144	Sri Lanka	LKA	616	Poland	POL								08	ANIMAL FEED STUFF	1	No Quantity							4930			0
S3	2016	2016	2016	2	0	2	Export	144	Sri Lanka	LKA	620	Portugal	PRT								08	ANIMAL FEED STUFF	1	No Quantity							155875			0
S3	2016	2016	2016	2	0	2	Export	144	Sri Lanka	LKA	634	Qatar	QAT								08	ANIMAL FEED STUFF	1	No Quantity							3			0
S3	2016	2016	2016	2	0	2	Export	144	Sri Lanka	LKA	642	Romania	ROU								08	ANIMAL FEED STUFF	1	No Quantity							115294			0
S3	2016	2016	2016	2	0	2	Export	144	Sri Lanka	LKA	643	Russian Federation	RUS								08	ANIMAL FEED STUFF	1	No Quantity							20429			0
S3	2016	2016	2016	2	0	2	Export	144	Sri Lanka	LKA	682	Saudi Arabia	SAU								08	ANIMAL FEED STUFF	1	No Quantity							144201			0
S3	2016	2016	2016	2	0	2	Export	144	Sri Lanka	LKA	688	Serbia	SRB								08	ANIMAL FEED STUFF	1	No Quantity							55108			0
S3	2016	2016	2016	2	0	2	Export	144	Sri Lanka	LKA	699	India	IND								08	ANIMAL FEED STUFF	1	No Quantity							53560667			0
S3	2016	2016	2016	2	0	2	Export	144	Sri Lanka	LKA	703	Slovakia	SVK								08	ANIMAL FEED STUFF	1	No Quantity							2196			0
S3	2016	2016	2016	2	0	2	Export	144	Sri Lanka	LKA	704	Viet Nam	VNM								08	ANIMAL FEED STUFF	1	No Quantity							2293672			0
S3	2016	2016	2016	2	0	2	Export	144	Sri Lanka	LKA	705	Slovenia	SVN								08	ANIMAL FEED STUFF	1	No Quantity							21096			0
S3	2016	2016	2016	2	0	2	Export	144	Sri Lanka	LKA	710	South Africa	ZAF								08	ANIMAL FEED STUFF	1	No Quantity							124012			0
S3	2016	2016	2016	2	0	2	Export	144	Sri Lanka	LKA	724	Spain	ESP								08	ANIMAL FEED STUFF	1	No Quantity							78926			0
S3	2016	2016	2016	2	0	2	Export	144	Sri Lanka	LKA	752	Sweden	SWE								08	ANIMAL FEED STUFF	1	No Quantity							15699			0
S3	2016	2016	2016	2	0	2	Export	144	Sri Lanka	LKA	760	Syria	SYR								08	ANIMAL FEED STUFF	1	No Quantity							19199			0
S3	2016	2016	2016	2	0	2	Export	144	Sri Lanka	LKA	764	Thailand	THA								08	ANIMAL FEED STUFF	1	No Quantity							64156			0
S3	2016	2016	2016	2	0	2	Export	144	Sri Lanka	LKA	784	United Arab Emirates	ARE								08	ANIMAL FEED STUFF	1	No Quantity							592950			0
S3	2016	2016	2016	2	0	2	Export	144	Sri Lanka	LKA	792	Turkey	TUR								08	ANIMAL FEED STUFF	1	No Quantity							678646			0
S3	2016	2016	2016	2	0	2	Export	144	Sri Lanka	LKA	800	Uganda	UGA								08	ANIMAL FEED STUFF	1	No Quantity							44			0
S3	2016	2016	2016	2	0	2	Export	144	Sri Lanka	LKA	804	Ukraine	UKR								08	ANIMAL FEED STUFF	1	No Quantity							102147			0
S3	2016	2016	2016	2	0	2	Export	144	Sri Lanka	LKA	818	Egypt	EGY								08	ANIMAL FEED STUFF	1	No Quantity							968892			0
S3	2016	2016	2016	2	0	2	Export	144	Sri Lanka	LKA	826	United Kingdom	GBR								08	ANIMAL FEED STUFF	1	No Quantity							72031			0
S3	2016	2016	2016	2	0	2	Export	144	Sri Lanka	LKA	842	USA	USA								08	ANIMAL FEED STUFF	1	No Quantity							424261			0
S3	2016	2016	2016	2	0	2	Export	144	Sri Lanka	LKA	899	Areas, nes									08	ANIMAL FEED STUFF	1	No Quantity							77001			0
S3	2016	2016	2016	2	0	2	Export	140	Central African Rep.	CAF	0	World	WLD								09	MISC.EDIBLE PRODUCTS ETC	1	No Quantity							301916			0
S3	2016	2016	2016	2	0	2	Export	140	Central African Rep.	CAF	148	Chad	TCD								09	MISC.EDIBLE PRODUCTS ETC	1	No Quantity							115060			0
S3	2016	2016	2016	2	0	2	Export	140	Central African Rep.	CAF	180	Dem. Rep. of the Congo	COD								09	MISC.EDIBLE PRODUCTS ETC	1	No Quantity							186856			0
S3	2016	2016	2016	2	0	2	Export	144	Sri Lanka	LKA	0	World	WLD								09	MISC.EDIBLE PRODUCTS ETC	1	No Quantity							159130335			0
S3	2016	2016	2016	2	0	2	Export	144	Sri Lanka	LKA	8	Albania	ALB								09	MISC.EDIBLE PRODUCTS ETC	1	No Quantity							15547			0
S3	2016	2016	2016	2	0	2	Export	144	Sri Lanka	LKA	31	Azerbaijan	AZE								09	MISC.EDIBLE PRODUCTS ETC	1	No Quantity							7284			0
S3	2016	2016	2016	2	0	2	Export	144	Sri Lanka	LKA	36	Australia	AUS								09	MISC.EDIBLE PRODUCTS ETC	1	No Quantity							4410457			0
S3	2016	2016	2016	2	0	2	Export	144	Sri Lanka	LKA	40	Austria	AUT								09	MISC.EDIBLE PRODUCTS ETC	1	No Quantity							113441			0
S3	2016	2016	2016	2	0	2	Export	144	Sri Lanka	LKA	48	Bahrain	BHR								09	MISC.EDIBLE PRODUCTS ETC	1	No Quantity							6067290			0
S3	2016	2016	2016	2	0	2	Export	144	Sri Lanka	LKA	50	Bangladesh	BGD								09	MISC.EDIBLE PRODUCTS ETC	1	No Quantity							158270			0
S3	2016	2016	2016	2	0	2	Export	144	Sri Lanka	LKA	51	Armenia	ARM								09	MISC.EDIBLE PRODUCTS ETC	1	No Quantity							2669			0
S3	2016	2016	2016	2	0	2	Export	144	Sri Lanka	LKA	52	Barbados	BRB								09	MISC.EDIBLE PRODUCTS ETC	1	No Quantity							16311			0
S3	2016	2016	2016	2	0	2	Export	144	Sri Lanka	LKA	56	Belgium	BEL								09	MISC.EDIBLE PRODUCTS ETC	1	No Quantity							120754			0
S3	2016	2016	2016	2	0	2	Export	144	Sri Lanka	LKA	64	Bhutan	BTN								09	MISC.EDIBLE PRODUCTS ETC	1	No Quantity							8			0
S3	2016	2016	2016	2	0	2	Export	144	Sri Lanka	LKA	68	Bolivia (Plurinational State of)	BOL								09	MISC.EDIBLE PRODUCTS ETC	1	No Quantity							1004			0
S3	2016	2016	2016	2	0	2	Export	144	Sri Lanka	LKA	84	Belize	BLZ								09	MISC.EDIBLE PRODUCTS ETC	1	No Quantity							17791			0
S3	2016	2016	2016	2	0	2	Export	144	Sri Lanka	LKA	90	Solomon Isds	SLB								09	MISC.EDIBLE PRODUCTS ETC	1	No Quantity							416			0
S3	2016	2016	2016	2	0	2	Export	144	Sri Lanka	LKA	96	Brunei Darussalam	BRN								09	MISC.EDIBLE PRODUCTS ETC	1	No Quantity							577			0
S3	2016	2016	2016	2	0	2	Export	144	Sri Lanka	LKA	100	Bulgaria	BGR								09	MISC.EDIBLE PRODUCTS ETC	1	No Quantity							30943			0
S3	2016	2016	2016	2	0	2	Export	144	Sri Lanka	LKA	104	Myanmar	MMR								09	MISC.EDIBLE PRODUCTS ETC	1	No Quantity							10536			0
S3	2016	2016	2016	2	0	2	Export	144	Sri Lanka	LKA	112	Belarus	BLR								09	MISC.EDIBLE PRODUCTS ETC	1	No Quantity							4902			0
S3	2016	2016	2016	2	0	2	Export	144	Sri Lanka	LKA	116	Cambodia	KHM								09	MISC.EDIBLE PRODUCTS ETC	1	No Quantity							613			0
S3	2016	2016	2016	2	0	2	Export	144	Sri Lanka	LKA	120	Cameroon	CMR								09	MISC.EDIBLE PRODUCTS ETC	1	No Quantity							142			0
S3	2016	2016	2016	2	0	2	Export	144	Sri Lanka	LKA	124	Canada	CAN								09	MISC.EDIBLE PRODUCTS ETC	1	No Quantity							897727			0
S3	2016	2016	2016	2	0	2	Export	144	Sri Lanka	LKA	140	Central African Rep.	CAF								09	MISC.EDIBLE PRODUCTS ETC	1	No Quantity							1831			0
S3	2016	2016	2016	2	0	2	Export	144	Sri Lanka	LKA	152	Chile	CHL								09	MISC.EDIBLE PRODUCTS ETC	1	No Quantity							273812			0
S3	2016	2016	2016	2	0	2	Export	144	Sri Lanka	LKA	156	China	CHN								09	MISC.EDIBLE PRODUCTS ETC	1	No Quantity							3405754			0
S3	2016	2016	2016	2	0	2	Export	144	Sri Lanka	LKA	188	Costa Rica	CRI								09	MISC.EDIBLE PRODUCTS ETC	1	No Quantity							7526			0
S3	2016	2016	2016	2	0	2	Export	144	Sri Lanka	LKA	191	Croatia	HRV								09	MISC.EDIBLE PRODUCTS ETC	1	No Quantity							100598			0
S3	2016	2016	2016	2	0	2	Export	144	Sri Lanka	LKA	196	Cyprus	CYP								09	MISC.EDIBLE PRODUCTS ETC	1	No Quantity							36497			0
S3	2016	2016	2016	2	0	2	Export	144	Sri Lanka	LKA	203	Czechia	CZE								09	MISC.EDIBLE PRODUCTS ETC	1	No Quantity							207608			0
S3	2016	2016	2016	2	0	2	Export	144	Sri Lanka	LKA	204	Benin	BEN								09	MISC.EDIBLE PRODUCTS ETC	1	No Quantity							1			0
S3	2016	2016	2016	2	0	2	Export	144	Sri Lanka	LKA	208	Denmark	DNK								09	MISC.EDIBLE PRODUCTS ETC	1	No Quantity							326059			0
S3	2016	2016	2016	2	0	2	Export	144	Sri Lanka	LKA	233	Estonia	EST								09	MISC.EDIBLE PRODUCTS ETC	1	No Quantity							2258			0
S3	2016	2016	2016	2	0	2	Export	144	Sri Lanka	LKA	242	Fiji	FJI								09	MISC.EDIBLE PRODUCTS ETC	1	No Quantity							91068			0
S3	2016	2016	2016	2	0	2	Export	144	Sri Lanka	LKA	246	Finland	FIN								09	MISC.EDIBLE PRODUCTS ETC	1	No Quantity							108847			0
S3	2016	2016	2016	2	0	2	Export	144	Sri Lanka	LKA	251	France	FRA								09	MISC.EDIBLE PRODUCTS ETC	1	No Quantity							9620960			0
S3	2016	2016	2016	2	0	2	Export	144	Sri Lanka	LKA	258	French Polynesia	PYF								09	MISC.EDIBLE PRODUCTS ETC	1	No Quantity							442			0
S3	2016	2016	2016	2	0	2	Export	144	Sri Lanka	LKA	268	Georgia	GEO								09	MISC.EDIBLE PRODUCTS ETC	1	No Quantity							1271			0
S3	2016	2016	2016	2	0	2	Export	144	Sri Lanka	LKA	276	Germany	DEU								09	MISC.EDIBLE PRODUCTS ETC	1	No Quantity							8500259			0
S3	2016	2016	2016	2	0	2	Export	144	Sri Lanka	LKA	300	Greece	GRC								09	MISC.EDIBLE PRODUCTS ETC	1	No Quantity							793428			0
S3	2016	2016	2016	2	0	2	Export	144	Sri Lanka	LKA	320	Guatemala	GTM								09	MISC.EDIBLE PRODUCTS ETC	1	No Quantity							21659			0
S3	2016	2016	2016	2	0	2	Export	144	Sri Lanka	LKA	328	Guyana	GUY								09	MISC.EDIBLE PRODUCTS ETC	1	No Quantity							5837			0
S3	2016	2016	2016	2	0	2	Export	144	Sri Lanka	LKA	332	Haiti	HTI								09	MISC.EDIBLE PRODUCTS ETC	1	No Quantity							727			0
S3	2016	2016	2016	2	0	2	Export	144	Sri Lanka	LKA	344	China, Hong Kong SAR	HKG								09	MISC.EDIBLE PRODUCTS ETC	1	No Quantity							26050270			0
S3	2016	2016	2016	2	0	2	Export	144	Sri Lanka	LKA	348	Hungary	HUN								09	MISC.EDIBLE PRODUCTS ETC	1	No Quantity							31766			0
S3	2016	2016	2016	2	0	2	Export	144	Sri Lanka	LKA	360	Indonesia	IDN								09	MISC.EDIBLE PRODUCTS ETC	1	No Quantity							141893			0
S3	2016	2016	2016	2	0	2	Export	144	Sri Lanka	LKA	364	Iran	IRN								09	MISC.EDIBLE PRODUCTS ETC	1	No Quantity							13318			0
S3	2016	2016	2016	2	0	2	Export	144	Sri Lanka	LKA	368	Iraq	IRQ								09	MISC.EDIBLE PRODUCTS ETC	1	No Quantity							16237			0
S3	2016	2016	2016	2	0	2	Export	144	Sri Lanka	LKA	372	Ireland	IRL								09	MISC.EDIBLE PRODUCTS ETC	1	No Quantity							74918			0
S3	2016	2016	2016	2	0	2	Export	144	Sri Lanka	LKA	376	Israel	ISR								09	MISC.EDIBLE PRODUCTS ETC	1	No Quantity							440278			0
S3	2016	2016	2016	2	0	2	Export	144	Sri Lanka	LKA	381	Italy	ITA								09	MISC.EDIBLE PRODUCTS ETC	1	No Quantity							552682			0
S3	2016	2016	2016	2	0	2	Export	144	Sri Lanka	LKA	392	Japan	JPN								09	MISC.EDIBLE PRODUCTS ETC	1	No Quantity							756587			0
S3	2016	2016	2016	2	0	2	Export	144	Sri Lanka	LKA	398	Kazakhstan	KAZ								09	MISC.EDIBLE PRODUCTS ETC	1	No Quantity							1387			0
S3	2016	2016	2016	2	0	2	Export	144	Sri Lanka	LKA	400	Jordan	JOR								09	MISC.EDIBLE PRODUCTS ETC	1	No Quantity							581532			0
S3	2016	2016	2016	2	0	2	Export	144	Sri Lanka	LKA	404	Kenya	KEN								09	MISC.EDIBLE PRODUCTS ETC	1	No Quantity							11667			0
S3	2016	2016	2016	2	0	2	Export	144	Sri Lanka	LKA	408	Dem. People's Rep. of Korea	PRK								09	MISC.EDIBLE PRODUCTS ETC	1	No Quantity							1644322			0
S3	2016	2016	2016	2	0	2	Export	144	Sri Lanka	LKA	410	Rep. of Korea	KOR								09	MISC.EDIBLE PRODUCTS ETC	1	No Quantity							305881			0
S3	2016	2016	2016	2	0	2	Export	144	Sri Lanka	LKA	414	Kuwait	KWT								09	MISC.EDIBLE PRODUCTS ETC	1	No Quantity							929327			0
S3	2016	2016	2016	2	0	2	Export	144	Sri Lanka	LKA	417	Kyrgyzstan	KGZ								09	MISC.EDIBLE PRODUCTS ETC	1	No Quantity							502			0
S3	2016	2016	2016	2	0	2	Export	144	Sri Lanka	LKA	422	Lebanon	LBN								09	MISC.EDIBLE PRODUCTS ETC	1	No Quantity							94347			0
S3	2016	2016	2016	2	0	2	Export	144	Sri Lanka	LKA	428	Latvia	LVA								09	MISC.EDIBLE PRODUCTS ETC	1	No Quantity							27419			0
S3	2016	2016	2016	2	0	2	Export	144	Sri Lanka	LKA	430	Liberia	LBR								09	MISC.EDIBLE PRODUCTS ETC	1	No Quantity							448			0
S3	2016	2016	2016	2	0	2	Export	144	Sri Lanka	LKA	434	Libya	LBY								09	MISC.EDIBLE PRODUCTS ETC	1	No Quantity							11677			0
S3	2016	2016	2016	2	0	2	Export	144	Sri Lanka	LKA	440	Lithuania	LTU								09	MISC.EDIBLE PRODUCTS ETC	1	No Quantity							58050			0
S3	2016	2016	2016	2	0	2	Export	144	Sri Lanka	LKA	446	China, Macao SAR	MAC								09	MISC.EDIBLE PRODUCTS ETC	1	No Quantity							148			0
S3	2016	2016	2016	2	0	2	Export	144	Sri Lanka	LKA	458	Malaysia	MYS								09	MISC.EDIBLE PRODUCTS ETC	1	No Quantity							2997368			0
S3	2016	2016	2016	2	0	2	Export	144	Sri Lanka	LKA	462	Maldives	MDV								09	MISC.EDIBLE PRODUCTS ETC	1	No Quantity							5502692			0
S3	2016	2016	2016	2	0	2	Export	144	Sri Lanka	LKA	470	Malta	MLT								09	MISC.EDIBLE PRODUCTS ETC	1	No Quantity							37874			0
S3	2016	2016	2016	2	0	2	Export	144	Sri Lanka	LKA	480	Mauritius	MUS								09	MISC.EDIBLE PRODUCTS ETC	1	No Quantity							22327			0
S3	2016	2016	2016	2	0	2	Export	144	Sri Lanka	LKA	484	Mexico	MEX								09	MISC.EDIBLE PRODUCTS ETC	1	No Quantity							54612			0
S3	2016	2016	2016	2	0	2	Export	144	Sri Lanka	LKA	490	Other Asia, nes									09	MISC.EDIBLE PRODUCTS ETC	1	No Quantity							90834			0
S3	2016	2016	2016	2	0	2	Export	144	Sri Lanka	LKA	496	Mongolia	MNG								09	MISC.EDIBLE PRODUCTS ETC	1	No Quantity							15882			0
S3	2016	2016	2016	2	0	2	Export	144	Sri Lanka	LKA	498	Rep. of Moldova	MDA								09	MISC.EDIBLE PRODUCTS ETC	1	No Quantity							6104			0
S3	2016	2016	2016	2	0	2	Export	144	Sri Lanka	LKA	512	Oman	OMN								09	MISC.EDIBLE PRODUCTS ETC	1	No Quantity							1051194			0
S3	2016	2016	2016	2	0	2	Export	144	Sri Lanka	LKA	524	Nepal	NPL								09	MISC.EDIBLE PRODUCTS ETC	1	No Quantity							13088			0
S3	2016	2016	2016	2	0	2	Export	144	Sri Lanka	LKA	528	Netherlands	NLD								09	MISC.EDIBLE PRODUCTS ETC	1	No Quantity							4338160			0
S3	2016	2016	2016	2	0	2	Export	144	Sri Lanka	LKA	554	New Zealand	NZL								09	MISC.EDIBLE PRODUCTS ETC	1	No Quantity							531000			0
S3	2016	2016	2016	2	0	2	Export	144	Sri Lanka	LKA	566	Nigeria	NGA								09	MISC.EDIBLE PRODUCTS ETC	1	No Quantity							79614			0
S3	2016	2016	2016	2	0	2	Export	144	Sri Lanka	LKA	579	Norway	NOR								09	MISC.EDIBLE PRODUCTS ETC	1	No Quantity							33817			0
S3	2016	2016	2016	2	0	2	Export	144	Sri Lanka	LKA	586	Pakistan	PAK								09	MISC.EDIBLE PRODUCTS ETC	1	No Quantity							377412			0
S3	2016	2016	2016	2	0	2	Export	144	Sri Lanka	LKA	598	Papua New Guinea	PNG								09	MISC.EDIBLE PRODUCTS ETC	1	No Quantity							2313			0
S3	2016	2016	2016	2	0	2	Export	144	Sri Lanka	LKA	604	Peru	PER								09	MISC.EDIBLE PRODUCTS ETC	1	No Quantity							4526			0
S3	2016	2016	2016	2	0	2	Export	144	Sri Lanka	LKA	608	Philippines	PHL								09	MISC.EDIBLE PRODUCTS ETC	1	No Quantity							110923			0
S3	2016	2016	2016	2	0	2	Export	144	Sri Lanka	LKA	616	Poland	POL								09	MISC.EDIBLE PRODUCTS ETC	1	No Quantity							134058			0
S3	2016	2016	2016	2	0	2	Export	144	Sri Lanka	LKA	634	Qatar	QAT								09	MISC.EDIBLE PRODUCTS ETC	1	No Quantity							2727139			0
S3	2016	2016	2016	2	0	2	Export	144	Sri Lanka	LKA	642	Romania	ROU								09	MISC.EDIBLE PRODUCTS ETC	1	No Quantity							1087			0
S3	2016	2016	2016	2	0	2	Export	144	Sri Lanka	LKA	643	Russian Federation	RUS								09	MISC.EDIBLE PRODUCTS ETC	1	No Quantity							54795			0
S3	2016	2016	2016	2	0	2	Export	144	Sri Lanka	LKA	682	Saudi Arabia	SAU								09	MISC.EDIBLE PRODUCTS ETC	1	No Quantity							10734998			0
S3	2016	2016	2016	2	0	2	Export	144	Sri Lanka	LKA	688	Serbia	SRB								09	MISC.EDIBLE PRODUCTS ETC	1	No Quantity							5072			0
S3	2016	2016	2016	2	0	2	Export	144	Sri Lanka	LKA	690	Seychelles	SYC								09	MISC.EDIBLE PRODUCTS ETC	1	No Quantity							9467			0
S3	2016	2016	2016	2	0	2	Export	144	Sri Lanka	LKA	699	India	IND								09	MISC.EDIBLE PRODUCTS ETC	1	No Quantity							1593596			0
S3	2016	2016	2016	2	0	2	Export	144	Sri Lanka	LKA	702	Singapore	SGP								09	MISC.EDIBLE PRODUCTS ETC	1	No Quantity							689883			0
S3	2016	2016	2016	2	0	2	Export	144	Sri Lanka	LKA	704	Viet Nam	VNM								09	MISC.EDIBLE PRODUCTS ETC	1	No Quantity							134065			0
S3	2016	2016	2016	2	0	2	Export	144	Sri Lanka	LKA	705	Slovenia	SVN								09	MISC.EDIBLE PRODUCTS ETC	1	No Quantity							9599			0
S3	2016	2016	2016	2	0	2	Export	144	Sri Lanka	LKA	710	South Africa	ZAF								09	MISC.EDIBLE PRODUCTS ETC	1	No Quantity							124497			0
S3	2016	2016	2016	2	0	2	Export	144	Sri Lanka	LKA	724	Spain	ESP								09	MISC.EDIBLE PRODUCTS ETC	1	No Quantity							109919			0
S3	2016	2016	2016	2	0	2	Export	144	Sri Lanka	LKA	729	Sudan	SDN								09	MISC.EDIBLE PRODUCTS ETC	1	No Quantity							5970			0
S3	2016	2016	2016	2	0	2	Export	144	Sri Lanka	LKA	748	Swaziland	SWZ								09	MISC.EDIBLE PRODUCTS ETC	1	No Quantity							153			0
S3	2016	2016	2016	2	0	2	Export	144	Sri Lanka	LKA	752	Sweden	SWE								09	MISC.EDIBLE PRODUCTS ETC	1	No Quantity							901763			0
S3	2016	2016	2016	2	0	2	Export	144	Sri Lanka	LKA	757	Switzerland	CHE								09	MISC.EDIBLE PRODUCTS ETC	1	No Quantity							2164913			0
S3	2016	2016	2016	2	0	2	Export	144	Sri Lanka	LKA	764	Thailand	THA								09	MISC.EDIBLE PRODUCTS ETC	1	No Quantity							99416			0
S3	2016	2016	2016	2	0	2	Export	144	Sri Lanka	LKA	780	Trinidad and Tobago	TTO								09	MISC.EDIBLE PRODUCTS ETC	1	No Quantity							193297			0
S3	2016	2016	2016	2	0	2	Export	144	Sri Lanka	LKA	784	United Arab Emirates	ARE								09	MISC.EDIBLE PRODUCTS ETC	1	No Quantity							42591535			0
S3	2016	2016	2016	2	0	2	Export	144	Sri Lanka	LKA	788	Tunisia	TUN								09	MISC.EDIBLE PRODUCTS ETC	1	No Quantity							3741			0
S3	2016	2016	2016	2	0	2	Export	144	Sri Lanka	LKA	792	Turkey	TUR								09	MISC.EDIBLE PRODUCTS ETC	1	No Quantity							3885510			0
S3	2016	2016	2016	2	0	2	Export	144	Sri Lanka	LKA	795	Turkmenistan	TKM								09	MISC.EDIBLE PRODUCTS ETC	1	No Quantity							19990			0
S3	2016	2016	2016	2	0	2	Export	144	Sri Lanka	LKA	800	Uganda	UGA								09	MISC.EDIBLE PRODUCTS ETC	1	No Quantity							2199			0
S3	2016	2016	2016	2	0	2	Export	144	Sri Lanka	LKA	804	Ukraine	UKR								09	MISC.EDIBLE PRODUCTS ETC	1	No Quantity							160642			0
S3	2016	2016	2016	2	0	2	Export	144	Sri Lanka	LKA	818	Egypt	EGY								09	MISC.EDIBLE PRODUCTS ETC	1	No Quantity							12942			0
S3	2016	2016	2016	2	0	2	Export	144	Sri Lanka	LKA	826	United Kingdom	GBR								09	MISC.EDIBLE PRODUCTS ETC	1	No Quantity							5244468			0
S3	2016	2016	2016	2	0	2	Export	144	Sri Lanka	LKA	834	United Rep. of Tanzania	TZA								09	MISC.EDIBLE PRODUCTS ETC	1	No Quantity							41			0
S3	2016	2016	2016	2	0	2	Export	144	Sri Lanka	LKA	842	USA	USA								09	MISC.EDIBLE PRODUCTS ETC	1	No Quantity							5111260			0
S3	2016	2016	2016	2	0	2	Export	144	Sri Lanka	LKA	854	Burkina Faso	BFA								09	MISC.EDIBLE PRODUCTS ETC	1	No Quantity							52			0
S3	2016	2016	2016	2	0	2	Export	144	Sri Lanka	LKA	858	Uruguay	URY								09	MISC.EDIBLE PRODUCTS ETC	1	No Quantity							860			0
S3	2016	2016	2016	2	0	2	Export	144	Sri Lanka	LKA	860	Uzbekistan	UZB								09	MISC.EDIBLE PRODUCTS ETC	1	No Quantity							5806			0
S3	2016	2016	2016	2	0	2	Export	144	Sri Lanka	LKA	894	Zambia	ZMB								09	MISC.EDIBLE PRODUCTS ETC	1	No Quantity							82			0
S3	2016	2016	2016	2	0	2	Export	140	Central African Rep.	CAF	0	World	WLD								11	BEVERAGES	1	No Quantity							1773			0
S3	2016	2016	2016	2	0	2	Export	140	Central African Rep.	CAF	120	Cameroon	CMR								11	BEVERAGES	1	No Quantity							1773			0
S3	2016	2016	2016	2	0	2	Export	144	Sri Lanka	LKA	0	World	WLD								11	BEVERAGES	1	No Quantity							26363829			0
S3	2016	2016	2016	2	0	2	Export	144	Sri Lanka	LKA	36	Australia	AUS								11	BEVERAGES	1	No Quantity							313238			0
S3	2016	2016	2016	2	0	2	Export	144	Sri Lanka	LKA	50	Bangladesh	BGD								11	BEVERAGES	1	No Quantity							18476			0
S3	2016	2016	2016	2	0	2	Export	144	Sri Lanka	LKA	52	Barbados	BRB								11	BEVERAGES	1	No Quantity							87			0
S3	2016	2016	2016	2	0	2	Export	144	Sri Lanka	LKA	56	Belgium	BEL								11	BEVERAGES	1	No Quantity							20303			0
S3	2016	2016	2016	2	0	2	Export	144	Sri Lanka	LKA	90	Solomon Isds	SLB								11	BEVERAGES	1	No Quantity							5849			0
S3	2016	2016	2016	2	0	2	Export	144	Sri Lanka	LKA	104	Myanmar	MMR								11	BEVERAGES	1	No Quantity							6			0
S3	2016	2016	2016	2	0	2	Export	144	Sri Lanka	LKA	116	Cambodia	KHM								11	BEVERAGES	1	No Quantity							7			0
S3	2016	2016	2016	2	0	2	Export	144	Sri Lanka	LKA	124	Canada	CAN								11	BEVERAGES	1	No Quantity							244555			0
S3	2016	2016	2016	2	0	2	Export	144	Sri Lanka	LKA	152	Chile	CHL								11	BEVERAGES	1	No Quantity							124009			0
S3	2016	2016	2016	2	0	2	Export	144	Sri Lanka	LKA	156	China	CHN								11	BEVERAGES	1	No Quantity							17206			0
S3	2016	2016	2016	2	0	2	Export	144	Sri Lanka	LKA	196	Cyprus	CYP								11	BEVERAGES	1	No Quantity							6345			0
S3	2016	2016	2016	2	0	2	Export	144	Sri Lanka	LKA	208	Denmark	DNK								11	BEVERAGES	1	No Quantity							3604			0
S3	2016	2016	2016	2	0	2	Export	144	Sri Lanka	LKA	231	Ethiopia	ETH								11	BEVERAGES	1	No Quantity							1			0
S3	2016	2016	2016	2	0	2	Export	144	Sri Lanka	LKA	242	Fiji	FJI								11	BEVERAGES	1	No Quantity							14651			0
S3	2016	2016	2016	2	0	2	Export	144	Sri Lanka	LKA	251	France	FRA								11	BEVERAGES	1	No Quantity							440195			0
S3	2016	2016	2016	2	0	2	Export	144	Sri Lanka	LKA	276	Germany	DEU								11	BEVERAGES	1	No Quantity							65356			0
S3	2016	2016	2016	2	0	2	Export	144	Sri Lanka	LKA	344	China, Hong Kong SAR	HKG								11	BEVERAGES	1	No Quantity							2853			0
S3	2016	2016	2016	2	0	2	Export	144	Sri Lanka	LKA	360	Indonesia	IDN								11	BEVERAGES	1	No Quantity							1			0
S3	2016	2016	2016	2	0	2	Export	144	Sri Lanka	LKA	364	Iran	IRN								11	BEVERAGES	1	No Quantity							10			0
S3	2016	2016	2016	2	0	2	Export	144	Sri Lanka	LKA	381	Italy	ITA								11	BEVERAGES	1	No Quantity							86708			0
S3	2016	2016	2016	2	0	2	Export	144	Sri Lanka	LKA	392	Japan	JPN								11	BEVERAGES	1	No Quantity							80400			0
S3	2016	2016	2016	2	0	2	Export	144	Sri Lanka	LKA	400	Jordan	JOR								11	BEVERAGES	1	No Quantity							182			0
S3	2016	2016	2016	2	0	2	Export	144	Sri Lanka	LKA	410	Rep. of Korea	KOR								11	BEVERAGES	1	No Quantity							48842			0
S3	2016	2016	2016	2	0	2	Export	144	Sri Lanka	LKA	414	Kuwait	KWT								11	BEVERAGES	1	No Quantity							1048			0
S3	2016	2016	2016	2	0	2	Export	144	Sri Lanka	LKA	422	Lebanon	LBN								11	BEVERAGES	1	No Quantity							189			0
S3	2016	2016	2016	2	0	2	Export	144	Sri Lanka	LKA	458	Malaysia	MYS								11	BEVERAGES	1	No Quantity							349686			0
S3	2016	2016	2016	2	0	2	Export	144	Sri Lanka	LKA	462	Maldives	MDV								11	BEVERAGES	1	No Quantity							697729			0
S3	2016	2016	2016	2	0	2	Export	144	Sri Lanka	LKA	480	Mauritius	MUS								11	BEVERAGES	1	No Quantity							37221			0
S3	2016	2016	2016	2	0	2	Export	144	Sri Lanka	LKA	498	Rep. of Moldova	MDA								11	BEVERAGES	1	No Quantity							914			0
S3	2016	2016	2016	2	0	2	Export	144	Sri Lanka	LKA	504	Morocco	MAR								11	BEVERAGES	1	No Quantity							7412			0
S3	2016	2016	2016	2	0	2	Export	144	Sri Lanka	LKA	512	Oman	OMN								11	BEVERAGES	1	No Quantity							40			0
S3	2016	2016	2016	2	0	2	Export	144	Sri Lanka	LKA	524	Nepal	NPL								11	BEVERAGES	1	No Quantity							6053			0
S3	2016	2016	2016	2	0	2	Export	144	Sri Lanka	LKA	528	Netherlands	NLD								11	BEVERAGES	1	No Quantity							24471			0
S3	2016	2016	2016	2	0	2	Export	144	Sri Lanka	LKA	554	New Zealand	NZL								11	BEVERAGES	1	No Quantity							11597			0
S3	2016	2016	2016	2	0	2	Export	144	Sri Lanka	LKA	579	Norway	NOR								11	BEVERAGES	1	No Quantity							3072			0
S3	2016	2016	2016	2	0	2	Export	144	Sri Lanka	LKA	586	Pakistan	PAK								11	BEVERAGES	1	No Quantity							29954			0
S3	2016	2016	2016	2	0	2	Export	144	Sri Lanka	LKA	598	Papua New Guinea	PNG								11	BEVERAGES	1	No Quantity							9964			0
S3	2016	2016	2016	2	0	2	Export	144	Sri Lanka	LKA	616	Poland	POL								11	BEVERAGES	1	No Quantity							5			0
S3	2016	2016	2016	2	0	2	Export	144	Sri Lanka	LKA	634	Qatar	QAT								11	BEVERAGES	1	No Quantity							186			0
S3	2016	2016	2016	2	0	2	Export	144	Sri Lanka	LKA	690	Seychelles	SYC								11	BEVERAGES	1	No Quantity							17329			0
S3	2016	2016	2016	2	0	2	Export	144	Sri Lanka	LKA	699	India	IND								11	BEVERAGES	1	No Quantity							13204480			0
S3	2016	2016	2016	2	0	2	Export	144	Sri Lanka	LKA	702	Singapore	SGP								11	BEVERAGES	1	No Quantity							194335			0
S3	2016	2016	2016	2	0	2	Export	144	Sri Lanka	LKA	704	Viet Nam	VNM								11	BEVERAGES	1	No Quantity							2368156			0
S3	2016	2016	2016	2	0	2	Export	144	Sri Lanka	LKA	710	South Africa	ZAF								11	BEVERAGES	1	No Quantity							752			0
S3	2016	2016	2016	2	0	2	Export	144	Sri Lanka	LKA	724	Spain	ESP								11	BEVERAGES	1	No Quantity							6632			0
S3	2016	2016	2016	2	0	2	Export	144	Sri Lanka	LKA	752	Sweden	SWE								11	BEVERAGES	1	No Quantity							1202			0
S3	2016	2016	2016	2	0	2	Export	144	Sri Lanka	LKA	757	Switzerland	CHE								11	BEVERAGES	1	No Quantity							24237			0
S3	2016	2016	2016	2	0	2	Export	144	Sri Lanka	LKA	764	Thailand	THA								11	BEVERAGES	1	No Quantity							99605			0
S3	2016	2016	2016	2	0	2	Export	144	Sri Lanka	LKA	784	United Arab Emirates	ARE								11	BEVERAGES	1	No Quantity							6422143			0
S3	2016	2016	2016	2	0	2	Export	144	Sri Lanka	LKA	792	Turkey	TUR								11	BEVERAGES	1	No Quantity							30			0
S3	2016	2016	2016	2	0	2	Export	144	Sri Lanka	LKA	826	United Kingdom	GBR								11	BEVERAGES	1	No Quantity							364270			0
S3	2016	2016	2016	2	0	2	Export	144	Sri Lanka	LKA	842	USA	USA								11	BEVERAGES	1	No Quantity							283567			0
S3	2016	2016	2016	2	0	2	Export	144	Sri Lanka	LKA	882	Samoa	WSM								11	BEVERAGES	1	No Quantity							2027			0
S3	2016	2016	2016	2	0	2	Export	144	Sri Lanka	LKA	899	Areas, nes									11	BEVERAGES	1	No Quantity							702639			0
S3	2016	2016	2016	2	0	2	Export	144	Sri Lanka	LKA	0	World	WLD								12	TOBACCO,TOBACCO MANUFACT	1	No Quantity							104793899			0
S3	2016	2016	2016	2	0	2	Export	144	Sri Lanka	LKA	56	Belgium	BEL								12	TOBACCO,TOBACCO MANUFACT	1	No Quantity							46181001			0
S3	2016	2016	2016	2	0	2	Export	144	Sri Lanka	LKA	76	Brazil	BRA								12	TOBACCO,TOBACCO MANUFACT	1	No Quantity							353			0
S3	2016	2016	2016	2	0	2	Export	144	Sri Lanka	LKA	152	Chile	CHL								12	TOBACCO,TOBACCO MANUFACT	1	No Quantity							2727			0
S3	2016	2016	2016	2	0	2	Export	144	Sri Lanka	LKA	156	China	CHN								12	TOBACCO,TOBACCO MANUFACT	1	No Quantity							30019			0
S3	2016	2016	2016	2	0	2	Export	144	Sri Lanka	LKA	212	Dominica	DMA								12	TOBACCO,TOBACCO MANUFACT	1	No Quantity							79			0
S3	2016	2016	2016	2	0	2	Export	144	Sri Lanka	LKA	214	Dominican Rep.	DOM								12	TOBACCO,TOBACCO MANUFACT	1	No Quantity							81822			0
S3	2016	2016	2016	2	0	2	Export	144	Sri Lanka	LKA	251	France	FRA								12	TOBACCO,TOBACCO MANUFACT	1	No Quantity							8061			0
S3	2016	2016	2016	2	0	2	Export	144	Sri Lanka	LKA	276	Germany	DEU								12	TOBACCO,TOBACCO MANUFACT	1	No Quantity							10986820			0
S3	2016	2016	2016	2	0	2	Export	144	Sri Lanka	LKA	348	Hungary	HUN								12	TOBACCO,TOBACCO MANUFACT	1	No Quantity							15017815			0
S3	2016	2016	2016	2	0	2	Export	144	Sri Lanka	LKA	360	Indonesia	IDN								12	TOBACCO,TOBACCO MANUFACT	1	No Quantity							11630023			0
S3	2016	2016	2016	2	0	2	Export	144	Sri Lanka	LKA	372	Ireland	IRL								12	TOBACCO,TOBACCO MANUFACT	1	No Quantity							268264			0
S3	2016	2016	2016	2	0	2	Export	144	Sri Lanka	LKA	381	Italy	ITA								12	TOBACCO,TOBACCO MANUFACT	1	No Quantity							8887476			0
S3	2016	2016	2016	2	0	2	Export	144	Sri Lanka	LKA	410	Rep. of Korea	KOR								12	TOBACCO,TOBACCO MANUFACT	1	No Quantity							685528			0
S3	2016	2016	2016	2	0	2	Export	144	Sri Lanka	LKA	434	Libya	LBY								12	TOBACCO,TOBACCO MANUFACT	1	No Quantity							194955			0
S3	2016	2016	2016	2	0	2	Export	144	Sri Lanka	LKA	458	Malaysia	MYS								12	TOBACCO,TOBACCO MANUFACT	1	No Quantity							102263			0
S3	2016	2016	2016	2	0	2	Export	144	Sri Lanka	LKA	498	Rep. of Moldova	MDA								12	TOBACCO,TOBACCO MANUFACT	1	No Quantity							22448			0
S3	2016	2016	2016	2	0	2	Export	144	Sri Lanka	LKA	528	Netherlands	NLD								12	TOBACCO,TOBACCO MANUFACT	1	No Quantity							1861807			0
S3	2016	2016	2016	2	0	2	Export	144	Sri Lanka	LKA	616	Poland	POL								12	TOBACCO,TOBACCO MANUFACT	1	No Quantity							2097631			0
S3	2016	2016	2016	2	0	2	Export	144	Sri Lanka	LKA	620	Portugal	PRT								12	TOBACCO,TOBACCO MANUFACT	1	No Quantity							100537			0
S3	2016	2016	2016	2	0	2	Export	144	Sri Lanka	LKA	699	India	IND								12	TOBACCO,TOBACCO MANUFACT	1	No Quantity							196104			0
S3	2016	2016	2016	2	0	2	Export	144	Sri Lanka	LKA	702	Singapore	SGP								12	TOBACCO,TOBACCO MANUFACT	1	No Quantity							354172			0
S3	2016	2016	2016	2	0	2	Export	144	Sri Lanka	LKA	704	Viet Nam	VNM								12	TOBACCO,TOBACCO MANUFACT	1	No Quantity							407204			0
S3	2016	2016	2016	2	0	2	Export	144	Sri Lanka	LKA	724	Spain	ESP								12	TOBACCO,TOBACCO MANUFACT	1	No Quantity							2485024			0
S3	2016	2016	2016	2	0	2	Export	144	Sri Lanka	LKA	757	Switzerland	CHE								12	TOBACCO,TOBACCO MANUFACT	1	No Quantity							3003			0
S3	2016	2016	2016	2	0	2	Export	144	Sri Lanka	LKA	760	Syria	SYR								12	TOBACCO,TOBACCO MANUFACT	1	No Quantity							191909			0
S3	2016	2016	2016	2	0	2	Export	144	Sri Lanka	LKA	784	United Arab Emirates	ARE								12	TOBACCO,TOBACCO MANUFACT	1	No Quantity							1925613			0
S3	2016	2016	2016	2	0	2	Export	144	Sri Lanka	LKA	826	United Kingdom	GBR								12	TOBACCO,TOBACCO MANUFACT	1	No Quantity							412385			0
S3	2016	2016	2016	2	0	2	Export	144	Sri Lanka	LKA	842	USA	USA								12	TOBACCO,TOBACCO MANUFACT	1	No Quantity							340007			0
S3	2016	2016	2016	2	0	2	Export	144	Sri Lanka	LKA	899	Areas, nes									12	TOBACCO,TOBACCO MANUFACT	1	No Quantity							318851			0
S3	2016	2016	2016	2	0	2	Export	140	Central African Rep.	CAF	0	World	WLD								21	HIDES,SKINS,FURSKINS,RAW	1	No Quantity							1655			0
S3	2016	2016	2016	2	0	2	Export	140	Central African Rep.	CAF	566	Nigeria	NGA								21	HIDES,SKINS,FURSKINS,RAW	1	No Quantity							1655			0
S3	2016	2016	2016	2	0	2	Export	144	Sri Lanka	LKA	0	World	WLD								21	HIDES,SKINS,FURSKINS,RAW	1	No Quantity							65			0
S3	2016	2016	2016	2	0	2	Export	144	Sri Lanka	LKA	410	Rep. of Korea	KOR								21	HIDES,SKINS,FURSKINS,RAW	1	No Quantity							65			0
S3	2016	2016	2016	2	0	2	Export	144	Sri Lanka	LKA	0	World	WLD								22	OIL SEED,OLEAGINUS FRUIT	1	No Quantity							6233742			0
S3	2016	2016	2016	2	0	2	Export	144	Sri Lanka	LKA	36	Australia	AUS								22	OIL SEED,OLEAGINUS FRUIT	1	No Quantity							30365			0
S3	2016	2016	2016	2	0	2	Export	144	Sri Lanka	LKA	40	Austria	AUT								22	OIL SEED,OLEAGINUS FRUIT	1	No Quantity							1989			0
S3	2016	2016	2016	2	0	2	Export	144	Sri Lanka	LKA	124	Canada	CAN								22	OIL SEED,OLEAGINUS FRUIT	1	No Quantity							188			0
S3	2016	2016	2016	2	0	2	Export	144	Sri Lanka	LKA	196	Cyprus	CYP								22	OIL SEED,OLEAGINUS FRUIT	1	No Quantity							101			0
S3	2016	2016	2016	2	0	2	Export	144	Sri Lanka	LKA	208	Denmark	DNK								22	OIL SEED,OLEAGINUS FRUIT	1	No Quantity							1616			0
S3	2016	2016	2016	2	0	2	Export	144	Sri Lanka	LKA	251	France	FRA								22	OIL SEED,OLEAGINUS FRUIT	1	No Quantity							853			0
S3	2016	2016	2016	2	0	2	Export	144	Sri Lanka	LKA	276	Germany	DEU								22	OIL SEED,OLEAGINUS FRUIT	1	No Quantity							3061			0
S3	2016	2016	2016	2	0	2	Export	144	Sri Lanka	LKA	344	China, Hong Kong SAR	HKG								22	OIL SEED,OLEAGINUS FRUIT	1	No Quantity							1010			0
S3	2016	2016	2016	2	0	2	Export	144	Sri Lanka	LKA	381	Italy	ITA								22	OIL SEED,OLEAGINUS FRUIT	1	No Quantity							13232			0
S3	2016	2016	2016	2	0	2	Export	144	Sri Lanka	LKA	392	Japan	JPN								22	OIL SEED,OLEAGINUS FRUIT	1	No Quantity							1224366			0
S3	2016	2016	2016	2	0	2	Export	144	Sri Lanka	LKA	400	Jordan	JOR								22	OIL SEED,OLEAGINUS FRUIT	1	No Quantity							11023			0
S3	2016	2016	2016	2	0	2	Export	144	Sri Lanka	LKA	408	Dem. People's Rep. of Korea	PRK								22	OIL SEED,OLEAGINUS FRUIT	1	No Quantity							11889			0
S3	2016	2016	2016	2	0	2	Export	144	Sri Lanka	LKA	410	Rep. of Korea	KOR								22	OIL SEED,OLEAGINUS FRUIT	1	No Quantity							49073			0
S3	2016	2016	2016	2	0	2	Export	144	Sri Lanka	LKA	462	Maldives	MDV								22	OIL SEED,OLEAGINUS FRUIT	1	No Quantity							5301			0
S3	2016	2016	2016	2	0	2	Export	144	Sri Lanka	LKA	490	Other Asia, nes									22	OIL SEED,OLEAGINUS FRUIT	1	No Quantity							3098870			0
S3	2016	2016	2016	2	0	2	Export	144	Sri Lanka	LKA	554	New Zealand	NZL								22	OIL SEED,OLEAGINUS FRUIT	1	No Quantity							702			0
S3	2016	2016	2016	2	0	2	Export	144	Sri Lanka	LKA	586	Pakistan	PAK								22	OIL SEED,OLEAGINUS FRUIT	1	No Quantity							1722655			0
S3	2016	2016	2016	2	0	2	Export	144	Sri Lanka	LKA	634	Qatar	QAT								22	OIL SEED,OLEAGINUS FRUIT	1	No Quantity							111			0
S3	2016	2016	2016	2	0	2	Export	144	Sri Lanka	LKA	642	Romania	ROU								22	OIL SEED,OLEAGINUS FRUIT	1	No Quantity							1			0
S3	2016	2016	2016	2	0	2	Export	144	Sri Lanka	LKA	682	Saudi Arabia	SAU								22	OIL SEED,OLEAGINUS FRUIT	1	No Quantity							2470			0
S3	2016	2016	2016	2	0	2	Export	144	Sri Lanka	LKA	690	Seychelles	SYC								22	OIL SEED,OLEAGINUS FRUIT	1	No Quantity							18			0
S3	2016	2016	2016	2	0	2	Export	144	Sri Lanka	LKA	702	Singapore	SGP								22	OIL SEED,OLEAGINUS FRUIT	1	No Quantity							36993			0
S3	2016	2016	2016	2	0	2	Export	144	Sri Lanka	LKA	752	Sweden	SWE								22	OIL SEED,OLEAGINUS FRUIT	1	No Quantity							545			0
S3	2016	2016	2016	2	0	2	Export	144	Sri Lanka	LKA	757	Switzerland	CHE								22	OIL SEED,OLEAGINUS FRUIT	1	No Quantity							1918			0
S3	2016	2016	2016	2	0	2	Export	144	Sri Lanka	LKA	784	United Arab Emirates	ARE								22	OIL SEED,OLEAGINUS FRUIT	1	No Quantity							3448			0
S3	2016	2016	2016	2	0	2	Export	144	Sri Lanka	LKA	826	United Kingdom	GBR								22	OIL SEED,OLEAGINUS FRUIT	1	No Quantity							11502			0
S3	2016	2016	2016	2	0	2	Export	144	Sri Lanka	LKA	842	USA	USA								22	OIL SEED,OLEAGINUS FRUIT	1	No Quantity							441			0
S3	2016	2016	2016	2	0	2	Export	144	Sri Lanka	LKA	0	World	WLD								23	CRUDE RUBBER	1	No Quantity							34370218			0
S3	2016	2016	2016	2	0	2	Export	144	Sri Lanka	LKA	12	Algeria	DZA								23	CRUDE RUBBER	1	No Quantity							42931			0
S3	2016	2016	2016	2	0	2	Export	144	Sri Lanka	LKA	32	Argentina	ARG								23	CRUDE RUBBER	1	No Quantity							91974			0
S3	2016	2016	2016	2	0	2	Export	144	Sri Lanka	LKA	36	Australia	AUS								23	CRUDE RUBBER	1	No Quantity							44331			0
S3	2016	2016	2016	2	0	2	Export	144	Sri Lanka	LKA	50	Bangladesh	BGD								23	CRUDE RUBBER	1	No Quantity							241342			0
S3	2016	2016	2016	2	0	2	Export	144	Sri Lanka	LKA	56	Belgium	BEL								23	CRUDE RUBBER	1	No Quantity							409252			0
S3	2016	2016	2016	2	0	2	Export	144	Sri Lanka	LKA	76	Brazil	BRA								23	CRUDE RUBBER	1	No Quantity							381380			0
S3	2016	2016	2016	2	0	2	Export	144	Sri Lanka	LKA	100	Bulgaria	BGR								23	CRUDE RUBBER	1	No Quantity							48788			0
S3	2016	2016	2016	2	0	2	Export	144	Sri Lanka	LKA	124	Canada	CAN								23	CRUDE RUBBER	1	No Quantity							38854			0
S3	2016	2016	2016	2	0	2	Export	144	Sri Lanka	LKA	156	China	CHN								23	CRUDE RUBBER	1	No Quantity							1682000			0
S3	2016	2016	2016	2	0	2	Export	144	Sri Lanka	LKA	233	Estonia	EST								23	CRUDE RUBBER	1	No Quantity							29995			0
S3	2016	2016	2016	2	0	2	Export	144	Sri Lanka	LKA	251	France	FRA								23	CRUDE RUBBER	1	No Quantity							899214			0
S3	2016	2016	2016	2	0	2	Export	144	Sri Lanka	LKA	276	Germany	DEU								23	CRUDE RUBBER	1	No Quantity							3108090			0
S3	2016	2016	2016	2	0	2	Export	144	Sri Lanka	LKA	344	China, Hong Kong SAR	HKG								23	CRUDE RUBBER	1	No Quantity							258592			0
S3	2016	2016	2016	2	0	2	Export	144	Sri Lanka	LKA	360	Indonesia	IDN								23	CRUDE RUBBER	1	No Quantity							43524			0
S3	2016	2016	2016	2	0	2	Export	144	Sri Lanka	LKA	364	Iran	IRN								23	CRUDE RUBBER	1	No Quantity							19112			0
S3	2016	2016	2016	2	0	2	Export	144	Sri Lanka	LKA	372	Ireland	IRL								23	CRUDE RUBBER	1	No Quantity							5325			0
S3	2016	2016	2016	2	0	2	Export	144	Sri Lanka	LKA	381	Italy	ITA								23	CRUDE RUBBER	1	No Quantity							1966991			0
S3	2016	2016	2016	2	0	2	Export	144	Sri Lanka	LKA	388	Jamaica	JAM								23	CRUDE RUBBER	1	No Quantity							126412			0
S3	2016	2016	2016	2	0	2	Export	144	Sri Lanka	LKA	392	Japan	JPN								23	CRUDE RUBBER	1	No Quantity							3883456			0
S3	2016	2016	2016	2	0	2	Export	144	Sri Lanka	LKA	400	Jordan	JOR								23	CRUDE RUBBER	1	No Quantity							768			0
S3	2016	2016	2016	2	0	2	Export	144	Sri Lanka	LKA	404	Kenya	KEN								23	CRUDE RUBBER	1	No Quantity							275076			0
S3	2016	2016	2016	2	0	2	Export	144	Sri Lanka	LKA	410	Rep. of Korea	KOR								23	CRUDE RUBBER	1	No Quantity							238458			0
S3	2016	2016	2016	2	0	2	Export	144	Sri Lanka	LKA	458	Malaysia	MYS								23	CRUDE RUBBER	1	No Quantity							3744664			0
S3	2016	2016	2016	2	0	2	Export	144	Sri Lanka	LKA	484	Mexico	MEX								23	CRUDE RUBBER	1	No Quantity							179112			0
S3	2016	2016	2016	2	0	2	Export	144	Sri Lanka	LKA	490	Other Asia, nes									23	CRUDE RUBBER	1	No Quantity							256920			0
S3	2016	2016	2016	2	0	2	Export	144	Sri Lanka	LKA	499	Montenegro	MNE								23	CRUDE RUBBER	1	No Quantity							73726			0
S3	2016	2016	2016	2	0	2	Export	144	Sri Lanka	LKA	504	Morocco	MAR								23	CRUDE RUBBER	1	No Quantity							41812			0
S3	2016	2016	2016	2	0	2	Export	144	Sri Lanka	LKA	512	Oman	OMN								23	CRUDE RUBBER	1	No Quantity							533			0
S3	2016	2016	2016	2	0	2	Export	144	Sri Lanka	LKA	528	Netherlands	NLD								23	CRUDE RUBBER	1	No Quantity							902341			0
S3	2016	2016	2016	2	0	2	Export	144	Sri Lanka	LKA	554	New Zealand	NZL								23	CRUDE RUBBER	1	No Quantity							9196			0
S3	2016	2016	2016	2	0	2	Export	144	Sri Lanka	LKA	586	Pakistan	PAK								23	CRUDE RUBBER	1	No Quantity							4843559			0
S3	2016	2016	2016	2	0	2	Export	144	Sri Lanka	LKA	604	Peru	PER								23	CRUDE RUBBER	1	No Quantity							60715			0
S3	2016	2016	2016	2	0	2	Export	144	Sri Lanka	LKA	608	Philippines	PHL								23	CRUDE RUBBER	1	No Quantity							23877			0
S3	2016	2016	2016	2	0	2	Export	144	Sri Lanka	LKA	616	Poland	POL								23	CRUDE RUBBER	1	No Quantity							330588			0
S3	2016	2016	2016	2	0	2	Export	144	Sri Lanka	LKA	620	Portugal	PRT								23	CRUDE RUBBER	1	No Quantity							24263			0
S3	2016	2016	2016	2	0	2	Export	144	Sri Lanka	LKA	642	Romania	ROU								23	CRUDE RUBBER	1	No Quantity							74046			0
S3	2016	2016	2016	2	0	2	Export	144	Sri Lanka	LKA	699	India	IND								23	CRUDE RUBBER	1	No Quantity							1923964			0
S3	2016	2016	2016	2	0	2	Export	144	Sri Lanka	LKA	702	Singapore	SGP								23	CRUDE RUBBER	1	No Quantity							660319			0
S3	2016	2016	2016	2	0	2	Export	144	Sri Lanka	LKA	704	Viet Nam	VNM								23	CRUDE RUBBER	1	No Quantity							2154129			0
S3	2016	2016	2016	2	0	2	Export	144	Sri Lanka	LKA	705	Slovenia	SVN								23	CRUDE RUBBER	1	No Quantity							33293			0
S3	2016	2016	2016	2	0	2	Export	144	Sri Lanka	LKA	710	South Africa	ZAF								23	CRUDE RUBBER	1	No Quantity							1757617			0
S3	2016	2016	2016	2	0	2	Export	144	Sri Lanka	LKA	716	Zimbabwe	ZWE								23	CRUDE RUBBER	1	No Quantity							12876			0
S3	2016	2016	2016	2	0	2	Export	144	Sri Lanka	LKA	724	Spain	ESP								23	CRUDE RUBBER	1	No Quantity							414602			0
S3	2016	2016	2016	2	0	2	Export	144	Sri Lanka	LKA	752	Sweden	SWE								23	CRUDE RUBBER	1	No Quantity							364585			0
S3	2016	2016	2016	2	0	2	Export	144	Sri Lanka	LKA	764	Thailand	THA								23	CRUDE RUBBER	1	No Quantity							31354			0
S3	2016	2016	2016	2	0	2	Export	144	Sri Lanka	LKA	784	United Arab Emirates	ARE								23	CRUDE RUBBER	1	No Quantity							41966			0
S3	2016	2016	2016	2	0	2	Export	144	Sri Lanka	LKA	792	Turkey	TUR								23	CRUDE RUBBER	1	No Quantity							168369			0
S3	2016	2016	2016	2	0	2	Export	144	Sri Lanka	LKA	818	Egypt	EGY								23	CRUDE RUBBER	1	No Quantity							187525			0
S3	2016	2016	2016	2	0	2	Export	144	Sri Lanka	LKA	826	United Kingdom	GBR								23	CRUDE RUBBER	1	No Quantity							197535			0
S3	2016	2016	2016	2	0	2	Export	144	Sri Lanka	LKA	842	USA	USA								23	CRUDE RUBBER	1	No Quantity							2020865			0
S3	2016	2016	2016	2	0	2	Export	140	Central African Rep.	CAF	0	World	WLD								24	CORK AND WOOD	1	No Quantity							28684834			0
S3	2016	2016	2016	2	0	2	Export	140	Central African Rep.	CAF	40	Austria	AUT								24	CORK AND WOOD	1	No Quantity							1882051			0
S3	2016	2016	2016	2	0	2	Export	140	Central African Rep.	CAF	50	Bangladesh	BGD								24	CORK AND WOOD	1	No Quantity							1284			0
S3	2016	2016	2016	2	0	2	Export	140	Central African Rep.	CAF	56	Belgium	BEL								24	CORK AND WOOD	1	No Quantity							93436			0
S3	2016	2016	2016	2	0	2	Export	140	Central African Rep.	CAF	120	Cameroon	CMR								24	CORK AND WOOD	1	No Quantity							67285			0
S3	2016	2016	2016	2	0	2	Export	140	Central African Rep.	CAF	156	China	CHN								24	CORK AND WOOD	1	No Quantity							8581989			0
S3	2016	2016	2016	2	0	2	Export	140	Central African Rep.	CAF	191	Croatia	HRV								24	CORK AND WOOD	1	No Quantity							8215			0
S3	2016	2016	2016	2	0	2	Export	140	Central African Rep.	CAF	208	Denmark	DNK								24	CORK AND WOOD	1	No Quantity							669634			0
S3	2016	2016	2016	2	0	2	Export	140	Central African Rep.	CAF	251	France	FRA								24	CORK AND WOOD	1	No Quantity							7700212			0
S3	2016	2016	2016	2	0	2	Export	140	Central African Rep.	CAF	276	Germany	DEU								24	CORK AND WOOD	1	No Quantity							3277105			0
S3	2016	2016	2016	2	0	2	Export	140	Central African Rep.	CAF	344	China, Hong Kong SAR	HKG								24	CORK AND WOOD	1	No Quantity							674479			0
S3	2016	2016	2016	2	0	2	Export	140	Central African Rep.	CAF	352	Iceland	ISL								24	CORK AND WOOD	1	No Quantity							1158379			0
S3	2016	2016	2016	2	0	2	Export	140	Central African Rep.	CAF	381	Italy	ITA								24	CORK AND WOOD	1	No Quantity							155538			0
S3	2016	2016	2016	2	0	2	Export	140	Central African Rep.	CAF	392	Japan	JPN								24	CORK AND WOOD	1	No Quantity							47255			0
S3	2016	2016	2016	2	0	2	Export	140	Central African Rep.	CAF	408	Dem. People's Rep. of Korea	PRK								24	CORK AND WOOD	1	No Quantity							61101			0
S3	2016	2016	2016	2	0	2	Export	140	Central African Rep.	CAF	504	Morocco	MAR								24	CORK AND WOOD	1	No Quantity							8053			0
S3	2016	2016	2016	2	0	2	Export	140	Central African Rep.	CAF	620	Portugal	PRT								24	CORK AND WOOD	1	No Quantity							153860			0
S3	2016	2016	2016	2	0	2	Export	140	Central African Rep.	CAF	686	Senegal	SEN								24	CORK AND WOOD	1	No Quantity							515937			0
S3	2016	2016	2016	2	0	2	Export	140	Central African Rep.	CAF	704	Viet Nam	VNM								24	CORK AND WOOD	1	No Quantity							3070065			0
S3	2016	2016	2016	2	0	2	Export	140	Central African Rep.	CAF	724	Spain	ESP								24	CORK AND WOOD	1	No Quantity							8553			0
S3	2016	2016	2016	2	0	2	Export	140	Central African Rep.	CAF	784	United Arab Emirates	ARE								24	CORK AND WOOD	1	No Quantity							270852			0
S3	2016	2016	2016	2	0	2	Export	140	Central African Rep.	CAF	788	Tunisia	TUN								24	CORK AND WOOD	1	No Quantity							28531			0
S3	2016	2016	2016	2	0	2	Export	140	Central African Rep.	CAF	796	Turks and Caicos Isds	TCA								24	CORK AND WOOD	1	No Quantity							251018			0
S3	2016	2016	2016	2	0	2	Export	144	Sri Lanka	LKA	0	World	WLD								24	CORK AND WOOD	1	No Quantity							4823799			0
S3	2016	2016	2016	2	0	2	Export	144	Sri Lanka	LKA	36	Australia	AUS								24	CORK AND WOOD	1	No Quantity							940233			0
S3	2016	2016	2016	2	0	2	Export	144	Sri Lanka	LKA	156	China	CHN								24	CORK AND WOOD	1	No Quantity							408390			0
S3	2016	2016	2016	2	0	2	Export	144	Sri Lanka	LKA	196	Cyprus	CYP								24	CORK AND WOOD	1	No Quantity							20093			0
S3	2016	2016	2016	2	0	2	Export	144	Sri Lanka	LKA	208	Denmark	DNK								24	CORK AND WOOD	1	No Quantity							110897			0
S3	2016	2016	2016	2	0	2	Export	144	Sri Lanka	LKA	233	Estonia	EST								24	CORK AND WOOD	1	No Quantity							5735			0
S3	2016	2016	2016	2	0	2	Export	144	Sri Lanka	LKA	262	Djibouti	DJI								24	CORK AND WOOD	1	No Quantity							41			0
S3	2016	2016	2016	2	0	2	Export	144	Sri Lanka	LKA	276	Germany	DEU								24	CORK AND WOOD	1	No Quantity							95630			0
S3	2016	2016	2016	2	0	2	Export	144	Sri Lanka	LKA	392	Japan	JPN								24	CORK AND WOOD	1	No Quantity							252296			0
S3	2016	2016	2016	2	0	2	Export	144	Sri Lanka	LKA	410	Rep. of Korea	KOR								24	CORK AND WOOD	1	No Quantity							486815			0
S3	2016	2016	2016	2	0	2	Export	144	Sri Lanka	LKA	422	Lebanon	LBN								24	CORK AND WOOD	1	No Quantity							27105			0
S3	2016	2016	2016	2	0	2	Export	144	Sri Lanka	LKA	462	Maldives	MDV								24	CORK AND WOOD	1	No Quantity							72806			0
S3	2016	2016	2016	2	0	2	Export	144	Sri Lanka	LKA	512	Oman	OMN								24	CORK AND WOOD	1	No Quantity							503485			0
S3	2016	2016	2016	2	0	2	Export	144	Sri Lanka	LKA	528	Netherlands	NLD								24	CORK AND WOOD	1	No Quantity							633963			0
S3	2016	2016	2016	2	0	2	Export	144	Sri Lanka	LKA	579	Norway	NOR								24	CORK AND WOOD	1	No Quantity							31			0
S3	2016	2016	2016	2	0	2	Export	144	Sri Lanka	LKA	634	Qatar	QAT								24	CORK AND WOOD	1	No Quantity							53078			0
S3	2016	2016	2016	2	0	2	Export	144	Sri Lanka	LKA	682	Saudi Arabia	SAU								24	CORK AND WOOD	1	No Quantity							16557			0
S3	2016	2016	2016	2	0	2	Export	144	Sri Lanka	LKA	702	Singapore	SGP								24	CORK AND WOOD	1	No Quantity							125270			0
S3	2016	2016	2016	2	0	2	Export	144	Sri Lanka	LKA	704	Viet Nam	VNM								24	CORK AND WOOD	1	No Quantity							962974			0
S3	2016	2016	2016	2	0	2	Export	144	Sri Lanka	LKA	752	Sweden	SWE								24	CORK AND WOOD	1	No Quantity							13133			0
S3	2016	2016	2016	2	0	2	Export	144	Sri Lanka	LKA	757	Switzerland	CHE								24	CORK AND WOOD	1	No Quantity							41			0
S3	2016	2016	2016	2	0	2	Export	144	Sri Lanka	LKA	826	United Kingdom	GBR								24	CORK AND WOOD	1	No Quantity							95227			0
S3	2016	2016	2016	2	0	2	Export	144	Sri Lanka	LKA	842	USA	USA								24	CORK AND WOOD	1	No Quantity							1			0
S3	2016	2016	2016	2	0	2	Export	144	Sri Lanka	LKA	0	World	WLD								25	PULP AND WASTE PAPER	1	No Quantity							32034819			0
S3	2016	2016	2016	2	0	2	Export	144	Sri Lanka	LKA	50	Bangladesh	BGD								25	PULP AND WASTE PAPER	1	No Quantity							498522			0
S3	2016	2016	2016	2	0	2	Export	144	Sri Lanka	LKA	360	Indonesia	IDN								25	PULP AND WASTE PAPER	1	No Quantity							326443			0
S3	2016	2016	2016	2	0	2	Export	144	Sri Lanka	LKA	462	Maldives	MDV								25	PULP AND WASTE PAPER	1	No Quantity							202			0
S3	2016	2016	2016	2	0	2	Export	144	Sri Lanka	LKA	586	Pakistan	PAK								25	PULP AND WASTE PAPER	1	No Quantity							951266			0
S3	2016	2016	2016	2	0	2	Export	144	Sri Lanka	LKA	699	India	IND								25	PULP AND WASTE PAPER	1	No Quantity							30084299			0
S3	2016	2016	2016	2	0	2	Export	144	Sri Lanka	LKA	764	Thailand	THA								25	PULP AND WASTE PAPER	1	No Quantity							86578			0
S3	2016	2016	2016	2	0	2	Export	144	Sri Lanka	LKA	784	United Arab Emirates	ARE								25	PULP AND WASTE PAPER	1	No Quantity							87142			0
S3	2016	2016	2016	2	0	2	Export	144	Sri Lanka	LKA	826	United Kingdom	GBR								25	PULP AND WASTE PAPER	1	No Quantity							367			0
S3	2016	2016	2016	2	0	2	Export	140	Central African Rep.	CAF	0	World	WLD								26	TEXTILE FIBRES	1	No Quantity							356363			0
S3	2016	2016	2016	2	0	2	Export	140	Central African Rep.	CAF	156	China	CHN								26	TEXTILE FIBRES	1	No Quantity							356363			0
S3	2016	2016	2016	2	0	2	Export	144	Sri Lanka	LKA	0	World	WLD								26	TEXTILE FIBRES	1	No Quantity							159232749			0
S3	2016	2016	2016	2	0	2	Export	144	Sri Lanka	LKA	4	Afghanistan	AFG								26	TEXTILE FIBRES	1	No Quantity							178			0
S3	2016	2016	2016	2	0	2	Export	144	Sri Lanka	LKA	12	Algeria	DZA								26	TEXTILE FIBRES	1	No Quantity							43947			0
S3	2016	2016	2016	2	0	2	Export	144	Sri Lanka	LKA	31	Azerbaijan	AZE								26	TEXTILE FIBRES	1	No Quantity							631719			0
S3	2016	2016	2016	2	0	2	Export	144	Sri Lanka	LKA	36	Australia	AUS								26	TEXTILE FIBRES	1	No Quantity							1518744			0
S3	2016	2016	2016	2	0	2	Export	144	Sri Lanka	LKA	40	Austria	AUT								26	TEXTILE FIBRES	1	No Quantity							233559			0
S3	2016	2016	2016	2	0	2	Export	144	Sri Lanka	LKA	48	Bahrain	BHR								26	TEXTILE FIBRES	1	No Quantity							1695			0
S3	2016	2016	2016	2	0	2	Export	144	Sri Lanka	LKA	50	Bangladesh	BGD								26	TEXTILE FIBRES	1	No Quantity							2491066			0
S3	2016	2016	2016	2	0	2	Export	144	Sri Lanka	LKA	51	Armenia	ARM								26	TEXTILE FIBRES	1	No Quantity							117892			0
S3	2016	2016	2016	2	0	2	Export	144	Sri Lanka	LKA	56	Belgium	BEL								26	TEXTILE FIBRES	1	No Quantity							716757			0
S3	2016	2016	2016	2	0	2	Export	144	Sri Lanka	LKA	72	Botswana	BWA								26	TEXTILE FIBRES	1	No Quantity							82			0
S3	2016	2016	2016	2	0	2	Export	144	Sri Lanka	LKA	76	Brazil	BRA								26	TEXTILE FIBRES	1	No Quantity							7974			0
S3	2016	2016	2016	2	0	2	Export	144	Sri Lanka	LKA	96	Brunei Darussalam	BRN								26	TEXTILE FIBRES	1	No Quantity							9881			0
S3	2016	2016	2016	2	0	2	Export	144	Sri Lanka	LKA	100	Bulgaria	BGR								26	TEXTILE FIBRES	1	No Quantity							115779			0
S3	2016	2016	2016	2	0	2	Export	144	Sri Lanka	LKA	104	Myanmar	MMR								26	TEXTILE FIBRES	1	No Quantity							23223			0
S3	2016	2016	2016	2	0	2	Export	144	Sri Lanka	LKA	112	Belarus	BLR								26	TEXTILE FIBRES	1	No Quantity							200608			0
S3	2016	2016	2016	2	0	2	Export	144	Sri Lanka	LKA	116	Cambodia	KHM								26	TEXTILE FIBRES	1	No Quantity							85652			0
S3	2016	2016	2016	2	0	2	Export	144	Sri Lanka	LKA	124	Canada	CAN								26	TEXTILE FIBRES	1	No Quantity							5617808			0
S3	2016	2016	2016	2	0	2	Export	144	Sri Lanka	LKA	136	Cayman Isds	CYM								26	TEXTILE FIBRES	1	No Quantity							383			0
S3	2016	2016	2016	2	0	2	Export	144	Sri Lanka	LKA	140	Central African Rep.	CAF								26	TEXTILE FIBRES	1	No Quantity							4114			0
S3	2016	2016	2016	2	0	2	Export	144	Sri Lanka	LKA	152	Chile	CHL								26	TEXTILE FIBRES	1	No Quantity							881689			0
S3	2016	2016	2016	2	0	2	Export	144	Sri Lanka	LKA	156	China	CHN								26	TEXTILE FIBRES	1	No Quantity							21183593			0
S3	2016	2016	2016	2	0	2	Export	144	Sri Lanka	LKA	170	Colombia	COL								26	TEXTILE FIBRES	1	No Quantity							47797			0
S3	2016	2016	2016	2	0	2	Export	144	Sri Lanka	LKA	188	Costa Rica	CRI								26	TEXTILE FIBRES	1	No Quantity							115571			0
S3	2016	2016	2016	2	0	2	Export	144	Sri Lanka	LKA	191	Croatia	HRV								26	TEXTILE FIBRES	1	No Quantity							93595			0
S3	2016	2016	2016	2	0	2	Export	144	Sri Lanka	LKA	192	Cuba	CUB								26	TEXTILE FIBRES	1	No Quantity							261			0
S3	2016	2016	2016	2	0	2	Export	144	Sri Lanka	LKA	196	Cyprus	CYP								26	TEXTILE FIBRES	1	No Quantity							78255			0
S3	2016	2016	2016	2	0	2	Export	144	Sri Lanka	LKA	203	Czechia	CZE								26	TEXTILE FIBRES	1	No Quantity							28636			0
S3	2016	2016	2016	2	0	2	Export	144	Sri Lanka	LKA	208	Denmark	DNK								26	TEXTILE FIBRES	1	No Quantity							634682			0
S3	2016	2016	2016	2	0	2	Export	144	Sri Lanka	LKA	212	Dominica	DMA								26	TEXTILE FIBRES	1	No Quantity							783			0
S3	2016	2016	2016	2	0	2	Export	144	Sri Lanka	LKA	214	Dominican Rep.	DOM								26	TEXTILE FIBRES	1	No Quantity							157436			0
S3	2016	2016	2016	2	0	2	Export	144	Sri Lanka	LKA	218	Ecuador	ECU								26	TEXTILE FIBRES	1	No Quantity							138137			0
S3	2016	2016	2016	2	0	2	Export	144	Sri Lanka	LKA	226	Equatorial Guinea	GNQ								26	TEXTILE FIBRES	1	No Quantity							4577			0
S3	2016	2016	2016	2	0	2	Export	144	Sri Lanka	LKA	231	Ethiopia	ETH								26	TEXTILE FIBRES	1	No Quantity							4270			0
S3	2016	2016	2016	2	0	2	Export	144	Sri Lanka	LKA	233	Estonia	EST								26	TEXTILE FIBRES	1	No Quantity							23382			0
S3	2016	2016	2016	2	0	2	Export	144	Sri Lanka	LKA	242	Fiji	FJI								26	TEXTILE FIBRES	1	No Quantity							892			0
S3	2016	2016	2016	2	0	2	Export	144	Sri Lanka	LKA	246	Finland	FIN								26	TEXTILE FIBRES	1	No Quantity							37556			0
S3	2016	2016	2016	2	0	2	Export	144	Sri Lanka	LKA	251	France	FRA								26	TEXTILE FIBRES	1	No Quantity							6521113			0
S3	2016	2016	2016	2	0	2	Export	144	Sri Lanka	LKA	268	Georgia	GEO								26	TEXTILE FIBRES	1	No Quantity							324563			0
S3	2016	2016	2016	2	0	2	Export	144	Sri Lanka	LKA	276	Germany	DEU								26	TEXTILE FIBRES	1	No Quantity							4869329			0
S3	2016	2016	2016	2	0	2	Export	144	Sri Lanka	LKA	288	Ghana	GHA								26	TEXTILE FIBRES	1	No Quantity							32458			0
S3	2016	2016	2016	2	0	2	Export	144	Sri Lanka	LKA	300	Greece	GRC								26	TEXTILE FIBRES	1	No Quantity							313781			0
S3	2016	2016	2016	2	0	2	Export	144	Sri Lanka	LKA	320	Guatemala	GTM								26	TEXTILE FIBRES	1	No Quantity							331079			0
S3	2016	2016	2016	2	0	2	Export	144	Sri Lanka	LKA	332	Haiti	HTI								26	TEXTILE FIBRES	1	No Quantity							680			0
S3	2016	2016	2016	2	0	2	Export	144	Sri Lanka	LKA	340	Honduras	HND								26	TEXTILE FIBRES	1	No Quantity							76451			0
S3	2016	2016	2016	2	0	2	Export	144	Sri Lanka	LKA	344	China, Hong Kong SAR	HKG								26	TEXTILE FIBRES	1	No Quantity							48528			0
S3	2016	2016	2016	2	0	2	Export	144	Sri Lanka	LKA	348	Hungary	HUN								26	TEXTILE FIBRES	1	No Quantity							300686			0
S3	2016	2016	2016	2	0	2	Export	144	Sri Lanka	LKA	360	Indonesia	IDN								26	TEXTILE FIBRES	1	No Quantity							148818			0
S3	2016	2016	2016	2	0	2	Export	144	Sri Lanka	LKA	364	Iran	IRN								26	TEXTILE FIBRES	1	No Quantity							2714397			0
S3	2016	2016	2016	2	0	2	Export	144	Sri Lanka	LKA	368	Iraq	IRQ								26	TEXTILE FIBRES	1	No Quantity							88216			0
S3	2016	2016	2016	2	0	2	Export	144	Sri Lanka	LKA	372	Ireland	IRL								26	TEXTILE FIBRES	1	No Quantity							72690			0
S3	2016	2016	2016	2	0	2	Export	144	Sri Lanka	LKA	376	Israel	ISR								26	TEXTILE FIBRES	1	No Quantity							298225			0
S3	2016	2016	2016	2	0	2	Export	144	Sri Lanka	LKA	381	Italy	ITA								26	TEXTILE FIBRES	1	No Quantity							3258888			0
S3	2016	2016	2016	2	0	2	Export	144	Sri Lanka	LKA	384	Côte d'Ivoire	CIV								26	TEXTILE FIBRES	1	No Quantity							8104			0
S3	2016	2016	2016	2	0	2	Export	144	Sri Lanka	LKA	392	Japan	JPN								26	TEXTILE FIBRES	1	No Quantity							14113434			0
S3	2016	2016	2016	2	0	2	Export	144	Sri Lanka	LKA	398	Kazakhstan	KAZ								26	TEXTILE FIBRES	1	No Quantity							50864			0
S3	2016	2016	2016	2	0	2	Export	144	Sri Lanka	LKA	400	Jordan	JOR								26	TEXTILE FIBRES	1	No Quantity							152706			0
S3	2016	2016	2016	2	0	2	Export	144	Sri Lanka	LKA	404	Kenya	KEN								26	TEXTILE FIBRES	1	No Quantity							329683			0
S3	2016	2016	2016	2	0	2	Export	144	Sri Lanka	LKA	408	Dem. People's Rep. of Korea	PRK								26	TEXTILE FIBRES	1	No Quantity							13163			0
S3	2016	2016	2016	2	0	2	Export	144	Sri Lanka	LKA	410	Rep. of Korea	KOR								26	TEXTILE FIBRES	1	No Quantity							10057720			0
S3	2016	2016	2016	2	0	2	Export	144	Sri Lanka	LKA	414	Kuwait	KWT								26	TEXTILE FIBRES	1	No Quantity							86857			0
S3	2016	2016	2016	2	0	2	Export	144	Sri Lanka	LKA	418	Lao People's Dem. Rep.	LAO								26	TEXTILE FIBRES	1	No Quantity							4825			0
S3	2016	2016	2016	2	0	2	Export	144	Sri Lanka	LKA	422	Lebanon	LBN								26	TEXTILE FIBRES	1	No Quantity							205397			0
S3	2016	2016	2016	2	0	2	Export	144	Sri Lanka	LKA	428	Latvia	LVA								26	TEXTILE FIBRES	1	No Quantity							145598			0
S3	2016	2016	2016	2	0	2	Export	144	Sri Lanka	LKA	430	Liberia	LBR								26	TEXTILE FIBRES	1	No Quantity							1945			0
S3	2016	2016	2016	2	0	2	Export	144	Sri Lanka	LKA	440	Lithuania	LTU								26	TEXTILE FIBRES	1	No Quantity							117570			0
S3	2016	2016	2016	2	0	2	Export	144	Sri Lanka	LKA	454	Malawi	MWI								26	TEXTILE FIBRES	1	No Quantity							64611			0
S3	2016	2016	2016	2	0	2	Export	144	Sri Lanka	LKA	458	Malaysia	MYS								26	TEXTILE FIBRES	1	No Quantity							511764			0
S3	2016	2016	2016	2	0	2	Export	144	Sri Lanka	LKA	462	Maldives	MDV								26	TEXTILE FIBRES	1	No Quantity							138130			0
S3	2016	2016	2016	2	0	2	Export	144	Sri Lanka	LKA	470	Malta	MLT								26	TEXTILE FIBRES	1	No Quantity							36800			0
S3	2016	2016	2016	2	0	2	Export	144	Sri Lanka	LKA	478	Mauritania	MRT								26	TEXTILE FIBRES	1	No Quantity							46033			0
S3	2016	2016	2016	2	0	2	Export	144	Sri Lanka	LKA	480	Mauritius	MUS								26	TEXTILE FIBRES	1	No Quantity							158446			0
S3	2016	2016	2016	2	0	2	Export	144	Sri Lanka	LKA	484	Mexico	MEX								26	TEXTILE FIBRES	1	No Quantity							11497761			0
S3	2016	2016	2016	2	0	2	Export	144	Sri Lanka	LKA	490	Other Asia, nes									26	TEXTILE FIBRES	1	No Quantity							727160			0
S3	2016	2016	2016	2	0	2	Export	144	Sri Lanka	LKA	498	Rep. of Moldova	MDA								26	TEXTILE FIBRES	1	No Quantity							6354			0
S3	2016	2016	2016	2	0	2	Export	144	Sri Lanka	LKA	504	Morocco	MAR								26	TEXTILE FIBRES	1	No Quantity							2244009			0
S3	2016	2016	2016	2	0	2	Export	144	Sri Lanka	LKA	508	Mozambique	MOZ								26	TEXTILE FIBRES	1	No Quantity							71459			0
S3	2016	2016	2016	2	0	2	Export	144	Sri Lanka	LKA	512	Oman	OMN								26	TEXTILE FIBRES	1	No Quantity							117196			0
S3	2016	2016	2016	2	0	2	Export	144	Sri Lanka	LKA	524	Nepal	NPL								26	TEXTILE FIBRES	1	No Quantity							5202			0
S3	2016	2016	2016	2	0	2	Export	144	Sri Lanka	LKA	528	Netherlands	NLD								26	TEXTILE FIBRES	1	No Quantity							5615668			0
S3	2016	2016	2016	2	0	2	Export	144	Sri Lanka	LKA	540	New Caledonia	NCL								26	TEXTILE FIBRES	1	No Quantity							145760			0
S3	2016	2016	2016	2	0	2	Export	144	Sri Lanka	LKA	548	Vanuatu	VUT								26	TEXTILE FIBRES	1	No Quantity							8479			0
S3	2016	2016	2016	2	0	2	Export	144	Sri Lanka	LKA	554	New Zealand	NZL								26	TEXTILE FIBRES	1	No Quantity							640908			0
S3	2016	2016	2016	2	0	2	Export	144	Sri Lanka	LKA	566	Nigeria	NGA								26	TEXTILE FIBRES	1	No Quantity							9675			0
S3	2016	2016	2016	2	0	2	Export	144	Sri Lanka	LKA	579	Norway	NOR								26	TEXTILE FIBRES	1	No Quantity							43463			0
S3	2016	2016	2016	2	0	2	Export	144	Sri Lanka	LKA	586	Pakistan	PAK								26	TEXTILE FIBRES	1	No Quantity							888273			0
S3	2016	2016	2016	2	0	2	Export	144	Sri Lanka	LKA	591	Panama	PAN								26	TEXTILE FIBRES	1	No Quantity							83121			0
S3	2016	2016	2016	2	0	2	Export	144	Sri Lanka	LKA	598	Papua New Guinea	PNG								26	TEXTILE FIBRES	1	No Quantity							48136			0
S3	2016	2016	2016	2	0	2	Export	144	Sri Lanka	LKA	604	Peru	PER								26	TEXTILE FIBRES	1	No Quantity							9731			0
S3	2016	2016	2016	2	0	2	Export	144	Sri Lanka	LKA	608	Philippines	PHL								26	TEXTILE FIBRES	1	No Quantity							48586			0
S3	2016	2016	2016	2	0	2	Export	144	Sri Lanka	LKA	616	Poland	POL								26	TEXTILE FIBRES	1	No Quantity							1872988			0
S3	2016	2016	2016	2	0	2	Export	144	Sri Lanka	LKA	620	Portugal	PRT								26	TEXTILE FIBRES	1	No Quantity							191080			0
S3	2016	2016	2016	2	0	2	Export	144	Sri Lanka	LKA	634	Qatar	QAT								26	TEXTILE FIBRES	1	No Quantity							63917			0
S3	2016	2016	2016	2	0	2	Export	144	Sri Lanka	LKA	642	Romania	ROU								26	TEXTILE FIBRES	1	No Quantity							50523			0
S3	2016	2016	2016	2	0	2	Export	144	Sri Lanka	LKA	643	Russian Federation	RUS								26	TEXTILE FIBRES	1	No Quantity							2800300			0
S3	2016	2016	2016	2	0	2	Export	144	Sri Lanka	LKA	682	Saudi Arabia	SAU								26	TEXTILE FIBRES	1	No Quantity							147535			0
S3	2016	2016	2016	2	0	2	Export	144	Sri Lanka	LKA	686	Senegal	SEN								26	TEXTILE FIBRES	1	No Quantity							38119			0
S3	2016	2016	2016	2	0	2	Export	144	Sri Lanka	LKA	690	Seychelles	SYC								26	TEXTILE FIBRES	1	No Quantity							137			0
S3	2016	2016	2016	2	0	2	Export	144	Sri Lanka	LKA	694	Sierra Leone	SLE								26	TEXTILE FIBRES	1	No Quantity							10124			0
S3	2016	2016	2016	2	0	2	Export	144	Sri Lanka	LKA	699	India	IND								26	TEXTILE FIBRES	1	No Quantity							17657749			0
S3	2016	2016	2016	2	0	2	Export	144	Sri Lanka	LKA	702	Singapore	SGP								26	TEXTILE FIBRES	1	No Quantity							389905			0
S3	2016	2016	2016	2	0	2	Export	144	Sri Lanka	LKA	703	Slovakia	SVK								26	TEXTILE FIBRES	1	No Quantity							78986			0
S3	2016	2016	2016	2	0	2	Export	144	Sri Lanka	LKA	704	Viet Nam	VNM								26	TEXTILE FIBRES	1	No Quantity							259699			0
S3	2016	2016	2016	2	0	2	Export	144	Sri Lanka	LKA	705	Slovenia	SVN								26	TEXTILE FIBRES	1	No Quantity							1431032			0
S3	2016	2016	2016	2	0	2	Export	144	Sri Lanka	LKA	710	South Africa	ZAF								26	TEXTILE FIBRES	1	No Quantity							1356649			0
S3	2016	2016	2016	2	0	2	Export	144	Sri Lanka	LKA	716	Zimbabwe	ZWE								26	TEXTILE FIBRES	1	No Quantity							5486			0
S3	2016	2016	2016	2	0	2	Export	144	Sri Lanka	LKA	724	Spain	ESP								26	TEXTILE FIBRES	1	No Quantity							4640685			0
S3	2016	2016	2016	2	0	2	Export	144	Sri Lanka	LKA	729	Sudan	SDN								26	TEXTILE FIBRES	1	No Quantity							12098			0
S3	2016	2016	2016	2	0	2	Export	144	Sri Lanka	LKA	740	Suriname	SUR								26	TEXTILE FIBRES	1	No Quantity							7752			0
S3	2016	2016	2016	2	0	2	Export	144	Sri Lanka	LKA	748	Swaziland	SWZ								26	TEXTILE FIBRES	1	No Quantity							23685			0
S3	2016	2016	2016	2	0	2	Export	144	Sri Lanka	LKA	752	Sweden	SWE								26	TEXTILE FIBRES	1	No Quantity							95846			0
S3	2016	2016	2016	2	0	2	Export	144	Sri Lanka	LKA	757	Switzerland	CHE								26	TEXTILE FIBRES	1	No Quantity							673858			0
S3	2016	2016	2016	2	0	2	Export	144	Sri Lanka	LKA	764	Thailand	THA								26	TEXTILE FIBRES	1	No Quantity							883532			0
S3	2016	2016	2016	2	0	2	Export	144	Sri Lanka	LKA	780	Trinidad and Tobago	TTO								26	TEXTILE FIBRES	1	No Quantity							4321			0
S3	2016	2016	2016	2	0	2	Export	144	Sri Lanka	LKA	784	United Arab Emirates	ARE								26	TEXTILE FIBRES	1	No Quantity							534924			0
S3	2016	2016	2016	2	0	2	Export	144	Sri Lanka	LKA	788	Tunisia	TUN								26	TEXTILE FIBRES	1	No Quantity							51426			0
S3	2016	2016	2016	2	0	2	Export	144	Sri Lanka	LKA	792	Turkey	TUR								26	TEXTILE FIBRES	1	No Quantity							1659082			0
S3	2016	2016	2016	2	0	2	Export	144	Sri Lanka	LKA	800	Uganda	UGA								26	TEXTILE FIBRES	1	No Quantity							3523			0
S3	2016	2016	2016	2	0	2	Export	144	Sri Lanka	LKA	804	Ukraine	UKR								26	TEXTILE FIBRES	1	No Quantity							397296			0
S3	2016	2016	2016	2	0	2	Export	144	Sri Lanka	LKA	818	Egypt	EGY								26	TEXTILE FIBRES	1	No Quantity							898239			0
S3	2016	2016	2016	2	0	2	Export	144	Sri Lanka	LKA	826	United Kingdom	GBR								26	TEXTILE FIBRES	1	No Quantity							10039375			0
S3	2016	2016	2016	2	0	2	Export	144	Sri Lanka	LKA	834	United Rep. of Tanzania	TZA								26	TEXTILE FIBRES	1	No Quantity							269296			0
S3	2016	2016	2016	2	0	2	Export	144	Sri Lanka	LKA	842	USA	USA								26	TEXTILE FIBRES	1	No Quantity							9556552			0
S3	2016	2016	2016	2	0	2	Export	144	Sri Lanka	LKA	858	Uruguay	URY								26	TEXTILE FIBRES	1	No Quantity							10212			0
S3	2016	2016	2016	2	0	2	Export	144	Sri Lanka	LKA	860	Uzbekistan	UZB								26	TEXTILE FIBRES	1	No Quantity							10149			0
S3	2016	2016	2016	2	0	2	Export	140	Central African Rep.	CAF	0	World	WLD								27	CRUDE FERTILIZER,MINERAL	1	No Quantity							1932872			0
S3	2016	2016	2016	2	0	2	Export	140	Central African Rep.	CAF	56	Belgium	BEL								27	CRUDE FERTILIZER,MINERAL	1	No Quantity							1701991			0
S3	2016	2016	2016	2	0	2	Export	140	Central African Rep.	CAF	156	China	CHN								27	CRUDE FERTILIZER,MINERAL	1	No Quantity							45063			0
S3	2016	2016	2016	2	0	2	Export	140	Central African Rep.	CAF	180	Dem. Rep. of the Congo	COD								27	CRUDE FERTILIZER,MINERAL	1	No Quantity							2083			0
S3	2016	2016	2016	2	0	2	Export	140	Central African Rep.	CAF	251	France	FRA								27	CRUDE FERTILIZER,MINERAL	1	No Quantity							45012			0
S3	2016	2016	2016	2	0	2	Export	140	Central African Rep.	CAF	344	China, Hong Kong SAR	HKG								27	CRUDE FERTILIZER,MINERAL	1	No Quantity							54269			0
S3	2016	2016	2016	2	0	2	Export	140	Central African Rep.	CAF	784	United Arab Emirates	ARE								27	CRUDE FERTILIZER,MINERAL	1	No Quantity							84454			0
S3	2016	2016	2016	2	0	2	Export	144	Sri Lanka	LKA	0	World	WLD								27	CRUDE FERTILIZER,MINERAL	1	No Quantity							18820172			0
S3	2016	2016	2016	2	0	2	Export	144	Sri Lanka	LKA	36	Australia	AUS								27	CRUDE FERTILIZER,MINERAL	1	No Quantity							264464			0
S3	2016	2016	2016	2	0	2	Export	144	Sri Lanka	LKA	48	Bahrain	BHR								27	CRUDE FERTILIZER,MINERAL	1	No Quantity							160			0
S3	2016	2016	2016	2	0	2	Export	144	Sri Lanka	LKA	50	Bangladesh	BGD								27	CRUDE FERTILIZER,MINERAL	1	No Quantity							121			0
S3	2016	2016	2016	2	0	2	Export	144	Sri Lanka	LKA	56	Belgium	BEL								27	CRUDE FERTILIZER,MINERAL	1	No Quantity							67695			0
S3	2016	2016	2016	2	0	2	Export	144	Sri Lanka	LKA	124	Canada	CAN								27	CRUDE FERTILIZER,MINERAL	1	No Quantity							968			0
S3	2016	2016	2016	2	0	2	Export	144	Sri Lanka	LKA	140	Central African Rep.	CAF								27	CRUDE FERTILIZER,MINERAL	1	No Quantity							17			0
S3	2016	2016	2016	2	0	2	Export	144	Sri Lanka	LKA	156	China	CHN								27	CRUDE FERTILIZER,MINERAL	1	No Quantity							1711441			0
S3	2016	2016	2016	2	0	2	Export	144	Sri Lanka	LKA	196	Cyprus	CYP								27	CRUDE FERTILIZER,MINERAL	1	No Quantity							153			0
S3	2016	2016	2016	2	0	2	Export	144	Sri Lanka	LKA	203	Czechia	CZE								27	CRUDE FERTILIZER,MINERAL	1	No Quantity							390248			0
S3	2016	2016	2016	2	0	2	Export	144	Sri Lanka	LKA	208	Denmark	DNK								27	CRUDE FERTILIZER,MINERAL	1	No Quantity							11			0
S3	2016	2016	2016	2	0	2	Export	144	Sri Lanka	LKA	231	Ethiopia	ETH								27	CRUDE FERTILIZER,MINERAL	1	No Quantity							34			0
S3	2016	2016	2016	2	0	2	Export	144	Sri Lanka	LKA	251	France	FRA								27	CRUDE FERTILIZER,MINERAL	1	No Quantity							1			0
S3	2016	2016	2016	2	0	2	Export	144	Sri Lanka	LKA	276	Germany	DEU								27	CRUDE FERTILIZER,MINERAL	1	No Quantity							900664			0
S3	2016	2016	2016	2	0	2	Export	144	Sri Lanka	LKA	344	China, Hong Kong SAR	HKG								27	CRUDE FERTILIZER,MINERAL	1	No Quantity							127522			0
S3	2016	2016	2016	2	0	2	Export	144	Sri Lanka	LKA	376	Israel	ISR								27	CRUDE FERTILIZER,MINERAL	1	No Quantity							637880			0
S3	2016	2016	2016	2	0	2	Export	144	Sri Lanka	LKA	381	Italy	ITA								27	CRUDE FERTILIZER,MINERAL	1	No Quantity							602911			0
S3	2016	2016	2016	2	0	2	Export	144	Sri Lanka	LKA	392	Japan	JPN								27	CRUDE FERTILIZER,MINERAL	1	No Quantity							6510155			0
S3	2016	2016	2016	2	0	2	Export	144	Sri Lanka	LKA	404	Kenya	KEN								27	CRUDE FERTILIZER,MINERAL	1	No Quantity							627			0
S3	2016	2016	2016	2	0	2	Export	144	Sri Lanka	LKA	408	Dem. People's Rep. of Korea	PRK								27	CRUDE FERTILIZER,MINERAL	1	No Quantity							3621			0
S3	2016	2016	2016	2	0	2	Export	144	Sri Lanka	LKA	410	Rep. of Korea	KOR								27	CRUDE FERTILIZER,MINERAL	1	No Quantity							1491342			0
S3	2016	2016	2016	2	0	2	Export	144	Sri Lanka	LKA	422	Lebanon	LBN								27	CRUDE FERTILIZER,MINERAL	1	No Quantity							182			0
S3	2016	2016	2016	2	0	2	Export	144	Sri Lanka	LKA	458	Malaysia	MYS								27	CRUDE FERTILIZER,MINERAL	1	No Quantity							355024			0
S3	2016	2016	2016	2	0	2	Export	144	Sri Lanka	LKA	462	Maldives	MDV								27	CRUDE FERTILIZER,MINERAL	1	No Quantity							244457			0
S3	2016	2016	2016	2	0	2	Export	144	Sri Lanka	LKA	480	Mauritius	MUS								27	CRUDE FERTILIZER,MINERAL	1	No Quantity							25			0
S3	2016	2016	2016	2	0	2	Export	144	Sri Lanka	LKA	586	Pakistan	PAK								27	CRUDE FERTILIZER,MINERAL	1	No Quantity							171189			0
S3	2016	2016	2016	2	0	2	Export	144	Sri Lanka	LKA	688	Serbia	SRB								27	CRUDE FERTILIZER,MINERAL	1	No Quantity							27107			0
S3	2016	2016	2016	2	0	2	Export	144	Sri Lanka	LKA	690	Seychelles	SYC								27	CRUDE FERTILIZER,MINERAL	1	No Quantity							52			0
S3	2016	2016	2016	2	0	2	Export	144	Sri Lanka	LKA	699	India	IND								27	CRUDE FERTILIZER,MINERAL	1	No Quantity							895296			0
S3	2016	2016	2016	2	0	2	Export	144	Sri Lanka	LKA	702	Singapore	SGP								27	CRUDE FERTILIZER,MINERAL	1	No Quantity							3430590			0
S3	2016	2016	2016	2	0	2	Export	144	Sri Lanka	LKA	710	South Africa	ZAF								27	CRUDE FERTILIZER,MINERAL	1	No Quantity							15			0
S3	2016	2016	2016	2	0	2	Export	144	Sri Lanka	LKA	724	Spain	ESP								27	CRUDE FERTILIZER,MINERAL	1	No Quantity							7639			0
S3	2016	2016	2016	2	0	2	Export	144	Sri Lanka	LKA	757	Switzerland	CHE								27	CRUDE FERTILIZER,MINERAL	1	No Quantity							61			0
S3	2016	2016	2016	2	0	2	Export	144	Sri Lanka	LKA	764	Thailand	THA								27	CRUDE FERTILIZER,MINERAL	1	No Quantity							25027			0
S3	2016	2016	2016	2	0	2	Export	144	Sri Lanka	LKA	792	Turkey	TUR								27	CRUDE FERTILIZER,MINERAL	1	No Quantity							124			0
S3	2016	2016	2016	2	0	2	Export	144	Sri Lanka	LKA	818	Egypt	EGY								27	CRUDE FERTILIZER,MINERAL	1	No Quantity							26647			0
S3	2016	2016	2016	2	0	2	Export	144	Sri Lanka	LKA	826	United Kingdom	GBR								27	CRUDE FERTILIZER,MINERAL	1	No Quantity							39470			0
S3	2016	2016	2016	2	0	2	Export	144	Sri Lanka	LKA	842	USA	USA								27	CRUDE FERTILIZER,MINERAL	1	No Quantity							887136			0
S3	2016	2016	2016	2	0	2	Export	144	Sri Lanka	LKA	899	Areas, nes									27	CRUDE FERTILIZER,MINERAL	1	No Quantity							93			0
S3	2016	2016	2016	2	0	2	Export	140	Central African Rep.	CAF	0	World	WLD								28	METALLIFEROUS ORE,SCRAP	1	No Quantity							10688			0
S3	2016	2016	2016	2	0	2	Export	140	Central African Rep.	CAF	120	Cameroon	CMR								28	METALLIFEROUS ORE,SCRAP	1	No Quantity							10688			0
S3	2016	2016	2016	2	0	2	Export	144	Sri Lanka	LKA	0	World	WLD								28	METALLIFEROUS ORE,SCRAP	1	No Quantity							14102483			0
S3	2016	2016	2016	2	0	2	Export	144	Sri Lanka	LKA	36	Australia	AUS								28	METALLIFEROUS ORE,SCRAP	1	No Quantity							325			0
S3	2016	2016	2016	2	0	2	Export	144	Sri Lanka	LKA	156	China	CHN								28	METALLIFEROUS ORE,SCRAP	1	No Quantity							7466473			0
S3	2016	2016	2016	2	0	2	Export	144	Sri Lanka	LKA	276	Germany	DEU								28	METALLIFEROUS ORE,SCRAP	1	No Quantity							337592			0
S3	2016	2016	2016	2	0	2	Export	144	Sri Lanka	LKA	344	China, Hong Kong SAR	HKG								28	METALLIFEROUS ORE,SCRAP	1	No Quantity							1323731			0
S3	2016	2016	2016	2	0	2	Export	144	Sri Lanka	LKA	360	Indonesia	IDN								28	METALLIFEROUS ORE,SCRAP	1	No Quantity							6351			0
S3	2016	2016	2016	2	0	2	Export	144	Sri Lanka	LKA	381	Italy	ITA								28	METALLIFEROUS ORE,SCRAP	1	No Quantity							124947			0
S3	2016	2016	2016	2	0	2	Export	144	Sri Lanka	LKA	410	Rep. of Korea	KOR								28	METALLIFEROUS ORE,SCRAP	1	No Quantity							251242			0
S3	2016	2016	2016	2	0	2	Export	144	Sri Lanka	LKA	458	Malaysia	MYS								28	METALLIFEROUS ORE,SCRAP	1	No Quantity							11752			0
S3	2016	2016	2016	2	0	2	Export	144	Sri Lanka	LKA	462	Maldives	MDV								28	METALLIFEROUS ORE,SCRAP	1	No Quantity							145			0
S3	2016	2016	2016	2	0	2	Export	144	Sri Lanka	LKA	528	Netherlands	NLD								28	METALLIFEROUS ORE,SCRAP	1	No Quantity							7964			0
S3	2016	2016	2016	2	0	2	Export	144	Sri Lanka	LKA	586	Pakistan	PAK								28	METALLIFEROUS ORE,SCRAP	1	No Quantity							136638			0
S3	2016	2016	2016	2	0	2	Export	144	Sri Lanka	LKA	682	Saudi Arabia	SAU								28	METALLIFEROUS ORE,SCRAP	1	No Quantity							229164			0
S3	2016	2016	2016	2	0	2	Export	144	Sri Lanka	LKA	699	India	IND								28	METALLIFEROUS ORE,SCRAP	1	No Quantity							3915991			0
S3	2016	2016	2016	2	0	2	Export	144	Sri Lanka	LKA	702	Singapore	SGP								28	METALLIFEROUS ORE,SCRAP	1	No Quantity							4236			0
S3	2016	2016	2016	2	0	2	Export	144	Sri Lanka	LKA	800	Uganda	UGA								28	METALLIFEROUS ORE,SCRAP	1	No Quantity							174			0
S3	2016	2016	2016	2	0	2	Export	144	Sri Lanka	LKA	826	United Kingdom	GBR								28	METALLIFEROUS ORE,SCRAP	1	No Quantity							285757			0
S3	2016	2016	2016	2	0	2	Export	140	Central African Rep.	CAF	0	World	WLD								29	CRUDE ANIMAL,VEG.MATERL.	1	No Quantity							12486			0
S3	2016	2016	2016	2	0	2	Export	140	Central African Rep.	CAF	156	China	CHN								29	CRUDE ANIMAL,VEG.MATERL.	1	No Quantity							12486			0
S3	2016	2016	2016	2	0	2	Export	144	Sri Lanka	LKA	0	World	WLD								29	CRUDE ANIMAL,VEG.MATERL.	1	No Quantity							41877171			0
S3	2016	2016	2016	2	0	2	Export	144	Sri Lanka	LKA	16	American Samoa	ASM								29	CRUDE ANIMAL,VEG.MATERL.	1	No Quantity							810			0
S3	2016	2016	2016	2	0	2	Export	144	Sri Lanka	LKA	31	Azerbaijan	AZE								29	CRUDE ANIMAL,VEG.MATERL.	1	No Quantity							46021			0
S3	2016	2016	2016	2	0	2	Export	144	Sri Lanka	LKA	32	Argentina	ARG								29	CRUDE ANIMAL,VEG.MATERL.	1	No Quantity							2079			0
S3	2016	2016	2016	2	0	2	Export	144	Sri Lanka	LKA	36	Australia	AUS								29	CRUDE ANIMAL,VEG.MATERL.	1	No Quantity							909861			0
S3	2016	2016	2016	2	0	2	Export	144	Sri Lanka	LKA	40	Austria	AUT								29	CRUDE ANIMAL,VEG.MATERL.	1	No Quantity							22796			0
S3	2016	2016	2016	2	0	2	Export	144	Sri Lanka	LKA	48	Bahrain	BHR								29	CRUDE ANIMAL,VEG.MATERL.	1	No Quantity							105742			0
S3	2016	2016	2016	2	0	2	Export	144	Sri Lanka	LKA	51	Armenia	ARM								29	CRUDE ANIMAL,VEG.MATERL.	1	No Quantity							4121			0
S3	2016	2016	2016	2	0	2	Export	144	Sri Lanka	LKA	52	Barbados	BRB								29	CRUDE ANIMAL,VEG.MATERL.	1	No Quantity							1673			0
S3	2016	2016	2016	2	0	2	Export	144	Sri Lanka	LKA	56	Belgium	BEL								29	CRUDE ANIMAL,VEG.MATERL.	1	No Quantity							319633			0
S3	2016	2016	2016	2	0	2	Export	144	Sri Lanka	LKA	70	Bosnia Herzegovina	BIH								29	CRUDE ANIMAL,VEG.MATERL.	1	No Quantity							17879			0
S3	2016	2016	2016	2	0	2	Export	144	Sri Lanka	LKA	76	Brazil	BRA								29	CRUDE ANIMAL,VEG.MATERL.	1	No Quantity							7165			0
S3	2016	2016	2016	2	0	2	Export	144	Sri Lanka	LKA	84	Belize	BLZ								29	CRUDE ANIMAL,VEG.MATERL.	1	No Quantity							700			0
S3	2016	2016	2016	2	0	2	Export	144	Sri Lanka	LKA	96	Brunei Darussalam	BRN								29	CRUDE ANIMAL,VEG.MATERL.	1	No Quantity							295			0
S3	2016	2016	2016	2	0	2	Export	144	Sri Lanka	LKA	104	Myanmar	MMR								29	CRUDE ANIMAL,VEG.MATERL.	1	No Quantity							12578			0
S3	2016	2016	2016	2	0	2	Export	144	Sri Lanka	LKA	112	Belarus	BLR								29	CRUDE ANIMAL,VEG.MATERL.	1	No Quantity							101			0
S3	2016	2016	2016	2	0	2	Export	144	Sri Lanka	LKA	124	Canada	CAN								29	CRUDE ANIMAL,VEG.MATERL.	1	No Quantity							1375391			0
S3	2016	2016	2016	2	0	2	Export	144	Sri Lanka	LKA	152	Chile	CHL								29	CRUDE ANIMAL,VEG.MATERL.	1	No Quantity							80908			0
S3	2016	2016	2016	2	0	2	Export	144	Sri Lanka	LKA	156	China	CHN								29	CRUDE ANIMAL,VEG.MATERL.	1	No Quantity							648738			0
S3	2016	2016	2016	2	0	2	Export	144	Sri Lanka	LKA	170	Colombia	COL								29	CRUDE ANIMAL,VEG.MATERL.	1	No Quantity							186465			0
S3	2016	2016	2016	2	0	2	Export	144	Sri Lanka	LKA	191	Croatia	HRV								29	CRUDE ANIMAL,VEG.MATERL.	1	No Quantity							15606			0
S3	2016	2016	2016	2	0	2	Export	144	Sri Lanka	LKA	196	Cyprus	CYP								29	CRUDE ANIMAL,VEG.MATERL.	1	No Quantity							8917			0
S3	2016	2016	2016	2	0	2	Export	144	Sri Lanka	LKA	203	Czechia	CZE								29	CRUDE ANIMAL,VEG.MATERL.	1	No Quantity							105379			0
S3	2016	2016	2016	2	0	2	Export	144	Sri Lanka	LKA	208	Denmark	DNK								29	CRUDE ANIMAL,VEG.MATERL.	1	No Quantity							241232			0
S3	2016	2016	2016	2	0	2	Export	144	Sri Lanka	LKA	231	Ethiopia	ETH								29	CRUDE ANIMAL,VEG.MATERL.	1	No Quantity							29114			0
S3	2016	2016	2016	2	0	2	Export	144	Sri Lanka	LKA	233	Estonia	EST								29	CRUDE ANIMAL,VEG.MATERL.	1	No Quantity							151			0
S3	2016	2016	2016	2	0	2	Export	144	Sri Lanka	LKA	242	Fiji	FJI								29	CRUDE ANIMAL,VEG.MATERL.	1	No Quantity							4989			0
S3	2016	2016	2016	2	0	2	Export	144	Sri Lanka	LKA	246	Finland	FIN								29	CRUDE ANIMAL,VEG.MATERL.	1	No Quantity							152			0
S3	2016	2016	2016	2	0	2	Export	144	Sri Lanka	LKA	251	France	FRA								29	CRUDE ANIMAL,VEG.MATERL.	1	No Quantity							1148264			0
S3	2016	2016	2016	2	0	2	Export	144	Sri Lanka	LKA	258	French Polynesia	PYF								29	CRUDE ANIMAL,VEG.MATERL.	1	No Quantity							572			0
S3	2016	2016	2016	2	0	2	Export	144	Sri Lanka	LKA	268	Georgia	GEO								29	CRUDE ANIMAL,VEG.MATERL.	1	No Quantity							4942			0
S3	2016	2016	2016	2	0	2	Export	144	Sri Lanka	LKA	276	Germany	DEU								29	CRUDE ANIMAL,VEG.MATERL.	1	No Quantity							552284			0
S3	2016	2016	2016	2	0	2	Export	144	Sri Lanka	LKA	300	Greece	GRC								29	CRUDE ANIMAL,VEG.MATERL.	1	No Quantity							18163			0
S3	2016	2016	2016	2	0	2	Export	144	Sri Lanka	LKA	320	Guatemala	GTM								29	CRUDE ANIMAL,VEG.MATERL.	1	No Quantity							19			0
S3	2016	2016	2016	2	0	2	Export	144	Sri Lanka	LKA	344	China, Hong Kong SAR	HKG								29	CRUDE ANIMAL,VEG.MATERL.	1	No Quantity							57476			0
S3	2016	2016	2016	2	0	2	Export	144	Sri Lanka	LKA	348	Hungary	HUN								29	CRUDE ANIMAL,VEG.MATERL.	1	No Quantity							7387			0
S3	2016	2016	2016	2	0	2	Export	144	Sri Lanka	LKA	360	Indonesia	IDN								29	CRUDE ANIMAL,VEG.MATERL.	1	No Quantity							450881			0
S3	2016	2016	2016	2	0	2	Export	144	Sri Lanka	LKA	364	Iran	IRN								29	CRUDE ANIMAL,VEG.MATERL.	1	No Quantity							48017			0
S3	2016	2016	2016	2	0	2	Export	144	Sri Lanka	LKA	368	Iraq	IRQ								29	CRUDE ANIMAL,VEG.MATERL.	1	No Quantity							16124			0
S3	2016	2016	2016	2	0	2	Export	144	Sri Lanka	LKA	372	Ireland	IRL								29	CRUDE ANIMAL,VEG.MATERL.	1	No Quantity							10113			0
S3	2016	2016	2016	2	0	2	Export	144	Sri Lanka	LKA	376	Israel	ISR								29	CRUDE ANIMAL,VEG.MATERL.	1	No Quantity							73973			0
S3	2016	2016	2016	2	0	2	Export	144	Sri Lanka	LKA	381	Italy	ITA								29	CRUDE ANIMAL,VEG.MATERL.	1	No Quantity							287243			0
S3	2016	2016	2016	2	0	2	Export	144	Sri Lanka	LKA	388	Jamaica	JAM								29	CRUDE ANIMAL,VEG.MATERL.	1	No Quantity							8670			0
S3	2016	2016	2016	2	0	2	Export	144	Sri Lanka	LKA	392	Japan	JPN								29	CRUDE ANIMAL,VEG.MATERL.	1	No Quantity							4649850			0
S3	2016	2016	2016	2	0	2	Export	144	Sri Lanka	LKA	398	Kazakhstan	KAZ								29	CRUDE ANIMAL,VEG.MATERL.	1	No Quantity							11083			0
S3	2016	2016	2016	2	0	2	Export	144	Sri Lanka	LKA	400	Jordan	JOR								29	CRUDE ANIMAL,VEG.MATERL.	1	No Quantity							37564			0
S3	2016	2016	2016	2	0	2	Export	144	Sri Lanka	LKA	404	Kenya	KEN								29	CRUDE ANIMAL,VEG.MATERL.	1	No Quantity							20161			0
S3	2016	2016	2016	2	0	2	Export	144	Sri Lanka	LKA	408	Dem. People's Rep. of Korea	PRK								29	CRUDE ANIMAL,VEG.MATERL.	1	No Quantity							5758			0
S3	2016	2016	2016	2	0	2	Export	144	Sri Lanka	LKA	410	Rep. of Korea	KOR								29	CRUDE ANIMAL,VEG.MATERL.	1	No Quantity							596641			0
S3	2016	2016	2016	2	0	2	Export	144	Sri Lanka	LKA	414	Kuwait	KWT								29	CRUDE ANIMAL,VEG.MATERL.	1	No Quantity							363621			0
S3	2016	2016	2016	2	0	2	Export	144	Sri Lanka	LKA	422	Lebanon	LBN								29	CRUDE ANIMAL,VEG.MATERL.	1	No Quantity							143802			0
S3	2016	2016	2016	2	0	2	Export	144	Sri Lanka	LKA	428	Latvia	LVA								29	CRUDE ANIMAL,VEG.MATERL.	1	No Quantity							1947			0
S3	2016	2016	2016	2	0	2	Export	144	Sri Lanka	LKA	440	Lithuania	LTU								29	CRUDE ANIMAL,VEG.MATERL.	1	No Quantity							70519			0
S3	2016	2016	2016	2	0	2	Export	144	Sri Lanka	LKA	458	Malaysia	MYS								29	CRUDE ANIMAL,VEG.MATERL.	1	No Quantity							231321			0
S3	2016	2016	2016	2	0	2	Export	144	Sri Lanka	LKA	462	Maldives	MDV								29	CRUDE ANIMAL,VEG.MATERL.	1	No Quantity							371507			0
S3	2016	2016	2016	2	0	2	Export	144	Sri Lanka	LKA	480	Mauritius	MUS								29	CRUDE ANIMAL,VEG.MATERL.	1	No Quantity							32002			0
S3	2016	2016	2016	2	0	2	Export	144	Sri Lanka	LKA	484	Mexico	MEX								29	CRUDE ANIMAL,VEG.MATERL.	1	No Quantity							308304			0
S3	2016	2016	2016	2	0	2	Export	144	Sri Lanka	LKA	490	Other Asia, nes									29	CRUDE ANIMAL,VEG.MATERL.	1	No Quantity							124654			0
S3	2016	2016	2016	2	0	2	Export	144	Sri Lanka	LKA	496	Mongolia	MNG								29	CRUDE ANIMAL,VEG.MATERL.	1	No Quantity							8283			0
S3	2016	2016	2016	2	0	2	Export	144	Sri Lanka	LKA	498	Rep. of Moldova	MDA								29	CRUDE ANIMAL,VEG.MATERL.	1	No Quantity							13984			0
S3	2016	2016	2016	2	0	2	Export	144	Sri Lanka	LKA	499	Montenegro	MNE								29	CRUDE ANIMAL,VEG.MATERL.	1	No Quantity							1			0
S3	2016	2016	2016	2	0	2	Export	144	Sri Lanka	LKA	512	Oman	OMN								29	CRUDE ANIMAL,VEG.MATERL.	1	No Quantity							39686			0
S3	2016	2016	2016	2	0	2	Export	144	Sri Lanka	LKA	528	Netherlands	NLD								29	CRUDE ANIMAL,VEG.MATERL.	1	No Quantity							8687537			0
S3	2016	2016	2016	2	0	2	Export	144	Sri Lanka	LKA	554	New Zealand	NZL								29	CRUDE ANIMAL,VEG.MATERL.	1	No Quantity							57744			0
S3	2016	2016	2016	2	0	2	Export	144	Sri Lanka	LKA	566	Nigeria	NGA								29	CRUDE ANIMAL,VEG.MATERL.	1	No Quantity							14270			0
S3	2016	2016	2016	2	0	2	Export	144	Sri Lanka	LKA	579	Norway	NOR								29	CRUDE ANIMAL,VEG.MATERL.	1	No Quantity							17624			0
S3	2016	2016	2016	2	0	2	Export	144	Sri Lanka	LKA	586	Pakistan	PAK								29	CRUDE ANIMAL,VEG.MATERL.	1	No Quantity							8819440			0
S3	2016	2016	2016	2	0	2	Export	144	Sri Lanka	LKA	598	Papua New Guinea	PNG								29	CRUDE ANIMAL,VEG.MATERL.	1	No Quantity							10569			0
S3	2016	2016	2016	2	0	2	Export	144	Sri Lanka	LKA	604	Peru	PER								29	CRUDE ANIMAL,VEG.MATERL.	1	No Quantity							23677			0
S3	2016	2016	2016	2	0	2	Export	144	Sri Lanka	LKA	608	Philippines	PHL								29	CRUDE ANIMAL,VEG.MATERL.	1	No Quantity							139564			0
S3	2016	2016	2016	2	0	2	Export	144	Sri Lanka	LKA	616	Poland	POL								29	CRUDE ANIMAL,VEG.MATERL.	1	No Quantity							59854			0
S3	2016	2016	2016	2	0	2	Export	144	Sri Lanka	LKA	620	Portugal	PRT								29	CRUDE ANIMAL,VEG.MATERL.	1	No Quantity							32515			0
S3	2016	2016	2016	2	0	2	Export	144	Sri Lanka	LKA	634	Qatar	QAT								29	CRUDE ANIMAL,VEG.MATERL.	1	No Quantity							449715			0
S3	2016	2016	2016	2	0	2	Export	144	Sri Lanka	LKA	643	Russian Federation	RUS								29	CRUDE ANIMAL,VEG.MATERL.	1	No Quantity							48505			0
S3	2016	2016	2016	2	0	2	Export	144	Sri Lanka	LKA	682	Saudi Arabia	SAU								29	CRUDE ANIMAL,VEG.MATERL.	1	No Quantity							1525323			0
S3	2016	2016	2016	2	0	2	Export	144	Sri Lanka	LKA	688	Serbia	SRB								29	CRUDE ANIMAL,VEG.MATERL.	1	No Quantity							6271			0
S3	2016	2016	2016	2	0	2	Export	144	Sri Lanka	LKA	690	Seychelles	SYC								29	CRUDE ANIMAL,VEG.MATERL.	1	No Quantity							1			0
S3	2016	2016	2016	2	0	2	Export	144	Sri Lanka	LKA	699	India	IND								29	CRUDE ANIMAL,VEG.MATERL.	1	No Quantity							2238729			0
S3	2016	2016	2016	2	0	2	Export	144	Sri Lanka	LKA	702	Singapore	SGP								29	CRUDE ANIMAL,VEG.MATERL.	1	No Quantity							210161			0
S3	2016	2016	2016	2	0	2	Export	144	Sri Lanka	LKA	704	Viet Nam	VNM								29	CRUDE ANIMAL,VEG.MATERL.	1	No Quantity							221241			0
S3	2016	2016	2016	2	0	2	Export	144	Sri Lanka	LKA	705	Slovenia	SVN								29	CRUDE ANIMAL,VEG.MATERL.	1	No Quantity							5223			0
S3	2016	2016	2016	2	0	2	Export	144	Sri Lanka	LKA	710	South Africa	ZAF								29	CRUDE ANIMAL,VEG.MATERL.	1	No Quantity							53762			0
S3	2016	2016	2016	2	0	2	Export	144	Sri Lanka	LKA	724	Spain	ESP								29	CRUDE ANIMAL,VEG.MATERL.	1	No Quantity							1504			0
S3	2016	2016	2016	2	0	2	Export	144	Sri Lanka	LKA	729	Sudan	SDN								29	CRUDE ANIMAL,VEG.MATERL.	1	No Quantity							968			0
S3	2016	2016	2016	2	0	2	Export	144	Sri Lanka	LKA	748	Swaziland	SWZ								29	CRUDE ANIMAL,VEG.MATERL.	1	No Quantity							489			0
S3	2016	2016	2016	2	0	2	Export	144	Sri Lanka	LKA	752	Sweden	SWE								29	CRUDE ANIMAL,VEG.MATERL.	1	No Quantity							74322			0
S3	2016	2016	2016	2	0	2	Export	144	Sri Lanka	LKA	757	Switzerland	CHE								29	CRUDE ANIMAL,VEG.MATERL.	1	No Quantity							44778			0
S3	2016	2016	2016	2	0	2	Export	144	Sri Lanka	LKA	764	Thailand	THA								29	CRUDE ANIMAL,VEG.MATERL.	1	No Quantity							46807			0
S3	2016	2016	2016	2	0	2	Export	144	Sri Lanka	LKA	768	Togo	TGO								29	CRUDE ANIMAL,VEG.MATERL.	1	No Quantity							2753			0
S3	2016	2016	2016	2	0	2	Export	144	Sri Lanka	LKA	784	United Arab Emirates	ARE								29	CRUDE ANIMAL,VEG.MATERL.	1	No Quantity							1362701			0
S3	2016	2016	2016	2	0	2	Export	144	Sri Lanka	LKA	788	Tunisia	TUN								29	CRUDE ANIMAL,VEG.MATERL.	1	No Quantity							99			0
S3	2016	2016	2016	2	0	2	Export	144	Sri Lanka	LKA	792	Turkey	TUR								29	CRUDE ANIMAL,VEG.MATERL.	1	No Quantity							556673			0
S3	2016	2016	2016	2	0	2	Export	144	Sri Lanka	LKA	804	Ukraine	UKR								29	CRUDE ANIMAL,VEG.MATERL.	1	No Quantity							292868			0
S3	2016	2016	2016	2	0	2	Export	144	Sri Lanka	LKA	818	Egypt	EGY								29	CRUDE ANIMAL,VEG.MATERL.	1	No Quantity							6520			0
S3	2016	2016	2016	2	0	2	Export	144	Sri Lanka	LKA	826	United Kingdom	GBR								29	CRUDE ANIMAL,VEG.MATERL.	1	No Quantity							1156104			0
S3	2016	2016	2016	2	0	2	Export	144	Sri Lanka	LKA	842	USA	USA								29	CRUDE ANIMAL,VEG.MATERL.	1	No Quantity							1842744			0
S3	2016	2016	2016	2	0	2	Export	144	Sri Lanka	LKA	858	Uruguay	URY								29	CRUDE ANIMAL,VEG.MATERL.	1	No Quantity							416			0
S3	2016	2016	2016	2	0	2	Export	144	Sri Lanka	LKA	860	Uzbekistan	UZB								29	CRUDE ANIMAL,VEG.MATERL.	1	No Quantity							2391			0
S3	2016	2016	2016	2	0	2	Export	144	Sri Lanka	LKA	0	World	WLD								32	COAL, COKE, BRIQUETTES	1	No Quantity							17			0
S3	2016	2016	2016	2	0	2	Export	144	Sri Lanka	LKA	699	India	IND								32	COAL, COKE, BRIQUETTES	1	No Quantity							17			0
S3	2016	2016	2016	2	0	2	Export	140	Central African Rep.	CAF	0	World	WLD								33	PETROLEUM,PETROL.PRODUCT	1	No Quantity							40908			0
S3	2016	2016	2016	2	0	2	Export	140	Central African Rep.	CAF	120	Cameroon	CMR								33	PETROLEUM,PETROL.PRODUCT	1	No Quantity							835			0
S3	2016	2016	2016	2	0	2	Export	140	Central African Rep.	CAF	148	Chad	TCD								33	PETROLEUM,PETROL.PRODUCT	1	No Quantity							40073			0
S3	2016	2016	2016	2	0	2	Export	144	Sri Lanka	LKA	0	World	WLD								33	PETROLEUM,PETROL.PRODUCT	1	No Quantity							163561560			0
S3	2016	2016	2016	2	0	2	Export	144	Sri Lanka	LKA	36	Australia	AUS								33	PETROLEUM,PETROL.PRODUCT	1	No Quantity							18			0
S3	2016	2016	2016	2	0	2	Export	144	Sri Lanka	LKA	50	Bangladesh	BGD								33	PETROLEUM,PETROL.PRODUCT	1	No Quantity							5688404			0
S3	2016	2016	2016	2	0	2	Export	144	Sri Lanka	LKA	56	Belgium	BEL								33	PETROLEUM,PETROL.PRODUCT	1	No Quantity							33119			0
S3	2016	2016	2016	2	0	2	Export	144	Sri Lanka	LKA	140	Central African Rep.	CAF								33	PETROLEUM,PETROL.PRODUCT	1	No Quantity							9967			0
S3	2016	2016	2016	2	0	2	Export	144	Sri Lanka	LKA	156	China	CHN								33	PETROLEUM,PETROL.PRODUCT	1	No Quantity							3398202			0
S3	2016	2016	2016	2	0	2	Export	144	Sri Lanka	LKA	276	Germany	DEU								33	PETROLEUM,PETROL.PRODUCT	1	No Quantity							156404			0
S3	2016	2016	2016	2	0	2	Export	144	Sri Lanka	LKA	344	China, Hong Kong SAR	HKG								33	PETROLEUM,PETROL.PRODUCT	1	No Quantity							7803			0
S3	2016	2016	2016	2	0	2	Export	144	Sri Lanka	LKA	360	Indonesia	IDN								33	PETROLEUM,PETROL.PRODUCT	1	No Quantity							6064			0
S3	2016	2016	2016	2	0	2	Export	144	Sri Lanka	LKA	364	Iran	IRN								33	PETROLEUM,PETROL.PRODUCT	1	No Quantity							31394			0
S3	2016	2016	2016	2	0	2	Export	144	Sri Lanka	LKA	381	Italy	ITA								33	PETROLEUM,PETROL.PRODUCT	1	No Quantity							65557			0
S3	2016	2016	2016	2	0	2	Export	144	Sri Lanka	LKA	450	Madagascar	MDG								33	PETROLEUM,PETROL.PRODUCT	1	No Quantity							1894			0
S3	2016	2016	2016	2	0	2	Export	144	Sri Lanka	LKA	462	Maldives	MDV								33	PETROLEUM,PETROL.PRODUCT	1	No Quantity							9209338			0
S3	2016	2016	2016	2	0	2	Export	144	Sri Lanka	LKA	512	Oman	OMN								33	PETROLEUM,PETROL.PRODUCT	1	No Quantity							143130			0
S3	2016	2016	2016	2	0	2	Export	144	Sri Lanka	LKA	516	Namibia	NAM								33	PETROLEUM,PETROL.PRODUCT	1	No Quantity							24927			0
S3	2016	2016	2016	2	0	2	Export	144	Sri Lanka	LKA	524	Nepal	NPL								33	PETROLEUM,PETROL.PRODUCT	1	No Quantity							38026			0
S3	2016	2016	2016	2	0	2	Export	144	Sri Lanka	LKA	579	Norway	NOR								33	PETROLEUM,PETROL.PRODUCT	1	No Quantity							159848			0
S3	2016	2016	2016	2	0	2	Export	144	Sri Lanka	LKA	586	Pakistan	PAK								33	PETROLEUM,PETROL.PRODUCT	1	No Quantity							18437			0
S3	2016	2016	2016	2	0	2	Export	144	Sri Lanka	LKA	598	Papua New Guinea	PNG								33	PETROLEUM,PETROL.PRODUCT	1	No Quantity							322			0
S3	2016	2016	2016	2	0	2	Export	144	Sri Lanka	LKA	620	Portugal	PRT								33	PETROLEUM,PETROL.PRODUCT	1	No Quantity							260911			0
S3	2016	2016	2016	2	0	2	Export	144	Sri Lanka	LKA	688	Serbia	SRB								33	PETROLEUM,PETROL.PRODUCT	1	No Quantity							78005			0
S3	2016	2016	2016	2	0	2	Export	144	Sri Lanka	LKA	690	Seychelles	SYC								33	PETROLEUM,PETROL.PRODUCT	1	No Quantity							6598			0
S3	2016	2016	2016	2	0	2	Export	144	Sri Lanka	LKA	699	India	IND								33	PETROLEUM,PETROL.PRODUCT	1	No Quantity							15235432			0
S3	2016	2016	2016	2	0	2	Export	144	Sri Lanka	LKA	702	Singapore	SGP								33	PETROLEUM,PETROL.PRODUCT	1	No Quantity							18242867			0
S3	2016	2016	2016	2	0	2	Export	144	Sri Lanka	LKA	704	Viet Nam	VNM								33	PETROLEUM,PETROL.PRODUCT	1	No Quantity							10657			0
S3	2016	2016	2016	2	0	2	Export	144	Sri Lanka	LKA	710	South Africa	ZAF								33	PETROLEUM,PETROL.PRODUCT	1	No Quantity							1018895			0
S3	2016	2016	2016	2	0	2	Export	144	Sri Lanka	LKA	764	Thailand	THA								33	PETROLEUM,PETROL.PRODUCT	1	No Quantity							860			0
S3	2016	2016	2016	2	0	2	Export	144	Sri Lanka	LKA	784	United Arab Emirates	ARE								33	PETROLEUM,PETROL.PRODUCT	1	No Quantity							30144295			0
S3	2016	2016	2016	2	0	2	Export	144	Sri Lanka	LKA	800	Uganda	UGA								33	PETROLEUM,PETROL.PRODUCT	1	No Quantity							177			0
S3	2016	2016	2016	2	0	2	Export	144	Sri Lanka	LKA	826	United Kingdom	GBR								33	PETROLEUM,PETROL.PRODUCT	1	No Quantity							273676			0
S3	2016	2016	2016	2	0	2	Export	144	Sri Lanka	LKA	842	USA	USA								33	PETROLEUM,PETROL.PRODUCT	1	No Quantity							2639			0
S3	2016	2016	2016	2	0	2	Export	144	Sri Lanka	LKA	899	Areas, nes									33	PETROLEUM,PETROL.PRODUCT	1	No Quantity							79293693			0
S3	2016	2016	2016	2	0	2	Export	144	Sri Lanka	LKA	0	World	WLD								41	ANIMAL OILS AND FATS	1	No Quantity							242134			0
S3	2016	2016	2016	2	0	2	Export	144	Sri Lanka	LKA	392	Japan	JPN								41	ANIMAL OILS AND FATS	1	No Quantity							240312			0
S3	2016	2016	2016	2	0	2	Export	144	Sri Lanka	LKA	462	Maldives	MDV								41	ANIMAL OILS AND FATS	1	No Quantity							1822			0
S3	2016	2016	2016	2	0	2	Export	144	Sri Lanka	LKA	0	World	WLD								42	FIXED VEG. FATS AND OILS	1	No Quantity							94222097			0
S3	2016	2016	2016	2	0	2	Export	144	Sri Lanka	LKA	8	Albania	ALB								42	FIXED VEG. FATS AND OILS	1	No Quantity							29139			0
S3	2016	2016	2016	2	0	2	Export	144	Sri Lanka	LKA	36	Australia	AUS								42	FIXED VEG. FATS AND OILS	1	No Quantity							9990338			0
S3	2016	2016	2016	2	0	2	Export	144	Sri Lanka	LKA	40	Austria	AUT								42	FIXED VEG. FATS AND OILS	1	No Quantity							47401			0
S3	2016	2016	2016	2	0	2	Export	144	Sri Lanka	LKA	44	Bahamas	BHS								42	FIXED VEG. FATS AND OILS	1	No Quantity							2569			0
S3	2016	2016	2016	2	0	2	Export	144	Sri Lanka	LKA	48	Bahrain	BHR								42	FIXED VEG. FATS AND OILS	1	No Quantity							33667			0
S3	2016	2016	2016	2	0	2	Export	144	Sri Lanka	LKA	50	Bangladesh	BGD								42	FIXED VEG. FATS AND OILS	1	No Quantity							56752			0
S3	2016	2016	2016	2	0	2	Export	144	Sri Lanka	LKA	56	Belgium	BEL								42	FIXED VEG. FATS AND OILS	1	No Quantity							589755			0
S3	2016	2016	2016	2	0	2	Export	144	Sri Lanka	LKA	70	Bosnia Herzegovina	BIH								42	FIXED VEG. FATS AND OILS	1	No Quantity							1543			0
S3	2016	2016	2016	2	0	2	Export	144	Sri Lanka	LKA	76	Brazil	BRA								42	FIXED VEG. FATS AND OILS	1	No Quantity							530581			0
S3	2016	2016	2016	2	0	2	Export	144	Sri Lanka	LKA	100	Bulgaria	BGR								42	FIXED VEG. FATS AND OILS	1	No Quantity							263836			0
S3	2016	2016	2016	2	0	2	Export	144	Sri Lanka	LKA	104	Myanmar	MMR								42	FIXED VEG. FATS AND OILS	1	No Quantity							3016			0
S3	2016	2016	2016	2	0	2	Export	144	Sri Lanka	LKA	124	Canada	CAN								42	FIXED VEG. FATS AND OILS	1	No Quantity							7766736			0
S3	2016	2016	2016	2	0	2	Export	144	Sri Lanka	LKA	152	Chile	CHL								42	FIXED VEG. FATS AND OILS	1	No Quantity							212864			0
S3	2016	2016	2016	2	0	2	Export	144	Sri Lanka	LKA	156	China	CHN								42	FIXED VEG. FATS AND OILS	1	No Quantity							265212			0
S3	2016	2016	2016	2	0	2	Export	144	Sri Lanka	LKA	170	Colombia	COL								42	FIXED VEG. FATS AND OILS	1	No Quantity							78419			0
S3	2016	2016	2016	2	0	2	Export	144	Sri Lanka	LKA	191	Croatia	HRV								42	FIXED VEG. FATS AND OILS	1	No Quantity							163692			0
S3	2016	2016	2016	2	0	2	Export	144	Sri Lanka	LKA	196	Cyprus	CYP								42	FIXED VEG. FATS AND OILS	1	No Quantity							2540			0
S3	2016	2016	2016	2	0	2	Export	144	Sri Lanka	LKA	203	Czechia	CZE								42	FIXED VEG. FATS AND OILS	1	No Quantity							435306			0
S3	2016	2016	2016	2	0	2	Export	144	Sri Lanka	LKA	208	Denmark	DNK								42	FIXED VEG. FATS AND OILS	1	No Quantity							396323			0
S3	2016	2016	2016	2	0	2	Export	144	Sri Lanka	LKA	212	Dominica	DMA								42	FIXED VEG. FATS AND OILS	1	No Quantity							55975			0
S3	2016	2016	2016	2	0	2	Export	144	Sri Lanka	LKA	214	Dominican Rep.	DOM								42	FIXED VEG. FATS AND OILS	1	No Quantity							47022			0
S3	2016	2016	2016	2	0	2	Export	144	Sri Lanka	LKA	233	Estonia	EST								42	FIXED VEG. FATS AND OILS	1	No Quantity							52778			0
S3	2016	2016	2016	2	0	2	Export	144	Sri Lanka	LKA	242	Fiji	FJI								42	FIXED VEG. FATS AND OILS	1	No Quantity							2670			0
S3	2016	2016	2016	2	0	2	Export	144	Sri Lanka	LKA	246	Finland	FIN								42	FIXED VEG. FATS AND OILS	1	No Quantity							141707			0
S3	2016	2016	2016	2	0	2	Export	144	Sri Lanka	LKA	251	France	FRA								42	FIXED VEG. FATS AND OILS	1	No Quantity							620638			0
S3	2016	2016	2016	2	0	2	Export	144	Sri Lanka	LKA	268	Georgia	GEO								42	FIXED VEG. FATS AND OILS	1	No Quantity							22128			0
S3	2016	2016	2016	2	0	2	Export	144	Sri Lanka	LKA	276	Germany	DEU								42	FIXED VEG. FATS AND OILS	1	No Quantity							11486726			0
S3	2016	2016	2016	2	0	2	Export	144	Sri Lanka	LKA	300	Greece	GRC								42	FIXED VEG. FATS AND OILS	1	No Quantity							202194			0
S3	2016	2016	2016	2	0	2	Export	144	Sri Lanka	LKA	320	Guatemala	GTM								42	FIXED VEG. FATS AND OILS	1	No Quantity							16604			0
S3	2016	2016	2016	2	0	2	Export	144	Sri Lanka	LKA	344	China, Hong Kong SAR	HKG								42	FIXED VEG. FATS AND OILS	1	No Quantity							414635			0
S3	2016	2016	2016	2	0	2	Export	144	Sri Lanka	LKA	348	Hungary	HUN								42	FIXED VEG. FATS AND OILS	1	No Quantity							25928			0
S3	2016	2016	2016	2	0	2	Export	144	Sri Lanka	LKA	360	Indonesia	IDN								42	FIXED VEG. FATS AND OILS	1	No Quantity							4			0
S3	2016	2016	2016	2	0	2	Export	144	Sri Lanka	LKA	372	Ireland	IRL								42	FIXED VEG. FATS AND OILS	1	No Quantity							160339			0
S3	2016	2016	2016	2	0	2	Export	144	Sri Lanka	LKA	376	Israel	ISR								42	FIXED VEG. FATS AND OILS	1	No Quantity							1480111			0
S3	2016	2016	2016	2	0	2	Export	144	Sri Lanka	LKA	381	Italy	ITA								42	FIXED VEG. FATS AND OILS	1	No Quantity							195419			0
S3	2016	2016	2016	2	0	2	Export	144	Sri Lanka	LKA	388	Jamaica	JAM								42	FIXED VEG. FATS AND OILS	1	No Quantity							50736			0
S3	2016	2016	2016	2	0	2	Export	144	Sri Lanka	LKA	392	Japan	JPN								42	FIXED VEG. FATS AND OILS	1	No Quantity							1281576			0
S3	2016	2016	2016	2	0	2	Export	144	Sri Lanka	LKA	408	Dem. People's Rep. of Korea	PRK								42	FIXED VEG. FATS AND OILS	1	No Quantity							115832			0
S3	2016	2016	2016	2	0	2	Export	144	Sri Lanka	LKA	410	Rep. of Korea	KOR								42	FIXED VEG. FATS AND OILS	1	No Quantity							1998065			0
S3	2016	2016	2016	2	0	2	Export	144	Sri Lanka	LKA	414	Kuwait	KWT								42	FIXED VEG. FATS AND OILS	1	No Quantity							25600			0
S3	2016	2016	2016	2	0	2	Export	144	Sri Lanka	LKA	422	Lebanon	LBN								42	FIXED VEG. FATS AND OILS	1	No Quantity							16805			0
S3	2016	2016	2016	2	0	2	Export	144	Sri Lanka	LKA	440	Lithuania	LTU								42	FIXED VEG. FATS AND OILS	1	No Quantity							929785			0
S3	2016	2016	2016	2	0	2	Export	144	Sri Lanka	LKA	446	China, Macao SAR	MAC								42	FIXED VEG. FATS AND OILS	1	No Quantity							5943			0
S3	2016	2016	2016	2	0	2	Export	144	Sri Lanka	LKA	458	Malaysia	MYS								42	FIXED VEG. FATS AND OILS	1	No Quantity							224795			0
S3	2016	2016	2016	2	0	2	Export	144	Sri Lanka	LKA	462	Maldives	MDV								42	FIXED VEG. FATS AND OILS	1	No Quantity							28795			0
S3	2016	2016	2016	2	0	2	Export	144	Sri Lanka	LKA	480	Mauritius	MUS								42	FIXED VEG. FATS AND OILS	1	No Quantity							1423			0
S3	2016	2016	2016	2	0	2	Export	144	Sri Lanka	LKA	484	Mexico	MEX								42	FIXED VEG. FATS AND OILS	1	No Quantity							609011			0
S3	2016	2016	2016	2	0	2	Export	144	Sri Lanka	LKA	490	Other Asia, nes									42	FIXED VEG. FATS AND OILS	1	No Quantity							636745			0
S3	2016	2016	2016	2	0	2	Export	144	Sri Lanka	LKA	496	Mongolia	MNG								42	FIXED VEG. FATS AND OILS	1	No Quantity							5258			0
S3	2016	2016	2016	2	0	2	Export	144	Sri Lanka	LKA	498	Rep. of Moldova	MDA								42	FIXED VEG. FATS AND OILS	1	No Quantity							33			0
S3	2016	2016	2016	2	0	2	Export	144	Sri Lanka	LKA	504	Morocco	MAR								42	FIXED VEG. FATS AND OILS	1	No Quantity							131			0
S3	2016	2016	2016	2	0	2	Export	144	Sri Lanka	LKA	512	Oman	OMN								42	FIXED VEG. FATS AND OILS	1	No Quantity							35579			0
S3	2016	2016	2016	2	0	2	Export	144	Sri Lanka	LKA	528	Netherlands	NLD								42	FIXED VEG. FATS AND OILS	1	No Quantity							4761377			0
S3	2016	2016	2016	2	0	2	Export	144	Sri Lanka	LKA	554	New Zealand	NZL								42	FIXED VEG. FATS AND OILS	1	No Quantity							703857			0
S3	2016	2016	2016	2	0	2	Export	144	Sri Lanka	LKA	579	Norway	NOR								42	FIXED VEG. FATS AND OILS	1	No Quantity							89428			0
S3	2016	2016	2016	2	0	2	Export	144	Sri Lanka	LKA	586	Pakistan	PAK								42	FIXED VEG. FATS AND OILS	1	No Quantity							1431718			0
S3	2016	2016	2016	2	0	2	Export	144	Sri Lanka	LKA	616	Poland	POL								42	FIXED VEG. FATS AND OILS	1	No Quantity							1101395			0
S3	2016	2016	2016	2	0	2	Export	144	Sri Lanka	LKA	620	Portugal	PRT								42	FIXED VEG. FATS AND OILS	1	No Quantity							147637			0
S3	2016	2016	2016	2	0	2	Export	144	Sri Lanka	LKA	634	Qatar	QAT								42	FIXED VEG. FATS AND OILS	1	No Quantity							12461			0
S3	2016	2016	2016	2	0	2	Export	144	Sri Lanka	LKA	642	Romania	ROU								42	FIXED VEG. FATS AND OILS	1	No Quantity							19133			0
S3	2016	2016	2016	2	0	2	Export	144	Sri Lanka	LKA	643	Russian Federation	RUS								42	FIXED VEG. FATS AND OILS	1	No Quantity							186474			0
S3	2016	2016	2016	2	0	2	Export	144	Sri Lanka	LKA	682	Saudi Arabia	SAU								42	FIXED VEG. FATS AND OILS	1	No Quantity							37770			0
S3	2016	2016	2016	2	0	2	Export	144	Sri Lanka	LKA	688	Serbia	SRB								42	FIXED VEG. FATS AND OILS	1	No Quantity							15614			0
S3	2016	2016	2016	2	0	2	Export	144	Sri Lanka	LKA	690	Seychelles	SYC								42	FIXED VEG. FATS AND OILS	1	No Quantity							85172			0
S3	2016	2016	2016	2	0	2	Export	144	Sri Lanka	LKA	699	India	IND								42	FIXED VEG. FATS AND OILS	1	No Quantity							1095			0
S3	2016	2016	2016	2	0	2	Export	144	Sri Lanka	LKA	702	Singapore	SGP								42	FIXED VEG. FATS AND OILS	1	No Quantity							402986			0
S3	2016	2016	2016	2	0	2	Export	144	Sri Lanka	LKA	703	Slovakia	SVK								42	FIXED VEG. FATS AND OILS	1	No Quantity							34074			0
S3	2016	2016	2016	2	0	2	Export	144	Sri Lanka	LKA	705	Slovenia	SVN								42	FIXED VEG. FATS AND OILS	1	No Quantity							339957			0
S3	2016	2016	2016	2	0	2	Export	144	Sri Lanka	LKA	710	South Africa	ZAF								42	FIXED VEG. FATS AND OILS	1	No Quantity							25769			0
S3	2016	2016	2016	2	0	2	Export	144	Sri Lanka	LKA	724	Spain	ESP								42	FIXED VEG. FATS AND OILS	1	No Quantity							223948			0
S3	2016	2016	2016	2	0	2	Export	144	Sri Lanka	LKA	748	Swaziland	SWZ								42	FIXED VEG. FATS AND OILS	1	No Quantity							9628			0
S3	2016	2016	2016	2	0	2	Export	144	Sri Lanka	LKA	752	Sweden	SWE								42	FIXED VEG. FATS AND OILS	1	No Quantity							2379967			0
S3	2016	2016	2016	2	0	2	Export	144	Sri Lanka	LKA	757	Switzerland	CHE								42	FIXED VEG. FATS AND OILS	1	No Quantity							443691			0
S3	2016	2016	2016	2	0	2	Export	144	Sri Lanka	LKA	780	Trinidad and Tobago	TTO								42	FIXED VEG. FATS AND OILS	1	No Quantity							11670			0
S3	2016	2016	2016	2	0	2	Export	144	Sri Lanka	LKA	784	United Arab Emirates	ARE								42	FIXED VEG. FATS AND OILS	1	No Quantity							1655857			0
S3	2016	2016	2016	2	0	2	Export	144	Sri Lanka	LKA	792	Turkey	TUR								42	FIXED VEG. FATS AND OILS	1	No Quantity							160253			0
S3	2016	2016	2016	2	0	2	Export	144	Sri Lanka	LKA	800	Uganda	UGA								42	FIXED VEG. FATS AND OILS	1	No Quantity							6748			0
S3	2016	2016	2016	2	0	2	Export	144	Sri Lanka	LKA	804	Ukraine	UKR								42	FIXED VEG. FATS AND OILS	1	No Quantity							2967			0
S3	2016	2016	2016	2	0	2	Export	144	Sri Lanka	LKA	818	Egypt	EGY								42	FIXED VEG. FATS AND OILS	1	No Quantity							23963			0
S3	2016	2016	2016	2	0	2	Export	144	Sri Lanka	LKA	826	United Kingdom	GBR								42	FIXED VEG. FATS AND OILS	1	No Quantity							8707333			0
S3	2016	2016	2016	2	0	2	Export	144	Sri Lanka	LKA	834	United Rep. of Tanzania	TZA								42	FIXED VEG. FATS AND OILS	1	No Quantity							10496			0
S3	2016	2016	2016	2	0	2	Export	144	Sri Lanka	LKA	842	USA	USA								42	FIXED VEG. FATS AND OILS	1	No Quantity							29316166			0
S3	2016	2016	2016	2	0	2	Export	144	Sri Lanka	LKA	858	Uruguay	URY								42	FIXED VEG. FATS AND OILS	1	No Quantity							95048			0
S3	2016	2016	2016	2	0	2	Export	144	Sri Lanka	LKA	899	Areas, nes									42	FIXED VEG. FATS AND OILS	1	No Quantity							17766			0
S3	2016	2016	2016	2	0	2	Export	140	Central African Rep.	CAF	0	World	WLD								43	ANIMAL,VEG.FATS,OILS,NES	1	No Quantity							6378			0
S3	2016	2016	2016	2	0	2	Export	140	Central African Rep.	CAF	251	France	FRA								43	ANIMAL,VEG.FATS,OILS,NES	1	No Quantity							6378			0
S3	2016	2016	2016	2	0	2	Export	144	Sri Lanka	LKA	0	World	WLD								43	ANIMAL,VEG.FATS,OILS,NES	1	No Quantity							2165137			0
S3	2016	2016	2016	2	0	2	Export	144	Sri Lanka	LKA	50	Bangladesh	BGD								43	ANIMAL,VEG.FATS,OILS,NES	1	No Quantity							43556			0
S3	2016	2016	2016	2	0	2	Export	144	Sri Lanka	LKA	300	Greece	GRC								43	ANIMAL,VEG.FATS,OILS,NES	1	No Quantity							622			0
S3	2016	2016	2016	2	0	2	Export	144	Sri Lanka	LKA	462	Maldives	MDV								43	ANIMAL,VEG.FATS,OILS,NES	1	No Quantity							48			0
S3	2016	2016	2016	2	0	2	Export	144	Sri Lanka	LKA	524	Nepal	NPL								43	ANIMAL,VEG.FATS,OILS,NES	1	No Quantity							76868			0
S3	2016	2016	2016	2	0	2	Export	144	Sri Lanka	LKA	586	Pakistan	PAK								43	ANIMAL,VEG.FATS,OILS,NES	1	No Quantity							723292			0
S3	2016	2016	2016	2	0	2	Export	144	Sri Lanka	LKA	699	India	IND								43	ANIMAL,VEG.FATS,OILS,NES	1	No Quantity							1264620			0
S3	2016	2016	2016	2	0	2	Export	144	Sri Lanka	LKA	710	South Africa	ZAF								43	ANIMAL,VEG.FATS,OILS,NES	1	No Quantity							3882			0
S3	2016	2016	2016	2	0	2	Export	144	Sri Lanka	LKA	792	Turkey	TUR								43	ANIMAL,VEG.FATS,OILS,NES	1	No Quantity							52235			0
S3	2016	2016	2016	2	0	2	Export	144	Sri Lanka	LKA	842	USA	USA								43	ANIMAL,VEG.FATS,OILS,NES	1	No Quantity							15			0
S3	2016	2016	2016	2	0	2	Export	144	Sri Lanka	LKA	0	World	WLD								51	ORGANIC CHEMICALS	1	No Quantity							3942176			0
S3	2016	2016	2016	2	0	2	Export	144	Sri Lanka	LKA	36	Australia	AUS								51	ORGANIC CHEMICALS	1	No Quantity							7422			0
S3	2016	2016	2016	2	0	2	Export	144	Sri Lanka	LKA	50	Bangladesh	BGD								51	ORGANIC CHEMICALS	1	No Quantity							3001756			0
S3	2016	2016	2016	2	0	2	Export	144	Sri Lanka	LKA	104	Myanmar	MMR								51	ORGANIC CHEMICALS	1	No Quantity							6			0
S3	2016	2016	2016	2	0	2	Export	144	Sri Lanka	LKA	124	Canada	CAN								51	ORGANIC CHEMICALS	1	No Quantity							502			0
S3	2016	2016	2016	2	0	2	Export	144	Sri Lanka	LKA	140	Central African Rep.	CAF								51	ORGANIC CHEMICALS	1	No Quantity							14			0
S3	2016	2016	2016	2	0	2	Export	144	Sri Lanka	LKA	156	China	CHN								51	ORGANIC CHEMICALS	1	No Quantity							57095			0
S3	2016	2016	2016	2	0	2	Export	144	Sri Lanka	LKA	251	France	FRA								51	ORGANIC CHEMICALS	1	No Quantity							10233			0
S3	2016	2016	2016	2	0	2	Export	144	Sri Lanka	LKA	276	Germany	DEU								51	ORGANIC CHEMICALS	1	No Quantity							3047			0
S3	2016	2016	2016	2	0	2	Export	144	Sri Lanka	LKA	381	Italy	ITA								51	ORGANIC CHEMICALS	1	No Quantity							1252			0
S3	2016	2016	2016	2	0	2	Export	144	Sri Lanka	LKA	392	Japan	JPN								51	ORGANIC CHEMICALS	1	No Quantity							22037			0
S3	2016	2016	2016	2	0	2	Export	144	Sri Lanka	LKA	400	Jordan	JOR								51	ORGANIC CHEMICALS	1	No Quantity							62280			0
S3	2016	2016	2016	2	0	2	Export	144	Sri Lanka	LKA	410	Rep. of Korea	KOR								51	ORGANIC CHEMICALS	1	No Quantity							7808			0
S3	2016	2016	2016	2	0	2	Export	144	Sri Lanka	LKA	462	Maldives	MDV								51	ORGANIC CHEMICALS	1	No Quantity							126591			0
S3	2016	2016	2016	2	0	2	Export	144	Sri Lanka	LKA	480	Mauritius	MUS								51	ORGANIC CHEMICALS	1	No Quantity							89688			0
S3	2016	2016	2016	2	0	2	Export	144	Sri Lanka	LKA	528	Netherlands	NLD								51	ORGANIC CHEMICALS	1	No Quantity							287			0
S3	2016	2016	2016	2	0	2	Export	144	Sri Lanka	LKA	554	New Zealand	NZL								51	ORGANIC CHEMICALS	1	No Quantity							73			0
S3	2016	2016	2016	2	0	2	Export	144	Sri Lanka	LKA	579	Norway	NOR								51	ORGANIC CHEMICALS	1	No Quantity							343			0
S3	2016	2016	2016	2	0	2	Export	144	Sri Lanka	LKA	586	Pakistan	PAK								51	ORGANIC CHEMICALS	1	No Quantity							25137			0
S3	2016	2016	2016	2	0	2	Export	144	Sri Lanka	LKA	620	Portugal	PRT								51	ORGANIC CHEMICALS	1	No Quantity							23			0
S3	2016	2016	2016	2	0	2	Export	144	Sri Lanka	LKA	643	Russian Federation	RUS								51	ORGANIC CHEMICALS	1	No Quantity							20			0
S3	2016	2016	2016	2	0	2	Export	144	Sri Lanka	LKA	699	India	IND								51	ORGANIC CHEMICALS	1	No Quantity							286327			0
S3	2016	2016	2016	2	0	2	Export	144	Sri Lanka	LKA	704	Viet Nam	VNM								51	ORGANIC CHEMICALS	1	No Quantity							131005			0
S3	2016	2016	2016	2	0	2	Export	144	Sri Lanka	LKA	729	Sudan	SDN								51	ORGANIC CHEMICALS	1	No Quantity							304			0
S3	2016	2016	2016	2	0	2	Export	144	Sri Lanka	LKA	752	Sweden	SWE								51	ORGANIC CHEMICALS	1	No Quantity							116			0
S3	2016	2016	2016	2	0	2	Export	144	Sri Lanka	LKA	757	Switzerland	CHE								51	ORGANIC CHEMICALS	1	No Quantity							3055			0
S3	2016	2016	2016	2	0	2	Export	144	Sri Lanka	LKA	764	Thailand	THA								51	ORGANIC CHEMICALS	1	No Quantity							5136			0
S3	2016	2016	2016	2	0	2	Export	144	Sri Lanka	LKA	784	United Arab Emirates	ARE								51	ORGANIC CHEMICALS	1	No Quantity							34988			0
S3	2016	2016	2016	2	0	2	Export	144	Sri Lanka	LKA	795	Turkmenistan	TKM								51	ORGANIC CHEMICALS	1	No Quantity							51			0
S3	2016	2016	2016	2	0	2	Export	144	Sri Lanka	LKA	826	United Kingdom	GBR								51	ORGANIC CHEMICALS	1	No Quantity							2658			0
S3	2016	2016	2016	2	0	2	Export	144	Sri Lanka	LKA	842	USA	USA								51	ORGANIC CHEMICALS	1	No Quantity							62922			0
S3	2016	2016	2016	2	0	2	Export	144	Sri Lanka	LKA	0	World	WLD								52	INORGANIC CHEMICALS	1	No Quantity							8608390			0
S3	2016	2016	2016	2	0	2	Export	144	Sri Lanka	LKA	36	Australia	AUS								52	INORGANIC CHEMICALS	1	No Quantity							2456			0
S3	2016	2016	2016	2	0	2	Export	144	Sri Lanka	LKA	50	Bangladesh	BGD								52	INORGANIC CHEMICALS	1	No Quantity							54755			0
S3	2016	2016	2016	2	0	2	Export	144	Sri Lanka	LKA	104	Myanmar	MMR								52	INORGANIC CHEMICALS	1	No Quantity							1			0
S3	2016	2016	2016	2	0	2	Export	144	Sri Lanka	LKA	120	Cameroon	CMR								52	INORGANIC CHEMICALS	1	No Quantity							142722			0
S3	2016	2016	2016	2	0	2	Export	144	Sri Lanka	LKA	124	Canada	CAN								52	INORGANIC CHEMICALS	1	No Quantity							3197			0
S3	2016	2016	2016	2	0	2	Export	144	Sri Lanka	LKA	156	China	CHN								52	INORGANIC CHEMICALS	1	No Quantity							542			0
S3	2016	2016	2016	2	0	2	Export	144	Sri Lanka	LKA	231	Ethiopia	ETH								52	INORGANIC CHEMICALS	1	No Quantity							127			0
S3	2016	2016	2016	2	0	2	Export	144	Sri Lanka	LKA	242	Fiji	FJI								52	INORGANIC CHEMICALS	1	No Quantity							1337			0
S3	2016	2016	2016	2	0	2	Export	144	Sri Lanka	LKA	276	Germany	DEU								52	INORGANIC CHEMICALS	1	No Quantity							64			0
S3	2016	2016	2016	2	0	2	Export	144	Sri Lanka	LKA	360	Indonesia	IDN								52	INORGANIC CHEMICALS	1	No Quantity							215881			0
S3	2016	2016	2016	2	0	2	Export	144	Sri Lanka	LKA	376	Israel	ISR								52	INORGANIC CHEMICALS	1	No Quantity							36314			0
S3	2016	2016	2016	2	0	2	Export	144	Sri Lanka	LKA	381	Italy	ITA								52	INORGANIC CHEMICALS	1	No Quantity							62			0
S3	2016	2016	2016	2	0	2	Export	144	Sri Lanka	LKA	392	Japan	JPN								52	INORGANIC CHEMICALS	1	No Quantity							17			0
S3	2016	2016	2016	2	0	2	Export	144	Sri Lanka	LKA	404	Kenya	KEN								52	INORGANIC CHEMICALS	1	No Quantity							20537			0
S3	2016	2016	2016	2	0	2	Export	144	Sri Lanka	LKA	410	Rep. of Korea	KOR								52	INORGANIC CHEMICALS	1	No Quantity							8068			0
S3	2016	2016	2016	2	0	2	Export	144	Sri Lanka	LKA	422	Lebanon	LBN								52	INORGANIC CHEMICALS	1	No Quantity							9			0
S3	2016	2016	2016	2	0	2	Export	144	Sri Lanka	LKA	450	Madagascar	MDG								52	INORGANIC CHEMICALS	1	No Quantity							372084			0
S3	2016	2016	2016	2	0	2	Export	144	Sri Lanka	LKA	458	Malaysia	MYS								52	INORGANIC CHEMICALS	1	No Quantity							703438			0
S3	2016	2016	2016	2	0	2	Export	144	Sri Lanka	LKA	462	Maldives	MDV								52	INORGANIC CHEMICALS	1	No Quantity							472049			0
S3	2016	2016	2016	2	0	2	Export	144	Sri Lanka	LKA	480	Mauritius	MUS								52	INORGANIC CHEMICALS	1	No Quantity							69990			0
S3	2016	2016	2016	2	0	2	Export	144	Sri Lanka	LKA	586	Pakistan	PAK								52	INORGANIC CHEMICALS	1	No Quantity							43702			0
S3	2016	2016	2016	2	0	2	Export	144	Sri Lanka	LKA	604	Peru	PER								52	INORGANIC CHEMICALS	1	No Quantity							99364			0
S3	2016	2016	2016	2	0	2	Export	144	Sri Lanka	LKA	620	Portugal	PRT								52	INORGANIC CHEMICALS	1	No Quantity							17			0
S3	2016	2016	2016	2	0	2	Export	144	Sri Lanka	LKA	682	Saudi Arabia	SAU								52	INORGANIC CHEMICALS	1	No Quantity							492328			0
S3	2016	2016	2016	2	0	2	Export	144	Sri Lanka	LKA	688	Serbia	SRB								52	INORGANIC CHEMICALS	1	No Quantity							135349			0
S3	2016	2016	2016	2	0	2	Export	144	Sri Lanka	LKA	699	India	IND								52	INORGANIC CHEMICALS	1	No Quantity							1308710			0
S3	2016	2016	2016	2	0	2	Export	144	Sri Lanka	LKA	710	South Africa	ZAF								52	INORGANIC CHEMICALS	1	No Quantity							357257			0
S3	2016	2016	2016	2	0	2	Export	144	Sri Lanka	LKA	764	Thailand	THA								52	INORGANIC CHEMICALS	1	No Quantity							918552			0
S3	2016	2016	2016	2	0	2	Export	144	Sri Lanka	LKA	784	United Arab Emirates	ARE								52	INORGANIC CHEMICALS	1	No Quantity							548721			0
S3	2016	2016	2016	2	0	2	Export	144	Sri Lanka	LKA	792	Turkey	TUR								52	INORGANIC CHEMICALS	1	No Quantity							2119776			0
S3	2016	2016	2016	2	0	2	Export	144	Sri Lanka	LKA	804	Ukraine	UKR								52	INORGANIC CHEMICALS	1	No Quantity							106979			0
S3	2016	2016	2016	2	0	2	Export	144	Sri Lanka	LKA	818	Egypt	EGY								52	INORGANIC CHEMICALS	1	No Quantity							255698			0
S3	2016	2016	2016	2	0	2	Export	144	Sri Lanka	LKA	842	USA	USA								52	INORGANIC CHEMICALS	1	No Quantity							118287			0
S3	2016	2016	2016	2	0	2	Export	144	Sri Lanka	LKA	0	World	WLD								53	DYES,COLOURING MATERIALS	1	No Quantity							7875153			0
S3	2016	2016	2016	2	0	2	Export	144	Sri Lanka	LKA	36	Australia	AUS								53	DYES,COLOURING MATERIALS	1	No Quantity							13237			0
S3	2016	2016	2016	2	0	2	Export	144	Sri Lanka	LKA	48	Bahrain	BHR								53	DYES,COLOURING MATERIALS	1	No Quantity							616			0
S3	2016	2016	2016	2	0	2	Export	144	Sri Lanka	LKA	50	Bangladesh	BGD								53	DYES,COLOURING MATERIALS	1	No Quantity							1153129			0
S3	2016	2016	2016	2	0	2	Export	144	Sri Lanka	LKA	90	Solomon Isds	SLB								53	DYES,COLOURING MATERIALS	1	No Quantity							27			0
S3	2016	2016	2016	2	0	2	Export	144	Sri Lanka	LKA	104	Myanmar	MMR								53	DYES,COLOURING MATERIALS	1	No Quantity							329414			0
S3	2016	2016	2016	2	0	2	Export	144	Sri Lanka	LKA	140	Central African Rep.	CAF								53	DYES,COLOURING MATERIALS	1	No Quantity							1551			0
S3	2016	2016	2016	2	0	2	Export	144	Sri Lanka	LKA	156	China	CHN								53	DYES,COLOURING MATERIALS	1	No Quantity							43038			0
S3	2016	2016	2016	2	0	2	Export	144	Sri Lanka	LKA	231	Ethiopia	ETH								53	DYES,COLOURING MATERIALS	1	No Quantity							17785			0
S3	2016	2016	2016	2	0	2	Export	144	Sri Lanka	LKA	276	Germany	DEU								53	DYES,COLOURING MATERIALS	1	No Quantity							1226			0
S3	2016	2016	2016	2	0	2	Export	144	Sri Lanka	LKA	344	China, Hong Kong SAR	HKG								53	DYES,COLOURING MATERIALS	1	No Quantity							2809			0
S3	2016	2016	2016	2	0	2	Export	144	Sri Lanka	LKA	360	Indonesia	IDN								53	DYES,COLOURING MATERIALS	1	No Quantity							11864			0
S3	2016	2016	2016	2	0	2	Export	144	Sri Lanka	LKA	381	Italy	ITA								53	DYES,COLOURING MATERIALS	1	No Quantity							29435			0
S3	2016	2016	2016	2	0	2	Export	144	Sri Lanka	LKA	392	Japan	JPN								53	DYES,COLOURING MATERIALS	1	No Quantity							162			0
S3	2016	2016	2016	2	0	2	Export	144	Sri Lanka	LKA	400	Jordan	JOR								53	DYES,COLOURING MATERIALS	1	No Quantity							23444			0
S3	2016	2016	2016	2	0	2	Export	144	Sri Lanka	LKA	404	Kenya	KEN								53	DYES,COLOURING MATERIALS	1	No Quantity							19196			0
S3	2016	2016	2016	2	0	2	Export	144	Sri Lanka	LKA	410	Rep. of Korea	KOR								53	DYES,COLOURING MATERIALS	1	No Quantity							38354			0
S3	2016	2016	2016	2	0	2	Export	144	Sri Lanka	LKA	450	Madagascar	MDG								53	DYES,COLOURING MATERIALS	1	No Quantity							16092			0
S3	2016	2016	2016	2	0	2	Export	144	Sri Lanka	LKA	454	Malawi	MWI								53	DYES,COLOURING MATERIALS	1	No Quantity							27			0
S3	2016	2016	2016	2	0	2	Export	144	Sri Lanka	LKA	458	Malaysia	MYS								53	DYES,COLOURING MATERIALS	1	No Quantity							152104			0
S3	2016	2016	2016	2	0	2	Export	144	Sri Lanka	LKA	462	Maldives	MDV								53	DYES,COLOURING MATERIALS	1	No Quantity							2677666			0
S3	2016	2016	2016	2	0	2	Export	144	Sri Lanka	LKA	466	Mali	MLI								53	DYES,COLOURING MATERIALS	1	No Quantity							2718			0
S3	2016	2016	2016	2	0	2	Export	144	Sri Lanka	LKA	490	Other Asia, nes									53	DYES,COLOURING MATERIALS	1	No Quantity							14388			0
S3	2016	2016	2016	2	0	2	Export	144	Sri Lanka	LKA	554	New Zealand	NZL								53	DYES,COLOURING MATERIALS	1	No Quantity							72			0
S3	2016	2016	2016	2	0	2	Export	144	Sri Lanka	LKA	581	United States Minor Outlying Islands	UMI								53	DYES,COLOURING MATERIALS	1	No Quantity							415			0
S3	2016	2016	2016	2	0	2	Export	144	Sri Lanka	LKA	586	Pakistan	PAK								53	DYES,COLOURING MATERIALS	1	No Quantity							3256			0
S3	2016	2016	2016	2	0	2	Export	144	Sri Lanka	LKA	598	Papua New Guinea	PNG								53	DYES,COLOURING MATERIALS	1	No Quantity							946			0
S3	2016	2016	2016	2	0	2	Export	144	Sri Lanka	LKA	608	Philippines	PHL								53	DYES,COLOURING MATERIALS	1	No Quantity							33705			0
S3	2016	2016	2016	2	0	2	Export	144	Sri Lanka	LKA	616	Poland	POL								53	DYES,COLOURING MATERIALS	1	No Quantity							614			0
S3	2016	2016	2016	2	0	2	Export	144	Sri Lanka	LKA	620	Portugal	PRT								53	DYES,COLOURING MATERIALS	1	No Quantity							26			0
S3	2016	2016	2016	2	0	2	Export	144	Sri Lanka	LKA	624	Guinea-Bissau	GNB								53	DYES,COLOURING MATERIALS	1	No Quantity							663			0
S3	2016	2016	2016	2	0	2	Export	144	Sri Lanka	LKA	690	Seychelles	SYC								53	DYES,COLOURING MATERIALS	1	No Quantity							97258			0
S3	2016	2016	2016	2	0	2	Export	144	Sri Lanka	LKA	699	India	IND								53	DYES,COLOURING MATERIALS	1	No Quantity							804814			0
S3	2016	2016	2016	2	0	2	Export	144	Sri Lanka	LKA	702	Singapore	SGP								53	DYES,COLOURING MATERIALS	1	No Quantity							682371			0
S3	2016	2016	2016	2	0	2	Export	144	Sri Lanka	LKA	704	Viet Nam	VNM								53	DYES,COLOURING MATERIALS	1	No Quantity							52332			0
S3	2016	2016	2016	2	0	2	Export	144	Sri Lanka	LKA	706	Somalia	SOM								53	DYES,COLOURING MATERIALS	1	No Quantity							87			0
S3	2016	2016	2016	2	0	2	Export	144	Sri Lanka	LKA	710	South Africa	ZAF								53	DYES,COLOURING MATERIALS	1	No Quantity							14390			0
S3	2016	2016	2016	2	0	2	Export	144	Sri Lanka	LKA	724	Spain	ESP								53	DYES,COLOURING MATERIALS	1	No Quantity							108			0
S3	2016	2016	2016	2	0	2	Export	144	Sri Lanka	LKA	729	Sudan	SDN								53	DYES,COLOURING MATERIALS	1	No Quantity							1283			0
S3	2016	2016	2016	2	0	2	Export	144	Sri Lanka	LKA	764	Thailand	THA								53	DYES,COLOURING MATERIALS	1	No Quantity							61489			0
S3	2016	2016	2016	2	0	2	Export	144	Sri Lanka	LKA	784	United Arab Emirates	ARE								53	DYES,COLOURING MATERIALS	1	No Quantity							79382			0
S3	2016	2016	2016	2	0	2	Export	144	Sri Lanka	LKA	792	Turkey	TUR								53	DYES,COLOURING MATERIALS	1	No Quantity							1477			0
S3	2016	2016	2016	2	0	2	Export	144	Sri Lanka	LKA	800	Uganda	UGA								53	DYES,COLOURING MATERIALS	1	No Quantity							4127			0
S3	2016	2016	2016	2	0	2	Export	144	Sri Lanka	LKA	826	United Kingdom	GBR								53	DYES,COLOURING MATERIALS	1	No Quantity							10186			0
S3	2016	2016	2016	2	0	2	Export	144	Sri Lanka	LKA	842	USA	USA								53	DYES,COLOURING MATERIALS	1	No Quantity							237			0
S3	2016	2016	2016	2	0	2	Export	144	Sri Lanka	LKA	894	Zambia	ZMB								53	DYES,COLOURING MATERIALS	1	No Quantity							27			0
S3	2016	2016	2016	2	0	2	Export	144	Sri Lanka	LKA	899	Areas, nes									53	DYES,COLOURING MATERIALS	1	No Quantity							1477606			0
S3	2016	2016	2016	2	0	2	Export	144	Sri Lanka	LKA	0	World	WLD								54	MEDICINAL,PHARM.PRODUCTS	1	No Quantity							5858467			0
S3	2016	2016	2016	2	0	2	Export	144	Sri Lanka	LKA	36	Australia	AUS								54	MEDICINAL,PHARM.PRODUCTS	1	No Quantity							41783			0
S3	2016	2016	2016	2	0	2	Export	144	Sri Lanka	LKA	40	Austria	AUT								54	MEDICINAL,PHARM.PRODUCTS	1	No Quantity							154			0
S3	2016	2016	2016	2	0	2	Export	144	Sri Lanka	LKA	44	Bahamas	BHS								54	MEDICINAL,PHARM.PRODUCTS	1	No Quantity							1751			0
S3	2016	2016	2016	2	0	2	Export	144	Sri Lanka	LKA	48	Bahrain	BHR								54	MEDICINAL,PHARM.PRODUCTS	1	No Quantity							1			0
S3	2016	2016	2016	2	0	2	Export	144	Sri Lanka	LKA	50	Bangladesh	BGD								54	MEDICINAL,PHARM.PRODUCTS	1	No Quantity							297876			0
S3	2016	2016	2016	2	0	2	Export	144	Sri Lanka	LKA	100	Bulgaria	BGR								54	MEDICINAL,PHARM.PRODUCTS	1	No Quantity							19628			0
S3	2016	2016	2016	2	0	2	Export	144	Sri Lanka	LKA	104	Myanmar	MMR								54	MEDICINAL,PHARM.PRODUCTS	1	No Quantity							11917			0
S3	2016	2016	2016	2	0	2	Export	144	Sri Lanka	LKA	124	Canada	CAN								54	MEDICINAL,PHARM.PRODUCTS	1	No Quantity							42187			0
S3	2016	2016	2016	2	0	2	Export	144	Sri Lanka	LKA	140	Central African Rep.	CAF								54	MEDICINAL,PHARM.PRODUCTS	1	No Quantity							33330			0
S3	2016	2016	2016	2	0	2	Export	144	Sri Lanka	LKA	196	Cyprus	CYP								54	MEDICINAL,PHARM.PRODUCTS	1	No Quantity							1026			0
S3	2016	2016	2016	2	0	2	Export	144	Sri Lanka	LKA	203	Czechia	CZE								54	MEDICINAL,PHARM.PRODUCTS	1	No Quantity							37208			0
S3	2016	2016	2016	2	0	2	Export	144	Sri Lanka	LKA	208	Denmark	DNK								54	MEDICINAL,PHARM.PRODUCTS	1	No Quantity							5			0
S3	2016	2016	2016	2	0	2	Export	144	Sri Lanka	LKA	242	Fiji	FJI								54	MEDICINAL,PHARM.PRODUCTS	1	No Quantity							178			0
S3	2016	2016	2016	2	0	2	Export	144	Sri Lanka	LKA	251	France	FRA								54	MEDICINAL,PHARM.PRODUCTS	1	No Quantity							61			0
S3	2016	2016	2016	2	0	2	Export	144	Sri Lanka	LKA	276	Germany	DEU								54	MEDICINAL,PHARM.PRODUCTS	1	No Quantity							66574			0
S3	2016	2016	2016	2	0	2	Export	144	Sri Lanka	LKA	344	China, Hong Kong SAR	HKG								54	MEDICINAL,PHARM.PRODUCTS	1	No Quantity							75			0
S3	2016	2016	2016	2	0	2	Export	144	Sri Lanka	LKA	360	Indonesia	IDN								54	MEDICINAL,PHARM.PRODUCTS	1	No Quantity							12			0
S3	2016	2016	2016	2	0	2	Export	144	Sri Lanka	LKA	368	Iraq	IRQ								54	MEDICINAL,PHARM.PRODUCTS	1	No Quantity							62901			0
S3	2016	2016	2016	2	0	2	Export	144	Sri Lanka	LKA	381	Italy	ITA								54	MEDICINAL,PHARM.PRODUCTS	1	No Quantity							12979			0
S3	2016	2016	2016	2	0	2	Export	144	Sri Lanka	LKA	392	Japan	JPN								54	MEDICINAL,PHARM.PRODUCTS	1	No Quantity							1200091			0
S3	2016	2016	2016	2	0	2	Export	144	Sri Lanka	LKA	400	Jordan	JOR								54	MEDICINAL,PHARM.PRODUCTS	1	No Quantity							25711			0
S3	2016	2016	2016	2	0	2	Export	144	Sri Lanka	LKA	410	Rep. of Korea	KOR								54	MEDICINAL,PHARM.PRODUCTS	1	No Quantity							110			0
S3	2016	2016	2016	2	0	2	Export	144	Sri Lanka	LKA	414	Kuwait	KWT								54	MEDICINAL,PHARM.PRODUCTS	1	No Quantity							4444			0
S3	2016	2016	2016	2	0	2	Export	144	Sri Lanka	LKA	422	Lebanon	LBN								54	MEDICINAL,PHARM.PRODUCTS	1	No Quantity							17726			0
S3	2016	2016	2016	2	0	2	Export	144	Sri Lanka	LKA	428	Latvia	LVA								54	MEDICINAL,PHARM.PRODUCTS	1	No Quantity							2904			0
S3	2016	2016	2016	2	0	2	Export	144	Sri Lanka	LKA	458	Malaysia	MYS								54	MEDICINAL,PHARM.PRODUCTS	1	No Quantity							50815			0
S3	2016	2016	2016	2	0	2	Export	144	Sri Lanka	LKA	462	Maldives	MDV								54	MEDICINAL,PHARM.PRODUCTS	1	No Quantity							2559928			0
S3	2016	2016	2016	2	0	2	Export	144	Sri Lanka	LKA	480	Mauritius	MUS								54	MEDICINAL,PHARM.PRODUCTS	1	No Quantity							749			0
S3	2016	2016	2016	2	0	2	Export	144	Sri Lanka	LKA	490	Other Asia, nes									54	MEDICINAL,PHARM.PRODUCTS	1	No Quantity							1936			0
S3	2016	2016	2016	2	0	2	Export	144	Sri Lanka	LKA	498	Rep. of Moldova	MDA								54	MEDICINAL,PHARM.PRODUCTS	1	No Quantity							1403			0
S3	2016	2016	2016	2	0	2	Export	144	Sri Lanka	LKA	508	Mozambique	MOZ								54	MEDICINAL,PHARM.PRODUCTS	1	No Quantity							21			0
S3	2016	2016	2016	2	0	2	Export	144	Sri Lanka	LKA	524	Nepal	NPL								54	MEDICINAL,PHARM.PRODUCTS	1	No Quantity							497			0
S3	2016	2016	2016	2	0	2	Export	144	Sri Lanka	LKA	528	Netherlands	NLD								54	MEDICINAL,PHARM.PRODUCTS	1	No Quantity							27062			0
S3	2016	2016	2016	2	0	2	Export	144	Sri Lanka	LKA	554	New Zealand	NZL								54	MEDICINAL,PHARM.PRODUCTS	1	No Quantity							8060			0
S3	2016	2016	2016	2	0	2	Export	144	Sri Lanka	LKA	579	Norway	NOR								54	MEDICINAL,PHARM.PRODUCTS	1	No Quantity							1013			0
S3	2016	2016	2016	2	0	2	Export	144	Sri Lanka	LKA	586	Pakistan	PAK								54	MEDICINAL,PHARM.PRODUCTS	1	No Quantity							24267			0
S3	2016	2016	2016	2	0	2	Export	144	Sri Lanka	LKA	608	Philippines	PHL								54	MEDICINAL,PHARM.PRODUCTS	1	No Quantity							51			0
S3	2016	2016	2016	2	0	2	Export	144	Sri Lanka	LKA	616	Poland	POL								54	MEDICINAL,PHARM.PRODUCTS	1	No Quantity							902			0
S3	2016	2016	2016	2	0	2	Export	144	Sri Lanka	LKA	634	Qatar	QAT								54	MEDICINAL,PHARM.PRODUCTS	1	No Quantity							3302			0
S3	2016	2016	2016	2	0	2	Export	144	Sri Lanka	LKA	643	Russian Federation	RUS								54	MEDICINAL,PHARM.PRODUCTS	1	No Quantity							74764			0
S3	2016	2016	2016	2	0	2	Export	144	Sri Lanka	LKA	682	Saudi Arabia	SAU								54	MEDICINAL,PHARM.PRODUCTS	1	No Quantity							139675			0
S3	2016	2016	2016	2	0	2	Export	144	Sri Lanka	LKA	690	Seychelles	SYC								54	MEDICINAL,PHARM.PRODUCTS	1	No Quantity							115777			0
S3	2016	2016	2016	2	0	2	Export	144	Sri Lanka	LKA	699	India	IND								54	MEDICINAL,PHARM.PRODUCTS	1	No Quantity							427013			0
S3	2016	2016	2016	2	0	2	Export	144	Sri Lanka	LKA	702	Singapore	SGP								54	MEDICINAL,PHARM.PRODUCTS	1	No Quantity							48208			0
S3	2016	2016	2016	2	0	2	Export	144	Sri Lanka	LKA	703	Slovakia	SVK								54	MEDICINAL,PHARM.PRODUCTS	1	No Quantity							3745			0
S3	2016	2016	2016	2	0	2	Export	144	Sri Lanka	LKA	705	Slovenia	SVN								54	MEDICINAL,PHARM.PRODUCTS	1	No Quantity							606			0
S3	2016	2016	2016	2	0	2	Export	144	Sri Lanka	LKA	710	South Africa	ZAF								54	MEDICINAL,PHARM.PRODUCTS	1	No Quantity							6580			0
S3	2016	2016	2016	2	0	2	Export	144	Sri Lanka	LKA	729	Sudan	SDN								54	MEDICINAL,PHARM.PRODUCTS	1	No Quantity							25625			0
S3	2016	2016	2016	2	0	2	Export	144	Sri Lanka	LKA	752	Sweden	SWE								54	MEDICINAL,PHARM.PRODUCTS	1	No Quantity							404			0
S3	2016	2016	2016	2	0	2	Export	144	Sri Lanka	LKA	757	Switzerland	CHE								54	MEDICINAL,PHARM.PRODUCTS	1	No Quantity							3006			0
S3	2016	2016	2016	2	0	2	Export	144	Sri Lanka	LKA	764	Thailand	THA								54	MEDICINAL,PHARM.PRODUCTS	1	No Quantity							14			0
S3	2016	2016	2016	2	0	2	Export	144	Sri Lanka	LKA	780	Trinidad and Tobago	TTO								54	MEDICINAL,PHARM.PRODUCTS	1	No Quantity							2063			0
S3	2016	2016	2016	2	0	2	Export	144	Sri Lanka	LKA	784	United Arab Emirates	ARE								54	MEDICINAL,PHARM.PRODUCTS	1	No Quantity							327543			0
S3	2016	2016	2016	2	0	2	Export	144	Sri Lanka	LKA	792	Turkey	TUR								54	MEDICINAL,PHARM.PRODUCTS	1	No Quantity							1778			0
S3	2016	2016	2016	2	0	2	Export	144	Sri Lanka	LKA	800	Uganda	UGA								54	MEDICINAL,PHARM.PRODUCTS	1	No Quantity							1			0
S3	2016	2016	2016	2	0	2	Export	144	Sri Lanka	LKA	804	Ukraine	UKR								54	MEDICINAL,PHARM.PRODUCTS	1	No Quantity							225			0
S3	2016	2016	2016	2	0	2	Export	144	Sri Lanka	LKA	818	Egypt	EGY								54	MEDICINAL,PHARM.PRODUCTS	1	No Quantity							1			0
S3	2016	2016	2016	2	0	2	Export	144	Sri Lanka	LKA	826	United Kingdom	GBR								54	MEDICINAL,PHARM.PRODUCTS	1	No Quantity							65245			0
S3	2016	2016	2016	2	0	2	Export	144	Sri Lanka	LKA	842	USA	USA								54	MEDICINAL,PHARM.PRODUCTS	1	No Quantity							55532			0
S3	2016	2016	2016	2	0	2	Export	144	Sri Lanka	LKA	894	Zambia	ZMB								54	MEDICINAL,PHARM.PRODUCTS	1	No Quantity							22			0
S3	2016	2016	2016	2	0	2	Export	144	Sri Lanka	LKA	0	World	WLD								55	ESSENTL.OILS,PERFUME,ETC	1	No Quantity							66815640			0
S3	2016	2016	2016	2	0	2	Export	144	Sri Lanka	LKA	31	Azerbaijan	AZE								55	ESSENTL.OILS,PERFUME,ETC	1	No Quantity							297071			0
S3	2016	2016	2016	2	0	2	Export	144	Sri Lanka	LKA	32	Argentina	ARG								55	ESSENTL.OILS,PERFUME,ETC	1	No Quantity							38733			0
S3	2016	2016	2016	2	0	2	Export	144	Sri Lanka	LKA	36	Australia	AUS								55	ESSENTL.OILS,PERFUME,ETC	1	No Quantity							262730			0
S3	2016	2016	2016	2	0	2	Export	144	Sri Lanka	LKA	40	Austria	AUT								55	ESSENTL.OILS,PERFUME,ETC	1	No Quantity							1334077			0
S3	2016	2016	2016	2	0	2	Export	144	Sri Lanka	LKA	48	Bahrain	BHR								55	ESSENTL.OILS,PERFUME,ETC	1	No Quantity							866			0
S3	2016	2016	2016	2	0	2	Export	144	Sri Lanka	LKA	50	Bangladesh	BGD								55	ESSENTL.OILS,PERFUME,ETC	1	No Quantity							9684185			0
S3	2016	2016	2016	2	0	2	Export	144	Sri Lanka	LKA	56	Belgium	BEL								55	ESSENTL.OILS,PERFUME,ETC	1	No Quantity							57916			0
S3	2016	2016	2016	2	0	2	Export	144	Sri Lanka	LKA	64	Bhutan	BTN								55	ESSENTL.OILS,PERFUME,ETC	1	No Quantity							1			0
S3	2016	2016	2016	2	0	2	Export	144	Sri Lanka	LKA	76	Brazil	BRA								55	ESSENTL.OILS,PERFUME,ETC	1	No Quantity							248654			0
S3	2016	2016	2016	2	0	2	Export	144	Sri Lanka	LKA	100	Bulgaria	BGR								55	ESSENTL.OILS,PERFUME,ETC	1	No Quantity							17229			0
S3	2016	2016	2016	2	0	2	Export	144	Sri Lanka	LKA	116	Cambodia	KHM								55	ESSENTL.OILS,PERFUME,ETC	1	No Quantity							93			0
S3	2016	2016	2016	2	0	2	Export	144	Sri Lanka	LKA	124	Canada	CAN								55	ESSENTL.OILS,PERFUME,ETC	1	No Quantity							1454681			0
S3	2016	2016	2016	2	0	2	Export	144	Sri Lanka	LKA	140	Central African Rep.	CAF								55	ESSENTL.OILS,PERFUME,ETC	1	No Quantity							3449			0
S3	2016	2016	2016	2	0	2	Export	144	Sri Lanka	LKA	156	China	CHN								55	ESSENTL.OILS,PERFUME,ETC	1	No Quantity							316928			0
S3	2016	2016	2016	2	0	2	Export	144	Sri Lanka	LKA	196	Cyprus	CYP								55	ESSENTL.OILS,PERFUME,ETC	1	No Quantity							11809			0
S3	2016	2016	2016	2	0	2	Export	144	Sri Lanka	LKA	203	Czechia	CZE								55	ESSENTL.OILS,PERFUME,ETC	1	No Quantity							44441			0
S3	2016	2016	2016	2	0	2	Export	144	Sri Lanka	LKA	208	Denmark	DNK								55	ESSENTL.OILS,PERFUME,ETC	1	No Quantity							3994			0
S3	2016	2016	2016	2	0	2	Export	144	Sri Lanka	LKA	231	Ethiopia	ETH								55	ESSENTL.OILS,PERFUME,ETC	1	No Quantity							952			0
S3	2016	2016	2016	2	0	2	Export	144	Sri Lanka	LKA	233	Estonia	EST								55	ESSENTL.OILS,PERFUME,ETC	1	No Quantity							1286728			0
S3	2016	2016	2016	2	0	2	Export	144	Sri Lanka	LKA	251	France	FRA								55	ESSENTL.OILS,PERFUME,ETC	1	No Quantity							2781458			0
S3	2016	2016	2016	2	0	2	Export	144	Sri Lanka	LKA	276	Germany	DEU								55	ESSENTL.OILS,PERFUME,ETC	1	No Quantity							6906490			0
S3	2016	2016	2016	2	0	2	Export	144	Sri Lanka	LKA	332	Haiti	HTI								55	ESSENTL.OILS,PERFUME,ETC	1	No Quantity							142			0
S3	2016	2016	2016	2	0	2	Export	144	Sri Lanka	LKA	344	China, Hong Kong SAR	HKG								55	ESSENTL.OILS,PERFUME,ETC	1	No Quantity							300962			0
S3	2016	2016	2016	2	0	2	Export	144	Sri Lanka	LKA	348	Hungary	HUN								55	ESSENTL.OILS,PERFUME,ETC	1	No Quantity							78755			0
S3	2016	2016	2016	2	0	2	Export	144	Sri Lanka	LKA	360	Indonesia	IDN								55	ESSENTL.OILS,PERFUME,ETC	1	No Quantity							219126			0
S3	2016	2016	2016	2	0	2	Export	144	Sri Lanka	LKA	364	Iran	IRN								55	ESSENTL.OILS,PERFUME,ETC	1	No Quantity							378830			0
S3	2016	2016	2016	2	0	2	Export	144	Sri Lanka	LKA	372	Ireland	IRL								55	ESSENTL.OILS,PERFUME,ETC	1	No Quantity							758325			0
S3	2016	2016	2016	2	0	2	Export	144	Sri Lanka	LKA	376	Israel	ISR								55	ESSENTL.OILS,PERFUME,ETC	1	No Quantity							66493			0
S3	2016	2016	2016	2	0	2	Export	144	Sri Lanka	LKA	381	Italy	ITA								55	ESSENTL.OILS,PERFUME,ETC	1	No Quantity							130186			0
S3	2016	2016	2016	2	0	2	Export	144	Sri Lanka	LKA	392	Japan	JPN								55	ESSENTL.OILS,PERFUME,ETC	1	No Quantity							307541			0
S3	2016	2016	2016	2	0	2	Export	144	Sri Lanka	LKA	400	Jordan	JOR								55	ESSENTL.OILS,PERFUME,ETC	1	No Quantity							41272			0
S3	2016	2016	2016	2	0	2	Export	144	Sri Lanka	LKA	404	Kenya	KEN								55	ESSENTL.OILS,PERFUME,ETC	1	No Quantity							508301			0
S3	2016	2016	2016	2	0	2	Export	144	Sri Lanka	LKA	410	Rep. of Korea	KOR								55	ESSENTL.OILS,PERFUME,ETC	1	No Quantity							21375			0
S3	2016	2016	2016	2	0	2	Export	144	Sri Lanka	LKA	414	Kuwait	KWT								55	ESSENTL.OILS,PERFUME,ETC	1	No Quantity							2097			0
S3	2016	2016	2016	2	0	2	Export	144	Sri Lanka	LKA	422	Lebanon	LBN								55	ESSENTL.OILS,PERFUME,ETC	1	No Quantity							67149			0
S3	2016	2016	2016	2	0	2	Export	144	Sri Lanka	LKA	428	Latvia	LVA								55	ESSENTL.OILS,PERFUME,ETC	1	No Quantity							639			0
S3	2016	2016	2016	2	0	2	Export	144	Sri Lanka	LKA	430	Liberia	LBR								55	ESSENTL.OILS,PERFUME,ETC	1	No Quantity							93			0
S3	2016	2016	2016	2	0	2	Export	144	Sri Lanka	LKA	450	Madagascar	MDG								55	ESSENTL.OILS,PERFUME,ETC	1	No Quantity							14			0
S3	2016	2016	2016	2	0	2	Export	144	Sri Lanka	LKA	458	Malaysia	MYS								55	ESSENTL.OILS,PERFUME,ETC	1	No Quantity							677783			0
S3	2016	2016	2016	2	0	2	Export	144	Sri Lanka	LKA	462	Maldives	MDV								55	ESSENTL.OILS,PERFUME,ETC	1	No Quantity							1830471			0
S3	2016	2016	2016	2	0	2	Export	144	Sri Lanka	LKA	480	Mauritius	MUS								55	ESSENTL.OILS,PERFUME,ETC	1	No Quantity							55			0
S3	2016	2016	2016	2	0	2	Export	144	Sri Lanka	LKA	484	Mexico	MEX								55	ESSENTL.OILS,PERFUME,ETC	1	No Quantity							479336			0
S3	2016	2016	2016	2	0	2	Export	144	Sri Lanka	LKA	490	Other Asia, nes									55	ESSENTL.OILS,PERFUME,ETC	1	No Quantity							22519			0
S3	2016	2016	2016	2	0	2	Export	144	Sri Lanka	LKA	498	Rep. of Moldova	MDA								55	ESSENTL.OILS,PERFUME,ETC	1	No Quantity							7070			0
S3	2016	2016	2016	2	0	2	Export	144	Sri Lanka	LKA	504	Morocco	MAR								55	ESSENTL.OILS,PERFUME,ETC	1	No Quantity							109			0
S3	2016	2016	2016	2	0	2	Export	144	Sri Lanka	LKA	512	Oman	OMN								55	ESSENTL.OILS,PERFUME,ETC	1	No Quantity							1532			0
S3	2016	2016	2016	2	0	2	Export	144	Sri Lanka	LKA	524	Nepal	NPL								55	ESSENTL.OILS,PERFUME,ETC	1	No Quantity							272			0
S3	2016	2016	2016	2	0	2	Export	144	Sri Lanka	LKA	528	Netherlands	NLD								55	ESSENTL.OILS,PERFUME,ETC	1	No Quantity							583726			0
S3	2016	2016	2016	2	0	2	Export	144	Sri Lanka	LKA	554	New Zealand	NZL								55	ESSENTL.OILS,PERFUME,ETC	1	No Quantity							63204			0
S3	2016	2016	2016	2	0	2	Export	144	Sri Lanka	LKA	579	Norway	NOR								55	ESSENTL.OILS,PERFUME,ETC	1	No Quantity							9156			0
S3	2016	2016	2016	2	0	2	Export	144	Sri Lanka	LKA	581	United States Minor Outlying Islands	UMI								55	ESSENTL.OILS,PERFUME,ETC	1	No Quantity							60835			0
S3	2016	2016	2016	2	0	2	Export	144	Sri Lanka	LKA	586	Pakistan	PAK								55	ESSENTL.OILS,PERFUME,ETC	1	No Quantity							701222			0
S3	2016	2016	2016	2	0	2	Export	144	Sri Lanka	LKA	598	Papua New Guinea	PNG								55	ESSENTL.OILS,PERFUME,ETC	1	No Quantity							4194			0
S3	2016	2016	2016	2	0	2	Export	144	Sri Lanka	LKA	604	Peru	PER								55	ESSENTL.OILS,PERFUME,ETC	1	No Quantity							273463			0
S3	2016	2016	2016	2	0	2	Export	144	Sri Lanka	LKA	608	Philippines	PHL								55	ESSENTL.OILS,PERFUME,ETC	1	No Quantity							56279			0
S3	2016	2016	2016	2	0	2	Export	144	Sri Lanka	LKA	616	Poland	POL								55	ESSENTL.OILS,PERFUME,ETC	1	No Quantity							43729			0
S3	2016	2016	2016	2	0	2	Export	144	Sri Lanka	LKA	620	Portugal	PRT								55	ESSENTL.OILS,PERFUME,ETC	1	No Quantity							1			0
S3	2016	2016	2016	2	0	2	Export	144	Sri Lanka	LKA	634	Qatar	QAT								55	ESSENTL.OILS,PERFUME,ETC	1	No Quantity							388			0
S3	2016	2016	2016	2	0	2	Export	144	Sri Lanka	LKA	643	Russian Federation	RUS								55	ESSENTL.OILS,PERFUME,ETC	1	No Quantity							118609			0
S3	2016	2016	2016	2	0	2	Export	144	Sri Lanka	LKA	682	Saudi Arabia	SAU								55	ESSENTL.OILS,PERFUME,ETC	1	No Quantity							493			0
S3	2016	2016	2016	2	0	2	Export	144	Sri Lanka	LKA	690	Seychelles	SYC								55	ESSENTL.OILS,PERFUME,ETC	1	No Quantity							11991			0
S3	2016	2016	2016	2	0	2	Export	144	Sri Lanka	LKA	699	India	IND								55	ESSENTL.OILS,PERFUME,ETC	1	No Quantity							11308898			0
S3	2016	2016	2016	2	0	2	Export	144	Sri Lanka	LKA	702	Singapore	SGP								55	ESSENTL.OILS,PERFUME,ETC	1	No Quantity							2864534			0
S3	2016	2016	2016	2	0	2	Export	144	Sri Lanka	LKA	703	Slovakia	SVK								55	ESSENTL.OILS,PERFUME,ETC	1	No Quantity							253266			0
S3	2016	2016	2016	2	0	2	Export	144	Sri Lanka	LKA	704	Viet Nam	VNM								55	ESSENTL.OILS,PERFUME,ETC	1	No Quantity							104499			0
S3	2016	2016	2016	2	0	2	Export	144	Sri Lanka	LKA	705	Slovenia	SVN								55	ESSENTL.OILS,PERFUME,ETC	1	No Quantity							6081			0
S3	2016	2016	2016	2	0	2	Export	144	Sri Lanka	LKA	710	South Africa	ZAF								55	ESSENTL.OILS,PERFUME,ETC	1	No Quantity							90744			0
S3	2016	2016	2016	2	0	2	Export	144	Sri Lanka	LKA	724	Spain	ESP								55	ESSENTL.OILS,PERFUME,ETC	1	No Quantity							1190152			0
S3	2016	2016	2016	2	0	2	Export	144	Sri Lanka	LKA	729	Sudan	SDN								55	ESSENTL.OILS,PERFUME,ETC	1	No Quantity							4620			0
S3	2016	2016	2016	2	0	2	Export	144	Sri Lanka	LKA	748	Swaziland	SWZ								55	ESSENTL.OILS,PERFUME,ETC	1	No Quantity							14474			0
S3	2016	2016	2016	2	0	2	Export	144	Sri Lanka	LKA	752	Sweden	SWE								55	ESSENTL.OILS,PERFUME,ETC	1	No Quantity							1166			0
S3	2016	2016	2016	2	0	2	Export	144	Sri Lanka	LKA	757	Switzerland	CHE								55	ESSENTL.OILS,PERFUME,ETC	1	No Quantity							370601			0
S3	2016	2016	2016	2	0	2	Export	144	Sri Lanka	LKA	764	Thailand	THA								55	ESSENTL.OILS,PERFUME,ETC	1	No Quantity							48262			0
S3	2016	2016	2016	2	0	2	Export	144	Sri Lanka	LKA	784	United Arab Emirates	ARE								55	ESSENTL.OILS,PERFUME,ETC	1	No Quantity							457049			0
S3	2016	2016	2016	2	0	2	Export	144	Sri Lanka	LKA	792	Turkey	TUR								55	ESSENTL.OILS,PERFUME,ETC	1	No Quantity							20506			0
S3	2016	2016	2016	2	0	2	Export	144	Sri Lanka	LKA	800	Uganda	UGA								55	ESSENTL.OILS,PERFUME,ETC	1	No Quantity							696			0
S3	2016	2016	2016	2	0	2	Export	144	Sri Lanka	LKA	804	Ukraine	UKR								55	ESSENTL.OILS,PERFUME,ETC	1	No Quantity							397104			0
S3	2016	2016	2016	2	0	2	Export	144	Sri Lanka	LKA	818	Egypt	EGY								55	ESSENTL.OILS,PERFUME,ETC	1	No Quantity							604974			0
S3	2016	2016	2016	2	0	2	Export	144	Sri Lanka	LKA	826	United Kingdom	GBR								55	ESSENTL.OILS,PERFUME,ETC	1	No Quantity							3333958			0
S3	2016	2016	2016	2	0	2	Export	144	Sri Lanka	LKA	842	USA	USA								55	ESSENTL.OILS,PERFUME,ETC	1	No Quantity							13142843			0
S3	2016	2016	2016	2	0	2	Export	144	Sri Lanka	LKA	860	Uzbekistan	UZB								55	ESSENTL.OILS,PERFUME,ETC	1	No Quantity							20994			0
S3	2016	2016	2016	2	0	2	Export	144	Sri Lanka	LKA	0	World	WLD								56	FERTILIZER,EXCEPT GRP272	1	No Quantity							903327			0
S3	2016	2016	2016	2	0	2	Export	144	Sri Lanka	LKA	242	Fiji	FJI								56	FERTILIZER,EXCEPT GRP272	1	No Quantity							172			0
S3	2016	2016	2016	2	0	2	Export	144	Sri Lanka	LKA	410	Rep. of Korea	KOR								56	FERTILIZER,EXCEPT GRP272	1	No Quantity							497629			0
S3	2016	2016	2016	2	0	2	Export	144	Sri Lanka	LKA	462	Maldives	MDV								56	FERTILIZER,EXCEPT GRP272	1	No Quantity							405527			0
S3	2016	2016	2016	2	0	2	Export	140	Central African Rep.	CAF	0	World	WLD								57	PLASTICS IN PRIMARY FORM	1	No Quantity							7467			0
S3	2016	2016	2016	2	0	2	Export	140	Central African Rep.	CAF	120	Cameroon	CMR								57	PLASTICS IN PRIMARY FORM	1	No Quantity							7467			0
S3	2016	2016	2016	2	0	2	Export	144	Sri Lanka	LKA	0	World	WLD								57	PLASTICS IN PRIMARY FORM	1	No Quantity							2797046			0
S3	2016	2016	2016	2	0	2	Export	144	Sri Lanka	LKA	31	Azerbaijan	AZE								57	PLASTICS IN PRIMARY FORM	1	No Quantity							946			0
S3	2016	2016	2016	2	0	2	Export	144	Sri Lanka	LKA	36	Australia	AUS								57	PLASTICS IN PRIMARY FORM	1	No Quantity							26			0
S3	2016	2016	2016	2	0	2	Export	144	Sri Lanka	LKA	48	Bahrain	BHR								57	PLASTICS IN PRIMARY FORM	1	No Quantity							1407			0
S3	2016	2016	2016	2	0	2	Export	144	Sri Lanka	LKA	50	Bangladesh	BGD								57	PLASTICS IN PRIMARY FORM	1	No Quantity							510567			0
S3	2016	2016	2016	2	0	2	Export	144	Sri Lanka	LKA	56	Belgium	BEL								57	PLASTICS IN PRIMARY FORM	1	No Quantity							1445			0
S3	2016	2016	2016	2	0	2	Export	144	Sri Lanka	LKA	104	Myanmar	MMR								57	PLASTICS IN PRIMARY FORM	1	No Quantity							1714			0
S3	2016	2016	2016	2	0	2	Export	144	Sri Lanka	LKA	156	China	CHN								57	PLASTICS IN PRIMARY FORM	1	No Quantity							477595			0
S3	2016	2016	2016	2	0	2	Export	144	Sri Lanka	LKA	262	Djibouti	DJI								57	PLASTICS IN PRIMARY FORM	1	No Quantity							71			0
S3	2016	2016	2016	2	0	2	Export	144	Sri Lanka	LKA	276	Germany	DEU								57	PLASTICS IN PRIMARY FORM	1	No Quantity							1865			0
S3	2016	2016	2016	2	0	2	Export	144	Sri Lanka	LKA	381	Italy	ITA								57	PLASTICS IN PRIMARY FORM	1	No Quantity							6237			0
S3	2016	2016	2016	2	0	2	Export	144	Sri Lanka	LKA	392	Japan	JPN								57	PLASTICS IN PRIMARY FORM	1	No Quantity							2091			0
S3	2016	2016	2016	2	0	2	Export	144	Sri Lanka	LKA	400	Jordan	JOR								57	PLASTICS IN PRIMARY FORM	1	No Quantity							30384			0
S3	2016	2016	2016	2	0	2	Export	144	Sri Lanka	LKA	410	Rep. of Korea	KOR								57	PLASTICS IN PRIMARY FORM	1	No Quantity							530			0
S3	2016	2016	2016	2	0	2	Export	144	Sri Lanka	LKA	414	Kuwait	KWT								57	PLASTICS IN PRIMARY FORM	1	No Quantity							27			0
S3	2016	2016	2016	2	0	2	Export	144	Sri Lanka	LKA	450	Madagascar	MDG								57	PLASTICS IN PRIMARY FORM	1	No Quantity							1280			0
S3	2016	2016	2016	2	0	2	Export	144	Sri Lanka	LKA	458	Malaysia	MYS								57	PLASTICS IN PRIMARY FORM	1	No Quantity							3376			0
S3	2016	2016	2016	2	0	2	Export	144	Sri Lanka	LKA	462	Maldives	MDV								57	PLASTICS IN PRIMARY FORM	1	No Quantity							123745			0
S3	2016	2016	2016	2	0	2	Export	144	Sri Lanka	LKA	490	Other Asia, nes									57	PLASTICS IN PRIMARY FORM	1	No Quantity							1307			0
S3	2016	2016	2016	2	0	2	Export	144	Sri Lanka	LKA	554	New Zealand	NZL								57	PLASTICS IN PRIMARY FORM	1	No Quantity							2892			0
S3	2016	2016	2016	2	0	2	Export	144	Sri Lanka	LKA	566	Nigeria	NGA								57	PLASTICS IN PRIMARY FORM	1	No Quantity							2			0
S3	2016	2016	2016	2	0	2	Export	144	Sri Lanka	LKA	586	Pakistan	PAK								57	PLASTICS IN PRIMARY FORM	1	No Quantity							50296			0
S3	2016	2016	2016	2	0	2	Export	144	Sri Lanka	LKA	608	Philippines	PHL								57	PLASTICS IN PRIMARY FORM	1	No Quantity							200965			0
S3	2016	2016	2016	2	0	2	Export	144	Sri Lanka	LKA	620	Portugal	PRT								57	PLASTICS IN PRIMARY FORM	1	No Quantity							7			0
S3	2016	2016	2016	2	0	2	Export	144	Sri Lanka	LKA	634	Qatar	QAT								57	PLASTICS IN PRIMARY FORM	1	No Quantity							30			0
S3	2016	2016	2016	2	0	2	Export	144	Sri Lanka	LKA	690	Seychelles	SYC								57	PLASTICS IN PRIMARY FORM	1	No Quantity							968			0
S3	2016	2016	2016	2	0	2	Export	144	Sri Lanka	LKA	699	India	IND								57	PLASTICS IN PRIMARY FORM	1	No Quantity							240276			0
S3	2016	2016	2016	2	0	2	Export	144	Sri Lanka	LKA	702	Singapore	SGP								57	PLASTICS IN PRIMARY FORM	1	No Quantity							27602			0
S3	2016	2016	2016	2	0	2	Export	144	Sri Lanka	LKA	703	Slovakia	SVK								57	PLASTICS IN PRIMARY FORM	1	No Quantity							57			0
S3	2016	2016	2016	2	0	2	Export	144	Sri Lanka	LKA	704	Viet Nam	VNM								57	PLASTICS IN PRIMARY FORM	1	No Quantity							560389			0
S3	2016	2016	2016	2	0	2	Export	144	Sri Lanka	LKA	724	Spain	ESP								57	PLASTICS IN PRIMARY FORM	1	No Quantity							94396			0
S3	2016	2016	2016	2	0	2	Export	144	Sri Lanka	LKA	764	Thailand	THA								57	PLASTICS IN PRIMARY FORM	1	No Quantity							9328			0
S3	2016	2016	2016	2	0	2	Export	144	Sri Lanka	LKA	784	United Arab Emirates	ARE								57	PLASTICS IN PRIMARY FORM	1	No Quantity							269537			0
S3	2016	2016	2016	2	0	2	Export	144	Sri Lanka	LKA	804	Ukraine	UKR								57	PLASTICS IN PRIMARY FORM	1	No Quantity							2			0
S3	2016	2016	2016	2	0	2	Export	144	Sri Lanka	LKA	826	United Kingdom	GBR								57	PLASTICS IN PRIMARY FORM	1	No Quantity							163937			0
S3	2016	2016	2016	2	0	2	Export	144	Sri Lanka	LKA	842	USA	USA								57	PLASTICS IN PRIMARY FORM	1	No Quantity							8710			0
S3	2016	2016	2016	2	0	2	Export	144	Sri Lanka	LKA	860	Uzbekistan	UZB								57	PLASTICS IN PRIMARY FORM	1	No Quantity							3039			0
S3	2016	2016	2016	2	0	2	Export	140	Central African Rep.	CAF	0	World	WLD								58	PLASTIC,NON-PRIMARY FORM	1	No Quantity							4412			0
S3	2016	2016	2016	2	0	2	Export	140	Central African Rep.	CAF	120	Cameroon	CMR								58	PLASTIC,NON-PRIMARY FORM	1	No Quantity							4412			0
S3	2016	2016	2016	2	0	2	Export	144	Sri Lanka	LKA	0	World	WLD								58	PLASTIC,NON-PRIMARY FORM	1	No Quantity							4654047			0
S3	2016	2016	2016	2	0	2	Export	144	Sri Lanka	LKA	28	Antigua and Barbuda	ATG								58	PLASTIC,NON-PRIMARY FORM	1	No Quantity							4			0
S3	2016	2016	2016	2	0	2	Export	144	Sri Lanka	LKA	36	Australia	AUS								58	PLASTIC,NON-PRIMARY FORM	1	No Quantity							1260			0
S3	2016	2016	2016	2	0	2	Export	144	Sri Lanka	LKA	40	Austria	AUT								58	PLASTIC,NON-PRIMARY FORM	1	No Quantity							413			0
S3	2016	2016	2016	2	0	2	Export	144	Sri Lanka	LKA	50	Bangladesh	BGD								58	PLASTIC,NON-PRIMARY FORM	1	No Quantity							1140199			0
S3	2016	2016	2016	2	0	2	Export	144	Sri Lanka	LKA	56	Belgium	BEL								58	PLASTIC,NON-PRIMARY FORM	1	No Quantity							1848			0
S3	2016	2016	2016	2	0	2	Export	144	Sri Lanka	LKA	68	Bolivia (Plurinational State of)	BOL								58	PLASTIC,NON-PRIMARY FORM	1	No Quantity							6			0
S3	2016	2016	2016	2	0	2	Export	144	Sri Lanka	LKA	90	Solomon Isds	SLB								58	PLASTIC,NON-PRIMARY FORM	1	No Quantity							23			0
S3	2016	2016	2016	2	0	2	Export	144	Sri Lanka	LKA	104	Myanmar	MMR								58	PLASTIC,NON-PRIMARY FORM	1	No Quantity							710			0
S3	2016	2016	2016	2	0	2	Export	144	Sri Lanka	LKA	108	Burundi	BDI								58	PLASTIC,NON-PRIMARY FORM	1	No Quantity							29			0
S3	2016	2016	2016	2	0	2	Export	144	Sri Lanka	LKA	116	Cambodia	KHM								58	PLASTIC,NON-PRIMARY FORM	1	No Quantity							36068			0
S3	2016	2016	2016	2	0	2	Export	144	Sri Lanka	LKA	124	Canada	CAN								58	PLASTIC,NON-PRIMARY FORM	1	No Quantity							1298			0
S3	2016	2016	2016	2	0	2	Export	144	Sri Lanka	LKA	140	Central African Rep.	CAF								58	PLASTIC,NON-PRIMARY FORM	1	No Quantity							2185			0
S3	2016	2016	2016	2	0	2	Export	144	Sri Lanka	LKA	152	Chile	CHL								58	PLASTIC,NON-PRIMARY FORM	1	No Quantity							120			0
S3	2016	2016	2016	2	0	2	Export	144	Sri Lanka	LKA	156	China	CHN								58	PLASTIC,NON-PRIMARY FORM	1	No Quantity							32884			0
S3	2016	2016	2016	2	0	2	Export	144	Sri Lanka	LKA	170	Colombia	COL								58	PLASTIC,NON-PRIMARY FORM	1	No Quantity							1436			0
S3	2016	2016	2016	2	0	2	Export	144	Sri Lanka	LKA	203	Czechia	CZE								58	PLASTIC,NON-PRIMARY FORM	1	No Quantity							9			0
S3	2016	2016	2016	2	0	2	Export	144	Sri Lanka	LKA	214	Dominican Rep.	DOM								58	PLASTIC,NON-PRIMARY FORM	1	No Quantity							826			0
S3	2016	2016	2016	2	0	2	Export	144	Sri Lanka	LKA	231	Ethiopia	ETH								58	PLASTIC,NON-PRIMARY FORM	1	No Quantity							27762			0
S3	2016	2016	2016	2	0	2	Export	144	Sri Lanka	LKA	242	Fiji	FJI								58	PLASTIC,NON-PRIMARY FORM	1	No Quantity							2795			0
S3	2016	2016	2016	2	0	2	Export	144	Sri Lanka	LKA	251	France	FRA								58	PLASTIC,NON-PRIMARY FORM	1	No Quantity							1			0
S3	2016	2016	2016	2	0	2	Export	144	Sri Lanka	LKA	258	French Polynesia	PYF								58	PLASTIC,NON-PRIMARY FORM	1	No Quantity							23			0
S3	2016	2016	2016	2	0	2	Export	144	Sri Lanka	LKA	262	Djibouti	DJI								58	PLASTIC,NON-PRIMARY FORM	1	No Quantity							2672			0
S3	2016	2016	2016	2	0	2	Export	144	Sri Lanka	LKA	268	Georgia	GEO								58	PLASTIC,NON-PRIMARY FORM	1	No Quantity							415			0
S3	2016	2016	2016	2	0	2	Export	144	Sri Lanka	LKA	276	Germany	DEU								58	PLASTIC,NON-PRIMARY FORM	1	No Quantity							14080			0
S3	2016	2016	2016	2	0	2	Export	144	Sri Lanka	LKA	300	Greece	GRC								58	PLASTIC,NON-PRIMARY FORM	1	No Quantity							23			0
S3	2016	2016	2016	2	0	2	Export	144	Sri Lanka	LKA	344	China, Hong Kong SAR	HKG								58	PLASTIC,NON-PRIMARY FORM	1	No Quantity							57797			0
S3	2016	2016	2016	2	0	2	Export	144	Sri Lanka	LKA	348	Hungary	HUN								58	PLASTIC,NON-PRIMARY FORM	1	No Quantity							2			0
S3	2016	2016	2016	2	0	2	Export	144	Sri Lanka	LKA	360	Indonesia	IDN								58	PLASTIC,NON-PRIMARY FORM	1	No Quantity							309			0
S3	2016	2016	2016	2	0	2	Export	144	Sri Lanka	LKA	364	Iran	IRN								58	PLASTIC,NON-PRIMARY FORM	1	No Quantity							15686			0
S3	2016	2016	2016	2	0	2	Export	144	Sri Lanka	LKA	368	Iraq	IRQ								58	PLASTIC,NON-PRIMARY FORM	1	No Quantity							2234			0
S3	2016	2016	2016	2	0	2	Export	144	Sri Lanka	LKA	372	Ireland	IRL								58	PLASTIC,NON-PRIMARY FORM	1	No Quantity							67			0
S3	2016	2016	2016	2	0	2	Export	144	Sri Lanka	LKA	381	Italy	ITA								58	PLASTIC,NON-PRIMARY FORM	1	No Quantity							78756			0
S3	2016	2016	2016	2	0	2	Export	144	Sri Lanka	LKA	392	Japan	JPN								58	PLASTIC,NON-PRIMARY FORM	1	No Quantity							20046			0
S3	2016	2016	2016	2	0	2	Export	144	Sri Lanka	LKA	398	Kazakhstan	KAZ								58	PLASTIC,NON-PRIMARY FORM	1	No Quantity							5			0
S3	2016	2016	2016	2	0	2	Export	144	Sri Lanka	LKA	400	Jordan	JOR								58	PLASTIC,NON-PRIMARY FORM	1	No Quantity							2059			0
S3	2016	2016	2016	2	0	2	Export	144	Sri Lanka	LKA	404	Kenya	KEN								58	PLASTIC,NON-PRIMARY FORM	1	No Quantity							454354			0
S3	2016	2016	2016	2	0	2	Export	144	Sri Lanka	LKA	410	Rep. of Korea	KOR								58	PLASTIC,NON-PRIMARY FORM	1	No Quantity							27			0
S3	2016	2016	2016	2	0	2	Export	144	Sri Lanka	LKA	414	Kuwait	KWT								58	PLASTIC,NON-PRIMARY FORM	1	No Quantity							6798			0
S3	2016	2016	2016	2	0	2	Export	144	Sri Lanka	LKA	417	Kyrgyzstan	KGZ								58	PLASTIC,NON-PRIMARY FORM	1	No Quantity							331			0
S3	2016	2016	2016	2	0	2	Export	144	Sri Lanka	LKA	450	Madagascar	MDG								58	PLASTIC,NON-PRIMARY FORM	1	No Quantity							24			0
S3	2016	2016	2016	2	0	2	Export	144	Sri Lanka	LKA	454	Malawi	MWI								58	PLASTIC,NON-PRIMARY FORM	1	No Quantity							66			0
S3	2016	2016	2016	2	0	2	Export	144	Sri Lanka	LKA	458	Malaysia	MYS								58	PLASTIC,NON-PRIMARY FORM	1	No Quantity							2781			0
S3	2016	2016	2016	2	0	2	Export	144	Sri Lanka	LKA	462	Maldives	MDV								58	PLASTIC,NON-PRIMARY FORM	1	No Quantity							1445521			0
S3	2016	2016	2016	2	0	2	Export	144	Sri Lanka	LKA	490	Other Asia, nes									58	PLASTIC,NON-PRIMARY FORM	1	No Quantity							6243			0
S3	2016	2016	2016	2	0	2	Export	144	Sri Lanka	LKA	496	Mongolia	MNG								58	PLASTIC,NON-PRIMARY FORM	1	No Quantity							106			0
S3	2016	2016	2016	2	0	2	Export	144	Sri Lanka	LKA	498	Rep. of Moldova	MDA								58	PLASTIC,NON-PRIMARY FORM	1	No Quantity							138			0
S3	2016	2016	2016	2	0	2	Export	144	Sri Lanka	LKA	512	Oman	OMN								58	PLASTIC,NON-PRIMARY FORM	1	No Quantity							256			0
S3	2016	2016	2016	2	0	2	Export	144	Sri Lanka	LKA	524	Nepal	NPL								58	PLASTIC,NON-PRIMARY FORM	1	No Quantity							24			0
S3	2016	2016	2016	2	0	2	Export	144	Sri Lanka	LKA	528	Netherlands	NLD								58	PLASTIC,NON-PRIMARY FORM	1	No Quantity							1201			0
S3	2016	2016	2016	2	0	2	Export	144	Sri Lanka	LKA	566	Nigeria	NGA								58	PLASTIC,NON-PRIMARY FORM	1	No Quantity							10			0
S3	2016	2016	2016	2	0	2	Export	144	Sri Lanka	LKA	579	Norway	NOR								58	PLASTIC,NON-PRIMARY FORM	1	No Quantity							51			0
S3	2016	2016	2016	2	0	2	Export	144	Sri Lanka	LKA	586	Pakistan	PAK								58	PLASTIC,NON-PRIMARY FORM	1	No Quantity							66677			0
S3	2016	2016	2016	2	0	2	Export	144	Sri Lanka	LKA	598	Papua New Guinea	PNG								58	PLASTIC,NON-PRIMARY FORM	1	No Quantity							198			0
S3	2016	2016	2016	2	0	2	Export	144	Sri Lanka	LKA	608	Philippines	PHL								58	PLASTIC,NON-PRIMARY FORM	1	No Quantity							267			0
S3	2016	2016	2016	2	0	2	Export	144	Sri Lanka	LKA	616	Poland	POL								58	PLASTIC,NON-PRIMARY FORM	1	No Quantity							580			0
S3	2016	2016	2016	2	0	2	Export	144	Sri Lanka	LKA	624	Guinea-Bissau	GNB								58	PLASTIC,NON-PRIMARY FORM	1	No Quantity							23162			0
S3	2016	2016	2016	2	0	2	Export	144	Sri Lanka	LKA	634	Qatar	QAT								58	PLASTIC,NON-PRIMARY FORM	1	No Quantity							13499			0
S3	2016	2016	2016	2	0	2	Export	144	Sri Lanka	LKA	682	Saudi Arabia	SAU								58	PLASTIC,NON-PRIMARY FORM	1	No Quantity							5239			0
S3	2016	2016	2016	2	0	2	Export	144	Sri Lanka	LKA	690	Seychelles	SYC								58	PLASTIC,NON-PRIMARY FORM	1	No Quantity							6198			0
S3	2016	2016	2016	2	0	2	Export	144	Sri Lanka	LKA	699	India	IND								58	PLASTIC,NON-PRIMARY FORM	1	No Quantity							653467			0
S3	2016	2016	2016	2	0	2	Export	144	Sri Lanka	LKA	702	Singapore	SGP								58	PLASTIC,NON-PRIMARY FORM	1	No Quantity							592			0
S3	2016	2016	2016	2	0	2	Export	144	Sri Lanka	LKA	703	Slovakia	SVK								58	PLASTIC,NON-PRIMARY FORM	1	No Quantity							396			0
S3	2016	2016	2016	2	0	2	Export	144	Sri Lanka	LKA	704	Viet Nam	VNM								58	PLASTIC,NON-PRIMARY FORM	1	No Quantity							32381			0
S3	2016	2016	2016	2	0	2	Export	144	Sri Lanka	LKA	706	Somalia	SOM								58	PLASTIC,NON-PRIMARY FORM	1	No Quantity							1543			0
S3	2016	2016	2016	2	0	2	Export	144	Sri Lanka	LKA	724	Spain	ESP								58	PLASTIC,NON-PRIMARY FORM	1	No Quantity							56			0
S3	2016	2016	2016	2	0	2	Export	144	Sri Lanka	LKA	729	Sudan	SDN								58	PLASTIC,NON-PRIMARY FORM	1	No Quantity							657			0
S3	2016	2016	2016	2	0	2	Export	144	Sri Lanka	LKA	752	Sweden	SWE								58	PLASTIC,NON-PRIMARY FORM	1	No Quantity							13			0
S3	2016	2016	2016	2	0	2	Export	144	Sri Lanka	LKA	757	Switzerland	CHE								58	PLASTIC,NON-PRIMARY FORM	1	No Quantity							866			0
S3	2016	2016	2016	2	0	2	Export	144	Sri Lanka	LKA	764	Thailand	THA								58	PLASTIC,NON-PRIMARY FORM	1	No Quantity							6599			0
S3	2016	2016	2016	2	0	2	Export	144	Sri Lanka	LKA	784	United Arab Emirates	ARE								58	PLASTIC,NON-PRIMARY FORM	1	No Quantity							118500			0
S3	2016	2016	2016	2	0	2	Export	144	Sri Lanka	LKA	792	Turkey	TUR								58	PLASTIC,NON-PRIMARY FORM	1	No Quantity							21131			0
S3	2016	2016	2016	2	0	2	Export	144	Sri Lanka	LKA	795	Turkmenistan	TKM								58	PLASTIC,NON-PRIMARY FORM	1	No Quantity							226			0
S3	2016	2016	2016	2	0	2	Export	144	Sri Lanka	LKA	800	Uganda	UGA								58	PLASTIC,NON-PRIMARY FORM	1	No Quantity							1409			0
S3	2016	2016	2016	2	0	2	Export	144	Sri Lanka	LKA	804	Ukraine	UKR								58	PLASTIC,NON-PRIMARY FORM	1	No Quantity							980			0
S3	2016	2016	2016	2	0	2	Export	144	Sri Lanka	LKA	818	Egypt	EGY								58	PLASTIC,NON-PRIMARY FORM	1	No Quantity							32523			0
S3	2016	2016	2016	2	0	2	Export	144	Sri Lanka	LKA	826	United Kingdom	GBR								58	PLASTIC,NON-PRIMARY FORM	1	No Quantity							20256			0
S3	2016	2016	2016	2	0	2	Export	144	Sri Lanka	LKA	834	United Rep. of Tanzania	TZA								58	PLASTIC,NON-PRIMARY FORM	1	No Quantity							2			0
S3	2016	2016	2016	2	0	2	Export	144	Sri Lanka	LKA	842	USA	USA								58	PLASTIC,NON-PRIMARY FORM	1	No Quantity							283519			0
S3	2016	2016	2016	2	0	2	Export	144	Sri Lanka	LKA	860	Uzbekistan	UZB								58	PLASTIC,NON-PRIMARY FORM	1	No Quantity							150			0
S3	2016	2016	2016	2	0	2	Export	144	Sri Lanka	LKA	894	Zambia	ZMB								58	PLASTIC,NON-PRIMARY FORM	1	No Quantity							21			0
S3	2016	2016	2016	2	0	2	Export	144	Sri Lanka	LKA	899	Areas, nes									58	PLASTIC,NON-PRIMARY FORM	1	No Quantity							961			0
S3	2016	2016	2016	2	0	2	Export	144	Sri Lanka	LKA	0	World	WLD								59	CHEMICAL MATERIALS NES	1	No Quantity							81531427			0
S3	2016	2016	2016	2	0	2	Export	144	Sri Lanka	LKA	8	Albania	ALB								59	CHEMICAL MATERIALS NES	1	No Quantity							11			0
S3	2016	2016	2016	2	0	2	Export	144	Sri Lanka	LKA	32	Argentina	ARG								59	CHEMICAL MATERIALS NES	1	No Quantity							6617			0
S3	2016	2016	2016	2	0	2	Export	144	Sri Lanka	LKA	36	Australia	AUS								59	CHEMICAL MATERIALS NES	1	No Quantity							526465			0
S3	2016	2016	2016	2	0	2	Export	144	Sri Lanka	LKA	48	Bahrain	BHR								59	CHEMICAL MATERIALS NES	1	No Quantity							1407			0
S3	2016	2016	2016	2	0	2	Export	144	Sri Lanka	LKA	50	Bangladesh	BGD								59	CHEMICAL MATERIALS NES	1	No Quantity							1119841			0
S3	2016	2016	2016	2	0	2	Export	144	Sri Lanka	LKA	56	Belgium	BEL								59	CHEMICAL MATERIALS NES	1	No Quantity							315557			0
S3	2016	2016	2016	2	0	2	Export	144	Sri Lanka	LKA	76	Brazil	BRA								59	CHEMICAL MATERIALS NES	1	No Quantity							341850			0
S3	2016	2016	2016	2	0	2	Export	144	Sri Lanka	LKA	90	Solomon Isds	SLB								59	CHEMICAL MATERIALS NES	1	No Quantity							62			0
S3	2016	2016	2016	2	0	2	Export	144	Sri Lanka	LKA	100	Bulgaria	BGR								59	CHEMICAL MATERIALS NES	1	No Quantity							184339			0
S3	2016	2016	2016	2	0	2	Export	144	Sri Lanka	LKA	104	Myanmar	MMR								59	CHEMICAL MATERIALS NES	1	No Quantity							29885			0
S3	2016	2016	2016	2	0	2	Export	144	Sri Lanka	LKA	108	Burundi	BDI								59	CHEMICAL MATERIALS NES	1	No Quantity							77			0
S3	2016	2016	2016	2	0	2	Export	144	Sri Lanka	LKA	124	Canada	CAN								59	CHEMICAL MATERIALS NES	1	No Quantity							419641			0
S3	2016	2016	2016	2	0	2	Export	144	Sri Lanka	LKA	140	Central African Rep.	CAF								59	CHEMICAL MATERIALS NES	1	No Quantity							2563			0
S3	2016	2016	2016	2	0	2	Export	144	Sri Lanka	LKA	156	China	CHN								59	CHEMICAL MATERIALS NES	1	No Quantity							6728956			0
S3	2016	2016	2016	2	0	2	Export	144	Sri Lanka	LKA	196	Cyprus	CYP								59	CHEMICAL MATERIALS NES	1	No Quantity							19315			0
S3	2016	2016	2016	2	0	2	Export	144	Sri Lanka	LKA	203	Czechia	CZE								59	CHEMICAL MATERIALS NES	1	No Quantity							8246			0
S3	2016	2016	2016	2	0	2	Export	144	Sri Lanka	LKA	208	Denmark	DNK								59	CHEMICAL MATERIALS NES	1	No Quantity							317			0
S3	2016	2016	2016	2	0	2	Export	144	Sri Lanka	LKA	214	Dominican Rep.	DOM								59	CHEMICAL MATERIALS NES	1	No Quantity							131280			0
S3	2016	2016	2016	2	0	2	Export	144	Sri Lanka	LKA	231	Ethiopia	ETH								59	CHEMICAL MATERIALS NES	1	No Quantity							85092			0
S3	2016	2016	2016	2	0	2	Export	144	Sri Lanka	LKA	233	Estonia	EST								59	CHEMICAL MATERIALS NES	1	No Quantity							1471948			0
S3	2016	2016	2016	2	0	2	Export	144	Sri Lanka	LKA	242	Fiji	FJI								59	CHEMICAL MATERIALS NES	1	No Quantity							321774			0
S3	2016	2016	2016	2	0	2	Export	144	Sri Lanka	LKA	246	Finland	FIN								59	CHEMICAL MATERIALS NES	1	No Quantity							525449			0
S3	2016	2016	2016	2	0	2	Export	144	Sri Lanka	LKA	251	France	FRA								59	CHEMICAL MATERIALS NES	1	No Quantity							1572909			0
S3	2016	2016	2016	2	0	2	Export	144	Sri Lanka	LKA	276	Germany	DEU								59	CHEMICAL MATERIALS NES	1	No Quantity							5620448			0
S3	2016	2016	2016	2	0	2	Export	144	Sri Lanka	LKA	300	Greece	GRC								59	CHEMICAL MATERIALS NES	1	No Quantity							130904			0
S3	2016	2016	2016	2	0	2	Export	144	Sri Lanka	LKA	344	China, Hong Kong SAR	HKG								59	CHEMICAL MATERIALS NES	1	No Quantity							2625040			0
S3	2016	2016	2016	2	0	2	Export	144	Sri Lanka	LKA	360	Indonesia	IDN								59	CHEMICAL MATERIALS NES	1	No Quantity							925957			0
S3	2016	2016	2016	2	0	2	Export	144	Sri Lanka	LKA	364	Iran	IRN								59	CHEMICAL MATERIALS NES	1	No Quantity							117590			0
S3	2016	2016	2016	2	0	2	Export	144	Sri Lanka	LKA	368	Iraq	IRQ								59	CHEMICAL MATERIALS NES	1	No Quantity							6722			0
S3	2016	2016	2016	2	0	2	Export	144	Sri Lanka	LKA	376	Israel	ISR								59	CHEMICAL MATERIALS NES	1	No Quantity							78312			0
S3	2016	2016	2016	2	0	2	Export	144	Sri Lanka	LKA	381	Italy	ITA								59	CHEMICAL MATERIALS NES	1	No Quantity							2188585			0
S3	2016	2016	2016	2	0	2	Export	144	Sri Lanka	LKA	392	Japan	JPN								59	CHEMICAL MATERIALS NES	1	No Quantity							3797777			0
S3	2016	2016	2016	2	0	2	Export	144	Sri Lanka	LKA	400	Jordan	JOR								59	CHEMICAL MATERIALS NES	1	No Quantity							6028			0
S3	2016	2016	2016	2	0	2	Export	144	Sri Lanka	LKA	404	Kenya	KEN								59	CHEMICAL MATERIALS NES	1	No Quantity							58643			0
S3	2016	2016	2016	2	0	2	Export	144	Sri Lanka	LKA	410	Rep. of Korea	KOR								59	CHEMICAL MATERIALS NES	1	No Quantity							3165006			0
S3	2016	2016	2016	2	0	2	Export	144	Sri Lanka	LKA	422	Lebanon	LBN								59	CHEMICAL MATERIALS NES	1	No Quantity							14613			0
S3	2016	2016	2016	2	0	2	Export	144	Sri Lanka	LKA	440	Lithuania	LTU								59	CHEMICAL MATERIALS NES	1	No Quantity							295367			0
S3	2016	2016	2016	2	0	2	Export	144	Sri Lanka	LKA	450	Madagascar	MDG								59	CHEMICAL MATERIALS NES	1	No Quantity							50			0
S3	2016	2016	2016	2	0	2	Export	144	Sri Lanka	LKA	454	Malawi	MWI								59	CHEMICAL MATERIALS NES	1	No Quantity							38			0
S3	2016	2016	2016	2	0	2	Export	144	Sri Lanka	LKA	458	Malaysia	MYS								59	CHEMICAL MATERIALS NES	1	No Quantity							339453			0
S3	2016	2016	2016	2	0	2	Export	144	Sri Lanka	LKA	462	Maldives	MDV								59	CHEMICAL MATERIALS NES	1	No Quantity							644798			0
S3	2016	2016	2016	2	0	2	Export	144	Sri Lanka	LKA	484	Mexico	MEX								59	CHEMICAL MATERIALS NES	1	No Quantity							78113			0
S3	2016	2016	2016	2	0	2	Export	144	Sri Lanka	LKA	490	Other Asia, nes									59	CHEMICAL MATERIALS NES	1	No Quantity							1569749			0
S3	2016	2016	2016	2	0	2	Export	144	Sri Lanka	LKA	498	Rep. of Moldova	MDA								59	CHEMICAL MATERIALS NES	1	No Quantity							133			0
S3	2016	2016	2016	2	0	2	Export	144	Sri Lanka	LKA	504	Morocco	MAR								59	CHEMICAL MATERIALS NES	1	No Quantity							78185			0
S3	2016	2016	2016	2	0	2	Export	144	Sri Lanka	LKA	512	Oman	OMN								59	CHEMICAL MATERIALS NES	1	No Quantity							8741			0
S3	2016	2016	2016	2	0	2	Export	144	Sri Lanka	LKA	524	Nepal	NPL								59	CHEMICAL MATERIALS NES	1	No Quantity							509			0
S3	2016	2016	2016	2	0	2	Export	144	Sri Lanka	LKA	528	Netherlands	NLD								59	CHEMICAL MATERIALS NES	1	No Quantity							1840378			0
S3	2016	2016	2016	2	0	2	Export	144	Sri Lanka	LKA	554	New Zealand	NZL								59	CHEMICAL MATERIALS NES	1	No Quantity							85286			0
S3	2016	2016	2016	2	0	2	Export	144	Sri Lanka	LKA	579	Norway	NOR								59	CHEMICAL MATERIALS NES	1	No Quantity							84			0
S3	2016	2016	2016	2	0	2	Export	144	Sri Lanka	LKA	586	Pakistan	PAK								59	CHEMICAL MATERIALS NES	1	No Quantity							220783			0
S3	2016	2016	2016	2	0	2	Export	144	Sri Lanka	LKA	598	Papua New Guinea	PNG								59	CHEMICAL MATERIALS NES	1	No Quantity							27595			0
S3	2016	2016	2016	2	0	2	Export	144	Sri Lanka	LKA	604	Peru	PER								59	CHEMICAL MATERIALS NES	1	No Quantity							30381			0
S3	2016	2016	2016	2	0	2	Export	144	Sri Lanka	LKA	608	Philippines	PHL								59	CHEMICAL MATERIALS NES	1	No Quantity							8738			0
S3	2016	2016	2016	2	0	2	Export	144	Sri Lanka	LKA	616	Poland	POL								59	CHEMICAL MATERIALS NES	1	No Quantity							2154			0
S3	2016	2016	2016	2	0	2	Export	144	Sri Lanka	LKA	620	Portugal	PRT								59	CHEMICAL MATERIALS NES	1	No Quantity							29			0
S3	2016	2016	2016	2	0	2	Export	144	Sri Lanka	LKA	634	Qatar	QAT								59	CHEMICAL MATERIALS NES	1	No Quantity							155774			0
S3	2016	2016	2016	2	0	2	Export	144	Sri Lanka	LKA	643	Russian Federation	RUS								59	CHEMICAL MATERIALS NES	1	No Quantity							1719519			0
S3	2016	2016	2016	2	0	2	Export	144	Sri Lanka	LKA	682	Saudi Arabia	SAU								59	CHEMICAL MATERIALS NES	1	No Quantity							114948			0
S3	2016	2016	2016	2	0	2	Export	144	Sri Lanka	LKA	688	Serbia	SRB								59	CHEMICAL MATERIALS NES	1	No Quantity							20322			0
S3	2016	2016	2016	2	0	2	Export	144	Sri Lanka	LKA	690	Seychelles	SYC								59	CHEMICAL MATERIALS NES	1	No Quantity							10176			0
S3	2016	2016	2016	2	0	2	Export	144	Sri Lanka	LKA	699	India	IND								59	CHEMICAL MATERIALS NES	1	No Quantity							3750612			0
S3	2016	2016	2016	2	0	2	Export	144	Sri Lanka	LKA	702	Singapore	SGP								59	CHEMICAL MATERIALS NES	1	No Quantity							1958052			0
S3	2016	2016	2016	2	0	2	Export	144	Sri Lanka	LKA	704	Viet Nam	VNM								59	CHEMICAL MATERIALS NES	1	No Quantity							273608			0
S3	2016	2016	2016	2	0	2	Export	144	Sri Lanka	LKA	706	Somalia	SOM								59	CHEMICAL MATERIALS NES	1	No Quantity							14			0
S3	2016	2016	2016	2	0	2	Export	144	Sri Lanka	LKA	710	South Africa	ZAF								59	CHEMICAL MATERIALS NES	1	No Quantity							1658682			0
S3	2016	2016	2016	2	0	2	Export	144	Sri Lanka	LKA	724	Spain	ESP								59	CHEMICAL MATERIALS NES	1	No Quantity							62632			0
S3	2016	2016	2016	2	0	2	Export	144	Sri Lanka	LKA	729	Sudan	SDN								59	CHEMICAL MATERIALS NES	1	No Quantity							2398			0
S3	2016	2016	2016	2	0	2	Export	144	Sri Lanka	LKA	740	Suriname	SUR								59	CHEMICAL MATERIALS NES	1	No Quantity							39211			0
S3	2016	2016	2016	2	0	2	Export	144	Sri Lanka	LKA	752	Sweden	SWE								59	CHEMICAL MATERIALS NES	1	No Quantity							984272			0
S3	2016	2016	2016	2	0	2	Export	144	Sri Lanka	LKA	757	Switzerland	CHE								59	CHEMICAL MATERIALS NES	1	No Quantity							70804			0
S3	2016	2016	2016	2	0	2	Export	144	Sri Lanka	LKA	764	Thailand	THA								59	CHEMICAL MATERIALS NES	1	No Quantity							758668			0
S3	2016	2016	2016	2	0	2	Export	144	Sri Lanka	LKA	784	United Arab Emirates	ARE								59	CHEMICAL MATERIALS NES	1	No Quantity							116361			0
S3	2016	2016	2016	2	0	2	Export	144	Sri Lanka	LKA	792	Turkey	TUR								59	CHEMICAL MATERIALS NES	1	No Quantity							3857116			0
S3	2016	2016	2016	2	0	2	Export	144	Sri Lanka	LKA	804	Ukraine	UKR								59	CHEMICAL MATERIALS NES	1	No Quantity							584530			0
S3	2016	2016	2016	2	0	2	Export	144	Sri Lanka	LKA	818	Egypt	EGY								59	CHEMICAL MATERIALS NES	1	No Quantity							174990			0
S3	2016	2016	2016	2	0	2	Export	144	Sri Lanka	LKA	826	United Kingdom	GBR								59	CHEMICAL MATERIALS NES	1	No Quantity							1911605			0
S3	2016	2016	2016	2	0	2	Export	144	Sri Lanka	LKA	834	United Rep. of Tanzania	TZA								59	CHEMICAL MATERIALS NES	1	No Quantity							254011			0
S3	2016	2016	2016	2	0	2	Export	144	Sri Lanka	LKA	842	USA	USA								59	CHEMICAL MATERIALS NES	1	No Quantity							25157533			0
S3	2016	2016	2016	2	0	2	Export	144	Sri Lanka	LKA	862	Venezuela	VEN								59	CHEMICAL MATERIALS NES	1	No Quantity							115760			0
S3	2016	2016	2016	2	0	2	Export	144	Sri Lanka	LKA	894	Zambia	ZMB								59	CHEMICAL MATERIALS NES	1	No Quantity							38			0
S3	2016	2016	2016	2	0	2	Export	144	Sri Lanka	LKA	0	World	WLD								61	LEATHER, LEATHER GOODS	1	No Quantity							843196			0
S3	2016	2016	2016	2	0	2	Export	144	Sri Lanka	LKA	36	Australia	AUS								61	LEATHER, LEATHER GOODS	1	No Quantity							48458			0
S3	2016	2016	2016	2	0	2	Export	144	Sri Lanka	LKA	156	China	CHN								61	LEATHER, LEATHER GOODS	1	No Quantity							98361			0
S3	2016	2016	2016	2	0	2	Export	144	Sri Lanka	LKA	203	Czechia	CZE								61	LEATHER, LEATHER GOODS	1	No Quantity							7			0
S3	2016	2016	2016	2	0	2	Export	144	Sri Lanka	LKA	276	Germany	DEU								61	LEATHER, LEATHER GOODS	1	No Quantity							1920			0
S3	2016	2016	2016	2	0	2	Export	144	Sri Lanka	LKA	344	China, Hong Kong SAR	HKG								61	LEATHER, LEATHER GOODS	1	No Quantity							205215			0
S3	2016	2016	2016	2	0	2	Export	144	Sri Lanka	LKA	360	Indonesia	IDN								61	LEATHER, LEATHER GOODS	1	No Quantity							86			0
S3	2016	2016	2016	2	0	2	Export	144	Sri Lanka	LKA	372	Ireland	IRL								61	LEATHER, LEATHER GOODS	1	No Quantity							121235			0
S3	2016	2016	2016	2	0	2	Export	144	Sri Lanka	LKA	376	Israel	ISR								61	LEATHER, LEATHER GOODS	1	No Quantity							1478			0
S3	2016	2016	2016	2	0	2	Export	144	Sri Lanka	LKA	381	Italy	ITA								61	LEATHER, LEATHER GOODS	1	No Quantity							206612			0
S3	2016	2016	2016	2	0	2	Export	144	Sri Lanka	LKA	392	Japan	JPN								61	LEATHER, LEATHER GOODS	1	No Quantity							3610			0
S3	2016	2016	2016	2	0	2	Export	144	Sri Lanka	LKA	410	Rep. of Korea	KOR								61	LEATHER, LEATHER GOODS	1	No Quantity							5130			0
S3	2016	2016	2016	2	0	2	Export	144	Sri Lanka	LKA	462	Maldives	MDV								61	LEATHER, LEATHER GOODS	1	No Quantity							1177			0
S3	2016	2016	2016	2	0	2	Export	144	Sri Lanka	LKA	490	Other Asia, nes									61	LEATHER, LEATHER GOODS	1	No Quantity							664			0
S3	2016	2016	2016	2	0	2	Export	144	Sri Lanka	LKA	528	Netherlands	NLD								61	LEATHER, LEATHER GOODS	1	No Quantity							40			0
S3	2016	2016	2016	2	0	2	Export	144	Sri Lanka	LKA	586	Pakistan	PAK								61	LEATHER, LEATHER GOODS	1	No Quantity							182			0
S3	2016	2016	2016	2	0	2	Export	144	Sri Lanka	LKA	699	India	IND								61	LEATHER, LEATHER GOODS	1	No Quantity							136107			0
S3	2016	2016	2016	2	0	2	Export	144	Sri Lanka	LKA	704	Viet Nam	VNM								61	LEATHER, LEATHER GOODS	1	No Quantity							1327			0
S3	2016	2016	2016	2	0	2	Export	144	Sri Lanka	LKA	724	Spain	ESP								61	LEATHER, LEATHER GOODS	1	No Quantity							52			0
S3	2016	2016	2016	2	0	2	Export	144	Sri Lanka	LKA	792	Turkey	TUR								61	LEATHER, LEATHER GOODS	1	No Quantity							7677			0
S3	2016	2016	2016	2	0	2	Export	144	Sri Lanka	LKA	800	Uganda	UGA								61	LEATHER, LEATHER GOODS	1	No Quantity							41			0
S3	2016	2016	2016	2	0	2	Export	144	Sri Lanka	LKA	826	United Kingdom	GBR								61	LEATHER, LEATHER GOODS	1	No Quantity							1902			0
S3	2016	2016	2016	2	0	2	Export	144	Sri Lanka	LKA	842	USA	USA								61	LEATHER, LEATHER GOODS	1	No Quantity							1915			0
S3	2016	2016	2016	2	0	2	Export	140	Central African Rep.	CAF	0	World	WLD								62	RUBBER MANUFACTURES, NES	1	No Quantity							100685			0
S3	2016	2016	2016	2	0	2	Export	140	Central African Rep.	CAF	251	France	FRA								62	RUBBER MANUFACTURES, NES	1	No Quantity							100685			0
S3	2016	2016	2016	2	0	2	Export	144	Sri Lanka	LKA	0	World	WLD								62	RUBBER MANUFACTURES, NES	1	No Quantity							591300140			0
S3	2016	2016	2016	2	0	2	Export	144	Sri Lanka	LKA	4	Afghanistan	AFG								62	RUBBER MANUFACTURES, NES	1	No Quantity							117959			0
S3	2016	2016	2016	2	0	2	Export	144	Sri Lanka	LKA	12	Algeria	DZA								62	RUBBER MANUFACTURES, NES	1	No Quantity							174301			0
S3	2016	2016	2016	2	0	2	Export	144	Sri Lanka	LKA	31	Azerbaijan	AZE								62	RUBBER MANUFACTURES, NES	1	No Quantity							227235			0
S3	2016	2016	2016	2	0	2	Export	144	Sri Lanka	LKA	32	Argentina	ARG								62	RUBBER MANUFACTURES, NES	1	No Quantity							2601135			0
S3	2016	2016	2016	2	0	2	Export	144	Sri Lanka	LKA	36	Australia	AUS								62	RUBBER MANUFACTURES, NES	1	No Quantity							13331054			0
S3	2016	2016	2016	2	0	2	Export	144	Sri Lanka	LKA	40	Austria	AUT								62	RUBBER MANUFACTURES, NES	1	No Quantity							1268737			0
S3	2016	2016	2016	2	0	2	Export	144	Sri Lanka	LKA	48	Bahrain	BHR								62	RUBBER MANUFACTURES, NES	1	No Quantity							578031			0
S3	2016	2016	2016	2	0	2	Export	144	Sri Lanka	LKA	50	Bangladesh	BGD								62	RUBBER MANUFACTURES, NES	1	No Quantity							1373873			0
S3	2016	2016	2016	2	0	2	Export	144	Sri Lanka	LKA	56	Belgium	BEL								62	RUBBER MANUFACTURES, NES	1	No Quantity							27816728			0
S3	2016	2016	2016	2	0	2	Export	144	Sri Lanka	LKA	68	Bolivia (Plurinational State of)	BOL								62	RUBBER MANUFACTURES, NES	1	No Quantity							35530			0
S3	2016	2016	2016	2	0	2	Export	144	Sri Lanka	LKA	76	Brazil	BRA								62	RUBBER MANUFACTURES, NES	1	No Quantity							6740236			0
S3	2016	2016	2016	2	0	2	Export	144	Sri Lanka	LKA	90	Solomon Isds	SLB								62	RUBBER MANUFACTURES, NES	1	No Quantity							12			0
S3	2016	2016	2016	2	0	2	Export	144	Sri Lanka	LKA	100	Bulgaria	BGR								62	RUBBER MANUFACTURES, NES	1	No Quantity							176437			0
S3	2016	2016	2016	2	0	2	Export	144	Sri Lanka	LKA	104	Myanmar	MMR								62	RUBBER MANUFACTURES, NES	1	No Quantity							124791			0
S3	2016	2016	2016	2	0	2	Export	144	Sri Lanka	LKA	108	Burundi	BDI								62	RUBBER MANUFACTURES, NES	1	No Quantity							10			0
S3	2016	2016	2016	2	0	2	Export	144	Sri Lanka	LKA	112	Belarus	BLR								62	RUBBER MANUFACTURES, NES	1	No Quantity							51000			0
S3	2016	2016	2016	2	0	2	Export	144	Sri Lanka	LKA	116	Cambodia	KHM								62	RUBBER MANUFACTURES, NES	1	No Quantity							11044			0
S3	2016	2016	2016	2	0	2	Export	144	Sri Lanka	LKA	120	Cameroon	CMR								62	RUBBER MANUFACTURES, NES	1	No Quantity							123858			0
S3	2016	2016	2016	2	0	2	Export	144	Sri Lanka	LKA	124	Canada	CAN								62	RUBBER MANUFACTURES, NES	1	No Quantity							23366955			0
S3	2016	2016	2016	2	0	2	Export	144	Sri Lanka	LKA	140	Central African Rep.	CAF								62	RUBBER MANUFACTURES, NES	1	No Quantity							3336			0
S3	2016	2016	2016	2	0	2	Export	144	Sri Lanka	LKA	152	Chile	CHL								62	RUBBER MANUFACTURES, NES	1	No Quantity							1609640			0
S3	2016	2016	2016	2	0	2	Export	144	Sri Lanka	LKA	156	China	CHN								62	RUBBER MANUFACTURES, NES	1	No Quantity							12261826			0
S3	2016	2016	2016	2	0	2	Export	144	Sri Lanka	LKA	170	Colombia	COL								62	RUBBER MANUFACTURES, NES	1	No Quantity							990505			0
S3	2016	2016	2016	2	0	2	Export	144	Sri Lanka	LKA	178	Congo	COG								62	RUBBER MANUFACTURES, NES	1	No Quantity							83961			0
S3	2016	2016	2016	2	0	2	Export	144	Sri Lanka	LKA	188	Costa Rica	CRI								62	RUBBER MANUFACTURES, NES	1	No Quantity							210149			0
S3	2016	2016	2016	2	0	2	Export	144	Sri Lanka	LKA	191	Croatia	HRV								62	RUBBER MANUFACTURES, NES	1	No Quantity							92293			0
S3	2016	2016	2016	2	0	2	Export	144	Sri Lanka	LKA	196	Cyprus	CYP								62	RUBBER MANUFACTURES, NES	1	No Quantity							56655			0
S3	2016	2016	2016	2	0	2	Export	144	Sri Lanka	LKA	203	Czechia	CZE								62	RUBBER MANUFACTURES, NES	1	No Quantity							1878106			0
S3	2016	2016	2016	2	0	2	Export	144	Sri Lanka	LKA	208	Denmark	DNK								62	RUBBER MANUFACTURES, NES	1	No Quantity							997162			0
S3	2016	2016	2016	2	0	2	Export	144	Sri Lanka	LKA	214	Dominican Rep.	DOM								62	RUBBER MANUFACTURES, NES	1	No Quantity							126667			0
S3	2016	2016	2016	2	0	2	Export	144	Sri Lanka	LKA	218	Ecuador	ECU								62	RUBBER MANUFACTURES, NES	1	No Quantity							1076540			0
S3	2016	2016	2016	2	0	2	Export	144	Sri Lanka	LKA	222	El Salvador	SLV								62	RUBBER MANUFACTURES, NES	1	No Quantity							178072			0
S3	2016	2016	2016	2	0	2	Export	144	Sri Lanka	LKA	231	Ethiopia	ETH								62	RUBBER MANUFACTURES, NES	1	No Quantity							15476			0
S3	2016	2016	2016	2	0	2	Export	144	Sri Lanka	LKA	233	Estonia	EST								62	RUBBER MANUFACTURES, NES	1	No Quantity							18609			0
S3	2016	2016	2016	2	0	2	Export	144	Sri Lanka	LKA	242	Fiji	FJI								62	RUBBER MANUFACTURES, NES	1	No Quantity							271254			0
S3	2016	2016	2016	2	0	2	Export	144	Sri Lanka	LKA	246	Finland	FIN								62	RUBBER MANUFACTURES, NES	1	No Quantity							1049937			0
S3	2016	2016	2016	2	0	2	Export	144	Sri Lanka	LKA	251	France	FRA								62	RUBBER MANUFACTURES, NES	1	No Quantity							23324689			0
S3	2016	2016	2016	2	0	2	Export	144	Sri Lanka	LKA	262	Djibouti	DJI								62	RUBBER MANUFACTURES, NES	1	No Quantity							385			0
S3	2016	2016	2016	2	0	2	Export	144	Sri Lanka	LKA	266	Gabon	GAB								62	RUBBER MANUFACTURES, NES	1	No Quantity							90824			0
S3	2016	2016	2016	2	0	2	Export	144	Sri Lanka	LKA	270	Gambia	GMB								62	RUBBER MANUFACTURES, NES	1	No Quantity							189950			0
S3	2016	2016	2016	2	0	2	Export	144	Sri Lanka	LKA	276	Germany	DEU								62	RUBBER MANUFACTURES, NES	1	No Quantity							74739161			0
S3	2016	2016	2016	2	0	2	Export	144	Sri Lanka	LKA	288	Ghana	GHA								62	RUBBER MANUFACTURES, NES	1	No Quantity							56792			0
S3	2016	2016	2016	2	0	2	Export	144	Sri Lanka	LKA	300	Greece	GRC								62	RUBBER MANUFACTURES, NES	1	No Quantity							149363			0
S3	2016	2016	2016	2	0	2	Export	144	Sri Lanka	LKA	320	Guatemala	GTM								62	RUBBER MANUFACTURES, NES	1	No Quantity							182704			0
S3	2016	2016	2016	2	0	2	Export	144	Sri Lanka	LKA	324	Guinea	GIN								62	RUBBER MANUFACTURES, NES	1	No Quantity							265839			0
S3	2016	2016	2016	2	0	2	Export	144	Sri Lanka	LKA	332	Haiti	HTI								62	RUBBER MANUFACTURES, NES	1	No Quantity							192114			0
S3	2016	2016	2016	2	0	2	Export	144	Sri Lanka	LKA	340	Honduras	HND								62	RUBBER MANUFACTURES, NES	1	No Quantity							335713			0
S3	2016	2016	2016	2	0	2	Export	144	Sri Lanka	LKA	344	China, Hong Kong SAR	HKG								62	RUBBER MANUFACTURES, NES	1	No Quantity							1234635			0
S3	2016	2016	2016	2	0	2	Export	144	Sri Lanka	LKA	348	Hungary	HUN								62	RUBBER MANUFACTURES, NES	1	No Quantity							1384178			0
S3	2016	2016	2016	2	0	2	Export	144	Sri Lanka	LKA	360	Indonesia	IDN								62	RUBBER MANUFACTURES, NES	1	No Quantity							1403984			0
S3	2016	2016	2016	2	0	2	Export	144	Sri Lanka	LKA	364	Iran	IRN								62	RUBBER MANUFACTURES, NES	1	No Quantity							104121			0
S3	2016	2016	2016	2	0	2	Export	144	Sri Lanka	LKA	368	Iraq	IRQ								62	RUBBER MANUFACTURES, NES	1	No Quantity							85416			0
S3	2016	2016	2016	2	0	2	Export	144	Sri Lanka	LKA	372	Ireland	IRL								62	RUBBER MANUFACTURES, NES	1	No Quantity							7165162			0
S3	2016	2016	2016	2	0	2	Export	144	Sri Lanka	LKA	376	Israel	ISR								62	RUBBER MANUFACTURES, NES	1	No Quantity							1673689			0
S3	2016	2016	2016	2	0	2	Export	144	Sri Lanka	LKA	381	Italy	ITA								62	RUBBER MANUFACTURES, NES	1	No Quantity							26755710			0
S3	2016	2016	2016	2	0	2	Export	144	Sri Lanka	LKA	384	Côte d'Ivoire	CIV								62	RUBBER MANUFACTURES, NES	1	No Quantity							247129			0
S3	2016	2016	2016	2	0	2	Export	144	Sri Lanka	LKA	388	Jamaica	JAM								62	RUBBER MANUFACTURES, NES	1	No Quantity							183019			0
S3	2016	2016	2016	2	0	2	Export	144	Sri Lanka	LKA	392	Japan	JPN								62	RUBBER MANUFACTURES, NES	1	No Quantity							9890297			0
S3	2016	2016	2016	2	0	2	Export	144	Sri Lanka	LKA	398	Kazakhstan	KAZ								62	RUBBER MANUFACTURES, NES	1	No Quantity							36372			0
S3	2016	2016	2016	2	0	2	Export	144	Sri Lanka	LKA	400	Jordan	JOR								62	RUBBER MANUFACTURES, NES	1	No Quantity							243540			0
S3	2016	2016	2016	2	0	2	Export	144	Sri Lanka	LKA	404	Kenya	KEN								62	RUBBER MANUFACTURES, NES	1	No Quantity							848736			0
S3	2016	2016	2016	2	0	2	Export	144	Sri Lanka	LKA	410	Rep. of Korea	KOR								62	RUBBER MANUFACTURES, NES	1	No Quantity							2727701			0
S3	2016	2016	2016	2	0	2	Export	144	Sri Lanka	LKA	414	Kuwait	KWT								62	RUBBER MANUFACTURES, NES	1	No Quantity							727294			0
S3	2016	2016	2016	2	0	2	Export	144	Sri Lanka	LKA	422	Lebanon	LBN								62	RUBBER MANUFACTURES, NES	1	No Quantity							358266			0
S3	2016	2016	2016	2	0	2	Export	144	Sri Lanka	LKA	428	Latvia	LVA								62	RUBBER MANUFACTURES, NES	1	No Quantity							4772868			0
S3	2016	2016	2016	2	0	2	Export	144	Sri Lanka	LKA	440	Lithuania	LTU								62	RUBBER MANUFACTURES, NES	1	No Quantity							143072			0
S3	2016	2016	2016	2	0	2	Export	144	Sri Lanka	LKA	450	Madagascar	MDG								62	RUBBER MANUFACTURES, NES	1	No Quantity							73			0
S3	2016	2016	2016	2	0	2	Export	144	Sri Lanka	LKA	454	Malawi	MWI								62	RUBBER MANUFACTURES, NES	1	No Quantity							70			0
S3	2016	2016	2016	2	0	2	Export	144	Sri Lanka	LKA	458	Malaysia	MYS								62	RUBBER MANUFACTURES, NES	1	No Quantity							3422962			0
S3	2016	2016	2016	2	0	2	Export	144	Sri Lanka	LKA	462	Maldives	MDV								62	RUBBER MANUFACTURES, NES	1	No Quantity							306786			0
S3	2016	2016	2016	2	0	2	Export	144	Sri Lanka	LKA	470	Malta	MLT								62	RUBBER MANUFACTURES, NES	1	No Quantity							9893			0
S3	2016	2016	2016	2	0	2	Export	144	Sri Lanka	LKA	480	Mauritius	MUS								62	RUBBER MANUFACTURES, NES	1	No Quantity							235155			0
S3	2016	2016	2016	2	0	2	Export	144	Sri Lanka	LKA	484	Mexico	MEX								62	RUBBER MANUFACTURES, NES	1	No Quantity							9240830			0
S3	2016	2016	2016	2	0	2	Export	144	Sri Lanka	LKA	490	Other Asia, nes									62	RUBBER MANUFACTURES, NES	1	No Quantity							1590562			0
S3	2016	2016	2016	2	0	2	Export	144	Sri Lanka	LKA	504	Morocco	MAR								62	RUBBER MANUFACTURES, NES	1	No Quantity							559935			0
S3	2016	2016	2016	2	0	2	Export	144	Sri Lanka	LKA	508	Mozambique	MOZ								62	RUBBER MANUFACTURES, NES	1	No Quantity							128358			0
S3	2016	2016	2016	2	0	2	Export	144	Sri Lanka	LKA	512	Oman	OMN								62	RUBBER MANUFACTURES, NES	1	No Quantity							57334			0
S3	2016	2016	2016	2	0	2	Export	144	Sri Lanka	LKA	520	Nauru	NRU								62	RUBBER MANUFACTURES, NES	1	No Quantity							26			0
S3	2016	2016	2016	2	0	2	Export	144	Sri Lanka	LKA	524	Nepal	NPL								62	RUBBER MANUFACTURES, NES	1	No Quantity							14660			0
S3	2016	2016	2016	2	0	2	Export	144	Sri Lanka	LKA	528	Netherlands	NLD								62	RUBBER MANUFACTURES, NES	1	No Quantity							4065091			0
S3	2016	2016	2016	2	0	2	Export	144	Sri Lanka	LKA	554	New Zealand	NZL								62	RUBBER MANUFACTURES, NES	1	No Quantity							2881755			0
S3	2016	2016	2016	2	0	2	Export	144	Sri Lanka	LKA	558	Nicaragua	NIC								62	RUBBER MANUFACTURES, NES	1	No Quantity							25569			0
S3	2016	2016	2016	2	0	2	Export	144	Sri Lanka	LKA	566	Nigeria	NGA								62	RUBBER MANUFACTURES, NES	1	No Quantity							176084			0
S3	2016	2016	2016	2	0	2	Export	144	Sri Lanka	LKA	579	Norway	NOR								62	RUBBER MANUFACTURES, NES	1	No Quantity							2029674			0
S3	2016	2016	2016	2	0	2	Export	144	Sri Lanka	LKA	586	Pakistan	PAK								62	RUBBER MANUFACTURES, NES	1	No Quantity							635043			0
S3	2016	2016	2016	2	0	2	Export	144	Sri Lanka	LKA	591	Panama	PAN								62	RUBBER MANUFACTURES, NES	1	No Quantity							165527			0
S3	2016	2016	2016	2	0	2	Export	144	Sri Lanka	LKA	598	Papua New Guinea	PNG								62	RUBBER MANUFACTURES, NES	1	No Quantity							99356			0
S3	2016	2016	2016	2	0	2	Export	144	Sri Lanka	LKA	600	Paraguay	PRY								62	RUBBER MANUFACTURES, NES	1	No Quantity							36001			0
S3	2016	2016	2016	2	0	2	Export	144	Sri Lanka	LKA	604	Peru	PER								62	RUBBER MANUFACTURES, NES	1	No Quantity							956826			0
S3	2016	2016	2016	2	0	2	Export	144	Sri Lanka	LKA	608	Philippines	PHL								62	RUBBER MANUFACTURES, NES	1	No Quantity							1437010			0
S3	2016	2016	2016	2	0	2	Export	144	Sri Lanka	LKA	616	Poland	POL								62	RUBBER MANUFACTURES, NES	1	No Quantity							4372823			0
S3	2016	2016	2016	2	0	2	Export	144	Sri Lanka	LKA	620	Portugal	PRT								62	RUBBER MANUFACTURES, NES	1	No Quantity							1830203			0
S3	2016	2016	2016	2	0	2	Export	144	Sri Lanka	LKA	624	Guinea-Bissau	GNB								62	RUBBER MANUFACTURES, NES	1	No Quantity							119630			0
S3	2016	2016	2016	2	0	2	Export	144	Sri Lanka	LKA	634	Qatar	QAT								62	RUBBER MANUFACTURES, NES	1	No Quantity							790843			0
S3	2016	2016	2016	2	0	2	Export	144	Sri Lanka	LKA	642	Romania	ROU								62	RUBBER MANUFACTURES, NES	1	No Quantity							2960235			0
S3	2016	2016	2016	2	0	2	Export	144	Sri Lanka	LKA	643	Russian Federation	RUS								62	RUBBER MANUFACTURES, NES	1	No Quantity							3108270			0
S3	2016	2016	2016	2	0	2	Export	144	Sri Lanka	LKA	646	Rwanda	RWA								62	RUBBER MANUFACTURES, NES	1	No Quantity							2384			0
S3	2016	2016	2016	2	0	2	Export	144	Sri Lanka	LKA	662	Saint Lucia	LCA								62	RUBBER MANUFACTURES, NES	1	No Quantity							38437			0
S3	2016	2016	2016	2	0	2	Export	144	Sri Lanka	LKA	682	Saudi Arabia	SAU								62	RUBBER MANUFACTURES, NES	1	No Quantity							5014865			0
S3	2016	2016	2016	2	0	2	Export	144	Sri Lanka	LKA	686	Senegal	SEN								62	RUBBER MANUFACTURES, NES	1	No Quantity							36395			0
S3	2016	2016	2016	2	0	2	Export	144	Sri Lanka	LKA	688	Serbia	SRB								62	RUBBER MANUFACTURES, NES	1	No Quantity							130302			0
S3	2016	2016	2016	2	0	2	Export	144	Sri Lanka	LKA	690	Seychelles	SYC								62	RUBBER MANUFACTURES, NES	1	No Quantity							42972			0
S3	2016	2016	2016	2	0	2	Export	144	Sri Lanka	LKA	699	India	IND								62	RUBBER MANUFACTURES, NES	1	No Quantity							10057664			0
S3	2016	2016	2016	2	0	2	Export	144	Sri Lanka	LKA	702	Singapore	SGP								62	RUBBER MANUFACTURES, NES	1	No Quantity							2888299			0
S3	2016	2016	2016	2	0	2	Export	144	Sri Lanka	LKA	703	Slovakia	SVK								62	RUBBER MANUFACTURES, NES	1	No Quantity							471182			0
S3	2016	2016	2016	2	0	2	Export	144	Sri Lanka	LKA	704	Viet Nam	VNM								62	RUBBER MANUFACTURES, NES	1	No Quantity							2525599			0
S3	2016	2016	2016	2	0	2	Export	144	Sri Lanka	LKA	705	Slovenia	SVN								62	RUBBER MANUFACTURES, NES	1	No Quantity							524124			0
S3	2016	2016	2016	2	0	2	Export	144	Sri Lanka	LKA	706	Somalia	SOM								62	RUBBER MANUFACTURES, NES	1	No Quantity							10			0
S3	2016	2016	2016	2	0	2	Export	144	Sri Lanka	LKA	710	South Africa	ZAF								62	RUBBER MANUFACTURES, NES	1	No Quantity							5311523			0
S3	2016	2016	2016	2	0	2	Export	144	Sri Lanka	LKA	716	Zimbabwe	ZWE								62	RUBBER MANUFACTURES, NES	1	No Quantity							164758			0
S3	2016	2016	2016	2	0	2	Export	144	Sri Lanka	LKA	724	Spain	ESP								62	RUBBER MANUFACTURES, NES	1	No Quantity							5891971			0
S3	2016	2016	2016	2	0	2	Export	144	Sri Lanka	LKA	729	Sudan	SDN								62	RUBBER MANUFACTURES, NES	1	No Quantity							120747			0
S3	2016	2016	2016	2	0	2	Export	144	Sri Lanka	LKA	748	Swaziland	SWZ								62	RUBBER MANUFACTURES, NES	1	No Quantity							16608			0
S3	2016	2016	2016	2	0	2	Export	144	Sri Lanka	LKA	752	Sweden	SWE								62	RUBBER MANUFACTURES, NES	1	No Quantity							9215010			0
S3	2016	2016	2016	2	0	2	Export	144	Sri Lanka	LKA	757	Switzerland	CHE								62	RUBBER MANUFACTURES, NES	1	No Quantity							213061			0
S3	2016	2016	2016	2	0	2	Export	144	Sri Lanka	LKA	760	Syria	SYR								62	RUBBER MANUFACTURES, NES	1	No Quantity							158408			0
S3	2016	2016	2016	2	0	2	Export	144	Sri Lanka	LKA	764	Thailand	THA								62	RUBBER MANUFACTURES, NES	1	No Quantity							613095			0
S3	2016	2016	2016	2	0	2	Export	144	Sri Lanka	LKA	780	Trinidad and Tobago	TTO								62	RUBBER MANUFACTURES, NES	1	No Quantity							112347			0
S3	2016	2016	2016	2	0	2	Export	144	Sri Lanka	LKA	784	United Arab Emirates	ARE								62	RUBBER MANUFACTURES, NES	1	No Quantity							5335493			0
S3	2016	2016	2016	2	0	2	Export	144	Sri Lanka	LKA	788	Tunisia	TUN								62	RUBBER MANUFACTURES, NES	1	No Quantity							485775			0
S3	2016	2016	2016	2	0	2	Export	144	Sri Lanka	LKA	792	Turkey	TUR								62	RUBBER MANUFACTURES, NES	1	No Quantity							6526979			0
S3	2016	2016	2016	2	0	2	Export	144	Sri Lanka	LKA	800	Uganda	UGA								62	RUBBER MANUFACTURES, NES	1	No Quantity							352812			0
S3	2016	2016	2016	2	0	2	Export	144	Sri Lanka	LKA	804	Ukraine	UKR								62	RUBBER MANUFACTURES, NES	1	No Quantity							167559			0
S3	2016	2016	2016	2	0	2	Export	144	Sri Lanka	LKA	818	Egypt	EGY								62	RUBBER MANUFACTURES, NES	1	No Quantity							5598613			0
S3	2016	2016	2016	2	0	2	Export	144	Sri Lanka	LKA	826	United Kingdom	GBR								62	RUBBER MANUFACTURES, NES	1	No Quantity							20324608			0
S3	2016	2016	2016	2	0	2	Export	144	Sri Lanka	LKA	834	United Rep. of Tanzania	TZA								62	RUBBER MANUFACTURES, NES	1	No Quantity							6372627			0
S3	2016	2016	2016	2	0	2	Export	144	Sri Lanka	LKA	842	USA	USA								62	RUBBER MANUFACTURES, NES	1	No Quantity							202049352			0
S3	2016	2016	2016	2	0	2	Export	144	Sri Lanka	LKA	854	Burkina Faso	BFA								62	RUBBER MANUFACTURES, NES	1	No Quantity							32542			0
[truncated: 2,023 more rows]
