# Supplementary material for: Core-periphery structure in sectoral international trade networks: A new approach to an old theory
Source: PLoS One. 2020 Apr 2;15(4):e0229547. doi: 10.1371/journal.pone.0229547 (PMC7117750; doi:10.1371/journal.pone.0229547)
Supplement: S7 File — (ZIP) [file pone.0229547.s007.zip › S7_File/RawData 2016/comtrade (16).csv]

Classification	Year	Period	Period Desc.	Aggregate Level	Is Leaf Code	Trade Flow Code	Trade Flow	Reporter Code	Reporter	Reporter ISO	Partner Code	Partner	Partner ISO	2nd Partner Code	2nd Partner	2nd Partner ISO	Customs Proc. Code	Customs	Mode of Transport Code	Mode of Transport	Commodity Code	Commodity	Qty Unit Code	Qty Unit	Qty	Alt Qty Unit Code	Alt Qty Unit	Alt Qty	Netweight (kg)	Gross weight (kg)	Trade Value (US$)	CIF Trade Value (US$)	FOB Trade Value (US$)	Flag
S3	2016	2016	2016	2	0	2	Export	152	Chile	CHL	0	World	WLD								00	LIVE ANIMALS	1	No Quantity			0				26927698			4
S3	2016	2016	2016	2	0	2	Export	152	Chile	CHL	32	Argentina	ARG								00	LIVE ANIMALS	1	No Quantity			0		0		563200			4
S3	2016	2016	2016	2	0	2	Export	152	Chile	CHL	56	Belgium	BEL								00	LIVE ANIMALS	1	No Quantity			0		0		60506			4
S3	2016	2016	2016	2	0	2	Export	152	Chile	CHL	68	Bolivia (Plurinational State of)	BOL								00	LIVE ANIMALS	1	No Quantity			0		0		95338			4
S3	2016	2016	2016	2	0	2	Export	152	Chile	CHL	124	Canada	CAN								00	LIVE ANIMALS	1	No Quantity			0		0		167065			4
S3	2016	2016	2016	2	0	2	Export	152	Chile	CHL	156	China	CHN								00	LIVE ANIMALS	1	No Quantity			0		0		590716			4
S3	2016	2016	2016	2	0	2	Export	152	Chile	CHL	218	Ecuador	ECU								00	LIVE ANIMALS	1	No Quantity			0		0		1882613			4
S3	2016	2016	2016	2	0	2	Export	152	Chile	CHL	251	France	FRA								00	LIVE ANIMALS	1	No Quantity			0		0		177152			4
S3	2016	2016	2016	2	0	2	Export	152	Chile	CHL	276	Germany	DEU								00	LIVE ANIMALS	1	No Quantity			0		0		286652			4
S3	2016	2016	2016	2	0	2	Export	152	Chile	CHL	344	China, Hong Kong SAR	HKG								00	LIVE ANIMALS	1	No Quantity			0		0		19149			4
S3	2016	2016	2016	2	0	2	Export	152	Chile	CHL	381	Italy	ITA								00	LIVE ANIMALS	1	No Quantity			0				5328			4
S3	2016	2016	2016	2	0	2	Export	152	Chile	CHL	392	Japan	JPN								00	LIVE ANIMALS	1	No Quantity			0				400			4
S3	2016	2016	2016	2	0	2	Export	152	Chile	CHL	528	Netherlands	NLD								00	LIVE ANIMALS	1	No Quantity			0		0		342227			4
S3	2016	2016	2016	2	0	2	Export	152	Chile	CHL	600	Paraguay	PRY								00	LIVE ANIMALS	1	No Quantity			0		0		28000			4
S3	2016	2016	2016	2	0	2	Export	152	Chile	CHL	604	Peru	PER								00	LIVE ANIMALS	1	No Quantity			0		0		228192			4
S3	2016	2016	2016	2	0	2	Export	152	Chile	CHL	616	Poland	POL								00	LIVE ANIMALS	1	No Quantity			0		0		132100			4
S3	2016	2016	2016	2	0	2	Export	152	Chile	CHL	682	Saudi Arabia	SAU								00	LIVE ANIMALS	1	No Quantity			0				200000			4
S3	2016	2016	2016	2	0	2	Export	152	Chile	CHL	703	Slovakia	SVK								00	LIVE ANIMALS	1	No Quantity			0				15000			4
S3	2016	2016	2016	2	0	2	Export	152	Chile	CHL	724	Spain	ESP								00	LIVE ANIMALS	1	No Quantity			0				20			4
S3	2016	2016	2016	2	0	2	Export	152	Chile	CHL	752	Sweden	SWE								00	LIVE ANIMALS	1	No Quantity			0				50000			4
S3	2016	2016	2016	2	0	2	Export	152	Chile	CHL	784	United Arab Emirates	ARE								00	LIVE ANIMALS	1	No Quantity			0		0		263232			4
S3	2016	2016	2016	2	0	2	Export	152	Chile	CHL	792	Turkey	TUR								00	LIVE ANIMALS	1	No Quantity			0		0		17711963			4
S3	2016	2016	2016	2	0	2	Export	152	Chile	CHL	826	United Kingdom	GBR								00	LIVE ANIMALS	1	No Quantity			0				6000			4
S3	2016	2016	2016	2	0	2	Export	152	Chile	CHL	842	USA	USA								00	LIVE ANIMALS	1	No Quantity			0		0		3234254			4
S3	2016	2016	2016	2	0	2	Export	152	Chile	CHL	858	Uruguay	URY								00	LIVE ANIMALS	1	No Quantity			0		0		15000			4
S3	2016	2016	2016	2	0	2	Export	152	Chile	CHL	862	Venezuela	VEN								00	LIVE ANIMALS	1	No Quantity			0		0		853591			4
S3	2016	2016	2016	2	0	2	Export	156	China	CHN	0	World	WLD								00	LIVE ANIMALS	1	No Quantity							646738226			0
S3	2016	2016	2016	2	0	2	Export	156	China	CHN	48	Bahrain	BHR								00	LIVE ANIMALS	1	No Quantity							500			0
S3	2016	2016	2016	2	0	2	Export	156	China	CHN	56	Belgium	BEL								00	LIVE ANIMALS	1	No Quantity							3900			0
S3	2016	2016	2016	2	0	2	Export	156	China	CHN	104	Myanmar	MMR								00	LIVE ANIMALS	1	No Quantity							200			0
S3	2016	2016	2016	2	0	2	Export	156	China	CHN	116	Cambodia	KHM								00	LIVE ANIMALS	1	No Quantity							200			0
S3	2016	2016	2016	2	0	2	Export	156	China	CHN	124	Canada	CAN								00	LIVE ANIMALS	1	No Quantity							1702994			0
S3	2016	2016	2016	2	0	2	Export	156	China	CHN	203	Czechia	CZE								00	LIVE ANIMALS	1	No Quantity							38663			0
S3	2016	2016	2016	2	0	2	Export	156	China	CHN	251	France	FRA								00	LIVE ANIMALS	1	No Quantity							288790			0
S3	2016	2016	2016	2	0	2	Export	156	China	CHN	276	Germany	DEU								00	LIVE ANIMALS	1	No Quantity							191124			0
S3	2016	2016	2016	2	0	2	Export	156	China	CHN	344	China, Hong Kong SAR	HKG								00	LIVE ANIMALS	1	No Quantity							536717123			0
S3	2016	2016	2016	2	0	2	Export	156	China	CHN	360	Indonesia	IDN								00	LIVE ANIMALS	1	No Quantity							77845			0
S3	2016	2016	2016	2	0	2	Export	156	China	CHN	376	Israel	ISR								00	LIVE ANIMALS	1	No Quantity							40			0
S3	2016	2016	2016	2	0	2	Export	156	China	CHN	381	Italy	ITA								00	LIVE ANIMALS	1	No Quantity							388083			0
S3	2016	2016	2016	2	0	2	Export	156	China	CHN	392	Japan	JPN								00	LIVE ANIMALS	1	No Quantity							5104963			0
S3	2016	2016	2016	2	0	2	Export	156	China	CHN	400	Jordan	JOR								00	LIVE ANIMALS	1	No Quantity							140			0
S3	2016	2016	2016	2	0	2	Export	156	China	CHN	410	Rep. of Korea	KOR								00	LIVE ANIMALS	1	No Quantity							4498199			0
S3	2016	2016	2016	2	0	2	Export	156	China	CHN	414	Kuwait	KWT								00	LIVE ANIMALS	1	No Quantity							4625			0
S3	2016	2016	2016	2	0	2	Export	156	China	CHN	418	Lao People's Dem. Rep.	LAO								00	LIVE ANIMALS	1	No Quantity							2500			0
S3	2016	2016	2016	2	0	2	Export	156	China	CHN	442	Luxembourg	LUX								00	LIVE ANIMALS	1	No Quantity							35672			0
S3	2016	2016	2016	2	0	2	Export	156	China	CHN	446	China, Macao SAR	MAC								00	LIVE ANIMALS	1	No Quantity							57222221			0
S3	2016	2016	2016	2	0	2	Export	156	China	CHN	458	Malaysia	MYS								00	LIVE ANIMALS	1	No Quantity							46363			0
S3	2016	2016	2016	2	0	2	Export	156	China	CHN	490	Other Asia, nes									00	LIVE ANIMALS	1	No Quantity							67374			0
S3	2016	2016	2016	2	0	2	Export	156	China	CHN	496	Mongolia	MNG								00	LIVE ANIMALS	1	No Quantity							186532			0
S3	2016	2016	2016	2	0	2	Export	156	China	CHN	524	Nepal	NPL								00	LIVE ANIMALS	1	No Quantity							6700			0
S3	2016	2016	2016	2	0	2	Export	156	China	CHN	528	Netherlands	NLD								00	LIVE ANIMALS	1	No Quantity							1452			0
S3	2016	2016	2016	2	0	2	Export	156	China	CHN	586	Pakistan	PAK								00	LIVE ANIMALS	1	No Quantity							300			0
S3	2016	2016	2016	2	0	2	Export	156	China	CHN	608	Philippines	PHL								00	LIVE ANIMALS	1	No Quantity							1700			0
S3	2016	2016	2016	2	0	2	Export	156	China	CHN	620	Portugal	PRT								00	LIVE ANIMALS	1	No Quantity							13875			0
S3	2016	2016	2016	2	0	2	Export	156	China	CHN	643	Russian Federation	RUS								00	LIVE ANIMALS	1	No Quantity							51732			0
S3	2016	2016	2016	2	0	2	Export	156	China	CHN	702	Singapore	SGP								00	LIVE ANIMALS	1	No Quantity							245122			0
S3	2016	2016	2016	2	0	2	Export	156	China	CHN	704	Viet Nam	VNM								00	LIVE ANIMALS	1	No Quantity							3525333			0
S3	2016	2016	2016	2	0	2	Export	156	China	CHN	724	Spain	ESP								00	LIVE ANIMALS	1	No Quantity							618			0
S3	2016	2016	2016	2	0	2	Export	156	China	CHN	752	Sweden	SWE								00	LIVE ANIMALS	1	No Quantity							40			0
S3	2016	2016	2016	2	0	2	Export	156	China	CHN	757	Switzerland	CHE								00	LIVE ANIMALS	1	No Quantity							225			0
S3	2016	2016	2016	2	0	2	Export	156	China	CHN	764	Thailand	THA								00	LIVE ANIMALS	1	No Quantity							138109			0
S3	2016	2016	2016	2	0	2	Export	156	China	CHN	784	United Arab Emirates	ARE								00	LIVE ANIMALS	1	No Quantity							6991			0
S3	2016	2016	2016	2	0	2	Export	156	China	CHN	804	Ukraine	UKR								00	LIVE ANIMALS	1	No Quantity							1600			0
S3	2016	2016	2016	2	0	2	Export	156	China	CHN	818	Egypt	EGY								00	LIVE ANIMALS	1	No Quantity							1625			0
S3	2016	2016	2016	2	0	2	Export	156	China	CHN	826	United Kingdom	GBR								00	LIVE ANIMALS	1	No Quantity							350			0
S3	2016	2016	2016	2	0	2	Export	156	China	CHN	842	USA	USA								00	LIVE ANIMALS	1	No Quantity							36164403			0
S3	2016	2016	2016	2	0	2	Export	152	Chile	CHL	0	World	WLD								01	MEAT, MEAT PREPARATIONS	1	No Quantity			0		0		910036156			4
S3	2016	2016	2016	2	0	2	Export	152	Chile	CHL	24	Angola	AGO								01	MEAT, MEAT PREPARATIONS	1	No Quantity			0		0		444703			0
S3	2016	2016	2016	2	0	2	Export	152	Chile	CHL	40	Austria	AUT								01	MEAT, MEAT PREPARATIONS	1	No Quantity			0		0		79821			0
S3	2016	2016	2016	2	0	2	Export	152	Chile	CHL	56	Belgium	BEL								01	MEAT, MEAT PREPARATIONS	1	No Quantity			0		0		562102			0
S3	2016	2016	2016	2	0	2	Export	152	Chile	CHL	60	Bermuda	BMU								01	MEAT, MEAT PREPARATIONS	1	No Quantity			0		0		21068			0
S3	2016	2016	2016	2	0	2	Export	152	Chile	CHL	68	Bolivia (Plurinational State of)	BOL								01	MEAT, MEAT PREPARATIONS	1	No Quantity			0		0		847058			0
S3	2016	2016	2016	2	0	2	Export	152	Chile	CHL	76	Brazil	BRA								01	MEAT, MEAT PREPARATIONS	1	No Quantity			0		0		3991072			0
S3	2016	2016	2016	2	0	2	Export	152	Chile	CHL	112	Belarus	BLR								01	MEAT, MEAT PREPARATIONS	1	No Quantity			0		0		205903			0
S3	2016	2016	2016	2	0	2	Export	152	Chile	CHL	124	Canada	CAN								01	MEAT, MEAT PREPARATIONS	1	No Quantity			0		0		11485167			0
S3	2016	2016	2016	2	0	2	Export	152	Chile	CHL	156	China	CHN								01	MEAT, MEAT PREPARATIONS	1	No Quantity			0		0		201970790			0
S3	2016	2016	2016	2	0	2	Export	152	Chile	CHL	170	Colombia	COL								01	MEAT, MEAT PREPARATIONS	1	No Quantity			0		0		17481273			0
S3	2016	2016	2016	2	0	2	Export	152	Chile	CHL	178	Congo	COG								01	MEAT, MEAT PREPARATIONS	1	No Quantity			0		0		31260			0
S3	2016	2016	2016	2	0	2	Export	152	Chile	CHL	188	Costa Rica	CRI								01	MEAT, MEAT PREPARATIONS	1	No Quantity			0		0		21873484			0
S3	2016	2016	2016	2	0	2	Export	152	Chile	CHL	192	Cuba	CUB								01	MEAT, MEAT PREPARATIONS	1	No Quantity			0		0		7459821			0
S3	2016	2016	2016	2	0	2	Export	152	Chile	CHL	196	Cyprus	CYP								01	MEAT, MEAT PREPARATIONS	1	No Quantity			0		0		762782			0
S3	2016	2016	2016	2	0	2	Export	152	Chile	CHL	204	Benin	BEN								01	MEAT, MEAT PREPARATIONS	1	No Quantity			0		0		26462			0
S3	2016	2016	2016	2	0	2	Export	152	Chile	CHL	208	Denmark	DNK								01	MEAT, MEAT PREPARATIONS	1	No Quantity			0		0		352533			0
S3	2016	2016	2016	2	0	2	Export	152	Chile	CHL	214	Dominican Rep.	DOM								01	MEAT, MEAT PREPARATIONS	1	No Quantity			0		0		85238			0
S3	2016	2016	2016	2	0	2	Export	152	Chile	CHL	218	Ecuador	ECU								01	MEAT, MEAT PREPARATIONS	1	No Quantity			0		0		2629001			0
S3	2016	2016	2016	2	0	2	Export	152	Chile	CHL	222	El Salvador	SLV								01	MEAT, MEAT PREPARATIONS	1	No Quantity			0		0		564846			0
S3	2016	2016	2016	2	0	2	Export	152	Chile	CHL	226	Equatorial Guinea	GNQ								01	MEAT, MEAT PREPARATIONS	1	No Quantity			0		0		138320			0
S3	2016	2016	2016	2	0	2	Export	152	Chile	CHL	251	France	FRA								01	MEAT, MEAT PREPARATIONS	1	No Quantity			0		0		511301			0
S3	2016	2016	2016	2	0	2	Export	152	Chile	CHL	258	French Polynesia	PYF								01	MEAT, MEAT PREPARATIONS	1	No Quantity			0		0		298265			0
S3	2016	2016	2016	2	0	2	Export	152	Chile	CHL	266	Gabon	GAB								01	MEAT, MEAT PREPARATIONS	1	No Quantity			0		0		173321			0
S3	2016	2016	2016	2	0	2	Export	152	Chile	CHL	276	Germany	DEU								01	MEAT, MEAT PREPARATIONS	1	No Quantity			0		0		33466619			0
S3	2016	2016	2016	2	0	2	Export	152	Chile	CHL	288	Ghana	GHA								01	MEAT, MEAT PREPARATIONS	1	No Quantity			0		0		56047			0
S3	2016	2016	2016	2	0	2	Export	152	Chile	CHL	300	Greece	GRC								01	MEAT, MEAT PREPARATIONS	1	No Quantity			0		0		3683			0
S3	2016	2016	2016	2	0	2	Export	152	Chile	CHL	324	Guinea	GIN								01	MEAT, MEAT PREPARATIONS	1	No Quantity			0		0		78728			0
S3	2016	2016	2016	2	0	2	Export	152	Chile	CHL	344	China, Hong Kong SAR	HKG								01	MEAT, MEAT PREPARATIONS	1	No Quantity			0		0		5201915			0
S3	2016	2016	2016	2	0	2	Export	152	Chile	CHL	376	Israel	ISR								01	MEAT, MEAT PREPARATIONS	1	No Quantity			0		0		2342321			0
S3	2016	2016	2016	2	0	2	Export	152	Chile	CHL	381	Italy	ITA								01	MEAT, MEAT PREPARATIONS	1	No Quantity			0		0		4985405			0
S3	2016	2016	2016	2	0	2	Export	152	Chile	CHL	392	Japan	JPN								01	MEAT, MEAT PREPARATIONS	1	No Quantity			0		0		132379339			0
S3	2016	2016	2016	2	0	2	Export	152	Chile	CHL	410	Rep. of Korea	KOR								01	MEAT, MEAT PREPARATIONS	1	No Quantity			0		0		103174929			0
S3	2016	2016	2016	2	0	2	Export	152	Chile	CHL	430	Liberia	LBR								01	MEAT, MEAT PREPARATIONS	1	No Quantity			0		0		18013			0
S3	2016	2016	2016	2	0	2	Export	152	Chile	CHL	440	Lithuania	LTU								01	MEAT, MEAT PREPARATIONS	1	No Quantity			0		0		213482			0
S3	2016	2016	2016	2	0	2	Export	152	Chile	CHL	484	Mexico	MEX								01	MEAT, MEAT PREPARATIONS	1	No Quantity			0		0		94518812			0
S3	2016	2016	2016	2	0	2	Export	152	Chile	CHL	528	Netherlands	NLD								01	MEAT, MEAT PREPARATIONS	1	No Quantity			0		0		11238087			0
S3	2016	2016	2016	2	0	2	Export	152	Chile	CHL	554	New Zealand	NZL								01	MEAT, MEAT PREPARATIONS	1	No Quantity			0		0		129402			0
S3	2016	2016	2016	2	0	2	Export	152	Chile	CHL	580	N. Mariana Isds	MNP								01	MEAT, MEAT PREPARATIONS	1	No Quantity			0		0		237931			0
S3	2016	2016	2016	2	0	2	Export	152	Chile	CHL	591	Panama	PAN								01	MEAT, MEAT PREPARATIONS	1	No Quantity			0		0		526886			0
S3	2016	2016	2016	2	0	2	Export	152	Chile	CHL	604	Peru	PER								01	MEAT, MEAT PREPARATIONS	1	No Quantity			0		0		16557874			4
S3	2016	2016	2016	2	0	2	Export	152	Chile	CHL	620	Portugal	PRT								01	MEAT, MEAT PREPARATIONS	1	No Quantity			0		0		226967			0
S3	2016	2016	2016	2	0	2	Export	152	Chile	CHL	643	Russian Federation	RUS								01	MEAT, MEAT PREPARATIONS	1	No Quantity			0		0		18398347			0
S3	2016	2016	2016	2	0	2	Export	152	Chile	CHL	686	Senegal	SEN								01	MEAT, MEAT PREPARATIONS	1	No Quantity			0		0		33677			0
S3	2016	2016	2016	2	0	2	Export	152	Chile	CHL	694	Sierra Leone	SLE								01	MEAT, MEAT PREPARATIONS	1	No Quantity			0		0		161520			0
S3	2016	2016	2016	2	0	2	Export	152	Chile	CHL	702	Singapore	SGP								01	MEAT, MEAT PREPARATIONS	1	No Quantity			0		0		425761			0
S3	2016	2016	2016	2	0	2	Export	152	Chile	CHL	710	South Africa	ZAF								01	MEAT, MEAT PREPARATIONS	1	No Quantity			0		0		165120			0
S3	2016	2016	2016	2	0	2	Export	152	Chile	CHL	724	Spain	ESP								01	MEAT, MEAT PREPARATIONS	1	No Quantity			0		0		7410933			0
S3	2016	2016	2016	2	0	2	Export	152	Chile	CHL	752	Sweden	SWE								01	MEAT, MEAT PREPARATIONS	1	No Quantity			0		0		2314695			0
S3	2016	2016	2016	2	0	2	Export	152	Chile	CHL	757	Switzerland	CHE								01	MEAT, MEAT PREPARATIONS	1	No Quantity			0		0		132679			0
S3	2016	2016	2016	2	0	2	Export	152	Chile	CHL	768	Togo	TGO								01	MEAT, MEAT PREPARATIONS	1	No Quantity			0		0		7439			0
S3	2016	2016	2016	2	0	2	Export	152	Chile	CHL	826	United Kingdom	GBR								01	MEAT, MEAT PREPARATIONS	1	No Quantity			0		0		29590685			0
S3	2016	2016	2016	2	0	2	Export	152	Chile	CHL	842	USA	USA								01	MEAT, MEAT PREPARATIONS	1	No Quantity			0		0		170599656			0
S3	2016	2016	2016	2	0	2	Export	152	Chile	CHL	858	Uruguay	URY								01	MEAT, MEAT PREPARATIONS	1	No Quantity			0		0		3366541			0
S3	2016	2016	2016	2	0	2	Export	152	Chile	CHL	899	Areas, nes									01	MEAT, MEAT PREPARATIONS	1	No Quantity			0		0		77072			4
S3	2016	2016	2016	2	0	2	Export	156	China	CHN	0	World	WLD								01	MEAT, MEAT PREPARATIONS	1	No Quantity							2550897821			0
S3	2016	2016	2016	2	0	2	Export	156	China	CHN	4	Afghanistan	AFG								01	MEAT, MEAT PREPARATIONS	1	No Quantity							9564492			0
S3	2016	2016	2016	2	0	2	Export	156	China	CHN	24	Angola	AGO								01	MEAT, MEAT PREPARATIONS	1	No Quantity							120246			0
S3	2016	2016	2016	2	0	2	Export	156	China	CHN	31	Azerbaijan	AZE								01	MEAT, MEAT PREPARATIONS	1	No Quantity							912783			0
S3	2016	2016	2016	2	0	2	Export	156	China	CHN	36	Australia	AUS								01	MEAT, MEAT PREPARATIONS	1	No Quantity							1682719			0
S3	2016	2016	2016	2	0	2	Export	156	China	CHN	48	Bahrain	BHR								01	MEAT, MEAT PREPARATIONS	1	No Quantity							13396402			0
S3	2016	2016	2016	2	0	2	Export	156	China	CHN	52	Barbados	BRB								01	MEAT, MEAT PREPARATIONS	1	No Quantity							2130			0
S3	2016	2016	2016	2	0	2	Export	156	China	CHN	56	Belgium	BEL								01	MEAT, MEAT PREPARATIONS	1	No Quantity							14442081			0
S3	2016	2016	2016	2	0	2	Export	156	China	CHN	90	Solomon Isds	SLB								01	MEAT, MEAT PREPARATIONS	1	No Quantity							1435579			0
S3	2016	2016	2016	2	0	2	Export	156	China	CHN	96	Brunei Darussalam	BRN								01	MEAT, MEAT PREPARATIONS	1	No Quantity							733356			0
S3	2016	2016	2016	2	0	2	Export	156	China	CHN	104	Myanmar	MMR								01	MEAT, MEAT PREPARATIONS	1	No Quantity							555302			0
S3	2016	2016	2016	2	0	2	Export	156	China	CHN	108	Burundi	BDI								01	MEAT, MEAT PREPARATIONS	1	No Quantity							4778938			0
S3	2016	2016	2016	2	0	2	Export	156	China	CHN	116	Cambodia	KHM								01	MEAT, MEAT PREPARATIONS	1	No Quantity							685706			0
S3	2016	2016	2016	2	0	2	Export	156	China	CHN	124	Canada	CAN								01	MEAT, MEAT PREPARATIONS	1	No Quantity							529330			0
S3	2016	2016	2016	2	0	2	Export	156	China	CHN	140	Central African Rep.	CAF								01	MEAT, MEAT PREPARATIONS	1	No Quantity							948			0
S3	2016	2016	2016	2	0	2	Export	156	China	CHN	144	Sri Lanka	LKA								01	MEAT, MEAT PREPARATIONS	1	No Quantity							4364			0
S3	2016	2016	2016	2	0	2	Export	156	China	CHN	152	Chile	CHL								01	MEAT, MEAT PREPARATIONS	1	No Quantity							61340			0
S3	2016	2016	2016	2	0	2	Export	156	China	CHN	178	Congo	COG								01	MEAT, MEAT PREPARATIONS	1	No Quantity							1988698			0
S3	2016	2016	2016	2	0	2	Export	156	China	CHN	180	Dem. Rep. of the Congo	COD								01	MEAT, MEAT PREPARATIONS	1	No Quantity							69874			0
S3	2016	2016	2016	2	0	2	Export	156	China	CHN	196	Cyprus	CYP								01	MEAT, MEAT PREPARATIONS	1	No Quantity							960739			0
S3	2016	2016	2016	2	0	2	Export	156	China	CHN	203	Czechia	CZE								01	MEAT, MEAT PREPARATIONS	1	No Quantity							2656306			0
S3	2016	2016	2016	2	0	2	Export	156	China	CHN	204	Benin	BEN								01	MEAT, MEAT PREPARATIONS	1	No Quantity							31556			0
S3	2016	2016	2016	2	0	2	Export	156	China	CHN	208	Denmark	DNK								01	MEAT, MEAT PREPARATIONS	1	No Quantity							931362			0
S3	2016	2016	2016	2	0	2	Export	156	China	CHN	226	Equatorial Guinea	GNQ								01	MEAT, MEAT PREPARATIONS	1	No Quantity							17908			0
S3	2016	2016	2016	2	0	2	Export	156	China	CHN	232	Eritrea	ERI								01	MEAT, MEAT PREPARATIONS	1	No Quantity							6770			0
S3	2016	2016	2016	2	0	2	Export	156	China	CHN	246	Finland	FIN								01	MEAT, MEAT PREPARATIONS	1	No Quantity							458948			0
S3	2016	2016	2016	2	0	2	Export	156	China	CHN	251	France	FRA								01	MEAT, MEAT PREPARATIONS	1	No Quantity							1297086			0
S3	2016	2016	2016	2	0	2	Export	156	China	CHN	268	Georgia	GEO								01	MEAT, MEAT PREPARATIONS	1	No Quantity							8952847			0
S3	2016	2016	2016	2	0	2	Export	156	China	CHN	270	Gambia	GMB								01	MEAT, MEAT PREPARATIONS	1	No Quantity							97228			0
S3	2016	2016	2016	2	0	2	Export	156	China	CHN	275	State of Palestine	PSE								01	MEAT, MEAT PREPARATIONS	1	No Quantity							471061			0
S3	2016	2016	2016	2	0	2	Export	156	China	CHN	276	Germany	DEU								01	MEAT, MEAT PREPARATIONS	1	No Quantity							22219987			0
S3	2016	2016	2016	2	0	2	Export	156	China	CHN	288	Ghana	GHA								01	MEAT, MEAT PREPARATIONS	1	No Quantity							112299			0
S3	2016	2016	2016	2	0	2	Export	156	China	CHN	296	Kiribati	KIR								01	MEAT, MEAT PREPARATIONS	1	No Quantity							1982735			0
S3	2016	2016	2016	2	0	2	Export	156	China	CHN	344	China, Hong Kong SAR	HKG								01	MEAT, MEAT PREPARATIONS	1	No Quantity							1117057476			0
S3	2016	2016	2016	2	0	2	Export	156	China	CHN	360	Indonesia	IDN								01	MEAT, MEAT PREPARATIONS	1	No Quantity							6398310			0
S3	2016	2016	2016	2	0	2	Export	156	China	CHN	368	Iraq	IRQ								01	MEAT, MEAT PREPARATIONS	1	No Quantity							7036225			0
S3	2016	2016	2016	2	0	2	Export	156	China	CHN	372	Ireland	IRL								01	MEAT, MEAT PREPARATIONS	1	No Quantity							6409186			0
S3	2016	2016	2016	2	0	2	Export	156	China	CHN	376	Israel	ISR								01	MEAT, MEAT PREPARATIONS	1	No Quantity							743201			0
S3	2016	2016	2016	2	0	2	Export	156	China	CHN	381	Italy	ITA								01	MEAT, MEAT PREPARATIONS	1	No Quantity							50396			0
S3	2016	2016	2016	2	0	2	Export	156	China	CHN	392	Japan	JPN								01	MEAT, MEAT PREPARATIONS	1	No Quantity							933445553			0
S3	2016	2016	2016	2	0	2	Export	156	China	CHN	400	Jordan	JOR								01	MEAT, MEAT PREPARATIONS	1	No Quantity							909909			0
S3	2016	2016	2016	2	0	2	Export	156	China	CHN	408	Dem. People's Rep. of Korea	PRK								01	MEAT, MEAT PREPARATIONS	1	No Quantity							12711855			0
S3	2016	2016	2016	2	0	2	Export	156	China	CHN	410	Rep. of Korea	KOR								01	MEAT, MEAT PREPARATIONS	1	No Quantity							28755584			0
S3	2016	2016	2016	2	0	2	Export	156	China	CHN	414	Kuwait	KWT								01	MEAT, MEAT PREPARATIONS	1	No Quantity							493553			0
S3	2016	2016	2016	2	0	2	Export	156	China	CHN	417	Kyrgyzstan	KGZ								01	MEAT, MEAT PREPARATIONS	1	No Quantity							58132569			0
S3	2016	2016	2016	2	0	2	Export	156	China	CHN	422	Lebanon	LBN								01	MEAT, MEAT PREPARATIONS	1	No Quantity							355020			0
S3	2016	2016	2016	2	0	2	Export	156	China	CHN	430	Liberia	LBR								01	MEAT, MEAT PREPARATIONS	1	No Quantity							517441			0
S3	2016	2016	2016	2	0	2	Export	156	China	CHN	446	China, Macao SAR	MAC								01	MEAT, MEAT PREPARATIONS	1	No Quantity							61055965			0
S3	2016	2016	2016	2	0	2	Export	156	China	CHN	458	Malaysia	MYS								01	MEAT, MEAT PREPARATIONS	1	No Quantity							48237783			0
S3	2016	2016	2016	2	0	2	Export	156	China	CHN	466	Mali	MLI								01	MEAT, MEAT PREPARATIONS	1	No Quantity							2783847			0
S3	2016	2016	2016	2	0	2	Export	156	China	CHN	470	Malta	MLT								01	MEAT, MEAT PREPARATIONS	1	No Quantity							636985			0
S3	2016	2016	2016	2	0	2	Export	156	China	CHN	478	Mauritania	MRT								01	MEAT, MEAT PREPARATIONS	1	No Quantity							3241			0
S3	2016	2016	2016	2	0	2	Export	156	China	CHN	480	Mauritius	MUS								01	MEAT, MEAT PREPARATIONS	1	No Quantity							946874			0
S3	2016	2016	2016	2	0	2	Export	156	China	CHN	484	Mexico	MEX								01	MEAT, MEAT PREPARATIONS	1	No Quantity							12927322			0
S3	2016	2016	2016	2	0	2	Export	156	China	CHN	490	Other Asia, nes									01	MEAT, MEAT PREPARATIONS	1	No Quantity							18098			0
S3	2016	2016	2016	2	0	2	Export	156	China	CHN	496	Mongolia	MNG								01	MEAT, MEAT PREPARATIONS	1	No Quantity							12197680			0
S3	2016	2016	2016	2	0	2	Export	156	China	CHN	508	Mozambique	MOZ								01	MEAT, MEAT PREPARATIONS	1	No Quantity							27363			0
S3	2016	2016	2016	2	0	2	Export	156	China	CHN	524	Nepal	NPL								01	MEAT, MEAT PREPARATIONS	1	No Quantity							6552			0
S3	2016	2016	2016	2	0	2	Export	156	China	CHN	528	Netherlands	NLD								01	MEAT, MEAT PREPARATIONS	1	No Quantity							32939138			0
S3	2016	2016	2016	2	0	2	Export	156	China	CHN	531	Curaçao	CUW								01	MEAT, MEAT PREPARATIONS	1	No Quantity							661514			0
S3	2016	2016	2016	2	0	2	Export	156	China	CHN	548	Vanuatu	VUT								01	MEAT, MEAT PREPARATIONS	1	No Quantity							302760			0
S3	2016	2016	2016	2	0	2	Export	156	China	CHN	554	New Zealand	NZL								01	MEAT, MEAT PREPARATIONS	1	No Quantity							596717			0
S3	2016	2016	2016	2	0	2	Export	156	China	CHN	562	Niger	NER								01	MEAT, MEAT PREPARATIONS	1	No Quantity							2747			0
S3	2016	2016	2016	2	0	2	Export	156	China	CHN	566	Nigeria	NGA								01	MEAT, MEAT PREPARATIONS	1	No Quantity							186300			0
S3	2016	2016	2016	2	0	2	Export	156	China	CHN	579	Norway	NOR								01	MEAT, MEAT PREPARATIONS	1	No Quantity							81156			0
S3	2016	2016	2016	2	0	2	Export	156	China	CHN	586	Pakistan	PAK								01	MEAT, MEAT PREPARATIONS	1	No Quantity							43694			0
S3	2016	2016	2016	2	0	2	Export	156	China	CHN	591	Panama	PAN								01	MEAT, MEAT PREPARATIONS	1	No Quantity							6495			0
S3	2016	2016	2016	2	0	2	Export	156	China	CHN	598	Papua New Guinea	PNG								01	MEAT, MEAT PREPARATIONS	1	No Quantity							3498176			0
S3	2016	2016	2016	2	0	2	Export	156	China	CHN	604	Peru	PER								01	MEAT, MEAT PREPARATIONS	1	No Quantity							372			0
S3	2016	2016	2016	2	0	2	Export	156	China	CHN	608	Philippines	PHL								01	MEAT, MEAT PREPARATIONS	1	No Quantity							24577419			0
S3	2016	2016	2016	2	0	2	Export	156	China	CHN	616	Poland	POL								01	MEAT, MEAT PREPARATIONS	1	No Quantity							53300			0
S3	2016	2016	2016	2	0	2	Export	156	China	CHN	626	Timor-Leste	TLS								01	MEAT, MEAT PREPARATIONS	1	No Quantity							236472			0
S3	2016	2016	2016	2	0	2	Export	156	China	CHN	643	Russian Federation	RUS								01	MEAT, MEAT PREPARATIONS	1	No Quantity							2771163			0
S3	2016	2016	2016	2	0	2	Export	156	China	CHN	686	Senegal	SEN								01	MEAT, MEAT PREPARATIONS	1	No Quantity							448355			0
S3	2016	2016	2016	2	0	2	Export	156	China	CHN	702	Singapore	SGP								01	MEAT, MEAT PREPARATIONS	1	No Quantity							30450236			0
S3	2016	2016	2016	2	0	2	Export	156	China	CHN	704	Viet Nam	VNM								01	MEAT, MEAT PREPARATIONS	1	No Quantity							92558			0
S3	2016	2016	2016	2	0	2	Export	156	China	CHN	710	South Africa	ZAF								01	MEAT, MEAT PREPARATIONS	1	No Quantity							7413			0
S3	2016	2016	2016	2	0	2	Export	156	China	CHN	724	Spain	ESP								01	MEAT, MEAT PREPARATIONS	1	No Quantity							2541391			0
S3	2016	2016	2016	2	0	2	Export	156	China	CHN	728	South Sudan	SSD								01	MEAT, MEAT PREPARATIONS	1	No Quantity							2588			0
S3	2016	2016	2016	2	0	2	Export	156	China	CHN	729	Sudan	SDN								01	MEAT, MEAT PREPARATIONS	1	No Quantity							268024			0
S3	2016	2016	2016	2	0	2	Export	156	China	CHN	740	Suriname	SUR								01	MEAT, MEAT PREPARATIONS	1	No Quantity							17887			0
S3	2016	2016	2016	2	0	2	Export	156	China	CHN	752	Sweden	SWE								01	MEAT, MEAT PREPARATIONS	1	No Quantity							547142			0
S3	2016	2016	2016	2	0	2	Export	156	China	CHN	757	Switzerland	CHE								01	MEAT, MEAT PREPARATIONS	1	No Quantity							224070			0
S3	2016	2016	2016	2	0	2	Export	156	China	CHN	762	Tajikistan	TJK								01	MEAT, MEAT PREPARATIONS	1	No Quantity							4045094			0
S3	2016	2016	2016	2	0	2	Export	156	China	CHN	764	Thailand	THA								01	MEAT, MEAT PREPARATIONS	1	No Quantity							221422			0
S3	2016	2016	2016	2	0	2	Export	156	China	CHN	776	Tonga	TON								01	MEAT, MEAT PREPARATIONS	1	No Quantity							35081			0
S3	2016	2016	2016	2	0	2	Export	156	China	CHN	784	United Arab Emirates	ARE								01	MEAT, MEAT PREPARATIONS	1	No Quantity							4246577			0
S3	2016	2016	2016	2	0	2	Export	156	China	CHN	798	Tuvalu	TUV								01	MEAT, MEAT PREPARATIONS	1	No Quantity							45420			0
S3	2016	2016	2016	2	0	2	Export	156	China	CHN	826	United Kingdom	GBR								01	MEAT, MEAT PREPARATIONS	1	No Quantity							20611575			0
S3	2016	2016	2016	2	0	2	Export	156	China	CHN	834	United Rep. of Tanzania	TZA								01	MEAT, MEAT PREPARATIONS	1	No Quantity							56250			0
S3	2016	2016	2016	2	0	2	Export	156	China	CHN	842	USA	USA								01	MEAT, MEAT PREPARATIONS	1	No Quantity							17575411			0
S3	2016	2016	2016	2	0	2	Export	156	China	CHN	854	Burkina Faso	BFA								01	MEAT, MEAT PREPARATIONS	1	No Quantity							61320			0
S3	2016	2016	2016	2	0	2	Export	156	China	CHN	858	Uruguay	URY								01	MEAT, MEAT PREPARATIONS	1	No Quantity							246486			0
S3	2016	2016	2016	2	0	2	Export	156	China	CHN	882	Samoa	WSM								01	MEAT, MEAT PREPARATIONS	1	No Quantity							176990			0
S3	2016	2016	2016	2	0	2	Export	152	Chile	CHL	0	World	WLD								02	DAIRY PRODUCTS,BIRD EGGS	1	No Quantity			0		0		106094800			0
S3	2016	2016	2016	2	0	2	Export	152	Chile	CHL	32	Argentina	ARG								02	DAIRY PRODUCTS,BIRD EGGS	1	No Quantity			0		0		2332935			0
S3	2016	2016	2016	2	0	2	Export	152	Chile	CHL	52	Barbados	BRB								02	DAIRY PRODUCTS,BIRD EGGS	1	No Quantity			0		0		194075			0
S3	2016	2016	2016	2	0	2	Export	152	Chile	CHL	68	Bolivia (Plurinational State of)	BOL								02	DAIRY PRODUCTS,BIRD EGGS	1	No Quantity			0		0		1557032			0
S3	2016	2016	2016	2	0	2	Export	152	Chile	CHL	76	Brazil	BRA								02	DAIRY PRODUCTS,BIRD EGGS	1	No Quantity			0		0		14190478			0
S3	2016	2016	2016	2	0	2	Export	152	Chile	CHL	84	Belize	BLZ								02	DAIRY PRODUCTS,BIRD EGGS	1	No Quantity			0		0		82387			0
S3	2016	2016	2016	2	0	2	Export	152	Chile	CHL	156	China	CHN								02	DAIRY PRODUCTS,BIRD EGGS	1	No Quantity			0		0		5686645			0
S3	2016	2016	2016	2	0	2	Export	152	Chile	CHL	170	Colombia	COL								02	DAIRY PRODUCTS,BIRD EGGS	1	No Quantity			0		0		1227250			0
S3	2016	2016	2016	2	0	2	Export	152	Chile	CHL	188	Costa Rica	CRI								02	DAIRY PRODUCTS,BIRD EGGS	1	No Quantity			0		0		5825534			0
S3	2016	2016	2016	2	0	2	Export	152	Chile	CHL	192	Cuba	CUB								02	DAIRY PRODUCTS,BIRD EGGS	1	No Quantity			0		0		4862891			0
S3	2016	2016	2016	2	0	2	Export	152	Chile	CHL	214	Dominican Rep.	DOM								02	DAIRY PRODUCTS,BIRD EGGS	1	No Quantity			0		0		149073			0
S3	2016	2016	2016	2	0	2	Export	152	Chile	CHL	218	Ecuador	ECU								02	DAIRY PRODUCTS,BIRD EGGS	1	No Quantity			0		0		2559138			0
S3	2016	2016	2016	2	0	2	Export	152	Chile	CHL	222	El Salvador	SLV								02	DAIRY PRODUCTS,BIRD EGGS	1	No Quantity			0		0		385350			0
S3	2016	2016	2016	2	0	2	Export	152	Chile	CHL	320	Guatemala	GTM								02	DAIRY PRODUCTS,BIRD EGGS	1	No Quantity			0		0		764302			0
S3	2016	2016	2016	2	0	2	Export	152	Chile	CHL	340	Honduras	HND								02	DAIRY PRODUCTS,BIRD EGGS	1	No Quantity			0		0		602479			0
S3	2016	2016	2016	2	0	2	Export	152	Chile	CHL	410	Rep. of Korea	KOR								02	DAIRY PRODUCTS,BIRD EGGS	1	No Quantity			0		0		3119304			0
S3	2016	2016	2016	2	0	2	Export	152	Chile	CHL	484	Mexico	MEX								02	DAIRY PRODUCTS,BIRD EGGS	1	No Quantity			0		0		17987673			0
S3	2016	2016	2016	2	0	2	Export	152	Chile	CHL	558	Nicaragua	NIC								02	DAIRY PRODUCTS,BIRD EGGS	1	No Quantity			0		0		223540			0
S3	2016	2016	2016	2	0	2	Export	152	Chile	CHL	591	Panama	PAN								02	DAIRY PRODUCTS,BIRD EGGS	1	No Quantity			0		0		487605			0
S3	2016	2016	2016	2	0	2	Export	152	Chile	CHL	600	Paraguay	PRY								02	DAIRY PRODUCTS,BIRD EGGS	1	No Quantity			0		0		337921			0
S3	2016	2016	2016	2	0	2	Export	152	Chile	CHL	604	Peru	PER								02	DAIRY PRODUCTS,BIRD EGGS	1	No Quantity			0		0		18427142			0
S3	2016	2016	2016	2	0	2	Export	152	Chile	CHL	608	Philippines	PHL								02	DAIRY PRODUCTS,BIRD EGGS	1	No Quantity			0		0		70318			0
S3	2016	2016	2016	2	0	2	Export	152	Chile	CHL	643	Russian Federation	RUS								02	DAIRY PRODUCTS,BIRD EGGS	1	No Quantity			0		0		1188989			0
S3	2016	2016	2016	2	0	2	Export	152	Chile	CHL	724	Spain	ESP								02	DAIRY PRODUCTS,BIRD EGGS	1	No Quantity			0		0		125			0
S3	2016	2016	2016	2	0	2	Export	152	Chile	CHL	752	Sweden	SWE								02	DAIRY PRODUCTS,BIRD EGGS	1	No Quantity			0		0		320			0
S3	2016	2016	2016	2	0	2	Export	152	Chile	CHL	792	Turkey	TUR								02	DAIRY PRODUCTS,BIRD EGGS	1	No Quantity			0		0		3			0
S3	2016	2016	2016	2	0	2	Export	152	Chile	CHL	826	United Kingdom	GBR								02	DAIRY PRODUCTS,BIRD EGGS	1	No Quantity			0		0		4556			0
S3	2016	2016	2016	2	0	2	Export	152	Chile	CHL	842	USA	USA								02	DAIRY PRODUCTS,BIRD EGGS	1	No Quantity			0		0		23313456			0
S3	2016	2016	2016	2	0	2	Export	152	Chile	CHL	858	Uruguay	URY								02	DAIRY PRODUCTS,BIRD EGGS	1	No Quantity			0		0		15697			0
S3	2016	2016	2016	2	0	2	Export	152	Chile	CHL	862	Venezuela	VEN								02	DAIRY PRODUCTS,BIRD EGGS	1	No Quantity			0		0		428581			0
S3	2016	2016	2016	2	0	2	Export	152	Chile	CHL	899	Areas, nes									02	DAIRY PRODUCTS,BIRD EGGS	1	No Quantity			0		0		70001			0
S3	2016	2016	2016	2	0	2	Export	156	China	CHN	0	World	WLD								02	DAIRY PRODUCTS,BIRD EGGS	1	No Quantity							266224441			0
S3	2016	2016	2016	2	0	2	Export	156	China	CHN	24	Angola	AGO								02	DAIRY PRODUCTS,BIRD EGGS	1	No Quantity							1555			0
S3	2016	2016	2016	2	0	2	Export	156	China	CHN	36	Australia	AUS								02	DAIRY PRODUCTS,BIRD EGGS	1	No Quantity							7062822			0
S3	2016	2016	2016	2	0	2	Export	156	China	CHN	56	Belgium	BEL								02	DAIRY PRODUCTS,BIRD EGGS	1	No Quantity							754806			0
S3	2016	2016	2016	2	0	2	Export	156	China	CHN	76	Brazil	BRA								02	DAIRY PRODUCTS,BIRD EGGS	1	No Quantity							112			0
S3	2016	2016	2016	2	0	2	Export	156	China	CHN	96	Brunei Darussalam	BRN								02	DAIRY PRODUCTS,BIRD EGGS	1	No Quantity							266368			0
S3	2016	2016	2016	2	0	2	Export	156	China	CHN	104	Myanmar	MMR								02	DAIRY PRODUCTS,BIRD EGGS	1	No Quantity							2396449			0
S3	2016	2016	2016	2	0	2	Export	156	China	CHN	124	Canada	CAN								02	DAIRY PRODUCTS,BIRD EGGS	1	No Quantity							3572667			0
S3	2016	2016	2016	2	0	2	Export	156	China	CHN	144	Sri Lanka	LKA								02	DAIRY PRODUCTS,BIRD EGGS	1	No Quantity							64165			0
S3	2016	2016	2016	2	0	2	Export	156	China	CHN	170	Colombia	COL								02	DAIRY PRODUCTS,BIRD EGGS	1	No Quantity							84000			0
S3	2016	2016	2016	2	0	2	Export	156	China	CHN	180	Dem. Rep. of the Congo	COD								02	DAIRY PRODUCTS,BIRD EGGS	1	No Quantity							1586			0
S3	2016	2016	2016	2	0	2	Export	156	China	CHN	226	Equatorial Guinea	GNQ								02	DAIRY PRODUCTS,BIRD EGGS	1	No Quantity							42			0
S3	2016	2016	2016	2	0	2	Export	156	China	CHN	232	Eritrea	ERI								02	DAIRY PRODUCTS,BIRD EGGS	1	No Quantity							375			0
S3	2016	2016	2016	2	0	2	Export	156	China	CHN	251	France	FRA								02	DAIRY PRODUCTS,BIRD EGGS	1	No Quantity							1949			0
S3	2016	2016	2016	2	0	2	Export	156	China	CHN	276	Germany	DEU								02	DAIRY PRODUCTS,BIRD EGGS	1	No Quantity							23000			0
S3	2016	2016	2016	2	0	2	Export	156	China	CHN	320	Guatemala	GTM								02	DAIRY PRODUCTS,BIRD EGGS	1	No Quantity							637932			0
S3	2016	2016	2016	2	0	2	Export	156	China	CHN	344	China, Hong Kong SAR	HKG								02	DAIRY PRODUCTS,BIRD EGGS	1	No Quantity							175252615			0
S3	2016	2016	2016	2	0	2	Export	156	China	CHN	360	Indonesia	IDN								02	DAIRY PRODUCTS,BIRD EGGS	1	No Quantity							22182976			0
S3	2016	2016	2016	2	0	2	Export	156	China	CHN	368	Iraq	IRQ								02	DAIRY PRODUCTS,BIRD EGGS	1	No Quantity							3575			0
S3	2016	2016	2016	2	0	2	Export	156	China	CHN	381	Italy	ITA								02	DAIRY PRODUCTS,BIRD EGGS	1	No Quantity							60493			0
S3	2016	2016	2016	2	0	2	Export	156	China	CHN	392	Japan	JPN								02	DAIRY PRODUCTS,BIRD EGGS	1	No Quantity							9243674			0
S3	2016	2016	2016	2	0	2	Export	156	China	CHN	398	Kazakhstan	KAZ								02	DAIRY PRODUCTS,BIRD EGGS	1	No Quantity							278			0
S3	2016	2016	2016	2	0	2	Export	156	China	CHN	408	Dem. People's Rep. of Korea	PRK								02	DAIRY PRODUCTS,BIRD EGGS	1	No Quantity							1972837			0
S3	2016	2016	2016	2	0	2	Export	156	China	CHN	410	Rep. of Korea	KOR								02	DAIRY PRODUCTS,BIRD EGGS	1	No Quantity							3633184			0
S3	2016	2016	2016	2	0	2	Export	156	China	CHN	446	China, Macao SAR	MAC								02	DAIRY PRODUCTS,BIRD EGGS	1	No Quantity							16059191			0
S3	2016	2016	2016	2	0	2	Export	156	China	CHN	458	Malaysia	MYS								02	DAIRY PRODUCTS,BIRD EGGS	1	No Quantity							1010616			0
S3	2016	2016	2016	2	0	2	Export	156	China	CHN	480	Mauritius	MUS								02	DAIRY PRODUCTS,BIRD EGGS	1	No Quantity							7560			0
S3	2016	2016	2016	2	0	2	Export	156	China	CHN	490	Other Asia, nes									02	DAIRY PRODUCTS,BIRD EGGS	1	No Quantity							1118553			0
S3	2016	2016	2016	2	0	2	Export	156	China	CHN	496	Mongolia	MNG								02	DAIRY PRODUCTS,BIRD EGGS	1	No Quantity							212448			0
S3	2016	2016	2016	2	0	2	Export	156	China	CHN	554	New Zealand	NZL								02	DAIRY PRODUCTS,BIRD EGGS	1	No Quantity							60239			0
S3	2016	2016	2016	2	0	2	Export	156	China	CHN	562	Niger	NER								02	DAIRY PRODUCTS,BIRD EGGS	1	No Quantity							192			0
S3	2016	2016	2016	2	0	2	Export	156	China	CHN	586	Pakistan	PAK								02	DAIRY PRODUCTS,BIRD EGGS	1	No Quantity							1211			0
S3	2016	2016	2016	2	0	2	Export	156	China	CHN	608	Philippines	PHL								02	DAIRY PRODUCTS,BIRD EGGS	1	No Quantity							990038			0
S3	2016	2016	2016	2	0	2	Export	156	China	CHN	643	Russian Federation	RUS								02	DAIRY PRODUCTS,BIRD EGGS	1	No Quantity							176405			0
S3	2016	2016	2016	2	0	2	Export	156	China	CHN	682	Saudi Arabia	SAU								02	DAIRY PRODUCTS,BIRD EGGS	1	No Quantity							594308			0
S3	2016	2016	2016	2	0	2	Export	156	China	CHN	699	India	IND								02	DAIRY PRODUCTS,BIRD EGGS	1	No Quantity							39850			0
S3	2016	2016	2016	2	0	2	Export	156	China	CHN	702	Singapore	SGP								02	DAIRY PRODUCTS,BIRD EGGS	1	No Quantity							6818355			0
S3	2016	2016	2016	2	0	2	Export	156	China	CHN	704	Viet Nam	VNM								02	DAIRY PRODUCTS,BIRD EGGS	1	No Quantity							422262			0
S3	2016	2016	2016	2	0	2	Export	156	China	CHN	710	South Africa	ZAF								02	DAIRY PRODUCTS,BIRD EGGS	1	No Quantity							1100562			0
S3	2016	2016	2016	2	0	2	Export	156	China	CHN	724	Spain	ESP								02	DAIRY PRODUCTS,BIRD EGGS	1	No Quantity							154172			0
S3	2016	2016	2016	2	0	2	Export	156	China	CHN	762	Tajikistan	TJK								02	DAIRY PRODUCTS,BIRD EGGS	1	No Quantity							38480			0
S3	2016	2016	2016	2	0	2	Export	156	China	CHN	764	Thailand	THA								02	DAIRY PRODUCTS,BIRD EGGS	1	No Quantity							2328480			0
S3	2016	2016	2016	2	0	2	Export	156	China	CHN	784	United Arab Emirates	ARE								02	DAIRY PRODUCTS,BIRD EGGS	1	No Quantity							707128			0
S3	2016	2016	2016	2	0	2	Export	156	China	CHN	818	Egypt	EGY								02	DAIRY PRODUCTS,BIRD EGGS	1	No Quantity							2262			0
S3	2016	2016	2016	2	0	2	Export	156	China	CHN	826	United Kingdom	GBR								02	DAIRY PRODUCTS,BIRD EGGS	1	No Quantity							110430			0
S3	2016	2016	2016	2	0	2	Export	156	China	CHN	842	USA	USA								02	DAIRY PRODUCTS,BIRD EGGS	1	No Quantity							6729025			0
S3	2016	2016	2016	2	0	2	Export	156	China	CHN	887	Yemen	YEM								02	DAIRY PRODUCTS,BIRD EGGS	1	No Quantity							325214			0
S3	2016	2016	2016	2	0	2	Export	152	Chile	CHL	0	World	WLD								03	FISH,CRUSTACEANS,MOLLUSC	1	No Quantity			0		0		4738857953			4
S3	2016	2016	2016	2	0	2	Export	152	Chile	CHL	20	Andorra	AND								03	FISH,CRUSTACEANS,MOLLUSC	1	No Quantity			0		0		47109			0
S3	2016	2016	2016	2	0	2	Export	152	Chile	CHL	24	Angola	AGO								03	FISH,CRUSTACEANS,MOLLUSC	1	No Quantity			0		0		1701694			0
S3	2016	2016	2016	2	0	2	Export	152	Chile	CHL	32	Argentina	ARG								03	FISH,CRUSTACEANS,MOLLUSC	1	No Quantity			0		0		65517767			0
S3	2016	2016	2016	2	0	2	Export	152	Chile	CHL	36	Australia	AUS								03	FISH,CRUSTACEANS,MOLLUSC	1	No Quantity			0		0		5820727			0
S3	2016	2016	2016	2	0	2	Export	152	Chile	CHL	52	Barbados	BRB								03	FISH,CRUSTACEANS,MOLLUSC	1	No Quantity			0		0		30028			0
S3	2016	2016	2016	2	0	2	Export	152	Chile	CHL	56	Belgium	BEL								03	FISH,CRUSTACEANS,MOLLUSC	1	No Quantity			0		0		29675211			0
S3	2016	2016	2016	2	0	2	Export	152	Chile	CHL	68	Bolivia (Plurinational State of)	BOL								03	FISH,CRUSTACEANS,MOLLUSC	1	No Quantity			0		0		957786			4
S3	2016	2016	2016	2	0	2	Export	152	Chile	CHL	70	Bosnia Herzegovina	BIH								03	FISH,CRUSTACEANS,MOLLUSC	1	No Quantity			0		0		65264			0
S3	2016	2016	2016	2	0	2	Export	152	Chile	CHL	76	Brazil	BRA								03	FISH,CRUSTACEANS,MOLLUSC	1	No Quantity			0		0		531109025			0
S3	2016	2016	2016	2	0	2	Export	152	Chile	CHL	100	Bulgaria	BGR								03	FISH,CRUSTACEANS,MOLLUSC	1	No Quantity			0		0		516622			0
S3	2016	2016	2016	2	0	2	Export	152	Chile	CHL	112	Belarus	BLR								03	FISH,CRUSTACEANS,MOLLUSC	1	No Quantity			0		0		218496			0
S3	2016	2016	2016	2	0	2	Export	152	Chile	CHL	116	Cambodia	KHM								03	FISH,CRUSTACEANS,MOLLUSC	1	No Quantity			0		0		38059			0
S3	2016	2016	2016	2	0	2	Export	152	Chile	CHL	120	Cameroon	CMR								03	FISH,CRUSTACEANS,MOLLUSC	1	No Quantity			0		0		169000			0
S3	2016	2016	2016	2	0	2	Export	152	Chile	CHL	124	Canada	CAN								03	FISH,CRUSTACEANS,MOLLUSC	1	No Quantity			0		0		31022286			0
S3	2016	2016	2016	2	0	2	Export	152	Chile	CHL	144	Sri Lanka	LKA								03	FISH,CRUSTACEANS,MOLLUSC	1	No Quantity			0		0		7575896			0
S3	2016	2016	2016	2	0	2	Export	152	Chile	CHL	156	China	CHN								03	FISH,CRUSTACEANS,MOLLUSC	1	No Quantity			0		0		235101895			0
S3	2016	2016	2016	2	0	2	Export	152	Chile	CHL	170	Colombia	COL								03	FISH,CRUSTACEANS,MOLLUSC	1	No Quantity			0		0		35167805			0
S3	2016	2016	2016	2	0	2	Export	152	Chile	CHL	178	Congo	COG								03	FISH,CRUSTACEANS,MOLLUSC	1	No Quantity			0		0		38900			0
S3	2016	2016	2016	2	0	2	Export	152	Chile	CHL	188	Costa Rica	CRI								03	FISH,CRUSTACEANS,MOLLUSC	1	No Quantity			0		0		4550653			0
S3	2016	2016	2016	2	0	2	Export	152	Chile	CHL	191	Croatia	HRV								03	FISH,CRUSTACEANS,MOLLUSC	1	No Quantity			0		0		407471			0
S3	2016	2016	2016	2	0	2	Export	152	Chile	CHL	192	Cuba	CUB								03	FISH,CRUSTACEANS,MOLLUSC	1	No Quantity			0		0		5439430			0
S3	2016	2016	2016	2	0	2	Export	152	Chile	CHL	196	Cyprus	CYP								03	FISH,CRUSTACEANS,MOLLUSC	1	No Quantity			0		0		621434			0
S3	2016	2016	2016	2	0	2	Export	152	Chile	CHL	203	Czechia	CZE								03	FISH,CRUSTACEANS,MOLLUSC	1	No Quantity			0		0		47430			0
S3	2016	2016	2016	2	0	2	Export	152	Chile	CHL	204	Benin	BEN								03	FISH,CRUSTACEANS,MOLLUSC	1	No Quantity			0		0		1800648			0
S3	2016	2016	2016	2	0	2	Export	152	Chile	CHL	208	Denmark	DNK								03	FISH,CRUSTACEANS,MOLLUSC	1	No Quantity			0		0		16701247			0
S3	2016	2016	2016	2	0	2	Export	152	Chile	CHL	212	Dominica	DMA								03	FISH,CRUSTACEANS,MOLLUSC	1	No Quantity			0		0		100243			0
S3	2016	2016	2016	2	0	2	Export	152	Chile	CHL	214	Dominican Rep.	DOM								03	FISH,CRUSTACEANS,MOLLUSC	1	No Quantity			0		0		4231043			0
S3	2016	2016	2016	2	0	2	Export	152	Chile	CHL	218	Ecuador	ECU								03	FISH,CRUSTACEANS,MOLLUSC	1	No Quantity			0		0		3135373			0
S3	2016	2016	2016	2	0	2	Export	152	Chile	CHL	222	El Salvador	SLV								03	FISH,CRUSTACEANS,MOLLUSC	1	No Quantity			0		0		657872			0
S3	2016	2016	2016	2	0	2	Export	152	Chile	CHL	233	Estonia	EST								03	FISH,CRUSTACEANS,MOLLUSC	1	No Quantity			0		0		82572			0
S3	2016	2016	2016	2	0	2	Export	152	Chile	CHL	242	Fiji	FJI								03	FISH,CRUSTACEANS,MOLLUSC	1	No Quantity			0		0		148561			0
S3	2016	2016	2016	2	0	2	Export	152	Chile	CHL	251	France	FRA								03	FISH,CRUSTACEANS,MOLLUSC	1	No Quantity			0		0		87348036			0
S3	2016	2016	2016	2	0	2	Export	152	Chile	CHL	266	Gabon	GAB								03	FISH,CRUSTACEANS,MOLLUSC	1	No Quantity			0		0		70355			0
S3	2016	2016	2016	2	0	2	Export	152	Chile	CHL	268	Georgia	GEO								03	FISH,CRUSTACEANS,MOLLUSC	1	No Quantity			0		0		1249565			0
S3	2016	2016	2016	2	0	2	Export	152	Chile	CHL	276	Germany	DEU								03	FISH,CRUSTACEANS,MOLLUSC	1	No Quantity			0		0		79341515			0
S3	2016	2016	2016	2	0	2	Export	152	Chile	CHL	288	Ghana	GHA								03	FISH,CRUSTACEANS,MOLLUSC	1	No Quantity			0		0		1716500			0
S3	2016	2016	2016	2	0	2	Export	152	Chile	CHL	300	Greece	GRC								03	FISH,CRUSTACEANS,MOLLUSC	1	No Quantity			0		0		3915027			0
S3	2016	2016	2016	2	0	2	Export	152	Chile	CHL	320	Guatemala	GTM								03	FISH,CRUSTACEANS,MOLLUSC	1	No Quantity			0		0		30013			0
S3	2016	2016	2016	2	0	2	Export	152	Chile	CHL	340	Honduras	HND								03	FISH,CRUSTACEANS,MOLLUSC	1	No Quantity			0		0		310848			0
S3	2016	2016	2016	2	0	2	Export	152	Chile	CHL	344	China, Hong Kong SAR	HKG								03	FISH,CRUSTACEANS,MOLLUSC	1	No Quantity			0		0		30929139			0
S3	2016	2016	2016	2	0	2	Export	152	Chile	CHL	360	Indonesia	IDN								03	FISH,CRUSTACEANS,MOLLUSC	1	No Quantity			0		0		3124444			0
S3	2016	2016	2016	2	0	2	Export	152	Chile	CHL	364	Iran	IRN								03	FISH,CRUSTACEANS,MOLLUSC	1	No Quantity			0		0		92163			0
S3	2016	2016	2016	2	0	2	Export	152	Chile	CHL	372	Ireland	IRL								03	FISH,CRUSTACEANS,MOLLUSC	1	No Quantity			0		0		607934			0
S3	2016	2016	2016	2	0	2	Export	152	Chile	CHL	376	Israel	ISR								03	FISH,CRUSTACEANS,MOLLUSC	1	No Quantity			0		0		44120647			0
S3	2016	2016	2016	2	0	2	Export	152	Chile	CHL	381	Italy	ITA								03	FISH,CRUSTACEANS,MOLLUSC	1	No Quantity			0		0		35049734			0
S3	2016	2016	2016	2	0	2	Export	152	Chile	CHL	384	Côte d'Ivoire	CIV								03	FISH,CRUSTACEANS,MOLLUSC	1	No Quantity			0		0		67600			0
S3	2016	2016	2016	2	0	2	Export	152	Chile	CHL	388	Jamaica	JAM								03	FISH,CRUSTACEANS,MOLLUSC	1	No Quantity			0		0		5545294			0
S3	2016	2016	2016	2	0	2	Export	152	Chile	CHL	392	Japan	JPN								03	FISH,CRUSTACEANS,MOLLUSC	1	No Quantity			0		0		886813581			0
S3	2016	2016	2016	2	0	2	Export	152	Chile	CHL	398	Kazakhstan	KAZ								03	FISH,CRUSTACEANS,MOLLUSC	1	No Quantity			0		0		1400217			0
S3	2016	2016	2016	2	0	2	Export	152	Chile	CHL	410	Rep. of Korea	KOR								03	FISH,CRUSTACEANS,MOLLUSC	1	No Quantity			0		0		70223344			0
S3	2016	2016	2016	2	0	2	Export	152	Chile	CHL	414	Kuwait	KWT								03	FISH,CRUSTACEANS,MOLLUSC	1	No Quantity			0		0		22836			0
S3	2016	2016	2016	2	0	2	Export	152	Chile	CHL	422	Lebanon	LBN								03	FISH,CRUSTACEANS,MOLLUSC	1	No Quantity			0		0		650973			0
S3	2016	2016	2016	2	0	2	Export	152	Chile	CHL	428	Latvia	LVA								03	FISH,CRUSTACEANS,MOLLUSC	1	No Quantity			0		0		179221			0
S3	2016	2016	2016	2	0	2	Export	152	Chile	CHL	430	Liberia	LBR								03	FISH,CRUSTACEANS,MOLLUSC	1	No Quantity			0		0		63065			0
S3	2016	2016	2016	2	0	2	Export	152	Chile	CHL	440	Lithuania	LTU								03	FISH,CRUSTACEANS,MOLLUSC	1	No Quantity			0		0		6497852			0
S3	2016	2016	2016	2	0	2	Export	152	Chile	CHL	458	Malaysia	MYS								03	FISH,CRUSTACEANS,MOLLUSC	1	No Quantity			0		0		16843164			0
S3	2016	2016	2016	2	0	2	Export	152	Chile	CHL	466	Mali	MLI								03	FISH,CRUSTACEANS,MOLLUSC	1	No Quantity			0		0		19118			0
S3	2016	2016	2016	2	0	2	Export	152	Chile	CHL	480	Mauritius	MUS								03	FISH,CRUSTACEANS,MOLLUSC	1	No Quantity			0		0		45589			0
S3	2016	2016	2016	2	0	2	Export	152	Chile	CHL	484	Mexico	MEX								03	FISH,CRUSTACEANS,MOLLUSC	1	No Quantity			0		0		102189735			0
S3	2016	2016	2016	2	0	2	Export	152	Chile	CHL	490	Other Asia, nes									03	FISH,CRUSTACEANS,MOLLUSC	1	No Quantity			0		0		41216377			0
S3	2016	2016	2016	2	0	2	Export	152	Chile	CHL	498	Rep. of Moldova	MDA								03	FISH,CRUSTACEANS,MOLLUSC	1	No Quantity			0		0		175649			0
S3	2016	2016	2016	2	0	2	Export	152	Chile	CHL	504	Morocco	MAR								03	FISH,CRUSTACEANS,MOLLUSC	1	No Quantity			0		0		178533			0
S3	2016	2016	2016	2	0	2	Export	152	Chile	CHL	516	Namibia	NAM								03	FISH,CRUSTACEANS,MOLLUSC	1	No Quantity			0		0		6949			0
S3	2016	2016	2016	2	0	2	Export	152	Chile	CHL	528	Netherlands	NLD								03	FISH,CRUSTACEANS,MOLLUSC	1	No Quantity			0		0		16047891			0
S3	2016	2016	2016	2	0	2	Export	152	Chile	CHL	531	Curaçao	CUW								03	FISH,CRUSTACEANS,MOLLUSC	1	No Quantity			0		0		78252			0
S3	2016	2016	2016	2	0	2	Export	152	Chile	CHL	533	Aruba	ABW								03	FISH,CRUSTACEANS,MOLLUSC	1	No Quantity			0		0		86348			0
S3	2016	2016	2016	2	0	2	Export	152	Chile	CHL	548	Vanuatu	VUT								03	FISH,CRUSTACEANS,MOLLUSC	1	No Quantity			0		0		40083			0
S3	2016	2016	2016	2	0	2	Export	152	Chile	CHL	554	New Zealand	NZL								03	FISH,CRUSTACEANS,MOLLUSC	1	No Quantity			0		0		167616			0
S3	2016	2016	2016	2	0	2	Export	152	Chile	CHL	558	Nicaragua	NIC								03	FISH,CRUSTACEANS,MOLLUSC	1	No Quantity			0		0		66200			0
S3	2016	2016	2016	2	0	2	Export	152	Chile	CHL	566	Nigeria	NGA								03	FISH,CRUSTACEANS,MOLLUSC	1	No Quantity			0		0		18008884			0
S3	2016	2016	2016	2	0	2	Export	152	Chile	CHL	577	Other Africa, nes									03	FISH,CRUSTACEANS,MOLLUSC	1	No Quantity			0		0		200790			0
S3	2016	2016	2016	2	0	2	Export	152	Chile	CHL	579	Norway	NOR								03	FISH,CRUSTACEANS,MOLLUSC	1	No Quantity			0		0		1903768			0
S3	2016	2016	2016	2	0	2	Export	152	Chile	CHL	583	FS Micronesia	FSM								03	FISH,CRUSTACEANS,MOLLUSC	1	No Quantity			0		0		83441			0
S3	2016	2016	2016	2	0	2	Export	152	Chile	CHL	591	Panama	PAN								03	FISH,CRUSTACEANS,MOLLUSC	1	No Quantity			0		0		7200971			0
S3	2016	2016	2016	2	0	2	Export	152	Chile	CHL	598	Papua New Guinea	PNG								03	FISH,CRUSTACEANS,MOLLUSC	1	No Quantity			0		0		62323			0
S3	2016	2016	2016	2	0	2	Export	152	Chile	CHL	600	Paraguay	PRY								03	FISH,CRUSTACEANS,MOLLUSC	1	No Quantity			0		0		1626732			0
S3	2016	2016	2016	2	0	2	Export	152	Chile	CHL	604	Peru	PER								03	FISH,CRUSTACEANS,MOLLUSC	1	No Quantity			0		0		47798977			0
S3	2016	2016	2016	2	0	2	Export	152	Chile	CHL	608	Philippines	PHL								03	FISH,CRUSTACEANS,MOLLUSC	1	No Quantity			0		0		10473780			0
S3	2016	2016	2016	2	0	2	Export	152	Chile	CHL	616	Poland	POL								03	FISH,CRUSTACEANS,MOLLUSC	1	No Quantity			0		0		27315933			0
S3	2016	2016	2016	2	0	2	Export	152	Chile	CHL	620	Portugal	PRT								03	FISH,CRUSTACEANS,MOLLUSC	1	No Quantity			0		0		10955501			0
S3	2016	2016	2016	2	0	2	Export	152	Chile	CHL	634	Qatar	QAT								03	FISH,CRUSTACEANS,MOLLUSC	1	No Quantity			0		0		120			0
S3	2016	2016	2016	2	0	2	Export	152	Chile	CHL	642	Romania	ROU								03	FISH,CRUSTACEANS,MOLLUSC	1	No Quantity			0		0		993163			0
S3	2016	2016	2016	2	0	2	Export	152	Chile	CHL	643	Russian Federation	RUS								03	FISH,CRUSTACEANS,MOLLUSC	1	No Quantity			0		0		348815186			0
S3	2016	2016	2016	2	0	2	Export	152	Chile	CHL	699	India	IND								03	FISH,CRUSTACEANS,MOLLUSC	1	No Quantity			0		0		97102			0
S3	2016	2016	2016	2	0	2	Export	152	Chile	CHL	702	Singapore	SGP								03	FISH,CRUSTACEANS,MOLLUSC	1	No Quantity			0		0		33691787			0
S3	2016	2016	2016	2	0	2	Export	152	Chile	CHL	704	Viet Nam	VNM								03	FISH,CRUSTACEANS,MOLLUSC	1	No Quantity			0		0		28982967			0
S3	2016	2016	2016	2	0	2	Export	152	Chile	CHL	705	Slovenia	SVN								03	FISH,CRUSTACEANS,MOLLUSC	1	No Quantity			0		0		90091			0
S3	2016	2016	2016	2	0	2	Export	152	Chile	CHL	710	South Africa	ZAF								03	FISH,CRUSTACEANS,MOLLUSC	1	No Quantity			0		0		337265			0
S3	2016	2016	2016	2	0	2	Export	152	Chile	CHL	724	Spain	ESP								03	FISH,CRUSTACEANS,MOLLUSC	1	No Quantity			0		0		165749491			0
S3	2016	2016	2016	2	0	2	Export	152	Chile	CHL	752	Sweden	SWE								03	FISH,CRUSTACEANS,MOLLUSC	1	No Quantity			0		0		1052329			0
S3	2016	2016	2016	2	0	2	Export	152	Chile	CHL	757	Switzerland	CHE								03	FISH,CRUSTACEANS,MOLLUSC	1	No Quantity			0		0		50153			0
S3	2016	2016	2016	2	0	2	Export	152	Chile	CHL	764	Thailand	THA								03	FISH,CRUSTACEANS,MOLLUSC	1	No Quantity			0		0		79447783			0
S3	2016	2016	2016	2	0	2	Export	152	Chile	CHL	768	Togo	TGO								03	FISH,CRUSTACEANS,MOLLUSC	1	No Quantity			0		0		20000			0
S3	2016	2016	2016	2	0	2	Export	152	Chile	CHL	776	Tonga	TON								03	FISH,CRUSTACEANS,MOLLUSC	1	No Quantity			0		0		566841			0
S3	2016	2016	2016	2	0	2	Export	152	Chile	CHL	784	United Arab Emirates	ARE								03	FISH,CRUSTACEANS,MOLLUSC	1	No Quantity			0		0		12206303			0
S3	2016	2016	2016	2	0	2	Export	152	Chile	CHL	792	Turkey	TUR								03	FISH,CRUSTACEANS,MOLLUSC	1	No Quantity			0		0		597952			0
S3	2016	2016	2016	2	0	2	Export	152	Chile	CHL	804	Ukraine	UKR								03	FISH,CRUSTACEANS,MOLLUSC	1	No Quantity			0		0		4668076			0
S3	2016	2016	2016	2	0	2	Export	152	Chile	CHL	807	North Macedonia	MKD								03	FISH,CRUSTACEANS,MOLLUSC	1	No Quantity			0		0		96309			0
S3	2016	2016	2016	2	0	2	Export	152	Chile	CHL	818	Egypt	EGY								03	FISH,CRUSTACEANS,MOLLUSC	1	No Quantity			0		0		986676			0
S3	2016	2016	2016	2	0	2	Export	152	Chile	CHL	826	United Kingdom	GBR								03	FISH,CRUSTACEANS,MOLLUSC	1	No Quantity			0		0		15056058			0
S3	2016	2016	2016	2	0	2	Export	152	Chile	CHL	842	USA	USA								03	FISH,CRUSTACEANS,MOLLUSC	1	No Quantity			0		0		1493240941			0
S3	2016	2016	2016	2	0	2	Export	152	Chile	CHL	858	Uruguay	URY								03	FISH,CRUSTACEANS,MOLLUSC	1	No Quantity			0		0		5765945			0
S3	2016	2016	2016	2	0	2	Export	152	Chile	CHL	862	Venezuela	VEN								03	FISH,CRUSTACEANS,MOLLUSC	1	No Quantity			0		0		476705			0
S3	2016	2016	2016	2	0	2	Export	152	Chile	CHL	882	Samoa	WSM								03	FISH,CRUSTACEANS,MOLLUSC	1	No Quantity			0		0		184950			0
S3	2016	2016	2016	2	0	2	Export	152	Chile	CHL	899	Areas, nes									03	FISH,CRUSTACEANS,MOLLUSC	1	No Quantity			0		0		823705			4
S3	2016	2016	2016	2	0	2	Export	156	China	CHN	0	World	WLD								03	FISH,CRUSTACEANS,MOLLUSC	1	No Quantity							19998682704			0
S3	2016	2016	2016	2	0	2	Export	156	China	CHN	8	Albania	ALB								03	FISH,CRUSTACEANS,MOLLUSC	1	No Quantity							1900368			0
S3	2016	2016	2016	2	0	2	Export	156	China	CHN	12	Algeria	DZA								03	FISH,CRUSTACEANS,MOLLUSC	1	No Quantity							18123012			0
S3	2016	2016	2016	2	0	2	Export	156	China	CHN	24	Angola	AGO								03	FISH,CRUSTACEANS,MOLLUSC	1	No Quantity							5801223			0
S3	2016	2016	2016	2	0	2	Export	156	China	CHN	31	Azerbaijan	AZE								03	FISH,CRUSTACEANS,MOLLUSC	1	No Quantity							1019093			0
S3	2016	2016	2016	2	0	2	Export	156	China	CHN	36	Australia	AUS								03	FISH,CRUSTACEANS,MOLLUSC	1	No Quantity							299022420			0
S3	2016	2016	2016	2	0	2	Export	156	China	CHN	40	Austria	AUT								03	FISH,CRUSTACEANS,MOLLUSC	1	No Quantity							443562			0
S3	2016	2016	2016	2	0	2	Export	156	China	CHN	44	Bahamas	BHS								03	FISH,CRUSTACEANS,MOLLUSC	1	No Quantity							740095			0
S3	2016	2016	2016	2	0	2	Export	156	China	CHN	48	Bahrain	BHR								03	FISH,CRUSTACEANS,MOLLUSC	1	No Quantity							366691			0
S3	2016	2016	2016	2	0	2	Export	156	China	CHN	50	Bangladesh	BGD								03	FISH,CRUSTACEANS,MOLLUSC	1	No Quantity							201520			0
S3	2016	2016	2016	2	0	2	Export	156	China	CHN	52	Barbados	BRB								03	FISH,CRUSTACEANS,MOLLUSC	1	No Quantity							567507			0
S3	2016	2016	2016	2	0	2	Export	156	China	CHN	56	Belgium	BEL								03	FISH,CRUSTACEANS,MOLLUSC	1	No Quantity							88734798			0
S3	2016	2016	2016	2	0	2	Export	156	China	CHN	60	Bermuda	BMU								03	FISH,CRUSTACEANS,MOLLUSC	1	No Quantity							1068299			0
S3	2016	2016	2016	2	0	2	Export	156	China	CHN	68	Bolivia (Plurinational State of)	BOL								03	FISH,CRUSTACEANS,MOLLUSC	1	No Quantity							3366646			0
S3	2016	2016	2016	2	0	2	Export	156	China	CHN	70	Bosnia Herzegovina	BIH								03	FISH,CRUSTACEANS,MOLLUSC	1	No Quantity							804180			0
S3	2016	2016	2016	2	0	2	Export	156	China	CHN	72	Botswana	BWA								03	FISH,CRUSTACEANS,MOLLUSC	1	No Quantity							158999			0
S3	2016	2016	2016	2	0	2	Export	156	China	CHN	76	Brazil	BRA								03	FISH,CRUSTACEANS,MOLLUSC	1	No Quantity							138078718			0
S3	2016	2016	2016	2	0	2	Export	156	China	CHN	90	Solomon Isds	SLB								03	FISH,CRUSTACEANS,MOLLUSC	1	No Quantity							5279527			0
S3	2016	2016	2016	2	0	2	Export	156	China	CHN	96	Brunei Darussalam	BRN								03	FISH,CRUSTACEANS,MOLLUSC	1	No Quantity							2023538			0
S3	2016	2016	2016	2	0	2	Export	156	China	CHN	100	Bulgaria	BGR								03	FISH,CRUSTACEANS,MOLLUSC	1	No Quantity							1475439			0
S3	2016	2016	2016	2	0	2	Export	156	China	CHN	104	Myanmar	MMR								03	FISH,CRUSTACEANS,MOLLUSC	1	No Quantity							603566			0
S3	2016	2016	2016	2	0	2	Export	156	China	CHN	108	Burundi	BDI								03	FISH,CRUSTACEANS,MOLLUSC	1	No Quantity							100700			0
S3	2016	2016	2016	2	0	2	Export	156	China	CHN	112	Belarus	BLR								03	FISH,CRUSTACEANS,MOLLUSC	1	No Quantity							23713768			0
S3	2016	2016	2016	2	0	2	Export	156	China	CHN	116	Cambodia	KHM								03	FISH,CRUSTACEANS,MOLLUSC	1	No Quantity							813863			0
S3	2016	2016	2016	2	0	2	Export	156	China	CHN	120	Cameroon	CMR								03	FISH,CRUSTACEANS,MOLLUSC	1	No Quantity							14899770			0
S3	2016	2016	2016	2	0	2	Export	156	China	CHN	124	Canada	CAN								03	FISH,CRUSTACEANS,MOLLUSC	1	No Quantity							422740970			0
S3	2016	2016	2016	2	0	2	Export	156	China	CHN	132	Cabo Verde	CPV								03	FISH,CRUSTACEANS,MOLLUSC	1	No Quantity							3092094			0
S3	2016	2016	2016	2	0	2	Export	156	China	CHN	136	Cayman Isds	CYM								03	FISH,CRUSTACEANS,MOLLUSC	1	No Quantity							28814			0
S3	2016	2016	2016	2	0	2	Export	156	China	CHN	140	Central African Rep.	CAF								03	FISH,CRUSTACEANS,MOLLUSC	1	No Quantity							951617			0
S3	2016	2016	2016	2	0	2	Export	156	China	CHN	144	Sri Lanka	LKA								03	FISH,CRUSTACEANS,MOLLUSC	1	No Quantity							165484107			0
S3	2016	2016	2016	2	0	2	Export	156	China	CHN	152	Chile	CHL								03	FISH,CRUSTACEANS,MOLLUSC	1	No Quantity							112686238			0
S3	2016	2016	2016	2	0	2	Export	156	China	CHN	170	Colombia	COL								03	FISH,CRUSTACEANS,MOLLUSC	1	No Quantity							21520838			0
S3	2016	2016	2016	2	0	2	Export	156	China	CHN	174	Comoros	COM								03	FISH,CRUSTACEANS,MOLLUSC	1	No Quantity							448435			0
S3	2016	2016	2016	2	0	2	Export	156	China	CHN	178	Congo	COG								03	FISH,CRUSTACEANS,MOLLUSC	1	No Quantity							13517193			0
S3	2016	2016	2016	2	0	2	Export	156	China	CHN	180	Dem. Rep. of the Congo	COD								03	FISH,CRUSTACEANS,MOLLUSC	1	No Quantity							13627687			0
S3	2016	2016	2016	2	0	2	Export	156	China	CHN	184	Cook Isds	COK								03	FISH,CRUSTACEANS,MOLLUSC	1	No Quantity							71250			0
S3	2016	2016	2016	2	0	2	Export	156	China	CHN	188	Costa Rica	CRI								03	FISH,CRUSTACEANS,MOLLUSC	1	No Quantity							20966492			0
S3	2016	2016	2016	2	0	2	Export	156	China	CHN	191	Croatia	HRV								03	FISH,CRUSTACEANS,MOLLUSC	1	No Quantity							5846699			0
S3	2016	2016	2016	2	0	2	Export	156	China	CHN	192	Cuba	CUB								03	FISH,CRUSTACEANS,MOLLUSC	1	No Quantity							6067979			0
S3	2016	2016	2016	2	0	2	Export	156	China	CHN	196	Cyprus	CYP								03	FISH,CRUSTACEANS,MOLLUSC	1	No Quantity							3447052			0
S3	2016	2016	2016	2	0	2	Export	156	China	CHN	203	Czechia	CZE								03	FISH,CRUSTACEANS,MOLLUSC	1	No Quantity							2664760			0
S3	2016	2016	2016	2	0	2	Export	156	China	CHN	204	Benin	BEN								03	FISH,CRUSTACEANS,MOLLUSC	1	No Quantity							14588897			0
S3	2016	2016	2016	2	0	2	Export	156	China	CHN	208	Denmark	DNK								03	FISH,CRUSTACEANS,MOLLUSC	1	No Quantity							56211774			0
S3	2016	2016	2016	2	0	2	Export	156	China	CHN	212	Dominica	DMA								03	FISH,CRUSTACEANS,MOLLUSC	1	No Quantity							96794			0
S3	2016	2016	2016	2	0	2	Export	156	China	CHN	214	Dominican Rep.	DOM								03	FISH,CRUSTACEANS,MOLLUSC	1	No Quantity							33214103			0
S3	2016	2016	2016	2	0	2	Export	156	China	CHN	218	Ecuador	ECU								03	FISH,CRUSTACEANS,MOLLUSC	1	No Quantity							4248023			0
S3	2016	2016	2016	2	0	2	Export	156	China	CHN	222	El Salvador	SLV								03	FISH,CRUSTACEANS,MOLLUSC	1	No Quantity							1075575			0
S3	2016	2016	2016	2	0	2	Export	156	China	CHN	226	Equatorial Guinea	GNQ								03	FISH,CRUSTACEANS,MOLLUSC	1	No Quantity							2031378			0
S3	2016	2016	2016	2	0	2	Export	156	China	CHN	231	Ethiopia	ETH								03	FISH,CRUSTACEANS,MOLLUSC	1	No Quantity							968			0
S3	2016	2016	2016	2	0	2	Export	156	China	CHN	232	Eritrea	ERI								03	FISH,CRUSTACEANS,MOLLUSC	1	No Quantity							1150			0
S3	2016	2016	2016	2	0	2	Export	156	China	CHN	233	Estonia	EST								03	FISH,CRUSTACEANS,MOLLUSC	1	No Quantity							1937065			0
S3	2016	2016	2016	2	0	2	Export	156	China	CHN	234	Faeroe Isds	FRO								03	FISH,CRUSTACEANS,MOLLUSC	1	No Quantity							337400			0
S3	2016	2016	2016	2	0	2	Export	156	China	CHN	242	Fiji	FJI								03	FISH,CRUSTACEANS,MOLLUSC	1	No Quantity							40778176			0
S3	2016	2016	2016	2	0	2	Export	156	China	CHN	246	Finland	FIN								03	FISH,CRUSTACEANS,MOLLUSC	1	No Quantity							1602705			0
S3	2016	2016	2016	2	0	2	Export	156	China	CHN	251	France	FRA								03	FISH,CRUSTACEANS,MOLLUSC	1	No Quantity							210854539			0
S3	2016	2016	2016	2	0	2	Export	156	China	CHN	258	French Polynesia	PYF								03	FISH,CRUSTACEANS,MOLLUSC	1	No Quantity							3405810			0
S3	2016	2016	2016	2	0	2	Export	156	China	CHN	266	Gabon	GAB								03	FISH,CRUSTACEANS,MOLLUSC	1	No Quantity							13178220			0
S3	2016	2016	2016	2	0	2	Export	156	China	CHN	268	Georgia	GEO								03	FISH,CRUSTACEANS,MOLLUSC	1	No Quantity							1863700			0
S3	2016	2016	2016	2	0	2	Export	156	China	CHN	275	State of Palestine	PSE								03	FISH,CRUSTACEANS,MOLLUSC	1	No Quantity							49611			0
S3	2016	2016	2016	2	0	2	Export	156	China	CHN	276	Germany	DEU								03	FISH,CRUSTACEANS,MOLLUSC	1	No Quantity							441400853			0
S3	2016	2016	2016	2	0	2	Export	156	China	CHN	288	Ghana	GHA								03	FISH,CRUSTACEANS,MOLLUSC	1	No Quantity							50041852			0
S3	2016	2016	2016	2	0	2	Export	156	China	CHN	296	Kiribati	KIR								03	FISH,CRUSTACEANS,MOLLUSC	1	No Quantity							1932214			0
S3	2016	2016	2016	2	0	2	Export	156	China	CHN	300	Greece	GRC								03	FISH,CRUSTACEANS,MOLLUSC	1	No Quantity							37456168			0
S3	2016	2016	2016	2	0	2	Export	156	China	CHN	308	Grenada	GRD								03	FISH,CRUSTACEANS,MOLLUSC	1	No Quantity							176082			0
S3	2016	2016	2016	2	0	2	Export	156	China	CHN	320	Guatemala	GTM								03	FISH,CRUSTACEANS,MOLLUSC	1	No Quantity							379204			0
S3	2016	2016	2016	2	0	2	Export	156	China	CHN	324	Guinea	GIN								03	FISH,CRUSTACEANS,MOLLUSC	1	No Quantity							25670			0
S3	2016	2016	2016	2	0	2	Export	156	China	CHN	328	Guyana	GUY								03	FISH,CRUSTACEANS,MOLLUSC	1	No Quantity							528007			0
S3	2016	2016	2016	2	0	2	Export	156	China	CHN	332	Haiti	HTI								03	FISH,CRUSTACEANS,MOLLUSC	1	No Quantity							6693871			0
S3	2016	2016	2016	2	0	2	Export	156	China	CHN	340	Honduras	HND								03	FISH,CRUSTACEANS,MOLLUSC	1	No Quantity							5902659			0
S3	2016	2016	2016	2	0	2	Export	156	China	CHN	344	China, Hong Kong SAR	HKG								03	FISH,CRUSTACEANS,MOLLUSC	1	No Quantity							1934122506			0
S3	2016	2016	2016	2	0	2	Export	156	China	CHN	348	Hungary	HUN								03	FISH,CRUSTACEANS,MOLLUSC	1	No Quantity							2300857			0
S3	2016	2016	2016	2	0	2	Export	156	China	CHN	352	Iceland	ISL								03	FISH,CRUSTACEANS,MOLLUSC	1	No Quantity							5805199			0
S3	2016	2016	2016	2	0	2	Export	156	China	CHN	360	Indonesia	IDN								03	FISH,CRUSTACEANS,MOLLUSC	1	No Quantity							126621251			0
S3	2016	2016	2016	2	0	2	Export	156	China	CHN	364	Iran	IRN								03	FISH,CRUSTACEANS,MOLLUSC	1	No Quantity							103493117			0
S3	2016	2016	2016	2	0	2	Export	156	China	CHN	368	Iraq	IRQ								03	FISH,CRUSTACEANS,MOLLUSC	1	No Quantity							228656			0
S3	2016	2016	2016	2	0	2	Export	156	China	CHN	372	Ireland	IRL								03	FISH,CRUSTACEANS,MOLLUSC	1	No Quantity							1794783			0
S3	2016	2016	2016	2	0	2	Export	156	China	CHN	376	Israel	ISR								03	FISH,CRUSTACEANS,MOLLUSC	1	No Quantity							80150458			0
S3	2016	2016	2016	2	0	2	Export	156	China	CHN	381	Italy	ITA								03	FISH,CRUSTACEANS,MOLLUSC	1	No Quantity							177637869			0
S3	2016	2016	2016	2	0	2	Export	156	China	CHN	384	Côte d'Ivoire	CIV								03	FISH,CRUSTACEANS,MOLLUSC	1	No Quantity							96998831			0
S3	2016	2016	2016	2	0	2	Export	156	China	CHN	388	Jamaica	JAM								03	FISH,CRUSTACEANS,MOLLUSC	1	No Quantity							3409550			0
S3	2016	2016	2016	2	0	2	Export	156	China	CHN	392	Japan	JPN								03	FISH,CRUSTACEANS,MOLLUSC	1	No Quantity							3562046223			0
S3	2016	2016	2016	2	0	2	Export	156	China	CHN	398	Kazakhstan	KAZ								03	FISH,CRUSTACEANS,MOLLUSC	1	No Quantity							6194058			0
S3	2016	2016	2016	2	0	2	Export	156	China	CHN	400	Jordan	JOR								03	FISH,CRUSTACEANS,MOLLUSC	1	No Quantity							3345556			0
S3	2016	2016	2016	2	0	2	Export	156	China	CHN	404	Kenya	KEN								03	FISH,CRUSTACEANS,MOLLUSC	1	No Quantity							43035430			0
S3	2016	2016	2016	2	0	2	Export	156	China	CHN	408	Dem. People's Rep. of Korea	PRK								03	FISH,CRUSTACEANS,MOLLUSC	1	No Quantity							75184292			0
S3	2016	2016	2016	2	0	2	Export	156	China	CHN	410	Rep. of Korea	KOR								03	FISH,CRUSTACEANS,MOLLUSC	1	No Quantity							1623818859			0
S3	2016	2016	2016	2	0	2	Export	156	China	CHN	414	Kuwait	KWT								03	FISH,CRUSTACEANS,MOLLUSC	1	No Quantity							2228655			0
S3	2016	2016	2016	2	0	2	Export	156	China	CHN	417	Kyrgyzstan	KGZ								03	FISH,CRUSTACEANS,MOLLUSC	1	No Quantity							308232			0
S3	2016	2016	2016	2	0	2	Export	156	China	CHN	422	Lebanon	LBN								03	FISH,CRUSTACEANS,MOLLUSC	1	No Quantity							2239473			0
S3	2016	2016	2016	2	0	2	Export	156	China	CHN	428	Latvia	LVA								03	FISH,CRUSTACEANS,MOLLUSC	1	No Quantity							3312455			0
S3	2016	2016	2016	2	0	2	Export	156	China	CHN	430	Liberia	LBR								03	FISH,CRUSTACEANS,MOLLUSC	1	No Quantity							638513			0
S3	2016	2016	2016	2	0	2	Export	156	China	CHN	434	Libya	LBY								03	FISH,CRUSTACEANS,MOLLUSC	1	No Quantity							4816645			0
S3	2016	2016	2016	2	0	2	Export	156	China	CHN	440	Lithuania	LTU								03	FISH,CRUSTACEANS,MOLLUSC	1	No Quantity							5039181			0
S3	2016	2016	2016	2	0	2	Export	156	China	CHN	442	Luxembourg	LUX								03	FISH,CRUSTACEANS,MOLLUSC	1	No Quantity							812947			0
S3	2016	2016	2016	2	0	2	Export	156	China	CHN	446	China, Macao SAR	MAC								03	FISH,CRUSTACEANS,MOLLUSC	1	No Quantity							53662149			0
S3	2016	2016	2016	2	0	2	Export	156	China	CHN	450	Madagascar	MDG								03	FISH,CRUSTACEANS,MOLLUSC	1	No Quantity							425850			0
S3	2016	2016	2016	2	0	2	Export	156	China	CHN	458	Malaysia	MYS								03	FISH,CRUSTACEANS,MOLLUSC	1	No Quantity							558265782			0
S3	2016	2016	2016	2	0	2	Export	156	China	CHN	462	Maldives	MDV								03	FISH,CRUSTACEANS,MOLLUSC	1	No Quantity							2498757			0
S3	2016	2016	2016	2	0	2	Export	156	China	CHN	466	Mali	MLI								03	FISH,CRUSTACEANS,MOLLUSC	1	No Quantity							3592251			0
S3	2016	2016	2016	2	0	2	Export	156	China	CHN	470	Malta	MLT								03	FISH,CRUSTACEANS,MOLLUSC	1	No Quantity							2523170			0
S3	2016	2016	2016	2	0	2	Export	156	China	CHN	480	Mauritius	MUS								03	FISH,CRUSTACEANS,MOLLUSC	1	No Quantity							16941831			0
S3	2016	2016	2016	2	0	2	Export	156	China	CHN	484	Mexico	MEX								03	FISH,CRUSTACEANS,MOLLUSC	1	No Quantity							428047764			0
S3	2016	2016	2016	2	0	2	Export	156	China	CHN	490	Other Asia, nes									03	FISH,CRUSTACEANS,MOLLUSC	1	No Quantity							1575478247			0
S3	2016	2016	2016	2	0	2	Export	156	China	CHN	496	Mongolia	MNG								03	FISH,CRUSTACEANS,MOLLUSC	1	No Quantity							101332			0
S3	2016	2016	2016	2	0	2	Export	156	China	CHN	498	Rep. of Moldova	MDA								03	FISH,CRUSTACEANS,MOLLUSC	1	No Quantity							370474			0
S3	2016	2016	2016	2	0	2	Export	156	China	CHN	499	Montenegro	MNE								03	FISH,CRUSTACEANS,MOLLUSC	1	No Quantity							602891			0
S3	2016	2016	2016	2	0	2	Export	156	China	CHN	504	Morocco	MAR								03	FISH,CRUSTACEANS,MOLLUSC	1	No Quantity							26743782			0
S3	2016	2016	2016	2	0	2	Export	156	China	CHN	508	Mozambique	MOZ								03	FISH,CRUSTACEANS,MOLLUSC	1	No Quantity							6415767			0
S3	2016	2016	2016	2	0	2	Export	156	China	CHN	512	Oman	OMN								03	FISH,CRUSTACEANS,MOLLUSC	1	No Quantity							3029762			0
S3	2016	2016	2016	2	0	2	Export	156	China	CHN	516	Namibia	NAM								03	FISH,CRUSTACEANS,MOLLUSC	1	No Quantity							1116383			0
S3	2016	2016	2016	2	0	2	Export	156	China	CHN	524	Nepal	NPL								03	FISH,CRUSTACEANS,MOLLUSC	1	No Quantity							48750			0
S3	2016	2016	2016	2	0	2	Export	156	China	CHN	527	Oceania, nes									03	FISH,CRUSTACEANS,MOLLUSC	1	No Quantity							109505			0
S3	2016	2016	2016	2	0	2	Export	156	China	CHN	528	Netherlands	NLD								03	FISH,CRUSTACEANS,MOLLUSC	1	No Quantity							163780132			0
S3	2016	2016	2016	2	0	2	Export	156	China	CHN	531	Curaçao	CUW								03	FISH,CRUSTACEANS,MOLLUSC	1	No Quantity							844901			0
S3	2016	2016	2016	2	0	2	Export	156	China	CHN	533	Aruba	ABW								03	FISH,CRUSTACEANS,MOLLUSC	1	No Quantity							157921			0
S3	2016	2016	2016	2	0	2	Export	156	China	CHN	540	New Caledonia	NCL								03	FISH,CRUSTACEANS,MOLLUSC	1	No Quantity							451791			0
S3	2016	2016	2016	2	0	2	Export	156	China	CHN	548	Vanuatu	VUT								03	FISH,CRUSTACEANS,MOLLUSC	1	No Quantity							853572			0
S3	2016	2016	2016	2	0	2	Export	156	China	CHN	554	New Zealand	NZL								03	FISH,CRUSTACEANS,MOLLUSC	1	No Quantity							50352420			0
S3	2016	2016	2016	2	0	2	Export	156	China	CHN	558	Nicaragua	NIC								03	FISH,CRUSTACEANS,MOLLUSC	1	No Quantity							44593			0
S3	2016	2016	2016	2	0	2	Export	156	China	CHN	562	Niger	NER								03	FISH,CRUSTACEANS,MOLLUSC	1	No Quantity							3085921			0
S3	2016	2016	2016	2	0	2	Export	156	China	CHN	566	Nigeria	NGA								03	FISH,CRUSTACEANS,MOLLUSC	1	No Quantity							23656392			0
S3	2016	2016	2016	2	0	2	Export	156	China	CHN	579	Norway	NOR								03	FISH,CRUSTACEANS,MOLLUSC	1	No Quantity							24825955			0
S3	2016	2016	2016	2	0	2	Export	156	China	CHN	583	FS Micronesia	FSM								03	FISH,CRUSTACEANS,MOLLUSC	1	No Quantity							849267			0
S3	2016	2016	2016	2	0	2	Export	156	China	CHN	584	Marshall Isds	MHL								03	FISH,CRUSTACEANS,MOLLUSC	1	No Quantity							771268			0
S3	2016	2016	2016	2	0	2	Export	156	China	CHN	585	Palau	PLW								03	FISH,CRUSTACEANS,MOLLUSC	1	No Quantity							24380			0
S3	2016	2016	2016	2	0	2	Export	156	China	CHN	586	Pakistan	PAK								03	FISH,CRUSTACEANS,MOLLUSC	1	No Quantity							101525			0
S3	2016	2016	2016	2	0	2	Export	156	China	CHN	591	Panama	PAN								03	FISH,CRUSTACEANS,MOLLUSC	1	No Quantity							10291844			0
S3	2016	2016	2016	2	0	2	Export	156	China	CHN	598	Papua New Guinea	PNG								03	FISH,CRUSTACEANS,MOLLUSC	1	No Quantity							12046291			0
S3	2016	2016	2016	2	0	2	Export	156	China	CHN	600	Paraguay	PRY								03	FISH,CRUSTACEANS,MOLLUSC	1	No Quantity							24300			0
S3	2016	2016	2016	2	0	2	Export	156	China	CHN	604	Peru	PER								03	FISH,CRUSTACEANS,MOLLUSC	1	No Quantity							13946000			0
S3	2016	2016	2016	2	0	2	Export	156	China	CHN	608	Philippines	PHL								03	FISH,CRUSTACEANS,MOLLUSC	1	No Quantity							557036370			0
S3	2016	2016	2016	2	0	2	Export	156	China	CHN	616	Poland	POL								03	FISH,CRUSTACEANS,MOLLUSC	1	No Quantity							94368369			0
S3	2016	2016	2016	2	0	2	Export	156	China	CHN	620	Portugal	PRT								03	FISH,CRUSTACEANS,MOLLUSC	1	No Quantity							137213359			0
S3	2016	2016	2016	2	0	2	Export	156	China	CHN	626	Timor-Leste	TLS								03	FISH,CRUSTACEANS,MOLLUSC	1	No Quantity							1420031			0
S3	2016	2016	2016	2	0	2	Export	156	China	CHN	634	Qatar	QAT								03	FISH,CRUSTACEANS,MOLLUSC	1	No Quantity							1169185			0
S3	2016	2016	2016	2	0	2	Export	156	China	CHN	642	Romania	ROU								03	FISH,CRUSTACEANS,MOLLUSC	1	No Quantity							2225679			0
S3	2016	2016	2016	2	0	2	Export	156	China	CHN	643	Russian Federation	RUS								03	FISH,CRUSTACEANS,MOLLUSC	1	No Quantity							420466342			0
S3	2016	2016	2016	2	0	2	Export	156	China	CHN	646	Rwanda	RWA								03	FISH,CRUSTACEANS,MOLLUSC	1	No Quantity							5238356			0
S3	2016	2016	2016	2	0	2	Export	156	China	CHN	682	Saudi Arabia	SAU								03	FISH,CRUSTACEANS,MOLLUSC	1	No Quantity							11916215			0
S3	2016	2016	2016	2	0	2	Export	156	China	CHN	686	Senegal	SEN								03	FISH,CRUSTACEANS,MOLLUSC	1	No Quantity							4892427			0
S3	2016	2016	2016	2	0	2	Export	156	China	CHN	688	Serbia	SRB								03	FISH,CRUSTACEANS,MOLLUSC	1	No Quantity							1774891			0
S3	2016	2016	2016	2	0	2	Export	156	China	CHN	690	Seychelles	SYC								03	FISH,CRUSTACEANS,MOLLUSC	1	No Quantity							1589891			0
S3	2016	2016	2016	2	0	2	Export	156	China	CHN	694	Sierra Leone	SLE								03	FISH,CRUSTACEANS,MOLLUSC	1	No Quantity							305			0
S3	2016	2016	2016	2	0	2	Export	156	China	CHN	699	India	IND								03	FISH,CRUSTACEANS,MOLLUSC	1	No Quantity							2450266			0
S3	2016	2016	2016	2	0	2	Export	156	China	CHN	702	Singapore	SGP								03	FISH,CRUSTACEANS,MOLLUSC	1	No Quantity							295535184			0
S3	2016	2016	2016	2	0	2	Export	156	China	CHN	703	Slovakia	SVK								03	FISH,CRUSTACEANS,MOLLUSC	1	No Quantity							1254954			0
S3	2016	2016	2016	2	0	2	Export	156	China	CHN	704	Viet Nam	VNM								03	FISH,CRUSTACEANS,MOLLUSC	1	No Quantity							99932739			0
S3	2016	2016	2016	2	0	2	Export	156	China	CHN	705	Slovenia	SVN								03	FISH,CRUSTACEANS,MOLLUSC	1	No Quantity							2151629			0
S3	2016	2016	2016	2	0	2	Export	156	China	CHN	706	Somalia	SOM								03	FISH,CRUSTACEANS,MOLLUSC	1	No Quantity							712022			0
S3	2016	2016	2016	2	0	2	Export	156	China	CHN	710	South Africa	ZAF								03	FISH,CRUSTACEANS,MOLLUSC	1	No Quantity							51722152			0
S3	2016	2016	2016	2	0	2	Export	156	China	CHN	724	Spain	ESP								03	FISH,CRUSTACEANS,MOLLUSC	1	No Quantity							413388916			0
S3	2016	2016	2016	2	0	2	Export	156	China	CHN	728	South Sudan	SSD								03	FISH,CRUSTACEANS,MOLLUSC	1	No Quantity							77439			0
S3	2016	2016	2016	2	0	2	Export	156	China	CHN	729	Sudan	SDN								03	FISH,CRUSTACEANS,MOLLUSC	1	No Quantity							557104			0
S3	2016	2016	2016	2	0	2	Export	156	China	CHN	740	Suriname	SUR								03	FISH,CRUSTACEANS,MOLLUSC	1	No Quantity							209612			0
S3	2016	2016	2016	2	0	2	Export	156	China	CHN	752	Sweden	SWE								03	FISH,CRUSTACEANS,MOLLUSC	1	No Quantity							89230338			0
S3	2016	2016	2016	2	0	2	Export	156	China	CHN	757	Switzerland	CHE								03	FISH,CRUSTACEANS,MOLLUSC	1	No Quantity							3338865			0
S3	2016	2016	2016	2	0	2	Export	156	China	CHN	764	Thailand	THA								03	FISH,CRUSTACEANS,MOLLUSC	1	No Quantity							1070098442			0
S3	2016	2016	2016	2	0	2	Export	156	China	CHN	768	Togo	TGO								03	FISH,CRUSTACEANS,MOLLUSC	1	No Quantity							5009636			0
S3	2016	2016	2016	2	0	2	Export	156	China	CHN	776	Tonga	TON								03	FISH,CRUSTACEANS,MOLLUSC	1	No Quantity							1978426			0
S3	2016	2016	2016	2	0	2	Export	156	China	CHN	780	Trinidad and Tobago	TTO								03	FISH,CRUSTACEANS,MOLLUSC	1	No Quantity							5427413			0
S3	2016	2016	2016	2	0	2	Export	156	China	CHN	784	United Arab Emirates	ARE								03	FISH,CRUSTACEANS,MOLLUSC	1	No Quantity							33538454			0
S3	2016	2016	2016	2	0	2	Export	156	China	CHN	788	Tunisia	TUN								03	FISH,CRUSTACEANS,MOLLUSC	1	No Quantity							2384552			0
S3	2016	2016	2016	2	0	2	Export	156	China	CHN	792	Turkey	TUR								03	FISH,CRUSTACEANS,MOLLUSC	1	No Quantity							11059661			0
S3	2016	2016	2016	2	0	2	Export	156	China	CHN	804	Ukraine	UKR								03	FISH,CRUSTACEANS,MOLLUSC	1	No Quantity							43001126			0
S3	2016	2016	2016	2	0	2	Export	156	China	CHN	807	North Macedonia	MKD								03	FISH,CRUSTACEANS,MOLLUSC	1	No Quantity							60515			0
S3	2016	2016	2016	2	0	2	Export	156	China	CHN	818	Egypt	EGY								03	FISH,CRUSTACEANS,MOLLUSC	1	No Quantity							63352219			0
S3	2016	2016	2016	2	0	2	Export	156	China	CHN	826	United Kingdom	GBR								03	FISH,CRUSTACEANS,MOLLUSC	1	No Quantity							321194172			0
S3	2016	2016	2016	2	0	2	Export	156	China	CHN	834	United Rep. of Tanzania	TZA								03	FISH,CRUSTACEANS,MOLLUSC	1	No Quantity							26504752			0
S3	2016	2016	2016	2	0	2	Export	156	China	CHN	842	USA	USA								03	FISH,CRUSTACEANS,MOLLUSC	1	No Quantity							2971175643			0
S3	2016	2016	2016	2	0	2	Export	156	China	CHN	854	Burkina Faso	BFA								03	FISH,CRUSTACEANS,MOLLUSC	1	No Quantity							15665491			0
S3	2016	2016	2016	2	0	2	Export	156	China	CHN	858	Uruguay	URY								03	FISH,CRUSTACEANS,MOLLUSC	1	No Quantity							7592625			0
S3	2016	2016	2016	2	0	2	Export	156	China	CHN	860	Uzbekistan	UZB								03	FISH,CRUSTACEANS,MOLLUSC	1	No Quantity							3000			0
S3	2016	2016	2016	2	0	2	Export	156	China	CHN	862	Venezuela	VEN								03	FISH,CRUSTACEANS,MOLLUSC	1	No Quantity							852372			0
S3	2016	2016	2016	2	0	2	Export	156	China	CHN	882	Samoa	WSM								03	FISH,CRUSTACEANS,MOLLUSC	1	No Quantity							11313129			0
S3	2016	2016	2016	2	0	2	Export	156	China	CHN	894	Zambia	ZMB								03	FISH,CRUSTACEANS,MOLLUSC	1	No Quantity							24449925			0
S3	2016	2016	2016	2	0	2	Export	152	Chile	CHL	0	World	WLD								04	CEREALS,CEREAL PREPRTNS.	1	No Quantity			0		0		250018603			4
S3	2016	2016	2016	2	0	2	Export	152	Chile	CHL	32	Argentina	ARG								04	CEREALS,CEREAL PREPRTNS.	1	No Quantity			0		0		3177511			0
S3	2016	2016	2016	2	0	2	Export	152	Chile	CHL	36	Australia	AUS								04	CEREALS,CEREAL PREPRTNS.	1	No Quantity			0		0		252370			0
S3	2016	2016	2016	2	0	2	Export	152	Chile	CHL	40	Austria	AUT								04	CEREALS,CEREAL PREPRTNS.	1	No Quantity			0		0		1079593			0
S3	2016	2016	2016	2	0	2	Export	152	Chile	CHL	68	Bolivia (Plurinational State of)	BOL								04	CEREALS,CEREAL PREPRTNS.	1	No Quantity			0		0		6306366			4
S3	2016	2016	2016	2	0	2	Export	152	Chile	CHL	76	Brazil	BRA								04	CEREALS,CEREAL PREPRTNS.	1	No Quantity			0		0		1210138			0
S3	2016	2016	2016	2	0	2	Export	152	Chile	CHL	124	Canada	CAN								04	CEREALS,CEREAL PREPRTNS.	1	No Quantity			0		0		512490			0
S3	2016	2016	2016	2	0	2	Export	152	Chile	CHL	156	China	CHN								04	CEREALS,CEREAL PREPRTNS.	1	No Quantity			0		0		982708			0
S3	2016	2016	2016	2	0	2	Export	152	Chile	CHL	170	Colombia	COL								04	CEREALS,CEREAL PREPRTNS.	1	No Quantity			0		0		29370455			0
S3	2016	2016	2016	2	0	2	Export	152	Chile	CHL	188	Costa Rica	CRI								04	CEREALS,CEREAL PREPRTNS.	1	No Quantity			0		0		2926379			0
S3	2016	2016	2016	2	0	2	Export	152	Chile	CHL	191	Croatia	HRV								04	CEREALS,CEREAL PREPRTNS.	1	No Quantity			0		0		18300			0
S3	2016	2016	2016	2	0	2	Export	152	Chile	CHL	192	Cuba	CUB								04	CEREALS,CEREAL PREPRTNS.	1	No Quantity			0		0		693224			0
S3	2016	2016	2016	2	0	2	Export	152	Chile	CHL	214	Dominican Rep.	DOM								04	CEREALS,CEREAL PREPRTNS.	1	No Quantity			0		0		8324321			0
S3	2016	2016	2016	2	0	2	Export	152	Chile	CHL	218	Ecuador	ECU								04	CEREALS,CEREAL PREPRTNS.	1	No Quantity			0		0		19697204			0
S3	2016	2016	2016	2	0	2	Export	152	Chile	CHL	222	El Salvador	SLV								04	CEREALS,CEREAL PREPRTNS.	1	No Quantity			0		0		398959			0
S3	2016	2016	2016	2	0	2	Export	152	Chile	CHL	246	Finland	FIN								04	CEREALS,CEREAL PREPRTNS.	1	No Quantity			0		0		421			0
S3	2016	2016	2016	2	0	2	Export	152	Chile	CHL	251	France	FRA								04	CEREALS,CEREAL PREPRTNS.	1	No Quantity			0		0		6415050			0
S3	2016	2016	2016	2	0	2	Export	152	Chile	CHL	258	French Polynesia	PYF								04	CEREALS,CEREAL PREPRTNS.	1	No Quantity			0		0		486816			0
S3	2016	2016	2016	2	0	2	Export	152	Chile	CHL	276	Germany	DEU								04	CEREALS,CEREAL PREPRTNS.	1	No Quantity			0		0		4729920			4
S3	2016	2016	2016	2	0	2	Export	152	Chile	CHL	320	Guatemala	GTM								04	CEREALS,CEREAL PREPRTNS.	1	No Quantity			0		0		12171191			0
S3	2016	2016	2016	2	0	2	Export	152	Chile	CHL	332	Haiti	HTI								04	CEREALS,CEREAL PREPRTNS.	1	No Quantity			0		0		1429589			0
S3	2016	2016	2016	2	0	2	Export	152	Chile	CHL	340	Honduras	HND								04	CEREALS,CEREAL PREPRTNS.	1	No Quantity			0		0		724330			0
S3	2016	2016	2016	2	0	2	Export	152	Chile	CHL	348	Hungary	HUN								04	CEREALS,CEREAL PREPRTNS.	1	No Quantity			0		0		342882			0
S3	2016	2016	2016	2	0	2	Export	152	Chile	CHL	381	Italy	ITA								04	CEREALS,CEREAL PREPRTNS.	1	No Quantity			0		0		145160			0
S3	2016	2016	2016	2	0	2	Export	152	Chile	CHL	388	Jamaica	JAM								04	CEREALS,CEREAL PREPRTNS.	1	No Quantity			0		0		197721			0
S3	2016	2016	2016	2	0	2	Export	152	Chile	CHL	392	Japan	JPN								04	CEREALS,CEREAL PREPRTNS.	1	No Quantity			0		0		910185			0
S3	2016	2016	2016	2	0	2	Export	152	Chile	CHL	410	Rep. of Korea	KOR								04	CEREALS,CEREAL PREPRTNS.	1	No Quantity			0		0		227932			0
S3	2016	2016	2016	2	0	2	Export	152	Chile	CHL	484	Mexico	MEX								04	CEREALS,CEREAL PREPRTNS.	1	No Quantity			0		0		5742814			0
S3	2016	2016	2016	2	0	2	Export	152	Chile	CHL	490	Other Asia, nes									04	CEREALS,CEREAL PREPRTNS.	1	No Quantity			0		0		609190			0
S3	2016	2016	2016	2	0	2	Export	152	Chile	CHL	528	Netherlands	NLD								04	CEREALS,CEREAL PREPRTNS.	1	No Quantity			0		0		5883820			0
S3	2016	2016	2016	2	0	2	Export	152	Chile	CHL	531	Curaçao	CUW								04	CEREALS,CEREAL PREPRTNS.	1	No Quantity			0		0		19697			0
S3	2016	2016	2016	2	0	2	Export	152	Chile	CHL	533	Aruba	ABW								04	CEREALS,CEREAL PREPRTNS.	1	No Quantity			0		0		36733			0
S3	2016	2016	2016	2	0	2	Export	152	Chile	CHL	554	New Zealand	NZL								04	CEREALS,CEREAL PREPRTNS.	1	No Quantity			0		0		412			0
S3	2016	2016	2016	2	0	2	Export	152	Chile	CHL	558	Nicaragua	NIC								04	CEREALS,CEREAL PREPRTNS.	1	No Quantity			0		0		6558907			0
S3	2016	2016	2016	2	0	2	Export	152	Chile	CHL	591	Panama	PAN								04	CEREALS,CEREAL PREPRTNS.	1	No Quantity			0		0		3091955			0
S3	2016	2016	2016	2	0	2	Export	152	Chile	CHL	598	Papua New Guinea	PNG								04	CEREALS,CEREAL PREPRTNS.	1	No Quantity			0		0		32659			0
S3	2016	2016	2016	2	0	2	Export	152	Chile	CHL	600	Paraguay	PRY								04	CEREALS,CEREAL PREPRTNS.	1	No Quantity			0		0		5233159			0
S3	2016	2016	2016	2	0	2	Export	152	Chile	CHL	604	Peru	PER								04	CEREALS,CEREAL PREPRTNS.	1	No Quantity			0		0		34480102			4
S3	2016	2016	2016	2	0	2	Export	152	Chile	CHL	608	Philippines	PHL								04	CEREALS,CEREAL PREPRTNS.	1	No Quantity			0		0		53254			0
S3	2016	2016	2016	2	0	2	Export	152	Chile	CHL	688	Serbia	SRB								04	CEREALS,CEREAL PREPRTNS.	1	No Quantity			0		0		25072			0
S3	2016	2016	2016	2	0	2	Export	152	Chile	CHL	699	India	IND								04	CEREALS,CEREAL PREPRTNS.	1	No Quantity			0		0		126775			0
S3	2016	2016	2016	2	0	2	Export	152	Chile	CHL	710	South Africa	ZAF								04	CEREALS,CEREAL PREPRTNS.	1	No Quantity			0		0		876805			0
S3	2016	2016	2016	2	0	2	Export	152	Chile	CHL	724	Spain	ESP								04	CEREALS,CEREAL PREPRTNS.	1	No Quantity			0		0		218219			0
S3	2016	2016	2016	2	0	2	Export	152	Chile	CHL	752	Sweden	SWE								04	CEREALS,CEREAL PREPRTNS.	1	No Quantity			0		0		13116			0
S3	2016	2016	2016	2	0	2	Export	152	Chile	CHL	757	Switzerland	CHE								04	CEREALS,CEREAL PREPRTNS.	1	No Quantity			0		0		897			0
S3	2016	2016	2016	2	0	2	Export	152	Chile	CHL	780	Trinidad and Tobago	TTO								04	CEREALS,CEREAL PREPRTNS.	1	No Quantity			0		0		54482			0
S3	2016	2016	2016	2	0	2	Export	152	Chile	CHL	804	Ukraine	UKR								04	CEREALS,CEREAL PREPRTNS.	1	No Quantity			0		0		48602			0
S3	2016	2016	2016	2	0	2	Export	152	Chile	CHL	826	United Kingdom	GBR								04	CEREALS,CEREAL PREPRTNS.	1	No Quantity			0		0		8423			0
S3	2016	2016	2016	2	0	2	Export	152	Chile	CHL	842	USA	USA								04	CEREALS,CEREAL PREPRTNS.	1	No Quantity			0		0		66318577			4
S3	2016	2016	2016	2	0	2	Export	152	Chile	CHL	858	Uruguay	URY								04	CEREALS,CEREAL PREPRTNS.	1	No Quantity			0		0		2161225			0
S3	2016	2016	2016	2	0	2	Export	152	Chile	CHL	862	Venezuela	VEN								04	CEREALS,CEREAL PREPRTNS.	1	No Quantity			0		0		15540494			0
S3	2016	2016	2016	2	0	2	Export	152	Chile	CHL	882	Samoa	WSM								04	CEREALS,CEREAL PREPRTNS.	1	No Quantity			0		0		4124			0
S3	2016	2016	2016	2	0	2	Export	152	Chile	CHL	899	Areas, nes									04	CEREALS,CEREAL PREPRTNS.	1	No Quantity			0		0		147873			4
S3	2016	2016	2016	2	0	2	Export	156	China	CHN	0	World	WLD								04	CEREALS,CEREAL PREPRTNS.	1	No Quantity							1388631567			0
S3	2016	2016	2016	2	0	2	Export	156	China	CHN	8	Albania	ALB								04	CEREALS,CEREAL PREPRTNS.	1	No Quantity							381360			0
S3	2016	2016	2016	2	0	2	Export	156	China	CHN	12	Algeria	DZA								04	CEREALS,CEREAL PREPRTNS.	1	No Quantity							53460			0
S3	2016	2016	2016	2	0	2	Export	156	China	CHN	24	Angola	AGO								04	CEREALS,CEREAL PREPRTNS.	1	No Quantity							2625702			0
S3	2016	2016	2016	2	0	2	Export	156	China	CHN	31	Azerbaijan	AZE								04	CEREALS,CEREAL PREPRTNS.	1	No Quantity							102513			0
S3	2016	2016	2016	2	0	2	Export	156	China	CHN	32	Argentina	ARG								04	CEREALS,CEREAL PREPRTNS.	1	No Quantity							15972			0
S3	2016	2016	2016	2	0	2	Export	156	China	CHN	36	Australia	AUS								04	CEREALS,CEREAL PREPRTNS.	1	No Quantity							31861433			0
S3	2016	2016	2016	2	0	2	Export	156	China	CHN	40	Austria	AUT								04	CEREALS,CEREAL PREPRTNS.	1	No Quantity							4439			0
S3	2016	2016	2016	2	0	2	Export	156	China	CHN	48	Bahrain	BHR								04	CEREALS,CEREAL PREPRTNS.	1	No Quantity							156311			0
S3	2016	2016	2016	2	0	2	Export	156	China	CHN	50	Bangladesh	BGD								04	CEREALS,CEREAL PREPRTNS.	1	No Quantity							1711284			0
S3	2016	2016	2016	2	0	2	Export	156	China	CHN	51	Armenia	ARM								04	CEREALS,CEREAL PREPRTNS.	1	No Quantity							307430			0
S3	2016	2016	2016	2	0	2	Export	156	China	CHN	52	Barbados	BRB								04	CEREALS,CEREAL PREPRTNS.	1	No Quantity							1185			0
S3	2016	2016	2016	2	0	2	Export	156	China	CHN	56	Belgium	BEL								04	CEREALS,CEREAL PREPRTNS.	1	No Quantity							1306736			0
S3	2016	2016	2016	2	0	2	Export	156	China	CHN	68	Bolivia (Plurinational State of)	BOL								04	CEREALS,CEREAL PREPRTNS.	1	No Quantity							66048			0
S3	2016	2016	2016	2	0	2	Export	156	China	CHN	76	Brazil	BRA								04	CEREALS,CEREAL PREPRTNS.	1	No Quantity							2322492			0
S3	2016	2016	2016	2	0	2	Export	156	China	CHN	90	Solomon Isds	SLB								04	CEREALS,CEREAL PREPRTNS.	1	No Quantity							1725			0
S3	2016	2016	2016	2	0	2	Export	156	China	CHN	96	Brunei Darussalam	BRN								04	CEREALS,CEREAL PREPRTNS.	1	No Quantity							137867			0
S3	2016	2016	2016	2	0	2	Export	156	China	CHN	100	Bulgaria	BGR								04	CEREALS,CEREAL PREPRTNS.	1	No Quantity							5976			0
S3	2016	2016	2016	2	0	2	Export	156	China	CHN	104	Myanmar	MMR								04	CEREALS,CEREAL PREPRTNS.	1	No Quantity							20322028			0
S3	2016	2016	2016	2	0	2	Export	156	China	CHN	108	Burundi	BDI								04	CEREALS,CEREAL PREPRTNS.	1	No Quantity							363030			0
S3	2016	2016	2016	2	0	2	Export	156	China	CHN	112	Belarus	BLR								04	CEREALS,CEREAL PREPRTNS.	1	No Quantity							70662			0
S3	2016	2016	2016	2	0	2	Export	156	China	CHN	116	Cambodia	KHM								04	CEREALS,CEREAL PREPRTNS.	1	No Quantity							7257707			0
S3	2016	2016	2016	2	0	2	Export	156	China	CHN	120	Cameroon	CMR								04	CEREALS,CEREAL PREPRTNS.	1	No Quantity							3764188			0
S3	2016	2016	2016	2	0	2	Export	156	China	CHN	124	Canada	CAN								04	CEREALS,CEREAL PREPRTNS.	1	No Quantity							21515150			0
S3	2016	2016	2016	2	0	2	Export	156	China	CHN	132	Cabo Verde	CPV								04	CEREALS,CEREAL PREPRTNS.	1	No Quantity							945240			0
S3	2016	2016	2016	2	0	2	Export	156	China	CHN	140	Central African Rep.	CAF								04	CEREALS,CEREAL PREPRTNS.	1	No Quantity							93			0
S3	2016	2016	2016	2	0	2	Export	156	China	CHN	144	Sri Lanka	LKA								04	CEREALS,CEREAL PREPRTNS.	1	No Quantity							80630			0
S3	2016	2016	2016	2	0	2	Export	156	China	CHN	148	Chad	TCD								04	CEREALS,CEREAL PREPRTNS.	1	No Quantity							3675506			0
S3	2016	2016	2016	2	0	2	Export	156	China	CHN	152	Chile	CHL								04	CEREALS,CEREAL PREPRTNS.	1	No Quantity							1584510			0
S3	2016	2016	2016	2	0	2	Export	156	China	CHN	170	Colombia	COL								04	CEREALS,CEREAL PREPRTNS.	1	No Quantity							376411			0
S3	2016	2016	2016	2	0	2	Export	156	China	CHN	174	Comoros	COM								04	CEREALS,CEREAL PREPRTNS.	1	No Quantity							32775			0
S3	2016	2016	2016	2	0	2	Export	156	China	CHN	178	Congo	COG								04	CEREALS,CEREAL PREPRTNS.	1	No Quantity							140037			0
S3	2016	2016	2016	2	0	2	Export	156	China	CHN	180	Dem. Rep. of the Congo	COD								04	CEREALS,CEREAL PREPRTNS.	1	No Quantity							174188			0
S3	2016	2016	2016	2	0	2	Export	156	China	CHN	188	Costa Rica	CRI								04	CEREALS,CEREAL PREPRTNS.	1	No Quantity							250036			0
S3	2016	2016	2016	2	0	2	Export	156	China	CHN	191	Croatia	HRV								04	CEREALS,CEREAL PREPRTNS.	1	No Quantity							3126			0
S3	2016	2016	2016	2	0	2	Export	156	China	CHN	192	Cuba	CUB								04	CEREALS,CEREAL PREPRTNS.	1	No Quantity							780084			0
S3	2016	2016	2016	2	0	2	Export	156	China	CHN	196	Cyprus	CYP								04	CEREALS,CEREAL PREPRTNS.	1	No Quantity							48334			0
S3	2016	2016	2016	2	0	2	Export	156	China	CHN	203	Czechia	CZE								04	CEREALS,CEREAL PREPRTNS.	1	No Quantity							330701			0
S3	2016	2016	2016	2	0	2	Export	156	China	CHN	204	Benin	BEN								04	CEREALS,CEREAL PREPRTNS.	1	No Quantity							930232			0
S3	2016	2016	2016	2	0	2	Export	156	China	CHN	208	Denmark	DNK								04	CEREALS,CEREAL PREPRTNS.	1	No Quantity							72645			0
S3	2016	2016	2016	2	0	2	Export	156	China	CHN	212	Dominica	DMA								04	CEREALS,CEREAL PREPRTNS.	1	No Quantity							293			0
S3	2016	2016	2016	2	0	2	Export	156	China	CHN	214	Dominican Rep.	DOM								04	CEREALS,CEREAL PREPRTNS.	1	No Quantity							231673			0
S3	2016	2016	2016	2	0	2	Export	156	China	CHN	218	Ecuador	ECU								04	CEREALS,CEREAL PREPRTNS.	1	No Quantity							134238			0
S3	2016	2016	2016	2	0	2	Export	156	China	CHN	222	El Salvador	SLV								04	CEREALS,CEREAL PREPRTNS.	1	No Quantity							16050			0
S3	2016	2016	2016	2	0	2	Export	156	China	CHN	226	Equatorial Guinea	GNQ								04	CEREALS,CEREAL PREPRTNS.	1	No Quantity							95119			0
S3	2016	2016	2016	2	0	2	Export	156	China	CHN	231	Ethiopia	ETH								04	CEREALS,CEREAL PREPRTNS.	1	No Quantity							3357267			0
S3	2016	2016	2016	2	0	2	Export	156	China	CHN	232	Eritrea	ERI								04	CEREALS,CEREAL PREPRTNS.	1	No Quantity							482			0
S3	2016	2016	2016	2	0	2	Export	156	China	CHN	233	Estonia	EST								04	CEREALS,CEREAL PREPRTNS.	1	No Quantity							69197			0
S3	2016	2016	2016	2	0	2	Export	156	China	CHN	242	Fiji	FJI								04	CEREALS,CEREAL PREPRTNS.	1	No Quantity							196290			0
S3	2016	2016	2016	2	0	2	Export	156	China	CHN	251	France	FRA								04	CEREALS,CEREAL PREPRTNS.	1	No Quantity							3219753			0
S3	2016	2016	2016	2	0	2	Export	156	China	CHN	266	Gabon	GAB								04	CEREALS,CEREAL PREPRTNS.	1	No Quantity							20064			0
S3	2016	2016	2016	2	0	2	Export	156	China	CHN	268	Georgia	GEO								04	CEREALS,CEREAL PREPRTNS.	1	No Quantity							4643398			0
S3	2016	2016	2016	2	0	2	Export	156	China	CHN	275	State of Palestine	PSE								04	CEREALS,CEREAL PREPRTNS.	1	No Quantity							57952			0
S3	2016	2016	2016	2	0	2	Export	156	China	CHN	276	Germany	DEU								04	CEREALS,CEREAL PREPRTNS.	1	No Quantity							6654679			0
S3	2016	2016	2016	2	0	2	Export	156	China	CHN	288	Ghana	GHA								04	CEREALS,CEREAL PREPRTNS.	1	No Quantity							5078366			0
S3	2016	2016	2016	2	0	2	Export	156	China	CHN	296	Kiribati	KIR								04	CEREALS,CEREAL PREPRTNS.	1	No Quantity							10486			0
S3	2016	2016	2016	2	0	2	Export	156	China	CHN	300	Greece	GRC								04	CEREALS,CEREAL PREPRTNS.	1	No Quantity							97983			0
S3	2016	2016	2016	2	0	2	Export	156	China	CHN	320	Guatemala	GTM								04	CEREALS,CEREAL PREPRTNS.	1	No Quantity							1217360			0
S3	2016	2016	2016	2	0	2	Export	156	China	CHN	324	Guinea	GIN								04	CEREALS,CEREAL PREPRTNS.	1	No Quantity							639594			0
S3	2016	2016	2016	2	0	2	Export	156	China	CHN	328	Guyana	GUY								04	CEREALS,CEREAL PREPRTNS.	1	No Quantity							33143			0
S3	2016	2016	2016	2	0	2	Export	156	China	CHN	332	Haiti	HTI								04	CEREALS,CEREAL PREPRTNS.	1	No Quantity							111222			0
S3	2016	2016	2016	2	0	2	Export	156	China	CHN	340	Honduras	HND								04	CEREALS,CEREAL PREPRTNS.	1	No Quantity							116252			0
S3	2016	2016	2016	2	0	2	Export	156	China	CHN	344	China, Hong Kong SAR	HKG								04	CEREALS,CEREAL PREPRTNS.	1	No Quantity							240241982			0
S3	2016	2016	2016	2	0	2	Export	156	China	CHN	348	Hungary	HUN								04	CEREALS,CEREAL PREPRTNS.	1	No Quantity							22700			0
S3	2016	2016	2016	2	0	2	Export	156	China	CHN	360	Indonesia	IDN								04	CEREALS,CEREAL PREPRTNS.	1	No Quantity							11804666			0
S3	2016	2016	2016	2	0	2	Export	156	China	CHN	364	Iran	IRN								04	CEREALS,CEREAL PREPRTNS.	1	No Quantity							2239474			0
S3	2016	2016	2016	2	0	2	Export	156	China	CHN	368	Iraq	IRQ								04	CEREALS,CEREAL PREPRTNS.	1	No Quantity							406037			0
S3	2016	2016	2016	2	0	2	Export	156	China	CHN	372	Ireland	IRL								04	CEREALS,CEREAL PREPRTNS.	1	No Quantity							63716			0
S3	2016	2016	2016	2	0	2	Export	156	China	CHN	376	Israel	ISR								04	CEREALS,CEREAL PREPRTNS.	1	No Quantity							5767246			0
S3	2016	2016	2016	2	0	2	Export	156	China	CHN	381	Italy	ITA								04	CEREALS,CEREAL PREPRTNS.	1	No Quantity							3217819			0
S3	2016	2016	2016	2	0	2	Export	156	China	CHN	384	Côte d'Ivoire	CIV								04	CEREALS,CEREAL PREPRTNS.	1	No Quantity							18547260			0
S3	2016	2016	2016	2	0	2	Export	156	China	CHN	392	Japan	JPN								04	CEREALS,CEREAL PREPRTNS.	1	No Quantity							204546055			0
S3	2016	2016	2016	2	0	2	Export	156	China	CHN	398	Kazakhstan	KAZ								04	CEREALS,CEREAL PREPRTNS.	1	No Quantity							20321			0
S3	2016	2016	2016	2	0	2	Export	156	China	CHN	400	Jordan	JOR								04	CEREALS,CEREAL PREPRTNS.	1	No Quantity							198065			0
S3	2016	2016	2016	2	0	2	Export	156	China	CHN	408	Dem. People's Rep. of Korea	PRK								04	CEREALS,CEREAL PREPRTNS.	1	No Quantity							32239701			0
S3	2016	2016	2016	2	0	2	Export	156	China	CHN	410	Rep. of Korea	KOR								04	CEREALS,CEREAL PREPRTNS.	1	No Quantity							194585702			0
S3	2016	2016	2016	2	0	2	Export	156	China	CHN	414	Kuwait	KWT								04	CEREALS,CEREAL PREPRTNS.	1	No Quantity							642520			0
S3	2016	2016	2016	2	0	2	Export	156	China	CHN	418	Lao People's Dem. Rep.	LAO								04	CEREALS,CEREAL PREPRTNS.	1	No Quantity							348211			0
S3	2016	2016	2016	2	0	2	Export	156	China	CHN	422	Lebanon	LBN								04	CEREALS,CEREAL PREPRTNS.	1	No Quantity							977657			0
S3	2016	2016	2016	2	0	2	Export	156	China	CHN	426	Lesotho	LSO								04	CEREALS,CEREAL PREPRTNS.	1	No Quantity							1882508			0
S3	2016	2016	2016	2	0	2	Export	156	China	CHN	428	Latvia	LVA								04	CEREALS,CEREAL PREPRTNS.	1	No Quantity							9025			0
S3	2016	2016	2016	2	0	2	Export	156	China	CHN	430	Liberia	LBR								04	CEREALS,CEREAL PREPRTNS.	1	No Quantity							9611439			0
S3	2016	2016	2016	2	0	2	Export	156	China	CHN	434	Libya	LBY								04	CEREALS,CEREAL PREPRTNS.	1	No Quantity							13206			0
S3	2016	2016	2016	2	0	2	Export	156	China	CHN	440	Lithuania	LTU								04	CEREALS,CEREAL PREPRTNS.	1	No Quantity							11951			0
S3	2016	2016	2016	2	0	2	Export	156	China	CHN	446	China, Macao SAR	MAC								04	CEREALS,CEREAL PREPRTNS.	1	No Quantity							21795154			0
S3	2016	2016	2016	2	0	2	Export	156	China	CHN	450	Madagascar	MDG								04	CEREALS,CEREAL PREPRTNS.	1	No Quantity							37734			0
S3	2016	2016	2016	2	0	2	Export	156	China	CHN	454	Malawi	MWI								04	CEREALS,CEREAL PREPRTNS.	1	No Quantity							4992962			0
S3	2016	2016	2016	2	0	2	Export	156	China	CHN	458	Malaysia	MYS								04	CEREALS,CEREAL PREPRTNS.	1	No Quantity							26886506			0
S3	2016	2016	2016	2	0	2	Export	156	China	CHN	462	Maldives	MDV								04	CEREALS,CEREAL PREPRTNS.	1	No Quantity							387480			0
S3	2016	2016	2016	2	0	2	Export	156	China	CHN	470	Malta	MLT								04	CEREALS,CEREAL PREPRTNS.	1	No Quantity							87487			0
S3	2016	2016	2016	2	0	2	Export	156	China	CHN	480	Mauritius	MUS								04	CEREALS,CEREAL PREPRTNS.	1	No Quantity							929468			0
S3	2016	2016	2016	2	0	2	Export	156	China	CHN	484	Mexico	MEX								04	CEREALS,CEREAL PREPRTNS.	1	No Quantity							1696299			0
S3	2016	2016	2016	2	0	2	Export	156	China	CHN	490	Other Asia, nes									04	CEREALS,CEREAL PREPRTNS.	1	No Quantity							21248733			0
S3	2016	2016	2016	2	0	2	Export	156	China	CHN	496	Mongolia	MNG								04	CEREALS,CEREAL PREPRTNS.	1	No Quantity							16920568			0
S3	2016	2016	2016	2	0	2	Export	156	China	CHN	504	Morocco	MAR								04	CEREALS,CEREAL PREPRTNS.	1	No Quantity							511594			0
S3	2016	2016	2016	2	0	2	Export	156	China	CHN	508	Mozambique	MOZ								04	CEREALS,CEREAL PREPRTNS.	1	No Quantity							8013188			0
S3	2016	2016	2016	2	0	2	Export	156	China	CHN	512	Oman	OMN								04	CEREALS,CEREAL PREPRTNS.	1	No Quantity							367212			0
S3	2016	2016	2016	2	0	2	Export	156	China	CHN	516	Namibia	NAM								04	CEREALS,CEREAL PREPRTNS.	1	No Quantity							1095658			0
S3	2016	2016	2016	2	0	2	Export	156	China	CHN	524	Nepal	NPL								04	CEREALS,CEREAL PREPRTNS.	1	No Quantity							296834			0
S3	2016	2016	2016	2	0	2	Export	156	China	CHN	528	Netherlands	NLD								04	CEREALS,CEREAL PREPRTNS.	1	No Quantity							10277681			0
S3	2016	2016	2016	2	0	2	Export	156	China	CHN	548	Vanuatu	VUT								04	CEREALS,CEREAL PREPRTNS.	1	No Quantity							2120			0
S3	2016	2016	2016	2	0	2	Export	156	China	CHN	554	New Zealand	NZL								04	CEREALS,CEREAL PREPRTNS.	1	No Quantity							9103974			0
S3	2016	2016	2016	2	0	2	Export	156	China	CHN	558	Nicaragua	NIC								04	CEREALS,CEREAL PREPRTNS.	1	No Quantity							138936			0
S3	2016	2016	2016	2	0	2	Export	156	China	CHN	562	Niger	NER								04	CEREALS,CEREAL PREPRTNS.	1	No Quantity							4174531			0
S3	2016	2016	2016	2	0	2	Export	156	China	CHN	566	Nigeria	NGA								04	CEREALS,CEREAL PREPRTNS.	1	No Quantity							1645518			0
S3	2016	2016	2016	2	0	2	Export	156	China	CHN	579	Norway	NOR								04	CEREALS,CEREAL PREPRTNS.	1	No Quantity							63981			0
S3	2016	2016	2016	2	0	2	Export	156	China	CHN	583	FS Micronesia	FSM								04	CEREALS,CEREAL PREPRTNS.	1	No Quantity							52312			0
S3	2016	2016	2016	2	0	2	Export	156	China	CHN	586	Pakistan	PAK								04	CEREALS,CEREAL PREPRTNS.	1	No Quantity							32809830			0
S3	2016	2016	2016	2	0	2	Export	156	China	CHN	591	Panama	PAN								04	CEREALS,CEREAL PREPRTNS.	1	No Quantity							992045			0
S3	2016	2016	2016	2	0	2	Export	156	China	CHN	598	Papua New Guinea	PNG								04	CEREALS,CEREAL PREPRTNS.	1	No Quantity							7583352			0
S3	2016	2016	2016	2	0	2	Export	156	China	CHN	600	Paraguay	PRY								04	CEREALS,CEREAL PREPRTNS.	1	No Quantity							516654			0
S3	2016	2016	2016	2	0	2	Export	156	China	CHN	604	Peru	PER								04	CEREALS,CEREAL PREPRTNS.	1	No Quantity							516927			0
S3	2016	2016	2016	2	0	2	Export	156	China	CHN	608	Philippines	PHL								04	CEREALS,CEREAL PREPRTNS.	1	No Quantity							56191553			0
S3	2016	2016	2016	2	0	2	Export	156	China	CHN	616	Poland	POL								04	CEREALS,CEREAL PREPRTNS.	1	No Quantity							713975			0
S3	2016	2016	2016	2	0	2	Export	156	China	CHN	620	Portugal	PRT								04	CEREALS,CEREAL PREPRTNS.	1	No Quantity							713149			0
S3	2016	2016	2016	2	0	2	Export	156	China	CHN	626	Timor-Leste	TLS								04	CEREALS,CEREAL PREPRTNS.	1	No Quantity							8250			0
S3	2016	2016	2016	2	0	2	Export	156	China	CHN	634	Qatar	QAT								04	CEREALS,CEREAL PREPRTNS.	1	No Quantity							282225			0
S3	2016	2016	2016	2	0	2	Export	156	China	CHN	642	Romania	ROU								04	CEREALS,CEREAL PREPRTNS.	1	No Quantity							4551			0
S3	2016	2016	2016	2	0	2	Export	156	China	CHN	643	Russian Federation	RUS								04	CEREALS,CEREAL PREPRTNS.	1	No Quantity							13985599			0
S3	2016	2016	2016	2	0	2	Export	156	China	CHN	682	Saudi Arabia	SAU								04	CEREALS,CEREAL PREPRTNS.	1	No Quantity							11730912			0
S3	2016	2016	2016	2	0	2	Export	156	China	CHN	686	Senegal	SEN								04	CEREALS,CEREAL PREPRTNS.	1	No Quantity							60480			0
S3	2016	2016	2016	2	0	2	Export	156	China	CHN	690	Seychelles	SYC								04	CEREALS,CEREAL PREPRTNS.	1	No Quantity							14957			0
S3	2016	2016	2016	2	0	2	Export	156	China	CHN	694	Sierra Leone	SLE								04	CEREALS,CEREAL PREPRTNS.	1	No Quantity							379064			0
S3	2016	2016	2016	2	0	2	Export	156	China	CHN	699	India	IND								04	CEREALS,CEREAL PREPRTNS.	1	No Quantity							5305482			0
S3	2016	2016	2016	2	0	2	Export	156	China	CHN	702	Singapore	SGP								04	CEREALS,CEREAL PREPRTNS.	1	No Quantity							30490495			0
S3	2016	2016	2016	2	0	2	Export	156	China	CHN	704	Viet Nam	VNM								04	CEREALS,CEREAL PREPRTNS.	1	No Quantity							41898358			0
S3	2016	2016	2016	2	0	2	Export	156	China	CHN	710	South Africa	ZAF								04	CEREALS,CEREAL PREPRTNS.	1	No Quantity							966349			0
S3	2016	2016	2016	2	0	2	Export	156	China	CHN	716	Zimbabwe	ZWE								04	CEREALS,CEREAL PREPRTNS.	1	No Quantity							14784808			0
S3	2016	2016	2016	2	0	2	Export	156	China	CHN	724	Spain	ESP								04	CEREALS,CEREAL PREPRTNS.	1	No Quantity							1363932			0
S3	2016	2016	2016	2	0	2	Export	156	China	CHN	728	South Sudan	SSD								04	CEREALS,CEREAL PREPRTNS.	1	No Quantity							1309265			0
S3	2016	2016	2016	2	0	2	Export	156	China	CHN	729	Sudan	SDN								04	CEREALS,CEREAL PREPRTNS.	1	No Quantity							760187			0
S3	2016	2016	2016	2	0	2	Export	156	China	CHN	740	Suriname	SUR								04	CEREALS,CEREAL PREPRTNS.	1	No Quantity							13370			0
S3	2016	2016	2016	2	0	2	Export	156	China	CHN	752	Sweden	SWE								04	CEREALS,CEREAL PREPRTNS.	1	No Quantity							218719			0
S3	2016	2016	2016	2	0	2	Export	156	China	CHN	757	Switzerland	CHE								04	CEREALS,CEREAL PREPRTNS.	1	No Quantity							154588			0
S3	2016	2016	2016	2	0	2	Export	156	China	CHN	760	Syria	SYR								04	CEREALS,CEREAL PREPRTNS.	1	No Quantity							599088			0
S3	2016	2016	2016	2	0	2	Export	156	China	CHN	762	Tajikistan	TJK								04	CEREALS,CEREAL PREPRTNS.	1	No Quantity							4400			0
S3	2016	2016	2016	2	0	2	Export	156	China	CHN	764	Thailand	THA								04	CEREALS,CEREAL PREPRTNS.	1	No Quantity							83631006			0
S3	2016	2016	2016	2	0	2	Export	156	China	CHN	768	Togo	TGO								04	CEREALS,CEREAL PREPRTNS.	1	No Quantity							1237455			0
S3	2016	2016	2016	2	0	2	Export	156	China	CHN	780	Trinidad and Tobago	TTO								04	CEREALS,CEREAL PREPRTNS.	1	No Quantity							153134			0
S3	2016	2016	2016	2	0	2	Export	156	China	CHN	784	United Arab Emirates	ARE								04	CEREALS,CEREAL PREPRTNS.	1	No Quantity							3196969			0
S3	2016	2016	2016	2	0	2	Export	156	China	CHN	788	Tunisia	TUN								04	CEREALS,CEREAL PREPRTNS.	1	No Quantity							175040			0
S3	2016	2016	2016	2	0	2	Export	156	China	CHN	792	Turkey	TUR								04	CEREALS,CEREAL PREPRTNS.	1	No Quantity							2089353			0
S3	2016	2016	2016	2	0	2	Export	156	China	CHN	795	Turkmenistan	TKM								04	CEREALS,CEREAL PREPRTNS.	1	No Quantity							159384			0
S3	2016	2016	2016	2	0	2	Export	156	China	CHN	798	Tuvalu	TUV								04	CEREALS,CEREAL PREPRTNS.	1	No Quantity							20317			0
S3	2016	2016	2016	2	0	2	Export	156	China	CHN	800	Uganda	UGA								04	CEREALS,CEREAL PREPRTNS.	1	No Quantity							3380089			0
S3	2016	2016	2016	2	0	2	Export	156	China	CHN	804	Ukraine	UKR								04	CEREALS,CEREAL PREPRTNS.	1	No Quantity							590491			0
S3	2016	2016	2016	2	0	2	Export	156	China	CHN	818	Egypt	EGY								04	CEREALS,CEREAL PREPRTNS.	1	No Quantity							1480304			0
S3	2016	2016	2016	2	0	2	Export	156	China	CHN	826	United Kingdom	GBR								04	CEREALS,CEREAL PREPRTNS.	1	No Quantity							10505633			0
S3	2016	2016	2016	2	0	2	Export	156	China	CHN	834	United Rep. of Tanzania	TZA								04	CEREALS,CEREAL PREPRTNS.	1	No Quantity							111094			0
S3	2016	2016	2016	2	0	2	Export	156	China	CHN	842	USA	USA								04	CEREALS,CEREAL PREPRTNS.	1	No Quantity							67682405			0
S3	2016	2016	2016	2	0	2	Export	156	China	CHN	858	Uruguay	URY								04	CEREALS,CEREAL PREPRTNS.	1	No Quantity							635874			0
S3	2016	2016	2016	2	0	2	Export	156	China	CHN	860	Uzbekistan	UZB								04	CEREALS,CEREAL PREPRTNS.	1	No Quantity							477375			0
S3	2016	2016	2016	2	0	2	Export	156	China	CHN	862	Venezuela	VEN								04	CEREALS,CEREAL PREPRTNS.	1	No Quantity							267607			0
S3	2016	2016	2016	2	0	2	Export	156	China	CHN	882	Samoa	WSM								04	CEREALS,CEREAL PREPRTNS.	1	No Quantity							75351			0
S3	2016	2016	2016	2	0	2	Export	156	China	CHN	887	Yemen	YEM								04	CEREALS,CEREAL PREPRTNS.	1	No Quantity							434390			0
S3	2016	2016	2016	2	0	2	Export	156	China	CHN	894	Zambia	ZMB								04	CEREALS,CEREAL PREPRTNS.	1	No Quantity							52434			0
S3	2016	2016	2016	2	0	2	Export	152	Chile	CHL	0	World	WLD								05	VEGETABLES AND FRUIT	1	No Quantity			0		0		6673853974			4
S3	2016	2016	2016	2	0	2	Export	152	Chile	CHL	12	Algeria	DZA								05	VEGETABLES AND FRUIT	1	No Quantity			0		0		1777133			0
S3	2016	2016	2016	2	0	2	Export	152	Chile	CHL	32	Argentina	ARG								05	VEGETABLES AND FRUIT	1	No Quantity			0		0		99173810			0
S3	2016	2016	2016	2	0	2	Export	152	Chile	CHL	36	Australia	AUS								05	VEGETABLES AND FRUIT	1	No Quantity			0		0		71596958			0
S3	2016	2016	2016	2	0	2	Export	152	Chile	CHL	40	Austria	AUT								05	VEGETABLES AND FRUIT	1	No Quantity			0		0		3375189			0
S3	2016	2016	2016	2	0	2	Export	152	Chile	CHL	44	Bahamas	BHS								05	VEGETABLES AND FRUIT	1	No Quantity			0		0		20526			0
S3	2016	2016	2016	2	0	2	Export	152	Chile	CHL	48	Bahrain	BHR								05	VEGETABLES AND FRUIT	1	No Quantity			0		0		1843351			0
S3	2016	2016	2016	2	0	2	Export	152	Chile	CHL	50	Bangladesh	BGD								05	VEGETABLES AND FRUIT	1	No Quantity			0		0		588714			0
S3	2016	2016	2016	2	0	2	Export	152	Chile	CHL	51	Armenia	ARM								05	VEGETABLES AND FRUIT	1	No Quantity			0		0		17860			0
S3	2016	2016	2016	2	0	2	Export	152	Chile	CHL	52	Barbados	BRB								05	VEGETABLES AND FRUIT	1	No Quantity			0		0		31139			0
S3	2016	2016	2016	2	0	2	Export	152	Chile	CHL	56	Belgium	BEL								05	VEGETABLES AND FRUIT	1	No Quantity			0		0		27336946			0
S3	2016	2016	2016	2	0	2	Export	152	Chile	CHL	68	Bolivia (Plurinational State of)	BOL								05	VEGETABLES AND FRUIT	1	No Quantity			0		0		17138427			0
S3	2016	2016	2016	2	0	2	Export	152	Chile	CHL	70	Bosnia Herzegovina	BIH								05	VEGETABLES AND FRUIT	1	No Quantity			0		0		49102			0
S3	2016	2016	2016	2	0	2	Export	152	Chile	CHL	76	Brazil	BRA								05	VEGETABLES AND FRUIT	1	No Quantity			0		0		250807655			0
S3	2016	2016	2016	2	0	2	Export	152	Chile	CHL	100	Bulgaria	BGR								05	VEGETABLES AND FRUIT	1	No Quantity			0		0		515770			0
S3	2016	2016	2016	2	0	2	Export	152	Chile	CHL	112	Belarus	BLR								05	VEGETABLES AND FRUIT	1	No Quantity			0		0		1669754			0
S3	2016	2016	2016	2	0	2	Export	152	Chile	CHL	116	Cambodia	KHM								05	VEGETABLES AND FRUIT	1	No Quantity			0		0		83752			0
S3	2016	2016	2016	2	0	2	Export	152	Chile	CHL	124	Canada	CAN								05	VEGETABLES AND FRUIT	1	No Quantity			0		0		162586351			0
S3	2016	2016	2016	2	0	2	Export	152	Chile	CHL	144	Sri Lanka	LKA								05	VEGETABLES AND FRUIT	1	No Quantity			0		0		56761			0
S3	2016	2016	2016	2	0	2	Export	152	Chile	CHL	156	China	CHN								05	VEGETABLES AND FRUIT	1	No Quantity			0		0		1137274794			0
S3	2016	2016	2016	2	0	2	Export	152	Chile	CHL	170	Colombia	COL								05	VEGETABLES AND FRUIT	1	No Quantity			0		0		130711456			0
S3	2016	2016	2016	2	0	2	Export	152	Chile	CHL	188	Costa Rica	CRI								05	VEGETABLES AND FRUIT	1	No Quantity			0		0		28499532			0
S3	2016	2016	2016	2	0	2	Export	152	Chile	CHL	191	Croatia	HRV								05	VEGETABLES AND FRUIT	1	No Quantity			0		0		474930			0
S3	2016	2016	2016	2	0	2	Export	152	Chile	CHL	192	Cuba	CUB								05	VEGETABLES AND FRUIT	1	No Quantity			0		0		2542965			0
S3	2016	2016	2016	2	0	2	Export	152	Chile	CHL	196	Cyprus	CYP								05	VEGETABLES AND FRUIT	1	No Quantity			0		0		451533			0
S3	2016	2016	2016	2	0	2	Export	152	Chile	CHL	203	Czechia	CZE								05	VEGETABLES AND FRUIT	1	No Quantity			0		0		1452867			0
S3	2016	2016	2016	2	0	2	Export	152	Chile	CHL	204	Benin	BEN								05	VEGETABLES AND FRUIT	1	No Quantity			0		0		168989			0
S3	2016	2016	2016	2	0	2	Export	152	Chile	CHL	208	Denmark	DNK								05	VEGETABLES AND FRUIT	1	No Quantity			0		0		11885837			0
S3	2016	2016	2016	2	0	2	Export	152	Chile	CHL	214	Dominican Rep.	DOM								05	VEGETABLES AND FRUIT	1	No Quantity			0		0		12177099			0
S3	2016	2016	2016	2	0	2	Export	152	Chile	CHL	218	Ecuador	ECU								05	VEGETABLES AND FRUIT	1	No Quantity			0		0		76705028			0
S3	2016	2016	2016	2	0	2	Export	152	Chile	CHL	222	El Salvador	SLV								05	VEGETABLES AND FRUIT	1	No Quantity			0		0		14823815			0
S3	2016	2016	2016	2	0	2	Export	152	Chile	CHL	231	Ethiopia	ETH								05	VEGETABLES AND FRUIT	1	No Quantity			0		0		249216			0
S3	2016	2016	2016	2	0	2	Export	152	Chile	CHL	233	Estonia	EST								05	VEGETABLES AND FRUIT	1	No Quantity			0		0		457895			0
S3	2016	2016	2016	2	0	2	Export	152	Chile	CHL	246	Finland	FIN								05	VEGETABLES AND FRUIT	1	No Quantity			0		0		4501779			0
S3	2016	2016	2016	2	0	2	Export	152	Chile	CHL	251	France	FRA								05	VEGETABLES AND FRUIT	1	No Quantity			0		0		69310851			0
S3	2016	2016	2016	2	0	2	Export	152	Chile	CHL	258	French Polynesia	PYF								05	VEGETABLES AND FRUIT	1	No Quantity			0		0		40271			0
S3	2016	2016	2016	2	0	2	Export	152	Chile	CHL	260	Fr. South Antarctic Terr.	ATF								05	VEGETABLES AND FRUIT	1	No Quantity			0		0		1697566			0
S3	2016	2016	2016	2	0	2	Export	152	Chile	CHL	262	Djibouti	DJI								05	VEGETABLES AND FRUIT	1	No Quantity			0		0		27000			0
S3	2016	2016	2016	2	0	2	Export	152	Chile	CHL	266	Gabon	GAB								05	VEGETABLES AND FRUIT	1	No Quantity			0		0		58436			0
S3	2016	2016	2016	2	0	2	Export	152	Chile	CHL	268	Georgia	GEO								05	VEGETABLES AND FRUIT	1	No Quantity			0		0		80539			0
S3	2016	2016	2016	2	0	2	Export	152	Chile	CHL	276	Germany	DEU								05	VEGETABLES AND FRUIT	1	No Quantity			0		0		87289982			0
S3	2016	2016	2016	2	0	2	Export	152	Chile	CHL	300	Greece	GRC								05	VEGETABLES AND FRUIT	1	No Quantity			0		0		2978286			4
S3	2016	2016	2016	2	0	2	Export	152	Chile	CHL	320	Guatemala	GTM								05	VEGETABLES AND FRUIT	1	No Quantity			0		0		24166196			0
S3	2016	2016	2016	2	0	2	Export	152	Chile	CHL	324	Guinea	GIN								05	VEGETABLES AND FRUIT	1	No Quantity			0		0		27360			0
S3	2016	2016	2016	2	0	2	Export	152	Chile	CHL	328	Guyana	GUY								05	VEGETABLES AND FRUIT	1	No Quantity			0		0		35752			0
S3	2016	2016	2016	2	0	2	Export	152	Chile	CHL	332	Haiti	HTI								05	VEGETABLES AND FRUIT	1	No Quantity			0		0		44744			0
S3	2016	2016	2016	2	0	2	Export	152	Chile	CHL	340	Honduras	HND								05	VEGETABLES AND FRUIT	1	No Quantity			0		0		6282292			0
S3	2016	2016	2016	2	0	2	Export	152	Chile	CHL	344	China, Hong Kong SAR	HKG								05	VEGETABLES AND FRUIT	1	No Quantity			0		0		37974364			0
S3	2016	2016	2016	2	0	2	Export	152	Chile	CHL	348	Hungary	HUN								05	VEGETABLES AND FRUIT	1	No Quantity			0		0		1451455			0
S3	2016	2016	2016	2	0	2	Export	152	Chile	CHL	352	Iceland	ISL								05	VEGETABLES AND FRUIT	1	No Quantity			0		0		130764			0
S3	2016	2016	2016	2	0	2	Export	152	Chile	CHL	360	Indonesia	IDN								05	VEGETABLES AND FRUIT	1	No Quantity			0		0		8445044			0
S3	2016	2016	2016	2	0	2	Export	152	Chile	CHL	364	Iran	IRN								05	VEGETABLES AND FRUIT	1	No Quantity			0		0		446079			0
S3	2016	2016	2016	2	0	2	Export	152	Chile	CHL	368	Iraq	IRQ								05	VEGETABLES AND FRUIT	1	No Quantity			0		0		1464583			0
S3	2016	2016	2016	2	0	2	Export	152	Chile	CHL	372	Ireland	IRL								05	VEGETABLES AND FRUIT	1	No Quantity			0		0		7000891			0
S3	2016	2016	2016	2	0	2	Export	152	Chile	CHL	376	Israel	ISR								05	VEGETABLES AND FRUIT	1	No Quantity			0		0		3320314			0
S3	2016	2016	2016	2	0	2	Export	152	Chile	CHL	381	Italy	ITA								05	VEGETABLES AND FRUIT	1	No Quantity			0		0		163361173			0
S3	2016	2016	2016	2	0	2	Export	152	Chile	CHL	384	Côte d'Ivoire	CIV								05	VEGETABLES AND FRUIT	1	No Quantity			0		0		145157			0
S3	2016	2016	2016	2	0	2	Export	152	Chile	CHL	388	Jamaica	JAM								05	VEGETABLES AND FRUIT	1	No Quantity			0		0		993241			0
S3	2016	2016	2016	2	0	2	Export	152	Chile	CHL	392	Japan	JPN								05	VEGETABLES AND FRUIT	1	No Quantity			0		0		116196901			0
S3	2016	2016	2016	2	0	2	Export	152	Chile	CHL	398	Kazakhstan	KAZ								05	VEGETABLES AND FRUIT	1	No Quantity			0		0		897027			0
S3	2016	2016	2016	2	0	2	Export	152	Chile	CHL	400	Jordan	JOR								05	VEGETABLES AND FRUIT	1	No Quantity			0		0		854513			0
S3	2016	2016	2016	2	0	2	Export	152	Chile	CHL	410	Rep. of Korea	KOR								05	VEGETABLES AND FRUIT	1	No Quantity			0		0		166033152			0
S3	2016	2016	2016	2	0	2	Export	152	Chile	CHL	414	Kuwait	KWT								05	VEGETABLES AND FRUIT	1	No Quantity			0		0		3807837			0
S3	2016	2016	2016	2	0	2	Export	152	Chile	CHL	422	Lebanon	LBN								05	VEGETABLES AND FRUIT	1	No Quantity			0		0		1533780			0
S3	2016	2016	2016	2	0	2	Export	152	Chile	CHL	428	Latvia	LVA								05	VEGETABLES AND FRUIT	1	No Quantity			0		0		2336258			0
S3	2016	2016	2016	2	0	2	Export	152	Chile	CHL	434	Libya	LBY								05	VEGETABLES AND FRUIT	1	No Quantity			0		0		3120118			0
S3	2016	2016	2016	2	0	2	Export	152	Chile	CHL	440	Lithuania	LTU								05	VEGETABLES AND FRUIT	1	No Quantity			0		0		8011295			0
S3	2016	2016	2016	2	0	2	Export	152	Chile	CHL	446	China, Macao SAR	MAC								05	VEGETABLES AND FRUIT	1	No Quantity			0		0		57100			0
S3	2016	2016	2016	2	0	2	Export	152	Chile	CHL	458	Malaysia	MYS								05	VEGETABLES AND FRUIT	1	No Quantity			0		0		6689506			0
S3	2016	2016	2016	2	0	2	Export	152	Chile	CHL	470	Malta	MLT								05	VEGETABLES AND FRUIT	1	No Quantity			0		0		505308			0
S3	2016	2016	2016	2	0	2	Export	152	Chile	CHL	478	Mauritania	MRT								05	VEGETABLES AND FRUIT	1	No Quantity			0		0		43094			0
S3	2016	2016	2016	2	0	2	Export	152	Chile	CHL	484	Mexico	MEX								05	VEGETABLES AND FRUIT	1	No Quantity			0		0		198740339			0
S3	2016	2016	2016	2	0	2	Export	152	Chile	CHL	490	Other Asia, nes									05	VEGETABLES AND FRUIT	1	No Quantity			0		0		109267494			0
S3	2016	2016	2016	2	0	2	Export	152	Chile	CHL	496	Mongolia	MNG								05	VEGETABLES AND FRUIT	1	No Quantity			0		0		43400			0
S3	2016	2016	2016	2	0	2	Export	152	Chile	CHL	504	Morocco	MAR								05	VEGETABLES AND FRUIT	1	No Quantity			0		0		2886143			0
S3	2016	2016	2016	2	0	2	Export	152	Chile	CHL	512	Oman	OMN								05	VEGETABLES AND FRUIT	1	No Quantity			0		0		1885319			0
S3	2016	2016	2016	2	0	2	Export	152	Chile	CHL	528	Netherlands	NLD								05	VEGETABLES AND FRUIT	1	No Quantity			0		0		460141398			0
S3	2016	2016	2016	2	0	2	Export	152	Chile	CHL	531	Curaçao	CUW								05	VEGETABLES AND FRUIT	1	No Quantity			0		0		562935			0
S3	2016	2016	2016	2	0	2	Export	152	Chile	CHL	540	New Caledonia	NCL								05	VEGETABLES AND FRUIT	1	No Quantity			0		0		25410			0
S3	2016	2016	2016	2	0	2	Export	152	Chile	CHL	554	New Zealand	NZL								05	VEGETABLES AND FRUIT	1	No Quantity			0		0		15673111			0
S3	2016	2016	2016	2	0	2	Export	152	Chile	CHL	558	Nicaragua	NIC								05	VEGETABLES AND FRUIT	1	No Quantity			0		0		1672445			0
S3	2016	2016	2016	2	0	2	Export	152	Chile	CHL	562	Niger	NER								05	VEGETABLES AND FRUIT	1	No Quantity			0		0		35682			0
S3	2016	2016	2016	2	0	2	Export	152	Chile	CHL	566	Nigeria	NGA								05	VEGETABLES AND FRUIT	1	No Quantity			0		0		73672			0
S3	2016	2016	2016	2	0	2	Export	152	Chile	CHL	577	Other Africa, nes									05	VEGETABLES AND FRUIT	1	No Quantity			0		0		209890			0
S3	2016	2016	2016	2	0	2	Export	152	Chile	CHL	579	Norway	NOR								05	VEGETABLES AND FRUIT	1	No Quantity			0		0		8045122			0
S3	2016	2016	2016	2	0	2	Export	152	Chile	CHL	586	Pakistan	PAK								05	VEGETABLES AND FRUIT	1	No Quantity			0		0		250154			0
S3	2016	2016	2016	2	0	2	Export	152	Chile	CHL	591	Panama	PAN								05	VEGETABLES AND FRUIT	1	No Quantity			0		0		15413864			0
S3	2016	2016	2016	2	0	2	Export	152	Chile	CHL	598	Papua New Guinea	PNG								05	VEGETABLES AND FRUIT	1	No Quantity			0		0		32659			0
S3	2016	2016	2016	2	0	2	Export	152	Chile	CHL	600	Paraguay	PRY								05	VEGETABLES AND FRUIT	1	No Quantity			0		0		5320374			0
S3	2016	2016	2016	2	0	2	Export	152	Chile	CHL	604	Peru	PER								05	VEGETABLES AND FRUIT	1	No Quantity			0		0		95080352			0
S3	2016	2016	2016	2	0	2	Export	152	Chile	CHL	608	Philippines	PHL								05	VEGETABLES AND FRUIT	1	No Quantity			0		0		6219263			0
S3	2016	2016	2016	2	0	2	Export	152	Chile	CHL	616	Poland	POL								05	VEGETABLES AND FRUIT	1	No Quantity			0		0		19734896			0
S3	2016	2016	2016	2	0	2	Export	152	Chile	CHL	620	Portugal	PRT								05	VEGETABLES AND FRUIT	1	No Quantity			0		0		20736873			0
S3	2016	2016	2016	2	0	2	Export	152	Chile	CHL	634	Qatar	QAT								05	VEGETABLES AND FRUIT	1	No Quantity			0		0		3755225			0
S3	2016	2016	2016	2	0	2	Export	152	Chile	CHL	642	Romania	ROU								05	VEGETABLES AND FRUIT	1	No Quantity			0		0		108750			0
S3	2016	2016	2016	2	0	2	Export	152	Chile	CHL	643	Russian Federation	RUS								05	VEGETABLES AND FRUIT	1	No Quantity			0		0		104583366			0
S3	2016	2016	2016	2	0	2	Export	152	Chile	CHL	682	Saudi Arabia	SAU								05	VEGETABLES AND FRUIT	1	No Quantity			0		0		73723505			0
S3	2016	2016	2016	2	0	2	Export	152	Chile	CHL	686	Senegal	SEN								05	VEGETABLES AND FRUIT	1	No Quantity			0		0		30210			0
S3	2016	2016	2016	2	0	2	Export	152	Chile	CHL	694	Sierra Leone	SLE								05	VEGETABLES AND FRUIT	1	No Quantity			0		0		15435			0
S3	2016	2016	2016	2	0	2	Export	152	Chile	CHL	699	India	IND								05	VEGETABLES AND FRUIT	1	No Quantity			0		0		29810698			0
S3	2016	2016	2016	2	0	2	Export	152	Chile	CHL	702	Singapore	SGP								05	VEGETABLES AND FRUIT	1	No Quantity			0		0		5670218			0
S3	2016	2016	2016	2	0	2	Export	152	Chile	CHL	703	Slovakia	SVK								05	VEGETABLES AND FRUIT	1	No Quantity			0		0		751024			0
S3	2016	2016	2016	2	0	2	Export	152	Chile	CHL	704	Viet Nam	VNM								05	VEGETABLES AND FRUIT	1	No Quantity			0		0		4221701			0
S3	2016	2016	2016	2	0	2	Export	152	Chile	CHL	705	Slovenia	SVN								05	VEGETABLES AND FRUIT	1	No Quantity			0		0		1252291			0
S3	2016	2016	2016	2	0	2	Export	152	Chile	CHL	710	South Africa	ZAF								05	VEGETABLES AND FRUIT	1	No Quantity			0		0		849879			0
S3	2016	2016	2016	2	0	2	Export	152	Chile	CHL	724	Spain	ESP								05	VEGETABLES AND FRUIT	1	No Quantity			0		0		93935886			0
S3	2016	2016	2016	2	0	2	Export	152	Chile	CHL	729	Sudan	SDN								05	VEGETABLES AND FRUIT	1	No Quantity			0		0		590409			0
S3	2016	2016	2016	2	0	2	Export	152	Chile	CHL	752	Sweden	SWE								05	VEGETABLES AND FRUIT	1	No Quantity			0		0		11424549			0
S3	2016	2016	2016	2	0	2	Export	152	Chile	CHL	757	Switzerland	CHE								05	VEGETABLES AND FRUIT	1	No Quantity			0		0		13811710			0
S3	2016	2016	2016	2	0	2	Export	152	Chile	CHL	764	Thailand	THA								05	VEGETABLES AND FRUIT	1	No Quantity			0		0		15868301			0
S3	2016	2016	2016	2	0	2	Export	152	Chile	CHL	768	Togo	TGO								05	VEGETABLES AND FRUIT	1	No Quantity			0		0		90638			0
S3	2016	2016	2016	2	0	2	Export	152	Chile	CHL	780	Trinidad and Tobago	TTO								05	VEGETABLES AND FRUIT	1	No Quantity			0		0		688649			0
S3	2016	2016	2016	2	0	2	Export	152	Chile	CHL	784	United Arab Emirates	ARE								05	VEGETABLES AND FRUIT	1	No Quantity			0		0		35033491			0
S3	2016	2016	2016	2	0	2	Export	152	Chile	CHL	788	Tunisia	TUN								05	VEGETABLES AND FRUIT	1	No Quantity			0		0		1319991			0
S3	2016	2016	2016	2	0	2	Export	152	Chile	CHL	792	Turkey	TUR								05	VEGETABLES AND FRUIT	1	No Quantity			0		0		63258439			0
S3	2016	2016	2016	2	0	2	Export	152	Chile	CHL	804	Ukraine	UKR								05	VEGETABLES AND FRUIT	1	No Quantity			0		0		551697			0
S3	2016	2016	2016	2	0	2	Export	152	Chile	CHL	818	Egypt	EGY								05	VEGETABLES AND FRUIT	1	No Quantity			0		0		2895857			0
S3	2016	2016	2016	2	0	2	Export	152	Chile	CHL	826	United Kingdom	GBR								05	VEGETABLES AND FRUIT	1	No Quantity			0		0		284619702			0
S3	2016	2016	2016	2	0	2	Export	152	Chile	CHL	842	USA	USA								05	VEGETABLES AND FRUIT	1	No Quantity			0		0		2136376459			0
S3	2016	2016	2016	2	0	2	Export	152	Chile	CHL	858	Uruguay	URY								05	VEGETABLES AND FRUIT	1	No Quantity			0		0		13164156			0
S3	2016	2016	2016	2	0	2	Export	152	Chile	CHL	860	Uzbekistan	UZB								05	VEGETABLES AND FRUIT	1	No Quantity			0		0		43460			0
S3	2016	2016	2016	2	0	2	Export	152	Chile	CHL	862	Venezuela	VEN								05	VEGETABLES AND FRUIT	1	No Quantity			0		0		24629102			0
S3	2016	2016	2016	2	0	2	Export	152	Chile	CHL	899	Areas, nes									05	VEGETABLES AND FRUIT	1	No Quantity			0		0		823218			4
S3	2016	2016	2016	2	0	2	Export	156	China	CHN	0	World	WLD								05	VEGETABLES AND FRUIT	1	No Quantity							23647157079			0
S3	2016	2016	2016	2	0	2	Export	156	China	CHN	4	Afghanistan	AFG								05	VEGETABLES AND FRUIT	1	No Quantity							524908			0
S3	2016	2016	2016	2	0	2	Export	156	China	CHN	8	Albania	ALB								05	VEGETABLES AND FRUIT	1	No Quantity							3826922			0
S3	2016	2016	2016	2	0	2	Export	156	China	CHN	12	Algeria	DZA								05	VEGETABLES AND FRUIT	1	No Quantity							59621878			0
S3	2016	2016	2016	2	0	2	Export	156	China	CHN	24	Angola	AGO								05	VEGETABLES AND FRUIT	1	No Quantity							8556679			0
S3	2016	2016	2016	2	0	2	Export	156	China	CHN	31	Azerbaijan	AZE								05	VEGETABLES AND FRUIT	1	No Quantity							2482463			0
S3	2016	2016	2016	2	0	2	Export	156	China	CHN	32	Argentina	ARG								05	VEGETABLES AND FRUIT	1	No Quantity							19316003			0
S3	2016	2016	2016	2	0	2	Export	156	China	CHN	36	Australia	AUS								05	VEGETABLES AND FRUIT	1	No Quantity							246374295			0
S3	2016	2016	2016	2	0	2	Export	156	China	CHN	40	Austria	AUT								05	VEGETABLES AND FRUIT	1	No Quantity							3455110			0
S3	2016	2016	2016	2	0	2	Export	156	China	CHN	44	Bahamas	BHS								05	VEGETABLES AND FRUIT	1	No Quantity							213067			0
S3	2016	2016	2016	2	0	2	Export	156	China	CHN	48	Bahrain	BHR								05	VEGETABLES AND FRUIT	1	No Quantity							9270651			0
S3	2016	2016	2016	2	0	2	Export	156	China	CHN	50	Bangladesh	BGD								05	VEGETABLES AND FRUIT	1	No Quantity							208850331			0
S3	2016	2016	2016	2	0	2	Export	156	China	CHN	51	Armenia	ARM								05	VEGETABLES AND FRUIT	1	No Quantity							888352			0
S3	2016	2016	2016	2	0	2	Export	156	China	CHN	52	Barbados	BRB								05	VEGETABLES AND FRUIT	1	No Quantity							524275			0
S3	2016	2016	2016	2	0	2	Export	156	China	CHN	56	Belgium	BEL								05	VEGETABLES AND FRUIT	1	No Quantity							95865521			0
S3	2016	2016	2016	2	0	2	Export	156	China	CHN	64	Bhutan	BTN								05	VEGETABLES AND FRUIT	1	No Quantity							24581			0
S3	2016	2016	2016	2	0	2	Export	156	China	CHN	68	Bolivia (Plurinational State of)	BOL								05	VEGETABLES AND FRUIT	1	No Quantity							4016946			0
S3	2016	2016	2016	2	0	2	Export	156	China	CHN	70	Bosnia Herzegovina	BIH								05	VEGETABLES AND FRUIT	1	No Quantity							1687747			0
S3	2016	2016	2016	2	0	2	Export	156	China	CHN	76	Brazil	BRA								05	VEGETABLES AND FRUIT	1	No Quantity							345426438			0
S3	2016	2016	2016	2	0	2	Export	156	China	CHN	84	Belize	BLZ								05	VEGETABLES AND FRUIT	1	No Quantity							272794			0
S3	2016	2016	2016	2	0	2	Export	156	China	CHN	90	Solomon Isds	SLB								05	VEGETABLES AND FRUIT	1	No Quantity							226992			0
S3	2016	2016	2016	2	0	2	Export	156	China	CHN	96	Brunei Darussalam	BRN								05	VEGETABLES AND FRUIT	1	No Quantity							8319528			0
S3	2016	2016	2016	2	0	2	Export	156	China	CHN	100	Bulgaria	BGR								05	VEGETABLES AND FRUIT	1	No Quantity							7236264			0
S3	2016	2016	2016	2	0	2	Export	156	China	CHN	104	Myanmar	MMR								05	VEGETABLES AND FRUIT	1	No Quantity							150397027			0
S3	2016	2016	2016	2	0	2	Export	156	China	CHN	112	Belarus	BLR								05	VEGETABLES AND FRUIT	1	No Quantity							3191217			0
S3	2016	2016	2016	2	0	2	Export	156	China	CHN	116	Cambodia	KHM								05	VEGETABLES AND FRUIT	1	No Quantity							7026128			0
S3	2016	2016	2016	2	0	2	Export	156	China	CHN	120	Cameroon	CMR								05	VEGETABLES AND FRUIT	1	No Quantity							9189661			0
S3	2016	2016	2016	2	0	2	Export	156	China	CHN	124	Canada	CAN								05	VEGETABLES AND FRUIT	1	No Quantity							333581605			0
S3	2016	2016	2016	2	0	2	Export	156	China	CHN	132	Cabo Verde	CPV								05	VEGETABLES AND FRUIT	1	No Quantity							1022500			0
S3	2016	2016	2016	2	0	2	Export	156	China	CHN	140	Central African Rep.	CAF								05	VEGETABLES AND FRUIT	1	No Quantity							159648			0
S3	2016	2016	2016	2	0	2	Export	156	China	CHN	144	Sri Lanka	LKA								05	VEGETABLES AND FRUIT	1	No Quantity							80612555			0
S3	2016	2016	2016	2	0	2	Export	156	China	CHN	152	Chile	CHL								05	VEGETABLES AND FRUIT	1	No Quantity							41266854			0
S3	2016	2016	2016	2	0	2	Export	156	China	CHN	170	Colombia	COL								05	VEGETABLES AND FRUIT	1	No Quantity							44410776			0
S3	2016	2016	2016	2	0	2	Export	156	China	CHN	174	Comoros	COM								05	VEGETABLES AND FRUIT	1	No Quantity							379369			0
S3	2016	2016	2016	2	0	2	Export	156	China	CHN	178	Congo	COG								05	VEGETABLES AND FRUIT	1	No Quantity							2034250			0
S3	2016	2016	2016	2	0	2	Export	156	China	CHN	180	Dem. Rep. of the Congo	COD								05	VEGETABLES AND FRUIT	1	No Quantity							17907588			0
S3	2016	2016	2016	2	0	2	Export	156	China	CHN	188	Costa Rica	CRI								05	VEGETABLES AND FRUIT	1	No Quantity							29822354			0
S3	2016	2016	2016	2	0	2	Export	156	China	CHN	191	Croatia	HRV								05	VEGETABLES AND FRUIT	1	No Quantity							9323098			0
S3	2016	2016	2016	2	0	2	Export	156	China	CHN	192	Cuba	CUB								05	VEGETABLES AND FRUIT	1	No Quantity							37821501			0
S3	2016	2016	2016	2	0	2	Export	156	China	CHN	196	Cyprus	CYP								05	VEGETABLES AND FRUIT	1	No Quantity							3368247			0
S3	2016	2016	2016	2	0	2	Export	156	China	CHN	203	Czechia	CZE								05	VEGETABLES AND FRUIT	1	No Quantity							14527866			0
S3	2016	2016	2016	2	0	2	Export	156	China	CHN	204	Benin	BEN								05	VEGETABLES AND FRUIT	1	No Quantity							69935625			0
S3	2016	2016	2016	2	0	2	Export	156	China	CHN	208	Denmark	DNK								05	VEGETABLES AND FRUIT	1	No Quantity							27078697			0
S3	2016	2016	2016	2	0	2	Export	156	China	CHN	212	Dominica	DMA								05	VEGETABLES AND FRUIT	1	No Quantity							140990			0
S3	2016	2016	2016	2	0	2	Export	156	China	CHN	214	Dominican Rep.	DOM								05	VEGETABLES AND FRUIT	1	No Quantity							23651774			0
S3	2016	2016	2016	2	0	2	Export	156	China	CHN	218	Ecuador	ECU								05	VEGETABLES AND FRUIT	1	No Quantity							11495243			0
S3	2016	2016	2016	2	0	2	Export	156	China	CHN	222	El Salvador	SLV								05	VEGETABLES AND FRUIT	1	No Quantity							4290439			0
S3	2016	2016	2016	2	0	2	Export	156	China	CHN	226	Equatorial Guinea	GNQ								05	VEGETABLES AND FRUIT	1	No Quantity							458769			0
S3	2016	2016	2016	2	0	2	Export	156	China	CHN	231	Ethiopia	ETH								05	VEGETABLES AND FRUIT	1	No Quantity							199105			0
S3	2016	2016	2016	2	0	2	Export	156	China	CHN	232	Eritrea	ERI								05	VEGETABLES AND FRUIT	1	No Quantity							1049			0
S3	2016	2016	2016	2	0	2	Export	156	China	CHN	233	Estonia	EST								05	VEGETABLES AND FRUIT	1	No Quantity							3330986			0
S3	2016	2016	2016	2	0	2	Export	156	China	CHN	242	Fiji	FJI								05	VEGETABLES AND FRUIT	1	No Quantity							7933160			0
S3	2016	2016	2016	2	0	2	Export	156	China	CHN	246	Finland	FIN								05	VEGETABLES AND FRUIT	1	No Quantity							3866170			0
S3	2016	2016	2016	2	0	2	Export	156	China	CHN	251	France	FRA								05	VEGETABLES AND FRUIT	1	No Quantity							121108372			0
S3	2016	2016	2016	2	0	2	Export	156	China	CHN	258	French Polynesia	PYF								05	VEGETABLES AND FRUIT	1	No Quantity							959330			0
S3	2016	2016	2016	2	0	2	Export	156	China	CHN	262	Djibouti	DJI								05	VEGETABLES AND FRUIT	1	No Quantity							2236404			0
S3	2016	2016	2016	2	0	2	Export	156	China	CHN	266	Gabon	GAB								05	VEGETABLES AND FRUIT	1	No Quantity							1753393			0
S3	2016	2016	2016	2	0	2	Export	156	China	CHN	268	Georgia	GEO								05	VEGETABLES AND FRUIT	1	No Quantity							6931689			0
S3	2016	2016	2016	2	0	2	Export	156	China	CHN	270	Gambia	GMB								05	VEGETABLES AND FRUIT	1	No Quantity							6856522			0
S3	2016	2016	2016	2	0	2	Export	156	China	CHN	275	State of Palestine	PSE								05	VEGETABLES AND FRUIT	1	No Quantity							556055			0
S3	2016	2016	2016	2	0	2	Export	156	China	CHN	276	Germany	DEU								05	VEGETABLES AND FRUIT	1	No Quantity							493566242			0
S3	2016	2016	2016	2	0	2	Export	156	China	CHN	288	Ghana	GHA								05	VEGETABLES AND FRUIT	1	No Quantity							50558130			0
S3	2016	2016	2016	2	0	2	Export	156	China	CHN	296	Kiribati	KIR								05	VEGETABLES AND FRUIT	1	No Quantity							3186			0
S3	2016	2016	2016	2	0	2	Export	156	China	CHN	300	Greece	GRC								05	VEGETABLES AND FRUIT	1	No Quantity							18677618			0
S3	2016	2016	2016	2	0	2	Export	156	China	CHN	308	Grenada	GRD								05	VEGETABLES AND FRUIT	1	No Quantity							13830			0
S3	2016	2016	2016	2	0	2	Export	156	China	CHN	320	Guatemala	GTM								05	VEGETABLES AND FRUIT	1	No Quantity							12233014			0
S3	2016	2016	2016	2	0	2	Export	156	China	CHN	324	Guinea	GIN								05	VEGETABLES AND FRUIT	1	No Quantity							4392740			0
S3	2016	2016	2016	2	0	2	Export	156	China	CHN	328	Guyana	GUY								05	VEGETABLES AND FRUIT	1	No Quantity							5038861			0
S3	2016	2016	2016	2	0	2	Export	156	China	CHN	332	Haiti	HTI								05	VEGETABLES AND FRUIT	1	No Quantity							25324153			0
S3	2016	2016	2016	2	0	2	Export	156	China	CHN	340	Honduras	HND								05	VEGETABLES AND FRUIT	1	No Quantity							6341150			0
S3	2016	2016	2016	2	0	2	Export	156	China	CHN	344	China, Hong Kong SAR	HKG								05	VEGETABLES AND FRUIT	1	No Quantity							2127882501			0
S3	2016	2016	2016	2	0	2	Export	156	China	CHN	348	Hungary	HUN								05	VEGETABLES AND FRUIT	1	No Quantity							4879906			0
S3	2016	2016	2016	2	0	2	Export	156	China	CHN	352	Iceland	ISL								05	VEGETABLES AND FRUIT	1	No Quantity							246134			0
S3	2016	2016	2016	2	0	2	Export	156	China	CHN	360	Indonesia	IDN								05	VEGETABLES AND FRUIT	1	No Quantity							1059904010			0
S3	2016	2016	2016	2	0	2	Export	156	China	CHN	364	Iran	IRN								05	VEGETABLES AND FRUIT	1	No Quantity							77926258			0
S3	2016	2016	2016	2	0	2	Export	156	China	CHN	368	Iraq	IRQ								05	VEGETABLES AND FRUIT	1	No Quantity							37328393			0
S3	2016	2016	2016	2	0	2	Export	156	China	CHN	372	Ireland	IRL								05	VEGETABLES AND FRUIT	1	No Quantity							5863936			0
S3	2016	2016	2016	2	0	2	Export	156	China	CHN	376	Israel	ISR								05	VEGETABLES AND FRUIT	1	No Quantity							70092573			0
S3	2016	2016	2016	2	0	2	Export	156	China	CHN	381	Italy	ITA								05	VEGETABLES AND FRUIT	1	No Quantity							208722323			0
S3	2016	2016	2016	2	0	2	Export	156	China	CHN	384	Côte d'Ivoire	CIV								05	VEGETABLES AND FRUIT	1	No Quantity							26699320			0
S3	2016	2016	2016	2	0	2	Export	156	China	CHN	388	Jamaica	JAM								05	VEGETABLES AND FRUIT	1	No Quantity							5583288			0
S3	2016	2016	2016	2	0	2	Export	156	China	CHN	392	Japan	JPN								05	VEGETABLES AND FRUIT	1	No Quantity							3008644838			0
S3	2016	2016	2016	2	0	2	Export	156	China	CHN	398	Kazakhstan	KAZ								05	VEGETABLES AND FRUIT	1	No Quantity							181819532			0
S3	2016	2016	2016	2	0	2	Export	156	China	CHN	400	Jordan	JOR								05	VEGETABLES AND FRUIT	1	No Quantity							35021336			0
S3	2016	2016	2016	2	0	2	Export	156	China	CHN	404	Kenya	KEN								05	VEGETABLES AND FRUIT	1	No Quantity							11275737			0
S3	2016	2016	2016	2	0	2	Export	156	China	CHN	408	Dem. People's Rep. of Korea	PRK								05	VEGETABLES AND FRUIT	1	No Quantity							71600675			0
S3	2016	2016	2016	2	0	2	Export	156	China	CHN	410	Rep. of Korea	KOR								05	VEGETABLES AND FRUIT	1	No Quantity							1428104393			0
S3	2016	2016	2016	2	0	2	Export	156	China	CHN	414	Kuwait	KWT								05	VEGETABLES AND FRUIT	1	No Quantity							22458136			0
S3	2016	2016	2016	2	0	2	Export	156	China	CHN	417	Kyrgyzstan	KGZ								05	VEGETABLES AND FRUIT	1	No Quantity							37604008			0
S3	2016	2016	2016	2	0	2	Export	156	China	CHN	418	Lao People's Dem. Rep.	LAO								05	VEGETABLES AND FRUIT	1	No Quantity							1939194			0
S3	2016	2016	2016	2	0	2	Export	156	China	CHN	422	Lebanon	LBN								05	VEGETABLES AND FRUIT	1	No Quantity							45939483			0
S3	2016	2016	2016	2	0	2	Export	156	China	CHN	428	Latvia	LVA								05	VEGETABLES AND FRUIT	1	No Quantity							5056115			0
S3	2016	2016	2016	2	0	2	Export	156	China	CHN	430	Liberia	LBR								05	VEGETABLES AND FRUIT	1	No Quantity							1742468			0
S3	2016	2016	2016	2	0	2	Export	156	China	CHN	434	Libya	LBY								05	VEGETABLES AND FRUIT	1	No Quantity							3582584			0
S3	2016	2016	2016	2	0	2	Export	156	China	CHN	440	Lithuania	LTU								05	VEGETABLES AND FRUIT	1	No Quantity							14886475			0
S3	2016	2016	2016	2	0	2	Export	156	China	CHN	446	China, Macao SAR	MAC								05	VEGETABLES AND FRUIT	1	No Quantity							24775494			0
S3	2016	2016	2016	2	0	2	Export	156	China	CHN	450	Madagascar	MDG								05	VEGETABLES AND FRUIT	1	No Quantity							947774			0
S3	2016	2016	2016	2	0	2	Export	156	China	CHN	458	Malaysia	MYS								05	VEGETABLES AND FRUIT	1	No Quantity							1308432757			0
S3	2016	2016	2016	2	0	2	Export	156	China	CHN	462	Maldives	MDV								05	VEGETABLES AND FRUIT	1	No Quantity							3347205			0
S3	2016	2016	2016	2	0	2	Export	156	China	CHN	466	Mali	MLI								05	VEGETABLES AND FRUIT	1	No Quantity							4404908			0
S3	2016	2016	2016	2	0	2	Export	156	China	CHN	470	Malta	MLT								05	VEGETABLES AND FRUIT	1	No Quantity							892493			0
S3	2016	2016	2016	2	0	2	Export	156	China	CHN	478	Mauritania	MRT								05	VEGETABLES AND FRUIT	1	No Quantity							5273512			0
S3	2016	2016	2016	2	0	2	Export	156	China	CHN	480	Mauritius	MUS								05	VEGETABLES AND FRUIT	1	No Quantity							7690329			0
S3	2016	2016	2016	2	0	2	Export	156	China	CHN	484	Mexico	MEX								05	VEGETABLES AND FRUIT	1	No Quantity							61724941			0
S3	2016	2016	2016	2	0	2	Export	156	China	CHN	490	Other Asia, nes									05	VEGETABLES AND FRUIT	1	No Quantity							282277255			0
S3	2016	2016	2016	2	0	2	Export	156	China	CHN	496	Mongolia	MNG								05	VEGETABLES AND FRUIT	1	No Quantity							15539298			0
S3	2016	2016	2016	2	0	2	Export	156	China	CHN	498	Rep. of Moldova	MDA								05	VEGETABLES AND FRUIT	1	No Quantity							999426			0
S3	2016	2016	2016	2	0	2	Export	156	China	CHN	499	Montenegro	MNE								05	VEGETABLES AND FRUIT	1	No Quantity							1772658			0
S3	2016	2016	2016	2	0	2	Export	156	China	CHN	504	Morocco	MAR								05	VEGETABLES AND FRUIT	1	No Quantity							9654924			0
S3	2016	2016	2016	2	0	2	Export	156	China	CHN	508	Mozambique	MOZ								05	VEGETABLES AND FRUIT	1	No Quantity							4341926			0
S3	2016	2016	2016	2	0	2	Export	156	China	CHN	512	Oman	OMN								05	VEGETABLES AND FRUIT	1	No Quantity							15873463			0
S3	2016	2016	2016	2	0	2	Export	156	China	CHN	524	Nepal	NPL								05	VEGETABLES AND FRUIT	1	No Quantity							62706912			0
S3	2016	2016	2016	2	0	2	Export	156	China	CHN	528	Netherlands	NLD								05	VEGETABLES AND FRUIT	1	No Quantity							449892982			0
S3	2016	2016	2016	2	0	2	Export	156	China	CHN	531	Curaçao	CUW								05	VEGETABLES AND FRUIT	1	No Quantity							488649			0
S3	2016	2016	2016	2	0	2	Export	156	China	CHN	533	Aruba	ABW								05	VEGETABLES AND FRUIT	1	No Quantity							87625			0
S3	2016	2016	2016	2	0	2	Export	156	China	CHN	540	New Caledonia	NCL								05	VEGETABLES AND FRUIT	1	No Quantity							962969			0
S3	2016	2016	2016	2	0	2	Export	156	China	CHN	548	Vanuatu	VUT								05	VEGETABLES AND FRUIT	1	No Quantity							646282			0
S3	2016	2016	2016	2	0	2	Export	156	China	CHN	554	New Zealand	NZL								05	VEGETABLES AND FRUIT	1	No Quantity							49034930			0
S3	2016	2016	2016	2	0	2	Export	156	China	CHN	558	Nicaragua	NIC								05	VEGETABLES AND FRUIT	1	No Quantity							3429300			0
S3	2016	2016	2016	2	0	2	Export	156	China	CHN	562	Niger	NER								05	VEGETABLES AND FRUIT	1	No Quantity							322700			0
S3	2016	2016	2016	2	0	2	Export	156	China	CHN	566	Nigeria	NGA								05	VEGETABLES AND FRUIT	1	No Quantity							56649713			0
S3	2016	2016	2016	2	0	2	Export	156	China	CHN	577	Other Africa, nes									05	VEGETABLES AND FRUIT	1	No Quantity							77500			0
S3	2016	2016	2016	2	0	2	Export	156	China	CHN	579	Norway	NOR								05	VEGETABLES AND FRUIT	1	No Quantity							18434663			0
S3	2016	2016	2016	2	0	2	Export	156	China	CHN	584	Marshall Isds	MHL								05	VEGETABLES AND FRUIT	1	No Quantity							44983			0
S3	2016	2016	2016	2	0	2	Export	156	China	CHN	586	Pakistan	PAK								05	VEGETABLES AND FRUIT	1	No Quantity							138808857			0
S3	2016	2016	2016	2	0	2	Export	156	China	CHN	591	Panama	PAN								05	VEGETABLES AND FRUIT	1	No Quantity							17271642			0
S3	2016	2016	2016	2	0	2	Export	156	China	CHN	598	Papua New Guinea	PNG								05	VEGETABLES AND FRUIT	1	No Quantity							3867674			0
S3	2016	2016	2016	2	0	2	Export	156	China	CHN	600	Paraguay	PRY								05	VEGETABLES AND FRUIT	1	No Quantity							9931639			0
S3	2016	2016	2016	2	0	2	Export	156	China	CHN	604	Peru	PER								05	VEGETABLES AND FRUIT	1	No Quantity							12873002			0
S3	2016	2016	2016	2	0	2	Export	156	China	CHN	608	Philippines	PHL								05	VEGETABLES AND FRUIT	1	No Quantity							528260495			0
S3	2016	2016	2016	2	0	2	Export	156	China	CHN	616	Poland	POL								05	VEGETABLES AND FRUIT	1	No Quantity							56745161			0
S3	2016	2016	2016	2	0	2	Export	156	China	CHN	620	Portugal	PRT								05	VEGETABLES AND FRUIT	1	No Quantity							12880518			0
S3	2016	2016	2016	2	0	2	Export	156	China	CHN	624	Guinea-Bissau	GNB								05	VEGETABLES AND FRUIT	1	No Quantity							161503			0
S3	2016	2016	2016	2	0	2	Export	156	China	CHN	626	Timor-Leste	TLS								05	VEGETABLES AND FRUIT	1	No Quantity							2429188			0
S3	2016	2016	2016	2	0	2	Export	156	China	CHN	634	Qatar	QAT								05	VEGETABLES AND FRUIT	1	No Quantity							11943062			0
S3	2016	2016	2016	2	0	2	Export	156	China	CHN	642	Romania	ROU								05	VEGETABLES AND FRUIT	1	No Quantity							22454475			0
S3	2016	2016	2016	2	0	2	Export	156	China	CHN	643	Russian Federation	RUS								05	VEGETABLES AND FRUIT	1	No Quantity							1109451646			0
S3	2016	2016	2016	2	0	2	Export	156	China	CHN	646	Rwanda	RWA								05	VEGETABLES AND FRUIT	1	No Quantity							64900			0
S3	2016	2016	2016	2	0	2	Export	156	China	CHN	662	Saint Lucia	LCA								05	VEGETABLES AND FRUIT	1	No Quantity							14401			0
S3	2016	2016	2016	2	0	2	Export	156	China	CHN	678	Sao Tome and Principe	STP								05	VEGETABLES AND FRUIT	1	No Quantity							127321			0
S3	2016	2016	2016	2	0	2	Export	156	China	CHN	682	Saudi Arabia	SAU								05	VEGETABLES AND FRUIT	1	No Quantity							179482353			0
S3	2016	2016	2016	2	0	2	Export	156	China	CHN	686	Senegal	SEN								05	VEGETABLES AND FRUIT	1	No Quantity							31556158			0
S3	2016	2016	2016	2	0	2	Export	156	China	CHN	688	Serbia	SRB								05	VEGETABLES AND FRUIT	1	No Quantity							2098721			0
S3	2016	2016	2016	2	0	2	Export	156	China	CHN	690	Seychelles	SYC								05	VEGETABLES AND FRUIT	1	No Quantity							976119			0
S3	2016	2016	2016	2	0	2	Export	156	China	CHN	694	Sierra Leone	SLE								05	VEGETABLES AND FRUIT	1	No Quantity							6386462			0
S3	2016	2016	2016	2	0	2	Export	156	China	CHN	699	India	IND								05	VEGETABLES AND FRUIT	1	No Quantity							253793158			0
S3	2016	2016	2016	2	0	2	Export	156	China	CHN	702	Singapore	SGP								05	VEGETABLES AND FRUIT	1	No Quantity							234417286			0
S3	2016	2016	2016	2	0	2	Export	156	China	CHN	703	Slovakia	SVK								05	VEGETABLES AND FRUIT	1	No Quantity							3282668			0
S3	2016	2016	2016	2	0	2	Export	156	China	CHN	704	Viet Nam	VNM								05	VEGETABLES AND FRUIT	1	No Quantity							2623645369			0
S3	2016	2016	2016	2	0	2	Export	156	China	CHN	705	Slovenia	SVN								05	VEGETABLES AND FRUIT	1	No Quantity							13432260			0
S3	2016	2016	2016	2	0	2	Export	156	China	CHN	706	Somalia	SOM								05	VEGETABLES AND FRUIT	1	No Quantity							1933343			0
S3	2016	2016	2016	2	0	2	Export	156	China	CHN	710	South Africa	ZAF								05	VEGETABLES AND FRUIT	1	No Quantity							109069791			0
S3	2016	2016	2016	2	0	2	Export	156	China	CHN	716	Zimbabwe	ZWE								05	VEGETABLES AND FRUIT	1	No Quantity							62798			0
S3	2016	2016	2016	2	0	2	Export	156	China	CHN	724	Spain	ESP								05	VEGETABLES AND FRUIT	1	No Quantity							177152831			0
S3	2016	2016	2016	2	0	2	Export	156	China	CHN	728	South Sudan	SSD								05	VEGETABLES AND FRUIT	1	No Quantity							636127			0
S3	2016	2016	2016	2	0	2	Export	156	China	CHN	729	Sudan	SDN								05	VEGETABLES AND FRUIT	1	No Quantity							18872307			0
S3	2016	2016	2016	2	0	2	Export	156	China	CHN	740	Suriname	SUR								05	VEGETABLES AND FRUIT	1	No Quantity							8027788			0
S3	2016	2016	2016	2	0	2	Export	156	China	CHN	748	Swaziland	SWZ								05	VEGETABLES AND FRUIT	1	No Quantity							326390			0
S3	2016	2016	2016	2	0	2	Export	156	China	CHN	752	Sweden	SWE								05	VEGETABLES AND FRUIT	1	No Quantity							30068211			0
S3	2016	2016	2016	2	0	2	Export	156	China	CHN	757	Switzerland	CHE								05	VEGETABLES AND FRUIT	1	No Quantity							11081340			0
S3	2016	2016	2016	2	0	2	Export	156	China	CHN	760	Syria	SYR								05	VEGETABLES AND FRUIT	1	No Quantity							8204320			0
S3	2016	2016	2016	2	0	2	Export	156	China	CHN	762	Tajikistan	TJK								05	VEGETABLES AND FRUIT	1	No Quantity							1292785			0
S3	2016	2016	2016	2	0	2	Export	156	China	CHN	764	Thailand	THA								05	VEGETABLES AND FRUIT	1	No Quantity							1598292151			0
S3	2016	2016	2016	2	0	2	Export	156	China	CHN	768	Togo	TGO								05	VEGETABLES AND FRUIT	1	No Quantity							36313171			0
S3	2016	2016	2016	2	0	2	Export	156	China	CHN	776	Tonga	TON								05	VEGETABLES AND FRUIT	1	No Quantity							143576			0
S3	2016	2016	2016	2	0	2	Export	156	China	CHN	780	Trinidad and Tobago	TTO								05	VEGETABLES AND FRUIT	1	No Quantity							9882614			0
S3	2016	2016	2016	2	0	2	Export	156	China	CHN	784	United Arab Emirates	ARE								05	VEGETABLES AND FRUIT	1	No Quantity							277708875			0
S3	2016	2016	2016	2	0	2	Export	156	China	CHN	788	Tunisia	TUN								05	VEGETABLES AND FRUIT	1	No Quantity							21278182			0
S3	2016	2016	2016	2	0	2	Export	156	China	CHN	792	Turkey	TUR								05	VEGETABLES AND FRUIT	1	No Quantity							43626853			0
S3	2016	2016	2016	2	0	2	Export	156	China	CHN	795	Turkmenistan	TKM								05	VEGETABLES AND FRUIT	1	No Quantity							3318350			0
S3	2016	2016	2016	2	0	2	Export	156	China	CHN	796	Turks and Caicos Isds	TCA								05	VEGETABLES AND FRUIT	1	No Quantity							283			0
S3	2016	2016	2016	2	0	2	Export	156	China	CHN	800	Uganda	UGA								05	VEGETABLES AND FRUIT	1	No Quantity							910262			0
S3	2016	2016	2016	2	0	2	Export	156	China	CHN	804	Ukraine	UKR								05	VEGETABLES AND FRUIT	1	No Quantity							21463189			0
S3	2016	2016	2016	2	0	2	Export	156	China	CHN	807	North Macedonia	MKD								05	VEGETABLES AND FRUIT	1	No Quantity							576638			0
S3	2016	2016	2016	2	0	2	Export	156	China	CHN	818	Egypt	EGY								05	VEGETABLES AND FRUIT	1	No Quantity							34243357			0
S3	2016	2016	2016	2	0	2	Export	156	China	CHN	826	United Kingdom	GBR								05	VEGETABLES AND FRUIT	1	No Quantity							234067970			0
S3	2016	2016	2016	2	0	2	Export	156	China	CHN	834	United Rep. of Tanzania	TZA								05	VEGETABLES AND FRUIT	1	No Quantity							3929627			0
S3	2016	2016	2016	2	0	2	Export	156	China	CHN	842	USA	USA								05	VEGETABLES AND FRUIT	1	No Quantity							2022867301			0
S3	2016	2016	2016	2	0	2	Export	156	China	CHN	854	Burkina Faso	BFA								05	VEGETABLES AND FRUIT	1	No Quantity							631708			0
S3	2016	2016	2016	2	0	2	Export	156	China	CHN	858	Uruguay	URY								05	VEGETABLES AND FRUIT	1	No Quantity							5206800			0
S3	2016	2016	2016	2	0	2	Export	156	China	CHN	860	Uzbekistan	UZB								05	VEGETABLES AND FRUIT	1	No Quantity							697621			0
S3	2016	2016	2016	2	0	2	Export	156	China	CHN	862	Venezuela	VEN								05	VEGETABLES AND FRUIT	1	No Quantity							12122408			0
S3	2016	2016	2016	2	0	2	Export	156	China	CHN	882	Samoa	WSM								05	VEGETABLES AND FRUIT	1	No Quantity							204891			0
S3	2016	2016	2016	2	0	2	Export	156	China	CHN	887	Yemen	YEM								05	VEGETABLES AND FRUIT	1	No Quantity							69099311			0
S3	2016	2016	2016	2	0	2	Export	152	Chile	CHL	0	World	WLD								06	SUGAR,SUGR.PREPTNS,HONEY	1	No Quantity			0		0		50965384			4
S3	2016	2016	2016	2	0	2	Export	152	Chile	CHL	32	Argentina	ARG								06	SUGAR,SUGR.PREPTNS,HONEY	1	No Quantity			0		0		359993			0
S3	2016	2016	2016	2	0	2	Export	152	Chile	CHL	36	Australia	AUS								06	SUGAR,SUGR.PREPTNS,HONEY	1	No Quantity			0		0		828030			0
S3	2016	2016	2016	2	0	2	Export	152	Chile	CHL	40	Austria	AUT								06	SUGAR,SUGR.PREPTNS,HONEY	1	No Quantity			0		0		196661			0
S3	2016	2016	2016	2	0	2	Export	152	Chile	CHL	56	Belgium	BEL								06	SUGAR,SUGR.PREPTNS,HONEY	1	No Quantity			0		0		164925			0
S3	2016	2016	2016	2	0	2	Export	152	Chile	CHL	68	Bolivia (Plurinational State of)	BOL								06	SUGAR,SUGR.PREPTNS,HONEY	1	No Quantity			0		0		5173325			4
S3	2016	2016	2016	2	0	2	Export	152	Chile	CHL	76	Brazil	BRA								06	SUGAR,SUGR.PREPTNS,HONEY	1	No Quantity			0		0		2343313			0
S3	2016	2016	2016	2	0	2	Export	152	Chile	CHL	124	Canada	CAN								06	SUGAR,SUGR.PREPTNS,HONEY	1	No Quantity			0		0		189231			0
S3	2016	2016	2016	2	0	2	Export	152	Chile	CHL	144	Sri Lanka	LKA								06	SUGAR,SUGR.PREPTNS,HONEY	1	No Quantity			0		0		9440			0
S3	2016	2016	2016	2	0	2	Export	152	Chile	CHL	156	China	CHN								06	SUGAR,SUGR.PREPTNS,HONEY	1	No Quantity			0		0		4197283			0
S3	2016	2016	2016	2	0	2	Export	152	Chile	CHL	170	Colombia	COL								06	SUGAR,SUGR.PREPTNS,HONEY	1	No Quantity			0		0		450579			0
S3	2016	2016	2016	2	0	2	Export	152	Chile	CHL	188	Costa Rica	CRI								06	SUGAR,SUGR.PREPTNS,HONEY	1	No Quantity			0		0		122361			0
S3	2016	2016	2016	2	0	2	Export	152	Chile	CHL	192	Cuba	CUB								06	SUGAR,SUGR.PREPTNS,HONEY	1	No Quantity			0		0		270229			0
S3	2016	2016	2016	2	0	2	Export	152	Chile	CHL	203	Czechia	CZE								06	SUGAR,SUGR.PREPTNS,HONEY	1	No Quantity			0		0		291972			0
S3	2016	2016	2016	2	0	2	Export	152	Chile	CHL	214	Dominican Rep.	DOM								06	SUGAR,SUGR.PREPTNS,HONEY	1	No Quantity			0		0		32792			0
S3	2016	2016	2016	2	0	2	Export	152	Chile	CHL	218	Ecuador	ECU								06	SUGAR,SUGR.PREPTNS,HONEY	1	No Quantity			0		0		352582			0
S3	2016	2016	2016	2	0	2	Export	152	Chile	CHL	222	El Salvador	SLV								06	SUGAR,SUGR.PREPTNS,HONEY	1	No Quantity			0		0		283779			0
S3	2016	2016	2016	2	0	2	Export	152	Chile	CHL	251	France	FRA								06	SUGAR,SUGR.PREPTNS,HONEY	1	No Quantity			0		0		3446551			0
S3	2016	2016	2016	2	0	2	Export	152	Chile	CHL	258	French Polynesia	PYF								06	SUGAR,SUGR.PREPTNS,HONEY	1	No Quantity			0		0		1782			0
S3	2016	2016	2016	2	0	2	Export	152	Chile	CHL	276	Germany	DEU								06	SUGAR,SUGR.PREPTNS,HONEY	1	No Quantity			0		0		14177320			0
S3	2016	2016	2016	2	0	2	Export	152	Chile	CHL	320	Guatemala	GTM								06	SUGAR,SUGR.PREPTNS,HONEY	1	No Quantity			0		0		82240			0
S3	2016	2016	2016	2	0	2	Export	152	Chile	CHL	332	Haiti	HTI								06	SUGAR,SUGR.PREPTNS,HONEY	1	No Quantity			0		0		8789			0
S3	2016	2016	2016	2	0	2	Export	152	Chile	CHL	340	Honduras	HND								06	SUGAR,SUGR.PREPTNS,HONEY	1	No Quantity			0		0		87339			0
S3	2016	2016	2016	2	0	2	Export	152	Chile	CHL	344	China, Hong Kong SAR	HKG								06	SUGAR,SUGR.PREPTNS,HONEY	1	No Quantity			0		0		6013			0
S3	2016	2016	2016	2	0	2	Export	152	Chile	CHL	381	Italy	ITA								06	SUGAR,SUGR.PREPTNS,HONEY	1	No Quantity			0		0		641299			0
S3	2016	2016	2016	2	0	2	Export	152	Chile	CHL	410	Rep. of Korea	KOR								06	SUGAR,SUGR.PREPTNS,HONEY	1	No Quantity			0		0		433348			0
S3	2016	2016	2016	2	0	2	Export	152	Chile	CHL	442	Luxembourg	LUX								06	SUGAR,SUGR.PREPTNS,HONEY	1	No Quantity			0		0		378387			0
S3	2016	2016	2016	2	0	2	Export	152	Chile	CHL	484	Mexico	MEX								06	SUGAR,SUGR.PREPTNS,HONEY	1	No Quantity			0		0		3644242			0
S3	2016	2016	2016	2	0	2	Export	152	Chile	CHL	490	Other Asia, nes									06	SUGAR,SUGR.PREPTNS,HONEY	1	No Quantity			0		0		14385			0
S3	2016	2016	2016	2	0	2	Export	152	Chile	CHL	528	Netherlands	NLD								06	SUGAR,SUGR.PREPTNS,HONEY	1	No Quantity			0		0		379622			0
S3	2016	2016	2016	2	0	2	Export	152	Chile	CHL	533	Aruba	ABW								06	SUGAR,SUGR.PREPTNS,HONEY	1	No Quantity			0		0		14134			0
S3	2016	2016	2016	2	0	2	Export	152	Chile	CHL	554	New Zealand	NZL								06	SUGAR,SUGR.PREPTNS,HONEY	1	No Quantity			0		0		2352			0
S3	2016	2016	2016	2	0	2	Export	152	Chile	CHL	558	Nicaragua	NIC								06	SUGAR,SUGR.PREPTNS,HONEY	1	No Quantity			0		0		51575			0
S3	2016	2016	2016	2	0	2	Export	152	Chile	CHL	591	Panama	PAN								06	SUGAR,SUGR.PREPTNS,HONEY	1	No Quantity			0		0		368676			0
S3	2016	2016	2016	2	0	2	Export	152	Chile	CHL	600	Paraguay	PRY								06	SUGAR,SUGR.PREPTNS,HONEY	1	No Quantity			0		0		414186			0
S3	2016	2016	2016	2	0	2	Export	152	Chile	CHL	604	Peru	PER								06	SUGAR,SUGR.PREPTNS,HONEY	1	No Quantity			0		0		944152			0
S3	2016	2016	2016	2	0	2	Export	152	Chile	CHL	608	Philippines	PHL								06	SUGAR,SUGR.PREPTNS,HONEY	1	No Quantity			0		0		48515			0
S3	2016	2016	2016	2	0	2	Export	152	Chile	CHL	704	Viet Nam	VNM								06	SUGAR,SUGR.PREPTNS,HONEY	1	No Quantity			0		0		385350			0
S3	2016	2016	2016	2	0	2	Export	152	Chile	CHL	724	Spain	ESP								06	SUGAR,SUGR.PREPTNS,HONEY	1	No Quantity			0		0		452678			0
S3	2016	2016	2016	2	0	2	Export	152	Chile	CHL	752	Sweden	SWE								06	SUGAR,SUGR.PREPTNS,HONEY	1	No Quantity			0		0		376			0
S3	2016	2016	2016	2	0	2	Export	152	Chile	CHL	757	Switzerland	CHE								06	SUGAR,SUGR.PREPTNS,HONEY	1	No Quantity			0		0		742283			0
S3	2016	2016	2016	2	0	2	Export	152	Chile	CHL	780	Trinidad and Tobago	TTO								06	SUGAR,SUGR.PREPTNS,HONEY	1	No Quantity			0		0		8150			0
S3	2016	2016	2016	2	0	2	Export	152	Chile	CHL	826	United Kingdom	GBR								06	SUGAR,SUGR.PREPTNS,HONEY	1	No Quantity			0		0		152160			0
S3	2016	2016	2016	2	0	2	Export	152	Chile	CHL	842	USA	USA								06	SUGAR,SUGR.PREPTNS,HONEY	1	No Quantity			0		0		8292160			0
S3	2016	2016	2016	2	0	2	Export	152	Chile	CHL	858	Uruguay	URY								06	SUGAR,SUGR.PREPTNS,HONEY	1	No Quantity			0		0		231840			0
S3	2016	2016	2016	2	0	2	Export	152	Chile	CHL	862	Venezuela	VEN								06	SUGAR,SUGR.PREPTNS,HONEY	1	No Quantity			0		0		273880			0
S3	2016	2016	2016	2	0	2	Export	152	Chile	CHL	899	Areas, nes									06	SUGAR,SUGR.PREPTNS,HONEY	1	No Quantity			0		0		15104			4
S3	2016	2016	2016	2	0	2	Export	156	China	CHN	0	World	WLD								06	SUGAR,SUGR.PREPTNS,HONEY	1	No Quantity							2231408555			0
S3	2016	2016	2016	2	0	2	Export	156	China	CHN	4	Afghanistan	AFG								06	SUGAR,SUGR.PREPTNS,HONEY	1	No Quantity							61650			0
S3	2016	2016	2016	2	0	2	Export	156	China	CHN	8	Albania	ALB								06	SUGAR,SUGR.PREPTNS,HONEY	1	No Quantity							202938			0
S3	2016	2016	2016	2	0	2	Export	156	China	CHN	12	Algeria	DZA								06	SUGAR,SUGR.PREPTNS,HONEY	1	No Quantity							3154528			0
S3	2016	2016	2016	2	0	2	Export	156	China	CHN	24	Angola	AGO								06	SUGAR,SUGR.PREPTNS,HONEY	1	No Quantity							4714439			0
S3	2016	2016	2016	2	0	2	Export	156	China	CHN	31	Azerbaijan	AZE								06	SUGAR,SUGR.PREPTNS,HONEY	1	No Quantity							213971			0
S3	2016	2016	2016	2	0	2	Export	156	China	CHN	32	Argentina	ARG								06	SUGAR,SUGR.PREPTNS,HONEY	1	No Quantity							2318191			0
S3	2016	2016	2016	2	0	2	Export	156	China	CHN	36	Australia	AUS								06	SUGAR,SUGR.PREPTNS,HONEY	1	No Quantity							75262672			0
S3	2016	2016	2016	2	0	2	Export	156	China	CHN	40	Austria	AUT								06	SUGAR,SUGR.PREPTNS,HONEY	1	No Quantity							323370			0
S3	2016	2016	2016	2	0	2	Export	156	China	CHN	48	Bahrain	BHR								06	SUGAR,SUGR.PREPTNS,HONEY	1	No Quantity							691674			0
S3	2016	2016	2016	2	0	2	Export	156	China	CHN	50	Bangladesh	BGD								06	SUGAR,SUGR.PREPTNS,HONEY	1	No Quantity							9340421			0
S3	2016	2016	2016	2	0	2	Export	156	China	CHN	51	Armenia	ARM								06	SUGAR,SUGR.PREPTNS,HONEY	1	No Quantity							393857			0
S3	2016	2016	2016	2	0	2	Export	156	China	CHN	52	Barbados	BRB								06	SUGAR,SUGR.PREPTNS,HONEY	1	No Quantity							13725			0
S3	2016	2016	2016	2	0	2	Export	156	China	CHN	56	Belgium	BEL								06	SUGAR,SUGR.PREPTNS,HONEY	1	No Quantity							31416243			0
S3	2016	2016	2016	2	0	2	Export	156	China	CHN	68	Bolivia (Plurinational State of)	BOL								06	SUGAR,SUGR.PREPTNS,HONEY	1	No Quantity							3795839			0
S3	2016	2016	2016	2	0	2	Export	156	China	CHN	70	Bosnia Herzegovina	BIH								06	SUGAR,SUGR.PREPTNS,HONEY	1	No Quantity							51008			0
S3	2016	2016	2016	2	0	2	Export	156	China	CHN	76	Brazil	BRA								06	SUGAR,SUGR.PREPTNS,HONEY	1	No Quantity							5665709			0
S3	2016	2016	2016	2	0	2	Export	156	China	CHN	96	Brunei Darussalam	BRN								06	SUGAR,SUGR.PREPTNS,HONEY	1	No Quantity							342768			0
S3	2016	2016	2016	2	0	2	Export	156	China	CHN	100	Bulgaria	BGR								06	SUGAR,SUGR.PREPTNS,HONEY	1	No Quantity							1249921			0
S3	2016	2016	2016	2	0	2	Export	156	China	CHN	104	Myanmar	MMR								06	SUGAR,SUGR.PREPTNS,HONEY	1	No Quantity							7979855			0
S3	2016	2016	2016	2	0	2	Export	156	China	CHN	112	Belarus	BLR								06	SUGAR,SUGR.PREPTNS,HONEY	1	No Quantity							157931			0
S3	2016	2016	2016	2	0	2	Export	156	China	CHN	116	Cambodia	KHM								06	SUGAR,SUGR.PREPTNS,HONEY	1	No Quantity							325368			0
S3	2016	2016	2016	2	0	2	Export	156	China	CHN	120	Cameroon	CMR								06	SUGAR,SUGR.PREPTNS,HONEY	1	No Quantity							177172			0
S3	2016	2016	2016	2	0	2	Export	156	China	CHN	124	Canada	CAN								06	SUGAR,SUGR.PREPTNS,HONEY	1	No Quantity							24338919			0
S3	2016	2016	2016	2	0	2	Export	156	China	CHN	140	Central African Rep.	CAF								06	SUGAR,SUGR.PREPTNS,HONEY	1	No Quantity							108			0
S3	2016	2016	2016	2	0	2	Export	156	China	CHN	144	Sri Lanka	LKA								06	SUGAR,SUGR.PREPTNS,HONEY	1	No Quantity							2089172			0
S3	2016	2016	2016	2	0	2	Export	156	China	CHN	152	Chile	CHL								06	SUGAR,SUGR.PREPTNS,HONEY	1	No Quantity							15020652			0
S3	2016	2016	2016	2	0	2	Export	156	China	CHN	170	Colombia	COL								06	SUGAR,SUGR.PREPTNS,HONEY	1	No Quantity							8214057			0
S3	2016	2016	2016	2	0	2	Export	156	China	CHN	174	Comoros	COM								06	SUGAR,SUGR.PREPTNS,HONEY	1	No Quantity							112814			0
S3	2016	2016	2016	2	0	2	Export	156	China	CHN	178	Congo	COG								06	SUGAR,SUGR.PREPTNS,HONEY	1	No Quantity							116325			0
S3	2016	2016	2016	2	0	2	Export	156	China	CHN	180	Dem. Rep. of the Congo	COD								06	SUGAR,SUGR.PREPTNS,HONEY	1	No Quantity							1791417			0
S3	2016	2016	2016	2	0	2	Export	156	China	CHN	188	Costa Rica	CRI								06	SUGAR,SUGR.PREPTNS,HONEY	1	No Quantity							1797182			0
S3	2016	2016	2016	2	0	2	Export	156	China	CHN	191	Croatia	HRV								06	SUGAR,SUGR.PREPTNS,HONEY	1	No Quantity							1497829			0
S3	2016	2016	2016	2	0	2	Export	156	China	CHN	192	Cuba	CUB								06	SUGAR,SUGR.PREPTNS,HONEY	1	No Quantity							605154			0
S3	2016	2016	2016	2	0	2	Export	156	China	CHN	196	Cyprus	CYP								06	SUGAR,SUGR.PREPTNS,HONEY	1	No Quantity							174893			0
S3	2016	2016	2016	2	0	2	Export	156	China	CHN	203	Czechia	CZE								06	SUGAR,SUGR.PREPTNS,HONEY	1	No Quantity							1065174			0
S3	2016	2016	2016	2	0	2	Export	156	China	CHN	204	Benin	BEN								06	SUGAR,SUGR.PREPTNS,HONEY	1	No Quantity							10366478			0
S3	2016	2016	2016	2	0	2	Export	156	China	CHN	208	Denmark	DNK								06	SUGAR,SUGR.PREPTNS,HONEY	1	No Quantity							4453642			0
S3	2016	2016	2016	2	0	2	Export	156	China	CHN	214	Dominican Rep.	DOM								06	SUGAR,SUGR.PREPTNS,HONEY	1	No Quantity							791450			0
S3	2016	2016	2016	2	0	2	Export	156	China	CHN	218	Ecuador	ECU								06	SUGAR,SUGR.PREPTNS,HONEY	1	No Quantity							5216321			0
S3	2016	2016	2016	2	0	2	Export	156	China	CHN	222	El Salvador	SLV								06	SUGAR,SUGR.PREPTNS,HONEY	1	No Quantity							648490			0
S3	2016	2016	2016	2	0	2	Export	156	China	CHN	231	Ethiopia	ETH								06	SUGAR,SUGR.PREPTNS,HONEY	1	No Quantity							622818			0
S3	2016	2016	2016	2	0	2	Export	156	China	CHN	232	Eritrea	ERI								06	SUGAR,SUGR.PREPTNS,HONEY	1	No Quantity							2145			0
S3	2016	2016	2016	2	0	2	Export	156	China	CHN	233	Estonia	EST								06	SUGAR,SUGR.PREPTNS,HONEY	1	No Quantity							55414			0
S3	2016	2016	2016	2	0	2	Export	156	China	CHN	242	Fiji	FJI								06	SUGAR,SUGR.PREPTNS,HONEY	1	No Quantity							23430			0
S3	2016	2016	2016	2	0	2	Export	156	China	CHN	246	Finland	FIN								06	SUGAR,SUGR.PREPTNS,HONEY	1	No Quantity							2306427			0
S3	2016	2016	2016	2	0	2	Export	156	China	CHN	251	France	FRA								06	SUGAR,SUGR.PREPTNS,HONEY	1	No Quantity							6627113			0
S3	2016	2016	2016	2	0	2	Export	156	China	CHN	258	French Polynesia	PYF								06	SUGAR,SUGR.PREPTNS,HONEY	1	No Quantity							6150			0
S3	2016	2016	2016	2	0	2	Export	156	China	CHN	262	Djibouti	DJI								06	SUGAR,SUGR.PREPTNS,HONEY	1	No Quantity							465537			0
S3	2016	2016	2016	2	0	2	Export	156	China	CHN	266	Gabon	GAB								06	SUGAR,SUGR.PREPTNS,HONEY	1	No Quantity							77526			0
S3	2016	2016	2016	2	0	2	Export	156	China	CHN	268	Georgia	GEO								06	SUGAR,SUGR.PREPTNS,HONEY	1	No Quantity							315246			0
S3	2016	2016	2016	2	0	2	Export	156	China	CHN	270	Gambia	GMB								06	SUGAR,SUGR.PREPTNS,HONEY	1	No Quantity							37210			0
S3	2016	2016	2016	2	0	2	Export	156	China	CHN	275	State of Palestine	PSE								06	SUGAR,SUGR.PREPTNS,HONEY	1	No Quantity							1283556			0
S3	2016	2016	2016	2	0	2	Export	156	China	CHN	276	Germany	DEU								06	SUGAR,SUGR.PREPTNS,HONEY	1	No Quantity							25038138			0
S3	2016	2016	2016	2	0	2	Export	156	China	CHN	288	Ghana	GHA								06	SUGAR,SUGR.PREPTNS,HONEY	1	No Quantity							19600507			0
S3	2016	2016	2016	2	0	2	Export	156	China	CHN	300	Greece	GRC								06	SUGAR,SUGR.PREPTNS,HONEY	1	No Quantity							1090281			0
S3	2016	2016	2016	2	0	2	Export	156	China	CHN	308	Grenada	GRD								06	SUGAR,SUGR.PREPTNS,HONEY	1	No Quantity							51			0
S3	2016	2016	2016	2	0	2	Export	156	China	CHN	320	Guatemala	GTM								06	SUGAR,SUGR.PREPTNS,HONEY	1	No Quantity							5127051			0
S3	2016	2016	2016	2	0	2	Export	156	China	CHN	324	Guinea	GIN								06	SUGAR,SUGR.PREPTNS,HONEY	1	No Quantity							3148802			0
S3	2016	2016	2016	2	0	2	Export	156	China	CHN	328	Guyana	GUY								06	SUGAR,SUGR.PREPTNS,HONEY	1	No Quantity							47086			0
S3	2016	2016	2016	2	0	2	Export	156	China	CHN	332	Haiti	HTI								06	SUGAR,SUGR.PREPTNS,HONEY	1	No Quantity							450966			0
S3	2016	2016	2016	2	0	2	Export	156	China	CHN	340	Honduras	HND								06	SUGAR,SUGR.PREPTNS,HONEY	1	No Quantity							1944353			0
S3	2016	2016	2016	2	0	2	Export	156	China	CHN	344	China, Hong Kong SAR	HKG								06	SUGAR,SUGR.PREPTNS,HONEY	1	No Quantity							66594211			0
S3	2016	2016	2016	2	0	2	Export	156	China	CHN	348	Hungary	HUN								06	SUGAR,SUGR.PREPTNS,HONEY	1	No Quantity							320869			0
S3	2016	2016	2016	2	0	2	Export	156	China	CHN	352	Iceland	ISL								06	SUGAR,SUGR.PREPTNS,HONEY	1	No Quantity							63509			0
S3	2016	2016	2016	2	0	2	Export	156	China	CHN	360	Indonesia	IDN								06	SUGAR,SUGR.PREPTNS,HONEY	1	No Quantity							188344459			0
S3	2016	2016	2016	2	0	2	Export	156	China	CHN	364	Iran	IRN								06	SUGAR,SUGR.PREPTNS,HONEY	1	No Quantity							7605158			0
S3	2016	2016	2016	2	0	2	Export	156	China	CHN	368	Iraq	IRQ								06	SUGAR,SUGR.PREPTNS,HONEY	1	No Quantity							2484498			0
S3	2016	2016	2016	2	0	2	Export	156	China	CHN	372	Ireland	IRL								06	SUGAR,SUGR.PREPTNS,HONEY	1	No Quantity							2620566			0
S3	2016	2016	2016	2	0	2	Export	156	China	CHN	376	Israel	ISR								06	SUGAR,SUGR.PREPTNS,HONEY	1	No Quantity							12589254			0
S3	2016	2016	2016	2	0	2	Export	156	China	CHN	381	Italy	ITA								06	SUGAR,SUGR.PREPTNS,HONEY	1	No Quantity							8689317			0
S3	2016	2016	2016	2	0	2	Export	156	China	CHN	384	Côte d'Ivoire	CIV								06	SUGAR,SUGR.PREPTNS,HONEY	1	No Quantity							2239058			0
S3	2016	2016	2016	2	0	2	Export	156	China	CHN	388	Jamaica	JAM								06	SUGAR,SUGR.PREPTNS,HONEY	1	No Quantity							308650			0
S3	2016	2016	2016	2	0	2	Export	156	China	CHN	392	Japan	JPN								06	SUGAR,SUGR.PREPTNS,HONEY	1	No Quantity							163263944			0
S3	2016	2016	2016	2	0	2	Export	156	China	CHN	398	Kazakhstan	KAZ								06	SUGAR,SUGR.PREPTNS,HONEY	1	No Quantity							2062573			0
S3	2016	2016	2016	2	0	2	Export	156	China	CHN	400	Jordan	JOR								06	SUGAR,SUGR.PREPTNS,HONEY	1	No Quantity							3777592			0
S3	2016	2016	2016	2	0	2	Export	156	China	CHN	404	Kenya	KEN								06	SUGAR,SUGR.PREPTNS,HONEY	1	No Quantity							1935126			0
S3	2016	2016	2016	2	0	2	Export	156	China	CHN	408	Dem. People's Rep. of Korea	PRK								06	SUGAR,SUGR.PREPTNS,HONEY	1	No Quantity							3631590			0
S3	2016	2016	2016	2	0	2	Export	156	China	CHN	410	Rep. of Korea	KOR								06	SUGAR,SUGR.PREPTNS,HONEY	1	No Quantity							92118181			0
S3	2016	2016	2016	2	0	2	Export	156	China	CHN	414	Kuwait	KWT								06	SUGAR,SUGR.PREPTNS,HONEY	1	No Quantity							3125016			0
S3	2016	2016	2016	2	0	2	Export	156	China	CHN	417	Kyrgyzstan	KGZ								06	SUGAR,SUGR.PREPTNS,HONEY	1	No Quantity							233535			0
S3	2016	2016	2016	2	0	2	Export	156	China	CHN	418	Lao People's Dem. Rep.	LAO								06	SUGAR,SUGR.PREPTNS,HONEY	1	No Quantity							20680			0
S3	2016	2016	2016	2	0	2	Export	156	China	CHN	422	Lebanon	LBN								06	SUGAR,SUGR.PREPTNS,HONEY	1	No Quantity							3338760			0
S3	2016	2016	2016	2	0	2	Export	156	China	CHN	428	Latvia	LVA								06	SUGAR,SUGR.PREPTNS,HONEY	1	No Quantity							1503378			0
S3	2016	2016	2016	2	0	2	Export	156	China	CHN	430	Liberia	LBR								06	SUGAR,SUGR.PREPTNS,HONEY	1	No Quantity							130182			0
S3	2016	2016	2016	2	0	2	Export	156	China	CHN	434	Libya	LBY								06	SUGAR,SUGR.PREPTNS,HONEY	1	No Quantity							380106			0
S3	2016	2016	2016	2	0	2	Export	156	China	CHN	440	Lithuania	LTU								06	SUGAR,SUGR.PREPTNS,HONEY	1	No Quantity							3048419			0
S3	2016	2016	2016	2	0	2	Export	156	China	CHN	446	China, Macao SAR	MAC								06	SUGAR,SUGR.PREPTNS,HONEY	1	No Quantity							6887379			0
S3	2016	2016	2016	2	0	2	Export	156	China	CHN	450	Madagascar	MDG								06	SUGAR,SUGR.PREPTNS,HONEY	1	No Quantity							297008			0
S3	2016	2016	2016	2	0	2	Export	156	China	CHN	454	Malawi	MWI								06	SUGAR,SUGR.PREPTNS,HONEY	1	No Quantity							35233			0
S3	2016	2016	2016	2	0	2	Export	156	China	CHN	458	Malaysia	MYS								06	SUGAR,SUGR.PREPTNS,HONEY	1	No Quantity							115169193			0
S3	2016	2016	2016	2	0	2	Export	156	China	CHN	462	Maldives	MDV								06	SUGAR,SUGR.PREPTNS,HONEY	1	No Quantity							15150			0
S3	2016	2016	2016	2	0	2	Export	156	China	CHN	466	Mali	MLI								06	SUGAR,SUGR.PREPTNS,HONEY	1	No Quantity							145745			0
S3	2016	2016	2016	2	0	2	Export	156	China	CHN	470	Malta	MLT								06	SUGAR,SUGR.PREPTNS,HONEY	1	No Quantity							90317			0
S3	2016	2016	2016	2	0	2	Export	156	China	CHN	478	Mauritania	MRT								06	SUGAR,SUGR.PREPTNS,HONEY	1	No Quantity							1556429			0
S3	2016	2016	2016	2	0	2	Export	156	China	CHN	480	Mauritius	MUS								06	SUGAR,SUGR.PREPTNS,HONEY	1	No Quantity							715826			0
S3	2016	2016	2016	2	0	2	Export	156	China	CHN	484	Mexico	MEX								06	SUGAR,SUGR.PREPTNS,HONEY	1	No Quantity							17894663			0
S3	2016	2016	2016	2	0	2	Export	156	China	CHN	490	Other Asia, nes									06	SUGAR,SUGR.PREPTNS,HONEY	1	No Quantity							19608117			0
S3	2016	2016	2016	2	0	2	Export	156	China	CHN	496	Mongolia	MNG								06	SUGAR,SUGR.PREPTNS,HONEY	1	No Quantity							18243331			0
S3	2016	2016	2016	2	0	2	Export	156	China	CHN	498	Rep. of Moldova	MDA								06	SUGAR,SUGR.PREPTNS,HONEY	1	No Quantity							3270			0
S3	2016	2016	2016	2	0	2	Export	156	China	CHN	499	Montenegro	MNE								06	SUGAR,SUGR.PREPTNS,HONEY	1	No Quantity							145415			0
S3	2016	2016	2016	2	0	2	Export	156	China	CHN	504	Morocco	MAR								06	SUGAR,SUGR.PREPTNS,HONEY	1	No Quantity							1505361			0
S3	2016	2016	2016	2	0	2	Export	156	China	CHN	508	Mozambique	MOZ								06	SUGAR,SUGR.PREPTNS,HONEY	1	No Quantity							55826			0
S3	2016	2016	2016	2	0	2	Export	156	China	CHN	512	Oman	OMN								06	SUGAR,SUGR.PREPTNS,HONEY	1	No Quantity							2173807			0
S3	2016	2016	2016	2	0	2	Export	156	China	CHN	516	Namibia	NAM								06	SUGAR,SUGR.PREPTNS,HONEY	1	No Quantity							42900			0
S3	2016	2016	2016	2	0	2	Export	156	China	CHN	524	Nepal	NPL								06	SUGAR,SUGR.PREPTNS,HONEY	1	No Quantity							77024			0
S3	2016	2016	2016	2	0	2	Export	156	China	CHN	528	Netherlands	NLD								06	SUGAR,SUGR.PREPTNS,HONEY	1	No Quantity							29768410			0
S3	2016	2016	2016	2	0	2	Export	156	China	CHN	554	New Zealand	NZL								06	SUGAR,SUGR.PREPTNS,HONEY	1	No Quantity							11594169			0
S3	2016	2016	2016	2	0	2	Export	156	China	CHN	558	Nicaragua	NIC								06	SUGAR,SUGR.PREPTNS,HONEY	1	No Quantity							1579624			0
S3	2016	2016	2016	2	0	2	Export	156	China	CHN	562	Niger	NER								06	SUGAR,SUGR.PREPTNS,HONEY	1	No Quantity							363222			0
S3	2016	2016	2016	2	0	2	Export	156	China	CHN	566	Nigeria	NGA								06	SUGAR,SUGR.PREPTNS,HONEY	1	No Quantity							22783127			0
S3	2016	2016	2016	2	0	2	Export	156	China	CHN	579	Norway	NOR								06	SUGAR,SUGR.PREPTNS,HONEY	1	No Quantity							1395970			0
S3	2016	2016	2016	2	0	2	Export	156	China	CHN	586	Pakistan	PAK								06	SUGAR,SUGR.PREPTNS,HONEY	1	No Quantity							11058066			0
S3	2016	2016	2016	2	0	2	Export	156	China	CHN	591	Panama	PAN								06	SUGAR,SUGR.PREPTNS,HONEY	1	No Quantity							2344250			0
S3	2016	2016	2016	2	0	2	Export	156	China	CHN	598	Papua New Guinea	PNG								06	SUGAR,SUGR.PREPTNS,HONEY	1	No Quantity							5545395			0
S3	2016	2016	2016	2	0	2	Export	156	China	CHN	600	Paraguay	PRY								06	SUGAR,SUGR.PREPTNS,HONEY	1	No Quantity							871288			0
S3	2016	2016	2016	2	0	2	Export	156	China	CHN	604	Peru	PER								06	SUGAR,SUGR.PREPTNS,HONEY	1	No Quantity							8699210			0
S3	2016	2016	2016	2	0	2	Export	156	China	CHN	608	Philippines	PHL								06	SUGAR,SUGR.PREPTNS,HONEY	1	No Quantity							416424279			0
S3	2016	2016	2016	2	0	2	Export	156	China	CHN	616	Poland	POL								06	SUGAR,SUGR.PREPTNS,HONEY	1	No Quantity							12381941			0
S3	2016	2016	2016	2	0	2	Export	156	China	CHN	620	Portugal	PRT								06	SUGAR,SUGR.PREPTNS,HONEY	1	No Quantity							6333199			0
S3	2016	2016	2016	2	0	2	Export	156	China	CHN	634	Qatar	QAT								06	SUGAR,SUGR.PREPTNS,HONEY	1	No Quantity							1351325			0
S3	2016	2016	2016	2	0	2	Export	156	China	CHN	642	Romania	ROU								06	SUGAR,SUGR.PREPTNS,HONEY	1	No Quantity							986388			0
S3	2016	2016	2016	2	0	2	Export	156	China	CHN	643	Russian Federation	RUS								06	SUGAR,SUGR.PREPTNS,HONEY	1	No Quantity							44968329			0
S3	2016	2016	2016	2	0	2	Export	156	China	CHN	682	Saudi Arabia	SAU								06	SUGAR,SUGR.PREPTNS,HONEY	1	No Quantity							25415426			0
S3	2016	2016	2016	2	0	2	Export	156	China	CHN	686	Senegal	SEN								06	SUGAR,SUGR.PREPTNS,HONEY	1	No Quantity							1676840			0
S3	2016	2016	2016	2	0	2	Export	156	China	CHN	688	Serbia	SRB								06	SUGAR,SUGR.PREPTNS,HONEY	1	No Quantity							428356			0
S3	2016	2016	2016	2	0	2	Export	156	China	CHN	690	Seychelles	SYC								06	SUGAR,SUGR.PREPTNS,HONEY	1	No Quantity							8782			0
S3	2016	2016	2016	2	0	2	Export	156	China	CHN	694	Sierra Leone	SLE								06	SUGAR,SUGR.PREPTNS,HONEY	1	No Quantity							250679			0
S3	2016	2016	2016	2	0	2	Export	156	China	CHN	699	India	IND								06	SUGAR,SUGR.PREPTNS,HONEY	1	No Quantity							12956863			0
S3	2016	2016	2016	2	0	2	Export	156	China	CHN	702	Singapore	SGP								06	SUGAR,SUGR.PREPTNS,HONEY	1	No Quantity							31585793			0
S3	2016	2016	2016	2	0	2	Export	156	China	CHN	703	Slovakia	SVK								06	SUGAR,SUGR.PREPTNS,HONEY	1	No Quantity							10342			0
S3	2016	2016	2016	2	0	2	Export	156	China	CHN	704	Viet Nam	VNM								06	SUGAR,SUGR.PREPTNS,HONEY	1	No Quantity							56474459			0
S3	2016	2016	2016	2	0	2	Export	156	China	CHN	705	Slovenia	SVN								06	SUGAR,SUGR.PREPTNS,HONEY	1	No Quantity							365291			0
S3	2016	2016	2016	2	0	2	Export	156	China	CHN	706	Somalia	SOM								06	SUGAR,SUGR.PREPTNS,HONEY	1	No Quantity							498727			0
S3	2016	2016	2016	2	0	2	Export	156	China	CHN	710	South Africa	ZAF								06	SUGAR,SUGR.PREPTNS,HONEY	1	No Quantity							23574545			0
S3	2016	2016	2016	2	0	2	Export	156	China	CHN	716	Zimbabwe	ZWE								06	SUGAR,SUGR.PREPTNS,HONEY	1	No Quantity							14454			0
S3	2016	2016	2016	2	0	2	Export	156	China	CHN	724	Spain	ESP								06	SUGAR,SUGR.PREPTNS,HONEY	1	No Quantity							15449313			0
S3	2016	2016	2016	2	0	2	Export	156	China	CHN	729	Sudan	SDN								06	SUGAR,SUGR.PREPTNS,HONEY	1	No Quantity							1433186			0
S3	2016	2016	2016	2	0	2	Export	156	China	CHN	740	Suriname	SUR								06	SUGAR,SUGR.PREPTNS,HONEY	1	No Quantity							37816			0
S3	2016	2016	2016	2	0	2	Export	156	China	CHN	752	Sweden	SWE								06	SUGAR,SUGR.PREPTNS,HONEY	1	No Quantity							2559139			0
S3	2016	2016	2016	2	0	2	Export	156	China	CHN	757	Switzerland	CHE								06	SUGAR,SUGR.PREPTNS,HONEY	1	No Quantity							889092			0
S3	2016	2016	2016	2	0	2	Export	156	China	CHN	760	Syria	SYR								06	SUGAR,SUGR.PREPTNS,HONEY	1	No Quantity							723887			0
S3	2016	2016	2016	2	0	2	Export	156	China	CHN	762	Tajikistan	TJK								06	SUGAR,SUGR.PREPTNS,HONEY	1	No Quantity							6552			0
S3	2016	2016	2016	2	0	2	Export	156	China	CHN	764	Thailand	THA								06	SUGAR,SUGR.PREPTNS,HONEY	1	No Quantity							91898702			0
S3	2016	2016	2016	2	0	2	Export	156	China	CHN	768	Togo	TGO								06	SUGAR,SUGR.PREPTNS,HONEY	1	No Quantity							3016281			0
S3	2016	2016	2016	2	0	2	Export	156	China	CHN	780	Trinidad and Tobago	TTO								06	SUGAR,SUGR.PREPTNS,HONEY	1	No Quantity							1008297			0
S3	2016	2016	2016	2	0	2	Export	156	China	CHN	784	United Arab Emirates	ARE								06	SUGAR,SUGR.PREPTNS,HONEY	1	No Quantity							25796895			0
S3	2016	2016	2016	2	0	2	Export	156	China	CHN	788	Tunisia	TUN								06	SUGAR,SUGR.PREPTNS,HONEY	1	No Quantity							638807			0
S3	2016	2016	2016	2	0	2	Export	156	China	CHN	792	Turkey	TUR								06	SUGAR,SUGR.PREPTNS,HONEY	1	No Quantity							7320181			0
S3	2016	2016	2016	2	0	2	Export	156	China	CHN	795	Turkmenistan	TKM								06	SUGAR,SUGR.PREPTNS,HONEY	1	No Quantity							39629			0
S3	2016	2016	2016	2	0	2	Export	156	China	CHN	800	Uganda	UGA								06	SUGAR,SUGR.PREPTNS,HONEY	1	No Quantity							63460			0
S3	2016	2016	2016	2	0	2	Export	156	China	CHN	804	Ukraine	UKR								06	SUGAR,SUGR.PREPTNS,HONEY	1	No Quantity							4068166			0
S3	2016	2016	2016	2	0	2	Export	156	China	CHN	807	North Macedonia	MKD								06	SUGAR,SUGR.PREPTNS,HONEY	1	No Quantity							41282			0
S3	2016	2016	2016	2	0	2	Export	156	China	CHN	818	Egypt	EGY								06	SUGAR,SUGR.PREPTNS,HONEY	1	No Quantity							6158392			0
S3	2016	2016	2016	2	0	2	Export	156	China	CHN	826	United Kingdom	GBR								06	SUGAR,SUGR.PREPTNS,HONEY	1	No Quantity							86369801			0
S3	2016	2016	2016	2	0	2	Export	156	China	CHN	834	United Rep. of Tanzania	TZA								06	SUGAR,SUGR.PREPTNS,HONEY	1	No Quantity							1765187			0
S3	2016	2016	2016	2	0	2	Export	156	China	CHN	842	USA	USA								06	SUGAR,SUGR.PREPTNS,HONEY	1	No Quantity							185082153			0
S3	2016	2016	2016	2	0	2	Export	156	China	CHN	858	Uruguay	URY								06	SUGAR,SUGR.PREPTNS,HONEY	1	No Quantity							236775			0
S3	2016	2016	2016	2	0	2	Export	156	China	CHN	860	Uzbekistan	UZB								06	SUGAR,SUGR.PREPTNS,HONEY	1	No Quantity							766839			0
S3	2016	2016	2016	2	0	2	Export	156	China	CHN	862	Venezuela	VEN								06	SUGAR,SUGR.PREPTNS,HONEY	1	No Quantity							581868			0
S3	2016	2016	2016	2	0	2	Export	156	China	CHN	882	Samoa	WSM								06	SUGAR,SUGR.PREPTNS,HONEY	1	No Quantity							20718			0
S3	2016	2016	2016	2	0	2	Export	156	China	CHN	887	Yemen	YEM								06	SUGAR,SUGR.PREPTNS,HONEY	1	No Quantity							14201389			0
S3	2016	2016	2016	2	0	2	Export	156	China	CHN	894	Zambia	ZMB								06	SUGAR,SUGR.PREPTNS,HONEY	1	No Quantity							12240			0
S3	2016	2016	2016	2	0	2	Export	152	Chile	CHL	0	World	WLD								07	COFFEE,TEA,COCOA,SPICES	1	No Quantity			0		0		71875401			4
S3	2016	2016	2016	2	0	2	Export	152	Chile	CHL	32	Argentina	ARG								07	COFFEE,TEA,COCOA,SPICES	1	No Quantity			0		0		4424190			0
S3	2016	2016	2016	2	0	2	Export	152	Chile	CHL	36	Australia	AUS								07	COFFEE,TEA,COCOA,SPICES	1	No Quantity			0		0		2071			0
S3	2016	2016	2016	2	0	2	Export	152	Chile	CHL	52	Barbados	BRB								07	COFFEE,TEA,COCOA,SPICES	1	No Quantity			0		0		53848			0
S3	2016	2016	2016	2	0	2	Export	152	Chile	CHL	68	Bolivia (Plurinational State of)	BOL								07	COFFEE,TEA,COCOA,SPICES	1	No Quantity			0		0		3709254			0
S3	2016	2016	2016	2	0	2	Export	152	Chile	CHL	76	Brazil	BRA								07	COFFEE,TEA,COCOA,SPICES	1	No Quantity			0		0		1281476			4
S3	2016	2016	2016	2	0	2	Export	152	Chile	CHL	84	Belize	BLZ								07	COFFEE,TEA,COCOA,SPICES	1	No Quantity			0		0		48413			0
S3	2016	2016	2016	2	0	2	Export	152	Chile	CHL	120	Cameroon	CMR								07	COFFEE,TEA,COCOA,SPICES	1	No Quantity			0		0		96307			0
S3	2016	2016	2016	2	0	2	Export	152	Chile	CHL	124	Canada	CAN								07	COFFEE,TEA,COCOA,SPICES	1	No Quantity			0		0		16735			0
S3	2016	2016	2016	2	0	2	Export	152	Chile	CHL	144	Sri Lanka	LKA								07	COFFEE,TEA,COCOA,SPICES	1	No Quantity			0		0		83590			0
S3	2016	2016	2016	2	0	2	Export	152	Chile	CHL	156	China	CHN								07	COFFEE,TEA,COCOA,SPICES	1	No Quantity			0		0		29455			0
S3	2016	2016	2016	2	0	2	Export	152	Chile	CHL	170	Colombia	COL								07	COFFEE,TEA,COCOA,SPICES	1	No Quantity			0		0		4039426			0
S3	2016	2016	2016	2	0	2	Export	152	Chile	CHL	188	Costa Rica	CRI								07	COFFEE,TEA,COCOA,SPICES	1	No Quantity			0		0		3630572			0
S3	2016	2016	2016	2	0	2	Export	152	Chile	CHL	192	Cuba	CUB								07	COFFEE,TEA,COCOA,SPICES	1	No Quantity			0		0		494287			0
S3	2016	2016	2016	2	0	2	Export	152	Chile	CHL	214	Dominican Rep.	DOM								07	COFFEE,TEA,COCOA,SPICES	1	No Quantity			0		0		179880			0
S3	2016	2016	2016	2	0	2	Export	152	Chile	CHL	218	Ecuador	ECU								07	COFFEE,TEA,COCOA,SPICES	1	No Quantity			0		0		2172788			0
S3	2016	2016	2016	2	0	2	Export	152	Chile	CHL	222	El Salvador	SLV								07	COFFEE,TEA,COCOA,SPICES	1	No Quantity			0		0		702086			0
S3	2016	2016	2016	2	0	2	Export	152	Chile	CHL	242	Fiji	FJI								07	COFFEE,TEA,COCOA,SPICES	1	No Quantity			0		0		9580			0
S3	2016	2016	2016	2	0	2	Export	152	Chile	CHL	251	France	FRA								07	COFFEE,TEA,COCOA,SPICES	1	No Quantity			0		0		17140			0
S3	2016	2016	2016	2	0	2	Export	152	Chile	CHL	276	Germany	DEU								07	COFFEE,TEA,COCOA,SPICES	1	No Quantity			0		0		81754			0
S3	2016	2016	2016	2	0	2	Export	152	Chile	CHL	320	Guatemala	GTM								07	COFFEE,TEA,COCOA,SPICES	1	No Quantity			0		0		846824			0
S3	2016	2016	2016	2	0	2	Export	152	Chile	CHL	340	Honduras	HND								07	COFFEE,TEA,COCOA,SPICES	1	No Quantity			0		0		361637			0
S3	2016	2016	2016	2	0	2	Export	152	Chile	CHL	344	China, Hong Kong SAR	HKG								07	COFFEE,TEA,COCOA,SPICES	1	No Quantity			0		0		188973			0
S3	2016	2016	2016	2	0	2	Export	152	Chile	CHL	360	Indonesia	IDN								07	COFFEE,TEA,COCOA,SPICES	1	No Quantity			0		0		756676			0
S3	2016	2016	2016	2	0	2	Export	152	Chile	CHL	372	Ireland	IRL								07	COFFEE,TEA,COCOA,SPICES	1	No Quantity			0		0		3045233			0
S3	2016	2016	2016	2	0	2	Export	152	Chile	CHL	388	Jamaica	JAM								07	COFFEE,TEA,COCOA,SPICES	1	No Quantity			0		0		197722			0
S3	2016	2016	2016	2	0	2	Export	152	Chile	CHL	392	Japan	JPN								07	COFFEE,TEA,COCOA,SPICES	1	No Quantity			0		0		950951			0
S3	2016	2016	2016	2	0	2	Export	152	Chile	CHL	410	Rep. of Korea	KOR								07	COFFEE,TEA,COCOA,SPICES	1	No Quantity			0		0		249694			0
S3	2016	2016	2016	2	0	2	Export	152	Chile	CHL	458	Malaysia	MYS								07	COFFEE,TEA,COCOA,SPICES	1	No Quantity			0		0		1322149			0
S3	2016	2016	2016	2	0	2	Export	152	Chile	CHL	484	Mexico	MEX								07	COFFEE,TEA,COCOA,SPICES	1	No Quantity			0		0		8527505			0
S3	2016	2016	2016	2	0	2	Export	152	Chile	CHL	490	Other Asia, nes									07	COFFEE,TEA,COCOA,SPICES	1	No Quantity			0		0		831684			0
S3	2016	2016	2016	2	0	2	Export	152	Chile	CHL	533	Aruba	ABW								07	COFFEE,TEA,COCOA,SPICES	1	No Quantity			0		0		5150			0
S3	2016	2016	2016	2	0	2	Export	152	Chile	CHL	554	New Zealand	NZL								07	COFFEE,TEA,COCOA,SPICES	1	No Quantity			0		0		832			0
S3	2016	2016	2016	2	0	2	Export	152	Chile	CHL	558	Nicaragua	NIC								07	COFFEE,TEA,COCOA,SPICES	1	No Quantity			0		0		347318			0
S3	2016	2016	2016	2	0	2	Export	152	Chile	CHL	591	Panama	PAN								07	COFFEE,TEA,COCOA,SPICES	1	No Quantity			0		0		1440743			0
S3	2016	2016	2016	2	0	2	Export	152	Chile	CHL	600	Paraguay	PRY								07	COFFEE,TEA,COCOA,SPICES	1	No Quantity			0		0		3223192			4
S3	2016	2016	2016	2	0	2	Export	152	Chile	CHL	604	Peru	PER								07	COFFEE,TEA,COCOA,SPICES	1	No Quantity			0		0		9848901			4
S3	2016	2016	2016	2	0	2	Export	152	Chile	CHL	608	Philippines	PHL								07	COFFEE,TEA,COCOA,SPICES	1	No Quantity			0		0		210054			0
S3	2016	2016	2016	2	0	2	Export	152	Chile	CHL	670	Saint Vincent and the Grenadines	VCT								07	COFFEE,TEA,COCOA,SPICES	1	No Quantity			0		0		1103			0
S3	2016	2016	2016	2	0	2	Export	152	Chile	CHL	699	India	IND								07	COFFEE,TEA,COCOA,SPICES	1	No Quantity			0		0		8791			0
S3	2016	2016	2016	2	0	2	Export	152	Chile	CHL	702	Singapore	SGP								07	COFFEE,TEA,COCOA,SPICES	1	No Quantity			0		0		231176			0
S3	2016	2016	2016	2	0	2	Export	152	Chile	CHL	724	Spain	ESP								07	COFFEE,TEA,COCOA,SPICES	1	No Quantity			0		0		5972			0
S3	2016	2016	2016	2	0	2	Export	152	Chile	CHL	748	Swaziland	SWZ								07	COFFEE,TEA,COCOA,SPICES	1	No Quantity			0		0		34241			0
S3	2016	2016	2016	2	0	2	Export	152	Chile	CHL	752	Sweden	SWE								07	COFFEE,TEA,COCOA,SPICES	1	No Quantity			0		0		8510			0
S3	2016	2016	2016	2	0	2	Export	152	Chile	CHL	757	Switzerland	CHE								07	COFFEE,TEA,COCOA,SPICES	1	No Quantity			0		0		377			0
S3	2016	2016	2016	2	0	2	Export	152	Chile	CHL	780	Trinidad and Tobago	TTO								07	COFFEE,TEA,COCOA,SPICES	1	No Quantity			0		0		360764			0
S3	2016	2016	2016	2	0	2	Export	152	Chile	CHL	818	Egypt	EGY								07	COFFEE,TEA,COCOA,SPICES	1	No Quantity			0		0		4020			0
S3	2016	2016	2016	2	0	2	Export	152	Chile	CHL	826	United Kingdom	GBR								07	COFFEE,TEA,COCOA,SPICES	1	No Quantity			0		0		740822			0
S3	2016	2016	2016	2	0	2	Export	152	Chile	CHL	842	USA	USA								07	COFFEE,TEA,COCOA,SPICES	1	No Quantity			0		0		13760422			4
S3	2016	2016	2016	2	0	2	Export	152	Chile	CHL	858	Uruguay	URY								07	COFFEE,TEA,COCOA,SPICES	1	No Quantity			0		0		2074372			0
S3	2016	2016	2016	2	0	2	Export	152	Chile	CHL	862	Venezuela	VEN								07	COFFEE,TEA,COCOA,SPICES	1	No Quantity			0		0		811877			0
S3	2016	2016	2016	2	0	2	Export	152	Chile	CHL	899	Areas, nes									07	COFFEE,TEA,COCOA,SPICES	1	No Quantity			0		0		404862			4
S3	2016	2016	2016	2	0	2	Export	156	China	CHN	0	World	WLD								07	COFFEE,TEA,COCOA,SPICES	1	No Quantity							3942193390			0
S3	2016	2016	2016	2	0	2	Export	156	China	CHN	4	Afghanistan	AFG								07	COFFEE,TEA,COCOA,SPICES	1	No Quantity							6092258			0
S3	2016	2016	2016	2	0	2	Export	156	China	CHN	8	Albania	ALB								07	COFFEE,TEA,COCOA,SPICES	1	No Quantity							1467000			0
S3	2016	2016	2016	2	0	2	Export	156	China	CHN	12	Algeria	DZA								07	COFFEE,TEA,COCOA,SPICES	1	No Quantity							51612453			0
S3	2016	2016	2016	2	0	2	Export	156	China	CHN	24	Angola	AGO								07	COFFEE,TEA,COCOA,SPICES	1	No Quantity							779531			0
S3	2016	2016	2016	2	0	2	Export	156	China	CHN	31	Azerbaijan	AZE								07	COFFEE,TEA,COCOA,SPICES	1	No Quantity							127058			0
S3	2016	2016	2016	2	0	2	Export	156	China	CHN	32	Argentina	ARG								07	COFFEE,TEA,COCOA,SPICES	1	No Quantity							2036109			0
S3	2016	2016	2016	2	0	2	Export	156	China	CHN	36	Australia	AUS								07	COFFEE,TEA,COCOA,SPICES	1	No Quantity							32178594			0
S3	2016	2016	2016	2	0	2	Export	156	China	CHN	40	Austria	AUT								07	COFFEE,TEA,COCOA,SPICES	1	No Quantity							183536			0
S3	2016	2016	2016	2	0	2	Export	156	China	CHN	48	Bahrain	BHR								07	COFFEE,TEA,COCOA,SPICES	1	No Quantity							1346693			0
S3	2016	2016	2016	2	0	2	Export	156	China	CHN	50	Bangladesh	BGD								07	COFFEE,TEA,COCOA,SPICES	1	No Quantity							40293961			0
S3	2016	2016	2016	2	0	2	Export	156	China	CHN	51	Armenia	ARM								07	COFFEE,TEA,COCOA,SPICES	1	No Quantity							17720			0
S3	2016	2016	2016	2	0	2	Export	156	China	CHN	52	Barbados	BRB								07	COFFEE,TEA,COCOA,SPICES	1	No Quantity							13319			0
S3	2016	2016	2016	2	0	2	Export	156	China	CHN	56	Belgium	BEL								07	COFFEE,TEA,COCOA,SPICES	1	No Quantity							34201588			0
S3	2016	2016	2016	2	0	2	Export	156	China	CHN	68	Bolivia (Plurinational State of)	BOL								07	COFFEE,TEA,COCOA,SPICES	1	No Quantity							593244			0
S3	2016	2016	2016	2	0	2	Export	156	China	CHN	76	Brazil	BRA								07	COFFEE,TEA,COCOA,SPICES	1	No Quantity							5182530			0
S3	2016	2016	2016	2	0	2	Export	156	China	CHN	90	Solomon Isds	SLB								07	COFFEE,TEA,COCOA,SPICES	1	No Quantity							64500			0
S3	2016	2016	2016	2	0	2	Export	156	China	CHN	96	Brunei Darussalam	BRN								07	COFFEE,TEA,COCOA,SPICES	1	No Quantity							865314			0
S3	2016	2016	2016	2	0	2	Export	156	China	CHN	100	Bulgaria	BGR								07	COFFEE,TEA,COCOA,SPICES	1	No Quantity							6299746			0
S3	2016	2016	2016	2	0	2	Export	156	China	CHN	104	Myanmar	MMR								07	COFFEE,TEA,COCOA,SPICES	1	No Quantity							45041099			0
S3	2016	2016	2016	2	0	2	Export	156	China	CHN	112	Belarus	BLR								07	COFFEE,TEA,COCOA,SPICES	1	No Quantity							169971			0
S3	2016	2016	2016	2	0	2	Export	156	China	CHN	116	Cambodia	KHM								07	COFFEE,TEA,COCOA,SPICES	1	No Quantity							87014			0
S3	2016	2016	2016	2	0	2	Export	156	China	CHN	120	Cameroon	CMR								07	COFFEE,TEA,COCOA,SPICES	1	No Quantity							5645088			0
S3	2016	2016	2016	2	0	2	Export	156	China	CHN	124	Canada	CAN								07	COFFEE,TEA,COCOA,SPICES	1	No Quantity							28508982			0
S3	2016	2016	2016	2	0	2	Export	156	China	CHN	132	Cabo Verde	CPV								07	COFFEE,TEA,COCOA,SPICES	1	No Quantity							1028			0
S3	2016	2016	2016	2	0	2	Export	156	China	CHN	140	Central African Rep.	CAF								07	COFFEE,TEA,COCOA,SPICES	1	No Quantity							804			0
S3	2016	2016	2016	2	0	2	Export	156	China	CHN	144	Sri Lanka	LKA								07	COFFEE,TEA,COCOA,SPICES	1	No Quantity							7849234			0
S3	2016	2016	2016	2	0	2	Export	156	China	CHN	148	Chad	TCD								07	COFFEE,TEA,COCOA,SPICES	1	No Quantity							647800			0
S3	2016	2016	2016	2	0	2	Export	156	China	CHN	152	Chile	CHL								07	COFFEE,TEA,COCOA,SPICES	1	No Quantity							6246245			0
S3	2016	2016	2016	2	0	2	Export	156	China	CHN	170	Colombia	COL								07	COFFEE,TEA,COCOA,SPICES	1	No Quantity							6528905			0
S3	2016	2016	2016	2	0	2	Export	156	China	CHN	174	Comoros	COM								07	COFFEE,TEA,COCOA,SPICES	1	No Quantity							176580			0
S3	2016	2016	2016	2	0	2	Export	156	China	CHN	178	Congo	COG								07	COFFEE,TEA,COCOA,SPICES	1	No Quantity							647778			0
S3	2016	2016	2016	2	0	2	Export	156	China	CHN	180	Dem. Rep. of the Congo	COD								07	COFFEE,TEA,COCOA,SPICES	1	No Quantity							125180			0
S3	2016	2016	2016	2	0	2	Export	156	China	CHN	188	Costa Rica	CRI								07	COFFEE,TEA,COCOA,SPICES	1	No Quantity							816253			0
S3	2016	2016	2016	2	0	2	Export	156	China	CHN	191	Croatia	HRV								07	COFFEE,TEA,COCOA,SPICES	1	No Quantity							716106			0
S3	2016	2016	2016	2	0	2	Export	156	China	CHN	192	Cuba	CUB								07	COFFEE,TEA,COCOA,SPICES	1	No Quantity							1484620			0
S3	2016	2016	2016	2	0	2	Export	156	China	CHN	196	Cyprus	CYP								07	COFFEE,TEA,COCOA,SPICES	1	No Quantity							42404			0
S3	2016	2016	2016	2	0	2	Export	156	China	CHN	203	Czechia	CZE								07	COFFEE,TEA,COCOA,SPICES	1	No Quantity							522940			0
S3	2016	2016	2016	2	0	2	Export	156	China	CHN	204	Benin	BEN								07	COFFEE,TEA,COCOA,SPICES	1	No Quantity							9773754			0
S3	2016	2016	2016	2	0	2	Export	156	China	CHN	208	Denmark	DNK								07	COFFEE,TEA,COCOA,SPICES	1	No Quantity							498677			0
S3	2016	2016	2016	2	0	2	Export	156	China	CHN	212	Dominica	DMA								07	COFFEE,TEA,COCOA,SPICES	1	No Quantity							2969			0
S3	2016	2016	2016	2	0	2	Export	156	China	CHN	214	Dominican Rep.	DOM								07	COFFEE,TEA,COCOA,SPICES	1	No Quantity							105583			0
S3	2016	2016	2016	2	0	2	Export	156	China	CHN	218	Ecuador	ECU								07	COFFEE,TEA,COCOA,SPICES	1	No Quantity							676668			0
S3	2016	2016	2016	2	0	2	Export	156	China	CHN	222	El Salvador	SLV								07	COFFEE,TEA,COCOA,SPICES	1	No Quantity							197550			0
S3	2016	2016	2016	2	0	2	Export	156	China	CHN	226	Equatorial Guinea	GNQ								07	COFFEE,TEA,COCOA,SPICES	1	No Quantity							61			0
S3	2016	2016	2016	2	0	2	Export	156	China	CHN	231	Ethiopia	ETH								07	COFFEE,TEA,COCOA,SPICES	1	No Quantity							3248777			0
S3	2016	2016	2016	2	0	2	Export	156	China	CHN	233	Estonia	EST								07	COFFEE,TEA,COCOA,SPICES	1	No Quantity							10022606			0
S3	2016	2016	2016	2	0	2	Export	156	China	CHN	242	Fiji	FJI								07	COFFEE,TEA,COCOA,SPICES	1	No Quantity							230196			0
S3	2016	2016	2016	2	0	2	Export	156	China	CHN	246	Finland	FIN								07	COFFEE,TEA,COCOA,SPICES	1	No Quantity							1071137			0
S3	2016	2016	2016	2	0	2	Export	156	China	CHN	251	France	FRA								07	COFFEE,TEA,COCOA,SPICES	1	No Quantity							32220868			0
S3	2016	2016	2016	2	0	2	Export	156	China	CHN	262	Djibouti	DJI								07	COFFEE,TEA,COCOA,SPICES	1	No Quantity							1322931			0
S3	2016	2016	2016	2	0	2	Export	156	China	CHN	266	Gabon	GAB								07	COFFEE,TEA,COCOA,SPICES	1	No Quantity							907853			0
S3	2016	2016	2016	2	0	2	Export	156	China	CHN	268	Georgia	GEO								07	COFFEE,TEA,COCOA,SPICES	1	No Quantity							453934			0
S3	2016	2016	2016	2	0	2	Export	156	China	CHN	270	Gambia	GMB								07	COFFEE,TEA,COCOA,SPICES	1	No Quantity							12420473			0
S3	2016	2016	2016	2	0	2	Export	156	China	CHN	275	State of Palestine	PSE								07	COFFEE,TEA,COCOA,SPICES	1	No Quantity							393541			0
S3	2016	2016	2016	2	0	2	Export	156	China	CHN	276	Germany	DEU								07	COFFEE,TEA,COCOA,SPICES	1	No Quantity							176340960			0
S3	2016	2016	2016	2	0	2	Export	156	China	CHN	288	Ghana	GHA								07	COFFEE,TEA,COCOA,SPICES	1	No Quantity							76892648			0
S3	2016	2016	2016	2	0	2	Export	156	China	CHN	292	Gibraltar	GIB								07	COFFEE,TEA,COCOA,SPICES	1	No Quantity							10170			0
S3	2016	2016	2016	2	0	2	Export	156	China	CHN	300	Greece	GRC								07	COFFEE,TEA,COCOA,SPICES	1	No Quantity							1819151			0
S3	2016	2016	2016	2	0	2	Export	156	China	CHN	320	Guatemala	GTM								07	COFFEE,TEA,COCOA,SPICES	1	No Quantity							742049			0
S3	2016	2016	2016	2	0	2	Export	156	China	CHN	324	Guinea	GIN								07	COFFEE,TEA,COCOA,SPICES	1	No Quantity							8769407			0
S3	2016	2016	2016	2	0	2	Export	156	China	CHN	328	Guyana	GUY								07	COFFEE,TEA,COCOA,SPICES	1	No Quantity							454			0
S3	2016	2016	2016	2	0	2	Export	156	China	CHN	332	Haiti	HTI								07	COFFEE,TEA,COCOA,SPICES	1	No Quantity							36716			0
S3	2016	2016	2016	2	0	2	Export	156	China	CHN	340	Honduras	HND								07	COFFEE,TEA,COCOA,SPICES	1	No Quantity							385462			0
S3	2016	2016	2016	2	0	2	Export	156	China	CHN	344	China, Hong Kong SAR	HKG								07	COFFEE,TEA,COCOA,SPICES	1	No Quantity							841127313			0
S3	2016	2016	2016	2	0	2	Export	156	China	CHN	348	Hungary	HUN								07	COFFEE,TEA,COCOA,SPICES	1	No Quantity							2192452			0
S3	2016	2016	2016	2	0	2	Export	156	China	CHN	352	Iceland	ISL								07	COFFEE,TEA,COCOA,SPICES	1	No Quantity							40896			0
S3	2016	2016	2016	2	0	2	Export	156	China	CHN	360	Indonesia	IDN								07	COFFEE,TEA,COCOA,SPICES	1	No Quantity							35109935			0
S3	2016	2016	2016	2	0	2	Export	156	China	CHN	364	Iran	IRN								07	COFFEE,TEA,COCOA,SPICES	1	No Quantity							12645135			0
S3	2016	2016	2016	2	0	2	Export	156	China	CHN	368	Iraq	IRQ								07	COFFEE,TEA,COCOA,SPICES	1	No Quantity							1523812			0
S3	2016	2016	2016	2	0	2	Export	156	China	CHN	372	Ireland	IRL								07	COFFEE,TEA,COCOA,SPICES	1	No Quantity							3507899			0
S3	2016	2016	2016	2	0	2	Export	156	China	CHN	376	Israel	ISR								07	COFFEE,TEA,COCOA,SPICES	1	No Quantity							13860361			0
S3	2016	2016	2016	2	0	2	Export	156	China	CHN	381	Italy	ITA								07	COFFEE,TEA,COCOA,SPICES	1	No Quantity							11533574			0
S3	2016	2016	2016	2	0	2	Export	156	China	CHN	384	Côte d'Ivoire	CIV								07	COFFEE,TEA,COCOA,SPICES	1	No Quantity							4843791			0
S3	2016	2016	2016	2	0	2	Export	156	China	CHN	388	Jamaica	JAM								07	COFFEE,TEA,COCOA,SPICES	1	No Quantity							399603			0
S3	2016	2016	2016	2	0	2	Export	156	China	CHN	392	Japan	JPN								07	COFFEE,TEA,COCOA,SPICES	1	No Quantity							186313592			0
S3	2016	2016	2016	2	0	2	Export	156	China	CHN	398	Kazakhstan	KAZ								07	COFFEE,TEA,COCOA,SPICES	1	No Quantity							2665940			0
S3	2016	2016	2016	2	0	2	Export	156	China	CHN	400	Jordan	JOR								07	COFFEE,TEA,COCOA,SPICES	1	No Quantity							3894888			0
S3	2016	2016	2016	2	0	2	Export	156	China	CHN	404	Kenya	KEN								07	COFFEE,TEA,COCOA,SPICES	1	No Quantity							859581			0
S3	2016	2016	2016	2	0	2	Export	156	China	CHN	408	Dem. People's Rep. of Korea	PRK								07	COFFEE,TEA,COCOA,SPICES	1	No Quantity							12827905			0
S3	2016	2016	2016	2	0	2	Export	156	China	CHN	410	Rep. of Korea	KOR								07	COFFEE,TEA,COCOA,SPICES	1	No Quantity							102040363			0
S3	2016	2016	2016	2	0	2	Export	156	China	CHN	414	Kuwait	KWT								07	COFFEE,TEA,COCOA,SPICES	1	No Quantity							3733179			0
S3	2016	2016	2016	2	0	2	Export	156	China	CHN	417	Kyrgyzstan	KGZ								07	COFFEE,TEA,COCOA,SPICES	1	No Quantity							1159500			0
S3	2016	2016	2016	2	0	2	Export	156	China	CHN	418	Lao People's Dem. Rep.	LAO								07	COFFEE,TEA,COCOA,SPICES	1	No Quantity							172170			0
S3	2016	2016	2016	2	0	2	Export	156	China	CHN	422	Lebanon	LBN								07	COFFEE,TEA,COCOA,SPICES	1	No Quantity							2824256			0
S3	2016	2016	2016	2	0	2	Export	156	China	CHN	428	Latvia	LVA								07	COFFEE,TEA,COCOA,SPICES	1	No Quantity							1041786			0
S3	2016	2016	2016	2	0	2	Export	156	China	CHN	430	Liberia	LBR								07	COFFEE,TEA,COCOA,SPICES	1	No Quantity							294904			0
S3	2016	2016	2016	2	0	2	Export	156	China	CHN	434	Libya	LBY								07	COFFEE,TEA,COCOA,SPICES	1	No Quantity							10339378			0
S3	2016	2016	2016	2	0	2	Export	156	China	CHN	440	Lithuania	LTU								07	COFFEE,TEA,COCOA,SPICES	1	No Quantity							1592845			0
S3	2016	2016	2016	2	0	2	Export	156	China	CHN	442	Luxembourg	LUX								07	COFFEE,TEA,COCOA,SPICES	1	No Quantity							1136			0
S3	2016	2016	2016	2	0	2	Export	156	China	CHN	446	China, Macao SAR	MAC								07	COFFEE,TEA,COCOA,SPICES	1	No Quantity							2446193			0
S3	2016	2016	2016	2	0	2	Export	156	China	CHN	458	Malaysia	MYS								07	COFFEE,TEA,COCOA,SPICES	1	No Quantity							138113009			0
S3	2016	2016	2016	2	0	2	Export	156	China	CHN	462	Maldives	MDV								07	COFFEE,TEA,COCOA,SPICES	1	No Quantity							211956			0
S3	2016	2016	2016	2	0	2	Export	156	China	CHN	466	Mali	MLI								07	COFFEE,TEA,COCOA,SPICES	1	No Quantity							22396470			0
S3	2016	2016	2016	2	0	2	Export	156	China	CHN	470	Malta	MLT								07	COFFEE,TEA,COCOA,SPICES	1	No Quantity							4226			0
S3	2016	2016	2016	2	0	2	Export	156	China	CHN	478	Mauritania	MRT								07	COFFEE,TEA,COCOA,SPICES	1	No Quantity							59914111			0
S3	2016	2016	2016	2	0	2	Export	156	China	CHN	480	Mauritius	MUS								07	COFFEE,TEA,COCOA,SPICES	1	No Quantity							538119			0
S3	2016	2016	2016	2	0	2	Export	156	China	CHN	484	Mexico	MEX								07	COFFEE,TEA,COCOA,SPICES	1	No Quantity							40045709			0
S3	2016	2016	2016	2	0	2	Export	156	China	CHN	490	Other Asia, nes									07	COFFEE,TEA,COCOA,SPICES	1	No Quantity							46087041			0
S3	2016	2016	2016	2	0	2	Export	156	China	CHN	496	Mongolia	MNG								07	COFFEE,TEA,COCOA,SPICES	1	No Quantity							2066731			0
S3	2016	2016	2016	2	0	2	Export	156	China	CHN	499	Montenegro	MNE								07	COFFEE,TEA,COCOA,SPICES	1	No Quantity							128079			0
S3	2016	2016	2016	2	0	2	Export	156	China	CHN	504	Morocco	MAR								07	COFFEE,TEA,COCOA,SPICES	1	No Quantity							230149087			0
S3	2016	2016	2016	2	0	2	Export	156	China	CHN	508	Mozambique	MOZ								07	COFFEE,TEA,COCOA,SPICES	1	No Quantity							8111			0
S3	2016	2016	2016	2	0	2	Export	156	China	CHN	512	Oman	OMN								07	COFFEE,TEA,COCOA,SPICES	1	No Quantity							2266833			0
S3	2016	2016	2016	2	0	2	Export	156	China	CHN	524	Nepal	NPL								07	COFFEE,TEA,COCOA,SPICES	1	No Quantity							2179526			0
S3	2016	2016	2016	2	0	2	Export	156	China	CHN	528	Netherlands	NLD								07	COFFEE,TEA,COCOA,SPICES	1	No Quantity							98189334			0
S3	2016	2016	2016	2	0	2	Export	156	China	CHN	533	Aruba	ABW								07	COFFEE,TEA,COCOA,SPICES	1	No Quantity							4870			0
S3	2016	2016	2016	2	0	2	Export	156	China	CHN	540	New Caledonia	NCL								07	COFFEE,TEA,COCOA,SPICES	1	No Quantity							6710			0
S3	2016	2016	2016	2	0	2	Export	156	China	CHN	548	Vanuatu	VUT								07	COFFEE,TEA,COCOA,SPICES	1	No Quantity							508			0
S3	2016	2016	2016	2	0	2	Export	156	China	CHN	554	New Zealand	NZL								07	COFFEE,TEA,COCOA,SPICES	1	No Quantity							7032419			0
S3	2016	2016	2016	2	0	2	Export	156	China	CHN	558	Nicaragua	NIC								07	COFFEE,TEA,COCOA,SPICES	1	No Quantity							264578			0
S3	2016	2016	2016	2	0	2	Export	156	China	CHN	562	Niger	NER								07	COFFEE,TEA,COCOA,SPICES	1	No Quantity							7972962			0
S3	2016	2016	2016	2	0	2	Export	156	China	CHN	566	Nigeria	NGA								07	COFFEE,TEA,COCOA,SPICES	1	No Quantity							4786479			0
S3	2016	2016	2016	2	0	2	Export	156	China	CHN	579	Norway	NOR								07	COFFEE,TEA,COCOA,SPICES	1	No Quantity							62271			0
S3	2016	2016	2016	2	0	2	Export	156	China	CHN	586	Pakistan	PAK								07	COFFEE,TEA,COCOA,SPICES	1	No Quantity							74013223			0
S3	2016	2016	2016	2	0	2	Export	156	China	CHN	591	Panama	PAN								07	COFFEE,TEA,COCOA,SPICES	1	No Quantity							598519			0
S3	2016	2016	2016	2	0	2	Export	156	China	CHN	598	Papua New Guinea	PNG								07	COFFEE,TEA,COCOA,SPICES	1	No Quantity							308015			0
S3	2016	2016	2016	2	0	2	Export	156	China	CHN	600	Paraguay	PRY								07	COFFEE,TEA,COCOA,SPICES	1	No Quantity							41205			0
S3	2016	2016	2016	2	0	2	Export	156	China	CHN	604	Peru	PER								07	COFFEE,TEA,COCOA,SPICES	1	No Quantity							1867941			0
S3	2016	2016	2016	2	0	2	Export	156	China	CHN	608	Philippines	PHL								07	COFFEE,TEA,COCOA,SPICES	1	No Quantity							51246738			0
S3	2016	2016	2016	2	0	2	Export	156	China	CHN	616	Poland	POL								07	COFFEE,TEA,COCOA,SPICES	1	No Quantity							8524908			0
S3	2016	2016	2016	2	0	2	Export	156	China	CHN	620	Portugal	PRT								07	COFFEE,TEA,COCOA,SPICES	1	No Quantity							878842			0
S3	2016	2016	2016	2	0	2	Export	156	China	CHN	624	Guinea-Bissau	GNB								07	COFFEE,TEA,COCOA,SPICES	1	No Quantity							201930			0
S3	2016	2016	2016	2	0	2	Export	156	China	CHN	626	Timor-Leste	TLS								07	COFFEE,TEA,COCOA,SPICES	1	No Quantity							2850			0
S3	2016	2016	2016	2	0	2	Export	156	China	CHN	634	Qatar	QAT								07	COFFEE,TEA,COCOA,SPICES	1	No Quantity							3041493			0
S3	2016	2016	2016	2	0	2	Export	156	China	CHN	642	Romania	ROU								07	COFFEE,TEA,COCOA,SPICES	1	No Quantity							2086145			0
S3	2016	2016	2016	2	0	2	Export	156	China	CHN	643	Russian Federation	RUS								07	COFFEE,TEA,COCOA,SPICES	1	No Quantity							62398012			0
S3	2016	2016	2016	2	0	2	Export	156	China	CHN	682	Saudi Arabia	SAU								07	COFFEE,TEA,COCOA,SPICES	1	No Quantity							40794714			0
S3	2016	2016	2016	2	0	2	Export	156	China	CHN	686	Senegal	SEN								07	COFFEE,TEA,COCOA,SPICES	1	No Quantity							78527501			0
S3	2016	2016	2016	2	0	2	Export	156	China	CHN	688	Serbia	SRB								07	COFFEE,TEA,COCOA,SPICES	1	No Quantity							236773			0
S3	2016	2016	2016	2	0	2	Export	156	China	CHN	690	Seychelles	SYC								07	COFFEE,TEA,COCOA,SPICES	1	No Quantity							105961			0
S3	2016	2016	2016	2	0	2	Export	156	China	CHN	694	Sierra Leone	SLE								07	COFFEE,TEA,COCOA,SPICES	1	No Quantity							650408			0
S3	2016	2016	2016	2	0	2	Export	156	China	CHN	699	India	IND								07	COFFEE,TEA,COCOA,SPICES	1	No Quantity							21410090			0
S3	2016	2016	2016	2	0	2	Export	156	China	CHN	702	Singapore	SGP								07	COFFEE,TEA,COCOA,SPICES	1	No Quantity							36306581			0
S3	2016	2016	2016	2	0	2	Export	156	China	CHN	703	Slovakia	SVK								07	COFFEE,TEA,COCOA,SPICES	1	No Quantity							11200			0
S3	2016	2016	2016	2	0	2	Export	156	China	CHN	704	Viet Nam	VNM								07	COFFEE,TEA,COCOA,SPICES	1	No Quantity							278107375			0
S3	2016	2016	2016	2	0	2	Export	156	China	CHN	705	Slovenia	SVN								07	COFFEE,TEA,COCOA,SPICES	1	No Quantity							3935446			0
S3	2016	2016	2016	2	0	2	Export	156	China	CHN	706	Somalia	SOM								07	COFFEE,TEA,COCOA,SPICES	1	No Quantity							239736			0
S3	2016	2016	2016	2	0	2	Export	156	China	CHN	710	South Africa	ZAF								07	COFFEE,TEA,COCOA,SPICES	1	No Quantity							15066284			0
S3	2016	2016	2016	2	0	2	Export	156	China	CHN	724	Spain	ESP								07	COFFEE,TEA,COCOA,SPICES	1	No Quantity							114348860			0
S3	2016	2016	2016	2	0	2	Export	156	China	CHN	728	South Sudan	SSD								07	COFFEE,TEA,COCOA,SPICES	1	No Quantity							147			0
S3	2016	2016	2016	2	0	2	Export	156	China	CHN	729	Sudan	SDN								07	COFFEE,TEA,COCOA,SPICES	1	No Quantity							3149126			0
S3	2016	2016	2016	2	0	2	Export	156	China	CHN	740	Suriname	SUR								07	COFFEE,TEA,COCOA,SPICES	1	No Quantity							85433			0
S3	2016	2016	2016	2	0	2	Export	156	China	CHN	752	Sweden	SWE								07	COFFEE,TEA,COCOA,SPICES	1	No Quantity							6422592			0
S3	2016	2016	2016	2	0	2	Export	156	China	CHN	757	Switzerland	CHE								07	COFFEE,TEA,COCOA,SPICES	1	No Quantity							3575002			0
S3	2016	2016	2016	2	0	2	Export	156	China	CHN	760	Syria	SYR								07	COFFEE,TEA,COCOA,SPICES	1	No Quantity							2264597			0
S3	2016	2016	2016	2	0	2	Export	156	China	CHN	762	Tajikistan	TJK								07	COFFEE,TEA,COCOA,SPICES	1	No Quantity							5641817			0
S3	2016	2016	2016	2	0	2	Export	156	China	CHN	764	Thailand	THA								07	COFFEE,TEA,COCOA,SPICES	1	No Quantity							101502548			0
S3	2016	2016	2016	2	0	2	Export	156	China	CHN	768	Togo	TGO								07	COFFEE,TEA,COCOA,SPICES	1	No Quantity							39161229			0
S3	2016	2016	2016	2	0	2	Export	156	China	CHN	780	Trinidad and Tobago	TTO								07	COFFEE,TEA,COCOA,SPICES	1	No Quantity							30650			0
S3	2016	2016	2016	2	0	2	Export	156	China	CHN	784	United Arab Emirates	ARE								07	COFFEE,TEA,COCOA,SPICES	1	No Quantity							48909083			0
S3	2016	2016	2016	2	0	2	Export	156	China	CHN	788	Tunisia	TUN								07	COFFEE,TEA,COCOA,SPICES	1	No Quantity							4523634			0
S3	2016	2016	2016	2	0	2	Export	156	China	CHN	792	Turkey	TUR								07	COFFEE,TEA,COCOA,SPICES	1	No Quantity							8322313			0
S3	2016	2016	2016	2	0	2	Export	156	China	CHN	795	Turkmenistan	TKM								07	COFFEE,TEA,COCOA,SPICES	1	No Quantity							8317704			0
S3	2016	2016	2016	2	0	2	Export	156	China	CHN	800	Uganda	UGA								07	COFFEE,TEA,COCOA,SPICES	1	No Quantity							183250			0
S3	2016	2016	2016	2	0	2	Export	156	China	CHN	804	Ukraine	UKR								07	COFFEE,TEA,COCOA,SPICES	1	No Quantity							8798307			0
S3	2016	2016	2016	2	0	2	Export	156	China	CHN	807	North Macedonia	MKD								07	COFFEE,TEA,COCOA,SPICES	1	No Quantity							217380			0
S3	2016	2016	2016	2	0	2	Export	156	China	CHN	818	Egypt	EGY								07	COFFEE,TEA,COCOA,SPICES	1	No Quantity							7865717			0
S3	2016	2016	2016	2	0	2	Export	156	China	CHN	826	United Kingdom	GBR								07	COFFEE,TEA,COCOA,SPICES	1	No Quantity							44876655			0
S3	2016	2016	2016	2	0	2	Export	156	China	CHN	834	United Rep. of Tanzania	TZA								07	COFFEE,TEA,COCOA,SPICES	1	No Quantity							223795			0
S3	2016	2016	2016	2	0	2	Export	156	China	CHN	842	USA	USA								07	COFFEE,TEA,COCOA,SPICES	1	No Quantity							267175033			0
S3	2016	2016	2016	2	0	2	Export	156	China	CHN	854	Burkina Faso	BFA								07	COFFEE,TEA,COCOA,SPICES	1	No Quantity							2794395			0
S3	2016	2016	2016	2	0	2	Export	156	China	CHN	858	Uruguay	URY								07	COFFEE,TEA,COCOA,SPICES	1	No Quantity							1228210			0
S3	2016	2016	2016	2	0	2	Export	156	China	CHN	860	Uzbekistan	UZB								07	COFFEE,TEA,COCOA,SPICES	1	No Quantity							32069395			0
S3	2016	2016	2016	2	0	2	Export	156	China	CHN	862	Venezuela	VEN								07	COFFEE,TEA,COCOA,SPICES	1	No Quantity							391432			0
S3	2016	2016	2016	2	0	2	Export	156	China	CHN	882	Samoa	WSM								07	COFFEE,TEA,COCOA,SPICES	1	No Quantity							15686			0
S3	2016	2016	2016	2	0	2	Export	156	China	CHN	887	Yemen	YEM								07	COFFEE,TEA,COCOA,SPICES	1	No Quantity							918204			0
S3	2016	2016	2016	2	0	2	Export	152	Chile	CHL	0	World	WLD								08	ANIMAL FEED STUFF	1	No Quantity			0		0		386341066			4
S3	2016	2016	2016	2	0	2	Export	152	Chile	CHL	32	Argentina	ARG								08	ANIMAL FEED STUFF	1	No Quantity			0		0		3638545			0
S3	2016	2016	2016	2	0	2	Export	152	Chile	CHL	36	Australia	AUS								08	ANIMAL FEED STUFF	1	No Quantity			0		0		2815362			0
S3	2016	2016	2016	2	0	2	Export	152	Chile	CHL	51	Armenia	ARM								08	ANIMAL FEED STUFF	1	No Quantity			0		0		222651			0
S3	2016	2016	2016	2	0	2	Export	152	Chile	CHL	68	Bolivia (Plurinational State of)	BOL								08	ANIMAL FEED STUFF	1	No Quantity			0		0		3384678			0
S3	2016	2016	2016	2	0	2	Export	152	Chile	CHL	76	Brazil	BRA								08	ANIMAL FEED STUFF	1	No Quantity			0		0		10099649			0
S3	2016	2016	2016	2	0	2	Export	152	Chile	CHL	100	Bulgaria	BGR								08	ANIMAL FEED STUFF	1	No Quantity			0		0		8750			0
S3	2016	2016	2016	2	0	2	Export	152	Chile	CHL	124	Canada	CAN								08	ANIMAL FEED STUFF	1	No Quantity			0		0		25796261			0
S3	2016	2016	2016	2	0	2	Export	152	Chile	CHL	156	China	CHN								08	ANIMAL FEED STUFF	1	No Quantity			0		0		80422396			0
S3	2016	2016	2016	2	0	2	Export	152	Chile	CHL	170	Colombia	COL								08	ANIMAL FEED STUFF	1	No Quantity			0		0		2125634			0
S3	2016	2016	2016	2	0	2	Export	152	Chile	CHL	188	Costa Rica	CRI								08	ANIMAL FEED STUFF	1	No Quantity			0		0		755022			0
S3	2016	2016	2016	2	0	2	Export	152	Chile	CHL	203	Czechia	CZE								08	ANIMAL FEED STUFF	1	No Quantity			0		0		2767			0
S3	2016	2016	2016	2	0	2	Export	152	Chile	CHL	208	Denmark	DNK								08	ANIMAL FEED STUFF	1	No Quantity			0		0		4089660			0
S3	2016	2016	2016	2	0	2	Export	152	Chile	CHL	214	Dominican Rep.	DOM								08	ANIMAL FEED STUFF	1	No Quantity			0		0		58922			0
S3	2016	2016	2016	2	0	2	Export	152	Chile	CHL	218	Ecuador	ECU								08	ANIMAL FEED STUFF	1	No Quantity			0		0		1351595			0
S3	2016	2016	2016	2	0	2	Export	152	Chile	CHL	222	El Salvador	SLV								08	ANIMAL FEED STUFF	1	No Quantity			0		0		1238			0
S3	2016	2016	2016	2	0	2	Export	152	Chile	CHL	276	Germany	DEU								08	ANIMAL FEED STUFF	1	No Quantity			0		0		1063055			0
S3	2016	2016	2016	2	0	2	Export	152	Chile	CHL	300	Greece	GRC								08	ANIMAL FEED STUFF	1	No Quantity			0		0		19114			0
S3	2016	2016	2016	2	0	2	Export	152	Chile	CHL	320	Guatemala	GTM								08	ANIMAL FEED STUFF	1	No Quantity			0		0		46369			0
S3	2016	2016	2016	2	0	2	Export	152	Chile	CHL	360	Indonesia	IDN								08	ANIMAL FEED STUFF	1	No Quantity			0		0		11769348			0
S3	2016	2016	2016	2	0	2	Export	152	Chile	CHL	376	Israel	ISR								08	ANIMAL FEED STUFF	1	No Quantity			0		0		2747557			0
S3	2016	2016	2016	2	0	2	Export	152	Chile	CHL	381	Italy	ITA								08	ANIMAL FEED STUFF	1	No Quantity			0		0		11461880			0
S3	2016	2016	2016	2	0	2	Export	152	Chile	CHL	392	Japan	JPN								08	ANIMAL FEED STUFF	1	No Quantity			0		0		34430993			0
S3	2016	2016	2016	2	0	2	Export	152	Chile	CHL	400	Jordan	JOR								08	ANIMAL FEED STUFF	1	No Quantity			0		0		64451			0
S3	2016	2016	2016	2	0	2	Export	152	Chile	CHL	410	Rep. of Korea	KOR								08	ANIMAL FEED STUFF	1	No Quantity			0		0		49753544			0
S3	2016	2016	2016	2	0	2	Export	152	Chile	CHL	414	Kuwait	KWT								08	ANIMAL FEED STUFF	1	No Quantity			0		0		55702			0
S3	2016	2016	2016	2	0	2	Export	152	Chile	CHL	422	Lebanon	LBN								08	ANIMAL FEED STUFF	1	No Quantity			0		0		416192			0
S3	2016	2016	2016	2	0	2	Export	152	Chile	CHL	458	Malaysia	MYS								08	ANIMAL FEED STUFF	1	No Quantity			0		0		1562			0
S3	2016	2016	2016	2	0	2	Export	152	Chile	CHL	484	Mexico	MEX								08	ANIMAL FEED STUFF	1	No Quantity			0		0		7947556			0
S3	2016	2016	2016	2	0	2	Export	152	Chile	CHL	490	Other Asia, nes									08	ANIMAL FEED STUFF	1	No Quantity			0		0		13818870			0
S3	2016	2016	2016	2	0	2	Export	152	Chile	CHL	528	Netherlands	NLD								08	ANIMAL FEED STUFF	1	No Quantity			0		0		21475			0
S3	2016	2016	2016	2	0	2	Export	152	Chile	CHL	533	Aruba	ABW								08	ANIMAL FEED STUFF	1	No Quantity			0		0		48958			4
S3	2016	2016	2016	2	0	2	Export	152	Chile	CHL	540	New Caledonia	NCL								08	ANIMAL FEED STUFF	1	No Quantity			0		0		100440			0
S3	2016	2016	2016	2	0	2	Export	152	Chile	CHL	554	New Zealand	NZL								08	ANIMAL FEED STUFF	1	No Quantity			0		0		6062357			0
S3	2016	2016	2016	2	0	2	Export	152	Chile	CHL	558	Nicaragua	NIC								08	ANIMAL FEED STUFF	1	No Quantity			0		0		7890			0
S3	2016	2016	2016	2	0	2	Export	152	Chile	CHL	591	Panama	PAN								08	ANIMAL FEED STUFF	1	No Quantity			0		0		832161			0
S3	2016	2016	2016	2	0	2	Export	152	Chile	CHL	600	Paraguay	PRY								08	ANIMAL FEED STUFF	1	No Quantity			0		0		205095			4
S3	2016	2016	2016	2	0	2	Export	152	Chile	CHL	604	Peru	PER								08	ANIMAL FEED STUFF	1	No Quantity			0		0		19300216			0
S3	2016	2016	2016	2	0	2	Export	152	Chile	CHL	620	Portugal	PRT								08	ANIMAL FEED STUFF	1	No Quantity			0		0		3182782			0
S3	2016	2016	2016	2	0	2	Export	152	Chile	CHL	634	Qatar	QAT								08	ANIMAL FEED STUFF	1	No Quantity			0		0		50162			0
S3	2016	2016	2016	2	0	2	Export	152	Chile	CHL	704	Viet Nam	VNM								08	ANIMAL FEED STUFF	1	No Quantity			0		0		7848080			0
S3	2016	2016	2016	2	0	2	Export	152	Chile	CHL	710	South Africa	ZAF								08	ANIMAL FEED STUFF	1	No Quantity			0		0		16978			0
S3	2016	2016	2016	2	0	2	Export	152	Chile	CHL	724	Spain	ESP								08	ANIMAL FEED STUFF	1	No Quantity			0		0		17323890			0
S3	2016	2016	2016	2	0	2	Export	152	Chile	CHL	764	Thailand	THA								08	ANIMAL FEED STUFF	1	No Quantity			0		0		79842			0
S3	2016	2016	2016	2	0	2	Export	152	Chile	CHL	784	United Arab Emirates	ARE								08	ANIMAL FEED STUFF	1	No Quantity			0		0		26506			0
S3	2016	2016	2016	2	0	2	Export	152	Chile	CHL	792	Turkey	TUR								08	ANIMAL FEED STUFF	1	No Quantity			0		0		2107404			0
S3	2016	2016	2016	2	0	2	Export	152	Chile	CHL	818	Egypt	EGY								08	ANIMAL FEED STUFF	1	No Quantity			0		0		278796			0
S3	2016	2016	2016	2	0	2	Export	152	Chile	CHL	826	United Kingdom	GBR								08	ANIMAL FEED STUFF	1	No Quantity			0		0		14616			0
S3	2016	2016	2016	2	0	2	Export	152	Chile	CHL	842	USA	USA								08	ANIMAL FEED STUFF	1	No Quantity			0		0		59938821			0
S3	2016	2016	2016	2	0	2	Export	152	Chile	CHL	858	Uruguay	URY								08	ANIMAL FEED STUFF	1	No Quantity			0		0		16606			0
S3	2016	2016	2016	2	0	2	Export	152	Chile	CHL	862	Venezuela	VEN								08	ANIMAL FEED STUFF	1	No Quantity			0		0		305908			0
S3	2016	2016	2016	2	0	2	Export	152	Chile	CHL	899	Areas, nes									08	ANIMAL FEED STUFF	1	No Quantity			0		0		202759			0
S3	2016	2016	2016	2	0	2	Export	156	China	CHN	0	World	WLD								08	ANIMAL FEED STUFF	1	No Quantity							2770488548			0
S3	2016	2016	2016	2	0	2	Export	156	China	CHN	24	Angola	AGO								08	ANIMAL FEED STUFF	1	No Quantity							14908			0
S3	2016	2016	2016	2	0	2	Export	156	China	CHN	32	Argentina	ARG								08	ANIMAL FEED STUFF	1	No Quantity							7268867			0
S3	2016	2016	2016	2	0	2	Export	156	China	CHN	36	Australia	AUS								08	ANIMAL FEED STUFF	1	No Quantity							17476058			0
S3	2016	2016	2016	2	0	2	Export	156	China	CHN	40	Austria	AUT								08	ANIMAL FEED STUFF	1	No Quantity							117291			0
S3	2016	2016	2016	2	0	2	Export	156	China	CHN	48	Bahrain	BHR								08	ANIMAL FEED STUFF	1	No Quantity							9280			0
S3	2016	2016	2016	2	0	2	Export	156	China	CHN	50	Bangladesh	BGD								08	ANIMAL FEED STUFF	1	No Quantity							7065829			0
S3	2016	2016	2016	2	0	2	Export	156	China	CHN	51	Armenia	ARM								08	ANIMAL FEED STUFF	1	No Quantity							315642			0
S3	2016	2016	2016	2	0	2	Export	156	China	CHN	52	Barbados	BRB								08	ANIMAL FEED STUFF	1	No Quantity							10553			0
S3	2016	2016	2016	2	0	2	Export	156	China	CHN	56	Belgium	BEL								08	ANIMAL FEED STUFF	1	No Quantity							27924776			0
S3	2016	2016	2016	2	0	2	Export	156	China	CHN	68	Bolivia (Plurinational State of)	BOL								08	ANIMAL FEED STUFF	1	No Quantity							128674			0
S3	2016	2016	2016	2	0	2	Export	156	China	CHN	76	Brazil	BRA								08	ANIMAL FEED STUFF	1	No Quantity							29119156			0
S3	2016	2016	2016	2	0	2	Export	156	China	CHN	96	Brunei Darussalam	BRN								08	ANIMAL FEED STUFF	1	No Quantity							437386			0
S3	2016	2016	2016	2	0	2	Export	156	China	CHN	100	Bulgaria	BGR								08	ANIMAL FEED STUFF	1	No Quantity							116767			0
S3	2016	2016	2016	2	0	2	Export	156	China	CHN	104	Myanmar	MMR								08	ANIMAL FEED STUFF	1	No Quantity							5258018			0
S3	2016	2016	2016	2	0	2	Export	156	China	CHN	112	Belarus	BLR								08	ANIMAL FEED STUFF	1	No Quantity							1129192			0
S3	2016	2016	2016	2	0	2	Export	156	China	CHN	116	Cambodia	KHM								08	ANIMAL FEED STUFF	1	No Quantity							7439715			0
S3	2016	2016	2016	2	0	2	Export	156	China	CHN	124	Canada	CAN								08	ANIMAL FEED STUFF	1	No Quantity							29424904			0
S3	2016	2016	2016	2	0	2	Export	156	China	CHN	144	Sri Lanka	LKA								08	ANIMAL FEED STUFF	1	No Quantity							7108518			0
S3	2016	2016	2016	2	0	2	Export	156	China	CHN	152	Chile	CHL								08	ANIMAL FEED STUFF	1	No Quantity							23030480			0
S3	2016	2016	2016	2	0	2	Export	156	China	CHN	170	Colombia	COL								08	ANIMAL FEED STUFF	1	No Quantity							16856769			0
S3	2016	2016	2016	2	0	2	Export	156	China	CHN	188	Costa Rica	CRI								08	ANIMAL FEED STUFF	1	No Quantity							1476658			0
S3	2016	2016	2016	2	0	2	Export	156	China	CHN	191	Croatia	HRV								08	ANIMAL FEED STUFF	1	No Quantity							813493			0
S3	2016	2016	2016	2	0	2	Export	156	China	CHN	192	Cuba	CUB								08	ANIMAL FEED STUFF	1	No Quantity							1905520			0
S3	2016	2016	2016	2	0	2	Export	156	China	CHN	196	Cyprus	CYP								08	ANIMAL FEED STUFF	1	No Quantity							115107			0
S3	2016	2016	2016	2	0	2	Export	156	China	CHN	203	Czechia	CZE								08	ANIMAL FEED STUFF	1	No Quantity							8867168			0
S3	2016	2016	2016	2	0	2	Export	156	China	CHN	208	Denmark	DNK								08	ANIMAL FEED STUFF	1	No Quantity							30980891			0
S3	2016	2016	2016	2	0	2	Export	156	China	CHN	214	Dominican Rep.	DOM								08	ANIMAL FEED STUFF	1	No Quantity							1553222			0
S3	2016	2016	2016	2	0	2	Export	156	China	CHN	218	Ecuador	ECU								08	ANIMAL FEED STUFF	1	No Quantity							5251537			0
S3	2016	2016	2016	2	0	2	Export	156	China	CHN	222	El Salvador	SLV								08	ANIMAL FEED STUFF	1	No Quantity							540079			0
S3	2016	2016	2016	2	0	2	Export	156	China	CHN	233	Estonia	EST								08	ANIMAL FEED STUFF	1	No Quantity							276352			0
S3	2016	2016	2016	2	0	2	Export	156	China	CHN	242	Fiji	FJI								08	ANIMAL FEED STUFF	1	No Quantity							10133			0
S3	2016	2016	2016	2	0	2	Export	156	China	CHN	246	Finland	FIN								08	ANIMAL FEED STUFF	1	No Quantity							13687549			0
S3	2016	2016	2016	2	0	2	Export	156	China	CHN	251	France	FRA								08	ANIMAL FEED STUFF	1	No Quantity							14640340			0
S3	2016	2016	2016	2	0	2	Export	156	China	CHN	268	Georgia	GEO								08	ANIMAL FEED STUFF	1	No Quantity							10373			0
S3	2016	2016	2016	2	0	2	Export	156	China	CHN	276	Germany	DEU								08	ANIMAL FEED STUFF	1	No Quantity							120344953			0
S3	2016	2016	2016	2	0	2	Export	156	China	CHN	288	Ghana	GHA								08	ANIMAL FEED STUFF	1	No Quantity							1645401			0
S3	2016	2016	2016	2	0	2	Export	156	China	CHN	300	Greece	GRC								08	ANIMAL FEED STUFF	1	No Quantity							2939543			0
S3	2016	2016	2016	2	0	2	Export	156	China	CHN	320	Guatemala	GTM								08	ANIMAL FEED STUFF	1	No Quantity							1744579			0
S3	2016	2016	2016	2	0	2	Export	156	China	CHN	340	Honduras	HND								08	ANIMAL FEED STUFF	1	No Quantity							1105635			0
S3	2016	2016	2016	2	0	2	Export	156	China	CHN	344	China, Hong Kong SAR	HKG								08	ANIMAL FEED STUFF	1	No Quantity							8564839			0
S3	2016	2016	2016	2	0	2	Export	156	China	CHN	348	Hungary	HUN								08	ANIMAL FEED STUFF	1	No Quantity							462532			0
S3	2016	2016	2016	2	0	2	Export	156	China	CHN	360	Indonesia	IDN								08	ANIMAL FEED STUFF	1	No Quantity							98444328			0
S3	2016	2016	2016	2	0	2	Export	156	China	CHN	364	Iran	IRN								08	ANIMAL FEED STUFF	1	No Quantity							7083323			0
S3	2016	2016	2016	2	0	2	Export	156	China	CHN	368	Iraq	IRQ								08	ANIMAL FEED STUFF	1	No Quantity							113000			0
S3	2016	2016	2016	2	0	2	Export	156	China	CHN	372	Ireland	IRL								08	ANIMAL FEED STUFF	1	No Quantity							4162665			0
S3	2016	2016	2016	2	0	2	Export	156	China	CHN	376	Israel	ISR								08	ANIMAL FEED STUFF	1	No Quantity							7433265			0
S3	2016	2016	2016	2	0	2	Export	156	China	CHN	381	Italy	ITA								08	ANIMAL FEED STUFF	1	No Quantity							16990773			0
S3	2016	2016	2016	2	0	2	Export	156	China	CHN	388	Jamaica	JAM								08	ANIMAL FEED STUFF	1	No Quantity							46459			0
S3	2016	2016	2016	2	0	2	Export	156	China	CHN	392	Japan	JPN								08	ANIMAL FEED STUFF	1	No Quantity							662995644			0
S3	2016	2016	2016	2	0	2	Export	156	China	CHN	398	Kazakhstan	KAZ								08	ANIMAL FEED STUFF	1	No Quantity							783397			0
S3	2016	2016	2016	2	0	2	Export	156	China	CHN	400	Jordan	JOR								08	ANIMAL FEED STUFF	1	No Quantity							1661046			0
S3	2016	2016	2016	2	0	2	Export	156	China	CHN	404	Kenya	KEN								08	ANIMAL FEED STUFF	1	No Quantity							309764			0
S3	2016	2016	2016	2	0	2	Export	156	China	CHN	408	Dem. People's Rep. of Korea	PRK								08	ANIMAL FEED STUFF	1	No Quantity							5549303			0
S3	2016	2016	2016	2	0	2	Export	156	China	CHN	410	Rep. of Korea	KOR								08	ANIMAL FEED STUFF	1	No Quantity							245139725			0
S3	2016	2016	2016	2	0	2	Export	156	China	CHN	414	Kuwait	KWT								08	ANIMAL FEED STUFF	1	No Quantity							86850			0
S3	2016	2016	2016	2	0	2	Export	156	China	CHN	417	Kyrgyzstan	KGZ								08	ANIMAL FEED STUFF	1	No Quantity							18315			0
S3	2016	2016	2016	2	0	2	Export	156	China	CHN	422	Lebanon	LBN								08	ANIMAL FEED STUFF	1	No Quantity							308328			0
S3	2016	2016	2016	2	0	2	Export	156	China	CHN	428	Latvia	LVA								08	ANIMAL FEED STUFF	1	No Quantity							1346614			0
S3	2016	2016	2016	2	0	2	Export	156	China	CHN	430	Liberia	LBR								08	ANIMAL FEED STUFF	1	No Quantity							14300			0
S3	2016	2016	2016	2	0	2	Export	156	China	CHN	434	Libya	LBY								08	ANIMAL FEED STUFF	1	No Quantity							28305			0
S3	2016	2016	2016	2	0	2	Export	156	China	CHN	440	Lithuania	LTU								08	ANIMAL FEED STUFF	1	No Quantity							5777971			0
S3	2016	2016	2016	2	0	2	Export	156	China	CHN	442	Luxembourg	LUX								08	ANIMAL FEED STUFF	1	No Quantity							2977			0
S3	2016	2016	2016	2	0	2	Export	156	China	CHN	446	China, Macao SAR	MAC								08	ANIMAL FEED STUFF	1	No Quantity							21479			0
S3	2016	2016	2016	2	0	2	Export	156	China	CHN	450	Madagascar	MDG								08	ANIMAL FEED STUFF	1	No Quantity							155068			0
S3	2016	2016	2016	2	0	2	Export	156	China	CHN	458	Malaysia	MYS								08	ANIMAL FEED STUFF	1	No Quantity							46275537			0
S3	2016	2016	2016	2	0	2	Export	156	China	CHN	470	Malta	MLT								08	ANIMAL FEED STUFF	1	No Quantity							91133			0
S3	2016	2016	2016	2	0	2	Export	156	China	CHN	480	Mauritius	MUS								08	ANIMAL FEED STUFF	1	No Quantity							530887			0
S3	2016	2016	2016	2	0	2	Export	156	China	CHN	484	Mexico	MEX								08	ANIMAL FEED STUFF	1	No Quantity							23325556			0
S3	2016	2016	2016	2	0	2	Export	156	China	CHN	490	Other Asia, nes									08	ANIMAL FEED STUFF	1	No Quantity							25782547			0
S3	2016	2016	2016	2	0	2	Export	156	China	CHN	496	Mongolia	MNG								08	ANIMAL FEED STUFF	1	No Quantity							1996617			0
S3	2016	2016	2016	2	0	2	Export	156	China	CHN	504	Morocco	MAR								08	ANIMAL FEED STUFF	1	No Quantity							999265			0
S3	2016	2016	2016	2	0	2	Export	156	China	CHN	508	Mozambique	MOZ								08	ANIMAL FEED STUFF	1	No Quantity							47600			0
S3	2016	2016	2016	2	0	2	Export	156	China	CHN	512	Oman	OMN								08	ANIMAL FEED STUFF	1	No Quantity							141817			0
S3	2016	2016	2016	2	0	2	Export	156	China	CHN	524	Nepal	NPL								08	ANIMAL FEED STUFF	1	No Quantity							508716			0
S3	2016	2016	2016	2	0	2	Export	156	China	CHN	528	Netherlands	NLD								08	ANIMAL FEED STUFF	1	No Quantity							161609911			0
S3	2016	2016	2016	2	0	2	Export	156	China	CHN	554	New Zealand	NZL								08	ANIMAL FEED STUFF	1	No Quantity							2560598			0
S3	2016	2016	2016	2	0	2	Export	156	China	CHN	558	Nicaragua	NIC								08	ANIMAL FEED STUFF	1	No Quantity							37170			0
S3	2016	2016	2016	2	0	2	Export	156	China	CHN	566	Nigeria	NGA								08	ANIMAL FEED STUFF	1	No Quantity							406022			0
S3	2016	2016	2016	2	0	2	Export	156	China	CHN	579	Norway	NOR								08	ANIMAL FEED STUFF	1	No Quantity							8280722			0
S3	2016	2016	2016	2	0	2	Export	156	China	CHN	583	FS Micronesia	FSM								08	ANIMAL FEED STUFF	1	No Quantity							4210			0
S3	2016	2016	2016	2	0	2	Export	156	China	CHN	586	Pakistan	PAK								08	ANIMAL FEED STUFF	1	No Quantity							18205831			0
S3	2016	2016	2016	2	0	2	Export	156	China	CHN	591	Panama	PAN								08	ANIMAL FEED STUFF	1	No Quantity							1349502			0
S3	2016	2016	2016	2	0	2	Export	156	China	CHN	600	Paraguay	PRY								08	ANIMAL FEED STUFF	1	No Quantity							16903			0
S3	2016	2016	2016	2	0	2	Export	156	China	CHN	604	Peru	PER								08	ANIMAL FEED STUFF	1	No Quantity							4123268			0
S3	2016	2016	2016	2	0	2	Export	156	China	CHN	608	Philippines	PHL								08	ANIMAL FEED STUFF	1	No Quantity							19298595			0
S3	2016	2016	2016	2	0	2	Export	156	China	CHN	616	Poland	POL								08	ANIMAL FEED STUFF	1	No Quantity							5021079			0
S3	2016	2016	2016	2	0	2	Export	156	China	CHN	620	Portugal	PRT								08	ANIMAL FEED STUFF	1	No Quantity							789475			0
S3	2016	2016	2016	2	0	2	Export	156	China	CHN	634	Qatar	QAT								08	ANIMAL FEED STUFF	1	No Quantity							39650			0
S3	2016	2016	2016	2	0	2	Export	156	China	CHN	642	Romania	ROU								08	ANIMAL FEED STUFF	1	No Quantity							481364			0
S3	2016	2016	2016	2	0	2	Export	156	China	CHN	643	Russian Federation	RUS								08	ANIMAL FEED STUFF	1	No Quantity							47411392			0
S3	2016	2016	2016	2	0	2	Export	156	China	CHN	682	Saudi Arabia	SAU								08	ANIMAL FEED STUFF	1	No Quantity							1438732			0
S3	2016	2016	2016	2	0	2	Export	156	China	CHN	688	Serbia	SRB								08	ANIMAL FEED STUFF	1	No Quantity							16500			0
S3	2016	2016	2016	2	0	2	Export	156	China	CHN	699	India	IND								08	ANIMAL FEED STUFF	1	No Quantity							23174116			0
S3	2016	2016	2016	2	0	2	Export	156	China	CHN	702	Singapore	SGP								08	ANIMAL FEED STUFF	1	No Quantity							7949771			0
S3	2016	2016	2016	2	0	2	Export	156	China	CHN	703	Slovakia	SVK								08	ANIMAL FEED STUFF	1	No Quantity							107532			0
S3	2016	2016	2016	2	0	2	Export	156	China	CHN	704	Viet Nam	VNM								08	ANIMAL FEED STUFF	1	No Quantity							273474727			0
S3	2016	2016	2016	2	0	2	Export	156	China	CHN	705	Slovenia	SVN								08	ANIMAL FEED STUFF	1	No Quantity							624762			0
S3	2016	2016	2016	2	0	2	Export	156	China	CHN	710	South Africa	ZAF								08	ANIMAL FEED STUFF	1	No Quantity							7877249			0
S3	2016	2016	2016	2	0	2	Export	156	China	CHN	724	Spain	ESP								08	ANIMAL FEED STUFF	1	No Quantity							10313370			0
S3	2016	2016	2016	2	0	2	Export	156	China	CHN	729	Sudan	SDN								08	ANIMAL FEED STUFF	1	No Quantity							29448			0
S3	2016	2016	2016	2	0	2	Export	156	China	CHN	752	Sweden	SWE								08	ANIMAL FEED STUFF	1	No Quantity							15931392			0
S3	2016	2016	2016	2	0	2	Export	156	China	CHN	757	Switzerland	CHE								08	ANIMAL FEED STUFF	1	No Quantity							5866054			0
S3	2016	2016	2016	2	0	2	Export	156	China	CHN	760	Syria	SYR								08	ANIMAL FEED STUFF	1	No Quantity							493534			0
S3	2016	2016	2016	2	0	2	Export	156	China	CHN	764	Thailand	THA								08	ANIMAL FEED STUFF	1	No Quantity							56964574			0
S3	2016	2016	2016	2	0	2	Export	156	China	CHN	776	Tonga	TON								08	ANIMAL FEED STUFF	1	No Quantity							11269			0
S3	2016	2016	2016	2	0	2	Export	156	China	CHN	780	Trinidad and Tobago	TTO								08	ANIMAL FEED STUFF	1	No Quantity							35535			0
S3	2016	2016	2016	2	0	2	Export	156	China	CHN	784	United Arab Emirates	ARE								08	ANIMAL FEED STUFF	1	No Quantity							1469051			0
S3	2016	2016	2016	2	0	2	Export	156	China	CHN	788	Tunisia	TUN								08	ANIMAL FEED STUFF	1	No Quantity							729090			0
S3	2016	2016	2016	2	0	2	Export	156	China	CHN	792	Turkey	TUR								08	ANIMAL FEED STUFF	1	No Quantity							11461589			0
S3	2016	2016	2016	2	0	2	Export	156	China	CHN	800	Uganda	UGA								08	ANIMAL FEED STUFF	1	No Quantity							21154			0
S3	2016	2016	2016	2	0	2	Export	156	China	CHN	804	Ukraine	UKR								08	ANIMAL FEED STUFF	1	No Quantity							9050155			0
S3	2016	2016	2016	2	0	2	Export	156	China	CHN	818	Egypt	EGY								08	ANIMAL FEED STUFF	1	No Quantity							4446181			0
S3	2016	2016	2016	2	0	2	Export	156	China	CHN	826	United Kingdom	GBR								08	ANIMAL FEED STUFF	1	No Quantity							89043764			0
S3	2016	2016	2016	2	0	2	Export	156	China	CHN	834	United Rep. of Tanzania	TZA								08	ANIMAL FEED STUFF	1	No Quantity							26183			0
S3	2016	2016	2016	2	0	2	Export	156	China	CHN	842	USA	USA								08	ANIMAL FEED STUFF	1	No Quantity							420794976			0
S3	2016	2016	2016	2	0	2	Export	156	China	CHN	858	Uruguay	URY								08	ANIMAL FEED STUFF	1	No Quantity							250131			0
S3	2016	2016	2016	2	0	2	Export	156	China	CHN	862	Venezuela	VEN								08	ANIMAL FEED STUFF	1	No Quantity							3672449			0
S3	2016	2016	2016	2	0	2	Export	156	China	CHN	887	Yemen	YEM								08	ANIMAL FEED STUFF	1	No Quantity							218307			0
S3	2016	2016	2016	2	0	2	Export	152	Chile	CHL	0	World	WLD								09	MISC.EDIBLE PRODUCTS ETC	1	No Quantity			0		0		400189006			4
S3	2016	2016	2016	2	0	2	Export	152	Chile	CHL	28	Antigua and Barbuda	ATG								09	MISC.EDIBLE PRODUCTS ETC	1	No Quantity			0		0		366817			0
S3	2016	2016	2016	2	0	2	Export	152	Chile	CHL	32	Argentina	ARG								09	MISC.EDIBLE PRODUCTS ETC	1	No Quantity			0		0		14521653			0
S3	2016	2016	2016	2	0	2	Export	152	Chile	CHL	36	Australia	AUS								09	MISC.EDIBLE PRODUCTS ETC	1	No Quantity			0		0		1415090			0
S3	2016	2016	2016	2	0	2	Export	152	Chile	CHL	52	Barbados	BRB								09	MISC.EDIBLE PRODUCTS ETC	1	No Quantity			0		0		596994			0
S3	2016	2016	2016	2	0	2	Export	152	Chile	CHL	56	Belgium	BEL								09	MISC.EDIBLE PRODUCTS ETC	1	No Quantity			0		0		9892			0
S3	2016	2016	2016	2	0	2	Export	152	Chile	CHL	68	Bolivia (Plurinational State of)	BOL								09	MISC.EDIBLE PRODUCTS ETC	1	No Quantity			0		0		56095198			4
S3	2016	2016	2016	2	0	2	Export	152	Chile	CHL	76	Brazil	BRA								09	MISC.EDIBLE PRODUCTS ETC	1	No Quantity			0		0		3254241			0
S3	2016	2016	2016	2	0	2	Export	152	Chile	CHL	84	Belize	BLZ								09	MISC.EDIBLE PRODUCTS ETC	1	No Quantity			0		0		170139			0
S3	2016	2016	2016	2	0	2	Export	152	Chile	CHL	124	Canada	CAN								09	MISC.EDIBLE PRODUCTS ETC	1	No Quantity			0		0		4640240			0
S3	2016	2016	2016	2	0	2	Export	152	Chile	CHL	156	China	CHN								09	MISC.EDIBLE PRODUCTS ETC	1	No Quantity			0		0		21768			0
S3	2016	2016	2016	2	0	2	Export	152	Chile	CHL	170	Colombia	COL								09	MISC.EDIBLE PRODUCTS ETC	1	No Quantity			0		0		16019776			0
S3	2016	2016	2016	2	0	2	Export	152	Chile	CHL	188	Costa Rica	CRI								09	MISC.EDIBLE PRODUCTS ETC	1	No Quantity			0		0		8528791			0
S3	2016	2016	2016	2	0	2	Export	152	Chile	CHL	192	Cuba	CUB								09	MISC.EDIBLE PRODUCTS ETC	1	No Quantity			0		0		1878774			0
S3	2016	2016	2016	2	0	2	Export	152	Chile	CHL	203	Czechia	CZE								09	MISC.EDIBLE PRODUCTS ETC	1	No Quantity			0		0		2093			0
S3	2016	2016	2016	2	0	2	Export	152	Chile	CHL	212	Dominica	DMA								09	MISC.EDIBLE PRODUCTS ETC	1	No Quantity			0		0		68295			0
S3	2016	2016	2016	2	0	2	Export	152	Chile	CHL	214	Dominican Rep.	DOM								09	MISC.EDIBLE PRODUCTS ETC	1	No Quantity			0		0		2733246			0
S3	2016	2016	2016	2	0	2	Export	152	Chile	CHL	218	Ecuador	ECU								09	MISC.EDIBLE PRODUCTS ETC	1	No Quantity			0		0		64585933			0
S3	2016	2016	2016	2	0	2	Export	152	Chile	CHL	222	El Salvador	SLV								09	MISC.EDIBLE PRODUCTS ETC	1	No Quantity			0		0		5772037			0
S3	2016	2016	2016	2	0	2	Export	152	Chile	CHL	242	Fiji	FJI								09	MISC.EDIBLE PRODUCTS ETC	1	No Quantity			0		0		206298			0
S3	2016	2016	2016	2	0	2	Export	152	Chile	CHL	251	France	FRA								09	MISC.EDIBLE PRODUCTS ETC	1	No Quantity			0		0		2127136			0
S3	2016	2016	2016	2	0	2	Export	152	Chile	CHL	258	French Polynesia	PYF								09	MISC.EDIBLE PRODUCTS ETC	1	No Quantity			0		0		33074			0
S3	2016	2016	2016	2	0	2	Export	152	Chile	CHL	260	Fr. South Antarctic Terr.	ATF								09	MISC.EDIBLE PRODUCTS ETC	1	No Quantity			0		0		111149			0
S3	2016	2016	2016	2	0	2	Export	152	Chile	CHL	276	Germany	DEU								09	MISC.EDIBLE PRODUCTS ETC	1	No Quantity			0		0		94265			0
S3	2016	2016	2016	2	0	2	Export	152	Chile	CHL	320	Guatemala	GTM								09	MISC.EDIBLE PRODUCTS ETC	1	No Quantity			0		0		9288068			0
S3	2016	2016	2016	2	0	2	Export	152	Chile	CHL	328	Guyana	GUY								09	MISC.EDIBLE PRODUCTS ETC	1	No Quantity			0		0		1062415			0
S3	2016	2016	2016	2	0	2	Export	152	Chile	CHL	332	Haiti	HTI								09	MISC.EDIBLE PRODUCTS ETC	1	No Quantity			0		0		38117			0
S3	2016	2016	2016	2	0	2	Export	152	Chile	CHL	340	Honduras	HND								09	MISC.EDIBLE PRODUCTS ETC	1	No Quantity			0		0		18831789			0
S3	2016	2016	2016	2	0	2	Export	152	Chile	CHL	344	China, Hong Kong SAR	HKG								09	MISC.EDIBLE PRODUCTS ETC	1	No Quantity			0		0		39056			0
S3	2016	2016	2016	2	0	2	Export	152	Chile	CHL	360	Indonesia	IDN								09	MISC.EDIBLE PRODUCTS ETC	1	No Quantity			0		0		289526			0
S3	2016	2016	2016	2	0	2	Export	152	Chile	CHL	376	Israel	ISR								09	MISC.EDIBLE PRODUCTS ETC	1	No Quantity			0		0		56566			0
S3	2016	2016	2016	2	0	2	Export	152	Chile	CHL	381	Italy	ITA								09	MISC.EDIBLE PRODUCTS ETC	1	No Quantity			0		0		291484			0
S3	2016	2016	2016	2	0	2	Export	152	Chile	CHL	388	Jamaica	JAM								09	MISC.EDIBLE PRODUCTS ETC	1	No Quantity			0		0		2641540			0
S3	2016	2016	2016	2	0	2	Export	152	Chile	CHL	392	Japan	JPN								09	MISC.EDIBLE PRODUCTS ETC	1	No Quantity			0		0		118028			0
S3	2016	2016	2016	2	0	2	Export	152	Chile	CHL	410	Rep. of Korea	KOR								09	MISC.EDIBLE PRODUCTS ETC	1	No Quantity			0		0		837911			0
S3	2016	2016	2016	2	0	2	Export	152	Chile	CHL	442	Luxembourg	LUX								09	MISC.EDIBLE PRODUCTS ETC	1	No Quantity			0		0		900			0
S3	2016	2016	2016	2	0	2	Export	152	Chile	CHL	458	Malaysia	MYS								09	MISC.EDIBLE PRODUCTS ETC	1	No Quantity			0		0		17383			0
S3	2016	2016	2016	2	0	2	Export	152	Chile	CHL	484	Mexico	MEX								09	MISC.EDIBLE PRODUCTS ETC	1	No Quantity			0		0		7815909			0
S3	2016	2016	2016	2	0	2	Export	152	Chile	CHL	490	Other Asia, nes									09	MISC.EDIBLE PRODUCTS ETC	1	No Quantity			0		0		6771			0
S3	2016	2016	2016	2	0	2	Export	152	Chile	CHL	528	Netherlands	NLD								09	MISC.EDIBLE PRODUCTS ETC	1	No Quantity			0		0		58			0
S3	2016	2016	2016	2	0	2	Export	152	Chile	CHL	531	Curaçao	CUW								09	MISC.EDIBLE PRODUCTS ETC	1	No Quantity			0		0		52854			0
S3	2016	2016	2016	2	0	2	Export	152	Chile	CHL	533	Aruba	ABW								09	MISC.EDIBLE PRODUCTS ETC	1	No Quantity			0		0		39790			0
S3	2016	2016	2016	2	0	2	Export	152	Chile	CHL	554	New Zealand	NZL								09	MISC.EDIBLE PRODUCTS ETC	1	No Quantity			0		0		347446			0
S3	2016	2016	2016	2	0	2	Export	152	Chile	CHL	558	Nicaragua	NIC								09	MISC.EDIBLE PRODUCTS ETC	1	No Quantity			0		0		11309086			0
S3	2016	2016	2016	2	0	2	Export	152	Chile	CHL	566	Nigeria	NGA								09	MISC.EDIBLE PRODUCTS ETC	1	No Quantity			0		0		84800			0
S3	2016	2016	2016	2	0	2	Export	152	Chile	CHL	591	Panama	PAN								09	MISC.EDIBLE PRODUCTS ETC	1	No Quantity			0		0		10631052			0
S3	2016	2016	2016	2	0	2	Export	152	Chile	CHL	600	Paraguay	PRY								09	MISC.EDIBLE PRODUCTS ETC	1	No Quantity			0		0		12729958			0
S3	2016	2016	2016	2	0	2	Export	152	Chile	CHL	604	Peru	PER								09	MISC.EDIBLE PRODUCTS ETC	1	No Quantity			0		0		79018816			0
S3	2016	2016	2016	2	0	2	Export	152	Chile	CHL	616	Poland	POL								09	MISC.EDIBLE PRODUCTS ETC	1	No Quantity			0		0		164			0
S3	2016	2016	2016	2	0	2	Export	152	Chile	CHL	643	Russian Federation	RUS								09	MISC.EDIBLE PRODUCTS ETC	1	No Quantity			0		0		1137493			0
S3	2016	2016	2016	2	0	2	Export	152	Chile	CHL	662	Saint Lucia	LCA								09	MISC.EDIBLE PRODUCTS ETC	1	No Quantity			0		0		241198			0
S3	2016	2016	2016	2	0	2	Export	152	Chile	CHL	670	Saint Vincent and the Grenadines	VCT								09	MISC.EDIBLE PRODUCTS ETC	1	No Quantity			0		0		353587			0
S3	2016	2016	2016	2	0	2	Export	152	Chile	CHL	699	India	IND								09	MISC.EDIBLE PRODUCTS ETC	1	No Quantity			0		0		709308			0
S3	2016	2016	2016	2	0	2	Export	152	Chile	CHL	702	Singapore	SGP								09	MISC.EDIBLE PRODUCTS ETC	1	No Quantity			0		0		9836			0
S3	2016	2016	2016	2	0	2	Export	152	Chile	CHL	704	Viet Nam	VNM								09	MISC.EDIBLE PRODUCTS ETC	1	No Quantity			0		0		653309			0
S3	2016	2016	2016	2	0	2	Export	152	Chile	CHL	710	South Africa	ZAF								09	MISC.EDIBLE PRODUCTS ETC	1	No Quantity			0		0		740			0
S3	2016	2016	2016	2	0	2	Export	152	Chile	CHL	724	Spain	ESP								09	MISC.EDIBLE PRODUCTS ETC	1	No Quantity			0		0		65366			0
S3	2016	2016	2016	2	0	2	Export	152	Chile	CHL	740	Suriname	SUR								09	MISC.EDIBLE PRODUCTS ETC	1	No Quantity			0		0		332988			0
S3	2016	2016	2016	2	0	2	Export	152	Chile	CHL	752	Sweden	SWE								09	MISC.EDIBLE PRODUCTS ETC	1	No Quantity			0		0		36643			0
S3	2016	2016	2016	2	0	2	Export	152	Chile	CHL	757	Switzerland	CHE								09	MISC.EDIBLE PRODUCTS ETC	1	No Quantity			0		0		1359			0
S3	2016	2016	2016	2	0	2	Export	152	Chile	CHL	764	Thailand	THA								09	MISC.EDIBLE PRODUCTS ETC	1	No Quantity			0		0		7275			0
S3	2016	2016	2016	2	0	2	Export	152	Chile	CHL	768	Togo	TGO								09	MISC.EDIBLE PRODUCTS ETC	1	No Quantity			0		0		29430			0
S3	2016	2016	2016	2	0	2	Export	152	Chile	CHL	780	Trinidad and Tobago	TTO								09	MISC.EDIBLE PRODUCTS ETC	1	No Quantity			0		0		3292972			0
S3	2016	2016	2016	2	0	2	Export	152	Chile	CHL	784	United Arab Emirates	ARE								09	MISC.EDIBLE PRODUCTS ETC	1	No Quantity			0		0		19438			0
S3	2016	2016	2016	2	0	2	Export	152	Chile	CHL	792	Turkey	TUR								09	MISC.EDIBLE PRODUCTS ETC	1	No Quantity			0		0		26029			0
S3	2016	2016	2016	2	0	2	Export	152	Chile	CHL	818	Egypt	EGY								09	MISC.EDIBLE PRODUCTS ETC	1	No Quantity			0		0		139182			0
S3	2016	2016	2016	2	0	2	Export	152	Chile	CHL	826	United Kingdom	GBR								09	MISC.EDIBLE PRODUCTS ETC	1	No Quantity			0		0		330			0
S3	2016	2016	2016	2	0	2	Export	152	Chile	CHL	842	USA	USA								09	MISC.EDIBLE PRODUCTS ETC	1	No Quantity			0		0		40541326			0
S3	2016	2016	2016	2	0	2	Export	152	Chile	CHL	858	Uruguay	URY								09	MISC.EDIBLE PRODUCTS ETC	1	No Quantity			0		0		11954093			0
S3	2016	2016	2016	2	0	2	Export	152	Chile	CHL	862	Venezuela	VEN								09	MISC.EDIBLE PRODUCTS ETC	1	No Quantity			0		0		1627255			0
S3	2016	2016	2016	2	0	2	Export	152	Chile	CHL	882	Samoa	WSM								09	MISC.EDIBLE PRODUCTS ETC	1	No Quantity			0		0		17977			0
S3	2016	2016	2016	2	0	2	Export	152	Chile	CHL	899	Areas, nes									09	MISC.EDIBLE PRODUCTS ETC	1	No Quantity			0		0		189485			4
S3	2016	2016	2016	2	0	2	Export	156	China	CHN	0	World	WLD								09	MISC.EDIBLE PRODUCTS ETC	1	No Quantity							3634697973			0
S3	2016	2016	2016	2	0	2	Export	156	China	CHN	4	Afghanistan	AFG								09	MISC.EDIBLE PRODUCTS ETC	1	No Quantity							3481140			0
S3	2016	2016	2016	2	0	2	Export	156	China	CHN	8	Albania	ALB								09	MISC.EDIBLE PRODUCTS ETC	1	No Quantity							848143			0
S3	2016	2016	2016	2	0	2	Export	156	China	CHN	12	Algeria	DZA								09	MISC.EDIBLE PRODUCTS ETC	1	No Quantity							11535523			0
S3	2016	2016	2016	2	0	2	Export	156	China	CHN	24	Angola	AGO								09	MISC.EDIBLE PRODUCTS ETC	1	No Quantity							4246405			0
S3	2016	2016	2016	2	0	2	Export	156	China	CHN	28	Antigua and Barbuda	ATG								09	MISC.EDIBLE PRODUCTS ETC	1	No Quantity							11032			0
S3	2016	2016	2016	2	0	2	Export	156	China	CHN	31	Azerbaijan	AZE								09	MISC.EDIBLE PRODUCTS ETC	1	No Quantity							27605			0
S3	2016	2016	2016	2	0	2	Export	156	China	CHN	32	Argentina	ARG								09	MISC.EDIBLE PRODUCTS ETC	1	No Quantity							5371945			0
S3	2016	2016	2016	2	0	2	Export	156	China	CHN	36	Australia	AUS								09	MISC.EDIBLE PRODUCTS ETC	1	No Quantity							114901406			0
S3	2016	2016	2016	2	0	2	Export	156	China	CHN	40	Austria	AUT								09	MISC.EDIBLE PRODUCTS ETC	1	No Quantity							1481890			0
S3	2016	2016	2016	2	0	2	Export	156	China	CHN	44	Bahamas	BHS								09	MISC.EDIBLE PRODUCTS ETC	1	No Quantity							94264			0
S3	2016	2016	2016	2	0	2	Export	156	China	CHN	48	Bahrain	BHR								09	MISC.EDIBLE PRODUCTS ETC	1	No Quantity							422553			0
S3	2016	2016	2016	2	0	2	Export	156	China	CHN	50	Bangladesh	BGD								09	MISC.EDIBLE PRODUCTS ETC	1	No Quantity							16511980			0
S3	2016	2016	2016	2	0	2	Export	156	China	CHN	51	Armenia	ARM								09	MISC.EDIBLE PRODUCTS ETC	1	No Quantity							176440			0
S3	2016	2016	2016	2	0	2	Export	156	China	CHN	52	Barbados	BRB								09	MISC.EDIBLE PRODUCTS ETC	1	No Quantity							136890			0
S3	2016	2016	2016	2	0	2	Export	156	China	CHN	56	Belgium	BEL								09	MISC.EDIBLE PRODUCTS ETC	1	No Quantity							16970163			0
S3	2016	2016	2016	2	0	2	Export	156	China	CHN	60	Bermuda	BMU								09	MISC.EDIBLE PRODUCTS ETC	1	No Quantity							38467			0
S3	2016	2016	2016	2	0	2	Export	156	China	CHN	68	Bolivia (Plurinational State of)	BOL								09	MISC.EDIBLE PRODUCTS ETC	1	No Quantity							863160			0
S3	2016	2016	2016	2	0	2	Export	156	China	CHN	72	Botswana	BWA								09	MISC.EDIBLE PRODUCTS ETC	1	No Quantity							48825			0
S3	2016	2016	2016	2	0	2	Export	156	China	CHN	76	Brazil	BRA								09	MISC.EDIBLE PRODUCTS ETC	1	No Quantity							25644936			0
S3	2016	2016	2016	2	0	2	Export	156	China	CHN	84	Belize	BLZ								09	MISC.EDIBLE PRODUCTS ETC	1	No Quantity							158514			0
S3	2016	2016	2016	2	0	2	Export	156	China	CHN	90	Solomon Isds	SLB								09	MISC.EDIBLE PRODUCTS ETC	1	No Quantity							4066589			0
S3	2016	2016	2016	2	0	2	Export	156	China	CHN	92	Br. Virgin Isds	VGB								09	MISC.EDIBLE PRODUCTS ETC	1	No Quantity							14375			0
S3	2016	2016	2016	2	0	2	Export	156	China	CHN	96	Brunei Darussalam	BRN								09	MISC.EDIBLE PRODUCTS ETC	1	No Quantity							672289			0
S3	2016	2016	2016	2	0	2	Export	156	China	CHN	100	Bulgaria	BGR								09	MISC.EDIBLE PRODUCTS ETC	1	No Quantity							1443138			0
S3	2016	2016	2016	2	0	2	Export	156	China	CHN	104	Myanmar	MMR								09	MISC.EDIBLE PRODUCTS ETC	1	No Quantity							45530853			0
S3	2016	2016	2016	2	0	2	Export	156	China	CHN	112	Belarus	BLR								09	MISC.EDIBLE PRODUCTS ETC	1	No Quantity							453857			0
S3	2016	2016	2016	2	0	2	Export	156	China	CHN	116	Cambodia	KHM								09	MISC.EDIBLE PRODUCTS ETC	1	No Quantity							1290946			0
S3	2016	2016	2016	2	0	2	Export	156	China	CHN	120	Cameroon	CMR								09	MISC.EDIBLE PRODUCTS ETC	1	No Quantity							2759872			0
S3	2016	2016	2016	2	0	2	Export	156	China	CHN	124	Canada	CAN								09	MISC.EDIBLE PRODUCTS ETC	1	No Quantity							72876465			0
S3	2016	2016	2016	2	0	2	Export	156	China	CHN	132	Cabo Verde	CPV								09	MISC.EDIBLE PRODUCTS ETC	1	No Quantity							60201			0
S3	2016	2016	2016	2	0	2	Export	156	China	CHN	140	Central African Rep.	CAF								09	MISC.EDIBLE PRODUCTS ETC	1	No Quantity							36820			0
S3	2016	2016	2016	2	0	2	Export	156	China	CHN	144	Sri Lanka	LKA								09	MISC.EDIBLE PRODUCTS ETC	1	No Quantity							5302081			0
S3	2016	2016	2016	2	0	2	Export	156	China	CHN	148	Chad	TCD								09	MISC.EDIBLE PRODUCTS ETC	1	No Quantity							2105			0
S3	2016	2016	2016	2	0	2	Export	156	China	CHN	152	Chile	CHL								09	MISC.EDIBLE PRODUCTS ETC	1	No Quantity							18036863			0
S3	2016	2016	2016	2	0	2	Export	156	China	CHN	170	Colombia	COL								09	MISC.EDIBLE PRODUCTS ETC	1	No Quantity							7768351			0
S3	2016	2016	2016	2	0	2	Export	156	China	CHN	174	Comoros	COM								09	MISC.EDIBLE PRODUCTS ETC	1	No Quantity							127041			0
S3	2016	2016	2016	2	0	2	Export	156	China	CHN	178	Congo	COG								09	MISC.EDIBLE PRODUCTS ETC	1	No Quantity							1614252			0
S3	2016	2016	2016	2	0	2	Export	156	China	CHN	180	Dem. Rep. of the Congo	COD								09	MISC.EDIBLE PRODUCTS ETC	1	No Quantity							5815672			0
S3	2016	2016	2016	2	0	2	Export	156	China	CHN	188	Costa Rica	CRI								09	MISC.EDIBLE PRODUCTS ETC	1	No Quantity							2700669			0
S3	2016	2016	2016	2	0	2	Export	156	China	CHN	191	Croatia	HRV								09	MISC.EDIBLE PRODUCTS ETC	1	No Quantity							611607			0
S3	2016	2016	2016	2	0	2	Export	156	China	CHN	192	Cuba	CUB								09	MISC.EDIBLE PRODUCTS ETC	1	No Quantity							433317			0
S3	2016	2016	2016	2	0	2	Export	156	China	CHN	196	Cyprus	CYP								09	MISC.EDIBLE PRODUCTS ETC	1	No Quantity							560337			0
S3	2016	2016	2016	2	0	2	Export	156	China	CHN	203	Czechia	CZE								09	MISC.EDIBLE PRODUCTS ETC	1	No Quantity							5806275			0
S3	2016	2016	2016	2	0	2	Export	156	China	CHN	204	Benin	BEN								09	MISC.EDIBLE PRODUCTS ETC	1	No Quantity							24639956			0
S3	2016	2016	2016	2	0	2	Export	156	China	CHN	208	Denmark	DNK								09	MISC.EDIBLE PRODUCTS ETC	1	No Quantity							5954159			0
S3	2016	2016	2016	2	0	2	Export	156	China	CHN	212	Dominica	DMA								09	MISC.EDIBLE PRODUCTS ETC	1	No Quantity							107585			0
S3	2016	2016	2016	2	0	2	Export	156	China	CHN	214	Dominican Rep.	DOM								09	MISC.EDIBLE PRODUCTS ETC	1	No Quantity							2454904			0
S3	2016	2016	2016	2	0	2	Export	156	China	CHN	218	Ecuador	ECU								09	MISC.EDIBLE PRODUCTS ETC	1	No Quantity							1866913			0
S3	2016	2016	2016	2	0	2	Export	156	China	CHN	222	El Salvador	SLV								09	MISC.EDIBLE PRODUCTS ETC	1	No Quantity							2412448			0
S3	2016	2016	2016	2	0	2	Export	156	China	CHN	226	Equatorial Guinea	GNQ								09	MISC.EDIBLE PRODUCTS ETC	1	No Quantity							867			0
S3	2016	2016	2016	2	0	2	Export	156	China	CHN	231	Ethiopia	ETH								09	MISC.EDIBLE PRODUCTS ETC	1	No Quantity							2975601			0
S3	2016	2016	2016	2	0	2	Export	156	China	CHN	232	Eritrea	ERI								09	MISC.EDIBLE PRODUCTS ETC	1	No Quantity							8359			0
S3	2016	2016	2016	2	0	2	Export	156	China	CHN	233	Estonia	EST								09	MISC.EDIBLE PRODUCTS ETC	1	No Quantity							387310			0
S3	2016	2016	2016	2	0	2	Export	156	China	CHN	242	Fiji	FJI								09	MISC.EDIBLE PRODUCTS ETC	1	No Quantity							1537846			0
S3	2016	2016	2016	2	0	2	Export	156	China	CHN	246	Finland	FIN								09	MISC.EDIBLE PRODUCTS ETC	1	No Quantity							1752985			0
S3	2016	2016	2016	2	0	2	Export	156	China	CHN	251	France	FRA								09	MISC.EDIBLE PRODUCTS ETC	1	No Quantity							35926960			0
S3	2016	2016	2016	2	0	2	Export	156	China	CHN	258	French Polynesia	PYF								09	MISC.EDIBLE PRODUCTS ETC	1	No Quantity							907533			0
S3	2016	2016	2016	2	0	2	Export	156	China	CHN	262	Djibouti	DJI								09	MISC.EDIBLE PRODUCTS ETC	1	No Quantity							2236117			0
S3	2016	2016	2016	2	0	2	Export	156	China	CHN	266	Gabon	GAB								09	MISC.EDIBLE PRODUCTS ETC	1	No Quantity							280454			0
S3	2016	2016	2016	2	0	2	Export	156	China	CHN	268	Georgia	GEO								09	MISC.EDIBLE PRODUCTS ETC	1	No Quantity							334058			0
S3	2016	2016	2016	2	0	2	Export	156	China	CHN	270	Gambia	GMB								09	MISC.EDIBLE PRODUCTS ETC	1	No Quantity							989479			0
S3	2016	2016	2016	2	0	2	Export	156	China	CHN	275	State of Palestine	PSE								09	MISC.EDIBLE PRODUCTS ETC	1	No Quantity							360069			0
S3	2016	2016	2016	2	0	2	Export	156	China	CHN	276	Germany	DEU								09	MISC.EDIBLE PRODUCTS ETC	1	No Quantity							75864177			0
S3	2016	2016	2016	2	0	2	Export	156	China	CHN	288	Ghana	GHA								09	MISC.EDIBLE PRODUCTS ETC	1	No Quantity							36651091			0
S3	2016	2016	2016	2	0	2	Export	156	China	CHN	292	Gibraltar	GIB								09	MISC.EDIBLE PRODUCTS ETC	1	No Quantity							10120			0
S3	2016	2016	2016	2	0	2	Export	156	China	CHN	296	Kiribati	KIR								09	MISC.EDIBLE PRODUCTS ETC	1	No Quantity							235877			0
S3	2016	2016	2016	2	0	2	Export	156	China	CHN	300	Greece	GRC								09	MISC.EDIBLE PRODUCTS ETC	1	No Quantity							1230630			0
S3	2016	2016	2016	2	0	2	Export	156	China	CHN	308	Grenada	GRD								09	MISC.EDIBLE PRODUCTS ETC	1	No Quantity							20274			0
S3	2016	2016	2016	2	0	2	Export	156	China	CHN	320	Guatemala	GTM								09	MISC.EDIBLE PRODUCTS ETC	1	No Quantity							5230369			0
S3	2016	2016	2016	2	0	2	Export	156	China	CHN	324	Guinea	GIN								09	MISC.EDIBLE PRODUCTS ETC	1	No Quantity							16900143			0
S3	2016	2016	2016	2	0	2	Export	156	China	CHN	328	Guyana	GUY								09	MISC.EDIBLE PRODUCTS ETC	1	No Quantity							208080			0
S3	2016	2016	2016	2	0	2	Export	156	China	CHN	332	Haiti	HTI								09	MISC.EDIBLE PRODUCTS ETC	1	No Quantity							2144535			0
S3	2016	2016	2016	2	0	2	Export	156	China	CHN	340	Honduras	HND								09	MISC.EDIBLE PRODUCTS ETC	1	No Quantity							1078102			0
S3	2016	2016	2016	2	0	2	Export	156	China	CHN	344	China, Hong Kong SAR	HKG								09	MISC.EDIBLE PRODUCTS ETC	1	No Quantity							515786479			0
S3	2016	2016	2016	2	0	2	Export	156	China	CHN	348	Hungary	HUN								09	MISC.EDIBLE PRODUCTS ETC	1	No Quantity							3817784			0
S3	2016	2016	2016	2	0	2	Export	156	China	CHN	352	Iceland	ISL								09	MISC.EDIBLE PRODUCTS ETC	1	No Quantity							179300			0
S3	2016	2016	2016	2	0	2	Export	156	China	CHN	360	Indonesia	IDN								09	MISC.EDIBLE PRODUCTS ETC	1	No Quantity							119678715			0
S3	2016	2016	2016	2	0	2	Export	156	China	CHN	364	Iran	IRN								09	MISC.EDIBLE PRODUCTS ETC	1	No Quantity							2910416			0
S3	2016	2016	2016	2	0	2	Export	156	China	CHN	368	Iraq	IRQ								09	MISC.EDIBLE PRODUCTS ETC	1	No Quantity							16839301			0
S3	2016	2016	2016	2	0	2	Export	156	China	CHN	372	Ireland	IRL								09	MISC.EDIBLE PRODUCTS ETC	1	No Quantity							3166599			0
S3	2016	2016	2016	2	0	2	Export	156	China	CHN	376	Israel	ISR								09	MISC.EDIBLE PRODUCTS ETC	1	No Quantity							8464750			0
S3	2016	2016	2016	2	0	2	Export	156	China	CHN	381	Italy	ITA								09	MISC.EDIBLE PRODUCTS ETC	1	No Quantity							15818508			0
S3	2016	2016	2016	2	0	2	Export	156	China	CHN	384	Côte d'Ivoire	CIV								09	MISC.EDIBLE PRODUCTS ETC	1	No Quantity							2992500			0
S3	2016	2016	2016	2	0	2	Export	156	China	CHN	388	Jamaica	JAM								09	MISC.EDIBLE PRODUCTS ETC	1	No Quantity							188557			0
S3	2016	2016	2016	2	0	2	Export	156	China	CHN	392	Japan	JPN								09	MISC.EDIBLE PRODUCTS ETC	1	No Quantity							307759263			0
S3	2016	2016	2016	2	0	2	Export	156	China	CHN	398	Kazakhstan	KAZ								09	MISC.EDIBLE PRODUCTS ETC	1	No Quantity							15011829			0
S3	2016	2016	2016	2	0	2	Export	156	China	CHN	400	Jordan	JOR								09	MISC.EDIBLE PRODUCTS ETC	1	No Quantity							1402099			0
S3	2016	2016	2016	2	0	2	Export	156	China	CHN	404	Kenya	KEN								09	MISC.EDIBLE PRODUCTS ETC	1	No Quantity							3687886			0
S3	2016	2016	2016	2	0	2	Export	156	China	CHN	408	Dem. People's Rep. of Korea	PRK								09	MISC.EDIBLE PRODUCTS ETC	1	No Quantity							13893195			0
S3	2016	2016	2016	2	0	2	Export	156	China	CHN	410	Rep. of Korea	KOR								09	MISC.EDIBLE PRODUCTS ETC	1	No Quantity							265478738			0
S3	2016	2016	2016	2	0	2	Export	156	China	CHN	414	Kuwait	KWT								09	MISC.EDIBLE PRODUCTS ETC	1	No Quantity							705598			0
S3	2016	2016	2016	2	0	2	Export	156	China	CHN	417	Kyrgyzstan	KGZ								09	MISC.EDIBLE PRODUCTS ETC	1	No Quantity							3455394			0
S3	2016	2016	2016	2	0	2	Export	156	China	CHN	418	Lao People's Dem. Rep.	LAO								09	MISC.EDIBLE PRODUCTS ETC	1	No Quantity							21055			0
S3	2016	2016	2016	2	0	2	Export	156	China	CHN	422	Lebanon	LBN								09	MISC.EDIBLE PRODUCTS ETC	1	No Quantity							1613848			0
S3	2016	2016	2016	2	0	2	Export	156	China	CHN	426	Lesotho	LSO								09	MISC.EDIBLE PRODUCTS ETC	1	No Quantity							122624			0
S3	2016	2016	2016	2	0	2	Export	156	China	CHN	428	Latvia	LVA								09	MISC.EDIBLE PRODUCTS ETC	1	No Quantity							1637178			0
S3	2016	2016	2016	2	0	2	Export	156	China	CHN	430	Liberia	LBR								09	MISC.EDIBLE PRODUCTS ETC	1	No Quantity							8718963			0
S3	2016	2016	2016	2	0	2	Export	156	China	CHN	434	Libya	LBY								09	MISC.EDIBLE PRODUCTS ETC	1	No Quantity							46184			0
S3	2016	2016	2016	2	0	2	Export	156	China	CHN	440	Lithuania	LTU								09	MISC.EDIBLE PRODUCTS ETC	1	No Quantity							1717253			0
S3	2016	2016	2016	2	0	2	Export	156	China	CHN	442	Luxembourg	LUX								09	MISC.EDIBLE PRODUCTS ETC	1	No Quantity							12801			0
S3	2016	2016	2016	2	0	2	Export	156	China	CHN	446	China, Macao SAR	MAC								09	MISC.EDIBLE PRODUCTS ETC	1	No Quantity							14090220			0
S3	2016	2016	2016	2	0	2	Export	156	China	CHN	450	Madagascar	MDG								09	MISC.EDIBLE PRODUCTS ETC	1	No Quantity							1363286			0
S3	2016	2016	2016	2	0	2	Export	156	China	CHN	454	Malawi	MWI								09	MISC.EDIBLE PRODUCTS ETC	1	No Quantity							30039			0
S3	2016	2016	2016	2	0	2	Export	156	China	CHN	458	Malaysia	MYS								09	MISC.EDIBLE PRODUCTS ETC	1	No Quantity							134838262			0
S3	2016	2016	2016	2	0	2	Export	156	China	CHN	462	Maldives	MDV								09	MISC.EDIBLE PRODUCTS ETC	1	No Quantity							126002			0
S3	2016	2016	2016	2	0	2	Export	156	China	CHN	466	Mali	MLI								09	MISC.EDIBLE PRODUCTS ETC	1	No Quantity							2108364			0
S3	2016	2016	2016	2	0	2	Export	156	China	CHN	470	Malta	MLT								09	MISC.EDIBLE PRODUCTS ETC	1	No Quantity							372882			0
S3	2016	2016	2016	2	0	2	Export	156	China	CHN	478	Mauritania	MRT								09	MISC.EDIBLE PRODUCTS ETC	1	No Quantity							279948			0
S3	2016	2016	2016	2	0	2	Export	156	China	CHN	480	Mauritius	MUS								09	MISC.EDIBLE PRODUCTS ETC	1	No Quantity							3550578			0
S3	2016	2016	2016	2	0	2	Export	156	China	CHN	484	Mexico	MEX								09	MISC.EDIBLE PRODUCTS ETC	1	No Quantity							10758255			0
S3	2016	2016	2016	2	0	2	Export	156	China	CHN	490	Other Asia, nes									09	MISC.EDIBLE PRODUCTS ETC	1	No Quantity							36887192			0
S3	2016	2016	2016	2	0	2	Export	156	China	CHN	496	Mongolia	MNG								09	MISC.EDIBLE PRODUCTS ETC	1	No Quantity							16695635			0
S3	2016	2016	2016	2	0	2	Export	156	China	CHN	498	Rep. of Moldova	MDA								09	MISC.EDIBLE PRODUCTS ETC	1	No Quantity							30657			0
S3	2016	2016	2016	2	0	2	Export	156	China	CHN	499	Montenegro	MNE								09	MISC.EDIBLE PRODUCTS ETC	1	No Quantity							21621			0
S3	2016	2016	2016	2	0	2	Export	156	China	CHN	504	Morocco	MAR								09	MISC.EDIBLE PRODUCTS ETC	1	No Quantity							4892674			0
S3	2016	2016	2016	2	0	2	Export	156	China	CHN	508	Mozambique	MOZ								09	MISC.EDIBLE PRODUCTS ETC	1	No Quantity							2878253			0
S3	2016	2016	2016	2	0	2	Export	156	China	CHN	512	Oman	OMN								09	MISC.EDIBLE PRODUCTS ETC	1	No Quantity							1374669			0
S3	2016	2016	2016	2	0	2	Export	156	China	CHN	516	Namibia	NAM								09	MISC.EDIBLE PRODUCTS ETC	1	No Quantity							598937			0
S3	2016	2016	2016	2	0	2	Export	156	China	CHN	520	Nauru	NRU								09	MISC.EDIBLE PRODUCTS ETC	1	No Quantity							23660			0
S3	2016	2016	2016	2	0	2	Export	156	China	CHN	524	Nepal	NPL								09	MISC.EDIBLE PRODUCTS ETC	1	No Quantity							699491			0
S3	2016	2016	2016	2	0	2	Export	156	China	CHN	528	Netherlands	NLD								09	MISC.EDIBLE PRODUCTS ETC	1	No Quantity							86895082			0
S3	2016	2016	2016	2	0	2	Export	156	China	CHN	531	Curaçao	CUW								09	MISC.EDIBLE PRODUCTS ETC	1	No Quantity							106065			0
S3	2016	2016	2016	2	0	2	Export	156	China	CHN	540	New Caledonia	NCL								09	MISC.EDIBLE PRODUCTS ETC	1	No Quantity							189271			0
S3	2016	2016	2016	2	0	2	Export	156	China	CHN	548	Vanuatu	VUT								09	MISC.EDIBLE PRODUCTS ETC	1	No Quantity							379461			0
S3	2016	2016	2016	2	0	2	Export	156	China	CHN	554	New Zealand	NZL								09	MISC.EDIBLE PRODUCTS ETC	1	No Quantity							24484837			0
S3	2016	2016	2016	2	0	2	Export	156	China	CHN	558	Nicaragua	NIC								09	MISC.EDIBLE PRODUCTS ETC	1	No Quantity							129100			0
S3	2016	2016	2016	2	0	2	Export	156	China	CHN	562	Niger	NER								09	MISC.EDIBLE PRODUCTS ETC	1	No Quantity							3427378			0
S3	2016	2016	2016	2	0	2	Export	156	China	CHN	566	Nigeria	NGA								09	MISC.EDIBLE PRODUCTS ETC	1	No Quantity							63457409			0
S3	2016	2016	2016	2	0	2	Export	156	China	CHN	579	Norway	NOR								09	MISC.EDIBLE PRODUCTS ETC	1	No Quantity							4943281			0
S3	2016	2016	2016	2	0	2	Export	156	China	CHN	583	FS Micronesia	FSM								09	MISC.EDIBLE PRODUCTS ETC	1	No Quantity							884354			0
S3	2016	2016	2016	2	0	2	Export	156	China	CHN	584	Marshall Isds	MHL								09	MISC.EDIBLE PRODUCTS ETC	1	No Quantity							185532			0
S3	2016	2016	2016	2	0	2	Export	156	China	CHN	586	Pakistan	PAK								09	MISC.EDIBLE PRODUCTS ETC	1	No Quantity							19290435			0
S3	2016	2016	2016	2	0	2	Export	156	China	CHN	591	Panama	PAN								09	MISC.EDIBLE PRODUCTS ETC	1	No Quantity							4105886			0
S3	2016	2016	2016	2	0	2	Export	156	China	CHN	598	Papua New Guinea	PNG								09	MISC.EDIBLE PRODUCTS ETC	1	No Quantity							6554720			0
S3	2016	2016	2016	2	0	2	Export	156	China	CHN	600	Paraguay	PRY								09	MISC.EDIBLE PRODUCTS ETC	1	No Quantity							32131			0
S3	2016	2016	2016	2	0	2	Export	156	China	CHN	604	Peru	PER								09	MISC.EDIBLE PRODUCTS ETC	1	No Quantity							9531880			0
S3	2016	2016	2016	2	0	2	Export	156	China	CHN	608	Philippines	PHL								09	MISC.EDIBLE PRODUCTS ETC	1	No Quantity							153961212			0
S3	2016	2016	2016	2	0	2	Export	156	China	CHN	616	Poland	POL								09	MISC.EDIBLE PRODUCTS ETC	1	No Quantity							10908572			0
S3	2016	2016	2016	2	0	2	Export	156	China	CHN	620	Portugal	PRT								09	MISC.EDIBLE PRODUCTS ETC	1	No Quantity							3280649			0
S3	2016	2016	2016	2	0	2	Export	156	China	CHN	626	Timor-Leste	TLS								09	MISC.EDIBLE PRODUCTS ETC	1	No Quantity							2537			0
S3	2016	2016	2016	2	0	2	Export	156	China	CHN	634	Qatar	QAT								09	MISC.EDIBLE PRODUCTS ETC	1	No Quantity							627918			0
S3	2016	2016	2016	2	0	2	Export	156	China	CHN	642	Romania	ROU								09	MISC.EDIBLE PRODUCTS ETC	1	No Quantity							2250646			0
S3	2016	2016	2016	2	0	2	Export	156	China	CHN	643	Russian Federation	RUS								09	MISC.EDIBLE PRODUCTS ETC	1	No Quantity							78751791			0
S3	2016	2016	2016	2	0	2	Export	156	China	CHN	646	Rwanda	RWA								09	MISC.EDIBLE PRODUCTS ETC	1	No Quantity							69423			0
S3	2016	2016	2016	2	0	2	Export	156	China	CHN	670	Saint Vincent and the Grenadines	VCT								09	MISC.EDIBLE PRODUCTS ETC	1	No Quantity							6126			0
S3	2016	2016	2016	2	0	2	Export	156	China	CHN	682	Saudi Arabia	SAU								09	MISC.EDIBLE PRODUCTS ETC	1	No Quantity							12627101			0
S3	2016	2016	2016	2	0	2	Export	156	China	CHN	686	Senegal	SEN								09	MISC.EDIBLE PRODUCTS ETC	1	No Quantity							4602765			0
S3	2016	2016	2016	2	0	2	Export	156	China	CHN	688	Serbia	SRB								09	MISC.EDIBLE PRODUCTS ETC	1	No Quantity							480048			0
S3	2016	2016	2016	2	0	2	Export	156	China	CHN	690	Seychelles	SYC								09	MISC.EDIBLE PRODUCTS ETC	1	No Quantity							178524			0
S3	2016	2016	2016	2	0	2	Export	156	China	CHN	694	Sierra Leone	SLE								09	MISC.EDIBLE PRODUCTS ETC	1	No Quantity							4742020			0
S3	2016	2016	2016	2	0	2	Export	156	China	CHN	699	India	IND								09	MISC.EDIBLE PRODUCTS ETC	1	No Quantity							26056135			0
S3	2016	2016	2016	2	0	2	Export	156	China	CHN	702	Singapore	SGP								09	MISC.EDIBLE PRODUCTS ETC	1	No Quantity							60262879			0
S3	2016	2016	2016	2	0	2	Export	156	China	CHN	703	Slovakia	SVK								09	MISC.EDIBLE PRODUCTS ETC	1	No Quantity							402427			0
S3	2016	2016	2016	2	0	2	Export	156	China	CHN	704	Viet Nam	VNM								09	MISC.EDIBLE PRODUCTS ETC	1	No Quantity							54517067			0
S3	2016	2016	2016	2	0	2	Export	156	China	CHN	705	Slovenia	SVN								09	MISC.EDIBLE PRODUCTS ETC	1	No Quantity							1616936			0
S3	2016	2016	2016	2	0	2	Export	156	China	CHN	706	Somalia	SOM								09	MISC.EDIBLE PRODUCTS ETC	1	No Quantity							295497			0
S3	2016	2016	2016	2	0	2	Export	156	China	CHN	710	South Africa	ZAF								09	MISC.EDIBLE PRODUCTS ETC	1	No Quantity							16917043			0
S3	2016	2016	2016	2	0	2	Export	156	China	CHN	724	Spain	ESP								09	MISC.EDIBLE PRODUCTS ETC	1	No Quantity							14919806			0
S3	2016	2016	2016	2	0	2	Export	156	China	CHN	728	South Sudan	SSD								09	MISC.EDIBLE PRODUCTS ETC	1	No Quantity							147493			0
S3	2016	2016	2016	2	0	2	Export	156	China	CHN	729	Sudan	SDN								09	MISC.EDIBLE PRODUCTS ETC	1	No Quantity							14194359			0
S3	2016	2016	2016	2	0	2	Export	156	China	CHN	740	Suriname	SUR								09	MISC.EDIBLE PRODUCTS ETC	1	No Quantity							533240			0
S3	2016	2016	2016	2	0	2	Export	156	China	CHN	748	Swaziland	SWZ								09	MISC.EDIBLE PRODUCTS ETC	1	No Quantity							1			0
S3	2016	2016	2016	2	0	2	Export	156	China	CHN	752	Sweden	SWE								09	MISC.EDIBLE PRODUCTS ETC	1	No Quantity							10697489			0
S3	2016	2016	2016	2	0	2	Export	156	China	CHN	757	Switzerland	CHE								09	MISC.EDIBLE PRODUCTS ETC	1	No Quantity							1765125			0
S3	2016	2016	2016	2	0	2	Export	156	China	CHN	760	Syria	SYR								09	MISC.EDIBLE PRODUCTS ETC	1	No Quantity							1342340			0
S3	2016	2016	2016	2	0	2	Export	156	China	CHN	762	Tajikistan	TJK								09	MISC.EDIBLE PRODUCTS ETC	1	No Quantity							1072531			0
S3	2016	2016	2016	2	0	2	Export	156	China	CHN	764	Thailand	THA								09	MISC.EDIBLE PRODUCTS ETC	1	No Quantity							117301359			0
S3	2016	2016	2016	2	0	2	Export	156	China	CHN	768	Togo	TGO								09	MISC.EDIBLE PRODUCTS ETC	1	No Quantity							8071673			0
S3	2016	2016	2016	2	0	2	Export	156	China	CHN	776	Tonga	TON								09	MISC.EDIBLE PRODUCTS ETC	1	No Quantity							539968			0
S3	2016	2016	2016	2	0	2	Export	156	China	CHN	780	Trinidad and Tobago	TTO								09	MISC.EDIBLE PRODUCTS ETC	1	No Quantity							1090964			0
S3	2016	2016	2016	2	0	2	Export	156	China	CHN	784	United Arab Emirates	ARE								09	MISC.EDIBLE PRODUCTS ETC	1	No Quantity							19938375			0
S3	2016	2016	2016	2	0	2	Export	156	China	CHN	788	Tunisia	TUN								09	MISC.EDIBLE PRODUCTS ETC	1	No Quantity							88557			0
S3	2016	2016	2016	2	0	2	Export	156	China	CHN	792	Turkey	TUR								09	MISC.EDIBLE PRODUCTS ETC	1	No Quantity							12080897			0
S3	2016	2016	2016	2	0	2	Export	156	China	CHN	800	Uganda	UGA								09	MISC.EDIBLE PRODUCTS ETC	1	No Quantity							1942378			0
S3	2016	2016	2016	2	0	2	Export	156	China	CHN	804	Ukraine	UKR								09	MISC.EDIBLE PRODUCTS ETC	1	No Quantity							4362827			0
S3	2016	2016	2016	2	0	2	Export	156	China	CHN	807	North Macedonia	MKD								09	MISC.EDIBLE PRODUCTS ETC	1	No Quantity							114972			0
S3	2016	2016	2016	2	0	2	Export	156	China	CHN	818	Egypt	EGY								09	MISC.EDIBLE PRODUCTS ETC	1	No Quantity							4245426			0
S3	2016	2016	2016	2	0	2	Export	156	China	CHN	826	United Kingdom	GBR								09	MISC.EDIBLE PRODUCTS ETC	1	No Quantity							90060323			0
S3	2016	2016	2016	2	0	2	Export	156	China	CHN	834	United Rep. of Tanzania	TZA								09	MISC.EDIBLE PRODUCTS ETC	1	No Quantity							3389609			0
S3	2016	2016	2016	2	0	2	Export	156	China	CHN	842	USA	USA								09	MISC.EDIBLE PRODUCTS ETC	1	No Quantity							496983933			0
S3	2016	2016	2016	2	0	2	Export	156	China	CHN	854	Burkina Faso	BFA								09	MISC.EDIBLE PRODUCTS ETC	1	No Quantity							1779815			0
S3	2016	2016	2016	2	0	2	Export	156	China	CHN	858	Uruguay	URY								09	MISC.EDIBLE PRODUCTS ETC	1	No Quantity							784782			0
S3	2016	2016	2016	2	0	2	Export	156	China	CHN	860	Uzbekistan	UZB								09	MISC.EDIBLE PRODUCTS ETC	1	No Quantity							5064874			0
S3	2016	2016	2016	2	0	2	Export	156	China	CHN	862	Venezuela	VEN								09	MISC.EDIBLE PRODUCTS ETC	1	No Quantity							445736			0
S3	2016	2016	2016	2	0	2	Export	156	China	CHN	882	Samoa	WSM								09	MISC.EDIBLE PRODUCTS ETC	1	No Quantity							1193227			0
S3	2016	2016	2016	2	0	2	Export	156	China	CHN	887	Yemen	YEM								09	MISC.EDIBLE PRODUCTS ETC	1	No Quantity							10670292			0
S3	2016	2016	2016	2	0	2	Export	156	China	CHN	894	Zambia	ZMB								09	MISC.EDIBLE PRODUCTS ETC	1	No Quantity							311765			0
S3	2016	2016	2016	2	0	2	Export	152	Chile	CHL	0	World	WLD								11	BEVERAGES	1	No Quantity			0		0		1885578947			4
S3	2016	2016	2016	2	0	2	Export	152	Chile	CHL	24	Angola	AGO								11	BEVERAGES	1	No Quantity			0		0		330632			0
S3	2016	2016	2016	2	0	2	Export	152	Chile	CHL	28	Antigua and Barbuda	ATG								11	BEVERAGES	1	No Quantity			0		0		528895			0
S3	2016	2016	2016	2	0	2	Export	152	Chile	CHL	31	Azerbaijan	AZE								11	BEVERAGES	1	No Quantity			0		0		21644			0
S3	2016	2016	2016	2	0	2	Export	152	Chile	CHL	32	Argentina	ARG								11	BEVERAGES	1	No Quantity			0		0		6020912			0
S3	2016	2016	2016	2	0	2	Export	152	Chile	CHL	36	Australia	AUS								11	BEVERAGES	1	No Quantity			0		0		3695411			0
S3	2016	2016	2016	2	0	2	Export	152	Chile	CHL	40	Austria	AUT								11	BEVERAGES	1	No Quantity			0		0		351183			0
S3	2016	2016	2016	2	0	2	Export	152	Chile	CHL	44	Bahamas	BHS								11	BEVERAGES	1	No Quantity			0		0		925491			0
S3	2016	2016	2016	2	0	2	Export	152	Chile	CHL	48	Bahrain	BHR								11	BEVERAGES	1	No Quantity			0		0		222181			0
S3	2016	2016	2016	2	0	2	Export	152	Chile	CHL	51	Armenia	ARM								11	BEVERAGES	1	No Quantity			0		0		31185			0
S3	2016	2016	2016	2	0	2	Export	152	Chile	CHL	52	Barbados	BRB								11	BEVERAGES	1	No Quantity			0		0		594921			0
S3	2016	2016	2016	2	0	2	Export	152	Chile	CHL	56	Belgium	BEL								11	BEVERAGES	1	No Quantity			0		0		28904429			0
S3	2016	2016	2016	2	0	2	Export	152	Chile	CHL	60	Bermuda	BMU								11	BEVERAGES	1	No Quantity			0		0		291066			0
S3	2016	2016	2016	2	0	2	Export	152	Chile	CHL	68	Bolivia (Plurinational State of)	BOL								11	BEVERAGES	1	No Quantity			0		0		1106707			0
S3	2016	2016	2016	2	0	2	Export	152	Chile	CHL	76	Brazil	BRA								11	BEVERAGES	1	No Quantity			0		0		123485169			0
S3	2016	2016	2016	2	0	2	Export	152	Chile	CHL	84	Belize	BLZ								11	BEVERAGES	1	No Quantity			0		0		402358			0
S3	2016	2016	2016	2	0	2	Export	152	Chile	CHL	92	Br. Virgin Isds	VGB								11	BEVERAGES	1	No Quantity			0		0		95358			0
S3	2016	2016	2016	2	0	2	Export	152	Chile	CHL	100	Bulgaria	BGR								11	BEVERAGES	1	No Quantity			0		0		961012			0
S3	2016	2016	2016	2	0	2	Export	152	Chile	CHL	104	Myanmar	MMR								11	BEVERAGES	1	No Quantity			0		0		162598			0
S3	2016	2016	2016	2	0	2	Export	152	Chile	CHL	112	Belarus	BLR								11	BEVERAGES	1	No Quantity			0		0		802952			0
S3	2016	2016	2016	2	0	2	Export	152	Chile	CHL	116	Cambodia	KHM								11	BEVERAGES	1	No Quantity			0		0		1093774			0
S3	2016	2016	2016	2	0	2	Export	152	Chile	CHL	120	Cameroon	CMR								11	BEVERAGES	1	No Quantity			0		0		116676			0
S3	2016	2016	2016	2	0	2	Export	152	Chile	CHL	124	Canada	CAN								11	BEVERAGES	1	No Quantity			0		0		96585035			0
S3	2016	2016	2016	2	0	2	Export	152	Chile	CHL	136	Cayman Isds	CYM								11	BEVERAGES	1	No Quantity			0		0		356605			0
S3	2016	2016	2016	2	0	2	Export	152	Chile	CHL	144	Sri Lanka	LKA								11	BEVERAGES	1	No Quantity			0		0		1301152			0
S3	2016	2016	2016	2	0	2	Export	152	Chile	CHL	156	China	CHN								11	BEVERAGES	1	No Quantity			0		0		251755260			0
S3	2016	2016	2016	2	0	2	Export	152	Chile	CHL	170	Colombia	COL								11	BEVERAGES	1	No Quantity			0		0		28415570			0
S3	2016	2016	2016	2	0	2	Export	152	Chile	CHL	178	Congo	COG								11	BEVERAGES	1	No Quantity			0		0		50736			0
S3	2016	2016	2016	2	0	2	Export	152	Chile	CHL	184	Cook Isds	COK								11	BEVERAGES	1	No Quantity			0		0		11772			0
S3	2016	2016	2016	2	0	2	Export	152	Chile	CHL	188	Costa Rica	CRI								11	BEVERAGES	1	No Quantity			0		0		10037897			0
S3	2016	2016	2016	2	0	2	Export	152	Chile	CHL	191	Croatia	HRV								11	BEVERAGES	1	No Quantity			0		0		184162			0
S3	2016	2016	2016	2	0	2	Export	152	Chile	CHL	192	Cuba	CUB								11	BEVERAGES	1	No Quantity			0		0		4710521			0
S3	2016	2016	2016	2	0	2	Export	152	Chile	CHL	196	Cyprus	CYP								11	BEVERAGES	1	No Quantity			0		0		842367			0
S3	2016	2016	2016	2	0	2	Export	152	Chile	CHL	203	Czechia	CZE								11	BEVERAGES	1	No Quantity			0		0		7074319			0
S3	2016	2016	2016	2	0	2	Export	152	Chile	CHL	204	Benin	BEN								11	BEVERAGES	1	No Quantity			0		0		375037			0
S3	2016	2016	2016	2	0	2	Export	152	Chile	CHL	208	Denmark	DNK								11	BEVERAGES	1	No Quantity			0		0		51882551			0
S3	2016	2016	2016	2	0	2	Export	152	Chile	CHL	212	Dominica	DMA								11	BEVERAGES	1	No Quantity			0		0		55020			0
S3	2016	2016	2016	2	0	2	Export	152	Chile	CHL	214	Dominican Rep.	DOM								11	BEVERAGES	1	No Quantity			0		0		4880056			0
S3	2016	2016	2016	2	0	2	Export	152	Chile	CHL	218	Ecuador	ECU								11	BEVERAGES	1	No Quantity			0		0		6334056			0
S3	2016	2016	2016	2	0	2	Export	152	Chile	CHL	222	El Salvador	SLV								11	BEVERAGES	1	No Quantity			0		0		2299180			0
S3	2016	2016	2016	2	0	2	Export	152	Chile	CHL	226	Equatorial Guinea	GNQ								11	BEVERAGES	1	No Quantity			0		0		332189			0
S3	2016	2016	2016	2	0	2	Export	152	Chile	CHL	233	Estonia	EST								11	BEVERAGES	1	No Quantity			0		0		4557403			0
S3	2016	2016	2016	2	0	2	Export	152	Chile	CHL	242	Fiji	FJI								11	BEVERAGES	1	No Quantity			0		0		231363			0
S3	2016	2016	2016	2	0	2	Export	152	Chile	CHL	246	Finland	FIN								11	BEVERAGES	1	No Quantity			0		0		28433062			0
S3	2016	2016	2016	2	0	2	Export	152	Chile	CHL	251	France	FRA								11	BEVERAGES	1	No Quantity			0		0		27690204			0
S3	2016	2016	2016	2	0	2	Export	152	Chile	CHL	258	French Polynesia	PYF								11	BEVERAGES	1	No Quantity			0		0		206751			0
S3	2016	2016	2016	2	0	2	Export	152	Chile	CHL	260	Fr. South Antarctic Terr.	ATF								11	BEVERAGES	1	No Quantity			0		0		143220			0
S3	2016	2016	2016	2	0	2	Export	152	Chile	CHL	266	Gabon	GAB								11	BEVERAGES	1	No Quantity			0		0		134901			0
S3	2016	2016	2016	2	0	2	Export	152	Chile	CHL	276	Germany	DEU								11	BEVERAGES	1	No Quantity			0		0		55775584			0
[truncated: 12,124 more rows]
