# Supplementary material for: Core-periphery structure in sectoral international trade networks: A new approach to an old theory
Source: PLoS One. 2020 Apr 2;15(4):e0229547. doi: 10.1371/journal.pone.0229547 (PMC7117750; doi:10.1371/journal.pone.0229547)
Supplement: S7 File — (ZIP) [file pone.0229547.s007.zip › S7_File/RawData 2016/comtrade (17).csv]

Classification	Year	Period	Period Desc.	Aggregate Level	Is Leaf Code	Trade Flow Code	Trade Flow	Reporter Code	Reporter	Reporter ISO	Partner Code	Partner	Partner ISO	2nd Partner Code	2nd Partner	2nd Partner ISO	Customs Proc. Code	Customs	Mode of Transport Code	Mode of Transport	Commodity Code	Commodity	Qty Unit Code	Qty Unit	Qty	Alt Qty Unit Code	Alt Qty Unit	Alt Qty	Netweight (kg)	Gross weight (kg)	Trade Value (US$)	CIF Trade Value (US$)	FOB Trade Value (US$)	Flag
S3	2016	2016	2016	2	0	2	Export	170	Colombia	COL	0	World	WLD								00	LIVE ANIMALS	1	No Quantity							55295058			0
S3	2016	2016	2016	2	0	2	Export	170	Colombia	COL	32	Argentina	ARG								00	LIVE ANIMALS	1	No Quantity							4225			0
S3	2016	2016	2016	2	0	2	Export	170	Colombia	COL	40	Austria	AUT								00	LIVE ANIMALS	1	No Quantity							200			0
S3	2016	2016	2016	2	0	2	Export	170	Colombia	COL	68	Bolivia (Plurinational State of)	BOL								00	LIVE ANIMALS	1	No Quantity							2431			0
S3	2016	2016	2016	2	0	2	Export	170	Colombia	COL	76	Brazil	BRA								00	LIVE ANIMALS	1	No Quantity							2226			0
S3	2016	2016	2016	2	0	2	Export	170	Colombia	COL	84	Belize	BLZ								00	LIVE ANIMALS	1	No Quantity							200			0
S3	2016	2016	2016	2	0	2	Export	170	Colombia	COL	124	Canada	CAN								00	LIVE ANIMALS	1	No Quantity							58742			0
S3	2016	2016	2016	2	0	2	Export	170	Colombia	COL	152	Chile	CHL								00	LIVE ANIMALS	1	No Quantity							14995			0
S3	2016	2016	2016	2	0	2	Export	170	Colombia	COL	188	Costa Rica	CRI								00	LIVE ANIMALS	1	No Quantity							4100			0
S3	2016	2016	2016	2	0	2	Export	170	Colombia	COL	192	Cuba	CUB								00	LIVE ANIMALS	1	No Quantity							180			0
S3	2016	2016	2016	2	0	2	Export	170	Colombia	COL	214	Dominican Rep.	DOM								00	LIVE ANIMALS	1	No Quantity							18312			0
S3	2016	2016	2016	2	0	2	Export	170	Colombia	COL	218	Ecuador	ECU								00	LIVE ANIMALS	1	No Quantity							937121			0
S3	2016	2016	2016	2	0	2	Export	170	Colombia	COL	222	El Salvador	SLV								00	LIVE ANIMALS	1	No Quantity							900			0
S3	2016	2016	2016	2	0	2	Export	170	Colombia	COL	251	France	FRA								00	LIVE ANIMALS	1	No Quantity							400			0
S3	2016	2016	2016	2	0	2	Export	170	Colombia	COL	276	Germany	DEU								00	LIVE ANIMALS	1	No Quantity							700			0
S3	2016	2016	2016	2	0	2	Export	170	Colombia	COL	320	Guatemala	GTM								00	LIVE ANIMALS	1	No Quantity							32355			0
S3	2016	2016	2016	2	0	2	Export	170	Colombia	COL	328	Guyana	GUY								00	LIVE ANIMALS	1	No Quantity							500			0
S3	2016	2016	2016	2	0	2	Export	170	Colombia	COL	340	Honduras	HND								00	LIVE ANIMALS	1	No Quantity							4130			0
S3	2016	2016	2016	2	0	2	Export	170	Colombia	COL	344	China, Hong Kong SAR	HKG								00	LIVE ANIMALS	1	No Quantity							65175			0
S3	2016	2016	2016	2	0	2	Export	170	Colombia	COL	368	Iraq	IRQ								00	LIVE ANIMALS	1	No Quantity							25170161			0
S3	2016	2016	2016	2	0	2	Export	170	Colombia	COL	376	Israel	ISR								00	LIVE ANIMALS	1	No Quantity							7600			0
S3	2016	2016	2016	2	0	2	Export	170	Colombia	COL	381	Italy	ITA								00	LIVE ANIMALS	1	No Quantity							50			0
S3	2016	2016	2016	2	0	2	Export	170	Colombia	COL	400	Jordan	JOR								00	LIVE ANIMALS	1	No Quantity							13530037			0
S3	2016	2016	2016	2	0	2	Export	170	Colombia	COL	404	Kenya	KEN								00	LIVE ANIMALS	1	No Quantity							75			0
S3	2016	2016	2016	2	0	2	Export	170	Colombia	COL	410	Rep. of Korea	KOR								00	LIVE ANIMALS	1	No Quantity							100			0
S3	2016	2016	2016	2	0	2	Export	170	Colombia	COL	414	Kuwait	KWT								00	LIVE ANIMALS	1	No Quantity							50			0
S3	2016	2016	2016	2	0	2	Export	170	Colombia	COL	422	Lebanon	LBN								00	LIVE ANIMALS	1	No Quantity							11655063			0
S3	2016	2016	2016	2	0	2	Export	170	Colombia	COL	458	Malaysia	MYS								00	LIVE ANIMALS	1	No Quantity							3000			0
S3	2016	2016	2016	2	0	2	Export	170	Colombia	COL	484	Mexico	MEX								00	LIVE ANIMALS	1	No Quantity							7093			0
S3	2016	2016	2016	2	0	2	Export	170	Colombia	COL	490	Other Asia, nes									00	LIVE ANIMALS	1	No Quantity							21725			0
S3	2016	2016	2016	2	0	2	Export	170	Colombia	COL	528	Netherlands	NLD								00	LIVE ANIMALS	1	No Quantity							3600			0
S3	2016	2016	2016	2	0	2	Export	170	Colombia	COL	531	Curaçao	CUW								00	LIVE ANIMALS	1	No Quantity							120			0
S3	2016	2016	2016	2	0	2	Export	170	Colombia	COL	591	Panama	PAN								00	LIVE ANIMALS	1	No Quantity							83813			0
S3	2016	2016	2016	2	0	2	Export	170	Colombia	COL	600	Paraguay	PRY								00	LIVE ANIMALS	1	No Quantity							400			0
S3	2016	2016	2016	2	0	2	Export	170	Colombia	COL	604	Peru	PER								00	LIVE ANIMALS	1	No Quantity							172200			0
S3	2016	2016	2016	2	0	2	Export	170	Colombia	COL	608	Philippines	PHL								00	LIVE ANIMALS	1	No Quantity							100			0
S3	2016	2016	2016	2	0	2	Export	170	Colombia	COL	616	Poland	POL								00	LIVE ANIMALS	1	No Quantity							900			0
S3	2016	2016	2016	2	0	2	Export	170	Colombia	COL	643	Russian Federation	RUS								00	LIVE ANIMALS	1	No Quantity							400			0
S3	2016	2016	2016	2	0	2	Export	170	Colombia	COL	702	Singapore	SGP								00	LIVE ANIMALS	1	No Quantity							500			0
S3	2016	2016	2016	2	0	2	Export	170	Colombia	COL	710	South Africa	ZAF								00	LIVE ANIMALS	1	No Quantity							1310			0
S3	2016	2016	2016	2	0	2	Export	170	Colombia	COL	724	Spain	ESP								00	LIVE ANIMALS	1	No Quantity							5850			0
S3	2016	2016	2016	2	0	2	Export	170	Colombia	COL	752	Sweden	SWE								00	LIVE ANIMALS	1	No Quantity							50			0
S3	2016	2016	2016	2	0	2	Export	170	Colombia	COL	757	Switzerland	CHE								00	LIVE ANIMALS	1	No Quantity							14600			0
S3	2016	2016	2016	2	0	2	Export	170	Colombia	COL	764	Thailand	THA								00	LIVE ANIMALS	1	No Quantity							150			0
S3	2016	2016	2016	2	0	2	Export	170	Colombia	COL	784	United Arab Emirates	ARE								00	LIVE ANIMALS	1	No Quantity							350			0
S3	2016	2016	2016	2	0	2	Export	170	Colombia	COL	818	Egypt	EGY								00	LIVE ANIMALS	1	No Quantity							50			0
S3	2016	2016	2016	2	0	2	Export	170	Colombia	COL	826	United Kingdom	GBR								00	LIVE ANIMALS	1	No Quantity							1900			0
S3	2016	2016	2016	2	0	2	Export	170	Colombia	COL	842	USA	USA								00	LIVE ANIMALS	1	No Quantity							3466148			0
S3	2016	2016	2016	2	0	2	Export	170	Colombia	COL	858	Uruguay	URY								00	LIVE ANIMALS	1	No Quantity							150			0
S3	2016	2016	2016	2	0	2	Export	170	Colombia	COL	862	Venezuela	VEN								00	LIVE ANIMALS	1	No Quantity							621			0
S3	2016	2016	2016	2	0	2	Export	188	Costa Rica	CRI	0	World	WLD								00	LIVE ANIMALS	1	No Quantity							7304394			0
S3	2016	2016	2016	2	0	2	Export	188	Costa Rica	CRI	32	Argentina	ARG								00	LIVE ANIMALS	1	No Quantity							250			0
S3	2016	2016	2016	2	0	2	Export	188	Costa Rica	CRI	68	Bolivia (Plurinational State of)	BOL								00	LIVE ANIMALS	1	No Quantity							150			0
S3	2016	2016	2016	2	0	2	Export	188	Costa Rica	CRI	76	Brazil	BRA								00	LIVE ANIMALS	1	No Quantity							120			0
S3	2016	2016	2016	2	0	2	Export	188	Costa Rica	CRI	84	Belize	BLZ								00	LIVE ANIMALS	1	No Quantity							7325			0
S3	2016	2016	2016	2	0	2	Export	188	Costa Rica	CRI	124	Canada	CAN								00	LIVE ANIMALS	1	No Quantity							505			0
S3	2016	2016	2016	2	0	2	Export	188	Costa Rica	CRI	152	Chile	CHL								00	LIVE ANIMALS	1	No Quantity							280			0
S3	2016	2016	2016	2	0	2	Export	188	Costa Rica	CRI	170	Colombia	COL								00	LIVE ANIMALS	1	No Quantity							985			0
S3	2016	2016	2016	2	0	2	Export	188	Costa Rica	CRI	192	Cuba	CUB								00	LIVE ANIMALS	1	No Quantity							100			0
S3	2016	2016	2016	2	0	2	Export	188	Costa Rica	CRI	203	Czechia	CZE								00	LIVE ANIMALS	1	No Quantity							498			0
S3	2016	2016	2016	2	0	2	Export	188	Costa Rica	CRI	214	Dominican Rep.	DOM								00	LIVE ANIMALS	1	No Quantity							100			0
S3	2016	2016	2016	2	0	2	Export	188	Costa Rica	CRI	218	Ecuador	ECU								00	LIVE ANIMALS	1	No Quantity							150			0
S3	2016	2016	2016	2	0	2	Export	188	Costa Rica	CRI	222	El Salvador	SLV								00	LIVE ANIMALS	1	No Quantity							354605			0
S3	2016	2016	2016	2	0	2	Export	188	Costa Rica	CRI	251	France	FRA								00	LIVE ANIMALS	1	No Quantity							5			0
S3	2016	2016	2016	2	0	2	Export	188	Costa Rica	CRI	276	Germany	DEU								00	LIVE ANIMALS	1	No Quantity							500757			0
S3	2016	2016	2016	2	0	2	Export	188	Costa Rica	CRI	320	Guatemala	GTM								00	LIVE ANIMALS	1	No Quantity							170808			0
S3	2016	2016	2016	2	0	2	Export	188	Costa Rica	CRI	340	Honduras	HND								00	LIVE ANIMALS	1	No Quantity							359447			0
S3	2016	2016	2016	2	0	2	Export	188	Costa Rica	CRI	381	Italy	ITA								00	LIVE ANIMALS	1	No Quantity							275			0
S3	2016	2016	2016	2	0	2	Export	188	Costa Rica	CRI	404	Kenya	KEN								00	LIVE ANIMALS	1	No Quantity							100			0
S3	2016	2016	2016	2	0	2	Export	188	Costa Rica	CRI	410	Rep. of Korea	KOR								00	LIVE ANIMALS	1	No Quantity							7988			0
S3	2016	2016	2016	2	0	2	Export	188	Costa Rica	CRI	414	Kuwait	KWT								00	LIVE ANIMALS	1	No Quantity							40			0
S3	2016	2016	2016	2	0	2	Export	188	Costa Rica	CRI	484	Mexico	MEX								00	LIVE ANIMALS	1	No Quantity							37367			0
S3	2016	2016	2016	2	0	2	Export	188	Costa Rica	CRI	528	Netherlands	NLD								00	LIVE ANIMALS	1	No Quantity							1005			0
S3	2016	2016	2016	2	0	2	Export	188	Costa Rica	CRI	558	Nicaragua	NIC								00	LIVE ANIMALS	1	No Quantity							5044798			0
S3	2016	2016	2016	2	0	2	Export	188	Costa Rica	CRI	591	Panama	PAN								00	LIVE ANIMALS	1	No Quantity							210430			0
S3	2016	2016	2016	2	0	2	Export	188	Costa Rica	CRI	600	Paraguay	PRY								00	LIVE ANIMALS	1	No Quantity							50			0
S3	2016	2016	2016	2	0	2	Export	188	Costa Rica	CRI	604	Peru	PER								00	LIVE ANIMALS	1	No Quantity							70			0
S3	2016	2016	2016	2	0	2	Export	188	Costa Rica	CRI	608	Philippines	PHL								00	LIVE ANIMALS	1	No Quantity							25			0
S3	2016	2016	2016	2	0	2	Export	188	Costa Rica	CRI	724	Spain	ESP								00	LIVE ANIMALS	1	No Quantity							150			0
S3	2016	2016	2016	2	0	2	Export	188	Costa Rica	CRI	784	United Arab Emirates	ARE								00	LIVE ANIMALS	1	No Quantity							147151			0
S3	2016	2016	2016	2	0	2	Export	188	Costa Rica	CRI	826	United Kingdom	GBR								00	LIVE ANIMALS	1	No Quantity							485			0
S3	2016	2016	2016	2	0	2	Export	188	Costa Rica	CRI	842	USA	USA								00	LIVE ANIMALS	1	No Quantity							458016			0
S3	2016	2016	2016	2	0	2	Export	188	Costa Rica	CRI	858	Uruguay	URY								00	LIVE ANIMALS	1	No Quantity							35			0
S3	2016	2016	2016	2	0	2	Export	188	Costa Rica	CRI	862	Venezuela	VEN								00	LIVE ANIMALS	1	No Quantity							325			0
S3	2016	2016	2016	2	0	2	Export	170	Colombia	COL	0	World	WLD								01	MEAT, MEAT PREPARATIONS	1	No Quantity							38812237			0
S3	2016	2016	2016	2	0	2	Export	170	Colombia	COL	24	Angola	AGO								01	MEAT, MEAT PREPARATIONS	1	No Quantity							269913			0
S3	2016	2016	2016	2	0	2	Export	170	Colombia	COL	152	Chile	CHL								01	MEAT, MEAT PREPARATIONS	1	No Quantity							2833			0
S3	2016	2016	2016	2	0	2	Export	170	Colombia	COL	178	Congo	COG								01	MEAT, MEAT PREPARATIONS	1	No Quantity							58245			0
S3	2016	2016	2016	2	0	2	Export	170	Colombia	COL	268	Georgia	GEO								01	MEAT, MEAT PREPARATIONS	1	No Quantity							35690			0
S3	2016	2016	2016	2	0	2	Export	170	Colombia	COL	276	Germany	DEU								01	MEAT, MEAT PREPARATIONS	1	No Quantity							89			0
S3	2016	2016	2016	2	0	2	Export	170	Colombia	COL	320	Guatemala	GTM								01	MEAT, MEAT PREPARATIONS	1	No Quantity							3314			0
S3	2016	2016	2016	2	0	2	Export	170	Colombia	COL	340	Honduras	HND								01	MEAT, MEAT PREPARATIONS	1	No Quantity							570			0
S3	2016	2016	2016	2	0	2	Export	170	Colombia	COL	344	China, Hong Kong SAR	HKG								01	MEAT, MEAT PREPARATIONS	1	No Quantity							2541596			0
S3	2016	2016	2016	2	0	2	Export	170	Colombia	COL	368	Iraq	IRQ								01	MEAT, MEAT PREPARATIONS	1	No Quantity							183515			0
S3	2016	2016	2016	2	0	2	Export	170	Colombia	COL	392	Japan	JPN								01	MEAT, MEAT PREPARATIONS	1	No Quantity							24			0
S3	2016	2016	2016	2	0	2	Export	170	Colombia	COL	400	Jordan	JOR								01	MEAT, MEAT PREPARATIONS	1	No Quantity							9057340			0
S3	2016	2016	2016	2	0	2	Export	170	Colombia	COL	414	Kuwait	KWT								01	MEAT, MEAT PREPARATIONS	1	No Quantity							182734			0
S3	2016	2016	2016	2	0	2	Export	170	Colombia	COL	422	Lebanon	LBN								01	MEAT, MEAT PREPARATIONS	1	No Quantity							2114863			0
S3	2016	2016	2016	2	0	2	Export	170	Colombia	COL	434	Libya	LBY								01	MEAT, MEAT PREPARATIONS	1	No Quantity							474401			0
S3	2016	2016	2016	2	0	2	Export	170	Colombia	COL	531	Curaçao	CUW								01	MEAT, MEAT PREPARATIONS	1	No Quantity							4546122			0
S3	2016	2016	2016	2	0	2	Export	170	Colombia	COL	533	Aruba	ABW								01	MEAT, MEAT PREPARATIONS	1	No Quantity							65			0
S3	2016	2016	2016	2	0	2	Export	170	Colombia	COL	591	Panama	PAN								01	MEAT, MEAT PREPARATIONS	1	No Quantity							7006			0
S3	2016	2016	2016	2	0	2	Export	170	Colombia	COL	604	Peru	PER								01	MEAT, MEAT PREPARATIONS	1	No Quantity							1400915			0
S3	2016	2016	2016	2	0	2	Export	170	Colombia	COL	643	Russian Federation	RUS								01	MEAT, MEAT PREPARATIONS	1	No Quantity							13123270			0
S3	2016	2016	2016	2	0	2	Export	170	Colombia	COL	704	Viet Nam	VNM								01	MEAT, MEAT PREPARATIONS	1	No Quantity							2420109			0
S3	2016	2016	2016	2	0	2	Export	170	Colombia	COL	842	USA	USA								01	MEAT, MEAT PREPARATIONS	1	No Quantity							2389622			0
S3	2016	2016	2016	2	0	2	Export	188	Costa Rica	CRI	0	World	WLD								01	MEAT, MEAT PREPARATIONS	1	No Quantity							93015959			0
S3	2016	2016	2016	2	0	2	Export	188	Costa Rica	CRI	52	Barbados	BRB								01	MEAT, MEAT PREPARATIONS	1	No Quantity							8853			0
S3	2016	2016	2016	2	0	2	Export	188	Costa Rica	CRI	156	China	CHN								01	MEAT, MEAT PREPARATIONS	1	No Quantity							9661196			0
S3	2016	2016	2016	2	0	2	Export	188	Costa Rica	CRI	170	Colombia	COL								01	MEAT, MEAT PREPARATIONS	1	No Quantity							69174			0
S3	2016	2016	2016	2	0	2	Export	188	Costa Rica	CRI	222	El Salvador	SLV								01	MEAT, MEAT PREPARATIONS	1	No Quantity							6786193			0
S3	2016	2016	2016	2	0	2	Export	188	Costa Rica	CRI	320	Guatemala	GTM								01	MEAT, MEAT PREPARATIONS	1	No Quantity							2740644			0
S3	2016	2016	2016	2	0	2	Export	188	Costa Rica	CRI	340	Honduras	HND								01	MEAT, MEAT PREPARATIONS	1	No Quantity							12066903			0
S3	2016	2016	2016	2	0	2	Export	188	Costa Rica	CRI	344	China, Hong Kong SAR	HKG								01	MEAT, MEAT PREPARATIONS	1	No Quantity							718305			0
S3	2016	2016	2016	2	0	2	Export	188	Costa Rica	CRI	388	Jamaica	JAM								01	MEAT, MEAT PREPARATIONS	1	No Quantity							1873636			0
S3	2016	2016	2016	2	0	2	Export	188	Costa Rica	CRI	392	Japan	JPN								01	MEAT, MEAT PREPARATIONS	1	No Quantity							463358			0
S3	2016	2016	2016	2	0	2	Export	188	Costa Rica	CRI	484	Mexico	MEX								01	MEAT, MEAT PREPARATIONS	1	No Quantity							1401361			0
S3	2016	2016	2016	2	0	2	Export	188	Costa Rica	CRI	533	Aruba	ABW								01	MEAT, MEAT PREPARATIONS	1	No Quantity							1208934			0
S3	2016	2016	2016	2	0	2	Export	188	Costa Rica	CRI	558	Nicaragua	NIC								01	MEAT, MEAT PREPARATIONS	1	No Quantity							14311719			0
S3	2016	2016	2016	2	0	2	Export	188	Costa Rica	CRI	591	Panama	PAN								01	MEAT, MEAT PREPARATIONS	1	No Quantity							2698713			0
S3	2016	2016	2016	2	0	2	Export	188	Costa Rica	CRI	704	Viet Nam	VNM								01	MEAT, MEAT PREPARATIONS	1	No Quantity							1057341			0
S3	2016	2016	2016	2	0	2	Export	188	Costa Rica	CRI	780	Trinidad and Tobago	TTO								01	MEAT, MEAT PREPARATIONS	1	No Quantity							4134			0
S3	2016	2016	2016	2	0	2	Export	188	Costa Rica	CRI	826	United Kingdom	GBR								01	MEAT, MEAT PREPARATIONS	1	No Quantity							99055			0
S3	2016	2016	2016	2	0	2	Export	188	Costa Rica	CRI	842	USA	USA								01	MEAT, MEAT PREPARATIONS	1	No Quantity							37846440			0
S3	2016	2016	2016	2	0	2	Export	170	Colombia	COL	0	World	WLD								02	DAIRY PRODUCTS,BIRD EGGS	1	No Quantity							6293088			0
S3	2016	2016	2016	2	0	2	Export	170	Colombia	COL	36	Australia	AUS								02	DAIRY PRODUCTS,BIRD EGGS	1	No Quantity							575			0
S3	2016	2016	2016	2	0	2	Export	170	Colombia	COL	124	Canada	CAN								02	DAIRY PRODUCTS,BIRD EGGS	1	No Quantity							98			0
S3	2016	2016	2016	2	0	2	Export	170	Colombia	COL	152	Chile	CHL								02	DAIRY PRODUCTS,BIRD EGGS	1	No Quantity							873193			0
S3	2016	2016	2016	2	0	2	Export	170	Colombia	COL	188	Costa Rica	CRI								02	DAIRY PRODUCTS,BIRD EGGS	1	No Quantity							80996			0
S3	2016	2016	2016	2	0	2	Export	170	Colombia	COL	214	Dominican Rep.	DOM								02	DAIRY PRODUCTS,BIRD EGGS	1	No Quantity							5			0
S3	2016	2016	2016	2	0	2	Export	170	Colombia	COL	218	Ecuador	ECU								02	DAIRY PRODUCTS,BIRD EGGS	1	No Quantity							837889			0
S3	2016	2016	2016	2	0	2	Export	170	Colombia	COL	531	Curaçao	CUW								02	DAIRY PRODUCTS,BIRD EGGS	1	No Quantity							26252			0
S3	2016	2016	2016	2	0	2	Export	170	Colombia	COL	533	Aruba	ABW								02	DAIRY PRODUCTS,BIRD EGGS	1	No Quantity							104917			0
S3	2016	2016	2016	2	0	2	Export	170	Colombia	COL	591	Panama	PAN								02	DAIRY PRODUCTS,BIRD EGGS	1	No Quantity							234513			0
S3	2016	2016	2016	2	0	2	Export	170	Colombia	COL	604	Peru	PER								02	DAIRY PRODUCTS,BIRD EGGS	1	No Quantity							1018091			0
S3	2016	2016	2016	2	0	2	Export	170	Colombia	COL	643	Russian Federation	RUS								02	DAIRY PRODUCTS,BIRD EGGS	1	No Quantity							15			0
S3	2016	2016	2016	2	0	2	Export	170	Colombia	COL	724	Spain	ESP								02	DAIRY PRODUCTS,BIRD EGGS	1	No Quantity							17822			0
S3	2016	2016	2016	2	0	2	Export	170	Colombia	COL	842	USA	USA								02	DAIRY PRODUCTS,BIRD EGGS	1	No Quantity							2921926			0
S3	2016	2016	2016	2	0	2	Export	170	Colombia	COL	862	Venezuela	VEN								02	DAIRY PRODUCTS,BIRD EGGS	1	No Quantity							93220			0
S3	2016	2016	2016	2	0	2	Export	170	Colombia	COL	899	Areas, nes									02	DAIRY PRODUCTS,BIRD EGGS	1	No Quantity							83577			0
S3	2016	2016	2016	2	0	2	Export	188	Costa Rica	CRI	0	World	WLD								02	DAIRY PRODUCTS,BIRD EGGS	1	No Quantity							155063140			0
S3	2016	2016	2016	2	0	2	Export	188	Costa Rica	CRI	170	Colombia	COL								02	DAIRY PRODUCTS,BIRD EGGS	1	No Quantity							836668			0
S3	2016	2016	2016	2	0	2	Export	188	Costa Rica	CRI	192	Cuba	CUB								02	DAIRY PRODUCTS,BIRD EGGS	1	No Quantity							3053160			0
S3	2016	2016	2016	2	0	2	Export	188	Costa Rica	CRI	214	Dominican Rep.	DOM								02	DAIRY PRODUCTS,BIRD EGGS	1	No Quantity							15551046			0
S3	2016	2016	2016	2	0	2	Export	188	Costa Rica	CRI	222	El Salvador	SLV								02	DAIRY PRODUCTS,BIRD EGGS	1	No Quantity							17334037			0
S3	2016	2016	2016	2	0	2	Export	188	Costa Rica	CRI	320	Guatemala	GTM								02	DAIRY PRODUCTS,BIRD EGGS	1	No Quantity							41993112			0
S3	2016	2016	2016	2	0	2	Export	188	Costa Rica	CRI	340	Honduras	HND								02	DAIRY PRODUCTS,BIRD EGGS	1	No Quantity							14004108			0
S3	2016	2016	2016	2	0	2	Export	188	Costa Rica	CRI	484	Mexico	MEX								02	DAIRY PRODUCTS,BIRD EGGS	1	No Quantity							330750			0
S3	2016	2016	2016	2	0	2	Export	188	Costa Rica	CRI	558	Nicaragua	NIC								02	DAIRY PRODUCTS,BIRD EGGS	1	No Quantity							28217353			0
S3	2016	2016	2016	2	0	2	Export	188	Costa Rica	CRI	591	Panama	PAN								02	DAIRY PRODUCTS,BIRD EGGS	1	No Quantity							28433708			0
S3	2016	2016	2016	2	0	2	Export	188	Costa Rica	CRI	643	Russian Federation	RUS								02	DAIRY PRODUCTS,BIRD EGGS	1	No Quantity							3711822			0
S3	2016	2016	2016	2	0	2	Export	188	Costa Rica	CRI	842	USA	USA								02	DAIRY PRODUCTS,BIRD EGGS	1	No Quantity							462351			0
S3	2016	2016	2016	2	0	2	Export	188	Costa Rica	CRI	862	Venezuela	VEN								02	DAIRY PRODUCTS,BIRD EGGS	1	No Quantity							1135026			0
S3	2016	2016	2016	2	0	2	Export	170	Colombia	COL	0	World	WLD								03	FISH,CRUSTACEANS,MOLLUSC	1	No Quantity							161173531			0
S3	2016	2016	2016	2	0	2	Export	170	Colombia	COL	40	Austria	AUT								03	FISH,CRUSTACEANS,MOLLUSC	1	No Quantity							8883			0
S3	2016	2016	2016	2	0	2	Export	170	Colombia	COL	56	Belgium	BEL								03	FISH,CRUSTACEANS,MOLLUSC	1	No Quantity							1477853			0
S3	2016	2016	2016	2	0	2	Export	170	Colombia	COL	68	Bolivia (Plurinational State of)	BOL								03	FISH,CRUSTACEANS,MOLLUSC	1	No Quantity							1970			0
S3	2016	2016	2016	2	0	2	Export	170	Colombia	COL	76	Brazil	BRA								03	FISH,CRUSTACEANS,MOLLUSC	1	No Quantity							7357			0
S3	2016	2016	2016	2	0	2	Export	170	Colombia	COL	100	Bulgaria	BGR								03	FISH,CRUSTACEANS,MOLLUSC	1	No Quantity							4499			0
S3	2016	2016	2016	2	0	2	Export	170	Colombia	COL	124	Canada	CAN								03	FISH,CRUSTACEANS,MOLLUSC	1	No Quantity							424455			0
S3	2016	2016	2016	2	0	2	Export	170	Colombia	COL	152	Chile	CHL								03	FISH,CRUSTACEANS,MOLLUSC	1	No Quantity							58170			0
S3	2016	2016	2016	2	0	2	Export	170	Colombia	COL	156	China	CHN								03	FISH,CRUSTACEANS,MOLLUSC	1	No Quantity							905517			0
S3	2016	2016	2016	2	0	2	Export	170	Colombia	COL	188	Costa Rica	CRI								03	FISH,CRUSTACEANS,MOLLUSC	1	No Quantity							33825			0
S3	2016	2016	2016	2	0	2	Export	170	Colombia	COL	203	Czechia	CZE								03	FISH,CRUSTACEANS,MOLLUSC	1	No Quantity							141364			0
S3	2016	2016	2016	2	0	2	Export	170	Colombia	COL	208	Denmark	DNK								03	FISH,CRUSTACEANS,MOLLUSC	1	No Quantity							34113			0
S3	2016	2016	2016	2	0	2	Export	170	Colombia	COL	218	Ecuador	ECU								03	FISH,CRUSTACEANS,MOLLUSC	1	No Quantity							6051839			0
S3	2016	2016	2016	2	0	2	Export	170	Colombia	COL	222	El Salvador	SLV								03	FISH,CRUSTACEANS,MOLLUSC	1	No Quantity							12920			0
S3	2016	2016	2016	2	0	2	Export	170	Colombia	COL	233	Estonia	EST								03	FISH,CRUSTACEANS,MOLLUSC	1	No Quantity							136940			0
S3	2016	2016	2016	2	0	2	Export	170	Colombia	COL	251	France	FRA								03	FISH,CRUSTACEANS,MOLLUSC	1	No Quantity							9165486			0
S3	2016	2016	2016	2	0	2	Export	170	Colombia	COL	276	Germany	DEU								03	FISH,CRUSTACEANS,MOLLUSC	1	No Quantity							1480784			0
S3	2016	2016	2016	2	0	2	Export	170	Colombia	COL	300	Greece	GRC								03	FISH,CRUSTACEANS,MOLLUSC	1	No Quantity							2120			0
S3	2016	2016	2016	2	0	2	Export	170	Colombia	COL	320	Guatemala	GTM								03	FISH,CRUSTACEANS,MOLLUSC	1	No Quantity							4084			0
S3	2016	2016	2016	2	0	2	Export	170	Colombia	COL	344	China, Hong Kong SAR	HKG								03	FISH,CRUSTACEANS,MOLLUSC	1	No Quantity							3965958			0
S3	2016	2016	2016	2	0	2	Export	170	Colombia	COL	348	Hungary	HUN								03	FISH,CRUSTACEANS,MOLLUSC	1	No Quantity							9782			0
S3	2016	2016	2016	2	0	2	Export	170	Colombia	COL	360	Indonesia	IDN								03	FISH,CRUSTACEANS,MOLLUSC	1	No Quantity							23904			0
S3	2016	2016	2016	2	0	2	Export	170	Colombia	COL	372	Ireland	IRL								03	FISH,CRUSTACEANS,MOLLUSC	1	No Quantity							717			0
S3	2016	2016	2016	2	0	2	Export	170	Colombia	COL	376	Israel	ISR								03	FISH,CRUSTACEANS,MOLLUSC	1	No Quantity							83191			0
S3	2016	2016	2016	2	0	2	Export	170	Colombia	COL	381	Italy	ITA								03	FISH,CRUSTACEANS,MOLLUSC	1	No Quantity							1309843			0
S3	2016	2016	2016	2	0	2	Export	170	Colombia	COL	392	Japan	JPN								03	FISH,CRUSTACEANS,MOLLUSC	1	No Quantity							1525568			0
S3	2016	2016	2016	2	0	2	Export	170	Colombia	COL	410	Rep. of Korea	KOR								03	FISH,CRUSTACEANS,MOLLUSC	1	No Quantity							130362			0
S3	2016	2016	2016	2	0	2	Export	170	Colombia	COL	458	Malaysia	MYS								03	FISH,CRUSTACEANS,MOLLUSC	1	No Quantity							141649			0
S3	2016	2016	2016	2	0	2	Export	170	Colombia	COL	470	Malta	MLT								03	FISH,CRUSTACEANS,MOLLUSC	1	No Quantity							1555			0
S3	2016	2016	2016	2	0	2	Export	170	Colombia	COL	484	Mexico	MEX								03	FISH,CRUSTACEANS,MOLLUSC	1	No Quantity							259769			0
S3	2016	2016	2016	2	0	2	Export	170	Colombia	COL	490	Other Asia, nes									03	FISH,CRUSTACEANS,MOLLUSC	1	No Quantity							1585245			0
S3	2016	2016	2016	2	0	2	Export	170	Colombia	COL	528	Netherlands	NLD								03	FISH,CRUSTACEANS,MOLLUSC	1	No Quantity							521142			0
S3	2016	2016	2016	2	0	2	Export	170	Colombia	COL	531	Curaçao	CUW								03	FISH,CRUSTACEANS,MOLLUSC	1	No Quantity							9204			0
S3	2016	2016	2016	2	0	2	Export	170	Colombia	COL	533	Aruba	ABW								03	FISH,CRUSTACEANS,MOLLUSC	1	No Quantity							9809			0
S3	2016	2016	2016	2	0	2	Export	170	Colombia	COL	579	Norway	NOR								03	FISH,CRUSTACEANS,MOLLUSC	1	No Quantity							41035			0
S3	2016	2016	2016	2	0	2	Export	170	Colombia	COL	591	Panama	PAN								03	FISH,CRUSTACEANS,MOLLUSC	1	No Quantity							11738			0
S3	2016	2016	2016	2	0	2	Export	170	Colombia	COL	604	Peru	PER								03	FISH,CRUSTACEANS,MOLLUSC	1	No Quantity							214122			0
S3	2016	2016	2016	2	0	2	Export	170	Colombia	COL	608	Philippines	PHL								03	FISH,CRUSTACEANS,MOLLUSC	1	No Quantity							5437			0
S3	2016	2016	2016	2	0	2	Export	170	Colombia	COL	616	Poland	POL								03	FISH,CRUSTACEANS,MOLLUSC	1	No Quantity							125926			0
S3	2016	2016	2016	2	0	2	Export	170	Colombia	COL	620	Portugal	PRT								03	FISH,CRUSTACEANS,MOLLUSC	1	No Quantity							11119			0
S3	2016	2016	2016	2	0	2	Export	170	Colombia	COL	643	Russian Federation	RUS								03	FISH,CRUSTACEANS,MOLLUSC	1	No Quantity							14912			0
S3	2016	2016	2016	2	0	2	Export	170	Colombia	COL	682	Saudi Arabia	SAU								03	FISH,CRUSTACEANS,MOLLUSC	1	No Quantity							3115			0
S3	2016	2016	2016	2	0	2	Export	170	Colombia	COL	699	India	IND								03	FISH,CRUSTACEANS,MOLLUSC	1	No Quantity							5285			0
S3	2016	2016	2016	2	0	2	Export	170	Colombia	COL	702	Singapore	SGP								03	FISH,CRUSTACEANS,MOLLUSC	1	No Quantity							402645			0
S3	2016	2016	2016	2	0	2	Export	170	Colombia	COL	705	Slovenia	SVN								03	FISH,CRUSTACEANS,MOLLUSC	1	No Quantity							2070			0
S3	2016	2016	2016	2	0	2	Export	170	Colombia	COL	710	South Africa	ZAF								03	FISH,CRUSTACEANS,MOLLUSC	1	No Quantity							8856			0
S3	2016	2016	2016	2	0	2	Export	170	Colombia	COL	724	Spain	ESP								03	FISH,CRUSTACEANS,MOLLUSC	1	No Quantity							12455619			0
S3	2016	2016	2016	2	0	2	Export	170	Colombia	COL	752	Sweden	SWE								03	FISH,CRUSTACEANS,MOLLUSC	1	No Quantity							43895			0
S3	2016	2016	2016	2	0	2	Export	170	Colombia	COL	757	Switzerland	CHE								03	FISH,CRUSTACEANS,MOLLUSC	1	No Quantity							39927			0
S3	2016	2016	2016	2	0	2	Export	170	Colombia	COL	764	Thailand	THA								03	FISH,CRUSTACEANS,MOLLUSC	1	No Quantity							221287			0
S3	2016	2016	2016	2	0	2	Export	170	Colombia	COL	780	Trinidad and Tobago	TTO								03	FISH,CRUSTACEANS,MOLLUSC	1	No Quantity							6692			0
S3	2016	2016	2016	2	0	2	Export	170	Colombia	COL	784	United Arab Emirates	ARE								03	FISH,CRUSTACEANS,MOLLUSC	1	No Quantity							310471			0
S3	2016	2016	2016	2	0	2	Export	170	Colombia	COL	792	Turkey	TUR								03	FISH,CRUSTACEANS,MOLLUSC	1	No Quantity							6975			0
S3	2016	2016	2016	2	0	2	Export	170	Colombia	COL	826	United Kingdom	GBR								03	FISH,CRUSTACEANS,MOLLUSC	1	No Quantity							397066			0
S3	2016	2016	2016	2	0	2	Export	170	Colombia	COL	838	Free Zones									03	FISH,CRUSTACEANS,MOLLUSC	1	No Quantity							47403169			0
S3	2016	2016	2016	2	0	2	Export	170	Colombia	COL	842	USA	USA								03	FISH,CRUSTACEANS,MOLLUSC	1	No Quantity							69911205			0
S3	2016	2016	2016	2	0	2	Export	170	Colombia	COL	858	Uruguay	URY								03	FISH,CRUSTACEANS,MOLLUSC	1	No Quantity							1087			0
S3	2016	2016	2016	2	0	2	Export	188	Costa Rica	CRI	0	World	WLD								03	FISH,CRUSTACEANS,MOLLUSC	1	No Quantity							113947170			0
S3	2016	2016	2016	2	0	2	Export	188	Costa Rica	CRI	48	Bahrain	BHR								03	FISH,CRUSTACEANS,MOLLUSC	1	No Quantity							1360			0
S3	2016	2016	2016	2	0	2	Export	188	Costa Rica	CRI	52	Barbados	BRB								03	FISH,CRUSTACEANS,MOLLUSC	1	No Quantity							86758			0
S3	2016	2016	2016	2	0	2	Export	188	Costa Rica	CRI	56	Belgium	BEL								03	FISH,CRUSTACEANS,MOLLUSC	1	No Quantity							2014176			0
S3	2016	2016	2016	2	0	2	Export	188	Costa Rica	CRI	124	Canada	CAN								03	FISH,CRUSTACEANS,MOLLUSC	1	No Quantity							103650			0
S3	2016	2016	2016	2	0	2	Export	188	Costa Rica	CRI	152	Chile	CHL								03	FISH,CRUSTACEANS,MOLLUSC	1	No Quantity							316438			0
S3	2016	2016	2016	2	0	2	Export	188	Costa Rica	CRI	156	China	CHN								03	FISH,CRUSTACEANS,MOLLUSC	1	No Quantity							108774			0
S3	2016	2016	2016	2	0	2	Export	188	Costa Rica	CRI	170	Colombia	COL								03	FISH,CRUSTACEANS,MOLLUSC	1	No Quantity							22200			0
S3	2016	2016	2016	2	0	2	Export	188	Costa Rica	CRI	214	Dominican Rep.	DOM								03	FISH,CRUSTACEANS,MOLLUSC	1	No Quantity							515470			0
S3	2016	2016	2016	2	0	2	Export	188	Costa Rica	CRI	222	El Salvador	SLV								03	FISH,CRUSTACEANS,MOLLUSC	1	No Quantity							8455866			0
S3	2016	2016	2016	2	0	2	Export	188	Costa Rica	CRI	251	France	FRA								03	FISH,CRUSTACEANS,MOLLUSC	1	No Quantity							356174			0
S3	2016	2016	2016	2	0	2	Export	188	Costa Rica	CRI	276	Germany	DEU								03	FISH,CRUSTACEANS,MOLLUSC	1	No Quantity							8318793			0
S3	2016	2016	2016	2	0	2	Export	188	Costa Rica	CRI	320	Guatemala	GTM								03	FISH,CRUSTACEANS,MOLLUSC	1	No Quantity							4802587			0
S3	2016	2016	2016	2	0	2	Export	188	Costa Rica	CRI	328	Guyana	GUY								03	FISH,CRUSTACEANS,MOLLUSC	1	No Quantity							54885			0
S3	2016	2016	2016	2	0	2	Export	188	Costa Rica	CRI	340	Honduras	HND								03	FISH,CRUSTACEANS,MOLLUSC	1	No Quantity							602543			0
S3	2016	2016	2016	2	0	2	Export	188	Costa Rica	CRI	344	China, Hong Kong SAR	HKG								03	FISH,CRUSTACEANS,MOLLUSC	1	No Quantity							3721754			0
S3	2016	2016	2016	2	0	2	Export	188	Costa Rica	CRI	388	Jamaica	JAM								03	FISH,CRUSTACEANS,MOLLUSC	1	No Quantity							40205			0
S3	2016	2016	2016	2	0	2	Export	188	Costa Rica	CRI	392	Japan	JPN								03	FISH,CRUSTACEANS,MOLLUSC	1	No Quantity							11004			0
S3	2016	2016	2016	2	0	2	Export	188	Costa Rica	CRI	414	Kuwait	KWT								03	FISH,CRUSTACEANS,MOLLUSC	1	No Quantity							7371			0
S3	2016	2016	2016	2	0	2	Export	188	Costa Rica	CRI	484	Mexico	MEX								03	FISH,CRUSTACEANS,MOLLUSC	1	No Quantity							533501			0
S3	2016	2016	2016	2	0	2	Export	188	Costa Rica	CRI	490	Other Asia, nes									03	FISH,CRUSTACEANS,MOLLUSC	1	No Quantity							169165			0
S3	2016	2016	2016	2	0	2	Export	188	Costa Rica	CRI	531	Curaçao	CUW								03	FISH,CRUSTACEANS,MOLLUSC	1	No Quantity							81760			0
S3	2016	2016	2016	2	0	2	Export	188	Costa Rica	CRI	558	Nicaragua	NIC								03	FISH,CRUSTACEANS,MOLLUSC	1	No Quantity							3503686			0
S3	2016	2016	2016	2	0	2	Export	188	Costa Rica	CRI	591	Panama	PAN								03	FISH,CRUSTACEANS,MOLLUSC	1	No Quantity							5118619			0
S3	2016	2016	2016	2	0	2	Export	188	Costa Rica	CRI	600	Paraguay	PRY								03	FISH,CRUSTACEANS,MOLLUSC	1	No Quantity							90693			0
S3	2016	2016	2016	2	0	2	Export	188	Costa Rica	CRI	604	Peru	PER								03	FISH,CRUSTACEANS,MOLLUSC	1	No Quantity							78485			0
S3	2016	2016	2016	2	0	2	Export	188	Costa Rica	CRI	662	Saint Lucia	LCA								03	FISH,CRUSTACEANS,MOLLUSC	1	No Quantity							44678			0
S3	2016	2016	2016	2	0	2	Export	188	Costa Rica	CRI	724	Spain	ESP								03	FISH,CRUSTACEANS,MOLLUSC	1	No Quantity							1652472			0
S3	2016	2016	2016	2	0	2	Export	188	Costa Rica	CRI	780	Trinidad and Tobago	TTO								03	FISH,CRUSTACEANS,MOLLUSC	1	No Quantity							95548			0
S3	2016	2016	2016	2	0	2	Export	188	Costa Rica	CRI	784	United Arab Emirates	ARE								03	FISH,CRUSTACEANS,MOLLUSC	1	No Quantity							37619			0
S3	2016	2016	2016	2	0	2	Export	188	Costa Rica	CRI	842	USA	USA								03	FISH,CRUSTACEANS,MOLLUSC	1	No Quantity							73000935			0
S3	2016	2016	2016	2	0	2	Export	170	Colombia	COL	0	World	WLD								04	CEREALS,CEREAL PREPRTNS.	1	No Quantity							124870475			0
S3	2016	2016	2016	2	0	2	Export	170	Colombia	COL	28	Antigua and Barbuda	ATG								04	CEREALS,CEREAL PREPRTNS.	1	No Quantity							149700			0
S3	2016	2016	2016	2	0	2	Export	170	Colombia	COL	32	Argentina	ARG								04	CEREALS,CEREAL PREPRTNS.	1	No Quantity							37			0
S3	2016	2016	2016	2	0	2	Export	170	Colombia	COL	36	Australia	AUS								04	CEREALS,CEREAL PREPRTNS.	1	No Quantity							333710			0
S3	2016	2016	2016	2	0	2	Export	170	Colombia	COL	52	Barbados	BRB								04	CEREALS,CEREAL PREPRTNS.	1	No Quantity							190594			0
S3	2016	2016	2016	2	0	2	Export	170	Colombia	COL	68	Bolivia (Plurinational State of)	BOL								04	CEREALS,CEREAL PREPRTNS.	1	No Quantity							2275370			0
S3	2016	2016	2016	2	0	2	Export	170	Colombia	COL	76	Brazil	BRA								04	CEREALS,CEREAL PREPRTNS.	1	No Quantity							777120			0
S3	2016	2016	2016	2	0	2	Export	170	Colombia	COL	84	Belize	BLZ								04	CEREALS,CEREAL PREPRTNS.	1	No Quantity							1311			0
S3	2016	2016	2016	2	0	2	Export	170	Colombia	COL	90	Solomon Isds	SLB								04	CEREALS,CEREAL PREPRTNS.	1	No Quantity							2712			0
S3	2016	2016	2016	2	0	2	Export	170	Colombia	COL	124	Canada	CAN								04	CEREALS,CEREAL PREPRTNS.	1	No Quantity							442470			0
S3	2016	2016	2016	2	0	2	Export	170	Colombia	COL	152	Chile	CHL								04	CEREALS,CEREAL PREPRTNS.	1	No Quantity							2870645			0
S3	2016	2016	2016	2	0	2	Export	170	Colombia	COL	178	Congo	COG								04	CEREALS,CEREAL PREPRTNS.	1	No Quantity							396875			0
S3	2016	2016	2016	2	0	2	Export	170	Colombia	COL	188	Costa Rica	CRI								04	CEREALS,CEREAL PREPRTNS.	1	No Quantity							3493630			0
S3	2016	2016	2016	2	0	2	Export	170	Colombia	COL	192	Cuba	CUB								04	CEREALS,CEREAL PREPRTNS.	1	No Quantity							2650340			0
S3	2016	2016	2016	2	0	2	Export	170	Colombia	COL	204	Benin	BEN								04	CEREALS,CEREAL PREPRTNS.	1	No Quantity							52542			0
S3	2016	2016	2016	2	0	2	Export	170	Colombia	COL	212	Dominica	DMA								04	CEREALS,CEREAL PREPRTNS.	1	No Quantity							131793			0
S3	2016	2016	2016	2	0	2	Export	170	Colombia	COL	214	Dominican Rep.	DOM								04	CEREALS,CEREAL PREPRTNS.	1	No Quantity							1231599			0
S3	2016	2016	2016	2	0	2	Export	170	Colombia	COL	218	Ecuador	ECU								04	CEREALS,CEREAL PREPRTNS.	1	No Quantity							17535780			0
S3	2016	2016	2016	2	0	2	Export	170	Colombia	COL	222	El Salvador	SLV								04	CEREALS,CEREAL PREPRTNS.	1	No Quantity							170791			0
S3	2016	2016	2016	2	0	2	Export	170	Colombia	COL	242	Fiji	FJI								04	CEREALS,CEREAL PREPRTNS.	1	No Quantity							4644			0
S3	2016	2016	2016	2	0	2	Export	170	Colombia	COL	251	France	FRA								04	CEREALS,CEREAL PREPRTNS.	1	No Quantity							277186			0
S3	2016	2016	2016	2	0	2	Export	170	Colombia	COL	266	Gabon	GAB								04	CEREALS,CEREAL PREPRTNS.	1	No Quantity							387341			0
S3	2016	2016	2016	2	0	2	Export	170	Colombia	COL	276	Germany	DEU								04	CEREALS,CEREAL PREPRTNS.	1	No Quantity							2992			0
S3	2016	2016	2016	2	0	2	Export	170	Colombia	COL	288	Ghana	GHA								04	CEREALS,CEREAL PREPRTNS.	1	No Quantity							250439			0
S3	2016	2016	2016	2	0	2	Export	170	Colombia	COL	308	Grenada	GRD								04	CEREALS,CEREAL PREPRTNS.	1	No Quantity							48601			0
S3	2016	2016	2016	2	0	2	Export	170	Colombia	COL	320	Guatemala	GTM								04	CEREALS,CEREAL PREPRTNS.	1	No Quantity							934883			0
S3	2016	2016	2016	2	0	2	Export	170	Colombia	COL	324	Guinea	GIN								04	CEREALS,CEREAL PREPRTNS.	1	No Quantity							14892			0
S3	2016	2016	2016	2	0	2	Export	170	Colombia	COL	328	Guyana	GUY								04	CEREALS,CEREAL PREPRTNS.	1	No Quantity							601229			0
S3	2016	2016	2016	2	0	2	Export	170	Colombia	COL	332	Haiti	HTI								04	CEREALS,CEREAL PREPRTNS.	1	No Quantity							3648736			0
S3	2016	2016	2016	2	0	2	Export	170	Colombia	COL	340	Honduras	HND								04	CEREALS,CEREAL PREPRTNS.	1	No Quantity							115172			0
S3	2016	2016	2016	2	0	2	Export	170	Colombia	COL	376	Israel	ISR								04	CEREALS,CEREAL PREPRTNS.	1	No Quantity							217744			0
S3	2016	2016	2016	2	0	2	Export	170	Colombia	COL	381	Italy	ITA								04	CEREALS,CEREAL PREPRTNS.	1	No Quantity							11843			0
S3	2016	2016	2016	2	0	2	Export	170	Colombia	COL	384	Côte d'Ivoire	CIV								04	CEREALS,CEREAL PREPRTNS.	1	No Quantity							6000			0
S3	2016	2016	2016	2	0	2	Export	170	Colombia	COL	388	Jamaica	JAM								04	CEREALS,CEREAL PREPRTNS.	1	No Quantity							774870			0
S3	2016	2016	2016	2	0	2	Export	170	Colombia	COL	404	Kenya	KEN								04	CEREALS,CEREAL PREPRTNS.	1	No Quantity							6823			0
S3	2016	2016	2016	2	0	2	Export	170	Colombia	COL	410	Rep. of Korea	KOR								04	CEREALS,CEREAL PREPRTNS.	1	No Quantity							702			0
S3	2016	2016	2016	2	0	2	Export	170	Colombia	COL	414	Kuwait	KWT								04	CEREALS,CEREAL PREPRTNS.	1	No Quantity							5733			0
S3	2016	2016	2016	2	0	2	Export	170	Colombia	COL	422	Lebanon	LBN								04	CEREALS,CEREAL PREPRTNS.	1	No Quantity							30			0
S3	2016	2016	2016	2	0	2	Export	170	Colombia	COL	480	Mauritius	MUS								04	CEREALS,CEREAL PREPRTNS.	1	No Quantity							50497			0
S3	2016	2016	2016	2	0	2	Export	170	Colombia	COL	484	Mexico	MEX								04	CEREALS,CEREAL PREPRTNS.	1	No Quantity							175449			0
S3	2016	2016	2016	2	0	2	Export	170	Colombia	COL	528	Netherlands	NLD								04	CEREALS,CEREAL PREPRTNS.	1	No Quantity							167406			0
S3	2016	2016	2016	2	0	2	Export	170	Colombia	COL	531	Curaçao	CUW								04	CEREALS,CEREAL PREPRTNS.	1	No Quantity							1694473			0
S3	2016	2016	2016	2	0	2	Export	170	Colombia	COL	533	Aruba	ABW								04	CEREALS,CEREAL PREPRTNS.	1	No Quantity							1020983			0
S3	2016	2016	2016	2	0	2	Export	170	Colombia	COL	562	Niger	NER								04	CEREALS,CEREAL PREPRTNS.	1	No Quantity							21220			0
S3	2016	2016	2016	2	0	2	Export	170	Colombia	COL	566	Nigeria	NGA								04	CEREALS,CEREAL PREPRTNS.	1	No Quantity							170913			0
S3	2016	2016	2016	2	0	2	Export	170	Colombia	COL	591	Panama	PAN								04	CEREALS,CEREAL PREPRTNS.	1	No Quantity							6360858			0
S3	2016	2016	2016	2	0	2	Export	170	Colombia	COL	600	Paraguay	PRY								04	CEREALS,CEREAL PREPRTNS.	1	No Quantity							1310			0
S3	2016	2016	2016	2	0	2	Export	170	Colombia	COL	604	Peru	PER								04	CEREALS,CEREAL PREPRTNS.	1	No Quantity							4915794			0
S3	2016	2016	2016	2	0	2	Export	170	Colombia	COL	608	Philippines	PHL								04	CEREALS,CEREAL PREPRTNS.	1	No Quantity							10864			0
S3	2016	2016	2016	2	0	2	Export	170	Colombia	COL	620	Portugal	PRT								04	CEREALS,CEREAL PREPRTNS.	1	No Quantity							12024			0
S3	2016	2016	2016	2	0	2	Export	170	Colombia	COL	643	Russian Federation	RUS								04	CEREALS,CEREAL PREPRTNS.	1	No Quantity							1703			0
S3	2016	2016	2016	2	0	2	Export	170	Colombia	COL	659	Saint Kitts and Nevis	KNA								04	CEREALS,CEREAL PREPRTNS.	1	No Quantity							105169			0
S3	2016	2016	2016	2	0	2	Export	170	Colombia	COL	662	Saint Lucia	LCA								04	CEREALS,CEREAL PREPRTNS.	1	No Quantity							216645			0
S3	2016	2016	2016	2	0	2	Export	170	Colombia	COL	670	Saint Vincent and the Grenadines	VCT								04	CEREALS,CEREAL PREPRTNS.	1	No Quantity							93643			0
S3	2016	2016	2016	2	0	2	Export	170	Colombia	COL	694	Sierra Leone	SLE								04	CEREALS,CEREAL PREPRTNS.	1	No Quantity							31310			0
S3	2016	2016	2016	2	0	2	Export	170	Colombia	COL	702	Singapore	SGP								04	CEREALS,CEREAL PREPRTNS.	1	No Quantity							15620			0
S3	2016	2016	2016	2	0	2	Export	170	Colombia	COL	724	Spain	ESP								04	CEREALS,CEREAL PREPRTNS.	1	No Quantity							2538158			0
S3	2016	2016	2016	2	0	2	Export	170	Colombia	COL	740	Suriname	SUR								04	CEREALS,CEREAL PREPRTNS.	1	No Quantity							1888437			0
S3	2016	2016	2016	2	0	2	Export	170	Colombia	COL	752	Sweden	SWE								04	CEREALS,CEREAL PREPRTNS.	1	No Quantity							20555			0
S3	2016	2016	2016	2	0	2	Export	170	Colombia	COL	768	Togo	TGO								04	CEREALS,CEREAL PREPRTNS.	1	No Quantity							328333			0
S3	2016	2016	2016	2	0	2	Export	170	Colombia	COL	780	Trinidad and Tobago	TTO								04	CEREALS,CEREAL PREPRTNS.	1	No Quantity							726336			0
S3	2016	2016	2016	2	0	2	Export	170	Colombia	COL	826	United Kingdom	GBR								04	CEREALS,CEREAL PREPRTNS.	1	No Quantity							537905			0
S3	2016	2016	2016	2	0	2	Export	170	Colombia	COL	838	Free Zones									04	CEREALS,CEREAL PREPRTNS.	1	No Quantity							1161678			0
S3	2016	2016	2016	2	0	2	Export	170	Colombia	COL	842	USA	USA								04	CEREALS,CEREAL PREPRTNS.	1	No Quantity							29923897			0
S3	2016	2016	2016	2	0	2	Export	170	Colombia	COL	862	Venezuela	VEN								04	CEREALS,CEREAL PREPRTNS.	1	No Quantity							32579843			0
S3	2016	2016	2016	2	0	2	Export	170	Colombia	COL	899	Areas, nes									04	CEREALS,CEREAL PREPRTNS.	1	No Quantity							82576			0
S3	2016	2016	2016	2	0	2	Export	188	Costa Rica	CRI	0	World	WLD								04	CEREALS,CEREAL PREPRTNS.	1	No Quantity							128784531			0
S3	2016	2016	2016	2	0	2	Export	188	Costa Rica	CRI	28	Antigua and Barbuda	ATG								04	CEREALS,CEREAL PREPRTNS.	1	No Quantity							2434			0
S3	2016	2016	2016	2	0	2	Export	188	Costa Rica	CRI	52	Barbados	BRB								04	CEREALS,CEREAL PREPRTNS.	1	No Quantity							787757			0
S3	2016	2016	2016	2	0	2	Export	188	Costa Rica	CRI	56	Belgium	BEL								04	CEREALS,CEREAL PREPRTNS.	1	No Quantity							1			0
S3	2016	2016	2016	2	0	2	Export	188	Costa Rica	CRI	68	Bolivia (Plurinational State of)	BOL								04	CEREALS,CEREAL PREPRTNS.	1	No Quantity							80446			0
S3	2016	2016	2016	2	0	2	Export	188	Costa Rica	CRI	84	Belize	BLZ								04	CEREALS,CEREAL PREPRTNS.	1	No Quantity							171901			0
S3	2016	2016	2016	2	0	2	Export	188	Costa Rica	CRI	124	Canada	CAN								04	CEREALS,CEREAL PREPRTNS.	1	No Quantity							341			0
S3	2016	2016	2016	2	0	2	Export	188	Costa Rica	CRI	152	Chile	CHL								04	CEREALS,CEREAL PREPRTNS.	1	No Quantity							1648676			0
S3	2016	2016	2016	2	0	2	Export	188	Costa Rica	CRI	156	China	CHN								04	CEREALS,CEREAL PREPRTNS.	1	No Quantity							38			0
S3	2016	2016	2016	2	0	2	Export	188	Costa Rica	CRI	170	Colombia	COL								04	CEREALS,CEREAL PREPRTNS.	1	No Quantity							516219			0
S3	2016	2016	2016	2	0	2	Export	188	Costa Rica	CRI	192	Cuba	CUB								04	CEREALS,CEREAL PREPRTNS.	1	No Quantity							413539			0
S3	2016	2016	2016	2	0	2	Export	188	Costa Rica	CRI	214	Dominican Rep.	DOM								04	CEREALS,CEREAL PREPRTNS.	1	No Quantity							3575665			0
S3	2016	2016	2016	2	0	2	Export	188	Costa Rica	CRI	218	Ecuador	ECU								04	CEREALS,CEREAL PREPRTNS.	1	No Quantity							123780			0
S3	2016	2016	2016	2	0	2	Export	188	Costa Rica	CRI	222	El Salvador	SLV								04	CEREALS,CEREAL PREPRTNS.	1	No Quantity							11294993			0
S3	2016	2016	2016	2	0	2	Export	188	Costa Rica	CRI	251	France	FRA								04	CEREALS,CEREAL PREPRTNS.	1	No Quantity							830144			0
S3	2016	2016	2016	2	0	2	Export	188	Costa Rica	CRI	308	Grenada	GRD								04	CEREALS,CEREAL PREPRTNS.	1	No Quantity							7757			0
S3	2016	2016	2016	2	0	2	Export	188	Costa Rica	CRI	320	Guatemala	GTM								04	CEREALS,CEREAL PREPRTNS.	1	No Quantity							27723057			0
S3	2016	2016	2016	2	0	2	Export	188	Costa Rica	CRI	328	Guyana	GUY								04	CEREALS,CEREAL PREPRTNS.	1	No Quantity							451843			0
S3	2016	2016	2016	2	0	2	Export	188	Costa Rica	CRI	340	Honduras	HND								04	CEREALS,CEREAL PREPRTNS.	1	No Quantity							11597425			0
S3	2016	2016	2016	2	0	2	Export	188	Costa Rica	CRI	388	Jamaica	JAM								04	CEREALS,CEREAL PREPRTNS.	1	No Quantity							2544537			0
S3	2016	2016	2016	2	0	2	Export	188	Costa Rica	CRI	484	Mexico	MEX								04	CEREALS,CEREAL PREPRTNS.	1	No Quantity							326864			0
S3	2016	2016	2016	2	0	2	Export	188	Costa Rica	CRI	531	Curaçao	CUW								04	CEREALS,CEREAL PREPRTNS.	1	No Quantity							55081			0
S3	2016	2016	2016	2	0	2	Export	188	Costa Rica	CRI	533	Aruba	ABW								04	CEREALS,CEREAL PREPRTNS.	1	No Quantity							48326			0
S3	2016	2016	2016	2	0	2	Export	188	Costa Rica	CRI	558	Nicaragua	NIC								04	CEREALS,CEREAL PREPRTNS.	1	No Quantity							30659580			0
S3	2016	2016	2016	2	0	2	Export	188	Costa Rica	CRI	591	Panama	PAN								04	CEREALS,CEREAL PREPRTNS.	1	No Quantity							24199066			0
S3	2016	2016	2016	2	0	2	Export	188	Costa Rica	CRI	604	Peru	PER								04	CEREALS,CEREAL PREPRTNS.	1	No Quantity							65396			0
S3	2016	2016	2016	2	0	2	Export	188	Costa Rica	CRI	608	Philippines	PHL								04	CEREALS,CEREAL PREPRTNS.	1	No Quantity							258677			0
S3	2016	2016	2016	2	0	2	Export	188	Costa Rica	CRI	682	Saudi Arabia	SAU								04	CEREALS,CEREAL PREPRTNS.	1	No Quantity							33990			0
S3	2016	2016	2016	2	0	2	Export	188	Costa Rica	CRI	740	Suriname	SUR								04	CEREALS,CEREAL PREPRTNS.	1	No Quantity							2700			0
S3	2016	2016	2016	2	0	2	Export	188	Costa Rica	CRI	780	Trinidad and Tobago	TTO								04	CEREALS,CEREAL PREPRTNS.	1	No Quantity							1820230			0
S3	2016	2016	2016	2	0	2	Export	188	Costa Rica	CRI	784	United Arab Emirates	ARE								04	CEREALS,CEREAL PREPRTNS.	1	No Quantity							1972			0
S3	2016	2016	2016	2	0	2	Export	188	Costa Rica	CRI	826	United Kingdom	GBR								04	CEREALS,CEREAL PREPRTNS.	1	No Quantity							3			0
S3	2016	2016	2016	2	0	2	Export	188	Costa Rica	CRI	842	USA	USA								04	CEREALS,CEREAL PREPRTNS.	1	No Quantity							7213073			0
S3	2016	2016	2016	2	0	2	Export	188	Costa Rica	CRI	862	Venezuela	VEN								04	CEREALS,CEREAL PREPRTNS.	1	No Quantity							2329021			0
S3	2016	2016	2016	2	0	2	Export	170	Colombia	COL	0	World	WLD								05	VEGETABLES AND FRUIT	1	No Quantity							1116539050			0
S3	2016	2016	2016	2	0	2	Export	170	Colombia	COL	8	Albania	ALB								05	VEGETABLES AND FRUIT	1	No Quantity							667615			0
S3	2016	2016	2016	2	0	2	Export	170	Colombia	COL	32	Argentina	ARG								05	VEGETABLES AND FRUIT	1	No Quantity							34782			0
S3	2016	2016	2016	2	0	2	Export	170	Colombia	COL	36	Australia	AUS								05	VEGETABLES AND FRUIT	1	No Quantity							1053448			0
S3	2016	2016	2016	2	0	2	Export	170	Colombia	COL	48	Bahrain	BHR								05	VEGETABLES AND FRUIT	1	No Quantity							27237			0
S3	2016	2016	2016	2	0	2	Export	170	Colombia	COL	52	Barbados	BRB								05	VEGETABLES AND FRUIT	1	No Quantity							2086			0
S3	2016	2016	2016	2	0	2	Export	170	Colombia	COL	56	Belgium	BEL								05	VEGETABLES AND FRUIT	1	No Quantity							245133031			0
S3	2016	2016	2016	2	0	2	Export	170	Colombia	COL	68	Bolivia (Plurinational State of)	BOL								05	VEGETABLES AND FRUIT	1	No Quantity							197115			0
S3	2016	2016	2016	2	0	2	Export	170	Colombia	COL	76	Brazil	BRA								05	VEGETABLES AND FRUIT	1	No Quantity							1198525			0
S3	2016	2016	2016	2	0	2	Export	170	Colombia	COL	124	Canada	CAN								05	VEGETABLES AND FRUIT	1	No Quantity							6729507			0
S3	2016	2016	2016	2	0	2	Export	170	Colombia	COL	136	Cayman Isds	CYM								05	VEGETABLES AND FRUIT	1	No Quantity							18371			0
S3	2016	2016	2016	2	0	2	Export	170	Colombia	COL	152	Chile	CHL								05	VEGETABLES AND FRUIT	1	No Quantity							3269473			0
S3	2016	2016	2016	2	0	2	Export	170	Colombia	COL	156	China	CHN								05	VEGETABLES AND FRUIT	1	No Quantity							261680			0
S3	2016	2016	2016	2	0	2	Export	170	Colombia	COL	188	Costa Rica	CRI								05	VEGETABLES AND FRUIT	1	No Quantity							971365			0
S3	2016	2016	2016	2	0	2	Export	170	Colombia	COL	192	Cuba	CUB								05	VEGETABLES AND FRUIT	1	No Quantity							345111			0
S3	2016	2016	2016	2	0	2	Export	170	Colombia	COL	203	Czechia	CZE								05	VEGETABLES AND FRUIT	1	No Quantity							17073			0
S3	2016	2016	2016	2	0	2	Export	170	Colombia	COL	208	Denmark	DNK								05	VEGETABLES AND FRUIT	1	No Quantity							835093			0
S3	2016	2016	2016	2	0	2	Export	170	Colombia	COL	214	Dominican Rep.	DOM								05	VEGETABLES AND FRUIT	1	No Quantity							1111042			0
S3	2016	2016	2016	2	0	2	Export	170	Colombia	COL	218	Ecuador	ECU								05	VEGETABLES AND FRUIT	1	No Quantity							1699884			0
S3	2016	2016	2016	2	0	2	Export	170	Colombia	COL	222	El Salvador	SLV								05	VEGETABLES AND FRUIT	1	No Quantity							19746			0
S3	2016	2016	2016	2	0	2	Export	170	Colombia	COL	251	France	FRA								05	VEGETABLES AND FRUIT	1	No Quantity							11865850			0
S3	2016	2016	2016	2	0	2	Export	170	Colombia	COL	276	Germany	DEU								05	VEGETABLES AND FRUIT	1	No Quantity							69256658			0
S3	2016	2016	2016	2	0	2	Export	170	Colombia	COL	300	Greece	GRC								05	VEGETABLES AND FRUIT	1	No Quantity							10523156			0
S3	2016	2016	2016	2	0	2	Export	170	Colombia	COL	320	Guatemala	GTM								05	VEGETABLES AND FRUIT	1	No Quantity							483934			0
S3	2016	2016	2016	2	0	2	Export	170	Colombia	COL	328	Guyana	GUY								05	VEGETABLES AND FRUIT	1	No Quantity							2612			0
S3	2016	2016	2016	2	0	2	Export	170	Colombia	COL	340	Honduras	HND								05	VEGETABLES AND FRUIT	1	No Quantity							53966			0
S3	2016	2016	2016	2	0	2	Export	170	Colombia	COL	344	China, Hong Kong SAR	HKG								05	VEGETABLES AND FRUIT	1	No Quantity							927990			0
S3	2016	2016	2016	2	0	2	Export	170	Colombia	COL	360	Indonesia	IDN								05	VEGETABLES AND FRUIT	1	No Quantity							21442			0
S3	2016	2016	2016	2	0	2	Export	170	Colombia	COL	372	Ireland	IRL								05	VEGETABLES AND FRUIT	1	No Quantity							30875			0
S3	2016	2016	2016	2	0	2	Export	170	Colombia	COL	376	Israel	ISR								05	VEGETABLES AND FRUIT	1	No Quantity							114048			0
S3	2016	2016	2016	2	0	2	Export	170	Colombia	COL	381	Italy	ITA								05	VEGETABLES AND FRUIT	1	No Quantity							144998603			0
S3	2016	2016	2016	2	0	2	Export	170	Colombia	COL	388	Jamaica	JAM								05	VEGETABLES AND FRUIT	1	No Quantity							276493			0
S3	2016	2016	2016	2	0	2	Export	170	Colombia	COL	392	Japan	JPN								05	VEGETABLES AND FRUIT	1	No Quantity							2895029			0
S3	2016	2016	2016	2	0	2	Export	170	Colombia	COL	400	Jordan	JOR								05	VEGETABLES AND FRUIT	1	No Quantity							1941			0
S3	2016	2016	2016	2	0	2	Export	170	Colombia	COL	410	Rep. of Korea	KOR								05	VEGETABLES AND FRUIT	1	No Quantity							217690			0
S3	2016	2016	2016	2	0	2	Export	170	Colombia	COL	414	Kuwait	KWT								05	VEGETABLES AND FRUIT	1	No Quantity							1708			0
S3	2016	2016	2016	2	0	2	Export	170	Colombia	COL	440	Lithuania	LTU								05	VEGETABLES AND FRUIT	1	No Quantity							2968			0
S3	2016	2016	2016	2	0	2	Export	170	Colombia	COL	458	Malaysia	MYS								05	VEGETABLES AND FRUIT	1	No Quantity							2305			0
S3	2016	2016	2016	2	0	2	Export	170	Colombia	COL	470	Malta	MLT								05	VEGETABLES AND FRUIT	1	No Quantity							630067			0
S3	2016	2016	2016	2	0	2	Export	170	Colombia	COL	484	Mexico	MEX								05	VEGETABLES AND FRUIT	1	No Quantity							979805			0
S3	2016	2016	2016	2	0	2	Export	170	Colombia	COL	490	Other Asia, nes									05	VEGETABLES AND FRUIT	1	No Quantity							648			0
S3	2016	2016	2016	2	0	2	Export	170	Colombia	COL	504	Morocco	MAR								05	VEGETABLES AND FRUIT	1	No Quantity							165434			0
S3	2016	2016	2016	2	0	2	Export	170	Colombia	COL	528	Netherlands	NLD								05	VEGETABLES AND FRUIT	1	No Quantity							113288420			0
S3	2016	2016	2016	2	0	2	Export	170	Colombia	COL	531	Curaçao	CUW								05	VEGETABLES AND FRUIT	1	No Quantity							2856214			0
S3	2016	2016	2016	2	0	2	Export	170	Colombia	COL	533	Aruba	ABW								05	VEGETABLES AND FRUIT	1	No Quantity							569772			0
S3	2016	2016	2016	2	0	2	Export	170	Colombia	COL	554	New Zealand	NZL								05	VEGETABLES AND FRUIT	1	No Quantity							106240			0
S3	2016	2016	2016	2	0	2	Export	170	Colombia	COL	579	Norway	NOR								05	VEGETABLES AND FRUIT	1	No Quantity							4463388			0
S3	2016	2016	2016	2	0	2	Export	170	Colombia	COL	586	Pakistan	PAK								05	VEGETABLES AND FRUIT	1	No Quantity							31450			0
S3	2016	2016	2016	2	0	2	Export	170	Colombia	COL	591	Panama	PAN								05	VEGETABLES AND FRUIT	1	No Quantity							4400561			0
S3	2016	2016	2016	2	0	2	Export	170	Colombia	COL	600	Paraguay	PRY								05	VEGETABLES AND FRUIT	1	No Quantity							6166			0
S3	2016	2016	2016	2	0	2	Export	170	Colombia	COL	604	Peru	PER								05	VEGETABLES AND FRUIT	1	No Quantity							807394			0
S3	2016	2016	2016	2	0	2	Export	170	Colombia	COL	616	Poland	POL								05	VEGETABLES AND FRUIT	1	No Quantity							4344470			0
S3	2016	2016	2016	2	0	2	Export	170	Colombia	COL	620	Portugal	PRT								05	VEGETABLES AND FRUIT	1	No Quantity							4753032			0
S3	2016	2016	2016	2	0	2	Export	170	Colombia	COL	634	Qatar	QAT								05	VEGETABLES AND FRUIT	1	No Quantity							2136			0
S3	2016	2016	2016	2	0	2	Export	170	Colombia	COL	642	Romania	ROU								05	VEGETABLES AND FRUIT	1	No Quantity							322800			0
S3	2016	2016	2016	2	0	2	Export	170	Colombia	COL	643	Russian Federation	RUS								05	VEGETABLES AND FRUIT	1	No Quantity							700685			0
S3	2016	2016	2016	2	0	2	Export	170	Colombia	COL	662	Saint Lucia	LCA								05	VEGETABLES AND FRUIT	1	No Quantity							1092			0
S3	2016	2016	2016	2	0	2	Export	170	Colombia	COL	682	Saudi Arabia	SAU								05	VEGETABLES AND FRUIT	1	No Quantity							517139			0
S3	2016	2016	2016	2	0	2	Export	170	Colombia	COL	702	Singapore	SGP								05	VEGETABLES AND FRUIT	1	No Quantity							82699			0
S3	2016	2016	2016	2	0	2	Export	170	Colombia	COL	703	Slovakia	SVK								05	VEGETABLES AND FRUIT	1	No Quantity							8			0
S3	2016	2016	2016	2	0	2	Export	170	Colombia	COL	704	Viet Nam	VNM								05	VEGETABLES AND FRUIT	1	No Quantity							91327			0
S3	2016	2016	2016	2	0	2	Export	170	Colombia	COL	705	Slovenia	SVN								05	VEGETABLES AND FRUIT	1	No Quantity							5030524			0
S3	2016	2016	2016	2	0	2	Export	170	Colombia	COL	724	Spain	ESP								05	VEGETABLES AND FRUIT	1	No Quantity							17829882			0
S3	2016	2016	2016	2	0	2	Export	170	Colombia	COL	740	Suriname	SUR								05	VEGETABLES AND FRUIT	1	No Quantity							4896			0
S3	2016	2016	2016	2	0	2	Export	170	Colombia	COL	752	Sweden	SWE								05	VEGETABLES AND FRUIT	1	No Quantity							2201389			0
S3	2016	2016	2016	2	0	2	Export	170	Colombia	COL	757	Switzerland	CHE								05	VEGETABLES AND FRUIT	1	No Quantity							4127740			0
S3	2016	2016	2016	2	0	2	Export	170	Colombia	COL	780	Trinidad and Tobago	TTO								05	VEGETABLES AND FRUIT	1	No Quantity							169374			0
S3	2016	2016	2016	2	0	2	Export	170	Colombia	COL	784	United Arab Emirates	ARE								05	VEGETABLES AND FRUIT	1	No Quantity							501419			0
S3	2016	2016	2016	2	0	2	Export	170	Colombia	COL	792	Turkey	TUR								05	VEGETABLES AND FRUIT	1	No Quantity							744513			0
S3	2016	2016	2016	2	0	2	Export	170	Colombia	COL	804	Ukraine	UKR								05	VEGETABLES AND FRUIT	1	No Quantity							360798			0
S3	2016	2016	2016	2	0	2	Export	170	Colombia	COL	818	Egypt	EGY								05	VEGETABLES AND FRUIT	1	No Quantity							397045			0
S3	2016	2016	2016	2	0	2	Export	170	Colombia	COL	826	United Kingdom	GBR								05	VEGETABLES AND FRUIT	1	No Quantity							199709075			0
S3	2016	2016	2016	2	0	2	Export	170	Colombia	COL	842	USA	USA								05	VEGETABLES AND FRUIT	1	No Quantity							240771547			0
S3	2016	2016	2016	2	0	2	Export	170	Colombia	COL	858	Uruguay	URY								05	VEGETABLES AND FRUIT	1	No Quantity							10948			0
S3	2016	2016	2016	2	0	2	Export	170	Colombia	COL	862	Venezuela	VEN								05	VEGETABLES AND FRUIT	1	No Quantity							160642			0
S3	2016	2016	2016	2	0	2	Export	170	Colombia	COL	899	Areas, nes									05	VEGETABLES AND FRUIT	1	No Quantity							128861			0
S3	2016	2016	2016	2	0	2	Export	188	Costa Rica	CRI	0	World	WLD								05	VEGETABLES AND FRUIT	1	No Quantity							2671827032			0
S3	2016	2016	2016	2	0	2	Export	188	Costa Rica	CRI	8	Albania	ALB								05	VEGETABLES AND FRUIT	1	No Quantity							82561			0
S3	2016	2016	2016	2	0	2	Export	188	Costa Rica	CRI	12	Algeria	DZA								05	VEGETABLES AND FRUIT	1	No Quantity							16001			0
S3	2016	2016	2016	2	0	2	Export	188	Costa Rica	CRI	28	Antigua and Barbuda	ATG								05	VEGETABLES AND FRUIT	1	No Quantity							109370			0
S3	2016	2016	2016	2	0	2	Export	188	Costa Rica	CRI	32	Argentina	ARG								05	VEGETABLES AND FRUIT	1	No Quantity							655050			0
S3	2016	2016	2016	2	0	2	Export	188	Costa Rica	CRI	36	Australia	AUS								05	VEGETABLES AND FRUIT	1	No Quantity							480150			0
S3	2016	2016	2016	2	0	2	Export	188	Costa Rica	CRI	40	Austria	AUT								05	VEGETABLES AND FRUIT	1	No Quantity							11			0
S3	2016	2016	2016	2	0	2	Export	188	Costa Rica	CRI	52	Barbados	BRB								05	VEGETABLES AND FRUIT	1	No Quantity							773877			0
S3	2016	2016	2016	2	0	2	Export	188	Costa Rica	CRI	56	Belgium	BEL								05	VEGETABLES AND FRUIT	1	No Quantity							195392846			0
S3	2016	2016	2016	2	0	2	Export	188	Costa Rica	CRI	60	Bermuda	BMU								05	VEGETABLES AND FRUIT	1	No Quantity							9300			0
S3	2016	2016	2016	2	0	2	Export	188	Costa Rica	CRI	68	Bolivia (Plurinational State of)	BOL								05	VEGETABLES AND FRUIT	1	No Quantity							33985			0
S3	2016	2016	2016	2	0	2	Export	188	Costa Rica	CRI	70	Bosnia Herzegovina	BIH								05	VEGETABLES AND FRUIT	1	No Quantity							13447			0
S3	2016	2016	2016	2	0	2	Export	188	Costa Rica	CRI	76	Brazil	BRA								05	VEGETABLES AND FRUIT	1	No Quantity							1979061			0
S3	2016	2016	2016	2	0	2	Export	188	Costa Rica	CRI	84	Belize	BLZ								05	VEGETABLES AND FRUIT	1	No Quantity							212183			0
S3	2016	2016	2016	2	0	2	Export	188	Costa Rica	CRI	100	Bulgaria	BGR								05	VEGETABLES AND FRUIT	1	No Quantity							97832			0
S3	2016	2016	2016	2	0	2	Export	188	Costa Rica	CRI	112	Belarus	BLR								05	VEGETABLES AND FRUIT	1	No Quantity							3			0
S3	2016	2016	2016	2	0	2	Export	188	Costa Rica	CRI	124	Canada	CAN								05	VEGETABLES AND FRUIT	1	No Quantity							16261861			0
S3	2016	2016	2016	2	0	2	Export	188	Costa Rica	CRI	152	Chile	CHL								05	VEGETABLES AND FRUIT	1	No Quantity							7973079			0
S3	2016	2016	2016	2	0	2	Export	188	Costa Rica	CRI	156	China	CHN								05	VEGETABLES AND FRUIT	1	No Quantity							803024			0
S3	2016	2016	2016	2	0	2	Export	188	Costa Rica	CRI	170	Colombia	COL								05	VEGETABLES AND FRUIT	1	No Quantity							993098			0
S3	2016	2016	2016	2	0	2	Export	188	Costa Rica	CRI	191	Croatia	HRV								05	VEGETABLES AND FRUIT	1	No Quantity							222492			0
S3	2016	2016	2016	2	0	2	Export	188	Costa Rica	CRI	192	Cuba	CUB								05	VEGETABLES AND FRUIT	1	No Quantity							75169			0
S3	2016	2016	2016	2	0	2	Export	188	Costa Rica	CRI	196	Cyprus	CYP								05	VEGETABLES AND FRUIT	1	No Quantity							23688			0
S3	2016	2016	2016	2	0	2	Export	188	Costa Rica	CRI	203	Czechia	CZE								05	VEGETABLES AND FRUIT	1	No Quantity							8			0
S3	2016	2016	2016	2	0	2	Export	188	Costa Rica	CRI	208	Denmark	DNK								05	VEGETABLES AND FRUIT	1	No Quantity							4001018			0
S3	2016	2016	2016	2	0	2	Export	188	Costa Rica	CRI	212	Dominica	DMA								05	VEGETABLES AND FRUIT	1	No Quantity							164839			0
S3	2016	2016	2016	2	0	2	Export	188	Costa Rica	CRI	214	Dominican Rep.	DOM								05	VEGETABLES AND FRUIT	1	No Quantity							2101221			0
S3	2016	2016	2016	2	0	2	Export	188	Costa Rica	CRI	218	Ecuador	ECU								05	VEGETABLES AND FRUIT	1	No Quantity							527044			0
S3	2016	2016	2016	2	0	2	Export	188	Costa Rica	CRI	222	El Salvador	SLV								05	VEGETABLES AND FRUIT	1	No Quantity							11601722			0
S3	2016	2016	2016	2	0	2	Export	188	Costa Rica	CRI	246	Finland	FIN								05	VEGETABLES AND FRUIT	1	No Quantity							35334279			0
S3	2016	2016	2016	2	0	2	Export	188	Costa Rica	CRI	251	France	FRA								05	VEGETABLES AND FRUIT	1	No Quantity							23095637			0
S3	2016	2016	2016	2	0	2	Export	188	Costa Rica	CRI	258	French Polynesia	PYF								05	VEGETABLES AND FRUIT	1	No Quantity							9280			0
S3	2016	2016	2016	2	0	2	Export	188	Costa Rica	CRI	268	Georgia	GEO								05	VEGETABLES AND FRUIT	1	No Quantity							71031			0
S3	2016	2016	2016	2	0	2	Export	188	Costa Rica	CRI	276	Germany	DEU								05	VEGETABLES AND FRUIT	1	No Quantity							60802263			0
S3	2016	2016	2016	2	0	2	Export	188	Costa Rica	CRI	300	Greece	GRC								05	VEGETABLES AND FRUIT	1	No Quantity							11059781			0
S3	2016	2016	2016	2	0	2	Export	188	Costa Rica	CRI	308	Grenada	GRD								05	VEGETABLES AND FRUIT	1	No Quantity							299332			0
S3	2016	2016	2016	2	0	2	Export	188	Costa Rica	CRI	320	Guatemala	GTM								05	VEGETABLES AND FRUIT	1	No Quantity							7930571			0
S3	2016	2016	2016	2	0	2	Export	188	Costa Rica	CRI	328	Guyana	GUY								05	VEGETABLES AND FRUIT	1	No Quantity							5032057			0
S3	2016	2016	2016	2	0	2	Export	188	Costa Rica	CRI	332	Haiti	HTI								05	VEGETABLES AND FRUIT	1	No Quantity							61114			0
S3	2016	2016	2016	2	0	2	Export	188	Costa Rica	CRI	340	Honduras	HND								05	VEGETABLES AND FRUIT	1	No Quantity							11337612			0
S3	2016	2016	2016	2	0	2	Export	188	Costa Rica	CRI	344	China, Hong Kong SAR	HKG								05	VEGETABLES AND FRUIT	1	No Quantity							26475			0
S3	2016	2016	2016	2	0	2	Export	188	Costa Rica	CRI	348	Hungary	HUN								05	VEGETABLES AND FRUIT	1	No Quantity							1			0
S3	2016	2016	2016	2	0	2	Export	188	Costa Rica	CRI	360	Indonesia	IDN								05	VEGETABLES AND FRUIT	1	No Quantity							12188			0
S3	2016	2016	2016	2	0	2	Export	188	Costa Rica	CRI	364	Iran	IRN								05	VEGETABLES AND FRUIT	1	No Quantity							87105			0
S3	2016	2016	2016	2	0	2	Export	188	Costa Rica	CRI	368	Iraq	IRQ								05	VEGETABLES AND FRUIT	1	No Quantity							4449542			0
S3	2016	2016	2016	2	0	2	Export	188	Costa Rica	CRI	372	Ireland	IRL								05	VEGETABLES AND FRUIT	1	No Quantity							21310261			0
S3	2016	2016	2016	2	0	2	Export	188	Costa Rica	CRI	376	Israel	ISR								05	VEGETABLES AND FRUIT	1	No Quantity							3029795			0
S3	2016	2016	2016	2	0	2	Export	188	Costa Rica	CRI	381	Italy	ITA								05	VEGETABLES AND FRUIT	1	No Quantity							183981548			0
S3	2016	2016	2016	2	0	2	Export	188	Costa Rica	CRI	384	Côte d'Ivoire	CIV								05	VEGETABLES AND FRUIT	1	No Quantity							13073			0
S3	2016	2016	2016	2	0	2	Export	188	Costa Rica	CRI	388	Jamaica	JAM								05	VEGETABLES AND FRUIT	1	No Quantity							5040683			0
S3	2016	2016	2016	2	0	2	Export	188	Costa Rica	CRI	392	Japan	JPN								05	VEGETABLES AND FRUIT	1	No Quantity							12646000			0
S3	2016	2016	2016	2	0	2	Export	188	Costa Rica	CRI	398	Kazakhstan	KAZ								05	VEGETABLES AND FRUIT	1	No Quantity							2			0
S3	2016	2016	2016	2	0	2	Export	188	Costa Rica	CRI	400	Jordan	JOR								05	VEGETABLES AND FRUIT	1	No Quantity							16200			0
S3	2016	2016	2016	2	0	2	Export	188	Costa Rica	CRI	408	Dem. People's Rep. of Korea	PRK								05	VEGETABLES AND FRUIT	1	No Quantity							3			0
S3	2016	2016	2016	2	0	2	Export	188	Costa Rica	CRI	410	Rep. of Korea	KOR								05	VEGETABLES AND FRUIT	1	No Quantity							5056813			0
S3	2016	2016	2016	2	0	2	Export	188	Costa Rica	CRI	414	Kuwait	KWT								05	VEGETABLES AND FRUIT	1	No Quantity							113096			0
S3	2016	2016	2016	2	0	2	Export	188	Costa Rica	CRI	417	Kyrgyzstan	KGZ								05	VEGETABLES AND FRUIT	1	No Quantity							15411			0
S3	2016	2016	2016	2	0	2	Export	188	Costa Rica	CRI	422	Lebanon	LBN								05	VEGETABLES AND FRUIT	1	No Quantity							1860177			0
S3	2016	2016	2016	2	0	2	Export	188	Costa Rica	CRI	428	Latvia	LVA								05	VEGETABLES AND FRUIT	1	No Quantity							2			0
S3	2016	2016	2016	2	0	2	Export	188	Costa Rica	CRI	434	Libya	LBY								05	VEGETABLES AND FRUIT	1	No Quantity							285589			0
S3	2016	2016	2016	2	0	2	Export	188	Costa Rica	CRI	440	Lithuania	LTU								05	VEGETABLES AND FRUIT	1	No Quantity							11078507			0
S3	2016	2016	2016	2	0	2	Export	188	Costa Rica	CRI	458	Malaysia	MYS								05	VEGETABLES AND FRUIT	1	No Quantity							13944			0
S3	2016	2016	2016	2	0	2	Export	188	Costa Rica	CRI	470	Malta	MLT								05	VEGETABLES AND FRUIT	1	No Quantity							256362			0
S3	2016	2016	2016	2	0	2	Export	188	Costa Rica	CRI	484	Mexico	MEX								05	VEGETABLES AND FRUIT	1	No Quantity							3326860			0
S3	2016	2016	2016	2	0	2	Export	188	Costa Rica	CRI	490	Other Asia, nes									05	VEGETABLES AND FRUIT	1	No Quantity							5			0
S3	2016	2016	2016	2	0	2	Export	188	Costa Rica	CRI	499	Montenegro	MNE								05	VEGETABLES AND FRUIT	1	No Quantity							1798589			0
S3	2016	2016	2016	2	0	2	Export	188	Costa Rica	CRI	504	Morocco	MAR								05	VEGETABLES AND FRUIT	1	No Quantity							1956782			0
S3	2016	2016	2016	2	0	2	Export	188	Costa Rica	CRI	528	Netherlands	NLD								05	VEGETABLES AND FRUIT	1	No Quantity							364667697			0
S3	2016	2016	2016	2	0	2	Export	188	Costa Rica	CRI	531	Curaçao	CUW								05	VEGETABLES AND FRUIT	1	No Quantity							98010			0
S3	2016	2016	2016	2	0	2	Export	188	Costa Rica	CRI	533	Aruba	ABW								05	VEGETABLES AND FRUIT	1	No Quantity							1244329			0
S3	2016	2016	2016	2	0	2	Export	188	Costa Rica	CRI	540	New Caledonia	NCL								05	VEGETABLES AND FRUIT	1	No Quantity							22732			0
S3	2016	2016	2016	2	0	2	Export	188	Costa Rica	CRI	554	New Zealand	NZL								05	VEGETABLES AND FRUIT	1	No Quantity							16211			0
S3	2016	2016	2016	2	0	2	Export	188	Costa Rica	CRI	558	Nicaragua	NIC								05	VEGETABLES AND FRUIT	1	No Quantity							9202778			0
S3	2016	2016	2016	2	0	2	Export	188	Costa Rica	CRI	579	Norway	NOR								05	VEGETABLES AND FRUIT	1	No Quantity							16282389			0
S3	2016	2016	2016	2	0	2	Export	188	Costa Rica	CRI	591	Panama	PAN								05	VEGETABLES AND FRUIT	1	No Quantity							9665486			0
S3	2016	2016	2016	2	0	2	Export	188	Costa Rica	CRI	604	Peru	PER								05	VEGETABLES AND FRUIT	1	No Quantity							166581			0
S3	2016	2016	2016	2	0	2	Export	188	Costa Rica	CRI	608	Philippines	PHL								05	VEGETABLES AND FRUIT	1	No Quantity							27994			0
S3	2016	2016	2016	2	0	2	Export	188	Costa Rica	CRI	616	Poland	POL								05	VEGETABLES AND FRUIT	1	No Quantity							5170418			0
S3	2016	2016	2016	2	0	2	Export	188	Costa Rica	CRI	620	Portugal	PRT								05	VEGETABLES AND FRUIT	1	No Quantity							21209686			0
S3	2016	2016	2016	2	0	2	Export	188	Costa Rica	CRI	643	Russian Federation	RUS								05	VEGETABLES AND FRUIT	1	No Quantity							18715011			0
S3	2016	2016	2016	2	0	2	Export	188	Costa Rica	CRI	662	Saint Lucia	LCA								05	VEGETABLES AND FRUIT	1	No Quantity							213507			0
S3	2016	2016	2016	2	0	2	Export	188	Costa Rica	CRI	670	Saint Vincent and the Grenadines	VCT								05	VEGETABLES AND FRUIT	1	No Quantity							45084			0
S3	2016	2016	2016	2	0	2	Export	188	Costa Rica	CRI	682	Saudi Arabia	SAU								05	VEGETABLES AND FRUIT	1	No Quantity							5777815			0
S3	2016	2016	2016	2	0	2	Export	188	Costa Rica	CRI	702	Singapore	SGP								05	VEGETABLES AND FRUIT	1	No Quantity							5			0
S3	2016	2016	2016	2	0	2	Export	188	Costa Rica	CRI	704	Viet Nam	VNM								05	VEGETABLES AND FRUIT	1	No Quantity							41085			0
S3	2016	2016	2016	2	0	2	Export	188	Costa Rica	CRI	705	Slovenia	SVN								05	VEGETABLES AND FRUIT	1	No Quantity							5775814			0
S3	2016	2016	2016	2	0	2	Export	188	Costa Rica	CRI	710	South Africa	ZAF								05	VEGETABLES AND FRUIT	1	No Quantity							648281			0
S3	2016	2016	2016	2	0	2	Export	188	Costa Rica	CRI	724	Spain	ESP								05	VEGETABLES AND FRUIT	1	No Quantity							133076630			0
S3	2016	2016	2016	2	0	2	Export	188	Costa Rica	CRI	740	Suriname	SUR								05	VEGETABLES AND FRUIT	1	No Quantity							29511			0
S3	2016	2016	2016	2	0	2	Export	188	Costa Rica	CRI	752	Sweden	SWE								05	VEGETABLES AND FRUIT	1	No Quantity							21608593			0
S3	2016	2016	2016	2	0	2	Export	188	Costa Rica	CRI	757	Switzerland	CHE								05	VEGETABLES AND FRUIT	1	No Quantity							2203993			0
S3	2016	2016	2016	2	0	2	Export	188	Costa Rica	CRI	760	Syria	SYR								05	VEGETABLES AND FRUIT	1	No Quantity							23840			0
S3	2016	2016	2016	2	0	2	Export	188	Costa Rica	CRI	762	Tajikistan	TJK								05	VEGETABLES AND FRUIT	1	No Quantity							15411			0
S3	2016	2016	2016	2	0	2	Export	188	Costa Rica	CRI	780	Trinidad and Tobago	TTO								05	VEGETABLES AND FRUIT	1	No Quantity							9450856			0
S3	2016	2016	2016	2	0	2	Export	188	Costa Rica	CRI	784	United Arab Emirates	ARE								05	VEGETABLES AND FRUIT	1	No Quantity							438065			0
S3	2016	2016	2016	2	0	2	Export	188	Costa Rica	CRI	788	Tunisia	TUN								05	VEGETABLES AND FRUIT	1	No Quantity							795324			0
S3	2016	2016	2016	2	0	2	Export	188	Costa Rica	CRI	792	Turkey	TUR								05	VEGETABLES AND FRUIT	1	No Quantity							51149268			0
S3	2016	2016	2016	2	0	2	Export	188	Costa Rica	CRI	804	Ukraine	UKR								05	VEGETABLES AND FRUIT	1	No Quantity							6238340			0
S3	2016	2016	2016	2	0	2	Export	188	Costa Rica	CRI	818	Egypt	EGY								05	VEGETABLES AND FRUIT	1	No Quantity							403684			0
S3	2016	2016	2016	2	0	2	Export	188	Costa Rica	CRI	826	United Kingdom	GBR								05	VEGETABLES AND FRUIT	1	No Quantity							153329088			0
S3	2016	2016	2016	2	0	2	Export	188	Costa Rica	CRI	842	USA	USA								05	VEGETABLES AND FRUIT	1	No Quantity							1177734694			0
S3	2016	2016	2016	2	0	2	Export	188	Costa Rica	CRI	858	Uruguay	URY								05	VEGETABLES AND FRUIT	1	No Quantity							34175			0
S3	2016	2016	2016	2	0	2	Export	188	Costa Rica	CRI	862	Venezuela	VEN								05	VEGETABLES AND FRUIT	1	No Quantity							292741			0
S3	2016	2016	2016	2	0	2	Export	170	Colombia	COL	0	World	WLD								06	SUGAR,SUGR.PREPTNS,HONEY	1	No Quantity							534312180			0
S3	2016	2016	2016	2	0	2	Export	170	Colombia	COL	12	Algeria	DZA								06	SUGAR,SUGR.PREPTNS,HONEY	1	No Quantity							145550			0
S3	2016	2016	2016	2	0	2	Export	170	Colombia	COL	24	Angola	AGO								06	SUGAR,SUGR.PREPTNS,HONEY	1	No Quantity							685748			0
S3	2016	2016	2016	2	0	2	Export	170	Colombia	COL	28	Antigua and Barbuda	ATG								06	SUGAR,SUGR.PREPTNS,HONEY	1	No Quantity							150195			0
S3	2016	2016	2016	2	0	2	Export	170	Colombia	COL	32	Argentina	ARG								06	SUGAR,SUGR.PREPTNS,HONEY	1	No Quantity							246564			0
S3	2016	2016	2016	2	0	2	Export	170	Colombia	COL	36	Australia	AUS								06	SUGAR,SUGR.PREPTNS,HONEY	1	No Quantity							340593			0
S3	2016	2016	2016	2	0	2	Export	170	Colombia	COL	48	Bahrain	BHR								06	SUGAR,SUGR.PREPTNS,HONEY	1	No Quantity							110792			0
S3	2016	2016	2016	2	0	2	Export	170	Colombia	COL	52	Barbados	BRB								06	SUGAR,SUGR.PREPTNS,HONEY	1	No Quantity							157720			0
S3	2016	2016	2016	2	0	2	Export	170	Colombia	COL	56	Belgium	BEL								06	SUGAR,SUGR.PREPTNS,HONEY	1	No Quantity							3432637			0
S3	2016	2016	2016	2	0	2	Export	170	Colombia	COL	68	Bolivia (Plurinational State of)	BOL								06	SUGAR,SUGR.PREPTNS,HONEY	1	No Quantity							6540146			0
S3	2016	2016	2016	2	0	2	Export	170	Colombia	COL	76	Brazil	BRA								06	SUGAR,SUGR.PREPTNS,HONEY	1	No Quantity							179118			0
S3	2016	2016	2016	2	0	2	Export	170	Colombia	COL	84	Belize	BLZ								06	SUGAR,SUGR.PREPTNS,HONEY	1	No Quantity							450265			0
S3	2016	2016	2016	2	0	2	Export	170	Colombia	COL	90	Solomon Isds	SLB								06	SUGAR,SUGR.PREPTNS,HONEY	1	No Quantity							15277			0
S3	2016	2016	2016	2	0	2	Export	170	Colombia	COL	100	Bulgaria	BGR								06	SUGAR,SUGR.PREPTNS,HONEY	1	No Quantity							350950			0
S3	2016	2016	2016	2	0	2	Export	170	Colombia	COL	124	Canada	CAN								06	SUGAR,SUGR.PREPTNS,HONEY	1	No Quantity							4620760			0
S3	2016	2016	2016	2	0	2	Export	170	Colombia	COL	132	Cabo Verde	CPV								06	SUGAR,SUGR.PREPTNS,HONEY	1	No Quantity							316666			0
S3	2016	2016	2016	2	0	2	Export	170	Colombia	COL	152	Chile	CHL								06	SUGAR,SUGR.PREPTNS,HONEY	1	No Quantity							23365714			0
S3	2016	2016	2016	2	0	2	Export	170	Colombia	COL	156	China	CHN								06	SUGAR,SUGR.PREPTNS,HONEY	1	No Quantity							218863			0
S3	2016	2016	2016	2	0	2	Export	170	Colombia	COL	174	Comoros	COM								06	SUGAR,SUGR.PREPTNS,HONEY	1	No Quantity							324027			0
S3	2016	2016	2016	2	0	2	Export	170	Colombia	COL	178	Congo	COG								06	SUGAR,SUGR.PREPTNS,HONEY	1	No Quantity							636896			0
S3	2016	2016	2016	2	0	2	Export	170	Colombia	COL	180	Dem. Rep. of the Congo	COD								06	SUGAR,SUGR.PREPTNS,HONEY	1	No Quantity							1069104			0
S3	2016	2016	2016	2	0	2	Export	170	Colombia	COL	188	Costa Rica	CRI								06	SUGAR,SUGR.PREPTNS,HONEY	1	No Quantity							5105782			0
S3	2016	2016	2016	2	0	2	Export	170	Colombia	COL	191	Croatia	HRV								06	SUGAR,SUGR.PREPTNS,HONEY	1	No Quantity							346334			0
S3	2016	2016	2016	2	0	2	Export	170	Colombia	COL	192	Cuba	CUB								06	SUGAR,SUGR.PREPTNS,HONEY	1	No Quantity							811947			0
S3	2016	2016	2016	2	0	2	Export	170	Colombia	COL	203	Czechia	CZE								06	SUGAR,SUGR.PREPTNS,HONEY	1	No Quantity							142331			0
S3	2016	2016	2016	2	0	2	Export	170	Colombia	COL	204	Benin	BEN								06	SUGAR,SUGR.PREPTNS,HONEY	1	No Quantity							526609			0
S3	2016	2016	2016	2	0	2	Export	170	Colombia	COL	212	Dominica	DMA								06	SUGAR,SUGR.PREPTNS,HONEY	1	No Quantity							200368			0
S3	2016	2016	2016	2	0	2	Export	170	Colombia	COL	214	Dominican Rep.	DOM								06	SUGAR,SUGR.PREPTNS,HONEY	1	No Quantity							7441043			0
S3	2016	2016	2016	2	0	2	Export	170	Colombia	COL	218	Ecuador	ECU								06	SUGAR,SUGR.PREPTNS,HONEY	1	No Quantity							37397445			0
S3	2016	2016	2016	2	0	2	Export	170	Colombia	COL	222	El Salvador	SLV								06	SUGAR,SUGR.PREPTNS,HONEY	1	No Quantity							2401230			0
S3	2016	2016	2016	2	0	2	Export	170	Colombia	COL	226	Equatorial Guinea	GNQ								06	SUGAR,SUGR.PREPTNS,HONEY	1	No Quantity							167253			0
S3	2016	2016	2016	2	0	2	Export	170	Colombia	COL	242	Fiji	FJI								06	SUGAR,SUGR.PREPTNS,HONEY	1	No Quantity							172352			0
S3	2016	2016	2016	2	0	2	Export	170	Colombia	COL	251	France	FRA								06	SUGAR,SUGR.PREPTNS,HONEY	1	No Quantity							2653314			0
S3	2016	2016	2016	2	0	2	Export	170	Colombia	COL	266	Gabon	GAB								06	SUGAR,SUGR.PREPTNS,HONEY	1	No Quantity							607886			0
S3	2016	2016	2016	2	0	2	Export	170	Colombia	COL	275	State of Palestine	PSE								06	SUGAR,SUGR.PREPTNS,HONEY	1	No Quantity							361776			0
S3	2016	2016	2016	2	0	2	Export	170	Colombia	COL	276	Germany	DEU								06	SUGAR,SUGR.PREPTNS,HONEY	1	No Quantity							9928930			0
S3	2016	2016	2016	2	0	2	Export	170	Colombia	COL	288	Ghana	GHA								06	SUGAR,SUGR.PREPTNS,HONEY	1	No Quantity							27426			0
S3	2016	2016	2016	2	0	2	Export	170	Colombia	COL	300	Greece	GRC								06	SUGAR,SUGR.PREPTNS,HONEY	1	No Quantity							1291065			0
S3	2016	2016	2016	2	0	2	Export	170	Colombia	COL	308	Grenada	GRD								06	SUGAR,SUGR.PREPTNS,HONEY	1	No Quantity							61650			0
S3	2016	2016	2016	2	0	2	Export	170	Colombia	COL	320	Guatemala	GTM								06	SUGAR,SUGR.PREPTNS,HONEY	1	No Quantity							1164328			0
S3	2016	2016	2016	2	0	2	Export	170	Colombia	COL	324	Guinea	GIN								06	SUGAR,SUGR.PREPTNS,HONEY	1	No Quantity							5054870			0
S3	2016	2016	2016	2	0	2	Export	170	Colombia	COL	328	Guyana	GUY								06	SUGAR,SUGR.PREPTNS,HONEY	1	No Quantity							1673447			0
S3	2016	2016	2016	2	0	2	Export	170	Colombia	COL	332	Haiti	HTI								06	SUGAR,SUGR.PREPTNS,HONEY	1	No Quantity							31079516			0
S3	2016	2016	2016	2	0	2	Export	170	Colombia	COL	340	Honduras	HND								06	SUGAR,SUGR.PREPTNS,HONEY	1	No Quantity							4121245			0
S3	2016	2016	2016	2	0	2	Export	170	Colombia	COL	344	China, Hong Kong SAR	HKG								06	SUGAR,SUGR.PREPTNS,HONEY	1	No Quantity							12020			0
S3	2016	2016	2016	2	0	2	Export	170	Colombia	COL	348	Hungary	HUN								06	SUGAR,SUGR.PREPTNS,HONEY	1	No Quantity							277588			0
S3	2016	2016	2016	2	0	2	Export	170	Colombia	COL	360	Indonesia	IDN								06	SUGAR,SUGR.PREPTNS,HONEY	1	No Quantity							50			0
S3	2016	2016	2016	2	0	2	Export	170	Colombia	COL	368	Iraq	IRQ								06	SUGAR,SUGR.PREPTNS,HONEY	1	No Quantity							384634			0
S3	2016	2016	2016	2	0	2	Export	170	Colombia	COL	376	Israel	ISR								06	SUGAR,SUGR.PREPTNS,HONEY	1	No Quantity							1043622			0
S3	2016	2016	2016	2	0	2	Export	170	Colombia	COL	381	Italy	ITA								06	SUGAR,SUGR.PREPTNS,HONEY	1	No Quantity							8058618			0
S3	2016	2016	2016	2	0	2	Export	170	Colombia	COL	384	Côte d'Ivoire	CIV								06	SUGAR,SUGR.PREPTNS,HONEY	1	No Quantity							1506154			0
S3	2016	2016	2016	2	0	2	Export	170	Colombia	COL	388	Jamaica	JAM								06	SUGAR,SUGR.PREPTNS,HONEY	1	No Quantity							7036781			0
S3	2016	2016	2016	2	0	2	Export	170	Colombia	COL	392	Japan	JPN								06	SUGAR,SUGR.PREPTNS,HONEY	1	No Quantity							40617			0
S3	2016	2016	2016	2	0	2	Export	170	Colombia	COL	400	Jordan	JOR								06	SUGAR,SUGR.PREPTNS,HONEY	1	No Quantity							172174			0
S3	2016	2016	2016	2	0	2	Export	170	Colombia	COL	404	Kenya	KEN								06	SUGAR,SUGR.PREPTNS,HONEY	1	No Quantity							228024			0
S3	2016	2016	2016	2	0	2	Export	170	Colombia	COL	410	Rep. of Korea	KOR								06	SUGAR,SUGR.PREPTNS,HONEY	1	No Quantity							1773110			0
S3	2016	2016	2016	2	0	2	Export	170	Colombia	COL	414	Kuwait	KWT								06	SUGAR,SUGR.PREPTNS,HONEY	1	No Quantity							13917			0
S3	2016	2016	2016	2	0	2	Export	170	Colombia	COL	422	Lebanon	LBN								06	SUGAR,SUGR.PREPTNS,HONEY	1	No Quantity							195745			0
S3	2016	2016	2016	2	0	2	Export	170	Colombia	COL	430	Liberia	LBR								06	SUGAR,SUGR.PREPTNS,HONEY	1	No Quantity							414758			0
S3	2016	2016	2016	2	0	2	Export	170	Colombia	COL	434	Libya	LBY								06	SUGAR,SUGR.PREPTNS,HONEY	1	No Quantity							622569			0
S3	2016	2016	2016	2	0	2	Export	170	Colombia	COL	440	Lithuania	LTU								06	SUGAR,SUGR.PREPTNS,HONEY	1	No Quantity							628486			0
S3	2016	2016	2016	2	0	2	Export	170	Colombia	COL	450	Madagascar	MDG								06	SUGAR,SUGR.PREPTNS,HONEY	1	No Quantity							205269			0
S3	2016	2016	2016	2	0	2	Export	170	Colombia	COL	466	Mali	MLI								06	SUGAR,SUGR.PREPTNS,HONEY	1	No Quantity							151938			0
S3	2016	2016	2016	2	0	2	Export	170	Colombia	COL	480	Mauritius	MUS								06	SUGAR,SUGR.PREPTNS,HONEY	1	No Quantity							68179			0
S3	2016	2016	2016	2	0	2	Export	170	Colombia	COL	484	Mexico	MEX								06	SUGAR,SUGR.PREPTNS,HONEY	1	No Quantity							580299			0
S3	2016	2016	2016	2	0	2	Export	170	Colombia	COL	490	Other Asia, nes									06	SUGAR,SUGR.PREPTNS,HONEY	1	No Quantity							3111			0
S3	2016	2016	2016	2	0	2	Export	170	Colombia	COL	499	Montenegro	MNE								06	SUGAR,SUGR.PREPTNS,HONEY	1	No Quantity							44868			0
S3	2016	2016	2016	2	0	2	Export	170	Colombia	COL	508	Mozambique	MOZ								06	SUGAR,SUGR.PREPTNS,HONEY	1	No Quantity							326205			0
S3	2016	2016	2016	2	0	2	Export	170	Colombia	COL	528	Netherlands	NLD								06	SUGAR,SUGR.PREPTNS,HONEY	1	No Quantity							6510540			0
S3	2016	2016	2016	2	0	2	Export	170	Colombia	COL	531	Curaçao	CUW								06	SUGAR,SUGR.PREPTNS,HONEY	1	No Quantity							1823523			0
S3	2016	2016	2016	2	0	2	Export	170	Colombia	COL	533	Aruba	ABW								06	SUGAR,SUGR.PREPTNS,HONEY	1	No Quantity							300682			0
S3	2016	2016	2016	2	0	2	Export	170	Colombia	COL	540	New Caledonia	NCL								06	SUGAR,SUGR.PREPTNS,HONEY	1	No Quantity							40339			0
S3	2016	2016	2016	2	0	2	Export	170	Colombia	COL	548	Vanuatu	VUT								06	SUGAR,SUGR.PREPTNS,HONEY	1	No Quantity							64561			0
S3	2016	2016	2016	2	0	2	Export	170	Colombia	COL	554	New Zealand	NZL								06	SUGAR,SUGR.PREPTNS,HONEY	1	No Quantity							78779			0
S3	2016	2016	2016	2	0	2	Export	170	Colombia	COL	558	Nicaragua	NIC								06	SUGAR,SUGR.PREPTNS,HONEY	1	No Quantity							285357			0
S3	2016	2016	2016	2	0	2	Export	170	Colombia	COL	562	Niger	NER								06	SUGAR,SUGR.PREPTNS,HONEY	1	No Quantity							116253			0
S3	2016	2016	2016	2	0	2	Export	170	Colombia	COL	566	Nigeria	NGA								06	SUGAR,SUGR.PREPTNS,HONEY	1	No Quantity							1845990			0
S3	2016	2016	2016	2	0	2	Export	170	Colombia	COL	579	Norway	NOR								06	SUGAR,SUGR.PREPTNS,HONEY	1	No Quantity							36893			0
S3	2016	2016	2016	2	0	2	Export	170	Colombia	COL	591	Panama	PAN								06	SUGAR,SUGR.PREPTNS,HONEY	1	No Quantity							3829792			0
S3	2016	2016	2016	2	0	2	Export	170	Colombia	COL	600	Paraguay	PRY								06	SUGAR,SUGR.PREPTNS,HONEY	1	No Quantity							4679			0
S3	2016	2016	2016	2	0	2	Export	170	Colombia	COL	604	Peru	PER								06	SUGAR,SUGR.PREPTNS,HONEY	1	No Quantity							97999251			0
S3	2016	2016	2016	2	0	2	Export	170	Colombia	COL	616	Poland	POL								06	SUGAR,SUGR.PREPTNS,HONEY	1	No Quantity							714767			0
S3	2016	2016	2016	2	0	2	Export	170	Colombia	COL	620	Portugal	PRT								06	SUGAR,SUGR.PREPTNS,HONEY	1	No Quantity							729316			0
S3	2016	2016	2016	2	0	2	Export	170	Colombia	COL	634	Qatar	QAT								06	SUGAR,SUGR.PREPTNS,HONEY	1	No Quantity							9518			0
S3	2016	2016	2016	2	0	2	Export	170	Colombia	COL	642	Romania	ROU								06	SUGAR,SUGR.PREPTNS,HONEY	1	No Quantity							857421			0
S3	2016	2016	2016	2	0	2	Export	170	Colombia	COL	643	Russian Federation	RUS								06	SUGAR,SUGR.PREPTNS,HONEY	1	No Quantity							2786535			0
S3	2016	2016	2016	2	0	2	Export	170	Colombia	COL	659	Saint Kitts and Nevis	KNA								06	SUGAR,SUGR.PREPTNS,HONEY	1	No Quantity							163035			0
S3	2016	2016	2016	2	0	2	Export	170	Colombia	COL	670	Saint Vincent and the Grenadines	VCT								06	SUGAR,SUGR.PREPTNS,HONEY	1	No Quantity							318323			0
S3	2016	2016	2016	2	0	2	Export	170	Colombia	COL	682	Saudi Arabia	SAU								06	SUGAR,SUGR.PREPTNS,HONEY	1	No Quantity							557993			0
S3	2016	2016	2016	2	0	2	Export	170	Colombia	COL	686	Senegal	SEN								06	SUGAR,SUGR.PREPTNS,HONEY	1	No Quantity							81490			0
S3	2016	2016	2016	2	0	2	Export	170	Colombia	COL	694	Sierra Leone	SLE								06	SUGAR,SUGR.PREPTNS,HONEY	1	No Quantity							422203			0
S3	2016	2016	2016	2	0	2	Export	170	Colombia	COL	699	India	IND								06	SUGAR,SUGR.PREPTNS,HONEY	1	No Quantity							1205911			0
S3	2016	2016	2016	2	0	2	Export	170	Colombia	COL	702	Singapore	SGP								06	SUGAR,SUGR.PREPTNS,HONEY	1	No Quantity							194120			0
S3	2016	2016	2016	2	0	2	Export	170	Colombia	COL	710	South Africa	ZAF								06	SUGAR,SUGR.PREPTNS,HONEY	1	No Quantity							30170			0
S3	2016	2016	2016	2	0	2	Export	170	Colombia	COL	724	Spain	ESP								06	SUGAR,SUGR.PREPTNS,HONEY	1	No Quantity							12821533			0
S3	2016	2016	2016	2	0	2	Export	170	Colombia	COL	740	Suriname	SUR								06	SUGAR,SUGR.PREPTNS,HONEY	1	No Quantity							2038684			0
S3	2016	2016	2016	2	0	2	Export	170	Colombia	COL	752	Sweden	SWE								06	SUGAR,SUGR.PREPTNS,HONEY	1	No Quantity							128288			0
S3	2016	2016	2016	2	0	2	Export	170	Colombia	COL	757	Switzerland	CHE								06	SUGAR,SUGR.PREPTNS,HONEY	1	No Quantity							1137			0
S3	2016	2016	2016	2	0	2	Export	170	Colombia	COL	768	Togo	TGO								06	SUGAR,SUGR.PREPTNS,HONEY	1	No Quantity							1324704			0
S3	2016	2016	2016	2	0	2	Export	170	Colombia	COL	776	Tonga	TON								06	SUGAR,SUGR.PREPTNS,HONEY	1	No Quantity							131359			0
S3	2016	2016	2016	2	0	2	Export	170	Colombia	COL	780	Trinidad and Tobago	TTO								06	SUGAR,SUGR.PREPTNS,HONEY	1	No Quantity							8348516			0
S3	2016	2016	2016	2	0	2	Export	170	Colombia	COL	784	United Arab Emirates	ARE								06	SUGAR,SUGR.PREPTNS,HONEY	1	No Quantity							4690442			0
S3	2016	2016	2016	2	0	2	Export	170	Colombia	COL	788	Tunisia	TUN								06	SUGAR,SUGR.PREPTNS,HONEY	1	No Quantity							85405			0
S3	2016	2016	2016	2	0	2	Export	170	Colombia	COL	792	Turkey	TUR								06	SUGAR,SUGR.PREPTNS,HONEY	1	No Quantity							225947			0
S3	2016	2016	2016	2	0	2	Export	170	Colombia	COL	804	Ukraine	UKR								06	SUGAR,SUGR.PREPTNS,HONEY	1	No Quantity							102364			0
S3	2016	2016	2016	2	0	2	Export	170	Colombia	COL	826	United Kingdom	GBR								06	SUGAR,SUGR.PREPTNS,HONEY	1	No Quantity							2795387			0
S3	2016	2016	2016	2	0	2	Export	170	Colombia	COL	834	United Rep. of Tanzania	TZA								06	SUGAR,SUGR.PREPTNS,HONEY	1	No Quantity							1691134			0
S3	2016	2016	2016	2	0	2	Export	170	Colombia	COL	838	Free Zones									06	SUGAR,SUGR.PREPTNS,HONEY	1	No Quantity							252431			0
S3	2016	2016	2016	2	0	2	Export	170	Colombia	COL	842	USA	USA								06	SUGAR,SUGR.PREPTNS,HONEY	1	No Quantity							74156236			0
S3	2016	2016	2016	2	0	2	Export	170	Colombia	COL	854	Burkina Faso	BFA								06	SUGAR,SUGR.PREPTNS,HONEY	1	No Quantity							263720			0
S3	2016	2016	2016	2	0	2	Export	170	Colombia	COL	858	Uruguay	URY								06	SUGAR,SUGR.PREPTNS,HONEY	1	No Quantity							1706			0
S3	2016	2016	2016	2	0	2	Export	170	Colombia	COL	862	Venezuela	VEN								06	SUGAR,SUGR.PREPTNS,HONEY	1	No Quantity							123261268			0
S3	2016	2016	2016	2	0	2	Export	170	Colombia	COL	887	Yemen	YEM								06	SUGAR,SUGR.PREPTNS,HONEY	1	No Quantity							934785			0
S3	2016	2016	2016	2	0	2	Export	170	Colombia	COL	899	Areas, nes									06	SUGAR,SUGR.PREPTNS,HONEY	1	No Quantity							165228			0
S3	2016	2016	2016	2	0	2	Export	188	Costa Rica	CRI	0	World	WLD								06	SUGAR,SUGR.PREPTNS,HONEY	1	No Quantity							95340095			0
S3	2016	2016	2016	2	0	2	Export	188	Costa Rica	CRI	28	Antigua and Barbuda	ATG								06	SUGAR,SUGR.PREPTNS,HONEY	1	No Quantity							91077			0
S3	2016	2016	2016	2	0	2	Export	188	Costa Rica	CRI	32	Argentina	ARG								06	SUGAR,SUGR.PREPTNS,HONEY	1	No Quantity							44438			0
S3	2016	2016	2016	2	0	2	Export	188	Costa Rica	CRI	36	Australia	AUS								06	SUGAR,SUGR.PREPTNS,HONEY	1	No Quantity							47807			0
S3	2016	2016	2016	2	0	2	Export	188	Costa Rica	CRI	44	Bahamas	BHS								06	SUGAR,SUGR.PREPTNS,HONEY	1	No Quantity							2162817			0
S3	2016	2016	2016	2	0	2	Export	188	Costa Rica	CRI	52	Barbados	BRB								06	SUGAR,SUGR.PREPTNS,HONEY	1	No Quantity							20583			0
S3	2016	2016	2016	2	0	2	Export	188	Costa Rica	CRI	56	Belgium	BEL								06	SUGAR,SUGR.PREPTNS,HONEY	1	No Quantity							195848			0
S3	2016	2016	2016	2	0	2	Export	188	Costa Rica	CRI	76	Brazil	BRA								06	SUGAR,SUGR.PREPTNS,HONEY	1	No Quantity							6198			0
S3	2016	2016	2016	2	0	2	Export	188	Costa Rica	CRI	84	Belize	BLZ								06	SUGAR,SUGR.PREPTNS,HONEY	1	No Quantity							27940			0
S3	2016	2016	2016	2	0	2	Export	188	Costa Rica	CRI	100	Bulgaria	BGR								06	SUGAR,SUGR.PREPTNS,HONEY	1	No Quantity							40000			0
S3	2016	2016	2016	2	0	2	Export	188	Costa Rica	CRI	124	Canada	CAN								06	SUGAR,SUGR.PREPTNS,HONEY	1	No Quantity							7342617			0
S3	2016	2016	2016	2	0	2	Export	188	Costa Rica	CRI	152	Chile	CHL								06	SUGAR,SUGR.PREPTNS,HONEY	1	No Quantity							61359			0
S3	2016	2016	2016	2	0	2	Export	188	Costa Rica	CRI	170	Colombia	COL								06	SUGAR,SUGR.PREPTNS,HONEY	1	No Quantity							61994			0
S3	2016	2016	2016	2	0	2	Export	188	Costa Rica	CRI	208	Denmark	DNK								06	SUGAR,SUGR.PREPTNS,HONEY	1	No Quantity							33			0
S3	2016	2016	2016	2	0	2	Export	188	Costa Rica	CRI	214	Dominican Rep.	DOM								06	SUGAR,SUGR.PREPTNS,HONEY	1	No Quantity							1296583			0
S3	2016	2016	2016	2	0	2	Export	188	Costa Rica	CRI	218	Ecuador	ECU								06	SUGAR,SUGR.PREPTNS,HONEY	1	No Quantity							103058			0
S3	2016	2016	2016	2	0	2	Export	188	Costa Rica	CRI	222	El Salvador	SLV								06	SUGAR,SUGR.PREPTNS,HONEY	1	No Quantity							967525			0
S3	2016	2016	2016	2	0	2	Export	188	Costa Rica	CRI	251	France	FRA								06	SUGAR,SUGR.PREPTNS,HONEY	1	No Quantity							882839			0
S3	2016	2016	2016	2	0	2	Export	188	Costa Rica	CRI	276	Germany	DEU								06	SUGAR,SUGR.PREPTNS,HONEY	1	No Quantity							854948			0
S3	2016	2016	2016	2	0	2	Export	188	Costa Rica	CRI	320	Guatemala	GTM								06	SUGAR,SUGR.PREPTNS,HONEY	1	No Quantity							3825730			0
S3	2016	2016	2016	2	0	2	Export	188	Costa Rica	CRI	328	Guyana	GUY								06	SUGAR,SUGR.PREPTNS,HONEY	1	No Quantity							166288			0
S3	2016	2016	2016	2	0	2	Export	188	Costa Rica	CRI	332	Haiti	HTI								06	SUGAR,SUGR.PREPTNS,HONEY	1	No Quantity							33189			0
S3	2016	2016	2016	2	0	2	Export	188	Costa Rica	CRI	340	Honduras	HND								06	SUGAR,SUGR.PREPTNS,HONEY	1	No Quantity							1871323			0
S3	2016	2016	2016	2	0	2	Export	188	Costa Rica	CRI	344	China, Hong Kong SAR	HKG								06	SUGAR,SUGR.PREPTNS,HONEY	1	No Quantity							758			0
S3	2016	2016	2016	2	0	2	Export	188	Costa Rica	CRI	381	Italy	ITA								06	SUGAR,SUGR.PREPTNS,HONEY	1	No Quantity							706353			0
S3	2016	2016	2016	2	0	2	Export	188	Costa Rica	CRI	388	Jamaica	JAM								06	SUGAR,SUGR.PREPTNS,HONEY	1	No Quantity							126611			0
S3	2016	2016	2016	2	0	2	Export	188	Costa Rica	CRI	392	Japan	JPN								06	SUGAR,SUGR.PREPTNS,HONEY	1	No Quantity							118985			0
S3	2016	2016	2016	2	0	2	Export	188	Costa Rica	CRI	428	Latvia	LVA								06	SUGAR,SUGR.PREPTNS,HONEY	1	No Quantity							471			0
S3	2016	2016	2016	2	0	2	Export	188	Costa Rica	CRI	484	Mexico	MEX								06	SUGAR,SUGR.PREPTNS,HONEY	1	No Quantity							1840258			0
S3	2016	2016	2016	2	0	2	Export	188	Costa Rica	CRI	490	Other Asia, nes									06	SUGAR,SUGR.PREPTNS,HONEY	1	No Quantity							57363			0
S3	2016	2016	2016	2	0	2	Export	188	Costa Rica	CRI	528	Netherlands	NLD								06	SUGAR,SUGR.PREPTNS,HONEY	1	No Quantity							1648505			0
S3	2016	2016	2016	2	0	2	Export	188	Costa Rica	CRI	531	Curaçao	CUW								06	SUGAR,SUGR.PREPTNS,HONEY	1	No Quantity							170184			0
S3	2016	2016	2016	2	0	2	Export	188	Costa Rica	CRI	533	Aruba	ABW								06	SUGAR,SUGR.PREPTNS,HONEY	1	No Quantity							371697			0
S3	2016	2016	2016	2	0	2	Export	188	Costa Rica	CRI	534	Saint Maarten	SXM								06	SUGAR,SUGR.PREPTNS,HONEY	1	No Quantity							11516			0
S3	2016	2016	2016	2	0	2	Export	188	Costa Rica	CRI	554	New Zealand	NZL								06	SUGAR,SUGR.PREPTNS,HONEY	1	No Quantity							16812095			0
S3	2016	2016	2016	2	0	2	Export	188	Costa Rica	CRI	558	Nicaragua	NIC								06	SUGAR,SUGR.PREPTNS,HONEY	1	No Quantity							2129974			0
S3	2016	2016	2016	2	0	2	Export	188	Costa Rica	CRI	591	Panama	PAN								06	SUGAR,SUGR.PREPTNS,HONEY	1	No Quantity							1122575			0
S3	2016	2016	2016	2	0	2	Export	188	Costa Rica	CRI	600	Paraguay	PRY								06	SUGAR,SUGR.PREPTNS,HONEY	1	No Quantity							7000			0
S3	2016	2016	2016	2	0	2	Export	188	Costa Rica	CRI	604	Peru	PER								06	SUGAR,SUGR.PREPTNS,HONEY	1	No Quantity							188122			0
S3	2016	2016	2016	2	0	2	Export	188	Costa Rica	CRI	643	Russian Federation	RUS								06	SUGAR,SUGR.PREPTNS,HONEY	1	No Quantity							9843			0
S3	2016	2016	2016	2	0	2	Export	188	Costa Rica	CRI	724	Spain	ESP								06	SUGAR,SUGR.PREPTNS,HONEY	1	No Quantity							237984			0
S3	2016	2016	2016	2	0	2	Export	188	Costa Rica	CRI	740	Suriname	SUR								06	SUGAR,SUGR.PREPTNS,HONEY	1	No Quantity							44947			0
S3	2016	2016	2016	2	0	2	Export	188	Costa Rica	CRI	780	Trinidad and Tobago	TTO								06	SUGAR,SUGR.PREPTNS,HONEY	1	No Quantity							336231			0
S3	2016	2016	2016	2	0	2	Export	188	Costa Rica	CRI	784	United Arab Emirates	ARE								06	SUGAR,SUGR.PREPTNS,HONEY	1	No Quantity							176			0
S3	2016	2016	2016	2	0	2	Export	188	Costa Rica	CRI	826	United Kingdom	GBR								06	SUGAR,SUGR.PREPTNS,HONEY	1	No Quantity							14332339			0
S3	2016	2016	2016	2	0	2	Export	188	Costa Rica	CRI	842	USA	USA								06	SUGAR,SUGR.PREPTNS,HONEY	1	No Quantity							34860819			0
S3	2016	2016	2016	2	0	2	Export	188	Costa Rica	CRI	858	Uruguay	URY								06	SUGAR,SUGR.PREPTNS,HONEY	1	No Quantity							12107			0
S3	2016	2016	2016	2	0	2	Export	188	Costa Rica	CRI	862	Venezuela	VEN								06	SUGAR,SUGR.PREPTNS,HONEY	1	No Quantity							88985			0
S3	2016	2016	2016	2	0	2	Export	170	Colombia	COL	0	World	WLD								07	COFFEE,TEA,COCOA,SPICES	1	No Quantity							2830284073			0
S3	2016	2016	2016	2	0	2	Export	170	Colombia	COL	8	Albania	ALB								07	COFFEE,TEA,COCOA,SPICES	1	No Quantity							62659			0
S3	2016	2016	2016	2	0	2	Export	170	Colombia	COL	12	Algeria	DZA								07	COFFEE,TEA,COCOA,SPICES	1	No Quantity							120507			0
S3	2016	2016	2016	2	0	2	Export	170	Colombia	COL	24	Angola	AGO								07	COFFEE,TEA,COCOA,SPICES	1	No Quantity							181623			0
S3	2016	2016	2016	2	0	2	Export	170	Colombia	COL	28	Antigua and Barbuda	ATG								07	COFFEE,TEA,COCOA,SPICES	1	No Quantity							35958			0
S3	2016	2016	2016	2	0	2	Export	170	Colombia	COL	32	Argentina	ARG								07	COFFEE,TEA,COCOA,SPICES	1	No Quantity							8831071			0
S3	2016	2016	2016	2	0	2	Export	170	Colombia	COL	36	Australia	AUS								07	COFFEE,TEA,COCOA,SPICES	1	No Quantity							32525612			0
S3	2016	2016	2016	2	0	2	Export	170	Colombia	COL	40	Austria	AUT								07	COFFEE,TEA,COCOA,SPICES	1	No Quantity							37276			0
S3	2016	2016	2016	2	0	2	Export	170	Colombia	COL	48	Bahrain	BHR								07	COFFEE,TEA,COCOA,SPICES	1	No Quantity							97455			0
S3	2016	2016	2016	2	0	2	Export	170	Colombia	COL	51	Armenia	ARM								07	COFFEE,TEA,COCOA,SPICES	1	No Quantity							57809			0
S3	2016	2016	2016	2	0	2	Export	170	Colombia	COL	52	Barbados	BRB								07	COFFEE,TEA,COCOA,SPICES	1	No Quantity							201292			0
S3	2016	2016	2016	2	0	2	Export	170	Colombia	COL	56	Belgium	BEL								07	COFFEE,TEA,COCOA,SPICES	1	No Quantity							164277722			0
S3	2016	2016	2016	2	0	2	Export	170	Colombia	COL	68	Bolivia (Plurinational State of)	BOL								07	COFFEE,TEA,COCOA,SPICES	1	No Quantity							1519149			0
S3	2016	2016	2016	2	0	2	Export	170	Colombia	COL	76	Brazil	BRA								07	COFFEE,TEA,COCOA,SPICES	1	No Quantity							188661			0
S3	2016	2016	2016	2	0	2	Export	170	Colombia	COL	84	Belize	BLZ								07	COFFEE,TEA,COCOA,SPICES	1	No Quantity							91060			0
S3	2016	2016	2016	2	0	2	Export	170	Colombia	COL	90	Solomon Isds	SLB								07	COFFEE,TEA,COCOA,SPICES	1	No Quantity							246			0
S3	2016	2016	2016	2	0	2	Export	170	Colombia	COL	100	Bulgaria	BGR								07	COFFEE,TEA,COCOA,SPICES	1	No Quantity							44851			0
S3	2016	2016	2016	2	0	2	Export	170	Colombia	COL	124	Canada	CAN								07	COFFEE,TEA,COCOA,SPICES	1	No Quantity							187101646			0
S3	2016	2016	2016	2	0	2	Export	170	Colombia	COL	132	Cabo Verde	CPV								07	COFFEE,TEA,COCOA,SPICES	1	No Quantity							29153			0
S3	2016	2016	2016	2	0	2	Export	170	Colombia	COL	152	Chile	CHL								07	COFFEE,TEA,COCOA,SPICES	1	No Quantity							13335212			0
S3	2016	2016	2016	2	0	2	Export	170	Colombia	COL	156	China	CHN								07	COFFEE,TEA,COCOA,SPICES	1	No Quantity							7608355			0
S3	2016	2016	2016	2	0	2	Export	170	Colombia	COL	188	Costa Rica	CRI								07	COFFEE,TEA,COCOA,SPICES	1	No Quantity							2769453			0
S3	2016	2016	2016	2	0	2	Export	170	Colombia	COL	192	Cuba	CUB								07	COFFEE,TEA,COCOA,SPICES	1	No Quantity							160397			0
S3	2016	2016	2016	2	0	2	Export	170	Colombia	COL	203	Czechia	CZE								07	COFFEE,TEA,COCOA,SPICES	1	No Quantity							77998			0
S3	2016	2016	2016	2	0	2	Export	170	Colombia	COL	208	Denmark	DNK								07	COFFEE,TEA,COCOA,SPICES	1	No Quantity							7764593			0
S3	2016	2016	2016	2	0	2	Export	170	Colombia	COL	212	Dominica	DMA								07	COFFEE,TEA,COCOA,SPICES	1	No Quantity							248442			0
S3	2016	2016	2016	2	0	2	Export	170	Colombia	COL	214	Dominican Rep.	DOM								07	COFFEE,TEA,COCOA,SPICES	1	No Quantity							6851745			0
S3	2016	2016	2016	2	0	2	Export	170	Colombia	COL	218	Ecuador	ECU								07	COFFEE,TEA,COCOA,SPICES	1	No Quantity							20302081			0
S3	2016	2016	2016	2	0	2	Export	170	Colombia	COL	222	El Salvador	SLV								07	COFFEE,TEA,COCOA,SPICES	1	No Quantity							2190430			0
S3	2016	2016	2016	2	0	2	Export	170	Colombia	COL	233	Estonia	EST								07	COFFEE,TEA,COCOA,SPICES	1	No Quantity							2972914			0
S3	2016	2016	2016	2	0	2	Export	170	Colombia	COL	242	Fiji	FJI								07	COFFEE,TEA,COCOA,SPICES	1	No Quantity							7862			0
S3	2016	2016	2016	2	0	2	Export	170	Colombia	COL	246	Finland	FIN								07	COFFEE,TEA,COCOA,SPICES	1	No Quantity							61577683			0
S3	2016	2016	2016	2	0	2	Export	170	Colombia	COL	251	France	FRA								07	COFFEE,TEA,COCOA,SPICES	1	No Quantity							32416432			0
S3	2016	2016	2016	2	0	2	Export	170	Colombia	COL	268	Georgia	GEO								07	COFFEE,TEA,COCOA,SPICES	1	No Quantity							145860			0
S3	2016	2016	2016	2	0	2	Export	170	Colombia	COL	276	Germany	DEU								07	COFFEE,TEA,COCOA,SPICES	1	No Quantity							249502091			0
S3	2016	2016	2016	2	0	2	Export	170	Colombia	COL	288	Ghana	GHA								07	COFFEE,TEA,COCOA,SPICES	1	No Quantity							14290			0
S3	2016	2016	2016	2	0	2	Export	170	Colombia	COL	300	Greece	GRC								07	COFFEE,TEA,COCOA,SPICES	1	No Quantity							5177237			0
S3	2016	2016	2016	2	0	2	Export	170	Colombia	COL	308	Grenada	GRD								07	COFFEE,TEA,COCOA,SPICES	1	No Quantity							34905			0
S3	2016	2016	2016	2	0	2	Export	170	Colombia	COL	320	Guatemala	GTM								07	COFFEE,TEA,COCOA,SPICES	1	No Quantity							951946			0
S3	2016	2016	2016	2	0	2	Export	170	Colombia	COL	324	Guinea	GIN								07	COFFEE,TEA,COCOA,SPICES	1	No Quantity							45336			0
S3	2016	2016	2016	2	0	2	Export	170	Colombia	COL	328	Guyana	GUY								07	COFFEE,TEA,COCOA,SPICES	1	No Quantity							221498			0
S3	2016	2016	2016	2	0	2	Export	170	Colombia	COL	332	Haiti	HTI								07	COFFEE,TEA,COCOA,SPICES	1	No Quantity							15438			0
S3	2016	2016	2016	2	0	2	Export	170	Colombia	COL	340	Honduras	HND								07	COFFEE,TEA,COCOA,SPICES	1	No Quantity							397702			0
S3	2016	2016	2016	2	0	2	Export	170	Colombia	COL	344	China, Hong Kong SAR	HKG								07	COFFEE,TEA,COCOA,SPICES	1	No Quantity							828903			0
S3	2016	2016	2016	2	0	2	Export	170	Colombia	COL	348	Hungary	HUN								07	COFFEE,TEA,COCOA,SPICES	1	No Quantity							2406			0
S3	2016	2016	2016	2	0	2	Export	170	Colombia	COL	352	Iceland	ISL								07	COFFEE,TEA,COCOA,SPICES	1	No Quantity							459281			0
S3	2016	2016	2016	2	0	2	Export	170	Colombia	COL	360	Indonesia	IDN								07	COFFEE,TEA,COCOA,SPICES	1	No Quantity							129995			0
S3	2016	2016	2016	2	0	2	Export	170	Colombia	COL	364	Iran	IRN								07	COFFEE,TEA,COCOA,SPICES	1	No Quantity							70758			0
S3	2016	2016	2016	2	0	2	Export	170	Colombia	COL	372	Ireland	IRL								07	COFFEE,TEA,COCOA,SPICES	1	No Quantity							1962687			0
S3	2016	2016	2016	2	0	2	Export	170	Colombia	COL	376	Israel	ISR								07	COFFEE,TEA,COCOA,SPICES	1	No Quantity							14926400			0
S3	2016	2016	2016	2	0	2	Export	170	Colombia	COL	381	Italy	ITA								07	COFFEE,TEA,COCOA,SPICES	1	No Quantity							76026210			0
S3	2016	2016	2016	2	0	2	Export	170	Colombia	COL	388	Jamaica	JAM								07	COFFEE,TEA,COCOA,SPICES	1	No Quantity							778290			0
S3	2016	2016	2016	2	0	2	Export	170	Colombia	COL	392	Japan	JPN								07	COFFEE,TEA,COCOA,SPICES	1	No Quantity							259855068			0
S3	2016	2016	2016	2	0	2	Export	170	Colombia	COL	400	Jordan	JOR								07	COFFEE,TEA,COCOA,SPICES	1	No Quantity							1526172			0
S3	2016	2016	2016	2	0	2	Export	170	Colombia	COL	404	Kenya	KEN								07	COFFEE,TEA,COCOA,SPICES	1	No Quantity							3225			0
S3	2016	2016	2016	2	0	2	Export	170	Colombia	COL	410	Rep. of Korea	KOR								07	COFFEE,TEA,COCOA,SPICES	1	No Quantity							95995958			0
S3	2016	2016	2016	2	0	2	Export	170	Colombia	COL	414	Kuwait	KWT								07	COFFEE,TEA,COCOA,SPICES	1	No Quantity							74076			0
S3	2016	2016	2016	2	0	2	Export	170	Colombia	COL	422	Lebanon	LBN								07	COFFEE,TEA,COCOA,SPICES	1	No Quantity							1473439			0
S3	2016	2016	2016	2	0	2	Export	170	Colombia	COL	446	China, Macao SAR	MAC								07	COFFEE,TEA,COCOA,SPICES	1	No Quantity							81871			0
S3	2016	2016	2016	2	0	2	Export	170	Colombia	COL	450	Madagascar	MDG								07	COFFEE,TEA,COCOA,SPICES	1	No Quantity							38643			0
S3	2016	2016	2016	2	0	2	Export	170	Colombia	COL	458	Malaysia	MYS								07	COFFEE,TEA,COCOA,SPICES	1	No Quantity							22809134			0
S3	2016	2016	2016	2	0	2	Export	170	Colombia	COL	484	Mexico	MEX								07	COFFEE,TEA,COCOA,SPICES	1	No Quantity							36682351			0
S3	2016	2016	2016	2	0	2	Export	170	Colombia	COL	490	Other Asia, nes									07	COFFEE,TEA,COCOA,SPICES	1	No Quantity							9905512			0
S3	2016	2016	2016	2	0	2	Export	170	Colombia	COL	504	Morocco	MAR								07	COFFEE,TEA,COCOA,SPICES	1	No Quantity							1344503			0
S3	2016	2016	2016	2	0	2	Export	170	Colombia	COL	508	Mozambique	MOZ								07	COFFEE,TEA,COCOA,SPICES	1	No Quantity							19823			0
S3	2016	2016	2016	2	0	2	Export	170	Colombia	COL	512	Oman	OMN								07	COFFEE,TEA,COCOA,SPICES	1	No Quantity							58572			0
S3	2016	2016	2016	2	0	2	Export	170	Colombia	COL	528	Netherlands	NLD								07	COFFEE,TEA,COCOA,SPICES	1	No Quantity							33990452			0
S3	2016	2016	2016	2	0	2	Export	170	Colombia	COL	531	Curaçao	CUW								07	COFFEE,TEA,COCOA,SPICES	1	No Quantity							1116374			0
S3	2016	2016	2016	2	0	2	Export	170	Colombia	COL	533	Aruba	ABW								07	COFFEE,TEA,COCOA,SPICES	1	No Quantity							1033919			0
S3	2016	2016	2016	2	0	2	Export	170	Colombia	COL	535	Bonaire	BES								07	COFFEE,TEA,COCOA,SPICES	1	No Quantity							79337			0
S3	2016	2016	2016	2	0	2	Export	170	Colombia	COL	540	New Caledonia	NCL								07	COFFEE,TEA,COCOA,SPICES	1	No Quantity							882			0
S3	2016	2016	2016	2	0	2	Export	170	Colombia	COL	554	New Zealand	NZL								07	COFFEE,TEA,COCOA,SPICES	1	No Quantity							6593977			0
S3	2016	2016	2016	2	0	2	Export	170	Colombia	COL	558	Nicaragua	NIC								07	COFFEE,TEA,COCOA,SPICES	1	No Quantity							7968			0
S3	2016	2016	2016	2	0	2	Export	170	Colombia	COL	566	Nigeria	NGA								07	COFFEE,TEA,COCOA,SPICES	1	No Quantity							14540			0
S3	2016	2016	2016	2	0	2	Export	170	Colombia	COL	574	Norfolk Isds	NFK								07	COFFEE,TEA,COCOA,SPICES	1	No Quantity							981269			0
S3	2016	2016	2016	2	0	2	Export	170	Colombia	COL	579	Norway	NOR								07	COFFEE,TEA,COCOA,SPICES	1	No Quantity							32024014			0
S3	2016	2016	2016	2	0	2	Export	170	Colombia	COL	591	Panama	PAN								07	COFFEE,TEA,COCOA,SPICES	1	No Quantity							5768916			0
S3	2016	2016	2016	2	0	2	Export	170	Colombia	COL	600	Paraguay	PRY								07	COFFEE,TEA,COCOA,SPICES	1	No Quantity							847246			0
S3	2016	2016	2016	2	0	2	Export	170	Colombia	COL	604	Peru	PER								07	COFFEE,TEA,COCOA,SPICES	1	No Quantity							12819462			0
S3	2016	2016	2016	2	0	2	Export	170	Colombia	COL	616	Poland	POL								07	COFFEE,TEA,COCOA,SPICES	1	No Quantity							7612014			0
S3	2016	2016	2016	2	0	2	Export	170	Colombia	COL	620	Portugal	PRT								07	COFFEE,TEA,COCOA,SPICES	1	No Quantity							1692763			0
S3	2016	2016	2016	2	0	2	Export	170	Colombia	COL	642	Romania	ROU								07	COFFEE,TEA,COCOA,SPICES	1	No Quantity							5969995			0
S3	2016	2016	2016	2	0	2	Export	170	Colombia	COL	643	Russian Federation	RUS								07	COFFEE,TEA,COCOA,SPICES	1	No Quantity							22829292			0
S3	2016	2016	2016	2	0	2	Export	170	Colombia	COL	659	Saint Kitts and Nevis	KNA								07	COFFEE,TEA,COCOA,SPICES	1	No Quantity							9936			0
S3	2016	2016	2016	2	0	2	Export	170	Colombia	COL	662	Saint Lucia	LCA								07	COFFEE,TEA,COCOA,SPICES	1	No Quantity							115491			0
S3	2016	2016	2016	2	0	2	Export	170	Colombia	COL	670	Saint Vincent and the Grenadines	VCT								07	COFFEE,TEA,COCOA,SPICES	1	No Quantity							27493			0
S3	2016	2016	2016	2	0	2	Export	170	Colombia	COL	682	Saudi Arabia	SAU								07	COFFEE,TEA,COCOA,SPICES	1	No Quantity							2361293			0
S3	2016	2016	2016	2	0	2	Export	170	Colombia	COL	686	Senegal	SEN								07	COFFEE,TEA,COCOA,SPICES	1	No Quantity							6611			0
S3	2016	2016	2016	2	0	2	Export	170	Colombia	COL	688	Serbia	SRB								07	COFFEE,TEA,COCOA,SPICES	1	No Quantity							72361			0
S3	2016	2016	2016	2	0	2	Export	170	Colombia	COL	699	India	IND								07	COFFEE,TEA,COCOA,SPICES	1	No Quantity							832742			0
S3	2016	2016	2016	2	0	2	Export	170	Colombia	COL	702	Singapore	SGP								07	COFFEE,TEA,COCOA,SPICES	1	No Quantity							1803200			0
S3	2016	2016	2016	2	0	2	Export	170	Colombia	COL	703	Slovakia	SVK								07	COFFEE,TEA,COCOA,SPICES	1	No Quantity							8298			0
S3	2016	2016	2016	2	0	2	Export	170	Colombia	COL	704	Viet Nam	VNM								07	COFFEE,TEA,COCOA,SPICES	1	No Quantity							137027			0
S3	2016	2016	2016	2	0	2	Export	170	Colombia	COL	705	Slovenia	SVN								07	COFFEE,TEA,COCOA,SPICES	1	No Quantity							3652793			0
S3	2016	2016	2016	2	0	2	Export	170	Colombia	COL	710	South Africa	ZAF								07	COFFEE,TEA,COCOA,SPICES	1	No Quantity							4522540			0
S3	2016	2016	2016	2	0	2	Export	170	Colombia	COL	724	Spain	ESP								07	COFFEE,TEA,COCOA,SPICES	1	No Quantity							72346073			0
S3	2016	2016	2016	2	0	2	Export	170	Colombia	COL	740	Suriname	SUR								07	COFFEE,TEA,COCOA,SPICES	1	No Quantity							210483			0
S3	2016	2016	2016	2	0	2	Export	170	Colombia	COL	752	Sweden	SWE								07	COFFEE,TEA,COCOA,SPICES	1	No Quantity							33908197			0
S3	2016	2016	2016	2	0	2	Export	170	Colombia	COL	757	Switzerland	CHE								07	COFFEE,TEA,COCOA,SPICES	1	No Quantity							761276			0
S3	2016	2016	2016	2	0	2	Export	170	Colombia	COL	760	Syria	SYR								07	COFFEE,TEA,COCOA,SPICES	1	No Quantity							1477117			0
S3	2016	2016	2016	2	0	2	Export	170	Colombia	COL	764	Thailand	THA								07	COFFEE,TEA,COCOA,SPICES	1	No Quantity							102243			0
S3	2016	2016	2016	2	0	2	Export	170	Colombia	COL	780	Trinidad and Tobago	TTO								07	COFFEE,TEA,COCOA,SPICES	1	No Quantity							2695823			0
S3	2016	2016	2016	2	0	2	Export	170	Colombia	COL	784	United Arab Emirates	ARE								07	COFFEE,TEA,COCOA,SPICES	1	No Quantity							815136			0
S3	2016	2016	2016	2	0	2	Export	170	Colombia	COL	788	Tunisia	TUN								07	COFFEE,TEA,COCOA,SPICES	1	No Quantity							3985			0
S3	2016	2016	2016	2	0	2	Export	170	Colombia	COL	792	Turkey	TUR								07	COFFEE,TEA,COCOA,SPICES	1	No Quantity							1430016			0
S3	2016	2016	2016	2	0	2	Export	170	Colombia	COL	804	Ukraine	UKR								07	COFFEE,TEA,COCOA,SPICES	1	No Quantity							1107459			0
S3	2016	2016	2016	2	0	2	Export	170	Colombia	COL	818	Egypt	EGY								07	COFFEE,TEA,COCOA,SPICES	1	No Quantity							965018			0
S3	2016	2016	2016	2	0	2	Export	170	Colombia	COL	826	United Kingdom	GBR								07	COFFEE,TEA,COCOA,SPICES	1	No Quantity							79243632			0
S3	2016	2016	2016	2	0	2	Export	170	Colombia	COL	838	Free Zones									07	COFFEE,TEA,COCOA,SPICES	1	No Quantity							1487			0
S3	2016	2016	2016	2	0	2	Export	170	Colombia	COL	842	USA	USA								07	COFFEE,TEA,COCOA,SPICES	1	No Quantity							1122067166			0
S3	2016	2016	2016	2	0	2	Export	170	Colombia	COL	858	Uruguay	URY								07	COFFEE,TEA,COCOA,SPICES	1	No Quantity							788653			0
S3	2016	2016	2016	2	0	2	Export	170	Colombia	COL	862	Venezuela	VEN								07	COFFEE,TEA,COCOA,SPICES	1	No Quantity							29159503			0
S3	2016	2016	2016	2	0	2	Export	170	Colombia	COL	887	Yemen	YEM								07	COFFEE,TEA,COCOA,SPICES	1	No Quantity							12317			0
S3	2016	2016	2016	2	0	2	Export	170	Colombia	COL	899	Areas, nes									07	COFFEE,TEA,COCOA,SPICES	1	No Quantity							1009365			0
S3	2016	2016	2016	2	0	2	Export	188	Costa Rica	CRI	0	World	WLD								07	COFFEE,TEA,COCOA,SPICES	1	No Quantity							327814444			0
S3	2016	2016	2016	2	0	2	Export	188	Costa Rica	CRI	28	Antigua and Barbuda	ATG								07	COFFEE,TEA,COCOA,SPICES	1	No Quantity							3949			0
S3	2016	2016	2016	2	0	2	Export	188	Costa Rica	CRI	36	Australia	AUS								07	COFFEE,TEA,COCOA,SPICES	1	No Quantity							10977786			0
S3	2016	2016	2016	2	0	2	Export	188	Costa Rica	CRI	40	Austria	AUT								07	COFFEE,TEA,COCOA,SPICES	1	No Quantity							580			0
S3	2016	2016	2016	2	0	2	Export	188	Costa Rica	CRI	44	Bahamas	BHS								07	COFFEE,TEA,COCOA,SPICES	1	No Quantity							6850			0
S3	2016	2016	2016	2	0	2	Export	188	Costa Rica	CRI	48	Bahrain	BHR								07	COFFEE,TEA,COCOA,SPICES	1	No Quantity							14005			0
S3	2016	2016	2016	2	0	2	Export	188	Costa Rica	CRI	56	Belgium	BEL								07	COFFEE,TEA,COCOA,SPICES	1	No Quantity							44189765			0
S3	2016	2016	2016	2	0	2	Export	188	Costa Rica	CRI	76	Brazil	BRA								07	COFFEE,TEA,COCOA,SPICES	1	No Quantity							259345			0
S3	2016	2016	2016	2	0	2	Export	188	Costa Rica	CRI	124	Canada	CAN								07	COFFEE,TEA,COCOA,SPICES	1	No Quantity							6559208			0
S3	2016	2016	2016	2	0	2	Export	188	Costa Rica	CRI	152	Chile	CHL								07	COFFEE,TEA,COCOA,SPICES	1	No Quantity							576077			0
S3	2016	2016	2016	2	0	2	Export	188	Costa Rica	CRI	156	China	CHN								07	COFFEE,TEA,COCOA,SPICES	1	No Quantity							1120998			0
S3	2016	2016	2016	2	0	2	Export	188	Costa Rica	CRI	170	Colombia	COL								07	COFFEE,TEA,COCOA,SPICES	1	No Quantity							351311			0
S3	2016	2016	2016	2	0	2	Export	188	Costa Rica	CRI	192	Cuba	CUB								07	COFFEE,TEA,COCOA,SPICES	1	No Quantity							300223			0
S3	2016	2016	2016	2	0	2	Export	188	Costa Rica	CRI	208	Denmark	DNK								07	COFFEE,TEA,COCOA,SPICES	1	No Quantity							45869			0
S3	2016	2016	2016	2	0	2	Export	188	Costa Rica	CRI	214	Dominican Rep.	DOM								07	COFFEE,TEA,COCOA,SPICES	1	No Quantity							23626			0
S3	2016	2016	2016	2	0	2	Export	188	Costa Rica	CRI	222	El Salvador	SLV								07	COFFEE,TEA,COCOA,SPICES	1	No Quantity							1349796			0
S3	2016	2016	2016	2	0	2	Export	188	Costa Rica	CRI	246	Finland	FIN								07	COFFEE,TEA,COCOA,SPICES	1	No Quantity							1964984			0
S3	2016	2016	2016	2	0	2	Export	188	Costa Rica	CRI	251	France	FRA								07	COFFEE,TEA,COCOA,SPICES	1	No Quantity							3582976			0
S3	2016	2016	2016	2	0	2	Export	188	Costa Rica	CRI	276	Germany	DEU								07	COFFEE,TEA,COCOA,SPICES	1	No Quantity							12599025			0
S3	2016	2016	2016	2	0	2	Export	188	Costa Rica	CRI	300	Greece	GRC								07	COFFEE,TEA,COCOA,SPICES	1	No Quantity							699886			0
S3	2016	2016	2016	2	0	2	Export	188	Costa Rica	CRI	320	Guatemala	GTM								07	COFFEE,TEA,COCOA,SPICES	1	No Quantity							1627265			0
S3	2016	2016	2016	2	0	2	Export	188	Costa Rica	CRI	328	Guyana	GUY								07	COFFEE,TEA,COCOA,SPICES	1	No Quantity							16050			0
S3	2016	2016	2016	2	0	2	Export	188	Costa Rica	CRI	340	Honduras	HND								07	COFFEE,TEA,COCOA,SPICES	1	No Quantity							1910338			0
S3	2016	2016	2016	2	0	2	Export	188	Costa Rica	CRI	344	China, Hong Kong SAR	HKG								07	COFFEE,TEA,COCOA,SPICES	1	No Quantity							21495			0
S3	2016	2016	2016	2	0	2	Export	188	Costa Rica	CRI	372	Ireland	IRL								07	COFFEE,TEA,COCOA,SPICES	1	No Quantity							225750			0
S3	2016	2016	2016	2	0	2	Export	188	Costa Rica	CRI	376	Israel	ISR								07	COFFEE,TEA,COCOA,SPICES	1	No Quantity							4826443			0
S3	2016	2016	2016	2	0	2	Export	188	Costa Rica	CRI	381	Italy	ITA								07	COFFEE,TEA,COCOA,SPICES	1	No Quantity							11241618			0
S3	2016	2016	2016	2	0	2	Export	188	Costa Rica	CRI	388	Jamaica	JAM								07	COFFEE,TEA,COCOA,SPICES	1	No Quantity							8990			0
S3	2016	2016	2016	2	0	2	Export	188	Costa Rica	CRI	392	Japan	JPN								07	COFFEE,TEA,COCOA,SPICES	1	No Quantity							5678237			0
S3	2016	2016	2016	2	0	2	Export	188	Costa Rica	CRI	410	Rep. of Korea	KOR								07	COFFEE,TEA,COCOA,SPICES	1	No Quantity							8553858			0
S3	2016	2016	2016	2	0	2	Export	188	Costa Rica	CRI	428	Latvia	LVA								07	COFFEE,TEA,COCOA,SPICES	1	No Quantity							121054			0
S3	2016	2016	2016	2	0	2	Export	188	Costa Rica	CRI	484	Mexico	MEX								07	COFFEE,TEA,COCOA,SPICES	1	No Quantity							3280755			0
S3	2016	2016	2016	2	0	2	Export	188	Costa Rica	CRI	490	Other Asia, nes									07	COFFEE,TEA,COCOA,SPICES	1	No Quantity							2349242			0
S3	2016	2016	2016	2	0	2	Export	188	Costa Rica	CRI	504	Morocco	MAR								07	COFFEE,TEA,COCOA,SPICES	1	No Quantity							549666			0
S3	2016	2016	2016	2	0	2	Export	188	Costa Rica	CRI	512	Oman	OMN								07	COFFEE,TEA,COCOA,SPICES	1	No Quantity							59662			0
S3	2016	2016	2016	2	0	2	Export	188	Costa Rica	CRI	528	Netherlands	NLD								07	COFFEE,TEA,COCOA,SPICES	1	No Quantity							7592896			0
S3	2016	2016	2016	2	0	2	Export	188	Costa Rica	CRI	531	Curaçao	CUW								07	COFFEE,TEA,COCOA,SPICES	1	No Quantity							61108			0
S3	2016	2016	2016	2	0	2	Export	188	Costa Rica	CRI	533	Aruba	ABW								07	COFFEE,TEA,COCOA,SPICES	1	No Quantity							77535			0
S3	2016	2016	2016	2	0	2	Export	188	Costa Rica	CRI	540	New Caledonia	NCL								07	COFFEE,TEA,COCOA,SPICES	1	No Quantity							23650			0
S3	2016	2016	2016	2	0	2	Export	188	Costa Rica	CRI	554	New Zealand	NZL								07	COFFEE,TEA,COCOA,SPICES	1	No Quantity							1881285			0
S3	2016	2016	2016	2	0	2	Export	188	Costa Rica	CRI	558	Nicaragua	NIC								07	COFFEE,TEA,COCOA,SPICES	1	No Quantity							2781852			0
S3	2016	2016	2016	2	0	2	Export	188	Costa Rica	CRI	579	Norway	NOR								07	COFFEE,TEA,COCOA,SPICES	1	No Quantity							4153693			0
S3	2016	2016	2016	2	0	2	Export	188	Costa Rica	CRI	591	Panama	PAN								07	COFFEE,TEA,COCOA,SPICES	1	No Quantity							1732552			0
S3	2016	2016	2016	2	0	2	Export	188	Costa Rica	CRI	604	Peru	PER								07	COFFEE,TEA,COCOA,SPICES	1	No Quantity							301016			0
S3	2016	2016	2016	2	0	2	Export	188	Costa Rica	CRI	616	Poland	POL								07	COFFEE,TEA,COCOA,SPICES	1	No Quantity							67678			0
S3	2016	2016	2016	2	0	2	Export	188	Costa Rica	CRI	620	Portugal	PRT								07	COFFEE,TEA,COCOA,SPICES	1	No Quantity							2937242			0
S3	2016	2016	2016	2	0	2	Export	188	Costa Rica	CRI	642	Romania	ROU								07	COFFEE,TEA,COCOA,SPICES	1	No Quantity							286894			0
S3	2016	2016	2016	2	0	2	Export	188	Costa Rica	CRI	643	Russian Federation	RUS								07	COFFEE,TEA,COCOA,SPICES	1	No Quantity							857481			0
S3	2016	2016	2016	2	0	2	Export	188	Costa Rica	CRI	654	Saint Helena	SHN								07	COFFEE,TEA,COCOA,SPICES	1	No Quantity							2648			0
S3	2016	2016	2016	2	0	2	Export	188	Costa Rica	CRI	682	Saudi Arabia	SAU								07	COFFEE,TEA,COCOA,SPICES	1	No Quantity							63608			0
S3	2016	2016	2016	2	0	2	Export	188	Costa Rica	CRI	702	Singapore	SGP								07	COFFEE,TEA,COCOA,SPICES	1	No Quantity							453653			0
S3	2016	2016	2016	2	0	2	Export	188	Costa Rica	CRI	710	South Africa	ZAF								07	COFFEE,TEA,COCOA,SPICES	1	No Quantity							430650			0
S3	2016	2016	2016	2	0	2	Export	188	Costa Rica	CRI	724	Spain	ESP								07	COFFEE,TEA,COCOA,SPICES	1	No Quantity							7406038			0
S3	2016	2016	2016	2	0	2	Export	188	Costa Rica	CRI	752	Sweden	SWE								07	COFFEE,TEA,COCOA,SPICES	1	No Quantity							68431			0
S3	2016	2016	2016	2	0	2	Export	188	Costa Rica	CRI	757	Switzerland	CHE								07	COFFEE,TEA,COCOA,SPICES	1	No Quantity							13476			0
S3	2016	2016	2016	2	0	2	Export	188	Costa Rica	CRI	780	Trinidad and Tobago	TTO								07	COFFEE,TEA,COCOA,SPICES	1	No Quantity							68385			0
S3	2016	2016	2016	2	0	2	Export	188	Costa Rica	CRI	784	United Arab Emirates	ARE								07	COFFEE,TEA,COCOA,SPICES	1	No Quantity							9723			0
S3	2016	2016	2016	2	0	2	Export	188	Costa Rica	CRI	826	United Kingdom	GBR								07	COFFEE,TEA,COCOA,SPICES	1	No Quantity							6916523			0
S3	2016	2016	2016	2	0	2	Export	188	Costa Rica	CRI	842	USA	USA								07	COFFEE,TEA,COCOA,SPICES	1	No Quantity							164047607			0
S3	2016	2016	2016	2	0	2	Export	188	Costa Rica	CRI	858	Uruguay	URY								07	COFFEE,TEA,COCOA,SPICES	1	No Quantity							33090			0
S3	2016	2016	2016	2	0	2	Export	188	Costa Rica	CRI	862	Venezuela	VEN								07	COFFEE,TEA,COCOA,SPICES	1	No Quantity							449052			0
S3	2016	2016	2016	2	0	2	Export	170	Colombia	COL	0	World	WLD								08	ANIMAL FEED STUFF	1	No Quantity							35745073			0
S3	2016	2016	2016	2	0	2	Export	170	Colombia	COL	32	Argentina	ARG								08	ANIMAL FEED STUFF	1	No Quantity							31080			0
S3	2016	2016	2016	2	0	2	Export	170	Colombia	COL	50	Bangladesh	BGD								08	ANIMAL FEED STUFF	1	No Quantity							101140			0
S3	2016	2016	2016	2	0	2	Export	170	Colombia	COL	52	Barbados	BRB								08	ANIMAL FEED STUFF	1	No Quantity							22750			0
S3	2016	2016	2016	2	0	2	Export	170	Colombia	COL	56	Belgium	BEL								08	ANIMAL FEED STUFF	1	No Quantity							3			0
S3	2016	2016	2016	2	0	2	Export	170	Colombia	COL	68	Bolivia (Plurinational State of)	BOL								08	ANIMAL FEED STUFF	1	No Quantity							826277			0
S3	2016	2016	2016	2	0	2	Export	170	Colombia	COL	76	Brazil	BRA								08	ANIMAL FEED STUFF	1	No Quantity							21390			0
S3	2016	2016	2016	2	0	2	Export	170	Colombia	COL	84	Belize	BLZ								08	ANIMAL FEED STUFF	1	No Quantity							1214			0
S3	2016	2016	2016	2	0	2	Export	170	Colombia	COL	104	Myanmar	MMR								08	ANIMAL FEED STUFF	1	No Quantity							60620			0
S3	2016	2016	2016	2	0	2	Export	170	Colombia	COL	116	Cambodia	KHM								08	ANIMAL FEED STUFF	1	No Quantity							24625			0
S3	2016	2016	2016	2	0	2	Export	170	Colombia	COL	124	Canada	CAN								08	ANIMAL FEED STUFF	1	No Quantity							1			0
S3	2016	2016	2016	2	0	2	Export	170	Colombia	COL	152	Chile	CHL								08	ANIMAL FEED STUFF	1	No Quantity							2453280			0
S3	2016	2016	2016	2	0	2	Export	170	Colombia	COL	188	Costa Rica	CRI								08	ANIMAL FEED STUFF	1	No Quantity							871389			0
S3	2016	2016	2016	2	0	2	Export	170	Colombia	COL	214	Dominican Rep.	DOM								08	ANIMAL FEED STUFF	1	No Quantity							920608			0
S3	2016	2016	2016	2	0	2	Export	170	Colombia	COL	218	Ecuador	ECU								08	ANIMAL FEED STUFF	1	No Quantity							9258772			0
S3	2016	2016	2016	2	0	2	Export	170	Colombia	COL	222	El Salvador	SLV								08	ANIMAL FEED STUFF	1	No Quantity							23751			0
S3	2016	2016	2016	2	0	2	Export	170	Colombia	COL	320	Guatemala	GTM								08	ANIMAL FEED STUFF	1	No Quantity							701376			0
S3	2016	2016	2016	2	0	2	Export	170	Colombia	COL	328	Guyana	GUY								08	ANIMAL FEED STUFF	1	No Quantity							24440			0
S3	2016	2016	2016	2	0	2	Export	170	Colombia	COL	340	Honduras	HND								08	ANIMAL FEED STUFF	1	No Quantity							91337			0
S3	2016	2016	2016	2	0	2	Export	170	Colombia	COL	360	Indonesia	IDN								08	ANIMAL FEED STUFF	1	No Quantity							412868			0
S3	2016	2016	2016	2	0	2	Export	170	Colombia	COL	368	Iraq	IRQ								08	ANIMAL FEED STUFF	1	No Quantity							189024			0
S3	2016	2016	2016	2	0	2	Export	170	Colombia	COL	376	Israel	ISR								08	ANIMAL FEED STUFF	1	No Quantity							141260			0
S3	2016	2016	2016	2	0	2	Export	170	Colombia	COL	400	Jordan	JOR								08	ANIMAL FEED STUFF	1	No Quantity							136035			0
S3	2016	2016	2016	2	0	2	Export	170	Colombia	COL	422	Lebanon	LBN								08	ANIMAL FEED STUFF	1	No Quantity							30809			0
S3	2016	2016	2016	2	0	2	Export	170	Colombia	COL	458	Malaysia	MYS								08	ANIMAL FEED STUFF	1	No Quantity							58441			0
S3	2016	2016	2016	2	0	2	Export	170	Colombia	COL	484	Mexico	MEX								08	ANIMAL FEED STUFF	1	No Quantity							54812			0
S3	2016	2016	2016	2	0	2	Export	170	Colombia	COL	490	Other Asia, nes									08	ANIMAL FEED STUFF	1	No Quantity							2046			0
S3	2016	2016	2016	2	0	2	Export	170	Colombia	COL	531	Curaçao	CUW								08	ANIMAL FEED STUFF	1	No Quantity							22927			0
S3	2016	2016	2016	2	0	2	Export	170	Colombia	COL	533	Aruba	ABW								08	ANIMAL FEED STUFF	1	No Quantity							2070			0
S3	2016	2016	2016	2	0	2	Export	170	Colombia	COL	566	Nigeria	NGA								08	ANIMAL FEED STUFF	1	No Quantity							33300			0
S3	2016	2016	2016	2	0	2	Export	170	Colombia	COL	591	Panama	PAN								08	ANIMAL FEED STUFF	1	No Quantity							3469087			0
S3	2016	2016	2016	2	0	2	Export	170	Colombia	COL	600	Paraguay	PRY								08	ANIMAL FEED STUFF	1	No Quantity							131238			0
S3	2016	2016	2016	2	0	2	Export	170	Colombia	COL	604	Peru	PER								08	ANIMAL FEED STUFF	1	No Quantity							5518024			0
S3	2016	2016	2016	2	0	2	Export	170	Colombia	COL	608	Philippines	PHL								08	ANIMAL FEED STUFF	1	No Quantity							200508			0
S3	2016	2016	2016	2	0	2	Export	170	Colombia	COL	699	India	IND								08	ANIMAL FEED STUFF	1	No Quantity							50837			0
S3	2016	2016	2016	2	0	2	Export	170	Colombia	COL	704	Viet Nam	VNM								08	ANIMAL FEED STUFF	1	No Quantity							517439			0
S3	2016	2016	2016	2	0	2	Export	170	Colombia	COL	724	Spain	ESP								08	ANIMAL FEED STUFF	1	No Quantity							19832			0
S3	2016	2016	2016	2	0	2	Export	170	Colombia	COL	764	Thailand	THA								08	ANIMAL FEED STUFF	1	No Quantity							444520			0
S3	2016	2016	2016	2	0	2	Export	170	Colombia	COL	826	United Kingdom	GBR								08	ANIMAL FEED STUFF	1	No Quantity							349668			0
S3	2016	2016	2016	2	0	2	Export	170	Colombia	COL	842	USA	USA								08	ANIMAL FEED STUFF	1	No Quantity							7548770			0
S3	2016	2016	2016	2	0	2	Export	170	Colombia	COL	858	Uruguay	URY								08	ANIMAL FEED STUFF	1	No Quantity							20965			0
S3	2016	2016	2016	2	0	2	Export	170	Colombia	COL	862	Venezuela	VEN								08	ANIMAL FEED STUFF	1	No Quantity							953551			0
S3	2016	2016	2016	2	0	2	Export	170	Colombia	COL	899	Areas, nes									08	ANIMAL FEED STUFF	1	No Quantity							2991			0
S3	2016	2016	2016	2	0	2	Export	188	Costa Rica	CRI	0	World	WLD								08	ANIMAL FEED STUFF	1	No Quantity							51338405			0
S3	2016	2016	2016	2	0	2	Export	188	Costa Rica	CRI	36	Australia	AUS								08	ANIMAL FEED STUFF	1	No Quantity							873092			0
S3	2016	2016	2016	2	0	2	Export	188	Costa Rica	CRI	50	Bangladesh	BGD								08	ANIMAL FEED STUFF	1	No Quantity							42328			0
S3	2016	2016	2016	2	0	2	Export	188	Costa Rica	CRI	68	Bolivia (Plurinational State of)	BOL								08	ANIMAL FEED STUFF	1	No Quantity							17122			0
S3	2016	2016	2016	2	0	2	Export	188	Costa Rica	CRI	170	Colombia	COL								08	ANIMAL FEED STUFF	1	No Quantity							22605			0
S3	2016	2016	2016	2	0	2	Export	188	Costa Rica	CRI	192	Cuba	CUB								08	ANIMAL FEED STUFF	1	No Quantity							13879			0
S3	2016	2016	2016	2	0	2	Export	188	Costa Rica	CRI	214	Dominican Rep.	DOM								08	ANIMAL FEED STUFF	1	No Quantity							3029477			0
S3	2016	2016	2016	2	0	2	Export	188	Costa Rica	CRI	218	Ecuador	ECU								08	ANIMAL FEED STUFF	1	No Quantity							8792			0
S3	2016	2016	2016	2	0	2	Export	188	Costa Rica	CRI	222	El Salvador	SLV								08	ANIMAL FEED STUFF	1	No Quantity							1049225			0
S3	2016	2016	2016	2	0	2	Export	188	Costa Rica	CRI	251	France	FRA								08	ANIMAL FEED STUFF	1	No Quantity							40			0
S3	2016	2016	2016	2	0	2	Export	188	Costa Rica	CRI	320	Guatemala	GTM								08	ANIMAL FEED STUFF	1	No Quantity							2103751			0
S3	2016	2016	2016	2	0	2	Export	188	Costa Rica	CRI	340	Honduras	HND								08	ANIMAL FEED STUFF	1	No Quantity							3478767			0
S3	2016	2016	2016	2	0	2	Export	188	Costa Rica	CRI	388	Jamaica	JAM								08	ANIMAL FEED STUFF	1	No Quantity							332618			0
S3	2016	2016	2016	2	0	2	Export	188	Costa Rica	CRI	392	Japan	JPN								08	ANIMAL FEED STUFF	1	No Quantity							614340			0
S3	2016	2016	2016	2	0	2	Export	188	Costa Rica	CRI	533	Aruba	ABW								08	ANIMAL FEED STUFF	1	No Quantity							71720			0
S3	2016	2016	2016	2	0	2	Export	188	Costa Rica	CRI	558	Nicaragua	NIC								08	ANIMAL FEED STUFF	1	No Quantity							14752130			0
S3	2016	2016	2016	2	0	2	Export	188	Costa Rica	CRI	591	Panama	PAN								08	ANIMAL FEED STUFF	1	No Quantity							21033486			0
S3	2016	2016	2016	2	0	2	Export	188	Costa Rica	CRI	604	Peru	PER								08	ANIMAL FEED STUFF	1	No Quantity							67447			0
S3	2016	2016	2016	2	0	2	Export	188	Costa Rica	CRI	792	Turkey	TUR								08	ANIMAL FEED STUFF	1	No Quantity							781224			0
S3	2016	2016	2016	2	0	2	Export	188	Costa Rica	CRI	842	USA	USA								08	ANIMAL FEED STUFF	1	No Quantity							3046363			0
S3	2016	2016	2016	2	0	2	Export	170	Colombia	COL	0	World	WLD								09	MISC.EDIBLE PRODUCTS ETC	1	No Quantity							114075534			0
S3	2016	2016	2016	2	0	2	Export	170	Colombia	COL	28	Antigua and Barbuda	ATG								09	MISC.EDIBLE PRODUCTS ETC	1	No Quantity							6850			0
S3	2016	2016	2016	2	0	2	Export	170	Colombia	COL	32	Argentina	ARG								09	MISC.EDIBLE PRODUCTS ETC	1	No Quantity							150700			0
S3	2016	2016	2016	2	0	2	Export	170	Colombia	COL	36	Australia	AUS								09	MISC.EDIBLE PRODUCTS ETC	1	No Quantity							1152907			0
S3	2016	2016	2016	2	0	2	Export	170	Colombia	COL	48	Bahrain	BHR								09	MISC.EDIBLE PRODUCTS ETC	1	No Quantity							23747			0
S3	2016	2016	2016	2	0	2	Export	170	Colombia	COL	52	Barbados	BRB								09	MISC.EDIBLE PRODUCTS ETC	1	No Quantity							4807			0
S3	2016	2016	2016	2	0	2	Export	170	Colombia	COL	68	Bolivia (Plurinational State of)	BOL								09	MISC.EDIBLE PRODUCTS ETC	1	No Quantity							3798937			0
S3	2016	2016	2016	2	0	2	Export	170	Colombia	COL	76	Brazil	BRA								09	MISC.EDIBLE PRODUCTS ETC	1	No Quantity							1221996			0
S3	2016	2016	2016	2	0	2	Export	170	Colombia	COL	84	Belize	BLZ								09	MISC.EDIBLE PRODUCTS ETC	1	No Quantity							1898			0
S3	2016	2016	2016	2	0	2	Export	170	Colombia	COL	124	Canada	CAN								09	MISC.EDIBLE PRODUCTS ETC	1	No Quantity							230258			0
S3	2016	2016	2016	2	0	2	Export	170	Colombia	COL	152	Chile	CHL								09	MISC.EDIBLE PRODUCTS ETC	1	No Quantity							6847344			0
S3	2016	2016	2016	2	0	2	Export	170	Colombia	COL	188	Costa Rica	CRI								09	MISC.EDIBLE PRODUCTS ETC	1	No Quantity							1582649			0
S3	2016	2016	2016	2	0	2	Export	170	Colombia	COL	192	Cuba	CUB								09	MISC.EDIBLE PRODUCTS ETC	1	No Quantity							243147			0
S3	2016	2016	2016	2	0	2	Export	170	Colombia	COL	203	Czechia	CZE								09	MISC.EDIBLE PRODUCTS ETC	1	No Quantity							34716			0
S3	2016	2016	2016	2	0	2	Export	170	Colombia	COL	208	Denmark	DNK								09	MISC.EDIBLE PRODUCTS ETC	1	No Quantity							22981			0
S3	2016	2016	2016	2	0	2	Export	170	Colombia	COL	212	Dominica	DMA								09	MISC.EDIBLE PRODUCTS ETC	1	No Quantity							4368			0
S3	2016	2016	2016	2	0	2	Export	170	Colombia	COL	214	Dominican Rep.	DOM								09	MISC.EDIBLE PRODUCTS ETC	1	No Quantity							4601462			0
S3	2016	2016	2016	2	0	2	Export	170	Colombia	COL	218	Ecuador	ECU								09	MISC.EDIBLE PRODUCTS ETC	1	No Quantity							9984600			0
S3	2016	2016	2016	2	0	2	Export	170	Colombia	COL	222	El Salvador	SLV								09	MISC.EDIBLE PRODUCTS ETC	1	No Quantity							3076246			0
S3	2016	2016	2016	2	0	2	Export	170	Colombia	COL	242	Fiji	FJI								09	MISC.EDIBLE PRODUCTS ETC	1	No Quantity							448			0
S3	2016	2016	2016	2	0	2	Export	170	Colombia	COL	251	France	FRA								09	MISC.EDIBLE PRODUCTS ETC	1	No Quantity							24332			0
S3	2016	2016	2016	2	0	2	Export	170	Colombia	COL	276	Germany	DEU								09	MISC.EDIBLE PRODUCTS ETC	1	No Quantity							20082			0
S3	2016	2016	2016	2	0	2	Export	170	Colombia	COL	308	Grenada	GRD								09	MISC.EDIBLE PRODUCTS ETC	1	No Quantity							1051			0
S3	2016	2016	2016	2	0	2	Export	170	Colombia	COL	320	Guatemala	GTM								09	MISC.EDIBLE PRODUCTS ETC	1	No Quantity							9462928			0
S3	2016	2016	2016	2	0	2	Export	170	Colombia	COL	328	Guyana	GUY								09	MISC.EDIBLE PRODUCTS ETC	1	No Quantity							10792			0
S3	2016	2016	2016	2	0	2	Export	170	Colombia	COL	332	Haiti	HTI								09	MISC.EDIBLE PRODUCTS ETC	1	No Quantity							565292			0
S3	2016	2016	2016	2	0	2	Export	170	Colombia	COL	340	Honduras	HND								09	MISC.EDIBLE PRODUCTS ETC	1	No Quantity							5730681			0
S3	2016	2016	2016	2	0	2	Export	170	Colombia	COL	360	Indonesia	IDN								09	MISC.EDIBLE PRODUCTS ETC	1	No Quantity							45			0
S3	2016	2016	2016	2	0	2	Export	170	Colombia	COL	372	Ireland	IRL								09	MISC.EDIBLE PRODUCTS ETC	1	No Quantity							31548			0
S3	2016	2016	2016	2	0	2	Export	170	Colombia	COL	376	Israel	ISR								09	MISC.EDIBLE PRODUCTS ETC	1	No Quantity							49839			0
S3	2016	2016	2016	2	0	2	Export	170	Colombia	COL	381	Italy	ITA								09	MISC.EDIBLE PRODUCTS ETC	1	No Quantity							127917			0
S3	2016	2016	2016	2	0	2	Export	170	Colombia	COL	388	Jamaica	JAM								09	MISC.EDIBLE PRODUCTS ETC	1	No Quantity							790			0
S3	2016	2016	2016	2	0	2	Export	170	Colombia	COL	392	Japan	JPN								09	MISC.EDIBLE PRODUCTS ETC	1	No Quantity							1624			0
S3	2016	2016	2016	2	0	2	Export	170	Colombia	COL	410	Rep. of Korea	KOR								09	MISC.EDIBLE PRODUCTS ETC	1	No Quantity							188096			0
S3	2016	2016	2016	2	0	2	Export	170	Colombia	COL	414	Kuwait	KWT								09	MISC.EDIBLE PRODUCTS ETC	1	No Quantity							12652			0
S3	2016	2016	2016	2	0	2	Export	170	Colombia	COL	422	Lebanon	LBN								09	MISC.EDIBLE PRODUCTS ETC	1	No Quantity							10792			0
S3	2016	2016	2016	2	0	2	Export	170	Colombia	COL	480	Mauritius	MUS								09	MISC.EDIBLE PRODUCTS ETC	1	No Quantity							2769			0
S3	2016	2016	2016	2	0	2	Export	170	Colombia	COL	484	Mexico	MEX								09	MISC.EDIBLE PRODUCTS ETC	1	No Quantity							463460			0
S3	2016	2016	2016	2	0	2	Export	170	Colombia	COL	490	Other Asia, nes									09	MISC.EDIBLE PRODUCTS ETC	1	No Quantity							42903			0
S3	2016	2016	2016	2	0	2	Export	170	Colombia	COL	528	Netherlands	NLD								09	MISC.EDIBLE PRODUCTS ETC	1	No Quantity							380772			0
S3	2016	2016	2016	2	0	2	Export	170	Colombia	COL	531	Curaçao	CUW								09	MISC.EDIBLE PRODUCTS ETC	1	No Quantity							625617			0
S3	2016	2016	2016	2	0	2	Export	170	Colombia	COL	533	Aruba	ABW								09	MISC.EDIBLE PRODUCTS ETC	1	No Quantity							230569			0
S3	2016	2016	2016	2	0	2	Export	170	Colombia	COL	554	New Zealand	NZL								09	MISC.EDIBLE PRODUCTS ETC	1	No Quantity							12997			0
S3	2016	2016	2016	2	0	2	Export	170	Colombia	COL	558	Nicaragua	NIC								09	MISC.EDIBLE PRODUCTS ETC	1	No Quantity							337616			0
S3	2016	2016	2016	2	0	2	Export	170	Colombia	COL	579	Norway	NOR								09	MISC.EDIBLE PRODUCTS ETC	1	No Quantity							16802			0
S3	2016	2016	2016	2	0	2	Export	170	Colombia	COL	591	Panama	PAN								09	MISC.EDIBLE PRODUCTS ETC	1	No Quantity							12872519			0
S3	2016	2016	2016	2	0	2	Export	170	Colombia	COL	600	Paraguay	PRY								09	MISC.EDIBLE PRODUCTS ETC	1	No Quantity							80136			0
S3	2016	2016	2016	2	0	2	Export	170	Colombia	COL	604	Peru	PER								09	MISC.EDIBLE PRODUCTS ETC	1	No Quantity							14246027			0
S3	2016	2016	2016	2	0	2	Export	170	Colombia	COL	634	Qatar	QAT								09	MISC.EDIBLE PRODUCTS ETC	1	No Quantity							7218			0
S3	2016	2016	2016	2	0	2	Export	170	Colombia	COL	662	Saint Lucia	LCA								09	MISC.EDIBLE PRODUCTS ETC	1	No Quantity							5727			0
S3	2016	2016	2016	2	0	2	Export	170	Colombia	COL	670	Saint Vincent and the Grenadines	VCT								09	MISC.EDIBLE PRODUCTS ETC	1	No Quantity							975			0
S3	2016	2016	2016	2	0	2	Export	170	Colombia	COL	682	Saudi Arabia	SAU								09	MISC.EDIBLE PRODUCTS ETC	1	No Quantity							88929			0
S3	2016	2016	2016	2	0	2	Export	170	Colombia	COL	702	Singapore	SGP								09	MISC.EDIBLE PRODUCTS ETC	1	No Quantity							5668			0
S3	2016	2016	2016	2	0	2	Export	170	Colombia	COL	704	Viet Nam	VNM								09	MISC.EDIBLE PRODUCTS ETC	1	No Quantity							22690			0
S3	2016	2016	2016	2	0	2	Export	170	Colombia	COL	710	South Africa	ZAF								09	MISC.EDIBLE PRODUCTS ETC	1	No Quantity							24017			0
S3	2016	2016	2016	2	0	2	Export	170	Colombia	COL	724	Spain	ESP								09	MISC.EDIBLE PRODUCTS ETC	1	No Quantity							724658			0
S3	2016	2016	2016	2	0	2	Export	170	Colombia	COL	740	Suriname	SUR								09	MISC.EDIBLE PRODUCTS ETC	1	No Quantity							35759			0
S3	2016	2016	2016	2	0	2	Export	170	Colombia	COL	752	Sweden	SWE								09	MISC.EDIBLE PRODUCTS ETC	1	No Quantity							236397			0
S3	2016	2016	2016	2	0	2	Export	170	Colombia	COL	757	Switzerland	CHE								09	MISC.EDIBLE PRODUCTS ETC	1	No Quantity							39			0
S3	2016	2016	2016	2	0	2	Export	170	Colombia	COL	764	Thailand	THA								09	MISC.EDIBLE PRODUCTS ETC	1	No Quantity							39009			0
S3	2016	2016	2016	2	0	2	Export	170	Colombia	COL	780	Trinidad and Tobago	TTO								09	MISC.EDIBLE PRODUCTS ETC	1	No Quantity							584549			0
S3	2016	2016	2016	2	0	2	Export	170	Colombia	COL	784	United Arab Emirates	ARE								09	MISC.EDIBLE PRODUCTS ETC	1	No Quantity							442316			0
S3	2016	2016	2016	2	0	2	Export	170	Colombia	COL	792	Turkey	TUR								09	MISC.EDIBLE PRODUCTS ETC	1	No Quantity							93555			0
S3	2016	2016	2016	2	0	2	Export	170	Colombia	COL	826	United Kingdom	GBR								09	MISC.EDIBLE PRODUCTS ETC	1	No Quantity							167012			0
S3	2016	2016	2016	2	0	2	Export	170	Colombia	COL	838	Free Zones									09	MISC.EDIBLE PRODUCTS ETC	1	No Quantity							7758735			0
S3	2016	2016	2016	2	0	2	Export	170	Colombia	COL	842	USA	USA								09	MISC.EDIBLE PRODUCTS ETC	1	No Quantity							22187448			0
S3	2016	2016	2016	2	0	2	Export	170	Colombia	COL	858	Uruguay	URY								09	MISC.EDIBLE PRODUCTS ETC	1	No Quantity							163112			0
S3	2016	2016	2016	2	0	2	Export	170	Colombia	COL	862	Venezuela	VEN								09	MISC.EDIBLE PRODUCTS ETC	1	No Quantity							2756192			0
S3	2016	2016	2016	2	0	2	Export	170	Colombia	COL	899	Areas, nes									09	MISC.EDIBLE PRODUCTS ETC	1	No Quantity							190822			0
S3	2016	2016	2016	2	0	2	Export	188	Costa Rica	CRI	0	World	WLD								09	MISC.EDIBLE PRODUCTS ETC	1	No Quantity							524852851			0
S3	2016	2016	2016	2	0	2	Export	188	Costa Rica	CRI	28	Antigua and Barbuda	ATG								09	MISC.EDIBLE PRODUCTS ETC	1	No Quantity							3572			0
S3	2016	2016	2016	2	0	2	Export	188	Costa Rica	CRI	32	Argentina	ARG								09	MISC.EDIBLE PRODUCTS ETC	1	No Quantity							196139			0
S3	2016	2016	2016	2	0	2	Export	188	Costa Rica	CRI	40	Austria	AUT								09	MISC.EDIBLE PRODUCTS ETC	1	No Quantity							107316			0
S3	2016	2016	2016	2	0	2	Export	188	Costa Rica	CRI	44	Bahamas	BHS								09	MISC.EDIBLE PRODUCTS ETC	1	No Quantity							2794975			0
S3	2016	2016	2016	2	0	2	Export	188	Costa Rica	CRI	52	Barbados	BRB								09	MISC.EDIBLE PRODUCTS ETC	1	No Quantity							3685541			0
S3	2016	2016	2016	2	0	2	Export	188	Costa Rica	CRI	56	Belgium	BEL								09	MISC.EDIBLE PRODUCTS ETC	1	No Quantity							33894			0
S3	2016	2016	2016	2	0	2	Export	188	Costa Rica	CRI	68	Bolivia (Plurinational State of)	BOL								09	MISC.EDIBLE PRODUCTS ETC	1	No Quantity							23329			0
S3	2016	2016	2016	2	0	2	Export	188	Costa Rica	CRI	76	Brazil	BRA								09	MISC.EDIBLE PRODUCTS ETC	1	No Quantity							756326			0
S3	2016	2016	2016	2	0	2	Export	188	Costa Rica	CRI	84	Belize	BLZ								09	MISC.EDIBLE PRODUCTS ETC	1	No Quantity							5122745			0
S3	2016	2016	2016	2	0	2	Export	188	Costa Rica	CRI	124	Canada	CAN								09	MISC.EDIBLE PRODUCTS ETC	1	No Quantity							204762			0
S3	2016	2016	2016	2	0	2	Export	188	Costa Rica	CRI	152	Chile	CHL								09	MISC.EDIBLE PRODUCTS ETC	1	No Quantity							8092323			0
S3	2016	2016	2016	2	0	2	Export	188	Costa Rica	CRI	156	China	CHN								09	MISC.EDIBLE PRODUCTS ETC	1	No Quantity							28532			0
S3	2016	2016	2016	2	0	2	Export	188	Costa Rica	CRI	170	Colombia	COL								09	MISC.EDIBLE PRODUCTS ETC	1	No Quantity							6568095			0
S3	2016	2016	2016	2	0	2	Export	188	Costa Rica	CRI	192	Cuba	CUB								09	MISC.EDIBLE PRODUCTS ETC	1	No Quantity							429321			0
S3	2016	2016	2016	2	0	2	Export	188	Costa Rica	CRI	214	Dominican Rep.	DOM								09	MISC.EDIBLE PRODUCTS ETC	1	No Quantity							43079556			0
S3	2016	2016	2016	2	0	2	Export	188	Costa Rica	CRI	218	Ecuador	ECU								09	MISC.EDIBLE PRODUCTS ETC	1	No Quantity							3498593			0
S3	2016	2016	2016	2	0	2	Export	188	Costa Rica	CRI	222	El Salvador	SLV								09	MISC.EDIBLE PRODUCTS ETC	1	No Quantity							60243225			0
S3	2016	2016	2016	2	0	2	Export	188	Costa Rica	CRI	242	Fiji	FJI								09	MISC.EDIBLE PRODUCTS ETC	1	No Quantity							95999			0
S3	2016	2016	2016	2	0	2	Export	188	Costa Rica	CRI	246	Finland	FIN								09	MISC.EDIBLE PRODUCTS ETC	1	No Quantity							320666			0
S3	2016	2016	2016	2	0	2	Export	188	Costa Rica	CRI	251	France	FRA								09	MISC.EDIBLE PRODUCTS ETC	1	No Quantity							197894			0
S3	2016	2016	2016	2	0	2	Export	188	Costa Rica	CRI	276	Germany	DEU								09	MISC.EDIBLE PRODUCTS ETC	1	No Quantity							473837			0
S3	2016	2016	2016	2	0	2	Export	188	Costa Rica	CRI	308	Grenada	GRD								09	MISC.EDIBLE PRODUCTS ETC	1	No Quantity							543821			0
S3	2016	2016	2016	2	0	2	Export	188	Costa Rica	CRI	320	Guatemala	GTM								09	MISC.EDIBLE PRODUCTS ETC	1	No Quantity							107184019			0
S3	2016	2016	2016	2	0	2	Export	188	Costa Rica	CRI	328	Guyana	GUY								09	MISC.EDIBLE PRODUCTS ETC	1	No Quantity							3380209			0
S3	2016	2016	2016	2	0	2	Export	188	Costa Rica	CRI	332	Haiti	HTI								09	MISC.EDIBLE PRODUCTS ETC	1	No Quantity							4822040			0
S3	2016	2016	2016	2	0	2	Export	188	Costa Rica	CRI	340	Honduras	HND								09	MISC.EDIBLE PRODUCTS ETC	1	No Quantity							67863051			0
S3	2016	2016	2016	2	0	2	Export	188	Costa Rica	CRI	344	China, Hong Kong SAR	HKG								09	MISC.EDIBLE PRODUCTS ETC	1	No Quantity							810			0
S3	2016	2016	2016	2	0	2	Export	188	Costa Rica	CRI	372	Ireland	IRL								09	MISC.EDIBLE PRODUCTS ETC	1	No Quantity							14			0
S3	2016	2016	2016	2	0	2	Export	188	Costa Rica	CRI	388	Jamaica	JAM								09	MISC.EDIBLE PRODUCTS ETC	1	No Quantity							7578899			0
S3	2016	2016	2016	2	0	2	Export	188	Costa Rica	CRI	392	Japan	JPN								09	MISC.EDIBLE PRODUCTS ETC	1	No Quantity							463019			0
S3	2016	2016	2016	2	0	2	Export	188	Costa Rica	CRI	484	Mexico	MEX								09	MISC.EDIBLE PRODUCTS ETC	1	No Quantity							26209471			0
S3	2016	2016	2016	2	0	2	Export	188	Costa Rica	CRI	528	Netherlands	NLD								09	MISC.EDIBLE PRODUCTS ETC	1	No Quantity							10678			0
S3	2016	2016	2016	2	0	2	Export	188	Costa Rica	CRI	531	Curaçao	CUW								09	MISC.EDIBLE PRODUCTS ETC	1	No Quantity							1430423			0
S3	2016	2016	2016	2	0	2	Export	188	Costa Rica	CRI	533	Aruba	ABW								09	MISC.EDIBLE PRODUCTS ETC	1	No Quantity							1910976			0
S3	2016	2016	2016	2	0	2	Export	188	Costa Rica	CRI	540	New Caledonia	NCL								09	MISC.EDIBLE PRODUCTS ETC	1	No Quantity							410			0
S3	2016	2016	2016	2	0	2	Export	188	Costa Rica	CRI	554	New Zealand	NZL								09	MISC.EDIBLE PRODUCTS ETC	1	No Quantity							57891			0
S3	2016	2016	2016	2	0	2	Export	188	Costa Rica	CRI	558	Nicaragua	NIC								09	MISC.EDIBLE PRODUCTS ETC	1	No Quantity							56229380			0
S3	2016	2016	2016	2	0	2	Export	188	Costa Rica	CRI	581	United States Minor Outlying Islands	UMI								09	MISC.EDIBLE PRODUCTS ETC	1	No Quantity							6800			0
S3	2016	2016	2016	2	0	2	Export	188	Costa Rica	CRI	591	Panama	PAN								09	MISC.EDIBLE PRODUCTS ETC	1	No Quantity							65663482			0
S3	2016	2016	2016	2	0	2	Export	188	Costa Rica	CRI	604	Peru	PER								09	MISC.EDIBLE PRODUCTS ETC	1	No Quantity							817170			0
S3	2016	2016	2016	2	0	2	Export	188	Costa Rica	CRI	643	Russian Federation	RUS								09	MISC.EDIBLE PRODUCTS ETC	1	No Quantity							92347			0
S3	2016	2016	2016	2	0	2	Export	188	Costa Rica	CRI	662	Saint Lucia	LCA								09	MISC.EDIBLE PRODUCTS ETC	1	No Quantity							884399			0
S3	2016	2016	2016	2	0	2	Export	188	Costa Rica	CRI	670	Saint Vincent and the Grenadines	VCT								09	MISC.EDIBLE PRODUCTS ETC	1	No Quantity							14405			0
S3	2016	2016	2016	2	0	2	Export	188	Costa Rica	CRI	682	Saudi Arabia	SAU								09	MISC.EDIBLE PRODUCTS ETC	1	No Quantity							60264			0
S3	2016	2016	2016	2	0	2	Export	188	Costa Rica	CRI	699	India	IND								09	MISC.EDIBLE PRODUCTS ETC	1	No Quantity							20			0
S3	2016	2016	2016	2	0	2	Export	188	Costa Rica	CRI	724	Spain	ESP								09	MISC.EDIBLE PRODUCTS ETC	1	No Quantity							1986228			0
S3	2016	2016	2016	2	0	2	Export	188	Costa Rica	CRI	740	Suriname	SUR								09	MISC.EDIBLE PRODUCTS ETC	1	No Quantity							4861977			0
S3	2016	2016	2016	2	0	2	Export	188	Costa Rica	CRI	757	Switzerland	CHE								09	MISC.EDIBLE PRODUCTS ETC	1	No Quantity							1059			0
S3	2016	2016	2016	2	0	2	Export	188	Costa Rica	CRI	780	Trinidad and Tobago	TTO								09	MISC.EDIBLE PRODUCTS ETC	1	No Quantity							17663882			0
S3	2016	2016	2016	2	0	2	Export	188	Costa Rica	CRI	784	United Arab Emirates	ARE								09	MISC.EDIBLE PRODUCTS ETC	1	No Quantity							77			0
S3	2016	2016	2016	2	0	2	Export	188	Costa Rica	CRI	792	Turkey	TUR								09	MISC.EDIBLE PRODUCTS ETC	1	No Quantity							20098			0
S3	2016	2016	2016	2	0	2	Export	188	Costa Rica	CRI	826	United Kingdom	GBR								09	MISC.EDIBLE PRODUCTS ETC	1	No Quantity							690799			0
S3	2016	2016	2016	2	0	2	Export	188	Costa Rica	CRI	842	USA	USA								09	MISC.EDIBLE PRODUCTS ETC	1	No Quantity							18386775			0
S3	2016	2016	2016	2	0	2	Export	188	Costa Rica	CRI	858	Uruguay	URY								09	MISC.EDIBLE PRODUCTS ETC	1	No Quantity							61000			0
S3	2016	2016	2016	2	0	2	Export	188	Costa Rica	CRI	862	Venezuela	VEN								09	MISC.EDIBLE PRODUCTS ETC	1	No Quantity							317			0
S3	2016	2016	2016	2	0	2	Export	170	Colombia	COL	0	World	WLD								11	BEVERAGES	1	No Quantity							20022087			0
S3	2016	2016	2016	2	0	2	Export	170	Colombia	COL	36	Australia	AUS								11	BEVERAGES	1	No Quantity							527625			0
S3	2016	2016	2016	2	0	2	Export	170	Colombia	COL	68	Bolivia (Plurinational State of)	BOL								11	BEVERAGES	1	No Quantity							206966			0
S3	2016	2016	2016	2	0	2	Export	170	Colombia	COL	84	Belize	BLZ								11	BEVERAGES	1	No Quantity							751			0
S3	2016	2016	2016	2	0	2	Export	170	Colombia	COL	124	Canada	CAN								11	BEVERAGES	1	No Quantity							75073			0
S3	2016	2016	2016	2	0	2	Export	170	Colombia	COL	152	Chile	CHL								11	BEVERAGES	1	No Quantity							1082745			0
S3	2016	2016	2016	2	0	2	Export	170	Colombia	COL	156	China	CHN								11	BEVERAGES	1	No Quantity							31578			0
S3	2016	2016	2016	2	0	2	Export	170	Colombia	COL	188	Costa Rica	CRI								11	BEVERAGES	1	No Quantity							100491			0
S3	2016	2016	2016	2	0	2	Export	170	Colombia	COL	208	Denmark	DNK								11	BEVERAGES	1	No Quantity							5590			0
S3	2016	2016	2016	2	0	2	Export	170	Colombia	COL	218	Ecuador	ECU								11	BEVERAGES	1	No Quantity							1136839			0
S3	2016	2016	2016	2	0	2	Export	170	Colombia	COL	222	El Salvador	SLV								11	BEVERAGES	1	No Quantity							51148			0
S3	2016	2016	2016	2	0	2	Export	170	Colombia	COL	251	France	FRA								11	BEVERAGES	1	No Quantity							211155			0
S3	2016	2016	2016	2	0	2	Export	170	Colombia	COL	320	Guatemala	GTM								11	BEVERAGES	1	No Quantity							212862			0
S3	2016	2016	2016	2	0	2	Export	170	Colombia	COL	328	Guyana	GUY								11	BEVERAGES	1	No Quantity							157			0
S3	2016	2016	2016	2	0	2	Export	170	Colombia	COL	381	Italy	ITA								11	BEVERAGES	1	No Quantity							137417			0
S3	2016	2016	2016	2	0	2	Export	170	Colombia	COL	392	Japan	JPN								11	BEVERAGES	1	No Quantity							19800			0
S3	2016	2016	2016	2	0	2	Export	170	Colombia	COL	484	Mexico	MEX								11	BEVERAGES	1	No Quantity							82982			0
S3	2016	2016	2016	2	0	2	Export	170	Colombia	COL	528	Netherlands	NLD								11	BEVERAGES	1	No Quantity							1123034			0
S3	2016	2016	2016	2	0	2	Export	170	Colombia	COL	531	Curaçao	CUW								11	BEVERAGES	1	No Quantity							272891			0
S3	2016	2016	2016	2	0	2	Export	170	Colombia	COL	533	Aruba	ABW								11	BEVERAGES	1	No Quantity							715808			0
S3	2016	2016	2016	2	0	2	Export	170	Colombia	COL	591	Panama	PAN								11	BEVERAGES	1	No Quantity							815644			0
S3	2016	2016	2016	2	0	2	Export	170	Colombia	COL	604	Peru	PER								11	BEVERAGES	1	No Quantity							1628113			0
S3	2016	2016	2016	2	0	2	Export	170	Colombia	COL	616	Poland	POL								11	BEVERAGES	1	No Quantity							99035			0
S3	2016	2016	2016	2	0	2	Export	170	Colombia	COL	682	Saudi Arabia	SAU								11	BEVERAGES	1	No Quantity							60682			0
S3	2016	2016	2016	2	0	2	Export	170	Colombia	COL	724	Spain	ESP								11	BEVERAGES	1	No Quantity							3892518			0
S3	2016	2016	2016	2	0	2	Export	170	Colombia	COL	740	Suriname	SUR								11	BEVERAGES	1	No Quantity							52765			0
S3	2016	2016	2016	2	0	2	Export	170	Colombia	COL	752	Sweden	SWE								11	BEVERAGES	1	No Quantity							29424			0
S3	2016	2016	2016	2	0	2	Export	170	Colombia	COL	784	United Arab Emirates	ARE								11	BEVERAGES	1	No Quantity							135266			0
S3	2016	2016	2016	2	0	2	Export	170	Colombia	COL	826	United Kingdom	GBR								11	BEVERAGES	1	No Quantity							143822			0
S3	2016	2016	2016	2	0	2	Export	170	Colombia	COL	838	Free Zones									11	BEVERAGES	1	No Quantity							27894			0
S3	2016	2016	2016	2	0	2	Export	170	Colombia	COL	842	USA	USA								11	BEVERAGES	1	No Quantity							6138917			0
S3	2016	2016	2016	2	0	2	Export	170	Colombia	COL	858	Uruguay	URY								11	BEVERAGES	1	No Quantity							24510			0
S3	2016	2016	2016	2	0	2	Export	170	Colombia	COL	862	Venezuela	VEN								11	BEVERAGES	1	No Quantity							600515			0
S3	2016	2016	2016	2	0	2	Export	170	Colombia	COL	899	Areas, nes									11	BEVERAGES	1	No Quantity							378070			0
S3	2016	2016	2016	2	0	2	Export	188	Costa Rica	CRI	0	World	WLD								11	BEVERAGES	1	No Quantity							67569144			0
S3	2016	2016	2016	2	0	2	Export	188	Costa Rica	CRI	28	Antigua and Barbuda	ATG								11	BEVERAGES	1	No Quantity							52553			0
S3	2016	2016	2016	2	0	2	Export	188	Costa Rica	CRI	32	Argentina	ARG								11	BEVERAGES	1	No Quantity							350			0
S3	2016	2016	2016	2	0	2	Export	188	Costa Rica	CRI	36	Australia	AUS								11	BEVERAGES	1	No Quantity							19890			0
S3	2016	2016	2016	2	0	2	Export	188	Costa Rica	CRI	44	Bahamas	BHS								11	BEVERAGES	1	No Quantity							26446			0
S3	2016	2016	2016	2	0	2	Export	188	Costa Rica	CRI	52	Barbados	BRB								11	BEVERAGES	1	No Quantity							139063			0
S3	2016	2016	2016	2	0	2	Export	188	Costa Rica	CRI	68	Bolivia (Plurinational State of)	BOL								11	BEVERAGES	1	No Quantity							24247			0
S3	2016	2016	2016	2	0	2	Export	188	Costa Rica	CRI	84	Belize	BLZ								11	BEVERAGES	1	No Quantity							33286			0
S3	2016	2016	2016	2	0	2	Export	188	Costa Rica	CRI	124	Canada	CAN								11	BEVERAGES	1	No Quantity							23208			0
S3	2016	2016	2016	2	0	2	Export	188	Costa Rica	CRI	152	Chile	CHL								11	BEVERAGES	1	No Quantity							10234			0
S3	2016	2016	2016	2	0	2	Export	188	Costa Rica	CRI	156	China	CHN								11	BEVERAGES	1	No Quantity							56			0
S3	2016	2016	2016	2	0	2	Export	188	Costa Rica	CRI	170	Colombia	COL								11	BEVERAGES	1	No Quantity							422548			0
S3	2016	2016	2016	2	0	2	Export	188	Costa Rica	CRI	214	Dominican Rep.	DOM								11	BEVERAGES	1	No Quantity							1101414			0
S3	2016	2016	2016	2	0	2	Export	188	Costa Rica	CRI	218	Ecuador	ECU								11	BEVERAGES	1	No Quantity							384			0
S3	2016	2016	2016	2	0	2	Export	188	Costa Rica	CRI	222	El Salvador	SLV								11	BEVERAGES	1	No Quantity							6423516			0
S3	2016	2016	2016	2	0	2	Export	188	Costa Rica	CRI	251	France	FRA								11	BEVERAGES	1	No Quantity							673121			0
S3	2016	2016	2016	2	0	2	Export	188	Costa Rica	CRI	276	Germany	DEU								11	BEVERAGES	1	No Quantity							1552101			0
S3	2016	2016	2016	2	0	2	Export	188	Costa Rica	CRI	320	Guatemala	GTM								11	BEVERAGES	1	No Quantity							6302947			0
S3	2016	2016	2016	2	0	2	Export	188	Costa Rica	CRI	328	Guyana	GUY								11	BEVERAGES	1	No Quantity							109563			0
S3	2016	2016	2016	2	0	2	Export	188	Costa Rica	CRI	340	Honduras	HND								11	BEVERAGES	1	No Quantity							857283			0
S3	2016	2016	2016	2	0	2	Export	188	Costa Rica	CRI	388	Jamaica	JAM								11	BEVERAGES	1	No Quantity							301007			0
S3	2016	2016	2016	2	0	2	Export	188	Costa Rica	CRI	408	Dem. People's Rep. of Korea	PRK								11	BEVERAGES	1	No Quantity							3578			0
S3	2016	2016	2016	2	0	2	Export	188	Costa Rica	CRI	410	Rep. of Korea	KOR								11	BEVERAGES	1	No Quantity							54234			0
S3	2016	2016	2016	2	0	2	Export	188	Costa Rica	CRI	484	Mexico	MEX								11	BEVERAGES	1	No Quantity							46772			0
S3	2016	2016	2016	2	0	2	Export	188	Costa Rica	CRI	528	Netherlands	NLD								11	BEVERAGES	1	No Quantity							11			0
S3	2016	2016	2016	2	0	2	Export	188	Costa Rica	CRI	531	Curaçao	CUW								11	BEVERAGES	1	No Quantity							41492			0
S3	2016	2016	2016	2	0	2	Export	188	Costa Rica	CRI	558	Nicaragua	NIC								11	BEVERAGES	1	No Quantity							19848650			0
S3	2016	2016	2016	2	0	2	Export	188	Costa Rica	CRI	591	Panama	PAN								11	BEVERAGES	1	No Quantity							25571967			0
S3	2016	2016	2016	2	0	2	Export	188	Costa Rica	CRI	604	Peru	PER								11	BEVERAGES	1	No Quantity							904632			0
S3	2016	2016	2016	2	0	2	Export	188	Costa Rica	CRI	659	Saint Kitts and Nevis	KNA								11	BEVERAGES	1	No Quantity							7755			0
S3	2016	2016	2016	2	0	2	Export	188	Costa Rica	CRI	724	Spain	ESP								11	BEVERAGES	1	No Quantity							10			0
S3	2016	2016	2016	2	0	2	Export	188	Costa Rica	CRI	740	Suriname	SUR								11	BEVERAGES	1	No Quantity							79253			0
S3	2016	2016	2016	2	0	2	Export	188	Costa Rica	CRI	757	Switzerland	CHE								11	BEVERAGES	1	No Quantity							7344			0
S3	2016	2016	2016	2	0	2	Export	188	Costa Rica	CRI	780	Trinidad and Tobago	TTO								11	BEVERAGES	1	No Quantity							59531			0
S3	2016	2016	2016	2	0	2	Export	188	Costa Rica	CRI	826	United Kingdom	GBR								11	BEVERAGES	1	No Quantity							375005			0
S3	2016	2016	2016	2	0	2	Export	188	Costa Rica	CRI	842	USA	USA								11	BEVERAGES	1	No Quantity							2492615			0
S3	2016	2016	2016	2	0	2	Export	188	Costa Rica	CRI	862	Venezuela	VEN								11	BEVERAGES	1	No Quantity							3075			0
S3	2016	2016	2016	2	0	2	Export	170	Colombia	COL	0	World	WLD								12	TOBACCO,TOBACCO MANUFACT	1	No Quantity							34135276			0
S3	2016	2016	2016	2	0	2	Export	170	Colombia	COL	56	Belgium	BEL								12	TOBACCO,TOBACCO MANUFACT	1	No Quantity							5679279			0
S3	2016	2016	2016	2	0	2	Export	170	Colombia	COL	68	Bolivia (Plurinational State of)	BOL								12	TOBACCO,TOBACCO MANUFACT	1	No Quantity							1108529			0
S3	2016	2016	2016	2	0	2	Export	170	Colombia	COL	76	Brazil	BRA								12	TOBACCO,TOBACCO MANUFACT	1	No Quantity							1641814			0
S3	2016	2016	2016	2	0	2	Export	170	Colombia	COL	100	Bulgaria	BGR								12	TOBACCO,TOBACCO MANUFACT	1	No Quantity							188179			0
S3	2016	2016	2016	2	0	2	Export	170	Colombia	COL	116	Cambodia	KHM								12	TOBACCO,TOBACCO MANUFACT	1	No Quantity							354786			0
S3	2016	2016	2016	2	0	2	Export	170	Colombia	COL	124	Canada	CAN								12	TOBACCO,TOBACCO MANUFACT	1	No Quantity							77428			0
S3	2016	2016	2016	2	0	2	Export	170	Colombia	COL	152	Chile	CHL								12	TOBACCO,TOBACCO MANUFACT	1	No Quantity							10061394			0
S3	2016	2016	2016	2	0	2	Export	170	Colombia	COL	208	Denmark	DNK								12	TOBACCO,TOBACCO MANUFACT	1	No Quantity							33321			0
S3	2016	2016	2016	2	0	2	Export	170	Colombia	COL	214	Dominican Rep.	DOM								12	TOBACCO,TOBACCO MANUFACT	1	No Quantity							1735796			0
S3	2016	2016	2016	2	0	2	Export	170	Colombia	COL	218	Ecuador	ECU								12	TOBACCO,TOBACCO MANUFACT	1	No Quantity							250244			0
S3	2016	2016	2016	2	0	2	Export	170	Colombia	COL	251	France	FRA								12	TOBACCO,TOBACCO MANUFACT	1	No Quantity							46105			0
S3	2016	2016	2016	2	0	2	Export	170	Colombia	COL	276	Germany	DEU								12	TOBACCO,TOBACCO MANUFACT	1	No Quantity							3883734			0
S3	2016	2016	2016	2	0	2	Export	170	Colombia	COL	340	Honduras	HND								12	TOBACCO,TOBACCO MANUFACT	1	No Quantity							296618			0
S3	2016	2016	2016	2	0	2	Export	170	Colombia	COL	360	Indonesia	IDN								12	TOBACCO,TOBACCO MANUFACT	1	No Quantity							1011			0
S3	2016	2016	2016	2	0	2	Export	170	Colombia	COL	531	Curaçao	CUW								12	TOBACCO,TOBACCO MANUFACT	1	No Quantity							190190			0
S3	2016	2016	2016	2	0	2	Export	170	Colombia	COL	533	Aruba	ABW								12	TOBACCO,TOBACCO MANUFACT	1	No Quantity							2805106			0
S3	2016	2016	2016	2	0	2	Export	170	Colombia	COL	558	Nicaragua	NIC								12	TOBACCO,TOBACCO MANUFACT	1	No Quantity							316113			0
S3	2016	2016	2016	2	0	2	Export	170	Colombia	COL	591	Panama	PAN								12	TOBACCO,TOBACCO MANUFACT	1	No Quantity							104450			0
S3	2016	2016	2016	2	0	2	Export	170	Colombia	COL	604	Peru	PER								12	TOBACCO,TOBACCO MANUFACT	1	No Quantity							2044493			0
S3	2016	2016	2016	2	0	2	Export	170	Colombia	COL	704	Viet Nam	VNM								12	TOBACCO,TOBACCO MANUFACT	1	No Quantity							1104110			0
S3	2016	2016	2016	2	0	2	Export	170	Colombia	COL	757	Switzerland	CHE								12	TOBACCO,TOBACCO MANUFACT	1	No Quantity							3727			0
S3	2016	2016	2016	2	0	2	Export	170	Colombia	COL	842	USA	USA								12	TOBACCO,TOBACCO MANUFACT	1	No Quantity							946037			0
S3	2016	2016	2016	2	0	2	Export	170	Colombia	COL	862	Venezuela	VEN								12	TOBACCO,TOBACCO MANUFACT	1	No Quantity							1262812			0
S3	2016	2016	2016	2	0	2	Export	188	Costa Rica	CRI	0	World	WLD								12	TOBACCO,TOBACCO MANUFACT	1	No Quantity							15205540			0
S3	2016	2016	2016	2	0	2	Export	188	Costa Rica	CRI	56	Belgium	BEL								12	TOBACCO,TOBACCO MANUFACT	1	No Quantity							25653			0
S3	2016	2016	2016	2	0	2	Export	188	Costa Rica	CRI	76	Brazil	BRA								12	TOBACCO,TOBACCO MANUFACT	1	No Quantity							28135			0
S3	2016	2016	2016	2	0	2	Export	188	Costa Rica	CRI	100	Bulgaria	BGR								12	TOBACCO,TOBACCO MANUFACT	1	No Quantity							4750			0
S3	2016	2016	2016	2	0	2	Export	188	Costa Rica	CRI	124	Canada	CAN								12	TOBACCO,TOBACCO MANUFACT	1	No Quantity							2370			0
S3	2016	2016	2016	2	0	2	Export	188	Costa Rica	CRI	196	Cyprus	CYP								12	TOBACCO,TOBACCO MANUFACT	1	No Quantity							57402			0
S3	2016	2016	2016	2	0	2	Export	188	Costa Rica	CRI	203	Czechia	CZE								12	TOBACCO,TOBACCO MANUFACT	1	No Quantity							1450			0
S3	2016	2016	2016	2	0	2	Export	188	Costa Rica	CRI	208	Denmark	DNK								12	TOBACCO,TOBACCO MANUFACT	1	No Quantity							2398			0
S3	2016	2016	2016	2	0	2	Export	188	Costa Rica	CRI	214	Dominican Rep.	DOM								12	TOBACCO,TOBACCO MANUFACT	1	No Quantity							11220			0
S3	2016	2016	2016	2	0	2	Export	188	Costa Rica	CRI	222	El Salvador	SLV								12	TOBACCO,TOBACCO MANUFACT	1	No Quantity							2991640			0
S3	2016	2016	2016	2	0	2	Export	188	Costa Rica	CRI	233	Estonia	EST								12	TOBACCO,TOBACCO MANUFACT	1	No Quantity							61983			0
S3	2016	2016	2016	2	0	2	Export	188	Costa Rica	CRI	268	Georgia	GEO								12	TOBACCO,TOBACCO MANUFACT	1	No Quantity							340			0
S3	2016	2016	2016	2	0	2	Export	188	Costa Rica	CRI	276	Germany	DEU								12	TOBACCO,TOBACCO MANUFACT	1	No Quantity							214207			0
S3	2016	2016	2016	2	0	2	Export	188	Costa Rica	CRI	320	Guatemala	GTM								12	TOBACCO,TOBACCO MANUFACT	1	No Quantity							4655792			0
S3	2016	2016	2016	2	0	2	Export	188	Costa Rica	CRI	340	Honduras	HND								12	TOBACCO,TOBACCO MANUFACT	1	No Quantity							1017138			0
S3	2016	2016	2016	2	0	2	Export	188	Costa Rica	CRI	368	Iraq	IRQ								12	TOBACCO,TOBACCO MANUFACT	1	No Quantity							15000			0
S3	2016	2016	2016	2	0	2	Export	188	Costa Rica	CRI	381	Italy	ITA								12	TOBACCO,TOBACCO MANUFACT	1	No Quantity							10050			0
S3	2016	2016	2016	2	0	2	Export	188	Costa Rica	CRI	392	Japan	JPN								12	TOBACCO,TOBACCO MANUFACT	1	No Quantity							2820			0
S3	2016	2016	2016	2	0	2	Export	188	Costa Rica	CRI	422	Lebanon	LBN								12	TOBACCO,TOBACCO MANUFACT	1	No Quantity							31000			0
S3	2016	2016	2016	2	0	2	Export	188	Costa Rica	CRI	490	Other Asia, nes									12	TOBACCO,TOBACCO MANUFACT	1	No Quantity							453730			0
S3	2016	2016	2016	2	0	2	Export	188	Costa Rica	CRI	508	Mozambique	MOZ								12	TOBACCO,TOBACCO MANUFACT	1	No Quantity							7950			0
S3	2016	2016	2016	2	0	2	Export	188	Costa Rica	CRI	528	Netherlands	NLD								12	TOBACCO,TOBACCO MANUFACT	1	No Quantity							15368			0
S3	2016	2016	2016	2	0	2	Export	188	Costa Rica	CRI	533	Aruba	ABW								12	TOBACCO,TOBACCO MANUFACT	1	No Quantity							1075			0
S3	2016	2016	2016	2	0	2	Export	188	Costa Rica	CRI	558	Nicaragua	NIC								12	TOBACCO,TOBACCO MANUFACT	1	No Quantity							1506430			0
S3	2016	2016	2016	2	0	2	Export	188	Costa Rica	CRI	591	Panama	PAN								12	TOBACCO,TOBACCO MANUFACT	1	No Quantity							2852866			0
S3	2016	2016	2016	2	0	2	Export	188	Costa Rica	CRI	642	Romania	ROU								12	TOBACCO,TOBACCO MANUFACT	1	No Quantity							1530			0
S3	2016	2016	2016	2	0	2	Export	188	Costa Rica	CRI	682	Saudi Arabia	SAU								12	TOBACCO,TOBACCO MANUFACT	1	No Quantity							825			0
S3	2016	2016	2016	2	0	2	Export	188	Costa Rica	CRI	710	South Africa	ZAF								12	TOBACCO,TOBACCO MANUFACT	1	No Quantity							134750			0
S3	2016	2016	2016	2	0	2	Export	188	Costa Rica	CRI	724	Spain	ESP								12	TOBACCO,TOBACCO MANUFACT	1	No Quantity							119760			0
S3	2016	2016	2016	2	0	2	Export	188	Costa Rica	CRI	752	Sweden	SWE								12	TOBACCO,TOBACCO MANUFACT	1	No Quantity							5700			0
S3	2016	2016	2016	2	0	2	Export	188	Costa Rica	CRI	757	Switzerland	CHE								12	TOBACCO,TOBACCO MANUFACT	1	No Quantity							390707			0
S3	2016	2016	2016	2	0	2	Export	188	Costa Rica	CRI	784	United Arab Emirates	ARE								12	TOBACCO,TOBACCO MANUFACT	1	No Quantity							57552			0
S3	2016	2016	2016	2	0	2	Export	188	Costa Rica	CRI	792	Turkey	TUR								12	TOBACCO,TOBACCO MANUFACT	1	No Quantity							176545			0
S3	2016	2016	2016	2	0	2	Export	188	Costa Rica	CRI	842	USA	USA								12	TOBACCO,TOBACCO MANUFACT	1	No Quantity							345877			0
S3	2016	2016	2016	2	0	2	Export	188	Costa Rica	CRI	858	Uruguay	URY								12	TOBACCO,TOBACCO MANUFACT	1	No Quantity							1531			0
S3	2016	2016	2016	2	0	2	Export	170	Colombia	COL	0	World	WLD								21	HIDES,SKINS,FURSKINS,RAW	1	No Quantity							36914819			0
S3	2016	2016	2016	2	0	2	Export	170	Colombia	COL	76	Brazil	BRA								21	HIDES,SKINS,FURSKINS,RAW	1	No Quantity							35761			0
S3	2016	2016	2016	2	0	2	Export	170	Colombia	COL	156	China	CHN								21	HIDES,SKINS,FURSKINS,RAW	1	No Quantity							8432646			0
S3	2016	2016	2016	2	0	2	Export	170	Colombia	COL	251	France	FRA								21	HIDES,SKINS,FURSKINS,RAW	1	No Quantity							373276			0
S3	2016	2016	2016	2	0	2	Export	170	Colombia	COL	320	Guatemala	GTM								21	HIDES,SKINS,FURSKINS,RAW	1	No Quantity							73872			0
S3	2016	2016	2016	2	0	2	Export	170	Colombia	COL	344	China, Hong Kong SAR	HKG								21	HIDES,SKINS,FURSKINS,RAW	1	No Quantity							3836951			0
S3	2016	2016	2016	2	0	2	Export	170	Colombia	COL	376	Israel	ISR								21	HIDES,SKINS,FURSKINS,RAW	1	No Quantity							56162			0
S3	2016	2016	2016	2	0	2	Export	170	Colombia	COL	392	Japan	JPN								21	HIDES,SKINS,FURSKINS,RAW	1	No Quantity							11000			0
S3	2016	2016	2016	2	0	2	Export	170	Colombia	COL	410	Rep. of Korea	KOR								21	HIDES,SKINS,FURSKINS,RAW	1	No Quantity							576000			0
S3	2016	2016	2016	2	0	2	Export	170	Colombia	COL	484	Mexico	MEX								21	HIDES,SKINS,FURSKINS,RAW	1	No Quantity							12140291			0
S3	2016	2016	2016	2	0	2	Export	170	Colombia	COL	604	Peru	PER								21	HIDES,SKINS,FURSKINS,RAW	1	No Quantity							2115200			0
S3	2016	2016	2016	2	0	2	Export	170	Colombia	COL	702	Singapore	SGP								21	HIDES,SKINS,FURSKINS,RAW	1	No Quantity							2905393			0
S3	2016	2016	2016	2	0	2	Export	170	Colombia	COL	704	Viet Nam	VNM								21	HIDES,SKINS,FURSKINS,RAW	1	No Quantity							285799			0
S3	2016	2016	2016	2	0	2	Export	170	Colombia	COL	724	Spain	ESP								21	HIDES,SKINS,FURSKINS,RAW	1	No Quantity							1695412			0
S3	2016	2016	2016	2	0	2	Export	170	Colombia	COL	764	Thailand	THA								21	HIDES,SKINS,FURSKINS,RAW	1	No Quantity							2842646			0
S3	2016	2016	2016	2	0	2	Export	170	Colombia	COL	792	Turkey	TUR								21	HIDES,SKINS,FURSKINS,RAW	1	No Quantity							58359			0
S3	2016	2016	2016	2	0	2	Export	170	Colombia	COL	842	USA	USA								21	HIDES,SKINS,FURSKINS,RAW	1	No Quantity							746303			0
S3	2016	2016	2016	2	0	2	Export	170	Colombia	COL	858	Uruguay	URY								21	HIDES,SKINS,FURSKINS,RAW	1	No Quantity							729750			0
S3	2016	2016	2016	2	0	2	Export	188	Costa Rica	CRI	0	World	WLD								21	HIDES,SKINS,FURSKINS,RAW	1	No Quantity							7046720			0
S3	2016	2016	2016	2	0	2	Export	188	Costa Rica	CRI	156	China	CHN								21	HIDES,SKINS,FURSKINS,RAW	1	No Quantity							4217966			0
S3	2016	2016	2016	2	0	2	Export	188	Costa Rica	CRI	214	Dominican Rep.	DOM								21	HIDES,SKINS,FURSKINS,RAW	1	No Quantity							46500			0
S3	2016	2016	2016	2	0	2	Export	188	Costa Rica	CRI	222	El Salvador	SLV								21	HIDES,SKINS,FURSKINS,RAW	1	No Quantity							70786			0
S3	2016	2016	2016	2	0	2	Export	188	Costa Rica	CRI	320	Guatemala	GTM								21	HIDES,SKINS,FURSKINS,RAW	1	No Quantity							256500			0
S3	2016	2016	2016	2	0	2	Export	188	Costa Rica	CRI	340	Honduras	HND								21	HIDES,SKINS,FURSKINS,RAW	1	No Quantity							34400			0
S3	2016	2016	2016	2	0	2	Export	188	Costa Rica	CRI	344	China, Hong Kong SAR	HKG								21	HIDES,SKINS,FURSKINS,RAW	1	No Quantity							5030			0
S3	2016	2016	2016	2	0	2	Export	188	Costa Rica	CRI	376	Israel	ISR								21	HIDES,SKINS,FURSKINS,RAW	1	No Quantity							54650			0
S3	2016	2016	2016	2	0	2	Export	188	Costa Rica	CRI	381	Italy	ITA								21	HIDES,SKINS,FURSKINS,RAW	1	No Quantity							188336			0
S3	2016	2016	2016	2	0	2	Export	188	Costa Rica	CRI	484	Mexico	MEX								21	HIDES,SKINS,FURSKINS,RAW	1	No Quantity							1396706			0
S3	2016	2016	2016	2	0	2	Export	188	Costa Rica	CRI	558	Nicaragua	NIC								21	HIDES,SKINS,FURSKINS,RAW	1	No Quantity							182500			0
S3	2016	2016	2016	2	0	2	Export	188	Costa Rica	CRI	704	Viet Nam	VNM								21	HIDES,SKINS,FURSKINS,RAW	1	No Quantity							39200			0
S3	2016	2016	2016	2	0	2	Export	188	Costa Rica	CRI	792	Turkey	TUR								21	HIDES,SKINS,FURSKINS,RAW	1	No Quantity							553600			0
S3	2016	2016	2016	2	0	2	Export	188	Costa Rica	CRI	842	USA	USA								21	HIDES,SKINS,FURSKINS,RAW	1	No Quantity							546			0
S3	2016	2016	2016	2	0	2	Export	170	Colombia	COL	0	World	WLD								22	OIL SEED,OLEAGINUS FRUIT	1	No Quantity							747039			0
S3	2016	2016	2016	2	0	2	Export	170	Colombia	COL	188	Costa Rica	CRI								22	OIL SEED,OLEAGINUS FRUIT	1	No Quantity							140			0
S3	2016	2016	2016	2	0	2	Export	170	Colombia	COL	204	Benin	BEN								22	OIL SEED,OLEAGINUS FRUIT	1	No Quantity							100			0
S3	2016	2016	2016	2	0	2	Export	170	Colombia	COL	214	Dominican Rep.	DOM								22	OIL SEED,OLEAGINUS FRUIT	1	No Quantity							2923			0
S3	2016	2016	2016	2	0	2	Export	170	Colombia	COL	218	Ecuador	ECU								22	OIL SEED,OLEAGINUS FRUIT	1	No Quantity							94510			0
S3	2016	2016	2016	2	0	2	Export	170	Colombia	COL	320	Guatemala	GTM								22	OIL SEED,OLEAGINUS FRUIT	1	No Quantity							229925			0
S3	2016	2016	2016	2	0	2	Export	170	Colombia	COL	340	Honduras	HND								22	OIL SEED,OLEAGINUS FRUIT	1	No Quantity							52245			0
S3	2016	2016	2016	2	0	2	Export	170	Colombia	COL	484	Mexico	MEX								22	OIL SEED,OLEAGINUS FRUIT	1	No Quantity							207399			0
S3	2016	2016	2016	2	0	2	Export	170	Colombia	COL	531	Curaçao	CUW								22	OIL SEED,OLEAGINUS FRUIT	1	No Quantity							5160			0
S3	2016	2016	2016	2	0	2	Export	170	Colombia	COL	533	Aruba	ABW								22	OIL SEED,OLEAGINUS FRUIT	1	No Quantity							90			0
S3	2016	2016	2016	2	0	2	Export	170	Colombia	COL	604	Peru	PER								22	OIL SEED,OLEAGINUS FRUIT	1	No Quantity							153660			0
S3	2016	2016	2016	2	0	2	Export	170	Colombia	COL	838	Free Zones									22	OIL SEED,OLEAGINUS FRUIT	1	No Quantity							888			0
S3	2016	2016	2016	2	0	2	Export	188	Costa Rica	CRI	0	World	WLD								22	OIL SEED,OLEAGINUS FRUIT	1	No Quantity							5146594			0
S3	2016	2016	2016	2	0	2	Export	188	Costa Rica	CRI	104	Myanmar	MMR								22	OIL SEED,OLEAGINUS FRUIT	1	No Quantity							123336			0
S3	2016	2016	2016	2	0	2	Export	188	Costa Rica	CRI	156	China	CHN								22	OIL SEED,OLEAGINUS FRUIT	1	No Quantity							8			0
S3	2016	2016	2016	2	0	2	Export	188	Costa Rica	CRI	170	Colombia	COL								22	OIL SEED,OLEAGINUS FRUIT	1	No Quantity							182561			0
S3	2016	2016	2016	2	0	2	Export	188	Costa Rica	CRI	214	Dominican Rep.	DOM								22	OIL SEED,OLEAGINUS FRUIT	1	No Quantity							17125			0
S3	2016	2016	2016	2	0	2	Export	188	Costa Rica	CRI	218	Ecuador	ECU								22	OIL SEED,OLEAGINUS FRUIT	1	No Quantity							184074			0
S3	2016	2016	2016	2	0	2	Export	188	Costa Rica	CRI	266	Gabon	GAB								22	OIL SEED,OLEAGINUS FRUIT	1	No Quantity							93189			0
S3	2016	2016	2016	2	0	2	Export	188	Costa Rica	CRI	320	Guatemala	GTM								22	OIL SEED,OLEAGINUS FRUIT	1	No Quantity							394826			0
S3	2016	2016	2016	2	0	2	Export	188	Costa Rica	CRI	392	Japan	JPN								22	OIL SEED,OLEAGINUS FRUIT	1	No Quantity							521637			0
S3	2016	2016	2016	2	0	2	Export	188	Costa Rica	CRI	484	Mexico	MEX								22	OIL SEED,OLEAGINUS FRUIT	1	No Quantity							466163			0
S3	2016	2016	2016	2	0	2	Export	188	Costa Rica	CRI	566	Nigeria	NGA								22	OIL SEED,OLEAGINUS FRUIT	1	No Quantity							22266			0
S3	2016	2016	2016	2	0	2	Export	188	Costa Rica	CRI	591	Panama	PAN								22	OIL SEED,OLEAGINUS FRUIT	1	No Quantity							124092			0
S3	2016	2016	2016	2	0	2	Export	188	Costa Rica	CRI	604	Peru	PER								22	OIL SEED,OLEAGINUS FRUIT	1	No Quantity							28898			0
S3	2016	2016	2016	2	0	2	Export	188	Costa Rica	CRI	608	Philippines	PHL								22	OIL SEED,OLEAGINUS FRUIT	1	No Quantity							5737			0
S3	2016	2016	2016	2	0	2	Export	188	Costa Rica	CRI	724	Spain	ESP								22	OIL SEED,OLEAGINUS FRUIT	1	No Quantity							28078			0
S3	2016	2016	2016	2	0	2	Export	188	Costa Rica	CRI	764	Thailand	THA								22	OIL SEED,OLEAGINUS FRUIT	1	No Quantity							1634253			0
S3	2016	2016	2016	2	0	2	Export	188	Costa Rica	CRI	800	Uganda	UGA								22	OIL SEED,OLEAGINUS FRUIT	1	No Quantity							56497			0
S3	2016	2016	2016	2	0	2	Export	188	Costa Rica	CRI	834	United Rep. of Tanzania	TZA								22	OIL SEED,OLEAGINUS FRUIT	1	No Quantity							99283			0
S3	2016	2016	2016	2	0	2	Export	188	Costa Rica	CRI	842	USA	USA								22	OIL SEED,OLEAGINUS FRUIT	1	No Quantity							1121460			0
S3	2016	2016	2016	2	0	2	Export	188	Costa Rica	CRI	894	Zambia	ZMB								22	OIL SEED,OLEAGINUS FRUIT	1	No Quantity							43112			0
S3	2016	2016	2016	2	0	2	Export	170	Colombia	COL	0	World	WLD								23	CRUDE RUBBER	1	No Quantity							3696723			0
S3	2016	2016	2016	2	0	2	Export	170	Colombia	COL	32	Argentina	ARG								23	CRUDE RUBBER	1	No Quantity							13057			0
S3	2016	2016	2016	2	0	2	Export	170	Colombia	COL	76	Brazil	BRA								23	CRUDE RUBBER	1	No Quantity							1868443			0
S3	2016	2016	2016	2	0	2	Export	170	Colombia	COL	152	Chile	CHL								23	CRUDE RUBBER	1	No Quantity							752083			0
S3	2016	2016	2016	2	0	2	Export	170	Colombia	COL	192	Cuba	CUB								23	CRUDE RUBBER	1	No Quantity							34			0
S3	2016	2016	2016	2	0	2	Export	170	Colombia	COL	218	Ecuador	ECU								23	CRUDE RUBBER	1	No Quantity							568015			0
S3	2016	2016	2016	2	0	2	Export	170	Colombia	COL	222	El Salvador	SLV								23	CRUDE RUBBER	1	No Quantity							801			0
S3	2016	2016	2016	2	0	2	Export	170	Colombia	COL	484	Mexico	MEX								23	CRUDE RUBBER	1	No Quantity							43319			0
S3	2016	2016	2016	2	0	2	Export	170	Colombia	COL	591	Panama	PAN								23	CRUDE RUBBER	1	No Quantity							67589			0
S3	2016	2016	2016	2	0	2	Export	170	Colombia	COL	604	Peru	PER								23	CRUDE RUBBER	1	No Quantity							86530			0
S3	2016	2016	2016	2	0	2	Export	170	Colombia	COL	682	Saudi Arabia	SAU								23	CRUDE RUBBER	1	No Quantity							186892			0
S3	2016	2016	2016	2	0	2	Export	170	Colombia	COL	724	Spain	ESP								23	CRUDE RUBBER	1	No Quantity							1255			0
S3	2016	2016	2016	2	0	2	Export	170	Colombia	COL	780	Trinidad and Tobago	TTO								23	CRUDE RUBBER	1	No Quantity							5308			0
S3	2016	2016	2016	2	0	2	Export	170	Colombia	COL	842	USA	USA								23	CRUDE RUBBER	1	No Quantity							1033			0
S3	2016	2016	2016	2	0	2	Export	170	Colombia	COL	862	Venezuela	VEN								23	CRUDE RUBBER	1	No Quantity							102364			0
S3	2016	2016	2016	2	0	2	Export	188	Costa Rica	CRI	0	World	WLD								23	CRUDE RUBBER	1	No Quantity							265459			0
S3	2016	2016	2016	2	0	2	Export	188	Costa Rica	CRI	152	Chile	CHL								23	CRUDE RUBBER	1	No Quantity							14000			0
S3	2016	2016	2016	2	0	2	Export	188	Costa Rica	CRI	222	El Salvador	SLV								23	CRUDE RUBBER	1	No Quantity							3060			0
S3	2016	2016	2016	2	0	2	Export	188	Costa Rica	CRI	276	Germany	DEU								23	CRUDE RUBBER	1	No Quantity							202			0
S3	2016	2016	2016	2	0	2	Export	188	Costa Rica	CRI	320	Guatemala	GTM								23	CRUDE RUBBER	1	No Quantity							111555			0
S3	2016	2016	2016	2	0	2	Export	188	Costa Rica	CRI	340	Honduras	HND								23	CRUDE RUBBER	1	No Quantity							64943			0
S3	2016	2016	2016	2	0	2	Export	188	Costa Rica	CRI	484	Mexico	MEX								23	CRUDE RUBBER	1	No Quantity							29000			0
S3	2016	2016	2016	2	0	2	Export	188	Costa Rica	CRI	558	Nicaragua	NIC								23	CRUDE RUBBER	1	No Quantity							14331			0
S3	2016	2016	2016	2	0	2	Export	188	Costa Rica	CRI	591	Panama	PAN								23	CRUDE RUBBER	1	No Quantity							23815			0
S3	2016	2016	2016	2	0	2	Export	188	Costa Rica	CRI	842	USA	USA								23	CRUDE RUBBER	1	No Quantity							153			0
S3	2016	2016	2016	2	0	2	Export	188	Costa Rica	CRI	862	Venezuela	VEN								23	CRUDE RUBBER	1	No Quantity							4400			0
S3	2016	2016	2016	2	0	2	Export	170	Colombia	COL	0	World	WLD								24	CORK AND WOOD	1	No Quantity							24925127			0
S3	2016	2016	2016	2	0	2	Export	170	Colombia	COL	48	Bahrain	BHR								24	CORK AND WOOD	1	No Quantity							40445			0
S3	2016	2016	2016	2	0	2	Export	170	Colombia	COL	56	Belgium	BEL								24	CORK AND WOOD	1	No Quantity							35148			0
S3	2016	2016	2016	2	0	2	Export	170	Colombia	COL	76	Brazil	BRA								24	CORK AND WOOD	1	No Quantity							221780			0
S3	2016	2016	2016	2	0	2	Export	170	Colombia	COL	124	Canada	CAN								24	CORK AND WOOD	1	No Quantity							82819			0
S3	2016	2016	2016	2	0	2	Export	170	Colombia	COL	152	Chile	CHL								24	CORK AND WOOD	1	No Quantity							5638			0
S3	2016	2016	2016	2	0	2	Export	170	Colombia	COL	156	China	CHN								24	CORK AND WOOD	1	No Quantity							3625521			0
S3	2016	2016	2016	2	0	2	Export	170	Colombia	COL	188	Costa Rica	CRI								24	CORK AND WOOD	1	No Quantity							43061			0
S3	2016	2016	2016	2	0	2	Export	170	Colombia	COL	212	Dominica	DMA								24	CORK AND WOOD	1	No Quantity							6613			0
S3	2016	2016	2016	2	0	2	Export	170	Colombia	COL	214	Dominican Rep.	DOM								24	CORK AND WOOD	1	No Quantity							424484			0
S3	2016	2016	2016	2	0	2	Export	170	Colombia	COL	218	Ecuador	ECU								24	CORK AND WOOD	1	No Quantity							12213			0
S3	2016	2016	2016	2	0	2	Export	170	Colombia	COL	251	France	FRA								24	CORK AND WOOD	1	No Quantity							76181			0
S3	2016	2016	2016	2	0	2	Export	170	Colombia	COL	276	Germany	DEU								24	CORK AND WOOD	1	No Quantity							34901			0
S3	2016	2016	2016	2	0	2	Export	170	Colombia	COL	300	Greece	GRC								24	CORK AND WOOD	1	No Quantity							152833			0
S3	2016	2016	2016	2	0	2	Export	170	Colombia	COL	320	Guatemala	GTM								24	CORK AND WOOD	1	No Quantity							37			0
S3	2016	2016	2016	2	0	2	Export	170	Colombia	COL	340	Honduras	HND								24	CORK AND WOOD	1	No Quantity							387			0
S3	2016	2016	2016	2	0	2	Export	170	Colombia	COL	368	Iraq	IRQ								24	CORK AND WOOD	1	No Quantity							27415			0
S3	2016	2016	2016	2	0	2	Export	170	Colombia	COL	376	Israel	ISR								24	CORK AND WOOD	1	No Quantity							1907344			0
S3	2016	2016	2016	2	0	2	Export	170	Colombia	COL	381	Italy	ITA								24	CORK AND WOOD	1	No Quantity							4389			0
S3	2016	2016	2016	2	0	2	Export	170	Colombia	COL	384	Côte d'Ivoire	CIV								24	CORK AND WOOD	1	No Quantity							13260			0
S3	2016	2016	2016	2	0	2	Export	170	Colombia	COL	392	Japan	JPN								24	CORK AND WOOD	1	No Quantity							57454			0
S3	2016	2016	2016	2	0	2	Export	170	Colombia	COL	400	Jordan	JOR								24	CORK AND WOOD	1	No Quantity							425946			0
S3	2016	2016	2016	2	0	2	Export	170	Colombia	COL	410	Rep. of Korea	KOR								24	CORK AND WOOD	1	No Quantity							134909			0
S3	2016	2016	2016	2	0	2	Export	170	Colombia	COL	414	Kuwait	KWT								24	CORK AND WOOD	1	No Quantity							35426			0
S3	2016	2016	2016	2	0	2	Export	170	Colombia	COL	422	Lebanon	LBN								24	CORK AND WOOD	1	No Quantity							2087784			0
S3	2016	2016	2016	2	0	2	Export	170	Colombia	COL	484	Mexico	MEX								24	CORK AND WOOD	1	No Quantity							2543982			0
S3	2016	2016	2016	2	0	2	Export	170	Colombia	COL	490	Other Asia, nes									24	CORK AND WOOD	1	No Quantity							165199			0
S3	2016	2016	2016	2	0	2	Export	170	Colombia	COL	512	Oman	OMN								24	CORK AND WOOD	1	No Quantity							207663			0
S3	2016	2016	2016	2	0	2	Export	170	Colombia	COL	528	Netherlands	NLD								24	CORK AND WOOD	1	No Quantity							27584			0
S3	2016	2016	2016	2	0	2	Export	170	Colombia	COL	531	Curaçao	CUW								24	CORK AND WOOD	1	No Quantity							135673			0
S3	2016	2016	2016	2	0	2	Export	170	Colombia	COL	533	Aruba	ABW								24	CORK AND WOOD	1	No Quantity							106691			0
S3	2016	2016	2016	2	0	2	Export	170	Colombia	COL	558	Nicaragua	NIC								24	CORK AND WOOD	1	No Quantity							227			0
S3	2016	2016	2016	2	0	2	Export	170	Colombia	COL	591	Panama	PAN								24	CORK AND WOOD	1	No Quantity							510256			0
S3	2016	2016	2016	2	0	2	Export	170	Colombia	COL	620	Portugal	PRT								24	CORK AND WOOD	1	No Quantity							4816			0
S3	2016	2016	2016	2	0	2	Export	170	Colombia	COL	642	Romania	ROU								24	CORK AND WOOD	1	No Quantity							8288			0
S3	2016	2016	2016	2	0	2	Export	170	Colombia	COL	682	Saudi Arabia	SAU								24	CORK AND WOOD	1	No Quantity							437023			0
S3	2016	2016	2016	2	0	2	Export	170	Colombia	COL	699	India	IND								24	CORK AND WOOD	1	No Quantity							7077875			0
S3	2016	2016	2016	2	0	2	Export	170	Colombia	COL	702	Singapore	SGP								24	CORK AND WOOD	1	No Quantity							298063			0
S3	2016	2016	2016	2	0	2	Export	170	Colombia	COL	704	Viet Nam	VNM								24	CORK AND WOOD	1	No Quantity							1025281			0
S3	2016	2016	2016	2	0	2	Export	170	Colombia	COL	724	Spain	ESP								24	CORK AND WOOD	1	No Quantity							162448			0
S3	2016	2016	2016	2	0	2	Export	170	Colombia	COL	757	Switzerland	CHE								24	CORK AND WOOD	1	No Quantity							56452			0
S3	2016	2016	2016	2	0	2	Export	170	Colombia	COL	784	United Arab Emirates	ARE								24	CORK AND WOOD	1	No Quantity							327376			0
S3	2016	2016	2016	2	0	2	Export	170	Colombia	COL	792	Turkey	TUR								24	CORK AND WOOD	1	No Quantity							46709			0
S3	2016	2016	2016	2	0	2	Export	170	Colombia	COL	826	United Kingdom	GBR								24	CORK AND WOOD	1	No Quantity							14092			0
S3	2016	2016	2016	2	0	2	Export	170	Colombia	COL	842	USA	USA								24	CORK AND WOOD	1	No Quantity							2312928			0
S3	2016	2016	2016	2	0	2	Export	170	Colombia	COL	862	Venezuela	VEN								24	CORK AND WOOD	1	No Quantity							513			0
S3	2016	2016	2016	2	0	2	Export	188	Costa Rica	CRI	0	World	WLD								24	CORK AND WOOD	1	No Quantity							41623154			0
S3	2016	2016	2016	2	0	2	Export	188	Costa Rica	CRI	40	Austria	AUT								24	CORK AND WOOD	1	No Quantity							5000			0
S3	2016	2016	2016	2	0	2	Export	188	Costa Rica	CRI	50	Bangladesh	BGD								24	CORK AND WOOD	1	No Quantity							55822			0
S3	2016	2016	2016	2	0	2	Export	188	Costa Rica	CRI	124	Canada	CAN								24	CORK AND WOOD	1	No Quantity							24287			0
S3	2016	2016	2016	2	0	2	Export	188	Costa Rica	CRI	152	Chile	CHL								24	CORK AND WOOD	1	No Quantity							3887			0
S3	2016	2016	2016	2	0	2	Export	188	Costa Rica	CRI	156	China	CHN								24	CORK AND WOOD	1	No Quantity							7286171			0
S3	2016	2016	2016	2	0	2	Export	188	Costa Rica	CRI	208	Denmark	DNK								24	CORK AND WOOD	1	No Quantity							87124			0
S3	2016	2016	2016	2	0	2	Export	188	Costa Rica	CRI	222	El Salvador	SLV								24	CORK AND WOOD	1	No Quantity							37661			0
S3	2016	2016	2016	2	0	2	Export	188	Costa Rica	CRI	320	Guatemala	GTM								24	CORK AND WOOD	1	No Quantity							9374			0
S3	2016	2016	2016	2	0	2	Export	188	Costa Rica	CRI	381	Italy	ITA								24	CORK AND WOOD	1	No Quantity							169517			0
S3	2016	2016	2016	2	0	2	Export	188	Costa Rica	CRI	490	Other Asia, nes									24	CORK AND WOOD	1	No Quantity							4163			0
S3	2016	2016	2016	2	0	2	Export	188	Costa Rica	CRI	528	Netherlands	NLD								24	CORK AND WOOD	1	No Quantity							77837			0
S3	2016	2016	2016	2	0	2	Export	188	Costa Rica	CRI	558	Nicaragua	NIC								24	CORK AND WOOD	1	No Quantity							62617			0
S3	2016	2016	2016	2	0	2	Export	188	Costa Rica	CRI	586	Pakistan	PAK								24	CORK AND WOOD	1	No Quantity							65226			0
S3	2016	2016	2016	2	0	2	Export	188	Costa Rica	CRI	591	Panama	PAN								24	CORK AND WOOD	1	No Quantity							2800			0
S3	2016	2016	2016	2	0	2	Export	188	Costa Rica	CRI	699	India	IND								24	CORK AND WOOD	1	No Quantity							17439012			0
S3	2016	2016	2016	2	0	2	Export	188	Costa Rica	CRI	702	Singapore	SGP								24	CORK AND WOOD	1	No Quantity							12123804			0
S3	2016	2016	2016	2	0	2	Export	188	Costa Rica	CRI	704	Viet Nam	VNM								24	CORK AND WOOD	1	No Quantity							3002687			0
S3	2016	2016	2016	2	0	2	Export	188	Costa Rica	CRI	724	Spain	ESP								24	CORK AND WOOD	1	No Quantity							136087			0
S3	2016	2016	2016	2	0	2	Export	188	Costa Rica	CRI	757	Switzerland	CHE								24	CORK AND WOOD	1	No Quantity							1771			0
S3	2016	2016	2016	2	0	2	Export	188	Costa Rica	CRI	764	Thailand	THA								24	CORK AND WOOD	1	No Quantity							16960			0
S3	2016	2016	2016	2	0	2	Export	188	Costa Rica	CRI	780	Trinidad and Tobago	TTO								24	CORK AND WOOD	1	No Quantity							26961			0
S3	2016	2016	2016	2	0	2	Export	188	Costa Rica	CRI	784	United Arab Emirates	ARE								24	CORK AND WOOD	1	No Quantity							20000			0
S3	2016	2016	2016	2	0	2	Export	188	Costa Rica	CRI	826	United Kingdom	GBR								24	CORK AND WOOD	1	No Quantity							24177			0
S3	2016	2016	2016	2	0	2	Export	188	Costa Rica	CRI	842	USA	USA								24	CORK AND WOOD	1	No Quantity							940058			0
S3	2016	2016	2016	2	0	2	Export	188	Costa Rica	CRI	862	Venezuela	VEN								24	CORK AND WOOD	1	No Quantity							154			0
S3	2016	2016	2016	2	0	2	Export	170	Colombia	COL	0	World	WLD								25	PULP AND WASTE PAPER	1	No Quantity							1253766			0
S3	2016	2016	2016	2	0	2	Export	170	Colombia	COL	32	Argentina	ARG								25	PULP AND WASTE PAPER	1	No Quantity							336			0
S3	2016	2016	2016	2	0	2	Export	170	Colombia	COL	56	Belgium	BEL								25	PULP AND WASTE PAPER	1	No Quantity							13200			0
S3	2016	2016	2016	2	0	2	Export	170	Colombia	COL	76	Brazil	BRA								25	PULP AND WASTE PAPER	1	No Quantity							30785			0
S3	2016	2016	2016	2	0	2	Export	170	Colombia	COL	188	Costa Rica	CRI								25	PULP AND WASTE PAPER	1	No Quantity							43353			0
S3	2016	2016	2016	2	0	2	Export	170	Colombia	COL	218	Ecuador	ECU								25	PULP AND WASTE PAPER	1	No Quantity							502803			0
S3	2016	2016	2016	2	0	2	Export	170	Colombia	COL	251	France	FRA								25	PULP AND WASTE PAPER	1	No Quantity							224911			0
S3	2016	2016	2016	2	0	2	Export	170	Colombia	COL	276	Germany	DEU								25	PULP AND WASTE PAPER	1	No Quantity							20			0
S3	2016	2016	2016	2	0	2	Export	170	Colombia	COL	320	Guatemala	GTM								25	PULP AND WASTE PAPER	1	No Quantity							90294			0
S3	2016	2016	2016	2	0	2	Export	170	Colombia	COL	484	Mexico	MEX								25	PULP AND WASTE PAPER	1	No Quantity							17845			0
S3	2016	2016	2016	2	0	2	Export	170	Colombia	COL	528	Netherlands	NLD								25	PULP AND WASTE PAPER	1	No Quantity							3680			0
S3	2016	2016	2016	2	0	2	Export	170	Colombia	COL	604	Peru	PER								25	PULP AND WASTE PAPER	1	No Quantity							67658			0
S3	2016	2016	2016	2	0	2	Export	170	Colombia	COL	842	USA	USA								25	PULP AND WASTE PAPER	1	No Quantity							258881			0
S3	2016	2016	2016	2	0	2	Export	188	Costa Rica	CRI	0	World	WLD								25	PULP AND WASTE PAPER	1	No Quantity							11625949			0
S3	2016	2016	2016	2	0	2	Export	188	Costa Rica	CRI	56	Belgium	BEL								25	PULP AND WASTE PAPER	1	No Quantity							35299			0
S3	2016	2016	2016	2	0	2	Export	188	Costa Rica	CRI	152	Chile	CHL								25	PULP AND WASTE PAPER	1	No Quantity							286919			0
S3	2016	2016	2016	2	0	2	Export	188	Costa Rica	CRI	156	China	CHN								25	PULP AND WASTE PAPER	1	No Quantity							889637			0
S3	2016	2016	2016	2	0	2	Export	188	Costa Rica	CRI	170	Colombia	COL								25	PULP AND WASTE PAPER	1	No Quantity							516214			0
S3	2016	2016	2016	2	0	2	Export	188	Costa Rica	CRI	218	Ecuador	ECU								25	PULP AND WASTE PAPER	1	No Quantity							933791			0
S3	2016	2016	2016	2	0	2	Export	188	Costa Rica	CRI	222	El Salvador	SLV								25	PULP AND WASTE PAPER	1	No Quantity							2758813			0
S3	2016	2016	2016	2	0	2	Export	188	Costa Rica	CRI	276	Germany	DEU								25	PULP AND WASTE PAPER	1	No Quantity							7290			0
S3	2016	2016	2016	2	0	2	Export	188	Costa Rica	CRI	320	Guatemala	GTM								25	PULP AND WASTE PAPER	1	No Quantity							1304670			0
S3	2016	2016	2016	2	0	2	Export	188	Costa Rica	CRI	340	Honduras	HND								25	PULP AND WASTE PAPER	1	No Quantity							158538			0
S3	2016	2016	2016	2	0	2	Export	188	Costa Rica	CRI	381	Italy	ITA								25	PULP AND WASTE PAPER	1	No Quantity							1086293			0
S3	2016	2016	2016	2	0	2	Export	188	Costa Rica	CRI	388	Jamaica	JAM								25	PULP AND WASTE PAPER	1	No Quantity							14309			0
S3	2016	2016	2016	2	0	2	Export	188	Costa Rica	CRI	392	Japan	JPN								25	PULP AND WASTE PAPER	1	No Quantity							5770			0
S3	2016	2016	2016	2	0	2	Export	188	Costa Rica	CRI	410	Rep. of Korea	KOR								25	PULP AND WASTE PAPER	1	No Quantity							27240			0
S3	2016	2016	2016	2	0	2	Export	188	Costa Rica	CRI	484	Mexico	MEX								25	PULP AND WASTE PAPER	1	No Quantity							1277232			0
S3	2016	2016	2016	2	0	2	Export	188	Costa Rica	CRI	490	Other Asia, nes									25	PULP AND WASTE PAPER	1	No Quantity							731593			0
S3	2016	2016	2016	2	0	2	Export	188	Costa Rica	CRI	528	Netherlands	NLD								25	PULP AND WASTE PAPER	1	No Quantity							8157			0
S3	2016	2016	2016	2	0	2	Export	188	Costa Rica	CRI	558	Nicaragua	NIC								25	PULP AND WASTE PAPER	1	No Quantity							13607			0
S3	2016	2016	2016	2	0	2	Export	188	Costa Rica	CRI	586	Pakistan	PAK								25	PULP AND WASTE PAPER	1	No Quantity							3225			0
S3	2016	2016	2016	2	0	2	Export	188	Costa Rica	CRI	591	Panama	PAN								25	PULP AND WASTE PAPER	1	No Quantity							83683			0
S3	2016	2016	2016	2	0	2	Export	188	Costa Rica	CRI	604	Peru	PER								25	PULP AND WASTE PAPER	1	No Quantity							722260			0
S3	2016	2016	2016	2	0	2	Export	188	Costa Rica	CRI	699	India	IND								25	PULP AND WASTE PAPER	1	No Quantity							406833			0
S3	2016	2016	2016	2	0	2	Export	188	Costa Rica	CRI	704	Viet Nam	VNM								25	PULP AND WASTE PAPER	1	No Quantity							114134			0
S3	2016	2016	2016	2	0	2	Export	188	Costa Rica	CRI	842	USA	USA								25	PULP AND WASTE PAPER	1	No Quantity							240444			0
S3	2016	2016	2016	2	0	2	Export	170	Colombia	COL	0	World	WLD								26	TEXTILE FIBRES	1	No Quantity							10644861			0
S3	2016	2016	2016	2	0	2	Export	170	Colombia	COL	32	Argentina	ARG								26	TEXTILE FIBRES	1	No Quantity							414523			0
S3	2016	2016	2016	2	0	2	Export	170	Colombia	COL	68	Bolivia (Plurinational State of)	BOL								26	TEXTILE FIBRES	1	No Quantity							150			0
S3	2016	2016	2016	2	0	2	Export	170	Colombia	COL	76	Brazil	BRA								26	TEXTILE FIBRES	1	No Quantity							4456740			0
S3	2016	2016	2016	2	0	2	Export	170	Colombia	COL	156	China	CHN								26	TEXTILE FIBRES	1	No Quantity							98548			0
S3	2016	2016	2016	2	0	2	Export	170	Colombia	COL	188	Costa Rica	CRI								26	TEXTILE FIBRES	1	No Quantity							5775			0
S3	2016	2016	2016	2	0	2	Export	170	Colombia	COL	218	Ecuador	ECU								26	TEXTILE FIBRES	1	No Quantity							243719			0
S3	2016	2016	2016	2	0	2	Export	170	Colombia	COL	251	France	FRA								26	TEXTILE FIBRES	1	No Quantity							13719			0
S3	2016	2016	2016	2	0	2	Export	170	Colombia	COL	320	Guatemala	GTM								26	TEXTILE FIBRES	1	No Quantity							42			0
S3	2016	2016	2016	2	0	2	Export	170	Colombia	COL	340	Honduras	HND								26	TEXTILE FIBRES	1	No Quantity							127			0
S3	2016	2016	2016	2	0	2	Export	170	Colombia	COL	360	Indonesia	IDN								26	TEXTILE FIBRES	1	No Quantity							1468598			0
S3	2016	2016	2016	2	0	2	Export	170	Colombia	COL	381	Italy	ITA								26	TEXTILE FIBRES	1	No Quantity							83			0
S3	2016	2016	2016	2	0	2	Export	170	Colombia	COL	484	Mexico	MEX								26	TEXTILE FIBRES	1	No Quantity							20			0
S3	2016	2016	2016	2	0	2	Export	170	Colombia	COL	531	Curaçao	CUW								26	TEXTILE FIBRES	1	No Quantity							13			0
S3	2016	2016	2016	2	0	2	Export	170	Colombia	COL	533	Aruba	ABW								26	TEXTILE FIBRES	1	No Quantity							86			0
S3	2016	2016	2016	2	0	2	Export	170	Colombia	COL	591	Panama	PAN								26	TEXTILE FIBRES	1	No Quantity							20720			0
S3	2016	2016	2016	2	0	2	Export	170	Colombia	COL	604	Peru	PER								26	TEXTILE FIBRES	1	No Quantity							681739			0
S3	2016	2016	2016	2	0	2	Export	170	Colombia	COL	724	Spain	ESP								26	TEXTILE FIBRES	1	No Quantity							2906480			0
S3	2016	2016	2016	2	0	2	Export	170	Colombia	COL	757	Switzerland	CHE								26	TEXTILE FIBRES	1	No Quantity							21			0
S3	2016	2016	2016	2	0	2	Export	170	Colombia	COL	826	United Kingdom	GBR								26	TEXTILE FIBRES	1	No Quantity							175722			0
S3	2016	2016	2016	2	0	2	Export	170	Colombia	COL	838	Free Zones									26	TEXTILE FIBRES	1	No Quantity							1			0
S3	2016	2016	2016	2	0	2	Export	170	Colombia	COL	842	USA	USA								26	TEXTILE FIBRES	1	No Quantity							35143			0
S3	2016	2016	2016	2	0	2	Export	170	Colombia	COL	858	Uruguay	URY								26	TEXTILE FIBRES	1	No Quantity							10783			0
S3	2016	2016	2016	2	0	2	Export	170	Colombia	COL	862	Venezuela	VEN								26	TEXTILE FIBRES	1	No Quantity							112110			0
S3	2016	2016	2016	2	0	2	Export	188	Costa Rica	CRI	0	World	WLD								26	TEXTILE FIBRES	1	No Quantity							2291040			0
S3	2016	2016	2016	2	0	2	Export	188	Costa Rica	CRI	52	Barbados	BRB								26	TEXTILE FIBRES	1	No Quantity							85			0
S3	2016	2016	2016	2	0	2	Export	188	Costa Rica	CRI	56	Belgium	BEL								26	TEXTILE FIBRES	1	No Quantity							382776			0
S3	2016	2016	2016	2	0	2	Export	188	Costa Rica	CRI	156	China	CHN								26	TEXTILE FIBRES	1	No Quantity							1671			0
S3	2016	2016	2016	2	0	2	Export	188	Costa Rica	CRI	170	Colombia	COL								26	TEXTILE FIBRES	1	No Quantity							2506			0
S3	2016	2016	2016	2	0	2	Export	188	Costa Rica	CRI	214	Dominican Rep.	DOM								26	TEXTILE FIBRES	1	No Quantity							3			0
S3	2016	2016	2016	2	0	2	Export	188	Costa Rica	CRI	276	Germany	DEU								26	TEXTILE FIBRES	1	No Quantity							323233			0
S3	2016	2016	2016	2	0	2	Export	188	Costa Rica	CRI	320	Guatemala	GTM								26	TEXTILE FIBRES	1	No Quantity							226829			0
S3	2016	2016	2016	2	0	2	Export	188	Costa Rica	CRI	334	Heard Island and McDonald Islands	HMD								26	TEXTILE FIBRES	1	No Quantity							1608			0
S3	2016	2016	2016	2	0	2	Export	188	Costa Rica	CRI	340	Honduras	HND								26	TEXTILE FIBRES	1	No Quantity							199237			0
S3	2016	2016	2016	2	0	2	Export	188	Costa Rica	CRI	344	China, Hong Kong SAR	HKG								26	TEXTILE FIBRES	1	No Quantity							4991			0
S3	2016	2016	2016	2	0	2	Export	188	Costa Rica	CRI	360	Indonesia	IDN								26	TEXTILE FIBRES	1	No Quantity							149797			0
S3	2016	2016	2016	2	0	2	Export	188	Costa Rica	CRI	410	Rep. of Korea	KOR								26	TEXTILE FIBRES	1	No Quantity							407414			0
S3	2016	2016	2016	2	0	2	Export	188	Costa Rica	CRI	490	Other Asia, nes									26	TEXTILE FIBRES	1	No Quantity							307328			0
S3	2016	2016	2016	2	0	2	Export	188	Costa Rica	CRI	558	Nicaragua	NIC								26	TEXTILE FIBRES	1	No Quantity							114487			0
S3	2016	2016	2016	2	0	2	Export	188	Costa Rica	CRI	591	Panama	PAN								26	TEXTILE FIBRES	1	No Quantity							6721			0
S3	2016	2016	2016	2	0	2	Export	188	Costa Rica	CRI	608	Philippines	PHL								26	TEXTILE FIBRES	1	No Quantity							36275			0
S3	2016	2016	2016	2	0	2	Export	188	Costa Rica	CRI	616	Poland	POL								26	TEXTILE FIBRES	1	No Quantity							53			0
S3	2016	2016	2016	2	0	2	Export	188	Costa Rica	CRI	780	Trinidad and Tobago	TTO								26	TEXTILE FIBRES	1	No Quantity							10			0
S3	2016	2016	2016	2	0	2	Export	188	Costa Rica	CRI	842	USA	USA								26	TEXTILE FIBRES	1	No Quantity							5545			0
S3	2016	2016	2016	2	0	2	Export	188	Costa Rica	CRI	862	Venezuela	VEN								26	TEXTILE FIBRES	1	No Quantity							120472			0
S3	2016	2016	2016	2	0	2	Export	170	Colombia	COL	0	World	WLD								27	CRUDE FERTILIZER,MINERAL	1	No Quantity							18343653			0
S3	2016	2016	2016	2	0	2	Export	170	Colombia	COL	32	Argentina	ARG								27	CRUDE FERTILIZER,MINERAL	1	No Quantity							65799			0
S3	2016	2016	2016	2	0	2	Export	170	Colombia	COL	36	Australia	AUS								27	CRUDE FERTILIZER,MINERAL	1	No Quantity							300			0
S3	2016	2016	2016	2	0	2	Export	170	Colombia	COL	40	Austria	AUT								27	CRUDE FERTILIZER,MINERAL	1	No Quantity							69187			0
S3	2016	2016	2016	2	0	2	Export	170	Colombia	COL	56	Belgium	BEL								27	CRUDE FERTILIZER,MINERAL	1	No Quantity							48320			0
S3	2016	2016	2016	2	0	2	Export	170	Colombia	COL	68	Bolivia (Plurinational State of)	BOL								27	CRUDE FERTILIZER,MINERAL	1	No Quantity							41207			0
S3	2016	2016	2016	2	0	2	Export	170	Colombia	COL	76	Brazil	BRA								27	CRUDE FERTILIZER,MINERAL	1	No Quantity							213806			0
S3	2016	2016	2016	2	0	2	Export	170	Colombia	COL	124	Canada	CAN								27	CRUDE FERTILIZER,MINERAL	1	No Quantity							90			0
S3	2016	2016	2016	2	0	2	Export	170	Colombia	COL	136	Cayman Isds	CYM								27	CRUDE FERTILIZER,MINERAL	1	No Quantity							240004			0
S3	2016	2016	2016	2	0	2	Export	170	Colombia	COL	152	Chile	CHL								27	CRUDE FERTILIZER,MINERAL	1	No Quantity							419702			0
S3	2016	2016	2016	2	0	2	Export	170	Colombia	COL	156	China	CHN								27	CRUDE FERTILIZER,MINERAL	1	No Quantity							286717			0
S3	2016	2016	2016	2	0	2	Export	170	Colombia	COL	188	Costa Rica	CRI								27	CRUDE FERTILIZER,MINERAL	1	No Quantity							1837247			0
S3	2016	2016	2016	2	0	2	Export	170	Colombia	COL	192	Cuba	CUB								27	CRUDE FERTILIZER,MINERAL	1	No Quantity							1800			0
S3	2016	2016	2016	2	0	2	Export	170	Colombia	COL	214	Dominican Rep.	DOM								27	CRUDE FERTILIZER,MINERAL	1	No Quantity							449549			0
S3	2016	2016	2016	2	0	2	Export	170	Colombia	COL	218	Ecuador	ECU								27	CRUDE FERTILIZER,MINERAL	1	No Quantity							2883677			0
S3	2016	2016	2016	2	0	2	Export	170	Colombia	COL	251	France	FRA								27	CRUDE FERTILIZER,MINERAL	1	No Quantity							48			0
S3	2016	2016	2016	2	0	2	Export	170	Colombia	COL	276	Germany	DEU								27	CRUDE FERTILIZER,MINERAL	1	No Quantity							4726			0
S3	2016	2016	2016	2	0	2	Export	170	Colombia	COL	308	Grenada	GRD								27	CRUDE FERTILIZER,MINERAL	1	No Quantity							8702			0
S3	2016	2016	2016	2	0	2	Export	170	Colombia	COL	320	Guatemala	GTM								27	CRUDE FERTILIZER,MINERAL	1	No Quantity							95670			0
S3	2016	2016	2016	2	0	2	Export	170	Colombia	COL	328	Guyana	GUY								27	CRUDE FERTILIZER,MINERAL	1	No Quantity							273447			0
S3	2016	2016	2016	2	0	2	Export	170	Colombia	COL	332	Haiti	HTI								27	CRUDE FERTILIZER,MINERAL	1	No Quantity							68585			0
S3	2016	2016	2016	2	0	2	Export	170	Colombia	COL	340	Honduras	HND								27	CRUDE FERTILIZER,MINERAL	1	No Quantity							373722			0
S3	2016	2016	2016	2	0	2	Export	170	Colombia	COL	344	China, Hong Kong SAR	HKG								27	CRUDE FERTILIZER,MINERAL	1	No Quantity							47250			0
S3	2016	2016	2016	2	0	2	Export	170	Colombia	COL	381	Italy	ITA								27	CRUDE FERTILIZER,MINERAL	1	No Quantity							3910			0
S3	2016	2016	2016	2	0	2	Export	170	Colombia	COL	384	Côte d'Ivoire	CIV								27	CRUDE FERTILIZER,MINERAL	1	No Quantity							173064			0
S3	2016	2016	2016	2	0	2	Export	170	Colombia	COL	388	Jamaica	JAM								27	CRUDE FERTILIZER,MINERAL	1	No Quantity							142228			0
S3	2016	2016	2016	2	0	2	Export	170	Colombia	COL	440	Lithuania	LTU								27	CRUDE FERTILIZER,MINERAL	1	No Quantity							54820			0
S3	2016	2016	2016	2	0	2	Export	170	Colombia	COL	458	Malaysia	MYS								27	CRUDE FERTILIZER,MINERAL	1	No Quantity							1848			0
S3	2016	2016	2016	2	0	2	Export	170	Colombia	COL	484	Mexico	MEX								27	CRUDE FERTILIZER,MINERAL	1	No Quantity							26718			0
S3	2016	2016	2016	2	0	2	Export	170	Colombia	COL	528	Netherlands	NLD								27	CRUDE FERTILIZER,MINERAL	1	No Quantity							54954			0
S3	2016	2016	2016	2	0	2	Export	170	Colombia	COL	531	Curaçao	CUW								27	CRUDE FERTILIZER,MINERAL	1	No Quantity							31484			0
S3	2016	2016	2016	2	0	2	Export	170	Colombia	COL	533	Aruba	ABW								27	CRUDE FERTILIZER,MINERAL	1	No Quantity							370055			0
S3	2016	2016	2016	2	0	2	Export	170	Colombia	COL	558	Nicaragua	NIC								27	CRUDE FERTILIZER,MINERAL	1	No Quantity							43133			0
S3	2016	2016	2016	2	0	2	Export	170	Colombia	COL	591	Panama	PAN								27	CRUDE FERTILIZER,MINERAL	1	No Quantity							657150			0
S3	2016	2016	2016	2	0	2	Export	170	Colombia	COL	600	Paraguay	PRY								27	CRUDE FERTILIZER,MINERAL	1	No Quantity							33128			0
S3	2016	2016	2016	2	0	2	Export	170	Colombia	COL	604	Peru	PER								27	CRUDE FERTILIZER,MINERAL	1	No Quantity							1803489			0
S3	2016	2016	2016	2	0	2	Export	170	Colombia	COL	616	Poland	POL								27	CRUDE FERTILIZER,MINERAL	1	No Quantity							23860			0
S3	2016	2016	2016	2	0	2	Export	170	Colombia	COL	643	Russian Federation	RUS								27	CRUDE FERTILIZER,MINERAL	1	No Quantity							75474			0
S3	2016	2016	2016	2	0	2	Export	170	Colombia	COL	662	Saint Lucia	LCA								27	CRUDE FERTILIZER,MINERAL	1	No Quantity							113324			0
S3	2016	2016	2016	2	0	2	Export	170	Colombia	COL	699	India	IND								27	CRUDE FERTILIZER,MINERAL	1	No Quantity							154679			0
S3	2016	2016	2016	2	0	2	Export	170	Colombia	COL	724	Spain	ESP								27	CRUDE FERTILIZER,MINERAL	1	No Quantity							49525			0
S3	2016	2016	2016	2	0	2	Export	170	Colombia	COL	757	Switzerland	CHE								27	CRUDE FERTILIZER,MINERAL	1	No Quantity							45			0
S3	2016	2016	2016	2	0	2	Export	170	Colombia	COL	764	Thailand	THA								27	CRUDE FERTILIZER,MINERAL	1	No Quantity							154304			0
S3	2016	2016	2016	2	0	2	Export	170	Colombia	COL	780	Trinidad and Tobago	TTO								27	CRUDE FERTILIZER,MINERAL	1	No Quantity							149116			0
S3	2016	2016	2016	2	0	2	Export	170	Colombia	COL	792	Turkey	TUR								27	CRUDE FERTILIZER,MINERAL	1	No Quantity							11			0
S3	2016	2016	2016	2	0	2	Export	170	Colombia	COL	838	Free Zones									27	CRUDE FERTILIZER,MINERAL	1	No Quantity							1059749			0
S3	2016	2016	2016	2	0	2	Export	170	Colombia	COL	842	USA	USA								27	CRUDE FERTILIZER,MINERAL	1	No Quantity							4312605			0
S3	2016	2016	2016	2	0	2	Export	170	Colombia	COL	862	Venezuela	VEN								27	CRUDE FERTILIZER,MINERAL	1	No Quantity							1425425			0
S3	2016	2016	2016	2	0	2	Export	188	Costa Rica	CRI	0	World	WLD								27	CRUDE FERTILIZER,MINERAL	1	No Quantity							6033380			0
S3	2016	2016	2016	2	0	2	Export	188	Costa Rica	CRI	36	Australia	AUS								27	CRUDE FERTILIZER,MINERAL	1	No Quantity							18809			0
S3	2016	2016	2016	2	0	2	Export	188	Costa Rica	CRI	52	Barbados	BRB								27	CRUDE FERTILIZER,MINERAL	1	No Quantity							696			0
S3	2016	2016	2016	2	0	2	Export	188	Costa Rica	CRI	124	Canada	CAN								27	CRUDE FERTILIZER,MINERAL	1	No Quantity							773			0
S3	2016	2016	2016	2	0	2	Export	188	Costa Rica	CRI	136	Cayman Isds	CYM								27	CRUDE FERTILIZER,MINERAL	1	No Quantity							1200			0
S3	2016	2016	2016	2	0	2	Export	188	Costa Rica	CRI	156	China	CHN								27	CRUDE FERTILIZER,MINERAL	1	No Quantity							40950			0
S3	2016	2016	2016	2	0	2	Export	188	Costa Rica	CRI	170	Colombia	COL								27	CRUDE FERTILIZER,MINERAL	1	No Quantity							3996089			0
S3	2016	2016	2016	2	0	2	Export	188	Costa Rica	CRI	214	Dominican Rep.	DOM								27	CRUDE FERTILIZER,MINERAL	1	No Quantity							78885			0
S3	2016	2016	2016	2	0	2	Export	188	Costa Rica	CRI	218	Ecuador	ECU								27	CRUDE FERTILIZER,MINERAL	1	No Quantity							283			0
S3	2016	2016	2016	2	0	2	Export	188	Costa Rica	CRI	222	El Salvador	SLV								27	CRUDE FERTILIZER,MINERAL	1	No Quantity							41045			0
S3	2016	2016	2016	2	0	2	Export	188	Costa Rica	CRI	276	Germany	DEU								27	CRUDE FERTILIZER,MINERAL	1	No Quantity							30900			0
S3	2016	2016	2016	2	0	2	Export	188	Costa Rica	CRI	320	Guatemala	GTM								27	CRUDE FERTILIZER,MINERAL	1	No Quantity							113002			0
S3	2016	2016	2016	2	0	2	Export	188	Costa Rica	CRI	340	Honduras	HND								27	CRUDE FERTILIZER,MINERAL	1	No Quantity							98377			0
S3	2016	2016	2016	2	0	2	Export	188	Costa Rica	CRI	388	Jamaica	JAM								27	CRUDE FERTILIZER,MINERAL	1	No Quantity							705			0
S3	2016	2016	2016	2	0	2	Export	188	Costa Rica	CRI	484	Mexico	MEX								27	CRUDE FERTILIZER,MINERAL	1	No Quantity							4550			0
S3	2016	2016	2016	2	0	2	Export	188	Costa Rica	CRI	558	Nicaragua	NIC								27	CRUDE FERTILIZER,MINERAL	1	No Quantity							1043845			0
S3	2016	2016	2016	2	0	2	Export	188	Costa Rica	CRI	591	Panama	PAN								27	CRUDE FERTILIZER,MINERAL	1	No Quantity							415729			0
S3	2016	2016	2016	2	0	2	Export	188	Costa Rica	CRI	604	Peru	PER								27	CRUDE FERTILIZER,MINERAL	1	No Quantity							50960			0
S3	2016	2016	2016	2	0	2	Export	188	Costa Rica	CRI	699	India	IND								27	CRUDE FERTILIZER,MINERAL	1	No Quantity							2			0
S3	2016	2016	2016	2	0	2	Export	188	Costa Rica	CRI	724	Spain	ESP								27	CRUDE FERTILIZER,MINERAL	1	No Quantity							27116			0
S3	2016	2016	2016	2	0	2	Export	188	Costa Rica	CRI	780	Trinidad and Tobago	TTO								27	CRUDE FERTILIZER,MINERAL	1	No Quantity							4178			0
S3	2016	2016	2016	2	0	2	Export	188	Costa Rica	CRI	826	United Kingdom	GBR								27	CRUDE FERTILIZER,MINERAL	1	No Quantity							1			0
S3	2016	2016	2016	2	0	2	Export	188	Costa Rica	CRI	842	USA	USA								27	CRUDE FERTILIZER,MINERAL	1	No Quantity							4084			0
S3	2016	2016	2016	2	0	2	Export	188	Costa Rica	CRI	862	Venezuela	VEN								27	CRUDE FERTILIZER,MINERAL	1	No Quantity							2469			0
S3	2016	2016	2016	2	0	2	Export	188	Costa Rica	CRI	899	Areas, nes									27	CRUDE FERTILIZER,MINERAL	1	No Quantity							58731			0
S3	2016	2016	2016	2	0	2	Export	170	Colombia	COL	0	World	WLD								28	METALLIFEROUS ORE,SCRAP	1	No Quantity							264613399			0
S3	2016	2016	2016	2	0	2	Export	170	Colombia	COL	56	Belgium	BEL								28	METALLIFEROUS ORE,SCRAP	1	No Quantity							5225878			0
S3	2016	2016	2016	2	0	2	Export	170	Colombia	COL	76	Brazil	BRA								28	METALLIFEROUS ORE,SCRAP	1	No Quantity							13310413			0
S3	2016	2016	2016	2	0	2	Export	170	Colombia	COL	124	Canada	CAN								28	METALLIFEROUS ORE,SCRAP	1	No Quantity							178290			0
S3	2016	2016	2016	2	0	2	Export	170	Colombia	COL	156	China	CHN								28	METALLIFEROUS ORE,SCRAP	1	No Quantity							100162033			0
S3	2016	2016	2016	2	0	2	Export	170	Colombia	COL	191	Croatia	HRV								28	METALLIFEROUS ORE,SCRAP	1	No Quantity							59164			0
S3	2016	2016	2016	2	0	2	Export	170	Colombia	COL	218	Ecuador	ECU								28	METALLIFEROUS ORE,SCRAP	1	No Quantity							104973			0
S3	2016	2016	2016	2	0	2	Export	170	Colombia	COL	276	Germany	DEU								28	METALLIFEROUS ORE,SCRAP	1	No Quantity							5377310			0
S3	2016	2016	2016	2	0	2	Export	170	Colombia	COL	300	Greece	GRC								28	METALLIFEROUS ORE,SCRAP	1	No Quantity							551437			0
S3	2016	2016	2016	2	0	2	Export	170	Colombia	COL	340	Honduras	HND								28	METALLIFEROUS ORE,SCRAP	1	No Quantity							74583			0
S3	2016	2016	2016	2	0	2	Export	170	Colombia	COL	344	China, Hong Kong SAR	HKG								28	METALLIFEROUS ORE,SCRAP	1	No Quantity							946767			0
S3	2016	2016	2016	2	0	2	Export	170	Colombia	COL	392	Japan	JPN								28	METALLIFEROUS ORE,SCRAP	1	No Quantity							3421905			0
S3	2016	2016	2016	2	0	2	Export	170	Colombia	COL	410	Rep. of Korea	KOR								28	METALLIFEROUS ORE,SCRAP	1	No Quantity							68643161			0
S3	2016	2016	2016	2	0	2	Export	170	Colombia	COL	458	Malaysia	MYS								28	METALLIFEROUS ORE,SCRAP	1	No Quantity							4390574			0
S3	2016	2016	2016	2	0	2	Export	170	Colombia	COL	484	Mexico	MEX								28	METALLIFEROUS ORE,SCRAP	1	No Quantity							3762788			0
S3	2016	2016	2016	2	0	2	Export	170	Colombia	COL	490	Other Asia, nes									28	METALLIFEROUS ORE,SCRAP	1	No Quantity							5566950			0
S3	2016	2016	2016	2	0	2	Export	170	Colombia	COL	528	Netherlands	NLD								28	METALLIFEROUS ORE,SCRAP	1	No Quantity							6159263			0
S3	2016	2016	2016	2	0	2	Export	170	Colombia	COL	586	Pakistan	PAK								28	METALLIFEROUS ORE,SCRAP	1	No Quantity							202764			0
S3	2016	2016	2016	2	0	2	Export	170	Colombia	COL	591	Panama	PAN								28	METALLIFEROUS ORE,SCRAP	1	No Quantity							1474117			0
S3	2016	2016	2016	2	0	2	Export	170	Colombia	COL	604	Peru	PER								28	METALLIFEROUS ORE,SCRAP	1	No Quantity							19220			0
S3	2016	2016	2016	2	0	2	Export	170	Colombia	COL	699	India	IND								28	METALLIFEROUS ORE,SCRAP	1	No Quantity							2207488			0
S3	2016	2016	2016	2	0	2	Export	170	Colombia	COL	705	Slovenia	SVN								28	METALLIFEROUS ORE,SCRAP	1	No Quantity							26463			0
S3	2016	2016	2016	2	0	2	Export	170	Colombia	COL	724	Spain	ESP								28	METALLIFEROUS ORE,SCRAP	1	No Quantity							33797736			0
S3	2016	2016	2016	2	0	2	Export	170	Colombia	COL	764	Thailand	THA								28	METALLIFEROUS ORE,SCRAP	1	No Quantity							1803203			0
S3	2016	2016	2016	2	0	2	Export	170	Colombia	COL	826	United Kingdom	GBR								28	METALLIFEROUS ORE,SCRAP	1	No Quantity							56628			0
S3	2016	2016	2016	2	0	2	Export	170	Colombia	COL	842	USA	USA								28	METALLIFEROUS ORE,SCRAP	1	No Quantity							6925681			0
S3	2016	2016	2016	2	0	2	Export	170	Colombia	COL	858	Uruguay	URY								28	METALLIFEROUS ORE,SCRAP	1	No Quantity							114595			0
S3	2016	2016	2016	2	0	2	Export	170	Colombia	COL	862	Venezuela	VEN								28	METALLIFEROUS ORE,SCRAP	1	No Quantity							50015			0
S3	2016	2016	2016	2	0	2	Export	188	Costa Rica	CRI	0	World	WLD								28	METALLIFEROUS ORE,SCRAP	1	No Quantity							40685932			0
S3	2016	2016	2016	2	0	2	Export	188	Costa Rica	CRI	36	Australia	AUS								28	METALLIFEROUS ORE,SCRAP	1	No Quantity							10888			0
S3	2016	2016	2016	2	0	2	Export	188	Costa Rica	CRI	56	Belgium	BEL								28	METALLIFEROUS ORE,SCRAP	1	No Quantity							223890			0
S3	2016	2016	2016	2	0	2	Export	188	Costa Rica	CRI	68	Bolivia (Plurinational State of)	BOL								28	METALLIFEROUS ORE,SCRAP	1	No Quantity							5297			0
S3	2016	2016	2016	2	0	2	Export	188	Costa Rica	CRI	76	Brazil	BRA								28	METALLIFEROUS ORE,SCRAP	1	No Quantity							1556927			0
S3	2016	2016	2016	2	0	2	Export	188	Costa Rica	CRI	124	Canada	CAN								28	METALLIFEROUS ORE,SCRAP	1	No Quantity							319391			0
S3	2016	2016	2016	2	0	2	Export	188	Costa Rica	CRI	152	Chile	CHL								28	METALLIFEROUS ORE,SCRAP	1	No Quantity							1487461			0
S3	2016	2016	2016	2	0	2	Export	188	Costa Rica	CRI	156	China	CHN								28	METALLIFEROUS ORE,SCRAP	1	No Quantity							5961805			0
S3	2016	2016	2016	2	0	2	Export	188	Costa Rica	CRI	170	Colombia	COL								28	METALLIFEROUS ORE,SCRAP	1	No Quantity							20784			0
S3	2016	2016	2016	2	0	2	Export	188	Costa Rica	CRI	192	Cuba	CUB								28	METALLIFEROUS ORE,SCRAP	1	No Quantity							722229			0
S3	2016	2016	2016	2	0	2	Export	188	Costa Rica	CRI	214	Dominican Rep.	DOM								28	METALLIFEROUS ORE,SCRAP	1	No Quantity							6831			0
S3	2016	2016	2016	2	0	2	Export	188	Costa Rica	CRI	218	Ecuador	ECU								28	METALLIFEROUS ORE,SCRAP	1	No Quantity							4600926			0
S3	2016	2016	2016	2	0	2	Export	188	Costa Rica	CRI	276	Germany	DEU								28	METALLIFEROUS ORE,SCRAP	1	No Quantity							193486			0
S3	2016	2016	2016	2	0	2	Export	188	Costa Rica	CRI	320	Guatemala	GTM								28	METALLIFEROUS ORE,SCRAP	1	No Quantity							1228333			0
S3	2016	2016	2016	2	0	2	Export	188	Costa Rica	CRI	344	China, Hong Kong SAR	HKG								28	METALLIFEROUS ORE,SCRAP	1	No Quantity							787818			0
S3	2016	2016	2016	2	0	2	Export	188	Costa Rica	CRI	381	Italy	ITA								28	METALLIFEROUS ORE,SCRAP	1	No Quantity							53087			0
S3	2016	2016	2016	2	0	2	Export	188	Costa Rica	CRI	392	Japan	JPN								28	METALLIFEROUS ORE,SCRAP	1	No Quantity							1225094			0
S3	2016	2016	2016	2	0	2	Export	188	Costa Rica	CRI	410	Rep. of Korea	KOR								28	METALLIFEROUS ORE,SCRAP	1	No Quantity							8626705			0
S3	2016	2016	2016	2	0	2	Export	188	Costa Rica	CRI	458	Malaysia	MYS								28	METALLIFEROUS ORE,SCRAP	1	No Quantity							48862			0
S3	2016	2016	2016	2	0	2	Export	188	Costa Rica	CRI	484	Mexico	MEX								28	METALLIFEROUS ORE,SCRAP	1	No Quantity							120407			0
S3	2016	2016	2016	2	0	2	Export	188	Costa Rica	CRI	490	Other Asia, nes									28	METALLIFEROUS ORE,SCRAP	1	No Quantity							2678900			0
S3	2016	2016	2016	2	0	2	Export	188	Costa Rica	CRI	528	Netherlands	NLD								28	METALLIFEROUS ORE,SCRAP	1	No Quantity							619299			0
S3	2016	2016	2016	2	0	2	Export	188	Costa Rica	CRI	558	Nicaragua	NIC								28	METALLIFEROUS ORE,SCRAP	1	No Quantity							932			0
S3	2016	2016	2016	2	0	2	Export	188	Costa Rica	CRI	586	Pakistan	PAK								28	METALLIFEROUS ORE,SCRAP	1	No Quantity							59078			0
S3	2016	2016	2016	2	0	2	Export	188	Costa Rica	CRI	699	India	IND								28	METALLIFEROUS ORE,SCRAP	1	No Quantity							121854			0
S3	2016	2016	2016	2	0	2	Export	188	Costa Rica	CRI	704	Viet Nam	VNM								28	METALLIFEROUS ORE,SCRAP	1	No Quantity							465985			0
S3	2016	2016	2016	2	0	2	Export	188	Costa Rica	CRI	724	Spain	ESP								28	METALLIFEROUS ORE,SCRAP	1	No Quantity							253486			0
S3	2016	2016	2016	2	0	2	Export	188	Costa Rica	CRI	764	Thailand	THA								28	METALLIFEROUS ORE,SCRAP	1	No Quantity							467225			0
S3	2016	2016	2016	2	0	2	Export	188	Costa Rica	CRI	784	United Arab Emirates	ARE								28	METALLIFEROUS ORE,SCRAP	1	No Quantity							23834			0
S3	2016	2016	2016	2	0	2	Export	188	Costa Rica	CRI	842	USA	USA								28	METALLIFEROUS ORE,SCRAP	1	No Quantity							8685168			0
S3	2016	2016	2016	2	0	2	Export	188	Costa Rica	CRI	862	Venezuela	VEN								28	METALLIFEROUS ORE,SCRAP	1	No Quantity							109951			0
S3	2016	2016	2016	2	0	2	Export	170	Colombia	COL	0	World	WLD								29	CRUDE ANIMAL,VEG.MATERL.	1	No Quantity							1376023743			0
S3	2016	2016	2016	2	0	2	Export	170	Colombia	COL	31	Azerbaijan	AZE								29	CRUDE ANIMAL,VEG.MATERL.	1	No Quantity							25719			0
S3	2016	2016	2016	2	0	2	Export	170	Colombia	COL	32	Argentina	ARG								29	CRUDE ANIMAL,VEG.MATERL.	1	No Quantity							881783			0
S3	2016	2016	2016	2	0	2	Export	170	Colombia	COL	36	Australia	AUS								29	CRUDE ANIMAL,VEG.MATERL.	1	No Quantity							5750458			0
S3	2016	2016	2016	2	0	2	Export	170	Colombia	COL	40	Austria	AUT								29	CRUDE ANIMAL,VEG.MATERL.	1	No Quantity							479328			0
S3	2016	2016	2016	2	0	2	Export	170	Colombia	COL	44	Bahamas	BHS								29	CRUDE ANIMAL,VEG.MATERL.	1	No Quantity							5244			0
S3	2016	2016	2016	2	0	2	Export	170	Colombia	COL	48	Bahrain	BHR								29	CRUDE ANIMAL,VEG.MATERL.	1	No Quantity							443992			0
S3	2016	2016	2016	2	0	2	Export	170	Colombia	COL	56	Belgium	BEL								29	CRUDE ANIMAL,VEG.MATERL.	1	No Quantity							256150			0
S3	2016	2016	2016	2	0	2	Export	170	Colombia	COL	68	Bolivia (Plurinational State of)	BOL								29	CRUDE ANIMAL,VEG.MATERL.	1	No Quantity							15236			0
S3	2016	2016	2016	2	0	2	Export	170	Colombia	COL	76	Brazil	BRA								29	CRUDE ANIMAL,VEG.MATERL.	1	No Quantity							6671905			0
S3	2016	2016	2016	2	0	2	Export	170	Colombia	COL	84	Belize	BLZ								29	CRUDE ANIMAL,VEG.MATERL.	1	No Quantity							699			0
S3	2016	2016	2016	2	0	2	Export	170	Colombia	COL	92	Br. Virgin Isds	VGB								29	CRUDE ANIMAL,VEG.MATERL.	1	No Quantity							164408			0
S3	2016	2016	2016	2	0	2	Export	170	Colombia	COL	100	Bulgaria	BGR								29	CRUDE ANIMAL,VEG.MATERL.	1	No Quantity							49610			0
S3	2016	2016	2016	2	0	2	Export	170	Colombia	COL	112	Belarus	BLR								29	CRUDE ANIMAL,VEG.MATERL.	1	No Quantity							394958			0
S3	2016	2016	2016	2	0	2	Export	170	Colombia	COL	124	Canada	CAN								29	CRUDE ANIMAL,VEG.MATERL.	1	No Quantity							42546415			0
S3	2016	2016	2016	2	0	2	Export	170	Colombia	COL	136	Cayman Isds	CYM								29	CRUDE ANIMAL,VEG.MATERL.	1	No Quantity							1178			0
S3	2016	2016	2016	2	0	2	Export	170	Colombia	COL	152	Chile	CHL								29	CRUDE ANIMAL,VEG.MATERL.	1	No Quantity							9034595			0
S3	2016	2016	2016	2	0	2	Export	170	Colombia	COL	156	China	CHN								29	CRUDE ANIMAL,VEG.MATERL.	1	No Quantity							916290			0
S3	2016	2016	2016	2	0	2	Export	170	Colombia	COL	188	Costa Rica	CRI								29	CRUDE ANIMAL,VEG.MATERL.	1	No Quantity							239294			0
S3	2016	2016	2016	2	0	2	Export	170	Colombia	COL	191	Croatia	HRV								29	CRUDE ANIMAL,VEG.MATERL.	1	No Quantity							46739			0
S3	2016	2016	2016	2	0	2	Export	170	Colombia	COL	192	Cuba	CUB								29	CRUDE ANIMAL,VEG.MATERL.	1	No Quantity							3			0
S3	2016	2016	2016	2	0	2	Export	170	Colombia	COL	196	Cyprus	CYP								29	CRUDE ANIMAL,VEG.MATERL.	1	No Quantity							7857			0
S3	2016	2016	2016	2	0	2	Export	170	Colombia	COL	203	Czechia	CZE								29	CRUDE ANIMAL,VEG.MATERL.	1	No Quantity							3970020			0
S3	2016	2016	2016	2	0	2	Export	170	Colombia	COL	208	Denmark	DNK								29	CRUDE ANIMAL,VEG.MATERL.	1	No Quantity							8169			0
S3	2016	2016	2016	2	0	2	Export	170	Colombia	COL	214	Dominican Rep.	DOM								29	CRUDE ANIMAL,VEG.MATERL.	1	No Quantity							722392			0
S3	2016	2016	2016	2	0	2	Export	170	Colombia	COL	218	Ecuador	ECU								29	CRUDE ANIMAL,VEG.MATERL.	1	No Quantity							3298264			0
S3	2016	2016	2016	2	0	2	Export	170	Colombia	COL	222	El Salvador	SLV								29	CRUDE ANIMAL,VEG.MATERL.	1	No Quantity							53754			0
S3	2016	2016	2016	2	0	2	Export	170	Colombia	COL	231	Ethiopia	ETH								29	CRUDE ANIMAL,VEG.MATERL.	1	No Quantity							35393			0
S3	2016	2016	2016	2	0	2	Export	170	Colombia	COL	233	Estonia	EST								29	CRUDE ANIMAL,VEG.MATERL.	1	No Quantity							9046			0
S3	2016	2016	2016	2	0	2	Export	170	Colombia	COL	246	Finland	FIN								29	CRUDE ANIMAL,VEG.MATERL.	1	No Quantity							1528108			0
S3	2016	2016	2016	2	0	2	Export	170	Colombia	COL	251	France	FRA								29	CRUDE ANIMAL,VEG.MATERL.	1	No Quantity							2756437			0
S3	2016	2016	2016	2	0	2	Export	170	Colombia	COL	276	Germany	DEU								29	CRUDE ANIMAL,VEG.MATERL.	1	No Quantity							3300747			0
S3	2016	2016	2016	2	0	2	Export	170	Colombia	COL	300	Greece	GRC								29	CRUDE ANIMAL,VEG.MATERL.	1	No Quantity							33060			0
S3	2016	2016	2016	2	0	2	Export	170	Colombia	COL	316	Guam	GUM								29	CRUDE ANIMAL,VEG.MATERL.	1	No Quantity							91657			0
S3	2016	2016	2016	2	0	2	Export	170	Colombia	COL	320	Guatemala	GTM								29	CRUDE ANIMAL,VEG.MATERL.	1	No Quantity							78019			0
S3	2016	2016	2016	2	0	2	Export	170	Colombia	COL	340	Honduras	HND								29	CRUDE ANIMAL,VEG.MATERL.	1	No Quantity							388			0
S3	2016	2016	2016	2	0	2	Export	170	Colombia	COL	344	China, Hong Kong SAR	HKG								29	CRUDE ANIMAL,VEG.MATERL.	1	No Quantity							2269470			0
S3	2016	2016	2016	2	0	2	Export	170	Colombia	COL	348	Hungary	HUN								29	CRUDE ANIMAL,VEG.MATERL.	1	No Quantity							436230			0
S3	2016	2016	2016	2	0	2	Export	170	Colombia	COL	360	Indonesia	IDN								29	CRUDE ANIMAL,VEG.MATERL.	1	No Quantity							2381			0
S3	2016	2016	2016	2	0	2	Export	170	Colombia	COL	372	Ireland	IRL								29	CRUDE ANIMAL,VEG.MATERL.	1	No Quantity							3529			0
S3	2016	2016	2016	2	0	2	Export	170	Colombia	COL	376	Israel	ISR								29	CRUDE ANIMAL,VEG.MATERL.	1	No Quantity							235310			0
S3	2016	2016	2016	2	0	2	Export	170	Colombia	COL	381	Italy	ITA								29	CRUDE ANIMAL,VEG.MATERL.	1	No Quantity							3645204			0
S3	2016	2016	2016	2	0	2	Export	170	Colombia	COL	384	Côte d'Ivoire	CIV								29	CRUDE ANIMAL,VEG.MATERL.	1	No Quantity							64769			0
S3	2016	2016	2016	2	0	2	Export	170	Colombia	COL	388	Jamaica	JAM								29	CRUDE ANIMAL,VEG.MATERL.	1	No Quantity							483919			0
S3	2016	2016	2016	2	0	2	Export	170	Colombia	COL	392	Japan	JPN								29	CRUDE ANIMAL,VEG.MATERL.	1	No Quantity							49653308			0
S3	2016	2016	2016	2	0	2	Export	170	Colombia	COL	398	Kazakhstan	KAZ								29	CRUDE ANIMAL,VEG.MATERL.	1	No Quantity							671334			0
S3	2016	2016	2016	2	0	2	Export	170	Colombia	COL	404	Kenya	KEN								29	CRUDE ANIMAL,VEG.MATERL.	1	No Quantity							12468			0
S3	2016	2016	2016	2	0	2	Export	170	Colombia	COL	410	Rep. of Korea	KOR								29	CRUDE ANIMAL,VEG.MATERL.	1	No Quantity							2898307			0
S3	2016	2016	2016	2	0	2	Export	170	Colombia	COL	414	Kuwait	KWT								29	CRUDE ANIMAL,VEG.MATERL.	1	No Quantity							1328744			0
S3	2016	2016	2016	2	0	2	Export	170	Colombia	COL	417	Kyrgyzstan	KGZ								29	CRUDE ANIMAL,VEG.MATERL.	1	No Quantity							9690			0
S3	2016	2016	2016	2	0	2	Export	170	Colombia	COL	428	Latvia	LVA								29	CRUDE ANIMAL,VEG.MATERL.	1	No Quantity							723378			0
S3	2016	2016	2016	2	0	2	Export	170	Colombia	COL	440	Lithuania	LTU								29	CRUDE ANIMAL,VEG.MATERL.	1	No Quantity							344204			0
S3	2016	2016	2016	2	0	2	Export	170	Colombia	COL	450	Madagascar	MDG								29	CRUDE ANIMAL,VEG.MATERL.	1	No Quantity							1378			0
S3	2016	2016	2016	2	0	2	Export	170	Colombia	COL	458	Malaysia	MYS								29	CRUDE ANIMAL,VEG.MATERL.	1	No Quantity							112768			0
S3	2016	2016	2016	2	0	2	Export	170	Colombia	COL	484	Mexico	MEX								29	CRUDE ANIMAL,VEG.MATERL.	1	No Quantity							413334			0
S3	2016	2016	2016	2	0	2	Export	170	Colombia	COL	490	Other Asia, nes									29	CRUDE ANIMAL,VEG.MATERL.	1	No Quantity							914676			0
S3	2016	2016	2016	2	0	2	Export	170	Colombia	COL	498	Rep. of Moldova	MDA								29	CRUDE ANIMAL,VEG.MATERL.	1	No Quantity							527			0
S3	2016	2016	2016	2	0	2	Export	170	Colombia	COL	504	Morocco	MAR								29	CRUDE ANIMAL,VEG.MATERL.	1	No Quantity							20933			0
S3	2016	2016	2016	2	0	2	Export	170	Colombia	COL	512	Oman	OMN								29	CRUDE ANIMAL,VEG.MATERL.	1	No Quantity							30887			0
S3	2016	2016	2016	2	0	2	Export	170	Colombia	COL	528	Netherlands	NLD								29	CRUDE ANIMAL,VEG.MATERL.	1	No Quantity							27357590			0
S3	2016	2016	2016	2	0	2	Export	170	Colombia	COL	531	Curaçao	CUW								29	CRUDE ANIMAL,VEG.MATERL.	1	No Quantity							790433			0
S3	2016	2016	2016	2	0	2	Export	170	Colombia	COL	533	Aruba	ABW								29	CRUDE ANIMAL,VEG.MATERL.	1	No Quantity							531126			0
S3	2016	2016	2016	2	0	2	Export	170	Colombia	COL	554	New Zealand	NZL								29	CRUDE ANIMAL,VEG.MATERL.	1	No Quantity							4573540			0
S3	2016	2016	2016	2	0	2	Export	170	Colombia	COL	558	Nicaragua	NIC								29	CRUDE ANIMAL,VEG.MATERL.	1	No Quantity							3936			0
S3	2016	2016	2016	2	0	2	Export	170	Colombia	COL	579	Norway	NOR								29	CRUDE ANIMAL,VEG.MATERL.	1	No Quantity							329268			0
S3	2016	2016	2016	2	0	2	Export	170	Colombia	COL	591	Panama	PAN								29	CRUDE ANIMAL,VEG.MATERL.	1	No Quantity							7453391			0
S3	2016	2016	2016	2	0	2	Export	170	Colombia	COL	600	Paraguay	PRY								29	CRUDE ANIMAL,VEG.MATERL.	1	No Quantity							51070			0
S3	2016	2016	2016	2	0	2	Export	170	Colombia	COL	604	Peru	PER								29	CRUDE ANIMAL,VEG.MATERL.	1	No Quantity							265303			0
S3	2016	2016	2016	2	0	2	Export	170	Colombia	COL	608	Philippines	PHL								29	CRUDE ANIMAL,VEG.MATERL.	1	No Quantity							31754			0
S3	2016	2016	2016	2	0	2	Export	170	Colombia	COL	616	Poland	POL								29	CRUDE ANIMAL,VEG.MATERL.	1	No Quantity							7852450			0
S3	2016	2016	2016	2	0	2	Export	170	Colombia	COL	620	Portugal	PRT								29	CRUDE ANIMAL,VEG.MATERL.	1	No Quantity							372136			0
S3	2016	2016	2016	2	0	2	Export	170	Colombia	COL	634	Qatar	QAT								29	CRUDE ANIMAL,VEG.MATERL.	1	No Quantity							356797			0
S3	2016	2016	2016	2	0	2	Export	170	Colombia	COL	642	Romania	ROU								29	CRUDE ANIMAL,VEG.MATERL.	1	No Quantity							628997			0
S3	2016	2016	2016	2	0	2	Export	170	Colombia	COL	643	Russian Federation	RUS								29	CRUDE ANIMAL,VEG.MATERL.	1	No Quantity							28411563			0
S3	2016	2016	2016	2	0	2	Export	170	Colombia	COL	682	Saudi Arabia	SAU								29	CRUDE ANIMAL,VEG.MATERL.	1	No Quantity							487070			0
S3	2016	2016	2016	2	0	2	Export	170	Colombia	COL	690	Seychelles	SYC								29	CRUDE ANIMAL,VEG.MATERL.	1	No Quantity							10267			0
S3	2016	2016	2016	2	0	2	Export	170	Colombia	COL	699	India	IND								29	CRUDE ANIMAL,VEG.MATERL.	1	No Quantity							134692			0
S3	2016	2016	2016	2	0	2	Export	170	Colombia	COL	702	Singapore	SGP								29	CRUDE ANIMAL,VEG.MATERL.	1	No Quantity							180000			0
S3	2016	2016	2016	2	0	2	Export	170	Colombia	COL	703	Slovakia	SVK								29	CRUDE ANIMAL,VEG.MATERL.	1	No Quantity							624177			0
S3	2016	2016	2016	2	0	2	Export	170	Colombia	COL	704	Viet Nam	VNM								29	CRUDE ANIMAL,VEG.MATERL.	1	No Quantity							89287			0
S3	2016	2016	2016	2	0	2	Export	170	Colombia	COL	705	Slovenia	SVN								29	CRUDE ANIMAL,VEG.MATERL.	1	No Quantity							39503			0
S3	2016	2016	2016	2	0	2	Export	170	Colombia	COL	710	South Africa	ZAF								29	CRUDE ANIMAL,VEG.MATERL.	1	No Quantity							33412			0
S3	2016	2016	2016	2	0	2	Export	170	Colombia	COL	724	Spain	ESP								29	CRUDE ANIMAL,VEG.MATERL.	1	No Quantity							21034752			0
S3	2016	2016	2016	2	0	2	Export	170	Colombia	COL	752	Sweden	SWE								29	CRUDE ANIMAL,VEG.MATERL.	1	No Quantity							787346			0
S3	2016	2016	2016	2	0	2	Export	170	Colombia	COL	757	Switzerland	CHE								29	CRUDE ANIMAL,VEG.MATERL.	1	No Quantity							1566058			0
S3	2016	2016	2016	2	0	2	Export	170	Colombia	COL	762	Tajikistan	TJK								29	CRUDE ANIMAL,VEG.MATERL.	1	No Quantity							103737			0
S3	2016	2016	2016	2	0	2	Export	170	Colombia	COL	764	Thailand	THA								29	CRUDE ANIMAL,VEG.MATERL.	1	No Quantity							26788			0
S3	2016	2016	2016	2	0	2	Export	170	Colombia	COL	780	Trinidad and Tobago	TTO								29	CRUDE ANIMAL,VEG.MATERL.	1	No Quantity							1275978			0
S3	2016	2016	2016	2	0	2	Export	170	Colombia	COL	784	United Arab Emirates	ARE								29	CRUDE ANIMAL,VEG.MATERL.	1	No Quantity							1535437			0
S3	2016	2016	2016	2	0	2	Export	170	Colombia	COL	795	Turkmenistan	TKM								29	CRUDE ANIMAL,VEG.MATERL.	1	No Quantity							1258			0
S3	2016	2016	2016	2	0	2	Export	170	Colombia	COL	804	Ukraine	UKR								29	CRUDE ANIMAL,VEG.MATERL.	1	No Quantity							2269057			0
S3	2016	2016	2016	2	0	2	Export	170	Colombia	COL	807	North Macedonia	MKD								29	CRUDE ANIMAL,VEG.MATERL.	1	No Quantity							204			0
S3	2016	2016	2016	2	0	2	Export	170	Colombia	COL	826	United Kingdom	GBR								29	CRUDE ANIMAL,VEG.MATERL.	1	No Quantity							49691562			0
S3	2016	2016	2016	2	0	2	Export	170	Colombia	COL	838	Free Zones									29	CRUDE ANIMAL,VEG.MATERL.	1	No Quantity							20255			0
S3	2016	2016	2016	2	0	2	Export	170	Colombia	COL	842	USA	USA								29	CRUDE ANIMAL,VEG.MATERL.	1	No Quantity							1068460620			0
S3	2016	2016	2016	2	0	2	Export	170	Colombia	COL	858	Uruguay	URY								29	CRUDE ANIMAL,VEG.MATERL.	1	No Quantity							505138			0
S3	2016	2016	2016	2	0	2	Export	170	Colombia	COL	862	Venezuela	VEN								29	CRUDE ANIMAL,VEG.MATERL.	1	No Quantity							43733			0
S3	2016	2016	2016	2	0	2	Export	188	Costa Rica	CRI	0	World	WLD								29	CRUDE ANIMAL,VEG.MATERL.	1	No Quantity							159041113			0
S3	2016	2016	2016	2	0	2	Export	188	Costa Rica	CRI	36	Australia	AUS								29	CRUDE ANIMAL,VEG.MATERL.	1	No Quantity							286569			0
S3	2016	2016	2016	2	0	2	Export	188	Costa Rica	CRI	40	Austria	AUT								29	CRUDE ANIMAL,VEG.MATERL.	1	No Quantity							2920			0
S3	2016	2016	2016	2	0	2	Export	188	Costa Rica	CRI	48	Bahrain	BHR								29	CRUDE ANIMAL,VEG.MATERL.	1	No Quantity							25083			0
S3	2016	2016	2016	2	0	2	Export	188	Costa Rica	CRI	52	Barbados	BRB								29	CRUDE ANIMAL,VEG.MATERL.	1	No Quantity							3907			0
S3	2016	2016	2016	2	0	2	Export	188	Costa Rica	CRI	56	Belgium	BEL								29	CRUDE ANIMAL,VEG.MATERL.	1	No Quantity							12188612			0
S3	2016	2016	2016	2	0	2	Export	188	Costa Rica	CRI	60	Bermuda	BMU								29	CRUDE ANIMAL,VEG.MATERL.	1	No Quantity							6537			0
S3	2016	2016	2016	2	0	2	Export	188	Costa Rica	CRI	76	Brazil	BRA								29	CRUDE ANIMAL,VEG.MATERL.	1	No Quantity							122178			0
S3	2016	2016	2016	2	0	2	Export	188	Costa Rica	CRI	84	Belize	BLZ								29	CRUDE ANIMAL,VEG.MATERL.	1	No Quantity							1360			0
S3	2016	2016	2016	2	0	2	Export	188	Costa Rica	CRI	124	Canada	CAN								29	CRUDE ANIMAL,VEG.MATERL.	1	No Quantity							3267043			0
S3	2016	2016	2016	2	0	2	Export	188	Costa Rica	CRI	152	Chile	CHL								29	CRUDE ANIMAL,VEG.MATERL.	1	No Quantity							396006			0
S3	2016	2016	2016	2	0	2	Export	188	Costa Rica	CRI	156	China	CHN								29	CRUDE ANIMAL,VEG.MATERL.	1	No Quantity							2956073			0
S3	2016	2016	2016	2	0	2	Export	188	Costa Rica	CRI	170	Colombia	COL								29	CRUDE ANIMAL,VEG.MATERL.	1	No Quantity							1205869			0
S3	2016	2016	2016	2	0	2	Export	188	Costa Rica	CRI	192	Cuba	CUB								29	CRUDE ANIMAL,VEG.MATERL.	1	No Quantity							209613			0
S3	2016	2016	2016	2	0	2	Export	188	Costa Rica	CRI	196	Cyprus	CYP								29	CRUDE ANIMAL,VEG.MATERL.	1	No Quantity							3790			0
S3	2016	2016	2016	2	0	2	Export	188	Costa Rica	CRI	208	Denmark	DNK								29	CRUDE ANIMAL,VEG.MATERL.	1	No Quantity							261633			0
S3	2016	2016	2016	2	0	2	Export	188	Costa Rica	CRI	214	Dominican Rep.	DOM								29	CRUDE ANIMAL,VEG.MATERL.	1	No Quantity							522268			0
S3	2016	2016	2016	2	0	2	Export	188	Costa Rica	CRI	218	Ecuador	ECU								29	CRUDE ANIMAL,VEG.MATERL.	1	No Quantity							144275			0
S3	2016	2016	2016	2	0	2	Export	188	Costa Rica	CRI	222	El Salvador	SLV								29	CRUDE ANIMAL,VEG.MATERL.	1	No Quantity							213940			0
S3	2016	2016	2016	2	0	2	Export	188	Costa Rica	CRI	231	Ethiopia	ETH								29	CRUDE ANIMAL,VEG.MATERL.	1	No Quantity							3300			0
S3	2016	2016	2016	2	0	2	Export	188	Costa Rica	CRI	246	Finland	FIN								29	CRUDE ANIMAL,VEG.MATERL.	1	No Quantity							16			0
S3	2016	2016	2016	2	0	2	Export	188	Costa Rica	CRI	251	France	FRA								29	CRUDE ANIMAL,VEG.MATERL.	1	No Quantity							333145			0
S3	2016	2016	2016	2	0	2	Export	188	Costa Rica	CRI	276	Germany	DEU								29	CRUDE ANIMAL,VEG.MATERL.	1	No Quantity							3002038			0
S3	2016	2016	2016	2	0	2	Export	188	Costa Rica	CRI	288	Ghana	GHA								29	CRUDE ANIMAL,VEG.MATERL.	1	No Quantity							13800			0
S3	2016	2016	2016	2	0	2	Export	188	Costa Rica	CRI	316	Guam	GUM								29	CRUDE ANIMAL,VEG.MATERL.	1	No Quantity							27666			0
S3	2016	2016	2016	2	0	2	Export	188	Costa Rica	CRI	320	Guatemala	GTM								29	CRUDE ANIMAL,VEG.MATERL.	1	No Quantity							913723			0
S3	2016	2016	2016	2	0	2	Export	188	Costa Rica	CRI	340	Honduras	HND								29	CRUDE ANIMAL,VEG.MATERL.	1	No Quantity							777432			0
S3	2016	2016	2016	2	0	2	Export	188	Costa Rica	CRI	344	China, Hong Kong SAR	HKG								29	CRUDE ANIMAL,VEG.MATERL.	1	No Quantity							229207			0
S3	2016	2016	2016	2	0	2	Export	188	Costa Rica	CRI	372	Ireland	IRL								29	CRUDE ANIMAL,VEG.MATERL.	1	No Quantity							1000			0
S3	2016	2016	2016	2	0	2	Export	188	Costa Rica	CRI	376	Israel	ISR								29	CRUDE ANIMAL,VEG.MATERL.	1	No Quantity							98001			0
S3	2016	2016	2016	2	0	2	Export	188	Costa Rica	CRI	381	Italy	ITA								29	CRUDE ANIMAL,VEG.MATERL.	1	No Quantity							360066			0
S3	2016	2016	2016	2	0	2	Export	188	Costa Rica	CRI	384	Côte d'Ivoire	CIV								29	CRUDE ANIMAL,VEG.MATERL.	1	No Quantity							60050			0
S3	2016	2016	2016	2	0	2	Export	188	Costa Rica	CRI	388	Jamaica	JAM								29	CRUDE ANIMAL,VEG.MATERL.	1	No Quantity							178314			0
S3	2016	2016	2016	2	0	2	Export	188	Costa Rica	CRI	392	Japan	JPN								29	CRUDE ANIMAL,VEG.MATERL.	1	No Quantity							1187525			0
S3	2016	2016	2016	2	0	2	Export	188	Costa Rica	CRI	404	Kenya	KEN								29	CRUDE ANIMAL,VEG.MATERL.	1	No Quantity							25757			0
S3	2016	2016	2016	2	0	2	Export	188	Costa Rica	CRI	408	Dem. People's Rep. of Korea	PRK								29	CRUDE ANIMAL,VEG.MATERL.	1	No Quantity							7679			0
S3	2016	2016	2016	2	0	2	Export	188	Costa Rica	CRI	410	Rep. of Korea	KOR								29	CRUDE ANIMAL,VEG.MATERL.	1	No Quantity							1432389			0
S3	2016	2016	2016	2	0	2	Export	188	Costa Rica	CRI	414	Kuwait	KWT								29	CRUDE ANIMAL,VEG.MATERL.	1	No Quantity							29498			0
S3	2016	2016	2016	2	0	2	Export	188	Costa Rica	CRI	422	Lebanon	LBN								29	CRUDE ANIMAL,VEG.MATERL.	1	No Quantity							29849			0
S3	2016	2016	2016	2	0	2	Export	188	Costa Rica	CRI	484	Mexico	MEX								29	CRUDE ANIMAL,VEG.MATERL.	1	No Quantity							523113			0
S3	2016	2016	2016	2	0	2	Export	188	Costa Rica	CRI	490	Other Asia, nes									29	CRUDE ANIMAL,VEG.MATERL.	1	No Quantity							51309			0
S3	2016	2016	2016	2	0	2	Export	188	Costa Rica	CRI	528	Netherlands	NLD								29	CRUDE ANIMAL,VEG.MATERL.	1	No Quantity							38406807			0
S3	2016	2016	2016	2	0	2	Export	188	Costa Rica	CRI	531	Curaçao	CUW								29	CRUDE ANIMAL,VEG.MATERL.	1	No Quantity							2536			0
S3	2016	2016	2016	2	0	2	Export	188	Costa Rica	CRI	540	New Caledonia	NCL								29	CRUDE ANIMAL,VEG.MATERL.	1	No Quantity							895			0
S3	2016	2016	2016	2	0	2	Export	188	Costa Rica	CRI	554	New Zealand	NZL								29	CRUDE ANIMAL,VEG.MATERL.	1	No Quantity							40290			0
S3	2016	2016	2016	2	0	2	Export	188	Costa Rica	CRI	558	Nicaragua	NIC								29	CRUDE ANIMAL,VEG.MATERL.	1	No Quantity							1497472			0
S3	2016	2016	2016	2	0	2	Export	188	Costa Rica	CRI	586	Pakistan	PAK								29	CRUDE ANIMAL,VEG.MATERL.	1	No Quantity							8150			0
S3	2016	2016	2016	2	0	2	Export	188	Costa Rica	CRI	591	Panama	PAN								29	CRUDE ANIMAL,VEG.MATERL.	1	No Quantity							2056104			0
S3	2016	2016	2016	2	0	2	Export	188	Costa Rica	CRI	600	Paraguay	PRY								29	CRUDE ANIMAL,VEG.MATERL.	1	No Quantity							1950			0
S3	2016	2016	2016	2	0	2	Export	188	Costa Rica	CRI	604	Peru	PER								29	CRUDE ANIMAL,VEG.MATERL.	1	No Quantity							81531			0
S3	2016	2016	2016	2	0	2	Export	188	Costa Rica	CRI	608	Philippines	PHL								29	CRUDE ANIMAL,VEG.MATERL.	1	No Quantity							15750			0
S3	2016	2016	2016	2	0	2	Export	188	Costa Rica	CRI	616	Poland	POL								29	CRUDE ANIMAL,VEG.MATERL.	1	No Quantity							111227			0
S3	2016	2016	2016	2	0	2	Export	188	Costa Rica	CRI	620	Portugal	PRT								29	CRUDE ANIMAL,VEG.MATERL.	1	No Quantity							22033			0
S3	2016	2016	2016	2	0	2	Export	188	Costa Rica	CRI	634	Qatar	QAT								29	CRUDE ANIMAL,VEG.MATERL.	1	No Quantity							25619			0
S3	2016	2016	2016	2	0	2	Export	188	Costa Rica	CRI	643	Russian Federation	RUS								29	CRUDE ANIMAL,VEG.MATERL.	1	No Quantity							20655			0
S3	2016	2016	2016	2	0	2	Export	188	Costa Rica	CRI	682	Saudi Arabia	SAU								29	CRUDE ANIMAL,VEG.MATERL.	1	No Quantity							356260			0
S3	2016	2016	2016	2	0	2	Export	188	Costa Rica	CRI	699	India	IND								29	CRUDE ANIMAL,VEG.MATERL.	1	No Quantity							204600			0
S3	2016	2016	2016	2	0	2	Export	188	Costa Rica	CRI	702	Singapore	SGP								29	CRUDE ANIMAL,VEG.MATERL.	1	No Quantity							3174			0
S3	2016	2016	2016	2	0	2	Export	188	Costa Rica	CRI	703	Slovakia	SVK								29	CRUDE ANIMAL,VEG.MATERL.	1	No Quantity							177450			0
S3	2016	2016	2016	2	0	2	Export	188	Costa Rica	CRI	710	South Africa	ZAF								29	CRUDE ANIMAL,VEG.MATERL.	1	No Quantity							27760			0
S3	2016	2016	2016	2	0	2	Export	188	Costa Rica	CRI	724	Spain	ESP								29	CRUDE ANIMAL,VEG.MATERL.	1	No Quantity							968732			0
S3	2016	2016	2016	2	0	2	Export	188	Costa Rica	CRI	752	Sweden	SWE								29	CRUDE ANIMAL,VEG.MATERL.	1	No Quantity							33198			0
S3	2016	2016	2016	2	0	2	Export	188	Costa Rica	CRI	757	Switzerland	CHE								29	CRUDE ANIMAL,VEG.MATERL.	1	No Quantity							42148			0
S3	2016	2016	2016	2	0	2	Export	188	Costa Rica	CRI	764	Thailand	THA								29	CRUDE ANIMAL,VEG.MATERL.	1	No Quantity							208500			0
S3	2016	2016	2016	2	0	2	Export	188	Costa Rica	CRI	768	Togo	TGO								29	CRUDE ANIMAL,VEG.MATERL.	1	No Quantity							11450			0
S3	2016	2016	2016	2	0	2	Export	188	Costa Rica	CRI	780	Trinidad and Tobago	TTO								29	CRUDE ANIMAL,VEG.MATERL.	1	No Quantity							12709			0
S3	2016	2016	2016	2	0	2	Export	188	Costa Rica	CRI	784	United Arab Emirates	ARE								29	CRUDE ANIMAL,VEG.MATERL.	1	No Quantity							80002			0
S3	2016	2016	2016	2	0	2	Export	188	Costa Rica	CRI	792	Turkey	TUR								29	CRUDE ANIMAL,VEG.MATERL.	1	No Quantity							93532			0
S3	2016	2016	2016	2	0	2	Export	188	Costa Rica	CRI	800	Uganda	UGA								29	CRUDE ANIMAL,VEG.MATERL.	1	No Quantity							90			0
S3	2016	2016	2016	2	0	2	Export	188	Costa Rica	CRI	818	Egypt	EGY								29	CRUDE ANIMAL,VEG.MATERL.	1	No Quantity							52903			0
S3	2016	2016	2016	2	0	2	Export	188	Costa Rica	CRI	826	United Kingdom	GBR								29	CRUDE ANIMAL,VEG.MATERL.	1	No Quantity							2148580			0
S3	2016	2016	2016	2	0	2	Export	188	Costa Rica	CRI	834	United Rep. of Tanzania	TZA								29	CRUDE ANIMAL,VEG.MATERL.	1	No Quantity							45337			0
S3	2016	2016	2016	2	0	2	Export	188	Costa Rica	CRI	842	USA	USA								29	CRUDE ANIMAL,VEG.MATERL.	1	No Quantity							81181117			0
S3	2016	2016	2016	2	0	2	Export	170	Colombia	COL	0	World	WLD								32	COAL, COKE, BRIQUETTES	1	No Quantity							4638881166			0
S3	2016	2016	2016	2	0	2	Export	170	Colombia	COL	32	Argentina	ARG								32	COAL, COKE, BRIQUETTES	1	No Quantity							34361636			0
S3	2016	2016	2016	2	0	2	Export	170	Colombia	COL	44	Bahamas	BHS								32	COAL, COKE, BRIQUETTES	1	No Quantity							564346			0
S3	2016	2016	2016	2	0	2	Export	170	Colombia	COL	56	Belgium	BEL								32	COAL, COKE, BRIQUETTES	1	No Quantity							15727163			0
S3	2016	2016	2016	2	0	2	Export	170	Colombia	COL	76	Brazil	BRA								32	COAL, COKE, BRIQUETTES	1	No Quantity							370653082			0
S3	2016	2016	2016	2	0	2	Export	170	Colombia	COL	100	Bulgaria	BGR								32	COAL, COKE, BRIQUETTES	1	No Quantity							4105516			0
S3	2016	2016	2016	2	0	2	Export	170	Colombia	COL	124	Canada	CAN								32	COAL, COKE, BRIQUETTES	1	No Quantity							106171828			0
S3	2016	2016	2016	2	0	2	Export	170	Colombia	COL	152	Chile	CHL								32	COAL, COKE, BRIQUETTES	1	No Quantity							223228323			0
S3	2016	2016	2016	2	0	2	Export	170	Colombia	COL	156	China	CHN								32	COAL, COKE, BRIQUETTES	1	No Quantity							789			0
S3	2016	2016	2016	2	0	2	Export	170	Colombia	COL	188	Costa Rica	CRI								32	COAL, COKE, BRIQUETTES	1	No Quantity							68822			0
S3	2016	2016	2016	2	0	2	Export	170	Colombia	COL	191	Croatia	HRV								32	COAL, COKE, BRIQUETTES	1	No Quantity							12680704			0
S3	2016	2016	2016	2	0	2	Export	170	Colombia	COL	192	Cuba	CUB								32	COAL, COKE, BRIQUETTES	1	No Quantity							673974			0
S3	2016	2016	2016	2	0	2	Export	170	Colombia	COL	208	Denmark	DNK								32	COAL, COKE, BRIQUETTES	1	No Quantity							25125831			0
S3	2016	2016	2016	2	0	2	Export	170	Colombia	COL	214	Dominican Rep.	DOM								32	COAL, COKE, BRIQUETTES	1	No Quantity							39775280			0
S3	2016	2016	2016	2	0	2	Export	170	Colombia	COL	218	Ecuador	ECU								32	COAL, COKE, BRIQUETTES	1	No Quantity							249500			0
S3	2016	2016	2016	2	0	2	Export	170	Colombia	COL	222	El Salvador	SLV								32	COAL, COKE, BRIQUETTES	1	No Quantity							89561			0
S3	2016	2016	2016	2	0	2	Export	170	Colombia	COL	246	Finland	FIN								32	COAL, COKE, BRIQUETTES	1	No Quantity							5692364			0
S3	2016	2016	2016	2	0	2	Export	170	Colombia	COL	251	France	FRA								32	COAL, COKE, BRIQUETTES	1	No Quantity							83467485			0
S3	2016	2016	2016	2	0	2	Export	170	Colombia	COL	266	Gabon	GAB								32	COAL, COKE, BRIQUETTES	1	No Quantity							8665466			0
S3	2016	2016	2016	2	0	2	Export	170	Colombia	COL	268	Georgia	GEO								32	COAL, COKE, BRIQUETTES	1	No Quantity							2462845			0
S3	2016	2016	2016	2	0	2	Export	170	Colombia	COL	276	Germany	DEU								32	COAL, COKE, BRIQUETTES	1	No Quantity							30407776			0
S3	2016	2016	2016	2	0	2	Export	170	Colombia	COL	300	Greece	GRC								32	COAL, COKE, BRIQUETTES	1	No Quantity							11008			0
S3	2016	2016	2016	2	0	2	Export	170	Colombia	COL	320	Guatemala	GTM								32	COAL, COKE, BRIQUETTES	1	No Quantity							135816846			0
S3	2016	2016	2016	2	0	2	Export	170	Colombia	COL	372	Ireland	IRL								32	COAL, COKE, BRIQUETTES	1	No Quantity							66679804			0
S3	2016	2016	2016	2	0	2	Export	170	Colombia	COL	376	Israel	ISR								32	COAL, COKE, BRIQUETTES	1	No Quantity							240862948			0
S3	2016	2016	2016	2	0	2	Export	170	Colombia	COL	381	Italy	ITA								32	COAL, COKE, BRIQUETTES	1	No Quantity							149332208			0
S3	2016	2016	2016	2	0	2	Export	170	Colombia	COL	392	Japan	JPN								32	COAL, COKE, BRIQUETTES	1	No Quantity							25793416			0
S3	2016	2016	2016	2	0	2	Export	170	Colombia	COL	410	Rep. of Korea	KOR								32	COAL, COKE, BRIQUETTES	1	No Quantity							174512638			0
S3	2016	2016	2016	2	0	2	Export	170	Colombia	COL	484	Mexico	MEX								32	COAL, COKE, BRIQUETTES	1	No Quantity							47648287			0
S3	2016	2016	2016	2	0	2	Export	170	Colombia	COL	490	Other Asia, nes									32	COAL, COKE, BRIQUETTES	1	No Quantity							3492810			0
S3	2016	2016	2016	2	0	2	Export	170	Colombia	COL	504	Morocco	MAR								32	COAL, COKE, BRIQUETTES	1	No Quantity							2730091			0
S3	2016	2016	2016	2	0	2	Export	170	Colombia	COL	528	Netherlands	NLD								32	COAL, COKE, BRIQUETTES	1	No Quantity							733506805			0
S3	2016	2016	2016	2	0	2	Export	170	Colombia	COL	579	Norway	NOR								32	COAL, COKE, BRIQUETTES	1	No Quantity							3910654			0
S3	2016	2016	2016	2	0	2	Export	170	Colombia	COL	586	Pakistan	PAK								32	COAL, COKE, BRIQUETTES	1	No Quantity							99279			0
S3	2016	2016	2016	2	0	2	Export	170	Colombia	COL	591	Panama	PAN								32	COAL, COKE, BRIQUETTES	1	No Quantity							28616255			0
S3	2016	2016	2016	2	0	2	Export	170	Colombia	COL	604	Peru	PER								32	COAL, COKE, BRIQUETTES	1	No Quantity							16041029			0
S3	2016	2016	2016	2	0	2	Export	170	Colombia	COL	616	Poland	POL								32	COAL, COKE, BRIQUETTES	1	No Quantity							45180834			0
S3	2016	2016	2016	2	0	2	Export	170	Colombia	COL	620	Portugal	PRT								32	COAL, COKE, BRIQUETTES	1	No Quantity							203267147			0
S3	2016	2016	2016	2	0	2	Export	170	Colombia	COL	699	India	IND								32	COAL, COKE, BRIQUETTES	1	No Quantity							91965415			0
S3	2016	2016	2016	2	0	2	Export	170	Colombia	COL	703	Slovakia	SVK								32	COAL, COKE, BRIQUETTES	1	No Quantity							18880			0
S3	2016	2016	2016	2	0	2	Export	170	Colombia	COL	705	Slovenia	SVN								32	COAL, COKE, BRIQUETTES	1	No Quantity							14058322			0
S3	2016	2016	2016	2	0	2	Export	170	Colombia	COL	724	Spain	ESP								32	COAL, COKE, BRIQUETTES	1	No Quantity							266358015			0
S3	2016	2016	2016	2	0	2	Export	170	Colombia	COL	752	Sweden	SWE								32	COAL, COKE, BRIQUETTES	1	No Quantity							5038338			0
S3	2016	2016	2016	2	0	2	Export	170	Colombia	COL	764	Thailand	THA								32	COAL, COKE, BRIQUETTES	1	No Quantity							16905780			0
S3	2016	2016	2016	2	0	2	Export	170	Colombia	COL	784	United Arab Emirates	ARE								32	COAL, COKE, BRIQUETTES	1	No Quantity							9703453			0
S3	2016	2016	2016	2	0	2	Export	170	Colombia	COL	792	Turkey	TUR								32	COAL, COKE, BRIQUETTES	1	No Quantity							753228322			0
S3	2016	2016	2016	2	0	2	Export	170	Colombia	COL	818	Egypt	EGY								32	COAL, COKE, BRIQUETTES	1	No Quantity							2372193			0
S3	2016	2016	2016	2	0	2	Export	170	Colombia	COL	826	United Kingdom	GBR								32	COAL, COKE, BRIQUETTES	1	No Quantity							123958249			0
S3	2016	2016	2016	2	0	2	Export	170	Colombia	COL	842	USA	USA								32	COAL, COKE, BRIQUETTES	1	No Quantity							511111599			0
S3	2016	2016	2016	2	0	2	Export	170	Colombia	COL	862	Venezuela	VEN								32	COAL, COKE, BRIQUETTES	1	No Quantity							2488255			0
S3	2016	2016	2016	2	0	2	Export	188	Costa Rica	CRI	0	World	WLD								32	COAL, COKE, BRIQUETTES	1	No Quantity							65444			0
S3	2016	2016	2016	2	0	2	Export	188	Costa Rica	CRI	320	Guatemala	GTM								32	COAL, COKE, BRIQUETTES	1	No Quantity							11303			0
S3	2016	2016	2016	2	0	2	Export	188	Costa Rica	CRI	558	Nicaragua	NIC								32	COAL, COKE, BRIQUETTES	1	No Quantity							20910			0
S3	2016	2016	2016	2	0	2	Export	188	Costa Rica	CRI	591	Panama	PAN								32	COAL, COKE, BRIQUETTES	1	No Quantity							33231			0
S3	2016	2016	2016	2	0	2	Export	170	Colombia	COL	0	World	WLD								33	PETROLEUM,PETROL.PRODUCT	1	No Quantity							10092903704			0
S3	2016	2016	2016	2	0	2	Export	170	Colombia	COL	12	Algeria	DZA								33	PETROLEUM,PETROL.PRODUCT	1	No Quantity							3864			0
S3	2016	2016	2016	2	0	2	Export	170	Colombia	COL	32	Argentina	ARG								33	PETROLEUM,PETROL.PRODUCT	1	No Quantity							8142206			0
S3	2016	2016	2016	2	0	2	Export	170	Colombia	COL	44	Bahamas	BHS								33	PETROLEUM,PETROL.PRODUCT	1	No Quantity							300930605			0
S3	2016	2016	2016	2	0	2	Export	170	Colombia	COL	52	Barbados	BRB								33	PETROLEUM,PETROL.PRODUCT	1	No Quantity							3908959			0
S3	2016	2016	2016	2	0	2	Export	170	Colombia	COL	56	Belgium	BEL								33	PETROLEUM,PETROL.PRODUCT	1	No Quantity							126			0
S3	2016	2016	2016	2	0	2	Export	170	Colombia	COL	68	Bolivia (Plurinational State of)	BOL								33	PETROLEUM,PETROL.PRODUCT	1	No Quantity							1859938			0
S3	2016	2016	2016	2	0	2	Export	170	Colombia	COL	76	Brazil	BRA								33	PETROLEUM,PETROL.PRODUCT	1	No Quantity							25472031			0
S3	2016	2016	2016	2	0	2	Export	170	Colombia	COL	124	Canada	CAN								33	PETROLEUM,PETROL.PRODUCT	1	No Quantity							2717444			0
S3	2016	2016	2016	2	0	2	Export	170	Colombia	COL	152	Chile	CHL								33	PETROLEUM,PETROL.PRODUCT	1	No Quantity							40456008			0
S3	2016	2016	2016	2	0	2	Export	170	Colombia	COL	156	China	CHN								33	PETROLEUM,PETROL.PRODUCT	1	No Quantity							877291605			0
S3	2016	2016	2016	2	0	2	Export	170	Colombia	COL	188	Costa Rica	CRI								33	PETROLEUM,PETROL.PRODUCT	1	No Quantity							2763515			0
S3	2016	2016	2016	2	0	2	Export	170	Colombia	COL	192	Cuba	CUB								33	PETROLEUM,PETROL.PRODUCT	1	No Quantity							2683236			0
S3	2016	2016	2016	2	0	2	Export	170	Colombia	COL	214	Dominican Rep.	DOM								33	PETROLEUM,PETROL.PRODUCT	1	No Quantity							33004708			0
S3	2016	2016	2016	2	0	2	Export	170	Colombia	COL	218	Ecuador	ECU								33	PETROLEUM,PETROL.PRODUCT	1	No Quantity							46563825			0
S3	2016	2016	2016	2	0	2	Export	170	Colombia	COL	222	El Salvador	SLV								33	PETROLEUM,PETROL.PRODUCT	1	No Quantity							5168928			0
S3	2016	2016	2016	2	0	2	Export	170	Colombia	COL	251	France	FRA								33	PETROLEUM,PETROL.PRODUCT	1	No Quantity							11590583			0
S3	2016	2016	2016	2	0	2	Export	170	Colombia	COL	276	Germany	DEU								33	PETROLEUM,PETROL.PRODUCT	1	No Quantity							41637807			0
S3	2016	2016	2016	2	0	2	Export	170	Colombia	COL	288	Ghana	GHA								33	PETROLEUM,PETROL.PRODUCT	1	No Quantity							45892948			0
S3	2016	2016	2016	2	0	2	Export	170	Colombia	COL	292	Gibraltar	GIB								33	PETROLEUM,PETROL.PRODUCT	1	No Quantity							167098488			0
S3	2016	2016	2016	2	0	2	Export	170	Colombia	COL	300	Greece	GRC								33	PETROLEUM,PETROL.PRODUCT	1	No Quantity							5920423			0
S3	2016	2016	2016	2	0	2	Export	170	Colombia	COL	320	Guatemala	GTM								33	PETROLEUM,PETROL.PRODUCT	1	No Quantity							1568810			0
S3	2016	2016	2016	2	0	2	Export	170	Colombia	COL	328	Guyana	GUY								33	PETROLEUM,PETROL.PRODUCT	1	No Quantity							3162			0
S3	2016	2016	2016	2	0	2	Export	170	Colombia	COL	332	Haiti	HTI								33	PETROLEUM,PETROL.PRODUCT	1	No Quantity							11			0
S3	2016	2016	2016	2	0	2	Export	170	Colombia	COL	340	Honduras	HND								33	PETROLEUM,PETROL.PRODUCT	1	No Quantity							360134			0
S3	2016	2016	2016	2	0	2	Export	170	Colombia	COL	381	Italy	ITA								33	PETROLEUM,PETROL.PRODUCT	1	No Quantity							18332479			0
S3	2016	2016	2016	2	0	2	Export	170	Colombia	COL	384	Côte d'Ivoire	CIV								33	PETROLEUM,PETROL.PRODUCT	1	No Quantity							93954200			0
S3	2016	2016	2016	2	0	2	Export	170	Colombia	COL	388	Jamaica	JAM								33	PETROLEUM,PETROL.PRODUCT	1	No Quantity							24292595			0
S3	2016	2016	2016	2	0	2	Export	170	Colombia	COL	392	Japan	JPN								33	PETROLEUM,PETROL.PRODUCT	1	No Quantity							2894400			0
S3	2016	2016	2016	2	0	2	Export	170	Colombia	COL	410	Rep. of Korea	KOR								33	PETROLEUM,PETROL.PRODUCT	1	No Quantity							6			0
S3	2016	2016	2016	2	0	2	Export	170	Colombia	COL	458	Malaysia	MYS								33	PETROLEUM,PETROL.PRODUCT	1	No Quantity							64812156			0
S3	2016	2016	2016	2	0	2	Export	170	Colombia	COL	470	Malta	MLT								33	PETROLEUM,PETROL.PRODUCT	1	No Quantity							16649090			0
S3	2016	2016	2016	2	0	2	Export	170	Colombia	COL	484	Mexico	MEX								33	PETROLEUM,PETROL.PRODUCT	1	No Quantity							25932360			0
S3	2016	2016	2016	2	0	2	Export	170	Colombia	COL	528	Netherlands	NLD								33	PETROLEUM,PETROL.PRODUCT	1	No Quantity							84994473			0
S3	2016	2016	2016	2	0	2	Export	170	Colombia	COL	531	Curaçao	CUW								33	PETROLEUM,PETROL.PRODUCT	1	No Quantity							1113286			0
S3	2016	2016	2016	2	0	2	Export	170	Colombia	COL	533	Aruba	ABW								33	PETROLEUM,PETROL.PRODUCT	1	No Quantity							319654037			0
S3	2016	2016	2016	2	0	2	Export	170	Colombia	COL	535	Bonaire	BES								33	PETROLEUM,PETROL.PRODUCT	1	No Quantity							231814120			0
S3	2016	2016	2016	2	0	2	Export	170	Colombia	COL	558	Nicaragua	NIC								33	PETROLEUM,PETROL.PRODUCT	1	No Quantity							8841			0
S3	2016	2016	2016	2	0	2	Export	170	Colombia	COL	591	Panama	PAN								33	PETROLEUM,PETROL.PRODUCT	1	No Quantity							1525229121			0
S3	2016	2016	2016	2	0	2	Export	170	Colombia	COL	600	Paraguay	PRY								33	PETROLEUM,PETROL.PRODUCT	1	No Quantity							2209715			0
S3	2016	2016	2016	2	0	2	Export	170	Colombia	COL	604	Peru	PER								33	PETROLEUM,PETROL.PRODUCT	1	No Quantity							142712471			0
S3	2016	2016	2016	2	0	2	Export	170	Colombia	COL	620	Portugal	PRT								33	PETROLEUM,PETROL.PRODUCT	1	No Quantity							16901			0
S3	2016	2016	2016	2	0	2	Export	170	Colombia	COL	662	Saint Lucia	LCA								33	PETROLEUM,PETROL.PRODUCT	1	No Quantity							66759955			0
S3	2016	2016	2016	2	0	2	Export	170	Colombia	COL	699	India	IND								33	PETROLEUM,PETROL.PRODUCT	1	No Quantity							646			0
S3	2016	2016	2016	2	0	2	Export	170	Colombia	COL	702	Singapore	SGP								33	PETROLEUM,PETROL.PRODUCT	1	No Quantity							48824476			0
S3	2016	2016	2016	2	0	2	Export	170	Colombia	COL	710	South Africa	ZAF								33	PETROLEUM,PETROL.PRODUCT	1	No Quantity							20766211			0
S3	2016	2016	2016	2	0	2	Export	170	Colombia	COL	724	Spain	ESP								33	PETROLEUM,PETROL.PRODUCT	1	No Quantity							633394987			0
S3	2016	2016	2016	2	0	2	Export	170	Colombia	COL	768	Togo	TGO								33	PETROLEUM,PETROL.PRODUCT	1	No Quantity							31600166			0
S3	2016	2016	2016	2	0	2	Export	170	Colombia	COL	780	Trinidad and Tobago	TTO								33	PETROLEUM,PETROL.PRODUCT	1	No Quantity							41229881			0
S3	2016	2016	2016	2	0	2	Export	170	Colombia	COL	792	Turkey	TUR								33	PETROLEUM,PETROL.PRODUCT	1	No Quantity							13109			0
S3	2016	2016	2016	2	0	2	Export	170	Colombia	COL	804	Ukraine	UKR								33	PETROLEUM,PETROL.PRODUCT	1	No Quantity							3376725			0
S3	2016	2016	2016	2	0	2	Export	170	Colombia	COL	826	United Kingdom	GBR								33	PETROLEUM,PETROL.PRODUCT	1	No Quantity							9092549			0
S3	2016	2016	2016	2	0	2	Export	170	Colombia	COL	838	Free Zones									33	PETROLEUM,PETROL.PRODUCT	1	No Quantity							1304			0
S3	2016	2016	2016	2	0	2	Export	170	Colombia	COL	842	USA	USA								33	PETROLEUM,PETROL.PRODUCT	1	No Quantity							4817093925			0
S3	2016	2016	2016	2	0	2	Export	170	Colombia	COL	858	Uruguay	URY								33	PETROLEUM,PETROL.PRODUCT	1	No Quantity							587748			0
S3	2016	2016	2016	2	0	2	Export	170	Colombia	COL	862	Venezuela	VEN								33	PETROLEUM,PETROL.PRODUCT	1	No Quantity							5037369			0
S3	2016	2016	2016	2	0	2	Export	170	Colombia	COL	899	Areas, nes									33	PETROLEUM,PETROL.PRODUCT	1	No Quantity							235465041			0
S3	2016	2016	2016	2	0	2	Export	188	Costa Rica	CRI	0	World	WLD								33	PETROLEUM,PETROL.PRODUCT	1	No Quantity							3272713			0
S3	2016	2016	2016	2	0	2	Export	188	Costa Rica	CRI	8	Albania	ALB								33	PETROLEUM,PETROL.PRODUCT	1	No Quantity							38707			0
S3	2016	2016	2016	2	0	2	Export	188	Costa Rica	CRI	32	Argentina	ARG								33	PETROLEUM,PETROL.PRODUCT	1	No Quantity							1183			0
S3	2016	2016	2016	2	0	2	Export	188	Costa Rica	CRI	76	Brazil	BRA								33	PETROLEUM,PETROL.PRODUCT	1	No Quantity							840			0
S3	2016	2016	2016	2	0	2	Export	188	Costa Rica	CRI	124	Canada	CAN								33	PETROLEUM,PETROL.PRODUCT	1	No Quantity							476			0
S3	2016	2016	2016	2	0	2	Export	188	Costa Rica	CRI	152	Chile	CHL								33	PETROLEUM,PETROL.PRODUCT	1	No Quantity							411			0
S3	2016	2016	2016	2	0	2	Export	188	Costa Rica	CRI	170	Colombia	COL								33	PETROLEUM,PETROL.PRODUCT	1	No Quantity							891			0
S3	2016	2016	2016	2	0	2	Export	188	Costa Rica	CRI	214	Dominican Rep.	DOM								33	PETROLEUM,PETROL.PRODUCT	1	No Quantity							7170			0
S3	2016	2016	2016	2	0	2	Export	188	Costa Rica	CRI	218	Ecuador	ECU								33	PETROLEUM,PETROL.PRODUCT	1	No Quantity							5			0
S3	2016	2016	2016	2	0	2	Export	188	Costa Rica	CRI	222	El Salvador	SLV								33	PETROLEUM,PETROL.PRODUCT	1	No Quantity							9835			0
S3	2016	2016	2016	2	0	2	Export	188	Costa Rica	CRI	276	Germany	DEU								33	PETROLEUM,PETROL.PRODUCT	1	No Quantity							745			0
S3	2016	2016	2016	2	0	2	Export	188	Costa Rica	CRI	320	Guatemala	GTM								33	PETROLEUM,PETROL.PRODUCT	1	No Quantity							264460			0
S3	2016	2016	2016	2	0	2	Export	188	Costa Rica	CRI	340	Honduras	HND								33	PETROLEUM,PETROL.PRODUCT	1	No Quantity							304184			0
S3	2016	2016	2016	2	0	2	Export	188	Costa Rica	CRI	372	Ireland	IRL								33	PETROLEUM,PETROL.PRODUCT	1	No Quantity							1046			0
S3	2016	2016	2016	2	0	2	Export	188	Costa Rica	CRI	388	Jamaica	JAM								33	PETROLEUM,PETROL.PRODUCT	1	No Quantity							15265			0
S3	2016	2016	2016	2	0	2	Export	188	Costa Rica	CRI	392	Japan	JPN								33	PETROLEUM,PETROL.PRODUCT	1	No Quantity							10			0
S3	2016	2016	2016	2	0	2	Export	188	Costa Rica	CRI	484	Mexico	MEX								33	PETROLEUM,PETROL.PRODUCT	1	No Quantity							76430			0
S3	2016	2016	2016	2	0	2	Export	188	Costa Rica	CRI	490	Other Asia, nes									33	PETROLEUM,PETROL.PRODUCT	1	No Quantity							68594			0
S3	2016	2016	2016	2	0	2	Export	188	Costa Rica	CRI	528	Netherlands	NLD								33	PETROLEUM,PETROL.PRODUCT	1	No Quantity							37			0
S3	2016	2016	2016	2	0	2	Export	188	Costa Rica	CRI	558	Nicaragua	NIC								33	PETROLEUM,PETROL.PRODUCT	1	No Quantity							696917			0
S3	2016	2016	2016	2	0	2	Export	188	Costa Rica	CRI	591	Panama	PAN								33	PETROLEUM,PETROL.PRODUCT	1	No Quantity							1715157			0
S3	2016	2016	2016	2	0	2	Export	188	Costa Rica	CRI	604	Peru	PER								33	PETROLEUM,PETROL.PRODUCT	1	No Quantity							159			0
S3	2016	2016	2016	2	0	2	Export	188	Costa Rica	CRI	842	USA	USA								33	PETROLEUM,PETROL.PRODUCT	1	No Quantity							50033			0
S3	2016	2016	2016	2	0	2	Export	188	Costa Rica	CRI	858	Uruguay	URY								33	PETROLEUM,PETROL.PRODUCT	1	No Quantity							462			0
S3	2016	2016	2016	2	0	2	Export	188	Costa Rica	CRI	862	Venezuela	VEN								33	PETROLEUM,PETROL.PRODUCT	1	No Quantity							1409			0
S3	2016	2016	2016	2	0	2	Export	188	Costa Rica	CRI	899	Areas, nes									33	PETROLEUM,PETROL.PRODUCT	1	No Quantity							18289			0
S3	2016	2016	2016	2	0	2	Export	170	Colombia	COL	0	World	WLD								34	GAS,NATURAL,MANUFACTURED	1	No Quantity							6751660			0
S3	2016	2016	2016	2	0	2	Export	170	Colombia	COL	28	Antigua and Barbuda	ATG								34	GAS,NATURAL,MANUFACTURED	1	No Quantity							144725			0
S3	2016	2016	2016	2	0	2	Export	170	Colombia	COL	124	Canada	CAN								34	GAS,NATURAL,MANUFACTURED	1	No Quantity							216047			0
S3	2016	2016	2016	2	0	2	Export	170	Colombia	COL	188	Costa Rica	CRI								34	GAS,NATURAL,MANUFACTURED	1	No Quantity							1608778			0
S3	2016	2016	2016	2	0	2	Export	170	Colombia	COL	214	Dominican Rep.	DOM								34	GAS,NATURAL,MANUFACTURED	1	No Quantity							1224440			0
S3	2016	2016	2016	2	0	2	Export	170	Colombia	COL	288	Ghana	GHA								34	GAS,NATURAL,MANUFACTURED	1	No Quantity							139620			0
S3	2016	2016	2016	2	0	2	Export	170	Colombia	COL	458	Malaysia	MYS								34	GAS,NATURAL,MANUFACTURED	1	No Quantity							1105			0
S3	2016	2016	2016	2	0	2	Export	170	Colombia	COL	533	Aruba	ABW								34	GAS,NATURAL,MANUFACTURED	1	No Quantity							2861015			0
S3	2016	2016	2016	2	0	2	Export	170	Colombia	COL	566	Nigeria	NGA								34	GAS,NATURAL,MANUFACTURED	1	No Quantity							547906			0
S3	2016	2016	2016	2	0	2	Export	170	Colombia	COL	591	Panama	PAN								34	GAS,NATURAL,MANUFACTURED	1	No Quantity							7874			0
S3	2016	2016	2016	2	0	2	Export	170	Colombia	COL	600	Paraguay	PRY								34	GAS,NATURAL,MANUFACTURED	1	No Quantity							150			0
S3	2016	2016	2016	2	0	2	Export	188	Costa Rica	CRI	0	World	WLD								34	GAS,NATURAL,MANUFACTURED	1	No Quantity							7671			0
S3	2016	2016	2016	2	0	2	Export	188	Costa Rica	CRI	214	Dominican Rep.	DOM								34	GAS,NATURAL,MANUFACTURED	1	No Quantity							2322			0
S3	2016	2016	2016	2	0	2	Export	188	Costa Rica	CRI	558	Nicaragua	NIC								34	GAS,NATURAL,MANUFACTURED	1	No Quantity							960			0
S3	2016	2016	2016	2	0	2	Export	188	Costa Rica	CRI	842	USA	USA								34	GAS,NATURAL,MANUFACTURED	1	No Quantity							4389			0
S3	2016	2016	2016	2	0	2	Export	170	Colombia	COL	0	World	WLD								35	ELECTRIC CURRENT	1	No Quantity							6991549			0
S3	2016	2016	2016	2	0	2	Export	170	Colombia	COL	218	Ecuador	ECU								35	ELECTRIC CURRENT	1	No Quantity							6991549			0
S3	2016	2016	2016	2	0	2	Export	170	Colombia	COL	0	World	WLD								41	ANIMAL OILS AND FATS	1	No Quantity							17988			0
S3	2016	2016	2016	2	0	2	Export	170	Colombia	COL	218	Ecuador	ECU								41	ANIMAL OILS AND FATS	1	No Quantity							2035			0
S3	2016	2016	2016	2	0	2	Export	170	Colombia	COL	591	Panama	PAN								41	ANIMAL OILS AND FATS	1	No Quantity							1885			0
S3	2016	2016	2016	2	0	2	Export	170	Colombia	COL	600	Paraguay	PRY								41	ANIMAL OILS AND FATS	1	No Quantity							457			0
S3	2016	2016	2016	2	0	2	Export	170	Colombia	COL	604	Peru	PER								41	ANIMAL OILS AND FATS	1	No Quantity							528			0
S3	2016	2016	2016	2	0	2	Export	170	Colombia	COL	838	Free Zones									41	ANIMAL OILS AND FATS	1	No Quantity							5131			0
S3	2016	2016	2016	2	0	2	Export	170	Colombia	COL	842	USA	USA								41	ANIMAL OILS AND FATS	1	No Quantity							1165			0
S3	2016	2016	2016	2	0	2	Export	170	Colombia	COL	862	Venezuela	VEN								41	ANIMAL OILS AND FATS	1	No Quantity							6787			0
S3	2016	2016	2016	2	0	2	Export	188	Costa Rica	CRI	0	World	WLD								41	ANIMAL OILS AND FATS	1	No Quantity							2188508			0
S3	2016	2016	2016	2	0	2	Export	188	Costa Rica	CRI	156	China	CHN								41	ANIMAL OILS AND FATS	1	No Quantity							30600			0
S3	2016	2016	2016	2	0	2	Export	188	Costa Rica	CRI	222	El Salvador	SLV								41	ANIMAL OILS AND FATS	1	No Quantity							141241			0
S3	2016	2016	2016	2	0	2	Export	188	Costa Rica	CRI	251	France	FRA								41	ANIMAL OILS AND FATS	1	No Quantity							138996			0
S3	2016	2016	2016	2	0	2	Export	188	Costa Rica	CRI	558	Nicaragua	NIC								41	ANIMAL OILS AND FATS	1	No Quantity							1419251			0
S3	2016	2016	2016	2	0	2	Export	188	Costa Rica	CRI	591	Panama	PAN								41	ANIMAL OILS AND FATS	1	No Quantity							440420			0
S3	2016	2016	2016	2	0	2	Export	188	Costa Rica	CRI	792	Turkey	TUR								41	ANIMAL OILS AND FATS	1	No Quantity							18000			0
S3	2016	2016	2016	2	0	2	Export	170	Colombia	COL	0	World	WLD								42	FIXED VEG. FATS AND OILS	1	No Quantity							320719819			0
S3	2016	2016	2016	2	0	2	Export	170	Colombia	COL	32	Argentina	ARG								42	FIXED VEG. FATS AND OILS	1	No Quantity							6135020			0
S3	2016	2016	2016	2	0	2	Export	170	Colombia	COL	36	Australia	AUS								42	FIXED VEG. FATS AND OILS	1	No Quantity							214440			0
S3	2016	2016	2016	2	0	2	Export	170	Colombia	COL	56	Belgium	BEL								42	FIXED VEG. FATS AND OILS	1	No Quantity							2025710			0
S3	2016	2016	2016	2	0	2	Export	170	Colombia	COL	68	Bolivia (Plurinational State of)	BOL								42	FIXED VEG. FATS AND OILS	1	No Quantity							216165			0
S3	2016	2016	2016	2	0	2	Export	170	Colombia	COL	76	Brazil	BRA								42	FIXED VEG. FATS AND OILS	1	No Quantity							20978053			0
S3	2016	2016	2016	2	0	2	Export	170	Colombia	COL	92	Br. Virgin Isds	VGB								42	FIXED VEG. FATS AND OILS	1	No Quantity							83448			0
S3	2016	2016	2016	2	0	2	Export	170	Colombia	COL	124	Canada	CAN								42	FIXED VEG. FATS AND OILS	1	No Quantity							694141			0
S3	2016	2016	2016	2	0	2	Export	170	Colombia	COL	152	Chile	CHL								42	FIXED VEG. FATS AND OILS	1	No Quantity							9822838			0
S3	2016	2016	2016	2	0	2	Export	170	Colombia	COL	188	Costa Rica	CRI								42	FIXED VEG. FATS AND OILS	1	No Quantity							28265			0
S3	2016	2016	2016	2	0	2	Export	170	Colombia	COL	214	Dominican Rep.	DOM								42	FIXED VEG. FATS AND OILS	1	No Quantity							12302652			0
S3	2016	2016	2016	2	0	2	Export	170	Colombia	COL	218	Ecuador	ECU								42	FIXED VEG. FATS AND OILS	1	No Quantity							3590119			0
S3	2016	2016	2016	2	0	2	Export	170	Colombia	COL	276	Germany	DEU								42	FIXED VEG. FATS AND OILS	1	No Quantity							16530719			0
S3	2016	2016	2016	2	0	2	Export	170	Colombia	COL	328	Guyana	GUY								42	FIXED VEG. FATS AND OILS	1	No Quantity							386008			0
S3	2016	2016	2016	2	0	2	Export	170	Colombia	COL	344	China, Hong Kong SAR	HKG								42	FIXED VEG. FATS AND OILS	1	No Quantity							10984			0
S3	2016	2016	2016	2	0	2	Export	170	Colombia	COL	376	Israel	ISR								42	FIXED VEG. FATS AND OILS	1	No Quantity							19062			0
S3	2016	2016	2016	2	0	2	Export	170	Colombia	COL	392	Japan	JPN								42	FIXED VEG. FATS AND OILS	1	No Quantity							347917			0
S3	2016	2016	2016	2	0	2	Export	170	Colombia	COL	410	Rep. of Korea	KOR								42	FIXED VEG. FATS AND OILS	1	No Quantity							60800			0
S3	2016	2016	2016	2	0	2	Export	170	Colombia	COL	484	Mexico	MEX								42	FIXED VEG. FATS AND OILS	1	No Quantity							46769384			0
S3	2016	2016	2016	2	0	2	Export	170	Colombia	COL	528	Netherlands	NLD								42	FIXED VEG. FATS AND OILS	1	No Quantity							163433096			0
S3	2016	2016	2016	2	0	2	Export	170	Colombia	COL	531	Curaçao	CUW								42	FIXED VEG. FATS AND OILS	1	No Quantity							29927			0
S3	2016	2016	2016	2	0	2	Export	170	Colombia	COL	533	Aruba	ABW								42	FIXED VEG. FATS AND OILS	1	No Quantity							14860			0
S3	2016	2016	2016	2	0	2	Export	170	Colombia	COL	591	Panama	PAN								42	FIXED VEG. FATS AND OILS	1	No Quantity							1875615			0
S3	2016	2016	2016	2	0	2	Export	170	Colombia	COL	604	Peru	PER								42	FIXED VEG. FATS AND OILS	1	No Quantity							22244			0
S3	2016	2016	2016	2	0	2	Export	170	Colombia	COL	724	Spain	ESP								42	FIXED VEG. FATS AND OILS	1	No Quantity							19419946			0
S3	2016	2016	2016	2	0	2	Export	170	Colombia	COL	780	Trinidad and Tobago	TTO								42	FIXED VEG. FATS AND OILS	1	No Quantity							392898			0
S3	2016	2016	2016	2	0	2	Export	170	Colombia	COL	826	United Kingdom	GBR								42	FIXED VEG. FATS AND OILS	1	No Quantity							165053			0
S3	2016	2016	2016	2	0	2	Export	170	Colombia	COL	838	Free Zones									42	FIXED VEG. FATS AND OILS	1	No Quantity							7966020			0
S3	2016	2016	2016	2	0	2	Export	170	Colombia	COL	842	USA	USA								42	FIXED VEG. FATS AND OILS	1	No Quantity							6619458			0
S3	2016	2016	2016	2	0	2	Export	170	Colombia	COL	858	Uruguay	URY								42	FIXED VEG. FATS AND OILS	1	No Quantity							275742			0
S3	2016	2016	2016	2	0	2	Export	170	Colombia	COL	862	Venezuela	VEN								42	FIXED VEG. FATS AND OILS	1	No Quantity							289235			0
S3	2016	2016	2016	2	0	2	Export	188	Costa Rica	CRI	0	World	WLD								42	FIXED VEG. FATS AND OILS	1	No Quantity							134048647			0
S3	2016	2016	2016	2	0	2	Export	188	Costa Rica	CRI	136	Cayman Isds	CYM								42	FIXED VEG. FATS AND OILS	1	No Quantity							1210			0
S3	2016	2016	2016	2	0	2	Export	188	Costa Rica	CRI	156	China	CHN								42	FIXED VEG. FATS AND OILS	1	No Quantity							34632			0
S3	2016	2016	2016	2	0	2	Export	188	Costa Rica	CRI	192	Cuba	CUB								42	FIXED VEG. FATS AND OILS	1	No Quantity							480			0
S3	2016	2016	2016	2	0	2	Export	188	Costa Rica	CRI	214	Dominican Rep.	DOM								42	FIXED VEG. FATS AND OILS	1	No Quantity							110628			0
S3	2016	2016	2016	2	0	2	Export	188	Costa Rica	CRI	222	El Salvador	SLV								42	FIXED VEG. FATS AND OILS	1	No Quantity							3933837			0
S3	2016	2016	2016	2	0	2	Export	188	Costa Rica	CRI	320	Guatemala	GTM								42	FIXED VEG. FATS AND OILS	1	No Quantity							613150			0
S3	2016	2016	2016	2	0	2	Export	188	Costa Rica	CRI	340	Honduras	HND								42	FIXED VEG. FATS AND OILS	1	No Quantity							1372069			0
S3	2016	2016	2016	2	0	2	Export	188	Costa Rica	CRI	484	Mexico	MEX								42	FIXED VEG. FATS AND OILS	1	No Quantity							101994749			0
S3	2016	2016	2016	2	0	2	Export	188	Costa Rica	CRI	558	Nicaragua	NIC								42	FIXED VEG. FATS AND OILS	1	No Quantity							20461949			0
S3	2016	2016	2016	2	0	2	Export	188	Costa Rica	CRI	591	Panama	PAN								42	FIXED VEG. FATS AND OILS	1	No Quantity							3591960			0
S3	2016	2016	2016	2	0	2	Export	188	Costa Rica	CRI	710	South Africa	ZAF								42	FIXED VEG. FATS AND OILS	1	No Quantity							700			0
S3	2016	2016	2016	2	0	2	Export	188	Costa Rica	CRI	724	Spain	ESP								42	FIXED VEG. FATS AND OILS	1	No Quantity							1921179			0
S3	2016	2016	2016	2	0	2	Export	188	Costa Rica	CRI	842	USA	USA								42	FIXED VEG. FATS AND OILS	1	No Quantity							12106			0
S3	2016	2016	2016	2	0	2	Export	170	Colombia	COL	0	World	WLD								43	ANIMAL,VEG.FATS,OILS,NES	1	No Quantity							18101765			0
S3	2016	2016	2016	2	0	2	Export	170	Colombia	COL	36	Australia	AUS								43	ANIMAL,VEG.FATS,OILS,NES	1	No Quantity							40183			0
S3	2016	2016	2016	2	0	2	Export	170	Colombia	COL	68	Bolivia (Plurinational State of)	BOL								43	ANIMAL,VEG.FATS,OILS,NES	1	No Quantity							189267			0
S3	2016	2016	2016	2	0	2	Export	170	Colombia	COL	76	Brazil	BRA								43	ANIMAL,VEG.FATS,OILS,NES	1	No Quantity							113395			0
S3	2016	2016	2016	2	0	2	Export	170	Colombia	COL	152	Chile	CHL								43	ANIMAL,VEG.FATS,OILS,NES	1	No Quantity							2630049			0
S3	2016	2016	2016	2	0	2	Export	170	Colombia	COL	156	China	CHN								43	ANIMAL,VEG.FATS,OILS,NES	1	No Quantity							3261			0
S3	2016	2016	2016	2	0	2	Export	170	Colombia	COL	188	Costa Rica	CRI								43	ANIMAL,VEG.FATS,OILS,NES	1	No Quantity							86			0
S3	2016	2016	2016	2	0	2	Export	170	Colombia	COL	208	Denmark	DNK								43	ANIMAL,VEG.FATS,OILS,NES	1	No Quantity							24546			0
S3	2016	2016	2016	2	0	2	Export	170	Colombia	COL	214	Dominican Rep.	DOM								43	ANIMAL,VEG.FATS,OILS,NES	1	No Quantity							264692			0
S3	2016	2016	2016	2	0	2	Export	170	Colombia	COL	218	Ecuador	ECU								43	ANIMAL,VEG.FATS,OILS,NES	1	No Quantity							63209			0
S3	2016	2016	2016	2	0	2	Export	170	Colombia	COL	332	Haiti	HTI								43	ANIMAL,VEG.FATS,OILS,NES	1	No Quantity							1999			0
S3	2016	2016	2016	2	0	2	Export	170	Colombia	COL	392	Japan	JPN								43	ANIMAL,VEG.FATS,OILS,NES	1	No Quantity							2340			0
S3	2016	2016	2016	2	0	2	Export	170	Colombia	COL	484	Mexico	MEX								43	ANIMAL,VEG.FATS,OILS,NES	1	No Quantity							58387			0
S3	2016	2016	2016	2	0	2	Export	170	Colombia	COL	528	Netherlands	NLD								43	ANIMAL,VEG.FATS,OILS,NES	1	No Quantity							4519961			0
S3	2016	2016	2016	2	0	2	Export	170	Colombia	COL	554	New Zealand	NZL								43	ANIMAL,VEG.FATS,OILS,NES	1	No Quantity							61374			0
S3	2016	2016	2016	2	0	2	Export	170	Colombia	COL	579	Norway	NOR								43	ANIMAL,VEG.FATS,OILS,NES	1	No Quantity							21900			0
S3	2016	2016	2016	2	0	2	Export	170	Colombia	COL	591	Panama	PAN								43	ANIMAL,VEG.FATS,OILS,NES	1	No Quantity							312582			0
S3	2016	2016	2016	2	0	2	Export	170	Colombia	COL	600	Paraguay	PRY								43	ANIMAL,VEG.FATS,OILS,NES	1	No Quantity							40			0
S3	2016	2016	2016	2	0	2	Export	170	Colombia	COL	604	Peru	PER								43	ANIMAL,VEG.FATS,OILS,NES	1	No Quantity							23353			0
S3	2016	2016	2016	2	0	2	Export	170	Colombia	COL	724	Spain	ESP								43	ANIMAL,VEG.FATS,OILS,NES	1	No Quantity							951201			0
S3	2016	2016	2016	2	0	2	Export	170	Colombia	COL	752	Sweden	SWE								43	ANIMAL,VEG.FATS,OILS,NES	1	No Quantity							8400			0
S3	2016	2016	2016	2	0	2	Export	170	Colombia	COL	757	Switzerland	CHE								43	ANIMAL,VEG.FATS,OILS,NES	1	No Quantity							116532			0
S3	2016	2016	2016	2	0	2	Export	170	Colombia	COL	780	Trinidad and Tobago	TTO								43	ANIMAL,VEG.FATS,OILS,NES	1	No Quantity							1349028			0
S3	2016	2016	2016	2	0	2	Export	170	Colombia	COL	826	United Kingdom	GBR								43	ANIMAL,VEG.FATS,OILS,NES	1	No Quantity							23100			0
S3	2016	2016	2016	2	0	2	Export	170	Colombia	COL	838	Free Zones									43	ANIMAL,VEG.FATS,OILS,NES	1	No Quantity							8857			0
S3	2016	2016	2016	2	0	2	Export	170	Colombia	COL	842	USA	USA								43	ANIMAL,VEG.FATS,OILS,NES	1	No Quantity							5756000			0
S3	2016	2016	2016	2	0	2	Export	170	Colombia	COL	858	Uruguay	URY								43	ANIMAL,VEG.FATS,OILS,NES	1	No Quantity							248154			0
S3	2016	2016	2016	2	0	2	Export	170	Colombia	COL	862	Venezuela	VEN								43	ANIMAL,VEG.FATS,OILS,NES	1	No Quantity							1309870			0
S3	2016	2016	2016	2	0	2	Export	188	Costa Rica	CRI	0	World	WLD								43	ANIMAL,VEG.FATS,OILS,NES	1	No Quantity							2961637			0
S3	2016	2016	2016	2	0	2	Export	188	Costa Rica	CRI	156	China	CHN								43	ANIMAL,VEG.FATS,OILS,NES	1	No Quantity							11544			0
S3	2016	2016	2016	2	0	2	Export	188	Costa Rica	CRI	170	Colombia	COL								43	ANIMAL,VEG.FATS,OILS,NES	1	No Quantity							605			0
S3	2016	2016	2016	2	0	2	Export	188	Costa Rica	CRI	218	Ecuador	ECU								43	ANIMAL,VEG.FATS,OILS,NES	1	No Quantity							32			0
S3	2016	2016	2016	2	0	2	Export	188	Costa Rica	CRI	222	El Salvador	SLV								43	ANIMAL,VEG.FATS,OILS,NES	1	No Quantity							6049			0
S3	2016	2016	2016	2	0	2	Export	188	Costa Rica	CRI	320	Guatemala	GTM								43	ANIMAL,VEG.FATS,OILS,NES	1	No Quantity							149740			0
S3	2016	2016	2016	2	0	2	Export	188	Costa Rica	CRI	340	Honduras	HND								43	ANIMAL,VEG.FATS,OILS,NES	1	No Quantity							88270			0
S3	2016	2016	2016	2	0	2	Export	188	Costa Rica	CRI	344	China, Hong Kong SAR	HKG								43	ANIMAL,VEG.FATS,OILS,NES	1	No Quantity							350			0
S3	2016	2016	2016	2	0	2	Export	188	Costa Rica	CRI	381	Italy	ITA								43	ANIMAL,VEG.FATS,OILS,NES	1	No Quantity							180			0
S3	2016	2016	2016	2	0	2	Export	188	Costa Rica	CRI	484	Mexico	MEX								43	ANIMAL,VEG.FATS,OILS,NES	1	No Quantity							16361			0
S3	2016	2016	2016	2	0	2	Export	188	Costa Rica	CRI	558	Nicaragua	NIC								43	ANIMAL,VEG.FATS,OILS,NES	1	No Quantity							368008			0
S3	2016	2016	2016	2	0	2	Export	188	Costa Rica	CRI	591	Panama	PAN								43	ANIMAL,VEG.FATS,OILS,NES	1	No Quantity							1761959			0
S3	2016	2016	2016	2	0	2	Export	188	Costa Rica	CRI	724	Spain	ESP								43	ANIMAL,VEG.FATS,OILS,NES	1	No Quantity							543404			0
S3	2016	2016	2016	2	0	2	Export	188	Costa Rica	CRI	842	USA	USA								43	ANIMAL,VEG.FATS,OILS,NES	1	No Quantity							15135			0
S3	2016	2016	2016	2	0	2	Export	170	Colombia	COL	0	World	WLD								51	ORGANIC CHEMICALS	1	No Quantity							119735121			0
S3	2016	2016	2016	2	0	2	Export	170	Colombia	COL	12	Algeria	DZA								51	ORGANIC CHEMICALS	1	No Quantity							3987			0
S3	2016	2016	2016	2	0	2	Export	170	Colombia	COL	32	Argentina	ARG								51	ORGANIC CHEMICALS	1	No Quantity							1637214			0
S3	2016	2016	2016	2	0	2	Export	170	Colombia	COL	36	Australia	AUS								51	ORGANIC CHEMICALS	1	No Quantity							245692			0
S3	2016	2016	2016	2	0	2	Export	170	Colombia	COL	50	Bangladesh	BGD								51	ORGANIC CHEMICALS	1	No Quantity							10638			0
S3	2016	2016	2016	2	0	2	Export	170	Colombia	COL	68	Bolivia (Plurinational State of)	BOL								51	ORGANIC CHEMICALS	1	No Quantity							598908			0
S3	2016	2016	2016	2	0	2	Export	170	Colombia	COL	76	Brazil	BRA								51	ORGANIC CHEMICALS	1	No Quantity							13794674			0
S3	2016	2016	2016	2	0	2	Export	170	Colombia	COL	84	Belize	BLZ								51	ORGANIC CHEMICALS	1	No Quantity							9479			0
S3	2016	2016	2016	2	0	2	Export	170	Colombia	COL	152	Chile	CHL								51	ORGANIC CHEMICALS	1	No Quantity							1607650			0
S3	2016	2016	2016	2	0	2	Export	170	Colombia	COL	156	China	CHN								51	ORGANIC CHEMICALS	1	No Quantity							2895530			0
S3	2016	2016	2016	2	0	2	Export	170	Colombia	COL	188	Costa Rica	CRI								51	ORGANIC CHEMICALS	1	No Quantity							4375875			0
S3	2016	2016	2016	2	0	2	Export	170	Colombia	COL	192	Cuba	CUB								51	ORGANIC CHEMICALS	1	No Quantity							51538			0
S3	2016	2016	2016	2	0	2	Export	170	Colombia	COL	208	Denmark	DNK								51	ORGANIC CHEMICALS	1	No Quantity							19270			0
S3	2016	2016	2016	2	0	2	Export	170	Colombia	COL	212	Dominica	DMA								51	ORGANIC CHEMICALS	1	No Quantity							597			0
S3	2016	2016	2016	2	0	2	Export	170	Colombia	COL	214	Dominican Rep.	DOM								51	ORGANIC CHEMICALS	1	No Quantity							2806692			0
S3	2016	2016	2016	2	0	2	Export	170	Colombia	COL	218	Ecuador	ECU								51	ORGANIC CHEMICALS	1	No Quantity							9499017			0
S3	2016	2016	2016	2	0	2	Export	170	Colombia	COL	222	El Salvador	SLV								51	ORGANIC CHEMICALS	1	No Quantity							1018385			0
S3	2016	2016	2016	2	0	2	Export	170	Colombia	COL	276	Germany	DEU								51	ORGANIC CHEMICALS	1	No Quantity							418073			0
S3	2016	2016	2016	2	0	2	Export	170	Colombia	COL	320	Guatemala	GTM								51	ORGANIC CHEMICALS	1	No Quantity							1737885			0
S3	2016	2016	2016	2	0	2	Export	170	Colombia	COL	328	Guyana	GUY								51	ORGANIC CHEMICALS	1	No Quantity							30			0
S3	2016	2016	2016	2	0	2	Export	170	Colombia	COL	340	Honduras	HND								51	ORGANIC CHEMICALS	1	No Quantity							266975			0
S3	2016	2016	2016	2	0	2	Export	170	Colombia	COL	344	China, Hong Kong SAR	HKG								51	ORGANIC CHEMICALS	1	No Quantity							772			0
[truncated: 4,324 more rows]
